# Supplementary material for: Genetic dissection of main and epistatic effects of QTL based on augmented triple test cross design
Source: PLoS One. 2017 Dec 14;12(12):e0189054. doi: 10.1371/journal.pone.0189054 (PMC5730204; doi:10.1371/journal.pone.0189054)
Supplement: S10 Supporting Information — (ZIP) [file pone.0189054.s010.zip › z6_1350_0.8_10.csv]

109.09	108.64	106.62	108.11	107.72	106.63	107.91	107.75	109.29	108.72	108.29	107.76	109.07	107.71	109.97	107.74	109.3	108.32	107.64	108.73	107.06	106.12	106.33	108.52	109.3	106.82	107.66	106.97	108.12	108.47	108.76	107.83	107.87	107.34	108.1	108.79	107.78	108.6	108.49	108.71	108.9	105.84	107.6	106.21	107.87	106.99	108.24	109.08	108.21	107.82
107.78	107.36	106.59	107.04	106.23	106.06	106.28	107.05	106.17	105.32	107.41	106.84	106.18	106.93	107.29	107.3	106.56	107.07	105.99	107.08	104.77	105.57	106.21	107.67	108.81	106.91	107.25	107.22	106.97	107.36	108.1	106.64	105.99	105.71	106.29	107.58	106.06	105.72	106.76	106.16	106.57	105.17	105.66	107.12	107	105.89	107.1	106.21	105.58	107.21
111.29	111.1	110.7	111.06	111.82	109.63	109.46	110.49	110.3	110.48	111.09	110.55	110.07	109.2	110.51	111.18	108.82	109.86	109.2	110.47	110.8	110.48	109.84	109.89	110.53	111.47	111.12	109.98	109.38	110.24	110.4	110.41	108.8	110.61	110.28	109.43	110.5	108.7	111.84	110.02	109.4	111.36	110.45	108.9	111.1	109.38	110.63	110.44	110.01	110.6
105.81	104.19	105.32	105.95	105.45	104.86	106.34	106.54	105.05	105.25	105.84	104.28	105.88	105.78	104.61	104.51	104.57	106.15	107.01	104.88	106.37	106.74	107.88	104.76	104.85	106.43	106.62	104.97	105.24	106.36	104.77	105.7	105.17	105.13	104.9	106.29	105.22	105.89	105.79	104.97	105	106.61	105.5	106.27	103.73	104.19	105.72	105.92	104.4	104.62
107.09	108.14	107.77	108.8	108.55	107.74	108.72	108.58	108.46	107.8	109.54	107.68	108.23	107.54	107.95	107.82	109.09	107.01	109.35	107.37	108.5	108.07	108.66	108.01	107.65	108.44	106.87	108.32	108.28	110.15	109.12	107.28	107.75	106.92	106.89	108.27	108.91	108.57	107.22	107.05	108.72	108.59	109.19	107.98	109.12	108.31	107.67	107.63	108.59	108.98
104.45	105.72	105.98	106.03	104.8	105.74	107.29	105.16	104.37	105.31	104.42	105.24	106.13	106.03	106.08	105.28	105.06	104.91	105.53	106.41	104.87	105.99	104.58	104.3	105.85	106.14	105.05	104.88	105.13	104.96	105.08	105.32	103.93	106.39	105.72	107.05	106.48	106.86	104.74	105.36	103.23	106.2	104.17	103.44	104.53	104.96	105.6	105.21	104.88	106.43
109.81	110.09	111.82	110.04	112.15	108.69	108.41	110.14	110.75	111.09	111.57	110.47	109.33	109.6	111.68	111	110.32	109.64	110.66	109.53	109.3	111.69	110.92	112.68	109.47	111.02	110.3	112.4	111.45	109.48	108.94	108.7	110.44	110.06	111.1	111.33	109.2	110.77	110.66	108.87	110.06	111.49	110.41	111.6	111.54	111.07	110.38	110.95	110.15	110.27
103.68	105.6	105.91	105.5	105.14	105.52	106.27	105.86	106.54	105.55	105.01	104.76	105.53	108.11	105.18	106.57	105.77	107.32	105.14	104.56	105.81	106.23	105.47	105.72	106.12	105.48	105.59	104.85	105.63	104.34	106.4	105.5	106.17	106.83	106.13	106.01	105.97	105.29	104.21	104.84	104.54	106.68	105.34	105.37	106.22	103.46	104.69	106.19	105.52	106.27
105.25	105.45	106.35	106.01	104.67	105.14	104.76	105.28	105.69	103.03	105.86	105.87	105.25	105.51	105.93	107.4	105.42	104.97	106.07	103.97	105.89	107.06	103.86	104.56	106.21	107.18	104.83	105.85	105.87	104.41	105.41	106.68	106.43	105.08	104.03	105.11	103.65	106.1	105.45	105.61	104.96	105.57	104.97	107.01	106.77	105.52	105.76	105.16	105.32	106.14
108.72	108	108.38	108.04	107.58	107.97	108.2	109.42	107.02	108.36	108.21	107.92	107.01	107.49	107.4	108.65	107.13	108.17	105.79	108.54	108.59	107.87	107.64	108.67	109.56	108.38	109.23	107.87	108.97	108.71	109.11	109.09	107.27	108.62	108.61	108.42	109.97	107.36	107.78	107.87	109.14	108.08	109.95	108.55	109.33	107.4	109.06	108.18	108.09	106.07
105.8	106.19	105.9	105.8	105.23	106.41	105.61	106.21	104.8	104.81	105.58	106.11	105.78	104.76	106.19	105.33	105.48	104.26	104.98	104.64	105.87	104.6	105.66	106.47	105.5	105.98	105.67	104.41	105.43	105.34	105.04	105.07	105.39	105.5	105.37	104.93	104.72	105.93	104.95	105.46	105.89	105.15	106.02	107.71	105.51	105.65	106.97	105.52	104.57	106.04
107.7	106.47	106.62	106.01	107.48	107.78	107.09	106.02	106.27	105.61	106.32	107.22	106.49	107.33	106.06	105.16	108.11	107.23	106.53	107.19	105.07	106.38	106.22	105.75	106.32	106.58	107.02	107.63	105.85	107.56	106.44	107.09	107.48	106.59	105.47	107.21	106.96	106.41	105.82	106.63	105.88	106.18	107.41	106.14	106.72	108.3	106.89	106.61	107.12	107.4
105.42	104.61	106.91	106.61	106.41	105.35	106.88	105.61	105.63	105.35	106.51	104.82	105.02	105.22	105.14	105.14	107.13	105.46	105.23	106.4	106.41	104.36	104.76	106.24	104.65	106.18	107.25	105.66	106.78	105.87	106.61	105.53	106.19	106.75	105.86	106.52	105.65	105.95	105.64	106.35	106.95	106.56	107.03	104.97	106.84	104.92	104.54	105.63	104.38	104.66
98.529	98.18	99.413	98.691	97.695	99.497	97.026	97.971	97.198	98.696	99.02	97.864	98.084	97.859	96.786	98.631	96.649	99.265	97.967	98.169	97.103	96.648	97.546	96.385	97.926	98.158	97.575	98.504	98.583	97.806	98.079	98.486	97.474	98.809	96.391	96.351	99.128	96.423	97.977	97.529	99.104	97.852	97.986	96.778	97.943	97.941	98.096	98.803	97.689	98.548
109.09	108.39	110.47	107.87	109.02	109.57	108.73	109.2	108.89	107.75	107.86	106.71	110.09	107.52	108.65	108.75	109.79	109.42	109.2	107.74	107.78	106.75	107.72	108.02	109.06	108.33	109.33	107.84	108.09	110.21	109.34	109.24	108	110.21	108.32	108.78	109.01	108.59	107.69	108.64	107.73	107.48	109.24	108.82	107.99	108.42	107.96	109.09	107.89	108.51
98.27	98.847	97.159	97.634	98.996	100.13	96.917	98.416	98.826	97.721	97.062	97.872	97.17	97.021	97.312	97.243	98.91	96.461	97.082	98.434	98.104	99.14	96.027	98.713	96.759	98.73	97.668	98.935	97.674	97.216	97.309	97.619	97.852	97.95	99.505	97.979	98.329	98.033	97.589	98.568	97.645	97.138	97.568	97.772	96.064	97.597	99.87	99.434	99.117	97.39
105.32	106.52	107.47	105.31	104.95	106.91	105.18	105.93	105.2	105.83	105.31	107.69	105.69	105.77	106.63	106.88	105.64	106.3	105.51	105.85	104.71	106.65	105.89	105.58	105.82	104.38	107.05	106.4	104.47	103.68	105.54	107.77	104.96	105.92	105.6	105.51	106.17	104.31	104.9	107.38	104.35	105.84	104.36	105.97	104.87	105.48	105.56	104.38	103.7	106.31
109.48	109.07	107.8	108.91	109.43	107.06	109	108.34	109.79	108.22	109.42	109.57	107.14	107.75	108.05	107.31	108.5	108.56	110.18	108.44	108.2	108.54	108.19	108.81	108.02	108.01	108.93	108.68	109.33	108.1	108.19	107.99	108.43	108.28	108.84	108.6	108.7	110.03	109.69	108.96	109.21	109.28	108.36	108.72	108.44	110.22	109.47	108.4	109.17	109.57
105.44	104.62	105.18	106.53	103.96	107.48	106.8	104.75	103.84	104.98	105.14	105.72	105.13	106.29	104.94	105.76	106.13	105.11	105.05	107.3	104.6	107.31	106.28	105.07	105.48	105.21	104.96	106.77	104.85	106.19	105.74	104.78	105.93	106.09	105.1	106.89	105.47	106.81	105.76	106.63	106.65	104.91	106.7	106.43	106.45	105.81	105.49	105.64	104.64	106.14
104.7	106.55	106.68	104.82	104.62	106.29	104.37	104.79	105.92	106.48	105.72	105.33	105.7	105.72	105.24	104.7	105.92	105.89	105.16	104.77	104.9	105.59	106.22	105.74	105.69	105.39	105.28	105.56	105.68	105.58	104.75	107.21	104.73	106.17	107.13	104.35	105.27	105.95	106.38	104.94	106.22	104.49	105.69	107.1	105.5	106.78	105.99	104.73	103.46	105.48
100.74	102.07	103.44	102.95	102.55	102.16	102.3	102.52	103.15	101.57	104.32	103.04	102.72	102.99	103.57	103.37	101.61	102.81	103.63	102.5	103.6	102.78	102.24	102.08	103.41	102.2	102.08	101.81	103.68	103.72	104.31	103.03	102.26	102.16	101.78	102.02	103.72	104.25	102.63	101.76	103.41	102.62	100.83	102.05	102.77	102.46	103.14	100.79	102.67	100.94
109.5	109.31	109.26	107.8	109.1	109.44	109.42	107.92	106.55	110.23	107.92	108.57	108.97	107.94	106.97	107.86	107.3	110.01	110.08	108.82	110.04	108.52	107.74	108.61	108.37	108.42	109.82	109.81	107.82	108.99	109.44	106.15	108.81	109.89	108.18	108.35	109.75	110.06	108.8	108.26	106.83	109.04	107.97	108.39	107.54	108.64	109.01	106.58	108.24	108.15
107.44	107.17	108.41	107.69	107.55	107.26	107.89	107.57	108.59	107.08	107.86	108.54	107.15	108.18	107.09	108.22	105.77	107.86	106.3	106.56	107.61	107	107.56	107.33	107.84	105.72	106.69	107.78	107.38	107.91	109.37	107.51	108.33	107.27	108	106.67	108.41	108.72	107.19	109.3	108.36	105.91	108.66	107.74	108.45	107.49	107.85	108.03	107.92	107.74
105.06	105.06	106.31	104.88	106.49	106.76	105.98	106.1	105.78	106.82	106.28	106.08	106.7	105.44	105.37	106.24	107.49	106.41	106.63	105.5	105.24	105.68	105	105.41	105.26	105.1	105.33	107.29	105.88	104.99	106.61	104.82	105.04	106.91	105.09	105.48	106.9	104.79	107.29	106.88	106	105.06	104.99	103.97	104.14	106.33	105.01	105.76	105.61	104.68
107.34	105.45	106.31	106.37	104.85	106.14	105.46	107.89	105.05	105.19	105.57	106.43	106.55	105.94	105.89	106.48	105.68	106.77	105.26	106.46	105.54	105.4	106.26	105.03	106.01	105.6	105.58	105.73	104.75	107.05	105.27	107.33	104.15	106.45	106.18	104.95	105.62	105.45	105.86	104.43	106.46	106.83	105.82	105.23	103.68	105.49	104.66	106.2	105.72	107.22
109.01	109.19	108.23	106.97	107.86	105.79	107.1	109.05	106.84	108.9	107.72	107.73	107.81	108.1	107.39	109.82	108.65	107.7	108.4	107.02	107.67	107.01	108.48	107.16	107.66	107.56	108.09	106.81	106.76	108.95	107.37	107.96	106.93	108.04	107.47	107.73	107.87	107.81	106.02	107.24	108.69	107.38	110.08	109.23	109.13	107.69	108.29	108.18	107.35	107.11
108.8	108.16	107.73	108.1	109.32	108.02	106.3	107.69	107.7	109	107.16	107.83	106.66	108.22	107.83	108.54	107.9	105.59	108.06	109.66	108.23	107.75	108.78	107.8	109.78	108.06	108.79	108.13	109.76	109.21	107.99	108.84	108.23	108.16	107.86	108.47	107.49	109	108.62	107.37	108.36	108.08	109.22	108.38	109.01	108.42	107.06	107.77	108.96	109.05
109.02	108.44	108.63	107.26	108.81	107.61	106.15	107.87	107.05	107.8	107.47	106.83	110.04	108.38	107.39	108.7	108.89	107.78	109.35	109.06	108.91	106.98	108.72	106.32	107.51	107.04	107.82	107.46	108.02	107.54	108.66	107.73	109.59	108.66	108.22	107.44	107.76	106.71	109.65	108.28	108.73	108.88	109.59	109.74	106.86	108.08	109.14	108.34	107.74	109.32
106.95	105.98	104.09	105.31	107.8	104.68	104.89	106.02	105.75	105.73	104.55	105.52	106.13	105.37	105.89	105.4	104.88	106.44	106.7	105.17	104.86	105.36	106.25	106.41	104.21	107.47	107.14	105.73	106.37	105.65	107.68	105.99	106.11	106.69	106.19	106.44	106.77	105.32	105.72	106.85	105.31	105.86	106.11	105.29	106.36	106.22	105.53	106.01	105.31	105.75
107.43	108.12	106.52	107.29	105.42	105.92	107.41	106.51	106.2	105.71	105.56	105.56	106.37	107.42	105.96	105.3	106.2	106.36	105.77	105.26	107.98	106.17	106.17	105.69	106.3	107.52	106.17	106.37	105.48	105.9	106.37	106.67	107.94	106.4	105.34	106.45	105.72	107.05	106.47	105.58	105.59	107.72	107.17	106.17	107.86	106.57	106.19	107.16	105.5	106.73
106.97	105.29	106.13	106.22	105.91	106.21	107.29	106.18	104.72	106.75	106.28	106.36	105.73	105.25	106.3	104.65	104.09	107.6	106.9	105.23	105.05	104.94	106.68	107.07	106.72	105.42	105.6	104.81	104.3	106.01	105.86	105.61	105.71	105.64	107.37	107.19	104.84	105.37	106.28	104.41	105.35	105.49	106.98	106.29	106.38	105.47	106.21	106.05	106.07	105.99
105.55	106.2	106.51	105.88	104.47	105.67	106.13	107.16	106.95	105.37	104.97	105.24	104.79	104.84	106	107.06	105.7	105.17	105.55	106.98	104.86	105.53	105.03	105.53	104.83	104.71	106.31	105	106.28	106.59	105.53	106.38	106.41	105.36	105.39	105.04	106.07	106.38	104.99	106.39	105.07	104.33	104.75	106.65	105.72	107.16	106.06	107.59	104.78	106.46
98.053	98.028	96.057	97.691	99.589	99.311	98.449	98.01	98.897	98.573	98.51	95.426	99.652	98.309	97.929	97.52	97.145	97.82	99.792	98.663	98.098	98.108	97.163	97.495	99.414	98.443	99.732	98.686	97.32	97.26	99.736	99.422	99.437	98.315	98.412	97.032	97.378	96.61	98.075	98.903	97.299	97.156	99.725	97.549	98.488	98.248	97.104	98.293	97.811	99.495
108.34	108.54	108.46	108.1	108.31	108.31	107.83	108.46	107.78	106.95	108.21	109.15	107.06	107.35	107.29	106.83	108.22	107.39	108.53	108.93	108.46	108.16	109.13	107.48	107.3	107.9	108.16	108.03	108.43	107.94	108.07	107.69	107.75	108.42	108.15	109.19	106.73	107.51	107.36	108.33	107.72	107.59	108.37	108.09	108.01	107.89	106.26	107.55	108.22	108.05
105.79	105.23	105.83	107.45	107.49	105.81	106.41	105.88	106.28	106.74	107.31	106.08	106.14	106.3	104.75	106.35	106.74	106.47	106.56	104.97	107.36	105.57	107.21	106.46	106.82	105.04	106.69	106.58	106.81	106.77	105.7	106.58	106.48	107.35	106.8	106.53	107.07	105.52	106.3	105.65	104.66	105.93	106.63	106.37	106.94	107.16	105.59	106.73	106.68	105.67
105.63	105.1	106.78	106.99	105.26	107.46	106.17	106.65	106.18	105.05	107.38	103.91	108.75	106.48	107.72	107.07	104.49	105.85	105.89	108.03	106.15	106.81	105.16	106.84	105.5	105.93	106.06	106.4	106.36	105.5	107.56	106.67	104.99	105.71	106.9	105.96	106.17	107.48	105.92	106.17	104.93	106.01	106.25	105.82	107.36	107.26	107.05	106.27	105.54	106.36
106.68	107.22	105.7	106.32	106.52	107.49	106.6	105.7	107.26	104.48	106.71	105.49	107.49	108.74	106.74	106.9	104.49	107.24	107.63	107.9	107.47	106.31	107.24	106.62	104.88	105.18	107.3	104.41	107.71	104.75	107.82	106.98	106.5	106.52	105.71	106.78	105.75	106.41	106.94	105.29	108.48	105.81	107.75	105.36	105.22	106.13	105.31	107.92	106.5	106
104.49	106.25	105.65	104.47	107.07	105.14	106.43	105.93	106.4	106.66	106.17	105.33	106.96	105.82	106.42	106.3	105.57	106.48	106.15	104.63	104.92	106.33	106.28	105.53	106.18	106.82	106.64	104.63	105.55	106	106.11	106.16	105.97	106.46	105.26	105.79	105.61	106.62	105.29	105.72	105.59	105.82	105.37	106.13	106.52	105.89	105.89	106.1	107.41	105.85
106.32	106.77	105.89	105.3	105.19	105.18	104.99	106.86	105.76	105.94	105.45	107.9	105.64	105.63	103.96	106.25	104.84	105.58	107	106.07	105.59	106.1	105.52	104.86	104.52	105.43	105.85	107.4	106.59	107.59	104.96	106.3	105.18	105.02	107.36	105.11	105.36	106.97	107.2	105.56	105.72	106.59	105.11	106.42	106.38	106.99	106.42	105.51	105.88	107.13
106.22	105.21	105.91	105.72	106.87	106.74	105.47	106.14	106.7	106.58	105.68	105.96	104.7	105.39	106.11	106.11	105.84	106.54	107.16	104.93	106.4	104.8	105.5	106.23	106.03	105.55	106.13	105.73	106.02	104.29	105.43	105.29	105.96	105.78	106.78	106.29	105.43	105.95	106.56	105.47	106.14	105.6	106.23	106.44	105.14	106.23	105.47	106.3	104.72	106.65
107.9	108.37	107.6	109.09	107.13	107.22	107.29	108.28	107.74	108.05	107.43	108.91	107.78	107.01	105.89	106.81	106.42	109.02	108.89	108.3	107.5	109.39	107.34	107.29	108	109.35	107.99	107.25	107.55	107.95	107.4	107.69	108.4	108.12	107.61	107.22	106.06	109.42	106.15	108.8	109.25	108.05	105.98	107.65	109.09	108.68	107.77	106.31	107.33	108.16
109.27	109.33	111.21	110.55	109.84	109.33	111.08	111.37	110.55	109.48	110.89	110.2	108.88	110.82	110.6	110.4	111.02	109.21	111.43	110.26	110.92	110.43	112.21	110.1	111.24	109.14	110.14	111.36	108.16	109.9	109.67	110.65	111.18	110.77	111.19	109.14	111.92	109.87	111.15	109.54	110.87	111.03	111.92	109.83	109.94	110.2	110.49	109.73	110.4	110.56
107.85	108.75	109.22	106.18	109.56	109.2	107.67	108.47	109.31	109.05	107.26	108.54	109.85	108.4	108.69	109.6	108.21	108.07	109.77	109.56	107.84	108.69	109.19	107.7	107.81	109.51	108.15	108.61	109.59	107.58	109.4	107.88	108.97	107.94	108.84	108.94	108.62	108.2	109.17	109.64	107.56	108.56	108.73	110.26	108.25	108.03	108.99	107.56	109.26	108.6
106.79	106.44	106.63	106.61	105.18	106.64	105.16	105.13	103.92	104.86	106	106.08	104.74	105.21	106.06	106.19	105.79	104.67	106.07	103.78	106.82	105.22	105.91	105.65	104.74	105.88	106.35	107.46	105.2	105.71	105.35	105.61	104.09	106.23	105.77	107.48	105.39	106.19	105.15	105.36	106.26	104.44	105.32	103.53	103.82	104.87	105.84	105.57	105.6	105.22
107.74	105.43	105.64	104.48	106.19	106.33	105.04	105.3	104.99	106.29	105.79	104.88	106.01	106.85	106.1	105.97	107.78	105.26	106.71	106.66	105.84	105.45	105.71	106.66	105.04	104.99	107.44	104.78	105.29	104.91	105.54	107.39	107.9	106.15	104.71	104.22	105.87	107.47	107.27	106.05	106.28	105.56	104.26	105.81	104.05	105.75	104.16	105.56	106.85	107.01
106.31	106.89	104.87	104.8	105.79	104.7	105.29	105.34	104.79	106.01	106.28	104.68	106.26	107.02	104.72	104.65	105.21	106.16	106.64	106.62	106.13	104.23	106.49	105.65	106.44	106.15	105.43	105.58	105.23	105.76	106	106.22	105.96	105.92	105.54	105.94	106.73	105.38	103.58	106.96	106.44	106.18	106.34	105.62	105.97	106.38	105.69	105.26	106.25	105.99
99.796	97.81	100.89	97.46	99.287	98.543	100.3	98.744	99.435	100.1	99.462	98.793	98.118	99.708	99.275	101.09	97.609	98.201	100.45	100.47	98.524	100.29	98.692	99.851	99.757	98.446	99.574	99.739	98.279	98.974	100.72	99.227	99.438	100.08	98.899	97.227	99.917	99.594	98.298	98.664	97.987	98.941	99.181	98.962	98.418	98.668	98.935	99.382	98.607	98.19
108.73	107.44	106.47	106.84	109.07	107.74	110.14	107.04	110.08	106.45	106.6	107.05	108.66	108.73	106.83	107.53	108.72	108.16	107.6	106.02	107.32	109.46	107.25	109.95	105.86	109.37	106.85	107.32	106.81	108.78	106.98	106.53	107.29	106.63	108.85	108.31	108.14	107.34	107.92	108.62	108.08	106.79	107.53	108.76	106.64	108.6	107.15	106.7	108.58	107.89
104.19	105.11	104.41	105.63	106.27	106.97	107.67	106.51	106.92	106.62	107.64	105.52	105.46	106.97	105.82	106.43	106.61	106.24	107.27	108	106.43	105.18	105.39	106.46	107.28	106.81	106.34	107.16	108.19	107.22	106.62	106.29	107.2	105.68	106.06	106.79	104.99	106.35	107.8	107.43	105.84	105.56	107.41	105.63	107.16	107.81	106.08	106.31	105.17	106.69
98.643	96.237	96.602	98.299	97.431	96.967	97.406	99.116	99.683	97.522	98.001	98.388	96.395	98.28	97.644	97.4	97.686	98.537	97.955	97.933	99.272	99.377	99.141	97.086	98.331	97.717	98.839	96.43	97.905	98.043	98.412	97.426	96.778	98.347	98.864	99.777	97.62	98.119	97.047	98.457	96.933	97.989	97.074	98.118	99.136	97.745	97.528	98.66	96.824	99.825
107.51	104.42	106.4	105.96	104.61	106.28	106.04	104.76	105.85	105.78	104.68	105.09	106.31	104.98	104.94	106.14	105.94	106.13	104.51	105.24	105.48	105.55	103.27	106.05	104.63	106.37	105.12	104.35	105.68	106.14	105.79	105.47	105.38	105.66	104.68	106.34	104.84	106.09	106.49	105.63	105.83	104.37	107	105.61	106.25	105.96	105.11	106.01	107.1	106.81
97.668	96.842	99.487	97.674	97.216	97.838	97.736	98.861	96.683	96.971	98	97.997	97.665	97.254	97.381	99.146	98.595	99.801	99.004	98.233	98.449	98.619	98.213	99.324	97.052	98.303	98.069	98.003	99.208	97.538	98.721	97.724	98.212	99.08	98.484	98.802	97.065	97.377	98.215	97.867	97.428	98.204	99.433	97.387	98.451	96.79	98.197	97.793	97.455	98.505
107.77	110.55	107.57	107.47	108.27	108.12	107.96	108.15	108.73	108.17	107.3	106.53	108.37	109.07	110.11	109.93	107.9	109.6	108.41	107.85	109.24	108.39	109.06	107.97	108.41	108.92	107.17	108.1	109.34	106.54	109.15	107.75	107.69	107.94	109.37	109.63	108.2	107.65	108.61	108.93	107.83	109	108.28	108.49	109.34	108.81	107.49	106.85	107.14	108.92
106.14	103.57	104.52	104.76	105.45	106.17	106.64	104.86	107.58	104.82	106.02	106.68	106.04	106.2	106.01	106.3	107.36	105.78	104.25	103.89	103.69	106.16	107.71	106.46	106.56	106.7	105.48	106.29	104.96	106.15	107.69	105.33	105.46	105.83	105.57	106.78	105.23	105.86	106.65	105.68	106.08	105.11	105.62	105.71	104.08	107.02	106.73	104.88	106.05	104.98
99.34	101.17	98.224	99.878	101.08	99.152	98.824	99.348	100.29	101.16	100.6	101.11	100.03	99.049	99.886	100.81	99.583	100.8	100.09	101.83	100.44	101.06	99.158	100.23	100.89	99.777	101.31	99.204	99.755	99.988	98.718	100.88	99.493	99.418	99.332	99.413	100.86	99.744	99	101.63	99.511	99.358	101.07	99.414	98.77	100.86	100.58	99.779	99.603	100.36
108.9	107.6	109.45	108.51	107.58	108.14	107.88	109.18	109.22	109.87	107.81	107.27	107.55	107.63	107.38	107.73	109.58	110.62	108.57	107.49	106.72	107.19	107.22	109.58	109.77	107.91	108.57	107.77	107.75	107.23	108.23	107.4	108.23	108.03	108.48	108.46	108.22	108.82	107.59	107.81	108.74	108.21	110.07	109.13	107.74	107.92	108.45	108.7	107.85	107.66
102.04	101.08	103.21	102.33	102.58	102.55	101.83	103.3	103.66	102.14	102.78	103.21	103.55	102.96	103.85	102.1	102.83	103.2	104.06	100.97	102.85	102.69	104.21	103.98	103.7	103.27	102.44	101.75	103.43	103.45	102.89	103.36	104.29	102.88	103.79	103.44	104.62	102.15	102.42	104.34	102.57	101.79	104.12	103.42	102.93	103.63	102.36	102.82	101.64	103.57
100.98	99.312	101.67	100.07	101.48	99.381	100.47	100.78	99.852	100.49	99.298	99.277	99.588	100.18	101.26	100.34	100.11	99.188	98.808	102.81	98.23	100.47	99.489	99.93	100.6	98.767	99.048	100.16	99.097	100.78	101.46	98.983	100.55	99.897	100.64	99.744	99.932	99.93	101.07	100.8	100.62	99.998	99.854	101.42	99.595	98.566	100.2	100.07	97.987	100.04
109.02	107.43	107.37	108.43	108.48	108.16	106.62	107.38	106.92	106.18	107.81	106.05	106.92	107.9	107.15	108.36	107.31	107.75	108.14	108.03	106.94	107.86	109.08	107.97	107.86	107.85	106.8	109.12	107.07	108.13	105.4	107.61	109.04	107.84	106.58	108.86	107.65	108.93	107.67	107.14	108.48	108.3	106.67	108.57	107.63	108.28	107.19	108.94	108.35	108.86
109.03	108.83	108.14	107.93	106.88	109	108.16	108.51	108.11	108.62	108.56	108.06	107.74	107.93	108.67	107.76	108.6	108	107.26	107.79	110.34	108.23	107.35	107.4	108.79	107.57	106.04	108.41	109.01	108.28	107.2	109.92	107.76	107.61	107.12	110.47	106.95	108.75	107.18	108.43	108.44	108.75	108.98	106.68	108.9	107.07	107.38	107.7	109.2	109.29
95.854	97.635	97.696	98.258	97.728	97.898	98.416	96.247	97.598	97.724	97.654	97.763	98.648	98.457	97.694	96.663	98.344	99.417	97.669	97.174	98.368	97.107	99.268	97.493	98.48	96.355	98.049	97.563	98.464	99.015	96.415	99.877	98.729	97.716	98.294	97.829	97.317	97.429	98.173	96.948	96.665	97.901	98.51	98.483	99.045	98.069	97.946	96.111	98.837	97.925
108.57	107.57	108.1	108.28	107.2	108.53	107.49	108.91	107.34	107.85	107.92	107.7	107.11	107.81	107.54	107.46	106.93	106.39	108.5	106.76	107.04	106.9	108.08	106.33	107.56	108.04	108.85	107.24	107.52	105.88	108.76	108.84	107.43	106.92	108.09	108.56	107.34	107.45	109.81	106.58	109.35	108.72	106.78	106.87	105.91	107.73	108.37	107.55	106.62	109.25
106.31	106.62	105.69	106.05	105.56	105.45	106.91	107.35	105.92	105.5	105.21	106.48	106.15	105.23	107.23	106.2	106.34	106.68	105.84	105.38	105.96	105.38	105.33	106.13	107.64	105.19	105.53	104.71	106.75	107.29	105.24	105.77	105.6	105.64	106.38	105.48	105.43	104.07	107.45	105.05	106.46	106.11	106.66	106.11	105.99	104.85	104.81	107.37	106.83	104.83
106.44	108.75	107.56	108.83	109.06	108.09	108.28	107.24	107.75	107.99	109.36	108.57	107.66	108.36	108.44	107.48	108.94	108.18	109.58	107.81	109.23	108.55	107.54	109.15	108.67	107.67	109.18	106.79	108.65	107.49	108.56	107.99	107.98	108.89	108.79	108.02	108.02	108.63	107.52	110	109.22	108.92	108.99	109.58	107.94	109.21	107.53	108.13	108.53	108.99
100.44	102.11	100.66	100.45	101.09	99.284	100.31	100.93	100.92	100.74	101.43	99.643	100.87	100.32	101.07	98.563	101.63	100.58	100.28	101.44	99.771	100.1	99.174	100.15	100.91	100.06	99.763	101.29	100.83	102.26	99.013	101.2	99.746	100.57	100.25	100.73	100.42	100.85	99.089	99.378	100.43	99.718	100.84	99.784	102.04	100.11	100.31	100.86	99.868	98.764
104.39	103.9	105.57	105.4	106.12	105.07	106.34	105.92	104.9	105.52	106.54	103.69	104.44	106.46	106.16	105.86	105.04	104.57	105.36	104.33	105.68	104.39	105.13	106.49	106.73	105.58	106.89	105.08	106.64	106.48	105.92	103.52	105.98	107.19	104.42	107.07	105.65	104.5	103.31	105.61	106.32	104.79	105.35	106.35	106.25	106.21	105.97	105.35	105.22	105.68
104.29	105.42	106.65	106.58	104.27	104.77	104.71	105.13	105.1	107.7	106.55	105.24	104.12	105.7	105.74	106.01	104.41	105.95	105.37	105.03	105.05	105.48	104.74	105.45	105.45	106.8	104.87	105.17	104.17	107.02	106.02	104.9	107.2	106.57	105.55	106.14	107.25	105.76	106.52	103.02	105.26	106.3	104.69	107.3	105.47	105.65	105.71	105.69	104.08	105.39
107.52	109.21	109.62	108.58	110.45	109.78	109.33	109.57	109.04	108.46	109.52	108.71	108.36	109.01	108.67	109.76	109.84	108.63	107.64	108.61	107.77	108.73	108.41	108.38	106.75	109.47	111.29	109.65	109.1	109.14	108.88	109.03	107.65	109.53	108.32	106.99	107.11	107.61	109.01	108.91	109.13	108.78	107.9	108.98	108.58	107.61	108.55	107.05	108.78	108.02
106.49	107.23	106.49	106.41	105.21	105.77	106.12	105.8	106.91	104.17	107.56	106.76	106.61	104.95	106.41	107.5	106.16	107.39	105.81	107.13	106.17	106.59	104.62	106.04	106.4	106.4	105.44	106.29	105.61	106.58	107.01	106.4	107.59	105.51	108.3	106.78	107.24	105.92	105.51	106.16	106.33	105.11	106.95	105.34	105.15	106.24	105.76	106.96	106	106.51
96.623	97.012	98.86	98.397	97.956	98.635	97.925	98.885	98.014	98.781	96.869	97.685	99.492	96.758	97.981	98.639	98.452	98.286	98.589	97.401	98.058	95.979	96.79	96.836	97.759	98.6	99.244	97.666	98.524	97.916	99.072	99.19	99.008	97.802	97.95	99.788	97.715	97.184	97.97	98.233	98.806	98.232	97.66	97.334	98.403	96.972	99.223	97.453	97.748	99.361
106.54	106.13	106.44	106.69	106.2	105.75	106.26	105.44	106.29	106.24	105.06	107.42	105.55	105.31	105.05	104.38	105.94	106.67	106.87	105.88	104.86	104.43	106.24	106.43	107.53	106.13	106.36	104.17	104.48	106.35	106.63	105.31	105.08	105.11	106.21	105.99	105.49	106.16	105.51	106.23	106.78	107.63	105.14	105.56	106.37	105.93	105.5	105.81	106.61	106.06
106.62	105.17	105.41	106.45	106.39	105.11	106.07	102.71	106.27	105.16	105.02	105.47	105.4	106.03	103.38	105.28	106.48	106.17	104.49	105.49	106.38	105.27	107.24	106.01	105.52	107.05	105.41	106.82	107.01	105.41	104.11	105.93	105.45	106.59	104.63	105.39	106.63	106.78	105.31	105.98	105.93	105.55	105.26	106.07	105.98	106.66	105.62	106.36	104.82	105.06
106.51	107.3	105.52	106.09	105.11	107.31	106.26	104.72	106.56	104.52	108.79	107.44	107.8	106.42	105.34	107.66	107.45	106.02	107.19	105.53	108.13	105.97	106.78	107.15	106.81	105.45	105.89	106.7	106.27	107.47	106.6	105.88	106.12	106.66	107.4	105.99	105.74	105.64	105.56	107.32	107.05	105.57	106.94	106.18	105.69	107.64	107.3	106.64	107.09	107.13
107.91	108.68	107.99	108.01	108.09	107.05	107.18	109.28	107.83	108.21	106.87	108.5	108.13	107.35	107.6	107.4	107.51	107.09	107.64	107.84	107.09	107.67	108.05	107.31	107.09	107.53	108.38	107.73	107.25	107.98	107.88	105.37	108.94	108.92	107.28	106.58	107.01	108.29	108.03	107.29	108.19	107.84	109.02	107.01	106.42	106.35	108.1	107.79	108.31	108.78
105.29	103.67	104.63	104.24	106.09	105.17	106.56	105.83	105.55	105.01	105.6	105.5	106.46	105.64	106.29	105.11	104.63	105.57	106.2	104.64	104.71	106	106.06	104.92	107.93	106.23	105.27	107.2	106.44	105.02	106.03	104.04	106.18	104.51	106.2	106.55	106.68	104.31	106.1	105.75	106.7	103.21	104.79	105.96	105.95	105.72	105.73	104.59	105.55	105.86
106.61	108.5	105	105.99	107.01	105.31	106.73	106.91	106.38	107.21	105.2	105.75	105.76	104.43	106.59	107.11	106.47	106.41	107.26	106.51	107.65	106.43	106.68	106.9	105.72	105.39	105.5	105.26	106.82	107.71	105.72	106.72	107.53	106.52	107	106.01	106.6	105.51	105.88	105.5	105.77	106.49	105.03	106.27	106.85	105.99	107.49	106.17	106.71	106.52
107.62	108.17	108.56	107.04	108.2	110.49	108.55	108.04	110.23	108.97	109.07	110.33	108.1	109.39	106.86	109.61	109	109.26	107.93	108.97	108.86	108.23	109.2	107.9	108.46	109.45	108.14	108.98	108.64	108.87	107.3	108.57	107.68	108.3	108.51	109.28	107.75	109.58	107.64	108.44	107.98	108.26	108.67	109.33	107.95	108.75	109.05	107.3	110.53	106.84
97.15	98.253	97.815	98.312	99.134	97.355	97.648	99.187	97.198	97.184	95.201	97.507	97.491	96.631	100.3	99.518	98.077	97.085	97.499	98.288	99.788	98.117	97.62	97.542	98.41	98.325	97.554	99.737	98.187	97.211	98.451	99.405	99.665	97.984	99.632	98.063	98.877	99.854	98.698	97.091	96.557	98.015	99.45	96.359	97.755	98.58	98.715	97.085	97.488	97.24
108.93	106.88	109.64	109.04	108.36	108.7	110.29	108.58	108.72	108.55	107.88	108.62	109.93	110.5	110.37	108.42	108.09	106.86	109.49	107.06	108.65	106.68	107.12	109.35	109.87	109.01	108.49	107.93	108.64	110.3	108.27	107.81	108.78	108.72	107.86	107.33	107.78	108.84	109.29	110.36	107.92	108.92	107.8	109.55	109.74	108.04	108.75	109.48	107.97	108
100.58	101.23	99.824	99.069	100.83	100.17	101.64	100.12	99.87	101.3	100.29	100.1	99.801	101.25	101.13	99.955	99.01	101.77	101.56	100.71	99.352	97.929	100.61	100.27	100.49	98.635	100.43	101.16	100.35	98.576	100.08	101.84	101.01	100.18	99.63	101.36	100.82	100.62	101.01	99.905	100.01	100.34	100.49	100.28	99.264	100.05	99.878	100.08	101.2	100.11
108.04	108.35	108.53	107.27	109.27	106.48	109.14	107.78	108.21	108.79	108.24	107.49	107.55	107.66	108.72	106.98	108.88	108.56	109.73	108.95	108.66	107.23	109.31	109.73	109.13	108.8	108.83	107.58	107.51	109.54	107.28	109.39	107.48	108.55	107.47	107.37	108.23	108.84	107.13	107.84	106.78	107.74	107.73	107.44	107.61	107.09	108.77	108.55	107.88	108.04
105.91	104.37	104.98	104.72	104.62	106.6	107.21	105.67	106.91	106.35	104.68	105.97	105.34	105.06	104.54	104.56	104.38	104.58	106.53	107.15	106.49	106.43	105.19	106.14	106.23	106.12	106.76	105.32	106.16	105.46	105.34	104.86	106.73	106.86	105.39	105.22	104.99	105.89	105.62	106.53	105.39	104.44	105.35	106.08	104.08	106.5	102.67	105.74	106.54	105.68
106.28	105.21	107.38	104.06	104.94	105.67	105.16	106.24	106.41	105.17	106.13	105.49	105.33	104.6	106.65	106.84	107.7	104.56	107.46	106.59	104.75	104.96	104.8	104.67	105.99	105.11	104.28	104.07	104.29	106.2	106.04	106.57	106.3	105.81	105.01	105.16	106.52	105.26	105.13	104.71	105.73	104.98	104.52	106.55	104.42	105.94	107.15	105.59	105.5	105.48
107.09	106.47	107.24	106.46	106.44	106.29	108.19	106.02	106.44	107.5	106.47	105.24	104.88	106.04	105.81	107.02	105.94	107.2	107.44	106.8	106.45	106.64	106.61	106.66	106.76	106.67	105.88	107.58	107.83	106.92	107.2	105.22	105.39	108.01	105.61	106.71	107.13	105.76	105.71	106.85	105.69	106.03	106.8	106.21	106.02	106.87	107.71	107.36	104.58	106.79
107.12	108.51	108.45	108	108.75	108.07	109.74	107.09	107.04	108.55	106.52	107.22	108.42	107.66	108.66	106.88	109.15	108.21	107.66	108.68	108.29	108.78	106.94	108.76	108.82	108.06	108.69	108.97	106.94	108.58	107.29	106.8	107.22	109.38	108.03	107.05	106.82	108.12	107.53	107.23	107.11	108.47	108.71	107.11	108.29	107.82	107.76	107.17	108.08	107.42
105.04	105.67	105.79	107	105.8	106.81	105.57	106.21	106.13	106.39	105.67	104.97	106.47	105.53	106.14	104.76	106.37	106.12	105.18	106.93	106.05	103.74	103.88	104.94	106	104.59	106.22	104.71	104.32	105.67	105.99	105.8	106.47	106.04	107.13	105.42	104.93	105.6	104.95	105.32	105.04	106.29	105.97	105.8	107.06	103.65	105.73	104.3	103.23	105.01
107.08	106.62	107.49	106.32	106.36	106.6	107.96	106.31	106.47	105.82	107.64	106.39	105.82	107.35	106	106.99	106.79	108.63	104.7	106.07	108.3	106.48	106.41	105.31	107.48	105.9	106.87	107.22	106.24	106.11	105.31	106.69	105.66	106.57	107.75	105.2	106.58	106.66	106.49	105.45	105.82	106.97	106.6	107.25	107.55	106.27	106.85	106.13	105.5	105.87
104.29	105.59	106.59	106.34	105.88	105.91	103.83	104.59	105.55	106.21	105.62	105.08	105.37	104.51	106.46	107.15	103.98	105.42	105.64	104.86	106.36	105.02	107.69	105.66	106.39	104.32	105.36	105.34	104.66	105.61	106.24	105.81	106.05	106.55	105.55	106.45	105.47	105.61	106.09	107.71	105.34	105.77	107.38	105.54	106.19	104.92	106.17	106.14	105.07	107.86
101.21	99.664	101.26	100.5	100.11	100.4	101.06	100.63	101.63	100.89	102.22	99.93	99.994	99.619	100.56	100.71	101.25	100.64	102.05	101.12	101.27	100.23	101.33	101.69	100.97	101.92	101.42	101	98.374	101.47	100.69	101.35	99.839	102.84	101.93	99.535	101.2	100.26	101.15	101.87	99.177	98.877	99.605	100.79	99.208	100.47	99.444	98.979	100.65	99.853
98.27	99.737	99.153	98.664	98.931	98.44	99.825	97.99	98.888	98.758	99.294	99.109	98.453	99.06	98.607	99.833	99.392	97.307	99.694	98.52	99.051	100.06	99.339	99.679	97.818	99.29	99.509	99.794	99.046	97.601	99.238	97.925	99.146	98.908	98.853	98.551	99.628	99.148	97.617	98.141	99.877	97.866	99.759	97.737	99.04	99.553	98.321	98.194	98.655	98.634
110.38	108.52	110.44	111.08	110.85	111.62	109.68	109.61	110.86	108.62	110.4	110.95	112.25	109.16	109.2	111.11	111.33	109.17	111.04	111.23	112.3	109.95	110.04	111.16	109.94	109.17	110.84	112.26	111.55	110.04	108.98	110.01	112.02	110.52	110.08	110.91	110.92	111.35	110.92	111.23	109.49	110.29	110.94	110.33	109.86	110.99	109.21	110.84	110.47	110.84
105.47	106.47	105.3	105.65	106.35	106.33	106.29	106.13	106.66	107.19	106.43	104.91	104.14	106.46	104.77	106.07	105.85	105.58	105.71	107.03	105.81	105.75	106.5	105.25	106.82	106.12	104.27	105.05	105.42	103.7	105.18	105.19	104.84	106.74	106.62	105.33	106.93	107.34	105.32	104.31	106.97	106.16	105.74	107.19	104.48	105.26	105.66	106.23	106.36	106.19
97.43	98.746	95.839	97.087	97.326	97.745	96.587	98.203	96.483	98.124	97.871	97.37	99.693	99.164	98.471	99.202	97.897	98.788	99.366	96.86	97.846	97.68	98.679	98.172	98.229	98.114	97.138	97.503	98.572	97.254	98.983	97.012	97.5	97.95	98.887	99.922	98.079	98.34	99.393	97.663	99.661	99.157	98.29	98.806	98.035	99.505	99.68	97.301	99.646	98.662
105.6	104.34	106.28	105.76	106.35	104.41	107.24	105.42	105.69	106.09	104.04	105.07	106.14	105.72	105.54	104.64	104.41	104.53	105.09	104.38	106.54	104.4	105.8	106.33	105.44	106.15	105.22	105.56	105.12	103.09	105.83	105.86	106.1	105.21	105.25	104.91	105.49	105.93	105.32	104.69	104.27	104.95	104.38	104.73	105.33	106.57	106.43	106.38	105.3	104.86
110.24	108.24	110.89	111.4	110.74	109.39	111.44	110.6	109.48	109.71	111.07	109.97	110.17	110.99	111.36	109.5	110.8	110.42	111.72	110.62	110.31	109.29	108.51	111.21	110.11	110.75	110.87	110.54	110.78	110.79	110.32	110.82	110.25	109.38	109.57	111.13	110.11	110.76	110.08	110.8	110.78	109.46	112.06	110.42	110.6	110.85	110.14	109.33	109.31	109.82
98.251	98.191	97.451	98.552	98.346	98.21	98.974	98.697	97.678	99.385	98.485	96.581	99.29	97.252	96.286	98.461	97.258	97.432	97.962	99.298	97.77	97.945	97.51	98.528	97.872	98.404	98.784	98.197	98.459	96.746	98.937	96.396	98.358	97.112	98.475	98.253	98.818	97.976	97.641	98.964	97.411	97.974	97.735	97.904	97.097	98.514	97.092	98.87	98.729	98.134
109.36	109.61	108.95	107.13	108	107.52	106.61	107.9	107.22	108.73	108.31	109.62	107.47	108.2	107.66	108.1	108.48	106.88	109.28	109.18	108.72	109.33	107.68	108.09	106.26	107.48	108.52	109.94	109.13	107.34	108.66	108.02	108.65	107.59	107.14	109.57	108.31	107.92	107.86	107.16	108.67	107.82	108.87	107.09	108.53	108.96	108.03	108.16	107.78	109.42
109.62	110.55	110.48	109.67	110.24	110.31	110.86	111.11	111.03	110.03	109.47	109.72	110.63	110.29	110.55	111.07	112.06	110.22	109.74	110.33	110.63	109.34	111.54	111.29	109.66	110.35	110.12	109.59	109.43	112.17	108.63	110.98	110.56	109.4	109	110.57	110.43	110.58	110.39	110.05	109.84	109.96	111.08	110.38	110.6	109.09	110.47	110.7	109.4	110.29
99.159	98.908	98.274	98.116	98.745	99.806	98.858	98.685	98.131	97.339	98.086	97.946	98.032	98.848	97.351	98.635	97.283	97.532	96.307	97.163	98.691	99.906	97.373	97.538	99.617	98.835	98.336	97.759	97.205	96.982	96.758	98.33	97.321	99.422	98.028	98.389	99.081	99.027	98.395	96.485	98.729	98.854	99.031	99.972	99.605	100.28	97.469	98.154	97.039	97.91
103.69	105.6	104.67	106.11	105.72	104.07	104.97	105.84	105.78	105.8	104.63	105.71	105.89	106.96	104.34	104.55	105.41	104.86	106.03	107.11	104.85	104.42	106.21	105.69	105.03	106.17	105.44	105.79	106.07	107.01	106.13	106.09	106.97	105.36	106.21	106.76	106.28	107.22	104.86	106.63	106.57	105.07	105.4	105.69	106.84	105.76	105.33	104.62	105.27	104.23
105.98	105.42	105.28	105.72	105.69	105.59	107.34	105.98	105.61	106.76	104.92	105.94	105.26	105.04	105.53	104.61	106.35	104.23	107.47	103.92	105.77	104.87	106.75	105.29	106.26	105.65	104.94	105.35	104.46	104.85	105.3	105.06	105.8	105.25	105.3	105.26	105.1	105.39	106.41	104.25	105.26	106.19	105.92	105.5	105.98	105.34	104.22	105.38	105.4	105.2
108.05	106.84	108.94	109.38	108.12	107.93	109.37	108.17	108.14	108.16	109.69	107.95	109.01	107.65	107.34	109.46	107.49	107.52	108.46	109.48	107.42	109.34	108.47	108.26	108.74	108.14	107.18	109.73	109.27	109.28	107.86	109.06	108.23	108.2	109.34	108.37	108.76	107.31	107.33	108.37	107.96	108.51	107.88	109.41	108.52	108.31	108.23	107.66	109.21	108.7
106.31	107.55	106.32	105.13	105.04	105.11	106.55	104.83	105.4	105.82	104.67	106.6	105.77	104.54	105.75	106.2	106.93	104.1	103.96	104.52	106.42	105.96	105.6	105	105.86	107.05	106.82	104.33	105.79	104.38	105.46	106.64	104.15	105.91	105.17	104.37	105.84	105.25	105.88	106.63	105.03	105.57	104.29	106.64	104.79	103.63	106.13	104.91	106.54	105.18
101.84	102.04	100.65	101.19	101.74	100.63	101.43	99.958	100.78	100.29	99.096	100.87	99.795	101.62	100.72	100.28	101.79	99.283	100.95	100.53	99.482	100.1	100.82	100.88	101.44	100.69	102.04	101.46	100.17	101.27	100.34	100.43	101.35	100.08	102.04	101.21	101.52	100.9	101.03	100.84	101.69	98.924	100.66	100.39	102.01	102.19	100.29	101.13	100.95	99.85
106.73	107.23	108.58	109.04	106.48	109.46	109.07	107.87	108.93	108.55	109.05	109.68	109.16	109.47	107.23	108.25	108.23	109.45	110.45	107.91	110.19	109.7	107.66	108.36	109.46	109.21	109.23	108.81	108.48	107.74	108.59	109.77	108.69	108.61	108.54	109.38	108.7	110.05	108.03	108.36	108.87	108.56	108.69	110.33	107.59	107.23	108.24	109.35	109.5	107.78
108.57	108.75	109.44	107.7	108.44	108.71	109.66	109.7	107.56	108.67	108.24	108.73	109.1	108.41	109.45	107.65	109.25	108.26	110.34	109.32	108.58	108.95	108.4	107.98	108.61	107.79	108.07	107.86	108.14	109.44	108.98	108.75	108.37	106.57	106.72	109.01	107.89	109.72	108.19	109.1	110.69	108.67	108.2	107.63	109.19	108.95	107.95	109.11	109.45	107.98
100.3	99.193	101.23	99.874	101.12	101.35	100.52	100.64	99.755	100.6	100.15	101.74	99.872	101.43	101.24	100.04	100.27	101.66	101.57	101.79	100.85	101.24	101.19	101.14	100.83	100.51	99.315	103.12	100.79	99.696	99.774	101.06	101.52	101.04	101.87	100.27	100.89	99.735	101.2	100.37	100.49	99.655	100.83	100.93	100.98	100.68	101.2	100.18	101.85	100.64
108.27	110.43	110.08	109.17	110.36	109.46	108.94	106.77	108.55	109.52	107.77	108.51	107.03	106.92	107.21	108.39	108.19	107.2	108.7	109.44	108.1	110.22	108.1	107.61	108.26	107.71	107.76	109.22	109.96	108.62	109.91	108.42	109.1	108.6	107.97	108.71	108.48	108.11	108.1	108.66	109.15	108.12	109.39	108.94	107.01	108.37	108.73	108.54	109.5	109.56
106.27	105.87	105.57	105.95	105.08	105.96	105.9	104.28	105.19	106.27	105.02	106.34	105.49	104.55	106.75	105.17	105.51	105.67	105.35	105.03	108.02	104.58	105.85	104.42	105.12	103.48	106.03	104.74	105.59	105.54	107.09	104.24	105.45	107.51	106.1	105.77	105.72	107.34	105.9	105.61	105.47	104.38	104.72	105.17	106.55	104.93	106.02	106.38	105.18	105.11
107.92	108.41	108.58	107.53	107.58	108.25	106.32	106.87	107.49	108.24	108.24	107.84	107.42	109.18	108.69	106.89	108.94	106.35	108.19	107.24	106.67	107.22	107.69	108.62	107.04	106.85	107.49	106.54	107.19	107.63	107.54	108.42	107.99	108.47	106.96	107.55	109.41	107.35	107.21	109.57	107.85	108.32	107.87	106.56	108.42	106.23	107.37	107.03	106.93	108.33
107.6	109.1	107.2	109.51	108.42	107.7	107.99	108.38	107.33	108.31	107.53	109.39	109.16	107.3	106.98	108.15	109.22	107.8	107.95	109.19	110.04	108.62	106.58	107.6	107.51	108.62	109.27	107.71	108.59	107.72	107.51	108.57	109.06	108.72	107.84	107.57	109.27	109.77	108.04	108.33	108.16	109.34	108.73	108.76	108.8	108.14	107.13	108.03	109.94	108.84
111.15	109.16	108.76	108.64	107.54	105.98	108.09	106.79	107.31	108.91	107.79	107.15	108.5	108.53	108.85	107.56	106.99	107.99	105.48	107.42	109.13	108.78	108.25	107.49	106.92	107.85	108.65	107.94	108.16	109.33	106.66	107.74	106.91	107.84	107.51	108.01	108.76	107.52	107.94	107.37	107.74	106.01	105.93	109.01	108.59	109	107.79	108.26	106.96	108.01
105.46	105.3	105.69	105.3	105.77	105.86	105.05	105	106.17	105.56	107.01	105.27	104.8	107.17	105.26	106	106.16	104.93	105.16	105.96	106.74	106.93	106.26	106.35	106.49	104.79	105.78	105.64	105.35	105.82	106.86	106.98	105.2	107.83	106.27	104.11	105.02	106.83	106.02	104.75	105.05	106.72	106.31	107.55	103.99	107.47	105.62	105.91	104.81	105.44
107.42	109.19	107.66	107.96	109.96	109.06	109.14	109.01	109.25	107.63	108.4	107.67	107.61	108.14	108.28	109.71	108.88	109.45	109.81	109.39	110.08	108.54	109.2	108.83	107.76	108.63	107.59	107.8	106.82	109.03	107.85	107.2	107.08	109.01	107.81	109	108.23	108.12	108.6	109.09	108.83	108.61	107.06	108.46	107.71	107.76	108.26	107.99	107.63	107.96
105.44	104.75	107.67	105.39	107.24	105.24	105.42	105.76	105.27	105.78	105.12	105.93	105.71	104.46	105.75	105.45	105.94	105.48	104.94	105.14	104.42	105.35	104.63	106.06	105.49	106.93	106.02	104.26	104.93	106.78	105.62	106.13	105.39	106.12	106.19	105.8	104.68	106.57	106.53	104.65	103.89	106.1	105.26	105	106.15	104.84	105.3	106.21	106.36	106.4
107.55	108.45	107.8	107.87	107.6	106.91	109.17	108.15	107.81	109.13	107.66	107.59	107.66	108.21	106	108.08	108.11	108.24	107.02	107.88	109.13	107.97	108.63	108	108.6	108	107.69	108.84	108.39	108.81	108.21	108.12	109.42	108.41	107.75	108.82	106.72	109.77	108.88	108.12	108.07	108.47	109.11	108.06	107.01	107.51	107.7	107.45	107.18	108.94
105.01	104.28	107.94	107.61	105.72	107.26	106.1	105.93	104.83	105.29	106.69	106.43	107.18	105.27	107.59	106.17	106.94	106.09	104.48	105.66	107.04	106.66	107.3	105.57	107.36	105.29	107.23	105.54	105.66	106.89	109.17	105.2	107.28	106.99	106.85	106.85	106.75	106.78	106.52	106.22	105.35	107.12	107.96	106.41	104.14	107.73	106.22	104.91	107.72	106.39
104.61	105.82	104.04	106.18	105.9	105.96	105.27	106.55	106.79	106.74	104.93	105.8	105.64	104.98	105.16	106.01	104.98	105.03	104.94	105.68	106.07	105.1	105.27	105.79	104.24	105	104.78	105.37	105.37	105.92	105.74	106.48	105.8	104.25	105.8	105.04	105.24	106.43	106.71	106	103.95	105.24	106.25	105.31	104.27	106.86	105.87	104.71	105.01	105.98
110.12	109.35	109.04	108.16	108.75	109.74	108.1	106.44	110.36	108.06	109.19	110.04	109.18	108.49	109.59	107.71	108.18	108.9	108.25	107.53	109	108.39	107.62	107.68	107.67	108.7	108.81	107.55	109.26	108.5	108.24	110.11	106.32	108.49	108.89	108.45	108.41	108.77	108.98	108.88	109.3	109.72	107.97	110.13	108.26	106.5	108.73	107.32	109.21	108.41
106.63	107.83	105.97	106.59	105.93	107.41	106.18	106.46	105.47	107.76	106.26	107.35	105.54	106.61	104.09	106.43	107.83	106.95	106.79	105.29	106.44	106.24	106.32	106.08	107.98	106.83	106.94	108.21	106.59	106.29	108.45	106.36	104.45	106	107.12	106.07	107.7	106.21	105.52	105.53	106.74	107.6	107.48	107.95	106.02	108.09	107.64	106.48	106.33	105.56
100.42	100.3	101.95	101.85	99.975	100.22	100.27	100.79	102.56	99.039	99.148	100.13	101.25	100.2	102.61	100.78	99.841	100.35	101.22	101.16	100.44	101.52	101.35	100.22	99.849	99.793	101.32	101.68	100.53	99.866	99.081	100.56	100.19	99.804	99.388	97.928	99.585	100.58	99.336	99.613	100.7	101.77	100.3	99.213	99.765	101.65	99.138	101.43	100.14	99.766
105.63	104.62	105.93	104.74	103.64	105.53	106.47	105.39	104.49	104.97	106.46	105.13	104.41	105.1	105.55	104.68	105.85	105.99	105.92	106.61	106.91	104.49	106.36	106.52	104.45	106.27	105.31	105.94	106.32	105.71	106.21	106.38	105.57	106.03	107.25	107.77	106.58	105.04	106.52	106.57	106.25	105.17	106.84	106.14	105.9	106.03	104.77	104.87	107.07	105.02
104.43	107.35	105.94	105.55	104.14	105.77	106.46	104.9	103.77	106.5	106.63	103.89	104.41	105.73	105.59	105.5	106.93	106.09	105.64	104.19	106.52	104.27	105.27	107.07	106.22	104.71	107.72	105.38	104.78	104.99	106.73	104.54	105.18	105.36	106.22	106.26	104.02	107.05	105.12	106.11	107.38	105.41	104.36	105.56	106.23	106.08	106.37	105.47	105.89	107.29
97.015	98.329	99.059	97.785	98.606	96.682	98.716	97.736	97.691	99.465	98.833	97.885	98.14	100.15	98.235	98.1	97.601	98.099	98.625	97.456	95.878	97.802	98.447	98.634	98.207	98.643	98.745	98.081	97.511	97.858	98.179	96.609	99.07	97.752	99.272	97.367	99.126	98.738	99.34	96.536	98.433	96.928	99.265	97.903	96.773	99.788	99.389	97.386	98.732	98.121
107.68	108.82	108.31	108.03	108.69	109.22	108.64	108.42	108.47	108.89	108.89	108.06	108.18	108.26	107.96	107.47	107.43	109.07	108.11	108.44	108.18	107.75	110.08	107.98	108.34	108.07	109.62	108.13	107.57	108.88	109.75	108.29	108.14	108.12	108.55	107.14	108.46	108.68	109.13	108.03	109.71	106.92	108.92	108.67	108.23	109.12	108.55	108.5	107.78	106.52
106.19	105.88	105.56	105.84	105.94	105.64	105.39	104.65	105.5	106.39	105.22	104.85	105.51	105.71	106.95	105.33	104.7	107.58	105.34	106.26	105.79	104.98	105.58	104.73	106.36	106.55	105.03	105.6	106.26	105.28	105.25	105.83	106.3	105.86	106.87	105.42	105.25	106.12	105.15	106	104.38	105.4	106.41	105.46	106.62	106.12	106.15	105.68	106.42	105.84
111.29	110.87	110.35	109.98	110.58	110.07	111.75	111.05	109.43	110.18	110.79	111.31	110.47	110.49	110.02	111.28	110.6	108.48	111.58	110.06	109.5	110.06	110.48	110.08	110.46	110.83	110.53	108.12	110.45	111.77	109.29	111.36	110.49	110.39	107.96	112.56	109.32	112.99	109.78	110.89	110.23	110.12	109.81	111.11	111.2	109.2	109.42	112.17	109.4	108.33
108.72	105.76	107.65	106.18	106.29	105.43	106.59	106.81	106.77	105.61	106.89	107.7	108.61	107.34	104.61	107.56	107.12	105.65	106.41	105.1	107.77	106.16	107.1	108.06	104.64	107.98	107.46	106.38	106.54	105.66	104.79	108.81	107.6	106.37	107.25	104.5	106.22	106.55	106.9	106.58	106.92	106.97	107.49	107.6	107.63	106.81	107.33	106.52	107.11	106.69
105.17	106.38	104.62	105.86	104.36	106.55	106.12	104.03	103.87	106.46	105.85	106.19	105.5	105.94	105.53	105.5	107.33	105.07	106.23	105.13	106.35	106.23	105.58	107.4	105.02	106.88	106.17	105.55	104.5	105.28	105.77	105.51	106.74	105.39	104.42	104.58	106.82	106.29	106.7	105.43	104.22	106.77	105.82	105.21	106.08	103.81	106.2	105.79	106.09	104.47
106.51	105.98	104.91	105.88	105.64	104.41	105.38	106.35	106.54	105.48	104.77	104.67	104.07	106.09	105.04	105.31	105.3	104.82	105.17	104.2	105.91	105.31	106.39	105.23	105.66	107.42	105.03	105.96	106.65	105.79	106.18	105.69	104.83	106.5	104.84	104.55	105.48	106.81	105.66	106.15	105.11	106.26	105.27	105.52	105.65	104.74	104.94	105.96	105.98	106.49
101.34	100.3	100.49	99.809	101.02	100.34	100.22	99.784	100.48	100.24	99.894	100.63	100.88	101.35	102.03	100.47	99.335	101.41	100.6	100.47	102.17	99.087	100.08	100.61	101.21	99.209	99.599	100.11	99.375	99.066	99.229	100.17	101.32	100.27	101.21	100.64	102.23	101.85	100.49	101.64	102.06	100.81	101.55	100.2	100.29	101.04	100.16	101.17	101.28	101.51
105.42	106.33	105.16	105.56	104.69	105.2	106.38	106.25	105.49	105.66	107.07	104.62	105.97	104.43	104.46	107.06	105.2	103.18	106.16	107.2	106.58	105.91	105.73	105.12	106.01	106.79	106.66	107.81	104.81	104.35	105.04	104.39	105.77	105.9	105.68	104.18	105.46	105.55	105.9	105.29	105.58	105.94	106.11	105.59	105.89	105.54	104.9	105.29	105.4	105.08
99.639	100.81	99.423	101.2	99.192	100.18	101.33	100.4	100.8	101.99	100.77	101.88	100.69	100.8	101.81	101.5	101.07	101.72	100.7	100.79	100.2	100.35	99.148	101.12	101.35	102.23	100.8	101.24	102.8	100.57	102.86	99.997	101.01	101.91	100.48	100.64	101.78	100.88	99.64	100.91	101.13	101.32	100.34	99.88	101.92	102.02	100.84	100.84	101.01	99.563
107.51	105.84	107.76	108.78	106.34	108.2	107.11	108.48	108.02	108.29	109.54	106.91	108.73	107.69	107.33	108.81	108.17	106.04	107.6	108.82	107.46	108.09	107.64	108.4	108.82	109.32	108.74	108.87	107.02	106.3	108.72	106.27	108.18	107.31	107.79	105.4	108.09	108.29	107.72	107.3	107.28	107.06	108.11	107.83	109.84	108.2	107.94	107.22	107.4	107.46
97.332	99.353	96.852	97.138	97.617	97.703	95.147	98.209	96.699	96.569	97.551	97.631	97.045	96.396	99.129	97.496	97.535	98.907	98.056	97.688	98.908	97.519	97.527	97.345	98.891	95.896	97.688	98.645	99.398	95.973	96.352	97.166	98.969	98.251	98.675	97.818	98.249	98.571	98.607	97.884	97.675	99.545	97.794	98.62	98.581	97.769	97.205	96.689	97.304	98.482
107.74	108.58	106.62	109.01	108.52	108.99	108.2	107.2	106.14	108.76	108.86	108.09	108.17	108.97	108.95	108.15	108.09	107.45	109.03	107.82	107.36	106.66	108.71	109.2	107.99	106.62	107.47	109.42	109.53	108.82	108.23	108.78	109.59	107.82	108.16	108.05	107.64	107.99	106.36	107.95	110.1	108.28	107.66	107.03	105.99	108.62	107.1	106.91	107.67	108.87
99.459	99.332	98.448	99.075	99.181	97.655	98.203	98.897	97.93	98.704	98.943	99.742	100.43	98.434	98.489	97.607	97.94	99.303	98.914	97.687	98.197	96.862	98.453	97.672	97.42	99.337	97.592	98.325	97.179	96.739	97.77	98.381	98.847	98.84	99.234	97.463	97.884	98.986	97.572	98.258	96.489	98.354	97.89	99.461	97.01	97.356	97.54	98.725	99.314	98.028
98.531	99.553	99.025	97.764	97.842	96.473	96.574	98.415	99.192	96.294	98.322	97.457	98.943	96.889	98.006	98.199	99.049	97.374	96.233	98.676	98.837	97.946	98.53	98.085	97.713	98.341	98.417	96.462	98.291	98.8	98.071	96.125	98.839	98.622	99.099	99.297	99.119	97.675	98.123	98.147	98.324	98.199	97.879	97.958	97.814	97.84	97.49	99.018	98.54	97.834
105.64	105.6	105.83	104.74	104.37	105.44	105.82	105.44	105.85	105.74	104.26	104.51	104.4	107.78	105.43	106.02	105.31	106.57	105.44	105.13	105.32	103.76	107.35	106.07	105.84	105.48	105.16	105.47	105.57	106.49	105.82	105.51	104.73	105.3	106.64	104.67	105.93	106.08	105.64	106.24	106.02	104.93	104.5	104.67	104.96	105.1	105.2	107.4	106.11	106.14
101.97	100.13	101.26	100.37	100.25	101.17	101.28	99.75	99.686	100.81	100.48	101.69	101.67	100.57	101.21	101.95	100.69	100.8	100.61	101.87	102.14	101.21	100.76	101.01	101.16	100.39	100.73	101.61	102.31	101.57	100.88	102.21	101.56	101.03	102.35	99.768	100.41	101.05	100.44	101.79	100.6	100.59	100.62	100.78	99.954	101.23	102.04	99.741	100.78	101.18
108.27	107.11	106.64	107.31	107.61	107.23	107.97	108.52	107	109.02	106.24	108.14	109.19	107.27	108.6	108.93	107.92	108.98	109.48	108.19	107.92	106.16	108.12	108.39	107.88	107.86	107.45	108.17	107.97	107.03	107.81	108.25	107.72	107.56	108.42	107.67	106.97	107.73	108.77	107.51	108.19	108.06	108.4	108.64	108.75	108.19	108.67	107.74	108	108.36
110.48	106.41	108.18	108.01	108.36	106.73	108.01	109.03	109.1	108.54	108.67	106.59	108.56	107.21	108.81	108.42	108.76	108.47	109.53	108.91	108.88	108	107.04	107.97	108.51	107.81	108.74	107.91	108.44	106.05	108.46	109.21	106.82	108.02	107.16	108.04	108.73	107.75	106.59	109.72	108.04	107.82	107.41	108.59	109	107.82	109.26	109.23	108.25	107.97
106.02	105.26	105.05	106.28	106.74	105.58	105.37	106.58	105.32	105.06	106.58	105.22	105.55	106.13	104.96	105.46	106.53	106.16	105.9	106.16	107.22	105.93	104.97	104.41	105.49	104.46	105.24	105.34	105.77	108.17	104.05	106.47	104.33	105.91	106.73	104.71	106.05	105.55	105.29	105.39	106.6	105.46	106.43	105.53	105.78	106.26	105.34	104.98	106.89	105.88
100.83	100.58	100.65	100.26	99.406	98.824	99.185	101.05	98.879	100.34	100.62	100.04	99.447	100.91	101.07	99.729	100.67	99.9	100.69	100.41	99.692	101.16	99.302	99.471	100.06	99.862	100.26	100.08	98.688	99.768	100.51	101.27	100.54	100.03	98.858	100.93	100.6	98.737	100.06	100.04	100.59	98.804	99.964	99.834	100.04	99.931	99.39	99.624	100.68	100.62
108.31	107.86	109.3	108.07	107.66	109.1	110.34	109.29	107.62	108.35	108.52	107.67	109.44	109.65	107.54	108.7	108.03	109.46	109.32	108.74	108.33	107.15	107.75	108.63	108.08	110.48	110.06	109.33	107.87	108.69	110.25	107.81	109.05	108.32	108.39	109.05	107.55	108.21	108	108.57	109.24	108.35	108.34	108.53	109.71	109.31	107.62	107.77	109.85	107.66
107.91	108.28	107.65	108.69	109.19	109.59	108.46	108.27	108.89	109.02	110.62	110.96	107.49	108.29	107.8	107.97	108.23	109.11	108.73	109	108.57	107.87	107.87	109.55	107.79	109.55	109.1	108.74	109.16	108.08	108.35	109.64	111.81	108.32	109.07	108.24	107.65	107.94	107.38	108.19	109.16	107.89	108.75	109.47	108.59	109.12	107.75	109.84	107.54	109.09
106.33	105.41	104.78	105.24	105.6	106.95	105.9	106.64	106.4	106.66	106.29	106.67	106.62	105.4	105.84	105.81	106.09	105.72	106.25	105.08	104.49	105.4	104.87	105.75	103.84	106.21	105.99	106.44	106.53	105.79	104.81	105.64	104.19	106.08	105.65	105.67	106.5	105.21	106.17	105.53	106.41	104.34	104.81	105.42	105.2	105.46	104.88	105.48	103.95	106.32
105.22	103.91	106.62	106.54	105.78	104.62	106.47	107.17	105.3	106.16	104.95	105.49	106.56	107.02	107.82	105.36	105.4	105.16	106.29	105.31	105.43	105.31	105.31	105.65	106.06	104.8	106.22	106.25	105.93	106.49	106.3	106.95	106.4	106.35	104.86	105.81	107.18	105.87	106.4	106.5	106.77	105.36	106.04	104.81	106.12	106.4	106.19	105.96	105.91	104.76
106.73	104.55	106.29	106.52	106.3	105.68	107.13	104.33	105.14	105.34	105.39	104.96	106.43	106.58	106.79	105.9	106.09	106.47	106.49	105.6	106.07	105.41	104.99	107.31	106.26	106.9	106.62	106.14	106.38	105.69	105.09	104.98	105.76	105.38	105.37	105.62	105.78	105.43	105.02	105.46	105.97	106.33	105.27	106.67	106.1	106.27	107.06	105.38	105.7	105.92
98.973	98.451	97.794	98.921	97.517	96.772	98.733	99.074	96.305	97.6	97.728	96.955	97.851	97.589	99.031	97.84	98.584	97.776	97.595	97.884	96.526	97.566	98.729	99.022	97.435	98.324	97.246	97.673	97.622	97.251	98.478	98.138	98.349	97.44	97.295	97.841	98.703	98.572	97.981	97.727	99.075	96.921	97.734	97.739	96.746	97.177	97.044	96.653	99.306	97.477
107.25	108.61	109.82	110.43	109.3	108.49	109.06	107.67	107.4	108.75	108.83	108.68	107.94	109.29	109.76	108.74	109.93	108.7	107.75	108.78	108.26	107.18	110.13	108.8	108.97	109.37	110.45	108.96	109.67	108.01	108.66	108.47	108.49	108.34	107.08	110.42	109.22	108.85	108.94	109.3	108.22	107.91	107.77	108.77	107.21	108.63	106.76	107.19	108.35	108.12
107.59	108.38	108.25	107.8	107.96	106.72	109.54	108.33	107.52	107.87	109.22	109.06	107.73	108.79	107.86	107.21	108.55	109.02	108.06	109.87	109.28	107.5	108.48	106.97	108.74	107.93	106.7	108.66	108.42	108.07	109.62	107.84	107.81	106.36	108.9	108.17	109.24	107.86	108.86	107.56	107.25	107.2	107.84	109.14	108.72	107.71	108.55	108	109.02	108.25
106.04	106.42	105.51	106.09	106.21	105.28	106.29	105.8	106.08	106.8	106.96	106.73	106.68	106.35	107.48	107.55	105.54	105.71	105.16	105.4	104.77	106.74	106.34	105.63	106.88	106.49	106.44	106.85	105.3	106.15	105.68	105.84	106.92	106.22	107.61	107.14	105.91	107.59	106.76	106.29	106.81	107.99	107	105.6	107.51	106.62	105.86	107.17	105.64	106.46
109.07	108.22	108.41	107.21	108.72	108.45	108.82	108.86	108.69	107.36	109.32	110.51	109.15	107.16	108.32	109.09	107.48	108	106.68	108.46	109.53	109.54	110.91	108.57	108.41	108.35	108.51	107.52	107.15	110.1	109.43	108.08	107.45	109.72	108.32	110.44	108.56	109.83	107.88	109.83	109.46	109.02	107.31	109.56	108.74	107.95	108.59	107.83	107.69	109.81
106.29	107.75	105.41	105.69	106.41	105.7	105.4	103.7	104.15	105.65	105.43	106.22	105.64	105.92	105.69	106.42	107.48	106.83	104.88	108.22	106	104.72	105.34	106.69	105.83	105.29	105.86	105.83	105.44	107.02	106.37	104.5	105.67	105.1	106.22	105.51	105.52	107.63	106.29	104.33	107.26	106.85	105.13	106.36	106.49	105.42	105.85	104.86	104.97	105.93
107.7	106.46	106.02	106.66	104.93	106.26	106.77	104.63	106.95	105.83	106.65	104.87	105.81	104.88	106.3	105.95	105.95	106.23	105.17	104.16	107.1	106.19	105.42	107.18	106.55	106.63	107.25	105.07	107.26	105.45	105.63	107.66	105.23	105.62	105.17	104.2	106.89	104.96	105.87	105.34	106.82	106.45	106.38	106.07	105.33	107.83	106.85	105.8	107.01	107.62
100.07	98.727	99.701	99.689	99.681	101.12	98.705	99.695	102.11	99.681	101.1	100.77	100.62	100.87	100.39	101.82	98.665	101.46	100.21	99.904	98.873	99.927	99.377	100.47	99.317	100.21	99.457	99.177	98.687	100.53	99.859	101.78	100.83	100.07	99.514	101.55	100.54	99.705	99.504	100.06	99.498	101.15	100.71	100.32	100.74	101.01	100.89	101.08	100.19	100.32
104.85	106.73	104.99	106.38	105.26	106.76	106.98	106.69	106.89	105.18	105.93	106.28	105.2	104.82	105.77	105.19	104.21	107.48	105.81	103.98	104.98	104.6	105.41	106.69	105.57	105.25	105.17	105.04	105.39	105.98	105.03	105.66	106.11	104.53	105.45	106.26	107.41	104.33	106.08	106.76	104.71	106.58	106.98	107.06	106.04	106.37	106.39	105.02	105.8	106.2
102.25	100.72	103.64	101.71	101.82	99.812	101.22	102.24	101.49	100.53	101.69	100.63	102.71	99.968	101.17	102.13	102.15	99.434	101.1	101.37	102.46	100.65	101.72	100.86	100.97	100.1	101.32	101.46	100.17	100.41	100.56	101.6	101.33	99.251	100.69	100.25	100.16	102.94	102.8	100.32	101.36	101.18	102.23	101.47	102.89	100.91	100.08	100.5	100.56	99.683
107.99	107.93	108.85	109.26	108.58	107.81	109.79	109.27	108.99	108.51	108.38	109.18	108.19	108.26	106.89	108.17	107.51	108.24	109.57	109.51	109.48	107.92	108.12	108.68	108.9	109.19	107.39	107.37	108.98	107.13	108.23	107.27	107.05	108.72	108.81	109.07	108.55	107.28	108.37	108.81	107.14	108.45	106.86	108.94	108.41	109.03	107.25	109.06	109.22	109.79
106.28	106.01	107.23	104.54	106.91	106.88	105.84	106.12	106.81	106.76	105.71	105.63	107.83	105.42	105.91	107.79	107.17	106.41	106.67	106.52	106.62	105.85	107.95	106.41	107.46	106.18	106.9	106.57	106.89	105.5	105.28	107.22	105.76	106.97	106.5	106.52	106.53	106.42	104.78	107.49	106.81	107.3	105.79	106.45	105.89	107.28	107.49	107.17	104.91	106.38
110.3	110.34	109.3	111.16	109.69	110.28	109.72	109.86	111.03	109.85	108.98	110.64	110.2	109.33	111.16	110.47	110.56	111.98	111.48	110.75	109.92	110.8	109.99	109.8	110.28	112.64	110.48	110.53	109.54	112.61	107.42	111.2	111.85	109.29	112.02	110.85	108.6	111.23	109.65	109.85	109.33	109.38	110.42	109.38	111.08	107.67	110.41	110.93	108.42	110.44
98.06	98.279	97.472	99.735	98.765	97.583	96.877	98.885	97.572	97.04	96.515	98.873	98.759	97.766	98.147	96.912	98.249	97.201	97.573	97.933	98.235	98.535	98.561	98.508	97.833	98.54	97.514	98.596	97.021	98.472	97.382	98.139	99.176	97.753	96.354	98.321	97.264	99.933	97.626	97.368	97.757	99.196	97.497	99.052	97.421	97.076	97.383	97.114	97.274	96.788
105.81	104.7	105.68	106.8	104.82	106.4	105.27	106.6	104.83	106.68	105.61	107.31	106.19	105.26	105.38	106.7	106.62	106.12	104.9	104.22	104.58	105.39	105.83	106.59	105.17	105.26	105.02	105.82	106.4	106.58	104.84	105.41	106.07	104.76	107.8	106.17	104.78	106.1	104.96	106.2	105.48	106.45	106.8	104.77	106.98	104.19	105.58	105.09	106.99	105.35
109.61	108.63	108.54	109.2	108.51	109.11	107.47	107.88	108.51	108.16	107.52	108.36	108.57	108.81	108.9	107.71	109.11	107.65	107.73	108.5	109.11	107.47	110.42	108.44	108.49	109.41	108.95	109.85	109.19	110.28	109.14	109.04	110.34	108.14	107.78	108.28	110	107.91	108.82	107.79	109.5	109.47	109.7	109.61	108.81	107.87	109.04	108.07	108.46	106.97
107.11	107.46	108.35	109.39	108.69	108.3	107.71	107.9	109.77	106.71	107.96	106.61	107.75	106.48	109.28	107.86	107.19	108.48	108.6	108.11	107.03	107.14	107.12	108.49	108.28	107.92	107.72	106.73	108.46	106.88	106.96	110.09	106.96	107.16	109.21	107.23	107.68	107.84	108.93	107.22	107.99	107.01	106.93	107.21	108.58	106.18	108.34	107.83	108.41	106.75
108.71	106.72	109.32	108.92	106.95	107.89	107.38	109.89	108.69	107.32	107.83	106.99	108.36	108.01	106.25	108.7	107.61	108.57	107.62	109.05	108.21	108.5	108.4	107.21	108.58	107.33	106.9	108.35	108.14	108.4	107.86	108.26	107.57	108.63	108.71	107.39	108.15	108.34	109.29	110.12	108.86	105.9	109.14	108.27	107.72	108.47	107.23	108.84	108.27	108.36
106.38	107.15	106.69	106.48	107.47	106.5	105.35	107.5	105.2	106.38	107.58	105.71	106.8	107.14	106.17	107.17	105.07	107.69	106.42	106.23	104.78	106.56	107.21	106.82	106.48	106.88	108.13	105.88	107.07	107.69	105.87	106.61	106.66	107.23	107.34	106.99	108.31	105.2	107.01	107.24	106.67	105.9	106.46	104.83	106.99	106.91	106.27	106.82	105.71	106.45
106.41	110.23	107.91	106.01	107.99	107.97	107.82	107.75	109.65	106.71	106.07	108.53	108.01	106.2	109.4	107.15	108.31	107.22	108.13	109.27	107.3	107.37	106.72	106.67	106.74	108.03	109.47	107.84	108.81	107.66	109.24	106.92	108.44	107.82	109.07	107.38	108.24	107.97	106.48	107.91	108.56	108.53	108.37	107.94	107.4	106.55	107.5	108.67	108.74	107.7
106.63	106.29	106.5	106.76	106.24	106.79	105.46	105	106.61	105.72	107.89	106	105.9	106.34	106.29	106.09	106.09	105.37	106.1	106.17	106.42	106.72	105.4	107.72	105.58	105.33	106.2	106.84	106.09	108.28	105.86	106.77	105.57	107.44	107.83	105.3	108.66	104.86	106.61	106.49	107.07	105.97	106.24	107.33	107.27	107.48	105.94	108.01	106.28	107.41
109.28	111.26	109.03	110.12	110.99	110.24	109.53	111.33	109.65	111.62	110.5	110.43	111	108.72	110.38	109.21	109.94	110.13	109.07	110.47	110.88	111.16	110.77	111.44	109.87	109.25	109.98	111.22	110.56	109.94	111.69	109.74	110.46	110.19	108.95	110.9	111.04	111.22	110.75	108.53	110.11	110.45	110.16	111.84	110.81	109.77	110.37	111.73	110.15	111.59
105.18	104.81	106.04	106.67	107.42	106.41	105.92	107.07	105.89	106.7	105.84	106.24	105.58	105.59	106.31	104.91	107.06	105.79	105.87	105.67	106.33	106.17	105.23	107.27	105.78	105.99	105.77	106.66	105.13	106.37	105.24	106.26	103.38	104.77	107.61	106.51	107.06	105.18	105.58	106.5	105.84	107.45	104.98	104.45	105.96	104.79	106.17	105.05	104.98	106.43
107.51	108.53	108.4	107.39	107.41	109.08	107.76	107.9	108.26	108.19	106.03	107.91	108.26	107.48	107.16	109.23	106.48	109.75	107.26	107.47	108.94	106.9	106.92	105.99	107.22	108.57	109.55	109.31	108.02	108.97	107.17	108.09	109.24	107.43	107.19	107.69	107.59	108.29	108.31	108.42	108.53	106.9	107.33	109.16	107.93	108.29	108.12	108.93	106.11	107.38
101.4	100.84	101.47	100.08	99.832	102.61	102.16	100.18	99.854	101.71	99.843	101.68	102.1	101.15	100.69	101.51	101.68	101.35	100.43	101.91	101.64	99.219	103	100.76	100.14	101.55	101.45	100.83	101.7	100.13	101.11	101.28	100.83	101.14	101.39	102.98	101.16	100.75	100.23	100.97	99.912	101.44	102.31	100.95	101.84	100.43	102.26	100.86	101.1	101.09
104.77	106.05	106.03	105.33	105.1	105.84	104.33	106.51	105.06	105.35	105.53	104.28	106.4	104.37	106.61	106.2	106.41	106.32	106.95	105.63	105.48	105.09	107.23	105.55	105.99	106.19	106.87	103.42	106.38	106.34	107.32	105	105.68	106.6	105.91	107.15	105.85	104.75	104.93	105.63	105.15	104.18	104.97	104.49	104.47	103.99	105.11	104.55	106.81	104.97
107.32	107.8	108.08	107.67	108.39	108.62	107.01	107.44	108.35	108.71	107.85	108.29	109.56	107.27	107.24	108.48	107.49	108.4	108.28	108.36	109.59	108.36	107.87	109.74	108.31	107.5	108.53	108.88	107.49	107.12	106.3	110.06	108.91	108.6	107.74	107.99	107.3	108.61	107.76	108.36	108.7	108.06	109.29	108.04	108.58	109.1	107.42	108.19	107.76	108.75
108.19	107.56	107.15	107.9	108.82	107.41	107.66	107.66	108.28	107.7	108.78	108.8	106.94	109.23	107.16	106.45	106.57	109.49	108.9	108.88	107.53	107.29	108.13	109.49	108.31	106.76	109.05	107.4	108.79	107.26	107.28	109.86	107.46	109.16	108.02	108.91	108.47	107.11	105.76	107.41	109.17	108.41	106.92	106.99	107.42	106.61	107.3	108.67	106.58	107.49
109.73	110.04	109.25	112.08	110.04	111.15	110.37	110.39	110.95	110.32	111.11	110.18	111.31	111.99	110.67	110.48	111.15	110.44	111.54	110.55	110.67	111.56	111.1	110.6	109.95	110.62	110.72	109.71	109.71	110.7	110.03	110.7	109.14	110.09	109.23	111.32	111.07	111.43	111.06	111.21	108.64	109.75	110.39	111.03	110.26	111.83	110.02	110.9	111.18	109.92
108.63	106.46	108.22	108.79	109.13	108.18	108.75	106.8	108.15	108.77	107.3	108.6	108.07	107.83	106.95	109.75	107.99	108.73	109.24	108.59	107.86	109.47	107.53	107.82	107.88	107.53	106.74	108.23	109.03	109.73	109.57	109.77	108.7	108.25	108.73	107.68	107.89	109.73	107.63	108.05	108.24	109.65	108.1	108.87	110.15	109.64	108.71	108.27	107.64	109.13
106.46	106.72	105.45	106.15	106.08	104.6	104.44	105.07	106.69	106.13	105.76	106.22	106.13	105.56	107.12	105.43	104.55	107	105.57	104.82	107.38	107.04	106.3	105.57	107.36	104.88	106.66	105.96	105.38	105.81	106.24	105.23	105.58	106.49	105.52	104.02	105.58	104.63	105.13	105.39	106.46	105.33	105.73	105.52	103.32	104.83	105.23	104.51	106.11	106.27
101.46	101.18	101.14	101.67	102.87	102.3	100.45	99.909	98.54	102.42	101.33	100.66	100.58	100.16	101.69	100.96	100.78	102.75	101.31	101.61	101.03	99.747	101.4	102.19	101.97	100.72	101.14	100.79	100.3	101.22	99.254	100.7	102.35	100.84	99.716	101.51	101.61	103.57	101.59	101.57	101.17	101.31	100.45	101.59	101.48	101.09	100.37	100.48	101.82	100.88
105.43	104.36	105.29	105.93	106.52	105.93	103.15	105.78	106.24	106.96	106.06	105.54	105.43	105.25	105.83	106.53	105.43	104.66	106.88	106	104.98	106.16	105.23	105.03	106.51	106.15	107.14	105.84	106.76	105.6	106.24	105.85	104.29	106.85	105.75	105.22	104.07	106.43	104.99	104.13	105.98	105.97	104.84	106.69	106.77	104.7	107.36	107.07	104.94	105.63
105.62	105.58	104.88	105.56	106.14	106.5	104.77	105.56	106.57	107.46	104.75	105.28	105.58	105.43	105.87	104.58	104.79	105.8	105.24	104.68	106.06	105	105.45	104.17	104.33	106.87	106.53	106.03	105	107.4	106.02	106.26	105.51	104.95	104.85	105.73	105.95	105.8	106.28	106.35	106.08	105.64	105.78	103.68	104.51	104.74	105.52	106.19	105.42	105.11
106.25	105.78	107.07	105.35	104.37	106.54	106.43	105.86	106.48	105.34	106.99	106.99	104.59	105.41	107.81	104.37	105.48	105.32	106.3	107.27	105.13	105.74	106.32	105.95	104.81	106.48	105.41	105.6	106.97	104.9	105.55	106.05	106.5	106.54	104.41	107.31	105.28	105.98	106.55	105.46	105.07	108.06	106.36	105.56	105.81	105.97	104.84	104.31	105.39	105.15
105.35	106.88	105.7	106.46	105.8	106.25	104.64	104.93	104.81	103.92	105.22	105.25	105.31	106.34	106.31	105.9	106.17	105.9	106.03	105.18	105.64	105.81	105.27	104.18	106.91	106.49	105.44	105.8	105.9	105.77	106.11	106.02	105.5	106.96	105.74	104.78	106.28	104.56	105.9	105.3	105.33	106.23	105.6	104.85	103.69	103.25	106.22	105.01	105.58	104.84
105.77	108	107.81	106.95	105.7	105.06	106.67	104.77	105.01	104.25	105.3	106.77	106.42	105.95	105.65	104.25	107.44	105.94	105.42	107.72	105.61	105.73	104.36	105.67	106.42	105.29	105.98	105.44	105.22	106.24	107.65	104.43	106.54	105.95	105.16	106.62	105.17	106.61	105.7	106.33	104.96	104.52	105.65	104.68	106.46	105.35	106.11	104.69	106.71	105.75
110.44	109.91	108.66	111.23	110.11	111.12	110.11	110.26	111.66	110.57	112.5	108.05	110.71	110.77	110.62	110.28	110.44	110.23	109.65	111.98	109.39	110.87	110.58	110.06	108.58	109.63	109.87	109.95	112.49	109.5	111.78	109.8	109.8	110.25	109	110.24	111.4	111.17	110.51	110.88	110.33	110.51	109.55	109.88	110.9	112.07	110.93	110.68	111.43	110.83
103.99	105.78	104.95	104.18	106.28	105.32	104.64	106.44	106.62	104.52	106.54	105.4	106.69	105.64	104.06	104.75	105.89	105.28	105.32	105.43	106.82	106.98	105.54	105.41	106.46	105.66	105.84	105.35	105.59	106.3	105.87	106.31	105.4	106.06	105.16	106.28	105.52	106.17	104.96	103.84	104.11	106.49	105.3	105.85	105.62	106.25	105.67	106.16	105.79	106.06
106.73	108.19	108.67	109.12	108.13	107.85	109	108.49	109.55	107.02	106.96	108.92	108.33	108.79	108.55	109.66	108.36	107.46	108.52	109.37	107.83	108.37	108.95	106.35	107.58	108.16	109.03	108.67	108.62	108.01	108.64	107.17	108.51	105.83	108.09	108.1	107.24	108.62	109.07	107.02	107.54	107.98	107.72	108.43	107.47	107.14	108.78	107.88	108.29	108.94
106.88	107.9	109.46	109.03	109.64	107.42	107.51	108.76	108.15	108.88	108.85	108.46	108.52	107.95	107.05	109.18	106.8	108.66	106.69	106.74	108.09	109.07	107.78	109.24	108.32	106.57	107.87	107.4	107.87	107.32	108.35	107.16	109.87	108.11	109.24	108.29	108.62	108.19	108.4	109	107.52	107.59	109.78	108.6	108.74	108.79	108.98	107.13	108.42	107.46
100.81	100.9	100.79	102.25	100.86	100.08	100.38	100.91	99.973	99.297	101.57	100.74	100.03	100.93	101.48	101.53	99.997	101.8	99.681	99.392	101.89	100.59	99.697	102.46	100.79	100.21	100.32	100.92	99.472	101.24	100.99	99.428	100.22	101.52	101.63	102.02	101.1	100.61	101.12	100.22	99.515	101.6	101.34	101.59	101.19	101.76	101.14	100.93	99.452	101.94
107.62	106.4	106.51	106.34	105.08	108.21	105.81	106.31	106.38	106.26	105.61	105.31	105.53	105	107.25	106.27	106.04	106.57	106.07	104.23	105.63	105.15	105.87	105.1	105.66	104.37	104.83	104.81	105.1	106.06	106.29	104.37	105.95	106.29	104.76	106.45	105.93	105.64	105.76	105.7	104.22	106.86	105.58	105.76	105.05	103.89	105.53	106.65	105.3	106.27
106.8	107.72	108.44	107.38	107.74	108.15	109.33	110.11	109.5	107.07	108.64	108.5	106.29	108.99	108.7	108.69	107.31	108.59	108.73	108.66	107.77	108.13	109.66	109.05	107.42	108.44	107.41	108.1	109.13	109.09	108.67	108.09	108.01	108.85	108.63	108.06	110.05	107.36	108.26	107.04	108.11	108.01	107.97	108.5	107.62	108.12	107.79	108.34	109.45	109.1
107.69	107.98	107.74	107.83	107.5	107	105.84	105.32	107.25	105.13	107.33	107.12	106.5	106.33	106.43	106.33	105.59	105.91	107.01	107.37	106.24	105.21	106.8	103.67	106.07	107.73	105.64	106.1	107.22	107.45	105.91	105.48	107.33	105.96	106.42	106.93	105.58	107.12	104.23	107.27	107.36	107.68	106.26	105.19	105.42	107.64	106.63	106.37	107.73	105.62
100.13	99.265	100.33	98.164	101.47	99.055	98.485	99.684	98.28	96.949	99.604	98.699	100.5	97.771	97.652	99.586	100.8	99.789	98.258	100.62	98.133	99.819	99.917	98.715	98.302	100.8	99.145	99.663	98.363	99.894	100.32	98.917	98.165	98.372	98.932	99.781	99.825	99.379	99.343	99.221	100.1	100.49	100.43	99.543	98.73	98.465	99.045	99.484	98.172	100.05
106.51	104.5	105.05	106.12	104.64	105.46	104.93	106.83	105.75	105.02	103.71	104.6	105.03	105.83	108.24	106.38	105.22	107.05	103.58	105.38	105.95	105.22	106.38	104.52	105.26	105.31	106.07	105.23	106.03	107.01	105.75	106.04	105.73	105.74	105.59	105.64	106.64	105.56	106.51	107.73	106.02	106.61	106.73	106.27	106.32	104.98	105.76	105.19	105.79	106.6
108.6	108.62	107.78	108.23	108.34	108.32	107.16	107.41	109.48	108.64	107.43	107.17	107.64	109.62	107.64	110.03	106.8	108.23	107.71	106.4	108.73	107.13	108.39	108.09	108.47	108.58	108.58	106.92	107.07	108.64	109.16	109.86	109.05	107.2	108.69	108.23	108.02	108.31	107.79	107.93	106.62	108.2	107.36	108.11	109.21	108.72	108.48	108.68	109.31	109.57
98.846	97.953	99.178	97.606	101.46	98.162	100.08	99.166	98.134	97.905	99.031	98.36	97.908	99.204	98.122	100.02	99.251	98.682	98.982	97.821	100.19	99.953	98.339	98.801	98.79	96.475	99.088	100.19	99.119	98.79	98.462	98.435	100.22	99.127	97.236	99.064	99.124	97.666	99.968	98.636	100.05	99.292	98.676	99.763	98.874	99.175	97.731	100.78	99.672	98.566
100.4	99.551	97.712	98.49	98.896	98.804	99.016	99.22	98.993	98.87	99.109	98.354	98.849	99.168	98.375	99.778	99.331	98.527	100.26	99.91	100.2	98.804	99.652	97.648	97.6	100.7	98.057	99.91	98.852	99.795	99.026	99.425	99.286	100.61	97.968	98.405	99.069	101.2	97.779	99.567	98.351	99.137	98.99	98.101	97.825	98.922	97.682	100.35	97.934	98.252
100.65	101.09	100.6	99.452	99.964	99.932	100.81	100.29	99.205	99.352	101.08	99.391	101.51	99.264	100.53	101.02	99.204	100.31	100.7	99.819	98.354	99.986	99.912	100.23	98.921	99.004	100.2	101.33	99.327	99.418	99.191	99.774	100.56	100.14	100.51	100.13	101.46	100.39	100.56	99.387	100.33	100.71	100.17	100.08	99.126	99.102	100.46	100.34	99.99	100.45
102.93	103.15	103.76	102.81	102.5	102.18	103.09	102.78	102.23	102.77	102.41	102.15	103.45	102.36	104.07	103.59	103.88	103.61	103.56	103.07	102.53	101.94	103.72	103.13	102.81	103.87	103.19	103.65	103.24	104.37	102.76	101.67	102.43	102.16	101.69	103.24	102.67	100.82	103.14	102.65	102.66	101.81	102.26	102.96	102.71	103.84	103.48	102.41	102.85	102.82
105.98	106.41	104.5	106.29	106.26	106.36	104.48	106.06	106.84	106.19	105.75	105.64	106.68	105.73	104.92	105.37	105.49	106.57	106.37	106.17	106.65	104.92	105.43	107	106.95	105.7	105.19	106.27	103.81	107.4	105.54	106.36	104.82	106.17	104.43	105.82	106.74	105.86	107.1	107.15	105.98	106.71	105.2	106.12	105.8	105.78	104.71	106.76	106.63	105.7
110.65	111.57	110.44	111.96	109.76	111.24	110.09	111.19	111.22	110.27	111.9	109.32	110.64	109.95	111.07	110.75	110.37	109.9	110.6	109.12	110.38	111.03	111.1	111	110.96	111.67	110.09	110.11	108.98	109.99	110.21	110.42	109.97	111.48	110.99	110.82	110.57	110.89	111.55	110.89	109.44	110.13	110.74	110.56	110.81	110.06	110.04	109.64	109.63	110.3
100.92	101.13	99.879	100.81	98.876	100	99.579	101.04	100.43	101.06	99.335	100.86	100.55	100.23	99.154	100.36	98.837	99.344	101.27	99.194	102.11	100.14	100.88	99.532	100.08	100.32	101.36	99.043	99.076	100.41	100.87	99.082	101.41	100.97	102.22	100.19	102.69	99.801	100.22	100.75	99.604	99.255	99.555	100.38	99.899	100.52	100.65	100.68	99.149	100.74
105.79	106	106.63	106.31	105.48	105.82	106.03	106.72	106.88	106.41	104.77	106.52	107.33	104.8	107.05	106.45	106.3	106.67	104.43	106.83	105.84	103.7	106.18	105.7	105.65	105.17	105.69	105.25	105	105.26	105.33	105.92	104.37	105.37	105.66	105.81	106.39	105.88	106.39	106.16	106.64	106.99	104.87	104.82	106.95	106.05	106.11	105.86	106.5	105.66
106.26	106.49	107.75	104.6	107.08	107.1	106.35	107.36	106.23	106.82	106.01	106.75	104.94	107.77	107.06	105.62	105.06	105.55	108.12	105.96	105.15	105.8	107.15	106.33	106.08	107.04	106.25	106.8	107.16	105.99	106.07	107.99	107.48	105.66	106.47	106.02	109.17	107.23	106.17	106.62	107.01	106.79	107.73	106.25	107.43	108.51	104.84	104.72	106.16	106.25
104.94	106.19	105.91	105.34	106.35	105.6	106.27	106.46	106.45	106.74	105.68	106.56	106.82	105.41	105	104.85	105.45	105.15	104.93	106.74	104.76	104.61	104.8	105.71	106.33	104.52	104.76	106.4	105.15	106.57	105.76	105.9	104.98	105.25	104.02	104.33	105.82	106.09	105.25	105.55	106.86	106.23	106.08	106.04	105.13	105.89	106.3	105.99	104.96	104.02
106.17	104.61	106.66	104.37	107.36	106.51	104.38	106.53	105.93	104.31	106.61	105.8	106.3	104.9	106.77	105.66	104.46	103.99	106.18	105.75	105.52	105.46	105.8	104.49	105.31	104.97	105.18	106.08	106.47	103.57	106.94	105.83	105.33	106.59	104.19	106.54	105.49	105.93	106.15	106	104.84	104.87	105.05	104.39	105.79	106.72	106.33	104.71	105.39	103.61
107.15	107.21	106.57	106.37	106.05	106.57	106.64	107.81	106.68	107.95	106.95	106.31	106.78	108.29	105.81	104.78	107.07	105.64	105.98	106.79	105.25	107.56	108.51	106.39	106.24	106.46	106.45	106.44	105.96	107.22	104.52	106.91	106.83	105.69	107.15	105.05	106.54	107.01	106.49	105.66	106.81	106.19	104.4	107.14	106.55	107.03	106.13	108.23	105.93	105.82
106.99	107.19	107.31	106.85	104.83	105.29	105.41	107.5	106.39	106.07	105.8	106.02	105.65	106.37	105.75	107.02	105.3	104.89	107.3	105.11	106.79	105.03	103.28	105.28	105.93	104.4	106.36	106.15	105.67	106.96	105.28	104.96	104.98	105.18	105.07	106.42	105.19	105.1	106.76	106.07	105.89	107.78	104.75	105.7	105.41	107.06	106.49	106.02	108.25	107.44
108.26	108.43	105.95	108.01	107	108.35	108.5	109.38	107.07	107.07	107.81	108.14	108.27	107.29	107.46	108.86	108.77	106.91	107.46	106.72	108.83	107.49	109.17	107.21	106.64	106.99	107.93	108.49	107.99	107.15	107.05	108.19	106.24	108.36	108.53	108.73	107.59	106.39	108.8	107.63	108.09	106.99	108.06	108.1	107.2	108.04	107.21	108.16	108.03	108.17
105.79	106.23	104.29	106.07	106.34	105.42	106.4	106.25	105.2	106.52	106.33	104.41	105.08	105.47	106.96	106.74	106.88	106.61	104.27	106.5	105.21	104.8	105.92	104.76	105.62	103.61	104.49	103.47	106.04	103.55	106.84	105.42	105.24	106.23	105.01	105.51	105.29	105.54	105.1	105.69	106.38	106.42	105.13	108.56	106.84	104.98	104.06	105.96	105.58	106.47
110.62	109.93	109.5	109.8	109.78	110.61	110.47	112.59	110.05	111.13	110.49	109.82	111.56	108.71	110.69	109.92	109.63	109.62	111.1	110.89	111.28	110.44	110.65	110.58	109.56	111.19	110.05	110.54	111.48	110.01	110.64	110.05	108.03	110.88	111.3	110.53	109.97	111.17	109.81	110.18	109.32	110.56	110.09	110.67	109.45	111.65	110.31	109.68	110.08	110.29
106.55	107.85	106.94	107.91	107.83	108	108.61	108.09	107.64	106.83	108.28	107.93	108.18	108.18	108.75	107.24	109.46	106.94	109.02	109.16	107.78	108.6	106.65	108.49	108.55	107.61	109.65	108.49	109.94	109.18	109.49	108.5	106.97	108.95	108.23	109.46	107.81	109.15	108.68	107.83	107.2	108.34	109.5	107.08	107.75	109.27	107.96	108.61	109.53	108.71
104.9	106.84	105.66	107.14	107.87	106.29	103.97	106.39	106.94	106.22	106.04	105.84	106.44	106.23	106.35	106.87	107.36	104.85	108.17	106.62	104.4	107.21	107.06	106.39	107	105.87	106.79	108.62	106.26	105.11	106.33	105.74	108.99	106.5	106.42	106.12	106.94	106	106.16	105.91	107.14	107.07	104.92	104.39	106.81	107.36	106.57	107.36	107.33	106.72
107.26	106.25	104.91	106.1	108.63	105.86	106.77	106.65	105.99	106.7	106.43	105.3	105.27	107.38	104.84	108.69	106.53	108.15	106.88	106.94	106.46	105.32	105.76	107.36	105.61	105.31	105.51	105.89	107.17	106.99	103.66	106.57	107.61	105.97	106.13	106.11	106.42	107.35	106.65	107.32	106.46	105.92	105.89	107.04	107.98	106.62	105.22	108.11	105.86	107.59
106.69	105.15	107.91	106.4	105.55	106.83	106.25	106.98	107.26	105.95	106.42	107	105.91	106.3	105.69	107.07	106.51	107.32	106.22	106.83	107.14	105.98	104.81	107.4	106.46	107.98	106.55	107.79	107.93	105.05	107.2	108.06	106.98	106.94	107.4	106.61	106.38	106.86	105.94	105.62	106.88	107	106.78	106.67	106.33	107.14	106.14	105.91	106.26	106.01
105.43	105.76	105.43	105.75	107.36	106.23	105.34	106.03	105.2	104.15	104.76	106.42	104.85	105.1	105.94	105.28	105.11	106.85	104.92	106.02	108.59	103.77	105.41	106.66	105.37	104.92	106.81	106.34	106.48	105.16	105.42	106.45	106.8	104.48	105	104.72	107.11	104.85	104.32	106.07	104.43	106.7	105.74	106.85	104.22	106.2	105.83	104.84	105.66	106.07
101.28	100.92	100.04	100.29	99.822	100.28	101.06	99.907	101.45	101.36	101.45	101.99	100.63	100.71	99.078	101.17	100.47	98.926	101.8	99.999	100.92	100.96	100.8	101.21	100.67	100.55	100.9	101.14	101.62	100.9	99.655	100.71	99.177	100.54	100.96	99.64	100.75	101.49	100.25	100.95	102.28	100.92	102.4	101	101.75	99.797	101.28	101.16	99.482	100.43
109.49	109.16	108.61	108.73	106.91	108.86	107.95	108.69	109.2	108.44	108.27	108.43	107.95	109.59	108.24	108.57	108.6	109.37	107.83	109.4	107.89	108.1	108.19	108.76	108.32	108.95	109.33	105.63	108.1	107.05	109.13	109.34	108.74	108.85	107.17	107.56	109.57	108.15	109.43	108.17	109.1	107.79	108.34	109.4	109.56	109.93	110.43	108.96	107.75	108.55
104.57	105.79	104.53	105.55	106.2	107.6	104.8	104.59	105.55	106.11	105.85	105.45	105.23	105.4	106.83	106.14	105.03	105.26	107.01	106.84	105.06	103.94	106.88	104.27	106.41	105.94	104.47	105.88	104.09	106.04	106.15	107.24	106.01	106.34	104.29	105.49	106.77	104.87	106.29	106.58	104.26	104.13	105.3	104.7	105.14	107	106.48	104.41	105.58	104.41
97.719	98.334	97.902	97.826	97.271	97.176	98.412	98.015	98.151	96.396	98.092	98.443	98.418	97.397	98.33	96.923	97.349	99.263	98.793	97.507	98.954	96.691	97.64	98.724	98.271	98.877	98.023	97.245	95.891	98.117	98.455	98.323	98.218	98.371	97.135	97.331	96.424	100.94	98.692	98.417	97.284	98.44	97.124	98.55	99.079	98.296	97.73	98.045	98.65	97.953
97.058	97.972	97.397	97.686	98.317	98.814	98.418	98.917	98.206	97.762	98.257	98.385	98.534	97.351	97.962	98.361	99.079	98.601	96.731	98.208	96.779	97.667	98.145	99.823	98.545	98.808	98.889	98.969	97.714	96.91	99.357	98.613	97.058	97.099	97.761	97.786	98.596	99.521	98.938	96.571	97.846	97.064	99.161	97.632	96.991	99.903	95.406	98.657	96.818	99.637
107.31	106.26	106.96	106.75	108.29	107.06	105.84	105.87	107.95	105.96	105.33	106.32	105.44	107.27	105.64	107.23	107.16	105.7	105.78	106.57	104.78	105.39	106.21	105.96	106.35	107.82	106.27	106.62	107.03	106.64	107.08	106.26	106.11	106.1	107.1	106.72	106.14	107.7	105.83	107.31	105.99	106.22	107.13	105.42	105.33	106.57	106.95	107.07	107.42	107.03
106.09	105.65	106.72	106.55	106.73	107.46	106.59	106	106.82	107.05	107.11	105.64	105.42	105.33	106.75	106.78	106.36	105.74	105.59	106.81	106.8	107.15	105.99	107.54	106.74	106.97	106.39	104.89	105.73	107.66	108.03	106.9	107.25	107.45	107.56	105.34	107.41	106.25	106.38	104.08	106.53	106.65	107.26	106.41	107.06	106.5	106.94	106.63	104.35	105.53
108.3	108.76	107.6	108.73	108.16	108.8	107.83	107.83	109.65	108.01	107.75	110.17	106.97	108.16	107.5	109.18	107.04	108.67	108.25	108.74	108.65	107.99	109.19	107.91	109.5	107.92	107.59	108.5	107.56	108.55	108.84	110.06	109.35	107.5	108	108.26	106.86	108.23	109.06	108.79	108.05	108.11	107.91	106.79	107.86	108.06	108.68	108.25	108.26	108.96
108.73	108.04	109.16	109.6	107.79	108.35	108.12	110.36	107.61	108.88	109.34	108.12	108.16	107.35	107.69	107.52	108.97	109.37	107.7	107.36	109.58	107.78	109.13	106.94	108.14	108.91	107.94	107.54	109.27	108.77	108.1	106.88	107.97	106.77	108.37	108.72	108.14	109.64	108	107.08	108.97	107.53	107.93	109.28	108.25	109.61	108.33	107.91	108.12	107.94
107.47	106.39	107.1	106.17	105.17	107.01	104.5	106.67	107.32	107.09	105.72	106.35	107.48	107.69	106.16	107.15	106.16	106.68	106.57	106.02	106.76	106.34	106	106.25	105.92	108.22	104.86	107.4	107.91	106.4	108.55	105.65	106.32	106.23	106.21	105.91	105.55	107.1	106.87	107.38	106.54	106.15	106	107.62	105.98	105.97	106.99	105.46	106.9	106.39
106.95	106.98	106.5	106.68	107.87	105.94	105.9	105.46	107.36	104.74	105.82	106.79	107.23	104.77	107.27	107.13	106.87	107.44	106.42	106.43	106.34	106.9	105.99	107.63	105.1	105.44	106.15	106.07	107.46	106.76	106.94	106.24	106.31	105.32	107.35	104.99	107.83	105.36	106.91	105.65	104.15	105.41	106.05	107.25	105.77	106.92	106.1	106.86	105.81	107.64
107.38	105.12	106.88	106.81	106.68	104.15	106.74	106.79	105.23	105.95	106.07	105.08	105.48	105.06	106.87	106.5	107.77	105.54	106.39	107.81	108.26	106.13	105.23	105.77	105.89	107.01	107.38	105.61	104.49	105.72	106.44	104.22	107.45	106.71	104.6	104.33	107.34	105.72	107.56	105.25	105.8	106.52	106.95	105.19	105.98	106.43	105.86	106.18	105.56	105.9
107.33	107.79	106.99	107.81	108.79	110.39	108.44	107.01	108.32	107.62	107.79	108.48	107.81	107.98	109.27	108.22	108.21	107.72	106.79	107.59	107.99	106.21	108.34	106.49	108.11	108.8	107.29	108	108.45	107.91	107.77	107.54	109.38	108.16	105.78	109.28	110.23	107.87	107.79	107.75	106.7	106.07	109.3	108.99	108.12	106.3	107.76	107.59	108.51	107.95
106.68	107.33	106.32	105.33	106.99	107.44	105.53	105.18	103.75	106.44	106.59	106.4	102.99	105.56	106.09	104.77	104.94	105.94	106.28	104.85	105.9	105.14	106.08	104.88	105.85	103.6	105.88	104.33	106.13	104	105.88	105.26	105.32	106	104.62	105.63	105.12	104.63	105.68	105.48	104.8	106.29	105.06	104.31	104.64	106.42	105.24	106.6	105.57	103.63
106.76	107.19	107.72	109.14	107.5	107.55	108.1	107.52	107.49	107.56	107.65	106.96	107.32	107.42	110.28	106.33	107.48	108.55	108.9	107.16	106.54	107.42	108.13	106.73	108.32	108.09	107.16	107.52	107.32	107.83	107.52	107.85	107.88	107.47	106.63	108.03	106.6	109.07	109.26	108.23	107.04	108.15	108.6	107.34	106.69	107.97	108.82	107.57	107.01	107.31
108.56	106.22	106.99	106.25	105.34	104.19	107.53	108.47	106.56	106.51	107.66	105.71	104.85	105.94	105.3	107.45	107.1	107.18	104.97	107.53	106.79	106.76	105.88	105.37	105.28	106.55	104.42	106.95	106.34	105.78	107.06	107.09	105.95	107.38	106.71	106.69	106.93	105.84	107.38	106.03	107.32	108.04	105.58	104.46	106.17	106.21	106.64	106.88	105.09	106.58
99.024	98.791	99.117	99.19	97.66	98.279	98.888	98.575	98.04	99.941	98.376	98.943	100.04	99.397	98.926	98.077	98.161	99.579	98.675	97.951	98.726	98.427	99.157	98.499	99.111	97.564	99.609	98.175	100.65	98.151	98.803	98.741	99.039	98.617	99.015	99.17	98.676	98.729	99.317	99.938	97.859	99.584	98.964	99.269	97.994	98.31	100.04	99.394	99.398	99.64
106.63	108.14	108.07	106.71	106.46	108.15	108.24	105.72	108.36	107.17	108.4	107.12	107.33	106.47	107.25	108.08	108.11	107.34	109.12	107.24	108.07	108.5	107.87	106.97	107.29	107.39	109.09	108.84	108.81	108.11	107.1	107.02	107.33	107.45	106.85	106.93	108.06	107.48	107.89	108.16	107.14	107.49	106.99	106.06	109.26	109.3	108.51	107.79	107.29	109.14
106.49	106.73	106.25	104.66	107.48	106.78	105.06	107.51	105.33	105.61	105.44	106.31	107.84	106.1	107.5	107.4	105.94	105.72	106.94	105.99	107.4	106.71	106.79	107.12	105.8	105.34	106.47	105.05	106.43	106.2	106.48	107.06	106.69	107.19	107.34	104.76	105.6	108.15	108.62	104.33	105.52	108.02	107.09	106.49	105.45	106.51	105.07	105.59	104.37	105.6
106.43	105.93	106.11	107.17	105.91	105.16	104.6	106.15	106.07	105.6	107.17	104.48	106.1	105.54	104.65	105.48	105.18	106.28	105.4	105.81	107.68	106.25	106.76	105.65	105.52	106.35	105.44	106.48	105.01	106.19	105.59	107.44	105.18	106.24	104.92	105.96	104.95	105.34	106.87	104.87	104.9	107.57	107	105.43	104.08	104.58	105.13	105.54	106.07	106.2
108.07	109.82	108.89	108.1	106.67	107.75	107.64	108.36	109.05	108.06	107.83	107.24	108.94	108.3	107.51	108.3	108.63	108.58	108.89	108.28	107.19	106.93	107.37	108.45	107.3	107.87	109.44	107.42	108.08	107.84	108.21	109.4	108.6	108.28	107.84	107.67	108.31	108.72	108.39	107.97	106.79	108.73	106.32	107.56	108.24	108.61	108.09	108.39	107.37	108.63
103.94	106.29	105.85	106.95	104.67	105.75	104.69	105.17	106.13	104.66	104.46	105.04	105.56	105.64	104.49	105.07	105.15	105.31	104.41	104.13	107.09	103.85	104.88	104.69	105.53	105.41	105.71	105.86	106.33	106.15	105.05	104.36	105.17	105.62	106.27	105.38	105.44	105.66	106.23	105.51	104.34	105.56	106.08	106.87	105.59	105.51	104.81	108.04	105.72	104.76
107.93	106.08	108.47	107.81	108.07	108.22	107.84	105.85	108.23	107.73	105.81	107.11	108.2	108.35	108.04	106.54	107.55	108.46	108.27	108.04	107.46	106.95	106.5	105.53	109.37	107.71	107.97	106.67	107.56	107.45	108.78	108.09	109.09	106.76	106.98	106.24	106.93	106.96	108.19	110.23	108.07	106.39	107.63	108.17	107.21	106.29	108.39	108.03	108.08	107.11
104.41	106.37	107.01	106.79	105.18	104.35	103.58	104.54	105	106.29	103.3	106.14	104.1	105.7	106.15	106.64	105.54	104.08	106.35	104.89	105.58	105.06	105.57	105.16	104.5	105.03	104.27	104.36	104.98	105.96	104.58	106.34	106.61	105.61	106.13	107.32	104.26	104.42	105.25	103.98	107.13	104.95	105.54	106.21	105.77	105.55	106.14	105.8	105.68	107.11
108.27	107.43	111.45	107.98	111.13	108.47	108.29	108.61	108.3	109.41	108.99	108.06	108.31	109.1	108.73	107.92	107.65	107.31	107.63	108.69	110.03	109.96	109.92	108.46	109.19	108.14	107.55	109.83	109.03	107.31	107.71	108.71	107.39	108.91	109.06	108.6	108.5	108.65	108.05	106.49	109.4	109.7	109.48	108.36	109.48	107.38	108.49	109.67	110.31	109.57
109.09	107.83	106.68	108.76	106.44	108	108.69	108.35	108.38	107.71	109.13	109.4	108.28	108.39	107.57	108.56	108.23	108.8	109.42	109.19	109.16	107.77	107.17	110.16	108.74	107.08	110.27	108.04	109.03	108.29	107.1	109.09	107.33	107.1	106.87	107.58	107.79	108.83	108.48	108.35	107.99	106.09	106.26	107.43	109.72	108.2	108.84	109.54	106.95	107.66
103.77	104.93	105.61	103.98	106.19	106.21	106.25	106.18	107.05	108.53	104.17	107.37	106.41	103.9	106.6	104.02	106.58	105.78	103.68	105.33	105.2	105.8	105.79	105.52	105.74	106.98	104.57	106.1	105.28	105.53	105.28	106.29	105.38	103.01	104.73	105.33	105.48	104.75	105.71	104.98	105.05	106.2	104.66	106.68	104.2	105.92	105.38	105.26	106.62	105.46
104.84	105.91	106.15	104.04	104.38	105.35	105.04	105.11	105.29	106.7	105.54	106.22	105.18	105.76	104.6	104.47	106.13	103.93	104.77	106.15	104.46	104.87	106.53	105.33	105.62	104.78	106.3	107.54	104.48	104.92	105.81	107.3	106.12	104.28	106.71	106.91	105.24	106.15	106.56	104.75	105.06	104.73	106.49	105.74	104.97	104.03	107.12	106.51	107.4	106.43
107.7	106.99	108.13	107.98	106.98	107.32	107.72	108.63	107.87	107.6	107.3	108.35	107.93	108.83	108.41	108.01	106.97	106.97	106.82	108.43	107.76	108.6	107.86	108.52	108.02	106.35	107.7	106.99	107.84	106.99	107.74	107.56	106.88	107.04	108.46	107.83	109.28	109.02	108.52	107.75	107.85	108.33	107.27	107.47	108.77	109.02	107.89	108.12	108.69	108.62
99.524	100.91	100.53	101.3	102.51	99.954	100.34	100.33	100.24	99.628	100.43	99.611	102.13	100.61	100.73	100.43	100.28	100.16	100.43	101.52	99.83	99.258	100.47	102.13	101.17	101.41	100.17	100.2	99.55	101.88	100.18	100.81	100.31	99.446	100.01	101.54	100.07	99.988	100.8	101.41	101.58	99.869	99.957	102.45	100.14	100.32	101.25	100.6	100.11	99.574
108.66	108.86	106.97	108.12	107.71	108.24	107.16	107.9	110.39	108.24	108.92	108.72	107.57	108.53	108.74	107.24	110.02	107.1	109.03	108.78	107.89	107.34	110.12	107.65	107.72	109.32	108.41	106.42	108.57	107.33	107.01	107.45	107.9	108.25	107.76	107.56	107.83	108.66	108.81	108.19	107.21	109.6	108.67	108.64	107.09	109.19	108.97	107.68	109.27	107.3
105.66	105.6	106.12	105.8	105.59	105.7	105.98	105	105.9	106.13	104.69	105.43	107.2	104.19	106.7	105.17	105.34	106.46	105.33	106.06	105.44	105.89	105.52	104.99	105.44	105.8	105.68	106.1	106.44	106.17	105.21	106.32	106.48	105.56	104.99	106.65	105.36	105.58	106.89	105.41	105.25	105.09	105.32	105.73	106.19	105.08	104.18	106.01	105.32	106.02
106.96	106.58	106.89	105.1	105.5	106.99	107.48	107.01	105.54	106.73	105.91	106.05	105.73	106.36	106.13	106.38	107.2	106.25	104.35	106.57	106.27	106.48	107.21	106.39	106.97	105.25	106.13	105.41	107.2	106.46	106.23	105.55	105.01	106.74	106.42	105.14	106.25	104.99	105.47	105.73	108	106.06	105.87	106.87	106.98	105.52	107.33	106.07	104.28	106.41
105.86	106.28	106.93	107.49	105.21	107.31	107.77	106.88	105.98	107.11	105.69	106.95	106.54	105.4	105.77	106.33	107.45	105.65	105.79	105.8	106.39	107.41	107	107.07	107.87	105.68	107.55	106.06	108.44	106.9	106.42	107.92	104.53	106.48	107.23	105.51	106.93	107.53	106.4	106.01	106.42	105.59	106.31	105.78	106.68	107.02	108.09	105.87	107.21	106.17
101.64	101.23	100.32	101.53	102.28	101.8	101.11	99.953	101.56	101.52	100.27	100.12	101.79	100.09	100.1	100.01	100.82	101.14	99.85	99.607	101.03	101.2	100.32	101.08	100.63	99.461	101.7	101.49	99.48	100.46	101.51	100.7	101.36	100.76	98.862	100.98	100.97	101.02	101.98	100.4	98.791	101.47	100.43	101.5	101.43	101.49	103.03	100.4	100.06	101.6
110.61	110.39	109.5	109.32	109.28	109.51	109.39	110.06	110	109.97	110.01	112.13	111.74	111.74	111.03	111.75	110.58	109.76	109.59	108.38	110.4	109.66	110.92	110.84	110.24	110.49	110.33	110.32	111.41	109.17	111.98	111.51	110.21	110.92	110.93	108.59	111.73	108.16	110.99	111.18	108.98	109.31	110.64	111.02	111.95	110.39	110.43	110.45	111.66	111.03
105.08	104.5	106.42	106.78	104.97	105.34	106.4	106.87	105.21	105.72	105.82	106.45	105.87	104.65	105.74	105.79	105.97	104.05	105.15	106.33	106.64	107.01	105.17	105.5	105.14	105.53	106.32	105.68	106.17	105.39	105.98	105.44	105.34	106.08	105.74	105.1	105.44	105.23	107.01	104.83	106.47	104.58	106.52	105.76	105.91	105.76	106.95	104.97	105.49	105.84
110.61	110.69	109.68	111.89	110.92	111.17	110.1	109.96	111.11	109.6	109.96	109.6	111.31	110.46	110.47	112.19	108.97	111.08	110.68	111.51	110.41	109.75	110.4	110.77	108.38	108.56	111.77	111.17	110.46	110.44	110.3	109.76	110.23	109.85	109.76	110.61	110.07	112.56	111.62	110.07	109.62	109.46	109.89	112.26	108.91	110.2	109.82	110.13	110.76	111.17
106.15	106.49	106.27	105.74	107.6	105.36	107.2	108.45	108.35	106.28	107.49	104.92	106.27	106.54	106.72	105.61	106	105.55	105.23	107.45	107.54	104.95	107.56	107.99	106.87	107.93	107.34	107.35	105.64	106.61	108.55	106.46	106.3	107.28	105.56	106.8	105.98	106.94	107.69	106.81	106.47	105.44	107.55	105.86	106.62	106.01	104.86	105.92	105.53	107.89
108.78	107.87	108.4	108.98	108.24	108.34	109.48	109.37	107.88	107.92	108.4	110.11	109.06	106.97	108.08	109.22	109.34	106.94	109.65	108.98	108.65	108.34	107.34	107.2	108.64	106.46	109.87	107.99	108.19	108.52	108	107.63	109.19	107.35	106.59	108.01	108.8	109.04	108.66	108.31	107.72	108.71	107.84	108.27	108.09	106.49	108.25	109.33	109.53	108.64
108.78	108.97	109.05	107.75	107.71	110.02	106.91	108.98	107.93	107.07	109.37	109.74	108.87	108.54	108.76	109.25	108.4	107.82	108.62	108.49	106.64	109.97	108.08	108.32	108.64	109.18	107.52	108.64	108.12	107.74	109.25	108.73	106.88	108.1	107.84	106.94	108.22	108.98	109.49	107.07	108.4	106.41	107.85	107.79	109.22	106.88	107.84	108.82	108.16	107.99
108.01	108.79	107.4	109.68	106.86	108.31	107.79	108.67	109	108.27	108.11	108.23	109.8	108.97	106.5	109.59	108.42	108.43	107.52	107.51	108.24	107.96	107.94	106.83	107.16	108.67	110.56	108.6	109.17	106.88	107.25	107.33	109.13	106.56	108.34	108.11	108.26	108.35	108.7	108.45	106.59	109.15	107.7	109.17	107.75	108.24	106.87	109.67	108.3	109.17
106.87	106.75	106.57	103.15	105.36	105.38	107.35	105.78	106.49	104.71	104.76	105.9	104.54	106.21	106.89	104.33	106.09	105.81	106.95	105.15	105.25	103.84	104.94	106.43	104.67	105.73	105.63	105.85	106.06	105.52	107.26	104.86	105.95	105.16	106.48	105.28	106.06	106.69	105.43	106.45	104.95	105.65	105.89	106.17	106.13	105.8	105.91	105.82	105.46	106.66
105.45	105.23	104.96	106.34	105.88	105.09	105.34	104.91	105.09	105.67	107.24	104.24	105.75	105.42	105.04	104.42	105.95	105.47	106.58	105.83	106.38	106.79	106.32	105.22	105.44	105.69	105.52	105.77	104.73	105.97	106.77	105.79	104.46	106.76	105.08	105.29	105.52	105.32	106.43	104.33	105.45	103.87	104.68	105.91	106.94	105.84	104.36	106.4	105.27	106.2
106.59	105.76	105.55	106.37	106.94	105.7	104.96	105.75	105.28	105.03	104.62	104.68	105.34	104.22	103.89	105.73	105.02	104.48	106.95	105.69	105.32	105.19	104.49	103.8	105.57	104.95	105.22	103.73	105.69	105.47	103.84	105.68	105.37	106.4	105.01	104.26	105.51	104.88	104.81	106.07	104.9	106.09	105.46	104.92	106.42	103.65	106.1	106.26	106.03	105.63
99.488	99.204	99.739	98.033	98.807	99.837	98.498	96.983	98.313	99.188	97.541	99.689	98.431	100.04	98.911	99.762	99.482	100.29	98.746	98.536	98.415	97.998	99.675	98.045	98.418	98.438	98.69	98.83	98.542	98.384	98.774	99.422	99.43	99.289	100.23	98.772	98.316	100.63	99.007	99.501	99.28	99.404	98.161	99.672	98.199	99.499	98.356	99.39	100.24	98.975
97.322	97.754	98.609	96.971	97.303	98.021	96.933	98.866	97.101	97.554	98.04	97.05	98.205	97.47	96.178	96.909	97.835	97.589	98.124	98.265	97.277	99.977	97.713	97.873	98.314	98.03	97.836	96.792	97.798	97.74	96.968	97.94	96.453	97.696	97.884	98.324	97.964	97.713	98.397	97.895	96.611	97.053	97.618	98.977	96.468	98.198	97.103	98.454	99.401	99.065
107.62	108.67	109.33	109.42	108.41	108.19	106.92	110.34	109.06	109.67	109.14	108.52	107.04	108.07	108.73	108.85	106.98	108.79	107.72	109.14	108.53	107.96	106.91	109.4	107.97	107.88	108.58	107.98	109.19	109.41	108.09	109.21	107.83	108.8	107.83	106.9	108.36	108.92	110.27	108.22	108.44	108.08	107.34	107.54	108.15	108.12	107.48	108.35	108.53	107.17
110.98	111.08	109.24	111.21	108.79	110.52	108.72	110.66	110.75	111.18	110.46	109.79	110.92	109.04	111	112.09	111.51	109.77	111.75	110.33	110.9	111.19	110.64	110.49	110.66	112.31	109.73	111.54	110.98	109.34	110.92	111.56	110.43	109.53	112.16	111.25	110.82	111.7	109.54	110.38	108.12	110.39	111.34	109.63	110.73	108.81	109.26	109.01	108.42	112.02
105.58	105.53	106.46	105.5	105.03	104.45	105.83	106.21	106.3	104.38	104.01	104.38	104.86	105.92	105.27	107.24	105.49	103.57	105.83	103.77	104.93	105.82	106.26	105.83	104.85	106.75	104.93	104.21	105.38	106.64	106.02	105.19	105.7	105.97	105.93	103.92	106.9	105.11	106.97	106.07	104.41	106.82	105.54	106.54	105.9	104.91	106.07	105.28	104.64	105.56
107.2	108.84	107.68	106.66	108.31	108.05	106.84	109.33	109.84	107.97	106.48	108.49	107.02	108.76	109.75	107.47	108.94	106.86	108.7	107.44	107.97	107.55	108.28	108.52	107.42	108.62	109.66	108.81	109.6	107.36	108.6	106.9	108.83	108.19	108.55	107.27	108.39	107.63	108.18	109.52	107.92	106.8	107.07	107.49	107.44	107.32	109.79	108.85	107.74	108.31
106.71	107.89	105.68	105.54	105.06	105.93	104.56	104.98	105.63	105.84	105.08	105.36	106.48	105.26	106	105.45	106.24	105.18	105.31	105.11	104.78	105.93	105.84	106.38	107.46	104.73	105.21	105.3	105.43	106.29	105.48	104.78	103.74	104.85	104.39	104.97	107.63	108.15	105.99	105.67	106.19	105.38	105.26	105.31	105.51	104.62	105.4	104.51	105.11	105.96
107.6	107.5	107.5	108.73	107.62	108.57	108.41	106.71	109.33	106.98	106.19	109.23	109.16	108.16	109.25	108.63	108.99	106.78	107.86	108.9	108.56	107.33	108.57	108.99	107.34	109.52	107.48	107.41	108.61	108.54	109.45	107.6	107.67	107.86	107.92	108.43	109.3	109.35	108.74	109.55	107.9	108.84	108.06	108.45	108.84	108.99	107.18	108.23	108.92	107.65
109.76	109.49	110.69	111.22	110.43	110.13	111.58	111.57	110.44	112.19	110.99	110.2	109.44	110.63	111.42	107.87	110.4	111.21	111.62	111.05	110.29	110.29	110.7	110.34	109.56	109	109.57	109.39	110.13	109.26	110.67	110.59	111.44	109.56	110.18	110.39	108.84	111.19	108.16	110.44	109.73	112.18	109.96	110.12	111.15	110.98	109.92	110.52	110.16	111.54
106.18	105.93	107.66	106.82	105.96	105.43	107.16	107.34	106.91	106.83	105.55	106.55	106.23	106.26	107.97	105.53	107.09	105.06	107.11	106.44	105.91	106.19	106.84	107.01	106.3	108.08	106.22	106.79	106.12	108.16	105.47	106.53	106.48	106.69	106.15	106.18	106.34	106.59	106.67	106.59	107.89	107.01	106.34	107.46	106.06	106.31	108.14	105.86	105.86	106.1
104.98	105.61	106.38	104.91	105.56	107.16	106.65	104.05	104.36	104.96	105.52	105.25	104.55	105.07	104.83	104.99	104.89	106.38	105.98	105.39	106.07	106.07	105.67	105.61	105.29	104.04	104.28	106.34	104.5	104.95	106.79	105.88	105.09	105.48	105.09	106.37	104.67	106.49	105.04	107.26	103.77	105.35	107.58	105.66	106.96	105.72	104.22	106.06	104.78	107.13
106.85	106.3	106.55	104.8	107.04	106.34	106.45	105.4	107.31	106.81	106.87	105.08	106.07	105.09	106.26	105.75	104.15	106.42	105.77	106.73	106.55	106.81	108.05	106.69	107.93	107.71	106.34	107.07	105.66	106.88	106.47	108.27	106.4	106.62	105.11	106.25	106.97	107.03	107.75	106.28	106.29	105.19	105.57	104.61	107.94	106.01	105.73	104.91	104.94	106.63
108.08	106.43	107.78	109.11	108.04	108.72	107.27	107.37	108.17	107.66	106.79	107.18	106.98	107.84	109.2	108.08	108.57	108.14	107.18	108.75	107.83	107.97	109.06	110.43	108.51	107.8	107.44	108.05	106.56	106.99	106.94	107.2	108.39	107.88	107.36	107.33	108.28	108.14	107.95	108.94	109.74	108.11	107.88	108.07	108.52	106.38	108.01	108.99	104.83	107.15
97.689	98.677	99.164	98.285	98.249	98.127	97.889	98.419	99.165	98.349	99.263	99.009	98.968	99.046	99.585	97.916	99.291	99.049	98.45	98.911	100.41	98.453	99.929	99.244	99.389	98.447	99.393	98.809	99.769	98.839	100.37	99.352	99.481	100.5	98.072	98.751	99.128	98.878	99.117	99.889	98.655	99.013	97.527	99.215	99.884	99.363	98.986	99.662	99.521	99.927
109.11	108.6	109.18	108.82	107.42	108.16	108.83	108.46	108.14	107.67	108.18	108.84	106.62	109.01	107.01	107.59	108.51	109.96	108.1	108.89	109.41	108.58	109.53	107.86	107.14	107.43	107.74	109.95	109.57	109.12	108.14	108.47	109.03	107.19	109.34	107.83	108.3	107.98	108.28	108.79	106.3	107.46	108.29	109.67	108.88	108.64	109.63	108.48	108.94	108.66
108.01	109.28	108.59	108.91	109.08	107.51	107.47	107.91	108.05	105.42	109.46	109.12	108.39	109.1	108.07	107.9	107.58	108.7	108.02	106.83	106.18	108.64	108.48	105.8	108.27	109	108.74	108.27	107.87	109.44	110.17	109.92	108.3	109.74	107.88	108.06	109.63	107.19	107.72	107.96	108.66	108.75	108.14	108.58	108.48	108.45	108.08	107.18	108.92	108.65
107.53	107.42	108.54	109.07	107.64	108.89	107.81	106.92	107.22	107.42	106.75	107.7	106.71	109.16	108.51	106.65	107.23	107.73	106.71	108.29	108.61	108.29	107.56	107.6	107.89	108.23	107.8	108.5	108.41	107.56	106.38	108.21	107.4	106.5	107.72	108.03	106.43	108.92	107.13	108.67	108.33	109.1	106.91	106.87	107.43	108.4	107.53	107.58	107.99	108.23
105.64	104.44	107.01	104.22	104.07	105.73	105.59	106.16	105.08	106.13	105.52	103.22	106.97	106.52	105.58	107.21	105.75	106.24	104.87	105.33	104.27	107.35	106.26	104.4	107.33	106.08	105.39	105.95	105.43	105.4	106.58	104.97	107.13	107.16	106.64	104.98	104.99	106.74	106.34	105.03	103.18	104.63	105.17	105.34	104.45	104.85	104.39	106.58	105.52	105.21
99.792	98.706	96.299	99.387	98.439	98.271	99.314	100.23	100.21	98.81	99.496	98.636	99.303	98.527	101.34	98.462	98.081	98.843	98.501	97.952	100.71	97.617	100.27	100.61	98.939	97.57	98.802	100.31	98.793	100.15	98.062	98.659	98.806	97.852	97.756	98.652	97.36	100.55	97.626	97.71	98.989	98.796	98.454	98.622	99.593	98.298	99.325	99.67	98.779	97.806
108.96	106.6	108.05	108.12	108.95	108.03	107.29	107.98	106.71	107.73	107.52	108.87	110.3	108.26	108.25	108.76	108.38	108.48	110.08	107.72	108.8	108.64	107.72	107.39	106.56	109.06	107.85	107.51	108.43	109.48	108.02	108.58	107.4	106.99	108.71	106.49	106.62	107.99	108.84	109.14	109.56	107.67	107.47	108.35	109.23	106.64	108.95	107.97	107.29	107.92
98.508	97.361	97.294	97.204	97.224	97.549	97.178	98.638	97.749	98.603	98.816	99.314	99.298	96.41	96.896	99.073	97.321	97.753	96.958	99.278	98.822	99.27	99.063	98.975	97.763	99.39	97.821	97.049	99.263	99.517	99.823	98.408	96.511	98.288	98.549	97.599	99.055	97.442	97.799	97.247	96.846	97.353	98.184	98.708	97.49	98.387	98.129	98.633	97.967	97.584
106.28	104.74	105.78	107.17	104.66	106.29	103.67	104.95	105.7	106.85	105.4	106.51	105.68	107.12	104.83	104.67	105.16	105.65	106.15	106.47	104.93	105.3	104.62	105.15	106.17	105.74	105.44	104.95	104.1	105.63	105.89	105.36	105.57	106.65	106.52	105.3	107.22	105.26	104.77	104.91	105.32	106.62	105.96	105.7	106.19	104.66	104.81	106.42	104.61	105.09
107.58	108.08	108.09	108.66	108.58	108.32	106.57	109.39	108.8	106.79	108.34	107.33	108.88	108.54	109.11	108.65	107.49	108.56	107.39	109.73	107.6	110.14	108.84	108.76	106.81	108.22	108.59	108.54	108.91	107.56	108.33	108.52	108.43	106.85	108.05	109.01	108.29	109.75	107.99	107.91	108.61	109.13	107.87	108.37	109.21	108.03	107.14	109.11	108.75	107.92
109.53	108.34	107.74	106.58	107.39	108.68	108.06	108.2	107.82	108.18	107.53	107.02	107.32	110.19	107.53	107.57	108.48	108.65	108.75	109.1	107.43	108.58	108.4	107.14	108.02	107.79	108.37	108.3	108.13	108.17	108.65	107.6	108.84	108.17	107.55	107.05	109.83	107.03	108.6	107.91	106.73	108.87	107.38	107.42	108.66	108.07	108.47	106.65	106.47	108.54
106.34	107.7	105.6	105.66	104.3	105.06	106.36	106.76	105.24	106.73	106.12	106.6	106.83	105.9	105.87	106.27	107.39	106.26	107.2	107.64	107.63	108.01	107.09	106.03	107.12	107.53	106.96	106.95	108.02	105.72	107.1	105.79	105.5	106.75	105.71	106	105.12	106.12	106.04	107.33	107.5	105.41	105.31	105.52	107.43	107.89	108.44	108.38	106.67	106.94
98.158	97.692	99.326	98.676	98.188	98.892	99.128	98.169	96.636	97.369	98.786	97.808	97.788	98.682	96.867	98.502	98.965	97.079	98.523	98.424	99.335	97.963	98.657	98.399	98.546	98.25	98.945	98.236	98.282	96.771	98.352	98.759	97.246	97.519	98.651	97.65	98.803	97.582	98.134	97.583	99.527	97.803	98.111	97.24	99.01	98.481	98.793	97.408	98.101	98.705
105.88	103.77	105.75	104.19	105.65	107.44	106.11	105.19	105.71	105.02	106.62	106.93	105.68	106.29	106.35	105.91	105.2	104.18	106.25	105.7	106.07	106.38	104.74	105.59	106.18	105.11	106.53	105.19	107.18	106.88	104.7	105.87	106.2	105.63	106.58	106.08	105.6	105.32	106.45	106.25	105.48	107.13	105.65	105.9	107.34	105.37	105.48	106.62	105.53	104.98
105.79	106.29	104.45	106.64	104.77	105.33	105.91	104.51	105.64	105.26	105.64	106.11	106.57	103.94	105.81	104.59	105.54	104.74	106.21	105.75	104.57	105.8	104.1	106.49	104.46	106.29	105.95	106.86	105.5	105.29	105.57	106.52	105.98	105.22	104.7	106.34	105.41	105.81	106.66	106.28	104.93	105.47	103.94	105.15	105.18	106.94	105.76	105.56	106.09	106.13
98.359	98.346	98.223	98.228	99.104	98.38	97.763	97.516	99.707	98.267	97.219	98.797	97.507	97.097	97.893	96.639	98.345	99.022	98.158	97.781	98.006	97.246	98.502	97.738	97.846	98.922	97.262	98.114	96.454	97.559	97.643	97.759	99.15	98.165	97.784	98.529	98.598	98.079	97.892	97.005	98.615	99.368	98.539	98.688	96.794	97.438	98.323	99.309	97.857	97.335
108.38	107.34	108.08	107.68	108.36	109.12	106.8	107.78	107.47	109.18	109.07	107.21	107.26	107.43	108.88	107.25	107.99	108.36	107.96	109.44	107.33	108	108.57	107.62	107.5	107.31	107.81	109.11	106.12	108.18	106.81	109.29	109.51	108.63	107.11	109.12	107.71	107.88	107.43	106.79	108.56	108.59	107.97	107.96	107.26	109.16	108.66	105.91	107.46	106.29
107	105.44	106.52	106.65	107.94	106.78	106.66	107.85	105.63	107.88	105.59	105.88	104.58	105.96	108.07	106.74	106.94	105.74	107.9	106.46	107.63	106.75	105.09	105.44	106.72	106.98	106.67	106.11	107.44	106.59	107.72	105.98	106.97	106.94	105.99	106.88	107.82	105.07	107.09	107.99	107.3	106.5	106.05	106.75	105.7	106.29	105.41	106.07	107.11	107.05
106.07	105.22	105.58	106.09	103.97	105.01	105.19	105.19	104.76	105.4	106.34	104.84	105.52	105.72	105.25	106.37	105.15	105.45	104.65	107.66	106.75	104.84	106.25	104.7	105.89	104.43	104.5	104.73	105.63	106.32	106.4	104.59	105.03	103.38	105.41	107.01	105.51	106.84	106.2	106.78	105.17	104.77	104.9	107.14	103.45	106.37	107.45	106.68	104.19	105.62
106.63	107.59	108.99	106.24	107.51	107.82	108.46	106.81	106.71	107.87	108.57	108.53	108.05	106.94	108.25	108.46	106.59	107.6	106.85	107.47	108.54	109.82	107.65	109.17	107.82	106.89	107.11	106.95	107.1	105.58	106.67	109.4	107.83	109.09	107.05	107.78	107.11	108.69	105.79	107.88	107.4	108.35	108.46	107.44	107.61	107.22	109.1	108.87	106.64	107.7
104.87	107.3	106.4	106.02	105.51	107.18	105.93	107.39	106.47	106.32	107.55	106.56	107.11	106.67	104.07	107.99	106.63	107.05	108.37	105.51	108.58	106.62	107.18	106.38	107.28	105.57	107.01	106.53	106.42	106.11	107.43	106.13	106.28	106.75	107.07	105.8	106.86	105.21	106.6	106.75	106.97	107.48	107.37	106.49	105.95	107.65	106.19	105.89	106.86	106.06
108.45	107.96	108.42	108.94	109.24	109.06	108.53	107.71	108.63	109.37	107.89	107.68	107.47	107.85	108.1	108.94	108.76	107.17	108.52	107.47	108.6	108.87	109.38	108.81	108.11	109.01	107.35	105.99	107.3	108.72	109.46	105.8	107.79	107.77	107.19	109.4	108.19	108.1	108.74	108.9	108.12	106.64	109.11	109.56	109.31	108.3	108.41	107.97	108.85	108.71
107.12	107.47	105.52	106.57	105.11	106.64	106.16	105.93	107.24	106	105.13	107.17	105.77	106.64	106.68	105.61	105.21	106.72	107.73	106.76	106.21	107.34	105.72	106.41	106.65	106.93	107.33	106.35	106.67	106.98	107.69	106.82	106.31	107.27	106.62	104.72	106.48	107.01	105.51	106.84	106.53	106.45	106.73	107.32	107.48	106.07	108.45	105.16	106.99	106.29
105.35	106	107.03	106.38	106.91	104.91	105.62	103.28	106.47	106.14	106.06	105.1	106.05	102.75	106.04	104.78	103.59	106.76	103.99	106.04	105.27	105.49	107.53	106.23	106.7	104.37	104.71	104.41	107.65	106.27	105.21	104.35	105.28	105.3	104.63	107.37	107.36	103.71	105.75	105.7	104.65	104.99	106.65	106.18	104.2	106.56	105.55	105.03	105.65	104.43
104.94	103.14	106.83	105.92	104.65	104.02	105	105.39	107.46	105.14	106.74	106.36	104.85	104.9	106.34	106.39	107.13	106	105.33	105.04	104	106.48	105.85	104.41	105.42	105.09	105.18	104.12	105.11	106.03	105.01	106.38	105.91	103.33	105.29	106.73	105.9	105.42	106.46	105.59	105.81	106.33	105.9	105.38	106.75	104.93	106.1	103.02	104.29	105.43
104.31	105.36	105.81	105.8	105.27	105.48	106.14	105.55	105.04	106.64	105.98	105.03	105.15	104.42	104.33	105.27	103.59	104.96	107.87	106.05	105.85	105.6	105.04	105.27	106.62	105.73	104.21	105.99	105.45	106.15	107.18	104.86	104.9	105.32	104.87	104.63	105.64	106.12	104.61	105.9	104.69	106.23	105.5	104.47	106.83	105.36	105.42	106.51	105.18	106.62
108.65	109.93	109.94	106.74	107.02	108.57	107.78	107.61	109.38	109.45	106.92	109.82	108.79	108.88	108.63	108.24	108.98	109.51	106.55	109.41	107.71	107.26	108.38	109	109.61	109.84	107.84	108.58	108.32	109.65	107.46	107.21	109.24	108.48	108.8	107.42	108.6	108.23	107.86	110.06	107.33	110.83	108.13	108.17	110.38	108.79	108.6	107.4	107.15	108.73
104.05	105.73	105.37	106.76	104.52	105.8	105.55	103.48	105.62	105.59	106.94	105.64	104.7	106.17	105.58	106.94	105.66	105.99	106.58	103.5	106.74	104.24	104.35	106.03	104.01	105.23	106.42	106.73	104.35	106.06	106.86	104.11	106.34	104.88	105.97	106.41	106.63	106.58	106.91	105.98	106.78	104.62	105.59	107.16	105.65	105.22	106.85	105.63	105.71	106.54
107.24	105.37	105.44	105.65	105.09	105.8	105.02	105.66	105.71	106.24	105	104.45	105.97	104.76	104.61	104.46	105.47	106.25	104.92	105.69	106.67	106.52	106.08	105.92	105.67	104.87	105.16	105.9	107.59	107.68	105.51	106.74	105.59	104.68	106.13	104.52	105.25	106.68	106.01	105.17	106.32	103.25	106.22	105.76	105.22	105.19	106.83	107.83	107.68	106.65
104.71	103.08	107.19	104.92	104.49	104.71	107.14	105.68	105.22	104.83	105.65	105.75	105.54	105.88	104.37	104.77	105.75	104.2	105.81	105.55	104.66	103.84	104.93	106.56	105.32	105.7	105.44	105.43	105.92	105.82	106.09	104.84	107.18	105.02	105.31	105.19	106.34	105.68	106.15	106.15	104.73	106.22	106.68	106.02	104.98	105.38	106.5	106.32	105.73	106.68
98.24	98.363	97.104	97.896	97.581	96.843	98.497	98.847	97.515	98.799	98.043	97.355	97.462	99.98	99.562	98.069	98.609	98.432	98.574	97.037	99.106	97.27	97.885	97.804	97.915	97.182	98.172	100.17	97.361	97.965	97.762	96.755	98.709	100.08	97.735	97.922	98.376	97.247	97.286	97.616	98.961	97.838	97.955	97.935	96.855	98.107	98.21	97.929	98.583	99.761
98.351	98.682	99.016	95.873	98.084	96.951	96.754	98.122	97.677	98.556	98.154	98.146	98.786	98.009	98.095	97.244	97.612	98.341	96.841	96.858	98.635	97.577	97.152	96.808	98.118	98.095	98.093	97.057	97.04	98.774	97.814	98.354	98.118	97.676	99.803	98.99	98.494	97.807	97.861	98.678	98.426	98.548	98.225	98.842	98.12	98.546	99.369	98.965	98.127	98.077
108.07	107.39	107.48	107.6	108.63	106.88	106.79	108.19	108.51	106.75	109.22	107.56	108.65	107.05	109.31	109.12	106.82	106.6	106.74	107.34	108.55	108.38	107.24	107.14	106.97	108.83	108.78	108.49	108	109.17	108.74	109.55	109.33	106.88	107.12	108.18	108.73	110.11	108.98	106.1	108.48	105.88	107.68	107.37	109.5	108.34	107.51	107.33	108.17	107.37
110.48	109.69	110.44	110.83	109.35	109.43	110.93	109.65	108.97	109.7	112.2	111.43	111.18	111.01	111.62	109.7	109.77	109.09	110.73	110.56	111.34	109.55	110.45	109.51	108.4	109.5	111.51	109.79	109.55	110.85	110.74	109.43	110.97	111.02	109.56	110.59	108.72	109.95	111.35	110.48	109.22	110.15	109.3	108.44	109.35	108.89	109.76	110.66	109.65	110.38
106.3	106.43	105.59	106.61	106.94	106.27	105.27	104.57	105.09	105.08	104.12	105.45	105.16	106.85	106.33	104.79	104.87	107.21	103.92	103.82	107.11	104.32	105.48	108	105.38	106.23	104.5	105.15	104.81	106.83	107.45	103.64	107.3	107.23	105.18	105.44	106.52	105.63	105.72	105.44	105.26	105.61	104.27	106.21	106.05	106.76	104.99	106.44	105.7	105.04
97.906	100.91	98.514	98.087	100.06	98.537	98.775	100.02	99.797	99.69	97.543	99.986	97.814	99.638	98.177	98.592	100.46	99.467	99.413	98.408	97.787	97.882	97.243	99.192	98.945	97.625	99.355	100	98.757	97.407	100.44	99.067	98.839	99.41	99.224	98.976	100.23	100.37	99.753	97.456	99.396	97.945	99.631	99.393	98.569	99.372	98.926	99.575	99.101	99.12
98.423	98.106	98.686	97.82	97.871	99.16	98.967	98.093	97.683	97.581	99.316	98.033	98.341	98.196	98.39	99.057	97.68	98.006	96.139	97.475	98.117	96.56	96.329	100.15	98.672	98.133	97.494	100.18	98.541	97.385	97.808	98.831	98.591	98.084	97.483	98.79	97.296	97.107	98.33	98.664	96.638	98.083	98.942	98.017	97.619	99.218	97.977	98.273	100.61	97.738
105.02	105.84	104.79	106.46	105.32	104.6	104.86	106.21	104.88	105.98	105.8	106.01	105.06	104.91	106.13	103.61	106.08	103.57	106.68	106.77	106.52	105.8	104.65	107.63	105.49	106.33	106.21	105.09	106.31	105.31	107.18	106.16	105.12	105.73	104.84	105.17	106.22	105.74	106.02	105.63	104.97	106.45	107.28	103.83	104.01	105.74	106.41	106.03	105.51	105.61
109.21	108.8	111.03	107.72	108.84	108.94	107.84	109.31	109.17	108.52	106.37	107.89	107.11	107.84	108.89	106.51	109.36	108.48	108.04	107.68	108.37	109.05	106.75	107.56	107.87	108.69	108.47	109.24	109.42	108.95	109.88	108.56	108.75	108.12	108.41	109.31	108.36	108.96	108.08	108.72	106.37	107.46	109.41	106.46	108.85	109.14	107.93	108.05	108.37	109.53
100.74	99.954	99.9	101.69	99.414	100.62	100.7	99.824	99.963	100.29	100.41	100.25	100.46	100	100.34	100.85	100.83	100.26	102.69	99.385	99.514	99.715	101.15	101.01	100.83	99.308	101.4	100.22	100.76	101.04	101.6	101	100.36	100.64	102.24	99.999	98.641	102.15	101.19	101.66	99.36	101.55	99.034	100.14	101.25	101.32	100.72	100.2	102.87	100.21
97.121	98.63	98.721	99.795	98.618	97.953	99.168	98.635	98.935	97.918	99.455	99.769	98.261	98.255	97.91	98.378	98.152	99.401	97.798	99.513	97.893	99.575	98.444	98.961	98.241	99.839	97.945	100.03	99.7	99.807	99.047	99.098	98.076	100.32	98.787	98.898	97.432	100.09	97.788	99.074	98.576	98.288	98.855	99	98.619	97.685	97.796	98.768	97.726	97.356
104.65	105.98	105.74	104.01	105.2	106.01	105.79	105.65	105.79	103.48	104.63	105.83	104.33	105.58	105.13	106.45	104.08	105.99	106.8	105.04	105.97	105.88	105.52	104.75	107.55	107.81	106.29	105.06	106.17	106.64	106.15	105.57	106.34	106.68	105.63	105.59	105.32	105.17	104.55	105.05	107.12	105.45	105.07	106.08	103.78	104.37	105.59	104.83	104.44	106.04
98.563	97.796	99.012	97.338	98.18	98.563	100.82	98.745	96.766	99.388	99.97	98.561	98.688	99.539	97.824	97.412	98.96	97.576	100.47	99.659	99.526	98.284	98.655	98.74	100	99.23	98.736	98.763	99.666	99.957	97.261	99.106	97.951	100.03	98.938	98.154	98.725	97.455	98.579	98.94	98.101	98.106	98.395	97.64	98.731	97.689	99.609	96.757	99.63	98.809
108.98	107.41	107	107.15	108.1	108.71	108.97	107.82	107.49	106.94	109.09	110.56	108.35	107.93	108.42	108.31	106.91	108.01	109.56	108.95	107.99	106.21	108.3	107.46	108.07	108.73	108.63	108.19	107.96	109.32	106.78	108.46	107.35	107.53	109.25	108.54	110.6	108.32	107.76	107.96	108.2	108.6	108.33	107.63	106.85	108.25	108.49	110.25	107.48	108.45
108.42	109.45	109.02	109.07	108.3	106.77	109.34	109.16	108	108.61	109.49	107.85	108.79	108.39	107.94	109.41	108.68	109.17	107.53	107.91	108.98	108.78	109.07	108.26	109.15	108.68	107.81	109.55	109.34	109.07	108.32	109.09	108.71	108.49	109.62	108.69	107.54	108.22	107.91	108.22	108.02	106.84	106.32	109.17	109	108.95	109.26	108.41	106.85	109.86
104.86	105.27	105.36	106.47	104.95	106.11	105.72	104.6	105.65	104.79	106.07	106.6	104.87	105.55	104.54	104.45	104.35	105.96	105.66	105.25	106	105.26	107.19	105.92	104.7	106.42	106.02	104.55	105.71	105.87	107.18	105.36	105.56	105.26	105.01	106.97	106.07	106.1	106.07	106.46	104.61	106.98	104.95	105.51	104.61	105.67	104.83	105.53	104.84	105.9
107.45	108.34	109.39	109.74	107.84	108.46	109.11	109.26	109.01	107.78	107.98	108.96	109.14	107.52	108.72	107.6	108.45	108.69	107.52	109.18	109.58	107.71	108.8	110.26	109.85	108.29	107.78	107.58	108.42	107.78	107.53	109.2	108.48	108.47	107.88	109.75	109.01	107.5	110.93	109.6	107.56	107.54	108.24	108.69	106.78	109.39	107.37	111.13	107.94	108.66
106.22	107.54	105.31	104.17	105.67	104.95	106.25	106.53	106.07	105.41	106.44	104.46	104.79	106.07	108.21	105.17	105.64	106.2	104.37	106.36	106.27	104.73	106.51	106.12	104.99	105.57	106.13	105.03	104.83	107.01	106.2	104.69	105.92	106.57	105.62	104.54	105.29	106.38	106.46	106.17	105.2	106.65	105.25	104.62	106.51	105.89	106.02	106.94	107.01	106.31
108.51	107.79	108.44	108.32	107.93	107.92	108.09	107.37	108.42	105.95	107.04	108.68	107.5	107.17	106.74	108.55	109.66	107.17	108.63	108.1	106.96	108.68	107.23	106.78	107.66	109.25	107.87	108.6	107.26	108.54	106.12	107.74	107.83	107.84	108.46	108.3	108	108.22	107.43	107.52	106.76	108.4	108.27	107.14	106.95	107.01	107.83	108.45	107.8	108.18
105.29	105.23	104.52	104.5	106.08	106.6	106.47	105.4	106.73	105.22	105.45	104.45	106.07	105.64	104.78	105.04	104.15	104.78	105.66	105.65	105.86	104.85	105.57	106.07	105.82	106.08	106.31	105.1	105	106.02	105.24	106.71	106.05	105.49	105.93	104.84	105.58	104.89	105.25	106.35	106.27	105.08	104.94	105.64	105.48	104.67	105.57	104.92	105.48	105.19
110.65	110.05	110.62	110.17	110.97	111.6	110.37	110.23	109.56	108.99	109.9	110.45	110.77	110.73	109.5	112.17	110.08	109.48	111.52	110.75	110.84	110.16	109.11	109.52	110.31	108.97	110.47	111.13	109.94	110.06	109.25	111.19	109.66	110.41	110.43	109.98	110.28	109.61	109.84	110.57	111.51	109.57	111.08	111.07	110.09	111.15	110.42	110.88	110.22	110.59
106.6	108.9	109.24	108.02	107.56	107.92	107.15	106.54	108.88	107.72	108.9	109.11	107.7	108.28	107.86	110.21	106.55	108.06	107	107.14	108.75	108.59	107	109.16	107.37	108.32	106.89	107.27	106.75	107.87	106.83	107.86	107.18	108.52	107.55	108.85	106.72	109.56	106.75	108.8	106.83	107.49	106.81	108.89	108.77	108.7	108.49	105.53	107.55	109.6
97.592	98.889	97.628	98.196	97.25	97.63	98.47	97.955	98.615	97.919	96.353	98.929	97.763	98.035	97.622	98.02	99.034	99.039	100.53	98.224	98.188	96.967	97.688	99.123	98.288	100.19	97.445	97.912	98.663	97.731	98.426	97.048	97.628	98.672	98.618	97.849	98.73	98.71	97.121	97.732	97.623	98.502	99.433	97.898	97.922	97.695	98.739	98.391	98.727	98.771
104.74	106.67	106.28	105.23	104.85	105.75	106.13	107.59	105.92	106.48	103.52	104.09	104.91	105.37	106.65	105.36	106.94	104.51	104.26	106.85	106.17	105.96	105.56	104	104.83	105.41	105.36	105.4	106.51	104.43	104.98	106.31	105.63	106.69	105.55	107.01	105.65	105.76	104.94	104.85	104.65	106.06	105.54	104.59	105.32	105.62	105.42	106.03	105.1	104.31
109.48	108.83	107.89	107.23	108.46	108.46	108.64	109.15	107.64	107.73	108.85	110.08	109.47	108.8	108.46	107.45	107.83	108.07	109.4	107.78	109.92	107.89	108.33	109.36	109.65	108.96	108.9	107.53	107.98	108.94	108.75	109.07	108.96	109.31	108.24	107.83	109.8	108.85	109.53	108.92	108.53	107.04	107.53	107.81	108.79	108.6	108.89	109.3	108.22	108.19
105.32	107.19	105.46	106.75	106.59	106.34	105.25	104.87	105.16	106.06	106.12	106.49	105.76	107.29	106.63	106.04	106	106.94	105.38	107.91	106.19	105.71	105	106.29	106.84	105.96	106.28	105.63	106.21	106.6	104.68	106.69	104.93	106.1	106.8	107.36	106.61	106.89	106.69	107.17	108.37	105.35	107.06	107.65	106.42	107.15	106.94	106.05	108.02	106.68
106	107.69	107.51	106.46	108	107.43	105.4	106.3	105.27	106.77	106.58	106.39	105.89	106.43	105.5	106.67	107.43	106.08	105.35	106.18	108.05	105.97	106.59	105.07	108.34	107.03	104.44	107.45	106.7	106.3	107.01	106.36	107.78	106.46	107.11	107.42	106.16	105.09	105.68	106.49	105.18	107.82	106.77	107.12	105.48	105.88	106.47	104.3	107.79	106.32
98.771	98.954	99.21	99.206	98.207	99.173	99.729	99.12	98.999	98.145	100.47	98.441	98.517	99.227	98.994	98.418	100.08	98.019	99.24	99.066	98.044	98.343	99.585	98.609	98.297	99.394	98.897	99.768	98.77	99.568	98.477	99.28	97.373	97.674	99.918	99.156	99.415	98.038	99.83	97.571	98.229	99.158	98.033	99.413	97.286	97.883	99.171	96.904	99.8	97.235
107.85	106.33	107.37	106.98	106.99	108.08	109.11	108.23	108.8	109.03	107.57	108.51	108.95	107.77	105.68	108.62	108.7	107.15	107.38	109.41	107.95	108.45	109.52	106.99	108.91	106.99	107.15	108.8	107.7	108.61	108.42	106.23	109.14	107.77	108.57	107.87	107.88	106.38	108.61	108.14	107.79	107.44	108.09	108.37	107.99	107.73	107.24	108.02	106.81	106.73
110.38	109.51	109.4	108.69	109.56	111.46	109.96	110.72	109.95	110.85	110.04	110.9	110.01	109.08	109.48	111.36	109.28	111.77	111.86	110.86	109.56	110.81	109.17	108.77	109.29	110.11	111.72	107.71	110.08	110.6	109.95	110.3	109.64	110.86	110.54	110.41	111.15	109.73	108.89	111.5	110.2	110.48	109.49	109.6	110.23	110.18	110.46	110.87	110.25	110.25
107.93	108.98	108.48	108.69	107.93	108.64	107.28	109.36	108.78	109.3	108.65	108	109.77	107.74	108.99	107.49	107.45	106.81	109.46	107.32	108.16	109.16	107.72	106.71	108.3	107.91	109.17	108.04	107.96	108.82	109.81	108.6	107.54	108.75	109.61	107.9	107.51	108.44	108.93	109.66	110.78	109.46	108.25	107.18	107.76	108.97	109.73	108.2	110.35	107.2
105.85	106.69	105.17	105.97	107.02	106.11	107.05	105.92	105.43	104.6	104.79	106.2	106.35	106.3	104.02	105.67	105.69	105.72	104.87	106.27	105.25	105.74	105.47	105.76	104.34	105.62	105.52	103.49	105.72	105.39	106.64	104.83	105.96	105.23	106.15	107.17	103.85	103.92	106.29	105.43	106	105.11	105.84	105.07	106.57	107.1	106.43	105.68	105.96	104.59
98.676	98.993	97.339	98.092	97.902	97.086	99.687	97.992	99.879	99.286	97.407	98.388	98.401	99.371	100.44	99.003	98.185	99.38	99.154	98.941	98.973	99.101	98.282	98.778	100.04	98.87	98.934	100.33	99.74	98.823	98.498	97.912	99.435	96.64	98.26	98.16	99.08	97.824	99.469	98.307	98.934	99.855	97.685	98.965	98.451	99.02	98.926	98.19	97.914	97.094
105.15	106.26	104.94	105.53	105.43	105.51	105.99	106.08	104.33	105.13	104.98	106.72	103.93	105.66	105.14	106.18	105.8	104.78	104.97	106.38	105.8	107.74	105.5	106.8	105.94	105.42	105.67	106.95	106.28	105.76	105.62	106.89	106.86	106.36	105.06	105.56	106.41	105.4	105.55	105.85	105.96	105.91	105.95	106.2	104.95	105.54	105.85	105.94	104.82	103.24
98.227	99.18	98.41	99.319	99.394	98.037	100.39	98.861	99.998	100.14	97.439	99.551	98.86	99.003	98.686	100.3	98.444	98.857	97.954	99.513	98.246	97.861	97.658	97.992	98.104	97.959	98.557	96.739	97.31	98.138	97.215	98.872	99.445	98.505	99.42	99.224	98.324	98.85	97.482	100.24	98.349	99.649	98.842	98.153	98.434	99.492	98.376	98.406	98.567	98.493
107.51	107.54	109.2	108.11	106.81	108.62	108.92	108.66	107.96	107.18	108.69	108.17	108.57	108.8	109.29	107.73	107.36	109.03	107.9	109.18	107.63	108.69	109.07	108.57	109.78	107.45	108.96	109.14	108.58	108.87	106.1	107.35	107.77	108.51	109.62	109.74	108.27	107.93	110	107.38	108.11	108.15	107.91	108.34	108.55	109.51	108.87	108.58	106.12	107.02
105.94	106.62	104.65	107.44	106.23	105.19	106.25	103.8	106.3	105.37	105.1	108.35	105.06	106.04	104.68	108.14	107.64	107.31	104.23	106.6	104.16	103.73	105.36	104.94	104.96	104.51	105.1	106.47	106.92	106.76	106.01	105.6	105.87	105.48	106.03	107.13	107.9	105.17	105.81	105.01	105.34	105.86	106.58	104.64	106.29	106.9	105.81	105.84	106.99	106.16
100.52	102.15	100.81	98.864	102.06	100.91	100.51	100.98	101.64	101.37	101.48	101.24	100.21	100.22	101.38	100.1	101.31	99.575	102.4	101.59	101.12	100.64	101.19	100.43	100.77	99.653	100.67	100.17	101.6	101.61	99.163	99.771	101.31	101.58	101.56	102.13	101.91	102.04	100.85	100.33	100.81	101.2	101.92	101.85	99.387	100.4	101.12	98.824	101.86	101
109.98	109.97	109.03	106.99	109.76	107.63	109.48	110.13	108.28	107.87	110.29	108.75	109.2	107.85	109.76	109.06	108.51	109.36	108.51	108.64	107.73	108.21	107.81	109.61	107.61	108.04	108.44	110.82	110.45	107.88	106.95	108.76	107.42	109.48	109.48	108.73	110.28	107.83	109.61	108.44	108.19	108.07	108.72	108.51	108.82	108.73	108.19	107.83	107.7	109.22
106.81	106.8	106.98	105.68	106.67	105.99	107.18	106.97	106.94	106.31	106.36	106.68	108.37	106.87	107.68	107.91	106.17	106.99	105.62	104.77	106.26	106.76	106.55	107.81	106.2	106.64	107.34	107.49	107.97	106.55	106.38	106.59	105.39	106.72	106.72	105.71	106.94	106.2	107.25	107.84	107.62	106.24	107.14	106.25	106.65	107.75	106.69	108.2	108.11	107.34
106.89	107.82	106.46	106.33	108.23	107.16	106.93	106.33	105.16	106.75	106.83	105.32	106.5	107.18	105.89	105.47	105.98	104.68	107.06	106.41	105.88	107.52	106.72	106	106.23	106.32	106.3	104.94	106.84	106.43	106.3	106.08	106.15	107.15	104.95	105.41	106.55	107.84	106.24	105.93	105.67	106.14	105.63	106.56	106.22	107.45	105.86	105.55	106.68	103.93
107.67	106.7	108.63	109.51	108.5	108.69	109.15	109.13	107.46	108.3	108.51	108.74	106.73	108.95	108.28	106.98	108.22	108.53	108.03	107.85	106.73	109.61	109.33	108.85	107.88	107.98	107.23	108.77	107.33	107.74	106.23	108.3	108.03	109.17	108.35	108.85	107.34	107.55	109.67	108.1	108.12	107.95	108.85	108.19	105.72	108.32	107.47	109.69	108.88	108.59
106.64	104.15	107.52	105.7	106.05	106.86	107.47	104.55	104.84	106.37	105.72	106.76	106.06	105.93	106.16	105.3	105.35	106.02	106.6	106.15	106.37	106.24	105.2	106.03	105.1	106.83	105.93	106.56	106.69	105.73	105.49	106.32	105.49	105.85	104.8	106.26	105.56	106.33	106.14	105.37	105.02	104.09	106.1	104.58	106.69	105.69	103.77	105.55	106.85	104.93
104.85	108.55	108.04	106.04	106.32	107.36	107.61	106.77	107.14	104.85	106.75	108.31	107.03	104.68	107.88	105.78	108.35	106.65	105.45	106.29	106.37	105.69	106.04	107.08	107.07	105.48	106.81	106.11	106.82	106.75	108.26	107.31	106.5	106.82	106.4	104.57	109.54	108.08	107.01	105.93	107.08	106.42	105.9	106.06	106.99	105.94	106.06	107.29	107.39	106.83
106.63	105.14	106.54	105.16	106.07	104.75	104.52	106.21	104.31	106.24	105.37	107.53	105.75	105.12	105.91	104.98	106.21	105.78	106.37	106.45	106.67	105.94	106.43	104.97	106.42	106.75	107.38	106.57	107.11	106.06	107.01	107.32	105.43	105.65	106.31	105.97	106.62	104.78	106.56	106.01	106.66	105.13	105.67	105.84	106.02	105.5	104.67	107.5	105.23	105.9
99.68	99.818	98.26	99.505	99.912	99.33	98.82	98.044	97.809	98.569	99.197	98.435	98.317	97.265	98.187	97.872	98.547	98.647	100.27	99.756	98.09	99.645	99.573	99.476	99.363	98.675	99.265	97.677	98.637	98.61	99.74	98.493	99.309	99.661	98.08	100.19	98.141	98.342	99.687	99.943	99.553	98.953	100.08	98.211	98.667	97.508	98.204	97.498	98.923	98.139
106.51	105.2	105.43	105.3	107.13	105.14	106.31	106.22	106.36	104.25	105.62	105.75	107.41	106.61	105.95	104.63	107.04	104.38	105.64	105.34	105.17	106.43	105.55	104.2	104.92	105.34	107.55	105.03	104.3	105.19	105.96	105.29	105.35	105.13	106.84	107.17	104.77	105.95	105.46	103.91	105.01	105.03	105.8	105.46	104.78	105.67	105.73	106.17	103.95	105.15
109.32	108.47	110.3	108.91	107.87	108.06	109.43	107.22	108.2	108.16	109.3	109.09	107.46	108.8	108.42	107.58	108.72	108.85	108.47	107.72	106.9	108.17	109.32	108.9	108.56	110.46	107.92	109.18	109.11	109.27	108.35	109.35	109.29	107.68	109.22	108.22	109.56	107.9	108.68	107.77	110.09	109.3	106.97	108.89	108.31	107.6	108.54	108.14	108.65	110.74
106.3	106.86	106.57	105.53	108.36	106.3	105.49	105.62	106.84	107.41	106.4	104.97	106.5	106.02	104.63	105.5	107.43	104.52	107.18	107.07	105.51	106.98	106.66	106.91	106.57	107.2	105.34	106.21	106.6	107.27	107.69	106.75	105.71	106.86	105.12	107.82	106.7	106.79	105.47	106.95	106.65	108.16	107.29	104.96	105.86	106.48	107.56	107.06	106.22	104.87
105.31	106.61	104.34	105.28	105.35	106.24	105.35	105.52	106.14	105.01	105.82	105.44	105.3	107.58	104.66	105.03	107.03	104.93	106.07	106.58	103.12	104.7	104.87	107.2	105.29	106.27	105.98	105.69	106.96	106.19	105.02	104.78	107.14	104.03	105.85	106.08	106.43	104.11	106.29	105.55	106.96	107.24	105.99	107.32	104.38	106.39	107.26	106.7	105.52	105.32
105.04	104.65	106.94	103.77	106.92	106.45	105	105.26	104.59	106.49	105.5	105.91	107	106.1	106.2	106.22	105.16	105.29	105.69	106.68	105.33	105.67	105.38	106.7	106.28	105.81	106.05	106.92	105.91	106.94	105.96	105.93	105.59	107.12	104.22	105.28	104.38	106.06	107.25	106.11	105.69	106.98	106.21	104.43	107.4	106.85	106.13	106.65	106.61	105.45
106.75	106.07	107.22	106.12	106.58	106.3	106.99	105.45	104.29	106.61	105.39	106.96	104.38	105.4	105.12	105.97	105.78	104.89	105.01	103.99	103.18	105.29	105.74	105	106.16	105.75	105.81	106.45	105.4	107.21	108.22	105.29	105.15	103.99	105.73	106.21	108.45	105.08	104.02	104.84	105.54	106.41	104.92	105.89	106.13	105.78	105.2	104.89	105.16	104.52
100.5	101.02	100.47	100.45	101.75	101.04	101.06	101.26	98.896	100.38	99.684	100.49	102.05	101.53	101.37	101.09	100.64	101.83	99.329	99.188	100.71	100.23	99.605	100.87	100.79	99.227	101.31	100.94	100.32	99.717	99.172	99.333	101.53	99.679	102.96	99.43	99.712	98.785	100.33	100.72	100.85	100.09	100.65	99.647	98.888	100.9	101.51	100.22	99.926	101.72
107.04	107.31	107.5	108.73	108.67	110.04	109	108.31	108	109.28	108.92	108.94	107.8	109.28	110.09	108.73	108.87	109.87	109.2	110.04	109.03	109.55	108.28	110.24	109.45	108.73	108.88	108.1	108.08	109	106.62	108.89	108.7	108.74	110.03	107.38	108.46	109.38	107.61	109.31	107.54	108.41	108.94	109.21	107.37	109.65	109.95	107.4	108.84	107.77
105.08	106.57	105.12	106.7	104.94	105.47	104.83	105.58	106.12	104.64	105.57	107.08	106.63	106.62	104.33	106.01	107.06	105.55	104.55	106.05	105.45	106.24	106.1	105.61	106.26	105.31	104.49	104.79	104.41	105.61	105.45	106.66	107.44	106.36	106.39	103.38	107.09	105.47	107.05	104.99	105.61	106.43	106.44	104.96	105.47	105.96	105.78	105.4	105.69	105.98
110	110.82	110.25	109.03	110.54	109.87	111.51	111.43	109.72	110.98	111.12	109.7	111.91	110.7	109.62	110.42	108.73	111.86	109.96	109.51	110.61	109.38	110.31	111.67	111.17	110.82	110.81	111.21	110.3	110.79	111.67	109.82	111.37	109.33	110.42	109.7	109.37	111.17	110.29	110.03	109.35	111.21	110.45	110.17	111.28	109.83	110.4	111.01	109.57	110.62
105.48	106.24	105.63	105.54	106.25	104.62	104.49	104.07	105.33	106.83	105.62	106.13	106.24	104.35	105.91	105.38	106.02	105.56	105.61	105.54	106.43	105.11	104.65	105.81	104.37	106.41	107.69	108.27	105.11	106.79	106.02	105.86	104.45	103.7	105.67	106.47	106.18	107.12	105.86	106.14	106.51	105.18	104.86	106.38	104.9	105.86	106.33	106.05	105.12	106.12
106.83	108.75	108.3	107.93	107.39	108.87	107.04	108.96	107.14	108.48	107.14	109.31	108.42	108.28	107.41	108.63	108.76	108.84	108.64	107.31	107.3	109.74	109.76	107.19	108.28	108.58	108.26	108.97	108.07	109.12	109.08	106.09	108.19	107.61	106.92	108.2	107.89	108.22	107.19	108.29	108.55	108.24	107.14	107.32	109.25	106.79	107.76	108.82	108.77	108.32
105.9	104.99	105.54	106.62	105.83	105.53	106.4	106.16	105.91	105.19	106.52	108.17	106.99	104.63	106.37	105.07	105.49	104.76	104.82	107.32	105.84	104.82	105.4	106.61	104.46	106.31	105.32	105.53	105.6	106.22	105.19	106.31	105.22	104.39	106.74	105.01	107.93	105.71	106.65	106.25	105.66	106.36	104.74	105.5	107.24	106.39	104.09	105.64	104.09	103.98
106.05	106.28	106.85	106.71	106.54	106.14	107.84	106.38	107.75	107.36	105.72	104.14	104.04	107.24	105.34	106.2	107.44	108.74	107.43	105.47	107.39	107.08	104.87	106.87	107.23	106.68	106.59	106.58	106.92	106.53	106.91	106.38	107.69	106.25	106.18	107.3	105.57	105.82	104.91	107.94	105.45	107.26	105.68	106.29	106.52	105.94	107.14	106.79	106.57	106.47
107.61	105.67	106.74	105.78	105.25	107.13	107.28	106.06	107.02	104.86	106.03	106.79	106.84	106.28	106.08	108.14	106.3	106.29	107.56	107.6	104.71	107.3	106.11	106.44	105.61	106.72	105.95	106.72	105.78	106.86	106.21	104.46	105.46	106.16	107.58	106.05	106.78	106.91	106.79	105.53	107.24	106.99	106.84	106.97	106.88	106.41	106.77	106.88	106.63	106.86
101.81	102.36	102.06	101.64	101.12	101.84	102.68	102.37	103.74	104.96	101.56	103.33	102.84	102.82	103.75	103.66	103.09	103.03	102.51	104.61	104.77	103.92	101.81	103.76	103.34	101.86	102.05	102.99	101.97	103.75	102.61	102.74	103.65	102.58	104.51	104.4	102.53	104.04	103.89	102.93	102.32	103.86	103.43	102.99	102.7	101.01	102.75	102.8	102.18	102.55
105.17	106.72	104.67	105.71	105.2	104.85	105.87	106.37	107.04	107.14	105.72	106.04	105.96	105.69	107.56	106	105.87	106.38	106.44	107.33	105.46	107.28	107.26	104.45	106.64	106.79	104.69	106.65	105.37	104.42	106.55	107.8	104.98	106.85	106.36	105.96	106.46	107.17	107.34	106.34	107.03	106.68	105.87	106.35	107.34	104.86	105.44	106.78	106.52	106.05
106.59	106.76	106.67	107.05	106.1	106.35	106.08	105.4	107.51	106.69	105.38	107.75	107.09	107.63	107.79	105.29	106.76	107.33	106.83	104.78	106.2	107.39	106.65	104.78	107.26	107.69	106.94	107.09	106.71	105.95	105.73	106.99	106.19	105.46	108.08	105.65	107.87	107.08	105.74	106.42	105.97	107.62	106.12	105.5	106.22	105.57	106.15	107.24	107.09	107.06
106.13	105.31	104.53	105.66	104.74	105.27	104.64	105.25	105.91	106.16	104.57	105.36	105.05	106.41	104.71	106.31	106.28	104.72	104.98	106.36	106.17	105.43	105.44	106.1	104.57	105.7	105.09	106.25	105.99	104.52	106.65	106.04	105.17	104.75	106.46	105.18	106.37	105.18	105.76	106.2	105.56	104.51	105.7	105.36	105.23	106.09	107	105.81	105.11	106.36
104.28	106.88	106.1	105.95	107.55	106.09	106.02	107.4	105.58	105.27	105.63	105.77	106.12	107.09	107.03	106.99	107.08	106.16	105.47	106.61	105.8	106.56	108.27	106.49	107.14	105.83	107.73	105.58	105.8	106.54	106.57	105.79	106.94	106.32	106.46	106.4	104.45	106.96	106.67	105.08	107.63	106.44	106.25	108.3	106.34	105.64	107.41	105.01	106.81	107.56
106.31	107.08	108.54	106.99	107.48	108.74	107.98	107.89	107.86	107.4	108.83	108.27	107.78	108.78	108.47	108.77	107.83	107.78	108.43	107.9	106.18	109.42	108.47	107.39	108.39	108.93	108.24	107.44	107.5	107.24	107.07	107.77	108.14	106.74	107.14	109.54	108.57	105.16	106.63	107.06	107.16	109.05	106.72	107.71	108.13	105.97	108.14	107.02	107.27	107.6
109.23	107.24	108.7	109.45	108.91	108.54	108.5	109.85	109.96	107.71	107.9	108.52	109.99	106.38	108.63	108.1	108.59	110.11	108.36	110.13	108.07	108.49	109.48	109.69	109.02	108.39	108.85	107.8	107.89	110.52	108.48	108.63	109.52	108.57	107.83	109.2	109.74	108.46	109.37	107.18	108.78	108.89	108.91	108.07	108.16	108.35	108.63	108.35	108.31	107.25
104.66	107.6	104.58	104.93	104.74	104.7	106.64	104.57	105.48	104.38	107.1	105.57	104.4	107.44	105.42	106.29	106.59	105.15	104.04	105.72	106.29	106.77	106.78	106.32	105.18	103.95	106.56	104.59	105.1	108.15	104.83	106.87	104.83	104.78	106.2	105.91	105.01	105.78	103.85	105.35	104.89	105.55	106.08	105.86	104.75	104.6	105.11	104.64	107.1	106.23
99.573	99.988	100.19	100.05	98.275	99.922	101.75	101.04	101.23	100.5	100.55	101.57	101.21	99.891	101.82	101.96	100.59	101.13	101.05	100.45	100.27	101.32	101.82	100.42	100.47	101.68	101.76	99.434	100.72	101.06	102.16	101.07	101.52	100.79	101.08	101.71	101.78	100.69	100.66	99.469	102.54	101.51	99.675	101.38	99.997	100.35	100.72	100.73	101.24	101.14
108.36	108.82	107.12	106.76	109.16	107.18	107.93	108.41	108.35	106.09	108.28	109.96	109.05	107.23	107.94	107.27	107.89	108.55	108.7	107.92	109.13	107.65	108.86	108.66	108.52	106.98	106.13	107.86	106.38	107.11	107.44	108.13	107.52	108.76	107.7	107.72	108.79	107.14	109.18	107.6	109.02	107.3	107.86	106.02	107.89	107.98	107.16	107.73	107.46	109.09
107.37	107.97	108.54	109.3	107.95	107.59	109.42	109.78	107.22	109.78	109.2	107.74	107.5	108.69	109.49	109.57	109.5	108.66	109.13	110.61	109.15	106.96	108.37	109.72	108.34	108.41	109.21	109.27	109.66	107.9	109.83	110.39	107.56	108.11	109.06	108.49	107.36	110.3	109.13	108.21	108.59	109	109.18	109.04	108.79	108.02	109.62	108.37	107.89	107.4
105.21	106.9	106.27	106.49	105.88	107.28	107.49	105.67	106.34	106.48	105.27	106.05	106.79	108.08	106.41	106.46	106.55	105.66	106.05	106.19	105.98	105.57	106.03	106.3	106.39	106.03	105.39	106.09	105.69	108.46	107.14	105.74	106.31	107.51	106.45	108.09	106.19	106.83	106.04	105.9	106.91	104.62	107.98	107.87	105.78	105.6	106.97	106.85	106.58	106.03
104.37	105.14	105.49	105.18	105.56	106.59	105.96	105.84	105.83	106.14	105.66	105.18	106.45	104.84	105.43	104.58	105.9	104.73	105.26	106.18	104.71	104.89	106.27	106.15	104.74	105.52	104.87	105.71	104.62	106.06	105.07	105.64	105.16	106.28	104.69	104.99	104.68	106.4	106.24	105.37	105.68	106.58	106.83	105.61	104.16	105.49	104.63	106.18	105.01	104.73
105.33	106.55	106.03	106.22	104.94	105.32	106.5	105.32	105.08	106.88	104.11	106.53	106.33	106.48	106.97	104.73	106.16	105	105.86	105.42	104.67	105.13	104.49	106.02	104.91	105.61	105.81	106.26	108	105.65	105.45	104.76	106.15	106.12	105.55	105.54	106.33	105.84	104.89	106.25	104.87	106.58	105.86	105.47	106.09	106.42	107.63	104.21	104.55	105.44
105.55	106.2	107.04	105.03	106.17	103.25	106.06	105.96	104.01	105.48	105.58	105.98	105.15	104.88	106.49	106.76	104.47	105.22	105.49	106.57	106.53	106.41	106.43	105.95	106.09	106.45	106.13	105.75	106.75	106.58	105.99	105.56	106.04	106.71	106.81	105.37	105.13	106.3	105.86	105.29	107.16	106.81	106.92	106.98	105.57	107.64	106.81	105.22	104.91	104.76
106.68	107.12	108.85	108.74	108.25	108.83	107.16	109.23	108	107.67	107.61	108.58	105.76	108.27	107.55	106.75	108.49	106.88	105.89	108.91	106.76	107.96	107.4	108.67	109.29	109.47	108.29	108.61	107.63	108.65	107.57	108.21	110.18	107.21	107.29	106.68	107.72	107.14	107.96	108.31	107.61	108.2	107.29	109.05	109.83	107.7	107.18	107.39	109.19	107.38
108.72	108.66	108.34	107.65	108.01	107.49	109.13	107.92	108.92	107.89	107.32	108.84	107.52	108.96	107.86	105.76	107.8	107.44	107.55	107.97	107.62	106.63	106.93	107.67	107.92	107.59	107.81	108.64	105.68	108.55	109.04	106.36	107.6	107.23	109.04	109.25	108.85	107.91	107.84	109.14	105.77	107.88	108.41	107.04	107.93	108.55	107.86	107.56	108.04	106.54
106.36	105.67	107.29	105.1	106.43	105.33	106.59	105.3	104.93	107.23	105.77	104.85	106.72	106.28	105.9	105.31	105.88	106.07	104.63	106.19	106.09	106.56	105.29	105.3	105.08	104.12	106.3	106.71	105.68	104.05	105.63	105.84	106.67	106.15	104.7	105.63	105.23	106.03	105.57	106.38	106.28	106.45	107.41	106.1	106.51	105.03	104.1	104.95	105.85	104.42
107.4	105.05	106.1	106.08	104.51	107.63	105.56	106.11	104.36	106.15	104.17	105.87	106.24	105.38	105.75	103.44	106	107.5	104.84	106.59	106.35	106.72	106.78	106.48	105.72	105.95	104.39	104.81	105.88	105.75	105.19	105.59	106.18	106.78	104.55	104.64	105.36	104.3	105.79	105.41	105.43	106.6	106.82	106.3	103.97	107.23	107.33	105.28	106.35	105.63
107.57	106.29	106.53	105.66	105.45	106.36	105.34	105.64	106.92	106.36	106.68	106.75	106.75	103.54	106.64	106.92	107.64	105.79	107.05	106.16	106.51	105.95	106.2	105.67	105.86	106.32	108.1	107.58	106.32	107.64	106.76	106.42	105.47	105.69	106.49	106.82	106.23	106.41	106.37	107.73	105.3	106.51	106.81	107.92	107.37	104.69	107.09	106.71	106.33	106.97
108.81	107.27	107.45	108.34	106	108.16	108.73	107.62	108.77	107.69	108.29	107.02	108.21	107.39	108.44	107.17	108.02	108.35	108.12	106.35	105.94	106.92	108.41	106.97	108.49	108.49	107.85	106.05	106.54	107.31	109.2	109.33	108.24	107.79	108.15	106.33	107.7	107.11	107.67	108.53	107.09	108.74	106.69	108	107.24	107.25	109.04	109.04	108.87	107.47
107.6	107.65	108.04	108.28	108.42	106.72	106.81	108.58	108.53	107.16	106.13	107.37	107.66	106.85	108.56	107.41	107.55	108.07	106.95	108.76	108.85	107.66	106.81	106.5	107.65	108.14	107.91	108.25	107.42	108.61	107.31	108.07	106.81	107.53	108.51	107.96	106.96	107.14	106.93	107.84	108.09	107.54	107.24	108.19	108.4	106.65	108.55	107.74	106.88	107.78
105.01	105.67	106.12	106.11	105.91	106.74	105.31	106.54	105.75	105.38	105.64	106.16	105.53	104.74	106.25	105.41	105.37	106.02	104.85	107.38	104.35	104.61	105.95	107.14	106.04	103.63	106.65	104.18	105.14	105.74	104.27	106.74	106.38	105.47	104.91	105.12	104.91	106.13	106.1	104.33	105.34	106.75	106.02	105.99	104.75	105.53	105.9	106.94	105.7	104.36
104.33	105.48	107.81	106.64	106.31	106.24	106.16	105.58	106.33	104.34	106.01	105.24	105.84	104.52	105.02	105.74	105.55	105.62	105.44	105.4	105.56	105.7	106.52	105.8	106.47	107.81	106.59	106.68	105.51	107.57	105.84	107.1	104.22	105.11	106.14	106.13	105.39	104.28	106.36	105.8	105.55	106.9	106.98	106.37	105.6	105.65	105.37	105.07	103.83	106.8
107.71	107.44	107.9	107.88	108.66	106.94	107.28	106.33	108.87	107.51	108.21	107.67	107.79	107.71	107.2	108.91	105.85	107.59	108.06	108.39	106.99	108.67	107.66	108.43	108.93	107.33	107.26	109.24	108.6	106.79	108.13	105.71	107.73	107.08	108.22	107.44	106.99	108.67	108.1	107.23	107.74	108.21	108.01	107.83	106.95	107.85	106.58	107.46	108.61	107.13
108.38	107.98	108.03	109.18	107.67	107.58	108.52	110.32	108.5	109.3	107.03	108.7	108.94	109.39	108.78	108.21	108.83	110.52	107.89	108.41	109.99	107.71	109.39	108.78	107.33	108.97	109.61	107.28	108.63	109.08	107.42	109.22	108.82	108.56	108.22	106.93	107.69	106.13	108.29	108.34	107.91	109.67	107.92	109.73	108.63	107.8	108.89	108.94	107.85	107.56
104.88	107.4	104.65	104.36	104.68	104.9	105.63	106.45	106.78	105.49	105.81	107.02	105.02	106.65	106.02	104.76	106.54	106.63	106.8	105.47	104.88	105.78	105.99	104.35	106.76	108.08	105.8	105.86	104.76	105.3	105.12	105.74	105.24	105.96	105.96	106.01	105.94	105.52	106.05	106.34	105.99	106.06	104.95	106.01	106.32	106	106.84	106.46	106.13	105.96
106.63	108.54	108.61	106.6	108.25	108.45	107.51	107.07	107.93	107.72	106.67	107.86	108.84	106.32	105.83	109.02	107.86	107.67	107.81	108.51	107.67	107.59	109.33	108.3	108.8	109.6	107.49	107.55	107.99	107.83	108.31	107.3	106.66	106.83	108.4	108.39	106.52	108.2	107.31	108.02	107.46	107.1	106.39	107.77	108.61	107.66	107.68	108.1	108.33	107.15
109.17	109.91	107.83	108.37	108.59	108.87	109.2	109.24	109.94	105.82	107.73	109.21	109.45	108.47	108.58	110.04	109.96	108.07	108.58	110.24	107.52	107.02	107.81	108.05	109.69	109.72	110.11	109.1	108.46	108.26	108.45	109.38	110.47	107.32	109.28	108	108.74	107.52	107.74	108.7	106.7	108.45	107.93	108.25	107.03	108.17	108.51	106.9	108.85	108.68
106.37	106.86	106.41	105.36	105.3	105.61	104.68	104.67	105.52	105.22	105.99	105.73	105.96	104.75	107.12	105.08	106.78	103.06	105.55	106.25	106.99	106.32	104.75	105.69	107.26	104.68	106.07	105.83	107.23	104.89	105.89	106.19	104.05	106.26	104.68	106.45	105.09	106.96	106.16	108.57	108.18	105.86	105.46	104.5	105.34	104.3	105.61	105.85	104.93	105.74
110.37	110.19	110.41	108.9	111.87	110.94	109.61	109.97	112.02	109.74	110.19	109.28	110.95	110.03	110.2	111.08	108.64	109.04	110.07	109.74	110.19	111.45	109.93	110.68	110.49	110.94	110.83	110.34	110.5	108.77	111.17	110.11	109.52	109.95	110.39	110.65	111.42	109.78	109.45	110.67	110.59	109.97	109.83	109.2	110.82	110.06	109.43	110.86	110.26	109.2
106.76	106.92	108.26	106.63	107.3	108.37	108.56	107.49	109.25	107.76	107.1	108.29	110.16	108.51	108.02	107.84	107.82	109.64	107.96	108.68	109.79	107.54	107.65	108.13	109.05	107.64	107.03	107.68	109.53	107.65	108.34	107.22	110.05	108.08	108.38	109.07	106.87	107.58	107.66	107.38	108.48	108.29	108.06	106.49	107.49	107.77	107.93	108.35	106.8	109.19
106.85	106.98	106.64	106.38	106.61	106.4	106.4	105.12	105.79	106.48	107.44	105.01	107.13	107.07	106.94	106.07	107.08	105.46	106.86	106.44	106.36	106.34	105.99	108.09	106.78	106.34	105.88	105.91	106.67	106.5	105.1	106.75	106.72	107.9	105.86	106.98	106.18	107.44	106.86	106.87	106.25	107.1	105.71	106.22	106.89	105.24	104.89	105.71	106.03	105.56
105.92	106.28	105.45	105.8	106.14	104.52	104.85	105.85	104.35	105.53	104.59	105.8	106.55	106.9	105.85	106.47	104.65	105.78	105.2	104.32	105.86	107	104.22	105.98	105.63	105.82	105.19	105.85	106.25	106.53	105.07	104.55	105.66	106.78	105.41	105.96	107.43	105.97	106.79	104.74	104.5	105.62	106.06	106.25	105.94	105.77	105.78	106.55	106.58	106.49
107.95	108.7	107.86	109.42	109.08	108.02	107.81	108.43	109.4	109.26	109.61	107.47	107.28	108.16	109.29	109.14	109.62	108.84	109.32	109.12	108.89	110.05	108.06	108.74	108.32	107.81	108.79	108.67	108.28	107.79	108.25	108.65	109.4	108.91	108.59	110.25	110.13	108.99	108.28	108.95	106.96	107.6	109.33	108.77	107.84	108.79	109.08	109.27	106.6	109.72
106.03	106.58	106.52	106.73	104.18	106.37	107.29	105.3	105.1	105.07	105.85	104.86	105.38	106.04	105.35	105.57	105.99	104.71	105.82	104.47	105.13	105.48	106.27	104.82	104.17	106	105.42	104.8	106.1	106.52	105.93	106.04	104.46	105.65	105.53	106.51	104.44	104.74	106.97	105.51	104.44	105.89	105.8	106.99	104.88	105.43	105.03	104.25	105.57	106.18
107.87	109.11	107.75	108.08	107.5	107.71	109.2	108.29	107.81	108.64	107.4	107.87	107.11	107.7	107.25	108.38	106.81	109.36	108.13	106.51	107.22	108.62	108.04	108.67	108.74	108.19	107.54	106.58	108.41	108.21	107.51	106.63	109.15	108.79	108.34	108.55	108.14	107.24	109.69	107.1	108.4	106.85	108.47	108.5	108.57	108.46	106.62	107.52	107.42	106.86
107.2	107.66	105.82	107.76	108.04	107.48	107.98	108.48	107.33	108.3	108.41	108.95	107.96	109.37	107.64	108.63	108.21	107.11	107.65	108.24	108.3	108.91	107.98	107.15	108.25	106.9	107.67	108.25	106.79	108.09	107.96	108.74	109.01	107.49	107.13	107.66	106.23	107.72	107.03	108.41	107.65	108.7	107.4	107.44	107.01	107.77	108.36	108.49	107.44	106.93
105.61	106.85	106.06	105.87	106.06	106.64	104.67	106.16	106.76	108.72	106.55	106.97	106.45	105.32	106.24	106.12	106.39	105.68	106.52	107.21	106.22	106.23	105.29	106.99	106.99	106.07	106.29	107.47	106.93	105.22	106.8	106.62	105.66	105.73	105.2	106.08	105.36	107.64	106.42	106.45	107.91	107.38	105.88	105.98	107.47	106.42	107.45	106.97	106.99	105.66
108.31	108.88	108.5	108.16	107.33	106.04	108.05	106.53	108.81	107.54	108.18	107.9	106.73	107.55	109.24	108.04	108.26	107.38	108.54	109.05	107.73	109.36	108.58	107.71	106.6	106.47	108.95	108.4	108.03	109.2	107.75	105.39	107.72	108.93	107.86	106.93	108.08	108.33	106.91	109.43	107.41	107.01	107.66	107.69	105.77	107.27	107.56	107.79	107.12	108.28
108.62	106.96	107.85	107.26	107.87	107.95	108.29	109.19	107.51	107.72	107.44	108.23	107.58	109.3	109.39	107.42	107.92	108.9	107.82	108.61	106.82	106.92	107.01	108.1	107.62	107.01	107.89	109.2	110.09	110.58	108.21	109.37	108.58	108.99	109.19	107.51	109.07	108.66	109.21	108.89	107.23	106.54	108.7	108.26	107.21	108.69	108.45	108.9	107.9	107.29
98.133	98.733	99.417	100.39	100.37	98.952	100.47	99.995	98.708	99.876	99.133	99.089	98.507	97.638	97.332	99.23	98.658	98.94	98.266	100.02	99.942	99.002	98.369	97.615	98.275	98.971	99.575	99.227	99.092	98.021	98.795	98.776	99.801	99.127	99.786	99.253	100.29	98.507	97.897	98.648	100.15	100.92	98.864	100.45	99.434	99.906	97.608	100.2	98.813	98.444
104.62	104.31	105.12	104.82	106.29	104.1	107.38	105.52	107.74	105.55	106.04	105.85	105.48	105.9	104.11	106.9	104.99	105.54	106.16	104.21	105.31	107.04	104.99	103.85	105.83	104.6	104.4	106.31	105.64	104.78	104.56	105.96	106.57	105.81	104.73	105.37	105.34	106.04	104.71	107.72	106.16	106.65	104.08	106.55	105.64	106.45	106.94	106.83	104.48	107.31
107.43	107.14	108.45	106.88	108.82	106.55	107.37	107.4	108.07	108.78	108.92	108.53	108.23	108.23	107.56	107.84	109.22	107.55	108.1	107.57	107.95	108.2	108.75	109.01	106.7	107.11	107.49	109.39	109.88	108.53	108.96	107.93	108.91	109.33	107.17	108.94	106.53	109.28	106.78	109.25	108.45	107.94	109.36	109.19	108.18	109.32	107.04	108.24	109.18	107.06
108.7	107.3	109.68	109.22	108.87	109.82	107.82	108.47	108.3	110.02	108.05	108.75	108.78	109.35	109.58	107.43	108.4	108.33	108.73	107.26	109.71	108.02	108.97	108.25	108.57	108.32	109.96	107.04	109.49	107.75	109.94	107.75	108.4	108.22	109.01	109.22	107.19	108.6	107.65	109.86	107.95	107.67	109.08	109.52	109.09	109.53	107.33	109.66	108.89	108.58
108.11	105.62	104.88	106.29	107.44	106.41	107	107.58	107	105.47	105.35	107.03	106.39	105.45	106.74	107.91	105.95	105.72	105.9	107.33	106	106.74	106.78	106.43	105.52	105.07	106.78	106.1	106.56	106.85	105.31	105.5	107.26	106.27	107.88	106.43	106.3	105.76	104.17	105.38	107.2	106.59	107.47	106.13	107.22	104.76	107.64	106.11	106.19	105.45
107.09	106.76	106.38	106.21	103.73	106.4	105.89	107.39	107.61	105.4	105.9	106.29	105.74	105.5	103.83	106.4	106.95	106.33	105.69	107.09	106.28	105.2	105.91	106.59	106.58	105.68	106.74	107.2	104.37	106.18	106.42	107.81	106.6	107.34	106.31	105.02	105.76	107.6	106.07	107.48	106.46	106.51	105.94	106.25	107.12	105.15	106.63	105.95	106.9	106.01
109.29	108.56	109.51	108.17	109.55	108.13	109.53	108.04	108.27	108.1	109.43	106.34	109.06	108.81	107.81	108.85	107.57	108.65	107.37	107.77	107.84	108.53	107.96	108	109.66	108.42	109.05	107.72	109.34	108.27	108.14	108.55	106.41	107.34	108.15	108.7	109.72	107.89	108.69	107.05	108.76	108.7	108.45	107.05	109.58	106.76	109.09	106.69	107.72	108.36
107.5	106.37	107.33	106.96	107.93	107.13	108.3	108.66	107.09	106.67	107.09	106.97	106.24	107.92	107.18	106.91	107.13	107.03	108.37	107.72	106.58	107.67	109.38	108.16	108.72	105.63	107.8	108.06	108.22	109.25	106.87	108	109.41	106.78	108.87	106.44	108.75	108.47	106.58	107.95	106.49	109.04	106.95	108.72	107.33	109.3	107.25	108.2	107.55	107.03
108.55	108.25	107.88	108.59	108.96	109.01	107.51	108.85	108.6	109.31	109.29	106.73	107.72	108.05	107.46	106.82	108.81	110.17	108.04	108.68	107.86	108.02	108.27	107.97	109.12	108.89	107.66	108.87	110.06	109.49	108.59	107.48	107.42	106.65	108.83	107.74	110.45	108.95	109.82	110.9	109.05	108.92	107.56	108.2	108.87	108.38	108.37	108.87	108.48	108.77
99.112	96.332	97.905	96.731	98.391	97.589	100.2	98.019	95.424	98.077	97.63	97.568	97.633	98.665	97.202	99.739	98.313	97.461	97.174	98.647	98.351	96	96.112	97.331	96.922	98.617	96.673	98.602	99.065	97.05	98.039	98.55	98.39	96.582	98.348	97.216	99.325	96.255	96.802	99.336	98.184	98.234	97.507	97.58	98.146	98.983	98.368	98.686	97.71	98.314
108.5	107.05	106.65	106.69	108.2	107.88	107.06	107.94	108.76	109.6	107.27	108.05	107.91	108.61	108.07	108.61	109.03	109.75	107.33	108.43	107.1	107.67	109.75	108.76	108.08	108.32	108.12	109.02	108.75	108.86	110.05	108.18	109.38	107.79	106.57	107.83	108.66	106.67	107.52	109.65	107.73	109.75	109.28	109.65	107.93	108.6	107.31	107.94	108.19	106.51
105.57	106.31	107.4	106.27	105.43	106.05	106.17	105.73	106.16	105.93	104.44	107.78	106.63	104.3	106.39	106.58	106.76	105.73	104.75	105.71	105.94	105	105.69	106.69	105.48	105.35	106.87	105.95	105.72	105.71	105.38	105.6	106.49	106.63	105.9	105.48	105.22	107.42	104.8	107.39	105.51	104.69	106.21	106.11	106.31	105.69	106.1	107.5	106.94	107.48
106.39	104.81	106.02	105.44	104.46	106.05	104.66	104.84	104.47	106.27	105.56	106.42	105.21	106.83	105.91	105.6	106.07	107.01	106.26	105.76	106.64	106.39	104.75	106.18	104.64	105.88	107.24	105.39	106.07	105.17	106.43	106.39	105.59	104.75	105.59	105.4	104.77	104.85	106.06	106.27	107.36	105.76	106.8	105.69	105.73	105.83	106.54	104.87	104.85	105.53
104.82	105.95	105.85	107.22	106.41	106.03	106.33	106.36	106.41	104.46	106.27	105.1	106.73	105.26	105.45	105.16	106.01	105.69	105.33	106.32	107.01	106.24	104.21	104.6	106.35	106.28	106.16	105.65	105.27	106.8	105.82	106.05	105.42	104.6	106.4	104.6	105.81	107.41	106.24	105.44	106.02	106.25	105.84	104.7	104.57	105.44	104.85	105.82	104.86	105.31
106.84	107.84	108.01	107.21	106.63	105.62	109.21	109.1	108.03	107.9	107.74	107.73	109.18	107.5	106.86	108.25	107.78	108.21	107.19	108.3	108.31	108.27	107.03	107.95	108.89	108.9	106.69	108.14	108.92	107.31	108.09	107.48	108.5	108.25	106.82	108.48	108.18	106.84	107.86	107.06	105.45	108.25	107.39	107.62	107.51	108.75	108.6	107.7	107.98	107.34
106.13	108.29	106.38	106.8	106.1	106.49	107.37	105.19	105.64	107.63	107.33	107.67	108.45	106.4	106.71	105.97	107.64	107.09	106.61	105.43	105.37	105	106.98	106.37	105.25	106.15	106.16	107.58	106.98	105.07	104.85	105.65	107.15	105.14	106.49	106.36	104.05	107.62	106.75	105.66	106.85	105.34	106.72	105.85	105.89	105.92	106.24	106.83	107.36	107.48
105.37	106.19	106.33	105.15	106.69	106.3	105.95	107.72	105.59	105.27	105.42	105.92	105.89	105.77	105.51	105.94	106.7	105.48	106.31	105.66	106.05	105.06	104.54	106.93	106.42	106.86	105.96	106.5	104.83	106.63	106.73	105.84	106.09	105.04	105.08	105.1	105.16	106.15	104.65	104.63	105.3	105.51	104.84	104.99	105.56	107.16	105.64	106.11	104.91	106
107.66	106.31	109.72	106.79	107.61	107.11	108.81	107.82	107.96	108.45	109.19	108.28	109.24	107.4	107.05	106.55	108.45	109.45	108.87	106.73	106.85	108.18	108.4	108.6	108.73	109.33	108.26	108.72	106.77	108.6	106.82	107.86	107.78	107.89	108.56	110.06	108.2	108.48	107.88	108.89	108.06	107.63	107.28	108.61	107.5	109.16	108.98	108.21	107.76	109.17
105.61	106.78	106.65	105	107.74	105.4	105.46	105.65	107.09	105.93	106.8	105.77	107.57	106.77	106.66	105.12	106.95	106.29	104.69	106.6	105.83	108.57	105.88	106.76	105.56	106.98	106.73	106.13	107.26	106.67	106.95	105.75	107.11	105.28	105.25	107.55	106.58	107.17	107.39	107.33	105.59	108.57	106.65	106.28	105.48	106.91	105.1	106.93	105.01	105.51
104.61	105.26	104.83	105.28	104.63	104.14	106.37	106.52	105.21	107.1	105.18	105.18	105.64	106.83	104.7	105.69	105.73	105.19	104.33	104.19	104.13	106.28	104.46	104.38	105.75	107.34	106	105.82	106.77	104.83	105.55	104.88	105.64	105.86	105.74	104.35	105.69	104.75	104.67	105.34	105.62	105.78	104.17	105.23	106.2	103.84	104.88	104.88	106	104.9
107.25	108.31	107.96	108.05	107.55	107.35	107.7	108.16	108.11	107.37	107.94	108.28	108.14	109.29	107.58	108.5	107.75	106.78	106.41	106.87	106.69	107.44	106.74	107.61	107.63	108.24	107.66	107.02	108.74	107.08	108.24	107.73	108.17	107.89	106.86	109.61	105.87	106.87	107.03	106.85	108.23	109.46	106.71	106.66	107.83	107.18	107.43	108	108.01	108.58
97.2	97.357	99.695	99.727	98.844	97.473	96.783	98.058	98.406	98.147	96.714	97.518	98.759	98.761	98.724	98.827	98.245	95.738	97.265	96.902	95.758	98.708	97.034	97.123	98.633	99.148	99.587	97.578	97.753	98.852	99.147	98.004	97.573	98.506	98.938	97.277	100.17	98.195	96.573	98.023	97.416	98.13	98.457	98.121	99.189	98.216	99.137	96.551	98.181	98.168
104.64	106.5	106.76	106.34	105.92	106.91	105.61	105.53	104.72	106.94	104.71	104.97	104.8	105.29	106	103.41	104.35	105.42	105.22	105.7	105.66	106.73	105.79	104.94	106.39	106.77	107.07	105.87	106.3	106.48	106.62	108.28	104.79	105.3	106.71	106.23	105.08	104.65	105.05	106	105.52	106.17	105.76	104.76	104.56	106.07	104.55	105.57	106.97	105.66
98.546	99.761	97.392	97.621	98.327	97.272	98.416	98.34	97.515	98.133	97.353	98.333	97.563	97.341	97.049	98.196	98.87	98.372	97.623	97.871	96.05	97.409	97.237	98.341	100.33	97.708	96.254	98.563	96.595	99.199	97.114	98.287	97.218	96.667	96.88	98.215	98.751	98.189	96.847	96.698	97.249	97.371	97.385	97.42	97.918	98.518	98.931	98.651	98.644	98.412
107.13	106.88	108.52	106.68	106.39	106.49	106.73	106.49	106.92	107.51	107.28	105.87	107.33	105.74	106.95	106.16	105.5	107.44	105.1	106.41	107.35	108.21	106.07	107.74	105.82	106.33	107.47	105.59	106.3	106.76	107.01	107.84	105.52	103.95	105.81	106.2	105.34	107	106.84	105.36	107.99	105.97	106.75	106.19	104.64	107.06	107.33	107.37	106.75	106.16
98.173	98.651	98.537	98.592	98.402	96.832	97.563	97.415	97.375	96.969	97.371	98.324	97.539	97.361	96.872	98.701	97.282	97.365	97.724	97.347	98.079	96.502	98.744	98.587	97.094	98.39	98.733	98.497	97.493	96.32	97.826	97.733	98.049	98.005	98.088	98.451	97.38	98.26	97.2	96.606	97.964	97.389	98.904	99.257	99.722	98.436	98.175	98.548	97.812	98.578
105.65	105.75	104.73	104.9	105.03	105.01	103.75	105.2	104.67	106.31	104.32	106.26	106.01	106.36	104.66	105.31	104.93	105.53	104.48	106.57	104.51	106.96	106.57	106.99	103.8	104.47	107.24	106.63	105.69	105.46	107.01	106.19	106.06	105.39	106.4	104.34	105.71	105.87	105.81	105.64	105.3	105.7	104.78	104.62	105.52	105.67	104.97	105.97	105.14	106.48
105.12	106.08	106.32	106.05	106.76	106.99	106.1	106.54	107.4	106.78	106.47	106.94	106.79	108.19	107.6	107.6	107.24	107.6	106.97	105.7	106.2	106.41	104.52	107.89	106.4	104.86	104.86	106.04	106.71	106.78	107	104.21	105.81	105.35	105.1	106.3	107.54	106	106.79	106.89	107.93	105.64	105.5	106.78	106.06	105.75	106.96	107.2	106.9	107.86
101.31	102.14	101.68	99.972	101.59	101.06	100.22	99.955	101.94	99.449	100.47	100.15	99.808	100.97	101.02	100.78	101.11	101.33	99.942	99.748	100.19	101.34	101.15	100.54	102.55	102.11	100.28	101.31	101.55	101.33	101.66	100.69	101.02	99.812	100.68	101.5	100.81	100.08	100.27	99.922	101.45	99.948	102.56	100.31	101.15	100.4	103.89	99.437	101.04	101.57
103.8	101.95	103.82	103.81	104.55	102.88	101.22	104.53	103.36	101.87	102.55	101.67	102.69	104.05	103.52	104.11	103.13	103.17	102.84	104.05	103.1	103.74	104.39	104	102.21	100.84	103.44	101.7	102.03	101.11	103.51	103.52	103.52	101.77	102.95	103.14	102.74	104.06	102.85	101.51	102.54	102.42	102.49	103.48	102.3	102.53	104.2	101.92	103.65	102.79
105.5	104.46	105.63	105.42	105.98	106.17	106.65	105.34	106.99	104.98	106.47	106.3	107.44	104.64	105.44	105.67	105.68	106.32	105.42	105.66	105.15	104.79	106.2	105.55	106.56	106.43	105.03	107.06	105.57	106.26	105.78	103.99	102.97	104.22	104.02	105.77	106	106.52	106.55	105.09	106.38	106.8	106.26	105.73	104.49	104.63	104.12	107.31	104.79	106.09
108.81	108.44	105.25	107.02	107.81	108.19	108.5	107.62	107.52	108.23	106.47	108.78	109.2	109.48	109.19	109.11	107.57	109.79	108.26	107.25	108.88	107.21	108.04	106.1	109.2	108.25	107.85	108	107.74	107.06	106.56	108.43	108.42	106.88	108.39	106.85	107.78	107.39	107.41	108.14	107.45	107.84	108.51	108.99	108.37	107.22	107.54	107.31	106.68	108.91
108.17	108.74	109.05	109.62	109.71	109.08	108.98	108.5	107.75	108.67	106.89	105.67	109.23	109.23	107.11	108.41	108.5	108.17	109.15	108.14	107.75	108.62	108.54	108.8	108.09	107.96	108.08	108.48	109.1	108.39	108.11	107.67	107.86	108.04	107.89	106.97	107.3	108.8	108.46	108.97	109.63	107.4	107.46	107.56	108.14	108.3	107.86	108.48	108.28	108.21
104.11	104.63	105.2	105.07	104.44	105.19	104.85	105.79	104.85	104.65	106.63	104.84	104.79	106.82	104.91	106.49	105.41	106.91	105.87	106.8	105.94	104.02	105.37	106.62	105.8	104.4	105.02	106.2	105.88	106.27	105.85	105.5	106.31	105.51	105.34	105.56	104.56	103.32	105.63	105.41	104.02	104.59	104.53	105.09	105.44	105.97	105.53	104.85	106.67	105.53
100.96	101.23	100.75	99.594	101.73	101.09	99.94	101.34	101.86	99.799	101.21	99.432	100.68	100.97	101.38	100.44	100.69	99.385	99.876	99.258	100.52	101.17	100.4	100.92	101.77	100.21	100.11	100.44	100.87	100.89	100.01	100.41	99.647	101.7	100.73	99.622	100.03	100.72	100.62	100.96	100.28	100.63	100.42	100.11	100.37	100.1	100.39	101.63	101.67	100.3
106.46	105.51	106.68	106.48	108.1	104.99	105.29	105.91	106.88	105.63	105.16	104.55	105.13	103.8	105.52	106.11	105.74	106.93	105.64	105.77	106.75	106.99	105.24	105.96	107.37	105.99	104.91	104.62	105.26	106.76	105.34	107.63	106.82	106.72	104.33	105.78	105.75	104.89	105.15	106.34	106.81	104.86	105.88	105.87	106.55	105.85	104.08	106.72	104.29	105.82
106.77	106.76	104.1	106.18	105.94	108.86	106.82	105.36	106.3	107.19	106.42	107.63	106.89	106.72	106.46	107.08	107.46	107.82	106.13	106.95	106.69	107.54	107.54	106.09	106.66	105.99	106.54	106.14	105.85	104.51	106.26	105.98	107.66	107.2	107.19	105.47	107.51	105.56	106.02	107.46	105.26	104.86	105.96	105.67	106.92	105.91	107.61	106.82	106.9	106.21
96.744	99.014	99.907	99.708	97.165	99.519	98.147	98.375	97.997	98.639	98.445	99.418	98.121	98.439	96.081	98.292	97.117	97.858	97.41	97.353	96.089	98.468	98.118	97.853	99.431	97.093	97.325	98.392	98.651	97.682	98.472	97.814	98.868	98.106	97.949	98.719	98.989	99.144	98.605	97.846	99.77	98.181	97.383	99.014	96.512	99.252	97.973	97.616	100.32	98.823
107.13	106.34	106.01	107.91	106.24	105.51	105.77	107.04	107.69	106.1	106.64	105.99	106.55	106.02	106.33	106.18	106.75	105.91	107.63	106.71	106.23	107.5	106.16	106.66	107.55	106.11	107.87	105.12	106.16	106.57	104.38	107.84	105.5	104.94	106.18	105.3	106.65	105.83	107.44	106.54	106.31	104.69	106.33	107.31	105.21	106.2	106.5	106.15	105.43	106.34
107.31	108.8	109.03	107.1	107.6	108.44	107.76	108.19	108.53	107.65	108.55	106.15	108.31	109.44	107.9	107.38	108.47	109.74	109.14	108.06	109.06	108.03	108.25	108.45	107.74	108.88	106.98	108.5	108.25	109.29	106.36	107.28	107.11	108.96	108.4	108.45	108.64	107.21	108.22	107.2	108.19	106.87	107.35	107.91	108.93	108	108.63	108.74	107.74	107.7
105.3	105.31	106.89	106.6	104.12	105.39	103.86	106.04	105.57	106.17	106.36	105.93	104.9	106.87	105.48	105.27	105.49	105.5	105.2	105.47	106.45	104.05	104.71	106.73	106.26	106.09	106.93	105.89	105.53	104.95	104.49	106.34	104.85	105.57	106.63	104.06	105.92	106.42	107.05	104.69	104.52	106.06	105.58	104.34	106.02	105.57	105.74	104.77	106.39	105.24
102.12	100.18	99.876	99.92	101.08	101.08	100.45	99.664	100.27	100.2	100.18	99.085	99.239	101.57	99.803	100.84	99.249	99.425	101.36	98.397	100.33	100.06	100.46	99.635	99.136	101.97	100.93	100.92	99.726	100.9	100.04	99.066	100.04	99.664	100.45	99.26	99.751	99.4	99.896	100.54	100.39	102.16	100.63	101	100	99.682	97.985	100.4	99.647	99.838
104.75	103.05	104.29	102.57	102.92	104.04	103.29	105.34	104.6	103.23	100.9	102.93	101.06	103.92	102.39	102.85	102.28	101.49	102.39	102.54	103.93	102.88	102.79	101.34	103.17	102.77	102.33	101.45	103.12	104.28	102.4	99.789	103.25	103.17	101.76	102.12	102.41	102.93	102.06	104.17	102.66	104.25	103.54	102.71	104.2	102.97	103.59	103.38	102.47	102.57
111.02	109.6	110.45	110.84	110.98	112.06	110.7	111.14	110.93	111.06	110.58	110.12	110.09	111.63	111.02	111.25	112.26	110.24	111.12	110.53	110.13	108.97	111.26	111.47	110.6	109.82	111.96	110.5	110.23	110.32	110.12	110.03	109.43	111.55	110.18	109.67	110.51	110.36	111.89	110.63	108.55	110.55	111.19	110.79	110.14	111.21	111.43	111.41	111.53	110.03
104.8	105.1	105.2	105.8	106.5	106.43	105.8	104.54	105.48	106.23	106.17	106.42	104.45	105.28	105.21	105.61	104.68	105.57	106.15	104.21	106.56	105.21	106.07	105.79	104.9	105.99	106.02	106.4	105.13	104.63	105.59	105.23	105.22	105.21	105.63	106.41	106.84	107.37	104.48	106.25	106	105.71	107.05	103.95	106.85	105.06	106.4	105.32	106.29	104.7
101.48	101.07	101.71	101.96	100.94	100.23	101.58	99.617	101.98	99.248	101.84	101.47	99.999	99.733	101.7	101.13	101.18	100.12	100.61	100.5	100.79	101.19	100.75	99.958	102.05	98.805	100.19	101.44	100.15	102.52	102.43	100.52	102.39	100.89	100.81	99.63	100.15	101.14	101.7	100.58	101.58	101.8	100.49	101.02	99.521	100.64	99.796	100.56	100.11	101.85
103.39	106.87	105.31	107.08	105.53	104.45	104.76	106.41	105.83	105.38	105.55	105.85	105.8	104.69	106.26	106.97	105.37	105.05	105.13	103.85	104.24	105.94	104.89	106.33	105	105.46	105.13	105.25	106.49	107.14	105.16	106.25	105.72	105.29	106.8	103.85	105.91	106.1	105.82	104.32	106.92	105.62	106.65	106.98	104.86	105.76	105.46	105.95	106.43	105.37
105.68	106.6	105.62	106.01	106.43	104.79	106.13	105.77	106.09	106.59	106.24	105.61	105.88	105.69	106.08	105.91	105.15	103.45	107.06	106.48	105.31	105.06	106.42	106.38	104.04	105.15	106.41	105.99	104.98	105.17	106.53	107.36	104.66	106.54	104.85	105.06	105.24	105.83	105.39	105.53	105.41	107.07	104.45	106.79	106.14	106.05	104.14	105.48	105.32	104.97
108.07	106.45	104.69	106.3	107.59	106.73	105.56	104.26	106.42	105.65	106.84	106.97	107.26	105.46	106.99	107.22	106.35	107.52	105.77	108.12	105.61	105.65	107.02	105.93	108.21	107.13	105.94	107.04	105.42	106.77	105.74	107.37	107.33	105.8	106.93	106.24	106.44	107.11	105.35	107.01	105.78	107.15	106.67	106.14	107.43	106.58	105.65	105.48	105.86	106.24
108.08	107.25	108.87	107.58	107.93	108.81	107.73	107.85	105.86	107.36	107.77	106.16	108.23	108.03	106.68	108.44	107.54	106.81	109.61	109.43	106.59	107.88	107.56	106.56	108.23	108.01	107.68	107.72	108.19	106.91	108.86	107.21	108.13	109.09	108.25	107.3	107.53	109.25	107.41	107.54	107.54	107.29	106.84	107.7	108.21	107.59	109.8	107.31	108.54	108.5
108.25	107.57	108.3	108.77	108.21	108.55	110.32	107.59	110.14	110.15	108.77	109.03	107.8	106.81	108.94	108.25	108.38	107.36	107.03	109.92	108.66	108.85	109.15	109.05	108.1	107.68	107.82	107.52	107.74	107.35	108.02	106.2	109.51	108.37	106.64	107.83	106.85	107.9	106.98	107.23	107.03	108.67	106.99	108.67	108.97	109.12	107.07	107.97	108.16	106.8
107.05	105.29	103.94	106.84	105.97	105.71	107.1	104.42	105.76	105.41	105.38	105.86	105.98	105.61	104.94	106.17	105.98	104.72	104.81	107.91	105.34	106.29	105.84	104.61	106.18	107.35	106.82	106.18	106.6	106.89	104.21	106.66	106.62	107.1	104.77	106.41	105.34	106.06	105.12	105.61	104.56	106.45	106.34	104.69	104.36	104.88	105.36	107.51	104.85	106.04
109.86	110.76	111.62	110.9	111.1	111	111.68	111.11	111.32	110.45	112.53	109.72	110.13	110.77	110.02	111.33	109.91	111.07	109.41	110.89	109.39	111.82	109.8	110.22	109.75	110.05	110.51	109.13	109.41	110.83	109.63	110.24	110.06	110.19	111.47	110.24	110.83	109.67	108.72	111.79	109.83	109.65	110.04	110.29	109.5	110.89	110.17	110.02	109.6	110.96
106.06	105.37	105.16	105.86	106.55	107.33	104.91	104.43	105.76	104.26	105.87	105.61	105.77	105.54	105.21	106.13	105.15	106.63	106.1	104.71	104.49	105.72	106.27	106.63	105.5	106.31	107.11	107.86	106.41	107.23	105.55	105.49	106	105.94	104.92	104.13	106.57	106.49	106.08	106.09	106.32	106.26	106.58	105.87	107.34	106.8	105.49	105.86	105.94	107.3
105.41	104.62	106.47	105.58	106.35	106.63	107.58	106.21	104.81	105.42	105.87	104.62	106.7	105.18	105.83	103.96	105.41	105.63	107.65	105.78	106.63	104.37	106.13	106.25	104.4	107.8	104.22	104.56	104.36	105.45	103.83	104.58	105.81	105.98	105.17	106.15	105.16	105.11	106.16	106.92	107.16	105.37	106.05	104.98	105.21	105.12	105.14	106.25	107.4	106.17
106.75	104.47	104.35	107.39	106.75	106.12	104.84	106.23	105.88	104.78	105.67	104.73	106.34	104.96	105.83	105.05	104.87	106.29	106.33	104.76	106.65	105.61	104.27	106.63	106.25	106.28	105.49	104.98	103.95	107.47	106.86	105.38	107.05	105.32	105.28	103.86	105.49	105.46	106.73	106.08	106.23	105.16	106.42	105.15	105.86	107.36	104.49	106.13	105.49	105.81
107.53	107.42	106.94	107.68	107.56	108.74	107.61	107.31	105.74	107.94	108.43	107.78	107.01	107.63	107.07	107.99	108.25	107.99	107.57	108.38	109.35	107.99	107.87	106.71	108.18	107.12	108.72	109.51	107.77	108.69	107.77	107.7	108.2	107.96	107.94	107.17	108.07	106.72	108.63	109.58	107.81	108.63	108.02	108.23	108.52	107.82	109	109.84	106.75	107.01
105.62	108.07	106.07	106.14	106.44	107.93	106.57	105.27	105.71	107.29	106.79	106.35	106.11	106.75	107.24	105.37	106.02	105.04	107.25	106.15	106.3	108.03	106.07	105.46	107.04	105.76	105.84	106.3	107.21	106.32	106.99	105.05	106.69	107.81	107.97	105.35	106.76	107.57	107.27	106.66	108.7	106.37	104.94	105.77	107.68	105.53	104.47	105.51	106.6	106.47
105.27	104.06	105.11	106.2	105.86	107.6	105.45	105.65	107.83	106.46	105.99	106.77	106.03	105.51	107.08	104.9	105.55	105.83	106.18	106.31	106.08	106.22	104.41	106.22	105.8	106.21	103.63	105.12	106.05	104.47	107.25	105.08	105.97	104.95	107.82	105.31	105.92	104.95	105.1	106.77	106.22	104.78	106.15	105.87	105.37	106.81	105.07	105.82	106.15	104.67
108.51	108.48	110.54	110.32	108.16	109.67	108.25	108.66	107.89	107.66	108.84	111.32	109.53	108.17	108.57	107.8	107.78	109.14	109.57	109.07	108.31	108.67	109.94	107.82	108.41	108.94	109.06	108.14	107.91	108.92	109.52	108.01	107.6	107.8	109.14	108.13	107.66	106.95	107.11	107.79	108.3	108.25	108.34	108.21	108.97	108.69	107.96	108.29	109.63	108.23
106.66	105.6	106.78	106.87	105.96	105.59	105	105.38	106	105.44	105.91	107.11	105.46	106.58	105.84	103.97	105.45	104.14	105.82	105.74	107.19	105.15	105.92	107.05	105.66	104.83	105.17	105.97	105.37	104.75	104.95	106.94	105.13	106.37	104.02	107.26	105.83	105.09	105.29	104.77	105.49	104.89	106.51	105.1	105.84	105.28	104.19	105.5	108.21	106.65
106.68	106.34	105.85	106.91	107.49	106.97	106.94	107.51	105.48	107.5	106.45	105.38	105.27	106.81	105.56	107.09	107.69	105.71	106.45	106.49	106.01	105.36	107.18	107.92	107.22	105.14	107.35	106.95	107.56	107.12	106.93	105.79	105.18	107.25	105.42	106.66	106.01	106.47	106.59	106.58	105.46	106.03	106.04	105.11	106.15	105.91	108.9	107.18	106.47	105.97
109.4	107.53	105.98	108.66	107.53	108.45	107.99	108.46	108.16	106.49	108.64	110.43	107.38	107.81	109.14	108.77	108.58	109.46	109.48	110.29	109.99	108.26	108.15	107.81	107.72	108.64	109.2	110.21	108.47	107.89	108.82	108.05	108.52	107.92	108.86	107.88	109.7	106.9	109.85	107.51	108.45	108.56	107.88	106.74	107.38	109.09	108.47	108.03	108.1	108.37
97.8	98.483	96.922	98.795	96.84	99.307	97.635	96.09	99.437	96.684	98.843	96.081	96.956	96.9	97.194	99.176	97.503	97.243	97.941	99.203	97.271	97.326	98.196	97.912	97.75	99.038	99.027	97.801	97.272	97.276	96.865	97.617	98.25	98.575	98.178	98.078	98.975	98.181	97.287	96.924	97.614	97.768	97.711	96.821	97.367	98.014	98.042	97.355	96.664	97.92
107.77	109	107.63	107.22	109.05	105.84	108.58	109.25	106.38	107.01	105.42	108.13	107.85	108.26	107.85	107.8	107.06	108.48	108.27	106.2	107.32	107.27	109.43	108.09	107.83	107.82	108.61	106.47	107.85	107.28	108.52	106.02	107.16	106.55	108.91	107.76	106.22	108.2	108.25	107.1	108.63	107.57	108.31	107.68	107.13	107.36	107.64	108.66	108.88	108.42
97.323	97.165	98.069	99.123	96.788	97.153	96.907	99.984	96.585	98.551	97.159	97.877	98.638	98.512	98.598	98.677	98.743	99.304	97.626	99.135	98.282	98.705	98.809	97.153	98.998	98.194	99.869	97.632	97.53	98.409	98.445	97.682	97.552	97.278	99.173	98.818	98.112	97.482	97.623	98.496	98.075	98.199	98.218	97.585	99.834	97.403	99.103	98.433	97.239	97.823
108.74	109.86	107.99	108.71	108.86	108.8	108.83	108.18	106.68	109.72	108.26	108.43	107.49	109.7	109.2	108.57	108.88	108.53	108.71	108.03	109.54	108.47	107.15	109.21	109.26	108.03	107.58	108.73	109.48	109.1	106.68	107.79	109.11	108.66	107.31	107.83	109.44	108.75	108.47	107.66	109.83	109.13	109.28	110.05	108.11	108.8	108.04	109.47	107.79	106.6
101.55	102.27	103.13	101.28	100.42	101.21	99.979	100.31	102.77	101.57	102.38	101.8	100.42	102.37	100.73	101.44	100.06	101.16	100.55	101.84	99.917	100.3	102.19	101.56	100.82	100.8	100.61	101.59	101.5	102.02	101.72	103.72	99.547	102.22	103.02	100.27	100.38	102.82	98.786	100.07	99.833	102.07	100.83	100.1	101.91	100.58	99.572	102.7	101.47	100.04
97.408	98.307	97.248	97.433	97.731	97.55	97.339	97.485	96.558	97.833	97.18	98.632	97.558	98.966	97.625	97.88	98.108	98.167	97.074	98.47	97.495	97.133	97.745	97.238	97.457	98.77	97.688	97.125	99.202	97.71	98.059	98.188	98.397	97.726	98.02	96.181	99.216	97.931	98.269	99.967	97.949	96.623	97.406	99.29	99.567	96.871	98.891	97.203	97.211	97.411
109.8	109.34	109.53	108.92	107.82	107.91	109.16	107.88	108.61	109.07	107.14	107.37	107.91	108.49	109.92	108.17	108.84	107.1	107.71	108.31	109.24	108.2	106.91	106.63	107.62	109.29	110.53	109.34	108.17	108.18	107.34	108.99	108.57	109.95	110.04	107.36	107.39	108.05	108.64	107.75	107.48	108.18	107.7	108.7	107.24	108.84	107.39	108.55	106.89	108.37
106.98	104.89	105.91	106.42	105.42	104.8	106.67	104.66	105.35	104.27	105.71	105.73	103.5	104.86	105.14	105.27	105.67	104.31	103.97	107.53	105.59	105.92	105.92	106.71	107.22	106.2	106.45	104.44	104.4	105.46	105.21	106.17	105.24	104.21	106.21	104.22	106.68	106.22	105.36	105.31	106.07	104.98	104.93	104.33	104.42	103.82	104.62	106.14	104.79	106.85
98.012	98.912	98.985	97.728	98.284	98.44	99.084	100.59	98.932	98.43	97.094	98.467	99.872	98.395	98.086	99.243	97.986	98.929	99.494	97.853	97.166	99.903	97.936	98.097	99.218	98.397	97.732	97.316	98.374	99.349	98.169	98.218	97.819	100.4	97.944	99.152	99.139	97.372	99.391	98.608	99.507	97.935	100	96.992	97.938	98.553	100.58	98.46	98.869	99.065
110.38	108.88	107.7	107.66	108.57	108.22	107.72	109.58	109.96	107.2	107.42	108.69	110.22	107.92	108.64	107.88	106.74	108.47	108.06	107.95	109.96	108.25	106.3	109.74	107.76	106.78	107.15	106.61	108.29	108.11	108	107.23	109.38	106.98	108.47	106.88	107.97	108.85	108.51	109.28	108.21	108.21	108.06	109.02	108.86	107.09	108.94	108.4	108.99	107.22
97.951	100.03	98.421	97.97	97.472	97.769	97.259	97.534	99.07	98.13	97.96	99.703	97.782	97.631	99.106	99.388	99.311	97.76	99.23	98.839	98.709	96.729	98.303	98.912	99.613	96.28	98.028	97.958	98.691	98.279	97.167	97.695	97.497	99.39	98.298	98.811	97.868	98.097	98.957	97.709	99.155	97.152	99.532	99.695	97.791	97.794	99.61	98.287	97.84	98.986
98.803	97.976	98.638	97.887	98.802	97.264	97.696	98.975	98.398	96.986	97.978	98.655	99.973	98.836	98.589	97.219	96.336	98.053	98.497	97.701	97.016	99.469	97.786	99.504	99.569	98.213	97.541	97.404	97.894	95.47	97.788	98.521	99.16	97.699	98.821	98.08	97.817	96.756	97.284	99.36	98.48	98.908	98.864	98.383	98.56	98.393	97.825	97.307	97.781	97.106
100.54	101.08	101.21	100.95	100.76	101.38	99.981	99.367	101.71	100.64	100.24	100.98	100.54	100.43	100.33	99.023	101.6	99.048	99.641	100.43	100.4	98.63	102.57	99.557	99.775	99.647	101.6	101.42	100.81	99.578	100.72	98.841	101.42	100.75	100.83	101.89	101.57	102.18	101.73	99.674	101.49	99.402	100.72	100.08	99.8	101.28	101.14	99.282	100.53	100.16
104.93	106.37	105.19	105.18	105.23	107.81	105.5	106.95	106.47	105.2	105.39	105.37	105.19	104.95	105.75	105.34	106.12	104.76	106.31	105.43	104.95	106.37	105.03	105.85	106.3	105.1	105.65	105.35	105.43	105.47	104.42	105.85	105.94	106.87	106.82	105.59	104.39	103.76	105.04	106.31	105.74	106.05	104.01	106.91	104.5	105.28	105.24	105.46	105.11	106.23
105.29	107.77	105.61	104.53	104.53	106.29	105.61	106.49	107.97	106.09	105.54	105.21	105.37	107.49	107.5	105.08	106.08	105.25	106.04	106.93	105.56	105.53	105.41	105.06	105.91	106.36	105.58	104.5	105.59	104.51	105.35	104.26	104.34	106.46	104.62	106.42	105.53	105	105.32	105.82	105.88	106	106.33	105.61	106.09	105.44	106.41	105.46	105.09	106.02
104.76	105.82	106.36	105.21	104.93	103.15	105.64	105.34	106.82	106.08	104.86	106.04	105.63	104.72	107.1	104.03	105.39	104.82	104.77	106.11	106.64	106.11	105.24	105.27	105.76	106.86	104.45	105.73	104.67	106.36	107.31	104.88	104.81	105.32	106.23	106.07	104.97	106.27	104.77	106.12	106.46	106.2	106.06	107.32	106.06	106.26	106.48	105.42	104.5	105.65
105.12	105.49	106.18	106.51	105.15	105.1	105.96	105.4	104.54	104.14	106.18	106.05	105.9	105.29	105.31	105.22	106.33	104.53	105.35	106.17	106.07	105.87	105.8	105.26	105.31	105.01	106.26	105.51	105.35	106.45	104.64	106.98	105.7	103.81	105.31	106.47	107.06	106.32	105.61	104.81	106.1	104.58	105.51	106.96	107.26	106.43	106.99	104.8	103.36	105.94
107.87	109.31	107.7	108.48	107.79	107.48	109.36	108.63	107.93	106.8	108	108.33	106.7	106.91	109.04	108.68	108.73	110.22	110.55	107.82	109.44	108.04	108.73	107.98	107.77	108.74	108.07	107.54	108.32	107.77	109.03	106.7	109.04	106.8	109.23	108.21	108.64	107.52	108.9	108.13	106.35	109.3	109.05	106.69	107.36	107.71	109	108.08	108.26	110.03
100.7	99.797	100.21	100.45	100.05	101.12	100.95	100.73	102.4	100.75	100.95	100.79	101.05	99.973	100.16	101.81	101.11	100.39	100.94	100.47	100.37	101.28	100.05	101.02	100.88	101.02	99.863	100.32	100.84	100.77	100.78	101.48	103.24	100.6	101.49	100.05	101.22	101.2	100.87	99.12	99.877	101.46	100.91	100.87	99.297	101.68	100.99	101.65	101.39	99.403
108.76	108.11	107.78	108.5	109.93	109.04	107.77	108.71	107.38	110.33	108.19	110.47	108.93	109.08	106.26	109.64	109.33	107.93	107.66	108.76	106.75	108.29	108.99	107.88	109.03	108.43	108.42	108.83	107.65	107	107.65	109.32	108.58	108.4	109.33	107.55	107.83	109.39	109.87	108.78	107.71	108.16	109.23	107.63	106.62	107.31	110.05	107.61	107.95	109.23
106	105.2	103.94	107.08	104.87	107.9	108.24	105.83	106.9	104.68	106.9	105.59	104.81	105.09	106.19	104.88	105.5	106.79	105.07	104.47	105.15	106.24	105.32	104.92	105.79	106.83	105.91	104.71	105.21	105.95	106.48	104.43	104.85	104.11	106.47	104.55	105.34	104.94	106.45	107.79	105.69	105.29	107.13	106.54	106.41	105.51	105.94	106.22	105.76	105.1
107.94	106.97	108.36	107.35	109.05	108.24	108.82	107.03	107.91	107.12	106.77	108.15	108.31	107.2	106.91	108.4	108.28	109.02	107.98	108.72	107.52	106.8	108.11	106.84	108.27	107.51	108.42	107.74	106.06	108.53	108.92	108.48	108.95	107.66	106.66	107.24	108.16	108.44	108.32	108.29	107.66	107.09	107.45	107.29	107.08	108.44	107.31	107.71	106.74	108.25
108.77	107.05	107.13	108.76	107.51	108.3	108.01	107.6	107.68	108.72	109.49	108.35	108.72	108.53	109.86	109.38	106.99	108.71	107.71	108.67	108.94	106.42	108.9	107.86	107.58	107.79	109.86	108.42	109	108.24	107.16	109.1	108.52	107.98	107.05	109.6	108.16	107.64	107.74	108.02	109	108.47	107.84	106.89	107.43	108.39	107.36	108.75	107.34	109.57
99.026	96.644	97.684	97.671	98.173	100.59	99.676	98.232	97.295	98.637	98.975	98.617	100.47	99.779	98.647	98.874	98.566	99.557	98.777	98.922	99.131	98.345	99.236	98.517	98.16	99.526	99.844	100.06	100.32	98.985	98.653	98.734	98.901	98.154	100.19	99.839	98.583	97.664	99.183	100.16	97.966	98.406	99.481	99.416	98.69	99.154	98.268	98.5	100.02	99.729
106.17	106.77	105.7	106.03	107.3	106.19	105.28	106.33	105.46	109.19	105.38	106.79	106.58	106.35	106.07	107.24	107.21	107.19	105.46	107.37	105.3	106.14	104.77	107.28	105.93	106.28	105.88	107.43	106.2	107.52	105.85	107.32	104.88	106.07	108.39	106.9	106.51	107.64	105.38	105.78	106.82	108.21	107.6	108.89	106.34	107.53	107.65	106.84	106.25	105.79
105.83	105.91	104.97	106.26	105.78	105.41	105.58	107.35	106.05	104.59	105.74	105.02	105.76	106.33	106.45	106.08	104.81	106.68	105.47	104.69	106.28	105.59	106.66	104.97	106.29	107.46	104.64	106.35	106.84	105.1	108.52	105.73	105.98	105.67	107.16	105.67	106.81	106.11	106.38	105.4	104.87	106.66	105.09	106.33	104.31	107.72	105.95	105.58	107.04	107.76
108.91	107.88	108.63	108.44	110.48	108.72	107.47	107.87	107.93	109.42	106.46	107.72	109	108.36	109.22	107.64	106.67	109.4	109.65	108.81	109.28	108.76	108.88	108.23	108.32	109.55	107.88	107.66	108.5	109.25	108.45	109.39	109.14	107.67	107.23	108.45	108.86	107.44	108.29	110.54	107.36	108.98	108.86	109.74	108.01	109.04	109.63	109.27	107.86	108.84
111.03	108.44	109.62	110.38	110.88	110.06	110.76	111.12	110.24	110.68	110.72	110.33	109.32	109.54	110.41	108.44	110.34	110.41	110.46	111	110.52	109.04	110.96	111.32	109.82	110.78	111.38	111.27	110.77	110.35	109.83	109.75	111.21	111.01	110.17	110.45	110.86	108.33	111.06	110.35	109.38	112.24	109.53	111.05	112.59	111.32	109.49	110.5	111.41	109.95
106.08	106.27	107.12	108.29	106.08	107.12	106.2	107.26	106.93	105.53	106.74	106.57	105.99	107.43	106.13	107.1	107.15	106.42	105.02	105.44	108.16	105.89	105.45	106.75	107.11	106.95	106.71	106.91	106.28	106.36	106.91	105.52	105.29	105.62	106.1	107.3	106.44	105.75	107	105.88	105.99	107.47	106.06	105.39	105.93	107.82	105.43	105.78	107.14	106.27
109.42	106.79	107.68	107.53	107.14	108.03	109.9	108.67	108.1	107.32	107.13	110.03	108.31	108.57	108.61	107.21	108.42	109.77	107.5	107.66	109.37	108.3	108.6	108.65	108.81	108.54	108.41	107.76	108.47	108.2	107.99	107.19	106.9	108.51	108.67	108.82	107.76	107.8	106.88	108.03	109.04	107.15	109.55	109.13	108.87	107.5	108.71	107.6	107.34	108.49
106.43	104.91	105.26	105.71	104.92	106.02	106.52	105.54	106.59	105.19	106.13	104.57	105.17	106.67	106.09	104.95	105.6	104.72	106.36	104.91	105.79	105.43	107.84	105.99	104.37	105.97	105.49	106.13	105.23	106.28	104.68	106.31	104.2	105.5	105.58	106.31	105.74	104.44	105.76	105.79	104.75	106.64	105.53	105.53	105.26	104.17	105.58	107.79	106.15	105.48
97.19	98.754	98.852	98.26	98.874	98.311	97.706	99.452	97.594	98.433	99.626	99.507	98.769	99.825	98.855	97.455	97.088	98.444	97.005	97.456	98.024	97.778	97.978	97.327	98.412	98.475	96.916	98.578	99.121	98.356	99.305	99.604	99.091	97.776	99.075	97.751	97.945	98.444	98.89	98.266	98.859	97.546	99.523	98.501	95.898	97.01	99.508	97.816	98.845	98.086
99.315	98.085	98.273	99.19	96.476	97.284	98.083	98.03	97.262	97.605	97.545	96.944	98.124	97.008	98.988	97.722	98.069	97.97	97.771	97.545	97.539	96.895	97.816	97.916	97.752	97.963	98.281	97.666	97.15	97.431	98.769	99.77	97.319	99.011	96.719	97.051	97.58	98.104	97.749	98.285	96.995	98.034	98.297	97.381	96.774	99.306	97.742	99.203	97.968	97.583
108.6	107.3	107.66	107.71	105.89	107.71	108.16	107.1	108.6	108.6	107.16	107.47	107.48	109.4	108.52	107.01	108.01	109.87	106.09	107.06	108.25	106.81	109.64	109.7	107.21	107.18	106.99	109.07	108.45	107.31	107.39	107.94	108.19	107.26	107.4	107.54	108.2	107.35	108.58	108.74	108.3	107.16	105.68	108.46	106.3	107.13	107.01	106.84	106.23	107.52
98.046	99.23	96.415	97.49	97.759	97.206	98.118	96.951	98.422	99.139	97.956	98.554	98.749	98.688	97.654	97.048	98.393	97.451	97.124	97.951	98.152	97.578	98.428	97.071	97.986	98.69	97.212	98.92	97.834	96.124	97.753	98.061	97.055	97.549	97.794	98.47	97.554	97.416	98.01	98.994	98.224	96.437	99.235	97.704	99.205	98.206	98.832	96.623	97.517	97.957
109.9	108.7	108.54	107.79	109.81	108.78	108.33	107.85	109.37	109.19	108.1	110.08	108.44	106.5	108.51	109.39	107.06	106.87	108.12	108.51	109.04	108.8	108.5	106.83	108.82	108.06	107.97	110.27	108.46	108	107.65	109.08	107.74	108.83	108.12	107.44	109.24	107.88	107.17	108.92	109.12	107.8	109.24	109.15	109.66	108.74	109.57	108.37	108.24	108.25
106.39	108.96	105.86	104.08	107.77	106.34	106.84	106.2	105.63	106.47	105.64	106.66	104.98	107.57	106.3	106.48	106.53	105.59	106.37	105.97	106.69	107.72	107.74	106.54	106.29	106.55	106.39	106.83	105.72	105.39	107.43	108.05	106.51	107.91	105.88	105.45	106.84	105.07	106.7	106.71	105.56	106.43	106.82	107.43	106.67	104.42	106.18	106.02	106.07	106.46
100.23	99.273	100.26	100.07	99.803	100.91	99.348	99.807	99.127	100.11	101.28	100.85	100.58	98.73	98.651	102.17	99.811	99.339	99.169	99.315	99.766	102.58	99.675	99.384	100.08	99.278	99.301	99.549	99.357	100.19	101.02	99.894	100.07	96.984	100.91	100.03	101.01	100.59	99.952	99.971	100.26	99.514	100.55	100.56	100.51	99.518	101.76	101.22	100.06	100.97
104.31	105.85	104.72	107.86	106.28	106.22	106.84	105.59	104.58	105.43	105.83	105.71	106.24	104.2	105.68	105.64	105.49	104.65	104.12	105.45	106.34	105.43	104.32	105.78	105.68	106.09	105.99	105.68	106.01	105.49	105.96	105.49	104.7	105.07	105.39	106.03	104.82	104.76	105.45	107.24	106.65	106.58	106.21	107.28	105.06	106.05	105.36	105.6	106.74	106.43
106.61	105.28	106.39	105.06	105.71	105.35	106.77	105.2	106.05	104.8	106.36	104.73	106.09	106.05	105.56	105.18	105.89	105.54	106.57	104.47	104.55	106.79	105.34	105.91	105.88	105.52	106.05	104.47	104.44	105.63	105.74	104.75	106.74	106.43	105.22	106.91	105.32	105.05	105.3	105.12	106.31	106.56	107.34	105.12	105.22	105.64	104.33	104.49	106.73	106.8
100.35	99.278	101.18	100.45	99.689	101.87	101.17	100.54	100.11	100	99.14	100.07	100.6	100.28	99.376	100.94	100.64	100.49	101.19	99.289	99.363	100.82	100.61	99.029	102.22	102.64	100.33	100.12	98.508	100.87	100.48	101.22	100.31	100.55	99.514	99.192	100.16	99.577	101.39	98.91	100.6	99.745	99.102	99.104	99.756	100.64	100.04	101.41	100.27	99.935
104.46	106.11	106.33	106.25	105.56	105.09	105.15	106.3	106.27	104.23	106.32	105.09	105.25	104.97	106.28	106.38	104.78	104.6	106.29	105.45	104.93	105.39	104.58	105.7	106.18	105.2	107.13	106.83	106.08	105.55	105.49	105.66	106.06	107.25	105.36	106.69	104.52	105.37	104.55	105.93	104.36	104.74	104.79	105.65	103.62	104.97	105.29	106.16	105.07	105.57
99.315	96.557	97.855	98.862	98.022	99.64	98.287	98.149	98.714	96.121	99.071	99.201	97.798	98.273	96.808	96.946	97.49	96.314	98.577	98.148	98.695	97.741	97.071	98.592	99.107	98.137	98.635	97.969	96.683	98.394	98.177	97.988	97.678	98.751	97.531	96.137	100.33	97.786	98.788	99.336	98.287	97.899	97.767	100.54	96.923	97.073	97.539	99.84	97.487	97.849
105.6	106.15	105.36	105.63	105.53	105.59	104.21	104.61	106.7	104.61	105.97	105.07	105.23	106.77	104.52	105.78	105.3	103.61	105.74	104.88	104.72	107.09	106.97	105.72	104.82	105.51	105.67	104.28	105.21	103.6	105.41	106.31	105.26	104.01	104.76	104.97	105.47	104.44	104.95	105.46	106.61	104.8	105.77	105.54	104.15	104.77	105.3	104.05	106.39	104.17
107.85	108.23	107.21	107.79	108.46	107.75	108.28	108.88	106.75	109.11	107.1	108.66	107.22	107.14	107.47	107.44	108.15	106.95	108.52	109.14	107.21	107.33	108.98	107.45	108.12	109.7	107.38	109.83	108.1	107.46	107.76	108.57	108.65	109.16	108.62	108.16	108.51	109.42	108.12	106.28	107.52	107.8	108.57	104.46	107.55	106.93	107.93	108.07	107.35	107.15
106.45	105.83	105.12	106.53	106.23	105.85	106.06	106.14	107.21	105.53	106.79	106.14	106.22	106.45	106.61	106.24	107.61	107.68	106.14	106.86	106.28	106.55	105.8	105.62	105.42	105.72	107.2	107.57	106.09	106.42	107.99	106	107.64	108.18	106.58	106.74	105.17	108.08	106.25	106.46	106.67	105.31	106.83	105.48	107.54	105.76	104.2	106.84	106.58	106.91
108.28	108.67	107.4	107.2	107.99	109.59	108.85	107.49	108.01	106.98	109.12	106.97	106.95	108.99	107.2	107.11	107.87	106.99	107.51	108.86	108.43	107.39	108.61	108.24	107.31	109.38	109.61	107.95	107.88	107.11	107.68	108.39	108.59	108.16	107.72	108.32	107.65	108.69	106.78	109.88	109.7	107.96	107.26	108.45	109.65	108.46	108.72	108.41	108.35	108.14
105.6	106.79	107.89	105.63	107.16	105.87	107.36	106.17	106.66	108.31	106.26	105.01	106.16	107.93	105.08	106.02	107.16	107.68	107.56	106.18	106.24	106.32	106.6	106.56	106.7	106.33	106.45	106.63	106.78	105.65	107.45	106.53	107.2	106.72	107.33	106.58	104.57	107.62	106.34	105.84	108.04	107.17	106.55	106.96	106.37	106.03	106.84	106.04	106.69	105.8
99.596	102.23	100.59	100.08	99.811	98.484	101.19	100.46	100.07	100.72	100.33	100.51	99.866	100.17	100.28	100.17	100.7	100.01	100.6	99.031	99.094	100.44	100.38	101.43	100.65	100.24	99.996	99.851	99.89	101.1	99.393	100.07	98.9	100.32	98.392	101.05	102.05	99.436	100.5	99.396	99.869	100.23	99.814	102.03	101.93	100.69	102.58	102.72	100.24	101.03
106.86	107.73	107.43	108.78	106.5	108.46	107.56	107.52	107.77	106.92	106.4	108.68	106.32	108.62	107.33	107.54	107.33	107.97	109.36	107.41	107.14	108.32	107.43	108.54	107.52	107.68	106.47	108.56	108.64	107.33	107.45	107.54	107.32	106.48	106.68	107.16	106.26	107.2	106.63	107.73	109.02	108.24	106.68	107.47	108.19	107.55	108.25	107.2	108.09	108.27
105.11	106.54	106.73	106.2	106.36	106.05	104.48	105.78	106.96	107.8	105.57	106.51	107.02	106.76	106.47	107.37	106.69	106.34	108.25	107.93	106.93	106.45	106.04	106.37	105.69	107.84	105.92	106.77	107.41	105.84	105.76	104.88	106.37	106.05	107.87	107.43	106.42	107.32	107.1	107.35	106.67	106.73	106.6	104.96	106.81	107.59	107.25	105.97	106.21	106.48
105.53	105.73	105.57	107.47	105.43	105.63	106.26	106.52	105.69	105.21	105.73	105.35	105.06	105.6	104.32	105.08	104.83	106.99	104.58	106.82	105.59	105.54	104.06	105.78	103.88	107.04	106.3	106.92	106.47	104.92	107.14	106.46	105.39	105.25	105.55	105.88	105.75	105.43	106.16	105.21	106.7	106.04	106.28	105.73	107.07	105.52	107.01	104.7	105.59	105.56
109.19	108.28	109.14	108.27	112.65	108.79	109.46	108.02	108.82	107.62	108.37	107.58	109.66	108.84	107.93	108.91	107.84	108.39	108.91	108.98	108.83	109.79	109.49	109.47	109.65	107.66	107.22	108.88	109.68	106.67	109.34	110.08	109.13	107.64	108.72	108.01	109.03	107.53	109.14	108.96	107.51	108.97	108.52	109.16	106.51	108.89	107.47	108.65	108.28	108.62
100.77	101.17	100.54	99.653	100.94	99.676	100.92	100.56	101.58	100.1	100.44	101.58	98.344	101.21	100.3	101.78	99.438	100.57	99.708	100.73	101.43	102.03	102.66	100.49	101.61	100.7	98.606	100.3	100.64	99.984	100.55	100.41	100.5	99.047	103.02	102.84	100.79	101.46	100.84	100.53	99.872	101.37	102.13	101.24	100.64	100.07	102.74	101.63	101.75	100.51
105.95	104.83	105.04	106.63	105.11	106.25	104.5	105.76	106.56	104.68	104.83	106.48	105.24	105.25	105.58	105.93	105.14	105.14	106.76	106.48	105.93	106.4	105.73	105.09	106.06	105.71	105.69	105.5	105.23	105.38	106.7	106.35	105.32	106.29	104.37	104.94	105.21	106.14	104.66	105.36	106.06	105.78	104.88	106.43	105.76	104.37	105.94	104.87	103.82	106.12
108.23	107.52	108.12	107.72	107.51	105.43	107.61	108.57	107.49	107	109.82	108.08	108.75	107.73	105.8	108.31	107.67	106.39	109.52	107.04	108.11	106.12	106.41	107.38	107.64	106.96	107.2	106.83	108.29	107.98	108.92	106.88	107.49	106.75	107.81	107.39	106.85	108.01	108.13	107.36	108.15	108.46	106.28	106.39	108.42	108.21	109.43	107.03	106.73	107.11
97.936	97.472	98.219	98.359	99.244	99.433	99.052	98.127	97.659	97.611	99.324	98.796	97.978	98.322	97.053	96.555	98.635	99.699	100.42	98.666	97.584	99.812	99.53	98.696	98.471	98.296	99.6	100.57	98.194	98.421	99.164	98.124	97.82	97.984	98.61	99.816	99.622	99.111	98.6	98.822	99.377	99.09	99.479	98.706	98.908	98.032	98.242	99.18	99.016	100.07
102.52	102.81	102.43	100.96	103.8	102.51	103.43	103.09	102.99	103.65	102.37	104.56	102.97	104.61	102.22	104.34	103.12	103.43	103.17	102.01	103.12	103.78	101.88	103.2	102.64	102.35	101.49	102.96	103.61	101.32	103.94	104.49	103.27	102.81	102.49	101.07	103.51	101.51	103.85	102.14	102.04	102.71	103.96	103.51	102.44	103	102.38	101.97	103.43	102.78
98.868	99.607	98.353	99.384	99.598	98.455	100.17	98.612	100.84	98.943	99.578	97.921	97.529	100.92	99.444	98.935	99.138	99.036	99.882	98.23	99.793	99.255	99.419	96.771	100.34	99.286	98.872	99.196	100.15	99.279	99.664	99.144	99.522	98.947	98.882	99.183	98.34	100.1	99.616	98.554	98.941	100.04	99.628	100.47	100.01	100.26	99.365	100.01	98.999	99.017
101.91	100.64	101.58	99.682	100.98	98.336	100.92	100.89	100.66	100.33	100.82	99.316	99.501	100.65	101.07	99.952	100.03	100.36	101.52	99.416	101.9	102.55	100.21	100.36	101.73	101.6	100.42	100.64	101.07	100.84	101.76	100.64	99.899	100.25	100.44	99.581	99.637	99.289	101.33	99.84	99.369	100.4	100.84	99.8	100.5	100.19	100.85	100.91	101.68	100.6
107.05	108.2	107.71	109.43	108.62	106.41	108.26	107.57	106.84	108.53	108.25	108.42	109.4	107.12	107.7	108.37	107.96	109.3	107.11	108.64	109.7	107.41	108.34	108.38	107.05	107.8	108.81	107.49	108.47	108.01	108.41	106.31	107.32	109.38	108.85	107.06	107.29	109.39	107.85	106.69	108.39	108.93	109.22	107.73	107.11	107.86	108.98	107.72	109.93	108.23
98.692	100.2	98.569	98.594	99.213	100.8	100.52	99.14	98.311	98.66	101.04	97.952	99.339	98.538	100.3	98.865	100.35	98.862	98.095	97.922	99.12	98.035	100.02	98.048	101.48	99.738	97.636	100.24	100.54	98.925	96.321	99.49	99.962	98.251	98.964	99.43	99.608	98.741	100.97	98.951	99.554	99.491	98.557	98.82	99.155	99.306	98.66	99.109	99.246	98.083
106.36	110.05	107.22	108.8	109.5	108.8	108.05	109.56	107.83	108.84	107.28	109	108.55	108.22	106.82	108.23	106.89	108.08	106.38	107.53	108.47	107.07	108.44	107.38	105.71	108.53	107.88	106.68	107.36	108.82	107.09	108.1	107.82	108.9	108.65	108.79	106.96	108.39	108.29	108.51	106.59	108.41	108.25	108.5	108.46	108.34	107.44	109.19	107.14	109.72
99.523	98.311	98.33	98.018	96.933	97.808	97.546	98.493	98.225	98.97	97.537	98.325	99.403	97.656	97.851	96.753	98.387	99.431	98.173	98.692	96.873	97.671	97.814	98.27	98.036	97.74	99.036	98.151	98.66	97.486	98.203	98.108	96.987	97.428	98.065	100.24	97.979	97.205	97.979	97.644	99.181	99.401	97.798	99.971	97.706	96.953	96.987	96.969	98.963	98.743
108.07	108.86	108.21	107.8	108.94	108.82	109.01	109.92	107.09	108.13	108.12	107.69	108.08	108.25	107.93	108.59	108.74	110.14	108.27	108.35	108.03	108.43	106.95	107.39	109.6	108.14	109.05	109.55	108.88	107.38	107.91	110.17	108.66	106.5	107.46	107.65	109.27	108.44	107.77	108.58	105.98	107.06	108.82	108.31	107.91	107.2	108.78	106.89	108.32	109.73
108	108.3	107.49	107.57	107.94	107.79	107.72	108.34	108.59	107.77	107.83	109.53	107.83	107.42	108.14	108.25	110.49	108.63	107.95	108.04	107.14	107.4	108.94	108.93	110.05	106.48	106.07	109.29	108.42	108.09	109.26	109.18	108.46	108.4	108.92	109.35	108.31	109.08	109.13	109.23	108.41	109.01	107.54	108.25	107.13	109.43	108.23	109.1	109.8	107.31
98.809	100.56	100.02	100.33	101.87	100.53	99.543	100.51	102.05	101.52	100.28	101.57	101.3	101.04	100.59	102.01	100.13	101.05	99.473	100.09	100.71	99.252	99.345	100.85	100.19	101.11	100.28	100.89	99.766	100.11	100.21	99.803	102.35	100.04	99.074	101.78	100.42	101.17	100.97	100.46	100.84	100.07	100.95	100.53	98.548	101.16	99.039	99.736	100.59	100.84
109.55	110.72	109.15	110.86	109.43	110.76	109.18	110.88	108.78	110.69	109.7	109.88	108.79	110.09	111.03	108.86	110.2	110.6	110.43	110.77	111.54	111.49	109.53	110.19	109.89	111.04	112	110.45	110.54	109.78	109.89	110.63	110.81	109.68	109.3	110.95	110.37	111.59	110.12	110.29	111.26	110.71	111.11	109.7	110.89	110.53	109.71	110.29	108.93	110.4
98.274	97.175	98.271	95.565	97.667	98.371	98.685	96.248	96.171	99.257	97.757	98.053	96.049	95.923	98.733	98.026	98.307	97.905	98.039	98.123	97.224	98.117	96.681	99.094	97.36	98.74	98.887	100.58	98.23	98.486	98.163	96.986	97.373	98.918	98.695	97.372	97.982	98.298	97.639	97.2	98.039	98.217	98.389	97.952	98.41	97.528	98.903	99.095	98.029	99.387
107.89	106.35	106.6	104.27	104.1	106.56	105.8	105.96	105.84	106.24	105.73	105.06	105.75	106.38	105.36	105.42	104.3	104.51	103.75	106.12	105.52	106.02	105.01	105.09	103.89	105.44	105.61	105.83	106.94	106.2	106.25	106.16	104.96	107.61	105.95	104.65	105.01	105.71	105.49	106.58	105.94	104.61	105.13	105.41	106.73	107.06	104.52	105.28	106.34	105.91
108.15	109.31	107.56	108.05	108.99	108.88	108.16	108.62	108.03	109.09	108.78	108.51	108.61	107.78	110.54	108.21	108.44	109.95	108.91	108.54	107.63	108.62	110.01	109.04	106.57	108.96	109.01	108.34	108.95	109.64	108.04	107.19	108.07	108.69	109.5	108.26	108.38	108.43	107.08	108.7	108.33	108	108.5	107.94	108.21	107.85	107.68	107.74	109.77	107.76
97.454	97.323	98.357	97.726	97.476	97.714	99.396	99.859	98.996	97.216	96.647	98.672	98.795	99.423	98.261	98.886	98.885	97.825	97.398	99.792	98.811	97.48	99.122	97.921	99.702	99.722	98.846	98.514	98.368	100.38	97.383	98.044	98.913	99.691	98.746	97.751	99.612	99.011	100.89	99.904	97.363	97.256	99.257	98.894	99.998	97.748	97.089	99.996	98.39	98.37
105.94	105.6	106.64	105.07	107.16	105.53	107.39	106.24	106.04	106.76	107.12	105.64	105.85	106.69	106.81	106.71	105.53	106.68	106.84	105.43	106.7	105.76	106.74	106.86	107.23	107.79	105.54	107.54	106.67	105.6	107.1	105.68	107.44	105.4	106.55	106.35	105.91	108.26	105.16	107.96	106.86	105.58	106.61	107.38	104.83	108.42	106.68	105.65	105.98	105.95
108.04	108.34	107.59	107.41	108.96	108.95	107.61	108.79	109.82	108.33	108.08	107.54	109.29	109.12	109.97	108.59	109.87	107.99	108.39	109.45	108.7	108.03	108.75	108.23	108.69	109.66	108.74	108.18	107.24	108.5	107.6	107.4	107.69	108.89	108.26	109.26	108.43	108.06	108.86	109.04	110.54	108.69	109.32	110.05	109.08	107.26	108.21	107.07	108.67	106.95
106.18	106.54	107.31	106.83	105.91	106.33	107.43	106.32	105.67	103.74	106.58	107.66	105.74	105.94	106.85	107.48	105.86	106.6	107.21	107.25	105.6	108.05	105.88	105.64	107.46	106.49	104.92	106.63	106.77	108.66	106.38	106.44	106.46	106.54	106.34	107.79	105.99	106.44	106.19	106.82	106.41	106.14	105.79	105.01	107.01	105.47	106.68	105.3	106.5	107.49
96.865	98.702	98.341	99.852	97.862	97.195	97.052	97.904	98.135	98.695	99.413	98.661	98.109	97.706	98.206	97.451	98.56	97.865	98.737	97.557	96.144	99.038	97.667	95.594	98.684	99.006	97.897	96.363	96.648	97.522	99.281	99.206	99.011	98.655	99.079	97.07	97.105	99.906	97.884	97.936	99.153	96.94	96.885	98.135	97.957	99.691	98.557	97.84	96.087	98.363
108.1	108.63	107.46	108.35	109.44	107.37	108.54	106.53	109.38	105.71	108.33	109.24	106.44	109.97	105.72	107.95	108.15	109.1	106.44	107.28	108.78	108.53	107.13	108.27	107.2	106.69	106.86	107.72	106.81	109	107.01	109.22	109.21	106.91	107.09	106.95	107.55	108.69	107.32	106.54	106.4	107.61	106.95	105.91	108.49	107.07	108.26	107.6	107.61	108.22
104.88	106.64	104.86	106.93	104.74	106.3	105.85	103.69	104.39	104.43	104.39	106.13	106.4	105.93	106.11	106	104.9	104.98	106.34	106.77	105.15	105.04	104.96	105.88	105.04	104.76	105.86	106.27	105.7	106.75	105.63	105.55	105.2	104.33	105.21	105.43	104.1	107.2	105.84	106.05	105.24	105.67	105.22	106.46	106.53	106.09	105.78	104.85	106.87	105.03
104.61	105.12	105.3	105.06	107.27	106.11	105.92	106.03	107.01	106.71	105.5	104.12	105.31	105.88	105.26	105.33	104.6	106.38	105.99	104.37	105.49	106.66	106.6	104.7	105.44	103.93	105.19	106.34	105.92	104.59	105.49	105.41	104.63	107.08	105.15	106.18	105.71	105.71	106.04	105.85	105.45	105.53	106.59	105.63	105.43	104.81	105.99	106.86	104.84	106.5
108.51	108.37	108.56	108.78	109.25	108.41	107.53	109.2	109.98	108.48	108.22	108.5	108.12	107.42	107.62	108.09	109.85	108.36	107.81	108.53	107.81	109.05	108.87	107.07	107.15	108.28	108.85	108.22	107.85	108.16	108.75	108.49	109.81	107.84	108.81	109.91	108.59	108.85	107.46	107.43	107.05	107.65	107.72	108.09	108.92	107.75	108.36	110.57	108.89	109.15
107.59	105.04	105.08	106.04	106.06	105.79	105.11	105.53	105.57	106.2	106.88	107.29	105.07	105.49	107.51	106.72	106.31	108.11	107.32	107.29	105.38	107.86	106.68	105.63	107.83	104.63	106.68	105.92	106.85	106.23	107.06	106.1	107.27	106.36	106.98	106.28	106.69	106.69	106.66	107.24	106.31	105.88	107.89	105.83	105.07	106.93	106.71	105.92	108.42	106.74
108.5	110.08	107.95	107.14	108.45	109.37	107.98	109.04	109.38	109.36	108.5	107.94	109.8	108.06	109.41	108.53	108.93	109.53	109.65	108.99	107.52	108.32	108.99	109.23	109.08	107.15	108.98	108.19	106.74	109.26	109.43	107.64	109.09	107.84	107.98	108.98	108.57	109.15	107.01	109.46	108.28	108.2	108.5	108.35	109.99	107.07	107.46	109.85	108.24	108
108.05	108.96	105.89	108.05	107.23	107.93	108.8	108.52	106.69	109.71	106.04	107.38	106.88	108.29	107.61	108.8	107.69	107.41	106.95	107.19	107.37	107.31	107.47	108.6	107.05	108.69	107.2	106.51	106.85	108.24	108.34	107.49	107.85	107.89	107.79	106.16	108.36	108.85	108.64	109.15	106.29	108.16	108.91	107.62	107.57	107.5	107.1	109	107.33	107.02
97.395	97.054	97.236	97.122	96.866	97.814	97.247	98.871	98.247	97.661	98.035	99.185	97.739	97.308	98.276	98.815	97.585	97.962	98.426	98.965	97.632	97.455	97.346	97.975	95.701	98.191	99.013	97.041	96.302	97.505	97.815	97.573	95.554	98.2	96.785	98.309	98.487	97.775	98.728	97.427	97.432	99.011	98.514	99.059	98.364	98.05	97.114	97.808	96.664	99.044
107.82	107.04	107.76	109.46	109.19	108.21	108.59	110.66	110.5	108.68	107.93	108.06	108.28	108.42	106.68	109.07	108.51	107.78	107.95	109.39	108.81	108.75	108.02	106.84	109.19	107.3	107.98	108.93	107.96	108.37	108.44	107.65	108.18	108.01	107.76	109.07	107.52	109.39	109.53	108.73	108.51	108.46	107.92	108.19	108.45	108.69	107.79	109.67	108.96	107.73
106.13	107.26	106.06	106.49	105.98	105.49	106.55	106.15	105.5	104.99	104.84	104.5	105.46	108.16	106.74	105.11	105.45	106.87	106.29	104.16	107.23	105.95	105.84	107.16	105.95	106.47	106.1	105.97	107.17	105.78	106.09	107.29	107.02	105.32	105.44	106.81	105.96	106.41	106.34	106.53	106.14	108.36	106.34	106.79	106.84	106.84	106.8	106.06	105.42	106.4
109.49	108.95	109.83	110.3	109.9	111.53	111.21	109.16	110.32	109.75	110.83	112.55	110.8	109.83	110.43	110.93	110.24	110.72	109.99	110.92	111.22	108.69	110.15	110.25	109.92	110.53	110	109.04	112.06	112.47	108.49	109.15	109.73	110.66	109.78	109.92	110.82	109.74	109.45	110.93	109.73	110.03	111.09	111.99	110.96	109.36	109.72	111.49	109.92	109.59
101.05	102.28	100.72	100.06	100.64	101.78	101.42	100.39	101.91	99.332	99.216	100.47	101.56	101.57	102.42	99.368	102.86	99.711	101.49	101.24	100.82	100.66	102.57	102.57	100.36	100.87	101.03	99.316	100.52	99.575	99.591	101.71	100.96	100.93	99.373	100.75	101.71	100.08	100.9	102.14	100.14	100.64	99.902	101.65	100.66	101.79	101.78	101.1	100.63	102.54
105.76	107	106.34	106.62	105.3	106.62	106.01	106.38	106.13	107.97	107.08	105.48	107.4	104.86	105.83	106.16	107.36	105.73	106.92	104.97	105.67	106.93	108.05	105.99	106.43	106.07	104	106.36	104.96	107.22	106.72	105.91	106.65	106.42	107.36	107.36	105.67	106.35	105.8	106.95	106.95	107.02	106.79	105.34	107.16	106.24	108.3	104.85	105.68	106.26
98.848	98.54	99.184	98.863	98.95	98.456	98.204	98.559	99.201	98.922	97.995	98.323	99.421	99.061	96.95	98.554	100.08	99.199	98.33	100.32	98.602	98.462	98.198	97.936	99.355	96.966	97.956	97.952	99.973	99.879	98.12	99.553	97.716	100.15	98.388	100.19	99.734	98.81	99.033	99.746	98.804	98.559	99.751	99.14	98.374	98.778	98.527	99.655	100.56	98.584
108.68	108.59	108.87	109.72	108.56	107.82	109.71	108.48	109.01	109.04	108.64	108.05	108.76	107.58	108.37	108.37	109.16	108.26	108.96	108.84	108.65	109.27	109.3	108.28	108.22	108.68	107.09	109.2	107.85	108.62	107.55	109.57	108.83	108.6	108.62	108.8	108.03	109.25	108.49	107.53	109.62	109	108.86	108.48	108.55	110.77	108.33	109.25	108.1	108.1
99.984	98.915	99.655	100.42	101.36	100.26	100.71	101.84	100.45	98.584	99.398	101.16	100.33	99.994	101.04	99.55	99.88	99.377	101.46	100.28	100.9	100.9	100.56	100.2	99.105	101.06	99.034	100.57	100.08	99.995	100.25	99.149	99.231	99.608	99.036	99.514	100.18	99.564	101.58	99.835	100.42	99.783	99.832	99.789	101.47	100.07	100.09	100.74	99.542	100.2
108.92	107.66	109.07	110.01	109.63	107.2	108.5	107.66	107.02	107.24	108.45	108.95	109.17	107.78	106.17	108.59	109.33	108.84	107.58	107.44	109.14	107.43	108.73	106.6	105.71	108.23	107.32	107.92	106.75	108.53	107.57	108.75	107.34	109.16	108.29	108.39	108.58	108.41	106.94	107.8	108.64	108.6	107.3	108.15	107.93	107.55	108.43	106.71	107.92	107.6
108.45	107.33	107.27	108.03	106.74	108.07	109.19	109.05	108.09	107.99	108.37	107.1	106.74	105.8	109.11	107.14	108.8	109.71	107.05	107.43	107.77	108.91	107.9	107.34	108	108.3	108.49	107.82	105.95	109.53	108.81	108.78	105.47	108.67	108.4	107.98	106.22	108.99	108.52	108.21	106.64	108.41	109.97	107.61	107.88	106.35	108.05	107.04	107.15	108.17
109.39	110.98	109.93	111.37	110.51	110.07	111.27	111.28	109.96	110.01	110.84	110.53	108.71	111.58	108.55	110.72	111.17	112.27	111.24	110.98	111.01	111.37	109.68	111.97	110.7	110.06	111.55	108.65	110.98	110.27	109.7	109.92	109.34	110.88	110.65	110	111	109.36	109.99	109.32	110.55	110.9	109.49	109.2	109.09	110.38	109.81	112.28	109.24	110.96
108.73	109.58	108.26	108.31	108.65	109.37	109.19	108.16	108.93	107.5	106.89	108.86	108.38	108.2	109.05	108.17	107.83	107.97	109.2	109.12	108.93	108.75	107.63	108.53	108.27	108.47	109.09	108.36	108.96	109.31	109.65	109.15	108.24	107.71	107.21	107.61	110.58	107.74	106.39	108.12	107.87	106.81	108.88	109.05	107.05	107.89	107.66	108.04	108.78	108.47
105.39	106.74	104.62	104.82	104.63	106.39	105.93	104.23	106.11	107	106.41	104.76	105.87	105.07	104.81	105.51	105	106.26	106.23	106.74	106.61	106.17	106.31	103.6	105.55	106.62	103.9	105.35	103.82	105.3	106.27	106.22	104.05	106.94	106.34	105.89	105.29	105.69	105.64	106.17	105.87	106.04	104.48	106.89	104.72	105.84	105.93	106.22	103.75	105.3
108.23	108.73	107.79	106.87	106.54	110	107.95	109.06	105.93	108.42	107.02	108.89	110.36	110.17	107.08	107.85	107.75	106.83	108.5	108.26	108.6	109.59	107.12	107.28	106.93	106.83	108.79	109.5	109.82	110.18	107.66	107.35	108.39	108.38	106.41	109.71	107.67	108.97	107.55	107.5	108.36	108.58	107.97	107.34	109.29	107.29	108	108.14	107.76	108.97
106.87	107.63	106.23	107.26	107.19	107.12	106.78	106.68	105.8	105.53	108.04	106.16	107.82	107.17	106.72	107.24	104.97	107.24	106.4	104.68	105.55	106.75	105.78	108.19	106.46	108.42	106.49	108.76	106.75	107.61	107.75	105.13	106.35	106.46	105.09	106.15	105.72	105.74	106.55	105.82	104.96	108.04	106.54	106.33	106.2	107.1	108.09	105.88	104.99	106.37
107.31	109.65	106.87	108.63	106.19	106.91	108.45	107.69	108.58	107.74	108.69	107.47	108.16	107.61	109.39	109.63	108.69	108.61	106.89	107.61	108.89	106.96	107.67	107.44	109.13	105.77	106.12	109.26	107.21	107.65	108.75	108.34	107.91	107.76	107.94	108.36	109.34	107.45	108.71	108.05	108.08	107.54	109.68	108.64	108.1	109.1	108.76	108.96	108.02	109.55
98.748	98.938	99.941	97.86	99.106	98.349	99.124	98.06	96.633	97.359	97.346	98.554	97.176	97.635	98.261	99.695	97.063	99.281	97.728	96.712	97.567	98.53	98.227	98.606	98.157	97.281	98.455	97.79	96.445	99.459	98.099	96.557	97.695	99.732	96.962	98.063	98.297	97.774	97.253	97.923	97.442	97.451	97.953	97.462	97.409	98.378	98.989	96.982	98.219	97.311
98.043	98.083	98.265	98.478	99.874	99.877	98.964	99.356	97.42	98.692	97.695	98.771	96.983	97.546	97.275	99.485	99.328	100.49	95.979	97.096	97.843	98.414	97.218	99.695	98.056	98.821	98.019	99.08	99.939	99.289	98.778	99.092	99.858	100.43	98.772	99.336	100.83	97.177	99.542	97.988	98.908	97.705	99.253	97.352	99.053	99.452	99.37	98.526	99.194	99.26
105.26	108.02	105.43	105.48	106.74	106.65	106.23	105.85	106.09	106.69	107.44	107.8	106.46	106.27	106.04	107.54	107.76	106.62	105.97	107.26	104.38	107.07	106.64	107.56	106.48	107.48	106.46	106.3	105.38	107.52	106.53	106.24	105.74	105.17	106.12	107.09	106.8	107.38	106.65	106.33	106.19	106.54	107.15	107.71	107.09	105.65	108.32	106.06	104.52	106.51
106.82	104.75	104.41	104.79	104.66	106.15	106.08	105.47	105.97	105.8	105.44	105.29	105.69	106.44	106.44	105.83	105.96	106.36	106.73	106.87	105.07	103.82	106.08	106.25	103.67	105.53	105.91	106.43	106.28	105.63	106.59	106.11	104.73	106.23	105.9	105.07	105.43	105.9	104.93	104.6	107.84	106.17	105.05	106.09	106.94	105.76	104.76	105.98	105.12	104.83
108.78	108.3	108.81	108.7	107.98	109.7	107.77	106.85	108.26	107.03	108.93	107.39	108.75	108.02	108.31	108.72	108.8	108.37	107.62	108.18	109.45	107.93	107.91	109.32	107.51	109	108.09	108.52	109.07	108.53	106.64	107.69	108.51	108.15	108.17	108.44	107.05	109.99	106.74	107.95	107.45	109.54	108.05	108.25	107.78	109.16	106.04	105.69	109.31	110.17
97.698	98.73	97.942	97.507	96.862	98.366	98.791	97.574	97.871	97.875	97.579	98.567	98.797	98.804	99.732	97.598	96.971	98.853	96.642	99.804	97.199	99.08	97.526	99.717	97.862	98.034	98.313	98.983	97.048	98.35	98.527	98.488	97.143	97.415	98.046	97.79	96.489	98.879	98.432	97.179	96.933	96.588	97.996	98.468	97.119	98.938	97.779	98.434	98.188	97.794
106.14	106.9	106.52	106.51	106.4	106.46	106.54	107.8	106.14	107.43	107.04	105.82	106.6	106.92	106.03	106.69	104.87	108.52	107.69	106.31	107.89	105.13	105.49	104.65	106.49	106.59	107.04	107.08	106.86	106.58	105.89	105.09	105.66	107.29	107.51	106.49	107.12	106.98	105.82	106.31	106.59	107.4	105.59	107.02	105.32	106.79	104.67	106.37	107.08	106.37
106.87	108.51	108.48	107.86	108.4	109.66	108.64	107.37	107.1	108.12	107.05	107.61	107.65	106.37	108.63	107.3	107.59	106.63	107.58	108.44	107.66	107.49	107.88	107.87	106.74	106.23	107.29	108.02	108.48	107.91	107.52	107.09	107.88	107.51	108.99	106.73	108.67	107.79	107.86	107.65	106.44	107.59	106.6	107.81	107.14	107.5	108.53	108.88	107.03	108.45
97.469	97.034	98.267	96.167	98.632	98.45	100.16	98.85	98.455	97.943	96.375	95.71	97.998	98.504	98.169	97.83	98.126	97.871	96.772	99.221	98.366	98.261	97.559	98.411	98.143	97.526	98.875	95.798	98.51	96.71	98.653	97.005	98.774	98.91	97.133	97.073	97.34	98.237	98.705	99.1	98.006	97.035	97.168	98.545	97.283	98.289	97.433	99.694	98.574	98.066
105.64	107.08	104.77	106.2	104.53	105.29	106.02	106.18	104.44	105.71	105.92	105.67	105.98	106.21	105.26	103.9	104.26	105.76	105.3	106.01	106	106.12	105.98	106.19	105.1	106.3	107.28	105.16	104.71	106.41	106.05	106.4	106.29	107.27	106.5	106.34	105.13	106.26	106.12	105.87	104.98	106.19	104.94	104.64	106.85	104.68	105.62	106.12	106.45	106.02
109.48	109.49	108.52	108.85	108.26	107.91	108.06	108.09	107.5	108.73	108.86	108.68	107.46	108.6	107.55	108.55	108.59	107.69	110.2	107.38	109.78	106.88	109.41	109.31	107.13	108.44	107.02	108.9	107.93	109.5	108.45	108.82	108.84	107.98	108.48	106.42	109.43	108	107.54	108.93	107.94	108.3	109.69	109.46	108.31	108.05	108.05	109.88	109.99	109.05
111.39	109.09	111.12	110.74	111.75	110.05	109.21	109.61	110.65	111.36	109.6	110.13	111.55	111.28	110.98	109.56	110.22	110.94	110.32	110.83	110.29	110.73	109.83	112.05	110.92	109.89	110.21	110.72	108.66	109.7	109.9	110.52	111.2	110.22	111.29	110	111.2	110.2	110.42	109.17	111.23	111.16	110.02	110.84	110.65	110.47	110.36	109.86	109.35	110.85
100.35	100.51	102.1	101.32	99.938	99.287	99.018	100.53	102.04	101.08	101.78	100.33	100.79	101.69	100.58	99.042	100.56	99.661	100.27	100.35	101.55	101.41	101.63	102.88	101	98.961	99.456	98.998	100.54	101.05	102.42	100.26	99.964	100.24	101.51	102.17	101.4	99.651	100.26	99.215	99.75	98.669	102.11	100	100.12	100.39	99.655	101.18	99.945	100.46
108.71	106.05	108.34	108.31	108.84	108.07	108.15	107.58	110.16	109.94	108.38	109.49	107.29	108.39	109.11	107.9	107.07	107.95	108.7	108.74	108.01	108.8	109.8	108.85	106.05	107.53	108.91	108.44	108.59	108.83	107.59	108.8	108.23	107.71	108	107.33	108.59	108.65	109.76	108.35	109.01	107.69	109.07	108.91	109.29	109.85	107.76	107.48	108.6	107.79
107.58	108.97	107.95	108.24	108.96	107.03	109.02	107.57	106.96	108.6	106.9	108.92	109.1	108.38	106.36	108.67	109.59	109.78	108.65	108.9	107.84	107.98	109.42	107.51	108.46	108.94	107.68	107.7	107.9	107.52	108.96	106.76	107.78	107.61	109.71	108.46	109.47	107.23	108.89	106.85	108.58	106.06	110.03	108.24	108.67	107.46	108.51	108.78	108.75	107.45
101.88	99.602	102.01	101.75	100.79	100.69	100.33	101.02	100.85	100.93	100.41	99.82	100.44	100.32	101.12	100.59	100.38	98.742	100.31	100.82	101.39	100.51	99.953	99.848	101.01	100.06	102.24	100.02	101.31	101.01	100.91	100.02	102.03	100.05	100.9	101.56	98.982	100.17	100.32	102.22	100.93	101.5	101.34	99.582	99.755	100.48	100.56	101.58	100.61	101.58
108	108.37	108.6	109.15	107.94	107.29	107.32	107.58	108.87	107.38	107.31	107.82	107.7	107.45	108.64	106.5	109.23	108.77	107.82	107.78	107.68	107.83	108.06	108.38	108.69	107.42	107.05	107.81	109.84	108.68	108.16	107.76	108.4	108.09	107.92	106.99	108.65	111.12	107.91	107.99	110.77	108.51	108.41	108.19	108.55	108.12	108.1	110.19	107.49	108.75
108.23	106.43	109.27	107.47	107.76	107.94	107.32	109.45	108.24	108.34	108.73	108.77	108.52	107.65	107.32	107.84	108.27	108.46	107.57	109.01	108.26	108.14	107.29	108.88	108.12	109.04	107.88	108.26	108.31	108.76	108.1	110.14	106.15	107.52	108.75	105.71	106.61	107.97	108.63	108.28	108.98	109.53	107.96	109.15	107.58	107.01	108.06	108.54	107.94	107.32
104.69	106.76	105.19	105.28	105.83	106.81	105.72	106.85	105.68	105.19	106.34	105.32	106.06	106.53	105.44	105.1	105.88	104.86	105.07	106.18	106.42	105.79	105.63	105.04	105.25	104.5	106.38	106.06	104.08	105.79	106.36	106.15	104.55	105.44	106.29	106.56	106.31	104.66	105.81	105.85	105.31	106.22	103.94	104.54	107.25	105.72	106.11	105.48	104.34	105.43
108.43	108.95	108.8	106.85	107.82	106.55	107.94	108.13	109.23	109.9	107.12	107.82	109.04	110.79	109.49	108.18	108.2	107.21	109.66	108.05	108.73	107.98	108.41	108.14	107.69	109.09	107.53	109.61	107.63	107.63	104.26	107.88	107.33	107.95	108.94	107.45	106.84	107.62	108.18	106.84	106.9	107.62	107.11	107.36	108.9	107.12	108.17	107.84	109.22	108.58
106.17	106.35	106.77	106.01	105.34	106.49	104.97	105.25	105.44	105.79	106.5	106.04	105.47	106.65	107.42	105.48	106.06	106.52	105.97	104.55	106.05	107.25	106.88	106.06	107.78	106.38	105.15	105.14	106.07	105.62	106.17	105.04	106.81	106.77	104.78	105.84	105.72	106.42	107.46	106.09	105.67	107.24	106.04	104.93	105.81	105.75	106.53	104.61	103.52	104.67
100.48	98.92	101.18	101.3	100.57	101.28	100.93	101.7	99.237	101.69	100.56	102.58	100.89	99.435	100.61	100.5	99.585	101.44	99.662	100.7	101.29	101.75	101.57	99.818	102.31	100.02	101.24	100.9	100.61	102.59	102.79	99.366	101.47	100.64	101.9	101.51	101.36	99.416	100.7	101.04	102.01	100.37	99.913	100.36	101.23	101.46	101.24	100.52	101.1	102.45
107.87	104.95	109.32	107.11	107.81	107.84	110.01	107.57	107.26	107.55	107.7	106.81	109.25	108.62	107.79	107.33	108.3	109.64	107.91	108.31	108.06	108.36	108.39	107.29	107.92	108.18	107.44	108.48	108.08	107.69	108.76	108.94	108.89	108.37	106.9	108.07	106.31	107.02	108.59	108.58	108.09	107.61	109.35	107.53	107.16	109	108.07	108.79	108.73	110.12
101.55	100.17	102.49	100.42	99.979	100.84	101.3	100.31	100.6	100.94	102.26	101.01	100.27	99.167	100.99	99.981	100.39	101.48	100.91	100.39	100.93	99.287	100.43	100.66	101.4	101.48	101.36	99.484	101.75	101.11	99.038	100.47	100.16	100.24	99.802	101.15	100.26	102.56	100.94	101.34	101.49	98.755	100.23	101.28	101.43	100.33	100.53	100.59	101.35	100.06
107.96	108.93	108.46	108.77	108.31	108.07	108.2	107.93	107.74	108.49	107.3	107.54	108.31	109.65	107.9	107.09	108.49	106.87	109.25	108.79	108.67	107.85	108.96	107.66	108.09	107.27	108.96	106.51	108.44	109.47	107.23	107.33	108.53	107.9	108.33	108.85	109.48	109.36	108.94	107.69	108.3	109.27	109.2	107.94	108.76	108.96	109.49	109.31	109.24	106.87
99.03	99.816	99.118	98.615	98.387	99.09	98.593	98.207	99.345	98.502	98.104	99.262	97.915	99.514	98.94	98.76	101.31	98.512	98.95	100.2	99.303	99.054	98.123	99.885	98.088	98.893	99.683	97.675	99.256	97.304	99.229	100.35	97.273	99.835	98.266	99.155	98.362	98.694	99.007	99.678	100.3	98.982	99.192	99.457	99.069	97.361	98.608	98.54	98.374	99.625
105.76	105.92	104.99	104.9	104.62	106.13	104.82	106.89	105.37	105.15	105.9	105.52	106.22	104.33	105.56	105.39	105.28	105.96	106.45	104.18	106.97	105.08	104.88	105.52	107.98	106.17	105.79	107.76	103.84	105.69	105.54	106.69	106.36	106.14	105.75	105.44	104.66	105.98	106.09	105.93	105.31	105.77	105.37	105.95	107.71	106.19	104.34	105.57	105.86	105.3
108.39	108.68	106.66	108.5	107.47	109.18	108.54	108.22	109.6	109.11	107.26	107.1	107.54	108.83	107.49	107.58	106.78	107.72	108.18	108.43	108.31	108.48	107.48	108.6	108.08	107.52	108.21	108.71	109.35	108.18	108.7	107.73	108.58	109.84	109.05	111	109.72	108.32	107.56	108.96	109.45	108.51	108.96	109.92	107.38	109.2	108.78	109.16	109.23	107.66
108.29	108.56	108.21	107.02	109.23	108.35	109.66	108.65	108.9	109.21	108.85	107.21	109.94	106.81	108.58	108.35	108.47	108.93	108.36	107.83	109.17	109.02	108.8	108.6	110.26	107.51	107.94	109.1	108.7	109.82	108.25	108.3	110.21	109.26	107.44	108.03	108.25	108.85	108.45	107.06	108.49	108.46	107.71	108.85	109.74	109.89	108.36	108.13	108.62	107.71
107.94	107.41	109.4	107.78	108.65	108.38	107.78	108.42	106.74	107.63	108.28	108.6	108.29	108.16	107.3	108.43	108.5	108.21	107.52	107.3	109.24	107.92	108.55	108.44	108.23	109.35	108.95	108.66	107.48	110.34	107.97	107.82	108.59	109.05	106.97	107.67	107.54	109.35	107.83	107.05	109.15	108.47	107.95	106.22	108.23	109.08	110.04	106.84	108.54	108.62
106.89	107.37	107.04	106.42	106.85	107.73	105.5	106.51	106.83	107.12	106.78	106.2	104.81	104.95	105.09	105.61	106.94	107.38	106.34	107.25	106.51	106.69	105.99	106.11	107.1	105.72	105.19	105.73	106.78	107.06	105.21	106.96	107.4	106.47	107.37	106.72	104.91	107.3	105.54	106.46	107.92	106.59	106.75	107.23	106.66	107.83	105.88	105.76	106.82	105.2
101.55	99.957	99.99	100.16	100.98	100.47	99.866	101.87	99.441	101	99.721	99.519	100.03	100.61	100	99.961	101.06	102.47	100.63	100.04	101.94	100.09	99.888	100.41	99.778	101.23	101.29	100.53	101.3	101.26	101.31	102.58	100.34	100.32	100.03	101.26	100.3	99.843	101.23	100.93	100.4	101.18	100.5	100.26	101.56	102.18	100.46	101.46	99.714	99.678
105.63	106.03	105.01	105.34	105.18	106.32	106.54	106.82	106.96	104.64	104.74	106.33	105.2	106.45	107.59	105.34	104.64	105.91	105.84	106.77	105.58	106.98	105.95	106.26	103.87	104.57	104.72	104.72	105.9	105.17	106.63	106.05	106.56	104.22	105.93	105.24	105.63	106.96	107.74	106.16	107.14	104.56	106.3	104.6	105.84	105.78	105.25	105.17	106.79	104.11
99.501	98.608	98.873	97.881	98.619	99.081	100.37	99.024	96.881	99.383	99.77	97.857	98.956	99.855	99.985	98.444	98.08	99.711	99.117	98.77	98.248	98.945	99.317	98.202	98.263	99.025	98.645	99.111	99.685	98.768	99.065	98.042	100.45	99.369	97.498	97.556	97.1	96.749	98.719	97.85	99.702	100.75	98.481	97.039	98.177	98.931	98.474	99.35	99.759	99.082
104.12	105.02	106.26	104.97	104.95	105.01	105.66	103.89	106.09	106.23	105.82	104.93	107.34	105.58	106.63	104.81	106.51	105.4	106.86	106.7	105.34	104.62	106.11	105.39	106.19	104.34	105.46	106.05	104.8	104.61	104.76	104.26	103.85	106.21	104.72	106.05	104.56	105.99	104.99	106.82	104.88	105.87	106.42	105.38	104.25	105.24	106.08	105.05	105.91	104.5
109.93	110.95	109.69	111.59	111.51	110.78	110.68	110.7	108.71	110.36	111.1	109.97	109.73	110.32	112.2	109.5	110.14	111.1	111.88	109.95	110.15	111.64	110.44	110.21	109.02	109.73	110.48	111.97	110.34	110.72	110.54	110.25	110.45	108.74	109.65	112.35	112.87	109.85	109.55	109.35	110.21	110.41	110.55	110.77	110.65	110.59	109.5	110.46	109.99	108.46
109.48	110.47	109.86	111.14	110.26	109.4	109.3	111.53	110.78	111.03	110.7	110.49	110.41	111.44	109.79	110.86	110.69	110.67	110.41	109.55	109.32	108.84	110.27	109.6	111.14	110.49	111.95	111.57	110.64	109.99	110.38	109.13	109.81	110.94	110.18	110.71	107.07	109.68	112.55	110.27	110.41	111.62	110.19	109.63	110.98	110.29	110.37	109.03	110.88	111
101.12	100.8	100.75	102.24	100.65	103.43	100.45	101.85	99.209	100.74	101.68	100.48	100.06	102.03	100.96	100.68	100.54	101.05	101.48	100.53	103.02	101.06	99.826	101.97	101.96	100.88	100.35	100.32	101.33	100.87	101.79	102.25	101.04	103.34	101.98	102.47	100.37	101.17	101.98	100.56	100.68	101.64	100.64	100.23	102.13	100.38	100.9	100.19	102.24	100.43
98.722	99.241	98.475	100.74	99.28	98.44	99.274	99.266	99.182	99.294	99.695	99.731	97.521	99.124	99.013	99.657	99.734	98.492	99.262	98.577	97.642	100.16	99.739	98.425	98.512	100.55	100.48	99.583	100.95	98.501	99.257	98.149	99.039	98.952	98.576	97.779	99.549	99.09	99.816	99.427	99.223	97.189	99.035	97.258	98.962	98.276	99.03	98.875	99.597	97.674
98.584	98.755	100.25	100.22	98.236	98.305	98.549	99.566	98.665	98.695	100.15	98.851	97.982	98.949	97.958	98.892	99.247	98.897	99.308	98.49	98.632	97.191	97.341	99.734	98.756	99.407	99.527	98.408	97.997	99.154	97.945	99.349	98.523	98.037	99.215	96.746	99.007	98.282	99.129	99.023	99.226	98.105	98.801	98.418	100.12	98.32	99.333	99.351	98.715	100.56
107.86	107.26	108.57	108.74	108.16	107.87	107.34	108.46	108.42	106.9	108.67	107.94	108.12	107.94	108.16	108.42	109.22	109.13	107.53	107.4	108.11	108.16	108.54	108.38	109.26	108.92	107.91	107.21	107.49	107.02	108.6	107.05	107.07	107.35	108.57	107.19	109.25	108.25	108.74	108.01	108.23	107.56	108.39	109.4	106.08	109.93	109.7	107.69	107.55	107.19
105.41	108.09	107.37	104.73	105.83	106.63	105.28	105.1	105.14	107.79	105.79	105.24	104.69	105.7	106.2	106.79	106.33	106.62	107.12	107.46	108.69	105.51	105.5	107.17	106.61	107.93	105.79	107.4	107.38	105.6	104.51	105.75	106.39	107.24	106.15	106.81	105.27	106.46	107.38	105.36	105.38	105.4	105.96	107.02	106.75	107.92	106.07	104.28	105.72	106.63
105.73	106.52	107.04	107.26	105.14	104.71	107.13	107.64	106.52	105.31	106.85	105.67	106.31	106.42	106.96	106.04	106.13	105.94	107.85	106.16	106.86	105.02	105.99	105.75	104.1	105.54	105.6	106.27	106.33	107.16	107.17	106.57	106.78	104.93	106.55	106.59	107.35	105.91	104.74	109.55	106.84	106.79	107.41	106.42	107.14	106.64	106.32	106.78	106.04	105.19
102.19	102.9	102.32	101.8	102.19	101.9	103.5	102.66	102.83	102.45	101.94	104.86	103.57	104.53	103.59	102.09	101.28	102.64	101.46	103.56	102.54	103.77	104.33	102.44	103.73	104.15	103.29	103.13	103.1	102.45	104.53	102.19	103.42	102.95	102.37	103.43	103.45	102.65	102.28	103.77	102.73	102.77	102.88	104.11	102.99	101.38	103.56	101.97	104.71	100.51
96.842	99.37	96.985	99.031	98.697	98.109	97.786	97.756	98.52	98.445	98.599	99.067	98.547	100.68	98.691	97.361	98.176	97.378	98.652	99.186	98.314	98.112	96.629	98.069	98.09	98.84	96.776	99.23	98.909	99.568	99.313	99.46	96.071	98.77	98.433	97.399	97.875	97.339	97.814	97.428	98.258	97.957	99.57	98.395	99.818	98.797	97.783	97.15	99.471	99.39
104.6	106.38	104.73	105.04	103.09	105.3	105.51	105.71	107.38	104.34	107.22	103.91	106.19	105.09	106.67	105.4	104.75	105.88	104.64	104.26	105.39	106.04	105.79	105.14	106.9	106.81	105.31	106.45	104.98	104.82	105.81	105.3	104.05	106.28	105.44	104.73	105.22	104.38	105.46	106.34	104.57	106.08	105.67	106.69	105.48	106.41	104.4	104.4	105.16	105.37
106.26	105.11	106.3	105.93	106.96	105.61	106.32	106.53	104.94	106.07	106.13	105.3	105.77	106.58	105.3	106.82	106.28	104.93	104.35	105.53	106.82	105.97	105.4	104.93	106.04	106.85	105.46	105.68	106.22	104.67	106.35	103.85	105.51	105.14	105.52	106.43	106.17	104.98	105.64	106.28	104.35	106.3	106.24	105.19	105.68	105.34	105.75	105.27	107.45	105.79
107.4	105.28	107.05	104.52	107.23	106.05	106.51	106.99	105.56	107.23	106.19	106.47	105.06	106.54	106.78	105.48	107.8	107.24	106.57	106.18	105.93	107.48	106.51	106.38	106.36	107.53	108.16	106.16	105.83	105.92	105.75	104.9	107.27	106.04	106.53	107.24	106.17	107.25	106.18	107.21	105.42	106.5	105.21	106.97	106.27	106.3	105.93	106.09	106.3	104.74
99.93	100.43	101.38	101.26	100.98	99.892	101.09	99.871	101.28	101.19	101.02	102.41	99.16	100.17	102.31	99.229	101.29	100.09	99.532	100.1	101.29	99.998	99.887	100.5	99.164	100.47	100.05	99.75	99.892	98.916	100.02	99.917	99.306	99.271	100.65	99.433	99.934	100.28	100.49	99.488	99.991	101.37	101.66	100.35	100.06	100.16	100.27	101.19	100.49	100.31
98.864	97.834	98.063	97.342	98.367	99.838	97.587	100.96	97.807	98.818	99.628	97.267	96.94	99.409	98.033	97.455	98.676	97.379	97.378	98.745	98.553	99.974	97.678	97.079	98.63	98.093	98.369	96.876	99.612	98.698	97.977	99.452	99.655	98.551	97.601	97.785	98.973	98.29	98.027	98.357	99.644	97.399	97.318	97.78	95.821	98.531	98.111	98.759	98.84	98.847
109.4	111.13	112.65	110.95	112.05	111.3	110.78	109.47	111.1	111.14	110.5	110.39	110	109.97	111.41	111.13	109.89	109.51	108.99	110.16	109.81	110.12	111.24	109.76	109.35	111.03	109.76	111.9	110.17	110.17	109.56	109.77	110.15	109.4	108.09	109.8	111.33	109.62	110.63	111.2	110.02	110.75	110.49	110.13	110.28	110.29	110.26	110.6	109.92	111.44
105.16	105.75	106.38	105.51	107.07	105.85	105.25	104.98	104.74	105.29	104.66	105.32	106.67	104.42	104.82	107	106.92	105.75	105.64	106.11	104.73	106.24	104.09	104.24	104.49	105.67	106.36	106.05	106.22	105.77	105.67	106.19	104.26	103.73	105.28	106.91	105.43	105.7	107.34	105.56	106.89	104.69	105.2	104.61	106.97	105.66	106.66	105.5	106.63	106.06
96.844	98.158	97.252	98.267	99.039	98.756	97.987	97.731	98.744	99.611	96.416	97.521	98.251	97.74	98.955	96.62	96.876	97.378	98.591	98.014	97.641	96.922	96.648	96.714	96.346	99.105	97.424	98.235	98.639	98.144	97.414	98.879	97.825	97.102	97.761	97.68	99.406	96.989	98.362	97.712	97.96	98.363	98.628	97.036	98.693	97.506	96.29	99.694	97	99.134
106.53	105.94	106.16	106.21	106.01	105.27	104.39	104.89	104.3	107.1	105.84	104.72	106.09	106.41	104.66	105.94	105.68	104.93	106.07	106.32	106.16	106.16	105.39	105.96	106.32	105.02	105.74	105.37	104.63	105.94	105.04	107.91	106.25	105.76	104.07	105.72	105.32	104.01	105.59	105.46	104.79	105.44	105.23	104.83	104.64	104.75	104.11	106.62	103.01	106.27
108.65	108.14	108.12	107.73	108	109.51	108.98	107.45	108.44	106.2	107.85	107.9	109.51	107.15	109.06	107.97	108.88	107.72	108.68	107.73	108.16	107.65	108.77	108.47	107.06	108.75	108.91	107.21	108.73	107.78	108.34	109.11	107.4	108.1	108.97	107.7	107.71	108.02	108.66	107.32	107.8	109.79	109.81	108.09	107.34	108.4	108.94	106.57	109.35	106.69
98.835	98.264	99.607	97.183	97.142	97.444	98.857	97.322	98.366	97.401	99.41	97.714	98.047	97.902	96.758	97.147	98.986	97.626	97.759	98.171	97.124	97.809	97.701	97.877	97.486	95.667	97.753	99.871	97.171	100.2	97.441	97.941	98.348	97.344	97.887	97.105	98.483	97.857	96.933	98.417	99.372	98.404	99.456	97.496	97.694	99.872	97.851	98.333	99.405	98.629
107.02	108.37	107.53	106.52	108.15	106.17	106.22	106.4	105.47	107.47	104.83	107.93	105.36	105.83	106.55	106.72	106.43	108.4	106.33	106.49	106.44	106.98	106.97	106.78	106.39	106.26	107.43	105.34	105.32	106.95	106.97	105.46	107.33	106.48	106.33	106.57	106.79	106.06	107.73	105.44	105.89	105.02	105.44	107.23	106.42	105.21	107.87	105.65	106.88	106.25
104.8	105.61	106.33	107.17	107.2	106.97	105.02	105.71	106.15	106.39	105.23	107.3	106.44	106.32	106.73	106.27	107.23	107.08	107.5	107.12	106.8	105.74	107.49	106.25	106.44	106.95	107.93	104.28	106.63	106.74	106.55	104.81	105.72	106.47	106.08	106.02	106.41	106.33	106.66	107.2	105.1	105.21	106.73	104.78	105.89	106.12	105.14	106.1	106.77	105.71
105.39	105	105.29	105.1	105.08	106.1	105.15	104.26	106.29	103.62	105.94	106.44	106.96	104.7	106.45	105.11	106.8	106.16	104.8	105.2	105.9	104.89	106.34	105.55	105.14	106.01	105.56	106.93	106.12	105.59	105.67	104.2	104.79	105.39	106.05	104.34	106.85	106.36	105.94	104.35	103.48	106.34	106.11	105.88	105.83	105.23	105.63	105.89	105.87	105.65
105.23	107.27	106.27	107.08	106.49	106.96	106.02	106.18	106.27	106.89	105.77	105.8	106.14	106.08	105.36	106.32	105.34	105.7	106.07	107.64	106.45	105.38	106.29	107.6	107.19	108.34	105.59	107.03	107.13	105.83	106.48	105.17	106.02	106	106.38	107.69	105.68	106.04	106.23	106.85	107.79	106.59	105.7	106.66	106.95	107.5	106.42	105.82	106.19	107.13
106.35	104.98	105.28	106.42	105.02	106.07	105.2	104.69	106.54	106.41	106.61	105.98	106.19	106.06	105.71	105.37	106.43	104.8	106.75	106.52	104.49	104.96	105.33	106.51	104.66	106.36	105.04	105.88	106.43	107.02	103.45	105.47	106.06	104.57	105.86	106.48	105.07	108.1	105.48	107	104.96	106.5	105.71	106.52	106.42	103.45	104.35	106.81	105.8	105.37
99.057	101	98.758	99.936	99.18	100.65	98.921	100.47	96.995	99.699	100.01	98.755	97.86	99.69	97.675	99.135	99.422	99.378	98.487	97.699	98.011	99.49	98.927	99.719	99.08	97.078	98.647	99.951	99.818	99.286	99.308	97.573	98.197	98.353	98.44	99.559	99.08	100.95	100.58	99.164	98.577	99.094	99.225	99.32	99.116	98.338	98.594	98.729	99.71	99.43
107.24	105.21	106.48	104.46	106.19	104.55	106.48	106.25	105.93	105.25	104.8	105.57	104.68	105.76	105.58	104.68	107.07	104.09	107.16	104.68	105.78	106.58	106.48	106.85	105.96	104.34	106.54	106.86	106.09	105.88	104.79	106.54	105.02	105.9	104.94	106.66	105.62	105.17	103.71	105.71	105.68	106.03	106.69	105.34	105.74	105.97	105.12	105.32	104.64	104.88
106.67	107.11	106.11	106.35	106.8	106.84	106.56	107.42	107.56	105.64	105.49	107.1	106.06	106.75	105.85	106.45	107.43	106.19	107.45	105.74	107.01	107.74	106.83	107.25	105.57	104.7	107.13	106.14	106.6	106.48	105.82	106.95	106.44	106.4	107.67	106.16	106.4	105.9	106.86	106.88	107.16	106.28	106.58	107.7	106.84	106.16	105.66	107.55	106.21	107.53
104.65	106.02	106.18	107.4	107.21	104.57	105.61	109.12	107.02	106.45	106.62	106.05	106.74	107.73	106.64	106.09	105.66	106.48	106.34	107.22	107.24	106.76	107.04	105.84	107.84	107.22	105.66	105.59	106.17	106.18	105.92	106.71	107.14	104.34	106.8	105.46	107.29	106.69	107.13	107.35	106.83	106.88	106.47	106.9	105.13	106.49	106.26	105.99	105.75	106.39
110.01	111.07	110.88	110.26	110.1	109.2	110.33	112.39	108.87	109.41	110.77	111.79	109.83	109.61	110.93	111.01	109.77	111.61	109.51	109.36	110.4	110.43	108.18	108.83	110.82	109.76	110.27	109.59	109.98	110.51	110.46	109.16	111.08	110.59	110.62	111	110.5	110.83	109.7	109.91	110.31	110.71	109.96	110.57	110.96	111.36	109.24	109.72	110.56	110.36
99.21	100.4	98.225	99.684	98.972	98.179	98.535	99.285	97.779	99.491	98.585	97.762	97.885	98.102	98.767	99.204	98.137	98.436	97.688	99.936	98.413	98.719	98.308	98.44	98.711	98.711	97.177	97.865	98.809	99.714	99.651	99.224	98.603	99.779	99.164	97.939	98.996	96.784	97.642	98.378	98.571	97.272	96.573	97.662	98.882	98.728	99.836	100.32	98.774	97.966
105.66	106.4	105.96	107.81	106.88	107.49	106	106.41	105.24	107.93	106.87	105.82	107.92	107.03	107.84	106.31	106.58	106.35	105.41	105.86	106.17	107.22	107.29	106.37	108.28	107.41	107.06	106.71	107.91	104.78	107.94	106.33	106.41	107.5	106.15	106.9	107.19	105.84	106.41	107.42	106.7	107.16	108.68	105.14	105.7	106.89	105.94	105.42	107.13	105.39
106.42	104.18	105.16	106.33	105.57	105.16	105.42	106.22	105.45	104.34	105.42	105.71	105.77	107.23	105.61	105.98	106.53	105.72	106.62	106.55	105.94	104.56	104.48	105.77	104.49	105.89	105.94	106.19	104.75	104.21	105.12	106.07	105.16	106.37	105.58	105.28	105.63	105.52	105.55	105.53	106.48	106.16	105.2	105.37	105.68	105.8	105.87	107.16	105.43	106.92
104.27	104.49	105.4	105.19	105.19	106.42	104.83	106.42	105.53	105.63	107.11	105.99	104.73	104.38	105.49	105.75	105.21	106.24	104.16	105.35	105.25	106.96	104.08	106.4	103.96	105.73	106.35	105.66	103.84	105.89	105.63	105.2	106.6	106.64	105.54	105.24	106.95	104.9	104.77	105.17	106.84	105.07	106.09	106.46	105.99	104.15	105.6	106.38	105.52	105.59
109.7	110.74	109.74	111.32	110.7	111.71	110.96	109.3	110.91	112.93	110.86	109.98	111.27	110.2	110.56	110.45	110.09	109.48	110.41	109.9	110.52	109.84	109.32	111.08	109.61	110.88	109.19	109.9	109.93	110.54	111.21	110.66	110.41	110.27	109.81	110.98	109.24	110.14	110.78	109.57	111.31	111.09	110.62	109.77	111.2	110.27	110.58	110.16	109.66	111
105.56	105.92	107.89	107.17	107.48	105.72	106.66	106.62	106.05	107.05	106.81	106.04	107	105.86	107.43	105.14	105.13	106.2	105.61	106.63	106.86	107.54	105.73	105.05	105.69	103.93	106.99	107.54	107.94	104.8	106.39	107.03	106.97	106.86	104.74	106.27	106.74	106.59	105.74	107.29	106.62	106.16	107.26	106.26	107.28	106.42	107.01	106.99	106.11	107.08
97.403	99.846	97.565	99.297	98.992	97.891	97.73	99.63	98.827	99.294	99.325	99.661	98.624	97.69	98.681	97.984	98.61	99.986	99.582	99.092	97.629	97.794	98.604	99.738	99.211	98.072	98.015	99.411	99.51	98.839	98.669	98.654	100.91	100.45	99.015	98.692	100.07	96.822	98.806	99.324	100.04	99.708	100.35	98.618	97.068	99.003	99.726	98.452	98.722	98.073
106.46	108.97	107.88	108.85	107.5	108.28	107.77	107.58	107.95	108.14	107.6	108.21	107.14	107.94	107.59	108.89	109.66	109.12	107.88	108	106.1	108.94	108.3	106.71	110.07	109.21	108.96	107.69	109.98	108.04	107.71	109.44	107.5	108.37	107.02	107.99	108.11	106.62	107.28	109.26	108.49	107.36	108.34	108.75	107.01	107.02	107.97	108.48	108.66	108.6
107.92	107.99	107.53	109.15	109.53	109.07	108.56	108.39	109.02	108.15	107.03	108.26	106.49	108.23	109.19	106.79	107.31	107.19	108.48	108.92	108.04	109.63	108.78	106.9	108.34	110.17	109.8	108.24	108.47	109.01	109.23	108	108.25	106.61	109.35	108.41	108.18	106.87	107.46	106.84	108.39	107.48	107.24	107.99	108.76	108.53	107.25	108.72	110.1	107.06
105.97	106.54	106.27	106.13	106.99	106.43	105.58	106.84	107.18	106.14	106.91	105.93	105.71	106.35	106.24	105.7	106.05	105.5	106.68	106.22	105.52	106.74	107.19	106.64	107.48	107.02	107.64	106.61	107.26	105.44	106.48	107.29	106.6	106.13	106.52	107.77	107.02	105.74	104.47	106.59	105.88	107.21	106.53	106.29	106.33	104.61	105.57	106.38	105.82	106
106.03	105.55	105.36	106.87	106.48	107.11	105.74	105.37	105.16	105.58	105.9	105.39	105.59	104.48	105.48	106.85	105.84	105.64	107.39	105.75	105.8	105.17	105.38	106.81	105.74	104.52	106.69	106.31	105.85	105.25	106.31	104.58	105.23	105.31	105.57	105.96	105.63	104.86	105.8	106.39	104.13	105.47	106.75	104.68	105.81	104.55	104.39	106.31	105.25	105.57
98.536	100.02	99.274	97.842	98.651	98.071	96.875	98.998	96.181	97.161	98.673	99.799	98.212	98.767	97.468	98.803	98.447	99.46	97.363	97.93	97.316	97.932	97.071	98.798	98.711	98.064	98.772	98.418	98.735	98.326	97.376	97.42	98.496	98.808	98.638	97.342	98.437	97.124	97.554	97.869	98.325	99.517	97.01	98.418	98.49	97.718	98.152	96.689	99.228	98.044
106.6	105.64	105.48	106.44	105.53	106.81	106.65	107.9	104.52	107.98	107.14	105.84	106.79	105.68	106.99	105.59	107.14	105.22	105.99	106.34	105.6	106.91	106.89	106.35	105.82	106.32	106.62	106.99	106.54	105.96	106.26	105.3	105.66	105.92	105.49	105.86	106.57	107.33	105.55	105.67	106.23	107.21	107.07	105.39	107.07	105.38	106.76	106.71	105.53	107.22
106.42	105.79	106.41	105.04	107.63	107.67	104.92	105.88	105.07	106.74	105.23	106.29	106.49	106.78	106.32	104.88	106.68	106.32	107.15	107.52	106.3	107.71	108.12	106.01	107.66	108	106.74	106.11	104.31	107.85	106.19	106.28	107.77	107.6	105.55	106.68	107.68	106.12	105.62	106.12	106.99	106.9	108.5	106.7	106.3	105.25	107.54	107.43	106.68	108.22
108.03	107.62	109.56	107.17	109.74	109.03	108.92	108.48	108.03	107.85	108.31	106.67	107.95	108.66	108.32	108.95	107.61	108.56	109.38	107.7	108.24	108.33	108.4	109.62	108.41	108.92	107.53	109.12	109.17	107.64	106.75	108.72	108.94	108.05	108.79	107.86	108.4	108.95	108	109.82	109.12	107.19	107.61	106.73	108.38	108.22	108.84	108.52	108.49	109.63
105.81	106.95	107.96	107.61	108.31	105.08	107.02	106.59	106.39	105.41	105.51	106	105.89	104.96	107.01	106.59	107.5	104.98	107.99	107.66	107.32	106.7	107.07	106.1	108.44	106.99	106.52	106.97	107.08	107.59	109.57	106.9	106.03	105.67	105.9	106.57	105.94	106.32	107.22	107.07	106.43	106.63	106.19	106.55	104.78	107.37	108.47	106.87	107.32	105.89
108.25	107.46	106.92	106.56	107.53	106.79	106.76	106.11	106.4	106.59	106.38	106.86	107.09	107.09	107.45	106.8	107.05	106.25	106.89	105.9	106.57	105.91	107.37	104.6	106.33	106.89	106.53	106.31	107.03	105.54	106.67	105.81	107.39	105.73	107.22	107.29	106.62	106.27	106.54	106.69	106.3	107.86	107.07	105.15	108.09	106.44	106.67	107.02	107.36	107.59
108.78	107.77	107.87	106.46	108.52	108.49	106.62	109.31	107.53	107	107.72	107.51	107.23	108.22	106.52	108.57	106.3	108.42	106.42	108.84	107.5	108.99	109.47	106.72	107.1	107.37	107.78	107.72	105.77	109.02	107.66	108.27	106.82	106.92	108.29	108.15	107.44	107.85	107.8	105.71	107.66	108.71	109.29	108.24	107.92	107.04	109.14	108.4	107.26	108.39
107.42	107.09	107.64	107.23	106.98	108.31	108.43	105.97	107.68	106.57	107.82	107.5	108.74	108.45	107.94	106.34	106.53	106.72	107.94	107.99	108.69	108.04	107.63	106.91	107.81	108.94	108.14	107.44	110.39	107.83	105.82	108.2	108.34	107.45	109.1	108.2	107.02	108.39	108.07	107.64	107.7	106.68	108.27	107.96	107.54	107.17	108.49	108.28	107.93	107.48
97.904	99.012	99.618	98.002	98.216	98.854	97.008	98.769	98.699	98.375	99.361	99.476	97.961	98.84	99.407	99.829	98.804	99.318	98.644	98.376	97.742	100.54	99.245	98.761	97.914	99.086	99.034	97.842	98.338	97.982	97.849	99.92	99.468	99.05	97.951	97.001	99.313	98.036	97.609	98.72	98.858	97.322	97.952	98.299	99.155	98.208	100.45	98.155	98.461	99.864
97.651	97.679	97.926	98.059	97.266	97.051	97.93	97.81	97.119	98.637	98.115	98.362	98.076	98.508	98.287	95.876	97.227	98.074	97.619	98.108	98.44	98.63	99.316	96.892	98.803	98.699	97.173	96.265	96.706	97.504	98.464	99.109	97.31	98.851	98.419	98.763	97.916	97.91	96.74	97.57	97.964	99.666	97.984	97.05	99.547	100.29	96.895	98.179	98.894	97.997
106	108.5	108.83	107.55	109.72	109.18	107.79	106.9	108.18	108.31	107.79	107.71	108.47	108.99	107.2	106.78	108.21	107.62	108.15	107.06	107.87	107.31	107.95	107.95	108.63	107.53	106.77	108.4	107.89	108.38	108.61	108.23	108.41	107.84	108.53	108.88	105.87	109.87	107.46	108.7	108.83	108.96	108.27	109.42	106.69	109.26	108.15	107.21	107.2	107.12
108.66	108.18	109.21	108.55	109.23	108.31	108.51	107.6	108.43	106.29	108.29	108.19	108.38	107.87	108.01	109.56	108.79	106.97	110.51	107.44	109.31	109.5	107.24	109.13	107.56	108.26	108.61	109.41	108.63	108.89	108.98	110.45	107.95	107.89	109.47	108.48	108.67	109.61	109.25	108.99	109.32	109.71	109.79	108.4	109.06	106.62	107.78	107.34	109.33	107.37
99.578	98.593	98.01	99.359	98.707	99.696	98.171	98.506	96.662	99.895	99.41	100.17	99.118	99.706	99.318	97.746	98.833	98.281	98.968	99.41	98.742	97.683	98.759	99.709	98.495	100.45	97.04	98.272	97.655	99.047	98.932	99.48	99.6	99.073	97.495	97.339	98.511	97.363	98.091	99.611	98.073	98.346	98.978	97.392	98.978	98.84	100	99.118	98.247	99.996
104.98	104.12	107.52	105.33	103.21	105.26	105.41	107.33	104.35	104.91	106.09	106.65	104.99	104.67	105.21	105.55	104.28	104.63	105.96	104.66	105.64	105.48	107.21	105.9	105.06	103.82	104.99	105.25	106.37	105.89	106.16	107.1	106.33	106.5	106.17	106.32	106.01	106.09	106.01	107.22	106.43	104.32	105.99	104.39	104.18	106.7	106.85	106.23	106.88	106.77
108.31	110.01	106.76	109.23	107.35	108.51	108.3	108.72	107.47	108.96	107.23	108.88	108.13	107.46	107.43	106.99	108.04	106.79	108.98	109.18	108.99	107.16	106.34	108.08	107.44	107.73	109.46	107.74	107.89	107.99	108.86	108.73	108.07	108.18	108.74	109.01	107.7	108.93	107.89	107.92	108.47	107.14	106.76	107.6	107.64	107.7	110.76	107.97	106.76	108.92
106.83	106.26	105.01	107.6	106.69	106.72	105.77	107.08	106.03	106.17	106.48	105.63	107.04	105.52	105.74	107.52	107.03	106.58	106.82	105.63	107.36	106.33	107.16	106.83	107.35	107.11	106.51	106.28	107.48	107.32	106.35	105.31	104.82	107.09	107.63	107.04	107.07	107.81	107.5	106.96	106.37	106.46	107.16	107.82	105.46	107.68	105.97	107.45	106.27	105.84
108.51	108.44	108.79	107.1	105.97	108.19	108.55	106.64	107.76	106	107.45	107.29	106.77	107.33	107.27	106.33	107.77	108.19	106.55	108.2	108.44	106.72	107.87	107.45	107.04	107.17	107.11	106.44	107.37	107.98	107.31	106.52	107.11	108.19	106.97	107.17	108.25	108.15	108.18	108.71	107.94	108.62	108.36	106.33	108.07	109.02	109.38	107.64	106.66	107.71
105.03	105.86	104.17	106.12	107.17	105.72	105.67	105.03	107.33	104.54	105.46	104.79	106.25	106.02	105.06	105.53	105.93	106.57	106.77	106.51	106.03	106.47	104.81	106.17	104.86	106.85	106.67	105.31	104.84	105.45	104.75	106.57	104.8	106.21	106.74	105.16	106.49	106.58	106.12	105.57	106.04	105.75	105.95	104.38	106.01	105.7	105.92	106.44	105.76	106.34
106.06	107.41	105.02	105.11	106.86	107.35	106.59	105.36	105.37	107.92	106.01	104.74	105.43	105.25	104.87	105.73	106.42	105.13	106.35	105.22	105.52	105.43	106.07	105.98	105.5	105.03	104.91	106.05	106.48	107.1	107.23	104.95	104.92	105.98	105.27	105.62	105.69	104.98	106.3	105.86	107.41	105.58	106.62	105.15	106.16	107.01	104.95	105.52	105.44	104.92
104.46	106.32	106.45	105.41	105.61	103.75	104.87	106.68	106.8	105.77	104.96	106.53	105.76	105.57	105.88	106.51	105.99	107.08	105.32	105.39	105.46	105.55	105.93	105.81	103.05	105.14	104.8	105.73	105.43	106.05	106.4	105.12	105.93	107.52	105.7	105.05	105.74	107.51	105.65	104.25	106.06	105.95	105.14	106.18	106.79	105.86	104.96	105.58	105.08	105.33
107.01	109.48	106.73	108.26	108.98	109.49	109.09	107.96	109.59	108.86	108.08	108.66	108.77	106.77	106.89	107.54	108.01	109.02	108.68	108.76	108.11	107.72	108.59	108.03	109.1	107.72	109.22	108.57	108.62	107.45	107.98	107.91	107.71	108.62	109.67	108.29	110.82	109.66	107.72	108.51	108.15	107.25	108.33	109.11	109.21	108.29	107.06	108.67	108.97	108.73
105.77	107.6	108.54	109.02	107.72	107.26	109.71	109.09	108.27	108.43	108.57	108.88	107.58	107.75	107.41	109.92	107.4	108.2	108.5	108.38	108.36	108.59	108.55	109.89	108.05	108.84	107.74	108.56	107.43	110.19	109.87	108.36	108.18	109.44	107.85	109.08	106.5	109.49	109.01	110.48	108.24	108.53	107.77	108.4	109.01	107.4	108.11	107.87	109.1	108.76
110.89	108.2	108.29	107.1	108.34	106.96	109.2	106.85	107.94	107.02	109.12	107.26	109.23	108.22	108.84	108.44	106.27	108.5	107.15	109.12	107.56	108.73	108.04	109.31	107.68	107.71	108.01	108.08	107.33	108.17	109.71	107.71	108.11	107.78	109.26	107.18	109.88	107.99	107.5	106.77	107.73	107.22	107.77	107.76	107.72	107.22	107.66	108.81	108.22	109.69
107.26	105.87	108.21	109.91	108.07	108.31	108.5	106.51	108.58	109.11	108.5	108.49	106.96	109.15	108.57	108.46	108.08	107.83	109.27	107.45	108.94	109.05	107.12	107.93	108.91	107.26	109.11	107.55	108.42	108.79	108.11	107.98	108.64	108.18	108.64	107.16	107.16	108.78	107.78	107.88	108.13	108.3	109.26	108.6	108.62	109.66	107.26	107.5	107.61	108.63
98.565	98.21	99.289	99.202	98.612	97.536	98.216	97.695	98.22	99.23	97.776	98.195	98.903	99.222	97.772	97.96	99.292	99.616	97.818	98.816	98.466	98.616	98.982	98.29	97.467	96.317	97.227	98.905	98.425	97.456	98.018	96.656	97.344	97.697	98.096	98.533	96.966	96.866	97.788	98.069	97.818	99.656	98.079	97.887	100.21	96.737	97.895	99.578	98.045	97.229
99.223	100.67	100.72	101.21	101.44	102.66	100.62	101.27	100.71	99.721	102.74	100.9	100.54	100.52	101.31	100.31	101.23	100.74	99.769	101.95	98.373	101.46	101.96	100.89	100.53	100.08	101.19	101.62	99.43	99.045	98.996	98.407	99.172	102.21	100.8	101.16	100.34	100.27	100.17	100.74	101.79	99.295	99.884	100.22	99.717	100.6	99.894	101.01	100.11	99.344
105.63	106.89	105.8	104.74	106.98	106.07	105.2	105.34	106.23	104.1	106.33	104.56	105.27	105.36	105.34	106.34	105.77	105.69	105.87	104.77	104.42	105.36	105.75	106.19	106.18	104.89	105.72	105.49	105.33	105.48	106.42	105.4	105.81	104.6	105.84	106.22	105.24	104.4	106.75	105.22	105.54	105.72	104.55	104.93	106.41	104.8	105.71	104.96	105.3	105.4
108.21	107.92	108.93	107.56	108.35	109.93	108.08	105.38	107.73	109.16	106.25	107.63	107.25	107.29	107.2	108.87	107.53	107.21	108.97	105.77	107.77	107.15	107.8	108.96	107.15	107.14	107.95	108.48	107.91	108.86	106.7	108.05	106.68	107.51	107.05	107.76	108.42	109.34	107.6	108.01	108.46	106.78	108.27	107.93	108	106.21	107.94	108.13	107.22	108.65
110.46	110.46	110.21	111.18	107.99	111.04	110.39	111.26	110.72	111.25	108.79	108.27	111.16	110.64	109.08	110.17	111.47	110.91	111.47	110.72	109.49	109.96	110.07	111.06	110.12	110.69	110.08	108.51	109.91	110.85	108.95	110.79	108.96	109.3	110.19	110.79	111.55	109.91	109.32	108.57	110.39	109.3	108.3	110.22	110.75	110.53	109.57	110.42	110.96	112.18
105.36	107.55	105.97	106.11	105.34	107.74	108.06	106.85	106.01	105.24	107.43	103.79	105.43	105.65	106.29	105.16	105.05	106.64	105.73	106.03	105.66	107.5	105.58	106.83	106.66	105.96	103.65	106.4	105.68	105.36	105.84	105.11	105.91	106.12	106.83	107.67	105.5	107.38	105.17	106.28	104.46	105.42	104.76	105.69	106.2	106.13	106.02	104.88	105.63	105.86
106.74	106.77	105.45	104.96	106.97	106.59	106.19	106.42	105.17	105.4	106.75	106.69	105.63	106.56	107.18	106.8	106.18	106.26	106.13	106.01	105.59	105.9	106.05	107.52	107.05	107.03	106.83	104.95	106.58	106.77	106.09	107.27	103.63	106.64	106.95	106.46	107.6	107.05	105.95	106.44	106.55	106.48	106.13	106.19	107.99	106.98	105.96	105.91	105.07	108.48
106.69	107.92	108.23	108.57	107	109.88	107.75	108.12	107.37	107.11	107.56	108.78	107.29	108.46	107.53	109.71	108.02	106.1	109.26	107.74	106.92	108.79	106.84	105.78	107.18	106.92	107.05	106.69	107.46	107.58	108.46	106.35	107.68	107.2	108.96	108.56	107.72	108.57	108.88	108.6	108.61	108.18	108.45	107.13	106.89	108.84	107.68	107.74	106.35	107.78
106.7	105.75	105.82	104.86	104.18	106.61	105.39	104.62	105.4	105.31	104.79	105.82	104.26	104.4	106.3	107.53	105.84	106.25	107.51	105	105.72	106.11	103.39	106.38	105.84	104.42	104.36	107.36	104.97	105.75	106.73	105.82	106.02	104.7	106.29	105.54	105.84	105.28	105.36	106.87	105.83	105.56	107	105.36	105.74	105.65	105.72	105.37	105.91	104.73
106.45	107.66	105.37	106.55	105.04	105.44	107.98	105.99	107.14	106.22	107.86	104.95	105.99	104.76	106.45	107.75	106.57	106.18	106.07	108.07	105.67	106.69	107.11	105.89	107.52	107.05	107.49	106.55	107.25	107.13	106.34	107.93	107.85	107.68	107.37	105.16	106.63	106.96	106.98	108.06	106.3	105.36	106.04	107.33	105.33	106.69	106.57	107.62	106.73	106.28
105.39	105.13	106.48	105.35	106.79	103.92	105.15	105.2	105.57	105.2	105.8	105.08	105.04	106.2	104.61	104.58	104.47	106.12	105.12	106.45	107.21	104.21	105.16	103.88	105.23	105.63	106.63	107.09	106.18	104.36	106.09	104.6	105.37	105.47	105.84	104.76	106.93	104.95	104.06	106.56	105.05	106.79	105.23	105.01	105.85	104.52	106.82	105.56	104.21	105.47
105.75	105.68	105.8	106.23	106.23	105.18	105.79	104.38	105.65	104.52	104	103.67	105.79	105.77	105.45	105.72	104.24	106.28	106.35	105.15	105.6	104.31	106.24	105.42	106.75	106.44	106.96	105.84	106.15	106.12	106.15	103.27	106.49	105.03	106.51	106.13	105.28	103.92	103.27	106.66	104.8	106.36	103.85	106.51	104.2	106.53	105.97	103.76	105.34	106.12
104.36	107.37	105.92	106.73	106.27	105.27	104.5	106.71	105.63	105.51	105.15	106.57	106.09	104.24	105.34	104.15	106.32	105.21	105.16	105.64	105.01	106.5	106.52	107.67	105.31	105.37	105.53	103.85	104.67	106.21	104.74	106.89	105.95	104.4	105.18	107.26	105.95	105.29	106.77	106.25	104.14	104.84	106.84	104.14	104.68	105.88	106.29	105.23	105.89	104.79
107.47	107.21	105.78	104.75	105.48	106.47	106.96	105.34	105.91	104.98	106.07	104.72	106.85	104.43	106.76	106.24	107.22	107.14	106.11	105.19	105.18	104.88	105.7	104.51	105.25	106.09	105.49	106.17	106.39	106.43	105.57	106.21	107.23	104.07	104.56	105.91	104.78	106.02	106.3	104.78	106.01	106.46	105.22	105.15	106.51	105.57	106.33	104.75	105.96	106.67
104.4	106.31	106.88	106.55	103.6	104.83	104.06	105.72	105.75	105.74	106.29	106.79	105.56	104.65	104.78	107.38	105.08	105.3	105.77	104.76	105.46	103.76	105.16	105.31	107.19	106.13	105.52	105.49	107.29	105.4	105.87	106.39	106.18	104.71	106.19	105.25	105.6	105.52	106.86	105.73	104.81	106.42	104.58	105.59	107.19	104.46	105.75	105.77	105.58	105.49
106.82	108.52	108.23	107.91	107.47	106.51	107.51	107.1	106.47	106.23	110.22	108.48	108.52	109.01	108.86	108.1	107.76	108.04	107.94	107.91	108.84	108.01	108.56	107.69	108.88	108.93	107.42	108	107.4	108.99	107.17	109.11	107.77	106.67	108.42	108.38	108.54	107.61	109.16	108.19	107.02	108.38	107.14	108.35	109.11	108.35	108.8	107.22	108.47	107.73
104.8	105.22	105.37	105.35	105.08	105.93	106.06	105.67	105.97	106.71	105.92	104.27	106.44	104.16	104.15	104.89	104.37	106.56	105.29	104.09	106.53	105.2	106.1	105.88	105.14	105.09	104.44	105.91	105.21	105	105.17	103.78	106.87	105.82	105.15	104.48	105.33	107.11	105.38	106.66	106.46	104.18	106.58	105.33	106.42	105.69	104.7	105.53	104.43	107.63
105.73	104.84	104.71	104.43	105.64	105.11	105.78	105.63	103.64	105.54	104.81	105.22	105.95	106.34	107.44	104.62	106.75	104.71	104.6	105.91	106.11	106.17	104.53	104.69	103.61	104.77	105.08	105.44	105.98	104.76	106.82	106.3	106.38	103.93	104.57	105.33	106.03	106.56	105.04	105.51	104.35	104.8	104.85	107.26	106.65	105.6	105.85	105.63	105.13	105.58
105.71	106.04	104.9	105.13	106.11	105.63	104.89	106.41	104.92	106.63	104.15	106.65	105.13	104.82	105.24	106	105.25	104.95	104.72	106.89	104.98	105.44	103.86	106.1	105.59	104.72	104.83	104.9	105.76	105.31	105.59	104.68	105.99	105.97	104.57	103.89	106.07	105.97	105.65	104.42	106.21	105.86	105.8	106.03	107.03	105.3	105.78	105.8	106.02	107.23
107.79	108.18	109.03	107.5	108.25	109.19	108.59	108.2	108.16	108.62	108.79	107.95	107.51	106.89	108.31	108.67	108.14	109.54	106.98	109.37	107.84	107.79	107.6	107.66	108.14	108.01	108.57	110.39	108.67	107.34	108.38	107.55	108.66	108.9	108.39	107.93	109.56	108.18	108.62	108.46	108.71	109.43	108.19	107.7	106.7	109.81	108.5	108.87	110.31	107.04
106.86	107.29	108.39	107.71	107.11	107.46	107.61	107.67	108.04	109.29	109.26	108.13	107.62	107.73	107.6	108.06	107.26	108.17	106.94	109.25	107.18	108.71	107.61	107.1	107.34	107.41	107.41	108.92	107.28	108.32	108.18	106.69	107.55	107.02	108.62	108.06	107.75	109.2	110.29	108.96	108.34	107.44	107.37	105.99	107.94	106.51	106.81	107.65	106.34	107.97
105.15	105.72	105.92	106.79	106.46	104.96	105.35	105.73	105.32	105.39	105.42	104.93	105.58	105.74	106.09	105.81	105.73	105.93	106.89	105.01	105.46	106.34	105.38	105.27	107.06	104.4	104.99	106.2	106.3	103.89	105.7	105.95	105.05	106.83	105.79	105.25	105.33	105.99	104.86	105.93	106.58	106.88	105.67	106.28	105.57	105.12	106.27	105.24	104.67	103.24
108.09	108.45	109.08	107.52	109.61	108.08	107.78	109.02	107.23	108.88	107.5	108.29	108.66	108.12	106.78	108.71	106.88	107.43	108.01	106.75	108.43	107.7	108.99	108.02	107.92	109.25	107.49	107.99	110.07	109.8	109.68	108.24	108.37	106.54	109.21	108.61	107.53	108.66	108.33	108.41	108.15	107.33	109.01	108.76	107.98	108.34	108.34	107.7	109.23	108.1
107.85	104.6	106.31	105.49	105.26	106.3	106.2	105.79	106.27	106.04	105.69	106.79	106.68	105.72	107.93	106.58	107.26	104.82	106.23	106.69	104.36	105.29	106.86	106.89	105.38	107.46	105.83	107.08	106.46	108.18	106.46	107.12	105.95	106.59	105.84	106.39	106.78	105.11	106.48	105.95	105.37	107.64	106.55	107.23	105.51	106.9	108.56	105.46	106.59	106.55
106.43	104.44	105.45	105.4	106.51	105.61	105.69	105.42	105.26	106.35	105.82	106.29	105.83	106.12	107.43	106.18	104.59	105.84	105.6	105.25	105.83	107.14	106.51	105.24	106.58	106.52	106.01	106.91	105.31	103.86	106.28	105.18	105.75	104.43	105.7	106.24	105.96	105.55	104.03	106.53	105.86	105.63	106.42	105.85	107.51	106.54	106.59	104.41	105.67	105.26
107.41	106.22	109.05	108.61	108.62	107.39	109.2	107.6	107.48	106.06	107.93	109	108.13	108.89	106.55	107.88	108.18	107.83	106.09	108.23	107.71	107.55	107.86	108.85	108.15	107.39	106.83	108.17	108.22	107.17	108.53	107.1	107.92	108.02	108.25	106.88	108.52	109.21	108.38	106.33	108.31	105.87	108.29	107.61	108.06	108.03	106.46	106.59	107.99	108.62
107.59	107.82	107.92	107.77	108.93	108.84	108.74	108.45	105.97	108.26	108.25	107.11	107.55	108.05	109.37	108.81	108.59	108.02	108.18	107.29	106.99	108.92	108.23	106.69	106.68	109.2	106.81	109.49	109.3	108.28	106.69	108.81	107.26	108.65	108.17	107.61	107.25	108.01	107.17	106.61	106.69	109.45	108.21	109.34	107.27	107.62	107.44	108.24	106.8	108.08
98.555	98.018	98.521	98.188	99.139	99.358	98.6	99.229	99.547	97.577	97.837	98.431	96.564	99.335	97.962	99.014	98.666	100.72	98.795	98.43	99.133	98.447	98.61	99.662	99.035	98.817	98.062	97.636	98.316	97.313	98.134	97.732	98.189	98.316	99.58	98.187	98.701	99.527	98.536	98.983	97.866	97.798	98.978	100.6	98.107	98.429	98.237	99.921	97.4	97.647
99.186	97.806	98.147	98.955	98.773	99.324	98.955	97.739	98.224	99.374	97.956	98.629	101.3	99.478	98.776	99.405	99.588	98.312	98.66	97.966	99.539	100.19	99.135	97.673	99.902	98.059	98.829	97.527	96.89	100.18	98.156	99.633	100.89	99.192	98.171	99.252	99.479	98.682	99.545	99.076	99.315	98.948	97.244	97.773	100.05	98.052	99.438	99.528	99.635	98.504
108.4	107.51	107.86	107.78	108.34	106.83	107.38	107.26	107.4	108.13	108.12	108.79	107.86	107.59	109	109.71	106.36	108.26	107.42	106.32	108.48	108.36	107.36	108.47	106.92	106.4	107.37	106.75	107.93	108.1	107.09	107.43	107.02	109.01	107.94	108.83	105.98	107.71	107.11	107.58	108.23	109.11	107.79	108.37	107.48	108	108.14	108.24	107.56	107.35
108.43	110.36	109.1	108.73	108.8	110.34	109.83	110.91	111.4	109.87	110.1	110.27	109.65	111.16	109.14	110.05	109.75	110.34	110.34	111.28	108.74	111.16	111.04	110.6	110.47	111.32	111.66	109.91	109.38	111.62	109.63	108.69	107.91	111.53	111.93	109.97	110.84	111.02	109.95	109.64	110.89	109.02	109.2	109.17	110.87	110.51	111.07	110.75	110.65	110.36
108.23	106.41	108.74	109.49	107.35	108.45	107.51	107.81	108.42	108.33	108.88	107.29	107.62	107.74	109.46	109.58	110.15	109.46	108.34	108.44	108.84	108.79	107.48	107.51	108.34	108.51	108.4	108.59	107.9	108.48	107.86	107.95	106.81	109.01	106.83	109.47	109.07	108.19	108.49	108.25	108.01	108.11	107.01	109.63	108.72	107.22	109.33	107.96	109.56	109.42
107.51	106.96	107.97	107.91	108.43	109.09	107.89	106.81	107.77	107.75	108.42	108.11	106.48	107.58	106.81	109.3	108	107.85	107.72	106.28	107.81	106.72	109.26	108.07	107.45	107.11	107.82	107.76	107.92	106.82	107.55	106.98	108.87	107.06	107.32	107.82	107.7	107.15	106.89	109.22	107.88	107.82	106.38	106.71	108.25	109.34	108.23	105.65	107.86	107.61
106.29	106.58	107.51	107.64	106.12	106.09	105.94	105.29	104.6	107.23	105.43	106.61	107.16	105.91	107.48	106.92	106.86	105.7	107.55	105.7	104.45	105.79	107.62	105.91	105.68	106.79	106.45	106.21	106.7	105.87	105.99	107.21	105.76	106.15	105.66	106.28	105.59	106.6	105.92	107.74	105.97	106.1	106.38	104.75	108.23	105.8	106.56	105.12	105.73	107.85
105.11	107.29	106.85	105.77	107.15	107.59	104.32	105.66	106.62	108.39	104.73	107.53	106.18	107.66	106.75	105.32	105.57	107.59	104.75	106.67	105.73	106.5	107.02	105.45	106.62	106.73	107.66	105.67	106.07	106.76	106.13	105.67	106.05	106.63	105.59	107.48	105.71	108.29	106.8	105.73	105.79	106.8	106.18	107.96	105.54	107.17	105.45	106.38	107.15	105.07
99.38	98.231	98.031	98.509	96.048	98.501	98.335	98.563	96.942	98.233	97.883	97.557	99.049	99.264	99.18	97.616	97.24	96.691	98.256	97.778	97.525	98.411	100.16	97.658	98.322	97.531	98.361	98.723	99.022	97.072	96.444	98.035	98.772	98.717	97.571	98.195	99.186	99.134	98.254	98.211	99.921	96.113	98.162	97.893	96.8	97.599	98.289	97.827	98.608	99.287
98.788	96.674	97.887	97.755	97.692	97.442	99.303	98.683	96.872	97.242	99.479	97.064	98.296	97.953	98.487	99.023	97.848	98.065	97.537	98.97	96.719	98.217	96.817	98.076	96.904	96.474	100.21	98.249	98.567	99.273	98.541	97.713	98.192	98.098	98.666	97.777	97.679	99.355	98.366	99.415	98.387	97.91	98.379	98.993	97.646	96.995	98.987	97.62	98.499	97.613
108.82	108.8	107.62	108.38	107.42	108.75	109.68	108.37	108.51	106.55	108.2	109	107.77	108.17	107.01	107.35	107.5	108.17	108.34	108.42	109.02	107.15	108.68	108.42	109.14	108.86	109.38	108.17	109.08	109.15	105.98	106.45	107.61	108.11	108.61	107.7	108.07	108.19	108.53	107.38	107.1	107.57	107.56	109.23	106.97	109.67	108.67	107.29	108.12	107.75
108.66	107.81	108.67	108.6	107.99	106.59	109.6	108.65	107.99	107.68	108.7	107.09	108.52	106.48	108.13	107.38	109.39	108.63	107.92	107.34	108.53	107.85	108.18	107.22	108.59	108.26	106.81	108.58	109.28	106.67	108.79	108.12	107.69	108.71	107.53	108.14	107.69	108.56	108.81	107.06	107.23	109.52	106.2	107.99	106.87	107.76	108.48	106.59	107.7	106.92
105.66	104.98	105.3	105.34	106.54	105.98	105.42	105.89	106.02	105.89	105.1	106.55	103.81	105.65	105.29	105.68	105.1	105.81	105.7	105.86	105.97	106.85	105.88	105.67	106.31	105.11	105.22	106.34	105.05	105.81	106.77	105.74	104.89	106.39	105.75	106.31	105.74	105.17	106.5	106.26	105.18	106.16	106.38	105.33	106.67	104.94	107.89	105.53	105.9	105.29
108.38	107.47	107.54	107.75	108.28	107.93	107.12	108.66	107.93	108.61	107.9	107.14	109	108.02	108.07	107.81	106.95	107.75	107.08	107.38	108.04	107.98	107.36	109.43	108.11	108.42	109.05	108.38	109.42	108.28	107.08	109.29	107.71	108.17	106.61	107.31	106.57	107.27	107.2	107.62	108.87	108.5	108.48	107.32	107.65	107.46	106.14	107.33	107.64	109.52
99.227	100.04	99.889	98.25	99.244	99.453	99.56	99.361	99.153	98.311	99	99.499	100.94	97.46	98.873	98.508	98.995	98.65	98.538	102.48	100.02	98.795	99.276	99.155	99.506	100.59	99.467	99.074	97.016	98.614	99.558	97.046	98.57	100.65	98.346	98.479	98.412	98.129	99.375	98.283	99.761	99.016	99.858	98.816	99.228	98.561	98.185	98.636	99.675	97.833
106.68	104.49	104.25	105.18	105.91	105.22	104.86	107.74	106.5	107.12	106.31	104.67	105.28	104.75	106.46	106.23	106.71	105.71	105.06	106.43	104.55	105.98	105.9	105.69	105.84	105.05	104.42	107.26	104.91	105.19	106.13	107.46	104.54	105.56	105.33	105.64	104.44	106.53	106.92	105.61	106.41	106.22	105.86	105.53	105.32	105.57	105.63	105.55	105.24	105.92
105.38	104.83	104.6	107.73	105.38	106.04	105.12	105.52	105.04	104.59	106.01	105.47	105.61	105.52	106.23	106.75	104.33	105.18	104.46	105.57	105.69	105.22	106.11	107.33	106.92	106.51	105.49	106.23	105.58	105.02	105.95	105.43	107.43	105.7	106.13	105.71	105.47	107.06	105.9	104.19	106.57	105.03	105.98	105.51	104.65	106.57	104.16	105.89	106.35	107.24
107.7	106.9	105.54	106.27	107.18	106.66	105.88	105.91	106.8	106.71	105.49	106.1	105.23	106.56	106.66	107.9	105.77	106.94	104.88	105.77	107.85	105.54	105.86	107.66	106.97	107.22	106.17	106.27	106.68	105.33	106.79	106.33	104.89	107.43	106.71	106.11	107.11	105.2	107.91	108.04	106.74	105.47	109.03	105.81	106.55	106.27	105.39	107.34	107.37	106.74
110.73	110.46	111.67	110.53	109	109.58	111.67	110.16	108.59	110.51	110.36	110.78	109.12	108.19	109.92	110.27	112.44	109.63	110.1	110.34	109.48	110.22	110.05	111.25	109.96	110.43	111.12	110.25	110.96	109.06	110.15	110.75	110.38	110.44	109.48	109.4	110.36	111.21	111.66	110.02	108.29	109.66	111.1	110.45	110.53	110.57	111.11	110.48	110.13	108.11
107.08	108.91	107.47	107.48	106.29	107.31	109.24	108.76	108.36	107.36	108.3	108.21	108.55	108.51	108.72	107.84	107.67	107.91	107.88	108.71	109.05	106.99	108.87	106.46	108.05	106.52	108.4	106.94	107.39	106.69	107.47	106.79	107.75	108.76	107.93	108.43	107.52	106.82	106.99	108.07	106.39	107.97	107.67	107.7	107.19	107.62	107.34	107.57	106.86	106.06
108.44	107.77	108.62	107.84	108.23	107.46	107.34	107.47	107.28	107.43	108.19	107.42	107.04	108.33	107.71	109.3	106.32	108.13	107.11	107.02	108.52	108.75	106.71	108.11	108.5	107.32	109.31	107.91	108.45	108.42	107.49	107.39	108.65	109.12	108.25	107.62	109.87	107.19	108.86	107.08	108.93	107.82	109.9	109.37	107.65	109.23	107.11	108.81	107.95	108.81
101	100.63	98.138	97.986	97.023	99.091	100.08	98.046	99.179	98.076	98.788	100.15	99.411	97.995	99.265	99.156	98.682	99.469	97.117	98.434	100.32	98.111	97.793	97.511	98.969	96.891	99.158	97.972	101.2	99.623	99.167	99.774	99.802	98.722	99.457	98.12	101.01	98.647	96.884	97.965	99.627	99.839	99.594	98.032	99.707	98.412	97.447	98.392	99.379	98.034
105.42	107.36	106.82	107.48	106.61	106.85	105.93	105.03	105.23	106.52	106.55	107.63	106.9	108.14	105.73	105.54	105.93	105.96	106.93	106.1	106.8	106.99	105.72	105.33	105.69	107.08	107.5	106.4	106.85	106.88	107.45	107.56	105.27	106.31	104.93	105.27	107.77	105.1	106.03	105.79	108.58	105.14	107.52	106.87	106.88	105.83	104.56	106.22	107.09	108.01
104.59	106.53	106.87	105.01	105.18	107.09	105.66	104.64	106.75	105.57	107.57	106.05	105.5	104.31	105.23	105.34	104.48	106.64	105.57	103.57	105.9	104.78	105.41	104.96	106.19	107.66	105.6	107.85	104.42	105.45	105.62	107.46	105.28	104.02	104.84	105.83	106.33	105.9	105.45	105.34	106.4	107.42	105.76	104.27	105.43	105.98	105.07	108.71	105.64	105.85
107.89	108.39	107.34	106.94	108.66	107.86	107.81	108.07	107.56	107.94	107.83	109.75	107.26	107.22	108.67	107.03	107.97	106.27	107.34	108.1	107.89	107.3	107.91	107.34	106.7	107.3	106.55	108.43	107.52	106.66	108.2	108.42	106.56	107.41	107.46	108.95	108.14	107.95	108.12	107.58	108.54	107.41	107.3	108.38	107.31	108.42	108.56	108.8	107.97	107.13
105.72	107.05	104.43	107.21	105	106.09	106.02	105.84	104.88	107.32	106.02	105.05	103.97	104.92	106.71	104.62	104.58	104.83	106.24	104.56	107.03	106.65	107.24	106.89	105.95	105.3	104.96	105.51	106.88	104.74	104.15	106.75	105.67	105.02	104.38	105.55	106.02	106.32	103.17	104.94	105.23	107.58	105.02	106.51	104.75	105.34	106.29	105.97	105.37	105.86
96.81	97.915	98.796	97.215	98.446	99.174	97.734	98.689	99.145	99.201	98.24	98.718	97.645	96.833	97.237	96.927	97.94	97.893	98.451	98.25	99.461	98.43	98.83	98.219	97.936	96.813	98.273	97.706	98.863	97.681	98.749	97.081	97.366	96.107	97.409	97.044	99.706	98.035	98.519	97.606	98.899	97.785	97.437	98.351	98.952	98.133	98.497	97.139	98.91	97.257
107	105.33	105.72	106.29	105.19	105.17	107.68	107.53	106.21	105.3	104.24	105.88	106.24	106.15	106.21	105.59	107.33	107.19	107.24	105.43	106.71	105.14	107.38	106.29	106.49	107.57	106.73	106.73	106.1	106.96	106.95	105.68	106.09	105.8	106.38	107.11	106.48	106.71	106.8	106.65	106.49	106.09	106.93	104.83	106.74	107.71	106.98	106.75	105.16	106.45
101.87	102.51	99.853	100.76	102.02	100.46	101.71	101.05	101.72	102.08	101.77	102.46	101.94	100.16	101.64	101.2	101.53	101.33	99.477	101.48	100.66	101.14	100.53	100.07	101.06	100.74	102.46	100.91	99.794	99.821	100.03	102.29	100.89	102.12	100.54	101.74	101.14	100.87	99.797	101.57	100.77	101.23	100.34	101.31	101.34	99.814	101.93	100.92	101.49	99.26
108.14	108.09	108.71	107.22	107.52	108.18	108.83	107.25	109.41	107.33	107.04	108.03	107.1	107.95	106.42	107.33	106.87	107.33	106.9	108.24	107.47	107.09	106.3	107.31	107.86	107.46	107.69	108.91	108.8	108.43	109.9	107.47	109.13	108	107.72	107.91	107.87	108.58	107.8	107.58	107.57	106.2	108.52	109.08	107.45	108.09	105.77	108.53	107.67	108.73
108.54	107.85	108.43	108.11	109.33	106.64	106.01	107.92	107.79	107.61	107.67	109.51	107.15	108.68	110.01	107.39	108.23	109.41	108.98	109.44	108.03	107.59	107.51	108.32	109.12	108.98	108.37	107.98	108.23	108.03	108.67	108.64	108.13	109.14	108.28	107.04	109.01	109.46	109.21	107.37	109.52	110.45	109.74	108.59	108.16	108.04	108.62	108.29	107.88	106.21
106.98	108.31	108.41	108.17	107.96	109.53	109.75	108.99	108.38	107.44	108.48	107.64	109.01	109.41	107.99	107.83	109.43	107.94	108.18	109.48	107.52	107.89	109.26	109.4	107.35	107.54	107.49	108.43	109.49	110.42	107.92	107.26	109.37	109.33	109.24	108.29	109.66	110.34	109.49	108.13	108.87	108.75	108.39	107.73	106.36	107.42	109.28	108.91	107.47	108.36
105.97	105.21	105.83	105.16	106.64	104.11	105.43	106.01	104.97	105.83	106	105.23	105.58	105.99	105.55	105.36	105.23	106.63	106.54	103.99	106.34	106.04	106.27	105.07	104.55	105.84	105.83	105.08	106.74	104.97	106.14	104.44	106.76	106.28	106.51	103.85	105.7	104.46	106.18	106.13	105.89	105.43	104.27	104.74	104.79	105.02	104.82	105.05	105.56	104.9
98.601	99.501	99.061	100.83	97.964	99.461	100.61	97.999	99.013	99.084	95.74	99.718	99.11	98.636	98.025	97.997	98.474	97.596	98.169	99.419	99.208	98.032	99.085	98.271	98.465	98.625	98.652	100.13	97.641	98.724	98.495	99.329	100.73	99.206	97.111	98.474	99.2	98.898	101.33	99.937	98.876	97.636	98.174	99.417	98.963	99.394	99.204	99.991	97.787	99.265
97.069	97.934	98.441	98.322	97.787	98.238	97.561	97.406	97.712	97.805	99.26	99.007	98.481	98.19	98.354	97.634	97.509	98.238	99.233	97.834	99.441	97.955	97.644	98.641	97.041	98.442	96.88	98.55	98.239	97.808	97.452	98.305	98.512	98.667	98.037	99.08	97.795	97.211	98.433	98.495	98.623	96.819	99.022	95.8	98.608	98.857	98.352	98.718	98.777	99.361
98.674	98.494	100.46	98.759	101.01	100.72	100.68	101.36	101.85	100.36	100.37	98.143	100.18	100.85	100.46	100.31	100.18	100.46	100.85	100.24	99.458	99.694	98.35	100.61	99.344	99.126	100.76	100.88	100.46	98.836	100.45	100.66	101.47	98.549	99.044	100.25	100.15	100.58	100.88	101.32	99.151	101.03	100.21	100.84	100.76	101.56	99.534	100.3	100.43	100.26
103.9	105.01	107.04	105.68	105.01	107.09	106.34	106.32	105.37	106.52	105.31	105.74	106.25	104.35	105.26	106.69	105.04	105.52	104.03	105.58	105.59	107.76	106.66	105.28	105.39	104.61	107.89	106.16	105.7	105.5	105.65	104.51	104.85	106.36	105.81	105.44	105.95	107.12	105.9	105.95	105.53	103.86	107.13	106.67	107.01	104.64	104.78	105.37	107.05	107.07
104.75	103.92	103.88	105.75	104.3	107.18	105.42	108.07	105.58	107.06	106.01	106.68	105.06	106.18	105.44	105.17	107.33	104.93	105.91	106.11	105.49	104.72	106.72	105.16	105.26	103.58	106.08	104.47	105.3	106.91	104.2	106.51	105.95	104.25	106.53	103.66	105.5	104.44	105.8	105.4	105.35	105.42	105.92	105.47	104.47	105.04	104.4	106.34	105.51	105.55
108.44	107.63	108.35	108.46	107.65	106.95	107.21	109.16	110.68	109.06	108.88	109.15	108.86	107.97	109.41	107.95	108.78	107.42	108.48	108.13	109.66	108.09	108.42	109.15	108.43	109.25	109.52	108.55	106.86	109.56	108.04	108.48	109.31	107.88	108.68	108.25	108.39	108.56	107.17	110.29	109.48	108.01	107.35	106.3	108.22	109.74	107.93	109.34	108.86	108.08
109.5	110.98	109.93	109.64	110.51	110.48	109.66	110.92	111.37	111.03	110.42	111.86	109.79	110.88	111.38	110.01	111.01	110.63	109.15	111.61	110.7	110.4	111.54	110.52	108.1	111.85	110.43	110.47	111.54	110.79	109.91	109.58	110	108.98	110.43	109.8	108.94	110.41	109.02	111.52	110.55	108.82	109.6	110.47	109.5	109.01	110.8	109.59	110.57	110.89
105.43	105.62	105.79	105.67	105.85	104.93	106.08	106.55	105.51	106.08	106.87	104.89	105.31	106.73	105.5	105.61	103.4	104.04	105.06	106.16	104.21	105.83	106.4	105.5	105.57	106.77	105.16	106.1	106.45	106.25	104.51	106.24	106.49	106.11	106.19	104.9	104.78	104.89	106.43	106.44	106.54	105.34	104.98	106.78	104.15	105.56	106.15	105.93	106.13	105.84
108.6	109.05	107.97	108.02	107.75	109.02	109.11	106.61	109.29	107.74	109.15	107.76	108.27	107.65	108.7	109.92	108.65	108.23	108.4	106.93	108.63	108.72	108.17	109.21	109.06	108.19	108.77	108.74	109.22	107.85	110.05	105.24	108.41	108.83	109.69	108.29	106.44	108.14	108.54	109.31	107.93	107.49	108.36	109.19	108.02	108.34	107.95	107.85	109.6	108.26
107.2	108.02	107.76	108.23	108.2	106.31	108.02	107.08	106.92	107.91	109.23	109.02	108.45	109.63	107.25	106.33	108.57	108.5	108.46	108.48	107.92	105.37	108.1	107.66	108.61	107.21	107.4	107.62	107.6	107.88	109.74	107.26	107.55	108.07	107.62	106.1	108.8	106.52	106.98	108.18	107.72	107.18	107.96	106.26	108.53	109.37	108.12	107.82	106.5	106.86
106.54	105.46	105.58	105.4	105.31	106.22	105.3	106.41	103.96	106.66	106.21	106.73	105.06	104.9	106.8	104.17	106.39	105.2	106.87	105.4	106.47	105.62	104.32	105.87	105.35	105.37	105.39	106.54	105.96	106.53	104.41	104.83	105.27	104.25	105.53	104.18	105.1	107.25	104.83	106.48	105.08	106.18	107.22	106.3	106.38	107.05	107.2	104.76	106.22	104.39
107.41	107.07	107.14	107.28	107.31	107.8	109.21	108.5	106.89	107.55	107.92	108.17	107.16	107.62	107.82	107.52	108.01	108.44	107.49	107.93	108.64	108.91	107.34	108.83	107.92	107.9	108.78	108.8	108.34	107.62	109.3	108.34	107	109.05	107.26	108.3	109.81	108.4	107.79	108.89	106.73	108.33	109.41	109.18	108.23	107.9	109.46	108.51	107.67	107.03
106.97	106.93	107.9	107.08	108.45	107.75	107.15	108.3	106.19	109.78	108.59	108.54	106.98	107.09	107.29	107.72	106.45	107.2	107.59	109.06	107.05	107.03	108.45	107.53	108.48	108.82	107.83	106.96	107.37	107.69	108.23	108.42	107.58	107.12	106.73	107.92	108.95	108.44	106.45	106.74	107.6	108.07	108.18	107.69	110.23	106.9	106.66	107.58	107.25	109.43
98.228	97.053	99.694	97.843	98.052	98.496	97.314	97.808	97.503	98.021	98.285	98.04	99.1	98.347	97.692	97.841	98.291	99.499	98.49	97.591	100.43	96.86	95.942	99.195	98.368	98.807	98.173	97.241	98.138	100.02	97.105	99.779	97.502	96.753	98.419	100.38	99.671	99.215	98.237	99.102	99.565	98.104	99.701	97.077	99.1	96.913	97.829	97.975	98.458	96.681
99.777	100.63	98.996	101.65	100.56	101.33	99.223	100.49	100.87	100.52	100.02	100.08	101.29	100.18	100.7	99.591	100.69	101.96	100.55	101.32	99.385	99.73	101.37	99.333	101.67	100.49	100.21	100.43	99.262	100.8	101.5	100.23	101.24	100.09	100.13	101.07	100.74	101.83	100.56	101.1	100.02	102.19	98.266	100.76	101.54	100.55	100.37	100.27	100.33	99.705
99.62	101.16	99.994	100.82	100.35	103.79	101.86	100.19	99.705	102.21	101.12	100.87	101.44	98.308	99.226	98.867	101.03	99.543	100.3	100.29	100.31	100.36	100.3	99.723	101.59	100.88	100.26	100.79	99.935	100.31	100.7	99.991	100.82	101.34	99.485	100.71	100.33	101.57	99.836	99.36	99.341	100.69	100.58	99.018	100.49	100.52	99.88	100.27	100.48	99.801
98.817	99.169	99.36	98.697	98.002	97.405	97.315	98.274	98.809	96.613	97.652	98.538	97.48	98.273	96.842	98.659	97.509	97.998	98.14	97.859	97.62	98.183	98.562	97.834	97.49	98.287	97.673	99.664	98.095	96.178	98.509	99.181	97.365	98.453	99.148	97.271	98.091	97.982	99.311	97.822	97.568	98.112	95.665	97.215	98.159	98.108	97.355	99.114	97.854	98.414
99.965	98.022	98.095	98.492	97.795	97.829	97.945	98.222	97.521	99.136	99.764	100.27	98.582	99.03	98.2	99.125	99.352	99.532	100.25	99.07	97.082	99.225	98.261	97.705	97.902	98.522	98.415	99.082	99.737	98.097	98.805	100.07	97.722	98.739	97.996	98.74	98.979	98.266	99.177	98.352	99.261	98.203	98.977	97.869	98.753	96.58	98.95	98.959	98.305	99.373
100.54	99.992	98.931	101.23	99.061	99.895	100.93	99.887	101.04	100.41	102.05	100.07	99.392	99.527	99.482	100.18	100.86	100.41	99.354	98.513	99.749	100.72	100.71	99.21	100.69	100.02	101.03	99.902	99.731	99.212	101.54	99.867	100.12	101.75	100.44	98.788	100.02	100.21	100.53	99.874	98.865	99.772	100.5	99.541	99.742	100.16	101.48	100.54	100.91	100.29
108.4	109.8	107.31	108.44	108.73	109.4	109.68	108.47	107.95	108.47	107.58	108.11	108.89	107.34	108.25	108.09	108.04	108.34	107.95	108.87	108.04	109.17	109.04	108.51	110.4	109.64	107.35	109.29	106.79	107.38	107.6	107.97	107.02	107.5	108.36	107.65	107.01	107.63	107.86	108.5	109.19	108.47	109.03	108.4	108.41	109.56	107.97	107.01	108.35	107.8
107.77	108.16	107.52	109.1	107.66	106.72	109.13	108.31	107.56	105.67	107.7	108.05	109.17	107.78	107.04	108.25	107.15	108.85	107.76	107	106.46	108.6	107.61	107.42	106.96	107.69	107.02	107.71	107.93	109.17	108.2	107.34	108.13	107.55	107.69	108.56	107.97	107.54	106.64	107.24	106.38	106.87	109.35	108.67	107.53	107.39	107.06	107.16	107.86	106.22
108.52	108.3	107.06	108.03	107.56	106.86	107.74	107.75	108.41	107.26	107.6	107.85	107.52	108.86	107.57	106.89	108.33	107.89	106.92	108.95	108.51	107.37	108.11	107.9	109.49	107.54	109.23	108.26	107.72	107.67	108.08	109.21	108.5	108.65	107.97	109.28	107.91	108.09	108.93	107.2	108.03	109	109.49	108.88	108.42	106.61	109.16	107.12	106.84	107.95
104.72	106.17	105.16	104.53	106.22	105.8	106.12	105.82	105.04	105.32	107.06	107.81	105.3	105.12	105.34	105.37	107	106.07	104.77	104.07	105.68	105.7	106.26	105.37	105.98	105.63	107.46	106.71	107.02	104.83	103.97	106.02	107.05	105.59	107.34	106.04	106.05	105.9	105.74	106.46	105.43	106.01	105.78	107.25	105.47	104.94	106.3	107.15	105.65	105.31
97.272	98.944	97.964	99.194	97.562	98.758	97.367	97.68	99.823	97.477	97.845	98.426	98.29	98.242	99.835	98.673	98.013	97.343	97.699	97.411	95.841	97.452	97.077	98.449	98.063	97.937	99.991	97.254	97.319	98.43	98.489	98.227	97.658	98.171	97.591	98.985	99.688	98.355	99.04	98.013	98.272	98.703	98.622	96.894	98.061	97.693	98.577	98.826	97.801	98.392
98.655	98.193	97.95	99.066	98.782	99.367	98.399	98.445	97.261	98.789	97.766	99.475	98.476	99.856	97.887	98.53	100.48	99.583	98.313	99.131	97.399	97.702	99.145	98.082	99.161	98.969	97.339	99.176	100.03	97.999	96.581	98.748	99.274	98.202	98.044	99.152	97.577	98.545	97.988	99.293	99.719	99.887	99.317	98.121	98.923	99.913	99.73	98.216	99.072	98.199
99.232	98.758	98.639	97.55	99.859	98.523	98.013	97.716	97.4	99.465	96.457	99.265	99.124	97.476	99.236	97.635	98.265	98.234	96.872	97.027	98.237	98.62	98.756	98.327	97.887	98.649	98.923	96.817	98.341	97.353	96.853	99.31	97.993	98.724	99.435	96.615	98.441	98.296	98.951	98.578	98.61	98.085	99.224	97.866	98.527	98.069	99.535	97.086	98.546	97.011
107.99	105.29	105.77	106.76	105.73	105.01	104.92	107.91	107.63	106.8	106.21	105.41	106.98	105	105.6	106.93	105.94	105.42	106.19	105.74	104.95	106.68	107.15	105.49	105.36	107.57	106.18	104.84	106.17	107.25	106.19	106.4	106.27	106.94	106.6	104.69	107.45	105.28	108.04	106.27	107.05	107.19	105.05	108.57	106.03	105.71	107.61	107.09	107.68	105.64
107.58	107.89	106.07	108.39	108.08	106.88	106.15	107.42	106.9	107.95	108.38	107.91	107.95	107.6	106.31	108.72	107.89	108.2	107.7	108.79	108.49	107.39	107.7	108.17	106.74	106.55	108.03	106.61	108.59	108.76	107.94	106.83	108.16	106.88	106.21	108.67	108.12	106.86	109.2	107.53	106.19	107.55	107.95	107.61	108.34	108.22	106.34	107.38	109.69	106.46
98.7	97.257	100.03	99.267	99.695	99.263	99.027	99.732	99.918	99.822	98.527	99.161	98.628	99.733	98.347	96.487	99.722	97.223	98.043	98.967	98.403	99.039	98.585	96.338	98.392	98.05	98.746	97.61	96.807	100.27	97.203	99.229	98.898	98.698	98.975	98.776	99.07	99.69	98.255	99.285	99.101	98.862	97.995	99.241	98.613	98.928	99.478	98.586	97.753	97.527
99.935	99.267	98.719	98.292	99.292	98.3	99.527	99.739	99.173	98.809	99.023	98.291	98.13	99.593	97.426	98.222	98.326	99.179	99.476	100.31	98.47	98.63	99.209	100.24	99.621	97.544	98.336	98.679	99.197	98.417	99.292	98.633	99.53	99.15	98.256	98.893	99.353	97.201	99.096	99.098	98.52	98.07	98.875	99.371	98.872	98.742	99.552	98.578	99.444	99.565
109.25	109.18	110.49	109.55	110.9	109.82	110.62	110.56	110.28	110.23	111.76	110.47	111.98	110.8	110.1	110.02	109.16	109.51	110.22	109.14	112.3	110.68	111.65	111.16	111.14	110.15	108.98	109.89	110.34	111.33	110.43	110.12	109.24	110.38	110.42	111.21	111.09	110.16	109.17	109.25	110.15	109.77	110.55	110.03	110.39	109.46	109.84	110.81	110.52	111.19
106.54	107.59	107.18	107.12	105.16	107.09	106.5	107.19	106.23	106.83	106.77	106.81	106.03	107.64	104.28	103.74	105.57	106.68	106.91	105	106.46	106.08	106.42	106.61	105.69	106.02	106.37	105.92	107.48	106.93	106.91	106.12	106.22	107.67	107.22	105.83	107.96	106.94	106.35	107.07	105.82	106.13	106.22	106.38	106.63	105.74	105.66	105.41	104.94	106.97
105.97	106.89	106.85	107.02	107.38	105.87	105.35	105.71	104.12	106.25	105.68	106.77	105.64	105.71	106.55	104.41	105.36	107.29	105.94	105.87	105.65	105.6	105.47	104.81	105.39	105.19	107.54	103.51	104.53	105.25	105.05	105.83	105.35	105.63	103.95	106.51	105.42	106.05	105.88	104.74	106.39	106.27	105.29	104.33	105.09	106.35	105.33	106.21	105.18	105.88
106.38	106.49	104.63	106.07	105.75	106.35	105.87	107.72	109.43	106.98	105.36	103.87	106.62	105.34	105.57	105.85	106.6	105.58	105.89	106.17	106.01	105.72	107.1	105.73	107.17	107.17	106.02	104.88	105.23	106.04	107.35	105.92	106.43	106.31	106.33	106.93	105.7	104.13	106.39	105.7	107.26	104.57	105.55	104.59	106.19	104.38	104.86	105.18	105.06	105.25
109.28	109.08	110.8	108.09	109.85	110.27	110.08	111.76	111.14	110.42	110.86	111.36	110.44	110.89	111.36	110.36	109.52	109.99	109.79	110.33	111.86	110.12	110.19	109.55	109.08	110.75	111.2	111.13	111.02	109.99	109.07	109.06	109.56	110.65	111.25	110.87	109.92	110.6	111.49	110.96	111.81	109.71	110.8	109.89	110.03	109.39	108.87	110.55	110.41	111.27
105.32	105.93	106.19	106.46	106.74	105.26	106.67	105.5	105.71	104.8	104.67	104.09	104.91	104.68	105.41	105.87	103.99	106.71	105.27	105.48	106	105.43	106.08	105.78	107.79	106.87	105.53	105.8	105.56	106.43	104.06	106.74	105.85	104.87	105.71	105.3	105.13	105.87	106.95	105.68	106.09	105.44	106.13	106.06	105.57	104.34	105.66	104.99	105.06	105.9
105.45	105.46	107.4	104.47	105.98	104.54	105.05	104.95	106.23	107.24	105.3	106.76	106.48	106.51	105.08	106.27	105.27	105.99	105.53	107.34	104.58	105.43	106.34	104.58	104.33	104.48	106.84	105.25	104.52	106.54	106.12	104.73	106.96	106.06	104.48	106.75	103.97	105.7	104.48	106.93	107.21	104.97	105.51	103.55	106.7	105.57	105.93	106.58	106.14	104.77
105.2	104.36	105.71	106.46	105.16	104.13	106.01	105.76	106.54	105.45	105.85	105	106.31	106.06	104.74	106.36	104.89	106.1	104.49	105.56	105.29	106.95	106.44	104.99	104.44	105.07	106.07	106.59	106.27	104.51	107.43	104.14	105.28	106.68	105.91	105.18	105.33	104.92	108.77	105.1	104.69	105.83	104.66	105.69	105.89	106.56	106.41	105.38	106.77	105.24
106.61	105.14	105.98	105.75	106.33	103.73	104.42	105.51	104.92	107.53	105.9	105.25	105.28	105	105.82	105.58	105.8	106.23	107	105.21	104.6	105.17	104.69	105.77	105.86	105.33	106.36	105.55	104.22	104.75	106.54	104.91	105.57	105.58	106.63	106.18	104.65	104.17	104.15	106.08	104.98	106.2	105.54	106.1	106.06	105.28	106.77	105.48	106.57	104.42
107.75	106.96	106.84	105.59	106.18	107.33	107.39	106.65	105.61	108.04	105.62	106.07	105.55	107.28	106.6	106.87	105.98	105	105.86	105.07	106.86	105.9	107.8	105.12	106.36	105.3	106.66	106.94	106.29	105.28	105.28	107.3	105.78	106.01	105.4	107.48	105.92	107.03	107.12	106.93	105.31	106.06	107.17	107.34	106.53	105.41	106.5	106.95	106.79	104.78
106.3	107.1	103.51	105.03	105.77	106.87	106.06	106.11	106.42	104.04	107.27	105.91	107.03	106.72	106.63	106.23	105.69	105.2	104.05	105.22	104.78	105.94	105.87	105	106.3	107.55	106.2	106.01	105.26	105.97	106.4	105.73	105.93	105.52	105.59	104.97	105.92	106.09	104.7	104.89	106.18	107.03	104.45	105.06	104.09	107.73	104.51	108.04	105.58	105.39
105.52	103.85	107.36	106.58	104.96	105.56	105.79	105.48	103.9	106.15	106.47	104.63	104.07	105.09	104.75	105.75	106.08	104.71	105.36	106.34	105.82	105.99	104.13	103.89	106.05	105.8	105.99	105.81	106.09	105.47	105.42	107	106.32	104.91	105.58	104.93	103.72	105.79	105.32	106.58	104.68	105	106.69	105.03	104.72	107.62	104.87	105.87	105.87	106.94
110.9	110.96	108.51	109.68	111.15	110.54	109.84	110.84	111.78	110.86	110.53	109.72	110.33	109.95	109.86	108.7	109.83	108.99	111.02	110.92	110.09	109.59	110.23	109.5	109.7	109.79	111.08	110.1	111.13	110.08	112.72	110.67	110.56	110.25	112.61	110.6	110.66	109.84	111	111.04	111.65	112.02	111.49	111.62	110.58	109.77	109.21	109.15	110.6	108.83
105.73	106.02	105.01	105.47	108.18	107.69	107.31	105.47	105.73	106.37	106.62	106.99	106.32	106.18	106.45	106.59	106.58	106.21	106.29	107.27	107.18	107.02	106.86	106.08	107.39	106.49	107.17	106.62	107.3	107.28	105.4	105.8	104.56	107.17	107.28	104.78	105.23	108.14	106.61	106.38	107.37	107.2	106.59	105.2	106.05	106.65	106.43	106.47	107.12	105.91
106.7	107.12	106.36	107.58	106.4	107.24	107.54	106.48	105.93	106.43	105.84	106.08	105.91	106.16	105.45	107.87	106.98	106.25	105.72	105.5	107.01	105.46	106.45	104.81	105.88	105.99	106.88	106.37	105.84	106.09	106.59	104.86	107.89	106.2	104.1	106.08	107.07	104.78	107.57	106.54	107.07	106.88	107.03	105.8	107.51	105.6	106.98	106.76	106.41	106.56
100.15	99.113	98.449	99.469	100.3	101.03	100.62	100.6	99.634	100.96	100.96	100.3	101.1	100.72	100.93	99.18	101.84	100.39	101.31	99.025	99.691	100.44	101.16	100.69	99.67	99.306	99.72	100.85	100.21	99.1	101.02	100.56	99.857	100.93	100.59	99.881	99.519	100.57	98.856	99.426	97.977	100.72	100.42	99.716	99.623	100.87	99.798	98.854	101.13	100.68
108.79	108.28	108.2	110.38	107.81	106.67	107.58	109.9	108.04	108.15	107.37	107.73	108.14	108.2	109.56	109.09	107.59	107.35	107.93	107.9	108.29	108.42	105.75	107.81	108.92	108.83	109.02	108.9	108.61	107.5	107.96	108.13	107.99	107.16	108.37	109.89	107.35	108.61	107.82	108.08	107.31	107.99	109.55	108.59	107.89	107.73	108.72	106.33	107.43	108.21
106.32	106.82	106.43	106.71	106.13	106.28	108.56	107.18	106.42	106.94	106.66	107.76	107.39	105.03	105.94	106.14	106.52	106.86	105.38	106.96	106.82	107.64	106.75	105.33	106.88	106.68	105.99	108.11	107.11	105.85	105.37	107.12	107.96	106.11	107.59	106.3	107.09	106.38	106.29	107.84	106.79	106.44	106.45	106.62	106.4	107.54	106.01	106.65	106.84	106.82
106.67	107.5	106.34	105.84	105.05	108.16	106.68	107.76	106.65	106.48	108.12	106.58	106.7	107.91	107.12	106.64	106.4	106.98	108.05	107.45	105.88	106.74	106.19	106.28	106.16	107.33	106.12	105.4	106.04	106.27	104.83	104.97	106.28	106.29	107.46	107.2	105.67	106.74	107.19	107.41	106.25	105.27	105.57	105.74	105.82	106.98	106.41	106.07	107.27	105.89
107.92	106.51	107.38	107.15	107.11	109.12	108.27	109.21	108.41	108.15	107.06	107.71	109.09	107.57	107.51	107.24	108.85	107.72	108.41	108.12	106.82	106.05	107.47	108.3	109.15	106.59	107.82	107.92	107.95	108.85	107.55	107.98	108.59	108.31	108.36	108.77	108.32	109.67	109.37	107.78	106.51	107.24	106.58	107.74	109.05	108.56	108.48	107.08	106.69	106.22
100.33	101.02	100.38	99.962	99.917	100.32	100.75	101.03	100.04	100.92	98.311	101.19	100.4	100.81	101.64	99.341	99.606	100.83	99.818	99.005	100.31	99.991	100.08	100.52	100.66	101.24	99.565	100.22	99.943	100.86	99.83	99.267	99.831	100.35	101.13	101.35	100.02	99.208	101.22	100.47	99.692	99.718	100.94	100.11	101.6	99.062	100.68	101.13	102.44	99.972
105.6	105.84	106.16	104.83	105.12	103.7	105.86	105.92	104.42	105.38	105.67	106.38	105.4	106.49	104.61	105.23	106.23	104.84	104.4	105.27	105.01	105.2	103.69	105.08	105.96	104.76	105.43	106.18	105.64	105.42	105.36	105.89	106.09	106.8	105.23	106.69	105.07	105.03	104.97	105.39	106.11	105.66	106.22	106.5	105.22	106.6	104.78	105.33	107.28	107.65
97.88	97.853	97.744	96.804	96.966	98.306	100.1	98.316	97.743	98.743	98.927	98.453	96.205	98.644	97.291	98.904	96.469	96.667	97.274	97.428	97.354	98.901	98.191	99.58	99.281	98.439	96.647	98.33	99.469	98.995	98.165	99.37	98.361	97.929	98.222	98.238	97.693	97.725	96.77	97.872	96.088	98.065	97.244	98.421	96.929	96.839	96.632	98.554	100.85	98.12
102.09	102.95	101.92	103.69	102.72	101.21	100.7	103.06	102.03	103.64	102.98	101.85	101.46	102.12	103.59	102.76	102.07	102.77	102.65	102.25	102.58	102.97	103.09	103.34	101.93	103.41	102.95	102.97	103.7	101.38	103.94	102.48	102.24	102.97	100.36	102.26	102.44	103.5	101.25	103.42	101.6	102.58	102.9	104.16	103.84	102.19	103.4	103.24	102.24	103.57
108.58	107.92	108.49	107.97	108.87	106.65	108.23	107.25	107.65	109.04	109.73	106.36	106.96	106.21	107.76	107.82	106.69	106.93	107.69	107.53	106.45	107.84	107.18	107.4	106.93	109.02	109.4	107.08	106.08	108.82	107.67	108.68	108.19	106.9	106.31	107.47	108.09	108.47	107.24	107.27	107.1	109.31	108.06	107.55	108.42	108.06	108.95	108	108.54	107.69
108.65	108.14	107.32	107.28	107.57	108.96	108.5	108.45	108.43	109.26	107.19	107.9	108.94	108	110.56	108.2	108.1	107.8	109.96	108.5	108.34	107.29	108	107.6	108.79	108.19	106.63	108.55	107.37	107.58	108.6	108.58	107.93	107.52	107.37	108.22	107.87	108.18	108.5	107.45	108.83	107.72	109.38	107.86	108.22	108.29	107.62	109.24	109.88	106.95
100.42	101.69	100.23	98.829	101.59	100.41	101.93	100.16	100.52	99.955	102.08	99.753	101.22	98.993	99.91	99.884	99.924	99.545	100.56	100.79	99.826	100.97	98.854	100.2	101.1	100.45	101.1	100.84	99.956	99.039	99.998	101.08	101.43	102.01	100.78	100.34	101.17	100.67	100.73	103	101.66	100.91	99.347	101.01	99.975	102.42	98.896	101.6	102.46	98.737
108.94	107.23	107.94	107.22	107.34	106.87	107.11	106.66	107.33	106.97	108.3	106.87	108.02	108	109.1	108.82	107.3	108.02	107.92	108.56	107.8	106.73	109.04	108.33	107.51	107.52	106.21	106.83	107.69	106.99	108.14	108.33	108.01	106.26	108.12	108.13	108.29	107.4	107.8	108.12	108.12	108.57	109.55	108.94	107.52	108.81	108.2	107.3	108	107.23
106.51	106.69	106.19	106.52	107.17	106.7	107.13	105.54	106.22	107.31	106.66	106.76	105.08	108.53	106.62	104.35	105.77	105.27	106.73	107.25	106.47	106.33	106.63	107.85	107	106.91	106.88	107.34	105.46	106.68	107.17	106.5	107.31	106.41	107.37	106.35	105.93	106.5	106.85	105.47	106.85	106.6	106.58	105.91	106.7	107.44	105.94	108.42	105.6	105.94
108.93	108.06	108.79	108.49	107.31	108.1	108.29	107.98	106.93	108.36	106.04	108.31	107.05	108.69	108.56	106.3	106.97	108.49	107.6	107.27	107.42	107.93	107.75	109.15	108.33	106.17	105.68	108.43	106.3	108.23	107.94	108.06	108.05	107.29	108.77	108.13	106.92	106.96	108.23	105.65	107.57	108.12	109.38	108.21	108.07	107.38	107.1	106.46	107.65	107.56
100.02	100.04	102.54	101.06	100.24	101.64	100.1	102.22	100.45	101.05	98.687	100.43	100.47	100.4	101.99	100.32	100.44	100.48	99.08	100.63	100.63	100.56	100.88	100.29	100.72	100.41	101.06	101.32	101.19	99.838	100.63	101.04	99.959	98.168	101.09	101.54	102.21	100.65	100.66	100.23	100.58	100.08	99.54	100.76	100.16	101.45	100.68	101.87	100.46	100.42
104.17	105.21	105.58	106.05	104.72	104.91	104.11	105.88	106.17	104.75	105.64	107.16	105.13	106.19	103.76	104.03	105.6	105.21	105.45	104.76	104.3	104.58	105.76	106.99	106.36	104.11	107.41	106.59	105.84	104.25	106.48	106.02	106.66	104.93	105.05	107.06	106.9	104.82	105.95	104.18	105.29	104.9	105.66	106.53	105.93	105.21	103.92	105.38	104.33	106.58
106.53	105.59	107.4	105.84	107.29	105.46	106.96	107.35	107.01	104.82	106.25	105.6	106.59	106.17	106.95	105.62	106.58	108.24	106.02	105.69	105.81	105.84	105.07	105.93	105.65	105.34	106.05	106.69	106.46	106.31	107.34	106.23	107.43	105.2	108.06	106.12	105.78	107.19	104.74	107.02	105.71	106.09	106.68	107.08	105.04	104.93	107.12	106.15	106.64	107.18
102.79	101.71	103.06	101.8	102.84	103.74	103.75	103.59	102.98	102.38	102.3	104.33	101.27	102.83	102.45	102.9	102.25	101.79	103.12	102.44	103.59	100.8	103.64	102.4	101.95	102.6	100.68	104.16	101.7	103.91	101.57	102.8	104.45	103.47	103.38	102.64	103.69	102.62	102.39	103.78	104.37	102.37	104.48	103.99	102.55	103.25	104.94	103.17	102.88	102.71
106.18	105.76	106.95	105.92	105.66	106.77	105.3	106.57	105.99	107.76	105.8	105.4	106.38	105.21	106.65	106.55	107.94	106.21	105.5	106.68	107.24	106.99	106.24	107.38	106.19	105.33	105.9	106.97	105	105.37	107.53	105.75	105.37	106.24	105.5	106.43	106.37	107.16	106.74	106.54	107.63	106.61	106.63	106.13	107.12	108.3	104.58	106.14	104.95	106.08
107.01	105.37	103.69	106.51	104.99	105.54	105.12	104.54	103.82	105.34	104.94	105.15	105.35	105.37	105.62	105.41	106.12	104.69	103.94	105.04	105.68	104.58	105.36	106.07	105.16	103.56	106.14	105.47	106.65	105.46	105.28	105.53	107.29	105.25	104.53	107.44	104.5	105.64	106.22	104.45	106.3	105.49	106.84	106.55	106.29	105.21	105.54	105.46	105.73	105.01
108.03	109.93	106.57	107.35	107.98	106.91	108.1	108.99	106.98	106.4	106.41	109.45	108.65	107.35	106.44	107.53	108.48	107.68	107.7	108.47	106.92	108.04	108.38	106.44	110.18	108.24	108.29	108.09	107.23	109.33	108.01	108.67	107.96	108.06	108.96	108.41	107.48	107.96	108.19	108.11	107.33	107.81	108.25	107.48	108.01	107.27	109.21	107.66	106.59	106.97
106.57	104.82	105.88	105.21	105.99	107.86	106.13	105.57	106.25	105.07	106.09	104.46	105.56	106.2	107.3	106.77	107.08	107.2	106.87	105.17	105.55	106.45	105.24	106.9	107.49	105.26	106.34	105.72	104.39	106.48	106.13	106.8	105.38	104.66	104.68	107.73	105.53	107.3	105.19	105.6	104.43	105.89	105.92	107.4	105.8	105.66	105.24	107.15	105.93	104.89
97.214	97.537	97.94	98.825	99.243	97.91	97.781	97.537	97.699	98.45	96.948	97.822	96.712	98.077	98.66	98.496	98.173	98.236	97.963	98.449	98.607	97.839	98.451	98.983	98.488	98.631	97.363	98.727	98.124	97.517	97.737	99.459	98.148	95.653	97.412	98.897	97.455	99.579	97.054	99.134	99.574	98.562	96.475	97.781	96.711	97.968	99.244	97.737	97.091	97.684
102.05	99.609	101.66	98.833	99.062	100.2	102.63	102.02	100.65	100.73	100.6	101.47	100.3	102.5	100.49	103.06	100.71	100.73	101.73	101.59	100.47	100.39	100.76	101.86	100.51	100.99	101.92	101.37	100.68	100.99	100.28	100.15	102.52	101.25	101.55	101.38	100.83	101.26	101.21	100.51	101.39	100.78	101.32	102.94	100.14	101.59	100.58	101.86	100.44	101.52
106.47	105.85	106	105.7	106.28	108.39	107.49	106.47	105.72	107.22	106.13	106.07	105.76	105.86	105.65	107.54	105.75	106.21	104.86	108.63	107.69	107.23	106.19	106.49	107.27	105.16	106.99	106.97	105	107.58	106.28	107.28	107.13	107.85	105.94	106.35	106.23	106.27	106.39	106.28	106.59	107.15	107.21	105.14	106.43	105.76	106.87	105.95	105.66	106.83
107.24	108.44	107.84	109.19	109.73	107.97	108.4	108.11	108.36	108.37	106.42	108.5	108.78	109.15	108.09	108.51	109.68	109.24	109.6	108.52	109.41	108.64	108.63	107.04	108.3	111.27	109.48	106.86	109.33	108.49	110.03	107.92	108.39	107.44	109.06	108.39	108.19	109.13	109.39	109.8	108.27	108	109.7	106.95	107.51	108.87	109.08	108.76	108.38	108.64
106.37	106.94	108.04	106.67	107.19	108.32	106.71	107.51	105.46	108.12	107.28	107.05	105.64	107.35	107.29	106.57	107.13	107.44	108.04	106.27	106.76	107.91	106.55	107.39	105.73	107.45	105.64	104.91	106.69	107.45	106.61	108.14	106.28	106.16	106.43	106.2	106.47	106.64	107.97	107.53	106.37	106.07	106.42	107.6	107.91	106.31	107.23	105.45	107.8	108
107.47	109.34	107.5	106.53	109.08	108.11	109.12	108.52	108.2	108.01	107.22	107.54	107.56	107.53	107.37	109.03	108.06	108.94	108.29	109.86	109.31	107.12	108.15	108.41	108.03	108.1	108.19	107.84	107.72	109.55	106.77	109.46	106.45	107.17	106.75	108.19	107.3	108.3	108	108.05	106.06	107.29	108.28	108.05	107.85	107.41	107.26	108.06	106.16	108.1
105.44	104.47	106.31	104.79	107.35	105.86	105.78	105.39	105.81	105.18	104.18	104.12	104.39	105.33	106.32	105.68	106.09	107.52	106.97	105.85	106.4	105.86	105.27	106.98	104.86	105.55	106.75	106.52	105.36	105.57	104.77	105.62	106.76	106.38	105.66	105.78	105.61	106.7	105.04	105.12	105.41	104.73	104.88	104.76	103.25	105.28	105.7	105.2	106.87	106.17
100.38	101.99	100.21	102.34	101.84	100.53	101.22	100.42	100.61	101.04	100.53	101.82	100.57	101.88	101.42	101.93	101.5	100.38	100.13	99.322	99.789	101.72	102.11	100.74	100.53	101.99	99.597	101.67	99.652	101.18	100.14	100.51	102.75	102.29	102.01	99.464	99.621	100.56	100.79	101.94	100.33	101.17	101.18	102.23	99.327	100.3	102.57	101.4	101.5	100.1
100.62	100.79	102.29	99.5	100.97	100.28	101.62	99.898	101.09	101	101.94	103.05	100.48	101.71	101.24	101.06	100.07	102.11	101.04	101.01	100.29	100.36	100.46	100.99	101.26	99.445	100.04	99.802	101.84	101	98.786	101.13	101.54	99.739	101.53	99.578	101.31	100.55	100.92	100.2	99.6	101.55	100.1	100.35	101.2	100.95	100.09	101	102.1	102.07
98.027	99.438	98.925	97.822	99.451	96.653	98.66	98.608	99.221	97.977	97.682	101.25	99.32	97.607	96.711	97.974	98.064	97.896	98.367	99.276	98.325	99.211	98.682	98.258	97.587	98.378	99.05	99.021	97.966	96.544	99.362	99.16	98.362	99.699	96.62	95.934	100.97	97.385	98.596	97.888	99.06	98.532	96.85	96.652	97.994	99.015	98.963	97.289	97.718	98.603
107.17	107.29	107.8	108.04	107.23	107.63	107.3	107.96	109.29	109.04	105.89	108.05	107.03	105.83	107.96	107.62	107.76	109.22	106.75	107.67	107.47	107.21	107.56	107.57	108.1	107.29	106.09	107.18	107.4	109.01	107.63	108	107.02	107.72	107.71	105.9	107.23	106.87	108.56	108.61	108.52	107.9	107.96	107.36	107.21	108.9	107.93	108.36	106.16	107.15
108.81	108.11	107.06	108.3	109.05	106.77	107.15	108.86	108.68	108.93	108.12	108.22	108.39	108.85	106.06	108.45	107.01	108.78	108.06	108.12	107.58	110.55	108.35	107.92	107.86	108.42	108.51	108.85	106.39	107.64	107.13	107.8	108.88	108.36	108.32	109.02	109.76	108.86	108.4	107.39	108.38	108.49	109.87	108.94	108.39	108.72	108.1	109.19	109.43	109.45
97.088	96.473	95.471	97.098	98.727	98.141	97.36	96.345	95.99	99.125	96.564	98.342	98.814	97.443	99.353	98.102	97.865	96.391	98.798	99.419	97.094	98.724	98.727	98.974	99.519	97.086	97.95	98.531	97.35	96.277	98.538	97.156	97.726	97.705	97.015	97.432	97.505	96.552	98.414	98.22	99.167	98.149	99.027	98.637	97.188	97.901	99.423	98.85	97.779	97.619
98.164	97.884	95.843	97.385	99.121	97.317	98.445	99.527	97.882	95.739	97.812	96.024	96.964	98.499	97.855	96.778	98.253	98.111	98.841	98.73	97.847	97.318	96.732	97.117	97.649	98.003	98.515	98.464	97.145	97.606	98.23	97.543	98.592	98.029	97.989	98.608	97.578	97.745	97.34	99.042	97.883	97.924	98.517	97.954	98.624	98.286	99.61	99.474	97.667	97.029
103.63	104.46	102.63	102.14	103.4	102.94	101.28	102.32	102.08	103.47	102.6	105.06	101.68	102.3	104.04	102.78	102.72	104.11	102.46	101.13	103.38	102.13	102.31	103.86	103.94	103.11	102.8	103.12	103.6	103.17	102.88	103.07	102.31	103.02	102.71	101.36	103.95	102.06	101.8	104.03	100.97	101.77	103.25	103.42	102.91	104.02	101.8	102.03	103.3	103.06
105.48	105.77	106.28	106.18	106.05	107.45	105.9	106.66	105.52	105.87	105.91	106.52	106.56	105.77	107.86	107.51	107.08	106.81	106.12	107.26	107.37	106.46	107.55	105.41	106.97	106.89	107.17	108.39	106.24	105.96	106.48	107.38	106.09	106.39	106.04	105.85	105.8	105.24	105.41	106.22	107.47	107.46	105.98	107.01	106.4	106.15	105.91	106.68	105.97	104.9
99.983	100.64	100.2	99.959	99.845	100.37	101.06	99.108	100.19	99.381	100.17	100.76	101.26	99.66	99.54	100.19	99.114	100.74	99.417	101.32	98.231	99.817	100.12	101.49	100.25	100.33	100.5	100.94	100.54	100.74	101.34	98.004	100.78	99.392	100.03	102.32	99.749	100.31	100.75	100.19	99.847	100.69	99.308	99.878	99.686	100.64	100.51	100.44	102.46	99.867
100.96	99.992	101.52	100.22	101.38	100.96	99.919	100.96	100.55	100.7	101.58	100.5	101.82	100.18	100.53	98.864	101.8	100.96	102.38	101.61	101.79	102.13	101.76	100.27	101.64	99.405	101.88	101.3	100.01	102.3	100.59	100.44	99.787	99.126	102.68	99.628	101.31	99.442	100.53	100.15	101.38	101.06	100.71	102.34	101.02	100.96	99.927	101.12	101.17	99.025
106.51	106.15	105.21	105.35	105.93	106.34	102.98	106.26	105.92	104.64	106.23	106.14	104.84	105.71	104.31	107.23	105.57	105.13	103.34	105.01	104.52	105.56	106.76	104.65	107.11	105.56	105.38	103.62	105.67	106.23	105.03	107.06	105.07	105.43	105.97	104.97	106.11	105.7	106	105.75	104.01	106.18	105.12	103.22	105.4	105.85	104.97	104.04	105.71	106.89
109.03	108.63	108.41	108.19	107.67	105.88	107.15	108.47	109.12	109.19	108.8	108.63	109.2	107.54	107.99	109.16	109.42	106.71	109.25	108.32	108.21	108.91	107.64	108.29	108.52	108.15	109.06	109.13	106.56	108.93	109.1	107.65	107.93	109.03	107.77	108.83	107.31	109.06	106.21	108.63	109.2	108.83	106.39	108.81	107.44	107.47	106.79	107.93	107.74	107.63
109.41	106.98	108.99	109.37	107.83	107.27	108.8	109.4	109.52	109.36	108.62	108.59	108.95	108.62	107.99	109.47	109.74	107.54	107.7	108.68	108.13	107.37	108.59	107.39	108.03	107.15	108.76	107.48	109.12	107.9	109.41	107.55	108.27	108.41	108.08	109.36	109.47	108.77	108.74	108.33	107.61	108.68	108.35	109.52	106.58	107.82	107.28	107.67	107.46	108.81
108.85	107.02	107.25	107.48	108.64	106.06	108.08	108.81	107.98	108.22	105.28	107.48	108.12	107.4	108.54	108.62	108.92	108.16	106.17	108.8	108.13	108.84	108.39	107.51	107.78	107.9	105.9	108.22	107.99	109.9	107.12	108.39	106.87	107.96	108.11	108.37	107.22	107.02	107.88	107.61	107.7	107.66	107.81	107.67	107.86	107.14	107.03	107.7	107.86	109.06
100.6	99.239	101.21	99.863	100.5	98.916	99.473	100.32	101	99.537	100.05	98.639	100.93	99.895	100.31	99.489	100.22	99.606	100.02	100.35	101.82	100.55	100.66	99.903	99.32	102.87	99.243	99.34	101.85	99.955	100.27	99.802	99.715	99.698	100.07	98.559	100.64	99.266	101.62	100.05	99.763	100.34	100.64	101.19	100.65	100.81	100.42	101.8	99.26	100.71
104.89	106.35	105.13	107.11	107.54	106.42	107.8	107.16	106.1	106.01	106.36	107.8	107.33	107.53	106.19	107.02	105.48	105.96	106.65	105.6	105.37	106.06	106.8	106.6	106.16	106.98	105.98	106.44	106.15	106.65	107.33	105.16	105.5	105.81	107.38	106.42	105.51	107.04	106.89	103.88	106.02	106.16	106.93	106.47	107.76	107.09	105.1	105.65	107.21	105.97
103.66	105.01	105.33	104.31	106.23	107.15	107.67	106.09	104.26	104.4	104.92	105.77	106.43	104.51	105.91	106.11	105.18	106.54	104.84	106.45	106.43	104.36	104.46	105.8	106.1	106.3	106.8	105.16	105.59	106.27	104.75	106.66	106.33	107.65	105.27	105.59	104.82	104.07	105.04	105.98	105.69	107.29	105.91	106.31	105.95	104.46	104.94	105.93	105.86	104.87
110.04	110.25	111.63	109.93	111.08	110.08	110.45	110.97	111.14	110.75	110.28	109.88	109.64	110.08	109.7	110.65	109.01	110.45	110.84	109.47	110.31	109.28	109.87	109.88	110.66	108.4	109.95	111.05	110.81	110.67	111.82	110.65	109.86	111.05	108.84	110.53	111.05	110.03	111.51	111.18	107.92	110.13	109.23	109.3	109.53	109.6	110.77	110.17	111.74	110.42
109.17	109.35	108.7	106.41	106.97	108.8	108.47	107.82	108.13	108.19	107.05	108.19	107.31	107.22	107.14	108.64	107.59	107.69	108.6	107.18	108.01	108.7	107.14	107.22	108.38	108.61	107.77	108.79	109.17	107.93	109.81	106.38	106.47	107.41	106.31	106.31	107.99	109.89	106.72	107.51	108.8	107.63	108.87	107.25	107.01	109.01	108.85	108.3	108.7	108.62
108.5	108.99	108.7	107.33	108.96	107.16	106.45	108.09	107.54	107	107.65	107.25	107.92	108.02	108.21	109.4	109.17	107.4	107.32	109.08	107.87	107.68	107.75	106.7	107.16	107.24	107.7	109.14	107.5	108.06	108.03	107.3	110.1	107.18	107.03	107.64	107.82	108.34	108.25	107	108.98	107.79	108.63	107.06	108.77	107.21	106.48	108.99	109.03	107.34
104.23	105.42	107.63	105.92	104.96	105.65	105.18	106.26	105.89	104.81	105.11	104.3	105.06	105.7	105.04	107.44	106.31	106.76	105.61	105.6	104.82	106.51	107.33	105.47	103.97	105.82	106.47	104.95	105.73	106.48	105.29	106.14	106.98	106.62	106.69	106.13	105.03	107.42	108.28	106.7	106.32	104.57	105.16	105.51	105.26	105.1	105.36	105.8	104.16	106.95
106.7	108.46	106.57	105.92	107.19	106.55	106.78	105.78	105.75	107.28	106.98	106.39	107.05	106.11	104.75	105.66	106.55	106.52	105.41	106.02	105.74	105.69	106.05	106.35	105.28	104.63	106.55	108.44	106.89	106.37	106.18	106.63	106.42	105.94	106.88	106.79	107.54	106.5	107.05	107.1	106.1	108.27	106.88	105.15	106.97	105.91	106.84	105.51	106.08	106.69
97.631	99.387	97.748	96.635	97.899	97.75	98.873	98.529	97.445	98.039	98.441	98.566	98.045	98.624	98.576	96.667	97.614	98.514	99.923	98.09	98.914	98.485	97.788	98.075	98.11	99.5	98.445	97.956	97.762	99.222	97.997	98.217	98.673	98.558	98.838	99.761	99.005	100.41	97.126	98.769	98.639	97.037	98.24	97.521	98.633	98.176	98.715	98.104	99.133	97.766
97.967	97.875	97.448	98.684	96.331	98.581	97.236	96.203	98.51	98.275	99.386	98.767	97.73	99.217	97.28	96.622	98.037	96.894	97.293	98.481	98.624	98.788	99.634	97.443	97.145	97.715	98.574	99.496	98.66	98.14	98.883	96.853	99.263	98.016	97.964	98.419	98.327	97.402	96.952	98.257	97.518	98.925	97.446	98.387	99.374	98.228	96.467	98.061	97.321	98.294
108.22	106.83	107.4	107.55	105.72	108.38	109.16	107.67	107.32	109.2	108.45	107.47	107.44	106.86	108.52	107.54	106.36	107.45	106.79	106.87	107.89	109.82	107.64	107.24	108.58	109.06	108.73	108.37	106.31	106.84	106.99	107.91	106.79	108.12	107.36	108.63	107.43	107.29	108.42	107.98	107.57	110.37	107.11	108.29	107.7	108.36	108.51	106.87	106.37	108.02
108.34	108.27	106.83	109.12	107.76	108.3	107.77	107.72	108.47	108.57	107.61	109.07	109.06	108.1	106.96	107.83	108	107.93	107.24	109.18	107.56	108.38	107.01	107.24	108.71	107.46	109.05	108.2	108.04	107.73	107.36	107.22	108.05	107.78	109.07	107.15	107.53	108.91	107.12	108.72	108.09	109	109.25	108.67	108.85	108.67	107.56	108.4	107.62	108.57
104.01	105.31	105.19	106.5	105.87	104.59	105.03	105.28	106.1	105.66	104.97	105.63	105.37	106.31	104.33	105.29	105.89	105.09	105.24	105.68	106.28	106.83	105.86	105	103.93	106.79	105.25	105.77	106.12	106.16	106.43	105.87	107.13	104.39	104.69	104.39	105.63	106.73	105.32	108.28	106.44	106.46	106.4	105.16	104.44	106.45	106.31	105.61	104.33	105.84
104.34	104.53	105.35	105.16	105.26	105.66	105.57	107.07	104.34	104.86	104.38	105.5	104.94	106.07	104.21	106.2	107.51	106.18	104.46	104.38	105.68	105.1	106.79	105.66	106.21	106.21	106.11	108.11	106.53	105.79	106.36	106.39	104.76	105.29	105.35	106.45	107.02	105.44	105.85	104.63	103.39	104.82	105.32	106.06	105.61	105.07	104.4	106.78	105.39	104.91
106.29	104.58	106.48	104.65	104.87	107.17	106.47	105.54	105.52	104.19	104.96	106.1	106.42	105.1	105.2	105.78	106.33	106.23	105.67	104.85	103.56	106.09	107.94	105.29	104.75	105.94	105.93	107.15	105.94	106.06	105.09	105.63	105.66	105.26	106.2	105.28	104.87	104.73	105.38	103.88	103.76	105.37	105.91	105.79	103.71	105.88	105.51	105.27	105.93	104.29
101.4	100.08	101.7	99.354	99.481	101.07	100.4	100.51	99.949	100.2	101.09	101.61	100.46	100.09	99.243	101.1	100.6	98.716	99.123	98.787	99.758	100.28	99.706	100.94	99.42	99.757	101.2	99.691	100.72	99.747	100.25	100.67	99.367	101.14	101.33	99.757	100.8	100.93	98.688	99.915	100.89	100.65	99.21	100.57	99.747	101.89	101.23	101.26	100.48	99.78
107.88	106.63	109.07	107.22	106.24	108.55	107.45	109.33	106.6	108.46	107.73	107.4	108.29	108.19	106.48	108.86	107.69	107.66	107.47	107.89	108.36	107.27	106.55	108.94	107.66	107.92	108.02	104.82	108.42	108.39	108.53	108.25	109.05	107.58	107.85	108.92	107.7	106.14	108.99	107.43	107.21	108.78	107.81	107.93	107.51	107.84	107.39	108.45	106.82	107.39
97.21	95.829	97.031	98.297	97.702	97.155	99.193	100.09	97.398	98.84	97.643	98.841	96.747	97.648	97.689	99.453	96.914	99.269	96.411	97.029	97.244	98.72	98.436	97.534	97.268	96.61	97.815	96.625	97.887	96.986	96.945	96.905	98.589	97.606	98.193	96.838	99.758	97.162	97.507	97.508	97.467	97.547	98.83	97.494	97.189	100.07	97.559	99.491	97.984	99.337
104.39	107.16	105.8	105.41	106.27	105.73	105.59	104.26	106.67	104.97	106.1	105.8	106.98	107.23	106.33	104.28	107.22	107.92	105.52	103.87	105.99	106.16	104.83	105.73	106.36	105.52	104.14	106.95	106.86	106.22	105.54	105.08	106.84	105.1	104.07	106.44	105.69	103.65	104.41	106.74	105.41	105.31	105.67	105.5	106.74	105.9	106.86	107.12	105.68	104.6
97.948	99.37	99.07	99.008	98.177	99.438	97.149	98.056	97.318	96.551	98.722	97.304	97.38	99.133	98.277	97.379	97.331	98.907	96.572	98.112	97.794	97.551	99.585	97.607	98.451	96.544	97.594	98.091	99.434	97.398	97.61	97.857	97.641	96.296	97.524	97.943	96.189	98.112	98.197	98.985	97.751	98.727	97.313	97.243	98.563	98.25	97.445	99.154	98.323	99.255
98.786	99.702	100.81	99.91	100.66	101.26	100.77	100.56	100.57	100.85	100.26	100.19	99.938	99.999	100.02	101.36	101.08	100.61	101.84	100.74	100.66	100.99	100.74	101.44	100.26	100.91	100.78	100.14	99.318	99.821	99.946	101.06	100.14	99.624	101.46	100.39	100.5	100.09	101.93	101.14	101.5	100.36	100.52	101.54	100.19	100.66	100.89	102.35	100.89	98.635
98.81	98.824	98.025	98.254	98.803	99.4	99.276	99.653	100.3	99.695	99.969	100.31	98.336	97.659	99.14	99.494	99.605	99.312	98.107	99.605	99.005	98.402	99.279	98.86	97.653	98.377	100.06	99.145	98.581	97.787	99.152	98.794	98.746	98.09	98.862	101.29	99.658	99.04	98.495	99.656	99.543	97.15	98.889	97.284	98.037	99.024	98.724	98.049	100.71	98.141
107.39	107.05	105.64	106.95	106.72	107.16	105.42	106.08	107.34	106.06	107.35	104.65	105.81	107.97	106.16	106.73	107.45	108.31	107.51	106.65	105.36	106.58	106.21	106.82	105.45	105.68	107.31	107.61	105.85	105.55	106.64	106.6	106.47	107.6	106.46	105.66	107.43	105.18	107.47	107.29	107.49	104.9	107.43	105.66	107.53	105.07	106.56	105.82	106.44	107.57
104.29	104.6	105.16	104.64	106.49	106.92	105.76	105.08	104.52	105.48	106.82	105.47	106	104.96	104.69	105.74	105.31	104.39	105.36	105.61	106.22	104.94	105.63	106.1	106.07	105.53	106.15	105.57	105.22	103.23	106.39	104.23	104.99	104.95	107.51	106.16	105.52	105.07	105.11	105.34	107.44	104.14	106.77	105.93	104.6	104.79	105.23	104.82	105.45	105.78
107.07	104.68	106.79	104.93	107	105.77	104.76	105.41	106.28	108.23	105.39	106.18	107.31	106.47	107.22	105.7	106.48	106.21	104.97	107.64	107.55	105.94	106.61	106.99	107.79	107.12	106.18	105.84	106.1	105.64	106.28	105.93	106.26	106.7	106.16	105.17	105.26	106.32	107.09	107.03	107.58	105.67	105.55	105.79	105.82	105.36	105.53	105.75	106.4	104.64
107.25	107.97	108.25	106.39	109.04	108.33	108.93	109.14	108.09	108.85	108.74	107.95	108.53	109.48	108.99	108.11	108.09	106.89	107.8	108.42	107.99	107.52	108.28	107.83	108.83	108.9	107.99	108.68	107.9	106.63	108.99	108.6	108.6	107.89	108.92	108.14	107.19	108.11	108.88	108.28	108.96	108.61	108.7	107.1	108.03	108.48	109.58	107.62	110.48	107.98
109.04	106.96	106.83	110.23	108.63	108.38	108.58	107.37	107.3	107.59	107.04	108.92	108.75	107.76	108.67	108.45	108.99	108.78	106.69	108.03	108.68	107.74	108.3	108.65	108.74	107.13	109.32	108.35	108.38	107.95	108.55	107.38	107.45	108.36	107.47	107.11	109.88	109.28	109.1	107.67	108.94	108.62	107.75	108.21	107.6	107.29	107.37	106.47	108.28	108.86
110.73	109.16	109.95	109.78	111.09	109.83	110.99	110.83	108.96	111.42	111.19	110.68	110.45	112.34	111.14	109.41	109.95	110.91	109.92	111.32	110.13	110.57	110.57	110.28	111.68	109.13	109.56	110.84	109.64	111.37	110.03	109.51	109.49	110.93	109.43	110.11	109.69	110.39	109.46	110.72	110.48	110.98	109.42	110.07	109.61	111.23	110.05	110.73	109.91	109.62
99.069	98.393	99.41	98.944	100.65	98.888	99.648	97.625	98.161	99.224	98.207	98.477	97.307	98.252	97.605	98.151	98.994	98.843	99.048	99.328	100.07	98.361	98.304	99.403	98.486	99.107	98.114	99.34	98.662	99.776	98.455	99.285	97.531	98.401	99.158	98.29	97.999	98.648	99.086	98.327	97.685	99.331	97.4	100.05	98.818	100.62	100.65	99.621	99.148	98.89
107.98	105.64	106.35	106.28	106.59	105.96	106.89	107.81	106.67	107.45	106.96	105.79	107.26	105.96	106.08	105.49	106.39	105.98	107.05	105.33	105.32	105.7	106.98	107.26	106.58	104.72	107.87	105.53	107.48	104.63	105.68	106.77	106.7	106.43	106.89	105.87	108.49	106.48	105.5	107.08	105.25	106.26	108.15	108.53	105.19	107.33	106.88	105.56	104.67	105.36
98.677	96.767	97.84	97.928	98.918	99.384	98.291	98.375	96.736	99.247	99.334	98.57	99.017	98.091	99.54	98.82	97.537	97.503	98.165	98.604	98.906	98.028	98.629	97.928	98.283	96.59	98.198	99.109	98.267	97.617	98.287	97.726	99.136	98.918	96.928	98.795	98.031	97.636	96.74	98.846	97.881	99.066	99.1	97.897	98.603	97.957	98.435	98.32	99.072	97.775
110.51	108.89	109.05	109.58	106.78	108.24	108.25	108.9	107.04	109.74	107.02	108.04	108.15	108.33	107.95	106.54	108.8	108.9	107.99	107.25	108.09	107.61	108.26	109.1	107.4	108.74	107.68	109.76	109.2	108.98	106.69	108.49	109.02	107.83	107.73	107.15	107.44	105.94	107.18	107.49	107.29	108.71	106.93	109.6	109.64	108.47	109.13	108.5	107.8	108.05
107.77	108.16	107.99	108.54	106.2	108.91	108.69	107.87	109.01	108.2	108.53	108.63	108.56	108.01	109.17	108.74	109.15	108.59	108.18	108.97	107.83	108.96	107.53	108.08	108.03	109.71	108.01	107.47	107.53	107.01	108.67	107.23	107.52	107.46	109.8	107.84	110.23	107.26	108.59	107.67	108.14	109.15	106.67	106.65	107.83	108.47	109.99	109.2	109.96	108.85
104.95	106.21	105.23	104.64	104.54	103.88	106.05	104.14	106.08	105.38	106.37	107.01	105.89	105.92	105.58	105.18	105.6	105.5	106.78	106.87	105.79	105.27	105.27	105.15	106.81	106.4	105.48	106.54	105.29	106.47	106.03	104.98	106.15	106.13	107.07	104.19	105.93	105.33	105.27	103.92	105.25	105.58	106.22	106.57	105.96	104.11	105.47	106.51	105.31	105.82
107.66	106.55	106.81	105.01	106.54	105.51	106.18	106.52	106.85	105.94	106.49	106.62	105.77	105.22	107.54	106.75	107.34	104.79	105.61	107.54	107.57	107.42	106.58	105.63	106.71	106.12	107.29	107.51	105.37	104.91	106.26	107.3	107.59	105.72	105.98	105.88	108.02	105.69	108.2	106.51	106.01	105.61	105.76	105.91	106.59	106.24	108.48	107.45	106.13	106.16
106.08	104.5	106.86	106.89	105.59	105.02	104.48	105.81	105.01	106.76	104.4	103.42	106.04	105.8	106.25	107.28	105.1	105.94	105.4	105.17	105.43	105.45	106.17	105.54	105.37	104.86	106.32	105.04	105.58	104.48	107.95	104.05	107.24	104.79	105.37	104.68	105.96	106.96	105.45	106.28	105.05	105.09	105.6	105.86	105.28	104.6	105.09	105.86	105.12	106.86
108.96	110.26	107.83	108.77	108.08	108.81	108.82	108.97	108.47	108.05	109.58	107.12	108.54	108.77	109.04	110.09	108.32	106.6	108.5	108.23	108.33	109.19	106.75	107.29	108.84	109.57	108.82	110.55	108.02	107.7	108.22	108.22	109.24	108.87	107.59	108.47	108.08	108.28	108.82	109.4	107.14	108.24	108.25	107.35	110.3	108.77	108.82	109.13	107.92	110.28
106.26	104.87	106.27	105.12	105.58	106.19	106.99	106.69	105.46	106.56	105.95	106.56	106.31	105.19	107.35	104.52	105.95	106.44	106.25	105.48	106.13	105.9	106.56	106.76	104.2	105.99	105.93	106.42	104.79	105.61	105.35	104.46	105.84	105.61	105.83	105.05	106.29	106.64	105.46	105.82	105.15	104.58	106.53	106.22	105.91	105.61	106.5	105.51	106.52	105.23
106.13	105.59	107.21	106.69	107.76	106.7	106.84	107.84	106.69	105.37	105.96	106.48	106.65	106.97	107.46	104.99	105.54	107.29	106.5	107.61	105.37	106.35	106.28	106.54	106.66	106.46	104.86	106.32	105.51	105.15	106.09	105.9	106.14	107.65	106.54	107.26	107.92	105.94	106.8	106.57	106.29	105.88	105.14	106.17	105.35	106.57	105.27	106.76	105.92	106.47
106.59	105.64	105.73	105.39	106.77	106.18	107.08	107.56	106.27	106.53	106.23	106.37	106.06	107.23	105.15	106.16	106.16	106.18	106.93	106.48	105.07	108.32	104.57	106.12	106.23	107.41	106.92	104.99	107.61	105.26	106.72	106.1	105.62	107.06	106.14	107.01	105.42	105.41	106.52	107.63	104.5	106.34	106.88	105.47	106.06	105.2	107.09	106.7	106.44	106.31
98.966	97.751	98.318	99.484	98.455	99.076	99.732	98.501	98.403	99.87	98.905	98.537	98.234	100.44	100.64	99.383	99.374	98.763	100.04	98.137	97.433	98.279	100.36	98.542	100.05	99.078	100.26	99.213	99.355	99.825	98.548	99.542	98.163	98.612	98.512	98.542	98.876	99.269	97.052	98.731	98.933	100.67	96.475	99.564	98.129	100.17	99.747	99.793	99.662	98.036
106.65	105.82	106.37	106.45	106.99	106.41	105.85	106.08	105.31	106.31	107.22	106.79	105.68	105.37	107.23	105.02	106.4	106.13	106.63	105.48	105.79	104.62	106.81	104.65	105.53	105.3	105.29	105.11	106.71	106.37	105.05	106.76	106.03	105.48	106.13	105.91	104.88	105.73	106.93	106.97	106.5	106.29	104.65	106.28	105.91	105.02	106.68	106.99	107.43	105.33
100.46	99.891	101.63	100.85	100.65	100.21	99.612	101.87	100.23	101.84	101.23	99.913	100.43	101.6	99.986	100.19	100.88	103.04	99.899	101.02	100.02	102.17	102.46	101.06	100.68	102.25	100.72	102.43	102.05	100.93	99.786	102.52	100.56	102.22	101.14	100.56	101.4	101.93	99.405	101.1	100.71	101.85	101.7	100.87	99.94	101.16	100.3	101.24	100.71	101.2
105.46	103.89	104.65	107.04	105.86	105.72	104.12	104.34	106.37	106.29	105.68	105.18	105.88	104.88	105.63	106.26	103.95	104.55	104.99	106.51	106.5	105.8	104.28	106.6	106.36	104.73	106.12	106.45	105.2	105.36	105.92	108.12	106.77	105.39	107.13	105.22	106.14	105.13	106.61	105.65	105.11	106.89	105.03	104.69	107.27	106.92	104.44	104.98	106.37	105.62
109.6	111.79	110.52	109.61	109.42	111.43	109.46	111.51	112.51	112.25	109.56	111.98	108.58	110.63	110.86	110.9	112.37	109.81	110.7	110.29	110.66	109.2	111.87	110.09	110.34	109.28	109.45	110.35	109.59	109.12	109.27	110.81	111.23	110.92	109.8	110.67	109.52	111.76	111.94	111.21	111.11	110.85	111.82	108.01	110.29	110.15	110.32	110.47	110.62	111.5
105.64	108.3	108.22	109.14	106.85	108.18	108.39	108.71	108.28	107.4	107.73	108.09	107.54	107.55	109.25	108.21	107.26	108.73	106.88	107.32	106.91	106.91	107.51	108.55	107.77	107.36	107.36	106.16	107.01	107.46	108.23	108.35	106.52	106.22	107.67	107.46	106.71	106.78	108.31	106.89	106.77	107.36	108.04	107.79	108.06	108.96	108.17	106	107.85	107.54
98.875	98.13	96.664	96.72	98.339	99.759	98.215	97.949	97.84	97.971	98.026	98.079	98.085	98.494	98.646	98.259	99.219	97.845	96.695	97.726	96.602	100.19	97.957	96.425	98.451	97.7	98.695	98.117	97.816	96.092	97.502	98.622	98.807	99.344	95.732	98.042	97.686	98.316	98.069	99.085	98.774	97.02	98.562	96.948	98.023	96.859	97.623	99.771	97.802	98.786
108.11	107.2	108.92	108.07	107.25	108.02	108.32	107.94	108.27	107.36	109.63	108	108.15	107.76	108.45	109.93	106.53	108.67	108.2	108.1	108.11	108.34	108.35	107.7	109.41	109.4	109.3	107.34	107.89	109.15	108.17	106.98	107.83	107.86	107.87	108.05	108.11	108.02	108	108.18	108.78	107.74	108.6	109.84	108.88	108.83	106.73	108.61	108.45	107.21
111.69	109.4	109.43	109.62	111.05	110.85	110.98	110.66	109.67	110.07	109.95	110.7	110.54	110.47	110.88	111	109.61	108.8	110.96	110.73	110.49	111.86	110.44	112.91	111.08	110.18	109.25	109.97	110.83	109.84	108.31	109.09	110.15	111.51	110.3	110.22	111.83	111.72	108.95	111.59	109.31	110.03	111.86	110.68	109.95	111.19	111.16	108.66	109.64	109.99
103.62	103.67	103.25	103.29	100.09	102.71	101.77	102.93	102.81	102.36	103.38	102.76	103.54	103.61	103.21	104.93	102.63	104.02	103.19	104.6	102.85	101.53	102.96	104.28	103	101.11	103.55	101.59	102.78	100.9	103.89	102.21	103.22	102.76	104.4	103.28	102.6	102.64	103.55	104.02	102.48	103.51	102.47	100.84	103.19	103.19	103.05	102.56	103.17	103.02
97.752	97.644	96.822	96.897	98.567	99.501	98.957	96.511	99.015	99.599	98.888	98.494	99.562	97.877	99.114	98.275	98.483	98.615	96.978	98.655	98.016	98.074	98.695	99.553	96.697	100.25	99.259	98.257	98.837	99.879	99.532	97.537	98.772	97.936	99.497	98.443	99.487	97.911	101.02	97.957	99.026	99.438	99.368	100.07	99.921	98.598	97.872	100.97	98.344	98.731
96.75	97.502	99.61	97.134	97.381	97.958	99.302	98.596	95.661	98.343	98.09	96.878	99.86	98.297	97.038	97.959	97.539	98.833	98.149	97.621	98.556	99.219	97.468	97.367	98.503	99.745	97.748	98.575	98.191	98.35	96.893	97.227	97.721	98.563	96.783	96.381	99.043	98.491	96.707	99.128	97.302	98.506	98.973	98.18	97.972	97.364	97.224	98.339	98.959	99.054
109.81	108.86	108.91	109.97	107.58	108.13	108.47	109.37	109.27	106.31	108.91	108.89	109.62	109.34	107.74	109.12	108.17	109.18	109.71	109.41	108.15	109.8	108.19	108.32	107.5	110.23	109.7	109.25	107.15	107.7	109.46	109.39	108.28	108.8	108.58	109.19	108.27	109.18	107.78	107.49	108.08	107.61	108.81	109.05	108.49	109.73	108.96	108.14	109.37	107.51
109.29	109.56	109.27	108.91	108.63	107.81	110.22	109.62	107.55	108.25	109.03	109.51	107.96	109.41	108.67	109.79	108.73	109.06	108.75	109.07	108.42	107.88	108.9	109.18	106.78	109.99	109.44	108.78	108.35	108.22	109.15	108.85	106.97	110.74	108.93	109.18	107.9	109.84	106.35	108.85	109.88	108.33	108.65	109.78	109.35	107.56	107.99	107.93	107.41	108.81
108.15	107.85	108.34	107.36	106.59	107.61	107.52	108.44	107.84	107.68	107.84	107.69	107.54	108.87	108.84	106.66	107.19	108.79	108.15	106.39	107.06	106.03	106.13	107.27	107.41	106.95	108.61	108.2	106.94	108.48	108.14	106.5	106.88	107.32	107.27	107.7	107.57	106.88	109.54	108.88	107.51	108.54	105.48	106.39	107.78	106.64	108.43	108.72	107.78	108.03
97.872	98.676	99.034	98.543	97.479	97.498	98.746	98.511	99.209	97.757	97.876	97.598	98.564	98.835	97.494	98.051	99.468	98.721	97.41	99.465	99.617	99.735	97.86	96.976	96.214	97.723	99.792	98.279	98.713	98.964	97.45	97.611	97.837	98.207	98.459	98.511	96.945	98.602	97.188	97.38	99.376	98.746	96.235	98.012	98.277	98.879	99.855	98.386	99.651	97.994
108.04	109.18	109.61	108.85	108.79	109.02	106.53	108.04	107.05	107.29	108.22	109.25	106.76	107.89	109.1	108.91	108.08	108.87	108.08	108.85	108.14	108.52	109.71	108.25	109.04	107.35	108.85	108.56	109.03	108.42	107.93	107.27	108.2	107.78	107.71	108.79	107.98	108.68	109.15	108.51	107.67	108.58	108.76	107.45	109.1	107.21	107.74	108.52	108.76	108.04
106.31	106.19	106.8	106.71	105.21	104.42	106.35	105.07	105.13	105.6	106.08	105.46	105.13	104.4	106.46	107.07	105.24	104.38	106.6	105.41	106.94	106.08	106.4	106.01	106.1	107.67	105.3	106.95	105.86	105.41	105.74	105.44	105.6	104.05	105.01	106.24	105.33	106.11	105.61	106.68	106.09	104.87	103.79	106.4	104.84	104.95	106.51	106.47	107.69	106.05
97.009	98.672	98.458	99.328	97.86	98.876	97.657	98.081	97.397	98.64	98.013	98.028	98.091	98.265	97.938	97.24	98.643	97.394	97.673	97.866	97.969	97.943	98.383	99.508	97.804	97.658	99.508	98.171	98.765	99.908	99.27	98.125	97.321	97.774	97.128	99.333	98.492	97.303	98.011	98.074	98.21	97.734	98.121	99.588	98.75	98.236	98.529	97.541	97.596	97.109
98.989	98.453	98.419	96.954	98.195	98.5	98.582	97.843	98.078	95.835	98.262	97.49	100.28	98.622	98.924	98.538	96.869	96.83	99.553	99.041	98.986	97.394	97.898	99.434	97.874	97.151	97.502	97.864	97.893	98.179	98.101	97.417	96.389	97.332	97.442	97.35	98.688	99.039	97.826	97.156	97.922	97.978	98.125	96.158	97.276	98.686	100.53	99.216	98.848	99.228
110.89	111.26	110.01	109.8	110.06	109.08	111.15	112.12	110.68	111.23	110.04	108.87	110.13	109.64	109.74	111	111.12	108.66	110	113.1	109.86	111.2	110.22	109.41	111.16	108.8	109.53	111.74	110.61	111.08	108.75	110.53	109.77	108.73	109.94	111.24	110.29	110.59	110.92	109.2	111.07	108.76	111.19	110.18	110.01	111.12	108.67	109.26	110.67	110.95
106.13	107.04	104.9	106.26	104.27	106.55	105.62	106	105.18	106.14	105.6	106.56	105.33	104.1	105.11	106.18	106.83	105.76	104.49	107.27	104.78	105.4	104.94	104.67	107.28	105.61	106.07	105.07	105.7	105.2	104.47	105.92	106.02	105.45	104.26	105.86	107.06	107.3	104.84	106.55	106.89	105.39	105.79	106.16	105.81	104.1	104.63	106.49	104.72	104.8
107.43	108.9	107.45	109.8	109.18	107.39	108.08	107.86	106.71	107.59	107.73	107.02	106.93	108.46	107.87	107.21	107.41	109.67	107.69	108.43	106.64	107.55	106.9	108.1	109	108.51	108.09	108.86	108.36	108.76	108.37	107.63	108.31	106.45	109.04	108.12	107.02	106.87	107.49	106.32	108.08	107.23	108.52	107.84	108.29	109.07	106.15	107.85	108.33	108.28
98.379	97.838	97.987	98.531	97.461	98.368	98.335	97.693	97.361	99.878	98.552	97.684	97.858	99.199	96.379	97.039	97.387	97.153	98.514	97.488	98.399	97.735	99.361	96.801	98.236	97.866	96.611	98.83	97.729	97.392	98.38	98.512	98.542	98.127	98.527	97.417	97.484	96.979	98.744	98.376	97.91	95.771	97.497	98.384	96.665	98.759	98.159	97.982	97.66	98.486
104.97	104.82	104.89	106.37	105.64	105.06	106.39	104.28	105.8	105.76	106.39	105.89	105.72	106.64	105.16	105.75	106.65	105.82	106.6	106.61	107.85	105.3	104.38	105.34	105.48	104.87	106.06	105.84	105.17	104.82	106.6	107.24	106.06	106.77	105.26	106.04	107.72	105.5	106.36	107.23	106.97	105.25	105.77	104.61	105.13	104.93	105.45	105.83	105.03	104.75
95.742	96.841	97.203	97.666	97.17	98.244	98.824	95.732	98.52	98.638	98.028	98.706	98.674	97.357	99.08	99.32	98.083	99.161	98.859	98.229	96.976	98.064	98.998	99.488	98.497	97.771	99.609	97.379	98.503	99.393	97.554	98.877	98.645	98.686	99.388	97.586	98.528	98.308	98.602	98.806	98.262	96.929	98.711	98.497	98.931	98.878	98.277	98.271	97.12	99.36
101.96	103.05	102.08	103.3	102.16	102.73	102.99	103.14	102.86	103.4	102.55	101.89	102.99	101.61	102.89	102.64	102.9	103.19	101.18	102.09	103.65	103.47	104.31	102.01	103.63	103.27	101.74	102.82	103.45	104.05	103.63	102.49	101.45	103.1	102.6	104.76	101.88	102.56	103.01	103.73	101.68	102.01	102.61	102.06	102.9	102.92	100.58	102.94	104.09	103.16
108.38	107.6	108.32	107.62	106.43	108.79	108.08	108.48	106.64	108.6	108.42	106.91	107.57	108.25	108.25	107.34	107.59	107.57	109.32	107.2	107.39	107.07	107.5	106.54	105.32	108.04	107.61	108.21	107.8	108.73	106.53	108.87	109.07	105.59	107.42	108.18	107.1	106.75	105.63	107.53	108.02	108.16	107.18	105.42	107.43	107.88	106.59	108.24	108.3	107.02
107.06	104.27	106.38	103.36	105.56	106.62	106.89	105.49	105.53	105	106.07	106.34	105.41	105.64	106.67	107.34	105.53	106.15	105.54	105.93	106.04	104.08	105.88	106.48	105.52	106.16	106.62	106.53	103.89	106.12	107.1	105.81	106.01	105.57	104.49	105.02	105.53	106.24	105.35	106.35	107.07	105.92	106.71	105.12	107.25	104.93	105.74	105.94	104.16	105.23
100.04	102.31	99.49	100.64	102.28	101.3	100.01	99.977	100.85	101.82	100.03	100.93	99.622	100.95	99.608	101.06	102.73	101.22	100.92	102.14	99.545	101.39	100.11	99.927	100.43	100.03	100.31	101.38	99.171	102.27	100.46	101.06	101.41	100.22	101.55	101.18	100.72	100.51	101.93	101.09	100.68	101.16	101.82	103.14	103.26	100.37	101.43	100.99	99.705	102.25
107.57	106.46	107.57	105.09	106.07	105.4	105.74	107.1	107.61	105.34	108.98	107.4	107.04	108.4	105.63	107.04	106.63	106.42	107.91	106.14	106.44	105.52	105.82	106.7	106.79	107.01	107.05	105.67	105.59	106.16	106.01	107.33	108.23	106.24	107.03	105.47	107.8	106.79	105.82	106.38	105.07	106.47	106.39	107.1	104.07	105.61	106.95	106.56	105.49	107.01
101.61	100.65	100.35	101.44	101.06	102.15	100.47	100.77	100.34	101.51	101.01	101.1	100.6	99.718	99.408	101.67	100.59	101.64	99.154	100.89	98.807	101.87	100.16	99.18	101.24	99.343	100.49	100.81	99.696	102.09	100.29	99.453	100.16	99.659	101.13	101.17	98.683	99.918	100.27	101.38	101.39	99.723	100.5	101.74	101.02	100.43	101.28	103.12	100.3	101.3
105.87	104.55	106	106.64	104.81	105	104.84	106.91	104.76	106.86	104.93	105.86	106.19	105.69	106.48	106.06	105.92	105.56	105.42	104.63	105.77	104.84	104.99	103.8	105.8	105.64	106.25	104.52	106.49	106	105.11	104.17	106.19	106.94	105.22	105.83	105.72	105	105.65	106.74	105.34	105.3	104.99	104.48	104.79	106.22	105.89	105.81	105.95	106.63
105.53	104.59	104.47	105.24	104.79	106.34	106.2	104.79	106.49	105.78	105.2	106.84	104.71	106.18	104.18	105.53	104.65	106.54	103.44	105.86	104.83	106.09	105.29	105.9	105.9	105.81	104.72	105.79	105.25	104.96	107.82	104.68	104.02	106.15	105.61	104.74	106.16	106.06	106.14	103.25	105.25	103.9	104.9	105.93	105.37	104.48	106.06	105.29	105.84	104.93
99.583	99.992	97.197	99.555	98.148	99.325	99.795	98.811	99.429	99.408	98.841	98.212	99.176	97.98	99.35	101.11	98.948	99.334	97.435	97.934	99.758	100.47	98.067	99.764	97.575	100	99.567	98.403	97.631	100.14	100.54	98.933	98.439	99.226	99.195	97.4	98.028	98.523	100.17	100.1	99.706	100.39	98.58	98.312	98.753	98.594	99.93	98.938	99.046	99.371
98.626	97.38	97.57	97.568	97.106	98.393	96.944	97.987	98.043	98.722	98.714	98.768	96.861	97.498	98.351	99.277	98.162	97.314	98.635	98.266	97.343	96.386	97.154	100.24	99.604	97.494	96.391	99.751	98.499	97.207	98.971	97.503	98.224	98.751	97.943	97.657	99.69	98.156	99.133	98.756	97.918	98.426	97.932	100.17	97.645	98.742	98.197	98.943	97.682	98.29
105.32	106.59	106.79	106.36	104.15	105.03	104.69	106.45	106.08	105.15	105.68	105.29	104.31	104.13	105.18	104.7	105.79	104.91	106.6	106.17	105.06	103.94	105.48	106.7	104.35	105.8	105.4	105.81	105	105.19	105.9	105.11	105.46	104.77	105.58	106.26	104.46	105.24	105.28	107.4	106.38	106.14	104.87	106.39	105.4	105.89	105.51	106.64	104.44	106.32
97.6	97.606	98.409	99.315	97.808	98.087	97.075	98.521	97.084	96.244	98.176	98.416	97.535	99.507	98.515	98.644	97.863	97.954	97.96	97.293	96.63	98.676	96.302	99.318	96.56	96.821	98.745	98.333	97.606	98.409	98.655	98.298	99.012	96.605	97.853	97.526	99.284	98.286	98.976	98.891	97.709	98.498	97.948	96.988	96.575	97.507	99.34	97.016	98.123	98.901
106	106.85	105.76	105.39	106.15	106.07	104.6	104.87	104.11	104.43	105.56	106.01	105.24	104.88	106.72	105.03	106.69	104.69	106.09	107.18	105.27	105.36	105.77	105.53	104.15	106.94	105.25	105.21	105.8	105.27	105.96	106.89	107.41	104.27	105.17	105.75	106.92	105.55	104.58	106.19	106.54	104.44	104.76	105.36	105.33	103.6	105.12	106.15	105.49	106.39
107.59	107.25	108.86	107.92	107.03	108.26	108.88	107.25	106.96	109.8	107.39	107.51	109.55	109	108.29	108.06	108.44	106.8	108.18	108.4	108.32	106.62	107.53	108.83	109.24	108.79	108.85	106.78	107.47	108.5	107.67	108.85	109.48	108.07	108.72	108.9	108.21	109.94	107.54	107.83	108.3	109.11	107.68	107.98	106.2	109.16	107.63	107.92	106.9	108.77
106.48	107.15	107.28	104.76	105.58	104.78	105.77	106.78	106.03	105.4	105.98	105.97	106.98	105.46	104.86	106.46	107.22	107.09	105.06	105.87	107.51	106.25	106.7	106.65	105.93	106.41	107.12	104.15	105.51	107.08	105.96	106.88	107.04	108.29	105.87	104.69	105.41	106.92	105.63	107.64	104.84	105.98	106.71	104.13	106.61	107.22	105.39	105.96	107.41	106.84
105.99	106.16	104.69	105.56	106.12	106.6	106.66	105.24	106.28	107.05	107.61	105.34	106.12	103.91	105	105.32	105.08	106.82	106.09	106.58	105.56	104.47	107.35	105.72	106.27	104.35	106.31	104.91	104.81	106.36	105.41	106.03	105.38	105.79	106.49	105.27	105.4	105.4	106.61	106.12	107.18	106.85	105.11	106.11	105.89	104.85	107.01	106.31	105.68	105.45
105.24	105.88	105.19	104.73	106.35	107.11	104.47	105.87	105.67	104.63	104.97	105.83	105.79	104.97	106.99	107.05	105.52	105.92	104.08	106.98	105.54	106.03	104.7	106.77	106.17	105.87	105.47	105.93	104.54	105.8	104.87	105.68	106.22	105.56	105.65	105.89	105.75	104.67	106.18	105.89	104.75	104.58	106.05	105.44	106.59	105.47	105.02	105.17	105.88	105.02
106	105.33	105.36	104.96	105.9	105.51	104.56	105.42	106.15	106.11	105.07	105.31	106.38	106.75	104.93	105.26	103.97	104.34	105.65	106.52	105.19	105.02	104.99	105.62	105.2	105.03	105.24	107.8	106.21	105.64	105.71	107.61	105.56	107.05	105.61	105.73	105.49	105.38	106.23	105.18	105.24	107.22	106.55	105.41	104.79	105.82	106.23	106.87	104.95	103.9
105.09	105.54	106.44	105.7	103.84	107.68	105.83	106.83	105.07	106.21	105.99	104.61	105.48	106.42	106.19	106.84	105.29	105.33	106.58	104.78	105.31	104.63	104.64	107.11	104.19	106.6	106.82	106.22	106.65	107.32	104.39	104.58	105.33	105.76	104.93	105.92	107.44	105.61	106.1	105.35	104.23	105.96	105.09	105.28	105.2	105.25	105.59	106.81	105.48	105.31
100.84	100.87	101.49	101.61	101.74	99.95	100.82	101.58	101.04	102.12	100.12	99.471	101.72	100.77	101.49	101.22	101.58	99.961	102.79	101.35	101.27	100.27	101.16	101.83	100.31	100.51	100.54	101.56	101.6	100.47	101.5	100.53	100.25	99.96	100.99	101.24	102.14	100.25	100.6	100.01	101.22	100.74	100.88	101.39	100.66	101.03	102.86	101.98	100.95	101.17
105.71	103.98	104.36	106.78	106.71	104.88	106.33	105.78	106.86	106.48	105.63	103.96	105.89	104.86	106.87	104.73	107.14	104.72	105.12	106.37	106.12	106.02	105.99	106.83	104.94	105.47	106.53	106.36	106.62	106.28	106.46	106.23	105.69	105.36	105.76	105.61	105.14	104.92	104.36	106.88	104.61	106.13	105.21	104.57	105.55	106.48	104.56	106.2	104.47	104.53
107.76	106.1	107.95	108.71	107.42	107.42	108.1	105.86	107.65	106.96	108.28	108.64	106.57	107.21	108.66	108.47	106.81	106.79	107.59	107.85	109.44	107.27	107.44	107.35	107.43	108.4	108.29	108.12	107.61	107.41	107.98	107.58	108.23	107.82	106.5	109.13	109.07	106.55	107.7	107.62	108.6	109.22	107.09	108.6	107.12	108.12	107.48	107.32	109.35	108.09
106.92	108.6	107.88	107.86	107.61	106.8	109.2	108.43	108.59	109.04	106.73	106.24	110.37	107.4	108.98	107.82	108.91	107.4	107.79	109.39	108.21	107.83	108.36	107.67	107.95	108.07	107.61	107.26	108.36	107.42	106.06	109.04	108.31	108.55	106.25	108.56	107.34	108.74	106.35	108.85	107.86	107.39	107.85	108.63	108.28	109.08	106.62	106.87	106.48	107.17
109.35	108.02	106.62	108.71	108.58	106.21	108.05	107.06	106.42	107.27	107.41	106.49	108.71	109.07	107.79	106.29	107.02	106.31	108.1	107.48	106.85	108.52	107.02	106.55	107.86	106.33	108.3	106.75	106.49	107.45	107.74	107.6	109.29	108.27	107.59	107.85	107.09	107.91	106.53	107.93	107.07	108.63	108.24	107.48	106.88	107.61	108.96	106.81	106.41	108.69
106.8	106.73	106.65	107.33	105.2	105.61	106.94	107.11	107.72	105.62	106.57	107.06	105.64	105.53	107.35	107.19	106.59	107.03	107.11	105.83	108.02	107.1	106.72	107.65	107.06	106.72	107.02	105.52	105.98	106.12	106.74	107.64	106.03	106.41	107.36	107.18	105.09	106.86	105.48	107.3	105.83	106.55	107.82	107.06	105.95	107.79	107.02	105.31	105.59	107.96
106.47	106.76	109.01	105.75	106.33	106.6	107.55	107.06	107.51	107.2	106.45	106.55	105.51	105.99	106.66	107.44	105.2	106.68	106.04	105.16	107.48	107	106.59	106.38	107.75	106.48	105.18	106.35	106.29	106.5	106.16	106.93	105.75	107.08	106.81	106.3	106.36	105.26	106.18	106.34	107.58	107.32	107.1	105.03	106.33	105.92	106.39	104.96	105.63	107.17
106.35	104.46	105.6	105.23	104.9	105.97	105.31	105.51	108.16	105.37	103.53	106.7	105.71	105.17	106.37	106.11	105.86	106.69	105.03	105.35	105.92	106.69	107.56	104.78	104.46	105.52	105.08	107.28	105.5	104.98	105.34	107.07	104.28	105.06	106.48	106	105.88	106.36	105.87	105.2	105.9	105.57	104.59	106.27	105.35	106.13	106.47	106.79	105.88	107.17
107.7	108.58	108.11	108.14	107.33	107.87	108.83	108.15	107.39	108.8	110.31	110.03	107.98	109.89	108.28	108.92	108.69	109.28	108.26	109.05	109.83	108.46	107.7	109.33	108.69	108.78	107.45	106.08	108.88	107.85	108.35	108.01	106.98	108.21	108.02	108.9	109.42	108.1	109.19	108.86	107.34	108.58	108.16	108.46	108.69	109.15	108.8	109.87	108.62	108.18
98.862	99.374	99.574	99.389	97.903	98.628	99.814	97.841	98.32	99.828	98.528	98.487	98.22	99.799	99.002	98.607	98.684	99.255	98.883	99.219	97.248	98.21	100.81	99.37	98.516	100.91	99.421	99.53	99.12	97.9	98.616	100.36	98.192	98.554	98.575	98.888	97.302	99.341	98.786	99.078	97.455	97.986	98.925	98.703	98.206	99.419	99.755	99.512	98.185	99.259
98.164	97.546	98.306	98.073	99.085	98.03	99.033	98.847	98.377	100.53	96.056	97.134	97.819	99.049	97.535	97.567	98.57	100.04	98.562	97.123	98.192	97.072	98.604	99.621	96.977	97.617	98.414	97.267	98.024	97.833	96.956	98.666	97.085	98.681	96.409	97.8	97.298	97.282	98.241	97.579	98.21	96.853	98.06	98.789	99.493	98.338	99.75	99.058	98.153	98.475
107.31	107.04	105.85	106.72	105.74	106.41	106.85	107.93	106.47	105.6	106.37	106.57	105.63	107.66	107.65	107.58	107.49	105.81	108	106.3	105.86	106.15	107.22	107.21	106.9	106.32	106.49	107.16	105.65	106.04	106.74	106.11	105.71	105.77	104.81	106.34	107.86	105.83	106.56	105.38	107.64	106.34	105.86	105.14	106.39	107.13	107.62	106.76	106.95	106.83
106.9	107.25	106.84	106.92	105.96	106.56	106.91	106.61	106.98	107.46	107.02	106.15	107.49	107.78	107.18	107.03	106.61	106.86	107.35	105.26	105.92	105.78	106.49	109.03	105.65	106.2	106.93	105.83	105.16	106.32	105.6	107.06	105.48	106.4	106.44	106.04	104.93	107.08	107.32	107.01	106.95	106.62	105.67	106.72	106.14	107.56	108.23	104.89	106.74	108.07
101.53	101.1	100.72	100.93	101.23	100.38	101.68	99.476	101.11	100.59	101.76	101.38	101.18	99.947	100.75	99.869	99.709	100.09	99.403	102.26	101.88	100.13	101.63	100.59	99.673	100.61	101.04	100.96	101.71	101.37	100.92	100.31	101.47	101.16	101.02	101.14	100.63	101.2	100.64	101.22	100.63	100	99.861	100.02	100.03	100.83	101.05	101.28	99.415	101.31
109.94	109.66	110.67	113.36	110.27	110.28	110.98	111.07	108.46	111.78	109.71	109.78	109.28	110.69	110.91	110.87	111.4	112.12	109.55	109.4	111.14	110.09	111.52	110.55	110.67	110.95	110.46	111.48	107.77	110.4	109.94	111.39	110.9	111.07	110.48	110.37	110.63	108.99	110.51	110.69	109.57	109.39	109.92	110.63	110.57	110.71	110.06	109.76	111.7	110.91
100.05	99.966	100.94	99.986	100.58	99.836	100.17	99.678	100.95	100.12	99.505	100.23	99.551	101.61	100.95	98.468	99.506	101.03	100.34	99.999	99.004	100.94	101.12	99.095	100.78	100.73	99.968	99.099	101.48	100.28	100.83	101.15	99.574	101.08	99.641	99.218	99.367	98.392	100.65	100.14	100.01	99.933	101.64	100.75	99.752	101.8	99.585	100.66	100.65	101.21
109.97	110.96	110.2	109.79	111.52	110.13	109.52	112.15	112.04	110.33	108.99	110.4	110.33	110.66	109.7	109.55	109.26	112.3	111.5	110.26	111.11	110.77	110.07	110.93	110.61	111.06	109.67	109.75	109.25	110.29	110.29	110.07	109.27	110.53	110.14	111.65	109.88	111.91	111.35	110.59	111.55	111.09	110.91	110.75	110.89	109.28	109.46	110.02	110.6	111.45
106.72	107.83	108.51	106.38	105.91	106.74	106.24	106.22	106.46	106.23	106.36	104.11	105.48	106.59	108.51	107.62	105.14	106.37	108.3	105.11	107.4	107.09	106.7	105.91	105.72	107.16	105.77	105.46	108.31	106.59	106.03	106.25	105.97	106.57	107.28	106.63	106.18	106.41	106.11	106.66	106.62	106.32	106.44	105.36	105.86	105.1	106.09	104.91	105.59	106.75
108.83	107.76	107.56	107.36	107.51	107.86	107.54	106.56	107.35	109.18	107.85	108.46	106.65	107.85	108.32	108.48	108.88	108.57	107.53	106.76	108.06	107.29	107.88	107.79	108.45	108.83	109.25	106.69	107.55	108.53	106.96	107.78	107.54	107.49	107.15	108.69	107.82	110.02	106.74	107.91	106.48	106.64	107.45	107.43	106.13	106.99	109.04	107.23	108.33	108.07
97.604	99.365	98.065	99.128	96.772	96.297	97.866	96.801	98.343	96.94	97.58	96.787	98.512	98.74	97.445	98.549	97.955	96.139	97.398	98.558	97.828	97.161	97.767	96.949	97.357	98.959	99.682	98.931	95.83	97.827	98.886	98.137	97.782	97.179	96.856	99.3	97.246	99.074	96.97	99.047	97.877	98.004	96.586	98.475	96.568	99.201	99.39	96.987	98.379	98.825
108.03	105.5	108.29	105.56	104.73	107.07	106.59	105.77	105.89	105.78	106.4	106.08	107.69	105.04	104.89	105.15	107.12	105.56	104.79	105.97	105.03	105.63	105.99	104.91	105.95	105.13	105.68	105.39	105.16	106.35	105.53	105.73	104.15	106.12	105.64	105.77	106.8	105.27	106.69	105.06	107.34	104.68	104.63	105.55	106.32	106.91	105.22	105.71	105.07	106.85
105.67	106.62	106.81	105.96	107.13	106.6	105.53	107.45	106.78	106.67	106.66	107.34	105.61	106.89	107.15	106.35	106.66	105.7	106.94	104.41	106.4	106.58	106.03	105.53	106.45	106.95	105.4	106.29	106.06	105.09	107.06	106.08	105.7	106.17	105.98	106.25	105.93	106.66	106.23	105.57	106.26	105.26	106.89	105.03	106.88	108.09	107.11	107.04	105.31	106.16
111.31	109.25	109.84	111.16	109.01	109.04	110.34	109.09	110.66	110.04	110.4	110.43	109.3	109.9	109.97	108.77	110.68	110.04	109.97	110.07	111.47	110.75	110.04	109.84	110.46	110.77	110.83	109.48	110.71	111.75	110.59	109.53	109.56	110.88	111.53	111.03	111.58	109.21	111.41	110.4	112.17	111.21	111.62	109.78	111.33	110.72	109.56	110.67	111.37	111.61
106.39	103.96	106.75	107.09	105.61	105.52	105.87	106.44	105.05	106.35	103.69	105.62	104.47	104.64	105.52	104.6	107.03	104.46	105.01	106.66	104.76	106.61	106.27	104.98	107.08	103.43	105.17	106.03	106.13	105.2	106.05	105.92	106.73	106.41	107.82	106.06	104.76	105.68	105.81	106.31	106.19	106.11	105.78	105.05	105.61	106.38	104.2	107.12	106.56	105.4
109.94	108.69	109.75	109.03	109.53	108.37	109.22	108.11	108.99	108.5	109.06	109.58	108.64	108.67	108.58	107.68	109.29	108.4	108.49	109.04	107.11	107.91	108.95	107.34	108.68	108.83	110.43	108.86	110.39	107.8	108.96	109.05	108.08	109.26	108.88	108.61	108.45	108.71	110.54	108.33	109.57	108.5	108.66	108.98	107.28	107.99	107.87	108.3	108.4	108.05
101.19	101.54	100.5	100.21	100.44	100.14	100.67	100.86	101.4	101.91	103.09	100.38	102.43	100.23	101.36	101.38	102.47	100.59	102.25	100.36	99.042	100.72	100.68	101.48	100.04	100.11	101.22	100.93	100.22	100.23	100.51	101.38	99.76	101.36	99.883	100.99	101.2	99.49	100.56	100.37	100.61	100.75	99.793	101.03	101.14	102.19	101.16	100.94	101.88	100.63
105.91	105.71	106.34	106.09	107.84	104.72	106.37	106.51	105.47	105.39	105.73	107.41	106.99	107.79	105.96	106.4	105.96	106.88	105.46	106	107.51	105.76	107.3	106.46	105.49	106.01	106.81	105.55	106.26	105.74	106.45	106.7	107.41	106.97	106.6	107.25	106.05	106.2	106.82	105.87	106.56	106.46	106.67	104.94	106.26	107.05	106.05	106.74	106.38	104.79
99.423	100.03	101.43	98.915	100.53	99.659	99.252	99.305	99.032	100.82	99.236	101.14	100.51	100.2	100.03	100.63	99.191	101.53	99.292	102.42	99.838	100.66	100.32	101.04	99.737	98.401	100.83	100.39	100.35	101.6	99.556	99.759	99.803	100.9	99.707	99.687	100.29	100.2	100.3	101.74	100.45	99.291	100.36	99.047	101.42	100.08	102.19	100.4	100.31	99.937
100.84	103.65	102.14	103.56	103.72	103.58	100.78	103.71	103.85	104.43	102.82	102.01	103.64	102.7	102.23	102.62	101.93	102.37	100.63	102.24	103.05	104.29	102.78	103.9	102.47	102.55	101.37	101.55	101.98	103.12	102.39	102.08	102.49	103.74	104.31	102.37	103.12	102.22	102.66	102.31	102.35	102.64	103.81	103.21	103.9	102.12	101.57	102.21	102.97	102.53
105.49	106.09	107.16	106.23	106.75	105.79	105.54	105.38	105.06	105.37	105.64	105.64	105.1	105.01	105.51	104.99	104.49	106.84	106.09	104.43	105.53	105.61	105.52	106.57	104.75	105.28	105.73	104.93	106.23	107.3	106.87	106	105.36	105.59	105.73	106	106.01	105.45	105.92	105.38	106.32	103.8	105.4	105.84	105.26	105.42	105.78	105	104.6	105.3
106.25	105.71	106.1	105.08	105.09	104.97	106.48	105.59	106.32	105.5	105.34	104.31	106.16	105.35	106.49	105.37	105.06	106.68	105.62	106.37	104.74	106.31	107.17	105.11	105.7	105.08	104.03	104.87	105.32	104.8	105.91	104.93	105.72	104.36	106.52	103.94	105.72	105.36	105.18	106.2	105.47	103.77	104.03	104.37	104.75	105.49	106.05	106.65	105.96	107.24
105.71	105.78	105.89	104.57	103.74	105.38	105.07	106.02	104.85	104.19	105.14	106.5	106.56	105.2	105.31	104.8	105.27	107.21	107.15	105.91	104.04	103.08	105.47	105.96	105.45	106.06	106.6	106.17	104.73	105	105.68	105.45	104.35	106.03	106.12	106.19	105.32	106.9	105.52	105.59	106.74	105.42	104.99	107.11	105.86	104.34	104.66	106.56	104.89	104.45
106.88	106.68	106.69	106.89	107.22	107.09	106.09	105.95	107.27	106.02	107.3	108.75	104.88	106.96	106.15	106.23	107.87	107.77	105.78	107.21	106.59	106.84	107.03	107.46	108.03	107.42	106.44	107.44	105.53	106.58	108.59	106.76	106.29	106.09	106.24	106.14	105.86	105.22	107.53	106.92	106.24	105.12	107.52	106.69	105.34	105.83	108.65	105.47	106.38	106.94
108.43	107.06	109.23	107.96	108.32	106.45	107.1	107.26	107.67	108.37	107.58	108.9	108	106.14	106.95	109.37	107.78	107.38	108.08	107.31	107.96	106.69	107.47	107.02	107.11	108.13	108.82	108.31	107.61	107.72	108.35	107.76	107.88	107.86	108.24	107.01	105.29	107.26	108.98	107.22	107.93	108.51	108.08	107.57	107.98	107.66	106.85	107.5	106.68	108.19
107.32	108.71	110.19	109.44	108.93	109.71	107.28	108.84	108.96	108.68	107.57	107.32	107.72	108.22	109.59	108.16	108.71	106.52	108.6	108.36	106.97	108.63	109.1	107.45	107.97	108.83	105.97	109.64	108.74	107.42	107.95	107.93	107.7	110.54	106.56	107.82	108.29	107.95	109.02	108.81	108.18	108.44	107.83	106.69	107.64	107.06	108.52	109.57	107.67	107.19
106.12	105.2	105.85	106.45	106.92	106.04	104.99	105.35	106.29	103.99	105.49	105.49	105.1	104.18	104.49	104.39	104.45	105.43	106.63	105.85	105.77	105.37	105.6	104.66	105.81	106.11	106	105.28	104.82	104.4	104.27	106.5	106.47	104.45	104.87	104.35	106.27	105.25	105.85	106.21	105.77	105.29	107.05	104.6	106.49	107.29	106.3	106.2	105.48	104.38
107.53	107.34	106.32	106.93	106.23	105.88	107.05	105.31	106.47	106.89	105.76	108.13	107.05	104.56	107.03	105.79	106.71	106.75	106.19	107.74	105.47	105.62	106.7	107.73	105.45	106.73	106.3	106.44	106.92	107.76	106.03	107.12	106.07	105.71	106.69	105.95	107.61	106.79	106.34	107.23	106.05	107.19	106.51	107.14	106.41	106.33	106.02	107.24	106.51	106.91
107.6	107.91	107	107.46	108.36	109.23	108.82	109.02	107.98	106.56	106.96	106.31	107.2	108.07	107.47	107.18	108.31	108.83	108.05	108.96	107.34	107.76	107.95	108.69	107.96	108.02	106.91	107.54	108.57	108.33	107.42	107.45	108.15	106.72	107.82	105.87	108.07	106.14	107.35	107.63	106.44	107.95	108.01	108.73	108.37	108.56	109.06	107.43	107.9	107.74
109.43	109.52	108.09	109.93	110.65	111.48	111.68	110.23	108.21	110.66	110.13	110.02	110.61	109.99	109.1	112.21	109.96	110.61	110.87	110.31	111.25	110.49	109.62	110.36	110.27	110.61	110.12	109.9	110.52	110.49	109.92	110.48	109.52	111.59	110.76	112.34	110.94	110.65	111.59	110.94	110.99	109.65	111.93	110.66	110.64	108.11	111.14	110.28	109.81	111.38
107.43	106.83	106.73	107.57	108.15	108.22	108.58	108.15	108.16	108.59	107.46	108.04	108.76	106.69	108.16	108.84	105.49	107.12	109.56	107.78	106.97	108	108.98	107.7	106.14	106.13	108.21	107.91	107.81	107.6	109.14	107.84	107.65	106.82	109.14	107.74	107.37	107.2	106.84	106.98	109.62	108.93	106.99	107.48	108.58	107.04	108.4	107.52	107.98	108.58
106.41	105.61	104.53	105.65	107.33	105.77	105.29	105.31	106.74	105.12	103.87	105.02	106.73	106.72	106.25	106	105.47	107.23	105.58	107.56	105.25	105.65	105.1	104.81	104.78	105.01	104.57	106.78	104.35	105.95	106.4	106.44	106.09	106.61	106.88	103.99	105.88	105.86	105.7	105.76	104.85	105.48	105.6	104.27	105.93	105.58	105.91	105.98	105.11	105.19
107.62	107.11	108.08	107.59	106.2	106.81	108.16	106.59	108.04	108.32	107.63	107.54	107	108.41	108.02	106.75	107.69	107.9	106.68	108.23	107.81	106.36	109.28	107.13	106.94	108.4	107.31	107.45	106.97	106.07	108.6	108.43	106.1	107.61	107.35	108	106.66	107.52	106.97	109.26	108.88	108.33	108.6	107.83	107.23	107.09	106.94	107.21	107.56	107.62
106.44	106.14	103.83	105.56	105.6	104.67	107.04	106.25	104.79	104.69	104.07	105.66	105.13	105.44	104.27	106.76	107.01	106.04	107.38	106.01	104.19	106.49	105.55	105.28	104.86	106.17	105.63	104.68	105.57	105.35	105.52	103.77	106.38	106.42	108.44	106.4	107.24	106.9	106.63	104.38	105.72	104.88	105.26	106.32	106.14	105.75	104.66	103.8	104.96	105.39
98.641	99.192	100.13	99.658	100.56	101.43	99.402	98.984	99.319	99.892	100.52	100.29	100.87	100.46	99.937	101.38	98.78	98.98	100.17	102.59	98.914	99.043	101.34	100.69	100.07	99.325	100.66	99.291	99.584	98.791	100.31	100.3	100.13	100.88	101.51	100.54	100.24	100.01	100.48	99.552	99.978	100.68	99.987	99.679	98.805	101.35	100.76	101.04	100.58	101.82
107.76	109.8	109.57	107.44	107.42	110.54	110.3	108.48	110.02	109.53	109.36	109.3	108.13	109.56	108	108.17	108.93	107.38	108.94	107.88	109.29	107.34	109.96	108.09	107.22	109.87	109.99	109.02	108.11	107.09	107.88	108.24	108.25	107.78	107.62	108.57	108.68	109.53	110.29	107.88	109.6	108.23	108.92	108.54	107.04	108.02	109.34	109.03	109.4	109
105.64	105.36	103.2	105.31	106.2	107.12	106.1	106.71	105.57	106.02	107.27	104.49	104.86	106.26	104.99	106.88	104.98	105	104.63	105.87	105.74	104.29	105.98	105.97	105.01	107.45	105.79	105.91	104.91	104.87	105.17	106.83	105.77	104.65	106.69	104.92	105.74	105.48	104.07	105.15	105.74	104.92	106.75	106.4	105.88	105.22	104.24	104.45	105.07	104.5
107.14	105.88	105.17	105.63	106.58	105.93	104.98	106.04	104.22	105.36	106.74	104.45	106.33	106.1	105.83	105.85	106.44	105.15	106.56	104.56	104.74	105.72	106.09	106.46	103.84	105.36	103.98	104.79	106.22	106.2	104.73	105.87	105.14	106.84	104.98	104.56	106.29	105.11	105.62	103.35	105.74	106.81	105.22	105.13	104.62	105.53	107.27	104.81	106	106.13
105.47	104.19	106.7	106.23	104.93	105.69	105.97	106.4	105.47	106.32	105.97	104.9	105.17	105.31	106.42	106.18	105.69	105.64	104.63	107.52	106.86	105.82	105.28	105.09	104.63	106.39	106.59	106.45	104.82	102.75	105.87	106.21	105.97	105.32	106.35	104.06	105.56	106.31	105.34	106.39	105.78	104.54	105.78	105.83	106.56	106.76	104.66	105.81	103.53	105.78
108.28	107.44	107.75	107.36	109.66	107.51	107.87	108.84	107.3	108.68	107.64	107.55	108.38	107.93	107.73	108.03	109.17	107.75	107.91	106.99	107.19	108.3	107.14	108.1	108.21	108.76	107.8	108.99	107.84	109.92	108.4	107.52	106.15	107.45	109.21	107.76	106.28	107.93	107.88	109.83	107.41	107.58	107.34	107.21	106.24	108.23	106.7	107.58	108.44	107.56
98.691	97.756	98.647	96.483	97.085	97.789	99.149	98.015	100.26	97.031	99.055	97.688	99.076	98.165	97.176	99.035	97.282	98.587	96.821	98.906	100.06	98.368	97.677	98.718	96.889	96.933	98.442	100.04	99.675	99.251	97.484	95.675	98.718	97.322	99.523	97.867	98.099	98.03	99.421	97.406	98.299	98.862	99.119	98.832	97.171	97.586	98.195	99.927	100.35	96.715
98.58	98.535	98.933	99.846	98.714	97.479	97.297	98.92	98.912	99.626	98.832	98.285	98.589	99.397	96.881	97.923	97.446	98.652	97.69	99.802	97.007	98.178	97.954	98.247	96.149	98.789	97.499	97.12	98.677	98.233	98.28	97.924	98.208	99.051	98.21	97.472	98.441	99.138	98.97	97.239	97.783	98.831	98.16	97.327	97.346	99.256	98.322	97.386	95.878	98.078
101.95	101.28	101.76	99.674	98.474	99.722	101.38	99.951	99.946	100.75	100.85	99.953	101.35	99.395	100.94	100.94	101.17	99.975	100.79	101.66	99.784	101.27	100.12	100.65	100.96	100.99	101.01	101.32	101.11	98.739	100.55	99.876	100.31	100.89	100.56	100.16	101.41	99.832	100.84	101.22	99.716	101.7	100.54	100.44	100.48	99.516	99.519	100.63	100.52	100.24
101.68	102.35	100.3	99.942	99.558	102.06	101.94	100.62	100.51	101.88	101.54	99.814	99.202	98.971	102.41	101.08	101.04	100.33	99.984	99.339	100.99	100.22	100.49	102.14	101.04	100.61	99.08	99.422	99.08	102.11	99.924	101.37	101.03	99.737	100.86	100.31	100.39	101.3	101.06	103.25	101.23	101.98	102.1	100.29	102.26	100.24	101.57	99.863	99.763	100.3
108.81	106.31	105.34	106.5	106.58	106.86	106.14	106.56	105.82	106.96	107.49	106.94	105.61	107.07	106.05	106.23	106.85	107.16	106.49	107.42	106.21	107.41	106.35	105.12	106.5	106.29	107.13	107.47	106.96	106.43	106.78	106.83	106	106.36	107.04	106.93	106.14	107.07	106.28	105.11	107.32	106.31	106	106.99	106.76	106.24	107.61	106.25	105.84	107.27
98.484	97.799	99.762	99.506	98.465	97.145	98.981	99.49	100.08	99.76	99.391	99.484	99.278	99.144	99.812	98.655	98.276	99.625	99.811	100.03	99.115	100.37	99.381	99.166	99.732	99.149	98.232	99.289	99.993	99.126	98.244	100.44	100.24	99.232	99.476	98.721	99.879	98.844	99.614	99.19	97.925	99.556	98.502	100.19	97.063	99.24	99.062	97.921	98.561	99.915
105.7	105.06	105.29	104.72	106.38	105.04	106.21	106.26	105.84	106.49	105.98	106.09	106.32	105.47	106.51	105.72	105.43	107.19	105.54	105.69	105.34	105.23	105.65	104.67	106.45	106.97	105.78	106.54	105.48	105.63	104.89	107.09	104.49	106.31	105.27	104.77	106.35	104.92	104.43	105.7	105.09	104.88	105.08	105.92	106.4	104.73	104.9	105.2	106.29	105.12
105.75	106.31	106.13	107.18	106.96	106.89	106.26	107.04	105.54	107.14	105.98	106.84	106.3	106.01	108.5	105.5	107.07	106.55	108.2	107.66	105.66	106.63	106.94	107.96	106.46	106.52	107.32	104.75	106.93	106.67	106.72	108.67	106.15	106.82	106.3	105.95	106.33	105.6	106.97	105.7	105	104.86	105.84	106.1	105.23	105.2	105.77	106.59	106.4	107.43
105.31	104.92	105.05	106.03	105.21	105.57	106.39	103.9	105.71	106.01	103.39	105.84	106.84	105.24	105.05	106.07	105.68	104.59	105.28	105.2	104.43	106.14	106.15	105.15	106.63	105.64	105.53	105.63	104.75	106.14	103.92	105.51	104.62	105.98	105.54	106.38	105.53	106.37	106.51	105.65	104.87	105.53	105.49	105.48	107.39	104.93	104.14	103.88	105.97	106.42
106.91	105.96	106.68	106.92	107.36	105.76	107.13	106.6	104.88	105.07	105.87	107.73	106.47	106.22	106.47	105.71	104.97	107.73	107.21	106.37	106.79	107.12	105.66	107.53	107.26	106.63	107.85	105.93	106.4	106.95	105.49	106.78	106.37	104.62	106.81	107.18	107	106.11	106.15	106.61	106.53	106.45	104.95	106.66	106.49	107.68	105.26	105.4	107.27	107.29
107.92	106.65	105.61	105.61	105.48	105.73	104.81	106.11	106.36	104.84	107.43	104.59	105	105.48	106.52	106.01	105.85	106.45	105.53	105.48	106.1	105.41	105.68	106.06	105.96	104.66	106.65	106.89	106.72	104.16	104.75	107.01	109	106.23	105.38	105.43	105.37	106.56	107.34	104.76	104.15	105.81	105.32	106.44	105.12	106.04	105.71	104.55	105.14	105.89
110.46	107.29	109.61	107.59	108.67	108.09	108.51	108.86	109.71	107.87	110.28	107.15	108.96	108.93	109.34	107.46	107.76	106.45	108.06	109.6	107.85	108.57	108.16	106.94	108.99	107.94	107.61	108.01	107.49	109.44	107.05	108.36	107.99	107.18	108	108.73	107.9	107.47	108.22	108.33	108.24	108.67	108.34	109.19	106.91	109.64	107.12	108.01	108.73	109.22
106.28	105.41	106.2	106.57	106.32	105.82	108.06	106.85	105.75	108.28	106.41	108.4	107.35	105.91	107.62	106.64	106.14	106.01	106.52	108.52	105.49	106.68	106.14	105.36	107	106.14	107.08	107.13	105.6	107.55	106.53	107.11	106.4	105.89	106.91	107.26	106.56	106.37	106.76	105.74	107.71	107.19	107.4	106.94	108	107.36	106.15	106.85	106.51	106.38
99.341	100.41	100.71	102.06	101.3	99.767	101.46	100.51	100.56	100.85	100.22	101.32	101.03	102.04	100.72	100.48	102.09	100.68	101.66	100.92	101.3	101.07	100.42	101.13	100.46	101.85	102.47	101.67	99.892	100.98	100.43	101.74	100.71	102.7	100.91	101.58	101.03	100.75	100.89	102.16	101.6	100.5	100.29	102.45	102.12	100.19	101.65	101.01	101.58	100.43
105.05	106.38	105.61	107.17	105.51	104.5	106.16	106.32	105.13	104.2	105.46	105.25	104.36	104	105.81	104.38	104.89	105.68	105.54	106.53	106.31	105.94	106.67	105.51	105.74	105.8	105.83	106.16	104.47	105.85	105.96	105.11	105.53	105.85	106.32	104.31	105.72	105.21	107.12	104.5	105.92	107.53	105.35	105.25	105.97	105.06	105.98	106.85	105.75	103.85
107.97	109.36	106.97	107.85	109.04	108.25	108.69	106.42	107.52	107.34	106.54	108.08	108.84	108.42	107.83	109.33	106.68	108.25	108.6	108.25	108.44	108.58	108.83	107.72	106.71	107.98	108.71	108.66	109.01	109.23	107.34	106.73	107.21	108.53	107.63	107.95	107.47	108.35	109.36	107.76	107.57	107.27	109.56	107.36	108.53	108.21	108.41	108.15	109.04	107.8
108.61	107.34	106.41	108.82	108.33	108.02	107.25	107.96	107.6	108.57	107.39	107.99	107.35	107.52	108.33	107.26	108.62	107.58	107.13	108.84	107.64	107.7	107.25	108.48	108.08	106.93	107.93	107.65	108.33	108.39	109.6	106.56	107.59	106.49	106.54	109.31	108.16	107.34	109.18	107.66	108.64	107.54	107.84	107.98	107.91	109.35	107.58	108.86	107.46	108.82
105.34	106.13	106.95	106.12	106.51	105.9	105.37	106.31	105.44	106.99	104.57	107.08	106.03	106.23	105.66	106.22	107.01	105.68	105.86	104.96	105.47	104.61	105.87	107.76	107.07	104.74	104.55	107.07	103.96	106.38	106.42	105.64	104.49	105.67	105.19	105.61	104.78	106.3	107.11	105.83	106.72	103.13	105.83	106.25	106.22	105.53	106.68	106.21	105.59	107.3
100.94	101.22	102.22	101.12	99.621	101.56	101.34	101.37	100.67	101.58	100.7	99.727	100.49	100.03	101	100.34	99.61	101.6	100.42	102.44	100.54	102.06	100.91	99.609	99.919	101.22	101.81	102.34	100.31	99.739	101.44	100.33	101.02	101.75	101.4	100.14	100.51	101.65	100.99	99.491	100.56	100.58	101.32	102.39	100.01	101.28	101.33	101.58	99.553	101.19
106.59	105.71	105.3	105.11	105.92	105.48	104.65	106.26	105.28	105.07	104.4	104.26	105.99	107.42	105.98	106.31	105.03	105.02	105.11	106.14	106.55	105.94	106.43	104.82	104.62	106.09	106.65	105.89	105.3	106.83	105.33	104.63	106.73	104.73	106.19	105.13	106.67	105.62	104.84	106.72	107.85	104.46	105.31	105.09	104.7	106.33	105.49	106.28	105.57	105.6
111.1	109.26	109.71	111.87	109.99	110.27	109.72	110.32	111.3	108.5	110	111.41	110.79	108.98	108.58	109.94	110.79	109.69	111.33	110.64	110.5	110.95	111.76	111.96	109.47	110.65	110.42	108.98	110.79	111	111.16	110.73	109.38	109.12	110.33	112.1	112.25	111.01	112.42	110.33	110.36	109.09	110.96	110.22	111.33	111.4	111.52	109.52	110.02	110.85
108.73	108.06	108.17	105.77	108.22	108.44	107.57	106.88	107.94	109.29	108.23	108.7	108.02	107.82	107.78	107.77	108.93	110.39	110.66	108.43	108.58	108.24	109.64	108.28	108.11	108.19	108.24	109.34	108.5	108.04	107.6	107.99	109.37	107.26	108.27	107.93	108.95	107.83	106.93	109.45	109.95	108.69	107.82	108.56	108.63	108.1	107.23	107.26	108.4	107.41
100.15	99.019	99.432	98.494	98.493	99.395	99.7	98.423	98.6	98.109	99.896	100.16	99.516	99.755	99.649	98.295	99.702	98.314	99.117	99.534	99.178	99.031	98.764	96.742	96.945	97.696	98.426	98.731	99.346	99.086	99.361	99.178	97.511	98.774	99.292	99.423	99.886	97.507	97.105	98.339	98.791	97.117	98.353	99.302	97.819	98.839	98.309	100.27	99.305	99.457
109.55	109.27	106.81	108.79	109.75	106.62	107.6	109.24	108.64	109.14	108.25	107.82	110.78	108.18	108.53	109.56	108.29	109.14	107.47	107.97	108.28	109.6	109.45	107.48	107.46	109.06	109.65	108.51	108.03	107.62	109.15	108.38	108.48	109.72	109.22	108.02	107.31	110.18	111.33	110.37	108.69	109.07	108.44	108.58	109.84	109.77	108.62	109.86	108.95	108.26
108.34	109.55	109.78	108.31	108.47	107.76	109.67	108.79	108.67	107.22	108.36	108.24	106.84	107.37	108.89	109.08	106.82	106.97	108.76	108.06	109.12	106.94	107.42	107.54	107.19	108.51	109.53	104.7	109.37	107.85	109.48	107.06	107.14	107.96	109.47	109.23	107.8	109.46	108.48	109.3	108.47	109.21	106.64	107.97	109.32	108	109.74	108.33	107.35	108.12
105.24	106.58	105.29	106.56	106.48	107.51	107.69	105.47	103.71	105.1	106.59	106.35	107.46	105.86	107.06	105.77	106.75	106.17	104.99	105.3	106.27	106.48	105.85	105.81	104.5	103.43	104.55	105.03	105.3	104.21	106.73	107.01	105.34	107.01	106.62	104.88	104.86	105.16	104.82	104.68	106.95	105.31	106.8	105.45	104.74	105.11	105.99	106.15	106.19	105.15
107.64	106.67	105.05	106.33	106.97	107.63	106.45	105.6	105.62	106.76	105.73	105.97	106.67	106.42	107.56	107.35	106.78	104.79	105.65	107.25	105.97	105.86	106.76	108.14	105.74	106.26	106.01	106.72	106.42	108.04	107	106.69	107.81	108.05	105.76	105.63	107.45	107.64	105.89	107.34	106.49	108.54	107.2	106.24	105.61	107.87	106.01	108.04	105.55	106.93
107.5	107.46	105.9	108.19	104.53	106.73	106.27	105.78	106.54	107.63	105.94	107.03	106.18	107.79	106.09	106.54	106.54	107.67	106.97	104.96	106.59	107.94	106.94	106.8	106.61	107.61	105.76	106.96	106	105.52	106.2	107.67	107.9	105.46	105.83	106.59	106.17	107.46	106.74	107.34	106.67	106.64	106.24	106.57	107.69	106.97	106.15	106.08	106.04	106.43
100.27	100.1	98.008	98.649	100.05	99.898	98.281	100.31	98.155	98.261	98.278	98.688	98.84	97.393	99.426	99.275	100.53	99.417	98.791	99.649	99.955	99.945	98.951	97.926	99.508	99.824	97.93	99.142	98.354	97.909	98.09	98.478	99.475	99.383	98.331	99.78	98.152	98.218	98.67	100.07	98.333	100.06	98.694	97.932	97.637	98.933	98.923	100.3	99.621	99.742
105.08	105.89	106.41	106.89	106.48	105.05	105.11	106.19	107.19	106.39	105.26	105.43	104.96	106.5	106.77	104.1	104.61	107.49	105.61	105.34	106.43	107.04	105.29	105.35	106.65	106.14	105.01	104.46	104.78	104.73	104.32	106.78	106.43	105.79	104.93	106.25	104.55	106.16	106.26	105.43	105.03	106.09	106.16	104.9	105.57	105.58	106.1	106.75	104.84	106.18
111.12	110.94	109.36	110.96	111.6	109.76	111.27	111.55	109.53	109.26	108.92	111.01	111.7	109.58	110.07	109.52	108.68	110.39	110.23	111.45	110.19	110.36	109.59	112.22	109.58	109.62	109.24	109.68	111.71	110.2	108.99	108.72	110.19	110.79	110.96	111.74	108.51	110.19	110.74	110.01	108.69	112.44	110.56	109.76	109.89	110.09	110.45	109.58	110.38	110.44
108.5	108.26	107.94	107.59	109.97	108.45	109.53	107.72	107.45	108.6	107.97	107.53	108.23	106.45	111.37	110.07	109.03	109.11	108.77	107.86	109.8	109.39	108.26	108.69	107.92	108.72	107.38	107.35	108.62	109.13	108.56	106.53	106.44	107.61	107.51	108.58	108.71	107.61	108.98	107.34	108.84	108.15	109.06	107.29	107.95	109.11	108.14	108.49	108.55	109.34
103.26	101.64	102.87	101.8	102.54	102.55	102.79	101.5	102.51	102.84	103.42	102.42	102.18	102.19	102.17	101.65	101.54	102.41	102.59	101.81	103.89	102.03	103	102.42	103.28	102.02	103.64	102.65	103.17	103.24	101.99	103.8	102.85	102.41	102.92	101.28	102.09	101.18	102.8	103.33	102.72	100.9	102.38	103.81	103.01	101.84	104.07	102.73	101.78	101.94
107.44	107.33	107.34	108.16	107.99	107.77	108.73	107.81	107.91	109.49	107.26	109.76	108.92	107.68	108.27	107.74	108.96	107.58	109.87	106.28	109.21	108.2	108.2	108.93	108.62	108.7	108.63	106.75	108.9	108.9	108.61	108.07	107.02	109.26	108.34	108.11	107.13	108.08	109.36	109.84	106.38	107.75	108.95	107.66	108.6	108.27	108.78	108.12	109	107.36
111.33	109.85	109.6	111.46	110.69	109.16	109.94	109.91	110.32	111.6	109.66	110.6	110.92	110.13	109.08	110.11	110.2	109.9	110.92	111	111.16	110.32	110.94	111.09	110.07	110.89	109.79	109.44	111.14	111.59	111.12	108.52	109.86	108.98	110.77	109.04	109.68	110.64	109.57	110.49	110.62	108.45	111.4	111.86	110.64	110.09	110.64	111.48	111.71	111.39
105.03	106.43	106.58	106.4	106.2	106.46	104.96	105.61	105.04	104.98	105.26	104.71	105.01	106.68	106.76	106.72	106.93	105.18	105.06	106.29	107.15	105.35	104.55	106.46	105.91	104.78	105.16	106.28	106.08	104.26	105.21	104.54	106.4	107.17	105.21	105.18	105.81	105.84	106.4	104.94	105.77	106.32	105.42	106.88	106.59	105.64	104.47	104.11	105.85	104.83
97.212	97.694	97.823	96.623	97.686	97.875	95.222	97.772	97.83	97.226	97.805	100.55	97.849	97.105	97.601	98.167	97.947	98.251	98.116	98.945	97.619	96.645	97.8	97.528	97.465	98.498	98.021	98.458	98.642	98.946	96.771	98.571	97.563	98.485	96.669	98.081	99.158	98.881	99.304	97.038	96.926	98.285	99.248	99.945	99.894	98.403	98.693	98.294	98.627	98.639
99.213	102	100.03	101.06	99.856	98.456	99.334	101.58	100.32	100.46	100.23	99.244	100.26	100.44	100.4	99.548	99.408	101.77	98.91	98.94	100.71	101.58	101.03	101.84	98.692	101	100.35	99.002	99.258	99.554	101.25	100.14	101.65	99.383	100.52	100.15	100.35	100.65	99.73	101.24	101.33	99.112	101.48	99.473	100.09	99.919	99.649	101.6	100.06	99.73
105.09	104.54	106.15	105.23	104.6	105.52	104.17	104.42	106.57	105.05	105.54	105.81	105.8	106.24	106.46	105.33	106.8	105.64	104.03	106.29	106.15	105.64	105.06	106.29	105.69	104.1	104.99	106.3	105.17	105.48	104.6	104.48	104.88	104.89	106.47	105.63	106.28	105.64	105.38	106.28	105.35	105.85	105.73	106.59	105.54	105.22	105.44	106.54	104.36	105.37
110.22	110	109.53	111.47	110.36	110.56	109.32	111.54	110.47	109.39	109.79	109.39	110.73	109.32	109.61	110.45	109.3	110.12	109.16	111.15	111.52	109.72	110.2	110.6	111.77	112.2	111.59	110.78	110.22	110.15	110.78	110.87	110.69	110	109.75	110.25	108.82	111.06	111.29	111.67	110.07	110.99	110.75	110.29	110.66	109.21	110.68	109.87	110.11	109.01
106.89	107.71	107.29	106.11	107.02	105.44	107.24	107.64	106.16	107.12	105.16	105.98	107	105.43	107.72	107.12	106.73	106.38	105.37	106.98	106.68	105.83	106.03	106.77	106.07	106.57	106.84	106.08	107.1	105.49	105.65	105.75	107.19	105.27	107.13	105.48	107.09	107.71	106.37	106.45	106.15	108.77	106.6	107.34	105.76	105.87	107.32	105.99	106.36	107.28
100.67	99.505	99.834	102.26	101.38	100.21	101.54	101.88	101.06	100.12	101.55	99.052	100.76	100.13	100.34	100.76	100.07	100.62	102.11	101.14	100.43	100.36	101.43	99.411	99.445	101.38	100.35	101.68	102.3	100.61	102.11	101.41	99.879	100.27	100.55	100.1	100.82	100.6	99.476	102.64	101.84	101.47	100.51	101.65	101.42	101.16	99.954	101.47	100.98	99.099
104.41	106.67	106.53	107.18	104.65	106.7	106.61	105.99	106.01	107.25	107.15	106.79	105.84	106.03	106.37	106.74	105.86	106.66	105.69	107.33	108.39	107.59	106.78	106.97	107.74	106.3	107.5	105.95	107.71	105.16	105.2	107.71	106.28	106.92	106.06	105.39	105.79	107.26	106.26	106.34	105.42	106.93	107.38	107.05	107.42	105.31	105.79	107.57	107.1	107
98.931	100.6	99.865	98.538	98.051	97.516	99.007	98.877	97.391	98.449	98.31	98.964	100.25	99.129	98.825	101.13	100.36	99.712	98.05	98.936	99.919	97.752	100.63	99.193	99.338	99.008	98.914	99.659	99.037	101.09	98.105	99.015	98.95	99.397	98.665	98.724	98.934	98.577	99.838	97.429	99.51	100.7	98.802	99.652	99.116	100.24	99.062	98.815	98.487	99.399
107.2	106.28	107.69	107.76	107.46	106.63	106.52	108.09	108.12	108.12	106.84	108.22	107.5	106.31	108.37	106.95	106.42	106.13	107.8	108.52	107.02	108.6	107.45	107.99	108.67	108.35	109.47	108.74	108.98	108.09	106.67	107.57	107.56	108.76	106.83	106.74	107.86	108.81	108.3	108.89	107.81	108.03	109.15	106.77	107.67	107.4	106.65	107.87	107.91	107.39
108.93	108.87	107.74	106.85	108.92	107.97	107.38	108.9	107.99	107.06	107.78	107.86	108.25	108.77	107.98	107.24	107.94	107.16	107.35	107.19	108.67	109.72	108.82	108.23	107.74	108.01	108.99	108.56	108.11	108.03	109.17	108.08	108.54	108.09	109	109.3	107.21	107.9	107.27	107.88	107.78	107.72	107.98	108.38	108.35	107.23	108.19	109	109.45	107.44
100.85	100.57	99.926	99.273	98.225	101.05	100.63	98.372	98.901	98.862	100.57	99.77	99.555	101.99	98.975	100.02	100.18	100.85	99.867	100.18	99.759	98.291	101.19	99.958	99.754	98.958	99.921	100.86	99.884	99.526	100.28	100.51	100.02	100.68	101	101.36	98.94	98.731	101.14	100.8	100.45	101.33	99.946	100.33	100.94	101.34	100.99	99.886	100.23	99.571
109.12	107.44	107.94	107.61	109.73	107.72	107.54	106.93	108.89	107.97	106.59	107.23	108.15	108.95	106.67	108.97	108.31	107.52	107.77	107.02	108.35	108.68	107.39	108.57	110.06	106.97	108.97	108.47	106.99	107.4	108.54	107.38	108.2	108.66	108.52	107.64	108.86	107.2	107.11	108.66	107.28	108.39	109.14	110.25	107.98	108.38	108.94	107.48	107.3	106.91
109.54	109.19	108.84	107.66	107.32	108.95	107.77	107.41	108.81	108.51	110.52	107.86	109.3	107.41	107.41	107.63	108.58	109.04	108.62	107.66	107.26	108.78	108.52	108.32	108.71	109.18	108.71	108.41	107.61	108.34	108.81	107.92	107.85	108.42	109.08	107.34	108.33	107.36	107.66	108.11	109.72	107.68	108.86	106.42	109.61	107.99	109.08	107.39	108.77	108.53
96.217	98.086	97.706	98.673	96.962	98.684	97.845	100.02	97.772	98.109	98.113	97.736	99.089	96.367	96.627	97.883	97.828	97.119	99.23	98	99.119	98.041	97.339	96.912	98.566	98.066	97.577	98.102	98.534	97.567	99.583	97.871	97.469	97.481	96.63	99.069	98.052	98.193	97.248	96.967	97.979	96.749	98.004	97.48	97.686	97.877	98.701	98.281	99.452	96.962
105.17	107.29	105.79	106.08	105.27	106.9	106.15	104.55	106.83	103.46	104.39	106.5	106.63	105.91	106.14	106.51	106.8	104.44	104.94	104.93	105.59	105.02	105.92	106.28	105.97	106.17	104.95	105.57	104.17	106.17	104.71	107	106.36	103.94	105.09	105.33	106.15	105.32	106.26	107.43	105.69	104.72	106.43	105.92	106.25	105.2	104.24	105.54	106.09	104.61
108.88	109.11	107.19	109.1	109.36	107.34	109	108.5	111.72	108.79	110.17	109.18	109.47	110.84	107.7	108.16	107.63	109.67	109.8	108.71	108.85	107.9	108.08	109.76	110.13	108.23	108.45	107.69	109.51	109.23	107.69	108.97	107.7	109.79	108.57	107.69	110.68	108.78	108.49	107.14	107.39	108.47	108.26	108.67	109.02	108.51	109.34	109.54	109.17	107.37
98.121	98.389	98.596	97.062	98.665	98.375	98.247	97.084	98.462	96.489	95.737	96.447	97.091	96.969	96.889	98.064	97.644	97.852	98.617	97.504	97.042	98.278	97.365	99.083	98.245	97.304	96.683	98.124	97.418	99.367	98.928	97.059	97.558	97.344	96.927	97.754	98.151	96.763	97.382	97.364	98.43	97.248	97.064	97.906	99.09	98.377	97.108	97.996	98.033	98.995
107.77	107.37	107.28	108.76	106.29	107.82	107.75	109.04	107.36	107.62	106.5	109	109.47	106.7	106.08	107.76	109.46	107.24	109.88	107.07	108.2	107.42	106.84	108.33	106.71	107.62	108.66	109.21	108.81	107.55	110.34	109.27	108.79	107.05	108.62	108.75	107.45	107.36	106.24	107.51	108.15	107.57	108.76	107.38	108.3	107.38	108.75	109.75	107.32	109.21
105.85	104.38	106.09	105.79	106.4	103.74	105.19	106.15	104.73	105.71	106.21	106.55	104.91	104.69	106.12	104.92	105.93	104.62	105.52	105.74	105.7	103.88	105.51	104.98	105.31	105.14	105.98	105.47	105.8	104.3	106.16	105.33	105.76	106.09	106.72	105.52	105.32	105.41	105.8	105.33	106.92	105.69	104.25	105.76	104.71	106.52	105.99	104.11	106.77	106.51
110.22	109.35	108.89	108.96	108.98	109.27	109.51	107.66	108.9	108.79	107.91	107.85	109.1	108.34	109.05	107.21	108.24	108.37	108.5	108.75	108.78	107.6	107.96	108.39	109.32	108.04	108.72	109.12	108	109.48	107.51	108.22	108.77	109.55	107.62	108.82	107.04	107.11	108.26	107.59	109.51	107.01	108.27	110.49	109.22	108.1	109.22	108.96	108.26	110.47
105.55	105.5	105.59	106.18	105.68	107.14	105.44	106.32	106.69	106	105.79	106.73	104.25	103.3	105.88	105.01	106.34	106.17	104.55	104.75	106.98	106.12	105.92	104.57	106.57	104.93	104.5	103.9	105.81	106.99	105.73	106.06	104.86	105.99	105.7	107.31	105.63	106.26	105.33	105.82	105.52	105.13	106.42	105.43	103.33	105.33	104.92	104.14	105.01	104.59
107.02	108.17	107.83	108.59	105.66	107.93	107.05	106.11	107.44	107.24	108.41	107.52	107.72	107.11	108.82	107.33	108.43	107.97	107.81	108.03	108.63	106.96	109.73	107.13	107.36	108.86	109.18	108.89	108.43	108.37	108.69	108.16	107.91	107.65	107.48	107.39	107.09	106.02	106.93	107.74	107.45	107.46	109.32	105.71	106.69	107.42	108.12	107.93	108.38	107.58
105.81	106.52	106.39	106.48	106.45	105.69	105.5	106.73	106.64	105.12	106.42	106.3	103.9	106.29	104.69	106.71	105.21	106.45	104.63	105.86	104.63	106.61	105.68	105.16	105.78	105.47	105.5	106.82	105.26	104.42	105.1	105.35	105.63	107.17	108	105.5	105.18	106.25	106.14	105.25	105.34	105.63	105.97	105.16	105.41	105.79	105.77	105.17	106.02	106.52
104.7	106.26	106.61	106.1	104.98	105.37	106.11	103.99	105.6	106.56	106.67	105.04	108.1	104.9	105.88	106.5	105.59	106.67	104.89	106.02	105.28	104.15	106.83	105.24	106.85	105.67	106.92	105.91	105.35	107.43	105.21	105.01	106.42	105.27	104.96	106.3	106.74	106.2	105.46	106.26	106.99	106.55	106.19	105.68	104.92	105.02	106.25	107.57	106.11	105.25
106.57	107.05	106.03	105.83	104.94	105.68	105.18	105.5	105.55	105.62	105.47	106.13	105.45	106.63	105.85	104.7	107.07	106.63	105.43	105.32	105.55	105.42	106.86	105.4	105.41	105.32	106.36	105.78	106.84	105.27	106.22	106.93	105.19	105.92	105.7	106.52	105.43	107.24	106	104.75	105.77	105.81	106.01	105.93	106.92	105.23	105.27	106.34	106.29	104.86
108.1	109.05	107.14	108.07	108.27	108.65	109.96	108.79	108.5	107.9	108.49	108.23	109.11	108.4	108.99	108.32	108.74	107.96	107.45	109.05	109.77	108.56	108.72	107.97	110.04	108.58	108.49	108.33	109.82	108.57	108.89	107.88	109.08	109.87	108.55	109.54	107.46	109.5	108.71	107.36	107.41	108.52	109.77	108.68	108.71	108.95	109.43	110.28	108.36	109.64
107.85	109.02	108.61	106.51	107.28	109.11	105.71	109.63	108.17	107.55	108.74	108.49	107.29	106.6	108.27	108.77	107.41	107.5	107.46	109.79	107.03	108.8	107.95	107.89	108.06	109.31	108.98	107.91	110.15	109.87	108.4	108.44	108.53	107.47	109.07	108.63	108.91	108.8	109.37	107.43	109.38	107.79	108.26	107.44	106.58	109.76	107.78	107.65	108.51	108.17
98.171	100.22	98.38	97.004	99.061	97.777	97.51	98.654	97.882	98.504	99.977	98.628	97.487	97.634	97.929	98.881	98.042	98.496	98.163	98.208	99.351	97.61	96.965	98.366	98.331	97.594	99.51	98.771	97.399	98.69	97.498	98.223	98.89	98.54	98.317	98.099	98.322	97.754	96.589	99.235	96.955	98.259	97.036	98.285	99.943	99.432	99.701	98.671	98.823	98.61
100.84	100.15	101.32	101.86	101.05	102.43	99.034	101.97	102.37	99.977	100.18	99.657	100.67	100.54	100.91	100.06	101.02	101.52	101.38	99.858	100.92	101.36	99.867	101.01	100.28	100.33	99.978	100.55	98.234	100.25	99.888	101.63	100.71	99.201	100.98	101.96	99.875	101.11	101.01	99.916	100.93	99.255	101.15	99.311	100.99	100.52	99.978	101.27	101.6	101.03
107.42	107.79	107.99	108.55	108.54	107.31	108.21	106.1	108.42	108.68	107.1	107.58	108.01	106.13	108.97	107.82	107.53	109.6	108.05	108.41	107.71	108.49	107.13	107.48	107.13	109.47	106.96	109.99	107.24	109.32	106.7	106.89	106.87	105.54	108.84	109.2	108.39	107.23	106.24	107.93	108.37	108.32	108.85	107.3	108.88	108.33	108.41	107.81	108.53	106.86
105.56	104.79	106.96	106.66	107.3	106.08	104.92	106.42	108.05	108.61	106.11	106.16	106.45	105.4	107.11	107.58	105.66	106.68	105.41	106.24	106.88	106.01	104.86	106.38	106.96	107.16	107.19	107.55	107.95	105.59	105.03	104.96	105.87	106.98	106.84	106.69	105.34	107.02	106.33	106.26	105.26	106.03	105.91	106.97	107.14	106.95	106.35	107.46	106.63	107.75
97.956	97.403	99.008	98.977	97.17	98.392	98.29	98.821	98.05	98.522	98.357	97.825	97.203	99.499	97.81	97.559	97.924	97.15	97.92	97.406	96.476	98.97	98.754	98.433	98.978	98.431	97.69	98.228	98.52	98.005	96.913	97.626	98.531	96.999	97.766	99.245	98.969	98.754	99.519	99.042	98.768	97.866	98.605	98.752	98.15	98.559	97.48	98.244	99.323	100.67
107.64	106.89	107.15	107.04	106.21	105.76	107.61	106.41	107.22	106.76	106.82	106.97	106.37	105.88	106.92	108.11	107.31	107.29	105.83	107.27	107.41	107.28	105.89	105.25	105.22	107.94	106.1	105.41	106.62	104.95	107.05	106.96	107.63	105.72	105.61	107.23	106.09	105.64	106.33	107.37	105.66	107.22	105.56	107.08	106.6	106.57	107.48	106.6	105.08	107.68
108.1	108.8	109.93	109.05	110.12	107.75	108.86	108.3	107.79	107.85	108.9	109.23	109.39	110.15	106.34	108.54	108.88	108.03	108.78	107.93	107.76	106.63	108.11	108.67	107.59	107.9	107.79	110.51	107.37	108.98	107.57	109.86	109.29	110.33	107.9	110.01	108.22	109.09	108.61	107.37	109.01	107.94	107.68	109.68	108.7	107.82	108.8	107.74	108.5	107.07
107.83	106.16	106.41	106.79	105.61	105.14	105.96	106.07	106.53	106.04	106.19	106.13	105.21	106.17	105.9	105.28	105.97	106.23	107.5	107.45	106.2	104.54	105.97	106.6	106.46	105.25	103.31	106.37	106.16	104.16	105.38	106.88	105.79	105.7	106.17	106.07	105.69	105.07	106.71	105.46	105.31	105.34	105.83	105.36	106.72	105.18	105.4	105.03	107.51	104.72
100.76	100.85	99.368	101.13	99.745	102.31	101.98	101.99	100.49	100.91	101.37	101.18	102.3	100.4	101.49	101.89	100.97	100.51	100.58	102.07	101.49	99.622	100.53	100.19	101.69	101.23	100.49	101.06	101.69	99.971	100.51	101.57	100.56	99.943	101.03	101.04	100.56	101.14	102.37	99.957	101.8	101.13	99.387	100.23	101.81	100.08	101.18	101.14	99.83	100.74
99.933	101.04	100.67	99.324	99.815	99.887	99.69	99.365	100.03	100.11	101.27	99.584	100.35	99.823	99.952	100.03	101.98	98.85	99.736	98.502	101.08	100.32	99.134	100.44	99.292	101.29	98.257	100.04	99.94	99.805	101.88	99.594	101.48	99.61	99.216	100.13	101.35	100.17	101.23	100.65	99.554	101.13	101.45	100.48	101.04	100.2	100.63	101.5	100.97	100.69
108.09	108.98	107.61	108.21	108.74	109.91	106.73	107.76	108.65	108.53	106.66	109.45	108.95	108.95	110.01	109.11	108.63	107.59	107.51	108.54	107.17	107.31	108.38	109.56	109.4	108.62	108.19	108.02	107.42	107.7	107.28	108.69	108.89	109.93	107.67	108.29	107.84	108.02	108.14	105.97	107.56	106.12	108.61	108.96	109.11	108.61	108.51	106.74	108.63	109.08
109.81	107.64	107.36	108.35	109.32	108.85	108.52	107.62	106.56	108.58	108.86	107.85	108.15	108.98	108.28	109.07	110.18	108.73	108.4	108.04	108.3	108.72	108.34	107.8	107.42	107.67	108.02	109.63	107.75	108.6	108.19	107.78	107.64	109.44	108.07	108.78	107.03	107.13	108.92	107.9	108.87	108.2	110.06	108.16	107.61	108.53	108.45	107.79	108.23	107.53
97.851	97.553	99.311	99.162	97.992	98.742	97.519	99.127	98.261	98.636	98.727	97.91	98.413	97.53	98.985	95.848	96.326	97.806	99.119	98.712	98.582	99.688	98.047	97.994	97.132	98.339	96.593	98.098	98.463	98.467	98.678	98.254	98.66	98.308	99.013	99.262	98.469	98.911	97.672	98.853	98.724	96.703	97.375	98.362	99.039	97.149	96.48	98.846	97.221	98.119
100.06	101.22	99.116	98.968	100.58	99.22	99.745	99.968	101.01	98.333	100.08	100.71	102.1	99.844	99.777	102.63	99.681	99.725	100.76	101.73	100.27	101.8	100.29	100.23	98.986	99.458	99.514	98.484	100.12	100.26	101.02	99.642	98.652	100.23	100.49	100.69	99.596	100.27	100.91	100.55	100.65	100.79	99.118	100.38	99.523	100.9	100.21	100.34	99.482	100.32
106.54	106.5	105.38	107.25	105.38	104.55	107.42	104.63	105.21	106.26	106.71	105.57	105.03	106.49	106.12	106.29	106.53	107.08	105.4	107.02	106.23	107.32	105.68	106.57	105.95	105.7	106.36	107.96	106.12	105.69	104.91	107.41	106.79	106.65	106.67	107.22	106.08	106.74	106.64	106.14	105.18	107.53	104.71	106.68	106.94	107.45	106.26	105.58	106.16	106.34
110.36	110.74	109.55	110.45	111.62	110.92	110.8	109.66	109.77	109.51	109.02	110.22	110.5	109.46	110.85	110.67	109.76	113.22	109.55	111.36	109.04	110.06	111.13	109.83	110.49	110.41	111.27	109.75	109.88	111.24	111.14	110.31	110.12	111.54	109.77	111.38	111.23	109.53	110.66	110.51	110.48	110.04	110.28	110.25	109.76	109.54	109.4	110.93	111.05	110.64
98.323	98.997	98.48	99.742	98.758	99	98.572	98.191	99.206	100.55	97.589	98.635	98.604	98.674	97.907	99.343	97.367	99.474	98.561	99.555	99.987	97.992	99.446	99.218	100.41	98.34	98.964	97.821	99.79	97.687	97.286	100.21	99.554	97.775	99.045	99.424	98.039	99.095	99.374	97.358	97.557	98.275	99.677	98.513	99.075	97.714	96.847	97.971	100.64	98.993
109.04	105.58	108.17	106.63	107.94	108.02	108.06	108.98	109.3	106.64	106.51	108.01	109.19	105.43	106.14	107.94	108.24	106.88	108.72	107.2	108.41	107.22	108.97	108.32	108.45	107.57	106.14	109.03	107.26	108.07	107.76	107.71	108.11	109.36	107.35	107.27	108.55	107.79	106.49	106.86	109.82	107.61	109.2	107.92	108.96	107.36	106.52	108.7	106.95	108.56
106.24	105.95	107.69	107.08	106.28	106.62	108.21	104.39	107.47	107.78	106.14	106.9	107.38	107	106.45	109.02	104.98	106.64	107.43	107.86	107.07	106.74	105.17	105.37	107.23	106.77	105.69	107.81	106.61	106.31	106.7	106.32	106.97	106.45	107.1	106.49	104.4	106.92	106.25	106.54	106.07	107.16	105.49	107.17	106.99	106.09	106.72	106.72	106.62	106.67
107.4	107.14	108.66	108.24	109.42	110.31	107.75	109.08	107.57	109.86	109.73	108.07	107.41	107.62	109.57	109.92	109.24	107.86	108.02	108.41	109.15	107.82	107.33	107.4	107.57	107.65	107.25	108.46	106.49	108.36	108.61	108.56	106.84	106.53	108.58	107.74	109.07	108.43	108.89	108.29	108.01	107.64	107.36	107.82	105.73	109.92	109.78	108.7	109.15	108.09
108.89	109.14	107.39	109.43	110.13	108.45	109.02	108.31	107.96	108.02	108.85	107.93	107.87	107.33	108.69	109.06	108.51	109.16	106.84	109.21	108.99	109.48	109.98	107.13	107.47	108.46	109.33	109.04	108.63	108.09	108.16	109.49	110.5	110.6	107.46	108.66	109.54	108.26	108.23	108.61	108.87	110	109.04	105.98	108.99	109.61	109.96	108.42	108.88	107.55
99.738	101.19	100.18	100.2	98.542	99.083	97.652	99.32	98.682	98.241	99.008	99.084	98.394	99.282	98.449	98.672	97.342	100.06	98.789	97.76	99.629	98.046	99.775	99.719	98.325	98.885	99.062	98.934	97.29	98.627	98.407	100.48	97.856	97.253	96.648	100.48	98.928	98.789	96.668	100.46	98.981	99.835	100.05	99.167	97.706	98.723	97.604	97.595	99.118	97.956
106.38	104.81	107.55	104.48	103.69	106.81	107.6	105.51	106.13	105.25	105.81	105.05	105.06	106.22	104.9	104.74	106.2	107.55	105.58	104.94	105.88	105.34	106.22	106.05	104.77	106.93	105.43	106.35	104.99	105.29	106.02	105.36	105.55	105.11	106.84	105.93	106.63	105.11	104.86	106.04	105.89	104.37	106.36	105.44	105.89	105.02	106.54	105.51	104.38	105.07
109.19	107.68	108.54	107.33	108.31	107.08	108.12	108.73	108.22	108.4	107.78	108.14	107.18	108.5	108.82	108.89	106.93	107.36	109.96	107.84	108	108.76	108.45	108.45	108.61	109.13	108.06	107.93	109.64	109.29	108.05	108.3	107.76	108.91	110.15	107.81	108.08	108.83	109.53	107.71	109.4	107.41	107.68	107.2	108.06	105.3	108.76	107.57	108.91	107.69
98.164	98.636	96.602	96.804	97.775	100.11	98.529	97.448	97.589	98.366	96.989	97.362	99.258	97.298	97.934	96.856	99.22	99.992	97.734	98.59	97.109	98.488	97.154	97.081	97.238	98.508	98.193	99.518	98.579	96.947	99.693	97.766	99.192	98.14	98.638	98.297	97.328	98.466	97.643	97.343	97.192	99.926	98.15	99.025	98.122	97.85	98.144	98.476	98.107	99.113
111.18	110.67	110.08	111.02	109.66	110.42	110.55	109.47	111.18	109.7	109.12	108.89	110.28	110.47	110.56	108.94	109.79	110.56	112.62	110.73	110.88	109.11	111.16	110.65	110.33	110.21	111.05	110.15	109.48	110.16	109.53	110.86	111.15	109.5	110.59	112.18	109.86	110.62	109.94	110.21	110.63	109.67	109.82	110.04	111.7	110.51	111.02	109.98	110.06	112.12
98.241	98.99	98.982	98.957	98.452	99.213	98.056	100.02	98.869	98.266	99.336	98.36	98.935	98.633	98.065	100.23	98.169	99.861	97.402	98.609	99.891	98.065	97.522	98.625	97.226	98.327	98.467	97.293	98.979	98.958	99.07	99.107	98.814	99.958	99.294	98.785	99.773	98.299	98.182	99.482	99.967	98.472	99.902	99.766	99.865	98.196	99.994	98.96	98.185	98.286
108.61	108.62	107.98	110.77	108.58	106.19	108.89	108.28	109.19	109.56	109.36	108.29	108.71	107.43	108.91	109.14	107.81	107.77	108.73	108.05	108.17	108.32	109.01	108.4	107.98	109.62	107.69	109.08	108.72	109.28	108.61	107.81	107.58	108.48	108.87	107.79	107.5	108.13	110.05	110.01	107.45	108.81	106.53	107.77	109.66	107.82	108.58	109.64	108.6	108.55
107.7	106.96	105.79	106.97	105.93	106.4	105.89	107.73	105.53	105.78	105.54	106.81	105.55	107.82	108.15	107.78	106.23	106.3	107.27	107.08	105.98	105.44	106.72	106.79	108.89	106.26	105.96	105.57	106.41	106.38	106.54	106.67	106	106.16	106.03	105.65	107.36	106.02	106.75	106.65	105.46	106.23	106.2	106.13	107.35	106.62	106.61	106.3	106.4	105.44
104.55	105.52	105.7	106.29	104.68	105.36	106.04	105.38	105.66	104.53	104.25	105.42	105.72	105.05	105.3	105.87	106.33	105.71	105.95	104.32	104.54	103.99	105.17	107.34	106.36	106.36	105.4	105.95	103.93	105.85	105.77	106.3	106.72	106.07	106.87	106	105.46	106.19	107.54	106.46	106.09	105.58	106.43	105.53	105.2	105.09	106.26	105.51	105.34	105.61
99.445	99.277	99.634	99.89	98.687	98.898	99.858	98.394	98.185	100	99.543	98.992	99.816	98.779	100.02	98.296	97.353	100.03	98.749	99.196	98.505	98.421	99.254	97.915	97.571	98.131	101.39	99.007	98.824	100.7	98.347	98.964	97.868	99.05	100.38	99.728	98.548	98.406	98.931	98.949	97.985	98.333	98.336	98.753	99.208	98.259	99.19	99.459	97.597	97.966
105.61	105.62	106.07	106.13	106.05	107.78	106.48	106.24	106.36	105.93	105.03	106.94	107.68	107.2	105.89	107.33	107.84	105.86	103.85	106.6	105.68	108.63	106.13	105.24	106.31	106.1	106.97	106.71	105.15	105.66	106.54	106.01	105.09	106.51	106.64	106.09	107.51	105.92	108.02	106.18	105.98	105.79	105.67	106.99	105.78	107.3	105.28	106.59	106.39	105.75
105.71	106.7	105.82	105.34	105.77	105.4	105.16	105.97	106.25	106.63	105.29	105.85	105.55	106.49	106.72	105.87	105.1	104.98	104.05	106.33	106.54	105.13	104.28	105.34	106.38	105.03	105.63	106.08	106.84	104.95	107.24	103.67	106.72	106.86	105.28	104.71	105.76	106.18	104.92	105.65	106.05	106.16	104.8	106.42	105.6	105.59	105.39	106.32	105.57	105.71
107.29	108.71	108.64	108.86	107.98	108.4	108.26	108.3	110.3	107.78	108.43	109.82	109.14	110.21	109.58	107.75	108.69	109.21	107.41	109.16	109.69	108.92	109.06	107.82	108.71	108.52	108.57	108.83	107.88	108.5	107.74	107.45	108.42	108.02	108.58	108.65	109.43	109.04	108.26	107.8	108.07	107.79	107.72	108.67	109.92	109.35	108.87	106.67	107.53	109.28
96.476	96.56	97.819	96.73	96.918	96.03	98.275	97.197	98.511	97.838	98.974	98.761	98.005	96.85	100.11	98.588	97.266	97.66	98.073	98.007	97.913	99.211	98.803	96.786	97.811	95.729	97.997	96.955	97.151	96.932	98.903	97.218	97.8	98.22	96.071	96.61	99.669	99.285	98.137	99.609	97.429	96.867	98.848	98.881	97.372	98.819	97.161	100.28	98.256	98.129
109.57	109.78	109.52	107.57	108.19	106.45	107.76	108.4	107.02	106.83	108.66	107.87	106.8	108.62	106.43	107.22	109.42	108.16	109.05	107.53	107.56	108.68	106.9	107.81	109.27	107.35	107.27	106.47	107.91	107.34	107.78	107.56	108.99	107.64	107.58	108.96	107.93	109.38	108.68	106.78	107.06	107.35	105.65	105.6	106.01	108.42	107.5	108.69	106.76	108.84
106.6	107.28	107.73	107.1	108.78	107.18	108.98	107.72	108.2	108.02	108.72	108.4	108.46	107.87	109.87	108.09	108.79	108.17	107.67	106.95	108.33	108.31	106.94	109.18	108.58	107.76	107.81	108.17	106.45	108.09	108.21	107.58	107.28	106.9	107.21	108.95	107.96	107.41	108.74	109.16	108.4	108.06	106.29	107.89	108.66	108.78	107.86	107.54	107.47	107.02
99.912	101.33	100.39	100.87	100.5	101.01	100.87	101.18	102.65	103.46	102.91	101.24	101.55	100.22	101.14	99.362	101.01	101.63	100.75	100.07	100.87	100.41	101.02	100.23	100.56	99.551	100.23	101.65	101.09	102.08	100.38	100.35	101.26	99.476	100.39	101.72	100.37	100.1	103	101.89	102.18	100.3	100.38	101.19	100.69	101.26	99.989	101.12	101.62	101.53
107.97	106.18	108.25	108.11	108.58	108.2	110	108.28	107.73	108.47	108.45	106.92	108.26	108.75	108.09	109.48	109.12	108.92	109.11	108.14	107.49	109.44	108.54	108.12	107.6	108.93	109.38	109.12	109.62	106.93	108.12	108.05	108.03	107.16	107.32	108.12	108.05	106.89	110.08	107.98	107.57	109.17	108.64	109.44	106.73	107.74	108.5	108.96	108.57	107.34
108.08	108.42	109.51	107.65	106.01	108.69	106.66	106.62	106.87	107.54	107.09	107.27	107.2	109.28	107.2	107.26	109.22	108.44	106.52	106.68	107.98	109.06	107.45	108.12	107.83	108.32	107.51	107.4	106.92	107.9	107.62	106.66	107.73	107.59	108.03	108.18	108.9	106.49	106.91	107.21	107.77	108.6	108.36	107.36	107.3	106.73	106.74	109.09	106.5	108.12
108.73	107.45	107.34	106.05	108.14	107.96	109.2	108.2	108.53	107.22	107.94	108.36	107.79	107.37	107.55	107.28	108.57	106.86	107.97	107.08	107.86	107.91	108.4	108.29	107.32	107.64	108.04	109	108.72	107.17	107.16	107.38	106.47	107.25	107.43	106.3	108.16	108.62	107.31	107.87	108.53	108.33	108.16	107.81	106.81	107.14	109.43	107.12	107.45	107.73
107.94	108.82	108.85	109.2	108.9	109.48	109.19	109.38	109.84	107.46	109.22	106.68	108.64	109.69	109.32	108.94	108.02	109.97	108.75	107.78	109.33	109.7	108.42	108.22	107.76	107.94	109.05	108.04	108.6	108.87	109.39	109.64	107.7	107.87	107.65	108.6	109.07	109.35	110.1	108.62	109.83	108.53	107.63	108.09	109.19	109.29	107.9	110.26	108.92	108.55
104.5	106.75	105.71	105.53	105.27	107.51	105.24	105.39	105.05	104.67	105.55	104.89	105.25	106.19	106.56	105.85	104.84	105.61	105.84	106.43	103.8	106.19	106.27	105.87	106.46	105.39	104.55	106.39	104.57	105.53	105.96	105.59	105.28	105.54	105.7	105.31	104.76	105.05	106.13	104.25	106.28	106.1	106.67	106.55	104.71	104.52	106.11	103.56	105.6	107.18
109.25	109.75	107.95	109.19	108.12	106.84	108.3	110.22	108.07	110.03	108.97	108.79	108.53	109.55	108.1	109.24	109.02	107.2	108.48	107.41	109.39	108.32	110	109.24	109.47	108.34	108.57	110.18	109.62	107.49	109.62	108.92	109.26	110.08	109.07	108.02	108.94	107.73	108.72	108.91	108.65	108.94	109.57	108.45	108.79	109.34	108.13	109.4	108.08	109.49
106.89	106.35	107.22	106.3	107.76	106.31	106.23	107.17	105.72	107.21	107.36	106.62	105.65	107.9	106.44	106.34	105.46	104.52	106.88	105.66	105.74	107.57	106.43	105.56	107.98	106.97	108.6	107.25	108.84	106.03	106.85	104.84	105.94	105.26	104.79	106.12	105.86	106.38	105.75	105.65	105.88	106.78	107.26	106.36	106.28	106.37	105.63	104.84	106.29	107.16
106.31	105.78	104.29	106.78	108.19	105.89	106.39	106.26	106.92	107.29	107	106.47	107.02	105.87	107.12	106.64	107.42	107.7	106.54	105.27	105.98	106.75	106.29	105.61	106.14	106.56	107.64	105.27	105.57	105.52	107.41	106.81	106.68	107.61	106.03	106.24	108.12	107.29	106.73	107.66	106.2	107.22	107.13	105.75	105.82	106.79	106.2	108.07	106.69	106.89
108.84	108.32	106.81	108.93	108.71	107.06	108.95	110.08	110.5	108.98	107.41	109.42	108.32	109.46	109.57	109.44	106.26	108.19	109.47	106.98	106.83	108.49	108.19	110.68	108.31	108.52	108.76	108.95	109.5	108.13	108.65	107.54	109.66	110.22	107.92	109.8	108.37	109.57	108.82	108.75	107.8	109.43	108.57	108.36	109.7	108.59	110.04	111.03	109.24	109.56
99.088	100.17	101.65	99.998	99.793	100.85	100.58	101.06	99.855	100.63	100.9	100.08	100.06	100.21	99.656	100.31	98.384	99.653	101.17	99.331	101.23	100.27	99.698	100.07	100.21	101.3	102.96	99.388	99.437	99.754	101	99.967	98.632	101.4	100.77	100.64	98.972	98.877	100.35	99.851	100.6	99.242	100.63	99.299	100.72	100.4	99.735	100.08	99.982	100.29
105.8	104.8	105.3	104.54	105.54	105.79	106.19	104.9	105.83	105.59	105.65	106.58	106.38	105.61	105.72	105.46	105.18	105.18	107.17	106.7	105.89	106.31	104.74	105.51	104.38	106.26	104.52	106.18	105.79	106.23	107.84	104.63	105.51	105.58	106.17	105.19	105.45	106.94	103.99	105.06	106.09	106.47	104.31	104.88	104.06	106.62	105.59	104.92	103.62	104.57
97.164	99.225	97.479	96.406	97.297	98.957	98.167	97.551	98.971	99.371	99.068	98.098	98.062	98.115	97.971	97.439	97.275	97.809	97.414	98.148	97.353	99.537	97.309	97.587	99.079	98.575	96.881	98.428	98.236	98.184	96.257	98.544	99.42	97.068	96.522	97.736	99.095	96.816	98.183	96.857	97.641	97.814	97.482	97.162	99.871	98.057	97.013	98.778	97.08	98.941
107.53	107.83	108.87	109.16	109.38	109.45	108.24	109.66	107.86	108.59	109.33	108.49	108.28	109.16	108.46	108.75	109.39	107.9	109.63	106.77	108.71	108.87	109.53	108.3	109.57	107.81	107.99	108.48	109.14	109.24	108.16	108.48	109.26	106.27	109.05	108.7	108.22	108.18	108.99	108.03	108.62	106.99	109.58	108.33	107.29	109.21	109.46	108.74	108.22	106.82
109.03	110.65	111	111.58	109.59	109.33	110.44	110.26	110.55	109.42	111.61	110.47	109.83	111.43	108.95	110.4	109.67	110.64	110.63	108.99	112.47	111.55	110.2	109.89	110.51	109.71	110.47	110.68	110.3	109.29	108.26	110.72	110.24	108.87	109.92	112.22	111.21	111.85	110.41	108.38	111.14	110.05	109.63	110.92	110.71	110.12	110.54	110.29	111.03	110.32
107.37	105.35	106.34	105.18	105.3	105.94	105.04	104.95	105.4	107.57	107.23	106.12	104.91	104.82	105.01	105.6	106.18	105.65	105.53	104.88	106.36	105.56	105.24	104.81	106.71	105.93	105.46	105.75	106.07	104.77	106.06	105.46	105.76	104.88	106.42	106.43	105.28	105.15	105.06	104.9	107.02	105.45	104.9	104.77	105.36	104.21	103.46	106.1	106.84	106.74
106.38	107.98	106.39	104.77	105.68	106.8	106.97	105.92	106.57	107.46	105.82	107.93	104.86	106.84	105.16	106.94	106.93	107.97	105.71	106.11	106.63	106.31	106.6	106.64	108.15	108.13	106.59	107.29	106.82	105.72	105.21	106.15	107.64	105.26	107.36	105.82	105.95	105.73	106.2	105.44	104.96	106.4	108.05	106.75	106.87	105.44	106.49	105.86	106.25	106.79
107.48	104.88	106.06	106.06	107	107.04	106.32	106.31	106.72	107.57	105.81	106.56	106.8	106.43	107.78	105.9	108.54	105.04	105.79	105.81	106.84	107.32	106.98	107.23	106.37	106.01	105.75	106.09	106.78	104.92	105.34	106.13	106.96	106.48	106.61	106.36	106.55	106.26	105.85	106.29	106.37	106.85	106.64	107.3	107.3	106.61	105.35	107.51	107.64	105.79
98.657	97.515	97.559	99.953	96.997	98.173	97.651	99.114	96.815	98.106	98.358	96.517	97.682	97.233	98.102	98.931	97.016	96.533	98.866	96.311	97.655	97.627	99.31	97.704	97.92	97.048	98.75	97.98	97.205	98.609	97.874	98.079	98.801	97.317	98.373	97.38	97.38	98.264	98.36	97.601	99.14	98.604	98.435	97.018	98.532	97.528	98.541	97.776	98.474	97.523
108.27	107.86	108.71	109.5	109.04	109.28	108.82	108.77	109.56	108.38	109.44	109.65	109.49	108.36	107.61	107.61	109.79	107.87	108.24	106.57	108.3	107.93	108.06	107.36	107.28	108.27	107.98	107.97	107.08	108.91	107.96	108	108.28	107.73	108.51	107.93	107.99	109.79	109.17	107.68	107.05	109.08	110.15	108.2	108.3	108.92	108.27	107.9	108.29	109.21
106.29	107.76	108.01	106.65	105.18	106.72	107.51	107.86	106.67	106.86	106.8	105.5	106.77	106.86	105.86	106.03	105.84	105.37	106.4	106.53	106.02	107.41	105.89	107.96	107.28	105.42	105.91	107.67	106.65	106.89	107.27	106.42	106.23	105.66	107.46	106.61	105.18	106.77	106.21	105.12	104.82	105.76	105.59	106.11	107.25	106.65	105.98	107.19	106.5	106.43
107.91	108.13	107.5	107.93	107.32	107.77	107.73	107.97	107.32	107.9	109.55	109.54	107.74	108.1	108.69	108.28	108.54	107.54	108.42	107.54	106.06	106.27	108.5	106.85	108.14	108.8	106.98	107.37	106.7	108	108.62	106.63	106.31	109.06	106.82	108.35	106.72	108.62	108.75	107.63	107.77	108.37	106.83	108.27	108.19	108.48	107.52	108.51	106.81	107.82
106.85	107.98	107.06	107.66	108.34	109.23	107.94	109.54	109	105.71	108.84	108.56	108.27	108.78	108.83	108.15	109.45	109.05	108.02	108.08	107.6	109.77	107.87	107.57	108.8	108.09	108.43	108.54	108.56	108.57	107.9	108.18	109.22	108.07	108.61	107.34	108.48	107.94	109.03	108.22	108.29	107.25	107.24	108.45	107.19	107.79	108.23	108.46	109.13	109.24
109.83	107.66	106.19	105.72	108.65	108.66	108.97	105.18	108.77	107.12	108.66	106.88	107.37	108.23	107.03	108.04	109.45	107.45	107.5	108.16	107.48	105.99	107.43	107.17	106.73	108.54	108.86	107.71	109.63	107.79	107.21	107.59	108.59	107.3	108.72	107.09	107.19	109.53	108.39	107.56	107.61	106.97	108	107.11	108.37	105.96	108.46	107.56	108.12	108.36
102.16	100.74	101.6	99.921	99.402	101.78	100.16	102.5	100.16	101.09	100.88	104.13	101	101.71	101.97	98.978	101.57	100.53	101.48	101.99	101.04	100.89	100.2	101.73	100.91	101.17	100.7	99.943	101.16	100.54	101.03	100.65	99.718	101.51	99.708	101.03	100.99	100.83	99.989	101.84	100.56	100.16	101.82	100.16	102.04	100.94	100.78	99.973	100.67	100.64
97.701	97.999	97.931	97.023	98.64	99.679	98.854	97.913	96.887	96.889	96.648	97.38	98.155	98.249	99.318	99.24	99.256	99.245	98.539	98.015	99.488	96.792	97.344	98.241	98.332	98.192	98.42	99.323	99.551	98.599	98.764	99.431	99.093	97.931	97.447	98.418	98.074	97.308	97.513	98.15	95.991	97.194	97.532	98.363	97.658	97.699	96.125	98.261	95.525	97.486
106.92	106.33	105.17	105.56	106.47	107.81	104.79	106.52	104.39	106.8	106.44	108.17	105.63	107.58	106.32	106.38	107.54	105.4	104.78	107.63	106.79	106.25	106.84	105.57	105.84	106.17	107.45	106.25	106.72	106.1	107.2	106.58	106.63	105.63	104.93	106.55	106.36	106.22	105.45	106.13	106.98	105.77	107.27	107.68	103.7	107.54	106.49	107.45	106.76	106.76
111.12	111.54	110.98	110.96	110.03	111.18	111.04	111.76	110.12	110.52	110.13	110.36	110.62	110.65	110.77	111.5	109.53	110.97	109.53	109.92	109.42	110.72	111.22	111.74	110.54	110.29	111.26	112.04	110.63	109.37	109.37	109.98	108.98	109.3	108.7	112.24	111.82	109.29	109.64	110.34	110.62	109.81	110.64	110.42	109.54	111.28	111.38	111.26	110.54	111.07
106.45	105.54	106.04	106.07	105.46	106.52	105.83	105.81	103.89	104.61	104.63	104.73	104.85	103.44	104.84	103.59	104.61	104.34	105.83	105.66	105.51	104.55	105.33	107.05	106.75	104.92	106.58	104.78	105.89	105.3	104.05	106.66	104.95	106	106.04	106.84	105.27	106.42	105.14	105.77	105.25	106.23	105.7	106.46	105.01	105.48	105.29	105.78	105.62	105.72
107.83	107.99	108.18	109.19	107.9	108.36	107.87	109.72	107.85	110.63	109.27	110.48	108.59	108.65	107.86	106.17	108.37	108.95	108.14	107.33	108.26	107.33	107.93	109.75	108.05	108.74	108.49	109.52	107.43	109.2	108.28	108.11	106.98	108.14	108.8	108.5	107.89	109	108.34	108.28	108.39	107.53	108.34	108.9	108.07	109.5	108.65	107.75	108.03	108.44
105.75	105.68	106.64	105.48	104.7	107.38	106.29	105.79	106.67	105.66	105.32	104.33	106.35	104.42	105.11	106.16	106.83	106.84	105.21	106.02	107.7	105.56	105.1	105.75	105.15	104.98	104.77	105.17	105.35	105.57	106.71	106.54	105.61	106.12	104.95	105.33	105.82	106.23	106.16	104.69	105.11	105.72	104.58	106.69	104.66	104.97	105.9	106.06	105.37	106.44
105.06	107.02	106.33	106.46	105.1	107.03	105.8	106.78	107.39	107.19	106.42	105.57	105.48	105.31	108.43	106.72	107.28	105.86	106.42	106.46	107.2	106.58	106.66	103.91	106.25	107.11	106.32	106.74	105.86	105.95	106.69	105.45	104.83	106.98	107.18	107.34	106.32	107.18	106.97	105.46	106.86	104.97	107.32	106.72	107.43	107.57	105.99	108.14	107.07	105.37
105.11	106.07	106.45	106.4	105.76	104.92	106.65	106.21	105.41	104.38	107.19	106.48	105.29	106.83	103.62	106.13	107.84	104.8	105.27	104.94	105.04	104.03	105.45	104.5	105.63	105.86	105.59	106.37	105.73	105.61	105.73	106.22	104.44	106.01	104.36	105.6	105.18	106.23	104.25	103.61	107.37	106.11	106.02	106.23	105.28	106.12	106.57	104.21	105.73	105.32
110	109.59	110.73	110.86	109.88	110.07	109.91	110.32	109.75	109.83	107.91	110.44	111.92	110.21	110.15	111.25	110.39	110.42	109.57	111.02	110.57	110.4	111.27	110.53	109.87	110.92	110.5	110.27	111.29	110.07	109.92	107.84	110.24	110.74	109.42	109.92	109.1	111.31	111.27	110.71	110.6	109.57	110.76	109.41	110.99	109.85	110.55	109.63	110.06	109.96
110.84	110.52	110.22	109.97	111.04	110.17	111.05	110.44	108.53	110.95	110.66	111.57	110.33	110	110.71	110.89	111.07	110.36	110.64	110.2	111.22	110.1	111.13	109.7	109.66	109.44	111.61	110.98	110.79	110.46	111.41	109.54	110.23	110.91	112.14	110.34	111.21	110.92	112.33	109	109.22	109.96	110.11	109.9	111.05	110.85	109.59	109.83	108.85	111.28
97.691	99.151	98.37	97.305	100.39	98.555	98.639	98.172	99.571	99.026	98.992	98.803	99.615	98.878	98.374	99.226	98.014	99.2	98.705	98.416	98.562	97.889	98.106	97.096	98.517	98.106	98.711	99.507	99.261	98.886	98.685	98.627	98.765	98.437	97.928	99.718	97.405	97.419	99.389	99.025	99.657	98.862	98.642	99.778	99.351	99.109	98.217	99.557	99.97	99.872
97.216	97.997	97.583	98.168	96.715	97.665	97.792	98.43	98.15	97.96	98.113	98.176	97.11	97.219	97.682	98.889	99.872	96.253	97.227	97.899	98.747	96.934	98.299	98.145	97.45	98.197	96.801	97.791	98.825	99.881	97.46	97.177	98.345	98.641	97.815	98.802	97.869	97.737	97.424	98.447	98.067	97.204	97.774	98.07	98.026	98.918	99.603	98.246	96.441	97.398
103.03	102.36	102.33	103.11	101.92	103.39	103.39	102.81	101.19	103.68	102.11	102.09	102.77	103.32	103.14	103.15	103.61	104.65	104.82	101.46	102.49	102.58	103.56	102.62	101.83	101.65	100.46	102.99	103.34	102.95	103.74	103.39	102.71	102.58	101.93	102.2	101.86	102.23	104.27	102.8	104.63	103.17	103.76	103.75	102.64	104.6	103.05	102.03	102.7	102.78
104.86	105.58	105.67	105.75	105.18	105.14	107.24	105.14	104.67	107.64	105.86	106.94	104.86	106.69	106.13	104.75	106.33	105.46	105.94	105.97	106.25	106.21	105.87	107.24	105.64	106.57	108.33	105.85	106.84	107.57	107	106.52	105.45	106.61	106.16	106.36	105.89	104.78	104.56	106.9	106.26	105.81	104.84	106.05	105.01	106.92	106.25	106.5	104.12	106.36
102.08	101.73	103.86	103.79	102.29	102.75	102.02	102.72	103.23	103.09	103.02	103.27	102.36	102.2	102.67	102.07	102.75	102.09	103.94	103.44	102.37	103.17	102.25	101.25	105.11	103.24	102.45	104.04	102.44	103.9	101.27	101.83	102.67	102.49	100.22	102.51	102.85	102.6	102.05	101.71	102.86	101.57	102.18	103.2	102.55	102.03	102.83	101.8	103.09	102.82
107.53	108.2	107.31	108.63	108.28	107.3	107.18	108.24	106.41	107.36	106.61	107.5	106.34	108.15	107.17	109.49	106.03	105.69	107.51	107.82	107.56	107.66	107.66	108.91	108.17	108.1	107.78	109.23	109.11	107.58	107.29	108.44	107.79	106.88	108.2	107.08	108.7	108.99	108.26	106.8	108.25	107.57	109.13	106.73	109.29	107.55	108.28	108.6	108.16	105.77
106.08	107.39	105.37	105.02	105.01	105.66	107.01	103.61	105.71	106.86	103.92	106.05	105.29	108.13	105.32	106.97	106.17	104.68	107.18	104.77	106.25	104.32	105.13	105.93	106.15	106.3	103.8	106.3	107.58	104.79	105.66	106.95	105.67	105.14	106.82	105.37	106.49	105.86	106.09	103.38	105.45	106.4	105.16	104.76	106.61	106.11	104.87	107.33	107.15	104.03
109.48	107.87	109.19	109.7	108.96	109.18	107.54	105.89	107.45	109.51	108.73	109.19	108.64	107.25	109.1	109.04	108.72	108.72	108.09	108.32	108.28	108.61	108.16	107	109.14	107.5	107.93	108.28	108.48	108.98	108.44	109.14	108.31	106.89	107.8	108.32	107.54	109.7	107.98	108.27	107.97	107.65	108.1	108.82	108.52	107.22	107.3	108.99	109.11	109.74
106.39	107.52	104.85	105.82	106	104.26	105.44	106.72	105.68	106.61	104.44	103.91	104.43	105.06	105.64	105.07	104.98	106.05	105.45	106.3	104.22	104.46	105.99	104.38	106.49	106.4	104.6	106.63	107.01	104.61	105.78	106.55	106.12	105.45	106.01	106.97	107.46	105.87	105.66	105.95	105.33	105.65	105.19	105.04	106.36	104.95	105.98	104.88	105.52	105.12
110.13	110.02	109.56	108.76	109.36	110.17	108.69	109.19	108.5	109.86	108.86	107.71	109.79	108.55	109.49	106.38	108.14	109.42	110.51	111.34	107.77	109.47	108.74	109.03	110.55	109.09	109.53	108.85	107.03	109.65	110.06	107.17	107.55	108.36	109.11	107.49	107.72	107.21	109.08	108.55	108.29	106.61	109.33	108.04	109.86	108.39	107.8	107.29	109.15	109.99
105.13	104.68	106.09	105.84	105.09	107.22	105.62	104.36	104.97	104.95	106.09	106.41	105.23	106.67	103.96	105.96	104.58	106.85	105.52	106.3	104.57	104.85	105.07	106.2	105.02	106.61	105.57	105.84	106.13	105.34	105.72	105.96	104.64	105.93	104.38	103.4	107.52	105.06	103.62	104.9	105.56	106.37	104.89	105.51	105.05	105.29	105.97	106.79	106.15	105.31
106.41	106.74	106.39	108.21	106.42	106.24	107.93	106.5	104.39	107.86	107.47	105.62	106.25	105.94	107.17	106.07	107.18	107.51	106.24	106.67	106.2	105.91	105.88	106.2	105.57	105.72	106.66	105.94	107.08	105.46	106.22	105.08	107.57	104.69	105.94	106.98	107.52	106.11	106.69	106.32	107.18	106.37	106.25	106.24	107.22	106.33	107.23	104.79	105.2	104.69
98.547	99.864	98.519	99.558	98.797	100.06	98.867	98.85	99.436	99.297	99.251	99.148	99.336	98.71	98.909	98.998	99.681	98.119	100.64	97.901	97.848	96.936	99.686	96.654	100.63	99.66	98.157	99.84	100.6	97.938	100.34	98.328	98.357	98.979	98.219	98.075	97.919	98.701	99.197	98.725	99.073	98.942	99.341	98.36	97.778	98.449	98.079	97.91	98.808	99.35
100.84	101.31	99.626	100.28	100.42	99.981	101.62	100.53	100.53	101.18	100.92	101.21	101.39	98.919	99.131	99.436	100.25	100.8	101.06	99.934	99.762	101.71	99.894	99.264	100.63	100.4	99.454	99.767	100.57	99.867	100.9	99.944	99.099	100.25	99.099	100.23	100.72	100.25	99.772	101.11	99.639	99.85	99.874	101.98	100.37	100.69	99.644	97.993	100.31	100.02
101.35	99.851	101.7	100.62	100.82	99.439	100.43	99.628	98.737	100.37	100.02	99.093	101.08	100.52	99.782	99.828	98.989	100.66	100.53	99.795	99.986	99.223	101.08	99.744	101.22	98.154	100.43	100.31	96.915	99.819	100.1	100.5	99.285	99.252	99.545	99.265	101.64	99.793	100.94	101.26	100.08	99.7	99.898	99.171	99.776	99.206	100.11	99.327	99.039	98.068
105.74	106.38	106.03	106.77	107.58	106.59	105.24	105.34	103.91	105.7	104.39	105.09	106.57	104.11	106.89	106.01	104.14	103.93	104.75	104.66	104.73	104.42	105.1	105.37	107.28	104.69	104.53	105.12	105.51	104.73	104.69	105.73	105.48	104.35	105.22	105.38	107.06	105.91	104.48	108.39	105.63	106.06	105.06	106.06	104.53	106.52	106.94	105.15	105.94	105.53
108.69	109.59	107.17	107.91	108.73	108.71	108.75	106.96	108.41	107.3	108.17	109.87	107.67	108.45	109.59	107.77	110.36	109.38	109.2	107.65	109.54	107.95	107.43	109.62	107.27	107.81	109.1	108.38	108.6	108.88	108.02	109.16	108.63	108.9	109.61	107.59	108.22	108.44	107.58	108.34	108.77	109.58	107.94	109.66	107.59	109.44	108.12	107.8	109	108.16
104.04	102.82	103.41	103.95	101.4	103.35	102.13	102.65	102.77	101.07	103.48	103.67	101.41	103.35	103.43	101.49	103.22	102.97	101.41	101.72	103.61	102.26	103.54	102.4	103	103.73	103.31	102.82	104.06	102.17	103.14	103.66	102.72	103.94	100.9	103.95	103.3	102.19	103.27	102.77	103.32	103.46	102.82	103.98	104.06	103.13	102.6	101.61	103.34	103.17
105.01	106.97	105.31	107.68	105.37	105.3	106.93	105.84	106.18	106.97	107.85	105.33	106.36	106.59	106.55	106.72	106.77	105.73	105.58	105.55	105.42	106.45	106.87	106.4	107.33	105.72	106.61	107.02	106.4	106	106.86	106.18	106.89	106.56	105.97	105.73	106.65	106.84	106.82	104.64	107.14	104.5	105.56	105.76	106.7	107.09	106.5	107.1	106.52	106.91
108.64	108.14	108.16	106.97	106.36	106.65	107.46	107.09	108.43	107.17	108.3	107.62	107.76	107.42	106.68	110.25	109.09	107.43	108.37	107.97	106.95	107.13	107.56	108.11	108.02	108.37	106.61	106.98	108.45	108.25	109.41	107.38	107.24	106.92	108.09	107.71	106.16	109.4	107.04	108.43	107.1	107.67	107.47	108.71	107.67	108.54	107.32	107.19	107.32	107.61
106.83	107.3	109	108.12	108.56	108.32	108.35	107.96	108.41	106.31	107.36	107.58	108.5	107.53	107.52	108.38	109.78	108.94	108.29	108.1	107.66	107.14	108.38	107.73	107.57	107.81	108.85	108	107.57	109.15	107.94	108.54	108.91	109.26	108.14	107.91	106.52	107.45	106.83	107.82	109.56	108.84	109.11	107.55	106.96	109.87	108.01	108.45	107.25	108.46
97.78	98.358	98.382	98.13	98.104	99.141	99.348	99.117	97.479	97.659	98.988	97.755	98.523	98.004	98.544	97.015	98.289	98.006	98.551	98.472	97.986	98.685	98.145	98.461	97.51	98.361	98.134	97.607	97.833	98.848	97.885	98.455	97.166	99.095	96.61	97.931	97.7	96.615	98.206	98.183	97.277	97.932	97.104	98.38	98.751	99.747	98.464	98.582	97.495	96.618
108.37	109.17	108.85	109.68	109.23	110.22	107.75	108.63	107.64	107.97	107.72	107.84	107.6	108.46	107.83	108.36	107.93	107.57	107.77	107.68	108.73	108.11	107.79	108.93	108.53	106.59	108.23	107.74	107.49	109.36	109.19	107.4	107.49	107.22	108.86	107.99	107.7	106.81	109.29	109.03	108.8	110.94	109.41	108.21	108.39	106.88	108.09	108.29	108.88	109.21
108.49	108.81	107.32	109.81	110.93	108.05	109.36	108.03	108.48	107.24	108.72	108.66	110.42	109.13	109.49	109.09	108.35	108.26	107.82	107.33	108.98	108.07	108.16	108.43	108.22	107.93	108.66	108.73	109.66	109.71	109.62	108.68	108.37	108.32	108.55	106.89	108.07	107.11	108.41	107.92	108.76	108.04	108.55	107.48	108.16	108.86	109.02	108.01	108.64	109.37
107.57	107.08	107.47	105.85	105.76	106.82	104.55	107.54	106.89	106.53	106.77	106.82	105.3	105.6	105.91	106.02	106.33	106.03	107.78	107.08	107.5	108.15	107.95	106.1	107.49	105.14	106.8	106.74	106.76	106.73	106.31	107.17	104.94	106.51	106.32	108.65	106.48	107.73	104.48	107.48	106.22	106.02	106.31	107.86	107.27	106.41	107.33	106.78	106.95	106.13
104.82	104.51	105.97	104.6	105.55	106.96	106.05	104.86	106.43	105.29	106.63	105.28	106.02	105.62	104.54	107.02	106.42	105.67	106.53	106.16	105.45	104.83	105.41	107.06	105.22	105.78	105.03	105	105.28	106.34	107.04	106.46	106.63	104.49	105.06	105.47	105.93	105.63	106.96	105.41	107.37	105.13	105.86	106.3	105.25	105.07	104.19	106.41	104.9	106.83
108.25	108.6	109.01	107.97	108.27	109.46	109.28	107.85	106.85	109.59	108.19	106.83	107.56	107.32	108.71	109.34	105.86	106.96	107.44	107.61	109.01	108.62	107.18	107.98	107.42	107.19	108.15	109.03	107.64	108.37	108.51	107.48	107.43	108.95	108.06	109.29	108.81	106.89	107.35	109.61	108.04	108.48	108.37	107.58	107.51	107.85	108.39	108.12	109.03	107.77
104.43	104.76	106.31	104.94	104.01	105.32	106.42	105.97	106.08	105.8	106.05	104.53	106.58	106.57	105.21	105.75	106.55	107.57	105.55	105.09	105.35	106.89	104.39	105.15	105.82	107.17	105.99	106.69	106.05	105.06	106.15	107.14	106.33	106.06	106.73	105.98	105.65	106.81	105.16	104.68	105.92	106.35	105.99	106.5	105.32	104.84	106.28	106.64	106.14	104.96
98.761	97.832	98.362	97.931	98.958	98.935	98.862	97.803	97.043	96.697	98.282	99.286	98.569	98.935	100.53	98.4	96.467	98.697	97.809	97.335	97.462	98.93	98.974	99.695	98.959	97.988	98.469	97.801	98.362	99.558	99.125	99.411	98.179	98.688	97.718	97.15	97.863	97.65	98.25	99.727	97.962	97.764	97.744	98.037	98.98	97.688	99.365	98.765	97.765	98.612
107.47	106.87	107.58	108.89	108.84	108.2	107.17	108.56	108.42	109.39	107.62	107.66	106.6	107.05	107.2	108.7	107.08	109.1	107.13	107.68	107.93	108.22	108.01	107.71	107.42	108.39	108.03	108.51	108.91	107.48	107.45	107.77	108.34	107.15	108.31	107.49	105.71	106.82	107.44	109.87	108.62	108.34	108.19	108.38	108.39	109.57	107.5	108.09	107.81	107.88
104.72	104.81	104.81	107.09	103.72	106.38	107.92	105.94	106.15	105.55	105.35	104.9	103.48	107.06	105.81	105.61	104.07	105.75	106.12	105.63	105.4	105.93	104.71	107.05	106.05	104.5	107.04	105.79	105.44	105.66	105.28	104.94	105.88	106.48	106.09	105.18	105.51	106.48	106.52	104.18	106.08	105.25	107.03	105.63	104.14	106.84	106.74	105.5	106.22	106.2
110.79	110.7	109.11	111.43	111.34	111.89	111.08	110.09	111.67	111.34	109.25	109.26	110.18	109.38	111.36	110.86	111.24	111.49	110.22	109.59	110.6	111.98	110.06	110.3	110.16	110.33	110.91	112.15	110.08	110.51	110.59	110.91	109.28	109.67	110.28	110.73	110.25	111.18	109.45	108.85	110.33	111.46	111.25	110.65	110.32	110.75	110.66	110.54	109.73	110.46
108.36	108.99	107.37	108.11	109.06	110.92	107.87	109.93	107.52	106.92	108.08	107.5	108.96	107.93	108.76	108.95	107.91	110.66	106.76	108.27	108.74	108.59	108.61	107.99	107.9	107.72	109.09	108.46	107.39	108.92	107.96	108.07	108.95	109.38	107.21	106.74	107.08	107.56	107.75	107.45	107.77	108.16	107.09	108.8	105.62	106.65	107.24	107.41	107.93	107.54
99.587	98.548	100.22	100.07	100.05	98.822	101.11	100.6	100.79	100.9	101.74	100.59	101.41	102.27	99.344	99.732	101.42	99.675	100.07	100.07	100.39	98.413	99.905	100.5	99.225	101.49	100.99	101.47	98.897	102.16	99.635	100.12	99.976	100.94	100.68	99.808	101.06	99.9	101.1	100.6	100.6	101.27	101.18	100.95	99.641	98.711	99.966	100.08	98.752	100.72
107.81	107.73	107.42	108.6	107.99	108.21	108.7	106.85	107.53	107.59	108.52	108.14	107.62	107.53	108.38	107.49	108.74	108.49	108.72	107.04	108.85	109.29	107.72	107.32	106.75	109.12	106.88	108.72	107.01	107.36	107.44	107.94	108.36	108	108.07	107.66	106.61	107.89	107.19	106.1	106.91	107.86	108.87	109.65	107.11	107.33	108.22	108.85	107.47	108.39
107.88	108.7	108.99	107.36	108.4	108.44	108.23	108.16	107.23	109.09	108.09	107.4	108.66	106.74	110.03	106.5	109.19	107.85	107.68	109.8	108.57	109.89	109.1	106.81	109.37	108.69	109.63	107.46	107.9	107.96	107.19	107.42	107.9	109.21	107.73	108.44	108.03	108.47	107.19	109.08	108.13	107.16	109.63	107.29	107.94	109.99	109.64	106.64	108.17	108.38
107.16	105.21	105.74	106.45	106.7	105.49	104.62	107.01	105.77	107.02	106.34	106.58	107.08	106.72	105.71	105.38	106.16	105.29	105.11	106.82	106.3	105.52	106.61	105.66	106.66	107.83	107.53	106.19	106.01	107.82	105.81	106.42	107.76	107.35	104.38	107.34	107.07	106.56	106.5	107.17	107.35	108.03	107.77	106.34	106.24	107.5	107.41	106.75	107.07	107.5
99.384	100.38	99.879	99.333	100.59	101.32	100.92	100.76	99.744	99.81	100.5	100.42	99.964	100.13	101.41	100.89	99.64	98.21	100.2	100.71	99.754	101.07	101.1	102.41	101.78	100.84	101.07	101.07	100.72	97.811	100.06	101.19	100.89	99.722	101.34	101.26	99.27	99.999	99.381	100.97	100.47	100.87	99.416	99.934	99.665	100.96	101.12	101.86	99.793	100.71
101.64	102.24	99.905	101.93	101.39	100.5	100.62	101.48	100.12	100.7	101.31	101.88	100.66	100.53	100.97	98.884	101.73	100.93	101.25	102.16	99.929	100.68	101.09	101.78	100.46	100.7	102.28	100.23	101.47	98.86	101.41	100.02	99.459	101.43	101.15	100.94	102.83	101.17	101.95	99.421	100.33	101.18	101.87	99.904	101.37	99.612	100.54	101.16	98.463	98.593
102.92	100.82	100.94	101.2	100.04	99.871	100.98	101.21	100.85	101.43	100.39	99.957	101.13	101.05	101.61	100.87	99.904	100.19	100.81	101.69	100.15	99.79	99.661	102.94	103.75	100.04	99.778	101.76	99.496	101.94	100.47	102.14	100.57	100.14	100.54	101.43	100.76	100.47	100.69	101.58	100.28	101.28	99.234	98.97	101.48	100.1	100.93	102.17	100.48	99.087
108.48	109.09	107.74	108.79	109.18	108.11	108.07	106.91	108.56	108.19	108.16	107.78	109.58	106.62	109.04	108.81	107.12	108.17	106.62	109.15	109.06	107.14	108.54	109.53	109.54	108.05	106.64	108.76	107.66	108.67	109.01	108.54	109.54	109.1	107.92	108.62	107.08	107.05	109.49	108.57	108.48	108.45	108.85	107.53	107.88	106.78	106.7	107.98	109.09	106.75
105.15	104.95	105.56	104.51	106.51	106.1	105.82	106.37	106.13	106.51	106.5	106.47	106.35	108.46	107.43	106.43	105.95	105.45	104.93	107.05	105.47	106.16	105.57	106.25	106.42	105.92	105.65	105.88	104.59	105.52	105.1	107.39	107.43	104.74	105.55	106.21	106.93	105.69	105.9	105.76	106.14	106.92	105.22	105.89	105.48	105.95	106.03	105.75	105.5	105.51
107.93	107.65	107.78	108.37	108.18	109.05	107.82	108.83	109.14	108.59	107.38	107.44	108.46	107.37	108.01	108.24	107.54	107.73	107.9	109.06	107.24	108.86	107.36	108	108	105.34	107.29	108.73	107.09	107.41	107.3	108.67	108.37	106.58	107.02	108.78	108.76	108	109.21	106.76	107.13	108.47	108.11	107.14	107.16	108.24	107.04	107.8	107.71	108.27
107.7	109.57	109.68	108.77	109.36	109.26	108.41	108.18	108.2	107.49	108.58	107.13	108.52	107.74	108.8	106.44	108.57	106.44	108.46	107.97	108.54	108.21	107.56	110.04	107.5	107.97	108.32	109.56	108.38	107.79	107.87	107.72	108.48	108.9	106.77	109.03	110.47	108.09	108.7	108.22	108.57	109.71	107.57	108.04	108.83	108.54	107.82	108.35	107.98	110.28
100.93	101.08	98.828	101.72	100.05	100.01	101.42	100.08	100.71	99.128	100.11	99.353	100.38	99.77	99.305	99.26	102.03	98.966	99.754	100.31	99.904	100.37	100.03	101.74	101.68	101.56	99.299	101.63	100.92	100.76	100.87	98.45	101.12	100.16	100.32	101.57	99.035	99.348	99.814	100.28	99.732	100.33	98.602	99.883	100.1	98.944	100.13	99.423	98.645	99.575
102.46	102.8	105.15	100.8	104.11	103.03	102	102.06	102.81	102.14	102.8	101.31	103.45	103.57	104.36	102.94	103.4	104.13	103.65	103.17	103.76	104.31	103.04	102.25	104.44	102.97	103.33	103.11	103.06	102.86	103.88	102.12	102.79	101.59	102.8	103.73	102.47	103.15	104.43	101.12	102.88	102.33	103.78	103.02	102.86	103.02	102.6	103.54	102.99	102.97
97.002	97.543	99.074	97.815	98.84	96.093	99.789	97.227	98.132	98.46	98.044	98.6	97.954	98.275	98.381	99.997	97.931	98.306	98.179	97.227	98.589	97.63	98.342	97.562	98.341	97.858	99.539	97.25	100.06	100.25	99.072	99.46	97.906	99.203	97.165	100.72	97.814	96.493	99.361	98.041	98.461	98.616	99.581	96.585	98.399	97.814	98.323	97.754	98.707	99.252
107.36	105.64	105.8	106.13	106.7	105.31	107.28	106.11	107.24	106.05	105.4	106.51	105.94	106.27	107.01	105.16	106.43	104.23	106.17	105.83	105.22	104.64	103.59	105.56	107.62	104.85	105.67	106.39	104.51	106.5	107.07	104.08	106.6	105.49	104.87	104.29	106.26	105.35	105.38	104.83	106.45	104.45	105.96	105.37	105.78	104.72	104.48	107.09	105.9	104.85
103.86	102.59	103.17	103.14	101.89	102.03	101.65	103.22	102.25	103.99	102.19	103.64	100.79	102.89	102.41	105.13	103.23	104.86	102.93	102.47	103.51	102.41	103.74	102.39	104.54	103.01	101.75	101.88	102.74	102.24	102.88	103.29	103.93	101.42	103.43	102.74	101.75	102.9	104.36	103.55	104.1	103.74	102.94	101.49	103.22	101.98	102.84	102.74	101.92	104.21
99.271	99.712	98.67	96.661	99.066	98.861	98.539	97.816	99.454	98.188	98.467	99.466	98.754	99.145	99.569	99.208	99.14	99.793	100.43	98.805	98.668	99.111	98.68	100.55	97.785	99.437	98.67	98.735	98.941	98.575	97.982	98.416	97.21	97.695	98.638	99	98.436	99.163	98.895	99.398	97.415	100.33	98.739	98.04	99.289	99.406	98.743	97.776	99.029	98.588
110.12	106.64	108.93	109.2	107.69	108.24	108.2	107.72	108.28	106.47	107.75	107.85	110.25	107.44	109.21	109.16	109.3	109.96	109.62	108.33	108.87	109.21	108.19	108.83	108.73	109.17	109.5	109.38	107.87	108.53	109.14	109.86	109.51	108.65	108.03	108.74	107.79	107.02	109.35	108.43	110.1	108.25	107.68	107.73	109.25	109.28	107.18	109.09	109.83	110.22
107.69	108.27	108.22	109.09	107.97	109.09	107.81	109.49	107.91	109.01	108.34	107.06	108.67	109.39	108.23	111.32	110.31	108.19	108.56	108.13	106.84	109.76	108.43	110.05	109.17	108.84	108.83	109.5	109.28	108.69	109.6	108.49	109.31	108.62	107.59	109.17	108.16	108.52	109.32	107.58	108.93	110.19	109.17	108.21	107.71	110.6	109.86	109.06	107.47	108.87
106.82	106.84	107.43	106.7	106.66	105.07	104.72	107.38	105.88	106.05	107.53	106.23	107.16	106.74	105.75	107.61	105.98	105.59	106.2	105.84	104.99	105.3	105.62	104.71	105.57	106.83	105.76	107.12	105.78	106.08	106.29	106.29	107.26	108.26	106.21	105.76	105.45	107.37	105.64	106.97	107.23	106.46	107.58	106.45	105.58	107.56	107.22	106.4	107	107.42
110.25	109.7	109.78	109.83	111.77	110.91	111.96	109.07	111.41	110.32	109.9	111.98	110.54	111.04	111.08	110.59	109.86	111.81	111.43	111.2	111.06	111.05	109.78	112.01	109.95	110.59	110.35	110.69	110.02	111.06	109.64	110.85	112.13	110.14	110.62	110.46	109.56	109.43	110.79	110.61	112.07	110.68	110.54	110.94	110.61	111.89	108.52	109.23	110.25	111.26
100.6	101.48	101.61	100.34	100.89	100.76	100.43	102.29	101.09	101.26	99.582	99.243	100.21	100.99	100.84	100.36	99.95	99.506	101.89	100.47	100.01	99.94	101.69	100.4	100.51	99.18	100.47	100.51	100.98	100.63	102.37	101.62	101.17	100.88	102.16	100.42	101.9	100.93	101.43	100.32	101.84	101.82	101.59	100.61	101.49	102.16	101.29	100.45	102.49	101.73
103.75	104.29	101.76	102.6	102.45	104.16	103.06	102.84	103.51	102.56	103.71	104.28	102.23	102.32	103.16	102.79	101.75	101.42	102.87	102.84	101.79	103.44	102.35	102.64	103.08	100.61	104.61	103.56	101.86	103.99	102.8	102.98	104.44	103.97	104.72	103.97	104.53	102.88	102.64	102.49	103.77	103.11	101.53	102.04	103.43	104.43	102.37	102.99	103.32	103.6
98.824	97.949	98.5	97.022	98.399	98.221	96.412	98.986	98.301	99.821	97.846	98.299	97.05	96.3	96.343	98.823	96.7	97.681	97.22	98.761	97.738	97.903	97.965	98.035	97.303	98.082	98.564	98.406	97.658	97.998	98.413	96.602	97.952	98.558	97.678	97.731	99.141	97.773	97.744	98.132	98.171	98.44	98.386	96.321	98.956	98.382	98.049	99.167	98.267	99.835
106.62	106.63	106.6	105.31	106.54	105.11	104.86	105.29	106.93	104.98	106.22	105.64	104.57	104.84	104.72	105.94	105.44	107.19	105.61	106.15	105.46	106.46	105.48	105.67	108.21	105.41	106.57	105.56	106.35	107.15	105.74	104.96	104.51	105.84	105.95	104.63	106.26	104.5	106.64	107.09	105.64	105.67	106.01	105.24	105.54	103.43	106	104.6	104.27	105.28
105.33	104.95	106	105.5	105.4	104.69	106.22	104.93	106.65	105.08	105.24	105.07	106.2	106.38	104.66	105.91	106.16	105.77	104.98	106.08	105.48	103.5	106.49	105.32	104.6	105.38	106.47	106.17	106.52	105.63	104.33	106.54	104.47	105.82	107.1	104.93	105.57	105.22	106.72	103.86	107.32	106.17	105.41	106.79	105.4	105.31	105.25	106.1	106.07	105.78
[truncated: 200 more rows]
[truncated: 150 more columns]
