# Supplementary material for: Genetic dissection of main and epistatic effects of QTL based on augmented triple test cross design
Source: PLoS One. 2017 Dec 14;12(12):e0189054. doi: 10.1371/journal.pone.0189054 (PMC5730204; doi:10.1371/journal.pone.0189054)
Supplement: S10 Supporting Information — (ZIP) [file pone.0189054.s010.zip › z6_1350_0.8_5.csv]

107.99	106.66	106.47	108.6	106.41	108.44	107.92	108.54	108.37	108.93	108.47	108.21	108.31	107.61	108.33	108.33	108.79	108.96	109.98	108.25	109.14	106.37	109.04	106.56	107.29	106.63	107.81	106.57	106.21	107.89	107.73	106.07	109	107.32	106.39	106.5	108.83	109.49	105.53	108.22	108.46	109.97	108.77	106.49	108.41	107.12	108.62	107.22	105.26	106.95
97.83	97.304	98.738	99.152	99.346	97.594	100.12	98.119	98.103	97.902	98.356	96.769	99.163	100.2	98.285	98.354	98.364	100.01	99.103	98.452	98.888	96.592	98.251	97.953	99.971	98.1	97.748	97.362	96.744	96.771	98.114	98.806	99.885	98.653	99.162	98.039	96.456	96.86	97.469	99.211	97.939	98.783	98.264	98.293	98.496	97.299	97.642	99.314	100.09	96.681
106.73	105.82	107.75	109.99	107.86	107.33	107.15	107.93	107.38	109.1	107.77	106.26	107.21	107.17	105.17	108.69	106.39	107.62	109.66	106.97	106.11	106.82	106.9	108.05	105.82	109.88	107.04	106.84	108.74	108.49	108.64	107.32	106.62	107.01	107.39	107.32	108.21	106.75	105.5	106.22	108.25	109.96	108.84	108.71	107.4	108.87	109.85	108.58	107.24	107.95
107.07	107.55	105.44	105.71	108.6	104.43	107.08	105.93	107.85	105.15	106.96	106.74	107.37	104.63	103.98	107.38	105.93	104.8	107.86	106.63	107.69	104.58	106.93	105.73	106.1	106.52	105.83	105.23	105.84	107.05	107.65	106.02	108.98	105.22	106.86	104.53	105.6	107.1	108.05	107.07	108.66	107.59	106.64	104.87	106.07	104.49	107.23	108.13	106.56	106.08
107.98	106.4	107.6	105.45	108.94	110.41	109.98	108.35	108.79	107.89	108.15	109.41	107.12	107.63	107.19	106.9	108.42	108.45	110.85	110.06	108.58	107.27	108.93	108.1	107.09	107.66	108.18	107.97	108.03	110.51	108.06	108.04	106.73	110.08	106.88	108.46	106.12	106.87	109.34	109.15	106.6	106.73	108.26	105.89	107.51	108.12	107.69	107.06	107.76	107.58
104.07	101.92	103.27	104.28	103.05	103.27	102.73	104.02	102.58	103.4	100.64	101.79	102.4	101.49	103.19	102.37	102.65	104.68	101.71	101.95	100.9	103.15	103.26	101.72	104.68	103.18	105.18	103.03	102.73	104.73	102.3	104.18	103.04	103.73	103.11	103.82	101.75	102.47	102.57	102.18	107.48	102.54	103.6	104.49	100.61	102.12	101.18	104.27	99.133	100.75
107.39	106.32	105.29	107.18	105.7	105.51	106.08	105.85	105.79	107.35	103.69	107.34	107.8	108	107.15	108.46	106.32	103.24	104.77	107.26	108.05	105.77	109.4	104.74	107.56	105.25	106.34	104.19	106.08	106.06	105.73	107.55	108.5	106.24	109.05	106.96	107.38	106.86	105.25	107.47	107.89	107.26	106.31	107.49	106.43	107.54	104.52	106.18	106.45	106.91
105.14	108.07	105.16	103.99	105.27	106.42	105.5	105.59	107.74	107.8	106.21	105.47	108.55	104.99	106.28	106.77	105.91	103.46	107.28	106.01	107.16	107.06	106.11	106.74	108.12	108.29	104.78	107.21	105.53	107.53	108.32	108.5	105.79	104	107.29	106.97	108.15	105.46	105.98	106.3	104.54	105.58	107.32	106.2	106.75	105.16	106.58	107.84	109.2	108.13
101.18	100.58	102.77	100.9	100.8	101.6	100.32	99.998	100.1	102.01	99.731	100.89	101.4	101.12	100.73	100.33	98.797	100.46	99.523	101.16	100.29	101.24	100.92	99.128	100.31	100.94	101.54	100.41	101.09	101.63	99.812	100.34	102.53	102.82	100.23	100.54	99.09	100.43	99.968	100.14	101.16	102.12	101.29	100.39	100.27	99.923	100.98	101.81	101.2	100.29
109.98	109.22	108.07	108.66	107.59	106.92	108.89	104.86	107.03	107.63	110.28	107.39	107.12	108.77	106.84	108.52	107.25	106.21	108.66	107.84	109.67	108.29	106.2	109.65	105.85	108.9	109.16	106.91	108.97	106.96	106.8	108.36	106.72	106.93	106.7	109.41	108.35	112.16	108.95	107.83	107.01	107.54	108.67	107.69	112.65	105.91	107.08	107.63	108.48	108.45
105.93	104.88	106.19	104.07	107.14	105.64	105.46	104.79	107.28	106.01	107.46	105.92	104.98	106.02	106.79	104.33	105.24	104.13	105.63	108.1	105.37	108.06	104.25	107.95	106.89	104.36	107.63	105.65	107.06	105.02	106.17	105.3	103.73	107.04	104.58	105.35	106.56	104.01	105.3	106.7	108.04	104.29	103.66	104.59	106.22	107.49	106.35	104.52	104.64	105.54
107.83	107.59	107.75	108.61	109.58	107.73	109.23	105.63	107.46	108.02	107.12	107.19	106.45	107.58	105.55	106.12	107.99	107.2	108.63	108.42	107.69	109.91	108.02	107.17	108.23	106.19	108.42	107.97	106.37	107.51	107.75	106.79	104.53	107.23	106.21	107.22	107.35	107.61	108.79	108.52	107.81	107.45	107.9	107.27	107.92	108.36	108.69	108.99	109.14	108.07
107.48	106.87	106.8	109.03	106.59	107.11	107.21	110.88	106.29	107.31	108.75	106.13	108.23	108.24	107.93	107.95	108.37	106.27	108.63	107.03	107.28	109.09	107.87	107.57	108.22	109.48	110.28	108.68	109.78	109.31	107.82	108.62	106.85	107.06	107.82	109.68	110.65	107.8	106.41	107.35	108.75	106.47	106.81	107.53	107.55	109.05	107.93	108.15	106.4	108.82
108.91	107.31	106.58	105.71	107.99	108.18	107.72	106.76	108.61	107.91	107.66	106.04	108.09	106.99	109.36	108.94	109.08	107.97	108.5	108.4	107.28	108.16	109.66	107.29	108.44	108.35	108.52	106.82	108.23	107.6	105.64	107.15	110.93	108.44	106.63	109.41	107.59	105.93	108.59	107.78	109.25	108.98	108.44	108.86	109.43	105.42	106.72	107.36	108.57	106.62
97.966	95.76	99.703	96.637	99.294	98.772	98.731	99.097	98.967	99.256	98.136	98.474	98.246	99.461	98.754	97.298	97.812	96.464	99.589	95.331	98.756	97.619	99.189	98.036	98.376	96.302	96.397	97.73	97.497	97.579	96.279	95.336	97.682	97.863	98.346	97.589	98.945	100.59	96.626	96.371	98.901	98.153	98.223	98.644	98.809	99.021	98.952	98.977	98.185	98.538
108.98	106.33	107.97	108.22	110.46	108.79	105.89	109.96	107	108.53	107.38	109.99	109.13	106.22	108.56	106.86	109.67	108.24	109.14	107.28	108.68	106.85	108.99	108.43	109.2	108.24	108.67	107.37	107.46	106.33	106.63	107.64	107.45	108.29	108.66	107.81	108.51	110.93	107.76	107.94	109.52	108.07	107.92	108.61	109.04	105.43	107.67	107.48	107.29	108.08
106.77	106.67	106.48	107.71	106.9	109.22	110.38	107.46	106.84	107.52	106.8	106.69	108.03	106.78	108.39	109.35	108.32	107.41	107.85	110.97	105.69	110.3	106.68	106.3	108.29	109.01	110.78	108.82	106.7	108.87	108.54	108.41	107.9	107.77	105.01	109.37	105.24	108.3	107.79	107.78	107.58	107.82	110.17	109.51	107.33	106.91	106.98	108.18	106.1	108
109.55	108.49	106.92	108.52	106.81	107.41	109.52	108.84	108.18	105.46	108.06	108.93	107.15	108.83	109.96	106.45	108.24	109.49	108.68	108.5	108.58	108.21	106.47	108.05	108.96	107.3	106.65	108.4	110.72	108.04	105.95	108.72	108.49	107.92	108.97	108.11	108.79	107.79	106.54	107.89	107.79	107.12	110.36	108.82	108.66	109.33	109.33	108.31	108.6	108.88
107.13	107.48	106.69	106.15	106.83	107.76	107.73	105.96	106.08	106.57	105.71	105.61	105.83	104.77	107.69	105.84	108.24	105.46	107.31	107.37	105.7	108.18	106.69	105.2	104.05	105.51	107.32	106.74	107.49	103.99	106.78	103.5	103.37	105.45	107.53	110.33	107.53	106.84	106.98	105.1	103.93	106.54	107.44	105.83	104.36	106.34	104.37	107.46	105.68	105.58
106.71	106.44	107.42	108.78	108.36	108.18	107.11	107.23	104.54	109.76	107.13	106.22	107.91	108.69	107.13	107.39	104.89	105.39	104.79	105.84	107.21	105.47	108.91	106.5	105.32	106.46	106.32	108.18	107.83	107.33	105.88	106.76	106.61	103.99	106.37	105.86	107.94	109.54	106.79	108.24	105.57	105.24	108.76	106.24	105.53	108.13	107.68	107.36	106.68	106.02
99.233	101.53	100.03	99.103	99.964	102.12	98.723	102.76	101.73	98.31	100.79	99.647	100.29	99.722	100.63	100.27	98.974	100.2	101.45	97.834	101.99	101.49	102.47	98.787	99.635	101.53	98.825	101.29	102.57	99.478	99.138	99.903	98.9	102.19	101.34	100.49	100.58	101.23	101.92	100.84	101.33	99.288	99.363	98.59	102.03	99.603	100.06	98.797	99.022	100.12
97.538	97.565	97.955	99.465	96.725	96.358	100.59	97.592	97.109	98.918	100.93	99.343	97.295	98.827	97.334	97.925	99.074	99.124	96.253	99.741	96.663	97.53	97.771	98.841	100.12	99.617	96.449	98.144	98.351	99.588	97.994	99.668	98.48	99.563	97.12	98.012	98.502	99.206	98.03	99.119	98.404	98.789	97.712	99.924	96.847	98.842	98.287	98.557	97.147	97.87
109.26	107.77	109.42	108.11	106.74	107.24	110.15	108.29	109.97	108.11	105.9	109.28	109.88	107.52	110.84	107.23	106.6	109.52	108.13	107.76	107.62	107.29	107.72	106.52	109.99	108.43	107.96	110	109.38	106.67	108.32	108.01	108.72	109.26	108.07	107.64	109.33	107.6	107.93	107.7	109.58	107.37	109.4	106.93	106.87	107.77	108.85	106.88	107.02	107.9
107.73	108.97	109.43	106.79	110.17	105.63	107.97	108.55	107.46	108.48	108.86	108.79	107.62	108.7	107.29	108.51	109.93	108.66	107.95	107.64	105.67	107.35	107.36	107.86	106.37	108.15	108.26	107.01	108.06	109.17	108.6	110.01	107.91	108.11	106.87	110.01	106.68	109.99	106.83	108.8	107.86	108.09	109.32	109.07	106.78	110.15	107.41	109.69	107.79	108.75
107	106.88	105.8	105.29	106.41	104.78	104.94	105.54	106.57	105.29	108.86	104.49	109.28	108.21	106.29	106.91	106.53	105.33	106.57	105.3	106.51	107.66	104.51	105.67	107.2	106.4	105.7	107.42	103.54	105.23	106.91	108.08	106.52	104.74	108.99	108.33	108.95	105.13	107.65	106.11	105.68	106.5	107.82	107.73	105.03	107.03	105.76	108.74	106.81	106.85
97.228	97.863	96.521	99.599	99.017	98.663	101.01	100.64	98.045	97.717	99.965	99.302	98.875	98.38	99.291	100.33	99.663	99.481	96.876	99.59	99.468	97.485	97.303	98.402	98.84	100.61	99.505	97.814	99.853	100.11	97.428	99.023	99.29	101.09	100.89	98.413	101.03	100.23	97.805	99.193	99.373	100.48	97.931	99.106	96.62	98.396	97.781	98.038	99.139	98.183
108.77	107.76	108.98	108.69	109.31	108.65	107.71	108.03	108.28	108.34	108.83	107.73	104.82	108.84	108.81	108.6	109.11	110.11	109.37	107.75	106.93	108.17	108	109.64	107.27	108.26	109.01	107.12	106.1	107.65	107.74	107.41	108.04	109.24	110.31	109.84	107.98	108.4	108.6	106.3	107.53	109.53	107.64	107.85	107.24	110.74	107.64	107.84	107	108.69
105.95	108.37	109.3	107.15	108.05	106.14	107.97	106.74	107.5	108.28	108.25	107.16	107.9	106.92	108.03	107.52	109.02	108.84	108.04	106.63	108.05	108.21	108.3	109.86	105.76	109.32	108.51	108.54	108.86	107.92	106.31	107.67	107.39	109.93	109.27	107.65	103.94	106.73	107.63	106.51	107.6	108.54	107.68	110.33	107.89	106.94	108.03	107.66	105.64	106.01
98.66	96.796	97.255	97.903	97.639	98.39	97.854	98.73	99.499	99.219	100.05	97.921	99.808	98.439	99.652	99.808	98.577	98.165	98.686	97.078	101.83	98.352	96.965	97.142	97.354	97.828	100.14	99.361	97.412	100.32	98.527	101.59	100.03	100.52	100.3	98.72	100.5	98.97	99.799	97.05	99.621	99.312	98.136	97.209	99.527	100.16	97.329	100.07	99.222	99.09
105.45	105.01	106.78	105.39	105.36	107.26	105.98	105.84	108.36	106.63	105.07	105.19	104.44	104.63	105.9	106.77	107.06	104.31	104.63	107.59	106.93	107.11	106.51	105.64	106.75	105.38	108.49	107.46	106.92	108.22	109.47	106.65	104.71	103.79	105.35	105.62	106.91	106.1	105.56	106.22	106.5	105.44	104.2	104.89	103.29	106.69	107.48	105.53	108.64	105.55
108.53	107.11	107.11	107.62	107.27	109.35	109.46	107.69	109.41	107.41	108.64	107.99	109.1	105.63	108.07	106.56	110.13	107.81	107.37	108.38	107.27	106.47	105.96	109.39	108.84	107.48	109.47	107.66	107.53	106.04	109.55	104.93	105.42	106.23	106.5	107.76	109.85	108.35	109.07	109.09	109.9	111.47	107.43	107.42	107.13	109.48	107.7	110.93	108.43	105.49
108.62	109.01	110.07	108.97	108.14	107.55	107.78	108.07	109.51	107.78	107.49	107.27	108.5	108.19	106.38	106.13	107.08	106.76	108.19	108.46	109.23	107.35	109.41	105.98	107.18	106.4	107.68	106.01	106.5	107.61	107.89	108.95	108.13	108.39	110.99	107.91	106.88	107.46	108.22	107.45	109.97	107.55	108.04	106.96	109.37	107.58	104.69	107.55	107.5	107.57
98.386	97.476	98.133	97.972	99.812	98.664	100.36	97.431	98.916	96.478	97.62	96.445	97.387	98.239	98.979	98.083	98.112	99.067	99.012	98.624	99.179	99.02	100.07	98.523	99.273	98.146	97.989	99.825	100.54	97.911	97.84	96.992	98.841	97.539	98.231	100.54	99.088	100.77	98.228	97.222	97.419	99.737	99.617	98.117	100.01	98.734	99.003	97.514	98.918	98.304
106.11	109.44	107	108.18	104.42	105.04	107.09	106.32	106.47	108.05	104.5	106.31	108.99	104.61	106.77	104.61	107.27	104.84	106.18	105.98	106.75	106.05	107.53	105.14	107.46	103.94	104.9	105.52	106.81	108.26	105.86	106.48	105.39	104.87	107.58	107.78	105.62	104.71	105.85	107.95	108.91	107.17	105.95	109	107.89	107.56	106.82	106.57	105.38	106.52
107.95	104.27	107.12	106.32	106.42	105.62	106.72	107.73	106.5	106.78	106.08	104.51	106.22	107.59	104.16	105.12	106.2	107.14	107.94	106.81	106.03	104.69	105.23	106.7	105.61	105.16	106.67	107.98	105.1	106.02	107.32	107.24	105.57	105.22	106.98	107.13	104.58	107.27	106.31	106.75	105.67	107.34	105.17	108.3	105.96	107.19	103.35	108.52	103.5	105.83
105.15	107.76	105.45	106.68	105.31	106.93	108.19	106.24	106.01	107.51	104.21	107.24	105.54	104.91	107.71	109.62	106.59	107.89	105.08	108.32	107.53	105.69	105.25	104.43	106.64	106.45	106.3	105.2	104.93	106.11	104.83	106.93	108.09	107.67	105.82	104.74	106.39	108.55	106.34	106.83	105.3	106.72	104.99	105.17	105.07	108.47	105.23	106.08	105.8	106.79
107.85	106.9	105.93	107.36	109.19	105.45	107.67	108.42	105.71	106.98	105.05	105.89	105.65	106.73	106.42	106.66	107.66	107.61	106.76	106.12	106.07	107.05	107.12	106.6	107	105.78	105.57	105.53	107.35	107.23	106.12	105.96	107.75	106.2	106.58	106.8	107.56	104.92	106.86	108.47	107.81	106.99	105.17	108.02	108.56	105.23	103.92	105.52	108.41	106.18
97.306	97.68	99.126	97.237	99.924	96.55	96.9	98.559	97.568	99.199	95.421	96.882	98.553	97.334	98.048	99.425	100.01	96.706	99.655	97.317	96.272	98.784	98.039	97.583	99.027	97.964	99.442	99.95	98.955	97.772	97.629	97.375	97.623	97.55	98.192	100.51	101.31	97.691	98.648	97.992	97.551	96.728	96.887	97.584	97.899	98.388	100.06	97.884	97.687	97.54
98.467	98.175	95.485	98.189	99.193	98.318	100.35	98.322	99.944	96.344	96.458	97.142	97.982	97.221	99.484	97.653	98.359	96.291	98.865	100.65	97.204	97.142	97.125	96.861	97.142	99.997	97.847	96.865	96.994	101.84	97.023	98.444	99.269	99.662	97.651	97.942	96.815	98.667	98.91	98.64	98.418	97.353	98.382	95.472	99.367	98.009	98.794	96.29	95.107	96.747
107.44	107.14	106.34	109.11	107.69	107.55	104.51	107.08	107.41	106.41	107.56	108.43	108.08	108.64	111.62	105.4	107.34	108.12	105.72	108.12	108.35	107.14	107.38	107.62	105.85	109.69	105.98	106.2	107.58	107.38	106.57	106.52	108.33	107.58	108.04	107.98	106.37	107.49	106.94	107.11	108.39	108.43	108.95	107.24	108.04	109.09	108.1	108.41	108.8	107.89
98.636	100.12	96.865	97.329	97.157	97.138	98.194	98.314	96.036	98.006	100.12	99.264	99.874	99.609	97.804	99.033	97.935	100.59	98.112	96.67	98.074	98.055	97.906	98.403	97.453	96.852	98.58	101.28	97.308	99.792	98.747	97.739	97.662	99.539	96.852	97.736	98.822	99.787	97.665	98.499	98.218	98.371	98.046	97.135	98.417	97.549	96.796	100.13	95.617	96.738
106.26	103.1	106.84	108.57	106.57	104.07	106.29	105.4	105.22	104.4	106.57	103.71	106.61	106.08	107	106.58	106.59	104.4	105.58	107.07	105.32	104.22	104.59	105.87	106.64	105.25	104.8	104.64	105.16	104.2	104.33	106.75	105.12	108.01	106.06	105.98	107.69	106.87	104.45	105.11	105.93	108.77	105.91	104.17	104.62	108.1	104.25	107.64	107.24	104.78
103.91	103.65	105.62	105.76	107.16	105.56	105.07	106.25	104.4	106.76	108.08	106.72	104.52	107.07	107.75	103.49	105.13	107.13	104.73	106.8	105.48	107.02	104.03	105.57	107.07	105.98	107.73	105.79	106.93	105.72	105.48	107.89	105.8	106.37	105.62	106.19	106.52	106.14	106.41	106.51	102.33	106.65	103.95	105.57	108.84	106.99	104.96	104.91	103.5	105.85
108.11	106.08	108.01	105.89	105.47	108.2	104.78	108.13	105.94	107.52	108.37	106.2	105.96	106.27	105.33	106.06	105.27	105.5	107.26	106.71	103.99	106.08	106.44	105.56	108.02	107.98	108.3	107.48	106.44	107.92	108.12	105.93	107.44	108.77	105.32	105.92	104.83	107.81	106.69	106.04	107.68	105.95	105.23	106.82	107.31	106.92	106.62	106.57	107.12	105.42
105	105.05	105.66	106.19	105.14	107.58	107.3	105.5	107.19	105.71	102.52	105.16	107.67	105.06	106.2	108.28	105.88	105.3	108.81	107.45	105.72	105.77	105.65	103.78	106.57	105.54	106.96	104.36	106.12	104.72	103.26	105.73	104.2	101.45	105.63	106.66	106.33	106.33	104.9	106.05	107.14	104.72	106.24	107.6	105.01	105.17	102.71	105.98	103.14	104.79
107.19	108.97	106.87	108.52	106.09	108.83	108.68	107.34	106.13	108.61	108.53	106.71	106.52	106.46	107.68	107.68	110.1	107.32	109.51	106.62	108.4	108.38	107.86	108.87	107	107.34	109.05	106.92	109.45	107.93	108.07	106.2	106.32	108.41	104.65	108.14	106.75	107.19	108.86	107.99	106.68	108.22	107.63	108	107.86	106.03	108.65	106.84	108.72	108.32
108.2	109.91	107.3	108.94	109.09	109.48	108.87	108.42	107.49	107.79	108.18	108.4	107.83	108.89	108.53	108.4	107.43	109.1	107.6	109.28	108.88	107.95	109.48	108.64	108.17	106.85	108.03	110.01	108.31	107.16	106.44	106.31	109.69	107.61	108.52	107.96	106.35	106.63	109.2	107.06	109.19	107.82	109.52	106.16	109.22	106.58	109.32	107.01	107.62	110.27
106.53	106.17	106.71	105.97	108.19	104.7	106.42	104.81	105.94	107.48	108.45	106.55	107.03	107.68	105.06	106.56	105.79	107.99	106.13	104.68	104.99	106.58	106.54	103.31	106.74	109.47	105.96	106.02	105.9	106.61	105.59	106.53	106.68	107.78	107.02	107.59	106.15	106.28	106.65	106.72	106.75	107.48	105.86	107.72	105.67	106.49	108.27	105.77	105.79	107.58
100.11	98.986	97.991	97.96	99.875	99.807	101.02	99.029	100.37	100.11	101.33	100.45	100.61	99.542	99.605	100.44	98.68	99.724	99.794	100.28	98.885	100.53	99.251	101.48	99.464	99.94	101.98	97.978	99.481	99.396	101.64	99.909	99.061	101.61	98.935	99.047	100.23	98.249	99.401	100.14	101.44	102.01	101.17	100.15	98.668	101.78	100.83	98.357	99.639	100.84
104.76	105.08	106.27	105.01	105.8	105.87	105.9	106.49	106.85	105.8	106.86	104.06	106.68	103.93	104.72	105.89	105.09	103.94	106.22	104.61	107.29	106.93	105	105.86	106.83	106.37	105.18	105.21	105.46	107.41	102.46	104.52	105.96	106.16	104.77	107.62	104.23	104.79	105.39	107	106.26	105.78	105.13	107.15	105.74	104.84	105.42	104.66	104.55	104.79
100.31	98.704	96.872	97.301	98.371	98.017	96.739	99.837	99.734	99.786	99.913	99.417	99.71	99.136	98.422	98.429	98.538	97.936	97.463	98.912	97.805	98.615	97.844	101.17	99.662	98.486	98.615	98.572	99.057	99.169	99.67	96.344	98.893	98.777	100.01	99.215	96.567	99.008	97.668	99.79	98.833	99.168	100.46	100.07	100.11	98.418	102.42	100.03	100.71	97.072
97.719	100.28	98.847	103.41	100.67	101.38	101.76	100.71	104.83	103.33	101.15	99.972	101.08	104.35	102.87	98.826	100.89	100.24	99.707	101.8	101.65	101.76	100.13	97.976	102.04	100.24	100.57	100.8	100.75	100.41	99.872	101.06	99.898	101.35	101.74	101.07	100.42	100.59	100.3	100.66	101.59	99.068	99.579	99.737	102.23	101.96	100.54	99.438	100.47	101.66
107.49	107.08	108.29	107.23	109.07	108.57	108.27	107.66	109.38	110.45	106.96	110.06	108.56	107.87	107.65	109.61	110.47	107.78	111.09	107.79	108.3	107.71	108.21	106.35	106.3	107.52	109.65	108.54	107.75	109.16	106.83	109.27	108.51	110.05	109.34	108.03	109.82	106.73	108.91	108.68	109.91	108.56	108.16	108.63	109.08	108.66	108.26	109.19	107.39	109.58
106.9	107.58	109.05	108.84	107.34	108.65	108.95	106.54	108.41	108.94	107.63	107.02	108.02	110.14	109.75	107.68	107.12	106.32	107.77	108.64	107	109.95	105.94	109.95	108.7	108.11	108.92	110	106.27	108.02	108.46	107.08	108.66	107.81	107.74	110.63	107.5	106.43	108.3	108.51	107.4	107.7	106.47	107.77	109.08	105.95	106.96	109.73	108.09	108.48
99.455	98.263	98.452	97.677	98.964	99.17	99.243	95.949	96.844	97.056	97.862	97.542	99.549	101.21	98.48	96.989	98.075	98.574	97.357	98.222	94.985	99.84	98.416	99.783	96.382	97.575	96.986	99.151	97.562	98.258	96.471	95.818	97.425	97.352	99.23	100.11	99.383	97.828	96.97	96.174	97.344	94.893	96.175	97.469	97.025	99.038	97.55	97.279	98.136	98.776
106.68	106.8	105.34	106.57	106.33	107.63	103.07	103.99	105.12	103.77	104.89	104	106.37	105.07	106.11	104.39	107.32	106.39	107.81	105.32	105.97	105.54	105.43	107.84	106.31	106.29	107.48	106.27	105.21	106.62	106.6	106.11	105.4	105.86	105.47	106.18	105.56	104.93	105.61	103.66	104.78	105.65	106.7	105.93	104.19	105.75	106.05	108.38	107.33	106.25
106.25	108.66	109.38	111.1	106.98	105.98	106.96	106.46	108.46	109.04	107.68	108.84	107.51	106.89	106.28	108.46	108.02	108.79	108.38	107.35	110.18	106.67	105.76	107.08	108.87	109.58	108.46	108.28	107.37	108.26	106.44	109.51	107.94	108.29	109.42	108.5	107.01	108.31	109.76	109.09	108.32	106.42	107.05	108.12	107.38	108.32	105.74	107.64	109	105.73
99.723	96.812	96.654	98.501	99.465	95.937	97.882	97.742	97.273	96.921	97.859	98.98	97.904	97.394	98.4	96.88	97.545	98.909	98.002	100.38	99.634	98.939	98.46	99.738	97.59	98	99.788	98.221	96.353	97.558	98.099	96.533	97.721	101.01	97.628	98.157	98.499	97.626	99.355	97.503	98.579	98.42	96.798	100.62	97.907	97.225	98.04	98.403	98.283	96.214
96.381	98.884	96.398	97.686	98.102	97.968	98.729	98.196	97.93	99.515	99.183	99.929	98.952	99.583	98.009	97.387	99.984	98.456	98.367	98.671	99.388	96.608	99.805	99.785	98.729	99.998	99.337	98.295	99.679	98.386	101.23	98.868	96.959	96.94	98.274	98.887	98.81	98.955	100.55	98.68	98.948	99.838	97.712	100.02	97.463	99.866	96.281	98.084	100.74	99.616
104.77	103.93	106.01	107.5	103.15	105.09	105.24	106.06	104.42	105.26	107.05	105.57	105.74	106.45	106.66	103.9	105.34	106.06	106.74	106.89	105.19	104.57	104.93	104.13	103.02	105.29	105.83	105.94	105.84	104.58	106.53	106.06	105.08	104.7	107.31	106.37	105	106.38	104.82	108.35	105.37	106.58	104.66	105.63	105.8	106.33	106.27	106.91	106.56	103.83
96.561	96.055	97.744	96.158	98.915	97.25	97.913	99.828	98.343	99.028	97.24	99.22	99.466	98.553	98.38	96.879	99.348	99.045	98.62	98.273	97.003	100.05	97.26	96.13	97.598	96.59	98.742	97.366	99.468	98.601	98	97.713	98.886	97.639	96.953	99.974	96.914	98.56	99.956	96.798	98.107	97.648	98.21	96.106	96.321	96.772	99.434	96.602	98.909	97.309
107.08	110.96	107.89	106.27	108.47	106.75	107.74	107.94	108.18	110.21	108.23	108	108.7	108.15	109.59	107.16	108.39	108.58	107.53	108.13	107.8	108.66	106.59	108.75	107.38	108.67	112.31	109.86	108.23	108.49	107.39	106.97	108.08	109.68	106.73	107.11	106.63	107.22	107.94	106.8	108.55	109.28	108.77	108.85	108.73	109.18	108.39	108.76	107.3	108.11
97.371	96.402	100.18	98.842	99.274	98.041	100.43	96.731	98.65	96.201	95.782	97.793	98.38	100.49	96.942	97.278	95.727	95.505	98.178	97.232	95.779	99.679	97.68	97.775	99.978	99.619	97.319	99.033	99.04	98.221	98.84	96.407	97.405	97.024	97.438	97.289	95.894	96.786	97.376	99.345	99.932	97.001	98.703	99.79	99.91	99.472	98.208	95.971	99.56	98.074
108.21	107.19	106.62	107.32	107.63	106.55	107.11	107.83	108.25	107.58	106.9	107.07	108.25	107.24	107.51	106.24	107.56	107.35	106.83	106.92	108.36	109.73	106.76	108.51	106.7	107.35	106.5	108.03	109.29	107.46	108.33	109.41	108.61	106.29	109.88	106.32	106.75	108.77	108.22	108.48	108.54	107.86	105.47	108.33	107.53	107.3	106.11	107.32	107.99	109.92
106.03	107.89	104.63	108.85	105.79	108.29	107.41	107.39	109.01	111.5	106.91	108.08	106.79	108.56	107.93	105.61	107.53	108.82	108.46	110.41	109.38	109.99	108.32	108.03	107.03	106.16	107.43	107.87	107.51	108.28	108.74	107.44	106.72	108.88	107.84	108.3	106.01	108.11	108.95	106.19	107.25	108.03	107.82	108.21	110.03	106.97	107.35	106.99	108.13	107.66
101.06	101.28	101.63	99.654	101.21	98.519	100.48	100.65	100.64	100.39	99.042	98.76	102.2	104.02	101.41	100.68	101.84	102.88	99.929	101.04	102.75	101.46	100.96	100.46	100.73	99.915	99.355	101.76	99.325	100.5	100.42	101.01	99.954	101.59	99.333	100.07	101.73	101.68	100.77	101.23	99.476	101.05	102.52	100.21	103.54	97.863	100.8	100.6	99.297	100.46
109.77	107.4	107.78	110.09	109.63	108.31	108.11	110.28	107.56	110.34	107.76	109.49	108.83	109.65	108.8	110.89	108.81	108.14	108.41	108.83	107.87	108.75	108.95	107.8	108.22	111.49	107.85	109.4	107.49	108.1	108.98	108.66	107.9	107.26	108.2	106.73	108.23	106.65	107.89	107.77	108.63	109.61	108.13	108.3	106.46	109.13	110.38	107.52	109.42	108.58
98.699	98.696	99.398	99.589	102.09	98.873	97.644	98.974	101.35	98.389	100.43	99.943	97.86	99.647	99.533	99.412	100.15	99.593	100.1	101.35	99.941	97.121	97.976	97.891	98.729	96.569	99.332	100.38	96.93	100.1	97.506	100.04	98.608	100.39	99.387	98.59	97.03	99.55	98.402	100.37	98.931	100.05	99.819	98.378	99.774	97.593	97.165	98.871	98.046	99.19
109.68	107.33	108.29	110.55	110.6	107.97	107.11	106.3	106.96	108.14	109.49	105.63	108.4	107.28	108.2	106.71	108.98	109.11	109.54	110.22	109.19	109.15	109.46	107.37	108.21	107.44	108.86	108.76	108.92	107.57	108.39	108.12	106.42	109.95	108.92	106.95	108.26	110.02	106.63	107.51	108.32	107.97	107.29	109.21	107.34	109.66	104.78	107.98	105.31	107.49
104.27	106.7	106.47	108.12	108.01	107.08	106.85	106.39	107.74	106.03	106.37	109.03	106.47	103.7	106.07	104.55	105.12	108.85	106.6	105.81	106.87	106.12	105.17	105.77	107.32	106.07	107.73	106.15	105.92	106.32	107.42	104.91	107.27	107.75	106.29	105.54	107.27	106.12	106.43	104.58	107.4	106.43	105.62	107.84	106.49	105.57	105.82	104.83	105.52	105.11
111	112.28	109.69	110.18	109.26	109.15	109.67	108	108.87	110.51	111.08	111.5	110.09	109.59	110.64	110.55	112.68	112.14	110.64	110.32	110.58	111.36	110.42	111.63	113.08	109.38	110.4	110.58	109.54	111.32	108.96	109.48	110.82	110.38	110.56	109.59	110	111.96	110.01	110.27	110.35	110.28	109.58	109.65	112.37	110.69	110.34	110.17	109.16	109.45
106.84	104.86	105.05	103.35	106.44	107.12	107.66	107.01	107.02	107.47	107.82	105.4	104.7	106.2	106.43	105.2	107.52	106.96	105.27	108.45	108.46	107.81	108.16	104.97	105.77	106.49	104.91	105.7	106.16	106.67	104.9	107.98	105.78	104.88	104.59	104.54	106.44	106.53	107.59	108.27	107.49	107.2	105.72	107.37	105.36	105.03	107.65	106.19	107.32	105.72
100.51	101.94	101.51	101.63	102.68	100.2	100.22	102.09	103.42	100.71	99.869	102.36	102.37	98.864	100.18	99.721	102.6	99.957	99.69	99.885	101.63	98.157	99.165	99.994	100.55	99.126	100.83	99.023	99.789	101.93	100.77	100.03	100.46	100.08	101.74	100.08	102.83	100.39	100.33	100.29	99.38	101.48	99.467	102.21	100.47	100.67	99.424	100.98	99.671	101.7
99.904	98.635	100.06	102.19	101.57	102.09	101.38	101.69	100.97	100.34	99.31	100.99	99.504	102.55	101.02	99.502	98.768	100.86	99.875	102.01	101.75	100.23	101.34	99.566	100.04	100.23	99.014	98.757	99.067	102.22	98.685	98.414	99.662	100.53	98.623	99.851	100.52	100.25	101.56	98.935	100.09	100.04	101.61	101.78	100.48	102.02	99.644	100.27	100.69	98.629
99.723	96.858	98.798	98.29	99.954	97.453	99.612	98.451	100.88	96.698	99.754	100.42	99.312	99.614	98.252	98.406	98.992	99.246	99.229	98.783	101.4	99.632	99.134	99.787	98.513	96.971	98.912	97.806	99.347	99.432	100.1	100.53	99.614	98.741	97.623	99.073	97.115	100.61	99.444	99.491	97.295	99.39	98.682	100.53	97.937	99.788	98.597	98.221	99.91	99.243
109.62	109.36	108.6	107.26	106.38	106.27	107.62	107.12	106.54	107.01	109.32	109.19	108.28	109.98	106.83	108.57	108.4	108.61	108.2	108.68	108.53	108.19	107.44	108.68	107.59	106.55	108.91	109.11	108.58	107.3	107.81	110.27	110.36	110.17	108.04	108.06	110.04	107.67	105.99	106.13	109.62	106.87	109.75	107.43	108.52	107.6	108.95	109.23	107.85	109.29
101.31	100.83	100.05	100.46	98.579	99.417	99.08	97.393	100.57	101.98	98.656	101.57	98.865	99.386	101.83	98.303	102.17	101.73	99.093	100.15	100.45	99.748	97.983	99.309	98.702	99.174	99.883	99.339	99.657	100.63	99.912	102.7	99.731	100.39	101.76	101.66	98.734	100.33	101.43	98.911	100.2	101.94	100.91	99.586	100.27	99.808	99.146	101.35	99.155	100.61
108.98	110.06	111.84	109.89	108.6	110.74	111.02	111.39	110.41	111.87	110.31	110.5	111.51	110.93	109.11	110.1	111.96	108.35	110.55	110.05	109.27	108.9	111.29	112.84	111.04	110.92	107.91	112.82	110.23	111.26	110.67	109.37	110.14	109.89	112.55	108.9	109.72	110.14	110.05	109.38	111.51	112.55	110.73	110.41	111.27	111.96	110.46	111.88	111.56	109.5
108.82	108.89	106.89	108.04	107.72	107.88	110.09	108.14	107.67	108.11	107.88	107.5	108.79	109.72	108.18	109.73	107.96	107.38	110.56	108.31	109.73	105.36	107.57	108.68	110.3	109.6	107.65	106.89	107.97	109.06	110.01	110.98	105.66	109.13	108.65	107.74	108.61	107.33	109.47	110.35	109.13	109.13	108.69	110.04	109.01	106.55	106.55	108.03	108.29	107.5
106.63	106.02	106.93	108.23	105.97	107.6	105.91	105.5	109.09	106.81	106.46	104.96	107.1	106.17	108.48	104.5	107.95	107.32	105.91	105.55	107.32	106.16	106.07	110.18	104.96	108.01	106.03	108.55	107.31	106.71	106.77	106.34	109.47	104.7	106.73	107.86	107.04	108	106.62	107.58	108.35	105.1	106.22	107.81	107.78	106.52	105.31	107.04	109.88	106.95
104.57	106.26	105.19	102.94	106.49	108.06	106.49	104.9	104.13	105.12	105.37	107.01	103.97	103.75	105.13	104.13	103.87	106.38	105.79	105.02	107.19	105.63	106.94	106.24	104.95	107.32	105.14	105.24	104.04	104.1	104.65	105.74	106.81	104.46	107.06	105.41	105.42	107.26	105	106.66	106.2	104.82	104.93	107.31	105.87	106.3	108.18	105.62	104.85	104.39
105.14	106.75	108.39	107.84	106.67	105.14	106.08	106.19	105.83	104.16	104.98	107.28	106.29	105.76	106.4	106.78	105.5	105.51	105.78	105.87	107.65	105.09	106.44	106.55	108.67	109.4	105.64	106.48	107.6	106.84	104.36	105.81	105.39	104.26	104.98	105.93	104.16	105.01	105.13	106.06	106.5	103.47	105.16	107.17	104.15	106.65	105.23	103.2	103.9	106.2
104.95	105.93	108.95	106.46	105.2	105.57	106.49	103.81	106.38	107.43	106.52	106.73	107.55	105.53	106.8	106.15	104.39	105.95	106.91	105.56	106.76	105.39	106.59	106.26	106.49	106.9	107.5	107.27	106.17	104.01	104.91	106.04	106.62	104.09	107.31	105.72	106.17	105.89	104.52	105.29	106.48	103.63	105.73	106.01	106.57	106.39	105.42	106.1	106.17	106.76
98.11	99.525	96.943	97.247	95.878	97.615	99.93	99.808	95.823	97.678	99.977	96.956	96.817	99.668	98.779	98.031	96.782	96.425	96.979	97.656	94.563	97.119	100.23	97.4	98.553	100.7	98.314	99.457	95.779	97.874	98.628	98.966	99.546	98.643	97.42	97.624	100.16	96.946	98.627	96.925	98.479	98.897	97.035	95.769	100.29	99.912	99.854	99.829	95.505	97.338
100.29	98.616	98.855	98.072	98.537	98.58	99.422	97.475	96.617	97.039	99.939	98.432	99.364	98.308	100.42	98.572	97.702	100.17	98.561	99.279	98.079	97.83	97.927	98.188	99.862	99.479	98.136	97.32	98.507	100.4	99.795	99.44	98.199	99.881	99.253	98.218	100.21	99.001	99.9	98.901	98.774	99.056	99.905	100.64	97.595	98.157	98.882	98.838	97.889	98.898
101.68	100.74	101.56	100.67	103.63	101.69	99.194	102.39	99.518	101.07	101.06	101.96	99.502	101.01	102.46	100.62	99.54	102.37	100.21	98.894	101.49	102.21	102.46	99.755	101.59	100.4	100.99	102.16	99.75	99.446	101.54	103.06	100.58	100.34	102.06	101.01	102.6	101.75	101.64	100.3	98.865	101.86	100.62	99.507	100.7	102.38	102.45	101.03	102.42	102.35
108.49	107.11	106.98	110.41	107.54	107.97	109.56	107.29	110.24	105.34	107.85	106.74	107.35	108.33	106.98	106.71	107.67	107.4	107.04	106.77	109.82	106.82	107.33	108.83	108.65	105.23	108.42	106.97	109.36	107.97	107.27	109.82	108.94	106.08	109.69	106.56	107.11	108.33	109.02	108.61	107.68	108.73	108.35	110.44	109.06	106.91	107.01	109.75	106.89	107.11
104.11	105.95	105.63	107.15	106.91	104.99	104.04	107.36	104.05	105.24	105.22	107.42	104.91	107.08	107.98	107.44	104.47	106.01	104.22	106.14	105.57	105.83	106.41	104.74	103.72	105.46	104.83	104.24	106.13	106.64	107.27	106.7	106.01	103.48	106.27	107.54	105.95	107.47	105.93	103.79	106.37	106.85	106.19	105.78	108.05	106.82	105.92	106.78	105.3	103.64
110.6	107.1	106.61	107.33	108.99	107.78	107.76	107.86	108.59	106.78	108.81	108.65	107.38	107.61	106.88	109.64	109.26	108.69	107.97	108.34	107.91	108.9	106.7	108.53	110	106.8	107.19	108.4	110.73	109.86	107.34	108.68	108.41	107.53	108.45	109.01	108.68	109.59	108.08	110.36	109.43	106.19	109.03	107.89	107.8	107.63	109.94	108.53	106.91	109.21
108.65	108.67	109.53	107.77	108.49	108.06	108.2	107.54	106.89	109.42	105.8	107.62	107.95	108.31	108.66	107.66	108.4	106.97	107.15	108.66	108.3	108.89	108.18	108.39	107.24	110.21	109.74	108.09	108.66	107.78	107.32	109.02	109.1	107.3	108.58	107.57	108.46	110.1	109.42	109.45	109.76	108.85	108.41	108.5	108.75	108.19	110.75	107.75	108.36	108.29
111.23	109.11	109.6	108.81	109.74	107.78	109.2	106.48	109.2	107.87	109.56	108.11	107.3	108.93	108.87	108.78	105.4	109.5	108.76	107.72	107.76	108.81	110.06	107.52	108.42	107.99	107.17	106.19	108.01	108.1	107.12	105.72	108.78	108.48	106.66	109.15	106.3	108.26	109.14	107.91	106.86	109.07	108.53	107.64	107.42	108.81	107.17	107.15	109.95	108.52
107.36	110.62	110.19	113.2	108.56	110.98	109.24	110.65	111.48	111.06	108.55	110.85	107.71	111.45	109.2	111.77	110.06	109.22	108.9	109.66	111.72	109.59	109.81	112.62	108.95	112.06	109.15	107.83	108.12	110.71	109.97	110.98	110.67	110.47	111.43	110.51	107.24	109.72	111.15	110.89	112.34	111.52	108.26	111	109.93	108.91	109.27	110.33	110.48	109.55
107.12	107.32	107.38	108.67	107.5	108.14	108.87	106.04	109.25	107.48	111.22	108.51	112.08	109.76	110.15	108.59	107.88	108.55	109.63	107.71	108.76	110.63	109.72	109.82	109.11	108.12	108.88	110.04	108.98	108.89	106.02	108.63	109.35	109.65	108.58	107.65	108.39	109.12	109.44	108.46	105.49	108.47	107.36	108.61	107.11	107.28	107.56	109.59	109.16	109.71
105.83	106.13	106.07	105.72	105.83	104.91	108.16	106.26	107.39	106.03	107.33	105.76	105.65	106.88	107.67	107.67	104.95	108.29	108.13	107.29	107.48	105.32	106.83	106.3	107.05	105.81	106.65	106.33	105.99	106.4	105.59	105.04	106.21	107.39	105.98	106.7	108.45	106.25	104.46	105.29	104.9	107.25	110.46	106.65	107.02	106.5	108.59	106.72	106.38	105.37
107.84	108.11	109.33	109.86	107.8	110.04	108.25	107.56	108.2	109.43	108.29	107.18	108.36	108.13	107.19	107.12	108.58	108.46	107.24	108.41	108.88	108.34	108.02	109.55	108.73	109.29	109.7	109.04	110.05	108.72	110.04	107.51	109.14	111.53	108.56	106.26	107.72	107.96	108.81	107.78	111.08	108.3	107.69	107.84	108.13	107.73	108.58	106.14	107.8	108.85
109.79	109.4	109.71	109.11	106.42	106.55	108.85	108.64	107.89	108.22	108.63	108	108.86	108.73	109.25	108.35	108.68	108.2	110.29	110.67	109.55	108.34	108.44	108.69	107.86	107.85	108.25	106.47	109.59	109.41	108.46	107.47	109.12	107.04	108.45	108.6	110.26	104.61	109.17	108.13	108.11	109.34	108.2	108.49	107.3	109.8	109.95	107.49	109.3	109.17
105.68	106.43	106.36	106.12	105.71	105	106.18	105.03	103.12	103.96	106.41	104.25	106.95	105.3	106.59	101.91	105.33	104.72	105.18	107.4	104.54	105.59	105.04	104.51	106.41	106.13	106.13	106.01	106.11	106.65	105.9	106.35	103.9	105.49	104.18	105.67	106.15	104.39	103.15	109.39	106.24	105.14	104.56	107.56	104.8	107.16	106.66	106.2	104.71	106.45
105.14	105.08	108.51	107.26	103.47	104.03	105.53	107	104.53	107.05	106.21	107.57	106.32	107.85	106.12	104.64	107.13	104.95	105.25	107.42	106.29	106.04	106.95	107.91	105.35	108	106.64	107.93	107.2	108.98	107.08	106.68	105.84	104.95	106.27	106.63	106.87	104.86	107.72	107.36	107.72	107.31	105.98	103.73	108.72	106.53	104.76	107.84	106.34	105.36
109.37	105.84	108.16	109.33	107.52	107.62	110.8	108.37	109.29	108.66	109.35	106.97	108.65	108.31	110.19	107.13	106.67	107.27	108.25	107.84	107.18	108.86	107.45	106.66	107.77	107.07	108.71	111.21	105.82	109.71	108.98	107.48	107.87	106.47	108.22	108.98	109.01	107.75	112.86	106.35	108.09	108.85	108.28	107.63	109.76	108.35	109.72	104.24	109.89	107.04
98.946	97.425	97.809	97.675	99.957	99.776	99.876	98.372	97.223	98.441	98.014	100.21	99.202	100.14	96.739	97.221	97.608	101.12	95.727	98.851	97.257	96.453	97.72	97.649	98.964	97.708	98.468	97.669	99.048	98.897	99.66	97.672	99.774	98.788	98.404	99.466	99.092	98.766	98.519	97.143	98.932	98.427	96.784	98.518	96.3	100.55	99.42	100.78	98.113	97.64
105.07	106.45	105.67	104.8	107.34	104.5	106.61	106.25	105.31	106.64	106.93	106.76	103.08	104.06	105.98	104.3	103.97	107.43	107.44	106.56	105.72	106.51	106.59	105.27	105.53	105.59	106.31	105.25	107.32	104.74	105.56	106.46	105.06	106.24	106.36	103.66	109.07	104.75	107.12	104.57	104.29	105.21	105.68	108.52	104.8	106.67	107.19	103.29	105.88	104.27
107.74	105.57	107.54	108.9	106.98	107.76	107.89	107.52	109.93	107.81	106.55	109.47	107.72	109.94	107.36	108.45	106.55	108.5	105.65	108.1	106.26	106.93	107.46	107.13	106.43	107.41	107.44	106.6	108.05	109.65	110.23	108.56	107.58	107.17	108.54	108.02	108.17	107.23	106.15	107.63	107.98	108.72	109.07	106.47	107.46	106.26	107.95	108.94	107.53	107.83
103.92	107.87	106.88	105.26	104.75	105.26	106.56	105.84	106.62	107.08	105.86	106.33	104.45	106.23	105.46	105.82	106.63	106.48	105.36	104.34	106.41	105.29	104.87	104.85	106.06	104.51	105.88	105.99	106.23	108.45	104.93	105.91	104.88	105.6	104.78	104.71	104.24	106.39	104.53	106.32	102.44	104.8	107.49	104.02	105.29	106.35	103.45	104.7	104.42	107.95
102.6	100.36	99.74	101.5	100.76	101.49	99.641	98.388	101.27	98.019	99.828	98.181	98.87	101.57	100.17	100.18	99.666	100.29	99.767	100.1	99.283	101.48	102.72	101.01	101.25	101.34	101	99.958	99.52	99.241	98.775	99.513	100.44	100.95	100.42	99.805	100.98	101.88	101.42	100.53	101.15	100.53	99.487	101.26	98.084	100	99.641	100.6	102.3	100.3
104.51	107.38	104.96	104.63	103.27	107.67	108.87	105.42	103.83	104.15	104.37	105.75	107.03	106.52	103.64	105.72	103.08	106.46	106.85	104.36	105.51	104.75	104.78	106.19	106.12	103.84	104.88	106.31	105.08	106.58	106.06	106.4	106.46	106.95	104.28	104.6	103.81	104.99	104.22	105.92	104.2	106.88	104.4	106.65	105.73	105.5	104.27	106.11	106.79	103.5
109.33	107.96	108.16	107.37	109.3	107.68	108.85	108.95	110.09	108.5	108.7	110.01	107.38	108.87	108.73	109.93	106.74	109.24	106.72	109.4	108.42	109.03	107.43	107.61	109.66	107.58	107.21	107.94	107.44	108.89	107.8	108.19	108.9	109.18	110.77	109.74	107.16	109.99	109.56	106.65	109.13	107.69	108.89	109.53	109.29	108.8	106.77	108.56	107.63	108.44
99.574	99.084	97.2	96.916	101.64	99.647	97.51	97.701	99.355	99.654	100.13	100.47	100.98	98.872	99.708	99.184	101.53	99.161	101.78	96.901	99.14	99.289	99.001	99.513	99.449	98.293	98.378	98.232	98.738	100.82	99.94	99.508	100.5	98.433	100.82	98.544	98.603	100.11	100.05	101.03	98.452	98.403	101.56	101.31	100.22	100.62	98.363	99.547	98.72	97.879
106.76	105.3	107.36	105.1	106.9	107.78	105.12	105.4	104.57	104.87	106.23	106.71	108.25	105.66	105.56	105	104.68	104.91	105.93	104.49	104.84	104.74	103.74	105.29	105.86	107.3	103.37	106.03	103.46	104.08	106.77	106.7	105.73	107.61	107.4	104.75	104.68	105.65	106.74	106.73	105.38	104.21	104.81	105.88	103.88	104.95	104.92	106.61	106.42	105.3
110.81	109.92	109.51	110.64	111.19	110.14	108.81	111.08	111.58	109.89	111.89	111.36	111.7	108.24	112.32	111.08	109.66	111.4	110.75	110.48	109.37	110.03	110.04	110.34	110.6	110.55	110.2	109.97	110.48	111.1	110.85	111.39	109.26	109.12	109.16	110.04	109.94	111.82	110.98	111.76	111.28	110.27	110.49	111.03	112.54	111.07	109.63	110.62	108.5	110.7
108.61	105.16	107.81	106.13	103.61	105.68	106.64	106.38	105.55	105.57	105.74	104.83	106.5	104.21	106.47	104.76	106.89	106.55	105.94	106.43	103.57	107.6	105.24	103.87	105.01	104.53	103.52	105.33	105.01	104.89	103.97	105.96	105.03	104.95	108.33	105.66	103.9	105.05	106.4	106.68	104.44	104.09	103.46	104.71	106.17	105.55	105.25	106.75	104.56	106.46
104.38	106.82	105.36	105.05	105.91	103.74	104.59	103.84	105.4	105.35	106.14	106.54	105.24	103.72	106.46	105.16	105.03	104.99	105.51	104.51	105.66	103.93	106.38	105.41	103.94	105.37	105.08	101.88	104.04	105.66	106.54	103.49	107.69	104.75	107.65	105.93	106.5	104.85	105.3	108.23	107.51	106.57	105.46	105.96	107.26	106.54	105.69	104.71	106	106.44
101.88	101.05	100.15	100.51	98.102	101.09	98.526	100.81	99.257	98.936	102.19	100.29	100.45	98.769	99.627	100.6	99.487	100.02	99.796	101.23	99.069	99.053	97.771	98.174	99.92	98.44	99.787	98.354	100.63	99.403	101.33	99.176	100.17	100.62	101.52	100.98	100.26	101.48	99.379	100.15	98.077	99.772	97.078	99.71	101.29	98.676	99.301	101.89	101.32	101.67
101.52	98.514	103.05	100.83	101.57	101.09	102.54	99.845	100.88	102.87	100.7	100.11	100.93	100.31	100.28	101.2	100.27	102.25	99.531	99.918	100.3	101.27	99.508	99.748	100.35	100.81	102.29	100.82	99.395	99.832	98.732	101.02	102.08	99.816	99.74	101.58	100.07	101.76	99.437	99.072	100.29	100.98	99.411	102.73	103.23	102.81	101.58	101.54	103.72	100.01
106.34	106.6	106.9	106.95	104.9	108.93	105.45	106.42	107.91	104.31	106.6	104.38	106.12	104.15	104.16	104.96	106.59	107.91	104.7	106.72	106.98	106.06	107.57	108.86	105.11	105.93	104.2	106.25	107.2	105.81	108.66	106.74	105.84	107.08	106.8	105.44	108.06	107.14	106.79	106.28	106.15	106.84	107.6	106.7	106.84	108.32	107.5	107.05	103.25	107.76
99.28	101.25	100.25	100.79	98.646	100.05	99.521	102.13	100.93	101.31	100.82	101.61	101.79	99.755	100.13	99.902	100.23	100.1	102.95	100.46	98.467	99.506	99.755	102.1	97.01	99.338	99.338	98.953	100.86	101.59	102.29	99.823	98.158	99.121	100.45	102.21	102.33	97.757	100.95	101.09	102.56	99.284	97.273	98.024	100.63	99.621	99.029	99.914	98.75	100.81
105.03	107.13	103.4	103.51	106.65	106.82	106.89	106.38	104.95	105.07	105.62	103.51	104.86	103.74	106.42	104.8	106.14	103.63	107.97	104.81	105.98	105.58	105.36	105.47	105.86	107.15	106.04	106.49	107.67	105.21	106.41	106.68	107.84	106.77	103.73	107.45	105.43	105.67	103.34	106.27	104.79	105.64	104.66	102.36	105.7	104.2	107.19	107.36	103.77	107.46
108.09	106.56	110.76	107.83	108.01	109.07	108.83	110.28	108.84	109.86	109.3	108.71	107.37	109.46	110.91	106.39	109.65	108.3	107.83	107.65	109.47	106.59	106.54	109.68	111.14	110.29	110.17	105.93	109.52	107.3	107.52	106.95	107.32	105.98	109.33	109.26	108.93	108.2	109.53	108.95	108.73	106.62	108.55	110.41	109.69	106.63	108	109.95	107.82	108.8
97.644	99.022	97.762	97.082	97.412	96.197	98.42	98.768	97.912	98.208	99.692	98.129	97.994	95.732	97.646	97.752	97.475	98.874	99.373	98.169	99.144	100.99	100.25	98.919	98.947	98.659	98.371	96.614	101.13	98.801	98.104	97.363	98.446	99.119	98.258	98.33	98.69	99.898	100.15	96.946	97.822	100.48	98.141	97.537	97.63	97.849	100.46	99.552	97.362	97.912
104.99	105.17	107.45	106.77	106.06	105.61	105.55	108	105.7	105.96	106.64	104.63	107.46	104.88	105.93	106.28	105.75	105.61	106.23	105.47	105.42	104.79	103.35	106.37	106.48	106.47	105.09	106.39	105.31	105.29	106.55	104.83	104.95	104.71	104.76	105.04	106.68	106.51	104.77	107.51	105.39	106.5	105.79	105.77	105.67	106.49	103.56	104.59	106.06	105.43
104.59	107.68	106.64	104.6	106.86	106.98	105.14	105.56	106.09	104.41	106.17	105.41	105.41	106.48	104.96	105.96	106.27	107.07	103.06	104.28	104.32	106.31	103.36	107.26	104.73	107.03	103.83	106.79	105.35	106.03	105.42	106.36	104.91	105.11	108.44	105.73	107.61	106.11	107.79	107.13	106.31	105.22	105.51	104.94	104.93	106.34	103.4	105.12	107.24	104.79
107.09	105.18	108.52	109.67	109.18	109.19	107.86	107.47	108.33	108.53	109.44	110.33	108.95	108.07	107.82	106.92	106.82	107.77	104.8	105.05	107.74	106.21	109.38	108.72	108.23	110.39	108.24	106.79	108.24	108.01	108.03	109.25	107.63	105.94	110.18	107.74	108.47	108.51	107.41	107.57	107.96	107.36	109.13	106.88	109.36	107.16	107.97	108.62	108.68	108.06
110.33	109.59	110.34	110.31	109.47	109.88	109.83	111.65	107.57	109.54	109.11	111.42	109.98	111.29	111.41	109.08	109.81	109.57	110.45	111.27	109.27	110.78	109.07	110.01	110.14	108.67	112.52	110.24	110.85	111.87	108.56	110.94	111.08	110.42	110.82	110.74	110	112.12	110.77	110.68	111.42	110.59	110.81	109.64	109.77	109.53	113.09	110.08	113.83	110.45
103.99	105.39	107.47	105.23	104.47	105.32	106.3	106.29	105.5	104.16	106.39	105.55	105.15	103.84	104.59	104.3	107.02	106.77	107.2	105.47	105.45	106.48	104.98	103.26	104.7	107.03	105.93	107.76	105.24	103.43	106.14	103.65	105.74	105.74	105.03	104.76	105.67	106.23	104.89	106.83	103.03	104.01	105.06	107.62	105.26	103.35	105.41	108.17	107.32	106.62
104.84	105.55	107.93	105.62	106.25	105.31	104.31	106.55	104.38	106	106.01	104.14	106.32	105.69	107.29	105.82	106.51	106.53	106.57	104.98	105.09	104.89	106.02	104.29	106.19	107.22	104.92	105.18	104.71	104.5	103.46	107.04	105.88	105.86	107.81	104.68	103.9	107.19	102.62	106.62	105.5	105.97	109.08	105.25	106.37	103.97	105.36	105.84	108.7	106.24
107.26	105.59	105.25	105.73	106.04	107.58	105.83	107.47	107.66	106.16	106.49	107.51	104.95	107.56	109.11	106.17	105.47	108.44	105.82	106.47	105.75	106.24	106.73	106.15	105.98	107.46	105.71	105.06	107.37	106.19	105.22	106.75	107.11	108.64	105.76	106.87	106.81	106.66	106.29	108.85	106.89	107.24	107.55	107.25	107.91	106.46	104.89	104.71	104.34	105.71
108.87	108.57	108.48	107.81	107.55	109.95	108.86	107.81	110.45	107.55	108.97	111.01	109.68	109.31	106.98	109.3	108.1	108.08	107.33	108.13	109.7	108.73	108.37	107.2	110.32	110.75	110.44	107.91	108.82	108.42	109.2	109.75	106.92	109.02	108.11	109.29	107.68	110.66	108.52	109.25	107.19	108.35	109.81	106.98	109.28	108.95	108.36	108.04	107.58	108.27
108.16	107.59	107.75	108.81	108.64	108.36	109.22	105.67	108.26	106.42	107.4	105.96	108.65	108.26	108.71	108.37	107.36	106.45	105.61	107.24	108.91	107.58	106.81	108.55	107.38	108.6	107.62	108.95	109.33	107.53	107.1	107.33	107.36	107.01	108.35	109.4	108.41	109.31	108.5	109.27	107.49	107.08	107.09	105.37	108.09	106.26	107.63	106.67	108.62	108.32
97.047	99.048	101.72	97.77	97.613	100.1	99.353	98.094	98.724	100.77	98.446	99.883	99.31	100.58	99.873	99.043	99.826	99.837	98.357	98.71	98.957	97.046	99.072	99.304	100	100.21	99.115	100.64	100.04	99.408	100.53	99.417	98.822	97.188	100.68	100.85	96.787	98.926	99.153	99.677	100.87	99.515	100.72	99.896	100.22	98.666	98.289	97.891	98.602	98.726
105.34	108.28	106.39	104.59	106.01	104.26	105.29	107	105.3	106.23	103.92	106.59	107.45	107.66	105.19	106.83	106.03	105.52	107.72	104.04	107.24	105.91	106.26	108.37	105.43	103.93	104.06	105.08	105.8	105.35	103.86	103.94	105.74	105.64	105.94	105.58	105.55	105.51	104.69	104.48	106.27	103.72	102.91	103.37	104.68	103.86	105.15	105.5	104.51	105.33
105.36	104.76	105.94	107.15	104.82	106.7	104.52	103.71	104.82	106.57	107.22	106.28	105.72	105.77	105.75	103.98	107.16	105.43	106.12	104.97	106.5	104.36	107.49	106.03	105.1	106.7	108.03	106.85	101.77	107.45	106.12	106.68	105.85	105.18	106.94	104.85	106.24	107.32	103.87	106	105.77	108.41	107.21	105.28	107.86	106.99	105.25	105.19	104.26	104.02
106.48	105.82	105.45	108.28	105.65	105.55	104.39	105.59	104.91	106.03	107.35	105.56	106.64	107.46	106.54	107.36	104.87	104.41	106.15	107.92	106.02	106.47	105.48	106.65	104.06	104.81	105.9	104.09	105.42	105.57	105.95	106.7	104.86	105.97	104.53	105.24	104.57	106.53	104.36	105.03	104.99	106.52	105.66	104.53	107.23	106.3	104.8	105.82	107.38	105.38
106.44	106.1	105.85	104.56	105.03	106.27	105.45	104.04	104.57	104.49	104.03	104.19	105.56	106.85	105.76	104.12	104.57	105.43	103.68	105.41	104.45	102.75	105.21	104.15	105.24	103.89	104	104.53	106.02	104.24	105.66	107.14	106.09	108.73	105.6	106.03	106.45	104.78	104.9	105.37	107.1	105.99	107.73	105.18	105.79	101.06	104.13	104.62	105.73	107.07
105.1	106.06	106.09	105.03	104.84	106.84	107.88	103.6	104.58	105.22	104.79	104.44	106.39	105.73	104.89	107.02	104.6	105.97	107.28	106.37	107.4	105.27	102.33	105.03	104.41	105.76	107.76	102.98	106.21	104.11	104.23	103.77	104.49	105.46	106.08	107.12	104.01	108.55	104.92	106.93	106.1	106.82	105.66	105.13	107.36	105.74	103.08	103.43	104.39	104.98
101.24	100.07	103.83	103.84	101.6	103.15	103.28	103.49	102.85	102.31	104.23	102.47	102.6	101.93	103.04	102.94	102.46	104.99	100.16	100.93	102.1	102.78	102.55	104.31	102.68	101.57	105.06	102.69	103.66	103.1	100.53	102.61	102.05	104.53	101.71	104.06	104.55	104.26	103.67	103.54	99.012	102.73	101.64	101.4	101.91	102.24	104.37	103.33	101.66	101.42
111.85	111.11	109.98	110.5	108.21	110.7	111.27	112.44	111.02	111.03	110.24	112.49	108.83	112.97	111.34	111.9	112.26	110.13	112.63	111.36	109.27	113.62	109.03	108.16	109.44	110.9	112.27	111.7	111.72	108.99	109.03	110.7	109.8	108.95	109.99	110.06	110.95	109.1	109.67	110.7	112.01	110.77	111.11	110.05	108.96	110.08	110.34	111.68	111.68	110.54
96.367	99.833	99.223	98.765	98.445	98.107	97.04	96.143	98.613	100.51	97.918	97.594	99.834	98.465	98.45	96.252	97.115	96.607	97.621	97.95	96.16	97.996	96.133	96.606	97.895	99.42	98.693	95.977	98.02	100.73	98.481	97.228	98.355	97.29	98.059	99.787	98.052	98.141	96.848	96.423	97.084	97.925	98.933	97.444	100.22	97.406	99.697	99.792	97.718	97.325
109.73	108.7	109.26	107.7	109.45	109.49	107.8	109.52	109.91	106.61	109.52	109.6	108.52	107.62	109.42	108.98	106.26	108.76	109.63	110.26	111.68	108.88	109.76	107.87	109.06	110.45	109.69	109.42	108.42	107.2	108.27	109.13	109.69	108.58	108.76	108.95	109.2	110.28	106.86	109.35	108.44	110.85	107.06	107.04	108.82	108	108.83	109.99	110.07	108.76
104.22	107.33	105.17	107.64	109.24	105.52	107.84	105.71	107.39	107.47	106.23	106.77	109.17	104.53	106.17	106.82	107.58	105.51	104.44	106.2	109.78	104.7	107.83	105.21	107.95	107.85	105.55	105.87	105.16	108.11	108.39	105.6	104.58	105.75	107.78	104.86	109.01	107.66	106.75	106.96	107.11	106.58	107.23	108.21	106.75	104.91	103.1	105.44	106.67	105.28
109.09	107.51	107.02	107.77	107.61	109.06	108.36	107.2	109.05	106.95	107.24	108.8	110.33	107.42	108.29	109.55	106.88	108.06	108.99	111.03	109.21	109.22	110.1	107.23	108.55	107.95	108.93	108.08	108.46	106.83	108.09	108.71	109.61	110.46	107.51	108.59	108.71	108.3	110.15	108.57	106.6	106.66	109.54	108.09	109.07	108.14	108.77	106.81	106.74	109.52
102.23	101.65	100.33	102.27	100.95	101.55	97.669	98.722	100.27	99.56	97.905	98.808	100.32	101.87	99.965	100.3	100.53	100.57	102.24	99.685	99.685	101.15	100.82	100.24	101.08	101.18	99.074	98.939	100.48	100.66	99.988	102.85	101.28	98.348	99.578	98.822	100.19	101.18	100.18	99.318	101.36	99.684	100.24	101.98	103.57	99.923	99.621	100.34	99.535	98.762
98.719	100.29	98.901	99.968	99.345	97.946	98.885	98.747	100.09	99.204	97.907	99.281	98.826	98.848	97.257	98.29	96.951	97.996	99.077	98.52	100.58	98.554	101.17	97.877	98.557	98.273	98.84	99.307	98.414	99.565	100.43	97.959	98.867	96.912	99.054	96.189	97.945	99.253	99.163	99.907	98.582	99.099	97.136	97.43	99.086	98.649	99.204	97.875	100.75	99.221
99.113	98.254	99.432	100.49	98.331	98.648	100.15	99.282	101.2	98.357	99.125	100.34	100.4	100.62	99.411	101.79	99.832	98.28	101.72	101.36	100.03	97.795	101.21	100.54	101.17	100.45	101.71	101.63	102.01	100.47	98.5	99.736	98.363	98.628	98.663	101.35	100.26	98.83	102.7	100.41	100.82	99.948	100.54	100.65	100.21	100.99	100.44	101.63	99.732	100.16
106.53	108.96	108.46	108.28	105.65	106.99	107.22	107.45	107.99	108.21	107.72	107.12	107.79	107.38	108.58	107.57	107.19	108.49	107.95	109.21	108.45	107.71	107.76	107.56	108.26	108.28	107.58	107.71	107.78	105.98	108.15	107.95	105.65	108.17	107.82	105.52	104.79	109.4	106.6	104.15	107.94	106.73	107.45	106.29	108.96	109.39	105.13	108.25	108.74	108.62
105.81	107.31	106.95	104.94	105.49	107.68	104.89	108.11	105.43	103.35	104.53	103.92	106.31	106.29	105.35	104.55	103.96	106.41	104.74	104	106.01	106.93	105.75	106.16	104.67	106.94	104.35	104.79	106.28	108.36	105.78	105.64	103.36	104.77	107.16	105.18	106.08	105.1	102.99	103.68	107.02	105.19	104.93	108.26	106.87	103.13	106.18	105.91	104.53	106.29
104.29	100.54	103.52	104.67	105.29	103.94	102.51	101.45	101.9	103.87	104.28	102.74	102.68	102.87	103.89	103.8	105.6	100.87	101.62	101.45	102.29	104.23	104.18	101.45	104.51	102.8	103.8	101.57	102.89	104.72	101.39	102.68	103.01	103.16	104.38	102.75	101.59	104.2	102.78	100.5	102.72	103.11	101.67	102.62	101.31	101.98	103.45	101.85	102.25	99.902
100.66	104.01	104.14	103.46	103.15	101.88	102.46	103.4	103.78	103.99	103.9	105.13	102.28	102.97	104.33	103.72	103.49	101.9	104.03	103.54	103.51	102.28	103.84	102.6	103.35	102.87	103.47	104.17	103.91	105	102.76	103.7	103.3	102.56	103.83	103.06	102.38	102.81	106.5	103.31	103.87	103.09	102.21	101.42	101.87	101.98	100.78	102.75	101.45	102.99
106.53	106.58	105.66	107.47	105.31	108.82	106.82	106.5	106.5	106.63	108.42	106.52	106.99	108.1	105.33	106.6	107.04	108.16	107.01	107.01	106.9	107.12	106.78	105.71	107.83	107.16	106.12	109.29	106.98	106.88	107.05	106.21	106.93	106.3	106.86	105.99	106.79	105.44	105.85	106.17	106.73	108.38	108.03	106.63	104.91	105.49	108.05	107.5	106.37	104.62
105.26	104.81	105.28	104.84	105.82	104.18	105.03	107.07	104.77	104.26	107.06	102.54	105.98	107.04	106.59	104.26	106.45	103.86	105.71	106.84	104.66	106.26	105.13	104.27	104.9	108.41	102.41	106.53	104.45	106.23	103.23	103.04	106.21	106.74	106.67	103.76	105.54	106.67	107.41	104.47	106.37	106.75	105.88	103.51	105.1	106.72	107.27	103.18	107.41	105.77
109.49	108.24	105.97	105.01	107.36	109.71	108.41	107.59	108.83	105.34	108.16	107.87	105.97	108.19	108.53	108.45	110.11	108.04	108.68	107.32	109.44	108.02	106.75	107.12	108.02	107.48	106.55	107.74	108.24	107.1	109.13	107.39	108.14	106.15	107.71	106.62	108.04	107.1	108.16	107.66	106.51	107.46	107.11	109.73	108.49	107.94	106.85	107.31	110.04	107.96
107.42	106.49	106.59	105.85	105	107.18	106.64	108.03	104.77	105.18	109.08	106.19	104.94	105.65	106.03	106.01	106.93	108.85	104.42	104.89	108.63	106.3	105.47	106.19	107.8	104.41	108.49	106.01	107.47	107.93	107.34	105.91	107.1	105.04	106.77	107.52	106.54	105.2	106.07	105.7	105.59	106.72	104.76	105.99	103.38	104.32	105.31	106.93	106.93	106.66
108.15	110.04	108.3	108.21	110.23	108.21	108.02	107.15	109.19	106.76	107.84	108.75	110.84	108.83	108.5	107.71	106.92	108.09	107.74	106.52	108.54	109.56	108.21	109.68	109.83	108.79	110.71	110.22	108.29	106.04	107.59	107.42	109.96	108.27	109.35	106.23	108.99	109.36	109.62	107.66	109.79	110.25	107.74	111.76	107.83	109.92	110.14	108.05	111	109.2
105.46	106.11	103.93	104.58	106.06	105.54	104.66	106.03	105.32	106.58	105.98	105.58	106.69	105.13	104.01	105.48	106.71	106.86	106.61	104.91	107.38	105.94	107.76	106.7	105.8	106.15	105.32	107.72	106.75	108.03	105.28	106.36	106.07	105.15	104.75	106.54	103.69	106.66	105.02	104.9	103.2	106.58	106.17	106.25	106.18	106.13	107.52	105.67	104.89	104.53
102.16	100.81	100.07	99.616	100.01	97.97	101	100.2	98.854	101.52	97.874	100.48	100.99	98.002	101.86	98.735	100.92	99.013	97.311	100.18	98.5	100.23	100.61	100.77	99.704	99.89	101.01	98.352	101.39	100.64	99.776	100.79	101.22	97.323	100.46	99.425	101.83	100.37	100.52	99.981	101.54	99.367	101.1	100.01	100.21	99.022	100.43	98.429	98.956	99.183
108.04	104.49	106.26	105.57	104.13	106.02	107.95	107.11	106.25	103.26	104.04	107.22	103.75	104.05	106.97	103.26	104.45	106.43	104.99	104.09	105.02	105.13	103.61	107.5	103.29	105.06	106.62	105.8	106.95	105.43	106.29	107.64	106.94	105.63	107.07	104.56	107.21	107.36	104.98	105.35	105.87	105.39	105.39	104.8	106.05	105.44	106.84	104.74	104.69	107.09
101.2	101.96	98.831	99.738	102.25	101.31	99.07	99.405	99.479	100.13	100.69	101.58	101.19	100.57	98.872	99.085	99.143	98.753	101.09	101.47	99.695	98.89	100.03	101.56	100.6	98.179	99.74	99.203	101.17	98.421	99.258	98.612	100.97	99.345	102.8	99.427	98.881	101.61	100.59	100.24	101.72	100.11	100.97	98.956	98.782	98.975	101.2	100.28	100.81	99.983
106.68	104.56	105.5	106.5	103.93	107.1	105.72	104.36	107.98	105.6	105.89	104.78	107.44	107.32	105.43	105.63	104.05	105.29	104.04	106.87	106.85	105.39	105.3	104.33	104.56	104.54	105.46	104.97	106.01	106.7	103.95	106.3	104.66	104.04	105.47	104.17	106.31	103.92	104.04	107.23	104.77	103.35	104.52	105.73	105.09	106.12	106.77	106.22	105.97	102.51
97.693	99.968	98.665	100.05	101.12	100.05	102.83	99.125	99.066	98.888	100.43	96.151	100.71	95.464	99.371	99.044	99.814	97.398	99.16	99.884	98.369	100.17	99.167	99.381	98.175	99.136	97.618	99.294	99.521	99.037	99.524	98.885	99.424	98.436	98.745	98.214	98.124	97.032	97.846	99.402	97.738	102.34	98.277	95.389	99.824	97.383	98.8	97.193	100.67	98.159
106.4	106.83	107.65	104.19	106.32	106.58	103.93	105.03	106.99	107.07	103.61	106.22	107.13	103.73	104.27	106.3	104.38	102.56	105.23	103.07	106.25	104.63	105.12	107.03	105.2	105.03	106.09	105.71	104.79	106.19	108.1	105.54	106.53	106.3	104.8	103.36	107.25	105.29	106.99	105.71	106.46	105.7	102.99	104.04	104.36	104.82	105.07	105.57	108.67	105.16
99.428	101.15	97.968	98.416	97.919	97.454	99.266	98.732	100.12	97.399	97.481	96.062	97.51	97.872	100.26	98.688	102.43	97.61	99.007	101.46	99.258	97.133	97.818	94.792	99.442	96.599	97.616	98.719	98.712	97.076	96.286	94.267	97.186	98.017	100.15	98.856	97.374	100.04	99.624	97.526	98.307	98.334	97.795	98.584	97.067	97.649	96.75	98.073	98.249	98.53
107.14	106.93	103.5	106.6	106.72	104.79	106.72	106.19	105.52	105.27	108.02	108.1	105.67	105.25	108	106.81	105.96	104.77	108.19	104.98	105.64	107.33	106.78	105.36	107.35	107.09	106.75	106.55	104.44	106.79	107.38	105.48	107.05	105.75	105.1	103.97	106.64	105.15	106.1	104.09	107.58	106.2	105.06	106.55	108.67	107.17	105.67	105.24	105.35	107.07
101.16	102.26	100.45	101.91	99.371	102.28	100.94	102.51	100.18	99.692	99.003	98.772	101.57	101.5	99.845	100.28	100.36	102.61	98.709	102.6	101.45	102.46	100.03	99.96	102.08	99.882	99.56	103.08	100.7	101.72	102.46	101.05	98.167	100.82	100.55	99.606	100.74	101.94	100.84	98.291	99.86	98.587	101.07	100.73	103.57	99.925	99.247	101.59	99.819	101.78
105.45	109.23	105.87	108.04	107.83	105.47	106.32	106.77	106	105.22	107.45	105.78	105.02	106.87	106.26	104.95	106.79	107.43	106.2	105.6	106.55	106.48	105.82	105.62	106.39	105.82	105.07	105.52	106.34	109.46	104.61	106.68	106.68	107.69	107.24	105.14	106.43	105.59	105.42	105.49	103.98	106.28	106.57	105.78	106.57	106.46	107.42	107.29	104.35	106.24
104.88	106.66	106.64	106.71	104.9	105.99	105.96	104.45	106.25	108.37	104.33	104.5	107.58	103.65	104.5	104.96	105.71	104.37	106.72	105.6	105.28	103.05	105.43	103.9	105.09	105.87	105.14	108.33	106.36	106.22	104.99	104.56	106.45	104.96	106.81	107.02	107.89	104.38	106.06	107.26	105.26	105.5	105.72	104.85	105.05	105.78	107.22	106.31	105.56	105.27
100.66	100.43	99.637	102.13	101.2	102.82	102.47	102.34	100.98	100.73	99.553	98.991	100.38	101	101.56	100.54	99.158	100.88	98.57	101.75	102.27	100.56	101.07	100.9	101.48	98.647	100.27	99.128	100.64	100.65	101.13	99.351	99.184	99.929	99.639	99.256	99.213	99.161	103.17	98.733	100.23	102.06	101.55	101.43	100.28	101.07	101.14	99.344	99.817	99.206
98.656	99.602	99.266	99.924	101.17	97.904	100.96	102.07	99.786	100.51	99.937	98.778	100.32	100.89	100.39	99.589	99.632	97.819	100.36	99.776	99.599	99.723	100.25	100.06	98.71	99.663	101.54	98.659	100.66	100.62	101.31	102.38	100.77	100.11	101.54	97.814	100.03	98.654	99.183	98.629	99.955	97.984	100.38	99.138	100.93	101.15	100.1	99.316	102.1	98.76
105.25	104.75	105.6	103.54	105.67	105.57	105.82	105.82	107.3	105.7	107.7	106.05	105.94	105.83	104.13	104.96	106.31	105.41	105.51	105.49	106.29	104.98	105.41	105.39	107.6	103.94	106.48	107.09	104.01	105.98	106.36	107.74	105.67	105.33	106.1	107.64	106.46	106.74	107.34	105.17	107.04	107.27	104.91	105.07	104.55	107.26	107.8	105.37	106.92	105.34
98.434	100.06	99.196	98.583	101.19	98.84	98.166	99.603	100.2	99.883	99.544	100.21	99.403	101.13	100.75	96.631	100.36	101.2	98.327	101.34	100.34	97.775	100.34	99.454	99.424	100.87	98.226	98.564	100.87	102.55	101.45	98.547	100.58	98.98	99.527	101.4	97.267	99.669	100.63	100.69	100.01	100.66	99.847	98.411	100.45	99.872	99.597	98.727	100.68	98.979
106.07	104.63	104.54	106.15	106.25	105.37	107.6	106.99	106.05	103.9	104.74	107.27	106.87	104.55	105.73	108.33	105.9	104.53	104.58	104.4	106.43	105.29	104.8	104.93	107.61	104.55	107.64	105.65	106.79	106.24	104.93	105.63	107.09	104.89	106.06	107.07	104.94	105.31	105.86	105.11	106.33	104.62	106.48	106.46	106.46	106.23	105.85	109.4	104.09	106.15
108.7	104.73	105.39	107.07	105.56	105.43	107.95	106.58	106.71	107.37	106.39	107.13	107.09	107.97	107.43	107.45	108.16	106.85	106.13	105.31	106.24	104.37	106.42	104.97	105.57	107.99	106.61	103.19	105.68	105.08	104.67	105.79	106.98	105.6	107.73	104.83	107.19	106.21	106.45	108.15	108.09	105.73	106.42	105.51	106.43	106.05	106.82	109.21	104.41	108.32
107.08	108.59	106.07	107.6	107.35	107.98	109.66	106.97	106.3	110.9	107.61	108.36	109.64	107.07	108.84	107.73	107.91	108.15	109.15	109.69	106.84	108.93	108.81	108.41	108.4	109.41	108.18	106.13	107.99	109.15	107.4	109.67	109.46	106.56	107.96	109.92	108.14	109.89	108.72	105.66	109.07	108.44	109.24	109.36	108.85	108.12	106.98	106.93	109.5	109.54
106.13	107.56	105.74	107.12	108.42	108.81	109.14	106.51	107.86	108.37	107.68	108.34	107.51	107.42	107.11	108.65	107.47	109	108.54	107.4	107.18	106.24	107.38	108.29	108.15	105.43	108.08	108.39	106.59	109.67	104.35	109.09	108.18	106.52	108.11	107.93	107.11	109.58	106.52	105.08	106.91	108.53	108.36	106.86	106.87	105.51	107.68	106.65	107.55	108.23
104.54	105.69	105.07	103.51	105.27	104.16	106.34	106.44	106.99	103.92	105.86	106.16	106.75	104.93	104.17	106.71	105.65	104.75	105.12	106.03	104.15	103.61	105.51	103.87	106.77	103.93	106.13	105.17	104.62	104.71	107.97	106.21	105.6	106.24	107.25	105.59	109.01	104.69	105.61	105.96	104.89	105.11	105.18	104.55	105.71	106.5	106.9	104.46	105.54	106.07
96.525	98.679	98.747	96.991	97.658	97.846	99.43	99.569	99.158	95.636	98.252	96.717	96.775	96.855	99.009	97.395	97.002	97.615	96.584	97.974	97.137	96.244	98.052	99.358	96.095	98.616	99.115	98.56	99.836	96.317	97.535	96.521	97.22	97.331	98.879	100.6	97.674	98.315	97.632	97.343	98.212	97.093	98.6	99.859	99.612	96.987	96.942	98.606	97.195	95.104
107.96	107.8	108.96	107.43	108.86	107.48	109.85	107.28	108.22	108.06	109.35	107.79	108.99	106.11	110.38	110.33	109.04	107.82	107.17	111.09	107.94	109.09	109.69	109.06	106.02	108.09	109.15	106.96	107.07	110.3	108.13	107.9	107.12	106.92	108.65	107.64	108.49	106.45	109.33	106.47	106.93	109.57	108.21	106.69	107.92	108.19	107.32	107.97	108.77	107.9
100.01	97.091	99.259	98.796	97.976	99.52	99.832	98.091	99.16	97.614	98.276	97.63	99.865	98.957	96.346	97.118	99.513	97.114	99.132	98.248	98.204	100.5	99.645	99.867	99.293	98.346	100.46	97.355	97.995	98.939	97.565	98.988	96.023	98.243	97.678	99.665	98.177	96.631	98.694	97.898	96.663	98.314	98.312	97.87	99.994	99.604	98.595	99.187	98.884	100.26
100.08	95.391	98.966	97.562	97.483	97.546	98.768	98.119	98.233	98.607	98.994	97.942	97.1	99.682	97.688	98.824	99.471	97.935	101.35	98.05	98.719	99.428	100.24	95.774	98.716	99.722	98.23	99.314	100.46	100.77	98.722	100.69	96.726	100.27	98.977	100.22	98.007	99.913	100.01	100.51	100.03	100.27	99.313	98.939	100.88	98.619	98.488	99.298	97.391	99.587
108.14	106.75	106.19	106.67	105.85	105.03	107.98	107.84	106.45	105.48	107.49	107.07	107.1	108.47	107.13	107.18	106.49	105.35	105.96	106.14	106.17	106.34	108.01	107.33	107.08	106.32	104.96	106.65	105.68	108.22	107.06	106.31	107.97	105.53	107.01	110.08	107.53	105.92	107	106.53	104.08	107.95	106.95	107.47	106.14	107.15	105.27	106.53	106.52	105.83
106.97	105.15	104.23	105.1	105.88	106.66	105.7	106.5	105.12	104.07	106.22	103.63	106.91	106.68	105.66	104.73	103.5	105.2	105.15	103.59	107.37	104.87	106.41	103.25	103.94	104.64	105.46	108.94	104.66	106.82	105.13	106.33	106.31	106.13	106.77	106.82	106.47	107.11	107.55	106.12	105.81	106.07	105.77	104.06	105.09	105.65	106.36	106.36	107	103.18
106.25	105.63	105.98	106.23	105.8	104.77	106.95	107.19	106.41	107	106.92	104.85	105.99	107.38	106.92	106.1	106.48	104.03	104.23	104.98	106.64	106.21	105.73	107.14	105.88	104.95	105.63	105.65	106.12	107.34	105.75	108.22	105.1	106.2	108.23	106.39	104.09	105.47	105.89	105.92	106.39	105.25	105.02	106.56	107.87	104.7	106.26	106.18	106.79	107.25
106.97	108.19	110.5	109.44	109.06	107.48	109.91	108.67	105.81	109.9	109.21	110.55	108.54	108.08	106.83	106.29	109.02	109.18	106.71	108.73	108.15	109.29	109.85	107.46	108.02	108.28	108.51	108.11	109.28	107.4	105.79	106.7	105.78	110.91	107.51	110.01	111.17	109.22	105.78	109.59	108.2	107.61	109.19	108.05	107.89	108	107.61	108.58	107.89	107.59
106.47	104.07	107.74	107.19	105.45	105.09	104.69	108.3	105.84	104.22	106.58	107.91	104.68	104.37	105.6	105.58	105.86	104.92	105.57	103.69	105.83	105.79	104.25	104.86	106.74	106.51	106.32	104.84	104.46	105.57	104.94	105.68	106.68	104.88	106.21	103.86	103.99	105.42	104.6	104.88	103.97	102.47	104.96	105.38	105.05	107.67	105.69	105.77	103.18	106.89
105.57	105.53	105.84	105.06	103.87	106.2	107.19	105.92	106.79	104.68	104.88	105.67	103.72	105.99	105.59	103.47	106.12	105.43	104.29	107.21	104.09	104.13	107.47	105.83	106.9	105.73	106.62	105.48	107.62	104.33	105.11	106.11	105.33	105.52	104.28	105.25	106.24	106.54	105.52	105.05	106.81	105.63	107.55	106.08	105.62	105.4	105.91	105.29	105.13	105.24
107.75	109.22	108.21	106.89	109.2	107.53	106.56	107.77	110.23	107.5	109.01	107.08	110.07	108.64	106.04	107.88	109.42	109.04	109.59	107.67	109.14	109.21	108.63	108.88	110.14	106.84	109	108.73	106.14	107.59	107.79	107.89	108.01	108.11	106.94	108.13	109.51	108.07	107.48	108.57	109.69	109.69	111.96	109.76	109.37	107.67	107.7	109.29	108.53	109.74
108.71	108.07	107.83	106.17	108.16	109.13	108.34	106.46	108.26	107.72	107.19	107.58	108.33	108.17	110.07	106.86	108.26	107.16	106.34	106.81	107.76	107.07	108.49	108.55	107.25	107.49	109.27	107.34	106.63	105.15	106.02	107.36	108.57	108.41	107.25	108.28	106.06	107.63	109.32	106.86	109.68	106.48	109.42	106.85	108.56	107.62	105.79	107.59	107.28	107.46
97.614	99.673	99.492	98.012	99.057	96.154	99.549	96.495	97.504	95.745	99.126	96.427	99.196	97.062	100.08	99.063	97.649	97.676	97.664	96.361	100.09	96.534	99.604	97.66	96.733	98.346	98.217	99.736	98.726	98.143	98.248	96.606	97.788	99.996	99.21	98.028	97.029	97.47	97.048	97.826	99.734	98.09	96.674	98.626	95.738	97.729	96.242	98.646	96.353	95.913
107.18	106.13	104.53	106.06	106.41	106.42	106.09	105.2	105.97	106.23	106.2	103.93	106.64	106.18	106.6	106.18	104.88	107.04	104.45	106.62	105.38	108.34	105.26	105.72	107.03	105.21	105.94	105.52	104.68	104.13	104.62	106.99	104.17	106.23	105.26	102.65	104.93	106.13	106.03	105.85	106.99	105.52	103.68	105.9	107.32	104.8	107.23	104.05	107.64	106.31
104.12	106.16	106.68	109.71	109.38	108.16	108.09	108.23	109.05	108.05	110.07	109.29	109.78	107.46	108.95	108.01	109.5	107.04	109.57	109.52	104.93	107.33	107.52	109.14	106.89	107.14	106.6	108.23	106.66	106.81	105.52	108.28	109.86	109.74	109.85	108.98	106.58	108.66	106.52	107.54	106.71	107.14	109.11	109.31	107.54	108.26	107.52	107.47	109.23	107.72
107.17	106.31	105.27	104.38	106.41	109.1	103.82	103.13	105.43	105.71	107.47	107.53	103.56	104.39	108.88	104.39	103.73	105.44	102.58	106.49	106.88	104.56	107.28	103.93	105.82	105.38	106.85	106.98	105.57	102.33	107.35	104.91	106.94	106.21	104.03	109.23	105.26	106.04	104.28	107.58	106.07	106.35	107.08	106.07	105.33	105.24	104.32	104.72	107.11	104.8
104.67	108.34	106.58	105.34	105.16	104.52	107.14	106.2	105.13	105.9	104.02	103.57	106.63	106.21	106.54	106.32	106.87	104.51	104.05	106.05	103.73	104.48	106.14	106.33	107.07	106.74	106.16	104.09	103.04	105.78	107.39	106.44	107.34	104.45	105.28	109.49	105.17	106.49	106.57	106.05	106.44	106.4	104.98	105.63	104.82	105.72	108.02	108.62	104.38	106.49
108.57	109.02	107.43	107.32	107.66	108.72	107.8	111.53	108.65	109.32	106.68	110.35	108.69	107.95	109.8	110.16	109.92	108.81	108.95	108.46	111.48	110.27	109.21	109.92	108.52	109.88	106.71	109.38	108.66	107.2	109.8	107.64	109.28	107.03	108.29	109.62	107.19	106.83	110.38	109.77	109.28	107.55	109.97	108.17	109.4	107.09	107.75	107.76	109.97	106.78
105.33	107	104.85	106.69	105.42	106.86	107.63	105.84	105.98	105.95	106.85	105.94	108.23	107.86	105.87	105.23	106.14	104.61	105.6	104.06	106.86	103.75	108.59	106.41	107.56	107.49	106.06	107.39	106.45	106.01	107.12	105.65	109.63	107.1	105.95	107.64	108.98	106.64	107.22	105.99	105.12	106.23	108.04	106.39	106.54	104.91	106.24	106.88	106.09	103.01
106.44	106.96	107.49	108.6	106.14	106.62	105.01	107	104.35	107.33	106.86	106.99	106.96	106.49	105.94	105.03	104.01	106.73	104.7	108.15	104.96	106.09	106.99	104.08	107.38	106.11	107.12	106.81	108.74	107.81	107.98	107.96	106.19	110.02	106.73	106.74	109.45	105.42	105.69	107.76	106.29	109.33	107.75	106.17	107.03	104.27	105.27	105.26	108.8	105.18
96.976	97.417	97.927	95.188	96.242	99.421	98.726	100.23	99.252	98.34	99.137	97.412	96.851	96.495	96.788	97.471	96.629	97.786	99.524	97.605	98.588	99.042	100.2	97.733	98.265	94.515	98.748	97.878	98.315	99.29	98.632	99.354	97.875	98.377	98.855	97.052	98.758	97.885	98.797	98.479	95.808	96.04	99.74	96.302	96.749	100.83	97.942	102.45	100.57	97.222
104.41	105.59	104.53	106.03	104.85	108.21	106.21	104.96	106.03	103.25	104.03	103.65	106.96	106.16	105.46	104.91	105.49	107.1	105.5	104.73	105.92	106.65	107.21	105.96	105.08	105.11	108.4	105.61	105.84	106.5	104.94	107.38	107.22	104.56	102.95	104.67	103.84	105.12	106.38	107.29	106.58	105.27	105.15	104.58	105.9	104.64	106.47	107.14	107.73	106.25
99.041	98.208	99.794	97.954	98.009	97.412	100.09	100.99	96.007	98.994	95.037	97.706	101.07	99.616	97.533	100.26	98.083	99.23	97.043	99.07	98.399	98.256	100.06	98.973	98.112	100.68	97.855	99.316	97.728	97.151	97.567	99.899	100.09	96.211	99.134	97.59	96.617	98.161	99.648	101.86	97.26	99.811	95.28	98.91	98.453	98.084	96.716	99.831	96.715	96.189
101.16	99.439	98.057	100.14	100.07	101.56	99.43	99.647	98.663	99.187	100.01	101.42	101.25	100.32	101.38	101.72	101.47	100.12	100.59	99.906	98.771	101.53	98.8	99.569	99.189	99.695	101.45	99.532	99.48	99.025	100.74	99.523	99.91	100.2	96.8	100.74	100.57	99.03	100.63	99.59	100.84	99.748	101.51	99.809	100.52	98.939	100.97	99.173	99.933	101.12
105.17	105.28	105	105.59	103.06	105.3	106.15	103.87	104.84	105.77	104.63	104.45	106.71	106.64	105.69	106.04	106.07	105.71	105.47	104.62	106.12	105.43	105.34	104.49	105.71	105.29	106.67	105.19	104.92	105.3	106.86	103.52	107.18	104.91	105.52	106.54	104.66	105.05	106.38	106.71	105.28	105.54	103.59	105.74	106.33	104.97	104.85	106.45	106.03	107.35
100.83	101.84	99.755	102.35	100.43	99.11	100.76	101.03	101.06	100.45	100.36	100.2	100.74	100.76	100.78	100.1	102.47	101.3	101.3	100.99	99.998	100.72	100.68	101.34	100.22	101.47	102.24	98.37	101.11	99.821	100.86	98.626	99.231	102.16	100.05	100.89	100.46	99.353	100.55	100.1	103.62	102.47	100.94	100.86	101.36	101.21	97.908	98.459	101.91	102.05
105.02	105.54	104.71	105.58	105.21	104.44	104.85	107.76	104.46	105.78	106.16	105.33	104.8	105.52	102.49	108.24	104.18	107.46	105.7	102.79	106.35	104.9	104.75	106.26	108.22	107.69	107.06	106.75	104.92	104.64	105.24	105.34	105	104.18	106.16	106.29	104.45	104.45	105.43	107.48	107.74	106.73	106.16	103.27	105.28	107.48	103.87	106.72	104.57	105.71
98.261	98.24	94.711	98.038	98.005	98.035	99.203	100.14	99.457	96.514	97.231	99.429	98.193	99.15	96.457	98.05	97.24	95.54	98.795	98.213	99.992	99.943	96.702	99.491	100.57	98.134	97.02	99.068	98.608	98.859	98.041	98.989	97.963	99.542	98.677	98.683	100.27	96.499	98.741	97.685	98.616	98.892	97.713	98.41	100.12	99.442	98.396	98.714	98.686	96.621
97.778	97.156	99.464	96.519	97.076	96.281	96.524	98.056	98.599	98.103	98.725	98.076	97.809	97.362	100.56	97.025	97.839	98.464	99.048	95.758	97.449	98.317	97.089	99.194	97.782	99.924	97.372	98.145	97.215	97.045	99.209	97.411	98.429	97.815	97.49	95.442	99.332	97.714	98.358	98.164	98.318	99.327	96.343	100.11	96.887	99.899	96.629	97.362	99.307	97.486
107.2	105.44	104.52	106.01	106.53	107.11	105.95	107.32	107.29	107.01	105.39	104.53	108.8	107.67	107.08	103.46	107.34	107.93	107.01	108.45	107.38	106.43	105.51	107.85	106.61	106.9	106.68	109.49	106.02	105.84	106.06	107.15	106.1	106.55	109.06	104.73	109.74	107.31	105.06	106.83	108.21	105.3	107	108.16	106.55	106.29	106.93	106.25	105.38	106.95
102.25	105.4	102.86	102.86	103.21	101.96	102.68	102.57	102.83	102	104.17	102.71	102.05	103.56	101.42	103.34	104.07	103.65	101.89	105.03	103.77	103.07	102.32	103.29	102.82	102.77	103.66	103.13	102.2	102.67	104.19	102.82	103.16	103.06	102.49	102.76	99.642	104.59	104.85	103.85	103.63	104.01	101.51	101.39	102.85	103.24	102.11	103.6	105.07	101.22
104.99	106.11	106.54	106.7	106.72	106.89	105.43	105.98	108.36	104.36	105.43	104.32	104.39	104.83	105.86	104.4	105.29	106.58	105.17	105.33	105.29	105.89	105.88	105.58	105.2	104.6	105.13	105.82	107.07	103.84	104.28	106.17	105.93	105.8	104.85	104.77	103.99	103.98	105.59	105.05	104.74	106.19	109.43	106.02	106.35	106.71	106.79	106.16	107.88	105.89
105.2	105.24	105.46	106.35	107.08	104.51	104.53	104.41	105.44	104.55	104.72	103.05	105.77	104.72	105.45	106.49	106	104.98	105.57	106.15	105.35	106.41	107.74	106.31	104.87	105.81	105.55	104.8	107.6	104.35	105.74	104.54	105.83	106.97	106.71	106.04	104.81	105.8	105.58	105.99	101.58	104.81	103.94	106.46	106.33	105.29	105.33	104.78	106.79	106.04
108.7	110.24	106.18	109.19	109.34	107.5	108.56	108.3	109.71	108.7	109.1	107.85	107.45	109.6	108.38	107.62	108.3	108.91	109.47	106.74	106.55	107.95	108.66	108.11	108.92	108.27	105.92	108.46	107.85	106.85	110.1	109.72	107.86	109.36	106.79	108.94	107.27	106.4	106.1	108.62	110.8	110.27	108.54	107.3	109.5	108.14	109.32	108.82	108.89	108.64
101.14	99.16	100.97	102.41	102.55	101.43	101.04	102.8	102	98.681	101.45	101.18	103.55	98.723	99.435	99.302	100.42	99.815	99.874	99.374	102.53	100.37	99.038	100.31	100.55	100.26	97.324	100.72	101.12	101.53	101.19	100.53	100.02	101.81	100.2	101.01	101.21	101.99	99.919	103.25	100.74	99.605	101.18	99.378	99.872	100.16	101.36	100.41	100.84	101.26
109.19	111.83	109.57	111.28	110.08	108.94	109.45	108.84	109.15	110.58	111.14	110.64	109.98	111.13	112.31	110.99	110.22	110.13	109.64	110.29	107.6	110.33	112.25	109.56	110.26	110.59	108.29	111.74	109.93	110.82	111.03	108.89	110.89	110.79	110.24	111.97	111.44	111.05	112.21	108.81	109.06	111.48	109.01	110.22	108.23	112.71	112.06	109.56	109.44	108.15
107.04	105.64	107.55	104.39	104.98	106.7	103.93	106.07	106.27	106.33	109.24	105.47	106.32	106.02	106.06	107.82	107	106.76	107.45	106.41	108.21	105.9	106.51	106	107.29	106.36	106.07	104.86	106.74	104.26	105.64	106.59	105.41	105.71	108.47	107.6	107.17	106.48	105.55	105	106.18	108.78	105.91	107.7	106.03	109.15	107.41	108.35	107.68	106.25
106.53	106.59	106.5	109.1	105.94	108.83	107.52	107.46	107.86	110.25	108.25	109.52	107.04	108.74	108.4	108.71	106.33	107.98	109.35	108.72	109.68	105.91	107.87	106.5	106.99	108.6	108.21	107.13	107.76	110.52	107.13	108.28	108.59	108.72	106.33	108.59	108.32	107.49	107.28	108.03	105.51	107.96	107.94	108.04	107.19	107.54	108.32	109.39	107.29	107.49
109.36	107.24	108.09	108.52	108.71	109	108.45	107.96	107.61	106.86	108.42	106.38	109.9	110.8	108.53	105.19	107.78	110.74	107.95	109.73	107.82	108.44	109.47	105.97	109.39	109.2	107.91	109.55	107.7	107.48	108.46	107.77	108.06	107.53	108.97	107.43	109.33	109.81	109.13	108.46	110.89	108.94	108.57	110.12	109.09	107.88	109.55	109.45	106.58	105.81
108.5	108.5	108.54	107.45	107.57	108.96	108.67	107.35	107.49	109.61	107.47	107.91	108.17	107.48	108.48	108.29	106.73	106.08	109.23	107.32	110.18	106.15	108.5	108.14	110.04	108.13	107.9	108.75	108.68	106.44	108.27	108.77	109.53	109.34	108.71	110.11	107.04	106.98	109.47	107.04	109.57	108.64	108.87	108.07	107.74	109.38	107.63	109.56	110.66	107.54
104.99	104.52	108.54	105.75	105.89	107.29	105.54	105.63	104.92	104.63	103.18	107.26	107.06	105.47	105.09	103.09	104.65	105.51	106.92	105.22	105.1	103.93	106.46	102.8	104.74	103.08	105.41	104.63	106.46	104.62	105.88	106.25	107.23	106.43	106.14	104.15	105.99	105.45	107.63	106.68	103.85	106.2	104.22	105.66	104.33	106.35	105.26	106.91	104.89	108.48
109.38	106.46	109.67	106.8	107.46	107.01	109.59	108.31	108.06	109.93	107.13	108.09	109	107.82	109.38	108.98	109.24	108.48	108.45	109.65	106.12	109.67	109.9	108.63	106.39	109.1	108.38	108.08	108.1	108.69	109.83	108.99	106.93	108.59	107.33	109.28	106.91	105.47	106.84	108.65	108.63	108.83	109.85	109.34	109.03	108.39	107.41	107.98	105.47	107.19
109.3	107.96	106.96	103.55	108.78	106.08	106.91	107.07	109.47	106.21	104.7	106.96	106.56	105.3	108.19	106.89	108.24	108.22	107.12	106.22	104.97	108.14	103.18	105.79	106.28	107.82	106.96	105.73	106.68	106.52	104.88	107.11	104.13	108.69	107.08	108.28	106.43	106.97	106.94	106.02	108.24	106.89	106.58	107.02	105.15	106.21	109.12	107.92	107.02	109.1
101.98	101.76	101.22	101.82	101.17	101.9	102	99.345	100.18	99.645	100.83	101.06	99.846	100.45	97.696	102.26	100.76	100.68	101.13	98.611	99.382	99.967	101.86	100.9	99.899	100.67	102.78	101.89	103.88	101.65	102.25	103.48	102.1	101.36	101.31	101.08	100.35	98.454	100.22	100.65	102.33	102.13	101.21	99.505	102.82	100.87	99.516	100.77	100.2	101.13
108.66	106.33	106.23	104.58	104.67	103.29	107.47	106.61	105.86	105.92	105.47	106.5	107.75	105.62	105.85	105.63	107.35	106.63	107.86	108.15	107.07	105.74	105.43	105.45	106.38	105.88	107.73	106.56	104.28	108.14	106.09	104.75	104.98	105.59	105.96	104.72	104.94	106.9	106.75	108.04	107.81	106.36	106.09	106.31	105.55	103.62	105.41	105.64	106.35	105.05
105.35	106.13	107.29	104.64	106.29	107.1	103.55	104.92	105.31	104.9	106.41	102.53	106.22	105.08	104.56	107.54	105.99	104.61	106.26	103.53	104.92	106.01	103.61	105.12	105.57	105.23	104.97	105.84	103.98	105.11	105.72	104.45	104.2	105.18	105.68	107.37	105.24	104.43	106.13	104.36	106.16	104.35	103.7	105.68	107.81	106.46	101.66	105.87	102.36	105.6
98.413	99.774	97.773	97.603	97.019	98.64	99.805	98.957	98.963	97.382	98.773	97.406	99.139	99.221	98.972	98.218	97.958	98.408	98.828	99.488	99.504	98.811	98.05	100.68	97.007	97.177	96.162	99.596	96.993	97.338	95.842	98.595	97.333	97.852	98.019	99.886	98.673	98.085	97.609	96.742	97.491	97.86	100.29	98.585	96.83	97.897	99.196	99.091	97.512	98.778
107.73	108.12	108.52	108.84	107.29	108.55	107.24	108.27	107.12	107.89	109.48	109.02	106.45	108.59	108.79	106.93	107.74	110.05	110.6	110.52	108.26	109.76	107.11	107.47	106.53	107.94	108.11	107.58	106.34	107.51	108.29	108.52	110.51	106.71	109.18	106.39	108.75	109.84	108.68	107.5	107.02	111.68	107.72	108.91	107.57	109.85	108.07	108.24	107.34	109.67
107.64	107.26	108.78	108.49	105.3	109.86	108.65	107.4	107.46	108.28	109.24	106.17	109.18	107.19	110.44	106.93	108.58	108.2	108.33	108.72	106.82	109.22	109.04	107.8	109.15	107.53	105.89	108.59	106.07	106.4	108.73	108.66	108.96	108.03	105.23	106.55	107.78	109.67	109.35	107.15	108.21	108.62	107.83	107.16	107.91	108.91	107.24	106.92	106.3	107.43
98.22	98.656	98.083	99.194	99.648	97.138	100.13	99.273	97.897	100.87	100.66	98.805	96.902	100.72	98.18	98.102	99.324	96.995	101.09	98.22	98.383	97.969	99.784	98.628	100.42	101.04	98.67	99.231	100.06	99.96	100.5	100.18	98.087	97.211	99.398	100.03	97.789	99.305	100.26	99.101	98.806	98.727	97.897	98.629	99.799	100.42	99.885	98.829	98.256	99.075
107.86	106.82	104.11	104.38	106.61	105.83	104.49	103.59	103.83	106.19	106.02	107.77	105.47	105.56	105.03	106.79	105.85	105.65	106.15	104	104.45	107.91	104.97	105.03	105.62	106.39	107.11	104.73	104.45	107.2	106.58	106.87	107.34	104.46	106.62	104.96	105.11	106.71	104.55	105.6	104.93	105.11	104.84	104.75	108.82	104.73	105.97	104.93	104.6	106.15
108.61	107.53	109.07	106.69	105.84	107.91	107.85	107.28	106.75	109.11	107.66	107.36	108.43	108.26	107.46	109.54	108.07	107.58	107.59	108.63	109.33	108.63	107.28	108.48	106.7	106.7	105.73	108.74	109.51	107.74	106.93	108.82	107.52	106.9	106.7	108.56	105.9	107.55	107.43	107.59	109.19	109.11	107.87	107.89	106.19	106.02	107.74	107.57	108.02	107.15
109.23	108.36	110.26	109.7	107.98	110.6	109.13	111.19	109.38	109.1	110.39	110.04	110.73	111.19	110.41	107.63	108.79	113.04	112.08	109.68	110.81	109.9	111.36	111.03	109.96	111.52	111.71	110.15	108.77	111.61	108.62	109.97	109.12	110.49	108.75	112	111.75	110.45	110.98	109.19	111.89	111.71	112.32	113.2	109.12	109.53	110.14	110.16	111.78	112.41
107.88	108.58	106.59	108.74	107.32	111.36	108.96	109.77	108.5	107.5	108.05	106.91	108.98	106.83	108.41	108.59	108.91	108.82	108.54	109.79	108.97	108.03	108.25	106.49	107.04	108.16	107.29	109.86	108.23	107.5	108.41	108.45	106.02	108.96	107.11	109.26	107.83	108.69	107.86	110.66	109.25	108.87	110.2	107.85	107.92	107.56	107.86	108.06	109.31	106.68
105.11	106.51	105.27	107.42	105.81	106.71	105.37	104.38	104.19	104.08	104.84	106.87	105.32	105.19	105.57	106.39	107.41	105.53	105.53	106.26	103.26	106.29	106.16	104.52	105.04	105.76	106.95	107.47	103.87	104.04	106.09	106.38	104.9	105.45	105.29	105.47	105.68	105.91	106.12	103.45	104.22	105.64	105.22	107.02	104.82	105	104.44	103.89	106.93	106.14
100.53	98.729	97.516	97.709	96.844	99.846	96.94	98.441	96.6	99.114	99.603	96.569	98.773	97.399	96.597	96.945	96.871	99.522	97.813	97.055	97.33	98.012	97.524	96.798	98.4	98.706	96.727	98.387	98.164	99.427	98.341	98.262	97.289	98.59	95.477	98.499	98.868	98.086	98.064	97.225	98.809	97.57	98.201	97.045	99.606	97.952	97.277	98.24	97.641	99.11
101.6	99.418	97.758	100.52	98.936	100.15	98.328	99.777	98.457	101.11	98.939	100.68	100.84	98.518	98.042	100.79	98.719	99.566	98.647	100.27	98.767	97.818	99.084	102.04	97.433	97.49	100.34	97.845	98.773	99.653	97.851	97.47	100.37	98.57	98.616	99.758	99.623	97.966	101.48	99.977	99.383	99.02	100.85	98.818	99.839	99.562	98.361	99.324	99.476	100.7
106.24	105.18	107.1	105.33	106.72	109.05	106.61	106.34	105.77	106.14	105.02	106.88	106.84	105.44	107.3	107.66	105.6	106.37	106.45	106.58	104.64	106.64	107.49	105.6	103.91	106.87	108.13	105.54	105.25	107.2	106.86	107.19	106.65	104.95	106.39	106.61	104.63	105.56	105.22	107.08	106.13	106.18	107.22	105.29	106.27	105	107.08	107.03	107.86	106.23
104.74	106.08	106.81	105.44	106.98	105.43	108.14	106.01	108.02	106.81	108.71	106.24	106.84	107.41	107.95	106.54	106.35	105.85	107.73	104.97	105.19	105.65	104.67	106.02	107.69	107.05	106.2	108.2	106.92	105.91	107.74	106.63	108.26	105.41	105.93	106.68	105.35	107.15	107.06	107.62	109.4	104.63	107.49	105.08	106.34	106.43	108.71	108.44	104.96	107.39
99.151	100.02	100.26	98.274	97.963	101.03	99.601	98.398	98.376	99.687	97.191	96.764	99.473	96.525	97.733	99.262	100.57	98.366	96.41	97.472	97.999	98.428	98.559	100.08	99.203	99.65	96.826	98.605	97.374	99.18	100.25	98.71	98.376	98.803	98.611	98.056	98.797	99.274	100.12	96.978	97.475	97.647	99.191	95.932	98.372	97.369	96.614	96.875	96.745	97.42
107.48	104.17	105.84	106	106.48	104.05	104.04	105.15	108.87	107.08	107.6	104.08	104.84	104.84	105.43	104.85	106.49	105.44	102.4	108.98	103.03	105.3	104.72	104.71	105.73	106.64	103.96	103.37	105.21	104.57	106.57	105.62	103.76	105.09	106.47	105.69	105.86	106.74	106.32	104.71	105.68	105.01	107.32	103.72	105.32	103.3	105.63	105.5	105.63	107.8
106.13	104.85	108.62	108.72	105.74	109.4	107.81	105.95	108.15	105.84	105.87	106.01	106.28	108.97	104.92	106.8	107.77	105.46	105.76	107.74	106.63	105.57	106.93	105.75	108.09	107.52	106.55	103.87	105.08	105.25	107.21	106.53	107.35	103.37	107.03	106.94	106.45	105.95	105.47	105.17	106.2	107.54	106.51	106	105.93	107.49	106.24	105.29	107.26	110.31
100.08	99.678	98.403	98.227	96.791	98.589	98.471	98.6	97.44	99.881	98.034	100.67	99.652	100.51	99.88	99.495	98.797	98.679	96.757	97.93	97.999	96	98.713	97.555	98.562	99.042	99.541	95.367	97.366	97.223	99.495	99.456	98.576	98.489	97.044	97.248	98.972	97.946	97.696	97.641	99.147	97.165	97.377	98.176	98.69	99.288	97.185	94.948	99.884	98.002
106.3	105.19	104.36	105.94	105.93	104.94	105.59	104.22	104.43	106.58	107.54	105.56	105.01	106.25	105.29	107.67	106.49	105.42	106.5	106.97	106.21	104.5	105.05	104.6	105.67	106.35	106.24	103.96	105.01	106.38	105.81	106.4	105.12	106.88	106.48	107.69	104.64	106.48	106.55	106.59	104.14	106.21	106.68	106	108.12	106.54	105.79	107.1	105.42	105.98
99.705	102.51	100.98	100.55	101.53	100.7	102.35	98.382	98.012	100.61	101.52	99.899	99.482	98.61	100.66	100.87	100.56	101.07	100.67	97.871	101.09	98.518	100.8	100.53	100.82	99.981	98.699	98.447	100.89	99.419	100.69	101.16	100.22	100.72	98.579	99.756	100.67	99.805	101.12	103.08	98.827	100.51	102.1	101.4	104.51	103.01	100.55	100.36	101.73	102.08
106.49	105.22	103.24	105.01	106.05	105.69	104.75	104.04	104.02	107.91	107.66	106.53	105.56	104.33	106.4	106.74	103.18	106.34	105.05	107.54	104.06	105.53	104.83	103.45	105.72	105.83	105.71	107.23	105.8	104.71	104.08	108.19	107.22	106.84	106.88	106.12	107.61	106.15	107.23	104.91	107.43	108.42	105.25	108.62	103.73	103.19	106.81	106.38	106.72	107.49
107.46	107.27	107.95	110.45	107.7	106.76	106.58	108.3	108.77	107.93	109.27	109.88	110.47	108.18	109.81	109.16	109.02	106.46	109.51	106.89	107.94	108.2	109.5	107.92	108.78	108.69	108.59	107.66	109.86	108.97	108.4	107.76	108.5	106.23	109.87	107.04	107.83	106	107.33	109.61	107.43	107.16	109.42	108.42	106.08	109.66	110.29	107.68	105.95	109.56
97.57	97.783	95.571	97.967	100.07	100.55	97.195	99.325	98.878	97.811	97.533	97.174	97.864	98.58	98.973	99.618	97.408	97.248	98.927	97.317	97.977	97.102	96.652	97	97.544	97.568	98.529	96.891	97.709	99.391	99.495	98.438	95.974	97.663	96.1	99.954	98.926	97.875	98.723	98.225	98.007	98.346	96.75	96.963	98.847	99.037	96.818	97.372	100.07	96.709
105.86	106.06	105.68	103.76	107.55	102.82	104.88	107.57	104.62	102.77	106.18	105.11	106.06	105.3	104.93	105.77	104.1	104.46	104.57	105.01	107.17	105.98	106.31	105.24	105.23	106.69	105.96	104.94	107.4	107.07	103.94	105.85	105.89	103.98	105.45	106.09	107.36	106.59	105.98	107.86	105.29	105.81	106.96	106.31	104.63	105.58	106.34	106.35	105.71	104.4
98.437	97.773	101.62	98.199	96.944	100.68	97.883	100.72	98.671	98.914	95.424	100.83	97.312	99.469	97.349	99.11	97.626	100.69	96.18	99.064	96.962	100.59	99.2	98.871	98.596	99.485	99.234	98.085	97.268	97.381	99.528	99.882	98.249	96.537	96.978	98.234	96.51	100.23	96.983	99.232	99.645	97.389	99.523	99.206	96.886	97.355	97.871	96.692	99.672	95.141
111.57	109.5	110.47	107.64	110.61	109.01	110.99	110.14	109.67	110.19	110.81	109.85	108.78	113.12	110.07	110.35	111.71	110.3	112.13	111.75	112.48	108.12	112.3	110.92	107.72	111.35	111.37	109.73	109	112.74	112	112.08	109.25	110.39	109.47	109.79	109.25	110.44	112.26	109.88	110.71	110.4	111.02	110.88	109.06	110.09	111.79	112.11	110.74	110.37
99.895	98.524	98.873	97.241	96.707	99.031	98.717	99.726	98.971	99.225	98.413	99.717	101.23	99.219	100.18	99.647	98.317	98.66	96.228	99.804	97.921	98.424	99.339	98.331	98.115	97.742	95.23	97.458	99.94	102.62	96.491	99.55	98.567	99.387	97.932	99.814	97.64	98.016	100.28	99.23	98.455	100.56	98.549	99.061	98.628	97.526	98.794	97.542	99.468	99.884
108.2	106.46	106.46	105.16	103.1	106.23	106.29	108.35	105.89	104.15	104.89	106.16	104.3	104.7	105.57	105.3	104.09	105.39	105.7	104.14	107.96	105.21	106.29	104.78	107.77	104.31	104.84	104.69	105.05	107.66	106.33	106.25	104.09	107.16	105.99	106.06	104.61	103.97	105	107.12	106.17	106.3	105.19	106.05	104.53	106.53	107.09	105.85	103.21	107.39
108.29	107.05	106.7	105.1	106.62	107.14	105.45	106.05	106.87	105.59	108.23	106.63	105.81	104.72	106.04	106.59	105.71	107.35	106.49	106.69	106.1	107.4	106.56	105.21	104.88	104.6	104.56	107.13	105.4	108.69	106.52	106.64	105.71	106.56	105.94	106.63	105.6	107.53	109.05	106.36	106.64	107.93	107.78	105.32	107.9	104.67	106.36	107.53	105.67	106.13
99.148	96.176	98.619	96.738	97.516	100.17	99.034	98.519	98.428	99.436	96.194	97.107	97.301	100.44	96.475	96.989	97.123	100.13	99.376	97.249	97.831	99.415	97.322	95.638	98.152	96.768	97.814	98.025	98.43	98.14	98.839	96.533	97.978	97.355	98.954	99.456	96.715	97.22	96.602	98.738	96.654	95.209	95.282	97.852	97.864	96.966	98.109	94.864	98.905	98.652
101.15	98.668	99.524	97.907	99.281	97.422	98.842	97.416	100.44	96.991	98.962	97.936	96.627	97.044	98.462	98.623	98.541	99.72	97.711	98.672	99.565	98.258	100.53	98.074	99.601	96.24	98.604	98.334	97.519	99.116	98.038	99.792	98.502	98.996	97.329	98.089	96.812	97.74	96.983	98.677	99.88	97.338	99.45	98.273	97.655	97.209	98.589	98.299	98.045	98.299
104.85	104.6	105.44	105.37	103.45	105.96	104.79	103.52	105	105.81	106.26	104.36	106.29	106.13	105.59	106.19	108.29	105.32	103.67	103.17	106.43	104.65	105.9	104.03	105.46	104.03	106.53	105.28	104.65	103.5	106.5	105.49	105.39	106.15	106.63	105.7	108.04	104.75	106.85	103.91	105.4	106.12	105.06	105.5	106.8	106.7	107.8	105.59	105.89	104.48
105.99	106.84	105.45	104	105.77	104.23	107.73	106.11	103.49	107.26	106.09	106.71	105.21	106.1	105.98	105.09	104.98	104.76	105.72	106.31	106.18	107.88	106.69	105.66	105.28	108	105.44	105.8	105.41	105.65	105.85	107.19	105.92	104.99	106.87	106.82	104.2	106.04	106.48	104.84	105.77	104.23	107	103.4	103.81	107.29	106.07	105.36	105.54	107.75
108.88	107.46	107.08	107.97	108.46	108.54	108.54	107.36	107.53	107.05	106.35	108.72	106.04	108.06	109.47	106.99	105.49	105.85	106.41	107.02	107.76	107.08	107.83	108.44	110.57	108.91	107.91	107.94	108.78	106.58	107.18	107.81	106.42	107.06	106.71	107.19	110.01	109.58	108.61	107.33	108.2	108.59	106.63	106.83	109.28	107.38	105.81	107.62	105.85	107.88
108.24	107.17	107.45	108.79	107.33	106.5	108.16	107.17	109.59	106.97	107.3	109.76	108.37	107.91	108.14	107.86	107.77	107.31	108.95	108.64	109.31	106.1	110.07	110.78	107.16	107.74	106.54	108.88	109.61	108.4	106.71	108.58	107.59	109.89	106.95	110.05	106.73	108.32	108.35	107.08	107.84	107.49	107.09	108.13	109.83	109.58	106.25	108.65	109.09	108.49
106.24	105.25	105.02	105.53	104.46	105.23	105.68	105.87	105.81	107.12	106.44	105.22	106.23	106.28	106.55	105.58	105.87	105.83	105.67	104.37	105.4	102.79	104.2	103.35	104.48	107.07	103.69	106.2	106.09	106.81	107.87	108.29	105.07	105.33	104.84	107.26	105.62	107.2	103.94	106.86	105.17	103.36	105.62	107.72	105.71	104.03	105.31	106.11	106.23	106.4
107.43	105.93	106.36	107.17	107.1	108	105.98	108.19	106.16	106.86	107.12	104.59	105.65	105.97	107.34	107.58	105.28	106.84	105.41	105.79	104.83	106.11	106.52	105.64	106.2	105.44	106.75	106.93	104.55	106.1	104.84	107.23	106.07	104.76	105.87	108.28	107.32	107.46	107.17	106.14	106.89	107.92	105.17	106.45	107.65	107.47	106.14	106.41	106.5	106.87
111.19	108.67	109.72	110.95	109.08	109.66	109.27	108.57	110.79	112.1	109.47	109.19	110.7	110.39	109.37	110.73	109.79	110.94	109.09	110.07	109.63	109.87	110.26	111.76	109.65	108.21	111.97	112.11	113.32	111.32	110.27	109.28	109.68	112.12	111.42	110.43	112.08	110.45	110.86	111.27	110.94	110.27	111.79	110.43	111.25	111.05	110.78	111.77	110.82	110.53
108.55	106.96	108.43	108.43	110.18	109.19	108.01	108.75	108.11	108.03	106.3	108.27	106.34	109	107.05	107.93	107.22	107.15	108.23	105.23	108.19	105.33	108.19	106.74	108.36	107.47	109.19	107.88	108.39	108.35	109.16	107.72	109.42	106.89	108.42	109.63	108.74	106.7	106.72	105.59	108.12	106.1	105.46	107.75	106.19	106.81	108.07	107.01	108.39	108
100.25	101	99.566	100.33	101.5	100.64	100.15	99.231	99.915	101.3	101.85	101.51	100.27	99.156	102.29	101.96	99.677	101.14	102.45	100.67	102.79	100.42	101.19	100.13	97.413	102.32	103.52	99.877	97.728	102.31	98.984	101.08	103.09	101.15	101.92	100.37	99.429	101.86	100.39	100.61	98.656	99.45	101.83	100.32	101.71	101.23	100.47	101.15	99.458	101.96
107.75	108.18	107.35	107.06	103.63	107.81	108.41	105.75	105.09	107.72	105.34	106.06	106.88	108.91	106.56	105.97	105.42	106.92	109.35	105.98	107.02	108.12	108.25	108.6	107.02	106.8	105.97	107.47	104.34	107.82	107.61	103.87	106.69	106.92	105.34	107.37	107.18	103.36	103.76	106.41	107.29	107.44	106.92	108.91	108.23	106.2	106.68	104.86	108.17	108.77
108.05	107.49	109.18	109.36	108.55	107.48	110.14	107.92	109.92	107.69	108.26	108.37	111.58	107.24	110.35	108.62	107.91	110.53	106.97	107.05	108.39	107.93	109.92	108.02	107.52	108.57	107.39	107.16	107.72	106.83	107.13	107.57	108.04	108.51	107.94	107.3	109.97	107.95	108.82	107.83	110.53	108.59	108.03	110.22	105.99	109.86	108.58	107.36	107.45	107.95
109.1	107.63	107.8	107.21	109.06	107.72	107.31	107.34	111.68	109.21	108.61	106.11	109.57	107.6	107.34	109.62	108.87	107.92	108.4	108.72	106.99	108.39	108.79	109.2	108.79	108.08	106.59	108.08	110.34	108.81	107	108.21	107.92	106.38	109.14	109.6	107.67	107.98	110.24	107.2	107.1	105.48	110.06	108.13	107.98	108.83	110.76	107.04	109.21	107.85
108.53	105.79	107.28	109.82	106.41	108.54	106.86	108.53	110.46	109.9	107.99	108.79	105.64	109.73	108.03	108.03	108.57	108.99	108.54	107.66	109.59	109.35	107.96	108.9	104.54	108.08	109.95	106.86	107.36	106.78	106.35	110.31	109.62	105.82	110.81	106.17	106.97	108.85	106.92	108.7	108.22	107.44	106.59	107.38	106.12	109.95	106.24	106.34	106.74	109.56
106.67	106.05	107.38	107.27	104.98	104.11	106.33	106.74	105.67	105.94	105.81	104.95	107.24	106.28	107.69	103.49	104.95	103.32	105.2	106.2	105.1	104.27	106.25	105.86	104.15	106.68	104.69	106.85	108.99	105.75	105.23	105.67	105.37	105.21	105.89	104.52	104.43	106.1	107.19	105.49	105.46	104.42	104.08	103.62	106.15	103.6	107.62	106.04	104.44	104.4
105.79	101.88	105.77	104.58	107	107.46	105.53	106.89	106.22	105.32	106.46	105.26	107.17	107.84	107.46	105.11	105.55	106.15	105.86	105.88	106.46	106.8	104.29	107.35	106.08	105.01	104.35	105.49	104.98	103.59	105.19	106.13	106.12	106.93	105.88	104.23	109.15	104.46	106.36	104.54	104.71	104.95	106.06	105.06	104.74	103.57	106.14	107.53	107.21	106.6
108.83	108.66	108.62	106.99	109.07	109.7	107.99	108.34	109.9	107.69	106.33	110.64	108.23	109.38	106.93	107.57	106.99	107.91	107.89	108.04	108.25	107.38	107.42	106.82	109.24	107.76	106.21	107.11	106.74	107.86	108.3	104.22	107.97	108.95	106.76	107.02	107.49	106.85	107.43	109.12	108.49	107.22	105.41	110.36	106.53	106.83	107.97	108.34	108.72	108.02
107.07	105.07	106.46	107.84	106.25	102.38	104.33	106.06	105.11	105.46	105.59	106.41	104.06	104.69	104.55	106.32	106.27	106.9	106.38	105.27	105.6	106.31	105.13	105.02	105.91	105.78	103.73	104.37	104.95	104.92	105.03	107.6	105.47	104.04	106.78	105.99	104.75	105.53	107.64	105.29	105.68	107	105.27	105.52	107.06	106.81	106.32	106.38	106.04	104.82
99.411	101.15	99.722	99.452	100.29	98.512	100.07	102.07	100.07	100.09	99.449	101.26	100.18	101.1	100.74	99.534	100.84	100.84	100.49	101.46	101.45	100.08	102.46	100.48	100.78	100.49	101.63	102.08	99.9	101.78	99.026	99.852	101.38	101.67	99.221	102.57	101.12	101.34	101.39	100.03	97.803	101.1	100.31	101.37	100.51	102.52	100.2	99.093	101.72	101.2
107	108.16	104.98	107.87	105.73	107.46	106.17	106.16	105.94	107.01	103.63	107.09	104.74	107.02	107.53	104.38	107.12	105.13	107.19	107.01	106.37	103.14	105.03	105.11	106.99	104.28	106.84	104.61	105.95	105.09	104.84	105.88	106.92	105.25	107.57	106.83	105.06	105.19	104.57	106.9	106.66	105.21	103.74	104.89	104.38	105.47	104.42	104.72	106.38	106.77
109.83	107.59	107.14	107.61	108.18	107.93	110.31	106.67	109.85	109.67	109.56	109.44	107.53	107.84	108.71	107.79	109.01	107.58	109.67	108.21	108.32	109.47	108.92	109.15	106.68	107.13	109.16	110.21	109	110.81	111.92	106	106.97	108.39	107.14	106.97	107.67	108.44	110.28	108.68	109.16	110.37	107.56	106.61	109.87	108.17	109.15	107.99	106.74	109.03
97.955	101.08	100.28	99.066	101.88	100.4	101.06	100.15	103.68	100.27	99.437	101.17	100.13	103.42	101.8	99.926	100	101.5	99.295	99.462	101.32	99.84	102.25	100.38	98.824	101.48	101.23	98.41	100.45	100.45	101	100.15	101.15	101.44	100.62	101.77	99.529	100.59	102.4	101.35	102.01	100.63	101.56	99.111	100.32	101.89	101.9	101.71	100.6	101.8
106.31	103.74	106.01	107.37	109.13	108.11	107.16	106.84	103.37	105.41	106.21	105.85	108.25	105.16	105.32	106.13	108.78	105.72	105.16	105.3	105.39	106.85	106.53	105.96	103.8	108.57	104.47	106.6	108.69	107.01	102.52	105.72	107.57	105.74	105.75	105	107.91	106.97	106.68	107.26	105.65	106.17	108.02	106.83	108.07	106.28	106.7	104.69	108.11	105.82
106.68	109.81	107.66	107.39	106.41	107.18	109.12	105.47	108.12	107.45	109.09	108.93	107.99	109.94	106.09	107.57	108.67	109.78	107.02	107.71	110.64	107.76	108.63	108.38	109.17	107.98	107.28	106.64	106.88	109.14	106.72	107.98	107.92	106.52	107.51	104.84	108.79	110.98	109.91	108.62	108.28	107.19	109.09	107.32	109.98	108.47	107.86	106.24	107.04	108.21
97.248	98.607	99.184	98.808	100.33	99.034	96.419	100.2	98.277	99.308	99.849	99.696	99.528	100.21	99.158	98.705	99.275	99.405	98.86	99.108	98.589	100.06	98.579	98.597	98.808	99.2	99.855	98.306	100.05	97.102	98.64	98.687	98.305	100.22	98.858	97.906	99.431	96.385	99.341	99.588	98.434	98.461	98.631	98.046	98.296	96.962	96.707	99.091	97.759	96.019
107.47	107.09	110.06	109.75	109.24	109.48	109.11	109.44	107.7	107.32	110.7	107.89	107.72	108.87	110.46	107.93	107.73	108.41	105.58	109.24	108.64	108.24	110.6	108.42	110.05	107.8	108.63	109.81	110.72	108.56	109.43	109.17	110.29	108.23	106.88	108.65	109.26	107.49	107.98	110.19	108.72	107.33	108.35	108.96	108.45	107.17	107.86	107.92	108.12	108.24
106.52	105.31	104.23	106.94	106.76	106.11	105.25	106.48	103.9	107.07	104.52	106.25	104.01	103.63	104.51	104.35	106.89	104.92	103.88	103.83	106.9	104.74	107	106.28	107.18	106.48	104.42	107.8	105.95	105.65	108.94	107.32	105.09	106.18	107.4	107.36	104.73	104.95	104.04	105.47	105.44	104.98	107.78	105.15	105.07	106.17	104.46	104.48	107.1	105.71
107.96	108.67	108.46	107.35	111.3	109.45	107.3	108.1	108.2	107.28	109.03	108.73	107.1	106.37	108.04	109.53	106.25	107.9	107.75	107.89	108.24	107.5	108.83	107.52	109.68	108.12	110.37	108.74	105.98	107.15	109.68	107.11	108.9	107.21	110.42	108.87	108.39	109.39	108.22	109.95	109.05	107.54	108.74	107.21	108.93	109.19	108.39	108.06	109.08	107.03
108.07	106	105.79	106.42	104.66	104.72	104.85	104.2	107.08	107.34	107.5	106.44	105.63	107.29	109.29	105.7	106.02	106.98	107.24	106.65	104.36	107.62	107.97	109.09	107.31	104.63	105.41	105.56	105.42	107.11	108.35	108.37	107.32	107.75	105.14	107.96	106.82	107.81	104.88	104.07	107.44	107.32	106.71	106.87	107.03	105.26	106.46	109.83	105.98	107.79
98.134	100.15	97.394	98.354	99.159	98.472	99.03	97.567	97.787	100.91	96.826	96.896	98.436	98.985	98.127	96.746	99.14	99.188	98.18	99.571	99.101	98.359	97.556	99.193	100.11	98.261	99.669	99.83	98.234	99.256	101.1	97.472	100.03	98.432	97.683	97.803	96.94	98.294	99.557	98.963	99.961	99.276	99.069	99.091	97.638	99.142	99.948	101.04	98.286	99.639
108.37	105.19	106.28	105.04	106.52	105.45	106.1	104.51	105.03	106.18	107.44	106.04	105.81	104.53	104.88	107.15	105.71	105.75	106.21	105.7	105.11	105.85	107.21	105.94	103.11	104.75	103.59	105.48	105.2	106.3	107.52	106.17	107.18	103.9	105.53	106.38	104.85	105.42	103.97	106.48	107.41	106	104.73	106.21	107.3	105.77	105.16	105.47	106.86	107.4
108.2	108.85	106.54	108.61	107.15	110.05	108.54	108.25	110.81	108.01	107.5	108.92	108.75	109.48	109	109.8	107.81	108.34	108.43	107.29	106.65	107.64	106.6	107.46	109.27	109.38	109.37	108.24	108.29	108.12	109.78	108.32	108.38	107.18	108.72	110.1	109.93	107.7	108.68	105.64	108.29	109.22	107.02	108.5	106.58	107.48	109.68	108.6	109.89	107.49
107.66	109.33	108.06	108.59	106.17	107.96	107.69	105.14	108.63	109.76	107.87	107.67	106.92	106.23	106.91	109.24	108.34	106.78	107.03	107.14	106.89	110.41	108.58	108.97	108.54	105.39	108.64	105.75	107.64	106.39	109.17	107.57	107.59	108.01	108.89	108.81	107.65	107.2	107.5	109.41	107.52	108.62	107.5	106.97	109.23	107.18	105.8	107.9	108.44	109.33
100.17	100.13	101.87	99.142	101.23	101.35	100.66	99.618	99.595	99.498	98.003	100.77	99.388	100.5	98.646	99.631	99.69	99.576	99.75	100.97	100.03	99.882	101.96	98.965	99.886	99.608	99.601	98.431	100.9	98.922	100.54	99.432	102.18	100.63	100.46	101.26	99.564	100.18	101.08	99.485	102.23	97.301	100.43	99.757	99.524	98.28	101.24	100.24	98.298	98.559
107.89	105.97	108.72	108.76	107.27	108.89	108.06	105.73	109.61	108.6	108.97	107.57	107.32	106.61	107.66	110.35	108.42	107.74	107.48	109.48	105.68	105.89	108.28	108.61	108.74	109.17	109.45	108.22	106.3	107.38	105.74	106.92	108.35	107.23	108.7	107.35	109.72	108.61	109.62	108.44	108.06	105.71	108.21	106.3	108.28	105.6	108.67	107.94	109.3	108.14
106.62	105.2	106.57	106.83	106.08	103.47	106.65	106.26	106.87	106.83	106.19	106.3	107.24	106.97	104.16	106.81	105.87	107.08	103.68	103.55	104.76	105.87	105.93	104.96	103.82	107.29	107.02	106.47	106.99	107.03	106.23	105.09	106.54	103.54	106.62	106.01	105.8	106.65	108.18	105.78	106.69	107.16	105.96	107.46	108.87	106.63	104.99	106.43	105.86	106.76
107.46	107.84	106	105.47	106.01	105.66	104.68	103.76	107.49	108.84	105.03	105.75	106.01	106.03	105.85	105.22	105.49	104.59	104	105.03	106.83	104.6	106.58	107.65	104.29	108.11	105.77	105.74	104.35	105.01	106.63	104.34	106.04	104.77	105.53	104.53	106.06	104.65	108.3	106.53	107.48	105.89	104.66	105.53	107.59	106.5	104.95	105.4	105.99	105.43
108.38	106.96	109.72	108.6	108.05	108.86	107.97	105.17	107.28	107.32	107.74	106.68	108.93	107	107.7	111.37	108.05	107.32	108.3	109.8	108.99	106.27	107.1	107.14	104.89	108.84	104.3	107.79	108.49	106.48	106.3	107.07	110.22	109.39	108.31	109.68	109.98	106.59	108.24	106.93	109.26	109.6	104.85	110.92	108.79	105.58	108.22	108.09	107.61	109.14
96.45	98.47	98.73	98.684	97.921	96.728	99.309	99.07	97.149	98.253	98.612	95.987	98.038	98.378	99.111	97.921	96.723	96.586	96.982	99.395	96.185	98.63	96.033	97.462	99.059	98.884	100.47	97.848	99.804	97.49	97.574	95.805	97.403	98.439	98.301	97.256	96.922	98.277	97.591	98.783	98.576	97.611	98.011	98.667	97.176	99.012	97.619	98.605	99.109	99.308
106.95	106.48	107.01	106.58	104.81	108.14	106.03	104.46	105.99	108.8	105.88	105.25	107.86	107.52	106.09	106.68	107.05	107.52	108.04	107.17	106.56	108.45	105.98	106.2	108.82	107.89	107.02	108.83	105.36	107.15	106.47	105.29	107.17	108.15	108.44	108.07	105.06	109.39	106.91	106.45	107.47	106.62	104.94	109.72	105.34	107.32	106.35	105.08	109.06	106.1
107.52	104.4	107.16	104.5	105.37	105.69	103.46	106.63	108.05	106.65	104.78	104.17	104.26	105.29	107.28	104.89	106.29	105.9	107.52	105.73	106.2	104.7	105.1	104.24	105.2	104.85	105.67	106.24	106.12	106.54	107.18	104.37	107.82	103.37	107.35	105.05	104.79	108.42	106.35	104.62	103.45	105.7	106.53	106.16	107.74	104.91	106.85	106.26	104.85	105.42
108.84	105.9	104.37	106.09	105.33	105.04	105.68	106.24	106.99	105.99	104.12	103.78	105.2	104.78	105.9	105.81	106.65	105.62	106.67	105.42	106.92	106.55	104.51	105.18	105.58	105.98	104.88	106.76	107.26	106.12	105.52	104.16	105.08	106.64	107.33	106.17	107.11	105.54	104.91	106.15	105.19	104.66	105.15	104.41	105.23	106.4	106.43	106.43	103.99	106.39
99.213	97.105	97.437	98.899	96.881	99.367	98.499	97.054	95.682	96.311	99.418	96.941	98.319	98.519	99.07	98.658	99.783	98.195	97.783	97.982	97.666	98.51	99.655	98.651	97.539	98.078	99.166	99.669	97.773	96.975	97.167	99.747	98.665	97.864	97.569	101.09	96.482	96.927	96.718	97.596	95.972	98.331	97.968	98.435	98.343	98.23	98.206	96.799	98.284	98.519
108.03	110.99	106.66	106.93	106.96	107.58	107.78	109.9	107.94	107.73	106.49	108.85	109.21	107.75	108.76	106.44	107.11	106.82	108.55	106.6	109.28	107.28	108.56	107.91	107.33	107.25	107.61	108.19	107.47	106.4	108.77	107.84	108.73	106.55	108.93	107.66	108.44	110.06	108.5	109.68	108.91	104.71	108.19	107.94	107.43	108.18	108.4	109.19	108.56	109.28
98.292	98.633	98.117	98.531	98.583	98.557	101.29	97.865	97.604	98.98	97.677	98.843	98.08	98.746	99.637	97.675	97.483	98.896	99.554	98.949	99.553	98.146	98.851	98.419	99.763	98.656	100.3	96.599	99.656	99.247	98.607	99.142	98.21	97.289	97.821	98.57	98.706	96.107	96.743	100.85	98.224	99.041	97.316	98.776	99.584	99.429	99.89	100.63	98.091	97.841
106.59	108.61	107.76	106.8	108.83	109.3	109.91	107.68	108.53	110.18	108.12	108.4	108.08	109.76	108.27	108.2	108.5	107.68	107.68	107.41	109.09	106.8	107.3	108.72	106.89	108.06	107.17	108.72	106.78	107.42	107.32	107.05	107.53	108.85	109	109.82	107.3	107.8	106.82	107.62	107.59	107.02	109.06	107.92	107.11	108.88	109.16	107.49	109.14	109.41
105.38	103.94	107.22	104.95	104.75	105.26	107.77	104.46	106.2	105.75	105.76	104.4	107.01	105.35	104.26	104.64	107.75	103.36	105.96	105.33	104.49	104.83	105.17	106.61	106.03	104.35	106.38	104.52	105.56	104.74	105.23	106.08	104.75	107.22	106.21	104.53	106.71	106.72	105.22	104.79	104.52	105.15	104.23	107.24	104.95	105.93	107.02	106.11	104.03	107.64
107.83	105.03	107.88	106.35	105.77	107.52	106.31	105.3	106.82	104.93	107.45	106.33	104.4	105.34	104.77	106.23	104.34	103.33	106.4	106.36	107.23	103.89	105.85	104.1	105.82	106.47	106.49	103.57	105.54	106	104.79	105.31	106.37	105.6	107.57	106.09	103.86	104.36	104.92	106.05	105.24	107.17	106.07	107.71	105.82	104.66	107.09	105.6	102.91	105.17
100.32	100.5	102.55	102.21	101.74	102.98	98.993	99.314	100.06	98.435	98.316	101.43	101.97	104.08	99.875	100.75	101	102.26	100.22	100.97	100.65	102.42	100.91	100.74	99.4	98.914	97.963	101.68	97.681	100.36	100.36	101.76	100.55	100.03	102.67	99.897	101.03	100.41	100.46	100.01	99.578	100.39	101.42	100.77	100.65	101.49	102.78	102.31	100.28	100.32
107.37	105.53	105.83	105.34	105.63	105.73	105.34	106.4	105.77	106.93	103.67	106.18	105.23	103.76	105.4	105.18	105.94	104.75	105.96	105.5	107.03	104.27	106.46	107.5	106.81	105.3	102.97	104.53	101.74	104.89	105.62	106.77	107.58	104.42	104.82	105.56	107.21	104.27	103.49	107.9	106.07	105.51	104.94	105.68	105.95	104.76	104.61	104.33	106.48	105.56
108.64	111.31	113.44	110.22	111.05	110.37	111.34	111.2	108.56	108.66	108.14	109.82	110	108.47	107.09	109.73	111.88	110.36	110.88	110.92	110.47	110.11	110.25	108.54	111.63	110.14	111.29	110.02	109.8	109.34	110.88	109.68	110.52	109.34	111.03	109.81	111.23	111.31	113.14	110.34	108.3	109.66	110.55	111.72	109.78	108.44	108.27	109.45	111.6	108.79
100.48	97.739	100.45	101.37	100.97	100.83	102.35	100.5	100.46	101.52	101.61	101.44	100.75	101.27	100.78	100.22	102.64	100.45	100.99	99.915	101.86	102.08	98.811	101.85	100.77	100.86	101	102.44	100.94	101.9	100.45	98.94	99.189	101.11	103.01	100.71	102.5	101.58	99.01	100.67	100.41	100.57	101.82	100.44	100.85	102.05	101.81	98.91	102.19	101.56
106.31	103.95	105.49	104.85	105.66	104.6	104.9	106.25	107.09	105.71	106.06	103.78	105.76	108.43	105.18	105.11	106.26	106.25	103.44	105.41	104	107.68	103.94	105.63	106.8	102.92	105.85	103.63	104.69	106.18	106.48	105.99	105.7	106.98	105.1	106.57	104.58	104.84	106.33	104.71	105.26	106.74	105.1	106.22	107.28	108.42	106.27	103.83	105.09	105.73
105.86	106.56	106.16	104.5	103.13	104.35	106.27	106.78	106.61	106.1	104.73	104.95	103.72	105.54	104.08	106.38	104.03	105.41	104.55	104	105.34	106.12	105.58	106.08	107.77	103.39	107.29	105.26	103.85	105.93	104.83	103.71	105.74	106.06	105.9	104.32	105.45	103.88	104.1	104.53	103.94	105.8	105	107.3	104.99	105.15	106.58	105.11	105.8	105.13
97.856	99.839	96.712	97.246	99.696	97.838	98.988	95.938	97.614	100.28	99.423	97.901	98.886	97.416	97.547	99.407	97.91	98.394	95.838	97.684	98.92	98.012	97.76	98.489	98.858	98.92	97.843	97.309	95.927	99.23	97.54	94.935	99.216	98.456	96.789	98.038	97.311	98.025	97.206	97.489	98.795	99.292	99.868	97.313	98.069	97.548	98.167	97.579	97.197	97.375
111.27	109.98	112.98	110.1	109.91	109.36	109.13	112.78	114.01	112.41	107.75	110.74	112.37	110.87	108.44	111.96	109.96	111.39	109.37	111.14	112.19	109.64	109.56	110.08	112.18	109.22	109.81	112.58	111.07	111.65	111.18	111.85	113.46	111.97	110.84	109.87	108.77	110.96	110.42	110.21	110.51	108.74	111.92	106.77	111.02	108.93	109.23	109.79	110.86	109.14
101.55	99.064	102.64	98.523	101.98	100.57	100.07	100.22	100.43	100.98	99.165	101.87	97.467	98.277	100.03	98.079	100.71	101.47	103.31	101.51	98.783	102.66	103.99	100.72	100.8	102.61	100.95	102.01	101.16	99.625	100.67	102.68	101.26	101.19	101.47	99.356	102.1	100.37	100.54	101.63	99.358	102.22	102.55	101.04	102.96	97.668	100.07	100.17	100.41	102.01
98	99.861	97.911	99.376	98.161	97.914	98.842	98.17	98.505	97.874	97.501	96.84	96.136	99.977	99.012	96.643	98.632	98.765	99.205	99.02	97.085	97.548	97.196	99.412	96.429	99.305	98.228	99.184	99.115	96.258	98.959	96.227	97.45	99.327	96.988	97.974	100.31	97.585	97.98	98.394	98.724	98.439	97.075	99.444	97.581	97.076	97.858	97.993	96.821	98.061
104.86	105.06	107	109.79	106.35	105.05	104.73	105.36	107.62	105.86	105.97	107.07	106.42	105.74	106.16	105.58	107.72	103.55	108.1	107.29	105.36	106.42	104.9	104.14	107.21	105.77	105.68	105.96	104.28	104.03	106.22	108.42	108.4	105.58	104.64	107.43	106.07	106.12	105.83	106.73	106.77	106.98	105.58	105.16	104.95	104.63	106.25	104.15	107.38	107.17
107.52	105.49	104.33	104.78	105.31	105.87	107.57	106.34	106.24	107.53	108.02	105.25	108.05	107.79	108.19	109.57	105.72	106.73	107.82	106.38	105.8	106.51	106.97	105.18	104.95	108.44	107.31	105.81	106.83	107.36	106.06	106.11	103.34	105.85	104.55	106.45	105.69	106.63	106.04	106.61	106.31	107.37	104.53	107.75	106.88	105.32	107.4	106.78	105.79	106.25
105.63	105.8	105.49	105.37	105.98	107.57	105.78	104.25	106.04	106.18	106.33	105.97	104.77	104.77	106.6	106.2	106.32	107.31	104.29	104.87	109.39	106.76	108	105.61	106	105.44	107.15	106.63	105.01	107.09	107.68	106.66	105.22	106.66	106.82	104.65	104.86	105.03	106.83	107.27	105.23	105.86	105.32	106.23	104.78	107.8	105.87	105.05	106.79	105.79
97.679	96.618	97.938	98.76	95.898	98.916	98.412	94.585	101.02	96.506	99.065	98.327	98.16	97.414	96.218	96.079	99.4	96.728	99.387	98.177	95.386	98.53	95.281	97.505	98.267	96.893	97.642	99.03	99.428	97.267	98.75	98.368	97.852	99.31	98.082	96.923	97.293	95.273	97.54	97.223	97.588	97.444	97.333	96.505	98.075	96.767	97.027	98.162	98.157	98.555
105.56	105.61	106.08	107.31	105.51	104.45	104.98	105.6	106.2	106.47	106.06	105.43	106.04	106.66	106.56	106.14	104.75	106.13	104.94	108.29	105.23	107.26	105.01	104.64	104.12	104.08	104.71	106	105.35	106.88	106.03	106.57	104.44	105.07	104.68	108.31	103.58	106.54	104.15	106.29	106.33	105.69	106.17	104.81	106.69	105.44	104.88	105.56	106.66	103.89
105.54	106.82	107.38	105.55	104.9	107.31	106.54	104.29	108.84	106.25	102.66	106.7	105.89	105.51	108.28	108.7	105.47	108.28	103.39	108.68	108.05	105.15	107.22	104.78	105.82	107.1	105.8	107.46	105.79	106.48	105.66	105.74	105.46	107.48	107.19	106.35	104.56	104.25	106.48	107.42	106.43	106.07	105.59	107.27	105.76	107.16	107.27	107.83	106.88	106.82
97.994	98.469	98.272	97.505	96.774	96.992	99.382	97.113	98.986	97.011	99.529	97.471	98.881	98.697	98.468	98.035	96.935	101.06	99.265	97.879	98.843	97.561	98.229	96.436	97.534	99.441	97.777	99.529	97.752	98.146	98.991	98.889	98.16	97.929	98.469	100	98.782	98.444	97.566	98.124	99.336	98.383	99.098	98.474	97.998	98.41	97.109	98.545	98.746	99.093
105.27	105.65	106.8	105.73	108.14	102.95	105.12	103.91	107.11	106.63	106.97	106.13	107.02	106.88	103.85	103.6	105.77	107	104.17	106.28	104.64	105.55	105.42	107.47	106.62	105.28	105.21	106.98	105.8	103.99	106.76	105.99	107.71	105.28	106.84	105.02	105.09	106.03	104.79	104.21	104.94	106.47	103.89	104	105.87	106.73	105.39	106.91	104.17	105.03
105.42	107.74	106.21	105.26	106.11	107.55	104.24	107	104.25	107.15	104.73	105.3	105.58	105.47	108.06	104.65	106.07	105.1	104.35	106.14	106.98	103.52	105.46	107.28	109.31	106.43	106.67	105.27	107.53	105.24	107.37	107.81	103.6	106.79	105.48	106.64	104.51	104.66	104.57	105.48	107.54	105.88	105.8	105.79	103.98	106.06	104.55	106.63	105.51	106.76
103.97	106.07	105.96	107.31	104.5	106.54	104.09	104.1	103.86	103.2	104.29	106.93	103.55	107.1	106.09	107.84	103.69	105.44	104.79	104.39	104.4	105.91	107.21	105.44	105.32	104	105.71	103.53	103.85	106.26	104.61	106.74	104.74	105.85	105.17	106.53	106.61	105.9	106.39	107.31	104.17	106.42	107.03	107.38	107.02	105.31	106.94	103.2	105.58	105.53
110.04	108.85	108.24	105.46	107.38	106.97	108.77	105.45	107.92	108.08	109	108.42	110.07	107.8	105.45	108.82	106.39	108.53	108.23	107.81	108.73	109.28	108.37	107.42	108.8	107.04	107.7	106.91	106.83	106.35	108.12	106.21	107.23	107.93	105.78	106.96	105.67	107.04	107.95	108.22	107.76	110.96	107.77	109.87	107.34	107.12	107.44	107.18	106.7	108.44
105.42	104.34	105.01	101.72	104.93	107.2	104.85	105.07	106.74	107.92	105.76	105.37	105.9	106.08	106.24	105.79	106.69	106.63	106.13	106.55	105.2	110.15	106.9	104.62	104.75	106.27	107.32	105.49	104.46	105.99	105.16	105.27	106.67	103.71	105.81	104.04	106.26	105.41	105.72	105.93	102.78	106.36	106.82	107.99	106.93	106.27	106.29	106.16	105.71	105.09
105.44	105.96	103.29	103.36	105.71	104.67	104.8	106.69	106.6	102.73	105.75	105.52	106.98	103.49	105.44	107.38	105.42	105.99	107.52	106.63	105.79	105.17	106.46	104.39	108.05	104.78	105.14	105.94	103.47	106.64	105.55	106.33	106.52	105.84	106.01	104.65	108.41	105.84	105.18	105.78	106.82	105.62	103.17	105.2	106.05	105.04	106.97	106.54	106.79	106.38
107.92	105.58	107.42	106.69	105.79	104.55	105.49	106.15	105.19	104.86	104.22	105.52	106.81	104.7	105.97	106.44	105.07	105.83	106.78	105.77	108.29	106.41	105.13	105.51	105.93	104.46	105.45	104.9	105.87	106.94	106.49	104.4	106.81	104.3	106.24	104.82	107.73	105.31	104.94	105.54	105.38	105.05	105.3	104.47	108.52	105.46	105.8	105.15	104.57	107.12
106.93	108.35	107.97	107.8	107.91	109.22	108.17	105.59	108.13	109.63	110.53	110.6	108.65	108.41	106.69	109.07	106.38	108.5	107.25	106.89	109.51	107.31	107.62	107.38	108.12	111.59	110.02	107.13	107.33	108.05	107.29	109.25	106.92	109.12	108.91	107.05	107.86	108.33	109.3	110	109.27	107.31	108.4	108.28	108.83	107.31	108.13	107.78	108.77	107.96
107.53	108.97	106.16	109.87	108.9	107.69	108.23	108.98	106.86	108.57	106.37	110.35	108.95	108.42	107.62	107.93	108.74	108.64	107.96	105.67	108.81	107.63	110.04	107.97	109.66	108.6	110	108.47	108.91	109.86	108.57	108.14	107.72	105.99	110.01	107.03	110.51	110.28	109.68	109.97	107.86	107.25	107.64	106.17	108.75	109.39	111.35	109.83	109.04	109.54
110.33	110.69	111.95	109.11	110.44	112.3	110.82	109.82	112.09	108.92	110.76	110.08	107.77	109.92	110.28	111.46	109.26	110.13	111.48	110.39	110.34	109.93	109.94	112.05	108.32	109.87	109.05	110.61	109.71	108.57	110.22	111.41	111.01	109.7	108.99	108.77	110.07	110.51	109.8	110.65	111.89	112.1	111.47	111.8	107.4	110.27	109.71	109.61	113.31	112.51
107.54	107.16	109.01	108.76	108.13	108.62	109.11	109.2	107.78	108.22	107.16	108.27	109.82	108.38	107.05	107.56	108.88	107.14	104.23	108.46	107.94	107.26	107.98	110.85	107.81	108.83	108.38	106.61	109.89	107.29	109.05	108.99	106.71	112.32	110.34	109.96	108.71	106.86	106.92	110.32	108.6	107.75	107.56	107.62	107.89	107.44	108.34	108.52	107.96	107.78
103.63	105.52	107.34	106.56	104.9	107.68	104.47	105.12	104.68	105.49	105.41	106.23	107.05	104.87	103.92	106.2	106.29	104.82	107.04	106.25	107.39	106.55	107.57	105.05	104.43	104.76	107.08	107.27	106.18	104.24	105.49	104.02	104.61	106.61	104.31	105.64	104.02	104.01	103.92	106.3	106.65	106.17	104.35	105.79	104.51	106.41	105.71	106.4	104.6	106.81
108.33	105.92	108.94	106.3	109.47	107.65	109.45	109.22	108.98	107.08	108.64	107.49	108.07	108.1	106.55	108.39	108.28	106.66	108.21	107.11	109.55	109.15	111.01	107.3	107.19	106.06	109.13	108.24	108.27	108.65	109.95	107.87	108.92	105.92	108.21	107.48	108.13	108.29	107.22	110.85	107.4	109.78	109.61	108.95	107.81	109.02	107.85	106.44	107.77	108.85
108.28	110.46	108.2	110.29	108.23	108.33	109.28	108.29	109.94	109.75	107.46	108.33	110.07	110.42	107.84	107.14	107.17	108.6	110.56	106.55	107.14	110.21	109.33	107.23	109.11	108.1	108.05	108.14	108.87	107.43	109.94	108.79	108.4	109.55	105.91	109.95	106.95	108.17	109.19	107.79	107.42	106.37	109.61	110.41	109.6	107.58	108.01	107.97	108.4	109.06
108.19	104.93	105.21	105.06	108.16	107.15	105.1	106.59	107.79	105.91	105.18	106.39	105	106.34	106.18	103.86	105.62	106.53	106.05	106.1	106.95	107.5	107.54	106.79	103.75	106.94	106.28	105.67	106.35	106.02	106.52	104.55	106.56	106.99	107.5	105.08	106.91	106.57	106.31	108.82	106.34	104.89	107.42	105.48	109.36	106.74	104.88	104.77	107.62	106.07
108.42	111.5	107.58	111.12	110.48	112.8	108.84	110.01	109.8	107.98	109.55	108.72	109.97	108.96	111.91	108.04	108.99	109.49	112.5	109.2	110.77	110.33	112.81	112.07	110.54	110.4	110.36	111.76	111.07	110.45	110.72	111.8	111.86	109.06	110.51	108.4	109.02	108.74	110.32	108.53	110.33	110.47	110.67	109.16	109.32	110.26	109.56	108.06	111.71	109.95
109.3	107.38	109.19	108.56	106.46	109.85	108.6	109.42	107.57	108.41	106.67	109.32	108.64	107.5	109.86	106.91	107.49	106.9	109.08	108.2	107.88	109.4	108.5	106.49	107.41	109.97	108.82	110.55	108.91	110.13	107.8	108.93	107.5	107.47	106.85	108.82	110.54	109.98	107.24	108.77	108.76	108.62	107.93	107.45	108.26	107.02	106.07	107.88	109.53	107.97
108.85	108.16	108.55	108.13	108.57	108.76	108.82	109.48	111.01	108.35	108.5	110.47	107.06	108.89	109.58	107.31	107.35	107	109.14	107.57	108.13	107.44	108.98	109.42	109.42	108.56	108.17	108.49	111.27	109.09	105.7	110.2	107.6	108.93	111.21	108.75	108.22	107.4	107.9	107.99	108.64	107.13	110.45	108.55	110.47	108.85	108.62	106.77	107.31	109.74
97.441	97.335	100.17	97.124	96.661	97.806	97.247	97.985	96.549	96.072	97.529	97.162	97.258	98.417	97.124	98.885	97.979	97.705	101.61	101.04	96.432	98.073	97.987	98.478	99.988	99.237	98.096	99.206	96.608	98.71	97.426	99.196	94.891	99.253	99.315	97.541	98.488	96.706	98.361	98.011	98.202	100.52	98.359	97.016	97.348	98.77	97.844	96.878	99.343	97.928
110.26	110.19	110.04	110.42	111.55	111.78	110.29	111.97	109.26	109.52	109	110.23	109.85	109.82	109.94	110.88	111.55	112.54	108.55	110.86	110.21	110.86	109.65	109.41	109.62	107.7	110.93	110.72	110.43	111.48	111.68	110.11	110.21	110.1	109.83	110.01	108.36	110.37	111.03	109.26	109.34	111.1	109.32	109.15	109.07	108.3	109.86	108.98	113.03	109.71
106.58	107.18	107.37	104.84	107.71	105.71	105.9	106.95	108.38	104.6	106.35	106.47	107.06	105.26	106.91	103.96	108.72	106.04	104.39	104.46	108.05	105.87	105.06	104.18	104.21	106.07	103.78	103.44	106.99	106.23	106.49	105.45	104.99	105.82	106.85	104.02	105.2	103.55	104.74	105.23	107.21	104.31	105.72	106.52	105.97	107.1	104.32	105.12	104.41	105.15
107.78	109.62	106.84	109.83	108.79	105.04	108.4	107.42	108.33	108.27	108.55	108.11	109.17	109.23	108.83	108.01	109.86	110.07	107.32	109.49	107.2	107.67	108.67	110.25	107.5	109.91	106.76	109.73	109.79	107.87	106.38	107.42	106.8	109.59	108.17	108.45	107.86	108.41	106.34	108	108.5	108.1	106.84	109.36	104.97	108.7	107.73	108.72	106.77	108.44
107.43	107.78	107.99	109.16	106.61	108.9	107.22	107.2	109.76	108.27	106.06	107.14	107.13	108.55	109.55	108.18	108.35	107.53	107.88	105.4	109.93	109.49	109.36	105.51	106.96	107.16	105.89	108.25	107.71	108.23	108.74	106.97	108.22	107.15	107.48	107.6	108.79	106.79	107.44	107.22	108.53	107.85	108.97	106.74	109.6	106.96	108.72	105.31	107.68	106.02
106.91	107.91	107.92	107	107.03	108.77	108.79	107.48	107.73	109.18	108.44	107.99	107.5	108.04	108.82	107.7	108.72	108	106.27	106.23	108.78	107.95	109.54	107.45	109.18	109.9	106.1	107.22	106.27	108.47	107.67	107.01	109.39	107.21	109.91	107.14	108.57	109.58	107.64	108.69	110.73	108.35	108.37	108.46	108.45	107.63	109.01	109.61	107.25	109.12
105.3	106.94	106.16	105.3	104.08	105.4	104.42	103.2	104.72	105.12	107.33	105.74	106.59	107.86	103.95	104.59	105.21	106.03	106.8	104.18	104.37	105.48	105.39	104.02	105.35	106.33	104.12	106.94	103	106.89	104.36	104.62	105.95	106.08	105.22	107.81	103.27	108.19	105.2	104.89	105.31	105.34	105.64	105.82	104.67	104.72	105.52	103.99	106.38	106.21
103.19	108.71	105.58	106.97	105.83	106.93	105.48	104.89	104.41	106.42	104.53	106.55	105.02	104.93	105.94	103.05	108.15	105.16	105.26	104.72	104.17	106.96	106.35	105.59	106.33	105.85	105.91	106.56	104.18	105.11	105.18	104.5	108.11	103.74	107.96	106.37	104.92	104.69	107.12	107.17	106.24	105.25	105.83	106.14	104.12	104.78	104.98	105.79	103.8	107.47
99.518	99.664	97.516	99.567	95.297	99.42	98.907	97.776	100.09	100.21	98.954	102	97.054	99.56	98.581	96.652	99.1	96.914	99.932	98.105	97.54	99.213	101.42	96.433	99.576	96.803	96.039	96.109	98.89	99.018	99.117	98.938	96.942	98.398	100	97.388	97.919	96.756	98.171	97.381	99.478	98.24	98.357	96.523	98.299	98.547	97.087	97.948	98.178	99.13
108.02	108.57	109.79	109.83	106.74	108.88	110.73	106.98	106.87	109.03	108.19	109.62	109.88	107.54	108.15	109.37	105.85	108.7	109	107.23	108.9	110.18	107.43	109.61	108.21	107.2	108.39	106.59	108.19	107.29	107.59	106.64	107.79	108.08	109.8	109.22	108.48	105.95	106.74	108.75	109.97	106.95	106.4	107.21	106.84	105.67	108.11	106.06	107.54	107.65
105.5	105.27	106.37	107.83	108.29	106.3	105.69	108.71	104.31	107.4	106.35	106.03	106.01	104.33	107.41	106.71	107.78	106.91	107.38	105.5	104.92	106.46	106.87	106.71	106.87	106.84	105.94	105.87	106.15	107.57	105.26	106.16	106.84	105.24	106.48	106.53	105.35	106.43	105.18	105.76	107.88	106.08	106.09	104.9	109.14	104.94	108.97	106.8	107.86	105.11
105.16	107.82	104.68	105.69	104.49	104.92	103.78	105.71	105.63	104.85	104.43	104.57	107.08	104.55	104.11	106.92	103.6	106.2	104.11	104.14	104.78	107.56	108.32	104.92	105.71	103.14	105.87	106	106.74	105.64	103.96	105.19	105.76	105.88	105.35	104.29	106.14	106.23	104.38	105.5	108.21	107.26	103.08	104.81	106.75	105.34	103.88	104.27	105.35	106.58
105.77	105.26	105.95	101.88	105.21	105.75	107.15	104.62	104.92	105.6	105.19	105.33	105.88	104.39	104.34	104.05	104.8	104.71	104.29	105.39	106.49	104.99	104.54	107.11	106.3	105.73	103.59	105.96	106.21	104.88	104.9	105.75	108.77	105.11	106.55	105.68	105.41	106.59	103.5	105.51	105.23	105.26	104.85	106.02	107.08	106.67	105.76	107.05	104.67	105.45
108.38	107.48	107.1	105.79	107.44	105.18	107.96	108.95	108.82	106.94	107.67	107.64	106.76	108.97	107.7	105.57	106.51	104.66	107.92	107.37	106.91	105.59	104.35	105.63	107.41	106.63	107.96	107.24	106.34	106.35	107.8	108.42	105.58	105.92	106.22	105.04	106.4	106.52	105.39	108.15	108.49	109.55	105.26	105.63	107.78	106.84	105.78	107.53	106.07	104.83
109.53	107.43	108.36	107.99	109.58	109.4	108.76	107.31	108.12	108.17	107.12	107.57	108.14	105.52	109.27	107.01	108.06	108.58	107.44	107.8	108.27	106.78	107.96	108.14	106.11	108.45	108.53	109.52	107.15	107.66	106.86	105.17	107.5	107.25	109.06	109.27	106.12	106.4	107.41	108.72	108.08	107.15	107.86	106.82	109.14	106.86	108.16	108.02	107.75	107.98
100.59	101.75	101	102.06	101.67	100.04	98.77	100.8	100.04	102.35	100.32	101.91	99.996	98.616	99.969	98.987	99.624	99.029	98.782	100.07	99.929	101.55	98.317	99.565	101.24	98.216	100.35	100.62	99.617	101.43	99.408	101.02	99.745	102.79	100.58	100.5	102.01	97.953	99.622	99.182	100.42	100.95	99.231	101.95	101.76	98.093	102.57	101.14	99.942	99.367
109.17	108.78	110.77	107.99	108.54	109.15	108.69	108.16	108.13	110.42	108.67	109.12	108.27	108.99	108.55	109.35	107.32	111.32	108.28	108.94	109.97	108.69	107.38	107.31	108.24	109	108	108.72	107.85	109.4	109.59	107.3	110.76	108.56	110.02	108.49	108.65	108.67	107.03	107.73	107.51	109.04	109.59	109.89	107.16	107.94	110.74	108.35	110.62	107.37
98.209	96.877	98.668	96.851	100.12	97.815	100.17	100.15	97.145	97.562	98.546	99.73	99.403	99.357	99.08	99.459	98.607	98.965	96.284	97.217	97.329	96.765	96.755	98.582	97.327	97.314	97.444	99.858	99.126	99.021	99.406	99.612	99.176	97.978	99.893	98.242	97.306	98.495	97.278	99.95	97.396	98.386	101.29	98.432	98.155	98.317	98.645	101.38	97.994	97.758
99.844	96.07	99.931	99.665	98.687	100.24	96.295	98.691	98.533	95.652	96.919	97.711	97.651	99.024	97.964	98.194	99.098	98.903	97.534	98.758	98.647	97.445	96.971	99.713	98.765	96.848	98.215	96.809	99.69	99.364	97.804	98.124	98.933	99.557	98.179	98.334	96.417	96.26	98.222	96.605	97.259	96.796	97.356	98.242	97.995	96.696	98.458	98.891	96.063	95.96
105.8	105.26	106.44	107.82	108.17	105.16	106.81	109.02	106.18	106.74	105.57	103.86	105.9	106.75	107.51	106.42	108.34	104.33	107.22	105.23	106.83	104.36	108.25	105.08	108.35	106.05	106.25	104.96	105.82	105.45	108.12	103.01	106.77	106.62	108.71	107.83	104.9	108.58	104.68	108.06	106.03	104.65	106.88	107.89	106.66	105.47	106.69	108.13	107.67	105.7
108.22	107.23	109	109.04	107.74	109.92	106.9	107.48	107.79	107.39	106.82	106.14	108.31	106.62	106.44	107	107.77	108.05	108.82	108.27	108.03	109.1	107.36	109.1	106.89	106.8	105.78	107.57	107.24	107.75	108.34	108.74	107.89	105.84	107.82	108.03	106.71	106.67	109.23	107.11	106.9	107.32	108.39	107.45	106.06	106.85	106.26	108.58	108.69	108.4
105.28	108.13	108.63	108.7	106.7	107.99	107.17	107.2	109.26	108.23	107.69	106.42	107.27	107.92	109.14	107.74	108.88	107.29	109.03	107.97	106.15	108.11	107.77	107.44	107.65	108.91	106.64	106.95	107.49	108.73	106.72	107.73	105.66	107.72	109.26	105.92	108.96	109.41	107.5	110.14	107.99	108.72	108.24	108.22	108.7	107.8	109.7	106.89	106.27	106.84
106.49	105.97	103.01	104.12	103.42	104.72	105.68	104.03	105.19	105.77	107.94	106.61	102.93	105.24	106.78	105.68	103.28	105.53	104.89	104.54	105.96	104.14	105.74	104.94	106.8	105.56	104.55	107.62	105.69	103.56	104.01	104.25	104.59	105.86	105.12	104.19	105.04	105.13	104.35	107.09	105.83	105.4	108.39	105.61	106.57	104.26	103.79	104.43	106.05	107.08
106.62	106.25	108.69	109.31	108.36	109.95	108.04	110.14	108.72	108.74	107.55	108.68	107.36	109.42	108.52	106.17	110.99	108.53	108.99	109.7	109.62	110.02	109.94	110.04	106.32	109.49	110.42	107.53	106.48	108.12	109.87	108.73	111.75	109.65	109.59	108.66	109.16	110.08	108.13	107.27	108.8	105.82	108.96	106.96	107.54	107.64	106.55	109.68	109.19	109.48
97.488	98.165	99.455	98.192	98.79	99.126	97.496	99.526	98.91	98.746	98.701	97.712	96.811	95.54	100.07	95.804	97.102	98.619	96.556	97.153	98.308	97.412	98.3	96.792	98.779	97.377	98.634	99.06	96.939	96.85	96.774	97.461	98.479	99.429	96.145	97.734	96.487	97.984	98.384	98.147	97.238	97.07	96.839	100.39	96.454	94.967	96.312	97.805	96.91	97.423
107.12	108.95	106.78	107.53	109.34	109.32	110.98	109.39	107.81	106.62	110.9	108.07	108.2	108	110.51	109.49	106.85	108.82	108.79	109.83	108.82	107.21	109.66	109.93	106.31	108.42	107.67	110.42	108.44	108.63	108.63	109.49	109.37	109.21	109.59	108.16	106.27	108.79	109.38	107.57	109.89	109.24	107.52	107.41	105.97	107.94	108.65	108.44	105.24	107.12
109.55	109.97	108.43	106.09	108.62	108.51	106.73	108.19	108.79	108.01	106.97	107.8	108.6	109.76	110.27	107.45	107.39	106.75	108.95	108.45	110.49	107.68	109.05	108.87	109.93	106.73	108.2	108.21	108.44	109.38	108.02	108.24	107.52	108.42	108.18	109.47	108.55	105.51	107.08	110.04	107.25	108.65	106.83	108.13	109.5	108.42	110.12	107.98	107.29	109.98
98.24	97.935	96.863	97.579	97.355	98.213	98.956	97.553	99.867	98.554	99.944	95.83	98.038	96.685	97.626	97.276	98.43	95.858	98.243	99.105	98.105	101.68	100.37	98.74	100.35	97.733	98.734	98.271	96.7	95.897	96.272	97.12	96.77	97.246	98.563	97.481	96.158	100.09	97.174	97.402	96.987	99.189	97.582	95.844	96.914	98.039	99.568	97.678	98.645	97.631
107.76	107.9	109.91	108.67	107.3	108.53	107.56	109.26	110.24	110.01	109.78	107.64	108.69	108.54	109.36	109.66	109.67	108.43	110.06	110.03	108.86	107.36	108.84	108.19	108.79	108.54	106.93	109.8	108.45	107.99	109.21	107.47	107.57	107.98	106.9	105.26	107.66	107.66	107.68	109.88	108.89	109.35	108.19	108.06	108.56	106.25	108.65	106.72	108.95	109.03
109.82	108.1	107.82	106.02	108.36	109.44	107.52	109.2	108.51	110.44	109.43	108.84	110.56	107.83	108.67	107.46	108.03	107.55	110.59	109.58	109.26	107.58	106.9	107.79	107.21	107.1	107.77	108.02	109.66	108.15	107.58	108.8	108.11	107.65	110.12	109.77	107.88	105.47	105.89	109.55	107.45	106.9	110.05	108.18	107.65	109.43	108.64	109.49	107.28	108.98
106.33	106.67	105.59	106.59	106.72	105.35	105.75	104.58	105.84	106.05	105.03	105.94	106.3	104.67	106.33	104.26	104.37	105.35	104.23	105.43	106.25	106.6	106.56	106.64	104.55	106.18	107.45	106.92	107.13	103.67	106.38	104.53	103.72	105.61	105.1	105.02	105.58	105.19	104.31	107.78	106.8	105.25	106.67	107.12	105.78	105.48	105.51	106.04	107.25	105.33
105.87	106.14	106.09	104.71	107.05	105.28	104.68	104.43	105.33	106.72	107.52	105.13	107.14	106.23	103.43	104.67	105.44	106.79	106.39	106.64	104.38	106.27	104.59	107.38	107.42	105.84	105.04	105.14	105.96	106.11	105.49	105.28	106.22	104.69	105.16	105.49	105.62	107.45	106.84	105.82	104.91	106.77	104.64	105.17	105.59	104.59	106.97	106.35	106.73	105.38
108.99	107.99	108.15	109.97	107.42	108.35	109.39	107.69	106.22	108.1	106.96	108.77	106.07	107.51	107.24	108.93	108.23	107.37	109.14	107.73	107.27	107.15	108.16	108.02	108.74	106.86	106.57	109.06	107.91	107.11	108.8	108.86	105.84	106.01	108.64	108.79	108.22	107.8	106.71	106.98	108.64	109.53	106.09	110.23	109.62	106.2	107.14	108.27	106.06	108.98
99.88	99.057	97.023	98.174	99.051	98.714	98.84	98.254	98.592	99.468	99.338	98.974	99.822	100.07	98.944	97.096	97.105	98.952	97.752	96.899	98.169	98.425	98.943	98.456	99.652	99.102	98.134	98.153	99.337	98.828	99.958	98.954	99.524	98.561	99.344	100.12	96.18	99.711	97.339	97.944	98.374	98.71	95.382	98.928	97.664	98.964	96.401	97.63	97.331	100.33
105.8	106.46	108.6	107.62	106.53	105.88	105.31	105.53	105.52	107.14	106.37	104.48	107.02	107.47	106.73	105.45	108.2	107.47	107.41	107.13	105.54	106.57	109.13	108.11	107.31	108.6	106.79	107.41	106.25	105.27	108.1	107.79	107.2	105.54	105.71	105.22	106.17	106.07	107.71	107.84	105.49	105.43	108.69	103.61	106.46	105.45	107.2	107.45	107.62	106.2
96.76	96.288	97.846	98.199	98.738	100.03	97.956	97.257	97.153	97.944	99.89	96.628	97.328	97.67	96.193	98.783	95.915	98.941	99.239	100.11	96.781	99.8	97.064	98.261	96.981	100.21	100.16	98.309	98.436	98.15	98.286	98.155	100.03	100.15	99	100.33	97.194	98.169	98.2	97.455	99.352	99.492	96.201	97.745	101.09	98.335	99.763	99.44	95.471	97.603
106.65	106.65	104.77	104.46	105.33	104.17	101.66	107.59	103.52	104.22	104.15	106.14	104.61	104.84	105.4	105.95	105.32	105.88	108.55	105.4	103.29	105.21	104.32	106.06	106.53	105.81	106.36	105.18	103.66	105.75	104.18	107.8	106.46	105.97	106.15	106.41	105.82	105.44	105.3	104.51	105.93	104.56	107.08	104.85	105.97	105.41	105.35	105.89	106.58	104.48
106.66	107.36	106.36	105.85	105.82	107.56	105.54	107.54	105.99	107.48	104.31	104.74	107.3	107.66	106.83	107.63	108.63	108.42	105.11	105.51	108.28	106.95	105.81	108.06	105.9	105.63	106.08	107.57	107.21	109.44	108.06	104.91	105.72	107.29	105.75	105.27	105.34	107.55	105.77	106.77	104.66	107.02	107.03	107.3	106.65	106.46	106.8	104.24	105.99	107.37
106.06	106.13	105.13	106.62	105.47	106.41	107.43	104.3	107.1	104.8	104.79	107.01	105.32	106.51	105.69	105.96	105.84	105.77	106.22	108.13	108.67	106.37	106.1	105.4	103.8	107.65	107.72	106.25	107.56	106.5	105.31	105.29	106.51	106.52	106.63	105.29	106.37	106.92	108.92	107.8	107.54	106.45	105.3	107.43	107.23	107.37	106.74	106.4	107.59	107.03
105.68	106.06	104.58	104.73	104.81	104.21	104.3	106.73	103.89	104.55	106.81	106.46	105.89	105.5	106.29	105.76	107.1	106.51	104.25	107.65	104.22	105.54	104.97	105.45	104.32	107.28	104.91	107.19	104.86	104.76	105.38	105.52	105.34	105.87	105.8	104.56	106.5	105.18	105.33	103.22	104.95	106.47	106	105.81	104.7	104.44	105.99	106.45	105.61	105.08
109.16	107.6	106.91	106.56	105.03	106.65	105.9	104.6	106.56	105.88	107.05	108.81	106.63	107.05	107.96	106.87	106.66	107.72	107.34	106.51	103.48	107.71	107.54	106.82	105.85	105.29	107.07	106.07	103.76	105.29	107.32	108.05	105.78	106.69	105.89	106.05	106.58	107.17	109.14	106.64	107.14	106.45	106.89	108.62	105.28	106.87	106.39	106.3	106.8	106.6
107.96	108.63	107.19	106.7	108.68	104.7	107.09	106.66	108.9	107.43	107.61	105.97	109.11	106.74	106.95	107.74	106.36	106.78	109.91	107.3	108.37	107.36	108.37	108.95	107.55	108.38	109.65	106.7	109.25	106.95	108.61	108.09	106.51	107.74	107.4	106.55	105.59	109.24	107.45	107.73	107.46	105.93	107.49	105.76	107.08	105.72	106.93	107.65	109.22	106.71
95.586	99.991	99.311	98.28	97.412	98.971	96.883	99.86	96.896	95.904	100.34	99.889	97.627	98.9	98.367	97.844	98.493	97.08	97.562	98.523	97.878	97.866	97.832	98.798	99.476	96.068	98.036	100.11	98.047	97.501	98.239	100.48	97.122	97.575	97.768	97.331	99.511	96.482	97.802	98.134	100.29	98.682	99.93	99.266	98.438	99.254	97.364	97.749	98.528	98.416
108.67	108.36	109.88	107.77	107.77	107.77	106	106.98	108.23	109.2	109.5	110.23	107.75	108.3	107.54	109.35	107.33	107.24	106.73	109.32	109.31	107.9	110.58	105.08	107.38	105.47	108.15	109.81	108.31	107.71	106.4	107.71	110.02	108.55	107.84	106.54	108.31	106.7	108.1	106.1	109.08	107.27	106.83	107.9	107.69	108.28	107.06	105.35	108.68	108.06
107.59	110.1	110.54	107.47	108.2	107.15	108.54	106.72	109.75	108.89	107.96	109.84	110.15	108.79	109.31	107.25	108.43	108.73	109.2	108.59	108.77	108.28	109.42	109.31	109.63	106.68	110	108.25	110.28	108.05	109.42	111.34	109.2	107.91	108.41	106.38	110.6	109.13	108.01	108.97	108.88	109.02	108.48	106.27	109.2	109.59	109.18	107.86	106.94	111.32
105.6	107.02	106.83	106.64	108.8	104.85	109.63	106.84	106.43	105.91	106.41	105.22	107.75	103.85	107.87	107.46	106.34	107.79	105.41	107.93	106.56	106.23	105.9	104.36	105.29	106.87	107.51	105.41	105.91	107.09	104.73	106.03	105.45	106.09	105.56	107.3	104.64	109	106.29	107.47	107.26	105.61	109.1	103.86	105.74	107.29	105.58	108.35	106.96	104.82
107.33	106.2	105.44	106.15	102.88	106.52	103.47	105.3	105.1	105.75	105.82	103.43	104.74	103.97	106.08	105.37	103.44	107.36	104.25	109.26	107.36	103.93	105.79	105.85	103.9	105.88	105.98	106.7	104.1	104.68	107.72	106.04	104.55	104.2	103.03	106.19	105.64	107.02	105.74	106.4	107.35	107.14	105.39	107.48	102.96	105.98	108.84	104.97	107.48	107.74
98.323	100.27	99.523	101.26	100.8	98.239	98.445	98.267	98.997	98.419	100.04	100.01	99.337	97.388	98.619	100.34	97.72	98.01	100.57	98.479	99.055	99.91	98.225	97.281	99.3	98.684	98.851	99.299	98.155	99.797	99.443	97.854	97.507	95.201	100.02	98.967	100.52	97.117	100.32	98.239	99.493	98.443	100.43	98.377	98.603	98.491	98.276	99.733	95.876	99.269
106.23	105.36	105.81	103.98	107.94	105.74	107.08	105.53	106.74	106.55	105.35	103.36	106.04	104.28	107.1	105.81	103.46	104.16	103.78	107.4	106.57	106.42	105.32	105.59	105.53	107.73	106.28	108.1	104.92	104.98	104.2	107.56	104.48	104.82	105.46	106.3	104.62	106.56	106.49	106.74	106.43	106.89	107.79	107.29	105.07	107.77	106.59	105.17	106.81	106.4
105.81	105.56	106.33	106.27	107.62	107.23	106.83	106.79	107.31	106.79	108.84	106.17	104.94	105.58	107.14	107.88	106.32	106.25	108.41	106.51	106.4	107.88	108.76	104.4	104.61	106.06	107.02	106.3	106	107	107.17	108.21	107.59	105.65	104.18	105.92	103.88	107.27	106.17	109.17	108.32	105.24	106.48	105.77	104.64	106.51	106.78	107.28	107.72	105.78
107	109.56	109.34	109.11	109.39	107.81	108.69	108.68	108.65	108.49	106.85	108.43	106.6	107.7	107.67	106.55	108.67	107.03	107.37	109.66	105.61	109.07	108.23	107.99	109.23	105.57	107.04	108.77	108.45	108.34	106.63	108.74	107.96	108.8	106.07	108.46	107.07	107.78	108.03	109.21	108.21	107.77	105.02	107.54	108.22	108.36	107.29	107.73	109.1	108.32
103.39	100.51	100.68	102.76	104.14	103.19	103.53	103.52	101.6	103.59	103.82	101.61	101.61	101.32	105.49	101.3	101.83	103.76	98.835	103.6	102.41	102.34	101.33	101.98	102.09	104.5	101.79	104.38	103.5	103.55	102.6	101.6	101.88	105.6	102.6	101.93	103.87	102.47	103.72	105.25	102.64	103.65	103.57	103.56	102.62	102.41	104.23	102.67	103.15	102.03
108.26	107.78	107.21	107.03	111.16	108.46	108.47	108.46	109.42	109.33	108.26	106.77	108.4	107.94	108.18	108.98	107.73	108.39	109.43	109.59	108.72	107.82	107.95	108.38	107.3	108.01	107.97	106.64	107.87	110.13	107.67	110.47	108.4	109.09	106.7	106.9	108.72	109.89	107.36	107.26	110.21	108.85	109.46	109.17	110.86	109.14	110.01	107.62	107.07	108.25
107.04	107.26	107.42	109.27	108.82	107.05	109.25	108.38	109.46	106.48	108.76	108.24	107.21	111.32	109.29	106.15	108.98	108.34	107.68	106.9	107.77	108.73	108.74	107.98	107.12	107.75	106.57	106.48	108.91	106.15	107.74	108.41	107.54	107.55	108.7	107.44	106.64	106.31	107.15	109.04	106.48	107.77	107.44	108.84	106.07	106.59	109.22	107.04	106.52	107.37
106.31	104.8	103.53	105.33	106.39	106.56	106.58	105.96	105.92	106.91	105.55	105.07	106.27	107.3	105.09	108.42	105.7	106.38	109.17	106.65	107.46	106.93	105.73	105.63	107.4	105.18	105.55	104.07	106.3	105.82	105.06	106.94	104.41	108.55	104.73	106.62	106.39	105.13	105.51	104.95	107.81	106.82	104.97	105.71	107.78	107.11	107.47	104.31	105.93	105.05
102.35	102.4	99.75	100.95	100.47	99.134	98.84	100.42	99.893	98.82	98.892	101.43	102.6	99.859	102.5	100.9	101.8	98.615	101.86	99.992	100.96	102.51	100.14	99.08	100.53	100.75	102.5	101.88	100.38	101.58	100.04	100.72	101.8	98.885	100.29	102.98	102.3	99.998	102.87	101.84	99.739	100.3	100.27	102.03	100.26	99.581	100.5	102.23	101.21	101.7
106.93	107.69	106.6	106.31	105.96	105.71	106.19	105.7	106.17	106.02	106.31	107.46	105.56	107.04	106.34	106.05	106.23	106.18	106.16	108.22	104.83	107.5	107.69	105.96	105.75	107.86	106.55	106.19	107.97	106.28	105.74	107.26	105.77	107.2	107.57	105.19	106.78	103.92	104.4	105.83	106.73	103.44	107.63	104.03	104.45	106.51	107.78	105.98	106.24	105.82
105.31	104.06	105.52	107.36	103.32	105.27	106.17	104.33	103.79	104.48	103.46	104.93	106.99	104.98	106.47	104.9	105.56	105.72	104.71	104.52	105.93	106.23	105.61	107.88	104.26	104.86	105.77	106.56	103.21	106.26	104.74	105.14	105.94	106.63	105.06	105.42	106.22	104.36	106.31	104.51	107.11	106.21	103.26	105.48	104.49	105.9	105.24	105.45	106.2	104.09
107.73	107.75	106.25	108.71	108.51	109.98	106.62	109.07	109.65	109.33	108.08	107.55	109.06	109.45	110.51	110.15	106.5	104.96	108.6	111.39	106.3	109.25	109.02	106.91	108.29	106.98	107.97	107.18	109.01	107.16	108.97	105.76	108.66	107.78	108.87	108.7	107.67	106.3	105.96	108.01	108.93	107.13	108.03	108.84	109.03	107.14	108.39	109.05	109.88	110.26
109.21	108.94	107.65	108.65	108.23	106.71	106.66	107.18	106.87	108.59	108.08	109.11	108.79	107.53	107.81	108.25	108.64	109.55	109.18	108.3	110.37	108.21	108.29	108.79	108.14	107.88	106.55	109.85	108.55	110.8	106.94	108.81	106.93	107.24	108.36	109.26	108.77	109.13	108.85	109.85	108.4	108.68	109.13	108.71	106.71	108.55	106.6	107.14	107.66	107.16
98.219	97.728	95.681	95.624	96.647	98.481	97.57	99.483	98.126	97.758	98.548	97.829	99.52	96.437	96.405	97.656	98.476	97.035	99.054	98.977	98.707	98.421	97.822	98.252	99.181	98.338	96.86	97.975	99.039	96.613	99.314	96.699	97.241	96.919	98.162	97.771	99.254	98.306	97.528	98.798	98.904	100.27	97.083	97.828	97.793	97.359	99.719	95.837	98.342	99.109
107.76	110.2	109.4	108.71	106.5	109.05	108.87	109.63	106.59	106.84	108.48	107.89	108.97	108.79	107.6	107.93	108.06	105.5	105.96	107.33	109.43	107	106.17	108.44	111.51	108.03	109.17	108.4	105.74	107.85	108.37	106.25	106.35	106.21	110.14	107.83	106.17	106.88	108.47	108.46	107.56	107.24	108.73	107.19	106.34	109.8	106.92	106.85	108.85	107.14
108.48	107.3	107.01	107.83	108.8	107.67	107.3	109.78	109.01	108.31	109.76	105.84	107.69	108.88	108.66	107.75	109.35	110.26	108.38	107.47	108.25	108.92	109.13	108.87	107.75	108.07	107.15	111.22	107.71	108.62	108.6	108.49	108.56	108.13	107.54	110.24	108.91	107.89	108.9	108.82	109.35	107.43	107.55	108.46	108.13	107.56	110.42	109.21	108.99	108.33
109.72	109.47	111.11	108.39	111.97	110.72	109.9	109.48	111.29	108.55	109.69	109.35	112.66	108.93	110.48	110.98	111.47	110.29	110.88	111.19	112.18	111.73	109.63	110.14	111.25	110.15	110.26	108.03	110.38	108.59	112.34	108.63	111.09	109.91	110.09	110.8	110	109.9	112.03	112.27	110.57	109.13	111.84	109.51	107.38	109.7	111.17	111.42	110.87	107.24
105.59	106.89	105.37	103.67	105.13	106.95	106.29	104.53	105.91	105.35	103.89	105.04	103.96	105.05	106.47	107.55	104.91	106.58	104.68	104.8	107.72	104.82	104.42	106.71	104.5	105	105	107.87	106.56	106.6	107.4	107.13	104.42	105.62	106.54	105.79	104.02	105.75	102.03	104.48	105.77	105.38	103.98	104.55	102.51	104.11	107.94	104.55	104.72	105.41
99.382	99.073	99.772	97.693	99.701	99.304	99.801	99.842	102.1	100.88	98.99	101.64	98.944	102	101.9	98.805	99.285	101.17	98.988	99.469	99.601	102.13	100.95	100.73	99.826	99.443	100.63	99.64	100.17	99.607	100.62	100.06	97.964	99.57	99.876	99.74	101.2	100.16	101.99	101.27	98.939	99.14	101.04	96.941	100.2	100.14	98.704	98.664	101.26	99.974
106.18	104.81	107.17	106.6	104.36	105.87	106.97	109.37	104.1	105.87	107.5	105.45	104.94	106.04	104.28	105.33	103.62	106.2	105.37	105.47	105.92	103.69	105.72	105.76	103.95	106.43	105.9	106.05	105.64	104.76	105.47	103.86	105.7	106.98	104.85	104.37	105.49	106.84	102.59	104.81	106.71	106.35	106.37	105.79	106.13	107.38	105.39	105.16	106.87	104.63
108.04	108.35	108.72	108.85	108.57	107.15	105.25	108.31	108.45	109.62	107.49	106.64	106.19	108.85	107.47	105.66	106.6	108.98	107.13	106.66	108.41	108.31	108.57	107.66	105.56	107.58	107.67	107.53	107.02	107.57	107.69	108.18	108.63	106.9	108.52	108.14	107.12	106.92	106.85	106.45	108.7	109.15	107.9	108.47	106.76	109.6	107.33	107.86	107.98	110
96.166	98.42	97.467	96.63	97.366	99.227	97.009	97.424	96.542	99.095	98.229	97.601	97.587	99.249	100.68	97.336	97.716	98.259	98.183	99.222	99.043	100.14	99.057	99.009	98.717	96.597	97.254	98.186	97.455	99.334	98.239	97.334	98.365	99.913	99.327	96.82	98.648	99.812	100.62	98.203	100.08	99.191	99.675	96.157	99.27	97.316	98.314	97.865	97.008	100.23
109.76	108.01	110.77	110.14	105.9	108.87	106.73	107.41	108.95	108.95	106.87	108.36	109.97	107.55	109.08	107.71	107.2	108.94	108.41	109.26	107.98	109.84	109.17	109.08	108.15	108.41	110.22	108.12	108.28	108.99	108.72	110.2	108.63	108.56	109.24	106.82	106.04	110.21	110.5	109.21	109.27	108.42	107.24	107.92	107	108.53	106.8	106.97	107.13	109.81
104.13	105.49	106.25	106.91	103.95	103.81	101.99	105.91	106.12	105.96	102.97	105.32	106.85	105.86	105.29	106.66	105.02	105.71	105.67	106.08	104.25	107.5	107.63	105.65	104.42	106.06	105.49	106.83	106.45	106.8	105	107.13	106.36	104.52	107.01	107.23	102	107.08	108.24	105.97	103.74	105.7	106.19	106.32	105.03	104.08	105.44	106.8	105.58	106.48
108.01	109.64	105.29	109.11	108.55	108.08	108.08	106.46	108.28	108.62	106.92	108.1	106.74	108.49	108.68	107.54	108.26	107.31	108.42	106.82	109.42	106.75	110.08	110.61	108.08	107.55	108.71	107.97	106.02	109.06	107.68	108.01	105.78	107.69	108.17	108.87	110.22	108.7	107.67	105.52	106.53	106.06	108.13	106.25	106.67	108.78	107.54	108.06	108.53	108.49
105.29	105.72	105.17	102.43	104.35	106.48	107.74	106.37	106.06	104.3	108.36	104.59	106.76	107.08	106.63	105.12	105.97	104.52	105	104.95	105.66	108.14	104.66	104.27	105.87	106.18	104.72	103.48	105	106.01	106.04	106.89	103.44	106.98	106.98	107.53	107.93	103.58	104.65	106.86	104.69	105.71	103.37	104.08	105.63	104.6	106.94	104.26	108.7	106.8
99.819	99.24	101.85	101.88	99.075	101.78	100.24	100.19	100.04	98.833	100.41	100.49	99.912	100.64	100.56	100.35	101.91	99.899	99.583	99.356	99.47	101.85	100.57	101.21	99.694	100.31	100.56	103.11	99.428	99.977	100.92	100.54	101.31	99.412	100.61	100.23	100.2	99.881	100.95	100.68	98.948	102.01	101.65	101.23	98.878	102.67	100.2	100.74	98.283	100.45
104.99	103.99	103.84	103.56	104.59	106.03	107.69	106.64	107.46	106.13	105.61	104.36	104.94	108.03	105.9	106.09	105.8	105.65	102.88	104.85	103.79	106.13	106.07	104.67	105.57	106.81	103.78	106.52	104.81	105	104.9	106.22	106.55	105.94	107.17	105.3	105.29	106.81	105.6	105.76	106.94	106.38	105.32	105.77	104.82	104.53	105.41	106.49	107.77	105.82
97.883	97.169	97.241	97.823	98.413	97.455	100.19	98.978	98.825	99.079	98.597	100.53	98.26	98.231	98.099	98.373	100.64	99.991	98.342	99.145	97.583	100.5	98.081	98.407	99.807	98.356	98.519	98.973	100.33	99.544	100.71	99.259	98.931	98.834	98.578	99.475	97.196	98.781	99.767	97.937	96.99	97.291	97.804	98.783	96.883	101.13	98.697	97.946	98.68	99.311
104.44	105.69	105.47	107.03	104.88	105.37	104.77	102.41	104.58	106.6	105.47	106.97	105.6	104.83	106.77	106.36	108.62	105.78	107.51	105.51	106.61	106.28	107.8	105.15	103.32	106.02	105.64	107.44	106.37	106.05	105.78	106.95	102.42	106.85	106.58	106.14	107.04	107.41	104.62	106.61	106.61	104.44	104.28	105.8	105.67	106.81	104.44	104.99	106.25	106.6
97.557	97.728	99.087	97.89	98.825	96.868	100.11	99.401	98.76	97.267	99.357	99.246	98.674	98.551	99.629	99.373	97.959	100.73	98.302	99.067	99.466	98.2	97.753	97.677	99.304	97.096	100.25	100.96	98.915	99.647	99.233	96.706	95.568	100.2	101.34	99.61	97.85	98.766	99.069	98.485	98.102	99.791	98.229	99.007	101.23	97.794	99.132	98.053	98.863	99.366
99.774	97.041	97.602	96.875	97.792	97.471	98.288	97.382	99.892	96.741	97.09	97.984	97.62	97.282	98.026	96.96	95.817	99.07	99.222	100.25	96.202	97.783	98.787	98.881	98.117	97.066	96.887	95.158	99.074	97.513	96.3	98.041	96.624	97.251	97.979	96.724	98.882	98.192	97.543	95.311	99.997	98.077	97.524	99.124	98.34	96.281	99.086	100.01	99.9	97.555
106.1	110.09	108.36	107.94	107.8	107.02	107.58	108.23	108.34	109.54	110.21	108.22	107.31	108.4	107.57	108.53	108.89	108.65	108.04	108.79	108.08	108.22	109.35	106.25	107.02	108.54	108.18	107.22	106.02	107.38	106.85	106.67	107.68	105.08	106.61	107.68	107.83	109.39	106.39	106.72	107.3	107.16	107.04	108.4	108.77	108.41	107.65	107.43	107.24	108.48
107.39	107.58	107.74	106.91	109.3	109.26	107.21	107.45	107.91	107.84	106.29	107.97	107.42	109.46	108.46	107.53	108.8	108.08	110.3	107.85	107.44	108.25	104.44	107.18	107.01	106.93	109.09	107.45	106.33	107.27	108.5	107	107.87	108.68	109.34	107.98	108.07	107.74	106.68	107.61	108.96	108.79	108.43	106.81	107.75	109.03	106.55	106.55	110.05	106.04
105.61	104.22	105.01	105.77	106.74	104.92	106.47	107.32	107.48	104.7	105.59	107.31	104.68	103.79	104.16	102.52	105.89	105.43	105.98	106.17	105.44	106.03	107.1	106.44	107	103.85	105.09	103.39	106.15	105.87	105.59	105.05	106.38	104.81	106.39	105.13	103.59	106.48	105.89	102.44	104.82	104.41	104.55	104.3	103.78	107.8	106.91	104.49	108.75	103.86
107.63	107.84	108.02	107.61	107.3	111.73	106.48	109.11	108.02	106.45	109.17	107.6	106.71	108.78	109.66	109.01	106.16	106.25	109.69	108.61	109.34	108.84	110.09	108.34	107.76	107.68	108.17	108.65	107.22	109.04	108.62	108.44	108.27	107.2	109.13	107.79	109.54	107.71	107.05	108.1	106.56	108.55	108.36	107.99	108.34	108.97	108.53	107.66	106.27	106.81
106.99	103.99	109.1	107.44	105.41	103.99	105.16	108.09	104.19	108.69	108.39	106.18	106.64	105.62	107.82	107.14	106.34	106.79	105.96	105.03	108.37	104.79	109.38	105.34	105.71	103.55	106.21	108	107.91	106.83	107.25	109.47	106.48	106.98	105.29	107.56	106.84	107.01	105.47	106.08	104.78	104.67	108.12	106.13	106.72	105.69	108.88	107.72	106.38	104.9
100.13	101.42	98.599	100.85	99.193	98.779	98.771	98.802	97.581	95.771	97.372	99.21	97.371	98.327	99.788	97.57	99.06	98.892	98.531	100.07	100.11	101.29	99.867	98.348	98.206	97.723	99.836	99.383	99.009	100.29	99.411	99.688	99.361	99.396	98.314	100.45	99.403	98.136	98.226	99.638	98.843	100.3	99.686	97.467	96.941	99.626	99.588	99.586	97.672	99.062
106.39	107.99	105.71	102.37	106.36	105.65	106.21	106.76	106.67	106.42	107.37	107.46	107.6	107.48	107.72	108.33	107.78	104.68	105.67	106.66	104.88	104.91	107.63	103.83	107.98	107.69	106.67	106.27	104.61	106.68	105.69	108.57	108.59	107.26	107.17	107.47	105.82	105.99	107.56	107.86	106.04	105.34	106.95	107.15	105.33	106.33	104.52	105.37	106.17	104.76
104.96	105.17	105.33	106.7	105.47	108.83	106.23	105.07	105.94	107.05	105.78	104.19	106.18	105.71	103.34	105.03	105.75	105.15	106.08	104.63	106.49	107.17	107.04	103.89	107.17	105.35	106.56	107.66	105.76	106.13	104.85	105.12	103.52	104.93	107.14	107.04	103.34	105.3	106.44	104.22	105.8	103.78	105.99	105.66	107.21	106.31	104.12	104.48	108.82	105.82
106.08	104.88	106.31	105.3	104.8	105.71	104.42	105.04	105.51	106.14	106.07	103.9	106.14	106.74	103.81	107.15	107	106.06	107.51	107.14	105.41	107.04	104.71	102.96	105.23	105.23	105.29	104.35	104.98	106.54	105.08	105.18	104.16	105.75	107.75	105.76	105.87	104.26	107.29	105.86	105	106.99	108.07	104.04	104.81	105.78	104.28	105.6	105.66	105.22
103.25	104.47	106.74	106.57	104.48	106.75	107.16	103.58	105.55	104.92	105.66	104.4	107.49	103.95	107.27	107.19	106.29	107.97	103.36	103.76	107.8	105.02	106.81	106.48	106.19	105.23	104.47	108.25	103.1	104.92	103.91	106.06	106.89	107.32	106.15	103.77	105.35	105.87	107.28	105.12	105.3	104.92	105.26	109.86	102.98	104.4	107.28	107.02	105.42	106.19
104.87	104.96	105.46	104.22	103.11	105.31	106.13	108.25	106.71	106.24	105.68	106.45	106.38	103.39	106.55	106.69	103.7	107.91	107.74	107.12	104.66	105.69	107.35	107.94	102.75	105.52	106.3	105.43	106.22	104.5	105.01	104.65	103.75	107.18	106.89	103.89	105.58	107.45	106.01	105.23	103.6	106.12	104.88	106.84	106.91	106.1	106.22	104.8	105.29	105.27
106.94	106.41	105.85	105.87	105.79	106.95	104.48	104.92	106.35	105.38	107.17	107.47	104.44	104.64	106.68	105.96	104.91	105.38	105.17	103.42	104.11	104.67	104.77	105.19	107.86	106.86	107.33	106.68	105.79	106.39	104.21	106.7	104.86	105.63	107.16	106.32	106.75	105.48	108.28	105.23	107.4	107.06	106.99	105.9	105.33	107.45	105.01	106.31	104.73	105.22
106	103.73	107.23	105.77	105.76	106.42	106.77	106.21	106.07	106.17	106.77	105.03	105.26	106.98	106.73	106.35	107.15	106.83	107.23	108.7	104.8	106.63	106.86	107.06	106.15	106.33	105.87	105.08	106.54	105.56	106.55	109.25	105.67	106.69	108.23	107.54	106.31	108.55	106.41	106.48	107.23	104.99	104.33	107.66	107.01	105.24	105.15	104.38	105.31	105.62
98.462	100.59	100.96	100.61	100.35	99.345	100.82	100.26	99.919	102.05	98.885	101.98	100.39	101.24	100.14	101.4	100.76	101.55	101.5	102.31	100.64	101.14	100.96	100.98	100.92	103.25	102.79	99.801	100.24	101.01	102.44	100.47	101.79	100.57	102.3	100.25	100.93	99.595	99.785	101.38	101.33	99.836	99.736	100.17	101.35	100.2	100.05	101.91	98.816	99.453
106.29	107.15	107.23	106.77	104.22	106.34	107.05	105.82	106.64	105.84	107.73	107.04	107.86	105.88	104.45	107.33	107.93	105.95	105.65	104.24	108.39	107.4	108.26	109.28	103.92	105.09	106.54	104.9	105.83	106.76	108.88	107.2	106.4	106.8	105.12	103.66	107.25	106.84	106.48	107.15	106.32	105.49	107.19	107.25	107.75	105.46	105.84	106.74	108.38	106.39
106.44	106.47	105.78	105.53	104.37	106.42	107.09	106.8	107.5	107.17	105.79	106.72	106.12	105.63	104.72	109.99	106.65	105.23	106.12	106.53	105.73	107.22	105.93	108.34	106.95	106.59	106.19	105.24	106.18	106.11	106.52	106.88	105.26	104.27	106.08	106.56	107.17	107.43	104.92	107.04	108.26	108.48	104.92	107.97	107.29	106.57	105.45	107.23	106.83	105.87
108.53	104.59	106.84	105.55	105.32	106.22	106.78	104.45	104.42	104.82	107.02	105.97	105.48	106.45	105.51	106.32	104.33	106.75	107.23	105.83	106.61	105.96	105.72	106.19	103.35	104.92	106.7	106.26	104.62	104.78	104.78	103.32	109.46	106.5	107.26	105.87	105.35	107.86	105.35	106.31	106.33	103.9	104.95	105.87	104.92	107.22	104.6	105	105.71	105.09
99.326	98.432	97.478	98.411	97.965	98.569	98.904	99.595	98.072	98.468	100.14	98.317	98.982	96.878	98.421	97.69	100.36	99.978	100.84	97.288	99.135	98.876	97.922	100.45	98.434	98.824	97.456	99.674	96.988	99.469	99.76	99.189	99.475	98.273	100.43	97.886	99.296	99.543	96.947	98.462	99.157	100.56	101.09	100.72	98.736	99.17	98.877	99.67	98.752	99.056
107.33	107.65	106.21	108.27	110.51	107.73	109.32	109.37	107.03	108.89	107.51	107.19	107.4	107.93	106.11	109.62	106.49	107.59	105.98	107.99	108.86	109.79	108.71	107.82	107.89	106.36	107.77	110.12	109.31	107.65	108.96	107.3	106.47	110.04	109.65	107.95	107.77	107.92	106.7	108.77	108.6	109.44	109.78	105.87	108.15	108.19	108.92	107.35	106.1	109.06
98.759	98.831	98.077	97.829	97.548	98.98	97.67	99.588	98.004	97.926	96.947	98.225	96.894	98.731	96.619	97.233	96.645	97.1	96.871	95.982	97.943	99.775	97.054	96.061	98.487	98.173	97.978	96.388	98.571	97.798	97.566	97.572	95.845	97.9	99.339	98.794	96.721	97.907	96.616	98.976	96.963	98.736	98.394	99.209	97.651	98.624	97.569	96.902	97.432	100.89
111.82	109.91	108.64	105.74	108.72	109.62	106.3	105.58	108.48	109.33	108.63	107.9	108.39	107.81	109.65	106.59	107.3	108.62	106.69	106.95	106.71	106.36	107.17	106.73	108.73	107.21	109.72	108.54	106.75	108.8	107.43	106.92	107.72	107.4	106.65	106.5	105.68	106.19	106.92	107.69	107.3	110.53	107.53	108.61	107.5	109.69	109.03	105.81	108.73	107.26
107.5	108.19	105.22	107.12	107.48	105.99	107	106.46	105.5	107.84	107.15	106.07	106.76	105.06	105.64	105.74	104.47	106.42	106.84	108.81	106.06	106.62	105.17	105.31	105.03	108.27	106.11	104.59	105.99	106.55	105.05	104.75	106.58	106.82	105.1	107.17	105.4	106.64	106.7	104.68	107.88	105.1	107.11	106.01	106.47	106.81	106.29	105.96	106.62	106.41
105.95	105.23	105.87	107.02	107.74	107.31	103.39	105.49	104.67	105.17	106.9	103.87	105.84	105.61	104.23	106	107.1	105.07	104.96	106.59	105.4	105.57	105.37	106.67	105.13	105.47	105.89	106.52	106.18	104.99	106.85	105.19	106.68	106.94	105.87	106.72	105.44	105.92	105.07	105.8	107.14	106.2	107.26	105.28	105.91	105.52	104.68	105.72	105.41	106.13
106.4	108.64	110.33	107.47	110.04	109.65	108.66	107.48	110.9	108.32	107.61	108.88	106.69	106.45	107.09	107.5	108.99	109.91	107.21	107.78	108.55	107.45	108.75	109.42	104.81	108.08	106.85	105.92	106.96	108.22	109.34	108.78	108.21	108.42	109.74	107.61	108.97	108.22	107.97	109.52	108.37	107.76	109.02	106.68	107.42	109.8	109.25	108.28	108.3	107.8
101.52	99.021	100.5	99.106	100.53	100.86	100.04	100.95	101.53	101.15	101.67	101.81	101.01	101.45	100.85	100.21	101.43	101.08	98.171	102.48	100.76	98.174	100.09	98.035	100.49	101.4	103.51	101.06	101.31	101.7	100.74	103.37	102.76	100.16	99.577	99.876	101.25	100.57	102.4	101.89	100.85	101.95	101.73	101.63	100.76	100.72	99.778	99.816	100.94	99.941
107.54	108.91	107.64	107.42	108.68	109.25	106.79	108.39	108.65	107.71	108.28	106.6	107.74	109.54	108.2	106.79	107.54	108.28	108.09	107.08	108.32	108.61	110.38	110.02	108.12	107.38	107.91	107.58	109.84	108.04	108.82	109.94	108.27	107.32	109.21	108.24	109.02	106.86	106.89	107.32	107.31	106.58	108.31	107.98	109.69	109.63	108.04	110.75	109.97	108.46
112.26	108.62	110.3	108.9	110.23	108.52	112.29	110.21	111.43	109.79	110.92	110.65	109.11	111.05	111.24	110.45	111.05	109.46	110.46	109.54	110.38	109.16	110.12	110.18	110.16	109.44	110.59	110.84	112.03	110.67	110.76	109.99	110.35	110.04	111.43	109.91	108.96	112.18	108.14	109.61	111.64	110.64	109.85	110.41	108.76	110.25	111.93	109.89	108.46	111.37
105.56	103.12	106.94	108.46	104.02	104.44	103.2	104.84	105.6	103.99	105.23	104.85	104.14	104.67	104.89	102.42	105.63	102.68	106.53	106.47	103.79	106.19	105.25	104.8	105.75	105.33	104.6	105.79	105.55	104.28	105.69	107.37	106.95	105.47	105.58	106.07	104.45	105.89	107.69	104.7	108.71	106.75	105.19	105.73	105.92	105.67	103.04	106.38	106.52	104.78
104.53	105.06	106.43	106.87	106.52	104.48	103.85	106.49	105.34	107	103.21	106.37	105.71	107.35	107.73	106.15	106.37	104.46	106.79	105.65	103.07	106.33	107.91	106.24	104.74	105.84	106.11	105.94	107.13	106.14	107.41	103.73	106.06	106.89	106.17	106.21	105.66	106.08	106.99	106.67	108.82	107.05	106.35	104.85	107.77	107.07	105.25	105.72	105.38	105.81
104.85	105.72	106.67	106.41	107.42	106.22	105.92	105.9	106.23	104.33	105.79	105.65	104.89	103.02	104.7	106.94	107.07	105.57	106.47	103.56	107.99	105.89	105.4	107.57	107.04	104.75	104.83	104.25	104.31	106.82	104.52	105.52	105.38	106.49	105.4	104.07	102.33	104.38	103	105.44	107.31	105.94	104.47	105.82	104.07	104.6	104.82	106.24	105.23	105.15
106.57	104.91	108.8	106.34	105.87	104.62	105.63	107.36	105.53	105.46	105.91	107.14	107.43	107.17	106.21	105.55	106.04	106.12	107.03	106.53	105.29	105.97	105.94	104.4	106.33	107.23	108.2	103.06	105.4	108.13	106	105.76	105.53	106.66	104.14	104.64	103.66	106.4	106.4	105.11	104.32	104.22	105.5	106.81	104.34	105.99	104.76	106.85	105.34	107.69
109.5	110.4	108.34	108.87	109.08	108.1	107.91	106.74	109.13	112.07	106.79	110.47	108.2	106.49	108.73	109.89	108.89	110.46	106.58	107.76	110.25	109.53	106.85	108.68	107.73	107.68	109.8	109.86	110.03	107.67	108.48	107.09	105.95	108.71	108.44	107.15	106.77	108.44	108.62	109.84	109.91	107.77	110.8	108.7	110.11	108.48	108.46	108.03	109.08	106.74
106.49	106.34	106.36	105.33	106.33	103.08	106.62	103.81	106.08	105.38	104.4	107.62	105.57	107.39	106.86	105.97	106.72	105.07	105.91	104.91	107.03	106.57	106.38	105.16	106.32	104.9	105.96	105.19	106.01	105.33	103.76	106.66	104.11	105.62	104.71	106.1	105.39	105.71	106.3	105.9	106.07	105	106	105.96	105.31	105.36	104.67	105.84	104.91	105.49
101.46	101.5	100.53	100.01	101.2	100.2	100.27	101.4	99.883	100.49	98.869	99.735	102.95	100.82	99.069	99.829	100.93	101.92	99.507	101.35	102.28	100.79	101.36	101.39	101.16	100.4	101.15	101.76	101.37	99.844	101.12	102.49	101.44	101.53	101.01	100.18	100.32	99.969	98.177	100.41	100.39	101.33	102.12	99.691	98.392	99.348	98.431	102.33	100	101.58
111.27	107.68	108.38	105.28	109.01	105.52	106.39	108.48	105.76	107.63	107.55	108.56	107.19	106.88	107.85	106.11	109.49	108.47	109.36	106.52	107.69	107.84	107.54	107.04	108.07	108.48	106.92	106.9	105.93	108.8	110.34	105.38	107.19	106.82	106.98	106.61	107.92	107.4	109.7	108.1	107.57	108.49	107.77	107.67	107.7	107.66	110.56	106.87	109.49	106.26
100.96	101.22	99.609	98.439	100.48	101.36	99.347	98.437	98.091	100.87	100.97	100.9	102.01	99.446	97.588	101.48	101.27	101.62	102.12	101.99	101.2	101.45	101.32	101.72	100.14	101.7	97.649	101.62	100.89	100.62	99.752	100.02	100.48	100.34	102.19	102.2	100.7	101.73	99.884	102.16	101.16	101.31	101.9	99.597	99.778	100.2	99.514	102.33	99.924	100.49
105.06	106	105.6	104.72	105.71	104.66	105.45	106.91	104.47	104.86	105.54	104.86	104.31	102.82	105.36	107.89	105.39	104.87	105.48	105.79	104.6	104.3	104.26	106	106.9	106.75	106.42	104.33	105.49	104.83	105.21	105.23	105.39	106.74	106.49	105.61	103.29	106.25	107.63	108.59	105.23	106.73	103.87	105.29	105.28	106	105.58	103.26	105.53	106.91
105.45	105.76	103.92	104.07	104.88	106.45	103.84	106.23	104.02	105.97	105.3	107.04	105.05	106.36	106.09	105.63	105.03	108.25	105.65	107.2	104.61	107.22	105.47	106.89	101.84	106.65	103.92	105.06	106.54	106.07	105.25	105.06	104.78	105.53	106.47	105.33	103.79	103.22	107.6	106.04	106.76	108.45	105.52	103.71	103.93	102.54	104.76	105.37	106.03	105.56
98.58	98.305	99.08	97.272	96.139	98.953	97.158	96.619	96.52	96.32	97.649	97.284	97.757	98.648	98.881	96.233	97.658	97.966	98.134	100.72	98.611	96.688	96.081	98.548	98.741	98.193	97.586	98.726	98.788	98.713	97.165	99.373	97.182	100.49	101.13	97.739	99.474	98.361	97.241	98.461	97.962	97.049	96.523	97.074	98.398	98.984	97.95	97.625	99.062	98.937
105.98	110.52	110.21	109.52	107.09	109.49	109.49	109.47	108.04	108.39	108.57	106.24	109.81	108.72	107.94	109.59	107.61	109.79	110.1	109.59	108.22	108.82	109.89	108.06	109.28	110.1	108.06	106.4	107.34	107.06	106.46	107.45	109.23	107.02	108.25	106.79	109.04	108.1	108.73	107.54	109.11	107.13	109.03	109.79	109.17	109.06	106.67	107.22	107.1	111.05
106.09	107.34	108.09	107.87	108.82	106.92	108.04	109.21	108.43	107.55	107.57	111.26	108.67	107.84	107.13	107.35	107.75	106.88	106.51	107.99	105.32	108.2	108.98	109.5	110.07	107.14	107.69	107.97	110.33	109.37	109	108.53	108.79	107.88	110.26	106.97	108.15	106.46	106.13	107.14	107.75	109.55	106.63	107.92	106.97	107.14	107.31	109.94	107.07	108.52
111.32	110.07	109.66	107.77	108.14	108.17	109.08	108.95	108.34	108.59	107.66	108.89	106.84	108.27	110.54	108.88	107.6	109.75	110.48	108.86	106.99	108.48	108.5	108.87	111.11	108.87	110.5	108.47	109.59	109.92	109.26	107.52	108.34	108.64	108.64	109.95	109.41	106.34	110.03	108.78	108.99	107.38	109.62	109.8	106.66	110.15	105.95	109.05	106.99	106.99
106.04	107.24	106.68	106.84	105.98	107.83	107.03	104.91	106.21	105.43	106.64	105.95	107.93	107.12	104.38	107.41	105.2	107.07	104.65	108.73	106.17	107.08	105.74	107.21	107.55	105.97	103.83	105.56	105.5	105.37	105.84	105.62	107.14	102.93	106.85	105.43	107.76	107.4	108.98	108.22	105.47	107.7	105.56	106.57	104.96	105.94	106.63	105.86	105.47	107.01
100.17	102.89	100.38	102.27	102.62	99.783	99.172	102.16	101.94	100.64	101.15	103.12	98.93	100.31	99.817	100.51	99.897	101.54	100.65	101.14	103.82	99.385	100.31	102.07	100.99	98.323	98.243	99.876	102.18	102.15	100.73	101.61	98.314	98.184	101.15	99.77	101.57	100.33	98.376	98.758	100.82	99.401	101.98	99.018	101.93	102.79	99.066	99.845	99.603	101.92
100.28	101.99	100.96	101.8	99.505	98.871	100.48	102.65	100.83	100.88	97.741	100.61	102.2	100.62	99.672	101.91	99.551	98.492	99.63	100.13	99.863	102.64	100.3	101.14	101.5	101.56	101.27	100.83	99.498	99.609	101.07	100.39	100.31	99.763	100.16	100.98	99.492	100.55	102.9	99.106	101.24	101.62	100.1	100.37	102.25	100.85	98.131	100.86	98.388	98.777
101.11	101.54	100.35	102.6	100.46	99.472	103.61	100.31	99.651	100.24	101.88	99.207	103.17	100.35	102.94	101.04	101.27	99.049	101.43	102.19	101.53	98.84	100.09	102.41	99.818	101.01	101.15	100.99	102.34	100.59	101.09	100.24	101.64	98.154	100.5	99.592	101.15	101.72	101.12	100.95	101.17	101.12	101.02	100.32	98.613	101.98	99.928	100.11	100.38	101.19
107.14	106.95	106.24	107.04	106.27	105.6	107.54	106.66	104.28	105.74	108.4	107.01	104.91	107.9	107.46	104.83	106.28	103.73	107.91	105.43	103.72	107.11	106.16	105.93	106.74	107.18	106.42	109.88	106.04	106.08	106.07	106.93	106.02	105.21	108.05	106.66	105.46	106.74	105.55	108.52	105.31	105.66	106.35	105.92	108.57	105.9	106.77	106.21	106.01	107.09
105.38	104.9	105.96	105.17	104.25	103.91	104.12	108.35	105.18	106.04	105.75	107.82	107.38	107.04	106.87	105.67	105.24	107.36	105.36	103.96	107.22	106.03	105.19	106.53	106.1	104.15	104.9	103.8	105.58	105.11	103.62	104.28	106.03	105.09	106.26	106.07	104.82	105.67	104.19	104.04	106.12	104.81	103.47	107.66	109.83	105.57	105.33	106.14	105.73	105.76
108.41	109.68	108.16	107.33	106.7	109.11	107.22	107.62	111.04	109.3	106.6	107.92	108.89	108.05	106.78	107.77	109.45	107.41	104.94	106.19	108.63	108.42	108.99	109.18	109.14	107.76	106.23	108.02	105.57	107.99	107.07	107.71	107.77	110.33	105.98	108.81	104.94	106.99	105.45	109.52	106.36	107.08	107.07	109.1	107.48	106.53	107.4	107.21	109.21	108.74
109.28	107.83	109.03	109.59	108.53	107.53	106.45	108.03	109.41	107.83	108.48	106.88	107.93	108	108.59	109.4	109.17	107.38	108.54	109	106.52	112.03	107.79	110.81	110.81	108.67	108.46	108.89	105.94	109.16	109.54	107.6	107.73	106.23	107.03	108.54	109	107.77	108.04	110.18	108.91	110.7	107.32	107.7	105.37	107.05	106.81	109.07	109.53	108.89
104.33	104.71	105.94	105.49	107.16	105.46	103.43	105.67	104.15	107.63	104.69	104.43	106.49	102.31	107.95	106.13	104.75	104.86	105.15	105.38	103.92	103.25	104.61	103.56	105.69	107.29	105.37	105.62	104.79	107.11	106.21	105.74	104.23	104.19	108.09	103.74	104.88	104.8	103.49	105.19	105.98	105.6	105.83	105.23	104.87	106.29	104.95	105.23	105.99	105.15
100.99	99.831	99.195	98.277	98.713	100.25	102.47	99.922	98.972	100.82	100.72	101.6	101.3	98.972	102.58	100.33	101.72	102.1	99.525	101.74	97.589	100.41	101.26	98.44	100.49	100.24	101.29	97.184	98.546	100.1	101.59	99.744	100.91	100.33	101.88	99.838	98.217	102.36	101.08	100.24	101.02	99.522	101.24	100.51	100.31	100.58	99.413	99.819	101.82	101.59
106.41	105.33	106.77	103.27	105.49	105.16	106.44	102.96	106.16	105.6	104.86	106.89	106.98	105.7	106.14	104.7	104.26	107.71	105.01	105.66	103.6	106.59	105.9	107.32	103.64	106.83	105.87	105.08	102.35	106.16	104.83	105.35	107.82	106.03	104.28	105.83	106.3	104.67	105.09	106.07	108.51	104.92	106.17	105.41	106.44	105.41	107.27	106.52	105.67	106.07
103.03	103.59	101.63	103.69	102.77	101.82	101.34	103.54	102.33	101.52	102.9	101.85	101.3	102.55	104.97	101.88	102.87	100.39	102.48	101.09	102.98	102.35	100.84	99.455	101.49	103.57	104.54	102.81	104.32	102.04	102.3	104.29	103.94	104.84	103.61	103.34	103.1	104.39	104.82	102.06	101.9	103.06	102.75	102.38	104.32	102.48	102.89	101.02	103.05	104.69
105.65	104.58	106.49	106.18	104.69	107.34	104.71	106.93	105.28	104.26	106.25	105.59	108.35	105.94	104.81	107.71	104.87	104.41	105.54	103.82	106.39	105.01	103.42	106.46	106.36	104.61	104.65	105.32	103.92	104.35	106.22	105.03	105.32	108.64	105.66	102.93	104.46	106.2	106.97	106.51	104.35	102.57	105.37	106.13	106.64	106.53	103.75	105.95	106.11	105.42
107.22	109.71	109.11	106.55	107.2	108.86	108.16	110.12	105.83	107.48	106.25	107.11	108.39	109.03	106.74	108.4	107.69	109.39	108.17	108.5	109.39	108.75	108.55	107.43	106.99	108.37	108.2	107.26	107.76	107.71	106.06	106.07	108.74	106.99	108.53	107.6	105.46	108.64	110.29	108.11	108.41	106.99	107.67	107.73	105.05	106.35	108.51	106.04	106.97	107.27
101.56	106.38	106.73	106.31	103.93	106.16	106.65	105.13	105.05	105.8	104.3	104.79	105.14	106.4	105.72	105.44	103.87	104.01	105.37	105.89	107.54	106.67	104.26	106.22	106.7	103.03	107.15	105.83	104.95	105.35	104.17	105.14	105.03	105.3	104.69	104.78	106.38	104.05	104.31	106.79	104.23	106.94	105.52	107.66	107.11	105.28	105.12	104.67	105.46	106.25
101.09	99.571	101.98	99.306	99.067	99.805	100.32	101.8	99.91	98.734	99.778	100.27	100.61	101.13	100.71	99.089	102.3	101.93	100.12	99.791	102.86	99.874	101.71	100.5	99.038	99.835	100.86	99.816	100.96	98.979	100.85	101.35	102.24	99.85	101.6	102.3	100.77	101.73	99.15	100.12	102.29	99.56	100.84	101.4	96.733	100.8	100.17	101.03	101.15	103.43
105.84	104.21	106.98	107.28	105.27	108.4	106.37	104.03	105.67	106.45	107.07	105.52	105.61	104.96	106.58	105.96	107.73	105.64	105.17	106.99	106.11	106.78	106.76	105.13	104.93	105.34	106.21	106.21	106.29	107.22	105.89	103.86	105.55	106.88	105.25	107.02	105.59	104.76	103.45	106.78	105.9	105.47	107.09	106.85	104.91	104.97	104.52	105.6	106.02	104.07
107.01	108.19	109.55	108	108.88	109.68	108.06	110	109.74	106.43	109.36	107.74	108.84	108.88	106.31	108.82	107.67	108.49	107.18	109.37	106.89	109.84	108.95	107.59	109.39	109.21	110.67	107.22	108.79	106.34	110.06	108.42	107.59	106.98	108.63	108.62	107.84	107.22	105.67	105.5	108.41	108.29	109.47	107.7	107.57	108.61	107.98	108.59	107.12	107.88
108.15	108.95	107.88	109.6	107.72	110.05	108.28	105.63	108.63	109.57	109.72	106.77	108.22	108.12	110.22	107.63	108.5	109.84	108.52	107.89	107.04	106.71	108.65	109.86	108.46	108.27	109.55	107.21	106.37	108.1	107.96	108.04	108.76	109.83	110.01	108.25	107.35	109.49	107.7	108.47	109.48	106.75	107.3	108.7	108.8	109	108.25	107.96	106.79	107.85
105.98	107.68	106.3	108.31	105.65	107.51	106.48	105.62	107.52	106.59	106.64	108.1	108.71	105.57	108.19	106.88	106.11	106.81	107.1	108.35	108.67	106.38	104.91	106.27	108.35	105.57	104.42	106.79	107.19	103.38	106.46	105.25	107.47	105.12	106.12	107.73	105.63	108.86	106.27	105.66	106.82	104.18	105.08	107.82	105.6	106.92	107.37	107.82	109.22	109.16
109.32	108.05	107.35	106.92	108.51	107.89	107.5	112.32	107.23	106.61	108.55	106.63	108.31	107.22	109.28	108.98	108.1	110.13	107.75	107.32	109.4	106.66	106.65	107.85	108.98	106.01	107.34	107.43	108.52	107.36	107.96	109.52	106.71	107.7	107.64	106.27	108.81	107.1	108.52	108.15	108.65	108.67	108.9	109.74	109.11	106.47	106.7	108.56	108.72	109.76
104.21	107.51	106.17	106.05	106.28	106.39	105.22	107.31	105.83	109.24	107.4	104.95	108.05	106.16	106.07	110.38	107.15	107.7	106.98	107.12	107.26	107.49	105.78	104.69	107.07	107.88	106.25	105.27	106.84	105.63	106.25	106.3	105.79	106.82	104.78	106.87	107.07	107.44	106.76	105.72	106.1	107.74	104.99	106.78	107.47	105.42	108.34	106.93	105.58	105.79
108.58	109.9	111.69	111.97	110.65	109.48	110.55	109.58	108.8	111.84	110.54	108.84	113.35	111.47	114.47	112.18	110.41	109.78	110.22	110.06	111.16	108.28	110.97	110.34	111.26	108.49	110.27	108.17	108.53	110.4	107.86	109.28	110.82	111.09	109.62	109.86	110.05	111.08	111.54	110.48	112.14	111.07	109.66	112.65	109.85	111.01	111.04	109.77	110.59	112.44
107.72	109.04	109.41	109.42	107.6	108.41	108	108.1	107.7	108.54	108.97	107.68	107.16	108.21	108.05	108.01	108.81	107.9	107.78	107.43	105.52	109.26	106.68	109.98	107.66	107.5	108.24	108.49	110.07	109.44	108.24	106.94	108.16	107.1	107.17	104.47	108.65	105.73	107.63	107.81	110.5	108.14	107.11	107.73	109.24	108.28	106.65	109.29	108.69	109.16
104.09	105.16	107.21	103.91	105.79	103.93	105.66	105.08	104.6	105.35	105.05	106.73	106.24	103.26	105.2	105.07	104.04	104.29	104.81	103.94	104.58	105.36	105.42	105.01	105.85	106.23	107.22	104.67	105.17	105.4	104.1	105.57	104.93	104.03	107.3	104.6	105.4	105.58	106.88	104	107.67	104.64	103.96	105.62	104.43	106.33	104.43	105.64	105.63	104.82
108.68	108.87	109.59	110.06	109.09	106.92	106.12	108.94	108.69	106.27	109.72	108.18	110.07	109.43	107.17	107.88	106.73	108.95	109.78	106.81	110.7	106.67	109.76	107.87	108.57	109.45	107.44	106.25	109.58	106.94	107.42	109.58	108.67	108.06	108.56	106.48	108.19	109.27	107.56	108.09	110.03	106.63	106.87	108.13	108.97	108.94	107.82	107.82	108.23	108.23
109.63	108.22	106.91	109.33	108.9	107.08	107.83	107.1	106.62	105.5	108.87	107.58	106.45	109.3	106.85	106.21	107.66	108.75	107.26	106.98	107.73	108.29	107.2	108.58	108.64	106.27	110.37	106.52	108.2	108.33	106.5	108.09	107.13	109.59	108.32	106.09	108.56	106.25	108.51	109.1	108.53	109.73	107.51	109.02	107.24	107.83	108.5	107.35	108.19	107.38
107.07	105.65	104.65	107.15	108.51	106.05	106.69	105.8	106.51	107.19	105.27	107.63	104.06	106.32	106.2	106.77	105.45	105.85	105.9	103.1	104.29	106.98	106.17	105.77	107.66	109.36	106.83	108.06	106.72	107.41	105.39	106.56	107.44	108.02	106.08	107.27	104.13	106.69	105.49	105.13	106.17	105.98	107.33	107.73	105.04	108.82	106.72	106.97	106.3	105.11
104.74	105.04	106.36	108.38	104.61	105.56	106.51	105.83	106.32	104.52	105.41	106.91	106.08	105.73	105.02	105.62	106.44	106.7	103.79	105.52	104.97	106.66	105.29	106.88	107.5	105.3	106.35	104.22	104.92	105.77	105.76	105.78	105.25	107.12	106.47	105.25	105.85	106.23	105.79	104.75	105.94	105.55	105.68	105.54	107.7	104.6	106.59	105.08	105.71	105.36
105.85	104.67	105.45	104.55	105.85	105.04	105.57	105.43	105.85	106.37	103.69	106.06	103.31	107.27	105.66	107.39	103.45	106.33	108.23	106.89	107.35	106.64	106.14	104.74	105.16	105.23	105.45	106.66	104.58	105.61	103.02	106.64	104.58	105.35	105.05	104.84	105.69	104.86	105.54	106.66	105.58	103.17	103.66	104.92	104.67	105.06	105.57	104.68	107.89	106.04
99.355	95.735	99.381	96.287	97.674	99.557	98.064	97.742	98.269	97.548	100.1	96.17	97.361	98.664	97.915	97.544	97.808	97.415	97.958	97.365	95.217	97.866	97.814	99.395	98.984	96.403	98.835	96.214	96.892	98.373	98.074	97.386	98.144	99.132	97.542	98.069	96.467	98.005	97.174	98.594	95.982	97.888	97.003	98.548	98.97	100.15	97.142	98.669	97.419	96.222
106.51	105.28	106.8	106.7	106.86	107.95	108.02	106.34	106.52	107.11	106.21	108.03	107.29	106.9	107.17	105.36	104.9	105.53	107.02	104.55	106.38	106.98	105.61	106.78	105.53	108.67	109.02	104.3	107.08	107.69	106.42	106.3	106.26	104.91	106.81	102.87	105.64	104.38	104.92	105.66	108.8	106.03	105.43	105.47	106.68	108.06	106.15	106.55	106.67	108.07
108.84	107.43	107.41	106.75	109.58	108.13	108.19	109.18	104.62	108.63	106.97	108.62	106.31	106.52	108.65	108.77	109.26	108.17	105.99	108.27	107.06	109.3	109.34	107.34	105.32	106.49	106.67	108.68	108.45	108.38	108.26	108.57	109.24	108.74	108.46	107.68	107.63	107.76	107.22	107.97	107.18	108.83	106.03	107.93	108.22	108.57	108.55	108.47	107.1	107.63
103.2	106.66	106.96	105.54	105.8	105.15	107.45	104.54	104.37	106.31	106.86	104.65	105.94	106.14	103.48	105.83	107.33	106.6	106.68	107.03	104.6	104.97	108.5	108.28	107.37	106.33	106.92	104.35	105.47	104.74	107.89	107.02	106.9	106.35	107.47	105.77	107.04	108	106.91	106.31	105.06	106.39	104.92	105.24	107.59	105.17	106.77	105.1	104.47	105.3
107.22	108.11	107.46	108.56	108.1	107.79	108.04	105.79	108.35	108.45	109.88	110.53	106.95	110.27	109.46	107.89	109.72	107.89	107.44	109.37	108.06	109.04	107.63	108.49	108.75	107.92	109.03	105.74	109.7	107.89	109.25	107.76	106.13	108.33	108.35	108.25	108.79	106.54	107.52	106.93	110.49	106.21	106.31	108.47	107.3	107.47	108.76	106.54	105.75	109.98
108.4	107	108.4	107.61	108.3	104.8	106.82	108.57	109.97	108.5	110.52	109.75	109.45	110.13	107.33	107.6	109.1	107.43	106.95	110.65	107.17	107.45	106.68	106.81	109.13	109.32	109.24	107.18	108.55	107.83	108.84	108.81	108.29	107.73	109.55	108.71	107.53	109.3	108.27	106.94	109.74	108.23	107.47	107.66	108.65	108.61	108.95	107.18	107.42	110.08
105.02	105.3	106.18	106.35	105.16	104.81	107.47	108.21	106.74	106.75	106.18	104.53	104.93	104.91	104.16	105.86	106.66	104.36	105.35	105.1	104.33	107.98	104.27	105.71	103.3	106.33	104.15	107.03	105.25	106.41	105.81	104.36	107.16	105.01	105.1	106.5	106.62	106.26	106.2	103.4	107.33	105.29	105.67	104.89	105.12	106.03	106.37	106.74	104.17	105.91
105.59	106.25	106.91	104.4	104.78	107.49	106.95	105.83	109.73	107.02	108.16	103.6	108.22	106.18	107.17	106.19	108.26	106.46	107.26	107.16	108.38	106.66	107.84	103.55	106.14	107.45	106.15	107.25	106.44	104.68	106.93	107.06	108.25	107.44	106.27	105.4	106.24	106.63	108.21	106.53	104.47	108.36	106.16	106.62	106.47	107.91	106.46	105.61	106.61	105.93
99.396	97.514	99.035	99.512	98.079	96.878	98.384	99.59	98.463	95.929	98.873	97.088	99.08	98.542	97.5	96.895	98.443	97.905	97.775	97.345	99.88	97.688	98.078	98.208	97.319	97.977	95.366	95.848	100.56	98.362	100.44	97.279	98.012	97.172	97.069	97.49	98.947	98.206	97.974	98.483	98.904	100.03	96.43	96.782	98.47	99.26	97.268	99.8	96.986	99.301
107.15	107.53	105.11	106.43	106.07	102.56	106.22	105.81	104.4	107.37	105.15	106.79	105.99	105.7	105.79	107.45	107.1	106.29	105.66	106.53	106.18	106.9	106.42	105.44	107.47	105.72	105.1	105.51	104.98	105.64	105.08	107.26	107.46	106.71	105.81	107.31	107.45	107.23	106.18	105.92	107.25	105.96	105.17	106.98	106.47	106.78	105.23	103.11	105.69	106.17
101.44	101.64	102.3	100.98	99.319	98.374	102.07	101.62	100.82	99.901	102.98	101.6	101.57	98.634	100.7	100.82	103.08	99.472	100.45	101.24	99.117	98.259	99.09	99.509	97.914	100.61	98.738	101.68	99.976	100.32	101.2	100.34	99.97	99.758	101.31	101.28	101.83	98.115	101.18	99.896	100.51	100.16	101.8	103.3	100.5	100.79	101.76	99.842	100.17	100.69
107.97	107.2	109.89	108.02	109.44	107.62	109.74	106.94	109.51	107.64	108.35	107.83	105.2	110.86	109.71	110.71	108.01	107.99	105.72	107.89	108.5	108.37	108.61	105.79	107.66	107.71	105.75	109.3	109.26	110.67	105.97	110.43	106.27	108.13	108.86	109.46	108.62	107.62	107.93	109.82	110.25	107.34	108.23	107.69	108	107.87	107.71	108.51	108.44	109.71
105.96	106.28	104.24	106.75	107.99	107.18	106.38	109.53	108.51	106.19	107.94	106.58	106.84	104.76	105.88	106.63	107.16	105.69	108.12	107.33	108.75	108.91	106.37	107.14	106.42	105.57	107.34	105.51	107.9	107.64	105.38	107.74	108.16	105.12	106.97	105.08	104.43	107.3	107.84	107.68	103.66	106.09	106.83	107.23	108.79	105.98	105.34	109.36	106.47	107.12
99.983	101.89	101.12	99.077	101.5	98.856	100.44	99.848	101.98	101.52	100.47	100.61	99.534	100.63	99.817	102.65	100.39	99.978	97.514	98.067	99.595	99.489	101.83	99.11	101.03	101.41	98.401	100.37	101.51	99.067	101.06	102.35	100.75	100.03	99.651	100.97	102.3	99.571	102.53	99.759	99.699	102.12	100.19	100.69	99.617	99.482	101.16	101.96	98.206	97.394
107.5	110.08	110.83	108.66	109.94	108.81	108.45	106.79	107.97	108.49	110.06	109.34	108.13	109.12	108.98	109.71	107.4	107.03	107.6	108.36	106.68	109.23	109.17	108.58	108.75	107.86	107.83	108.41	110.04	108.65	106.88	108.42	107.05	108	107.7	107.12	109.17	108.25	106.26	110.92	109.49	107.79	108.94	107.52	109.48	107.12	110.39	107.97	107.41	109.53
98.817	97.977	96.581	97.36	95.98	97.534	96.882	99.456	98.449	98.475	95.988	99.838	100.14	98.991	99.297	96.203	96.563	100.18	97.543	99.656	99.104	95.395	99.503	97.531	98.308	99.147	97.83	99.711	96.466	97.901	97.304	97.987	98.703	97.366	99.054	97.498	98.036	97.763	97.815	97.458	99.225	97.894	97.391	95.219	97.975	99.715	97.891	99.128	97.843	97.851
108.36	108.58	107.39	108.87	108.02	109.96	109.72	111.23	107.11	108.51	107.94	109.11	108.75	107.75	109.46	108.51	110.34	107.83	107.16	108.16	109.31	109.06	107.48	107.15	108.99	109.91	106.69	108.96	107.61	108.83	107.76	106.64	110.62	109.96	109.7	106.7	107.22	109.79	108.93	106.98	108.06	109.48	107.81	107.97	107.71	108.48	107.45	105.22	107.24	106.69
106.4	105.78	105.13	106.99	105.42	107.91	107.91	108.33	105.32	104.52	108.06	109.15	108.34	108.81	105.91	106.53	107.13	105.44	105.83	106.5	106.13	107.34	107.23	105.26	106.76	107.59	106.48	105.29	105.24	106.52	107.21	104.68	107.98	107.72	107.36	105.05	107.98	107.1	104.92	105.45	107.54	105.64	105.52	108.73	108.19	104.51	107.96	108.9	105.82	107.19
101.71	101.37	103.81	101.64	102.23	101.05	100.76	98.88	102.09	99.852	99.176	100.77	100.83	99.735	99.351	100.48	102.18	99.213	100.22	98.724	102.97	96.33	98.702	100.04	99.098	99.45	100.06	100.74	99.879	98.621	101.31	99.732	99.044	100.26	99.112	98.764	99.953	97.626	100	99.238	99.348	100.96	99.431	99.593	101.33	100.35	99.028	100.08	100.9	100.17
102	98.773	101.38	100.44	99.808	103.09	100.83	101.42	100.14	99.885	98.657	100.02	100.71	98.647	99.569	100.89	101.02	101.01	102.32	101.21	100.02	100.11	99.931	103.18	99.789	101.38	100.14	101.79	98.917	100.97	100.39	100.03	99.74	100.58	100.38	102.14	101.04	102.1	101.83	101.73	100.79	100.54	99.4	100.29	100.2	101.27	100.51	99.805	99.3	100.76
109.8	109.82	107.09	110.18	108.11	108.65	108.76	108.39	107.69	106.83	107.35	107.37	107.03	106.94	108.85	105.62	107.67	108.54	109.08	109.28	108.16	105.59	107.08	108.99	107.22	109.97	108.09	108.46	109.27	108.01	108.74	108.46	108.69	109.35	106.12	109.61	108.67	107.83	109.34	109.09	108.35	108.72	108.1	107.71	108.24	106.83	106.06	106.41	108.77	109.76
107.29	106.42	110.23	109.07	110.22	107.28	107.99	108.88	109.03	107.71	106.67	107.92	109.6	108.95	109.08	110.35	108.88	108.59	108.83	107.99	108	108.11	111.2	108.1	108.07	108.5	109.19	103.56	109.91	107.98	110.33	108.96	108.78	109.75	109.02	107.93	107.3	106.81	106.92	106.9	109.06	108.46	108.18	108.74	109.13	109.34	111.01	108.45	108.83	110.4
106.91	106.87	105.03	106.75	106.85	107.27	106.94	107.36	107.11	104.79	106.46	106.88	107.49	107.41	109	105.6	105.68	107.21	107.69	104.45	106.84	106.17	107.76	105.46	106.07	106.45	107.48	107.04	105.63	108.15	105.99	107.35	105.93	106.24	105.31	106.83	105.53	108.19	106.72	105.47	107.08	106.89	106.29	105.49	106.94	107.27	105.18	108.48	104.74	105.58
107.54	108.28	106.93	107.74	107.17	109.31	105.93	107.88	109.55	105.53	104.42	106.83	107.77	108.11	108.16	109.16	107.14	107.46	105.16	109.78	105.51	108.59	107.41	107.56	105.96	109.77	108.96	107.94	107.55	108.05	107.35	106.11	109.1	108.78	108.27	108.83	108.67	107.77	106.92	107.98	108.19	107.62	108.32	108.86	109.5	105.69	109.22	109.66	106.47	109.35
105.67	106.03	105.31	106.25	106.42	105.05	105.79	107.22	106.61	103.45	108.54	103.87	107.03	104.95	106.46	104.27	106.08	105.99	104.61	105.07	105.12	106.38	106.75	106.77	105.87	106.1	107.41	106.85	106.17	105.8	106.11	106.16	107.72	104.79	104.68	106.29	107.49	106	105.75	105.48	105.1	105.7	105.55	105.62	102.9	104.84	105.74	105.67	106.81	106.85
100.96	98.887	99.296	100.42	100.07	100.7	100.14	97.258	100.54	100.01	100.6	101.86	99.803	100.46	98.922	99.313	99.926	100.97	100.12	102.72	100.56	102.15	100.19	99.847	100.47	98.887	100.79	100.55	101.3	100.88	97.506	97.752	100.92	100.29	99.672	100.38	101.98	98.54	99.276	98.538	100.26	100.63	100.19	97.726	100.44	100.68	101.33	99.413	101.81	102.25
107.31	107.75	107.97	107.44	107.22	107.14	109.89	106.45	108.67	109.56	107.05	107.23	106.45	108.2	110.53	106.52	109.26	107.77	109.57	107.82	108.52	107.76	105.48	107.3	107.61	107.02	109.86	106.5	109.13	107.21	108.98	105.7	108.63	108.04	106.53	108.67	107.74	104.96	111.07	107.78	109.29	106.85	110.18	108.93	106.43	106.59	107.07	108.6	108.16	105.12
100.23	101.24	101.95	99.657	99.355	99.163	102.04	101.33	100.33	102.24	101.28	101.38	100.75	101.09	101.29	102.34	102.19	101.01	101.79	100.42	102.03	99.735	102.2	100.3	100.58	100.37	100.87	100.18	100.08	99.745	99.382	101.68	101.44	102.21	99.786	99.794	102.01	101.76	103.29	100.78	99.247	101.77	100.2	99.539	102.41	102.8	101.47	99.496	100.85	100.28
104.47	105.12	105.46	103.55	107.83	105.92	106.3	105.84	106.36	107.33	106.56	106.54	107.17	106.45	106.46	106.49	105.74	104.08	105.64	104.4	106.75	105.32	107.9	106.18	106.93	106.06	107.25	103.72	105.63	104.51	105.17	106.8	105.1	105.32	105.28	104.15	106.93	106.35	106.09	105.77	104.38	106.07	106.2	106.7	105.18	105.85	104.15	105.52	106.22	105.28
108.13	107.11	108.31	109.74	109.37	110.46	105.34	108.28	108.31	107.17	108.09	106.97	108.03	108.37	109.49	110.47	104.46	108.73	107.2	107.79	109.32	108.56	109.7	108.02	108.17	107.26	108.96	107.73	106.63	107.67	107.4	108.02	107.31	109.47	108.04	107.39	107.51	108.42	107.37	106.39	108.66	106.88	107.55	109.22	104.9	108.11	107.4	108.5	107.28	108.41
106.71	104.6	105.67	107.28	106.35	106.18	106.36	107.25	106.07	107.22	106.41	107.41	107.84	105.64	105.94	106.04	104.95	108.38	107.73	105.74	108.78	106.91	105.18	104.71	105.61	105.4	107.56	107.01	105.33	104.57	106.48	105.78	106	106.09	107.52	105.64	107.06	105.42	105.3	105.67	107.46	106.29	107.16	107.06	105.97	105.55	106.19	105.19	105.69	105.08
104.86	105.04	107.11	108.33	105.31	104.85	106.7	106.07	104.34	104.98	106.93	105.6	103.59	107	106.68	106.66	104.15	104.47	105.11	104.84	104.73	108.14	105.71	106.44	107.41	106.18	105.28	107.07	106.79	105.74	105.1	105.93	105.19	105.39	104.26	108.95	104.45	105.56	105.01	105.44	104.87	103.82	104.56	106.61	107.55	106.66	108.33	104.27	106.19	105.96
103.46	106.51	107.42	106.14	106.63	106.85	104.18	108.13	106.02	105.18	105.66	106.42	104.44	104.87	106.54	104.88	105.14	105.63	107.11	105.6	104.04	106.51	105.24	105.9	106.31	105.37	104.13	105.9	104.68	102.45	105.59	103.74	105.79	104.75	105.71	105.49	107.43	106.53	105.04	106.66	107.85	108.64	106.12	105.84	106.8	105.29	105.06	102.91	105.54	103.77
108.53	108.93	109.02	109.76	106.74	109.31	108.02	109.8	109.61	106.98	108.85	108.78	109.22	108.96	108.11	109.84	108.1	108.17	109.16	109.98	110.42	106.95	108.72	109.65	108.84	109.89	107.92	108.84	108.9	108.05	107.54	108.6	107.46	109.57	110.97	109.41	109.57	106.96	109.02	110.2	107.05	108.82	109.35	108.5	108.95	108.2	109.45	109.62	108.98	106.34
104.37	107.58	105.98	106.06	106.66	106.31	107.71	108.32	106.58	107.34	106.41	106.21	107.37	107.96	105.52	104.33	105.29	107.09	105.7	107.03	105.63	104.78	107.39	107.53	105.55	107.91	105.88	105.66	104.55	104.91	104.57	105.74	107.2	106.24	105.14	105.36	105.42	105.78	106.32	104.27	107.49	105.79	106.94	107.07	106.92	106.61	107.38	104.71	105.95	106.62
108.67	107.4	108.05	106.82	108.5	107.03	109.91	110.55	109.64	106.68	107.43	109.83	109.27	107.69	107.28	108.08	109.89	109.91	109.22	109.22	107.64	108.08	109.35	109.41	109.26	110	109.75	107.89	107.78	108.46	109.26	111.35	110.91	108.05	108.85	108.21	107.31	108.22	109.09	106.58	107.28	108.14	110.48	109.48	107.6	110.34	108.32	107.85	106	108.47
108.25	108.35	107.82	110.92	105.53	109.91	107.34	107.99	108.36	107.78	109.13	108.26	109.03	109.32	107.73	109.04	105.81	108.96	107.53	109.21	109.42	109.94	110.26	109.57	107.1	108.35	108.53	107.55	109.45	112.37	108.17	109.78	107.66	107.47	109.35	108.07	106.61	106.97	109.44	108.18	108.82	107.58	106.55	106.99	108.15	108.82	107.35	109.21	108.28	108.89
104.39	107.43	108	107.16	107.76	106.56	107.79	106.28	106.24	108.53	108.16	107.43	110.26	109.31	107.51	109.58	109.7	106.18	106.82	111	107.84	109.9	107.79	107.36	105.84	108.34	107.21	107.88	108.69	108.04	107.43	107.26	106.28	108.69	108.16	108.03	106.51	106.48	108.6	106.2	106.44	107.92	106.4	108.02	107.32	106.67	106.6	108.11	110.06	108.33
108.19	107.09	108.78	109.67	108.92	109.14	106.89	110.65	108.82	109.23	107.93	107.14	105.25	106.07	110.77	108.07	107.05	109.77	106.79	108.46	109.99	107.42	108.46	109.69	108.76	107.62	108.11	107.48	108.26	107.58	107.18	108	110.06	109.78	108.72	109.65	106.04	108	108.61	111.18	109.32	108.94	108.93	109.6	107.84	109.1	108.14	109.45	110.1	109.92
107.18	104.08	106.18	104.03	105.96	106.35	105.4	104.51	104.95	105.83	105.91	106.86	103.4	104.46	105.02	105.22	105.76	104.21	104.43	105.34	107.05	105.41	105.2	106.01	105.55	106.31	105.02	106.01	105.84	105.15	104.72	105.31	105.05	105.69	107.29	103.54	105.49	106.97	108.09	107.89	104.64	104.82	106.42	105.83	107.14	103.41	105.22	102.86	107.81	104.24
98.225	101.53	102.6	100.78	100.89	102.88	100.34	99.286	100.05	100.32	100.71	102.27	100.63	100.84	102.84	99.214	98.679	102.08	103.94	101.01	101.14	100.12	100.85	100.33	101.02	100.01	101.06	99.99	98.894	99.84	101.5	100.5	102.73	101.86	102	100.57	100.7	99.995	100.71	99.369	101.87	100.36	99.671	100.49	99.089	100.44	101.01	100.66	102.16	100.55
105.06	107.36	107.19	108.3	107.88	104.41	106.11	105.88	105.68	107.2	107.34	106.46	107.88	105.43	105.66	105.31	107.99	106.58	105.85	106.02	106.93	108.02	103.82	105.56	105.53	106.44	105.89	107.07	105.9	105.78	106.04	106.36	105.53	107.7	105.83	107.23	107.49	104.54	107.59	106.05	104.8	108.01	107.58	106	105.88	106.64	106.3	107.88	104.98	107.63
107.18	109.63	106.42	108.19	106.15	105.23	107.49	105.91	106.61	106.36	105.96	105.46	107.03	105.5	107.34	103.43	104	104.72	105.31	104.56	106.46	104.59	107.83	103.52	105.3	104.36	107.74	104.64	105.93	105.88	106.09	105.46	105.33	106.68	105.84	104.84	106.03	105.57	105.89	106.2	105.65	105.03	104.54	104.1	108.11	106.41	107.85	105.66	106.21	105.86
97.836	97.685	99.172	98.705	96.079	96.83	98.342	96.725	99.329	98.66	98.472	98.343	97.057	99.938	97.518	98.401	99.614	99.269	99.338	100.31	95.746	97.345	99.017	97.32	100.1	100.62	99.011	97.335	97.719	100.02	98.705	96.73	97.554	98.904	97.792	97.611	98.313	98.141	98.601	99.159	98.17	98.202	97.996	97.523	96.561	96.97	97.634	97.725	96.101	97.786
106.16	107.47	107.24	107.53	106.98	107.68	108.33	107.46	107.25	106.22	105.83	107.81	106.04	107.23	107.15	109.06	108.29	109.6	107.13	105.58	108.55	106.61	108.63	109.5	108.36	108.04	109.06	107.12	105.8	107.95	108.89	108.07	107.4	107.94	106.49	106.37	107.34	107.8	108.61	105.37	108.11	107.57	106.12	107.92	108.32	109.67	105.9	108.75	103.75	109.38
103.78	101.51	103.03	99.664	100.97	100.57	100.98	102.49	102.06	101.46	98.699	101.23	100.53	102.46	99.674	101.66	103.25	101.02	102.71	101.39	101.11	101.72	100.7	101.76	102.38	100.91	98.162	100.98	99.936	102.13	100.8	101.03	102.62	100.94	99.695	101.59	103.72	101.76	100.41	99.588	102.58	100.6	103.09	99.611	100.49	100.45	101.84	100.02	100.88	99.712
104.64	104.02	104.82	104.22	106.6	106.23	107.06	105.22	105.77	104.02	105.74	103.76	106.24	102.58	106.27	106.1	104.79	106.18	107.71	106.59	105.55	104.59	105.73	105.47	106.05	105.02	107.18	106.06	104.04	104.89	103.71	106.72	106.62	105.07	105.8	106.17	105.23	105.67	106.4	106.1	101.87	107.37	105.18	106.74	105.45	103.65	104.94	104.07	105.24	105.54
105.67	104.54	106.55	105.04	105.34	107.94	103.83	109.24	105.1	105.73	104.87	106.84	105.94	103.19	106.86	104.92	104.7	106.91	106.45	104.45	105.36	106.8	105.65	107.26	104.26	105.39	103.31	104.92	104.55	105.03	105.08	104.29	105.17	106.64	104.97	103.79	107.13	106.57	104.24	105.9	106.67	105.53	106.02	105.68	106.41	105.86	104.94	106.44	106.86	105.97
107.6	110.97	107.36	107.87	108.43	106.95	109.14	109.7	107.15	106.9	107.05	105.78	107.23	109.42	109.8	109.77	108.04	107.48	108.45	107.37	108.82	108.59	105.72	108.91	107.23	108.77	107.12	107.32	109.65	108.59	111.47	107.94	107.94	107.64	109.49	106.01	108.03	110.55	111.24	107.39	108.39	108.97	107.29	110.22	106.72	109.19	107.89	106.31	109.93	110.65
97.883	98.972	98.96	98.222	99.552	98.053	98.972	99.661	97.87	98.987	99.633	98.851	98.781	97.784	97.727	98.933	100.8	97.288	99.012	98.67	97.96	99.366	100.14	99.649	97.581	96.809	98.79	98.346	99.74	100.03	99.186	99.692	98.364	98.593	98.864	98.817	100.03	96.402	100.11	97.442	99.262	98.939	99.905	97.472	97.314	97.668	97.105	98.955	100.42	100.44
98.799	97.603	98.146	97.103	99.275	98.087	99.489	98.465	98.611	99.863	98.127	99.591	99.219	97.512	99.642	99.241	100.71	98.838	98.386	99.45	99.819	98.218	100.56	101.06	98.949	99.609	100.41	97.998	97.756	100.03	98.609	97.384	98.774	98.794	99.437	98.898	99.009	98.858	97.897	98.289	98.574	99.963	98.74	98.599	97.59	99.018	98.828	97.527	96.285	99.182
108.01	107.72	109.53	109.11	108.67	110.4	109.64	108.69	107.52	106.77	108.38	107.94	108.38	106.4	107.31	106.56	110.43	108.56	107.2	107.99	108.16	108.03	107.15	109.75	104.99	108.47	106.54	110.67	107.59	107.87	107.59	108.57	108.88	107.31	108.02	108.68	108.63	108.92	109.16	107.92	109.22	107.37	109.26	108.66	108.25	107.06	109.96	108.61	109.55	107.06
106.27	105.75	107.73	105.97	105.49	106.36	104.94	103.86	104.55	104.42	106.38	105.71	103.92	103.72	105.61	108.05	106.06	105.39	106.66	105.62	105.06	106.77	105.28	104.64	104.08	106.13	105.53	106.28	105.95	106.33	106.15	107.22	105.9	107.06	105.3	107.46	105.65	106.43	105.32	104.35	103.32	107.54	106.79	108.03	103.91	105.99	107.55	106.27	104.09	107.07
99.582	100.84	99.937	100.9	101.47	100.21	101.61	103.16	100.95	99.87	100.28	99.87	101.33	101.03	99.813	101.17	100.02	100.72	101.31	100.75	101.46	101.6	101.93	100.89	100.38	102.39	101.73	100.02	99.319	100.33	99.534	100.51	101.87	100.21	100.86	99.689	100.06	101.95	99.226	101.12	98.815	101.42	97.986	100.27	99.694	99.478	100.46	100.25	101.81	101.1
104.08	107.49	104.78	107.42	103.63	105.76	106.2	104.74	106.03	106.76	105.56	106.48	104.68	105.88	106.45	105.67	105.61	105.08	104.52	107.48	104.1	105.58	105.95	103.77	107.48	105.76	106.08	104.41	105.13	106.69	105.15	106.18	105.32	105.24	105.79	107.83	105.57	105.45	104.79	105.07	106.63	105.34	105.89	105.31	104.67	107	105.02	106.82	104.58	102.97
106.45	106.65	104.33	103.59	106.27	105.91	105.64	109.48	107.74	107.49	107.95	105.97	108.31	107.01	105.35	106.24	107.7	108.09	104.47	107.31	105.08	104.79	107.86	105.79	107.95	105.78	107.53	106.36	107.54	108.06	108.53	108.36	106.3	106.52	106.43	105.86	108.84	106.2	106.22	108.65	104.89	105.19	107.45	107.65	105.94	106.58	105.48	107.44	106.61	106.55
99.892	98.701	100.41	97.762	99.575	99.005	100.02	98.502	97.399	96.574	97.726	98.339	98.393	98.177	99.139	98.023	99.296	98.169	97.09	97.446	100.43	97.296	96.907	99.607	100.99	98.998	97.066	98.8	97.291	99.224	97.746	99.368	98.51	97.882	97.38	98.68	97.832	96.642	97.32	97.206	96.998	98.379	98.877	98.302	97.223	101.36	100.85	97.32	97.276	100.04
107.23	106.26	104.87	107.03	107.55	104.68	105.39	104.55	106.21	106.67	106.72	105.5	104.56	105.73	106.39	104.54	104.9	104.46	105.07	105.25	107.63	106.47	105.12	105.43	104.41	104.86	104.74	105.98	108.39	105.21	106.17	105.43	105.93	105.17	103.79	104.32	105.82	106.71	104.89	103.71	106.73	106.26	106.16	106.55	106.13	107.23	107.64	104.99	102.34	105.39
108.63	109.5	107.32	107.38	108.37	107.68	111.23	107.35	108.21	108.83	109.94	107.5	108.01	109.3	109.66	108.75	108.14	108.06	108.75	108.03	108.43	109.08	109.74	108.92	107.86	107.34	107.07	109.47	109.17	107.21	110.25	109.81	109.11	110.81	107.85	109.63	110.25	106.95	110.41	107.94	108.06	110.27	108.97	108.96	107.17	108.03	107.24	108.61	108.23	109.24
104.25	105.49	107.47	105.3	107.91	106.41	104.24	103.47	105.86	104.34	104.53	105.91	105.33	106.04	106.15	105.81	104.31	105.65	105.43	107.74	105.88	104.25	106.34	104.35	105.27	105.02	103.34	106.72	106.15	106.38	104.47	104.37	107.42	106.07	105.47	104.58	105.16	104.99	104.91	104.53	107.08	105.42	104.85	103.92	105.16	109.08	105.9	103.46	104.34	107.34
106.55	105.87	105.97	105.12	107.01	106.34	104.32	104.56	105.09	105.49	105.94	104.62	109.18	105.85	106.2	106.22	105.52	106.63	106.23	106	105.67	105.36	106.85	105.01	106.1	106.31	106.11	106.85	105.48	104.5	104.08	105.16	103.79	106.94	105.48	106.3	107.63	105.89	105.65	107.73	107.96	105.18	104.74	104.13	106.25	105.79	105.99	106.78	105.23	107.86
106.51	106.94	105.78	108.03	108.84	107.22	107.93	106.26	107.82	105.74	105.5	108.95	107.89	108.42	106.06	106.85	106.47	107.47	109.31	105.02	106.57	107.44	108.62	109.97	109.35	108.28	107.71	110.4	109.88	109.58	106.62	108.05	107.24	107.66	107.16	107.89	107.82	107.34	107.7	108.58	109.74	107.67	107.6	107.58	106.01	108.94	108.53	107.02	106.92	107.49
106.67	109.97	109.67	109.58	106.6	108.21	110.09	108.4	108.18	108.91	106.63	108.81	107.41	107.95	107.97	109.94	107.36	111.09	106.51	109.72	109.18	111.68	109.8	106.63	107.77	108.72	108.49	107.77	107.49	108.04	108.94	108.84	107.61	107.41	106.51	109.78	107.63	108.71	107.72	106.65	109.08	107.8	107.21	106.59	107.67	108.18	107.33	107.38	108.75	108
99.629	100.94	99.595	99.87	102.66	101.39	100.94	101.24	100.22	99.741	99.359	102.83	99.38	100.22	99.334	102.54	102.22	101.47	101.6	99.759	100.86	100.77	100.5	99.851	101	98.902	99.567	101.41	100.49	99.552	99.747	101.98	100.33	101.23	101.4	102.07	100.53	102.4	97.482	101.95	100.87	99.144	100.29	99.736	101.91	100.68	101.02	98.397	101.22	100.38
105.86	107.79	109.69	109.11	108.63	107.42	107.96	108.32	108.55	109.71	107.34	107.16	109.42	110.21	106.08	109.45	110.3	110.9	109.06	107.6	106.86	106.23	107.95	108.47	107.43	107.32	109.23	108.32	107.46	110.15	107.53	110.7	108.23	106.25	109.06	108.1	110.13	108.02	108.11	106.9	108.59	109.34	109.66	108.55	108.82	108.53	109.07	107.66	112	108.53
100.93	101.41	100.4	99.606	98.852	101.61	99.38	100.62	100.77	100.82	103.21	101.64	100.61	101.76	99.706	100.58	102	100.98	101.01	99.88	100.85	101.53	101.16	101.2	100.3	99.873	101.78	99.805	101.04	100.41	102.41	99.775	100.79	100.89	100.29	99.542	101.35	100.82	102.23	99.92	100.93	99.727	101.66	100.91	100.73	100.14	100.31	97.953	100.83	102.87
107.08	109.49	106.33	106.2	106.25	107.05	108.8	110.47	108.09	107.43	109.42	108.1	107.81	106.86	107.78	110.3	108.74	107.75	107.98	108.96	107.44	107.87	109.46	106.82	109.34	107.38	109.95	107.79	111.01	109.75	108	109.5	108.01	109.41	110.66	108.91	110.38	111.51	107.89	107.99	108.54	108.3	110.31	108.14	107.54	108.15	107.59	111.4	107.31	108.14
107.92	106.66	107.76	105.86	105.42	107.67	107.95	106.15	105.18	104.9	106.11	107.66	106.06	105.24	104.21	106.36	107.15	104.83	107.14	108.64	105.87	105.02	107.35	106.75	107.07	108.43	106.03	106.52	104.93	106.78	106.02	107.06	105.5	108.35	107.43	106.32	106.55	104.7	107.23	108.44	107.07	106.26	106.22	108.36	105.28	105.51	106.32	107.45	106.57	107.38
104.48	106.53	103.89	104.71	107.01	106.4	104.3	106	108.71	106.25	105.63	107.04	107.21	104.51	105.43	105.99	105.14	105.29	105.21	103.77	106.36	107.24	105.99	106.97	104.45	106.24	104.11	105.59	106.76	105.7	103.46	106.03	103.08	106.96	104.66	106.16	106.51	106.03	105.58	105.38	105.6	107.03	103.67	106.44	105.62	106.4	104.82	106.29	101.91	102.99
105.22	107.59	107.62	109.49	107.84	106.28	108.05	108.69	108.08	109.46	110.03	107.3	108.39	107.36	108.15	108.26	106.2	107.56	108.8	109.42	109.1	108	108.16	109.5	108.57	106.82	109.17	108.3	106.35	106.52	108.21	107.62	107.73	107.69	108.26	107.67	108.73	107.36	107.28	106.8	108.86	108.8	108.88	107.49	109.51	107.98	106.41	108.5	107.26	106.72
108.75	109.9	108	108.11	108.73	106.75	109.16	108.97	106.72	107.64	107.99	107.86	107.39	108.04	109.53	109.44	106.43	108.14	106.65	108.41	107.98	106.38	107.52	109.18	109.55	105.51	108.98	106.96	109.07	106.69	107.75	108.22	105.44	105.88	107.1	105.27	107.37	108.32	109.12	108.94	107.52	106.2	107.22	108.1	107.02	105.47	109.6	108.55	109.39	106.74
101.58	100.38	100.57	100.17	98.656	98.618	100.85	96.517	100.87	102.57	98.914	100.52	100.75	101.15	101.53	102.59	100.65	99.931	99.061	101.73	101.82	101.3	101.38	102.27	99.469	99.163	99.425	101.08	98.725	102.52	98.304	102.56	101.07	101.53	103.17	99.746	101.7	101.65	101.98	99.907	99.529	101.36	100.58	99.031	101.08	101	99.961	101.03	99.89	100.03
107.71	107.33	106.56	106.7	105.74	105.83	107.26	104.71	107.91	106.64	106.79	107.3	106.71	106.84	108.03	110.25	107.15	107.3	106.84	107.41	107.24	107.22	106.63	105.87	107.72	105.52	108.15	106.97	104.39	105.47	104.6	105.02	106.51	105.19	104.01	105.61	106.42	107.78	107.5	105.64	105.88	107.75	106.95	105.1	107.37	104.04	105.58	108.37	106.66	103.77
107.97	109.14	105.94	108.25	109	108.94	107.14	109.05	108.89	106.51	108.56	109.11	107.22	109.03	106.99	107.94	105.46	108.97	107.52	109.8	108.61	109.2	108.88	109	109.19	109.01	108.01	108.38	109.43	107.91	108.61	109.14	106.39	105.48	109.62	108.57	109.23	109.15	107.99	106.49	108	105.58	110.14	108.42	107.12	108.75	107.95	109.52	107.89	109.09
106.83	104.82	104.92	104.88	105.36	104.9	104.37	105.57	104.88	104.85	106.88	105.89	106.69	104.1	104.61	107.67	104.44	106.07	106.73	104.79	104.62	104.82	104.3	104.7	104.66	104.77	104.22	106.88	104.3	103.93	105.48	106.44	105.48	106.53	105.87	105.72	105.98	106.61	106.34	105.96	105.08	106.26	105.32	104.68	105.26	105.94	104.64	103.2	103.15	106.81
105.92	105.36	106.65	107.26	107.09	106.57	108.83	106.16	106.63	106.49	105.76	106.43	108.19	106.5	103.31	108.37	106.23	105.74	106.52	107.87	105.95	104.71	107.95	107.29	105.57	106.01	108.45	106.94	105.64	106.7	104.55	106.2	106.35	107.05	106.85	104.46	106.68	107.67	105.54	106.33	108.72	106.53	105.94	105.32	106.12	105.58	104.06	107.17	106.43	104.72
99.388	98.887	99.98	102.03	99.41	100.71	97.824	98.649	98.63	100.53	100.93	98.913	100.06	102.51	99.529	99.849	101.39	99.845	100.12	100.83	100.3	99.964	98.511	98.438	99.185	101.77	99.268	102.13	102.36	99.155	100.02	98.626	97.824	99.305	99.673	99.724	99.691	100.15	101.36	99.854	100.91	100.9	100.28	100.54	101.79	101.1	98.991	100.86	101.51	99.296
107.44	108.29	108.53	110.2	108.06	108.65	103.83	108.64	106.04	109.28	108.58	109.17	106.19	107.02	107.07	105.83	108.45	106.51	108.74	106.31	110.08	107.74	107.37	109.55	107.12	106.53	108.87	106.14	108.31	109.62	107.28	107.97	108.02	106.87	109.19	108.34	106.77	106.82	108.33	108.95	108.35	108.63	108.54	105.87	107.05	107.92	106.32	106.1	107.78	107.06
102.34	102.15	102.56	101.22	103.97	97.875	101.18	99.831	101.56	102.5	101.62	101.1	99.065	100.96	101.11	100.93	99.992	104.4	101.41	98.654	100.03	100.85	101.12	100.87	101.26	101.83	100.78	103.38	102.14	101.84	101.19	102.32	100.11	99.908	101.63	100.33	100.22	98.948	100.01	101.13	100.42	102.54	100.49	102.45	100.1	101.15	102.14	100.29	103.79	101.7
103.14	104.25	106.52	105.56	104.01	105.01	107.7	107.35	106.16	105.9	105.77	106.45	103.45	108.32	104.45	104.05	106.17	106.65	106.75	106.66	106.71	104.53	105.13	105.64	105.87	107.26	104.11	103.86	102.83	105.87	104.27	106.81	105.02	106.3	106.26	105.84	101.88	105.96	106.16	104.79	104.3	105.89	106.96	105.2	106.57	103.85	106.72	104.86	105.68	105.97
108.53	109.7	107.95	109.43	105.21	108.03	107.44	106.93	108.12	107.16	106.56	107.42	106.93	109.73	109	109.38	107.9	107.98	108.06	109.59	109.01	109.96	106.69	109.67	106.34	107.1	109.02	105.83	107.85	108.15	107.41	109.32	108.29	107.69	108.28	111.09	109.01	107.72	107.59	110.19	106.66	108.44	108.89	107.77	107.34	108.43	108.68	109.32	106.15	110.46
105.54	105.18	105.87	105.01	104.79	103.08	105.34	105.18	107.52	105.57	104.61	104.24	104.89	104.73	104.2	105.25	106.44	106.27	104.31	105.34	107.05	104.93	105.57	105.53	106.08	105.95	106.11	105.55	105.03	106.44	105.24	105.4	106.64	104.72	106.24	105.44	106.11	105.12	107.35	105.75	107.38	105.91	106.52	105.2	104.19	104.09	105.39	104.89	104.65	104.45
106.83	105.9	106.38	105.22	105.56	106.44	106.69	106.02	106.74	107.52	106.54	107.29	102.67	106.22	106.98	107.74	107.71	106.75	106.42	105.01	108.53	108.46	104.78	107.27	105.67	107.62	104	106.6	106.79	108	106.69	105.98	106.03	104.88	105.75	107.62	107.47	109.61	106.68	106.34	105.8	105.87	105.37	105.06	105.98	104.9	106.94	106.91	105.58	107
106.63	104.57	106.95	106.24	105.36	107.54	104.98	106.07	104.83	104.42	111.11	107.24	106.32	104.28	105.93	106.96	104.97	106.89	104.36	109.39	107.71	107.65	103.24	105.85	106.51	107.16	105.11	107.83	105.56	106.01	107.36	106.76	107.96	105.98	106.82	107.46	106.96	106.45	105.31	106.61	106.25	105.99	106.68	104.45	107.26	107.68	107.82	107.66	106.68	107.69
106.04	104.56	104.92	105.52	106.53	104.34	106.82	106.2	105.55	105.35	106.09	106.48	106.8	107.17	105.04	106.14	106.49	105.97	104.4	106.51	105.89	105.69	105.84	103.24	104.84	102.86	106.65	104.72	107.02	105.04	106.71	104.26	103.56	104.51	103.47	104.92	105.11	106.58	104.02	103.86	105.01	103.76	106.87	106.57	106.34	104.41	105.02	104.39	104.67	107.18
108.24	106.38	108.44	105.94	108.52	107.45	105.51	107.22	110.67	110.1	108.12	107.6	107.82	107.64	109.1	106.86	107.72	105.89	108.81	106.29	107.45	106.76	106.68	107.01	108.36	109.07	107.29	107.88	108.18	108.37	108.3	107.41	107.18	106.56	105.9	107.68	109.16	107.01	108.93	106.98	106.21	107.52	107.49	106.61	108.51	109.09	109.6	107.99	108.3	108.7
99.388	101.41	102.7	100.93	101.65	99.95	102.96	100.54	102.48	99.584	97.957	101.14	100.79	100.19	102.03	101.13	100.48	100.77	101.12	100.72	101.88	100.81	102.51	99.636	100.82	101.57	101.21	100.64	102.01	100.95	102.3	100.37	101.03	101.87	101.94	101.73	101.18	103.27	99.205	100.85	100.78	100.47	101.37	100.99	99.644	98.555	102.11	100.2	100.98	101.26
109.54	107.41	107.27	107.92	109.2	110	107.17	108.31	106.25	106.3	108.43	107.51	107.85	108.51	107.82	106.99	106.71	108.76	106.56	107.53	109.4	108.25	108.69	107.01	108.72	108.84	108.75	105.4	107.71	107.01	108.61	107.33	110.33	107.24	107.52	110.82	108.65	107.89	109.23	107.55	109.83	107.42	109.14	107.17	108.46	107.39	107.48	108.59	107.66	109.09
108.83	107.98	107.74	108.52	109.06	107.88	107.62	107.05	107.36	106.03	109.52	107.67	108.74	106.14	109.23	106.38	108.5	106.31	107.46	107.48	106.78	107.77	105.09	108.73	106.14	108.09	105.83	106.88	107.71	109.45	106.94	107.03	107.91	106.88	109.34	107.51	109.11	108.03	107.82	108.63	109.62	109.76	107.25	110.31	109.85	108.1	105.87	109.82	106.59	106.76
105.87	106.03	107.42	107.37	107.72	107.22	105.53	108.59	106.47	106.53	105.9	106.75	104.35	106.16	106.66	106.18	108.24	105	109.41	105.46	105.62	105.7	106.01	104.92	105.66	107.84	106.88	105.76	107.09	106.57	106.68	107.96	106.17	107.69	106.87	103.89	107.01	106.98	107.37	107.82	105.94	106.14	107.22	107.28	105.86	105.39	107.55	107.17	107.68	108.02
104.08	106.79	105.9	105.88	105.39	107.26	104.58	105.41	105.67	104.81	106.12	105.42	105.49	105.45	105.94	104.73	105.45	104.36	106.96	106.07	105.16	106.95	105.14	106.88	103.89	104.78	105.12	106.3	107.07	105.66	105.76	106.65	104.89	106.42	104.02	105.19	104.73	105.64	106.99	107.68	106.33	107.3	105.26	102.56	106.22	106.76	105.45	104.74	104.01	107.04
96.656	97.976	97.865	98.886	99.882	98.892	97.932	97.904	98.709	96.753	100.16	99.029	97.334	100.16	96.476	97.447	97.672	97.894	100.02	96.042	97.061	97.772	100.05	98.606	97.861	99.301	98.619	95.993	97.373	97.377	99.555	97.278	96.841	97.617	98.956	96.882	99.04	95.764	97.407	100.48	97.899	93.936	100.86	95.998	99.336	98.425	98.614	97.964	98.4	98.43
97.409	96.807	99.242	98.82	97.348	98.139	98.414	99.214	99.971	100.42	100.1	99.768	96.661	100.11	95.826	98.784	98.667	98.822	99.242	96.691	97.24	96.664	97.542	98.29	98.104	99.434	96.905	97.488	99.737	96.821	99.207	97.206	97.293	98.421	96.591	98.657	99.711	100.03	98.576	97.675	96.865	96.397	100	97.716	99.142	96.833	98.479	97.545	97.711	98.856
106.91	107.9	107.96	108.35	108.89	109.95	107.23	108.21	109.45	107.72	109.78	108.88	108.71	107.46	107.2	108.5	106.74	108.61	108.71	109.04	108.23	109.09	111.09	109.52	107.47	109.38	110.26	108.42	108.66	110.63	108.31	107.31	109.36	108.98	109.1	109.92	110.08	105.8	106.08	108.41	108.57	107.37	106.57	108.63	105.81	110.99	109.4	107.73	108.76	108.19
106.5	106.58	106.79	105.89	106.05	106.71	104.03	108.73	105.66	105.91	107.82	106.73	107.08	107.18	108.15	107.32	106.61	103.46	105.4	107.65	107.17	108.07	107.39	105.61	108.44	104.82	106.92	106.32	107.09	104.93	108.31	104.53	106.33	104.8	108.42	109.15	105.1	107.82	105.42	106.53	107.11	107.2	107.64	106.98	105.04	107.94	105.15	104.47	105.24	108.16
108.13	107.51	108.78	110.19	106.99	109.5	105.76	108.49	108.48	107.58	105.31	107.67	107.74	108.43	108.78	109.37	107.42	109.26	106.37	109.61	108.8	107.8	108.17	108.18	109.79	110.26	108.13	108.85	106.72	110.1	108.77	107.26	109.8	108.35	107.26	107.56	108.06	107.59	106.92	108.83	109.51	108.85	107.74	108.72	107.32	108.56	108.1	109.52	107.29	108.88
107.64	106.21	108.18	107.76	108.59	108.57	107.87	109.97	109.78	107.35	106.51	107.63	108.12	107.09	107.12	109.02	108.27	108.53	108.36	108.21	108.85	109.22	110.08	106.97	110.15	105.74	106.53	109.46	107.28	106.87	107.73	107.47	109.35	108.8	108.45	107.5	108.08	108.3	105.92	110.52	107.33	107.16	107.02	107.7	106.9	107.62	105.61	107.97	107.2	107.55
104.12	106.79	106.92	107.28	106.42	105.1	105.5	105.25	105.84	107.72	103.57	105.23	105.38	104.96	107.99	104.54	105.08	103.8	105.54	106.17	105.48	103.19	106.15	105.36	105.99	106.35	106.15	102.56	105.33	105.53	104.19	106.4	104.54	104.53	104.89	106.71	105.62	103.91	104.66	104.18	104.64	104.43	104.6	106.12	105.82	104.36	102.33	106.51	104.73	105.43
100.73	102.28	102.26	101.61	99.774	100.48	100.44	101.96	101.01	101.24	100.69	101.54	98.239	102.51	101.59	99.497	99.846	101.85	99.693	100.09	100.8	100.53	100.09	100.15	101.39	101.2	99.554	101.64	100.91	98.499	98.677	100.29	99.577	100.47	101.37	100.52	98.893	99.964	100.94	101.19	98.969	100.21	100.89	101.87	99.793	101.12	100.27	98.536	99.622	100
107.97	106.53	108.04	105.78	107.25	107.07	106.19	106.41	107.23	104.75	105.6	106.44	107.09	107.54	106.45	106.23	107.25	106.71	106.77	106.25	106.45	105.63	106.01	107.31	105.96	106.66	107.25	106.66	105.8	107.5	106.65	105.66	107.01	105.27	106.47	107.83	107.54	106.71	107.79	105.92	105.58	105.58	104.8	107.29	107.63	104.44	107.3	105.78	105.74	107.7
111.1	108.5	109.48	108.97	110.09	109.37	107.46	110.37	111.96	109.32	111.77	110.59	111.18	110.45	111.6	110.17	110.06	108.29	110.42	110.69	109.97	110.87	109.89	110.84	109.91	110.54	110.34	110.38	109.9	109.91	110.19	110.7	110.94	110.63	110.85	111.5	110.49	107.03	110.14	108.64	108.34	108.47	110.91	110.62	111.48	110.07	111.23	110.87	108.8	110
97.089	96.624	96.421	96.779	96.997	97.843	98.377	98.871	97.206	98.87	98.375	98.084	97.42	96.143	97.854	95.378	99.478	97.222	99.392	98.161	97.966	98.388	98.714	98.976	96.931	98.7	99.449	98.445	99.056	97.149	97.013	97.126	98.432	97.549	99.715	98.179	97.016	95.456	97.437	98.105	97.715	96.552	96.687	98.421	97.451	97.918	99.494	96.651	97.506	99.129
105.89	106.89	107.31	107.58	108.84	109.25	109.49	106.92	106.67	106.63	109	106.38	108.99	109.03	109.25	108.65	108.2	107.72	107.08	108.06	109.38	109.26	108.54	107.11	109	106.87	107.45	107.56	108.84	109.96	108.36	108.4	106.53	108.29	108.92	108.57	108.46	109.03	108.1	110.95	109.84	110.75	107.81	105.59	105.97	112.28	106.94	108.83	106.68	106.71
98.137	99.143	98.503	99.48	98.425	98.95	97.789	99.727	99.112	98.23	97.272	100.36	99.222	98.177	98.648	98.873	100.26	96.472	99.789	97.812	97.2	100.58	100.29	97.288	99.471	100.75	100.47	100.46	98.905	98.692	99.644	99.211	97.956	101.1	101.16	99.763	100.43	99.214	101.38	98.474	97.356	100.43	96.735	101.12	98.329	98.055	99.629	100.54	100.59	97.467
106.52	106.34	105.24	105.92	105.16	106.73	105.86	105.98	105.04	105.17	107.25	103.28	106.32	106.05	106.34	105.64	107.04	105.56	106.37	105.15	106.21	108.09	108.32	106.61	106.42	106.08	105.07	104.95	105.14	104.23	103.89	107.97	103.68	105.64	106.09	106.66	106.8	106.28	105.99	106.8	108	106.06	104.53	103.52	107.03	107.55	105.37	105.18	106.36	107.32
104.87	105.24	106.46	105.34	106.39	106.92	107.51	104.99	104.3	108.45	107.23	106.56	107.85	105.45	105.02	107.22	108.07	106.98	107.03	107.72	106.29	105.78	106.63	107.01	105.31	106.05	106.12	107.45	104.38	106.65	107.72	105.06	107.07	106.71	104.52	104.77	104.67	105.23	105.99	106.74	107.85	106.53	106.15	105.52	108.19	105.86	105.34	107.02	109.26	104.06
106.85	109.16	108.63	108.15	107.49	106.82	108.71	107.76	108.98	106.73	108.3	106.1	108.59	105.41	108.1	107.29	106.14	108.93	108.17	105.89	109.31	107.67	107.53	107.97	109.47	107.89	108.79	107.04	108.4	110.19	112.05	108.17	109.85	107.12	107.06	109.63	108.19	109.85	108.64	108.46	107.74	108.48	108.05	107.3	108.01	108.35	106.79	107.76	106.3	109.27
97.929	98.577	99.07	97.617	98.598	97.698	97.435	97.132	97.546	99.002	97.575	100.55	99.816	96.24	98.234	96.133	100.25	98.688	98.098	99.256	98.183	98.759	97.742	98.558	97.477	97.478	95.836	98.727	98.619	98.32	96.921	97.64	100.29	97.135	98.996	96.623	95.662	100.29	98.799	98.219	97.14	99.708	100.16	100.34	97.875	97.07	96.289	94.56	99.918	99.931
105.11	103.91	105.36	103.72	105.83	106.37	107.45	106.2	106.61	104.36	105.01	105.05	107.98	107.21	106.19	104.76	105.52	103.9	103.53	106.13	104.68	106.17	104.75	105.99	105.52	106.04	106.05	106.23	107.14	104.99	105.72	105.44	106.46	105.42	104.63	104.83	104.4	108.29	106.47	102.21	103.53	104.73	104.33	104.76	104.98	103.63	107.71	104.2	103.52	106.37
100.32	101.09	100	99.915	102.08	101.39	100.85	98.309	99.508	100.34	101.78	102.74	100.4	103.24	103.66	100.73	99.265	99.077	99.84	100.85	99.704	100.84	101.88	101.06	98.533	100.64	99.193	100.4	101.21	101.58	101.09	98.469	101.93	100.24	100.72	101.7	100.58	100.94	99.388	101.51	99.903	100.54	102.85	100.88	101.63	101.7	101.22	100.84	102.72	100.48
106.87	105.09	107.12	105.87	107.57	106.04	106.87	104.61	106.62	105.77	106.02	107.72	106.4	105.9	105.07	106.05	105.57	107.21	107.17	104.14	105.01	106.58	106.72	106.48	104.14	109.52	107.71	108.04	106.27	106.5	107.14	105.95	106.37	107.91	107.62	105.47	104.71	106.6	106.37	106.38	106.1	106.76	107.09	106.13	108.01	106.61	107.2	106.72	104.72	106.53
104.31	104.91	102.88	103.9	105.64	107.61	108.43	105.61	107.59	106.11	108.07	107.38	106.36	107.05	108.23	106.61	106.52	105.43	104.61	104.17	107.18	106.39	104.31	104.01	104.99	106.81	102.88	105.75	105.59	104.52	105.87	104.52	105.6	104.89	106.57	104.69	105.1	107.28	107.5	104.66	107.98	103.62	106.7	105.68	105.12	104.44	106.58	103.87	106.04	104.51
106.5	107.21	108.9	108.43	109.78	108.02	107.15	107.27	107.74	109.28	107.07	107.85	106.06	108.79	108.65	106.32	106.7	108.84	108.66	107.93	106.86	109.39	105.09	106.65	109.75	109.03	108.61	110.6	109.29	110.46	107.99	110.28	108.36	109.02	109.04	110.06	108.86	110.61	106.56	110.87	107.54	105.86	109.63	109.35	106.28	109.63	109.39	107.58	111.14	109.31
109.13	107.01	110.3	109.78	108.44	108.7	109.54	109.16	109.8	108.82	108.96	108.71	110.28	110.67	109.5	110.2	107.6	108.44	108.04	108.97	107.65	107.11	107.78	106.14	109.1	108.94	108.57	109.55	110	108.07	111.22	106.83	109.07	107.69	108.18	109.28	107.93	110.01	108.24	107.61	108.87	109.87	108.35	110.02	109.79	108.57	109.33	108.69	109.55	106.75
104.83	105.29	106.26	106.97	105.53	103.42	107.62	104.99	106.06	103.19	104.8	105.35	105.26	107.03	106.43	105.8	105.64	104.58	104.22	106.79	106.17	105.13	105.37	105.23	105.89	105.32	107.21	106.94	107.45	108.2	105.6	104.12	104.77	106.6	106.72	103.62	106.63	104.04	105.24	104.91	105.77	103.43	105.21	105.75	107.5	106.76	105.1	105.74	105.56	106.13
106.37	110.45	108.81	109.4	109.12	109.83	108.93	108.23	108.65	109.28	108.44	108.13	110.25	107.47	108.8	109.1	109.43	108.16	107.6	109.42	108.06	108.24	107.84	108.36	109.33	109.09	107.88	108.58	106.33	108.31	105.57	108.81	107.77	107.91	110.46	108.73	110.71	107.28	110.03	107.5	109.06	108.81	108.13	106.2	109.9	106.94	107.69	109.08	107.95	109.67
108.36	111.3	110.44	111.29	110.22	110.77	109.63	109.73	112.72	109	110	111.25	110.46	109.41	111	111.3	110.94	112.45	110.38	109.08	109.3	111.94	108.66	109.55	109.67	111.29	111.74	110.39	109.58	112.35	109.04	109.89	110.23	107.77	110.69	110.03	110.71	111.28	112.29	111.78	110.33	110.13	111.17	111.01	111.75	108.54	110.53	110.12	112.61	110.7
106.8	105.53	105.12	105.66	106.93	106.11	106.48	104.75	107.76	106.21	106.61	105.3	105.5	104.84	105.01	108.22	106.28	105.48	104.31	104.34	105.53	104.18	104.82	105.86	104.25	105.49	106.18	103.28	104.67	106.58	107.35	105.1	107.4	106.85	105.71	108.5	106.23	105.48	107.76	108.05	106.72	103.84	106.21	103.26	104.98	103.92	104.9	105.29	104.59	106.66
108.33	106.91	107.92	108.7	108.48	105.95	105.92	106.05	107.31	109.15	106.13	108.1	108.44	107.67	108.54	106.81	109.26	108.3	106.69	108.8	104.82	106.83	109.04	107.99	108.44	107.12	109.26	106.75	107.43	107.85	107.76	107.21	110.03	107.41	107.25	108.43	108.97	107.16	107.75	106.8	108.87	106.34	108.24	107.14	109.13	106.94	107.52	106.72	107.68	108.08
108.59	109.5	109.94	107.19	106.11	108.05	107.21	109.68	108.24	108.12	107.75	108.52	107.95	107.5	107.95	107.3	107	110.29	109.39	109.18	108.55	111.96	107.81	110.19	107.28	109.39	107.41	106.12	110.1	109.2	107.5	108.41	109.34	108.86	109.11	107.74	109.43	110.15	105.29	107.43	105.98	110.3	108.67	107.96	109.3	109.41	108.91	108.52	107.43	109.15
107.22	108.15	108.74	107.22	107.52	107.32	106.49	107.86	108.42	105.82	107.43	109.89	108.36	108.42	107.32	107.02	106.37	107.24	107.28	106.89	107.27	108.18	107.5	106.62	107.8	106.08	108.52	108.11	109.88	108.37	108.61	107.41	108.79	107.47	104.45	108.35	108.8	107.03	107.45	108.29	106.73	110.24	106.22	107.98	107.71	107.48	108.4	107.63	109.33	105.22
99.043	100.48	98.039	96.17	98.11	97.391	97.619	96.725	99.601	99.126	99.025	97.671	98.68	98.595	96.215	99.447	98.322	99.204	97.511	96.658	99.307	97.927	97.967	97.311	99.346	98.83	97.584	97.069	98.045	97.199	99.313	96.196	97.914	97.74	98.202	97.957	98.946	98.595	97.659	97.796	97.468	97.122	98.041	97.372	98.822	99.092	97.749	100.63	98.62	98.344
100.55	99.909	101.28	101.54	99.506	99.868	100.05	100.7	99.919	101.71	100.37	100.12	99.772	99.614	101.31	100.51	100.89	100.78	101.27	101.3	100.89	100.6	99.844	99.77	100.4	98.608	101.62	98.97	102.48	101.73	101.46	100.07	101.82	100.9	98.6	99.22	101.48	100.16	100.42	102.07	101.37	102.14	99.482	99.374	101.57	100.29	103.55	100.82	99.342	100.5
106.49	106.39	107.31	105.49	105.16	106.32	107.54	106.98	107.47	105.86	107.23	108.07	108.33	106.88	107.63	106.21	106.85	106.17	104.33	106.42	105.69	107.98	106.63	106.92	106.95	104.46	107.31	104.46	105.95	107.94	106.05	104.6	104.11	106.01	106.83	107.7	104.9	107.48	106.87	107.63	106.32	106.97	107.53	105.83	104.77	105.74	107.98	106.53	106.74	107.93
100.53	104.46	101.62	103.43	102.56	103.6	103.93	102.6	101.56	104.72	104.03	102.23	100.67	103.02	101.83	103.36	102.1	103.85	102.35	103.3	103.17	102.51	103.27	101.94	103.38	103.83	102.5	101.12	103.71	103.18	102.39	103.97	102.2	101.44	101.69	101.52	102.67	101.33	102.58	103.68	104.9	102.8	104.25	100.85	103.54	103.4	104.65	103.29	103.81	102.1
97.915	97.862	97.862	99.662	97.571	98.496	98.263	99.886	99.224	98.237	98.962	98.816	95.947	98.99	98.879	99.191	97.848	96.916	97.399	98.494	97.027	98.424	96.558	97.716	100.4	97.88	99.219	98.556	96.542	97.636	96.935	97.21	98.152	99.717	98.744	98.561	98.953	99.134	96.62	98.032	97.067	97.524	98.596	99.082	96.768	99.355	98.548	97.798	98.365	98.328
108.78	108.63	108.9	108.21	107.84	108.74	108.6	107.47	106.97	108.34	109.87	110.44	108.94	108.05	109.91	110.21	109.28	107.8	108.99	108.45	110.03	109.64	108.45	107.52	108.12	108.24	108.81	109.92	109.92	107.46	108.55	107.91	106.76	107.8	109.86	110.79	110.06	107.8	107.24	107.42	107.65	107.82	109.12	109.55	106.91	109.76	107.7	109.78	110.14	108.43
108.29	108	110.24	107.7	107.79	110.04	109.3	109.22	108.17	107.79	109.63	107.05	108.69	107.3	109.84	109.79	110.1	107.59	106.86	107.02	107.8	107.46	108.5	106.88	109.35	107.69	108.13	107.2	108.75	107.54	107.51	109.24	108.07	108.77	109.35	110.02	110.44	108.56	108.37	109.34	107.2	109.07	107.16	107.25	109.21	107.89	108.91	108.94	107.8	108.07
96.94	97.856	97.395	97.616	97.488	99.068	98.179	98.297	96.949	95.235	98.769	98.06	100.24	99.181	97.088	99.903	100.97	96.721	95.126	97.581	96.336	97.53	97.256	99.175	98.064	96.98	99.051	98.408	97.95	99.724	99.459	96.08	97.764	98.431	98.384	97.273	97.052	100.76	99.055	99.041	98.393	97.995	99.429	98.855	97.535	98.308	98.941	98.41	97.673	98.791
95.592	99.7	97.594	96.229	96.33	100.12	99.382	98.897	98.237	97.128	99.212	96.626	98.808	99.859	99.27	97.499	97.497	100.01	99.488	97.929	100.47	99.858	99.607	97.843	99.378	94.719	99.934	98.404	99.157	96.156	99.377	97.666	98.204	97.034	99.33	99.15	96.451	98.235	97.917	97.226	95.49	96.319	95.662	98.352	98.288	100.04	97.97	98.545	98.616	99.604
112.57	111	110.87	111.19	109.78	108.22	111.17	110.76	112.66	109.64	111.36	111.6	109.96	111.69	110.36	111.11	111.65	109.42	109.69	110.49	109.31	110.21	107.93	110.09	110.81	111.82	109.12	108.97	108.96	110.01	110.42	110.13	109.9	111.07	110.31	109.98	109.79	112.51	112.27	109.36	110.48	112.34	111.5	111.27	110	110.05	108.11	111.99	108.67	108.27
105	106.89	106	104.35	105.58	106.75	106.22	103.59	106.44	103.96	103.84	103.96	106.78	106.28	107.02	105.61	105.97	104.59	108.53	106.88	105.8	104.39	104.94	103.75	105.95	107.41	104.53	107.42	106.16	105.41	106.04	105.96	105.5	104.29	103.74	106.19	104.18	106.31	106.29	105.85	106.6	104.73	105.03	105.57	106.22	106.08	107.35	105.89	105.58	108.01
106.44	107.05	104.17	105.44	104.32	106.53	105.51	105.82	104.59	107.63	107.06	108.27	105.87	104.21	105.98	107.04	106.87	109.4	105.12	104.37	105.86	105.74	106.01	105.37	106.68	105.97	106.47	106.77	103.58	107.53	106.43	107.41	106.69	106.49	106.94	106.89	106.07	105.78	108.7	106.48	107.21	105.25	106.25	107.1	106.22	106.14	105.76	106.59	106.22	106.63
107.17	107.74	106.91	106.02	104.65	104.73	107.35	106.43	105.33	103.89	104.44	107.14	106.97	105.54	107.69	106.36	103.62	106.07	106.59	106.27	104.39	104.82	106.73	108.73	106.62	104.43	106.35	106.75	106.41	105.91	105.16	106.44	104.99	105.59	105.99	105.33	104.54	106	104.77	105.28	105.87	105.21	107.64	105.88	104.36	106.25	105.91	103.62	104.72	105.93
97.137	97.063	96.872	98.86	98.476	99.62	97.809	99.761	97.474	94.999	100.18	97.221	98.005	99.283	98.607	98.916	99.483	98.222	97.161	98.244	97.615	98.854	97.985	98.77	97.623	98.286	98.491	97.579	100.49	97.9	97.699	97.116	97.945	97.377	97.915	97.031	98.215	97.725	98.095	97.329	97.897	98.475	97.366	99.082	99.532	97.127	100.26	98.783	95.981	99.241
100.92	100.59	100.58	99.521	100.27	103.83	100.92	99.603	100.11	99.256	100.68	102.39	100.89	101.48	102.03	100.58	102.74	99.131	100.69	99.831	99.8	100.53	101.33	101.28	101.89	101.05	100.18	101.2	101.01	100.96	98.284	100.37	101.35	100.97	102.58	99.565	102.48	100.51	103.81	98.899	102.14	101.7	98.586	100.99	100.3	100.23	99.428	100.2	102.44	99.9
107.51	106.15	104.35	108.54	106.46	106.48	108.25	106.67	105.27	107.72	104.21	106.91	106.43	106.97	103.87	106.86	107.23	108.54	105.53	106.22	106.95	105.74	105.75	107.44	106.79	106.56	107.61	105.7	108.3	105.7	105.36	104.81	105.03	108.32	105.82	106.82	104.67	106.83	107.08	105.51	106.61	107.93	107.19	107.11	105.81	106.88	106.28	105.68	106.39	107.16
99.863	101.93	100.73	101.56	100.75	98.95	102.58	100.94	102.12	100.54	100.83	100.38	98.901	100.21	101.03	100.52	100.96	99.255	100.46	99.921	99.401	100.86	102.59	101.73	98.706	100.92	99.738	99.523	99.32	101.13	98.706	100.5	101.45	100.6	99.042	101.75	101.8	100.94	100.8	101.06	101.8	101.4	102.27	98.426	99.276	100.87	101.2	103.17	97.808	99.205
105.49	107.86	107.39	104.81	107.72	105.73	108.24	105.88	105.91	104.46	104.37	106.06	105.51	103.93	107.38	107.16	105.63	107.16	105.8	104.97	107.17	107.72	106.74	106.18	107.53	106.21	107.04	106.98	106.11	107.95	106.15	106.6	104.02	108.27	105.69	105.23	106.61	107.44	108.41	107.96	104.92	105.6	108.95	105.84	106.88	106.9	105.54	107.18	104.71	106.21
105.43	106.34	105.9	104.7	106.93	105.09	105.96	106.38	104.73	104.8	105.94	105.65	103.78	104.21	104.34	104.52	105.47	107.03	107.18	103.24	108.7	105.23	105.1	105.06	105.99	106.25	104.24	107.19	105.62	105.16	104.92	104.02	103.63	105.13	104.72	105.19	105.81	106.21	106.27	103.1	105.67	107.33	105.62	104.8	104.07	101.84	104.44	108.06	104.76	105.64
108.91	110.94	111.4	108.97	110.59	108.81	108.92	110.62	110.22	109.3	111	110.48	110.72	110.55	109.2	109.06	109.93	111.03	110.54	108.78	111.25	110.57	110.96	110.33	111.47	111.11	109.47	111.16	111.39	113.22	109.79	109.61	106.81	110.24	110.45	108.79	112.04	110.94	110.51	113.42	108.93	109.33	109.32	109.53	107.6	110.06	111.28	109.8	110.42	112.02
108.77	108.13	109.52	107.27	107.54	107.96	109.5	107.58	107.75	106.83	108.5	107.52	108.42	109.2	109.17	108.41	110.76	109.04	108.43	105.81	107.85	108.18	109.35	108.74	106.79	110.12	109.32	108.71	108.04	108.5	110.87	109.04	108.17	106.43	106.6	109.92	106.91	108.49	107.95	107.88	108.63	109.78	108.2	108.91	108.41	109.08	110.28	106.75	107.16	108
102.43	100.4	99.504	101.1	100.33	100.62	101.82	100.29	100.79	99.522	101.26	99.065	102.03	99.579	102.31	102.39	101.13	100.19	100.69	100.98	101.52	99.673	101.19	100.67	100.89	101.29	101.01	100.08	100.9	101.16	100.63	100.79	100.69	102.18	101.05	100.09	100.25	99.63	100.51	101.05	99.781	100.07	101.91	100.58	99.153	101.95	101.4	97.954	98.12	100.54
105.64	105.49	105.53	109.28	106.16	105.77	107.13	106.27	103.89	107.45	105.13	107.23	107.01	107.85	104.73	106.29	106.39	107.64	106.99	104.82	106.76	103.09	105.67	105.47	107.91	105.19	106.8	108.02	107.6	109.48	106.18	108.08	106.62	104.94	107.32	107.6	105.24	105.22	105.83	107.18	107.39	104.7	105.06	105.79	107.99	105.42	107.27	107	108.66	106.77
108.39	109.68	109.23	107.9	108.21	109.56	110.11	108.52	108.22	108.31	109.3	110.19	107.82	108.15	108.66	108.24	109.57	108.38	107.55	110.2	109.64	108.35	108.48	108.72	108.58	107.36	109.12	109.24	107.65	109.85	107.67	106.52	107.11	109.1	109.93	106.66	106	106.78	107.54	107.82	107.19	110.55	108.14	107.71	106.38	106.33	110.52	110.61	106.97	109.12
97.401	99.862	98.567	96.7	100.4	98.779	99.565	95.414	97.149	95.551	97.969	96.712	98.155	98.389	99.048	97.794	97.957	98.625	95.271	98.22	98.144	97.007	97.796	99.801	96.406	98.258	98.03	98.193	96.88	97.855	99.045	97.577	97.625	98.543	96.506	97.868	99.292	96.779	98.08	97.355	98.157	99.937	99.466	99.035	97.463	97.184	99.858	96.346	98.611	96.971
103.71	104.24	104.32	106.36	106.5	107.71	107.34	104.27	105.64	105.47	107.04	104.14	105.7	106.68	104.16	106.18	106.08	106.69	107.15	105.24	104.77	105.9	105.49	106.92	105.28	106.43	104.95	105.35	107.61	104.6	106.45	104.72	105.64	105.25	105.89	106.09	105.23	104.77	107.16	106.3	106.45	104.16	106.73	105.96	105.93	106.69	107.28	105.12	105.36	106.25
110.26	106.92	107.18	107.29	109.2	108.58	109.9	110.4	108.7	107.76	108.44	107.25	110.17	106.89	107.15	106.42	105.92	108.35	107	105.48	108.71	107.82	106.76	107.18	109.4	106.11	108.71	108.89	107.74	107.2	104.11	107.8	108.57	109.05	109.44	108.18	108.98	107.98	107.75	108.2	107.71	109.21	106.03	108.56	106.73	106.93	107.84	107.91	107.73	107.28
106.89	104.1	103.63	104.49	106.05	106.67	106.41	105.48	107.14	106.94	105.62	105.58	106.72	104.93	106.16	105.88	103.93	108.67	105.77	108.61	106.1	105.73	104.03	105.94	104.88	107.23	104.71	106.31	104.27	107.01	106.28	103.92	105.25	103.02	103.95	105.35	106.39	105.36	104.89	108.5	104.32	104.69	105.33	104.92	105.23	104.87	106.26	106.01	106.14	106.47
104.83	105.69	105.4	104.71	105.28	105.38	102.66	107.71	106.92	106.35	105.61	107.03	107.38	106.43	105.7	105.99	105.47	107.25	104.66	104.8	105.13	103.96	104.77	103.54	105.85	106.3	104.37	105.9	105.04	107.85	105.66	105.46	107.08	107.22	104.76	105.64	104.79	106.98	106.97	105.87	105.99	107.97	105.81	104.35	107.04	104.76	105.26	106.21	104.01	105.95
106.18	106.92	103.09	106.46	105.91	104.26	103.31	104.47	106.32	106.7	105.47	104.63	105.68	104.72	105.77	105.03	104.87	105.73	105.35	105.65	105.86	105.61	105.99	106.4	104.71	106.37	105.97	104.99	105.22	105.45	106.42	105.77	105.57	107.44	107.43	106.21	104.88	107.2	103.82	103.8	105.03	108.44	104.33	102.23	106.32	105.91	104.59	106.97	106.23	103.62
105.53	106.85	104.68	105.56	107.49	105.74	103.25	106.69	104.84	105.56	105.2	105.64	105.37	105.35	107.69	104.68	106.31	104.33	105.81	105.72	105.23	107.67	106.56	106.45	104.55	106.2	107.45	104.9	103.18	105.24	106.95	105.53	106.21	105.92	104.22	106.1	105.7	108.11	105.55	107.81	105.54	105.55	105.52	105.11	104.62	106.19	103.98	106.16	106.39	104.74
106.41	105.5	108.51	106.83	105.27	106.87	105.53	105.35	106.73	104.31	105.37	105.13	104.94	104.88	106.73	108.21	103.53	105.5	106.56	105.38	107.38	105.23	106.16	105.66	105.59	107.44	104.86	104.74	108.44	104.27	105.31	104.05	103.46	109.19	106.73	107.03	105.85	106.8	102.87	105.17	105.48	105.47	106.14	104.18	105.82	103.92	105.96	105.06	104.52	107.17
99.494	99.098	98.76	99.245	96.654	97.084	99.086	97.852	98.576	97.148	97.039	99.388	100.2	98.296	98.583	99.43	100.74	99.099	99.457	99.328	98.132	100.69	99.577	98.996	99.774	97.344	98.991	98.692	96.351	98.374	99.13	98.389	97.847	97.699	101.55	98.786	100.08	98.522	100.66	102.6	99.296	96.722	100.69	99.665	100.14	98.146	99.665	99.175	102.33	101.01
105.99	105.35	106.94	105.01	105.55	105.77	104.98	106.27	105.85	106.06	104.72	105.51	104.59	105.82	102.38	106.73	105.04	105.16	106.51	105.41	106.93	105.68	106.6	106.72	106.51	104.69	102.89	106.39	105.5	106.67	104.81	106.18	106.46	105.38	103.17	104.06	103.03	104.95	104.88	106.94	106.62	104.94	105.53	104.37	105.07	103.44	108.83	106.82	105.83	106.55
109.8	109.77	111.46	111.42	107.83	110.26	111.06	109.73	109.88	111.13	109.61	111.07	111.31	109.51	110.41	111.62	109.74	108.71	110.02	109.31	111.67	109.55	111.63	112.42	111.19	109.58	109.05	110.88	109.61	111.31	112.31	109.44	108.82	110.02	110.94	110.4	109.26	109.85	108.67	110.23	108.64	110.73	111.72	109.15	111.4	109.09	110.9	110.27	108	111.12
108.59	107.83	106.58	109.92	107.21	108.98	109.84	106.6	108.46	109.17	107.33	108.59	109.08	109.17	108.1	109.31	108.03	109.22	109	108.71	108.89	108.15	108.05	109.32	106.86	108.85	107.88	107.84	107.62	106.84	108.29	108.75	106.2	107.96	109.05	106.53	108.54	108.52	106.51	105.13	108.88	108.26	109.43	109.33	108.42	108.3	108	108.61	108.04	108.14
109.26	107.41	107.32	109.29	109.9	107.87	107.64	108.17	106.85	107.75	107.47	107.32	108.62	107.72	108.61	105.4	109.74	108.55	106.92	108.34	109.31	108.55	107.7	109.59	108.06	109.22	108.17	107.57	108.09	108.26	107.74	108.44	106.34	107.65	106.96	105.26	105.72	107.71	106.21	110.21	109.52	109.73	108.14	106.78	108.78	104.54	108.46	108.29	108.65	109.15
97.313	98.02	96.2	99.144	97.243	99.731	101.45	99.417	96.379	99.151	98.289	98.397	95.992	99.332	98.902	98.116	97.225	98.787	99.135	99.828	99.339	97.553	98.524	96.83	99.576	97.867	96.948	97.628	100.36	96.649	98.492	95.108	98.947	99.743	98.286	99.777	98.501	98.732	96.455	96.641	98.372	96.818	97.522	98.028	100.18	99.765	97.262	98.245	98.209	97.78
99.51	99.553	98.984	99.766	101.59	101.37	100.01	99.488	100.89	100.85	100.9	101.37	100.81	99.668	99.456	100.98	99.954	98.282	99.731	102.38	100.75	97.575	98.85	102.3	99.813	98.715	100.88	101.24	98.256	98.184	100.26	101.38	99.604	97.35	100.14	99.26	101.66	101.51	100.57	97.896	98.434	100.49	101.51	101.98	100.81	100.49	99.932	100.74	100.12	100.57
105	105.71	105.4	106.43	105.57	106.56	105.78	105.99	106.02	106.9	106.31	106.83	107.7	107.07	103.66	104.88	105.72	106.03	105.82	104.77	105.72	106.12	108.7	107.89	105.7	107.31	106.42	105.24	105.59	108.02	104.76	105.95	104.97	104.38	104.96	105.46	104.99	104.58	106.35	105.55	103.24	107.12	105.96	104.1	106.12	107.1	106.58	106.59	106.62	105.94
97.598	98.405	97.081	97.958	95.915	97.802	98.751	95.95	97.966	96.092	96.704	100.4	96.233	99.934	98.455	98.883	95.989	97.877	97.298	97.183	100.31	94.246	100.41	96.653	97.293	97.79	97.12	97.156	98.574	100.26	97.167	97.201	98.991	98.755	98.184	96.121	98.97	98.744	97.88	98.265	96.512	97.767	96.534	98.056	98.025	99.825	96.983	98.855	98.068	98.949
98.33	96.14	98.658	100.18	96.548	99.002	95.225	97.942	98.099	97.014	99.594	97.417	97.713	99.567	97.613	97.853	99.725	99.921	96.473	97.398	96.49	99.531	99.245	98.425	99.922	99.341	98.779	98.463	99.813	97.574	97.144	97.652	99.528	97.717	97.49	97.039	95.691	96.49	98.17	96.801	99.745	98.162	97.559	98.469	97.69	98.758	97.874	98.226	98.001	96.007
107.58	106.58	108.03	106.42	107.22	107.62	106.86	109.33	107.53	110.19	107.89	107.86	107.88	109.09	105.51	108.98	108.01	108.3	108.15	107.93	108.46	107.67	106.86	107.32	108.52	107.2	109.49	108.41	106.5	108.4	107.6	108.16	108.4	108.58	107.4	108.8	108.06	108.92	108.54	107.05	107.67	107.22	107.04	106.69	108.87	108.43	107.6	106.41	106.82	104.83
104.04	105.79	106.54	105.86	104.1	104.9	106.21	105.28	103.97	106.82	106.88	105.8	104.92	105.26	106.02	105.86	105.75	107.13	104.78	104.34	103.62	105.59	106.49	104.74	106.67	108	104.84	106.24	103.58	106.78	105.21	107.38	105.91	104.03	105.06	105.77	107	105.57	103.69	105.45	104.9	105.8	103.38	105.36	105.08	105.89	105.53	106.88	104.85	105.27
107.08	106.29	105.7	104.6	104.35	107.84	108	104.08	104.55	104.52	106.06	103.67	106.54	105.14	106.78	103.84	107.05	106.05	107.49	103.19	106.79	105.35	104.77	105.9	104.29	105.65	106.96	103.15	104.9	107.07	105.1	108.44	105.91	105.62	105.23	106.39	106.07	106.52	106.14	107.04	106.72	104.01	106.87	104.56	106.56	106.09	106.76	105.12	106.03	106.4
105.42	106.04	105.22	105.03	107.85	105.58	104.94	107.29	104.12	105.86	107.6	103.9	105.93	105.18	105.6	106.86	105.21	104.4	106.41	105.25	106.02	106.15	104.07	104.42	105.66	107.12	104.6	106.06	106.11	105.26	105.96	108.96	108.67	104.26	107.81	105.5	108.27	103.23	106.66	106.59	104.02	107.45	105.78	106.97	105.93	105.81	104.45	107.83	107.17	105.5
107.01	106.45	111.1	108.65	106.99	109.53	107.78	107.9	108.08	107.21	107.33	107.6	107.99	108.03	107.03	106.82	107.04	108.85	107.8	108.09	108.03	107.98	109.15	106.59	106.14	107.37	110.13	107.67	109.47	108.18	105.61	106.9	109.17	106.73	107.75	107.9	106.91	106.3	108.8	105.32	107.42	109.23	107.71	107.57	108.02	108.56	108.65	107.99	106.75	108.54
100.48	100.16	100.77	101.56	102.28	100.51	103.19	99.002	99.327	100.01	100.4	102.24	101.65	98.341	100.78	100.77	100.07	102.52	102.37	98.873	99.771	103.02	99.712	103.38	99.781	102.13	99.908	101.44	99.503	101.86	101.31	102.44	99.12	101.44	100.86	101.13	101.5	102.29	100.67	100.81	99.324	99.789	100.53	102.55	101.06	102.73	102.76	100.41	101.24	102.77
99.419	98.368	98.636	100.35	95.319	96.44	98.466	98.522	101.12	96.684	99.923	98.972	99.086	100.09	98.595	98.334	97.065	99.04	98.876	100.12	97.717	99.017	98.452	99.206	98.504	99.019	98.836	98.347	98.48	99.182	99.612	96.744	100.93	99.286	99.387	97.93	98.758	97.763	97.432	99.179	96.578	100.32	99.124	99.436	98.564	99.054	99.178	99.762	98.555	98.897
96.987	98.886	97.342	96.857	97.933	100.17	97.8	98.836	97.789	98.493	98.818	97.401	98.723	100.19	97.498	99.93	97.087	100.03	97.958	99.807	97.735	97.527	99.871	97.497	95.774	97.811	98.456	98.777	97.121	100.24	98.204	97.276	98.063	100.28	99.575	95.697	97.308	98.348	99.569	97.712	98.438	97.634	98.807	96.535	98.532	95.933	97.424	98.359	99.675	98.522
104.17	105.19	105.34	106.76	103.92	104.18	105.95	105.81	105.41	107.58	105.78	105.55	103.1	103.58	106.72	105.27	104.51	105.95	106.29	103.62	105.8	104.73	105.58	104.45	104.25	105.98	104.29	104.78	103.45	105.75	106.23	106.71	105.41	106.18	105.16	106.57	104.41	107.16	104.95	105.52	105.13	105.58	105	105.52	106.21	107.32	104.99	105.72	107.51	104.51
104.96	105.99	105.46	106.49	105.68	105.49	105.47	106.6	107.04	105.51	105.97	104.57	104.57	105.36	107.73	104.87	105.65	105.01	106.29	105.23	103.84	103.64	104.67	106.95	105.15	107.09	103.79	104.38	104.02	106.73	107.52	103.82	105.14	106.9	105.77	106.23	107.94	107.29	104.85	107.06	106.45	105.83	104.83	103.81	105.35	106.69	106.77	104.21	106.68	105.93
105.89	102.62	105.09	106.26	106.21	106.12	105.87	107.51	104.75	106.7	105.9	107.28	104.38	106.22	104.52	105.7	105.68	103.92	106.76	102.97	105.53	107.39	104.28	103.84	105.98	103.67	104.68	106.04	106.3	105.81	108.19	105.45	106.38	106.61	104.44	105.61	105.39	106.58	106.32	104.42	105.68	107.04	104.74	104.9	107.87	107.07	107.6	104.49	105.96	106.9
109.24	105.06	108.71	110.21	108.34	106.56	108.1	108.61	107.9	108.58	108.62	108.65	108.2	107.11	107.22	108.29	107.9	106.69	106.72	107.54	108.48	107.77	109.01	109.4	108.28	108.2	111.17	109.19	108.56	108.18	108.51	109.36	108.08	108.1	107.2	107.01	108.16	108.48	110.38	109.38	107.71	108.68	107.44	107.96	106.98	105.6	109.55	109.46	111.58	109.4
105.11	105.95	108.06	106.38	106.74	105.48	105.87	107.42	106.26	107.26	105.99	108.21	106.75	106.11	107.5	106.21	108.11	103.88	105.49	105.98	105.19	104.84	108.05	106.26	107.29	106.99	108.13	108.85	106.78	106.62	106.25	106.81	105.63	105.45	108.14	106.01	109.62	107.07	104	106.51	108.7	105.56	108.73	106.31	107.64	105.87	105.23	106.96	108.65	106.68
106.13	105.33	105.56	107.8	108.12	105.01	106.41	108.85	105.02	106.18	106.6	105.96	104.68	109.04	108.68	107.7	106.9	107.03	103.24	106.84	104.98	105.71	107.92	108.9	106.49	106.48	108.54	105.41	106.69	104.55	105.32	108.92	107.93	106.74	105.58	106.47	107.05	108.43	106.72	105.06	104.5	108.09	107.26	106.54	107.58	109	106.32	105.58	104.8	107.62
109.17	107.39	108.91	108.19	106.42	109.16	108.55	109.03	108.08	108.56	105.84	107.08	107.28	107.09	109.4	107.82	109.62	109.09	108	108.68	108.86	107.61	107.69	108.78	108.53	109.54	107.16	109.39	108.42	107.67	108.68	107	108.65	107.64	106.22	109.4	107.36	106.67	107.02	106.41	107.62	107.58	108.56	107.64	107.32	109	106.15	107.78	109.64	106.6
107.12	108.24	107.74	109.29	108.56	109.25	108.49	106.57	107.51	108.63	105.73	108.34	109.93	107.18	109.49	107.67	108.3	110.3	107.62	108.64	107.13	108.5	107.51	106.19	108	108.29	106.72	106.28	108.7	107.51	109.64	105.9	107.59	107.38	108.86	107.63	108.64	110.7	108.02	107.04	106.67	106.13	107.6	108.16	108.92	108.26	108.03	108	108.17	108.35
107.29	108.81	105.17	110.16	109.42	109.06	108.39	109.17	106.8	108.97	108.93	108.08	106.35	109.65	108.93	107.09	111.22	106.67	110.97	110.69	108	106.43	105.4	109.39	109.81	106.69	107.18	108.92	106.97	107.53	108.22	109.07	106.47	107.79	108.27	109.61	108.67	110.91	109.66	107.72	108.48	108.43	107.7	108.41	107.7	107.16	107.05	108.39	109.15	106.51
98.85	99.132	98.699	99.935	99.319	97.264	99.478	100.07	100.3	97.163	98.895	97.401	96.619	97.91	98.883	97.944	99.239	100.07	99.526	98.128	97.352	98.226	97.442	99.607	97.356	96.997	99.118	99.346	99.184	98.269	100.05	98.608	100.24	98.844	99.181	97.87	97.314	99.64	98.62	98.688	98.208	99.203	100.36	97.514	100.47	98.18	98.135	99.722	100.33	97.869
106.47	105.87	106.14	106.07	106.22	107.16	105.75	105.22	106.79	105.7	106.48	105.16	107.1	107.62	105.46	105.89	104.54	107.12	105.57	105.42	103.95	105.54	105.43	106.17	106.67	106.96	105.36	104.76	106.35	106.62	105.25	105.74	106.4	106.42	105.45	104.64	105.28	106.63	106.9	104.44	105.37	107.04	105.02	107.76	106.02	104.42	106.2	107.38	105.25	106.2
100.04	96.662	96.982	97.573	98.546	99.097	97.642	97.027	99.098	98.329	98.519	97.27	100.59	99.446	99.738	99.405	97.746	96.87	98.618	97.564	97.223	99.433	98.172	98.779	97.306	99.061	96.886	98.723	97.346	97.354	99.28	98.682	98.299	98.883	101.63	97.821	96.771	96.008	96.847	98.852	98.905	96.261	97.722	97.028	97.039	98.214	98.291	96.247	100.35	98.242
107.09	108.43	109.86	106.89	106.02	108.06	108.16	107.23	108.32	107.09	107.47	107.91	107.97	107.27	108.22	108.63	110.11	107.4	107.45	106.65	108.16	108.7	107.29	109.19	109.18	104.47	108.3	109.21	108.34	108.09	106.4	106.7	104.84	107.67	106.02	106.43	108.46	108.4	107.75	107.58	106.69	108.08	108.18	107.11	106.26	109.25	106.69	107.97	110.47	108.54
104.53	107.92	104.79	104.94	105.1	107.42	107.41	106.85	105.6	105.87	106.72	103.85	103.02	104.36	103.91	106.73	106.11	104.72	104.51	107.63	107.4	105.9	106.56	105.91	108.11	105.57	104.5	105.21	102.83	106.88	104.32	104.26	104.97	105.24	105.3	105.35	107.02	105.03	106.25	105.4	105.61	103.72	107.22	104.49	107.24	105.94	106.86	106.02	107.07	106.04
104.29	107.09	104.52	105.9	104.14	105.33	104.59	106.22	105.87	106.32	106.56	105.61	105.72	108.15	106.96	106.32	105.23	105.87	107.53	107.08	106.3	107.72	106.23	106.45	105.63	105.61	105.16	104.84	104.77	104.04	106.78	106.07	107.67	106.78	104.77	107.44	107.48	103.89	103.71	104.36	106.52	105.53	105.3	107.51	103.65	107.25	106.13	103.97	106.51	104.71
108.96	108.29	110.8	106.16	108.69	107.87	108.22	109.2	108.46	107.06	110.02	110.19	107.52	108.64	107.6	109.08	109.51	110.64	109.29	108.81	108.25	108.65	108.42	109.15	109.03	106.57	110.1	108.48	107.99	108.95	108.65	107.49	108.58	106.94	109.67	107.47	106.77	107.91	107.9	108.48	107.16	109.67	108.31	108.7	109.72	108.22	109.16	110.79	109.19	109.15
107.17	105.51	105.35	106.86	106.17	107.61	106.97	105.51	106.15	104.94	106.42	106.51	106.85	104.81	105.58	107.05	105.46	108.59	107.37	105.96	106.05	106.34	106.8	107.48	107.58	106.63	107.17	105.44	105.99	107.1	105.36	104.71	107.58	104.52	105.44	107.44	104.72	108.15	106.44	104.65	106.2	105.5	107.88	105.5	105.09	107.87	106.32	107.21	105.17	105.08
106.28	106.84	107.93	107.5	107.85	107.78	108.26	108.95	106.08	107.27	110.64	107.98	109.46	106.93	107.95	108.85	108.57	108.01	106.99	111	107.05	106.23	108.61	107.62	108.8	105.41	107.36	108.96	108.66	105.59	106.57	106.62	105.95	107.95	108.32	108.81	108.36	109.05	108.73	107.89	108.42	107.15	107.63	108.54	106.91	106.58	106.51	106.11	107.74	107.96
105.68	106.63	105.75	105.76	102.39	105.46	104.86	103.07	105.07	106.11	107.77	106.56	105.86	103.91	105.94	106.82	105.25	105.32	105.76	106.74	104.28	104.92	105.01	103.45	104.71	106.68	107.88	107.01	106.35	105.84	105.39	104.4	106.45	105.42	104.4	104.33	106.51	104.45	106.07	104.44	107.56	104.76	106.74	106.43	105.15	104.52	103.7	105.24	104.2	106.62
96.308	97.838	100.21	98.423	99.016	94.951	97.909	95.437	96.202	100.66	98.385	98.385	99.336	99.221	100.65	97.937	97.996	97.272	97.354	97.927	97.423	97.369	97.394	95.313	99.239	98.297	100.47	98.712	98.024	99.912	98.943	100.9	97.66	99.767	99.588	95.451	97.175	99.678	97.365	98.721	97.525	99.796	98.341	100.07	98.306	100.23	98.554	98.143	97.073	98.276
104.99	105.65	106.66	106.1	104.97	105.67	105.59	107.61	105.93	105.72	107.84	105.1	104.74	105.82	104.76	105.16	106.73	105.64	108.26	104	105.2	107.8	107.33	105.59	105.22	104.22	104.28	106.11	105.98	106.92	106.95	105.26	106.41	106.52	107.55	107	106.23	106.8	105.45	104.4	106.12	105.52	104.48	107.07	105.15	105.55	107.45	106.82	103.33	106.11
107.39	106.94	108.8	105.97	107.53	108.87	108.64	109.44	107.8	106.36	109.37	108.55	107.22	109	107.99	105.52	107.03	109.56	107.34	106.17	107.93	109.75	110.86	108.37	108.05	106.64	109.58	108.82	106.48	106.27	107.34	107.35	107.71	105.96	109.23	106.86	105.82	105.33	109.08	107.47	107.8	106.48	110.3	108.62	109.21	108.95	106.7	108.79	109.49	104.94
106.43	110.07	109.39	108.03	108.56	107.96	110.29	109.95	108.29	108.39	111.73	109.03	107.18	107.61	109.18	109.86	108.15	110.68	107.26	106.7	108.7	109.11	108.9	107.06	109.7	110.43	108.35	107.31	109.21	109.9	109.05	110.63	109.68	110.06	107.55	107.56	107.17	107.71	108.65	109.49	109.39	108.11	109.15	107.82	110.28	108.89	108.36	107.49	108.52	107.42
108.15	108.5	107.62	108.29	109.4	109.43	109.35	109.87	108.24	108.19	107.39	107.23	109.13	108.73	109.65	106.8	109.06	108.09	108.73	109.7	106.89	110.51	108.57	109.06	107.33	108.97	107.28	109.51	108.48	107.71	107.68	108.3	109.64	108.16	107.35	108.06	106.76	108.75	110.35	108.19	106.92	105.91	109.04	108.39	109.56	109.62	110.48	109.01	105.76	109.01
105.29	105.98	105.02	107.15	105.02	106.23	105.02	105.39	105.77	106.83	105.25	106.27	105.3	104.05	104.11	106.05	105.65	106.49	104.97	105.75	107.73	103.94	106.64	106.3	105.52	106.01	103.84	105.15	104.08	103.78	106.77	106.38	107.96	104.97	105.84	104.19	105.76	103.12	104.84	105.15	106.46	106.93	105.52	103.31	105.85	105.75	106.29	106.04	104.88	106.05
107.52	104.24	105.81	106.67	106.74	104.98	106.51	106.02	106.44	104.41	107.11	105.83	103.63	106.27	105.07	106.13	106.28	104.87	105.99	106.38	108.67	107.07	104	103.69	107.97	106.96	105.4	105.14	102.11	106.41	105.29	105.61	104.66	104.98	107.65	104.86	103.25	103.42	105.71	105.1	106.41	104.84	104.13	105.4	103.47	105.21	107.29	105.94	104.26	104.79
106.02	106.06	106.18	103.59	106.41	106	105.77	106.75	104.47	104.86	107.3	102.94	105.23	105.47	105.16	107.29	104.28	104.4	106.29	105.63	105.53	104.45	103.33	103.86	106.83	105.5	106.52	107.04	104.47	106.1	102.75	106.54	105.38	105.96	107.6	105.1	106.1	107.09	103.87	106.38	106.15	103.73	106.29	106.47	105.93	109.2	107.74	105.38	106.14	106.81
108.57	107.2	107.14	105	106	106.27	107.12	106.99	107.73	105.04	104.57	103.73	106.62	106.94	106.83	105.73	104.8	107.45	106.45	105.97	106.08	108.63	105.96	106.97	106.65	106.02	104.72	107.88	108.65	104.94	107.51	106.22	108.04	107.01	107.54	105.19	105.66	106.29	108.85	105.34	104.53	108.08	105.65	108.77	105.7	107.27	106.65	107.6	107.67	106.19
107.87	107.08	108.25	106.83	108.43	109.45	107.99	106.56	107.46	108.03	108.47	107.88	106.93	106.06	108.61	109.41	107.65	107.18	107.71	105.96	108.48	106.37	106.97	107.86	109.14	106.02	107.46	107.79	107.37	109.32	106.76	107.74	106.35	106.76	105.96	109.1	107.22	109.19	106.7	107.06	109.44	109.17	108.18	108.39	108.65	108.21	109.24	109.28	108.28	107.72
107.72	108.07	108.58	109.7	106.38	107.78	107.49	108.77	104.75	108.37	108.22	107.74	107.95	108.48	109.91	107.55	108.46	108.74	107.84	108.31	109.33	109.06	108.03	108.72	107.46	110.69	109.54	107.85	109.85	110.21	108.79	108.03	109.76	108.43	107.3	107.86	109.21	106.62	108.01	107.04	107.65	106.99	109.03	109.37	107.94	107.89	109.97	108.89	109.59	110.94
106	105.89	106.85	106.33	106	105.7	104.77	103.49	107.91	107.52	103.8	105.13	104.74	106.51	103.55	103.6	103.49	104.85	102.05	104.95	104.17	106.99	106.6	104.7	106.4	106.97	106.63	106.47	108.41	105.09	105.29	103.84	107.52	106.48	104.3	106.95	106.99	105.63	106.13	108.97	105.92	105.38	105.1	105.52	105.41	106.09	104.37	106.85	104.05	105.49
105.44	106.49	107.06	105.06	105.92	107.13	104.53	106.41	106.11	105.97	106.36	103.86	107.31	108.51	104.69	105	105.57	104.87	105.04	105.79	106.06	104.91	108.26	104.81	106.39	104.74	107.27	106.24	104.02	105.95	106.83	107.49	105.61	106.79	107.68	105.9	106.39	105.26	105.65	105.43	106.57	105.25	105.05	108.4	104.86	104	105.27	106.61	105.87	106.67
105.85	105.61	104.71	105.2	103.5	104.82	106.15	105.24	106.33	103.76	105.7	105.17	105.37	108.52	104.59	105.55	106.76	105.51	103.64	106.31	103.74	104.85	106.14	107.02	104.05	105.33	106.38	105.03	107.96	105.07	104.51	107.32	105.55	106.1	109.39	106.43	106.25	106.66	101.87	106.64	105.93	105.24	104.17	104.3	104.99	107.02	106.57	104.69	105.73	105.43
98.63	99.877	98.241	96.169	96.446	97.312	99.287	98.932	96.693	97.351	98.455	98.587	100.67	96.968	97.355	98.022	95.627	100.07	97.923	99.201	97.637	97.286	96.748	98.472	99.529	97.542	97.708	97.409	98.619	98.338	98.217	99.912	98.546	98.439	96.785	98.975	98.491	98.35	95.571	98.351	97.483	98.776	99.179	97.96	97.887	96.932	98.356	96.947	96.98	98.222
107.56	107.55	105.16	109.76	108.82	108.66	106.56	106.51	107.86	108.71	107.53	106.14	108.31	108.27	106.98	107.93	110.3	109.39	106.67	107.09	106.64	106.95	110.96	108.15	108.36	107.62	107.91	108.65	108.77	108.38	107.35	106.64	109.03	107.7	108.3	107.88	106.58	107.77	108.76	109.64	108.75	108.73	108.51	107.73	106.22	108.76	107.26	108.38	107.72	108.03
107.82	106.45	103.92	105.33	107.57	106.41	106.91	105.52	106.93	104.65	106.38	106.69	106.43	106.47	107.37	107.8	103.81	104.79	108.28	106.8	105.54	105.94	107.36	105.33	106.52	105.29	106.11	105.55	105.44	105.67	105.36	103.92	106.56	104.95	104.89	105.07	106.4	108.35	106.74	107.04	105.12	106.54	104.29	105.47	107.18	105.67	105.47	106.55	105.92	106.9
99.039	98.201	97.847	100.44	99.925	100.82	98.215	96.653	98.26	97.117	98.936	96.834	99.047	99.385	99.195	97.237	97.706	96.529	100.44	98.952	99.499	100.62	98.882	97.424	99.013	97.444	100.45	99.865	97.431	98.034	97.098	100.08	99.904	99.652	100.06	99.504	99.65	98.754	99.874	98.455	101.43	99.84	97.37	95.782	100.72	98.941	97.803	99.685	99.314	99.486
106.09	106.35	106.57	109.27	107.72	107.25	106.17	108.12	108.83	107.26	105.6	106.42	106.4	107.64	106.01	108.83	107.4	105.12	105.19	104.84	106.88	107.16	106.91	107.33	105.31	108.63	105.46	106.34	106.43	106.83	105.88	106.9	107.59	106.15	106.43	105.8	106.34	107.92	105.64	106.45	106.72	107.6	105.99	107.59	108.14	105.63	106.32	107.88	107.22	106.32
107.71	104.66	106.57	106.94	107.64	107.6	105.2	107.12	104.99	106.81	106.66	105.49	107.28	107.82	106.1	106.49	105.43	106.94	104.95	105.91	108.56	107.53	107.79	105.66	108.41	106.35	108.14	106.32	104.47	106.57	108.75	105.89	106.72	105.65	106.19	107.18	107.99	107.69	107.35	105.76	107.51	105.89	106.13	106.82	108.59	105.48	108.15	107.13	107.61	106.05
113.47	110.65	110.33	108.58	110.75	110.76	111.44	110.12	110.67	108.9	108.74	109.49	109.79	111.3	111.35	109.65	111.19	111	111	112.45	111.5	110.42	111.08	107.79	112.92	108.17	111.71	108.93	110.92	110	109	111.51	109.67	113.14	108.47	109.56	111.06	110.25	112.14	109.91	110.44	107.93	107.84	109.85	110.73	111.91	111.08	110.79	108.63	109.73
98.261	97.977	97.388	98.538	97.269	100.4	97.149	98.886	99.426	97.906	99.242	98.356	99.371	100.26	97.015	98.994	97.782	96.815	98.674	95.863	98.108	97.997	99.822	99.335	98.062	98.213	99.311	97.701	96.204	97.959	100.04	97.651	100.49	97.562	98.579	98.989	98.211	96.17	96.263	97.397	97.706	98.508	98.769	98.934	102.26	98.931	96.359	98.083	95.566	98.297
111.07	112.09	112.06	110	112.61	111.44	107.22	109.74	111.97	108.51	110.48	112.53	111.96	109.48	108.29	110.98	111.91	110.17	108.69	110.35	109.68	110.47	107.98	111.13	109.28	112.11	109.18	108.13	107.45	110.68	111.29	109.34	112.69	110.9	107.86	110.13	109.13	110.61	108.93	109.24	109.88	111.11	111.39	109.44	111.32	109.23	110.78	112.15	109.83	109.91
105.89	105.83	105.37	105.46	105.21	106.02	106.53	105.47	105	107.66	106.74	103	105.94	104.34	106.65	106.22	105.02	107.87	102.93	107.46	105.16	104.64	106.05	107.05	107.31	105.91	106.66	105.43	105.81	105.95	104.14	106.96	106.8	106.35	106.97	105.46	105.95	104.99	105.46	106	106.19	104.25	105.98	105.72	106.75	105.3	105.84	105.9	106.97	104.95
107.22	107.12	106.84	107.63	109.1	108.25	106.36	107.53	106.14	109.26	106.31	108.98	111.22	109.76	109.29	107.3	107.96	108.13	108.3	107.44	108.42	111.31	108.48	108.82	109.29	110.3	105.75	109.88	110.83	108.51	107.42	106.48	107.65	106.5	106.81	106.83	109.75	108.83	108.02	107.32	107.31	106.74	105.94	109.56	110.18	108.71	109.48	108.36	110	108.09
106.66	106.28	107.12	106.95	105.31	105.41	106.95	106.97	106.27	105.06	108.7	105.69	106.53	105.87	106.5	106.6	104.05	105.86	105.41	106.32	107.38	106.47	106.44	107.31	105.97	104.12	106.84	106.79	106.18	104.79	107.11	105.49	106.31	106.43	103.41	105.86	108.84	107.04	106.84	107.53	105.83	107.76	105.56	106.95	105.28	105.8	106.88	105.65	107.32	105.4
103.74	105.9	104.69	107.51	105.54	104.04	106.74	104.91	104.19	103.78	104.94	107.22	105.73	106.34	106.34	104.59	104.67	105.13	105.84	106.88	106.66	104.88	106.48	106.3	105.23	104.07	105.81	104.72	104.79	106.09	104.78	106.61	105.04	105.82	105.02	105.32	106.19	107.83	106.64	105.18	107.03	105.51	104.2	104.1	103.86	106.19	105.63	103.87	103.61	106.79
98.672	96.494	98.254	96.582	100.24	96.697	96.503	97.701	96.146	98.15	97.416	97.539	97.554	98.552	97.348	101.01	96.037	99.393	97.134	98.755	97.487	99.48	99.55	97.094	95.777	98.121	97.536	96.178	98.91	99.009	98.814	96.78	97.445	98.736	99.61	98.705	96.875	97.369	99.354	97.52	100.04	96.096	100.22	97.996	100.51	96.776	98.979	100.15	99.244	99.213
105.87	104.64	106.52	106.18	106.38	106.17	106.26	104.87	105.07	105.66	103.69	104.09	105.29	106.77	107.11	106.73	105.79	105.4	106.14	107.02	105.46	106.85	104.77	107.08	104.53	105.94	104.59	103.58	105.36	106.72	107.34	105.83	104.65	103.96	104.64	106.51	106.84	106.01	104.56	104.89	103.41	105.89	103.47	106.71	104.74	105.11	106.13	105.97	106.25	105.04
105.97	106.55	106.43	107.27	105.4	106.21	104.59	105.78	104.28	104.83	103.68	106.46	105.17	106.72	107.42	105.6	105.18	107.05	106.42	106.29	107.34	101.93	105.89	105.15	105.44	107.74	105.91	105.42	105.24	106.92	107.15	104.22	107.42	104.9	106.18	105.53	106.17	104.99	103.81	107.55	106.73	106.76	108.19	105.71	105.89	106.05	105.84	106.43	105.83	105.66
100.15	100.56	101.16	98.855	101.66	99.641	101.68	102.43	98.948	98.54	99.875	100.73	101.19	100.75	99.07	98.973	102.28	101.24	99.415	100.62	100.77	99.774	98.594	99.196	100.61	99.653	102.64	101.84	100.52	100.1	99.671	99.158	100.6	103.16	102.13	100.57	99.989	103.74	102.72	100.46	103.04	102.79	101.22	100.85	101.93	98.542	101.85	102.36	99.141	101.12
105.06	106.68	103.6	104.96	106.02	103.96	103.75	108.21	104.89	107.27	106.47	106.21	103.87	106.4	106.21	106.12	104.7	107.6	106.34	106.91	104.47	105.28	105.55	104.1	107.85	107.15	105.21	104.6	106.78	105.03	104.57	104.6	105.54	106.44	107.75	107.33	104.96	108.12	107.12	105.57	103.89	105.4	105.21	104.37	103.69	106.65	102.99	105.21	105.21	106.24
97.024	96.876	97.613	98.356	96.761	100.17	98.102	98.167	97.844	98.621	98.385	97.84	99.097	95.878	97.577	97.464	97.398	99.309	97.936	99.536	96.662	95.738	98.457	98.85	97.268	97.497	97.382	97.649	98.61	96.766	100.4	97.71	95.824	97.61	98.046	98.955	96.817	98.137	97.209	97.155	97.721	98.471	99.638	99.258	97.272	98.473	96.08	99.775	99.457	96.363
107.09	106.57	107.06	106.39	108.56	106.77	106.17	106.56	108.39	106.02	107.15	105.24	103.87	106.59	107.64	107.28	105.06	104.9	106.19	107.05	103.67	105.54	106.14	105.66	105.18	107.09	105.34	106.07	106.69	107.64	105.24	104.37	105	106.55	106.55	106.12	107.84	105.72	106.7	107.41	107.64	106.5	107.54	103.83	106.88	106.4	106.57	106.75	105.86	107.85
108.49	107.92	108.24	107.85	108.09	109.77	109.48	108.56	106.88	110.5	107.8	108.74	106.63	109.38	106.92	110.42	108.18	107.27	108.75	109.55	108.86	110.11	107.8	107.26	108.15	107.53	108.43	109.49	109.6	109.24	107.74	108.39	107.78	109.43	110.89	110.59	107.67	109.17	108.05	107.34	108.81	109.6	107.62	109.39	111.31	108.52	108.29	107.45	110.52	109.02
97.775	97.508	100.86	98.717	98.366	97.458	98.091	96.86	95.463	100.14	97.953	99.758	96.663	97.897	96.916	98.866	96.163	98.621	97.706	98.437	96.917	98.558	99.182	95.825	98.289	96.53	98.954	96.576	95.959	96.072	97.484	100.37	98.167	99.624	98.079	94.933	97.811	97.588	97.626	100.13	97.809	99.867	98.943	98.575	99.616	100.75	97.406	97.752	97.793	98.814
107.88	105.53	104.47	104.31	105.35	106.89	105.48	107.37	109.08	104.72	105.71	105.52	104.08	106.63	106.22	106.42	105.95	105.21	104.94	103.58	106.24	105.6	105.35	105.66	104.97	106.25	105.8	103.76	106.22	109.26	105.8	107.39	108.01	104.63	105.34	106.78	107.7	106.58	105.36	106.51	105.49	105.15	105.93	103.34	105.32	104.16	105.07	106.51	106.78	105.55
101.29	102.41	102.34	102.35	101.25	103.93	102.12	104.11	103.34	103.63	104.54	103.61	102.28	102.16	102.3	103.44	103.81	100.12	101.4	103.26	101.47	101.16	104.43	102.89	100.24	105	103.17	101.41	103.62	102.85	102.24	104.13	102.72	101.06	104.06	101.45	102.8	102.13	100.2	101.57	102.33	101.96	102.32	100.62	102.93	104.64	102.19	103.81	102.74	103.67
108.09	110.22	106	107.72	106.24	106.96	106.97	107.84	109.78	109.93	105.46	108.83	108.06	108.54	106.49	107.28	109.84	104.03	107.26	109.16	106.35	110.38	107.83	107.66	108.06	108.36	107.4	107.31	106.96	109.38	107.82	107.58	110.26	106.41	107.83	105.63	108.83	106.06	109.3	107.84	109.16	107.5	108.68	108.72	105.89	108.71	108.19	107.62	110.86	107.06
110.06	107.87	111.01	106.65	107.31	107.06	107.93	110.81	109.68	109.76	109.42	106.34	109.3	107.99	109.17	108.58	107.58	108.06	107.9	110.33	107.29	108.41	108.64	108.29	106.59	107.56	107.85	110.01	107.05	107.41	109.16	107.8	106.97	108.06	109.5	108.61	111.58	110.31	108.98	110.15	111.05	108.52	111.46	110.34	107.8	106.33	108.64	108.42	108.91	107.86
106.1	103.47	107.11	105.71	105.02	105.62	109.51	107.92	105.18	105.05	107.36	106.38	106.6	107.32	105.87	106.74	109.01	106.27	106.79	106.78	106.56	105.96	105.18	106.81	105.88	108.48	106.96	107.18	104.59	107.93	108.56	107.09	106.04	108.84	106.55	105.5	107.93	107.49	106.99	106.57	106.99	108.29	109.26	106.39	103.84	105.56	108.17	106.49	106.12	104.4
103.88	105.69	105.08	106.21	106.25	105.16	106.93	102.43	106.58	105.67	106.13	103.37	105.15	104.18	104.81	106.59	106.96	106.31	105.12	105.95	106.24	104.28	105.91	108.13	103.96	103.2	104.5	103.43	107.31	103.25	105.64	106	105.35	104.23	107.29	106.09	104.36	105.21	106.58	105.85	107.06	105.59	102.36	107.79	107.11	107.19	108	105.18	106.8	105.6
103.34	104.79	105.62	103.96	107.96	104.97	106.09	106.22	105.71	105.02	103.02	107.84	106.56	104.5	102.19	105.9	104.98	106.01	106.48	108.43	105.59	104.95	103.97	105.44	106.29	107.37	105.56	104.96	107.11	104.71	107.06	106.36	106.5	104.99	105.39	107.74	106.11	107.3	105.08	105.1	104.79	107.25	106.25	102.84	105.55	104.03	106.48	105.15	105.54	107.21
104.3	105.4	105.79	102.42	104.35	105.34	103.03	102.02	101.11	102.88	101.25	104.04	104.22	100.55	104.88	102.94	105.58	102.56	103.32	102.3	103.62	102.85	104.71	104.7	102.2	104.68	103.06	101.31	101.83	102.97	102.65	103.21	102.32	103.6	101.44	102.95	102.24	102	104.05	102.15	102.77	103.79	100.76	103.17	101.76	103.38	102.23	103.39	103.56	102.62
105.65	105.79	107.89	107.45	107.3	109.16	109.18	109.72	107.39	106.2	105.74	109.94	107.78	108.94	106.55	107.37	106.89	109.39	108.07	108.27	107.47	108.72	106.3	107.54	109.06	107.8	108.74	108.25	106.91	105.82	107.88	107.06	105.43	109.25	106.25	109.22	107.85	107.35	106.32	108.73	107.02	108.39	106.46	106.78	108.92	109.15	108.04	106.58	107.89	105.66
109.55	106.7	106.33	109.17	110.56	108.94	108.61	107.18	110.6	105.93	108.43	108.49	109.95	111.32	107.66	108.18	106.56	108.12	109.23	105.48	107.04	109.66	108.66	107.62	109.78	110.79	111.21	108.9	107.39	108.56	107.96	108.25	108.39	109.83	108.74	107.51	108.54	108.02	107.77	107.27	106.75	108.27	107.48	108.22	109.34	105.42	107.09	108.48	107.77	106.37
97.765	101.4	100.59	99.7	99.687	102.06	102.26	99.59	102.22	100.97	100.64	98.889	100.79	102.89	100.26	99.775	102.36	96.564	100.7	101.94	98.119	100.32	99.718	99.627	98.287	100.18	97.997	101.46	98.804	100.49	101.26	100.59	99.174	102.28	98.39	100.27	100.67	100.32	99.893	101.55	100.29	99.539	102.09	101.89	100.49	100.43	100.57	100.25	100.18	99.467
109.69	107.59	109.12	108.71	108.49	106.54	107.41	109.67	109.89	106.31	108.91	108.5	108.04	108.11	107.32	110.74	107.9	108.04	108.34	108.52	111.37	109.03	109.95	109.97	109.63	108.56	108.29	107.77	106.4	109.77	109.22	108.07	111.05	107.23	105.03	106.75	105.72	110.02	107.21	107.09	106.38	105.63	109.92	109.23	107.22	107.33	107.2	108.89	108.57	109.61
106.24	107.74	105.65	105.1	104.98	104.75	104.81	106.87	106.77	105.19	106.33	107.74	106.43	105.83	105.93	106.43	108.34	107.77	108.33	106.93	106.16	104.58	108.24	105.6	105.28	106.65	107.65	106.61	107.51	106.54	107.44	108.37	106.85	106.62	105.5	106.97	106.35	106.91	107.05	107.14	106.15	108.86	106.62	107.95	105.47	104.3	107.87	108.68	104.9	107.26
97.877	99.268	100.56	101.85	99.323	99.959	98.867	99.051	98.913	100.62	99.306	100.3	100.27	100.12	98.385	102.67	100.01	99.936	100.63	101.54	100.13	99.561	98.585	100.84	98.77	98.913	99.865	100.32	101.24	100.95	99.485	98.904	99.788	97.705	99.398	101.17	100.86	97.265	100.12	100.91	99.495	98.964	102.08	97.609	99.809	99.076	98.625	99.37	99.202	100.96
106.04	104.5	104.64	105.79	104.65	106.26	104.27	103.65	105.83	104.61	106.08	106.62	105.34	104.83	105.04	107.05	104.25	107.17	105.9	105.93	106.01	105.6	105.26	103.93	107.83	105.42	106.51	105.85	105.19	104.54	106.71	106.42	105.47	106.93	105.03	106.29	106.04	105.51	106.71	104.65	107.01	105.98	105.7	106.61	106.04	104.36	109.59	104.75	106.52	104.24
104.86	106.05	104.39	104.96	106.51	105.1	105.55	106.65	106.38	104.6	106.14	107.4	106.8	105.52	105.48	104.21	104.29	103.98	106.92	108.71	104.37	105.23	107.6	106.13	105.58	104.93	104.56	103.55	105.69	105.54	106.04	105.59	105.85	105.28	106.89	105.41	107.57	105.35	104.98	104.75	105.67	106.44	104.58	108.14	106.08	106.79	103.51	107.15	104.57	104.76
104.34	106.54	104.35	106.01	106.32	107.26	106.4	105.7	105.32	107.46	105.76	106.79	105.95	106.04	106.18	105.06	103.6	103.25	106.02	107.57	105.25	106.17	107.07	106.25	105.13	106.05	105.85	107.62	104.9	106.47	103.57	107.59	106.57	107.94	104.59	105.48	106.58	106.95	105.19	106.42	105.58	105.78	106.57	105.22	105.56	105.69	105.92	104.97	103.51	106.33
108.76	108.27	109.67	107.92	108.32	106	109.33	109.35	109.95	109.25	108.73	111.95	109.81	107.71	108.81	109.56	108.18	107.99	108.89	107.7	109.71	111.3	109.16	109.19	109.1	108.27	107.97	106.68	107.26	108.5	107.24	106.78	109.54	106.6	107.75	108.14	108.94	106.66	108.21	107.94	108.01	108.58	108.21	110.18	108.94	109.64	108.3	107.39	108.22	108.01
111.01	107.89	108.63	109.74	108.22	108.32	107.85	106.59	107.39	108.88	107.46	109.89	107.17	108.65	110.53	107.89	107.9	108.92	108.74	106.74	110.01	110.08	109.42	107.94	108.44	108.81	109.73	108.82	110.83	109.44	109.22	108.17	109.28	107.38	109.86	110.48	107.83	108.02	111.33	107.21	107.74	108.55	108.23	109.94	108.38	107.47	108.63	109.5	108.68	106.75
107.13	108.2	106.85	108.57	107.58	106.16	106.6	105.81	106.35	109.19	109.23	108.26	107.1	108.53	109.08	107.18	106.8	106.54	107.67	106.81	108.82	108.1	109.24	105.76	108.93	108.34	107.36	109	108.24	106.75	108.84	107.99	107.73	110.34	108.17	107.47	108.82	107.05	108.78	106.98	106.39	108.21	108.33	107.62	108.12	109.42	108.84	107.81	108.19	107.94
107.67	106.44	105.24	104.71	104.73	104.33	105.05	105.94	104.65	108.54	107.39	104.91	107.04	107.09	104.12	105.19	106.86	106.75	105.69	106.39	105.78	107.28	108.2	106.93	104.25	105.69	104.61	108.41	107.46	105.84	107.6	107.39	106.74	105.77	104.44	106.26	106.01	104.6	107.84	107.28	106.12	107.1	104.68	106.71	104.95	108.19	106.49	106.38	108.04	105.97
104.41	105.81	106.11	104.25	106.14	106.47	105.35	105.6	107.46	104.73	104.68	105.79	106.14	102.77	104.49	105.24	106.52	106.67	104.58	105.96	104.96	107	104.34	104.85	106.93	105.85	106.47	108.35	105.31	106.46	104.08	105.25	105.36	105.82	105.56	104.71	104.71	106.54	107.73	107.16	104.46	107.24	105.31	104.64	104.93	106.21	103.93	105.97	106.23	105.43
102.01	100.2	100.99	102.22	98.905	100.09	99.298	99.053	99.812	99.938	102.1	102.21	99.568	100.26	99.602	100.83	101.1	100.9	102.83	100.89	101.42	100.5	98.602	100.88	101.35	102.71	100.28	101.15	100.86	99.833	98.952	100.1	99.176	100.78	99.968	101.59	102.13	100.2	100.43	99.917	100.25	99.369	99.497	101.34	100.55	102.78	99.588	101.27	101.4	103.45
109.28	111	110.09	108.58	108.88	109.02	108.73	108.35	108.13	108.58	109.9	108.99	106.74	108.27	106.78	109.14	108.74	108.86	106.5	108.54	107.76	107.35	109.33	107.87	111.08	108	110.31	108.03	108.26	108.32	108.8	109.95	108.08	106.89	109.66	110.35	107.83	107.63	108.05	106.48	109.74	108.66	110.13	106.72	109.96	108.38	105.4	108.98	105.83	109.95
106.09	107.18	105.27	106.24	105.52	104.25	104.7	107.76	107.37	107.58	105.34	103.87	104.89	104.57	104.95	104.77	107.2	108.05	104.76	107.19	105.43	105.79	105.15	104.56	105.54	105.41	103.89	106.68	108.13	105.34	104.92	104.26	104.96	106.96	105.93	106.8	107.04	104.15	104.55	105.02	106.48	105.14	106.04	105.36	104.6	105.44	104.23	105.91	102.62	106.27
106	105.4	108.45	107.74	108.3	106.34	105.14	106.11	106.91	104.72	105.81	105.7	106.86	103.63	107.97	108.36	108.99	108.81	105.52	107.88	106.52	106.05	106.33	105.77	105.3	106.15	107.82	105.11	105.42	105.22	107.84	106.19	108.51	104.62	107.08	105.93	105.94	104.55	104.37	106.65	105.81	106.18	103.48	108.02	105.33	105.73	107.34	104.83	107.11	104.2
99.079	97.919	98.303	101.23	100.11	96.332	98.279	99.184	95.108	97.022	98.244	97.5	100.67	96.759	99.832	98.917	96.932	98.112	98.602	96.9	100.14	97.705	96.919	97.956	97.754	96.622	97.679	99.18	99.791	97.98	100.25	97.677	95.735	98.751	97.468	100.52	97.999	98.312	98.197	97.012	97.301	99.227	100.25	98.064	97.87	97.454	99.686	97.692	98.284	98.248
99.859	98.957	97.445	98.162	97.051	100.44	98.347	99.635	97.884	98.739	97.882	97.299	99.576	97.892	98.57	99.54	99.338	97.101	99.69	100.1	99.712	97.897	99.145	98.879	99.521	97.617	99.509	99.986	100.23	99.41	99.858	100.52	98.513	99.183	98.822	98.533	99.139	99.637	98.329	97.601	97.928	97.16	98.13	98.895	100.55	97.592	100.4	99.948	98.207	99.571
107.88	107.99	107.06	109.88	106.15	108.66	108.64	108.11	108.37	108.3	108.04	106.85	108.12	107.55	109.78	109.65	110.44	106.93	108.21	107.3	109.15	107.84	110.13	107.22	109.15	108.62	107.75	106.71	108.56	108.67	108.67	107.23	107.06	107.67	109.8	108.65	108.07	108.16	108.2	107.6	108.61	110.84	107.77	109.66	109.68	110.32	109.3	108.92	110.05	108.38
107	108.89	107.64	106	108.33	108.18	106.77	108.22	107.48	109.06	108.08	106.25	108.24	108.87	108.03	108.3	105.87	107	107.6	106.19	108.34	109.15	106.51	108.72	107.74	108.63	105.65	106.27	106.19	107.6	107.92	107.61	109.08	111.28	108.23	109.17	107.6	108.42	107.86	110.06	105.89	106.62	108.54	107.49	106.97	107.7	107.81	107.48	107.86	105.63
108.32	107.21	106.79	108.99	107.77	108.81	108.24	109.16	106.52	107.11	107.35	108.92	109.18	108.92	109.69	108.85	109.21	107.15	109.66	110.03	109.32	108.8	107.93	108.59	106.51	107.03	110.57	109.66	108.92	106.82	109.3	110.21	108.24	107.67	109.53	108.64	108.06	107.03	108.34	107.96	108.36	107.21	107.17	105.68	108.53	106.14	107.69	108.99	109.11	109.09
106.75	104.89	103.55	107.02	105	106.34	106.06	104.5	104.82	105.16	105.47	105.95	106.05	105.02	104.29	106.96	103.89	103.78	106.92	105.04	106.11	104.95	105.66	105.4	106.34	106.06	106.87	103.68	107.08	103.59	106.24	107.48	105.52	106.79	105.2	104.88	106.83	105.54	108.45	105.45	105.19	107.46	107.23	105.37	106.84	104.04	106.89	106	104.25	103.65
103.16	103.8	104.44	102.8	102.24	102.45	102.76	103.2	99.216	101.24	102.53	103.8	103.14	101.98	103.82	102.51	101.06	103.1	102.23	102.34	101.87	103.81	103.35	102.39	102.28	106.15	104.73	105.23	102.72	100.04	103.26	102.12	101.83	102.04	103.94	101.83	103.43	103.11	102.65	103.36	102.79	103.15	102.12	101.62	101.28	103.9	102.89	103.47	103.4	105.63
97.273	97.936	97.56	97.82	98.361	100.28	98.529	98.412	98.318	98.281	97.545	96.829	96.581	100.06	97.616	99.85	98.353	97.96	96.399	97.484	97.335	98.242	100.38	99.045	96.291	97.815	96.948	96.793	98.591	95.637	98.711	98.025	96.765	96.64	98.317	97.287	96.95	97.222	97.356	97.259	98.722	95.178	96.695	97.861	96.639	98.67	98.029	95.936	97.321	96.98
106.27	105.66	105.37	107.19	107.96	105.32	106.25	106.99	105.85	107.66	105.37	107.42	105.7	107.54	105.08	106.59	107.51	106.59	107.14	104.89	106.54	107.05	104.96	106.66	105.76	106.36	107.93	107.04	107.01	106.42	104.53	106.39	105.19	107.22	107.01	108	106.35	104.83	107.61	105.83	105.35	108.9	108.48	107.88	105.32	104.32	105.01	107.45	112.24	105.83
108.31	110.81	109.2	106.73	109.17	106.61	108	106.85	109.07	108.22	106.34	109.26	107.2	108.73	106.21	107.3	108.48	108.16	107.85	110.44	109.04	109.22	110.2	106.87	108.6	109.4	109.08	110.67	110.4	109.19	108.63	108.8	111.81	107.9	108.04	107.13	107.89	107.46	107.7	110.07	107.98	110.36	108.99	108.77	107.94	108.92	108.82	108.25	108.26	110.02
100.91	99.823	102.74	99.563	100.96	102.56	99.29	101.26	99.816	98.313	100.4	100.54	102.22	103.24	102.3	101.11	101.77	100.68	101.27	100.16	99.526	99.896	100.17	99.28	102.32	101.22	99.267	99.812	100.68	102.46	101.17	100.47	100.91	100.79	98.928	99.047	103.4	98.186	100.37	101.43	101.18	101.06	100.32	102.94	100.87	104.65	102.5	98.807	100.29	101.38
106.05	104.71	102.79	106.66	103.6	106.41	104.53	106.16	104.99	104.47	104.94	105.2	103.55	104.76	103.6	103.86	104.31	105.27	105.71	105.31	107.94	106.76	105.53	102.46	105.92	106.32	105.64	105.57	106.01	103.62	104.21	106.76	106.95	106.73	105.08	105.58	104.8	107.12	106.44	106.35	104.92	106.97	105.65	105.5	105.65	104.82	107.08	107	103.8	104.82
96.385	98.115	98.154	98.08	96.573	97.407	97.332	99.295	97.911	100.84	96.51	99.716	95.906	97.532	97.375	97.588	99.717	97.067	98.034	95.107	100.66	98.543	97.98	98.219	95.481	98.061	99.345	99.131	98.757	99.612	97.841	98.114	99.374	99.702	98.723	99.038	95.769	96.469	98.527	97.761	99.663	99.429	97.798	97.26	98.569	96.041	95.931	96.941	95.76	99.054
105.21	105.68	106.91	110.34	105.34	107.85	107.08	107.29	107.71	106.72	105.78	106.32	107.58	104.77	106.79	106.8	107.21	107.11	108.15	106.76	107.1	107.79	105.47	105.65	106.97	106.08	107.07	107.17	106.7	108.19	106.23	106.54	106.43	105.72	104.94	110.15	104.95	106.49	105.56	108.88	106.43	104.79	107.41	106.02	105.09	107.41	107.57	105.44	104.96	105.7
108.06	108.66	108.37	108.95	106.87	107.32	106.67	109.06	107.55	107.16	108.85	109.99	108.13	109.1	107.06	105.86	108.06	106.12	107.66	107.77	107.04	108.42	104.97	108.67	106.17	107.36	106.81	108.52	107.31	108.51	109.5	105.8	108.83	106.19	108.31	106.17	106.99	108.19	108.16	107.15	108.3	104.47	107.46	106.15	106.12	108.07	106.88	107.98	107.27	106.31
101.23	101.47	99.422	99.734	102.15	98.601	102.8	102.38	101.43	101.89	99.061	99.875	101.57	101.07	100.34	100.59	101.19	100.38	98.207	100.41	100.99	101.95	98.646	98.772	101.3	99.794	99.918	100.33	100.85	101.3	100.45	101.33	102.52	100.62	101.71	100.44	100.55	100.31	98.141	101.92	100.33	100.42	103.05	101.75	101.14	99.983	99.452	99.552	99.561	99.428
100.59	99.714	99.073	100.1	97.765	100.97	97.416	99.416	100.54	100	99.6	98.71	97.951	97.352	98.182	98.505	98.099	97.837	98.357	98.942	100.46	100.57	99.185	97.746	97.42	100.22	100.76	99.609	100.72	99.481	99.788	98.432	100.99	100.16	99.304	99.574	98.602	99.016	97.642	97.202	99.3	99.559	98.857	98.387	99.188	95.173	98.09	97.504	98.787	99.366
107.62	107.47	109.77	108.22	107.99	108.29	109.08	108.62	107.91	106.83	106.25	107.66	106.97	106.99	106.61	108.78	109.89	106.41	108.46	107	107.72	108.01	108.54	107.28	105.57	109.65	107.66	107.61	108.01	107.06	107.39	109.15	109.44	105.68	108.86	108.25	108.52	107.6	110.5	108.5	106.98	107.9	106.08	109.08	109.28	107.17	107.35	109.28	109.42	109.49
107.11	105.39	106.59	105.41	106.39	104.76	107.53	105.29	106.78	105.53	104.53	108.43	106.07	108.64	108.24	106.13	105.88	108.19	105.18	108.13	106.01	109.46	106.05	107.23	107.51	107.01	106.54	107.2	106.57	104.4	108.35	103.85	106.66	104.7	107.47	106.23	106.87	104.37	106.69	103.95	106.48	106.31	106.74	104.57	105.71	106.26	105.99	105.22	106.95	107.33
98.948	98.446	100.56	97.608	97.548	99.566	97.562	99.519	99.369	97.126	98.296	98.994	100.03	99.029	97.276	97.61	100.8	97.467	100.31	96.468	100.51	97.111	97.454	97.402	98.46	97.626	99.091	98.833	98.137	99.653	101.24	100.86	99.509	99.229	98.731	99.387	98.501	98.893	99.082	99.411	99.457	97.579	98.207	97.438	96.316	99.391	99.136	99.64	99.948	96.93
104.67	107.08	105.34	105.31	106.82	105.15	104.07	107.49	107.67	106.67	105	104.95	103.79	103.89	106.18	104.73	105.24	105.53	105.72	108.3	107.83	106.49	105.87	106.2	107.77	104.8	107.17	107.27	105.4	103.26	106.04	105.53	107.24	104.05	106.01	104.54	107.33	105.01	106.09	105.95	104.22	106.7	106.58	106.83	105.22	105.73	104.78	106.54	105.7	105.77
100.36	102.95	101.89	100.36	101.16	101.36	100.81	100.26	100.44	100.11	99.039	101.54	100.78	99.117	98.843	100.2	101.37	102.49	100.82	100.02	99.815	99.917	101.76	102.41	100.54	98.192	100.11	98.372	99.774	99.094	101.04	99.653	100.73	101.08	100.22	101.2	101.57	100.09	102.67	100.41	102.09	98.455	102.16	99.755	101.53	97.378	100.68	100.85	100.04	99.398
107.68	108.31	104.2	106.99	106.13	106.3	106.14	105.99	106.12	106	103.8	105.58	106.36	106.4	105.93	106.69	106.38	103.89	106.02	106.08	105.06	104.41	105.8	103.09	104.48	103.81	105.1	104.18	108.53	105.12	105.84	104.98	109.05	104.45	105.49	105.67	106.28	107.17	106.03	105.67	106.62	105.19	106.95	105.82	107.28	104.34	103.97	106.91	105.42	106.14
107.57	109.01	108.73	108.55	109.31	108.67	106.82	108.27	107.21	107.8	108.96	106.7	108.05	106.89	108	107.3	109.41	107.58	106.76	107.98	108.23	107.31	107.31	106.91	107.06	107.66	108.68	107.17	106.82	107.52	108.19	109.47	107.11	110.22	107.36	108.25	108.2	107.75	108.2	107.51	105.18	108.47	107.83	108.16	107.64	106.83	107.79	107.51	108.39	106.81
107.7	104.71	105.44	102.92	105.92	104.91	107.07	105.3	104.73	105.01	106.21	107.73	104.53	105.99	105.33	104.74	105.48	105.71	103.81	106.03	105.33	105.53	104.2	106.3	106.87	105.36	105.53	106.63	102.86	104.33	102.65	105.63	106.02	103.48	108.23	107.46	105.86	106.47	105.63	106.24	105.18	106.17	107.15	105.09	106.91	107.2	104.36	104.44	107.81	106.2
101.99	98.443	100.45	101.27	100.44	102.7	99.319	98.802	100.94	100.16	100.01	103.45	100.74	100.66	101.3	99.942	100.75	101.3	101.83	101.82	102.04	98.663	101.07	99.882	100.28	99.205	99.823	101.04	103.68	101.72	97.239	98.297	102.3	99.317	101.27	100.62	99.542	102.72	101.15	101.44	99.869	100.22	101.39	100.42	100.4	101.05	100.72	102.26	102.13	101.4
104.25	105.06	108.01	106.08	108.07	106.24	106.07	107.7	106.4	105.46	108.82	105.46	106.18	106.92	107.01	106.69	105.89	108.73	107.51	106.11	107.19	103.72	106.13	107.65	105.17	105.14	106.69	106.19	105.55	108.62	107.03	104.5	106.81	106.35	105.42	107.13	107.14	104.77	107.77	105.84	105.26	106.89	107.5	106.7	104.82	106.23	104.89	106.93	107.24	106.74
104.76	106.49	105.15	107.73	104.45	106.8	103.37	103.42	104.96	106.33	107.2	106.53	107.27	105.45	106.33	104.59	105.07	106.18	106.54	104.49	106.51	104.04	104.17	105.07	107.31	105.26	104.95	106.36	105.73	103.7	105.81	105.24	103.96	104.4	104.3	105.15	103.88	102.96	107.58	107.87	106.8	106.01	104.35	105.83	105.36	104.91	105.98	106.62	107.18	105.23
100.51	99.372	97.223	97.482	100.44	100.03	98.046	99.113	96.832	102.17	96.896	99.284	98.162	96.82	99.262	98.736	101.16	99.099	96.754	99.72	100.43	99.365	97.712	97.438	99.057	99.159	98.874	98.086	98.048	100.06	98.918	96.996	98.365	99.32	97.731	100.4	96.683	98.689	97.595	98.179	98.936	98.947	100.29	101.28	99.421	99.064	99.018	98.06	97.988	99.012
99.152	99.224	99.189	100.54	103.06	101.83	101.74	101.48	99.123	101.66	99.377	101.94	103.28	101.05	100.5	99.688	99.44	99.828	100.42	98.573	100.58	101.49	99.359	101.41	98.273	103.25	99.879	103.29	101.17	100.11	101.14	100.66	99.434	100.58	100.03	102.31	99.824	98.462	99.214	100.22	101.49	101.12	100.1	99.283	100.71	100.38	99.396	100.93	100.98	102.34
108.71	107.82	109.06	106.42	107.27	105.06	107.01	108.38	105.96	106.44	107.12	105.95	106.91	105.37	109.56	107.21	105.19	106.71	106.93	106.42	104.46	107.85	104.67	106.55	107.05	108.25	106.18	107.18	106.35	105.93	104.35	105.04	106.8	105.28	105.53	108.33	107.95	108.15	107.61	105.12	104.58	104.95	105.44	106.05	105.89	107.3	106.93	106.47	107.05	105.54
107.13	106.5	107.48	106.17	106.86	107.01	105.29	105.74	106.24	108.52	107.68	106.23	107.28	106.25	106.54	108.54	105.45	107.65	104.23	106.75	107.45	106.39	105.32	106.07	106.15	105.84	106.13	106.94	106.59	107.09	105.85	107.23	106.12	108.03	107.55	107.27	107.45	107.69	106.71	106.06	107	105.55	107.38	108.74	104.92	105.16	106.51	106.22	105.55	105.19
106.18	107.4	107.11	106.7	107.43	106.07	106.91	106.41	107.51	104.97	106.49	105.3	107.87	106	106.05	108.61	108.14	104.85	106.54	107.54	106.7	105.76	109.1	105.91	107.68	107.36	105.83	102.45	107.13	107.57	106.43	106.03	106.35	106.98	104.58	107.71	105.76	105.77	105.54	106.02	109.3	106.26	105.58	106.14	105.92	108.1	106.87	105.87	109	107.16
105.64	107.49	106.94	105.31	106.87	102.67	104.08	106.08	105.3	106.14	105.6	106.24	105.92	104.04	106.16	104.03	104.85	105.66	104.59	107.7	104.26	104.67	103.85	103.56	103.72	106.52	105.9	107.09	104.1	106.69	105.11	106.24	105.31	108.01	106.88	105.91	103.72	106.96	104.49	107.07	103.94	104.04	105.04	107.72	106.94	106.44	105.3	105.71	106.48	104.77
107.69	108.49	107.46	108.62	107.87	110.32	108.23	106.66	107.05	108.85	108.98	107.95	108.11	106.54	106.79	107.41	107.36	107.32	109.54	107.24	108.12	107.89	106.82	109.25	107.43	108.63	105.06	109.06	109.39	107.27	105.04	106.62	108.3	105.89	108.15	108.31	106.71	107.16	107.88	108.06	106.25	107.34	108.88	107.35	107.26	107.78	107.27	106.81	107.28	107.63
105.61	105.74	106.54	104.94	105.23	106.96	106.23	105.23	105.3	106.98	102.94	105.8	105.42	106.92	108.66	105.77	107.89	107.02	106.04	104.2	105.32	106.08	104.96	106.5	107.34	105.93	105.78	106.53	107.54	105.45	105.21	105.2	106.82	105.65	103.54	105.46	104.5	104.13	102.58	105.38	105.31	105.41	106.35	106.74	103.64	105.9	104.57	105.58	106.64	104.87
99.671	97.98	95.921	98.172	98.029	96.603	98.086	98.819	97.065	98.541	99.041	98.881	97.754	97.46	97.058	98.771	97.444	96.664	98.436	99.46	97.425	97.272	95.75	96.267	97.656	98.404	97.579	97.608	98.471	97.297	97.113	95.964	98.161	98.331	100.12	98.045	99.045	98.792	98.262	97.657	98.212	97.19	97.421	99.051	98.47	97.967	98.804	96.405	100.9	97.785
98.253	98.154	99.341	99.233	97.618	96.431	101.53	100.1	97.487	98.043	99.425	97.699	97.242	98.386	97.339	99.83	97.001	97.431	97.469	98.439	98.679	98.621	97.786	97.384	96.792	98.314	99.539	98.846	97.462	98.36	100.01	98.211	96.808	100.42	99.403	99.395	99.075	96.225	98.864	96.594	98.216	97.921	95.813	98.815	97.248	99.302	99.067	97.435	96.927	96.927
107.26	106.96	107.14	106.12	109.93	106.23	107.13	106.63	107.38	106.29	105.37	108.49	107.74	107.23	105.57	105.46	105.02	105.5	107.02	107.61	107.14	105.22	107.2	105.36	105.17	103.9	107.71	108.46	107.01	107.42	108.06	106.13	105.37	104.99	105.63	105.06	106.46	105.35	107.22	105.45	107.5	105.75	106.2	107.34	105.75	105.89	104.81	106.17	106.82	103.68
97.984	98.654	99.671	97.534	98.989	98.12	98.755	97.031	98.003	95.356	100.11	97.946	99.008	99.239	97.933	96.921	97.713	96.902	97.712	97.506	97.654	100.37	101.42	98.035	100.37	98.734	99.304	100.51	98.771	98.672	98.209	97.355	97.186	99.88	98.876	100.09	101.01	100.23	97.761	99.107	95.313	99.721	98.541	98.508	98.549	100.24	98.596	98.304	99.128	98.193
105.49	105.98	105.45	106.02	105.5	105.02	104.11	102.83	105.63	106.75	106.7	102.65	105.04	105.85	106.85	103.86	105.37	105.99	104.36	107.53	103.43	104.53	102.49	104.56	105.81	102.62	105.21	104.74	103.61	105.16	104.99	105.75	106.41	107	105.86	105.58	106.22	105.26	108.15	105.31	106.52	105.25	104.82	105.87	104.87	105.43	104.96	107.7	106.35	104.77
104.99	107.32	105.33	109.71	107.53	103.96	105.19	106.31	106.13	105.4	107.38	105.38	108.61	107.39	106.37	107.96	106.63	105.7	105.94	107.6	106.36	105.24	109.48	107.79	105.3	106.26	105.61	105.28	107.24	106.31	104.89	105.81	107.72	107.41	104.84	107.2	104.44	107.68	107.37	105.9	105.82	103.38	108.85	107.1	105.58	107.93	104.45	106.73	106.76	104.63
107.3	104.08	106.52	104.75	105.54	107.35	104.97	104.86	106.09	104.74	106.41	105.66	106.89	107	106.82	106.44	104.57	106.37	106.07	106.61	106.88	106.98	108.29	106.48	108.63	107.75	105.9	105.49	108.71	105.04	106.35	105.69	105.44	105.48	107.96	106.46	105.28	104.76	106.34	107.84	106.88	107.42	106.44	108.59	107.52	107.58	108.13	108.01	106.82	107.25
105.68	106.88	108.62	108.55	108.04	107.09	104.22	107.21	106.66	106.65	106.08	107.08	107.29	107.96	105.84	106.4	108.52	106.59	107.8	107.44	106.22	105.73	104.17	107.28	104.26	105.99	105.18	105.34	106.02	106.79	105.99	106.06	104.64	108.55	106.5	105.51	106.92	106.65	108.29	105.65	105.99	107.12	106.15	107.71	106.15	106.46	107.72	106.27	108.56	106.28
105.64	106.08	105.07	106.1	105.3	105.42	105.91	104.74	104.77	104.98	106.01	103.62	106.02	106.59	103.98	105.38	106.07	104.9	104.12	106.03	107.21	105.99	106.47	105.2	106.3	103.41	103.37	104.19	106.9	105.35	105.32	104.8	105.65	106.23	107.19	104.88	104.98	104.75	104.48	106.19	106.07	105.11	103.89	105.44	107.82	106.83	103.21	106.02	105.84	106.71
106.73	105.31	106.34	106.05	104.16	106.78	107.33	106.04	108.25	105.67	104.2	108.05	109.41	108.66	107.75	107.42	108.13	107.94	104.8	106.47	109.01	105.97	107.72	105.84	107.96	106.47	107	106.66	107.7	105.78	105.96	106.04	104.28	107.16	106.52	106.3	106.91	105.11	107.09	104.09	104.79	108.64	107.96	106.28	107.65	106.23	107.57	106.98	108.71	105.22
104.74	106.32	106.78	105.94	105.56	105.43	106.51	105.79	105.13	104.75	106.37	105.17	103.82	105.55	103.9	106.78	105.33	108.24	105.39	105.34	105.58	106.8	106.05	107.52	106.74	105.95	106.02	104.13	105.21	106.68	107.48	105.78	107.83	106.67	105.45	106.56	106.73	105.1	106.73	107.23	105.52	105.11	105.75	104.57	108.54	106.05	106.35	106.2	104.19	106.97
99.165	98.309	99.612	99.563	98.37	96.695	98.027	99.17	97.795	100.8	98.512	100.53	97.317	100.95	96.294	99.17	99.552	97.616	99.349	98.991	100.1	98.09	97.77	96.954	98.563	99.645	98.299	97.281	99.176	100.91	99.19	98.36	101.49	98.557	98.827	100.56	96.838	100.44	98.385	97.799	98.726	100.27	100.07	99.254	100.46	98.481	99.769	99.166	97.323	99.735
107.13	104.73	106.44	104.82	104.84	104.85	106.19	106.91	104.86	105.74	104.69	105.9	104.38	106.34	105.45	107.15	105.85	108.1	106.01	106.28	104.87	105.44	104.36	105.37	105.92	104.83	104.55	104.99	106.96	107.75	106.07	107.46	107.97	105.96	105.36	106.1	107.1	106.49	106.08	105	103.57	105.06	106.55	106.14	106.62	105.8	107.68	106.24	106.17	105.77
105.63	106.95	105.28	107.02	105.73	106.33	104.27	108.04	108.47	107.09	106.74	107.42	106.13	105.5	106.74	105.07	104.79	104.67	106.01	106.03	106.31	107.44	106	105.24	105.94	107.08	105.09	106.44	107.01	108	105.45	104.95	106.35	107.04	107.29	106.61	107.31	105.56	107.08	106.52	105.29	105.42	105.5	103.49	107.11	108.02	106.69	107.76	104.25	105.94
106.3	105.19	106.31	105.12	107.77	104.87	105.5	105.29	104.57	107.03	107.28	104.79	106.35	106.49	105.39	105.03	106.15	104.98	105.61	106	103.59	107.05	107.09	106.46	103.81	107.05	106.45	104.12	107.75	104.72	104.99	106.05	107.29	106.03	105.44	105.78	105.92	106.71	105.39	104.8	103.66	104.56	104.7	104.59	106.88	102.83	105.72	102.91	106.4	103.5
106.33	105.31	106.3	103.67	105.88	107.6	104.85	106.05	104.74	104.41	105.8	105.93	107.47	105.88	104.54	106.43	106.25	104.78	106.22	106.73	105.64	106.6	105.61	105.89	106.41	105.45	105.75	104.95	107.39	106.48	106.82	106.28	105.83	105.08	107.3	105.5	106.11	105.96	105.57	105.81	105.65	106.77	105.53	106.09	106.39	105.92	102.85	106.29	104.09	104.54
108.96	108.83	106.13	107.33	109.65	109.15	108.15	110.58	110.81	108.95	108.78	106.35	107.83	110.84	108.66	106.72	108.62	111.53	107.36	109.85	107.11	107.45	108.45	108.72	108.85	105.63	107.2	110.63	109.06	107.9	106.86	109.42	108.77	109.55	109.08	109.79	108.13	108.26	109.61	108.36	108.47	109.67	108.61	109.45	108.4	107.59	108.44	108.45	108.83	108.22
107.08	104.38	108.15	104.72	106.49	105.8	108.75	105.52	106.44	105.25	108.15	105.47	106.06	103.17	104.77	104.54	105.71	106.75	105.58	105.09	104.93	106.08	106.05	105.87	105.29	107.44	104.77	106.97	107.39	104.51	106.07	107.3	107.01	103.65	107.85	106.52	106.47	108.28	104.59	107.99	105.39	108.31	104.35	106.83	106.06	105.95	106.79	106.17	106.78	107.93
97.684	101.01	96.869	97.838	95.987	100.36	97.461	97.408	97.465	98.874	97.194	96.669	98.079	97.412	95.722	98.185	98.404	97.52	97.446	99.021	98.143	97.833	98.481	97.935	97.84	98.761	97.183	96.978	97.211	97.74	95.341	97.871	98.118	98.702	100.46	98.543	97.526	97.006	97.902	97.383	98.147	96.314	97.969	97.444	95.74	97.379	98.863	98.547	95.23	99.845
105.3	100.82	102.26	103.65	104.98	100.51	101.93	103.25	102.66	102.33	103.38	105.07	103.19	102.66	102.05	103.15	103.34	101.92	100.18	103.6	104.45	103.55	104.18	102.75	103.75	103.44	104.28	104.47	104.27	104.51	102.74	103.47	104.05	101.69	102.66	103.72	101.86	103.25	102.97	102.8	103.29	102.83	102.81	102.84	102.9	101.04	103.94	102.25	103.19	102.22
99.781	97.794	99.81	98.1	98.659	98.324	96.942	95.843	99.069	97.565	99.521	98.912	98.138	98.599	98.543	97.664	99.761	99.391	96.345	96.868	99.998	97.414	100	97.576	96.966	97.847	95.853	97.133	98.053	97.502	97.512	99.402	97.895	97.294	96.797	97.544	98.42	97.99	97.713	96.662	98.068	98.42	97.881	97.27	97.368	99.204	99.63	97.631	98.024	98.616
109.43	110.46	108.85	110.53	107.22	107.07	109.31	108.35	108.91	109.05	108.44	110.41	107.19	108.07	107.24	110.33	108.07	110.43	109.26	107.8	108.2	108.3	108.52	108.42	108.04	109.01	109.32	106.84	109.6	110.62	110.92	108.86	109.65	107.2	108.94	107.79	107.51	106.79	107.55	109.76	107.15	108.77	106.25	110.34	109.42	107.26	108.75	107.81	110.91	106.61
102.92	102.55	104.54	101.1	102.41	104.45	103.46	100.99	103.97	101.19	102.75	104.26	102.11	104.09	104.84	103.35	101.5	101.48	102.46	102.53	102.94	103.53	101.06	100.51	101.5	104.73	103.6	101.8	101.27	102.7	101.22	103.32	101.1	102.63	102.59	101.43	103.49	102.21	102.6	102.7	104.69	104.45	102.74	100.74	102.11	103.97	103.47	105.12	102.1	103.89
98.676	97.738	98.798	96.182	97.105	98.778	98.296	98.058	96.695	98.197	99.555	96.059	97.047	97.576	98.789	97.192	99.607	96.928	97.938	98.043	97.908	98.268	96.859	96.717	96.741	98.329	97.721	100.18	98.062	98.75	96.435	97.543	98.77	99.498	99.71	100.16	97.081	97.927	99.028	99.247	95.966	99.138	99.503	99.26	99.251	98.422	95.25	99.036	97.221	95.387
108.25	109	108.87	106.96	108.83	108.3	107.6	107.69	108.4	109.24	108.09	107.54	109.23	109.51	109.11	106.43	109.95	107.94	106.1	109.86	107.87	108.5	106.19	108.48	109.21	108.79	109.37	106.45	109.03	109.16	108.69	108.43	109.23	108.18	110.46	108.8	108.29	108.48	108.22	107.51	109.71	109.36	108.03	108.23	107.15	108.43	109.83	109.94	107.17	106.67
108.95	109.37	106.73	106.56	108.61	106.17	111.43	106.06	104.95	108.24	108.91	109.14	107.65	106.29	108.53	110.24	109.53	108.34	108.21	108.61	108.09	107.86	107.88	108.08	107.19	108.65	110.01	107.84	107.78	108.86	107.49	108.82	109.35	110.08	108.21	106.31	107.18	110.33	109.67	105.33	108.09	108.92	107.58	107.24	107.47	108.95	107.37	108.77	110.01	109.54
107.35	107.9	110.09	108.49	110.65	107.27	107.84	108.04	106.5	108	107.74	105.47	105.78	108.21	108.84	108.97	109.74	106.9	110.28	107.56	107.76	109.75	106.8	107.9	108.81	106.17	107.09	107.38	108.42	108.45	108.32	109.23	110.52	107.66	109.51	106.86	108.72	108.96	108.69	108.32	107.14	106.79	109.29	107.44	107.83	111.45	108.64	108.82	107.13	107.65
108.16	109.9	106.75	107.8	108.35	107.11	109.63	106.63	106.91	109.76	106.03	110.04	108.21	106.36	108.69	107.52	109.48	106.4	108.8	107.73	108.81	107.87	108.06	109.38	107.03	110.28	108.38	108.67	108.54	107.46	108.44	109.25	107.38	105.73	108.19	108.99	108.52	108.3	106.79	109.65	106.58	105.06	107.96	109.27	108.63	107.96	109.78	111.42	108.72	106.97
105.54	105.23	105.13	104.71	104.7	105.58	105.29	107.83	108.41	107.05	105.68	107.4	105.85	104.43	105.29	105.44	106.58	105.11	105.84	104.24	106.98	106.36	106.06	106.01	106.71	105.94	105.23	105.73	101.86	103.12	104.73	105.29	106.24	108.37	106.52	104.84	106.69	105.71	105.85	105.67	104.52	105.9	105.24	105.26	106.17	104.88	106.01	106.02	106.56	107.31
103.77	103.77	101.48	100.43	103.15	104.77	101.26	106.14	103.89	102.31	102.12	103	101.71	104	101.11	103.7	103.74	102.48	102.77	105.42	103.89	100.93	102.16	102.88	102.35	103.85	101.23	101.88	105.54	103.11	102.59	103.8	103.35	101.38	102.47	101.07	102.15	103.27	104.58	102.45	100.84	104.05	102.69	103.77	102.94	101.66	102.84	100.89	104.65	103.62
105.4	105.88	109.15	104.76	104.77	105.73	105.32	105.19	105.1	106.17	108.26	106.14	107.42	105.86	103.69	103.93	104.2	104.02	104.65	106.44	104.57	105.14	105.63	105.49	106.46	106.13	105.46	108.94	106.43	106.49	105.48	105.57	104.44	106.38	105.1	103.88	104.04	105.74	107.54	106.92	105.2	106.34	105.93	104.57	107.19	104.79	107.8	104.51	105.79	104.52
107.7	108.99	107.84	108.13	108.68	108.86	108.42	108.9	109.29	110.24	109.27	109.82	110.21	107.56	109.08	108.42	108.93	109.05	107.53	108.16	106.91	109.55	111.24	107.4	106.09	109.53	107.35	107.97	109.51	108.62	107.72	109.27	107.42	111.27	108.17	110.6	109.47	109.03	107.94	106.76	110.48	108.56	111.32	108.66	111.12	107.29	108.5	107.18	109.53	108.67
108.04	108.4	106.67	108.21	108.76	107.85	106.87	109.9	110.34	109.46	107.45	108.28	109.71	107.63	107.86	108.54	109.55	110.4	110.09	107.64	108.32	108.36	106.1	109.43	108	107.33	107.02	107.21	108.32	107.61	108.53	106.95	107.12	105.49	109.56	109.24	109.53	106.41	106.22	106.07	107.45	108.77	108.95	110.7	105.45	108.12	110.07	105.33	107.46	107.48
107.11	105.15	104.93	104.27	106.22	106.9	105.83	104.94	107.99	105.89	106.64	104.03	106.01	103.24	104.33	106.47	104.81	104.13	106.6	107.55	104.56	105.69	103.57	105.63	107.49	105.99	103.79	106.49	106.71	106.83	107.82	106.36	108.24	105.83	104.91	105.06	103.44	103.94	104.6	104.01	105.49	104.63	105.15	105.7	104.89	104.64	104.37	105.64	106.03	107.33
108.34	105.85	106.27	106.84	105.86	105.63	103.57	104.84	105.65	105.04	106.2	103.44	103.66	105.97	105.24	107.9	106.19	105.85	105.36	104.91	108.16	106.42	106.03	106.83	104.12	106.11	106.5	105.67	104.4	107.01	106.31	103.58	107.04	106.18	105.39	104.99	104.86	107.19	105.83	105.82	108.7	105.42	104.34	105.91	105.13	104.53	104.48	105.88	106.57	109.27
108.47	110.04	110.39	106.64	106.24	108.37	108.7	106.76	106.76	107.05	109.82	109.08	107.68	107.71	105.89	105.8	107.38	107.61	106.01	106.04	107.85	107.51	106.36	107.83	106.68	108.03	108.69	110.59	108.71	108.31	109.13	108.69	106.42	108.51	107.41	107.84	106.94	108.04	108.57	107.25	107.01	109.37	108.5	107.71	107.23	110.11	107.4	107.53	105.79	106.34
101.34	100.1	102.36	99.467	98.911	102.46	101.54	101.15	101.25	99.218	99.463	100.72	101.43	101.21	99.056	99.494	100.37	100.57	101.04	103.65	98.834	99.202	100.27	100.98	101.67	100.97	102.94	101.65	101.23	98.43	101.84	101.31	102.26	100.6	97.42	101.17	101.11	101.45	100.81	99.257	100.66	100.83	103.1	100.77	101.94	100.9	102.83	102.13	101	102.08
99.363	103.41	101.25	100.19	100.48	98.432	98.147	99.334	100.98	101.01	98.582	100.16	102.04	101.35	98.886	102.89	100.06	98.615	98.522	102.67	100.35	102.46	100.14	98.234	103.5	100.54	100.7	100.77	101.31	100.78	100.22	102.23	100.86	102.08	100.8	100.08	100.44	100.31	101.4	97.634	100.02	100.57	101.84	99.884	100.88	100.07	99.58	102.47	100.3	101.32
98.777	96.205	98.827	98.093	99.711	97.247	96.196	98.155	99.401	96.439	99.366	98.849	97.402	97.181	97.27	97.505	100.37	96.74	96.448	97.295	99.32	96.075	98.627	95.17	98.059	96.06	98.68	99.237	98.568	96.614	98.707	95.708	99.908	100.15	98.556	96.714	97.659	97.347	95.894	96.817	96.924	99.332	97.964	96.74	96.722	99.071	98.958	100.25	98.07	97.68
109.08	107.64	107.65	106.3	106.93	107.65	108.42	108.22	107.59	107.47	109.26	109.72	108.39	108.53	107.14	107.04	107.76	106.36	106.38	108.7	110.63	107.42	108.35	109.84	106.68	108.03	108.38	108.17	108.86	106.02	107.36	108.47	110.99	106.8	110.01	108.93	110.61	110.03	108.82	107.01	109.36	106.05	108.59	108.3	107.56	109.93	109.95	106.97	107.08	109.22
104.92	105.95	105.49	106.6	107.07	106.28	105.54	106.4	105.49	105.32	102.99	106.66	105.41	104.41	107.01	106.26	105.26	103.85	103.38	106.12	106.03	105.96	104.56	105.63	102.79	105.06	106.37	106.94	108.21	105.24	106.67	107.28	103.68	105.87	106.22	104.71	106.76	105.23	107.27	105.75	106.3	105.61	102.65	108.29	105.82	105.77	106.49	104.99	102.66	105.95
109.25	108.08	107.4	109.66	108.05	109.68	110.14	107.98	107.66	107.71	108.72	108.1	108.45	108.99	108.24	109.38	108.71	109.21	107.52	107.13	108.65	110.34	109.5	107.03	109.69	108.57	109.77	107.6	108.91	108.17	111.06	107.41	108.58	108.5	108.5	108.44	109.97	107.84	108.54	107.41	110.97	107.81	107.88	107.79	108.19	108.76	109.61	110.35	109.71	107.62
107.51	107.49	106.3	105.56	104.17	102.35	106	104.47	107.62	103.77	104.17	106.12	107.11	103.8	104.85	105.5	105.05	107.28	104.78	104.17	105.56	106.21	106.7	103.18	105.76	104.56	105.4	105.48	105.17	104.21	106.11	104.81	105.47	104.44	103.93	105.11	105.81	105.09	106.64	105.72	105.86	105.81	107.61	106.49	107.78	104.41	105.55	104.08	107.6	106.64
98.768	97.085	97.975	98.559	96.513	98.131	98.474	97.92	97.124	98.191	99.206	97.041	100.49	97.76	97.641	97.754	99.294	98.266	98.013	96.823	98.028	96.62	97.919	96.604	98.982	98.954	98.326	97.259	97.255	98.081	96.093	97.714	96.708	97.512	99.263	99.572	98.557	98.454	96.14	97.481	98.775	98.249	97.939	100.72	96.927	99.165	98.788	99.644	96.775	97.536
107.66	108.62	107.09	109.38	110.01	106.28	108.76	108.29	110.71	108.77	106.25	107.54	109.55	108.7	108.01	111.22	105.6	108.4	107.57	107.29	107.24	107.79	106.8	106.87	107.5	109.94	109.26	109.77	110.96	107.97	108.54	108.18	106.81	109.28	107.28	109	110.76	107.66	107.04	109.47	107.4	103.67	108.17	108.55	107.74	108.07	107.06	106.71	107.71	107.89
106.22	107.69	108.98	106.59	108.57	107.14	105.27	106.11	103.97	106.17	107.31	107.13	106.85	105.47	104.93	106.72	106.01	106.34	105.62	107.33	105.12	105.69	107.14	106.53	106.83	108.16	106.42	105.31	108.54	105.17	106.71	106.54	106.03	105.35	108.69	107.69	107.32	106.81	106.3	104.23	106.74	107.18	104.96	107.2	106.99	107.53	105.24	107.3	106.95	105.92
109.42	107.68	107.03	108.89	107.8	107.46	109.04	106.97	110.84	107.04	108.8	105.77	109.12	106.24	108.58	109.66	109.3	107.53	109.01	106.81	109.01	106.36	107.37	108.22	105.31	109.62	108.24	107.75	107.52	106.53	109.66	109.25	109.21	107.89	109.62	107.48	108.78	107.42	108.12	107.57	109.53	107.69	109.57	107.38	108.32	109.14	108.85	107.41	107.27	106.23
108.22	106.85	107.44	108.34	107.98	108.75	108.59	109.73	106.82	108.4	105.87	108.78	106.7	109.35	107.33	108.18	107.14	108.96	108.62	107.91	107.07	106.26	109.07	107.17	107.25	105.14	107.5	107.3	106.95	108.39	108.95	107.32	106.99	107.35	107.68	105.86	107.51	108.55	107.39	106.94	109.91	110.11	106.61	108.77	108.41	106.71	108.69	106.83	109.34	106.83
106.96	105.66	105.28	104.9	106.95	105.71	105.22	107.17	105.92	105.67	106.37	104.84	103.36	106.14	105.76	106.95	105.67	106.02	105.16	106.53	106.93	106.94	105.67	104.87	107.06	106.37	106.6	105.99	106.05	105.49	104.97	107.22	104.08	105.2	107.34	106.72	106.31	104.99	106.3	104.05	104.92	104.54	107.87	108.25	106.24	105.32	107.04	105.97	105.67	107.4
106.29	107.11	106.35	108.18	105.35	106.07	104.31	106.39	104.63	107.78	105.82	107.77	107.22	106.53	108.85	105.25	107.13	105.8	103.62	105.11	107.05	107.68	106.44	107.45	105.65	104.83	106.4	108.37	106.49	105.61	107.03	107.89	105.04	105.5	106.11	107.56	108.75	106.32	105.87	107.15	105.37	105.1	107.52	107.63	106.46	105.45	107.2	107.99	106.73	106.32
105.29	103.25	107.06	107.44	105.17	106.14	104.96	107.73	106.56	107.22	106.88	104.19	105.25	107.5	106.33	104.39	106.55	106.14	105.1	105.4	104.83	105.37	107.89	105.86	107.09	105.54	108.4	107	105.42	105.11	107.09	104.85	105.14	104.79	106.84	106.89	107.23	105.38	103.71	106.02	106.41	106.15	105.26	106.37	106.77	105.22	103.9	103.27	106.73	106.25
106.26	105.71	106.12	108.53	107.4	106.64	105.09	106.95	107.32	107.48	105.12	105.81	104.43	103.76	103.32	107.49	106.46	107.12	105.95	105.34	109.23	105.54	104.85	106.17	106.5	107.43	105.91	104.43	107.32	105.76	105.28	107.59	109.91	105.21	107.44	104.87	104.47	108.47	104.61	106.43	105.34	104.25	107.2	107.41	107.48	105.24	104.84	106.37	106.46	108.29
99.884	97.787	96.82	98.179	98.134	97.637	97.871	96.443	98.332	97.233	99.112	96.331	99.539	98.717	99.381	97.765	99.162	98.236	95.867	96.818	97.141	98.352	98.144	97.268	98.04	96.642	99.438	95.791	97.159	97.716	98.937	98.075	97.491	97.98	97.292	97.638	97.072	97.66	97.187	99.065	99.435	102.22	97.71	98.02	98.856	99.388	98.098	98.761	97.899	98.681
107.36	107.45	108.11	106.86	108.04	107.29	108.97	108.02	106.68	108.49	107.54	106.56	108.12	106.08	107.91	107.6	104.53	107.85	106.34	108.83	107.68	108.07	107.46	106.43	108.91	107.38	109.24	108.56	109.07	107.26	109.27	107.98	109.22	107.88	107.73	107.6	108.38	106.84	108.52	108.36	108.72	108.05	108.09	108.45	110.58	107.04	108.55	109.22	106.41	106.8
105.44	106.3	106.44	107.21	106.36	105.74	106.7	106.57	104.84	105.56	105.72	106.94	105.57	107	106	106.51	104.85	105.24	105.31	104.76	104.54	106.94	106.3	106.69	106.96	104.87	105.17	104.88	105.91	105.4	103.95	104.14	106.43	106.72	106.08	107.29	104.6	105.85	104.42	105.57	105.72	107.91	105.55	106.03	104.4	107.14	104.6	106.54	105.65	107.2
108.18	107.13	107.35	106.97	108.15	108.1	107.24	108.4	108.04	107.8	106.41	106.38	108.02	108.18	108.86	107.85	108.24	109.19	107.51	107.86	108.45	108.59	109.34	107.73	108.72	107.49	108.87	110.02	110.06	110.17	110.51	108.52	108.02	110.46	108.37	109.6	109.38	107.07	106.51	108.99	107.91	106.42	107.43	107.65	108.39	111.05	107.6	104.89	106.71	107.55
106.27	107.44	105.77	105.19	105.07	107.01	106.15	105.02	104.07	104.32	106.08	103.81	105.27	106.14	103.93	105.04	105.37	103.93	105.55	103.18	105.1	104.1	105.62	106.77	106.42	106.44	106.19	107.33	104.66	105.37	105.29	104.25	106.64	105.73	105.12	106.26	105.93	105.7	107.46	104.83	103.23	104.19	106.38	107.05	104.78	103.59	106.32	104.2	106.32	105.7
103.61	105.34	105.32	105.06	106.08	105.89	105.19	105.72	106.01	105.91	105.25	105.6	104.45	104.9	103.59	104.68	108.02	106.22	105.53	104.35	106.3	105.75	104.53	106.03	104.47	104.38	104.92	104.57	105.1	106.13	105.4	107.21	106.11	103.2	105.64	106.8	106.71	105.49	106.21	105.97	108.16	105.88	106.28	104.1	104.71	104.33	106.68	106.26	104.54	104.22
109.29	109.65	108.15	107.67	108.1	110	107.42	109.22	106.84	109.02	107.76	107.84	106.96	108.39	107.07	107.57	108.11	109.57	108.3	110.09	109.93	108.73	109.49	110.6	107.91	108.82	108.21	107.35	108.39	109.41	107.69	108.13	109.23	109.64	109.83	105.58	107.79	108.29	110.86	108.98	107.71	108.17	107.61	107.35	108.2	107.08	110.19	108.59	108.29	108.22
106.67	106.32	104.34	105.94	105.21	105.51	107.34	104.94	107.35	104.5	106.79	105.82	105.8	104.5	105.97	107.08	105.09	105.78	104.56	104.09	103.71	105.43	105.57	105.22	104.39	104.99	105.04	105.84	104	105.53	106.59	105.38	105.24	106.15	107.5	104.76	107.21	107.3	103.61	106.86	105.17	105.96	106.24	107.28	104.77	106.15	107.07	103.93	105.39	106.92
109.01	108.51	110.06	107.86	108.26	109.2	109.46	110.1	109.5	108.94	106.21	107.28	110.04	108.45	109.59	108.08	110.29	106.32	108.71	109.02	109.29	109.96	108.92	108.77	110.53	108.08	108.76	107.59	107.9	109.9	110.37	111.66	107.67	108.58	108.87	107.91	107.46	109.93	105.7	109.46	110.63	108.71	111.01	107.18	106.97	109.34	108.83	113.88	108.66	108.71
107.07	109.16	107.34	107.28	109.91	111.08	106.2	110.7	109.77	107.84	109.13	107.02	107.92	110.52	110.05	108.77	107.05	104.59	107.67	108.81	109.21	109.76	109.82	107.4	107.69	108.55	106.49	111.53	108.25	110.1	107.48	109.24	108.43	110.69	107.77	107.98	108.96	110.47	108	107.56	107.48	109.34	110.29	109.83	108.44	109.5	109.95	109.69	109.33	108.44
107.76	106.59	107.94	107.06	108.58	107.03	108.85	109.41	109.86	107.85	106.12	109.98	108.19	109.82	107.01	109.01	109.39	108.19	108.91	106.9	109.35	108.11	105.22	108.06	110.91	107.51	106.64	108.52	107.73	108.55	106.86	108.38	107.7	108.29	108.66	108.77	110.93	107.72	107.89	107.95	107.36	107.68	106.82	106.92	108.8	107.5	107.45	108.17	106.56	109.18
111.09	108.02	110.09	109.14	109.13	106.26	109.64	111.13	108.5	108.89	109.19	109.79	109.18	108.32	108.61	107.12	111.57	107.25	109.96	109.41	111.23	109.17	108.3	108.73	110.17	108.49	106.17	108.09	109.28	110.33	110.12	110.26	109.3	106.54	109.32	107.85	109.26	107.38	109.23	108.84	109.11	108.73	107.54	108.44	107.75	108.12	109.17	107.47	109.28	107.55
107.54	107.47	108.29	107.38	107.22	107.48	108.54	107.66	105.98	107.13	108.35	108.32	109.05	107.58	108.32	106.6	108.77	107.98	106.94	109.12	107.27	108.38	109.03	107.77	108	107.71	105.79	108.88	110.52	107.65	108.75	106.89	107.47	106.64	108.75	110.05	109.27	108.4	108.68	107.27	108.44	106.09	107.16	108.53	107.91	108.53	106.71	106.96	108.48	110.39
106.91	108.94	108.28	108.87	108.2	105.99	106.85	106.24	105.97	106.24	107.63	107.17	104.57	108.53	107.07	106.93	108.22	107.18	105.48	106.86	106.87	107.27	105.41	106.64	105.47	107.74	108.16	105.97	108.44	106.48	105.14	108.15	105.9	106.91	107.86	107.72	104.19	106.57	107.29	107.16	106.99	105.74	106.37	106.67	107.69	107.32	108.45	106.77	106.78	107.31
105.18	103.9	105.86	106.4	105.58	105.08	103.79	106.56	104.61	107.9	105.35	107.2	106.15	104.04	106.25	104.91	106.92	103.72	104.63	105.47	107.86	106.55	107.1	105.82	106.49	105.71	107.57	106.33	105.3	106.59	106.2	105.4	104.9	106.32	108.8	104.54	105.13	105.12	106.24	107.56	107.22	107.4	103.42	107.14	105.14	102.8	105.92	104.13	108.81	104.64
101.08	98.893	99.666	101.3	100.78	100.18	100.96	98.093	100.12	101.89	100.07	102	100.04	99.544	101.17	99.67	101.37	103.79	100.15	101.96	103.03	100.63	99.835	100.97	99.12	99.731	101.5	101.62	101.17	100.43	99.108	100.78	101.59	100.12	101.51	99.674	99.981	99.566	100.84	99.147	101.17	98.594	101.53	99.644	98.705	100.3	101.11	99.923	98.855	99.035
109.05	108.53	106.36	105.21	107.85	107.19	106.65	106.86	106.33	106.83	106.83	106.06	107.12	105.95	107.16	106.01	106.2	109.35	106.69	109.32	104.91	105.73	106.91	104.89	105.61	107	105.28	106.52	106.14	107.07	108.34	105.14	108.68	107.24	105.14	106.19	106.33	105.63	105.82	106.64	106.53	107.05	109.21	108.28	104.94	107.3	106.16	105.18	105.25	106.62
110.15	111.22	106.57	107.68	108.96	109.19	109.84	109.11	106.68	110.61	110.79	109.6	109.35	107.93	109.21	107.67	112.34	109.34	109.35	109.09	110.21	108.32	109.07	109.4	108.95	108.38	108.94	108.12	107.9	108.45	110.46	108.88	108.33	109.57	108.71	108.34	108.94	108.62	107.18	110.27	108.14	110.74	107.94	107.71	108.2	106.55	108.93	110	108.98	107.27
98.126	100.69	96.39	98.916	98.43	97.961	98.626	101.4	97.842	98.908	98.577	97.803	98.99	100.31	97.287	98.751	98.373	98.525	97.026	96.991	98.961	99.546	98.749	99.422	98.964	99.609	97.81	100.59	98.129	98.925	96.855	97.958	99.942	98.74	98.863	98.859	102.27	99.368	99.96	99.148	98.448	97.775	100.44	98.593	99.62	98.94	97.72	98.338	97.677	98.786
97.722	98.016	97.799	98.619	97.234	97.332	98.202	98.893	97.07	97.582	98.677	96.28	96.34	97.408	98.711	97.931	98.718	99.497	97.609	98.477	99.091	98.226	99.522	96.6	95.907	98.612	99.46	97.71	96.556	96.995	100.26	98.422	98.873	97.847	96.972	97.071	97.908	99.184	99.235	96.002	100.27	98.454	97.213	97.273	98.441	97.434	96.577	96.464	96.85	99.371
108.25	107.87	106.42	107.48	108.03	108.37	107.9	107.02	106.95	108.61	108.56	106.54	107.66	110.14	109.03	108.34	112.2	107.19	107.08	105.94	107.41	108.99	105.65	105.49	107.26	107.49	106.34	107.67	109.8	108.23	107.64	109.43	107.78	107.63	107.09	105.68	107.55	106.83	107.16	107.32	107.81	110.09	110.18	107	108.9	108.98	106.97	106.61	107.64	108.19
98.949	96.07	96.711	95.755	97.768	98.706	98.362	98.673	97.39	99.266	97.851	99.073	100.8	97.94	96.645	99.99	97.667	97.926	99.22	99.726	96.193	98.623	98.086	99.219	98.409	97.674	97.338	98.889	97.603	96.766	97.815	96.452	96.972	98.527	96.825	96.912	98.882	95.699	98.146	97.826	99.521	98.224	96.775	97.837	100.42	99.172	97.755	99.312	99.324	97.891
99.29	97.987	99.039	98.276	97.81	99.853	99.576	99.278	99.283	99.344	100.98	99.306	99.401	98.636	96.717	100.93	98.337	97.946	99.238	96.311	100.39	98.984	97.85	99.079	98.731	99.415	98.949	97.545	100.69	101.19	102.02	99.7	97.461	100.32	97.939	99.662	100.52	98.671	98.458	96.717	100.44	97.216	97.92	101.29	100.9	99.223	101.58	99.089	101.13	100.13
99.429	100.88	101.57	100.79	100.49	101.1	99.829	99.869	102.94	100.09	99.775	102.16	100.08	100.61	101.55	103.83	102.31	102.9	100.5	102.55	101.81	99.645	101.31	102.9	101.68	98.114	100.1	99.667	99.226	97.997	100.18	101.21	101.68	99.177	101.56	101.35	100.42	99.19	101.89	104.43	99.853	99.726	100.72	101.12	99.839	101.84	100.84	100.3	100.09	100.93
109.34	108.62	107.54	108	107.35	109.5	106.87	108.4	111.12	107.23	107.95	107.55	108.14	108.16	108.05	108.07	109.42	109.93	106.94	106.02	108.93	109.27	107.12	107.59	107.42	107.72	111.04	108.58	109.87	107.83	108.38	109.53	107.03	107.89	107	107.9	106.08	109.5	107.42	107.72	107.57	108.71	108.29	109.7	108.7	109.09	109.16	107.63	108.75	109.21
97.618	99.559	98.796	98.788	97.74	97.766	97.254	99.828	97.404	96.462	101.41	98.558	98.496	99.257	98.61	98.614	98.038	96.72	97.357	96.474	97.192	99.64	98.886	98.927	96.603	97.333	99.384	97.848	98.248	98.927	98.144	99.105	97.492	98.611	98.021	99.435	98.137	96.151	98.641	96.373	94.529	98.616	97.408	96.746	98.405	97.245	96.736	99.872	99.001	97.203
107.05	107.97	110.76	109.33	107.27	106.9	108.56	107.56	109.06	107.97	106.97	109.15	109.94	109.09	109.51	108.73	109.85	108.13	108.87	109.64	109.02	109.95	110.31	107.45	108.36	107.24	106.57	109.48	108.51	109.46	109.25	109.32	110.24	107.67	109.57	107.69	105.79	107.91	107.59	107.96	108.6	108.95	109.11	108.04	107.09	109.82	109.02	109.72	106.37	110.2
107.75	104.7	107.17	107.61	107.13	107.06	107.5	104.69	104.97	106.7	107.71	106.1	107.82	106.49	107.2	105.46	105.73	106.37	106.4	105.49	105.3	104.85	104.94	105.49	106.5	105.85	106.25	108.58	106.04	106.56	107.33	106.24	107.58	107.06	107.34	106.89	107.41	106.1	106.92	108.78	107.4	107.51	106.74	104.8	107.43	108.19	105.98	107.32	107.71	105.93
108.53	107.52	108.91	107.35	109.95	107.68	107.02	108.28	107.89	109.02	108.26	107.68	108.75	108.58	107.99	110.25	107.73	106.87	107.56	107.74	107.23	110.51	109.22	107.66	108.8	109.13	104.32	107.8	107.31	108.49	107.31	108.84	108.73	109.74	107.61	110.22	108.27	107.51	107.41	106.4	109.04	106.65	107.22	108.2	106.66	107.76	109.2	109.8	107.61	108.19
106.35	104.88	107.02	107.53	105.55	104.82	105.64	105.8	109.18	106.3	106.79	106.25	107.86	106.97	106.22	105.33	106.87	104.62	105.08	103.43	106.16	108.21	106.81	104.86	107.18	105.49	105.03	105.41	108.2	108.92	107.96	106.85	105.56	106.19	105.64	107	104.25	108.71	105.19	106.91	106.96	105.92	104.99	105.66	106.28	105.04	104.65	107.48	104.65	102.95
106.69	105.98	105.8	105.27	106.96	105.55	105.41	106.72	105.49	106.85	106.39	107.22	106.7	108.82	106.13	106.23	104.88	107.68	107.79	105.78	106.99	105.92	106.23	107.05	107.56	104.6	106.61	104.52	105.06	107.63	107.46	107.09	105.62	106.73	107.09	107.35	105.66	106.15	107.23	107.47	106.67	106.54	106.69	107.1	107.11	106.79	107.7	107.24	108.98	106.11
104.3	104.61	106.51	105.14	106.39	105.8	106.55	104.03	105.13	106.34	103.27	105.73	108.02	105.72	107.46	105.93	105.29	106.71	104.08	103.63	105.16	107.5	107.08	105.77	106.73	104.42	105.53	104.94	106.16	103.73	106.91	107.29	105.68	108.17	107.06	107.22	108.02	106.37	105.52	103.72	107.21	106.28	105	106.94	106.1	106.51	106.93	104.01	105.45	105.07
110.22	107.43	109.45	109.3	106.3	109.69	107.07	108.4	108.06	105.88	106.15	108.46	107.79	108.21	109.99	106.99	108.22	107.99	108.72	107.7	108.14	111.25	107.26	107.74	107.34	108.18	108.62	108.37	108.01	107	107.93	107.71	106.42	109.43	108.72	106.73	110.06	107.14	108.43	109.83	109.68	106.11	105.68	106.44	107.74	107.33	109.51	108.9	109.57	106.75
96.767	97.062	98.022	99.105	97.885	97.023	98.88	99.948	97.571	97.497	96.498	95.797	98.993	98.247	98.053	99.077	99.126	99.74	96.914	99.125	99.011	96.822	98.109	99.502	99.766	99.484	98.444	97.329	97.209	96.679	98.181	98.564	99.671	98.723	97.002	97.91	99.462	97.055	98.647	96.215	97.456	97.74	99.056	97.23	98.744	97.875	98.665	97.172	97.992	96.789
106.34	107.46	108.49	109.9	108.08	107.46	109.37	110.55	109.67	108.85	105.29	109.11	109.67	109.91	108.54	108.42	107.8	109.61	109.56	110.3	106.82	106.63	108.63	108.44	106.76	109.38	108.77	109.01	107.65	108.79	109.4	110.49	109.36	108.6	108.01	107.47	109.26	110.42	107.93	105.64	108.42	108.81	108.3	110.08	108.76	108.86	108.22	108.76	107.35	108.58
105.59	107.84	107.89	104.33	105.15	105.43	106.12	104.76	104.07	104.89	106.82	104.43	105.01	106.95	107.19	106.69	106.46	106.2	108.06	105.34	107.94	105.03	106.58	106.87	107.07	107.16	108.68	105.72	109.84	106.21	105.96	107.15	107.21	106.92	103.4	105.85	106.51	106.65	105.57	104.64	106.21	106.08	104.96	108.2	104.56	107.54	105.99	105.11	104.98	104.89
106.47	106.6	105.48	108.89	106.93	106.16	105.63	107.48	106.59	104.12	106.96	105.68	108.91	105.46	104.13	105.08	105.33	107.65	106.12	107.4	105.61	107	108.12	105.11	105.26	107.2	108.47	106.15	106.61	105.96	104.4	107.9	104.75	105.14	106.39	105.94	106.96	107.82	106.25	109.48	108.3	107.92	108.57	104.59	107.26	108.17	107.04	106.59	108.11	107.41
106.63	105.84	104.16	105.45	107.36	105.72	106.07	105.88	106.09	106.29	105.41	105.76	105.55	106.15	104.97	104.73	104.45	107.66	105.42	103.67	104.44	104.32	102.46	105.54	105.66	104.62	105.94	105.27	105.81	105.01	104.8	104.92	102.91	106.69	105.09	105.23	107.5	106.05	104.59	106.34	106.94	106.26	105.03	105.82	106.21	105.84	105.2	103.97	106.03	105.68
104.46	106.37	105.75	103.72	105.41	105	107.52	106.14	107.45	105.18	105.68	103.97	105.2	107.08	107.98	106.59	105.62	106.38	104.58	104.71	107.67	103.86	102.53	104.16	104.19	108.51	107.26	106.99	104.32	104.19	104.51	104.66	104.04	106.12	105.02	105.47	106.85	105.98	105.07	105.44	106.42	104.91	106.96	106.68	106.09	104.27	107.81	105.49	103.35	105.43
99.297	96.88	98.64	100.4	98.354	98.834	97.157	99.718	98.763	99.699	99.878	96.314	100.51	99.443	100.17	97.59	100.59	98.935	101.41	98.191	98.389	98.161	97.126	97.711	98.748	98.997	98.081	98.294	99.948	101.78	100.25	99.497	99.788	97.301	99.948	99.025	100.59	99.889	98.819	99.354	98.921	97.647	98.638	101.2	98.993	100.08	99.167	99.106	98.38	99.086
100.23	99.533	99.536	99.536	101.25	101.91	101.7	103.04	102.18	97.88	102.22	101.67	104.96	102.05	100.43	99.94	100.67	102.5	100.99	98.608	99.603	101.87	98.314	100.45	99.034	98.103	102.26	102.26	101.06	98.998	100.66	99.76	100.68	101.7	102.41	101.01	99.98	99.314	99.753	98.96	100.49	100.57	101.07	99.416	100.71	101.76	100.6	101.18	101.36	101.02
108.21	105	109.48	108.04	106.74	107.52	107.71	108.13	108.18	108.92	109.59	106.5	107.36	108.51	107.71	105.4	106.39	108.9	109.19	107.71	107.22	108.06	107.17	108.98	107.69	108.55	107.03	107.66	108.27	106.03	107.33	106.45	107.45	105.24	106.91	108.6	106.92	108.3	107.55	106.57	109.32	105.83	109.78	108.17	107.5	106.69	106.01	107.92	108.92	110.02
104.44	104.67	104.92	106.34	104.72	106.61	105.92	105.43	106.99	105.86	103.46	103.8	107.3	105.49	108.2	105.1	107.54	104.05	107.06	107.06	107.85	105.43	103	104.64	103.91	106.1	106.29	106.88	104.58	105.62	104.53	105.53	107.63	105.69	107.04	106.02	104.69	106.44	104.52	102.82	105.36	105.98	107.32	106.53	107.8	107	104.64	107.47	105.14	106.93
110.05	107.52	108.26	109.66	109.11	108.51	108.1	110.77	110.92	107.03	108.02	107.26	108.76	109.35	107.44	110.3	108.74	109.3	108.6	109.07	108.78	105.72	109.2	108.3	108.45	108.97	109.36	108.57	109.13	107.96	108.29	110.04	108.95	108.94	107.83	110.75	108.63	108.81	106.68	108.14	109.36	105.53	109.4	109.95	108.25	108.46	108.71	108.76	108.03	107.1
107.88	109.98	109.19	108.2	106.07	107.6	108.47	105.69	107.91	109.71	109.86	108.39	107.42	109.06	108.37	109.22	107.46	106.98	108.5	109.24	105.78	107.44	110.21	106.86	108.03	105.61	109.35	110.26	107.67	108.89	107.39	108.91	109.4	109.8	106.16	107.18	110.14	106.71	108.76	107.09	106.6	107.03	106.52	108.42	106.89	108.44	108.77	109.07	108.36	108.58
106.85	106.25	104.81	106.59	103.21	107.33	104.06	106.82	104.4	106.22	105.46	104.75	104.26	106.36	105.49	103.07	103.96	105.65	106.22	103.72	105.71	104.64	104.76	108.43	106.87	107.45	106	104.45	105.24	106.99	106.32	105.9	105.44	105.25	104.8	104.07	106.36	105.22	104.95	105.78	106.12	106.39	107.41	105.22	105.88	107.09	103.78	103.31	105.47	104.29
103.26	105.31	105.51	106.19	104.56	108.39	105.41	106.94	106.18	106.78	105.36	106.67	105.45	104.92	104.99	104.14	107.39	105.98	105.02	106.64	107.18	106.17	105.91	106.06	105.65	105.02	106.41	106.17	108.55	105.05	105.75	105.65	105.61	106.12	107.04	105.43	103.72	105.57	107.48	107.08	104.9	104.2	106.32	106.14	105.22	107.39	106.86	106.37	106.03	107.74
111.64	110.68	109.51	111.65	108.88	109.89	110.15	112.39	109.6	109.85	108.73	108.79	110.15	110.7	112.57	111.74	110.59	110.03	112.87	111.48	110.35	108.83	110.52	111.69	110.72	110.21	111.23	108.54	110.79	111.33	108.69	108.95	110.06	110.82	110.55	111.97	109.83	108.43	112.79	111.33	110.32	108.49	108.76	110.6	110.14	111.46	109.61	109.87	110.76	109.76
104.7	105.54	104.92	104.66	105.08	105.89	105.17	106.78	105.86	105.54	105.63	104.55	106.6	104.14	103.87	105.91	104.15	106.89	102.92	104.97	105.16	105.66	104.64	105.29	103.79	106.32	105.24	105.85	103.72	105.1	105.01	104.05	104.5	102.83	106.37	106.57	104.95	105	105.12	106.39	104.47	105.5	105.81	105.8	104.79	107.02	104.36	104.66	106.23	106.96
103.14	104.95	106.38	104.86	106.37	107.34	103.78	106.82	107.95	105.45	106.1	106.7	105.05	105.62	104.89	106.78	105.31	106.53	106.47	103.15	105.42	105.79	108.36	105.31	106.48	105.33	105.05	105.78	106.28	105.87	104.36	103.45	105.44	105.38	102.39	106.79	107.23	104.99	106.63	105.08	104.56	105.03	104.8	106.69	104.89	105.62	105.85	105.76	104.06	105.72
105.02	106.21	102.41	107.17	106.67	105.72	103.85	104.68	107.35	106.25	103.96	104.91	107.58	105.66	104.93	103.68	106.21	106.33	105.1	106.22	107.82	106.75	108.67	106.33	106.07	106.74	105.71	107.22	106.26	104.22	105.08	104.77	105.52	104.68	106.71	105.79	106.29	106.16	106.6	106.13	105.96	106.01	105.83	106.39	107.1	106.53	107.75	107.07	106.93	105.59
109.22	107.81	109.55	107.51	108.63	110.97	108.32	110.01	108.51	110.17	110.72	108.2	108.45	108.53	108.55	108.41	107.27	108.41	107.45	109.39	111.31	108.31	107.69	110.35	106.34	110.81	108.35	107.4	107.79	108.43	109.81	106.93	107.68	108.63	107.98	106.95	109.28	107.29	106.58	109.98	109.18	108.66	110.2	108.86	107.66	107.26	108.43	106.86	107.12	106.7
107.91	106.61	106.38	107.94	105.38	105.21	107.41	108.29	106.73	105.84	106.24	105.91	103.89	106.06	105.57	104.8	107.14	105.22	107.27	106.26	108.54	107.53	107.54	106.33	106.92	106.46	105.9	105.57	105.54	107.85	106.77	108.45	104.92	106.2	106.12	106.68	109.58	106.08	108.26	106.67	108.3	105.27	104.1	105.71	109.15	107.03	106.39	105.58	108.14	105.27
102.53	102.41	100.03	103.79	102.76	102.16	101.03	102.27	103.08	103.54	101.32	102.49	101.54	102.52	103.08	102.78	102.67	102.96	101.14	102.08	101.65	104.34	101.84	100.4	102.25	103.75	102.04	104.28	102.96	102.94	101.68	103.81	102.68	102.75	103.58	103.97	104.37	101.16	102.94	104.45	102.03	102.97	103.19	102.27	103.22	100.88	101.69	101.15	102.71	103.24
108.09	109.91	107.9	110.06	108.71	106.45	108.43	107.61	108.25	105.61	105.94	106.4	109.09	107.01	108.36	107.47	107.95	107.48	110.1	108.2	108.56	110.54	106.81	107.17	108.48	108.56	108.18	109.69	109.58	108.6	107.53	108.03	107.75	107.24	109.33	109.74	106.4	108.36	106.77	107.71	108.34	108.37	107.94	105.99	107.57	108.59	108.27	109.28	107.46	108.81
105.33	103.52	107.02	105.06	106.63	106.92	105.58	107.13	105.43	105.4	104.96	104.6	105.66	105.39	105.93	104.87	105.31	105.06	104.7	103.06	105.1	106.89	108.62	106.52	105.32	105.83	106.89	106.92	107.2	104.7	107.8	103.98	105.83	104.56	104.29	106.14	106.6	107.8	105.39	103.73	106.74	106.26	105.88	106.91	107.03	106.99	107.06	105.07	103.05	104.03
107.96	105.62	106.26	105.67	104.13	105.4	107.18	109.25	107.6	106.66	105.74	107.04	106.87	107.57	105.52	106.73	107.16	108.6	106.74	105.1	108.67	106.96	106.1	106.89	106.87	107.94	105.23	108.06	105.64	106.28	107.28	107.3	106.71	104.72	105.38	107.04	105.59	106.66	108.31	106.83	105.21	105.83	108.6	108.47	105.57	107.07	108.33	105.63	105.71	106.36
99.281	98.055	98.741	100.82	99.69	95.519	98.159	98.029	97.105	97.76	99.406	96.759	96.84	96.922	99.058	97.89	97.371	97.017	96.843	96.257	98.5	97.075	97.832	98.299	98.789	96.272	97.234	96.54	97.859	97.762	98.875	96.118	96.069	97.354	96.711	101.03	100.61	97.32	97.507	97.561	100.17	100.62	98.276	99.079	98.746	97.54	99.232	99.434	98.149	98.259
101.94	102.38	100.84	101.86	98.98	102.36	102.46	102.9	102.8	100.71	100.96	100.37	103.12	100.23	99.311	101.75	100.51	99.702	101.97	101.75	100.2	102.73	99.694	102.81	102.06	99.834	100.88	99.163	99.701	100.47	99.189	101.62	100.63	101.9	101.47	99.921	101.3	100.15	102.59	101.96	101.43	100.58	101.57	100.57	100.44	101.91	101.5	100.53	100.44	101
109.14	108.52	108.74	107.58	106.41	106.36	110.18	105.14	108.09	108	107.41	107.84	106.71	109.42	105.52	108.44	108.11	108.03	105.46	111.13	109.1	107.36	105.65	106.07	108.41	105.66	109.24	107.74	109.69	109.45	108.35	106.95	107.94	108.85	109.19	107.58	108.48	108.46	107.39	109.67	106.66	108.19	110.04	108.95	105.69	109.01	108.85	107.46	105.97	107.25
100.89	100.15	101.26	102.21	102.14	98.648	100.12	98.055	101.2	100.98	100.62	100.49	101.55	101.14	101.49	102.01	100.03	101.94	99.04	99.223	102.57	100.49	101.56	102.02	100.59	101.19	103.15	102.44	100.64	100.39	101.58	99.906	99.182	100.15	98.848	101.04	101.25	101.98	103.37	101.04	99.577	99.631	100.78	101.46	100.59	100.96	100.43	99.716	101.49	99.982
105.73	108.11	104.63	106.86	106.3	105.72	104.48	106.83	104.54	105.61	104.47	106.42	106.05	107.13	104.58	105.84	104.55	104.66	105.29	106.12	106.13	104.23	104.84	107	107.08	105.45	102.27	104.3	102.95	106.86	106.14	106.12	107.09	105.83	102.74	108.01	105.53	103.94	105.52	106.58	105.23	105.22	107.32	105.91	106.3	105.44	106.82	105.7	105.37	106.42
99.439	101.85	100.36	101.95	99.734	98.832	99.578	101.16	98.866	99.891	102.52	99.029	99.997	98.708	101.16	98.75	98.683	101.04	99.82	100.82	101.19	101.95	102.92	101.04	101.32	102.22	101.8	102.18	102.26	101.28	99.538	103.14	100.37	100.86	98.936	99.552	100.74	100.46	98.349	100.98	99.252	102.38	101.56	102.64	98.866	101.35	101.23	101.57	99.041	102.26
99.045	100.13	101.76	101.93	102.69	101.49	101.32	99.145	100.05	100.4	98.908	100.46	98.327	99.951	101.19	98.874	101.61	100.52	100.96	100.82	103.09	99.571	100.51	99.738	100.35	101.28	101.4	104.14	101.61	102.4	99.877	101.28	101.34	99.51	102.42	101.84	101.21	101.3	100.33	100.77	99.54	99.904	99.855	100.01	99.938	100.68	100.38	101.95	99.332	100.97
109.19	109.68	110.19	112.46	111.12	110.88	111.6	111.37	111.08	110.76	111.65	112.26	110.69	112.71	110.18	110.19	109.26	108.57	110.04	112.8	110.02	110.58	111.79	111.46	111.71	109.34	110.77	111.3	108.29	110.07	111.21	107.83	110.69	110.82	108.49	107.17	110.81	111.39	110.76	110.09	113.21	110.99	109.37	109.08	110.25	110.56	110.4	109.9	111.23	112.12
107.16	106.79	107.76	109.45	109.06	109.75	106.33	108.57	109.67	110.98	108.62	106.72	107.63	107.28	107.77	106.33	108.99	107.57	109.24	108.8	107.53	106.55	108.24	109.4	108.94	109.01	106.86	108.5	105.98	107	107.05	109.93	106.98	107.45	108.23	109.29	107.61	109.29	108.58	106.57	109.21	108.39	108.17	107.72	108.2	109.19	106.54	108.97	107.38	108.75
106.54	105.04	105.98	107.22	108.27	107.92	105.32	107.5	107.67	108.37	106.01	107.34	107.9	107.31	105.28	106.58	108.19	106.08	107.03	107.11	108.23	108.16	105.91	107.92	106.04	106.43	108.86	108.47	104.76	105.62	104.88	106.34	105.06	105.95	106.45	107.04	106.96	107.84	106.32	107.51	108.87	105.19	107.25	104.82	108.03	105.46	105.36	106.71	106.61	107.68
98.372	97.333	98.828	98.869	100.01	101.05	98.975	98.439	97.444	97.188	99.445	99.73	100.79	98.709	101.16	98.742	98.716	97.888	99.062	99.694	97.146	99.738	99.469	98.435	98.379	99.752	97.983	99.5	98.147	97.233	98.099	99.222	99.166	100.21	97.298	99.886	98.778	98.625	101.29	96.323	99.173	98.826	97.274	96.223	98.925	98.389	98.732	96.901	98.19	98.168
99.026	98.05	99.213	99.885	100.29	98.777	96.992	97.862	98.812	100.18	98.671	97.266	100.87	98.59	99.573	100.38	99.833	98.415	99.847	99.445	99.114	97.496	99.647	97.906	97.967	97.889	98.396	99.235	97.933	97.962	97.37	99.314	97.672	98.6	100.05	100.5	99.431	99.034	101.14	98.502	98.634	97.919	98.571	100.05	100.16	99.857	99.07	98.527	100.01	99.38
105.78	109.33	107.6	109.51	107.29	108.14	109.78	104.78	108.74	106.15	109.25	109.53	107.49	106.71	110.52	108.37	108.7	108.86	107.86	108.6	108.8	107.42	108.67	107.54	108.7	107.61	108.49	108.37	109.24	106.67	107.59	110.02	107.13	108.46	108.87	108.12	106.54	110.05	109.63	107.05	109.57	106.59	109.78	110.18	107.27	106.72	107.88	107.89	107.57	107.48
99.636	99.474	95.541	97.738	98.172	100.3	98.009	96.363	98.193	98.329	98.214	99.55	97.745	96.408	98.043	98.301	99.45	98.577	97.284	96.925	98.035	96.817	97.011	100.77	97.501	99.043	99.605	101.54	98.714	98.719	96.332	97.939	97.181	97.826	97.961	98.502	97.896	98.831	95.816	98.632	100.01	97.163	98.464	97.103	99.888	99.078	99.377	97.824	100.1	96.286
110.07	107.7	108.21	111.14	107.77	109.31	109.18	106.43	107.3	104.87	108.79	108.23	107.19	109.35	110.2	109.07	108.84	106.98	107.23	108.38	108.68	108.76	107.21	110.32	108.13	109.91	109.73	108.59	108.55	107.88	109.13	109.92	111.2	108.96	109.3	108.63	108.94	110.07	107.06	109.85	107.62	109.66	107.5	110.75	109.67	108.44	109.78	108.78	109.45	108.36
103.93	105.97	107.92	103.79	107.32	105.27	105.25	105.85	107.51	107.56	104.55	104.95	106.06	104.25	106.81	107.06	104.42	104	106.87	105.83	106.43	105.28	105.18	104.94	105.57	104.8	104.83	105.85	107.63	105.02	103.25	106.01	105.54	105.26	106.42	105.6	106.63	106.25	107.97	106.12	105.91	108.15	107.16	106.19	106.25	104.74	108.15	105.78	106.28	104.82
103.95	107.01	104.93	104.24	106.47	106.35	105.65	105.85	106.16	105.47	105.79	105.99	105.08	105.67	106.97	104.69	105.62	107.02	105.57	105.56	106.91	108.57	107.59	106.19	106.78	107.1	106.42	107.67	105.95	105.65	107.17	108.01	108.22	105.91	107.4	105.9	106.99	105.53	106.1	106.51	108.51	106.45	106.35	105.15	106.41	105.16	105.91	107.92	106.14	106.9
105.91	107.11	105.01	104.84	103.27	105.74	106.29	104.91	106.07	107.74	105.26	106.88	105.76	107.77	105.8	106.81	102.99	107.05	107.5	104.65	106.01	106.22	106.49	105.29	107.78	108.17	106.32	106.47	106.57	107.86	105.41	107.48	105.65	106.17	105.5	107.95	106.81	106.69	102.78	105.74	105.94	103.84	108.02	106.45	106.73	108.66	106.12	107.04	105.86	105.37
107.55	108.94	109.19	108.54	107.23	108.9	107.44	108.74	108.03	108.36	107.23	108.59	109.23	108.81	110.36	107.85	108.82	109.19	108.54	108.98	106.88	106.68	108.39	107.37	110.22	109.51	110.1	107.6	109.5	110.05	107.79	110.25	109.45	108.34	110.55	106.54	107.97	107.77	109.08	108.27	108.31	108.01	107.39	107.93	109.31	108.9	108.07	109.92	108.09	106.15
110.62	110.97	111.63	111.76	110.8	110.88	110.76	111.08	110.16	109.69	110.54	108.81	109.95	112.16	111.47	110.62	109.87	110.54	111.38	110.94	111.37	110.82	108.84	110.03	112.38	111.95	110.45	110.5	111.28	110.66	108.58	110.25	108.69	108.45	109.73	109.7	110.19	109.92	109.35	110.93	110.15	108.51	111.05	110.5	112.02	112.11	110.95	111.59	107.97	109.96
105.73	107.24	105.06	105.07	104.17	106.3	105.49	106.8	104.27	104.54	106.26	104.55	103.31	106.2	106.51	106.85	105.48	104.15	103.39	105.18	105.61	106.51	106.24	105.47	106.53	103.21	104.72	105.11	106.69	104.44	104.3	106.27	107.72	107.82	103.72	107.73	106.6	104.04	107.2	107.11	104.59	104.09	106.42	107.73	106.05	106.16	105.55	104.04	103.34	106.62
108.19	109.04	108.47	108.44	109.11	111.28	107.34	108.84	108.75	107.08	108.09	107.99	107.1	110.54	107.59	109.53	109.74	108.08	107.92	107.83	107.16	108.23	108.5	109.31	106.81	108.75	110.39	107.06	111.08	109.04	109.62	108.94	108.3	108.11	107.83	108.18	109.71	107.23	108.86	110.55	108.99	108.59	108.34	107.35	107.45	107.81	107.72	109.29	106.94	108.48
108.13	110.28	108.22	108.64	107.4	107.71	108.01	106.97	108.63	106.76	109.4	108.26	108.85	108.03	107.94	108.83	110.38	108.56	108.08	107.64	107.06	107.87	106.61	108.31	107.91	109.38	108.26	110.45	110.63	106.27	109	108	109.08	107.84	110.71	109	106.9	108.08	109.8	107.24	108.2	107.61	107.35	107.11	108.77	109.61	107.26	106.36	108.84	110.28
106.63	105.8	108.71	108.45	106.96	105.89	104.68	106.17	107.86	103.53	106.7	105.67	105.6	107.24	107.96	107.32	107.8	106.39	105.82	105.97	105.84	108.06	106.81	107.47	108.09	106.76	107.3	105.13	104.7	105.6	105.47	102.78	107.65	106.24	106.89	104.73	109.07	106.18	106.73	107.49	107.75	106.63	107.42	105.12	106.2	108.75	106.91	106.5	108.91	104.54
103.86	104.57	106.93	105.2	105.69	107.46	106.13	105.81	107.41	108.11	106.64	104.69	104.77	107.16	104.63	107.72	106.75	107.82	106.46	105.23	105.4	105.47	105.59	105.91	107.34	105.43	107.72	107.03	105.83	105.74	106.34	105.26	107.08	106.25	107.4	108.44	106.21	106.37	105.33	106.18	106.1	106.81	109.13	105.32	106.81	105.26	105.88	107.2	103.47	106.3
107.07	103.84	106.17	107.23	105.11	106.26	106.15	103.33	105.53	104.61	104.41	107	105.76	103.94	105.17	108.18	106.5	106.24	107.21	105.51	105.78	105.67	105.58	107.16	104.26	105.42	108.17	106.33	107.03	105.34	104.75	104.96	104.56	104.95	105.39	104.85	107.37	104.98	104.16	107.5	105.97	105.38	106.69	106.76	105.53	105.71	105.48	105.12	107.06	105.71
98.715	97.879	98.865	99.157	96.384	97.976	98.353	97.724	96.882	97.886	95.313	99.439	97.533	95.729	97.374	99.481	99.016	96.564	96.579	98.243	97.357	98.624	96.435	97.695	97.035	95.368	97.222	97.846	99.639	97.167	98.046	98.581	99.15	98.178	96.943	96.918	98.261	99.019	98.203	98.441	96.664	96.507	97.213	97.019	98.232	100.32	98.277	98	99.795	95.393
108.01	109.13	108.05	108.89	107.76	107.82	105.78	110.2	108.19	107.25	109.86	107.7	108.3	107.46	108.35	108.92	109.52	108.71	107.36	108.43	108.45	106.68	107.19	107.4	110.26	104.27	109.43	109.49	108.24	111.35	108.12	111.01	109.16	110.42	108.65	110.55	106.65	104.42	109.44	108.26	107.92	108.87	108.54	107.2	108.59	110.99	108.67	107.95	109.91	108.72
100.43	101.34	101.74	100.79	100.08	100	100.91	102.97	100.04	101.08	102.55	101.55	100.77	103.52	101.31	100.19	98.795	101.49	100.02	100.42	101.28	102.21	100.26	102.29	101.73	99.371	102.99	101.06	100.56	99.763	101.55	99.743	102.05	100.69	100.2	101.73	99.456	102.69	100.68	100.99	99.643	100.56	100.96	100.97	99.434	100.19	99.478	100.88	99.743	101
105.77	105.96	105.58	104.69	104.07	103.74	106.16	105.74	105.2	107.11	105.58	105.24	106.22	102.18	105.82	104.79	105.63	106.56	103.24	103.82	107.38	105.75	105.94	103.93	107.66	107.84	105.21	104.87	105.54	107.78	102.33	107.12	105.38	106.87	104.46	107.48	105.94	104.46	103.05	106.04	105.43	103.19	104.24	107.04	108.76	108.36	106.33	105.32	106.02	103.93
97.531	100.8	98.194	98.094	97.196	100.42	99.257	97.156	97.811	98.532	98.984	99.723	98.293	98.432	98.095	99.934	99.758	99.233	99.615	100.25	98.391	100.01	98.914	97.75	99.252	100.6	98.236	98.211	98.578	100.37	99.685	101.23	99.693	98.492	97.669	98.379	99.153	98.956	99.474	98.785	98.986	97.624	99.733	100.61	99.236	98.078	99.6	99.549	99.11	96.77
106.72	104.49	108.68	104.33	104.82	105.9	105.58	106.32	106.09	107.47	104.96	107.47	104.7	106.61	109.35	105.41	105.61	104.77	107.49	104.71	104.67	106.27	108.36	106.01	104.7	107.05	106.26	106.89	105.66	105.74	107.4	106.89	106.59	106.82	106.99	105.71	106.15	105.44	103.21	106.68	106.49	107.24	108.98	106.14	105.87	105.02	107.11	103.83	103.84	105.68
105.67	106.08	108.19	106.95	107.99	107.5	105.96	107.69	106.95	107.28	106.36	108.77	108.05	107.73	108.48	109.97	108.18	107.06	107.38	107.97	110.52	108.1	109.2	108.09	108.01	107.6	109.57	106.84	107.98	111.24	110.05	107.44	108.08	107.88	107.08	106.75	108.13	108.44	106.65	108.94	107.8	108.72	110.88	108.81	110.09	108.36	108.97	107.54	108.64	109.97
105.28	104.26	105.82	105.81	105.1	107.85	105.16	107.72	104.65	107.04	103.98	106.13	106.83	105.8	107.08	107.01	104.6	106.02	106.52	105.5	104.16	104.42	107.11	103.55	105.56	104.09	104.14	106.43	106.5	103.59	105.36	105.86	106.62	106.72	106.41	105.22	104.99	105.3	106.8	107.43	104.19	105.24	106.87	107.42	104.22	106.21	102.93	106.5	107.72	103.72
99.855	100.46	98.628	100.05	102.2	100.55	99.565	100.12	102.18	101.15	100.44	100.38	100.82	99.407	101.3	99.61	100.51	101.51	100.27	100.89	99	97.555	102.38	100.01	100.71	100.84	100.47	99.163	98.214	101.25	99.906	104.35	99.904	100.38	98.511	97.589	100.23	100.26	101.14	100.95	101.45	99.965	100.62	100.28	98.988	99.143	100.36	98.492	100.86	102.82
108.41	103.9	108.21	103.82	104.97	105.91	105.56	105.73	104.6	105.13	106.18	105.69	104.19	103.74	107.32	104.84	106.58	106.87	104.4	105.37	104.84	107.36	105.57	107.32	106.39	107.29	105.58	106.8	106.81	107.12	106.54	105.62	105.64	108.39	106.12	104.05	105.53	105.72	104.12	105.7	107.7	106.61	104.21	103.68	105.02	101.78	105.37	107.03	106.32	106.59
106.05	104.16	104.54	106.6	107.15	106.34	105.66	105.35	105.8	106.63	104.54	105.53	107.08	106.02	105.15	104.96	105.71	104.92	104.71	103.27	104.38	107	105.63	106.38	104.17	105.7	106.22	104.62	106.37	105.96	106.89	105.83	107.7	106.87	106.84	104.39	105.62	105.94	108.58	106.97	104.83	105.26	106.33	106.81	105.7	104.68	105.73	106.88	104.64	105.56
100.13	99.952	98.961	98.869	99.703	99.606	98.7	100.95	98.379	98.258	100.52	100.67	98.602	98.568	99.75	98.572	102.08	98.928	99.045	99.409	96.497	99.473	100.45	98.947	97.686	98.385	100.43	99.462	99.744	98.782	97.812	101.66	100.75	99.901	96.154	98.769	99.302	97.269	99.562	98.806	97.573	99.089	98.463	97.728	98.483	99.161	99.324	100.93	97.859	98.102
101.5	101.24	101.64	100.85	100.53	100.36	100.7	103.6	102.42	101.04	98.832	100.48	101.55	101.28	100.4	99.97	101.3	102.95	99.137	98.84	101.23	101.94	101.95	100.86	102.05	101.03	100.69	100.68	99.631	98.584	100.78	100.67	100.57	101.89	98.106	100.38	99.922	99.533	101.95	99.501	101.2	99.849	100.51	99.684	98.239	101.02	101.73	101.25	100.99	98.736
110.94	109.41	109.25	111.09	111.72	110.18	111.29	110.91	110.87	111.44	110.65	109.21	111.02	111.38	109.68	109.86	110.26	109.75	110.68	110.44	111.82	110.65	111.21	110.99	111.39	110.82	110.78	109.46	108.97	109.41	111.55	110.16	110.82	109.46	110.31	113.89	109.87	110.28	111.31	110.75	111.37	110.35	111.12	110.41	110.99	110.04	111.99	111.45	109.8	110.34
105.11	103.67	106.41	106.48	104.5	105.44	104.86	105.49	104.72	104.85	104.58	106.18	104.69	106.58	105.4	105.27	107.22	106.7	103.94	105.41	104.12	104.52	106.12	105.65	107.18	105.55	106.22	108	105.34	104.35	106.59	106.3	102.41	105.01	105.58	103.88	105.45	104.71	104.94	104.83	104.26	106.91	107.78	106.06	107.76	103.81	105.95	105.36	106.43	106.98
104.67	101.58	101.75	101.38	105.53	102.88	103.4	102.68	102.31	100.86	104.57	105.29	102.79	100.14	102.2	101.62	102.43	101.69	102.05	102.63	102.78	102.95	102.55	99.877	105.57	102.43	101.01	102.96	103.05	104.08	102.93	102.1	102.54	102.9	102.8	102.92	101.95	102.19	103.31	103.83	102.52	102.65	102.8	104.34	102.29	104.73	103.57	101.99	105.64	102
106.69	106.98	105.58	104.02	105.21	105.06	104.58	104.01	106.68	105.48	104.67	106.68	106.59	104.8	103.55	104.59	106.68	105.16	106.09	105.53	108.91	104.46	106.77	106.57	105.27	107.33	106.45	105.53	103.12	104.18	107.73	103.78	105.77	105.14	104.32	105.8	105.47	104.69	103.78	105.09	107.06	106.34	106.09	106.09	105.51	106.87	107.1	105.83	106.25	104.39
107	108.25	107.4	105.92	106.72	106.51	106.12	107.48	106.48	107.48	106.61	105.98	105.79	104.81	105.75	105.86	106.94	107.25	106.31	105.2	106.4	104.21	107.67	106.45	106.74	106.4	108.15	104.95	106.04	107.86	105.77	102.68	106.48	107.19	105.63	105.69	106.61	107.82	108.05	106.32	104.82	105.7	107.87	107.67	105.17	103.97	105.97	106.72	106.94	105.36
111.73	110.73	113.15	109.57	113.46	110.41	109.42	107.99	109.11	110.99	107.12	110.44	108.09	109.48	112.25	111.17	108.34	109.39	108.04	109.84	112.02	110.1	109.24	109.54	113	111	109.91	110.63	111.24	111.8	108.64	110.92	109.59	110.25	109.84	109.59	110.43	109.79	110.13	109.63	109.39	110.67	109.77	111.38	108.87	112.32	109.56	110.88	111.7	109.84
109.13	108.53	107.86	108.78	109.64	109.38	107.92	108.51	105.69	106.31	105.74	108.02	107.81	105.99	108.1	106.66	110.3	107.66	106.28	107.31	108.36	108.14	110.24	110.6	108.55	109.57	109.02	107.95	107.05	106.64	105.24	111.36	107.31	107.4	110.05	109.32	108.67	107.95	108.37	107.99	109.16	107.72	108.57	109.35	108.48	108.95	107.1	107.98	107.89	107.78
98.396	100.01	99.013	96.888	99.448	99.062	98.481	99.255	96.6	96.612	97.898	97.601	97.548	98.639	97.944	98.419	97.297	96.452	98.83	98.687	96.26	98.23	97.518	96.889	98.919	98.59	96.323	98.009	96.89	96.094	98.896	98.54	100.44	98.533	100.04	98.243	98.038	98.709	96.652	97.607	97.467	97.16	97.652	97.733	96.616	97.566	100.48	97.581	97.422	99.99
109.12	107.68	109.06	109.43	108.65	108.74	109.94	106.94	109.81	108.19	108.26	106.24	109.16	108.67	108.59	108	109.33	107.34	109.3	107.89	107.69	110.56	106.31	107.17	107.29	107.97	107.64	110.83	109.72	109.71	108.36	109.16	107.8	109.17	111.46	107.04	109.98	104.78	109.9	109	106.15	109.54	108.33	110.15	107.49	108.13	107.15	108.62	107.91	110.91
107.62	106.09	105.7	105.13	103.99	106.82	105	106.62	105.5	104.17	105.65	105.55	106.04	104.74	107.24	105.66	106.77	106.06	103.42	106.37	105.29	105.27	106.77	106.15	104.45	107.19	105.33	108.03	104.5	105.31	104.42	104.61	107.86	105.24	105.15	105.46	104.89	105.6	105.39	105.96	104.32	104.48	106.12	105.91	106.49	103.33	105.4	104.44	104.43	104.24
101.22	100.41	102.14	99.306	103.41	99.662	101.71	101.79	100.31	101.68	101.25	102.88	102.58	101.11	101.57	100.32	101.76	101.26	101.95	100.43	100.88	101.66	101.12	100.76	101.95	99.643	104.02	101.29	101.55	98.64	100.97	100.34	100	100.45	100.53	101.71	100.76	99.924	100.54	99.944	101.16	98.99	102.99	101.81	102.47	100.44	99.416	102.29	98.9	101.15
101.87	101.88	102.96	100.74	102.69	100.75	102.33	101.64	103.03	103.43	103.45	102.34	101.59	102.3	103.98	102.22	103.4	102.8	103.17	102.2	102.84	101.9	101.8	103.27	101.67	102.58	104	101.76	102.48	102.16	102.03	101.9	103.27	102.98	99.037	102.98	103.76	102.33	104.13	99.983	104.18	104.43	104.53	101.52	102.81	103.96	101.36	102.89	102.1	99.959
108.48	106.42	108.83	107.99	108.3	107.98	108.7	107.23	106.53	107.95	107.17	106.61	107.38	107.11	107.95	106.37	110.12	106.39	108.38	109.6	108.64	108.77	107.49	108.25	110.29	109.72	109.3	107.89	108.95	105.95	108.98	107.65	110.62	108.06	110.72	107.2	107.75	107.8	108.19	107.79	107.57	108.98	106.7	106	108.31	107.41	107.25	109.22	108.07	109.34
106.49	108.81	107.35	108.15	107.82	110.07	107.73	108.62	108.21	106.71	108.74	108.8	106.52	107.12	110.27	109.19	106.5	108.19	108.68	107.97	110.55	109.3	109.13	106.77	108.2	107.32	111.01	107.79	108.07	111.07	109.72	106.7	106.78	109.33	108.1	107.62	108.37	107.66	110.15	107.62	109.1	109.92	109.36	109.42	108.02	108.26	109.48	107.87	108.87	108.63
106.67	106.27	106.49	107.23	105.62	105.22	104.03	108.2	105.72	105.03	105.59	106.81	105.01	106.29	105.1	106.3	107.27	102.11	105.33	105.08	105.98	105.03	103.93	105.39	106.97	107.39	104.7	105.9	105.08	106.74	105.13	105.47	105.58	105.71	106.38	103.04	104.43	104.91	105.17	107.2	105.62	105.91	105.32	106.63	107.43	105.81	109.81	104.45	105.53	104.41
97.823	97.406	98.454	95.943	96.183	96.528	95.657	97.217	98.351	97.851	99.29	97.215	97.724	100.45	98.831	98.017	94.872	98.306	99.34	98.49	98.341	98.034	98.073	99.397	96.669	97.116	98.887	97.753	97.023	97.508	96.927	99.38	98.604	99.211	97.307	98.655	97.859	98.652	101.13	96.714	97.608	96.777	98.114	100.68	100.41	97.918	97.079	95.498	98.355	99.432
111.28	108.14	107.53	107.25	108.86	108.85	104.87	109.27	110.81	106.26	107.85	108.57	107.71	106.24	108.91	107.99	108.02	108.26	105.87	109.02	106.76	107.04	108.31	106.3	108.54	106.05	107.65	110.95	105.76	109.27	109.2	108.56	107.98	109.63	110.24	110.44	106.41	106.57	109.97	106.58	109.32	108.39	109.7	107.63	107.42	108.29	110.61	107.34	109.71	109.41
106.72	104.54	104.7	105.65	104.66	104.01	106.68	107.66	105	105.04	105.37	105.04	105.69	105.4	107	107.26	106.71	105.85	105.85	108.25	106.57	106.85	106.4	105.04	106.24	105.75	106.46	105.37	105.82	104.96	103.98	105.65	103.29	107.75	105.74	105.4	105.97	104.03	103.65	106.09	108.7	106.44	105.23	105.53	107.77	104.52	108.76	105.96	105.66	107.65
104.74	105.31	104.81	103.15	105.41	105.96	105.39	104.25	105.64	105.27	105.43	104.74	105.09	105.43	105.44	103.63	107.56	105.38	104.68	105.86	105.19	107.08	104.25	104.5	106.15	107.46	105.2	106.92	103.94	103.39	104.33	104.42	105.42	106.11	106.36	105.77	104.13	105.84	105.44	106.15	107.09	104.36	104.02	105.56	104.82	107.36	105.1	105.77	105.76	105.71
104.95	107.42	107.71	106.68	106.17	107.94	104.95	105.02	105.03	106.32	106.78	104.79	105.15	106.93	104.28	106.27	105.59	107.32	105.03	105.75	103.96	105.31	104.45	105.5	106.97	106.82	105.19	105.56	105.15	106.92	103.66	106.95	106.63	106.24	104.99	105.41	105.09	103.97	104.11	107.93	105.99	105.75	103.97	105.53	105.78	106.1	107.6	104.08	105.48	102.94
97.917	100.11	97.606	99.969	99.435	97.51	100.29	99.381	100.85	99.603	100.5	98.675	97.268	98.451	99.195	97.159	97.975	99.253	99.584	99.195	96.428	102.37	97.754	97.729	99.016	99.297	98.652	99.169	97.602	99.245	98.326	99.096	98.819	100.24	99.254	99.269	99.334	98.921	97.277	98.831	97.973	99.571	98.359	98.229	99.051	98.998	96.465	97.65	98.679	96.178
106.51	105.72	106.79	105.62	106.56	104.99	105.05	104.4	104.48	104.69	106.16	105.09	103.5	106.79	105.47	106.39	105.04	105.48	107.23	104.96	102.35	106.88	106.32	106.15	103.61	103.05	104.09	105.1	106.78	105.01	105.04	104.51	106.15	104.22	104.97	105	108.16	106.61	105.62	105.76	105.97	107.72	107.25	106.78	104.52	105.1	106.3	106.26	103.28	106.03
97.39	98.078	97.812	96.524	97.848	97.98	98.417	96.525	98.426	96.013	98.976	97.371	98.142	97.692	97.489	95.49	98.379	96.84	98.74	97.133	96.916	98.354	96.955	96.099	98.361	97.424	98.629	97.921	96.412	97.576	94.99	99.077	96.719	99.616	100.08	97.614	97.182	97.498	96.991	96.671	98.337	97.379	97.906	99.036	98.183	96.831	98.968	98.663	97.416	98.248
105.01	105.29	105.66	105.73	105.65	105.41	107.53	108.64	105.89	106.49	105.51	106.99	105.46	105.81	104.69	108.33	107.91	107.69	107.05	106.99	105.09	105.96	103.53	105.43	106.88	104.91	104.94	104.36	103.79	105.72	105.04	105.34	105.14	104.73	105.41	106.03	104.63	105.91	105.28	104.86	105.41	106.26	107.53	104.4	106.64	106.33	106.57	106.74	105.68	105.58
105.21	105.11	105.73	106.15	105.09	105.59	105.95	108.08	104.84	106.19	105.92	105.57	108.58	105.51	107.27	105.61	106.27	106.39	106.7	107.6	105.92	104.08	108.18	106.83	105.02	106.17	108.12	104.98	105.24	106.72	107.02	108.47	106.45	103.58	107.04	108.03	106.92	106.1	106.27	108.95	108.01	105.53	105.37	106.18	106.32	105.46	107.68	105.75	105.27	110.58
109.43	111.97	108.44	108.64	107.72	105.55	108.04	109.06	110.92	109.19	108.1	108.71	110.16	107.22	106.47	110.49	108.42	108.78	108.68	109.45	109.28	108.09	107.54	110.62	108.13	107.65	109.81	110.18	106.83	108.88	108.61	107.74	108.18	106.85	108.15	109.42	107.84	107.72	108.49	108.13	108.14	107.84	108.1	109.25	107.03	109.22	107.04	108.84	107.54	111.13
105.84	107.65	108.47	105.31	105.39	103.58	107.66	108.16	105.94	106.73	106.38	105.92	107.2	106.27	107.86	105.51	105.94	107.23	105.86	107.8	108.01	105.67	105.22	105.9	107.89	107.75	105.55	106	105.63	106.28	106.95	105.63	110.03	108.63	104.13	107.27	107.5	104.91	107.74	105	104.8	108.32	105.13	107.81	104.88	108.7	105.47	106.51	108.94	105.67
110.24	110.07	107.4	109.82	109.17	106.29	107.91	108.23	109.97	110.27	106.54	108.24	107.56	109.74	108.46	106.27	108.65	107.87	109.27	108.91	109.61	107.27	108.62	107.32	111.32	108.31	110.68	109.45	109.43	109.37	107.44	110.08	106.65	110.32	108.84	109.83	108.62	109.07	109.44	109.11	107.83	108.5	110.49	109.09	107.4	109.97	106.59	109.18	108.17	110.91
103.94	107.57	107	106.07	105.37	103.83	104.32	103.41	105.09	106.11	105.36	105.49	104.35	106.7	105.6	105.18	106.43	103.63	107.23	105.49	105.2	106	105.07	106.45	104.71	105.83	104.06	107.5	106.88	104.97	106.75	106.42	106.21	105.34	106.05	104.64	105.49	107.61	106.44	106.17	104.49	105.56	106.68	104.09	106.95	103.14	106.07	105.54	104.22	106.15
106.7	107.48	107.14	105.78	105	107.21	104.58	106.33	106.01	106.13	105.21	104.46	105.82	108.29	104.92	104.71	107.77	102.69	104.83	104.07	106.36	103	104.75	101.65	106.12	105.77	106.6	105.77	104.56	105.04	105.62	105.45	104.56	104.73	105.38	104.75	105.75	105.46	105.39	105.05	107.28	106.59	104.82	106.15	104.12	106.64	106.56	103.87	104.98	103.58
107.51	106.33	107.87	107.5	107.09	105.02	107.24	106.85	105.91	108.63	104.43	106.82	105.23	108.45	108.56	105.63	107.03	107.64	103.93	108.03	105.65	106.15	107.39	107.62	106.29	108.59	105.44	109.82	106.59	105.53	107.52	105.66	107.66	106	106.99	108.19	107.08	107.1	106.36	103.65	108.11	106.68	104.94	103.38	107.29	105.85	105.16	107.71	106.28	107.03
106.6	107.36	106.9	106.09	106.21	106.45	106.41	105.82	105.97	105.46	106.99	104.69	107.17	104.91	105.95	106.16	108.85	107.63	105.35	106.5	107.16	104.83	105.56	106.68	107.82	106.16	105.46	106.15	109.26	104.87	108.04	108.36	104.58	108.08	105.27	106.36	105.94	107.68	106.78	106.15	107.36	105.97	105.81	106.32	105.56	105.25	106	106.85	106.85	107.05
97.993	101.12	96.434	97.59	98.287	96.894	98.237	98.862	99.722	99.017	99.747	98.725	97.359	98.185	97.678	97.303	98.965	98.425	96.439	96.616	98.568	99.598	97.843	99.905	97.145	97.206	100	96.702	96.293	96.817	99.031	98.423	98.516	98.653	98.393	97.396	97.347	97.229	98.82	96.931	98.235	98.804	97.523	97.11	98.755	99.743	98.135	99.494	97.363	98.671
106.44	108.04	105.41	106.6	105.32	106.61	104.61	106.59	105.54	104.52	105.94	107.03	105.43	108.85	107.09	107.39	107.77	105.16	104.76	104.24	106.43	107.03	107.48	107.03	107.05	105.86	107.79	104.19	107.1	105.46	106.46	105.92	106.11	107.1	106.74	107.99	106.98	106.16	107.38	107.38	108.07	107.71	106.85	105.91	106.84	106.54	105.93	109.13	106.79	108.54
97.162	98.428	96.939	97.76	97.987	96.43	98.687	98.432	98.739	99.268	96.655	98.501	97.893	95.574	97.167	98.208	95.875	97.486	95.965	98.255	99.141	98.582	96.335	97.78	97.772	96.536	100.62	98.335	98.714	100.83	97.403	98.275	99.061	100.1	98.425	99.337	97.913	96.736	99.898	97.852	99.867	99.343	97.266	96.684	98.757	98.528	95.725	98.274	98.628	99.377
108.22	108.04	107.28	105.32	110.64	106.91	110.05	110.28	105.46	108.28	108.89	108.45	107.75	109.45	104.58	108.41	108.54	108.11	106.55	108.6	108.79	106.03	110.17	109.34	109.22	108.69	104.99	106.59	106.56	105.35	106.99	107.82	106.55	109.19	108.65	108.62	106.89	108.34	108.16	104.78	107.02	108.63	108.25	107.85	107.38	108.02	107.89	108.69	107.73	108.99
106.94	105.93	108.1	106.96	103.82	107.45	106.1	105.55	106.21	107.67	106.39	107.09	107.1	108.25	106.82	105.1	106.62	107.38	106.01	105.67	108.1	105.85	106.91	105.41	105.82	106.93	105.19	107.33	106.32	103.85	109.27	107.49	105.86	106.5	107.11	107.48	105.76	104.84	107.43	108.44	104.19	106.81	104.99	107.49	107.35	105.52	106.63	106.58	106.24	107.81
107.59	106.95	106.6	106.03	105.86	106.02	106.11	106.23	106.99	105.98	106.24	107.61	107.34	107.66	103.89	105.37	105.52	102.72	106.78	108.04	107.12	104.84	105.57	105.5	103.86	102.69	106.39	105.26	107.13	107.39	108.03	104.85	106.81	106.68	106.46	108.34	108.92	105.19	107.87	106.05	106.95	108.72	105.64	106.17	107.12	105.42	104.28	106.11	107.76	103.91
107.58	108.78	107.39	108	109.36	106.95	109.15	109.19	108.85	111.03	106.74	107.78	109.08	109.11	107.2	108.07	108.13	108.65	107.71	109.27	110.54	108.41	109.12	108.73	108.24	109.87	110.81	109.02	105.87	108.6	108.62	109.29	110	107.82	108.16	110.7	109.62	107.86	109.21	109.55	109.82	109.88	106.56	111.57	109.04	109.44	108.8	109.91	106.87	109.61
98.769	98.487	97.112	99.34	97.811	97.848	97.233	98.887	99.218	99.694	98.011	100.55	98.003	99.867	98.298	100.44	96.863	99.391	101.62	99.88	96.629	98.387	97.191	99.019	98.564	99.769	101.65	98.032	99.516	99.596	97.671	100.44	99.587	98.661	98.214	100.78	99.432	100.02	100.02	101.95	99.384	98.448	101.29	99.234	99.037	97.857	100.91	98.212	99.005	98.901
108.26	108.75	108.57	108.72	109.02	107.15	108.67	106.24	109.49	109.75	110.82	108.6	108.26	108.16	107.66	109.06	109.56	110.46	107.96	110.27	105.92	107.69	108.48	107.15	106.21	108.32	107.59	107.69	108.21	106.7	108.9	108.15	109.2	106.85	109.5	106.18	106.4	109	109.68	108.03	107.85	107.05	108.52	108.22	108.14	107.56	110.1	108.74	109.68	109.75
108.45	106.53	107.24	105.87	108.72	108.27	107.72	107.83	107.69	109.6	109.69	106.15	107.12	108.2	105.97	107.67	107.41	107.23	107.14	107.46	110.43	109.91	107.75	108.68	109.57	108.88	109.43	108.58	108.86	107.81	108.89	107.95	108.31	106.5	108.36	109.88	107.11	107.68	108.72	107.92	108.67	108.18	108.82	110.23	106.72	109.36	108.4	108.36	108.52	107.87
106.88	106.82	106.39	109.42	109.16	107.81	107.64	105.84	107.48	107.94	109.08	108.49	107.94	107.5	107.71	108.43	109.19	106.83	108.15	105.95	107.39	108.89	107.93	109.43	106.09	106.69	109.34	107.27	109.56	109.62	105.99	109.03	107.52	108.74	107.46	107.87	107.99	107.5	107.32	106.67	107.04	106.84	109.23	107.5	108.28	106.73	108.84	107.66	107.83	105.95
98.245	99.326	100.25	98.022	97.47	99.32	96.691	96.76	99.183	100.09	98.137	98.537	98.897	97.798	98.387	98.146	96.994	98.36	98.725	96.938	96.628	99.569	99.7	97.365	97.149	99.512	98.248	98.031	97.795	95.775	97.322	99.225	97.719	96.925	97.979	98.596	97.584	97.875	97.411	97.175	97.227	97.992	96.991	98.994	95.368	99.525	96.565	96.579	98.137	96.525
107.17	109.47	108.42	108.1	105.32	109.2	107.63	107.03	106.65	107.42	108.35	106.71	108.21	107.4	108.82	111.32	108.29	108.73	108.13	106.7	106.98	108.17	106.74	108.79	107.47	105.95	108.4	107.86	107.43	107.96	110.04	107.56	107.96	110.7	107.36	106.68	106.96	108.04	107.64	107.43	108.61	106.1	110.87	108.15	108.57	109.84	110.05	107.75	108.25	105.59
109.54	106.3	107.58	105.99	108.21	107.78	107.22	109.5	107.13	107.06	107.05	108.39	106.49	108.58	104.1	106.59	106.59	109.4	106.99	105.89	105.63	107.04	107.25	106.95	108.9	108.87	107.28	108.73	107.01	106.19	108.48	106.74	107.61	108.19	104.85	106.77	106.66	109.47	109.27	109.66	108.28	108.18	107.91	107.08	109.23	106.45	107.07	105.83	107.3	108.69
107.72	107.27	108.12	108.38	107.76	106.09	109.06	106.72	107.03	108.52	107.32	107.55	106.2	108.55	107.73	106.76	108.99	106.57	107.61	107.44	107.91	107.35	109.52	107.98	108.91	108.01	110.08	108.28	109.63	105.97	109.07	105.13	109.15	106	108.44	107.25	107.7	110.31	109.02	108.74	106.57	107.16	108.9	104.52	108.05	108.98	112.45	108.25	106.99	106.91
110.5	109.93	107.35	107.47	107.56	109.09	107.6	108.46	108.43	109.5	109.08	108.82	108.26	107.57	110.12	108.54	107.71	110.74	111.74	107.02	109.25	108.2	107.85	106.84	107.89	107.89	109.91	108.52	108.15	106.38	108.7	108.98	109.2	108.92	108.64	107.2	109.3	108.52	109.62	109.05	109.7	109.79	108.27	109.4	107.99	106.71	111.41	108.3	107.82	109.35
107.12	107.31	108.36	109.24	107.55	107.66	108.52	108.34	107.08	107.41	107.08	108.97	110.62	108.75	107.78	108.31	108.07	107.92	110.42	108.41	108.27	107.78	107.83	111.02	107.48	107.04	109.12	107.45	106.91	107.69	108.77	108.66	106.64	108.68	107.27	107.94	107.19	107.63	109.14	109.38	106.12	108.36	110.68	106.11	108.78	108.56	109.2	107.15	106.71	106.97
106.02	106.31	107.03	106.09	105.61	106.89	105.7	105.13	105.76	107.97	105.41	106.07	106.45	105.99	107.21	104.89	105.92	106.61	107.77	107.07	105.54	106.58	105.83	104.35	107.16	105.66	104.35	104.8	103.84	102.76	107.23	105.24	105.52	105.16	104.15	105.39	104.86	105.37	103.78	104.33	106.75	104.83	105.04	104.13	105.84	107.14	105.95	106.22	105.6	108.86
104.12	106.14	103.98	105.9	106.3	104.02	106.99	107.69	104.28	105.28	104.46	105	104.88	106.1	105.92	104.97	108.04	105.31	105.34	107.24	106.68	105.45	105.61	107.39	105.99	106.37	107.95	104.4	106.59	106.53	105.15	105.89	104.67	107.59	104.97	105.25	107.21	106.98	105	107.72	105.45	105.45	105.14	106.15	105.33	105.01	105.66	104.24	104.38	102.98
97.466	98.295	98.078	97.563	97.812	99.542	98.026	97.338	98.763	96.84	100.49	99.075	96.914	98.06	98.117	98.784	96.941	99.173	99.635	95.904	97.401	97.876	97.523	98.175	95.84	100.27	96.703	97.998	99.965	98.839	98.058	98.706	97.109	96.84	97.2	97.913	98.124	99.705	100.07	97.885	97.987	97.112	99.123	97.506	96.861	99.643	98.674	97.855	98.453	97.031
106.25	105.46	105.64	103.63	103.63	107.41	103.24	104.11	105.47	103.97	105.54	104.39	104.87	103.04	105.81	105.15	104.98	106.37	104.35	106.09	105.67	106.18	105.83	106.42	104.46	106.15	105.56	104.28	104.62	106.83	102.08	106.15	106.32	105.65	105.69	106.25	105.22	103.74	104.11	108.43	106.64	106.04	105.08	105.09	104.55	104.23	106.4	104.26	106.54	107.3
104.16	106.99	106.02	105.42	105.12	105.33	103.84	106.15	104.77	105.74	106.69	106.19	104.05	104.24	106.18	107.57	104.64	107.12	106.03	107.82	105.16	104.98	105.53	107.42	105.74	106.63	104.92	104.1	105.93	103.09	105.48	104.36	105.94	105.46	105.05	105.15	104.97	104.59	105.01	104.54	106.58	105.24	106.54	105.58	106.06	104.77	105.28	106.14	103.96	104.49
106.3	108.9	104.4	106.68	107.06	107.68	106.86	106.9	111.39	107.52	108.21	108.86	107.41	109.01	106.22	106.33	107.4	110	105.33	106.76	108.55	110.36	109.19	108.05	108.53	109.57	109.73	105.27	108.32	109.32	107.61	108.92	107.83	107.9	107.09	107.26	109.82	108.25	106.42	108.19	108.47	107.35	106.79	108.34	106.49	106.43	107.84	107.68	107.22	108.47
100.6	99.88	98.088	100.93	97.967	99.845	99.542	98.379	101.24	99.588	99.477	101.06	98.969	100.51	97.86	99.981	97.274	99.908	102.15	100.79	100.17	101.96	102.14	100.35	98.774	101.34	100.16	99.332	98.659	99.213	100.18	100.23	99.137	99.857	97.616	99.424	100.24	99.518	101.84	101	100.5	98.174	99.583	101.8	100.25	96.978	98.669	100.24	99.474	100.15
107.45	107.73	110.81	109.61	107.89	110.43	107.53	109.17	107.1	107.7	107.15	108.22	107.65	107.28	109.31	110.89	105.2	110.89	106.85	108.45	108.29	107.41	107.04	107.99	105.4	109.8	106.1	109.19	106.66	109.47	107.81	105.63	106.54	107.14	107.35	106.85	107.73	108.8	107.43	108.55	106.81	109.59	109.05	107.05	106.29	108.9	108.78	108.83	108.14	106.16
109.02	105.45	105.92	107.27	106.21	105.42	106.72	106.86	106.26	104.04	105.21	105.25	105.14	105.42	105.16	105.9	105.42	104.04	105.34	103.53	105.95	106.65	105.79	106.15	102.77	107.28	106.76	104.06	106.5	105.17	105.18	105.72	104.3	103.5	106.08	106.41	107.2	107.21	107.14	106.56	105.66	104.9	103.96	104.87	107.69	106.86	104.48	106.66	105.12	106.6
105.49	106.84	105.55	109.64	107.01	105.72	107.06	106.89	107.07	107.97	106.23	107.45	105.83	104.52	107.44	107.85	107.58	105.08	107.89	105.47	105.97	107.42	105.76	105.84	106.65	105.35	107.43	107.27	106.59	104.7	105.21	105.28	107.7	108.46	106.77	107.87	104.85	105.96	107.54	106.79	105.39	106.89	108.08	106.97	107.19	107.72	105.29	107.24	106.75	107.29
103.39	103.61	103.08	104.02	103.21	104.36	102.63	99.326	104.48	104.13	103.47	101.75	101.83	101.93	101.88	104.3	101.89	102.89	102.85	102.88	101.74	102.71	103	103.19	103.73	101.14	103.97	103.76	103.51	103.08	103.78	101.51	101.5	102.27	103.26	103.1	102.32	102.68	104.87	102.42	101.7	104.39	103.64	102.97	104.19	104.1	103.68	105.02	102.25	103.64
107.38	103.11	105.14	108.69	106.99	107.8	105.34	104.28	105.71	105.89	107.03	102.91	106.83	105.94	105.85	104.22	107.4	105.34	106.1	104.22	105.92	107.04	106.7	106.44	108.17	106.59	107.57	105.16	103.08	106.6	107.15	104.68	106.45	107.05	107.37	106.9	107.13	104.56	105.06	105.84	106.56	105.34	104.77	106.91	104.77	104.6	106.92	108.11	105.7	105.68
106.99	105.9	106.12	108.16	105.35	105.96	106.85	107.55	106.59	106.42	105.59	103.23	107.21	104.68	105.96	106.32	105.17	105.51	105.12	106.88	106.23	107.06	105.15	108.35	105.66	104.96	107.81	106.17	107.96	106.59	107.36	105.55	108.09	107.05	106.52	106.51	104.8	109.26	103.45	106.35	107.38	105.96	105.39	105.98	104.61	106.73	105.72	107.97	107.51	107.68
107.05	108.99	107.11	106.71	108.84	107.68	108.68	105.24	109.41	108.34	109.02	107	110.02	107.63	108.56	108.47	106.51	109.82	107.6	107.03	107.41	107.69	105.78	108.85	105.18	107.16	107.55	106.96	107.8	109.28	107.14	106.07	107.1	110.43	108.57	107.87	108.54	107.83	106.54	109.51	106.64	109.62	106.92	108.52	108.63	108.06	107.75	106.02	107.87	106.82
104.54	104.92	107.09	106.16	104.15	107.11	107.38	105.62	108.4	105.08	105.55	106.97	105.89	108.07	106.61	105.62	106.75	102.51	108.1	106.73	108	106.38	106.73	108.51	109.18	106.78	105.46	106.32	105.39	104.59	106.29	106.71	106.02	110.52	106.77	106.91	105.76	106.5	106.4	104.66	109.98	109.67	107.26	106.92	106.84	108.11	106.51	106.59	103.8	107.92
100.39	101.23	100.75	101.13	98.388	100.55	102.35	99.737	101.37	101.64	99.438	101.49	101.26	101.76	100.57	100.03	100.78	100.14	101.27	99.545	100.03	101.47	101.14	99.832	100.57	101.63	101.21	100.74	101.89	101.57	100.97	100.52	101.48	100.02	99.932	100.82	100.38	100.64	100.2	100.52	97.601	102.66	100.49	99.967	100.53	103.18	100.8	102.42	101.22	100.66
99.757	98.237	97.827	96.305	97.664	96.387	96.527	98.705	100.06	98.332	98.124	96.847	99.181	98.754	98.117	99.164	96.582	97.513	97.233	98.227	99.479	98.614	99.478	97.932	98.965	97.43	100.99	97.559	97.869	98.602	98.697	97.547	96.414	97.9	97.953	98.974	99.053	98.068	98.435	96.471	99.288	96.861	99.178	97.199	97.713	98.27	96.878	96.745	99.733	99.253
106.91	107.23	105.26	103.97	105	106.68	104.67	105.01	107.34	105.33	106.59	104.13	106.22	104.45	103.5	106.47	104.76	106.95	105.42	105.68	107.35	106.8	105.19	105.54	103.41	105.42	106.31	107.31	107.18	103.24	106.59	104.36	105.65	107.19	105.53	105.49	106.21	107.61	108.38	104.87	102.52	106.28	102.55	104.92	105.26	104.81	108.16	106.13	107.44	105.17
106.44	107.31	105.7	105.21	105.86	105.31	105.69	106.48	105.93	105.98	106.28	104.48	105.6	106.37	106.42	105.93	103.71	105.11	105.64	107.32	104.11	104.99	105.93	107.84	104.87	104.39	106.02	106.06	106.34	105.75	105.23	105.25	105.39	107.48	106.91	106.47	105.65	106.47	108.13	105.42	106.99	105.95	105.55	107.98	106.91	102.85	103.52	105.12	104.85	105.35
108.24	105.58	105.18	105.41	105.26	107.58	105.14	108.08	105.14	105.8	105.59	105.32	109.59	107.13	104.51	106.76	106.23	106.7	106.71	107.62	104.66	105.29	103.37	105.11	106.51	104.94	104.68	104.72	106.93	106.55	104.28	108.58	107.41	105.29	106.93	105.08	106.61	103.61	106	103.92	104.93	106.74	106.58	105.13	104.47	105.48	103.74	105.55	105.74	107.1
104.44	105.71	103.52	106.66	104.46	107.74	103.6	106.72	108.53	104.48	106.13	104.06	104.63	105.19	106.6	105	103.97	109.54	104.4	105.58	107.04	104.6	106.09	105.27	103.97	105.71	106.62	105.57	104.25	107.18	105.28	107.17	103.04	106.19	105.96	103.8	105.85	107.08	104.58	104.67	105.87	107.48	104.79	107.06	105.78	105.38	105.49	107.49	105.67	106.19
107.15	107.62	105.47	105.16	105.72	108.12	106.65	107.71	104.3	107.12	107.22	107.51	107.33	105.2	106.32	106.77	105.44	107	106.4	106.07	106.29	106.49	107.39	103.51	106.71	107.76	107.51	107.67	106.75	105.53	107.22	106.81	106.44	109.49	106.44	107.34	107.63	105.58	106.7	105.57	106.96	106.84	107.76	106.31	105.72	105.45	107.2	105.62	107.17	107.87
107	105.18	104.17	106.86	107.48	107.21	106.79	104.92	107.07	105.78	108.1	107.86	104.65	103.88	105.19	106	106.92	104.4	104.89	104.49	105.12	108.11	106.75	106.84	105.23	105.74	105.49	103.31	106.26	105.97	105.83	104.31	106.31	105.82	102.83	103.88	105.57	107.45	107	106.91	106.3	107.56	106.71	104.23	104.56	105.7	105.89	104.76	105.35	107.23
104.4	108.82	107.23	105.21	105.21	106.09	107.88	108.27	106.37	106.2	107.1	104.83	105.83	106.38	105.23	105.52	105.35	105.97	106.31	106.41	106.46	106.27	105.21	104.33	106.19	107.09	106.52	104.97	105.58	106.27	107.57	107.11	107.32	106.67	106.25	107.35	106.72	108.11	106.55	106.02	106.14	106.63	104.78	108.13	109.55	106.27	105.83	106.3	107.63	107.87
106.34	106.8	107.89	106	107.04	107.69	106.45	107.45	106.19	105.75	105.48	106.65	106.28	107.22	105.52	107.58	107.34	108.32	108.11	106.71	105.74	106.27	105.94	107.59	107.18	107.95	106.13	106.01	107.27	106.26	106.51	106.06	104.66	107.57	105.81	107.28	104.99	108.9	107.82	105.86	106.6	106.02	105.96	104.53	106.34	106.74	107.89	107.99	103.01	109.76
98.48	96.159	98.517	97.461	97.51	99.98	99.373	100.28	100.48	98.512	97.258	97.181	97.162	98.374	98.977	96.632	97.186	97.705	96.599	97.904	100.11	99.316	98.411	97.832	97.898	96.557	97.066	97.222	99.931	97.564	94.829	98.103	97.805	98.722	95.923	98.42	98.389	99.956	98.703	97.835	98.961	99.183	99.168	100.31	97.584	98.115	97.882	96.846	98.551	98.625
99.121	101.24	99.863	101.57	100.71	100.44	100.69	98.922	98.254	97.577	102.35	100.8	99.536	101.55	100.14	101.35	99.402	99.852	102.13	99.64	100.35	100.23	100.96	102.82	99.047	102.27	100.44	104.99	100.76	99.873	102.01	101.75	100.36	101.05	100.03	100.25	103.16	99.373	100.63	101.03	100.21	100.55	100.63	100.65	101	100.14	99.892	97.831	100.22	99.869
105.65	105.53	105.06	107.16	107.02	104.53	106.66	104.91	107.02	108.96	105.03	106.46	108.31	106.32	104.02	107.98	106.83	107.04	107.49	105.38	105.49	105.04	107.51	105.67	105.88	105.32	108.21	105.46	107.32	107.38	107.14	106.36	104.85	107.41	106.62	106.09	108.68	106.59	107.09	108.03	106.41	105.07	106.69	107.6	105.81	106.66	103.72	107.67	103.01	106.88
108.34	106.38	105.97	107.1	110.51	106.82	109.41	109.43	108.19	108.8	107.87	107	106.47	106.91	108.18	107.55	109.23	108.76	105.98	108.32	106.35	107.09	108.18	106.3	106.7	109.59	107.26	106.52	106.71	105.77	107.2	106.54	107.66	109.29	107.19	107.89	107.03	109.25	107.25	108	109.39	108.13	106.99	106.57	106.38	106.24	105.83	108.9	107.17	105.42
101.46	101.41	99.342	101.8	99.987	101.06	97.078	100.61	98.665	101.33	100.01	100.01	101.79	100.67	100.18	101.89	101.81	102.04	101.25	101.58	101.63	99.668	100.27	101.13	100.37	99.695	100.02	98.943	99.823	101.32	101.4	99.584	99.095	100.72	100.89	99.625	100.84	102.93	101.29	101.03	101.89	101.93	97.546	100.76	98.485	100.63	99.244	98.697	101.8	101.98
98.089	96.551	98.482	98.726	97.782	99.114	98.534	98.437	98.019	98.055	97.084	96.204	94.321	95.981	98.073	98.576	98.616	95.969	97.379	95.824	99.397	97.635	100.76	95.709	97.292	98.71	97.193	98.384	97.526	96.538	98.925	99.781	96.811	97.66	100.26	99.526	98.161	97.989	96.685	98.435	97	98.509	98.392	97.467	97.435	99.436	97.202	97.848	96.431	98.548
105.41	105.65	106.9	106.87	104.99	105.27	106.28	107.47	108.14	106.49	106.43	106.71	106.63	106.21	107.55	106.13	107.1	106.41	107	106.7	106.47	107.07	107.29	107.99	106.61	107.78	106.73	107.59	106.61	105.29	108.8	106.91	107.52	105.53	107.13	105.38	104.02	108.37	106.1	107.57	103.98	107.01	106.95	106.8	107.04	107.45	106.86	106.07	107.99	106.05
106.9	107.83	106.79	109.57	107.44	106.84	106.31	109.73	109.22	107.65	108.49	106.28	109.84	107.35	110.13	107.73	107.41	109.28	107.36	109.39	106.68	107.58	108.74	110.08	107.6	107.73	108.81	106.82	108.85	107.53	107.81	108.61	105.55	109.47	107.33	107.65	106.83	105.53	107.24	107.67	107.26	108.3	107.39	107.05	108.93	108.62	107.36	108.82	104.61	109.94
101.08	99.905	102.42	101.75	99.782	100.73	103.02	100.31	99.818	100.54	101.54	100.25	102.42	101.04	100.14	100.8	101.32	100.27	100.13	102.38	101.09	99.837	101.35	98.072	97.03	97.516	102.07	101.17	102.83	101.91	99.308	103.55	103.37	101.25	99.603	99.089	99.995	101.03	98.573	100.21	99.884	100.42	96.226	100.69	99.099	102.96	100.11	99.636	100.95	100.86
105.67	106.45	104.9	105.98	105.54	108.31	105.5	107.39	105.89	104.65	106.68	106.37	105.39	105.43	105.61	106.79	106.56	104.83	108.12	104.33	106.04	107.01	106.51	103.9	105.83	106.27	106.23	106.09	106.16	106.88	105.43	106.81	105.67	107.12	105.94	106.38	103.57	104.43	104.51	101.85	106.24	104.34	104.47	105.24	105.53	104.14	104.41	106.29	104.07	105.66
106.29	103.51	104.04	107.95	109.46	107.9	106.26	105.09	105.14	105.3	102.81	105.28	104.84	105.65	106.96	105.05	106.1	106.5	105.87	103.35	105.99	104.46	104.91	105.66	106.02	106.4	107.44	107.49	108.02	106.92	105.32	107.66	105.47	104.76	107.34	104.39	106.46	103.69	105.94	102.9	104	105.18	106.09	103.16	107.86	107.26	103.46	105.53	108.13	104.83
100.62	101.85	99.776	101.09	99.677	99.742	99.32	99.863	101.92	100.37	99.152	99.005	101.13	99.398	100.47	100.11	101.57	101.69	98.295	98.937	99.936	100.45	100.21	102.73	102.36	101.12	100.22	100.23	99.51	101.98	100.48	99.445	99.626	100.71	100.79	99.051	101.49	98.589	100.73	100.9	100.86	100.06	100.3	100.35	97.957	99.793	99.523	100.22	98.171	100.17
99.335	97.684	98.733	97.476	98.101	100.02	98.199	99.078	97.104	96.459	95.444	96.312	99.6	95.13	98.226	97.757	97.063	98.967	98.835	97.358	98.263	100.23	99.496	95.927	98.147	97.813	96.266	97.808	97.444	98.277	97.461	95.664	96.225	97.851	100.1	97.567	99.426	99.843	97.521	98.953	98.096	100.53	97.03	97.566	97.236	98.267	95.038	101.26	98.526	93.935
98.569	97.101	97.814	98.463	96.312	98.884	95.165	96.571	96.268	99.169	95.425	99.271	99.628	98.153	98.738	94.809	96.383	98.299	96.879	97.456	98.049	95.706	97.096	99.205	97.076	95.818	95.628	96.944	99.008	97.82	98.762	97.3	98.643	99.396	99.155	99.176	96.747	97.784	96.416	98.31	96.024	97.727	98.484	98.065	99.513	98.595	96.841	98.812	97.857	97.837
107.27	104.21	105.09	107.05	106.1	106.59	104.95	106.57	104.53	104.92	104.99	107.12	105.38	106.07	105.6	104.1	106.76	104.17	104.16	104.97	107.23	108.92	107.25	107.21	105.35	107.26	105.23	106.87	106.01	106.83	110.32	107.32	105.79	106.79	108.02	105.59	104.3	106.64	106.4	107.43	102.9	103.36	106.71	106.12	107.15	104.94	106.83	106.91	106.03	105.11
108.28	107.09	109.52	107.18	105.57	108.57	105.73	108.52	107.61	108.13	107.07	108.12	108.56	109.81	107.7	107.41	108.44	109.12	106.26	109.45	110.22	108.88	106.9	105.74	108.42	110.53	106.98	104.87	107.98	104.9	108.09	106.88	108.89	108.8	107.53	107.34	108.35	107.46	109.46	105.13	109.65	107.82	109.92	106.53	109.11	110.01	110.28	109.2	108.22	108.06
103.44	101.21	102.61	100.83	101.05	102.46	100.77	97.575	100.64	98.861	98.403	97.762	100.8	101.89	101.11	101.49	100.2	100.76	100.1	101.92	99.618	99.257	101.75	101.18	100.8	99.873	99.349	101.54	100.37	101.13	100.61	100.26	100.31	100.63	101.01	101.41	102.36	101.44	101.42	100.17	100.49	99.739	97.691	100.32	99.355	101.48	101.88	98.066	101.22	99.347
107.31	107.08	109.24	107.17	109.51	108.12	108.37	108.96	106.22	109.66	109.96	108.35	108.09	107.91	108.16	109.09	109.12	109.44	108.44	107.21	107.08	108.8	108.94	109.18	107.59	107.11	106.94	108.53	106.02	108.74	109.55	108.24	106.81	107.6	107.99	108.73	108.34	109.37	107.32	110.16	109.91	109.93	108.78	108.79	108.53	107.07	108.55	107.24	108.4	106.41
100.54	99.063	97.94	99.642	99.16	98.368	100.15	98.139	98.428	97.832	98.715	98.414	98.536	99.316	97.482	98.563	96.67	101.31	96.172	97.343	97.491	100.82	99.224	100.17	96.071	100.05	101.23	98.244	98.265	99.12	97.829	98.662	98.576	98.17	99.89	98.884	97.975	100.15	97.386	97.968	100.95	98.068	97.751	99.945	100.35	98.496	98.133	98.262	98.181	97.144
104.94	106.19	107.57	107.23	105.34	107.19	107.6	106.29	105.26	104.8	108.69	107.94	105.29	106.92	107.06	106.64	109.06	107.95	105	108.4	105.63	107.05	107.4	106.15	105.25	107.87	105.64	103.29	106.49	106.59	105.59	104.68	106.45	107.1	107.42	104.89	105.55	109.6	107.66	105.68	106.8	108.19	103.71	106.13	106.5	106.07	106.8	108.1	107.4	106.32
103.99	106.83	105.49	107.16	105.54	106.28	105.14	104.63	104.27	104.56	103.84	106.48	105.04	104	105.45	104.51	106.34	105.04	106.08	106.4	104.38	104.42	105.17	106.23	107.63	106.04	104.27	104.8	104.96	105.35	105.61	104.63	106.35	106.67	105.3	105.25	105.99	105.29	105.37	105.13	109.02	105.36	104.26	105.82	107.48	106.41	105.68	106.26	106	103.88
106.16	106.37	108.01	107.28	108.31	108.56	106.37	108.04	108.86	110.04	106.9	107.99	106.96	107.07	109.78	107.76	107.36	107.74	108.61	107.78	107.65	106.16	106.68	107.48	107.97	107.97	108.5	108.34	107.02	108.05	106.2	105.33	108.46	108.02	107.32	108.92	108.92	109.71	109.88	108.01	106.91	107.23	107.91	107.79	109.29	107.64	109.93	107.47	107.65	106.78
108.13	106.86	109.21	108.41	106.52	108.97	108.76	109.62	106.1	107.95	107.68	109.7	109.17	109.26	108.82	106.91	107.64	108.93	110.57	107.32	107.93	105.91	109.3	106.34	108.57	108.33	108.69	110.48	110.18	109.72	109.58	107.95	108.98	106.97	107.31	108.06	109.2	108.34	107.25	108.99	107.47	108.32	107.29	109.05	109.83	108.88	109.72	107.31	105.53	108.99
106.61	107.71	108.16	108.21	107	108.4	106.88	108.92	109.75	108.29	108.71	107.71	107.55	108.31	108.6	109.6	108.55	107.66	109.08	109.24	106.87	107.72	107.47	106.82	110.63	111.02	109.18	109.34	110.03	108.41	106.65	108.4	107.89	109.81	107.52	109.89	108.2	109.35	107.47	108.26	109.11	106.83	109.17	107.05	106.65	108.13	107.71	106.96	108.29	109.16
104.88	107.66	108.27	109.06	108.89	107.84	110.2	110.72	107.59	108.73	106.9	107.67	108.66	107.88	109.08	105.68	109.48	107.67	107.51	107.93	108.19	109.28	105.2	107.88	106.58	107.12	107.08	107.48	108.45	110.71	110.05	108.12	108.37	108.19	106.94	107.77	108.53	108.31	107.43	110.98	106.99	106.69	108.86	108.81	106.15	106.21	108.37	108.7	106.9	107.15
106.67	108.7	108.02	107.38	109.1	107.91	105.77	109.62	109.53	108.46	107.97	107.8	109.43	107.25	110.93	106.46	106.69	108.85	108.67	107.38	107.31	108.39	107.02	107.7	108.27	109.28	108.48	106.89	107.7	108.17	106.84	107.41	108.52	107.39	107.82	108.17	109.1	104.79	109.39	109.9	108.34	108.93	108.92	107.8	110.57	108.69	109.55	108.52	109.03	111.27
97.568	98.137	96.821	99.557	96.658	97.117	97.139	97.627	99.83	95.77	98.747	99.777	98.676	98.082	98.944	97.988	98.935	98.72	97.707	96.401	97.325	98.205	98.132	95.585	97.044	97.999	97.142	98.44	100.62	97.738	97.771	97.001	98.593	98.52	95.474	97.242	100.01	97.965	97.723	97.33	98.041	97.922	97.527	98.282	97.228	98.748	97.016	100.68	98.993	96.123
105.01	103.69	103	104.97	105.09	105.15	104.92	107.58	105.06	104.04	105.32	105.19	104.07	108.4	104.87	107.55	105.11	104.05	105.66	107.08	109.08	104.77	106.33	103.89	105	106.95	105.22	104.36	106.37	104.96	107.42	104.22	105.53	105.82	106.27	105.5	107.42	106.57	103.72	104.9	107.41	105.2	105.73	105.63	106.2	104.01	108.22	106.87	105.75	105.23
106.06	107.01	107.23	106.65	106.73	107.07	106.64	106.87	109.53	108.63	109.18	107.81	106.86	107.63	106.7	107.2	108.81	109.25	108.58	104.57	108.97	108.51	107.52	106.72	110.06	106.14	108.48	109.02	109.17	108.98	106.28	107.54	107.2	108.46	107.02	108.89	108.18	107.4	106.28	106.73	111.62	108.53	108.34	106.48	108.72	105.67	107.22	107.48	107.48	107.47
111.75	108.79	109.41	109.2	107.58	111.72	108.69	107.1	109.13	109.42	109.02	106.41	109.42	107.04	107.73	108.47	106.25	107.68	106.47	109.08	107.22	109.84	108.94	107.86	107.28	108.9	108.3	108.61	108.8	108.59	109.58	107.65	109.35	104.89	106.2	107.33	108.65	106.09	107.71	107.89	108.33	108.54	107.21	108.66	108.18	107.28	108.96	110.26	109.01	108.89
107.78	106.95	106.51	104.47	107.33	106.78	106.49	107.86	106.19	106.24	106.38	105.95	105.8	102.99	107.79	105.88	103.25	104.8	105.38	106.18	103.29	105.33	107.05	104.63	108.29	105.82	107.35	104.39	105.49	106.79	105.3	106.42	106.71	105.03	105.79	106.8	106.68	106.52	104.46	106.76	106.82	105.37	104.44	107.75	105.57	107.41	104.3	104.49	105.59	103.83
105.21	104.63	104.63	105.91	104.03	105.42	103.07	106.73	102.5	104.69	105.77	104.66	105.81	105.46	105.37	104.14	104.13	107.63	106.06	104.72	106.15	106.28	104.91	107.93	104.97	106.15	104.99	107.9	106.69	108.23	107.04	105.87	105.13	106.16	105.98	104.94	106.1	104.09	104.93	104.41	104.89	105.49	108.11	104.74	104.38	107.48	105.09	106.56	106.11	105.86
108.82	108.84	110.6	108.6	111.03	107	108.38	106.9	109.59	108.79	108.26	107.05	107.76	108.61	109	107.49	106.64	109.5	107.87	108.51	108.45	108.21	109.57	109.02	107.14	110	108.84	109.7	108.36	106.02	107.34	106.34	108.48	107.68	106.51	107.44	109.98	109.19	109.26	108.92	109.55	109.22	108.33	107.74	107.88	108.83	107.05	110.1	109.22	109.5
101.89	106.07	106.4	103.1	106.83	104.32	105.13	105.22	106.91	105.75	105.33	107.64	107.3	107.7	105.7	105.84	103.89	105.99	104.38	104.65	105.42	105.37	107.04	102.94	106.7	104.77	106.58	104.28	104.52	103.1	105.2	105.15	105.43	105.58	106.67	106.29	107.89	104.65	104.27	109.44	105.11	105.98	105.92	105.65	106.75	104.09	105.82	106.03	105.22	105.45
108	109.32	107.62	107.79	108.99	108.51	107.69	109.25	108.96	106.47	107.65	109.22	106.81	108.03	108.05	108.38	106.32	106.08	107.86	109.36	108.54	110.34	108.54	108.79	107.94	107.19	108.39	107.51	110.44	110.14	108.64	111.5	108.81	108.96	108.51	108.41	108.67	108	109.55	106.94	106.69	111.34	108.81	108.56	109.25	109.23	107.77	106.92	107.24	108.03
107.56	109.13	106.01	110.01	107.62	107.7	108.99	109.04	109.82	108.17	107.15	107.88	107.65	107.77	108.88	109.61	106.62	111.91	109.32	108.13	107.25	108.34	107.71	107.17	106.51	108.72	109.92	108.14	109.18	107.48	107.91	106.77	108.02	108.41	107.57	107.3	108.29	107.19	108.22	109.85	106.33	108.41	110.55	108.48	106.76	109.78	107.7	108.28	106.43	106.68
107.5	106.12	106.01	106.14	106.08	104.82	105.58	105	104.99	107.17	106.36	104.68	105.79	105.99	103.01	106.01	103.47	104.36	105.49	105.43	106.74	105.91	104.98	103.35	106.46	105.14	105.87	103.89	104.77	105.74	104.02	106.51	104.85	105.33	104.65	104.15	106.69	105.31	104.67	106.98	105.28	104.92	105.29	105.04	107.49	103.87	104.46	105.26	108.08	106.86
100.69	101.92	99.728	99.537	100.39	99.559	98.786	100.88	97.623	101.78	100.63	100.73	98.849	99.171	100.51	99.913	99.243	100.01	101.32	101.35	99.538	99.852	99.907	101.26	99.669	100.13	100.13	99.196	99.834	101.41	100.84	99.474	100.88	100.91	101.74	99.271	99.046	100.24	100.57	98.405	101.06	100.05	101.69	98.993	100.61	98.04	100.65	100.82	99.902	99.409
106.62	104.24	106.28	105.67	103.56	104.79	106.48	106.25	104.82	105.25	102.94	105.13	105.55	104.39	104.64	105.96	106.77	104.94	106.27	106.57	105.85	105.11	104.46	105.16	104.6	104.63	105.21	107.11	106.91	105.16	107.36	104.97	103.82	106.61	104.79	105.8	105.85	105.27	106.11	105.92	106.03	106.15	105.49	105.16	104.99	105.22	103.03	105.39	106.29	104.62
107.3	106.27	105.91	106.94	104.98	106.69	107.17	103.83	105.79	106.43	104.48	106.69	106.36	104.88	106.79	106.39	105.91	106.38	107.55	106.3	106.27	106.04	106.21	104.94	106.09	106.4	106.33	103.6	103.77	107.09	105.03	108.69	105.24	106.54	106.49	107.21	103.82	105.65	105.39	108.51	104.21	104.63	104.85	106.98	104.33	107.9	105.92	105.53	104.06	103.98
110.13	107.87	107.32	106.03	108.39	108.27	108.66	105.6	106.51	107.15	108.4	107.73	108.48	105.37	109.09	107.19	109.01	106.15	106.2	107.39	109.21	109.06	107.31	106.6	107.3	109.31	107.85	107.12	108.62	108.7	106.81	106.06	107.43	110.17	109.75	107.74	107.6	106.93	106.72	109.48	110.42	107.49	109.68	108.08	107.98	107.37	109.64	108.43	108.81	107.64
104.51	106.55	106.65	104.68	104.58	104.82	106.59	104.42	103.78	105.32	104.05	104.39	105.85	106.65	105.06	105.74	107	105.78	105.93	105.6	106.6	107.1	105.59	105.44	107.4	104.11	104.55	108.71	104.85	104.32	106.42	109.04	101.83	105.27	107.32	103.82	107.29	105.59	107.55	105.17	105.05	105.53	104.39	106.13	106.84	104.13	105.67	106.97	105.52	105.48
96.744	96.547	100.68	96.266	99.797	99.669	99.072	98.88	98.711	101.27	97.221	97.452	95.967	97.036	99.722	97.935	96.449	98.852	96.533	100.44	96.923	97.142	99.209	96.848	98.386	97.403	97.91	98.606	98.249	96.952	94.627	98.336	98.891	99.642	97.044	100.26	99.524	98.817	97.883	97.533	97.39	97.986	98.621	97.409	98.232	96.575	98.231	97.815	96.909	94.928
106.42	105.6	105.21	105	104.77	105.79	108.63	106.69	105.34	105.66	104.84	106.18	101.87	107.31	105.58	105.87	106.97	105.71	105.63	106.26	108.49	104.97	106.22	105.09	107.09	105.1	107.26	105.26	104.6	104.38	105.04	104.57	106.07	105.66	105.26	106.36	107.05	105.42	103.79	103.65	104.43	103.39	105.86	107.3	105.66	105.29	105.09	105.64	106.47	105.29
107.37	104.57	104.49	106	106.88	104.77	105.63	106.19	104.91	105.45	104.75	105.16	104.99	107.01	106.36	104.5	105.36	104.45	106.53	106.88	107.19	106.54	105.6	103.78	105.47	106.72	106.19	104.68	103.45	103.64	106.35	105.32	106.76	105.96	104.04	104.36	106.81	105.23	105.85	104.4	105.53	104.95	103.84	107.26	105.29	105.82	105.3	106.88	105.82	106.26
107.98	108.77	107.29	106.52	106.87	109.69	109.34	107.49	107.6	107.77	108.54	109.52	110.95	109.07	108.87	107.25	108.95	108.29	107.45	108.87	108.61	109.24	107.23	107.44	107.74	108.79	108.3	108.64	109.75	106.13	106.63	108.51	107.77	108.63	109.53	108.43	107.32	108.67	109.67	106.71	108.43	108.4	109.82	108.63	108.47	107.62	107.59	107.98	107.85	109.06
106.76	107.55	105.95	104.71	106.42	107.84	106.05	107.41	107.48	107.42	104.64	106.65	104.79	103.7	106.96	106.62	103.06	106.75	106.47	105.76	107.01	107.47	107.44	106.16	106.47	105.94	106.45	104.91	103.13	103.38	107.09	104.47	105.2	106.1	106.2	106.56	105.78	106.87	107.92	106.8	106.35	107.54	106.02	107.99	109.37	104.93	105.82	106.34	106.78	106.36
105.96	105.8	105.88	105.46	106.55	104.62	106.73	107.43	104.82	107.34	105.91	104.93	104.94	106.17	107.26	106	106.58	105.96	103.58	105.58	104.75	106.31	105.84	105.58	104.15	106.17	106.78	105.52	105.04	105.88	106.13	107.39	106	106.01	107.45	105.26	105.76	107.97	105.87	105.79	104.12	105.67	103.49	106.63	106.7	107.23	104.83	106.13	107.32	105.76
106.27	107.12	107.37	103.77	105.95	106.63	104.29	104.1	104.02	107.26	105.41	104.76	105.92	105.58	107.46	104.22	105.84	104.32	105.53	107.34	106.68	107	106.33	105.6	106.24	105.38	106.09	107.31	106.51	105.98	106.97	107.68	106.39	106.2	105.43	104.42	106.5	104.72	106.14	110.48	106.26	103.26	104.71	105.31	103.65	108.4	106.35	108.78	104.18	106.98
102.1	102.48	100.43	101.12	101.98	102.19	100.71	99.689	101.86	101.01	101.82	101.86	100.52	100.79	99.68	100.35	98.428	103.04	99.978	98.874	100.31	101.63	101.22	99.525	99.702	99.063	101.4	97.047	101.51	101.43	100.2	100.57	100.04	99.459	98.255	100.35	99.527	103.1	100.52	99.163	101.25	101.52	102.76	97.264	101.64	101.78	99.807	100.8	98.608	100.5
106.77	105.56	107.02	105.88	104.39	104.96	105.47	105.05	104.62	107.75	104.91	107.13	105.55	106.51	105.12	104.39	106.51	105.18	104.5	106.46	104.48	104.28	105.7	108.14	105.37	109.18	105.27	105.46	104.62	107.32	104.48	105.82	106.06	107.03	106.26	107.6	105.32	106.49	105.23	106.96	101.59	104.76	104.52	104.38	105.98	108.22	108.6	107.31	108.31	105.02
107.67	108.16	108.91	109.15	107.36	108.51	107.15	107.89	110.38	107.65	107.69	110.65	109.37	106.52	108.06	107.25	107.04	109.34	108.43	106.94	107.42	107.01	107.46	107.58	107.24	107.97	108.16	108.8	108.87	108.97	107.74	107.88	108.99	106.9	108.9	109.66	108.68	107.52	109.06	106.55	106.52	110.12	110.31	107.74	109.13	107.12	107.83	108.58	105.88	107.66
108.31	109.87	108.88	109.41	109.77	108.2	108.64	105.31	106.09	109.28	108.28	110.48	110	107.85	111.42	108.15	109.41	107.17	110.32	108.06	106.13	109.72	108.31	107.39	107.49	106.73	111.09	108.01	107.59	107.26	107.41	106.48	107.63	109.79	109.82	107.92	108.54	108.32	108.83	107.33	109.77	108.77	109.58	106.57	106.1	109.39	108.88	107.59	109.74	108.39
107.64	110.18	108.68	107.68	107.71	109.07	108.59	107.89	108.45	108.32	107.37	109.1	109.69	106.87	106.72	108.49	108.01	108.38	108.81	107.65	109.48	108.1	108.05	108.72	108.37	108.14	107.76	106.8	108.03	109.06	105.92	110.56	108.43	108.49	107.68	108.67	108.33	110.47	107.74	107.38	107.28	106.86	107.12	108.88	107.45	107.33	109.98	109.95	107.77	106.82
99.946	99.907	101.2	100.85	100.41	103.82	101.17	99.692	99.593	101.18	101.19	102.11	100.66	100.44	100.81	101.17	101.05	101.45	100.35	98.759	101.41	101.37	99.873	101.16	100.2	100.76	102.11	103.06	98.352	100.79	100.92	100.95	100.87	101.03	100.4	99.532	100.77	102.24	101.09	102.2	96.707	99.954	100.02	98.7	103.24	103.38	100.91	99.308	99.969	102.15
107.78	108.35	108.11	109.08	107.76	108.44	106.68	109.32	106.72	110.93	107.21	107.84	108.5	108.2	108.7	109.95	109.62	109	107.64	109.48	108.75	108.95	109.1	108.79	109.05	109.69	108.18	107.93	108.6	108.64	107.17	107.4	108.71	110.77	109.31	109.58	109.71	106.08	105.06	110	107.85	107.81	109.63	109.68	108.41	109.26	108.03	106.44	108.51	108
105.37	103.69	105.02	104.02	106.33	106.23	106.03	106.26	106.62	106.21	106.03	106.35	105.64	107.1	107.99	106.53	105.48	104.79	104.97	104.71	106.13	106.14	105.22	106.38	107.31	107.44	105.62	105.53	104.37	106.39	105.43	105.9	107.3	105.48	106.51	102.78	105.71	105.02	109.46	105.77	103.52	106.48	104.04	105.64	106.3	108.3	106.07	105.35	105.22	103.44
107.87	108.89	108.95	111.3	108.77	107.61	107.91	108.81	107.39	105.51	108.38	107.83	109.9	108.27	106.15	107.08	107.45	108.22	108.85	108.27	109.77	107.25	108.02	108.58	108.73	108.89	107.19	109.63	109.69	108.84	107.96	108.02	109.06	108.85	107.26	109.09	107.63	108.48	108.69	108	109.55	107.25	108.53	107.7	109.07	108.01	107.54	109.53	109.08	110.44
98.69	99.777	98.36	97.051	97.492	100.23	99.392	97.042	98.139	96.552	100.25	99.4	99.534	98.754	97.095	100.58	98.234	98.442	98.109	97.317	98.575	99.221	97.572	95.627	97.269	98.838	98.679	99.685	96.617	99.834	97.217	98.772	98.775	99.298	98.913	98.46	96.938	98.947	98.605	99.603	98.095	98.555	99.204	98.443	96.749	95.005	99.596	98.149	96.385	98.407
106.67	107.7	105	105.47	105.89	103.55	103.81	104.89	104.08	106.52	103.93	106.81	108	105.6	106.52	106.78	106.48	104.62	109.65	103.51	104.91	106.98	105.86	105.54	107.87	106.85	107.05	107.01	104.92	105.82	104.82	105.35	106.58	104.87	105.48	107.01	105.93	103.7	104.99	107.04	108.76	107.15	107.67	106.53	105.77	106.21	106.25	106.33	103.92	107.39
97.569	95.578	97.626	98.881	97.472	98.064	98.095	97.711	95.991	98.92	97.774	97.512	99.519	98.18	101.09	99.878	97.2	99.505	96.743	100.25	97.593	96.033	97.159	99.157	99.515	98.475	97.886	96.073	97.71	95.795	98.353	99.719	98.468	96.53	95.93	99.364	96.452	99.087	98.453	99.116	98.013	99.034	96.939	96.124	96.65	97.058	96.442	98.387	98.302	100.54
104.14	106.4	105.91	107.04	105.22	104.79	104.22	105.02	104.88	106	105.06	106.8	105.23	105.67	104.76	105.63	104.47	105.29	106.8	102.25	106.71	107.69	105.82	106.64	106.49	105.27	105.27	107.26	107.69	104.92	105.6	105.53	104.61	107.22	105.32	104.52	104.06	105.11	105.65	104.63	104.76	104.43	106.39	106.01	105.43	105.59	105.3	105.45	103.17	104.2
109.95	109.56	105.18	109.18	107.96	108.4	107.78	107.21	108.69	107.5	110.65	108.26	108.61	106.81	107.78	106.23	107.97	107.52	108.27	107.23	106.75	110.22	107.67	108.85	108.38	109.26	106.3	108.56	109.09	106.66	108.86	106.85	106.93	106.3	107.82	107.42	106.71	108.08	107.99	106.42	109.54	106.97	108.63	107.26	109.5	108.38	107.98	106.32	107.39	107.88
106.3	105.72	104.88	106.92	104.65	104.79	106.97	105.56	105.69	107.37	104.17	106.53	106.67	102.45	106.78	106.85	106.71	107.04	105.88	105.84	105.69	107.5	105.63	106.23	104.8	106.76	105.13	106.62	107.82	105.84	105.52	106.4	104.97	104.96	107.73	105.28	105.29	106.23	107.62	106.52	108.17	105.27	106.6	105.31	109.06	105.68	106.27	107.76	105.8	106.08
105.44	104.05	104.15	107.01	105.5	105.72	105.56	104.86	107.08	105.89	104.81	106.42	107.22	107.88	105.73	105.96	106.41	105.59	105.29	106.18	106.92	108.39	105.81	104.56	104.03	105.93	105.88	107.44	106.08	105.71	104.23	105.48	106.54	105.05	105.55	104.33	104.96	107.25	104.01	105.23	104.74	104.83	107.44	105.21	107.84	107.86	105.79	106.5	104.94	105.08
108.33	106.07	109.24	105.77	105.35	108.04	108.72	107.63	107.52	108.33	108.27	107.32	105.54	105.84	104.58	107.61	107.17	105.82	107.27	107.71	105.04	107.24	106.99	106.15	105.76	107.57	107.1	106.93	108.33	104.74	106.79	106.49	106.59	105.45	107.28	106.53	106.99	106.93	107.35	105.88	106.81	105.49	105.79	109.15	106.73	106.32	105.95	104.73	106.8	107.04
100.45	101.08	100.68	101.24	100.14	102.02	101.23	99.857	101.43	100.17	97.998	99.749	99.988	99.858	101.84	100.25	101.15	99.578	99.905	100.77	101.55	100.97	99.155	100.86	99.473	101.79	104.08	101.65	103.36	100.66	100.3	100.36	98.961	100.34	100.1	99.995	99.21	102.3	100.94	98.633	100.27	100.43	100.43	99.32	100.34	102.65	103.61	101.09	99.763	100.65
97.684	100.14	98.763	100.03	100.36	98.452	98.708	95.806	97.668	99.658	97.841	98.263	101.1	98.968	99.393	98.793	99.311	97.721	98.222	98.431	97.594	97.771	99.486	99.181	96.091	97.552	98.402	98.761	97.153	97.702	97.972	99.23	99.165	96.778	98.422	99.101	97.195	98.124	99.166	95.14	97.097	99.532	97.876	97.517	98.485	98.443	98.427	95.646	99.468	98.912
106.54	108.96	108.51	107.76	105.97	107.63	110.16	107.81	107.64	108.1	108.22	109.09	108.53	108.85	109.83	108.98	107.71	108.65	110.83	107.39	108.06	107.95	106.63	108	110.02	110.82	108.63	107.1	109.31	106.88	108.77	106.09	109.23	108.36	107.42	108.23	108.56	110.7	105.65	107.68	108.17	111.07	106.68	109.46	107.22	109.59	107.09	108.39	106.86	107.68
106.97	106.5	104.97	108.02	106.5	105.03	106.5	107.61	107.02	107.12	104.75	106.46	105.53	104.5	105.36	106.47	106.6	105.23	107.02	105.14	104.71	105.74	105.52	108.59	107.7	105.82	107.41	103.08	106.68	106.39	106.03	106.1	106.05	107.56	107.79	106.2	109.65	107.12	105.49	105.3	107.64	105.32	107.11	108.01	108.6	106.99	106.55	104.73	104.85	104.91
103.98	104.13	105.68	105.59	106.31	104.01	103.61	105.82	104.6	106.25	106.08	105.78	105.41	104.55	104.61	105.04	104.75	106.02	105.67	106.19	104.98	104.61	107.62	104.42	107.76	103.96	105.12	106.57	104.84	106.86	106.93	105.32	104.59	107.47	105.83	106.85	105.31	106.56	107.2	105.93	106.47	103.85	106.1	104.52	104.04	105.01	103.86	105.37	106.63	105.59
109.51	109.08	109.99	110.25	108.71	108.47	112.07	111.14	110	110.65	110.16	109.92	110.31	108.43	108.81	112.07	112.81	109.43	109.33	111.11	109.42	111.63	108.69	107.72	109.55	109.26	110.06	112.14	110.52	111.39	110.05	111.84	110.72	109.62	110.71	111.31	108.76	109.65	110.96	109.96	109.68	108.74	111.46	109.97	109.32	111.67	108.67	109.81	110.48	108.88
100.89	99.41	101.38	100.39	101.12	100.61	101.01	100.18	101.48	102.1	102.84	101.58	102.33	101.06	100.67	101.11	97.984	104.9	100.72	101.99	99.968	102.78	101.28	100.04	99.752	100.88	101.89	100.98	100.96	102.82	102.6	98.319	101.1	100.39	101.26	100.87	102.7	98.638	100.49	100.79	100.1	101.09	100.2	100.44	100.48	101.51	100.71	101.08	100.42	99.947
107.26	106.57	105.98	105.88	108.47	105.19	107.88	105.06	103.65	104.98	106.46	108.04	105.69	106.99	108.02	106.74	107.74	107.73	106.57	106.7	106.8	108.94	105.47	106.17	104.9	108.27	106.72	105.57	104.8	105.35	106.71	105.56	107.01	107.65	105.59	105.94	106.44	106.73	106.79	106.7	107.32	107.3	108.33	106.02	105.1	108.7	105.27	104.73	107.78	105.44
102.6	100.29	101.46	100.4	101.47	102.03	98.73	99.548	102.24	100.55	99.67	100.93	101.59	102.81	101.9	100.32	99.168	102.81	100.06	99.697	101.2	101.34	101.49	103.07	101.71	100.64	99.478	101.49	100.53	100.76	99.714	101.76	100.95	101.96	99.887	101.45	101.82	99.792	98.802	99.968	100.82	101.14	101.05	101.94	101.99	102.16	103.94	101.75	101.98	99.813
105.85	104.61	102.55	103.88	104.89	107.22	106.31	105.01	105.13	103.75	105.22	107.28	105.66	106.18	105.72	106.9	106.11	103.41	106.08	107.22	106.6	104.43	104.93	106.79	104.88	107.36	106.63	103.69	105.54	105.96	105.86	108.94	104.88	105.67	107.66	104.7	106.84	104.45	108.07	106.35	103.62	101.42	104.36	104.41	104.1	102.55	106.57	106.68	107.31	107.16
104.8	105.59	106.29	106.93	105.57	106.12	104.3	106.31	107.01	107.24	106.2	105.97	106.96	104.32	106.34	106.77	105.31	104.97	106.6	105.85	106.03	103.43	103.57	104.89	104.4	104.94	105.35	106.35	106.21	104.99	105.59	106.33	104.99	104.4	105.22	105.3	105.81	105.05	103.97	106.08	105.81	103.39	107.16	106.24	105.7	105.13	104.74	104.11	104.25	108.49
105.23	104.3	105.26	105.17	104.09	105.42	104.22	106.35	104.51	106.4	106.34	104.02	105.84	106.37	106.24	106.92	107.25	106.65	105.4	104.58	105.93	105.85	104.61	108.33	105.55	104.97	105.61	106.89	106.19	104.62	105.96	104.41	104.51	104.96	108.42	104.53	105.93	105.26	108.56	109.03	103.83	104.95	106.8	105.03	106.12	106.45	106.2	103.68	104.41	108.52
101.07	100.87	100.79	101.09	99.235	98.991	97.729	98.745	101.02	100.29	99.752	100.32	100.27	99.718	97.745	100.12	101.57	102.33	99.395	100.64	101.53	99.841	100.68	100.14	100.68	100.33	101.03	100.78	99.61	102.73	98.345	100	99.164	100.33	99.904	101.57	100.9	99.485	101.58	100.47	103.08	98.564	97.901	101.47	101.83	101.19	99.594	98.546	100.24	100.7
99.235	99.432	99.142	99.686	101.35	98.781	99.379	96.882	95.221	98.999	99.038	97.674	97.245	95.419	99.301	98.375	98.907	98.794	99.368	96.39	98.849	99.942	96.359	97.722	102.47	98.208	98.146	99.503	100.73	99.561	97.902	97.637	97.635	97.346	97.675	100.02	94.944	96.136	100.55	101.63	98.842	96.527	97.474	98.662	97.925	96.734	100.01	99.305	98.803	97.493
98.468	96.043	95.404	98.962	98.063	97.802	99.361	98.304	97.975	98.263	98.096	97.421	96.305	96.852	99.035	99.408	97.301	96.861	98.964	99.87	98.616	97.623	98.518	96.276	97.792	98.658	96.878	98.248	98.277	98.799	98.307	97.758	97.137	99.597	98.468	98.562	99.163	100.26	98.76	99.641	97.992	98.02	98.854	96.414	98.316	97.447	98.09	98.395	98.843	98.021
107.71	108.11	105.43	105.2	106.83	106.15	106.06	106.61	106.96	106.39	106.28	105.8	105.11	107.78	107.82	105.74	104.29	106.12	106.88	104.27	105.7	105.33	108.24	107.36	107.1	107.5	106.72	105.25	104.07	106.23	108.16	106.02	105.53	108.49	106.94	107.19	107.89	104.97	107.55	104.28	106.74	106.01	106.39	105.5	106.35	107.06	106.38	108.04	105.04	104.67
106.82	106.86	105.67	104.7	105.58	106.66	104.07	106.47	105.29	109.9	107.34	105.66	106.25	104.82	102.86	107.32	105.82	107.24	103.54	104.91	105.26	107.04	106.23	106.62	105.23	107.03	105.38	106.1	107.3	106.79	103.5	103.63	108.37	105.86	105.91	107.44	107.43	107.04	105.73	106.25	104.81	105.87	106.31	106.52	106.71	107.4	104.73	104.1	106.23	108.32
112.3	107.62	110.91	110.76	110.13	110.16	109.64	110.94	109.02	111.49	110.09	111.56	111.2	112.17	109.31	111.9	111.58	109.83	112.34	110.07	110.87	111.83	112.84	108.51	110.93	110.89	112.73	111.64	111.11	109.33	112.72	112.18	110.92	110.16	112.13	109	110.54	110.47	110.61	109.64	110.55	109.2	109.53	110.47	110.29	109.39	110.69	112.25	109.42	111.29
98.132	95.458	99.65	98.138	100.46	97.644	100.26	95.703	97.5	99.149	99.487	98.681	98.556	97.656	99.028	98.594	98.101	98.271	98.217	99.697	100.38	96.944	97.008	97.778	97.949	99.276	96.999	97.114	99.767	98.197	98.785	95.897	99.095	97.778	98.939	100.63	95.975	100.18	96.838	97.223	98.256	99.127	100.43	94.483	95.19	98.066	99.649	98.398	97.611	97.965
103.25	99.204	100.18	98.879	100	100.43	99.719	101.5	100.55	99.443	103.13	99.821	100.6	99.941	101.16	100.16	100.38	101.37	101.07	101.17	100.97	100.59	99.276	99.751	99.335	99.16	101.5	100.87	100.56	102.05	102.09	99.289	101.23	101.05	103.05	100.4	101.61	101.87	100.23	100.24	102.7	99.572	102.8	100.35	97.701	101.29	102.57	102.34	99.16	100.13
100.1	96.707	98.508	99.367	97.168	96.959	98.033	97.706	96.38	98.894	100.24	97.5	98.01	98.123	96.996	96.399	97.215	99.73	98.356	95.523	97.819	97.663	97.963	96.688	99.405	97.271	98.581	97.641	97.85	97.551	98.282	98.503	97.256	98.174	97.935	98.561	98.639	97.305	97.836	93.956	99.217	98.341	97.319	95.969	96.552	97.617	97.294	96.984	96.104	98.131
112.24	109.28	111.08	110.04	109.58	112.81	108.19	106.53	110.97	111.71	110.08	113.96	111.72	109.49	109.39	110.94	112.51	110.11	106.79	110.04	109.51	109.7	109.33	110.13	111.11	110.01	111.51	111.42	109.85	110.15	112.2	109.41	108.88	109.91	110.7	112.66	111.96	111.17	109.06	110.04	109.6	112.54	110.45	111.39	108.1	110.41	110.28	110.07	111.25	110.75
98.54	100.01	100.24	100.72	100.73	100.65	98.744	101.63	101.96	100.72	99.237	99.765	100.53	100.26	101.18	99.988	98.948	99.186	101.22	100.67	100.85	100.53	100.04	101.34	99.599	102.3	100.41	100.54	100.81	99.108	99.395	100.83	97.245	101.43	97.452	101.49	100.28	101.71	100.02	99.884	98.495	100.27	100.21	101.38	100.41	99.202	101.43	99.758	102.05	98.871
104.69	102.92	106.83	106.73	105.28	107.37	105.2	106.53	103.73	104.87	106.58	105.35	105.22	105.88	103.85	104.6	107.91	104.72	103.98	103.48	106.37	104.77	103.34	105.03	105.89	104.5	106.66	106.23	106.75	107.52	106.19	106.22	105.71	105.8	104.09	107.14	104.45	107.29	106.92	104.97	105.89	107.52	108.5	105.57	104.98	107.54	105.43	105.73	107.36	104.67
98.056	95.546	97.023	97.89	99.083	96.734	100.25	98.937	98.719	98.588	96.802	101.7	97	100.2	98.245	96.652	97.203	97.135	98.308	98.222	97.764	98.483	95.794	98.721	98.306	98.392	95.864	98.323	97.373	98.019	96.863	98.451	98.922	96.579	97.832	100.32	95.194	100.35	96.844	98.66	97.401	99.294	99.044	98.447	96.051	96.544	99.307	99.453	96.267	96.86
100.59	100.83	98.343	101.64	103.66	98.107	99.789	100.19	99.334	103.14	101.5	99.568	100.54	101.03	98.33	100.72	100.81	99.772	100.68	102.2	101.01	100.26	100.78	101.23	102.44	100.8	98.954	100.18	101.25	99.758	101.15	102.15	100.72	100.79	98.823	100.43	99.623	102.43	102.62	99.204	100.49	100.31	100.46	100.09	100.85	101.98	101.43	101.09	100.89	100.56
107.06	107.99	107.71	106.98	107.43	110.73	108.19	108.09	107.26	108.06	107.15	108.26	107.35	105.65	105.61	107.41	107.39	107.79	109.67	109.18	106.87	107.52	109.29	106.43	107.61	107.28	107.32	107.84	104.71	108.74	107.93	108.04	108.92	109.05	107.55	108.45	109.14	107.35	106.43	108.48	107.56	107.77	110.4	107.14	106.89	109.57	108.55	109.13	107.76	107.77
110.46	110.75	112.38	108.9	111.05	110.69	109.34	110.26	109.89	109.04	111.12	111.32	110.21	110.72	110.28	112.05	109.85	109.63	108.72	111.92	112.6	108.69	110.59	111.39	110.78	108.17	110.31	110.53	110.19	110.77	109.89	111.39	111.32	109.56	110.53	109.98	109.85	112.15	108.05	108.47	110.62	111.27	110.67	109.9	110.13	111.62	112.51	110.68	109.3	109.26
103.93	101.05	102.7	102.86	101.92	103.68	103.07	101.89	103.38	103.82	102.82	103.67	101.24	101.18	103	103.48	102.37	103.18	103.35	103.66	104.86	104.74	103.42	102.65	103.43	104.67	103.94	102.74	101.29	101.2	102.67	102.45	101.65	103.52	103.76	102.23	104.31	103.86	103.05	101.47	103.08	101.79	101.55	102.88	102.87	103.92	102.97	104.01	104.77	103.53
102.87	104.23	104.85	105.58	105.81	105.36	104.65	102.27	105.89	107.9	105.64	104.91	106.04	104.34	104.39	103.67	105.86	104.94	104.09	104.73	103.5	103.47	103.9	106.13	106.98	105.42	103.45	104.83	107	105.42	104.95	103.14	104.78	104.92	105.82	104.59	104.74	104.68	105.82	104.87	104.74	103.72	106.44	104.35	104.03	106.93	104.4	106.28	106.02	107.06
107.01	106.12	104.09	107.47	107.15	105.09	105.27	103.28	104.16	108.07	104.25	106.43	105.84	105.59	105.85	107.21	106.67	106.17	107.38	108.65	106.16	106.18	104.69	106.15	104.95	105.53	106.15	107.48	106.32	106.53	104.51	106.21	105.94	104.74	108.51	105.58	105.92	106.62	105.07	104.45	105.85	107.39	105.74	107.36	104.07	107.78	108.35	107.76	105.24	106.77
110.68	108.51	107.11	108.68	110.22	110.44	108.08	108.84	106.73	106.3	107.17	106.76	107.24	108.88	108.92	110.25	107.81	108.76	108.22	105.93	106.49	107.14	107.42	109.18	109.71	106.98	108.87	108.72	109.13	107.25	107.26	107.57	107.68	108.1	109.11	108.8	108.46	107.16	107.93	109.15	108	108.02	108.21	107.3	108.06	107.68	108.32	108.55	109.15	109.31
105.06	103.48	105.86	106.84	106.54	106.24	106.61	103.78	106.19	106.56	106.78	106.14	105.74	106.62	106.22	104.94	105.08	106.63	105.82	105.37	104.29	107.07	105.38	106.16	106.62	105.67	104.44	103.56	105.87	106.71	106.33	105.9	106.34	105.57	105.72	107.86	107.02	106.42	107.09	106.4	103.36	106.46	105.36	104.67	105.97	105.49	106.77	104.17	105.3	104.75
109.75	107.7	109.24	108.37	106.32	106.48	108.2	107.59	109.19	107.79	110.24	109.05	107.82	111.61	108.62	108.35	108.54	108.38	109.42	108.45	108.62	108.12	107.83	109.02	106.96	107.89	108.71	108.68	107.79	106.87	108.96	107.97	109.91	107.79	108.57	109.71	107.97	109.81	109.21	110.5	109.13	106.69	106.85	109.45	106.45	107.55	109.77	108.46	107.93	107.86
108.59	108.71	109.27	108.53	106.67	106.79	109	108.7	106.98	106.77	108.78	109.54	107.49	110.43	109.21	108.35	108.75	106.63	107.69	106.21	108.07	107.58	107.38	109.85	105.41	108.12	108	106.33	108.44	106.57	106.65	107.61	104.22	107.47	107.8	106.72	108.21	107.32	108.35	109.03	109.37	107.4	106.12	107.08	105.4	110.15	106.99	106.62	108.03	107.27
105.86	105.91	106.37	107.7	105.75	108.06	105.93	106.19	108.19	107.42	106.66	106.51	107.92	106.56	106.31	107.09	104.49	105.66	107.26	105.76	105.97	109.35	106.44	105.91	106.39	105.46	106.12	107.56	105.55	106.1	104.58	104.65	106.35	105.58	107.64	103.89	106.23	108.47	104.69	107.01	109.07	103.97	106.31	105.61	108.04	105.58	106.31	105.62	106.48	106.35
105.41	105.89	105.41	106.49	105.98	106.1	105.02	104.42	104.61	106.98	105.76	106.62	106.58	105.82	107.57	104.4	105.03	103.53	105.18	104.42	105.91	105.45	104.37	105.89	105.62	106.78	103.89	103.34	106.32	105.29	105.02	106.05	107.17	106.48	106.97	107.32	107.42	105.32	105.33	106.55	105.99	107.77	105.16	106.14	104.02	105.34	104.31	105.24	104.67	106.3
107.74	106.56	105.41	105.76	106.18	106.1	104.91	108.11	103.84	105.47	104.11	105.82	105.02	105.05	106.57	105.51	106.69	107.27	104.95	104.77	106.04	106.02	105.59	104.57	107.3	105.44	104.17	105.78	106.28	106.97	106.92	106.55	104.01	107.37	106.82	104.43	105.68	105.4	105.18	105.26	106.87	108.47	106.27	104.18	106.38	105.93	103.74	105.97	107.33	104.72
106.49	107.55	105.68	103.38	106.59	108.38	107.07	106.95	108.24	104.14	104.52	103.84	106.47	105.18	107.21	104.5	105.99	106.42	108.59	105.3	104.95	106.03	105.59	105.92	106.53	105.97	106.27	103.02	105.56	105.86	104.94	103.74	105.4	105.37	106.24	106.01	106.56	105.66	106.36	106.76	107.22	103.79	106	104.62	106.37	104.41	104.8	103.53	106.04	105.13
99.753	99.454	96.63	98.939	97.274	99.588	97.725	99.482	97.255	98.19	96.763	98.025	99.547	98.799	97.401	99.377	100.15	98.349	97.537	100.74	98.895	96.878	96.563	98.329	97.594	96.812	98.245	96.127	96.761	94.9	100.74	96.536	96.104	97.109	99.035	97.292	99.235	98.442	96.629	98.76	97.268	97.535	99.41	99.099	97.775	99.335	99.142	98.716	97.622	97.689
107.89	107.54	107.26	103.9	104.27	106.65	106.56	106.36	104.8	104.14	105.64	105.02	106.39	107.53	106.51	106.73	103.18	102.88	105.47	104.34	106.76	106.21	104.52	105.66	105.74	106.41	106.37	104.51	104.49	106.36	104.59	106.05	104.15	106.7	104.15	106.66	106.02	105.31	104.17	103.94	104.68	104.85	104.93	107.34	104.59	107.07	104.36	106.03	108.02	104.45
105.58	103.76	105.15	106.48	108.27	105.92	104.11	106.38	106.48	105.75	107.17	104.46	104.58	106.39	103.88	104.09	104.88	104.95	105.5	104.66	108.22	105.34	105.91	105.57	107.14	104.86	105.33	104.06	104.52	103.64	107.76	106.05	105.44	106.31	103.8	104.28	104.74	104.75	105.47	106.78	107.45	105.81	105.73	104.37	104.59	104.42	105.56	103.31	106.39	105.13
107.78	107.49	112.06	107.83	109.89	108.12	105.96	108.65	107.04	108.13	108.48	108.38	109.48	107.51	109.64	108.13	107.45	109.05	110.11	107.76	107.79	108.69	108.94	108.53	109.23	107.97	108.13	109.89	108.7	108.18	109.13	105.75	107.51	107.57	111.3	107.54	110.22	109.52	109.91	109.58	107.75	109.18	109.08	107.51	109.69	108.14	106.92	106.06	108.01	107.9
99.219	99.514	100.84	99.027	99.271	102.38	102.55	101.21	99.746	101.54	98.443	99.898	100.53	102.23	100.45	97.972	101.18	100.97	100.57	99.647	100.69	99.234	102.53	99.484	101.65	100.5	100.12	99.656	100.01	101.58	100.4	101.44	103.13	102.48	101.22	101.39	100.35	101.56	102.34	102.54	101.58	100.25	101.16	103.45	99.941	101.28	101.33	100.8	103.97	99.508
100.27	100.3	98.574	98.166	99.054	98.845	100.53	100.1	96.438	97.785	98.557	97.53	97.887	98.392	97.126	100.24	98.949	96.823	99.938	99.591	97.075	97.275	99.32	97.63	99.414	97.584	99.346	100.49	97.145	100.33	98.753	102.27	100.44	96.464	97.822	99.275	100	97.664	98.363	98.154	97.599	99.175	98.718	97.487	98.845	97.54	98.044	98.81	99.346	100.1
104.01	106.53	104.73	107.15	107.15	105.4	105.12	106.46	106.37	106.54	106.41	106.75	105.26	106.76	106.71	104.9	105.26	103.79	106.77	107.25	104.83	103.82	107.09	106.86	105.62	106.77	106.48	106.42	106.52	105.23	104.56	104.88	105.37	105.8	103.87	108.64	107.24	107.41	105.09	104.8	106.54	106.85	107.21	105.39	106.09	107.58	106.56	104.81	106.66	105.88
105.82	106.72	105.7	105.37	104.18	104.65	105.78	106.39	107.78	107.95	109.92	105.78	107.37	105.87	107.18	106.44	105.8	106.56	107.87	108.42	107.73	106.29	106.7	104.34	108.53	106.28	106.27	107.89	108.76	104.85	104.97	107.28	106.49	105.75	107.63	106.05	104.98	108.73	107.74	106.48	107.88	107.6	106.47	105.96	105.7	106.84	106.85	105.84	106.79	107.39
99.097	100.84	100.56	100.13	100.12	100.84	99.267	99.462	101.62	100.09	99.111	97.932	98.765	101.86	100.87	101.79	99.797	101.32	97.178	100.17	98.955	100.21	100.11	99.892	99.354	99.503	100.16	101.18	100.49	98.434	101.7	99.477	100.02	101.18	102.21	101.31	99.441	98.388	100.17	99.237	98.317	102.67	101.44	98.779	101.22	102.12	100.1	98.902	100.3	99.675
111.2	108.57	107.64	108.04	107.07	108.6	109.59	110.4	108.37	107.41	106.81	108.17	107.55	109.04	105.81	109.31	108.06	108.63	108.86	108.3	107.62	107.27	107.35	107.81	108.84	108.96	109.36	109.38	110.88	108.95	106.65	108.73	108.47	108.61	110.17	107.92	108.68	107.43	110.88	106.6	109.85	109.65	107.78	105.28	108.09	106.56	107.36	106.19	108.71	108.16
107.51	106.46	105.92	107.75	104.42	106.69	106.19	106.8	105.85	107.24	105.19	105.14	107.24	106.46	105.81	104.74	105.31	107.64	107.12	106.64	103.19	107	104.91	105.83	103.55	108.24	106.7	105.52	103.98	107.4	107.84	105.68	106.67	104.66	106.17	105.16	106.34	106.62	106.56	107.94	105.46	106.77	106.88	104.97	105.93	106.56	105.31	105.3	106.67	106.83
106.18	105.29	106.47	106.05	103.59	105.62	105.83	106.7	108.13	105.83	105.29	106.63	107.57	106.41	103.64	106.35	104.88	105.84	103.22	105.56	105.24	102.83	104.82	106.39	105.74	105.74	106.2	104.54	106.39	106.5	105.57	107.31	103.74	105.24	104.72	103.61	108.45	106.18	105.42	106.75	106.44	107.01	105.19	107.62	105.03	106.19	105.85	104.99	105.93	105.48
106.7	105.14	105.45	106.5	104.09	107.9	104.75	103.63	104.42	105.21	107.76	105.55	105.65	106.2	104.33	105.07	105.03	105.64	105.13	104.61	105.73	104.5	106.86	106.74	107.35	106.03	104.57	106.18	107.31	104.7	104.16	107.72	103.8	106.67	105.95	105.31	105.68	105.05	107.58	106.96	107.28	106	106.59	106.94	104.05	106.21	105.3	106.78	104.54	103.84
109.57	108.71	108.08	108.75	110.04	105.35	108.15	108.64	107.3	109.05	108.06	107.28	108.41	106.48	104.2	107.44	107.98	106.34	109.55	109.27	105.68	108.75	106.32	106.88	108.25	108.1	106.56	107.12	108.23	108.33	108.45	108.56	107.53	108.56	107.8	107.47	108.56	107.83	108.01	111.6	108.54	108.07	109.86	108.94	109.09	108.94	107.39	108.9	107.57	108.87
106.94	105.7	103.24	107.32	105.57	105.36	106.46	106.22	105.4	107.48	105.41	103.92	104.86	104.6	105.41	107.33	105.24	106.26	106.36	107.15	105.9	107.96	107.27	101.92	108.92	107.06	105.54	105.2	107.77	107	107.32	105.82	107.2	104.72	105.86	106.66	105.09	104.81	107.93	103.66	105.43	105.27	106.99	104.89	105.45	104.96	104.63	104.54	104.72	104.54
105.12	104.92	104.75	103.4	105.62	105.49	106.2	106.65	106.13	105.2	107.76	104.38	105.37	105.94	104.46	103.75	106.27	106.96	103.71	104.91	105.85	106.66	107.25	105.99	106.06	105.92	104.68	105.94	106.69	106.07	107	107.74	103.03	104.41	104.75	104.82	105.94	106.41	103.11	106.59	107.54	106.28	105.57	103.4	105.23	104.83	107.35	103.84	106.1	107.87
103.98	101.95	100.73	99.976	102.29	102.03	104.17	103.55	102.99	101.56	102.02	102.28	105.12	100.99	103.45	103.12	102.92	103.87	104.14	103.15	103.1	101.98	102.15	102.59	103.43	102.2	102.18	103.72	102.95	103.15	102.47	102.51	104.19	104.72	102.66	103.83	101.64	105.24	103.24	103.85	102	101.87	100.82	104.02	101.77	104.9	102.15	102.67	101.55	103.03
98.174	98.05	98.74	97.039	98.983	99.951	96.895	98.268	96.958	99.106	98.191	96.259	96.859	97.805	99.458	98.875	96.652	97.028	100.97	97.509	99.364	99.509	95.929	95.92	97.971	98.789	99.353	98.491	97.678	96.51	97.622	99.989	96.932	97.944	98.141	93.242	97.173	96.291	97.053	99.469	97.092	97.404	98.922	99.317	98.751	96.648	98.728	99.029	97.742	98.773
99.503	102.06	101.38	100.22	100.79	102.12	102.86	100.38	101.16	100.05	101.36	100.92	99.302	103.56	100.03	102.02	97.633	100.85	100.21	101.34	101.69	101.77	101.58	100.48	98.526	100.84	102.37	100.64	101.99	99.6	100.86	102.27	100.33	102.28	99.754	100.45	101.96	98.985	101.93	101.45	100.44	100.67	98.106	100.73	101.6	102.62	100.63	102.36	101.62	98.288
110.97	111.37	110.01	110.24	110.31	110.19	112.12	110.72	111.29	111.95	110.45	108.26	109.89	111.04	111.03	109.01	108.24	110.04	108.48	110.17	110.79	107.37	112.44	110.26	109.79	111.97	109.67	110.02	108.8	109.22	109.75	111.07	112.36	112.39	110.54	111.79	110.18	112.42	110.52	108.76	109.55	111.65	110.16	111.37	112.24	107.77	110.36	110.15	109.89	109.43
107.1	109.72	105.51	108.78	110.53	107.23	106.61	107.83	108.99	108.47	107.43	109.01	109.95	109.24	107.27	107.09	109.7	109.47	109.07	110.66	109.23	109.75	108.13	108.86	108.45	110.75	106.65	106.23	107.66	108.23	108.51	108.58	108.98	106.46	107.59	107.62	108.42	108.52	106.72	108.51	110.41	109.94	107.59	106.81	106.66	108.64	108.16	107.83	107.59	108.77
109.45	110.15	106.88	106.05	108.47	108.06	107.01	109.12	109.06	109.26	109.05	109.38	109.11	109.91	109.74	107.65	108.5	107.81	107.95	108.9	108.62	109.52	109.65	109.5	110.51	107.7	110.15	107.97	106.15	107.85	108.96	105.55	109.34	108.92	108.82	111.06	108.2	107.96	109.91	107.77	106.99	110.38	109.18	108.64	107.38	107.55	109.38	110.73	105.76	107.86
101.96	101	101.63	100.45	101.36	99.72	99.704	98.937	100.29	99.92	101.21	98.859	99.023	100.56	99.057	100.44	103.75	100.98	99.329	100.11	100.4	101.48	100.04	100.53	101.63	100.65	102.37	103.34	100.64	102.32	100.49	103.15	99.498	101.03	101.96	99.281	100.04	101.93	101.28	100.53	99.984	99.827	102.52	100.73	99.932	99.251	101.7	101.05	99.516	99.459
108.75	109.27	110.56	106.87	107.46	108.5	105.83	108.05	110.21	107.12	108.41	108.51	110.26	108.27	108.04	109.99	105.52	108.22	108.38	108.07	107.2	108.7	109.75	107.52	107.95	105.51	110.5	109.64	107.22	108.22	107.29	109.84	107.68	107.08	108.19	108.56	109.05	107.83	108.69	109.22	110.12	107.84	107.72	106.91	105.9	110.53	110.03	107.6	107.69	107.55
109.67	107.73	109.88	107.47	110.14	107.43	107.05	108.34	107.92	109.86	108.59	109.67	109.18	108.04	108.96	109.14	108.88	108.5	107.63	107.67	108.45	108.97	107.09	107.83	111.06	107.15	110.3	110.37	107.62	107.54	108.47	108.87	108.55	108.28	107.94	108.6	109.45	107.66	108.57	107.34	108.28	106.82	108.23	107.7	105.65	109.84	108.14	108.09	108	107.6
103.8	107.95	106.17	107.75	106.27	107.54	107.82	106	107.89	108.53	106.14	105.99	103.23	107.53	105.96	106.91	104.95	107.6	107.66	108.22	106.12	106.96	106.99	106.21	104.55	106.48	106.77	107.1	105.78	106.12	108.13	106.34	106.96	105.97	107.77	106.92	107.39	105.19	106.3	108.21	107.97	106.61	105.28	106.36	103.96	107.38	105.68	105.57	107.53	105.79
104.3	107.73	106.83	106.46	105.94	106.18	104.11	106.31	105.15	108.21	105.26	107.6	103.26	103.94	107.14	104.67	107.59	106.19	104.48	105.28	106.42	106.91	106.62	105.57	105.1	107.06	104.79	103.47	108.18	106.46	105.66	105.44	106.46	107.3	104.57	104.81	105.11	105.93	101.7	107.15	106.89	103.57	104.75	106.54	105.6	106.44	105.71	105.16	104.2	105.19
108.91	107.15	106.96	106.84	107.27	106.17	108.43	109.48	104.89	109.01	108.42	106.78	106.71	108.63	107.27	108.35	108.25	107.75	107.66	107.17	107.51	107.08	107.5	108.32	109.97	107.15	108.23	108.05	108.89	107.72	108.41	107.71	107.54	108.35	108.56	107.62	108.42	109.38	109.07	107.97	109.19	110.12	106.01	108.19	107.19	108.85	106.81	107.95	107.46	106.99
101.66	103.96	104.46	104.83	103.14	104.13	102.99	103.36	101.84	104.05	102.4	103.23	105.12	103.74	103.65	101.41	103.43	103.91	101.88	102.78	102.47	101.86	101.99	102.4	102.98	101.17	102.91	102.54	102.93	102.4	103.14	103.57	103.23	102.76	102.4	103.3	104.3	102.56	101.43	102.31	102.4	101.06	101.79	102.07	103.72	101.59	101.56	105.46	102.26	101.89
106	103.67	107.13	104.35	104.49	106.51	104.54	105.56	106.2	104.99	104.92	105.16	106.87	106.14	105.97	105.2	104.36	105.15	107.38	105.63	105.79	107.18	106.33	102.88	104.92	107.06	105.52	105.01	106.94	106.41	105.88	103.16	106.78	108.01	105.79	106.03	106.02	106.75	104.51	106.68	107.9	105.54	106.26	103.66	104.76	106.96	107.78	106.17	106.4	104.09
108.26	108.37	108.72	107.89	109.3	110.26	106.34	108.1	107.72	108.06	108.05	109.92	108.52	109.69	108.86	108.2	107.71	110.36	108.58	109.47	109.08	109.12	107.96	109.82	109.51	107.65	108.63	108.61	108.8	108	110.53	109.28	109.3	109.87	107.43	109.81	108.05	109.48	108.82	107.72	108.93	108.12	109.27	108.74	109.2	107.5	108.36	108.04	108.48	110.21
108.95	108.28	107.73	109.4	109.1	105.82	108.57	106.8	109.24	107.04	106.84	106.94	110.43	108.16	108.5	108	108.31	108.05	107.93	107.37	108.1	108.7	106.96	108.35	109.15	108.99	107.36	110.55	107.79	109.25	108.24	107.73	106.74	106.41	108.43	108.99	107.06	107.78	109.56	108.5	108.41	108.67	106.32	108.28	109.34	109.95	107.37	108.78	106	108.8
96.713	96.761	99.019	95.877	97.255	98.39	98.222	97.585	97.981	96.921	96.059	98.045	98.086	95.112	99.275	97.888	98.123	98.521	96.697	96.924	99.322	95.325	98.768	98.187	98.944	99.274	98.386	98.804	97.358	97.845	98.099	96.162	98.228	98.541	98.98	97.776	97.272	98.579	99.686	98.678	95.607	98.454	98.285	97.866	98.074	99.088	98.612	99.005	97.562	98.951
108.55	107.02	109.14	106.56	107.68	108.3	107.35	106.98	108.06	106.12	109.06	108.94	108.81	108.07	108.65	106.24	108.58	107.47	108.55	107.68	108.97	108.69	108.72	108.24	110.8	108.61	107.33	108.65	108.09	107.39	105.78	109.89	107.54	108.61	108.28	107.29	108.03	107.12	108.86	110.03	109.76	109.23	108.96	110.03	110.73	108.14	107.58	106.74	107.9	105.59
107.61	106.64	106.95	106.54	107.68	105.06	104.81	105.52	104.22	104.61	103.9	109.27	105.73	104.66	104.8	105.83	105.56	105.42	104.25	107.37	105.18	107.21	104.78	104.7	107.88	105.56	107.2	107.31	107.96	104.5	107.19	104.47	104.57	109.44	105.82	107.97	105.86	106.55	106.63	106.02	107.52	106.05	104.95	106.57	108.1	105.37	106.9	106.79	106.06	105.17
105.68	106.76	105.14	105.46	105.03	106.1	108.46	105.43	103.66	104.49	105.26	106.08	106.42	104.83	106.4	103.9	107.98	106.34	102.15	104.86	105.8	104.02	103.34	103.49	104.28	105.05	106.46	106.96	103.39	105.55	106.03	105.14	105.2	106.15	105.18	104.33	105.35	106.53	105.94	106.19	105.21	106.97	104.63	104.45	108.34	104.8	104.45	105.07	106.77	104.19
104.82	105.53	107.88	106.96	108.17	106.35	106.19	107.39	106	107.21	107.8	104.86	107.91	106.95	104.74	105.63	107.74	106.01	106.88	105.28	106.68	103.95	107.15	107.91	105.99	105.78	107.82	108.25	106.2	107.83	106.38	105.43	105.77	106.82	105.43	105.32	105.42	108.12	104.7	105.47	107.43	105.82	107.36	106.15	106.01	105.5	106.62	106.68	105.37	105.22
106.87	108.74	106.1	108.11	108.13	109.26	109.11	107.93	108.39	106.95	109.18	108.22	107.51	106.94	105.05	108.38	107.57	108.13	109.33	110.02	108.58	108.7	108.39	110.24	107.15	108.94	108.18	109.23	111.34	107.22	107.8	108.56	107.42	109.29	108.92	107.63	107.32	107.75	109.9	108.61	106.68	109.43	108.68	108.87	107.94	105.05	107.58	109.15	107.51	105.52
107.37	108.61	106.3	109.07	107.5	106.68	106.94	110.01	108.36	108.27	108.46	109.15	106.4	106.36	108.24	108.48	109.23	108.53	107.43	108.19	107.5	109.79	105.06	111.02	108.43	110.05	106.01	107.57	109.83	108.05	109.17	108.54	108.94	107.91	109.97	107.44	108.8	107.96	110.2	105.86	109.44	108.6	107.94	108.24	106.78	107.87	107.35	108.22	110.94	106.54
105.06	105.1	106.16	105.32	104.45	103.41	106.36	106.37	105.97	106.62	106.45	106.21	104.76	107.48	107.18	106.82	109.45	107.9	109.21	105.94	106.76	104.48	105.97	108.16	103.57	106.29	107.35	106.91	108.39	106.5	105.7	105.9	104.48	108.37	108.17	107.03	106.44	105.55	106.38	107.45	106.3	106.87	107.09	106.44	104.71	106.15	106.54	106.23	108.09	104.29
108.62	110.74	106.75	107.95	108.71	106.67	106.81	107.56	107.57	108.37	106.7	106.87	109.45	107.16	107.99	108.63	108.59	108.2	106.71	107.98	107.84	108.14	111.19	107.85	107.53	109.05	108.08	109.36	106.77	106.55	107.38	108.36	107.52	107.94	109.07	107.7	106.55	107.57	106.02	107.61	108.72	108.79	107.88	107.2	109.48	109.14	107.47	108.76	108.36	108.06
108.13	107.63	109.91	109.74	108.18	109.99	111.2	107.26	112.89	111.05	110.02	108.98	109.2	108.02	108.58	107.78	108.34	109.48	107.79	108.12	108.38	108.8	109.3	111.43	107.21	107.13	107.52	107.62	107.85	109.25	109.5	109.25	108.5	107.2	108.41	106.46	108.09	108.25	107	106.01	111.5	107.86	109.4	108.8	109.08	110.18	109.01	108.55	106.95	107.68
104.52	105.71	104.2	104.05	104.59	105.99	108.09	106.96	104.75	105.41	105.67	107.11	105.01	105.34	107.35	104.61	105.21	104.96	107.21	105.42	105.76	104.66	106.16	105.98	105.95	106.22	104.52	105.25	107.17	102.84	104.3	105.08	105.16	106.7	104.59	107.22	105.33	105.25	103.71	107.79	105.91	106.94	103.32	108.21	103.22	107.17	106.27	105.71	105.44	104.98
105.67	105.72	105.17	104.64	103.5	107.58	104.74	105.3	105.7	107.01	105.01	107.69	106.79	105.52	106.2	105.89	107.08	105.37	106.22	106.15	103.89	105.01	105.34	104.54	105.53	105.94	105.27	106.56	107.23	104.32	104.71	108.88	108.09	106.24	105.5	103.14	105.19	107.47	105.46	103.81	104.57	106.85	104.22	105.25	106.2	106.56	107.08	105.92	106.03	105.99
107.62	110.8	107.98	107.17	109.61	107.14	110.44	106.85	109	108.98	109.8	108.13	108.89	110.38	107.72	107.63	108.72	110.78	109.35	109.01	108.28	108.34	107.66	107.81	107.34	108.45	109.97	108.67	108.66	108.6	109.7	109.4	107.45	110.63	107.99	105.97	108.02	107.54	109.11	107.14	109.63	109.34	107.52	105.15	107.64	107.64	108.67	110.45	109.61	106.31
111.61	110.93	111.25	109.78	109.78	111.18	112.14	111.3	110.02	111.17	110.43	110.04	111.16	110.55	108.93	107.68	110.28	109.25	112.7	110.32	109.37	108.46	110.8	111.53	111.42	111.58	110.51	110.52	110.69	111.67	107.74	110.2	109.76	111.36	108.87	111.28	109.02	110.52	109.23	111.16	109.28	108.52	107.93	110.22	108.86	111.72	109.81	110.21	110.05	109.73
106.18	105.97	103.47	107.01	105.87	105.76	106.74	105.9	107	106.62	105.29	107.03	104.31	106.74	104.6	104.84	106.69	106.21	105.41	104.1	102.38	107.01	105.5	104.54	104.91	104.53	104.35	105.62	107.34	107.26	103.12	105.09	106.91	105.53	104.96	106.06	106.3	105.16	107	105.87	106.05	104.82	103.9	103.84	104.28	105.3	106.25	104.14	105.05	105.5
108.07	108.46	107.54	108.5	107.77	104.6	107.04	108.07	107.76	109.78	108.01	108.61	105.41	106.06	109.19	110.23	108.45	108.74	108.04	109.9	109.27	110.18	109.75	108.4	109.41	110.58	108.48	108.12	110.2	108.59	106.92	108.54	108.35	107.94	109.14	109	109.15	109.17	108.1	108.17	108.91	106.89	106.31	108.53	110.29	108.51	107.28	107.21	107.69	107.96
96.72	97.177	97.412	98.564	98.016	99.509	98.854	97.967	100.09	97.716	96.863	98.297	98.06	99.819	99.511	98.204	97.522	98.274	98.573	98.826	97.964	97.952	98.969	100.68	98.018	99.418	97.558	98.292	98.775	97.884	99.126	97.693	97.221	97.664	100.19	99.367	96.815	98.599	98.368	96.017	96.845	98.063	99.199	97.098	97.608	100.23	96.92	97.369	96.432	97.538
101.44	100.52	101.6	98.729	99.162	100.99	101.35	100.69	101.43	100.73	101.3	100.79	99.526	101.5	102.81	100.48	101.98	100.89	101.48	103.07	100.09	100.8	100.46	99.889	102.48	100.75	102.39	101.63	100.28	99.601	102.35	100.88	100.63	99.556	99.503	100.04	102.25	102.11	102.08	101.24	99.414	100.79	101.51	100.77	100.55	100.02	100.5	100.57	99.372	99.796
108.12	106.98	108.13	106.07	106.31	107.93	109.22	109.63	107.66	108.64	110.3	108.19	107.09	107.61	106.4	106.46	109.52	108	108.42	106.8	107.03	108.35	107.78	108.94	107.33	109.09	110.07	107.45	108.04	107.91	108.96	109.91	107.03	107.33	107.03	109.91	108.03	108.02	109.34	107.65	107.77	109.04	108.43	108.56	109.17	107.78	108.6	106.18	107.28	107.99
108.03	106.66	105.82	103.07	106.35	106.07	104.14	107.07	106.74	105.02	107.05	106.57	106.32	108.43	106.1	105.99	106.34	106.56	107.15	105.04	107.22	106.98	107.45	106.77	105.74	106.8	104.39	103.62	103.74	107.1	107.71	105.38	104.28	106.8	104.52	106.63	104.73	105.76	105.54	105.76	105.63	107.03	104.11	105.92	105.02	106.51	107.61	107.29	103.49	104.83
107.17	105.61	105.81	105.61	106.28	105.75	107.21	107.28	106.17	105.24	106.54	107.23	105.77	106.54	104.95	104.49	108.32	105.33	107.63	107.76	106.92	105.78	106.33	105.31	108.76	106.3	107.08	107.34	107.47	106.11	106.26	106.03	106.36	106	105.26	106.3	104.73	108.27	106.77	107.96	107.28	107.87	106.14	107.23	106.43	106.56	106.24	106.79	106.28	105.13
108.49	108.91	106.48	110.36	108.36	107.37	109.99	109.58	108.11	107.45	109.88	106.84	109.02	106.55	109.03	109.13	106.41	108.33	109.66	110.19	109.09	107.3	109.05	109.92	106.38	105.75	109.53	108.18	105.42	106.4	106.81	107.58	107.94	108.1	107.6	109.28	111.23	106.88	108.06	107.58	110.04	108.78	107.63	111.02	107.85	108.88	108.67	107.61	107.05	108.06
[truncated: 200 more rows]
[truncated: 150 more columns]
