# Supplementary material for: Genetic dissection of main and epistatic effects of QTL based on augmented triple test cross design
Source: PLoS One. 2017 Dec 14;12(12):e0189054. doi: 10.1371/journal.pone.0189054 (PMC5730204; doi:10.1371/journal.pone.0189054)
Supplement: S10 Supporting Information — (ZIP) [file pone.0189054.s010.zip › z6_1400_0.2_10.csv]

102.54	107.79	101.99	101.14	100.56	110.17	106.85	99.723	107.32	104.31	105.26	106.31	105.68	105.61	107.44	103.56	112.25	104.33	114.18	113.84	104.44	105.24	101.22	108.85	105.7	103.57	98.494	104.02	107.01	106.53	106.03	97.591	109.62	103.34	105.15	107.27	107.56	104.35	105.24	109.08	106.03	109.36	108.93	106.55	101.54	108.59	108.61	108.68	105.73	101.6
108.96	112.47	109.76	108.96	102.91	108.78	108.38	111.42	109.78	115.51	110.36	108	109.22	106.71	109.84	101.54	106.28	111.83	105.43	108.76	108.35	105.81	103.53	106.06	105.23	108.93	108.82	109.97	108.68	111.59	106.17	107.96	109.72	99.935	109.24	110.31	108.39	104.95	106.43	103.81	109.02	104.54	101.91	108.74	104.4	107.71	111.17	105.54	106.85	104.02
108.09	93.267	101.12	98.067	96.214	102.34	98.079	96.562	94.998	102.44	101.53	95.704	99.348	102.69	101.72	98.152	105.14	101.13	99.779	93.601	98.305	101.22	101.51	105.73	100.65	100.23	103.4	97.894	101.8	97.739	101.82	99.066	98.404	108.28	96.105	102.42	94.768	101.69	97.365	96.581	105.33	100.15	101.24	97.248	98.656	99.617	103.77	106.41	102.8	96.987
103.27	104.05	113.56	110.35	104.92	103.37	105.5	113.72	105.55	105.29	110.15	101.98	104.81	106.41	107.45	103.13	101.46	111.05	105.66	105.86	103.9	108.71	101.83	109.05	109.73	102.63	105.86	107.15	104.08	98.265	105.74	108.26	108.23	108.1	108.28	104.25	106.78	104.05	110.13	109.35	109.44	104.85	109.58	108.28	108.48	110.64	110.73	107.25	102.93	105.13
100.36	97.737	107.21	97.271	104.27	101.28	104.27	99.78	108.87	100.33	97.429	100.64	104.32	102.72	108.8	93.108	98.741	104.11	103.79	102.62	98.335	97.718	101.26	101.14	97.802	97.578	100.73	104.11	99.101	97.295	99.318	103.72	106.92	92.181	99.848	96.262	106.48	100.8	104.61	97.905	103.14	99.474	97.581	100.01	101.96	102.43	94.222	100.91	103.08	103.22
105.73	106.62	108.12	108.62	112.03	110.32	114.46	108.31	110.05	107.04	109	109.43	111.59	110.2	110.55	110.85	111.82	109.67	105.26	109.25	106.11	106.42	115.35	114.85	107.59	106.22	108.35	110.9	106.49	106.95	106.99	101.77	110.43	110.08	104.61	109.37	110.51	108.68	109.39	103.63	113.19	114.58	111	111.84	103.31	107.54	107.81	106.83	105.56	108.29
111.93	104.9	104.18	105.4	107.95	109.48	106.24	105.28	109.48	104.58	102.65	109.88	104.28	103.33	110.27	102.7	110.61	101.7	106	110.76	100.37	101.84	107.81	102.72	108.06	104.43	107.11	107.5	107.17	101.23	108.78	100.86	104.26	104.38	102.37	107.2	112.87	99.232	107.12	102.62	102.33	106.78	106.87	102.59	107.57	107.18	101.3	105.22	106.32	103.25
105.13	109.5	108.8	106.88	104.8	110.22	112.44	105.82	108.12	102.52	109.09	102.17	108.3	106.53	109.61	110.85	107.69	111.16	110.47	110.85	107.92	104.27	109.46	109.12	102.27	111.48	104.39	105.7	107.8	106.92	107.85	109.29	109.73	113.71	104.25	105.08	105.8	107.08	108.2	107.47	113.3	114.52	106.16	110.82	105.45	108.53	102.52	105.16	112.76	103.87
111.68	112.24	107.45	101.36	105.06	101.63	106.66	104.04	107.86	109.16	104.06	107.82	106.23	109.03	97.93	104.85	108.11	112.18	107.91	110.15	105.08	106.71	104.44	106.21	108.46	104.86	107.93	106.8	106.72	112.55	110.39	107.7	109.51	111.56	107.07	109.1	109.37	104.48	108.05	104.5	107.46	106.82	107.5	109.81	105.84	103.14	104.93	103.28	103.14	114.53
113.1	103.09	99.796	107.72	109.68	103.44	106.47	97.477	108.97	105.81	104.01	111.96	111.12	106.47	102.16	106.97	108.28	106.25	106.5	107.39	105.14	107.1	104.41	107.37	106.44	101.46	108.82	107.75	107.35	104.55	100.27	108.64	107.42	108.79	102.75	103.97	105.89	114.26	106.31	108.6	104.64	106.78	105.76	102.78	105.8	102.8	103.71	105.23	104.4	107.85
97.791	102.63	100.79	100.07	99.26	99.821	99.811	98.275	106.21	101.91	100.07	96.435	95.463	99.809	94.974	100.14	99.54	98.559	93.869	100.98	103.34	96.806	99.201	105.56	92.999	101.18	100.95	100.52	98.462	101.46	101.38	102.38	98.564	102.52	100.19	99.282	103.51	96.765	99.822	102.9	100.07	94.583	99.286	100.42	93.741	99.855	96.632	99.923	99.368	98.824
97.168	97.43	104.67	98.435	96.219	97.935	99.313	103.69	102.05	103.68	102.22	98.205	103.37	102.09	93.875	100.17	98.173	100.67	103	99.107	99.275	93.629	100.13	99.673	101.1	98.798	94.376	101.12	110.58	101.13	95.098	104.05	98.517	96.555	94.352	103.89	100.22	97.466	99.21	96.643	98.589	102.47	96.396	100.06	103.1	91.829	94.771	104.66	99.645	98.51
101.91	101.18	96.65	102.89	94.954	98.123	103.42	96.572	98.273	103.04	99.17	99.708	101.71	96.568	104.62	105.02	95.593	98.766	95.046	98.289	99.761	98.439	98.459	102.94	102.72	105.83	102.98	100.23	103.59	98.13	98.441	102.71	96.384	100.94	99.212	104.12	100.21	100.94	103.05	99.909	98.197	101.75	96.635	106.35	101.36	99.733	106.03	98.643	108.24	99.936
105.43	106.1	105.77	102.85	108.04	100.53	105.15	107.2	110.89	100.25	109.77	100.28	104.24	103.34	104.58	104.51	103.23	108.34	100.35	102.55	103.63	105.36	100.79	105.71	98.947	107.03	105.89	109.83	109.43	108.21	106.76	105.13	103.04	103.72	106.87	103.92	102.91	108.67	102.77	104.5	106.42	108.24	100.72	111.36	109.69	107.68	108.58	104.14	103.3	106.94
100.67	100.82	101.93	99.191	101.46	104.81	96.764	99.272	98.372	105.18	95.056	94.65	92.824	103.06	98.691	96.815	90.046	95.272	98.283	92.838	92.397	98.833	100.56	100.45	96.626	102.12	101.74	106.39	98.736	98.234	99.396	97.468	97.794	95.841	96.936	97.029	96.078	95.384	95.183	102.5	99.99	98.398	95.905	98.172	97	95.484	100.75	91.854	104.53	98.962
93.646	97.931	98.768	100.4	96.832	100.3	99.167	101.72	96.673	98.546	97.655	97.169	101.08	100.32	101.34	94.154	94.538	99.331	102.12	100.63	91.505	92.93	97.524	94.14	96.597	99.126	97.368	95.272	97.215	98.884	94.69	99.639	94.256	94.168	97.673	102.79	98.736	101.86	98.61	99.919	99.577	99.18	95.806	100.06	101.89	95.857	102.87	104.13	99.151	97.961
95.822	100.36	99.898	100.97	100	97.206	98.563	94.426	103.06	98.51	99.276	94.402	89.989	103.58	101.87	96.966	94.235	100.71	95.717	98.369	98.914	98.936	102.63	102.97	96.348	100.51	98.237	101.39	104.14	92.24	97.555	98.667	95.865	93.428	104.61	98.733	107.59	99.856	97.831	97.91	97.559	101.48	99.869	96.002	92.905	98.357	99.493	101.79	99.691	101.76
109.56	105.41	110.24	111.32	113.77	114.07	106.51	105.94	107.93	107.24	109.21	104.03	113.37	112.13	111.54	111.3	112.65	113.78	105.81	109.07	109.23	109.62	106.53	109.14	106.8	105.57	110.7	103.45	100.36	103.72	107.41	109.97	112.43	106.35	104.9	113.54	108.21	107.88	113.09	110.5	106.79	112.2	102.66	106.14	109.45	110.38	107.72	103.64	111.38	110.95
102.91	104.06	108.17	104.8	108.27	109.47	108.52	110.55	106.36	108.86	109.63	100.95	109.97	98.733	104.96	109.06	102.96	110.97	108.66	101.13	101.91	111.55	102.78	109.28	102.83	109.53	104.7	106.85	105.87	106.95	103.57	108.02	109.14	105.34	105.85	104.96	103.32	104.88	109.23	106.14	100.56	103.54	108.08	103.69	109.42	105.22	108.94	105.71	111.96	109.32
103.66	104.88	108.55	105.59	105.26	102.62	107.51	99.139	105.97	103.76	109.4	107.04	107.11	102.1	100.4	106.66	104.42	103.92	107.16	106.06	104.69	112.36	114.67	111.19	100.78	105.91	107.9	111.2	108.27	102.31	102.34	105.13	108.29	104.02	111.1	107.55	104.85	105.71	100.57	105.95	101.42	107.92	105.33	103.69	103.94	103.09	102.74	111.24	105.2	106.74
97.279	100.29	103.8	95.445	99.651	103.37	98.002	97.993	102.57	101.15	93.958	96.297	97.584	102.05	98.454	101.36	99.135	100.8	101.84	98.107	102.86	101.87	96.624	97.593	101.35	99.001	97.44	100.74	93.431	95.26	96.658	100.59	101.64	100.73	93.237	101.86	96.939	96.019	99.985	95.322	100.58	103.89	98.263	101.01	100.36	99.841	100.11	92.623	98.195	95.258
107.16	109.95	106.88	106.56	105.78	104.42	107.53	101.85	108.79	112.88	112.4	111.14	108.47	109.64	108.89	107.77	107.1	112.13	107.2	104.56	105.93	105.22	106.94	100.44	103.22	108.1	108.81	108.9	106.63	111.97	108.53	108.97	113.33	106.22	106.3	109.99	101.02	111.96	106.13	111.34	110.51	104.62	108.37	103.29	106.24	108.1	106.51	113.4	103.75	114.55
94.197	100.19	100.31	94.318	99.421	95.357	95.174	97.489	99.155	96.704	94.07	98.942	98.061	102.3	99.72	103.96	95.91	94.743	100.49	95.037	97.248	102.27	97.439	98.122	107.32	97.48	100.18	100.67	100.06	101.63	94.193	97.529	102.29	92.435	101.54	102.86	102.11	92.123	97.178	102.79	98.154	91.698	98.031	103.78	99.799	106.32	99.672	96.151	97.101	98.487
100.63	107.43	106.81	103.63	113.1	104.2	108.88	104.04	105	107.49	97.71	104.3	108.02	100.78	107.63	107.64	100.28	102.13	104.34	105.81	100.68	103.95	103.92	107.28	105.86	110.57	101.35	109.56	105.44	104.6	107.55	110.7	108.03	102.12	101.68	106.68	105.38	110.15	110.63	106.69	109.2	107.37	101.98	106.32	110.39	108.43	105.56	105.89	107.44	105.13
104.69	110.58	107.49	107.07	104.87	110.69	106.2	106.03	100.57	101.47	102.8	107.62	110.16	106.68	102.94	105.76	104.44	100.91	103.9	105.05	107.56	112.82	107.38	108.7	103.93	102.1	101.98	107.11	111.22	100.97	102.38	112.44	99.658	115.93	109.79	101.91	107.12	99.182	107.6	113.22	110.48	108.34	103.52	114.39	99.869	104.44	111.01	107.22	101.16	106.1
115.62	110.77	107.59	108.77	110.6	111.56	113.75	111.4	106.95	117.31	111.45	104.05	111.31	109.74	106.99	110.34	112.93	110.64	111.62	106.24	106.65	110.7	106.36	110.94	107.18	112.85	105.1	111.84	108.27	107.1	105.74	109.24	111.55	109.4	110.22	104.66	106.67	111.36	105.09	109.46	105.23	101.33	115.75	107.37	110.47	113.49	105.94	116.88	104.67	108.59
107.33	110.42	100.88	109.74	109.42	112.27	108.31	110.03	108.34	108.68	103.23	104.27	106.36	104.89	106.29	111.5	103.02	115.05	106.64	103.67	107.55	107.78	100.94	106.3	106.68	101.09	108.41	110.04	106.97	107.04	102.54	103.61	104.72	105.6	110.2	108.17	106.94	111.79	111.41	114.12	104.61	103.77	108.64	104.95	116.2	113.59	103.31	107.12	109.62	111.77
103.2	103.13	103.25	104.19	103.23	98.532	103.82	103.97	103.4	104	103.63	102.95	100.56	101.43	105.42	109.16	100.33	108.61	103.59	107.13	98.258	104.45	99.245	110.49	104.35	103.38	101.48	104.65	99.385	101.12	102.16	110.51	103.87	104.14	101.03	104.59	97.962	101.47	103.42	98.549	104.01	99.54	101.83	102.51	98.091	104.24	100.08	105.21	102.17	95.588
101.13	102.37	101.44	101.55	96.564	100.5	97.564	97.929	99.278	101.77	100.57	104.67	102.77	104.2	101.21	100.14	100.74	103.07	97.451	93.106	96.232	97.014	104.55	100.13	96.855	106.04	97.835	100.83	105.63	104.54	93.824	98.861	103.6	96.482	97.324	100.61	98.655	100.66	100.17	101.92	104.63	95.119	97.796	99.378	99.061	99.565	98.306	101.32	104.31	101.3
94.505	99.077	101.08	91.337	100.26	94.076	96.261	102.2	94.699	93.788	104.28	96.448	98.734	96.342	94.296	96.799	96.355	102.42	96.829	91.886	96.6	98.412	103.67	98.103	93.588	98.415	99.555	103.24	104.5	95.429	89.865	97.732	101.45	97.741	100.6	101.86	101.67	95.122	99.824	98.819	102.03	99.217	99.523	102.78	97.56	96.874	93.186	100.17	100.84	103.4
101.94	103.12	107.61	109.53	109.11	113.36	106.75	102.61	102.47	108.98	107.38	102.91	106.15	103.76	107.39	106.54	102.36	102.97	106.62	105.57	105.25	108.27	102.15	111.94	107.72	108.84	101.88	108.86	104.7	114.7	104.44	105.34	103.69	109.21	105.49	108.36	107.1	105.14	102.61	112.83	107.81	106.38	112.42	106.48	103.63	109.63	102.36	110.65	109.08	107.44
110.4	108.44	105.24	105.75	101.74	105.69	105.25	101.83	106.96	110.62	107.63	108.32	103.59	102.66	104.84	114.27	104.45	104.95	104.62	113.16	103.54	110.1	106.36	106.7	107.92	108.02	106.19	109.11	106.35	107.45	110.24	104.64	98.327	107.08	108.79	104.98	112.7	105.36	99.541	105.66	107.92	111.62	105.08	101.49	108.69	97.361	101.06	106.58	99.694	107.79
107.5	105.37	105.94	109.76	105.37	108.41	103.81	93.386	107.15	110.26	107.76	111.3	105.52	110.4	107.12	104.12	110.07	103.32	102.11	102.3	103.12	104.38	104.28	108.36	112.43	102.38	104.45	103.92	101.01	105.71	107.73	105.76	105.4	101.23	105.78	104.64	106.6	105.66	100.45	106.16	102.64	108.72	104.79	105.58	107.57	109.42	107.11	101.57	108.4	108.97
109.74	105.09	106.33	111.18	103.75	103.37	103.43	105.75	103.17	110.83	103.6	101.14	100.58	102.02	106.29	103.82	103.7	105.51	104.98	105.35	101.95	101.14	106.51	108.63	105.35	111.86	106.11	104.54	112.3	107.82	111.13	110.28	113.41	104.32	103	107.33	107.18	109.93	108.45	98.622	105.87	108.34	106.12	101.1	107.77	108.15	109.69	104.28	104.2	107.91
101.68	106.04	106.69	108.73	111	109.2	109.85	105.59	113.72	103.84	107.05	107.63	111.37	110.86	104.65	107.43	102.68	112.27	108.9	106.71	106.05	109.03	109.42	109.5	106.42	105.95	108.62	106.55	108.16	107.71	108.3	108.95	107.66	104.87	106	110.56	108.04	105.56	103.81	109.22	108.01	108.56	110.5	106.11	111.94	104.52	108.78	107.05	109.98	111.57
104.22	107.03	109.93	108.33	107.12	103.05	108.36	111.61	104.3	105.9	110.32	104.07	106.01	109.31	108.7	110.92	103.15	105.83	107.25	96.832	102.59	102.21	107.52	105.82	107.22	107.14	103.5	105.47	111.52	105.43	106.92	106.16	109.4	106.64	108.32	105.42	98.723	113.23	107.72	102.92	106.4	101.98	107.05	105.99	109.19	99.988	105.28	108.37	103.81	108.69
107.01	104.98	103.3	104.64	112.4	101.82	104.91	109.01	109.35	103.66	105.49	104.36	100.97	108.05	107.81	110.27	99.42	105.54	106.2	108.19	111.06	103.68	110.86	102.23	103.34	106.74	108.8	103.82	106.55	112.67	102.1	108.14	106.59	108.7	105.35	103.28	104.46	115.24	106.85	105.78	109.99	102.91	106.7	105.17	108.83	104.12	108.31	106.7	110.56	108.84
104.56	109.46	106.65	107.16	106.75	110.66	101.63	106.48	100.34	105.61	107.57	106.31	112.28	111.74	110.14	105.17	114.08	112.78	112.93	110.03	103.39	104.39	107.33	110.09	101.88	109.32	109.5	106.75	103.86	109.8	104.45	109.2	108.37	111.35	110.08	110.16	108.57	101.98	113.18	111.69	108.2	109.76	109.48	101.25	107.85	114.62	103.68	104.34	108.61	111.87
109.34	111.63	102.32	109.46	107.48	108.62	111.01	105.84	110.62	104.63	104.22	110.32	106.67	110.39	102.43	105.21	110.11	107.82	102.52	108.16	102.79	103.53	109.89	105.71	111.2	103.01	109.22	113.43	110.25	108.21	109.76	106.18	109.78	105.99	109.61	107.69	112.37	102.37	112.81	106.18	110.8	113.12	106.83	115.57	108.73	112.7	102.98	107.68	104.88	110.49
109.75	105.24	110.04	104.75	108.52	110.52	107.97	103.36	103.43	106.94	102.36	105.2	103.82	108.5	103.74	105.37	107.25	108.25	106.51	106.7	103.98	102.45	105.27	107.15	108.08	105.85	108.53	112.12	102.7	105.56	106.08	106.2	104.19	106.22	107.12	102.27	107.63	106.65	106.03	109.47	108.12	107.04	109.06	107.22	103.94	113.05	107.68	112.05	105.33	100.14
108.74	99.32	107.1	108.05	104.71	109.9	108.33	107.8	113.8	111.89	108.01	108.28	100.38	106.86	115.02	104.87	111.72	106.61	107.92	109.2	109.98	112.84	101.69	112.68	106.25	108.31	105.19	109.5	108.73	108.56	112.18	108.28	109.1	113.14	102.48	108.27	110.73	109.78	112.09	111.3	110.45	107.57	115.11	109.66	103.25	104.37	112.49	116.24	111.88	113.66
100.39	92.633	99.681	100.58	89.006	93.676	99.828	101.32	99.207	97.637	97.504	96.574	102.55	99.366	94.802	99.621	97.477	100.41	99.212	98.284	95.78	101.26	94.517	99.124	101	100.62	96.051	92.712	99.429	96.006	95.378	94.606	88.999	106.01	95.41	96.985	101.29	96.547	102.31	99.341	103.49	96.735	95.127	95.86	94.408	104.74	96.002	95.986	98.715	92.602
100.86	108.16	105.98	104.19	103.64	107.57	110.6	106.55	106.3	106.37	110.19	103.11	107.67	111.02	111.43	105.78	104.77	109.28	105.02	107.92	103.37	104.03	109.9	105.26	107.54	103.41	111.7	108.53	108.67	99.595	114.58	107.51	107.25	100.48	103.2	106.71	110.08	104.62	97.562	102.86	106.55	103.43	98.73	108.51	99.773	101.59	112.02	97.692	111.53	109.5
113.41	110.99	107.91	104.83	112.77	106.19	109.34	110.37	105.35	106.81	107.24	117.48	112.46	108.73	108.82	109.88	112	110.02	109.6	105.95	110.46	107.31	115.59	111.63	112.76	115.01	112.09	108.56	107.79	110.97	105.27	103.49	108.66	110.83	109.38	108.89	105.76	110.73	107.15	106.57	108.5	110.23	109.77	107.63	115.86	109.5	107.8	113.92	112.11	103.33
98.851	104.72	92.956	95.043	99.935	103.35	107.69	101.06	101.6	100.89	101.97	103.6	103.34	101.75	103.86	100.68	100.59	101.29	99.631	100.51	99.021	98.926	102.06	99.649	104.02	99.289	103.07	97.344	95.645	102.57	95.319	98.935	102.41	99.17	105	98.984	99.816	103.37	95.145	101.95	105.29	99.826	93.809	101.49	98.819	99.937	99.232	101.65	99.764	103.01
113.52	113.59	107.78	105.65	112.6	104.4	105.29	113.57	106.06	110.04	111.09	110.72	110.54	117.36	109.74	116.65	112.55	110.53	106.45	109.29	110.55	109.97	107.67	111.45	112.46	107.79	111.18	108.75	112.17	112.98	106.85	106.41	110.29	115.57	115.22	108.65	110.15	109.63	105.69	115.53	106.07	112.28	109.61	107.28	110.08	112.31	110.49	108.31	112.42	107.06
102.58	104.15	97.303	101.85	102.3	105.06	105.19	101.94	95.462	99.326	103.46	104.14	109.9	101.01	104.85	101.59	108.56	97.976	104.78	101.01	104.6	101.6	92.642	103.64	94.807	103	107.84	98.361	98.123	100.93	101.96	103.63	106.75	97.61	101.55	100.35	108.25	94.069	96.92	103.86	102.78	97.874	98.074	95.918	94.384	100.8	101.77	98.922	95.11	105.89
108.42	106.09	104.67	103.65	101.26	102.95	106.84	103.35	111.42	110.1	102.25	97.816	102.8	106.83	104.1	105.82	108.75	105.81	105.51	106.26	103.14	100.93	100.23	103.48	103.91	101.79	105.6	104.93	104.34	102.39	111.29	107.61	105.39	100.56	106.87	104.28	104.08	108.98	110.07	105.61	107.34	113.36	101.72	111.14	107.27	105.73	108.11	105.96	104.81	104.2
109.09	107.7	103.3	103.68	106.07	104.4	108.21	106.84	105.83	105.61	106.43	105.24	93.109	106.57	106.17	103.05	108.1	108.93	105.21	106.69	104.67	104.3	110.24	114.07	103.22	108.58	108.63	114.22	104.35	106.15	102.83	110.71	97.941	107.55	109.32	98.114	104.42	112.99	111.25	107.91	108.66	105.05	102.12	105.44	103.97	103.79	107.66	109.39	103.87	104.61
109.45	110.28	100.94	112.23	112.02	109.07	112.57	108.97	108.19	110.01	111.49	112.79	103.83	103.55	106.31	105.34	107.28	111.35	112.08	109.22	109.44	109.57	107.65	109.93	106.2	110.85	107.12	105.03	111.84	109.99	107.86	111.88	115.23	103.61	113.12	105.4	105.15	108.52	108.77	103.09	108.55	115.22	108.23	111.25	103.2	115.2	106.67	101.12	108.49	108.18
110.07	112.34	110.65	105.93	112.12	108.79	105.3	110.31	101.8	114.31	108.81	105.19	115.92	107.4	103.1	107.74	105.72	107.15	108.2	110.77	107.48	108	114.26	107.24	107.91	110.89	113.29	113.25	106.21	106.71	106.49	105.94	105.14	110.99	109.23	110.59	113.16	103.09	108.21	108.71	110.73	110.12	107.28	109.82	108.52	112.84	105.17	105.45	107.58	103.58
99.706	103.68	97.795	103.01	100.27	104.06	97.128	98.673	104.94	95.179	98.338	98.195	98.142	99.581	104.58	104.18	93.353	94.168	103.46	104.78	98.501	101.79	106.9	101.88	105.39	97.358	100.33	103.69	100.83	101.37	102.29	97.107	98.974	106.59	100.67	100.65	90.493	94.673	102.61	99.704	94.145	100.78	104.9	96.475	99.422	100.34	102.7	107.98	102.28	106.34
106.99	109.01	109.5	110.61	110.22	110.85	109.11	107.57	106.65	107.31	104.18	107.52	107.79	102.83	104.82	116.47	111.77	108.78	105.4	108.85	109.49	110.67	104.75	110.02	108.33	111.9	107.1	105.99	112.87	109.08	114.76	111.94	108.64	102.69	108.75	105.82	105.92	108.67	107.52	113.04	107.95	110.98	109.2	105.32	109.79	109.18	108.63	101.7	111.49	111.38
105.65	99.7	101.93	101.84	98.444	100.78	100.01	98.119	100.82	97.802	100.05	97.105	107.49	99.325	96.308	102.78	97.519	102.43	96.947	103.62	100.59	100.54	108.34	102.84	104.48	108.05	98.015	102.42	96.442	100.76	99.947	99.535	101.36	105.48	105.67	104.49	104.84	96.809	99.424	99.483	106.31	98.508	97.087	105.31	105.36	103.7	97.515	100.15	104.12	98.029
104.46	101.39	98.875	99.679	99.271	95.13	90.078	99.847	92.886	97.303	95.401	98.611	98.585	93.077	95.308	95.519	104.34	98.12	95.428	95.218	93.955	102.53	102.49	100.01	94.304	98.836	91.902	93.542	95.027	99.302	97.642	105.69	102.61	94.621	98.12	104.89	100.77	95.586	94.694	100.07	98.749	98.851	100.71	96.084	100.66	98.34	97.106	97.746	99.223	91.972
104.4	107.49	105.85	104.9	107.78	102.56	105.56	107.74	104.59	107.24	106.67	106.69	101.38	109.01	103.23	98.901	106.88	103.42	111.5	107.52	100.33	106.22	107.99	98.226	106.54	96.504	106.94	102.83	106.03	96.741	102.78	113.19	107.74	103.89	102.6	109.46	106.19	102.33	104.52	97.149	107.72	102.09	108.65	110.31	106.42	101.34	99.612	103.75	106.97	101.03
108.29	107.59	101.2	104.59	106.75	103.61	104.47	111.28	108.55	103.62	109.55	106.24	109.29	106.66	105.95	103.02	104.1	104.84	102.86	96.14	114.01	100.72	101.12	110.12	102.88	108.52	106.17	108.86	108.43	106.08	113.54	106.69	105.38	103.95	102.25	106.7	105.87	106.34	111.57	100.66	105.11	100.02	106.88	107	101.31	109.3	103.86	105.86	105.74	113.38
107.57	105.23	108.16	104.93	106.72	106.4	106.71	100.9	102.37	105.1	102.96	112.23	111.59	108.23	108.54	105.46	105.31	105.59	108.97	107.81	107.87	109.18	110.84	106.49	105.68	110.54	102.06	110.49	105.28	107.56	112.17	112.88	109.85	103.77	109.53	104.93	106.26	104.66	108.03	111.78	114.19	108.29	105.48	106.24	106.35	107.2	111.73	108.63	106.95	112.54
112.47	113.81	105.16	108.55	105.43	107.21	106.1	107.03	108.8	111.35	107.36	106.42	111.3	104.96	111.39	103.86	106.35	105.14	110.6	115.39	113.28	114.02	106.43	105.87	113.52	111.18	109.89	108.92	110.91	105.32	114.98	105.88	105.54	104.45	100.79	120.32	109.5	107.41	111.25	110.66	109.05	110.27	110.58	114.52	101.76	108.34	106.17	112.21	111.39	110.09
97.776	99.344	95.249	99.789	100.96	97.376	98.332	96.422	102.87	94.575	97.11	100.46	95.778	97.391	99.876	100.54	101.43	94.131	102.03	100.73	100.26	99.233	100.89	89.55	101.99	99.375	98.938	94.69	102.89	94.737	101.91	93.952	100.89	103.71	95.295	96.446	94.124	94.724	95.68	95.375	97.134	92.163	97.706	96.355	102.88	99.065	97.173	99.763	100.87	97.202
90.348	99.024	97.226	92.283	106.02	98.335	105.57	103.55	98.33	91.993	96.032	92.239	99.932	95.76	98.574	93.342	95.467	92.704	97.495	98.617	99.616	100.46	95.912	107.72	91.484	95.38	100.21	100.93	103.54	97.469	98.067	102.92	96.577	104.66	97.463	105.94	101.42	100.52	99.834	98.144	102.27	100.93	96.622	96.305	94.669	93.148	98.512	94.772	95.251	96.633
103.58	106.09	104.59	106.28	112.87	102.03	104.64	109.57	107.81	107.72	106.32	109.49	106.16	109.88	106.74	107.49	109.37	107.65	107.26	103.6	108.43	106.37	110.32	115.67	110.48	106.79	110.27	107.77	108.3	110.76	104.64	110.84	105.58	107.16	110.93	102.05	102.79	109.65	104.88	106.5	108.07	110.15	104.59	109.98	114.45	105.03	102.55	109.47	106.14	109.46
99.945	94.994	103.06	103.81	98.021	95.596	97.257	96.684	96.4	101.85	104.61	96.293	93.938	101.3	98.568	103.02	96.633	95.886	95.366	98.942	95.025	96.497	94.045	96.783	100.08	99.76	98.985	100.61	98.72	94.829	98.426	98.412	96.536	92.489	97.801	92.914	99.752	98.622	96.436	91.3	100.38	96.353	92.961	96.033	93.715	95.332	97.197	100.97	104.04	97.706
103.45	110.66	104.82	109.21	104.3	110.44	109.9	106.25	109.48	106.56	104.65	109.31	106.31	106.72	108.81	106.47	100	108.73	104.78	104.09	104.77	109.16	104.99	101.93	109.74	102.65	107.26	105.91	104.3	108.05	111.95	109.33	100.99	106.45	109.92	108.27	107.01	105.76	103.26	107.31	107.08	110.82	107.07	105.79	108.37	106.63	104.44	103.49	104.86	101.27
106.16	110.93	109.86	101.02	106.61	101.26	99.262	104.09	102.14	110.47	105.26	103	102.21	101.33	107.61	106.28	102.11	103.1	112.97	107.9	109.98	108.68	102	112.06	104.69	105.37	109.13	104.79	107.03	100.93	100.34	114.05	101.86	105.01	101.32	109.84	110.92	103.13	110.9	103.01	108.75	108.51	105.44	105.49	101.18	106.08	109.48	103.62	112.22	110.1
101.67	98.765	100.25	96.793	99.132	99.277	101.9	101.26	99.682	98.26	102.76	100.46	98.684	96.936	102.36	100.53	100.6	102.07	97.046	99.617	103.58	97.434	102.76	94.452	94.594	107.54	97.78	103.67	101.41	95.199	97.589	96.888	102.18	94.461	94.127	100.76	97.982	101.9	97.351	101.47	100.1	98.224	104.82	96.184	100.24	105.19	101.39	104.93	101.49	95.727
102.08	112.37	107.18	111.89	104.19	111.73	108.26	105.76	105.53	110.95	107.38	103.96	111.94	114.02	108.28	109.47	105.29	110.02	111.31	114.84	110.82	107.84	108.56	104.33	100.93	115.21	101.57	109.1	107.31	110.76	107.87	110.36	110.38	109.09	102.44	113.71	113.3	102.24	114.06	109.42	111.46	102.88	108.06	104.56	113.84	106.35	112.37	109.32	107.98	107.4
104.13	106.3	113.32	108.29	104.55	109.69	108.08	105.58	103.14	106.56	100.88	106.05	111.72	116.16	105.83	109.99	110.96	104.06	104.62	109.37	114	103.01	108.77	100.34	105.43	110.1	110.23	104.92	112.62	104.93	108.26	100.48	103.68	107.28	106.84	107.08	102.49	97.06	108.24	104.51	103.22	108.49	109.28	106.6	103	104.32	106.17	100.73	102.68	114.2
104.55	113.91	109.13	114.04	115.86	108.07	104.01	112.33	112.79	105.84	107.73	105.37	104.9	109.38	113.71	105.44	108.46	116.84	108.07	103.92	108.3	112.85	106.45	108.04	108.97	109.36	109.24	110.2	107.08	103.37	110.72	109.62	107.73	109.03	107.31	113.71	105.09	107.48	110.38	100.88	105.1	106.08	103.36	105.96	110.83	106.71	114.23	109.65	109.26	107.79
110.26	110.4	102.43	107.1	107.82	105.84	107.17	107.83	107.53	101.5	104.87	106.97	113.15	102.81	107.17	100.61	104.67	101	112.11	101.67	103.63	106.09	111.49	105.16	102.65	101.46	108.57	109.49	109.97	107.32	104.14	106.15	101.05	103.33	107.32	106.34	102.4	110.51	102.22	107.64	100.13	107.7	108.13	106.08	104.13	107.14	105.84	105.89	104.67	102.85
108.61	100.85	105.93	103.8	106.22	103.34	110.52	110.29	103.62	112.28	111.26	109.92	105.05	106.49	102.99	101.25	112.34	105.92	100.4	102.67	105.67	106.3	103.47	104.17	109.72	97.882	104.78	102.77	109.11	101.75	108.7	106.94	101.67	109.95	102.75	108.05	109.35	103.59	112.21	106.16	109.46	101.69	106.13	102.33	105.93	108.47	107.93	108.97	106.89	111.13
110.32	99.032	113.64	106.42	106.68	107.89	106.64	111.55	109.11	102.11	103.23	107.26	108.59	103.68	113.31	104.16	100.05	111.34	104.13	103.43	105.14	106.95	108.18	105.62	100.97	111.62	110.76	103.77	107.07	106.22	103.36	110.26	108.36	102.1	103.29	100.06	107.36	108.27	116.63	102.91	107.93	105.79	108.2	99.202	107.47	98.432	99.856	107.22	100.54	108.38
113.61	108.78	110.91	102.57	109.48	107.49	110.53	116.53	111.95	105.08	107.04	111.64	108.39	103.18	103.88	107.24	111.36	107.1	102.14	106.65	106.06	107.01	105.58	107.03	109.93	106.79	106.35	111.13	107.05	105.87	107.6	106.48	105.22	108.79	106.49	109.34	109.94	108.76	106.66	113.36	106.86	102.76	109.39	107.27	106.79	106.84	107.28	108.32	108.33	107.83
109.13	113.11	107.22	107.97	111.12	110.56	112.03	111.29	113.12	110.11	103.14	109.64	108.15	105.01	111.37	105.73	107.49	106.91	111.94	109.89	112.38	110.24	104.23	110.32	107.92	110.71	112.57	108.79	107.27	109.8	115.46	113.05	110.17	111.89	110.5	106.2	105.89	101.05	113.19	106.76	104.01	105.72	107.66	112.21	106.61	102.74	107.81	104.38	105	108.4
99.037	99.254	103.39	95.863	97.027	100.31	98.176	98.234	99.246	101.17	99.735	106.96	102.79	100.79	108.92	99.115	106.4	103.45	101.99	97.465	97.547	98.679	106.36	95.779	96.074	97.327	99.77	101.25	98.971	97.894	98.07	99.675	102.84	98.761	97.091	98.993	102.38	96.852	104.12	95.908	98.926	103.03	99.668	102.06	102.78	99.675	104.85	96.507	100.71	96.335
109.17	108.83	101.23	108.99	104.38	104.66	109.21	108.92	114.88	106.75	107.15	105.44	102.57	104.55	108.92	109.09	112.69	101.55	110.53	116.76	107.3	102.56	102.1	103.46	108.87	99.103	108.18	111.31	110.43	104.52	108.75	108.64	108.1	110.08	115.97	111.02	109.33	101.19	105.95	109.79	104.71	113.68	106.9	109.22	110.97	103.83	106.73	110.78	106.91	107.42
107.61	100.55	106.17	98.336	103.98	105.92	105.73	107.18	104.23	100.86	102.88	108.79	104.52	108.81	102.27	98.49	104.53	99.676	100.28	102.96	107.8	105.77	109.56	105.48	99.541	97.222	106.17	94.44	104.52	99.969	97.464	100.29	99.068	104	102.34	105.35	107.86	100.06	103.77	108.19	103.59	101.16	104.35	107.58	110.1	104.43	100.7	103.04	104.5	100.42
109.17	103.06	104.88	102.8	107.77	99.106	106.59	109.24	106.57	104.9	109.64	103.88	102.62	109.33	105.9	99.298	108.34	102.6	108.09	106.26	106.06	109.79	102.41	104.84	105.12	98.322	109.04	102.12	104.11	106.85	104.99	104.78	105.11	106.67	109.29	106.4	108.06	104.35	103.83	106.16	107.91	109.01	103.84	97.944	100.43	107.83	109.88	106.93	99.108	103.67
106.95	106.77	108.3	102.36	103.99	107.83	102.11	104.47	112.76	106.92	104.95	107.95	98.24	111.55	107.33	107.09	105.69	110.67	105.03	103.34	102.01	102.29	114.46	106.47	99.203	105.96	108.65	110.36	107.69	108.3	111.95	105.3	105.84	105.84	110.72	102.87	104.01	102.71	102.81	103.77	108.07	103.85	101.02	101.92	103.92	113.61	101.86	108.98	101.18	106.01
106.41	114	106.67	112.38	107.34	106.37	103.29	108.66	103.4	111.71	106.77	106.78	107.09	109.8	110.33	105.36	110.62	110.79	101.8	108.58	112.89	109.21	111.29	108.19	109.79	108.83	105.76	111.91	108.8	113.6	107.99	106.88	104.51	104.89	107.22	110.53	109.74	110.43	105.97	113.38	105.54	106.19	101.32	106.01	112.04	113.73	110.15	101.63	112.83	105.37
103.07	91.947	97.21	97.36	97.118	100.06	104.91	100.37	98.828	94.188	103.01	95.261	101.76	102.53	101.37	100.07	100.21	101.6	95.407	93.446	93.096	104.29	97.139	97.262	103.77	99.221	100.51	93.601	96.318	104.15	101.09	96.763	95.267	99.564	89.922	100.89	95.258	94.583	100.11	100.79	98.103	99.565	97.567	101.99	95.652	97.981	98.017	95.216	98.162	97.034
112.95	103.49	101.74	102.82	105.89	108.31	103.37	102.31	107.53	109.77	110.22	102.78	107.12	106.91	110.58	99.962	98.431	105.21	102.55	109.05	109.08	104.28	106.11	107.41	108.1	109.83	103.38	112.41	108.44	109.39	114.15	108.66	105.18	111.79	111.04	110.19	111.26	109.28	105.33	111.8	109.56	105.73	109.76	106.78	107.44	102.19	100.87	101.79	106.32	107.81
100.02	99.594	108.4	97.046	102.32	95.728	99.831	99.739	101.9	100.17	101.13	98.72	97.965	88.569	101.85	89.75	103.29	101.48	99.571	95.021	97.638	98.036	93.062	96.463	103.98	88.925	100.79	97.424	97.729	100.47	95.44	99.931	101.32	98.449	94.013	100.85	95.773	98.962	97.257	98.857	99.109	101.99	96.948	93.282	94.704	97.753	96.57	95.359	99.859	97.144
110.95	110.06	103.5	106.81	107.63	103.92	107.18	103.31	104.13	102.17	112.42	107.31	107.49	107.91	113.6	106.82	102.71	105.33	116.85	107.42	109.43	101.39	102.68	102.98	107.28	103.08	97.972	109.89	102.22	104.61	101.04	101.25	103.58	102.44	104.92	104.71	103.6	103.43	100.97	106.67	107.31	100.86	101.08	104.93	99.056	108.12	105.93	110.63	101.99	107.06
111.08	114.71	113.02	104.43	101.65	107.44	106.59	100.91	114.26	102.42	113.87	115.26	107.78	104.41	113.73	106.26	115.01	106.27	110.84	103.17	104.4	112.12	113.21	105.77	106.97	112.55	111.88	101.51	107.52	106.92	112.26	111.14	106.54	110.32	108.23	105.35	114.91	107.82	104.74	109.12	109.59	110.86	107.69	105.8	110.43	113.39	112.47	108.69	108.69	105.03
111.01	97.765	106.02	109.55	104.98	100.37	104.68	109.11	100.33	106.05	113.29	100.65	103.36	112.79	106.85	106.39	112.68	106.59	99.602	106.89	106.33	104.55	113.95	107.41	107.6	110.29	106.18	103.66	103.46	102.9	110.8	101.86	110.11	107.11	107.25	111.21	101.77	111.04	107.5	110.1	106.93	106.47	104.02	104.56	105.93	105.26	105.67	106.07	109.7	109.24
99.73	111.68	103.61	111.9	113.33	111.37	111.07	107.71	109.2	114.22	104.53	110.62	106.92	108.27	114.4	112.25	112.17	105.49	108.72	108.64	109.49	105.83	107.67	105.04	108.23	106.91	106.79	102.39	107.34	108.54	109.01	104.29	103.83	113.26	110.19	109.72	102.93	107.46	104.82	107.03	111.65	108.85	106.69	105.31	104.2	115.14	116.86	105.93	108.32	109.67
105.42	105.19	106.31	102.18	109.98	109.72	104.49	110.58	100.4	110.91	113.62	103.5	109.49	106.32	110.23	109.37	103.12	105.9	104.6	106.17	99.037	107.75	106.17	108.98	109.4	104.12	111.97	100.29	104.92	107.12	108.32	105.33	105.22	104.94	103.69	102.88	104.52	109.64	100.23	101.84	103.13	107.55	105.62	112.76	105.58	100.89	104.92	106.09	109.04	109.7
105.39	106.87	102.86	111	108.14	110.96	106.22	107.41	108.26	111.26	110.3	105.94	104.94	104.19	115.73	106.31	109.22	108.17	107.21	107.81	106.22	109.17	101.35	104.95	110.64	103.61	104.48	99.561	112.64	106.01	110.28	107.11	110.77	112.17	100.79	111.9	108.51	102.31	107.62	105.71	110.4	107.91	104.14	103.39	107	105.16	105.33	101.21	114.46	97.287
102.17	98.385	102.7	103.66	106.45	105.05	101.72	97.771	100.47	100.93	104.44	103.08	97.412	98.257	101.91	102.24	99.742	98.516	99.965	103.04	102.14	101.85	102.5	101.39	104.04	100.72	99.79	100.01	105.81	97.984	105.37	98.165	106.19	100.63	98.05	100.62	100.9	103.84	99.546	103.93	97.307	97.763	101.01	95.756	99.172	98.288	103.62	100.69	97.04	104.06
104.26	111.18	104.78	107.45	107.35	108.12	104.17	110.37	106.42	100.8	98.725	102.96	107.8	107.18	110.33	103.44	105.88	104.81	102.33	104.59	109.29	105.74	104.24	108.22	105.14	103.44	105.97	101.9	105.98	102.24	106.26	102.35	111.39	97.6	100.74	112.41	99.074	100.08	109.42	104.31	105.28	99.648	102.67	103.38	101.67	98.38	105.07	104.44	100.3	106.48
111.48	111.73	108.95	108.17	102.93	107.86	107.22	107.8	117.24	105.73	107.97	106.37	109.07	105.03	108.16	103.62	108.65	116.22	109.46	108.02	106.49	112.67	113.69	108.05	106.8	111.76	109.45	105.96	114.07	107.1	105.93	104.99	108.78	108.5	111.6	113.3	105.63	108.69	105.46	104.84	107.95	109.58	111.38	108.41	113.42	115.02	106.5	107.53	107.14	102.23
105.13	101.29	109.52	107.15	105.53	113.72	104.27	102.86	105.25	98.713	103.69	107.84	105.27	101.5	110.44	99.79	104.97	105.98	102.66	105.25	108.63	101.51	106.93	101.28	107.37	106.8	104.78	102.11	105.47	100.85	108.69	106.94	105.66	106.57	103.91	106.61	104.39	100.81	106.65	106.29	97.979	104.52	106.9	108.96	110.83	105.66	101.46	103.75	99.656	103.31
105.76	102.9	100.09	112.23	109.8	109.46	109.99	103.68	107.04	104.41	103.34	107.74	109.54	108.73	109.52	107.04	107.43	108.45	105.01	106.24	107.56	112.03	104.53	106.52	110.64	104.02	110.72	110.16	114.47	105.14	110.96	112.08	111.85	110.94	107.14	111.74	108.32	101.76	108.98	108.71	109.67	106.06	113.69	109.81	112.83	109.84	109.9	106.2	112.4	112.12
109.07	111.33	114.85	114.33	106.51	106.79	104.95	114.87	103.87	105.11	111.14	104.35	113.92	110.33	110.55	110.38	104.91	108.02	112.61	108.9	107.17	103.11	109.9	109.89	106.05	111.51	106.58	108.48	107.74	106.29	114.52	106.02	109.31	111.66	109.66	108.68	107.45	110.72	111.87	105.06	112.61	112.24	109.05	110.53	110.44	109.66	106.88	108.53	108.96	109.56
98.764	101.07	94.834	90.589	100.82	100.54	97.769	98.535	98.099	105.7	96.988	98.482	97.321	100.28	99.778	96.177	97.915	94.299	96.105	98.22	98.069	99.308	98.04	95.699	98.141	102.29	99.745	98.19	94.479	100.79	94.939	98.284	93.996	99.551	97.669	94.15	94.613	105.71	92.429	95.968	92.065	95.603	101.43	101.58	96.787	96.325	99.704	93.512	96.869	93.246
105.89	104.3	103.74	106.08	108.45	107.41	104.93	103.98	103.18	105.14	108.56	98.406	103.96	109.65	100.37	105.06	106.86	103.64	111.32	105.39	107.86	100.65	101.62	108.94	104.91	106.15	105.84	107.95	107.23	107.14	101.76	104.39	102.96	100.01	107.16	107.17	105.61	104.02	106.36	103.38	103.6	106.86	98.904	108.61	111.45	111.35	104.31	96.621	102.7	101.15
108.68	106.34	104.45	109.3	105.9	103.96	110.32	103.97	103.17	109.94	108.14	111.4	109.38	104.69	107.39	114.96	113.45	114.97	108.84	109.83	105.51	109.67	112.04	107.65	108.07	109.09	109.5	105.41	109.16	111.78	104.33	105.52	108.06	107.99	100.67	104.48	113.66	109.58	107.96	117.08	106.65	104.67	107.66	109.59	108.99	110.78	111.48	105.93	104.05	109.63
107.29	104.19	102.92	108.35	110.78	103.55	105.94	103.49	107.79	107.14	104.19	101.58	112.16	108.5	103.43	113.97	108.33	109.08	105.19	100.72	107.1	104.29	102.71	102.79	101.94	109.37	108.59	101.94	103.37	107.24	106.06	109.24	105.36	102.49	110.66	108.78	108.59	111.67	103.42	110.44	103.02	106.23	107.72	109.72	107.47	104.67	108.3	107.54	99.774	103.38
105.63	107.97	110.6	105.12	111.15	98.247	103.52	105.08	105.38	107.16	105.9	106.93	104.41	99.647	102.39	103.24	105.31	103.66	105.13	106.34	104.9	105.94	112.31	101.42	107.68	108.12	105.31	99.595	109.37	106.32	108.17	107.13	106.16	111.78	105.83	103.78	102.81	102.51	104.86	105.19	101.28	102.38	103.62	108.75	103.66	109.4	102.94	107.1	105.9	107.25
114.91	113.26	106.72	104.41	108.56	104.73	112.64	107.78	104.75	103.77	104.05	105.19	96.727	101.51	107.59	110.58	111.42	103.06	105.24	110.81	107.09	103.6	110.36	110.43	109.34	107.73	103.77	102.42	102.48	106.39	104.66	110.06	107.68	107.72	107.58	109.34	105.75	108.18	108.58	106.24	110.13	104.56	108	101.38	103.63	107.12	108.37	112.11	107.28	111.14
108.26	116.35	109.47	110.32	111.33	108.22	109.02	107.28	110.69	108.38	109	108.78	108.47	118.12	108.47	106.04	106.32	108.95	107.08	110.79	111.75	116.22	119.08	108.38	108.35	112.41	108.03	105.8	104.65	107.06	109.34	107.64	113.86	114.34	111.44	108.75	111.76	113.34	116.08	109.79	118.46	107.19	115.66	106.27	113.59	113.06	110.38	111.23	113.5	106.65
103.43	102.36	107.95	106.45	102.7	108.06	106.27	104.13	102.57	106.25	104.78	109.83	101.09	108.25	105.81	106.06	106.3	107.27	108.09	100.93	106.75	105.32	107.56	102.34	105.57	101.43	105.19	99.282	108.32	104.37	105.75	103.79	103.26	111.36	105.29	105.31	110.04	97.94	105.4	109.17	112.62	103.15	104.59	106.28	104.96	102.29	102.09	107.3	106.98	102.57
109.11	105.02	113.68	112.05	111.14	108.44	103.54	102.04	109.78	113	107.11	111.57	109.57	104.29	104.92	110.91	108.52	111.5	111.86	107.68	113.96	111.53	112.37	109.13	107.57	109.28	109	104.5	102.81	108.15	101.03	108.38	101.38	109.74	107.75	110.41	105.19	106.19	106.74	109.58	108.46	109.86	106.63	112.87	110.57	114.45	104.59	110.92	108.22	111.82
113.54	110.41	113.84	102.7	110.31	104.82	108.73	105.91	112.99	110.95	110.62	109.22	108.34	109.35	106.35	115.36	109.3	110.36	106.15	108.19	117.53	113.11	104.42	106	111.39	105.42	105.97	113.92	107.28	111.63	103.41	116.89	105.47	105.6	105.74	105.36	110.1	106.1	106.58	109.06	104.33	111.01	104.46	105.04	105.91	103.04	109.33	113.07	108.32	110.24
104.83	100.51	102.73	98.985	98.747	94.802	94.913	94.865	97.644	98.386	96.58	102.95	98.757	99.401	99.389	89.216	102.23	99.167	94.751	101.79	103.87	100.16	104.4	95.914	100.58	96.902	98.875	96.196	92.369	104.87	99.806	95.825	98.878	104.4	99.8	97.867	100.29	95.45	98.501	107.9	94.9	99.204	93.79	98.974	105.32	93.017	85.355	101.73	104.11	98.603
109.58	102.92	108.26	101.54	108.75	101.63	107.47	99.134	107.57	99.145	110.17	109.87	102.8	110.14	107.86	105.6	109.21	107.89	107.19	106.5	100.89	104.09	99.295	101.69	107.9	106.28	102.39	102.04	107.07	102.75	113.32	98.102	108.87	105.67	109.25	112.61	101.77	103	105.12	103.55	104.95	106.82	97.833	107.4	101.12	105.51	105.64	111.4	109.39	109.89
99.482	101.68	102.25	104.94	100.96	100.18	103.64	105.42	104.16	105.17	101.47	96.397	105.55	105.3	101.61	98.921	103.81	106.42	116.93	103.08	100.71	96.002	105.12	102.12	101.08	96.084	105.14	98.39	99.19	106.28	96.261	98.054	103.82	104.14	103.6	99.874	102.18	101.01	104.74	100.03	96.54	103.86	104.76	103.75	101.15	101	109.22	102.83	102.68	107.21
112.44	100.89	104.73	104.31	108.89	107.96	101.72	102.35	109.92	109.91	103.03	106.08	106.71	106.24	109.76	98.333	99.865	102.86	101.76	109.1	107.97	108.55	100.31	101.2	109.07	112.69	107.42	106.91	103.13	106.16	104.11	102.39	101.15	108.58	108.39	103.97	112.47	105.47	100	108.41	108.58	109.85	113.13	106.63	100.04	105.43	112.05	106.45	109.32	105.79
107.3	108.38	105.21	102.68	107.31	106.03	103.14	107.82	112.57	108.05	98.896	110.2	109.19	110.62	101.64	101.36	104.88	104.46	104.83	100.29	110.54	110.77	107.01	112.37	105.47	104.39	105.06	100.61	108.97	100.97	104.7	109.31	103.05	106.16	100.5	105.25	102.55	101.67	112.04	101.46	104.71	106.17	98.131	104.27	100.5	109.92	105.16	106.36	94.855	103.4
107.46	104.56	101.21	110.11	106.18	107.61	106.11	106.35	107.93	103.41	107.04	109.15	109.03	104.35	110.87	103.26	108.36	110.58	102.25	106.62	107.69	103.85	104.01	107.54	109.53	103.66	115.07	103.89	102.44	108.4	105.9	101.95	102.65	111.03	107.7	108.02	110.53	109.4	103.5	101.75	109.64	99.481	105.13	107.99	102.43	109.47	102.15	106.28	110	104.59
106.99	103.61	102.1	98.216	109.97	101.79	100.66	108.25	108.36	107.6	99.583	108.44	101.84	105.5	110.98	110.93	107.66	106.13	111.06	104.2	106.44	101.55	100.73	103.65	104.33	116.51	112.23	111.57	103.97	107.83	104.94	109.31	111.25	106.75	110.1	101.03	104.94	103.85	102.25	105.81	102.28	112.73	106.84	103.93	100.15	109.72	108.11	103.3	105.05	106.31
93.789	93.691	100.82	96.75	97.982	99.262	105.35	99.026	102.48	98.747	97.529	99.657	99.095	94.32	97.789	99.887	97.397	94.631	98.968	98.905	93.501	97.443	103.23	99.214	100.59	97.012	99.188	96.782	102.14	96.273	93.285	96.611	103.33	98.47	97.944	100.53	98.334	105.3	98.493	99.086	98.17	98.822	97.272	96.222	102.99	99.892	96.606	96.324	102.69	103.21
102.64	106.13	97.733	100.81	102.43	100.3	100.07	99.301	98.023	102.09	100.88	101.81	93.757	99.655	102.52	100.09	104.82	96.973	103.7	99.735	101.02	103.86	97.551	100.14	100.09	93.976	95.351	101.49	96.357	100.41	100.55	103.03	99.474	96.125	94.208	96.601	96.485	104.16	102.32	100.76	96.364	101.02	102.16	102.65	93.164	101.84	90.415	97.609	101.96	93.953
104.63	102.99	100.35	111.49	98.993	100.51	102.47	104.98	105.03	101.16	108.42	106.71	112.13	108.85	103.63	109.8	103.46	106.97	111.16	105.62	107.92	107.46	108.14	104.94	107.08	102.46	110.47	102.3	109.94	108.22	105.61	101.14	106.35	97.682	108.08	102.03	108.78	110.37	106.47	108.73	104.33	106.32	102.52	112.87	103.73	100.42	100.45	100.77	97.781	103.71
105.65	106.32	106.21	102.52	104.68	108.08	103.23	102.09	102.29	106.47	103.74	106.11	111.78	102.98	105.03	104.46	112.87	100.24	109.27	108.2	103.63	105.18	108.29	105.88	105.66	104.89	99.759	107.9	107.22	103.54	108.1	102.66	103.53	106.88	109.42	102.97	103.41	104.83	113.13	107.59	111.06	108.47	104.22	106.54	106.58	108.51	108.43	104.21	104.9	107.69
98.22	97.387	90.629	99.25	99.086	95.31	101.13	97.875	102.55	100.04	97.672	99.217	98.974	104.26	95.973	99.878	94.349	104.55	97.226	102.51	101.09	98.897	90.48	96.469	95.252	96.513	96.633	94.829	95.371	98.407	94.967	105.01	93.236	93.85	99.25	91.051	99.01	97.035	100.9	104.55	94.087	94.134	103.42	98.111	100.7	94.83	99.051	101.99	94.402	95.962
106.79	111.49	102.61	102.39	112.53	101.31	107.33	104.5	106.11	103.98	111.87	108.78	103.8	105.61	101.59	105.41	107.42	106.32	100.46	106.99	107.13	109.28	101.61	102.13	105.35	100.61	111.31	107.12	107.14	108.29	104.81	111.35	110.46	106.88	107.98	110.07	104.36	108.88	101.74	104.62	108.98	108.58	103.76	104.43	105.34	106.58	109.94	104.24	102.18	100.05
113.51	109.43	115.79	110.72	107.93	104.98	116.1	109.33	100.65	102.46	108.8	104.76	112.08	116.41	107.14	102.41	114.22	114.17	105.9	105.27	110.04	113.84	110.41	106.34	114.64	107.42	116.03	113.17	104.53	107.53	106.33	109.15	103.71	109.01	111.57	114.12	109.28	112.42	110.68	112.32	100.72	105.83	108.95	114.48	111.98	108.24	103.38	108.52	113.49	112.9
103.47	103.92	109.36	105.53	106.68	106.59	98.592	104.37	102.57	105.55	113.69	111.99	106.18	106.29	106.85	107.97	103.33	105	110.15	109.35	108.11	109.87	103.82	105.44	107.17	101.77	109.2	104.03	113.33	103.8	98.854	103.33	107.69	107.26	111.77	113.97	111.34	106.64	108.63	108.64	105.65	103.84	112.78	103.72	107.78	108.47	106.1	110.32	109.46	105.91
107.09	114.62	107.12	106.42	110.87	109.98	110.57	109.21	109.15	108.36	109.29	105.42	109.38	105.91	109.75	105.62	110.04	105.03	108.27	113.83	110.07	114.78	112.65	107.66	108.28	107.83	107.68	105.49	114.85	104.23	100.06	112.82	104.21	107.67	105.98	107	109.98	110.6	108.33	102.72	111.09	106.41	112.39	110.39	108.21	109.62	109.25	111.83	108.14	107.25
105.95	109.38	104.85	109.24	105.73	108.38	108.4	101.82	114.8	102.25	113.02	107.64	103.44	105.58	106.83	105.43	111.67	104.16	109.84	107.4	112.25	109.71	105.73	106.08	107.19	106.91	114.35	106.6	104.55	106.65	105.64	107.97	108.81	104.25	103.58	106.95	107.53	110.61	112.97	100.16	110.77	107.07	98.713	108.63	108.23	107.78	110.07	109.6	105.03	110.53
107.13	105.3	108.09	101.25	112.49	107.15	107.99	100.21	112.79	112.14	115.06	107.28	114.62	103.99	110.99	109.03	114.15	108.87	107.55	105.43	109.58	110.4	107.89	101.49	107.88	102.78	111.35	109.86	109.22	110.47	111.13	109.81	108.9	106.83	107.93	111.48	105.53	112.53	109.05	113.19	105.33	111	109.75	110.88	109.87	110.59	107.95	108.78	107.21	107.3
108.21	102.96	108.41	105.95	101.79	104.58	98.664	99.14	108.55	100.71	103.21	105.01	101.91	104.97	110.26	106.77	106.68	105.78	108.22	111.3	111.53	107.97	105.69	105.97	101.63	108.56	104.7	104.06	95.935	108.33	109.23	106.86	104.07	106.61	105.55	106.13	101.5	109.88	102.62	108.83	103.35	110.65	103.51	101.66	101.94	102.35	107.75	111.93	107.91	108.37
106.35	104.62	111.59	109.11	107.28	106.54	108.23	100.78	103.78	107.24	106.64	105.39	105.8	106.56	106.12	109.37	115.92	109.71	110.19	103.46	112.11	107.5	108.91	110.32	104.68	111.41	105.06	110.41	104.74	104.92	111.9	107.81	108.12	102.98	110.05	104.81	108.1	105.32	109.67	107.21	108.98	106.15	104	107.48	108.48	109.72	113.42	109.09	103.56	114.28
109.45	109.63	116.45	108.78	102.06	112.71	108	105.08	107.01	111.77	108.41	111.8	109.03	109.78	106.3	108.76	111.54	111.28	109.84	112.15	111.49	115.09	114.85	105.18	109.22	111.25	111.61	107.59	115.82	106.81	111	110.81	107.96	110.82	102.28	103.93	107.29	106.67	111.5	118.93	119.58	122.76	109.51	109.37	106.94	109.22	106.08	111.33	110.34	113.81
109.69	109.57	107.86	101.23	102.86	113.52	105.2	104.04	103.27	109.01	107.01	106.28	109.9	105.45	109.65	109.12	105.55	107.14	111.02	109.16	102.82	104.78	100.62	112.77	102.91	114.03	104.25	107.81	102.21	106.66	110.62	104.23	101.37	98.971	108.65	105.13	106.56	109.07	112.52	107.79	111.34	104.63	109.54	105.35	106.26	110.59	102.86	104.92	111.96	104.49
96.492	98.938	101.41	102.81	96.975	103.83	100.31	96.535	99.938	93.903	92.393	101.74	99.563	96.271	103.43	97.698	96.207	95.181	94.625	90.429	94.71	96.848	95.163	98.532	97.096	91.483	98.344	100.07	97.149	100.57	96.26	100.69	97.448	95.512	95.623	99.374	93.126	99.041	98.937	91.952	101.11	90.359	94.004	104.68	94.635	96.516	103.44	99.347	98.739	95.079
104.17	106.6	109.9	103.21	105.34	106.63	106.79	108.34	108.82	110.47	104.49	109.46	109.25	107.64	108.77	105.64	107.87	101.5	111.35	101.98	106.76	106.19	110.94	103.32	106.63	105.53	105.3	113.21	105.46	104.28	106.85	109.02	111.78	110.23	103.06	107.54	107.35	104.87	103.7	104.12	105.72	99.08	107.68	106.27	108.57	107.71	100.58	100.74	105.87	107.2
109.6	105.58	109.15	110.91	105.9	111.63	109.96	108.35	106.53	109.36	108.65	108.73	105.59	108.91	106.77	103.41	108.98	109.58	106.34	108.84	109.44	111.1	118.02	107.22	111.74	109.58	112.52	103.97	108.77	105.91	107.72	112.86	105.74	105.51	108.08	105.73	101.46	112.26	110.8	111.99	105.99	108.54	110.82	108.89	110.67	110.57	107.81	109.57	104.11	108.26
104.76	112.26	106.71	107.58	108.81	105.7	103.7	110.11	103.81	108.72	116.25	102.39	102.85	104.78	108.59	104.95	105.54	114.49	109.92	105.49	112.71	108.52	105.93	112.79	109.34	99.542	104.04	107.19	112.02	113.94	102.01	112.06	104.98	106.4	108.09	107.82	112.48	105.44	109.14	99.274	109.76	107.07	105.9	114.03	112.75	105.7	102.77	104.54	107.9	107.47
102.93	105.87	111.61	114.63	102.18	112.57	108.41	107.31	107.39	107.35	112.16	109.73	114.34	107.35	106.29	101.58	108.25	108.74	118.19	108.78	114.56	110.01	104.02	107.05	108.28	100.33	110.61	107.41	110.83	104.23	106.27	107.05	100.24	109.01	101.93	112.26	102.76	111.11	110.19	106.07	106.65	103.45	111.13	99.211	104.52	106.33	110.34	103.76	104.94	102.24
107.19	107.24	107.71	112.74	109.3	109.46	106.08	108.09	111.93	109.96	112.67	110.08	110.04	112.62	109.8	110.59	107.39	113.03	113.3	109.79	104.92	106.91	114.14	109.22	113.48	114.22	114.54	109.18	107.99	113.21	105.96	110.94	116.56	123.46	110.3	103.61	114.38	111.17	104.94	107.11	115.58	108.38	105.84	112	110.66	107.51	108.01	109.26	112.45	106.61
101.53	100.09	106.02	98.124	103.8	104.43	97.761	105.98	98	103.74	103.01	103.73	102.55	100.24	103.35	104.97	101.02	103.66	98.308	100.59	102.46	101.32	103.11	104.34	103.86	103.87	105.1	102.34	105.56	103.02	106.78	99.167	109.5	102.83	109.18	104.2	107.75	103.5	106.35	103.4	102.35	103.21	108.72	95.878	103.51	100.61	101.81	103.23	104.93	103.9
103.32	112.01	103.05	109.39	107.23	107.95	110.53	111.04	102.91	108.89	111.61	104.69	100.3	106.95	108.88	109.04	101.43	103.59	108.59	111.88	99.817	111.84	98.484	107.5	106.19	112.36	113.41	107.97	108.62	105.38	109.69	102.53	110.97	109.89	110.5	107.48	108.03	107.2	112.54	113.12	112.35	105	113.57	105.73	108.03	107.86	100.73	105.02	109.34	105.64
102.88	112.31	109.94	109.81	104.88	102.97	100.74	108.44	114.04	107.29	110.87	112.73	100.77	105.71	107.38	103.81	105.79	107.9	103.8	103.89	106.88	103.62	101.59	104.48	99.267	94.189	106.76	107.07	106.16	105.77	102.63	106.84	106.99	99.551	102.27	106.12	105.44	108.38	107.17	107.8	97.627	110.79	107.87	108.33	104.53	109.88	105.26	104.04	106.45	107.21
107.93	105.46	105.05	107.29	109.26	110.13	107.18	107.2	116.09	109	110.56	108.09	110.85	108.53	109.02	101.06	110.6	106.76	103.03	102.69	102.07	114.1	106.23	111.52	104.18	108.32	109.79	103.39	107.96	109.3	105.51	107.56	115.77	104.49	102.56	102.83	108.09	111.75	112.52	102.95	111.98	106.74	117.08	106.46	100.4	109.81	107.75	109.83	115.31	113.94
99.305	98.492	99.359	95.982	92.402	99.235	93.021	101.26	100.9	90.556	96.756	97.335	100.51	92.929	93.446	96.48	99.697	94.43	98.655	99.152	100.3	101.34	98.658	101.83	97.087	98.29	101.35	94.379	102.91	95.476	94.758	102.87	99.832	100.71	97.954	101.6	103.81	97.423	97.05	105.46	99.412	97.11	101.14	94.838	103.04	97.069	95.479	103.38	98.785	100.74
109.82	106.96	107.14	108	111.28	109.17	112.52	111.26	109.92	106.71	109.05	110.49	108.6	105.65	106.71	110.38	107.36	109.2	107.78	112.31	112.7	103.14	111.65	108.88	110.9	111.11	111.62	113.14	112.09	106.42	108.42	115.05	105.18	116.32	110.42	113.23	106.43	109.55	111.26	109.93	111.09	109.29	109.71	108.23	116.15	104.86	115.85	114.79	112.53	105.11
103.22	107.98	105.53	107.35	103.72	115.64	108.47	109.95	107.82	108.58	105.57	107.62	107.64	107.77	112.18	109.29	108.24	106.81	110.24	106.29	107.31	110.56	108.17	104.29	111.97	111	109.59	113.28	112.08	107.11	110.11	107.43	103.44	108.01	106.73	101.62	107.95	108.46	107	108.98	105.72	107.73	106.29	105.35	110.73	104.69	110.59	111.11	108.7	103.72
115.15	107.12	103.13	104.53	108.27	106.08	108.38	108.74	103.1	107.38	111.01	101.32	111.9	105.35	109.37	108.66	109.27	102.48	111.26	106.32	105.51	108.45	109.94	106.32	109.36	112.21	106.45	105.02	106.63	105.23	111.88	109.16	112.62	106.21	104.27	107.92	106.49	105.01	108.45	107.33	106.3	108.89	111.64	108.82	110.51	112.66	104.58	103.34	108.85	101.66
109.74	106.99	110.38	104.68	110.2	106.67	112.14	105.66	106.53	104.2	106.51	111.91	105.73	115.84	104.37	106.79	103.64	107.78	112.25	116.44	112.98	109.13	111.32	112	108	104.47	107.59	109.65	106.21	106.92	111.87	108.59	107.13	112.36	108.77	101.11	107.55	106.14	106.42	107.25	109.01	108.34	110.49	109.76	107.91	114.44	110.8	110.47	113.44	109.78
115.49	106.93	107.38	104.57	110.84	111.26	109.8	102.53	109.9	107.17	106.98	107.88	108.08	110.61	101.79	113.91	106.93	112.15	106.61	107.52	110.49	110.79	106.73	111.55	107.61	104.24	108.27	114.38	106.62	104.12	107.67	105.54	107.08	105.28	106.94	115.13	109.06	110.3	110.3	110.29	107.34	106.46	107.52	111.46	106.01	105.79	108.74	107.05	104.78	110.71
96.146	94.501	93.451	97.419	92.015	93.388	100.06	103.72	102.35	99.822	95.03	96.831	100.79	99.301	98.984	105.23	100.59	100.61	101.53	101.85	100.59	101.17	97.654	99.75	102.24	104.57	96.72	99.485	93.432	99.18	96.36	90.237	94.917	100.34	103.91	98.246	100.74	98.103	97.105	101.61	99.586	101.53	100.24	100.18	92.809	101.4	103.13	99.396	95.469	98.342
104.72	102.98	103.93	107.69	104.21	106.6	103.52	96.32	103.63	108.5	102.48	103.03	107.15	110.26	103.86	101.18	105.14	104.43	103.68	100.85	104.83	101.19	112.47	105.76	111.85	104.61	105.65	105.09	108.95	107.9	114.47	104.77	106.66	101.36	108.17	97.9	100.11	110.44	112.02	108.85	109.95	104.07	107.8	103.16	103.37	104.65	107	105	105.3	106.78
107.66	104.62	110.02	113.84	102.83	109.62	103.68	103.46	106.9	112.35	106.28	103.28	109.81	104.97	109.8	110.63	106.45	106.3	111.86	109.53	103.1	111.5	109.8	106.31	113.5	112.39	110.75	111.9	116.81	110.14	108.75	107.66	106.75	105.89	115.07	109.42	113.09	103.98	108.09	110.16	107.46	106.82	103.04	113.19	110.35	105.3	115.03	107.44	111.65	103.38
111.5	104.22	106.74	99.022	110.93	108.44	111.01	99.834	102.75	106.75	109	110.24	105.2	112.87	97.007	109.72	104.18	107.14	103.57	104.94	106.2	109.34	107.8	100.12	109.44	108.75	104.96	107.5	104.92	109.97	102.96	105.69	101.14	107.03	97.712	103.85	101.27	102.81	106.47	108.6	102.82	109.86	109.69	105.01	99.614	104.23	108.12	103.28	110.29	107.54
101.95	98.965	109.17	111.2	112.56	104.73	106.13	107.8	110.78	107.22	106.41	106.05	108.23	101.54	106.31	105.68	107.18	109.02	107.02	101.81	108.6	109.03	104.82	106.15	111.35	104.83	105.59	104.87	102.01	105.58	105.46	105.51	102.74	107.87	105.57	102.33	105.64	108.13	103.43	111.49	105.05	106.14	112.05	112.42	112.05	106.31	107.78	104.87	108.34	107.52
109.2	101.52	107.72	106.83	107.32	108	97.944	107.83	101.08	105.19	106.8	106.1	111.69	111.33	103.91	102.97	108.44	106.66	101.39	111.26	105.58	105.41	105.42	111.84	107.18	105.11	106.81	107.02	107	112.03	105.32	104.59	108.78	110.42	101.08	102.48	102.91	108.83	107.72	108.67	106.69	114.58	104.27	104.13	108.81	100.31	104.93	114.63	102.33	105.47
107.77	111.48	111.33	107.32	109.66	106.92	109.04	109.96	106.25	109.07	110.53	107.15	105.17	108.7	110.28	108.03	112.44	113.74	110.02	109.76	110.87	109.45	106.98	104.56	107.86	108	112.77	97.801	112.82	106.37	108.67	108.72	110.8	114.42	106.97	109.92	111.74	99.739	108.83	108.18	101.14	111.36	109.16	105.39	111.57	108.59	110.13	105.99	109.74	111.32
103.7	101.69	102.38	105.06	100.37	109.86	106.56	108.09	100.59	103.58	104.26	104.9	110.1	103.22	106.78	100.96	110.33	105.46	100.1	105.19	103.45	104.04	102.98	103.96	108.69	98.256	103.88	103.8	110.12	106.25	100.59	108.44	107.53	107.15	108.66	106.6	104.52	105.31	104.95	108.76	104.42	110.72	104.36	100.68	105.91	101.69	102.27	96.289	105.92	108.1
108.04	113.27	101.91	108.31	107.07	109.78	104.75	111.92	104.66	115.24	113.95	112.07	109.96	103.43	106.77	106.96	105.71	114.72	109.54	109.25	111.28	109.66	107.2	116.08	103.45	105.06	111.57	108.76	110.2	104.57	107.96	110.24	107.19	108.5	111.03	112.72	108.11	108.86	105.8	106.3	104.57	109.34	107.18	107.41	105.5	106.72	107.44	111.69	102.26	105.29
103.79	108.1	112.68	102.41	109.6	105.05	109.55	102.19	106.31	106.97	107.1	104.76	105.45	113.82	105.31	110.68	108.27	101	104.03	103.19	109.19	107.93	109.33	104.53	108.07	102.38	102.95	106.7	108.07	111.23	101.46	107.77	110.42	110.09	112.16	110.97	108.28	106.47	107.86	108.58	105.76	105.84	107.07	108.13	107.07	111.27	108.19	109.09	107.41	107.88
104.68	103.85	102.81	102.69	104.21	103	102.35	99.683	95.701	99.279	104.53	100.94	102.11	100.47	107.79	102.67	102.78	108.03	105.63	97.381	100.47	101.07	99.835	101.88	104.25	98.571	101.38	100.48	100.9	103.71	99.22	99.773	100.51	100.08	101.82	104.65	101.34	105.37	100.12	102.25	103.11	101.22	101.33	106.18	95.771	97.671	99.275	99.443	107.85	95.139
104.21	107.9	104.67	107.41	109.75	102.07	106.35	102.84	101.89	100.35	105.61	108.5	103.42	109.16	102.73	106.64	103.53	105.12	107.28	106.97	106.83	108.58	101.86	108.48	100.84	116.28	102.81	103.21	105.38	100.66	110.04	112.33	106.81	103.76	102.57	108.24	101.17	98.893	102.85	109.95	109.25	100.01	100.24	102.19	101.96	102.82	111.31	101.01	103.18	107.69
100.81	91.961	101.36	101.31	97.086	101.1	93.314	96.264	94.207	98.43	98.734	100.74	103.96	92.859	98.705	99.309	100.09	95.586	96.221	97.409	95.94	94.393	102.18	93.347	95.602	98.953	100.48	100.96	102.41	102.11	92.518	92.617	97.177	101.02	101.41	98.439	95.57	105.21	100.51	96.046	96.984	99.336	97.991	96.113	99.144	98.528	94.737	96.207	96.67	96.308
102.35	110.48	103.34	109.24	104.58	101.53	100.5	101.84	111.37	104.17	104.94	106.05	104.57	108.23	104.37	102.73	104.39	110.49	106.18	109.04	104.31	108.91	101.84	107.14	102.32	107.06	101.22	105.12	104.46	101.37	100.74	106.34	108.8	99.501	104.91	104.32	106.76	113.59	106.84	102.85	100.49	104.62	108.29	105.92	105.85	108.95	100.55	102.75	107.24	108.05
107.81	107.25	111.89	102.54	106.34	108.24	103.08	107.93	109.54	107.52	105.57	105.11	105.99	110.39	107.4	106.41	112.19	102.94	104.94	104.26	110.6	102.89	100.2	108.88	104.49	113.55	102.07	101.64	104.38	102.42	104.3	103.85	104.94	106	112.45	102.74	103.33	108.94	105.91	107.17	105.57	104.21	106.52	111.9	110.25	99.126	99.414	103.51	104.61	97.219
107.77	105.16	102.93	109.48	102.22	107.74	107.02	105.3	105.25	102.73	104.84	101.84	107.52	103.41	107.99	111.12	104.99	106.5	102.23	100.94	108.54	109.96	106.88	104.94	104.18	111.32	104.76	98.846	105.35	105.6	102.79	109.09	105.02	104.5	101.83	113.06	108.9	102.9	108.84	106.72	106.01	107.95	106.95	110.76	106.69	104.2	105.55	101.66	105.11	108.96
103.85	100.69	104.69	107	106.91	103.45	99.382	101.66	107.79	113.24	95.12	106.41	104.48	106.63	101.79	108.15	103.52	106.23	102.68	102.1	104.33	101.56	103.8	111.04	100.65	107.31	102.13	104.07	101.88	101.71	99.916	108.15	102.63	101.28	105.46	100.06	106.59	106.4	106.5	102.32	109.3	101.53	108.27	105.1	103.46	105.42	104.43	112.53	107.68	106.66
102.96	99.995	100.8	100.79	104.13	103.69	101.46	100.19	97.175	98.515	93.121	100.96	93.797	101.46	97.469	94.67	98.75	99.347	94.729	103.6	102.78	104.86	104.94	99.161	96.937	89.851	106.37	98.055	89.867	96.343	95.896	101.25	97.021	100.75	97.958	99.537	91.402	100.81	100.13	98.545	96.681	98.778	96.855	98.884	102.98	95.323	104.88	92.862	102.12	94.471
112.25	114.04	107.33	109.1	103.88	108.99	107.3	102.59	104.44	111.69	111.2	106.78	110.81	111.94	111.09	109.06	112.28	102.08	102.11	115.75	105.57	106.7	105.74	113.03	112.77	109.57	104.92	106.22	104.96	106.7	106.1	108.23	108.91	104.73	107.98	105.78	116.84	109.01	109.94	106.17	112.63	104.98	101.91	108.2	112.36	108.7	106.62	107.41	106.34	113.99
106.48	101.35	103.33	102.89	106.17	104.46	105.06	104.03	104.43	106	104.41	104.87	102.77	107.6	103.08	108.41	109.92	108.78	105.19	103.37	111.56	103.77	106.61	106.41	102.78	103.05	98.479	105.33	106.24	109.03	107.58	106.11	102.89	108.81	108.26	104.37	107.09	106.94	106.98	104.45	110.15	104.47	105.21	109.49	105.75	111.59	103.84	111.53	105.44	105.65
101.9	103.7	109.01	109.4	111.69	111.55	106.84	107	107.44	111.68	110.56	108.39	103.27	105.84	105.41	109.92	109.26	105.05	101.64	115.94	102.49	107.37	109.98	108.07	103.13	104.29	109.81	110.51	100.78	104.67	103.9	108.12	104.28	104.35	103.78	106.39	107.5	109.17	111.59	105.82	101.87	108.82	110.17	105.34	110.15	105	103.58	109.66	111.21	109.77
104.94	102.09	102.29	105.54	103.66	102.45	100.83	100.82	104.79	106.59	106.98	103.83	104.71	108.99	107.38	104.22	105.37	104.93	106.87	104.18	103.37	107.83	103.38	106.52	102.15	109.46	104.2	105.13	99.399	107.54	105.15	108.13	101.03	108.97	109.64	114.04	110.62	109.72	104.29	106.22	110.79	101.7	104.56	106.62	116.76	101.44	97.007	103.98	113.41	107.72
100.03	99.339	94.217	98.831	97.4	103.09	93.933	96.498	98.928	95.971	102.8	101.71	98.709	96.544	101.23	90.994	94.863	97.425	98.973	102.09	92.21	97.436	94.457	95.65	92.773	95.021	95.522	95.677	93.928	98.693	105.44	96.435	94.891	99.516	95.043	100.65	97.279	97.036	98.349	103	101.85	100.24	97.736	98.732	101.5	93.422	99.033	93.725	99.332	95.912
104.42	104.48	110.74	107.23	103.4	105.89	108.08	101.73	113.71	103.3	105.97	104.04	103.9	107.63	105.62	99.153	106.67	110.88	107.44	113.37	104.44	102.4	103.05	105.1	107.01	97.206	102.9	106.51	112.55	104.93	106.36	104.52	101.19	101.43	104.85	111.15	103.87	103.36	106.26	103.17	106.21	108.28	102.76	106.36	110.09	115.16	102.61	107.63	104.53	109.72
105.58	104.6	106.07	107.72	102.66	105.73	101.55	107.54	109.29	111.59	101.38	109.06	108.29	107.21	101.66	107.51	104.6	105.27	111.06	110.53	102.29	103.63	107.45	111.13	107.7	105.6	102.25	106.21	106.99	106.91	107.15	107.21	105.12	112	107.13	108.14	109.97	107.78	107.18	105.62	105.33	108.26	115.1	101.69	105.14	108.85	100.07	108.89	111.72	103.83
109.62	109.28	106.44	101.43	98.827	107.37	109.62	107.51	109.66	103.55	110.55	106.59	99.427	96.533	106.39	104.84	102.25	100.07	103.19	112.32	104.65	112.86	108.94	104.3	103.7	111.19	103.94	100.48	104.16	104.78	104.61	104.19	110.85	98.565	105.89	102.13	103.89	100.99	108.4	102.34	106.28	111.21	106.67	107.7	105.21	107.12	111.18	104.49	101.07	106.33
104.69	111	106.3	107.55	112.52	114.81	108.38	111.92	110.81	110.21	114.02	113.93	107.02	103.66	110.41	106.94	112.07	108.39	109.35	102.09	113.74	109.78	108.53	112.41	103.32	110.7	109.36	111.46	100.2	106.48	103.51	112.18	112.81	112.87	110.68	105.04	110.55	112.55	110.97	109.98	106.95	106.5	114.59	111.84	111	109.35	104.29	109.37	112.7	109
114.48	105.21	108.84	108.71	112.85	113.75	105.55	105.84	105.13	106.39	107.19	105.89	107.43	107.79	108.07	107.88	101.65	112.52	105.13	106.11	105.26	107.39	109.67	105.27	109.39	104.07	113.94	114.11	109	113.21	112.21	114.68	109.46	104.16	100.65	108.9	108.51	104.1	107.07	105.53	110.35	103.94	104.19	110.21	101.3	110.66	110.13	104.8	111.56	103.94
106.75	108.37	110.76	108.79	106.86	106.16	105.93	113.57	107.95	112.43	105.1	104.3	110.26	109.33	104.81	106.24	99.344	105.45	105.36	108.94	100.5	101.83	105.58	106.69	103.89	107.16	105	102.36	109.81	105.16	102.64	100.86	107.17	104.79	108.36	98.538	108.43	117.49	101.93	113.89	115.7	96.853	105.03	102.56	103.89	103.4	108.61	100.08	98.365	99.475
107.71	104.61	110.96	108.98	99.955	104.04	109.68	106.47	113.73	107.6	104.76	103.6	109.43	99.839	109.82	109.59	105.17	105.77	108.9	108.53	103.42	106.86	107.84	107.38	97.18	110.25	104.61	108.96	110.37	106.68	104.16	100.08	107.55	103.59	105.08	105.69	107.42	105.38	104.56	111.63	112.11	105.7	101.04	102.78	105.49	103.02	104.39	105.4	100.09	104.57
106.14	108.23	105.25	103.61	102.8	102.41	109.39	104.73	109.28	104.4	105.95	106.99	109.09	106.59	109.83	104.96	110.05	111.76	105.79	105.06	104.98	104.75	107.01	112.19	103.38	106.1	102.57	105.22	105.08	98.545	104.98	109.08	105.93	103.63	105.76	107.45	106.94	110.56	100.16	106.82	100.82	102.38	103.51	100.41	105.08	106.77	110.03	109.4	101.47	108.17
112.35	105.87	110.02	106.64	105.4	100.89	106.62	106.75	107.84	108	104.9	104.41	107.63	102.2	107.52	103.59	104.02	109.88	107.97	104.59	105.76	108.2	105.69	111.87	106.46	105.64	102.43	104.87	104.56	105.83	107.97	103.22	101.14	107.46	111.9	106.08	105.16	106.81	108.09	113.5	104.08	109.48	105.57	107.91	102.96	100.62	101.11	108.51	104.51	106.87
104.48	104.47	102.07	108.29	109.17	109.51	113.7	113.46	106.55	114.78	110.31	108.88	108.59	108.87	107.75	105.96	103.12	105.71	108.58	101.34	108.79	109.4	102.77	104.1	101.43	114.11	109.58	104.69	112.34	106.61	110.61	114.06	112.75	107.78	108.38	105.08	102.89	109.19	110.43	111.45	107.69	110.44	108.73	106.46	107.27	107.3	110.18	106.9	107.33	109.03
100.07	106.25	99.2	107.19	108.28	104.01	106.18	108.99	99.976	107.62	111.48	106.91	104.12	105.1	101.26	106.48	98.341	107.5	104.17	109.46	103.09	106.36	106.65	108.7	110.91	107.82	104.79	105.32	105.03	109.95	105.92	103.38	103.13	107.7	103.45	103.66	107.45	107.97	106.95	106.18	104.32	107.57	108.97	105.44	113.11	110.96	104.5	100.28	104.82	109.44
111.78	114.69	109.33	105.55	115.09	116.28	109.07	103.18	108.29	109.6	102.32	106.06	110.76	105.69	103.42	103.97	111.21	107.61	104.31	108.66	105.09	108.58	114.5	104.72	108.29	107.45	111.71	111.86	104.12	105.84	110.29	106.75	106.92	111.27	108.21	112.66	105.31	108.68	105.88	109.2	110.87	112.54	119.63	110	112.88	103.92	105.76	105.85	107.07	106.26
108.57	105.67	108.99	100.62	107.6	108.11	115.73	113.5	110.4	112.26	110.52	106.23	106.54	107.46	110.55	107.01	108.71	108.2	103.88	109.32	112.08	99.712	105.96	107.06	106.19	111.78	111.64	113.39	106.25	107.72	103.27	108.69	107.77	105.58	117.31	110.04	108.94	106.48	110.73	108.76	110	106.72	105.81	102.25	102.61	110.37	108.19	111.52	106.56	107.66
109.83	99.499	103.32	100.32	99.98	101.04	99.881	99.627	98.782	99.795	107.31	97.397	101.1	102.13	106.29	108.67	102.22	100.84	104.55	97.006	89.412	105.4	94.972	105.42	101.56	98.7	103.02	99.295	99.808	104.45	100.09	99.022	98.629	100.79	103.07	98.935	107.61	104.06	101.69	96.81	96.001	101.99	103.97	96.016	100.9	98.224	101.45	99.538	103.15	100.98
105.74	97.568	97.046	99.876	103.41	102.09	96.438	103.28	100.58	105.06	100.92	99.936	108.36	103.02	101.84	101.49	101.15	100.74	98.006	97.419	99.872	94.918	103.17	98.29	100.17	103.69	102.07	101.41	103.95	98.765	100.33	100.07	101.67	99.232	96.856	102.12	99.934	104.16	101.48	98.661	99.178	96.068	105.86	97.553	97.212	104.34	109.13	99.403	101.25	105.89
104.33	108.87	104.58	108.04	113.21	111.25	107.36	105.65	104.74	103.96	107.76	103.75	110.21	106.28	111.79	106.08	111.8	103.46	106.04	101.28	105.67	109.38	108.86	104.19	104.47	104.34	106.83	109.47	105.28	106.25	95.866	107.9	100.35	112.32	108.61	109.61	103.76	110.35	98.743	110.33	101.97	108.7	101.44	107.29	110.44	107.99	101.59	107.94	110.13	106.78
102.71	107.73	105.46	103.45	106.49	107.02	110.54	105.22	109.61	101.62	105.05	106.49	103.87	102.99	105.96	108.64	105.3	103.88	112.64	106.54	108.2	105.85	104.99	106.47	113.81	105.38	109.35	111.73	106.68	112.65	110.82	111.59	109.13	107.91	108.39	116.06	110.98	109.06	108.98	108.21	100.89	108.29	109.64	105.09	103	110.15	112.67	112.02	104.8	104.71
108.89	105.82	108.88	111.07	99.828	106.43	106.06	103.5	107.47	107.43	100.9	104.08	112.35	110.03	112.94	104.29	104.84	103.26	100.93	105.9	107.89	102.31	105.11	105.8	110.48	112.39	105.13	106.1	109.22	113.48	99.349	108.57	110.05	103.18	107.62	109.7	109.01	102.6	109.8	107.46	107.45	102.62	108.72	106.5	109.03	108.41	103.95	101.76	109.45	109.06
103.82	101.87	105.1	109.47	107.84	103.51	108.86	111.28	105.76	109.24	105.31	106.36	97.412	101.48	106.94	99.461	100.23	105.75	100.09	108.68	108.62	109.73	103.98	108.6	103.05	108.31	101.98	112.44	107.86	113.54	108.08	106.15	109.76	101.48	107.58	110.1	105.59	109.37	108.1	102.33	104.35	105.27	108.13	108.96	107.26	104.57	100.51	97.322	110.71	106.98
101.32	98.407	94.074	98.189	102.43	104.76	104.31	101.49	102.9	106.24	93.979	99.948	98.982	99.496	100.24	98.223	100.04	101.64	97.186	104.5	104.61	101.08	99.177	104.7	99.04	105.2	102.31	93.83	97.531	100.1	100	100.56	97.607	106.33	104.47	97.129	96.181	101.94	95.761	99.092	94.887	103.57	99.055	98.097	103.53	97.741	99.019	103.33	94.78	101.95
109.95	106.2	102.16	110.83	114.34	110.32	112.2	110.79	111.98	108.83	103.47	113.46	107.76	111.36	104.36	109.31	113.34	109.35	109.93	114.86	114.29	105.83	108.51	110.09	112.31	105.96	112.65	110.3	108.92	108.44	105.72	103.96	105.18	112.08	110.28	106.23	112.48	105.98	109.58	106.84	107.74	109.82	107.32	107.06	104.9	109.99	109.64	110.56	108.55	110.5
111.19	105.91	111.93	101.64	103.82	102.95	111.74	110.71	102.8	111.99	105.18	99.622	112.59	105.17	115.02	109.29	108.54	111.61	107.97	110.31	105.25	105.74	111.17	108.53	104.87	111.09	108.55	111.76	107.75	102.48	107.17	110	103.94	108.52	108.18	116.52	107.27	110.5	111.57	108.95	105.68	103.98	112.6	111.44	104.29	107.91	101.93	110.11	110.3	106.48
97.466	103.22	99.286	97.421	100.87	98.715	98.624	103.6	99.261	92.398	105.42	102.87	92.915	99.358	101.01	99.724	99.265	94.782	97.471	96.517	102.7	92.701	100.07	97.802	97.924	93.548	97.697	95.036	97.871	99.196	99.907	101.38	97.544	97.429	97.91	97.843	96.439	98.653	98.403	97.343	99.118	101.61	99.524	104.29	102.22	103.46	102.56	96.109	93.895	99.508
107.7	109.41	105	108.71	107.6	112.13	112.24	111.11	104.39	106.21	112.32	113.58	109.76	115.14	110	112.55	105.96	112.29	110.67	117.5	106.34	116.82	108.7	103.86	117.43	108.53	106.55	111.39	113.98	106.46	112.48	117.12	113.1	114.08	108.45	113.1	110.06	104.37	114.87	115.57	104.46	112.98	114.01	106.55	113.56	104.19	111.61	112.31	108.09	116.47
106.03	105.97	109.31	106.51	106.38	107.66	106.97	113.63	111.92	114.57	110.87	110.07	109.96	115.02	109.66	109.85	105.37	107.6	105.91	104.18	104.4	110.33	110.62	110.99	104.24	109.09	108.62	104.93	105.36	111.89	106.87	110.47	107.42	114.89	113.87	99.304	105.77	106.9	109.02	114.29	103.86	109.64	97.095	110.62	102.85	112.43	103.55	109.25	114.36	108.63
103.82	109.62	107.39	111.97	100.81	109.58	108.54	107.07	101.77	108.83	100	101.9	98.94	109.56	109.53	106.64	107.6	105.13	105.37	105.55	104.84	107.08	104.67	116.28	100.43	103.92	104.86	106.52	104.9	103.26	106.18	105.9	108.64	103.91	105.23	106.59	106.75	98.885	109.67	104.79	102.31	111.8	107.78	106.95	104.96	104.44	110.62	108.26	106.02	104.73
106.34	113.74	116.74	110.34	108.07	111.08	110.29	113.65	112.84	111.76	109.71	110.13	113.66	111.04	108.65	112.41	109.75	107	113.37	113.46	107.82	113.05	109.33	108.3	111.01	108.75	108	111.18	106.76	107.19	105.1	102.71	108.76	115	106.99	117.46	110	112.65	111.99	102.74	110.11	110.42	110.09	113.67	111.03	111.34	112.97	113.38	110.03	105.83
104.45	108.72	108.28	110.45	104.56	110.84	107.52	111.09	108.59	109	112.3	102.91	108.25	107.75	116.02	110.29	111.45	111.17	103.47	99.829	107.95	110.28	107.55	105.9	107.63	101.11	108.57	101.7	109.69	105.97	109.4	112.68	107.98	111.49	112.34	109.45	113.53	109	112.41	108.35	104.59	111.43	112.94	107.43	106.95	112.85	110.38	105.6	113.3	106.97
100.24	102.88	111.13	112.31	111.9	107.01	103.19	98.722	112.06	107	108.41	110.44	108.11	104.13	111.32	112.07	103.57	110.53	112.28	105.88	106.45	107.5	108.6	109.47	110.57	104.56	103.49	105.11	104.53	105.15	108.13	107.16	103.11	111.55	103.83	110.98	105.32	107.11	101.34	109.69	105.16	102.89	110.36	109.39	104.46	104.05	108.53	113.14	106.58	105.64
107.1	110.34	102.68	109.4	106.33	110.21	106.26	110.79	107.28	112.53	106.32	106.49	104.29	110.86	108.78	113.61	105.37	102.54	110.07	106.24	109.59	102.26	102.25	101.63	105.25	107.81	108.5	107.99	109.2	108.21	103.7	107.93	110.95	106.6	108.66	109.03	110.9	110.04	107.21	108.52	105.97	110.49	106.84	107.13	107.15	107.91	112.95	102.06	107.55	114.8
104.95	108.33	110.64	106.52	109.1	113.66	107.82	113.91	105.97	109.79	106.45	109.02	106.1	109.36	108.23	113.63	109.21	110.22	106.26	111.81	100.48	102.53	101.44	105.73	103.33	109.91	111.9	105.6	110.66	105.65	107.03	106.44	111.33	106.67	105.87	110.31	104.8	111.02	110.5	110.53	107.39	105.09	106.29	107.48	103.88	103.73	103.66	109.7	108.33	110.73
101.37	101.55	104.01	105.12	105.58	103.54	103.56	102.97	111.46	105.61	104.04	116.31	96.408	105.97	107.95	106.88	106.71	97.419	104.26	107.4	102.19	110.4	106.98	105.66	103.96	105.96	101.4	100.28	105.42	103.65	107.91	103.16	106.57	100.25	104.91	98.189	106.38	106.36	104.48	107.39	110.14	108.11	107.09	104.12	100.42	100.04	107.88	102.21	110.39	107.1
108.12	109.93	109.84	108.96	109.3	111.39	109.5	109.22	104.76	101.72	111.06	106.65	109.69	110.35	108	111.35	108.99	109.67	104.49	103.36	110.02	101.5	108.23	103.9	105.22	108.32	106.9	106.84	112.1	102.55	102.77	104.96	105.94	110.54	107.59	106.24	109.63	106.67	102.25	119.66	108.29	107.09	109.4	101.52	107.8	100.77	106.2	106.91	107.31	101.53
99.665	108.07	108.98	100.14	108.11	104.59	106.28	112.46	111.68	106.22	108.73	105.55	100.68	107.2	102.41	112.19	107.16	114.51	100.69	107.12	108.64	109.83	108.67	109.21	102.72	103.76	109.1	103.22	108.55	104.92	106.95	108.73	104.51	106.2	104.72	106.53	109.52	109.05	105.66	97.938	103.08	109.36	106.12	106.52	112.34	107.54	103.76	107.01	107.49	99.775
106.68	108.3	106.86	104.67	104.64	107.99	100.32	106.13	104.71	109.66	108.65	104.36	98.941	104.07	107.16	104.43	105.72	103.43	110.3	107.98	98.947	108.49	96.678	110.03	100.4	101.72	104.97	106.02	106.47	107.8	107.45	104.06	106.68	102.41	112.85	108.14	104.12	107.97	105.86	105.7	104.67	105.07	108	107.62	106.39	105.58	109.85	108.91	109.54	103.9
104.7	108.04	106.99	109.23	102.92	110.99	110.83	102.33	109.87	108.71	110.48	104.25	111.14	109.31	111.91	111.14	111.76	111.38	107.83	106.46	113.05	110.41	113.32	107.04	104	108.73	113.34	108.17	107.19	107.54	102.61	113.06	114.24	108.07	110.93	108.25	111.26	107.67	110.69	111.5	105.83	102.08	106.1	113.93	107.18	101.91	112.18	112.34	109.79	103.82
103.18	103.8	110.27	103.36	106.35	102.78	112.27	113.31	106.01	101.27	106.23	109.39	101.4	113.47	106.06	101.72	107.69	101.58	104.42	103.04	104	103.59	105.84	106.04	104.78	94.364	108.32	101.91	104.41	104.23	109.18	104.18	104.08	112.99	99.256	105.94	103.77	107.13	108.78	108.18	103.57	102.53	109.02	108.81	110.95	103.37	108.01	100.01	102.9	107.71
92.076	98.678	101.03	92.448	94.159	106.6	92.934	92.324	93.723	96.315	93.121	105.07	97.995	97.164	91.638	97.252	98.44	94.641	98.279	100.16	99.151	93.631	91.086	91.252	103.23	102.67	94.383	100.16	98.491	89.561	96.758	86.76	102.27	95.824	93.398	102.32	95.615	98.466	99.487	98.637	102.36	105.08	105.12	106.46	99.931	98.076	98.722	101.33	99.554	98.441
114.02	113.89	105.15	106.09	108.17	108.58	110.61	110.32	101.43	108.26	110.22	106.71	109.39	109.74	112.39	111.41	113.11	106.93	104.02	107.35	107.45	105.6	103.59	110.14	107.92	109.44	107.57	107.58	108.72	105.67	101.85	109.33	109.57	114.21	116.08	106.25	106.43	109.19	108.83	112.95	107.66	108.62	110.87	116.69	110.34	106.44	114.08	107.52	110.22	102.16
111.14	103.36	116	104.54	107.08	109.97	112.36	101.29	112.18	112.54	114	110.15	113.12	108.92	106.8	107.64	110.39	107.53	109.96	103.53	105.29	112.5	106.49	109.77	110.11	104.11	104.01	108.17	109.15	102.69	108.02	95.399	107.41	104.75	112.5	109.88	104.19	104.19	113.67	103.29	105.03	115.48	106.02	110.22	108.11	106.65	115.13	109.26	109.6	104.95
107.4	112.24	109.35	110.56	109.59	106.74	105.16	113.04	104.81	107.14	111.44	107.71	96.643	107.16	111.72	109.22	107.53	112.76	112.36	108.84	105.62	111.76	104.52	107.39	109.91	104.19	105.72	103.89	111.64	107.18	110.38	115.85	108.94	109.16	108.96	110.57	109.61	102.75	108.73	106.72	102.88	112.29	104.58	108.6	108.89	109.28	107.82	105.17	112.82	112.21
109	106.1	114.87	109.72	103.67	102.39	113.27	112.64	107.42	104.09	104.71	108.93	109.27	105.98	106.4	110.37	113.23	109.02	109.36	106.64	108.28	114.85	102.22	111.22	110.85	107.89	102.81	104.93	107.75	107.34	99.616	106.64	105.95	99.672	110.19	112.02	110.81	103.86	104.39	107.9	100.64	112.59	101.42	111.7	106.01	103.02	109.05	110.41	107.89	106.92
104.05	111.32	111.85	111.47	110.32	106.07	106.74	104.74	105.01	105.19	112.76	108.3	106.22	105.28	110.4	106.75	105.04	108.75	113.93	107.1	107.89	109.4	111.03	115.87	112.91	103	112.47	110.76	105.05	108.01	111.77	109.81	101.08	108.99	106.82	114.52	112.44	109.76	109	101.62	108.09	108.31	111.31	108.76	107.53	103.85	108.15	108.75	109.1	109.5
110.09	104.46	102.39	102.2	104.41	104.55	104.91	110.09	109.42	109.11	109.21	105.36	103.93	105.35	97.972	109.77	105.87	107.54	101.5	110.8	108.36	106.95	101.95	109.74	105.43	108.47	102.32	110.74	102.82	112.33	108.58	107.29	109.4	99.429	108.98	108.12	99.454	111.83	109.99	107.25	107.81	107.03	110.58	105.33	105.89	107.4	103.08	105.06	103.86	111.9
98.782	102.34	100.64	100.37	100.01	101.46	100.49	102.45	99.943	93.169	97.84	100.49	100.5	100.01	101.92	100.12	95.7	93.384	103.76	96.019	99.964	102.91	96.188	96.524	95.471	94.801	97.716	99.942	105.95	101.01	97.334	101.12	99.85	102.26	108.29	99.64	99.026	93.634	96.687	103.43	95.914	105	106.49	98.958	105.09	97.045	97.217	98.896	101.64	95.115
109.18	111.55	105.3	111.64	109.75	109.17	103.06	104.27	104.94	102.37	106.41	99.731	104.9	107.01	96.96	106.63	98.388	102.62	102.04	107.19	108.39	101.47	107.95	107.8	104.56	104.75	106.85	101.51	101.23	108.52	106.19	110.1	104.61	108.04	105.75	106.57	107.83	102.88	105.28	109.5	107.28	102.47	102	102.16	109.38	107.17	101.13	107.49	102.3	110.23
99.517	99.949	98.036	95.462	102.89	98.568	100.23	99.542	94.781	94.748	94.01	102.13	101.74	98.049	100.3	104.06	98.765	107.01	98.996	101.98	102.81	98.694	96.262	102.69	98.824	104.09	99.608	106.39	105	97.358	97.256	98.071	95.937	99.12	100.26	100.86	103.54	104.01	96.915	100.68	96.661	95.612	100.02	103	101.09	97.468	99.348	105.99	96.713	97.799
101.19	100.75	100.48	102.24	103.02	100.29	95.475	96.637	99.607	100.1	105.9	100.96	103.24	105.88	100.96	98.859	101.56	102.94	101.77	106.33	97.387	101.54	94.513	100.79	96.052	100.04	95.013	105.39	104.39	102.47	97.098	99.01	102.09	104.12	100.89	103.76	98.639	98.682	102.69	95.986	100.63	101.41	96.581	92.841	98.908	101	94.597	98.919	98.975	99.851
104.83	103.53	103.21	103.01	107.32	105.87	108.15	106.36	106.63	102.18	107.88	105.7	104.79	106.31	105.35	105.11	107.06	109.77	104.91	105.37	107.94	104.91	101.01	107.51	103.57	106.72	109.49	105.32	106.51	106.64	97.189	105.45	103.42	102.21	103.95	100.06	105.2	109.6	104.6	108.61	105.11	104.54	106.34	106.58	105.3	110.56	104.5	102.63	109.9	104.38
103.35	108.74	102.74	105.46	106.61	108.33	103.02	101.28	101.32	100.22	101.54	106.12	105.36	113.45	109.3	106.07	105.43	104.41	107.33	105.22	104.92	106.33	104.83	106.52	107.16	98.858	102.62	102.89	109.89	107.2	106.22	111.7	111.83	107.33	103.67	104.85	103.27	105.64	105.09	114.49	108.23	104.94	104.71	99.911	106.88	107.98	105.54	106.53	105.18	106.81
116.11	108.77	108.07	102.2	103.67	105.13	107.21	108.01	110.42	107.88	113.71	102.04	108.84	105.05	101.98	104.3	109.7	102.17	106.3	109.44	106.17	110.3	108.06	103.33	106.75	113.06	111.03	106.19	110.94	110.12	108.52	109.32	102.86	108.92	109.29	111.44	107.97	106.84	110.75	106.61	106.26	107.1	111.72	111.87	108.22	106.44	107.63	109.34	104.79	112.31
104.78	110.54	104.87	111.72	111.04	106.2	108.6	107.22	99.121	109.09	103.74	102.72	104.01	105.66	106.12	110.57	106.7	105.87	100.32	104.02	106.68	98.724	107.51	103.04	110.73	102.36	111.11	104.97	112.05	101.39	107.83	103.34	104.07	106.81	100.38	100.3	111.71	105.95	110.12	106.27	104.36	105.7	106.71	116.53	107.95	105.51	103.38	105.39	106.79	108.22
98.036	96.515	108.25	96.397	95.873	105.11	100.43	101.29	98.427	97.325	97.174	105.64	95.104	97.928	95.671	95.294	100.97	97.057	99.234	97.495	96.735	92.197	98.641	104.08	100.55	97.273	90.687	99.945	96.139	99.624	94.336	97.897	100.89	95.577	102.75	97.454	93.544	91.129	92.709	97.718	99.104	96.724	102.67	95.544	99.383	108.12	92.084	96.814	107.2	102.17
110	106.66	105.22	100.17	108.05	110.39	103.82	105.5	101.17	105.81	110.08	102.02	110.36	102.83	104.16	104.93	102.06	100.01	99.2	109.59	114.27	104.37	104.9	107.38	105.43	109.68	109.31	102.3	108.92	104.82	102.59	99.985	99.11	99.112	105.47	106.54	115.45	104.15	106.21	106.8	105.34	101.84	115.89	110.02	108.29	102.21	103.03	112.15	107.04	102.66
101.45	104.63	103.85	97.483	102.08	104.01	107.01	108.72	109.64	108.23	106.98	108.02	107.58	110.3	103.48	106.31	102.69	106.06	107.11	103.73	103.25	104.3	103.91	103.8	108.89	100.63	109.07	107.82	106.13	105.05	103.77	112.78	110.02	110.04	109.98	105.74	105.28	109.24	101.86	104.5	113.1	107.14	108.82	108.99	109.25	106.53	101.63	107.1	105.07	102.74
107.31	106.41	107.58	101.26	115.06	108.92	108.1	105.85	103.02	107.43	107.14	106.14	103.86	104.88	107.55	106.47	106.03	113.7	115.82	108.3	104.9	107.1	111.64	114.58	108.12	106.53	101.92	109.51	107.07	108.14	107.73	104.38	107.02	111.62	108.6	106.75	106.97	112.61	103.47	107.24	106.11	105.38	112.87	103.12	111.02	108.81	106.37	111.63	105.21	109.72
106.28	111.83	105.11	107.03	104.44	114.15	107.82	102.9	106.43	112.56	110.16	103.35	101.64	106.67	107.67	108.29	104.75	104.06	100.77	104.8	106.23	104.81	111.84	104.84	105.92	108.14	99.609	110.95	107.7	103.16	108.2	106.25	105.92	105.35	109.44	103.41	113.4	105.85	109.27	112.51	103.66	101.77	107.85	108.06	109.28	108.57	112.91	114.02	113.11	110.32
102.45	103.27	103.61	106.15	102.07	104.78	103.9	103.57	109.79	108.66	102.24	105.91	108.88	105.68	106.85	109.69	111.35	103.84	105.36	104.07	107.59	112.38	112.12	107.11	111.73	100.85	108.28	104.33	104.11	97.883	103.14	109.09	105.43	104.72	102.52	104.85	107.64	102.72	98.224	105.5	103.29	100.65	105.83	110.07	104.12	104.68	105.03	109.74	105.79	104.23
96.185	98.981	89.244	97.55	91.846	97.312	94.958	99.077	101.14	98.746	93.949	100.75	98.441	103.44	101.68	92.708	97.481	104.92	95.734	94.563	101	101.38	100.72	94.376	97.669	92.187	97.973	91.359	93.788	96.749	95.739	98.916	98.997	96.037	99.274	95.74	97.442	95.749	99.827	94.538	95.004	102.79	94.44	95.843	100.19	98.62	100.08	99.467	95.792	96.666
105.83	108.62	102.49	108.09	103.29	108.98	112.25	107.82	109.78	105.14	110.64	110.47	104.35	107.4	105.78	104.52	106.9	111.14	109.99	110.68	102.8	108.35	114.24	112.86	111.23	108.04	109.7	111.38	105.91	105.3	103.11	105.77	104.6	112.99	107.25	103.32	111.18	109.66	107.15	103.26	110.66	109.18	107.29	105.24	101.3	105	108.35	114.44	103.32	112.36
110.66	109.43	108.17	104.75	114.56	105.85	103.2	112.16	111.25	114.43	114.28	105.85	111.87	100.02	105.23	107.63	106.67	109.59	107.12	100.98	106.89	115.27	102.75	105.62	109.29	107.92	101.98	102.32	107.72	110.36	116.02	110.16	103.99	105.56	111.51	113.2	110.15	108.54	111.39	111.98	107.59	107.42	101.33	101.02	104.77	110.01	108.55	109.31	104.94	107.99
100.26	98.911	97.206	97.464	101.96	95.194	98.678	102.64	98.769	93.801	100	104.41	95.409	99.146	98.291	96.76	101.48	97.966	101.82	93.166	98.56	101.41	97.286	98.425	99.985	96.138	92.719	97.375	97.237	101.1	95.373	100.18	94.954	91.237	100.84	94.66	94.281	100.57	100.38	100.03	95.714	94.722	96.618	97.748	94.564	98.587	98.444	96.731	93.166	100.84
106.31	103.51	104.4	110.91	107.17	103.35	104.92	102.84	104.76	100.71	106.6	103.96	106.94	102.49	109.85	107.77	105.17	102.15	112.23	105.29	99.36	106.82	106.52	107.17	106.8	104.15	104.42	107.86	103.14	105.85	103.49	109.77	111.35	106.41	107.86	103.99	109.33	104.76	118.26	102.26	102.73	109.79	99.098	108.87	104.15	106.36	110.86	105.62	105.83	108.31
105.43	112.9	108.25	105.33	111.68	110.15	104.72	114.04	112.16	105.12	113.91	108.32	114.23	109.38	103.76	107.78	104.53	105.12	106.72	108.58	105.03	111.45	103.27	110.19	105.53	103.65	102.23	102.39	102.04	108.69	107.99	111.22	110.87	107.8	105.92	110.18	105.59	108.94	107.27	111.82	103.4	104.9	109.32	111.47	105.01	101.41	104.19	107.8	110.25	105.56
96.911	103.96	101.49	104.42	99.307	109.42	98.53	104.73	102.48	99.878	94.617	102.19	97.32	104.31	100.74	99.39	100.92	95.743	98.053	96.083	98.855	97.603	101.39	100.66	104.05	99.714	101.94	96.675	98.57	100.57	99.92	100.73	98.873	94.203	101.93	103.79	93.28	102.33	96.689	107.67	99.203	101.32	92.23	99.751	105.19	104.02	103.19	100.89	103.95	92.671
103.61	104.67	104.29	105.04	104.49	107.53	107.67	109.83	96.615	103.87	110.31	105.39	110.08	104.32	103.63	102.42	107.76	111.18	107.24	100.56	107.22	100.95	101.83	103.54	103.36	97.206	105.54	106.38	109.85	106.58	109.5	106.84	103.83	106.16	102.11	98.815	102.97	110	102.79	99.215	110.35	109.48	104.84	107.4	99.468	107.05	106.69	105.37	107.52	105.14
102.73	99.353	102.16	106.11	108.61	101.1	102.14	97.837	97.711	101.53	98.468	99.32	96.531	98.617	102.01	101.13	98.058	102.85	101.68	98.265	104.14	96.553	101.57	94.168	102.12	98.914	101.27	106.08	106.01	104.19	96.996	98.944	97.53	102.95	106.32	100.16	99.686	100.77	101.61	98.88	103.46	100.03	105.71	101.02	99.627	97.82	103.06	96.771	99.808	99.407
98.421	99.524	97.879	96.618	98.121	98.319	91.633	97.804	102.09	96.972	96.094	96.395	101.76	97.452	98.888	98.915	99.306	96.423	97.342	98.934	97.162	98.124	99.454	102.25	98.623	98.184	101.12	96.367	96.961	90.747	98.118	99.02	94.06	98.386	100.79	97.815	98.774	101.27	94.587	94.556	107.15	100.29	97.428	100.32	97.48	96.042	96.266	99.338	101.16	101.61
107.99	101.75	98.052	103.22	103.16	96.1	98.127	101.95	100.49	96.835	97.866	101.04	99.804	108.02	99.383	100.32	100.62	101.75	103.77	104.39	96.656	108.25	104.75	102.77	99.519	94.789	102.15	102.91	106.21	99.876	101.64	103.43	98.456	99.425	99.712	98.681	106.4	98.608	98.534	99.891	108.07	98.078	96.361	98.976	98.868	100.26	95.788	102.53	102.74	101.7
101.25	98.41	101.15	98.319	103.34	102.74	103.11	102.68	97.139	99.342	99.557	90.853	95.669	109.13	94.031	93.252	96.968	99.353	97.616	92.329	95.913	97.415	96.053	93.182	99.157	101.9	97.107	95.219	98.717	102.89	99.512	99.175	103.17	99.333	95.81	98.675	100.65	98.755	98.96	96.065	100.2	100.72	97.83	92.148	100.7	100.14	97.38	95.646	100.41	86.744
107.8	114.15	109.15	106.88	104.96	113.98	108.28	103.82	106.03	105.2	104.33	102.64	109.33	104.17	107.91	107.77	101.55	98.383	102.43	106.24	103.79	104.03	102.77	105.13	109.64	104.53	102.87	106.51	104.88	112.91	100.19	104.71	101.9	112.96	102.7	107.38	109.92	105.07	112.08	97.282	100.81	106.29	106.57	107.37	106.77	101.7	104.25	105.7	100.53	104.18
91.535	102.21	91.64	101.03	100.6	96.305	103.99	100.92	101.64	100.55	99.031	96.73	100.53	98.384	102.2	95.546	101.55	92.245	95.838	102.66	101.58	98.827	98.793	88.135	96.038	93.679	101	104.72	101.22	98.334	103.68	98.922	99.817	102.26	99.995	95.608	92.483	101.41	95.395	96.876	93.049	93.958	101.71	105.08	96.783	98.431	101.82	104.66	97.99	100.35
103.66	101.83	103.26	111.72	108.66	106.48	107.2	102.3	101.09	100.91	110.7	108.32	103.53	108.83	111.56	109.92	106.68	107.11	110.42	106.88	108.85	108.23	105.47	103.78	106.2	109.67	103.32	102	104.29	114.22	108.4	103.37	107.99	105.64	107.13	107.69	101.87	106.79	110.74	107.26	106.99	105.52	108.8	108.24	104.82	106.81	95.869	105.75	94.288	102.23
104.36	107.86	114.39	103.66	107.85	110.92	105.67	105.61	105.99	103.58	107.11	111.99	108.08	110.26	110.22	111.93	103.98	107.64	109.47	111.08	109.51	104.33	108.99	112.35	108.99	102.25	105.53	112.14	106.9	108.41	109.91	109.7	107.43	110.33	108.95	109.93	104.25	104.16	115.53	108.12	108.46	112.61	105.05	111.72	111.35	107.44	109.23	109.05	110.64	106.05
114.73	111.15	106.73	101.48	103.3	104.18	106.29	99.99	103.46	111.65	101.67	106.64	102.07	99.884	105.62	107.09	108.83	104.83	106.97	104.33	105.46	101.38	102.61	105.18	104.08	110.96	103.24	103.41	111.6	104.56	106.44	103.24	103.94	112.73	106.12	106.85	107.29	106.92	104.72	110.52	109.76	103.21	101.93	106.58	104.02	107.89	104.12	109.28	105.22	111.65
107.4	105.21	99.446	100.82	106.42	104.81	108.36	106.87	102.5	104.17	99.038	108.57	107.2	104.58	109.65	102.99	106.15	104.79	102.35	105.54	107.33	106.45	111.95	110	111.22	105.99	103.87	105.07	105.39	111.92	106.57	109.99	100.48	100.91	102.38	110.93	103.19	105.64	112.39	106.11	105.87	109.47	105.35	110.36	110.72	101.35	101.38	101.71	102.86	112.23
103.24	105.44	103.54	104.71	107.46	104.31	109.53	106.74	102.47	103.18	103.23	108.37	99.419	100.84	108.11	100.04	106.5	108.71	99.548	104.46	98.593	102.18	104.77	102.8	109.1	103.47	106.82	106.28	105.73	100.32	103.84	109.2	105.01	106.9	106.5	102.51	111.25	105.33	98.969	107.92	107.61	103.57	109.35	107.07	108.66	106.72	105.43	106.52	105.54	105.25
105.14	104.39	105.9	107.6	99.796	104.21	106.36	103.09	107.37	107.42	109.43	101.58	107.73	105.17	105.48	97.257	106.15	107.85	101.85	106.66	111.81	103.07	102.23	106.6	109.65	101.71	100.98	103.51	102.46	105.16	103.08	103.2	103.08	104.41	97.771	101.01	101.6	107.15	102.77	107.7	107.85	106.71	103	110.71	106.84	104.2	105.39	108.06	105.29	100.69
104.75	107.49	104.74	108.05	105.03	100.9	108.25	108.92	105.4	107.27	107.81	103.19	108.08	108.15	105.57	106.68	107.4	101.36	105.48	104.35	110.64	103.03	106.43	102.53	99.333	109.44	110.8	103.36	106.7	109.11	104.72	108.91	104.15	108.24	101.63	104.53	112.47	105.87	104.44	104.98	105.31	99.949	108.07	110.24	103.35	107	108.82	103.44	104.98	108.35
108.68	113.37	104.26	106.82	104.98	103.94	108.36	111.36	107.47	107.31	109.19	107.43	107.79	109.59	109.66	109.13	106.07	115.37	113.33	102.29	113.09	104.45	111.18	109.02	111.45	110.57	111.67	106.62	102.4	103.49	109.92	111.45	110.38	111.31	102.95	105.85	106.58	109.1	110.88	106.76	105.84	109.63	106.58	109.32	106.28	106.15	115.98	104.58	111.66	108.51
102.47	108.81	102.64	100.55	113	110.56	104.67	104.84	106.29	111.67	110.27	104.26	115.86	108.58	107.98	110.87	108.68	100.39	108.84	106.35	102.54	110.92	105.53	103.94	109.63	108.13	109.58	105.76	112.46	109.12	108.25	110.18	108.24	101.58	111.87	109.73	111.32	108.77	114.23	112.09	106.76	109.26	108.46	106.56	111.02	107.57	109.39	111.06	109.21	108.8
106.65	106.07	109.38	103.44	104.87	110.58	104.26	110.78	104.21	104.85	103.15	104.15	99.956	107.7	105.7	108.39	103.16	109.56	103.39	105.11	107.93	114.62	110.25	102.86	107.41	109.2	111.84	103.87	103.85	104.05	102.22	108.39	109.52	107.89	111.7	105.73	105.26	108.5	106.95	111.32	105.5	108.22	109.83	105.36	106.04	108.76	104.45	106.08	103.3	110.04
96.429	91.264	100.13	99.164	101.99	101.13	100.91	97.892	96.607	102.81	100.18	100.67	94.51	96.301	101.23	98.705	102.97	98.318	101.93	92.128	99.873	104.01	99.331	98.435	96.515	91.285	101.14	101.07	106.05	97.221	98.416	102.38	93.116	102.25	94.518	102.04	98.92	99.549	95.974	99.371	94.801	94.184	104.36	97.206	95.44	97.106	96.231	101.38	99.884	96.331
116.81	108.25	115.37	111.37	107.84	104.19	105.8	103.51	112.93	103.64	107.27	107.19	108.26	112.46	111.37	110.48	111.9	103.76	108.9	102.84	106.47	104.62	101.35	104.91	110.22	110.73	109.51	104.2	108.57	107.89	102	107	114.7	110.38	104.99	105.91	112.96	111.92	103.4	106.71	102.14	108.52	99.182	110.38	103.43	104.74	115.93	109.98	104.72	110.92
103.06	101.86	102.54	102.66	106.63	102.38	103.27	100.22	96.955	102.72	104.88	109.39	109.18	96.538	100.59	100.86	94.187	96.348	100.87	98.592	98.119	101.32	94.984	97.238	103.39	103.58	99.258	100.63	102.13	97.272	101.46	98.62	93.582	96.701	98.212	98.22	102.57	100.46	100.03	100.37	100.3	98.985	104.97	99.192	100.84	94.81	96.039	99.607	102.94	97.04
104.44	105.85	104.29	106.96	108.02	109.69	106.28	106.83	110.35	113	109.79	101.73	105.18	106.75	105.02	108.42	95.234	109.98	104.89	102.58	96.923	103.49	110.18	102.39	106.54	103.25	101.64	100.01	104.45	105.38	109.93	112.62	106.57	108.58	106.82	100.45	105.39	108.87	108.52	108.19	99.062	101.97	103.21	105.83	100.19	109.9	104.93	109.83	108.39	105.29
101.91	92.201	102	97.182	94.745	95.638	98.976	93.556	99.501	100.69	96.445	100.88	102.83	97.694	97.208	92.527	98.287	99.88	108.75	95.234	107.3	102.29	98.906	94.069	96.75	89.206	98.959	98.329	95.6	104.26	99.107	100.96	103.63	100.13	97.506	96.511	91.752	97.798	98.757	95.613	101.24	105.06	93.188	94.701	103.37	99.668	95.507	99.736	95.809	95.814
106.76	110.61	106.78	103.39	111.35	114.73	114.18	106.1	106.07	108.49	112.22	107.85	104.01	106.58	103.33	113.14	109	104.44	112.97	103.71	112.12	106.76	105.54	107.41	108.72	107.8	108.7	102.43	109.48	105.38	105.69	111.1	104.64	109.09	108.09	110.6	109.46	102.89	110.09	111.53	111.92	116.61	102.13	111.96	106.16	104.32	105.4	108.23	108.69	105.46
111.18	105.77	103.97	102.9	105.77	104.66	106.67	110.62	103.73	106.16	106.24	106.72	105.23	104.78	103.96	111.69	104.07	101.17	106.21	105.3	106.38	102.65	103.01	108.38	104.47	105.56	106.82	115.64	107.3	107.52	100.2	107.36	100.69	107.38	104.76	103.56	105.3	104.74	106.17	107.85	104.55	105.83	106.65	114.69	101.51	116.6	107.28	108.85	102.44	101.5
106.67	109.66	103.37	103.2	109.76	106.53	105.19	105.97	106.71	103.94	107.9	108.11	108.38	111.1	110.32	105.67	102.03	109.18	109.53	110.99	103.55	107.85	109.72	106.94	107.18	106.47	111.93	109.36	103.58	110.54	103.77	105.87	114.32	107.78	109.71	102.81	108.72	110.77	105.9	108.86	106.4	107.85	105.58	104.78	112.38	104.38	107.3	105.13	109.88	102.97
104.81	104.47	106.93	105.34	108.87	105.65	110.62	106.13	102.67	101.55	107.36	104.8	106.83	108.15	107.47	104.79	102.84	100.3	102.05	107.78	106.13	109.36	109.66	113.7	101.78	103.69	105.38	102.12	95.834	106.72	100.65	113.03	98.277	99.144	110.04	102.08	108.85	108.44	106.12	105.03	106.26	106.47	104.07	100.58	106.45	104.73	109.95	108.68	106.4	105.47
109.92	99.834	108.03	101.77	107.43	107.19	107.12	108.74	112.84	100.94	106.88	107.01	104.45	107.92	106.14	105.39	106.66	104.38	100.86	107.76	107.96	101.53	105.75	104.24	100.42	105.6	109.56	105.66	105.22	107.11	102.53	110.85	101.65	104.05	105.37	105.77	109.13	105.46	100.8	106.82	112.59	101.74	108.12	105.24	108.89	102.3	104.38	114.97	105.27	109.7
107.92	110.47	111.05	101.48	103.95	104.64	107.71	105.35	108.11	106.03	106.12	112.4	106.06	110.48	107.25	102.6	113.09	110.54	101.12	109.31	110.71	109.82	103.34	109.19	102.43	103.63	103.95	108.8	112.69	106.67	111.61	105.6	108.32	110.43	112.02	107.06	96.776	110.38	102.09	105.13	109.17	108.91	104.02	111.83	106.36	103.78	108.78	109.59	107.87	110.26
98.846	99.429	104.26	102.76	99.065	104.19	99.209	99.652	101.42	97.924	103.59	107.09	100.92	99.473	96.532	99.776	101.4	98.35	103.66	105.13	109.69	99.218	98.648	101.16	104.1	102.74	101.58	102.29	99.393	103.28	99.112	99.186	101.54	100.05	97.511	99.081	103.15	99.976	109.18	103.7	106.51	98.718	97.408	102.84	100.5	98.222	95.669	97.021	101.47	102.56
110.27	113.92	107.5	112.14	105.23	100.39	114.26	108.89	108.24	107.37	110.84	106.25	100.02	100.77	117.09	105.69	108.6	106.52	108.08	112.23	113.09	114.74	114.93	109.08	106.28	102.19	112.44	106.52	105.62	108.03	113.57	108.21	108.51	111.53	112.37	108.67	110.14	104.12	109.21	105.43	109.05	109.9	110.56	117.34	105.55	103.16	103.91	107.74	111.48	104.02
102.26	102.7	96.468	94.364	98.034	94.143	100.32	96.152	95.714	97.619	93.603	92.918	95.826	102.25	100.79	95.913	96.513	97.831	94.653	105.39	101.04	94.141	103.25	96.078	94.299	99.934	101.41	94.991	104.31	103.05	103.6	98.11	95.388	98.207	94.912	99.137	99.546	91.087	97.524	99.529	96.787	103.74	100.76	102.07	102.44	99.197	103.08	97.733	104.27	101.08
102.92	103.47	101.09	110.34	106.51	106.09	104.88	99.712	99.168	108.56	103.65	110.58	99.883	102.11	103.48	110.95	98.367	102.54	110.27	111.42	111.77	102.64	102.03	102.26	104.93	106.36	104.97	103.09	106.14	101.29	107.99	102.18	102.09	109.42	107.49	100.68	105.19	98.12	105.25	107.5	109.07	107.89	108.58	101.93	102.44	105.26	105.42	106.38	103.49	99.213
103.33	108.91	107.19	114.42	107.74	107.2	108.45	107.07	112.95	113.37	105.76	108.39	109.66	111.24	114.27	103.17	110.99	110.74	108.33	113.28	113.6	109.7	106.91	110.7	106.57	104.85	106.44	109.84	107.84	105.44	106.9	105.57	107.69	102.4	113.15	107.25	110.05	113.57	107.26	106.16	110.35	106.13	108.29	111.81	113.88	104.94	106.5	99.098	114.52	107.89
105.34	106.71	106.48	110.89	104.1	102.86	105.77	104.15	104.71	103.91	109.18	104.93	108.67	109.73	108.35	103.57	102.52	102.61	109.6	105.22	104.86	104.48	109.78	105.46	105.47	104.37	103.39	115.1	105.39	112.09	107.8	106.95	107.84	104.06	107.3	105.69	103.7	112.43	109.14	105.66	104.91	106.44	109	107.28	107.39	107.75	107.93	100.2	100.72	108.15
109.39	109.04	104.51	103.75	106.15	101.38	106.37	102.37	106.05	102.69	106.55	104.75	101.09	105	108.18	103.69	100.14	101.13	97.412	105.85	106.52	104.67	110.28	103.27	102.42	109.42	100.03	99.098	111.09	100.82	107.71	110.04	106.07	107.6	101.88	104.36	106.8	105.52	106.72	103.35	105.92	105.75	106.13	100.28	104.81	110.12	105.17	108.84	105.07	109.27
99.207	95.826	101.46	105.43	95.858	93.461	100.21	99.855	102.74	104.41	98.234	98.635	95.966	97.8	100.4	98.427	102.58	97.114	93.189	104.17	101.99	101.15	96.012	98.833	93.911	92.439	94.264	95.045	92.553	101.97	94.107	100.46	100.77	90.504	98.349	102.09	103.97	98.176	98.647	97.248	99.02	94.266	98.996	99.896	101.78	98.763	95.122	99.386	106.25	96.121
113.79	113.72	112.33	108.97	110.81	102.92	112.39	106.59	111.84	109.8	112.05	106.7	111.25	110.91	113.81	107.42	105.9	111.87	103.78	110.99	113.98	114.66	109.48	108.81	114.27	107.98	110.33	112.4	102.37	109.78	104.63	110.3	114.34	112.32	113.09	111.11	112.87	117.56	115.17	110.81	108.11	105.92	108.74	109	110.66	110.22	109.83	108.98	108.52	113.51
96.731	88.473	101.07	101.96	98.226	98.645	101.03	87.86	98.919	101.21	104.67	91.037	101.34	95.015	94.931	92.796	101.1	89.22	100.9	99.965	94.14	100.45	100.05	94.554	102.39	98.784	97.002	96.417	100.53	100.05	92.834	104.06	93.834	94.872	102.74	97.191	94.356	97.208	99.583	104.56	93.059	95.506	93.974	101.76	96.253	96.365	93.182	98.27	103.34	91.974
102.83	108.37	112.25	112.35	102.21	103.29	106.72	105.44	106.23	104.61	108.92	114.2	106.61	107.36	106.72	111.19	108.08	101.85	100.07	108.38	111.71	111.17	113.92	110.53	111.82	108.92	109.18	106.83	108.66	100.59	109.66	111.91	104.4	110.42	111.61	110.65	103.54	108.32	107.16	110.52	107.6	104.82	110.94	107.64	108.7	105.24	113.36	100.86	101.42	108.34
104.23	105.98	101.66	106.7	103.57	101.84	98.426	104.42	104.5	104.68	106.73	103.99	101.01	100.69	107.54	104.05	112.21	104.34	105.16	102.21	104.44	99.809	108.37	103.21	111.35	114.23	101.66	102.49	110.67	104.96	108.42	105.19	107.09	104.49	102.12	105.7	101.37	103.95	103.61	103.31	104.86	107.29	107.73	108.25	106.29	101.15	101.23	106.3	106.46	107.5
103.49	102.51	107.87	102.99	110.77	111.4	111.37	109.25	106.34	105.43	102.95	106.96	102.75	104.72	107.33	107.83	106.39	106.99	103.01	110.13	101.33	100.84	101.82	105.45	107.69	110.01	103.45	109.14	105.04	105.63	100.68	110.93	106.58	107.1	106.55	106.6	101.35	105.17	108.4	104.02	103.21	105.79	111.64	109.73	105.54	105.53	104.57	111.81	102.17	106.97
108.54	103.73	108.25	106.25	105.31	107.74	109.52	107.9	114.65	105.25	101.59	107.28	115.3	108.79	106.58	108.86	108.36	112.94	111.7	107.21	103.93	105.17	100.8	106.29	110.39	109.15	103.43	109.58	114.58	105.31	111.47	101.4	109.6	104.83	111.55	106.89	107.77	108.45	113.47	108.39	104.6	108.18	105.75	105.99	110.99	108.6	108.85	106.13	106.98	104.01
106.38	104.19	107.23	108.29	111.33	108.41	111.17	109.29	101.21	110.06	109.68	111.28	114.59	107.15	104.64	109.53	110.91	116.08	110.8	112.59	113.75	104.24	112.97	106.43	112.95	107.23	112.62	111.97	102.61	107.17	112.06	111.5	104.47	108.21	108.21	106.91	110.41	110.73	113.09	109.81	115.2	113.78	112.43	104.51	114	108.11	109.07	115.33	110.63	106.84
103.49	111.82	98.342	105.26	106.85	105.05	111.93	107	105.67	110.61	105.79	102.26	106.72	105.62	109.78	111.13	105.76	105.1	110.08	103.96	105.47	105.53	101.62	102.61	102.56	105.33	109.15	109.89	105.05	107.97	109.65	103.16	104.79	112.28	107.75	107.49	101.62	105.04	98.536	103.38	107.09	106.36	109.37	110.04	103.43	106.74	107.89	105.34	104.39	104.24
103.56	112.72	109.16	114.36	115.29	112.39	110.77	110.27	107.49	109.55	108.1	113.79	104.55	107.8	103.52	116.72	105.64	103.8	106.89	105.93	105.07	114.4	107.31	114.99	107.53	110.83	104.65	107.78	101.7	111.39	107.52	103.53	110.99	111.69	109.75	106.39	106.87	106.97	112.22	107.93	103.56	105	108.45	106.35	105.34	108.05	107.66	115.33	115.57	109.08
105.12	100.83	108.26	102.31	101.77	106.52	108.93	101.95	112.26	106.88	102.8	107.28	106.11	99.762	108.28	104.73	107.46	107.6	106.12	106.17	104.31	105.47	104.47	109.47	107.3	109.46	109.04	106.96	106.12	102.11	108.69	108.23	99.852	110.78	99.702	104.24	103.75	110.82	105.43	104.58	106.65	108.93	104.03	102.24	104.39	101.99	107.53	99.947	108.66	104.21
98.15	97.937	101.06	97.019	97.241	95.27	103.28	103.64	100.39	100.5	97.877	98.22	95.602	101.26	93.962	96.605	96.826	97.865	98.972	98.549	99.167	102.02	95.955	93.807	101.13	100.23	95.307	98.712	98.145	95.566	102.78	95.515	102.44	94.864	97.543	103.21	98.573	97.673	97.11	100.12	100.93	109.28	103.32	104.06	90.516	99.7	93.195	96.967	99.196	98.033
111.13	111.29	108.64	114.3	112.86	106.94	107.35	108.39	106.7	106.92	102.04	111.86	112.04	102.85	112.34	111.17	112.56	104.28	107.98	101.57	107.79	114.85	108.19	109.8	106.47	108.24	109.84	107.16	104.14	106.77	110.06	109.24	114.5	107.8	109.57	103.9	110.69	105.12	109.33	104.26	106.33	113.3	107.27	107.31	111.15	110.64	103.37	109.51	106.79	112.97
99.3	98.197	96.565	95.566	93.889	96.301	93.866	95.735	97.014	93.136	102.67	99.871	98.754	101.75	103.52	100.55	93.331	96.929	98.744	94.924	97.545	94.317	102.43	103.42	97.81	100.45	102.27	99.991	96.357	97.751	99.611	98.515	105.1	98.262	102.76	99.191	91.152	99.056	96.887	107.54	96.269	101.49	100.41	96.834	95.15	99.643	97.326	98.135	94.501	99.62
96.176	92.01	101.69	108.44	98.698	102.88	101.53	99.754	94.124	92.794	91.239	97.941	101.76	87.784	104.83	97.843	99.962	97.629	99.785	96.418	100.54	97.452	99.262	103.9	98.777	98.944	96.55	101.59	98.797	99.062	97.088	98.677	101.46	98.268	100.7	96.511	97.688	100.26	98.451	96.288	98.212	101.23	96.725	94.849	101	100.38	103.96	97.107	102.67	107.88
108.02	103.5	105.17	107.79	101	107.25	108.22	104.36	109.02	103.95	106.4	96.847	108.68	100.1	106.16	109.47	110.28	109.59	108.9	106.46	103.42	102.67	108.72	108.75	108.21	106.44	104.11	106.97	106.36	106.43	104.61	102.41	108.33	109.09	109.29	106.8	106.75	108.07	105.89	100.73	112.29	101.55	104.39	107.44	109.3	112.29	104.43	107.88	96.438	97.562
103.94	103.97	94.245	102.37	108.35	100.83	97.777	104.62	96.763	104.89	98.901	100.86	97.904	106.55	95.019	104.61	99.554	103.27	98.639	97.586	98.872	101.87	99.621	100.73	99.338	100.8	102.37	96.141	101.14	100.67	101.32	100.53	95.432	105.87	99.898	97.4	103.84	99.026	100.86	101.93	104.97	101.86	102.55	102.33	99.334	100.86	101.08	101.28	103.14	98.561
101.54	100.56	91.424	94.72	98.373	99.958	98.176	101.71	102.93	99.966	100.39	99.436	110.68	95.28	96.486	103.51	100.83	99.488	106.91	103.47	100.83	103.39	98.203	98.513	98.82	92.513	100.42	97.566	104.31	100.41	98.225	101.93	105.09	101.69	98.659	103.46	103.21	100.14	104.46	99.839	100.23	98.241	101.13	103.33	97.568	97.138	101.21	97.522	101.76	102.85
103.93	107.81	106.35	101.42	112.3	108.97	105.96	102.96	96.143	107.18	111.54	109.87	111.5	106.8	107.77	104.69	109.73	104.54	109.6	99.688	102.05	108.49	98.919	106.66	106.16	108.95	104.11	104.38	103.68	107.24	102.32	106.65	102.83	105.88	104.68	113.03	101.98	104.79	108.87	103.43	104.82	108.51	100.28	112.37	105.55	108.28	112.22	103.1	106.96	104.93
109.94	109.5	102.62	104.81	109.45	103.05	108.01	106.77	109.7	108.49	97.412	101.81	112.64	106.33	103.41	103.19	108.65	102.3	108.53	105	100.79	104.38	107.57	107.72	105.69	111.89	106.8	105.14	105.66	101.47	100.6	107.6	102.01	106.68	110.38	101.68	106.4	104.63	105.38	107.59	106.75	109.71	107.43	109.22	105.84	109.04	104.81	107.83	106.66	110.88
101.91	96.746	99.945	97.387	103.74	105.53	95.628	94.491	99.288	98.335	90.46	101.44	102.36	103.2	93.907	99.051	97.652	103.24	100	95.355	93.405	108.92	91.802	102.28	104.9	94.007	93.492	90.663	99.65	95.532	97.892	91.606	96.888	100.4	96.284	96.175	100.38	106.12	102.61	105.88	95.054	88.141	101.5	93.327	92.842	97.326	93.686	104.43	101.58	97.832
107.46	116.19	108.72	105.58	111.06	104.69	104.28	106.29	99.255	106.7	109.65	108.59	107.11	110.93	104.54	109.62	107.69	105.35	107.92	110.13	100.28	109.55	101.58	112.28	110	109.23	108.93	105.74	105.01	107.63	110.46	102.99	107.66	107.95	104.3	102.98	107.38	104.26	101.52	110.92	114	101.84	106.76	102.87	101.68	105.87	100.04	102.6	107.29	105.33
101.96	105.15	97.361	97.939	95.881	96.491	98.39	94.91	100.03	92.759	95.947	105.21	98.337	102.46	90.854	97.157	99.788	96.471	91.246	98.377	99.308	96.144	102.06	96.599	94.097	95.162	104.29	100.69	104.32	100.42	99.593	99.645	96.073	96.222	97.875	102.78	97.209	95.534	100.53	98.033	96.944	99.649	100.72	96.317	100.42	99.633	99.419	100.55	99.486	99.877
105.07	108.42	98.761	103.65	104.85	107.34	105.94	104.43	102.56	103.62	103.64	100.34	103.09	96.798	108.75	104.91	104.77	108.13	104.68	105.16	105.61	106.36	99.449	107.86	109.44	108.91	105.31	103.27	100.1	104.81	105.11	102.75	102.06	102.02	105.11	104.81	106.71	108.85	106.09	101.03	105.16	108.7	108.66	104.62	104.29	104.27	99.796	107.57	104.7	107.04
96.393	98.861	93.706	98.855	98.238	104.21	99.58	98.787	102.16	96.078	98.646	97.398	101.76	101.24	95.858	98.425	102.28	98.041	105.81	97.104	100.95	98.994	101	94.743	97.903	102.54	98.099	100.95	98.788	93.935	96.932	94.635	105.79	99.008	103.21	94.449	97.903	95.419	99.897	97.502	101.33	99.277	96.875	98.793	104.42	105.95	103.4	101.53	102.38	99.216
106.72	109.91	101.35	104.24	105.73	108.83	103.96	100.07	106.44	103.34	102.63	107.75	105.1	96.865	109.61	109.4	111.4	107.26	107.5	101.24	110.48	106.92	113.85	101.73	102.54	104.15	101.2	99.66	105.58	103.71	101.18	113.45	104.66	108.64	102.1	107.45	104.49	113.4	108.57	105.4	107.63	104.55	102.98	102.46	103.91	100.3	109.04	99.952	106.86	105.71
92.148	97.957	101.6	102.86	96.129	102.1	99.588	93.545	97.519	97.109	99.67	95.538	97.215	99.856	99.012	97.13	101.28	95.541	90.124	98.239	95.972	101.52	103.1	92.442	98.52	104.38	100.45	98.693	92.617	98.029	102.68	96.253	100.73	94.663	94.385	95.11	100.32	95.82	98.815	88.761	98.101	98.611	102.33	100.96	94.677	103.92	98.961	87.206	93.941	102.77
107.29	107.17	112.92	105.23	110.5	102.14	108.35	102.96	107.67	109.78	105	112.75	109.37	104.59	104.74	107.8	102.93	105.36	112.87	116.08	110.64	109.95	104.97	108.2	117.73	105.92	112.74	108.38	107.41	108.53	99.992	107.22	113.8	106.4	108.68	112.12	100.29	109.48	108.77	106.57	116.28	109.7	106.77	110.41	107.1	111.78	108.1	107.14	107.17	106.28
103.37	104.59	99.484	112.33	105.53	109.2	105.21	106.11	104.32	107.5	104.43	103.85	112.07	107.85	105.87	111.04	103.01	106.7	105.27	111.11	98.16	110.43	109.78	105.27	114.81	113.22	105.77	103.27	103.53	105.11	113.23	103.96	104.53	103.45	104.79	102.6	106.66	110.29	104.72	97.398	105.62	102.41	102.8	103.7	107.02	103.54	104.71	103.04	108.92	113.23
101.12	105.23	102.59	95.255	100.15	100.1	106.95	106.55	104.35	106.99	103.97	112.1	100.89	106.23	92.937	101.55	99.667	102.98	104.16	103.06	110.05	101.81	110.13	104.61	101.87	102.93	97.405	103.61	104.65	106.61	103.71	104.46	106.96	102.68	99.896	101.29	106.08	101.84	104.17	108.95	108.39	105.66	101.01	97.725	100.64	102.51	100.32	97.447	99.057	103.4
108.81	103.3	107.98	106.25	111.25	103.73	107.43	108.68	103.28	112.63	103.61	108.75	110.64	104.51	107.1	107.15	112.31	115.76	108.62	107.01	110.88	107.26	103.95	103.89	104.26	110.4	110.18	112.54	103.19	114.22	116.61	104.1	102.58	105.81	107.98	106.86	109.24	105.66	106.78	106.98	106.33	108.79	107.43	107.22	108.27	110.44	110.99	115.09	112.11	102.9
109	106.63	109.13	109.09	110.07	107.67	104.27	105.86	113.3	109.07	103.36	111.04	112.83	113.98	103.34	108.04	111.07	105.71	108.75	106.4	106.44	109.26	105.27	108.43	107.92	105.46	104.8	108.64	110.8	102.66	110.19	105.53	105.4	109.97	118.72	105.63	107.01	111.45	108.56	107.6	116.37	112.22	113.98	109.09	108.76	108.67	107.64	111.66	110.17	109.14
102.19	100.55	101.93	107.82	104.03	106.77	109.36	96.366	104.58	103.19	105.47	107.7	105.03	103.85	104.76	109.18	105.39	104.85	107.84	108.13	108.55	110.22	101.13	97.747	109.11	110.79	103.76	103.25	113.61	109.05	104.98	109.69	107.18	101.93	107.54	101.63	100.19	106.73	100.11	107.97	108.97	113.97	106.58	99.021	106.64	106.32	99.243	106.37	102.73	103.62
107.68	106.28	104.98	102.17	101.99	108.75	100.78	104.97	108.54	105.18	100.92	103.03	105.8	106.5	105.66	108.7	97.203	109.48	107.96	110.15	105.51	108.69	102.02	105.23	109.26	103.29	110.15	104.67	106.06	108.24	101.89	102.57	106.7	105.63	101.64	103.14	112.1	106.73	111	106.05	112.81	108.54	103.95	102.86	109.24	100.86	105.33	111.04	112.41	104.07
102.24	99.084	86.678	96.824	94.641	99.599	99.266	103.28	100.32	100.08	103.03	102.2	98.879	100.28	100.88	96.701	94.376	102.81	100.6	98.447	98.387	99.557	98.679	97.082	94.465	99.611	94.579	95.657	107.46	93.282	94.725	101.24	94.312	97.698	95.844	94.619	103.26	88.057	99.734	100.81	98.227	99.602	92.633	100.74	96.953	94.541	94.638	100.98	95.87	88.642
101.92	103.51	105.19	109.4	104.6	101.57	107.79	106.58	108.98	107.59	104.07	104	113.49	104.7	107.86	108.55	104.61	109.59	113.02	103.9	114.71	93.418	102.88	100.81	112.74	105.39	105.82	107.35	108.41	107.89	107.56	107.16	102.56	109.09	108.9	103.64	102.33	108.8	111.25	109.39	104.02	105.12	99.958	109.93	109.3	106.8	105.93	107.86	105.14	109.41
112.07	100.03	108.49	104.37	105.08	102.7	109.95	105.47	100.13	106.48	104.96	104.59	103.62	106.24	105.72	106.3	104.22	108.38	111.2	106.04	109.41	111.92	104.32	107.17	106.69	105.86	105.49	109.03	105.48	107.63	110.05	102.21	108.26	109.33	109.11	109.04	103.36	105.04	103.66	104.35	102.17	103.26	107.96	108.74	109.25	103.8	105.17	102.61	105.4	108.59
96.362	103.67	101.55	105.84	98.391	98.228	98.555	100.59	98.32	96.867	101.38	93.146	97.861	92.641	97.402	97.42	91.121	104.05	93.357	100.39	93.421	106.64	95.703	98.068	98.078	95.101	94.023	101.22	101.91	100.26	98.787	99.436	92.297	93.937	99.997	102.97	97.732	97.005	95.643	98.483	95.816	98.782	98.967	103.31	108.61	95.239	97.766	93.012	94.939	90.186
99.624	108.83	103.23	114.16	109.03	101.14	106.91	113.05	106.83	105.62	101.3	103.7	106.3	105.8	108.94	102.46	106.7	103.92	105.23	100.97	107.51	105.07	107.64	106.6	106.15	101.27	97.731	105.56	98.467	104.64	101.69	105.75	109.79	113.56	107.33	112.98	104.89	108.75	116.74	107.64	102.89	105.67	106.87	103.19	110.1	102.86	106.93	109.18	107.38	112.63
102.03	104.75	94.665	99.171	102.92	99.603	102.02	104.37	97.603	90.778	95.005	99.4	103.44	107.14	99.834	98.099	99.676	103.43	97.04	98.242	101.13	95.842	100.7	98.828	96.52	100.29	93.922	100	98.562	106.6	98.789	97.885	102.81	103.43	104.31	97.312	94.673	101.96	99.228	95.488	102.06	101.19	100.15	100.06	96.573	99.825	103.45	102.1	104.18	101.72
100.51	108.27	106.77	108.38	106.48	105.1	111.74	104.17	106.69	104.16	108.54	109.02	104.39	111.26	108.51	106.76	102.06	102.74	100.84	103.4	105.89	110.99	101.3	105.59	101.97	104.83	100.37	102.57	110.96	102.73	109.06	108.78	113.02	105.55	108.57	105.53	102.66	99.36	107.9	103.4	101.14	106.48	103.14	104.54	99.434	103.84	102.48	102.16	103.5	104.34
103.02	105.57	108.68	101.91	98.378	108.63	95.696	103.57	103.31	94.143	99.406	103.15	97.917	107.72	95.319	103.79	103.63	102.48	98.551	95.855	103.46	100.24	96.249	99.163	101	102.3	101.38	95.628	102.09	110.16	103.28	96.747	106.16	98.79	97.781	100.32	99.117	96.87	96.92	104.23	98.979	101.96	107.62	102.13	100.02	98.589	104.97	100.37	100.2	102.47
102.27	99.083	102.42	101.78	97.81	103.03	102.79	100.09	104.18	94.054	105.63	99.187	98.939	101.56	101.53	101.26	98.645	98.356	104.16	102.8	104.04	98.386	101.88	101.64	98.886	100.2	99.587	96.261	103.87	105.98	101.88	101.32	104.61	95.4	99.495	91.863	99.113	102.08	104.34	105.16	99.845	106.86	98.437	107.23	98.894	101.42	98.666	102.08	107.79	102.04
106.98	108.31	106.47	106.35	105.72	99.114	107.56	111.3	105.09	103.4	112.89	102.34	103.38	102.96	108.12	108.93	104.15	108.3	100.37	110.18	104.68	110.79	104.07	107.18	109.69	103.65	102.13	108.7	114.32	106.19	110.43	105.79	105.41	104.82	105.43	100.4	105.31	98.348	101.78	102.01	105.36	104.43	104.06	107.18	110.73	102.32	107.04	103.24	109.07	109.71
98.891	92.035	102.77	101.05	100.24	95.368	98.109	102.93	100.51	100.99	101.96	98.957	104.34	103.4	104.73	102.95	99.264	100.95	98.461	104.43	102.61	97.997	101.88	99.241	106.14	104.49	100.52	106.94	94.712	98.606	98.389	100.85	101.29	105.99	98.197	105.08	99.629	100.16	102.95	101.96	97.283	106.01	101.05	93.941	99.236	103.08	100.72	108.32	100.63	96.957
108	106.83	107.81	106.15	109.6	107.27	107.74	108.62	110.97	104.27	103.76	104.36	112.82	112.71	109.41	104.86	108.32	102.87	111.51	108.39	111.34	109.94	112.44	102.67	106.9	114.96	108.8	106.5	107.52	111.69	107.86	103.89	112.59	108.49	111.73	109.1	104.7	106.8	106.05	113.05	105.98	115.3	109.07	101.3	101.9	105.92	106.82	110.93	104.96	114.32
104.85	112.43	102.25	100.95	109.5	112.26	110.27	104.33	114.7	112.79	112.22	108.54	109.28	111.97	110.61	113.23	112.18	105.24	104.15	100.31	111.79	102.84	113.14	108.26	106.47	109.83	105.08	110.6	113.06	111.26	108.12	106.73	104.83	109.02	111.72	99.708	107.25	104.76	109.37	113.34	105.14	105.88	106.22	104.97	107.53	105.51	107.84	110.01	110.36	112.27
99.854	103.35	103.01	97.785	101	97.799	100.69	103.61	103.73	104.64	98.907	95.374	104.57	101.45	97.915	98.844	105.98	103.69	101.05	103.33	98.627	94.589	101.07	101.39	97.164	95.559	101.84	95.665	99.66	103.18	104.31	100.69	95.016	97.594	95.85	102.65	106.36	99.161	101.56	101.02	98.795	100.85	103.17	107.74	100.93	106.12	95.117	102.29	105.28	95.754
111.84	101.37	108.06	105.08	106	104.33	101.36	98.658	105.93	101.82	106.88	108.95	107.62	105.96	109.89	103.8	104.03	103.37	101.57	110.87	108.15	107.59	105.01	103.76	103.33	108.97	110.18	104.47	102.2	104.71	105.64	105.63	104.78	107.73	103.9	104.09	107.46	104.14	103.45	98.337	101.19	104.62	111.08	99.124	108.66	106.67	103.62	107.46	106.77	99.788
94.237	98.434	100.96	101.9	98.036	97.449	97.353	99.466	98.181	93.026	96.364	99.979	96.523	99.991	96.024	93.705	97.315	98.992	98.145	99.227	96.275	96.34	99.74	98.856	97.306	99.672	101.6	97.977	92.461	94.485	97.367	97.93	98.968	95.411	92.594	97.298	95.326	96.527	101.7	95.512	91.322	95.809	102.8	100.87	95.618	104.9	93.1	95.821	100.56	99.095
101.29	103	107.07	106.53	106.51	108.23	109.99	109.89	107.86	110.72	102.44	112.29	109.77	112.08	110.67	104.18	107.75	97.832	106.18	109.93	105.45	110.56	108.15	106.95	102.92	107.9	101.32	111.78	105.97	102.07	108.18	116.9	104.48	107.32	102.67	102.09	105.92	105.05	107.54	104.1	98.715	103.03	107.54	107.14	101.92	99.331	98.772	104.26	105.16	100.45
109.36	98.36	94.29	95.227	100.74	102.34	101.14	100.65	100.32	98.739	100.87	98.499	103.43	94.915	95.152	98.119	103.33	101.32	96.221	94.495	102.36	99.202	101.28	99.485	94.945	99.747	100.94	99.389	105.86	99.002	100.42	102.79	105.48	98.614	100.45	91.682	102.94	102.17	94.287	105.72	101.19	100.05	102.66	102.81	96.181	100.44	102.33	95.31	103.93	99.17
106.24	106.32	106.27	110.36	108.73	102.7	110.8	109.49	109.25	107.64	114.62	112.1	105.04	108.51	107.05	109.41	106.15	107.43	106.29	106.89	109.58	103.14	107.28	108.35	104.53	105.89	107.36	107.74	109.61	108.55	113.57	106.38	111.68	109.22	105.66	104.13	107.09	104.38	106	102.94	109.17	106.6	102.76	106.09	101.53	106.58	110.39	114.17	107.44	109.25
102.49	101.59	108.62	107.34	108.32	108.38	107.36	104.96	109.2	110.38	111.66	107.52	104.06	103.49	104.16	105.56	107.84	105.94	111.84	110.91	104.95	108.01	110.06	114.01	107.43	111.68	109.44	110.41	107.25	112.59	109.44	106.48	109.67	109.11	106	109.28	110.28	107.29	105.24	105.44	106.98	106.72	111.69	109.18	106.53	108.94	107.42	102.82	110.92	108.37
108.21	101.57	109.09	116.12	104.57	113.09	108.42	110.34	117.77	110.19	105.79	114.18	108.53	111.39	110.64	111.56	119.78	115.44	112	108.74	109.13	116.54	110.94	107.77	114.37	109.76	110.69	106.37	114.63	114.97	112.82	114.06	109.81	110.02	113.54	106.43	108.41	109.19	116.25	109.4	108.32	107.42	110.08	115.2	110.08	119.97	106.2	112.52	113.4	114.09
106.42	102.93	103.62	103.64	104.48	105.22	103.19	108.4	98.316	109.26	106.87	111.84	106.61	105	109.33	112.53	108.81	107.88	108.44	101.39	110.49	106.12	107.06	108.7	104	108.69	111.06	104.84	102.5	110.27	106.49	101.64	98.241	108.55	102.85	103.33	114.46	102.04	102.61	105.3	108.16	106.33	109.32	105.84	109.67	105.27	106.49	105.24	106.38	99.6
96.955	97.842	98.289	93.06	103.63	99.893	95.844	99.399	98.193	92.786	100.06	101.97	100.42	92.466	99.994	95.618	96.459	93.963	106.66	92.999	98.675	103.8	96.199	97.874	94.886	98.211	103.49	97.946	101.57	99.725	102.57	92.185	93.678	96.807	91.686	96.55	105.51	104.01	98.173	100.91	99.622	87.211	92.261	106	95.701	99.665	96.229	99.61	99.6	106.41
102.27	97.208	96.123	97.222	102.63	103	93.649	102.39	99.07	106.87	100.47	99.279	102.23	98.857	98.289	98.397	96.99	94.13	106.72	105.76	102.26	100.06	99.555	99.194	98.223	96.761	96.359	105.25	102.31	104.75	100.57	93.871	98.681	99.518	99.065	103.44	104.77	98.344	101.39	96.911	104.25	102.12	100.09	102.9	101.41	100.82	99.973	106.05	101.43	103.48
106.11	106.48	100.45	102.3	113.7	106.79	108.7	106.51	108.81	103.54	103.12	104.09	113.32	106.83	110.91	106.18	104.55	110.02	99.912	108.66	100.45	105.28	102.31	103.91	102.9	103.55	109.11	108.86	107.05	106.64	99.834	103.24	110.06	109.66	108.99	103.02	103.85	104.75	106.29	109.18	106.1	102.73	104.02	104.96	106.01	107.79	106.65	111.2	106.52	104.82
104.29	111.73	105.88	108.4	103.27	108.97	111.16	108.93	106.57	102.34	107.97	109.11	107.6	111.09	107.84	106.91	110.15	101.42	104.91	103.22	98.907	107.47	108.39	102.75	104.78	107.2	99.015	107.12	109.06	110.82	101.98	106.59	107.65	110.97	108.24	113.99	113.62	104.47	108.41	108.72	110.49	109.49	112.79	108.45	112.24	107.76	112.25	104.19	110.19	108.45
105.17	106.35	111.52	112.24	109.11	107.51	108.27	105.14	110.19	108.03	108.27	111.72	103.94	107.37	106.18	108.35	106.9	108.31	110.26	105.58	107.93	108.31	108.85	108.83	106.06	108.6	110.36	99.455	104.36	98.942	111.95	109.65	104.34	104.46	109.56	109.01	112.34	104.91	115.65	98.476	111.71	106.26	107.45	107.64	106.66	107.66	104.53	111.65	109.29	107.68
107.13	104.05	100.31	101.66	105.33	104.14	107.25	103.69	108.31	109.42	106.82	102.98	98.478	113.66	102.67	105.8	105.73	105.95	102.59	109.99	109.62	105.67	105.43	106.94	106.61	98.929	110.05	105.05	104.06	100.34	103.69	107.06	102.55	102.73	106.58	101.76	108.73	101.9	102.88	107.99	104.54	108.02	108.49	106.7	107.98	97.958	106.97	108.8	107.37	100.41
105.87	115.4	110.4	109.4	108.91	104.43	106.93	105.06	105.14	103.17	111.98	107.94	108.56	105.33	112.15	105.55	114.34	106.45	111.86	108.3	105.74	105.36	108.93	110.68	113.08	108.48	109.26	107.46	106.32	106.28	105.09	103.38	106.81	113.05	110.56	106.23	102.34	104.59	105.59	108.64	107.61	113.9	104.85	107.88	109.8	106.48	108.38	105.81	106.43	107.59
105.56	99.849	108.65	105.94	104.83	104.35	107.54	105.42	102.78	101.81	111.91	109.95	105.41	102.8	101.72	111.98	108.18	105.82	107.53	103.43	109.31	108.15	106.68	115.02	100.7	103.64	106.77	108.6	102.88	107.28	107.09	110.38	109.73	105.46	103.94	104.92	108.65	101.63	114.83	108.53	109.6	105.46	111.19	103.5	108.92	112.14	111.77	109.5	110.01	104.09
105.16	100.06	111.6	105.15	106.17	106.86	104.3	105.4	111.22	105.44	119.86	103.93	103.37	110.08	111.01	107.27	106.7	105.72	110.61	104.52	102.73	103.8	104.42	106.73	107.77	101.38	103.65	98.151	105.99	107.53	103.78	109.3	107.78	107.79	109.25	105.34	108.86	102.08	104.95	101.23	111.13	106.57	106.52	104.15	101.84	110.06	109.96	107.02	109.69	106.85
93.76	101.49	101.76	96.429	102.85	96.106	94.841	100.66	100.23	103.31	96.566	104.73	105.17	94.712	102.32	104.37	102.03	97.803	98.691	102.14	100.47	99.891	101.72	99.654	97.819	97.484	102.92	99.93	96.557	99.981	104.7	96.681	97.466	98.343	102.71	99.809	99.561	96.868	98.162	107.66	102.67	99.243	98.225	97.618	96.667	98.409	104.88	99.914	101.49	97.799
106.66	109.33	106.43	105.35	104.92	110.18	109.91	108.01	105.27	112.63	107.44	103.43	103.22	107.3	104.48	107.63	102.73	107.43	106.13	103.51	110.29	102.44	108.36	104.99	102.88	96.276	103.18	106.1	103.59	106.09	102.23	106.84	103.83	103.23	108.37	105.73	115.13	104.59	108.53	102.53	115.08	106.38	99.871	105.39	104.83	99.261	106.49	106.94	104.66	109.01
107.6	113.41	109.15	99.581	111.58	103.72	106.83	109.34	107.16	102.08	114.42	103.69	111.7	102.6	106.73	108.22	113.33	111.53	99.184	105.63	99.133	106.22	113.83	107.47	106.56	108.74	103.95	104.22	109.65	104.31	110.71	109.62	108.04	110.09	106.22	111.74	108.6	103.81	110.94	105.38	103.65	107.61	110.98	107.43	105.24	107.54	113.7	103.98	102.99	108.89
109.18	113.05	109.64	113.93	107.98	112.14	115.23	112.34	111.61	107.49	108.91	101.74	111.19	107.98	100.94	108.82	111.41	107.24	114.8	107.25	107.25	109.89	108.36	110.59	103.11	107.67	104.63	112.26	113.07	108.63	107.46	106.67	111.16	102.72	112.87	108.43	110.39	112.31	105.93	108.36	104.52	112.44	104.33	108.18	111.51	110.82	108.55	106.18	103.16	112.54
107.09	104.13	103.12	100.84	109.48	105.66	108.46	106.78	103.85	101.8	107.46	106.66	103.99	109.25	103.01	108.17	104.58	100.75	107.85	103	105.75	110.13	104.41	109.01	104.25	96.964	100.64	104.11	108.07	107.13	113.99	100.24	112.38	104.75	111.94	107.57	106.82	105.48	107.71	108.41	109.16	103.9	107.14	103.34	103.51	106.36	108.26	106.26	105.36	99.821
96.841	103.77	111.87	106.49	106.24	105.65	104.65	109.13	102.92	102.47	107.86	107.6	106.56	110.08	102.9	109.37	112.34	102.13	109.69	103.12	110.33	106.72	105.41	104.88	108.53	104.88	107.15	103.12	106.05	106.26	110.94	108.19	102.88	105.08	108.64	107.62	108.32	105.59	106.47	112.11	107.58	102.04	105.18	102.97	103.22	106.36	109.61	112.05	107.76	108.73
107.28	104.6	106.04	118.66	105.68	108.81	108.27	113.92	112.7	105.38	109.47	110.78	108.71	103.29	105.53	110.92	104.14	108.82	104.61	108.05	111.62	109.08	110.71	102.02	101.16	102.65	110.94	102.83	108.92	106.84	106.85	107.81	113.46	106.56	108.1	109.46	109.03	106	107.96	113.19	103.69	104.96	109.89	106.65	108.39	109.43	107.98	107.95	104.63	106.47
111.67	106.97	110.7	109.48	109.39	109.38	106.8	107.38	112.5	110.96	118.52	117.08	111.67	108.63	116.73	108.45	113.73	113.66	105.09	112.49	108.51	114.14	111.58	105.99	112.15	112.06	108.1	108.53	107.52	109.13	110.62	117.09	114.34	111.23	114.04	109.72	107.36	111.68	108.7	107.01	112.47	115.12	111.54	108.11	109.51	112.82	109.12	105.65	109.46	110.16
108.18	100.84	107.93	106.4	110.13	110.31	102.09	105.27	111.96	106.45	101.55	108.72	105.3	102.62	107.4	106.16	98.976	105.03	107.15	107.18	104.25	115.15	107.01	109.68	109.14	105.57	107.62	111.2	102.3	108.44	107.45	112.15	106.82	105.65	110.66	109.02	105.17	109.82	103.93	108.35	106.34	111.08	102.69	104.01	107.96	104.5	105.78	102.97	104.54	104.88
109.66	109.29	100.96	111.01	112.12	112.8	105.13	105.78	103.09	105.65	106.1	107.78	108.05	108.53	105.59	107.03	112.5	108.44	106.22	107.54	108.7	106.7	113.83	105.48	104.47	111.71	110.88	109.86	109.26	101.88	106.69	107.36	108.86	104.42	104.26	111.05	103.75	102.19	109.85	103.96	109.22	104.48	107.36	107.09	113.45	105.14	108.28	109.03	111.81	115.23
110.22	108.02	106.04	106.64	105.46	111.69	103.79	101.93	109.86	102.31	103.54	105.5	103.77	100.99	105.43	114.79	100.73	106	101.37	107.58	105.36	112.25	106.07	103.56	99.573	107.72	102.31	103.78	101.17	106.38	99.046	104.33	109.31	107.51	101.11	106.56	109.34	103.85	102.82	112.58	102.64	105.01	109.21	106.02	103.95	106.67	103.6	111.58	105.91	107.55
105.55	110	104.1	106.42	111.62	108.99	103.31	101.84	109	112.02	106.43	105.67	106.05	109.77	104.87	107.14	106.1	108.38	107.05	109.13	111.64	105.59	108.93	101.14	108	106.47	103.9	110.89	109.46	104.23	107.48	112.45	109.34	103.36	113.31	106.96	105.55	108.45	104.29	107.67	106.89	105.92	108.51	110.71	102.67	105.96	100.99	109.35	100.34	107.04
107.3	105.33	103.09	102.94	101.98	101.3	98.372	100.89	100.06	100.04	106.1	102.08	107.67	102.98	100.75	100.21	98.893	107.61	103.95	103.13	99.219	99.048	103.47	96.687	109.59	105.55	97.915	96.839	101.25	102.63	106.08	105.03	103.49	103.09	103.45	105.43	105.84	103.1	97.795	96.43	101.71	102.87	100.06	105.32	98.442	96.104	106.81	98.713	101.37	105.93
102.65	94.964	99.852	103.37	91.92	96.097	102.66	97.997	96.275	100.35	101.47	101.75	92.851	100.77	95.038	97.386	101.13	99.491	96.717	98.271	103.25	106.72	92.076	96.939	98.886	94.247	98.494	99.78	100.81	95.231	96.107	95.144	95.934	96.708	97.127	99.834	99.397	102.43	97.88	98.214	97.854	99.814	99.666	96.648	100.58	98.284	97.278	100.42	95.041	100.28
107.88	103.66	109.77	112.6	103.71	107.38	105.12	105.27	103.04	106.06	112.77	102.12	103.61	107.77	102.55	101.01	108.63	110.27	108.15	103.82	108.5	101.94	99.767	110.79	105.17	101.94	97.117	104.43	106.74	107.18	106.53	110.49	113.36	104.27	109.42	106	103.48	104.2	107.55	100.93	106.92	105.86	114.25	106.8	108.82	106.8	107.39	109.8	103.68	105.58
109.17	105.29	108.6	104.32	105.92	114.02	109.38	111.48	108.25	104.5	104.66	103.9	109.51	104.64	105.59	102.79	106.33	106.82	101.33	104.48	100.05	104.31	107.78	104.94	102.32	106.2	103.78	103.85	107.19	108.22	109.73	100.13	111.59	104.42	106.06	104.54	108.01	101.52	106.66	104.06	105.09	100.44	107.28	105.2	100.88	110.02	107.64	102.26	102.23	102.35
108.79	108.07	106.47	104.13	115.19	111.24	102.15	99.48	109.84	106.38	112.83	108.3	113.5	115.53	105.04	108.45	107.69	107.05	108.36	112.62	109.09	108.15	104.68	106.57	110.36	108.16	107.96	109.24	106.33	114.3	102.83	110.5	104.63	108.98	102.93	108.23	113.47	102.68	104.81	109.12	107.91	108.95	104.69	107.31	115.49	109.14	109.05	107.56	106.16	106.41
101.24	105.46	106.67	99.384	112.02	100.09	103.55	105.16	107.38	106.84	107.09	103.65	103.5	107.55	106.1	103.98	105.85	110.43	109.2	107.06	103.82	100.6	102.78	108.11	108.58	109.62	104.06	106.27	110.23	105.04	108.06	104.77	106.3	111.27	110.78	107.6	101.46	105.7	103.3	108.95	107.04	105.39	108.92	104.46	104.78	105.7	105.65	101.13	107.84	109.2
109.24	106.52	110.7	114.88	111.1	108.03	103.85	105.85	101.98	109.44	107.61	113.2	110.69	102.26	108.77	103.99	108.47	108	107.81	108.29	108.65	107.43	109.23	109.61	101.12	112.98	106.14	108.12	104.74	108.94	108.47	109.54	108.08	109.05	110.11	114.17	105.19	111.18	110.76	105.41	119.27	106.73	108.92	112.37	109.04	106.07	104.98	114.47	109.48	107.49
101.42	96.171	103.36	96.965	96.592	95.358	104.33	107.11	94.949	97.935	92.574	102.92	102.83	102.03	99.539	101.65	96.326	100.61	99.739	103.06	104	102.02	90.942	96.314	98.171	103.89	100.88	98.508	97.319	103.67	100.54	101.23	100.85	99.642	96.149	95.793	95.545	98.306	103.91	97.316	105.38	99.942	105.41	94.999	93.936	99.96	101.1	102.92	101.47	96.01
103.19	105.84	100.48	104.68	99.586	113.49	107.42	97.697	110.48	112.76	101.99	106.47	102.73	104.79	99.359	113.06	104.43	102.64	102.45	101.93	112.38	107.41	101.2	104.09	110.33	104.37	104.66	105.76	106.57	106.94	106.74	109.73	110.16	97.608	108.33	107.12	108.01	105.9	102.99	104.52	107.74	107.95	104.03	104.56	111.08	101.91	103.26	106.34	108.51	110.54
107.89	107.56	109.5	107.37	104.58	109.35	108.09	112.45	112.99	109.8	110.17	108.14	107.51	109.38	110.51	103.76	107.02	107.39	102.18	99.962	104.63	101.69	112.86	106.89	105.28	110.74	110.39	106.15	106.6	110.94	108.59	102.04	108.99	108.55	104.38	101.48	107.19	106.58	107.3	105.75	109.14	106.71	114.17	104.6	107.84	109.66	106.51	111.73	107.59	102.6
105.44	102.87	99.421	99.815	95.32	99.016	101.56	101.66	101.08	93.546	99.99	98.95	96.007	103.25	99.078	97.148	98.031	102.01	95.46	97.165	101.24	98.86	92.181	97.863	104.88	102.01	97.089	101.02	99.137	101.51	98.549	103.83	104.57	98.426	97.272	97.921	99.846	101.32	105.11	96.358	94.424	95.511	104.1	101.17	96.446	96.318	95.753	96.046	105.53	95.592
110.5	107.25	108.95	112.49	107.31	99.971	106.28	112.83	99.849	106.65	108.29	110.22	110.16	112.73	112.79	107.92	103.29	109.85	100.88	103.69	104.5	107.38	102.82	104.38	105.53	103.71	108.28	105.38	106.44	109.2	106.91	108.28	101.66	100.07	106.18	105.89	104.86	97.828	111.17	109.04	105.65	104.45	108.77	103.9	103.23	106.52	102.65	112.17	100.2	102.66
91.683	103.81	101.29	98.23	102.44	96.765	100.4	102.67	94.041	96.627	102.13	99.946	99.406	104.58	96.193	93.541	96.239	102.35	99.664	104.27	92.258	97.771	99.456	95.354	99.977	99.778	95.111	97.837	91.898	96.443	97.649	98.817	94.069	101.4	99.176	97.771	97.837	96.556	100.43	98.684	101.33	92.606	97.908	101.23	100.47	97.477	94.962	97.881	94.842	95.834
106.26	100.92	95.957	100.21	101.57	101.58	104.53	99.482	101.3	104.21	103.14	103.74	99.754	102.81	100.02	99.533	102.03	100.08	97.034	97.578	96.615	100.64	99.246	99.868	96.861	105.61	101.55	99.333	102.46	99.31	101.79	97.209	103.81	101.38	103.19	98.686	106.11	100.34	98.659	108.75	97.156	99.922	98.708	102.43	96.336	99.28	105.71	102.49	98.187	97.765
101.65	106.62	100.97	102.51	114.52	102.85	108.01	106.61	102.18	108.53	104.23	110.01	103.21	103.68	107.69	105.41	107	106.95	102.57	108	107.25	107.17	105.51	96.86	109.21	110.84	108.43	101.85	108.74	104.37	102.92	105.59	101.85	108.01	101.27	105.27	106.24	105.14	97.74	106.99	106.49	108.05	106.03	98.237	110.13	105.53	105.7	101.23	105.53	104.58
98.602	99.461	98.662	95.628	90.486	96.327	103.03	97.237	96.835	91.574	99.313	106.09	97.953	94.725	99.033	96.415	96.57	93.758	99.18	104.45	101.27	95.152	101.94	98.553	101.88	97.116	97.392	100.11	97.292	102.22	90.936	99.097	97.638	97.827	95.672	101.03	98.956	99.026	103.28	95.671	96.454	102.04	98.388	99.533	100.32	94.738	101.22	102.89	94.274	97.693
107.06	108.79	105.18	110.24	103.98	109.91	107.05	105.2	109.79	105.23	107.94	108.39	110.31	111.92	108.87	108.02	112.53	116.45	100.54	109.1	110.28	106.32	110.67	108.11	112.28	103.25	106.98	116.37	107.62	104.46	106.92	108.21	111.66	111.27	109.6	108.16	107.62	108.71	104.2	109.93	106.1	107.48	113.35	116.32	108.92	105.89	115	108.95	100.65	109.39
112.55	106.43	106.46	114.45	106.68	105.93	99.58	103.31	98.428	94.476	106.49	108.32	102.26	109.71	103.32	104.75	110.81	99.276	102.86	105.56	102.5	105.75	107.16	109.42	109.25	106.43	108.58	110.15	105.82	103.34	111.3	104.08	107.83	107.77	97.235	103.62	112.32	107.64	100.87	109.24	109.02	103.7	106.82	111.46	105.63	105.31	109.78	109.24	100.92	108.54
106.67	103.51	106.6	109.58	100.35	107.93	104.92	108.2	106.13	103.5	102.23	111.93	103.99	105.9	102.15	113.16	113.21	102.96	99.507	106.29	107.29	100.46	103.99	100.48	102.41	108.83	106.15	107.19	100.08	109.56	100.68	108.82	110.86	102.65	100.43	107.04	99.667	110.56	102.31	111.57	103.58	105.51	98.471	112.8	105.8	107.79	107.66	101	101.52	104.46
98.751	101.68	107.55	103.93	111.03	107.38	110.56	101.46	105.2	114.87	99.024	100.3	101.89	105.57	106.88	102.73	109.36	103.22	105.59	103.76	107.39	104.59	107.47	105.23	117.17	102	108.74	107.17	103.25	110.98	105.06	106.87	103.03	106.71	104.04	104.64	106.39	111.72	104.88	109.23	99.39	107.14	105.03	111.25	101.85	108.26	111.75	102.63	99.013	106.32
106.32	109.94	108.2	104.99	100.92	101.46	103.68	102.59	106.94	107.47	107.33	109.42	101.27	103.19	114.28	102.92	107.6	110.69	106.67	107.19	102.44	107.8	103.83	109.33	111.95	106.55	106.55	100.41	107.66	104.07	102.2	98.29	99.931	112.42	112.37	101.31	110.31	97.681	100.97	115.23	104.73	95.796	110.88	109.49	103.13	103.86	108.38	101.54	107.21	102.21
102.48	104.35	110.47	107.94	103.52	107.42	108.85	109.21	112.17	112.38	100.62	105.71	107.35	107.25	95.06	103.93	106.95	106.82	104.32	104.86	100.5	104.86	105.62	101.29	100.04	105.96	105.21	108.02	110.08	106.82	112.63	101.36	100.86	106.86	109.63	107.88	104.51	106.76	107.15	102.76	107.98	107.6	102.71	114.62	112.83	104.52	108.64	107.04	100.98	110.04
105.73	107.53	101.37	105.54	100.43	105.59	106.95	109.36	96.575	104.87	108.64	107.59	106.15	108.43	106.58	109.03	114.67	110.84	107.66	109.87	106.49	107.59	103.55	101.09	108.33	108.05	108.26	103.21	107.57	110.04	110.32	110.15	109.39	111.04	109.94	107.12	104.5	110.98	113.39	102.24	101.4	106.69	107.62	105.83	109.71	106.09	108.99	111.04	104.39	105.27
111.38	106.08	112.19	115.2	112.53	114.93	115.77	111.59	108.46	107.05	108.29	107	113.31	109.21	111.34	112.85	113.95	110.73	107.64	112.36	111.85	113.23	108.22	110.06	102.67	102.98	107.45	108.42	111.13	109.77	109.65	111.14	108.9	113.4	109.55	119.17	111.13	106.2	108.95	112.63	106.11	107.53	110.67	113.71	107.26	113.16	111.32	108.81	108.68	114.05
103.08	101.87	105.16	109.48	101.5	111.1	104.31	107.79	108.76	111.03	105.4	103.34	101.23	99.875	109.15	105.28	106.6	106.8	104.62	107.8	104.08	109.64	107.54	103.98	110.53	106.6	114.39	106.25	103.33	106.83	106.89	106.73	105.81	104.18	107.75	109.24	104.6	112.45	109.27	103.06	105.84	104.73	101.45	108.78	110.87	105.3	106.53	106.71	103.62	108.58
101.78	104.17	104.32	98.76	102.62	105.83	107	105.62	104.75	105.35	102.93	103.58	104.18	107.58	100.95	104.88	105.77	104.21	112.31	103.84	107.4	111.1	106.82	102.81	107.84	103.15	109.67	108.97	108.28	107.46	105.45	104.3	106.19	102.53	107.76	97.25	111.07	103.91	100.93	108.9	96.029	107.07	107.12	101.01	110.96	107.54	100.15	106.18	105.77	110.11
109.44	101.34	108.77	103.58	104.58	102.56	111.55	101.78	105.98	105.77	106.66	107.77	104.73	104.37	102.47	108.57	98.799	106.48	112.86	103.47	108.87	99.009	108.39	110.04	107.28	111.39	108.68	104.88	111.84	108.96	106.69	104.15	108.45	104.3	104.55	102.68	107.32	106.77	112.84	99.471	108.63	110.6	96.025	114.37	102.79	103.42	96.074	105.92	104.15	109.4
100.16	104.6	100.42	101.34	110.73	108.52	105.73	109.09	107.96	105.58	101.67	106.99	110.52	104.57	103.83	105.72	108	103.14	102.66	103.49	111.46	105.75	105.59	103.48	106.28	101.92	109.94	103	109.31	103.58	102.9	106.54	108.59	103.63	104.07	107.32	104.51	103.87	105.99	103.42	103.55	100.05	106.44	107.7	105.64	111.06	105.12	106.34	107.03	103.93
105.81	104.31	115.57	104.21	104.99	103.77	101.84	107.32	103.85	103.74	106.07	111.35	110	103.53	100.99	106.8	113.28	102.9	102.87	99.886	105.95	102.36	111.48	112.1	106.43	102.86	110.46	106.45	108.34	104.26	106.39	111.66	103.04	107.38	108.17	102.87	111.74	111.79	108.06	107.38	112.2	109.91	104.94	105.41	110.33	106.42	113.76	110.56	113.05	109.24
103.88	105.09	104.39	108.41	107.32	111.56	110.15	109.97	108.59	107.71	104.94	106.62	101.7	108.45	108.53	108.85	101.02	100.48	112.91	105.53	105.32	110.36	110.15	108.06	110.09	102.47	102.16	106.72	111.46	104.77	106.04	106.93	111.4	104.2	109.61	103.23	106.96	104.27	104.6	113.97	101	112.29	106.16	105.58	103.86	114.79	106.03	104	105.74	103.31
111.79	97.637	98.914	109.94	107.47	104.73	105.84	103.87	105.68	101.75	104.66	104.81	102.02	110.98	101.52	106.73	99.566	107.5	107.31	111.1	97.404	103.51	106.98	108.08	107.17	101.04	104.42	108.01	104.57	104.12	106	112.77	107.5	107.64	105.2	108.91	110.24	106.93	103.89	101.44	107.83	109.22	112.88	99.027	109.23	106.45	108.89	109.06	105.43	102.24
104.98	105.3	104.42	103.23	103.05	104.68	103.5	105.53	104.29	106.19	100.38	103.37	110.8	105.16	100.13	104.23	109.85	107.5	108.83	110.02	105.3	110.37	108.57	97.48	112.34	110.6	107.34	108.86	107.14	111.06	104.95	99.826	100.88	104.99	102.82	105.1	106.2	108.5	101.54	103.43	104.11	102.8	107.58	100.92	106.86	105.08	103.13	106.26	106.17	103.73
111.38	109.84	110.68	109.91	116.94	114.85	105.46	112.21	109.77	112.79	108.07	111.69	116.01	112.77	109.3	101.73	108.86	113.12	110.11	110.08	112.44	103.47	110.55	107.39	105.13	110.13	106.06	112.42	110.59	111.46	107.12	109.32	116.24	115.06	117.99	113.41	112.88	112.91	112.44	102.8	113.71	110.08	106.53	117.15	106.26	109.27	106.84	114.65	110.46	108.08
107.85	106.33	109.29	106.9	111.63	114.61	113.8	106.1	112.76	105.13	111.24	110.85	110.42	109.27	112.21	110.04	110.04	116.95	112.31	114.02	112.02	114.59	112.05	110.77	111.25	116.43	119.06	106.81	103.14	111.86	111.85	105	104.24	115.87	113.49	108.72	117.03	111.47	110.36	108.11	109.34	108.66	103.76	114.28	121.68	104.36	105.14	108.33	110.39	112.89
97.971	94.986	104.7	101.11	97.49	95.669	93.961	97.322	97.33	101.77	98.134	96.27	94.614	91.624	99.977	100.71	100.61	98.837	96.291	98.632	99.667	100.21	101.79	95.212	95.833	97.325	95.743	99.729	93.595	98.768	98.94	102.03	98.632	99.885	103.57	98.866	97.069	96.477	93.078	99.532	101.55	101.85	101.27	95.907	100.65	97.848	101.34	91.7	96.79	92.871
98.75	104.83	98.714	101.88	96.828	99.446	96.612	100.37	101.58	97	98.25	98.077	99.867	100.21	101.07	100.74	100.04	96.395	98.886	96.503	88.967	101.6	103.67	98.861	101.24	96.463	102.14	94.476	104.8	99.601	94.879	95.063	106.1	98.089	96.511	95.03	94.083	97.682	97.363	99.246	99.74	99.146	102.04	95.079	102.64	104.71	98.894	96.876	102.35	94.676
106.91	103.13	105.3	110.36	108.77	107.95	105.23	109.97	115.09	112.67	108.28	114.34	112.85	108.76	112.4	105.17	112.93	110.75	109.49	110.74	111.85	110.21	106.74	105.43	115.96	104.96	108.94	110.59	108.47	107.28	114	109.14	104.48	111.2	106.87	108.1	105.69	115.43	107.45	107.95	107.93	108.54	108.01	105.89	105.58	112.3	111.19	104.45	107.9	106.32
107.69	107.2	104.87	106.55	105.57	101.85	107.39	109.23	108.4	108.1	102.55	110.48	116.29	100.64	103.28	104.29	104.87	111.57	102.44	104.84	107.36	114.19	104.82	103.63	98.987	102.05	110.99	106.57	104.61	102.45	105.05	100.87	104.26	107.87	110.86	105.65	100.81	104.42	111.71	102.16	109.66	106.02	104.98	106.3	103.4	112.48	108.5	111.26	105.79	104.96
101.4	102	99.508	97.824	99.004	104.35	102.51	101.47	100.43	103.77	96.985	95.737	104.38	96.836	102.25	100.37	99.022	96.696	104.25	102.76	101.16	104.6	107.82	101.35	101.48	103.81	99.014	94.411	99.092	98.632	106.81	100.4	99.805	96.178	99.397	98.958	98.99	101.41	106.92	105.11	96.619	100.27	103.9	105.39	97.244	106.42	97.158	98.096	98.922	98.712
102.68	108.71	114.84	106.27	106.42	104.04	104.62	103.38	109.98	105.34	105.05	107.38	107.35	105.16	108.42	109.57	111.82	112.78	113.98	109.82	110.11	105.82	103.32	116.29	107.39	115.92	112.27	114	110.11	106.62	112.87	112.27	108.58	106.18	106.33	103.59	107.42	105.67	107.87	106.75	109.8	106.67	107.22	108.35	109.04	111.15	106.81	102.64	110.68	114.2
103.57	103.7	98.624	102.21	102.21	108.64	107.66	109.2	107.57	107.27	106.63	102.27	110.17	97.974	100.24	105.83	113.15	109.88	107.36	109.88	103.88	108.36	102.6	113.09	101.83	102.91	102.86	101.56	107.74	105.8	108.11	107.48	106.87	106.73	103.58	106.69	106.27	103.04	99.319	105.63	110.76	104.93	108.14	108.7	103.44	101.65	107.05	102.81	107.35	108.24
108.18	116.21	107.43	115.06	113.29	106.28	104.81	111.21	112.48	115.02	111.79	105.45	111.36	111.29	108.35	111.56	112.56	113.19	118.16	115.62	107.78	110.94	115.87	106.78	108.72	107.67	111.6	109.22	107.68	105.95	111.22	110.85	111.93	108.44	106.22	108.63	108.96	112.8	107.44	111.14	102.84	106.48	112.2	108.37	102.18	105.65	109.16	108.85	112.82	106.78
108.91	105.79	111.5	105.31	104.23	103.29	109.65	103.05	113.15	105	103.7	105.17	109.05	108.4	100.81	103.89	103.46	104.3	101.28	109.08	102.51	107.13	104.59	99.834	108.04	104.1	107.17	105.1	109.13	109.46	109.42	108.98	104.1	107.45	107.24	110.18	106.22	104.6	103.8	104.36	102.9	108.22	100.59	101.92	108.32	101.19	106.85	101.57	112.95	102.96
102.36	98.882	96.431	103.95	99.745	105.47	105.61	108.84	103.69	100.56	99.634	97.624	96.135	97.988	101.31	100.89	98.607	107.68	103.4	99.498	96.571	96.316	101.07	101.53	99.575	99.805	106.26	96.992	96.481	96.793	98.831	98.366	103.59	104.58	95.582	103.48	100.21	98.836	97.28	101.62	100.52	100.66	99.291	95.629	102.96	102.5	106.52	98.098	97.848	92.391
106.17	113.33	109.71	109.03	104.73	107.32	105.81	103.16	106.99	108.13	111.62	106.71	106.71	111.37	107.64	105.02	107.89	107.68	108.22	108.34	105.98	106.61	108.12	106.15	108.03	110.71	108.35	103.63	104.23	105.79	104.1	101.48	107.49	106.55	105.35	104.78	107.26	113.61	101.18	101.46	107.37	105.58	98.905	103.09	112.99	105.6	104.35	105.65	109.32	105.68
107.87	105.45	100.74	102.92	111.21	110.31	108.31	107.28	105.13	110.65	107.4	104.18	113.62	111.33	106.47	104.52	105.59	106.14	102.19	105.48	107.68	106.33	110.9	100.48	100.75	106.05	111.3	107.8	105.08	108.61	105.11	108.32	105.14	110.47	103.1	106.63	110.45	110.18	106.37	109.31	104.86	110.04	104.58	104.19	102.44	106.72	99.343	101.84	107.87	106.32
110.94	101.92	104.43	106.53	104.41	106.08	108.48	102.57	108.63	107.82	111.3	105.53	98.184	107.51	97.597	106.56	112.05	104.33	105.05	106.08	108.83	114.11	104	106.79	102.06	109.18	106.53	105.41	108.52	106.09	109.81	102.82	104.66	110.95	110.29	111.73	107.83	105.74	109.35	107.97	108.54	102.89	102.83	104.59	108.24	106.55	109.88	104.06	105.96	104.77
95.688	99.415	102.94	97.5	102.1	105.17	102.08	92.958	107.01	104.26	101.92	101.85	94.879	100.04	96.408	99.413	104.19	106.69	104.12	100.79	102.14	105.16	101.26	98.696	98.388	98.586	104.93	101.57	97.433	101.04	96.238	94.986	100.85	100.59	96.992	100.9	108.35	101.9	101.3	98.798	102.2	101.38	98.313	100.27	103.19	95.86	102.56	98.858	101.77	92.377
108.81	102.43	106.29	108.85	101.62	101.45	110.65	107.64	107.93	111.13	106.71	106.13	108.77	106.55	104.91	113.67	108.43	112.32	111.59	106.08	111.41	109.25	107.05	112.69	108.44	110.52	102.7	113.96	110.44	100.54	112.49	108.1	112.77	106.18	102.6	105.58	103.11	105.64	106.81	111.51	107.92	111.4	111.09	106.77	110.86	109.59	104.48	107.58	106	110.19
98.742	101.46	96.825	104.15	100.15	101.04	103.24	101.85	92.103	96.019	91.611	103.86	101.17	103.52	99.931	101.37	100.72	101.81	102.24	94.431	102.44	101.81	97.802	102.81	105.17	102.36	100.59	93.72	101.81	103.7	102.39	98.117	101.6	93.172	97.794	100.79	100.48	105.1	103.39	99.632	95.856	102.71	97.076	101.77	97.046	102.32	107.14	103.28	100.92	108.75
115.25	105.08	110.07	107.93	108.58	108.49	113.5	106.45	114.36	102.32	107.78	107.05	106.6	113.31	109.98	104.1	109.93	109.38	107.09	114.63	110.57	107.06	110.55	103.69	110.18	110.19	107.65	110.24	111.34	106.5	108.17	109.58	110.09	111.04	107.91	105.97	108.14	109.29	105.18	106.11	104.04	112.11	108.03	113.45	110.26	113.27	107.72	115.23	107.72	110.61
109.47	105.96	107.06	102.15	107.16	107.07	111.43	112.86	98.768	109.12	101.27	102.75	104.59	107.6	104.73	105.88	113.66	106.04	112.43	97.97	107.71	106.97	104.22	106.87	106.88	108.59	108.18	110.24	114.03	112.01	111.15	102.3	107.83	104.32	104.73	108.31	100.94	104.14	114.93	108.15	110.66	108.89	105.9	110.01	103.09	101.9	107.17	107.04	108.56	115.38
101.95	93.05	98.335	98.409	100.96	99.264	100.84	95.375	98.105	98.832	99.467	97.526	103.66	102.71	95.358	98.252	100.82	92.981	100.59	94.543	101.1	92.423	102.68	92.487	100.89	103.6	98.889	98.297	104.64	92.123	97.652	94.553	100.41	96.27	95.008	99.462	92.889	104.7	96.4	100.66	96.557	104.57	97.718	98.916	103.75	100.57	98.742	98.479	96.009	99.289
98.216	102.01	96.014	105.93	100.88	97.57	100.38	99.596	104.21	100.61	94.192	103.97	103.06	100.33	106.26	107.44	93.542	103.24	99.932	94.791	102.29	97.307	105.5	100.21	107.15	97.84	99.198	100.5	101.98	101.74	99.646	98.696	101.28	103.68	97.552	99.334	100.64	103.57	99.195	98.026	101.18	99.275	98.931	104.19	102.42	102.65	101.27	100.27	103.48	105.54
111.34	103.04	108.54	106.88	106.61	107.32	108.92	102.25	108.01	111.83	105.71	103.43	109.62	105.35	104.55	112.69	107.15	112.69	105.47	110.42	105.81	108.31	111.61	107.76	108.29	109.44	110.51	109.39	107.68	104.83	101.36	114.78	108.23	110.16	104.72	107.28	102.6	111.16	104.17	104.58	103.82	102.35	106.79	108.45	108.61	110.38	105.47	111.45	106.17	105.93
109.15	111.45	106.75	105.24	107.24	102.98	101.21	110.26	100.84	103.09	102.5	105.98	107.81	101.68	109.4	106.17	105.49	110.14	111.77	103.41	107.23	101.64	104.06	102.27	101.27	100.62	107.36	113.41	101.48	111.63	105.87	109.96	112.73	109.35	102.56	107.29	107.78	103.2	110.61	106.76	109.29	101.36	102.02	104	103.95	107.51	112.83	103.6	107.37	103.87
100.07	95.296	99.248	104.45	98.66	94.252	104.79	100.13	99.188	87.758	99.149	95.901	101.25	91.719	98.218	92.39	99.234	93.138	104.06	101.29	103.57	94.91	92.181	97.349	100.16	91.704	99.112	94.722	91.664	101.73	100.16	99.921	98.963	101.14	95.45	95.833	95.281	100.98	90.661	99.319	96.432	91.905	91.547	99.001	95.859	95.2	101.5	100.33	99.608	92.156
102.02	105.99	103	109.73	99.986	109.07	101.36	103.63	108.23	98.571	111.7	109.71	105.44	104.85	104.23	108.64	104.25	109.66	105.3	106.18	111.99	108.27	106.54	105.43	109.92	114.58	104.75	105.49	105.46	107.98	103.48	106.23	109.15	107.2	106.07	102.24	104.95	106.54	110.26	102.27	108.95	106.84	100.37	108.36	104.84	99.998	106.52	109.43	101.83	102.05
100.6	111.4	103.84	99.968	104.27	107.29	105.7	102.44	112.36	103.88	108.61	104.98	104.13	110.51	108.25	103.5	107.37	106.91	110.88	104.14	111.94	108.29	105.64	103.59	104.21	107.21	107.56	112.18	102.49	111.63	109.64	106.26	105.56	108.94	107.89	109.71	107.97	104.31	106.43	103.36	109.37	102.51	114.38	103.2	104.86	106.07	103.06	104.14	110.96	110.65
104.04	102.76	99.82	94.656	103.77	98.187	98.924	95.305	94.216	99.267	94.897	101.89	96.079	94.117	94.729	97.417	95.549	102.45	96.039	98.093	97.851	96.659	98.726	101.64	99.525	98.704	102.15	106.06	100.64	100.8	97.039	93.063	89.641	101.97	102.6	96.674	97.431	99.16	93.795	96.839	98.697	99.083	101.4	96.52	101.73	96.411	94.395	99.866	94.219	98.746
105.48	105.69	101.05	101.21	102.98	107.97	101.13	108.15	103.23	106.28	107.3	103.2	102.48	103.59	105.88	109.06	104.9	102.97	99.84	99.973	109.18	105.98	106.51	114.18	103.32	102.46	107.5	105.39	103.75	103.68	94.917	102.75	108.42	104.71	105.08	104.12	105.15	103.17	103.79	105.44	107.6	108.36	113.37	107.99	105.94	110.13	108.22	109.47	109.06	101.26
99.014	94.04	99.165	94.938	98.892	101.8	95.49	97.59	99.883	94.258	93.762	100.57	99.027	96.029	91.935	99.531	94.369	96.063	98.932	97.678	98.466	100.67	98.442	101.6	100.44	103.14	96.034	92.551	103.67	99.039	97.329	97.308	98.731	100.94	93.381	97.292	95.163	94.7	101.69	99.073	103.53	98.461	93.736	105.81	101.51	104.64	95.823	93.726	92.184	97.801
107.17	101.17	101.61	110.81	105.13	103.66	107.54	108.04	101.26	110.52	108.18	106.35	104.08	109.37	100.68	108.26	110.39	109.68	111.26	105.69	107.53	108.89	100.56	111.46	105.53	104.18	108.78	100.83	109.86	108.23	104.75	105.87	109.65	98.902	111.56	104.03	110.81	103.13	103.79	111.92	110.68	114.14	103.86	97.754	105.6	107.8	106.95	104.5	109.76	102.83
106.46	106.01	106.16	102	102.7	102.58	109.83	112.08	108.73	103.31	109.49	111.36	104.8	104.67	108.82	104.15	108.53	105.83	101.95	102.36	110.38	103.65	103.96	107.58	100.54	104.11	108.79	106.04	113.79	106.21	107.12	95.771	111.44	104.88	107.92	100.14	105.56	103.78	111.71	97.43	104.07	111.4	102.26	106.93	106.01	107.18	102.01	108.27	104.28	106.33
107.45	102.03	106.59	112.7	110.73	107.89	109.3	106.85	108.7	106.26	103.28	105.43	109.3	110.15	110.84	102.09	104.42	110.12	108.63	100.35	104.99	108.84	108.15	110.04	113.52	110.55	107.25	114.7	109.26	111.2	112.66	106.25	109.46	111.75	110.83	105.25	101.72	111.86	105.35	108.82	109.97	110.01	107.14	108.97	104.22	106	110.33	109.03	112.17	108.8
104.15	106.54	106.43	106.25	105.93	100.25	100.21	105.56	106.13	102.37	99.776	110.1	103.59	110.33	100.9	103.31	109.39	106.61	108.58	108.39	102.65	104.09	109.54	106.9	99.475	102.88	105.39	107.41	105.26	106.22	106.32	111.72	107.96	107.73	108.66	106.78	109.64	107.65	106.24	98.555	102.69	113.88	105.83	107.05	103.05	105.26	107.85	99.262	111.34	108.52
99.066	101.03	101.1	105.11	109.17	100.8	103.24	101.8	105.68	105.32	95.802	103.24	101.71	98.016	108.54	105.98	104.15	104.21	101.31	103.92	109.9	100.47	104.88	102.25	105.72	101.24	102.15	105.49	98.794	97.807	99.22	98.178	105.22	102.95	97.847	105.45	107.9	101.08	111.02	98.462	106.33	111.11	96.414	100.2	103.76	105.52	102.92	100	100.29	98.498
105.68	106.83	100.42	113.11	102.92	105.7	108.32	102.73	102.89	111.62	102.72	107.53	103.5	101.44	108.48	101.78	104.78	110.97	111.85	107.67	103.71	106.31	108.65	110.27	102	106.05	106.88	107.05	107.79	104.65	102.4	105.98	109.27	105.38	102.67	103.37	100.41	100.96	103.73	111.09	111.98	106.52	110.59	105.32	102.97	106.96	109.76	105.25	106.94	112.61
98.21	103.48	92.006	101.19	96.501	92.809	103.5	100.23	106.83	98.894	98.893	101.19	94.34	94.411	100.93	97.295	95.016	98.794	101.53	98.491	101.08	106.35	97.378	97.395	100.65	99.093	100.01	99.765	96.963	97.29	99.315	96.34	101.76	93.666	95.133	101.62	101.05	98.814	101.07	96.28	101.22	101.72	103.55	98.91	97.758	99.382	95.484	99.959	97.933	101.08
102.91	102.18	99.693	104.72	99.584	103.52	93.62	104.92	102.35	103.37	101.43	100.41	106.28	97.17	102.7	103.97	100.45	98.226	101.63	102.71	96.16	103.45	102.76	98.159	98.881	102.66	101.1	94.62	108.19	99.286	103.86	113.64	103.61	96.031	101.32	94.031	98.257	98.618	106.14	106.18	97.973	96.722	105.35	104.69	99.231	100.54	99.086	107.54	105.37	96.304
106.81	106	108.72	102.1	105.45	110.33	103.34	103.83	108.43	109.55	115.52	98.982	105.67	103.98	108.78	107.5	109.3	99.41	109.09	106.3	104.33	106.88	104.67	108.6	110.26	114.33	103.43	110.66	108.24	104.96	113.86	106.83	107.98	113.88	110.42	110.71	103.24	107.01	101.03	104.93	109.65	103.54	107.23	102.73	112.57	103.04	115.46	103.13	108.74	109.97
105.87	98.291	104.54	102.14	104.42	104.46	107.67	104.78	104.94	105.54	104.44	105.43	101.76	102.61	105.18	106.27	109.29	107.33	100.62	108.29	107.36	111.65	98.708	111.83	103.82	104.44	108.17	104.49	100.74	104.78	105.95	101.8	112.33	104.83	99.175	105.93	107.06	107.86	100.98	107.13	104.13	103.78	108.24	105	114.97	106.53	100.28	106.81	104.38	104.22
116.78	110.51	109.45	109.44	113.16	114.99	109.72	100.49	111.79	110.17	116.51	111.47	104.38	109.41	111.24	116.18	109.43	111.51	109.61	108.06	110.4	109.62	112.91	106.69	115.19	113.5	110.27	110.23	110.16	117.42	106.34	107.41	109.91	114.78	108.92	110.61	107.71	106.48	113.09	110.23	111.48	117.86	104.02	107.87	103.64	110.84	105.55	107.91	110.74	109.22
100.24	97.185	100.92	97.138	101.81	95.907	97.979	101.62	98.55	97.39	99.605	98.125	100.02	100.15	106.36	100.51	98.32	95.18	99.535	101.82	96.614	95.512	98.218	92.204	102.82	99.012	95.38	94.972	92.066	94.149	105.78	97.39	97.139	97.822	100.94	107.44	99.251	97.684	99.286	89.052	95.743	92.865	100.95	95.024	92.215	98.33	90.791	97.331	102.19	90.68
109.14	109.99	104.42	110.84	102.59	113.67	113.07	110.49	111.68	109.19	108.23	105.26	109.53	110.37	114.97	110.73	108.6	106.31	104.91	106.16	116.32	112.07	103.91	106.87	109.94	106.51	100.85	113.17	110	107.13	106.65	111.95	104.93	112.87	106.67	109.8	116.9	112.39	108.58	112.27	105.35	111.46	104.42	109.32	103.51	111.99	108.71	109.46	105.85	109.72
104.02	105.71	107.96	105.37	100.46	102.82	103.51	107.24	104.83	101.96	99.815	110.6	102.92	98.359	104.26	108.6	105.03	102.27	106.9	106.31	108.59	104.08	106.8	107.91	102.76	107.45	101.82	102.91	109.14	109.22	99.904	104.72	105.35	109.47	108.84	106.29	103.32	106.09	103.44	103	102.93	105.23	106.58	105.86	100.92	105.82	101.66	111.06	107.62	106.16
108.22	109.31	112.32	106.09	107.05	103.88	108.36	110.13	108.47	107.48	104.47	110.76	104.67	107.32	106.71	114.8	105.47	109.6	110.36	106.91	106.1	111.23	111.27	108.59	107.68	101.48	105.64	111.54	111.18	104.83	110.14	101.61	108.91	105.67	108.08	111.61	102.94	103.47	110.32	105.26	104.39	106.61	108.63	111.91	110.39	114.07	102.41	114.1	106.41	114.85
102.96	104.33	103.98	104.04	107.12	106.7	103.25	102.89	101.81	101.02	101.58	105.74	106.5	107.24	115.5	104.17	103.97	102.64	109.01	108.21	104.17	111.98	109.55	104.77	105.06	103.54	113.13	109.57	107.4	107.2	107.21	99.637	102.23	106.62	105.98	102.98	104.94	103.73	106.23	104.13	110.52	99.643	105.6	106.2	107.64	107.74	103.05	108.22	102.64	104.24
100.62	100.35	93.246	97.398	99.004	100.37	98.955	97.808	101.23	94.528	101.95	106.08	96.39	96.007	99.544	94.096	97.996	109.25	102.69	91.278	99.308	96.2	102.1	97.145	95.029	97.541	96.74	98.783	96.613	97.232	97.697	99.618	99.19	101.21	96.507	96.003	98.468	94.376	102.39	102.94	98.398	96.636	98.582	96.484	93.85	97.962	105.89	100.1	103.21	97.299
102.87	104.28	100.77	107.18	109.52	104.98	106.66	113.9	108.28	109.02	107.57	109.91	114.2	105.44	105.99	106.65	109.32	105.77	97.418	112.56	112.69	106.57	103.85	99.045	106.24	111.52	104.69	103.91	106.03	107.64	105.31	108.14	106.25	106.49	111.58	111.78	108.55	105.16	108.44	104.65	107.08	109.71	109.78	107.33	108.13	107	106.93	106.85	108.74	108.04
101.6	96.892	103.26	103.22	100.18	96.595	96.69	98.041	95.594	100.15	101.96	98.487	102.26	95.994	95.694	97.428	102.41	96.876	100.81	97.427	90.122	99.056	102.97	101.34	95.115	104.39	103.05	97.865	97.974	103.1	97.569	109.49	94.808	97.415	98.41	94.946	107.27	105.97	101.17	98.59	95.851	93.925	99.007	93.926	94.109	100.94	97.685	97.876	97.273	101.93
115.12	105.44	104.09	108.57	111.31	104.23	108.69	104.93	107.98	102.68	112.22	103.86	116.64	104.37	111.39	99.484	107.77	108.29	106.31	105.51	106.46	112.28	103.73	108.31	105.84	105.13	110.75	106.29	113.03	107.03	113.27	107.49	113.17	109.48	109.47	107.93	111.88	108.72	106.83	106.52	108.26	105.16	110.44	103.76	109.68	112.25	115.07	111.15	111	110.75
106.95	104.9	102.13	108.07	109.88	104.49	110.09	104.36	104.52	108.36	105.27	107.35	101.74	115.42	111.25	107.06	106.13	102.36	112.52	108.66	110.33	102.23	108.53	107.43	112.75	110.12	104.72	99.177	107.88	105.67	109.4	103.81	108.93	104.79	106.53	107.17	105.49	98.605	99.844	110.71	103.37	105.09	112.96	109.14	106.11	105.31	101.65	107.88	103.34	107.02
105.16	104.3	104.33	107.96	104.98	108.16	112.71	111.75	107.92	108.74	103.5	111.54	111.82	107.27	110.01	110.37	110.41	107.05	108.93	106.4	114.18	111.42	103.82	106.04	108.97	109.1	109.35	106.43	110.11	110.89	110.67	109.25	111.3	113.46	108.67	110.28	108.79	108.74	112.24	105.48	113.97	109.27	109.67	104	112.85	100.55	105.17	113.3	105.73	112.45
91.16	100.44	100.31	95.058	95.843	100.6	100.63	100.69	101.74	102.3	97.617	98.815	92.648	91.74	93.365	100.7	95.287	98.951	100.16	99.063	97.7	100.49	99.497	99.391	95.995	98.987	97.771	93.68	104.97	102.56	104.12	100.94	91.615	100.92	99.02	96.275	94.421	92.895	98.968	102.1	94.605	94.27	94.152	100.71	93.486	98.556	96.346	93.091	95.704	86.777
110.46	109.67	100.82	106.2	107.58	107.71	111.03	113.79	106.3	101.81	111.39	111.48	112.98	113.58	111.38	100.54	111.21	113.12	110.36	109.8	105.95	109.01	109.07	104.81	102.82	112.59	110.38	112.25	111.32	106.06	106.87	105.17	104.59	108.39	109.74	105.64	109.97	105.88	108.71	103.52	108.57	108.06	111.72	108.8	109.12	112.1	108.68	114.49	107.26	107.72
103.7	104.6	101.66	103.82	105.99	100.66	109.81	107.49	104.69	105.22	109.3	103.8	108.1	106.03	110.34	106.51	107.34	105.86	106.27	106.82	114.42	112.04	106.96	112.3	103.33	106.47	109.13	111.07	103.15	104.84	104.72	109.44	104.04	109.93	108.75	107.1	104.98	105.5	108.21	106.33	107.22	109.29	104.7	101.71	105.26	111.55	107	104.42	104.47	112.78
110.95	107.96	103.26	105.21	110.85	109.88	107.28	104.46	108.55	101.96	104.81	104.25	101.94	106.95	100.31	100.19	110.98	112.58	99.426	107.38	101.36	101.53	105.02	104.39	107.8	104.26	108.53	108.42	102.66	101.81	105.62	110.22	102.54	107.74	102.48	105.26	103.79	111.02	106.27	111.01	100.3	110.35	114.41	99.583	107.55	102.87	110.4	104.7	112.42	105.3
101.58	102.2	96.745	99.956	98.222	97.726	95.95	98.281	92.354	102.09	101.11	100.36	97.321	99.794	93.127	99.668	98.16	93.985	102.17	99.605	99.425	92.871	99.02	97.799	99.258	100.9	87.417	102.03	96.052	98.363	92.51	97.639	100.78	98.348	96.164	99.068	100	100.9	95.169	98.281	99.067	96.844	99.509	98.775	96.188	103.22	99.714	98.999	104.07	94.243
106.18	111.04	106.55	102.39	105.03	109.26	112.3	104.56	108.33	103.21	101.54	102.07	104.48	105.5	105.59	103.13	102.1	104.73	107.01	111.11	102.73	107.99	107.69	115.36	111.23	106.95	108.46	102.54	110.42	103.07	105.88	107.84	109.48	107.77	102.96	103.37	104.44	108.64	103.06	106.67	105.94	104.86	104.64	102.04	105.61	105.94	109.25	111.07	96.741	103.83
111.4	107.97	104.9	107.29	109.98	109.56	107.12	98.342	111.69	107.36	101.09	110.87	105.45	104.86	105.34	106.2	99.059	102.84	101.94	106.79	109.69	105.13	109.17	105.62	107.53	105.52	107.25	106.83	104.9	104.02	113.48	109.63	106.43	101.74	100.58	110.27	105.53	102.68	106.89	105.93	106.97	106.1	106.69	111.98	107.43	104.64	107.75	107.55	111.44	108.21
102.81	110.27	108.47	108.43	106.93	107.61	105.89	109.99	108.29	106.15	110.51	109.52	107.1	108.44	108.59	105.68	103.87	107.8	110.46	102.24	107.92	107.62	113.95	111.24	106	108.86	109.62	108.35	104.03	109.59	105.29	104.6	103.64	109.69	102.54	111.73	103.04	103.64	107.74	107.81	99.131	110.55	108.46	108.25	108.99	110.25	103.64	105.53	108.45	103.05
104.6	106.1	110.81	103.5	105.71	97.291	108.94	106.84	109.23	103.82	104.6	103.79	109.28	105.01	104.1	101.88	108.22	107.31	107.02	101.18	106.52	105.09	104.09	103.56	104.94	112.61	110.37	105.36	100.49	102.7	108.03	102.74	102.9	108.9	109.73	101.1	109.92	104.86	106.12	105.65	104.62	108.26	107.45	109.82	102.3	105.29	103.07	102.15	107.33	102.94
112.9	107.95	116.39	116.64	113.7	109.06	105.82	114.62	108.95	111.47	104.28	107.78	105.44	115.71	107.88	111.04	109.96	104.2	108.24	114.81	112.87	111.31	114.91	110.36	112.13	112.07	106.37	106.25	112.02	109.9	111.9	110.42	105.18	107.68	106.2	111.1	107.51	105.8	105.21	111.71	108.2	102.18	104.73	111.57	107.99	110.78	107.38	108.31	109.77	111.22
107.3	106.25	103.94	110.68	109.78	103.47	110.89	106.49	106.22	103.67	99.902	102.24	104.55	112.4	106.19	107.32	105.11	105.11	98.015	107.54	107	103.12	106.07	104.68	108.16	107.2	107.28	107.3	104.31	106.48	105.98	103.44	105.74	110.92	105.77	104.23	107.07	101.18	103.21	105.8	106.71	110.89	106.2	104.2	109.78	107.5	102.45	103.44	108.65	103.58
102.66	101.73	114.23	104.84	104.45	105.44	102.38	107.36	106.52	104.18	109.2	107.99	107.43	104.63	110.37	105.86	99.581	109.1	102.24	105.02	100.72	107.06	106.93	106.92	107.87	106.38	98.776	100.41	107.15	101.86	105.16	104.42	106.38	112.09	105.6	110.17	97.606	109.27	107.85	109.83	103.58	109.9	99.623	106.26	105.68	104.98	105.29	105.63	106.51	105.1
103	109.84	104.04	107.55	106.2	100.02	104.77	111.44	109.93	112.28	102.59	113.86	104.64	108.64	106.83	106.66	109.82	110.85	107.02	112.81	111.62	106.03	105.18	109.08	111.1	100.02	113.01	110.39	109.37	109.12	103.67	105.13	110.97	110.91	104.89	107.16	110.05	106.18	109.13	107.74	112.19	104.43	106.85	112.32	106.03	110.31	111.28	109.02	114.42	106.34
97.773	99.735	95.836	102.48	101.58	99.963	98.563	97.667	98.133	100	98.315	97.131	104.54	101.08	100.91	100.53	98.933	101.33	99.309	104.07	97.354	95.613	97.284	101.74	99.609	96.762	101.82	95.889	94.981	98.426	94.694	105.69	93.312	94.03	91.749	95.508	100.98	97.597	97.257	100.93	97.001	96.309	98.595	100.08	100.02	102.14	93.809	99.466	104.88	101.98
102.96	100.34	98.277	98.116	96.995	104.06	95.165	96.293	98.953	94.994	95.949	99.348	101.64	97.867	108.48	102.36	103.79	94.342	98.732	97.968	102.23	101.62	102.04	98.221	100.45	102.04	105.66	103.94	99.55	103.85	97.368	103.98	101.79	100.49	92.607	106.51	98.101	97.601	102.98	97.099	100.72	108.78	105.02	101.02	97.819	95.002	97.724	97.948	99.097	103.65
98.687	97.261	97.545	100.82	94.501	101.4	95.014	96.954	96.906	95.977	97.964	98.772	100.95	101.86	96.901	94.886	93.98	100.68	94.689	97.705	104.44	94.006	98.51	104.17	95.055	92.897	103.56	101.7	104.35	95.649	95.936	96.39	94.418	100.85	97.82	95.657	98.54	99.924	96.704	96.728	97.823	107.66	97.34	97.669	98.862	105.61	95.491	98.557	95.652	98.597
104.11	107.37	114.95	112.99	112.2	109.96	109	112.14	110.94	111.16	108.65	111.21	111.18	105.39	115.82	110.43	105.94	111.55	110.96	108.92	114.88	111.74	108.52	110.81	108.53	107.32	117.16	113.92	102.46	106.44	107.25	107.78	114.67	111.74	110.96	113.95	110.52	110.11	113.63	112.72	110.59	112.96	113.21	109.38	117.37	109.98	116.3	110.54	109.32	113.51
107.56	108.16	115.65	107.84	108.86	103.08	112.17	103.85	104.76	101.75	108.31	108.21	100.93	103.94	104.54	101.76	104.14	103.85	102.36	105.79	101.14	109.41	105.12	107	102.13	109.96	103.1	104.78	103.22	103.28	103.31	106.72	101.1	109.53	105.85	104.18	101.8	105.89	101.86	105.02	103.85	106.82	102.87	112.51	108.39	105.27	109.74	105.7	106.16	108.21
109.96	107.49	107.37	104.66	103.73	94.61	107.01	104.53	109.92	116.09	106.41	109.33	106.1	104.7	110.66	105.07	100.33	115.1	100.46	107.25	105.25	102.95	110.03	109.05	104.82	104.02	107.89	106.15	106.2	109.19	101.88	98.45	98.24	108.12	109.44	107.9	105.6	106.73	108.28	107.56	97.416	100.56	102.77	106.93	108.13	104.04	107.67	108.18	107.23	103.77
111.29	108.62	103.87	104.95	110.62	108.68	108.08	111.13	113.4	108.09	103.76	102.47	107.72	106.03	101.9	107.67	111.9	109.09	106.44	101.93	110.08	110.07	107.92	107.8	108.47	103.17	108.96	102.38	105.66	111.5	115.09	107.61	111.18	109.64	108.53	110.57	107.84	109.69	113.91	109.99	103.04	108.19	111.84	108.14	113.93	111.91	107.24	104.64	110.23	106.88
99.455	105.6	96.493	94.925	102.72	99.522	97.374	96.065	99.497	97.295	98.716	107.26	96.186	98.028	104.7	92.885	98.507	102.22	98.141	101.14	99.228	95.503	95.835	100.92	103.67	97.198	101.32	101.66	106.42	101.36	100.71	98.271	92.665	93.767	99.706	98.503	100.91	97.345	94.629	96.049	105.38	98.898	98.356	95.061	98.42	98.978	101.11	94.192	100.63	96.174
105.93	108.15	110.91	101.15	103.4	105.27	104.31	110.44	101.87	107.71	108.41	105.48	105.74	109.06	108.33	102.44	105.27	97.319	108.55	104.99	111.24	100.59	113.23	111.34	106.89	110.78	106.36	106.54	106.57	105.06	106.85	116.08	104.83	104.44	105.43	107.03	101.44	109.94	107.21	112.88	102.36	108.32	106.06	104.84	112.53	108.79	107.67	105.61	107.22	106.72
95.388	97.613	95.175	99.327	94.733	95.991	94.753	92.209	90.051	99.127	98.472	98.312	96.481	97.267	93.747	103.8	99.806	101.36	96.788	96.929	94.574	95.928	101.47	89.036	101	95.324	93.922	98.17	100.77	96.713	95.781	94.117	97.245	101.86	102.33	93.811	101.12	100.84	100.22	98.558	97.278	95.128	100.91	98.339	98.704	93.564	92.609	96.662	97.252	92.652
97.248	99.118	99.106	93.077	94.839	93.612	93.973	97.215	98.159	94.238	97.967	93.508	106.23	97.445	101.08	104.14	99.789	97.584	98.456	98.686	99.93	99.401	92.636	105.48	100.15	102.53	97.181	97.43	101.75	103.56	99.913	99.924	100.29	98.899	98.369	99.806	104.27	93.547	94.021	100.87	98.011	102.91	99.068	100.6	99.755	100.44	96.339	98.124	100.71	101.22
106.95	106.24	102.95	103.35	103.43	105.64	105.79	106.38	105.53	106.57	106.06	103.14	106.09	108.43	108.26	111.66	104.85	100.63	102.82	108.18	106.94	105.95	106.06	106.2	105.47	106.65	104.36	108.17	103.93	101.99	111.79	103.59	108.68	103.62	105.87	102.61	104.37	106.46	108.92	106.84	106.36	102.77	109.01	106.7	105.82	104.19	103.26	102.42	99.332	105.24
110.58	106.81	104.26	100.5	105.7	101.31	107.55	106.46	108.21	107.94	101.73	107.04	108.85	108.92	108.41	110.93	107.54	113.05	113.01	105.06	114.33	101.1	103.67	110.77	104.76	103.27	102.61	110.94	104.63	109.25	106.27	102.84	105.1	109.79	104.7	104.7	104.39	107.45	95.729	104.7	109.19	104.9	106.98	101.77	111.8	105.04	105.58	107	99.341	103.92
93.659	105.67	93.437	102.04	102.45	100.13	95.978	99.108	100.63	97.559	99.462	101	101.89	94.776	97.689	105.62	104.76	102.53	103.12	99.935	99.161	98.458	100.88	105.02	96.88	101.47	107.82	102.59	102.06	93.951	101.21	101.99	103.68	103.68	100.82	98.918	97.59	100.27	105.79	97.686	97.079	97.61	99.69	95.529	107.15	99.761	96.569	98.356	99.196	103.02
98.099	99.819	98.336	98.557	100.29	107.64	99.13	104.74	95.879	101.81	103.2	104.23	96.865	101.01	98.084	103.59	101.72	95.38	100.11	95.461	100.32	105.64	102.51	99.347	97.845	101.93	93.313	103.67	101.45	100.51	96.903	100.97	101.24	100.19	97.326	97.683	102.94	99.281	94.093	103.97	104.59	102.18	97.337	106.18	97.541	103.15	96.882	96.397	100.36	103.08
107.51	109.27	108.2	109.35	107.07	106.46	105.87	107.28	109.96	110.54	101.45	112.37	111.98	105.23	109.49	114.26	108.27	105.28	108	105.13	109.15	107.67	107.52	107	107.39	115.98	103.85	112.13	114.96	113.53	103.61	103.84	112.12	104.88	103.39	104.63	103.23	105.57	106.81	113.32	96.829	109.91	107.72	100.77	105.36	110.58	114.19	105.46	109.69	106.8
110.88	106.74	109.96	112.14	113.01	112.85	106.36	108.59	107.23	105.54	107.12	109.98	107.82	112.83	112.69	107.72	108.97	109.07	106.36	103.68	117.9	104.43	107.62	108.91	108.45	109.12	114.41	111.78	108.89	113.49	108.38	107.36	107.13	106.98	106.39	103.66	103.83	111.3	108.87	104.68	104.99	114.59	110.86	112.72	115.54	107.4	109.35	101.55	110.4	115.03
105.93	108.17	106.91	113.76	110.88	106.93	100.96	103.44	108.65	108.7	112.27	108.48	111.23	109.17	114.73	110.21	110.85	110.44	106.65	108.42	113.08	106.4	106.79	102.28	110.13	106.24	115.39	105.92	112.12	105.32	105.55	109.5	105.13	108.46	113.66	106.71	109.42	109.45	107.94	108.91	107.72	105.25	115.5	117.49	105.27	105.47	110.74	109.6	110.18	105.88
101.45	100.23	104.09	96.731	95.297	103.41	107.12	95.908	102.16	103.12	92.528	100.78	95.849	101.25	103.38	107.6	98.253	102.38	100.03	102.33	102.88	96.444	99.555	100.15	102.9	99.402	96.202	104.22	104.4	100.41	98.072	104.76	101.37	102	97.882	102.89	99.507	101.46	102.28	95.277	101.26	107.36	102.18	97.782	100.2	106.42	99.06	101.31	103.75	100.45
105.29	110.42	111.46	104.13	102.58	103.68	112.8	106.37	104.51	107.96	105.5	109.47	104.96	107.2	103.16	106.1	105.83	106.53	102.84	113.4	107.43	108.27	110.71	107.68	103.01	106.02	105.97	108.39	108.7	106.27	105.73	110.58	114.08	105.06	100.78	109.19	105.53	98.725	107.68	108.71	104.28	104.21	108.11	104.79	109.36	105.63	104.53	104.43	104.36	110.87
107.64	102.96	105.5	114.74	110.34	107.68	108.78	115.2	108.54	115.53	106.1	120.99	110.38	113.12	109.57	108.35	112.26	113.75	108.98	117.04	103.88	108.99	114.42	116.47	105.84	105.7	106.46	109.54	116.13	107.52	105.22	108.07	110.39	111.83	111.9	111.05	110.13	104.72	108.14	116.24	112.52	105.34	108.7	111.34	102.79	115.09	112.45	110.9	113.54	107.29
102.31	110.59	105.06	107.94	106.9	111	104.21	101.8	107.47	105.01	111.76	106.91	111.55	110.23	109.64	108.9	107.22	108.8	109.87	106.21	101.29	105.2	112.94	106.67	108.16	108.38	108.19	105.7	115.33	110.44	107.33	106.99	113.25	114.97	110.73	104.83	107.79	109.61	109.84	106.46	109.77	113.3	113.18	110.07	108	115.11	105.9	107.78	108.33	106.21
103.99	107.79	107.91	114.56	107.87	110.73	113.26	107.99	107.83	107.78	109.87	107.2	103.69	105.61	99.274	108.64	107.96	105.53	105.96	107.64	102.88	105.66	116.19	114.85	112.44	110.17	112.85	101.77	115.84	105.71	104.08	110.84	109.35	109.07	99.164	109.45	107.78	102.3	115.55	106.4	103.45	112.68	102.11	104.44	109.6	105.43	107.84	106.77	112.97	111.05
100.71	101.18	95.678	97.087	94.383	100.36	92.372	95.946	101.74	99.98	102.03	102.53	93.464	101.63	102.03	101.65	92.315	104.66	97.436	104.25	103.11	98.267	103.03	104.9	97.578	102.89	101.84	105.71	107.01	94.667	103.96	98.576	101.82	93.728	97.752	101.28	100.85	96.546	98.014	102.31	99.76	103.83	103.2	103.93	98.476	101.62	93.835	103.7	100.65	101.64
107.09	109.32	113.68	104.81	103.68	103.49	113.22	98.543	107.27	105.13	102.15	102.35	109.67	112.85	102.27	107.24	106.03	106	109.56	109.55	112.31	108.8	108.65	104.81	107.07	107.02	107.9	112.4	107.61	111.53	105.47	106.34	101.76	109.81	109.23	106.99	109.34	102.08	109.35	106.11	108.29	105.58	100.37	99.242	111.11	113.02	107.74	107.04	109.6	101.76
95.111	98.597	102.3	103.68	101.47	102.08	101.75	98.58	100.1	98.132	100.86	105.24	99.913	102.56	98.445	98.807	98.842	104.66	103.94	96.345	96.212	103.58	99.118	106.79	102.34	103.21	101.34	104.45	99.291	104.33	103.03	100.43	99.59	105.74	102.43	102.29	103.03	96.656	99.113	109.27	98.77	100.32	99.607	100.69	96.073	100.59	105.2	101.5	95.8	102.96
101.9	100.35	100.81	106.34	96.454	95.624	98.339	99.939	99.451	103.15	98.667	104.53	99.092	102.92	109.03	101.36	105.15	107.09	101.41	103.96	102.65	103.96	103.01	96.651	100.8	101.37	94.319	105.26	101.48	102.05	99.045	98.823	104.09	100.26	103.41	98.903	105.3	105.89	104.13	105.92	98.391	101.33	101.24	93.434	98.618	97.217	100.56	97.187	102.33	103.31
108.83	108.29	102.06	106.65	107.51	110.4	102.53	107.18	102.21	100.59	108.92	101.11	104.58	103.82	96.229	107.57	105.28	106.05	100.85	108.43	107.49	103.61	110.14	102.02	104.75	100.25	104.28	110.06	103.86	103.26	108.73	110.21	109.18	110.76	106.13	106.61	101.94	97.814	103.75	106.65	104.64	106.41	99.122	105.7	108.46	110.78	114.32	107.33	109.12	104.05
108.21	105.97	110.43	109.85	108.87	100.15	108.4	110.9	109.29	115.21	111.94	104.73	103.03	105.27	103.81	103.2	110.94	109.83	113.49	106.94	107.24	108.56	103.81	108.4	103.99	109.74	107.23	103.28	102.53	108.46	107.18	113.67	110.18	112.84	109	109.71	109.3	101.46	115.36	104.03	111.39	102.45	107.41	106.24	101.77	102.86	107.6	112.26	106.86	104.09
103.5	106.1	106.75	103.03	114.02	104.53	109.3	103.18	106.79	108.71	107.32	109.31	109.95	100.75	106.67	100.68	108.6	106.41	106.18	104.45	105.67	110.16	112.92	113.14	103.91	106.2	112.17	107.66	105.49	114.38	103.48	100.59	103.72	106.54	104.55	104.83	110.9	113.59	104.28	104.8	102.57	104.26	104.31	108.48	113.17	109.19	111.4	108.96	110.02	111.96
109.69	110.61	101.13	101.98	103.02	106.79	106.96	110.76	107.5	105.85	106.32	105.68	101.46	107.38	99.947	106.51	105.06	110.6	104.9	105.08	107.22	104.69	105.6	109.72	103.17	107.44	104.95	110.54	111.73	109.31	103.09	109.9	104.66	100.31	107.29	105.31	106.53	105.14	110.14	101.09	98.742	106.49	104.04	107.56	112.23	102.61	104.87	110.39	100.81	106.67
105.04	106.5	104.42	99.108	104.17	104.3	111.71	107.69	105.38	104.22	110.83	109.15	114.04	109.83	103.23	109.14	112.6	104.18	106.62	110.79	106.14	106.71	117.5	112.12	109.26	110.07	106.73	97.483	113.74	105.45	106.92	105.8	106.08	107.84	107.08	101.71	112.48	113.29	108.23	115.69	107.33	103.83	101.57	105.2	106.79	111.27	108.74	106.56	106.39	106.39
105.41	109.57	108.96	115.46	110.86	103.74	106.97	104.77	108.72	108.92	107.71	105.42	107.83	110.35	108.44	102.34	111.89	102.78	110.91	105.03	105.76	110.06	107.51	113.01	113.79	112.65	112.83	115.73	104.05	111.97	109.85	108.55	106.41	104.46	108.15	107.55	114.98	110.28	109.07	104.58	107.59	110.77	109.56	104.17	109.54	105.81	109.85	109.69	111.42	111.99
105.47	108.76	109.97	104.31	104.74	112.94	105.84	110.94	100.97	105.83	114.12	104.61	103.66	110.3	103	110.93	106.51	111.02	100.27	101.62	106.35	112.84	108.68	101.71	100.28	106.77	99.169	101.9	108.21	108.47	107.84	108.52	107.13	104.84	106.65	111.07	107.64	105.98	102.41	103.77	108.93	115.19	101.87	103.76	109.38	106.4	105.27	103.84	102.69	107.5
114.44	119.77	110.13	107.75	115.39	116.09	113.64	112.56	111.33	114.74	115.97	110.27	111.8	110.53	110.18	105.17	108.5	107.64	110.46	110.56	110.42	106.51	112.71	103.69	112.18	116.73	111.39	107.34	112.23	111.16	109.14	112.06	115.54	108.22	110.61	103.64	108.31	109.43	107.28	113.59	111.87	112.25	110.67	111.49	115.09	109.82	107.16	110.79	108.59	110.96
103.99	103.92	106.64	105.1	107.74	107.92	105.29	105.39	107.93	108.46	110.51	107.62	103.82	104.34	97.65	107.79	104.69	109.15	100.79	111.12	103.16	108.57	104.53	98.928	101.61	109.29	105.43	107.28	110.12	101.26	105.08	105.4	106.81	103.37	101.11	106.7	105.19	106.03	105.51	109.26	110.59	110.6	112.34	100.98	103.86	106.25	109.42	102.67	103.78	102.83
105.53	103.7	95.303	98.698	98.511	100.58	92.879	100.4	98.045	98.214	97.183	98.579	95.236	95.96	96.197	101.87	96.753	97.085	97.622	100	96.37	102.6	98.206	102.15	96.185	103.14	97.932	103.5	101.62	97.545	95.313	97.165	102.88	93.638	95.801	99.846	97.331	97.976	95.425	101.9	97.909	101.28	100.38	96.745	94.234	99.355	99.117	101.36	99.791	95.529
102.93	101.11	93.009	97.349	96.887	97.074	91.704	103.71	96.601	100.63	100.24	96.285	100.86	98.327	101.03	94.707	98.657	103.18	97.679	100.06	99.064	95.316	101.84	94.894	91.458	94.172	100.24	92.67	106.41	100.24	97.878	98.935	101.17	98.139	103.63	95.143	93.842	96.226	96.508	98.485	99.45	99.627	96.738	100.58	101.7	103.85	102.77	101.89	98.166	99.27
107.8	107.63	103.48	109.78	109.38	106.74	109.74	106.15	110.03	113.97	110.34	107.46	113.47	104.39	105.2	106.17	110.96	112.36	111.44	107.86	105	106.02	104.03	108.08	104.57	103.44	110.67	111.44	106.28	106.68	105.99	110	113.47	108.66	106.72	106.32	111	112.9	106.83	109.1	108.71	102.47	106.82	105.58	108.62	102.86	110.8	105.49	105.65	111.01
102.75	103.59	105.02	105.59	103.48	101.87	107.19	104.9	102.11	107.09	108.78	105.01	105.44	102.77	108.36	103.48	105.88	102.67	100.03	102.09	109.73	101.53	102.71	104.5	108.52	101.61	99.819	110.45	106.11	105.88	109.14	105.04	108.72	105.46	101.72	104.78	103.22	111.4	104.54	111.82	104.05	102.72	103.01	107.12	108.45	104.04	115.92	100.71	101.74	102.76
107.4	106.09	106.31	105.29	108.34	107.14	106.09	105.19	110.88	108.43	104.4	107.13	108.22	111.91	104.7	102.12	102.2	110.51	109.71	113.23	101.88	108.25	105.2	113.57	101.8	106.95	102.76	107.6	109.79	99.88	109.01	100.2	104.83	105.97	105.83	107.05	109.23	109.32	104.3	105.81	101.67	97.99	105.06	105.37	104.2	103.35	110.03	111.73	107.77	107.31
93.647	100.75	95.835	97.228	100.61	99.673	101.48	102.95	100.47	94.406	97.503	95.52	102.28	103.07	102.63	94.293	94.084	93.404	94.357	89.82	94.996	101.98	98.976	99.045	99.133	97.038	101.62	106.05	99.477	94.393	91.138	97.734	95.198	97.042	96.963	103.02	98.302	101.66	91.228	104.22	100.38	97.466	99.096	93.187	99.688	93.88	95.325	101.59	99.17	96.133
95.644	98.388	97.463	100.35	92.302	101.98	92.378	98.562	98.55	101.86	94.616	93.719	99.87	97.234	96.368	96.236	95.489	100.39	101.13	95.223	102.18	95.4	101.76	100.6	102.63	97.663	96.581	93.152	97.962	99.732	99.212	96.778	97.735	98.835	93.055	98.791	97.568	104.48	98.544	93.727	101.98	105.94	102.7	94.214	94.371	96.917	98.33	95.117	97.322	95.157
113.66	106.72	111.23	107.22	107.56	106.42	105.58	111.4	108.39	118.22	111.82	115.19	107.16	103.29	110.92	105.81	113.63	110.19	106.32	108.66	101.4	111.05	116.28	109.75	108.76	106.77	112.72	110.32	109.49	106.6	102.92	108.57	110.37	105.85	103.08	107.94	108.8	109.96	106.76	105.24	108.21	113.7	100.24	110.2	107.4	104.73	112.74	108.4	107.36	108.61
107.63	105.82	113.8	100.98	101.74	108.72	106.53	106.34	100.22	103.28	99.683	110.74	108.85	104.1	108.93	104.71	104.59	101.65	104.34	103.96	105.69	105.25	107.19	104.77	103.78	108.44	111.46	102.18	112.4	108.86	111.87	105.74	105.23	108.21	107.39	106.56	108.06	102.98	106.43	108.43	105.47	104.04	105.02	106.03	104.06	106.65	108.6	108.27	105.19	100.89
111.09	105.73	112.38	108.59	106.09	108.58	116.17	109.71	106.08	105.01	112.65	110.09	100.52	109.48	111.93	105.48	112.64	106.16	113.08	109.47	104.57	109.73	108.28	107.52	112.21	108.87	106.77	114.82	115.04	108.22	103.91	106.81	111.44	111.5	104.85	111.22	107.84	106.26	106.66	106.02	108.84	106.41	107.83	112.67	110.23	111.11	103.78	105.4	107.53	112.01
110.13	105.19	108.99	105.4	105.7	104.62	103.38	111.11	106.49	108.25	110.75	105.09	107.27	107.97	110.5	107.44	107.9	104.31	106.83	108.14	103.7	97.111	108.76	107.15	110.23	113.11	105.98	111.74	110.49	105.59	114.48	101	108.06	109.63	113.48	110.14	109.33	109.51	110.87	112.59	107.8	111.39	107.3	104.11	107.17	104.8	105.19	105.77	108.38	106.37
104.48	108.03	104.62	108.16	106.1	108.51	107.11	108.37	102.66	101.14	100.17	99.616	99.396	108.77	108.19	108.67	111.71	105.03	109.05	103.25	104.6	102.95	106.65	108.92	110.34	102.51	109.37	106.02	110.04	100.14	107.28	104.74	100.23	103.26	104.18	108.48	106.31	103.87	107.15	95.481	108.47	101.41	98.698	102.23	106.63	105.46	105.93	101.99	101.95	101.65
105.43	112.73	103.94	106.52	106.38	111.56	102.16	105.79	108.1	100.46	100.94	105.12	107.12	107.82	107.97	104.59	104.63	109.08	104.16	116.49	112.62	110.21	100.07	105.55	108.44	111.77	108.67	105.34	113.15	105.62	102.35	107.28	110.95	111.01	107.94	106.71	103.96	102.94	98.852	103.19	102.31	103.84	113.51	104.99	107.07	109.2	104.35	105.19	110.63	102.96
105.31	109.02	109	104.8	105.7	106.52	106.17	109.31	106.14	112.19	113.48	110.53	111.87	106.63	104.57	106.72	110.97	98.152	111.19	114.92	106.18	110.8	113.07	114.54	109.86	110.63	103.35	105.09	103.24	102.8	108.98	106.29	108.03	113.07	109.33	105.05	106.59	108.92	109.26	102.93	106.66	106.82	111.59	113.3	102	112.52	106.92	113.31	113.9	109.68
107.36	114.46	106.25	104.94	106.24	109.34	110.71	109.95	108.52	106.52	108.04	107.19	107.02	103.49	107.07	102.78	108.93	107.82	107.97	105.73	107.17	109.47	106.8	103.93	107.58	101.94	109.32	103.7	107.83	112.64	105.96	112.41	105.11	104.75	106.36	110.4	106.39	111.74	105.01	110.61	111.88	110.56	105.29	106.43	108.22	111.42	107.78	108.14	106.4	105.88
106.16	109.38	110.13	112.35	106.74	113.07	117.58	107.82	108.37	109.55	105.99	108.75	110.8	107.03	117.17	106.75	106.5	104.98	104.4	106.57	111.76	103.84	110.3	108.03	109.82	109.04	104.52	109.11	108.66	108.91	103.72	104.6	112.67	104.89	102.64	108.29	113.88	107.55	106.43	110.43	108.64	108.97	105.8	105.34	103.48	107.5	106.78	114.2	111.24	107.91
110.42	107.06	112.18	108.98	105.65	102.81	107.64	104.94	112.18	109.11	104	107.62	108.13	108.93	111.06	109.21	100.95	111.28	117.37	112.39	114.42	116.08	103.12	101.08	113.61	111.8	106.85	109.28	111.5	104.73	107.7	114.38	113.72	106.98	104.09	113.5	103.86	109.84	104.08	111.46	108.55	109.99	104.29	102.39	110.48	108.81	108.63	111.61	106.54	112.33
103.25	108.81	95.764	111.87	111.09	108.87	104.06	105.16	103.08	106.57	101.58	108.68	100.66	104.16	101.6	100.14	107.18	106.71	104.19	105.81	107.23	104.36	102.2	106.56	112.54	107.93	102.86	104.04	100.4	105.72	103.81	110.7	102.9	107.82	105.98	103.09	103.73	109	104.7	101.58	105.44	106.83	103.47	107.38	106.48	102.87	105.17	105.36	109.17	106.44
102.4	108.97	101.22	108.27	99.203	108.7	103.49	99.818	109.15	104.91	104.8	108.38	107.36	106.42	107.15	105.85	111.36	104.59	101.22	109.22	102.81	110.61	109.08	108.56	107.49	107.3	107.5	103.23	106.43	105.7	107.63	104.26	109.74	109.8	108.35	103.44	104.43	103.69	104.2	106.01	102.63	108.24	107.62	104.29	101.32	98.846	101.12	106.07	105.25	103.54
107.41	110.2	102.35	108.64	109.01	103.86	108.49	111.42	103.73	115.58	112.93	105.34	109.37	108.94	106.51	106.87	104.77	101.92	113.88	113.71	106.59	111.36	109.81	110.11	105.01	113.51	105.98	100.19	109.56	110.86	108.06	105.51	108.87	109.62	107.62	105.84	108.43	105.05	106.59	116.51	109.84	107.58	113.98	104.95	111.66	103.59	104.3	107.5	107.87	109.02
109.42	107.6	107.11	108.54	110.9	109.26	107.09	105.68	109.67	108.61	108.07	109.08	107.31	106.63	111.89	104.15	109.87	108.36	109.23	108.55	103.46	112.9	112.37	102.11	107.83	113.64	107.75	106.64	107.04	110.78	110.18	104.51	109.89	111.51	108.86	110.49	109.4	106.23	112.49	109.69	110.08	107.23	107.57	111.83	110.89	102.47	110.42	110.72	108.76	110.79
100.24	95.368	97.152	100.85	102.77	93.773	97.363	99.201	105.83	90.538	99.961	98.455	105.39	94.135	99.976	93.618	93.978	100.6	98.004	97.906	94.47	91.863	101.55	104.85	99.676	101.31	97.294	95.482	97.19	104.03	93.256	94.395	100.95	92.81	98.498	97.109	101.68	95.893	95.854	102.08	97.132	98.195	93.427	99.61	96.753	99.537	96.804	99.036	95.088	97.82
109.18	106.12	101.31	104.98	110.22	108.08	111.23	108.4	107.81	107.99	110.5	107.75	104.18	108.91	108.72	111.76	106.29	111.25	106.96	105.2	117.84	111.87	105.79	112.09	102.8	112.07	106.37	99.818	106.61	105.69	104.99	111.08	108.41	108.42	105.37	113.96	101.52	107.19	106.72	109.08	108.42	106.87	106.01	107.07	104.89	110.2	109.95	107.06	107.02	111.52
106.5	109.79	107.44	106.96	111.56	104.65	98.725	102.36	104.3	102.91	105.59	102.27	108.75	103.41	106.96	106.35	112.28	110.11	102.65	105.88	104.11	102.71	104.88	110.19	99.413	104.82	102.53	107.19	111.49	105.8	105.86	106.83	107.87	106.32	109.25	107.98	111.14	102.93	107.01	106.07	102.48	105.52	108.72	109.32	110.63	109.9	101.95	104.96	103.41	107.73
105.78	105.78	106.25	100.84	102.75	113.6	100.01	108.07	101.21	104.85	103.12	101.39	103.09	111.7	107.19	109.25	102.26	101.19	105.14	111.72	104.89	106.45	112.85	103.68	104.87	102.19	109.45	106.1	102.06	107.76	106.18	103.61	103.64	112.07	102.71	101.29	103.09	107.31	106.52	107.82	108.33	107.36	103.99	96.075	102.34	109.95	109.08	109.6	104.69	107.79
110.21	102.1	109.19	106.9	107.95	104.59	102.91	102.71	103.67	101.32	105.23	112.66	107.17	105.01	101.79	105.12	111.71	105.97	110.51	98.369	107.83	109.89	99.207	108.07	109.4	105.55	109.86	104.94	104.45	106.32	104.1	107.31	102.19	107.72	105.55	110.62	114.57	106.44	109.88	107.97	98.957	107.44	105.73	106.57	112.04	109.62	101	103.3	107.47	100.47
109.19	107.02	111.87	109.58	104.48	109.84	116.19	109.18	111.92	103.65	101.11	109.9	111.27	108.98	107.16	115.33	106.44	109.41	107.47	109.93	106.95	108.63	107.68	112.93	108.88	109.82	111.02	103.5	105.41	108.24	111.78	109.58	105.45	101.97	106.85	105.68	109.54	107.05	107.34	102.26	103.76	113.63	108.01	110.89	113.29	109.18	102.76	106.35	117.78	111.4
93.999	100.42	99.876	98.616	102.44	93.797	96.651	102.6	97.347	101.32	100.2	101.72	95.767	103.89	98.173	87.347	100.22	99.233	102.62	96.318	99.459	104.66	97.307	97.946	96.232	94.515	96.543	102.23	96.071	94.275	98.37	102.4	99.599	94.058	103.83	99.855	100.7	95.528	101.62	94.305	92.672	104.3	100.6	100.73	98.714	102.35	97.402	93.902	95.013	99.85
107.41	108.69	107.4	106.4	105.68	111.61	109.03	110.05	104.5	109.35	105.69	100.27	104.7	103.4	105.69	103.42	111.85	116.38	100.4	105.01	107.18	107.2	108.34	108.43	107.06	107.71	106.53	117.53	102.72	105.58	114.5	110.05	108.51	112.65	111.88	102.22	107.24	106.44	107.67	111.2	110.45	109.04	104.55	107.35	113.06	103.58	103.11	108.87	114.45	102.91
108.81	105.06	106.94	103.6	106.6	105.35	101.88	102.45	101.78	108.85	106.93	102.01	104.86	105.51	106.08	104.68	108.24	110.34	104.09	100.55	105.88	102.96	107.33	106.36	111.68	107.44	108.64	106.19	108.04	104.17	103.98	105.41	110.5	103.57	103.11	106.97	103.02	108.37	103.83	100.97	107.72	108.87	108.05	104.56	106.86	105.31	106.5	113.65	103.11	109.08
108.72	108.77	106.57	105.22	110.37	101.69	109.71	97.986	106.44	104.43	108.59	109.61	109.25	107.61	103.97	102.82	114.21	110.24	107.08	112.3	109.21	109.63	101.24	109.47	107.8	112.33	104.73	108.2	106.66	107.98	104.7	106.53	110.08	112.1	103.33	108.67	104.37	109.56	114.35	107.41	108.06	107.4	106.22	106.16	101.96	102.8	106.64	105.65	105.74	106.54
103.19	107.28	107.14	113	101.49	110.25	109.45	103.48	103.08	114.8	111.07	111.41	109.76	108.48	104.34	106.3	109.89	107.74	111.23	107.48	107.83	105.06	110.47	101.98	107.26	104.27	106.85	103.09	103.96	108.15	113.76	108.46	109.55	107.2	107.44	106	101.18	108.65	103.28	107.21	111.64	106.03	111.26	111.93	108.39	114.61	103.17	104.65	105.62	106.07
96.704	103.97	94.107	99.002	100.65	103.38	101.39	106.24	100.83	98.389	100.89	101.92	99.482	96.72	102.1	104.12	94.788	100.15	97.677	99.87	103.79	105.7	98.567	106.01	101.35	99.464	100.82	95.459	102.28	102.62	96.347	102.22	97.888	102.41	97.404	101.85	98.904	103.23	99.116	103.33	99.09	106.09	99.512	102.81	96.075	96.093	97.785	100.63	96.65	95.701
100.99	107.45	109.67	102.46	111.45	105.29	107.31	104.6	109.08	110.34	103.93	103.79	106.21	105.55	108.39	105.79	105.74	106.17	103.72	106.84	105.71	107.97	107.34	107.78	113.75	111.96	114.02	111.49	110.62	110.76	106.67	106.7	110.07	105.78	108.11	107.11	104.56	107.13	111.53	110.8	112.78	106.13	111.33	110.73	110.9	96.802	102.76	110.1	108.74	109.2
108.04	107.42	104.92	102.16	107.83	109.32	106.01	111.33	104.39	101.44	106.02	112.48	101.14	106.35	107.88	104.09	106.46	109.23	107.4	100.79	107.85	102.52	110.17	107.34	106.17	112.73	104.16	111.53	105.63	106.48	111.17	107.17	107.6	109.53	98.763	101.73	108.57	105.06	102.76	103.64	108.35	104.04	101.82	111.39	109.94	112.33	107.4	109.71	104.18	105.32
97.604	101.07	98.536	97.525	97.59	100.96	101.19	99.904	98.68	99.638	96.627	100.41	101.29	103.16	101.59	99.361	99.818	100.64	100.07	99.242	98.209	98.111	98.811	106.41	101.29	107.83	104	102.93	100.2	104.56	98.615	99.303	105.01	105.26	105.61	99.919	97.937	101.88	101.05	103.87	101.91	106.74	96.848	95.803	97.531	107.51	103.53	100.24	102.27	104.02
108.69	107.98	104.15	106.75	106.69	103.3	105.29	100.22	103.27	105.03	104.93	103.93	103.33	103.26	105.85	108.57	106.76	102.18	104.58	104.47	104.89	109.35	106.73	103.22	111.4	105.12	105.01	108.22	107.26	101.86	100.94	107.99	105.21	97.128	110.09	108.53	107.29	100.17	108.87	102.61	106.29	101.89	111.33	106.23	109.31	102.21	104.93	96.386	103.62	99.896
107.23	103.99	106.63	116	105.65	111.01	112.76	106.81	108.85	99.448	115.51	113.52	111.77	111.17	107.58	116.9	106.88	105.87	104.68	111.23	105.51	115.45	105.96	107.46	110.02	111.7	109.76	105.61	105.88	107.5	108.91	106.12	108.94	104.43	108.55	110.33	104.82	111.51	103.32	108.71	105.88	105.32	107.36	106.25	111.07	106.09	107	108.31	107.43	108.39
100.4	99.565	99.231	105.94	100.81	102.15	103.44	100.85	103.49	108.78	108.14	107.98	110.41	106.57	108.89	99.891	103.2	103.69	100.19	104.26	102.35	106.97	105.33	106.02	106.09	112.48	112.9	103.29	109.79	103.32	104.32	103.94	104.98	103.97	104.39	105.32	100.09	102.26	111.76	104.54	103.91	104.67	109.95	105.29	104.86	101.46	107.7	107.74	106.48	103.42
93.626	96.236	105.25	95.566	104.35	93.307	104.4	104.71	98.342	103.21	96.785	95.814	98.064	97.566	93.362	90.551	99.65	98.105	87.457	97.666	98.098	99.879	101.38	96.227	99.711	100.09	101.14	97.537	100.56	89.952	97.178	92.994	99.398	99.12	101.53	98.171	98.195	95.619	104.6	91.188	103.38	102.15	100.74	98.38	98.13	97.674	94.941	100.95	101.25	95.027
104.58	104.87	106.18	104.46	107.97	107.67	110.46	110.06	108.29	103.94	110.93	110.68	105.06	102.43	103.96	106.63	110.08	108.72	110.27	110.61	112.11	109.11	102.3	104.17	110.31	107.44	108.77	105.48	102.24	108	109.32	104.82	114.48	98.769	108.11	102.45	103.43	103.12	110.08	109.9	110.21	111.58	105.75	104.48	105.52	106.77	108	106.14	110.56	110.31
108.61	114.79	108.76	106.29	108.05	104.51	108.02	111.1	111.9	104.38	106.67	113.77	107	104.12	110.64	110.57	108.37	110.76	110	107.35	110.75	109.67	106	105.94	113.06	111.44	104.26	108.94	108.35	107.19	103.71	106.32	106.36	111.83	112.7	107.5	108.57	106.65	107.96	112.95	105.55	110.37	102.39	106.53	104.04	110.74	114.36	106.08	103.79	105.12
98.628	96.018	94.63	96.584	99.846	107.43	95.242	101.56	89.492	97.398	91.077	104.51	103.39	98.498	98.307	100.36	99.003	96.676	105.39	98.335	97.862	95.656	97.97	98.302	97.797	95.978	99.015	97.785	96.176	97.932	100.23	96.22	99.49	96.096	95.869	99.294	96.757	95.226	101.41	98.483	96.571	94.911	99.455	94.593	93.595	96.355	100.95	99.826	90.599	103.18
109.23	106.86	107.64	106.94	107.59	105.28	105.5	104.65	102.12	113.08	105.76	106	103.46	105.05	105.6	100.62	104.42	101.16	103.66	107.72	100.5	106.07	111.4	114.44	105.31	108.27	104.24	107.31	107.87	114.07	98.995	108.88	103.12	109.47	100.79	110.47	111.78	107.7	108.26	108.2	103.72	101.37	100.99	104.91	102.38	108.33	109.35	105	106.79	112.6
105.04	110.21	113.33	106.94	119.63	113	112.49	113.28	112.6	108.71	110.76	116.77	110.75	110.3	107.82	111.73	116.08	113.35	112.46	104.82	114.22	112.98	107.88	102.98	103.82	113.25	104.9	107.15	111.36	111.38	104.36	107.86	110.28	117.05	112.98	104.66	108.09	106.8	109.59	105.87	108.42	111.62	112.25	111.53	109.27	111.63	104.89	115.13	109.1	106.21
100.76	92.307	99.255	103.88	102.65	103.21	103.43	103.7	101.51	97.417	106.07	106.27	96.203	101.34	98.44	102.95	108.98	95.335	102.75	99.348	99.373	102.37	93.829	99.482	94.932	100.3	98.729	95.684	98.658	102.2	105.99	101.55	96.046	98.13	100.91	106.79	101.76	98.586	97.287	103.44	96.578	99.855	104.42	102.3	96.107	100.36	97.229	98.867	95.627	102.97
104.84	96.555	106.28	106.81	101.78	105.15	108.83	111.48	105.52	109.99	106.67	106.65	107.73	105.45	102.79	106.59	107.78	106.37	107.19	108.83	106.89	102.75	107.62	104.07	107.39	104.3	100.27	108.71	102.92	107.86	100.82	105.38	99.206	105.64	105.32	108.44	101.26	108	107.04	109.95	103.5	109.52	102.11	107.51	100.24	112.41	104.07	109.02	107.36	102.45
105.56	98.724	101.18	102.36	107.14	101.44	104.92	106.08	104.51	105.5	107.65	105.88	115.14	108.48	111.34	104.35	106.04	105.79	105.52	109.93	112.82	105.86	102.01	108.08	112.56	100.79	103.67	102.39	102.45	99.56	103.46	109.66	102.58	100.17	108.46	109.24	110.25	105.98	105.34	109.74	109.11	104.82	96.132	110.01	102.58	107.91	108.04	102.23	99.847	103.79
104.48	108.94	101.39	110.05	104.79	113.97	108.99	104.5	105.43	105.73	106.97	105.07	109.61	113.47	108.58	97.165	106.76	106.36	104.04	112.22	108.65	107.72	112.25	106.45	105.73	113.07	103.68	110.85	111.65	105.75	107.01	106.08	106.93	104.82	112.98	104.65	108.02	107.23	107.38	107.36	109.92	112.18	110.56	108.03	105.27	110.61	105.72	111.54	107.37	110.81
104.56	102.86	108.91	107.54	111.22	109.13	104.94	104.75	103.89	107	112.66	106.88	105.93	105.97	104.89	110.8	109.31	114.12	110.44	109.11	104.03	103.15	105.65	107.53	108.13	104.57	112.05	107.73	107.83	100.08	112.47	98.874	109.12	108.93	104.12	113.61	111.01	111.75	110.84	105.51	108.93	104.16	108.37	106.53	108.7	110.54	106.99	108.35	106.16	106.59
105.23	109.18	108.08	114.01	115.11	108.62	109.42	113.83	110.66	113.6	110.81	103.5	114.9	108.25	110.75	111.03	109.17	107.77	109.5	111.86	106.37	113.86	109.34	108.12	107.51	111.17	110.92	116.39	115.47	111.69	112.99	108.97	106.67	115.98	106.1	108.04	109.23	114.63	102.79	112.62	113.97	114.72	104.94	116.89	111.13	108.86	107	104.06	109.62	115.91
98.726	103.85	98.241	106.58	96.09	103.06	96.877	103.21	97.52	100.7	100.86	98.692	96.141	96.887	97.757	101.78	91.855	99.745	97.235	99.041	101.95	102.26	100.04	102.69	110.42	103.02	98.515	99.359	97.041	100.72	98.731	102.72	101.27	98.714	98.972	100.36	96.681	96.699	107.38	99.179	107.67	97.439	100.43	104.47	96.741	99.99	93.688	100.61	100.29	108.03
97.987	103.71	92.935	95.375	98.353	96.365	103.38	90.844	95.668	97.488	94.699	98.224	96.746	99.274	96.106	101.92	96.127	91.639	97.909	101	104.22	95.81	95.629	96.293	94.979	93.7	98.078	100.25	94.237	100.99	93.038	96.64	102.3	93.333	99.902	96.948	97.349	93.788	97.386	96.294	103.88	101.56	97.131	98.678	92.562	99.638	98.786	101.16	97.428	95.641
109.84	104.11	103.76	103.36	102.84	112.5	101.88	107.45	111.4	110	108.22	104.52	102.95	103.3	104.72	109.52	103.84	112.11	109.41	101.96	111.28	106.95	103.4	100.44	106.67	101.78	109.17	102.23	110.78	107.15	108.64	103.03	113.24	102.26	111.09	106.4	101.7	110.92	110.93	110.18	112.45	107.12	112.77	109.59	107.52	111.95	107.34	108.61	110.01	103.96
106.15	106.19	101.79	109.69	110.59	108.51	108.92	106.78	109.05	111.83	104.71	108.67	107.06	106.13	106.46	107.24	107.7	105.4	111.75	111.63	103.59	103.09	107.98	111.2	105.32	108.61	107.49	107.24	113.57	105.25	109.91	107.54	109.92	111.95	111.67	105.72	109.85	110.49	106.98	102.44	113.97	105	105.73	110.95	110.97	109.8	105.63	103.9	110.15	104.74
106.38	105.74	103.39	115.18	105.99	103.93	104.25	105.93	108.21	107.02	102.79	107.72	106.7	104.2	102.87	105.08	110.19	107.4	102.49	104.44	110.9	107.87	112.5	110.3	104.01	102.77	102.55	103.15	105.58	112.71	104.73	107.71	109.11	106.47	99.199	102.98	107.03	106.5	105.26	105.88	108.53	107.4	100.24	104.51	103.27	104.39	103.84	102.08	107.09	102.96
106.34	108.37	110.98	107.91	105.21	109.9	108.01	104.41	105.65	105.81	101.74	105.23	102.62	106.61	112.23	104.04	106.94	103.58	109.14	109	103.37	100.12	107.88	107.04	107.15	106.1	103.62	105.26	106.27	110.2	107.34	109.61	101.24	98.695	108.55	105.11	109.64	103.84	99.119	106.82	108.58	101.06	103.59	105.17	104.7	101.52	104.51	108.61	107.18	105.46
108.9	107.94	107.13	108.49	114.37	104.45	107.8	109.57	103.73	103.98	106.04	103.11	107.2	105.87	102.58	102.91	109.08	103.1	110.19	101.39	100.61	104.97	106.63	102.77	109	106.09	109.98	103.73	102.92	108.37	102.94	108.68	107.46	103.62	105.3	104.03	98.074	101.09	105.97	103.69	101.72	99.434	99.696	106.55	109.48	104.35	110.1	105.51	105.4	104.8
105.66	108.77	106.43	100.84	105.47	107.28	106.24	107.15	104.47	106.69	107.03	108.55	104.98	109.66	106.03	109.27	107.18	107.14	102.88	113.22	105.96	104.58	104.58	101.63	107.44	107.87	108.93	113.98	106.18	102.98	107.2	105.42	104.42	108.99	103.92	112.92	103.88	109.54	109.6	106.54	103.66	104.43	108.43	108.34	110.45	104.14	103.09	110.5	106.23	106.54
109.16	99.058	104.72	103.53	100.77	106.46	112.19	105.63	104.07	105.07	104.5	102.96	109.21	106.42	103.66	113.51	107.01	100.63	101.57	110.27	110.91	101.75	105.09	104.38	107.08	108.34	106.5	110.98	106.28	103.27	105.89	107.47	108.87	98.098	110.22	107.53	101.89	104.43	111.74	104.08	102.35	107.34	102.8	105.38	103.46	103.41	106.45	106.33	104.23	105.94
107.31	110.26	103.35	102.95	104.77	109	111.52	108.99	107.62	106.87	103.07	98.847	109.14	107.25	101.85	108.48	100.53	107.59	104	102.95	105.82	96.804	110.56	104.08	107.37	102.86	112.33	108.79	105.87	103.94	105.35	106.04	107.78	107.32	104.55	107.58	106.01	107.45	108.8	99.171	109.59	107.01	105.79	103.68	101.82	107.55	108.63	105.07	99.205	105.23
112.23	104.65	107.09	105.28	112.29	112.49	107.37	105.55	111.51	116.18	104.39	107.44	109.2	105.18	104.78	110.75	107.45	104.34	105.29	111.26	105.12	111.85	110.68	109.74	107.8	113.28	106.11	114.06	112.63	106.18	110.22	111.15	109.2	106.81	110.03	104.78	109.81	107.8	113.44	113.05	104.59	104.33	104.79	109.79	110.69	102.09	107.29	111.94	111.4	107.8
104.83	98.736	97.835	96.712	106.67	99.542	100.16	103.96	102.71	100.54	98.91	103.82	106.71	98.868	102.51	103.33	99.79	105.04	105.91	100.8	98.254	95.414	104.42	97.416	104.17	100.38	102.03	97.282	99.874	104.93	96.361	105.72	100.53	105.46	96.233	105.14	103.04	94.531	97.94	97.453	103.43	105.43	100.71	100.64	102.97	107.84	99.931	100.2	99.82	100.96
108.02	116.58	111.12	113.55	110.95	108.49	110.42	109.69	109.15	100.76	109.34	106.24	107.81	106.32	111.66	109.51	105.78	103.83	109.75	106.82	105.86	111.52	107.29	110.11	109.38	113.17	112.61	106.96	112.04	112.31	107.63	106.87	104.77	103.63	112.21	110.4	106.09	102.61	99.699	111.24	107.08	110.59	108.53	106.51	105.67	104.85	109.49	113.54	110.02	118.69
108.63	102.9	104.67	106.85	108.88	104.3	101.36	101.96	107.43	109.17	103.23	107.36	108.6	108.44	99.713	105.18	107.92	101.19	110.71	101.45	106.86	105.68	109.15	109.37	109.84	106.75	104.51	106.31	113.16	104.89	101.68	107.84	106.72	105.65	108.21	95.364	98.278	109.71	107.24	108.67	106.78	105.72	104.54	103.59	108.54	102.19	108.77	106.18	98.133	108.9
106.46	109.77	105.81	103.26	110.51	103.55	101.93	104.4	104.66	112.36	100.8	105.75	104.76	105.08	105.1	100.41	105.21	107.65	100.48	100.35	104.06	106.99	105.55	105.76	99.119	102.22	104.24	104.29	100.22	104.42	105.55	108.67	106.05	102.21	106.14	106.37	103.58	102.38	104.66	109.97	108.05	110.02	102.34	103.79	105.06	105.88	105.85	101.74	105.19	103.33
103.19	109.51	113.46	110.29	103.4	103.62	108.3	102.27	103.2	113.23	102.3	106.79	99.577	108.38	104.75	107.7	103.13	109.41	107.22	100.97	111.29	104.22	110.2	103.06	101.88	106.21	103.95	108.27	106.07	108.49	104.24	107.11	107.43	111.62	103.6	108.24	107.58	111.48	103.34	110.31	100.14	113.73	108.95	107.56	101.54	99.9	108.41	108.86	98.54	105.13
102.9	102.98	107.22	103.36	105	95.727	103.19	98.61	96.203	103.76	102.55	102.62	102.13	106.53	102.13	99.809	107.52	104.65	101.19	101.06	102.55	98.808	101.97	98.735	103.16	99.715	92.967	99.291	98.354	97.527	102.35	105.78	100.05	105.87	97.895	100.41	106.36	105.58	99.629	95.952	101.69	102.93	103.25	98.197	97.93	102.66	101	102.01	102.8	94.286
109.02	98.448	107.51	101.58	101.56	101.71	103	104.93	105.98	102.44	104.69	103.11	106.8	109.77	107.2	107.35	105.75	103.6	103.51	108.27	101.84	109.48	101.89	104.21	98.272	114.17	111.1	100.73	108.92	100.81	111.02	106.54	107.04	108.88	108.79	105.23	101	109.51	106.69	100.87	100.24	107.85	109.54	107.86	107.96	102.86	108.08	103.54	104.38	104.53
105.12	105.24	106.15	104.14	110.54	108.22	108.98	106.93	107.43	104.14	108.88	106.81	107.63	106.76	108.93	106.1	104.24	107.76	106.12	107	109.38	112.45	112.13	108.28	107.84	107.57	108.65	109.09	101.4	110.1	105.89	109.29	108.75	103.21	108.1	107.1	105.8	97.039	110.85	106.65	106.77	104.12	107.23	114.24	107.92	112.76	105.35	103.39	110.58	113.39
109.07	103.28	103.68	110.89	103.92	106.01	104.88	106.18	106.47	109.99	111.08	100.31	109.06	107.16	105.68	107.58	112.8	103.91	106.7	111.93	117.21	104.66	107.1	101.55	110.47	105.65	99.754	109.96	108.42	109.24	111.74	108.23	103.94	107.83	107.96	106.28	106.82	104.16	111.53	98.461	104.98	109.2	102	108.39	101.67	107.85	112.94	110.68	103.06	99.482
107.91	101.8	107.39	108.02	105.92	103.96	106.51	106.26	107.25	107.34	104.99	111.1	107.53	104.03	108.73	109.78	104.42	108.97	107.09	107.99	108.33	108.95	104.71	106.85	104.44	104.37	100.98	104.91	102.99	109.5	106.38	109.38	104.08	107.71	111.47	108.23	111.12	103.79	110.65	108.96	107.59	105.62	104.01	101.69	111.51	108.36	107.42	112.1	103.81	103.52
106.96	110.72	105.15	109.09	106.79	106.7	98.586	112.04	105.91	105.47	111.34	105.83	106.33	104.11	104.96	103.86	114.78	108.4	107.25	105.67	107.97	110.11	109.77	102.67	105.39	105.54	110.03	109.27	103.83	104.52	107.69	104.81	105.39	97.816	107.57	103.74	107.41	106.79	112.27	111.44	107.94	103.94	107.06	110.38	112.59	107.89	104.75	105.27	106.56	108.69
104.47	101.78	99.673	96.355	99.655	96.375	104.27	99.195	94.657	94.272	101.88	99.249	94.896	94.857	104.99	99.582	104.05	98.154	98.886	102.03	107.02	101.64	99.743	101.49	104.9	100.73	108.1	94.803	96.37	99.365	104.08	105.96	98.028	101.37	101.6	102.75	97.348	99.902	101.36	96.148	100.9	95.759	97.28	101.43	97.413	102.03	97.384	99.778	100.73	100.52
107.26	108.15	112.46	111.56	109.15	109.45	106.19	109.81	110.36	102.33	103.87	107.27	111.47	110.18	111.1	104.32	108.29	111.56	114.52	106.85	112.53	112.6	106.66	114.08	107.5	109.74	106.88	106.3	107.87	109.58	106.04	110.06	111.26	108.88	105.3	103.24	109.35	103.88	105.46	108.05	110.59	104.84	110.2	109.13	113.92	112.49	106.29	106.4	109.58	112.9
106.21	102.77	105.09	92.035	101.5	106.22	104.02	98.617	108.5	102.52	96.655	99.835	104.79	106.49	97.923	101.32	104.32	95.566	104.56	100.21	101.22	104.7	105.8	99.123	107.03	98.234	98.883	95.171	104.52	100.14	94.288	102.73	102.55	100	98.115	100.92	105.07	97.496	104.26	97.769	107.06	106.22	99.951	96.409	100.05	99.969	99.851	105.79	89.033	102.33
99.632	97.027	99.09	106.12	102.4	97.477	98.932	95.86	99.766	101.23	100.55	98.221	97.261	96.891	98.273	103.13	99.034	99.323	103	101.35	100.02	99.034	100.91	100.11	99.945	95.736	100.73	93.886	96.86	100.06	99.214	96.519	99.086	97.953	100.36	103.69	104.63	97.121	100.25	101.65	102.06	99.694	104.37	101.71	98.827	99.225	98.554	100.8	96.076	100.49
105.85	93.919	98.477	101.98	98.606	97.576	106.02	101.65	103.33	99.986	100.89	94.366	100.61	96.306	96.809	103.52	90.534	95.782	104.98	101.92	96.858	98.15	97.039	100.41	105.75	101.84	104.8	98.987	100.28	94.1	99.663	100.76	100.55	99.549	96.056	100.26	103.68	98.81	103.14	100.54	98.73	103.77	102.77	100.57	100.09	100.63	94.794	98.695	99.743	97.687
102.34	106.16	110.33	110	106.95	102.76	101.78	106.68	106.03	103.35	103.71	105.07	104.57	105.84	106.33	106.85	111.86	107.93	103.3	107.98	110.27	100.06	102.95	106.23	102.88	114.12	101.3	108.16	102.22	106.18	103.29	102.01	106.21	109.62	102.81	104.65	99.677	101.75	102.81	109.85	104.94	98.901	99.747	105.9	105.5	104.04	111.76	110.76	98.586	108.17
110.66	111.63	108.72	105.65	101.7	104.39	107.39	103.98	103.12	95.756	106.58	103.72	103.45	101.62	100.76	101.74	103.44	108.54	101.78	113.41	100.24	106.1	103.43	112.45	105.99	108.42	104.02	98.971	99.046	114.47	109.56	106.84	108.05	112.92	108.13	103.39	101.94	103.52	113.72	108.03	112.42	101.4	111.96	105.47	104.72	110.05	106.98	106.69	105.53	105.83
99.03	96.523	96.934	97.675	99.793	99.106	91.005	100.21	104.28	99.701	104.05	102.46	97.025	96.938	98.401	101.88	102.07	97.05	103.44	102.1	100.56	103.27	103.79	102.1	95.074	102.67	97.707	101.12	94.02	100.63	98.167	105.59	99.942	104.81	100.74	102.12	101.31	106.29	94.837	105.03	104.48	96.778	101.4	98.018	98.422	103.91	104.98	97.151	107.84	95.066
104.15	109.23	113.62	113	102.18	105.03	107.06	105.95	105.72	104.37	105.38	104.39	105.59	108.15	100.55	105.15	103.61	102.37	107.42	106.3	103.53	107.96	105.34	107.75	109.26	106.75	104.36	109.97	106.55	102.48	103.28	108.1	107.14	106.71	107.32	105.94	106.17	111	110.56	107.25	106.5	105.6	109.26	108.73	107.54	108.13	103.93	100.88	106.91	109.71
97.118	96.83	98.718	100.42	96.246	100.86	103.02	101.59	104.57	94.342	103.29	99.975	97.635	96.367	101.58	99.427	95.019	105.52	98.806	93.692	96.567	93.232	102.79	88.822	95.983	99.471	93.661	93.23	93.426	102.69	100.2	98.032	103.81	102.23	103.77	93.666	103.25	100.37	94.554	98.06	100.8	102.64	100.78	90.613	98.063	97.977	99.386	97.055	106.59	92.997
108.11	109.68	102.88	104.13	109.33	107.04	106.09	109.56	107.02	111.41	103.23	102.38	107.47	105.78	102.81	107.17	104.64	106.14	107.43	108.81	102.83	110.76	102.54	107.87	107.2	96.899	103.31	104.37	110.13	110.04	99.491	102.87	104.53	99.545	107.04	101.45	109.53	107.77	103.06	109.12	113.85	102.94	106.28	105.85	104.66	109.97	102.32	102.62	104.66	110.52
104.62	105.52	104.37	104.88	102.39	106.03	108.46	102.64	105.01	103.32	105.62	101.02	107.22	105.22	105.77	98.696	101.96	109.91	101.76	106.35	103.53	100.37	106.86	105.2	100.71	103.07	105.61	111.33	105.47	107.87	105.48	110.46	105.21	103.36	96.543	103.6	102.34	103.76	100.36	103.82	106.88	103.98	101.23	102.75	106.79	108.92	105.62	104.38	106.2	107.99
90.873	101.93	95.863	90.714	102.78	104.59	93.286	101.31	98.27	98.625	96.421	97.47	100.98	103.86	95.171	97.91	103.04	101.42	101.64	94.003	98.953	101.36	94.585	99.767	101.04	102.65	94.508	98.212	93.106	96.683	93.468	99.756	101.24	98.606	97.231	102.62	95.46	100.67	90.398	99.334	100.76	98.8	98.435	97.26	99.536	94.024	101.92	95.045	94.985	94.728
100.7	104.95	96.128	106.61	110.41	94.415	97.485	103.44	97.7	102.71	100.58	93.252	96.558	103.07	104.47	95.549	101.7	104.11	95.769	101.54	100.73	101.64	101.25	100.47	100.84	98.217	99.516	104.12	99.942	101.13	102.66	102.55	101.74	100.69	103.67	106.18	104.44	102	103.81	105.87	95.459	106.22	102.96	94.075	100.23	92.485	105.64	102.36	106.72	100.25
107.89	103.83	105.79	107.09	105.42	107.87	115.85	106.08	99.051	107.52	101.9	107.11	112.6	96.958	101.99	104.87	99.329	99.391	104.28	106.49	106.69	105.13	104.55	108.57	106.35	107.82	99.892	106.03	106.22	106.93	109.75	106.88	106.4	103.25	111.89	108.09	106.72	105.25	101.93	103.05	102.48	102.97	101.26	108.21	99.931	104.75	103.65	109.34	108.02	101.87
98.439	100.48	93.889	98.87	100.62	100.11	101	98.688	91.795	99.501	95.751	103.17	104.54	97.869	99.611	98.638	96.944	96.914	100.48	99.997	101.46	94.1	98.714	97.25	96.375	94.388	101.23	97.631	102.79	98.836	102.62	95.001	100.72	102.71	96.485	99.546	99.794	100.17	92.917	100.39	96.324	99.601	92.284	103.96	97.378	105.43	93.74	100.86	91.457	96.822
107.42	102.91	109.17	109.51	114.25	108.48	110.37	105.66	103.69	104.73	108.67	104.32	110.35	105.08	106.23	109.89	109.3	105.26	103.7	112.57	110.66	111.47	110.44	109	106.48	112.89	108.3	107.45	104.77	111.96	110.66	108.01	107.7	103.15	111.09	104.6	107.24	103.06	111.28	116.99	107.23	112.4	103.89	114.08	112.93	113.17	107.06	111.79	106.52	104.3
104.91	106.82	107.48	102.84	109.27	104.31	106.36	101.8	108.88	108.54	110.99	101.15	106.87	111.3	104.29	103.15	106.17	104	106.1	105.89	104.41	104.67	109.74	98.046	108.33	104.18	101.07	112.05	102.41	109.6	104.99	105.48	102.69	101.82	108	108.54	114.3	106.83	107.49	108.95	106.49	108.62	106.24	101.65	102	104.67	102.09	103.32	107.4	110.05
112.7	113.27	107.61	107.97	112.82	112.24	113.58	109.16	114.93	108.88	111.4	114.69	112.03	107.07	111.22	111.08	108.35	112.42	105.95	114.82	108.91	108.74	107.97	113.31	108.35	110.85	116.78	104.08	113.96	110.13	106.81	112.76	112.63	113.45	110.89	112.13	116.08	115.16	108.51	110.26	109.83	111.93	110.08	106.27	116.73	109.56	108.7	109.8	112.34	106.12
106.95	110.3	105.8	102.89	109.54	108.23	106.8	109.46	101.63	104.06	105.13	108.03	103.32	105.77	107	108.59	112.21	108.71	103.14	106.5	108.88	102.43	112.02	109.64	112.75	102.27	113.86	103.98	105.02	102.6	104.55	98.125	107.66	102.85	107.05	107.13	102.82	114.69	104.52	108.14	103.79	109.63	102.91	106.68	104.36	108.16	106.61	100.99	104	104.82
103.86	108.99	102.82	103.42	107.75	111.16	111.95	112.86	109.35	111.05	110.89	104	104.53	100.64	110.33	103.52	107.27	113.21	111.45	106.34	103.21	109.42	111.17	104.97	107.41	109.47	108.94	106.85	106.23	108.47	115.75	105.56	108.01	107.92	110.87	111.11	108.26	108.95	108.7	110.53	110.47	106.08	100.23	112.64	103.08	110.75	105.65	103.01	103.99	109.38
98.586	98.254	101.45	104.24	98.5	95.112	97.843	102.47	99.623	100.53	100.09	100.3	92.165	94.137	103.01	99.986	96.752	95.495	95.26	95.709	96.68	101.16	100.66	104.76	98.509	98.018	99.587	98.746	101.29	95.834	105.78	96.445	101.11	103.91	98.685	97.639	104.33	99.963	94.096	103.84	102.77	93.949	93.981	97.786	101.85	96.52	96.662	102.94	94.021	98.71
98.276	100.37	95.693	98.199	103.17	94.32	100.43	97.142	99.783	97.634	104.42	96.113	99.864	96.978	96.496	99.203	98.776	95.322	99.972	106.27	96.216	96.796	99.406	99.989	101.05	99.702	97.958	97.933	102.15	104.69	98.015	98.143	101.5	97.566	98.727	97.901	95.002	93.633	96.023	98.551	98.575	99.927	97.818	100.88	99.817	102.52	99.975	99.51	94.19	93.397
101.86	107.83	107.8	107.28	114.04	108.8	105.49	110.39	109.18	108.3	106.77	105.5	109.36	106.18	100.19	109.88	108.18	114.26	111.86	111.48	106.25	107.93	105.53	111.47	115.21	113.79	107.54	103.77	109.67	106.39	106.59	108.95	110.87	109.32	110.55	105.68	111.58	109.04	104.87	114.69	112.9	107.6	104.12	107.8	107.84	106.71	99.746	108.82	107.43	106.57
102.66	105.43	105.9	109.86	104.27	106.97	106.44	108.56	110.53	106.56	101.4	102.82	95.373	110.31	105.72	109.96	102.12	108.68	110.91	103.68	107.72	102.96	107.8	98.48	109.23	104.75	105.72	101.76	106.13	104.33	104.65	105.96	108.63	105.06	104.71	107.06	108.08	99.671	104.37	101.69	105.3	108.37	97.963	103.96	102.59	103.33	112.86	105.06	105.48	110.65
103.06	107.14	106.45	103.07	110.89	105	101.67	106.42	101.98	107.07	100.83	106.56	108.01	110.07	102.31	107.92	109.65	105.3	106.68	101.33	102.25	108.19	110.5	104.53	110.09	112.45	105.05	108.17	99.721	109.87	107.38	108.3	108.14	108.85	106.94	109.13	104.78	106.81	106.62	102.06	106.33	105.96	101.92	112	104.13	101	107.76	110.74	109.19	104.56
100.94	106.28	100.37	104.3	105	112.9	106.35	109.75	100	109.23	101.79	107.27	105.1	111.13	108.08	105.09	105.05	106.21	106.51	104.91	101.71	107.66	107.45	100.96	103.7	106.37	105.4	106.49	103.05	100.41	106.25	102.97	104.62	100.54	98.943	107.12	101.64	110.16	103.29	103.46	102.4	105.7	107.87	105.08	103.82	108.41	100.58	110.89	103.18	114.88
112.55	111.32	109.4	108.82	109.09	100.94	109.61	108.02	106.62	109.09	108.48	104.75	107.7	107.76	114.45	109.6	102.8	105.05	107.98	107.3	107.85	103.52	103.62	104.29	107.33	104.43	112.31	107.32	109.71	109.52	103.61	103.32	101.42	106.65	104.92	105.01	101.41	106.49	113.08	107.38	115.23	114.54	113.97	103.94	107.23	100.3	106.42	112.57	106.04	100.01
98.664	100.85	100.56	100.39	94.598	93.521	94.988	98.971	95.67	101.98	97.503	98.165	92.453	93.317	93.308	97.312	102.74	100.01	97.52	102.73	96.598	99.801	93.911	97.117	99.861	93.362	103.61	102.49	95.127	91.303	94.217	97.103	96.191	102.21	101.98	96.809	100.17	97.354	101.31	98.571	93.034	99.48	93.486	104.87	98.718	98.225	100.69	103.61	97.188	97.631
104.91	107.69	107.69	105.83	103.99	105.52	110.21	106.16	108.87	104.9	108.05	110.09	105.92	101.59	108.48	103.69	107.87	103.87	107.57	111.84	105.84	109.29	104.49	101.56	105.99	105.78	99.229	107.06	109.62	101.54	113.43	112.45	108.38	106.44	107.27	109.34	103.31	104.71	105.41	106.24	108.23	100.46	107.97	106.62	102.19	105.23	104.53	104.14	109.32	107.69
105.06	109.83	106.66	109.24	108.51	105.44	108.29	95.604	102.47	105.09	104.17	103.92	99.925	105.81	112.21	106.01	107.48	111.35	107.8	108.55	105.46	103.34	105.49	106.8	102.71	104.96	105.69	104.07	106.22	109.36	100.81	99.033	110.21	113.63	103.94	105.47	103.03	98.3	105.48	109.51	101.9	110.9	108.07	103.2	110.88	102.89	107.16	106.58	106.69	103.56
115.38	101.4	103.43	105.31	109.02	110.15	109.39	103.57	112.39	113.71	111.64	113.46	110.88	108.55	113.11	110.73	108.61	115.61	115.64	105.42	108.32	108.07	113.15	108.63	109.5	106.73	112.43	108.65	103.3	108.86	111.01	106.7	109.93	108.76	106.77	106.47	113.58	110.59	114.63	112.06	101.8	108.51	108.1	112.81	106.94	109.88	105.55	108.4	107.11	108.72
107.06	109.07	107.31	109.87	105.84	104	109.58	104	110.76	107.25	104.44	104.35	104.26	104.57	99.718	110.85	102.99	107.34	105.71	107.12	107.93	109.79	113.06	107.3	111.09	113.6	111.16	106.03	112.16	104.64	110.76	111	102.89	112.98	109.07	110.31	112.82	108.75	111.33	110.05	113.7	103.18	108.85	112.47	106.82	105.62	108.08	108.98	106.55	105.18
108.3	100.65	115.96	113.48	102.57	110.97	108.93	106.15	102.24	112.91	103.79	106.19	109.18	111.82	106.63	114.19	110.39	107.07	107.16	107.14	103.97	99.085	102.5	106.04	107.31	109.95	107.63	102.07	105.92	105.76	108.8	107.78	101.18	103.52	112.08	107.41	107.49	98.822	106.15	106.71	111.6	109.02	106.88	106.38	107.3	107.5	107.78	104.58	108.03	107
101.49	106.66	105.89	110.13	104.01	105.07	103.41	110.9	108.36	106.33	104.02	103.26	107.81	98.236	108.19	107.24	113.04	103.42	107.27	115.55	108.39	99.152	107.38	110.13	104.93	101.52	105.88	110.12	103.48	107.95	106.47	102.78	109.54	106.87	110.22	110.03	104.42	105.47	109.49	104.54	105.51	105	109.88	109.51	109.08	109.97	105.03	108.25	107.86	108.14
105.19	104.83	109.37	111.66	99.224	108.45	104.33	114.69	108.66	105.07	105.8	107.55	111.45	105.37	106.93	107.4	105.08	109.91	110.75	105.93	112.22	108.75	104.86	110.99	110.69	111.86	107.76	100.53	103.76	108.9	111.14	114.87	107.05	107.63	108.14	107.3	108.52	112.16	104.67	114.07	105.82	104.36	107.21	107.4	104.41	105.65	108.93	114.14	105.55	104.39
106.07	109.59	108.36	101.86	105.72	110.41	102.93	105.13	102.22	106.68	103.04	100.64	102.79	105.04	105.39	105.61	110.29	104.98	107.41	107.48	102.39	106.46	105.1	108.41	109.09	99.622	107.68	106.92	102.82	103.17	100.56	105.99	103.5	103.82	106.86	108.06	105.17	110.04	106.5	107.42	96.408	107.5	106.95	100.6	100.69	103.25	105.93	111.62	105.06	105.91
112.4	104.48	104.98	103.36	108.87	104.24	110.98	107.31	112.42	110.82	109.88	107.22	106.64	110.38	110.59	103.65	105.31	108.62	109.26	104.91	103.04	105.05	116.46	111.42	101.77	109.15	102.99	107.68	110.79	105.96	106.25	112.63	109.48	110.45	109.06	114.4	106.72	104.99	107.99	111	107.08	108.71	105.72	108.56	110	110.43	107.17	106.85	111.23	107.91
112.73	108.38	103.12	111.84	107.42	104.39	111.76	103.29	107.36	107.66	101.62	104.39	109.13	109.22	100.15	111.69	104.45	105.36	99.12	104.64	105.84	99.536	104.15	106.43	108.78	100.69	104.81	105.55	96.982	105.88	107.15	102.11	104.71	110.34	105.94	110.15	109.09	115.01	102.31	106.86	107.91	102.11	109.09	103.82	109.48	106.86	102.83	105.9	105	102.37
99.135	101.78	94.925	102.72	100.58	96.933	97.961	105.26	100.86	99.989	103.78	95.327	94.078	107.8	100.47	102.67	96.908	96.042	98.226	97.407	95.624	94.376	99.534	99.261	97.423	100.16	92.91	102.62	104.13	105.75	94.373	102.26	102.25	101.56	97.825	99.396	102.94	100.66	99.86	97.792	105.59	106.92	99.749	97.188	106.18	103.77	98.59	94.625	96.056	104.91
102.04	99.808	105.57	104.72	109.12	106.04	103.7	102.18	113.33	111.18	106.52	103.29	103.34	107.32	107.8	115.19	109.12	112.28	108.53	110.18	110.79	113.87	106.4	105.91	110.84	107.83	105.45	105.59	105.5	110.65	105.4	109.88	104.8	112.46	104.06	111.79	106.81	107.31	115.71	101.02	107.46	102.45	106.45	104.58	109.15	103.91	105.87	110.53	110.64	112.74
96.934	102.6	94.788	98.978	96.123	91.731	95.286	105.61	95.51	98.816	103.73	99.916	99.301	97.968	95.996	103.84	104.45	101.96	95.877	101.38	96.042	88.875	99.679	96.719	95.913	98.106	99.231	93.333	99.12	98.069	100.34	98.586	93.706	102.74	97.763	90.57	96.257	96.982	97.561	101.84	95.16	97.715	93.901	95.669	93.62	98.03	98.473	96.66	94.92	94.23
109.11	107.99	108.22	99.326	108.44	108.03	108.13	102.91	103.3	102.79	106.69	103.21	111.82	104.29	106.58	104.08	106.65	103.9	105.96	112.34	110.61	112.43	106.64	102.08	107.85	105.66	103.41	104.83	104.06	105.07	107.16	103.55	106.09	104.83	110	102.16	105.08	110.77	103.9	110.3	109.01	106.33	103.08	105.72	103.55	109.33	112.04	107.95	110.43	111.33
100.17	108.54	103.36	104.02	105.28	106.71	104.18	109.69	107.55	107.79	98.699	104.98	104.68	109.39	108.24	106.83	112.29	101.81	103.99	108.7	104.7	105.48	102.81	98.048	104.55	102.14	111.95	101.31	107.56	102.97	105.83	105.53	108.85	100.62	106.13	106.31	101.06	101.54	108.7	101.8	107.01	105.69	101.09	106.58	106.96	105.48	104.39	104.99	102.21	111.68
105.22	102.4	101.23	99.28	100.58	102.32	105.06	105.81	109.25	104.25	106.44	99.752	108.93	101.52	104.75	106.69	101.64	112.74	108.53	101.95	111.14	105.89	107.16	105.15	105.52	108.34	106.86	104.5	94.63	102.08	104.4	103.07	102.36	110.94	102.94	103.29	103.98	99.821	110.1	108.82	112.9	100.87	106.66	103.51	103.75	107.15	103.75	102.54	105.51	104.02
111.39	100.42	106.21	107.45	105.32	105.67	104.23	103.1	104.74	111.99	101.95	103.99	102.52	103.59	98.822	103.1	105.31	108.3	102.83	101.62	106.95	107.58	105.41	104.01	108.62	106.64	107.53	107.1	104.48	103.64	101.83	110.95	108.9	105.41	104.66	105.36	102.32	100.89	111.74	100.28	104.51	104.88	106.43	102.69	105.04	108.55	107.44	106.12	110.21	105.12
108.12	112.59	111.92	109.87	107.17	108.42	105.53	111.45	111.94	112.14	106.05	114.57	105.54	108.95	109.92	106.14	109.11	109.36	109.18	106.25	110.17	101.51	102.21	109.97	109.84	104.79	111.61	110.96	103.82	111.03	105.26	112.34	105.75	111.03	100.92	105.11	104.95	107.2	110.27	112.09	102.33	110.39	100.32	107.92	104.12	109.45	109.27	107.11	107.83	113.96
107.1	110.55	108.69	105.06	103.58	108.43	106.1	104.73	103.05	108.54	111.49	104.39	108.1	104.93	104.54	108.14	109.74	102.29	107.9	116.16	109.08	106.26	115.8	109.29	109.03	108.61	106.42	103.48	113.82	110.89	109.85	102.13	107.82	106.19	110.32	117.17	108.67	112.27	111.46	111.65	117.02	106.41	112.61	106.57	104.84	106.78	105.71	106.76	105.94	105.94
108.09	112.38	110.51	106.49	112.06	113.43	106.54	109.07	106.98	110.66	112.89	107.46	110.17	106.84	109.1	110.46	109.91	110.88	110.21	101.51	106.28	109.41	105.6	113.48	105.01	104.96	111.53	108.53	112.77	111.53	109.68	109.24	104.59	108.78	109.75	111.56	100.56	105.69	103.52	108.3	106.37	102.52	110.53	108.15	105.47	107.24	116.26	108.78	113.98	107.3
106.77	99.852	110.76	108.64	104.72	104.46	101.09	108.3	99.716	102.89	100.28	99.011	102.38	105.05	103.11	109.57	104.25	113.07	101.65	99.765	104.93	105.52	105.1	107.64	104.74	109.55	107.86	109.49	105.64	107.55	105.69	108.62	105	110.96	107.23	105.38	105.98	107.27	106.37	113.65	99.129	108.44	105.28	105.16	110.31	106.92	108.68	101.75	110.29	106.16
102.83	105.65	101.78	105.96	99.941	108.25	103.42	99.291	106.35	109.48	93.154	101.95	103.9	103.57	105.17	104.27	104.82	112.68	107.61	112.39	105.48	98.313	108.11	108.24	106.51	102.6	105.46	104.84	99.427	106.7	107.99	103.32	103.17	108.58	107.43	104.85	101.26	107.13	110.52	102.4	110.52	106.13	106.2	105.46	105.48	104.52	111.23	106.67	108.43	107.29
108.13	106.36	105.92	109.74	109.62	113.71	112.03	105.96	111.84	104.19	103.08	101.34	113.38	111.17	108.88	111.94	112.06	105.97	109.04	110.83	108.99	99.604	102.13	107.62	104.89	104.85	112.45	101.68	108.97	103.26	109.18	107.08	108.77	108.76	113.27	113.93	104.6	107.42	107.74	103.65	102.74	106.53	105.31	105.06	114.36	106.89	109.93	108.71	112.74	109.15
98.096	93.106	99.948	103.82	103.44	101.08	105.63	97.919	104.88	100.56	102.22	103.87	94.094	101.26	100.54	97.617	98.906	100.4	100.15	96.387	103.14	96.154	101.19	103.26	97.505	105.49	100.94	98.5	102.86	102.69	102.48	102.22	102.7	102	99.446	103.88	100.15	96.505	102.62	100.44	103.03	106.53	97.883	102.64	97.796	98.993	99.911	102.06	100.97	96.303
107.34	110.96	105.49	103.25	109.14	101.09	96.592	107.45	110.13	101.88	107.26	104.72	106.38	102.8	106.11	108.63	108.16	104.46	109.4	105.44	106.29	108.38	106.11	97.924	102.14	101.75	107.49	108.29	104.93	105.04	104.07	101.32	107.95	106.97	108.68	107.39	107.43	106.8	106.06	104.79	99.459	106.53	110.6	107.1	107.83	104.89	107.23	106.22	106.64	103.45
106.52	100.18	97.925	105.26	94.583	100.22	99.625	99.942	100.69	94.359	98.112	100.11	97.762	100.77	99.857	98.426	103.41	102.18	96.724	107.9	104.69	94.042	98.039	100.97	97.917	96.587	97.5	97.23	91.609	101.18	95.877	102.11	95.248	98.512	94.779	99.711	97.368	100.88	98.974	99.666	92.276	94.912	96.616	100.52	103.59	99.149	97.581	104.8	104.8	97.537
106.31	103.23	104.83	111.63	111.43	108.89	100.81	106.25	105.87	106.45	99.639	112.92	106.48	105.77	109.17	105.21	104.52	106.99	103.13	105.57	105.19	106.37	102.1	105.59	109.55	109.98	107.3	106.59	107.6	102.65	106.69	110.88	106.34	105.32	110.29	105.52	105.9	99.199	100.62	101.88	107.73	113.89	111.78	109.81	106.13	108.65	101.64	109.47	101.24	102.54
101.98	98.748	103.74	102.24	100.41	103.64	100.1	104.47	102.28	106.5	105.95	104.14	104.12	103.22	100.18	101.3	101.28	104.34	108.37	106.1	107.88	99.044	99.961	101.2	103.81	103.32	104.85	101.17	100.09	104.52	100.91	103.47	105.29	103.66	102.47	102.94	102.04	104.79	102.55	102.81	102.95	105.91	106.15	104.24	97.654	113.55	104.19	104.51	100.25	100.65
103.89	104.62	112.85	95.626	108.66	106.29	94.256	110.13	101.37	109.5	107.05	98.719	107.5	100.63	108.15	108.57	107.49	106.64	105.37	107.34	107.79	101.24	106.15	109.95	101.84	97.35	103.88	105.93	111.72	107.94	112.14	105.61	103.66	100.82	101.57	104.7	103.48	106.48	99.629	107.08	105.62	104.17	108.07	105.22	103.23	102.98	104.75	108.44	106.48	99.579
101.97	96.274	96.52	99.922	104.92	97.936	99.234	96.925	94.503	99.075	97.105	95.068	104.03	102.44	98.96	100.7	100.12	95.724	96.974	98.331	93.472	98.93	96.779	95.738	99.705	93.241	95.964	99.471	96.968	96.909	91.92	100.59	101.08	99.102	99.004	99.302	93.357	99.72	98.286	99.699	96.962	98.707	96.228	101.56	98.206	98.582	100.24	91.134	99.346	101.15
100.52	101.64	103.27	98.441	95.934	98.665	106.29	100.38	100.12	99.627	103.94	101.46	99.122	99.735	100.88	99.945	99.804	98.018	98.155	96.464	103.64	97.364	103	104.51	103.02	100.83	102.84	97.783	101.81	95.438	101.93	100.08	106.62	106.8	94.317	101.58	100.47	104.41	103.22	98.618	106.16	100.86	104.56	108.57	99.699	101.32	103.66	99.896	98.541	99.396
106.38	106.63	102.83	104.81	109.38	102.2	104.97	111.72	104.49	113.76	103.11	103.03	106.3	104.46	101.27	103.28	103.5	110.11	110.04	107.12	102.9	107.62	107.93	108.81	107.65	105.15	109.16	106.52	103.81	108.51	110.62	105.46	102.9	104.61	103.92	110.11	110.88	108.53	103.32	109.66	107.2	115.64	107.19	110.55	105.23	101.42	105.32	111.48	109.84	105.52
110.42	111.87	111.01	103.07	110.24	105.1	106.35	106.44	103.64	108.76	107.25	111.98	103.18	106.62	114.72	105.96	112.03	108.66	104.25	109.76	105.57	112.58	103.49	107.18	106.99	108.33	110.99	107.44	107.75	106.73	110.85	107.91	107.98	106.11	106.25	103.42	106.67	105.4	115.43	107.97	110.29	107.37	104.22	115.66	106.68	104.81	109.78	110.12	108.74	109.6
111.91	109.6	109.98	108.62	104.19	106.21	102.42	105.49	109.83	111.71	104.61	107.91	107.89	107.01	105.91	109.25	104.11	108.31	102.74	103.94	111.38	107.35	103.73	104.94	105.66	110.93	112.08	105.21	109.03	106.49	109.07	107.77	104.88	112.47	106.95	103.54	101.64	108.12	111.18	107.66	105.9	105.84	108.47	107.38	106.95	106.86	107.16	107.69	104.87	108.28
103.82	105.16	100.76	104.8	97.664	106.55	101.35	99.411	107.54	103.98	101.18	106.15	104.14	97.303	101.93	102.04	96.65	100.1	97.789	102.61	101.86	97.558	106.94	104.62	99.066	99.734	104.43	106.16	98.158	106.26	100.77	103.8	99.505	105.04	103.37	102	104.23	98.174	94.572	97.991	101.28	100.06	102.44	106.85	99.941	103.63	100.55	106.79	106.62	101.73
111.18	97.268	103.28	106.3	101.47	109.67	103.13	103.67	108.71	105.31	103.8	110.94	104.75	107.95	110.01	103.44	109.57	105.62	104.97	106.39	105.96	114.88	107.17	104.51	101.21	107.4	110.65	110.07	106.72	102.16	107.24	102.94	115.61	111.76	108.43	106.13	105.64	103.74	106.53	104.85	108.87	108.05	107.17	104.38	108.37	109.9	106.3	103.02	105.91	105.64
114.16	106.09	111	105.98	104.77	102.24	107.64	110.47	105.67	109.3	108.83	111.96	110.91	105.11	105.45	108.09	105.62	108.72	112.96	108.71	112.67	111.9	114.21	113.68	109.66	104.83	109.87	107.18	109.44	102.96	106.64	102.73	104.05	112.01	104.32	105.42	105.65	105.23	109.16	109.28	110.68	110.57	108.59	109.14	108	106.47	112.19	105.92	101.28	111.8
103.02	104.92	99.827	102.26	103.13	101.72	102.05	101.76	100.45	105.13	99.888	106.54	99.865	108.6	95.84	98.806	99.192	102.14	102.81	102.86	105.17	104.15	102.72	106.44	102.33	96.566	108.94	108.79	107.14	106.38	103.88	104.67	101.27	102.78	101.02	103.85	99.442	107.93	96.044	98.735	106.62	105.39	103.41	101.05	104	101.29	108.07	103.62	100.17	99.185
105.37	103.86	117.02	109.54	104.1	109.88	109.07	99.608	108.66	102.29	109.12	111.4	109.83	112.08	110.86	110.63	105.38	105.63	109.02	106.52	105.03	101.3	111.44	109.03	111.85	111.88	103.18	110.88	108.62	100.29	104.28	107.88	108.45	107.77	111.59	105.27	110.49	104.56	104.69	105.32	103.12	107.59	113.68	108.74	100.17	107.23	111.33	104.28	108.6	113.01
105.46	107.49	104.16	104.17	104.77	102.36	101.16	104.66	102.54	100.96	101.91	108.88	108.73	102.17	104.88	104.38	105.87	101.42	104.46	109.45	105.7	102.73	104.62	105.81	105.45	100.83	103.2	107.05	105.41	109.74	102.47	106.53	106.7	107.02	101.68	104.83	105.75	111.26	99.852	105.58	105.1	109.54	108.41	106.48	103.83	108.99	106.23	110.37	102.9	102.92
113.23	107.8	109.81	103.75	110.3	108.53	100.11	110.12	105.72	111.39	105.47	102.7	102.95	105.39	104.87	105.5	104.96	105.04	103.98	100.04	110.96	104.77	104.07	106.63	107.3	108.9	104.66	106.19	107.89	109.32	107.96	105.62	110.02	106.42	105.87	102.34	110.22	109.89	107.11	107.31	108.08	102.19	110.33	103.63	101.34	104.04	105.8	108.73	101.63	109.42
113.06	110.35	112.7	109.46	100.95	111.04	106.92	102.15	112.36	112.06	105.83	113.35	108.13	111.74	101.29	102.24	114.09	107.75	109.95	114.94	101.37	109	111.8	109.65	107.76	110.77	106.87	108.69	106.12	112.33	103.93	108.47	108.52	112.53	106.89	110.12	107.71	107.81	108.71	107.45	111.57	111.49	105.81	108.59	104.28	116.18	105.78	111.55	110.43	111.5
88.947	103.24	98.136	98.56	96.03	96.384	106.65	99.312	99.073	102.23	98.762	93.85	99.993	103.48	95.73	98.388	102.36	98.115	103.27	97.916	106.37	95.772	97.633	99.002	97.337	101.91	99.939	101.48	97.359	103.74	96.98	95.288	94.68	96.599	99.187	93.875	97.685	103.15	96.898	100.6	103.54	100.05	101.02	96.15	97.816	100.09	99.006	100.21	98.708	102
106.58	100.54	100.7	103.95	96.266	118.05	106.96	103.43	105.65	113.35	109.07	100.22	108.26	108.36	105.15	101.8	107.85	105.24	109.28	100.9	109.24	105.58	108.82	102.52	102.27	99.967	104.85	102	112.97	106.31	104.3	103.47	104.63	105.9	100.52	110.07	106.88	102.7	104.14	107.05	96.897	111.43	106.02	102.19	107.67	110.62	105.79	94.623	114.61	100.16
111.45	106.64	107.53	114.78	113.84	110.61	108.22	107.47	109.47	115.73	110.25	107.74	102.83	106.73	109.79	107.11	106.34	101.54	107.47	113.31	104.22	114.12	104.27	104.36	109.14	112.2	110.8	109.29	112.4	112.11	110.83	111.36	110.13	109.08	105.7	109.04	108.94	107.9	106.9	111.43	109.42	111.33	99.297	112.03	105.68	102.23	102.9	110.56	102.83	109.15
103.98	104.45	115.54	100.89	103.86	102.62	100.94	105.19	112.14	99.298	111	103.68	109.06	108.78	107.98	104.66	104.39	107.55	104	105.46	111.49	107.56	107.34	106.04	107.04	107.34	105.46	103	107.68	105.39	106.19	102.69	108.86	102.08	104.5	104.11	101.16	105.08	105.86	107.26	104.03	101.38	108.64	109.45	111.47	106	106.58	104.11	97.045	98.935
101.87	93.438	96.283	96.105	98.714	95.514	98.91	101.02	98.776	99.428	96.684	94.79	96.209	100.57	96.406	100.02	100.43	96.523	103.39	98.095	96.73	90.683	95.873	98.953	97.624	101.87	92.257	102.49	103.82	98.176	94.554	101.51	97.959	93.643	95.782	105.47	97.004	98.32	96.08	98.291	98.68	99.266	92.068	100.61	96.864	98.161	101.02	94.427	91.932	104.05
99.828	100.39	101.85	109.78	112.76	103.94	106.17	104.77	97.802	107.57	101.18	104.28	100.93	105.5	103.16	101.24	103.47	104.35	103.67	107.55	105.36	110.84	104.66	104.97	102.82	104.48	107.55	101.01	109.52	103.89	103.56	107.76	103.61	108.68	107.53	102.98	105.26	101	105.41	107.01	102.51	104.62	100.63	102.36	104.59	110.28	104.27	113.3	102.02	104.34
106.56	114.16	105.26	105.07	106.87	113.35	110.98	109.36	107.83	110.76	112.89	106.84	113.32	111.93	102.17	107.7	108.52	107.97	109.57	108.05	108.42	106.58	107.25	104.86	108.96	107.67	101.8	106.79	102.73	110.78	106.19	113.72	105.8	104.14	106.04	113.13	105.97	106.67	111.43	106.24	108.04	108.56	105.85	112.28	111.8	106.34	110.97	110.08	110.42	106.42
102.96	101.8	108.11	100.04	113.42	103.7	107.38	112.74	103.45	105.68	112.13	103.36	104.1	109.94	107	107.83	110.63	110.5	104.27	102.82	105.03	104.89	106.08	104.65	110.13	105.4	104.2	114.28	106.62	106.67	100.73	101.95	111.49	110	110.74	111.5	106.42	114.41	110.87	106.74	101.91	111.51	102.42	104.27	108.72	109.33	104.8	108.38	105.95	109.96
98.635	99.902	104.94	94.122	99.899	94.387	99.137	99.172	101.02	90.454	99.532	93.792	100.51	97.416	98.39	101.55	100.11	95.375	99.16	101.06	100.21	97.119	98.893	97.932	99.173	100.22	97.655	98.819	102.91	98.174	101.92	96.174	100.22	94.22	102.11	94.142	95.637	99.134	100.38	97.743	98.276	106.48	95.185	102.43	96.853	99.3	98.346	99.927	102.74	89.899
104.01	101.57	103.31	108.33	110.09	106.69	112.87	102.16	101.2	107.08	113.58	104.04	106.69	109.19	104.44	102.64	106	102.29	104.12	104.04	104.8	110.51	106.02	111.84	110.54	107.28	108.79	98.925	111.2	102.74	104.9	106.85	109.29	108.95	105.94	103.82	112.21	105.05	107.68	112.9	104.08	102.85	107.8	101.45	105.78	102.38	107.85	104.58	103.71	105.28
109.85	104.49	95.155	111.13	108.38	107	105.05	110.79	100.04	102.34	109.78	104.45	115.29	100.49	108.41	110.52	104.99	104.27	103.28	102.67	105.54	110.13	103.57	109.76	99.309	106.33	102.94	101.86	107.28	101.58	108.19	103.73	107.39	107.54	118.83	107.22	106.36	102.26	103.87	105.9	102.77	106.16	104.07	101.83	100.02	108.06	108.33	104.7	110.08	103.74
90.535	101.02	98.296	102.07	105.5	105.68	104.42	105.26	104.83	101.18	97.01	101.43	100.92	109.7	105.56	102.38	94.086	106.73	100.36	96.776	103.24	102.56	100.43	101.98	95.292	104.14	96.476	102.73	98.892	100.76	98.695	101.55	100.49	98.476	99.565	99.78	100.19	93.154	100.98	101.21	101.51	99.251	96.03	100.77	100.86	97.667	100.96	106.22	98.898	92.11
106.4	103.65	109.93	101.27	106.69	111.94	106.08	104.02	107.39	98.826	104.08	109.24	105.3	107.44	101.68	112.01	105.45	111.05	103.81	107.16	107.08	103.46	106.98	103.65	103.65	103.92	105.86	109.96	107.01	116.6	110.81	111.94	100.55	110.57	111.72	101.38	103.95	98.95	107.79	105.26	106.03	102.28	105.05	101.68	103.84	102.98	108.46	110.08	107.81	103.9
110.35	107.03	110.37	110.18	109.84	109.94	103.26	109.92	106.88	109.79	111.35	109.63	110.94	107.34	110.95	107.66	107.84	110.45	102.67	107.25	112.11	109.04	110.17	108.88	110.75	104.93	108.84	109.78	112.89	104.51	107.41	107.97	107.79	112.56	116.47	106.85	108.65	101.55	104.89	109.62	105.26	109.57	103.35	106.59	103.33	111.27	107.56	106.54	108.84	111.18
96.661	97.511	96.584	93.217	97.276	102.26	103.9	98.763	97.189	97.053	98.987	95.35	103.51	96.645	99.916	95.494	102.7	96.459	99.052	98.654	100.6	93.801	96.763	97.061	96.891	98.866	101.12	100.97	97.122	101.98	95.776	98.722	91.754	103.19	99.106	102.66	93.34	99.735	88.441	103.29	103.99	89.986	94.328	99.862	98.066	93.688	100.63	99.016	96.915	96.229
97.443	100.74	97.646	95.583	101.21	102.36	100.37	100.37	100.97	101.87	93.291	100.79	99.213	104.65	97.291	98.577	94.573	97.234	100.8	91.871	95.935	98.162	98.129	99.031	100.47	93.134	97.852	100.14	101.59	100.48	100.36	104.89	97.793	94.696	98.806	100.73	97.327	98.731	101.11	94.789	97.711	97.756	101.19	104.29	101.61	100.18	103.33	97.96	99.428	96.177
105.93	112.15	99.886	107.79	108.97	108.36	106.89	102.34	112.81	106.91	107.36	110.95	102.01	107.3	107.01	107.62	108.84	107.33	105.63	109.55	104.51	108.88	110.77	112.22	104.94	108.07	106.67	113.42	112.66	111.41	110.11	104.68	114.24	108.05	101.64	103.52	109.47	103.65	106.19	115.25	111.47	105.26	103.91	111.41	111.24	107.11	105.94	109.58	110.67	110.35
110.87	103.95	103.75	99.663	104.79	107.65	99.798	107.04	109	105.91	102.04	103.29	99.634	106.65	109.46	111.77	103.99	104.19	109.78	105.98	108.78	113.47	103.73	102.55	104.22	105.56	104.17	112.63	107.15	107.25	110.08	106.7	103	107.73	110.23	112.2	110.32	101.87	111.16	101.19	107.34	112.8	105.94	107.34	105.8	105.78	106.39	103.55	105.38	108.1
106.44	111.06	108.75	112.77	111.45	100.8	111.23	107.65	104.15	103.48	101.39	108.19	114.02	109.04	110.65	109.08	107.25	113.5	113.44	106.82	110.05	108.78	112.75	110.64	111.4	111.29	103.06	110.51	109.61	103.25	111.66	108.7	111.61	111.49	111.89	110.73	105.27	107.32	116.76	111.39	108.32	112.32	110.7	104.54	106.67	112.43	105.15	107.16	110.93	110.07
99.578	97.515	96.296	97.515	101.34	97.696	101.38	101.06	100.72	108.48	101.19	94.464	98.657	97	94.544	98.995	97.032	98.604	95.612	99.674	98.287	102.19	97.256	98.258	99.755	96.742	102.92	93.995	102.52	98.488	96.244	100.31	104.6	97.546	99.601	104.04	102.46	96.92	99.567	98.409	100.07	101.44	97.568	104.3	99.7	97.536	95.708	100.75	102.31	97.827
106.93	113.08	107.03	106.73	112.76	108.36	110.06	109.36	106.13	107.29	111.14	104.52	105.32	106.64	105.05	102.71	114.18	111.52	100.47	103.64	108.64	101.52	102.93	106.13	113.14	109.58	107.43	103.61	105.38	111.51	112.88	106.2	106.73	107.7	106.45	104.33	104.17	110.91	106.72	107.89	104.12	113	100.45	107.15	108.97	101.14	107.59	109.37	100.57	106.13
107.75	107.45	107.53	105.7	109.58	105.49	108.79	108.42	111.06	107.59	108.53	104.5	103.31	103.48	105.7	107.93	112.56	102.15	106.22	106.38	103.02	102.6	106.03	107.52	102.76	107.25	110.86	107.76	107.97	108.85	103.31	105.49	102.02	107.38	104.1	105.09	104.8	106.19	103.68	108.78	105.84	107.18	104.9	104.74	107.69	99.373	104.77	109.96	105.35	106.74
108.2	110.29	109.23	114.56	111.48	104.65	110.48	106.56	109.39	111.36	106.92	104.62	107.34	111.1	101.84	101.71	105.88	108.08	105.71	102.25	111.72	110.61	114.31	109.76	104.36	107.2	107.36	107.87	103.23	106.42	106.98	107.84	105.27	99.46	102.54	109.66	106.53	108.45	113.58	104.02	106.76	108.5	104.31	101.98	110.68	110.77	109.92	106.59	104.93	110.03
106.18	105.04	100.22	109.97	102.99	105.84	102.15	107.59	109.04	102.75	101.38	107.82	103.27	105.25	109.15	108.86	110.64	103.18	112.72	111.9	103.15	108.58	103.24	103.78	111.11	107.19	109.72	115.43	105.64	106.07	108.17	111.94	103.98	102.59	104.8	105.37	102.75	109.08	104.88	102.72	109.7	103.44	101.29	111.04	105.7	102.72	101.6	109.8	102.05	107.59
102.99	104.23	108.14	106.39	99.695	105.11	106.37	106.47	110.13	106.6	109.53	102.05	101.49	110.84	103.49	103.19	109.84	108.8	108.12	111.46	103.99	111.64	104.34	103.21	104	104.09	107.61	109.29	108.93	103.38	101.95	103.74	107.21	105.94	102.47	111.22	102.66	102.17	101.45	105.7	102.99	100.55	107.94	107.27	109.99	105.46	107.83	104.15	103.38	106.41
106.19	107.94	113.43	108.22	107.15	108.26	112.39	109.91	107.83	113.62	111.32	106.75	105.77	110.21	107.04	107.64	106.54	107.57	108.71	111.83	110.13	104	107.82	113.49	110.93	107.31	112.35	105.74	114.22	110.77	108.42	105.29	113.61	108.89	110.37	108.62	106.8	115.87	107.95	107.18	107.06	111.27	109.3	108.88	108.55	107.72	105.21	105.47	107.16	114.73
104.45	108.54	106.64	107.81	101.28	112.86	110.68	105.68	109.03	106.6	106.95	113.17	109	105.6	106.66	109.22	107.13	105.99	106.31	112.71	109.01	108.93	107.38	107.29	104.38	110	107.18	113.88	110.52	111.55	107.53	109.37	107.14	107.26	107.87	108.11	106.31	101.83	107.98	107.59	113.81	106.69	108.79	106.89	105.06	113.04	97.399	107.74	110.08	110.9
107.05	107.42	108.34	105.66	109.86	105.43	103.17	107.62	102.13	103.17	101.64	102.29	100.47	108.58	102.22	108.37	105.33	106.19	108.29	102.3	103.06	103.98	103.59	105.12	104.83	102.41	104.29	113.09	105.92	99.232	100.64	108.09	101.53	108.33	106.87	103.69	100.04	102.86	107.79	101.01	107.42	99.657	106.12	103.75	111.04	108.28	109.14	108.77	101.52	108.81
110.25	104.95	109.67	103.74	106.64	108.37	110.48	106.57	109.16	110.02	108.48	104.25	111.01	98.853	105.22	106.03	114.12	105.55	106.53	105.02	102.06	103.55	97.902	98.757	106.75	109.45	109.43	109.15	101.14	104.64	101.89	100.39	106.97	105.56	110.08	105.87	101.19	108.71	108.62	100.61	110.03	103.3	104.98	109.22	102.82	102.56	104.3	104.64	108.63	107.66
107.01	93.986	92.657	100.85	100.65	99.67	102.29	107.99	102.65	99.282	101.24	98.776	100.85	98.505	101.59	98.133	104.09	98.796	100.47	103.04	108.13	96.093	106.3	95.707	101.03	96.122	96.75	99.498	103.34	95.885	103.2	101.24	97.42	92.086	102.04	98.921	107.62	99.339	98.845	93.258	94.725	101.43	100.16	100.54	105.46	102.53	104.94	97.764	104.41	98.461
99.471	93.958	98.063	93.129	96.896	100.73	99.211	96.45	95.695	91.778	103.72	97.186	98.178	96.831	93.588	95.168	93.425	99.344	100.46	97.503	95.672	97.178	99.521	93.149	96.334	97.648	89.204	103.4	101.66	104.98	97.053	99.192	95.013	95.317	95.251	97.848	100.01	99.174	95.761	94.226	103.71	100.61	101.61	89.578	96.507	93.812	98.534	102.83	88.87	95.976
96.017	94.599	93.295	92.393	101	101.48	100.01	94.322	98.314	90.976	97.847	104.05	95.532	99.955	94.602	94.987	101.76	97.452	98.698	103.52	104.19	91.555	93.495	102.63	97.779	94.052	99.813	101.61	97.035	99.185	89.206	95.063	92.654	91.091	103.26	101.72	100.3	96.776	96.305	106.91	96.265	98.864	89.168	99.753	97.249	99.156	97.085	97.545	96.7	93.41
106.31	109.85	110.93	105.14	108.75	103.8	104.52	109.53	107.43	107.49	105.55	108.27	110.83	107.52	113.52	112.5	105.43	109.09	110.36	108.02	110.19	109.39	108.06	108.57	107.17	105.76	106.88	108.19	108.04	104.13	105.91	104.82	110.44	106.26	104.29	106.75	109.28	107.95	107.25	110.37	109.98	106.15	114.72	103.54	112.78	110.97	106.34	111.36	106.73	110.15
105.83	102.06	113.72	111.48	96.738	112.05	108.49	108.73	106.85	105.29	107.99	111.93	109.28	105	104.44	104.61	103.47	109.11	112.08	109.59	107	100.75	104.81	106.92	108.66	109.4	109.06	109.46	111.67	107.49	111.81	102.8	104.48	106.41	109.95	107.05	108.07	109.68	107.2	106.67	113.23	107.92	106.46	103.14	114.33	99.586	106.18	108.32	101.98	112.79
105.07	105.38	104.58	109.69	102.33	106.39	110.64	110.24	103.83	106.28	102.47	102.6	100.72	101.77	104.22	108.37	102.82	108.65	109.7	100	103.68	106.77	102.64	106.76	103.34	100.2	103.2	104.16	106.8	110.74	107.27	111.54	105.18	105.14	104.77	107.83	108.82	101.81	108	102.72	110.24	106.9	109.55	108.71	110.27	99.477	107.43	107.32	107.11	102.06
105.77	113.19	108.27	105.36	103.01	104.26	103.7	104.11	105.48	109.49	108.49	106.52	108.69	103.65	104.33	102.18	107.2	107.34	108.9	102.78	106.16	108.75	104.53	108.48	100.22	102.17	103.59	111.31	105.5	104.71	110.32	106.77	101.05	102.01	109.74	104.05	110.51	102.59	103.37	107.58	108.4	106.72	105.42	112.71	102.46	107.22	105.55	102.04	110.4	108.29
101.78	107.79	104.66	103.12	106.72	104.25	109.77	105.19	109.17	102.41	107.81	103.67	110.44	104.04	107.02	102	106.1	108.65	105.88	105.62	100.35	105.06	110.19	105.15	109.68	110.13	103.08	106.81	102.27	100.02	98.608	99.338	109.2	102.44	103.69	112.07	104.09	104.89	100.18	98.943	106.15	104.24	105.9	103.13	105.6	102.77	103.26	107.41	107.43	101.46
107.21	113.39	106.22	110.78	113.86	113.15	118.87	109.89	110.59	109.05	107.9	105.33	114.8	108.66	106.85	108.45	109.16	116.63	113.56	103.73	108.09	119.5	111.4	112.51	113.39	109.42	109.21	107.79	103.88	107.35	111.41	112.5	107.88	109.16	104.9	113.31	110.42	109.35	107.1	111.55	107.86	109.88	106.63	107.25	111.38	109.12	112.18	106.21	116.6	107.74
98.188	102.1	98.429	105.17	102	100.92	103.69	97.941	97.764	98.206	93.467	99.946	93.217	100.34	97.039	110.28	104.37	102.88	95.314	96.492	100.36	104.1	96.685	102.42	102.93	99.851	93.285	101.67	102.18	101.51	99.843	104.73	101.25	96.948	103.13	103.81	101.79	98.428	104.03	102.18	99.039	100.68	106.06	100.63	96.76	100.02	100.95	98.341	99.753	102.78
109.9	110.25	104.68	108.38	109.92	107.67	103.92	110.38	105.43	107.07	108.22	103.94	103.83	108.92	110.38	107.06	102.16	101.95	105.82	105.54	107.75	110.09	100.34	111.09	107	111.52	109.18	111.02	108.28	98.734	112.84	114.03	99.988	105.93	110.43	97.396	104.5	106.49	108.8	109.51	105.66	109.25	104.54	101.66	101.77	106.62	104.6	110.76	110.46	105.33
106.1	105.92	105.11	112.43	108.12	108.33	104	112.73	101.41	108.64	103.12	110.5	104.16	107.69	101.58	108.53	100.95	100.35	103.68	109.39	103.17	104.96	110.75	110.06	108	110.08	104.28	105.01	105.51	106.47	100.34	105.96	109.61	109.46	102.84	108.75	107.84	102.67	109.61	105.58	109.59	106.02	103.72	110.71	100.81	100.18	107.19	100.46	102.65	112.14
100.52	94.558	99.203	100.66	96.418	99.259	101.35	99.54	96.906	94.98	95.609	95.942	99.069	98.554	99.627	82.278	100.04	94.109	97.852	98.636	93.123	99.953	97.655	99.969	101.54	87.507	103.3	98.712	98.493	100.4	102.32	99.558	96.325	92.247	103.15	99.301	91.65	95.071	97.906	97.94	96.327	99.504	99.818	97.688	101.62	103.99	100.45	99.452	104.25	94.632
109.02	107.35	105.83	99.784	102.59	107.49	110.38	104.76	111.59	107.77	105.99	101.04	99.753	110.29	101.66	108.86	105.69	106.71	102.54	109.35	102.05	108.84	111.97	102.39	104.89	107.12	109.67	105.69	110.48	105.27	101.83	100.88	105.91	113.84	106.15	108.07	102.56	106.62	104.66	103.66	102.88	113.67	106.13	105.04	102.74	110.1	112.27	102	105.75	107.8
106.26	109	100.72	104.1	103.54	116.43	108.21	112.97	104.91	106.33	113.12	107.35	115.52	107.99	106.55	109.91	103.33	105.19	107.46	112.92	108.36	108.69	114.35	108.43	112.45	102.66	109.7	103.11	107.38	113.85	108.8	107.32	109.91	104.46	107.81	109.9	112.38	111.94	108.25	106.72	106.67	109.96	108.35	107.39	109.88	108.86	107.24	111.59	105.67	107.57
112.75	111.92	112.88	109.55	104.49	111.04	105.4	99.596	103.74	102.72	106.48	107.86	109.71	102.05	102.62	107.23	109.41	103.32	101.52	108.64	105.16	109.31	105.01	104.78	108.83	104.22	106.02	105.44	108.6	105.52	106.32	107.55	109.95	110.45	107.77	112.6	103.28	109.16	109.44	109.99	106.74	108.88	108.62	102	109.11	111.08	104.5	110.33	103.32	106.55
106.38	104.79	110.36	102.43	106.93	109.87	102.58	105.15	102.5	110.36	100.87	102.66	108.57	107.2	103.82	109.09	103.95	106	107.37	111.6	105.2	111.36	104.66	106.68	105.71	104.53	109.81	100.03	105.8	109.27	108.69	107.98	103.12	101.24	105.84	103.77	100.26	104.39	101.94	105.57	106.2	104.63	99.714	105.68	107.64	113.2	105.56	107.48	107.69	104.91
115.21	113.16	108.58	109.78	106.32	112.98	105.88	106.17	104.05	109.14	108.08	109.32	103.6	110.66	109.41	104.22	109.7	99.923	108.73	108.83	106.89	109.85	108.98	110.79	105.65	107.6	106.73	107.31	106.63	106.75	102.34	116.43	110.27	108.25	107.66	106.61	102.56	113.74	113.36	105.91	105.69	108.68	114.54	113.33	110.87	116.12	106.7	113.65	107.11	105.05
106.71	108.01	109.32	100.21	109.41	104.54	104.65	109.48	102.57	107.81	107.29	103.65	101.48	102.03	108.89	107.71	102.92	102.37	108.26	107.93	102.74	103.77	106.83	113.68	105.35	105.97	98.48	101.96	105.88	104.4	102.62	101.68	102.9	103.76	105.18	105.7	110.93	103.06	107.21	108.77	106.09	107.3	105.32	108.48	104.82	103.82	105.73	103.89	105.87	108.62
110.02	101.49	111.87	113.94	107.08	101.11	105.06	104	109.69	110.89	106.24	104.86	103.86	112.08	98.165	107.63	105.26	106.32	110	104.41	104.33	102.23	103.78	106.68	107.77	103.65	114.78	102.16	104.32	111.96	108.69	102.22	103.5	103.31	103.56	106.74	100.97	101.81	103.03	107.67	107.51	108.11	108.04	105.49	103.93	107.67	108.58	101.21	102.67	110.49
109.17	114.78	101.61	107.64	107.64	104.56	105.72	106.76	106.2	102.95	105.57	107.86	107.18	108.68	105.9	110.19	112.23	112.03	97.561	107.54	106.28	99.041	109.95	106.04	112.03	110.95	112.13	98.265	104.42	109.1	106.86	107.61	112.72	107.65	106.04	105.34	108.85	100.15	107.49	104.26	101.34	107.23	104.52	110.81	107.85	105.9	102.67	109.97	100.89	102.99
105.26	104.48	103.94	103.12	104.13	110.73	101.57	104.9	106.07	109.23	102.84	105.04	110.3	108.14	113.52	105.39	102.18	100.82	108.93	108.39	106.27	100.99	105.86	108.01	104.02	105.64	106.54	109.73	104.75	105.19	107.88	103.03	107.87	104.05	105.91	101.07	109.08	107.66	114.07	108.35	104.98	105.51	114.59	102.59	104.74	112.91	106.57	108.65	107.84	108.15
99.683	105.09	108.28	102.48	103.2	108.86	104.18	105.92	99.641	110.02	104.87	99.802	105.45	105.4	104.25	104.4	103.39	108.19	106.05	109.84	102.38	96.978	105.78	106.21	109.16	104.98	107.8	104.52	104.54	107.14	106.32	101.72	110.9	103.72	98.357	106.38	100.58	104.25	104.08	108.09	109.03	102.12	104.97	104.46	102.03	105.28	112.1	101.36	105.97	107.69
112.28	109.83	114.67	114.05	113.73	107.86	110.8	111.28	110.36	109.66	108.35	112.76	110.42	104.27	110.3	106.5	109.15	112.41	105.85	108.28	107.39	109.13	112.71	105.23	110.05	112.4	108.47	113.59	110.24	110.54	109.15	117.59	106.44	110.94	110.96	109.33	107.59	106.59	107.54	108.58	104.21	108.94	119.06	111.63	112.77	116.54	104.9	109.94	112.56	111.58
107.81	105.92	106.68	107.9	107.4	107.51	107.48	108.92	104.45	110.26	101.31	106.61	105.21	105.02	104.87	101.25	104.19	102.02	104.27	108.33	108.73	105.9	107.98	110.01	104.04	102.13	100.94	104.3	108.02	100.87	110.26	109.36	104.23	105.37	103.91	112.51	105.04	108.34	104.41	106.22	110.77	107.21	105.06	107.75	109.04	107.65	108.46	106.29	110.04	104.37
110.32	106.93	106.76	109.32	111.4	106.5	105.72	114.43	107.81	105.81	110.09	114.42	105.78	111.95	109.49	107.03	112.58	109.81	111.45	103.77	104.94	104.8	112.25	108.48	103.75	103.68	108.04	112.53	110.68	106.04	107.06	107.46	106.57	107.23	105.02	106.59	108.53	111.72	107.05	107.05	114.07	110.39	116.26	105.4	108.02	104.43	112.26	106.7	110.69	108.4
109.39	110.3	112.75	106.65	112.71	109.76	101.24	113.9	103.68	110.83	112.29	111.85	109.77	108.98	111.74	116.43	107.24	116.56	105.42	106.22	98.203	102.85	107.13	112.53	111.08	103.57	105.66	106.8	108.23	100.19	116.31	103.68	111.21	104.52	108.16	109.59	109.56	111.35	105.79	111.99	114.77	114.42	104.8	106.06	110.32	109.67	113.11	109.27	109.83	112.15
104.38	108.35	113.44	102.43	107.97	111.89	101.11	110.77	104.48	97.948	103.86	102.58	101.44	105.09	102.5	104.01	100.92	111.66	107.94	101.92	111.14	108.88	100.48	105.56	108.66	105.52	106.21	109.04	109.23	112.18	105.24	105.73	101.7	107.38	109.29	108.7	109.87	107.75	109.28	105.16	105.59	110.64	111.97	105.06	103.13	106.15	105.76	109.32	110.13	100.63
101	95.075	92.765	99.913	95.678	95.72	95.034	97.324	100.17	93.903	100.44	95.343	93.796	96.835	93.001	95.707	92.91	95.442	95.119	95.288	104.36	98.83	93.531	92.148	101.04	99.611	101.1	95.623	98.525	99.896	97.222	100.27	99.897	98.028	104.18	91.487	100.81	102.2	95.983	97.789	101.88	98.668	104.11	97.435	105.89	104.45	102.01	99.262	91.995	99.913
108.66	105.24	108.21	109.28	107.75	109.88	104.79	102.83	104.09	105.21	105.06	107.74	105.53	105.96	100.32	106.89	106.55	107.51	102.71	106.7	107.35	101.73	113.94	114.78	107.82	111.07	106.09	115.38	105.31	108.22	105.4	112.21	110.88	111.86	113.38	109.46	106.14	103.42	108.91	107.07	110.47	108.24	112.78	110.04	112.65	104.34	107.41	113.88	104.23	111.77
95.428	99.847	97.512	103.08	99.506	94.304	97.411	102.77	93.002	97.599	96.732	100.56	92.904	98.304	99.844	99.609	102.84	98.426	103.38	102.45	99.969	99.903	100.75	99.559	100.06	94.231	99.513	98.268	98.028	98.665	98.429	92.548	95.196	94.693	96.037	94.185	100.54	95.941	104.33	96.656	95.461	100.59	95.255	101.72	99.579	101.15	105.02	98.859	98.031	98.813
113.4	100.2	102.36	110.11	106.32	107.46	107.6	106.67	109.59	106.35	106.14	101.61	109.09	104.55	104.39	102.07	104.68	108.03	103.63	103.87	104.25	104.83	110.65	101.89	105.17	111.69	112.43	100.15	103.9	107.51	107.88	103.68	103.38	108.99	106.71	106.58	102.18	107.79	106.86	111.48	107.62	104.16	105.41	104.43	106.7	105.14	105.67	107.73	102.54	107.72
115.36	111.39	108.92	104.4	98.567	109.4	116.58	111.12	101.71	106.25	106.11	111.61	107.23	105.04	107.8	108.33	111.95	105.93	106.54	104.41	104.12	109.6	107.14	110.68	107.64	108.24	112.12	110.6	110.12	104.47	106.4	112.57	104.6	106.51	117.9	105.21	104.56	111.46	107.62	112.73	106.9	111.69	110.42	104.02	109.71	105.17	103.87	109.11	113.31	112.08
108.24	105.09	106.4	111.13	105.82	103.26	106.94	111.12	108.07	105.22	103.95	106.85	103.57	100.84	104.13	104.27	106.31	103.7	107.26	106.16	106.59	109.81	106.91	108.22	109.71	106.02	105.28	110.22	107.32	106.18	100.56	103.42	104.04	104.28	106.15	110.24	107.55	108.82	101.41	107.37	110.01	106.52	102.45	103.9	103.61	111.33	108.71	108.69	114.1	107.85
104.2	100.28	96.66	108.19	101.68	100.43	103.69	105.94	108.43	110	103.47	103.59	109.01	101.9	100.94	104.51	102.81	106.38	110.58	106.3	99.792	109.1	106.19	100.75	105.54	102.97	104.36	105.26	105.32	99.414	106.48	105.37	107.71	109.65	110.33	106.31	102.65	100.37	110.45	107.45	100.47	102.17	104.97	104.56	102.84	109.89	105.51	104.73	104.44	106.43
106.98	103.89	105.48	104.05	109.95	103.76	111.56	106.17	106.48	104.42	111.2	101.23	106.1	108.7	101.83	104.34	112.37	106.81	107.98	106.87	102.92	108.54	104.71	104.33	97.47	99.444	103.31	106.79	110.81	105.94	107.87	107.65	104.35	104.72	105.28	108.65	104.41	101.75	106.75	104.21	107.73	98.093	109.97	102.43	102.88	106.29	100.26	104.03	107.63	106.37
105.82	107.47	109.46	105.94	101.74	104.97	103.35	110.21	111.31	100.58	101.3	106.58	104.97	104.58	110.13	102.44	104.19	106.22	104.3	105.81	108.39	101.82	106.33	108.23	108.25	107.58	109.18	111.85	100.52	110.08	105.77	97.585	105.74	104.44	107.24	103.77	105.9	102.72	103.29	101.13	102.37	102.87	105.61	106.8	105.19	101.93	108.69	106.4	107.23	110.4
106.9	108.59	105.98	110.5	105.41	106.7	99.049	110.15	109.65	105.27	108.84	109.4	100.9	101.93	101.99	106.22	99.086	103.62	101.37	109.77	103.35	107.48	106.44	111.7	106.93	108.38	105.31	111.11	101.17	111.75	105.71	99.928	103.37	112.71	112.57	105.4	101.9	104.85	110.12	105.37	108.36	112.71	107.7	102.83	109.7	111.19	99.447	105.82	100.86	97.965
105.54	108.28	107.71	108.17	112.11	105.67	101.91	109.11	101.08	108.03	105.85	107.08	106.65	104.97	107.54	105.26	103.49	106.64	101.74	105.23	105.2	105.9	104.22	104.2	106.01	103.05	110.31	104.92	111.26	105.11	104.51	107.25	107.69	107.2	105.63	102.58	105.84	106.49	110.85	103.36	105.15	107.13	103.21	102.41	108.27	109.1	105.53	107.05	107.47	105.85
110.49	108.94	111.43	105.08	115.41	105.52	107.52	109.26	99.602	102.05	101.09	107.48	111.82	107.95	112.2	108.33	112.05	109.69	109.92	106.47	105.42	112.1	108	107.79	107.04	103.18	106.9	111.84	109.9	111.93	111.53	112.31	108.3	105.59	110.45	114.64	108.65	104.5	103.24	107.8	108.74	109.14	111.02	111.05	108.22	113.64	107.27	106.63	106.94	112.63
103.01	104.78	105.11	108.83	106.41	101.75	112.56	105.71	101.12	107.49	106.4	105.73	106.76	100.92	107.09	107.05	106.97	109.08	108.32	103.03	113.51	103.93	105	110.36	106.72	105.04	109.12	104.78	109.5	108.07	102.52	105.97	108.49	110.65	101.46	104.29	109.13	107.76	103.32	106.08	108.73	101.42	103.69	107.87	111.35	112.76	107.99	109.87	107.89	105.21
113.87	109.18	102.01	112.14	107.66	104.35	104.39	102.38	107.89	101.37	103.2	103.49	103.83	105.2	111.29	107.16	108.4	107.35	109.89	104.23	109.13	111.36	105.56	104.74	109.96	106.45	100.85	99.684	111.65	100.41	111.15	111.54	109.67	105.45	105.31	105.65	104.99	102	106.08	106.25	100.55	97.773	101.31	108.57	103.67	107.81	106.49	108.84	102.2	110.33
106.59	110.53	110.42	109.77	106.92	112.92	109.05	104.74	107.77	104.08	109.42	114.64	108.97	105.38	106.9	114.33	108.91	108.61	114.1	99.862	104.83	107.59	106.91	106.43	105.31	110.89	111.18	112.75	109.79	106.18	113.56	107.07	103.59	103.92	107.95	101.98	107.71	107.3	107.01	108.67	108.7	105.14	110.01	104.77	111.82	108.35	113.34	102.62	105.89	109.66
108.67	112.33	107.28	112.31	111.3	107.13	107.35	108.12	106.49	106.9	107.32	111.96	106.6	112.17	110.73	108.87	108.19	104.14	107.78	113.76	104.08	110.07	108.91	99.354	107.47	107.67	110.97	105.75	107.96	111.8	109.29	108.05	109.92	106.29	104.21	106.51	107.34	108.63	105.25	112.6	117.49	103.27	112.28	111.21	106.79	104.22	108.97	111.64	104.92	107.72
106.33	109.24	109.96	109.16	106	108.41	104.64	103.23	109.96	111.7	104.47	109.71	113.28	110.48	103.59	112.25	103.48	106.6	106.93	112.85	112.02	110.41	103.18	108.13	111.11	107.14	108.7	110.84	112.37	105.97	105.84	111.95	110.52	112.51	108.71	112.14	108.92	104.59	105.48	107.22	100.08	100.58	107.79	103.6	109.5	107.16	114.96	104.07	105.76	107.94
107.57	105.32	108.42	103.4	110.95	109.26	108.66	105.7	109.6	106.51	108.35	105.38	107.02	108.36	110.69	114.71	106.66	116.95	112.45	108.73	109.93	109.65	109.11	110.72	105.27	104.71	104.84	110.86	107.84	103.33	105.71	112.9	109.74	105.57	107.98	112.16	108.89	106.24	109.74	102.84	107.48	106.47	110.95	108.61	118.72	108.12	104.94	106.8	110.67	110.54
104.48	106.47	101.06	104.18	106.81	106.67	108.16	113.14	105.94	106.15	103.97	103.25	100.87	110.5	101.47	101.15	107.25	111.3	101.49	107.02	109.95	109.4	106.29	104.63	110.55	104.04	110.87	108.16	107.49	109.22	111.74	107.76	114.61	106.33	112.03	102.97	104	106.58	113.85	97.643	104.95	105.19	106.31	99.445	103.63	110.35	105.33	107.99	112.79	106.42
104.9	104.08	108.72	105.76	106.06	107.76	108.23	106.54	103.13	106.56	104.49	110.21	110.48	98.908	102.56	100.75	109.1	99.768	110.54	106.42	107.5	100.41	103.33	105.89	107.44	104.48	104.5	107.04	100.61	106.34	106.71	108.03	102.88	106.86	108.55	111.95	100.51	106.14	106.18	102.5	105.25	100.96	106.58	103.05	106.11	109.26	108.68	106.71	100.31	106.61
108.33	107.97	111.31	100.15	105.69	106.63	108.99	106.74	101.54	107.78	105.95	110.83	109.35	103.01	106.79	105.32	99.769	100.77	107.87	102.7	100.79	111.95	112.65	99.182	103.95	97.606	104.55	108.37	103.52	111.56	115.8	101.14	109.09	104.52	109.17	103.85	108.15	99.985	108.86	99.423	106.74	108.26	103.95	107.75	99.237	101.08	100.24	103.56	105.6	104.68
106.49	106.74	106.11	108.01	110.96	116.4	101.5	113.24	100.84	111.25	109.55	107.06	109.78	103.13	106.87	104.29	104.89	106.31	105.83	106.83	103.02	109.48	103.16	109.25	110.72	103.25	110.33	108.61	113.26	108.4	105.34	110.68	109.44	100.25	107.36	110.09	112.42	111.58	112.33	107.88	108.23	107.99	112.03	105.75	108.58	102.93	107.2	108.88	108.39	107.58
93.095	99.581	104.38	96.764	102.11	106	100.43	96.033	98.847	96.191	100.01	93.43	99.101	100.26	100.52	100.04	100.8	99.499	95.061	96.866	96.855	96.943	97.398	100.01	101.46	94.671	98.845	91.927	98.403	96.62	100.44	96.47	96.016	98.107	96.881	105.66	98.762	96.736	105.15	98.23	97.674	95.68	97.067	102.12	94.161	99.666	97.22	97.774	96.192	98.94
114.31	108.56	103.82	113.28	105.87	113.04	112.35	113.75	112.05	109.85	107.97	108.33	109.64	113.74	106.23	109.55	111.31	106.93	112.39	109.36	112.77	102.84	114.75	111.47	108.14	106.36	100.62	107.66	107.6	102.09	103.07	106.26	106.76	106.74	114.87	112.03	106.96	109.33	110.63	105.06	113.74	109.89	109.99	112.67	105.21	106.41	108.81	103.82	115.41	105.05
109.99	106.8	107.97	107.98	113.7	116.31	107.04	110.3	109.38	107.93	111.39	107.22	108	106.97	111.49	102.54	103.57	104.45	107.35	109	106.93	111.46	106.54	108.88	103.76	101.35	110.27	112.35	111.52	112.84	110.35	106	110.04	113.09	107.47	105.92	103.44	103.18	105.97	106.32	110.01	111.33	112.24	108.82	103.26	109.65	108.53	107.88	113.35	110.29
106.24	107.2	112.25	108.91	101.39	104.81	104.12	107.44	104.66	101.46	108.12	103.82	105.19	105.11	109.35	108.54	107.09	101.32	104.26	105.55	104.19	102.59	105.66	110.72	102.02	101.66	104.48	105.75	106.25	101.15	112.33	108.44	101.19	103.55	97.809	104.54	104.89	106.67	100.36	102.9	102.51	104.74	112.35	106.73	106.65	103.53	112.73	102.44	102.95	107.13
109.2	109.33	111.59	105.63	109.53	115.99	108.79	101.5	106.88	106.88	103.85	110.62	108.88	113.21	112.58	106.74	112.13	103.82	111.23	103.98	102.51	108.18	106.65	105.11	104.94	110.28	100.37	109.38	105.22	110.64	101.77	110.07	108.63	105.55	107.33	110.05	103.05	110.66	110.01	111.73	106.59	111.47	108.79	107.99	107.55	105.91	111.14	108.35	110.89	109.57
109.24	105.77	107.52	103.72	103.68	104.19	99.617	107.6	103.15	105.32	103.15	97.845	112.51	101.3	105.57	104.65	96.243	103.55	105.18	106.27	104.39	107.83	102.04	104.63	106.97	107.73	103.6	102.89	106.21	98.935	106.7	105.06	102.37	107.31	110.49	104.25	112.49	103.12	112.47	109.49	111.29	107.6	104.69	109.75	101.15	104.16	108.24	109.53	101.93	109.97
109.01	104.42	110.64	109.14	105.57	102.36	104.68	106.9	110.61	107.74	107.94	108.34	106.78	110.97	103.8	107.48	111.26	108.98	111.22	109.38	105.53	112.29	99.972	107.95	105.53	106.29	108.16	110.06	104.18	103.78	110.18	110.26	106.83	109.38	110.16	110.25	112.64	112.21	109.23	109.84	109.1	111.37	116.57	107.78	107.61	108.1	114.98	108.94	103.99	105.24
101.72	101.85	105.8	113.17	114.36	107.96	102.77	114.27	105.83	113.62	104.14	107.57	102.8	106.19	102.9	99.365	106.74	114.77	110.25	104.9	114.42	107.06	106.69	113.2	105.84	108.96	103.8	116.02	109.24	109.11	109.1	104.81	114.39	107.79	113.98	106.51	112.42	107.32	107.54	104.26	105.17	106.46	109.03	105.41	103.94	104.84	109.05	107.14	112.79	113.01
108.6	113.67	108.16	106.47	108.77	111.98	103.65	105.31	108.22	107.05	103.67	113.39	109.78	108.61	112.32	110.78	105.14	110.45	108.89	102.78	113.23	106.44	108.41	105.04	101.16	109.09	107.19	103.35	112.12	109.38	106.77	105.17	108.02	112.65	102.53	104.86	109.48	104.66	110.77	112.31	110.52	109.51	104.07	106.74	105.25	110.74	104.62	108.98	106.83	106.53
102.31	100.15	100.22	100.98	100	98.865	103.07	98.942	94.878	101.22	98.897	97.337	98.971	102.39	99.338	95.497	95.001	98.964	94.59	98.079	101.11	96.087	97.671	91.646	106.89	103.88	96.609	102.39	96.693	99.117	105.7	106.1	100.38	97.565	99.679	97.119	103.37	106.29	96.241	99.977	102.83	97.502	99.368	98.765	93.327	93.797	93.039	101.12	97.996	102.73
101.06	104.61	112.96	107.11	108.98	104.43	103.51	110.28	106.41	111.87	106.11	103.21	103.73	98.116	105.09	107.71	106.6	105.28	105.2	107.56	105.66	109.59	109.83	108.89	105.25	112.24	99.857	103.79	107.6	105.24	106.49	111.98	107.97	106.95	109.21	108.95	108.15	100.08	103.1	107.6	110.43	103.44	105.81	104.16	109.58	109.99	104.98	103.95	106.25	99.021
105.65	109.19	104.92	102.35	99.565	110.18	104.57	110.14	102.22	106.45	109.59	106.35	96.882	107.55	106	103.81	106.94	103.79	96.512	106.86	100.29	107.21	114.92	105.4	103.19	105.98	102.28	104.15	104.45	107.78	99.228	106.07	104.4	111.35	107.97	104.29	104.98	105.08	104.01	112.24	109.69	107.56	109.47	109.9	101.81	105.33	100.88	98.149	106.91	101.9
105.19	102.95	105.23	107.48	108.44	101.61	104.05	106.17	105.49	111.9	107.53	105.67	104.95	103.77	110.94	101.78	104.37	108.92	99.898	106.4	109.97	107.9	102.49	107.71	105.41	103.67	101.82	106.71	102.57	102.13	101.79	106.93	108.57	103.36	97.724	106.49	109.94	103.63	109.43	106.8	104.33	104.45	104.55	101.4	104.09	103.27	103.86	103.99	103.53	100.4
102.72	102.48	100.65	102.82	98.334	100.76	102.2	96.692	97.009	101.08	99.989	100.3	101.2	97.039	104.63	99.839	99.274	102.68	97.757	108.54	101.2	104.12	105.62	99.173	94.079	97.286	105.38	102.67	95.186	101.99	106.75	102.04	99.633	96.459	97.551	100.97	99.939	103.26	102.02	97.919	100.53	97.219	99.319	102.98	102.27	94.753	104.01	99.525	93.712	97.733
109.76	115.72	108.27	101.5	108.26	109.4	108.95	107.61	109.27	110.61	110.46	116.83	107.45	106.31	108.4	110.1	107.17	115.41	116.08	104.88	107.97	113.26	105.62	106.02	105.26	107.91	110.26	104.56	112.82	110.54	110.53	111.96	108.27	109.2	99.447	110.03	104.19	108.11	105.32	108.96	106.96	109.02	112.79	107.59	108.65	104.81	111.85	107.72	108.85	107
107.67	105.79	104.4	108.13	106.02	109.04	103.76	108.69	102.06	98.481	110.9	104.56	100.33	104.14	112.44	99.405	108.53	108.77	107.8	103.64	112.71	110.74	97.776	106.53	106.33	105.89	107.94	110.26	109.64	107.66	110.43	110.35	108.55	111.12	110.86	103.17	107.04	99.339	104.52	103.43	114.01	108.73	102.61	111.06	104.29	105.51	97.054	102.14	100.77	104.52
97.92	102.67	102.58	101.9	100.57	102.52	94.139	95.693	95.652	97.87	97.45	104.08	98.368	96.16	98.77	100.63	102.35	94.498	96.392	97.825	93.771	102.77	92.696	98.392	102.8	106.18	100.96	94.756	98.48	100.05	97.661	94.564	100.38	99.989	97.579	103.34	98.975	102.28	97.539	96.512	98.705	104.36	96.855	98.118	97.531	96.465	97.957	104.73	101.93	95.868
106.51	107.87	104.49	114.76	105.85	106.99	101.22	102.39	111.13	112.65	113.59	100.59	109.6	107.99	109.91	110.61	103.32	109.97	113.36	113.01	112.52	107.93	108.79	106.12	114.53	106.96	110.54	98.51	110.54	104.52	111.98	112.9	110.9	111.94	102.01	106.5	112.59	104.66	112.42	109.6	110.91	114.89	106.87	105.48	109.96	110.78	107.18	111.99	110.33	108.11
101.49	99.356	93.371	101.82	94.605	97.007	94.472	97.252	92.841	98.13	99.62	101.9	95.081	94.96	97.012	105.73	95.594	92.863	99.104	98.449	96.688	94.92	96.18	93.779	106.35	99.712	97.363	101.71	98.554	93.722	94.476	103.2	92.242	100.14	99.439	99.313	100.86	96.84	99.362	100.56	88.102	98.181	97.479	97.398	100.84	101.15	104.27	96.465	96.93	97.755
105.02	90.685	99.354	98.179	102.63	97.224	100.12	96.997	94.748	99.561	94.937	101.69	98.942	95.354	97.587	98.746	100.33	96.764	94.887	98.137	101.05	97.052	94.915	99.94	92.438	100.61	101.21	100.65	101.72	101.25	102.79	101.84	101.42	101.68	102.24	101.73	99.004	102.79	100.92	100.79	102.86	106.29	102.04	99.162	95.641	95.9	99.958	98.514	99.808	98.255
108.65	113.98	111.78	106.08	113.41	111.34	115.15	109.65	105.8	102.42	109.38	112.85	105.18	109.68	104.97	111.07	105.01	111.17	106.6	113.31	109.95	113.84	113.12	107.76	108.7	112.12	105.83	105.2	104.85	105.08	108.86	109.6	110.79	105.57	109.11	107.13	109.28	103.49	108.88	104.15	102.1	111.38	111.41	105.27	107.87	108.81	111.09	106.3	115.24	109.19
104.85	109.26	108.79	115.15	112.84	104.52	105.65	112.41	111.18	105.83	104.56	111.92	111.06	108.61	110.07	107.52	111.49	105.01	101.36	110.72	100.59	110.12	98.582	111.61	111.18	102.92	109.35	102.54	109.94	105.06	112.26	103.86	115.28	104.87	108.16	103.42	107.35	106.37	114.89	109.85	108.61	110.81	109.26	109.22	106.61	109.82	104.15	108	105.8	104
108.06	99.446	112.15	97.908	97.754	108.76	114.27	97.218	107.9	104.46	103.42	104.03	104	102.37	97.938	108.09	107.56	106.75	104.07	107.7	107.8	103.7	104.83	110.74	105.55	108.56	103.46	105.38	108.6	109.29	99.793	98.707	102.22	104.38	105.46	104.97	108.51	106.54	104.71	110.33	98.913	104.25	104.84	107.82	105.69	104.1	100.96	102.73	106.08	107.39
99.838	107.49	107.46	103.52	98.64	111.11	108.62	105.12	106.77	107.16	106.72	106.45	111.56	104.22	104.95	112.89	107.43	107.39	102.82	104.51	101.45	104.16	107.89	103.12	103.68	103.46	99.059	101.47	104.67	104.83	108.94	109.36	105.25	108.79	102.94	99.33	112.92	102.86	104.23	107.7	109.96	109.54	99.568	104.06	110.67	103.91	111.9	104.17	113.33	109.7
110.93	108.45	111.75	109.78	105.46	104.57	117.08	102.8	111.2	108.24	104.02	113.09	105.43	108.79	112.45	107.33	106.41	105.52	105.85	110.53	109.28	105.3	109.2	114.9	105.05	106.88	105.56	110.38	112.99	104.99	110.45	107.49	106.86	113.89	108.65	104.55	111.04	106.9	111.67	111.59	103.01	111.56	112	108.06	110.33	107.39	102.84	107.95	106.99	109.92
99.716	103.45	97.366	97.246	106.22	97.013	93.298	103.43	100.33	96.478	100.15	97.666	101.51	94.746	105.42	93.187	97.538	96.484	97.203	97.705	96.158	102.08	94.175	93.932	104.41	97.464	97.448	94.023	102.59	98.62	96.229	104.03	100.55	103.13	98.229	95.758	101.86	100.79	96.721	95.169	97.664	101.31	97.904	99.895	102.26	99.28	100.99	102.61	94.295	101.18
105.34	111.69	106.38	112.07	114.63	97.204	104.34	111.18	99.509	112.97	108.33	104.53	107.12	103.08	109.84	105.54	108.9	108.9	106.15	111.7	113.34	109.45	104.13	110.31	105.73	106.99	102.69	105.35	104.86	112.58	111.9	108.03	112.43	107.54	107.53	105.58	109.54	106.55	111.43	114.67	110	107.86	105.57	105.43	106.87	110.05	108.54	108.81	108.25	110.66
106.81	97.878	108.03	105.99	106.13	110.19	108.16	106.22	109.52	108.14	105.68	103.51	111.3	104.26	104.77	107.05	104.74	108.1	104.25	103.85	107.57	104.58	106.04	109.25	104.95	105.32	102.07	106.57	104.94	104.11	105.07	108.97	113.8	109.53	105.32	109.94	104.53	97.649	104.35	104.49	108.69	104.09	103.93	101.75	102.78	111.02	110	107.98	110.64	112.64
101.45	104.78	104.83	104.7	109.07	109.31	106.81	108.6	109.2	108.31	101.88	104.43	101.32	104.2	106.27	105	105.11	107.36	113.11	108.15	108.12	106.08	106.82	108.83	107.86	101.38	108.81	100.54	106.78	105.68	108.83	103.21	103.63	101.68	104.12	105.03	102.32	110.34	109.06	104.42	111.19	103.54	102.1	106.64	109	104.72	110.55	105.1	106.94	108.42
112.43	112.21	105.91	111.5	105.09	104.48	114.75	106.22	113.45	103.86	107.31	104.3	106.52	107.54	112.55	111.75	106.51	104.62	110.32	108.22	109.18	113.1	112.72	109.51	108.07	106.51	102.99	106.4	110.39	108.1	106.01	105.53	103.4	107.85	105.45	106.03	109.1	105.35	112.3	110.87	103.57	108.67	106.24	112.16	107.93	109.16	107.54	102.53	111.4	108.01
102.08	107.61	106.18	103.95	111.42	103.46	109.75	99.31	105.26	106.32	109.1	100.54	108.24	101.77	102.96	104.11	101.74	111.69	109.93	106.64	104.1	103.06	108.42	108.13	108.72	107.71	106.91	108.86	115.33	111.19	101.41	103.71	106.7	102.23	101.67	103.12	108.58	105.95	108.14	107.46	110.48	108.72	104.72	109.16	108.01	101.96	105.39	103.47	108.1	105.94
102.32	101.85	109.35	106.71	99.411	102.45	105.37	105.22	100.48	107.9	104.94	109.84	107.46	102.4	102.12	110.51	111.64	107.32	99.623	104.32	105.26	109.39	107.42	109.1	102.46	109.09	110.3	106.13	111.62	102.91	106.96	106.47	112.96	101.38	108.8	104.69	102.51	104.29	106.57	101.96	105.27	105.6	114.17	101.07	101.3	103.14	98.59	100.64	99.885	98.258
108.33	104.74	102.76	110.44	111.27	106.6	110.52	108.65	115.49	101.71	105.91	102.7	107.63	109.09	110.38	105.74	112.14	110.26	108.65	108.16	107.69	113.12	106.44	100.11	109.86	104.39	112.09	109.86	111.55	111.98	107.82	111.47	107.06	108.27	106.6	108.18	105.9	110.55	112.5	101.99	103.54	106.18	111.09	109.1	107.23	111.84	108.91	103.47	110.09	107.49
100.32	102.46	107.24	101.99	101.37	105.7	111.3	110.14	104.58	105.86	104.33	107.14	104.94	108.11	102.82	101.68	109.91	105.78	100.82	102.61	107.31	109.66	108.12	109.38	102.53	105.22	102.46	105.89	109.89	106.13	99.561	105.85	103.02	108.72	104.91	105.62	110.63	104.25	108.87	104.44	107.93	106.01	97.231	109.19	111.17	103.94	113.73	106.26	103.94	110.56
106.3	100.76	108.54	110	104.02	109.41	106.61	107.33	109.88	104.72	101.13	105.59	107.54	104.97	106.49	111.57	106.37	112.85	103.43	103.26	109.35	106.62	105.65	111.29	97.408	107.35	107.17	106.92	109.18	114.59	103.64	105.54	105.11	107.63	111.73	102.82	99.819	107.51	103.73	97.065	106.3	105	101.97	102.62	96.916	106.51	100.94	103.37	103.96	112.4
95.546	92.649	101.8	97.506	96.727	96.468	102.84	97.571	102.51	95.341	97.912	105.7	92.548	94.524	104.67	99.357	97.986	88.519	96.586	100.82	99.981	101.48	99.561	99.825	104.82	108.58	101.08	92.596	99.95	97.869	104.89	97.881	98.164	94.603	101.36	96.209	99.071	98.747	87.979	93.51	93.324	100.3	91.167	99.307	99.608	94.401	99.445	97.555	99.512	97.429
105.56	104.71	104.76	102.51	107.61	105.2	106.5	109.27	107.08	104.17	108.91	103.93	107.42	104.13	104.64	103.03	106.44	102.29	107.26	101.05	102.41	103.18	105.57	107.43	103.41	108.94	103.86	108.17	112.74	100.45	110.89	107.27	105.4	104.63	110.23	102.92	109.91	99.316	103.54	104.26	103.77	97.371	111.67	105.75	107.07	105.58	108.18	107.17	101.13	103.35
104.18	101.6	103.35	115.1	112.96	111.46	102.83	107.69	112.75	110.8	106.68	110.48	109.45	106.27	109.22	113.06	107.68	110.42	103.2	106.47	106.73	103.14	104.14	107.81	106.8	109.87	107.33	111.45	107.38	103.71	106.2	106.03	112.95	105.42	110.75	110.37	110.73	104.73	112.46	107.53	103.82	110.68	109.18	113.79	104.61	105.78	106.09	109.67	105.92	107.16
102.64	102.67	110.13	104.21	108.63	106.8	107.53	113.13	107.9	108.06	102.89	106.95	102.02	104.85	108.17	98.654	106.81	106.92	108.08	107.96	109.35	109.57	108.74	108.39	108.15	104.77	112.07	108.62	103.59	104.2	105.95	113.34	113.14	105.26	105.69	108.78	104	109.59	112.32	112.95	105.56	102.69	104.29	105.76	109.49	104.66	105.91	99.743	115.38	113.66
107.29	112.21	108.56	111.24	110.19	108.9	103.3	109	108.67	105.79	107.82	104.1	110.03	110.67	106.51	109.18	102.95	108.88	108.94	105.85	109.36	106.88	107.45	103.53	107.05	108.19	114.54	113.14	107.26	106.57	108.06	108.05	112.8	106.53	109.5	105.88	104.77	104.85	109.92	106.65	112.91	110.34	105.34	113.04	109.51	105.79	101.66	110.56	109.03	112.76
112.99	100.28	108.26	107.44	114.65	103.56	107.41	109.79	113.61	104.03	105.96	112.13	104.1	109.28	106.93	106.2	108.2	113.27	100.54	109.9	104.31	111.95	105.34	108.66	105.96	102.66	111.08	108.1	113.66	110.02	107.64	107.08	108.73	106.03	112.98	108.16	116.72	110.14	111.64	103.53	107.7	106.43	106.63	113.17	106.01	112.14	107.57	106.26	106.42	102.69
98.741	96.491	105.74	99.435	99.658	98.572	97.82	110.34	99.31	92.545	106.29	98.897	93.341	97.961	102.87	100.24	102.15	99.711	110.28	103.86	96.287	103.35	103.09	102.08	92.461	101.63	107.39	96.001	102.75	98.614	101.1	92.432	99.03	98.705	97.624	106.41	96.724	97.346	96.031	98.195	98.734	102.41	101.66	92.96	95.337	107.32	98.057	105.05	99.793	101.2
98.956	103.38	108.66	101.86	103.08	105.13	111.37	104.66	108.43	103.21	105.87	100.72	102.65	105.51	108	104.02	100.55	104.41	106.59	105.4	101.57	113.53	110.24	104.24	98.997	107.18	102.62	105.88	107.09	104.44	108.62	104.27	102.99	112.4	105.96	104.71	108.7	103.82	103.56	112.42	108.08	104.41	108.47	105.61	106.27	111.33	112.75	100.85	105.5	109.19
106.77	107.63	101.73	108.75	110.39	109.03	102.02	110.19	110.89	103.13	111.48	107.63	105.88	98.599	106.16	104.07	111.94	110.49	105.88	110.41	103.22	107.51	108.93	103.63	103.32	107.2	108.74	109.24	105.83	106.83	106.36	107.58	107.91	101.32	103.77	106.84	104.7	109.76	109.69	106.48	105.92	105.66	103.63	106.56	113.46	106.1	100.7	106.67	102.5	108.81
106.34	107	104.68	101.49	104.12	106.87	99.575	109.15	105.55	103.06	102.02	105.69	101.24	99.149	103.52	105.97	105.81	103.86	99.989	99.983	108.24	102.59	108.99	106.44	99.95	111.53	108.94	104.9	104.87	110.13	107.99	103.35	106.28	103.77	99.921	114.05	102.19	108	104.08	104.12	106.48	106.73	106.13	108.29	102.88	109.16	106.44	96.591	106.7	102.66
107.2	101.97	103.64	110.15	105.22	104.28	101.47	110.41	112.36	106.65	101.76	110.89	100.72	101.89	110.53	105.07	105.31	109.44	104.69	103.6	104.23	108.43	108.74	99.731	102.42	104.49	110.85	109.36	107.25	104.58	108.07	110.23	113.07	102.73	108.62	108.4	109.49	103.37	105.01	107.9	113.64	104.35	101	104.32	102.41	108.78	103.29	105.98	105.19	107.49
104.32	109.02	112.47	107.25	105.55	106.4	104.74	109.86	112.18	112.18	104.45	106.69	99.551	113.69	112.26	106.53	108.99	106.92	106.62	107.33	105.23	106.4	112.74	114.77	104.03	108.12	110.86	109.01	104.29	110.73	109.79	112.02	100.99	108.76	107.23	107.8	110.94	102.8	111.87	108.51	108.14	111.59	114.31	108.22	103.98	103.56	107.62	109.32	110.92	112.91
102.56	101.8	103.61	100.49	102.93	99.004	101.19	98.36	97.383	99.898	105.08	103.13	97.859	104.07	97.735	99.509	103.15	97.927	104.18	106.19	99.642	99.77	99.331	100.06	102.73	98.886	100.9	97.572	105.04	98.562	102.85	97.243	102.81	98.922	104.09	102.18	102.93	100.13	109.39	100.23	101.98	102.05	95.413	99.989	107.86	99.905	103.21	101.43	102.87	101.03
110.48	104.52	104.73	106.3	102.31	110.97	104.5	102.29	111.39	108.83	105.32	107.57	104.38	105.69	97.019	109.99	109.17	113.42	104.41	106.84	107.29	104.74	111.93	105.08	107.56	105.03	109.99	103.27	105.18	98.204	105.56	100.76	106.33	103.54	105.67	104.49	111.26	109.06	103.51	107.41	106.48	103.05	109.47	106.9	105.42	98.209	102.29	102.18	106.51	107.22
108.68	99.076	110.14	104.18	111.81	100.2	101.31	101.88	106.19	107.64	106.68	102.65	112.16	105.9	105.36	113.96	105.37	102.84	103.49	105.56	101.78	99.627	105.93	99.546	104.1	101.74	102.07	104.79	104.33	110.34	104.32	103.42	109.29	107.12	106.99	105.92	100.63	109.78	103.5	104.48	107.68	102.2	109.48	106.57	115.12	103.26	102.35	105.45	102.27	104.82
109.71	104.76	104.13	113.15	111.01	111.62	111.49	111.51	103.56	107.01	109.58	109.26	114.79	110.46	110.46	110.63	109.72	111.53	105.96	109.65	108.55	108.71	107.32	113.37	103.71	106.67	110.59	108.99	109.25	109.58	112.26	101.71	109.91	110.78	106.25	108.1	107.09	105.15	105.21	109.95	109.9	104.89	108.03	110.67	109.5	112.21	108.18	109.32	105.08	105.82
111.01	100.67	104.92	106.18	108.31	110.38	111.8	112.89	102.88	101.8	109.92	108.1	111.22	108.84	101.95	110.91	109.21	113.01	102.33	110.29	105.79	103.11	109.77	103.42	109.37	105.76	111.42	101.03	104.31	112.67	100.44	108.56	105.62	111.12	106.42	106.95	108.7	103.64	101.11	105.94	103.62	103.05	106.48	106.64	103.54	101.52	105.87	105.91	102.28	106.54
98	101.95	102.11	94.358	99.847	98.844	97.65	101.34	105.61	97.126	102.57	97.916	103.59	101.41	97.634	105.91	100.34	97.174	99.629	100.34	99.307	105.93	97.476	101.45	100.68	104.83	99.675	97.52	96.631	105.67	99.334	101.53	107.21	97.495	95.506	94.893	92.982	106.11	93.927	102.02	99.908	105.68	96.095	96.893	96.236	99.583	96.244	101.28	101.87	96.192
105.05	96.818	105.35	107.63	105.41	104.05	101	103.53	108.91	100.18	105.5	110.26	103.52	109.01	103.3	103.54	99.658	105.96	108.44	108	108.88	103.74	105.81	103.58	109.08	105.44	108.39	104.54	96.618	103.69	98.647	101.27	102.29	103.72	100.5	102.37	100.65	99.803	103.14	109.59	109.53	100.4	102.52	100.32	102.16	110.84	106.73	111.79	101.46	102.85
110.4	108.31	109.61	105.89	105.82	105.99	105.95	105.76	97.086	107.22	109.46	103.67	104.75	106.22	103.49	103.27	108.23	104.39	98.684	103.82	106.04	106.79	101.58	104.04	101.7	101.14	104.03	104.35	105.47	105.33	103.36	103.92	107.59	103.41	112.22	107.89	99.276	104.02	106.24	110.26	99.902	102.86	98.23	111.7	102.52	108.83	110.21	99.149	106.86	104.56
108.2	114.73	110.45	111.37	104.16	113.95	102.27	112.38	103.69	110.61	111.35	112.59	108.86	105.73	111.19	109.14	107.8	113.91	109.94	106.95	111.63	104.43	109.91	105.78	105.28	118.5	109.24	108.53	106.62	109.48	112.05	108.5	107.47	108.64	112.21	117.86	107.68	110.92	110.21	104.99	113.13	107.91	114.27	109.45	107.92	112.45	110.46	109.71	110.35	111.98
103.62	102.48	101.06	101.3	100.95	99.419	98.642	100.28	102.72	99.454	97.827	103.35	97.347	103.57	104.97	100.93	102.97	95.573	99.515	103.8	95.43	97.81	100.54	105.45	102.95	98.144	102.89	101.49	97.531	99.274	101.65	102.06	97.584	99.761	99.009	106.42	97.327	102.88	98.451	100.47	96.507	99.975	103.65	100.49	97.563	94.369	97.624	100.55	102.31	104.61
110.69	100.51	104.98	111.55	101.6	106.74	100.88	104.84	108.09	106	104.59	108.48	106.05	108.93	102.72	101.64	101.9	98.88	106.98	105.57	115.15	105.74	104.17	109.15	107.81	107.66	109.35	107.18	101.01	109.01	112.05	109.19	107.14	100.02	108.81	110.19	112.41	108.03	105.7	104	107.29	102.8	105.62	103.28	102.94	99.202	105.87	108.78	108.42	107.59
108.36	109.5	110.89	109.98	107.9	108.44	105.85	106.74	107.57	111.36	105.34	108.72	103.4	110.69	108.87	106.84	111.26	107.85	108.94	110.33	111.53	104.99	109.38	111.5	106.62	111.65	114.9	105.96	110.84	111.05	114.08	112.92	109.57	104.66	110.52	103.96	104.79	107	108.89	110.79	109.97	112.43	109.53	103.17	113.12	99.785	111.62	108.3	102.5	107.27
94.744	101.78	98.967	99.582	100.51	94.569	94.374	91.748	95.636	97.577	97.228	102.04	100.77	97.605	96.903	105.13	93.235	98.896	100.07	101.4	100.75	93.28	98.773	96.531	101.97	103.07	100.66	105.54	91.809	101.16	105.38	92.762	105.18	98.577	89.825	100.06	101.19	94.885	92.69	94.796	100.09	90.278	94.615	101.53	100.87	99.231	98.683	101.09	105.08	93.186
105.9	102.98	101.69	110.08	108.16	109.73	102.6	112.26	106.84	107.82	107.45	109.15	102.52	106.66	108.16	105.94	102.82	112.21	104.78	109.48	106.84	104.59	101.88	103.36	105.94	112.8	107.75	110.89	110.89	103.84	104.1	104.66	105.21	111.47	106.52	109.76	108.52	107.43	107.45	107.58	108.47	109.07	103.99	103.16	103.97	111.13	109.97	100.34	109.09	101.74
96.495	103.47	100.31	101.82	101.22	100.24	103.46	102.6	98.661	100.97	97.436	99.705	103.1	100.61	97.254	96.596	106.27	99.682	101	102.12	102.81	104.42	94.443	98.929	100.68	103.45	98.929	104.65	102.53	104.56	105.29	101.97	104.74	97.596	97.019	96.029	102.63	99.767	96.802	101.82	99.193	99.53	95.97	100.51	97.354	104.26	95.701	106.44	102.93	105.73
106.4	108.47	100.18	110.51	109.59	106.88	113.43	106.63	105.44	99.733	107.77	102.51	108.94	106.4	101.12	101.41	104.09	111.14	103.44	113.3	111.58	101.94	109.44	101.22	105.46	103.31	104.62	105.58	105.28	103.29	102.57	106.74	103.67	104.64	102.44	103	105.36	104.49	108.14	99.701	107.5	108.52	103.23	104.43	106.09	104.27	107.72	108.5	111.14	100.63
105.76	105.04	105.32	101.26	104.45	106.11	109.16	107.2	101.37	106.36	108.56	113.04	105.66	108.52	102.63	109.93	106.87	99.609	107.65	101.8	104.31	111.28	108	108.96	108.06	106.51	104.81	104.66	113.92	103.41	112.05	102.61	101.29	104.51	105.26	109.02	106.62	98.125	106.88	105.93	105.19	101.15	99.893	109.81	111.42	99.389	108.73	101	103.26	100.71
99.669	104.55	98.354	97.858	99.272	99.535	101.96	102.51	98.414	97.057	105.23	100.18	103.21	103.7	103.26	101.28	96.629	105.21	98.076	101.68	102.59	97.883	103.82	103.01	113.36	105.46	99.314	101.74	97.697	101.22	98.964	102.12	105.07	98.445	105.8	95.005	104.2	106.56	102.79	104.64	100.06	95.137	96.723	97.461	99.33	95.356	104.7	98.122	98.547	101.08
105.48	108.56	107.36	107.5	106.39	101.43	108.46	103.05	107.11	106	104.39	106.27	106.27	114	108.1	105.08	100.5	107.59	110.16	105.9	108.54	106.24	104.72	104.17	104.35	108.65	105.92	103.1	107.05	107.82	111.42	105.21	104.71	101.4	107.07	110.8	102.16	109	106.17	106.46	108.46	110.41	104.11	103.86	109.71	105.6	103.93	113.86	109.06	105.37
104.2	106.65	105.94	107.78	107	104.78	102.59	100.84	107.93	103.36	108.77	111.1	111.37	102.54	106.13	106.65	107.91	104.86	106.7	103.49	107.83	109.62	107.69	110.74	106.9	104.64	100.45	109.02	100.7	104.89	108.57	108.63	109.71	108.68	105	104.93	106.73	104.92	106.62	104.85	103.2	110.42	104.58	106.74	109.85	101.2	107.91	104.36	109.67	110.98
97.684	94.372	95.31	99.05	97.688	95.867	97.451	93.624	99.223	94.276	97.321	91.069	96.394	101.04	100.94	96.541	96.926	95.936	101.89	96.188	90.381	91.759	92.628	101.11	99.359	99.882	97.586	103.84	98.562	97.839	101.09	103.38	106.61	99.929	98.695	99.683	95.337	101.32	105.3	101.67	99.004	97.146	96.587	101.4	99.035	98.307	97.369	97.323	94.383	106.26
105.69	105.61	112.51	107.45	110.83	109.66	112.39	110.78	112.32	113.45	108.22	101.16	107.51	107.24	110.26	115.55	109.57	101.56	113.85	107.9	103.55	109.75	106.14	104.07	107.96	104.6	110.84	109.08	110.77	109.18	113.63	107.52	110.52	102.82	109.63	110.93	111.88	112.58	108.02	108.84	108.02	110.52	111.39	107.6	109.14	109.16	109.39	110.28	108.3	104.5
102.9	105.65	110.41	111.59	99.566	106.33	104.35	106.05	107.62	106.78	105.61	98.74	111.5	106.98	97.896	105.32	101.92	102.95	112.65	108.23	103.77	111.39	104.77	100.74	105.89	105.06	104.48	105.13	103	103.51	102.12	104.57	104.38	108.42	106.52	106.19	109.46	101.91	101.23	108.3	100.46	100.42	107.39	112.31	104.27	107.31	107.48	103.96	101.19	103.61
101.13	97.027	99.033	98.03	100.58	102.65	101.12	97.516	94.103	102.51	101.64	94.947	104.55	96.383	107.36	100.66	101.72	99.462	98.59	99.8	101.86	94.696	101.7	99.727	103.43	102.44	95.262	97.82	102.7	95.958	101.67	103.67	97.629	99.514	94.935	106.96	104.08	99.874	103.31	104.2	101.4	97.613	102.98	100.93	96.024	96.941	100.33	97.635	104.71	100.73
104.58	108.53	113.32	111.19	104.23	111.92	105.49	109.79	106.71	108.54	103.56	115.74	113.07	112.03	106.88	110.83	108.03	108.71	103.77	114.35	103.92	104.59	114.84	106.2	99.525	106.06	110.62	108.02	102.02	104.41	111.45	107.35	102.67	115.76	106.24	102.56	110.51	108.22	107.75	105.26	105.06	107.93	111.19	113.79	112.89	104.79	105.89	111.89	105.17	110.14
108.61	104.92	103.53	105.03	106.05	103.82	107.62	108.87	109.79	107.67	109.13	106.81	108.33	108.26	110.38	103.81	104.26	109.75	108.03	105.04	106.85	106.22	107.13	102.63	106.66	107.92	99.649	106.68	104.78	101.31	111.78	104.38	113.84	101.32	108.18	103.51	104.29	112.5	107.6	113.25	103.32	108.03	108.16	101.29	106.18	104.75	105.21	105.12	104.37	107.03
104.8	108.82	110.03	106.81	109.17	105.87	112.35	103.11	103.41	108.96	107.72	106.73	101.18	103.38	106.46	102.07	110.67	105.23	103.29	110.23	110.01	103.56	105.31	112.43	104.61	107.89	99.617	111.07	112.43	100.84	107.7	100.97	106.67	108.67	109.38	109.47	110.19	108.96	99.419	104.39	110.87	108.42	108.18	104.71	110.96	103.12	109.44	110.23	105.48	103.51
95.891	102.04	100.41	97.946	103.07	99.674	96.971	90.601	97.939	99.33	104.18	98.174	101.32	98.695	98.683	99.203	98.407	96.645	97.5	95.094	96.195	95.77	97.291	98.556	94.379	97.478	96.758	98.634	97.713	99.96	94.981	99.43	95.29	98.036	95.66	95.648	95.629	98.129	98.308	95.849	101.16	95.595	99.177	97.185	99.012	101.1	96.164	102.9	104.26	95.946
108.85	109.42	109.03	106.56	107.89	109.56	108.83	103.6	111.06	111.08	106.31	107.74	106.29	104.59	111.08	105.21	112.89	114.05	109.61	107.18	109.14	108.25	107.09	109.27	105.57	111.03	104.55	105.1	113.06	108.51	104.85	109.36	109.76	101.58	107.16	111.81	104.7	111.58	107.18	106.22	114.03	103.6	103.44	108.29	112.89	114.37	110.86	104.66	113.62	108.18
107.85	107.21	113.06	109.95	111.57	113.85	107.21	104.08	108.51	109.12	104.98	109.58	117.69	108.35	108.43	106.12	110.32	106.92	103.21	106.55	111	109.02	105.81	105.31	111.13	111.84	110.98	109.66	107.35	111.63	103.24	106.4	109.32	105.47	107.56	110.65	112.6	104.72	106.26	103.51	105.89	114.51	110.22	112.85	104.03	112.2	109.12	105.19	111.46	109.47
111.83	104.44	110.26	106.6	108.08	111.9	111.69	107.52	107.19	102.23	104.91	101.29	108.89	105.68	105.47	102.89	100.46	106.75	97.22	108.37	110.42	103.62	111.62	103.02	96.993	104.72	105.34	110.05	104.98	103.75	102.25	106.03	102.64	107.37	109.56	114.65	110.24	107.26	104.68	109.06	108.98	101.7	106.18	104.63	104.9	107.23	101.3	106.49	109.8	106.79
104.8	107.03	106.55	98.462	104.96	106.24	100.53	111.5	108.26	106.48	100.13	104.44	105.38	99.481	105.17	111.65	108.65	106.26	108.97	106.23	108.35	106.48	104.83	107.63	105.47	101.17	106.75	106.85	107.62	105.65	108.95	109.19	109.33	102.54	104.85	106.94	107.33	110.55	111.37	109.62	109.58	107.71	111.81	108.63	102.41	109.73	104.8	107.43	105.05	104.57
102.42	110.81	107.04	110.23	105.67	114.33	105	106.93	108.57	113.42	110.3	106.66	105.96	107.12	108.38	106.13	106.58	104.81	108.6	107.91	107.14	104.37	103.45	105.08	109.15	105.42	104.2	108.8	115.17	108.03	114.65	108.46	110.15	107.91	100.36	107.8	104.82	112.52	111.99	113.58	106.82	104.62	113.16	106.81	112.75	116.02	109.91	105.86	104.59	106.21
104.08	105.26	103.79	105.12	103.84	105.3	106.78	106.89	105.95	106.57	100.56	106.6	107.67	105.96	103.37	100.15	107.89	106.06	106.07	105.82	107.04	105.71	101.28	109.42	111.17	105.79	108.79	100.22	106.45	105.8	108.64	102.79	109.69	109.42	109.05	108.8	104.67	103.3	105.79	110.24	107.25	106.05	104.26	107.6	106.8	105.77	109.05	112.01	106.27	101.04
119.14	110.21	105.81	116.49	113.63	111.6	108.68	109.25	112.08	108.54	110.73	110.52	107.24	109.14	110.51	103.81	113.27	115.36	110.69	108.41	107.25	113.86	111.96	110.1	116.48	115.65	107.58	112.97	111.91	112.88	112.81	108.19	109.63	109.6	117.17	109.64	108.47	109.41	111.51	111.26	105.08	106.43	107.87	113.58	112.68	112.52	107.28	111.58	106.48	109.03
102.08	99.762	96.055	101.4	95.409	98.767	98.266	102.73	105.97	95.892	101.64	94.479	97.484	98.939	100.36	95.09	104.46	97.013	100.96	97.938	92.966	104.42	94.545	104.18	99.767	103.08	98.591	100.32	100.44	96.906	97.066	99.3	94.047	97.436	97.524	100.46	95.751	104.9	96.835	98.53	99.623	95.988	95.938	101.38	104.73	94.898	101.69	99.908	94.803	96.401
110.16	111.72	108.24	109.02	102.47	101.32	106.64	111.21	111.98	103.74	104.53	110.14	106.03	109.26	109.19	107.75	107.15	115.66	105.12	109.24	104.29	113.5	108.81	107.33	103.09	107.17	108.55	107.75	101.02	112.58	108.62	111.05	106.58	101.84	103.95	108.21	105.62	106.91	108.2	107.54	108.47	110.26	109.76	114.09	113.42	109.4	112.64	105.4	110.19	102.69
104.06	105.97	109.5	105.03	103.59	97.839	104.91	108.16	102.94	106.69	99.705	106.35	102.2	106.04	106.83	107.45	104.52	109.3	105.51	113.45	103.8	107.94	103.18	103.67	108.11	108.07	103.38	111.93	105.72	106.75	106.98	104.29	103.68	106.68	102.86	108.51	101.55	98.128	104.13	106.66	103.73	108.4	105.78	107.17	107.47	106.89	104.47	110.02	108.38	103.05
93.36	100.21	104.35	96.248	97.239	95.695	94.832	102.71	96.539	97.957	102.86	96.341	98.956	99.247	98.794	101.06	98.384	102.45	96.923	99.205	104.46	95.697	100.43	103.5	103.05	99.599	99.215	97.019	96.401	99.194	101.04	95.323	96.135	101.4	95.7	101.52	100.05	93.859	103.05	100.31	100.46	93.212	105.27	97.515	104.79	98.826	97.859	94.271	98.237	94.426
106.02	101.69	102.53	103.52	102.75	104.29	98.606	101.36	102.09	99.707	101.18	99.518	101.49	100.96	97.624	100.11	101.45	94.886	103.11	100.13	96.623	99.611	93.878	102.14	98.37	98.309	101.18	99.285	100.42	98.738	98.569	94.295	96.68	97.858	102.19	102.05	103.63	98.8	94.074	103.66	100.38	97.249	99.043	98.259	98.894	105.68	101.44	101.73	101.56	101.04
105.75	95.084	92.126	102.65	90.749	105.18	107.97	95.701	99.25	93.426	90.643	101.09	102.35	94.655	97.799	104.93	102.73	100.08	97.854	96.334	103.88	98.605	107.6	93.946	101.49	96.489	106.02	96.881	97.123	101.55	99.868	104.53	103.45	101.28	105.63	100.46	100.8	95.518	95.074	101.54	97.503	93.781	97.171	92.629	97.364	95.8	101.39	96.285	100.37	108.11
94.444	102.57	104.67	99.555	103.31	100.79	100.74	96.932	99.831	96.652	92.855	87.417	94.549	97.258	96.863	99.357	94.997	95.936	91.669	104.65	94.14	102.82	95.733	104.17	102.14	95.113	88.182	97.423	99.641	95.651	92.846	95.842	96.712	101.25	102.9	97.781	96.305	89.468	100.42	97.501	93.771	97.504	92.371	97.819	97.435	98.779	101.32	97.896	100.31	99.371
101.83	104.82	99.479	100.72	107.91	103.05	105.83	97.989	106.62	106.64	98.937	110.5	103.94	100.05	103	100.03	96.064	102.3	99.027	99.515	110.87	100.89	101.54	97.71	102.02	102.69	98.903	102.06	101.87	99.173	100.68	97.397	102.34	100.35	103.65	98.551	103.4	100.18	105.87	97.239	100.11	100.88	99.382	104.99	98.727	103.4	98.853	105.44	102.76	95.006
105.93	103.18	102.46	103.9	113.28	104.18	108.04	104.83	106.81	106.36	108.92	110.42	106.59	104.54	105.86	100.02	104.92	112.16	105.67	107.81	101.48	107.25	105.08	108.29	108.14	108.15	107.02	105.17	105.26	106.93	108.1	103.99	105.37	105.76	103.28	110.35	104.46	108.44	104.28	104.87	101.46	108.44	106.06	104.3	106.12	102.2	101.46	112.66	110.69	100.36
111.79	109.93	111.26	112.15	106.95	109.47	106.5	106.26	110.36	107.27	107.48	105.11	110.22	109.77	98.82	102.49	112.75	110.7	108.01	108.91	109.25	108.79	106.68	105.44	109.93	105.76	102.97	109.48	105.09	108.99	107.08	104.56	104.61	110.19	104.71	110.59	110.98	111.34	112.79	107.48	106.57	110.36	110.92	103.14	113.42	103.69	113.41	112.31	108.42	103.36
107.7	110.12	101.41	100.85	102.28	107.54	95.968	104.38	108.61	106.48	108.16	104.09	107.16	102.31	106.28	113.36	103.69	105.27	102.19	98.232	108.49	104.52	104.02	109.47	107.72	101.31	107.28	103.99	106.87	104.26	97.517	100.16	107.39	103.9	109.3	111.7	105.58	109.65	100.66	105.69	114.08	109	107.85	104.45	104.78	105.03	99.808	108.56	106.09	102.7
103.64	104.12	105.95	101.02	106.67	112.02	111.4	111.44	110.56	109.86	106.04	112.69	109.85	107.3	109.91	110.63	105.07	106.43	110.04	114.7	107.31	108.76	114.39	113.24	108.14	107.94	109.87	108.01	109.65	105.38	110.03	108.24	103.19	103.65	104.03	110.18	110.7	106.32	108.63	108.49	105.18	110.68	112.34	115.82	100.08	110.37	108.82	108.24	111.86	105.61
99.561	106.52	101.42	103.14	105.43	110.5	108.92	103.99	105.06	102.41	109.36	98.522	104	105.42	102.66	105.75	105.23	105.21	111.8	101.08	110.52	100.25	105.68	109.46	107.71	104.74	105.28	103.08	105.97	107.91	106.35	103.91	112.31	111.03	106.32	107.29	104.07	103.17	109.54	103.15	105.49	98.603	105.27	103.48	100.56	107.89	105.83	96.854	110.44	109.18
105.92	106.74	105.26	103.4	101.58	101.29	107.22	103.3	104.29	106.7	107.55	104.88	107.5	104	102.37	103.48	106.2	108.24	103.38	110.32	109.18	105.61	102.12	102.06	102.99	104.19	105.61	113.8	110.33	101.81	106.23	107.55	101.45	106.09	109.56	103.61	109.04	104.7	101.49	105.79	106.31	107.41	111.6	109.7	107.75	106.74	105.41	108.46	105.08	108.58
104.17	102.34	112.97	102.41	104.08	106.52	102.84	109.46	94.575	103.96	102.77	105.82	102.75	107.93	104.94	108.25	106.65	105.06	105.89	102.15	104.49	99.92	103.79	100.79	107.25	102.24	99.565	99.926	108.22	106.26	106.51	101.66	103.89	101.19	100.44	107.68	104.53	109.61	100.62	98.607	99.001	109.97	106.04	106.09	107.19	110.55	110.07	108.97	105.09	109.11
101.22	106.8	109.42	100.87	97.374	102.17	106.18	108.16	105.99	104.29	108.96	106.84	108.39	106.18	109.28	109.32	102.39	104.34	108.56	105.45	99.504	103.42	106.72	102.73	100.65	100.8	109.49	109.58	106.79	108.41	105.13	107.89	105.48	107.84	104.42	105.72	104.53	105.44	106.49	110.82	103.91	108.33	110.57	106.04	100.86	101.9	107.61	107.31	107.51	108.48
102.24	104.58	97.334	94.833	101.62	98.578	94.33	99.86	98.958	92.632	100.38	100.47	95.16	97.415	94.091	98.785	98.604	99.454	100.46	100.89	92.319	99.64	105.46	102.51	105.23	99.984	103.82	102.81	96.279	98.568	95.599	101	102.1	99.248	104.91	102.24	98.032	101.3	106.06	96.428	96.981	101.48	100.29	94.782	97.332	96.513	103.3	100.48	95.798	98.591
104.55	107.39	115.41	106.9	108.07	110.66	111.96	108.87	105.66	106.22	110.02	105.24	103.74	105.69	110.36	109.24	104.51	110.58	108.42	107.1	106.64	104.03	106.3	103.85	106.54	106.58	102.65	105.14	105.02	108.27	111.64	106.18	107.63	94.91	112.79	106.25	107.96	107.68	107.69	108.61	103.89	102.03	109.28	109.35	106.05	104.47	104.67	106.3	108.92	103.94
107.01	104.47	106.91	102.65	99.701	108.07	104.04	104.15	110.15	103.73	111.44	108.32	98.234	107.66	116.12	106.67	109.61	105	104.59	105.19	109.29	106.53	104.5	109.1	106.75	103.31	109.4	100.29	102.1	108.18	103.84	101.51	100.47	99.958	106.9	104.49	107.73	112.68	103.74	100.92	111.42	101.77	106.53	102.39	101.54	103.84	108.99	106.79	108.11	107.74
105.43	99.439	106.9	109.02	103.16	110.75	103.89	111.11	103.75	106.15	106.23	104.09	108.49	107.13	106.36	99.379	106.45	99.307	105.54	103.19	108.04	103.79	99.368	107.19	100.52	108.39	102.46	104.29	102.63	104.27	100.51	103.32	107.72	102.11	100.59	107.25	103.17	104.12	103.85	105.27	102.3	105.62	107.37	98.488	105.14	106.08	104.57	102.68	103.89	104.95
106.45	104.95	105.36	105.19	107.33	114.43	109.52	110.63	109.61	103.37	111.69	105.78	109.13	105.01	111.96	108.83	106.98	113.48	109.6	105.39	108.58	107.03	111.33	107.1	105.8	111.51	105.17	109.47	103.99	106.19	104.69	105.33	109.25	107.81	102.03	107.69	111.26	111.46	106.74	110.22	106.93	110.96	112.7	110.67	102.85	114.56	103.75	108.38	112.02	106.55
104.32	105.56	105.68	108.89	104.03	109.66	108.54	109.12	112.89	111.25	113.06	105.06	101.88	99.47	100.9	104.8	101.75	105.03	99.759	103.65	105.6	106.47	104.85	114.74	104.8	101.22	107.26	105.51	109.36	102.29	103.05	103.84	106.2	106.03	99.995	106.64	92.686	103.1	107.17	102.49	107.07	102.15	100.18	108.37	102.67	104.08	103.12	108.4	110.06	104.09
105.7	103.13	107.7	100.84	102.4	104.99	96.588	107.94	109.12	103.86	103.58	106.34	111.75	110.48	107.53	101.43	105.34	107.1	105.98	100.57	102.56	107.76	107.04	112.04	105.27	102.59	102.42	99.401	106.59	103.57	109.38	102.17	99.376	110.5	104.25	100.31	106.81	111.4	105.2	102.67	105.58	102.42	106.21	112.25	100.23	107.65	108.92	108.03	101.86	105.92
99.698	97.728	96.12	99.518	97.89	96.044	91.113	94.544	102.55	102.39	96.659	101.53	93.236	98.011	97.326	98.382	102.9	98.362	100.8	99.834	95.053	95.26	97.763	96.432	91.581	101.13	101.83	98.533	96.271	97.04	98.659	96.97	100.48	93.093	102.46	101.97	97.147	90.152	94.221	93.513	95.707	97.143	98.92	94.016	105.85	102.09	99.47	103.29	103.15	98.122
104.48	103.89	107.27	102.76	107.55	106.92	104.12	106.33	106.1	113.24	104.16	110.15	108.6	104.89	112.26	106.47	107.62	109.67	108.88	105.86	111.93	108.53	107.81	103.67	110.73	103.82	105.53	103.36	111.46	104.04	104.2	106.09	105.72	106.7	107.78	106.71	99.629	106.5	104.62	103.39	108.73	109.15	104.13	105.8	105.62	99.184	107.11	109.25	106.28	106.09
109.9	102.59	104.74	105.86	111.54	110.85	105.46	102.43	109.22	109.97	106.02	105.26	110.01	104.4	103.15	109.95	110.28	107.89	109.35	99.938	108.36	108.83	107.23	105.53	103.85	110.95	106.12	104.46	107.77	105.13	101.07	108.81	113.31	102.11	98.933	102.44	104.28	105.09	104.56	111.97	101.82	107.7	107.79	106.89	103.91	110.8	105.05	99.958	109.05	108.3
98.241	99.419	100.93	103.53	101.17	97.758	99.627	100.11	93.537	100.25	99.315	100.32	100.2	98.878	95.574	105.9	101.09	96.16	102.08	100.8	100.7	108.16	97.485	105.24	95.625	101.38	95.001	95.585	98.591	100.09	96.806	100.62	93.601	96.613	100.56	98.843	94.676	99.027	96.046	98.518	98.724	98.481	100.36	90.762	97.581	94.592	96.723	94.584	102.18	96.441
107.23	107.72	107.9	108.52	107.41	107.43	100.58	102.51	107.17	114.59	103.79	103.8	104.73	109.23	107.19	103.15	108.61	97.115	108.73	106.72	109.4	108.41	101.47	102.26	106.78	106.38	104.35	107.78	108.6	105.76	104.31	102.03	103.4	106.64	107.84	102.77	107.65	106.64	105.01	101.52	105.96	106.9	108.39	102.22	97.156	112.45	107.8	102.83	105.31	110.08
99.361	101.8	101.16	103.45	97.05	93.594	99.32	102.85	100.53	95.908	101.09	97.33	100.51	96.287	108.3	93.531	100.39	101.16	100.21	95.616	100.82	96.621	98.296	99.467	98.241	95.97	104.92	97.312	103.88	105.5	91.182	102.39	98.938	98.859	100.73	103.55	97.108	99.081	101.06	91.873	99.062	97.934	100.75	100.43	98.812	93.522	104.27	96.421	102.63	100.13
99.574	94.514	110.91	99.88	95.789	100.88	103.91	104.89	101.61	100.26	100.36	104.6	98.44	98.935	103.64	97.675	105	96.103	97.521	97.183	97.161	104.05	98.188	102.23	103.39	100.94	104.42	95.415	107.71	101.53	105.42	106	102.28	98.134	97.458	97.464	96.283	106.6	97.516	104.92	94.503	102.07	103.68	96.36	102.63	98.401	98.641	102.91	103.51	100.48
99.11	99.047	93.584	101.83	94.018	101.21	98.207	102.02	95.937	99.144	93.689	99.133	100.28	101.64	95.968	92.728	102.35	98.597	97.836	101.11	94.449	94.994	94.786	102.48	92.756	100	99.103	92.368	99.209	91.699	106.39	95.375	94.509	98.36	96.934	102.92	96.892	97.713	97.281	98.522	99.281	98.251	100.41	103.26	95.779	94.214	91.37	96.269	96.654	100.21
110.03	109.01	106.98	104.91	108.22	105.21	112.35	110.98	105.98	113.02	106.36	109.78	113.99	109.91	104.32	112	108.74	102.42	108.83	111.54	108.24	104.64	107.3	107.94	102.95	107.51	109.29	101.46	100.92	105.51	100.01	110.41	116.21	107.53	109.86	110.82	109.88	106.48	109.87	101.91	110.02	114.07	109.56	109.35	112.02	111.1	109.88	101.87	105.72	107.56
92.476	98.188	95.441	95.656	97.78	99.045	98.57	99.631	92.095	91.846	96.69	97.29	94.279	98.424	101.23	97.528	100.68	103.54	97.867	96.68	97.794	99.4	99.964	96.823	98.082	98.877	98.586	99.993	95.755	100.84	101.31	97.209	104.64	100.44	97.947	97.338	97.14	98.044	95.864	102.23	96.539	99.957	95.611	103.5	98.821	92.4	102.32	96.479	98.369	97.761
106.75	117.94	107.87	104.43	102.83	111.47	112.09	112.23	114.21	110.94	113.52	114.58	107.44	107.65	110.39	115.4	115.5	104	114.22	111.74	110.38	110.71	104.69	107.22	104.08	110.34	109.88	108.51	114.11	103.88	109.17	111.98	109.82	109.93	108.32	105.61	115.21	111.6	110.48	107.01	104.68	108.9	107.84	110.71	110.43	112.01	114.36	110.84	110.11	114.51
106.94	111.81	108.55	104.26	108.98	103.57	109.88	111.69	102.93	108.32	110.1	108.78	110.22	99.103	106.78	117.66	105.66	109.57	101.64	110.1	112.98	106.58	102.72	104.17	104.35	106	102.77	111.97	110.74	104.04	105.86	110.92	107.05	108.78	110.36	105.16	108.52	106.73	99.474	108.69	107.88	113.67	103.86	109.55	109.33	105.66	109.36	108.47	105.79	109.26
108.51	102.34	111.66	103.94	103.02	105.91	107.33	106.57	97.599	110.71	114.77	107.59	102.21	98.036	103.22	107.49	108.83	99.961	106.04	104.43	101.12	100.18	107.14	103.35	108.99	105.39	104.27	106.22	101.33	106.76	104.08	100.75	104.42	106.15	109.45	104.01	107.8	107.47	102.03	104.28	104.21	103.14	103.28	101.34	101.86	100.34	109.04	105.95	106.42	101.67
108.5	103.97	106.82	104.94	103.99	105.57	109.21	111.05	107.41	107.7	104.66	104.06	103.61	107.97	107.58	104.32	111.52	112.28	107.92	110.67	103.48	105.27	117.64	106.72	110.02	102.47	103.96	107.45	108.37	108.51	102.12	105.35	106.42	106.94	113.52	111.42	107.75	111.67	105.31	103.98	104.37	106.92	112.41	103.37	104.06	105.16	99.86	110.99	107.84	106.42
113.55	111.33	105.1	113.22	109.26	105.73	114.81	107.26	103.83	105.29	106.01	103.91	110.87	105.61	112.42	105.63	104.82	108	108.71	108.39	101.37	109.58	107.59	103.51	108.34	103.11	113.78	109.2	112.56	112.11	108.37	106.6	106.29	109.48	109.22	110.36	109.65	109.32	110.69	105.61	108.88	112.78	105.71	108.72	103.84	103.9	104.17	107.7	108.98	107.37
107.41	108.05	113.35	112.23	105	116.81	115.12	107.54	108.08	110.62	109.09	107.95	109.65	104.12	110.79	102.17	110.72	113.05	112.26	105.64	111.18	108.92	112.28	106.17	105.03	109.48	111.29	106.98	106.93	106.06	109.22	108.19	108.25	105.11	114.5	107.2	112.13	103.51	102.81	109.93	106.32	109.49	109.4	106.28	105.86	107.85	108.05	109.32	108.71	102.08
110.41	104.82	105.27	111.01	111.03	109.03	106.25	103.53	114.29	103.65	104.85	106.71	110.04	105.38	104.38	105.83	102.45	106.01	103.3	103.93	108.97	113.88	104.36	107.83	107.98	107.07	109.76	104.69	110.94	105.75	108.23	106.53	108.54	104.54	111.72	109.84	98.039	108.04	109.1	105.13	108.3	110	104.26	106.53	113.2	106.82	108.16	104.72	105.05	104.34
114.74	102.8	104.13	110.2	105.69	106.71	103.38	109.57	102.58	108.62	106.9	106	108.61	103.41	109.59	104.01	116.02	105.09	102.81	105.79	106.56	111	102.74	102.41	109.93	102.34	104.76	101.48	108.59	106.69	117.93	105.45	104.58	110.39	100.79	105.34	108.96	105.62	103.43	102.83	99.162	102.43	108.02	111.65	108.76	109.31	110.72	104.08	106.14	105.76
103.32	108.43	105.43	113.14	105.34	108.82	105.5	103.68	105.28	107.27	101.66	107.39	107.23	111.34	111.09	107.89	105.38	107	113.67	105.53	101.35	100.61	101.19	104.95	110.55	106.54	101.62	101.77	107.29	101.58	97.323	99.915	101.31	106.36	109.82	103.54	105.02	108.41	105.04	102.29	107.42	106.25	105.75	103.4	109.18	104.4	98.791	101.13	108.93	100.8
103.78	108.54	104.46	108.57	109.65	108.95	110.01	114.31	108.39	106.16	106.1	108.43	105.19	111.62	107.55	112.53	109.43	104.92	106.72	108.73	109.49	111.77	103.68	115.31	108.8	110.49	107.09	112.54	104.86	107.82	104.21	107.03	109.36	111.83	113.71	115.06	113.8	106.05	111.56	106.27	104.54	110.71	109.81	108.16	111.32	111.77	104.93	104.05	101.69	109.59
112.44	110.77	114.7	108.53	114.36	111.89	108.11	107.6	109.19	106.13	109.06	108.59	104.95	108.07	112.53	111.35	102.68	105.86	110.45	104.31	105.09	107.19	108.63	105.96	106.91	100.81	106.34	104.28	103.66	107.39	108.82	110.69	102.9	109.65	101.37	108.84	103.31	108.41	106.91	109.66	105.68	109.43	108.48	108.05	107.79	110.51	114.87	111.39	103.78	106.98
110.93	101.18	105.28	100.24	92.342	109.57	106.77	107.96	108.92	107.72	104.86	104.04	103.33	108.55	103.49	110.14	104.68	103.64	107.78	109.04	105.88	103.24	107.87	103.83	108.7	104.74	106.83	109.06	107.06	107.98	102.56	105.91	108.12	105.45	107.16	105.62	109.91	104.55	109.96	99.308	107.53	111.28	107.19	109.7	110.59	107.19	108.49	104.43	103.51	103.71
105.77	105.39	106.47	103.48	100.34	107.79	103.49	102.01	109.63	98.302	105.81	107.84	108.49	107.53	101.45	103.6	103.89	96.674	102.94	107.31	107.5	103.42	104.39	103.12	105.58	109.2	101.37	104.9	105.79	108.58	105.2	107.2	101.79	107.25	106.62	102.71	113.2	99.964	109.37	103.46	105.21	107.59	106.55	111.32	107.31	101.52	107.41	104.26	108.41	111.62
101.74	102.95	104.4	102.7	110.45	115.26	105.62	108.57	102.49	101.78	111.07	107.66	103.97	106.05	102.65	110.14	107.37	107.86	108.57	110.08	104.28	102.85	104.07	104.7	107.24	102.89	106.53	102.28	106.49	98.53	107.76	97.394	101.53	103.9	105.75	106.83	103.84	107.01	102.47	111.64	102.29	108.55	105.3	110.18	110.7	106.98	102.15	106.96	109.25	102.76
107.56	105.89	102.36	101.5	104.87	101.1	100.05	99.926	97.753	94.756	102.48	101.65	105.99	97.607	102.89	101.19	100.9	108.25	103.17	98.467	101.48	106.39	95.196	106.54	102.64	101.26	100.25	99.8	97.768	105.69	97.48	100.33	96.585	105.45	100.21	113.33	97.197	100.15	98.16	107.64	97.367	90.847	103.69	103.44	103.32	99.492	100.52	98.01	105.33	102.29
100.76	107.13	101.8	107.11	112.7	100.55	101.72	100.99	105.85	110.7	103.16	107.29	108.55	109.23	110.72	104.43	100.52	101.31	106	103.93	103.75	103.23	97.714	110.15	104.55	103.34	106.4	101.54	104.27	106.07	104.56	104.52	96.705	106.48	107.83	103.91	103.42	101.69	105.22	104.99	106.28	107.26	107.24	106.91	104.69	107.98	103.16	104.78	106.63	111.48
113.99	111.13	111.87	111.96	115.09	110.36	97.821	101.91	110.51	108.54	115.86	102.24	111.42	104.37	104.82	107.7	103.3	110.05	115.55	104.76	104.42	110.42	112.45	110.38	107.41	105.81	107.12	104.31	105.43	102.75	111.23	109.34	113.17	110.6	109.05	104.38	109.38	106.16	115.17	107.93	108.73	105.19	109.65	112.85	101.06	103.53	103.59	108.56	101	109.11
101.67	98.675	107.11	102.23	102.43	104.3	98.793	103.01	100.74	103.35	102.28	96.198	105.33	100.1	110.34	99.498	100.5	99.509	104.62	97.369	100.32	103.94	104.15	103.77	104.21	99.335	106.84	103.54	102.43	100.14	103.69	101.12	95.327	107.17	101.56	104.35	99.25	96.723	102.49	103.29	104.19	104.81	100.49	104.56	102.43	97.156	106.5	107.12	105.54	98.416
104.9	109.49	108.13	110.17	110.7	110.03	106.15	107.27	108.77	104.23	104.98	109.86	110.9	103.3	108.42	110.53	111.64	105.91	112.82	104.28	110.71	105.07	109.83	108.19	107.95	109.45	102.23	102.59	102.89	112.02	109.7	106.78	105.3	108.94	108.16	100.71	109.51	113.15	111.69	110.21	103.44	106.65	108.72	112.27	110.07	107.18	113.53	106.52	105.88	107.6
103.01	106.77	101.98	100.52	100.76	99.235	108.13	106.55	100.94	98.367	107.78	102.48	103.37	101.47	97.052	102.13	103.87	102.92	101.88	104.3	102.8	104.62	96.677	106.62	106.26	99.569	105.12	104.78	103.46	108.24	102.49	99.955	104.52	103.43	107.09	99.432	105.7	105.41	102.09	104.31	100.61	100.55	101.24	102.34	105.26	109.98	103.4	101.14	96.084	95.302
101.14	110.88	111.14	111.13	103.94	108.59	101	103.08	104.71	106.82	106.75	105.47	106.14	104.11	107.92	101.11	108	105.59	108.74	103.98	104.64	102.25	105.09	104.77	112.55	106.12	108.9	106.89	108.39	109.84	112.81	111.89	105.6	106.25	109.76	109.12	103.52	109.58	111.92	106.48	105.88	106.36	103.12	103.56	104.95	104.66	110.85	109.1	108.35	101.07
105.78	107.43	109.94	109.06	102.32	108.66	109.36	108.89	110.79	100.29	113.03	107.97	109.22	108.08	109.06	108.14	106.31	104.34	111.05	107	106.45	106.66	105.1	102.54	112.53	116.03	111.14	107.54	110.56	113.56	102.35	109.37	106.43	105.68	107.21	104.59	111.77	115.53	110.7	109.38	107.18	104.5	112.32	104.59	109.77	109	111.39	105.09	114.63	106.71
104.84	108.89	105.72	102.79	107.3	105.54	118.02	105.45	101.81	107.23	107.91	103.9	103.54	104.72	111.56	102.54	108.68	107.11	104.79	102.59	103.23	99.116	106.27	103.82	107.91	107.2	104.83	104.6	105.18	102.02	106.95	105.94	108.5	106.45	100.28	111.24	100.87	103.75	108.16	102.16	112.92	99.355	108.78	105.76	107.73	106.63	104.74	107.75	107.49	112.24
112.71	108.88	106.13	103.81	111.48	109.98	102.94	101.09	104.26	98.637	104.36	115.21	104.76	104.28	106.31	107.9	105.22	102.77	109.81	99.684	98.814	100.63	110.35	105.49	102.65	106.87	105.89	105.99	104.55	112.14	102.27	109.43	104.29	104.3	107.59	104.37	104.79	106.33	105.51	103.18	111.06	108.51	108.09	104.25	107.55	106.2	105.49	102.5	106.67	110.52
96.752	100.95	102.96	105.62	99.919	102.16	106.06	111.68	110.35	108.51	107.67	107.16	100.75	106.34	109.23	107.46	109.67	107.01	107.92	112.24	105.35	108.57	105.14	104.12	103.76	110.12	108.87	104.33	98.331	106.63	109.67	109.91	100.37	107.63	104.14	111.78	102.33	101.25	103.51	110.32	108.41	109.14	103.28	103.42	104.97	105.61	109.96	109.36	109.28	110.3
106.2	108.71	106.22	106.77	112.43	107.7	113.86	112.54	107.38	104.03	110.81	106.76	112.43	113.06	105.86	104.9	108.78	111.21	106.82	115.74	109.59	104.86	113.7	109.96	108.37	110.39	108.88	104.03	103.4	103.58	110.82	104.72	112.8	103.37	111.26	106.17	105.62	106.1	114.99	100.5	107.58	109.14	104.69	106.41	105	112.68	108.88	108.15	105.47	111.65
100.68	110.02	105.13	105.82	105.17	110.95	110.24	103.1	108.74	102.65	103.02	111.67	102.12	105.39	109.15	102.57	110.7	105.12	104.78	110.64	110.44	105.72	108.12	106.02	105.83	100.58	97.735	103.95	101.25	101.98	108.52	100.54	103.8	105.6	103.55	105	107.48	107.22	105.79	107.68	98.561	101.54	105.29	105.14	106.75	102.1	100.53	107.55	108.26	103.08
108.09	105.41	111.98	106.59	109.09	104.56	101.53	111	104.23	106.24	101.27	102.29	101.31	113.99	109.45	103.82	104.22	111.53	105.61	107.24	107.69	111.98	102.96	107.91	112.84	111.53	106.09	106.2	108.71	104.21	106.64	105.7	108.53	111.49	110.33	114.2	106.51	111.46	109.93	112.8	111.94	104.12	107.46	105.7	105.94	106.57	112.42	113.28	109.09	113.55
95.043	96.896	98.894	103.48	101.94	102.3	99.262	94.105	93.386	96.997	98.326	96.736	100.85	98.251	99.463	100.43	97.367	100.07	101.79	100.03	102.39	99.892	101.09	97.536	98.523	98.678	103.5	94.711	103.22	95.48	101.84	97.038	103.64	100.93	92.372	103.97	97.778	100.94	94.708	96.724	98.354	99.048	96.11	95.942	100.93	91.882	93.346	91.37	98.601	104.23
101.32	98.592	101.64	103.42	97.691	94.39	98.942	98.248	97.347	95.865	102.73	101.48	99.435	99.067	104.53	91.888	98.337	95.494	96.529	101.82	101.04	96.088	100.03	92.091	104.98	102.17	101.51	100.26	98.652	95.773	96.017	103.32	97.474	96.479	101.4	100.3	94.042	95.431	100.19	103.66	99.296	98.236	97.718	93.909	95.426	95.676	96.848	103.31	95.39	102.52
102.95	99.996	101.89	100.47	101.62	100.62	94.285	97.781	91.706	99.402	100.07	97.799	99.916	97.318	97.848	94.915	104.21	100.95	98.832	102.67	102.55	97.806	94.51	100.53	92.887	94.917	94.941	96.298	100.05	103.22	97.671	94.872	97.344	106.23	100.63	97.35	97.959	101.6	98.058	96.982	98.306	100.91	103.29	99.384	98.623	96.746	94.776	100.86	103.31	98.041
99.702	102.34	106.76	105.09	96.564	100.75	102.77	105.09	99.391	108.96	103.46	98.135	103.4	104.59	102.21	103.97	95.978	101.48	100.34	96.044	103.11	102.62	98.253	99.076	102.98	99.107	104.46	101.26	102.78	96.948	102.41	102.9	99.491	98.106	98.588	96.198	99.013	104.42	104.75	101.75	104.29	101.51	104.89	99.892	98.067	94.575	105.74	99.582	104.93	96.657
109.4	109.31	109.85	102.88	112.92	109.2	109.76	111.03	111.07	106.14	106.34	101.97	108.14	108.62	112.09	114.54	108.33	108.9	104.53	111.52	106.59	108.74	109.92	109.81	102.16	107.22	115.04	107.7	109.87	104.25	101.19	108.19	103.76	111.56	105.53	107.58	103.56	108.99	107.13	108.97	109.48	100.98	112.16	110.25	106.16	104.41	108.95	102.85	104.67	106.38
111.08	104.61	108.65	110.77	104.44	104.74	105.57	111.61	109.62	104.11	113.18	114.7	110.22	106.35	104.63	106.5	105.86	104.08	108.65	104.9	102.99	111.28	110.53	108.32	103.82	108.02	108.16	112.43	105.11	106.79	109.78	108.86	108.11	109.27	106.5	106.83	110.02	109.16	107.95	103.21	112.72	106.02	112.32	111.73	104.85	109.1	103.7	99.689	111.78	107.91
107.2	104.87	109.62	111.91	108.55	109.05	108.98	104.97	103.09	103.98	113.31	105.99	108.57	104.82	112.02	105.33	102.89	110.48	112.71	107.42	111.16	109.03	112.24	106.83	112.42	104.7	108.7	110.9	112.29	109.65	106.88	108.22	115.18	108.37	112.66	101.21	111.1	106.72	110.2	111.7	108.96	112.57	110.54	103.18	109.23	107.68	108.75	106	108.18	109.67
111.01	103.49	103.94	106.89	112.94	102.09	102.91	105.08	109.56	110.82	107.9	111.01	107.24	103.23	105.85	110.21	109.35	105.24	105.9	113.25	106.75	113.45	109.44	109.32	108.14	110.49	106.2	102.52	110.42	101.87	99.429	107.2	108.53	104.4	104.04	107.38	104.95	108.7	107.17	111.1	106.8	111.15	114.8	106.34	109.24	105.84	109.03	106.83	107.76	108.48
105.38	111.39	103.75	101.13	107.38	106.55	114.25	115.36	103.09	109.58	108.21	110.41	103.5	112.72	104.9	110.71	106.14	108.02	107.17	112.04	111.4	102.58	109.69	102.92	113.05	111.15	108.03	105.3	112.05	105.25	106.35	103.1	110.52	108.62	117.42	104.3	101.81	109.75	111.79	112.2	112.26	111.78	108.36	119.18	110.24	106.11	109.49	108.47	106.97	108.67
94.716	91.333	104.63	104.2	99.18	98.362	102.45	98.184	97.535	89.805	100.71	95.262	98.023	103.69	102.84	95.533	98.365	100.46	99.641	100.79	97.843	99.449	100.76	97.221	97.972	108.18	101.17	101.58	107.36	95.844	98.432	98.192	100.03	98.069	95.445	101.89	102	94.85	94.645	98.064	101.31	101.56	98.476	99.899	102.11	97.224	100.55	99.682	98.086	101.23
99.605	104.6	106.34	101.16	109.43	108.48	106.08	109.41	108.85	100.35	108.12	104.78	107.1	105.19	108.02	103.99	108.17	104.85	111.51	105.38	106.61	107.43	102.67	108.37	103.87	109.29	102.06	106.99	106.88	112.29	100.61	105.56	105.98	105.8	107.44	108.53	103.37	109.13	104.38	100.2	105.79	101.99	106.42	94.578	109.95	105.61	109.45	108.96	105.81	103.72
100.48	102.9	95.401	100.02	100.9	96.184	95.718	91.073	102.28	94.083	101.68	93.2	96.195	97.217	99.714	100.84	98.01	95.274	103.47	103.88	96.399	98.931	96.082	100.36	98.518	93.74	96.28	104.17	97.81	97.903	101.32	100.38	96.621	89.558	96.315	91.875	100.37	98.61	97.837	98.788	100.69	95.989	97.147	102.73	97.131	96.497	102.86	102.43	89.446	98.212
106.66	112.87	113.35	111.06	103.4	107.96	111.36	111.27	110.05	102.84	110.75	105.19	115.06	110.38	104.77	111.29	107.86	111.68	108.03	108.05	104.3	110.14	103.62	101.17	105.6	102.22	106.74	111.57	111.37	109.8	109.85	108.38	107.78	113.25	103.69	103.08	112.09	107.48	109.25	109.04	110.69	106.92	110.85	106.08	103.39	109.68	108.89	112.35	105.56	109.01
108.33	104.69	113.96	115.1	113.9	108.9	102.4	106.75	109.16	109.37	110.03	110.13	111.25	111.5	113.19	110.33	106.37	106.68	110.62	115.38	105.4	114.63	106.43	107.2	113	108.16	111.53	112	115.66	110.06	115.09	106.5	109.85	113.51	108.03	107.6	112.04	111.23	109.31	106.96	117.22	108.6	111.33	107.21	112.33	118.19	109.17	104.62	105.41	107.08
101.6	101.99	109.43	113.73	108.04	106.41	108.01	105.94	104.23	106.16	107.85	106.53	98.033	103.62	107.27	109.99	108.12	109.36	105.63	106.71	109.79	105.1	105.64	105.9	103.33	105.71	109.27	107.93	104.34	99.33	102.21	104.12	106.92	110.32	106.08	96.891	105.18	107.03	109.33	101.81	110.05	104.11	105.18	108.1	104.3	110.88	103.21	110.39	96.744	104.2
104.6	109.63	110.03	106.47	108.77	104.99	108.6	103.79	101.14	108.67	104.15	104.42	103.82	99.491	106.95	106.15	104.55	101.23	108.28	105.62	106.2	104.66	104.66	104.53	104.55	106.62	102.78	104.89	103.88	114.11	103.49	108.52	110.81	106.75	102.92	101.29	105.16	99.324	105.69	108.24	100.8	104.56	104.6	106.49	110.03	100.16	108.01	102.06	104.05	109.34
106.22	107.69	105.74	105.92	106.25	110.45	109.55	106.06	114.67	107.95	110.37	109.6	110.8	105.2	105.39	113.39	104.12	103.05	112.15	108.09	111.29	111.98	110.88	111.55	105	107.26	112.71	109.42	104.77	106.08	109.4	108.72	107.39	108.14	104.98	110.85	113.53	108.64	104.26	107.57	107.2	116.68	102.75	108.65	107.07	107.44	111.36	105.8	109.26	99.948
109.56	110.28	106.66	107.87	110.43	111.29	110.93	110.68	117.95	109.09	114.85	101.98	117.81	108.11	107.32	108.55	111.6	101.67	104.87	110.49	107.38	112.14	109.37	105.02	105.29	110.24	105.93	109.23	108.11	113.66	107.97	107.54	109.57	109.21	103.28	106.26	108.06	105.33	110.21	103	108.87	104.1	112.72	110.43	107.59	103.04	106.05	108.1	109.7	107.34
109.02	106.6	103.19	102.24	104.67	107.07	105.62	106.41	105.47	103.71	113.7	109.68	102.59	106.1	112.18	105.05	109.72	102.95	108.66	100.59	105.88	98.595	105.97	99.764	106.05	107.97	96.501	97.81	105.69	111.04	107.75	102.4	100.03	108.11	103.87	106.87	106.61	105.02	108.45	101.8	112.94	111.47	108.12	104.03	99.679	103.89	109.56	105.42	104.65	102.71
103.22	99.024	107.17	100.4	102.65	104.56	105.28	104.75	102.47	100.79	104.29	113.58	109.69	100.67	106.69	99.99	99.62	111.76	100.92	106.75	103.31	105.5	106.94	99.744	106.8	104.64	102.86	104.49	105.91	107.43	110.08	114.63	104.98	114.12	103.53	100.2	103.51	101.16	109.23	99.616	109.03	110.85	109.69	104.72	103.61	101.76	106.8	99.844	103.78	101.4
107.63	105.48	105.36	108.39	109.23	106.25	103.27	102.35	101.11	112.81	113.89	110.13	106.96	109.63	106.6	108.21	108.85	103.75	112.88	104.5	106.66	111.32	110.05	101.89	109.05	105.27	111.62	108.13	107.77	105.65	106.73	98.162	107.78	105.74	112.88	103.19	112.67	106.38	109.73	113.2	105.61	101.66	112.82	107.75	106.89	108.92	106.96	113.81	108.51	112.54
107.75	100.5	105.07	107.4	104.86	115.38	105.68	108.16	105.39	107.42	111.49	110.06	111.48	107.08	108.51	106.88	109.45	106.41	107.41	114.86	106.72	106.96	108.14	107.68	104.8	106.18	113.72	107.84	108.81	113.93	106.93	107.15	114.22	105.05	100.49	114.95	104.61	104.8	109.47	107.2	103.88	110.4	110.55	105.49	103.05	109.15	106.75	103.6	107.93	103.92
103.29	106.47	103.75	110.75	110.4	103.73	102.91	103.6	113.28	111.38	98.283	106.13	112.06	103.71	104.15	112.95	101.52	103.78	106.92	107.72	109.39	109.25	109.85	101.92	103.05	112.52	110.3	109.69	110	110.63	108.46	107	110.27	104.63	114.01	103.91	102.94	111.03	107.62	108.29	101.82	107.02	113.05	109.49	115.65	104.12	105.49	106.23	104.99	108.27
108.03	105.88	108.85	105.16	104.71	110.14	112.53	107.31	104.81	106.7	108.1	105.77	104.34	109.71	105.4	111.15	107.43	106.73	106.01	102.37	107.64	102.71	110.35	108.71	110.38	105.12	111.96	103.53	106.68	104.14	115.47	116.26	106.17	103.99	110.14	97.523	106.41	107.82	102.49	107.33	100.65	105.44	104.82	108.88	106.77	112.15	101.62	99.896	105.31	105.95
97.962	98.533	96.656	95.319	102.3	102.69	94.271	99.385	100.81	103.33	100.57	103.84	94.269	103.59	96.341	99.486	98.537	98.458	98.001	102.83	98.176	96.549	109.03	97.673	99.288	96.475	99.416	100.8	105.24	95.266	104.21	101.84	98.041	94.249	95.511	103.55	98.83	102.35	105.24	102.92	104.73	104.99	106.67	95.728	104.95	105.95	99.897	97.118	97.651	101.74
93.01	93.92	98.328	106.72	100.72	95.822	103.44	98.937	94.744	103.39	94.681	92.907	97.384	98.599	95.45	103.97	108.5	99.678	99.225	96.989	90.151	95.327	93.706	96.826	98.603	104.46	91.983	99.021	101.41	97.151	100.57	101.88	102.99	99.517	100.87	99.333	105.01	104.4	101.31	98.166	99.565	100.33	101.67	89.827	97.654	103.95	93.931	92.663	97.491	98.832
107.03	110.36	113.65	99.571	102.79	115.16	106.71	106.03	105.85	109.1	112.08	110.03	118.15	109.3	108.63	105.58	111.14	102.43	110.53	108.47	105.09	101.44	112.68	108.82	107.71	113.1	114.59	108.3	111.43	104.02	100.92	114.32	103.33	107.86	107.83	108.3	113.61	106.26	109.55	111.27	107.79	104.44	109.61	117.46	111.32	112.11	111.85	111.92	110.91	102.16
98.37	104.06	93.617	97.562	95.742	96.944	96.626	98.268	102.64	105.95	94.87	99.698	98.448	102.89	104.5	100.04	101.32	98.296	104.15	95.812	102.22	100.85	105.77	98.725	101.22	101.83	91.699	96.494	96.912	97.45	99.741	98.63	101.85	99.389	95.589	96.519	99.641	105.43	100.52	99.359	101.61	99.643	99.815	104.32	102.59	95.717	94.859	102.83	105.52	100.09
103.68	107.94	110.87	110.34	102.86	98.128	111.27	101.14	102.91	100.22	108.81	102.26	110.4	109.99	107.94	107.16	108.12	101.93	105.55	105.61	104.42	106.14	102.63	103.94	101.76	109.94	108.89	109.85	104.58	108.2	107.05	102	101.18	98.752	105.97	103.62	107.34	107.45	99.379	107.83	103.81	106.82	104.08	105.4	99.57	111.97	111.07	104.64	100.31	100.98
105.22	110.02	116.82	106.89	108.5	114.24	114.96	109.64	112.57	112.67	115.38	109.24	111.58	113.59	112.6	108.25	105.04	110.32	110.71	112.23	110.31	110.83	109.56	112.53	105.04	114.97	114.9	111.5	112.58	110.46	113.5	102.9	105.24	112	109.81	117.76	107.29	104.63	107.37	106.5	111.11	103.47	107.65	114.79	107.31	106.67	107.75	104.16	111.94	116.65
104.17	105.2	103.75	104.08	110.97	100.94	104.16	110.53	108.13	101.37	110.43	105.96	101.3	102.47	102.67	109.83	105.1	102.8	101.83	101.48	108.86	110.03	104.15	109.18	110.25	107.95	107.4	112.1	110.58	104.5	109.99	106.99	99.619	103.9	103.21	113.19	102.78	102.92	111.47	100.86	108.56	109.83	103.07	109.25	103.59	103.6	107.51	106.96	108.1	108.38
105.35	112.82	109.47	110.4	111.69	105.24	109.28	108.42	108.49	108.34	109.8	111.94	104.95	114.73	110.02	113.79	110.2	110.23	115.53	107.36	117.06	109.41	111.78	113.03	111.63	109.27	111.3	112.02	112.3	109.04	111.7	108.84	117.16	115.13	111.21	111.61	109.45	105.88	113.82	109.01	107.34	113.14	110.35	113.49	106.66	108.34	106.72	105.89	112.72	107.38
101.71	99.263	101.08	99.616	108.79	98.932	101.68	108.54	101.18	98.837	96.85	93.771	99.677	102.92	106.52	97.958	100.72	101.7	97.762	101.19	105.83	98.748	104.52	99.931	98.599	99.171	105.26	99.898	101.28	97.658	96.716	97.758	102.23	103.7	101.81	105.56	97.077	102.13	99.578	104.59	104.9	97.509	104	98.688	100.82	94.007	104.63	98.967	98.481	103.39
107.51	101.63	108.63	109.86	106.69	104.8	104.65	101.46	101.75	105.47	107.32	108.44	110.29	102.03	102.84	109.92	101.41	105.07	104.12	101.76	113.73	112.27	107.93	110.15	104.39	107.56	109.2	107.89	103.82	111.96	105.04	105.45	103.42	104.1	112.37	107.9	104.28	108.84	109.98	104.23	110.03	104.32	103.67	104.93	105.26	104.98	106.64	108.63	103.72	107.02
107.74	100.26	110.22	105.52	106.65	107.9	112.93	107.75	104.19	102.32	108.14	106.13	101.76	102.37	103.48	108.74	103.96	103.04	103.29	104.64	108.17	102.46	107.81	101.91	108.45	99.718	107.83	109.81	103.27	104.95	104.26	104.38	105.66	104.27	104.52	101.48	104.38	104.48	104.05	106.9	107.61	102.69	102.99	103.2	106.1	103.61	109.63	100.61	97.794	102.54
97.152	99.111	97.857	96.088	96.804	105.18	95.434	102.05	101.26	98.8	96.893	103.2	91.464	96.242	101.13	102.31	105.95	104.69	94.084	99.987	99.605	95.302	105.28	106.84	108.35	107.92	100.53	103.34	104.66	102.27	101.2	98.427	107.9	103.39	96.595	103.29	101.38	107.58	100.03	103.45	99.427	97.733	100.84	101.75	96.858	101.35	100.04	102.34	101.86	96.979
111.74	109.36	110.18	109.39	103.18	108.02	109.11	109.37	110.28	104.9	109.21	112.73	105.34	111.05	110.01	110.46	103.24	112.3	111.42	111.13	106.92	108.84	106.75	112.95	110.07	105.52	106.85	106.69	112.13	117.48	109.71	109.15	111.75	111.06	109	112.06	110.21	107.35	108.95	106.73	104.41	108.26	105.99	105.25	112.66	112.48	111.08	104.58	107.27	109.6
108.13	101.89	103.02	104.45	105.73	106.8	105.04	110.88	106.47	110.01	106.24	105.15	111.84	108.7	105.95	105.65	109.23	106.35	106.17	108.25	106.74	105.74	111.22	101.87	100.94	108.22	105.36	110.02	109.64	104.1	101.13	108.29	109.1	109.17	105.92	103.08	106.78	112.77	103.45	104.46	112.37	106.76	108.91	97.88	108.81	102.23	105.63	106.12	104.35	108.18
109.38	109.57	110.01	110.55	101.3	115.32	110.76	110.27	110.89	102.67	110.59	107.47	98.456	97.071	107.07	106.43	115.73	109.53	105.48	105.98	109.05	113.04	102.01	109.09	113.64	111.16	110.02	106.91	107.37	108.21	106.75	103.06	104.1	106.71	103.07	111.25	106.76	112.33	109.51	106.82	111.61	107.33	106.82	105.54	111.83	108.03	109.2	102.23	110.27	106.8
114.19	109.78	102.3	105.52	107.93	107.72	114.47	104.19	116.01	107.34	107.15	106.87	101.79	105.35	112.99	103.95	114.81	107.59	113.2	109.75	110.12	110.03	108.45	104.07	101.63	107.6	116.93	115.53	103.72	111.11	108.57	109.37	110.37	107.2	112.41	112.65	104.5	102.4	110.66	109.22	111.12	107.05	111.81	103.79	107.61	104.26	111.76	106.14	107.57	105.27
110.81	103.12	108.11	110.65	104.91	112.61	109.61	105.06	102.1	104.24	108.25	107.33	111.45	104.9	106.39	105.43	107.22	108.77	104.85	104.32	105.59	109.67	102.99	105.71	105.6	102.31	102.38	107.99	101.82	112.06	106.01	110.7	101.25	103.25	105.32	104.65	105.04	102.81	105.39	108.79	108.96	103.82	106.04	103.57	104.04	108.93	106.52	106.49	102.53	101.9
104.02	104.79	103.47	116.28	109.58	105.23	107.08	108.13	108.04	108.27	108.39	108.3	111.34	108.76	99.398	105.74	102.19	104.86	107.38	104.43	109.41	107.28	110.32	107.26	104.64	104.24	104.77	113.53	108.3	107.51	103.69	100.44	103.85	102.36	110.92	112.47	107.73	108.69	103.79	105.41	110.17	108.22	105.22	103.9	101.73	108.17	104.57	107.16	106.9	108.68
98.068	103.69	103.38	102.31	92.689	103.56	102.64	103.14	100.25	108.57	97.391	106.2	100.86	104.98	100.1	96.609	93.935	103.58	105.68	100.62	106.13	99.346	104.42	107.11	98.712	101.51	96.9	103.04	98.93	103.08	101.36	98.594	106.72	97.458	102.23	99.183	99.218	95.785	94.459	95.59	103.71	94.472	95.26	108.11	93.366	102.57	96.069	96.429	98.243	97.642
105.72	106.42	98.211	108.16	108.85	102.62	100.84	110.09	103.77	102.66	98.955	108.88	103.98	107.05	105.42	106.54	104.65	101.63	96.751	102.69	107.54	102.25	106.51	105.16	106.52	104.36	106.64	104.32	106.44	106.82	108.09	108.72	101.96	95.717	106.79	103.16	109.08	112.1	106.69	108.47	108.52	109.29	111.82	105.6	105.1	105.69	106.58	98.898	107.99	110.78
107.42	108.2	106.76	102.81	109.29	107.79	103.07	105.05	104.26	105.48	110	105.86	102.55	104.71	102.93	98.128	107.93	97.373	105.3	103.14	103.85	100.48	107.88	108.52	103.86	103.34	106.98	109.31	105.15	104.39	103.23	106.65	105.57	109.65	105.84	106.52	104.8	106.83	101.84	103.01	103.63	104.75	107.52	110.18	104.54	104.82	103.14	101	107.25	109.1
98.762	96.999	97.509	99.31	97.568	98.863	103.1	96.098	97.517	96.766	103.81	99.479	99.772	97.973	99.491	100.17	103.18	97.493	103.86	98.75	99.364	97.893	101.89	101.37	101.29	97.362	99.372	106.23	92.585	101.47	99.523	97.18	97.167	98.295	95.673	97.613	102.84	99.61	100.74	105.84	97.544	104.26	98.552	99.358	98.899	99.142	94.968	98.801	100.91	103.3
98.652	94.913	105.33	97.381	101.1	104.35	101.23	103.43	104.17	100.68	99.099	97.453	91.241	100.66	96.228	96.545	102.78	93.724	101.05	99.851	97.156	96.599	100.23	89.181	100.05	98.03	106.4	103.33	96.522	91.371	100.07	93.284	93.72	102.65	101.54	96.386	94.615	97.417	95.936	102.29	104.08	99.719	95.99	99.118	100.01	99.67	96.121	94.481	100.12	102.79
108.17	100.96	97.876	107.51	108.47	110.19	98.505	104.15	103.9	102.71	109.33	107.29	106.74	103.91	111.07	106.79	102.61	112.87	102.92	108.2	109.91	98.675	107.54	106.57	110.13	109.64	110.45	103.14	106.33	111.32	101.85	106.6	105.94	103.44	106.02	99.686	105.97	105.12	110.07	102.39	108.46	106.16	102.94	107.8	104.14	104.53	99.752	108.96	101.36	107.08
103.27	108.27	113.83	105.94	100.81	103.55	112.47	108.46	104.15	102.7	108.33	104.84	106.64	114.04	107.91	108.42	104.24	107.61	106.82	108.58	104.63	99.389	107.82	112.15	107.24	109.55	107.56	97.644	107.98	108.69	111.31	108.05	115.82	113.78	110.61	110.26	108.02	106.96	111.46	112.12	110.68	109.15	106.69	113.83	109.55	110.66	108.79	108.13	110.8	104.4
107.2	106.33	106.46	108.42	102.67	102.59	105.72	112.99	103.24	107.8	105.02	110.56	106.41	106.66	102.26	107.2	102.32	110.91	100.61	100.63	105.44	112.22	110.6	109.16	111.56	104.31	106.73	106.26	100.41	109.04	97.669	110.79	102.06	107.27	104.5	107.62	100.38	105.09	107.79	105.84	104.24	100.99	105.96	100.89	106.6	111.34	104.23	103.34	109.69	98.745
100.79	103.69	95.606	103.61	104.22	104.49	96.879	92.604	102.66	93.972	101.01	104.3	95.666	95.762	94.466	97.968	97.398	93.5	99.56	97.069	99.861	94.488	90.453	97.777	97.491	97.214	98.602	96.829	98.856	102.33	96.359	92.051	97.384	101.28	102.94	97.201	105.82	98.36	99.624	100.72	96.241	99.543	101.55	97.994	99.831	100.14	104.66	98.093	93.092	101.63
97.214	101.03	95.694	100.23	101.77	93.259	94.3	95.562	103.08	103.84	93.244	100.69	97.43	98.007	98.406	97.544	93.975	98.792	93.799	103.1	96.042	101.69	93.102	98.6	91.785	101.54	94.59	96.008	107.51	93.199	98.467	98.078	97.119	99.068	96.304	93.316	93.881	93.761	103.9	94.609	96.069	95.328	100.38	98.045	95.612	96.154	95.484	96.859	97.032	100.24
102.12	105.65	105.48	110.99	109.77	98.789	110.56	109.05	107.09	108.13	108.88	102.85	99.921	103.95	108.76	105.97	107.08	104.22	105.46	108.43	104.7	103.18	104.17	111.89	111.03	104.27	105.16	106.59	109.99	108.7	107.29	109.05	109.3	108.92	103.62	108.01	105.46	106.65	108.57	108.58	107.2	106.03	107.3	109.27	108.78	105.14	107.27	108.91	101.8	105.78
104.08	108.4	109.26	106.38	106.99	98.23	104.09	102.36	99.018	100.61	102.97	104.35	109.85	101.14	104.58	109.1	104.9	109.97	104.88	106.37	102.5	109.63	114.66	102.88	108.78	104.79	111.22	102.71	102.73	107.81	105.47	106.93	101.06	102.88	102.03	108.21	110.04	103.04	104.13	107.82	111.48	108.88	105.91	114.04	100.04	105.68	108.16	105.34	110.92	104.52
101.81	106.83	106.94	113.32	107.86	109.5	106.84	103.42	108.06	111.22	112.39	115.43	103.6	105.29	112.15	112.08	105.76	109.37	111.84	109.28	106.44	106.54	109.93	105.64	103.64	109.22	105.13	107.55	108.69	106.57	110.08	106.66	110.82	107.93	105.33	103.08	107.99	106.66	105.73	106.78	113.62	109.71	103.74	106.44	106.42	107.28	112.47	106.7	105.9	100.15
94.952	102.82	105.2	99.718	98.374	93.994	99.715	103.25	100.56	97.711	93.203	103.95	101.19	102.43	103.01	103.38	101.29	100.91	103.26	96.648	101.61	107.2	98.822	102.43	107.41	102.04	98.449	99.112	102.05	101.74	100.92	97.977	103.16	103.53	105.81	99.792	98.433	104.27	98.415	104.97	98.991	96.719	97.102	102.47	104.81	99.498	98.304	103.95	102.01	99.475
101.9	100.9	98.262	102.66	92.694	98.073	101.58	96.635	102.59	107.35	93.193	99.647	104.8	101.96	103.93	92.943	99.553	104.26	104.51	94.428	101.99	97.005	98.189	102.76	98.77	103.52	98.523	104.36	101.37	97.279	98.823	102.11	96.664	98.198	104.79	104.81	101.01	104.31	98.081	94.807	101.44	102.02	100.75	91.737	102.33	94.575	98.811	99.722	96.164	101.98
116.01	113.29	105.95	113.33	108.17	109.96	109.19	108.62	107.24	114.02	111.57	110.27	104.3	108.57	109.65	108.45	108.99	109.39	109.39	108.14	103.23	107.7	104.52	109.51	107.31	108.4	108.33	107	114.93	110.7	104	113.89	105.97	108.51	108.65	106.86	106.8	106.25	110.55	109.68	112.93	105.52	103.03	106.91	106.32	107.75	109.94	106.4	112.64	111.54
100.95	97.906	97.874	106.86	93.915	97.238	101.76	100.05	95.992	93.495	95.999	99.323	98.865	94.886	96.319	97.417	95.665	97.23	100.94	95.062	93.385	98.15	97.767	92.812	102.38	98.885	98.721	100.8	100.65	99.479	102.02	99.251	100.95	98.459	101.14	92.846	95.729	101.77	97.394	99.17	97.87	106.68	98.173	101.82	88.208	99.731	101.61	93.013	100.08	95.385
101.08	100.31	98.394	98.673	104.29	99.74	99.553	95.126	102.62	98.361	91.109	98.847	93.967	98.37	103.22	95.179	99.304	94.72	96.138	106.87	98.452	97.43	102.17	98.375	94.171	103.32	94.327	103.69	98.608	99.882	93.625	92.178	96.38	96.344	101.45	98.319	99.553	95.543	96.689	97.565	100.66	95.436	93.999	100.85	93.384	100.38	101.82	106.33	95.876	101.55
97.574	105.4	98.11	101.62	100.14	95.942	101.22	99.984	103.77	94.197	103.73	105.54	98.42	101.02	96.586	104.05	101.64	100.09	103.68	107.12	96.848	96.089	102.45	96.146	101.47	101.83	99.694	104.46	96.695	98.548	103.37	102.93	98.486	101.78	97.708	100.49	100.56	104.53	94.048	100.2	99.795	95.245	99.662	102.63	93.268	92.486	95.355	105.09	100.91	103.81
103.97	100.65	100.13	103.09	104.02	105.76	96.149	104.11	97.611	103.89	104.94	104.38	104.67	102.05	96.163	105.06	96.609	101.22	102.96	100.35	100.39	104.07	102.31	102.42	99.351	92.062	101.71	94.54	101.42	103.4	103.51	103.6	95.284	98.649	97.477	104.89	96.11	96.82	100.42	104.74	97.073	104.06	103.01	104.61	90.666	103.47	105.03	100.73	106.57	99.024
107.91	102.56	99.934	107.09	107.57	104.17	108.43	109.79	102.23	109.93	101.8	108	109.03	99.979	101.69	109.24	110.16	106.67	109.72	102.57	102.51	103.43	102.83	106.16	100.41	108.79	100.68	103.94	105.3	101.84	108.4	104.55	104.26	106.65	105.96	102.18	110.28	106.49	101.93	102.1	104.15	106.5	105.82	102.79	107.12	98.215	107.37	105.56	107.42	113.03
113.32	110.81	103.45	107.1	107.3	118.16	108.33	111.05	109.5	108.33	107.42	112.94	111.49	112.95	108.7	108.02	111.33	112.69	107.99	111.24	107.31	106.87	108.94	110.25	110.2	106.95	112.9	104.24	111.6	110.24	105.18	106.98	108	115.2	105.58	110.25	110.98	106.26	113.21	113.33	109.57	111.27	103.56	114.42	103.28	114.58	109.47	114.98	110.16	112.55
111.96	105.12	102.94	104.19	108.46	105.48	120.44	104.72	110.25	103.09	105.3	111.91	106.3	111.22	108.58	104.38	109.15	105.48	110.78	106.79	103.55	101.27	111.81	107.27	113.54	107.61	112.86	110.85	108.24	105.82	107.27	106.09	101.86	111.23	104.01	103.16	113.78	99.503	99.966	105.53	107.78	106.43	108.5	106.2	106.89	110.45	106.13	103.28	105.26	105.13
107.96	103.49	103.93	108.8	106.65	102.91	110.55	108.9	103.99	105.64	102.81	106.44	106.25	104.15	105.78	98.11	103.27	104.54	104.99	108.68	106.26	104.48	104.65	106.02	103.58	106.12	111.05	109.17	109.03	106.84	114.05	101.91	109.45	100.22	102.58	101.01	102.27	106.96	109.87	105.22	107.89	109.76	106.72	113.09	108.57	115.32	104.15	102.7	105.8	113.2
101.11	102.49	102.72	101.32	103.76	96.445	94.973	101.01	96.769	96.698	102.24	98.717	97.253	99.323	100.94	98.891	101.24	96.509	105.75	97.658	103.15	102.18	99.329	92.289	95.522	102.44	92.931	99.646	100.65	94.109	96.079	96.477	101.24	102.78	94.411	93.056	101.96	104.71	95.071	98.398	99.429	97.189	102.65	105.36	105.18	97.714	93.172	96.874	100.03	105.58
103.89	110.11	109.4	109.97	98.318	103.16	108.61	108.61	114.4	106.83	111.01	103.58	105.4	104.29	108.86	114.33	104.48	107.88	108.26	105.17	109.12	106.61	110.89	99.589	103.91	107.66	116.28	108.32	105.17	108.74	103.14	102.9	104.45	102.33	110.82	114.46	107.6	110.79	107.11	109.78	107.14	112.63	105.66	110	103.45	112.59	110.59	116.9	106.45	107.75
106.07	110.72	112.74	109.99	109.4	108.05	116.86	107.88	115.15	107.52	105.74	114.31	105.38	108.51	105.64	107.65	110.56	108.67	111.85	110.6	106	106.62	110.88	112.97	112.1	109.27	107.02	103.16	108.36	107.37	113.08	108.17	110.14	109.34	117.17	118.03	115.81	113.97	109.97	113.91	111.29	107.11	113.4	112.14	108.02	111.01	104.6	105.02	116.32	118.15
107.18	103.2	113.07	105.25	107.45	110.25	104.8	108.22	101.15	106.95	110.61	100.02	103.53	109.59	112.04	110.63	107.85	106.11	105.68	108.05	107.57	115.05	109.67	113.94	102.42	106.03	104.82	109.42	101.96	112.76	109.02	107.81	112.2	107.62	113.6	112.07	106.8	108.4	107.23	110.28	104.96	113.9	109.12	106.84	109.99	109.97	98.406	105	106.55	106.44
110.25	113.2	109.01	106.42	116.05	101.19	103.69	102.32	109.14	106.74	107.72	99.951	107.14	107.06	104.43	107.4	107.23	107.47	99.833	108.69	110.5	108.25	112.41	105.94	107.85	104.24	99.126	102.53	105.24	107.73	102.08	114.02	106.91	110.39	106.59	110.76	103.9	105.86	108.28	102.75	99.524	106.59	114.43	110.09	111.86	112.69	107.99	109.34	105.83	109.61
111.38	110.21	105.76	105.9	112.37	103.19	109.09	108.17	106.66	111.74	107.49	102.79	113.15	103.49	107.76	109.69	112.74	101.86	110.79	107.65	111.88	103.62	109.29	108.18	111.79	113.08	109.85	108.98	102.95	112.37	107.6	109.68	109.35	106.62	107.75	111.05	96.709	110.78	106.12	108.52	110.5	113.81	101.38	109.79	108.54	107.33	103.8	105.82	113.66	107.33
101.91	100.84	99.178	97.92	95.422	99.486	99.091	100.96	95.712	100.84	94.321	90.639	96.416	100.26	93.068	102.95	97.657	95.815	89.712	94.962	101.39	94.717	101.48	92.09	89.787	100.78	101.82	92.674	98.684	94.897	98.07	96.442	97.305	94.721	99.905	99.564	103.11	99.568	97.946	101.29	103.17	95.528	105.97	95.215	95.689	107.41	98.385	104.65	103.51	95.213
109.65	106.46	111.47	102.92	114.17	107.23	109.47	108.71	104.47	104.05	106.52	111.34	108.66	101.93	107.02	108.35	101.51	105.03	105.94	112.38	102.18	106.2	100.46	105.85	104.42	108.06	108.13	113.29	106.37	108.31	105.55	106.5	116.46	114.89	114.79	108.36	107.54	108.47	111.53	101.88	105.37	107.57	105.29	111.45	107.09	101.68	111.87	110.11	110.17	109.9
108.62	102.21	106.85	110.27	105.93	106.82	112.74	102.14	109.63	111.48	107.9	110.81	107.3	110.04	105.17	105.62	101.67	100.12	106.08	109.47	107.67	108.74	110.59	104.37	108.12	107.33	105.33	107.25	102.65	106.13	103.83	106.9	99.055	106.78	108.27	103.3	108.8	105.67	104.98	102.45	101.83	101.09	105.08	114.25	100.55	107	106.7	109.77	102.97	107.75
100.89	106.42	109.03	106.07	106.13	102.33	108.01	103.32	107.97	107.69	104.21	109.59	105.57	98.083	110.96	111.28	101.79	111.6	105.25	101.71	106.36	109.28	104.8	103.08	105.96	108.53	104.12	108.72	102.72	107.68	111.04	104.4	103.1	106.71	108.75	106.79	107.94	106.39	108.34	109.69	103.57	106.28	107.57	106.77	105.54	106.48	102.44	97.798	102.82	113.2
107.5	107.6	105.65	108.56	108.64	108.19	107.6	102.18	110.63	101.42	104.99	105.85	106.9	101.57	105.54	104.45	109.37	108.45	111.01	104.47	107.26	106.91	105.07	96.188	104.49	95.362	110.92	102.06	101.37	105.35	102.72	101.55	104.02	105.9	107.25	105.16	105.82	112.75	108.05	106.12	107.74	103.44	109.43	113.37	111.41	103.28	105.94	106.24	103.46	106.49
106.5	107.87	108.91	112.53	105.47	105.73	109.24	103.52	115.5	108.24	103.16	103.02	102.83	103.66	100.01	104.29	108.68	101.56	101.2	104.47	115.06	105.59	103.43	112.52	105.16	108.22	111.96	103.23	108.22	107.86	108.59	105.96	106.42	105.22	103.37	106.64	102.87	100.56	106.36	104.51	102.88	104.31	105.9	105.12	106.38	108.33	111.73	105.46	106.38	104.4
107.29	112.63	110.25	104.31	100.35	109.99	113.02	100.7	105.4	108.33	108.18	112.46	102.8	104.41	109.56	109.13	109.51	107.9	106.98	116.32	106.51	109.96	107.56	107	111.02	107.16	102.63	102.38	109.98	105.75	103.33	106.56	112.6	109.42	110.77	111.67	107.25	109.21	105.28	108.97	103.12	109.99	113.07	105.1	113.41	106.12	109.71	116.39	109.37	104.56
102.57	99.949	102.13	100.96	98.751	97.883	100.61	102.87	105.35	105.01	101.53	105.4	99.52	96.155	101.91	104.9	99.391	104.73	102.76	95.27	98.984	99.96	102.29	97.433	98.387	103.76	100.88	103.78	102.69	103.32	102.75	93.976	99.18	96.58	100.49	98.198	99.662	98.046	101.94	100.63	101.99	104.1	96.225	102.78	105.09	104.82	99.111	99.102	104.19	102.37
110.46	103.37	109.55	108.07	105.14	102.3	107.97	108.86	109.22	108.66	107.46	108.76	107.66	112.87	107.01	109.34	104.98	106.59	105.04	108.1	102.46	106.36	103.43	101.28	107.61	102.29	109.79	108.3	100.06	103.56	106.78	110.75	104.62	100.45	110.69	111.31	107.67	101.07	107.92	100.6	108.07	103.6	103.64	105.66	104.85	99.994	106.35	107.34	103.32	109.44
106.82	103.62	105.51	102.02	107.57	97.395	102.31	104.7	100.53	103.84	100.4	105.68	100.77	109.31	103.29	108.26	102.62	109.36	102.38	95.257	102.67	104.07	104.26	99.091	96.571	104.91	105.17	105.57	103.59	100.65	101.19	106.3	102.26	97.042	103.66	106.93	100.35	103.36	103.07	100.25	102.31	99.199	98.314	104.51	101.24	109.68	103.76	103.5	101.5	102.87
103.63	95.635	96.972	102.18	103.02	106.09	96.263	106.16	103.33	104.09	95.636	103.17	101.97	95.225	102.84	99.138	109.06	102.24	92.025	95.122	100.58	97.801	95.578	94.837	104.09	101.14	102.89	98.598	99.155	99.108	102.93	97.073	99.175	105.95	99.203	102.23	98.8	98.922	104.79	99	97.472	102.35	100.02	96.807	101.31	102.42	99.787	103.63	102.47	105.44
101.97	103.53	97.793	97.324	103.19	96.463	103.8	100.75	101.38	104.11	95.405	101.89	99.8	103.96	95.654	91.597	109.38	93.897	100.79	97.51	97.661	93.262	98.552	103.21	95.562	103.2	101.25	104.26	101.48	100.51	104.29	97.347	99.687	105.48	104.44	105.39	101.41	101.36	103.02	104.2	97.874	104.38	101.26	104.84	100.58	94.11	96.64	92.929	96.998	96.34
112.1	100.09	106.44	104.67	105.85	106.7	102.52	106.29	109.91	107.35	111.86	113.46	107.39	109.19	104.42	110.3	105.35	107.27	108.16	109.11	108.95	112.55	112.99	106.35	111.09	103.99	110.06	103.6	109.17	106.9	104.24	114.09	107.91	104.16	110.7	109.42	108.6	108.69	107.88	111.52	112.61	102.72	108.75	106.52	107.74	113.19	111.8	108.14	118.53	109.89
107.46	107.78	104.2	100.46	106.52	107.59	99.098	108.24	106.53	107.98	106.89	106.98	105.41	108.2	108.07	107.12	113.63	109.2	105.38	107.9	108.38	110.96	105.74	109.02	109.86	109.56	103.33	107.29	111.67	105.84	110.65	109.18	110.93	103.83	104.14	104.7	105.71	101.47	102.41	101.38	113.95	106.22	106.62	107.48	105.11	106.15	108.74	106.15	110.52	114.05
94.525	95.562	93.84	93.565	98.797	95.669	98.563	91.099	96.423	94.759	94.844	98.391	96.517	91.566	96.071	100.18	99.325	101.01	95.525	99.383	95.046	91.068	100.1	100.94	91.966	101.74	97.543	94.186	98.911	97.389	100.27	94.436	100.11	93.471	94.68	99.744	99.048	101.18	99.501	97.334	99.91	98.957	98.691	102.87	95.68	100.42	96.501	104.34	97.856	95.927
106.76	106.96	108.9	108.17	105.18	109.62	110.86	106.4	110.79	107.4	107.83	102.41	104.93	104.59	104.23	106.95	107.48	103.05	99.261	107.96	107.41	105.59	104.71	108.23	108.95	106.36	106.45	103.6	103.81	107.72	107.32	106.58	104.62	109.98	106.9	106.11	107.27	104.8	105.16	105.25	94.175	106.63	103.58	108.31	111.36	110.44	106.71	106.75	104.45	114.38
103.28	106.95	103.74	110.97	108.63	104.58	102.52	104.11	115.48	100.03	106.47	107.33	103.3	110.45	113.11	109.61	112.48	103.99	104.64	107.54	108.03	104.96	109.97	110.42	107.55	110.03	110.44	108.65	102.69	105.37	107.93	103.59	103.48	109.02	104.04	107.27	105.31	107.34	111.88	104.8	107.29	105.93	103.83	107.47	103.07	110.07	100.33	102.09	116.71	104.89
107.02	110.31	112.3	111.86	105.96	113.75	115.14	107.12	109.65	108.37	111.53	110.84	112.44	113.47	113.42	107.59	115.77	112.76	112.51	108.63	105.39	108.63	107.19	113.74	106.42	112.59	114.41	108.53	110.77	111.79	103.28	116.34	104.17	111.1	108.53	106.76	110.48	107.83	110.71	101.67	113.3	114.49	118.44	107.38	109.28	114.45	114.47	108.05	107.23	102.02
93.271	100.49	101.08	94.934	96.569	98.178	104.66	101.77	99.014	96.876	101.78	97.975	101.41	101.76	100.97	99.254	94.388	95.801	94.058	99.6	90.949	99.224	104.25	104.49	96.862	103.22	97.309	97.732	96.816	94.796	96.532	96.558	94.745	96.416	95.051	101.18	95.721	96.817	98.497	92.132	99.921	99.525	102.01	97.734	102.06	95.989	97.979	98.515	97.539	94.675
108.8	101.71	108.46	107.41	102.3	105.21	102.14	102.54	111.99	108.52	104.25	103.64	101.28	104.7	105.78	113.49	106.06	105.86	104.7	106.63	103.77	109.21	109.1	105.27	103.2	106.51	107.03	105.73	103.65	109.35	104.86	104.74	109.54	103.91	107.26	99.969	100.74	109.93	105.05	105.48	102.93	108.55	101.46	111.14	106.9	108.81	107.52	103.91	105.75	108.32
98.427	105.65	99.651	96.562	101.35	100.26	100.66	101.72	102.71	96.907	103.71	99.904	100.66	99.543	103.91	101.95	99.471	97.184	98.951	91.733	99.706	102.85	104.84	101.01	105.32	101.51	96.283	99.72	97.751	101.91	95.791	99.689	101.88	96.168	102.2	105.96	102.06	96.607	102.04	100.59	98.128	100.83	91.44	102.74	92.424	104.51	100.1	97.676	99.657	99.537
110.04	108.01	112.72	107.29	106.27	111.33	111.01	101.78	112.91	109.42	110.89	107.71	103.88	114.9	108.13	110.56	108.02	104.43	110.78	106.9	111.92	111.85	105.57	109.1	110.39	109.65	111.1	107.15	109.03	113.84	109.1	107.3	106.44	111.07	106.46	108.72	111.12	109.89	112.35	102.45	113.28	108.89	110.62	113.79	106.72	107.06	110.31	109.82	112.25	111.57
103.22	109.16	103.37	113.88	109.4	104.67	103.96	106.11	103.19	105.38	103.48	102.46	108.42	104.64	107.17	103.61	111.52	107.91	105.57	105.18	103.78	104.55	103.52	104.42	107.36	106.87	105.56	100.86	98.826	107.39	100.85	104.23	100.89	107.11	106.33	107.3	106.05	106.16	105.32	107.64	104.44	109.93	105.99	104.26	107.62	103.31	105.58	104.06	97.264	103.52
99.737	110.7	101.03	110.66	105.76	105.76	110.04	112.48	101.76	104.95	108.11	107.62	117.06	108.09	105.4	104.66	108.1	104.02	101.91	104.34	107.68	105.18	102.63	103.66	111.88	112.2	108.91	108.86	104.46	107.02	106.67	107.98	101.13	107.28	108	105.3	106.59	105.8	102.85	104.8	101.91	110.45	110.94	102.6	104.07	104.43	106.52	110.43	106.93	101.1
104.18	101.51	98.805	100.21	94.077	100.44	94.665	98.117	95.883	94.558	101.82	104.04	105.17	97.814	101.22	103.5	95.508	104.27	103.93	101.14	98.565	100.14	102.01	105.16	100.27	101.25	98.655	102.43	102.82	97.485	103.51	101.05	105.63	101.52	106.79	99.717	98.572	102.66	100.25	98.395	97.301	108.01	102.93	102.74	101.13	106.6	103.93	101.11	99.151	103.57
102.66	102.49	94.937	108.61	99.146	95.685	100.32	88.386	95.174	102.65	95.555	100.3	95.309	99.375	103.67	97.75	93.566	100.66	98.441	102.47	97.372	101.13	94.652	100.13	96.698	97.394	97.526	101.07	100.83	91.821	99.72	102.43	103.17	97.95	100.01	102.56	94.894	91.249	103.36	98.813	93.078	102.31	100.57	99.82	98.001	93.748	99.668	99.789	95.005	99.594
98.79	99.281	94.272	101.21	94.178	105.51	101.5	104.35	103.95	101.34	95.47	99.924	104.11	105.4	103.83	97.946	102.49	97.74	107.88	97.266	103.83	101.23	96.904	102.43	98.913	94.918	101.43	104.09	100.37	100.56	104.07	99.417	101.45	103.54	97.155	100.11	100.06	102.67	91.463	98.325	97.716	99.88	96.129	106.17	101.12	99.448	99.448	95.942	100.62	103.55
105.31	106.91	102.42	105.69	111.79	101.84	107.61	107.27	105.11	106.38	101.79	105.81	99.763	109.54	111.56	104.11	101.44	103.44	105.79	104.26	108.28	104.06	106.19	110.9	106.07	102.51	109.49	104.82	102.78	101.58	104.65	101.02	105.05	112.06	109.44	106.43	106.02	105.87	104.42	108.82	103.98	109.1	108.41	104.51	103.46	103.57	108.69	106.51	107.61	106.18
110.95	109.45	110.21	102.8	116.13	103.08	105.29	107.55	106.18	103.74	108.28	108.7	106.52	109.39	108.99	107.26	99.998	104.55	108.71	107.29	104.84	115.69	102.34	107.94	100.86	105.68	109.36	111.3	109.64	105.97	101.82	102.19	105.55	108.38	113.39	106.14	108.59	107.48	107.82	107.43	105.42	108.12	110.17	106.22	110.25	109.1	106.88	104.1	105.54	105
107.71	108.42	101.94	109.59	107.06	106.34	111.07	102.78	102.71	108.07	100.78	107.37	104.96	108.17	113.33	108.47	107.63	108.97	101.95	105.85	102.59	108.2	105.93	106.41	103.12	103.2	110.45	101.38	105.91	106.41	110.13	104.37	103.41	106.14	103.36	107.23	105.75	103.83	105.98	105.6	110.68	102.23	108.7	108.56	105.03	105.11	103.01	105.92	108.3	105.42
101.81	102.87	104.93	103.4	114.25	106.07	109.24	102.98	105.78	106.15	107.31	104.18	108.36	103.46	103.21	107.97	109.03	105.56	103.16	107.91	104.75	104.88	102.77	112.7	102.72	107.19	100.9	108.8	107.5	103.85	105.94	110.52	108.31	102.63	105.64	110.77	109.12	105.58	101.93	111.66	103.93	110.3	109.93	106.08	99.765	109.48	104.41	106.25	109.66	106.8
101.68	109.51	103.86	109.58	106.99	104.94	109.57	109.64	103.5	103.29	109.68	110.18	104.98	110.84	112.46	104.82	107.95	106.94	106.94	102.45	105.89	105.23	106.63	108.37	104.53	107.11	118.11	103.9	106.47	100.98	110.75	108.98	111.47	106.78	110.3	111.74	107.71	105.85	103.24	107.55	108.37	106.21	105.44	102	105.4	106.69	105.21	117.23	108.22	112.33
108.33	109.68	106.17	104.15	102.74	108.29	110.39	104.49	104.79	111.85	105.86	106.21	106.44	112.11	101.69	103.55	106.38	112.65	109.93	108.92	101.87	110.5	114.92	106.42	105.71	103.94	107.28	108.31	104.76	110.91	107.44	105.65	106.73	104.34	105.5	105.64	110.17	100.6	103.69	111.86	106.6	109.22	111.04	100.83	102.45	112.49	116.74	108.88	104.79	105.96
96.388	98.478	97.693	96.451	99.176	102	96.137	101.27	97.983	96.442	99.199	98.099	94.242	91.023	101.46	94.896	93.831	92.191	98.214	99.975	99.743	96.918	92.774	93.973	96.719	96.668	98.793	105.59	95.342	91.219	94.389	99.223	96.134	91.149	99.795	98.791	100.91	104.31	92.021	99.487	94.904	98.328	94.299	99.541	96.823	95.487	102.2	94.416	92.037	93.635
102.61	103.52	112.32	102.58	104.74	101.36	108	100.18	104.5	104.82	108.56	100.68	109.6	98.857	99.869	105.99	107.05	109.87	107.11	107.82	105.88	108.77	104.08	110.01	106.11	104.68	105.98	107.23	105.28	100.94	104.64	111.4	105.21	104.7	106.55	104.34	110.43	102.33	106.51	105.64	108.06	105.43	102.86	108.67	106.96	102.89	103.8	111.46	99.417	106.24
101.62	106.7	107.65	109.63	106.57	108.81	103.9	103.26	100.51	102.37	107.11	97.575	103.77	98.692	99.158	108.29	103.05	100.12	106.07	100.29	100.72	105.65	112.49	112.12	105.02	106.84	102.31	102.76	103.11	101.82	103.39	108.72	106.95	102.71	100.36	107.26	102.23	105.76	109.97	113.68	105.89	110.06	108.93	110.34	109.04	108.45	104.85	105.47	104.9	101.38
112.25	106.5	106.16	105.06	102.5	98.749	99.793	109.73	108.2	104.02	109.26	111.92	113.39	101.35	110.02	108.95	104.08	108.18	99.453	105.81	109.38	103.98	107.26	106.16	110.77	109.86	106.01	106.66	106.95	101.02	108.34	105.58	106.88	100.57	105.67	101.95	108.78	116.5	108.34	107.08	111.41	105	105.66	112.71	106.73	104.14	100.88	111.98	106.13	108.42
103.5	104.78	106.92	101.2	107.17	107.76	106.22	106.38	107	111.82	103.3	112.54	108.19	106.23	110.34	106.53	104.8	104.69	107.76	101.8	105.56	102.57	108.66	106.7	106.57	113.88	109.42	106.83	109.69	105.97	110.12	107.96	106.17	114.07	110.08	103.66	105.38	108.75	104.67	106.04	108.08	104.53	110.78	106.09	112.42	103.33	114.03	112.3	112.95	109.91
102.57	108.47	103.55	106.19	104.56	102.03	102.88	107.72	108.17	105.32	103.19	108.24	106.89	105.84	105.65	109.51	105.37	110.72	102.42	116.8	111.25	109.57	112.8	105.79	106.21	103.73	102.21	108.32	109.54	102.38	107.28	107.34	107.38	105.29	103.84	102.47	108.99	102.77	106.6	106.84	106.93	109.77	108.84	104.83	106.52	106.94	105.92	101.54	99.847	108.32
108.47	109.28	101.14	105.78	107.58	111.52	108.8	112.16	109.4	104.5	110.38	118.74	113.11	106.95	110.27	107.56	108.03	108.6	110.23	113.67	111.67	108.65	110.78	115.07	111.5	107.93	110.09	108.56	106.4	104.51	112.61	111.07	116.13	111.66	114.67	111.2	112.02	109.28	110.96	108.44	111.29	106.73	111.85	107.13	110.74	109.34	116.11	109.8	109.16	115.35
107.66	106.22	106.66	107.7	110.05	110.02	112.68	109.65	105.1	115.24	111.8	106.06	105.94	112.4	102.96	103.6	111.77	111.3	112.89	110.65	108.79	107.67	105.91	106.49	111.09	108.41	102.94	108.95	105.15	109.22	108.91	111.03	106.73	106.75	107.15	106.99	109.86	112.79	108.31	100.4	102.16	108.2	102.86	99.359	108.59	111.6	104.14	112.81	112.35	112.52
105.46	100.03	107.43	109.31	112.25	109.8	97.373	102.77	101.74	110.65	106.69	105.93	104.88	106.64	105.84	107.13	109.44	111.17	102.91	99.16	102.25	107.25	106.05	101.6	105.02	104.24	108.43	101.71	109.91	106.94	102.96	112.84	103.88	105.94	109.6	105.16	107.85	103.48	106	97.346	105.61	103.74	104.84	105.2	110	105.95	105.98	101.31	108.66	105.95
111.23	105.93	109.28	105.6	107.17	112.89	112.03	105.79	106.1	100.95	112.28	107.31	110.34	110.22	111.19	112.62	112.58	111.68	111.44	105.52	112.19	109.21	112.43	106.46	111.93	110.61	104.91	108.45	111.46	102.18	109.63	112.09	102.77	108.71	107.81	111.47	104.83	110.34	108.4	111.25	108.33	112.18	106.32	106.92	106.69	107.54	106.29	114.01	112.42	109.29
105.62	106.82	103.94	111.39	107.48	107.49	106.26	103.29	102.81	101.96	108.79	109.16	105.7	109.66	102.25	97.252	103.1	105.92	106.69	111.2	110.03	102.32	107.23	106.05	104.77	105.29	100.77	104.62	96.948	112.72	108.83	107.51	107.11	104.28	100.91	112.51	103.66	110.34	107.55	111.78	107.23	106.3	105.39	107.25	105.47	107.53	111.99	103.34	106.23	105.17
108.91	103.8	106.61	109.67	112.58	106.07	107.99	100.98	106.19	108.59	108.69	111.7	108.03	109.98	107.78	101.2	107.04	110.7	106.41	107	108.05	107.01	109.41	105.14	108.83	109.29	106.14	109.81	111.56	103.34	107.06	101.74	108.4	107.4	101.33	104.03	99.496	113.37	102.33	100.66	108.83	103.28	100.51	110.34	111	109.3	106.33	111.14	107.83	105.3
104.88	103.81	102.12	102.97	109.02	103.9	113.9	109.11	101.51	101.38	109.21	101.95	103.19	103.45	110.14	108.65	104.7	109.47	108.07	103.19	104.89	106.11	101.95	109.28	102.76	110.46	106.01	109.39	102.7	111.13	110.42	104.85	101.71	103.02	107.68	106.52	108.21	107.62	106.35	105.76	112.35	109.99	103.94	111.85	101.37	108.31	109.5	108.47	111.39	104.63
108.79	111.5	108.82	104.5	103.63	104.03	106.37	109.09	112.48	103.35	105.5	107.1	105.7	107.65	106.79	111.54	106.53	110.53	103.65	103.7	109.63	113.59	105.87	110.33	103.46	110.56	114.42	101.61	107.34	107.96	112.17	102.97	110.64	107.33	108.54	107.59	112.24	106.34	105.72	109.81	107.21	104.95	100.37	105.01	107.39	111.75	104.08	107.81	99.536	109.59
109.51	101.65	111.16	109.84	110.12	103.27	104.56	104.72	108.45	107.23	102.69	106	107.88	110.81	103.09	112.57	101.44	102.02	108.27	100.95	101.43	108.5	104.47	99.813	105.45	101.83	103.13	103.99	103.07	104.24	108.09	101.88	105.34	100.18	107.4	101.48	101.56	105.83	103.95	108.06	104.5	100.43	110.41	112.39	101.84	106.81	106.33	103.6	102.31	105.38
106.34	116.61	104.85	105.94	113.19	103.59	102.33	109.76	102.14	107.62	103.59	107.49	115.46	101.05	107.15	104.07	105.93	106.4	103.88	108.31	109.72	100.66	108.76	109.92	99.459	110.71	105.58	111.67	114.17	106.64	107.54	108.62	106.67	105.06	110.85	108.5	104.44	107.69	107.91	106.44	108.92	109.14	113.87	100.42	109.78	105.89	108.51	106.47	108.16	106.79
99.337	96.07	96.713	89.32	96.935	98.406	101.14	105.8	98.201	102.45	98.194	98.645	98.091	95.512	95.068	101.89	98.438	97.021	94.93	97.506	103.32	95.897	96.677	98.188	98.445	99.325	103.14	101.83	95.779	95.63	98.26	96.003	96.051	95.475	95.293	99.141	96.799	93.494	96.632	89.928	101.56	100.55	96.61	98.044	101.29	90.958	97.316	101.16	91.986	100.82
109.05	96.858	107.27	108.43	102.18	108.25	110.89	108.12	110.71	107.71	105.27	102.79	103.25	109.56	105.12	111.9	105.64	110.05	106.85	104.85	98.931	106.18	106.25	107.86	110.74	112.11	102.43	97.451	107.9	100.38	102.95	106.9	105.75	104.87	110.41	109.29	100.31	108.4	101.4	106.17	106.07	106.72	108.49	108.46	108.46	104.57	107.4	108.56	109.81	111.59
107.29	108.16	102.08	112.03	108.41	104.08	103.62	107.54	106.08	110.93	112.01	110.13	110.23	105.95	107.11	107.25	109.13	108.87	111.15	99.735	109.85	105.7	114.14	108.46	107.28	107.04	109.42	105.71	104.54	117.17	107.54	112.07	106.13	109.44	109.07	112.73	106.38	108.02	109.65	109.81	104.24	110.57	106.06	111.92	106.89	111.72	107.27	106.38	105.85	111.14
97.425	110.27	106.29	109.42	103.01	110.54	108.06	113.49	104.62	102.07	101.2	108.39	108.4	104.22	110.12	102.78	99.894	103.5	108.18	103.9	104.65	104.74	108.9	115.78	105.86	109.59	106.67	110.11	106.19	106.58	110.56	109.7	102.94	103.68	107.75	103.7	107.7	107.22	100.29	107.31	103.91	107.46	101.22	104.78	100.49	110.05	102.82	105.53	107.94	99.811
112.41	103.28	109.67	108.15	107.4	110.53	112.42	108.42	113.26	109.65	99.895	105.19	107.79	113.53	107.45	109.45	106.68	113.72	109.46	112.22	105.89	107.08	104.45	113.86	113.4	111.55	113.05	105.44	110.49	107.45	108.3	110.84	108.8	114.75	106.68	112.86	108.21	109.25	115.03	109.54	110.2	114.6	109.96	106.73	111.68	111.83	111.45	109.84	110.44	106.51
101.37	96.662	99.389	96.001	99.571	104.99	94.237	94.602	100.73	98.726	94.25	100.33	94.375	100.1	101.55	100.76	95.098	98.664	90.712	97.913	94.094	108.27	99.76	96.891	102.18	96.809	98.339	101.83	99.476	95.832	104.32	95.996	93.754	95.935	94.786	97.112	95.302	101.76	101.5	96.726	89.129	96.681	101.81	100.85	102.09	102.17	97.334	97.28	100.62	106.62
97.818	99.553	99.614	97.775	101.77	98.316	96.735	98.394	96.624	96.382	103.77	97.057	102.69	98.541	98.768	99.304	94.8	98.267	99.116	93.612	101.24	94.019	98.682	97.807	92.91	100.23	99.525	102.48	101.14	99.388	91.165	100.91	100.6	96.695	95.758	99.695	99.487	101.54	98.363	94.009	103.1	91.708	98.75	94.444	89.621	99.297	103.94	102	95.732	95.314
116.49	115.69	112.36	114.23	106.21	112.44	105.23	108.36	107.17	107.36	110.48	106.58	106.08	111.08	108.32	112.28	113.55	108.62	108.98	112.6	112	105.83	107.08	105.92	103.47	97.417	107.56	110.17	113.48	106.69	109.48	112.6	111.24	111.53	104.96	113.28	111.36	104.85	115.58	109.84	107	107.81	107.21	108.53	113.82	110.37	105.07	113.88	107.06	112.54
109.18	107.54	106.41	102.02	93.671	107.58	104.54	104.33	104.95	109.1	104.27	104.21	106.7	99.036	106.12	105.18	106.79	111.27	99.011	108.34	110.44	105.13	102.49	107.96	103.41	102.27	102.17	103.92	109.18	104.11	111.59	112.33	104.27	108.15	106.98	110.37	102.08	103.69	107.7	104.77	103.41	111.89	100.67	113	107.35	108.27	103.59	106.2	100.61	104.32
105.88	102.26	111.46	108.31	110.06	103.05	103.79	108.18	102.85	105.97	113.66	107.89	106.07	103.22	112.39	108.04	102.27	115.08	110.17	102.12	106.95	104.69	114.84	104.91	108.99	107.88	102.91	106.52	101.87	102.9	103.67	106.39	106.37	108.49	102.04	103.15	109.13	105.45	103.85	109.9	112	114.19	106.62	111.73	103.69	106.71	98.238	101.88	106.4	105.65
102.7	99.061	102.71	100.82	105.56	99.253	102.91	97.198	103.55	103.51	99.491	104.95	105.53	99.782	97.736	101.49	101.47	107.2	93.769	99.444	101.2	100.64	94.056	102.35	98.879	100.97	95.606	100.68	99.99	98.298	97.124	95.176	100.39	103.81	96.737	100.9	92.915	101.05	104.31	99.128	94.039	99.734	98.432	99.902	95.147	102.12	98.87	100.54	104.27	101.77
106.13	98.223	104.21	99.101	102.86	96.424	101.1	103.91	95.591	98.92	98.673	95.857	97.822	101.18	96.034	95.747	94.47	96.443	97.647	98.565	100.8	93.73	99.954	103.91	98.015	103.72	99.515	94.545	99.673	100.34	101.76	103.02	99.275	94.693	97.302	100.97	98.053	97.07	100.04	95.022	97.476	97.633	100.15	99.67	97.755	99.353	98.923	100.15	97.642	97.778
103.22	96.298	99.909	91.526	102.62	96.772	92.928	96.399	97.621	96.777	93.125	93.175	96.042	98.454	95.461	96.262	100.3	100.63	100.12	98.517	95.167	104.9	95.533	97.859	100.49	103.05	97.23	101.14	97.614	102.91	100.91	99.133	94.52	95.422	94.144	100.16	91.761	97.029	95.267	101.83	99.072	94.715	104.09	97.249	96.954	96.51	92.438	97.321	101.27	95.644
105.42	103.43	108.01	99.657	106.93	100.5	103.6	105.16	104.44	106.74	97.582	107.8	102.43	108.83	105.7	107.7	102.88	103.46	107.85	103.04	105.18	101.55	108.4	102.72	107.99	104.05	96.944	108.95	104.4	102.96	103.83	103.42	107.63	104.72	108.69	106.9	102.32	107.16	105.19	106.73	106.31	110.8	104.08	108.02	103.63	105.2	101.77	108.3	108.73	106.51
110.19	102.34	107.25	108.17	110.03	107.9	107.08	109.64	109.91	105.25	110.01	105.24	107.53	106.89	104.15	101.89	110.6	108.4	112.01	102.18	111.68	112.85	105.49	110.53	105.88	107.68	109.22	107.89	111.75	103.96	109.92	107.57	112.66	107.15	111.52	109.05	103.33	112.41	109.29	110.41	111.02	105.65	111.43	109.06	108.99	110.28	109.42	105.86	108.59	109.99
108.63	109.67	102.94	110.83	104.84	103.75	105.75	106.48	108.83	106.84	109.14	109.99	105.35	104.53	104.46	112.3	107.88	108.19	110.5	106.04	102.61	108.23	108.14	100.69	100.63	108.13	106.47	108.39	100.63	104.91	102.45	97.782	103.44	106.07	106.55	105.4	111.48	100.85	108.3	109.65	112.38	99.197	105.87	104.13	100.36	105.15	111.79	99.704	114.92	104.44
101.53	100.61	100.15	103.71	99.013	101.4	99.965	106.01	98.932	104.4	108.51	96.097	99.561	100.29	110.86	100.81	106.1	105.89	106.63	100.82	99.969	98.487	96.34	100.21	98.263	99.961	103.93	96.925	93.67	101.36	97.952	103.17	96.941	97.458	98.556	95.724	101.23	104.46	107.71	100.5	97.104	103.05	100.79	101.57	94.904	94.434	101.14	96.05	102.68	110.54
109.43	110.37	112.48	104.34	100.7	112.18	109.9	116.76	105.09	105.98	107.21	107.09	105.66	107.47	107.71	108.25	108.48	107.13	105.37	104.71	104.82	110.18	111.14	105.22	103.51	107.22	104.58	104.49	107.34	106.04	112.66	110.53	108.72	115.29	111.12	108.76	103.74	112.7	108.94	101.63	107.48	109.2	107.79	107.83	110.66	110.11	108.81	104.72	115.39	105.26
103.66	106.58	107.09	107.34	108.18	103.68	104.34	104.25	98.873	103.53	101.82	103.53	109.2	106.98	109.51	110.4	104.96	102.35	103.84	114.99	104.65	101.8	102.69	106.72	114.37	102.64	112.61	106.4	113.1	108.71	100.46	110.01	98.25	109.39	104.73	110.48	111.01	97.91	102.64	107.24	115.52	111.58	105.98	107.98	106.92	103.96	105.79	102.56	112.55	105.3
107.49	110.19	108.31	108.62	110.81	109.56	108.28	105.81	105.95	103.64	107.77	108.57	111.66	107.11	102.49	108.4	99.375	107.79	109.13	108.83	108.09	113.31	110.09	108.99	107.41	112.82	109.63	107.28	106.79	106.53	100.04	106.17	109.26	108.57	112.82	105.36	103.43	107.63	105.8	109.63	111.25	99.814	102.88	105.38	104.11	102.7	102.74	109.06	112.13	110.92
103.06	104.38	99.609	107.81	96.648	105.95	103.71	97.225	108.29	100.26	97.818	99.739	100.09	105.42	96.545	108.43	98.648	100.12	103.15	102.68	99.428	101.55	98.982	102.35	100.45	98.186	93.019	99.3	91.824	96.739	101.37	97.553	95.521	99.047	99.984	97.482	106.26	102.79	101.74	93.397	103.15	103.61	99.809	100.26	103.65	103.09	103.63	95.449	95.265	96.066
97.809	98.141	97.284	95.534	101.77	91.742	99.687	101.36	89.825	100.19	91.353	96.096	103.84	98.345	88.791	93.643	101.76	101.71	104.12	94.831	95.737	104.23	93.392	101.92	94.291	92.777	102.88	102.45	102.67	97.502	101.42	101.11	96.686	95.659	95.492	103.59	90.754	100.92	99.344	104.07	95.917	97.15	93.384	93.24	97.043	95.808	92.338	106.27	97.58	97.608
102.41	102.24	101.53	99.205	102.46	95.819	106.09	106.41	98.181	99.506	102.2	98.667	102.66	100.85	97.367	104.63	95.867	102.57	104.13	98.025	103.87	101.01	96.717	104.97	101.69	103.85	105.64	106.6	100.83	97.155	93.626	101.69	101.91	102.4	98.362	107.83	106.03	99.428	105.2	98.163	100.39	97.811	101.01	106.18	100.91	106.07	98.153	103.86	103.75	107.61
105.72	110.19	111.9	105.48	103.72	110.41	106.47	109.74	108.08	105.11	104.93	107.48	108.62	105.54	108.01	111.46	107.48	107.05	111.38	103.82	107.96	103.88	113.64	112.09	107.62	102.04	101.53	106.85	108.15	109.8	115.71	104.58	108.63	101.21	115.77	112.26	107.75	108.44	110.35	105.6	109.75	105.78	107.05	115.23	114.02	100.35	105.88	114.62	104.47	103.87
107.77	102.58	106.2	101.03	108.03	105.1	106.39	107.5	111.72	105.08	106.7	109.86	104.81	104.18	103.68	107.16	97.376	106.95	107.76	102.12	106.48	100.22	110.85	105.43	113.53	107.94	103.34	103.41	105.95	100.59	102.35	100.98	108.45	102.95	107.55	105.93	107.53	104.98	105.95	100.13	107.72	105.42	101.16	107.38	104.98	110.95	99.822	103.69	112.67	101.27
106.04	102.99	98.032	102.88	101.55	102.51	100.59	106.55	103.11	99.655	110.98	110.86	105.91	102.38	108.86	99.904	105.91	100.73	109.61	108.68	106.44	112.49	107.57	105.87	103.24	100.01	107.55	107.12	102.94	112.69	103.25	103.84	104.72	102.07	103.7	108.67	102.21	100.89	100.23	103.21	106.71	105.94	106.83	99.856	98.883	110.88	107.9	104.27	102.73	102.02
96.812	94.806	99.6	90.452	96.199	96.399	91.142	96.233	94.447	100.42	101.68	104.33	102.45	102.88	96.843	94.432	107.18	105.41	96.533	94.168	96.662	92.902	102.7	99.066	94.892	96.745	93.356	103.75	101.63	100.66	100.35	101.13	94.621	93.18	100.1	99.267	91.793	96.461	99.283	96.931	97.359	101.42	97.369	96.665	99.604	102.29	100.17	105.58	95.085	100.9
110.86	102.21	105.95	110.91	110.38	104.72	108.46	110.09	107.96	110.03	104.98	109.84	103.1	107.53	108.09	106.84	108.48	108.86	108.46	107.65	106.45	108.93	105.24	106.92	113.58	101.81	108.43	110.45	104.81	103.36	107.33	111.05	108.87	104.53	108.89	106.34	110.96	106.28	104.34	109.17	106.71	107.74	105.7	106.42	111.33	106.23	108.46	112.31	109.52	100.48
103.35	107.35	108.81	103.51	107.79	104.9	104.35	112.46	101.64	105.04	106.36	100.18	106.72	108.18	105.43	99.234	106.08	102.71	110.11	98.148	110.85	103.09	100.59	114.49	112.04	103.07	102.52	113.58	106.17	107.88	107.92	100.03	105.99	114.66	103.26	104.85	105.09	103.03	108.49	106.52	103.78	106.06	109.17	109.78	108.06	99.557	97.853	109.44	106.48	110.68
106.7	113.78	105.33	111.17	108.27	106.93	101.17	106.04	108.56	106.15	110.47	103.21	106.71	111.51	105.85	103.62	108.34	114.86	104.62	103.95	109.01	106.45	103.02	108.44	113.36	105.73	103.78	103.08	107.41	104.1	106.39	103.81	106.8	106.38	108.78	108.46	107.19	106.5	109.87	107.08	101.63	107.97	114.52	103.06	101.95	109.75	106.08	105.23	110.25	112.25
105.33	106.51	109.52	108.99	111.18	102.62	106.78	104.2	105.79	108.02	104.21	105.81	108.7	98.518	103.74	105.21	106.22	110.83	109.66	105.41	110.51	106.41	106.69	103.17	103.75	105.18	104.92	102.83	100.3	103.08	99.447	109.1	104.31	104.48	102.76	107.24	108.81	103.27	107.55	109.67	109.16	99.425	103.01	111.48	102.33	102.61	103.44	104.68	103.51	101.79
99.356	102.59	99.958	104.94	107.01	106.34	110.4	96.661	103.43	107.02	110.78	106.79	108.47	113	105.79	109.52	105.08	109.69	103.34	104.76	103.27	102.71	111.85	102.84	108.45	111.44	110.3	108.03	104.13	105.53	107.18	106.64	107.58	109.38	101.94	104.6	107.3	106.05	109.12	97.488	102.84	109.53	107.08	107.41	105.02	107.31	109.91	100.18	108.78	114.85
99.341	107.51	100.73	105.6	98.539	108.24	106.93	99.565	102.96	109.58	108.31	103.44	106.66	106.96	104.73	111.7	109.07	113.59	107.66	108.65	109.02	108.28	107.97	106.51	105.2	103.24	109.77	104.49	108.05	103.51	99.9	102.26	108.13	106.15	102.02	101.81	104.2	109.75	107.25	104.01	104.86	103.34	101.74	98.288	107.87	99.021	102.68	103.94	113.56	108.11
113.33	104.59	108.7	102.76	111.97	107.04	104.44	101.95	105.07	104.7	106.41	101.62	109.02	108.37	112.07	112.56	99.912	104.91	104.05	112.02	102.69	113.6	110.49	110.04	109.66	106.03	107.47	102.92	108.87	107.35	104.89	103.63	106.37	105.85	105.22	103.22	104.98	107.69	100.58	108.59	109.54	105.91	109.56	100.78	109.76	108.44	109.32	109.07	105.88	105.58
97.764	96.653	97.965	99.042	97.347	97.446	100.96	109.14	99.167	95.991	106.28	91.907	94.453	98.103	102.21	100.99	102.19	100.84	101.43	104.29	98.926	102.95	102.76	106.64	110.23	94.597	98.289	102.1	103.04	103.99	99.687	97.025	103.38	105.17	102.68	102.71	105.06	101.41	99.147	95.52	95.558	100.39	101.6	98.916	96.118	101.71	102.19	94.599	101.21	103.7
101.67	99.676	99.166	95.294	100.8	102.77	100.73	95.325	98.877	95.056	95.61	102.32	94.614	102.79	98.801	98.121	101.15	104.63	100.23	100.19	101.37	94.421	100.16	96.818	103.75	97.747	98.06	101.99	97.838	95.681	100.65	100.83	94.998	99.59	95.139	97.543	96.848	102	94.663	97.013	99.723	98.731	101.79	96.28	97.443	102.31	98.881	100.09	105.92	97.657
100.98	103.86	104.85	107.29	110.75	105.06	106	104.41	108.23	105.42	101.52	114.81	105.41	108.98	109.42	106.92	102.03	105.94	103.51	105.42	108.35	107.71	111.19	102.49	109.6	107.74	98.759	105.51	109.68	105.15	103.16	102.32	107.91	105.1	99.825	99.361	106.19	115.18	102.09	108.08	105.79	104.43	111.36	101.21	100.04	105.91	106.94	107.08	100.06	111.67
106.94	104.66	106.94	111.01	103.77	104.75	107.79	108.91	105.71	109.53	109.75	103.05	106.56	104.86	109.62	103.74	100.11	108.1	95.685	99.002	111.74	110.26	100.96	106.59	106.23	105.08	107.24	111.6	105.71	104.1	106.96	104.66	114.16	104.93	104.77	106.36	105.37	107.55	107.02	102.77	100.16	102.09	112.39	108.82	107.99	106.16	106.37	104.1	111.4	104.35
102.21	109.69	105.91	104.69	104.17	102.04	105.6	106.14	104.75	108.09	108.24	100.93	106.9	101.2	107.31	105.12	107.75	103.42	100.85	109.12	100.26	103.97	107.2	106.89	104.69	103.25	97.579	102.16	105.31	102.93	105.63	107.89	100.89	108.71	107.59	104.04	110.97	105.96	102.65	104.73	100.93	105.12	99.334	110.88	101.75	108.96	104.94	106.15	108.65	107.06
109.57	104.98	107.91	101.16	103.79	97.226	105.73	105.87	105.08	107.42	110.18	108.9	105.55	106.72	108.87	105.24	103.06	105.22	103.91	107.24	107.92	107.94	107.19	100.02	106.78	106.01	105.26	100.42	109.93	108.09	112.8	108.81	110.96	102.92	102.23	105.31	107.6	108.35	102.24	98.126	107.07	102.81	108.94	108.51	102.58	109.26	104.43	110.13	109.11	109.16
108.04	106.86	112.5	108.95	116.3	104.81	108.01	105.64	104.35	113.07	106.9	113.06	112.52	106.33	114.02	101.85	106.79	114.52	111.24	105.48	115.19	114.86	107.37	115.52	104.62	113.18	111.62	109.6	110.25	116.87	110.4	105.72	113.03	111.22	110.79	110.25	105.28	113.45	108.33	113.72	116.65	114.89	111.53	111.11	110.67	111.68	115.92	109.18	109.11	110.86
102.74	106.44	108.17	107.85	106.2	113.52	105.68	108.65	110	114.81	107.4	101.91	109.38	113.94	111.12	111.61	103.31	114.66	105.22	106.45	111.07	111.29	109.32	111.88	108.85	113.17	108.79	115.02	107.5	108.83	111.62	111.44	102.93	111.18	107.83	102.82	107.42	107.74	105.11	110.04	108.62	113.59	103.59	109.3	113.76	112.91	106.8	110.36	109.36	106.47
104.9	103.17	111.19	109.1	109.11	109.15	107.82	108.19	109.52	111.8	106.78	104.54	106.81	104.35	109.39	105.23	109.36	109.03	107.91	113.08	105.01	101.89	116.53	111.04	112.58	109.12	109.22	106.24	108.99	108.03	112.07	101.52	105.75	110.22	110.63	99.041	107.49	109.68	104.26	105.13	109.53	108.79	105.99	109.74	109.02	108.92	115.32	116.97	106.92	106.77
101.59	101.05	99.431	105.24	105.98	100.74	102.67	105.97	105.96	99.57	102.15	105.04	103.48	92.993	104.37	103.05	109.42	97.97	101.73	98.951	100.84	96.935	101.69	95.571	100.15	101.21	96.119	98.395	107.93	105.74	103.33	99.721	100.46	100.64	103.72	101.38	101	106.01	102.02	100.29	98.935	107.74	105.1	102.78	100.34	103.89	102.05	103.65	102.31	105.49
105.68	98.015	93.356	97.835	97.623	99.025	97.644	99.021	98.884	97.513	97.967	96.001	102.07	99.528	96.746	102.07	96.83	101.91	97.827	95.143	88.165	101.05	101.37	101.01	96.251	93.337	98.317	102.18	100.45	102.69	94.619	99.59	95.565	102.54	101.34	98.188	96.188	94.406	105	101.31	100.01	94.539	94.569	99.122	94.124	95.42	99.033	100.54	98.905	97.552
100.43	100.14	100.53	95.152	102.8	95.145	101.8	102.67	97.958	97.776	98.651	101.31	96.008	104.33	98.618	101.52	101.58	96.668	94.491	96.558	97.104	99.45	99.113	94.043	96.564	101.35	96.83	98.48	97.889	97.798	99.883	101	98.781	99.497	102.77	99.57	105.38	94.13	101.51	103.26	100.7	104.17	101.01	98.749	91.263	99.595	95.658	93.599	103.1	100.04
110.14	105.84	105.8	108.18	103.91	105.32	108.83	108.52	101.79	109.88	107.44	106.29	109.43	99.843	102.61	102.54	102.14	101.52	103.26	103.87	102.4	102.19	103.65	102.57	113.3	102.47	105.99	103.9	107.13	104.09	107.53	99.739	104.17	109.41	109.56	108.11	104.24	109.23	95.835	101.96	99.354	105.51	108.96	99.475	99.622	104.42	106.94	107.76	113.67	108.17
107.82	112.21	108.02	101.78	108.59	105.74	101.46	106.25	105.56	108.05	111.5	108.28	99.545	109.89	105.41	110.27	109.02	112.91	102.61	105.9	103.27	103.28	105.32	100.29	104.44	106.76	109.94	105.01	103.76	111.28	109.06	103.86	107.15	102.61	96.106	106.65	102.93	100.17	101.9	108.32	103.04	100.11	106.83	107.93	109.21	109.7	110.11	105.04	107.71	105.14
110.6	103.5	105.2	108.79	109.58	109.25	106.21	104.56	109.62	108.26	105.68	106.45	104.92	109.74	106.52	104.45	108.16	110.94	101.01	105.78	110.17	111.76	107	103.99	112.86	109.94	103.37	115.46	105.79	109.83	111.16	110.4	107.32	107.83	116	112.64	106.29	110.99	106.61	109.74	109.1	108.79	111.06	103.11	102.95	108.4	107.92	108.4	109.34	101.83
108.25	110.27	106.55	109.08	99.499	105.85	109.3	106.69	100.5	103.13	100.26	105.98	108.7	108.48	114.83	109.31	104.68	106.18	105.19	109.85	107.67	104.65	103.18	107.19	102.8	101.2	108.79	103.57	110.64	107.87	110.24	106.45	108.94	106.96	105.77	106.14	104.2	102.84	104.97	109.66	108.11	109	99.623	106.65	108.98	106.71	99.575	101.1	105.05	105.65
103.06	105.79	105.57	110.24	108.14	109.91	105.33	104.53	103.73	102.85	105.6	106.54	99.384	104.5	104.85	102.75	109.95	109.88	100.69	97.599	105.24	108.62	105.14	105.43	105.4	107.75	106.2	104.27	105.26	108.97	108.79	106.46	99.276	108.36	103.59	100.28	105.87	109.12	107.42	107	106.62	106.9	109.65	99.795	106.87	107.31	102.44	103.17	104.7	106.17
106.98	112.51	114.71	111.53	111.51	108.8	114.15	104.13	108.77	114.51	113.81	109.34	101.95	102.17	109.52	109.07	113.56	105.8	106.44	109.73	105.4	105.22	104.66	110.01	112.38	105.86	102.27	113.16	106.34	111.27	105.39	114.16	104.65	109.13	115.53	103.92	109.68	101.8	106.43	106.72	109.35	106.18	119.05	102.92	107.65	104.48	103.32	108.07	105.53	107.51
111.33	110.64	112.01	109.57	108.92	111.29	102.64	116.96	104.47	110.07	107.93	106.28	106.94	111.5	103.99	98.687	111.94	106.27	103.6	105.43	111.87	109.15	107.73	107.55	112.53	109.79	108.28	108.19	108.5	108.22	112.56	111.41	107.14	103.25	111.2	103.52	107.42	108.44	109.64	105.83	106.89	109.63	103.02	104.84	109.78	103.86	105.87	104.74	108.41	106.99
104.67	108.68	115.7	102.03	107.83	107.25	98.487	108.8	110.01	109.35	106.04	109.78	108.83	105.26	102.53	103.86	115.85	108.71	110.23	109.71	107.98	103.66	105.14	99.08	108.98	110.32	103.13	112.47	107.7	105.35	104.6	107.97	105.46	108.38	104.76	103.48	109.12	109.08	107.96	107.91	105.88	107.03	108.22	107.02	112.47	105.75	107.05	109.31	105.66	112.15
108.84	108.66	107.91	108.73	114.06	110.42	107.69	113.62	114.24	113.55	114.33	115.08	108.76	112.37	110.59	108.2	114	114.05	112.49	111.53	113.32	113	105.28	109.75	115.06	109.39	111.29	109.15	112.84	108.07	116.05	111.13	111.9	116.27	110.61	111.17	116.48	109.57	112.16	114.78	111.32	111.87	110.33	106.52	114.97	116.49	110.88	113.55	112.87	109.85
100.19	105.57	103.06	108.33	110.47	102.55	107.03	107.48	108.17	102.88	106.69	110.43	102.53	106.82	114.98	104.54	101.98	105.13	107.05	100.78	111.03	102.29	104.11	105.45	106.66	109.72	109.22	109.81	106.41	106.43	105.73	102.58	105.86	103.39	111	105.77	105.6	106.65	102.8	104.72	100.52	100.33	109.43	109.64	101.8	101.29	106.9	99.626	106.16	113.87
114.25	107.07	110.42	111.41	106.75	109.7	109.66	111.42	112.41	106.24	112.05	112.33	111.36	108.26	106.14	116.3	113.86	113.48	108.07	106.89	109.9	107.05	112.93	110.66	115.29	113.23	111.87	107.08	114.74	114.4	113.92	112.52	104.09	111.73	109.81	109.23	111.93	110.81	111.59	106.24	109.27	106.76	107.42	107.64	107.16	110.14	112.77	108.28	109.08	107.23
103.14	106.99	109.77	112.17	108.8	114.83	107.86	101.75	107.11	109.51	103.74	109.54	110.54	110.5	100.69	111.24	118.71	113.25	105.73	105.54	113.96	108.12	110.11	112.68	108.18	111.72	109.2	108.55	105.76	109.38	102.96	108.88	105.4	107.89	105.37	105.58	108.83	102.45	102	114.95	107.53	105.45	108.58	111.67	114.53	109.28	107.62	101.94	99.805	109.21
104.89	102.11	110.03	106.89	109.64	108.87	106.37	103.76	104.75	106.09	106.12	100.74	103.9	110.49	106.85	108.35	106.52	107.18	107.55	110.91	107.54	102.79	108.84	108.45	107.56	104.89	115.91	103.07	107.8	107.83	109.78	103.83	109.87	113.98	108.71	104.81	105.52	106.08	107.46	107.83	100.68	104.97	103.63	98.146	106.03	105.47	115.47	107.06	111.26	106.47
100.47	101.17	101.49	95.432	97.064	101.42	100.84	99.09	99.153	99.073	99.06	103.17	103.66	104.75	104.23	94	101.22	109.54	99.327	96.101	102.13	102.23	95.602	98.95	99.115	100.36	102.21	99.734	100.21	101.91	96.985	106.04	100.15	95.123	105.68	102.52	102.67	101.99	97.385	105.53	105.8	105.02	105.6	103.8	99.594	103.84	98.033	96.179	99.605	101.3
94.482	101.55	95.557	99.633	93.325	97.967	100.09	97.279	97.549	101.27	97.334	98.722	99.446	96.606	103.98	93.126	95.782	96.039	100.42	103.15	99.676	95.364	98.711	91.65	90.28	100.08	104.13	97.941	97.814	103.97	105.88	92.453	101.56	97.63	97.621	101.24	91.947	93.149	98.066	99.783	96.228	96.364	96.7	98.578	97.474	89.474	102.43	91	97.691	100.3
101.02	102.98	108.36	107.89	98.843	105.75	104.61	106.93	105.06	107.24	103.23	106.17	108.41	103.5	107.74	106.25	109.32	105.54	109.21	112.1	116.03	110.86	104.14	108.66	105.11	109.63	107.61	106.67	106.02	113.09	103.65	114.6	106.02	102.06	103.98	103.89	100.15	105.59	104.71	106.17	105.32	111.53	104.89	96.225	108.17	105.87	111.11	107.85	108.28	106.26
96.757	98.607	105.05	106.35	103.8	108.25	107.05	103.47	111.27	107.05	102.08	105.88	114.74	107.68	100.73	107.37	108.9	109.16	106.52	104.75	107.14	109.99	109.92	101.03	103.93	106.26	105.88	107.83	104.26	106.25	106.24	103.13	112.66	103.99	106.6	101.69	104.33	104.8	104.42	107.88	105.94	103.15	105.7	108.93	105.31	109.49	99.263	99.417	108.5	107.1
106.2	110.33	102.67	112.8	105.54	100.16	103.52	101.22	106.99	103.54	103.2	107.78	107.88	104.61	104.77	107.96	106.34	108.15	101.89	101.87	106.72	106.98	111.78	102.01	108.17	105.69	111.72	105.12	103.64	111.02	104.12	102.36	110.28	108.06	107.96	106.99	102.47	102.98	111.09	101.61	101.97	107.89	114.81	102.48	112.38	100.28	111.48	103.86	104.78	111
105.53	99.314	97.158	101.44	109.13	98.136	104.89	102.43	99.494	100.8	94.787	108.75	96.498	101.19	97.583	94.309	102.26	106.62	100.89	108.56	104.53	96.76	103.59	102.44	107.13	95.315	105.5	96.714	97.122	102.38	101.1	101.46	104.98	100.64	100.63	106.12	96.878	95.985	104.56	107.29	98.427	109	103.97	104.1	98.243	95.98	105.47	98.041	97.271	100.01
96.454	106.61	100.81	96.619	98.316	103.57	101.1	93.284	96.508	102.67	99.55	105.11	100.77	97.411	99.31	98.62	94.732	100.64	99.975	104.65	101.18	103.46	105.4	102.2	99.091	98.089	98.831	108	104.52	97.364	106.56	101.76	101.04	101.64	97.521	100.59	100.41	108.75	100.35	97.261	100.66	104.91	98.818	94.753	111.41	101.5	104.04	102.3	100.29	101.95
108.92	106.6	103.87	107.11	107.22	106.25	111.18	106.74	108.14	106.04	110.15	107.21	108.53	109.72	113.52	105.92	102.48	107.89	110.09	112.89	106.06	103.72	113.02	107.05	110.14	113.3	101.67	107.24	108.12	112.2	109.88	109.98	102.75	116.28	103.69	107.05	110.32	107.14	102.58	107.82	106.93	107.2	108.27	106.79	106.5	107.33	108.9	113.01	109.75	110.74
99.628	99.504	101.55	100.82	99.473	97.55	101.87	108.05	97.536	107.31	98.526	102.31	90.779	107.21	99.118	98.146	98.083	96.705	99.423	107.46	98.793	98.944	104.59	104.02	98.376	97.393	101.95	98.302	101.13	97.841	103.16	99.523	103.37	101.52	103.97	98.241	96.989	97.845	102.88	99.479	105.4	96.603	103.05	95.828	100.98	103.4	104.4	101.1	99.255	101.71
105.37	111.26	107.62	106.86	101.88	108.19	111.53	109.06	113.6	106.2	107.13	107.52	111.28	114.45	107.69	112.46	105.1	107.78	109.45	108.48	105.4	98.75	106.04	104.5	107.85	101.21	103.14	105.01	107.1	106.93	112.54	102.2	108.52	104.29	110.74	108.41	104.55	113.26	118.52	109.66	111.93	105.4	108.81	105.12	109.37	110.86	108.9	109.18	106.71	101.36
107.01	103.37	108.74	99.847	103.78	102.57	106.46	106.72	102.78	110.87	109.48	109.9	112.52	105.22	97.399	103.87	111.82	105	108.41	102.38	102.28	108	107.19	111.62	106.1	104.86	102.56	109.83	106.67	110.15	105.73	106.92	105.93	110.33	105.36	103.01	109.89	104.8	104.66	106.95	105.16	104.05	100	105.06	110.24	110.62	104.41	112.34	103.99	102.47
104.84	106.37	106.82	100.62	106.53	105.08	108.97	101.74	102.57	110.26	104.67	111.44	109.26	104.92	108.22	103.21	101.21	109.18	104.83	107.24	105.03	108.64	106.55	101.98	96.496	101.56	102.16	106.29	109.7	108.38	104.35	107.32	102.47	102.85	107.04	111.17	108.66	105.48	103.26	103.47	101.66	104.2	107.87	106	105.9	110.22	103.43	104.04	102.11	101.28
108.93	101.99	109.72	104.11	106.92	108.77	108.72	100.06	106.95	99.176	109.43	104.3	111.47	105.66	108.18	101.03	110.2	108.14	105.42	110.9	106.21	103.65	108.8	99.411	104.9	104.58	112.37	107.14	107.58	107.15	107.4	102.54	105.71	110.09	109	106.15	101.77	112.25	111.65	108.91	106.33	108.16	104.81	105.55	103.9	110.51	103.45	102.25	103.67	108.77
101.48	108.9	109.88	105.59	107.68	110.39	104.05	112.59	105.7	104.68	103.74	112.34	108.79	108.29	101.89	103.57	111.9	107.57	103.66	108	114.06	109.67	110.88	111.97	111.19	104.82	113.73	111.16	109.47	110.83	115.29	113.37	106.82	105.91	111.02	107.75	107.52	100.76	110.15	110.05	103.47	108.84	109.02	107.14	113.04	108.48	112.38	109.17	109.07	110.66
106.36	98.694	101.91	95.781	102.53	97.647	103.55	99.213	103.68	98.131	95.346	99.654	97.254	106.67	105.27	101.56	94.341	100.41	99.03	101.11	97.055	102.39	100.54	108.17	94.165	103.03	102.75	101.17	101.57	94.51	102.5	102.87	99.677	104.12	105.48	101.13	104.41	99.706	93.475	96.865	104.45	104.94	99.069	92.612	104.64	98.831	101.96	103.53	104.64	103.56
106.43	106.64	104.06	111.43	106.22	110.12	108.29	107.32	105.26	108.57	117.26	105.71	110.65	107.42	105.85	108.39	112.28	108.82	106.35	107.12	112.59	110.22	105.16	106.47	102.33	107.26	100.86	105.47	106.16	109	106.02	107.7	111.45	105.62	110.56	98.801	114.16	103.48	110.31	109.87	110.38	114.21	111.54	108.33	100.82	104.01	110.31	104.76	102.41	111.14
99.821	109.58	104.34	108.87	107.04	105.82	104.22	105.17	103.4	104.59	99.688	104.9	106.86	102.98	109.17	101.04	105.44	104.94	107.95	106.76	101.71	106.12	108.14	105.54	107.03	103.53	108.78	99.872	103.71	108.45	109.28	111.67	108.48	106.05	111.03	109.44	106.94	99.932	101.3	104.63	100.73	106.21	100.47	106.52	105.06	106.14	109.48	96.659	100.63	103.68
109.58	103.16	112.5	112.8	108.5	111.34	106.87	112.26	110.66	107.99	108	104.82	110.69	113.44	109.09	106.09	101.41	109.42	104.66	105.02	108.54	104.67	115.48	109.86	107.42	104.94	110.59	112.59	104.09	114.5	112.08	105.5	108.08	107.77	106.84	106.9	110.11	104.87	109.93	107.94	110.91	105.96	105.24	106.14	108.39	105.71	107.09	107.09	108.33	108.46
107.41	113.12	110.56	107.93	105.3	111.42	110.19	113.48	115.99	112.8	114.98	107.26	106.66	114.42	112.39	105.71	113.54	116.68	114.45	113.04	110.95	112.16	107.47	114.08	108.73	109.95	109.26	112.48	114.09	113.73	109.97	107.38	111.54	112.11	108.2	114.45	107.41	112.54	102.98	107.48	110.7	110.12	109.81	115.74	112.7	111.66	110.16	114.62	113.49	106.95
106.87	105.6	107.99	101	106.5	107.24	108	107.18	105.64	101.24	106.77	104.44	108.7	110.89	104.61	104.23	105.24	100.66	112.23	101.3	110.69	104.76	104.58	99.872	108.94	107.42	103.53	107.05	103.27	103.14	103.45	101.76	106.39	104.6	104.25	104.69	103.81	101.72	104.21	106.92	110.96	107.59	109.89	105.49	102.49	104.9	106.02	106.15	97.432	110.98
91.593	98.88	97.749	100.7	96.94	94.48	102.62	97.165	98.94	94.056	96.238	96.786	89.35	96.425	101.99	92.549	96.23	97.078	99.529	100.73	100.19	101.54	100.8	95.55	95.946	91.772	96.943	102.51	92.753	96.126	98.732	98.382	103.61	99.711	96.56	97.208	102.68	103.4	96.446	100.14	92.581	96.773	99.298	94.313	99.552	96.781	97.651	96.218	97.067	100.05
99.437	93.779	95.198	97.55	98.989	99.677	97.844	97.713	103.12	102.63	95.06	100.41	95.796	98.06	96.115	102.31	96.029	97.255	104.21	101.51	99.625	97.091	94.343	101.28	93.186	100.11	98.105	102.3	106.04	95.11	97.674	100.03	99.269	103.22	98.351	98.186	97.014	100.1	96.482	95.494	105.82	96.267	95.951	102.26	96.745	95.649	107.12	99.975	104.95	90.914
110.41	106.84	111.46	107.85	105.37	106.47	104.67	104.51	103.4	106.03	106.48	100.82	109.17	109.12	107.94	108.53	110.05	111.66	114.74	105.91	110.82	109.28	108.67	105.67	111.42	108.1	108.62	112.95	110.79	104.04	108.17	106.16	108.65	112.95	107.87	103.06	108.75	114.24	110.82	111.54	107.9	113.99	111.57	103.68	107.65	107.93	104.64	109.64	111.27	110.06
108.24	102.73	113.48	110.86	102.42	107.13	101.15	105.57	103.41	102.42	107.11	105.17	111.83	105.82	106.83	106.71	105.58	104.04	107.58	107.79	103.19	104.4	109.42	106.11	102.86	107.77	105.24	103.92	111.27	106.61	106.26	102.15	103.78	103.54	109.62	97.599	110.49	102.36	104.83	106.46	105.9	104.33	99.63	103.15	100.2	112.99	107.69	109.7	100.76	106.66
113.76	109.3	106.24	112.33	111.2	109.36	114.14	109.3	110.54	115.02	102.76	106.78	108.42	108.46	106.33	109.63	113.87	105.23	109.47	111.02	108.77	105.9	115.62	108.43	104.24	106.09	103.52	109.3	111.28	103.51	114.43	104.44	108.79	114.18	115.31	108.44	103.25	107.58	109.74	112.99	111.28	110.9	113.27	108.09	109.52	112.56	109.51	108.95	108.22	106.09
90.67	98.557	102.21	103.04	98.478	98.891	103.02	97.825	104.07	102.22	103.87	92.609	98.091	103.11	99.398	98.055	91.871	99.253	102.4	96.695	94.084	96.094	99.313	103.68	89.306	102.75	103.46	98.702	95.902	95.327	104.37	98.949	98.75	95.62	95.972	94.734	102.66	94.733	99.931	103.92	99.013	106.07	97.794	94.158	89.54	101.81	100.89	95.666	100.55	88.306
105.48	106.56	99.377	109.97	108.94	105.83	107.69	103.59	105.04	106.14	110.4	107.87	109.06	101.41	107.81	103.07	109.01	103.84	105.39	106.17	99.821	109.34	105.82	109.2	109.55	107.9	111.07	101.12	106.99	107.99	112.38	105.68	107.82	99.642	103.97	111.75	107.32	104.92	105.57	105.33	104.93	106.24	108.96	110.47	107.84	99.21	99.99	102.07	102.12	105.6
109.84	100.41	105.54	112.35	102.13	106.65	103.19	109.57	106.63	105.25	104.6	106.08	103.8	106.69	110.66	106.9	106.17	107.47	112.77	104.01	104.15	108.6	107.22	107.29	106.19	112.08	105.89	105.14	109.2	106.51	106.96	105.68	102.44	102.15	104.95	106.4	108.54	103.81	109.67	97.09	103.5	102.04	104.63	105.04	103.65	110.39	99.056	102.52	100.81	102.5
106.12	103.41	105.57	109.25	104.16	107.37	105.26	100.54	105.99	99.298	111.56	104.35	106.95	106.43	101.2	104.82	99.439	108.87	105.69	104.83	103.97	108.38	106.58	105.55	109.1	109.18	103.38	109.75	101.08	106.67	96.747	105.9	103.15	105.57	107.39	102.89	106.79	110.79	101.41	108.73	108.87	105.58	110.49	110.47	108.09	102.06	105.37	106.91	105.92	99.776
100.41	96.975	92.657	87.622	97.486	94.727	101.51	97.143	98.773	100.07	96.383	95.615	97.124	97.94	102.11	101.46	95.483	99.31	93.282	95.345	91.336	88.586	100.79	99.424	98.929	98.42	93.335	97.362	102.26	98.908	99.601	102.65	101.79	98.882	101.27	99.451	101.13	93.485	92.903	97.869	94	100.24	94.107	96.091	103.95	100.99	97.102	93.214	97.4	97.844
100.02	113.72	101.1	103.31	107.06	104.04	103.55	107.25	106.25	112.16	109.7	111.96	106.03	103.59	105.74	104.75	107.36	104.45	106.61	107.34	108.12	105.09	106.91	110.91	105.41	104.65	105.67	97.495	108.7	101.57	107.93	101.22	106.67	97.062	104.58	103.58	104.63	103.36	105.42	107.22	109.15	106.52	105.53	106.41	103.02	101.23	102.5	100.43	106.34	105.21
107.11	112.02	105.96	107.75	109.09	109.04	107.42	105.82	106.95	115.72	113.44	109.79	110.85	106.35	115.54	99.146	114.3	99.781	106.24	106.68	106.13	107.5	107.13	111.44	111.66	108.79	105.05	104.89	109.07	114.27	105.78	106.11	105.62	103.45	106.53	108.68	103.02	105.69	104.79	112.61	105.12	110.26	112.99	108.01	108.92	102.44	114.54	107.77	110.97	103.06
108.48	114.24	113.29	103.56	112.61	108.55	111.04	104.79	106.94	113.13	115.09	105.23	106.79	107.49	107.26	108.97	111.21	109.86	105.24	109.74	105.98	110.32	108.47	106.76	110.56	108.57	110.44	104.82	103.69	106.57	104.93	107.61	112.36	106.72	106.82	102.95	111.18	108.54	106.97	109.56	114	106.05	112.7	108.29	103.88	113.37	110.25	106.47	105.26	105.77
99.474	95.719	96.155	100.95	97.879	95.805	95.841	93.557	102.42	99.662	100.32	96.36	105.37	94.908	92.728	91.402	92.128	97.863	97.809	99.224	95.731	95.61	101.54	94.479	95.624	102.2	99.883	94.587	96.159	99.518	96.751	103.69	99.098	98.591	94.63	95.213	94.353	104.34	98.561	97.57	101.59	98.296	101.7	99.094	98.964	98.043	102.3	108.52	95.104	102.12
107.07	107.34	106.49	111.53	110.89	103.72	107.04	105.92	107.54	107.72	115.83	107.37	111.84	106.27	110.26	109.19	111.04	111.3	108.26	103.94	114.71	109.96	109.86	109.92	106.17	111.46	108.78	111.04	112.16	103.62	109.33	108.51	106.57	106.43	107.16	108.78	101.2	111.59	107.6	114.9	108.79	111.16	105.23	108.03	113.07	114.97	108.41	104.39	103.81	107.92
112.03	109.16	108.98	117.05	107.96	108.65	109.42	113.56	112.79	110.29	105.74	106.3	107.36	107.59	105.5	112.61	108.79	101.42	109.44	111.62	100.09	109.49	106.52	111.07	109.71	108.62	117.05	111.07	108.79	110.42	108.06	105.44	117.28	109.13	109.93	112.83	104	102.86	108.39	107.63	111.58	103.58	111.79	111.69	105.07	109.46	109.9	109.9	109.13	106.49
107.31	110.05	114.39	102.81	103.91	106.73	110.31	108.02	115.66	107	112.12	110.26	103.99	109.38	107.76	108.23	106.22	108.72	108.52	107.08	104.89	105.38	106.5	105.5	103.92	108.95	101.42	101.99	112.37	101.89	107.66	104.05	108.04	102.92	110.74	108.69	108.14	100.94	111.61	105.74	110.06	113.58	107.23	102.74	104.06	107.32	100.73	105.51	111.55	109.51
98.469	100.23	100.65	98.038	104.77	93.906	96.443	103.45	105.97	97	101.23	95.318	98.641	100.98	102.06	98.901	100.58	97.808	94.531	99.089	100.95	96.961	96.084	99.724	102.04	95.536	94.571	98.557	101	100.65	95.024	98.663	95.15	94.11	96.621	102.06	103.22	95.076	100.97	100.05	108.24	96.012	95.894	98.719	98.963	95.525	93.52	89.554	105.33	99.061
103.55	106.52	111	110.53	105.28	106.04	109.39	104.71	101.72	105.79	100.5	104.24	102.01	106.46	109.77	104.24	104.83	104.65	104.32	105.1	102.51	108.46	109.21	104.75	106.46	111.07	100.14	104.22	98.064	108.92	101.13	105.53	105.89	108.11	103.76	101.87	100.94	110.16	108.45	111.13	110.33	106.38	113.2	110.27	105.46	104.19	102.38	106.01	105.54	107.13
106.14	106.96	102.18	108.75	107.44	102.41	111.82	109.93	105.01	111	107.24	109.13	103.77	105.83	100.88	107.46	104.94	107.55	107.04	107.08	107.43	102.16	110.04	110.63	107.3	107.32	105.58	105.63	105.59	110.96	109.07	104.46	101.07	108.43	104.62	97.627	105.34	102.98	110.02	106.59	105.5	102.21	106.53	114.49	107.61	109.15	108	106.59	105.23	103.57
94.834	96.594	103.62	98.949	97.077	97.036	103.34	99.456	95.316	105.18	100.22	95.11	98.721	108.29	100.62	96.306	96.504	95.943	99.579	95.387	96.897	99.704	98.482	98.405	96.898	97.767	97.409	99.41	103.27	105.12	98.997	101.47	100.07	98.199	93.101	105.08	96.412	93.789	96.646	99.62	99.279	99.875	98.555	97.585	102.93	100.07	102.56	101.21	99.8	94.482
104.27	105.66	104.05	103.52	105.17	108.63	104.02	108.7	114.26	107.99	102.68	104.36	111.17	110.41	106.89	106.43	104.22	108.59	106.87	101.49	101.99	106.79	103.34	108.36	97.954	102.09	102.4	106.46	97.034	105.11	103.2	109.33	101.44	103.19	105.58	105.55	111.28	107.22	100	105.28	101.95	110.36	107.03	112.09	107.33	106.58	108.38	107.56	110.23	108.79
108.6	110.24	110.31	99.392	108.66	107.16	111.68	111.1	113.83	108.66	114.21	104.91	107.92	116.95	114.2	103.69	110.36	111.22	108.29	115.46	107.71	108.93	108.73	109.64	114.08	110.23	114.15	113.34	105.58	111.11	109.84	114.26	111.45	109.63	111.53	108.24	110.44	111.26	110.49	111.33	106.21	104.98	100.83	108.48	105.97	113.01	105.89	112.04	104.94	104.27
104.86	103.24	101.99	104.33	103.45	106.13	109.07	108.78	103.08	107.52	106.78	109.45	103.32	103.42	99.91	102.24	106.76	104.13	108.75	107.01	105.9	102.2	112.53	108.58	108.5	108.46	109.79	109.4	108.92	96.452	111.74	107.51	103.22	104.24	108.38	107.07	102.82	106.45	107.21	102.73	98.795	108.5	104.46	102.85	101.79	105.73	102.41	99.621	108.11	104.42
100.97	102.68	106.04	112.48	104.71	110.25	108.83	106.76	107.03	107.73	105.34	104.71	108.5	102.63	109.55	110.93	112	106.26	104.43	105.47	108.32	103.79	105.15	101.18	103.09	103.44	109.4	102.41	105.15	106.47	105.71	111.75	108.91	106.53	107.63	106.83	110.15	102.93	109.11	105.79	107.7	101.06	103.89	108.21	102.74	101.64	107.71	108.62	104.79	107.34
99.196	107.8	105.09	110.08	103.45	105.11	110.29	108.73	106.45	103.64	105.72	107.4	107.51	106.01	111.33	110.16	106.99	106.06	106.88	106.7	104.24	100.65	108.06	108.45	108.95	98.583	108.18	104.17	105.57	108.61	112.18	103.14	110.26	107.23	104.17	102.94	110.95	110.28	104.44	111.3	110.74	109.93	103.33	106.25	104.44	105.11	108.99	103.13	110.01	105.95
100.23	106.53	108.22	104.28	107.86	109.49	105.86	109.05	96.442	102.56	106.96	104.72	102.39	107.53	106.83	99.361	107.24	107.29	111.92	107.19	105.79	105.64	106.73	105.48	104.87	107.31	108.77	104.25	105.09	104.97	103.2	104.66	105	109.34	102.6	105.34	103.76	103.53	107.38	109.11	109.02	101.82	100	104.95	96.459	107.57	108.17	109.28	108.31	101.94
101.99	104.94	112.64	111.16	103.61	104.23	105.42	104.19	102.89	106.18	111.38	104.22	108.9	105.92	110.51	108.32	107.53	103.81	109.9	102.94	103.35	109.03	104.44	109.91	110.59	103.6	105.44	100.5	107.73	103.1	102.7	107.68	106.31	111.9	99.781	106.45	111.36	103.29	100.11	105.25	109.23	111.09	104.18	99.383	107.59	106.28	103.86	111.34	100.55	101.86
108.81	103.35	109.04	111.11	112.12	108.96	107.11	100.89	109.76	107.72	108.32	107.35	111.78	107.39	115.49	108.58	113.72	107.26	111.72	112.35	104.66	110.6	103.81	103.7	103.36	103.71	109.37	113.94	107.44	106.51	107.57	109.26	103.42	107.33	105.29	112.98	104.17	108.36	108.24	103.5	109.36	110.17	105.19	111.27	106.79	113.73	110.9	109.3	112.89	103.56
109.39	108.98	104.4	110.12	102.46	111.41	108.45	111.49	111.75	117.28	106.57	108.33	110.19	110.99	100.64	103.03	109.44	107.28	113.46	113.17	107.48	108.75	110.63	110.36	108.12	110.7	111.27	109.22	111.29	104.97	109.11	111.08	108.01	105.17	103.97	111.99	109.61	107.36	111.3	108.48	107.83	105.17	107.29	104.48	108.94	108.07	108.9	108.52	102.46	109.51
96.527	111.92	112.04	101.7	110.4	102.72	104.92	113.56	108.16	107.15	100.68	110.16	105.23	100.59	107.92	104.91	100.89	102.48	110.43	110.73	102.92	104.48	102.04	105.05	104.82	107.52	101.51	105.78	96.044	103.19	106.5	108.11	103.81	106.94	104.81	110.48	101.24	103.92	102.11	111.97	109.3	106.65	103.22	102.66	104.33	109.41	104.27	111.86	99.899	107.32
108.11	113.06	112.28	113.13	111.23	108.44	112.32	111.59	106.44	110.85	105.93	112.02	115.03	109.38	110.94	112.05	108.48	105.07	108.62	111.58	105.77	105.03	107.81	113.12	112.05	110.39	107.21	110.41	105.61	104.49	109.47	99.653	105.73	109.64	108.9	107.06	107.28	109.19	107.36	99.077	111.44	105.27	111.53	110.61	108.84	102.76	117.09	106.07	104.53	107.91
113.83	115.91	105.78	107.09	100.87	106.35	102.13	105.72	101.85	105.18	105.89	106.8	104.36	104.67	103.6	106.39	108.97	107	104.59	97.716	108.68	108.29	108.74	107.42	109.05	104.55	105.98	108.81	111.07	106.57	104.01	102.35	101.51	111.35	102.19	101.46	98.589	103.51	109.11	105.04	106.36	108.37	105.54	105.31	103.66	104.54	103.94	105.61	101.87	107.43
107.37	102.91	113.86	112.22	113.44	103.52	114.65	106.36	110.21	104.14	108.13	110.62	106.35	108.74	107.95	111.21	107.86	107.92	103.76	107.33	110.33	112.13	111.72	112.1	103.35	106.33	106.96	114.23	105.55	112.25	107.07	109.27	109.8	108.63	105.96	105.09	109.17	99.576	116.57	107.73	107.27	107.19	104.77	101.4	110.44	110.73	106.59	112.56	111.71	115.35
111.24	105.51	104.02	112.99	106.07	107.62	102.39	105.16	109.8	108.43	104.14	106.34	104.48	98.735	106.33	103.48	102.63	106.83	106.13	111.31	110.33	105.6	105.76	105.07	109.14	112.73	104.42	100.28	105.51	116.73	103.74	108.03	102.79	104.22	105.97	101.16	108.33	109.09	103.65	108.38	101.77	106.92	108.67	108.36	108	99.347	102.34	101.89	105.27	103.27
95.82	100.36	96.233	100.49	97.089	99.708	98.592	99.996	96.004	98.923	94.158	100.27	95.064	97.562	92.932	98.498	104.63	102.65	98.24	97.704	98.166	96.643	96.201	95.31	102.07	101.41	96.373	99.27	101.04	95.448	96.8	97.751	92.263	100.19	102.93	102.67	100.59	103.99	96.447	93.952	99.296	102.35	107.65	94.397	91.425	97.15	96.299	95.146	104.43	98.15
100.24	100.2	98.943	100.46	95.182	99.963	101.8	97.073	102.02	103.95	99.769	92.629	94.42	98.487	96.757	98.888	102.06	91.676	100.1	92.271	97.53	99.994	103.09	98.735	91.319	95.792	98.841	102.92	100.89	94.551	100.03	99.084	101.43	97.868	100.29	99.304	99.04	97.728	100.03	99.419	101.73	95.41	103.08	100.55	95.447	95.24	92.831	102.65	100.47	96.896
103.24	100.82	103.54	108.72	99.519	105.65	104.35	109.66	103.26	109.21	111.25	108.68	113.49	105.55	106.37	103.09	110.07	110.4	104.78	108.5	99.307	101.64	105.84	97.676	102.19	108.43	103.36	100.98	110.21	109.29	102.33	97.45	106.92	106.47	108.87	107.41	105.11	105.2	101.42	106.5	107.22	107.34	108.65	108.67	102.81	109.82	108.45	107.67	104.53	106.62
108.09	103.43	102.7	108.21	101.11	107.97	105.2	98.731	101.73	109.79	105.58	103.35	101.99	105.17	109.35	105.83	104.34	100.15	104.27	105.8	105.26	103.97	100.48	109.36	107.87	103.29	104.26	108	100.19	108.14	111.04	101.21	108.09	99.923	103.85	104.74	108.68	103.46	101.12	107.58	104.71	105.66	103.38	111.3	104.28	104.6	104.74	99.636	103.42	104.65
97.954	99.537	100.99	99.086	99.129	100.05	103.03	102.86	101.6	100.36	102.29	95.917	98.098	98.354	91.067	102.55	100.77	95.853	99.118	96.449	103.06	101.76	100.5	98.829	99.023	100.87	105.31	102.62	94.42	99.905	101.93	91.583	98.802	106.76	105.36	104.99	96.93	101.09	98.007	98.279	93.599	99.2	99.676	95.514	95.824	101.98	100.65	98.234	102.86	100.93
101.36	101.24	103.11	101.88	94.839	102.61	97.372	92.873	102.93	105.1	96.942	100.74	98.502	98.181	100.09	97.75	98.983	99.252	101.58	97.417	93.67	91.968	105.98	105.56	97.743	95.367	101.17	93.834	102.13	95.88	97.466	102.67	99.001	97.962	100.87	105.33	93.391	100.6	100.82	96.971	98.275	99.62	98.53	99.405	93.69	103.86	97.504	94.817	98.283	98.827
107.38	104.16	102.51	101.56	104.13	106.97	105.65	103.67	104.55	105.08	106.6	103.88	104.92	105.52	106.03	100.75	109.93	111.01	101.83	110.82	104.85	104.01	106.58	106.08	106.17	99.639	111.81	106.88	107.87	108.91	110.95	107.38	107.95	108.02	105	104.69	110	106.68	108.66	110.42	103.93	109.9	110.16	104.96	110.14	105.48	102.3	103.84	108.4	111.92
109.48	102.89	110.59	109.54	106.04	107.28	109.47	107.27	100.86	104.22	105.68	107.18	100.06	96.796	105.46	106.48	112.22	102.86	106.65	108.14	104.74	105.9	109.26	105.99	105.35	104.51	105.25	100.9	101.62	90.63	107.08	103.9	105.53	108.51	105.1	107.84	109.4	107.33	104.28	105.23	110.57	100.31	103.69	107.66	103.35	106.63	104.22	101.75	104.36	107.56
108.03	101.15	109.19	107.64	101.89	102.15	102.06	108.59	104.41	102.06	103.55	104.42	104.28	109.52	109.83	109.19	109.55	108.28	111.12	105.35	105.42	103.05	108.86	106.45	102.7	109.17	103.55	112.99	104.36	101.64	110.63	109.44	108.83	103.78	103.53	102.89	99.725	103.75	104.73	104.86	105.88	101.11	108.15	106.93	105.68	101.83	104.23	101.07	106.61	106.66
109.89	107.83	106.34	102.39	107.6	110.63	102.68	107.75	104.15	112.66	112.91	109.3	105.61	108.79	107.08	106.62	109.34	107.16	107.58	107.5	103.99	102.5	102.53	111.2	108.45	105.89	103.44	108.14	111.8	107.67	106.59	107.28	104.89	109.49	108.1	108.29	102.76	106.27	112.28	107.38	108.57	106.86	110.06	108.52	103.22	105.79	102.19	109.12	105.11	102.76
105.38	104.6	105.2	107.79	110.35	102.99	108.33	96.391	105.94	98.989	110.71	102.85	103.72	111.76	107.33	100.8	105.41	109.5	107.7	108.7	110.16	106.35	106.22	101.59	102.08	104.52	106.89	104.2	105.74	105.71	102.25	103.15	99.773	103.2	115.35	104.05	102.32	106.57	111.25	113.23	105.91	108.98	106.83	104.52	105.28	116	111.68	109.64	106.67	103.56
106.25	107.11	107.48	109.69	104.39	104.03	109.55	103.08	100.45	103.81	107.94	104.02	106.34	108.36	108.52	107.22	101.86	100.75	100.81	104.38	110.25	105.71	106.53	100.72	108.24	109.28	109.3	106.42	102.54	102.24	106.82	101.45	109.83	108.97	101.09	108.73	107.7	108.56	102.55	109.81	106.24	106.17	105.88	105.42	104.67	106.8	108.99	104.21	104.73	101.18
110.21	109.08	106.82	103.82	101.45	105.74	103.23	106.12	108.33	94.929	104.26	107.78	109.44	108.81	103.57	99.8	107.03	106.2	104.63	109.53	110.17	107.23	108.82	103.56	103.07	115.48	101.66	103.94	108.62	113.17	107.34	110.46	106.2	101.61	105.22	105.81	94.179	107.59	98.255	108.65	108.64	105.97	108.21	108.43	102.92	107.45	108.14	110.58	108.98	106.65
98.431	99.708	102.47	92.155	101.7	96.03	96.416	105.87	101.08	98.538	97.278	103.17	91.116	99.543	97.899	93.39	95.508	103.06	102.89	92.036	100.62	94.38	106.59	100.37	102.74	106.33	97.309	91.751	102.83	90.785	103.67	103.55	98.957	99.434	102.13	94.789	94.66	99.315	96.594	95.94	100.41	95.763	103.68	89.73	99.039	97.252	96.997	93.603	95.852	92.943
104.71	112.5	102.53	105.61	101.28	106.22	104.47	99.045	106.96	98.959	106.88	102.16	111.05	103.18	103.05	105.75	103.21	101.91	107.12	109.31	100.62	106	111.08	101.23	109.43	109.18	106.32	105.55	104.77	104.89	111.51	104.76	103.9	100.18	110.87	107.09	100.81	108.23	113.6	104.46	103.99	106.78	109.44	104.94	100.71	111.14	104.4	104.26	108.88	109.8
108.82	105.27	106.47	107.68	105.62	105.39	107.77	104.61	100.62	101.97	109.62	105.36	101.65	109.3	111.45	100.27	99.829	110.15	108.71	107.13	111.51	108.81	111.93	108.86	111.4	102.02	109.85	102.66	109.83	112.45	117.78	104.85	105.19	104.51	109.45	104.43	114.76	114.2	108.27	103.55	108.12	104.08	107.95	108.93	105.1	106.84	108.49	106.68	103.22	111.11
114.51	110.2	114.91	118.32	111.49	112.7	116.52	111.84	115.14	112.53	114.22	106.72	112.79	109.99	113.27	109.89	113.27	110.53	103.56	104.54	107.32	110.38	112.11	108.91	107.76	109.98	111.58	109.15	105.72	113.85	113.02	111.76	115.65	109.25	110.38	112.06	113.14	112.55	106.58	103.11	112.02	111.98	107.38	112.99	103.48	106.32	105	107.29	106.53	113.47
105.42	104.08	95.398	102.35	96.999	94.289	95.12	102.74	100.84	99.623	94.24	99.88	91.15	103.86	93.564	106.23	103.49	98.4	95.296	105.11	97.504	99.966	107.12	95.743	99.63	95.45	98.416	100.92	99.495	101.8	95.018	98.768	98.667	106.36	95.449	96.062	100.32	98.775	100.03	95.81	99.686	96.424	97.221	99.766	85.087	97.686	100.34	92.437	94.613	103.19
102.62	108.85	106.27	112.9	105.75	112.79	108.85	110.62	113.45	107.9	110.11	108.55	112.2	106.38	111.24	107.9	105.92	106.75	116.23	108.75	100.67	106.61	102.4	103.63	106.02	112.65	102.47	106.75	111.41	105.41	105.23	106.07	107.99	110.6	112.26	107.93	109.26	106.02	106.11	107.24	102.72	104.76	107.86	104.25	105.38	106.21	107.59	109	107.09	111.46
105.93	110.96	109.23	109.88	109.13	109.57	108.02	112.56	108.6	107.01	106.76	108.2	110.13	100.87	107.07	110.02	108.67	107.97	115.54	105.05	109.33	110.14	111.07	104.85	107.06	111.01	104.47	110.44	104.76	108.45	107.63	109.75	108.85	109.28	116.25	108.34	106.27	110.58	113.11	106.76	102.47	102.43	102.66	108.2	112.01	117.51	109.42	104.45	114.85	102.84
106.08	108.53	105.2	107.94	109.57	106.28	103.95	108.64	111.37	111.01	109.37	104.7	112.15	100.28	107.14	107.82	103.47	107.26	114.38	109.5	106.02	105.83	104.77	109.88	101.91	111.47	106.87	106.74	109.97	107.92	103.09	107.03	103.91	107.5	110.71	107.55	113.05	113.92	103.97	99.423	111.59	111.16	113.47	108.16	103.98	115.85	114.77	110.15	105.79	100.36
98.269	98.964	100.03	95.425	94.234	102.27	95.605	98.046	101.69	95.893	99.299	102.42	97.947	98.978	103.28	100.85	96.173	95.938	104.59	93.204	93.625	100.27	99.249	93.702	98.494	101.53	97.849	98.053	98.792	99.568	101.52	95.57	100.78	93.187	93.023	93.941	103.93	96.272	101.34	100.79	99.982	96.308	99.376	98.454	95.95	91.458	102.78	91.772	102.96	95.577
107.83	106.01	106.37	108.9	107.25	100.78	101.74	108.92	106.63	110.45	104.98	105.4	104.82	107.3	108.24	106.3	101.17	106.98	104.51	107.8	109.2	105.85	108.57	111.52	103.07	107.68	108.7	104.71	103.44	103.67	104.57	99.845	108.69	109.44	106.76	104.6	101.14	106.32	109.17	108.78	104.4	103.95	103.15	99.337	106.02	105.06	109.11	109.08	105.03	109.4
101.93	101.47	100.54	93.13	98.077	100.63	93.837	103.5	104.14	97.975	98.012	95.665	99.523	94.364	104.59	98.551	98.89	96.645	94.615	97.099	99.332	99.906	96.626	99.081	100.17	98.723	100.12	105.02	99.927	93.626	102.48	97.205	100.33	99.472	95.227	98.363	94.821	100.06	97.69	95.28	97.439	100.98	101.43	103.24	94.165	100.45	96.097	100.02	94.222	99.332
107.49	101.21	113.56	97.207	106.65	103.43	106.96	104.52	104.62	103.72	105.05	110.19	107.24	100.36	111.03	105.64	107.13	105.71	103.07	109.19	106.42	102.86	104.51	101.1	109.9	104.15	107.01	101.24	104.29	111.42	110.05	108.91	105.59	110.87	99.986	106.43	103.67	104.89	108.27	105.57	113.37	110.86	107.84	106.64	106.69	104.4	106.56	107.54	109.98	106.48
111.82	110.16	107.97	108.95	115.88	109.48	107.68	106.51	108.01	105.65	104.8	108.04	98.94	105.46	114.32	112.75	107.01	108.04	107.93	111.09	110.61	105.71	104.49	105.81	106.1	110.68	105.59	98.924	98.456	104.62	108.49	110.62	115.34	106.85	108.25	107.35	108.77	104.03	114.99	114.11	107.83	109.35	106.24	105.76	108.3	105.84	111.37	109.43	115.31	106.72
104.67	104.68	108.08	105.22	110.98	106.18	108.4	111.99	100.24	97.535	109.11	106.41	113.03	105.57	104.8	108.44	109.46	109.97	106.31	95.23	109.71	109.79	102.52	104.71	110.31	103.97	109.82	105.49	101.63	103.99	103.28	111.48	111.44	107.43	106.24	103.68	104.14	106.3	107.86	104.97	106.21	103.92	100.9	107.76	104.36	107.79	105.45	102.03	107.21	104.97
104.34	97.212	110.93	102.53	107.86	101.86	108.88	100.1	112.98	102.92	109.82	104.77	105.19	107.81	106.27	103.61	105.43	102.31	101.92	110.52	103.11	104.68	103.82	110.91	104.85	107.17	111.92	100.47	108.33	100.44	104.18	106.54	105.19	106.21	108.03	111.41	107.95	100.78	103.63	103.61	108.02	108.34	105.24	108.06	110.25	112.76	109.12	109.06	105.88	102.73
102.46	105.24	105.41	105.5	106.63	104.16	98.43	104.46	102.58	108.77	108.79	103.84	104.42	109.24	108.75	110.79	106.07	109.33	102.52	108.06	107.15	107.07	104.17	109.97	103.97	102.79	105.48	99.722	109.4	100.39	103.58	101.51	107.4	108.96	107.93	106.71	105.77	104.69	107.67	108.88	108.8	111.15	104.25	102.81	106.09	106.29	105.68	103.87	94.59	106.44
109.5	104.97	104.63	107.97	106.19	103.87	109.54	108.7	109.37	103.11	104.68	106.2	107.98	107.33	108.84	105.98	109.36	105.81	106.09	107.37	103.75	112.65	105.72	110.33	109.82	110.09	110.06	108.88	103.48	109.34	105.84	109.78	105.7	108.79	105.88	102.58	113.6	101.72	103.63	107.79	107.15	109.21	106.12	104.11	111.41	101.76	104.34	112.88	101.4	99.805
109.31	103.69	108.19	107.79	102.94	103.04	100.26	103.66	109.88	106.73	105.31	112.45	105.22	101.98	105.88	100.26	107.29	101.26	112.14	97	100.45	110.06	104.32	103.76	97.322	104.58	107.63	102.36	107.49	106.93	108.99	108.17	103.93	102.81	107.65	105.78	100.62	106.44	105.49	102.45	108.8	109.28	108.26	104.74	106.52	113.82	103.27	103.79	103.83	112.34
94.588	95.368	99.216	103.9	103.9	101.96	106.88	97.207	99.155	102.48	103.38	97.403	99.393	99.855	98.076	102.07	100.55	95.815	102.11	98.672	97.856	100.47	93.698	96.329	107.59	99.223	101.35	105.3	100.95	104.39	99.336	104.08	109.42	102.01	103.92	95.947	102.45	101.67	106.99	100.07	97.964	101.64	101.28	105.11	103.28	101.73	100.3	100.58	102.65	104.04
104.07	109.72	109.07	99.13	105.03	105.7	105.39	104.32	99.807	102.24	109.66	109.19	105.18	104.41	106.46	98.684	106.88	106.99	109.06	107.82	104.06	97.923	104.15	104.01	109.87	103.29	104.51	104.25	110.79	103.78	101.39	109.42	106.41	105.65	97.938	104.24	108.97	106.07	111.05	104.36	108.19	102.56	100.74	104.88	104.37	102.69	101.97	102.66	106.58	107.73
97.565	104.68	107.95	101.73	101.25	101.9	104.04	102.45	100.16	110.16	99.968	103.68	100.77	104.88	105.21	100.16	96.184	108.14	95.221	99.925	97.081	99.502	105.36	105.12	101.81	101.9	103.53	103.35	100.78	104.11	102.84	101.71	105.02	100.15	101.3	102.21	99.023	108.46	100.98	95.127	99.004	102.81	103.65	98.954	102.13	101.41	103.9	107.1	100.54	104.82
102.39	108.67	108.3	99.625	95.519	98.262	100.54	111.26	103.51	106.44	99.947	107.02	104.09	106.96	104.23	102.85	98.112	101.19	105.01	103.25	107.61	102.79	102.87	99.365	100.72	103.19	104.67	102.61	99.517	99.603	99.265	107.46	105.65	104.88	107.43	104.02	112.6	103.37	99.43	101.5	101.91	99.937	105.4	102.48	105.84	99.806	106.36	102.63	107.72	101.78
107.15	103.22	106.97	111.02	104.68	104.5	106.85	106.48	103.81	105.78	110.21	106.22	107.74	112.15	102.17	106.28	104.05	109.57	106.64	108.08	102.88	106.63	105.4	107.4	105.74	100.17	113.46	109.75	108.13	106.2	106.52	100.19	103.33	106.74	104.18	103.69	109.57	106.38	107.61	105.79	106.4	106.65	116.38	104.27	111.14	105.19	106.24	100.8	109.23	109.64
101.21	101.63	98.717	89.263	93.586	98.774	103	97.574	93.232	94.009	93.807	97.31	95.385	102.53	94.317	105.08	103.39	99.009	95.784	99.313	100.61	96.869	100.73	93.324	95.34	99.357	102.17	96.604	96.172	94.834	99.687	100.11	96.069	95.64	103.99	103.48	101.48	101.79	101.67	101.11	100.35	99.688	95.763	98.75	96.472	99.769	96.983	95.83	101.26	97.746
106.97	108.14	102.59	109.24	106.74	107.53	107.15	106.93	108.79	104.67	110.88	105.85	114.76	108.09	110.1	103.18	103	113.74	110.21	108.64	104.41	109.15	106.12	109.34	110.21	110.48	107.74	110.11	107.11	101.29	105.92	110.46	110.45	113.26	106.71	106.64	105.48	108.25	102.98	111.5	105.38	104.08	108.44	109.57	106.44	108.24	104.87	107.69	111.42	100.52
95.06	101.84	97.702	98.303	104.01	102.8	103.8	106.2	107.51	95.676	96.795	97.968	100.07	100.41	100.12	105.52	99.187	100.34	96.446	103.59	95.67	101.11	104.08	104.12	103.45	98.875	95.035	100.48	99.633	99.381	102.47	100.47	102.97	105.97	103.5	98.189	94.948	98.869	100.83	94.895	103.56	103.12	107.28	98.082	97.33	98.509	98.866	92.856	99.284	94.906
104.72	103.24	101.32	112.07	108.39	108.2	109.8	103.88	105.83	111.67	105.32	104.53	111.94	101.26	108.66	106.71	100.5	110.27	102.66	103.62	107.69	109.38	106.79	103.58	112.06	106.98	107.29	108.31	106.27	99.164	105.26	100.71	102.68	109.92	107.96	107.28	101.37	106.71	103.95	101.36	111.55	100.48	103.05	104.6	100.51	107.87	114.53	105.89	108.96	107.52
107.09	101.21	106.84	106.02	106.56	104.59	109.84	107.82	105.27	107.72	110.1	107.48	105.42	103.74	102.06	109.09	105.95	109.2	102.65	106.18	108.54	109.65	103.31	109.1	98.774	106.1	108.32	108.69	105.9	105.76	105.12	105.03	106.48	106.18	105.35	109.29	105.27	100.66	110.63	101.25	101.26	105.49	105.17	107.95	105.34	105.2	107.22	99.261	106.72	111.52
95.431	100.52	94.447	94.256	98.781	97.374	92.183	101.85	99.788	90.535	101.08	95.67	99.404	100.72	88.678	94.79	99.72	96.914	94.933	97.859	106.58	95.41	100.7	97.228	99.359	98.649	97.072	95.393	101.34	97.701	98.95	100.87	100.42	98.753	101.18	96.111	95.499	98.438	95.893	100.03	98.842	105.49	94.8	102.44	97.538	95.299	100.97	95.183	95.724	101.76
97.696	96.895	99.82	94.146	98.833	102.31	93.607	99.787	103.74	102.42	103.62	100.01	97.282	96.702	99.449	99.263	98.558	94.808	94.489	97.366	101.54	97.767	98.265	101.05	93.784	92.989	102.8	95.143	103.2	99.1	99.099	93.593	102.16	95.575	97.974	95.435	101.7	91.103	94.643	98.065	98.943	101.43	99.485	96.726	102.42	99.602	95.949	96.022	93.281	94.514
106.32	106.15	107.74	104.08	105.16	107.66	105.99	113.51	108.83	104.01	106.68	110	106.73	104.2	102.29	108.71	110.84	108.35	105.75	101.04	106	105.11	103.44	106.32	98.337	103.04	110.58	104.56	105.57	106.51	100.97	98.078	102.75	105.29	106.97	108.47	104.13	107.37	111.81	107.85	104.86	111.55	100.94	107.67	105.09	108.06	109.13	106.05	102.43	103.77
102.6	98.658	110.23	107.94	104.31	98.151	102.25	103.53	106.97	110.36	108.52	103.56	110.97	105.35	107.01	105.85	110.65	102.6	101.84	101.4	113.25	101.79	100.1	102.1	101.01	102.98	106.59	100.93	102.52	102.57	106.46	107.83	104.58	103.19	105.82	107.69	108.62	105.89	102.24	104.4	115.45	107.89	101.98	107.71	109.6	105.82	104.49	101.53	101.36	109.14
109.39	109.13	103.96	101.5	106.2	107.24	106.62	106.55	104.03	110.92	104.88	110.96	109.52	102.48	107.61	107.83	104.88	103.66	104.99	108.29	102.2	106.31	102.5	109.73	98.313	101.56	99.348	109.36	107.13	107.53	107.33	99.287	106.52	104.61	108.61	109.07	110.42	106.31	101.68	110.55	101.39	110.15	105.27	102.59	103.29	106.48	104.61	109.26	100.06	110.18
111.58	109.27	107.24	106.41	108.58	109.13	107.2	108.75	105.87	102.43	105.97	105.59	108.87	108.17	106.64	105.35	107.42	106.95	109.55	113.56	112.6	109.24	105.94	109.53	107.07	109.35	102.6	105.71	108.77	106.62	106.61	103.79	105.59	110.91	108.17	108.26	108.53	108.99	108.4	106.53	113.93	110.19	108.17	110.22	115.49	112.9	114.96	110.15	112.15	115.72
108.62	107.54	106.64	106.95	107.94	109.98	108.49	102.97	103.73	106.35	100.02	104.21	102.77	106.59	106.63	108.68	111.12	111.15	107.23	108.05	108.73	109.2	102.63	106.4	108.36	101.02	102.71	110.03	99.613	104.98	103.41	104.95	110.51	108.87	108.17	106.36	106.07	105.82	104.04	101.36	105.92	104.33	109.22	107.34	101.87	106.24	107.18	106.45	102.57	104.56
105.56	108.4	104.85	103.47	107.46	107.59	102.52	105.27	103.41	107.49	104.3	104.24	110.45	105.78	107.99	107.04	105.79	93.421	102.38	108.47	106.14	111.5	104.16	106.31	108.48	98.863	104.2	107.76	106.08	108.77	110.82	105.33	104.96	104.62	110.53	100.93	108.55	107.29	103.9	106.07	104.67	102.81	102.43	100.47	105.34	103.61	107.48	97.549	107.75	105.32
104.97	102.89	108.21	111.7	107.22	98.213	109.76	104.18	110.89	105.64	108.3	102.35	107.32	108.4	110.8	107.94	101.41	110.92	104.89	106.16	112.09	108.62	104.71	110.48	112.74	105.37	108.23	101.94	104.46	105.22	101.64	108.57	108.02	104.52	110.54	102.5	109.09	109.07	105.92	111.17	114.07	108.08	109.23	107.02	113.1	111.44	115.77	109.73	107.11	105.87
112.04	100.12	107.65	105.55	108.72	107.39	106.67	105.57	114.23	107.82	115.79	106.32	109.91	111.89	101.76	108.19	111.67	102.75	113.36	106.46	108.68	107.28	104.6	105.72	106.92	106.48	110.66	104.16	108.25	114.3	110.84	109.04	110.6	106.79	102.44	108.79	107.75	111.17	101.66	105.46	110.2	108.72	103.53	111.1	107.86	102.21	105.5	106.62	105.4	109.5
98.033	90.985	94.331	92.665	91.32	100.58	97.943	101.77	97.857	101.11	95.698	99.997	88.048	97.111	99.152	103.51	94.078	96.415	97.982	97.44	99.486	97.29	99.393	98.448	89.04	94.91	99.828	97.132	101.38	92.344	95.879	101.86	92.797	98.474	103.88	101.75	101.17	98.777	98.155	94.385	93.128	103.59	99.135	99.984	100.09	98.424	100.24	94.422	98.617	96.262
103.56	101.44	103.97	99.46	98.181	96.58	97.399	99.521	95.226	103.44	99.192	98.706	105.28	99.275	103.34	98.455	102.23	104.01	101.1	99.03	103.49	95.635	102.4	96.49	94.187	92.663	106.42	104.98	102.33	105.56	95.765	107.2	101.99	102	101.49	101.79	101.94	105.39	96.485	103.33	98.993	94.753	101.34	94.567	97.409	101.32	108.7	101.99	99.134	102.64
107.62	102.66	108.02	106.79	108.31	107.32	112.93	105.85	111.53	100.99	111.7	106.44	111.02	110.87	104.64	107.35	109.11	110.01	103.83	105.53	105.09	111.07	104.94	106.36	105.53	105.77	109.34	103.17	108.54	114.19	104.78	104.22	111.52	109.62	109.29	108.26	110.77	106.16	110.82	109.25	108.83	111.49	112.05	106.01	103.57	101.95	104.75	112.33	107.99	103.14
109.81	109.48	106.22	103.31	104.59	108.59	106.34	103.42	108.12	109.75	103.53	100.75	106.74	102.13	106.19	112.92	103.13	108.01	102.93	111	106.25	107.39	109.3	107.01	99.348	111.3	111.34	107.72	103.86	103.35	108.69	110.53	110.03	105.16	105.59	108.73	107.9	104.66	111.02	101.55	112.25	107.42	104.23	108.87	106.71	108.87	108.86	112.16	105.58	108.64
108.52	103.94	115.62	113.09	108.31	106.61	108.09	110.59	106	108.19	111.2	111.01	108.49	111.28	109.03	108.65	102.67	109.81	107.37	102.65	106.65	104.07	112.42	109.23	110.29	109.85	108.46	105.51	107.59	112.15	104.8	105.66	100.74	109.91	109.86	100.76	101.23	105.21	104.3	104.43	104.29	106.15	111.24	105.42	105.41	110.26	107.67	108.8	109.45	102.14
105.94	102.7	106.49	110.42	106.54	106.56	111.27	107.64	99.869	108.5	114.58	109.96	102.59	109.95	114.34	106.64	111.64	105.36	108.7	110.44	101.3	101.42	111.61	109.08	106.35	109.18	109.4	108.44	108.42	105.39	107.77	105.23	113.06	109.75	107.33	108.64	104.71	109.19	109.91	100.55	110.16	109.36	106.68	110.77	117.24	112.71	108.2	111	104.46	107.36
116.94	109.37	109.3	110.02	109.2	106.62	104.93	108.85	114.03	109.04	109.78	106.1	106.87	109.97	109.45	108.73	108.98	111.66	112.13	109.42	109.64	112.91	109.54	106.24	113.58	107.29	113.63	106.54	111.25	104.6	109.58	105.34	109.2	114.55	109.22	108.76	112.94	104.7	112.48	110.37	112.58	107.83	114.97	107.35	107.79	113.84	114.06	106.21	106.22	107.72
105.18	103.35	103.52	102.72	101.2	107.52	107.7	110	104.51	108.84	110.43	104.43	101.35	101.63	104.28	106.01	103.24	98.524	109.53	103.16	101.81	97.431	112.95	101.26	109.47	112.82	112.72	102.15	109.21	113.27	107.26	103.39	111.42	110.69	107.96	105.81	108.98	106.32	109.48	100.03	107.62	108.38	105.4	107.9	104.97	105.03	100.69	104.22	104.02	103.74
106.92	107.49	101.51	107.7	102.69	106.96	111.79	116.15	110.71	104.35	104.34	110.15	97.393	107.16	105.03	111.95	104.91	108.62	103.97	106.61	107.72	108.6	110.31	109.43	107.93	105.55	104.91	107.89	109.34	107.54	102.54	106.62	110.65	106.25	107.42	107.57	106.08	102.95	106.63	103.61	101.89	102.85	100.83	108.21	109.4	97.904	109.19	103.06	104.53	107.48
103.67	105.41	111.44	113.38	107.56	109.4	109.3	105.98	103.5	107.68	111.34	107.3	110.17	109.32	105.74	108.72	106.61	107.55	102.62	102.5	103.98	104.47	105.05	103.11	105.01	105.17	106.6	107.77	105.32	104.26	99.736	103.01	108.15	113.68	108.4	108.33	103.37	109.47	108.34	106.59	101.69	106.25	106.91	106.07	106.8	101.07	111.85	108.22	101.59	101.46
114.62	103.03	102.46	100.4	106.03	107.64	106.64	110.46	105.49	106.12	111.7	112.77	105	102.79	104.85	102.31	105.24	116.48	110.29	104.19	108.4	111.02	110.53	111.88	105.81	115.58	98.533	110.07	109.99	104.45	114.98	112.4	117.3	101.79	102.1	109.03	110.08	110.9	106.55	110.39	106.83	106.96	107.74	108.66	107.07	104.61	112.92	106.06	107.73	108.21
104.21	97.144	97.798	96.965	95.844	100.27	96.226	101.34	95.329	97.506	96.707	95.824	100.36	101.27	92.369	96.467	96.685	99.8	97.474	97.183	104.85	97.292	96.907	96.674	97.246	100.93	99.644	102.92	96.332	99.89	101.62	96.471	105.27	94.942	101.31	102.02	100.95	101.89	106.01	101.09	98.369	96.46	106.46	98.095	95.968	96.66	95.789	89.011	94.652	101.3
110.3	104.3	107.54	104.92	109.59	106.94	110.58	107.02	108.08	110.01	110.66	102.87	113.9	110.77	106.65	107.01	112.81	108.75	103.41	98.257	104.6	102.24	107.98	107	104.99	110.26	111.98	105.61	104.8	107.37	104.09	112.57	102.38	108.95	106.23	111.21	105.44	105.22	109.39	107.15	112.3	109.48	104.62	107.43	107.25	105.32	110.33	110.37	108.43	108.81
108.96	104.74	112.55	111.6	109.84	100.21	104.5	108.35	110.59	106.85	102.26	104.35	107.8	110.04	108.69	113.17	111.89	107.34	106.88	109.33	107.03	104.17	108.25	105.69	108.72	108.09	116.76	110.69	109.25	113.52	105.54	106.13	105.11	105.19	110	108.71	109.07	106.3	108.99	101.96	107.61	105.46	104.95	113.61	106.79	116.66	109.11	105.09	107.94	106.34
107.23	101.58	106.33	103.53	105.35	104.86	103.09	100.84	105.02	106.89	104.81	107.51	109	108.06	100.12	103.07	105.61	106.19	104.52	107.9	107.74	107.6	103.99	104.59	105.91	101.56	106.57	106.66	107.06	101.51	104.49	111.23	103.12	106.87	103.92	104.63	105.93	111.92	107.51	101.82	108.2	103.56	100.95	100.93	100.9	109.26	100.79	99.842	108.77	102.05
103.14	105.15	110.97	105.72	104.68	100.37	104.25	100.55	108.71	100.94	103.79	111.4	103.73	105.11	108.95	98.688	108.22	108.3	99.84	111.73	107.9	106.85	104.91	104.71	103.16	109.98	101.18	102.44	104.32	106.06	101.16	109.86	109.64	106.59	101.46	104.69	106.03	105.04	112.25	111.13	112.69	100.83	106.52	103.76	104.4	100.06	100.12	107.61	105.48	109.58
106.15	107.67	107.9	109.01	104.39	110.69	111.05	113.31	112.26	105.04	102.65	102.49	105.29	104.48	104.23	109.76	108.13	111.8	105.63	103.64	110.74	104.99	103.24	115.36	102.91	111.31	109.24	112.37	106.49	105.05	103.98	110.9	104.81	109.23	109.42	105.49	106.85	110.07	114.76	107.7	105.82	102.5	109.58	102.99	105.14	109.64	111.27	107.46	104.8	104.24
103.83	103.62	115.91	110.17	114.46	107.06	107.8	102.5	112.77	106.47	107.12	110.56	107.17	107.28	109.7	102.92	108.51	109.18	112.85	105.19	108.86	101.72	108.17	109.02	108.66	108.55	101.42	104.6	105.3	106.75	105.86	105.59	109.22	104.45	105.65	104.61	106.1	111.77	105.05	101.77	105.99	105.1	110.29	104.27	108.8	106.18	108.18	104.64	106.11	109.33
106.62	106.93	114.46	110.53	111.04	111.83	101.29	111.13	106.71	110.4	108.74	109.83	111.94	106.64	111.75	108.61	110.73	112.25	109.82	107.2	111.55	110.26	115.56	109.57	109.28	107.21	111.75	118.38	105.93	112.81	109.99	106.63	112.63	114.09	113.46	106.23	108.08	111.29	112.62	109.53	114.91	107.75	109.43	110.82	107.54	115.66	106.28	119.07	109.67	108.47
103.44	103.36	111.5	107.67	105.83	106.49	110	106.3	108.57	101.96	106.26	104.99	106.4	102.13	104.67	107.12	107.59	106.37	104.77	104.16	108.99	105.67	103.17	107.13	109.03	107.62	102.73	99.747	105.92	102.19	99.002	108.12	105.22	101.53	107.95	106.17	107.07	107.42	101.28	104.15	105.48	109.57	107	106.19	104.44	107.27	100.35	107.41	109.37	102.01
101.25	94.158	101.15	97.248	97.435	100.49	97.704	103.05	98.088	102.15	100.45	102.05	94.16	101.25	103.7	102.13	101.34	97.667	101.09	104.25	96.143	107.82	100.64	98.787	99.718	98.153	97.588	96.736	95.389	95.695	102.68	104.66	100.91	102.87	98.261	97.979	101.59	103.62	99.099	93.142	94.314	103.28	100.85	103.44	94.384	102.23	101.27	96.856	105.29	99.847
102.66	108.49	105.72	108.63	108.78	109.31	106	102.69	108.93	104.95	110.61	108.97	108.81	107.57	106.68	104.06	111.9	103.63	111.02	115.46	112.64	108.6	103.05	105.57	102.74	110.66	111.87	110.18	110.17	109.05	108.87	104.61	107.36	110.87	107.19	110.19	112.09	110.42	106.3	103.13	104.4	105.24	104.36	110.08	111.34	105.8	110.94	107.54	103.38	105.02
[truncated: 250 more rows]
[truncated: 150 more columns]
