# Supplementary material for: Genetic dissection of main and epistatic effects of QTL based on augmented triple test cross design
Source: PLoS One. 2017 Dec 14;12(12):e0189054. doi: 10.1371/journal.pone.0189054 (PMC5730204; doi:10.1371/journal.pone.0189054)
Supplement: S10 Supporting Information — (ZIP) [file pone.0189054.s010.zip › z6_1400_0.2_5.csv]

116.46	110.5	107.96	107.11	110.95	114.11	110.15	112.28	121.22	106.46	108.99	118.1	104.33	106.34	107.13	105.55	111.79	109.62	109.44	112.15	114.36	116.08	114.13	116.73	108.01	103	117.47	103.23	113.39	101.51	111.06	110.17	103.44	114.97	110.87	107.33	110.03	110.35	109.47	109.82	103.84	109.93	108.71	113.07	122.7	116.45	116.1	114.5	104.02	107.52
99.925	103.96	100.68	97.214	102.43	98.201	97.197	107.48	101.27	105.71	102.76	98.281	96.319	99.855	100.77	99.949	100.76	102.89	93.488	101.6	106.41	98.911	110.96	104.29	99.53	98.509	100.77	104.79	101	100.07	103.72	105.47	104.05	96.432	107.32	94.587	93.491	105.85	99.937	100.9	97.268	97.04	105.76	94.594	94.964	101.17	93.48	93.924	101.95	106.82
98.673	94.204	100.78	99.409	101.08	104.85	98.696	104.72	102.47	99.253	99.44	112.65	97.626	99.339	101.62	93.731	96.565	108.64	109.7	113.01	105.3	95.803	99.582	114.75	94.938	102.79	107.21	105.73	101.68	103.64	101.21	103.69	108.45	98.687	93.619	108.82	99.402	97.271	94.069	92.769	97.211	105.77	97.892	113.93	94.201	105.01	100.66	104.54	98.055	101
93.242	97.165	85.615	100.49	105.27	105.87	105.55	95.718	99.304	96.372	104.38	90.719	80.979	88.849	98.612	107.94	112.38	93.371	99.139	100.13	95.192	98.866	100.01	94.618	96.197	91.616	104.61	99.918	96.613	100.06	88.389	107.26	98.08	100.6	95.713	97.858	97.45	101.35	99.735	101.02	107.65	104.43	98.919	106.12	96.319	95.12	103.57	104.42	83.701	90.16
90.346	96.183	96.552	98.087	98.426	103.65	88.888	94.77	98.672	99.127	99.209	97.927	96.428	107.4	94.209	100.66	92.499	100.79	104.97	107.02	102.71	101.23	96.204	98.965	94.239	104.25	91.301	102.38	91.6	97.378	95.696	87.055	104.01	100.1	108.91	98.027	95.391	95.855	98.623	91.308	100.64	101.03	95.293	98.858	93.303	93.028	104.39	94.703	107.52	110.5
99.194	88.693	93.816	99.979	97.987	100.25	95.559	101.78	98.409	104.92	100.64	99.843	96.526	92.7	95.942	96.516	101.33	91.557	100.53	93.865	95.662	99.677	93.272	106.33	94.638	109.61	94.946	95.407	100.47	97.832	101.51	101.78	92.695	102.2	96.317	99.408	94.681	99.141	97.361	94.517	100.39	98.156	99.023	99.938	99.927	104.3	96.074	105.06	95.631	92.699
114.05	104.86	109.34	110.9	106.22	106.17	107.71	112.73	100.35	106.86	104.05	105.92	98.383	110.21	105.64	108.28	105.57	108.19	110.04	110.4	105.26	106.67	106.99	94.351	105.18	103.21	94.977	100.59	106.11	100.82	98.628	105.62	107.72	107.87	111.07	98.607	112.58	112.42	107.74	97.001	110.17	108.43	111.75	116.58	104.54	113.23	99.527	97.199	101.92	103.6
116.81	119.01	108.06	98.934	109.63	107.02	107.99	100.33	113.66	107.88	104.53	112.55	115.58	104.78	108.35	106.79	115.27	111.28	105.37	110.81	114.8	107.61	95.235	102.62	113.84	100.25	113.63	104.69	96.54	105.29	110.25	99.581	114.07	100.22	104.47	111.24	113.13	113.04	110.77	114.95	108.57	112.13	100.16	103.23	105.4	108.68	104.58	103.47	104.22	111.94
112.02	99.74	113.96	112.74	107.55	116.82	105.84	111.78	111.51	110.36	103.59	112.42	108.74	106.81	98.594	114.93	112.52	110.26	110.5	110.4	117.71	103.22	109.77	107.67	113.86	107.72	101.73	106.61	107.8	113.42	115.37	106	106.63	104.31	105.84	115.74	108.02	110.41	105.67	109.03	108.71	116.37	117.37	102.24	114.49	112.62	106.04	115.68	106.39	114.56
97.664	94.474	99.192	101.36	96.052	99.399	100.08	93.642	101.15	92.359	99.229	100.02	94.235	103.75	102.52	101.89	100.89	110.12	98.291	107.03	99.26	101.34	95.579	88.722	99.079	103.68	92.443	96.131	100.06	99.467	100.55	94.221	105.07	95.599	99.755	96.276	95.801	102.79	90.119	100.66	100.44	106.24	93.46	105.39	100.12	94.003	94.902	96.043	103.64	92.278
97.194	100.26	105.01	109.64	103.42	104.9	99.192	113.03	106.53	98.581	97.371	100.37	114.05	106.98	99.136	108.13	113.31	94.115	110.09	101.2	109.35	112.21	102.12	95.12	100.97	92.542	111.39	100.48	108.32	106.22	104.36	110.31	110.24	103.87	97.459	104.8	103.64	99.278	102.67	115.8	112.65	102.95	107.79	103.44	98.862	102.45	106.11	109.59	106.16	103.87
113.6	108.85	108.23	103.48	107.21	106.07	108.9	104.35	114.39	105.27	113.32	118.29	109.86	110.82	107.69	105.48	111.61	102.96	107.55	106.16	106.53	111.8	110.11	108.89	106.02	115.9	104.28	110.91	114.58	108.37	120.77	105.46	111.52	104.67	111.94	111.27	105.36	103.6	104.43	101.76	106.5	104.01	103.26	102.31	97.205	105.5	108.42	106.92	103.26	108.65
94.344	100.42	106.9	87.188	107.38	105.22	97.678	101.84	93.649	97.978	99.701	93.967	101.18	101.89	98.228	96.741	98.531	95.159	98.148	88.808	98.131	93.508	89.432	103.18	102.76	98.714	94.371	94.818	102.29	100.69	102.23	100.47	102.08	104.08	90.659	94.744	96.729	98.545	100.69	97.355	99.283	97.806	96.777	87.784	102.44	93.908	103.98	97.909	99.726	97.069
106.59	104.64	103.86	115.2	105.73	105.07	99.496	99.55	120.31	108.67	104.26	105.92	106.5	110.44	115.28	112.91	105.66	107.29	107.05	111.23	117.04	114.22	99.191	110.46	102.18	107.28	111.22	112.49	105.28	104.62	112.05	115.54	108.34	106	107.8	97.02	109.51	111.49	104.78	102.02	104.39	112.23	111.64	98.568	113.48	110.94	106.34	111.94	110.12	102.77
104.69	112.91	108.31	108.41	112.77	103.81	102.16	112.56	109.94	101.35	108.07	103.74	113.07	111.18	113.54	113.52	100.59	107.48	109.61	106.99	106.46	109.73	116.17	104.78	114.62	105.53	114.53	105.43	108.68	107.88	94.764	107.08	108.54	109.44	105.7	109.84	112.42	108.55	111.99	110.03	116.01	111.18	112.91	110.47	111.55	102.17	107.53	106.23	106.01	109.13
101.8	109.61	104.71	116.2	109.71	102	112.73	107.01	108.56	105.82	99.662	100.76	104.32	106.95	98.57	108.37	106.62	110.81	103.84	105.56	107.39	113.55	98.177	98.73	110.14	103.7	111.64	114.43	109.14	103.21	113.69	110.43	111.42	111.01	108.46	101.09	106.22	117.59	121.44	105.54	108.58	104.88	106.32	102.96	96.983	114.85	107.73	108.54	110.54	109.87
108.79	101.99	101.11	104.47	111.05	109.14	105.72	104.81	112.7	114.23	96.586	113.19	105.66	111.54	112.67	115.32	105.72	110.01	104.22	111.51	99.796	105.82	121.01	112.9	109.34	108.67	108.86	106.91	112.94	102.47	105.79	100.21	108.63	101.79	114.68	112.88	115.64	106.75	102.85	108.54	112.2	100.89	109.18	110.79	103.15	109.75	107.49	105.01	102.6	98.931
108.8	99.548	112.72	116.92	102.96	106.12	110.52	105.03	104.1	103.67	101.81	107.16	106.56	115.12	111.24	104.12	99.633	106.14	100.76	104.73	103.43	109.98	106.15	105.89	111.04	109.88	108.99	108.64	107.54	105.53	102.3	96.264	104.92	88.001	111.62	105.96	113.66	98.681	106.25	104.9	94.581	94.63	103.22	95.316	101.16	100.56	102.86	107.92	115.01	97.935
97.724	103.99	103.36	101.12	93.196	93.037	94.466	99.794	98.31	103.84	94.97	91.494	101.28	91.439	100.09	90.465	96.048	99.965	94.018	97.954	102.23	97.252	95.709	92.924	98.988	98.327	93.034	91.36	98.197	105.15	96.607	88.145	98.14	90.055	98.075	101.96	86.889	90.906	97.85	94.019	98.083	96.571	99.157	90.848	101.38	105.02	94.181	94.043	99.986	99.509
98.587	111.94	105.52	100.62	107.45	97.443	103.78	100.73	97.578	111.7	115.28	115.02	100.71	108.54	105.52	104.54	108.12	106.48	100.38	96.315	104.18	109.92	110.46	104.09	116.76	106.93	115.79	103.7	108.43	108.88	104.9	102.3	101	108.67	104.31	103.13	103.25	104.78	110.7	111.54	101.29	100.51	113.35	109.19	110.74	117.26	113.42	105.15	106.87	110.76
112.15	105.2	98.629	113.82	107.01	99.328	108.52	110.53	106.27	100.51	103.85	117.74	100.7	105.83	107.44	110.32	103.89	105.01	103.79	108.2	106.79	112.79	101.64	105.15	111.31	102.64	114.45	102.16	101.77	103.85	107.07	98.937	99.851	107.67	101.96	112.91	106.17	98.111	99.758	112.07	109.47	101.56	116.25	110.17	96.159	105.86	105.01	104.7	107.28	104.11
103.76	110.94	104.44	108.29	110.75	106.16	103.71	109.46	104.22	104.78	105.02	112.09	101.67	97.382	112.48	98.123	101.91	114.93	116.52	111.92	102.66	105.82	99.132	108.84	110.06	110.02	103.19	110.41	107.95	109.3	103.21	109.62	108.48	89.827	105.46	101.35	108.14	107.68	99.833	108.87	107.71	99.424	106.85	100.32	108.24	103.96	108.66	106.58	93.699	108.55
102.11	107.94	104.33	96.124	106.19	102.34	104.81	106.15	101.91	109.33	107.47	99.169	105.22	113.26	105.24	102.86	109.85	104.41	100.92	112.61	109.52	114.34	110.17	101.46	112.58	115.11	103.79	110.52	117.05	113.23	115	100.45	110.42	114	103.53	110.8	111.63	107.9	99.446	118.88	100.84	110.46	115.63	103.37	106.99	104.78	108.74	107.38	102.87	114.04
109.42	113.14	115.64	104.66	119.38	104.64	112.16	107.45	108.94	103.52	105.66	103.19	106.58	108.59	102.97	117.57	103.83	111.13	106.43	111.6	113.68	121.08	119.5	110.86	114.34	112.65	116.7	101.02	104.53	107.17	101.49	101.89	120.91	110.11	98.868	113.73	107.42	105.68	104.17	107.57	115.77	115.38	104.41	107.55	108.36	113.87	108.31	115.55	108.64	106.86
104.78	95.685	97.459	106.94	95.016	96.823	101.64	93.98	98.619	97.796	101.48	97.681	94.642	99.675	98.491	92.52	103.89	96.872	100.87	104.84	95.438	101.54	105.73	100.27	98.997	99.779	101.9	97.654	100.98	99.135	99.03	103.94	105.14	87.378	91.657	106.58	103.67	98.169	95.887	104.3	87.168	104.83	96.667	94.211	100.67	100.69	103.91	101.66	95.079	101.55
99.693	104.96	101.38	106.97	96.403	102.61	96.055	97.734	95.286	97.236	107.48	98.911	99.44	113.94	99.205	104.7	100.18	108.36	102.92	106.7	87.096	110.13	101.04	99.862	101.29	106.11	109.78	93.623	102.34	97.598	115.09	97.663	97.487	102.42	100.18	99.067	104.65	107.11	96.977	100.24	95.069	103.4	102.93	93.862	95.698	94.517	102.39	93.242	97.942	102.04
98.921	95.616	90.706	104.1	93.994	98.74	107.59	109.63	98.124	98.725	94.766	91.869	102.84	97.694	98.675	97.157	104.61	101.47	106.6	109.58	102.22	97.885	105.11	92.019	104.29	97.292	96.605	97.69	104.56	93.838	101.94	102.33	94.39	97.752	89.953	107.51	100.52	99.745	109.61	105.51	107.05	105.06	105.08	113.69	100.07	104.84	96.206	101.52	112.75	95.687
119.21	103.45	103.53	103.43	123.49	105.24	102.11	110.87	92.89	102.84	107.68	109.13	105.68	107.75	104.72	107.36	105.61	104.27	107.7	106.85	106.41	102.3	106.1	101.58	110.39	108.42	112.48	103.88	107.35	100.76	115.43	105.27	103.59	110.29	98.793	110.71	109.04	101.14	109.03	111.28	109.02	105.35	112.22	106.42	106.24	104.71	97.19	108.44	100.12	111.37
111.19	110.24	108.82	112.37	118	110.37	109.01	111.15	105.28	107.45	102.69	109.96	109.3	105.13	112.18	112.9	103.59	105.5	109.16	109.2	105.49	105.81	105.96	110.75	106.06	111.11	102.51	112.39	114.31	113.73	105.54	105.72	108.05	105.63	97.148	110.07	107.99	107.67	108.31	108.99	111.62	114.79	104.23	103.88	106.37	110.3	112.67	107.43	100.76	104.32
108.73	111.73	112.24	108.04	102.72	112.55	122.64	105.77	109.36	108.17	115.29	115.89	105.29	106.81	103.34	106.05	112.32	100.99	107.36	106.2	110.97	102.36	103.69	103.48	104.57	110.93	106.52	104.7	111.38	107.45	111.91	103.87	120.17	109.94	107.39	105.12	103.66	106.7	115.79	106.91	107.01	104.47	98.695	114.45	108.69	109.3	102.42	111.7	113.36	106.81
104.58	105.99	117.53	108.05	97.779	103.71	108.13	104.05	97.292	104.26	110.13	111.92	100.08	110.2	95.138	107.78	102.52	110.07	104.53	98.005	109.59	101.63	108.75	105.87	108.24	105.62	98.138	102.56	105.92	109.47	112.17	105.17	103.2	109.95	101.5	104.61	118.91	102.01	104.86	113.13	103.5	106.8	107.01	107.48	100.74	107.39	105.09	108.15	105.64	104.85
103.15	110.57	111.58	101.8	106.52	99.499	111.45	113.23	103.98	109.83	102.83	113.65	107.59	112.87	105.27	106.25	109.65	106.4	109.35	107.59	113.35	99.382	105.08	107.14	106.04	100.72	114.8	106.5	105.58	105.7	105.49	109.45	104.8	103.79	110.16	110.73	103.01	105.79	104.83	113.61	103.04	104.97	109.42	109.73	107.33	111.7	107.96	108.78	112.5	111.4
89.177	110.84	104.02	99.395	108.38	110.7	111.89	101.19	113.14	110.78	102.69	108.83	112.57	106.1	100.61	105.09	110.97	97.559	106.9	106.55	101.33	114.91	108.76	98.757	104.18	107.75	99.521	107.93	104.07	112.08	105.74	99.483	99.478	115.23	104.48	103.51	109.24	110.35	102.32	104.05	110.51	104.12	106.8	110.92	111.27	109.34	115.03	110.72	101.96	108.59
105.02	108.99	99.041	106.78	110.41	106.24	115.23	108.59	99.321	102.64	103.23	100.62	105.66	103.91	110.66	110.61	108.17	108.06	107.52	104.42	105.35	108.45	106.66	97.814	106.08	102.88	110.76	102.52	107.34	95.408	113.37	106.5	107.84	96.773	102.31	108.11	108.99	105.43	105.53	100.82	102	105.17	103.91	103.99	102.84	105.82	109.25	102.39	102.86	113.65
102.06	94.958	95.841	89.704	101.14	103.77	100.81	94.34	101.51	96.332	93.043	100.2	107.69	104.62	97.74	105.64	101.18	107.94	100.46	100.59	106.97	104.74	104.82	84.833	106.43	105.34	98.527	99.887	101.21	99.831	105.97	93.566	101.83	99.275	97.245	102.06	96.295	103.07	96.671	106.56	103.06	104.31	87.521	108.72	104.97	100.88	96.906	102.4	98.019	102.33
97.13	93.53	96.498	107.94	102.68	103.7	101.54	104.57	101.67	100.26	95.679	94.741	100.61	85.771	99.182	91.36	97.016	105.96	99.786	95.24	95.638	93.108	95.867	98.037	106.46	99.022	98.108	94.565	96.099	98.671	91.452	101.05	96.219	106.08	101.34	95.875	93.834	106.08	109.98	89.963	100.01	99.587	98.02	89.77	101.07	96.92	97.53	88.872	98.503	100.07
112.22	104.31	111.42	104.87	111.99	108.07	122.27	114.27	116.47	110.53	112.89	116.57	114.78	105.63	116.44	108.74	105.21	108.39	113.68	114.52	110.19	106.74	113.91	116.96	111.1	110.89	110.24	106.41	109.09	108.52	120.27	108.47	114.32	109.44	116.85	110.77	111.21	108.8	122.36	106.45	111.08	111.27	114.66	115.19	113.91	106.89	109.69	115.42	106.18	110.47
102.1	102.28	101.49	102.37	106.24	106.97	108.27	96.82	101.98	106.08	97.431	98.487	98.816	99.142	100.08	100.32	109.67	101.22	108.51	105.61	102.12	95.151	90.107	101.91	90.651	106.34	102.59	95.325	105.9	99.446	107.68	99.678	104.29	101.99	100.17	107.03	101.94	102.94	103.27	99.39	103.73	102.25	104.8	91.859	101.01	103.12	98.958	105.49	103.61	100.37
101.34	118.96	108.37	105.92	114.67	101.68	107.5	114.29	108.88	103.41	112.65	111.75	102.29	108.5	112.75	105.7	107.53	106.43	116.17	106.18	101.66	95.043	107.59	105.46	106.06	109.95	114.18	105.57	103.34	97.666	96.356	101.71	114.56	113.44	109.82	104.8	108.55	102.66	118.49	110.94	99.256	104.71	118.74	116.69	99.169	110	110.61	115.61	105.07	107.24
105.66	89.615	101.03	106.09	97.902	97.295	96.189	105.48	96.289	94.753	95.025	103.55	101.86	95.725	93.201	108.14	96.313	96.463	99.908	91.039	95.433	99.021	99.476	96.036	106.24	100.24	99.504	89.829	94.64	94.486	90.845	100.66	88.992	95.724	94.691	100.75	97.38	91.816	107.78	96.653	96.841	95.641	101.42	99.945	100.55	97.856	96.047	104.4	99.345	92.236
98.645	101.55	98.278	91.07	89.2	93.638	101.71	105.02	98.499	93.378	95.892	95.318	102.95	99.052	103.06	101.88	100.3	100.02	99.55	100.44	97.493	103.69	102.83	104.8	101.11	100.8	101.99	103.9	102.93	100.8	100.63	103.07	99.655	104.51	99.96	106.2	95.868	103.99	96.644	104.16	104.85	101.67	102.61	100.43	102.26	104.36	98.774	101.31	106.23	106
92.078	105.93	101.23	99.802	104.51	108.99	94.009	102.19	107.42	105.13	101.66	90.246	104.76	103.92	102.72	93.601	110.01	100.52	93.683	98.765	97.069	95.691	98.175	95.614	101.81	87.8	93.365	90.17	102.96	105.03	107.39	91.846	102.56	104.29	103.95	102.51	102.73	105.09	99.73	103.78	99.565	101.46	98.837	96.883	106.47	99.699	96.856	94.664	98.513	98.69
104.33	112.59	105.95	114.6	114.28	111.82	109.61	112.98	105.38	111.73	111.83	103.23	109.63	98.5	101.13	109.65	114.47	108.83	113.39	111.09	117.38	112.98	108.36	102.87	106.15	109.56	122.67	108.52	108.16	110.61	107.33	110.72	101.96	113.12	113.17	111.65	104.69	105.72	108	108.66	100.65	112.2	106.59	111.47	107.79	114.1	97.721	109.67	111.87	114.55
96.991	107.33	97.207	102.47	98.062	91.902	106.85	97.545	100.19	97.504	97.384	102.34	104.87	104.9	109.94	104.43	103.18	108.74	109.2	109.26	93.877	109.59	112	100.1	104.62	88.16	100.48	99.797	96.359	102.49	105.38	95.315	101.26	104.1	101.2	105.89	100.4	98.14	97.718	97.579	106.98	99.567	104.52	106.67	93.793	94.381	100.06	92.429	105.25	103.04
104.55	108.37	105.3	99.944	111.86	110.34	97.63	96.27	106.11	111.59	103.62	101.83	104.28	104.04	104.98	108.57	105.21	108.2	105.05	107.76	117.86	113.29	104.57	101.59	101.65	104.28	105.74	103.93	107.3	115.71	105.94	103.06	102.22	101.98	106.79	115.72	108.11	113.19	95.128	106.14	106.32	112.81	102.39	107.84	100.11	110.19	108.95	101.33	103.05	107.96
108.48	110.25	110.04	102.24	109.19	96.581	107.05	107.94	100.02	111.8	109.64	103.17	101.75	111.47	106.36	107.33	103.23	105.4	101.97	111.19	109.79	107.27	99.592	111.02	97.284	108.52	110.02	101.75	108.61	106.26	106.46	104.43	104.04	106.7	117.41	106.29	109.92	106.82	107.39	110.47	108.35	99.863	111.18	103.49	108.96	118.95	102.45	102.39	112.41	109.1
99.05	98.474	91.35	98.338	107.86	93.489	101.85	101.69	109.17	93.867	105.89	94.658	99.491	101.28	94.893	94.959	108.01	104.72	90.506	94.999	99.53	96.129	100.1	91.035	87.229	98.357	98.209	93.237	105.01	100.19	103.77	97.827	103.09	84.312	100.9	94.842	99.503	93.537	94.667	97.607	107.74	97.809	95.609	105.44	96.85	95.298	100.47	105.85	104.79	94.894
109.59	107.96	105.71	105	109.81	109.44	102.9	102.81	109.06	101.02	107.73	98.624	108.72	102.82	104.41	110.18	110.69	106.39	107.17	109.66	107.84	107.19	101.33	101.78	106.84	100.34	104.62	101.29	101.57	103.97	97.859	108.15	103	106.59	101.91	102.25	103.91	103.87	116.31	102.26	108.26	112.24	106.05	102.05	106.07	109.71	109.35	107.13	117.94	103.01
96.23	93.995	99.932	91.252	96.462	99.977	102.08	99.503	92.541	108.94	87.385	88.326	97.44	102.46	100.77	103.56	91.902	97.793	102.56	99.169	99.166	100.98	96.354	90.712	104.29	101.02	102.26	93.172	92.645	97.828	98.165	99.642	98.494	100.11	102.83	101.59	103.89	100.73	101.71	99.229	104.32	96.832	105.12	105.25	93.6	106.28	87.817	95.575	102.38	98.382
116.28	115.8	105.19	108.76	117.13	106.34	106.35	107.99	111.07	107.37	114.23	101.9	111.76	114.24	107.94	110.38	106.67	109.1	116.66	111.21	103.78	108.42	106.45	109.02	107.35	108.55	110.97	111.62	104.94	110.55	101.52	112.69	112.56	110.71	116.79	112.9	119.53	110.98	115.15	104.79	115.8	105.75	115.67	106.38	103.11	107.8	108.04	112.99	109.94	109.86
97.917	91.038	99.734	95.228	97.543	94.911	101.44	98.037	96.328	90.636	96.427	99.869	104.79	95.067	102.59	102.13	99.731	108.74	100	92.876	95.393	103.67	102.53	98.756	105.34	100.45	104.81	98.627	100.8	96.085	99	98.302	100.2	91.801	94.263	96.614	102.97	98.463	104.19	110.38	92.372	103.32	100.13	100.25	98.135	98.873	97.494	98.747	97.99	93.438
92.339	104.77	99.225	103.07	103.48	101.19	103.71	103.16	95.82	89.16	101.66	102.59	100.25	100.3	103.61	89.457	96.552	102.47	107.22	101.65	102.02	110.06	106.62	95.147	97.048	102.38	99.88	94.575	96.677	102.17	104.66	102.48	107.5	103.71	107.66	104.59	103.69	111.28	101.75	100.92	99.41	98.519	89.775	93.401	103.53	89.493	104.38	97.671	104.13	105.69
100.76	106.12	101.04	100.47	90.876	105.48	104.3	100.2	98.355	98.005	97.277	100.2	95.919	99.626	96.992	102.98	94.331	98.655	96.266	99.166	94.08	96.486	89.961	98.677	99.014	107.19	98.191	105.1	89.203	100.41	99.148	96.858	93.756	100.69	92.015	95.523	95.181	105.58	96.814	101.61	103.47	102.47	94.452	102.71	106.45	104.48	97.183	108.58	99.302	102.05
102.15	111.86	99.935	107.54	107.55	103.31	101.41	108.2	99.486	102.82	108.83	103.33	100.92	105.41	102.98	112.56	103.4	99.241	113.13	108.52	104.23	106.97	108.18	109.62	106.07	102.87	107.99	105.35	102.63	106.97	103.92	99.87	99.853	106.82	113.73	110.64	103.13	95.442	110.79	107.06	100.22	102.08	89.73	112.04	98.6	104.09	105.06	103.21	101.84	110.89
97.655	103.3	92.285	91.078	95.912	95.712	102.95	108.32	98.363	98.412	97.424	100.85	100.29	92.697	102.6	101.87	94.524	101.25	98.499	98.875	88.894	94.599	99.185	93.923	101.53	102.41	96.179	96.986	97.022	92.409	99.645	97.055	96.821	101.08	106.53	92.459	94.797	102.19	97.997	96.231	91.201	87.943	100.41	98.962	99.415	97.423	104.19	96.207	94.749	92.651
101.65	111.16	94.739	106.52	102.73	99.786	104.7	109.76	104.33	110.11	108.92	101.29	106.65	100.46	113.01	114.3	111.96	105.8	98.918	100.27	102.79	94.81	101.99	99.95	111.03	98.33	111.12	103.36	104.83	102.97	111.97	97.716	97.23	100.4	102.85	106.68	109.36	103.67	113.83	103.85	108.52	106.9	104.14	102.32	112.23	96.814	113.94	97.85	106.9	101.6
102.76	95.888	96.54	100.08	91.997	105.92	96.026	102.37	99.57	95.485	98.17	98.834	91.01	95.538	102.36	96.237	92.675	100.37	105.04	93.315	96.998	102.5	101.51	94.367	96.352	100.36	103.1	101.33	99.623	107.8	96.161	97.383	97.727	96.694	105.94	93.884	105.47	96.582	98.799	89.586	97.551	94.653	97.069	93.616	105.35	100.45	100.12	94.173	103.73	96.161
105.26	103.7	109.51	97.679	109.96	109.28	101.4	110.73	107.25	110.47	99.844	94.077	103.77	108	98.738	102.23	108.22	103.04	101.9	109.57	111.38	109.07	107.29	104.45	103.59	110.34	112.1	106.43	112.95	102.15	105.25	117.46	105.88	97.47	108.11	101.87	104.58	103.05	104.66	101.88	109.7	106.71	111.88	112.41	103.41	109.44	111.29	117.15	116.73	110.08
110.56	112.32	103.31	104.44	112.72	113.84	102.55	99.104	106.97	105.2	110.18	106.02	109.87	101.32	108.43	105.33	111.74	107.09	115.81	103.65	101.64	112.22	109.75	105.38	115.71	114.73	113.8	116.16	111.85	107.36	112.34	110.55	113.37	112.35	112.5	108.64	116.69	104.93	103.89	101.43	112.82	117.96	104.87	105.62	112.41	116.78	110.99	115.37	112.62	107.58
106.78	112.67	112.21	106.41	113.15	105.57	104.7	102.2	109.56	104.1	110.46	109.62	111.46	107.87	100.85	97.707	103.68	106.44	103.13	103.69	110.55	111.84	104.39	99.449	106.05	101.22	109.37	103.53	107.85	97.574	95.745	116.08	114.05	99.567	110.76	113.26	108.98	106.98	107.37	107.65	100.9	112.55	108.65	103.08	107.98	103.78	111.78	101.19	105.33	106.18
105.17	103.54	108.54	104.97	101.06	107.76	107.41	104.22	106.7	104.91	108.3	99.839	103.83	100.43	113.23	105.82	98.448	98.66	105.59	100.87	107.94	102.7	100.32	114.72	112.77	102.7	111.14	102.98	101.59	101.5	103.38	104.24	109.85	107.8	113.93	97.46	105.41	100.47	100.61	104.53	106.79	99.003	108.05	97.961	104.83	103.56	97.833	110.93	109.41	109.49
104.57	107.55	104.77	104.57	101.15	107.36	107.18	100.2	95.941	107.22	109.5	106.15	120.63	107.61	114.35	110.85	106.95	107.86	104.92	102.93	114.32	116.2	109.24	109.13	102.5	109.53	107.44	103.19	113.44	105.36	107.91	113.32	106.32	98.536	100.41	106.93	110.19	114.07	105.42	103.12	117.9	110.34	111.09	105.43	112.59	111.7	101.89	110.71	107.14	102.89
117.81	108.96	108.98	102.49	109.63	96.599	109.56	102.44	102.82	106.03	108.22	109.2	109.48	105.55	123.08	107.86	106.8	109.98	95.096	106.58	107.68	100.38	96.68	103.32	108.34	115.71	103.55	100.19	102.84	107.24	107.51	109.13	113.12	103.95	102.34	104.84	99.108	111.47	93.113	106.27	101.58	106.07	106.23	105.67	98.462	102.11	95.59	109.49	105.86	108.42
111.75	115	114.39	107.99	119.7	108.99	105.57	110.1	116.54	118.9	106.74	105.09	102.07	108.61	112.02	110.36	117.44	107.45	121.22	104.96	111.28	110.35	109.41	111.46	115.46	104.14	114.76	112.58	117.34	103.2	110.96	114.67	109.95	121.66	108.37	102.6	106.16	116.96	119.51	104.82	107.63	107.54	103.54	106.4	101.47	107.46	114.73	108.3	112.33	120.85
108.9	118.28	108.54	103.78	109.55	106.82	93.066	110.26	113.94	111.11	106.38	111.72	110.46	113.18	111.93	113.31	103.62	111.12	117.82	109.42	108.13	104.88	114.98	108.56	112.34	105.17	114.09	111.26	107.45	107.4	110.92	111.71	108.74	118.66	108.12	108.11	117.51	109.21	105.28	107.61	107.76	111.12	116.43	115.96	105.74	118.72	114.14	112.29	113.66	106.28
103.68	108.95	102.39	94.588	103.08	104.69	105.07	98.891	109.54	113.59	108.74	103.82	112.87	113.4	108.36	108.65	107.22	100.74	116.32	100.57	108.76	115.23	107.89	96.408	126.37	108.15	110.75	103.93	103.93	105.62	111.52	102.99	107.38	106.51	107.4	110.79	107.9	99.953	101.5	104.98	100.64	100.93	105.7	117.78	106.83	101.17	104.79	114.87	91.936	110.16
106.02	107.96	118.5	112.26	111.78	110.48	101.97	111.92	117.92	114.42	107.39	105.31	109.28	109.39	114.57	106.09	107.37	109.57	104.22	108.62	107.26	107.35	103.55	111.5	98.223	101.57	113.47	103.07	113.17	111.81	107.23	106.98	111.59	103.57	100.17	114.98	105.21	106.36	115.82	110.96	107.07	118.49	110.67	105.63	108.31	113.71	109.22	104.69	101.84	120.84
106.15	105.54	105.85	108.61	108.38	109.31	103.45	105.7	106.78	104.88	96.063	107.45	102.43	97.087	107.45	115.84	110.17	109.95	99.847	96.741	107.93	99.508	104.76	112.16	104.27	96.32	105.64	109.65	102.85	101.42	104.65	110.68	105.57	104	101.49	107.83	113.51	110.48	103.85	112.74	109.57	106.98	97.666	108.28	110	105.51	100.04	99.003	109.24	99.453
96.323	91.734	95.188	94.824	101.89	101.25	93.129	97.101	94.549	94.147	89.947	96.353	102.71	94.455	91.183	101.69	97.722	93.104	97.079	92.906	96.24	97.478	104.85	103.3	94.218	93.214	101.59	96.686	93.584	101.15	103.72	92.734	89.84	83.527	97.402	89.338	102.12	93.712	96.461	97.318	93.183	106.7	93.947	92.804	88.349	95.739	106.62	101.17	97.912	99.34
100.79	115.25	106.77	112.56	114.99	109.67	110.25	105.41	109.69	105.74	105.29	107.98	107.6	98.968	117.14	102.35	106.83	106.66	106.46	113.82	106.32	106.55	105.12	99.855	110.74	104.37	110.17	108.65	98.84	116.29	99.8	112.2	108.55	109.3	105.47	110.25	104.39	109.12	106.24	100.06	107.26	107.59	99.827	106.78	101.47	118.4	102.75	116.05	104.71	105.67
105.9	99.842	103.08	103.99	101.19	100.41	97.681	91.378	101.67	106.14	101.19	107.98	103.87	88.581	102.56	101.68	108.72	107.3	95.799	98.345	104.68	99.052	101.27	96.048	106.31	100.87	101.72	103.1	104.18	86.799	102.26	103	105	94.538	97.428	105.83	100.45	86.232	99.089	104.81	98.922	99.976	105.07	105.9	100.54	101.15	110.06	100.17	95.521	97.469
102.17	108.97	101.03	101.87	102.24	103.74	109.15	98.643	102.13	103.72	110.37	110.24	102	104.77	106.21	102.07	114.05	92.059	103.48	104.01	100.95	104.77	102.22	103.4	105.91	102.17	116.33	104.24	106.51	113.73	119.31	98.173	105.45	107.71	97.324	108.32	112.04	102.69	104.09	110.75	115.73	106.98	110.47	108.08	112.02	104.47	112.4	106.04	99.62	97.682
109.69	101.67	102.2	109.08	98.069	114.78	120.21	104.43	107.9	103.62	111.14	109.7	113.83	98.973	103.6	118.16	102.34	107.78	113.52	106.34	105.22	100.01	102.37	93.69	105.47	104.88	102.25	101.13	111.08	102.23	113.06	112.38	107.61	102.3	106.87	110.79	104.07	102.98	106.03	100.96	96.377	108.03	108.46	104.62	98.572	105.08	104.59	110.71	109.9	109.03
96.202	112.49	96.789	99.551	109.2	110.44	99.21	109.29	103.46	99.9	105.05	110.15	112.36	109.55	111.6	107.81	101.84	100.31	99.951	111.05	111.07	112.23	104.16	110.15	104.59	107.86	107.01	108.39	98.981	108.75	107.58	100.18	107.31	101.59	93.655	107.31	110.52	103.98	107.83	101.37	112.36	109.76	107.49	107.2	105.98	114.03	111.32	108.92	104.67	112.6
106.85	100.02	104.2	94.189	87.085	102.53	109.68	97.211	92.149	96.98	99.691	93.884	96.953	98.637	95.513	97.334	104.4	99.388	104.75	95.36	95.713	104.87	104	106.09	91.746	96.99	98.848	93.853	105.12	96.413	89.049	98.42	98.585	95.237	97.713	95.414	93.158	102.07	95.288	99.072	106.31	103.74	98.231	104.74	101.29	107.36	101.03	92.254	99.116	90.319
97.27	97.086	109.74	106.89	114.63	111.33	106.06	103.56	111.48	109.01	113.18	106.53	99.703	104.62	103.46	107.52	111.98	114.21	109.67	100.56	121.66	94.974	116.12	106.12	115.83	110.06	108.24	103.64	110.59	108.79	102.91	105.62	104.87	104.84	112.24	106.29	108.69	104.16	115.84	114.8	109.48	108.46	113.74	104.48	111.47	100.95	111.04	104.22	100.93	111.26
113.69	110.1	108.45	109.19	102.85	115.14	103.92	110.3	107.89	112.49	109.82	106.11	110.38	103.45	112.58	112.38	107.64	111.24	112.75	105.8	104.52	118.27	115.99	105.19	106.02	102.39	104.56	111.44	108.77	104.02	110.16	104.48	107.7	109.43	108.56	113.52	112.23	113.54	110.88	102.3	105.17	105.57	105.75	109.65	112.87	114.92	109.47	107.82	102.2	107.07
98.095	106.23	100.05	95.585	94.981	102.47	93.396	95.893	103.78	102.87	88.668	90.143	103.75	92.961	99.59	95.266	92.559	95.584	100.25	99.372	100.56	97.936	97.545	94.011	99.759	98.001	99.912	95.802	94.297	97.422	90.688	91.539	106.54	100.2	105.98	86.539	103.96	102.1	98.584	102.72	96.995	102.84	97.285	95.341	95.817	105.3	93.387	102.21	102.99	101.98
108.53	107.75	107.79	103.36	99.912	103.44	110.28	109.45	106.82	107.18	117.37	115.47	105.99	106.99	106.99	95.739	104.68	107.66	101.44	104.85	109.82	102.69	113.51	105.64	107.53	113.14	105.17	109.83	101.45	107.22	110.55	107.59	106.11	111.1	112.5	115.85	103.06	108.43	97.044	104.6	102.25	113.41	109.46	103.74	111.31	110.16	110.47	116.31	99.818	107.25
103.06	104.6	103.16	106.71	103.99	105.75	108.09	108.5	107.35	113.21	97.006	107.2	111.78	102.64	110.02	109.65	104.17	109.69	103.62	99.767	102.11	106.75	110.24	110.5	104.33	109.39	108.79	108.11	103.3	104.92	110.13	101.56	94.37	113.23	104.16	98.133	105.82	104	107.09	102.61	106.84	107.58	101.5	99.616	96.693	89.983	103.22	107.18	109.21	108.56
98.083	104.44	116.75	115.51	101.72	101.04	105.87	103.32	104.92	105.85	106.46	105.74	102.78	105.25	113	107.89	111.88	107.49	114.04	104.33	101.16	107.84	114.95	116.45	106.1	106.36	108.87	103.25	113.83	110.12	108.67	105.33	105.13	100.27	101.89	101.42	100.51	104.58	88.955	107.41	114.87	113.39	105.69	104	104.48	104.07	106.84	106.6	110.09	102.96
104.42	102.42	104.81	110.7	112.54	107.65	97.026	111.89	105.41	109.18	104.94	110.14	103.9	108.33	115.97	108.75	107.98	105.79	98.967	109.68	113.62	105.02	106.64	109.71	105.67	102.91	107.68	109.29	100.37	108.01	106.52	115.72	107.46	109.59	118.94	105.71	100.94	107.98	106.75	93.829	105.28	107.48	115.88	100.98	106.75	108.74	109.42	99.999	112.74	100.45
96.123	97.177	103.45	95.04	99.856	88.985	96.095	103.85	106.41	96.722	94.52	104.65	99.908	91.689	102.79	103.37	98.539	104.33	97.376	97.967	94.492	100.73	105.71	105.03	103.82	93.514	106.95	101.94	86.944	105.98	104.61	98.851	104.28	97.562	99.97	91.477	96.196	96.689	94.014	98.697	100.21	99.599	97.746	100.19	91.225	88.734	94.974	103.56	104.56	100.48
106.61	105.15	114.73	104.82	103.91	106.66	108.44	103.75	107.98	107.79	106.47	101.32	103.92	105.78	113.51	105.24	104.42	112.47	109.15	107.15	102.78	107.92	100.98	110.48	97.297	102.66	105.9	107.23	102.99	101.07	106.26	102.19	105.03	112.07	108.86	104.77	102.57	109.41	110.86	113.74	100.52	104.93	98.579	98.549	106.96	111.55	103.24	109.09	108.01	106.24
91.271	111.98	103.91	97.265	105.7	102.59	114.7	105.16	106.63	109.43	104.9	103.2	105.01	104.06	102.99	104	103.81	110.95	103.03	116.09	94.449	108.07	106.17	105.73	110.75	105.29	105.77	105.4	104.7	108.26	108.1	108.57	103.64	108.65	115.81	98.553	111.56	107.2	104.95	109.52	104.04	103.24	113.15	110.27	102.42	105.9	101.91	108.87	110.29	98.704
102.41	103.71	104.34	109.6	109.72	126.44	116.16	114.01	113.62	118.78	115.72	108.4	105.66	118.34	116.09	113.42	103.41	110.98	106.56	109.94	114.86	104.03	114.94	118.52	106.47	114.94	112.46	101.87	108.97	111.28	105.39	113.39	107.13	119.71	110.43	108.96	119.63	112.93	108.3	109.57	107.95	106.36	105.48	111.75	114.04	107.65	111.28	105.75	100.64	118.91
98.858	102.56	102.23	102.65	104.24	97.743	96.604	105.3	91.822	100.26	98.231	110.2	106.57	101.13	107.73	107.52	96.286	99.831	99.464	105.36	106.13	102.51	98.713	99.164	96.31	99.691	103.69	109.28	100.48	109.56	95.148	93.021	102.26	102.25	98.873	94.743	103.48	104.95	89.586	101.21	97.743	106.14	100.71	111.36	95.833	98.41	96.69	105.63	102.17	103.42
93.563	99.14	98.314	98.127	91.389	94.49	100.68	88.583	93.485	95.859	100.14	110.9	98.359	102.7	102.85	108.64	99.413	94.034	90.698	96.881	97.578	88.125	98.143	96.627	103.95	98.623	102.22	87.569	102.2	106.37	89.846	90.378	106.15	97.665	94.85	95.554	104.91	90.203	95.362	98.13	90.638	96.676	97.254	103.36	99.204	96.793	106.2	103.07	95.674	94.052
103.64	96.435	101.02	105.64	103.97	99.129	101.32	103.35	98.024	97.879	98.702	97.006	112.91	103.44	99.907	101.9	105.45	110.41	107.73	108.75	110.1	99.878	100.42	94.707	102.58	92.868	105.8	92.209	103.74	99.088	103.1	99.644	109.62	89.816	104.17	105.39	108.67	96.096	106.6	104.58	97.862	98.832	95.216	96.673	102.72	90.48	106.04	100.27	108.18	98.412
104.67	97.433	101.45	106.44	98.722	101.98	109.09	106.76	114.8	102.71	93.52	108.82	107.01	114.61	108.06	101.64	105.51	110.96	110.43	108.5	105.35	96.75	107.04	114.88	99.66	103.89	111.25	110.41	106.99	108.56	103.71	104.87	101.48	115.49	108.45	102.99	112.3	101.17	120.13	102.49	98.22	97.001	106.62	97.376	103.71	105.3	106.54	100.43	108.4	110.3
102.05	101.46	103.19	112.31	103.26	107.24	114.85	111.32	107.88	100.26	101.85	115.18	106.98	106.81	116.65	113.31	95.014	109.01	106.09	104.73	114.07	112.32	103.08	109.23	110.39	109.15	105.3	109.52	115.41	111.46	110.61	106.23	108.59	116.69	108.31	105.75	114.14	109.69	110.97	116.14	98.578	108.08	103.38	106.02	110.19	110.88	106.28	104.61	111.76	99.191
108.77	109.04	96.27	104.38	108.33	109.77	111.57	102.81	103.77	105.23	105.99	106.15	101.54	105.61	100.21	104.92	111.54	108.52	102.92	113.77	109.87	107.39	103.68	111.67	104.96	101.52	105.3	105.85	98.988	108.6	106.04	103.12	101.08	102.84	105.88	99.9	95.206	109.71	107.71	113.82	104.4	109.58	97.836	101.76	111.17	102.18	103.72	102.28	102.35	103.77
107.94	115.35	104.57	109.32	111.87	111.01	101.98	111.47	108.9	107.26	104.67	109.8	110.65	107.57	112.81	101.99	100.34	107.47	116.8	98.338	105.12	110.52	105.98	102.36	114.69	113.87	102.93	110.83	111.59	114.28	113.1	104.4	108.74	110.62	110.28	112.15	109.02	120.2	104.47	110.53	99.253	118.48	108.32	107.04	112.96	112.5	114.02	115.55	112.19	104.5
100.11	98.271	99.358	102.06	99.086	96.903	96.278	91.213	94.988	96.781	97.467	105.54	96.296	105.42	103.12	102.31	99.75	107.19	96.507	106.12	96.41	92.001	97.335	95.625	97.484	100.91	94.05	98.49	105.14	102.25	90.909	94.751	100.16	103.75	94.648	97.073	99.661	96.856	107.46	88.81	90.619	97.51	92.472	104.88	101.12	88.397	90.978	90.338	97.261	93.363
111.97	112.46	107.37	99.382	95.104	103.55	108.41	105.19	102.84	103.25	98.914	116.11	115.44	105.81	114.74	104.1	112.14	103.61	96.674	106.32	109.66	111.94	106.74	116.71	106.31	106.96	108	110.1	113.82	108.96	117.97	109.44	112.61	112.88	105.55	104.96	107.02	108.97	104.6	103.86	97.334	106	114.16	108.16	101.65	115.31	113.22	99.462	108.68	96.6
104.05	89.993	101.83	96.377	108.72	92.862	94.061	96.329	95.269	102.23	99.297	94.953	106.74	104.23	95.739	89.652	92.692	90.81	106.2	98.53	103.17	94.528	100.48	92.251	89.084	92.62	90.504	94.33	89.503	100.33	94.622	98.937	99.85	103.76	106.59	103.47	104.18	101.57	102.33	104.94	99.654	91.512	87.449	100.18	93.382	99.691	97.226	87.146	97.988	101.72
108.92	106.14	107.89	106.14	108.48	102.28	106.89	101.29	108.11	104.34	102.4	107.72	110.62	100.83	106.49	112.83	106.74	106.55	101.89	110.09	103.16	110.64	109.39	103.97	107.95	106.38	109.89	104.38	96.807	97.52	103.47	108.78	108.72	105.89	117.7	104.84	104.43	110.2	108.08	111.1	120.6	98.308	110.3	100.77	105.5	112.48	98.733	99.628	109.92	101.71
96.542	97.835	95.272	87.219	100.32	101.66	102.36	98.821	95.143	99.233	98.911	93.955	100.8	93.199	98.744	95.379	101.98	104.63	103.08	97.889	99.568	95.268	92.063	101.82	101.89	101.79	98.416	91.458	101.15	92.679	96.089	104.21	100.65	94.893	96.175	103.47	103.83	102.56	97.513	101.69	98.689	90.865	98.699	94.918	97.929	94.851	99.386	97.07	90.469	95.902
99.685	92.068	109.2	101.37	97.659	98.725	98.398	96.053	102.35	84.952	99.654	88.086	97.403	97.847	91.015	97.649	91.523	99.344	95.258	98.884	104.08	92.958	102.59	96.145	100.25	95.191	104.82	104.16	94.382	95.32	93.289	92.766	92.747	93.55	103.05	95.695	99.114	89.428	97.182	100.98	104.95	92.82	92.464	95.555	102.97	98.726	98.159	102.64	104.18	107.14
96.224	93.142	94.47	104.33	102.79	104.72	97.478	88.899	101.28	100.45	100.29	95.886	97.048	94.754	94.49	99.242	94.673	95.084	101.09	102.72	89.533	93.356	97.832	92.035	98.53	97.671	102.86	102.38	97.414	97.747	101.56	93.914	95.735	99.542	92.604	96.092	97.432	97.96	103.13	102.47	101.92	99.651	88.216	96.919	94.305	94.25	96.367	90.913	101.59	98.566
107.92	114.95	113.3	118.13	112.52	102.03	110.7	114.13	111.59	108.6	117.15	107.72	109.25	115.44	117.02	102.28	109.62	112.21	114.79	111.46	115.4	112.62	114.86	110.24	100.47	109.02	121.23	110.62	113.42	108.09	106.99	111.45	114.94	101.39	110.11	101.72	104.72	117.03	106.71	118.98	104.88	112.91	118.49	116.65	109.45	110.47	102.82	111.23	118.49	106.7
110.08	109.06	113.24	114.26	106.07	107.39	110.45	103.68	108.36	111.07	110.18	105.63	117.01	105.15	109.09	109.25	107.97	112.31	110.39	109.33	110.41	108.14	109.21	108.44	113.19	109.94	114	108.27	106.72	106.66	100.4	119.89	107.6	115.06	112.52	114.08	99.349	106.2	108.98	114.28	110.68	112.36	99.997	107.72	117.54	110.31	110.66	115.49	114.01	114.5
108.46	99.154	109.37	106.73	103.75	105.43	107.34	100.08	98.077	104.35	105.56	101.02	103.72	100.43	100.04	98.674	104.7	98.171	96.824	102.41	103.37	105.6	105.63	98.201	103.35	103.42	96.247	101.23	93.751	100	105.63	98.463	96.758	109.84	95.838	107.11	92.372	98.646	95.613	106.72	96.911	94.698	93.403	107.45	104.37	102.07	102.65	98.856	98.382	102.27
102.54	99.049	103.19	106.3	108.78	95.244	104.86	110.67	104.93	98.655	101.75	114.98	112.33	106.73	107.24	96.193	97.992	112.44	111.91	111.1	109.06	99.338	103.54	101.86	108	100.6	102.75	97.739	111.99	96.098	112.03	105.65	108.03	106.76	106.82	106.46	107.37	103.18	98.84	107.31	95.229	105.91	106.27	109.87	110.82	112.77	105.24	108.25	111.31	105.13
96.371	102.99	100.59	98.85	93.836	98.236	106.51	94.812	94.441	98.771	105.78	98.393	95.145	104.73	97.59	103.08	96.617	95.126	93.483	86.753	90.993	101.96	92.66	94.108	89.016	92.156	94.834	101.79	108.68	99.548	98.402	93.113	103.01	97.084	87.894	101.5	92.283	88.215	90.666	98.223	94.656	97.259	107.82	104.73	98.912	84.522	102.68	94.117	97.369	99.902
100.04	109.53	103.82	107.27	108.65	114.91	111.2	110.25	113.14	112.8	109	102.86	102.25	103.71	107.5	108.57	110.29	104.89	103.94	111.89	105.81	101.11	97.254	106.54	103.89	96	103.72	99.828	105.02	95.495	114.76	103.49	108	109.96	108.63	113.54	113.09	97.037	103.12	110.18	104.56	102.98	108.77	104.89	99.18	109.1	111.54	110.8	105.84	111.47
112.16	109.56	100.09	101.77	106.58	108.44	100.84	108.85	104.02	112.16	113.57	113.32	106.32	108.62	99.908	97.239	106.57	99.066	107.78	105.37	105.85	100.01	112.09	104.72	106.71	102.17	106.57	113.03	111.16	105.82	99.103	107.58	105.9	114.67	100.86	103.77	97.96	107.58	110.63	102.71	109.92	106.77	105.11	103.73	99.197	99.692	100.38	98.697	106.49	103.73
112.2	98.476	104.71	100.78	114.1	107.17	101.84	102.65	109.4	101.44	108.59	109.69	103.35	101.31	108.36	107.54	98.308	104.64	104.7	104.19	111.02	108.44	101	112.31	108.76	114.29	108.71	108.7	98.929	102.34	103.36	108.77	111.47	106.73	105.38	102.75	102.07	104.03	111.29	104.18	106.77	106.65	101.38	103.91	111.41	113.26	111.8	104.58	108.29	111.09
109.84	101.01	117.58	108	99.868	114.08	104.44	109.53	107.58	116.47	108.8	104.4	109.33	114.89	101.74	107.14	108.82	102.83	105.64	114.79	105.44	99.971	100.09	110.38	111.1	108.69	111.2	109.41	103.01	112.97	111.38	107.5	105.02	112.47	107.47	101.93	108.45	104.55	103.99	113.79	105.62	111.25	102.71	115.7	112.45	112.98	104.36	113.66	116.23	105.44
102.45	106.88	100.11	111.78	101.67	101.7	105.68	108.38	110.86	103.59	99.386	102.74	106.57	108.76	111.91	108.66	105.62	105.98	100.13	100.31	99.385	102.23	112.49	115.48	109.45	100.86	97.969	107.59	96.772	109.18	109.18	106.29	101.51	105.36	104.71	107.53	107.22	90.959	110.92	106.42	106.67	97.932	107.96	102.23	98.4	105.43	114.71	116.19	100.64	102.51
102.02	100.59	105.46	106.66	106.72	103.42	107.54	111.35	110.74	110.95	99.486	103.43	106.32	114.01	105.29	105.49	103.11	101.28	104.06	108.13	96.413	101.21	113.76	105.35	104.21	111.29	113.55	107.89	106.01	96.669	93.075	110.13	113.54	105.74	105.32	109.08	103.08	104.42	109.54	94.527	105.23	108.84	106.91	108.17	104.15	106.9	110.58	103.77	107.95	104.6
98.838	93.692	95.884	95.79	100.92	97.266	101.86	98.848	106.39	95.8	99.981	101.44	95.475	100.94	105.54	105.49	99.581	97.608	107.81	101.87	99.571	105.86	104.63	101.94	99.094	99.482	93.283	91.498	103.54	100.01	102.83	98.17	95.357	100.04	100.5	97.931	99.529	103.26	94.341	94.231	107.84	102.38	102.49	93.902	100.65	102.21	99.402	107.64	105.07	98.895
108.42	107.85	108.21	111.95	110.67	105.32	98.949	103.05	116.28	116.23	109.1	109.68	112.92	110.22	117.25	108.82	104.55	107.09	107.02	103.86	118	104.98	103.18	114.74	112.82	112.16	114.15	111.25	117.97	111.18	99.298	109.96	100.01	114.23	103.67	100.22	106.55	106.62	108.39	110.01	104.72	99	121.14	107.15	107.36	107.31	117.41	104.65	111.8	120.9
107.88	107.14	105.82	102.51	99.89	103.48	104.67	104.56	112.66	112.49	114.28	98.396	113.45	109.03	103.72	109.47	106.24	104.41	107.04	101.88	111.91	101.01	100.45	106.46	106.5	105.04	109.88	102.08	103.43	101.49	100.51	106.92	108.02	114.17	110.8	105.53	110.12	108.09	112.61	112.46	103.85	106.61	104.38	99.963	99.388	110.27	107.12	107.46	107.46	103.41
98.616	98.149	106.15	114.44	104.13	108.89	121.16	105.74	110.86	111.71	104.71	104.08	109.91	105.89	110.87	104.24	103.88	103.7	103.98	95.196	107.44	106.4	104.4	95.024	105.63	101.37	108.64	105.68	103.67	110.08	117.09	101.76	100.37	106.81	107.44	102.81	98.294	113.74	107.52	114.53	109.23	103.59	109.47	114.03	109.05	109.94	107	104.74	115.9	100.15
101.58	113.64	106.79	103.63	108.02	114.2	105.12	119.45	100.36	108.25	108.37	104.67	109.38	103.68	111.32	100.82	100.38	110.93	113.23	98.553	105.97	107.27	105.89	113	108.29	110.13	108.26	103.76	106.86	111.67	99.83	111.8	114.4	99.684	107.41	106.47	107.21	100.84	103.67	114.65	107.29	109.82	96.164	106.02	103.03	97.482	113.83	105.25	102.1	109.6
98.231	97.582	107.52	100.26	118.89	116.19	97.111	104.73	108.78	109.03	100.72	99.924	103.73	111.16	106.1	108.46	100.89	97.759	110.09	106.01	94.141	113.66	105.04	99.906	97.95	105.45	105.28	92.571	101.2	110.03	102.18	110.22	102.23	107.91	101.1	110.19	106.28	115.06	106.62	108.94	103.7	108.88	104.31	103.8	110.93	96.993	105.43	107.33	109.27	104.27
106.66	108.62	111.51	93.374	108.71	106.15	111.24	101.92	109.11	111.65	104.67	101.85	110.79	101.7	107.7	106.95	104.73	117.15	105.67	108.14	105.04	109.18	105.47	98.154	102.91	101.81	100.67	109.91	99.407	102.85	109.06	103.31	106.07	102.42	111.46	114.42	99.639	102.86	106.41	107.8	103.03	108.15	101.25	111.15	103.99	105.59	103.3	93.183	107.99	102.06
88.195	97.931	99.401	104.55	99.681	101.98	105.32	96.804	101.86	96.468	99.626	103.1	109.28	100.23	100.23	104.87	100.94	106.94	105.34	102.63	106.83	98.004	100.25	100.06	97.948	102.79	99.138	98.274	100.23	105.28	96.18	102.46	103.63	102.99	100.3	100.43	102.75	96.855	105.63	95.461	102.68	98.25	104.54	97.285	94.823	101.91	102.26	108.63	103.1	101.06
100.79	99.45	103.44	96.053	97.627	98.117	101.73	102.62	92.081	91.745	100.5	99.053	97.455	105.4	89.951	94.997	100.48	93.532	105.13	95.815	99.369	89.437	90.679	110.51	92.732	88.052	102.97	94.093	110.88	90.186	99.323	97.345	96.853	96.428	100.96	103.02	105.45	95.555	97.845	98.9	94.235	94.378	94.3	101.25	101.36	99.992	99.357	98.816	98.861	101.56
110.02	113.34	117.25	107.85	114.52	112.67	110.58	117.01	111.48	105.84	111.35	109.57	100.24	104.49	104.33	112.56	115.63	111.26	107.84	105.26	106.54	102.28	106.63	104.98	104.21	110.34	111.81	112.4	121.4	101.86	113.93	112.59	119.16	115.99	109.16	105.23	102.81	97.406	105.23	109.85	102	102.2	109.54	109.04	109.61	101.96	104.93	113.92	104.92	109.12
113.71	109.67	115.31	112.86	102.88	106.57	105.23	110.6	107.4	104.41	112.34	106.2	104.31	111.7	108.73	112.45	105.62	110.99	112.1	122.93	105.07	114.11	113.85	105.53	106.02	103.78	103.33	105.61	113.32	109.89	113.91	105.11	116.14	106.28	99.258	104.38	107.49	100.78	105.16	114.7	104.9	107.49	109.5	108.16	104.99	106.16	114.15	109.96	111.01	111.69
95.769	89.833	95.675	97.134	100.68	101.05	96.311	97.699	103.75	93.032	101.72	96.965	99.265	99.285	107.72	101.41	95.257	91.34	102.48	93	90.078	100.29	107.15	105.22	96.412	90.709	101.32	100.2	97.597	92.705	96.165	97.363	106.94	92.972	100.07	95.935	98.269	97.285	101.13	88.205	100.81	97.101	105.35	103.84	90.743	98.355	110.02	91.226	93.676	98.862
101.69	105.11	108.06	107.84	112.27	103.99	108.05	106.78	108.87	109.55	98.42	107.99	101.79	104.05	106.25	105.98	104.51	102.78	103.82	107.17	101.12	111.44	109.74	113.89	100.07	108.11	101	103.43	109.18	107.12	115.7	106.01	114.33	106.28	104.14	107.13	107.2	102.59	104.04	117.56	104.94	109.29	109.5	109.89	105.88	117.59	104.67	109.64	104.19	111.18
115.17	119.7	109.35	110.54	113.86	110.65	113.21	102.32	115.71	109.57	116.31	119.41	117.06	100.09	104.48	108.84	108.55	118.06	115.45	116.02	104.34	106.91	107.51	108.28	102.95	109.84	112.15	103.87	107.39	104.9	109.63	107.37	115.55	114.21	116.14	101.66	109.57	112.02	109.91	113.46	116.84	113.04	111.92	106.62	108.46	107.01	110.95	106.74	111.82	115.92
114.32	110.96	97.115	107.56	108.3	107.65	111.21	110.26	107.9	102.95	106.42	104.95	112.17	107.3	97.716	97.877	105.16	100.77	114.27	105.09	104.28	104.63	100.51	100.82	106.64	109.42	108.81	102.75	92.945	110.95	108.75	109.2	104.98	111.49	110.21	103.11	103.76	101.73	103.91	95.961	106.72	102.17	104.92	114.96	105.39	103.12	103.96	100.91	107.47	110.46
94.448	96.039	102.45	102.46	100.27	93.838	96.107	103.95	102.22	98.931	99.976	99.91	103.65	100.26	105.28	100.5	88.532	88.415	98.541	104.9	109.98	107.48	100.17	106.1	93.227	96.194	100.65	99.227	102.81	108.45	99.43	96.647	104.15	101.3	90.19	88.629	102.79	106.74	94.914	99.37	102.75	98.336	104.09	109.27	94.67	99.884	99.529	110.2	100.5	99.652
99.548	95.955	98.888	100.95	98.976	111.83	97.957	95.72	89.948	105.18	97.744	107.22	106.39	103.45	95.968	102.51	96.58	97.686	100.32	97.542	95.448	91.474	104.53	91.063	101.63	100.2	105.86	96.806	99.473	97.074	98.501	98.763	91.677	91.871	104.45	88.81	104.68	98.25	95.505	112.12	104.19	103.73	97.25	105.6	106.4	107.62	104.29	100.07	94.926	97.092
101.37	100.87	103.11	108.85	106.18	102.65	105.15	111.23	101.39	102.06	104.92	102.36	120.77	109.77	104.68	99.598	104.64	102.22	109.09	106.47	102.03	104.1	107.95	102.55	101.79	101.15	103.59	110.68	97.972	111.37	97.625	106.28	100.7	103.43	101.96	103.44	112.79	102.83	102.81	117.48	100.82	105.71	104.65	106.43	109.5	107.86	117.95	110.56	111.25	103.24
109.19	105.54	103.71	102.11	105.94	103.08	105.93	104.07	104.47	106.41	102.67	108.29	106.77	101.62	106.56	117.48	114.67	103.51	100.05	116.15	107.35	106.7	110.53	108.44	100.04	103	105.57	105.12	115.87	105.28	111.42	108.12	106.62	114.17	108.87	106.72	114.59	98.907	109.63	99.058	103.85	107.88	108.45	109.63	104.93	111.41	111.57	113.96	102.96	104.74
93.51	106.28	94.462	99.691	90.994	96.986	100.86	91.272	88.726	99.011	97.588	98.861	95.357	103.37	88.209	98.844	101.18	98.365	101.28	98.145	103.3	108.64	91.387	97.573	102.73	98.241	94.542	103.24	98.936	92.719	87.621	94.195	89.455	93.881	99.658	97.691	94.501	96.365	100.4	104.24	86.497	87.517	94.162	100.53	103.89	98.233	101.73	91.237	108.56	90.286
96.537	109.74	99.141	98.54	100.34	101.01	99.486	92.89	100.68	106.39	99.811	106.48	98.571	101.44	104.74	103.26	100.7	103.96	94.028	102.6	105.35	101.75	96.317	105.78	114.18	91.377	106.91	107.21	108.86	98.054	102.03	102.51	104.06	85.128	91.176	107.34	102.68	92.972	98.953	108.82	99.302	99.052	104.8	97.94	99.404	96.908	98.18	99.944	97.673	103.1
103.63	114.78	108.53	102.13	100.25	110.41	111.41	110.67	103.71	109.97	116.8	106.08	102.87	109.46	104.19	99.65	105.12	105.78	101.93	103.48	102.93	112.48	107.98	100.73	104.26	108.41	105.61	107.44	105.68	112.73	112.23	107.21	109.91	113.81	96.572	103.93	106.32	107.39	104.97	108.06	101.25	110.06	107.97	107.01	106.98	108.98	105.66	112.74	105.48	107.17
95.481	99.497	99.313	103.75	93.057	94.401	105.98	105.07	102.53	97.295	103.37	96.842	100.89	109.34	104.25	100.59	98.689	105.25	103.66	94.443	107.78	105.46	105.4	102.29	103.22	103.45	104.05	102.97	105.26	100.32	94.685	104.52	90.115	99.542	103.86	101.05	106.88	90.078	101.99	101.13	105.16	105.47	94.769	101.25	92.195	105.99	100.29	95.598	101.49	103.07
98.136	103.73	100.78	98.637	101.11	109.36	107.56	108.46	104.78	104.24	106.61	100.2	111.54	107.68	108.2	99.189	111.31	108.55	108.2	114.3	113.28	106.69	107.88	108.94	111.42	109.89	108.55	111.8	103.97	110.41	107.83	108.84	102.69	108.84	111.67	114.34	109.65	113.34	111.98	113.96	112.77	108.52	114.57	107.15	118.46	105.65	108.7	107.56	103.59	108.21
94.834	98.488	98.983	102.3	101.38	92.24	103.6	97.408	91.024	98.595	96.079	98.92	100	107.75	98.076	99.393	91.24	106.72	102.42	89.621	92.932	100.38	100.81	97.364	107.01	111.43	87.907	103.39	96.954	100.25	102.84	106.99	94.454	89.34	102.93	90.024	105.3	99.35	94.91	100.75	97.508	98.861	100.98	97.205	97.619	97.936	99.61	101.79	102.85	99.754
106.12	102.26	106.83	109.34	105.84	112.74	116.68	103.49	99.728	108.63	107.12	107.75	114.83	100.78	99.183	105.44	102.97	112.56	109.32	107.8	106.35	107.16	104.31	107.47	104.19	107.77	114.22	113.87	109.34	104.41	119.03	114.22	110.82	103.68	111.82	103.69	105.65	112.46	111.29	100.97	98.811	96.747	107.64	111.14	105.14	104.88	100.34	102.98	113.49	101.55
114.67	112.93	106.79	108.34	102.69	99.926	117.22	102.09	97.072	105.27	100.84	113.23	108.09	103.88	107.4	121.89	110.12	116.52	112.66	110.09	109.84	98.719	110.16	118.08	110.45	104.94	112.67	116.2	112.85	107.27	106.31	110.99	103.32	112.77	113.52	99.801	109.5	108.56	111.92	107.22	97.34	104.64	115.99	106.76	113.01	108.65	102.59	115.68	110.99	113.44
103.26	102.94	107.88	103.38	117.53	93.864	103.86	105.35	103.67	111.91	101.81	114.88	111.73	111.78	108.88	101.36	113.23	107.44	108.6	105.74	103.42	112.5	110.16	105.35	104.08	104.45	101.31	103.4	103.34	106.32	103.39	106.26	104.97	103.26	109.27	104.59	94.617	114.4	107.46	98.417	102.56	104.5	110.02	101.03	104.65	105.61	111.61	100.56	111.27	109.74
97.964	105.67	113.37	98.625	103.36	101.92	100.13	107.22	103.73	106.82	102.54	107.76	110.82	99.124	105.95	108.12	115.9	114.1	104.85	100.58	111.32	111.9	107.64	108.67	109.85	111.32	108.14	105.41	101.64	100.16	110.46	102.53	101.54	99.878	117.02	104.4	107.15	103.75	110.13	108.35	110.02	98.844	113.12	102.47	101.35	98.612	110.76	95.79	109.16	102.85
107.78	109.63	102.8	108	103.74	101.15	98.807	106.18	105.21	109.73	105.26	94.245	106.76	98.801	104.98	118.82	102.03	102.71	112.18	107.77	99.792	105.31	110.98	91.645	104.71	106.07	105.39	101.87	108.31	104.32	103.38	116.53	105.76	106.01	96.668	112.61	109.03	105.58	100.95	106.78	106.19	98.722	102.69	106.45	98.382	110.97	103.98	101.74	104.28	101.51
99.109	109.69	106.42	116.09	100.17	114.92	104.43	95.782	103.66	109.39	112.84	109.78	118.11	112.77	107.2	106.99	113.61	113.38	109.12	113.39	105.41	103.24	107.61	104.2	103.23	100.6	112.84	111.19	108.04	103.52	113.9	112.65	106.05	112.91	103.51	111.94	106.78	104.74	113.12	107.48	108.53	103.15	103.41	108.38	111.83	109.57	107.47	107.69	108.1	119.43
110.1	104.64	102.01	97.369	108	103.24	108.56	104.03	104.81	105.03	103.21	105.31	107.54	103.16	108.94	107.1	105.83	106.56	108.86	108.74	110.39	98.601	103.92	115.14	105.77	103.91	100.29	114.09	111.97	107.49	108.92	112.94	115.18	107.24	101.58	112.95	105.13	111.55	101.84	108.27	98.609	109.13	98.521	108.01	108.51	104.56	101.32	111.91	104.97	110.27
102.04	109.77	114.18	104.94	111.78	117.95	109.2	101.64	109.16	116.82	97.643	108.86	109.89	112.72	115.12	112.64	101.36	107.28	109.13	103.25	103.21	109.56	108.54	102.67	103.46	118.5	111.08	115.15	111.11	103.24	111.82	109.92	113.38	110.77	115.5	111.89	116.79	110.3	110.41	112.34	103.93	105.99	107.87	105.08	104.32	98.558	104.75	112.83	99.151	115.93
95.549	105.34	98.839	108.58	93.696	93.225	99.349	94.931	90.773	102.61	94.494	96.047	102.89	96.189	105.81	106.73	101.67	102.27	107.13	108.78	100.3	100.19	92.28	106.48	94.473	95.333	90.33	94.345	99.315	91.462	105.11	106.61	100.83	104.27	109.06	101.9	97.463	100.05	101.11	104.13	97.173	101.44	100.82	100.98	100.07	100.29	92.984	103.03	95.394	98.928
112.43	103.42	108.05	106.37	100.74	104.4	110.89	111.2	110.3	109.84	104.19	102.99	107.67	106.4	105.04	110.61	103.21	106.67	108.92	105.61	113.5	102.98	106.27	109.36	106.15	115.23	106.77	109.82	101.24	108.83	103.65	99.369	109.59	102.09	109.97	103.8	107.24	108.5	115.28	107.82	112.13	110.46	102.23	116.17	110.22	106.88	108.62	105.66	100.25	109.09
109.29	108.95	118.33	104	112.03	109.97	109.29	115.16	119.53	109.45	105.75	113.6	116.86	108.04	114.41	107.98	118.26	116.2	105.15	109.2	100.66	110.64	111.95	112.43	104.69	101.22	113.85	114	114.38	111.39	110.65	112.93	105.79	105.63	114.88	118.31	108.73	113.83	106.13	110.8	108.21	103.93	101.96	106.7	113.46	102.93	108.74	112.65	105.83	125.84
111.86	106.26	102.21	108.56	104.87	107.03	105.81	107.02	107.38	107.39	106.81	99.44	105.96	108.84	113.28	102.93	103.04	98.61	93.28	101.82	109.57	112.06	109.09	105.83	106.58	109.61	105.95	106.2	105.14	109.78	103.41	107.15	106.25	103.53	100	103.41	103.01	104.92	105.87	104.11	114.74	101.59	117.99	115.31	112.53	110.05	111.76	111.85	111.94	111.24
92.802	100.09	105.83	92.342	104.79	102.33	107.3	97.109	105.36	101.35	103.04	93.939	96.69	105.63	91.972	94.612	112	94.752	109.3	105.13	98.532	96.004	100.43	95.464	99.028	96.324	95.093	96.76	102.75	103.43	94.666	100.7	96.803	102.82	96.8	103.27	106.54	100.45	98.847	98.614	94.011	100.69	103.49	103.87	91.691	96.555	99.427	110.87	104.65	92.407
113.86	113.22	108.44	105.18	108.52	102.47	91.358	102.53	106.45	107.71	102.73	100.73	91.997	101.47	101.46	111.21	109.13	108.69	102.45	114.35	110.22	106.26	113.17	110.73	102.84	102.53	114.77	125.17	106.17	103.64	99.904	104.42	102.68	103.71	107.53	113.69	104.52	103.2	109.64	112.37	103.12	108.86	106.39	102.64	106.58	106.79	107.4	111.01	113.05	108.45
96.708	95.059	105.63	104.81	102.16	109.53	104.93	106.55	101.13	108.4	108.61	101.02	104.67	104.74	107.36	106.36	100.04	112.84	98.773	98.454	105.88	112.99	110.48	107.68	109.64	100.49	100.8	109.75	102.69	102.24	95.169	101.08	100.81	105.76	107.25	103.97	110.31	120.86	107.6	103.13	103.62	108.88	97.86	105.05	106.84	111.37	99.698	106.92	100.82	113.85
112.38	107.14	97.498	116.95	107.32	106.15	115.52	101.72	115.55	109.52	105.62	108.38	105.09	101.41	107.85	109.71	100.89	112.58	115.28	109.18	107.77	109.05	109.44	115.27	104.07	104.13	106.87	111.28	106.99	106.94	102.41	106.8	111.76	105.78	105.61	111.17	109.44	111.76	111.47	112.93	108.35	112.02	114.68	109.86	109.1	108.94	122.47	107.44	108.07	108.95
100.64	105.42	104.09	105.35	108.94	108.31	95.902	101.44	108.65	105.76	94.419	102.73	104.1	109.62	101.23	107.49	103.41	113.65	111.19	100.3	111.18	114.31	111.03	105.75	105.84	113.54	111.32	107.41	103.31	107.2	116.09	99.226	120.24	105.48	108.37	100.51	107.72	107.77	97.386	108.29	107.02	103.28	98.59	108.32	108.03	110.89	119.89	106.09	107.93	101.12
106.61	105.99	113.52	112.71	118.43	105.61	110	106.93	111.28	113.66	116.02	105.92	109.35	100.93	101.28	118.65	112.25	109.15	107.17	117.76	119.76	116.63	116.6	117.04	114.09	117.65	104.82	107.31	101.8	107.32	119.4	109.08	120.17	113.41	116.65	105.57	104.85	106.5	119.85	112.34	118.33	109.14	103.68	119	116.71	112.92	113.73	109.52	106.99	117.64
104.55	117.6	108.67	102.82	104.83	106.38	108.7	102.44	105.21	110.82	117.3	112.86	105.01	103.42	100.43	98.62	112.03	115.08	113.07	104.73	114.36	106.6	101.91	100.23	112.1	97.448	100.35	110.23	111.1	110.12	113.65	97.283	105.71	106.95	111.39	100.7	99.887	107.95	108.24	102.7	107.14	103.31	108.04	98.629	104.88	109.01	103.17	109.34	103.09	108.65
106.18	118.02	115.54	107.96	109.44	117.36	107.85	108.17	117.41	120.03	105.76	114.83	99.657	112.06	111.38	112.5	110.12	106.86	110.65	113.03	111.22	110.28	108.58	110.42	101.2	103.87	103.52	119.07	108.55	103.98	117.64	109.34	112.29	114.87	119.83	104.85	113.45	117.38	113.13	109.95	120.08	110.34	102.65	107.03	124.19	107.86	114.27	107.89	110.08	108.91
112.67	111.14	103.42	103.84	113.35	111.38	115.55	107.78	107.34	113.5	112.47	110.6	109.88	102.83	114.13	110.44	113.2	107.18	113.45	108.52	105.82	107.89	121.71	105.21	108.93	116.34	112.69	115.43	113.95	98.76	119.26	108.16	117.08	114.57	106.06	115.2	115.63	108.61	112.62	119.72	113.21	111.72	112.05	111.19	109.28	106.26	109.33	107.18	108.04	109.97
111	109.38	109.28	113.45	111.54	111.18	102.84	114.64	107.04	100.85	111.75	107.43	106.75	107.69	105.04	109.26	102.17	108.73	106.08	104.99	114.09	115.47	105.55	113.28	105.88	103.48	106.02	108.74	113.17	102.46	102.34	109.9	106.13	113.21	109.66	103.61	118.77	118.02	113.74	112.28	115.12	106.2	109.93	104.07	100.93	97.211	107.89	104.51	108.48	114.01
113.4	104.47	111.79	102.77	107.62	106.87	109.85	111.44	120.33	115.23	112.9	106.84	112.78	112.62	108.45	105.37	105.17	106.49	101.23	107.92	107.75	106	103.45	103.21	98.76	110.36	106.47	106.29	102.11	102.89	110.44	118.7	109.44	100.56	115.43	111.31	111.15	104.79	101.03	106.6	99.762	105.39	108.22	107.72	110.05	101.24	106.37	104.39	104.35	104.23
108.79	113.39	112.64	104.98	105.77	115.68	104.99	101.72	104.36	106.52	105.18	98.47	98.964	116.58	109.33	119.96	104.93	110.3	116.13	100.62	103.99	107	103.76	113.44	99.866	103.36	103.01	104.88	110.24	97.063	104.49	104.46	105.27	115.08	107.35	112.91	98.569	107.96	106.04	118.27	106.77	107.68	101.85	100.31	106.95	109	103.42	115.02	103.56	105.66
98.655	100.3	98.658	94.378	98.903	97.694	94.96	103.69	100.24	103.13	96.643	108.62	102.02	92.246	106.34	100.09	97.626	100.4	91.268	99.214	95.141	93.087	106.15	98.339	97.044	103.87	104.68	97.342	99.635	108.43	96.004	99.928	101.61	97.868	92.293	98.879	101.02	99.629	103.27	95.331	109.92	97.175	107.98	105.08	99.122	100.14	98.783	98.719	95.874	103.66
103.35	96.209	105.91	115.39	93.251	104.66	114.01	102.46	98.673	108.84	110.08	105.63	100.49	103.53	109.54	107.37	109.02	105.44	107.45	101.14	109.67	105.77	111.47	104.76	104.29	100.37	113.96	108.99	112.52	112.38	105.34	113.13	112.88	104.63	108.03	105.59	109.6	108.51	106.01	103.09	114.87	106.89	98.738	100.32	104.86	103.95	112.13	101.2	102.99	119.25
114.18	103.44	101.16	108.85	111.24	104.27	105.38	101.15	108.94	107.98	113.18	107.75	109.97	105.46	113.15	96.461	109.53	101.48	112.29	110.97	101.26	111.55	99.465	107.08	110.94	111.26	114.07	96.736	97.351	102.62	99.221	106.02	105.07	107.74	111.12	97.663	108.74	103.23	99.732	113.1	106.28	111.15	111.09	101.82	110.93	100.05	100.74	104.12	105.13	114.09
101.12	96.94	100.96	92.33	97.344	100.19	90.298	103.06	103.93	109.98	97.164	99.951	108.11	102.32	106.51	103.09	101.96	96.933	96.841	92.908	98.286	97.918	102.16	101.96	97.067	109.2	105.76	93.319	103.03	99.119	109.8	97.879	103.29	92.653	99.586	100.25	104.03	93.494	104.86	101.02	97.96	90.561	105.38	95.895	99.523	103.47	107	108.84	97.223	101.87
104.15	113.38	108.12	111.01	113.95	109.8	96.112	103.65	105.61	102.1	103.66	116.07	113.27	108.33	110.61	113.49	101.48	107.48	108.63	107.16	113.4	109.96	109.32	106.84	106.79	104.25	103.25	101.65	105.22	106.1	103.79	110.12	113.15	112.84	112.15	111.33	107.91	110.86	112.77	107.44	110.13	109.03	102.11	108.68	106.88	105.99	109.04	102.37	109.24	113.37
99.83	105.17	99.428	106.11	105.13	99.128	105.89	111.27	91.654	111.03	104.63	106.34	99.171	106.49	111.11	113.08	105.26	100.82	104.09	101.93	109.66	96.782	113.73	111.16	102.2	99.87	109.1	118.66	101.07	100.57	100.14	103.53	100.8	102.66	111.56	108.89	102.79	107.54	105.95	102.19	114.24	107.18	104.89	103.78	103.48	104.23	101.33	97.846	102.9	109.15
93.192	95.658	97.976	100.12	99.623	100.9	100.19	92.397	102.45	98.913	98.134	94.171	100.52	99.481	97.857	91.894	102.03	98.808	94.617	104.39	108.25	97.369	98.758	96.951	99.024	104.57	105.44	99.103	101.76	89.771	96.465	98.102	99.64	104.9	87.88	96.523	99.304	95.227	92.815	101.86	92.416	107.41	98.146	99.981	90.834	95.62	97.425	93.809	89.74	97.646
112.98	102.22	108.01	98.42	106.69	96.915	102.59	107.67	98.417	104.52	108.79	109.13	104.82	109.06	108.39	103.41	112.1	110.63	107.24	100.15	91.984	103.53	106.33	101.71	100.8	107.56	112.07	104.92	102.49	103.09	102.75	112.12	104.61	108.78	105.25	109.35	94.81	98.457	104.61	107.04	96.731	111.35	103.55	99.374	116.38	108.48	99.817	104.67	100.89	105.76
95.088	95.817	97.21	87.878	96.783	99.782	106.33	105.39	96.524	99.309	101.84	100.1	99.335	99.49	99.543	101.58	104.25	99.822	86.864	106.05	102.79	95.076	103	96.607	103.32	97.185	100.65	101.21	90.014	96.807	104.8	97.128	100.94	86.962	93.629	97.071	104.43	92.215	110.29	98.481	98.596	100.86	102.44	95.724	91.199	92.817	101.58	98.495	95.855	106.71
105.68	102.09	105.29	110.69	109.87	98.146	100.49	104.19	101.33	108.32	107.65	100.6	104.17	107.34	108.08	99.403	101.35	112.15	100.14	110.21	105.19	105.06	105.59	103.2	100.11	105.66	106.94	100.97	106.04	100.7	94.424	110.97	106.19	102.96	99.162	106.67	91.911	102.88	105.01	112.92	103.05	102.09	109.08	106.5	109.81	103.54	99.879	95.35	110.22	113.76
106.35	109.24	106.72	114.07	105.91	107.78	107.09	114.37	105.84	109.26	107.37	112.28	110.04	110.54	107.41	100.47	113.82	110.24	105.17	102.03	99.023	108.12	110.63	104.71	106.92	106.51	106.12	115.44	103.06	116.19	112.86	103.39	103.5	105.54	101.84	109.78	107.44	103.8	102.47	105.65	105.39	106.85	116.8	106.46	102.84	110.6	105.55	116.02	104.5	98.776
112.68	105.85	105.13	108.18	104.27	102.71	109.14	109.44	98.502	103.12	108.5	110.72	113.37	98.731	109.97	110.44	111.34	105.08	98.977	115.14	102.52	112.47	101.39	100.44	104.45	103	113.09	108.99	112.46	104.71	113.53	102.23	108.29	105.64	106.48	110.07	110.7	109.14	107.15	110.64	99.089	103.38	110.75	102.12	99.859	97.299	109.21	103.85	103.66	107.2
107.6	118.21	102.1	110.08	105.43	107.63	117.73	106.66	107.29	106.76	112.92	104.04	110.29	102.58	101.5	103.32	111.15	108.67	110.16	116.13	110.1	101.66	117.26	99.355	113.66	102.95	103.47	108.55	107.06	108.16	103.03	113.06	108.11	99.803	110.4	106.51	107.76	98.824	110.85	105.92	98.806	115.1	107.78	105.64	112.28	107.28	106	107.68	105.66	115.58
121.25	109.07	102.59	107.91	109.33	106.75	101.56	103.17	119.04	97.276	103.21	118.5	106.49	107.1	115.74	103.24	111.85	111.98	110.89	98.804	106.27	103.69	106.02	111.86	101.57	106.5	101.83	121.41	112.27	98.942	99.872	102.33	113.5	92.088	110.12	108.2	104.69	103.47	106.13	103.18	109.15	112.24	108.44	100.85	114.93	105.83	107.87	102.8	113.58	113.24
98.605	110.53	100.47	108.63	106.01	107.98	106.41	102.32	108.43	108.31	101.66	103.44	109.37	114.02	102.06	114.64	116.48	114.57	111.82	103.86	109.22	108.1	112.54	103.63	103.8	106.6	116.9	113.33	103.51	100.35	108.43	108.59	101.33	106.32	102.71	105.61	109.41	102.99	118.06	106.94	106.56	111.57	105.57	117.63	114.03	109.8	109.8	107.42	102.6	121.36
101.86	114.14	98.879	103.14	112.73	98.312	110.18	101.08	108.32	100.77	109.39	105.61	111.38	108.38	106.52	97.975	103.49	112.16	112.39	106.87	117.83	113.34	106.8	106.35	106.47	107.9	116.9	105.65	113.31	106.62	106.94	110.73	109.12	108.41	112.54	105.05	107.59	109.03	108.11	111.66	101.19	108.94	113.43	102.68	104.89	108.86	107.42	114.42	110.07	102.21
113.55	100.86	100.72	113.56	104.7	103.83	109.32	106.81	106.54	110.27	107.59	106.92	108.06	105.41	105.48	104.22	104.87	109.58	113.82	107.82	100.27	110.44	107.78	110.19	102.75	102.01	104.67	112.75	102.51	109.74	118.06	101.75	103.55	105.01	116.6	113.37	104.21	108.86	120.3	113.05	115.35	110.65	102.99	101.81	110.21	102.92	97.462	109.41	109.56	97.296
112.59	107.45	112.6	109	109.37	110.59	108.05	105.21	99.852	112.33	97.356	112.26	106.16	108.34	106.67	107.35	107.48	111.06	106.09	102.83	113.18	108.86	109.69	99.803	104.86	110.1	105.22	109.39	115.23	110.04	113.38	111.02	110.14	102.27	105.92	110.04	116.02	108.63	118.09	120.3	110.62	111.94	115.29	108.13	111.05	101.86	105.66	110.15	112.82	117.13
112.85	110.72	103.76	105.2	101.13	116.18	110.06	111.52	110.62	105.6	102.96	107.63	107.51	107.4	112.91	109.39	114.3	106.42	102.85	110.73	111.19	107.06	108.06	109.93	111.7	107.38	106.06	110.03	110.79	107.59	122.37	104.52	105.02	109.61	113.77	109.43	104.64	104.46	112.74	106.63	106.53	112.63	109.57	107.78	114.95	99.241	105.4	115.21	109.65	109.21
99.801	84.527	99.499	102.32	99.67	104.13	94.488	94.886	101.19	89.279	104.67	101.38	101.92	96.002	90.715	101.91	92.849	101.89	102.78	102.12	107	90.481	89.482	106.65	102.31	100.17	102.3	99.252	102.47	107.55	102.69	94.904	90.105	109.21	100.33	98.661	99.783	102.43	96.935	96.725	94.038	91.76	88.989	92.626	93.784	105.83	90.173	105.02	99.149	105.98
100.01	96.591	86.243	96.095	95.659	98.781	100.26	92.743	95.129	88.364	102.98	98.327	96.28	95.409	102.99	90.838	102.05	91.475	91.273	97.503	102.53	101.92	97.99	96.874	100.25	92.588	97.715	94.106	90.835	96.874	90.495	99.135	102.68	100.14	99.753	96.883	89.639	93.72	99.461	102.52	93.499	101.38	109.27	99.223	95.616	95.904	104.72	95.48	96.22	91.135
100.95	99.854	99.375	101.71	101.29	107.71	110.88	107.89	108.37	102.84	109.8	110.36	113.09	107.8	106.59	106.06	116.66	110.12	103.14	112.63	96.46	117.65	97.876	104.62	108.45	105.88	101.37	115.28	97.692	104.43	98.838	118.97	108.86	111.67	105.75	107.26	110.11	94.294	106.86	108.63	116.53	113.46	111.98	109.25	114.81	104.08	106.01	113.65	119.52	114.27
97.001	101.25	102.65	94.868	102.02	97.723	108.4	102.96	93.526	100.1	97.438	103.06	104.64	96.188	102.41	97.456	106.63	109.35	105.25	92.304	104.73	100.24	101.3	98.043	96.917	101.25	95.663	94.33	99.817	102.93	101.96	98.437	104.18	105.51	94.13	107.31	91.919	103.53	101.47	102.59	103.26	100.55	99.062	98.739	98.596	97.729	97.125	100.82	99.268	106.21
91.875	91.677	94.4	100.51	103.5	90.199	93.439	100.06	97.606	95.221	92.989	101.52	105.2	102.32	91.618	99.095	94.145	99.936	102.74	93.61	100.95	93.579	99.368	89.626	107.53	96.548	91.188	103.9	103.5	92.474	97.258	95.57	107.24	102.44	91.507	101.21	95.596	93.968	103.73	91.835	99.786	98.71	100.29	95.568	99.742	101.9	103	105.96	92.938	99.783
108.43	107.4	106.64	108.58	113.13	108.18	114.54	110.26	115.47	113.17	112.67	110.99	105.32	113.25	109.68	110.79	112.52	110.17	102.88	111.16	105.18	104.08	102.97	104.56	113.95	111.66	113.11	107.33	110.05	98.463	118.04	108.81	113.6	111.07	104.67	93.132	99.896	104.93	105.55	113.14	102.87	105.46	116.23	102.94	107.45	100.5	113.76	103.52	111.96	100.04
110.82	108.91	110.76	102.9	110.21	112.48	103.31	102.37	114.18	113.42	106.81	116.43	114.39	106.87	104.92	107.7	114.76	108.52	109.38	104.39	106.34	107.06	113.75	109.75	114.18	105.75	108.43	111.37	102.84	114.94	107.87	109.27	111.64	110.27	103.44	107.41	107.05	101.89	111.1	102.6	99.915	110.65	104.79	110.02	105.74	102.94	107.37	109.89	103.64	108.9
114.22	107.72	100.58	102.32	107.12	100.49	111.27	99.368	90.548	109.84	105.74	108.21	115.79	112.36	106.42	106.58	107.57	103.61	95.056	109.18	106.61	110.31	114.65	108.83	101.28	104.05	114.24	111.8	109.61	115.4	107.86	111.52	108.77	101.78	110.36	106.49	107.92	107.08	118.37	105.7	116.15	114.82	101.27	104.12	106.87	101.86	120.39	107.99	102.54	95.371
105.84	108.61	108.85	104.23	112.99	105.46	111.88	104.63	111.72	109.99	107.64	105.24	109.97	109.24	108.32	104.37	98.447	104.96	106.5	102.78	101.03	101.85	103.3	107.53	113.13	99.112	110.12	107.01	109	112.08	114.07	108.21	105.83	107.17	101.17	107.42	108.88	106.61	100.58	119.63	109.94	107.06	103.39	96.02	101.89	113.37	109.67	106.41	111.76	98.486
110.71	108.56	99.686	111.93	111.4	104.7	108.36	102.85	103.61	107.43	110.55	98.988	109.94	111.58	104.27	99.902	99.627	111.59	104.7	105.04	107.38	101.51	100.48	102.3	91.79	109.05	112.39	109.71	102.99	109.98	106.41	107.52	95.637	100.95	106.72	103.5	115.3	107.89	104.86	110.83	109.15	111.95	100.19	103.39	106.45	102.11	110.44	107.74	105.07	112.03
95.225	85.924	102.67	99.173	100.26	95.842	93.734	100.83	91.013	95.75	105.3	98.808	102.25	93.947	94.764	94.709	104.18	94.443	99.858	90.712	98.22	103.13	101.72	106.43	90.894	105.27	103.49	98.113	100.72	102.35	95.247	101.43	99.32	99.635	94.228	97.604	102.13	93.901	94.697	94.221	95.598	98.352	93.884	104.2	95.342	98.249	98.186	93.654	100.6	98.907
105.54	105.76	102.18	96.764	102.08	103.02	106.61	106.13	110.07	102.24	109.88	98.334	109.15	108.32	103.44	102.15	104.52	106.18	110.34	106.33	102.81	108.79	103.56	102.68	108.25	106.4	109.69	103.19	105.72	100.32	114.27	98.532	104.04	109.11	111.47	110.98	107	109.02	105.33	108.02	114.84	101.76	103.37	116.01	94.895	110.64	104.69	104.25	105.9	96.825
103.94	107.98	106.72	106.18	98.888	105.01	101.68	102.16	101.95	106.03	106.28	109.73	108.61	101.74	99.807	112.04	97.121	99.603	109.89	105.8	106.21	103.86	102.79	118.06	105.25	103.37	101.84	107.18	108.23	100.74	106.3	110.03	103.34	102.6	110.42	99.132	109.44	113.29	97.936	101.09	110.5	113.55	96.889	104.12	116.87	106.13	104.52	107.05	112.18	107.57
103.91	97.998	89.852	97.662	103.12	86.922	99.931	110.45	99.206	102.94	103.46	107.35	104.97	95.672	100.53	99.42	92.004	103.87	97.794	104.97	102.53	105.09	104.2	106.08	102.52	90.387	104.9	105.24	103.36	99.752	97.227	108.2	104.45	101.96	104.82	93.888	100.03	97.284	95.632	98.666	100.75	101.54	102.55	93.682	98.352	105.05	89.344	95.316	105.29	99.409
93.738	99.067	98.776	104.28	98.789	98.741	103.86	93.898	107.57	106.96	100.55	107.16	96.013	94.103	96.842	96.363	99.422	96.396	97.02	94.482	100.87	91.466	96.347	95.577	106.17	104.82	106.08	99.056	99.551	102.99	102.26	96.068	94.56	98.96	96.65	96.101	104.49	96.782	95.786	94.931	94.692	103.06	93.128	102.34	97.406	96.643	103.77	95.485	92.288	100.53
102.28	109.23	100.65	97.941	101.35	101.83	99.27	103.75	98.87	107.51	102.88	98.061	102.15	106.13	100.07	95.418	107.82	102.05	111.15	103.54	104.36	99.999	104.83	99.329	104.29	107.85	103.02	100.19	111.58	106.44	104.92	102.76	105.62	101.22	106.03	111.23	98.082	102.4	99.39	86.06	96.794	105.34	103.47	98.433	97.565	89.398	95.559	101.54	96.361	105.02
112.49	102.11	114.06	109.24	112.28	107.76	105.82	109.57	108.9	112.27	109.11	110.17	114.37	99.151	106.27	115.44	103.59	110.32	110.43	115.2	103.87	106.52	115.64	114.57	105.19	113.94	112.55	105.03	115.33	113.62	112.81	108.73	107.46	119.04	110.38	110.88	108.83	105.32	110.95	103.58	110.15	106.43	111.55	103.8	118.59	111.12	110.7	110.52	105.82	110.31
95.111	104.03	105.61	104.88	100.81	96.956	113.07	108.81	111.27	106.55	105.09	103	110.35	112.68	108	104.68	106.34	98.942	109.12	109.08	97.482	100.26	105.62	107.7	115.77	102.03	100.77	105.88	98.035	112.97	97.557	105.1	112.69	107.66	109.12	104.92	107.94	111.99	111.67	109.99	99.169	104.32	114.38	100.9	104.24	102.78	102.06	108.32	105.34	107.74
95.697	103.13	108.95	105.58	106.38	110.67	110.04	116.93	104.69	105.77	99.868	107.7	112.35	105.02	120.11	109.8	110.26	109.3	108.49	101.58	106.14	114.95	112.4	96.379	102.91	107.78	102.94	99.108	103.99	100.76	103.39	105.51	104.9	106.33	93.978	111.85	113.43	110.79	101.5	102.04	104.15	106.25	105.82	112.31	108.03	102.3	105.97	116.65	103.54	109.84
94.793	99.374	101.58	91.492	98.44	102.36	98.703	101.7	104.35	103.19	95.873	82.527	94.141	105.85	95.171	92.11	98.845	96.873	102.7	95.403	99.245	93.567	94.76	93.529	97.461	97.507	100.03	93.129	101.85	92.05	94.661	97.432	102.02	96.725	95.919	98.713	98.046	102.44	101.09	95.258	102.11	105.43	97.81	100.03	102.1	100.93	101.85	109.7	99.3	99.977
101.24	111.45	108.58	113.77	104.39	109.32	104.79	105.66	105.96	102.2	101.29	117.53	95.654	109.68	102.62	114.04	114.19	113.96	95.158	110	100.52	109.12	109.04	98.702	104.8	107.05	97.393	104.49	103.31	104.12	94.266	102.86	102.79	100.77	94.479	109.41	111.24	112.24	110.29	103.39	107.46	105.09	101.72	101.8	114.7	97.745	112.02	110.5	108.19	107.4
101.17	108.13	106.82	110.13	101.73	98.662	104.54	105.61	112.39	113.46	102.59	108.47	103.67	105.55	96.934	100.66	93.889	105.66	111.85	103.99	105.77	110.62	107.21	106.66	104.35	110.31	101.35	96.7	112.03	112.17	104.94	109.52	107.74	99.198	108.76	105.87	101.95	109.77	106.92	104.5	103.08	95.819	107.81	110.26	110.23	99.995	99.785	106.33	104.75	112.58
105.09	109.13	91.84	110.63	105.23	99.707	109.36	107.61	103.64	97.675	111.47	107.97	103.08	107.91	116.92	114.28	105.67	98.09	117.34	109.2	99.983	102.24	104.74	107.67	114.96	101.4	103.96	101.22	92.636	103.99	112.28	110.04	108.39	110.99	105.43	98.212	103.78	100.72	107.29	110.09	101.3	107.11	104.9	115.56	102.29	107.03	102.65	110.47	101.54	91.7
104.07	107.94	109.62	103.9	114.56	99.673	108.49	106.77	102.39	104.42	108.85	108.77	100.03	111.21	114.4	99.752	106.5	106.8	104.62	114.02	119.38	107.73	111.15	107.85	97.567	105.88	108.49	115.13	109.97	108.04	106.98	107.95	106.36	115.02	99.931	112.6	102.57	105.89	112.53	116.25	105.23	113.01	113.49	121.36	110.82	117.6	115.23	100.78	102.29	98.021
96.28	97.919	93.593	99.091	98.623	100.69	98.733	101.73	105.5	103.98	98.197	91.175	97.177	90.664	102.98	90.042	101.25	89.163	107.74	92.475	105.88	102.14	97.184	97.019	91.952	97.494	97.449	101.71	101.98	91.089	103.44	98.878	102.42	103.59	100.69	95.626	92.576	100.87	99.52	106.36	96.63	97.133	100.27	101.09	100.67	108.1	102.16	102.93	88.709	100.59
99.076	106.89	104.62	104.9	112.63	105.13	101.84	113.14	108.55	104.3	104.63	95.712	108.86	111.95	105.61	109.08	97.509	104.49	103.2	106.52	115.07	111.91	103.33	108.78	115.79	103.17	104	102.01	103.34	117.45	103.84	104.62	107.94	105.52	112.2	105.4	99.029	99.615	105.98	104.31	102.34	113.35	105.31	101.62	107.63	102.37	104.81	103.61	113.08	105.05
110.42	99.904	106.87	115.87	109.53	105.17	105.84	111.25	107.63	107.45	109.49	106.95	108.95	121.68	114.01	112.81	107.66	109	100.12	103.1	107.81	107.9	108.52	111.57	100.7	99.052	104.95	114.75	104.34	115.2	112.35	108.05	104.55	108.37	110.28	108.6	103.79	110.09	109.3	105.71	117.68	109.47	112.82	114.03	117.53	107.66	105.87	108.07	113.01	105.23
106.05	102.27	111.58	118.59	106.49	110.11	104.31	116.93	111.97	104.08	111.6	104.76	117.21	108.82	111.59	117.49	104	107.92	101.39	97.834	104.6	108.04	110.84	99.234	102.31	101.12	105.05	103.26	109.41	107.3	103.01	110.16	110.87	104.03	111.26	112.32	107.79	104.47	109.93	105.76	106.48	108.32	99.754	115.91	106.81	110.31	105.2	119.2	102.14	106.95
106.6	109.69	108.68	101.18	93.655	109.2	102.42	103.69	106.18	109.07	106.6	105.87	108.45	108.71	104.54	109.95	109.6	104.76	104.91	111.03	99.161	108.39	108.91	104.47	109.31	105.19	104.04	96.856	101.59	105.48	106.74	102.69	93.574	109.71	116.25	111.38	101.81	100.24	105.07	102.69	109.93	112.43	113.16	104.96	115.31	105.59	108.37	109.84	98.035	112.26
97.714	113.49	109.06	109.18	111.72	101.68	107.21	107.96	110.14	97.916	109.32	106.4	103.5	107.11	98.576	101.61	107.22	105.21	97.662	100.31	110.35	102.85	104.67	108.57	106.02	109.65	107.85	111.72	107.94	111.01	109.94	102.72	106.04	111.05	107.93	99.328	110.14	112.47	112.59	106.77	104.62	100.56	108.02	108.06	105.66	99.97	114.82	106.15	112.77	104.7
99.252	99.757	106.45	102.58	112.26	110.2	103.34	109.55	112.04	106.22	102.85	99.848	112.77	116.67	112.23	112.24	108.59	101.53	101.79	102.4	104.28	108.84	111.68	105.89	113.69	107.06	107.54	98.451	112.18	109.48	109.68	102.22	97.85	113.82	108.48	105.37	106.53	98.122	113.83	101.47	106.12	103.94	113.31	112.65	95.692	110.32	107.64	111.53	97.02	105.04
108.81	116.89	115.65	108.45	99.32	109.36	115.87	101.98	104.08	110.94	111.55	113.04	104.72	114.59	111.51	105.66	101.55	102.27	111.87	109.81	112.52	102.55	109.59	103.69	120.03	110.3	109.35	100.14	96.685	110.08	108.85	104.9	111.6	110.32	99.214	107.88	107.1	100.35	104.57	113.69	112.55	102.96	97.308	111.52	112.96	109.56	110.59	104.11	104.3	110.28
104.43	96.946	103.39	92.805	107.89	104.88	103.72	105.61	96.527	111.58	109.77	104.8	103.57	91.791	102.47	97.491	104.42	105.47	102.12	106.31	104.36	108.73	103.1	112.51	96.336	96.551	111.29	115.73	106.9	103.42	104.34	110.9	102.6	110.52	108.36	106.58	103.93	110.9	109.26	106.13	103.44	95.816	106.65	107.59	105.7	108.96	96.704	105.67	105.22	102.55
107.78	109.96	106.78	107.92	107.97	98.724	95.749	101.77	99.15	110.28	110.59	109.01	111.93	102.97	107.58	109.39	114.02	102.27	110.45	99.941	104.19	105.72	104.16	98.359	107.4	102.64	97.966	102.47	108.96	104.88	107.81	104.58	113.7	97.705	112.93	106.06	103.45	101.49	100.81	103.79	103.14	109.2	108.94	106.85	105.34	95.631	101.5	113.15	102.64	105.36
108.26	111.61	109.26	110.68	109.24	109.52	106.27	99.73	123.87	112.05	106.57	107.63	115.81	114.3	107.61	94.822	101.92	99.794	110.71	109.9	114.49	109.9	105.42	111.45	120.62	109.14	115.41	104.33	111.83	113.67	98.601	111.85	116.85	111.17	104.06	111.91	106.03	107.22	107.7	106.86	105.45	112.95	107.3	114.37	110.94	104.99	111.23	101.6	113.53	108.12
114.47	106.33	106.6	101.9	103.58	103.12	100.82	105.78	111.74	109.26	103.62	114.54	106.69	106.62	117.06	102.36	106.79	98.426	111.82	113.86	101.58	95.909	107.27	102.42	93.33	109.97	105.2	104.38	104.04	104.97	109.28	106.95	106.11	108.73	98.81	104.07	102.91	102.8	102.05	110.66	105.45	102.7	102.43	104.8	101.96	100.05	107.8	102.71	104.44	102.36
93.499	99.766	99.695	106.23	99.525	99.954	96.206	103.48	96.371	100.43	101.44	106.64	98.984	103.44	91.478	100.35	101.91	95.058	96.809	97.958	97.572	97.717	100.57	105.18	99.253	92.897	104.16	104.26	90.519	98.249	95.46	102.81	106.02	97.247	106.93	103.64	97.403	99.416	102.4	104.42	96.694	97.306	99.059	95.724	95.181	91.939	92.562	103.86	97.887	93.78
105.26	101.98	100.4	99.352	99.338	98.78	102.97	102.65	97.341	101.06	102.77	100.28	89.794	102.97	96.59	97.847	101.32	96.133	92.791	91.593	103.01	106.77	101.71	103.19	91.112	89.179	103.77	97.753	98.054	99.398	82.911	98.181	94.673	95.291	103.21	92.496	96.316	91.653	109.35	91.625	97.833	97.144	95.274	103.37	100.06	97.694	90.609	96.136	104.71	110.44
103.88	109	107.67	111.46	113.4	117.28	116.33	109.29	114.29	111.18	113	103.39	104.06	100.81	108.09	105.09	106.57	112.28	110.25	107	109.86	110.64	112.5	110.66	104.8	108.22	114.89	111.5	99.553	114.24	105.26	105.59	108.66	99.455	109.53	102.88	107.34	111.43	109.94	106.54	101.75	105.05	103.06	100.6	101.9	113.22	113.67	107.16	103.28	104.74
109.89	113.02	113.64	111.48	105.35	102.41	112.54	112.38	110.49	105.61	105.31	107.19	103.1	100.91	121.06	114.52	115.04	112.53	115.24	105.66	113.88	100.95	112.52	105.55	111.18	103.73	109.63	116.27	119.45	106.59	117.12	116.38	112.35	113.51	107.6	117.96	112.89	104.6	111.97	109.49	106.74	114.13	113.79	110.04	109.95	115.67	116.12	111.96	109.45	116.67
107.67	116.2	102.29	103.01	106.78	111.05	110.84	109.93	106.11	113.68	108.44	106.24	101.74	112.07	106.53	104.84	110.63	106.98	109.25	115.51	109.92	108.36	102.8	110.99	100.01	100.44	97.664	107.82	95.344	101.83	109.08	103.41	109.73	105.51	102.36	119.03	112.44	99.971	109.22	106.68	103.22	109.82	110.74	107.55	109.32	102.18	113.12	106.87	106.97	106.77
104.32	108.93	111.85	114	105.75	97.259	105.48	104.66	97.24	105.86	113.49	106.88	95.203	109.79	109.82	103.3	109.27	104.46	93.715	114.95	98.107	117.79	112.08	107.5	109.62	116.13	105.6	96.472	105.39	111.39	108.79	101.2	97.757	104.08	101.88	106.44	104.35	117.57	108.22	94.177	102.8	92.82	110.38	110.04	108.87	102.18	111.83	107.32	104.3	107.27
89.5	94.239	90.092	87.515	103.64	101.58	99.782	101.75	97.047	95.348	86.114	100.79	95.513	104.99	98.256	108.79	103.96	98.08	101.37	96.516	92.406	109.02	101.79	95.755	100.91	90.405	97.783	96.163	101.26	110.62	93.761	100.26	97.771	91.881	89.727	105.32	87.418	93.796	102.52	99.441	95.851	104.39	91.226	96.948	94.163	100.51	91.499	96.61	94.454	94.139
106.86	105.31	116.21	107.34	113.45	107.98	101.6	108.62	103.62	108.39	111.35	118.91	107.1	116.54	100.76	114.84	113.08	108.76	108.87	117.08	112.13	109.16	118.5	110.54	109.17	107.29	110.19	110.13	103.53	112.32	109.07	113.1	111.91	118.27	113.04	108.26	111.92	109.41	110.09	108.29	105.78	110.41	113.5	104.48	101.51	105.95	107.06	113	110.06	111.2
93.481	95.574	96.783	98.019	102.32	103.57	99.228	110.2	97.278	97.443	92.326	103.3	103.89	99.556	97.966	106.37	97.289	111.75	104.27	107.38	104.69	106.55	91.394	102.31	108.04	96.415	107.34	91.243	97.051	103.65	107.06	106.85	106.19	100.93	105.49	97.829	91.679	91.118	99.674	101.04	102.92	99.739	104.47	100.72	102.16	93.713	104.4	108.7	103.69	105.96
106.73	106.71	108.73	110.95	112.22	115.87	106.62	101.91	110.72	107.89	110.61	107.82	99.713	107.93	110	111.9	107.98	110	113.09	113.18	107.25	108.56	105.49	114.55	100.6	106.75	114.69	109.69	115.25	109.47	112.63	107.22	105.64	116.95	117.09	109.07	105.63	114.71	105.2	111.01	115.69	116.27	113.61	115.7	115.1	108.63	115.45	110.45	102.1	110.04
101.01	102.78	109.24	116.9	109.79	108.8	108.99	111.44	111.14	103.98	105.61	112.36	114.42	107.1	103.12	104.36	116.17	111.2	111.31	117.77	113.94	103.16	111.17	113.01	108.29	105.66	113.49	104.95	102.63	107.68	117.99	108.64	111.38	114.92	113.86	120.23	115.6	109.92	107.34	105.73	108.84	101.73	108.49	110.54	109.56	105.69	109.9	109.47	116.76	111.34
118.77	109.97	106.66	104.1	112.71	98.999	101.55	112.71	109.08	110.41	105.21	111.25	99.766	100.73	112.05	115.14	105.92	101.02	100.08	102.04	107.17	111.35	101.84	107.71	101.13	109.37	109.1	109.77	110.81	111.41	105.47	105.51	107.69	102.29	105.96	115.02	109.5	108.78	112.78	105.57	106.94	106.84	107.5	109.13	108.76	106.84	108.72	102.68	102.39	119.04
110.22	102.51	114.51	105.94	110.42	107.91	107.41	111.26	104.22	102.8	102.2	113.74	101.91	108.9	107.98	106.33	102.75	107.87	112.14	106.44	102.65	100.8	100.76	113.42	110.56	103.29	109.38	109.88	99.232	109.07	111.24	111.23	112.19	106.08	106.66	102.02	109.38	110.77	100.51	111.33	107.47	105.58	112.54	105.46	106.34	106.23	109.79	113.62	104.18	110.27
93.081	93.379	96.462	98.442	103.43	96.485	103.74	101.4	103.27	95.979	102.35	89.767	100.85	100.39	93.107	109.22	96.036	103.39	95.085	101.05	105.81	96.609	98.462	98.233	105.11	103.39	98.689	105.13	101.25	99.664	98.906	98.934	100.25	98.082	111.92	91.605	101.87	104.3	98.345	97.797	102.9	103.55	107.46	105.18	95.77	104.47	103.29	106.22	102.33	91.121
103.71	98.825	101.51	98.278	102.03	96.506	99.752	100.88	93.05	93.857	102.87	95.932	99.392	96.537	92.629	102.99	94.698	98.392	97.403	100.18	95.62	95.075	97.752	101.68	98.26	104.96	107.97	99.355	96.521	92.98	99.451	101.5	101.25	98.841	99.464	103.23	108.8	92.435	101.64	96.987	97.007	92.676	85.079	97.932	100.34	105.61	100.58	102.16	92.812	100.26
106.21	103.3	103.45	111.02	103.44	106.58	99.704	94.324	113.68	109.76	106.07	103.6	112.9	116.95	111.32	108.33	102.05	103.95	106.68	107.43	108.09	102.61	108.42	100.23	106.4	103.86	102.78	104.16	106.46	96.652	100.74	105.5	115.54	98.954	111.46	112.03	114.84	106.67	109.87	101.91	105.68	111.6	108.76	108.99	101.11	101.42	105.83	99.844	106.35	101.73
97.649	94.46	94.198	98.029	100.8	99.294	104.49	102.81	96.234	91.924	94.669	94.568	94.9	101.4	98.726	92.87	104.87	94.295	106.87	103.01	105.01	108.19	105.51	89.183	96.098	86.261	93.394	103.98	99.823	100.44	106.99	91.052	101.54	106.21	105.89	95.752	98.596	99.514	99.948	106.09	103.15	94.989	101.45	89.856	100.19	93.37	93.997	94.526	103.36	99.907
107.27	111.57	103.53	106.05	109.05	98.208	102.99	106.64	105.22	102.13	112.36	102.75	111.79	107.85	99.564	107.13	101.13	119.08	106.1	109.38	100.34	107.06	103.1	104.45	96.378	102.8	106.47	103.44	108.68	96.838	105.66	107.36	107.58	104.05	103.52	112.51	109.1	103.92	105.17	98.415	99.561	106.17	102.44	109.98	111.22	111.62	115.93	95.444	105.11	108.56
106.32	103.97	109.95	110.4	105.14	117.73	103.07	111.37	107.2	110.41	115.21	108.95	104.24	112.01	101.22	101.41	114.97	98.184	98.918	107.15	108.54	115.31	119.53	103.25	108.62	107.42	115.33	107.98	114.82	110.1	117.73	105.42	106.89	104.41	106.79	106.81	109.95	111.97	108.15	111.34	101.13	105.53	105.72	105.84	103.26	111.92	108.76	114.02	105	112.37
90.641	116.02	105.05	103.36	115.98	104.89	105.1	109.25	121.1	109.09	102.54	106.25	112.51	108.04	106.41	112.23	102.85	109.6	106.48	104.79	107.24	102.2	112.4	109.53	110.02	103.38	109.58	115.96	109.33	112.57	112.92	111.89	112.96	115.94	98.974	116.87	106.05	108.71	114.94	100.02	108.5	115.62	104.91	110.21	108.33	113.8	108.65	105.39	110.21	106.37
102.6	97.856	116.87	106.05	112.47	108.48	102.94	101.92	107.18	103.27	106.04	100.13	105.25	109.34	113.4	111.34	103.87	106.66	105.85	110.7	108.23	115.11	99.268	106.61	103.98	103.98	104.5	99.129	107.54	103.8	118.73	101.9	106.78	97.607	118.1	111.89	106.12	101.29	106.8	112.31	102.52	106.67	103.29	102.56	101.15	112.84	109.49	102.29	105.34	107.61
98.13	100.6	106.17	98.264	98.349	110.82	93.662	94.475	97.467	103.39	109.29	99.503	102.16	95.075	96.882	106.76	102.33	103.09	104.31	106.4	100.38	104.12	100.6	103.11	100.27	92.192	107.45	105.67	104	105.45	91.236	92.643	102.6	98.542	101.56	104.14	94.839	106.46	96.805	100.15	100.07	103.54	103.2	104.66	103.28	101.4	106.16	99.841	99.726	95.31
108.03	104.26	106.72	106.05	109.13	117.47	111.62	112.43	103.97	109.48	111.79	113.13	100.82	107.62	113.45	112.43	101.59	110.59	115.31	105.43	101.75	109.07	104.28	110.34	102.79	117.24	108.12	109.72	106.6	108.55	104.35	105.99	103.33	110.46	105.58	104.66	110.02	105.99	97.625	117.13	93.197	109.68	109.24	104.29	106.85	102.89	103.29	112.5	115.4	106.87
103.01	103.12	96.479	98.683	97.729	104.91	102.61	108.1	102.14	99.899	94.739	96.7	101.84	94.579	100.89	104.67	101.53	92.007	102.45	105.04	100.22	101.3	102.05	99.328	99.8	93.433	94.952	103.04	108.2	102.93	95.843	96.479	101.71	98.966	92.686	103.15	95.151	99.609	100.62	109.18	99.035	102.24	102.02	97.211	98.885	87.302	97.681	94.762	105.15	92.259
100.33	110.85	105.33	100.15	98.441	107.54	103.28	97.985	108.03	102.34	103.61	101.53	102.85	105.51	104.62	112.66	107.65	96.331	109.66	95.827	98.991	100.76	107.07	100.83	104.77	108.81	105.44	108.63	108.88	97.363	110.25	105.91	106.4	105.22	108.15	99.933	100.1	100.26	99.8	109.82	110.78	109.57	102.8	103.33	107.33	106.84	100.98	102.02	98.247	100.14
101.2	109.87	111.52	104.93	113.08	109.93	106.13	107.11	102.81	117.69	106.28	107.83	109.99	98.625	109.01	104.26	108.08	112.42	103.97	105.32	111.38	105.9	109.22	102.31	102.73	103.28	110.02	115.43	112.05	118.23	109.82	108.46	112.39	113.39	107.02	109.66	117.09	102.82	102.19	110.66	98.316	110.1	101.41	102.99	104.04	111.05	102.08	113.58	99.408	114.41
105.49	110.46	107.07	105.7	112.8	107.31	107.56	113.96	105.63	108.43	106.79	98.764	107.21	112.51	115.57	109.23	110.78	114.03	106	116.43	100.21	108.07	101.02	112.76	119.68	109.57	105.65	109.74	109.52	112.05	103.51	105.15	96.187	101.78	99.136	112.48	105.93	110.11	105.37	108.6	111.56	103.22	112.65	103.71	105.94	109.09	109.93	103.65	114.69	100.86
112.53	101.87	115.99	97.185	114.81	110.68	115.48	96.835	111.02	117.68	116.81	109.09	109.54	101.93	114.34	102.29	110.73	103.6	112.39	109.12	109.9	108.78	104.99	100.84	109.28	108.98	107.01	108.17	110.33	108.61	98.813	111.5	107.51	104.03	101.05	108.65	110.67	102.47	99.792	101.8	111.28	101.87	112.35	112.7	108	114.21	109.77	110.03	118.22	115.15
101.58	97.409	105.62	101.21	101.66	96.431	110.03	108	104.08	105.12	104.72	101.01	109.53	99.662	114.47	101.98	99.935	100.01	99.248	106.75	99.317	108.59	101.58	106.3	100.43	103.77	109.66	107.31	108.02	110.41	103.56	108.65	110.15	110.07	112.28	103.1	102.91	107.16	99.313	105.26	106.11	98.706	104.3	109.14	103.67	103.3	101.03	100.77	98.782	106.36
105.29	101.47	93.564	101.14	90.784	102.65	107.21	102.26	93.463	102.14	98.04	100.29	91.464	96.997	96.001	101.45	99.824	92.204	96.748	101.95	108.72	101.79	97.124	102.6	87.988	96.296	101.52	110.72	104.1	96.012	93.666	98.401	98.411	94.368	104	95.163	106.66	108.26	90.97	95.25	99.343	88.137	96.752	101.97	100.62	101.53	102.04	97.004	94.222	97.229
106.58	104.8	107.27	108.86	103.55	107.74	110.84	104.1	101.25	109.89	100.61	112.28	99.977	105.7	109.85	99.208	98.956	95.613	105.4	108.08	106.05	106.79	100.22	101.44	106.48	99.797	99.664	103.51	105.51	112.74	108.13	100.77	111.66	107.42	107.41	98.408	104.44	105.17	108.68	101.76	106.52	104.93	101.59	114.44	97.238	110.02	110.29	110.05	108.03	102.87
105.38	105.91	103.56	101.43	106.23	101.68	98.77	106	110.44	103.72	101.01	107.86	102.09	101.23	105.83	102.9	111.81	101.47	106.26	107.42	113.35	103.47	107.46	97.728	108.82	106.05	111.11	108.68	114.4	111.21	102.19	92.862	103.36	106.63	109.39	101.97	102.06	93.421	97.117	103.95	98.871	102.13	110.14	107.11	110.53	112.93	107.91	103.06	108.72	111.66
97.708	94.312	96.892	98.344	94.88	100.76	104.17	101.53	96.101	96.799	91.325	104.52	98.727	91.912	93.138	98.442	94.293	99.799	105.58	96.749	89.62	104.27	97.514	98.038	95.93	102.21	98.819	99.355	100.5	96.28	101.12	98.66	95.498	105.69	91.881	103.59	111.33	107	91.975	95.043	93.853	96.568	93.648	100.6	89.501	93.272	100.67	101.71	83.536	90.982
97.606	104.26	89.558	97.65	96.689	99.021	92.88	108.49	90.35	99.951	94.273	94.379	98.761	99.406	99.27	95.996	96.431	99.38	94.156	108.27	100.99	100.97	90.798	95.253	91.214	98.09	103.77	102.45	99.257	110.42	102.17	99.921	98.42	95.745	91.918	109.55	100.09	114.81	106.27	92.849	91.544	102.97	98.845	97.15	107.59	98.324	101	96.004	104.73	100.59
111.08	109.91	104.42	107.1	99.968	104.35	100.59	106.94	103.1	102.7	109.72	109.37	110.24	102.62	102.49	109.47	100.8	111	113.89	108.35	114.87	99.139	95.702	110.24	104.54	115.11	119.56	105.59	115.7	114.71	106.04	110.14	105.93	116.23	96.913	105.16	98.376	109.59	114.09	107.29	109.31	108.9	105.12	104.79	108.65	110.85	114.72	105.22	114.34	105.73
99.297	107.44	101.55	97.005	94.875	104.61	98.268	102.44	100.76	93.625	99.912	109.99	93.061	104.04	102.73	97.421	100.64	106.21	97.201	99.138	102.29	98.243	102.33	99.737	97.075	102.32	94.731	108.02	99.948	101.51	100.59	107.13	105.91	108.4	104.54	93.613	99.642	94.544	93.525	103.97	103.43	99.03	105.69	104.61	100.07	98.889	108.22	106.08	103.2	102.61
103.43	114.33	104.46	104.69	108.55	97.171	102.78	104.83	109.34	112.55	113.41	108.29	111.53	110.85	107.85	106.84	112.77	109.91	106.27	106.53	111.85	99.359	110.14	104.48	107.44	109.06	103.41	111.91	100.76	97.511	102.24	114.55	107.15	106.19	102.82	108.91	111.46	100.55	103.69	106.86	108.53	111.37	113.38	102.13	103.19	106.93	100.65	94.835	106.22	101.55
109.25	105.05	110.24	103.39	110.37	113.06	107.79	106.04	98.163	109	102.57	103.32	105.46	101.66	109.31	98.447	101.54	104.91	105.31	104.89	102.54	101.36	95.96	102.21	108.78	104.62	103.92	105.06	114.25	110.5	99.693	100.96	105.28	107.36	113.06	108.17	110.12	94.055	107.47	109.2	104.69	106.29	111.94	111.41	112.3	108.08	109.04	112.3	106.18	109.17
118.03	101.96	104.45	108.21	108.35	107.79	106.94	116.07	100.61	111.17	112.01	100.76	102.74	111.42	112.94	112.22	109.52	100.22	106.05	106.67	102.55	108.46	104.28	108.12	115.78	98.856	95	112.5	107.89	106.18	105.94	109.72	117.41	113.23	107.84	99.313	106.13	110.46	113.99	101.9	110.46	106.01	107.64	104.42	113.98	107.1	105.7	103.89	112.84	104.24
108.2	115.88	96.148	113.4	100.89	107.7	104.1	102.64	108.58	101	108.6	108.82	107.97	114.77	107.3	106.55	106.79	104.28	118.5	104.01	114.64	113.37	104.83	108.49	106.38	110.95	106.66	114.85	94.625	113.18	105.49	107.61	109.19	113.24	109.85	99.84	105.27	104.54	96.578	108.42	108.66	102.94	109.36	106.8	111.16	107.95	109.55	116.1	112.74	112.81
116.37	105.53	109.44	102.28	105.39	103.89	93.572	105.2	112.28	103.4	109.76	103.81	105.96	97.187	110.2	105.84	105.07	107.15	99.481	107.05	107.48	107.25	98.317	101.51	108.57	103.41	109.94	100.93	115.41	104.56	100.61	110.64	104.14	103.45	102.54	99.005	100.76	106.91	109.39	97.484	102.08	105.1	107.53	107.42	108.91	109.89	102.82	107.67	103.81	101.38
102.06	108.17	103.75	94.818	100.25	95.297	103.11	103.53	107.46	101.73	96.527	99.509	102.13	99.993	99.829	104.77	98.465	100.86	97.551	108.35	103.81	94.256	90.175	93.244	92.696	100.82	105.1	91.645	99.645	99.666	98.193	95.124	105.51	99.03	102.3	94.378	97.256	104.15	101.83	98.308	91.706	103.1	98.561	103.23	93.647	107.96	98.311	94.481	98.314	103.07
97.495	88.99	97.46	98.273	102.97	89.635	96.188	99.481	103.59	97.573	93.319	92.687	89.783	98.621	102.56	91.101	98.482	99.074	108.31	94.896	104.89	96.195	102.9	98.024	104.98	87.35	96.9	98.88	107.29	100.13	106.65	100.6	102.77	102.65	90.097	88.494	99.703	101.74	94.723	91.923	96.532	102.56	92.953	100.24	93.891	105.19	101.31	89.089	102.49	94.631
105.45	99.884	113.49	96.726	105.23	118.21	103.35	105.93	104.75	106.41	106.07	109.44	99.316	100.3	100.04	111.2	107.41	111.35	104.82	106.39	116.85	114.83	110.01	101.64	103.83	108.13	109.52	107.64	99.739	99.963	102.79	106.51	110.25	101.29	107.64	98.889	102.65	109.39	107.88	104.04	105.84	105.67	100.21	104.81	111.05	106.03	105.03	112.29	107.13	101.27
107.16	112.87	107.64	106.24	107.19	108.24	112.71	105.99	104.08	104.41	102.81	106.39	104.51	98.676	103.2	103.11	106.26	111.11	104.55	104.84	112.18	105.99	110.89	114.52	104.99	106.39	108.29	110.23	104.04	97.19	107.22	112.81	106.91	101.07	110.11	106.12	118.27	107.38	111.74	109.92	100.3	108.59	107.45	105.11	104.14	115.25	109.4	100.4	106.45	104.69
89.478	103.97	95.946	95.621	98.953	97.632	98.708	97.323	89.115	101.09	94.586	99.892	94.41	94.657	101.27	104.86	97.168	96.001	91.969	91.936	99.245	105.2	93.41	91.972	96.222	97.074	92.257	101.32	88.505	99.465	95.599	95.329	93.563	104.36	100.37	99.356	96.801	94.535	102.74	88.061	112.43	98.572	95.88	93.445	106.07	98.343	87.74	86.754	93.035	97.297
99.956	108.7	116.38	114.21	106.21	107.54	103.18	108.56	105.97	101.85	111.81	112.14	100.47	103.56	102.26	102.92	104.13	102.57	101.29	94.412	108.49	105.7	107.84	98.383	93.756	111.05	105.4	112.03	102	110.29	109.64	111.9	105.04	102.54	103.9	106.32	109.31	109	113.69	102.71	107.34	116.65	114.23	109.31	102.18	105.44	113.32	109.78	105.16	115.25
108.66	110.15	108.54	103.88	109.16	108.69	108.7	116.35	112.99	102.28	109.37	101.6	106.63	112.03	110.05	106.89	110.92	98.499	109.09	114.78	115.18	112.81	106.91	117.11	107.21	108.72	105.67	106.42	111.86	110.3	105.25	109.62	113.18	107.72	110.14	114.88	101.83	109.23	111.59	112.8	101.06	109.01	108.93	104.31	111.4	121.81	106.46	106.15	106.25	115.28
103.84	108.71	100.22	118.07	101.23	100.19	110.49	102.97	116.46	107.99	107.35	112.79	104.1	111.63	105.69	100.06	98.86	105.32	106.97	110.81	107.02	103.61	108.03	102.32	103.89	110.64	109.44	113.41	106.38	104.99	112.86	107.52	106.73	103.49	105.79	96.67	104.24	101.92	100.11	103.94	100.13	103.41	101.24	114.83	98.729	113.05	106.74	111.4	103.4	110.43
100.61	98.044	112.11	103.23	107.48	105.65	108.19	102.83	109.21	109.89	108.87	107.41	103.09	106.1	110.87	106.15	108.08	113.92	105.02	99.925	103.13	107.05	108.96	92.85	106.99	101.93	106.93	115.16	104.37	111.62	101.52	106.34	111.82	113.64	111.17	100.01	97.008	101.55	100.67	103.89	102.1	107.13	110.09	111.41	106.33	99.478	105.59	107.66	106.88	103.5
105.4	109.08	106.4	109.38	101.42	98.886	100.74	98.378	111.65	100.59	114.94	104.03	104.82	109.78	107.78	94.136	109.08	104.77	102.98	100.31	107.22	103.42	105.16	102.51	99.398	112.26	105.86	99.043	102.85	104.26	102.44	98.664	114.46	100.35	101.65	103.47	110.81	102.86	104.38	104.29	109.06	106.31	120.27	113.33	105.47	108.57	106.59	106.5	104.93	102.96
111.23	107.45	105.97	102.85	111	101.13	109.24	111.35	104.37	100.7	106.9	107.63	95.164	106.76	107.9	107.22	110.48	103.6	107.78	116.83	101.66	105.6	104	103.64	103.84	104.4	111.49	102.95	110.12	110.75	107.6	115.37	104.28	112.99	117.52	107.51	106.09	102.63	106.66	106.35	112.56	105.41	105.17	110.36	109.93	108.34	108.42	101.79	107.94	105.45
110.26	106.33	108.23	109.27	104.95	115.45	102.01	103.98	99.039	108.63	101.08	109.75	105.41	101.78	116.89	109.32	103.06	100.02	105.1	103.15	112.67	109.24	112.24	117.84	108.53	109.14	104.66	106.42	110.13	99.327	109.36	111.45	103.09	108.82	117.57	102.01	109.12	106.67	112.05	107.97	101.52	105.71	100.25	104.69	107.65	111.05	109.65	97.215	109.17	103.57
102.54	103.34	105.77	104.86	104.18	110.86	105.12	105.65	98.553	109.66	107.3	103.92	109.27	100.57	104.54	101.93	99.299	97.331	104.43	99.26	106.54	106.5	104.89	104.2	112.14	111.68	105.02	104.37	104.69	101.03	102.59	103.09	113.84	107.44	110.17	108.95	105.09	111.6	102.98	108.97	99.238	100.68	106.17	106.75	112.16	101.3	100.34	114.31	103.03	103.03
91.683	100.69	100.26	95.045	100.35	94.745	97.889	100.39	100.57	101.78	100.24	103.2	95.765	99.104	94.13	96.105	104.41	100.21	93.261	101.67	107.79	102.8	89.99	101.66	95.908	104.93	100.43	100.6	95.244	102.5	99.605	100.77	95.655	97.264	94.194	88.725	95.134	98.511	94.895	96.404	106.09	99.426	87.943	105.87	103.46	104.27	100.21	92.667	103.11	96.333
105.65	106.91	114.19	96.164	97.005	105.52	109.94	106.39	106.03	97.244	112.03	102.9	108.11	108.42	105.1	99.185	104.02	105.27	104.76	112.82	110.67	104.16	98.645	99.427	105.97	97.951	98.333	97.846	117.14	109.47	107.91	106.1	103.86	103.62	107.93	109.37	106.92	112.92	110.9	104.27	111.38	117.78	109.47	104.73	102.59	111.67	110.93	105.29	102.62	100.19
98.57	98.097	99.088	105.57	99.444	102.13	104.91	98.183	111.29	99.918	91.425	93.027	95.811	105.03	100.42	101.42	100.17	99.427	105.71	97.418	95.816	98.744	96.258	94.486	101.42	100.9	95.679	97.811	92.976	103.83	105.82	99.598	95.422	98.525	90.624	101.34	101.38	104.32	98.547	102.56	98.187	102.58	95.907	107.94	98.098	87.011	95.531	103.2	108.9	93.92
100.91	112.84	99.033	116.86	111.54	107.71	102.79	108.95	104.66	104.11	100.64	112.18	103.62	106.79	110.3	113.53	110.19	115.24	108.25	96.017	113.19	99.287	107.57	107.7	102.23	91.869	108.86	106.95	110.73	107.12	95.436	91.358	101.92	106.59	100.66	114.45	102.3	99.534	103.3	103.06	100.04	112.92	106.42	104.51	112.23	106.6	105.13	111.98	111.09	103.05
103.27	105.74	105.98	102.13	104.27	111.11	99.601	108.29	102.68	114.6	109.63	108.15	105.53	104.85	104.87	106.57	104.42	108.77	108.81	106.6	104.35	117.79	109.54	104.6	109.86	107.54	110.69	102.78	115.81	109.6	104.56	104.85	104.75	113.21	107.56	110.26	112.96	111.47	105.86	104.1	113.89	110.04	109.69	103.77	112.08	106.75	114	111.47	105.96	109.75
97.848	103.49	107.22	107.78	110	111.97	106.05	106.83	102.52	107.73	113.58	108.59	99.45	105.04	101.15	107.28	104.64	111.5	105.42	103.18	93.743	108.05	104.48	112.05	98.514	107.59	99.322	109.59	105.52	108.3	93.008	108.78	108.62	100.81	108.67	106.78	102.35	108	109.23	105.37	114.69	104.86	107.21	97.686	107.75	114.52	110.77	108.96	104.93	100.7
105.65	101.5	110.93	116.71	110.29	98.058	106.97	107.34	102.82	107.57	108.08	105.87	113.55	109.8	113.68	104.42	99.938	109.73	106.23	110.34	110.26	102.7	111.1	103.88	101.03	106.02	113.02	107.48	106.36	103.28	116.9	110.95	107.65	111.7	108.66	103.81	102.68	98.682	95.487	104.9	110.55	101.78	99.758	113.06	107.5	105.92	107.61	112.86	106.37	99.051
102.79	98.445	99.239	101.48	106.35	98.461	93.647	94	100.8	97.046	102.05	100.83	90.472	103.82	101.65	97.913	96.246	102.19	94.879	93.862	98.179	97.589	99.187	90.716	93.972	107.45	82.183	100.61	89.296	99.245	101.01	105.67	97.335	101.06	102.91	105.08	97.409	105.74	95.33	99.945	107.76	96.177	93.298	93.15	95.602	99.433	96.09	103.16	96.92	97.519
110.64	112.63	113.76	103.64	108.5	101.44	113.79	112.75	106.51	109.19	103.07	115.36	96.894	109.87	111.47	108.7	101.22	99.932	109.26	104.66	117.22	116.03	104.7	109.52	113.5	107.33	116.17	100.94	102.91	114.14	111.36	110.36	112.39	109.78	113.73	107.11	107.98	108.63	110.1	106.51	105.94	115.87	107.29	103.43	110.39	114.11	113.34	98.485	109.44	104.95
101.65	99.042	110.41	107.92	104.51	108.11	109.85	105.33	101.85	102.01	105.53	100.6	102.53	105.47	113.16	107.41	112	99.499	107.31	99.497	109.53	110.59	114.8	100.17	106.2	98.206	106.96	106.32	96.565	106.37	106.68	103.6	102.34	115.84	103.78	103.82	104.5	104.25	106.92	108.8	106.87	102.21	104.95	116.5	107.83	101.98	114.48	106.5	100.91	111.75
98.351	102.35	107.69	106.46	102.08	107.14	111.85	103.08	108.66	107.47	106.23	110.4	113.2	102.03	103.51	108.94	110.06	108.85	111.66	101.81	104.33	100.05	101.97	99.598	112.12	108.59	105.27	107.01	106.45	113.26	111.07	110.53	105.68	112.7	107.59	113.13	107.97	97.647	105.72	108.83	97.889	106.47	114.06	114	97.342	110.13	107.81	112.58	105.96	106.74
104.82	103.38	93.151	108.78	108.24	108.3	107.07	101.97	108.15	101.2	107.85	110.53	99.997	107.13	104.65	106.57	105.25	107.39	102.44	104.05	111.8	104.98	111.26	108.47	105.88	103.71	111.2	117.75	99.333	101.28	111.7	104.3	106.06	107.89	106.47	104.51	104.95	105.51	107.33	114.46	110.51	97.62	108.11	100.65	98.063	103.72	111.55	113.44	102.87	97.415
101.11	115.72	105.43	106.38	108.39	111.61	110.17	114.75	112.17	105.12	105.57	110.88	117.32	114.6	109.26	106.8	102.87	110.09	105.64	105.82	114.13	115.03	106.54	108.51	104.3	112.69	112.38	107.66	110.91	98.918	112.02	106.06	107.84	106.97	100.17	106.39	108.68	104.27	107.05	102.02	104.33	108.13	108.95	95.355	106.9	106.93	91.71	113.42	108.67	110.41
93.232	99.926	97.577	106.53	99.619	100.34	112.13	99.158	96.501	98.476	102.27	102.75	102.7	103.33	101.57	103	105.79	98.035	98.956	103.22	97.188	108.8	98.793	104.23	106.98	103.1	103.37	107.05	109.65	104.69	100.1	105.96	94.481	94.637	92.743	99.709	97.646	96.556	85.45	107.45	111.31	97.518	100.78	102.21	103.6	99.201	101.85	97.645	104.07	105.74
108.43	101.76	108.37	103.2	108.78	110.92	104.51	97.96	104.2	102.55	104.54	104.94	107.26	100.87	100.95	107.92	106.27	100.16	104.62	100.35	111.11	109.43	109.32	108.23	110.56	103.1	99.286	102.5	101.09	96.744	111.44	113.64	108.71	102.05	103.82	108.41	106.35	106.4	101.92	103.81	104.19	103.04	102.36	106.83	99.419	111.12	94.075	103.86	106.64	104.54
110.2	100.53	113.84	103.91	95.013	103.15	113.75	101.49	104.54	107.03	103.58	113.42	104.84	95.929	107.65	108.81	97.228	104.36	105.08	114.08	102.73	96.166	96.149	111.3	106.46	103.56	95.199	116.94	95.795	98.749	100.76	108.87	104.19	102.73	111.45	101.99	108.06	101.03	99.696	102.34	107.1	100.16	110.04	104.46	105.37	99.867	115.24	108.77	110.59	107.8
109.03	102.81	98.588	108.6	108.41	101.16	107.63	99.069	100.63	103.66	103.76	98.809	96.22	94.489	101.95	92.149	101.94	102.96	104.86	98.59	100.42	102.86	99.505	103.12	103.63	103.44	98.899	104.97	100.17	88.419	103.83	92.817	101.01	93.782	101.88	102.38	109.25	98.592	101.09	99.702	96.159	106.9	94.823	102.52	94.197	95.154	98.401	105.58	102.14	102.2
108.48	106.5	112.08	111.43	106.95	106.97	115.15	96.838	107.47	107.82	107.46	114.88	112.1	109.83	107.76	99.456	102.02	112.16	98.797	106.36	104.41	103.18	105.68	106.06	111.04	102.27	103.83	106.92	104.86	112.92	101.06	106.83	104.03	102.77	108.59	103.41	104.85	103.33	103.68	102.99	117.26	106.8	111.35	100.72	111.06	116.54	107.62	96.153	104	113.72
100.69	108.36	107.25	108.3	108.21	97.141	103.03	112.06	112.81	110.42	105.72	96.415	102.69	104.92	105.39	103.22	110.31	100.8	111.6	109.24	105.23	106.75	105.68	104.24	109.22	116.75	104.92	112.44	104.58	109.1	105.76	96.318	112.95	100.06	102.91	109.83	103.61	114.47	102.92	101.28	113.93	104.34	101.37	108.39	113.86	107.36	101.88	114	110.5	93.435
109.53	102.14	104.52	107.13	104.1	103.41	98.008	106.57	106.41	103.78	106.46	110.97	100.7	105.25	95.06	102.99	112.69	105.12	111.23	105.99	103.01	105.58	103.55	102.59	100.66	107.63	101.69	104.27	97.765	109.24	106.13	101.51	107.29	103.32	104.43	110.63	106.07	110.16	100.49	110.52	108.35	114.63	104.05	103.4	97.952	101.21	111.97	102.97	107.72	109.2
108.42	98.812	100.43	105.59	108.33	113.87	105.77	104.33	106.79	104.56	110.99	118.82	113.7	110.39	112.77	106.66	106.12	102.01	105.68	107.25	113.18	110.84	104.72	109.53	109.66	99.936	119.11	107.08	110.97	104.51	102.51	108.01	113.14	105.65	105.29	112.7	103.31	102.96	105.64	102.76	110.9	104.95	105.64	105.06	111.28	94.836	115.09	97.286	111.17	113.79
102.21	106.26	111.28	107.26	112.27	102.16	114.31	101.84	104.35	101.09	97.745	98.486	100.44	96.918	100.46	103.39	104.63	104.65	107.2	102.4	106.53	101.83	109.88	118.78	110.39	105.29	104.14	112.19	107.87	100.99	104.51	102.6	104.31	108.41	99.369	102.18	97.021	102.63	106.35	106.98	108.11	105.12	101.05	100.98	103.47	107.83	102.88	105.25	108.13	112.94
98.197	90.195	102.26	92.121	96.245	97.174	89.755	87.972	94.924	99.571	97.03	101.77	95.032	95.349	94.682	97.137	95.422	95.655	94.952	105.9	99.104	102.07	94.746	99.344	100.13	93.171	99.934	97.369	96.709	96.972	96.547	98.145	100.14	104.24	88.313	89.641	105.87	92.041	100.01	103.68	92.385	105.13	101.9	104.63	108.4	97.12	100.02	102.56	87.511	97.192
97.38	96.576	92.932	99.228	96.126	90.3	108.5	98.922	101.18	98.71	100.09	103.8	100.86	103.14	103.15	99.804	100.84	92.575	100.89	101.44	95.188	89.132	98.784	97.465	106.49	89.09	97.131	101.97	109.02	107.73	100.59	98.926	103.25	101.55	104.3	96.989	94.265	103.09	95.513	99.825	108.21	96.543	101.37	98.63	93.772	103.35	99.933	98.117	95.361	98.909
99.686	102.1	102.79	100.41	107.51	99.305	108.9	103.27	100.25	93.864	111.41	109.63	104.88	99.109	109.54	97.462	101.87	88.104	94.68	98.496	105.71	97.614	98.986	92.023	95.768	98.881	103.16	103.34	108.16	100.61	98.234	103.78	100.43	96.664	107.28	102.88	105.41	104.7	105.25	101.14	103.87	105.49	98.922	108.56	114.95	99.844	111.21	103.47	100.49	100.39
108.8	111.02	103.34	103.45	110.34	110.75	98.749	113.1	107.17	106.12	104.98	106.76	107.26	105.98	107.07	107.46	107.8	111.21	113.81	102.94	113.27	109.45	110.97	111.05	108.08	107.83	107.29	114.45	108.17	108.09	109.36	108.85	99.336	98.435	117.32	111.92	113.56	105.02	110.8	108.03	116.83	100.81	106.55	107.39	112.98	109.18	102.15	104.63	103.77	100.68
105.14	109.15	109.09	113.66	111.9	106.66	108.65	112.72	109.89	112.54	116.2	108.19	105.23	112.82	106.6	108.34	101.5	100.96	109.65	102.07	107.09	112.88	106.38	113.1	106.65	108.49	115.57	113.19	114.74	117.48	109.71	109.95	110.03	110.07	107.53	111.04	116.05	112.86	119.28	108.05	112.13	108.29	104.29	115.6	105.1	107.48	111.54	113.92	109.37	107.13
105.17	104.51	105.1	105.53	108.06	102.29	103.43	104.4	113.29	101.83	102.37	109.9	102.97	110.89	98.446	99.152	107.56	109.81	113.48	109.53	107.04	115.74	107.65	110.52	119.55	105.37	101.66	106.53	107.1	114.52	114.24	115.34	105.21	96.769	98.053	110.9	100.6	113.73	112.37	107.04	111.18	118.38	104.74	112.44	104.16	107.91	111.5	112.55	118.69	112.85
108.08	97.939	89.515	99.464	100.26	104.56	105.83	102.55	103.92	104.43	103.82	91.886	99.307	109.1	109.18	95.89	95.998	94.24	106.63	96.813	86.302	107.81	97.351	91.299	97.417	96.775	105.99	106.38	94.709	99.174	104.44	99.422	100.21	105.95	102.18	102.99	94.693	114.9	99.171	106.53	107.84	102.3	99.888	99.685	102.19	98.441	101.34	104.59	99.748	99.192
89.278	96.533	99.139	107.91	95.578	92.431	92.4	99.918	90.145	91.944	101.46	92.342	98.289	89.514	93.848	93.167	107.54	96.08	100.46	105.2	100.25	98.126	97.611	95.085	96.697	100.92	99.036	94.726	91.825	98.903	100.04	105.84	100.38	96.141	106.76	96.736	93.627	93.239	95.636	96.625	91.228	97.199	96.324	92.414	97.253	94.359	101.88	104.43	107.35	108.46
118.12	112.81	106.36	116.02	100.4	106.14	103.38	100.09	116.51	112.19	111.88	114.44	111.83	111.5	113.31	112.92	105.69	101.67	98.537	95.904	103.86	107.65	110.19	105.61	102.08	112.03	101.35	108.39	99.259	105.42	105.21	105.88	100.27	106.34	105.08	102.38	113.46	102.95	105.37	113.41	105.74	99.914	103.36	105.02	107.58	101.99	104.03	111.12	102.1	105.97
105.73	106.29	96.179	101.6	104.87	100.24	95.378	102.39	97.795	100.9	90.745	103.86	92.386	104.51	110.03	98.514	94.606	102.1	91.608	91.096	98.538	91.887	98.498	97.872	90.112	92.851	93.645	101.5	100.1	93.81	95.604	96.845	105.39	102.39	105.28	94.488	104.48	98.859	98.865	100.03	94.426	98.409	99.301	89.386	102.68	92.433	104.32	98.167	98.868	93.584
97.576	97.846	90.719	94.909	105.31	95.622	96.227	93.726	104.13	101.59	89.889	101.85	96.396	98.486	101.51	97.994	101.11	102.95	106.63	101.96	94.67	95.717	90.209	102.31	106.42	96.745	97.639	109.5	95.675	98.118	109.77	90.542	94.576	95.642	90.376	106.53	102.25	91.351	98.673	96.168	98.933	96.894	95.348	99.884	94.529	100.64	105.76	104.86	105.8	91.628
100.27	99.559	106.82	99.933	102.8	106.45	103.23	95.437	102.65	101.68	102.59	100.59	93.724	99.27	102.65	106.72	106.24	98.216	106.63	93.91	94.268	105.66	99.937	104.73	97.899	100.53	98.44	97.782	98.896	93.79	99.902	101.58	100.3	98.48	97.395	101.4	100.05	93.927	99.09	104.83	103.36	106.41	106.44	105.63	97.158	99.967	99.804	91.597	107.5	105.1
108.78	118.67	106.23	114.6	100.83	115.18	116.56	105.57	105.55	109.13	111.59	113.15	112.24	114.12	111.98	106.58	111.88	119.18	109.96	108.21	111.88	117.16	108.06	118.86	116.22	110.58	105.98	113	109.87	116.92	110.55	104.58	107.14	108.73	102.01	103.74	107.38	110.44	113.36	107.78	111.44	109.52	112.57	111.58	112.32	111.1	103.16	120.25	108.1	107.54
105.33	103.44	99.342	97.803	100.66	97.87	108.17	105.96	99.472	102.67	103.33	107.23	107.5	105.72	98.052	106.24	104.06	101.91	101.02	100.84	98.136	97.43	95.966	104.72	105.5	97.99	103.02	104	96.717	105.39	102.53	98.389	105.67	93.488	97.887	110.72	94.904	102.07	101.33	104.65	92.116	99.572	99.128	104.22	97.368	101.01	94.513	105.86	103.83	97.764
103.45	103.7	96.985	98.739	103.52	98.054	97.423	94.86	92.78	89.703	99.571	104.31	100.41	94.961	102.28	110.38	100.73	93.069	109.17	107.18	95.386	102.73	98.911	104.67	103.29	100.97	95.067	102.99	110.57	99.104	101.2	107.51	104.29	100.57	100.34	96.774	99.361	104.07	105.62	105.32	101.36	97.06	99.275	106.87	99.491	96.811	94.236	96.299	94.991	96.63
107.54	101.85	113.2	113.35	107.14	108.74	107.28	105.2	105.58	103.97	96.234	105.54	101.5	110.09	113.42	102.95	106.35	98.087	104.15	114.7	111.1	101.54	109.92	100.08	108.85	105.26	111.57	103.53	110.44	106.37	99.278	113.26	103.98	115.22	105.24	109.51	108.89	104.07	107.86	115.99	99.786	106.62	104.98	107.94	98.799	95.969	107.05	107.26	112.16	107
112.03	105.63	104.03	105.47	100.06	110.07	101.72	103.06	103.87	115.47	104.57	109.02	98.321	107.22	101.86	104.95	105.67	106.34	104.83	101.46	102.26	103.31	105.62	104.86	106.7	106.89	107.28	100.2	103.1	111.47	103.82	101.85	108.05	103.25	95.537	100.11	101.34	107.82	103.43	115.61	106.05	111.63	110.22	102.28	95.154	106.4	105.43	98.524	114.32	113.51
108.51	109.97	117.61	117.73	112.32	109.33	120.99	107.79	116.69	118.19	105.32	113.82	107.12	114.28	122.35	115.18	113.3	104.87	116.97	109.79	110.58	113.31	117.54	103.82	110.22	117.3	103.94	106.91	108.25	107.78	108.5	109.58	111.73	111.87	108.37	112.24	119.81	116.45	113.75	102.79	116.55	105.81	108.78	110.13	111.25	113.54	116.96	108.51	106.13	110.2
103.59	114.91	110.5	116.27	108.21	102.98	108.59	105.45	105.75	115.79	104.99	99.812	109.98	104.28	110.12	109.86	116.35	113.13	115.64	111.07	104.13	116.36	108.03	111.08	109.78	110.67	107.81	106.41	110.84	107.84	106.96	105.1	106.71	112.78	103.69	115.8	105.85	108.46	110.28	116.21	110.89	103.12	101.33	107.67	105.34	103.4	107.67	113.64	116.83	106.91
98.84	105.59	105.61	105.13	102.19	111.38	98.781	101.18	109.42	100.07	107.26	110.28	112.93	104.17	110.83	103.31	109.87	102.05	113.94	107.71	105.83	109.04	107.54	108.9	107.52	109.03	114.19	108.7	105.52	97.066	102.3	96.464	102.46	113.16	112.67	100.6	110.97	102.22	106.08	94.713	102.81	108.06	103.24	102.73	112.25	99.432	101.75	97.129	104.21	116.43
106.21	111.47	107.22	106.17	113.8	117.13	108.9	109.53	105.75	109.22	106.76	112.08	109.17	113.5	119.57	105.36	107.43	102.27	104.17	109.41	105.68	101.92	107.22	103.51	106.67	105.52	111.13	108.23	111.14	106.57	112.32	116.86	109.07	107.13	113.49	109.86	113.88	107.06	114.67	106.43	113.19	102.34	112.45	106.6	99.285	116.66	109.07	113.55	108.37	106.72
101.17	105.04	100.11	103.01	108.51	112.02	109.64	103.69	102.59	108.26	101.94	107.51	104.57	100.84	104.31	109.89	102.23	112.46	109.81	111.66	109.84	101.9	109.02	100.44	110.68	100.42	104.86	107.45	105.31	108.37	103.24	102.35	105.47	107.52	104.53	102.39	101.73	93.943	100.82	113.06	108.52	110.91	107.7	104.22	110.62	115.33	104.8	102.45	98.398	101.61
104.4	99.695	104.51	104.78	106.05	116.89	106.49	106.75	111.02	111.89	101.28	108.39	107.71	103.77	102.46	102.12	111.93	99.845	114.16	111.36	101.07	108.11	99.039	96.723	112.9	108.34	102.38	101.96	108.68	99.565	105.39	115.38	107.76	112.25	109.27	95.357	101.78	97.876	101.55	110.42	107.81	101.87	100.99	110.45	111.36	100.88	103.8	95.112	103.05	114.34
108.25	104.09	106.96	105	112.43	106.93	98.546	103.5	103.75	100.14	105.17	104.68	108.17	114.73	107.74	105.48	107.51	106.85	103.77	99.422	107.12	97.771	105.14	116.38	105.88	103.88	107.45	112.11	107.22	105.29	101.6	105.36	102.61	114	114.07	109.65	104.94	101.26	102.77	106.31	108.79	107.92	110.59	102.02	104.33	97.922	107.48	112.73	105.9	102.95
94.141	106.32	111.36	118.32	112.42	103.87	103.42	105.49	118.92	101.54	103.57	107.83	113.43	113.71	96.505	112.06	112.47	113.16	112.35	100.43	115.33	112.94	106.97	104.38	104.1	116.55	110.1	99.638	98.342	111.19	105.8	100.4	114.27	114.33	104.28	112.69	106.24	107.82	102.5	99.783	104.76	106.89	101.12	101.36	106.61	110.29	108.31	107	98.125	106.31
102.22	109.46	102.41	109.9	107.54	114.41	110.7	112.41	111.53	100.21	110.65	98.885	106.99	113.04	106.37	111.82	116.2	104.88	108.16	110.66	107.82	99.367	115.33	111.37	112.33	103.58	108.86	102.66	107.07	104.77	109.48	111.65	114.11	111.03	103.95	110.99	103.2	112.84	95.493	100.05	110.92	115.42	109.24	101.73	99.125	108.4	99.198	104.52	106.36	108.72
107.75	106.38	112.45	96.82	94.08	112.36	103.36	98.149	98.471	99.072	105.04	106.06	105.25	100.94	105.02	105.73	109.06	100.79	108.22	105.73	102.82	98.073	109.46	101.13	108.43	106.05	104.4	101.76	108.91	101.91	103.03	110.15	103	110.16	100.25	111.2	108.54	113.37	102.72	99.991	108.72	107.5	101.87	99.282	103.86	107.16	100.12	104.88	105.04	100.92
96.354	98.621	100.05	102.77	86.236	109.27	99.201	93.663	98.665	101.56	95.94	99.871	98.566	87.843	97.467	94.904	102.03	104.46	97.617	92.733	100.01	89.917	95.946	97.339	105.3	98.315	95.628	94.284	101.03	91.497	101.67	94.755	114.75	99.521	96.072	98.898	99.256	100.63	100.33	101.71	94.562	106.02	99.423	100.42	98.908	99.731	98.889	96.144	103.26	105.44
108.64	99.366	102.28	107.54	106.79	111.73	108.48	112.6	104.97	111.54	108.96	101.45	111.64	111.19	110.53	104.26	110.62	104.59	106.54	124.76	116.7	107.66	114.26	114.48	107.43	112.41	113.41	116.13	113.99	113.24	107.21	105.3	101.12	115.4	109.96	105.07	111.64	105.03	108.27	110.98	105.1	111.95	110.33	106.67	111.42	108.79	103.53	107.36	113.72	107.51
106.88	113.98	105.03	98.142	100.24	105.25	110.89	112.4	111.2	102.06	101.38	108.64	94.968	102.55	101.63	107.01	109.16	115.23	108.02	112.07	106	102.6	112.42	102.52	104.96	104	111.03	107.76	106.92	106.52	100.11	106.39	98.212	107.64	107.15	116.27	100.51	106.15	109.53	112.91	112.93	101.24	110.43	102.65	112.94	107.98	103.2	99.629	108.27	105.89
101.42	106.12	117.78	112.25	111.47	105.49	102.68	105.31	111.79	110.65	101.36	102.91	104.21	108.82	106.43	107.04	107.45	102.66	113.89	119	112.79	103.56	113.6	100.16	97.869	113.75	101.1	119.66	106.9	111.38	105.45	105.11	113.58	98.941	114.91	94.934	107.88	111.68	115.74	107.93	113.48	119.5	105.02	108.04	108.72	110.62	103.26	113.1	105.56	112.72
109.71	108.51	113.67	113.2	111.6	105.95	104.82	107.44	102.85	106	109.16	104.6	112.7	107.72	109.14	106.64	108.09	112.55	109.7	100.99	102.66	105.01	111.82	107.6	106.31	108.37	107.36	103.84	111.42	102.39	116.48	101.33	117.51	107.06	110.4	119.3	108.9	109.64	108.23	106.2	102.31	115	110	99.812	102.77	110.45	101.72	107.83	103.8	104.72
99.661	105.74	94.427	93.538	104.15	97.944	91.278	94.052	87.104	102.84	102.12	91.331	98.257	98.952	109.12	101.84	91.297	98.622	99.424	101.68	98.679	92.272	93.298	89.129	96.076	96.431	94.952	96.938	89.395	104.36	93.959	97.387	91.223	92.904	97.471	95.541	92.275	97.528	92.731	90.787	101.95	96.503	94.68	91.852	100.5	96.997	99.125	92.456	99.936	96.061
100.33	104.77	103.67	101.44	110.53	111.69	107.56	104.61	103.9	102.78	101.73	99.762	100.68	109.56	114.02	107.4	103.02	107.58	102.21	108.51	112.09	102.05	99.699	110.65	105.92	99.064	101.71	114.8	96.166	109.92	103.61	106.95	109.25	102.24	102.39	113.4	105.05	99.966	112.85	113.74	111.73	98.392	102.79	99.314	103.56	105.04	104	103.55	105.62	106.32
108.98	107.59	101.08	114.46	102.45	106.84	101.08	104.65	107.83	103.76	102.2	104.8	105.95	105.5	95.787	105.83	105.35	113.44	102.92	117.37	109.6	106.79	111.11	111.63	109.16	99.967	101.59	102.99	107.3	110.42	105.03	100.15	105.61	110.39	105.43	104.91	108.51	95.491	102.58	106.99	99.546	111.07	106.34	101.78	96.849	110.74	102.11	106.18	105.05	103.97
99.574	101.11	94.598	112.97	94.89	105.65	92.995	102.15	100.71	99.969	100.9	98.513	103.91	100.09	97.106	101.45	95.92	104.57	108.94	103.82	91.038	100.98	105.15	103.91	92.624	95.897	98.91	95.243	105.98	106.63	99.353	104.1	103.43	87.18	99.442	97.518	99.201	91.28	95.529	97.815	93.855	98.452	102.27	101.12	96.569	98.803	100.88	105.39	99.693	109.23
114.94	102.14	113.94	116.41	102.56	113.98	108.65	106.01	107.22	109.03	104.53	107.65	111.32	111.7	116.3	96.515	102.93	112.28	100.85	116.33	100.65	101.4	101.06	105.64	100.12	106.65	108.03	104.98	112.57	103.76	109.52	111.25	109.87	109.6	106.74	103.85	108.03	100.26	103.16	105.95	102.61	110.69	110.95	103.64	109.46	103.78	108.49	104.12	107.07	101.84
102.79	97.108	104.05	104.71	97.903	98.472	90.765	105.45	104.75	103.2	104.56	95.608	100.88	105.94	104.25	108.67	97.969	96.166	98.356	101.05	89.815	103.04	99.238	103.17	98.132	97.994	100.69	97.956	103.46	106.72	113.1	98.984	101.22	95.185	98.892	103.53	92.694	102.51	103.91	103.16	92.844	98.78	102.24	102.97	99.095	98.461	91.402	98.678	104.04	96.74
102.62	103.03	96.13	91.587	104.13	100.61	102.7	102.7	99.782	99.207	105.37	94.024	109.34	97.059	95.545	86.068	101.29	89.724	103.62	97.511	100.52	94.424	106.93	101.24	98.914	94.283	102.18	98.549	92.405	101.05	91.846	102.58	105.26	97.174	106.98	107.76	104.56	100.14	103.92	100.53	97.057	96.029	93.554	93.369	96.702	96.015	89.119	92.817	90.436	97.298
107.06	110.59	114.38	113.59	101.69	110.25	100.13	106.87	109.67	110.31	107.94	105.32	104.21	91.438	100.19	99.823	109.57	102.78	101.96	103.79	105.48	101.66	109.41	100.15	101.95	110.14	103.59	103.77	96.316	112.27	109.81	110.03	112.2	103.34	99.876	106.29	103.13	106.58	110.65	106.43	107.74	111.89	104.46	108.6	110.89	108.1	103.92	99.714	100.87	107.97
112.13	102.01	111.6	113.61	98.508	101.05	100.76	103.99	106.69	106.37	105.67	104.52	107.44	105.91	108.1	108.6	103.12	107.72	103.42	105.7	107.06	104.68	109.77	100.93	106.93	104.64	103.28	103.04	102.85	110.65	101.31	111.79	97.87	102.42	100.74	108.94	110.28	111.23	105.59	106.45	102.2	107.69	101.02	109.57	96.677	104.17	110.77	102.55	110.24	93.722
116.93	110.89	117.93	109.56	110.86	112.28	106.25	112.69	114.2	105.19	111.66	108.57	105.61	113.92	105.71	108.3	110.16	111.22	117.66	115.01	111.73	103.16	104.86	107.72	107.95	115.23	110.18	106.94	124.84	109.03	116.01	105.63	106.59	115.24	113.16	102.82	115.19	106.93	113.13	104.13	115.02	119.16	122.3	109.93	116.02	116.31	104.73	106.38	110.04	100.29
107.77	100.94	104.94	103.83	104.35	108.8	112.92	109.57	98.361	104.77	107.02	111.49	113.47	104.78	105.67	97.481	109.27	106.6	107.3	110.86	116.32	110	100.05	104.85	109.57	109.55	104.86	107.23	110.25	104.39	108.63	116.31	109.12	111.31	104.91	111.91	112.65	104.81	108.15	102.92	110.8	103.77	105.9	114.79	101.33	105.03	101.37	105.54	112.14	102.71
102.06	104.29	103.83	106.89	99.888	117.83	113.3	90.639	112.63	103.03	103.65	112.71	104.39	115.31	99.739	107.69	109.3	108.01	102.76	109.82	113.53	105.67	104.99	104.4	115.71	108.55	103.83	109.78	105.76	113.96	117.9	114.77	110.41	106.43	94.247	105.32	115.87	108.54	106.4	108.97	110.5	113.67	107.57	108.75	107.77	102.74	107.22	108.1	105.52	112.49
99.895	119.13	113.23	111.07	104.36	102.59	108.39	104.22	99.795	101.47	114.08	101.65	103.28	105.68	108.93	107.9	103.68	106.39	105.64	98.656	104.61	114.59	103.42	102.77	99.789	108.02	107.5	111.92	116.09	117.83	103.95	110.44	97.167	107.98	107.97	99.526	105.56	105.83	111.01	106.09	110.91	106.51	112.98	103.12	100.81	101.47	115.46	107.98	98.848	106.56
107.94	108.82	105.32	108.53	101.12	111.95	109.7	104.69	109.2	117.87	111.44	112.39	100.62	110.71	99.237	113.1	108.7	107.64	109.91	114.77	111.15	101.14	108.4	107.71	110.01	101.86	110.19	108.21	103.04	110.78	111	105.71	103.64	112.02	103.14	114.11	103.33	104.14	104.71	112.03	106.14	116.98	105.38	111.91	112.7	109.55	97.818	118.37	101.85	111.93
111.49	105.84	112.16	115.6	111.51	112.16	102.31	103.77	112.1	103.18	107.46	105.46	103.95	108.84	95.235	108.41	105.04	109.63	106.5	106.19	113.32	104.01	98.378	107.34	108.47	109.94	105	107.89	111.76	108.33	107.18	114.1	102.6	103.28	103.87	108.66	106.62	106.72	95.112	104.62	119.72	104.18	103.88	102.28	99.017	109.7	105.03	108.54	109.33	108.97
103.44	95.661	95.065	100.14	103.01	93.817	98.804	98.42	90.034	97.088	98.363	93.156	96.147	95.219	103.22	94.658	104.34	99.763	100.11	93.46	93.253	104.87	93.377	92.671	104	97.423	100.68	94.396	94.557	102.92	101.37	88.501	96.839	96.905	95.988	104	96.362	99.892	89.591	90.25	99.427	88.24	98.241	99.275	100.66	100.84	99.951	101.02	97.118	97.101
99.33	101.73	106.99	110.09	107.25	105.34	113.94	106.92	98.939	106.44	103.74	101.82	114.16	111.91	106.32	110.64	102.49	102.68	100.67	110.96	103.29	112.05	112.96	103.31	104.01	101.88	110.94	110.88	96.917	107.53	111.72	101.16	102.29	111.92	103.16	100.77	96.585	108.14	106.77	105.75	101.65	107.02	118.56	99.646	111.3	103.02	105.45	102.36	108.94	100.1
103.05	105.64	103.88	109.36	100.09	103.08	107.19	105.6	104.14	98.644	110.17	109.14	115.32	101.89	116.51	108.98	105.41	111.59	105.71	109.73	97.783	114.46	107.71	108.16	112.83	109.35	116.12	104.19	107.25	103.69	117.56	100.74	109.28	110.58	110.97	109.51	109.5	112.53	102.94	115.2	114.37	107.06	106.3	109.44	105.73	112.56	104.69	111.03	111.64	108.09
109.2	108.73	93.149	100.65	99.132	111.42	104.28	105.7	105.1	114.98	105.36	100.63	109.59	100.64	108.26	114.59	105.12	112.38	107.89	111.5	106.33	107.43	109.93	104.29	105.44	103.17	109.56	105.24	104.62	103.57	103.98	110.19	112.4	110.83	115.55	108.35	104.44	98.017	95.456	110.05	103.66	105.01	105.01	96.955	105.09	99.054	108.99	106.89	100.19	104.25
110.36	107.96	109.98	108.21	99.939	104.15	106.11	104.95	96.453	108.13	102.68	103.24	107.89	103.27	105.99	113.27	96.533	108.61	102.47	101.54	97.121	100.38	105.04	114.89	103.17	105.85	100.89	105.07	103.9	104.03	109.27	109.13	103.28	104.59	98.248	107.08	104.39	101.19	101.23	102.01	111.89	108.54	106.24	105.45	100.37	105.07	105.14	102.51	113.11	112.2
99.799	105.79	97.974	90.314	98.356	107.13	97.306	99.374	105.51	102.46	102.23	96.759	100.98	110.62	96.464	101.56	108.65	107.16	90.256	100.83	98.715	96.978	108.25	99.91	101.2	94.373	98.62	90.667	96.522	98.132	100.07	97.526	97.653	102.54	101.47	99.629	96.073	99.592	98.177	101.17	98.064	95.59	98.262	88.05	100.51	107.48	89.31	93.418	99.765	100.67
109.14	101.99	104.81	108.4	102.31	106.07	115.2	101.47	112.16	97.82	106.49	100.13	111.54	105.04	112.67	103.92	101.65	105.54	100.58	119.35	103.06	107	96.443	109.92	107.1	106.58	105.97	99.649	121.13	107.11	105.81	106.59	105.82	109.12	102.28	103.57	105.82	108.59	106.89	106.46	105.15	106.7	114.89	106.97	106.05	113.87	106.53	108.41	106.73	114.61
115.8	105	106.37	112.09	103.98	110.94	107.54	111.14	111.18	105.54	107.17	106.28	100.96	112.33	107.36	100.21	102.27	110.85	110.28	116.21	106.57	101.36	113.52	109.5	112.53	102.8	109.88	105.35	113.97	108.41	114.39	96.973	106.16	102.78	109.05	106.73	108.87	103.04	115.65	104.12	99.295	106.86	106.81	107.05	107.82	101.96	107.15	109.38	105.97	104.47
115.86	110.53	105.36	103.72	113.95	103.73	111.65	105.56	96.507	105.89	100.79	109.98	98.884	105.07	108.69	109.58	110.57	110.39	108.44	100.7	107.45	109.37	98.516	100.78	101.11	110.45	102.25	106.09	108.28	116.14	98.859	108.5	98.595	103.31	94.763	98.774	99.172	101.75	104.02	100.03	113.01	95.743	105.51	115.22	103.15	112.36	98.722	105.46	104.07	101.84
115.35	111.27	109.21	112.45	106.64	108.76	109.21	111.71	110.11	118.79	105.52	102.57	104.87	104.34	114.97	118.29	107.09	107.59	112.46	111.49	106.03	106.91	104.81	114.89	107.16	108.33	104.52	101.99	107.97	105.65	118.2	111.94	106.91	114.61	115.16	109	115.42	109.76	112.03	104.82	104.21	116.72	108.78	118.07	109.06	105.27	110.78	108.96	109.66	108.39
111.55	111.59	114.69	105.81	113.57	106.56	108.48	108.26	111.37	99.443	99.886	110.92	106.38	103.62	108.31	100.4	110.54	112.12	110.8	109.84	102.7	101.51	116.67	110.45	117.29	106.62	116.45	106.48	111.9	105.68	106.79	110.15	105.83	108.09	107.84	112.2	116.02	110.89	110.14	105.84	104.1	122.13	107.39	104.12	113.37	111.28	106.81	110.55	109.48	106.17
107.29	116.16	99.754	111.18	103.42	111.12	102.49	104.23	110.18	107.86	110.73	114.41	110.19	112.76	107.1	107.09	114.24	103.94	105.36	111.57	104.68	111.68	116.92	106.67	99.308	113.04	104.37	113.55	106.32	102.82	110.07	109.45	103.91	103.97	113.71	102.13	117.5	105.12	104.33	105.93	110.13	102.21	105.74	106.92	107.37	108.97	108.66	111.9	101.59	112.83
109.46	101.52	104.81	107.37	103.99	114.23	103.77	104.1	106.71	106.04	108.23	107.95	111.57	104.96	109.84	103.56	98.881	111.38	101.52	107.67	101.24	108.25	107.79	110.48	104.44	104.49	105.81	99.747	112.54	108.79	111.59	101.78	103.44	99.207	105.84	106.59	100.86	99.852	110.44	102.01	101.2	109.29	108.83	103.11	99.651	106.92	103.59	106.28	100.79	105.43
97.395	108.26	107.83	117.5	111.53	101.89	107.78	108.41	111.56	111.82	118.38	110.11	110.81	101.23	111.31	113.66	104.04	103.79	101.31	104.48	101.25	100.1	113.29	113.61	102.44	111.62	105.08	102.69	105.59	108.45	105.92	109.02	112.52	106.53	112.05	103.94	108.88	105.89	103.35	103.07	106.22	116.52	107.4	107.45	106.15	110.49	116.38	109.49	114.71	102.48
116.28	120.22	108.55	109.62	108.05	102.79	105.99	109.7	114	109.28	111.75	103.66	113.48	110.12	115.31	104.96	112.48	116.96	108.21	107.38	105.71	112.12	107.98	115.01	109.21	111.28	108.08	114.41	112.41	116.87	113.85	107.61	107.66	117.12	111.08	113.47	116.14	104.85	110.42	114.85	111.04	109.29	106.94	115.44	122.68	121.09	114.68	111.44	113.03	115.7
108.96	106.79	111.65	112.98	114.8	104.98	108.44	105.9	108.55	100.79	112.87	113.51	124.01	103.46	118.26	104.4	111.85	103.97	110.2	105.83	109	111.41	105.49	113.86	113.1	110.56	110.43	101.47	102.68	111.17	103.08	106.23	110.21	104.52	105.74	103.26	108.44	108.49	104.95	112.28	110.98	108.58	100.8	102.75	110.88	104.76	114.02	108.24	111.26	111.73
100.67	99.177	96.22	97.425	105.14	98.282	93.752	95.358	100.21	94.173	102.32	99.933	91.027	100.85	105.65	104.15	96.858	108.21	101.8	93.017	96.591	104.02	94.981	104.28	100.3	99.164	96.314	103.4	103.62	97.891	98.126	96.064	102.52	97.328	106.87	96.675	101.02	106.59	94.631	115.86	99.344	100.68	100.5	96.538	101.03	96.189	103.49	104.6	90.777	100.17
104.89	110.84	100.98	100.96	98.733	100.11	102.19	96.43	110.85	104.58	104.44	89.302	105.21	102.64	102.54	104.68	103.62	107.12	104.76	93.333	98.59	96.04	97.257	108.55	93.897	111.6	96.668	100.16	101.46	96.758	102.99	99.377	95.313	96.363	99.931	97.712	98.283	104.37	105.08	102.46	108.34	92.23	98.265	95.838	97.595	97.277	97.175	102.25	97.997	97.421
109.18	106.62	101.32	106.8	100.45	103.58	110.22	114.33	106.41	97.97	96.788	102.52	105.5	101.49	106.4	101.94	95.691	103.49	98.863	109.38	99.784	108.73	101.39	105	101.82	114.01	101.39	101.08	107.18	102.18	111.87	99.795	112.15	107.12	114.75	99.558	101.64	106.71	99.26	99.703	112.36	106.41	110.01	110.69	101.6	106.45	116.58	107.05	101.53	96.778
112.56	100.22	105.46	108.64	101.18	104.07	108.29	107.07	109.56	105.75	107.69	106.54	113.37	111.2	107.33	105.5	104.27	105.08	109.24	107.24	108.1	104.22	114	101.19	112.52	96.583	104.9	101.07	107.38	104.92	113.29	102.3	104.78	106.75	106.63	101.35	103.49	100.27	110.42	103.56	96.101	104.78	105.56	106.05	101.4	113.47	109.98	98.053	103.96	107.33
101.09	102.05	116.72	97.845	109.1	97.932	107.67	110.55	110	104.45	108.06	108.48	104.09	101.84	103.22	100.29	108.82	108.08	112.38	109.68	115.16	108.21	100.44	104.71	102.13	109.4	107.54	108.53	114.33	113.92	108.34	106.2	106.59	107	108.43	106.67	110	94.829	102.01	114.01	112.97	108.68	102.35	107.55	101.84	113	107.69	107.52	112.19	109.29
105.22	106.9	104.1	105.36	102.69	102.61	105.83	93.24	109.4	107.86	103.15	111.11	107.17	103.25	102.26	115.55	110.41	107.95	107.22	103.28	109.81	106.44	105.35	104.09	107.24	107.46	108.21	113.25	105.96	108.91	107.11	103.66	115.02	101.1	102.91	105.8	104.86	108.19	106.6	108.74	104.44	112.52	108.47	111.5	107.6	104.52	103.12	99.618	109.27	99.301
113.35	102.11	108.55	115.32	103.57	108.58	96.004	116.62	101.26	111.54	106.35	111.02	107.38	102.2	113.39	108.69	103.91	109.48	109.72	95.446	106.8	105.03	116.95	107.03	119.25	114.88	108.15	110	104.71	111.03	109.46	106.41	107.93	113.5	105.75	110.75	112.88	105.13	112.63	108.16	114.48	111.58	113.11	106.71	121.23	107.72	112.69	108.44	112.87	103.63
91.135	101.15	98.393	103.35	103.99	92.942	96.472	95.277	99.919	91.96	100.88	95.334	96.081	97.884	98.113	100.1	102.38	102.95	108.87	97.285	104.4	100.73	95.996	96.282	92.24	92.054	89.174	100.21	94.782	110.77	97.612	99.937	103.91	105.94	106.73	104.27	101.77	102.32	98.97	89.046	102.73	106.09	100.97	99.423	98.63	101.2	92.963	100.7	95.707	95.604
106.71	104.03	105.53	103.96	110.42	98.218	107.91	98.546	110.94	96.465	98.017	99.536	109.61	112.66	108.33	103.71	104.57	104.68	100.95	99.65	111.2	103.52	114.56	95.069	105.5	98.5	107.23	109.67	113.28	105.31	103.28	103.6	105.83	111.36	110.19	103.59	97.21	106.85	106.74	109.81	109.98	104.33	109.45	109.88	104.5	107.84	95.538	103.56	107.73	105.67
88.712	99.72	98.796	94.678	99.05	85.953	101.87	100.58	96.116	95.802	100.59	101.26	107.69	103.51	100.22	97.335	98.215	94.458	96.183	99.302	96.007	99.984	105.23	88.417	103.97	98.052	99.444	104.21	95.57	94.628	100.5	102.46	93.848	100.9	91.198	100.89	94.007	98.345	97.447	97.13	99.214	94.13	95.589	106.11	105.54	98.929	97.512	97.057	93.495	100.35
92.671	103.36	100.89	96.056	89.37	95.099	91.731	104.31	93.306	92.91	86.929	98.497	102.82	99.05	99.58	105.82	93.84	93.315	103.62	102.24	99.145	97.254	100.79	101.96	105.07	91.982	96.934	106.37	100.72	98.294	100.52	99.215	103.94	89.142	97.976	99.042	99.756	104.47	105.53	93.819	106.97	100.84	91.056	102.3	106.75	98.745	86.426	101.51	98.074	102.07
103.72	106.56	104.6	105.49	117.93	105.67	113.77	110.07	104.01	104.53	109	108.18	112.3	120.07	112.56	113.8	103.05	106.67	109.05	107.89	117.24	104.34	111.47	101.19	114.63	109.31	101.9	109.58	99.903	111.58	108.61	109.35	94.184	100.6	106.03	100.91	99.362	114.13	107.92	107.89	108.02	103.57	100.33	110.45	108.37	103.7	114.4	116.33	104.49	113.39
109.83	111.19	107.18	104.73	103.23	110.91	100.75	103.19	107.33	107.89	102.57	108.69	106.59	107.48	114.92	112.22	106.83	97.057	99.453	104.44	103.27	102.21	105.7	105.47	110.17	105.55	99.316	107.3	106.2	104.65	110.14	102.11	103.19	113.64	106.67	112.1	105.27	108.05	106.05	103.67	108.41	97.856	104.69	110.4	104.96	107.89	114.94	109.8	109.3	109.7
103.83	103.87	106.46	104.58	109.04	105.8	100.01	104.29	104.11	107.54	104.38	110.75	107.12	108.59	101.95	112.72	109.32	103.89	106.73	110	105.45	107.66	114.94	109.78	105.79	113.77	112.4	112.86	99.48	105.78	107	115.24	107.18	103.09	108.24	106.82	107.62	108.6	109.23	112.01	113.15	108.23	112.73	104.88	105.78	100.59	105.71	107.45	109.94	99.411
101.22	111.95	111.25	112.81	115.14	113.38	112.1	104.97	110.81	110.61	106.75	107.91	110.75	112.11	106.82	110.78	110.94	115.15	120.58	100.85	108.87	109.48	106.08	109.1	117.13	106.52	113.03	114.86	109.22	108.43	117.53	115.53	116.92	111.86	115.49	117.23	109.21	100.79	106.56	110.38	109.19	111.81	109.59	112.91	110.16	110.13	107.4	115.12	107.52	116.78
102.28	94.745	87.551	91.65	105.35	99.083	94.621	107.24	100.64	88.928	91.99	100.93	99.615	92.782	104.09	100.29	104.72	90.828	91.835	106.89	103.72	94.088	101.47	96.071	98.408	108.5	103.93	95.674	98.92	94.796	90.943	94.193	94.025	103.08	102.38	99.719	104.99	99.092	103.68	101.1	92.595	95.554	97.343	111.65	105.71	98.217	100.4	95.405	98.273	99.622
103.16	92.573	100.07	94.732	93.332	101.11	103.58	99.584	103.44	98.235	94.734	101.61	93.558	101.32	100.77	99.366	93.971	104.38	101.64	95.533	104.15	116.89	97.901	94.91	89.972	106.4	90.235	97.701	89.976	100.24	102.24	101.18	98.149	98.467	99.37	96.286	91.61	108.98	94.58	100.3	95.977	93.395	95.198	92.278	100.15	103.49	98.546	99.033	89.862	107.54
111.41	108.55	105.13	112.77	112.35	113.12	111.55	109.56	107.27	108.36	118.28	108.93	107.33	110.44	111.85	103.66	114.6	113.31	105.1	110.46	101.99	98.728	107.85	112.42	93.045	108.43	105.29	113.2	106.94	114.83	107.53	109.01	117.74	115.26	116.4	119.32	115.78	115.37	107.81	118.26	108.53	108.12	105.55	103.67	101.75	103.5	114.59	101.84	105.99	110.38
108.81	110.61	108.57	108.89	110.49	95.723	98.698	101.35	107.32	106.67	106.92	104.09	104.05	99.9	106.72	99.267	111.19	104.45	103.22	106.41	102	105.3	103.03	106.22	107.23	106.78	103.53	102.36	106.33	103.67	105.45	110.22	109.78	105.68	102.17	111.84	105.33	105.22	111.14	99.223	105.83	107.11	104.26	101.41	102.77	105.3	97.853	105.6	101.22	100.1
97.603	96.819	106.5	98.741	104.67	92.991	101.47	92.26	96.423	88.777	103.76	102.92	90.269	108.88	99.81	89.972	107	100.3	100.28	102.91	94.284	97.671	97.609	100.96	104.13	103.45	99.784	102.74	99.566	89.982	98.108	99.752	91.792	96.563	100.84	109.42	96.08	99.148	97.339	96.408	92.489	103.24	101.2	96.487	90.542	95.893	108.51	94.615	100.01	95.889
99.498	101.56	107.65	110.06	113.86	103.92	103.59	106.85	120.61	107.93	107.41	101.78	105.44	111.15	105.46	102.11	105.66	109.56	110.57	104.43	106.69	101.49	110.1	106.46	103.37	109.32	107.09	110.75	111.75	101.23	109.11	104.24	102.31	106.07	110.62	103.34	107.45	104.83	105.73	104.83	117.54	102.82	101.43	107.45	108.85	91.378	107.99	103.38	109.06	107.25
114.2	99.057	101.53	107.39	106.99	97.829	108.05	99.631	105.32	106.51	104.76	103.25	110.76	109.39	111.42	105.79	93.6	105.56	105.18	105.35	105.71	101.34	105.2	101.43	105.5	114.26	111.09	101.41	106.84	106.73	107.72	113.1	106.37	108.47	101.09	103.18	100.9	108.67	112.76	109.26	102.94	107.02	103.49	104.11	108.46	103.64	107.22	104.72	105.13	107.75
107.9	102.44	102.46	110.99	102.9	103.57	114.29	112.54	115.97	100.4	99.945	104.82	104.59	107.97	110.08	114.67	103.78	102.09	114.75	97.858	108.11	106.44	104.88	111.45	99.352	92.103	104.5	114.13	104.04	104.86	105.32	103.07	110.03	103.77	106.18	101.03	108.5	108.11	108.72	101.74	104.38	110.4	110.23	105.87	105.63	108.93	106.67	108.55	100.21	110.2
110.59	102.96	101.29	100.49	99.339	118.29	112.74	106.19	108.98	108.62	108.89	100.27	102.99	106.57	108.21	109.46	110.01	102.48	104.88	106.28	98.183	103.27	100.97	103.27	104.58	101.6	106.21	101.9	102.1	103.26	105.06	107.65	106	103.36	107.9	103.32	101.97	104.28	104.64	98.473	111.91	104.92	98.761	105.19	116.37	108.38	103.96	110.61	103.62	106.03
102.73	107.52	107.03	102.33	106.27	107.43	105.08	106.18	97.472	101.18	108.12	108.39	105.23	105.9	109.09	112.87	101.56	107.36	108.25	101.28	106.38	113.9	104.62	104.01	103.37	110.43	106.11	114.03	106.09	107.04	105.07	101.54	101.94	115.92	106.83	111.54	101.48	109.64	111.94	109.73	108.74	102.42	99.513	108.93	103.42	97.482	109.61	102.79	105.7	101.98
102.58	96.965	101.85	105.1	97.554	99.011	93.781	103.16	100.9	106.62	98.428	97.81	98.412	105.87	108.44	102.63	93.474	102.07	95.283	97.262	101.14	93.306	102.44	96.749	94.147	96.978	96.917	107.34	100.18	98.635	109.68	92.979	106.49	101.77	108.44	88.276	96.957	103.06	102.48	104.64	106.82	96.85	94.474	104.88	94.342	99.469	101.57	106.94	103.86	96.118
111.08	108.73	99.813	106.68	98.775	106.73	111.53	96.684	104.16	113.95	103.9	108.12	111.31	100.43	104.91	105.16	107.57	105.66	105.03	107.93	107.35	95.979	112.2	103.58	106.39	114.69	103.66	103.92	104.99	101.76	100.66	107.75	113.31	108.01	116.81	113.51	106.93	109.8	104.55	108.87	109.11	113.54	104.59	98.77	107.27	105.13	113.91	103.34	102.02	113.31
103.21	96.571	101.38	97.908	104.25	97.568	93.093	105.17	104.59	99.294	94.553	96.884	96.55	96.578	105.05	98.283	103.01	108.52	113.4	98.606	94.734	111.47	96.605	102.82	88.232	104.52	102.88	101.03	89.921	106.98	105.95	105.65	97.409	98.301	95.415	96.649	99.002	96.886	102.06	91.798	94.01	96.503	101.75	110.54	94.594	108.22	102.41	95.445	100.39	97.577
88.294	90.761	98.39	88.127	94.903	102.28	91.516	101.81	94.995	105.59	97.147	102.08	93.375	98.708	103.58	99.129	96.543	95.61	95.381	93.351	100.91	105.31	105.87	99.769	97.407	96.198	99.129	98.916	98.949	105.46	107.09	95.924	96.878	96.4	95.067	105.88	104.62	98.898	93.756	95.109	100.23	102.63	93.669	101.28	94.945	97.386	91.689	106.04	96.886	94.921
102.44	106.46	111.91	106.25	107.53	108.78	109	110.31	113.95	111.58	100.67	104.89	114.26	108.72	102.29	114.02	116.76	115.6	107.43	109.61	114.83	102.31	108.31	99.496	110.58	115.07	110.95	112.28	119.48	104.75	116.04	105.05	106.08	115.01	104.91	111.2	116.87	109.53	113.96	116.97	107.56	106.66	99.301	113.79	111.98	105.17	111.54	104.57	101.88	95.614
115.55	100.73	112.07	97.299	112.47	99.144	104.71	110.25	105.74	100.21	108.98	99.442	109.57	104.12	99.227	109.88	101.18	107.23	99.651	111.46	106.29	107.29	110.56	107.78	109.24	113.05	105.28	108.07	100.69	100.51	110.18	107.95	111.07	105.25	111.31	103.96	105.94	113.77	100.47	112.51	107.48	102.66	103.77	101.44	105.65	110.85	99.004	98.524	106.2	108.51
109.95	101.01	98.362	114.2	104.44	105.67	113.92	107.57	107.21	102.15	109.58	101.79	103.08	100.14	101.03	94.15	112.63	101.27	102.85	100.62	112.02	110.56	99.755	97.214	107.51	96.311	110.21	96.684	107.21	110.62	102.24	105.41	100.76	109.74	117.35	103.28	106.78	110.05	111.86	103.11	112.2	121.41	98.846	103.5	110.41	102.78	108.36	109.78	110.36	102.72
104.85	103	100.79	112.77	106.02	104.25	109.18	103.63	98.295	110.55	99.281	104.45	114.17	110.92	102.16	109.2	105.09	98.405	110.74	106.96	106.68	114.68	111.58	111.38	103.99	110.42	102.52	104.28	111.29	106.03	120.52	107.02	101.38	109.77	106.38	106.3	106.33	106.41	102.14	105.33	106.07	111.14	109.38	100.05	102.14	102.86	103.67	104.76	116.58	96.261
110.35	104.88	96.644	106.11	112.22	104.5	103.59	107.8	97.665	109.7	100.67	108.64	104.99	110.65	102.34	109.25	108.37	101.52	103.11	102.03	108.37	107.98	99.933	107	112.47	106.74	102.21	100.98	99.346	103.08	103.38	105.17	98.817	94.226	109.18	107.06	105.02	103.36	104.33	98.262	103.81	114.3	108.45	111.72	110.45	112.08	101.53	102.17	103.01	97.386
94.225	92.721	100.19	102.85	98.412	92.708	94.531	99.909	102.64	93.979	98.523	98.413	95.951	101.5	98.807	97.771	96.864	105.56	102.63	106.5	97.55	101.85	99.141	92.512	107.57	102.6	103.06	93.733	98.972	91.924	100.52	95.729	90.216	99.39	96.718	96.758	99.007	100.18	96.376	96.31	89.905	99.845	93.856	95.436	102.07	95.242	95.495	99.815	92.233	103.42
104.87	106.28	103.9	113.35	110.12	110.94	117.46	110.01	101.25	105.28	94.848	101.63	111.68	105.22	106.6	107.21	118.13	104.43	105.89	110.79	101.5	108.12	112.55	98.872	105.84	105.12	104.28	116.04	107.84	104.97	110.24	102.87	116.28	99.001	108.27	105.07	105.22	102.53	106.89	107.76	100.75	108.85	110.57	110.51	103.45	94.501	103.75	115.06	109.2	110.38
106.33	108.41	105.13	106.92	100.63	105.6	114.07	105.87	111.31	112.49	100.14	114.4	111.5	100.38	104.26	103.47	109.51	97.217	106.67	106.71	111.35	111.28	106.22	104.19	104.54	105.37	109.29	104.37	101.49	101.47	109.81	106.96	95.915	110.52	110.54	109.26	114.06	101.27	107.06	103.69	120.09	113.51	101.84	107.86	113.18	110.33	99.25	110.2	108.27	108.69
111.59	113.63	111.55	111.74	107.28	108.95	103.04	113.14	103.56	99.579	111.69	115.57	111.23	105.39	103.41	108.38	116.69	103.88	112.16	113.93	106.73	112.79	107.88	109.45	106.95	116.23	108.8	113.59	111.97	105.29	101.78	106.46	106	114.57	108.43	108.99	103.33	120.1	109	111.6	108.59	109.99	110.31	117.4	106.18	110.29	111.65	104.01	110.05	114.66
106.18	110.82	105.19	118.3	112.52	113.15	111.34	109.9	105.36	111.63	103.02	118.22	112.34	114.08	115.66	108.48	115.93	110.72	110.7	116.97	107.08	108.42	107.69	122.37	109.34	98.489	105.23	116.25	107.6	112.5	111.56	111.64	111.1	112.71	116.44	112.16	113.65	109.35	104.98	102.92	119.23	112.29	104.45	104.94	111.73	112.53	109.17	121.76	108.77	114.99
111.46	104.72	108.89	102.6	112.53	102.83	110.51	110.67	113.11	111.26	107.05	113.19	102.49	108.91	102.28	105.66	110.86	111.73	113.97	115.23	110.31	117.89	105.76	112.52	108.06	109.02	104.45	112.16	105.42	108.64	108.16	105.58	106.01	119.34	111.62	109.11	103.78	104.44	102.66	112.41	108.38	106.82	117.49	108.03	107.35	111.87	111.38	107.6	113.5	107.34
102.65	111.07	103.26	97.923	109.71	104.06	102.55	103.57	102.88	102.88	106.76	109.85	97.68	99.147	107.51	105.94	103.44	109.63	110.34	92.356	109.46	113.15	111.75	105.19	110.64	103.49	106.75	102.84	102.34	106.96	110.98	102.16	106.47	101.4	101.69	103.78	112.06	108.63	103.82	95.366	116.82	105.2	111.82	96.895	109.22	107.94	112.3	102.8	96.485	94.47
104.26	113.59	121.81	110.84	112.75	115.36	108.15	111.89	102.83	106.16	107.41	96.536	106.34	108.29	107.72	109.03	117.11	112.62	99.385	108.14	110.45	107.49	109.97	109.82	104.52	113.01	103.46	107.27	110.69	99.269	95.475	116.67	104.71	111.89	103.27	107.7	106.51	103.71	109.98	103.95	107.17	114.58	105.33	106.45	113.43	120.95	100.85	105.39	107.54	109.14
102.36	109.88	110.78	106.44	109.23	113.2	109.35	105.07	102.03	111.22	114.27	103.19	112.18	106.74	107.98	112.48	106.25	105.56	107.25	107.28	110.41	104.27	111.17	114.52	95.936	109.97	111.36	102.49	106.77	108.51	107.85	105.55	102.71	103.08	114.15	105.06	111.77	99.597	107.89	105.31	107.35	104.33	116.08	95.363	110.71	116.54	106.67	112.56	115.16	109.09
101.1	109.71	102.79	116.35	99.79	102.92	102.65	107.35	103.98	115.07	103.29	112.82	101.99	106.01	102.28	106.17	108.55	98.529	102.65	107.6	111.89	100.39	110.42	111.88	110.95	97.339	108.07	106.97	108.74	109	113.05	107.49	108.56	103	96.324	113.9	106.05	107.11	101.37	104.47	114.22	100.42	100.06	112.06	115.27	99.78	106.71	103.01	105.35	108.87
96.893	104.7	102.87	110.04	105.5	107.6	109.2	100.4	111.94	101.31	99.55	96.402	106.83	102.58	110.95	112.25	95.679	106.65	95.804	99.915	103.43	111.29	97.264	103.66	107	101.81	111.09	109.9	104.8	106.07	107.49	103.5	111.76	105.26	106.47	104.05	110.58	104.1	113.4	105.58	96.467	96.998	106.9	106.67	107.68	105.59	110.12	103.49	102.93	103.85
108.8	117.68	98.247	109.81	106.76	113.31	107.23	106.47	101.56	102.8	102.15	113.28	105.59	112.55	100.01	103.33	104.36	108.7	105.3	102.92	107.83	94.396	109.96	103.86	109.59	109.92	102.67	105.44	112.2	100.85	110.09	106.83	106.9	111.17	99.406	113.13	106.38	114.3	99.067	102.87	101.41	98.062	105.01	101.16	107.15	114.31	100.83	98.384	97.29	108.93
94.42	97.834	103.82	96.532	105.85	105.7	103.09	106.02	98.638	98.695	96.863	105.81	106.02	95.066	101.12	90.008	98.877	105.7	104.04	88.924	110.83	99.187	105.14	106.61	105.01	101.15	105.98	106.59	102.49	105.57	102.46	102.54	96.005	105.5	100.81	100.32	97.843	92.641	98.649	104.31	102.56	100.16	112	95.777	109.53	102.3	93.042	105.71	94.278	91.823
113.98	106.7	107.86	118.39	110.68	102.11	111.79	112.38	107.77	108.19	109.11	112.22	104.94	105.48	105.08	114.18	112.34	110.83	100.87	111.43	118.22	112.91	113.42	110.78	109.33	115.79	115.87	116.43	107.85	111.51	106.33	110.89	106.67	111.05	113.77	114.8	114.79	116.91	113.85	105	104.83	103.94	118.68	97.914	113.64	119.08	107.56	109.24	108.64	112.83
103.85	107.33	116.8	97.395	121.99	113.86	113.46	111.16	108.46	104.87	109.39	106.46	102.58	101.36	107.45	106.46	104.79	106.51	115.83	98.284	109.63	106.69	109.72	110.17	102.97	119.19	107.06	113.37	116.43	114.52	103.04	109.35	109.14	103.24	113.88	112.67	114.81	113.23	116.06	109.68	107.03	122.31	110.71	100.26	111.45	112.22	118.26	113.58	106.54	115.13
105.12	92.579	99.418	99.867	97.799	96.679	102.74	101	99.991	102.43	94.941	104.81	97.92	103.16	102.1	99.442	100.44	106.94	101.82	99.677	95.749	101.26	96.152	95.73	105.5	94.388	111.3	94.318	107.96	98.855	95.581	97.816	101.41	103.56	101.97	100.34	93.115	103.69	107.25	105.15	97.394	108.4	102.85	106.75	103.96	106.35	105.22	97.334	109.67	105.55
99.651	92.867	99.526	96.102	103.51	97.685	94.597	98.162	99.239	92.298	103.39	88.121	90.754	96.283	97.561	99.133	97.183	96.544	98.299	94.695	98.051	95.038	101.04	100.02	99.458	100.88	90.956	101.19	96.596	99.257	99.528	90.575	97.614	98.748	93.799	105.82	94.46	98.439	101.4	95.302	99.507	106.87	104.3	106.2	99.316	97.562	98.539	94.424	93.958	94.054
106.55	112.64	101.74	111.58	115.64	108.18	104.55	104.61	111.37	107.61	107.94	109.05	103.35	110.78	107.2	111.07	106.64	110.81	111.45	97.032	109.46	104.77	111.74	100.41	105.95	103.04	108.64	113.36	112.78	104.36	110.36	109.37	114.58	106.86	106.8	108.77	106.79	99.38	110.32	107.42	102.44	106.09	116.9	105.8	104.8	107.39	97.444	108.79	103.35	109.64
101.94	95.149	104.02	97.245	99.457	100.65	99.119	108.8	101.67	100.51	97.811	104.45	102.18	105.09	99.949	105.13	101.24	97.939	101.5	99.21	99.128	109.29	107.82	99.767	92.68	101.22	96.58	103.76	103.08	91.161	96.935	104.34	99.93	105.6	102.56	98.265	104.28	99.86	105.43	103.68	98.607	105.08	105.96	100.97	104.8	107.89	109.19	111.29	100.34	101.93
104.97	112	108.08	106.76	96.444	104.06	97.681	106.46	111.31	109.07	101.81	108.07	102.94	111.74	109.69	106.79	100.74	107.59	106.5	106.84	104.75	106.28	114.48	106.67	102.08	106.91	106.36	106.95	104.46	103.09	106.4	102.39	108.77	104.85	103.53	101.39	110.65	108.7	109.86	106.64	100.57	103.88	101.67	103.75	105.54	99.323	107.22	108.97	102.94	107.7
103.12	109.72	110.38	117.84	98.335	113.46	108.18	105.41	107.78	107.18	102.04	108.81	107.31	108.85	108.87	106.68	111.72	106.53	104.57	116.29	112.26	114.21	104.61	121.91	112.14	114.13	100.58	103.15	117.14	113.53	119.97	113.29	106.57	114.17	105.18	102.64	110.95	114.67	110.62	109.26	107.07	112.75	108.19	101.55	100.97	108.03	109.07	109.05	104.74	104.22
115.27	101.87	105.83	116	104.2	115.12	109.8	94.515	113.32	98.584	101.65	101.26	112.59	104.54	112.91	104.24	103.15	107.12	115.9	103.13	108.95	106.65	103.58	113.17	108.48	107.15	96.928	109.77	99.762	109.41	103.21	111.85	108.51	102.17	107.99	111.34	102.19	105.81	102.98	111.84	103.69	114.12	104.69	106.18	105.17	105.96	111.01	107.55	101.22	103.18
97.142	94.484	95.416	90.623	92.716	96.253	88.865	100.74	99.229	105.36	101.11	91.007	101.66	95.436	101.55	102	105.16	101.62	99.775	101.42	98.681	104.81	95.005	105.19	94.764	96.155	94.194	96.258	99.928	99.883	98.262	96.488	99.309	92.622	102.75	103.31	97.299	84.22	97.937	101.08	102.23	92.317	100.43	92.988	95.705	94.374	96.715	96.607	98.023	94.363
100.31	103.54	116.25	102.36	105.8	105.42	98.963	106.15	102	109.5	101.85	106.32	92.568	107.81	100.24	107.74	96.282	96.677	110.35	113.38	108.96	106.81	103.46	105.72	103.34	109.24	109.77	109.4	112.18	100.32	107.34	107.38	106.2	106.99	115.4	109.16	105.8	105.88	96.67	103.77	110.79	103.64	97.464	106.79	103.09	101.89	103.09	104.83	99.454	105.78
101.16	97.367	96.034	94.521	97.622	100.17	105.03	103.92	99.34	96.232	102.45	102.52	102.32	94.733	101.32	105.95	104.82	94.82	102.9	96.966	98.282	100.26	107.27	104.83	103.26	101.05	99.521	108.18	117.66	97.396	104.5	99.903	101.16	104.35	97.266	106.77	97.16	100.84	111.07	106.75	94.408	97.723	96.377	98.822	93.883	93.973	101.11	98.621	92.89	103.45
106.01	109.08	105.02	122.42	102.05	104	106.37	103.31	98.444	107.91	102.38	99.965	108.03	109.85	95.224	104.66	105.21	105.44	108.02	103.22	110.81	105.67	104.29	109.5	111.16	104.45	101.63	97.777	104.18	108.71	104.61	107.21	102.27	110.86	109.19	110.77	102.4	101.57	102.3	107.39	111.84	104.45	104.42	101.06	102.44	106.69	98.223	105.71	111.27	94.61
108.21	109.63	113.05	105.25	112.35	108.14	109.05	109.07	113.7	106.48	110.78	107.04	108.49	108.42	108.51	108.39	101.51	107.26	110.94	109.93	116.33	113.31	107.37	104.77	111.8	114.28	109.12	105.78	108.66	107.56	100.15	112.9	110.94	103.8	113.57	110.04	113.76	112.24	116.12	95.424	106.6	108.81	110.5	105.71	116.7	100.38	106.48	112.46	100.11	106.89
95.637	106.12	106.73	97.955	109.73	106.52	101.13	111.22	104.11	102.97	104.89	107.04	108.08	101.09	104.82	106.32	96.595	104.55	113.94	106.7	106.62	110.16	103.94	107.34	105.91	102.87	97.716	111.64	101.25	99.551	100.26	103.42	90.625	104.87	109.33	102.84	102.73	110.46	97.292	97.827	102.51	111.14	103.34	104.9	107.5	111.02	105.26	111.81	98.958	105.92
99.433	109.07	108.66	108.07	115.17	104.93	107.97	107.15	107.55	102.14	105.37	108.53	101.54	110.81	99.995	103.29	107.48	115.02	107.48	109.98	112.48	111.07	110.53	103.97	109.86	99.501	113.71	114.9	116.01	121.63	109.76	102.36	109.21	107.36	114.61	116.1	109.28	112.93	105.9	97.877	113.05	112.33	111.07	98.689	113.78	106.43	107.17	98.702	110.7	103.57
89.571	85.689	103.66	110.42	88.352	98.895	100.86	94.102	105.91	99.26	92.995	87.713	96.144	102.21	99.714	102.55	102.12	96.696	96.592	102.6	94.237	96.665	104.92	104.51	90.107	96.875	98.831	93.275	96.748	91.881	95.715	95.901	101.54	97.886	95.04	94.701	95.447	98.652	96.359	100.29	97.311	106.56	106.61	101.24	105.23	109.06	100.55	89.317	95.901	100.15
97.303	92.8	102.78	104.03	93.507	99.428	100.5	107.99	102.82	105.46	95.263	103.35	93.304	102.88	108.88	109.82	97.739	94.902	104.95	105.94	105.17	97.082	96.87	102.21	101	96.075	92.817	105.44	95.902	97.953	109.09	103.97	102.74	96.365	102.52	100.96	100.34	100.36	108.14	94.805	99.206	93.396	106.98	102.2	105.5	98.417	99.398	97.713	91.643	96.986
104.87	112.37	110.56	111.23	107.48	111.89	105.86	103.35	103.64	109.64	100.31	104.06	114.52	103.89	109.21	111.63	105.03	104.06	105.41	109.54	101.66	101.39	96.344	107.53	102.47	101.95	106.61	113.33	103.04	107.14	108.13	113.89	102.12	102.69	116.54	105.38	105.71	101.39	101.05	102.26	99.278	103.35	106.57	109.1	108.69	100.83	104.95	101.15	97.024	103.33
108.79	94.411	98.971	98.321	95.243	99.836	92.303	93.439	105.43	103.74	109.72	98.307	96.002	98.485	104.51	97.554	96.546	100.7	96.952	106.9	93.673	94.71	104.28	99.274	103.14	102.07	96.005	93.469	106.26	102.53	102.67	94.661	99.897	100.86	96.743	96.031	98.538	99.044	104.87	102.23	99.872	94.673	101.37	98.682	104.35	100.77	95.518	106.19	97.378	99.66
108.82	106.54	107.55	107.93	98.958	106.32	107.48	98.81	112.54	105.31	104.94	104.83	101.74	107.28	108.6	104.84	109.96	106.78	108.08	100.37	108.96	97.983	110.46	106.47	100.89	103.62	109.4	114.66	109.03	104.72	111.55	106.63	110.8	106.92	109.86	111.73	103.43	106.9	104.41	106.13	103.89	106.48	105.52	103.7	99.796	106.86	102.64	102.5	104.75	102.21
104.95	114.92	103.98	108.18	109.34	106.81	100.5	100.45	103.15	108.56	113.41	107.97	102.63	114.65	96.165	101.3	107.55	102.98	106.6	112.89	110.78	104.4	106.76	101.34	106.1	113.53	99.261	109.98	100.75	105.07	110.76	101.87	106.56	104.02	103.89	103.07	108.63	112.5	112.68	106.68	104.18	104.84	100.39	102.05	108.37	111.69	104	101.27	111.23	107.7
104.57	103.92	103.52	107.1	98.705	98.856	103.28	92.703	93.914	96.426	101.17	101.96	97.107	101.63	95.147	100.87	103.84	89.099	101.88	95.552	103.25	97.908	97.891	100.5	104.56	101.36	100.11	108.8	99.12	104.4	107.08	105.34	94.202	95.949	103.99	111.88	94.81	102.02	94.541	109.24	107.15	98.675	104.61	98.494	97.426	105.08	101.4	106.9	105.39	107.1
101.36	102.51	110.5	97.196	110.54	113.17	106.8	109.29	100.74	108.05	105.8	107.92	100.92	107.66	116.42	100.93	96.388	108.14	108.94	106.98	104.69	110.71	100.3	92.789	110.69	104.08	102.35	102.79	113.01	103.12	109.35	102.02	103.95	108.8	110.28	99.183	98.183	106.06	104.04	103.89	104.03	98.136	112.41	104.27	101.05	111.43	103.85	101.84	106.56	100.75
88.195	99.574	90.369	106.18	93.874	102.8	99.644	94.976	94.385	96.14	110.82	92.641	101.04	99.613	99.29	95.69	96.906	103.26	93.192	99.022	109.83	91.875	97.216	97.057	101.19	93.05	94.347	92.829	92.163	108.05	91.404	93.133	100.94	99.982	102.97	104.1	103.49	97.694	96.028	97.956	105.17	101.9	98.811	97.065	101.68	98.866	99.616	95.344	105.15	96.609
98.588	104.18	101.75	110.34	103.03	100.95	108.07	100.46	104.14	102.97	90.573	99.667	105.33	94.944	108.83	104.7	104.36	95.792	103.09	100.38	100.24	107.22	97.765	94.658	98.146	103.44	101.59	97.96	107.25	91.67	106.16	102.61	98.735	103.86	111.94	111.41	99.125	94.535	108.02	97.793	106.34	103.96	100.46	110.99	93.79	96.356	111.54	96.3	105.12	101.45
104.71	105.98	94.546	111.57	104.53	97.656	111.52	105.14	99.647	115.99	103.28	102.97	106.56	102.93	114.86	103.94	101.75	106.75	104.52	105.31	103.82	113.25	104.83	104.2	104.69	113.7	105.13	121.57	110.53	105.72	102.01	103.38	111.94	106.46	99.811	101.39	110.94	98.047	111.81	100.66	108.07	108.38	98.657	103.55	109.53	107.32	107.34	106.2	103.58	102.2
103.12	106.5	107.37	108.62	106.87	110.77	105.6	101.5	103.91	110.55	103.55	104.03	110.92	101.08	104.07	112.4	102.89	101.37	112.35	107	109.32	104.87	116.29	100.32	98.435	110.54	112.3	102.48	100.93	103.12	101.81	110.03	92.883	104.71	114.7	109.87	105.06	101.71	105.11	102.69	110.09	108.51	108.94	107.25	108.15	108.18	109.7	106.54	115.3	106.4
102.84	106.81	107.18	110.2	105.45	96.865	102.89	106.1	115.1	97.591	100.74	99.146	102.7	105.65	107.87	110.75	111.87	106.73	97.776	99.902	102.11	102.25	97.026	104.84	110.28	106.84	112.63	97.881	105.5	104.8	104.79	111.56	100.62	110.83	101.1	109.08	99.973	107.41	109.87	109.14	103.05	100.85	110.8	106.35	102.98	101.09	101.14	114.41	99.821	111.19
110.07	108.82	103.58	117.13	110.49	97.121	111.46	116.34	101.58	104.75	109.81	105.8	105.7	108.44	107.97	108.17	108.58	109.08	105.63	107.22	110.25	92.365	104.44	99.036	111.57	99.18	103.82	111.5	114.96	107.21	106.29	106.07	104.3	101.19	104.47	104.78	103.5	110.07	103.03	102.49	111.12	110.46	104.27	103.79	113.69	122.22	102.32	111.93	115.03	117.25
94.514	94.834	94.618	94.144	95.258	98.321	101.89	102.25	106.4	101.95	96.039	103.81	92.21	100.85	98.235	93.351	96.437	97.285	98.043	96.416	90.51	103.4	95.624	94.681	94.911	103.24	94.876	108.93	101.89	99.529	102.07	102.61	103.29	97.244	96.847	103.34	100.61	93.183	90.516	105.08	91.897	103.16	100.18	94.494	106.64	95.971	100.47	99.335	98.295	101.53
111.48	103.33	106.95	105.91	105.97	103.25	105.18	112.34	113.38	111.57	104.3	108.89	107.93	109.97	111.21	106.32	107.91	106.75	109.04	108.39	103.25	113.1	99.554	110.08	111.61	101.58	114.63	120.06	100.98	117.57	109.61	108.96	109.12	109.1	110.92	103.14	115.65	107.63	103.39	107.27	111.87	112.64	111.45	117.92	109.64	105.29	113.06	108.49	106.8	119.39
109.23	111.47	109.3	114.63	111.66	108.61	99.58	115.92	111.74	110.98	106.83	109.64	112.15	107.21	109.65	112.8	110.1	113.76	118.24	118.26	107.64	107.53	117.06	107.41	114.48	114.2	104.8	105.65	111.35	106.61	106.82	106.35	107.97	108.14	106.71	99.945	107.17	112.92	108.85	100.07	108.54	110.66	100.49	106.78	112.82	103.4	106.29	105.25	106.01	113.88
109.98	103.67	106.69	113.19	104.87	104.25	102.46	108.32	111.77	108.84	97.524	96.745	110.01	110.23	107.24	106.64	112.73	108.96	113.72	89.043	118.48	114.29	109.61	110.08	109.52	105.61	97.277	106.4	100.47	107.2	110.4	106.04	105.03	104.84	107.31	122.25	102.67	113.04	110.55	113.29	115.87	108.47	107.5	112.87	112.99	103.21	106.58	109.63	112.64	119.02
108.99	114.61	114.29	96.482	109.05	114.1	109.15	110.53	100.1	113.45	110.38	108.74	97.832	102.32	116.61	107.47	106.89	104.51	102.34	111.11	104.69	115.18	105.44	102.48	100.4	113.29	105.89	113.37	111.53	102.37	93.034	100.33	103.78	104.84	112.73	101.4	98.816	109.26	107.89	101.67	113.62	100.49	100.81	103.59	115.35	106.92	105.74	111.21	108.74	106.39
103.67	109.02	103.55	101.99	111.14	102.75	102.15	107.22	105.23	95.074	105.42	106.35	108.32	105.65	104.61	108.91	100.53	102.03	109.74	104.99	111.8	106.65	107.14	106.31	95.651	101.27	99.925	100.64	98.789	109.97	107.98	111.73	110.9	103.85	110.32	103.1	104.67	107.03	104.38	105.38	108.24	95.815	102.02	104.45	108.41	103.12	114.93	112.61	110.58	105.26
110.4	109.07	105.34	105.21	103.54	109.65	105.04	104.47	106.63	106.34	102.31	92.485	101.11	102.4	105.14	111.2	106.23	110.03	112.29	105.43	111.2	93.31	103.85	104.51	110.17	97.166	102.56	100.62	102.74	104.96	98.41	108.87	101.97	112.57	102.1	97.825	104.95	109.29	106.94	107.94	98.292	112.87	111.66	113.34	113.63	102.08	112.36	115.36	107.96	108.12
100.78	114.68	107.02	111.16	104.4	110.66	111.22	107.15	104.65	106.16	116.56	111.84	121.3	98.41	108.63	110.54	105.25	106.76	118.97	106.91	117.2	105.88	104.76	112.95	120.93	108.45	102.08	109.47	107.01	103.04	109.26	108.17	97.821	103.04	103.45	103.82	115.12	104.48	116.54	101.29	109.86	103.08	110.92	103.85	106.8	106.97	111.92	104.1	102.91	110.77
108.88	105.85	104.48	112.64	106.3	110.28	105.21	107.02	106.85	106.82	102.68	101.88	108.44	113.95	104.25	105.96	109.32	103.16	104.48	116.21	109.54	108.95	111.99	107.7	101.78	95.852	108.12	107.37	108.11	107.07	101.18	106.82	112.81	112.89	107.51	106.46	113.12	110.16	101.73	109.72	115.49	98.657	115.24	112.6	106.04	111.46	104.69	117.41	112.5	107.45
104.02	100.13	108.64	107.7	106.6	98.962	100.64	109.06	97.465	95.554	106.14	96.37	105.64	98.767	101.31	102.28	117.86	107.94	107.51	110.9	103.11	109.47	106.43	101.9	104.94	101.79	109.01	96.683	107.38	106.26	99.17	110.74	110.71	114.02	96.769	98.598	103.02	108.6	110.44	108.77	101.31	111.33	113.88	104.56	111.28	108.63	109.81	111.69	104.34	103.63
101.54	108.08	109.28	105.76	110.91	100.4	107.35	107.79	114.04	97.944	108.45	109.2	107.37	102.91	102.38	100.14	112.67	107.54	109.96	101.07	108.43	110.77	107.99	107.37	105.32	105.14	106.24	98.325	117.2	105.97	105.62	111.86	119.45	103.62	109.2	116.18	110.57	94.962	114.34	99.061	101.09	105.56	106.66	101.56	108.77	91.013	100.96	103.43	105.67	97.169
104.36	107.66	105.56	100.51	107.29	115.09	102.83	104.48	119.31	109.29	109.04	107.98	114.22	99.971	104.8	109.56	106.11	106.18	108.05	110.76	101.96	105.29	113.67	110.37	107.73	107.39	110.32	119.91	107.51	106.63	107.94	109.74	103.01	108.52	107.71	111.74	109.48	113.42	117.09	109.85	113.73	110.49	110.37	105.57	109.43	105.61	104.04	106.02	104.98	104.08
88.682	110.34	101.25	97.107	97.163	100.77	94.902	96.051	95.213	93.175	93.654	94.818	101.06	94.041	99.318	102.6	86.709	98.575	98.979	97.748	104.64	94.664	93.762	99.654	100.81	96.734	101.04	109.01	94.634	96.059	101.26	96.917	97.527	95.095	98.215	91.724	95.209	102.14	90.823	93.376	97.67	95.221	99.747	109.96	102.78	97.328	101.2	99.664	97.871	94.11
112.52	105.99	114.89	110.26	125.44	109.54	104.26	112.54	110.32	104.19	112.85	109.73	101.54	100.79	114.89	106.01	108.44	104.51	106.02	109.5	108.95	112.29	114.79	106.86	102.72	113.56	113.86	105.25	101.84	116.15	109.84	105.22	107.38	106.09	104.14	107.8	118.15	111.55	111.27	107.46	105.88	114.18	103.99	107.16	106.6	110.59	101.41	105.69	115.46	106.29
111.87	121.22	106	108.9	102.79	108.52	113.99	104.69	109.11	98.949	110.81	110.89	109.59	113.15	105.59	110.14	107.64	113.9	99.68	122.67	106.97	110.52	109.41	114.56	102.11	115.89	107.71	98.596	113.93	101.64	110.72	117.55	106.17	103.99	103.39	113.39	111.77	112.62	107.78	111.69	105.86	110.1	105.04	105.62	104.32	109.23	107.38	116.3	109.93	104.29
110.04	103.89	109.28	112.01	101.4	106.14	109.05	98.54	109.59	108.56	101.32	112.35	99.646	110.34	116.5	111.54	97.533	106.77	102.48	107.05	107.4	100.67	109.02	102.87	107.63	102.13	108.52	104.98	107.78	103.05	102.72	100.03	104.13	113.12	106.14	108.17	115.21	100.64	107.31	104.51	117.26	99.346	107.28	113.24	106.84	108.05	107.89	113.22	105.07	112.43
108.45	102.67	99.897	101.19	98.222	96.793	103.71	108.76	102.22	103.15	104.35	107.91	111.49	113.66	107.53	104.51	95.634	114.98	101.7	99.846	109.3	111.31	104.03	106.75	99.194	103.98	100.76	108.17	102.95	102.59	112.66	102.05	110.75	106.41	106.11	104.23	99.361	105.87	102.05	98.265	114.49	112.7	104.78	109.81	104.67	103.33	104.37	103.16	103.29	104.32
110.47	103.7	99.237	111.98	104.12	106.68	104.33	110.05	106.11	109.84	102.51	110.44	113.79	115.3	105.08	111.51	106.94	100.51	109.86	108.84	103.17	101.85	108.06	113.48	105.26	108.39	99.448	105.97	105.1	98.702	98.775	105.75	106.69	106.78	115.39	102.24	113.63	109.71	106.99	110.18	109.44	106.13	105.67	112.18	108.6	97.593	105.37	107.68	101.93	107.99
105.56	102.14	96.535	114.72	105.69	101.49	95.406	99.553	106.27	104.59	105.25	108.82	101.91	107.85	94.355	110.99	105.95	108.11	96.615	105.82	98.842	92.767	110.75	107.98	115.23	103.71	105.61	106.38	96.142	98.979	103.05	108.97	110.38	111.04	101.63	99.398	100.92	109.96	114.66	103.22	108.04	105.31	108.58	109	107.17	109.03	104.82	98.324	103.64	102.28
108.9	106.7	104.95	102.63	100.3	110.77	104.57	104.29	104.6	104.83	104.33	97.341	113.99	106.42	103.02	104.14	104.61	105.36	104.07	111.36	106.41	101.43	103.84	110.32	99.293	110.03	107.61	107.3	99.534	113.16	104.34	108.76	110.3	105.01	115.87	104.65	112.06	105.51	103.87	114.43	106.34	106.93	98.238	107.95	111.69	112.19	110.8	104.32	108.2	115.35
103.27	108.98	107.55	105.38	107.78	101.94	101.37	103.03	103.7	115.03	111.22	102.95	111.36	104.9	98.003	104.77	103.3	101.64	103.5	99.987	109.98	109.69	108.54	97.039	113.59	113.57	101.28	96.518	112.59	97.584	104.21	105.97	108.14	105.08	102.17	103.11	109.51	100.13	102.24	98.553	105.82	108.87	112.09	106.06	106.26	109.28	107.35	112.08	101.21	106.14
100.58	94.625	98.346	86.145	98.427	95.949	95.51	98.199	100.33	100.41	104.56	95.116	93.756	99.98	99.319	98.033	96.036	97.265	101.82	96.937	107.04	105.65	96.716	107.02	99.593	104.28	107.15	92.557	92.623	96.211	102.77	102.91	105.89	97.209	97.336	96.778	104.09	96.744	91.808	106.88	103.04	92.433	96.862	102.39	91.46	102.49	101.6	105.35	98.668	102.53
102.62	107.11	105.34	107.71	109.92	105.19	105.55	114.67	100.52	115.87	105.25	113.21	103.72	114.13	105.31	102.39	103.65	112.67	103.85	116.98	108.82	101.46	103.51	111.32	123.54	120.63	101.79	108.62	105.79	102.63	107.61	112.96	107.19	108.26	103.32	109.13	108.07	106.71	102.71	110.56	108.69	99.769	105.33	104.55	123.67	99.501	108.77	98.523	111.8	100.32
111.16	107.22	100.03	99.77	109.21	107.73	106.25	101.75	108.54	110.09	105.78	106.86	107.37	112.89	107.11	102.42	113.25	110.02	109.21	104.54	112.45	99.148	116.82	104.25	107.28	90.953	112.24	108.8	107.93	102.91	109.23	101.49	104.89	102.92	112.02	114.88	102.8	106.45	100.3	109.34	106.72	107.09	111.9	107.95	108.93	107.69	109.07	101.71	108.25	109.86
97.835	100.58	104.86	93.813	104.59	98.325	95.031	98.599	104.22	99.751	85.02	101.26	94.794	96.413	89.729	97.669	107.49	93.462	98.074	94.191	98.251	99.241	100.07	106.88	94.53	97.451	96.6	98.94	105	100.36	99.968	90.162	103.92	102.01	96.744	100.34	93.656	94.893	104.76	106.11	102.49	102.33	98.78	104.66	94.022	95.705	94.347	92.045	97.182	97.208
90.864	101.57	102.08	96.564	100.36	99.794	94.032	94.512	96.623	106.26	95.903	100.49	100.07	100.39	96.592	102.82	99.697	97.747	100.34	102.14	103.41	97.241	107.98	93.722	92.743	105.86	106.5	96.651	104.36	99.256	97.409	96.638	96.672	99.085	103.22	101.05	94.025	101.96	101.78	97.975	105.91	97.588	113.16	107.21	106.63	95.981	101.15	99.522	96.64	104.07
100.23	108	104.2	106.08	104.72	111.06	106.69	109.97	114.12	109.85	98.913	106.74	108.79	105.09	114.21	111.69	103.96	113.54	106.66	105.15	112.72	107.68	104.73	114.14	107.97	117.69	101.3	111.57	104.98	113.95	111.25	120.89	105.11	97.283	114.8	110.77	106.19	110.83	111.92	105.2	98.503	105.97	106.65	112.66	104.02	105.09	119.82	113.28	102.89	103.22
122	117.59	107.93	109.4	109.69	119.67	118.77	113.73	110.24	110.12	112.27	103.44	111.21	109.89	118.64	111.56	108.28	116.49	104.01	103.61	112.29	119.59	102.77	103	103.59	111.47	113.95	106.8	109.47	107.65	109.71	114.23	104.33	117.29	109.11	96.4	108.84	113.52	115.62	118.21	112.07	119.44	116.79	111.82	113.02	105.12	119.28	106.13	117.12	109.57
103	104.67	100.03	104.6	107.63	98.516	115.16	108.18	104.58	104.44	101.77	107.81	100.79	103.74	112.76	103.96	104.35	106.37	112.79	107.04	115.18	115.81	108.11	105.18	102.24	103.63	109.4	102.09	106.26	108.26	105.73	104	111.14	106.68	103	105.28	100.92	117.92	98.446	103.1	101.52	106.18	100.14	100.04	101.64	97.502	103.04	110.89	100.69	105.18
110.53	110.48	107.87	107.95	111.92	110.15	108.08	105.41	103.35	107.84	112.66	108.14	105.38	116.99	108.76	104.88	108.47	104.24	98.303	117.16	99.025	106.71	112.9	106.12	109.29	111.66	105.51	101.51	104.88	99.377	114.61	112.62	112.42	113.54	104.49	115.09	110.19	104.86	101.27	112.8	119.38	113.58	109.36	120.43	113.86	105.08	104.33	97.597	116.55	114.08
95.208	106.64	104.24	111.31	110.35	110.14	106.45	108.09	104.26	106.74	110.65	112.16	110.84	98.348	97.356	108.29	104.84	107.7	105.5	114.13	98.249	99.768	107.95	104.01	102.23	108.67	103.11	109.35	106	112.57	104.62	109.52	113.32	109.27	106.67	103.54	108.13	105.03	104.45	98.327	107.03	106.24	108.3	107.44	116.85	109.59	112.7	107.78	100.12	102.87
103.38	106.7	110.57	105.97	98.597	97.819	102.39	108.52	108.16	107.97	116.31	104.99	109.38	106.64	114.89	102.92	103.36	103.69	106.48	105.32	105.11	109.17	92.8	110.36	105.08	104.97	100.79	105.01	104.02	106.91	106.97	107.48	101.68	108.32	104.76	104.77	105.39	104.04	108.07	99.111	108.06	104.77	108.38	107.88	108.46	111.97	106.46	103.72	103.59	108.39
100.31	95.871	99.214	100.36	101.97	93.736	90.199	96.181	96.971	94.784	98.042	100.68	97.368	96.355	97.528	91.091	104.03	102.12	102.73	89.612	105	92.927	90.651	93.96	91.916	98.42	100.95	100.32	98.71	97.537	94.469	100.2	95.503	99.113	83.556	89.138	98.268	98.43	92.548	100.9	93.433	89.722	101.89	96.39	104.87	96.77	101.39	102.5	100.54	89.872
102.95	101.88	105.76	101.51	101.26	108.46	109.5	99.656	102.19	102.15	108.22	113.55	112.17	108	106.93	111.95	102.4	109.76	103.89	102.01	100.61	102.62	104.2	106.49	102.4	108.5	109.99	99.873	108.77	110.91	107.69	105.84	105.94	107.78	105.55	107.1	105.79	105.66	108.99	112.33	111.39	110.49	113.23	107.52	104.84	104.85	109.12	98.876	104.61	100.93
107.95	109.23	110.34	109.23	106.76	105.59	115.01	113.34	104.81	108.33	107.07	113.31	109.5	104.29	106.27	115.74	107.43	114.63	109.83	112.07	100.61	102.48	109.07	98.219	110.59	112.23	104.57	108.76	102.38	105.18	107.88	100.33	107.42	109.36	111.6	100.28	104.44	101.38	99.112	116.95	94.549	106.73	109.19	111.46	102.94	109.48	108.04	104.94	112.06	106.86
103.3	100.02	105.88	99.517	111.8	108.43	101.39	108.12	95.138	106.09	104.46	100.58	100.76	102.83	98.941	103.25	104.93	99.392	104.63	96.08	103.71	106.26	100.6	107.99	101.56	109.38	101.89	106.47	102.75	96.991	99.129	101.82	93.535	104.36	103.75	99.939	107.17	105.88	107.55	100.75	109.47	110.09	108	107.6	103.85	96.262	112.43	106	95.45	107.85
103.02	105.79	97.728	100.45	106.72	106.19	105.91	100.69	107.62	102.48	97.286	110.72	96.389	108.8	114.84	112.81	111.6	107.61	116.61	111.86	111.07	99.48	106.79	101.86	111.47	101.21	110.02	109.52	99.602	104.59	110.3	113.36	100.08	107.71	106.48	114.16	115.86	116.76	100.51	100.85	111.99	96.204	109.64	101.88	103.6	99.039	101.19	108.25	106.45	105.66
95.818	94.845	99.92	100.62	96.13	94.276	102.12	98.504	99.037	101.24	98.592	91.401	99.527	100.94	97.989	96.743	104.02	92.015	93.325	97.393	100.67	92.894	98.859	98.517	94.667	101.08	95.161	98.836	98.18	94.682	93.349	94.973	93.867	96.77	84.252	98.437	99.851	104.14	100.3	97.79	100.63	104.67	99.969	97.255	101.56	93.75	92.892	92.931	100.85	100.82
106.25	107.75	107.21	98.958	109.45	106	116.1	107.35	112.38	116.83	109.63	106.11	108.79	105.65	109.74	107.71	100.83	106.36	110.98	108.33	100.42	113.09	109.08	110.36	107.8	107.11	112.65	94.924	108.58	107.87	99.348	105.73	109.3	105.13	102.15	112.74	103.18	114.86	108.76	109.09	105.06	111.31	105.65	108.47	102.39	114.1	118.85	103.99	97.677	113.57
102.84	113.58	115.55	100.82	110.1	103.64	104.98	111.52	108.54	107.61	106.27	112.67	105.1	111.7	105.58	110.28	108.88	109.31	101.29	109.02	109.67	115.01	109.54	109.68	112.66	105.53	104.65	97.718	117.6	118	107.47	114.08	107.81	108.37	98.104	99.312	102.48	108.87	105.85	111.54	110.02	109.41	101.15	104.63	110.87	103.73	103.82	109.01	103.78	117.62
102.79	103.97	104	103.63	109.13	99.618	105.83	95.899	108.04	102.75	107.73	104.83	114.42	111.5	99.557	107.24	98.321	105.04	102.17	102.93	109.42	100.32	105.64	99.964	102.05	97.377	106.81	105.74	103.05	110.02	100.79	101.45	107.72	109.64	111.29	99.511	117.03	115.33	105.88	103.76	103.21	105.09	103.8	111.83	113.62	105.24	106.53	113.99	109.13	113.86
100.75	102.15	94.96	108.44	113.8	93.897	102.21	109.96	104.69	104.34	94.804	107.96	105.89	108.51	104.63	104.83	100.68	109.62	105.81	97.681	103.61	103.71	114.49	108.93	104.61	103.21	104.19	117.41	101.68	105.85	102.93	104.36	106.95	110.09	103.65	97.181	104.18	108.85	106.5	100.68	110.82	100.9	106.6	105.19	109.85	108.38	106.9	104.98	109.83	110.54
95.13	94.322	104.76	98.384	95.964	103.59	96.788	90.202	102.79	99.761	103.74	94.429	99.79	100.64	99.165	99.713	98.301	94.921	102.01	97.933	96.7	109.77	108.13	92.007	88.371	98.28	104.58	99.646	99.954	100.39	92.837	101.75	98.847	101.46	101.03	95.336	92.898	97.042	89.055	98.202	100.77	98.107	90.016	95.668	98.697	95.215	97.129	91.765	97.767	99.11
107.49	92.571	96.889	90.559	94.554	91.282	102.35	94.849	99.743	102.69	103.53	101.77	107.3	96.536	105.33	106.67	109.73	95.631	95.628	110.84	98.149	102.71	101.42	102.09	99.073	93.482	97.688	102.38	102.87	104.35	101.5	104.35	103.1	101.23	97.503	97.472	103.6	99.095	101.33	100.28	98.126	97.232	98.368	98.852	100.99	101.13	107.32	98.863	102.18	102.89
97.101	99.946	103.72	99.615	86.394	99.892	91.53	101.19	98.23	100.13	106.55	100.8	95.652	98.623	96.17	93.088	94.355	103.6	107.59	94.928	93.147	101.88	99.262	100.15	97.274	101.85	98.83	112.1	90.879	105.78	105.86	104.6	92.042	92.103	99.768	99.934	99.335	92.299	98.827	103.29	98.696	97.17	85.276	105.21	101.76	102.37	95.285	98.539	105.31	90.723
95.853	107.06	99.322	96.057	98.159	99.528	97.23	104.43	103.98	104.62	100.35	101.27	97.259	96.488	93.314	97.5	87.521	100.92	96.12	99.569	95.934	97.824	91.626	89.537	90.469	101.75	99.32	97.343	97.864	94.484	91.609	99.595	97.445	85.608	96.502	92.716	97.955	88.738	100.5	101.53	104.48	93.178	102.31	99.095	91.999	96.728	96.58	99.735	91.191	102.38
104.24	111.55	109.12	116.22	106.18	111.97	102.71	109.59	103.87	110.86	117.25	121.08	110.06	109.71	110.4	109.79	108.11	111.04	101.84	105.56	112.43	110.57	112.9	108.79	110.38	110.66	100.33	115.85	105.94	120.52	114.83	115.62	111.52	117.01	113.14	107.56	113.06	105.7	110.97	108.31	103.27	114.47	119.75	112.18	117.67	120.21	113.84	113.83	111.13	104.95
111.13	110.69	109.98	100.73	102.23	108.91	105.75	115.51	107.52	106.5	105.18	114.57	110.02	102.55	105.35	107.62	112.01	106.34	106.21	93.316	122.2	120.27	113.37	109.27	116.65	114.45	115.14	103.95	109.16	103.99	111.42	113.03	107.47	112.65	111.1	106.54	109.39	103.07	114.51	105.88	101.44	111.32	104.36	116.27	101.78	101.53	103.09	116.68	98.879	117.54
100.13	102.78	108.16	110.16	108.85	95.913	108.55	110.14	101.03	98.251	100.87	115.47	110.44	99.232	108.34	103.03	106.54	105.5	108.46	110.29	104.74	107.34	91.734	100.73	106.54	106.66	101.43	106.04	112.11	100.6	109.21	105.15	99.4	105.75	111.21	100.49	109.64	103.47	104.57	94.383	110.54	110.38	111.67	102.35	110.82	106.83	102.83	102.26	108.93	105.04
107.09	104.67	110.13	112.09	103.05	106.77	108.51	108.45	107.43	111.53	110.25	114.02	107.63	107.66	109.24	105.51	106.38	109.91	104.11	103.33	110.02	102.13	114.67	97.634	117.17	104.38	104.05	111.73	110.47	101.55	106.17	115.63	104.42	108.8	99.933	106.99	110.54	98.078	105.25	104.5	113.92	112.54	100.5	101.91	111.25	105.34	109.79	109.04	103.36	114.02
104.7	109.08	109.59	118.23	106.34	102.62	99.293	107.7	98.798	110.27	113.49	109.21	105.39	105.1	107.36	103.88	113.79	102.11	108.62	107.21	97.976	109.64	102.47	104.06	104.41	105.16	110.61	111.05	107.12	105.18	108.47	103.32	107.56	106.51	104.7	98.378	105.1	111.17	120.34	122.26	96.072	104.12	101.6	100.18	113.03	102.29	102.96	107.77	100.5	106.9
101.16	105.41	103.89	104.57	105.7	113.55	102.06	96.918	97.475	120.04	106.73	105.74	106.72	100.93	103.23	108.81	114.06	101.36	105.54	105.86	113.75	101.94	108.01	111.16	103.67	105.56	96.087	110.24	111.9	109.18	103.36	102.68	102.32	103.96	100.55	110.47	104.47	101.68	99.163	112.3	112.58	103.79	104.56	107.47	98.164	99.559	114.4	105.17	106.05	106.9
109.28	102.09	102.15	97.808	106.79	106.98	106.51	102.73	101.85	107.68	106.52	100.63	102.85	94.615	111.72	99.998	111.1	110.4	100.73	106.01	100.21	98.59	104.19	102.76	102.16	108.82	113.19	106.57	105.37	109.31	105.27	100.82	109.32	98.222	106.25	102.15	102.71	111.27	95.753	105.12	103.11	102.36	107.37	106.52	103.04	108.74	108.75	107.21	110.58	102.73
117.47	103.88	102.98	104.29	112.7	106.1	103.48	105.72	97.203	102.29	103.77	106.14	104	102.26	106.92	107.47	101.69	101.84	100.24	104.06	94.176	105.35	105.8	109.33	93.564	97.676	103.98	104.58	101.3	98.405	107.89	108.65	115.51	107.78	107.62	104.18	110.7	100.9	103.26	96.987	105.96	109.31	103.87	102.09	101.63	104.86	109	107.27	102.24	105.36
108.95	112.23	98.652	107.02	112.48	109.22	110.89	110.08	112.74	100.6	106.25	110.56	102	110.76	106.26	99.573	108.89	109.32	101.11	109.39	104.96	114.33	105.89	108.94	107.96	109.59	105.24	103.16	105.7	100.49	107.8	101.33	111.42	103.11	117.9	102.37	108.95	106.1	103.98	107.7	102.05	107.8	103.09	100.18	105.7	100.46	103.25	105.08	109.76	107.74
109.79	101.93	107.92	96.86	107.17	97.622	111.84	105.45	118.8	110.4	114.01	110.88	107.46	111.25	117.27	97.706	111.1	98.397	98.138	107.16	112.38	97.379	107.07	98.382	110.27	105.22	111.5	105.74	108.45	98.373	113.3	106.73	107.5	113.66	102.76	107.65	106.58	104.13	97.84	100.61	105.32	108.48	103.76	103.75	111.42	112.24	102.88	105.36	94.168	104.2
94.684	92.977	93.71	103.1	108.09	87.526	105.67	99.64	102.02	104.77	100.47	100.89	95.059	102.02	111.1	88.974	101.96	90.688	107.72	102.92	98.163	113.65	99.448	103.39	101.03	106.25	103.04	109.01	100.17	101.4	96.063	98.735	96.351	98.505	100.11	99.029	101.32	95.447	96.794	99.56	106.99	102.06	97.93	96.942	95.024	100.87	97.125	106.92	100.31	98.307
102.75	110.27	106.21	104.22	111.44	112.69	100.58	106.23	102.28	94.562	97.969	102.07	102.53	109.67	107.67	102.87	102.31	113.59	100.65	106.42	92.435	113.5	101.13	105.51	104.35	104.03	97.21	98.725	108.72	110.64	104.42	108.96	107.38	100.76	101.67	111.41	104.22	113.05	110.57	106.24	106.85	107.55	111.07	112.07	104.57	107.98	102.45	110.91	101.35	104.78
110.49	102.59	94.491	111.02	92.473	109.1	96.676	107.92	103.55	103.59	103.55	102.68	107.83	103.06	98.751	109.49	107.16	101.04	100.52	100.38	106.38	111.28	103.22	105.36	107.68	103.57	105.91	100.63	108.03	105.16	104.46	104.03	99.389	104.22	112.71	107.52	105.68	112.07	110.21	104.41	113.38	113.28	96.84	99.619	109.73	101.18	107.68	107.75	112.76	110.23
103.99	109.87	101.26	108.82	110.22	110.75	106.62	102.32	107.41	110.02	105.54	100.32	100.39	106.97	109.98	113.97	107.41	101.37	95.8	111.54	102.46	109.35	101.29	99.941	103.95	110.23	101.85	109.28	114.42	103.99	97.779	103.58	105.66	108.64	102.79	114.06	108.83	109.71	104.06	99.013	108.37	104.47	107.23	103.25	100.9	102.12	100.99	100.08	101.19	108.36
115.71	106.52	108.02	108.51	101.88	104.81	105.69	110.34	109.73	114.89	104.91	106.73	108.74	109.02	99.433	100.09	102.38	113.35	112.82	99.031	117.1	94.094	101.41	102.27	103.24	108.73	103.79	103.99	103.67	105.68	109.91	110.94	108.44	104.67	99.202	108.24	111.73	98.575	104.27	108.27	103.73	102.6	106.5	113.92	110.52	104.85	104.25	114.22	108.05	114.68
95.049	102.71	102.04	90.983	103.94	103.38	92.833	105.43	86.392	92.486	98.239	88.694	92.983	96.319	96.52	95.12	95.162	95.34	101.77	101.75	93.78	97.866	95.582	105.51	91.112	105.52	96.865	88.073	94.155	98.016	99.044	98.435	98.768	95.975	98.288	102.54	99.223	100.94	102.79	95.905	92.452	94.971	98.987	92.548	101.11	91.096	92.821	97.262	101.21	92.036
112.94	112.36	111.92	109.14	109.47	109.07	111.3	116.99	112.97	102.38	108.5	110.38	109.48	110.44	100.89	112.07	108.67	106.95	108.21	107.1	93.396	105.24	104.89	103.83	111.85	115.92	115.29	109.39	114.95	105.98	105.93	96.742	105.02	112.45	106.16	114.19	111.9	111.7	102.09	108.31	104.6	116.26	105.78	113.97	110.45	103.01	106.69	106.56	101.35	112.78
102.6	105.95	113.05	106.39	102.58	108.25	107.57	115.31	107.2	104.08	105.72	104.49	99.943	105.31	107.78	109.98	107.22	102.94	111.05	107.8	106.62	101.03	100.91	107.97	97.84	106.14	104.19	100.98	110.52	113.32	98.555	98.225	108.43	98.285	108.49	109.01	98.482	110.58	110.49	106.2	102.28	106.77	114.09	102.84	109.52	108.71	108.37	104.66	106.2	110.09
111.5	111.02	104.83	108.39	110.44	102.06	105.36	107.57	111.11	101.77	99.156	114.33	113.32	112.59	108.16	108.88	104.49	103.28	102.53	103.71	102.92	111.35	107.4	104.4	102.7	96.107	99.653	111.19	101.19	97.827	101.38	109.76	104.76	96.953	106.11	110.72	103.59	106.5	109.73	117.54	95.873	107.86	93.035	101.78	101.76	103.81	101.44	103.36	110.34	108.79
106.41	104.45	117.12	101.27	100.57	105.2	105.71	109.75	95.601	110.1	98.718	106.93	113.55	105.36	103.1	103.71	105.93	106.57	106.97	107.14	102.04	108.91	108.05	110.04	108.18	109.63	113.09	105.64	105.27	106.96	107.2	103.81	104.99	104.86	98.548	115.27	96.006	106.48	108.71	106.77	107.72	103.99	98.943	117.28	98.449	110.4	107.41	109.04	97.586	101.49
115.66	113.23	119.63	117.44	107.63	109.5	119.86	109.24	104.74	120.4	102.83	110.51	117.37	105.57	105.5	110.97	114.14	112.79	110.17	114.63	103.49	109.74	118.12	99.256	117.01	111.12	116.09	107.4	111.06	108.55	112.28	115.85	109.54	109.4	109.02	108.77	110.86	111.12	104.39	110.38	105.79	118.36	108.81	106.75	116.87	106.01	111.62	106.5	109.7	108.53
103.58	101.31	98.161	103.98	103.86	104.85	107.93	109.64	111.21	112.05	105.68	110.1	120.48	104.61	109.89	119.73	105.5	113.62	108.48	99.084	108.75	111.07	107.58	116.19	103.85	102.29	112.5	111.17	104.32	109.38	100.79	108.21	105.36	115.81	113.33	117.67	106.06	103.47	103.82	103.29	106.35	113.79	106.03	109.32	106.84	111.32	105.54	103.78	107.04	106.95
108.45	102.15	109.87	104.48	105.86	108.15	109.75	102.32	104.12	113.74	111.87	104.91	106.71	111.22	109.78	98.308	103.7	99.851	108.17	107.37	105.15	101.48	106.98	107.54	102.24	113.98	101.94	113.8	105.23	103.6	105.13	111.74	109.96	104.06	100.67	102.61	106.66	108.29	105.77	102.47	100.31	101.07	101.11	107.59	109.53	101.35	103.07	105.45	107.33	109.79
98.023	90.958	101.89	97.33	103.38	98.145	98.843	96.388	99.168	97.415	90.926	94.561	93.744	94.401	95.292	91.812	101.3	96.723	102.71	90.907	96.37	94.698	97.226	94.022	99.039	97.42	99.774	108.48	92.521	95.953	97.11	81.181	89.532	99.254	97.916	88.476	91.594	88.301	102.32	92.258	102.1	100.94	99.555	89.333	91.525	103.56	98.017	104.47	92.809	97.459
108.89	103.71	102.48	111.43	108.32	114.28	109.23	104.07	112	111.66	110.93	107.28	114.36	97.393	112.98	109.78	97.383	110.7	107.23	98.351	108.18	101.67	111.23	108.52	109.72	112.47	123.59	110.77	103.97	108.84	114.09	104.76	105.71	118.51	108.01	114.61	101.21	105.09	106.05	104.6	114.52	104.76	106.64	120.87	105.66	108.92	107.64	103.26	110.08	108.19
103.7	114.52	113.79	111.62	107.33	108.42	99.16	116.14	102.29	104.67	107.48	106.1	103.16	102.05	107.71	106.71	105.49	116.76	102.77	104.79	108.92	95.21	106.88	110.15	106.32	115.31	103.5	106.33	105.22	100.44	101.6	105.59	107.85	103.63	106.21	102.53	101.4	99.206	103.89	107.86	93.307	103.85	112.04	103.99	106.4	111.86	112.34	108.01	109.41	109.01
111.88	103.03	111.27	111.62	106.92	104.85	106.88	100.76	115.63	100.53	107.07	104.44	107.34	114.51	104.48	107.96	107.72	101.4	107.64	108.29	110.21	110.07	106.7	99.559	110.98	101.67	105.34	104.37	104.1	110.18	103.9	100.08	107.05	103.87	97.189	99.835	102.91	104.91	96.703	100.16	108.08	107.95	113.85	99.2	102.58	106.39	102.61	96.781	108.68	106.64
110.03	112.77	101	108.53	101.95	106.33	111.62	104.67	107.6	108.61	109.96	101.53	106.66	114.25	107.34	109.73	113.75	110.37	100.64	114.54	113.44	110.36	108.6	100.06	110.64	99.17	111.02	100.64	104.64	113.41	107.76	113.66	98.999	109.24	100.79	110.76	108.18	101.98	103.71	114.79	102.65	106.3	107.31	109.66	111.71	108.34	112.86	110.62	113.19	110.55
92.042	104.81	106.16	102.53	110.35	89.83	101.93	106.63	96.9	104.66	100.35	96.029	95.141	112.15	89.737	96.478	95.474	99.074	96.796	98.904	99.393	100.95	94.637	93.71	103.82	100.97	103.72	100.93	93.054	97.63	106.36	96.48	97.501	93.948	108.51	95.224	97.63	106.88	99.35	103.79	102	94.2	98.946	100.68	101.41	110.65	110.9	99.589	90.93	82.659
93.807	98.499	109.31	94.442	101.51	96.897	101.76	99.102	93.851	98.174	95.131	93.009	102.02	87.115	99.019	97.364	99.497	103.5	97.351	98.323	103.03	97.055	95.318	93.895	96.918	96.974	88.78	94.921	95.952	97.466	92.208	105.18	101.6	100.86	105.9	92.652	94.512	92.774	100.55	101.68	92.426	97.513	108.3	103.43	100.53	103.23	101.73	99.108	101.94	102.04
97.917	114.68	107.72	108.95	106.81	103.19	105	102.13	109.31	101.1	104.81	105.05	106.76	107.15	99.231	109.82	104.66	103.51	103.44	110.58	100.5	100.73	112.7	109.43	110.67	103.44	107.78	99.792	111.72	107.92	106.64	116.93	102.46	105.54	105.48	99.541	113.39	104.75	112.31	105.71	114.19	99.47	102.34	104.3	106.27	105.49	112.33	113.04	103.93	102.71
101.89	101.76	112.04	109.79	113.05	105.81	106.79	116.57	104.8	119.05	106.6	111.27	110.03	108.51	102.37	108.01	102.99	105.65	111.14	112.84	108.95	105.96	105.89	111.31	101.78	107	102.42	112.91	99.865	109.03	106.05	112.23	108.79	104.99	100.48	105.71	108.71	103.77	103.89	109.63	106.63	104.22	109.54	104.76	102.9	115.15	115.58	105.69	110.74	100.29
96.601	104.96	105.06	103.62	107.98	106.84	102.7	100.13	107.69	107.07	111.21	97.755	113.1	101.04	105.7	104.99	106.76	106.74	105.98	113.79	109.76	98.883	103.12	99.689	110.14	103.19	100.39	105.21	107.64	99.24	101.91	106.86	100.97	110.6	111.54	105.99	97.001	101.46	107.79	112.24	103.95	113.23	105.16	102.63	107.6	101.62	100.74	104.36	93.908	108.82
99.541	107.16	103.65	111.66	111.38	110.2	97.514	102.94	102.91	102.96	114.69	112.37	106.33	102.89	102.42	109.42	108.21	114.56	107.25	106.93	104.05	106.75	103.28	109.95	109.49	110.75	102.05	101.09	111.24	112.83	102.26	112.32	106.22	99.391	109.77	119.64	115.89	106.94	99.93	110.67	101.48	99.774	106.92	104.68	105.71	104.69	103.78	106.94	99.383	105.36
111.31	117.23	108.3	114.28	107.02	104.27	112.62	106.49	113.11	116.4	102.58	103.69	107.43	107.73	109.84	110.59	107.69	114.07	98.258	106.12	118.12	101.91	104.75	102.22	105.31	99.986	112.88	113.19	101.61	101.09	99.394	106.4	103.91	113.73	108	97.404	115.73	104.67	110.39	114.79	116.39	109.05	105.17	106.12	114.73	109.9	98.594	109.85	108.57	101.3
100.47	98.436	97.247	97.799	98.062	102.6	104.62	96.002	107.08	101.81	96.548	108.12	95.347	99.411	93.802	102.24	89.329	100.66	108.38	97.469	97.796	99.959	98.438	95.093	91.796	100.43	95.128	99.582	91.648	91.659	98.767	98.974	96.414	110.53	96.383	97.024	102.1	99.055	103.2	96.445	99.208	102.82	100.59	95.005	99.512	99.609	98.556	97.362	93.314	98.231
114.9	87.071	99.722	101.89	102	97.377	102.32	94.611	99.779	104.96	97.621	102.55	106.82	99.464	92.094	108.49	101.05	102.24	103.69	97.945	96.262	107.56	106.83	107.4	92.41	99.515	106.65	95.592	100.55	111.57	101.83	97.607	106.73	99.236	106.52	90.996	98.497	98.125	94.994	103.34	104.74	99.034	94.137	94.067	97.23	96.143	104.5	97.266	103.29	103.5
106.91	107.55	105.16	108.57	99.84	98.422	106.62	100.88	108.25	102.61	108.1	114.06	112.27	102.13	102.63	115.05	105.82	110.84	107.75	104.87	107.38	110.73	107.61	110.37	103.01	107.92	106.24	108.99	108.45	100.02	106.67	101.76	105.84	106.49	100.84	102.89	101.37	104.56	105.51	110.42	106.88	107.82	107.09	109.79	103.12	103.84	104.08	102.43	103.65	108.58
106.53	113.16	108.4	99.424	109.22	109.35	106.29	116.29	109.54	103.47	99.49	111.16	114.02	99.621	114.52	98.322	111.69	95.002	97.11	111.52	112.49	109.12	112.79	100.66	99.974	106.64	111.4	110.62	108.22	107.92	104.35	104.81	104.36	106.95	108.47	103.57	113.87	98.721	107.13	103.66	102.69	103.65	93.866	105.98	98.957	104.63	104.19	107.26	103.92	109.42
113.07	110.28	104.11	99.242	108.5	108.46	105.3	99.288	111.28	99.846	110.59	106.92	104.08	101.87	102.74	98.01	111.8	97.731	100.88	104.4	113.31	109.11	105.78	100.43	114.51	113.12	106.81	107.36	103.42	113.33	103.62	105.95	113.82	104.48	109.79	106.31	111.4	99.725	101.12	112.52	113.01	106.06	109.71	97.321	107.07	107.13	106.57	100.92	110.35	106.54
106.8	108.33	103.08	109.55	109.51	105.88	98.564	116.18	113.24	104.04	100.39	109.98	107.94	101.45	108.54	102.14	103.11	112.89	100.88	110.6	106.63	105.82	104.14	100.35	106.63	113.19	107.96	110.46	112.05	118.61	96.738	112.16	105.54	99.207	98.64	104.24	97.899	105.36	107.34	98.979	107.2	108.69	105.01	115.44	109.1	107.45	105.41	109.8	103.29	100.58
101.31	111.89	107.67	108.85	106.08	113.93	116.17	108.88	106.22	110.16	106.52	104.82	117.33	115.42	105.5	106.48	97.011	109.96	111.3	111.33	107.22	111.15	110.65	108.78	109.36	113.66	109.73	106.07	101.81	106.37	105.08	105.68	114.41	108.54	112.68	105.48	114.3	115.8	119.97	106.71	107.72	101.19	113.92	105.2	101.52	112.54	107.84	101.78	105.63	113.67
108.56	106.37	111.14	118.11	108.8	111.8	102.01	102.98	99.059	102.7	114.22	107.61	114.13	104.57	99.496	103.92	113.69	111.23	112.51	104.99	109.45	107.1	105.3	107.67	100.72	111.39	96.788	111.01	110.79	107.92	108.23	101.55	110	109.67	110.1	109.36	108.24	109.23	102.53	111.66	110.05	104.88	104.38	108.76	115.74	109.62	107.44	105.31	99.761	109.08
115.57	110.38	114.13	102.06	113.6	111.17	108.93	110.15	109.82	119.51	102.58	111.27	101.94	112.27	115.09	100.49	105.26	109.87	102.93	112.34	106.23	104.87	109.63	111.86	111.23	102.18	110.71	111.59	109.06	106.43	107.61	101.43	103.95	113.18	103.57	110.93	118.54	110.54	107.47	115.63	105.83	107.77	109.86	105.24	109.27	114.57	108.72	107.27	111.99	101.88
114.11	118.67	109.27	108.65	103.8	105.78	104.4	107.77	106.25	106.35	108.36	103.86	114.89	100.38	104.9	107.57	111.59	111.56	107.34	108.57	105.93	109.64	110.79	111.74	104.23	104.89	102.73	107.99	103.09	105.82	111.74	116.71	100.6	103.41	103.39	104.82	96.826	108.21	108.21	103.25	118.99	103.04	108.24	96.993	105.32	113.34	96.585	102.04	106.25	101.52
103.72	92.006	88.193	90.902	104.21	94.05	98.146	96.2	104.22	98.678	90.236	92.363	100.86	91.184	101.99	103.09	98.715	110.46	97.528	93.797	94.5	102.32	96.597	98.955	106.39	97.128	98.644	94.504	102.78	99.112	101.23	96.733	95.099	99.323	105.67	104.79	93.285	97.754	108.88	99.005	97.431	99.813	100.82	100.49	92.9	94.798	106.94	103.27	93.728	103.03
107.43	99.219	105.6	103.49	108.28	103.53	105.58	102.44	104.02	107.37	106.76	106.62	101.27	106.27	93.678	108.09	95.601	106.75	109.13	102.52	112.13	98.128	102.88	112.25	101.32	106.31	103.95	100.2	98.916	99.387	104.45	99.963	100.45	103.03	102.53	101.97	99.98	102.45	93.953	104.08	104.68	108.4	102.62	102.27	100.11	102.81	99.406	94.521	101.01	96.446
105.5	109.35	104.57	100.51	101.27	110.77	107.72	111.42	113.52	114.24	110.29	103.02	100.5	101.79	111.77	107.11	111	101.26	108.28	103.11	106.55	100.86	100.88	106.44	106.62	101.34	106.93	102.59	102.35	105.53	112.36	110.33	98.084	114.07	108.8	109.89	97.518	109.35	110.87	111.05	104.38	109.9	98.898	115.78	113.95	103.67	104.16	108.02	107.3	109.79
104.85	104.29	105.48	96.061	113.51	108.95	103	113.06	96.293	107.32	102.55	114.64	97.145	107.1	99.023	102.85	103.52	97.945	104.32	104.31	100.81	104.1	101.63	103.31	108.78	107.18	106.13	100.64	101.79	109.7	99.304	113.85	104.86	106.45	117.66	113.07	92.825	105	107.15	106.78	99.109	108.85	102.33	106.32	108.34	100.13	106.41	110.82	109.31	107.06
101.02	100.7	94.556	90.067	100.34	107.85	101.26	94.83	90.644	91.077	94.964	93.378	96.169	99.992	91.199	94.922	90.275	94.784	101.65	96.094	98.247	98.529	104.59	94.651	100.4	100.88	95.096	95.128	96.211	100.28	97.1	105.96	94.533	88.632	95.888	97.806	101.26	96.615	98.779	96.553	103.42	95.406	99.136	102.96	99.766	105.62	88.942	97.938	106.73	100.71
108.67	99.678	110.67	114.07	103.85	106.73	109.45	110.9	95.377	107.77	103.47	109.58	111.36	100.56	99.153	106.85	105.72	105.12	110.77	112.82	106.18	105.83	111.89	99.932	106.08	107.99	100.95	112.78	100.17	106.62	105.09	105.06	105.99	102.53	100.64	102.1	104.72	105.34	103.35	108.22	109.29	107.09	107.8	105.68	99.962	99.348	107.38	114.06	107.86	102.26
109.97	110.93	96.691	99.482	112.96	108.04	106.73	114.6	117.65	111.31	109.79	105.12	109.62	99.373	115.09	109.21	105.74	101.54	101.29	107.63	111.05	97.95	109.38	105.76	109.66	108.82	105.94	118.17	107.37	117.79	106.62	107.44	103.72	116.09	105.51	112.16	106.4	113.81	115.52	111.46	110.22	103.55	99.406	113.12	102.53	121.73	96.657	112.15	110.98	105.39
97.632	103.77	111.83	110.48	100.2	95.353	95.903	109.1	96.527	110.81	109.8	108.2	113.48	101.4	109.32	113.8	104.21	111.76	105.61	105.95	115.34	106.82	106.65	111.3	109.91	106.81	110.92	107.87	117.27	102.35	110.95	102.44	102.29	104.79	114.89	105.31	111.03	107.41	116.49	113.5	102.6	111.34	105.91	108.89	93.746	104.81	112.36	110.39	99.677	110.06
108.04	107.43	110.75	110.63	111.47	114.12	105.82	119.83	111.78	113.13	114.01	105.75	105.39	102.3	106.17	120.96	113.22	107.38	110.11	107.42	112.58	110.92	109.39	106.17	118.42	110.17	111.33	97.557	110.73	105.93	110.08	107.66	117.89	103.59	101.51	106.52	111.5	109.84	109.25	105.7	103.42	97.592	112.06	115.01	104.4	105.87	104.41	107.42	107.65	108.61
107.45	108.41	107.23	101.34	111.09	103.33	111.5	109.43	106.36	106.37	105.24	106.16	103.38	100.17	106.27	102.7	109.58	107.74	98.503	112.87	111.74	100.03	104.07	106.39	98.933	96.281	111.28	109.23	98.385	100.84	102.88	101.58	105.66	109.98	101.86	111.36	91.787	109.86	100.98	104.98	107.05	116	102.44	98.636	102.97	105.11	103.95	105.76	102.15	103.85
111.13	110.77	101.34	108.21	119.26	108.08	105.05	102.72	111.67	106.99	109.1	106.37	113.22	106.1	106.92	111.43	117.87	113.47	106.96	115.62	114.07	111.37	96.185	111.52	119.25	95.201	105.04	111.01	112.13	112.5	103.17	106	107	112.86	105.8	107.79	114.2	106.34	106.54	102.64	105.69	108.42	101.01	100.65	103.77	96.252	108.31	99.35	105.6	108.06
116.9	107.13	105.8	107.47	98.71	109.13	110.94	109.13	111.58	110.4	111.21	109.44	110.06	108.47	108.92	108.24	101.91	107.02	107.35	110.13	108.04	105.78	112.2	109.58	113.02	116.17	115.1	112.28	107.02	104.57	105.26	118.04	102.77	106.71	103.59	106.55	112.2	106.72	108.18	117.84	112.39	114.76	115.01	109.22	114.84	113.02	106.69	103.23	116.76	108.73
106.06	99.793	112.93	96.261	113.65	106.49	100.36	107.88	107.02	107.26	94.061	90.78	110.15	110.6	108.3	102.1	111.17	97.596	102.37	97.931	111.76	94.431	116.15	105.01	98.168	108.06	104.71	103.12	118.12	105.68	99.159	107.96	100.74	117.12	108.93	107.42	106.52	97.695	107	104.53	96.303	105.51	100.89	111.59	107.96	100.25	101.43	96.729	110.55	105.9
98.104	109.26	113.75	108.16	108.71	107.91	104.78	113.09	108.09	106.29	110.41	108.91	107.19	101.91	110.88	116.02	99.067	106.12	111.3	114.68	100.39	114.59	112.29	100.79	109.98	101.14	107.89	105.4	110.38	108.89	108.64	114.84	109.35	104.63	105.39	105.08	109.84	116	105.7	107.24	101.22	113.78	116.7	106.31	104.22	106.76	112.55	111.99	106.4	110.44
101.22	96.165	101.86	105.52	96.057	91.316	103.74	102	89.697	94.203	96.434	100.31	102.53	102.15	100.98	98.772	92.643	97.509	97.733	97.777	88.342	95.911	101.69	88.342	93.304	92.451	98.171	109.16	101.26	96.664	94.623	103.1	96.678	97.181	102.61	99.108	99.044	94.549	97.955	108.75	90.592	87.346	95.37	101.75	100.15	100.37	97.676	99.765	103.95	96.845
111.98	95.308	103.08	102.67	96.13	93.502	87.557	104.8	107.97	101.29	100.08	100.71	94.908	88.78	96.812	94.525	98.741	99.06	98.719	96.528	98.774	93.931	92.587	98.115	94.874	88.526	98.142	96.232	90.227	97.325	95.766	99.825	93.965	93.934	94.906	94.654	99.501	97.785	98.31	97.582	97.823	92.225	98.096	105.84	94.514	83.143	100.16	105.56	92.638	100.03
98.383	102.6	91.344	97.854	102.31	97.597	99.247	102.59	105.58	102.33	96.682	107.68	97.487	101.6	97.837	99.366	96.806	102.98	100.64	92.635	102.51	87.669	104.85	104.96	95.787	97.067	94.557	101.48	98.018	95.083	102.71	105.71	93.187	101.79	102.69	96.924	105.23	101.77	97.353	101.28	104.86	100.83	91.687	97.559	101.8	100.14	99.9	98.068	100.78	90.788
106.73	95.374	108.95	104.36	104.61	113.03	103.95	102.59	111.34	103.68	107.58	109.69	107.31	101.98	104.84	98.475	111.61	93.036	107.28	110.77	108.54	109.29	112.28	107.91	104.78	113.4	112.69	107.36	117.37	99.3	111.71	112.78	108.52	104.71	114.3	105.25	100.8	113.87	108.89	105.01	107.85	105.63	115.34	104.66	104.33	108.94	108.9	105.87	99.95	112.17
103.88	100.01	109.55	103.53	109.99	97.724	110.83	99.815	102.22	98.028	105.55	94.283	104.12	98.565	105.85	110.67	103.65	99.968	106.77	101.9	108.63	109.94	99.465	107.57	104.2	105.48	110.16	101.43	94.529	109.19	103.19	113.57	108.84	94.945	102.84	105.38	108.1	110.57	102.72	110.62	106.88	99.5	106.44	103.1	102.08	108.29	106.29	107.84	103.77	107.47
106.76	103.54	103.99	107.04	107.4	112.61	113.16	110.08	111.58	102.23	108.76	117.06	115.65	112.57	107.07	99.007	105.28	112.05	110.79	106.41	120.82	121.82	105.24	107.55	108.64	116.02	98.923	104.87	105.82	112.57	114.31	106.14	107.5	104.14	109.28	109.82	109.03	113.87	115.29	104.28	105.23	107.47	107.02	111.38	108.52	109.01	105.24	108.47	104.76	116.09
114.18	100.44	107.79	105.65	106.85	100.29	101.79	106.73	97.442	104.47	108.55	113.65	108.2	94.787	112.02	102.49	105	108.14	105.92	107.39	107.96	95.187	115.61	109.3	109.18	111.78	106.73	102.01	101.14	102.23	103.95	114.13	102.63	106.52	102.85	97.535	111.71	98.084	104.42	111.32	102.53	107.55	105.94	100.31	105.48	109.16	106.81	102.65	101.65	96.978
95.803	104.37	94.69	105.11	100.21	97.134	91.425	100.12	98.884	102.96	100.98	112.95	103.13	99.688	102.77	99.89	98.796	97.98	98.954	95.622	103.81	99.598	93.03	103.86	93.312	107.71	97	101.96	95.43	102.45	101.61	98	103.39	98.184	99.268	101.29	104.13	104.37	94.287	92.9	97.652	99.306	99.866	111.33	92.958	105.12	96.837	92.989	89.947	93.581
111.52	105.12	121.41	102.94	101.86	109.47	110.03	112.16	108.55	102.66	109.1	106.13	109.52	114.53	113.58	108.82	110.57	110.78	110.43	106.24	99.557	107.92	103.98	109.44	103.19	113.15	112.53	104.19	110.38	95.686	98.164	103.43	112.17	108.92	103.74	107.97	110.98	112.46	106.9	110.74	94.398	110.12	106.7	105.66	106.15	111.37	105.68	96.748	116.73	112.6
100.92	107.28	117.88	115.38	114.31	114.1	110.94	102.64	106.33	118.6	106.48	116.36	101.57	114.07	113.86	112.74	121.4	113.72	111.09	109.38	112.63	111.49	112.51	112.65	112.48	110.3	112.23	117.04	115.67	115.94	111.49	119.12	108.37	111.48	105.94	105.89	117.4	112.18	104.16	102.88	110.29	108.32	106.46	102.06	116.71	114.11	113.3	109.27	107.79	117.26
101.01	106.35	91.297	95.405	95.709	94.011	101.85	97.592	94.231	89.072	99.511	100.23	94.499	104.24	94.325	90.281	90.904	96.132	92.825	97.854	90.762	102.46	101.33	89.957	113.73	109.46	105.98	102.92	103.61	91.787	91.115	93.996	97.013	98.572	96.32	97.811	97.474	100.38	98.717	94.2	104.04	97.596	99.967	95.688	102.81	102.15	97.284	88.736	107.23	90.995
101.85	103.93	101.04	94.253	97.725	97.788	96.709	103.61	100.95	109.77	97.694	95.363	98.362	95.767	105.02	104.5	95.25	97.996	100.14	97.002	98.812	96.933	93.55	99.411	100.05	99.84	97.341	104.91	96.279	105.8	98.482	97.872	96.308	97.242	97.484	99.211	100.88	105.46	97.545	93.075	92.735	93.454	89.273	106.76	97.492	96.485	100.9	105.29	95.518	108.41
104.45	103.64	104.25	100.73	106.2	113.72	105.15	113.04	102.98	106.02	97.823	108.54	98.021	102.08	109.21	100.03	111.07	104.52	106.96	106.11	115.97	108.67	106.74	110.36	106.62	117.23	96.644	101.1	98.885	112.33	107.83	106.93	101.98	103.49	91.758	109.28	99.906	113.3	96.614	101.1	106.4	111.58	102.46	109.14	100.21	109.27	107.51	105.02	121.77	104.55
103.64	108.98	100.22	108.22	105.4	105.06	105.39	101.52	98.586	108.89	102.47	108.23	108.54	104.07	102.07	101.43	102.97	108.71	105.58	102.67	106.96	99.249	107.55	100.08	112.52	104.06	105.07	107.99	98.888	98.635	102.65	97.485	107.01	111.95	106.68	109.91	114.98	104.34	104.15	105.23	100.39	110.44	111.17	105.95	107.26	105.97	100.05	106.54	102.02	105.64
109.77	96.809	103.03	103.68	113.38	107.65	110.43	106.6	108.36	101.22	111.68	105.48	106.49	113.18	107.41	106.68	103.54	103.45	106.91	104.89	108.1	108.92	99.458	103.02	101.79	107.58	108.5	104.24	112.76	110.63	107.02	103.28	107.92	106.47	105.79	116.29	106.58	103.46	116.43	101.36	106.9	105.66	109.46	98.709	111.3	108.35	98.063	106.56	106.88	102.6
104.7	113.05	110.72	104.98	109.51	110.04	105.52	114.7	106.52	114.25	107.59	112.81	109.39	102.67	101.48	103.51	107.5	106.89	111.38	111.86	103.74	105.29	115.41	110.45	108.51	97.528	105.04	107.99	103.13	101.02	109.7	118.2	109.75	103.46	120.81	113.02	113.09	108.46	105.59	108.77	105.91	110.27	111.36	112.21	107.22	105.08	112.16	109.47	109.72	109.2
106.05	111.66	101.31	104.25	107.22	103.27	107.97	101.04	111.38	100.98	93.537	113.25	109.62	101.54	109.82	103.5	105.19	105.32	115.28	102.9	104.2	94.397	109.04	103.82	105.68	110.59	106.83	101.04	104.73	111.64	108.05	110.81	104.77	105.1	95.064	104.59	106.08	104.36	98.757	103.07	102.22	105.4	102.96	104.89	107.37	102.26	106.28	109.46	104.59	118.1
113.66	104.43	111.7	107.58	112.21	118.05	115.94	109.11	95.568	103.35	100.91	110.64	105.22	103.06	107.65	104.34	113.78	101.55	100.25	102.48	103.7	114.56	108.85	94.492	103.91	106.41	107.69	101.45	100.92	103.82	113.79	102.76	111.53	104.53	113.75	97.766	102.42	114.7	98.153	99.546	109.36	115.27	99.074	107.19	106.53	110.38	115.98	109.91	107.06	104.74
101.62	106.28	106.23	96.905	104.79	105.62	98.759	104.86	108.27	103.43	101.37	101.13	101	100.55	102.37	114.5	105.45	108.96	110.12	108.66	104.85	103.47	112.53	100.41	105.6	100.12	115.38	108.06	103.34	105.2	110.48	108.08	105.8	91.453	103.55	98.754	113.3	111.1	102.45	111.11	100.51	108.4	106.22	106.82	103.01	105.96	103.49	107.49	100.3	105.18
107.98	111.94	103.13	114.77	104.57	114.16	110.41	108.74	102.36	105.14	106	116.11	104.35	106.48	104.47	114.33	105.17	103.58	107.89	111.53	106.13	107.22	104.03	110.48	108.73	104.96	116.5	111.29	114.1	105.45	96.427	104.57	100.75	105.69	109.06	113.28	105.4	101.39	108.56	115.43	110.05	103.72	109.99	109.06	110.69	108.45	111.57	110.09	112.34	111.48
110.96	111.34	112.18	102.57	111.45	116.02	118.67	103.9	106.24	111.48	112.8	107.19	113.55	110.18	116.32	107.14	113.71	114.16	110.62	114.49	109.32	111.91	107.87	113.03	107.99	113.2	102.56	118.08	105.61	111.41	105.22	106.96	113.7	105.31	117.75	112.38	105.68	100.96	99.673	114.32	110.54	102.74	118.62	112.43	112.28	114.16	100.88	118.86	113.25	112.33
100.41	95.452	103.31	110.83	108.11	108.75	103.98	112.44	104.74	102.5	111.23	102.97	110.4	97.187	115.15	110.72	111.17	104.82	104.23	102.46	106.83	107.48	117.19	105.12	116.47	96.91	104.39	105.79	118.07	109.99	103.58	108.07	100.17	112.66	102.9	108.97	112.04	108.8	106.25	109.71	102.95	98.775	105.64	102.91	103.98	102.91	100.39	112.65	98.957	103
110.9	108.22	110.47	108.81	107.36	108.07	112.7	114.45	115.75	104.65	104.12	103.57	105.1	115.27	109.68	109.93	108.91	110.54	111.85	116.78	111.65	110.03	105.52	102.49	110.08	111.53	104.51	105.91	109.01	104.29	103.24	103.65	103.73	104.89	112.55	115.85	113.36	107.23	104.6	111.5	102.56	103.43	107.06	110.52	105.6	103.69	101.15	107.21	101.42	115.06
94.52	95.087	98.139	101.47	101.87	94.139	89.53	102.27	103.25	93.274	102.1	104.44	96.86	94.926	100.51	100.37	97.686	98.807	97.199	99.055	95.257	99.784	98.195	93.165	101.85	101.09	96.262	105.98	106.37	96.636	101.61	95.94	102.42	100.47	96.193	99.974	102.37	87.429	99.124	90.589	104.86	105.07	104.3	91.874	98.362	97.435	95.448	98.259	96.865	107.2
97.805	109.04	106.32	98.06	104.55	105.78	117.05	113.36	105.11	107.3	98.223	102.36	107.3	107.43	110.68	110.85	103.46	101.28	112.18	110.96	111.69	102.93	109.61	96.07	105.82	104.07	108.34	103.64	108.88	110.22	106.77	111.38	105.24	98.669	104.59	103.67	100.3	104.86	104.65	107.09	98.035	103.47	106.39	110.46	99.951	106.26	120.31	96.335	107.55	108.26
105.96	110.58	100.88	102.23	101.64	105.81	105.8	112.82	111	106.32	104.85	112.02	98.856	107.26	113.94	105.06	109.9	102.49	101.33	105.62	103.52	111.63	107.87	107.57	111.56	99.793	100.77	110.91	115.05	109.59	95.858	111.69	104.29	98.2	96.176	102.81	107.54	97.809	106.87	111.92	105.93	106.16	102.78	105.61	119.43	105.06	106	115.75	109.44	104.89
104.89	94.311	96.101	100.48	97.018	107.5	99.445	102.06	100.48	92.546	96.445	100.21	104.06	98.769	93.897	100.8	101.08	99.969	101.61	92.042	112.27	90.471	106.07	103.96	109.6	96.755	102.21	101.23	103.49	98.349	107.99	105.45	95.191	96.855	108.34	100.7	101.66	100.29	107.67	106.56	96.486	96.643	96.041	97.783	108.62	99.447	98.684	104.52	99.448	100.64
97.631	102.19	95.189	95.089	103.09	104.78	100.92	104.75	93.427	99.489	98.674	97.949	102.14	95.222	101.7	99.617	101.84	101.3	93.865	80.791	92.955	89.703	102.46	102.85	93.754	96.772	92.837	99.597	89.818	95.659	95.471	100.9	94.483	94.18	99.172	96.35	99.594	99.337	91.374	99.542	95.714	97.678	97.553	105.64	96.418	95.884	103.17	98.315	98.495	100.13
114.17	106.68	106.34	106.1	109.74	95.167	114.42	119.4	106.2	114.96	119.17	101.09	111.41	115	112.65	108.95	114.41	111.58	108.76	116.35	103.93	109.23	114.07	110.33	107.79	114.1	107.97	109.14	107.83	104.6	106.88	107.95	112.17	108.79	109.31	108.99	106.1	111.86	103.46	102.28	108.51	110.29	104.14	105.54	110.48	114.56	119.67	115.33	106.41	108.79
112.46	107.79	91.178	104.45	111.92	101.5	106.7	104.47	105.49	112.33	108.36	107.06	117.24	105.61	104.02	101.8	110.79	107.95	106.38	124.71	105.9	108.86	113.87	110.22	114.21	100.4	109.69	107.06	107.22	115.94	107.94	105.61	108.21	108.8	105.34	105.3	113.2	107.51	113.43	111.7	108.21	102.21	108.15	107.74	117.02	114.01	113.23	105.9	108.18	105.55
94.56	97.643	97.259	101.59	111.8	88.862	105.55	99.177	97.929	101.99	99.339	97.97	110.18	105.24	99.637	99.909	99.225	103.82	91.097	104.64	94.891	92.162	93.294	114.06	106.61	99.787	99.472	109.57	103.52	102.18	93.859	97.605	100.71	92.828	102.53	98.155	97.301	109.28	99.786	101.65	99.477	93.685	101.47	98.545	94.738	103.61	102.06	101.37	98.774	99.309
102.32	106.1	101.67	105.37	104.34	109.82	105.25	108.81	104.72	103.2	105.26	108.32	102.64	103.63	106.71	100.94	110.52	115.65	115.54	101.73	111.33	100.28	109.12	109.61	110.92	99.998	108.52	107.09	109.32	96.834	102.55	101	113.71	109.77	109.09	106.17	104.43	110.24	99.116	103.06	116.45	102.74	102.98	109.16	107.51	109.8	101.62	113.62	100.94	102.08
96.813	102.33	94.323	103.75	98.475	105.64	95.562	107.29	98.836	100.82	101.12	96.7	105.96	102.3	100.32	96.755	108.45	99.901	100.09	98.014	107.87	100.33	95.284	92.673	102.06	95.82	98.353	102.25	102.97	105.21	103.04	95.118	104.87	89.944	110.73	92.783	108.42	97.769	102.31	100.15	94.795	106.52	92.776	109.12	105.73	101	99.604	99.143	102.34	104.09
112.25	100.96	100.2	103.51	110.05	114.22	110.4	120.83	112.39	103.39	108.12	105.35	103.33	102.85	111.58	96.522	99.331	104.91	101.52	109.46	110.47	109.17	104.96	101.36	114.57	105.02	115.78	107.42	108.12	120.57	107.65	107.34	115.4	111.32	105.96	106.97	107.84	110.15	109.75	105.35	111.62	110.1	106.07	103.73	113.31	105.88	110.27	107.33	110.19	112.71
104.78	102.13	107.22	118.44	102.31	104.43	96.942	104.61	106.54	103.25	100.03	96.381	113.94	109.3	110.07	107.73	99.111	105.07	103.73	103.35	106.02	106.49	106.35	105.04	108.18	107.57	103.76	96.445	109.77	104.96	110.41	104.22	107.02	95.765	97.307	110.08	97.962	98.525	101.71	111.34	102.77	104.96	97.476	96.208	103.59	105.43	108.9	106.85	108.75	113.17
114.28	111.99	97.644	103.36	110.67	111.34	113.21	102.97	103.01	111.09	105.55	109.45	99.092	107.27	105.69	104.19	106.03	107.09	104.3	105.92	117.35	103.55	108.98	102.07	113.06	105.01	111.13	97.501	100.07	105.42	107.28	110.2	111.45	109.29	104.56	110.02	104.33	106.71	103.08	110.17	109.34	116.58	111.65	99.787	112.15	106.85	116.81	104.05	103.66	103.31
103.16	112.57	111.29	108.77	110.89	113.56	108.78	110.5	105.98	107.41	104.16	111.36	112.22	111.72	105.99	114.79	113.57	94.792	106.46	105.57	108.54	103.05	109.4	116.65	104.48	104.38	110.88	111.15	120.14	107.68	110.23	111.83	98.656	109.34	120.46	112.87	111.19	105.2	109.6	94.505	105.18	115.58	113.01	100.54	106.9	111.08	113.85	112.72	105.96	99.681
105.61	114.59	103.34	100.06	106.34	115.41	99.987	110.13	101.75	102.8	119.29	98.468	101.31	109.01	109.74	107.32	103.94	94.512	108.59	102.24	100.11	112.18	104.95	107.89	103.31	107.3	111.55	104.28	113.76	98.812	103.62	105.14	105.55	97.487	105.26	107.95	109.68	108.45	106.45	107.9	109.62	109.81	109.33	108.48	104.29	107.85	101.3	107.08	100.74	108.73
96.747	99.252	92.983	106.82	97.766	100.79	93.845	92.304	100.12	111.11	104.6	91.868	99.903	95.412	104.75	91.488	102.25	98.221	96.456	105.12	102.32	103.56	93.754	105.64	97.811	90.999	102.78	110.09	94.761	100.96	97.924	99.925	91.14	97.536	103.03	100.64	99.047	96.418	98.18	110.39	97.872	92.839	97.069	104.65	97.424	95.099	103.97	96.033	98.023	96.662
101.87	101.42	111.38	111.77	100.3	114.05	107.52	113.48	111.25	108.9	104.05	99.966	111.24	100.82	105.81	105.39	107.42	116.4	97.967	111.27	102.57	108.01	111.15	97.657	100.41	107.07	107.45	103.89	101.45	99.902	115.56	106.44	113.4	112.1	104.01	107.34	104.87	100.04	111.23	105.9	114.14	106.84	109.52	103.71	107.8	112.57	108.61	113.96	98	113.95
108.76	108.44	111.08	106.16	109.42	107.51	102.85	104.73	106.22	101.46	108.61	114.61	97.376	103.13	109.67	107.67	116.38	100.49	106.18	107.23	101.97	106.69	110.55	109.05	98.643	101.41	109.3	103.28	98.123	106.94	112.36	105.7	113.01	104.64	107.25	120.34	110.87	107.59	96.779	109.68	106.96	103.43	103.11	102.49	113.85	105.48	114.03	102.89	103.47	104.82
107.44	105.39	111.04	100.84	113.31	108.13	107.46	111.96	106.41	110.94	106.66	105.78	111.12	117.21	111.62	111.25	111.62	112.18	111.62	104.49	106.37	113.26	104.09	109.55	109.39	108.4	96.19	107.97	106.8	100.2	101.29	114.35	102.13	106.61	108.14	112.34	111.09	110.75	108.28	106.29	102.75	109.22	108.41	107.3	100.76	110.24	115.51	113.4	117.3	111.45
96.061	102.94	98.789	101.79	97.905	95.487	99.277	98.435	93.706	88.22	97.563	88.618	95.144	106.47	89.375	96.971	92.568	98.214	97.076	97.682	101.69	99.131	100.16	93.752	97.41	98.825	106.27	92.996	108.1	86.909	104.72	99.484	101.74	103.23	95.594	102.2	104.35	98.891	92.776	99.595	94.616	98.538	97.55	94.991	94.107	96.605	96.73	105.38	99.918	99.654
105.22	96.312	102.58	94.847	93.005	101.87	96.884	96.177	109.24	94.469	98.954	88.711	93.308	101.41	103.75	105.3	99.868	95.87	102.7	103.02	96.648	102.15	98.686	92.253	96.028	97.881	100.83	95.333	97.383	108	98.144	104.86	101.82	97.776	88.856	91.763	91.678	97.155	92.058	107.11	99.072	106.69	103.03	94.479	105.38	103.83	101.68	105.79	107.43	101.69
99.856	100.37	92.519	94.353	91.705	102.14	108.14	96.044	95.841	100.34	116	107.01	96.166	102.97	103.92	104.02	105.21	98.399	95.745	95.636	106.06	104.45	100.82	102.17	95.983	100.41	96.816	92.83	103.66	100.83	104.47	101.83	97.014	102.25	92.719	101.56	100.14	95.505	97.414	95.564	113.49	96.854	95.158	96.111	101.35	92.283	105.54	99.158	96.214	93.524
109.05	117.56	99.787	100.55	113.67	107.74	119.89	110.86	106.67	109.31	104.01	109.58	106.83	102.37	102.14	111.09	106.93	100.93	102.62	98.816	108.69	104.49	110.33	104.47	101.41	102.88	101.69	102.44	100.12	100.21	105.37	102.26	108.66	115.47	107.83	106.58	106.97	107.14	94.512	106.11	104.9	106.38	114.7	110.33	104.57	103.26	105.47	101.84	102.33	103.36
111.04	110.38	105.55	103.06	109.81	101.43	109.43	102.05	106.39	112.93	109.48	109.88	101.81	104.93	107.86	107.24	102.38	104.34	99.521	101.68	120.48	104.67	109.68	106.14	118.98	104.26	117.18	104.09	107.53	105.05	118.23	113.82	114.16	98.163	108.6	110.93	105.86	101.47	101.29	110.75	106.84	108.87	107.58	106.49	100.5	101.9	107.27	108.39	104.59	104.86
110.88	115.71	113.05	101.48	104.51	102.79	109.81	111.46	106.43	111.34	100.05	100.78	106.32	113.85	106.92	108	107.02	111.06	103.53	105.6	101.54	107.81	103.93	112.09	100.41	111.96	98.537	109.52	105.63	111.83	107.79	108.26	106.53	115.24	107.44	108.96	100.45	112.31	105.54	107.69	105.81	108.44	112.12	112.7	107.67	113.07	99.238	99.39	108.8	109.28
109.03	106.65	107.42	113.44	106.03	117.11	109.01	115.32	109.89	111.85	106.45	121.18	110.71	119.5	98.855	106.32	112.89	116.36	121.05	119.92	108.56	116.48	108.95	104.88	108.87	109.04	106.25	117.66	109.29	111.51	114.12	113.9	111.04	114.15	112.24	110.91	109.16	106.51	114.15	114.72	107.96	107.27	110.05	111.1	116.68	109.59	106.76	113.76	110.11	115.98
97.736	104.15	100.53	92.905	98.505	99.386	107.3	94.611	93.932	101.26	97.188	100.11	101.41	95.405	99.326	94.534	93.007	102.62	99.158	90.195	95.017	100.28	98.968	94.401	94.449	104.73	104.35	98.065	98.385	98.349	105.17	98.213	96.62	92.59	101.47	100.98	92.204	102.19	96.448	99.046	96.817	100.79	93.877	100.36	95.914	103.51	94.252	91.782	97.482	97.939
88.206	97.378	109.18	99.624	102.99	100.95	102.65	102.59	98.08	99.95	105.66	92.874	95.972	95.314	101.82	104.56	106.12	103.24	107.01	100.66	102.13	117.71	106.58	104.58	102.19	98.115	99.124	93.106	99.782	100.64	102.71	97.396	101.45	93.151	102.85	94.869	100.56	98.478	103.46	99.52	94.381	102.28	100.89	103.32	107.41	102.94	98.054	105.74	96.386	96.672
95.583	101.67	109.85	115.02	108.39	107.07	110.42	102.28	113.12	107.59	105.62	108.37	98.151	95.296	112.96	116.51	99.773	105.72	109.77	110.32	103.14	103.86	106.2	99.388	102.22	102.71	103.19	104.62	109.3	99.809	110.97	109.59	104.93	105.15	109.92	103.5	101.79	105.9	108.5	111.49	103.66	98.525	101.39	106.75	110.46	103.82	101.88	102.74	105.17	108.64
108.58	105.63	103.5	109.97	106.15	108.79	104.24	103.35	103.24	106.76	103.73	106.9	107.66	103.54	107.06	106.39	103.8	106.4	104.7	109.95	105.59	108.56	116.44	108.35	114.99	99.916	105.59	106.15	106.05	106.5	108.33	106.14	101.91	104.8	103.73	105.43	113.61	106.83	102.71	97.335	106.87	110.77	105.31	110.54	104.15	110.02	113.06	112.3	113.49	109.53
105.08	101.87	102.22	100.65	107.78	100.78	105.84	104.09	114.94	102	100.67	108.85	106.94	110.95	107.1	111.03	102.78	114.69	109.98	103.88	101.61	101.85	113.57	109.38	102.13	106.88	108.43	105.07	104.08	103.74	107.24	111.21	98.276	105.56	102.95	104.91	113.89	109.06	106.33	113.12	100.29	101.79	107.48	105.48	108.02	99.494	106.02	102.5	108.71	106.35
106.61	105.51	107.34	111.04	102.12	113.85	107.16	108.06	108.15	112.17	107.76	111.39	108.59	106.05	107.54	105.79	112.15	116.26	109.64	107.39	103.64	111.57	129.17	114.63	110.6	105.45	113.81	112.38	105.62	107.8	103.16	103.79	117.38	108.75	114.45	116.36	112.8	107	109.31	109.98	100.44	106	113.31	110.03	110.63	111.7	112.36	104.59	113.16	112.05
99.765	111.09	100.87	110.07	95.576	103.41	103.4	106.38	105.41	104.87	107.93	99.808	109.19	105.76	105.81	105.94	99.08	110.41	97.576	113.74	93.614	102.75	111.52	104.24	103.58	105.78	111.56	104.16	99.381	100.81	107.56	110.32	97.667	101.94	103.1	109.17	103.29	103.77	107.63	102.72	112.83	103.87	103.72	108.28	102.27	100.26	102.63	107.77	104.91	97.689
106.73	108.12	107.87	110.61	113.76	111.69	106.61	102.82	112.8	111.85	104.34	105.57	113.64	109.01	108.84	111.4	117.79	107.2	108.62	107.6	101.55	107.46	111.08	103.94	104.05	114.43	115.18	110.28	106.65	110.5	107.28	107.59	105.39	118.64	112.75	109.19	123.4	110.41	108.1	109.81	110.13	111.44	117.85	107.95	112.16	107.64	103.84	107.2	109.25	104.87
100.18	112.49	109.52	116.65	96.626	112.53	109.35	105.87	106.1	103.59	107.9	116.47	106.11	110.39	112.35	115.81	115.2	115.73	92.928	105.18	110.98	105.45	105.14	121.17	109.87	108.68	108.58	111.99	110.07	118.95	107	113.96	109.73	111	113.98	115.5	105.03	109.36	107.3	116.9	111.4	109.8	96.755	108.94	112.57	109.28	108.69	114.81	106.26	101.44
97.132	99.843	88.246	100.16	95.078	95.885	101.4	101.37	100.28	92.393	88.211	102.55	97.884	106.65	90.462	93.411	96.057	99.432	91.317	100.09	99.876	96.289	89.873	106.94	102.97	100.97	87.663	92.826	95.39	94.555	100.62	89.306	97.713	88.622	104.46	96.26	87.215	91.917	95.326	97.937	98.215	99.718	91.249	105.11	87.743	104.48	91.13	101.9	101.45	96.891
105.73	104.43	102.66	101.85	108.47	108.22	110.2	111.45	108.96	109.54	97.745	106.73	98.894	94.485	105.62	105.3	102.53	96.674	104.7	104.16	100.91	110.15	104.34	103.83	106.38	98.012	109.69	112.52	101.41	100.28	110.42	105.8	102.33	100.42	103.61	102.37	114.21	105.44	102.38	105.34	103.08	106.77	97.349	104.94	108.92	100.79	101.5	106.25	108.85	106.77
90.568	102.23	95.008	94.579	100.16	106.57	102.65	98.356	97.24	105.11	109.69	89.207	102.73	98.79	94.21	96.233	105.16	100.93	103.6	105.07	96.052	94.333	102.11	106.67	93.108	92.318	100.73	100.91	106.45	101.69	95.474	95.514	99.173	98.798	107.24	101.69	102.43	97.192	99.362	98.768	97.879	100.36	98.243	100.59	100.1	101.26	95.19	101.9	104.89	103.01
101.32	96.79	105.08	102.3	102.99	105.46	95.826	93.951	112.32	99.57	103.84	94.705	98.095	103.74	103.26	101.74	98.271	96.104	95.387	103.42	99.103	95.294	102.08	104.38	100.13	107.67	95.291	102.04	98.461	100.31	98.943	96.102	92.229	96.889	95.673	93.049	94.146	100.18	101.58	97.154	96.729	96.183	100.3	99.673	96.403	88.745	97.678	95.727	106.04	96.413
115	112.79	108.11	102.1	114.01	113.86	101.83	102.77	109.66	107.96	114.7	110.54	112.05	109.9	106.15	111.14	110.03	110.34	105.23	105.46	114.37	102.22	98.898	112.22	104.33	112.91	114.03	109.69	108.68	120.68	111.62	117.21	106.65	99.899	115.96	109.89	114.23	105.58	113.08	104.3	112.61	103.33	109.37	112.32	101.57	109.84	106.18	103.83	98.903	111.23
98.422	98.619	102.06	97.032	98.217	95.531	94.507	99.018	106.26	97.453	101.31	98.592	98.673	99.923	100.09	93.859	94.463	90.182	89.465	94.315	91.477	93.26	94.379	93.702	98.193	98.998	91.472	93.444	95.673	109.19	101.89	103.04	97.882	102.52	98.424	98.585	93.735	100.2	99.996	96.82	96.352	95.797	100.99	96.144	94.898	95.294	102.36	103.87	97.3	97.436
120.35	109.52	105.44	99.337	103.32	113.35	103.3	108.23	114.62	103.06	104.15	105.16	105.85	102.44	107.57	101.02	104.89	112.45	96.743	93.606	99.502	109.04	110.43	104.02	95.621	104.88	116.95	102.72	106.36	93.521	112.55	100.49	103.34	102.06	111.53	97.975	115.28	103.31	102.22	111.83	103.34	103.27	107.76	105.33	107.04	100.55	107.74	102.55	106.6	99.515
115.32	99.917	105.77	99.251	112.73	101.06	105.49	106.03	105.71	108.12	110.01	107.31	111.09	107.03	98.483	99.652	104.19	107.06	109.77	112.7	113.93	106.27	100.16	112.75	105.44	102.26	117.29	102.45	105.24	113.78	107.51	111.15	110.06	106.81	113.8	104.22	106.76	110.99	100.51	111.4	110.24	104.59	103.48	114.74	99.838	100.16	101.23	104.44	113.73	105.21
106.29	104.46	101.87	109.76	108.67	106.27	103.04	102.66	112.46	100.95	102.96	105.55	113.54	99.085	109.42	101.05	105.72	107.31	108.9	115.55	98.273	103.79	101.58	105.89	109.01	104.39	106.35	110.24	110.71	106.51	109.09	94.748	97.921	105.19	110.31	105.82	90.736	104.16	108.11	100.55	103.1	102.09	99.992	100.79	114.25	97.492	105.11	109.48	110.95	96.09
106.66	103.29	107.6	103.12	109.61	105.29	104.78	109.47	105.58	93.565	104.94	113.1	104.47	108.16	109.13	103.3	110.27	105.7	107.22	108.38	112.59	100.4	111.48	107.69	101.84	104.66	115.97	107.47	110.54	108	109.15	101.63	98.728	112.01	111.8	100.44	102.94	108.71	93.686	106.75	92.083	116.65	100.61	106.6	103.59	104.9	114.65	108.77	111.96	110.03
97.175	106.6	107.99	104.18	105.2	103.66	103.27	106.95	110.05	102.06	104.07	111.81	101.38	110.94	107.78	106.76	103.63	113.91	113.02	110.5	108.91	111.65	104.03	96.863	106.5	113.59	106.52	114.36	114.21	116.9	112.41	100.36	101.59	107.87	108.6	106.99	109.3	112.33	106.41	99.736	110.04	106.77	102.05	98.574	106.97	101.45	99.538	105.25	111.62	112.99
111.75	110.9	112.45	103.92	105.89	112.53	100.62	105.72	104.98	109.2	113.3	108.39	108.39	112.13	97.259	115.04	103.69	106.76	110.16	105.36	109.24	110.8	114.44	116.97	103.63	114.24	111.17	108.41	109.63	115	103.1	96.014	113.06	102.58	106.2	116.32	108.67	112.69	112.48	108.23	104.9	100.09	101.29	108.18	103.86	110.56	114.2	114.97	112.59	118.96
108.49	100.75	100.82	109.79	106.16	105.32	100.51	104.42	110.67	106.46	97.458	109.47	94.552	109.95	108.1	109.97	97.123	110.18	103.69	110.03	101.29	107.6	101.4	104.5	100.57	98.225	107.04	106.77	104.48	113.9	107.49	107.72	99.194	113.25	107.19	104	118.87	106.09	112.37	107.36	117.21	103.32	109.36	106.89	111.55	103.51	112.71	102.22	107.83	104.68
99.758	91.179	91.188	89.738	101.93	106.09	90.817	103.48	92.416	99.723	97.214	97.222	93.621	95.796	104.88	102.63	100.32	101.39	101.18	95.116	102.86	95.998	88.096	103.45	91.819	94.399	99.77	97.577	100.15	106.96	98.357	95.58	97.437	103.44	102.88	100.48	95.533	97.391	94.955	100.43	99.652	102.23	101.42	90.938	101.51	96.352	104.94	95.55	88.062	91.284
112.37	99.278	105.76	97.38	99.3	99.747	96.634	93.416	93.784	104.16	93.619	110.05	101.85	104.28	101.01	103.99	102.17	92.52	94.388	91.94	100.22	103.92	91.931	92.905	99.597	102.72	106.41	103.49	95.567	97.203	98.036	99.025	102.5	94.086	98.945	98.066	105.78	86.91	97.758	95.926	107.34	108.11	106.15	99.446	93.856	102.34	97.411	101.6	99.023	110.4
107.61	105.25	109.75	112.19	103.47	106.82	111.45	113.07	106.82	100.98	108.46	99.054	107.09	93.828	111.47	110.43	104.62	110.06	104.84	106.42	106.92	103.79	104.71	106.32	102.86	106.15	106.09	106.14	103.23	114.03	104.92	102.42	92.857	108.11	114.51	105.28	113.43	94.481	103.54	113.21	108.19	100.57	96.433	98.403	104.21	105.17	107.09	106.67	92.418	104.89
107.4	116.67	99.933	105.63	110.36	113.66	111.34	102.68	109.44	108.49	103.93	100.37	124.98	101.95	109.34	104.46	108.09	112.32	102.75	103.51	105.34	101.46	107.44	115.01	105.42	104.54	115.41	112.94	112.68	105.45	108.26	107.9	116.65	108.89	110.49	110.51	116.33	109.76	107.28	105.43	107.25	111.86	107.09	109.04	109.3	105.41	111.13	106.63	115.18	102.5
102.28	105.13	96.783	93.083	107.64	97.616	98.615	99.326	106.48	96.939	105	91.678	102.58	100.82	95.972	104.54	99.249	92.903	95.933	102.04	101.23	107.01	91.846	98.42	101.92	96.577	108.31	109	101.23	95.497	102.47	96.587	106.44	100.72	101.42	100.88	93.643	102.21	101.27	112.27	97.879	101.18	100.74	97.532	100.29	100.47	99.55	100.49	101.58	102.47
107.46	105.79	112.64	103.14	111.54	101.47	103.8	103.39	96.919	98.338	112.42	107.2	105.49	111.25	109.7	110.7	114.5	92.581	114.73	101.05	113.61	106.17	108.71	102.54	104.43	110.08	102.19	101.31	98.753	103.88	102.49	103.28	103.27	111.4	111.21	100.76	102.58	104.1	108.37	101.74	104.42	108.41	104.71	115.35	114.28	107.12	108.3	110.76	104.02	99.681
113.7	124.02	107.86	107.03	105.13	109.27	105.39	99.366	119.27	91.519	105.77	111.94	114.1	101.98	102.74	105.35	109.97	110.47	106.37	101.89	108.97	100.93	104.78	110.19	107.64	111.83	106.64	117.96	111.97	100.41	119.47	113.79	104.61	109.88	108.43	118.29	109.38	105.53	106.66	111.27	95.489	111.56	116.86	104.83	115.27	101.64	115.43	105.91	113.4	106.19
106.4	108.49	107.23	113	109.31	116.92	111.61	114.9	122.96	115.99	112.52	111.16	106.63	105.03	107.18	112.72	117.37	108.13	120.9	103.8	112.45	106.22	104.71	109.9	114.7	112.46	111.75	113.17	113.25	104.02	110.67	117.23	104.16	114.26	107.9	107.45	102.28	114.24	101.22	107.25	102.97	113.32	111.37	104.99	106.12	108.6	110.61	99.256	105.09	109.29
91.284	95.572	94.954	98.34	102.34	93.086	92.77	98.803	92	89.978	94.829	89.589	99.62	93.519	98.707	95.189	100.86	94.821	97.733	94.631	89.749	103.95	105.19	103.2	92.5	108.24	91.381	94.88	99.541	104.96	101.93	103.23	90.149	100.36	102.13	102.8	95.919	100.18	104.19	97.25	98.563	96.685	94.531	96.248	107.94	102.39	98.57	95.147	108.14	94.765
106.61	113.16	108.58	105.33	107.9	116.17	118.76	105.22	108.04	99.064	101.54	109.36	104.59	107.76	110.69	104.09	104.92	103.67	113.63	115.59	110.81	111.22	104.8	98.953	109.23	110.94	112.92	104.94	109.26	108.87	104.92	105.48	105.05	109.96	97.719	108.08	101.49	104.18	110.53	106.12	102.65	110.85	113.45	103.1	115.66	98.394	106.75	107.79	103.87	114.32
101.05	103.2	102.68	105.32	105.75	105.37	99.236	112.79	108.46	102.35	106	109.89	107.82	104.53	103.16	102.53	111.8	108.29	95.431	105.35	109.49	109.38	105.65	100.57	107.64	97.62	96.854	110.94	108.49	102.62	112.24	105.61	105.11	114.76	105.7	113.3	99.507	105.07	111.85	111.35	98.774	109.46	102.37	112.12	102.09	103.29	99.545	105.17	105.54	109.44
94.154	97.262	104.35	103.5	95.37	102.71	98.465	95.546	98.224	106.87	94.926	93.505	101.82	96.33	99.032	101.84	108.13	101.81	98.045	93.211	98.607	92.308	103.57	91.99	97.805	114.08	99.009	107.64	100.03	96.491	101.64	101.85	97.135	107.36	98.153	99.254	89.372	95.81	93.541	105.8	94.289	91.593	90.411	101.75	99.298	97.147	100.42	99.723	99.261	92.949
103.96	109.21	109.1	105.98	112.35	99.19	105.16	100.58	107.66	106.57	114.5	101.86	106.69	105.27	105.63	109.07	110.65	112.76	103.67	105.8	106.38	110.44	94.312	95.048	113.57	103.48	103.19	110.62	109.24	108.07	99.563	101.2	105.81	102.88	104.25	108.4	113.49	110.37	104.7	105.01	97.563	99.233	110.82	107.77	103.45	109.21	111.33	108.62	110.37	100.27
96.406	107.18	109.29	104.01	114.83	104.38	104.14	105.47	110.53	101.96	100.73	106.89	110.23	104.37	102.88	108.86	112.67	100.56	101.47	116.53	111.81	107.4	108.52	94.968	99.802	101.41	101.54	101.51	110.15	109.74	95.343	104.86	105.48	105.21	109.04	96.343	95.981	105.61	96.763	113.77	108.64	109.68	104.99	108.63	96.667	99.202	114.89	102.11	111.18	101.67
107.85	108.4	100.21	105.18	97.807	110.02	103.29	105.4	113.66	108.32	107.04	108.71	105.96	107.2	114.49	106.03	103.38	108.04	114.48	109.6	103.27	101.64	107.48	112.49	102.01	106.65	105.91	109.53	108.55	104.18	108.27	97.58	112.19	107.88	99.012	104.03	108.17	108.77	103.58	104.26	97.136	110.95	112.51	107.48	110.63	95.479	109.36	109.24	105.1	99.263
110.36	105.91	104.27	115.01	104.79	115.87	111.04	102.55	116.41	107.76	109.7	101.53	94.719	111.99	111.31	101.56	100.26	99.56	106.37	106.22	110.81	114.55	99.675	104.17	113.72	109.94	104.52	109.18	106.01	101.34	101.25	108.78	107.41	115.98	107.54	104.48	106.59	113.69	105	104.61	111.17	103.14	103.2	98.398	103.12	105.53	104.07	102.3	101.29	103.75
116.89	101.43	109.91	106.84	116.29	115.62	102	105.19	106.76	105.64	107.3	103.63	104.46	110.81	101.07	110.83	111.9	102.87	106.87	111.53	107.55	103.74	103.76	111.22	109.67	104.85	112.65	105.38	108.84	106.46	100.16	112.22	119.46	110.79	109.17	112.51	112.19	104.42	112.06	120.91	110.11	106.91	108.99	109.06	103.47	99.622	105.32	111.46	110.03	107.72
106.35	101.92	101.63	103.77	115.73	111.48	103.44	109.02	109.35	107.73	104.3	111.74	108.14	103.77	106.54	95.712	111.26	104.39	102.95	106.41	109.48	102.48	104.99	108.33	108.58	106.1	108.89	111.94	99.462	112.24	105.63	108.15	106.6	94.842	104.5	102.97	107.14	107.3	103.7	103.14	104.5	121.01	99.828	106.93	117.45	108.03	107.54	105.2	103.88	100.7
108.67	107.68	109.6	99.535	109.75	114.59	114.2	110.7	99.779	109.53	104.63	101.95	100.59	111.65	102.8	104.6	106.68	109.87	104.73	96.855	106.41	105.09	105.4	107.07	103.54	111.75	104.97	105.49	104.19	105.19	109.84	110.4	97.616	115.01	104.35	105.83	106.87	111.28	115.12	113.04	111.28	108.35	102.89	104.39	112.09	105.57	102.93	97.717	104.56	105.13
113.41	108.98	109.33	98.036	108.52	100.56	106.51	108.11	108.37	110.06	99.686	102.71	108.92	98.165	105.23	104.41	114.06	110.4	118.61	101.53	110.12	107.53	103.61	105.64	102.38	106.86	105.9	108.75	100.11	106.81	114.15	107.86	111.11	104.54	110.67	103.6	107.02	105.62	112.22	103.97	112.55	105.74	99.981	105.15	109.96	105.04	116.11	112.58	114.11	109.66
101.13	100.95	102.2	99.596	96.707	96.045	89.857	97.775	97.743	97.327	95.644	95.957	101.48	100.08	90.745	104.18	104.77	96.463	102.1	101.57	89.132	94.383	95.219	91.29	96.559	98.113	90.815	99.791	99.721	94.678	97.013	93.427	98.628	97.649	93.421	101.02	97.951	94.34	98.778	103.22	95.094	99.388	93.306	90.762	102.97	104.51	93.906	111.02	100.41	96.932
98.945	94.418	105.9	100.97	101.46	100.98	96.571	96.972	95.485	100.02	94.107	90.912	112.17	93.701	92.113	95.909	102.19	104.51	98.276	97.828	93.376	95.802	100.95	88.294	102.03	104.68	94.075	93.37	104.51	100.71	95.218	92.884	101.47	97.913	98.875	101.15	98.355	101.1	93.497	94.282	100.05	95.445	103.92	99.644	96.149	104.2	104.71	108.78	101.64	104.61
110.45	100.71	112.94	107.82	102.88	107.67	106.28	101.29	104.07	110.67	113.23	104.53	95.141	98.647	107.23	105.69	110.83	104.8	110.9	108.13	113.41	106	110.99	106.95	105.55	113.94	109.94	115.41	107.75	98.612	99.235	100.21	107.05	100.39	97.599	106.21	99.883	101.47	110.15	97.595	100.23	103.89	112.09	94.336	103.86	107.75	107.63	110.91	102.24	109.26
110.78	103.76	107.46	109.85	103.88	100.57	112.46	111.92	110.05	111.73	111.94	102.33	96.798	117.72	103.74	105.71	112.82	105.99	111.81	107.42	107.95	106.63	115.7	108.78	106.24	113.59	105.05	106.1	103.67	107.55	105.92	106.91	106.31	112.38	108.8	107.93	105.95	104.81	103.16	111.41	109.93	108.8	115.3	92.726	98.009	112.53	100.19	104.41	108.68	109.99
104.68	108.89	107.95	115.57	107.57	97.255	100.43	106.64	100.9	106.11	101.27	107.43	100.64	96.969	103.57	102.55	99.005	104.23	104.45	102.94	105.43	105.6	107.07	103.55	109.66	103.98	105.91	98.336	110.81	112.87	109.6	108.21	103.48	103.68	108.93	105.47	95.325	102.53	106.96	105.71	98.233	101.68	104.44	108.88	108.39	102.32	102.42	104.43	107.52	104.81
99.005	105.88	104.39	110.62	109.42	103.5	106.17	114.46	98.644	106.64	107.44	101.52	105.97	99.108	106.55	107.52	98.529	107.76	108.01	106.44	108.08	101.76	107.21	102.13	98.406	106.14	103.93	104.37	94.969	103.39	108.79	113.75	101.3	110.79	102.12	108.25	107.71	112.1	108.54	101.69	104.13	97.461	107.65	99.099	107.96	107.16	105.18	102.72	98.616	100.62
100.05	109.81	103.17	105.3	109.34	111.79	102.79	111.56	107.67	105.96	102.68	104.22	109.28	106.51	114.13	98.792	109.11	107.94	105.04	110.49	105.47	111.33	112.3	105.52	108.24	99.167	110.28	112.57	105.07	108.72	93.491	105.18	103.66	107.31	111.38	105.35	100.16	104.16	103.33	103.5	105.96	111.19	109.61	108.41	105.7	101.67	111.82	111.6	109.23	101.71
98.706	104.89	91.689	88.766	96.089	96.805	108.81	99.559	99.2	93.988	104.22	102.33	89.816	98.331	109.05	94.182	102.66	103.23	97.433	97.369	88.158	90.932	101.95	100.37	90.455	101.34	83.533	99.663	106.06	96.336	104.52	96.773	93.662	103.36	99.581	98.27	101.22	102.01	103.57	93.851	89.659	97.196	102.11	93.218	106.05	102.76	96.925	93.498	95.353	104.41
115.24	98.328	105.3	100.94	110.96	106.35	98.564	109.86	109.95	105.16	106.55	95.247	102.56	107.64	116.25	113.93	115.76	97.752	102.23	103.84	117	98.946	101.15	110.21	108.51	96.883	102.21	104.29	104.02	104.16	111.7	103.31	104.98	108.42	109.21	105.27	110.3	111.34	107.27	106.27	107.19	109.16	109.57	99.824	112.31	108.1	104.25	112.91	109.04	114.81
112.58	107.22	108.53	104.98	111.69	109.82	110.46	102.55	99.18	104.39	103.43	108.93	104.16	105.22	108.49	113.39	106.15	111.76	108.03	97.46	111.98	107.8	102.95	103.72	103.6	109.56	108.15	98.377	106.16	116.09	105.67	118.88	104.16	102.82	107.56	105.7	102.91	107.58	113.07	109.17	100.38	100.94	114.62	102.79	103.12	106.43	104.81	105.14	106.67	105.26
103.94	99.925	95.778	99.575	96.048	96.092	95.696	86.134	99.362	89.424	86.538	96.704	89.184	95.851	94.746	99.328	92.752	90.258	107.53	98.256	90.147	99.362	92.285	93.433	103.6	93.51	93.617	95.612	105.12	100.41	90.708	102.73	99.995	95.479	94.979	99.92	97.888	97.474	103.24	94.113	111.69	100.05	104.48	102.05	102.62	101.38	100.95	97.404	95.874	95.662
102.04	109.26	103.93	107.54	106.28	108.42	116.54	109.54	112	110.68	105.43	104.94	101.24	113.22	108.49	109.32	108.59	113.4	109.24	106.58	112.33	111.5	113.26	108.18	105.93	109.57	112.15	115.66	100.78	104.27	106.62	104.29	104.71	106.44	107.6	102.37	105.08	109.24	103.43	108.78	104.44	110.04	104.65	109.86	114.87	103.73	112.36	106.81	110.12	119.74
115.78	103.24	107.31	91.658	103.09	110.83	102.39	111.53	113.8	115.24	97.772	106.67	100.83	104.16	109.83	106.43	104.21	106.88	103.98	103.9	109.39	111.55	105.36	104.05	108.74	107.47	104.31	107.43	109.44	111.1	102.76	107.69	100.98	106.88	109.65	107.39	111.75	105.6	109.47	105.36	101.64	111.75	110.16	119.58	98.818	102.92	120.38	112.87	104.75	109.48
105.35	100.42	97.985	105.7	104.43	108.07	104.94	99.652	100.47	106.7	108.62	104.95	106.48	101.21	102.39	96.011	104.18	91.23	113.07	98.557	112.64	112.43	104.7	104.02	102.85	99.723	111.91	107.29	93.477	111	104.33	106.5	105.5	111.07	100.54	102.66	104.01	101.33	107.17	100.1	99.683	106.31	107.87	105.24	112.04	92.613	101.5	98.521	95.613	100.9
119.56	114.42	102.51	115.23	112.27	106.61	110.21	104.38	114.83	111.61	108.92	113.79	112.27	107.62	118.22	113.47	102.69	112.29	110.63	113.93	112.48	116.7	116.63	111.8	103.45	112.71	107.52	104.42	101.86	100.74	110.7	110.54	113.91	106.47	117.26	105.1	108.7	118.94	101.77	114.4	115.05	115.12	116.48	113.13	107.34	114.13	110.07	116.65	112.84	108.62
101.16	101.91	113.79	100.75	104.75	102.88	103.41	101.28	109.42	94.905	112.15	103.47	104.43	104.89	101.13	108.11	110.19	104.6	101.89	98.538	101.8	118.7	102.1	101.51	108.89	103.81	103.62	111.02	104.94	101.01	104.51	109.46	104.92	102.62	99.107	104.83	97.227	95.873	100.71	116.33	107.8	106.72	99.796	102.01	105	106.19	104.55	100.31	104.89	102.2
106.41	105.33	105.01	99.302	94.389	109.72	105.68	107.44	107.82	111.37	104.12	103.27	113.28	113.91	118.34	103.23	106.96	104.5	104.89	118.29	104.99	111.34	95.667	105.49	102.34	98.516	113.55	106.81	117.35	105.48	104.93	109.31	112.51	95.199	110.63	105.61	112.41	107.03	102.78	108.02	103.76	111.4	104.88	99.122	107.79	112.83	106.62	106.12	95.501	99.197
109.66	114.52	112.82	122.67	108.74	115.91	104.82	108.76	108.1	106.74	107.56	108.45	105.5	103.48	113.94	107.82	112.33	108.89	125.06	109.58	109.14	104.26	102.59	104.42	102.47	102.84	100.89	105.7	119.95	116.06	114.05	107.65	101.06	116.47	119.55	106.59	105.88	95.004	107.67	108.12	105.82	113.49	94.272	107.67	104.4	102.8	114.12	103.57	111.05	114.29
93.954	103.12	110.56	100.54	104.43	104.3	103.29	100.59	100.18	100.44	105.31	101.25	99.551	100.14	107.08	98.133	111.2	98.767	94.22	104.12	98.751	98.405	106.8	103.86	104.18	103.92	106.87	104.86	99.111	93.766	92.738	98.932	108.33	103.23	101.59	95.193	103.43	99.322	104.07	100.73	96.317	100.05	101.73	100.89	94.148	106.89	99.211	102.34	102.09	88.316
110.06	114.73	101.95	107.2	107.95	118.16	102.39	111.43	102.92	111.05	101.59	110.13	95.056	97.992	111.01	108.02	108.15	107.36	110.65	107.72	101.69	110.59	120.05	107.05	110.83	100.31	104.5	105.27	107.79	110.44	111.02	112.47	114.5	107.95	106.27	115.19	112.01	119.84	108.3	104.95	104.3	109.65	104.59	98.39	110.25	102.2	100.19	110.83	106.36	104.88
99.385	101.18	94.024	100.68	104.08	104.82	102.25	107.09	107.18	97.002	103.8	99.263	97.094	104.56	95.019	105.09	97.951	104.83	107.42	105.08	102.31	103.6	100.79	99.82	96.298	107.06	106.32	100.88	100.82	99.536	98.456	98.31	101.87	99.803	98.904	99.698	107.28	105.7	104.1	102.56	101.15	106.08	99.001	99.07	105.44	106.93	103.87	95.609	101.46	103.22
113.99	107.52	113.17	105.01	102.65	99.196	97	112.24	115.67	106.34	108.41	106.39	109.9	110.81	113.21	110.1	108.3	107.49	106.96	102.53	108.4	110.99	104.42	115.09	97.507	111.04	112.24	109.43	110.9	108.57	106.14	108.63	108.05	106.39	112.48	107.47	114.11	111.4	109.11	103.83	102.01	108.22	110.71	98.752	107.68	112.37	107.32	108.77	104.26	109.82
109.29	101.47	118.07	105.14	109.8	99.066	109.26	108.55	103.76	108.36	101.49	110.17	100.26	102.81	112.68	107.64	100.48	103.54	110.93	107.03	97.421	99.952	102.4	102.44	111.75	106.78	113.35	105.68	106.31	106.87	110.46	98.477	102.79	112.07	104.35	98.117	115.16	106.09	101.86	109.2	111.1	104.45	106.55	104.59	97.392	100.98	101.83	112.89	98.501	95.474
99.801	99.661	99.11	99.299	103.53	96.596	103.16	99.759	91.656	91.265	99.46	95.843	98.118	99.137	100.79	97.491	98.261	104.33	94.728	96.519	94.392	94.339	102.88	99.346	93.273	96.291	93.752	98.711	95.229	102.73	98.799	94.393	100.91	99.509	100.36	98.632	100.3	106.02	100.22	102.16	92.42	94.668	107.03	97.046	102.21	97.577	93.848	97.597	99.571	99.51
121.09	108.37	108.84	109.79	104.34	116.38	113.33	112.73	118.64	120.5	112.56	118.08	117.71	105.12	104.44	109.89	114.43	111.37	107.53	108.39	114.55	102.05	121.02	107.86	113.34	110.15	119.95	118.1	110.03	108.73	119.83	111.64	112.65	109.78	114.05	102.14	106.33	111.37	102.33	102.23	113.47	109.13	109.9	103.03	114.35	110.35	109.06	105.24	106.65	111.5
108.95	107.44	112.06	108.82	109.8	114.87	104.33	113.55	103.72	109.41	104.46	102.05	105.94	103.7	114	111.18	110.31	107.09	109.38	110.96	110.01	114.49	111.96	112.52	105.17	103.33	110.75	97.716	108.66	108.41	108.45	106.65	105.02	107.63	112.43	107.74	107.58	113.61	103	107.38	111.85	111.03	119.69	110.44	111.68	109.27	112.88	109.83	102.75	117.25
95.766	114.6	98.813	112.92	107.62	112.97	101.1	109.33	96	113.12	99.683	112.88	107.34	102.35	108.63	98.966	100.88	105.34	110.43	100.65	100.81	102.06	103.9	107.1	96.81	109.83	101.16	109.33	101.06	109.24	104.42	106.85	111.44	106.83	112.48	107.54	94.381	103.08	104.59	101.42	111.93	105.58	110.3	104.69	109.85	107.1	108.61	104.83	108.61	108.63
96.513	95.966	100.74	92.893	103.38	94.561	100.14	91.288	102.48	101.27	99.58	96.57	108.88	99.399	104.21	105.65	92.949	114.38	96.239	95.149	96.529	98.332	106.61	91.124	103.26	101.97	103.67	103.34	113.05	105.23	101.92	90.106	104.2	101.55	101.09	102.75	107.57	102.62	109.09	99.622	102.47	105.98	107.33	91.119	100.61	110.72	99.75	93.299	99.745	97.021
102.51	107.05	104.88	102.81	112.22	97.816	102.03	105.48	108.01	101.79	109.93	112	97.356	100.24	104.46	106.14	108.85	106.65	106.45	108.53	110.19	108.92	99.07	112.45	105.33	112.35	106.7	107.07	104.18	110.82	102.4	109.96	112.72	105.85	108.7	106.61	104.76	105.82	104.69	99.031	108.75	96.509	110.68	99.937	108.19	111.48	112.49	109.01	104.01	105.5
116.81	111.05	114.12	116.42	110.97	109.53	113.89	107.79	111.11	111.36	115	110.65	110.85	107.03	99.03	103.9	103.79	104.92	111	117.17	110.2	111.65	103.95	105.39	103.12	106.14	103.89	111.72	107.99	104.96	107.21	101.52	104.86	112.46	109.23	108.79	105.33	113.99	103.73	105.67	112.4	108.78	115.98	113.85	102.93	109.93	104.34	104.22	112.75	103.66
109.07	109.65	99.364	101.93	103.3	103.49	104.76	115.21	110.22	103.77	106.43	108.45	104.89	109.07	113.92	111.49	110.32	99.562	115.18	102.21	109.4	110.6	109.67	110.03	109.48	105.03	116.6	110.85	118.21	107.67	102.61	118.26	100.74	105.19	102.21	110.59	104.8	113.26	115.64	102.58	118.56	107.39	115.37	103.52	108.37	101.54	112.89	120.4	105.25	103.36
106.58	102.93	106.66	95.486	105.89	113.32	106.73	105.53	108.81	109.38	108.71	110.83	104.97	102.14	111.88	106.26	107.36	107.33	105.63	112.16	105.28	101.64	116.59	108.28	105.9	105.71	116.14	108.97	103.33	115.76	114.7	101.33	109.69	100.55	106.63	113.92	103.84	107	110.58	114.79	106.34	113.24	106.94	101.52	101.54	107.04	110.87	114.44	106.79	101.04
115.08	92.285	104.5	111.84	106.09	106.04	106.18	103.23	105.29	103.46	107.14	100.05	107	105.62	102.74	98.168	105.77	108.41	100.25	108.25	104.87	101	112.07	102.51	109.82	108.1	99.417	103.31	100.86	104.94	101.01	101.19	109.7	93.804	103.17	105.53	106.76	106.46	108.31	103.7	108.39	102.65	104.25	109.12	109.58	109.63	112.6	97.374	110.95	102.14
112.98	110.23	109.01	104.52	103.94	107.73	106.16	111.55	112.99	103.27	102.32	103.25	103.79	115.11	106.83	107.88	105.02	96.217	113.7	102.4	101.82	105.36	100.69	109.4	105.91	108.72	95.621	100.53	105.21	104.75	105.9	107.73	102.36	105.21	101.4	104.04	101.17	104.3	102.84	105.48	103.64	112.47	96.563	109.62	111.75	103.51	101.67	112.3	105.59	106.66
109.19	108.84	115.2	112.78	114.64	104.5	97.674	106.35	112.51	103.63	121.89	108.22	113.6	105.05	106.88	108.05	110.99	109.86	102.75	107.37	108.82	105.39	103.31	108.93	103.27	104.75	109.41	112.61	102.61	108.72	113.1	105.2	103.97	110.34	111.89	106.56	111.71	95.991	109.52	107.69	99.122	116.42	107.73	98.01	108.94	100.72	114.33	105.3	110.37	106.73
109.73	103.62	103.23	107.41	113.47	109.34	102.08	102.83	104.58	103.64	102.26	103.72	101.57	105.43	105.93	110.59	109.01	100.5	105.61	114	105.69	109.69	110.47	109.46	113.9	109.64	106.96	110.21	105.02	108.95	103.28	103.54	109.25	94.45	111.39	107.01	109.49	115.08	109.28	106.38	107.08	110.06	101.79	108.86	102.23	108.93	110.87	99.246	113.2	103.99
112.77	123.06	109.01	108.24	99.807	97.441	107.64	103.83	111.68	103.18	98.763	112.02	107.78	109.92	109.45	106.05	106.2	106.71	108.69	112.34	109.34	107.9	107.73	109.64	106.29	97.588	109.86	107.04	109.01	98.437	99.159	112.64	103.29	103.38	111.33	101.93	104.93	105.66	99.21	109.84	107.53	108.7	98.957	112.74	106.64	101.84	98.754	112.95	101.84	96.692
113.69	96.229	107.42	99.392	93.854	101.39	105.06	101.45	100.4	104.03	100.15	99.152	99.596	98.698	84.446	97.558	104.42	95.368	88.758	96.254	104.33	93.747	98.665	94.868	100.92	96.233	100.06	95.808	94.033	99.418	99.361	93.713	102.6	93.12	101.26	101.84	109.1	112.71	92.66	92.594	99.568	96.564	100.47	93.254	105.26	103.15	97.646	92.311	100.69	94.757
97.165	102.12	94.521	106.08	93.585	93.988	100.01	95.258	93.659	98.879	103.74	96.76	99.206	102.94	100.02	104.78	111.39	88.296	100.17	91.052	106.25	101.6	100.64	104.32	102.9	90.499	101.62	97.29	96.114	97.82	98.147	111.14	106.29	102.55	102.28	104.27	99.574	98.42	97.351	98.119	94.148	100.04	99.967	97.557	106.17	96.276	108.11	104.41	99.77	97.089
103.16	109.86	109.88	108.87	110.56	93.944	99.104	104.85	104.15	100.38	99.299	104.44	106.52	103.81	103.29	95.712	117.69	110.91	106.79	102.38	105.21	100.63	111.36	116.43	117.03	101.58	105.37	97.292	104.33	106.05	109.2	102.62	104.7	118.85	105.04	111.92	101.33	100.33	109.97	100.73	107.62	100.31	109.7	113.09	106.89	109.57	104.47	101.68	105.73	104.41
109.07	104.65	109.08	105.91	103.18	112.58	104.76	111.62	106.75	103.49	99.467	104.84	100.58	100.49	103.69	105.56	112.16	109.65	106.78	109.83	111.03	101.8	107.9	103.18	93.483	103.21	104.99	111.04	105.96	109.32	99.782	109.93	114.61	108.76	104.91	105.02	109.96	107.45	114.84	103.74	100.95	111.01	101.32	113.59	100.97	100.94	103.73	95.929	111.94	100.56
112.6	107.56	105.21	103.97	107.16	98.948	105.86	106.09	106.92	112.11	107.28	105.01	104.43	108.31	102.62	109.72	108.67	106.72	104.89	114.75	96.552	100.76	94.592	117.68	107.76	105.64	100.76	110.25	99.286	101.51	106.68	105.32	113.54	112.98	109.11	104.75	108.13	108.1	111.19	106.54	104.06	106.95	111.62	102.21	102.4	94.289	101.31	113.71	98.596	109.75
100.21	104.77	107.94	106.45	111.65	105.98	108.7	103.18	104.46	104.49	105.88	102.1	103.08	111.3	110.09	105.61	105.88	103.19	113.87	105.49	105.11	100.68	102.15	108.82	103.41	110.04	100.35	107.56	103.79	108.92	102.44	102.65	113.59	100.41	105.62	96.767	101.27	105.46	106.53	104.86	108.85	105.52	102.41	110.17	109.28	101.62	98.143	103.19	104.92	115.53
103.51	101.87	97.983	97.275	113.16	105.21	101.77	99.618	100.74	98.689	102.08	104.09	109.19	101.76	106.72	95.951	108.76	105.3	94.835	102.63	105.33	106.72	100.92	99.397	105.07	104.05	96.921	99.169	99.855	99.625	107.11	103.04	106.82	108.32	102.04	106.9	101.18	98.608	103.38	108.33	110.03	116.17	95.153	105.59	109.24	96.024	106.53	102.85	105.21	100.02
111.64	114.6	105.24	104.24	116.12	108.67	116.71	109.99	111.76	109.33	102.47	114.29	106.75	108.42	103.52	110.28	109.32	104.12	109.07	104.42	114.99	108.68	109.41	116.21	104.58	110.56	125.03	112.11	108.65	119.4	111.35	106.73	111.78	106.64	115.31	110.96	111.59	117.72	107.81	103.39	108.17	111.99	114.46	107.56	110.86	110.35	123.14	107.1	106.39	105.69
101.35	98.118	107.41	102.37	99.147	106.82	104.18	100.76	96.841	93.276	97.748	102.14	100.73	93.668	95.873	98.11	111.36	101	108.65	100.76	99.264	102.55	102.47	100.2	110.78	103.78	101.15	104.07	102.81	98.449	90.393	99.524	96.795	104.16	106.31	99.08	99.871	96.681	100.76	100.17	104.75	103.61	107.39	110.24	108.25	108.01	106.44	94.629	98.233	100.67
98.785	111.02	103.46	102.65	101.49	98.833	97.521	102.51	96.371	99.94	103.51	107.03	104.27	112.65	105.45	102.61	107.21	120.24	107.36	107.83	99.478	111.22	106.02	112.08	106.22	95.816	100.95	105.47	106.7	106.27	108.65	114.54	104.39	97.074	108.64	106.67	96.956	108.03	105.02	105.6	106.73	106.06	115.11	106.35	108.37	104.57	105.42	110.93	91.206	97.623
103.96	95.353	105.2	104.42	116.05	107.02	108.87	101.95	99.487	109.07	106.4	99.493	96.663	103.53	112.03	111.99	114.8	114.03	106.57	99.129	101.85	97.752	103.42	107.71	103.73	98.057	107.49	106.43	110.29	98.538	89.951	103.73	102.11	111.19	97.664	105.57	108.62	107.85	106.01	105.07	104.27	101.87	100.64	109.31	101.73	107.8	116.1	101.17	107.52	101.53
105.94	105.85	90.405	91.198	102.07	94.806	94.612	99.106	99.963	96.316	92.523	98.708	100.41	88.242	94.971	96.747	89.565	104.28	98.918	102.34	99.286	99.19	100.11	108.6	91.698	101.99	97.833	95.391	103.63	101.36	88.772	99.565	99.016	99.222	102.3	99.291	104.62	100.42	96.492	100.69	108.08	94.788	95.035	95.306	105.32	98.87	98.374	98.053	102.93	95.784
109.5	104.52	106.34	106.11	110.18	103.33	112.1	105.66	98.419	97.14	113.5	104.85	106.39	109.83	104.25	111.69	112.11	103.95	115.57	112.76	107.13	114.57	116.36	111.28	108.12	105.15	110.1	110.89	109.02	96.497	107.42	104.85	103.24	115.95	110.01	117.38	107.58	106.09	104.19	114.98	104.56	103.31	107.69	99.454	100.01	99.923	112.1	111.17	105.25	112.85
90.932	97.477	81.693	94.716	93.325	103.38	98.781	94.164	92.547	95.363	98.846	96.643	93.453	108.82	98.421	104.36	106.7	104.21	107.89	94.795	95.476	91.259	92.695	86.976	100.24	99.052	88.039	95.413	95.324	104.61	110.94	107.56	104.17	92.763	96.715	97.204	106.04	96.687	97.758	97.835	97.038	90.877	91.473	94.032	95.493	94.531	93.707	96.51	97.112	94.368
104.17	105.62	109.28	103.37	102.37	94.405	95.982	99.6	102.62	107.44	99.566	101.3	99.097	98.616	97.465	104.28	103.84	95.732	99.659	108.21	104.42	103.17	99.604	96.73	112.53	93.722	93.367	91.523	95.416	104.81	94.251	98.972	102.01	99.226	92.514	106.44	100.18	101.18	88.98	100	98.451	97.299	95.838	96.052	96.563	101.07	97.689	93.588	96.665	105.09
97.322	99.972	104.56	102.1	108.7	108.19	100.19	114.35	105.42	100	106.66	114.1	101.82	104.07	100	107.88	107.89	98.782	104.89	106.87	98.227	102.96	102.13	103.16	105.55	108.98	111.46	102.96	105.21	98.916	116.32	98.778	102.79	108.04	101.67	102.05	115.91	106.04	98.918	100.39	104.09	109.45	103.06	99.635	108.2	104.29	98.08	109.4	114.09	100.34
98.833	100.94	93.117	95.943	89.35	100.28	98.971	104.32	96.475	93.187	99.784	103.48	103.21	92.323	101.23	98.94	103.06	105.76	93.398	99.396	101.38	99.577	91.57	112.64	94.268	95.816	106.84	103.33	103.13	88.649	103.13	100	108.31	90.274	89.973	98.366	102.15	104.85	96.584	95.743	94.238	98.933	92.545	104.43	95.94	96.004	100.82	99.488	98.283	106.68
110.69	109.16	105.89	107.61	106.13	105.75	111.86	104	105.67	115.89	111.54	116.87	107.7	112	109.55	107.85	119.85	113.43	112.05	110.06	107.32	108.45	117.5	110.33	105.03	113.36	113.93	119.08	113.01	106.61	108.39	106.86	100.87	110.38	103.58	105.81	112.86	114.53	111.11	107.69	109.65	110.15	102.08	114.21	104.24	114.79	106.05	108.92	106.21	104.28
106.63	110.93	100.52	104.52	111.54	115.37	109.38	110.24	109.02	110.62	101.57	101.99	110.63	105.92	110.68	112.22	103.74	109.33	102.08	108.96	107.75	109.5	101.67	105.11	103.96	109.62	115.94	106.38	113.88	108.25	113.52	105.83	103.46	111.85	103.76	93.767	99.186	102.87	99.714	105.13	99.835	104.86	110.08	98.865	108.62	106.41	112.78	108.38	105.11	100.98
109.44	104.25	94.037	107.03	110.36	98.929	111.57	107.69	103.16	112.67	106.78	102.2	106.51	109.57	106.75	106.23	112.42	99.131	104.71	106.57	103.86	105.47	99.662	109.32	108.9	106.43	113.47	108.16	109.98	100.13	109.47	106.33	95.968	109.54	95.745	108.13	118.48	109.98	104.24	108.11	101.62	103.02	103.67	106.33	107.75	111.3	106.69	99.057	108.26	110.11
112.43	115.13	105.26	108.7	103.85	111.5	104.09	110.79	118.66	106.26	110.93	115.95	99.43	109.6	105.14	105.27	114.39	100.99	105.63	111.88	110.55	111.2	111.72	110.42	102.28	110.73	106.18	109.39	103.49	105.34	109.65	104.61	102.69	107.86	118.03	115.36	100.61	111.83	107.67	112.44	110.28	114.64	99.91	110.61	108.22	111.31	107.75	112.82	111.49	110.69
109.18	104.55	107.99	105.59	101.64	109.99	106.09	98.824	109.65	107.44	114.14	100.22	101.16	97.188	99.461	103.19	114.08	112.23	106.13	107.17	121.84	96.114	103.93	104.65	113.79	96.378	106.07	101.16	111.71	104.82	104.39	102.33	104.94	102.51	107.27	109.12	112.98	102.7	97.557	111.13	98.112	99.598	102.91	112.15	110.52	101.53	101.47	105.15	105.51	103.65
96.872	95.805	90.749	98.01	101.25	89.205	108.97	102.98	98.155	88.085	98.617	102.37	101.87	100.86	104.05	104.2	99.671	98.158	107.72	104.66	96.587	97.771	97.481	89.7	104.63	97.102	97.595	93.853	90.605	102.36	95.831	96.827	95.167	96.52	97.037	106.23	92.844	99.35	102.64	103.09	104.83	90.499	100.78	101.19	98.261	103.83	96.142	98.728	94.227	95.905
111.28	105.52	109.9	107.19	114.04	104.86	104.41	107.82	106.51	107.67	105.58	112.6	115.7	113.09	103.5	119.34	102.07	107.53	113.76	116.13	111.45	107.86	109.66	109.77	107.52	111.1	112.31	110.63	112.86	107.28	107.87	103.75	103.05	102.38	113.65	107.75	110.34	109.3	111.2	113.85	109.34	109.44	105.2	108.64	114.02	103.33	108.58	109.49	109.44	109.31
114	107.41	110.95	101.56	109.69	102.08	114.77	103.78	109.13	105.69	105.47	103.63	110.31	111.67	107.42	102.19	106.79	114.73	108.11	117.23	109.47	115.3	110.42	107.04	106.4	110.22	114.18	121.53	102.51	109.48	98.714	98.687	98.641	104.9	106.04	108.53	111.28	113.27	100.26	110.43	103.69	106.5	109.17	107.5	101.01	120.11	107.31	108.75	116.18	101.65
107.76	111.69	106.35	103.03	115.07	107.36	105.82	111.7	96.116	103.85	111.14	101.25	100.85	113.4	105.46	103.27	112.92	114.56	92.113	107.69	112.45	96.968	108.96	113.98	107.31	104.55	104.11	100.24	106.38	97.687	99.391	96.773	101.3	107.97	114.46	106.74	102.27	96.977	107.02	103.59	105.12	108.76	99.33	101.77	111.04	98.19	106.12	107.64	100.81	119.56
108.84	107.7	103.61	105.58	119.4	101.84	104.83	104.91	100.37	101.77	107.03	104.46	106.51	105.21	100.09	108.45	93.978	100.8	102.52	101.18	113.27	112.46	114.37	104.98	118.8	103.82	114.59	111.1	110.09	98.219	112.43	109.73	102	106.97	109.59	107.21	106.26	103.96	102.49	113.45	107.99	104.8	102.66	115.36	110.89	110.9	106.7	102.86	105.14	103.78
97.753	90.395	90.541	105.6	99.855	104.21	104.47	94.174	98.88	99.112	101.41	99.129	97.295	101.2	100.18	109.83	98.742	96.788	102.81	102.37	98.475	98.137	93.842	97.519	103.28	95.394	103.28	100.99	106.61	99.594	102.9	102.98	97.654	105.07	105.01	98.864	100.77	92.044	101.56	98.558	106.75	96.16	90.513	106.72	95.076	101.44	94.111	100.16	99.264	98.283
105.39	103.03	102.09	107.87	105.91	111.8	106.14	109.66	119.02	108.45	106.93	103.91	107.92	111.78	108.84	99.456	110.14	103.13	102.08	105.71	111.71	112.69	106.85	110.75	97.909	114.59	105.19	109.81	102.05	95.342	106.51	114.64	112.89	103.33	104	104.5	108.99	100.56	103.82	99.781	114.53	111.16	112.14	111.13	104.92	103.85	100.04	99.786	108.18	110.38
106.49	115.6	109.75	114.81	104.54	111.73	104.5	107.14	111.98	113.57	104.69	107.49	105.44	108.33	108.54	107.34	113.38	108.15	105.02	105.48	107.96	113.31	112.01	112.34	108.12	116.84	110.09	106.17	107.17	108.48	110.77	113.54	108.04	104.92	107.12	111.64	105.4	110.3	103.27	103.66	104.3	109.03	106.46	111.59	105.37	105.5	106.34	97.449	106.77	107.41
103.85	109.23	106.02	112.66	107.59	113.16	105.73	104.33	112.2	107.14	106.98	103.49	112.19	118.27	110.74	100.65	101.76	108.78	102.82	103.58	102.72	106.43	113.04	104.94	107.38	111.15	105.49	111.3	98.053	106.92	117.5	109.21	109.77	107.82	104.58	111.41	110.9	98.822	106.73	108.84	115.71	107.96	112.79	103.08	110.81	117.81	111.43	105.02	106.9	113.55
106.34	108.25	102.97	96.822	104.93	108.01	104.27	105.93	108.89	98.375	103.42	107.99	103.03	98.915	106.74	108.27	101.92	106.24	103.26	105.08	110.73	106.55	102.87	103.97	102.22	107.72	98.904	92.877	102.15	110.55	102.33	112.09	110.98	108.11	106.37	101.13	109.91	102.23	102.04	104.94	105.22	106.46	104.15	110.07	99.87	109.33	104.38	94.067	105.27	104.49
99.615	92.465	101.69	94.983	93.106	102.94	90.428	104.88	96.896	101.26	97.346	97.416	105.84	107.08	95.132	106.4	102.25	93.153	99.932	98.689	109.9	100.94	98.334	105.19	97.82	95.379	97.88	88.944	97.061	97.29	91.66	87.767	98.971	91.257	92.895	98.683	93.334	101.61	92.988	105.51	96.655	98.09	97.738	104.41	96.472	88.723	95.215	87.564	86.041	102.76
110.63	116.97	109.4	114.49	115.22	112.59	118.83	110.51	106.94	103.83	99.539	108.13	119.33	118.63	110.52	112.99	106.65	110.12	108.2	104.34	105.67	98.825	115.67	107.14	111.31	109.98	106.67	107.78	110.93	109.77	107.41	103.45	104.79	118.26	120.37	119.93	109.49	109.71	109.81	112.32	112.01	109.65	111.84	111.14	103.7	117.47	111.1	116.48	114.33	111.23
93.622	96.576	101.95	89.228	103.02	98.283	103.05	105.11	109.6	88.062	107.67	93.035	103.18	89.196	108.17	105	106.09	98.395	97.303	105.46	101.31	94.135	99.776	102.26	95.465	107.01	94.736	109.73	101.33	103.03	102.62	101.04	105.18	108.13	103.04	105.11	98.352	96.067	103.54	103.14	100.82	100.55	94.609	93.443	109.72	108.47	107.59	108.55	91.28	106.43
96.048	96.339	99.433	90.094	96.419	96.777	95.233	108.83	101.28	102.34	94.351	91.503	93.021	98.964	95.64	93.97	95.308	103.87	105.76	107.97	101.66	103.21	102.22	99.795	104.88	96.17	93.636	90.229	100.08	96.096	99.271	91.538	99.001	102.58	99	90.936	106.72	95.528	100.56	103.56	100.89	101.09	96.846	97.91	100.73	98.356	106.77	99.017	99.869	98.523
110.74	118.02	105.72	109.91	116.42	111.42	107.91	112.63	117.05	111.47	117.31	107.25	110.52	105.52	110.32	108.14	108.5	111.27	111.02	109.04	109.77	102.92	106.86	110.61	102.39	110.05	106.53	110.93	117.01	102.16	113.12	112.78	99.967	102.87	106.14	100.93	112.03	111.38	107.42	108.75	110.61	109.11	109.14	109.22	109.97	114.47	112.88	110.03	106.99	113.58
106.13	106.64	107.19	113.08	107.58	117.6	96.418	109.64	112	114.95	118.39	105.98	109.74	104.13	106.7	107.38	113.05	106.35	108.58	108.93	108.93	112.84	107.01	116.8	107.52	110.12	99.292	110.65	108.86	109.9	100.01	112.73	102.5	108.25	105.35	115.33	106.83	112.27	105.53	98.013	112.79	109.39	115.71	112.67	103.74	109.28	112.58	110.13	108.14	106.61
106.65	97.471	102.03	99.784	104.8	101.69	109.19	99.722	92.522	98.403	96.743	99.593	105.67	108.24	107.26	98.662	97.969	104.45	103.49	106.01	106.82	93.825	99.003	103.64	95.933	97.422	95.688	101.96	95.168	100.88	93.474	97.375	110.42	109.65	95.445	98.659	98.567	102.47	103.31	94.686	97.744	96.154	98.007	94.775	90.881	101.44	105.32	93.825	99.676	90.678
109.25	102.36	106.12	108.12	104.02	102.15	107.58	102.07	109.73	107.88	95.963	106.52	104.54	103.66	106.9	116.07	100.8	105.16	100.94	104.79	105.12	108.33	102.92	115.36	104.83	102.22	108.78	97.548	110.71	105.84	107.81	100.78	96.997	113.01	108.82	110.78	107.78	106.46	104.48	103.77	111.19	106.5	105.86	109.28	109.78	108.27	103.27	100.58	115.14	107.63
112.81	105.27	110.14	112.48	118.65	102.66	107.09	110.88	105.29	101.12	103.29	100.56	101.54	108.14	101.29	109.66	107.73	100.67	96.612	98.463	109.45	106.42	110.69	105.32	109	107.73	104.75	105.35	109.27	106.08	108.98	107.95	95.561	106.38	116.49	105.17	104.83	108.89	93.924	103.94	101.05	109.81	102.17	102.05	106.12	103.18	114.4	104.67	119.44	113.69
92.256	98.651	95.072	101.35	102.67	91.054	93.995	96.836	100.12	107.02	97.913	103.01	95.469	93.29	89.605	92.573	88.475	102.69	101.08	104.63	97.038	87.377	85.126	97.674	109.94	103.93	96.655	92.649	99.665	101.22	106.16	94.942	115.22	101.28	91.671	91.959	105.1	90.089	101.06	97.079	93.213	93.745	93.438	95.035	102.93	105.54	98.717	101.09	102.08	103.27
100.34	113.93	102.09	104.83	99.694	106.77	115	102.93	102.19	101.7	102.59	103.3	93.82	105.72	102.32	100.36	112.15	108.37	98.544	115.07	109.52	109.91	101.35	111.17	103.09	105.69	109.27	107.64	103.46	103.71	110.19	108.14	100.06	104.62	99.546	104.04	111.02	106.49	109.63	107.25	97.474	104.99	108.12	94.694	103.83	103	100.44	106.05	105.24	107.84
110.35	102.82	106.17	103.59	113.9	100.78	103.08	106.04	108.39	112.32	104.6	109.33	107.59	119.76	114.94	110.53	112.91	106.32	108.1	109.23	114.3	102.24	125.58	107.79	103.3	108.63	110.16	99.733	107.12	101.9	113.8	105.36	106.83	105.35	106.37	106.68	111.38	103.89	109.34	111.43	114.3	109.97	118.5	106.36	113.98	102.37	105.54	117.43	110.34	108.5
105.49	96.555	105.18	102.18	103.15	97.034	96.589	99.88	97.765	99.419	102.9	99.125	96.826	108.21	100.23	99.296	96.16	107.29	101.53	100.41	97.408	100.9	100.39	102.19	102.02	97.114	102.39	100.94	102.64	103.52	94.526	98.691	91.321	99.221	98.126	105.37	102.69	100.03	109.36	101.15	99.872	92.618	100.84	101.33	94.817	107.56	103.13	101.83	103.01	97.688
98.041	90.99	99.086	96.329	100.58	97.139	99.711	104.24	96.697	108.46	100.46	93.545	101.94	101.7	98.017	98.307	97.811	93.835	102.85	94.562	93.365	98.483	105.31	98.571	95.896	87.432	96.121	102.38	110.91	104.64	110.06	95.08	91.125	91.222	96.874	96.047	100.41	99.258	101.62	104.33	96.177	97.911	100.36	102.01	99.399	94.036	98.093	104.28	97.023	100.69
104.71	95.811	112.81	113.08	105.26	109.81	105.29	104.82	93.128	111.4	107.17	103.34	103.78	106.79	101.45	104.73	106.69	105.99	99.717	109.29	108.23	112.98	109.03	109.21	101.33	105.47	105.53	106.19	107.57	103.61	106.24	105.41	107.16	111.16	101.23	101.41	102.55	106.06	97.438	106.16	110.42	107.11	100.21	109.82	105.12	113.92	108.48	92.182	98.116	101.62
111.43	103.41	108.07	108.42	105.79	112.18	103.97	106.58	105	108.16	111.32	110.39	102.01	109.73	105.41	103.52	104.12	114.91	103.95	105.71	110.22	106.07	107.51	109.25	106.62	105.34	107.5	114.51	108.82	106.1	105.7	109.37	100.42	110.55	107.54	103.58	119.39	118.65	101.15	112.92	101.29	108.64	113.93	106.66	111.24	108.22	104.53	104.52	121.16	99.692
96.827	99.771	102.31	101.15	90.939	100.41	101.33	99.824	90.604	93.144	97.666	100.93	89.378	91.678	101.51	104.18	87.354	103.3	100.73	96.457	97.131	102.95	95.263	101	104.84	95.225	103.45	102.22	91.714	88.732	93.847	103.25	102.17	99.358	96.039	99.081	104.96	99.225	94.717	99.593	98.242	109.71	95.236	99.065	93.892	99.925	100.87	99.871	101.09	110.66
109.26	107.7	114.19	104.99	107.01	118.95	107.41	108.22	120.74	102.55	107.44	115.46	107.77	112.37	102.93	119.06	109.22	112.23	113.21	99.856	110.25	103.66	116.2	106.99	116.68	106.68	118.22	111.97	111.37	118.85	113.47	109.74	114.26	103.97	101.6	105.67	111.82	110.2	115.9	108.96	114.56	112.39	110.52	103.74	111	101.91	117.31	112.37	106.58	97.621
107.01	106.36	95.277	103.49	102.17	101.62	106.2	109.08	106.54	110.47	108.16	109.72	109.62	103.06	109.48	98.636	103.31	107.09	110.82	102.08	107.9	94.74	104.04	109.57	110.73	106.02	106.99	107.33	107.62	101.99	100.98	110.97	114.47	109.6	100.99	106.28	99.374	99.312	108.77	97.905	98.462	114.05	110.7	110.95	102.31	109.37	113.95	113.93	101.68	101.51
106.27	115.76	96.55	103.84	97.116	108.35	97.444	105.84	105.46	113.78	98.486	107.84	105.27	109.7	112.39	108.06	96.853	114.2	111.52	104.07	102.47	113.23	105.97	111.06	103.08	100.31	97.119	100.18	106.13	111.43	107.57	101.31	106.3	112.86	103.05	109.42	103.62	109.2	100.31	104.02	99.185	110.4	108.86	114.14	101.55	101.66	97.773	108.48	108.04	109.17
110.1	98.505	106.61	112.62	102.97	105.24	108.17	103	104.58	103.92	107.72	107.55	103.17	108.53	108.29	109.18	109.23	105.31	113.33	92.473	108.69	100.63	102.06	111.29	107.48	107.88	113.1	108.83	103.56	107.35	95.244	113.31	111.47	118.35	102.74	103.36	105.57	101.46	117.19	109.84	101.19	115.01	99.66	115.17	110.08	109.89	104.77	101.8	107.1	106.44
109.68	104.6	104.71	108.02	108.04	102.69	107.81	110.2	114.85	106.28	105.3	105.41	114.21	107.27	108.92	102.19	106.31	102.01	117.56	108.91	105.89	107	120.77	105.28	105.09	93.317	107.06	106.69	115.49	110.6	111.28	101.59	114.64	105.68	113.45	111.17	103.34	107.99	102.37	109.59	108.41	109.95	109.1	103.22	110.72	108.99	106.21	110.06	103.7	105.54
105.12	108.4	112.04	109.52	100.69	110.77	102.32	107.32	105.99	99.46	107.87	106.03	107.67	106.7	103.33	106.66	110.54	116.22	105.2	108.61	103.91	104.93	101.93	99.733	104.89	105.74	102.66	110.5	115.41	110.96	107.59	105.97	115.98	99.213	99.785	99.933	112.33	99.707	108.13	107.51	102.38	110.46	101.82	114.9	102.88	105.54	103.6	103.54	107.06	111.09
101.79	114.67	104.97	105.32	106.45	108.86	108.73	105.9	106.84	106.55	107.55	109.63	103.23	114.41	109.68	112.43	113.12	106.16	107.07	112.21	112.02	105.12	98.401	112.71	104.13	101.67	98.848	117.22	112.88	99.522	107.11	110.7	104.39	103.92	112.83	112.43	101.77	118.82	102.68	105.58	103.78	105.86	113.59	104.35	99.901	102.62	112.51	110.66	108.97	107.4
111.09	115.97	106.31	110.83	111.54	106.04	108.42	98.097	107.62	105.71	109.19	106.43	104.25	109.78	104.19	108.13	109.57	101.79	103.29	107.38	102.26	107.6	107.23	100.48	105.5	111.96	108.69	103.96	115.45	100.78	103.54	104.46	110.1	108.26	104.51	114.91	102.31	97.815	98.303	114.52	103.19	99.361	102.88	103.79	105.46	103.25	106.2	114.21	99.531	107.38
110.81	110.87	112.73	110.21	110.85	105.2	110.18	109.4	116.77	103.12	105.13	103.81	108.76	110.57	108.14	103.54	103.99	108.94	116.34	109.13	109.74	107.99	109.95	104.99	103.53	112.57	104.35	116.59	105.62	103.91	109.5	100.21	110.34	103.76	105.52	119.96	111.76	109.86	111.77	95.049	109.46	110.46	107.63	107.58	110.34	113.17	112.64	105.09	113.48	112.52
107.39	105.17	100.47	107.18	106.05	109.56	106.46	104.03	109.93	105.26	113.97	95.171	110.28	115.19	106.07	100.79	102.94	101.69	110.06	104.7	102.15	104.49	103.8	102.86	112.23	104.91	110.5	100.69	107.05	103.77	97.891	106.14	97.859	101.65	109.72	107.11	106.41	106.81	106.74	110.45	110.79	105.45	107.23	114.06	106.33	104.95	105.3	106.03	98.821	103
103.02	108.64	105.43	115.96	113.82	110.34	114.95	111.25	105.93	102.08	114.01	108.64	99.052	104.66	106.25	113.42	111.44	106.1	110.17	103.83	106.32	102.16	101.95	106.24	109.25	109.24	109.81	115.48	111.14	101.62	104.87	116.68	104.37	106.81	101.54	113.01	109.26	107.61	116.57	107.01	108.75	109.74	106.63	111.54	108.67	105.61	108.13	112.48	115.43	105.35
98.914	103.82	105.82	95.253	98.382	96.805	89.577	105.52	106.42	108.18	103.87	94.612	95.416	94.4	94.971	97.611	101.68	96.298	107.25	102.44	97.813	98.144	87.465	99.335	98.284	94.739	95.709	101.44	95.421	92.963	92.512	97.476	93.607	97.576	103.82	99.703	92.517	99.642	98.666	94.145	101.48	111.84	101.9	86.208	94.168	98.654	102.23	84.892	95.962	99.046
104.59	102.44	105.81	116.41	108.94	109.47	102.58	106.3	114.7	109.14	117.42	100.04	106.21	108.5	109.86	108	114.31	104.41	111.23	114.01	109.68	114.12	109.37	111.88	124.61	99.155	115.35	105.67	111.5	112.4	112.38	114.69	110.93	103.42	95.814	105.82	112.11	114.33	111.95	102.27	110.17	105.08	114.63	108.77	107.97	115.49	103.21	105.4	119.81	109.01
106.26	105.17	110.49	93.562	108.7	105.6	109.69	105.81	110.93	113.71	104.64	106.76	113.68	108.02	100.5	115.1	109.77	101.63	100.54	100.11	105.14	103.66	101.33	109.62	108.41	105.03	106.65	107.93	108.08	109.01	98.704	113.37	108.81	101.82	103.53	102.05	110.1	109.37	104.81	111.02	107.12	101.22	98.664	102.68	110.59	97.905	111.55	117.84	101.8	106.08
107.57	105.23	106.22	109.11	108.57	109.59	104.73	109.96	113.03	109.65	101.55	108.43	112.44	102.89	107	106.17	113.47	105.6	114.66	106.46	98.134	108.19	112.08	99.46	107.41	100.47	109.15	106.11	107.44	114.74	106.96	114.25	112.59	109.62	111.94	112.1	113.39	107.65	105.21	110.44	108.48	115.69	103.54	110.89	111.15	104.59	117.42	109.47	102.36	103.93
93.137	98.961	100.82	102.4	104.16	89.872	102.55	92.243	94.488	93.853	104	103.18	94.207	94.478	102.41	99.079	97.611	104.39	86.762	90.112	98.217	95.188	93.586	106.86	98.109	94.133	97.79	102.38	100.78	92.767	99.244	95.22	94.188	96.357	94.614	101	99.76	104.17	100.07	86.23	100.87	98.804	101.3	97.584	96.186	98.298	98.607	90.706	96.917	106.72
112.02	113.88	108.81	109.73	105.72	107.06	111.28	101.7	112.39	108.67	111.63	106.02	99.24	105.05	115.38	117.21	110.98	113.91	104.41	103.27	105.83	119.12	117.49	105.45	107.47	114.75	109.85	108.97	103.96	116.87	105.12	110.1	98.161	107.24	111	112.22	110.75	101.19	115.28	104.95	110.55	112.49	103.45	104.52	115.15	112.47	104.05	110.67	102.1	112.7
100.4	103.1	99.009	94.767	99.816	88.145	92.967	94.67	102.32	98.49	89.201	92.854	86.598	96.17	97.585	108.28	97.451	99.827	104.21	97.854	107.77	98.788	109.17	93.771	98.69	92.654	101.54	96.628	91.313	94.486	96.242	97.358	100.65	99.977	93.641	90.34	98.1	93.242	100.57	108.59	108.4	101.51	90.436	103.57	105.08	95.664	97.547	89.24	98.815	99.043
102.11	110.35	114.69	110.98	109.92	100.05	106.17	112.29	105.22	108.51	110.16	100.21	106.53	102.34	97.999	103.92	108.52	105.27	107.57	104.81	99.437	104.01	102.54	107.03	103.89	103.97	112.39	108.98	107.35	107.33	99.876	106.68	97.224	104.79	106.6	98.635	121.57	112.26	106.75	112.15	109.22	106.38	103.31	98.945	114.78	95.703	104.66	98.759	100.13	113.82
104.09	106.19	103.73	116.21	104.14	109.17	98.291	109.55	104.35	117.01	104.13	115.62	98.608	121.32	112.23	120.53	106.22	111.72	108.38	114.69	107.37	102.73	116.34	101.91	104.24	100.22	104.49	108.25	109.57	103.02	118.39	104.33	114.46	99.962	106.43	118.93	103.92	116	102.21	96.213	107.21	102.29	104.51	101.61	108.14	116.03	112.82	108.49	105.64	108.03
100.94	99.178	109.09	103.89	107.63	104.94	100.07	118.91	109.45	107.85	105.08	100.43	103.14	114.27	102.2	105.54	104.95	104.78	107.56	104.59	100.89	107.79	100.49	110.56	110.4	107.96	106.04	110.59	102.87	106.39	101.97	108.69	97.58	101.28	105.58	102.54	112.4	101.41	93.632	103.75	93.144	109.13	105.95	101.89	100.16	103.92	108.37	111.33	111.97	101.66
102.52	102.8	101.9	95.999	112.69	116.44	118.26	115.39	112.61	116.49	107.71	105.21	114.44	110.23	115	111.67	105.96	104.4	115.87	100.43	107.77	106.99	104.64	118.5	107.33	110.04	112.41	108.05	106.8	116.13	114.98	107.32	105.04	108.92	110.41	106.27	110.18	104.39	113.9	104.3	107.42	104.3	104.45	105.88	111.01	105.99	103.9	106.51	107.89	109.93
105.12	103.89	107.28	109.26	107.26	104.91	113.25	110.05	102.26	105.81	109.69	107.97	99.983	104.11	111.1	110.33	105.56	117.69	103.95	113.09	101.97	107.89	105.53	106.59	101.85	110.71	110.87	106.05	107.23	111.86	113.61	108.98	104.88	109.47	105.09	101.87	99.941	110.03	106.41	111.44	110.08	106.25	113.83	102.78	106.63	108.53	107.23	107.65	99.448	102.71
113.99	95.589	113.63	103.06	111.31	110.28	123.2	120.27	115.33	106.52	98.137	104.59	105.59	107.01	107.74	109.31	104.86	113.01	101.71	101.01	97.879	101.19	119.51	102.11	95.746	115.35	104.46	103.76	106.51	116.45	95.064	105.58	118.25	105.91	104.08	108.17	110.08	105.29	108.38	102.69	108.64	111.81	108.32	111.56	110.71	108.65	107.46	110.94	109.49	105.28
107.12	112.02	111.05	109.31	106.28	111.08	106.88	103.52	100.48	107.74	104.63	112.94	115.23	111.31	108.82	110.11	105.5	111.15	112.64	111.76	103.77	115.12	107.55	111.2	109.3	101.35	96.561	113.37	107.54	105.08	109.86	106.57	111.96	101.33	105.61	106.74	112.6	108.84	113.73	108.58	107.56	104.52	111.4	106.08	100.79	113.71	110.69	115.66	107.83	118.49
97.921	95.54	104.23	112.51	101.75	113.6	102.32	104.12	105	102.78	102.56	108.44	107.61	108.61	106.5	103.89	109.16	105.1	109.08	112.99	101.02	112.56	114.5	114.37	109.75	107.51	108.13	114.15	103.97	109.55	116.67	108.89	102.46	97.755	106.26	103.87	101.73	103.01	111.89	108.08	112.52	107.75	105.93	97.621	107.07	113.75	96.066	114.42	104.57	110.51
92.349	103.71	113.83	99.289	92.958	101.45	106.74	91.641	98.415	100.51	89.672	95.451	103.52	97.321	101.61	96.699	94.591	99.892	92.659	102.35	104.28	93.048	95.444	99.183	96.852	99.558	99.875	93.059	93.439	95.611	95.872	102.72	106.17	105.07	96.312	97.68	95.404	98.199	91.097	103.39	86.033	101.66	104.99	92.419	96.071	90.568	93.994	84.139	99.162	107.08
103	103.18	103.42	108.85	110	103.47	108.63	108.99	113.44	104.59	112.12	107.82	101.49	109.51	104.49	118.44	102.42	104.83	113.91	105.16	99.832	107.01	108.72	105.59	103.92	101.08	100.99	108.91	111.16	96.192	104.56	111.81	102.7	108.74	105.92	111.9	104.57	104.3	108.11	107.8	105.6	106.26	105.99	112.86	115.68	95.827	102.55	111.86	107.87	114.25
102.26	98.118	102.57	111.48	109.48	95.623	108.24	101.24	103.82	106.5	113.1	104.26	99.04	103.49	113.44	92.6	107.82	109	99.646	106.59	108.47	104.56	107.79	108.01	108.91	100.38	107.16	106.15	101.67	105.02	108.65	108.96	98.944	102.52	105.57	102.35	104.18	110.76	107.62	106.39	104.94	104.5	97.022	101.46	114.11	101.78	103.04	115.5	104.86	107.96
105.34	106.79	108.67	96.887	102.57	108.35	105.29	100.39	114.16	110.43	103.56	110.28	108.31	101.49	98.965	109.83	111.03	101.7	109.63	102.24	103.37	101.28	100.02	106.66	99.637	104.86	102.27	103.26	100.64	97.521	111.38	107.51	111.34	107.72	105.43	111.11	98.884	102.61	101.2	105.77	110.43	100.22	113.72	110.84	99.965	114.93	111.1	102.87	101.63	103.59
109.48	111.26	103.46	107.98	118.51	114.65	109.07	109.77	93.598	112.42	103.23	113.64	106.29	103.55	106.88	109.62	112.04	112.9	110.29	106.46	108.98	107.65	112.55	107.33	102.81	111.65	111.9	114.57	99.987	108.59	101.14	113.73	101.58	102.39	103.03	108.27	112.78	110.29	102.63	123.06	104.95	109.03	104.81	105.61	98.563	106.01	106.37	108.4	114.7	103.16
112.61	108.23	118.24	109.85	102.59	105.09	109.54	102.79	109.65	109.87	104.93	96.778	113.75	101.46	108.52	107.29	109.89	98.84	107.05	106.83	106.97	107.01	108.62	107.9	110.57	104.36	111.46	99.905	104.15	108.45	107.55	108.99	106.31	105.82	106.79	109.14	100.61	96.85	108.58	105.2	103.69	101.33	106.18	112.74	112.61	111.75	102.84	106.93	111.15	103.65
111.11	110.44	104.53	108.09	105.33	115.98	105.35	116.86	111.96	115.12	105.41	109.52	109.24	110.84	104.52	101.49	109.51	114.87	104.47	101.86	115.69	104.38	113.4	111.77	109.53	104.97	98.297	98.052	108.06	103.65	103.29	109.27	109.58	109.78	102.54	103.26	97.855	113.7	108.24	100.73	109.91	115.41	108.46	113.45	105.05	106.53	107.29	109.49	111	104.24
92.146	104.35	112.01	104.1	91.274	101.61	95.438	97.593	88	95.286	94.954	98.217	98.007	99.372	98.469	102.76	100.88	106.27	102.99	98.079	98.875	93.537	97.672	104.41	102.68	96.983	96.118	102.82	91.247	98.554	96.555	104.74	100.03	105.69	102.22	105.27	106.66	99.554	107.53	103.19	106.96	98.14	88.673	104.87	103.45	98.697	98.821	101.24	113.61	105.35
102.49	99.614	99.959	103.59	109.19	118.21	114.19	112.57	107.36	108.83	104.25	116.53	112.76	96.606	104.71	107.32	103.61	109.51	107.05	104.57	101.75	102.65	102.08	100.4	99.324	105.68	107.64	103.74	109.85	105.66	107.39	97.276	103.29	110.34	108.5	104.87	109.11	110.7	110.23	106.85	114.48	106.01	104.77	107.2	101.27	106.89	100.02	102.03	103.48	108.77
103.2	109.48	113.99	112.76	109.05	99.092	96.905	100.46	107.3	110.65	114.62	113.15	112.88	110.87	112.44	106.38	112.33	102.36	105.85	110.16	112.38	108.86	104.29	108.37	100.54	107	111.16	101.09	102.25	110.67	107.45	104.04	105.02	97.382	102.85	106.07	110.55	113.17	106.86	111.28	109.28	108.23	112.13	108.82	100.65	102.2	110.6	106.27	107.82	112.85
108.53	108.13	106.22	102.93	103.83	105	102.51	105.82	105.75	116.44	108.34	104.39	112.22	97.649	105.6	102.46	105.54	105.59	101.25	102.5	99.805	101.99	99.679	103.29	108.56	100.81	98.198	109.86	106.8	105.14	107.94	114.21	103.04	115.08	104.3	104.39	109.07	106.14	103.93	102.48	106.98	101.29	108.68	107.03	104.12	104.01	107.85	103.83	106.56	107.58
109.64	103.27	108.39	110.31	108.99	110.02	104.17	112.53	106.45	93.739	115.65	112.19	104.5	108.76	102.9	103.69	104.29	110.73	106.03	105.83	117.82	104.6	113.88	112.01	118.95	111.32	109.91	110.66	102.53	104.3	107.59	101.69	107.12	102.93	101.66	100.62	106.99	107.93	105.66	106.52	107.24	100.85	107.25	110.41	96.545	98.715	109.99	103.86	112.25	106.36
95.92	102.53	98.349	93.534	103.32	106.19	104.69	99.597	110.65	105.3	103.36	114.9	110.79	103.61	113.63	103.25	103.08	100.46	98.03	112.87	96.473	103.28	111.81	98.92	100.44	113	102.95	103.63	106.95	103.75	110.77	105.53	99.838	110	101.06	115.21	107.62	101.29	106.58	108.85	111.07	106.08	104.74	109.99	107.42	104.91	107.91	109.13	107.78	105.78
108.99	105.32	103.06	101.39	102.48	107.28	112.02	112.41	105.56	99.833	101.97	106.75	106.39	107.77	106.11	111.06	105.38	105.88	111.51	101.98	116.87	102.72	107.72	103.2	110.6	106.56	110.56	101.79	103.15	105.66	110.65	93.792	105.11	97.599	101.27	99.984	111.95	104.16	102.82	111.49	104.45	112.14	114.68	109.6	105.52	93.804	113.06	100.58	106.17	105.21
97.156	103.31	94.239	94.126	99.379	106.67	95.404	100.89	88.559	93.484	94.028	101.89	101.38	94.024	96.989	97.101	100.33	92.19	97.97	89.683	103.51	102.44	92.638	90.751	98.065	108.42	100.08	102.84	99.694	89.912	104.41	97.239	101.14	94.262	97.723	101.79	100.44	105.15	103.39	98.805	93.436	96.468	95.271	102.51	97.606	101.94	101.01	93.809	89.31	99.726
102.02	106.28	107.1	107.23	103.27	103.32	106.04	112.94	104.87	101.85	106.12	107.43	111.35	103.6	107.54	103.5	110.28	108.77	108.89	107.8	100.9	104.85	91.228	109.36	113.21	110.31	113.9	103.97	107.25	117.58	100.69	107.85	110.14	96.537	106.37	100.12	112.83	110.16	108	113.85	109.18	117.59	102.56	119.63	112.23	104.76	104.89	103.19	105.94	104.26
99.541	107.96	102.77	112.31	104.38	105.88	110.53	110.13	95.707	108.51	107.24	101.19	118.52	105.24	93.178	105.27	104.99	113.2	108.35	104.9	111.84	106.97	110.47	107.61	109.7	105.77	112.5	101.84	102.95	111.34	102.75	109.23	108.82	105.88	110.48	107.31	113.35	102.04	107.33	109.54	114.84	102.42	103.1	105.18	105.58	105.72	106.49	107.23	104.68	106.61
100.63	104.1	109.34	110.22	95.411	104.32	101.25	111.94	94.167	104.68	109.92	100.55	104.73	102.34	103.2	111.43	110.05	100.72	100.99	99.307	104.05	103.4	110.69	103.36	109.32	104.05	105.1	99.478	100.37	110.83	106.73	95.883	102.39	110.57	102.49	106.84	96.979	106.59	103.05	112.2	108.38	102.7	107.24	100.6	104.78	101.03	108.27	105.03	101.53	116.62
110.08	104.65	100.64	102.48	102.19	102.49	100.41	108.54	106.19	101.81	105.02	110.59	107.86	112.14	109.5	112.55	105.06	104.81	109.7	113.46	111.97	99.594	111.97	111.28	104.32	106.56	112.96	104.16	97.076	113.8	98.336	104.57	96.247	103.08	108.25	112.93	102.94	112.59	100.95	110.58	86.631	102.48	97.593	101.79	106.66	112.63	104.73	102.45	108.26	101.59
106.99	108.54	104.86	111.68	116.9	105.69	110.86	114.47	115.21	100.1	106.26	110.19	111.48	101.88	109.29	105	108.71	106.73	102.66	102.03	101.41	106.72	112.48	106.73	116.78	113.68	109.25	106.99	109.38	116.88	110.69	106.03	96.529	105.55	106.56	108.47	110.99	110.09	111.42	109.94	116.9	109.36	111.8	110.8	97.702	98.7	100.34	116.99	116.8	111.09
96.254	102.7	95.922	97.836	90.902	92.723	104.44	95.119	94.744	103.3	92.743	106.48	100.35	102.76	100.94	98.078	103.39	109.86	96.685	100.01	103.43	94.865	100.18	98.515	97.099	94.893	97.945	108.11	97.515	99.873	92.973	99	95.903	107.58	93.007	95.721	95.634	105.66	94.607	98.332	94.455	98.678	96.31	104.78	99.147	97.994	94.721	93.122	94.709	97.548
111.12	109.19	112	108.02	116.44	104.37	113.49	117.61	111.59	101.14	105.3	101.5	106.35	110.06	106.54	111.62	100.19	105.28	106.87	106.79	109.52	102.08	101.51	105.97	111.53	113.19	107.07	106.22	107.14	108.72	110.43	112.75	114.52	107.74	106.2	102.61	104.38	114.69	104.03	112.6	104.81	103.8	114.23	106.91	97.355	108.74	112.82	116.72	102.6	113.87
101.28	107.11	104.76	100.28	101.35	105.26	99.276	98.959	100.03	107.05	103.85	94.177	105.96	92.005	93.923	98.494	106.96	94.745	97.667	98.274	109.55	95.355	91.845	92.735	103.38	98.059	99.453	108.34	96.956	97.041	97.254	103.58	101.85	101.46	97.872	107.03	96.237	99.124	101.66	108.15	98.137	103.77	102.05	102.66	92.381	101.43	106.36	97.886	97.118	104.83
103.16	104.01	105.22	107.83	101.51	110.13	103.68	109.36	109.64	99.685	105.15	100.26	104.19	111.97	99.524	117.31	110.98	111	110.34	102.26	103.95	111.75	115.11	100.59	108.57	99.146	115.72	102.13	110.24	109.59	109.96	105.86	104.99	114.78	103.69	106.53	111.3	106.29	102.78	107.56	118.65	107.19	107.72	98.875	100.71	110.16	103.71	97.578	102.87	107.81
92.546	93.604	97.089	94.025	96.693	104.77	100.58	91.527	97.871	98.057	105.12	95.724	99.968	101.87	102.77	102.19	102.6	98.751	91.64	105.32	101.24	98.081	96.621	105.64	108.32	102.24	96.943	106.28	101.1	105.81	102.96	93.125	103	103.21	102.07	93.533	102	95.217	99.094	99.446	99.174	102.62	103.96	95.523	105.16	104.26	96.141	103.72	105.73	108.47
104.38	116.79	108.62	108.13	103.03	105.45	108.02	111.14	111.9	104.35	107.16	95.004	102.91	113.51	102.27	101.22	113.92	108.14	112.18	108.46	111.82	108.24	98.476	108.86	109.14	103.74	107.61	110.39	111.82	103.4	109.67	105.13	108.86	111.28	114.75	117.73	101.8	103.96	108.44	107.37	104.97	109.09	113.82	103.75	108.4	106.42	103.02	111.57	109.98	99.055
112.31	105.35	108.1	112.66	108.39	111.07	105.21	109.49	108.3	110.1	104.84	106.75	110.08	112.5	110.94	112.93	105.27	102.24	107.87	116.21	103.58	107.16	112.83	106.22	108.21	95.014	108.72	99.83	111.18	109.15	103.86	110.25	116.38	110.46	110.63	105.43	110.08	114.83	105.35	106.47	109.72	104.84	104.87	105.04	96.969	111.85	103.18	111.16	108.99	106.28
108.03	101.17	111.74	110.7	104.84	103.51	103.6	108.18	109.71	102.42	103.64	106.67	97.126	99.793	113.72	113.36	108.31	107.97	103.93	106.75	98.781	103.82	105.34	100.88	104.43	109.44	102.73	106.58	103.28	107.04	105.32	108.64	110.9	108.61	99.012	109.45	108.31	103.51	111.38	109.15	109.78	105.93	101.99	102.4	107.43	107.37	112.67	96.117	100.57	104.79
108.13	108.94	106.04	99.322	106.96	105	110.77	108.6	110.54	106.37	118.73	105.56	111.24	96.434	100.49	107.13	108.22	104.18	109.53	111.89	111.65	104.41	97.961	107.42	102.48	106.27	107.06	107.39	108.31	102.86	112.91	112.48	97.786	114.26	106.07	101.94	94.372	99.846	113.19	104.64	108	108.37	101.12	103.67	116.52	114.97	106.53	108.19	112.47	108.39
113.34	113.05	106.28	108.68	117.35	113.17	108.41	102.3	119.31	114.69	106.15	117.61	109.05	118.31	117.13	115.06	108.11	111.11	118.2	113.04	114.34	118.43	107.28	116.87	106.18	111.67	112.86	108.25	114.09	101.72	120.16	104.85	109.35	99.383	107.76	111.11	112.1	109.47	106.67	115.33	105.73	118.97	112.37	116.07	108.9	111.09	110.53	112.05	104.86	106.23
93.859	95.398	107.71	103.1	100.64	92.757	103.91	96.735	94.635	106.11	94.166	101.92	102.73	92.231	114.71	103.49	91.745	98.309	105.34	107.8	99.845	99.114	97.328	96.883	97.49	98.281	100.69	104.26	99.709	107.9	102.38	98.347	102.3	103.14	94.012	94.103	101.88	96.904	102.47	95.102	101.56	98.958	97.291	95.782	102.52	104.46	103.93	110.73	96.773	104.24
115.05	107.12	105.87	112.43	100.33	106.44	112.2	103.93	102.62	104.59	114.51	106.96	108.71	103.78	99.253	119.74	104.46	116.2	107.07	118.25	118.05	107.01	105.52	94.55	103.59	106.79	104.07	106.41	102.86	112.11	102.37	114.21	105.48	114.06	106.38	100.6	107.68	101.74	106.16	100.46	101.07	101.54	103.11	109.61	104.84	104.8	109.68	110.62	110.43	110.79
104.76	107.8	110.83	104.46	98.061	99.599	108.62	104.8	97.618	112.72	103.45	108.18	108.82	106.72	109.66	98.903	102.48	102.09	103.95	104.8	99.217	114.03	105.42	110.82	99.278	104.41	109.89	105.69	115.85	100.3	103.28	100.5	101.33	105.35	104.62	104.66	115.04	106.29	113.85	108.47	109.46	105.49	100.37	102.8	102.01	103.41	114.17	104.48	107.65	101.83
101.17	96.841	105.48	102.97	108.26	109.36	106.56	107.98	109.2	107.41	115.9	113.57	104.77	102.59	110.52	109.25	109.17	105.93	115.72	107.47	108.88	103.82	102.8	90.067	96.958	112.2	101.72	90.388	109.68	103.3	89.824	104.29	103.84	103.33	106.98	114.03	109.68	109.07	106.17	107.89	107.26	105.5	105.08	111.65	112.74	101.89	108.94	115.03	104.56	116.32
107.77	89.542	106.71	105.37	96.541	94.178	95.251	101.62	93.476	98.465	96.204	92.686	94.54	99.084	100.22	99.97	96.011	102.77	97.759	102.4	86.812	89.491	103.86	106.8	94.428	99.301	96.654	98.855	95.596	95.412	94.158	101.23	98.861	99.324	100.62	110.58	97.526	89.328	99.385	105.68	95.65	102.38	110.65	93.444	94.436	110.46	103.9	103.8	100.42	99.612
107.23	104.55	115.16	106.57	110.97	113.08	111.81	110.48	107.92	106.5	106.05	109.45	111.8	107.16	107.52	105.47	103.23	106.45	100.21	104.3	109.91	110.22	109.37	114.9	107.44	104.21	108.19	115.37	115.23	114.14	121.41	103.8	113.46	116.51	107.73	112.29	116.89	113.3	112.67	114.61	110.05	105.7	111.4	111.8	111.01	104.48	112.28	114.61	110.08	103.66
106.5	117.46	108.95	112.06	93.704	113.71	112.36	106.9	107.4	103.98	97.317	101.61	107.32	97.526	110.13	109.13	109.95	112.95	107.88	93.11	113.29	108	108.19	110.7	99.909	114.3	102.7	99.596	108.57	100.99	104.31	108.29	100.28	105.6	111.34	102.74	102	102.09	104.11	104.33	107.97	92.326	99.994	105.37	97.486	103.01	100.55	103.37	107.01	108.04
97.866	94.267	98.145	90.424	105.72	97.501	102.58	98.037	97.211	96.536	104.01	101.09	98.053	105.71	104.13	97.461	96.699	97.48	109.87	96.245	92.836	99.172	97.835	95.405	100.44	103.02	104.85	104.57	96.705	107.48	100.51	100.56	106.64	95.402	99.831	101.59	95.793	97.915	103.12	102.87	90.258	104.89	105.16	96.435	86.984	98.666	101.77	94.992	86.336	96.521
118.85	104.24	104.53	95.376	101.72	104.48	110.12	103.72	107.79	100.21	107.35	109.15	103.54	103.43	106.51	112.9	103.81	106.07	106.44	104.43	112.41	92.716	99.729	107.61	105.67	101.97	106.84	106.24	105.84	107.52	95.709	110.15	104.82	108.6	112.53	112.49	107.68	117.01	113.59	99.291	107.25	105.97	101.2	108.12	106.85	104.12	108.89	104.07	102.56	101.79
94.882	95.561	90.192	94.101	99.825	96.029	88.019	106.76	101.01	91.703	92.642	96.09	96.652	101.4	92.087	100.02	96.182	105.24	92.391	90.914	103.17	91.602	91.601	100.77	101.48	98.589	104.07	95.485	105.1	92.98	90.859	94.958	91.548	101.83	97.099	92.422	103.77	93.516	106.97	97.054	94.908	100.21	98.541	96.457	99.63	100.58	98.594	93.287	96.11	92.366
107.38	93.797	100.25	106.01	108.05	102.78	107.01	107.29	103.39	110.82	98.99	101.94	112.41	97.531	103.72	100.07	102.48	106.85	103.44	99.109	99.311	106.25	109.8	103.29	95.678	107	103.74	101.55	104.88	101.96	105.71	103.68	111.08	106.97	103.57	107.51	105.93	107.45	107.1	101.32	100.39	102.83	99.942	108.99	103.63	111.67	105.43	112.58	103.22	108.46
110.03	106.51	106.77	100.37	111.38	99.003	109.37	99.241	101.18	106.34	99.09	108.26	103.35	105.77	97.453	102.92	112.89	114.49	103.75	108.32	109.43	111.98	107.04	105.94	110.82	107.41	109.77	97.816	98.521	101.65	97.233	104.78	104.26	107.24	112.17	101.94	105.3	103.89	109.28	103.86	103.87	101.84	108.47	103.57	111.42	108.5	108.43	109.94	94.963	98.529
109.9	96.097	97.694	98.515	108.33	94.635	103.16	99.9	101.29	100.76	102.24	100.14	100.03	91.519	97.928	90.617	101.76	104.33	98.864	96.584	101.49	96.946	96.937	99.457	103.93	107.27	92.212	101.56	95.535	98.984	102.08	98.809	95.915	99.098	106.02	106.18	90.761	93.6	106.66	102.34	99.635	115.58	106.59	99.801	101.58	104.93	97.319	97.606	100.65	97.757
112.3	113.22	104.49	113.04	102.34	105.85	108.35	108.03	104.53	107.87	104.35	109.06	113.63	108.35	108.56	109.46	114.2	107.06	110.99	106.76	103.12	112.44	114.04	107.72	100.16	98.712	107.16	113.73	106.91	102.58	118.08	101.25	111.49	111.14	111.55	111.12	107.92	107.43	107.04	99.272	115.11	107.74	106.68	108.77	112.68	111.55	109.94	111.35	112.82	115.64
113.24	107.3	108.05	105.43	103.54	107.74	104.32	110.23	110.57	107.81	105.69	113.25	115.28	112.28	105.41	118.47	109.22	103.36	115.67	107.57	105.93	112.76	111.89	110.76	101.85	104.58	111.09	108.44	103.74	114.85	106.08	108.72	109.31	108.66	100.95	105.17	113.07	108.26	109.76	115.1	109.38	99.561	108.24	104.64	101.37	109.79	107.82	111.49	108.37	105.91
106.76	112.66	110.48	114.41	104.25	109.53	105.96	107.34	109.22	114.16	109.71	107.61	114.6	118.13	112.87	98.299	106.62	107.14	102.16	106.17	106.77	111.98	104.92	108.82	106.53	111.25	109.34	105.46	105.12	112.08	110.33	106.95	97.579	106.2	110.86	113.02	112.92	97.141	106.17	113.51	103.04	99.272	101.55	106.96	104.83	107.98	104.61	108.01	109.84	112.54
108.99	98.531	108.19	108.4	109.1	110.63	96.968	103.35	110.22	109.81	109.63	107.69	114.97	106.92	106.62	108.56	115.04	101.11	109.3	99.686	103.3	98.581	108.62	107.5	99.631	106.45	108.18	117.69	113.47	105.2	103.98	108.89	100.72	101.35	106.55	97.703	120.19	104.34	103.04	104.4	103.33	100.48	108.27	97.283	100.26	103.6	99.867	108.15	111.19	105.29
101.14	91.776	102.55	97.403	99.377	85.823	98.562	97.604	95.16	106.42	103.19	90.953	93.829	95.959	91.562	104.42	100.58	103.73	98.153	97.426	110.06	101.55	105.05	105.92	96.225	94.17	97.961	97.49	105.43	92.168	97.83	92.021	93.151	107.4	100.85	102.3	109.8	108.59	101.33	102.63	100.38	93.794	99.461	96.958	102.55	97.425	103.81	104.38	102.2	98.543
102.87	98.364	103.84	100.61	96.01	101.26	102.29	93.975	98.521	93.449	107.2	95.984	103.15	103.04	95.722	97.304	91.711	111.15	101.22	107.33	104.71	96.595	97.023	100.87	97.88	100.15	95.369	108.02	94.233	104.01	103.6	103	97.033	100.32	96.243	108.37	87.945	106.28	97.478	114.84	106.92	99.394	99.414	107.73	94.112	106.44	92.97	101.05	92.141	103.85
111.23	107.89	99.183	101.6	99.633	110.63	111.25	109.37	110.1	101.2	105.2	105.8	109.81	97.651	103.77	110.5	115.47	104.95	111.38	108.81	104.62	101.77	99.445	110.34	114.59	106.08	106.27	106.62	109.49	107.99	114.36	105.25	107.1	103.68	111.22	111.68	108.97	108.09	103.59	102.4	114.21	105.97	103.23	113.49	105.32	110.9	109.94	100.27	108.37	107.99
104.88	107.54	105.3	109.35	105.65	106.76	110.43	109.52	109.1	107.8	114.54	112.33	106.06	110.15	110.99	100.64	106.15	105.21	104.11	105.67	101.72	115.7	100.47	97.888	114.92	107.65	99.889	104.59	101.58	108.88	102.49	111.85	109.07	109.6	115.37	107.55	103.19	96.902	104.74	113.99	108.66	113.46	100.11	108.94	101.95	104.69	110.51	106.45	103.3	114.65
92.139	96.997	104.58	102.68	100.99	105.35	104.03	98.363	99.885	91.377	102.99	100.66	101.46	105.39	100.01	99.051	97.215	103.45	95.311	99.667	109.12	101.93	101.03	98.987	105.34	105.22	105.76	101.89	98.096	105.78	103.1	103.93	101.24	101.86	106.97	103.73	103.79	102.77	99.866	104.02	99.401	101.22	102.62	106.11	103.07	101.05	101.06	97.12	100.92	92.288
111.7	107.45	113.62	108.95	107.42	105.65	108.23	108.49	108.49	99.49	110.94	100.61	109.17	105.76	105.52	111.07	109.52	108.15	114.47	103.15	104.68	103.03	102.05	112.33	118.07	107.06	107.25	103.97	111.97	114.45	110.98	113.12	108.35	102.41	107.81	108.94	106.15	118.98	109.88	108.45	104.3	103.3	104.95	117.82	103.79	109.39	112.85	100.45	112.26	105.58
113.88	104.24	104.01	106.35	108.95	105.45	114.26	107.28	100.92	108.14	105.89	113.18	109.06	98.311	111.32	108.15	105.05	101.38	111.97	112.04	107.18	116.3	99.432	102.61	112.22	104.38	108.72	111.6	107.84	110.29	114.02	105.97	100.31	103.31	111.54	102.97	95.356	107.81	96.173	115.71	109.34	104.05	109.07	108.12	96.289	111.74	103.69	115.81	108.63	99.674
103.06	100.86	92.505	108.44	99.949	99.485	94.047	105.84	94.73	107.39	104.33	102.11	109.6	104.15	101.38	94.354	95.579	94.325	109.72	101.4	108.75	88.132	103.06	104.85	101.21	107.23	103.79	97.999	100.74	105.03	102.98	106	97.085	109.49	94.861	92.471	102.5	98.839	94.166	97.179	93.669	98.437	103.35	100.78	100.34	108.13	101.81	84.549	96.481	101.69
96.835	99.165	100.59	110.92	102.42	102.51	96.258	105.55	105.85	92.707	100.87	99.527	104.99	104.18	103.83	103.08	96.038	106.31	92.176	113.88	95.912	97.983	99.474	102.17	104.97	101.65	104.65	94.11	108.47	105.2	93.927	100.96	105.24	100.5	100.5	100.26	104.92	94.45	102.43	104.08	94.437	98.816	107.82	102.22	104.72	104.23	92.031	99.947	109.81	94.413
105.76	108.01	114.6	97.832	101.47	103.53	108.56	103.59	107.74	102.24	111.8	105.99	104.37	98.081	101.02	120.89	100.06	103.5	106.91	96.345	109.16	104.07	98.27	99.612	101.48	99.494	94.309	105.9	98.365	108.05	107.63	103.64	95.978	108.93	102.34	102.95	108.17	112.42	107.56	98.99	101.05	107.07	104.08	115.76	93.275	102.32	102.89	101.73	109.14	116.55
116.14	109.12	108.79	105.28	97.236	114.16	113.36	102	102.15	110.91	117.44	116.49	111.61	106.1	108.29	109.27	108.56	107.8	108.36	106.18	112.91	113.42	104.6	115.26	109.26	111.33	112.38	95.748	103.08	107.92	107.8	116.75	110.88	104.97	116.85	108.38	104.61	109.91	108.35	105.33	110.49	107.42	116.46	105.99	111.11	108.77	109.68	104.44	103.17	111.45
116.44	97.293	101.6	105.74	108.82	104.79	103.79	111.92	106.84	109.49	108.22	112.8	103.82	105.15	100.97	102.73	108.66	117.4	113.07	101.08	104.01	113.7	117.13	106.81	109.71	107.57	108.16	111.59	112.14	109.58	106.42	108.82	108.92	111.26	103.63	111.83	102.23	109.89	108.13	108.77	112.9	107.35	105.61	99.212	105.59	107.06	103.12	100.49	105.97	115.16
96.475	92.42	109.06	100.09	104.84	95.592	96.901	93.885	92.084	93.385	100.24	107.56	93.608	96.748	94.088	85.007	104.99	96.472	95.347	92.919	91.736	101.39	99.966	88.807	102.64	95.017	98.482	102.4	105.45	94.673	88.743	95.755	100.71	96.637	93.88	103.02	96.88	99.027	102.65	90.145	101.27	92.3	93.801	94.385	92.457	98.288	96.082	96.086	93.105	92.508
106.5	109.76	102.16	111.63	110.48	105.39	107.35	108.52	100.33	101.76	99.736	99.526	110.42	109.44	105.13	108.05	110.6	118.01	106.14	106.83	110.62	111.93	107.19	107.34	111.11	111.02	103.5	113.25	114.18	121.31	98.341	102.9	105.2	109	116.04	106.57	108.77	112.32	114.23	113.87	113.95	106.1	110.29	106.92	115.66	106.52	102.85	113.45	117.13	115.1
100.86	107.49	105.23	107.43	108.85	98.458	107.47	100.02	106.78	106.14	111	104.83	104.83	97.257	105.04	94.696	97.442	106.88	93.091	95.62	105.04	106.03	96.485	105.5	102.26	101.03	97.348	101.35	111.66	110.33	99.349	101.85	102.66	102.05	103.26	99.95	102.58	107.26	99.823	106.21	103.13	110.37	105	101.18	104.95	101.03	105.48	112.68	107.81	113.75
110.35	102.65	94.676	94.411	95.495	96.411	100.31	105.52	100.63	91.668	108.93	109.63	106.92	106.23	102.23	99.62	98.733	103.36	97.532	98.076	104.72	106.84	100.67	107.65	100.91	112.12	99.751	99.18	107.32	108.35	104.88	107.25	97.876	106.47	98.213	106.21	96.6	103.21	110.34	101.97	104.33	99.197	100.76	102.45	113.91	100.8	101	115.36	107.34	103.04
96.156	93.469	89.788	102.09	95.826	99.917	102.76	92.976	102.23	105.4	94.43	95.906	95.558	100.44	99.996	96.829	95.91	101.83	106.76	107.84	101.85	91.166	105.64	95.969	93.973	91.494	102.73	100.87	111.32	102.67	97.064	96.696	92.819	97.505	96.227	99.493	96.417	90.264	96.998	93.063	100.08	104.88	99.935	98.926	93.494	89.286	96.768	101.93	104.6	101.58
98.753	106.53	96.748	94.61	109.07	113.4	98.256	101.82	100.54	106.77	94.424	97.995	94.43	94.645	100.61	99.981	106.41	101.09	98.876	104.05	96.169	92.563	101.36	93.262	111.01	100.42	96.278	101.82	101.13	90.726	105.7	104.51	101.58	98.511	84.7	98.448	97.667	100.63	110.35	97.19	106.15	101.9	95.192	89.189	103.34	98.755	94.309	92.704	113.96	102.83
102.8	94.08	92.049	99.701	99.914	99.543	99.425	109.52	101.82	105.34	109.54	96.02	104.21	97.716	107.95	101.14	97.816	110.31	106	100.77	101.59	95.9	88.814	100.75	91.834	93.103	98.49	86.526	99.509	94.66	99.081	116.05	108.98	104.71	92.399	108.98	105.16	102.52	99.309	95.328	95.875	95.711	103	105.03	97.572	92.428	102.45	102.86	103.18	91.896
108.99	112.93	108.03	113.09	106.04	100.87	106.27	112.19	103.71	109.89	108.59	99.165	110.68	107.02	110.75	103.7	109.82	115.26	111.95	105.13	105.2	109.42	109.53	103.11	108.7	109.26	110.29	106.01	105.57	105.76	102.82	106.81	101.13	111.71	103.77	106.75	101.38	109.22	108.61	122.14	114.09	102.89	114.34	121.05	112.08	117.56	112.67	107.81	109.63	114.69
108.27	104.29	102.13	105.75	103.41	100.02	93.021	100.36	100.84	103.74	97.407	95.948	101.15	94.107	97.832	98.878	102.38	101.29	107.8	100.61	109.58	102.15	104.94	112.45	111.87	104.53	97.81	101.04	98.806	110.95	101.56	104.98	104.29	100.78	104.17	98.686	104.28	101.21	94.391	102.5	111.13	107.84	107.28	105.3	101.21	107.21	103.28	98.654	106.13	100.13
106.13	102.24	103.53	111.11	98.822	103.99	100.06	110.42	110.77	113.33	102.18	104.79	103.33	94.232	105.64	101.39	107.11	101.91	101.12	103.61	103.49	110.03	112.88	107.57	107.85	110.59	108.57	102.4	102.76	105.55	104.8	107.99	110.3	102.8	110.72	103.09	101.76	105.22	100.87	104.73	97.28	100.36	105.35	105	105.54	98.168	109.45	107.87	112.57	107.56
103.29	105.83	113.57	111.1	105.14	111.77	108.16	106.36	105.68	108	112.98	112.3	117.85	108.69	115.78	114.49	118.89	105.61	106.15	115.08	102.28	108.84	103.08	113.04	110.27	114.21	118.39	107.03	109.9	115.23	115.37	121.96	109.92	115.78	103.35	106.52	113.95	119.12	110.11	104.64	111.99	100.49	106.1	106.32	113.67	109.58	115.83	114.96	109.86	106.93
112.81	115.93	104.87	107.07	103.44	107.23	102.48	103.82	108.73	113.04	107.18	106.69	105.25	109.01	103.24	112.76	105.1	104.71	110.82	109.3	115.58	109.98	103.39	101.28	110.88	103.89	103.14	101.62	110.09	111.16	114.26	112.13	104.83	107.32	104.84	98.452	102.15	101.55	103.48	111.33	118.4	116.15	103.85	108.82	106.69	110.87	97.954	114.7	115.52	105.11
105.94	99.896	108.89	110.1	98.684	106.48	106.38	94.731	104.13	102.24	107.4	102.79	105.74	108.35	104.27	107.16	106.04	106.85	104.02	100.58	107.79	105.04	106.68	111.03	103.95	101.08	101.84	103.92	106.11	113.12	114.08	107	103.26	106.28	101.17	101.4	105.24	107.97	113.85	100.07	103.43	108.88	113.37	106.64	103.23	107.37	104.42	114.14	108.22	107.82
102.3	101.13	100.27	93.858	121.03	106.63	104.49	108.12	111.91	107.65	102.83	105.96	103.2	112.79	102.33	101.12	109.03	107.76	100.09	108.8	106.44	101.58	103.62	97.949	110.16	115.55	103.83	105.92	107.3	104	107.87	107.15	102.9	104.2	108.13	108.92	106.53	106.98	105.43	106.77	107.75	108.57	98.115	104.18	106.37	98.991	102.66	114.66	100.5	103.76
106.09	104.49	104.72	108.75	108.98	113.49	109.74	115.87	108.09	99.645	103.94	109.47	96.863	110.8	102.74	102.11	109.27	105.38	107.72	106.98	101.68	105.51	113.1	103.46	108.24	106.99	116.31	103.92	96.821	107.49	99.07	96.911	104.6	106.04	105.17	103.7	102.96	107.09	107.88	101.89	99.971	110.03	98.824	109.04	105.44	97.457	99.862	102.39	107.26	103.11
107.76	109.62	97.733	98.796	114.37	113.03	104.21	101.4	106.15	107.39	111.05	110.26	100.35	97.467	103.45	110.78	114.29	99.915	104.48	112.5	114.78	90.76	101.18	107.8	108.38	99.545	105.13	115.81	102.56	100.88	105.81	102.65	101.56	112.82	104.25	104.9	97.753	106.89	104.02	106.36	102.28	100.57	105.6	107.26	107.77	112.15	105.17	99.069	114.94	101.92
105.05	101.81	105.04	111.84	107.33	109.42	111.53	106.03	113.21	114.01	104.64	104.06	114.33	113.25	99.511	121.25	109.58	109.19	108.73	112.67	103.73	103.51	105.04	101.25	108.52	109.42	100.67	111.69	110.38	105.56	104.63	107.98	112.61	107.57	105.79	99.035	105.46	108.83	99.704	106.41	108.24	105.73	105.34	110.35	111.41	112.76	112.48	103.17	104.51	110.42
98.558	92.295	106.26	97.129	102.1	104.2	100.53	93.694	100.16	105.5	96.285	104.79	105.69	94.265	100.49	102.21	92.583	101.3	102	102.68	103.52	95.359	99.596	96.861	97.665	97.603	99.539	92.926	92.106	99.735	100.93	102.34	106.54	99.575	96.578	98.613	99.553	90.434	100.11	89.277	99.705	92.127	100.9	102.66	92.508	96.135	97.597	99.079	99.613	91.922
100.44	104.92	100.24	108.6	108.09	105.64	107.09	95.518	103.18	107.29	107.79	109.64	103.5	106.38	103.54	117.53	108.27	102.06	103.21	103.29	110.18	101.58	110.49	106.18	115.08	117.86	105.14	102.74	110.41	101.95	101.6	108.98	114.01	112.46	107.94	106.91	102.55	102.02	105.43	103.88	106.41	104.86	113.92	104.48	111.8	99.767	106.85	103.31	111.11	107.38
99.833	99.576	97.344	99.545	106.06	96.362	98.215	94.002	100.41	96.659	97.338	103.24	98.132	103.68	101.57	103.19	101.72	92.086	84.296	100.59	90.365	89.728	97.96	100.76	98.151	93.83	95.748	100.94	95.186	84.975	93.531	94.774	108.84	99.422	93.991	100.67	104.23	106.81	91.121	96.055	97.724	99.828	98.624	95.022	90.236	94.467	113.3	98.495	103.1	96.081
108.71	106.1	104.4	114.7	113.53	105.59	106.87	105.38	103.6	105.36	108.09	102.24	104.2	103.01	112.03	107.84	100.81	95.158	101.89	97.372	99.304	98.935	104.02	111.29	103.17	106.88	102.25	105.37	103.5	107.92	108.03	102.03	104	100.29	108.98	106.92	109.58	113.49	105.65	95.206	107.64	99.356	98.062	105.18	111.07	101.76	101	93.9	104.08	101.95
101.51	104.65	102.68	95.188	97.743	108.63	106.36	104.1	111.04	103.84	106.71	105.44	108.38	108.22	106.58	109.31	107.02	111.98	115.66	104.88	98.87	102.64	111.63	101.3	94.829	98.757	108.5	108.4	108.07	104.85	107.64	108.33	101.33	100.76	111.26	111.29	109.53	99.187	111.76	98.998	96.944	113.32	105.31	99.876	102.72	113.06	104.36	109.58	102.65	107.54
104.38	105.1	102.6	110.3	98.605	106.26	101.44	98.902	103.09	100.82	101.75	101.68	106.88	98.896	97.001	95.407	97.243	101.74	100.1	94.386	111.45	98.386	103.25	95.377	93.686	102.46	100.56	105.29	97.411	107.2	98.686	98.924	99.673	103.55	100.9	102.87	106.22	99.242	98.525	98.262	99.955	106.09	104.9	102.47	92.939	92.565	101.41	97.611	103.15	101.21
92.562	112.75	102.6	105.39	103.73	105.6	101.64	102.06	110.8	105.12	107.69	108.31	107.42	104.54	105.83	114.13	105.68	109.85	108.12	111.51	116.14	103.81	103.01	106.55	111.44	103.95	99.042	104.71	102.01	99.587	99.902	101.35	102.63	101.83	108.87	108.2	105.93	103.82	96.987	108.96	107.82	117.02	109.03	106.59	104.76	100.94	105.45	101.86	105.85	109.34
100.24	99.428	94.665	98.241	103.32	103.55	103.56	111.89	94.17	106.78	103.59	96.969	94.115	108.35	105.7	99.016	99.283	96.526	99.007	94.909	97.762	91.009	91.254	108.08	103.38	102.26	94.546	93.42	94.763	96.646	99.826	93.721	99.83	103.86	103.27	95.946	101.61	103.67	94.698	100.78	102.41	97.029	105.24	101.22	106.04	102.52	94.434	103.53	96.856	103.49
106.63	107.28	98.518	109.24	100.89	106.02	107.98	108.75	101.99	108.33	101.94	115.01	107.99	102.4	111.29	117.55	111.99	106.19	106.48	100.52	113.28	110.33	95.348	117.05	110.51	108.55	101.84	109.2	109.34	104.35	107.6	108.74	105.42	112.72	114.01	101.89	115.96	118.9	102.11	107.16	100.28	108.47	112.83	106.15	99.415	106.18	101.89	102.58	94.931	107.91
95.017	102.94	99.473	105.1	96.974	99.13	100.14	102.52	97.271	105.33	90.239	96.139	101.12	97.474	104.81	100.38	96.87	103.09	100.16	108.4	95.462	106.89	96.977	96.018	98.268	94.87	112.03	103.28	104.96	107.76	98.79	105.53	95.094	102.86	96.18	95.839	96.433	100.7	105.83	95.549	97.32	104.51	90.424	99.255	94.297	99.74	97.134	101.47	109.04	96.84
110.28	109.19	114.14	110.07	117.84	102.08	105.98	99.503	108.72	106.8	107.4	110.02	114.76	113.93	110.65	116.18	108.86	117.83	109.08	110.12	109.32	109.42	113.34	112.83	109.13	112.79	108.56	108.11	108.39	110.07	110.92	104	115.51	109.53	111.27	109	115.05	113.69	119	116.16	107.04	108.99	113.76	108.07	115.44	110.8	101.51	106.72	113.01	108.77
107.32	104.7	108.2	102.53	109.65	106.94	117	101.81	108.19	101.74	110.66	98.286	104.56	108.41	105.7	101.02	106.97	114.66	107.31	100.93	110.81	105.14	107.35	111.98	101.18	109.6	103.01	105.23	103.72	108.43	109.04	106.52	106.59	117.51	111.03	103.73	104.1	107.16	106.41	105.87	100.17	108.21	98.618	108.67	109.47	110.75	99.033	98.472	101.79	96.507
94.829	101.4	109.3	94.005	103.58	104.02	99.515	101.69	98.595	98.666	93.521	103.88	104.98	106.84	106.86	89.923	93.112	95.268	101.17	97.46	105.77	100.53	104.58	104.1	101.24	102.56	104.81	102.48	99.051	100.25	97.991	98.742	98.28	97.143	101.02	102.23	101.27	107.11	95.448	99.341	106.33	93.702	104.65	100.81	104.11	100.68	104	99.764	102.58	102.7
112.11	108.47	109.22	115.81	111.79	105.74	106.95	106.83	104.88	113.31	101.42	109.57	105.56	107.64	114.44	117.02	111.38	107.35	107.65	103.39	103.62	101.65	112.94	96.894	105.58	107.85	109.54	109.06	103.88	112.75	112.64	111.58	109.75	112.74	114.22	108.72	105.28	104.45	117.88	109.23	103.68	108.13	113.74	106.27	106.54	105.37	110.14	110.74	108.98	111.74
108.48	104.12	110.06	103.97	107.05	111.31	111.95	115.05	110.52	105.68	102.78	108.16	101.81	112	111.19	110.47	110.05	107.75	101.68	113.85	115.71	102.15	101.89	106.52	99.636	102.63	109.45	106.59	111.16	101.83	109.94	108.04	107.59	105.88	103.24	99.988	107.51	102.51	116.21	102.85	106.2	103.78	110.41	100.29	102.06	109.72	111.83	111.4	111.71	109.54
106.26	106.69	110.99	113.33	113.04	97.278	107.49	108.28	104.95	96.839	110.81	109.4	108.96	107.08	107.9	107.35	106.24	106.07	106.8	101.22	100.06	104.46	108.25	104.89	104.53	104.54	102.52	101.85	103.6	109.7	102.54	113.06	101.17	116.4	104.87	97.406	112.33	110.52	108.19	105.92	100.97	116.02	105.61	109.68	101.45	106.61	116.56	96.973	104.95	98.643
99.178	107.93	109.17	105.41	102.03	106.57	107.82	113.27	108.32	106.71	116.03	109.36	107.32	108.24	110.09	110.73	110.52	104.83	111.86	108.14	113.46	115.85	101.47	118.93	118.72	117.47	118.78	116.14	109.38	121.8	112.24	106.73	111.17	115.72	106.2	103.77	117.42	124.17	109.86	107.88	107.34	101.02	108.59	109.19	113.11	109.9	108.91	107.05	109.59	106.25
98.428	102.44	93.924	96.42	100.45	102.2	99.657	102.36	103.8	102.76	108.27	104.06	114.05	102.53	104.56	113.74	104.34	103.82	108.1	111.27	107.25	100.14	110.72	102.89	105.86	108.7	101.74	106.19	104.91	100.03	103.26	105.56	101.99	105.59	102.47	104.61	100.44	101.44	104.21	105.38	103.76	106.45	103.4	102.98	107.68	108.24	108.37	107.6	107.16	105.78
97.542	105.65	107.14	94.071	104.58	113.43	105.88	96.195	107.87	111.73	106.07	103.88	104.11	104.71	105.77	95.166	114.22	113.85	110.59	105.69	107.95	113.64	90.528	106.46	109.25	102.21	107.91	108.67	94.64	97.84	109.3	102.38	116.62	102.33	108.29	99.457	111.72	109.57	99.275	106.45	113.12	109.71	111.29	106.96	110.65	106.89	106.41	111.47	107.16	101.82
100.35	103.14	93.3	102.58	104.2	92.503	101.19	98.319	100.87	95.333	101.58	95.048	100.21	94.832	93.879	93.964	104.99	89.33	107.82	102.09	98.038	94.096	95.765	100.79	107.44	92.37	101.98	103.21	104.97	105.66	100.54	103.81	96.613	103.96	92.653	98.604	103.11	103.54	102.05	103.53	101.69	102.23	102.17	88.196	93.08	100.92	98.951	97.685	102.31	105.59
95.339	108.22	94.143	98.773	96.126	108.23	107.2	99.313	92.992	104.89	96.464	96.236	107.22	107.37	98.605	97.857	105.86	93.824	107.82	98.205	106.43	109.99	98.931	95.286	107.8	96.841	89.401	102.29	95.769	108.98	97.531	97.481	94.705	109.51	105.25	98.748	104.91	90.692	101.48	102.54	96.217	97.455	97.824	102.05	100.38	95.839	104.85	104.18	106.68	101.08
109.07	107.69	105.8	99.838	110.12	102.45	104.09	114.34	108.09	104.38	102.13	103.32	113.69	105.14	99.314	111.97	104.95	113.8	105.03	100.87	108.79	99.578	106.33	111.63	107.34	105.35	111	103.29	118.09	107.28	115.08	104.82	109	111.58	105.3	105.83	105.51	112.87	106.33	99.456	106.17	100.65	105.55	104.47	109.06	108.1	101.02	100.15	102.15	107.92
105.61	99.954	109.55	100.72	101.33	112.94	100.55	108.87	103.74	102.4	102.93	108.27	101.46	103.23	101.99	105.12	104.68	113.36	105.47	110.16	97.671	108.71	99.072	108.31	111.65	103.77	110	105.66	103.53	111.26	106.32	102.88	101.97	111.42	107.19	101.02	103.83	102.95	99.738	107.34	107.57	103.05	107.52	110.79	106.46	99.507	102.39	103.31	108	107.13
101.48	108.86	107.74	108.94	102.19	111.31	96.194	113.98	110.47	110.17	113.74	104.36	105.12	97.963	100.53	110.04	110.02	96.846	109.34	112.16	112.4	104.81	107.93	109.56	101.06	111.93	107.29	106.55	104.67	103.55	114.6	102.35	112.85	101.6	106.63	108.05	104.58	106.19	95.79	104.16	107.88	101.96	111.79	105.47	107.19	102.18	101.13	99.802	121.11	113.46
108.77	112	110.19	115.53	101.2	106.69	110.04	112.87	126.42	110.83	104.1	111.55	114.14	111.68	111.61	110.47	111.02	107.67	99.787	113.6	115.15	112	111.34	103.9	104.57	113.21	115.64	121.11	112.02	115.35	106.41	117.11	101.32	105.61	101.94	109.28	109.77	114.59	99.973	107.44	111.16	102.16	111.55	114.48	112.18	106.12	112.85	110.77	112.71	116.76
105.67	114.8	107.59	100.31	106.22	106.04	104.08	102.92	101.24	95.417	106.96	109.72	107.96	111.77	103.34	105.58	108.47	104.98	114.8	106.51	110.6	106.46	98.288	102.76	99.623	109.61	111.16	112.21	106.85	111.69	100.15	105.84	107.05	104.9	113.19	105.7	107.25	107.65	109.7	106.58	105.84	107.16	101.51	104.83	104.04	105.39	112.32	108.43	105	99.928
99.792	104.53	117.69	107.93	117.6	103.71	110.99	108.18	106.11	106.87	109.82	105.85	109.86	101.49	110.55	114.25	102.45	108	111.96	111.95	110.08	111.22	99.346	106.31	104.79	100.99	113.81	106.11	113.24	109.1	115.81	108.55	111.68	107.72	104.78	106.55	109.31	108.96	105.85	108.02	102.74	107.35	102.96	101.48	109.79	116.48	95.673	114.42	101.01	109.67
97.274	102.31	101.14	103.62	98.388	99.182	96.63	108.35	89.088	88.963	88.32	93.778	95.381	100.82	105.25	99.903	94.068	100.79	102.23	99.913	94.383	100.14	95.563	98.878	96.065	98.723	94.138	101.07	104.15	95.256	95.18	99.508	99.941	101.61	95.664	93.762	102.1	101.61	99.295	101.11	87.939	99.612	102.44	103.47	96.94	96.831	102.51	95.988	104.36	96.914
116.1	109.01	108.17	110.23	109.72	110.12	105.04	105.19	115.2	104.78	111.01	106.7	112.24	98.043	109.7	103.58	108.16	115.25	112.77	109.32	107.34	113.03	100.9	98.701	109.51	105.8	107.09	111.86	106.82	107.81	104.8	107.78	109	112.86	113.31	106.79	108.67	106.47	107.91	110.03	110.55	107.09	109.89	114.22	108.93	106.42	112.97	108.22	107.62	113.65
105.74	95.419	98.207	94.409	105.42	106.84	97.352	98.215	105.19	104.98	103.2	95.529	97.401	102.43	100.12	97.71	91.241	102.14	96.391	90.889	90.33	97.611	102.11	93.138	98.525	96.263	97.317	100.74	101.16	102.36	98.807	106.83	93.89	96.29	102.69	99.427	103.32	99.246	101.42	98.499	87.23	102.38	99.934	98.793	99.548	99.773	98.394	99.15	100.12	103.05
110.15	116.31	109.72	106.72	114.81	111.92	104.34	111.94	115.54	110.48	105.47	108.41	103.75	111.16	113.4	113.36	109.4	113.45	103.58	107.62	111.09	112.03	109.54	111.67	108.69	107.85	107.16	118.31	110.21	101.07	110.19	115.8	109.27	109.62	113.05	106.25	113.5	114.44	105.37	101.22	112.38	110.62	106.41	113.76	106	114.86	105.59	114.93	103.75	100.97
112.89	111.84	104.01	99.683	106.71	101.53	113.09	106.47	109.45	103.97	111.83	102.5	101.99	103.54	97.954	101.78	116.31	106.6	99.186	106.44	101.98	107.34	106.68	113.23	101.32	109.55	104.65	102.01	104.34	109.73	102.24	103.26	100.22	101.12	104.77	104.22	103.83	106.23	107.32	98.695	94.929	110.49	106.69	100.76	100	108.89	109.79	114.43	108.89	102.12
115.14	114.78	102.48	103.8	114.64	113.79	107.14	105.4	114.26	110.35	111.81	106.69	109.1	102.59	114.96	109.26	110.77	92.787	105.26	117.56	110.48	107.98	112.06	115.5	104.72	109.07	111.43	104.48	105.83	95.926	115.34	112.95	112.62	115.18	105.6	106.57	108.03	110.04	103.17	96.18	104.18	102.46	106.8	97.365	114.78	109.6	108.99	107.75	111.85	103.73
100.55	101.53	100.05	92.142	102.25	103.2	104.14	99.853	87.813	100.46	102.23	98.592	99.955	98.696	103.63	92.291	103.68	98.852	99.85	113.84	103.58	110.82	105.49	97.185	94.575	96.454	107.6	103.33	102.97	93.909	97.471	100.04	100.38	95.536	96.539	100.41	102.26	95.24	103.61	90.923	97.2	96.859	98.014	97.659	100.07	101.42	94.92	107.35	95.361	93.108
104.47	102.99	106.45	107.83	98.46	103.11	104.92	106.2	113.11	101.24	107.95	99.289	113.08	103.31	108.77	116.02	110.08	114	112.22	99.529	106.2	107.04	104.44	112.25	106.56	105.38	110.48	110.49	106.08	113.88	106.1	100.42	107.93	108.37	102.71	104.21	113.79	115.34	110.29	113.5	102.12	113.52	109.59	114.13	104.29	117.81	102.01	103.56	103.01	114.96
110.59	107.01	109.5	113.89	106.57	110.81	104.25	103.84	113.04	114.76	117.7	107	107.51	108.02	104.28	121.45	119.39	111.2	106.12	114.05	110.83	104.06	113.6	111.27	111.4	115.12	104.15	104.08	106.67	104.63	110.61	102.64	107.55	104.77	111.89	102.4	107.01	106.02	108.47	108.71	106.33	109.5	101.18	119.6	114.18	110.85	105.24	100.34	109.15	113.69
104.24	106.73	110.42	101.04	109.78	105.04	104.16	110.21	103.04	106.22	106.93	105.83	105.73	105.39	103.54	103.06	106.54	112.25	105.69	102.04	107.5	99.37	107.01	104.79	102.84	106.39	105.47	99.485	108.28	102.58	100.5	103.57	110.42	104.55	107.68	99.176	105.91	104.27	108.45	109.64	112.9	99.529	112.88	106.71	110.41	106.46	107.44	99.702	104.92	113.05
101.51	102.9	103.64	100.75	104.07	102.38	105.69	98.001	92.585	102.19	102.01	92.928	99.62	101.52	98.114	101.15	96.76	103.4	99.11	93.415	105.39	102.24	105.36	93.586	101.13	102.2	102.04	104.51	96.575	98.789	104.38	103.1	104.03	104.71	100.99	104.67	103.06	95.263	99.711	105.9	106.65	102.86	103.58	98.757	102.52	102.79	106.67	100.51	103.38	97.493
108.34	101.25	103.4	120.27	112.48	113.82	103.63	110.08	97.745	102.82	98.123	122.28	108.22	114.54	108.73	116.02	112.67	106.6	111.62	99.547	107.54	107.31	106.15	111.8	109.52	105.38	99.386	106.02	104.36	112.64	117.67	112.02	102.47	108.34	108.38	106.05	104.63	104.89	107.87	112.23	101.21	104.5	114.01	112.83	112.5	108.27	108.38	105.45	105.31	110.9
107.53	98.219	100.02	109.96	117.88	103.57	120.33	104.55	103.15	105.99	107.09	107.81	102.62	105.34	104.11	116.87	108.19	102.16	117.27	107.64	106.68	104.14	109.11	101.06	100.4	110.47	103.69	117.8	104.04	105.47	112.14	107.21	105.17	102.15	102.14	111.58	102.1	94.46	108.44	107.1	104.7	108.28	106.69	101.45	98.857	99.423	105.88	92.198	101.03	107.74
103.58	105.27	106.48	109.04	108.84	101.38	110.28	119.51	107.67	111.51	107.8	105.76	102.85	104.06	108.75	108.34	109.57	105.25	104.33	112.01	111.32	117.08	101.83	110.05	103.79	117.78	101.57	109.41	103.39	107.14	101.83	107.65	104.54	110.21	102.81	103.2	110.04	116.57	98.583	115.89	102.54	113.41	108.88	114.27	109.14	101.6	106.09	104.14	104.99	116.16
108.99	102.15	117.46	101.53	102.74	106.78	118.37	100.39	101.54	111.48	103.64	104.72	102.28	107.1	100.62	106.04	101.91	97.097	109.37	105.02	101.48	112.51	101.75	106.9	114.09	107.07	97.702	104.69	107.91	105.94	107.58	113.05	116.32	100.86	112.13	104.99	110.62	102.37	106.48	105.16	100.9	97.987	100.34	116.48	106.78	103.05	109.49	106.39	111.81	107.38
101.65	117.97	100.85	104.5	105.25	102.25	99.456	107.25	103.4	107.22	104.15	106.4	104.65	113.62	105	99.404	99.253	105.55	98.442	105.01	103.76	100.62	95.858	103.88	93.591	97.757	100.71	102.37	94.739	96.921	99.058	93.681	96.511	103.72	93.867	98.531	102.58	96.26	101.66	99.677	102.41	91.972	98.286	101.26	102.8	100.53	107.92	105.79	96.065	104.19
96.084	97.878	96.927	96.937	104.19	96.031	97.694	96.554	99.17	103.79	91.567	108.6	90.487	92.131	103.64	95.143	102.27	96.565	110.85	103.03	96.938	95.606	103.77	109.17	102.86	90.753	88.262	103.45	93.484	96.169	96.872	90.6	102.59	100.99	103	97.538	86.398	98.429	98.577	96.466	96.592	88.462	97.434	99.617	98.666	94.861	92.471	98.455	97.296	92.931
107.39	117.09	102.44	111.93	108.18	111.11	105.3	107.92	97.014	106.42	106.46	100.87	106.07	110.72	97.429	107.37	99.97	112.42	113.1	103.25	103.69	104.42	106.01	107.61	98.814	102.79	111.55	106.65	111.09	108.68	112.23	102.83	106.66	108.59	96.465	104.08	110.84	110.54	97.211	111.83	103.27	110.34	101.88	109.91	108.62	107.22	111.78	94.93	104.21	110.08
94.591	101.55	105.55	104.68	95.518	97.607	99.319	104.98	99.224	105.6	105.53	100.15	93.828	98.734	101.29	106.77	107.34	97.467	103.99	95.692	109.57	101.77	105.82	102.39	95.661	95.616	97.141	92.702	107.86	100.58	100.9	96.283	100.01	93.087	108.02	98.266	102.43	99.727	97.515	96.025	104.19	96.598	103.65	105.24	100.32	93.221	97.163	105.19	100.15	111.72
99.774	109.19	104.36	97.887	106.83	100.16	105.9	101.71	96.963	107.3	114.09	105.27	108.98	105.68	98.017	99.276	110.47	108.79	102.93	96.393	106.99	107.62	116.75	98.767	108.96	99.757	102.62	114.42	98.832	108.7	114.92	92.161	105.35	106.14	109.33	108.76	100.31	108.25	107.57	101.29	107.92	111.45	105.58	107.17	114.4	108.65	102.72	104.96	106.32	102.74
99.248	94.432	108.82	99.696	93.05	93.872	100.15	105.25	100.06	99.462	97.606	102.85	94.793	95.303	105.82	96.038	96.359	98.928	90.767	86.798	99.657	94.507	94.959	104.56	92.53	97.886	104.27	100.4	94.602	99.315	99.944	103.29	95.082	92.089	95.591	101.78	104.4	111.1	97.433	105.41	95.746	100.15	103.82	98.988	99.029	102.5	100.51	100.93	102.82	92.363
116.68	111.57	110.93	104.35	112.18	109.76	110.42	117.61	110.79	110.22	108.03	120.14	105.06	112.27	112.99	114.33	115.75	113.22	113.19	114.39	115.36	105.38	112.12	105.11	119.07	114.69	118.1	107.4	106.27	106.78	102.85	119.17	111.15	111.82	118.68	107.82	117.72	102.54	108.68	113.17	103.02	110.1	109.47	112.21	105.41	110.93	114.32	106.76	108.72	107.8
110.79	109.39	114.45	114.25	104.14	112.47	106.01	105.62	112.11	106.44	109.07	110.43	98.363	114.01	104.88	95.934	99.399	114.84	104.56	101.97	106.46	103.09	105.37	106.31	108.22	108.03	109.88	113.23	107.82	98.259	103.44	100.56	108.54	106.69	110.93	106.31	106.43	112.45	109.1	109.92	103.68	104.49	98.712	106.97	122.52	101.07	119.7	104.43	107.87	110.05
108.42	103.05	110.52	101.5	109.22	112.1	111.37	115.24	109.57	109.95	110.06	110.85	109.54	110.41	114.59	112.68	117.87	106.6	121.46	111.8	103.77	107	108.23	110.55	116.43	109.03	117.62	118.35	116.43	109.47	107.75	109.76	109.03	113.42	113.41	110.45	104.83	103.72	101.73	112.69	111.4	106.1	115.04	112.91	113.03	106.22	106.71	115.55	109.86	110.68
98.327	108.84	101.67	103.79	110.1	103.75	113.53	109.51	102.62	108.82	96.612	107.5	116.33	103.89	106.08	104.36	105.48	103.06	107.12	108.06	108.03	102.54	108.35	112.73	106.9	108.94	104.5	106.55	103.74	114.1	105.43	103.9	113.75	104.4	108.04	113.21	117.28	103.2	100.68	107.7	102.11	115.19	113.84	101.26	110.02	105.51	106.8	105.6	105.3	112.13
106.34	111.64	100.97	105.11	110.39	112.2	109.65	100.86	113.76	114.73	105.39	104.93	104.61	103.39	97.326	97.359	109.87	97.041	116.04	99.737	114.55	113.43	109.61	103.1	102.93	105.05	103.66	104.7	114.91	113.84	96.74	107.55	105.15	103.82	110.27	103.41	107.4	105.17	112.57	104.5	108.19	101.49	102.92	110.27	104.07	108.88	100.5	99.512	109.22	104.81
107.16	101.74	117.65	112.07	115.52	109.71	106.56	109.18	110.72	104.84	114.22	113.61	110.56	105.89	109.27	107.92	107.12	101.34	111.6	104.82	119.62	108.1	115.93	107.31	105.56	110.21	115.64	114.5	118.63	108.4	112.12	105.26	109.07	103.29	107.74	110.9	100.49	98.064	105.56	108.37	105.03	119.91	102.22	103.57	107.02	104.48	107.24	106.88	97.905	112.46
95.6	97.888	107.45	114.88	107.91	102.66	105.97	108.74	107.09	109.5	102.86	106.65	108.77	106.15	107.78	103.65	104.53	111.1	104.76	102.16	105.5	101.18	107.75	105.09	104.86	102.5	105.23	100.95	108.07	115.27	112.82	104.31	117.27	110.28	110.93	105.67	115.08	103.64	107.61	108.63	103.83	103.28	112.59	103.59	99.009	104.46	100.99	107.07	101.14	102.62
106.59	106.57	111.08	108.09	116.59	112.07	109.49	102.2	117.15	117.55	110.41	98.925	115.43	102.95	110.27	111.39	104.26	113.99	114.33	99.841	112.32	106.13	110.72	107.41	111.85	109.67	114.27	97.116	111.12	109.96	104.07	112.66	111.17	107.69	104.39	104.89	107.52	113	115.72	108.09	111.19	111.86	106.69	109.89	96.035	112.15	112.35	112.32	108.68	109.01
103.94	109.2	107.5	106.6	111.51	107.42	110.11	113.28	105.32	103.15	106.45	99.601	102.56	103.05	118.94	112.47	108.39	112.78	111.96	113.44	108.79	117.86	105.34	102.85	108.75	116.87	109.86	114.14	105.17	108.3	105.44	109.36	113.09	114.86	118.11	114.65	102.03	102.32	97.263	93.217	104.68	104.48	106.06	107.13	112.66	111.59	108	114.74	104.02	106.33
113.29	112.97	105.12	106.52	109.21	110.83	112.01	107.04	111.59	118.15	108.03	101.25	108.13	106.56	106.77	115.65	109.31	107.39	116.66	115.99	114.8	112.26	115.44	113.51	100.57	116.35	110.26	112.31	114.3	111.33	106.06	110.87	115.8	105.88	106.71	105.92	111.18	118.3	106.18	113.1	114.18	112.76	116.29	102.7	113.26	111.3	112.84	108.3	107.45	107.76
107.29	108.48	111.39	113.79	114.14	107.64	116.94	109.87	110.75	115.47	114.78	105.74	103.62	117.19	110.78	117.23	110.15	108.5	119.17	110	107.83	112.4	112.5	112.83	103.95	117.95	112.52	105.74	111.64	104.41	110.05	115.09	112.64	113.86	109.71	107.57	115.3	103.6	111.93	109.52	118.37	110.66	103.66	112.77	121.67	118.39	113.93	111.31	115.07	109.94
111.58	106.29	111.36	114.66	111.45	108.09	109.21	108.22	113.62	110.84	117.72	106.2	109.4	102.75	107.74	109.63	103.57	107.68	108.32	100.94	112.77	111.79	109.83	106.23	97.189	114.55	110.33	110.45	103.61	114.45	116.16	113.44	110.96	102.3	110.68	113.78	112.33	104.84	109.31	107.1	110.79	107.33	105.53	113.65	113.11	108.87	118.28	119.68	98.454	107.24
108.05	114.3	98.12	110.37	109.88	110.46	102.76	102.7	102.67	102.27	109.29	109.82	103.8	111.4	101.76	110.41	107.59	114.75	105.85	110	97.519	103.86	108.09	98.707	111.31	99.841	102.31	110.72	109.02	103.8	115.46	114.51	102.73	110.86	103.38	99.192	91.838	101.79	116.73	113.67	106.08	111.23	112.33	106.82	108.05	102.07	105.68	113.38	110.27	113.13
116.43	101.68	105.81	108.04	109.05	109.99	108.47	107.54	103.59	112.45	101.35	105.62	110.27	106.46	116.34	114.09	107.49	101.66	104.38	111.35	107.14	113.37	100.68	109.92	109.8	109.51	111.08	103.29	113.52	110.79	112.61	105.21	116.63	109.86	102.01	100.54	104.8	112.58	114.94	106.6	95.882	107.58	104.69	103.47	108.86	104.69	108.97	104.76	100.07	113.93
106.89	106.25	108.66	115.53	108.9	102.43	114.31	118.57	112.75	99.588	102.86	120.27	104.47	104.38	102.19	105.58	107.65	113.62	109.83	106.44	109.73	112.55	110.47	111.23	99.339	110.82	102.01	102.48	106.34	109.47	109.26	102.39	104.58	103.92	109.63	111.49	98.284	118.17	99.914	107.38	100.66	108.7	105.15	105.21	110.01	104.41	108.51	106.53	102.3	113.51
98.257	105.66	103.17	111.54	111.99	103.07	102.45	99.019	104.83	102.78	101.69	103.94	100.6	98.3	109.61	106.56	115.53	104.21	107.3	104.11	109.97	98.584	102.57	105.36	112.83	103.24	106.67	101.86	108.42	100.8	99.14	98.684	112.79	99.396	104.97	104.6	101.35	117.7	111.06	107.5	116.56	101.23	113.24	105.04	108.04	105.97	100.69	105.41	111.74	103.87
107.78	107.06	115.96	106.78	108.23	112.75	108.36	99.806	107.01	109.35	101.82	109.36	112.44	98.472	97.181	112.55	108.2	109.29	107.96	106.54	119.62	112.75	105.93	110.37	105.83	117.45	115.63	102.08	110.12	108.49	108.88	115.12	104.48	118.74	109.21	112.44	110.48	114.81	109.27	107.52	109.7	108.17	114.71	98.416	106.23	110.29	108.87	109.71	111.28	111.2
97.038	94.912	95.663	99.526	100.39	98.995	99.677	96.429	102.21	94.121	87.886	98.589	97.525	102.48	91.343	88.859	93.956	109.91	95.141	87.385	87.149	103.65	108.65	96.388	95.703	103.46	101.52	90.041	107.01	102.06	96.457	99.916	95.481	102.2	104.42	87.463	103.82	99.16	95.08	101.04	99.643	95.748	98.342	97.798	98.285	101.3	103.77	98.267	101.47	94.218
97.732	97.513	95.997	94.172	99.651	105.75	98.718	98.512	96.069	106.91	92.695	91.302	98.074	97.083	96.542	98.84	96.694	106.1	96.141	96.719	98.612	99.997	98.314	109.57	108.31	92.764	100.53	89.538	98.303	99.192	94.709	102.69	90.237	103.57	100.72	97.834	97.189	100.27	97.837	94.079	101.69	97.096	105.67	111.46	98.489	103	104.04	97.423	104.7	88.212
103.43	103.74	103.4	110.11	116.55	106.32	103.81	106.93	112.11	107.33	100.96	112.99	104.66	111.14	106.36	101.54	103.87	104.68	113.29	106.88	107.78	110.69	98.642	106.44	104.97	105.51	102.83	104.71	112.05	114.3	100.63	110.65	116.21	103.08	107.86	100.93	106.94	105.72	103.64	114.34	103.14	105.79	113.85	106.43	108.98	104.77	110.53	106.5	108.34	111.68
103.32	107.47	100.28	106.27	95.285	99.613	100.24	111.4	97.621	105.87	98.485	107.64	102.39	107.99	99.138	105.86	111.46	106.13	97.257	107.55	103.59	96.519	107.07	107.65	109.09	108.45	100.82	103.63	103.71	103.28	103.44	104.12	104.73	105.17	101.92	116.19	96.698	101.18	101.8	108.01	98.404	105.42	107.34	112.79	101.17	104.78	97.209	101.37	108.28	104.29
110.29	108.61	112.03	112.36	111.59	106.2	107.47	102.89	107.9	106.36	112.83	110.61	103.94	106.56	108.96	111.31	104.27	117.8	105.24	119.7	110.83	112.18	109.93	105.11	113.77	114.79	106.82	96.114	110.48	103.29	111.53	110.05	103.88	104.63	108.38	103.84	110.59	106.85	100.9	110.44	107.27	107.02	111.75	98.695	100.81	103.37	113.41	99.576	103.5	122.38
103.81	113.39	96.096	112.8	105.96	108.31	110.56	102.57	100.69	109.14	104.06	109.92	111.65	104.36	105.51	100.87	100.06	102.72	116.55	97.486	108.84	113.71	103.96	98.295	106.94	103.33	118.36	112.99	112.87	108.14	104.27	113.11	112.29	104.13	105.66	105.9	109.33	106.52	104.95	100.98	108.23	105.6	111.16	111.81	106.94	103.7	104.48	100.86	108.78	104.22
101.35	102.68	90.277	102.62	96.733	97.584	101.07	101.57	97.397	102.08	95.909	104.51	99.675	95.952	104.99	99.958	91.914	97.905	104.53	94.972	99.589	105.45	106.29	100.37	97.151	109.13	105.36	102.1	96.635	94.452	97.068	103.98	101.55	99.82	110.58	114.2	106.35	102.49	108.7	94.887	99.669	101.26	95.703	97.724	104.23	95.16	100.52	90.861	98.158	91.219
104.73	90.988	102.17	92.553	107.31	99.783	104.28	99.601	101.59	95.248	99.548	102.5	88.697	97.866	99.936	91.59	104.22	90.184	109.96	95.647	105.71	96.363	102.41	97.051	102.17	91.244	97.992	98.217	100.18	100.19	108.18	99.04	88.648	90.729	99.709	93.192	99.311	102.88	94.359	98.138	106.4	95.742	110.22	88.789	92.841	102.22	104.43	100.44	99.456	93.728
107.36	98.689	109.99	111.55	105.61	108.4	107.79	99.969	105.78	106.05	108.02	108.36	107.09	107.46	108.09	108.8	110.29	104.26	110.35	111.92	114.35	100.14	104.23	107.09	104.89	103.43	111.52	115.95	107.74	104.88	108.27	99.273	108.85	119.17	107.79	103.77	110.15	108.47	103.93	100.24	100.46	100.22	113.51	103.54	110.36	108.06	107.05	105.36	102.82	105.86
105.66	94.995	106.09	110.39	108.42	112.18	104.84	107.93	111.59	112.02	104.1	111.88	109.55	113.59	111.06	110.22	117.4	107.5	112.95	111.56	117.98	119.97	106.77	107.81	108.87	109.58	110.39	98.393	108.31	111.77	109.15	107.4	114.59	104.9	107.55	102.77	111.8	106.09	103.92	115.19	104.63	113.27	112.98	108.87	107.38	109.27	107.78	103.35	113.5	107.83
100.44	101.13	97.309	91.146	96.815	100.92	107	93.947	95.728	101.74	99.374	103.93	106.7	100.57	107.88	101.12	98.23	103.15	100.18	98.344	109.12	105.04	100.16	88.387	97.028	103.02	108.32	107.49	101.08	96.681	96.866	98.763	100.11	98.412	101.67	101.31	95.365	92.573	92.153	104.81	96.951	100.11	98.163	94.822	103.46	97.175	99.056	95.512	98.362	92.362
108.3	102.07	105.73	106.53	113.86	107.9	108.24	108.7	101.26	98.431	100.68	110.6	109.99	111.55	108.76	101.52	109.46	104.27	108.78	100.16	100.64	109.64	113.85	102.97	104.53	97.509	98.223	106.11	101.73	100.62	102.51	101.11	104.35	100.52	109.01	107.65	104.2	102.95	116.7	107.34	101.77	103.57	110.08	103.92	111.95	103.67	111.65	113.59	101.71	110.83
107.61	99.232	113.71	104.08	108.48	110.74	101.31	106.89	105.63	109.2	108.36	106.7	105.64	105.76	108.5	100.41	106.55	98.071	106.08	105.85	104.38	111.67	108.7	99.213	102.43	106.79	107.4	107.03	107.65	112.04	105.45	98.69	112.69	100.3	99.529	106.82	102.4	98.128	114.36	107.81	112.91	103.17	107.56	100.85	111.22	102.55	109.21	98.232	97.761	106.2
101.53	98.831	88.593	91.972	94.044	89.248	95.915	104.21	95.771	101.08	104.91	107.18	103.37	93.481	89.998	99.533	92.371	102.87	88.143	105.02	91.702	101.68	98.346	97.302	104.11	98.453	103.46	110.94	87.615	95.474	96.157	99.679	92.848	108.58	99.671	100.74	98.086	98.908	106.9	96.016	100.35	100.43	93.309	95.135	97.117	99.892	103.04	102.65	99.347	98.896
103.19	110.38	113.16	117.98	104.78	108.18	109.28	111.85	108.03	97.87	106.73	113.89	103.92	100.81	115.19	111.27	100.33	103.29	105.85	110	107.17	105.14	114.02	110.23	109.55	111.76	113.61	105.75	100.6	107.56	111.37	111.96	107.09	107.75	111.48	118.13	108.78	99.02	116.28	106.64	108.04	103.49	105.62	103.89	103.25	102.81	106.15	104.52	100.78	106.24
100.18	107.78	108.18	101.95	111.67	101.13	95.988	112.65	115.5	105.91	114.19	100.63	103.11	109.7	113.52	102.57	108.07	104.38	113.45	105.34	101.8	109.89	107.57	99.674	102.05	109.61	103.58	104.29	107.05	106.98	103.5	110.01	103.72	98.859	106.3	114.78	110.42	98.844	98.89	113.14	104.44	105.22	107.64	101.68	104.15	110	103.12	109.72	107.5	100.87
93.656	90.21	96.501	99.904	98.665	97.749	101.25	93.446	93.723	92.514	104.3	105.54	105.18	107.01	93.496	93.94	98.072	94.929	98.035	104.23	101.85	99.459	94.5	102.4	108.49	90.797	97.17	94.455	99.07	107.15	93.643	101.91	96.409	99.958	99.643	103.89	104.84	99.048	104.57	89.276	102.92	97.061	94.221	103.77	95.776	93.412	95.581	94.683	84.88	96.602
105.23	111.11	110.27	106.75	112.19	102.01	108.12	106.1	112.25	98.445	108.75	99.8	105.53	105.09	106.3	109.17	101.86	110.46	107.62	109.17	96.067	107.41	112.26	97.801	112.76	103.36	103.76	116.91	111.85	109.1	106.99	102.52	99.82	104.06	110.57	110.19	111.48	99.676	106.2	105.83	105.16	110.3	104.66	104.77	104.56	104.18	106.67	104.69	107.03	105.95
106.52	104.36	97.768	99.837	98.06	99.746	100.11	99.182	111.91	105.19	103.78	106.31	106.74	112.1	110.09	109.09	101.88	109.55	110.04	113.19	105.74	110.89	107.44	106.27	107.65	102.9	101.84	102.84	109.35	98.454	108.02	105.16	102.42	100.44	113.61	108.07	102.1	102.76	107.82	105.14	115.73	102.62	107.1	111.13	105.26	104.6	103.18	112.93	107.66	106.57
100.29	96.563	107.43	101.05	105.26	107.01	101.71	109.17	106.33	102.49	105.25	113.75	104.33	115.89	103.55	104.23	107.28	102.47	113.2	109.13	100.35	105.56	106.93	107.7	106.84	116.29	96.468	107.4	96.675	99.246	102.92	108.92	110.91	99.448	106.5	97.821	101.16	101.47	103.17	105.51	105.98	106.1	102.66	100.7	112.71	100.41	99.768	113.51	109.2	100.13
108.49	102.83	108.29	110.05	114.06	100.81	104.13	113.88	112.22	114.59	107	117.94	105.87	113.31	110.23	100.73	113.88	105	109.61	109.95	105.5	115.15	111.36	112.76	102.13	103.94	107.06	113.93	110.88	108.44	108.03	106.41	113.63	112.64	110.84	111.8	119.08	112	116.85	102.5	115.07	109.37	107.53	108.74	104.2	102.62	108.01	102.97	112.87	106.95
108.98	111.96	112.35	110.33	109.66	114.67	107.07	109.32	102.21	104.02	111.78	115.85	110.47	103.27	112.53	116.45	113.12	109.14	108.64	114.94	105.19	107.48	113.86	104.05	112	102.88	108.9	111.52	98.562	119.09	118.53	117.2	113.24	108.91	116.83	114.66	110.34	108.92	115.54	110.66	104.72	114.11	103.23	116.07	118.77	103.89	112.05	102.6	114.97	104.24
103.6	96.131	102.94	110.06	106.36	107.81	103.38	104.09	95.708	106.95	110.68	104.07	107.34	111.95	109.55	110.71	108.94	108.95	115.29	107.8	110.75	106.63	98.991	98.257	113.52	102.61	107.41	113.47	114.53	106.16	115.25	101.95	106.65	102.65	106.44	122.91	114.68	105.81	105.52	102	102.49	101.48	103.72	112.29	112.19	111.51	102.8	103.93	103.22	102.28
114.69	110.49	111.3	109.5	102.57	100.23	117.34	104.36	108.26	99.749	102.95	106.07	102.66	106.22	111.66	106.67	115.28	104.45	105.99	102.24	108.68	110.26	112.64	107.67	114.99	103.87	105.72	108.14	107.08	102.68	110.45	110.56	103.11	114.58	105.23	107.33	108.61	109.75	102.14	109.52	102.33	103.15	110.99	110.77	105.91	112.14	111.75	103.08	110.61	112.01
111.74	107.28	116.47	106.76	107.23	105.09	113.01	106.82	107.04	105.19	113.11	109.82	103.74	106.38	105.24	113.96	105.79	111.34	104.29	96.264	97.653	107.59	109.04	113.93	96.955	107.02	106.16	112.09	112.99	111.72	106.48	100.95	110.78	102.02	104.69	105.1	112.88	114.69	113.51	107.02	106.52	111.49	111.41	106.4	108.97	109.34	107.37	110.02	104.27	121.25
95.577	96.312	101.81	109.88	97.746	97.267	96.959	105.75	95.189	100.06	99.532	102.31	97.926	101.27	96.395	94.535	101.03	96.037	99.543	99.015	96.919	97.101	105.51	93.359	100.66	102.3	108.73	102.74	96.774	93.259	100.68	91.255	98.44	95.164	108.58	101.53	93.59	97.556	91.176	102.11	92.11	92.64	97.732	91.311	104.18	107.12	91.595	98.582	98.851	106.02
106.13	110.82	108.82	103.22	101.12	106.65	96.192	102.13	98.011	102.34	95.723	94.739	98.949	101.3	111.89	105.48	109.26	107.62	110.21	99.57	102.71	104.77	101.86	98.493	99.847	101.55	105.25	107.2	101.53	104.61	104.79	103.13	114.57	101.09	107.59	105.25	103.79	101.44	112.48	104.07	107.71	102.6	107.09	98.267	98.262	109.82	102.57	98.691	98.677	101.71
105.61	109.99	103.24	105.74	109.37	107.09	105.89	116.79	103.99	107.42	101.83	102.77	104.54	108.85	100.62	110.78	113.31	101.84	110.83	108.42	109.85	105.69	109.67	110.37	100.58	96.692	105.67	111.92	98.409	109.64	110.32	108.71	107.32	109.79	108.85	110.77	106.31	105.13	111.21	106.73	107.12	105.37	106.7	107.03	104.2	99.943	103.01	98.832	96.897	101.79
98.545	105.66	98.008	104.86	105.25	108.63	103.31	110.08	112.51	103.87	106.2	112.04	107.42	100.04	111.04	110.92	104.8	101.58	98.338	104.26	97.87	105	105.34	100.31	99.353	107.4	110.48	108.89	102.23	105.01	101.22	107.27	114	103.55	103.55	111.27	100.74	104.34	101.32	109.38	103.82	113.86	103.69	103.31	101.61	109.23	110.73	109.1	98.572	104.17
100.02	97.03	98.815	87.544	104.14	112.02	106.2	107.33	103.27	115.99	110.99	104.17	104.97	111.16	103.99	107.29	109.26	101.33	114.98	97.337	108.6	116.18	95.999	104.32	92.38	97.079	99.136	102.71	104.08	98.068	105.18	106.48	99.036	104.09	109.39	100.31	101.51	105.74	108.88	113.31	112.42	104.35	105.76	99.772	109.59	102.01	117.49	106.56	104.49	111.69
104.87	108.02	100.56	104.35	98.263	101.18	100.87	110.22	99.475	112.24	112.56	104.69	96.025	106.55	99.134	103.24	102.85	101.16	100.37	105.54	107.29	112.24	106.45	110.26	102.01	99.94	104.34	108.39	103.87	104.66	96.323	110.18	111.5	114.14	103.12	104.6	103.99	109.39	117.13	97.999	100.45	111.2	108.13	105.2	109.02	97.37	101.93	101.88	104.05	101.11
102.8	111.29	107.03	101.37	109.09	114.32	110.33	104.16	102.3	108.23	99.216	104.06	95.512	106.72	102.47	106.02	114.68	110.81	107.99	98.793	99.913	108.27	108.51	102.97	101.18	113.17	97.234	105.42	107.07	99.885	116.01	110.29	107.45	105.43	105.32	113.39	99.241	109	96.652	105.81	104.31	105.26	105.28	103.69	111.03	108.29	101.3	110.87	106.12	104.48
116.96	109.75	110.57	109.06	104.2	109.5	108.68	113.72	107.88	115.6	104.29	110.26	109.57	108.2	109.98	110.03	111.79	108.59	102.68	107.55	111.13	108.91	113.02	112.75	118.24	110.65	109.02	118.34	107.72	105.8	103.12	110.33	110.05	100.17	111.87	117.28	107.1	108.42	107.5	111.21	102.14	112	108.7	114.87	112.04	105.58	112.38	113.28	100.88	118.63
108.14	109.93	108.79	106.05	100.77	108.85	107.09	99.824	106.3	109.04	112.6	108.03	113.38	109.59	104.75	110.19	104.88	102.02	106.64	115.67	105.56	108.4	103.31	107.12	117.1	105.49	108.04	115.55	106.62	115.21	110.06	107.93	110.42	115.33	106.08	106.46	102.55	106.74	108.25	114.77	109.87	105.1	108.59	105.48	105.18	113.9	104.59	106.93	109.11	107.56
101.42	105.68	107.13	100.38	107.95	117.71	99.489	106.1	107.05	112.99	111.58	104.14	101.82	110.67	101.6	105.36	107.21	103.16	106.39	109.17	114.31	113.68	108.48	108.16	104.22	107.62	107.22	113.86	106.47	103.56	115.12	99.084	100.65	102.58	102.81	105.42	94.656	110.24	106.11	114.59	101.6	91.753	111.11	110.22	109.4	105.92	108.24	105.6	108.55	100.3
109.76	108.89	97.127	95.499	115.87	98.087	105.35	105.79	101.22	97.243	101.32	103.01	99.977	105	98.27	99.059	104.67	100.05	111.33	98.786	106.78	100.17	106.47	106.92	101.47	100	100.64	98.888	100.99	104.67	101.48	103.65	96.317	97.814	102.7	109.62	111.88	107.2	101.56	105.54	106.31	111.29	102.08	104.77	105.61	103.4	104.41	98.088	96.997	104.95
105.76	109.47	106.66	105.03	98.296	109.91	105.75	103.42	102.41	95.851	105.26	103.54	107.98	118.24	107.99	100.76	107.6	111.69	108.58	103.33	107.24	103.44	101.27	106.53	111.1	99.897	108.39	111.9	103.3	105.43	102.72	112.37	106.86	115.42	119.48	108.39	106.1	111.84	97.99	110.62	103.37	107.1	109.23	117.63	101.41	103.43	107.73	97.97	105.67	95.253
101.34	102.48	97.028	102.5	104.42	103.53	93.246	106.32	106.52	97.356	99.252	119.09	97.773	92.583	104.24	100.28	101.74	99.287	103.29	104.28	103.93	104.25	101.75	109.36	97.555	99.036	97.647	94.27	92.605	101.59	107.42	103.09	93.994	103.93	105.83	106.84	103.96	108.13	96.579	92.896	104.67	106.03	101.63	98.252	103.35	103.24	102.14	102.02	96.779	95.653
108.09	99.158	95.399	103.03	105.66	93.529	101.73	99.742	102.31	90.194	104.5	108.99	103.23	100.64	103.39	113.64	101.56	98.198	103.18	106.76	101.35	101.96	98.432	101.32	104.74	106.06	92.853	99.884	100.57	99.703	101.59	98.774	106.16	103.92	108.31	104.64	104.01	106.58	103.24	98.063	92.571	105.4	101.68	102.1	103.63	97.844	101.37	98.714	99.085	99.533
100.62	96.485	105.08	104.52	103.66	104.45	106.23	107.41	96.782	107.12	104.97	109.96	105.68	103.53	106.64	104.54	104.39	103.74	107.86	100.71	102.46	103.29	103.44	105.51	99.336	102.29	106.63	107.34	112.34	112.49	101.19	107.66	103.3	114.21	102.79	106.85	106.31	101.56	102.69	103.92	108.77	110.07	110.27	102.87	102.79	102.25	107.34	116.19	103.71	109.43
110.81	93.671	107.99	112.95	109.17	103.18	107.07	116.37	110.29	107.73	106.43	100.22	115.89	105.87	103.79	106.97	111.3	109.19	108.94	108.48	101.36	112.47	120	105.84	105.79	106.97	112.82	112.28	111.73	99.596	105.54	111.48	98.499	118.12	112.36	100.32	103.92	109.72	114.97	100.73	110.42	102.76	107.86	108.85	108.25	117.68	110.86	99.32	109.53	109.63
112.05	108.92	113.73	112.5	102.02	110.14	113.88	108.79	116.86	114.41	111.07	101.25	99.121	105.49	102.01	107.82	105.45	113.44	101.11	109.77	107.2	111.52	106.44	110.08	115.7	107.52	116.06	116.31	110.92	114.73	104.12	98.443	115.27	106.14	107.32	104.76	112.66	98.252	116.57	116.59	111.6	108.36	103.22	115.63	110.86	110.65	111.82	114.22	111.25	110.81
103.96	105.49	100.86	97.139	109.67	115.08	103.92	107.34	102.72	115.91	112.06	102.13	110.38	99.189	105	111.47	108.01	106.89	108.59	104.32	109.71	109.05	111.23	112.37	115.15	102.5	112.93	105.4	103.63	115	109.67	118.86	111.89	114.01	117.04	116.99	110.3	98.521	105.81	121.26	105.41	105.22	104.76	106.66	99.156	103.3	104.23	108.25	114.94	107.78
109.27	108.58	98.328	104.27	103.39	107.31	105.44	111.94	111.29	114.87	103.74	105.25	103.64	106.68	105.09	103.91	103.11	104.3	112.15	108.63	97.569	104.27	108.13	106.31	97.887	105.04	111.86	104.11	109.51	112.02	105.36	107.59	108.61	110.77	107.21	113.41	96.217	107.39	103.01	103.41	107.34	112.21	102.7	110.28	101.67	110.96	107.43	109.26	108.49	108.01
98.939	98.842	93.351	87.068	101.05	99.805	110.51	97.168	94.118	101.62	100.59	104.16	101.77	105.1	100.13	100.89	107.2	99.211	95.683	101.01	101.63	105.43	103.71	90.946	95.279	106.66	101.67	98.591	94.758	91.422	95.46	93.225	100.65	107.95	99.885	105.89	101.14	99.761	94.946	95.286	93.586	99.346	106.26	101.18	103.36	87.86	92.707	94.053	101.12	100.66
98.508	101.57	95.097	107.37	96.145	100.29	89.569	102.84	93.117	98.235	104.61	100.24	99.354	102.59	102.47	100.79	103.55	96.197	103.24	98.386	104.24	105.45	97.435	97.18	90.702	96.261	102.73	96.164	104.31	112.64	95.106	92.374	104.16	116.09	107.29	102.67	102.17	100.95	105.25	109.24	109.64	95.596	98.955	94.361	104.75	99.425	92.212	103.29	104.33	106.09
102.33	105.2	100.49	110.21	98.032	108.7	100.26	117.88	111.06	112.27	103.76	100.99	103.41	104.87	110.15	106.88	112.69	107.29	108.28	109.02	102.56	108.94	111.03	98.675	107.44	116.44	108.4	101.23	104.69	110.89	104.84	102.33	105.06	114.37	113.3	103.01	98.636	101.67	116.15	95.656	97.48	101.87	108.65	102.95	104.96	104.34	103.63	103.93	107.59	107.16
94.658	105.99	98.533	97.523	103.66	103.17	100.33	107.56	95.441	95.175	95.968	101.74	101.91	91.513	101.71	103.6	88.658	94.702	91.311	104.34	99.703	101.28	102.6	95.393	97.869	106.88	103.59	98.488	94.138	96.29	97.007	94.087	100.64	97.917	102.01	97.478	92.595	94.959	106.33	90.956	100.87	105.92	103.31	98.433	106.33	88.919	94.757	105.83	95.863	100.95
116.46	108.99	104.24	104.25	117.09	117.48	114.22	103.61	101.72	112.68	105.76	109.84	102.5	106.16	103.73	110.55	112.03	107.1	112.41	97.39	105.81	109.67	109.81	108.15	105.9	107.86	105.06	101.3	111.82	107.52	107.51	113.88	111.65	111.81	102.21	110.99	114.12	104.8	104.9	104.87	103.06	110.26	102.01	107.53	102.3	112.16	111.2	99.526	111.25	106.72
105.53	107.69	102.86	111.26	105.89	104.31	114.36	113.44	99.961	104.48	116.37	105.84	107	114.7	120.19	105.26	110.01	111.84	105.76	101.02	110.43	112.58	114.54	106.73	103.32	107.27	104.51	115.67	106.76	110.88	106.26	114.95	101.84	113.22	111.03	109.75	98.894	102.85	108.64	104.56	102.17	99.982	102.68	105.31	111.62	108.76	109.91	99.72	105.68	110.17
100.45	103.93	107.83	101.76	109.82	105.95	104.6	108.37	101.61	100.83	110.24	102.58	93.48	106.06	102.49	106.59	116.32	106.93	107.92	101.7	102.88	108.63	113.3	106.33	109.36	99.531	96.525	108.71	110.13	107.37	101.06	102.25	114.44	110.66	113.25	107.47	106.91	109.42	113.28	108.34	114.82	119.38	109.67	108.8	106.04	98.818	114.28	103.85	104.14	102.7
97.309	98.182	108.8	98.627	98.331	95.644	96.67	95.446	101.77	99.329	95.25	92.613	94.805	99.93	104.22	91.891	97.789	91.861	97.081	102.62	96.048	111.23	107.73	104.16	99.986	106.12	90.339	103.15	99.158	91.934	88.482	97.709	104.84	94.578	109.98	90.833	93.787	106.64	100.72	101.32	92.882	94.323	97.761	102.8	97.166	96.021	94.91	95.623	101.07	96.589
108.26	96.413	103.76	112.07	109.93	101.81	106.13	107.09	110.56	100.19	106.01	113.42	103.98	109.58	109.36	102.85	109.22	107.66	107.25	111.71	106.26	112.69	111.8	103.21	104.83	105.41	117.63	107.19	108.87	107.13	113.63	106.31	108.21	104.45	101.77	94.323	104.22	107.19	116.74	108.2	102.67	107.64	104.35	106.6	102.28	101.89	106.53	106.4	99.68	110.19
103.62	106.12	106.93	102.38	108.3	104.84	108.17	108.69	103.71	106.6	109.21	107.21	104.72	110.39	105.04	111.24	108.17	104.16	114.52	106.92	105.27	107.19	106.02	110.74	104.35	104.83	99.128	115.56	112.68	99.579	98.635	105.89	109.35	108.89	102.17	111.35	105.64	104.52	105.72	107.23	105.65	105.55	108.73	104.75	107.47	99.673	103.9	108.74	109.12	103.37
101.32	103.21	103	113.64	111.94	112.94	108.09	110.28	110.29	94.205	107.32	112.37	104.9	102.68	102.17	98.104	105.98	106.31	106.92	101.3	107.47	103.47	98.803	111.85	99.231	94.806	110	108.34	107.82	109.86	104.59	112.64	111.1	115.89	106.33	113.29	100.26	106.95	105.01	112.07	110.89	102.12	102.69	111.75	108.32	105.66	105.59	101.88	107.42	100.92
108.99	104.77	113.67	107.11	113.12	103.79	107.28	98.917	105.74	99.646	106.03	97.91	104.06	99.78	105.67	109.03	106.71	107.92	104.94	102.81	101.57	100.21	97.796	102.41	100.59	105.86	105.89	100.56	93.118	100.36	99.923	105.63	92.609	105.47	94.345	101.68	97.712	101.5	100.53	91.347	108.01	96.952	105.81	91.367	103.1	97.736	100.88	97.719	101.46	99.11
101.74	100.09	97.708	102.92	99.472	94.485	99.974	104.38	97.372	94.652	95.22	93.312	106.39	106.08	92.343	94.827	109.24	99.272	93.463	101.84	100.84	96.061	97.892	91.789	100.47	97.781	103.58	93.323	99.33	102.2	96.12	100.5	103.7	94.01	101.67	94.384	99.52	102.62	102.2	95.692	88.857	97.641	110.77	94.744	102.86	95.13	103.62	100.61	98.397	111.75
104.83	95.434	101.88	109.35	93.015	103.18	98.315	100.34	99.472	95.185	95.284	102.98	104.14	100.95	102.94	106.72	99.884	103.44	94.542	105.21	104.67	103.48	100.96	104.23	96.478	102.19	98.525	99.541	100.4	99.07	96.809	103.5	96.882	98.676	93.263	107.27	102.07	97.173	98.133	103.18	112.07	113.2	95.871	100.26	90.665	99.677	101.4	96.389	102.54	113.82
109.47	98.506	97.936	105.34	116.88	105.77	95.454	103.07	103.07	114.2	105.09	104.25	105.72	100.44	99.866	99.462	107	103.93	97.685	111.5	97.412	102.96	103.39	107.65	97.434	109.9	104.38	108.05	106.93	109.06	102.77	106.25	102.61	98.905	94.857	111.28	112.19	106.77	102.12	110.74	97.229	113.53	108.82	106.79	112.2	111.02	109.39	108.37	103.52	107.64
103.7	95.961	95.146	105.85	100.5	101.64	99.132	100.26	108.76	99.208	99.92	100.95	95.697	94.164	101.26	89.946	95.55	110.18	99.927	93.157	94.658	94.927	107.28	93.822	100.38	106.62	98.338	101.49	103.47	100.65	82.315	101.31	104.79	101.4	108.13	88.167	99.625	98.361	98.833	104.04	101.13	95.273	95.478	101.06	93.83	96.217	103.48	90.203	95.013	99.552
102.35	108.23	104.22	102.04	109.65	108.4	110.27	107.63	118.67	110.72	109.45	103.9	101.35	107.95	109.38	98.487	101.57	104.82	114.19	109.59	100.65	108.56	102.81	110.43	101.69	108.38	103.98	109.61	107.21	118.27	106.99	108.74	102.25	114.33	99.525	101.43	106.56	96.296	106.97	101.09	100.85	108.32	105.23	110.3	108	104.58	113.95	102.31	102.36	108.65
85.348	111.12	93.904	101.91	106.48	95.791	90.106	95.256	95.897	107.08	106.39	92.759	98.754	104.48	98.26	100.71	89.714	101.94	99.126	96.552	96.099	96.555	94.654	96.795	103.54	100.04	99.429	98.39	96.554	91.091	98.218	94.644	94.333	86.669	92.343	98.837	95.869	94.057	99.981	100.03	97.508	106.51	100.33	94.972	100.21	98.519	102.39	93.113	98.375	92.887
102.96	105.61	105.59	105.72	107.23	109.15	108.78	108.37	109.35	95.959	106.97	103.61	109.89	111.31	102.22	111.05	111.76	115.9	107.17	105.58	93.628	103.44	101.63	105.88	105.42	106.39	107.31	113.35	104.54	95.822	102.2	104.4	115.14	101.11	107.1	107.82	103.93	107.31	109.64	108.25	109.51	105.39	116.65	114.11	108.75	111.04	115.78	109.1	105.13	101.79
112.17	108.13	117.16	107.01	119.1	100.04	103.74	107.51	103.16	108.11	106.55	112.36	100.41	99.842	104.37	103.88	107.4	108.11	107.87	110.26	111.87	118.84	114.2	100.34	112.46	113.03	99.99	112.47	111.8	114.6	110.21	113.97	109.19	107.39	118.65	97.877	99.332	108.06	98.985	120.94	108.3	112.93	113.13	113.08	112.32	108.87	107.9	112.55	113.89	111.08
109.39	108.74	103.09	104.07	118.08	113.27	96.815	103.07	95.158	103.46	105.5	104.68	106.78	106.54	109.53	119.92	109.01	103.26	101.13	93.898	103.17	105.41	99.462	106.48	109.93	105.92	101.79	103.67	108.71	98.912	111.77	104.33	109.02	103.21	110.72	105.47	107.83	109.71	103.87	99.968	110.14	110.45	107.82	110.61	107.92	107.87	105.72	118.35	103.2	115.51
106.29	104.26	115.36	102.26	109.33	102.08	103.08	112.48	107.68	109.19	106.53	102.89	112.93	106.98	93.383	112.9	102.34	110.34	113.26	106.87	103.21	104.34	98.037	104.58	105.17	108.41	105.4	105.04	94.958	102.46	108.66	108.08	107.26	109.53	106.99	109.41	108.24	108.84	105.62	106.27	106.03	106.26	106.04	97.574	114.91	106.42	108.42	102.91	99.25	107.54
104.76	105.07	114.65	106.14	104.56	108.34	113	101.75	101.66	100.56	102.5	105.43	104.01	103.59	99.243	109.91	99.36	113.8	112.31	94.828	109.57	103.63	112.48	108.87	107.84	102.57	111.57	108.31	102.94	103.1	107.94	100.31	107.77	103.57	110.38	101.89	100.28	101.79	99.35	107.11	100.74	106.79	102.6	106.72	101.04	102.44	110.09	105.22	107.83	99.829
97.768	90.989	91.967	95.791	89.909	100.09	98.471	105.53	101.53	96.25	100.89	100.29	95.565	109.59	113.62	90.233	96.285	100.56	96.124	95.121	102.58	94.245	104.68	97.782	105.62	91.014	106.22	99.274	102.87	98.854	98.191	102.45	93.677	110.52	93.967	101.35	98.658	98.428	109.69	94.835	95.144	101.46	104.37	110.05	107.65	93.495	102.52	99.013	105.93	99.386
111.76	99.939	109.99	106.59	111.68	112.56	106.68	112.77	113.79	107.87	104.84	96.7	112.23	108.38	108.72	110.42	117.19	111.35	114.06	103.02	105.07	106.91	117.99	114.45	102.55	110.59	105.85	101.24	105.25	105.6	106.64	101.73	102.56	111.45	110.86	111.08	103.35	104.29	112.59	107.68	107.44	107.02	106.34	108.43	108.03	105.04	105.15	106.66	111.71	98.589
96.614	110.37	121.01	114.31	111.91	104.88	108.16	112.87	107.03	111.39	106.16	116.6	111	111.97	110.11	113.69	117.58	103.91	114.16	115.4	115.46	112.93	107.35	111.98	105.51	105.58	104.81	110.85	112.44	109.33	106.32	114.59	112.14	113.15	115.83	114.71	109.54	105.02	102.32	108.7	114.06	115.79	121.32	120.64	107.74	106.52	116.1	108.11	105.43	114.35
102.48	101.42	102.77	100.76	100.22	104.3	108.78	103.29	102.22	114.43	108.79	113.43	109.21	94.729	112.92	109.12	106.48	113.33	105.49	106.3	106.77	103.7	111.97	116.45	103.43	109.34	103.76	104.09	107.28	101.11	106.91	112.05	105.16	107.38	101.92	106.43	101.14	111.74	116.36	107.43	105.35	101.91	113.27	98.248	109.35	101.19	101.37	102.81	101.6	109.85
108.88	98.394	106.77	103.37	106.26	105.4	102.45	104.76	100.57	98.504	114.24	102.72	107.34	99.661	111.14	111.39	108.09	102.8	116.67	97.2	109.1	103.47	103.36	106.38	100.12	97.136	103.27	101.54	107.51	114.08	107.49	103.91	118.83	104.35	107.68	104.22	98.22	103.96	113.86	101.41	105.15	102.67	106.8	104.82	112	102.22	100.29	105.88	96.826	101.31
94.809	100.32	108.39	97.376	102.07	111.08	102	118.3	101.3	103.72	106.51	111.5	100.96	114.18	109.11	104.37	109.15	104.74	114.13	95.305	106.87	101.49	103.02	107.93	103.45	103.41	102.83	111.39	102.79	112.53	112.79	106.08	100.55	112.4	111.15	106.69	115.99	99.873	109.13	110.85	100.85	112.41	101.64	102.76	106.55	95.734	92.299	103.07	107.97	98.41
106.1	106.65	102.97	107.04	109.09	111.04	98.954	113.69	108.23	116.76	106.73	100.47	104.03	102.35	102.28	99.17	97.415	105.41	106.75	108.3	104.84	107.93	111.8	104.34	116.11	110.15	101.51	107.67	109.34	110.88	114.52	108.65	106.84	112.23	99.632	112.44	113.25	110.36	106.14	101	104.63	101.98	119.54	101.13	105.95	102.45	106.78	108.14	101.97	108.48
100.1	102.44	103.07	99.185	104.42	114.75	100.68	107.19	103.18	105.03	109.16	109.39	108.64	107.09	108.95	104.58	102.44	103.62	103.68	101.08	102.73	100.91	105.04	104.3	111.17	102.26	118.59	106.51	99.336	103.62	103.04	108.91	107.56	105.59	103.1	106.22	110.37	97.821	102.05	99.734	108.5	108.98	111.89	101.51	106.79	116.12	99.823	107.19	96.857	110.43
105.78	108.57	106.95	109.16	97.021	103.1	105.13	99.79	102.8	104.88	102.94	102.27	113.75	113.1	108.1	104.91	98.918	102.93	108.95	111.63	103.08	104.14	109.64	100.63	100.44	105.16	109.49	107.09	108.65	107.19	104.98	106.95	101.78	92.971	106.11	102.98	107.15	99.26	101.19	108.83	109.99	99.597	100.57	105.69	107.49	105.97	115.06	105.05	109.3	111.3
109.97	106.13	94.19	108.85	116.23	104.22	100.43	112.43	111.3	104.8	101.92	110.36	108.21	104.92	104.41	107.52	111.87	110.93	102.25	106.72	113.4	106.46	115.88	102.44	109.62	102.92	112	108.64	105.23	102.96	104.49	100.36	106.07	111.41	99.933	104.1	96.837	107.81	107.51	109	100.58	106.13	110.54	104.54	111.66	98.958	104.4	105.33	107.63	110.53
99.883	113.98	106.02	103	109.39	105.28	108.93	107.88	114.01	104.1	102.89	110.92	106.82	100.18	111.72	110.26	109.63	105.08	99.403	110.28	107.62	96.338	103.48	111.97	115.13	116.99	105.87	103.71	112.26	115.19	107.26	106.95	115.54	122.82	119.16	114.09	111.09	117.53	108.28	106.28	115.37	111.42	97.071	104.91	102.8	110.09	105.25	117.63	114.35	108.14
108.09	101.44	107.86	98.618	103.61	105.07	112.57	103.7	111.83	112.8	106.65	110.97	105.08	111.2	101.04	102.37	108.96	105.45	99.06	100.94	114.57	104.25	106.17	110.65	103.85	110.58	101.73	108.01	113.1	112.15	110.59	105.77	98.531	98.965	104.9	101.33	105.52	109.54	102.18	106.79	100.35	102.53	110.89	104.01	113.01	98.443	107.72	107.74	105.53	103.84
109.14	100.08	98.436	102.58	108.61	95.732	110.19	115.45	110.82	111.36	108.29	98.28	97.368	102.97	107.33	102.85	103.99	105.92	103.29	108.05	104.64	103.18	107.36	109.15	106.74	108.42	111.63	101.73	109.19	109.02	105.91	108.1	111.19	103.16	100.31	101.85	100.53	98.671	97.722	97.147	106.49	106.08	105.9	97.079	106.08	102.49	109.04	101.76	98.677	112.63
99.231	101.9	109.87	106.02	106.67	106.84	113.04	111.15	106.05	116.99	104.69	104.32	104.55	106.84	113.24	115.93	110.83	104.7	103.75	111.73	102.42	100.17	103.69	109.31	110.94	111.77	114.57	104.48	104.81	106.62	105.96	104.65	103.81	97.509	108.71	113.54	114.8	103.19	120.24	107.67	110.42	112.04	109.38	117.34	101.82	118.78	104.2	121.89	107.59	109.66
95.612	96.854	98.783	93.791	105.57	101.86	100.2	106.2	97.332	98.951	90.876	83.401	95.944	102.21	107.34	98.732	100.95	93.283	97.017	90.492	94.041	99.271	104.84	93.166	99.471	92.527	108.51	101.34	98.98	97.297	96.148	96.507	89.548	99.146	96.512	105.72	100.89	91.347	86.681	90.993	86.042	101.36	90.364	99.269	96.097	96.784	101.94	90.995	102.12	97.269
109.34	111.3	106.03	104.62	106.01	116.58	108.38	103.29	100.99	108.08	101.67	114.75	117.43	108.54	101.99	108.56	114.14	107.62	98.428	107.92	109.67	105.35	106.25	107.32	109.77	111.78	106.09	107.81	107.59	110.51	107.28	105.23	112.45	109.88	113.18	104.24	107.1	100.85	107.17	102.08	106.35	109.74	114.81	108.32	102.4	108.3	105.27	110.52	110.81	107.48
107.63	106.36	110.5	97.912	104.88	103.4	100.31	100.13	104.03	99.735	107.69	102.53	103.45	94.414	105.67	110.38	99.097	105.33	98.971	114.09	105.22	98.806	106.65	104.24	111	107.34	110.66	97.31	103.53	103.71	93.041	103.13	111.69	113.07	115.22	101.49	99.989	107.22	103.96	116.87	99.646	103.38	111.12	102.1	102.85	98.274	112	110.07	102.55	105.61
105.85	102.37	102.59	108.46	112.19	105.72	113.16	103.39	101.73	102.34	106.01	110.12	108.27	116.45	96.817	102.7	103.44	106.89	111.93	107.26	108.48	106.97	104.56	108.91	110.64	106.48	105.41	107.75	101.11	97.113	109.52	99.71	110.14	115.3	98.488	111.55	106.35	107.08	107.81	105.68	106.53	105.07	109.06	108.11	97.618	97.947	107.87	103.04	101.59	104.35
103.22	99.905	97.173	107.07	105.05	107.49	101.02	107.71	105.24	96.188	111.69	111.46	101.57	100.04	95.432	111.82	107.67	101.35	113.85	101.64	105.51	102.05	106.63	103.42	98.28	95.446	103.22	91.341	99.942	104.42	99.408	101.18	99.334	96.503	102.61	105	101.54	97.638	98.152	104.46	101.21	97.301	97.19	101.03	93.366	102.71	100.09	108.99	102.17	101.74
105.54	116.69	104.83	108.17	113.27	109.11	108.7	105.33	111.39	107.56	108.08	107.24	108.43	103.92	104.31	114.52	105.69	111	110.92	114.83	105.38	111.24	101.8	109.22	96.953	106.95	97.986	115.52	101.63	110.57	105.37	110.53	112.28	108.69	105.42	99.23	100.72	108.68	105.97	107.34	110.96	104.54	117.27	113.49	105.94	110.79	104.61	101.92	110.06	109.33
97.738	98.608	100.86	100.43	98.183	91.462	96.492	101.56	100.63	95.178	103.66	92.155	91.574	103.95	99.217	97.503	93.267	97.031	89.147	98.015	91.512	94.253	98.67	93.898	90.564	102.94	97.361	99.894	107.65	96.896	99.009	92.781	109.81	97.548	104.33	101.32	103.71	94.483	97.095	101.35	105.79	100.41	104.23	109.53	91.891	108.58	94.905	106.16	95.082	94.003
111.47	114.32	102.45	109.39	99.952	100.86	111.04	110.12	111.28	102.48	103.37	110.72	109.34	105.16	101.61	91.545	108.52	111.49	100.71	107.12	102.18	115.23	97.273	110.75	105.62	104.94	102.65	105.57	104.42	106	101.96	102.55	104.64	94.858	108.66	98.621	100.67	95.193	98.607	112.75	108.86	105.48	102.54	103.04	101.53	106.71	102.59	110.34	106.06	108.71
104.43	110.9	102.06	105.75	113.37	97.576	109.38	95.604	103.84	105.83	104.16	100.65	103.44	105.87	100.5	104.56	108.69	98.932	105.37	103.16	110.89	103.56	105.64	97.86	108.95	106.05	104.28	111.31	103.37	104.2	95.901	106.01	107.33	106.07	108.59	96.254	97.723	101.94	105.86	107.34	109.29	107.21	116.11	117.02	105.17	103.01	101.39	105.87	106.38	109.73
106.33	102.74	101.89	100.45	106.78	112.95	108.31	114.51	109.61	105.42	108.07	105.14	112.63	108.19	105.67	104.41	108.95	108.19	107.21	111.14	106.75	108.31	108.95	110.32	99.743	111.74	100.49	103.65	112.64	103.29	104.1	103.96	112.09	110.82	114.52	91.269	103.01	106.64	106.27	110.2	103.03	108.39	105.51	107.42	114.07	103.92	106.83	104.69	109.5	109.98
113.14	105.35	101.45	107.07	112.72	107.45	99.462	103.39	112.77	95.462	101.12	105.5	108.32	114.99	112.19	112.53	116.33	111.13	100.25	102.89	116.74	114.29	112.47	112.88	115.54	109.13	106.61	110.49	107.59	110.63	108.39	109.28	107.29	113.9	111.99	106.05	106.8	105.44	111.77	96.573	106.53	111.3	108.73	105.65	112.91	103.66	108.13	111.84	103.67	114.17
106.69	108.45	103.4	114.19	111.23	108	112.35	100.7	102.55	109.81	111.7	107.88	102.15	107.61	116.83	107.53	105.79	108.03	103.97	112.87	112.48	110.51	105.56	107.72	104.65	114.16	101.84	111.54	106.13	104.52	108.76	114.57	112.18	109.62	105.42	105.87	106.99	105.2	111.16	102.47	115.17	108.72	99.1	101.42	105.3	98.419	108.55	107.81	111.28	102.37
99.086	95.441	97.471	94.098	114.5	95.311	99.909	96.242	105.45	100.02	89.15	104.74	103.17	104.03	96.764	103.85	103.25	93.969	104	94.024	92.71	98.235	89.549	94.66	103.26	92.122	98.627	101.24	101.06	103.73	108.94	102.02	108.44	91.093	107.52	108.41	105.96	101.21	101.57	102.22	98.75	94.996	92.551	100.99	88.037	93.63	97.246	105.67	92.282	97.39
98.581	100.92	110.88	104.67	104.29	114.64	107.43	101.72	105.5	112.33	101.77	112.03	103.52	104.59	107.87	104.98	108.33	108.46	108.62	113.11	100.35	102.52	108.09	96.611	106.06	107.31	105.02	101.19	99.882	109.05	106.62	101.63	107.94	107.12	110.98	107.48	114.56	106.64	99.335	96.574	101.28	115.89	104.99	111.51	94.805	106.89	110.66	102.46	101.05	107.76
98.894	108.99	104.9	104.66	99.911	98.151	106.48	101.52	107.04	95.106	106.12	103.05	105.2	99.169	99.045	93.421	101.37	96.648	98.303	103.05	105.32	102.64	104.1	110.93	96.898	100.2	101.87	93.519	105.79	108.77	99.212	107.41	108.03	105.54	100.98	106.09	100.81	108.73	103.58	104.74	103.79	104.19	99.168	98.297	104.77	93.752	98.082	103.92	96.165	107.4
105.76	111.29	109.81	110.06	110.66	104.8	112.06	104.09	105.46	109.14	105	104.21	113.97	104.26	107.02	108.73	104.52	104.82	103.29	109.74	102.36	109.09	98.472	102.78	108.29	103.51	106.82	101.95	101.03	108.64	108.97	102.19	113.96	98.773	98.259	111.51	106.9	107.77	99.656	108.56	104.8	107.6	117.67	103.46	100.2	113.46	114.46	107.47	110.72	99.471
110.38	103.79	104.95	114.85	109	109.9	108.64	116.52	105.29	106.1	116.46	100.39	109.02	114.78	99.783	107.88	109.66	104.71	119.07	97.977	110.44	114.65	117.52	101.74	105.81	107.11	114.3	99.919	113.12	101.63	98.694	114.53	105.49	108.05	110.58	104	112.8	106.8	110	115.76	104.47	101.98	115.87	115.37	116.44	112.13	103.3	107.78	106.61	107.12
104.18	114.03	119.13	108.36	112.47	103.74	115.9	104.66	96.496	106.58	119.11	114.92	110.64	104.57	102.63	117.33	108.69	107.05	109.64	105.57	105.82	100.31	105.96	117.42	97.606	111.52	103.79	103.99	100.72	107.76	95.865	98.346	101.99	107.95	108.38	111.98	108.58	104.2	108.08	110.59	113.31	114.2	105.17	110.53	103.23	102.94	99.062	110.74	109.66	105.86
101.56	108.08	102.7	107.74	106.18	107.27	95.819	107.95	111.33	102.57	107.14	109.27	107.51	107.09	111.13	104.42	91.504	105.95	111.56	103.4	106.44	98.56	101.05	105.13	108.48	102.85	97.405	102.84	100.34	98.429	107.14	115.48	107.59	96.259	102.29	104.6	104.03	108.62	100.2	106.11	102.23	108.17	109.27	95.784	107.67	107.67	113.15	98.907	108.03	112.62
108	100.61	108.59	101.31	107.44	103.75	96.639	104.1	113.22	111.62	100.76	101.18	102.02	105.46	108.58	103.6	101.64	114.76	111.94	110.16	104.54	113.8	103.04	98.123	101.1	103.35	102.42	112.09	98.615	106.58	103.12	106.59	100.07	102.26	106.79	104.66	103.74	102	108.02	106.3	94.717	106.81	107.49	104.7	101.57	95.105	106.11	110.82	112.02	111.15
97.933	99.098	108	95.615	104.51	100.46	98.832	110.9	96.424	107.47	105.8	106.25	99.538	104.17	109.58	107.95	104.81	102.94	98.252	100.53	98.605	109.7	107.55	94.756	104.48	102.08	94.222	103.47	107.55	101.59	95.64	107.74	99.407	107.66	109.3	105.99	107.29	104.79	104.4	111.54	104.2	106.82	104.3	102.56	98.904	99.542	100.95	103.81	108.26	106.33
113.24	109.51	116.75	104.57	110.3	105.11	112.23	105.62	107.61	107.86	109.6	106.73	102.05	111.87	117.11	105.81	101.05	94.091	101.28	106.98	108.81	107.28	107.44	106.22	104.5	107.89	106.05	105.32	104.56	100.44	110.45	107.15	101.31	110.26	100.47	107.13	105.29	112.57	96.198	109.1	109.43	107.67	108.48	105.93	115.65	102.32	103.46	106.13	114.22	103.59
110.49	109.43	116.7	100.17	115.08	115.01	112.43	110.86	103.87	99.729	113.37	109.56	111.22	110.67	110.8	101.64	101.82	103.18	99.813	108.67	106.15	105.53	113.89	111.36	113.07	103.12	108.14	115.27	115.39	107.28	106.57	110.28	102.23	110.54	109.45	114.13	105.58	102.46	106.56	99.098	119.91	109.21	103.61	113.71	101.73	109.02	107.02	110.85	110.41	101.64
105.6	111.28	105.48	109.64	107.14	108.81	113.23	102.09	105.15	105.77	113.41	106.86	118.45	105.55	101.71	104.61	105.28	107.52	99.359	108.29	106.67	109.89	108.28	111.88	109.44	102.3	107.93	117.83	107.1	104.48	108.82	102.13	105.79	115.04	104.57	104.32	92.018	109.56	105.83	103.14	106.77	104.55	109.14	102.89	102.55	105.76	107.61	105	97.991	106.51
112.79	99.114	111.62	106.4	110.89	104.09	102.45	100.58	112.92	115.28	113.8	107.42	106.37	102.35	106.05	97.387	100.08	108.68	101.11	111.1	113.12	110.51	103.42	106.67	117.27	111.39	113.31	105.89	107.65	107.12	105.51	103.56	108.13	104.91	102.21	112.96	100.19	102.08	112.04	100.87	103.63	99.852	109.94	108.61	106.34	104.33	99.828	115.46	108.6	105.73
107.13	108.67	113.97	112.66	109.75	111.84	102.94	101.11	107.04	112.54	102.32	102.91	103.7	103.24	111.45	108.23	105.85	108.98	107.82	111.8	107.92	99.874	107.89	101.33	107.57	111.59	110.39	107.5	96.007	111.53	106.84	98.183	101.23	112.76	110.02	103.82	107.37	104.51	100.33	109.08	101.88	106.7	107.71	118.06	106.76	107.42	103.75	109.03	107.46	101.84
97.238	91.294	99.214	99.833	98.88	102.73	101.49	98.277	94.29	103.19	104.87	99.463	94.624	107.59	102.28	99.638	99.433	102.49	98.267	96.333	96.994	94.651	104.64	89.717	104.46	90.451	99.32	102.69	95.747	97.279	92.493	90.891	109.12	101.48	93.223	105.13	99.474	105.29	114.07	111.5	102.01	104.4	101.99	104.51	107.18	107.82	99.896	109.03	100.46	110.6
102.13	107.28	101.05	97.258	98.712	102.19	109.82	98.286	97.786	104.93	100.98	97.496	94.485	95.63	94.299	101.68	99.993	94.929	104.7	96.889	86.562	98.741	100.35	98.861	89.672	102.6	99.4	91.426	98.846	91.929	102.61	91.924	96.04	94.483	105.59	93.478	105.49	103.14	91.26	94.219	94.661	106.78	103.2	103.18	100.38	102.83	95.038	95.557	99.345	99.542
105.13	102.26	103.63	101.92	100.07	111.55	111.16	109.37	98.954	107.55	107.53	100.25	107.97	112.9	110.97	95.584	105.62	115.65	105.09	97.854	109.21	114.07	108.93	104.12	101.22	98.506	112.25	105.52	99.844	100.24	113.91	110.58	101.78	106.79	110.87	93.801	106.31	100.28	102.42	110.41	102.6	99.78	114.76	111.84	92.753	98.851	96.532	102.52	106.57	114.66
96.814	103.17	100.95	100.83	102.8	100.07	106.09	94.165	96.394	110.95	94.62	100.98	96.951	101.12	106.89	86.966	98.218	94.99	106.02	98.013	102.48	98.845	91.707	105.86	99.945	101.4	107.11	99.836	107.15	93.241	100.85	96.785	90.629	101.79	90.405	91.927	93.647	93.529	96.188	92.635	95.679	101.66	99.332	103.23	96.41	92.502	96.544	98.187	102.07	92.031
108.24	110.25	108.18	110.04	113	99.1	113.11	115.15	101.19	104.77	109.5	102.93	103.46	112.59	106.83	109	107.1	117.14	106.47	105.47	100.04	112.51	99.203	111.92	103.11	106.4	103.97	104.53	103.84	106.33	104.54	108	110.1	107.09	98.337	105.66	101.75	107.96	105.58	113.08	96.561	104.81	109.27	111.69	107.27	103.72	108.76	104.57	104.55	112.23
97.281	105.67	97.771	101.32	95.941	103.22	98.792	100.66	98.25	97.883	107.56	103.68	101.34	93.358	97.335	102.6	104.51	101.09	94.685	103.3	100.86	100.54	104.65	99.182	103.03	95.231	100.28	94.214	89.884	103.57	108.29	102.86	103.89	99.486	98.645	99.098	91.354	106.54	107.06	94.871	98.837	100.25	95.072	104.43	110.97	98.323	106.78	97.414	96.203	99.484
107.94	104.6	103.06	107.38	108.67	113.84	111.52	101.95	114.85	103.4	116.49	107.43	116.46	111.27	113.77	105.58	108.24	104.45	111.47	105.65	113.45	109.21	101.96	107.54	111.53	97.614	112.39	103.94	105.02	111.22	100.37	104.58	110.73	99.106	110.13	111.91	103.63	106.3	116.72	98.946	106.33	105.06	113.19	107.7	106.01	103.11	107.01	109.03	106.67	103.87
106.4	107.77	103.94	106.92	108.03	103.49	113.02	111.48	116.06	110.29	114.02	112.29	103.03	100.02	114.26	105.38	107.42	114.34	112.88	108.28	103.3	106.79	103.27	103.75	108.18	106.73	106.28	104.12	101.78	105.49	116.32	102.1	103.51	108.89	110.01	99.725	106.4	108.71	102.67	102.94	107.63	105.1	104.87	110.46	108.56	106.72	101.72	106.25	103.89	108.05
100.59	118.91	101.27	99.551	104.07	103.86	115.09	105.4	109.52	106.77	106.32	107.54	105.52	103.53	106.91	108.83	105.48	106.3	98.764	101.83	108.11	102.58	108.97	114.58	109.5	105.65	106.99	108.13	101.12	107.25	104.13	111.7	104.15	104.4	109.36	99.771	105.25	100.78	111.14	98.039	107.02	113.17	108.14	112.25	103.28	98.523	106.42	110.95	102.59	98.902
105.39	102.75	104.98	114.83	103.28	107.57	104.2	102.54	100.53	114.68	112.48	106.45	112.05	110.55	104.05	108.18	109.57	102.69	108.25	104.22	110.76	101.04	105.55	110.08	104.03	103.64	109.46	114.47	103.1	106.74	110.19	106.73	106.71	112.68	105.3	113.25	102.05	117.07	105.3	117.81	111.04	107.27	107.41	103.1	101.24	102.74	102.78	101.3	100.04	100.12
111.29	117.73	109.58	104.64	112.64	113.12	106.65	110.66	97.237	100.14	111.82	108.95	110.35	109.7	106.54	114.69	111.39	104.47	110.61	107.64	106.9	111.66	107.31	96.203	108.66	97.521	109.05	104	115.78	109.87	107.87	107.59	101.14	106.47	101.48	106.41	105.57	101.86	111.79	115.98	106.58	105.71	117.74	109.52	103.67	109.85	112.28	106.01	101.11	109.82
110.08	105.87	105.79	108.6	105.49	115.15	114.39	110.99	107.58	116.85	115.25	114.58	108.22	106.9	112.9	115.74	115.98	112.95	113.66	104.85	110.71	112.31	114.41	110.12	103.03	114.62	109.71	113.66	110.32	118.34	104.46	110.14	116.19	110	113.01	110.42	97.609	112.37	120.71	114.38	109.13	109.02	116.7	101.72	105.81	114.11	106.57	108.77	104.29	109.04
106.73	98.825	86.453	100.4	100.67	99.169	95.384	94.229	90.27	99.833	104.23	90.613	88.727	103	99.206	88.75	98.09	98.424	95.806	93.874	104.53	93.148	102.89	90.525	96.243	94.848	103.48	87.286	102.89	96.57	102.58	104.67	96.318	106.9	99.44	90.058	97.444	100.37	98.173	100.79	98.256	94.306	89.047	102.23	99.703	96.943	102.6	97.59	100.82	99.374
104.94	112.96	106.23	116.31	106.98	97.587	112.79	101.1	112.25	105.47	107.17	105.21	113.49	99.184	104.03	102.81	109.57	111.17	114.08	112.41	104.41	110.87	111.62	107.21	107.57	109.26	102.88	105.51	102.34	109.6	107.67	117.72	102.61	101.32	107.58	114.79	109.46	106.72	106.84	100.31	103.71	103.32	109.16	117.83	103.95	113.62	107.96	96.096	103.99	108.19
110.93	112.16	111.41	113.48	108.26	103.93	112.45	106.47	112.44	109.43	111.95	116.33	101.08	115.72	104.78	109.11	112.6	109.9	114.05	112.72	122.5	113.74	105.03	107.91	100.82	119.53	110.76	104.49	113.78	109.37	118.35	107.38	113.13	104.94	110.24	113.82	111	112.43	116.91	110.73	111.35	112.6	115.76	106.96	112.22	112.44	112.63	112.86	111.81	104.67
93.474	107.18	96.696	97.859	90.195	100.53	102.14	107.82	102.32	101.2	100.17	97.153	97.53	106.09	97.156	94.3	102.93	100.49	98.803	89.491	92.774	97.873	99.12	95.741	99.156	94.922	97.354	98.097	93.415	93.552	103.7	95.264	106.41	92.959	90.147	92.155	104.66	101.43	99.546	102.46	98.04	103.24	95.042	92.324	104.24	98.594	103.4	105.61	103.12	101.99
99.598	94.988	92.147	101.9	95.431	91.798	87.634	95.041	92.68	105.51	98.95	97.72	101.7	84.464	99.806	91.68	102.97	101.35	101.28	94.284	89.365	95.625	93.51	100.42	92.231	98.085	99.122	100.05	98.013	100.5	91.911	91.575	97.448	98.302	103.15	93.047	99.977	102.26	103.3	94.72	95.871	108.95	98.15	95.668	106.43	101.33	93.893	93.645	99.492	102.3
104.1	93.87	106.78	107.39	111.23	101.76	102.65	111.82	109.43	100.87	111.82	105.41	105.63	92.946	109.55	96.249	106.72	103.65	107.85	105.28	102.68	104.83	113.35	105.82	101.1	108.67	105.66	102.91	106.63	103.77	100.82	109.75	103.13	104.53	101.28	105.69	108.29	109.32	99.348	101.42	108.9	97.223	108.83	112.96	94.807	110.77	101.4	102.43	109.55	110.82
107.43	107.36	100.15	110.74	105.3	97.639	95.787	106.4	102.5	101.59	109.88	105.92	92.66	106.45	100.54	102.42	109.31	105.7	108.13	118.42	106.11	114.56	115.36	107.77	100.56	109.44	109.13	99.691	112.73	99.706	102.7	98.404	103.76	100.83	110.32	104.65	105.46	105.45	107.11	100.89	104.89	107.08	105.37	100.44	109.73	100.75	105.09	104.48	108.24	105.69
105	103.38	110.21	111.29	111.39	102.88	113.4	111.19	100.42	114.87	107.07	92.48	102.01	107.73	101.55	105.5	106.28	107.09	104.49	103.97	109.18	113.21	106.82	107.51	105.77	99.453	102.94	101.16	112.24	101.9	111.58	111.32	109.02	101.1	107.37	102.46	103.14	103.63	101.69	104.87	104.66	114.12	106.77	101.44	109.02	104.54	105.97	105.52	99.273	106.4
100.28	99.844	110.08	100.68	111.8	107.66	108.02	107.41	105.08	103.52	103.75	103.68	108.85	102.78	108.1	108.46	102.72	104.55	106.91	101.26	110.34	108.55	99.328	105.25	99.051	92.936	106.9	99.865	108.9	111.58	106.06	97.18	111.41	97.375	106.54	107.46	116.01	107.3	104.29	114.95	102.6	109.92	111.18	103.51	109.1	113.45	106.89	109.79	115.39	110.53
109.64	96.02	105.89	98.066	104.85	101.36	106.25	113.84	100.45	106.64	102.25	95.106	104.65	104.33	104.8	101.83	99.744	105.04	109.56	109.21	112.11	99.502	98.79	106.5	115.89	105.57	99.398	108.58	106.1	113.91	104.69	97.862	100.28	104.11	106.99	96.593	104.77	103.23	102.32	103.06	103.85	99.587	102.01	112.66	107.37	109.06	105.73	104.55	113.23	111.1
109.41	107.06	101.03	105.01	104.95	114.65	98.304	110.8	108.8	97.352	112.33	110.19	110.31	101.93	105.49	109.88	108.34	110.15	105.23	119.16	107.55	106.08	103.76	102.54	106.93	114.52	98.073	96.024	101.27	107.58	113.18	105.34	100.95	106.04	94.152	104.97	107.94	106.14	107.78	106.98	102.48	102.04	101.82	99.69	109.15	104.69	103.79	108.45	101.16	113.79
102.6	94.133	98.778	96.337	108.99	97.713	108.14	94.808	92.116	91.305	89.245	103.8	102.54	96.463	100.65	99.249	98.234	99.911	100.68	96.539	105.26	92.622	93.165	94.605	95.344	94.509	94.621	98.639	107.2	103.21	105.11	113.12	100.7	105.02	108.15	94.894	102.64	98.998	102.02	97.171	104.04	98.697	103.93	100.46	105.29	96.544	107.2	104.91	95.75	98.57
109.45	105.04	99.057	108.66	100.19	107.36	109.92	116.89	105.6	98.879	95.732	108.74	101.69	105.11	98.811	110.74	107.72	101.49	104.21	105.37	106.52	98.33	109.82	102.02	107.25	107.23	106.64	99.923	105.2	111.33	103.97	100.35	104.42	104.05	104.56	100.52	105.19	104.77	101.88	109.74	105.01	111.67	110.78	100.97	114.09	97.93	100.25	100.8	109.39	106.7
111.21	107.32	102.56	114.79	112.33	94.123	105.15	106.38	111.01	110.83	104.4	102.23	99.884	102.89	109.28	97.851	112.77	101.2	103	100.85	107.79	108.38	109.9	111.39	99.807	103.18	107.54	99.511	104.32	107.75	104.18	107.43	99.325	106.8	104.35	106.7	103.14	108.5	105.06	110.18	102.36	102.74	101.72	112.72	102.51	95.199	107.67	95.178	102.23	114.72
100.13	107.23	104.81	112.08	119.56	100.78	116.19	107.4	105.8	97.592	107.57	119.78	109.19	98.859	104.47	105.64	106.08	106.29	104.93	105.69	110.45	112.25	106.68	108.22	107.61	123.39	110.81	104.49	115.1	116.67	106.65	105.49	107.7	108.41	110.23	114.18	99.674	108.68	112.57	107.75	105.47	110.13	106.96	111.76	107.74	115.3	104.39	104.86	106.63	102.04
106.44	105.25	102.89	113.35	112.15	102.76	99.502	115.8	98.894	105.12	111.09	100.34	105.52	105.39	105.12	102.43	113.57	105.81	105.02	106.99	97.342	108.07	107.52	104.2	104.58	105.38	111.34	102.94	101.15	104.28	109.15	102.42	106.07	114.14	103.78	103.74	99.124	109.94	105.58	101.7	101.85	104.99	106.4	101.73	107.4	100.2	109.65	105.33	110.65	103.18
104.02	102.98	107.36	118.59	111.24	105.13	112.14	105.79	105.12	111.01	103.65	113.14	112.07	105.95	113.92	106.19	105.76	114.29	116.91	107.74	115.49	112.23	107.39	115.28	109.33	101.4	101.96	111.64	118.38	93.56	107.34	117.72	99.005	106.06	107.93	113.75	104.27	113.4	107.69	118.76	113.3	108.4	108.65	114.39	96.875	110.45	105.78	113.16	110.55	117.61
102.3	103.81	116.13	108.4	109.09	103.02	93.413	109.59	100.35	103.94	104.75	106.75	101.69	102.8	99.064	99.008	101.03	106.73	115.1	102.16	101.7	107.16	106.27	103.07	98.029	100.6	109.5	106.59	109.48	102.2	104.76	102.4	111.43	103.99	95.434	92.495	102.38	111.15	99.846	116.2	99.278	104.68	94.807	109.72	106.38	105.7	102.12	105.17	109.35	100.72
115.1	112.34	101.83	109.45	102.01	113.61	104.34	111.32	104.23	101.59	105.82	104.61	99.518	100.55	105.82	105.17	101.82	99.584	117.32	104.78	98.159	105.63	116.32	103.77	100.55	110.17	105.89	100.94	100.56	110.7	102.75	104.81	106.04	105.41	107.31	100.73	111.15	99.517	104.65	105.19	105.01	103.95	106.69	102.31	102.07	106.93	111.23	100.63	104.24	101.27
103.79	108.6	102.75	110.6	100.33	97.131	111.49	100.57	103.6	106.37	105.98	99.093	112.18	104.46	104.54	95.864	111.4	102.13	98.074	101.04	101.1	106.14	96.865	118.26	114	103.81	102.72	104.66	112.82	116.93	103.36	107.54	105.6	109.45	109.84	107.87	99.389	95.71	105.68	103.46	110.31	103.79	102.37	112.2	104.34	104.31	108.95	98.436	116	102.32
110.29	108.81	105.29	108.94	101.73	100.44	103.85	99.388	102.65	106.3	108.53	106.25	107.74	105.91	100.69	104.08	112.41	106.85	105.27	106.28	113.74	104.39	101.34	107.38	103.08	104.01	105.61	109.28	104.18	110.82	100.1	97.717	99.37	116.02	100.26	108.32	103.94	109.35	101.29	114.95	108.25	99.346	103.48	106.27	98.564	111.43	106.39	106.41	111.68	105.25
107.7	104.6	109.91	106.8	112.25	111.85	105.01	106.23	107.09	109.27	104.42	106.54	96.523	99.388	104.05	105.46	107.17	112.06	99.145	105.48	95.332	104.45	114.38	112.07	107.88	97.092	105.33	107.12	104.07	105.13	108.78	108.44	109.33	109.81	98.699	101.83	100.82	109.86	93.095	111.65	104.21	111.54	107.88	98.588	99.281	113.55	106.16	108.52	102.69	105.05
104.22	98.354	106.62	107.91	110.54	102.96	109.65	110.76	103.14	98.262	108.53	109.57	104.36	117.99	103.55	102.98	109.38	104.73	112.03	101.13	103.57	105.64	108.98	107.34	103.48	109.11	108.7	104.65	103.45	106.18	103.35	104.08	104.85	103.02	106.11	107.3	108.26	109.71	106.19	106.92	110.24	105	101.95	106.64	98.235	105.61	108.78	109.53	109.7	108.85
108.83	106.92	110.05	108.28	111.93	102.14	110.97	109.51	106.44	105.14	103.68	111.83	106.22	105.15	109.02	107.99	98.158	109.3	92.689	108.96	107.68	107.06	111.78	102.65	97.812	103.39	103.4	104.04	101.42	100.46	111.27	106.18	106.74	109.73	117.98	109.23	105.35	114.91	117.26	103.04	112.11	95.686	113.25	108.43	102.26	105.58	105.8	104.76	103.03	101.51
102.49	111.18	108.24	114.87	94.437	113.34	110.33	114.01	102.77	105.89	108.2	110.03	117.68	119.92	114.01	105.28	107.5	105.64	113.21	103.92	116.94	112.42	115.12	97.861	106.87	108.2	110.1	114.37	104.7	107.31	103.09	107.46	109.06	108.79	104.54	103.62	109.89	114.95	104.91	120.5	99.857	114.44	114	107.21	112.27	113.99	105.99	110.01	107.64	103.24
108.57	103.36	115.01	109.32	111.34	108.77	106.84	108.54	108.04	105.99	103.54	112.37	104.47	108.97	106.89	115.5	106.91	112.32	112.14	105.73	113.82	110.42	110.96	111.91	114.16	107.04	112.4	112.67	103.63	102.37	109.03	108.77	115.73	116.04	108.61	105.8	109.16	113.72	98.423	118.4	109.81	107.91	106.35	114.2	114.07	118.85	105.6	101.74	112.62	107.24
100.06	121.11	117.23	104.41	105.71	103.22	107.04	103.12	108.37	112.01	110.08	106.31	117.27	108.21	107.74	113.82	118.73	103.99	112.61	104.13	108.52	107.68	114.84	107.78	109.38	122.27	110.98	112.02	105.83	101.8	105.09	108.24	116.37	104.48	111.97	105.16	113.94	112.27	110.43	109.48	104.45	106.17	107.99	103.64	100.84	104.57	104.91	108.65	109.26	113.27
105.72	116.5	115.55	110.52	108.92	112.9	101.28	110.49	99.026	100.53	115.23	113.27	100.66	113.97	107.8	105.84	113.33	113.28	105.77	108.18	104.34	106.7	110.02	108.73	105.5	108.77	109.82	104.17	111.98	104.53	112.38	101.67	110.94	106.31	101.15	109.82	99.23	120.57	102.96	99.658	108.92	114.16	95.597	106.72	107.19	112.6	105.96	101.23	107.46	103.71
94.251	87.806	92.738	97.593	96.41	95.961	94.128	94.745	101.24	92.679	96.955	94.708	103.52	88.197	98.569	99.445	91.709	93.812	94.136	98.104	90.077	95.45	102.91	93.392	98.613	97.331	99.509	93.913	92.379	99.932	91.131	103.83	102.3	90.816	92.09	89.226	97.108	95.494	98.46	92.271	82.372	91.534	102	99.379	95.353	91.983	96.904	98.154	88.215	93.706
103.38	105.61	103.13	92.595	105.43	102.3	105.11	113.67	106.93	105.55	103.98	104.47	112.43	108.7	109.58	95.266	106.35	105.67	106.05	108.55	102.9	119.31	110.97	98.816	97.28	93.738	99.967	100.21	108.24	107.11	112.56	104.13	112.06	115.09	109.82	104.76	109.66	118.16	113.63	107.83	105.3	108.97	102.42	89.685	116.03	110.1	104.8	101.69	105.88	101.39
101.35	111.04	108.47	121.42	109.35	109.62	107.11	109.8	112.4	109.8	103.55	96.979	102.57	114.34	104.44	101.84	111.02	100.44	97.228	104.64	103.86	101.48	110.02	114.81	100.05	111.14	103.21	104.58	107.98	96.702	104.11	101.88	106.55	112.6	114.01	104.69	103.64	103.57	106.75	115.98	112.17	111.68	110.49	111.14	107.52	108.84	105.34	105.57	110.81	97.485
109.01	101.78	95.982	100.46	96.67	97.437	100.5	101.39	101.64	98.902	96.86	102.51	102.18	95.197	98.735	100.36	97.111	101.9	99.158	86.112	96.029	100.1	102.68	96.502	101.42	99.406	102.59	94.072	98.827	96.599	101.48	108.1	89.519	89.043	98.638	91.524	89.556	94.485	100.07	98.638	92.575	90.357	102.89	101.33	102.96	105.93	98.924	98.507	90.77	95.112
89.718	97.877	110.76	111.52	103.58	107.22	107.2	111.11	102.53	95.976	110.65	101.66	106.44	100.17	103.18	106.26	106.58	97.777	110.01	104.24	101.6	108.42	111.78	102.43	104.74	106.75	102.62	107.42	107.44	105.6	102.18	106.19	105.01	111.48	104.19	108.37	105.3	112.92	106.91	116.21	105.74	112.48	102.4	110.55	105.74	104.56	112.12	104.18	111.89	120.49
108.78	103.63	109.27	109.3	100.04	104.22	99.27	110.99	102.02	100.44	113.15	104.41	96.91	116.74	113.01	105.75	102.51	108.39	100.85	114.28	102.73	100.48	103.54	106.25	116.82	111.73	99.291	99.391	104.62	114.19	102.83	105.59	109.37	107.54	107.72	101.27	98.523	104.27	103.33	110.7	115.89	103.95	108.24	107.98	99.485	107.51	107.21	105.23	110.55	101.31
108.3	108.31	107.61	106.03	101.51	108.64	101.03	112.04	107.03	115.5	111.03	105.03	100.66	100.85	114.07	98.717	96.512	105.54	104.91	109.34	106.42	102.88	98.747	95.288	106.47	100.61	111.29	99.74	108.09	106.7	110.34	106.34	106.84	102.72	105.85	108.59	108.18	102.06	102.36	101.61	110.06	103.32	117.79	95.942	107.98	103.44	115.71	106.06	99.985	111.91
112.68	102.05	105.42	112.75	105.55	107.02	104.62	108.5	112.67	114.29	105.83	101.7	96.258	101.21	105.77	101.85	110.71	112.04	106.94	103	109.42	102.3	102.85	100.99	100.73	105.34	114.35	110.84	108.07	107.86	107.47	101.51	103.51	101.51	109.99	106.5	102.79	105.84	104.69	109.06	106.06	97.101	112.1	107.16	112.37	108.63	101.42	110.02	108.79	98.265
103.06	102.37	109.34	96.048	105.01	95.48	98.174	96.407	101.97	101.03	100.1	102.91	96.83	100.98	96.454	97.413	103.69	97.598	107.26	98.572	105.03	89.212	107.09	89.937	102.95	109.53	97.45	108.76	102.23	116.03	103.53	98.813	90.015	97.486	100.05	103.37	103.72	103.62	101.05	89.333	95.002	103.55	89.73	92.568	88.114	101.42	107.22	108.11	93.595	97.822
106.18	106.75	105.81	101.92	109.58	116.12	103.97	110.44	97.126	104.15	105.36	105.26	106.5	106.07	120.04	103.05	115	111.69	96.996	104.63	108.69	91.982	110.51	104.05	106	114.1	104.3	107.3	94.457	107.81	110.3	94.25	100.89	109.67	104.78	112.12	102.96	110.67	107.44	108.58	101.35	97.87	107.36	102.67	105.88	110.76	102.66	106.96	114.81	108.65
109.28	99.173	107.59	109.55	104.75	103.75	102.76	106.37	112.28	106.63	116.15	99.851	100.96	101.02	106.25	100	105.53	109.97	103.25	116.31	101.04	94.362	113.18	103.31	118.54	103.48	106.36	109.14	111.11	106.26	106.14	105.2	103.44	113.35	103.1	108.94	104.38	106.54	106.1	99.283	98.509	118.43	101.79	101.78	109.86	106.14	107.15	109.18	105.89	108.62
93.138	94.583	100.69	105.84	98.872	110.76	97.883	104.88	102.38	99.084	96.114	112.83	92.362	101.22	101.39	107.7	97.578	110.03	100.35	99.919	108.72	95.879	99.123	106.83	106.3	100.12	105.7	101.03	105.72	101.2	96.82	101.44	96.821	110.9	99.36	101.04	88.607	98.697	99.13	107.83	98.689	97.394	106.3	100.64	99.265	112.05	96.199	103.48	107.36	99.643
113	109.23	114.62	108.38	112.32	104.8	107.83	107.2	108.1	107.7	110.69	104.76	109.22	111.4	116.78	99.563	114.82	108.7	110.17	109.45	108.2	111.36	105.53	111.59	110.8	111.25	100.97	107.33	105.29	108.8	98.819	110.15	113.76	105.96	106.63	106.07	117.38	115.21	95.769	112.82	110.9	109.07	106.58	112.61	109.15	114.59	113.5	115.97	113.18	109.67
111.12	113.25	108.45	105.42	118.67	112.51	103.42	108.85	107.67	106.64	113.14	111.15	109.6	111.63	107.62	103.11	105.63	114.36	103.05	111.35	112.47	110.47	103.69	110.27	105.02	96.275	120.49	113.26	117.13	103.65	106.54	119.55	116.82	119.41	114.47	113.71	109.55	115.04	114.29	117.71	102.61	111.9	116.74	110.8	110.79	114.94	109.68	112.83	113.35	104.92
109.18	111.17	103.72	110.58	113.54	105.47	109.95	108.64	103.64	111.79	105.51	112.02	102.07	112.21	104.37	104.87	103.43	115.31	107.27	114.93	114	105.39	111.69	98.955	107.62	109.32	104.37	110.42	107.72	107.15	102.77	94.849	111	102.15	109.32	103.56	107.19	110.07	106.71	107.17	103.25	106.77	108.09	113	113.66	114.94	107.94	101.29	115.62	109.18
110.33	107.22	108.7	106.19	107.66	117.24	106.03	112.89	113.41	110.59	115.51	102.49	116.76	118.26	108.6	114.01	114.71	111.3	101.76	112.17	102.54	111.74	114.24	115.59	109.84	110.9	108.02	110.34	104.22	100.63	110.49	102.85	112.11	107.57	108.47	110.17	111.05	109.49	103.77	114.56	111.44	106.21	115.72	117.35	117.51	100.22	116.79	116.43	109.39	110.55
99.061	108.27	106.68	96.353	106.4	103.35	106.81	109.97	111.78	109.69	110.64	117.01	105.25	109.24	103.53	107.29	118.77	105.22	104.7	105.75	102.95	110.52	106.88	101.97	111.41	103.21	100.45	109.97	101.42	101.74	105.27	106.03	107.7	101.74	96.84	113.29	107.23	106.43	102.93	99.585	109.79	103.05	106.07	103.89	110.14	102.34	103.79	105.61	107.46	102.32
111.42	110.3	97.52	104.46	113.76	103.35	106.58	100.39	111.99	108.34	101.9	103.03	109.68	102.91	94.797	109.99	96.742	97.846	99.989	111.86	108.92	109.78	109.61	99.956	103.63	109.46	101.29	108.98	112.21	106.29	101.48	112.65	104.51	102.16	109.5	103.52	103.41	108.2	104.53	101.29	113.54	103.04	103.35	108.65	111.27	112.25	108.89	109.15	106.66	107.13
114.36	96.196	101.77	101.23	107.15	106.47	104.88	103.56	104.29	106.07	110.43	106.28	103.1	110.1	97.391	101.65	108.38	109.31	103.47	107.42	97.329	106.76	105.82	113.39	103.54	104.27	110.97	102.79	97.081	102.77	103.82	98	106.48	105.86	114.15	111.3	104.77	106.29	107.55	106.61	97.182	101.69	105.57	110.84	110.07	104.65	109.88	105.51	98.941	111.25
106.25	107.39	104.96	107.17	105.47	100.41	109.14	111.1	98.272	117.34	103.46	111.45	102.04	99.007	116.95	103.93	104.9	106.83	105.86	111.18	105.11	104.39	102.12	112.49	103.04	105.97	103.5	109.21	108.55	103.16	104.41	102.99	95.386	105.51	107.54	99.855	111.19	99.761	106.99	98.543	112.17	103.05	111.23	99.123	97.386	101.53	109.01	105.52	110.78	107.79
101.16	111.87	100.8	104.69	113.44	96.248	100.05	105.51	101.43	106.98	108.47	111.39	101.79	107.37	102.4	109.4	103.86	105.42	105.66	103.17	101.58	103.22	100.07	105.68	113.35	103.59	102.78	105.97	115.89	100.56	107.35	113.35	111.92	107.95	107.9	99.558	99.729	103.89	111.08	106.85	107.96	102.68	104.17	106.19	103.51	111.02	109.5	102.57	102.15	98.247
108.41	114.71	106.75	107.01	105.36	114.57	107.67	102.95	103.32	102.75	99.864	106.34	104.53	98.562	109.3	110.62	114.97	111.93	115.29	100.77	103.26	115.99	116.52	104.97	100.32	104.08	99.845	98.841	112.66	102.9	103.03	109.36	100.74	103.78	104.62	98.309	104.06	109.42	103.88	101.17	98.645	111.09	108.44	94.422	98.614	107.22	112.31	100.7	96.816	110.07
109.48	108	96.538	103.6	105.79	97.824	110.91	107.65	121.24	110.54	110.11	103.63	116.8	104.85	113.01	106.63	107.32	100.46	109.5	93.109	112.5	102.41	105.93	105.09	103.89	111.95	104.55	104.42	107.27	104.26	99.771	93.76	104.55	114.38	106.37	115.8	113.36	109.06	106.5	106.08	106.62	108.4	97.079	104.98	108.39	110.36	113.72	107.29	104.13	109.56
95.94	101.03	100.51	103.81	97.238	91.26	94.685	93.255	94.973	100.65	106.93	104.29	103.54	95.132	107.21	96.066	99.999	106.99	95.118	102.91	108.1	94.766	102.52	107.49	105.16	103.3	103.24	99.224	99.114	104.01	103.01	96.512	99.233	103.93	102.77	103.71	103.8	97.963	104.05	105.61	104.08	104.2	95.126	97.233	98.651	96.386	102.63	103.38	105.99	95.275
99.15	103.81	97.245	109.23	101.17	104.6	104.06	105.95	96.556	105	103.71	96.963	109.69	101.66	109.39	103.1	109.07	115.35	99.207	111.49	108.32	105.28	111.44	116.45	103.89	116.59	107.94	99.591	92.834	105.11	100.35	98.176	109.4	113.26	103.53	116.28	98.391	98.735	105.91	112.56	110.25	111.35	105.12	107.2	100.52	104.78	111.23	111.12	113.17	103.06
101.59	105.6	111.96	114.43	110.19	110.45	105.59	110.2	112.14	101.54	101.36	113.1	106.22	111.78	104.06	113.84	108.67	103.79	103.55	92.488	103.3	111.68	102.68	105.35	105.84	110.06	89.878	113.96	108.76	112.63	105.47	106.5	104.45	110.58	108.84	103.48	109.7	109.3	104.03	108.44	109.66	112.47	100.96	103.28	111.28	105.17	100	116.18	112.54	107.84
115.05	109.86	106.31	104.67	113.5	109.79	102.16	109.25	106.36	101.59	116.2	110.15	114.53	109.84	99.222	125.22	106.24	104.75	102.21	104.43	112.78	112.79	112.64	107.69	106.42	101.52	113.7	97.738	105.28	109.56	112.04	103.78	108.81	98.259	118.29	109.5	114.89	101.9	113.39	110.02	107.77	108.96	110.61	115.24	116.07	103.08	106.9	111.51	116.68	115.33
106.87	104.85	102.72	106.42	101.9	109.03	105.36	114.54	110.29	109.74	101.75	118.15	99.414	111.03	111.48	104.31	106.21	117.01	106.9	97.07	106.75	104.3	115.25	111.62	103.93	113.2	101.06	103.45	112.48	106.07	108.6	112.26	103.46	118.19	102.94	104.42	103.28	100.27	112.6	104.88	96.892	105.96	103.59	111.04	107.07	115.93	110.02	101.88	106.58	103.12
102.74	105.29	105.37	105.36	103.93	102.39	113.01	106.71	99.983	105.24	108.04	107.01	106.95	101.32	108.51	100.39	99.795	102.76	102.56	114.18	109.41	105.29	99.08	108.21	106.66	93.191	104.07	109.42	100.48	116.73	100.96	95.39	115.3	96.463	107.32	106.17	104.76	98.948	99.768	107.76	104.64	108.53	113.23	104.09	96.893	103.4	103.04	111.67	93.748	104.21
110.66	114.4	120.1	108.27	114.14	110.57	107.57	102.86	102.9	102.49	119.07	110.55	113.63	111.09	114.8	111.11	106.97	102.79	110.25	106.3	105.21	114.51	112.96	110.32	115.15	111.97	108.48	106.56	109.27	110.55	106.31	109.62	108.39	111.6	113.05	108.91	109.82	110.17	91.91	110.47	107.3	107.78	112.07	106.05	107.97	112.95	105.14	111.66	106.58	109.7
108.35	105.57	107.77	105.06	111.32	121.69	99.852	113.6	103.07	118.4	103.15	115.09	102.25	104.99	116.28	114.15	114.5	108.81	103.23	108.58	112.14	106.49	106.78	113.14	107.5	111.15	111.49	102.89	117.59	110.47	109.41	117.6	106.22	107.45	116.35	103.72	107.12	108.11	107.37	102.01	115.82	101.77	110.75	106.1	101.46	111.02	114.42	106.91	107.75	109.14
101.79	106.82	95.185	92.718	107.12	105.05	97.982	93.987	98.463	96.239	102.95	98.544	99.478	98.688	102.76	100.97	95.726	109.48	105.58	103.95	102.93	91.33	97.619	107.78	97.808	107.04	103.71	93.726	108.91	98.353	101.84	104.81	98.07	104.01	98.879	91.367	95.946	101.89	103.35	102.29	96.948	92.637	103.81	98.416	107.91	100.79	105.15	102	100.38	100.13
101.98	102.91	103.44	106.25	98.05	99.855	97.045	95.345	100.51	111.22	99.408	108.41	105.67	104.52	103.21	101.42	101.94	96.686	103.53	103.34	101.99	99.535	103.01	94.976	93.665	97.127	113.98	96.16	93.373	98.473	100.87	95.857	97.45	103.09	93.032	103.63	104.83	106.65	98.753	100.43	105.2	102.81	99.626	93.769	93.718	95.75	96.484	103.65	92.678	100.16
105.97	104.94	102.05	95.37	96.791	98.539	98.016	105.13	88.777	106.91	99.412	99.381	106.22	94.324	100.67	106.84	98.143	110.79	100.02	95.092	99.071	104.49	108.68	100.66	102.2	102.44	95.136	110.96	104.99	100.48	109.54	102.09	104.47	99.551	105.91	107.6	94.31	98.098	99.426	95.885	97.749	104.75	102.64	95.3	106.35	99.872	100.01	105.01	103.39	94.062
110.34	97.3	113.7	113.3	106	119.89	106.13	99.986	118.59	104.18	115.29	111.87	114.33	110.89	112.11	113.04	114.07	103.85	104.34	112.1	107.41	115.03	106.97	112.83	109.07	109.4	101.43	116.53	113.95	102.74	104.87	116.42	112.25	110.64	107.86	111.35	111	111.14	105.48	103.08	112.6	108.7	115.74	117.74	105.83	103.75	114.97	113.2	104.37	116.44
100.19	109.31	103.19	104.32	100.79	106.07	108.24	110.91	110.81	112.62	108.89	104.13	102.32	101.06	96.675	112.29	111.07	101.1	112.63	106.56	109.35	112.9	107.93	104.3	101.17	102.86	112.32	112.42	111.3	106.52	107.3	109.72	113.59	105.57	103.43	101.39	113.52	104.33	99.218	118.44	102.75	108.54	106.48	100.02	105.91	106.36	108.28	106.1	101.45	104.37
105.41	103.73	107.29	112.48	114.5	108.34	105.61	108.67	100.7	106.16	102.85	106.87	100.57	109.11	104.51	104.63	100.62	109.29	105.65	112.81	103.84	110.87	102.71	111.07	104.39	105.36	104.63	106.13	99.647	106.76	112.8	105.12	105.41	104.94	114.12	113.81	109.88	113.21	105.76	110.7	103.56	107.39	106.59	114.21	108.4	107.22	108.84	118.57	99.983	103.05
102.85	102.38	99.711	106.98	110.67	105.55	106.35	102.39	101.9	107.19	104.89	105.9	111.88	106.29	113.84	108.03	112.25	104.95	106.31	108.13	93.182	102.94	107.86	110.88	107.7	104.57	108.44	107.23	105.35	106.89	111.05	101.25	100.42	100.13	108.01	109.95	115.25	107.76	114.33	109.67	101.41	110.06	108.94	111.14	104.85	111.72	104.79	108.93	100.49	106.83
116.91	108.26	106.02	108.54	108.31	102.6	104.13	105.64	107.33	100.5	103.05	111.1	102.28	106.35	102.01	95.807	104.61	104.14	102.4	99.825	103.27	98.457	111.06	98.005	115.72	109.7	112.52	103.88	105.02	99.883	100.46	102.81	101.54	104.09	106.5	102.7	110.66	101.96	105.9	104.67	100.36	105.82	108.13	105.65	104.99	112.32	106.67	106	97.465	100.88
102.6	110.95	101.98	97.456	105.86	103.19	109.45	105.7	114.3	113.24	108.49	101.65	97.351	101.96	97.281	117.56	107.95	105.37	110.13	122.61	103.61	103.13	103.39	104.81	102.51	107.25	103.92	98.342	105.44	104.47	108.09	101.83	104.54	105.52	113.4	99.922	104.35	106.02	106.56	105.15	106.65	103.78	104.16	112.88	105.06	105.84	109.98	102.74	106.22	113.89
100.83	101.27	104.95	104.7	97.915	103.03	94.299	101.66	106.89	107.05	107.26	104.67	95.813	108.79	99.989	104.12	103.24	99.97	93.106	100.17	102.92	96.445	100.47	109.28	98.182	96.958	103.56	102.43	97.908	99.555	100.88	103.75	101.55	103.54	102.68	101.45	105.24	99.049	103.75	97.895	95.488	116.04	101.13	96.654	94.707	92.387	95.224	107.29	97.172	97.069
100.28	106.48	97.368	101.32	102.04	99.86	99.266	107.89	97.903	109.17	98.091	101.28	100.85	95.125	106.4	98.929	103.97	105.79	98.009	94.555	106.32	94.37	102.25	89.721	104.08	106.06	97.109	100.02	92.783	100.34	109.4	101.27	100.13	104.36	101.53	90.548	94.804	93.891	91.655	97.364	105.37	102.04	102.72	95.085	100.71	97.314	99.693	102.91	100.82	104.65
100.54	90.369	95.958	99.917	94.143	99.302	101.07	86.05	97.994	99.713	103.11	103.81	99.639	103.67	98.041	106.65	93.313	100.41	94.238	98.692	108.06	101.36	97.436	92.663	98.109	98.437	105	95.6	95.475	97.663	106.78	92.724	96.787	94.511	98.167	100.46	107.08	105.95	98.429	99.417	91.54	104.55	99.784	109.01	105.86	102.78	99.157	102	99.173	94.929
105.58	104.58	107.76	105.06	109.4	108.78	109.96	108.21	110.27	113.55	104.43	111.43	115.82	104.7	107.27	111.2	105.22	109.14	119.24	108.34	106.05	106.76	98.564	116.4	105.59	101.1	104.34	114.52	104.77	105.72	105.63	108.26	101.78	108.11	105.34	101.89	109.65	102.6	107.08	103.29	115.15	100.7	98.607	113.31	112.35	110.39	107.66	105.09	102.64	102.96
106.75	103.37	101.96	102.87	106.3	117.07	118.57	108.66	109.6	104.74	107.05	110.57	113.61	110.97	109.61	106.17	108.41	114.69	106.29	108.44	109.47	111.69	104.24	109.19	115.9	109.08	113.65	100.29	108.26	102.87	110.83	108.34	108.4	106.67	109.97	110.97	114.66	105.85	100.47	105.62	116.59	112.69	110.58	103.66	106.12	108.53	105.28	104.71	108.48	108.05
110.91	96.796	104.9	105.09	107.34	109.54	99.496	103.46	106.39	104.15	104.45	106.72	106.56	101.99	97.931	102.62	107.43	105.68	105.15	103.3	107.02	100.43	106.05	102.35	91.716	106.62	100.63	99.263	105.06	107.79	96.927	102.05	107.6	103.94	105.92	98.471	108.02	97.393	91.038	112.98	102.82	96.364	101.9	100.05	101.97	104.29	104.29	90.437	104.21	95.123
111.59	101.11	96.096	107.77	113.51	105.82	103.6	110.72	108.86	106.78	98.91	103.59	100.36	103.44	96.101	105.7	104.55	101.47	102.88	103.55	103.55	105.44	101.64	110.89	98.516	104.42	105.54	101.17	102.27	108.79	106.59	103.41	107.05	106.96	108.35	108.93	110.28	105.09	106.1	107.28	100.6	100.89	106.05	102.5	100.41	118.46	107.57	102.28	96.176	106.28
111.57	103.68	93.137	96.585	109.88	106.2	107.67	105.69	112.35	106.58	105.31	106.42	104.84	105	114.18	112.1	99.454	108.34	110.38	108.02	105.69	107.35	106.69	99.874	102.47	111.29	106.97	100.71	105.61	110.7	105.13	98.108	116.14	99.916	107.68	100.47	111.2	103.27	105.91	109.11	106.25	110.24	103.37	104.17	101.62	112.83	95.755	104.44	113.39	108.61
100.44	105.13	100.75	103.32	95.717	101.89	103.4	104.3	98.763	101.34	107.43	99.698	94.403	101.73	88.637	103.05	102.62	105.52	104	100.52	90.671	98.704	106.01	96.35	91.904	99.963	96.428	101.39	86.84	99.936	98.418	103.92	87.115	100.08	99.72	101.6	100.03	102.77	95.894	97.459	102.11	92.189	99.203	92.284	97.956	93.486	102.67	98.28	93.135	101.48
109.28	111.8	103.89	106.16	116.71	106.18	102.24	111.71	99.714	105.77	97.976	100.36	103.64	110.14	110.94	110.31	116.37	106.57	99.138	104.71	101.49	111.19	104.91	115.01	97.598	112.73	114.81	102.21	104.67	109.57	111.96	103.05	102.49	108.53	109.02	104.25	105.05	104.96	109.51	108.73	102.48	106.78	106.84	103.22	107.7	107.59	110.03	101.05	109.17	109.25
108.34	104.85	115.1	107.7	107.2	108.48	110.28	98.056	108.33	117.91	106.96	109.7	116.03	109.58	111.85	104.56	106.45	105.14	106.69	123.71	117.97	112.25	99.773	104.32	112.53	102	105.04	112.26	111.02	113.09	99.847	107.13	111.42	101.77	110.43	104.66	100.2	110.05	113.03	107.62	112.54	106.54	109.42	109.38	109.3	113.44	101.02	106.12	107.47	106.68
97.187	96.293	104.66	91.551	97.431	97.52	97.115	93.552	103.95	100.17	101.09	96.413	98.017	100.98	107.42	100.72	103.22	102.11	94.336	107.02	96.572	99.058	105.11	93.89	103.61	105.06	103.94	103.64	93.404	98.318	101.92	98.254	95.425	104.48	105.09	98.482	105.37	104.8	101.35	98.002	101.43	105.18	101.59	106.7	99.383	103.08	106.25	97.855	97.165	104.22
99.518	99.649	99.405	104.33	97.91	98.946	112.45	96.26	94.923	100.19	99.008	104.49	110.26	100.5	99.239	98.988	109.37	105.17	103.03	108.49	90.438	99.112	104.77	105.7	97.058	104.94	106.77	109.18	101.7	97.877	100.03	100.03	102.66	107.94	104.03	98.023	96.714	100.96	97.184	94.953	102.66	98.555	99.098	101.01	96.965	106.33	101.99	96.925	95.228	97.394
110.85	109.62	110.81	101.8	101.87	99.198	111.75	104.14	109.38	105.27	106.42	108.59	108.55	103.34	99.475	100.62	106.01	108.57	100.19	113.58	103.76	99.267	110.33	111.92	101.44	99.85	111.79	100.95	103.81	108.01	104.74	98.605	111.34	105.81	114.59	112.16	110.39	106.61	108.4	105.65	110.58	106.6	104.46	100.9	113.66	105.13	103.68	107.04	109.02	103.01
111.35	110.27	106.2	102.2	102.51	103.99	107.12	105.71	99.241	104.05	107.26	108.89	100.62	94.367	115.48	101.81	108.68	116.25	110.16	108.31	109.09	105.01	102.78	97.149	116.2	111.43	104.02	104.9	115.65	108.99	114.27	102.54	103.59	105.98	100.92	96.488	114.99	99.554	102.29	107.36	107.1	98.668	110.57	102.32	97.689	108.96	104.03	102.72	111.78	106.11
105.2	107.93	120.17	108.89	96.794	105.46	116.45	103.8	112.62	103.91	101.68	108.65	103.07	104.89	109.01	102.48	102.91	106.83	110.96	113.4	104.7	104.39	107.29	113.01	105.62	109.5	109.86	105.68	111.42	113.37	111.94	106.25	101.59	113.05	105.78	110.83	110.28	104.15	108	110.33	106.26	103.48	109.99	115.34	111.66	105.39	105.94	113.13	100.06	111.22
103.66	108.33	104.24	110.18	110.28	104.4	107.23	97.37	111.88	107.59	103.5	98.872	109.34	107.9	112.75	103.05	114.72	111.52	106.34	107.47	108.47	108.07	111.97	106.8	105.27	119.19	111.88	106.3	106.36	108.44	104.4	111.02	107.05	104.26	100.08	115.39	106.15	102.62	120.41	106.2	115.07	107.83	116.44	112.5	109.48	103.7	113.16	115.88	109.13	106.21
107.92	102.78	109.1	98.189	110.25	101.53	102.92	101.25	106.58	104.72	110.13	118.99	109.45	111.21	106.86	98.967	103.27	101.78	100.72	95.742	109.32	105.93	108.43	108.14	105.36	114.11	94.134	107.47	103.7	100.96	110.63	104.96	109.08	107.4	105.28	107.01	106.42	104.78	110.2	105.75	107.38	106.01	107.2	103.42	104.21	105.49	116.78	106.11	113.55	106.43
98.481	97.814	90.715	95.421	95.459	96.851	103.26	93.615	105.33	109.29	105.04	104.1	93.871	97.167	91.823	98.525	106.45	99.266	97.077	99.807	96.945	95.947	97.871	98.132	94.227	104.55	100.44	94.101	109.41	101.53	95.673	100.87	103.74	110.62	110.18	91.719	100.3	106.96	98.883	102.04	95.64	91.018	105.8	95.537	97.258	100.13	97.397	97.514	102.98	95.044
91.395	101.01	106.84	99.46	97.551	100.58	101.12	100.83	100.75	110.21	99.589	97.893	97.157	103.37	98.948	95.062	108.31	100.24	113.25	101.99	88.851	110.54	92.638	101.72	100.61	97.854	97.804	102.59	110.74	98.137	107.59	97.497	104.33	97.205	109.67	91.359	100.58	104.74	107.44	107.7	95.332	98.032	94.376	91.636	99.38	100.77	102.61	95.333	105.55	102.42
98.098	96.879	94.388	101.16	94.752	88.476	101.6	95.581	106.77	94.982	97.697	97.597	103.62	98.266	94.254	93.115	97.787	92.376	94.537	89.217	101.77	94.353	96.743	101.43	107.62	103.6	104.51	100.91	91.09	95.435	93.463	105.12	102.82	90.088	92.274	98.931	108.16	102.67	95.353	102.76	100.41	104.01	91.06	105.16	97.616	107.05	93.6	96.685	99.719	105.88
109.58	101.25	107.06	93.069	101.14	105.06	102.4	91.619	100.61	90.686	98.081	97.824	97.064	101.55	101.54	100.6	92.8	103.9	96.067	97.153	109.66	94.517	103.49	93.231	97.415	108.21	104.15	94.14	108.14	101.47	98.393	104.63	91.015	104.31	102.56	103.22	96.744	97.431	94.484	102.84	99.514	103.47	98.406	94.506	102.8	93.821	96.208	102.97	95.477	104.78
100.84	104.86	113.39	101.23	96.584	98.253	97.164	95.22	104.04	108.22	103.7	109.75	112.53	109.43	98.908	109.02	105.6	100.05	108.38	108.8	100.75	105.04	110.14	113.33	106.24	108.46	107.88	117.15	106.06	101.02	107.41	111.72	112.67	102.15	111.71	108.12	107.34	110.95	101.66	108	100.53	102.51	99.179	101.7	97.808	104.19	98.428	114.31	103.31	102.12
101.77	105.98	115.19	112.56	101.71	105.87	110.09	110.14	102.14	96.452	110.39	93.656	109.64	110.16	100.89	111.52	115.64	103.34	109.3	111.87	106.25	105.53	107.76	110.52	109.2	106.95	112.04	109.02	117.78	105.26	102.62	117.64	99.771	102.61	110.53	112.71	112.6	113.16	108.15	97.095	99.603	103.2	121.11	115.37	111.21	106.24	98.816	111.62	100.4	118.06
94.691	110.56	110.88	110.86	109.64	109.73	102.37	108.67	106.53	104.12	104.02	106.77	112.43	97.609	107.61	108.49	110.58	102	108.71	109.22	113.14	109.57	98.29	108.61	108.97	112.18	117.96	114.8	109.73	117.27	114.64	109.73	101.8	103.86	123.93	106.52	101.69	116.2	106.98	114.59	101.99	110.89	106.45	102.51	104.64	105.06	111.42	97.249	106.57	111.36
103.09	112.11	98.047	96.126	102.36	99.793	106.41	97.645	89.459	101.22	99.069	107.68	98.697	105.6	97.965	95.716	101.44	109.45	93.857	91.412	90.038	102.31	97.28	104.62	102.95	101.35	98.392	100.78	92.148	93.588	99.042	91.966	96.294	93.775	97.261	101.63	111.96	106.64	97.276	101.6	93.575	98.322	101.59	99.544	97.783	98.21	105.95	112.69	98.772	109.55
109.74	102.15	102.4	106.28	103.99	101.83	108.89	103.36	109.68	108.64	110.03	113.18	108.49	111	105.16	113.47	111.87	114.76	103.43	112.51	109.2	111.67	115.37	107.94	112.84	107.27	104.77	114.4	97.264	107	101.08	107.63	102.53	111.01	106.93	106.43	99.501	111.77	110.48	109.17	104.73	103.06	106.61	104.39	120.42	102.39	120.39	107.36	105.92	107.53
106.95	114.62	104.77	101.58	116.97	111.99	108.68	97.598	110.97	115.54	104.41	107.7	107.32	108.08	115.2	99.315	106.15	114.84	103.53	105.9	108.57	114.32	99.665	115.23	116.35	99.613	108.37	107.01	115.18	115.4	103.98	113.4	101.39	102.73	110.12	109.53	112.33	117.7	114.81	102.46	124.25	112.19	111.9	108.73	100.98	111.77	103.98	118.95	107.76	111.54
112.6	108.15	105.52	111.4	104.34	110.97	101.47	110.27	103.7	100.07	102.03	108.99	114.35	105.14	108.43	111.12	103.21	111.61	102.66	110.46	102.97	105.43	111.55	107	100.26	108.91	115.52	106.49	110.17	102.55	121.5	114.32	105.24	114.11	107.04	99.103	104.97	113.17	105.7	106.33	106.5	101.52	103.54	114.39	115.61	115.58	111.23	111.24	113.39	105.27
107.29	106.75	107.72	99.056	105.84	102.53	108.86	104.5	103.96	111.15	108.48	111.32	111.03	100.8	102.51	107.57	109.5	104.31	105.97	96.744	106	98.66	102.06	98.858	102.02	109.08	112.7	104.55	109.41	110.25	96.895	105.42	108.68	112.12	103.05	108.09	110.66	109.71	104.56	100.11	103.77	105.73	113.37	100.92	106.42	115.07	106	108.5	103.99	111.42
110.67	114.5	111.83	112.22	115.84	110.29	105.31	116.18	110.1	110.6	101.81	112.74	122.86	98.696	108.8	108.92	108.82	110.59	113.93	108.79	115.35	101.64	99.837	102.02	101.58	101.62	106.22	113.54	110.83	101	108.47	110.29	113.53	107.16	108.43	107.11	102.53	114.61	108.05	99.701	112.8	104.51	116.98	105.77	107.28	106.03	114.28	109.42	109.17	104.43
111.15	106.95	103.64	118.06	105.17	107.39	104.34	101.93	118.16	109.19	112.96	107.6	103.75	104.53	108.01	105.38	109.06	110.22	114.45	113.03	107.85	110.79	100.07	115.44	103.53	103.26	105.81	103.75	103.34	105.96	110.2	102.29	105.65	102.12	117.79	103.7	106.78	103.11	109.34	113.29	110.14	111.59	110.63	118.39	107.47	102.32	117.75	109	110.43	110.57
110.37	107.78	104	109.14	114.97	109.71	107.35	111.36	104.88	104.49	101.87	108.04	99.074	106.47	106.55	107.8	108.85	108.63	100.9	107.5	101.4	110.48	112.43	105.97	107.93	109.31	113.74	104.84	111.58	113.1	98.385	116.34	109.83	107.13	108.73	105.63	103.83	107.05	107.96	110.44	110.25	99.778	105.8	105.18	107.05	112.64	106.01	102.36	97.849	111.32
100.71	114.76	109.35	98.006	108.46	111.09	104.28	102.03	102.93	107.32	100.2	108.63	102.59	110.38	95.469	106	105	101.67	105.57	104.07	112.85	105.56	101.31	103.62	104.56	100.27	105.91	98.899	101.5	103.7	107.8	103.13	98.085	105.02	108.04	105.46	109.12	99.354	96.917	105.32	107.35	103.76	109.35	111.24	99.273	101.46	104.18	104.02	108.39	112.07
104.6	109.85	105.86	106.36	102.4	103.15	102.6	108.32	110.66	105.83	105.25	109.05	113.24	109.84	100.76	104.52	101.97	101.59	111.31	107.42	113.23	109.07	110.21	104.36	110.95	105.84	103.36	105.51	98.654	110.09	102.83	105.47	100.66	99.637	94.467	101.67	104.27	108.22	111.08	99.433	101.4	102.04	109.23	101.25	105.83	106.62	101.05	106.23	101.42	102.43
106.72	111.16	107.43	106.57	98.452	101.06	96.852	109.53	111.22	111.19	115.63	110.71	104.69	111.89	116.28	113.43	102.57	113.98	115.66	107.03	108.76	102.07	94.773	110.05	113.02	106.41	104.04	102.61	105.14	103.94	104.08	102.13	108.56	105.39	115.92	108.61	108.49	112.19	105.86	107.14	114.48	108.69	106.17	111	109.95	116.77	108.72	113.78	115.14	102.61
102.09	106.86	115.7	101.63	106.44	117.3	105.06	101.87	110.99	106.39	106.85	108.62	108.09	108.44	111.64	121.25	113.01	106.1	108.79	103.31	102.89	106.59	114.02	115.57	102.81	104.07	101.87	115.08	114.89	105.43	114.47	103.25	115.55	112.09	103.87	106.44	107.43	114.41	106.84	110.96	93.464	115.74	105.52	109.38	109.89	102.08	105.74	109.24	102.21	107.99
112.91	98.835	105.52	105.21	100.02	110.78	104.65	102.46	107.2	113.41	107.84	107.01	105.64	119.57	118.32	107.8	106.9	107.14	99.181	101.46	116.18	103.36	109.43	97.615	113.05	107.75	110.66	113.4	106.92	101.98	110.24	107.47	108.86	107.56	103.71	107.99	106.45	94.523	102.59	103.52	104.29	106.62	114.35	111.03	102.93	111.83	108.81	109.51	98.74	107.55
111.16	114.2	115.57	109.23	116.62	106.54	116.12	113.47	106.23	113.95	107.98	103.83	100.52	103.27	111.39	117.78	112.66	108.04	119.43	109.81	116.43	113.24	104.54	109.84	112.09	113.36	112.05	108.2	113.46	116.2	107.15	105.51	109.71	111.65	103.45	110.03	104.36	113.63	114.67	118.17	118.55	115.22	112.08	119.95	114.23	110.11	118.74	106.85	114.4	104.58
109.19	116.52	111.17	114.73	105.71	89.002	110.37	107.17	115.64	108.19	104.84	106.17	113.9	100.63	107.65	106.62	97.561	100.06	106.57	102.19	118.16	112.05	104.53	108.95	108.68	109.02	109.71	109.53	105.67	109.09	99.36	110.8	106.51	107.75	105.54	109.72	112.81	103.91	118.77	111.12	110.24	111.82	113.66	104.89	115.37	116.31	111.63	105.04	104.91	106.69
108.14	114.04	112.33	103.75	107.1	110.36	102.21	94.751	98.989	105.8	109.83	110.58	101.01	112.27	95.373	105.49	106.69	108.38	104.23	106.98	109.05	98.424	111.72	108.7	102.76	105.7	101.95	96.591	110.21	102.46	102.75	96.93	109.69	112.15	102.2	108.63	107.37	107.19	113.45	109.73	112.41	102.02	108.37	102.09	100.77	102.59	97.285	101.97	104.99	100.35
105.53	109.47	114.67	110.06	107.65	100.77	105.27	105.14	104.56	102.94	106.47	111.54	108.28	106.88	111.59	111.21	109.43	102.55	107.94	109.89	102.79	104.19	115.66	107.04	108.49	107.78	108.95	102.26	103.95	109.5	106.85	114.43	119.9	108.23	110.17	106.82	99.322	106.82	102.37	112.95	106.73	101.27	103.71	111.49	107.99	110.9	110.83	102.79	103.86	115.56
98.35	92.942	98.098	99.026	102.69	101.54	99.998	101.58	100.8	98.71	109.67	94.087	103.76	102.79	101.49	103.5	103.66	108.1	101.76	106.18	104.06	96.176	108.85	107.73	94.096	102.71	100.85	101.53	106.95	99.618	103.36	102.54	101.51	95.862	108.11	96.8	104.04	104.47	102.6	104.18	102.8	98.702	91.792	97.282	95.109	94.61	105.85	94.887	100.79	105.95
101.27	100.09	98.549	100.05	98.998	88.083	101.84	99.141	103.03	97.234	101.86	102.12	106.04	100.27	99.407	96.378	104.04	97.562	96.919	100.34	97.417	106.08	104.1	104.2	87.605	101.5	108.72	102.35	103.86	97.651	95.649	96.518	105.27	109.74	96.825	98.211	105.41	96.132	100	102.46	93.258	101.28	96.965	98.959	97.876	101.28	98.256	102.05	101.76	100.39
102.01	107.69	97.746	104.01	106.01	111.42	108.11	112.73	98.759	103.72	103.95	105.35	107.65	104.94	113.44	110.74	110.82	101.72	104.23	109.02	107.68	102.37	112.3	102.93	112.23	102.34	108.23	102.43	107.38	113.06	107.51	109.01	106.66	98.489	105.9	97.561	107.38	106.77	108.6	98.559	104.16	103.35	107.05	107.53	106.16	101.35	95.762	105.02	101.57	111.77
102.09	118.26	98.852	109.1	110.89	106.29	115.1	105.88	108.47	100.07	110.25	112.35	108.24	112.03	117.05	109.96	112.1	107.64	108.12	117.69	110.47	98.046	106.83	102.39	105.56	106.88	111.3	106.72	113.94	105.45	98.776	108.31	116.6	103.48	100.61	112.69	110.71	110.02	108.33	104.23	109.27	114.67	104.54	103.34	104.48	101.19	105.65	101.19	109.75	108.82
93.461	91.33	93.849	95.522	104.7	100.6	97.527	88.123	95.876	104.93	103.66	91.793	101.21	93.15	98.034	101.89	99.051	92.15	97.378	91.223	106.6	93.15	98.396	98.578	107.92	101.07	106.32	95.634	99.941	92.007	103.96	94.769	97.408	107.91	102.79	101.06	85.22	99.134	98.763	98.039	103.11	94.731	90.658	99.227	99.435	95.847	96.097	95.692	98.576	103.61
108.47	103.73	111.16	106.99	104.6	109.11	106.04	107.78	110.37	109.68	104.17	106.03	108.28	99.496	107.88	105.83	103.35	104.3	111.96	101.15	112.47	107.48	106.19	110.5	98.76	106.88	102.09	105.11	102.23	109.39	102.17	107.15	104.35	116.23	98.588	96.032	108.96	105.34	108.06	104.81	114.99	105.9	105.91	103.84	119.94	103.34	106.83	106.89	96.655	102.04
113.27	102.71	113.1	115.7	105.48	107.49	105.9	99.919	101.33	104.43	104.78	102.66	116.81	111.44	111.24	104.71	113.44	103.42	107.42	100.27	108.83	110.21	107.91	116.01	114.52	105.39	100.7	114.98	103.23	107.53	102.42	108.64	112.92	105.55	101.69	112.68	112.62	109.76	112.32	102.26	107.71	115.12	107.49	107.41	101.8	112.51	106.49	110.15	112.85	104.44
104.49	112.4	104.02	106.7	111.28	99.309	109.82	101.99	119.04	106.57	109.37	109.8	109.97	101.93	108.66	98.826	100.23	113.02	102.96	109.36	110.57	98.651	109.88	113.58	113.53	107.97	104.7	109.83	102.45	117.36	107.85	109.65	109.49	106.65	112.15	100.47	117.1	112.72	112.22	99.734	117.25	105.12	104.86	109.78	106.92	112.22	116.94	111.48	106.97	110.59
106.96	104.81	96.863	105.15	108.45	110.89	92.498	107.93	112.35	111.87	104.27	108.4	109.18	102.46	109.63	105.36	100.88	104.35	97.97	106.07	104.54	100.53	100.09	110.32	105.02	108.5	106.08	106.69	106.29	112.87	103.33	107.12	106.76	110.89	97.57	108.36	108.64	114.02	98.03	110.08	103.72	109.94	111.54	105.71	110	111.39	99.187	104.5	95.812	111.71
108.33	96.014	104.22	108.72	94.812	99.815	96.739	99.071	99.734	101.59	97.701	99.917	95.157	92.711	99.635	104.56	95.654	95.835	100.66	97.248	95.579	97.815	97.556	105.98	99.913	97.707	98.132	96.116	97.337	98.691	79.464	94.936	102.39	94.645	97.455	92.16	93.314	104.91	99.141	93.396	105.96	96.177	105.38	99.752	99.362	103.94	99.117	95.844	96.832	98.307
106.96	105.43	107.24	104.57	95.287	118.78	106.12	110.9	104.74	108.57	114.88	90.348	110.9	109.02	106.5	110.11	99.737	101.44	106.01	107.95	107.27	107.6	110.66	114.47	118.53	100.03	111.54	107.85	111.69	102.05	107.92	108.93	111.3	115.7	109.93	104.5	107.82	101.07	107.88	99.593	102.99	104.61	110.73	108.32	109.85	103.47	109.63	115.5	107.35	107.57
103.96	105.37	99.23	104.31	102.87	105.6	102.32	103.99	106.33	107.8	100.7	105.97	99.86	103.1	109.72	109.23	104.79	101.26	102.15	114.97	109.38	104.12	110.44	102.85	105.35	102.44	96.099	109.3	113.7	99.91	106.74	109.94	101.83	105.77	102.17	97.182	97.095	108.55	101.4	105.17	106.78	102.32	110.78	101.49	107.08	110.79	108.74	106.66	108.75	107.28
107.87	106.15	107.5	119.32	112.64	103.6	101.96	107.97	102.58	103.73	103.29	102.14	96.72	116.74	111.94	109.15	102.64	109.24	111.47	111.08	99.963	105.5	104.06	110.11	112.38	101.15	106.94	96.83	109.61	112.01	102.82	105.86	105.36	105.21	108.1	107.01	107.21	107.96	104.14	109.04	106	96.722	109.1	106.72	107.57	117.57	117.87	109.62	100.14	97.868
113.62	106.12	108.8	106.06	112.46	106.57	112.18	115.71	108.1	108.32	105.01	110.13	107.8	108.53	105.28	112.08	116.38	112.62	100.97	95.819	101.7	113.8	110.1	105.85	109.74	108.8	113.32	102.19	97.796	107.61	102.35	110.52	110.17	113.89	110.91	113.56	111.28	116.8	107.52	108.73	100.57	98.112	104.95	108.71	107.34	106.72	115.02	110.23	113.07	101.31
106.21	94.169	102.47	108.77	91.451	105.61	106.85	95.937	100.94	110.2	92.773	101.15	97.879	97.722	102.83	100.29	105.61	90.637	100.23	99.302	103.15	95.049	107.6	104.89	93.007	100.9	105.27	100.66	101.15	99.566	90.058	98.217	103.38	103.96	97.898	99.575	102.31	100.06	99.689	103.84	102.49	95.549	103.59	93.214	87.495	105.04	96.109	97.183	103.07	94.83
100.94	112.32	110.42	107.33	106.56	103.04	104.6	105.22	112.4	107.77	112.61	110.58	109.15	105.05	106.4	112.23	108.66	106.05	115.8	105.56	113.36	110.02	106.36	111.54	111.63	107.62	110.08	109.96	111.1	102.47	108.73	118.32	113.93	100.81	105.45	101.46	102.19	106.57	106.57	106.86	109	108.93	114.62	105.4	107.74	103.54	109.57	114.04	108.65	105.73
114.4	112.18	109.68	104.25	102.69	108.55	102.41	113.99	113.58	102.34	105.76	100.95	104.33	102.8	108.22	103.65	110.74	115.7	103.46	107.46	102.92	106.7	102.81	115.38	116.85	113.83	101.09	103.39	107.07	108.29	104.25	106.78	113.9	104.25	92.662	109.69	104.62	100.82	101.59	107.41	112.73	109.37	108.14	102.63	117.61	104.59	108.44	99.955	103.27	109.72
89.297	110.5	98.61	95.816	98.93	93.334	103.61	111.56	91.624	94.806	102.36	99.59	99.934	99.897	91.483	97.387	99.12	96.177	99.449	95.713	104.5	99.008	95.768	100.12	91.74	98.45	94.491	102.04	94.969	98.509	96.355	92.856	102.68	100.56	96.555	112.43	104.44	95.04	93.547	101.54	92.426	99.134	101.14	86.147	97.502	98.177	106.66	98.522	94.934	98.866
104.22	111.74	110.83	110.18	108.78	111.52	115.7	112.21	104.81	109.14	107.45	98.951	105.61	108.07	111.41	114.22	107.34	106.83	108.18	103.65	100.49	111.26	106.54	103.9	99.86	101.15	106.59	109.09	101.69	108.15	111.63	105.35	107.9	103.87	108.46	102.14	108.45	99.932	108.03	105.78	106.78	104.12	110.65	101.3	108.98	118.15	110.92	119.93	112.3	102.6
107.24	100.14	113.78	107.28	106.73	118.14	103.38	109.69	109.01	98.749	114.49	118.42	115.76	117.97	107.09	106.94	99.061	108.08	114.36	110.2	107.43	111.59	105.18	100.71	106.53	111.26	107.47	118.15	100.68	118.43	103.82	102.67	117.05	110.04	111.26	101.32	113.67	102.13	111	107.92	104.22	108.27	110.36	111.12	113.62	98.114	104.94	105.94	102.12	112.3
107.62	113.41	104.35	106.34	117.21	108.46	109.53	103.98	101.1	118.99	110.08	109.91	102.26	106.77	98.398	106.03	99.966	108.33	103.67	105.89	118.49	109.15	104.87	114.45	114.2	98.933	105.15	101.12	99.766	104.19	99.663	104.01	103.49	106.31	104.48	105.71	113.04	117.95	107.94	106.02	106.11	100.85	99.041	99.365	118.25	100.28	112.09	102.06	108.23	105.11
107.39	115.6	112.22	106.64	107.62	102.35	112.28	105.89	117.69	108.65	107.89	113.96	110.39	111.68	105.13	104.82	99.684	111.13	101.56	118.96	104.09	108.13	107.35	102.27	105.38	110.2	109.11	111.48	114.69	115.58	114.6	103.03	115.7	112.19	111.01	107.18	108.27	113.2	117.22	100.27	109.66	116.39	95.633	112.35	105.84	102.54	114.56	115.09	120.59	108.34
100.13	105.68	113.01	114.95	98.413	107.42	105.1	109.16	109.25	99.36	103.34	105.06	101.46	107.53	111.87	112.64	99.193	112.79	95.727	99.626	112.22	113.35	99.791	103.35	103.41	101.86	104.51	103.11	105.84	104.69	101.32	105.82	102.87	106.82	104.54	112.64	101.94	105.94	104.11	108.88	106.89	108.41	104.43	102.6	110.33	104.84	109.98	103.08	104.6	103.16
107.18	96.762	107.99	104.67	107.38	106.76	108.48	108.57	113.22	117.88	103.93	100.09	105.81	110.6	107.04	110.87	107.55	100.62	107.96	95.087	103.52	106.31	105.62	118.11	107.1	108.84	111.32	113.63	115.21	105.96	105.2	106.23	103.02	102.52	102.43	108.63	118.78	106.61	105.75	106.82	110.3	107.19	107.62	105.04	108.9	100.4	112.57	106.52	103.55	108.23
105.15	111.56	108.09	111.78	99.558	109.63	117.59	114.33	99.318	93.778	106.42	107.5	107.39	109.91	106.91	109.82	98.277	115.07	98.253	101.01	107.08	108.49	106.26	106.48	109.69	98.745	103.86	107.87	108.98	106.77	104.36	108.52	109.45	107.67	102.12	114.94	100.85	101.61	97.597	104.22	100.46	105.26	108.3	101	110.7	109.77	109.64	113.05	104.62	107.8
107.8	112.24	107.76	97.205	107.24	104.7	101.39	106.7	109.33	109.77	102.47	105.73	102.54	105.46	108.31	111.64	101.93	107.21	107.32	110.39	99.43	103.05	112.19	102.43	102.7	102.69	109.65	103.57	97.159	105.56	104.79	110.13	92.735	105.27	107	113.66	100.85	104.92	114.53	108.41	101.32	95.057	106.08	107.7	107.46	106.66	107.78	100.1	105.5	106.14
105.3	106.71	105.15	100.64	102.32	103.1	110.59	96.669	109.91	113.5	104.89	106.49	107.78	109.01	101.78	108.34	99.778	102.06	100.37	101.63	113.99	111.41	98.358	105.55	113.04	122	112.27	105.88	96.345	107.66	108.81	102.15	103.23	110.73	108.08	107.3	108.79	110.61	115.4	107.55	97.915	107.75	113.75	105.2	109.29	108.13	106.29	101.69	107.62	108.42
99.183	105.95	115.01	102.48	99.721	108.26	111.87	104.75	106.16	99.939	104.87	98.89	106.57	108.16	97.699	112.31	109.68	102.77	99.091	110.01	114.13	115.97	106.1	106.06	114.66	109.95	113.07	107.45	102.71	100.5	113.46	112.26	105.32	107.39	101.54	99.993	101.42	98.352	110.87	108.66	98.737	104.95	111.73	108.79	104.59	116.19	102.61	105.26	108.78	112.9
109.7	104.5	93.76	111.79	107.84	108.82	113.87	110.87	118.63	114.51	93.807	95.347	107.18	103.19	104.3	109.47	105.72	113.54	101.96	106.47	110.71	96.693	100.52	103.57	112.15	108.84	113.13	105.14	111.54	107.46	101.92	109	97.191	111.02	109	102.4	110.78	114.22	99.678	115.34	99.064	104.94	105.68	107.71	105.04	107.59	100.51	102.46	106.62	106.04
110.55	109.49	103.98	112.24	105.37	102.82	116.8	107.66	101.67	113.02	114.77	106.48	101.06	108.58	105.61	122.8	108.29	115.1	105.81	111.19	108.48	102.1	112.68	103.28	102.6	105.93	103.81	107.58	110.78	107.24	101.09	109.83	112.45	112.63	106.94	115.95	108.99	104.76	112.11	101.99	117.62	109.14	108.96	110.78	110.97	103.11	117.91	119.21	108.54	102.5
114.92	107.75	109.57	113.27	108.82	104.84	105.69	104.85	110.75	103.59	100.11	108.96	101.47	109.97	113.35	114.91	107.98	107.86	105.97	108.58	103.2	110.34	101.5	107.77	98.19	114.43	111.42	112.64	105.17	102.12	106.52	113.92	113.74	120.04	104.03	106.79	112.66	104.63	109.58	114.99	111.43	108.25	114.15	112.36	112.49	110.36	108.8	105	110.69	114.18
103.61	106.64	94.868	97.759	102.36	92.547	97.606	102.08	109.13	94.421	94.732	91.867	99.13	104.61	97.898	99.952	96.437	100.12	96.754	97.231	98.901	94.142	93.378	101.81	96.572	97.013	101.53	94.984	101.14	98.743	94.636	96.187	105.19	97.996	87.34	96.27	110.45	102.12	96.379	88.941	102.43	100.35	98.945	98.572	92.601	98.288	102.51	107.89	103.42	98.402
104.93	112.6	115.54	103.47	107.46	110.05	112.12	108.19	103.31	106.96	103.68	118.21	110.7	113.95	113.42	107.51	101.92	109.63	105.39	108.28	112.46	111.56	104.56	110.52	110.24	105.45	103.27	108.14	101.91	119.99	104.02	108.22	116.1	108.88	113.73	105.17	107.83	109.92	103.77	106.12	111	113.14	111.55	109.12	107.66	105.41	109.31	112.23	106.04	112.61
102.75	111.76	109.3	111.74	97.136	104.77	105.94	108.3	108.95	110.94	111.16	106.89	109.86	112.05	111.77	107.99	101.54	109.69	114.27	107.5	104.68	111.98	97.847	105.57	105.49	108.91	113.41	107.81	102.5	118.07	108.03	108.19	106.98	108.58	107.09	110.04	107.36	107.88	103.75	112.66	110.65	93.149	108.63	105.93	110.67	104.74	110.01	103.11	109.14	102.58
100.82	102.86	109.53	109.79	113.4	107.83	109.13	101.87	100.93	108.29	112.22	107.92	108.39	106.82	116.76	105.03	112.19	112.8	109.13	110.45	103.97	105.55	108.74	111.68	98.728	117.94	112.86	109.71	112.45	114	102.63	105.96	107.76	105.86	107.95	111.31	114.44	108.61	114.91	109.72	100.3	108.25	110.86	114.3	108.17	106.42	100.58	111.23	107.08	110.87
95.062	102.85	101.84	99.904	100.3	104.86	106.96	92.111	97.453	97.613	93.833	105.73	99.08	99.121	88.513	93.224	91.062	97.349	102.32	98.118	100.94	104.62	97.963	100.13	94.238	98.275	102.2	97.973	108.68	106.19	101.56	99.431	106.63	104.01	97.281	96.294	102.42	94.902	100.6	106.3	98.849	107.86	104.02	98.212	106.72	94.974	99.805	96.005	113.46	92.191
106.19	110.58	104.67	100.9	97.151	107	111.02	106.45	114.62	108.2	109.01	105.89	103.52	98.669	101.95	106.24	111	102.16	107.01	104.81	113.96	106.63	104.28	99.134	105.07	104.42	113.77	96.381	106.38	115.58	106	101.6	106.64	97.682	120.53	107.79	107.92	105.38	107.45	105.05	104.45	105.34	106.29	100.93	111.6	108.85	108.74	112.54	109.07	108.47
103.16	104.46	100.03	90.6	103.61	102.85	96.548	104.72	98.003	102.18	99.477	101.75	100.6	102.39	94.981	102.19	109.68	107.98	96.483	106.58	95.294	106.24	104.14	101.82	102.28	102.31	99.264	97.085	98.179	104.83	102.83	97.183	94.195	103.81	103.02	100.5	105.86	99.953	101.75	99.88	104.21	99.242	99.457	99.015	97.423	97.47	102.26	99.726	93.556	99.624
113.8	113.27	105.28	108.84	101.09	109.5	104.79	113.45	110.78	115.67	103.8	107.81	109.52	108.53	112.62	100.53	100.58	114.16	112.79	107.17	110.12	109.97	107.38	95.33	106.91	100.18	104.13	102.44	102.64	111.81	117.31	106.14	107.22	99.03	106.98	112.85	103.2	111.93	99.638	105.21	102.42	114.14	105.85	105.78	106.65	112.93	103.02	107.91	98.506	105.47
93.975	94.347	99.187	97.623	100.74	103.29	106.14	106.4	110.51	104.29	109.63	107.86	105.06	105.07	104.52	103.8	108.77	94.936	101.02	103.84	102.97	105.02	106.25	98.931	99.993	101.96	107.44	96.778	107.95	98.825	93.504	97.797	104.81	102.39	100.81	99.184	110.21	98.055	94.73	94.548	101.28	101.52	100.93	94.816	107.66	106.01	92.992	100.22	112.42	101.14
96.367	111.32	104.8	117.8	111.7	97.482	97.18	105.31	110	108.57	112.47	119.54	110.74	112.67	104.86	105.26	118.75	104.34	106.56	107.55	108.28	111.88	106.83	109.8	103.11	106.57	110.73	104.87	106.38	107.11	108.74	113.59	109.8	104.77	98.13	110.37	108.17	105.15	96.799	107.09	98.448	102.92	100.42	106.43	103.38	106.66	102.33	108.63	110.53	107.95
[truncated: 250 more rows]
[truncated: 150 more columns]
