# Supplementary material for: Genetic dissection of main and epistatic effects of QTL based on augmented triple test cross design
Source: PLoS One. 2017 Dec 14;12(12):e0189054. doi: 10.1371/journal.pone.0189054 (PMC5730204; doi:10.1371/journal.pone.0189054)
Supplement: S10 Supporting Information — (ZIP) [file pone.0189054.s010.zip › z6_1400_0.5_10.csv]

99.815	102.98	99.767	104.07	100.52	100.32	99.119	98.178	100.82	100	99.484	100.31	103.69	101.43	102.62	96.955	102.6	98.548	100.76	95.53	97.012	104.16	100.55	101.01	97.658	99.679	99.783	101.07	102.71	100.09	97.775	97.956	99.428	98.832	99.637	100.81	100.42	102.24	100.49	98.417	101.58	99.953	100.12	100.74	101.28	98.371	101.7	101.14	100.06	102.7
101.47	101.16	102.4	102.64	99.835	99.832	96.875	98.504	102.4	97.049	99.293	102.41	101.1	102.59	102.6	99.743	99.111	100.04	100.05	101.14	103.05	102.4	97.724	99.684	100.1	103.33	100.14	100.92	99.519	101.05	99.601	101.49	100.86	99.617	105.98	101.38	101.88	99.82	101.43	100.66	100.54	103.68	101.39	100.42	101.29	99.639	99.634	101.82	104.04	101.01
107.55	104.5	107.48	103.03	104.2	107.12	107.18	104.53	106.71	103.49	107.43	109.23	103.31	108.92	106.67	102.69	103.73	108.88	103.87	107.58	103.72	106.01	106.07	106.01	105.03	107.1	104.25	104.48	104.98	105.34	102.36	105.78	109.24	108.77	104.35	103.11	102.42	108.99	107.21	105.62	103.61	104.65	104.13	104.19	103.86	103.8	105.57	103.73	107.35	108.21
105.39	110.87	107.94	112.09	105.89	108.03	106.39	109.48	108.14	109.24	106.08	108	108.95	108.77	109.36	107.58	109.06	107.66	106.25	110.4	110.32	109.12	108.54	106.61	109.78	107.94	105.68	114.07	110.01	108.81	110.62	108.25	110.9	106.77	111.87	110.14	109.04	110.86	107.97	106.35	108.02	111.08	108.46	104.54	110.74	108.63	112.06	106.33	108.73	108.45
108.35	109.15	107.93	105.1	107.83	106.3	108.4	106.36	110.47	107.01	109	105.46	110.07	108.43	108.61	108.66	109.52	107.82	107.77	105.65	107.67	104.76	107.5	108.27	107.41	106.63	108.05	108.55	107.57	107.13	108.75	106.75	107.7	109.93	110.38	110.01	107	105.9	109.24	110.42	104.32	108.65	107.01	106.89	107.49	106.18	111.62	105.77	110.22	105.45
106.31	107.49	105.49	106.71	109.43	104.25	107.6	108.37	107.68	108.84	105.92	104.24	105.69	105.81	105.08	108.73	105.57	105.19	104.95	104.35	108.12	107.98	102.72	106.4	106.42	106.37	108.76	106.07	107.86	105.36	108.18	106.5	104.97	107.02	105.73	108.16	105.13	106.09	107.12	105.56	103.73	106.56	105.35	107.21	108.27	106.48	106.91	108.73	109.12	107.98
106.7	107.42	107.38	106.56	106.63	106.55	103.93	103.83	107.66	103.76	107.85	104.56	106.35	106.32	107.36	106.65	103.06	106.23	104.77	107.08	104.74	103.7	106.46	106.55	104.23	107.24	106.36	107.47	106.92	107.06	109.83	106.63	104.9	105.48	109.14	106.58	106.63	104.93	107.95	104.31	105.3	107.38	106.74	107.95	105.69	105.82	106.27	106.12	107.67	109.08
96	96.037	104.5	101.62	98.814	98.195	98.315	99.854	100.88	101.04	100.58	104.87	100.93	98.728	100.13	99.417	97.158	98.738	100.83	102.75	97.678	101.22	99.329	101.99	99.021	102.87	102.25	98.901	98.453	100.2	99.097	96.645	98.565	101.36	101.96	103.13	100.53	98.647	102.5	100.98	99.315	99.636	102.29	98.442	101.54	99.81	101.88	100.03	102.71	99.683
109.11	108.25	110.46	108.87	106.89	107.04	107.35	108.83	105.61	106.31	109.11	109.6	106.96	109.18	106.57	108.38	107.49	107.99	107.25	112.08	107.95	106.68	107.27	110.67	108.76	108.96	107.21	104.56	108.83	108.22	107.07	109.49	106.87	106.21	105.2	109.4	107.16	105.86	105.83	108.11	111.54	109.59	109.68	109.4	110.41	110.55	106.96	110.03	106.1	106.2
108.38	107.4	107.98	101.63	105.78	105.7	102.54	106.37	108.64	110.61	106.98	106.01	106.81	105.33	107.44	107.49	105.93	107.88	108.83	108.51	104.96	106.22	104.65	104.04	106.99	105.27	106.62	110.67	108.11	103.08	103.93	107.64	105.61	106.28	106.62	105.46	104.19	105.8	103.51	106.22	104.75	105.9	105.13	103.3	107.36	106.45	107.21	103.94	107.82	108.18
106.1	105.52	106.52	107.37	108.29	107.42	108.08	106.08	106.5	106.45	105.47	104.96	108.9	107.58	107.63	109.09	105.8	106.13	107.16	103.81	108.26	105.77	106.17	104.6	107.94	109.68	107.31	108.64	109.9	101.85	106.89	108.07	106.46	104.64	106.56	108.69	106.09	105.06	107.85	104.49	107.6	105.47	108.23	107.12	105.82	102.84	106.67	103.92	103.84	105.34
108.59	107.57	110.12	106.99	106.73	111.8	108.15	108.64	109.64	107.41	107.38	109.35	111.79	108.62	107.95	108.44	109.35	107.74	108.34	110.29	108.93	110.97	109.58	108.94	107.22	109.51	111.2	109.52	107.41	106.68	111.47	107.45	106.3	108.75	110.39	113.97	108.35	109.56	106.92	105.84	109.41	108.35	107.72	111.35	109.63	109.39	106.99	105.98	107.96	109.36
106.82	104.52	107.62	104.53	103.78	108.01	108.69	103.96	105.63	103.83	103.99	107.38	105.54	101.77	109.72	105.67	106.75	104.63	108.69	105.7	105.67	104.14	105.31	106.62	104.49	106.57	104.3	105.4	106.9	106.88	105.68	103.28	106.84	102.39	104.16	105.45	104.16	107.26	106.4	105.33	102.79	105.15	107.07	105.46	107.91	99.801	109.64	108.28	105.74	104.13
101.35	101.44	98.726	99.937	97.806	99.339	94.917	96.926	97.256	99.566	97.862	98.731	98.768	98.246	96.563	98.918	95.091	97.362	99.833	96.556	101.15	94.996	97.275	95.898	97.704	98.825	95.656	98.796	94.581	98.205	99.924	96.153	97.13	101.16	95.532	100.04	95.193	99.202	95.776	99.077	96.649	96.114	101.11	97.25	97.688	96.932	97.454	97.925	96.054	98.465
99.985	100.44	101.23	101.07	101	104.11	101.22	103.62	102.95	101.56	103.42	102.11	100.6	102.33	100.27	98.87	101.41	100.2	98.386	99.167	100.98	98.802	100.22	102.16	98.947	100.71	102.38	99.446	100.31	99.445	98.283	105.44	98.09	99.91	99.916	100.33	101.13	101.16	101.61	100.38	97.23	100.95	101.71	99.463	100.77	102.31	106.43	99.528	97.05	105.38
100.58	103.33	95.207	99.827	99.971	97.344	100.23	99.058	101.67	96.642	102.26	97.105	99.437	98.958	97.541	101.01	96.095	96.299	96.845	100.08	100.26	99.374	98.971	97.306	94.958	98.666	96.716	96.506	95.931	98.918	96.747	97.733	97.225	97.579	96.903	99.044	98.717	96.616	99.178	97.049	98.132	96.883	97.12	99.804	97.319	103.37	96.523	95.883	96.676	98.239
105.45	107	106.91	104.65	103.63	104.04	107.97	104.71	106.83	111.28	105.49	104.44	106.78	103.41	105.71	103.09	105.66	103.14	103.69	103.89	106.14	104.98	105.47	108.43	107.28	104.12	105.73	104.86	106.42	108.37	105.86	106.76	106.49	102.76	106.23	104.99	107.38	105.93	104.9	106.49	107.84	105.17	107.18	104.57	105.4	106.63	104.67	106.73	106.25	107.07
103.51	104.69	107.19	105.85	104.97	106.28	107.05	107.1	104.97	108.64	108.51	105.65	105.28	105.69	108.03	105.84	105.5	103.74	104.28	104.74	105.28	105.7	103.85	108.38	103.83	107.17	106.11	103.08	106.55	105.9	105.19	105.12	105.67	108.65	105.8	105.1	106.42	106.61	101.68	106.34	108.95	106.57	105.4	106.66	102.07	103.76	108.44	105.32	108.05	103.98
105.36	106.15	103.71	105.3	104.96	104.12	106.93	105.53	105.32	105.99	104.34	105.36	104.94	104.92	107.62	106.34	104.79	104.83	104.17	106.64	106.99	107.14	104.37	104.61	104.23	107.33	102.45	106.05	105.45	105.49	104.11	104.37	106.36	107.07	108.88	107.72	105.97	107.59	106.36	105.62	104.16	106.32	105.83	105.7	105.83	106.22	106.9	107.07	103.4	106.17
106.33	105.46	105.27	104.58	107.26	103.82	108.9	105.34	105.21	108.69	108.65	105.72	105.78	103.89	106.43	105.78	104.28	104.68	107.17	103.86	105.87	106.45	106.75	106.61	105.21	102.87	101.76	105.95	105.28	104.85	104.61	104.63	105.38	105.44	109.26	103.56	104.57	106.97	105.05	106.89	103.06	103.18	103.52	104.85	107.75	106.91	105.19	103.87	103.86	105.29
104.25	105.49	105.73	109.48	107.62	106.55	105.7	105.07	105.87	106.11	107.34	103.55	105.52	105.13	107.43	105.92	104.84	105.29	108.5	105.86	104.08	110.27	107.1	104.37	104.39	110.46	103.47	107.52	108.66	109.57	108.49	107.14	105.99	107.72	106.14	106.79	107.91	106.42	104.25	106	108.41	107.74	106.58	107.21	106.67	107.93	105.2	105.94	107.62	105.98
103.61	104.37	104.33	102.26	105.01	105.26	108.72	104.18	107.27	106.8	105.9	104.65	105.49	104.08	107.81	105.75	107.9	106.47	105.58	105.37	104.81	108.6	104.48	106.04	109.44	105.01	104.63	107.54	106.42	105.19	104.38	107	106.33	106.7	103.78	107.35	104.77	101.63	108.96	105.55	106.11	105.44	104.38	106.65	104.82	103.27	108.07	106.37	107.61	107.18
99.988	97.706	100.93	98.549	97.413	99.023	100.87	97.267	102.97	99.391	98.76	100.82	96.484	99.741	95.91	97.417	99.608	96.801	99.13	94.923	100.67	99.975	100.19	98.666	96.775	97.975	98.883	97.075	97.453	99.91	101.62	101.49	97.721	99.547	100.82	99.594	97.403	101.39	100.18	97.966	97.358	98.597	100.66	99.41	97.805	101.24	95.426	95.071	100.06	98.959
96.336	97.389	100.1	101.76	99.791	100.77	97.301	97.28	101.29	97.361	99.528	96.815	97.127	96.419	96.684	95.473	100.07	95.602	97.992	99.447	99.452	97.306	97.396	99.512	97.761	99.544	95.513	97.501	98.436	95.978	99.119	99.308	98.144	100.53	97.159	99.84	99.068	99.637	97.712	97.455	99.59	98.472	93.53	101.08	97.802	94.996	96.712	97.627	96.755	96.905
105.64	107.65	102.28	104.54	106.48	104.87	108.78	106.45	106.66	104.46	108.63	108.8	105.65	108.59	104.97	106.66	105.89	103.43	104.5	105.48	106.21	104.49	103.49	107.8	105.26	109.38	107.34	108.65	108.5	109.47	104.89	103.47	104.88	107.36	107.23	106.69	104.83	104.19	109.02	103.6	107.23	104.85	108.92	106.49	107.06	107.07	103.66	107.48	105.69	103.47
111.29	110.31	110.06	109.32	112.42	112.8	107.25	109.46	109.76	108.64	113.6	109.1	110.7	110.92	112.9	111.93	108.23	110.58	105.77	110.58	109.3	109.14	109.55	111.17	107.45	111.7	110.03	111.48	110.58	110.42	113.18	110.05	107.42	112.79	108.46	110.58	110.38	107.91	110.1	113.25	110.03	115.47	108.3	110.22	110.43	110.35	111.85	110.03	107.58	107.56
102.69	98.16	100.56	101.9	101.92	103.69	103.41	101.69	100.98	102.88	99.977	98.981	98.194	98.625	100.72	100.77	100.11	102.24	99.548	100.61	103.44	96.777	100.9	102.05	100.3	100.38	99.116	100.55	101.2	100.46	101.27	100.48	99.1	99.263	97.822	98.163	102.06	98.343	95.987	101.76	99.385	100.58	101.77	98.249	99.942	99.701	99.741	98.639	101.71	100.44
101.16	97.978	100.43	98.081	99.759	100.47	97.893	97.414	97.65	101.44	99.589	100.97	98.706	99.593	98.348	99.878	97.205	97.893	98.7	96.634	96.923	98.632	96.885	101.63	100.06	98.775	98.546	101.65	100.61	94.332	98.916	101.41	97.582	94.963	98.285	98.033	95.3	96.691	99.15	100.02	98.771	98.053	99.669	98.249	99.58	100.08	99.358	98.795	98.722	96.319
105.66	105.66	105.42	105.04	107.85	105.4	104.94	104.04	104.28	105.78	105.7	105.95	102.17	103.26	108.82	105.58	106.28	105.48	106.67	105.75	104.28	105.01	104.58	107.57	105.07	105.72	103.46	105.37	107.98	105.31	105.54	104.54	103.64	107.52	107.88	106.22	105.98	107.14	106.37	103.98	106.08	103.48	102.24	105.92	108.24	105.99	105.13	105.25	105.37	105.33
106.73	106.21	104.67	109.25	106.14	105.64	105.46	106.39	108.11	106.36	106.04	105.06	109.51	110.72	103.72	108.65	108.27	106.89	105.96	103.22	110.38	103.59	107.44	107.92	105.58	102.63	104.85	105.41	104.65	106.62	104.42	108.11	102.53	106.2	105.53	103.27	108.2	106.02	105.07	104.46	105.11	105.68	105.8	104.08	108.66	102.09	108.09	107.03	105.29	106.15
105.46	105.76	107.46	105.61	108.52	105.32	109.01	109.93	110.05	107.58	108.72	106.23	106.86	109.72	109.12	105.81	107.36	107.08	109.45	104.65	110.72	110.26	106.85	108.7	107.59	111.04	106.01	107.93	105.98	105.8	111.19	111.5	107.49	107.97	104.53	108.63	106.26	108.8	108.19	105.34	110.57	105.34	107.09	106.54	107.1	109.58	107.37	110.39	108.71	110.32
105.17	104.53	106.66	106.2	106.03	103.8	108.76	105.72	106.86	106.31	105.74	109.01	105.8	107.67	106.1	105.64	108.22	108.48	108.38	106.38	106.41	106.59	106.73	102.98	108.08	104.92	106.55	104.3	102.95	109.49	105.13	106.69	105.07	103.63	103.61	107.64	105.19	106.28	103.93	107.86	104.51	105.69	105.7	104.73	106.71	106.31	104.19	107.49	104.58	105.87
99.372	102.48	98.692	98.291	97.185	97.912	96.013	99.193	101.79	98.844	97.988	97.495	97.361	102.53	102.41	97.071	99.039	97.948	100.6	96.835	95.065	98.411	96.128	98.502	97.973	94.308	99.875	97.037	94.738	97.457	100.78	98.822	97.429	95.673	97.211	98.37	99.201	93.54	98.46	99.388	95.839	98.189	100.83	97.691	95.649	98.739	96.459	97.314	97.9	100.26
106.09	107.6	106.74	105.75	108.79	102.77	102.06	107.05	106.79	106.04	107.21	104.06	103.6	102.93	104.07	108.24	104.01	107.6	107.45	104.58	105.4	104.86	106.65	103.69	106.35	104.43	105.52	102.58	107.51	105.52	106.6	105.47	107.31	104.46	103.68	104.94	104.39	103.27	108.02	105.47	104.77	104.78	106.03	104.97	106.15	105.58	104.61	105.01	106.18	107.96
102.85	98.131	100.21	98.595	97.974	103	99.573	97.044	100.91	95.28	98.384	98.022	100.43	99.256	99.007	98.401	99.586	98.887	98.6	98.343	98.307	96.749	97.399	97.235	96.557	101.14	100.59	98.558	97.929	99.422	97.212	98.084	99.697	98.913	97.879	98.497	97.456	95.828	102.82	97.778	97.584	98.533	97.937	100.91	97.968	99.017	97.563	97.518	100.39	99.495
103.36	105.93	104.62	106.43	104.34	105.45	104.37	107.53	106.8	105.2	105.61	102.19	107.15	106.29	106.83	105.85	107.72	102.76	108.37	104	105.05	105.44	105.79	102.98	105.89	108.22	106.4	106.7	104.14	103.33	102.78	104.16	105.49	106.44	104.18	102.83	105.75	104.89	106.83	104.7	106	105.18	105.37	106.28	104.46	109	106.07	108.22	102.2	104.88
101.59	98.509	103.61	96.369	101.83	102.48	101.11	102.44	101.42	97.646	102.65	100.95	99.626	101.27	101.2	96.185	100.63	100.66	103.08	99.658	99.744	101.11	98.064	99.889	99.729	97.999	101.94	100.28	101.49	99.018	98.591	97.832	102.83	103.86	100.11	102.97	96.551	98.175	99.731	101.97	99.657	98.921	98.313	100.65	97.797	99.502	96.91	100.84	101.36	100.71
107	106.19	106.24	109.07	107.54	109.88	104.97	107.07	105.4	106.02	101.54	108.86	108.39	108.74	107.42	107.61	105.65	105.74	107.51	104.37	106.38	106.12	108.16	105.24	102.61	103.49	103.29	107.5	103.32	110.01	105.03	108.88	107.07	106.54	107.12	105.7	107.5	106.91	105.49	106.21	107.82	105.63	105.86	103.44	104.67	103.57	107.17	106.95	104.82	105.79
99.219	99.812	100.7	95.001	98.945	99.676	100.43	98.643	96.751	99.275	97.766	97.292	98.081	101.68	95.353	96.487	99.307	98.978	97.242	97.242	96.018	98.04	96.562	99.097	99.337	100.35	98.953	99.598	98.072	95.544	99.137	100.22	96.268	96.951	98.021	96.696	100.38	101.51	98.75	95.772	95.892	98.841	97.825	99.142	99.659	96.594	97.989	96.965	97.382	99.349
107.29	108.69	104.81	107.63	108.66	108.58	110	107.78	109.93	106.82	107.51	104.63	107.28	109.86	105.04	108.38	107.4	107.37	107.33	107.88	106.55	109.46	106.81	106.38	108.42	110.16	106.72	107.06	108	106.99	105.1	106.57	106.54	104.66	107.13	110.54	106.12	109.21	108.82	105.9	105.83	108.56	107.25	105.49	107.04	106.06	105.66	106	109.46	109.38
108.32	111.14	107.26	109.25	109.08	107.59	106.03	105.76	107.28	109.34	110.38	108.27	107.61	108.22	106.71	110.83	108.29	108.47	107.22	109.01	106.68	107.11	111	108.33	105.36	108.85	111.52	110.45	105.86	108.34	107.72	110.24	108.65	108.34	107.68	111.69	107.29	107.1	113.4	106.54	107.5	107.84	113.54	109.07	110.7	110.31	111.72	105.09	107.42	109.34
99.328	97.421	99.837	100.54	98.435	99.136	98.114	97.619	96.928	98.735	98.931	101.15	102.29	98.673	99.744	98.023	97.463	99.794	97.938	100.44	100.66	97.472	99.12	99.088	97.929	101.2	97.441	97.963	98.212	98.813	97.805	98.869	99.847	100.2	98.204	99.979	101.01	98.188	98.386	97.464	97.098	99.343	99.446	98.476	96.658	96.37	101.34	101	98.668	97.961
102.36	103.37	99.596	102.02	103.44	103.53	105.39	103.14	102.08	101.54	103.78	104.47	105.14	103.2	102.4	103.53	103.15	102.85	103.56	100.69	101.97	104.71	102.32	100.47	102.18	102.23	104.97	102.93	104.84	100.76	103.03	102.83	105.33	102.8	100.77	100.08	100.36	103.23	101.91	105.33	105.73	101.76	100.6	104.34	99.046	103.13	103.18	103.64	102.58	102.12
104.35	106.61	104.46	106.65	107.97	106.61	106.3	107.2	104.77	104.24	107.44	109.52	107.09	105.18	107.65	103.24	109.72	104.3	105.51	106.09	102.97	106.07	104.16	107.07	106.61	106.72	104.91	104.86	106.93	109.64	106.79	107.15	108.64	107.08	106.24	105.28	105.05	104.65	105.23	105.12	106.24	105.28	106.9	106.18	105.99	110.07	105.24	107.79	107.44	103
108.56	106.82	102.69	106.79	104.87	106.91	103.43	106.1	105.46	104.39	103.5	105.94	105.74	106.69	105.47	105.58	103.37	104.39	103.56	106.48	106.91	102.61	107.55	103.38	107.66	104.75	106.27	105.78	109.26	109.81	109.43	104.25	108.09	105.55	107.81	105.02	107.54	106.53	105.75	103.97	105.86	103.98	105.02	105.39	107.94	107.56	107.61	103.56	105.31	106.21
108.58	105.88	105.71	108.98	109.46	108.56	106.25	106.71	107.22	108.42	108.67	108.9	106.71	107.6	109.92	105.74	106.81	109.79	107.81	109.5	106.4	106.28	110.02	107.45	109.82	108.14	106.78	110.58	108.89	106.88	106.13	107.32	105.48	105.54	108.5	106.54	107.34	106.43	104.93	107.6	110.3	109.13	109.17	107.2	109.25	108.95	108.62	112.48	108.39	107
100.27	98.984	95.177	96.959	98.767	98.533	99.662	97.931	99.4	100.92	99.517	97.299	97.17	97.763	95.486	96.387	98.953	94.831	98.239	98.367	98.43	97.886	99.111	95.945	99.963	95.68	100.28	97.988	96.744	97.602	96.491	97.511	96.536	98.781	96.993	98.107	99.937	95.699	95.131	97.329	100.59	96.899	96.554	96.941	99.436	98.258	99.064	96.402	97.307	97.977
102.25	106.36	106.48	106.25	104.4	102.73	106.77	104.48	105.88	106.24	107.15	104.47	103.72	105.48	105.37	106.22	104.24	105.73	105.91	104.27	106.48	106.22	109.58	105.54	105.12	104.7	104.98	105.33	105.53	106.61	108.5	107.53	105.52	105.33	106.78	105.86	104.55	105.34	103.47	108.61	103.91	107.29	107.83	101.15	105.14	107.47	104.38	108.31	107.43	102.95
96.175	99.547	98.116	99.39	97.501	99.945	97.311	98.514	99.623	96.761	101.3	97.707	95.168	98.788	95.048	99.379	102	100.41	96.526	97.777	97.442	95.835	99.304	96.31	99.729	99.625	98.232	99.933	98.125	95.224	96.457	98.399	101.28	98.071	101.12	97.514	98.959	94.968	97.526	98.061	99.953	95.868	98.288	97.224	96.785	95.657	97.428	98.668	98.968	97.251
107.16	106.59	106.22	109.7	106.76	108.66	104.84	108.34	106.08	107.4	105.66	107.43	105.44	106.91	108.94	104.44	106.38	105.8	104.72	107.19	104.29	108.62	107.4	107.31	106.95	107.19	109.1	103.97	106.35	105.71	107.03	107.24	106.22	105.08	106.1	107.03	107.12	104.43	109.36	108.22	108.15	105.71	108.15	108.23	106.73	104.47	107.7	102.73	104.97	106.8
104	100.68	100.3	100.55	102.35	101.89	102.61	98.428	99.505	100.63	100.7	104.19	100.87	100.36	101.39	96.749	102.09	101.29	102.95	101.23	102.2	100.4	100.4	103.75	100.99	98.075	101.23	98.587	100.88	98.321	98.378	105.69	101.65	102.93	100.24	100.25	97.409	101.34	101.25	100.05	100.7	99.886	103.51	100.52	101.08	100.01	100.16	98.925	102.29	101.83
96.819	99.732	100.84	101.12	101.15	99.364	100.95	98.639	100.15	99.659	101.34	96.2	101.74	101.91	100.36	99.847	100.6	98.206	99.561	100.67	95.936	98.813	98.936	98.003	101.02	98.037	103.81	101.56	100.94	100.39	100.82	96.827	99.493	98.93	97.574	100.56	99.393	102.17	101.54	100.49	97.568	97.451	101.15	99.839	101.01	100.58	100.02	99.891	101.31	98.654
105.51	105.56	108.01	106.39	105.39	107.21	107.88	106.63	108.16	106.77	107.61	107.09	105.32	108.5	107.5	106.83	104.08	106.35	108.03	107.01	106.31	106.06	107.28	107.5	106.8	102.27	103.22	106.64	110.4	105.01	107.07	101.69	106.21	106.86	107.49	106.11	104.58	103.54	107.05	107.82	105.32	106.1	107.33	107.09	106.51	105.53	111.35	108.28	108.18	105.85
100.03	97.686	97.153	94.988	97.213	98.838	97.598	93.905	98.781	95.256	99.681	99.462	99.545	97.048	96.74	99.502	98.953	96.206	98.114	98.913	100.78	99.815	95.423	98.334	98.574	96.659	97.892	98.238	100.48	100.87	97.309	97.67	98.544	97.129	97.849	96.546	98.814	96.929	99.029	98.72	98.817	98.212	99.831	98.737	97.277	98.884	95.986	98.167	98.49	99.84
104.49	106.79	108.15	104.81	108.08	106.88	106.78	103.17	106.01	108.54	106.41	102.84	107.13	106.7	106.82	102.98	105.86	107.8	107.53	108.03	105.25	104.91	105.67	105.48	105.94	105.13	107.23	106.99	107.08	105.12	105.48	104.61	105.37	105.03	103.34	104.86	106.36	106.12	108.94	106.62	104.38	105.03	105.48	103.02	105.41	103.65	106.54	106.25	103.17	105.24
111.06	106.38	105.32	103.1	103.89	104.98	106.55	105.02	104.65	106.91	103.43	104.95	104.54	105.48	106.23	104.96	108.58	107.59	105.39	107.71	107.03	106.46	107.18	111.19	106.82	104.61	105.37	107.14	105.95	105.87	105.19	103.5	106.96	107.97	108.76	108.06	103.72	107.25	106.87	107.74	108.16	106.19	109.48	106.75	106.07	107.36	108	105.46	104.28	106.36
108.5	109.98	110.83	109.32	110.15	109.47	108.53	109.73	107.73	109.3	108.78	110.94	107.84	110.27	104.74	107.38	112.26	107.29	106.41	108.12	106.85	107.2	107.87	108.3	110.32	110.2	107.22	107.82	107.66	112.77	106.76	107.83	106.05	110.26	110.08	109.05	111.49	107.89	107.81	107.98	106.87	107.57	109.25	108.2	110.03	110.82	108.88	105.79	111.36	111.41
106.7	107.52	107.17	105.45	110.12	109.79	107.06	107.1	110.19	108.63	107.33	111.32	111.01	109.11	111.51	106.05	112.93	106.89	110.04	108.02	106.93	109.71	107.51	107.07	107.89	109.5	107.07	110.42	109.95	109.56	110.3	109.94	106.01	108.85	103.5	108.37	109.04	110.04	109.96	109.57	107.04	109.02	108.72	108.05	109.71	106.58	107.47	110.01	109.23	107.18
100.85	100.1	97.524	101.3	101.56	98.886	100.59	100.07	102.58	100.23	100.65	98.887	102.49	97.643	100.82	100.74	100.95	97.599	99.802	103.03	99.14	96.42	102.86	101.6	101.55	101.43	100.58	99.879	97.457	103.8	99.757	99.641	101.43	99.469	97.558	100.93	100.04	98.758	103.11	99.314	102.9	102.68	100.85	101.06	100.41	99.776	100.37	102.48	100.87	98.507
109.34	106.41	110.39	106.95	106.1	108.91	109.13	109.1	105.45	106.74	106.6	107.22	111.1	109.1	108.17	106.2	108.35	107.06	106.06	107.22	109.22	111.47	108.25	106.4	107.46	106.32	108.64	107.71	105.43	106.95	105.62	105.62	108.83	105.77	107.04	107.29	104.24	104.66	106.95	107.4	107.6	106.93	110.32	109.25	107.4	107.97	105.77	110.17	107.41	108.67
109.79	108.87	108.99	108.01	108.28	112.62	108.06	109.71	105.7	107.22	107.41	105.71	104.87	109.53	107.05	108.56	107.38	109.32	107.91	109.04	107.12	108.76	105.76	110.5	105.13	112.45	106.58	102.45	107.97	107.56	109.57	105.05	107.58	111.23	107.64	107.59	107.95	108.54	105.4	107.38	106.08	107.26	108.8	108.15	107.15	111.84	106.6	106.22	106.45	109.01
98.75	96.947	99.907	97.904	99.927	100.86	100.93	98.653	99.472	99.133	98.836	100.09	94.725	98.644	98.786	101.14	96.459	99.136	97.465	98.323	98.604	98.204	97.43	98.055	100.52	98.537	96.994	97.26	96.544	99.042	98.144	100.54	96.163	99.142	99.208	101.37	97.079	101.62	98.687	97.549	100.04	98.109	98.486	101.3	97.631	97.196	98.313	101.87	97.939	100.7
104	104.27	104.67	105.14	107.34	105.82	105.89	107.57	107.15	106.41	107.9	107.7	109.05	105.46	107.99	103.3	106.73	106.94	102.3	108.57	108.04	103.94	106.97	104.62	104.21	106.02	105.84	108.56	108.59	106.96	106.12	107.46	103.1	102.8	106.96	105.94	106.1	105.95	106.74	108.28	106.25	107.02	106.13	104.12	107.73	104.57	106.3	108.99	105.91	106.48
103.93	107.41	105.32	108.33	103.17	104.77	104.86	108.83	105.91	104.13	106.09	106.12	105.61	107.17	108.13	104.99	109.61	105.41	104.73	103.63	107.11	109.44	105.39	107.12	108.66	106.43	106.36	102.35	106.8	107.07	105.7	105.14	107.02	107.85	105.81	105.87	107.49	105.65	107.29	108.47	105.65	105.98	107.1	106.45	105.6	106.06	107.02	108.17	107.66	107.9
110.04	104.01	104.03	106.84	107.07	108.27	105.77	107.15	107.96	106.57	105.98	104.95	105.94	104.97	106.11	104.67	106.71	108.73	104.79	105.3	107.76	107.75	108.17	105.64	108.16	103.58	103.16	106.62	104.69	105.72	105.35	105.27	104.2	104.91	105.32	106.02	108.39	106.51	103.72	105.51	103.22	107.75	103.87	109.37	103.27	102.76	103.47	103.81	106.09	110.26
107.69	109.05	109.25	106.86	107.6	108.96	106.55	109.68	104.39	109.26	111.65	109.81	108.82	110.8	107.3	110.42	109.39	105.14	106.4	110.67	106.2	108.24	109.97	105.58	108.97	107.08	109.06	105.24	109.99	111.63	105.37	107.47	108.33	110.62	108.83	108.18	109.95	105.19	107.21	110.2	107.72	108.07	106.03	108.76	109.29	107.61	109.37	111.62	108.66	105.72
110.73	112.01	110.8	111.63	111.88	110.96	109.58	112.46	110.23	110.63	110.09	109.73	107.78	112.76	109.39	109.27	112.88	111.22	110.92	113.69	110.57	108.98	110.11	108.55	117.2	109.01	111.67	109.78	111.3	111.81	112.78	110.89	109.23	109.65	109.75	109.96	109.06	107.23	108.09	108.99	107.05	110.17	109.38	112.68	109.86	109.12	109.82	109.04	111.76	109.77
103.48	107.67	104.81	107.05	105.28	107.38	107.08	106.89	107	105.41	108.42	104.42	107.1	107.43	105.85	107	104.72	107.7	104.56	106.3	105.77	103.4	105.25	104.74	104.54	108.14	104.18	108.14	104.25	106.07	109.49	105.29	105.3	108.49	107.61	107.4	110.75	102.16	105.71	107.57	108.36	104.52	107.62	106.25	107.44	101.26	110.17	108.38	107.87	108.12
104.61	107.98	111.1	108.99	108.98	110.12	111.05	109.56	111.39	105.52	108.73	109.08	112.95	108.92	108.55	109.14	108.59	106.57	107.27	110.63	109.45	111.35	110.45	110.86	106.4	106.73	109.65	108.36	110.12	107.4	109.99	106.17	109.04	108.33	106.83	109.85	106.45	106.76	110.36	107.21	108.3	111.87	106.15	107.29	109.1	109.6	106.75	110.6	107.04	109.19
107.56	104.92	105.04	109.42	105.23	108.38	104.86	105.61	107.17	104.07	102.43	105.04	105.32	103.39	105.78	108.25	105.12	106.67	105.88	105.59	106.02	105.28	107.87	104.88	107.63	106.72	102.92	103.71	106.56	103.46	104.16	103.67	104.87	106.83	104.22	103.98	108.31	105.71	105	105.93	104.79	102.65	105.16	108.01	104.49	105.91	101.55	105.8	101.93	101.33
104.76	105.63	103.5	107.1	106.33	107.63	103.76	106.65	103.9	105.83	105.02	107.75	103.17	105.92	103.77	107.26	106.23	105.83	106.49	103.43	105.32	107.4	105.68	105.28	103.75	107.26	105.84	108.55	105.79	107.33	106.54	103.35	104.36	109.51	107.08	104.33	104.47	102.28	105.25	102.17	105.57	105.24	106.09	109	104.86	105.97	106.91	108.46	104.32	110.56
110.72	108.38	109.25	111.1	109.01	108.14	108.25	109.82	107.11	106.09	108.17	107.85	108	111.83	104.3	106.83	110.11	111.21	106.31	105.94	108.57	108.83	111.59	106.43	109.18	109.09	106.72	110.47	107.23	110.94	109.92	109.15	104.78	110.17	106.76	108.28	111.41	107.47	110.82	111.26	109.12	108.05	105.72	107.81	107.88	107.97	108.52	107.94	110.3	109.13
100.99	102.58	100.47	100.76	102.1	101.53	100.13	101.36	103.47	101.8	100.06	98.518	99.228	99.821	100.96	98.997	105.59	103.33	100.75	105.27	102.09	100.73	102.07	100.96	100.26	102.26	99.508	102.21	99.456	101.44	100.4	102.31	97.753	102.42	101.04	99.76	103.34	102.34	97.724	98.275	98.154	100.35	100.52	103.8	103.05	103.21	99.946	100.87	100.12	100.96
109.95	107.63	110.17	107.36	104.51	108.36	110.94	111.81	107.16	108.71	108.3	108.77	111.4	108.47	109.62	107.76	107.97	107.64	109.91	105.51	106.76	107.77	104.68	106.43	108.23	108.41	108.94	110.86	109.62	106.65	107.1	110.2	108.09	109.61	106.04	108.97	110.11	111.47	110.58	106.47	108.11	106.54	108.48	109.91	112.06	107.74	106.45	109.81	107.65	110.8
104.53	106.32	106.94	108.6	105.82	110.41	108.58	106.87	107.01	106.8	106.43	110.55	109.52	110.69	107.46	108.76	105.35	109.67	107	106.93	107.85	109.31	107.52	109.05	107.62	106.53	108.25	109.9	109.19	109.66	107.85	110.15	110.13	107.51	106.22	108.39	106.77	107.7	108.05	109.37	108.07	110.38	106.97	107.88	107.26	107.18	106.73	105.88	107.56	106.93
95.527	99.361	96.347	99.088	99.017	97.045	99.229	98.641	97.579	96.459	99.818	99.223	98.651	101.02	98.827	98.169	98.558	96.992	98.899	101.29	97.975	100.01	99.319	98.272	99.495	97.786	99.026	99.504	97.421	95.702	98.764	97.19	99.496	101.87	96.13	96.047	97.148	96.903	97.069	101.01	96.821	97.01	97.743	100.61	95.853	99.968	100.49	100.11	99.659	98.155
103.81	108.12	106.22	107.51	103.93	103.58	107.48	104.07	105.29	108.36	106.13	108.08	106.36	106.77	105.1	106.09	106.67	108.2	103.5	105.76	106.77	106.87	110.28	107.73	105.45	105.29	105.7	102.13	104.51	103.85	104.99	103.71	105.52	106.89	104.31	107.35	107.67	102.73	106.36	107.04	103.92	103.35	102.28	104.84	108.03	105.15	108.37	108.39	107.77	104.77
107.34	107.75	108.7	110.2	107.08	104.84	105.13	109.74	108.83	105.39	109.82	107.23	106.12	108	108.09	109.2	108.87	109.93	107.28	105.19	107.92	106.23	109.84	108.83	106.13	107.33	107.25	109.98	104.73	109.61	108.73	111.16	107.54	108.66	109.04	106.67	107.88	108.31	108.81	107.96	108.48	108.45	106.5	106.8	107.14	106.92	108.52	110.66	104.63	106.4
108.73	111.5	105.04	109.62	106.63	108.85	110.36	107.2	106.75	104.78	106.51	108.21	109.42	107.01	109.78	108.34	107.98	110.4	108.1	111.15	107.83	108.57	110.15	109.05	108.59	105.59	105.73	110.78	106.61	109.6	110.42	111.01	110.59	105.8	108.03	109.01	106.78	108.1	108.21	108.69	108.89	109.59	110.36	108.76	109.22	108.37	110.77	106.31	109.33	107.89
97.093	100.78	97.127	99.826	100.72	100.08	99.16	97.649	99.2	98.356	98.104	98.923	99.381	95.558	93.396	98.552	98.69	99.167	98.981	100.77	100.49	96.896	98.24	97.279	100.32	98.693	97.65	99.635	96.709	99.033	101.26	96.776	98.239	98.282	100.26	97.135	97.405	98.712	101.39	97.103	98.393	99.797	99.644	96.752	99.09	97.493	97.794	100.74	100.44	97.129
106.91	108.92	107.9	105.88	110.66	107.67	110.96	105.21	105.61	106.65	106.19	104.35	106.73	107.06	108.48	108.32	107.79	107.77	110.27	109.46	108.06	106.88	107.16	104.98	104.6	111.62	108.52	105.66	107.14	107.33	108.6	107.07	106.52	107.94	110.97	105.56	109.4	105.83	108.69	107.36	109.87	107.82	108.35	108.7	105.73	110.79	107.77	107.26	107.89	111.06
105.63	107.83	108.47	105.52	106.72	108.67	109.49	108.69	106.79	107.28	107.46	109.37	108.64	110.84	108.88	108.99	108.79	109.67	109.59	107.27	107.5	109.14	107.41	109.83	107.01	107.31	111.88	105.94	108.42	109.17	106.65	109.5	106.68	110.69	108.4	107.85	107.31	108.31	106.43	108.13	105.85	108.35	108.63	108.69	108.44	107.15	108.3	107.88	107.94	107.29
97.648	97.51	98.071	98.145	101.46	97.496	97.458	98.75	97.51	98.152	100.64	99.945	99.387	100.33	94.353	97.383	96.423	98.923	98.024	99.094	98.221	97.676	98.646	96.208	98.271	96.283	97.802	97.737	96.897	98.333	97.555	97.093	98.2	97.368	97.832	95.995	98.27	99.743	97.669	98.241	100.25	98.27	95.842	96.258	101.59	96.67	96.451	97.493	95.995	97.906
107.6	111.02	107.74	109.01	106.45	107.53	108.36	109.42	111.61	104.54	104.67	107.82	107.65	107.12	108.47	107.4	106.3	109.86	108.12	111.16	111.82	108.55	107.2	108.2	109.63	105.87	107.78	108.97	109.94	109.24	107.68	106.43	107.27	110.45	106.32	106.79	110.11	104.53	104.71	110.46	105.91	107.62	107.62	107.56	106.01	106.73	107.83	110.69	109.81	106.35
98.129	100.68	101.4	98.713	97.482	100.35	98.85	98.784	98.25	99.796	100.71	100.01	96.966	100.24	102.4	99.947	99.87	99.5	102.56	100.93	103.08	99.895	97.693	103.18	100.53	99.148	100.44	96.26	103.42	101.34	102.81	98.698	102	99.45	99.498	101.07	99.805	99.552	97.488	100.01	101.48	101.22	99.88	101.78	102.62	100.98	101.27	99.348	102.07	98.959
106.15	107.68	104.15	103.55	103.33	107.68	105.29	103.94	106.68	105.96	103.52	105.16	108.12	102.1	106.22	106.36	106.22	104.68	105.72	101.92	109.53	105.88	104.8	106.95	106.32	108.61	107.37	103.73	105.11	103.4	104.59	102.79	105.79	105.71	105.88	102.61	106.27	105.48	109.38	105.91	106.79	106.58	105.67	106.45	105.62	104.36	106.57	104.3	106.75	102.89
107.6	106.2	103.32	103.87	106.66	105.21	103.82	106.32	104.29	110.42	105.69	104.23	105.37	106.72	105.74	103.41	107.85	104.34	104.54	108.15	103.49	102.97	107.85	103.23	106.95	105.85	102.55	106.24	106.32	104.63	101.57	105.37	106.92	104.92	107.01	103.7	104.21	105.99	105.64	105.01	106.08	107.12	103.17	105.78	104.42	102.04	105.41	105.63	106.22	106.45
104.33	105.79	107.5	104.83	105.85	107.25	105.22	104.3	103.81	103.43	103.68	105.99	104.05	106.95	104.24	105.65	106.26	103.54	103.77	105.18	105.47	105.83	104.62	105.72	104.33	104.42	107.84	105.04	105.66	103.86	106.8	107.31	105.56	105.84	103.52	106.54	105.53	104.1	103.85	106.55	107.32	106.95	105.11	107.4	104.7	106.96	106.79	105.47	102.4	107.29
104.84	108.53	106.5	106.76	105.47	107.77	103.08	101.12	104.63	105.46	108.03	106.23	108.21	104.72	105.98	106.32	104.74	106.25	105.47	106.75	106.1	107.11	107.06	107.48	104.01	102.51	104.83	107.73	109.2	107.75	107.26	105.61	105.12	106.16	104.61	104.1	106.88	107.88	106.75	105.02	107.52	104.09	104.54	103.04	104.53	105.81	104.25	107.45	106.24	105.8
107.91	106.93	106.98	106.73	105.17	109.76	108.17	106.41	110.24	106.73	106.65	110.03	105.77	111.08	108.29	106.27	110.09	110.01	106.98	110.72	108.67	107.56	107.52	106.44	105.36	109.88	109.71	107.88	109.5	106.87	108.95	109.01	108.64	110.51	105.94	110.83	108.57	107.39	106.2	106.25	107.12	107.4	106.72	107.73	106.82	106.88	111.13	108.03	110.97	108.91
105.03	108.96	106.64	107.31	105.28	105.21	106.15	110.36	101.29	105.01	104.75	106.09	104.5	109.04	107.61	103.37	106.95	108.02	103.99	105.66	106.58	110.11	105.09	102.37	107.04	106.07	109.29	105.94	108.14	107.64	106.28	104.95	106.53	104.28	102.84	104.43	107.28	104.09	104.99	102.26	105.28	106.36	105.22	104.91	104.97	100.63	101.34	106.52	103.45	105.22
104.86	99.481	101.79	102.06	100.25	101.72	104.96	104.38	103.05	101.96	102.29	106.02	102.66	104.93	104.63	103.92	101.94	102.37	102.69	101.62	103.17	106.61	101.61	102.37	104.32	101.06	101.09	102.48	103.1	101.35	103.93	103.08	101.16	105.7	100.5	103.88	101.12	105.24	100.87	104.8	101.35	103.29	103.16	104.2	104.86	101.74	105.68	104.25	102.91	100.39
108.13	108.9	106.42	106.72	105.04	108.93	106.94	108.6	110.01	108.12	106.32	110.54	110.34	103.89	107.66	107.75	112.24	108.75	105.55	110.57	109.07	108.16	109.03	105.23	106.58	107.12	106.03	107.21	104.84	109.28	106.19	107.17	104.95	110.27	108.3	110.15	109.19	107.57	109.31	107.25	106.84	107.91	106.79	108.63	108.4	104.51	108.67	107.22	108.26	111.32
109.88	107.04	105.66	109	107.09	106.96	106.11	106.62	106.86	109.17	105.37	108.44	107.57	106.67	109.02	108.37	107.87	108.7	105.67	110.14	105.33	109.58	108.22	105.49	108.47	107.65	110.33	106.34	109.03	105.02	108.21	109.74	109.79	113.33	109.21	107.03	109.2	111.85	107.93	108.9	109.4	106.81	108.69	111.14	109.19	106.09	108.68	108.81	106.13	107.7
106.97	108.69	108.49	104.84	109.3	109.53	110.37	107.92	107.73	105.51	110.4	107.57	105.84	107.43	108.4	104.87	109.59	110.16	107.5	103.06	104.64	106.63	105.63	107.88	107.38	106.43	109.16	107.23	107.49	108.36	107.27	106.1	106.56	108.76	103.55	104.05	108.16	108.97	107.61	107.33	108.97	105.02	107.59	109.29	106.67	103.64	107.55	105.64	103.13	104.93
106.41	105.92	107.01	105.4	105.45	109.44	107.62	108.6	109.25	108.27	105.51	107.68	106	110.77	105.07	107.82	106.31	106.37	108.38	106.7	107.09	106.87	109.52	106.08	108.95	110.76	105.87	107.15	104.85	109.81	103.34	109.06	103.1	107.67	107.28	110.4	109.81	107.76	107.8	105.9	110.33	105.09	109.01	105.89	105.8	110.48	108.75	109.32	107.38	106.04
108.08	107.16	107.99	104.46	106.82	107.72	103.53	105.68	106.28	102.18	105.54	106.25	108.28	105.3	105.04	106.16	105.35	104	105.36	103	106.27	105.11	107.33	105.98	107.91	105.45	107.1	109.14	105.56	106.69	105.72	104.78	106.52	103.76	108.24	105.03	107.96	105.45	108.93	104.19	106.16	107.01	107.19	106.5	110.95	104.45	106.33	103.48	106.32	106.67
106.64	107.02	108.61	106.87	105.59	107.57	104.81	106.15	107.23	105.6	104.04	106.29	107.31	104.49	104.54	108.03	108.64	105.51	108.36	105.08	106.95	100.65	105.93	107.77	104.94	107.85	104.02	106.35	106.95	107.38	105.9	106.58	106.17	104.82	104.67	104.08	104.8	107.12	106.6	103.39	107.54	107.09	105.9	104.84	105.93	106.81	108.44	108.32	107.99	105.14
108.79	106.36	107.25	108.97	107.19	107.28	106.19	103.79	108.64	103.72	106.8	105.88	106.82	105.95	104.06	103.08	102.18	106.64	105.06	107.04	105.37	105.06	106.75	105.42	103.54	106.94	109.29	107.26	106.9	103.93	104.82	104.89	104.71	106.44	108.34	103.33	107.72	105.97	107.5	107.45	109.03	105.58	104.51	110.17	106.54	105.69	105.43	108.97	107.49	106.5
106.19	107.1	104.55	103.86	104.29	105.12	106.26	106.44	103.23	106.4	106.97	102.2	106.2	104.99	110.82	103.91	106.99	106.08	104.47	104.83	103.23	104.25	104.86	107.17	107.01	105.61	107.2	106.1	102.82	106.88	107.13	105.73	104.75	106.92	107.74	105.84	107.96	106.4	108.37	105.11	104.04	106.1	106.17	103.5	106.29	103.39	104.8	105.47	104.29	104.34
103.93	105.19	106.01	103.8	105.59	106.77	102.84	104.05	105.08	105.86	104.71	106.19	107.9	105.42	107.54	104.61	105.02	104.95	104.82	105.43	106.91	104.84	103.88	104.5	101.81	102.71	103.94	108.09	105.25	103.02	105.18	106.12	104.34	105.81	104.46	109.13	106.98	105.81	104.23	105.04	106.15	106.55	105.4	104.83	106.06	104.69	106.1	107.23	108.78	100.03
94.348	101.02	98.205	97.568	97.782	96.638	101.41	99.032	99.128	95.765	96.633	96.678	97.548	99.09	98.128	96.816	101.08	97.582	95.574	98.992	99.858	99.532	98.426	101.48	99.97	95.897	97.825	98.696	96.85	99.409	98.583	97.977	97.338	98.957	96.104	97.05	95.016	96.105	100.03	99.428	101.07	97.373	100.78	97.926	97.154	97.618	100.4	99.723	97.764	96.641
97.674	97.371	97.175	99.581	98.494	98.662	96.314	98.301	98.877	100.26	96.938	100.47	97.682	98.405	100.75	102.11	99.588	97.873	96.02	95.757	97.141	96.827	96.896	96.583	99.573	97.411	98.46	96.147	97.874	93.585	97.524	94.598	100.52	95.472	97.261	99.717	99.188	98.906	97.021	100.44	98.565	97.957	98.042	97.057	97.225	97.25	99.54	96.658	97.626	99.256
100.29	101.82	99.461	98.458	100.56	101.21	101.79	98.052	99.756	99.964	100.86	102.85	99.786	102.86	98.511	101.91	98.739	98.855	99.005	100.09	103.99	99.403	98.084	103.13	98.753	101.21	100.19	99.453	99.816	98.613	99.99	102.03	100.51	99.26	99.385	102.53	98.468	100.56	105.38	100.52	100.23	98.525	102.94	103.06	99.716	101.72	102.23	99.539	100.17	101.84
109.13	107.71	105.72	108.12	108.82	107.14	107.48	108.59	107.66	107.48	108.96	105.77	108.76	110.32	109.4	109.69	107.91	107.5	110.63	108.09	107.18	107.49	108.06	108.13	107.79	107.87	107.85	106.81	106.9	108.57	109.83	106.72	107.33	105.35	105.92	106.5	106.13	110.12	106.18	109.4	111.48	105.36	105.16	104.42	109.33	106.97	108.3	107.13	107.85	108.72
105.03	106.76	105.96	105.82	106.09	106.53	104.39	103.92	104.86	107.95	108.42	106.74	104.05	106.01	106.21	103.99	107.08	105.28	104.96	103.21	103.04	103.66	105.72	105.25	103.91	106.8	107.74	107.11	105.84	104.28	106.15	108.08	103.32	103.95	105.26	105.82	105.41	103.19	108.38	105.48	105.68	105.96	108.92	107.24	105.68	105.65	105.31	103.55	104.32	106.36
111.01	109.06	106.32	109.55	107.64	108.88	108.74	107.58	110.83	110.75	107.01	111.6	105.44	108.68	109	107.15	109.11	107.68	108.31	108.56	107.87	106.62	109.2	108.17	107.3	106.83	109.86	107.4	108.35	106.46	108.89	107.86	108.35	108.2	108.8	108.71	107.98	108.95	109.57	113.08	105.82	108.63	110.33	109.46	109.37	106.63	109.35	108.68	107.34	109.47
107.97	104.77	105.57	110.97	106.79	106.14	107.29	110.13	106.04	109.4	108.12	107.43	107.23	107.84	109.47	109.03	110.34	108.35	108.55	108.05	106.87	106.34	106.48	109.34	111.86	107.15	111.75	108.35	108.55	108.71	111.31	108.13	105.96	108.92	107.44	105.63	108.7	109.54	109.11	107.32	110.34	109.84	109.17	106.23	107.08	109.95	112.18	108.6	106.71	104.83
111.11	109.57	110.99	111.06	108.48	107.5	108.99	109.56	109.78	111.13	110.27	109.42	110.13	108.93	111.06	108.31	110.5	110.74	110.54	109.76	112.36	109.81	108.77	111.35	110.99	106.08	111.91	111.11	113.79	109.04	110.24	111.53	110.2	112.33	112.03	109.76	109.49	111.86	108.08	110.55	108.63	106.76	108.71	106.53	109.51	112.69	111.97	113.17	111.58	109.01
107.56	105.93	108.3	107.91	107.74	105.37	108.5	107.45	106.45	106.3	109.68	105.7	105.2	108.57	105.75	106.31	105.06	101.39	104.26	107.62	105.16	103.59	106.47	105.92	106.71	107.81	108.59	103.9	106.78	109.48	106.23	103.99	106.33	103.1	107.87	103.2	109.74	105.29	106.47	107.62	109.49	107.65	106.21	107.48	107.9	106.36	105.1	107.56	106.99	106.33
100.2	97.972	99.225	99.944	101.09	96.576	98.635	100.17	101.15	99.637	99.141	97.223	98.702	96.862	97.222	99.279	97.658	99.581	100.07	96.989	96.441	96.912	97.464	103.46	96.406	98.39	97.051	102.32	100.37	99.033	97.077	100.58	99.887	98.669	100.11	98.433	97.031	99.775	100.44	100.54	102.27	100.03	95.725	97.705	99.387	96.033	98.445	100.65	97.535	98.401
97.482	97.991	103.05	97.864	96.158	98.035	96.896	99.051	97.646	101.51	99.826	100.48	96.717	97.505	100.2	96.288	98.44	100.39	100.6	98.443	98.905	95.601	96.374	95.864	97.28	95.069	98.955	98.775	102.85	99.489	96.392	96.288	96.353	98.63	97.357	96.855	94.896	99.383	99.612	96.929	96.323	97.321	98.56	95.349	100.62	97.701	96.304	99.028	98.46	96.513
107.41	108.53	104.44	105.78	105.85	105.02	105.99	105.18	104.49	104.51	107.07	102.46	105.07	105.95	103.27	103.88	101.08	103.5	107.35	107.68	105.15	107.29	106.44	106.94	106.27	106.39	105.62	105.26	104.77	103.63	105.58	104.33	106.99	103.35	106.07	105.51	104.88	105.14	105.15	104.6	105.31	105.82	107.6	106.56	106.48	104.84	105.05	107.11	101.27	102.57
109.87	109.79	111.59	112.23	110.3	109.76	109.46	112.3	111.1	110.33	110.67	111.05	110.12	108.45	109.7	108.14	111.03	112.11	111.93	109.78	107.23	110.97	108.79	115.03	107.31	108.13	111.12	111.73	109.58	107.04	109.77	111.51	114.16	111.43	110.71	113.5	111.13	109.67	109.67	110.06	109.1	111.18	106.35	112.7	107.27	109.71	111.98	108.06	110.6	108.3
104.58	107.76	104.13	104.94	108.01	104.82	106.17	108.77	108.23	108.58	105.54	107.17	107.38	103.93	107.67	105.74	108.44	105.16	107.18	108.32	105.76	104.96	104.53	105.42	104.02	104.97	106.13	106.19	103.65	107.32	104.62	105.19	107.41	107.83	104.52	104.87	108.75	107.61	106.3	103.13	106.38	103.74	102.57	104.51	106.95	106.17	104.74	106.54	104.27	108.2
105.43	106.94	104.7	104.53	103.43	107.58	102.86	106.37	106.55	105.3	109.18	103.69	105.91	108.84	108.17	106.85	104.27	106.64	105.19	104.89	104.96	104.23	105.97	107.21	104.39	106	105.27	105.73	105.66	104.71	106.09	103.97	103.18	104.11	103.16	105	108.04	106.04	107.44	104.81	106.02	106.25	107.19	107.05	106.3	104	107.03	104.04	105.43	105.79
103.31	107.26	107.22	106.85	106.22	103.44	109.47	107.81	107.54	104.02	107.28	110.56	105.42	109.82	106.11	108.86	107.01	107.16	106.69	105.47	107.38	109.34	108.93	105.71	107.71	107.26	108.98	106.06	106.25	105.49	107.9	105	108.85	105.93	105.25	107.91	105.39	109.38	105.36	105.86	106.72	107.32	104.73	106.55	109.63	108.92	107.86	106.72	104.58	106.23
108.67	110.35	111.93	110.21	106.45	108.26	108.3	108.28	105.92	105.14	106.18	105.5	109.2	109.13	106.07	110.49	109.59	108.36	107.22	110.2	109.41	108.85	107.04	105.73	107.67	106.69	107.97	108.33	109.36	107.88	107.21	106.95	106.19	105.93	108.77	106.88	105.63	107.16	107.01	106.82	108.26	106.83	106.91	107.65	105.53	105.15	108.39	107.17	105.06	106.51
105.59	106.62	110.18	107.69	104.52	105.02	102.78	107.47	109.85	107.41	100.65	107.76	106.88	110.46	104.57	105.53	107.19	105.51	105.73	104.33	106.96	105.77	106.9	107.26	104.58	106.23	105.93	106.79	104.9	104.61	108.44	107.23	106	105.2	104.82	105.8	106.62	107.74	108.64	105.85	109.52	106.83	106.13	105.98	104.49	104.24	106.68	108.93	106.09	107.89
110.53	110.94	107.59	106.93	107.64	110.52	110.97	108.78	107.59	108.86	107.81	107.22	108.56	108.85	111.69	109.46	107.46	107.41	109.14	110.44	106.39	109.28	106.79	109.09	108.49	107.44	109.76	107.66	104.31	114.51	111.89	111.1	106.65	107.6	110.69	109.08	109.88	110.97	108.49	106.42	107	109.35	108.04	107.28	107.44	109.53	106.67	106.92	109.67	108.03
99.65	106.36	104.78	102.79	100.87	104.01	103.09	102.51	102.85	104.76	99.604	105.49	102.25	102.44	102.49	99.444	102.82	101.53	102.89	101.12	104.17	103.69	104.51	103.94	102.42	102.63	102.52	103.77	100.9	105.58	102.84	103.4	102.55	101.92	103.45	101.55	103.88	100.28	101.67	101.34	102.35	102.9	105.37	106.9	98.867	104.04	102.52	104.27	101.61	103.13
104.1	98.384	99.679	101.09	100.11	95.926	99.295	97.859	103.38	99.253	104.8	99.742	103.28	99.985	98.727	100.1	101.19	100.93	98.83	100.21	97.759	103.37	96.396	102.66	98.828	101	100.56	101.08	100.71	102.19	101.73	99.956	99.918	103.87	101.65	98.596	99.468	100.67	100.64	100.47	101.4	99.826	101.15	98.094	100.18	102.46	100.51	99.119	99.724	101.24
106.69	105.41	106.31	100.78	108.21	105.62	102.32	106.41	104.72	104.14	105.91	103.65	106.84	105.96	107.99	107.63	105.34	106.37	105.43	104.77	108.11	106.77	107	106.07	107.99	105.2	107.66	105.01	107.56	105.12	107.08	105.41	106.25	108.69	103.5	106.21	104.56	104.74	105.91	106.66	105.13	105.35	107.76	106.58	103.42	104.13	104.53	102.75	107.28	103.66
111.26	105.27	111.22	106.62	106.72	110.36	109.14	107.64	106.69	106.61	112.42	106.66	111.39	109.26	109.22	106.03	108.87	110.57	108	108.67	105.76	107.99	110.01	110.05	106.47	107.46	110.39	104.08	106.56	113.93	108.48	106.92	109.99	107.95	109.32	109.71	110.04	107.26	107.68	107.31	106.69	106.81	108.41	107.75	108.63	109.72	107.32	106.38	106.43	105.69
97.585	96.97	100.74	96.683	99.108	100.33	99.582	99.77	98.127	98.148	99.437	99.621	101.8	97.519	98.487	97.296	99.469	100.54	99.292	98.14	98.338	98.578	95.96	97.065	98.08	100.22	100.97	99.198	96.643	98.692	98.123	99.593	99.396	97.755	95.874	99.524	101.51	98.898	97.767	98.571	99.449	99.716	100.88	99.782	97.85	100.97	97.907	96.967	101.53	98.637
106.99	105.69	107.96	105.76	109.61	109.1	107.41	109.66	110.12	110.83	107.22	108.29	108.51	110.45	108.76	110.43	108.38	108.9	110.16	110.16	108.57	106.64	110.72	108.89	108.31	110.14	106.69	107.53	108.3	108.59	108.37	108.5	108.59	109.7	109.03	108.3	109.94	107.06	110.34	106.49	108.09	108.07	108.98	108.95	109.9	106.98	107.16	109.05	110.21	109.84
103.71	105.87	106.46	105.42	104.82	107.73	105.54	106.39	108.69	108.21	106.67	106.55	109.46	107.01	107.08	109.82	104.57	106.59	106.38	107.96	104.37	108.71	106.4	107.28	106.67	105.64	108.21	106.85	106.84	105.91	106.39	103	104.99	106.55	110.12	107.58	105.39	106.69	105.8	106.64	104.53	106.34	109.02	105.28	104.19	103.29	108.36	109.85	105.81	105.05
96.133	96.114	99.555	99.263	97.676	95.913	98.593	98.676	97.752	99.255	96.801	95.886	95.958	99.343	96.704	99.222	97.54	99.991	97.908	96.788	97.224	96.628	95.884	99.545	98.502	98.271	97.17	98.431	96.569	98.36	99.755	99.335	97.774	96.108	99.474	98.573	91.522	96.166	96.723	99.932	98.634	97.035	97.47	97.974	97.362	97.551	97.48	97.67	100.66	97.405
101.34	101.86	101.15	102.66	102.82	104.9	102.38	102.11	106.07	101.26	105.33	104.9	105.85	103.67	104.59	102.89	101.66	101.94	100.58	102.82	100.27	103.69	101.35	105.13	103.52	104.56	101.36	102.07	102.38	98.509	103.91	104.24	101.77	107.09	103.57	102.09	102.14	101.73	103.6	104.7	101.59	103.34	102.97	104.04	102.39	103.09	104.41	101.26	108.24	102.04
106.55	103.09	105.56	105.47	105.91	107.47	105.35	106.68	103.36	106.33	108.55	105.92	106.45	104.39	105.23	105.98	105.64	107.21	102.24	103.91	102.61	105.02	104.99	107.54	104.7	103.55	106.48	105.77	108.35	108.12	106.09	106.93	108.61	107.48	103.66	104.44	105.63	107.5	107.01	104.12	106.35	106.55	105.94	108.07	105.92	102.49	105.65	108.88	107.99	107.33
106.77	105.85	104.32	106.61	107.65	103.72	105.32	104.98	105.7	102.48	107.62	103.56	105.65	102.55	103.04	104.14	105.13	105.16	108.26	107.97	105.66	104.35	102.02	103.68	106.76	105.73	104.52	107.13	105.63	106.83	106.27	105.55	106.47	105.08	101.39	107	103.48	100.22	104.76	105.36	102.11	105.03	108.77	108.15	106.91	107.19	109.09	106.11	104.78	105.73
107.65	107.13	106.92	109.32	107.63	105.81	107.19	106.98	109.35	107.63	107.3	108.08	108.74	107.51	109.82	109.14	106.56	109.02	106.56	110.2	107.56	108.89	106.72	109.8	108.91	108.91	108.87	108.09	110.09	108.38	109.03	107.07	105.1	106.09	107.85	109.3	108.61	109.64	107.06	109.38	109.35	108.59	106.71	110.73	113.37	108.37	109.66	109.26	108.68	106.25
107.8	104.41	103.68	106.2	107.31	105.58	110.75	105.31	108.2	105.94	107.86	107.13	105.91	104.99	108.18	105.17	105.84	104.7	105.84	106.65	106.34	109.48	107.76	107.01	107.21	108.56	103.55	108	105.81	105.91	107.16	103.05	102.32	105.61	107.01	109.4	104.73	102.98	104.95	108.18	109.53	105.32	104.3	105.97	110.18	105.96	104.18	106.75	106.29	105.01
98.903	97.665	98.241	98.162	99.092	98.533	99.426	99.432	99.084	98.269	97.912	96.954	100.35	99.176	101.2	98.007	100.11	98.03	98.353	97.61	100.54	99.226	97.841	99.401	97.961	100.27	97.623	98.621	102.39	96.846	95.527	102.22	100.19	98.544	100.56	99.686	99.382	99.564	100.58	96.506	100	97.293	101.53	99.867	100.12	96.471	99.502	99.682	99.615	102.28
106.9	106.13	109.24	103.78	107.32	104.42	102.25	105.54	106.46	105.7	106.12	108.04	105.33	106.72	107.77	106.58	106.67	105.75	106.33	107.62	105.26	100.19	104.58	106.15	105.65	104.99	105.34	103.69	106.27	104.65	105.22	104.49	109.88	105.33	103.13	105.88	105.81	106.61	104.35	102.25	106.09	105.01	105.76	105.69	105.43	105.48	103.74	104.38	108.04	106.45
99.87	98.887	98.768	100.48	97.129	95.924	95.476	96.08	97.255	96.647	96.394	94.829	98.326	93.884	100.32	96.834	96.582	98.23	96.011	99.004	100.06	95.177	97.381	98.482	98.03	97.863	96.736	94.767	95.455	101.64	96.097	96.308	96.868	96.72	98.19	98.848	102.59	96.293	99.087	99.063	97.455	98.046	97.188	96.015	97.263	95.898	97.195	99.867	100.4	96.12
105.28	107.43	103.92	106.31	109.1	107.97	106.42	105.41	105.45	106.32	108.37	106.84	104.01	105.25	105.02	104.56	106.37	108.13	104.02	105.1	105.28	106.05	104.48	105.66	109.18	104.67	105.37	103.87	104.78	105.67	109.5	103.97	107.59	105.75	107.79	103.28	102.16	105.19	109.08	105.74	104.64	103.36	105.61	103.83	108.17	109.05	104.67	104.41	106.36	104.34
106.23	110.07	106.56	106.65	109.19	108.68	108.76	107.46	106.05	106.49	106.19	104.2	104.47	106.49	106.47	106.17	104.86	107.96	107.5	105.44	106.18	105.79	103.91	109.63	108.56	105.17	108.16	106.98	105.04	105.36	106.22	106.53	106.59	106.46	106.8	107.3	107.7	107.24	105.7	108.33	107.12	106.84	108.72	107.02	106.89	108.88	106.66	105.05	107.9	108.62
101.02	97.652	98.459	97.122	97.586	101.87	98.351	98.907	98.251	98.956	98.897	98.197	98.363	98.226	100.95	98.989	99.582	98.562	98.154	98.699	99.899	98.803	98.602	100.15	99.331	99.463	97.729	99.041	99.286	98.526	101.3	101.29	102.55	99.281	97.152	94.457	97.552	100.67	99.069	99.194	97.264	100.59	96.702	98.292	98.231	97.783	98.288	100.7	96.63	96.445
105.85	107.25	107.29	106.23	108.63	110.59	106.24	109.64	105.28	108.35	105.23	107.41	109.52	105.13	106.19	107.86	110.36	106.99	103.63	108.97	106.83	111.1	111.11	108.75	109.59	107.4	109.56	111.96	106.27	106.61	105.32	107.14	108.54	110.73	109.25	104.31	108.76	108.98	106.51	106.76	110.22	109.88	108.77	105.52	108.23	109.31	105.97	102.75	104.93	107.37
104.32	106.96	108.6	104.4	108.89	105.38	108.33	106.78	107.95	109.09	106.77	106.23	107.1	105.43	107.23	105.01	108.05	106.76	107.31	105.71	107.9	106.25	105.45	105.99	105.15	105.41	106.45	108.58	107.43	107.15	104.52	107.93	104.86	107.13	109.65	108.2	105.85	105.82	107.05	107.69	108.18	105.13	105.93	105.51	104.58	102.53	109.53	106.84	107.28	108.48
102.9	104.76	103.12	106.37	105.28	102.89	106.62	105.4	107.93	106.78	104.24	104.95	105.45	107.54	106.79	104.24	106.84	106.06	103.82	108.08	105.27	104.78	105.23	103.81	105.52	103.12	109.06	107.25	105.65	107.6	104.84	103.24	105.13	108.6	103.44	103.78	104.32	106.21	106.64	105.57	104.52	109.29	105.39	105.81	107.62	105.4	105.14	103.92	106.96	103.64
105.9	107.67	109.24	108.35	105.7	107.77	110.42	108.43	108.75	110.02	108.9	109.68	110.05	109.52	108.44	106.87	108	108.86	108.54	103.68	105.7	105.55	107.99	105.16	111.01	108.94	108.61	106.54	108.12	109.29	109.9	109.1	104.76	107.33	110.81	107.13	110.26	109.82	105.6	107.92	105.84	106.25	109.17	109.59	106.48	107.17	108.12	112.29	105.01	106.77
109.2	112.64	108.18	106.91	108.25	105.14	108.36	109.28	108.13	106.87	108.49	107.29	107.48	109.66	108.09	110.99	107.2	108.74	110.19	107.29	106.03	108.76	108.2	107.49	107.5	109.14	109.14	107.4	106.19	107.63	106.53	107.62	109.44	107.67	107.86	107.02	108.97	110.63	108.44	113.45	106.17	106.92	111.21	109.55	108.31	107.73	109.98	107.23	107.49	110.81
100.8	100.78	99.653	96.178	96.72	98.81	97.883	99.508	96.313	95.304	98.261	97.642	100.37	97.626	97.754	98.029	98.794	97.648	95.558	98.112	97.233	98.945	97.264	98.232	99.11	99.068	97.916	99.062	96.641	97.667	98.688	99.48	97.337	97.137	100.32	98.855	96.827	97.249	97.772	100.02	97.715	96.075	99.726	95.682	96.152	95.411	96.172	96.694	98.642	98.511
109.51	112.35	108.97	111.97	111.92	111.32	114.21	113.45	112.34	108.23	111.46	111.38	109.56	109.05	112.24	107.16	112.32	107.92	110.64	113.02	110.88	109.28	108.38	105.79	106.48	110.85	110.27	108.99	108.63	108.62	108.42	110.76	111.18	112.73	106.91	109.63	110.52	109.84	110.94	109.71	111.24	110.92	109.06	110.36	113.17	109.97	110.62	110.96	114.18	107.01
101.51	103.65	105.02	106.84	110.76	105.31	106.01	107.02	106.79	110.36	106	106.57	105.05	105.86	103.25	105.81	110.81	107.7	105.4	106.24	108.18	106.03	106.98	105.17	106.7	103.71	101.28	102.86	106.35	104.02	103.84	106.91	104.47	107.36	104.32	103.41	108.19	105.24	106.06	102.15	107.36	106.96	104.2	105.61	104.39	104.96	105.02	107.17	105.04	106.32
105	106.17	106.89	105.28	105.75	106.23	104.82	110.47	106.85	106.76	105.42	105.72	103.15	104.03	106.33	104.1	106.97	105.74	104.08	103.17	105.76	105.24	107.4	105.55	107.37	108.08	106.44	106.88	105.07	106.59	107.09	104.95	104.42	105.9	106.85	105.63	105.77	106.17	106.12	104.66	105.56	103.24	105.69	104.46	104.76	106.75	109.28	105.86	105.08	103.64
109.35	107.44	109.25	108.62	109.55	110.07	108.32	107.37	106.48	110.7	108.25	106.95	109.66	106.31	107.65	108.26	108.26	110.17	108.67	109.11	109.09	108.86	105.77	107.89	108.45	107.85	111.29	107.88	107.47	110.02	110.03	108.72	107.4	109.92	108.07	108.68	106.46	107.24	107.76	106.24	109.16	107.3	110.07	105.35	106.39	107.42	105.93	108.17	107.31	108.55
106.24	109.06	106.07	105.47	100.98	107.72	107.74	101.53	106.81	105.88	104.52	107.18	105.69	107.45	106.71	103.79	105.89	108.42	109.02	103.86	106.3	105.43	103.11	105.32	107.05	105.1	109.11	105.54	104.96	106.19	106.04	107.23	105.28	104.42	103.22	107.37	109.54	104.11	104.33	106.11	106.76	108.35	105.36	104.73	105.89	105.5	103.39	105.62	104.86	106.6
104.66	105.36	110.19	107.47	105.97	105.17	105.33	104.92	107.26	105.91	105.23	107.72	107.07	106.87	104.03	106.3	107.18	109.3	106.93	107.47	107.72	105.66	109.22	105.62	106.8	107.32	107.39	107.36	104.92	110.79	110.11	104.19	105.53	106.41	102.93	108.44	106.28	106.02	104.73	106.02	108.59	107.91	107.41	104.03	107.24	106.38	109.08	104.59	107.2	108.03
105.97	106.04	107.34	106.41	106.59	106.22	105.9	103.29	102.9	107.34	105.85	105.47	102.23	104.76	104.62	106.72	104.59	106.46	105.37	105.15	104.28	106.74	104.6	103.5	107.91	104.88	106.87	104.98	107.06	106.77	104.59	106.08	105.74	107.51	105.79	105.38	104.68	105.41	104.3	105.47	108.96	102.64	105.24	106.83	103.26	104.91	105.81	107.52	107.2	105.34
110.34	111.9	108.59	108.5	108.68	107.31	108.82	111.59	109.4	111.6	107.06	110.33	110.55	109.75	108.31	108.3	109.45	111.11	109.88	106.79	108.21	108.27	106.32	108.43	113.17	109.2	108.96	106.74	110.07	109.44	109.48	108.32	111.28	106.74	110.56	110.38	106.12	108.46	108.74	104.33	105.94	104.6	108.4	107.58	111.62	110.11	109.81	109.23	109.35	109.32
101.82	101.45	95.782	100.02	96.532	98.976	101	100.82	95.367	97.872	97.406	97.55	96.737	97.634	95.981	95.608	100.39	98.612	100.27	96.616	98.261	100.19	97.892	97.173	97.358	101.21	98.618	96.577	98.331	97.851	100.12	98.581	97.77	95.736	98.229	98.692	98.194	96.621	97.148	96.801	101.13	97.093	98.211	95.51	99.714	98.051	98.029	95.345	98.696	98.897
103.84	105.78	103.28	102.97	106.36	106.81	110.04	102.79	104.15	108.74	107.67	105.96	106.63	105.76	107.95	104.63	104.21	106.01	107.15	106.92	106.03	109.04	108.68	107.93	105.77	107.05	103.94	105.2	105.89	103.05	105.67	108.73	109.36	108.06	105.49	106.24	103.61	105.26	107.27	109.09	108.48	107.7	105.26	107.69	105.49	107.07	104.96	110.96	108.39	106.62
98.006	99.012	100.63	98.372	103.04	103.11	97.18	99.873	103.49	101.32	99.654	98.249	99.179	99.947	101.08	98.437	100.91	102.11	97.552	100.51	101.53	102.79	99.641	100.71	101.16	101.55	99.937	97.848	102.16	102.83	97.358	100.77	101.13	100.91	99.225	99.61	102.35	102.35	102.11	100.45	100.51	102.02	96.509	99.017	98.5	99.394	100.66	100.28	100.4	100.15
107.49	107.37	104.3	103.95	108.31	106.58	103.17	106.05	108.54	104.99	102.06	106.7	107.47	103.19	104.07	107.09	104.38	107.08	106.88	106.15	109.07	108.12	104.81	106.91	107.84	107.2	105.03	107.31	107.8	107.15	109.52	110.17	107.91	106.42	107.23	102.56	108.72	105.23	109.17	105.6	109.33	105.11	108.17	106.37	109.81	107.43	105.39	106.69	106.2	105.86
103.42	102.46	106.74	101.93	105.24	107.75	106.8	106.03	104.87	105.26	106.12	104.15	106.41	106.24	108.82	104.41	104.72	103.73	105.84	105.58	105.62	105.11	107.3	103.97	105.05	104.95	101.75	105.39	105.33	109.42	104.87	104.77	104.74	107.08	103.48	106.57	103.91	106.39	106.31	108.94	106.42	104.93	105.43	104.65	107.81	106.49	108.4	107.95	104.59	106.41
105.44	105.54	103.55	102.92	103.59	104.95	101.51	101.94	102.88	101.55	105.41	103.84	101.69	102.08	102.06	105.01	105.97	102.39	102.88	102.4	102.96	100.97	104.43	103.2	102.19	103.42	102.86	106.16	103.26	105.02	101.02	102.13	100.61	101.4	102.69	103.13	102.45	98.885	104.52	103.13	101.54	98.956	103.46	103.82	105.62	101.5	106.39	104.85	102.76	104.38
97.899	97.411	96.822	102.31	95.695	97.472	98.608	97.699	97.404	96.562	100.25	100.77	97.627	98.951	97.715	98.812	101.19	97.478	99.072	99.496	94.894	98.98	100.57	98.661	98.945	96.696	95.584	95.74	99.041	95.82	95.83	98.862	97.222	97.658	99.733	95.723	95.677	98.509	98.529	101.43	100.58	95.914	98.956	99.924	97.291	98.639	97.304	99.17	99.902	97.708
104.28	108.28	109.94	107.87	106.43	107.64	108.13	107.97	108.64	107.15	109.71	107.65	107.14	109.66	109.85	108.63	107.4	104.14	102.84	107.59	109.11	107.8	110.82	107.62	109.43	107.59	105.01	107.69	111.06	106.72	107.1	107.83	108.55	108.78	104.82	107.71	108.68	107.98	107.52	107.04	106.36	109.13	108.14	109.27	106.73	106.67	106.97	107.85	108.65	110.09
106.97	106.95	107.6	107.02	106.72	106.21	105.19	104.64	114.34	109.23	107.54	107.68	107.1	109.53	106.21	108.46	108.77	109.87	107.54	109.46	109.37	104.85	106.59	108.75	107.3	107.54	110.09	110.21	108.4	108.39	105.55	106.62	108.1	110.72	110.2	109.28	110.61	106.29	107.34	107.92	109.85	107.87	108.92	106.91	106.44	106.86	109.13	109.22	108.34	111.49
105.56	105.4	106.33	105.95	106.62	107.42	105.74	104.92	105.52	106.15	105.24	104.31	106.49	109.01	107.7	108.05	109.28	108.81	108.84	105.96	106.51	109.24	107.72	103.59	106.21	105.44	105.62	105.98	109.42	106.53	107.08	107.33	106.38	106.7	105.53	103.67	108.22	101.19	106.79	105.41	107.35	106.39	107.71	107	106.62	108.35	104.92	105.28	104.44	105.96
106.74	104.74	108.62	107.8	107.21	108.66	105.19	105.96	104.37	105.35	108.35	104.62	103.25	107.34	102.5	106.26	106.94	106.99	107.58	108.44	108	104.46	106.93	109.26	105.01	106.58	107.09	108.58	107.08	109.45	107.05	106.4	108.26	106.31	106.91	106.22	108	108.78	106.48	108.28	107.45	104.51	107.46	103.14	104.29	107.17	107.4	105.21	109.08	105.67
108.45	108.97	109.15	105.54	108.91	110.49	108.22	107.28	108.55	107.37	107.29	106.41	111.77	110.1	111.04	111.95	107.4	107.5	105.73	105.18	112.37	111.51	107.35	107.94	110.19	106.7	110.44	106.66	105.54	109.72	110.89	110.05	106.46	107.71	109.26	109.13	110.05	105.4	106.54	108.81	108.84	108.45	106.5	108.22	109.49	104.64	107.2	108.41	110.2	108.21
107.09	108.51	106.18	104.57	106.05	108.06	107.79	106.49	105.98	104.96	106.33	105.55	107.45	106.36	108.54	104.6	106.89	107.27	103.13	105.74	105.85	105.24	106.41	103.06	103.93	107.8	106.19	104.58	106.75	105.66	106.84	105.32	106.31	106.82	105.26	104.66	105.93	106.77	108.09	102.58	105.97	106.73	97.851	105.59	105.28	105.49	104.38	106.46	104.87	103.96
106.44	108.42	108.69	109.58	105.51	108.49	109.78	109.24	106.01	106.71	108.59	107.08	107.84	112.12	111.64	108.16	107.95	109.39	109.68	109.48	106.53	108.78	107.46	110.26	109.77	108.13	109.12	107.22	108.81	110.3	105.18	110.65	108.04	104.8	107.02	108.35	109.32	106.86	111.2	109.63	111.49	105.3	107.26	112.87	111.53	106.4	108.43	107.52	107.14	107.11
110.76	114.06	112.48	109.3	108.69	108.91	113.73	110.36	108.02	111.96	105.56	112.84	108.16	109.56	109.65	112.17	110.88	109.12	108.78	111.67	112.76	112.47	110.31	109.03	112.74	105.96	109.41	109.44	113.34	107.72	113.37	108.93	111.7	110.48	109.75	109.38	113.28	109.79	109.5	111.19	109.86	111.09	110.64	113.11	112.23	109.93	111.26	108.88	111.31	109.06
104.8	106.04	108.39	106.49	107.02	102.13	105.63	106.4	109.15	106.33	104.96	105.9	105.8	106.96	108.06	106.21	106.69	107.74	107.49	107.37	109.07	107.13	106.36	106.12	105.05	106	105.81	104.49	105.76	107.35	101.48	103.94	109.51	107.5	106.62	105.31	106.11	104.66	105.89	102.71	103.62	106.1	102.69	105.69	104.6	110.47	104.89	104.44	106.21	108.8
99.706	104.67	101.07	102.73	102.7	99.566	98.309	101.39	97.839	97.442	101.32	100.78	97.895	102.82	96.928	100.88	99.739	100.65	97.641	99.602	100.28	100.89	101.3	98.422	98.472	100.7	101.07	101.5	99.864	99.175	98.141	101.95	98.627	98.803	99.14	99.438	100.09	103.58	98.373	102.18	101.04	100.66	100.91	99.583	99.871	100.23	102.72	102.52	98.643	102.12
97.779	101.76	98.934	95.539	98.61	98.529	99.442	98.347	97.915	98.719	98.887	99.153	99.774	98.924	96.155	98.894	97.645	99.466	97.994	101.76	98.259	100.41	100.04	95.444	100.61	96.366	98.226	96.779	98.177	99.325	96.805	99.727	98.927	99.507	100.22	101.08	100.69	97.459	99.447	99.159	99.599	100.77	102.77	99.706	96.711	100.02	99.407	97.073	98.809	100.72
102.53	102.61	103.45	101.36	104.64	100.92	102.35	103.56	102.8	100.18	104.91	101.78	100.99	102.54	103.57	101.56	100.93	101.05	101.69	102.95	102.07	101.65	102.93	101.21	102.24	101.66	104.2	103.87	104.5	101.39	102.3	103.08	102.33	102.27	102.04	104.74	101.3	100.47	102.48	102.04	106.79	103.67	100.7	103.1	103.42	102.45	103.83	104.74	102.69	102.55
107.9	106.92	104.19	105.85	104.52	107.09	106.91	109.05	105.78	106.62	106.93	107.23	108.96	105.68	108.21	106.28	107.53	102.26	107.94	105.25	107.07	106.1	103.71	109.8	106.52	103.72	107.24	106.7	107.82	106.14	107.63	107.28	108.92	106.89	105	107.61	106.1	107	109.4	107.8	106.79	106.92	104.31	106.33	105.82	106.17	109.38	107.22	106.84	103.66
105.22	107.47	106.73	105.17	106.11	105.07	108.92	107.52	104.23	107.12	104.14	104.44	106.98	107.6	104.89	104.51	106.63	103.6	108.36	103.68	104.73	109.09	107.63	107.66	104.53	103.83	105.58	106.75	104.55	107.08	107.3	105.06	102.37	105.95	100.64	106.86	104.17	106.32	104.62	106.91	105.37	108.91	106.7	103.41	102.29	103.49	103.86	105.31	105.09	103.85
108.34	108.23	111.52	108.67	105.57	108.18	106.85	107.39	112	111.69	106.9	109.34	109.63	109.76	107.72	108.83	109.17	107.9	109.13	108.1	108.02	109.03	106.52	105.96	107.61	107.43	106.79	104.86	109	107.62	105.9	107.25	107.02	107.88	109.75	109.46	108.59	108.01	109.35	108.6	108.75	110.19	107.36	108.65	107.15	109.53	110.36	108.38	104.75	110.17
107.66	106.03	105.44	108.89	106.74	108.38	106.42	106.65	103.99	106.56	108.82	107.31	108.41	107.62	108.7	105.08	108.41	102.74	107.17	107.69	107.68	107.57	103.6	106.1	103.73	105.24	106.25	107.04	105.81	108.38	107.78	104.44	106.75	106.2	106.52	105.76	106.34	103.55	104.69	106.12	108.6	105.84	108.03	104.53	104.47	106.41	105.75	107.15	106.97	106.3
95.813	96.447	95.443	96.246	95.712	95.984	99.413	96.745	96.224	96.401	97.542	97.34	97.066	97.66	97.164	97.913	95.937	97.595	96.885	99.339	97.925	96.487	100.75	99.904	96.278	96.829	99.893	93.772	103.8	95.069	98.085	98.218	98.679	95.666	96.258	102.2	97.046	97.642	97.323	98.285	97.206	99.984	97.674	99.364	95.939	102.08	99.682	98.662	93.617	96.852
108.49	105.42	108.62	107.41	107.04	109.12	104.45	106.24	105.84	105.36	108.95	106.35	105.45	103.21	108.19	106.25	109.87	106.5	107.26	107.73	106.63	107.28	109.79	106.23	111.17	106.94	107.92	105.54	106.84	107.63	107.34	104.77	108.12	110.1	106.63	106.98	108.85	108.9	109.96	108.26	107.1	106.35	109.97	109.28	107.79	107.93	108	109.68	106.47	106.7
104.51	106.68	106.13	108.92	106.38	105.9	102.35	105.65	108.19	102.8	104.35	103.77	104.96	104	103.81	106.32	103.4	104.84	106.35	106.78	103.57	107.49	106.95	106.65	106.54	104.67	107.11	106.43	104.77	106.34	106.45	104.62	106.74	104.87	109.12	106.33	106.25	108.5	101.8	105.88	105.08	105.48	104.81	108.78	102.76	103.02	105.93	107.91	107.58	104.62
109.06	107.84	107.73	107.54	106.99	108.45	108.97	109.54	109.27	111.11	106.85	107.29	106.59	106.45	109.05	111.1	112.09	108.33	108.27	108.99	110.18	110.12	108.95	107.74	110.08	108.29	110	109.4	110.24	106.23	108.6	109.27	112.27	113.07	108.82	108.96	110.58	110.41	106.62	109.57	107.57	108.93	109.54	106.39	107.05	107.21	107.81	106.6	108.78	111.14
106.09	109.25	106.83	111.8	109.01	108.51	106.93	108.81	110.66	111.11	106	109.92	106.1	109.25	107.41	106.05	107.62	110.3	106.91	110.46	110.51	109.81	107.77	109.22	110.18	107.2	105.5	107.09	106.8	109.39	109.14	109.6	106.62	108.36	108.93	104.65	106.77	109.17	108.14	108.66	109.32	107.82	110.34	105.85	109.55	107.84	106.46	110.05	108.78	107.95
110.23	106.38	106.72	110.82	109.05	106.79	109.06	108.41	108.51	105.6	107.93	107	108.71	106.07	105.1	108.26	108.41	110.21	108.43	111.29	110.06	110.15	105.96	105.08	108.48	108.6	108.24	106.34	108.45	110.49	111.29	109.5	107.72	110.96	109.91	106.17	108.58	106.04	107.51	110.16	107.22	109.97	109.68	105.59	106.76	109.92	107.52	108.81	107.98	108.31
106.95	104.88	106.15	105.58	104.83	105.97	106.28	104.98	106.17	105.55	105.1	107.25	104.22	107.09	104.54	105.49	105.78	105.25	104.15	106.34	104.69	108.68	103.49	105.36	107.09	103.48	103.86	109.41	104.93	106.94	102.5	107.47	103.57	104.48	104.87	105.93	109.34	103.25	102.17	106.76	105.25	106.85	103.87	106.97	106.93	104.42	108.79	107.83	108.06	107.29
111.08	106.87	109.14	107.8	109.15	105.66	108.28	108.88	107.75	106.19	109.59	102.99	109.35	108.71	109.7	108.85	106.25	108.08	110.46	106.86	105.56	110.6	109.53	111.68	107.31	110.68	107.66	108.06	109.34	109.9	107.74	109.35	109.9	108.83	107.6	108.97	107.95	108.11	105.49	109.23	109.03	108.73	109.16	107.75	105.66	108.63	110.09	106.91	106.87	108.22
109.37	109.38	107.19	106.52	108.79	107.2	108.43	106.87	106.91	105.72	108.53	107.95	108.91	108.55	109.71	106.37	105.6	105.55	109.85	109.73	107.78	107.93	107.09	109.67	110.93	105.16	107.09	108.72	106.38	109.14	108.2	109.2	108.23	106.63	106.74	108.52	107.8	108.41	110.32	106.16	109.3	107.95	108.51	107.74	109.85	109.26	105.68	105.17	110.68	105.72
107.3	106.4	104.59	106.31	108.2	105.37	106.36	106.75	103.27	102.86	105.87	103.85	108.68	105.62	106.68	104.95	106.02	106.87	104.76	107.1	107.82	107.82	103.39	108.03	105.08	106.07	107.04	102.07	104.73	106.77	104.16	104.5	105.1	104.56	105.37	104.69	103.33	105.09	107.08	105.55	105.7	106.01	107.52	105.96	107.08	107.33	107.93	105.92	104.3	103.7
104.71	103.75	108.21	104.84	104.9	103.18	104.05	105.99	104.97	106.53	106.19	105.77	104.61	106.42	104.57	106.62	105.66	106.95	104.75	105.65	101.02	105.74	101.34	105.96	106	101.9	104.71	107.39	105.41	107.46	104.38	104.81	105.32	104.75	106.76	104.73	107.21	105.15	102.78	106.52	105.57	105.7	105.3	107.23	103.96	108.25	104.67	106.19	103.55	106.36
102.81	106.17	105.28	105.64	101.07	104	102.86	101.17	102.38	103.18	105.01	107.53	102.42	99.524	104.1	101.37	102.37	102.1	101.42	104.78	102.68	105.25	105.28	104.51	102.57	102.23	103.84	103.27	101.5	104.24	101.54	104.41	103.54	105.38	100.04	101.64	102.78	104.01	105.41	101.82	106.38	104.1	103.47	100.74	102.22	104.52	100.52	101.95	102.13	101.03
104.77	108.77	106.67	106.2	105.04	110.11	110.99	107.62	107.34	110.01	108.99	108.53	105.02	106.9	109.55	109.82	110.22	108.45	106.12	109.07	106.85	111.78	107.5	109.68	106.95	106.56	108.26	108.7	109.29	106.96	105.33	107.43	107.18	110.08	110.48	108.89	107.77	112.55	107.91	109.58	107.23	109.25	109.01	111.79	108.95	112.24	106.33	108.38	107.05	107.79
107.17	105.01	102.31	103.73	107.11	103.97	103.8	104.77	107.04	105.05	104.82	101.21	103.63	103.03	105.88	106.76	107.09	100.24	103.73	105.44	106.87	106.03	108.06	104.79	106.06	106.59	105.62	103.31	105.38	106.04	106.18	105.28	104.59	101.97	107.86	104.7	107.74	103.68	107.92	108	107.51	104.77	106.59	107.42	106.75	105.57	107.06	108.3	106.42	107.6
99.062	99.305	98.448	99.426	98.092	102.78	96.313	98.679	100.26	101.37	99.78	98.13	96.554	101.7	98.176	98.068	99.301	99.726	98.523	99.553	101.41	98.6	97.661	97.974	97.952	98.871	98.887	99.443	98.524	98.943	96.802	99.053	98.973	99.65	100.4	96.047	99.645	99.817	96.561	96.921	100	99.616	97.414	99.35	93.901	98.193	99.855	97.462	99.352	100.34
99.223	96.788	101.74	98.677	99.497	99.315	99.881	99.805	100.58	101.77	99.894	102.82	99.791	100.43	99.703	100.69	101.59	96.696	99.9	98.408	98.383	100.04	100.25	101.82	99.853	98.825	99.854	98.152	101.21	100.51	99.148	96.446	100.11	98.701	104.31	97.313	104.4	100.05	100.12	99.524	99.977	98.808	102.22	99.017	102.03	96.716	104.31	102.18	98.333	101.01
101.83	99.986	105.27	97.4	101.76	99.701	99.412	98.319	95.482	103.6	98.906	96.874	99.953	102.02	100.37	98.95	101.85	96.929	99.242	100.95	103.48	101.75	102.8	100.2	99.749	100.34	99.997	100.22	101.04	101.2	100.46	100.07	100.48	96.772	100.58	104.25	101.17	97.628	97.557	103.08	99.858	100.37	102.4	99.68	104.41	102.35	101.41	99.756	100.83	101.11
100.02	98.353	100.06	101.1	101.26	102.02	102.4	102.81	102	99.651	101.38	102.11	98.628	102.98	99.223	102.05	100.65	102.74	100.05	100.55	102.98	101.53	95.926	99.274	98.481	99.817	98.051	98.242	101.32	101.68	101.51	99.632	100.9	99.893	104.78	101.8	102.36	100.55	101.68	102.85	99.729	99.487	99.835	99.214	100.95	102.58	101.08	100.26	100.93	102.56
110.46	107.02	108.19	104.83	109.28	106.59	107.45	108.32	107.08	106.86	109.67	107.71	106.34	109.32	108.77	107.99	107.78	108.81	106.77	110.04	109.83	111.97	109.23	106.65	108.17	106.64	109.57	109.2	110.16	108.7	109.22	109.76	107.4	105.13	109.08	108.98	106.03	107.22	108.64	110.19	108.94	107.47	108.74	106.64	110.01	106.41	111.55	107.48	111.26	109.67
108.55	107.09	107.79	109.96	106.34	107.82	108.63	109.2	106.65	107.88	105.75	108.18	104.02	106.86	105.31	108.85	104.27	104.39	108.45	110.52	106.61	107.45	109.99	106.7	106.7	105.75	108.41	108.1	108.02	107.16	107.34	105.55	106.9	108.35	107.94	106.73	108.52	107.34	111.6	106.42	106.46	106.7	110.07	106.42	106.23	106.6	107.58	108.36	106.51	110.6
105.23	106.03	105.18	104.16	106.57	106.21	106.29	102.3	104.21	102.62	106.52	104.84	107.32	105.76	103.43	103.16	104.11	103.96	106.55	106.91	105.06	107.22	107.31	104.65	103.48	106.72	104.96	107.86	104.89	106.15	107.46	107.39	104.52	104.82	102.55	111.06	101.57	106.64	105.56	108.68	108.9	107.78	108.2	105.07	106.11	104.84	107.04	106.06	103.72	104.98
103.96	98.632	101.67	99.592	98.847	100.67	102.54	97.951	101.21	102.4	99.437	100.47	99.377	99.362	98.976	101.91	101.05	101.52	99.314	101.32	102.3	101.14	99.763	99.538	99.61	102.93	99.244	97.128	100.37	102.11	103.41	99.645	103.62	101.55	101.07	99.086	101.89	96.617	98.598	98.855	99.85	101.1	100.24	97.774	99.859	101.68	97.881	101.04	100.95	100.16
104.86	103.5	111.41	109.13	106.04	103.78	106.71	108.1	107.11	106.97	105.85	106.23	106.61	107.72	108.33	106.25	102.85	106.95	104.82	105.01	106.74	106.76	104.86	105.99	103.84	107.61	108.5	105.88	106.98	103.09	104.19	102.72	104.98	102.91	104.17	103.72	105.09	103.44	107.86	108.36	109.34	108.07	106.85	105.4	106.27	105.99	108.1	105.19	104.65	107.47
109.25	110.49	110.71	111.42	112.21	108.6	108.64	109.8	110.96	107.42	109.31	108.26	111.53	112.51	108.19	109.45	109.5	108.95	111.05	110.17	111.95	111.45	111.25	110.54	109.33	111.21	108.7	112.16	110.18	110.33	110.33	111.77	111.96	111.23	107.94	111.16	108.98	113.47	109.66	113.61	111.57	110.12	110.21	111.31	108.1	109.78	109.25	109.61	110.6	109.74
103.27	106.14	104.45	105.85	104.98	106.21	104.33	105.26	104.68	103.42	103.24	106.09	106.54	110	106.4	107.32	105.32	104.88	101.74	106.17	104.34	105	107.57	107.93	108.07	105.74	104.54	106.95	102.02	104.99	108.75	103.6	106.23	107.05	105.14	104.31	104.64	104.72	105.65	105.18	106	105.05	103.62	106.84	105.68	110.73	102.45	107.29	106.08	105.09
109.26	107.12	109.35	106.04	109.16	106.05	107.5	107.96	107.67	103.85	107.24	109.16	106.89	108.17	107.71	107.85	106.56	108.06	107.14	107.36	108.47	105.47	109.24	106.14	109.14	107.8	107.62	106.28	108.62	107.55	104.81	110.8	107.49	109.31	110.14	108.55	107.76	107.81	105.78	107.95	110.04	105.05	106.67	106.44	108.49	106.6	106.98	106.47	107.42	107.78
107.43	106.78	108.12	109.62	108.91	104.31	107.92	104.86	105.89	112.2	106.31	107.28	109.02	107.79	109.13	106.05	109.55	105.67	107.43	107.12	105.96	107.84	108.63	110.32	106.11	107.52	109.16	105.23	111.2	108.6	107.04	108.96	106.28	103.63	111.38	105.87	106.78	107.47	108.31	107.57	106.97	104.99	104.39	110.56	108.18	110.14	106.27	107.83	107.38	110.14
97.722	95.608	100.12	97.646	98.103	100.55	98.73	95.775	97.767	98.587	100.14	94.632	96.975	96.666	97.332	97.904	97.159	95.692	95.74	96.37	99.191	99.387	98.154	97.745	97.816	100.55	99.891	99.228	95.66	97.857	95.637	97.173	96.934	95.18	98.576	99.891	96.48	94.12	95.952	96.489	98.076	98.899	97.216	98.133	99.293	98.736	96.982	100.18	100.03	94.676
105.05	107.4	106.97	105.93	107.52	107.02	101.95	106.81	103.97	106.97	105.14	107.01	106.33	105.9	105.04	106.29	100.71	106.92	104.41	108.73	108.27	105.84	103.8	105.86	104.32	108.56	101.36	102.47	105.84	105.01	105.32	105.45	109.2	105.27	108.16	106.7	105.61	106.38	106.01	105.12	104.69	110.69	101.4	106.91	102.19	109.05	105.74	104.83	105.83	105.2
105.48	105.56	108.05	109.86	109.05	111.45	110.78	108.05	108.47	107.54	108.13	106.05	106.91	108.57	107.98	108.11	105.4	107.33	108.19	110.04	108.7	105.69	111.44	107.05	107.88	107.98	106.87	109.63	110.84	106.11	109.75	106.39	108.74	108.12	109.31	109.45	105.68	107.97	110.8	108.67	109.76	106.58	109.1	110.81	110.69	104.71	109.34	108.58	109.96	105.7
96.787	100.5	97.601	100.27	98.1	97.265	100.67	97.814	96.565	94.746	97.779	99.799	97.451	97.731	100.6	102.02	98.373	102.49	99.853	96.063	97.157	99.072	98.149	99.634	99.929	97.251	99.118	98.183	98.802	97.219	97.346	98.59	97.548	102.32	98.198	99.35	96.917	98.215	97.92	97.777	97.997	100.26	95.338	98.699	98.409	95.08	96.996	98.253	100.13	98.99
110.96	108.08	107.78	110.7	109.33	108.46	105.91	110.83	107.56	107.32	110.28	108.45	104.58	107.87	108.07	108.76	108.58	110.07	108.95	106.38	106.72	108.82	107.27	108.65	107.74	107.74	109.18	109.83	109.71	111.99	109.26	107.67	105.64	109.73	106.83	106.57	107.95	108.58	108.22	107.27	107.53	108.35	109.84	107.28	108.73	106.57	107.87	108.11	110.99	108.44
107.01	103.37	109.23	110.03	106.33	106.4	108.06	107.03	108.88	108.73	107.75	107.7	106.33	107.99	110.09	109.21	108.05	111.72	107.32	108.62	107.57	107.78	108.45	111.46	105.93	107.47	109.13	107.98	107.58	109.43	108.51	107.8	108.22	107.21	107.41	109.24	109.02	110.21	110.59	107.07	108.08	111.79	108.88	109.89	107.41	109.47	110.72	108.59	109.23	107.17
101.4	96.654	102.31	96.762	97.756	100.96	100.6	101.69	98.293	98.275	100.33	99.121	101.51	97.877	99.914	96.571	100.07	95.955	95.433	99.234	97.19	99.662	99.186	99.477	97.475	100.3	101.3	96.747	97.761	100.46	100.41	100.23	98.066	98.133	98.555	100.3	97.59	98.714	96.002	98.01	98.379	100.68	100.43	101.26	97.476	98.045	100.47	96.054	100.26	101.32
107.57	107.19	104.4	107.98	108.39	104.33	107.1	105.23	106.05	107.96	108.79	107.7	107.55	103.43	105.11	105.85	107.65	106.97	108.01	105.81	105.97	109.69	106.07	107.27	106.77	109.89	106.67	104.6	105.79	106.58	109.22	104.81	103.47	108.56	106.03	107.92	104.29	104.63	103.37	104.11	107.92	106.67	104.05	105.62	102.86	104.29	109.75	105.95	105.11	105.5
107.52	108.87	104.73	108.2	105.92	108.12	109.23	105.09	107.41	108.53	107.4	109.11	108.47	106.54	110.79	111.19	107.55	110.82	108.66	109.4	108.48	106.2	108.5	110.97	108.85	110.14	109.15	108.22	108.74	106.55	107.35	103.69	110.76	107.22	108.4	109.29	108.45	106.12	112.3	108.25	108.29	106.99	105.51	109.48	109.87	108.83	107.96	107.82	107.75	109.85
108.17	108.52	110.33	107.45	106.78	108.06	108.34	107.73	106.27	110.36	107.96	111.35	107.91	106.35	108.62	108.24	110.11	108.12	110.71	108.42	109.77	111.2	110.21	109.69	108.55	107.35	110.7	109.45	110.5	109.81	110.68	105.1	108.18	110.36	108.92	108.7	106.91	110.16	106.16	107.49	107.94	107.66	108.87	107.32	108.4	106.98	108.71	111.07	110.11	108.26
104.57	104.6	107.69	106.07	106.81	105.66	103.34	106.32	104.79	105.33	107.2	107.93	104.03	105.96	109.63	105.72	109.8	105.57	103.84	107.63	104.36	105.34	106.22	110.26	104.4	106.49	106.49	106.82	106.94	103.1	104.56	104.23	105.05	105.66	103.21	105.96	108.85	109.03	104.38	104	105.17	107.26	106.12	106.84	104.54	104.91	106.79	102.82	104.6	104.94
99.088	97.963	98.603	96.467	101.15	97.62	102.29	99.738	97.753	98.461	97.487	98.501	98.987	101.51	100.06	99.718	100.3	96.754	99.076	98.136	100.22	96.372	100.05	100.61	101.83	101.26	98.533	100.18	97.246	99.304	98.046	97.418	97.55	100.25	99.265	95.344	96.826	96.111	98.139	95.447	98.574	98.624	99.526	96.084	99.163	98.543	96.257	97.882	95.58	101.14
106.57	110.76	107.65	107.78	106.64	108.88	107.46	106.19	107.65	109.55	107.53	108.48	108.39	109.13	106.91	108.86	106.82	108.06	110.2	109.23	106.99	108.78	106.63	106.81	107.36	107.67	107.25	106.62	107.94	107.3	108.33	107.81	109.81	106.01	106.18	109.61	104.96	103.53	110.84	108.65	107.67	109.04	109.69	106.38	107.9	109.24	105.27	107.06	108.98	107.8
98.341	95.083	97.856	98.209	99.735	101.49	100.96	99.344	99.645	99.394	97.879	96.804	99.339	97.608	99.495	99.897	97.736	101.74	99.694	99.581	100.54	100.67	97.193	101.42	98.863	97.616	103.3	99.096	97.626	100.09	96.539	101	98.8	99.199	101.76	96.649	97.178	98.857	97.271	100.67	99.296	96.032	101.26	100.17	100.38	96.344	100.38	101.26	99.767	96.942
97.19	98.4	100.24	99.096	103.17	101.54	99.33	95.641	97.978	97.661	94.585	99.152	97.527	97.588	97.138	97.771	98.528	95.116	100.62	100.72	98.148	97.991	98.944	99.68	98.416	96.467	97.728	96.596	99.893	98.182	99.122	98.084	100.99	95.611	97.72	97.398	98.43	97.646	95.781	99.057	94.341	97.42	97.638	99.99	100.7	96.108	98.707	96.984	99.415	102.5
103.39	104.82	105.2	104.96	107.86	105.31	107.46	105.1	105.75	105.16	108.19	106.03	103.15	106.95	104.06	105.3	103.72	103.6	105.77	103.37	103.2	102.63	102.51	108.18	104.81	105.28	107.73	104.14	106.02	104.16	104.72	103.79	101.21	105.92	105.75	106.46	105.56	106.13	106.17	104.44	107.52	106.23	108.88	104.6	107.91	105.14	103.72	105.84	102.48	104.47
107.17	108.04	109.83	110.09	106.42	111.27	110.45	110.79	110.48	108.37	111.01	108.26	108.81	108.98	107.5	108.7	109.31	109.86	111.32	111.1	107.66	105.63	111.38	105.53	108.09	107.64	109.47	109.16	107.3	110.03	107.75	109.18	107.07	106.41	103.76	108.89	109.11	110.4	110.68	108.16	106.01	109.68	108.22	106.95	109.46	110.49	109.28	108.96	109.18	105.06
102.26	100.61	101.2	97.494	98.334	100.82	98.318	100.32	101.75	102.94	98.185	99.831	99.983	102.71	100.11	96.165	100.06	100.64	100.66	102.64	98.386	99.342	98.903	99.368	100.63	98.859	104.04	101.87	101.34	96.744	99.372	100.02	98.495	95.468	100.99	101.77	101.49	102.29	101.25	98.865	98.986	102.35	98.298	101.29	102.53	102.98	102.28	102.31	101.34	98.636
107.24	107.74	107.83	106.74	106.72	106.06	108.05	107.48	107.59	106.44	107.78	109.69	107.2	105.58	110.2	107.53	109.68	110.44	108.46	108.09	108.53	108.53	104.06	106.1	103.68	105.39	107.88	109.11	109.36	109.04	108.85	109.77	110.58	106.97	108.37	110.14	108.92	110.16	107.41	105.16	108.17	108.51	109.17	108.69	109.81	109.33	109.33	105.66	111.15	107.04
107.67	106.62	107.66	109.34	105.96	109.14	108.53	107.46	107.08	104.94	109.65	107.2	108.1	108.61	107.56	107.77	107.47	109.32	110.25	110.88	106.83	110.77	109.15	108.77	107.96	112.02	111.03	108.88	111.87	107.78	107.58	105.99	105.36	110.33	110.1	109.8	108.04	105.02	109.11	105.87	110.32	105.8	109.62	107.77	108.28	109.99	109.23	109.11	107.51	108.81
106.77	106.72	109.38	107.96	108.66	108.65	104.97	107.95	110.86	107.02	111.27	109.82	109.92	108.15	105	110.87	109.38	109.88	107.57	106.56	107.8	108.6	110.78	109.69	108.55	108.38	108.24	110.41	107.8	108.5	108.35	109.46	108.95	107.33	110.93	102.81	108.99	108.58	106.53	111	108.52	112.04	109.93	112.07	107.77	108.36	109.88	110.88	108.57	108.37
106.3	108.33	105.21	105.88	105.21	106.57	107.47	107.5	106.93	105.88	103.25	105.85	107.97	108.46	106.14	107.61	105.51	103.37	107.41	103.82	106.39	108.66	104.87	107.84	105.54	102.4	104.54	106.48	103.91	106.24	104.36	103.51	104.63	107.72	106.31	102.88	104.15	104.99	105.63	106.72	106.35	105.01	103.7	105.32	103.44	106.07	102.68	106.54	107.76	107.04
107.78	105.93	109.1	103.27	105.76	105.7	108	103.57	106.18	105.79	105.56	106.89	103.85	107.86	107.1	107.46	104.22	107.24	107.27	105.64	107.8	104.71	104	103	106.12	104.4	105.31	104.31	110.16	106.79	105.61	104.92	103.21	103.58	104.1	105.07	107.26	106.15	102.04	109.79	107.98	104.29	108.27	108.26	102.95	107.32	105.28	104.04	104.23	107.34
107.33	103.98	104.97	105.07	106.57	106.72	108.56	108.28	106.43	104.77	108.29	107.74	100.94	103.83	106.64	106.35	107.1	109.23	106	103.71	104.85	105.79	106.96	109.09	104.08	105.18	104.72	106.4	106.55	108.02	101.94	102.02	105.39	105.12	106.54	108.59	104.66	108.93	103.66	102.54	108.98	105.32	109.91	105.77	110.57	105.17	108.63	104.12	105.34	103.76
105.15	105.2	105.04	103.85	104.75	107.12	104.29	104.7	106.89	107.72	105	108.45	105.23	105.51	107.56	101.26	104.48	105.92	105.09	107.05	105.18	105.45	105.07	109.14	104.98	105.02	104.72	105.02	104.31	106.69	105.74	106.81	104.4	108.74	106.21	105.96	107.36	102.92	108.6	106.86	105.92	106.42	106.21	103.3	107.76	105.11	105.29	107.37	104.94	104.53
100.05	97.163	102.3	97.425	101.78	98.009	99.941	100.75	98.888	99.589	99.172	101.14	98.26	101.71	98.33	98.059	98.383	95.183	98.82	97.515	101.47	100.5	100.47	99.756	101.24	98.644	99.622	101.47	98.993	99.579	99.519	98.351	98.711	100.31	100.86	100.07	96.354	99.636	97.52	101.14	98.681	99.518	96.774	100.83	97.9	101.65	99.48	100.62	99.161	98.513
100.13	96.46	100.6	97.439	97.094	101.81	100.27	97.133	101.77	98.931	101.82	100.23	99.51	99.804	98.315	99.104	97.659	97.228	97.437	101.8	99.372	99.073	100.3	96.608	100.82	99.545	101.48	101.11	96.276	94.734	100.72	97.771	98.244	97.621	101.2	100.64	100.77	101.01	98.452	99.3	99.647	99.356	96.117	100.18	97.673	98.818	99.799	101.11	100.09	99.034
98.96	101.21	100.81	99.294	98.469	104.79	101.41	101.16	99.017	101.57	99.363	97.765	100.33	99.808	99.613	100.42	98.794	98.85	99.666	105.39	98.253	102.66	102.03	101.02	99.991	100.14	103.45	99.726	100.69	98.477	99.498	97.082	100.51	99.72	101.98	96.681	102.19	101.59	102.61	101.57	100.2	102.16	101.61	103.72	102.22	101.31	99.608	100.89	100.59	101.97
96.767	95.296	97.578	99.785	98.678	96.443	100.72	98.916	100.1	97.909	100.04	94.939	99.177	97.347	98.028	98.293	99.323	98.66	100.62	99.1	97.608	97.919	95.726	96.726	97.95	96.486	96.471	98.519	97.392	96.539	96.04	99.943	96.892	97.26	94.191	97.822	101.15	95.091	104.79	99.659	94.424	97.613	99.373	97.8	99.643	98.15	100.12	100.21	96.457	96.83
101.41	108	105.97	106.36	102.85	105.49	108.58	106.83	103.91	103.98	105.87	105.88	108.29	104.22	103.53	107.86	108.17	104.55	105.43	103.8	103.38	102.49	104.17	104.75	106.48	107.43	106.41	105.81	104.4	106.23	105.16	106.82	106.14	109.27	106.53	104.52	105.47	106.82	104.81	108.72	105.17	107.28	106.02	101.67	102.57	106.17	105.36	102.73	106.84	106.77
98.841	100.47	99.789	102.13	101.59	98.859	98.104	98.333	100.54	96.13	99.953	102.38	100.31	99.916	99.131	100.63	100.35	102.3	100.58	100.77	100.53	100.65	99.998	100.61	97.099	100.02	104.43	100.89	100.67	102.84	103.75	98.625	102.28	101.16	98.72	100.5	98.648	101.22	101.59	100.26	96.02	102.88	98.89	101.68	96.543	98.881	99.368	97.204	104.16	101.24
111.43	111.95	106.06	108.89	112.27	108.55	112.03	110.65	112.81	105.81	107.68	111.98	109.57	111.2	110.04	107.46	112.02	110.02	110.65	111.76	107.87	111.92	111.27	109.52	110.96	110.75	110.46	113.59	111.03	111.88	110.89	112.6	109.2	112.28	113.14	111.61	111.82	110.98	108.9	107.53	109.34	111.22	110.88	111.61	107.66	108.57	109.04	110.31	111.05	109.73
106.96	102.52	107.43	107.39	112.11	106.92	105.42	103.86	104.21	105.21	102.81	104.9	102.83	105.31	107.3	105.34	105.67	104.72	102.24	108.72	104.11	107.86	104.72	107.83	106.63	105.39	101.5	106.52	102.48	106.82	108.64	104.34	105.79	105.27	104.23	103.51	105.45	106.38	106.76	108.82	107.72	104.7	104.09	107.37	103.16	106.76	104.52	105.05	105.39	106.49
108.47	107.12	105.13	103.84	107.78	103.13	108.63	109.58	106.3	102.36	107.47	103.98	105	104.35	106.78	107.19	108.74	107.66	106.96	105.29	107.33	106.74	106.71	106.01	104.81	106.36	108.73	106.51	105.6	102.93	108.99	107.57	106.49	108.37	105.94	106.75	108.5	108	107.45	105.74	102.35	107.59	104.92	109.09	105.68	106	104.74	105.45	107.35	107.67
105.75	105.62	107.23	107.42	104.53	106.68	108.06	106.09	106.14	101.02	105.25	107.63	104.68	105.67	106.39	107.79	104.24	107.11	105.2	105.78	106.81	103.29	105.81	101.63	106.59	107.41	106.6	104.98	105.29	102.55	104.18	107.59	106.17	100.47	106.56	106.35	107.37	107.27	103.99	103.88	102.5	108.67	106.59	107.66	104.22	107.62	105.1	103.33	106.71	107.56
95.793	101.88	100.2	97.712	97.953	102.73	100.17	98.667	99.727	99.754	96.659	101.72	99.831	96.531	99.173	99.704	99.98	98.035	100.42	98.177	96.976	98.925	101	98.879	101.08	95.274	101.94	96.364	99.452	101.16	96.885	96.52	96.474	95.782	99.723	95.527	101.17	101.65	100.2	98.683	101.94	97.658	97.596	99.44	98.201	100.86	96.41	96.785	100.88	100.72
112.82	107.06	108.09	109.66	107.91	106.27	107.86	104.7	109.23	106.8	107.64	106.44	109.13	107.5	104.39	108.94	108.18	106.58	105.88	108.72	109.8	108.58	107.22	106.38	107.38	109	111.56	107.55	107.69	107.62	108.34	106.72	106.93	110.51	109.72	109.81	108.51	107.95	109.43	104.76	110.89	108.63	107.36	110.03	111.11	106.66	105	106.04	106.81	108.13
106.63	107.01	105.36	105.77	108.62	106.58	103.11	106.06	107.54	107.22	105.75	106.46	106.93	105.38	109.13	106.11	108.5	106.59	106.2	104.26	107.24	107.37	106.85	106.62	107.58	107.17	105.71	106.52	109.02	110.04	105.4	106.43	106.88	105.74	108.56	103.85	108.09	106.71	107.25	106.16	107.16	106.64	104.2	105.98	107.94	105.55	106.57	107.04	105.27	104.22
98.836	100.14	97.858	102.69	98.343	102.01	98.668	99.573	100.55	95.193	99.703	99.9	101.71	99.121	98.732	101.12	99.918	99.73	96.528	98.748	95.95	100.84	100.63	101.57	101.61	96.459	101.58	100.48	100.47	101.34	96.964	99.02	101.03	98.073	97.664	98.871	99.681	99.096	97.083	98.755	97.012	96.551	99.608	99.184	95.4	99.455	100.28	98.07	97.029	99.236
107.86	110.58	110.99	109.44	107.62	107.01	111.05	107.96	108.63	109.81	107.79	110.59	106.56	107.33	106.68	106.79	109.56	105.75	111.6	110.57	105.79	107.69	107.55	107.08	109.76	106.48	108.23	108.83	106.72	107.04	111.14	108.09	108.89	106.28	107.91	108.73	109.39	109.18	110.15	109.81	111.3	106.48	109.5	107.12	108.7	110.7	107.72	112.52	106.99	106.06
102.73	98.112	98.348	98.018	98.673	101.48	104.09	98.008	103.78	97.892	100.04	100.86	103.34	99.558	103.09	102.24	101.06	101.43	100.29	99.04	102.25	98.768	102.38	101.05	102.25	99.125	100.92	100.24	99.612	100.99	103.16	99.858	100.95	99.939	101.73	99.216	103.75	99.267	98.755	99.59	101.07	103.14	101.17	101.79	101.09	98.745	98.326	101.9	98.403	99.769
99.101	98.104	98.875	96.736	94.962	98.916	99.111	96.616	98.917	97.45	96.057	97.634	101.19	97.572	97.913	95.993	96.62	99.767	101.69	97.91	96.285	95.251	97.89	99.679	99.292	97.127	98.859	99.084	100.08	96.066	98.769	94.662	96.187	97.702	96.952	95.176	101.02	100.36	99.984	101.01	96.605	96.672	94.349	101.36	97.938	95.219	98.338	96.793	97.855	95.391
103.72	104.79	109.33	108.61	105.67	107.84	104.93	107.3	107.01	106.84	106.38	105.65	110.46	105.1	103.91	106.07	105.7	108.19	107.33	106.34	108.41	108.59	106.75	102.25	107.12	104.93	105.59	107.7	106.67	108.14	106.44	106.38	108.31	108.76	109.04	106.03	104.1	107.28	107.04	105.19	105.52	107.91	106.29	105.67	109.32	105.09	105.49	108.3	105.97	102.33
109.92	111.92	111	106.14	109.43	109.4	106.43	107.49	106.26	107.63	109.37	106.55	108.37	107.48	108.31	106.08	108.18	110.67	108.08	108.26	108.06	110.28	106.41	110.18	109.55	106.91	108.15	106.37	109.38	108.71	109.16	109.61	109.28	110.25	106.88	109.03	104.15	105.68	108.04	107.69	107.96	109.44	108.48	109.28	107.88	107.64	108.33	111.62	107.36	106.59
107.8	105.92	109.39	106.55	106.38	108.31	105.56	108.91	109.63	113.54	107.36	108.8	108.24	108.4	105.72	107.11	106.68	109	109.01	105.57	105.85	107.47	108.6	108.39	109.43	107.92	108.3	109.32	108.3	109.85	105.69	106.65	107.71	106.07	106.16	109.63	110.42	107.88	107.89	108.8	107.39	109.22	107.8	108.31	108.45	107.23	107.04	108.63	107	108.88
107.98	106.93	110	108.74	106.41	108.1	107.25	107.12	110.18	110.23	107.46	108.01	108.14	106.88	108.51	107.21	109.1	110.21	107.85	104.9	107.83	108.47	110.21	105.88	108.92	109.02	111.36	110.07	106.5	109.44	110.92	106.42	109.14	109.43	111.48	110.19	109.44	107.85	109.84	108.02	109.63	107.84	109.24	112.36	108.5	112.94	104.94	111.89	107.76	110.42
105.83	103.92	106.63	107.7	105.66	101.53	107.58	106.56	104.51	106.67	105.23	105.39	104.74	104.62	102.51	107.9	107.49	105.35	106.46	105.96	104.28	103.89	105.86	103.25	109.17	109.07	105.35	107.35	103.14	108.34	108.73	107.57	108.24	104.73	109.89	103.76	105.79	107.08	105.13	103.56	105.55	105.76	105.88	105.58	104.25	106.47	105.53	106.32	106.99	102.61
104.45	106.5	101.91	105.57	105.51	105.95	109.09	107.82	105.91	104.11	103.18	105.12	101.82	103.15	104.64	103.32	105.68	103.16	105.65	106.63	106.77	105.67	105.32	108.23	107.4	106.81	109.4	104.24	107.17	104.19	106.71	105.81	105.53	106.02	104.93	105.69	107.99	105.31	105.19	106.63	106.47	103.74	107.21	104.96	106.73	104.34	104.68	103.19	103.17	107.61
110.72	106.93	104.69	105.93	104.9	109.69	106.77	107.62	107.61	108.02	102.6	106.61	103.75	105.08	107.15	105.76	105.72	106.28	108.15	104.6	103.43	106.85	107.34	107.5	103.37	102.18	108.83	104.91	105.25	106.25	104.47	108.49	105.93	106.27	106.23	105.2	106.48	107.02	106.01	107.03	107.23	108.85	102.75	105.64	108.96	108.56	106.16	103.95	107.55	107.58
109.3	109.3	106.24	110.35	106.47	108.95	107.59	109.12	108.93	106.61	110.73	107.98	109.68	108.79	108.28	108.3	107.39	111.27	108.91	107.6	107.07	107.89	106.31	110.16	109.9	108.47	104.75	107.5	106.31	104.38	108.23	108.49	108.32	108.65	108.53	106.67	108.78	107.01	108.44	108.01	106.9	107.05	108.7	106.59	108.92	111.26	110.64	110.35	105.61	107.66
104.3	108.12	108.63	108.42	106.17	105.75	105.58	109.26	106.44	107.07	105.36	105.11	104.43	108.88	106.04	106.23	107.78	105.77	103.38	107.22	103.79	106.56	105.46	107.68	104.93	106.39	106.88	106.99	103.51	104.63	107.87	105.9	107.53	105.96	104.87	107.02	107.97	103.76	103.98	108.28	107.68	104.6	109.9	101.91	103.41	104.61	106.71	107.79	107.23	107.67
107.78	107.47	107.68	107.41	108.65	109.88	106.97	109.68	109.89	107.75	106.89	108.97	108.65	109.68	104.45	109.41	107.67	108.13	108.19	106.12	107.26	109.01	107.15	110.52	109.12	108.09	107.32	108.27	108.46	109.79	107.55	107.32	106.34	106.11	107.99	107.76	104.67	107.99	103.26	108.09	107.3	107.59	108.52	105.17	105.55	107.15	109.51	109.47	106.49	105.99
105.94	105.29	104.91	105.87	107.6	109.47	105.58	106.05	106.78	104.71	105.47	108.34	106.4	107.52	109.69	105.23	106.52	105.37	109.74	106.35	106.26	104.14	104.37	103.74	106.62	108.5	108.01	104.73	105.36	103.72	106.95	106.98	106.77	105.36	105.91	103.77	107.1	105.52	103.24	105.91	106.91	105.99	104.06	109.95	103.42	107.41	107.45	105.31	108.03	106.27
105.73	104.22	102.59	105.16	105.86	104.37	104.74	104.67	104.47	103.4	107.94	102.46	102.82	108.97	105.21	104.23	105.63	108.06	104.92	104.84	102.91	105.83	104.8	107.28	105.7	104.66	105.16	104.41	107.86	108.69	107.24	103.22	104.91	102.73	106.43	106.25	104.98	105.84	102.72	104.26	108.25	105.76	105.53	102.01	103.18	104.97	105.02	105.94	106.26	105.79
103.23	101.88	101.43	95.942	100.71	101.94	101.61	105.43	100.54	97.415	98.874	99.439	100.21	100.47	101.42	102.08	100.13	102.27	100.12	101.7	102.62	100.11	101.15	101.72	98.754	101.94	103.04	98.789	98.725	102.26	100.79	99.965	97.125	100.54	103.86	99.019	100.68	97.774	99.405	100.43	103.82	97.247	100.74	101.33	104.32	103.25	100.65	97.568	100.46	101.46
108.78	108.26	107.88	108.85	112.02	105.63	110.22	109.78	109.32	107.52	108.12	105.63	108.1	111.48	111.79	111.2	108.92	109.4	107.63	110.14	108.09	110.94	107.98	107.8	105.77	108.26	109.31	107.99	108.11	108.52	107.21	110.41	109.65	109.98	107.35	108.33	108.25	110.31	109.68	110.84	108.7	108.04	106.34	106.25	108.17	107.39	104.35	108.65	109.09	109.71
104.06	105.27	103.57	105.55	107.86	107.42	105.92	104.07	104.78	108.62	105.01	105.81	107.8	106.58	104.51	106.97	108.13	106.85	106.1	103.45	105.42	106.4	107.67	105.21	106.32	106.19	104.4	105.59	107.87	107.57	105.27	105.58	106.28	103.53	106.9	102.39	104.68	104.87	104.95	107.01	105.43	105.75	103.96	105.74	103.24	104.57	103.88	106.51	104.68	104.49
105.22	103.9	106.08	105.17	107.91	109.3	106.97	106.68	107.08	106.09	104.58	108.58	107.1	104	108.86	105.61	104.55	103.8	104.88	103.73	108.72	109.84	104.79	105.04	105	108.68	100.32	108.5	107.84	105.34	105.56	105.12	109.7	105.62	106.99	107.46	106.57	105.52	107.64	107.72	104.48	109.49	105.87	105.17	104.73	106.16	107.32	109.42	104.26	106.77
100.58	100.09	98.088	99.015	97.903	102.96	98.693	101.48	100.88	101.29	99.555	102.78	100.22	102.05	98.499	102.13	98.975	98.498	97.561	101.2	101.17	99.149	98.216	101.42	104.4	100.63	98.916	100.7	104.29	100.34	100.29	105.06	104.34	101.74	101.22	99.472	101.36	99.934	104.59	102.18	100.71	103.17	100.84	100.22	103.17	100.04	98.555	99.051	102.63	101.34
97.094	98.047	99.093	100.9	99.737	100.77	101.04	100.32	97.537	98.657	98.128	99.146	97.142	96.688	95.912	99.768	97.339	99.794	100.68	98.385	99.135	101.66	99.845	98.892	98.766	98.642	99.759	100.07	99.011	95.376	96.933	99.23	99.703	98.407	98.424	99.257	101.93	99.226	98.368	100.01	95.048	100.7	98.331	97.769	99.193	98.384	99.343	101.28	99.063	98.912
110.21	108.7	110.57	108.21	111.63	109.54	108.05	107.12	109.58	106.43	110.29	108.35	105.15	108.33	110.05	110.65	109.38	107.18	107.2	107.71	107.35	109.47	105.87	109.35	108.29	107.73	108.25	107.01	112.13	106.48	107.05	109.12	107.74	110.9	108.87	106.71	106.96	109.13	106.2	106.23	107.82	106.9	110.16	107.78	111.98	106.64	106.08	108.03	107.88	108.4
103.69	104.71	105.74	103.31	102.13	102.74	107.77	105.19	104.64	107.55	109.39	103.56	106.8	107.38	107.31	102.74	105.88	106.1	104.95	107.2	103.09	102.89	103.08	105.7	105.52	103.34	104.95	106.08	106.63	105.75	107.25	106.48	106.86	108.78	103.95	107.06	103.72	107.98	106.38	104.51	106.04	105.49	108.19	102.49	105.49	109.41	106.3	105.48	104.82	105.19
110.53	110.99	108.78	110.76	108.26	108.66	108.74	105.88	104.51	108.67	109.13	108.06	111.47	106.05	110.15	109.8	106.89	107.99	111.2	111.79	108.53	109.94	109.89	107.86	106.4	107.48	108.04	113.27	108.08	108.62	108.78	106.17	109.13	109.1	110.84	108.29	110.44	107.86	106.91	106.11	106.94	107.35	109.6	108.75	109.09	109.19	113.29	108.48	109.62	112.17
107.01	104.65	105.63	104.55	104.79	106.53	109.31	106.78	104.27	105.64	105.36	104.68	105.77	109.17	106.27	106.28	104.88	107.81	104.91	102.93	106.38	105.77	106.43	105.76	103.86	103.9	108.28	107.41	103.16	106.43	104.67	106.35	103.47	108.13	106.95	105.38	103.7	106.26	107.37	104.04	109.92	105.07	105.84	106.1	106.24	100.71	107.46	107.01	102.83	106
102.99	103.94	106.36	106.65	104.93	105.38	107.22	105.88	103.33	105.36	106.2	105.45	105.38	107.15	104.22	107.13	104.26	103.88	108.85	106.13	103.23	107.45	107.02	104.14	105.66	106.23	104.8	107.57	104.47	105.4	105.01	103.31	105.2	105.51	102.98	106.97	103.57	107.29	104.44	105.71	105.17	105.84	105.55	106.72	104.15	103.81	105.53	105.58	107.91	104.15
97.07	99.862	98.281	96.243	97.328	95.511	97.212	98.653	97.682	96.9	100.48	96.649	99.654	98.731	98.706	98.425	95.28	99.417	96.925	101.85	100.4	101.76	96.231	96.498	97.325	96.433	98.354	98.157	98.204	96.71	97.794	96.614	98.555	100.61	98.763	97.997	98.26	97.997	98.493	99.033	99.902	99.365	99.556	98.49	97.703	96.307	96.424	95.478	95.671	99.264
97.071	97.765	100.48	99.388	98.148	96.854	97.834	100.4	101.61	97.825	98.651	96.655	99.059	97.588	94.957	97.043	95.314	95.172	96.985	99.327	97.49	96.72	97.142	101.47	102.1	96.306	101.94	99.179	98.173	97.423	94.743	96.537	96.677	96.612	97.033	99.866	96.302	99.736	94.916	96.179	98.812	97.88	98.019	95.081	99.086	97.036	98.016	100.78	97.175	97.452
101.96	104.7	100.61	105.83	103.89	101.49	103.02	102.85	100.14	101.56	104.47	104.94	100.52	104.21	101.82	104.61	101.22	103.07	100.9	105.42	103.32	103.44	100.35	102.17	103.97	101.65	102.79	102.77	102.79	103.87	104.71	99.692	105.27	102.72	102.62	103.57	103.17	103.53	103.76	100.79	103.19	102.11	105.55	103.32	104.22	100.88	102.77	102.92	102.82	104.72
106.34	102.97	107.22	105.06	104.88	107.05	107.64	109.19	108.06	110.01	103.25	107.74	105.17	106.68	107.23	107.35	107.07	102.99	106.29	105.3	104.55	106.09	103.72	104.7	106.01	108.94	105.63	109.97	105.07	107.54	105.3	105.91	105.49	103.89	107.55	106.5	106.26	105.1	106.52	106.85	104.9	104.78	106.29	107.16	105.17	108.92	106.52	108.16	108.75	105.67
106.13	107.27	106.67	108.73	108.17	106.74	106.35	105.1	106.54	107.04	101.75	103.92	105.45	99.973	104.48	108.14	106.45	105.6	106.34	103.79	101.61	104.61	106.06	105.03	102.21	106.73	106.81	107.08	106.08	101.66	107.12	105.98	105.36	103.69	104.19	105.56	102.46	109.1	106.02	105.56	106.3	104.97	103.27	102.35	106.81	105.14	105.31	106.51	106.95	105.28
106.95	105.17	105.55	105.65	107.39	103.9	106.1	108.51	106.12	104.5	103.59	103.04	107.46	104.24	105.08	104.9	105.82	105.81	107.14	103.97	107.56	106.55	105.8	105.93	111.33	104.65	106.41	103.28	105.65	106.54	104.71	104.79	106.86	104.18	104.92	103.84	107.84	106.59	106.31	105.14	107.44	107.45	106.06	106.29	102.95	109.2	106.03	106.58	103.32	103.2
101.26	100.56	100.79	100.13	99.343	99.867	101.4	101.7	100.45	98.52	99.686	99.77	100.45	99.13	99.845	98.792	101.87	103.32	102.49	103.43	98.016	100.66	100.95	102.55	99.752	100.38	100.52	99.108	101.48	99.7	100.06	100.56	99.735	98.654	101.24	102.33	98.108	102.06	99.4	99.609	99.101	100.77	99.296	101.82	101.14	100.6	100.15	101.77	99.407	100.84
106.97	107.88	107.07	106.71	105.39	109.78	107.92	109.34	109.35	108.39	109.8	106.42	109.26	106.65	105.46	109.69	107.24	109.78	107.33	106.28	108.46	107.77	109.8	108.8	108.86	109.26	112.36	106.83	107.74	109.97	109.44	108.77	109.7	107.38	109.9	105.93	110.43	103.46	110.43	109.61	106.3	108.85	111.28	105.57	108.54	108.44	108.86	111.02	107.14	108.53
108.38	106.55	105.86	104.41	105.48	102.93	104.85	105.06	104.63	105.06	105.41	102.53	107.03	108.15	107.37	105.99	102.17	107.22	105.42	105.66	104.15	105.83	107.29	104.53	105.42	106.52	106.3	107.41	108.53	103.74	106.01	105.97	105.19	106.14	107.66	104.51	107.26	104.93	104.8	107.78	105.32	103.91	105.24	106.55	103.79	105.84	107.28	105.03	105.09	102.23
95.049	97.262	95.905	99.045	100.3	97.718	97.759	96.15	99.911	99.452	98.954	95.555	100.19	100.02	98.207	97.134	98.065	97.868	99.662	97.233	99.321	98.731	95.295	97.183	99.48	98.996	94.972	102.99	99.55	102.02	99.907	98.265	99.047	98.946	97.7	97.066	96.181	98.457	96.823	97.269	97.691	97.476	100.02	95.236	98.595	95.248	99.52	97.926	100.95	99.733
107.86	108.32	108.31	106.64	107.96	107.28	110.71	107.25	109.79	107.97	110.06	107.39	107.85	107.37	109.84	106.68	106.37	109.42	108.78	106.62	106.49	110.47	106.57	108.64	108.23	107.14	111.66	103.51	106.97	107.29	109.93	108.21	108.37	107.74	109.07	107.68	108.06	106.34	108.16	106.97	111.38	110.73	109.3	112.01	108.47	108.29	109.54	104.2	109.61	107.13
113.24	107.74	111.34	113.7	106.34	111.89	111.35	111	112.63	112.03	109.87	110.96	112.72	107.97	112.25	110.8	111.46	108.7	110.66	110.4	110.7	112.46	110.95	110.35	108.67	110.77	113.07	112.12	109.62	107.97	109.44	110.56	107.79	109.69	110.13	113.32	113.67	108.45	109.04	110.28	109.97	109.8	110.63	111	109.92	111.01	110.55	111.25	110.32	111.47
108.03	104.07	105.57	106.58	106.58	105.57	103.8	108.49	105.66	104.64	105.83	107.46	106.06	105.82	107.67	105.88	105.54	109.7	103.07	103.06	107.24	107.45	107.48	106.87	105.45	108.13	108.21	101.99	107.09	106.31	106.99	108.04	106.88	105.9	106.61	107.15	105.95	107.49	109	105.56	106.94	109.04	104.31	106.26	108.06	109.33	106.04	104.77	105.51	106.74
109.2	109.57	106.04	108.53	108.68	105.88	107.52	107.36	109.16	106.45	108.2	104.21	104.37	109.95	105.07	106.22	106.99	108.29	105.58	108.96	106.71	108.68	105.74	102.92	107.87	106.41	105.9	103.9	102.17	109.19	105.94	104.49	105.07	107.53	99.908	106.04	104.77	109.48	108.94	106.45	104.38	103.78	106.27	103.33	105.74	107.02	105	106.98	104.64	104.21
109.1	107.57	109.16	109.43	107.47	108.79	110.4	107.29	110.69	110.82	106.22	109.75	107.89	108.47	108.81	107.93	108.13	108.74	105.46	107.28	109.8	108.23	106.62	107.74	108.2	111.68	107.99	109.15	111.16	108.6	108.19	108.54	109.1	109.37	107.07	110.42	106.01	110.58	105.04	107.45	107.1	108.62	110.17	108.63	112.02	110.66	106.13	108.13	107.83	105.5
107.58	108.03	107.68	107.21	106.48	108.58	109.61	108.69	109.94	106.96	107.97	108.12	108.23	106.97	109.47	104.84	110.59	107.68	108.78	106	107.81	104.6	106.62	106.03	110	109.38	106.19	109.76	105.55	107.86	107.05	107.31	107.33	106.54	107.45	111.37	105.72	108.68	105.33	108.67	104.72	108.08	107.68	109	107.59	110.59	106.48	107.93	108.72	110.9
107.12	109.74	108.93	109.86	107.23	107.22	108.05	108.75	110.86	108.46	113.08	108.61	109.29	109.08	108.93	103.85	113.47	108.36	110.49	107.59	108.13	110.36	105.09	107.42	107.89	108.9	107.56	107.6	107.36	109.18	109.74	111.72	110.66	110.69	110.48	108.82	108.61	111.23	109.34	107.66	110.41	107.63	109.76	108.51	106.62	107.74	107.74	107.02	112.42	109.08
99.083	95.453	98.814	99.527	98.882	98.9	98.468	100.83	98.2	97.653	98.196	100.94	98.73	100.11	99.298	97.318	97.435	98.371	96.613	99.138	98.638	96.219	96.634	97.152	97.827	97.036	98.199	95.421	97.845	97.388	97.69	96.465	96.422	97.461	97.462	98.386	97.83	96.702	96.917	98.948	97.454	97.449	98.642	97.914	99.073	100	96.518	95.464	99.282	100.07
106.69	104.01	103.36	108.45	104.98	104.21	105.91	107.34	105.56	108.41	107.85	105.1	104.79	105.8	108.1	105.12	106.06	108.41	102.9	106.23	104.16	104.97	104.85	105.87	106.32	107.2	105.1	107.58	107.28	109.26	105.36	108.88	106.87	107.29	106.93	105.11	108.1	105.63	106.03	106.66	106.72	106.34	106.04	105.67	107.5	105.36	104.82	107.66	106.22	104.44
105.45	108.19	106.95	105.54	107.46	106.78	104.29	105.13	103.17	104.05	103.12	105.24	106.32	104.48	107.72	105.41	106.9	106.24	106.97	105.14	104.9	107.24	105.54	110.13	103.07	103.67	106.67	106.34	106.52	107.53	103.72	107.33	107.81	109.1	105.95	106.56	104.08	108.87	105.27	106.72	108.43	106.6	104.51	108.61	109.05	105.64	107.96	107.13	108.51	107.85
106.93	105.51	108.79	105.43	104.23	106.83	104.74	106.57	104.58	106.29	107.48	106.43	104.73	108.49	107.63	107.11	105.48	104.21	103.27	107.75	105.7	106.63	109.19	106.2	106.53	104.54	103.41	106.13	104.75	106.51	104.64	105.67	106.65	107.78	108.03	105.96	104.51	107.45	109.35	104.49	105.42	108.75	106.16	104.97	106.51	105.46	105.05	105.64	104.73	104.2
104.03	107.41	106.39	108.42	105.09	109.72	101.35	107.49	110.78	106.74	111.05	108.35	107.34	108.49	101.76	105.96	106.95	107.27	109.26	105.34	108.84	107.68	107.68	107.88	106.83	110.02	107.34	103.1	107.96	105.95	107.76	111.03	105.04	110.19	108.57	108.3	107.12	107.31	108.71	108.18	109.93	108.33	111.42	109.03	108.38	106.6	109.22	107.62	107.2	107.51
107.48	109.01	108.6	107.68	109.1	108.29	107.38	109.16	107.71	110.39	105.32	109.59	109.41	107.45	109.83	104.67	108.94	107.76	106.97	107.58	104.79	109.23	107.81	108.72	109.99	105.96	111.54	109.05	108.97	107.7	108.71	107.46	107.18	109.08	108.83	105.81	106.59	106.35	106.91	108.28	109.81	107.44	107.86	109.34	105.7	108.97	108.47	110.33	109.69	111.14
103.94	105.8	106.88	109.34	108.02	110.57	109.43	107.77	104.99	107.36	108.37	109.18	107.82	108.05	108.56	107.24	108.03	110.87	105.89	109.17	107.44	107.64	109.12	107.49	103.29	107.2	105.44	108.46	109.42	108.31	105.77	113.43	108.22	108.82	112.28	106.77	108.17	103.84	108.59	105.3	109.02	108.86	107.28	109.17	107.42	106.22	109.77	108.51	106.55	109.44
105.52	108.48	108.47	109.56	108.54	108.69	109.15	108.06	108.63	108.22	106.87	105.39	109.54	106.73	109.15	110.13	107.35	109.86	106.11	107.89	109.11	107.71	106.43	106.83	105.3	108.8	110.02	109.6	109.76	109.71	107.21	105.5	109.45	105.8	108.1	107.76	108.16	107.88	107.35	106.48	110.74	105.33	109.9	108.96	106.89	108.55	110.36	105.25	108.04	108.18
111.66	109.51	108.04	108.41	109.54	108.3	110.33	106.88	107.84	108.69	109.39	105.05	107.6	109.15	105.89	108.41	110.64	109.17	109.94	106.07	106.57	106.81	111.85	108.14	105.97	106.1	105.69	107.19	108.72	110.07	106.27	106.97	110.03	110.11	106.65	112.71	109.7	111	109.61	108.15	107.11	108.58	108.05	106.73	109.56	107.99	105.08	108.03	108.05	110.61
105.23	104.68	103.03	108.42	107.27	105.26	107.84	106.88	106.39	107.48	108.35	107.03	104.06	108.18	107.05	104.33	108.36	104.81	108.27	106.82	104.62	103.04	106.08	105.68	107.68	106.26	106.2	105.45	105.22	106.23	105.4	107.73	104.74	105.67	105.7	105.4	104.84	103.95	105.77	105.2	105.69	107.19	104.22	106.29	106.77	105.44	106.17	105.17	103.2	106.06
112.49	109.36	109.46	114.43	112.43	107.22	110.48	110.7	112.17	111.7	112.82	112.61	109.46	111.73	113.33	110.33	111.64	112.14	110.46	107.23	109.39	109.44	111.59	107.83	111.25	110.39	113.28	112	108.35	111.1	110.41	111.21	113.65	109.99	109.34	110.26	111.27	112.88	112.2	111.36	108.74	112.2	111.62	111.25	112.15	111.52	111.77	109.09	108.51	111.14
109.23	109.26	109.31	107.47	109.81	106.68	104.5	109.35	107.79	110.35	105.58	108.16	111.44	105.36	109.68	110.58	108.13	107.9	109.36	106.71	107.68	110.08	108.01	109.05	110.12	108.84	109.88	107.26	109.37	109.43	109.56	107.55	105.2	110.83	112.25	108.61	106.7	111.19	106.34	108.76	110.99	106.02	107.17	109.87	111.37	108.74	105.31	110.94	110.06	105.65
99.124	100.89	100.26	99.073	100.23	102.61	101.36	98.972	102.84	102.52	100.15	101.22	102.56	99.394	102.55	102.35	102.02	101.11	99.741	98.755	101.3	102.08	100.42	102.8	101.05	100.56	99.554	99.748	101.22	102.23	100.69	101.01	100.64	100.36	101.05	101.82	97.526	101.67	101.38	104.74	102.21	100.65	98.96	100.23	103	99.886	98.675	100.54	100.59	103.12
100.74	98.482	99.819	99.917	98.808	99.274	102.52	103.41	103.18	103.42	98.887	101.96	100.32	102.04	100.11	102.44	103.77	101.52	100.69	100.29	101.97	102.36	99.759	101.86	101.97	102.25	98.651	101.33	101.41	101.41	100.45	102.86	100.77	102.83	102.86	100.07	98.025	101.33	100.79	98.664	102.89	102.17	104.27	99.2	103.55	99.82	101.23	101.03	101.02	98.72
98.647	97.991	97.759	100.43	96.325	97.278	99.465	98.638	98.761	97.143	97.49	103.61	98.558	99.057	96.49	97.467	98.477	102.63	98.604	98.282	101.87	98.633	99.219	100.78	96.36	98.715	99.838	99.879	96.169	105.02	101.33	97.074	97.925	99.777	95.876	100.54	99.521	98.574	97.61	98.186	97.494	95.474	97.855	100.65	96.811	100.17	94.967	97.467	94.905	101.36
106.98	107.25	109.87	110.66	109.95	108.87	105.07	106.28	109.03	105.77	105.1	107.58	109.22	105.84	111.06	108.9	107.01	108.59	111.64	106.04	107.79	108.07	110	108.51	110.65	106.75	108.78	105.86	106.98	107.75	106.24	107.57	107.91	111.06	107.13	108.37	113.69	109.08	109.83	108.92	108.59	106.14	108.94	107.64	110.37	107.45	107.51	105.99	106.14	105.66
105.1	107.7	107.29	107.2	103.32	104.77	108.14	105.97	103.4	109.7	105.81	105.67	107.09	105.63	107.7	108.81	105.94	107.6	104.41	109.27	104.16	106.64	105.97	108.7	108.19	104.54	104.52	106.14	102.64	104.98	106.95	103.22	106.1	106.33	103	104.25	103	108.5	102.73	107.38	105.38	107.18	106.13	104.49	107.12	105.29	105.82	104.81	105.33	106.94
97.613	96.977	98.34	98.724	98.811	100.59	99.777	96.256	97.594	99.551	96.314	99.573	98.888	97.182	96.963	96.964	99.169	99.672	98.395	97.219	97.29	97.534	96.435	98.037	97.74	98.141	98.398	99.902	96.627	97.27	97.349	100.31	98.253	94.601	98.515	97.337	97.682	97.838	98.943	97.45	96.723	100.1	97.352	96.939	98.468	97.361	97.012	97.212	98.197	101.29
104.74	106.32	104.34	104.36	105.97	106.02	106.85	105.86	107.19	108.97	107.61	106.72	104.57	107.18	106.49	106.21	107.2	108.93	106.23	105.82	106.11	105.57	105.68	107.1	106.51	108.41	104.58	105.72	103.88	104.47	103.53	104.89	105.12	107.46	103.85	106.58	105.35	106.08	108.25	107.79	106.6	105.11	107.16	107.37	105.58	108.36	106.74	102.49	106.43	105.15
109.35	111.17	111.19	111.2	106.37	110.17	108.82	111.36	110.27	109.47	112.29	111.26	110.38	110.82	109.85	111.11	109.87	109.6	107.28	110.51	110.94	111.97	111.62	108.39	110.1	109.44	109.79	110.32	111.22	114.02	111.09	109.98	112.48	111.03	111.17	113.76	114.02	109.06	111.93	111.5	112.81	111.31	112.06	107.97	109.28	106.23	109.38	108.97	113.46	110.24
102.05	100.56	100.04	99.298	98.169	99.58	97.643	100.2	100.03	98.823	101.78	100.51	104.27	102.01	102.14	102.92	99.284	102.5	100	100.81	101.97	100.14	101.92	101.65	101.73	101.9	98.11	101.4	97.056	96.85	99.854	100.07	97.959	101.47	97.591	101.57	98.063	100.33	99.014	98.101	102.29	100.77	98.791	98.596	98.245	99.936	101.44	101.84	99.6	103
102.57	105.84	104.7	103.79	109.66	106.17	107	107.37	100.57	107.1	104.48	104.12	106.88	103.53	107.07	106.61	105.26	107.53	105.69	107.09	105.87	103.83	108.57	104.74	102.36	106.6	104.5	105.2	105.52	104.24	104.61	105.21	105.79	101.8	107.45	104.98	104.96	107.69	107.58	106.78	106.02	103.4	105.65	107.76	107.21	103.77	104.27	107.68	106.85	103.78
104.38	104.36	103.93	106.11	107.35	107.79	106.56	107.01	106.79	105.38	105.33	106.52	106.88	104.23	105.46	104.66	105.52	106.86	107.86	108.54	106.41	105.51	105.33	108.55	105.73	108.8	106.47	103.36	105.13	106.74	107.25	103.9	104.27	104.76	106.27	107.75	106.51	106.45	105.26	105.34	103.56	103.79	106.32	103.44	107.69	105.78	104.57	105.54	107.22	107.11
110.28	113.27	110.28	109.98	108.53	105.95	106.92	110.17	106.96	110.43	108.16	108.01	108.51	108.01	106.03	111.34	107.48	108.76	107.47	110.04	109.26	106.71	110.78	106.08	109.04	107.71	105.02	104.97	106.65	109.29	108.3	110.68	108.58	109.57	109.17	107.99	106.8	110.07	109.24	111.94	109.67	109.3	106.49	107.41	109.36	106.9	108.88	108.12	105.94	108.38
107.42	108.99	106.22	107.28	104.35	112.29	106.31	110.04	106.71	110.83	108.55	104.63	110.26	107.33	111.1	106.49	109.82	106.99	105.96	108.41	109.02	106.93	111.08	109.57	108.24	107.77	107.09	105.16	109.45	108.8	103.86	107.43	107.31	106.25	109.23	109.35	111.41	107.92	106.69	105.13	106.79	106.98	107.47	110.44	108.75	104.78	109.32	107.59	109.08	106.38
107.3	105.23	108.54	111.37	107.13	108	104.75	109.14	110.66	109.07	109.91	106.87	108.06	109.21	106.48	108.05	106.18	106.85	108.16	108.52	107.45	110.44	106.56	107.46	108.19	105.83	108.97	105.7	107.57	108.92	107.91	109.3	108.06	107.31	109	105.66	107.43	106.91	106.6	106.59	107.52	110.3	109.36	109.28	108.29	106.66	106.72	106.52	103.87	108.03
95.497	97.232	99.04	99.368	98.844	95.135	98.654	96.82	98.821	99.466	98.704	100.39	97.01	98.36	99.711	95.535	98.704	95.374	96.12	99.426	99.935	97.331	99.304	98.168	97.645	97.146	95.826	99.795	97.541	94.36	98.638	99.829	98.993	94.759	99.494	97.399	98.73	96.45	98.824	98.335	96.547	97.573	98.35	99.593	98.103	96.419	100.38	98.994	98.858	98.651
109.62	110.28	107.21	106.66	109.59	107.97	105.59	107.2	107.72	108.75	106.38	108.88	107.03	107.23	106.43	107.97	111.23	110.1	107.96	109.06	107.22	109.65	109.68	108.65	108.46	108.88	110.38	106.39	110.02	111.41	109.75	106.86	105.77	108.53	108.86	108.16	108.58	108.83	108.19	107.38	108.82	106.17	106.84	107.52	106.11	108.81	109.01	109.15	107.75	107.71
99.116	101.19	102.41	97.946	102.32	101.3	99.969	98.554	100.14	99.297	101.52	100.67	99.662	101.84	102.53	97.402	97.728	100.7	101.81	98.933	101.19	97.821	99.371	101.73	98.817	100.4	102.89	101.27	100.29	100.05	101.17	99.991	101.02	100.25	100.45	100.91	103.63	98.179	98.409	100.91	100.77	100.24	98.852	101.62	97.853	98.763	100.99	101.53	99.258	100.04
107.72	109.53	106.98	110.13	106.57	102.82	109.28	106.24	110.68	108.13	109.13	107.34	109.64	105.47	108.21	109.05	108.76	106.12	110.17	109.69	109.82	109.32	110.11	107.8	110.3	107.13	106.57	108.79	109.63	110.21	108.32	109.82	108.46	105.28	107.16	108.16	104.04	105.69	110.78	107.25	107.6	108.35	109.65	107.46	106.88	108.86	106.54	109.95	109.09	108.21
94.422	98.758	98.801	97.128	99.135	96.023	97.573	100.28	97.362	98.455	97.922	99.888	99.18	97.447	100.46	97.086	98.723	101.2	96.245	97.429	101.18	98.19	97.57	97.228	100.19	100.68	97.109	97.323	99.694	98.404	96.06	99.607	97.442	96.845	99.511	96.063	101.08	99.972	96.685	94.283	97.033	98.79	99.192	97.291	97.229	96.162	97.058	96.404	100.06	98.738
97.589	97.263	97.8	98.163	99.285	99.292	97.698	100.77	98.348	95.947	98.365	98.603	97.884	100.18	97.431	101.31	98.686	100.3	100.45	99.227	98.617	98.934	99.638	99.28	96.798	97.932	98.354	99.04	100.24	100.38	95.894	98.417	99.303	99.154	102.02	97.763	99.044	95.813	99.15	98.386	101.18	99.803	102.61	101.4	99.155	99.421	98.06	100.25	101.87	98.607
109.45	107.22	110.1	111.2	111.49	113.16	111.1	109.55	109.67	110.13	111.91	110.17	107.54	108.59	110.19	108.68	109.21	110.26	110.18	109.44	110.53	110.19	110.52	112.12	110.99	110.88	110.71	107.46	109.87	110.98	108.34	110.3	111.58	111.26	110.74	113.09	110.2	111.61	112.34	111.69	110.33	109.28	113.74	111.77	110.86	109.79	108.43	110.6	109.14	109.29
106.88	104.03	107.2	107.88	106.52	108.81	106.74	107.85	105.59	108.38	106.89	105.91	105.61	112.9	106.65	109.08	107.25	109.31	106.97	102.77	105.76	105.08	107.14	104.15	103.44	107.26	104.15	107.22	105.77	107.69	109.77	105.09	102.58	103.66	102.85	105.49	104.67	105.45	109.65	106.3	107.03	105.95	105.98	106.73	106.55	105.84	106.01	107.57	108.43	105.38
108.45	105.38	108.01	110.25	111.9	111.57	108.91	105.77	104.06	107.57	107.3	108.95	108.26	108.29	106.81	106.29	110.67	108.98	107.29	107.87	108.66	107.66	110.53	109.5	108.12	105.96	108	110.42	107.6	107.93	109.69	109.64	109.26	108.57	110.42	107.96	111.32	110.01	104.98	107.57	106.69	107.94	111.87	106.48	107.43	110.07	109.89	112.42	107.15	108.24
107.5	107.49	112.12	104.92	108.18	109.41	107.83	108.27	109.39	107.35	107.97	111.29	110.92	107.09	106.85	109.95	110.09	107.07	106.37	110.51	105.93	106.98	108.96	108.93	106.83	109.37	108.23	106.95	110.75	107.24	105.28	106.87	107.04	109.81	106.49	108.75	107.99	110.26	108.09	111.62	109.66	108.84	107.05	108.36	110.07	110.68	106.86	109.3	106.58	108.42
105.99	105.36	105	103.71	105.29	105.67	105.47	104.33	104.97	104.11	105.21	104.17	105.16	104.18	103.23	104.79	107.01	108	107.02	102.56	104.9	105.16	108.23	102.9	105.53	104.37	107.63	103.28	104.95	105.71	104.67	102.7	106.69	106.51	107.27	108.12	106.32	102.64	105.3	105.84	103.89	105.42	106.79	103.47	106.84	105.8	104.15	104.82	103.13	105.87
107.97	108.66	107.38	111.53	110.39	107.08	109.49	112.06	108.77	105.98	109.17	107.5	106.27	108.46	106.29	107.84	106.73	104.22	109.3	109.95	108.26	105.74	109.96	108.34	107.06	108.93	110.57	107.52	106.22	109.55	106.25	111.03	106.28	108.42	109.2	106.48	108.45	107.28	108.65	110.05	108.45	107.74	108.8	108.43	106.46	112.07	111.95	106.16	107.03	107.89
107.01	106.05	111.41	108	108.42	108.96	107.83	110.73	107.89	107.29	111.45	108.3	109.89	111.83	106.65	109.81	109.5	107.13	109.39	108.58	107.7	110.07	107.62	108.25	108.47	110.51	107.5	109.35	109.21	106.4	107.2	108.88	107.58	108.15	107	105.69	108.79	107.1	109.48	108.51	108.31	109.32	108.19	107.12	108.06	106.43	110.27	109.9	107.27	108.51
105.5	102.77	105.74	103	106.14	105.47	104.16	108.6	104.29	105.6	105.02	105.77	106.41	104.98	105.31	105.67	107.12	103.73	104.79	105.7	104.9	104.32	103.44	107.16	107.55	104.7	106.95	107.37	102.55	109.6	105.05	103.46	105.52	107.75	107.05	102.89	104.46	106.69	107.21	106.15	105.98	107.52	101.78	108.19	109.55	109.53	104.54	104.88	104.14	106.69
109.89	107.26	104.85	108.34	106.59	109.78	109.79	110.85	106.25	107.92	107.81	107.62	107.17	108.89	106.55	106.45	109.43	107.39	109.76	105.16	110.16	107.81	107.39	110.43	107.18	107.42	111.26	107.5	106.28	106.76	109.15	106.39	111.51	110.54	106.58	104.92	107.3	107.58	106.67	107.77	105.96	104.85	105.85	109.44	107.37	108.25	109.7	108.55	107.84	109.46
103.88	106.6	110	106.1	101.96	108.03	104.77	106.72	107.5	105.17	106.6	103.18	107.64	106.62	106.42	105.64	104.57	103.33	107.66	105.11	105.17	104.72	105.8	105.37	107.54	102.71	106.51	104.48	106.54	108.2	105.86	105.77	106.92	106.79	105.17	107.47	103.71	107.77	104.86	105.72	104.49	106.01	102.78	104.52	106.16	103.22	107.61	108.25	102.71	107.19
99.49	99.015	98.223	97.45	99.613	97.38	99.518	99.506	99.488	96.488	99.038	101.31	95.506	101.39	98.695	100.5	100.42	100.31	97.844	99.568	99.862	97.918	101.68	97.257	100.72	94.55	97.992	98.278	96.911	96.364	100.05	100.54	98.309	97.258	99.056	98.66	96.299	99.05	97.753	98.706	99.827	97.689	97.467	98.047	97.524	99.816	100.01	97.754	100.18	98.451
106.19	107.16	106.26	108.7	107.77	108.09	107.48	107.77	107.43	107.37	106.41	107.93	111.37	105.57	105.76	107.87	106.91	105.42	106.76	109.18	110.52	106.97	107.77	105.85	106.11	106.61	108.81	111.19	109.59	107.17	106.17	108.54	108.7	109.32	106.07	105.86	108.03	103.31	110.58	109.22	107.28	111.57	108.09	110.18	105.31	110.31	108.15	109.73	110.64	109.15
108.58	109.63	111.15	105.91	108.61	108.68	111.5	112.05	107.08	106.63	107.05	106.53	108.25	108.48	107.24	109.38	107.3	110.94	111.47	109.42	107.81	108.7	107.03	109.8	110.71	109.43	107.72	112.11	110.27	106.8	108.98	108.7	110.74	109.08	109.7	105.26	108.34	108.18	109.53	107.11	108.1	108.36	106.79	110.14	111.05	104.36	107.96	110.03	109.04	109.38
98.168	103.72	99.257	101.33	99.814	100.16	104.71	100.63	98.467	101.91	100.61	102.76	99.452	100.34	99.487	100.28	104.53	100.85	101.14	103.49	99.713	100.77	103.79	98.145	102.37	99.967	100.38	101.91	102.99	100.73	100.95	100.41	100.25	100.94	101.92	101.09	99.378	98.114	98.935	99.099	102.2	102.29	98.577	97.587	100.15	100.13	102.47	102.52	99.395	102.91
106.58	104.43	106.38	104.83	105.72	106.1	104.7	104.87	106.82	104.7	105.02	105.05	102.26	108.88	107.06	107.55	104.26	105.03	103.56	108.46	104.72	106.18	104.47	107.92	104.49	105.86	107.43	105.33	105.71	106.86	105.45	104.09	102.51	105.57	107.75	106.12	104.98	103.08	107.77	105.76	104.81	105.41	104.23	103.42	106.54	103.16	102.89	103.22	104.31	103.92
101.42	98.529	94.264	96.902	98.919	96.575	96.985	98.633	98.768	97.445	99.187	98.281	100.62	97.582	99.116	96.923	96.346	96.504	98.357	99.97	98.232	97.171	98.662	99.707	98.91	99.89	97.687	98.852	99.193	97.9	96.457	98.341	99.423	97.182	98.736	97.47	97.182	97.392	97.528	97.47	93.918	96.371	98.039	97.025	98.37	97.453	95.998	96.591	96.822	98.11
111.27	110.21	108.25	109.04	104.09	109.68	108.11	109.21	110.17	106.81	109.42	111.42	106.69	111	108.68	103.41	107.07	110.4	107.44	109.49	108.96	106.22	108.28	109.04	111.68	106.32	108.76	111.88	108.06	108.11	111.08	107.36	107.71	108.78	107.26	107.06	108.09	110.2	109.96	108.22	109.73	109.69	106.47	109.17	106.48	107.53	107.35	108.75	107.65	111.46
97.863	97.36	99.849	96.906	94.18	97.903	98.538	100.43	98.594	100.21	99.873	97.21	95.958	98.33	98.888	99.72	99.099	98.829	98.087	98.819	100.21	99.536	96.797	94.36	96.826	99.896	96.648	96.544	99.325	97.769	102.35	100.5	95.265	99.667	99.435	99.439	98.532	98.59	99.518	94.151	96.36	98.637	100.06	97.452	96.957	96.979	101.44	98.792	96.452	100.69
107.76	108.51	107.86	102.38	103.51	104.56	107.38	104.24	103.93	104.69	104.68	105.14	106.74	105.27	104.68	106.47	104.72	105.82	103.72	104.95	107.03	102.89	106.07	106.5	106.08	106.95	101.79	106.99	106.8	103.17	107.86	107.49	105.55	107.14	104.09	103.73	106.29	106.92	102.71	105.69	109.25	104.5	105.54	106.69	107.89	103.21	106.28	104.36	104.48	103.1
107.66	109.54	105.89	111.4	109.04	108.27	109.2	104.69	107.35	105.43	106.12	106.14	107.85	109.03	105.11	110.43	110.48	107.2	109.79	107.55	107.8	106.23	108.78	105.71	107.36	109.26	105.53	107.47	106.32	106.57	106.55	106.37	111.12	108.64	104.25	105.16	108.87	106.38	107.27	108.76	107.68	107.4	106.86	108.26	106.13	109.62	108.57	109.14	109.86	110.06
98.745	99.904	101.93	103.38	98.209	101.31	101.54	98.374	100.37	100.09	101.74	100.22	104.51	105.04	101.09	100.62	99.577	100.6	102.26	101.83	101.57	99.938	99.738	98.66	99.572	99.823	99.375	101.57	102.58	102.26	101.93	102.32	101.93	101.75	98.095	100.97	101.33	99.731	102.79	104.72	99.582	99.753	103.63	102.22	99.872	97.203	98.003	101.38	99.502	98.846
108.82	109.52	109.55	108.77	107.24	108.94	110.42	107.68	105.44	104.29	105.8	107.6	108.33	108.66	107.03	108.73	107.7	110.09	108.55	110.3	105.81	107.88	109.31	106.48	103.41	107.98	103	108.98	109.99	104.45	111.39	108.33	106.64	107.01	105.33	107.23	108.36	106.49	107.85	108.5	110.22	106.29	106.87	109.72	108.97	105.71	107.24	108.34	107.7	106.3
109.14	109.46	112.14	108.07	109.98	105.12	111.41	108.91	106.78	107.55	109.31	108.28	109.11	105.69	107.52	106.63	109.7	108.99	107.75	106.77	108.67	109.83	112.89	106.01	107.69	111.09	108.08	109.26	110.57	108.76	110.93	105.28	112.95	108.7	110.53	107.46	104.89	109.45	109.41	108.81	105.66	107.32	108.03	105.91	108.62	106.31	108.37	108.79	107.37	106.35
105.32	105.27	106.83	105.41	107.05	108.78	105.82	109.16	108.77	104.91	106.39	108.25	106.98	105.7	105.46	104.66	107.86	107.59	106.19	105.66	109.47	106.36	107.14	105.36	106.96	106.01	107.27	107.33	105.64	106.82	106.69	107.64	107.43	107.18	105.36	106.96	105.33	106.14	106.11	110.68	106.41	105.49	103.42	108.55	107.81	105.49	109.65	106.69	109.02	105.43
98.897	97.654	95.304	100.08	98.113	101.12	99.078	95.768	99.598	96.279	97.452	98.623	99.606	98.373	96.785	99.282	96.448	98.777	99.629	100.81	99.31	99.766	99.45	99.908	99.458	99.727	101.79	99.765	96.902	99.699	99.234	101.89	98.785	98.57	103.19	98.865	99.666	97.717	96.492	100.04	100.55	98.042	98.186	97.163	96.12	97.452	95.816	99.585	96.824	98.432
109.55	108.23	106.36	106.61	108.64	105.56	106.32	105.83	104.63	105.31	104.59	103.47	104.27	107.41	104.31	104.84	105.24	106.72	106.83	104.02	106.32	103.78	108.2	108.42	106.57	104.84	107.5	107.4	105.98	106.98	106.71	106.15	104.97	106.02	104.4	104.92	106.18	108.24	107.29	102.66	105.86	105.59	103.36	106.03	106.55	104.59	106.32	101.05	104.62	105.51
108.3	108.88	108.21	108.48	105.31	106.89	109.78	106.43	109.17	107.88	109.5	108.12	110.66	106.39	107.65	111.22	107.71	106.87	109.56	106.77	110.76	111.25	109.07	109.14	106.1	109.82	109.11	110	107.32	107.53	105.99	107.25	111.24	106.47	107.83	111.01	108.89	108.88	108.76	108.99	107.43	109.33	111.67	107.41	107.16	105.13	107.61	105.95	106.44	109.86
109.2	106.16	107.51	107.37	101.33	106.04	107.17	104.3	104.61	104.94	104.78	106.48	107	108.61	106.47	104.22	105.12	105.06	105.4	104.85	106.02	102.31	103.73	106.26	104.46	108.85	104.54	106.9	104.55	105.88	105.03	106.68	103.67	105.67	106.59	104.62	108.87	103.56	105.39	107.4	104.95	106.07	107.21	105.78	105.57	104.3	103.07	107.74	104.07	105.42
110.03	114.39	108.28	110.98	109.55	109.35	110.08	108.36	110.94	110.68	113.96	109.33	112.23	110.34	110.87	109.93	109.58	113.26	112.75	107.93	111.08	108.85	109.19	113.48	109.47	110.86	107.6	112.31	109.86	110.01	111.24	111.72	113.1	110.22	109.61	110.3	111.57	111.73	109.39	110.6	112.72	107.85	109.1	111.13	111.07	110.28	111.66	112.77	112.31	109.87
110.99	110.16	110.83	112.62	110.69	109.33	111.89	108.99	107.59	114.85	110.83	107.2	110.83	107.77	111.15	114.2	112.73	109.78	108.41	110.69	109.43	109.66	109.32	108.5	107.36	111.15	109.38	111.44	110.92	111.02	111.36	110.62	108.54	109.66	108.89	109.09	112.57	109.52	109.25	109.1	111.96	109.77	111.24	113.93	107.72	109.46	110.75	111.88	108.78	110.08
105.05	106.73	102.27	107.25	105.48	107.04	106.77	105.53	106.05	104.38	106.52	104.78	104.79	105.28	103.05	105.12	102.25	106.81	106.2	106.97	106.35	107.05	104.47	105.15	104.53	106.84	106	108.39	106.07	103.78	105.92	106.74	102.68	104.8	104.43	104.06	105.56	104.64	107.01	104	106.08	108.99	105.53	107.2	105.6	105.46	101.58	101.91	106.06	107.27
98.578	103.64	103.15	102.28	102.72	104.13	101.66	101.95	100.38	104.2	103.49	103.66	104.26	104.27	103.89	104.44	103.95	100.63	103.84	100.93	101.04	100.09	100.39	102.44	102.5	102.54	103.63	102.41	99.587	103.43	100.06	100.46	101.76	102.42	102.92	104.09	101.03	100.57	101.04	100.6	107.12	101.15	104.81	101.65	102.76	103.99	102.2	103.46	100.04	104.59
96.509	96.886	99.068	101.49	96.328	95.925	94.657	98.45	93.17	97.615	98.502	96.043	97.16	99.856	96.13	95.51	96.473	99.239	99.097	99.417	100.47	99.832	99.957	100.77	97.785	96.675	96.798	99.93	97.865	99.093	98.749	98.195	98.496	96.002	96.56	98.059	93.252	100.06	96.131	98.085	98.785	98.12	97.208	97.247	100.29	97.304	97.24	97.137	96.501	98.339
104.3	106.95	104.95	104.71	106.11	104.01	109.53	105.11	106.56	104.74	106.4	107.44	103.37	104.79	107.62	105.05	107.04	103.39	105	107.34	108.06	101.72	106.66	108.61	104.93	104.62	107.85	104.48	106.47	104.42	102.57	103.94	107.97	104.52	106.64	107.28	105.06	104.32	107.55	105.81	102.22	108.82	104.71	106.85	107.11	106.4	103.32	103.42	104.52	102.66
99.975	95.023	99.647	99.14	97.893	96.227	97.84	100.02	98.921	100.63	99.115	98.243	100.64	102.59	97.603	98.265	96.17	100.71	96.723	96.443	96.921	100.04	100.13	99.085	98.055	95.85	98.427	97.342	96.545	96.573	96.03	96.949	98.408	98.339	98.373	97.853	100.5	94.944	92.84	98.864	95.325	99.491	99.796	98.326	98.201	100.12	96.152	98.214	97.373	97.073
103.28	106.36	101.66	103.79	108.01	107.51	102.65	106.94	108.33	107.22	102.56	103.46	104.91	104.84	107.11	103.35	101.95	110.12	107.85	105.43	109.35	104.35	107.17	105.82	104.87	106.61	106.95	106.28	106.34	105.64	105.73	107.99	105.02	107.52	104.49	100.04	107.9	105.79	106.03	106.63	104.86	106.15	103.4	107.4	105.71	107.78	103.31	103.15	105.53	107.87
105.92	102.28	102.47	103.9	105.1	104.1	105.92	106.09	104.79	103.16	106.65	105.65	105.32	104.46	106.01	107.59	108.73	106.92	105.77	102.51	106.78	107.1	106.07	103.11	102.8	106.73	104.03	106.56	108.01	102.94	105.17	108.73	104.82	104.51	103.58	107.14	104.55	105.29	100.03	107.32	104	106.82	105.67	106.77	107.6	105.2	103.89	106.35	107.38	106.24
110.25	112.43	109.27	111.82	108.84	108.65	109.61	109	111.38	110.74	111.85	109.13	111.98	110.14	107.73	112.17	109.67	107.36	112.97	112.02	110.38	107.64	110.75	109.81	111.39	108.59	111.21	109.26	109.62	108.74	110.26	112.34	109.34	111.83	111.06	110.53	109.42	108.49	111.97	109	108.95	109.54	112.01	113.36	110.78	109.7	108.31	107.65	110.58	111.93
95.737	100.87	96.996	95.946	98.034	99.431	96.843	98.37	99.217	98.1	97.644	97.647	98.421	98.579	100.44	99.895	97.118	95.241	96.646	100.57	98.28	96.441	97.665	97.619	97.849	100.58	97.811	96.521	98.915	99.064	95.124	100.26	99.534	96.012	98.43	97.818	99.258	96.821	99.662	98.424	96.733	97.629	96.697	97.764	95.709	97.939	98.186	99.922	98.638	94.963
96.173	96.854	99.705	96.29	99.11	95.537	98.475	98.343	99.41	98.586	96.805	99.552	96.384	96.87	101.35	101.59	97.148	97.179	97.758	95.696	98.028	99.519	97.574	96.654	96.115	97.176	102.23	95.643	96.247	94.846	98.997	97.158	94.995	99.878	96.404	96.89	97.434	101.08	99.449	100.19	97.961	97.283	98.862	97.497	100.02	99.279	98.861	99.307	100.26	100.39
104.58	105.28	105.34	106.11	105.16	107.23	106.45	105.63	105.28	104.1	106.36	105.82	104.81	104.04	104.33	104.96	106.48	103.61	105.51	102.35	101.95	105.82	102.82	106.01	104.48	105.05	105.09	103.24	106.91	102.36	108.09	105.42	104.33	105.36	104.06	105.96	107.83	109.52	105.75	103.67	106.74	105.47	106.66	104.7	107.01	107.67	107.04	109.44	106.12	107.91
107.11	105.16	103.53	107.89	107.53	104.59	106	105.49	104.67	105.71	105.14	104.67	103.5	107.06	104.91	108.01	102.24	105.39	103.89	108.15	107.25	108.07	105.06	107.9	104.01	107.24	102.83	108.43	106.88	102.78	107.16	107.21	108.29	104.67	108.16	104.36	109.23	104.55	106.12	108.36	104.75	104.1	106.06	108.5	107.92	105.85	104.06	108.43	103.74	110.1
103.84	107.68	105	108.33	106.18	106.02	106.51	107.28	104.89	106.15	107.22	105.18	106.04	104.75	109.04	105.86	104.84	105.87	108.67	105.74	107.52	109.38	105.75	105.81	106.63	103.82	106.98	107.72	102.93	106.46	111.46	102.79	112.33	108.82	103.25	105.93	105.23	109.39	104.51	106.87	106.83	106.61	110.44	109.56	106.93	106.45	105.5	106.03	107.3	103.64
108.3	105.86	109.39	108.5	105.9	106.4	109.27	106.95	107.45	107.82	107.13	108.5	106.79	107.64	107.9	106.93	108.53	105.41	108.54	104.6	105.71	105.37	103.5	106.96	108.72	110.1	106.77	103.46	106.16	105.51	106.48	106.36	105.57	107.99	104.68	108.26	105.31	109.34	108.33	108.92	108.28	106.41	107.43	106.96	111.01	103.56	109.39	108.49	105.6	105.39
107.26	106.31	106.59	108.66	105.41	103.82	108.66	105.61	105.06	107.54	106.96	104.45	107.82	109	104.57	106.25	107.65	105.04	104.7	106.94	107.62	107.34	104.79	107.85	106.11	106.72	104.19	103.56	109.21	106.74	108.63	105.51	104.34	106.72	107.34	104.96	104.47	107.92	106.58	106.55	108.16	106.87	107.63	105.63	107.19	106.38	107.51	104.13	109.72	105.17
104.4	106.7	107.54	103.33	106.36	106.76	105.52	102.52	106.97	104.59	105.25	104.35	105.15	104.93	104.79	104.69	104.49	105.63	103.35	107.21	106.16	105.17	106.7	106.25	109.48	106.26	108.67	109.63	106.99	108.95	106.02	103.51	104.96	104.12	106.42	106.18	106.33	106.46	104.27	108.3	106.12	107.21	105.51	104.24	105.61	106.03	104.35	107.35	102.03	103.55
106.08	105.31	105.72	109.12	102.91	105.62	103.98	106.75	106.02	107.57	107.41	104.58	107.25	104.78	110.13	106.51	105.06	109.01	107.32	103.67	103.51	109.1	107.45	105.82	104.33	106.59	105.43	106.86	107.13	104.56	107.58	106.36	105.06	107.04	106.23	107.27	104.78	106.21	105.85	105.08	108.01	104.98	104.09	106.24	105.4	107.92	107.33	107.52	108.35	107.91
106.48	103.11	104.66	104.79	105.25	104.7	105.5	105.89	103.43	102.64	103.53	108.65	106.29	105.45	104.73	105.75	104.06	104.89	105.45	103.28	106.28	104.38	107.02	107.4	106.65	107.33	106.15	107.67	108.35	105.68	101.11	101.85	106.65	106.17	106.46	103.57	107.03	104.14	106.68	103.09	105.38	104.96	105.19	104.75	106.98	107.61	107.54	104.21	102.58	102.96
95.399	100.5	97.619	103.62	101.4	101.81	98.47	100.9	100.4	99.376	98.206	99.764	100.94	100.2	98.842	98.741	103.9	99.005	100.56	103.81	100.83	100.97	102.68	99.286	100.66	101.49	97.897	100.11	101.77	100.32	100.38	101.35	99.718	99.718	103.35	104.62	101.49	96.835	98.163	100.83	100.52	99.885	101.17	99.233	103.57	103.08	100.54	100.59	98.201	103.46
100.05	96.969	100.99	99.263	98.665	97.501	97.418	97.265	99.596	101.17	97.573	100.45	95.686	97.179	100.65	93.109	97.756	99.3	95.552	101.48	96.314	94.487	101.06	100.13	98.555	100.2	94.78	96.156	99.042	98.559	97.916	98.385	98.723	97.387	97.091	97.71	99.296	97.645	102.15	98.18	97.227	100.69	95.038	96.743	91.752	96.039	97.355	99.355	100.4	103.08
105.09	105.13	107.21	109.51	103.01	103.97	108.67	104.83	105.11	107.36	101.71	108.02	104.24	104.42	106.81	102.98	106.8	108.57	105.26	102.74	106.19	103.17	105.14	102.49	106.99	106.46	105.1	111.07	106.8	106.37	106.77	104.64	103.21	105.78	104.89	105.03	106.87	108.83	107.46	107.21	107.94	104.07	106.52	102.91	105.13	100.07	103.22	105.89	106.88	105.88
98.384	97.844	95.123	96.099	98.907	98.423	99.485	98.154	99.086	99.03	98.812	98.577	99.336	97.892	96.232	98.334	97.071	97.883	99.783	99.537	103.36	98.932	96.882	101.3	101.44	100.14	98.85	100.64	97.596	100.83	97.978	94.22	99.499	97.499	99.791	95.623	99.864	101.14	99.739	99.84	96.988	98.966	97.511	94.944	96.61	96.272	97.168	97.456	95.108	97.964
102.92	101.58	103.07	103.83	99.968	102.28	101.38	102.77	99.741	97.668	100.38	100.04	99.987	102.19	103.9	98.597	100.68	97.732	100.82	102.01	100.56	102.35	100.44	101.46	99.192	100.59	95.03	97.831	102.12	98.696	101.22	99.915	101.22	101.68	102.86	103.38	101.38	99.077	97.076	100.99	100.87	100.38	102.43	100.44	100.61	103.5	101.13	103.39	101.39	100.91
106.64	107.71	109.92	105.6	108.51	104.97	105.3	108.15	105.82	102.51	107.6	109.71	108.02	107.01	107.26	106.6	104.37	108.12	108.27	108.56	105.17	107.43	109.32	106.19	106.28	108.61	106.24	101.38	108.1	106.06	109.9	106.26	106.13	106.08	106.84	107.89	104.71	106.03	105.98	106.25	106.32	105.81	105.62	109.16	107.36	107.48	104.48	104.14	103.13	103.87
107.74	109.85	109.67	107.64	107.24	107.82	110.34	107.3	104.68	108.82	109.79	105.81	111.22	108.04	108.59	108.89	106.47	107.8	109.26	108.43	106.66	107.98	105.78	112.07	108.83	111.94	105.93	106.75	104.96	109.57	108.16	106.88	106.2	104.75	109.89	109.95	105.47	107.34	107.14	108.16	107.4	107.51	108.02	106.99	107.01	106.35	108.51	106.64	108.74	106.95
105.33	106.4	106.05	105.17	105.92	108.11	108.88	106.42	108.88	105.72	105.85	105.99	109.52	107.7	106.61	108.58	105.49	108.23	106.4	105.41	104.95	106.41	107.5	106.31	108.04	110.12	108.53	104.23	107.75	106.88	105.49	108.95	106.85	106.94	108.85	110.01	105.42	108.92	105.63	107.72	109.32	107.45	107.18	104.79	105.77	104.07	105.61	106.12	105.04	108.01
104.79	103.2	101.64	105.62	105.59	106.54	105.21	107.49	103.66	103.58	107.88	102.46	103.82	107.41	101.13	104.36	106.34	109.35	102.98	106.38	102.98	107.31	104.94	107.31	107.31	106.68	104.91	100.47	106.55	107.01	104.59	106.42	105.67	107.06	103.83	105.58	105.18	105.67	105.54	109.29	105.11	108.16	104.74	106.7	106.18	104.48	104.45	105.21	104.5	105.82
107.02	105.08	109.01	105.77	105.21	104.17	104.09	104.31	107.81	108.76	104.93	106.09	107.58	106.31	105.8	104.9	108.55	105.13	105.54	105	105.27	104.97	105.44	104.72	104.9	107.62	106.22	108.47	106.39	103.97	106.79	107.3	108.56	106.49	112.06	108.98	107.12	105.65	105.46	107.12	105.49	105.32	105.99	106.37	107.44	105.85	110.07	104.35	108.54	107.58
105.76	110.45	106.56	105.31	107.75	108.96	105.9	105.96	106.82	106.35	104.72	105.61	105.82	106.21	104.5	107.87	107.07	105.04	104.19	105.54	104.08	107.49	107.27	104.89	107.75	104.75	107.88	107.26	104.67	103.83	107.17	106.44	108.83	107.19	108.43	105.16	108.78	107.31	104.23	105	107.99	108.14	107.6	105.3	104.71	108.89	107.64	109.29	103.16	105.22
113.22	110.83	110.09	113.17	109.71	108.98	111.23	112.41	107.93	109.75	110.3	109.19	112.48	110.07	109.38	111.43	111.94	112.65	108.32	107.27	109.35	112.37	105.41	108.44	112.4	115	110.01	110.09	111.62	109.63	109.53	109.77	112.36	110.15	109.66	112.13	110.6	112.86	108.83	108.08	110.04	114.28	110.94	110.44	109.22	107.34	109.23	109.93	111.03	111.85
98.378	103.97	101.07	100.91	102.26	100.52	102.01	100.7	102.24	99.463	102.37	101.15	100.72	104.95	103.01	102.23	100.04	99.093	100.71	99.055	100.73	97.374	101.9	100.8	99.322	100.65	102.83	102.2	101.91	100.84	101.75	100.89	100.25	101.89	102.72	96.547	100.32	101.06	101.26	100.37	101.23	100.58	101.3	98.309	100.67	100.98	101.58	100.39	97.787	100.09
105.86	105.75	106.7	105.65	107.38	108.45	107.62	107.88	105.62	106.73	105.24	106.16	104.54	104.18	106.4	105.59	105.32	104.84	106.84	105	106.79	104.43	105.54	103.6	105.36	105.53	105.08	108.92	110.95	107.43	104.94	104.91	104.91	108.28	107.52	104.56	107.32	107.96	105.62	108.65	104.04	104.8	110.52	105.99	105.46	108.15	106.84	105.57	106.32	108.84
106.14	106.3	105.54	106.04	107.27	104.71	103.26	107.89	102.06	105.74	103.45	106.85	104.46	105.01	104.24	104.8	105.17	106.95	105.99	106.79	105.25	108.14	108.03	104.38	105.27	104.53	104.08	104.34	104.33	104.99	104.41	106.22	106.15	107.32	106.59	105.93	108.65	106.51	105.01	105.52	103.96	109.88	102.97	106.64	107.15	107.46	105.66	105.77	104.77	103.48
107.3	104.8	106.3	103.08	107.09	108.16	101.89	106.17	106.68	102.98	106.31	104.59	106.18	105.81	108.11	106.65	105.96	104.33	104.65	104.78	107.93	105.78	108.35	104.49	108.1	108.63	105.9	105.29	107.72	103.77	104.39	105.37	107.02	106.98	109.32	108.43	106.6	104.4	105.6	103.15	104.81	104.08	107.26	106.46	104.83	109.64	104.43	102.69	104.99	107.88
108.55	106.55	110.2	109.51	108.59	104.3	107.07	104.25	101.3	106.37	105.35	106	108.43	107.09	105.51	108.24	106.4	106.05	106.58	105.71	109.52	107.57	102.81	105.91	105.42	109.53	107.15	106.21	105.96	105.44	107.01	108.12	106.26	105.66	104.88	108.13	104.66	105.21	106.1	107.78	107.9	110.07	106.35	107.05	107.01	107.9	105.91	107.48	104.66	108.63
111.59	109.16	108.87	113.9	113.58	110.44	109.63	110.24	110.23	114.25	112.3	113.56	108.9	108.53	110.5	112.47	108.27	109.17	109.28	111.62	112.49	111.22	107.8	109.28	109.6	111.55	110.24	110.08	114.01	112.41	107.99	109.97	113.04	111.2	110.9	108.92	111.67	110.76	110.59	113.38	112.44	112.08	109.45	108.83	108.64	108.86	109.17	111.28	109.48	110.53
98.468	96.184	100.05	98.215	97.332	100.73	94.647	97.25	96.795	95.641	99.679	97.391	99.371	100.62	100.29	100.36	98.607	96.997	99.464	100.35	97.786	97.77	100.27	97.178	96.322	98.744	99.276	98.386	98.214	98.036	97.024	97.02	97.562	96.941	98.924	101.25	97.755	96.329	102.16	97.014	97.09	97.816	99.372	97.271	95.265	94.71	99.997	95.037	96.028	99.882
98.269	99.729	99.44	97.609	97.36	97.095	95.948	98.52	94.863	97.467	99.497	98.922	96.635	96.517	96.308	97.918	98.111	100.68	98.919	100.13	96.828	99.757	100.73	100.01	100.39	99.156	95.209	100.42	101.11	96.554	98.66	94.377	101.78	99.408	100.37	97.822	98.668	97.385	100.58	96.653	98.954	99.551	99.065	100.52	97.05	100.12	97.589	96.968	97.376	99.357
99.88	100.84	99.784	98.053	98.331	99.435	95.849	95.58	98.917	100.32	101.43	103	96.3	96.996	99.125	95.726	98.609	98.488	98.323	98.544	99.074	98.599	98.791	99.41	100.23	98.726	98.682	98.931	98.239	98.65	102.16	98.878	101.67	96.09	97.386	98.408	99.69	94.424	96.765	101.36	100.49	99.592	98.701	97.669	96.447	98.176	98.302	97.466	96.924	100.16
108.07	107.59	105.59	108.58	108.46	109.84	105.84	109.91	106.06	106.93	109.57	107.49	108.82	110.15	111.51	108.87	108.37	107.8	108.73	106.25	110.2	108.59	108.1	110.58	111.27	107.42	107.38	108.9	107.64	108.6	107.47	109.18	106.73	110.71	107.15	105.14	108.51	110.83	110.8	107	108.16	109.39	110.41	109.69	110	109.41	109.36	106.56	105.65	111.35
107.78	110.05	111.94	107.75	107.66	108.81	109.34	109.01	107.9	110.07	104.78	106.18	110.35	108.26	108.29	108.27	106.98	106.11	107.31	106.78	108.99	108.63	108.28	110.97	107	108.07	106.63	108.5	108.54	110.75	107.38	108.93	111.06	107.99	108.84	111.16	109.39	110.55	107.27	107.13	108.07	108.51	107.67	110.45	108.73	107.82	110.33	109.01	108.57	110.58
105.01	109.27	108.32	107.53	107	110.4	108.38	109.11	108.33	104.3	107.95	108.9	107.47	109.99	107.03	106.49	108.53	105.92	108.26	105.65	109.2	105.19	107.23	109.78	110.01	109.96	107.94	110.29	108.08	107.72	105.88	106.88	106.63	107.15	107.97	108.92	109.82	106.8	104.92	110.15	107.15	108.78	108.48	109.45	108.53	105.86	108.25	106.21	108.82	108.02
105.22	105.6	105.99	103.73	106.85	110.4	105.89	105.32	108.78	105.42	107.14	106.62	105.55	105.14	106.79	104.12	107.47	107.7	103.43	105.07	106.5	102.8	106.98	106.48	104.43	103.91	108.13	103.58	106.11	105.85	109.38	105.23	108.67	109.58	105.34	107.54	105.62	104.62	106.33	105.77	105.46	101.78	104.28	104.49	104.96	105.69	104.57	107.86	105.89	108.25
104.18	100.21	101.61	103.66	103.14	103.25	101.97	100.89	99.771	103.68	104.63	104.47	103	101.64	103.13	103.81	102.34	103.44	104.02	104.14	104.23	101.58	101.26	101.85	106.36	105.66	104.74	103.36	97.347	101.62	103.65	102.12	102.5	100.15	102.94	99.804	99.937	101.92	102.67	102.48	101.81	109.7	104.73	101.97	100.96	103.9	100.81	102.56	101.8	101.47
96.758	98.948	95.727	97.377	99.065	98.253	99.36	98.34	95.638	99.667	97.92	97.258	100.7	98.118	100.4	95.83	97.289	98.69	98.292	96.258	95.947	95.379	96.402	99.157	100.01	94.343	95.544	98.402	98.403	100.24	98.551	99.859	98.476	94.87	98.187	97.453	97.425	100.53	96.627	100.4	99.178	97.521	97.997	99.998	99.973	97.628	95.851	99.955	97.285	96.541
108.1	108.01	103.22	109.36	108.04	106.48	105.53	105.38	107.01	105.3	106.07	103.17	107.7	106.31	108.54	107.09	102.85	104.57	107.02	106.7	108.66	107.04	103.42	104.69	106.9	105.53	104.95	107.38	106.33	105.85	105.86	104.45	104.32	108.38	103.38	107.4	108	110.19	107.06	107.1	105.41	105.64	108.43	105.61	109.92	107.65	109.26	107.73	104.86	108.29
102.48	105.23	106.93	105.07	106.33	103.64	105.68	103.47	108.51	109.62	103.14	106.36	106.68	103.86	105.1	104.83	106.11	105.49	104.31	104.51	105.57	102.61	105.38	107.6	102.3	104.47	103.52	108.41	105.33	104.97	106.57	103.79	105.55	102.32	103.08	104.81	106.82	106.18	109.39	107.1	104.73	105.23	105.59	105	104.05	105.67	105.49	106.43	107.36	106.4
110.64	110.96	110.26	110.76	110.74	109.22	107.14	111.86	108.1	107.84	109.49	104.97	105.88	108.51	108.5	104.72	108.84	104.37	111.69	107.04	109.67	109.62	108.35	108.11	106.95	105.31	108.54	111.01	107.09	106.17	108.66	110.03	107.39	105.08	105.22	106.41	105.94	106.47	109.48	107.74	106.14	106.19	104.56	108.67	105.46	107.48	107.86	107.87	107.72	111.22
107.94	109.59	106.06	109.66	112.42	106.68	108.94	107.17	107.19	106.65	110.78	106.75	107.6	103.63	109.86	108.14	109.45	107.35	106.64	105	108.77	107.84	106.73	108.28	106.68	111.2	110.01	108.42	105.26	108.92	106.26	107.56	107.05	105.15	106.1	106.53	111.65	106.24	108.43	108.87	106	106.97	106.36	106.57	106.55	106.96	107.1	107.86	108.37	110.09
103.62	104.82	108.49	103.84	103.83	103.44	102.92	104.63	106.25	106.56	104.73	102.32	105.96	107.87	105.24	105.06	108.2	105.9	105.87	104.24	105.09	102.76	105.6	104.82	110.32	104.14	105.78	103.6	107	105.32	105.19	102.92	105.75	105.57	105.8	103.36	106.41	107.5	103	109.16	103.42	107.68	103.29	109.03	106.85	106.29	107.52	103.63	108.17	107.34
104.3	103.07	103.23	105.01	105.11	106.71	109.04	103.85	103.15	104.44	104.95	104.08	105.8	102.87	106.1	109.93	103.86	107.6	106.27	103.95	106.46	106.56	106.77	108.27	104.22	104.07	105.81	106.98	102.03	103.96	102.73	105.35	104.38	107.25	106.05	103.84	106.72	104.64	101.1	103.9	105.62	105.26	105.95	107.6	105.58	106.06	102.35	105.05	107.2	110.81
108.28	110.99	106.67	106.04	104.23	106.49	106.03	104.92	107.49	104.23	105.52	105.92	107.66	105.93	104.81	108.52	109.88	107.5	105.81	105.9	107.57	105.9	104.49	109.04	104.97	105.69	104.33	106.32	107.97	104.88	104.83	105.63	108.02	105.94	105.13	106.54	106.48	103.72	105.42	107.5	103.69	106.46	111.91	104.54	106.69	108.09	106.5	107.61	107.71	106.78
106.34	106.57	101.93	104.71	104.76	105.09	104.69	106.51	108.73	106.34	106.2	104.45	107.3	105.58	103.99	103.69	104.49	105.31	106	107.18	105.8	107.19	106.68	108.05	105.39	104.86	105.29	104.85	105.57	106.83	103.3	106.85	105.09	103.3	106.99	107.72	103.84	105.47	105.03	105.11	108.73	105.87	105.61	100.73	106.33	105.04	104.07	104.56	106.16	105.89
111.53	111.08	107.88	107.24	106.6	108.24	108.04	110.27	107.59	108.93	108.63	110.04	109.71	107.56	109.26	108.92	111.41	111.66	108.97	110.43	108.55	109.95	106.71	108.12	109.55	110.42	109.16	109.18	109.8	108.75	108.75	109.81	110	106.1	108.13	108.87	111.33	109.35	108.33	107.73	108.02	110.52	110.02	109.73	109.98	106.86	107.28	105.89	107.99	107.29
108.62	104.64	106.29	106.96	105.6	106.87	107.15	107.13	107.94	104.93	103.13	104.13	107.1	105.16	106.71	106.59	107.86	107.6	105.34	109.54	106.19	107.19	108.7	106.46	105.72	107.63	103.44	106.53	108.23	107.41	105.12	105.03	104.99	109.21	106.11	105.35	106.93	105.4	108.71	104.83	109.27	104.42	107.22	105.97	109.04	104.89	108.31	108.38	106.36	107.93
107.01	106.56	105.37	106.47	109.26	106.52	106.98	104.77	107.89	105.11	105.11	105.98	105.22	105.95	108.67	108.7	105.7	103.62	102.7	105.45	105.82	106.75	107.56	101.73	109.88	106.02	105.44	106.73	104.12	107.83	105.8	107.95	104.21	108.04	106.28	108	109.85	107.99	106.26	110.68	108.39	104.96	106.04	104.6	107.67	107.51	104.88	109.98	109.07	102.05
103.73	105.05	104.82	104.05	105.89	105.67	104.64	106.91	105.77	106.11	105.37	105.66	107.48	108.09	107.34	108.01	106.54	108.52	104.2	108.02	104.22	107.48	103.21	105.75	106.64	106.69	107.74	107.69	105.67	106.81	106.96	107.65	102.51	107.64	104.72	107.09	105.93	106.62	106.19	104.74	105.27	109.4	105.91	109.41	107.61	105.84	106.65	105.48	105.62	107.06
100.26	98.663	102.05	98.457	100.03	96.074	100.89	100.9	98.016	96.696	98.739	99.119	95.672	99.82	101.47	101.73	96.183	98.693	98.086	99.086	96.829	98.861	97.16	95.245	95.563	98.522	98.85	95.913	99.45	98.621	95.447	97.882	96.559	97.449	97.762	98.385	99.362	98.13	98.933	95.809	97.838	99.486	100.76	98.698	98.223	98.037	98.072	96.185	98.912	97.884
105.07	106.37	105.28	105.28	104.39	105.92	103.16	105.14	109.3	104.12	103.48	107.67	107.83	106.32	106.01	106.9	107.76	107.71	107.93	106.27	104.61	108.74	107.72	106.17	106.32	107.37	105.85	107.93	104.47	106.32	106.13	106.2	105.7	105.61	108.7	106.06	107.17	106.38	104	108.33	106.05	105.21	107.86	108.7	103.52	105.97	106.83	107.69	107.45	108.31
106.65	105.41	106.72	106.78	110.03	103.77	105	104.47	103.61	106.33	105.87	108.01	104.53	107.63	103.1	105.97	102.95	102.69	105.88	105.45	107.66	103.24	100.51	106.28	107.78	104.96	105.41	105.62	108.78	104.55	107.28	105.96	103.51	107.99	105.98	104.19	107.32	105.12	102.74	104.3	105.02	106.43	108.9	102.96	102.27	102.82	106.2	106.37	107.03	103.43
99.119	98.712	98.122	99.978	98.659	99.529	98.61	99.259	98.751	97.74	99.976	96.14	97.189	98.339	95.64	97.754	98.655	97.791	98.023	99.175	96.477	98.589	97.126	98.216	99.361	101.22	97.71	98.218	99.688	97.913	99.773	96.402	97.9	97.424	98.942	100.07	97.458	101.41	96.327	95.894	100.81	98.445	99.22	97.007	96.557	100.35	96.75	97.578	97.033	98.646
108.36	105.58	105.02	108.12	108.04	107.58	105.7	103.24	107.41	107.85	106.9	104.81	105.8	106.1	104.5	106.92	106.3	107.66	106.05	105.64	107.63	110.21	106.11	105.68	107.98	109.86	106.12	104.52	105.02	103.56	104.08	105.11	106.98	104.83	108.87	107.56	106.82	104.55	105.56	106.19	108.16	105.97	106.94	107.27	105.55	104.78	101.88	106.21	105.13	103.92
97.842	101.3	103.88	100.09	101.66	102.31	103.66	100.97	100.4	97.877	101.16	97.542	100.17	99.043	102.49	101.29	102.11	99.328	102.34	103.28	98.596	98.523	98.736	99.914	100.62	98.703	100.47	99.508	102.04	99.845	100.36	97.924	101.44	98.43	98.544	100.99	99.439	98.815	101.3	104.7	99.116	103.25	99.285	99.46	100.73	101.06	99.974	100.49	99.424	100.04
106.15	106.54	106.08	106.75	106.37	106.29	107.86	105.47	107.79	107.19	102.74	105.54	108.59	102.55	107.78	105.73	103.71	107.25	104.53	104.81	105.64	105.36	107.57	105.8	105.98	103.93	105.45	107.16	103.63	103.21	106.31	109.03	105.99	104.04	105.91	103.52	106.47	104.19	102.83	107.9	105.49	105.74	105.48	106.99	105.95	104.47	106.22	105.64	102.56	106.11
98.655	98.68	98.985	100.06	98.861	100.99	97.336	99.846	97.208	99.123	96.149	97.512	99.762	99.824	98.042	97.138	92.881	99.46	99.244	94.725	96.195	100.8	99.814	97.647	97.065	98.386	99.73	98.108	97.999	100.64	100.03	96.873	98.519	100.11	99.219	97.621	100.13	97.572	97.104	99.338	96.219	97.152	97.193	97.998	97.39	97.017	97.911	94.99	96.253	96.24
105.12	104.42	103.11	110.36	105.67	106.59	105.53	107.18	107.77	102.8	107.75	107.29	103.66	104.6	105.17	103.95	104.01	105.53	104.5	104.03	105.97	107.52	109.28	107.43	101.1	107.13	103.71	104.37	105.04	107.04	104.03	105.32	106.64	104.79	105.71	103.5	105.14	102.78	105.26	104.93	104.9	108.04	106.66	103.85	104.36	105.51	106.08	103.64	104.92	106.16
103.95	102.83	107.17	106.25	105.59	104.54	107.94	105.3	101.55	105.66	107.64	101.11	108.68	105.46	107.69	102.33	107.58	103.58	106.82	107.52	105.68	107.62	105.69	105.6	107.25	106.18	106.04	107	106.51	110.51	104.69	106.43	103.19	105.28	108.2	110.52	107.46	108.73	104.97	109.67	102.61	104.77	106.32	105.21	106.8	105.55	102.65	107.52	110.23	103.39
106.1	106.88	107.36	103.82	106.01	104.05	105.08	102.65	102.77	108.93	106.17	105.17	102.32	103.23	105.65	104.84	104.02	106.71	105.28	107.85	103.99	107.17	107.23	108.17	104.46	106.7	104.81	107.11	105.13	104.9	103.48	107.86	106.07	106.44	106.6	105.66	104.12	101.6	104.57	103.81	105.32	108.74	104.69	107.49	104.4	105.67	105.58	107.53	103.75	106.79
106.68	109.96	110.36	105.22	110.11	109.03	109.09	108.87	110.09	107.01	107.67	110.46	111.35	108.14	107.65	107.11	107.61	105.85	107.31	107.7	107.04	108.64	107.15	109.47	109.21	108.48	108.99	107.73	107.24	106.7	111.26	106.66	108.65	109.29	107.81	108.57	109.43	109.61	106.62	108.55	109.34	108.72	108.78	110.4	110.41	106.07	106.98	110.59	106.65	107.12
106.4	108.35	104.38	107.16	102.96	104.67	106.47	106.41	107.3	109.56	105.86	106.34	103.19	105.55	102.43	105.68	102.64	103.59	106.01	107.66	105.51	105.45	103.14	105.25	105.53	106.41	106.75	105.25	105.25	103.02	105.61	105.82	104.14	104.57	109.34	106.8	102.43	106.55	111.84	106.1	104.07	105.46	107.76	103.69	102.23	104.01	105.54	106.21	109.03	106.48
105.98	110.07	107.64	106.71	106.08	109.78	107.36	107.22	106.57	111.49	109.67	109.41	109.07	107.65	108.56	108.84	107.67	108.73	107.11	106.16	107.3	109.24	110.68	107.96	110.32	110.76	110.65	110.19	109.86	104.93	109.23	109	109.37	108.08	109.1	107.78	108.5	109.09	107.53	109.02	108.86	109.56	110.03	109.49	107.87	103.97	109.12	107.78	107.92	107.93
105.05	110.85	106.79	107.36	106.19	107.11	103.09	104.4	107.15	105.56	104.08	104.79	104.77	105.67	103.43	105.11	110.75	103.87	104	104.33	105.94	106.74	104.26	107.3	105.39	108.48	105.47	109.55	106.1	108.32	105.4	108.27	109.48	105.79	107.15	105.5	107.51	104.1	105.78	107.61	108.43	107.86	104.9	106.61	109.34	104.23	107.94	109.26	107.45	105.26
102.76	105.21	104.76	106.6	108.36	103.11	102.1	106.19	106.82	106.93	108.51	108.39	108.72	104.94	108.93	106.68	105.48	106.45	104.33	103.54	108.31	104.13	105.27	105.18	107.62	106.33	106.17	106.02	107.64	106.38	107.57	105.63	104.22	104.96	107.73	108.06	103.04	107.38	107.46	104.04	106.26	106.97	105.26	107.27	102.29	107.33	107.11	107.49	108.77	107.61
99.503	99.47	100.78	95.514	98.945	97.79	98.466	99.535	101.77	99.771	103.22	98.182	99.877	102.73	99.605	101.91	101.09	97.407	100.6	99.337	102.36	103.22	97.495	97.08	100.96	98.36	99.433	100.92	100.16	99.91	102	99.64	99.23	99.74	98.813	99.88	103.76	101.8	98.759	103.46	102.81	100.07	100.25	99.487	100.18	98.949	101.87	99.957	100.69	99.105
103.62	107.81	103.65	109.72	104.42	106.18	104.54	108.11	105.73	104.37	108.97	106.87	108.85	106.11	101.89	104.83	105.93	109.88	107.96	104.88	106.91	104.74	105.57	103.83	104.48	103.71	106.8	108.08	107.7	106.62	109.07	107.29	102.85	103.14	104.06	104.3	105.58	108.61	106.82	107.72	106.6	105.82	105.99	105.88	106.83	103.19	105.27	105.38	109.42	105.49
105.87	106.33	106.2	106.6	104.8	103.76	104.99	109.06	107.72	106.05	108.65	105.54	105.46	105.07	105.7	107.15	107.25	107.71	104.22	105.34	107.11	108.45	108.18	102.53	105.22	106.01	107.77	104.87	103.89	103.1	106.82	102.75	108.2	104.9	103.18	106.73	104.75	109.63	102.31	108.42	103.33	107.82	104.65	109.03	105.76	102.45	104.59	105.77	104.96	103.73
106.25	110.26	109.26	109.15	110.23	108.47	110.65	107.05	110.73	108.49	109.27	105.86	107.05	109.61	110.7	108.32	107.44	109.1	107.16	109.8	109.83	110	111.26	111.15	109.02	108.23	108.3	107.65	107.1	108.23	109.9	102.8	107.85	108.21	107.88	108.35	107.76	107.24	109.88	107.76	110.05	105.59	106.46	109.79	105.86	106.97	110.8	110.19	106.07	108.03
105.47	107.27	103.88	107.72	104.43	105.32	104.22	106.36	107.95	109.12	109.85	101.86	104.56	109.24	104.67	105.17	104.67	104.04	104.4	103.69	104.75	105.69	105.59	106.63	107.43	108.69	105.43	103.01	106.2	102.67	105.94	106.07	108.94	107.16	106.71	102.45	106.45	105.31	107.43	103.39	106.05	106.64	109.6	107.92	104.34	103.14	105.31	105.49	105	106.66
106.86	107.2	104.55	102.42	107.13	104.89	102.44	101.34	107.54	104.18	107.05	107	108.67	108.61	108.58	104.23	106.34	106.77	106.78	108.45	106.28	102.85	104.79	106.58	105.74	104.38	103.38	105.45	108.62	102.73	105.59	103.85	105.92	105.32	103.81	107.71	108.11	106.22	105.28	105.12	107.97	104.3	107.21	105.58	106.45	102.88	105.75	105.66	110.47	107.52
107.25	106.51	108.07	106.91	105.64	109.09	109.28	106.95	110.64	106.34	105.95	107.37	106	110.57	109.33	107.8	109.45	109.11	106.12	106.72	105.47	110.16	109.54	109.72	106.06	107.71	111.07	109.72	108.78	110.64	107.98	105.63	107.37	105.78	109.68	107.08	107.84	109	110.27	105.7	111.18	107.97	105.73	107.58	108.2	107.69	106.65	105.64	108	106.1
102.62	97.605	99.612	98.656	100.81	99.995	97.846	101.73	103.01	101.45	100.32	98.838	102.11	99.508	100.6	100.54	99.155	97.929	101.33	101.69	99.677	102.93	100.81	100.68	100.4	101.88	98.006	101.31	102.9	100.33	99.406	102.06	100.61	99.069	98.299	99.311	102.43	98.725	99.439	100.34	99.751	99.509	101.07	103.49	99.139	98.219	100.92	100.7	103.97	101.3
104.36	104.17	104.28	104.17	105.24	108.55	106.38	103.84	103.78	103.95	104.89	102.66	107.3	106.23	105.85	105.33	106.01	105.66	103.52	108.38	106.06	104.22	107.36	106.62	105.29	105.36	105.64	107.54	108.04	105.34	104.69	105.69	107.14	103.87	107.26	101.91	102.99	105.21	102.54	105.24	107.62	104.34	108.43	105.51	107.28	104.4	106.35	104.86	107.8	104.03
108.5	111.05	111.94	111.81	108.82	110.79	109.46	109.85	108.94	109.62	112.17	110.79	112.08	111	112.26	107.94	108.41	107.91	107.83	111.17	113.06	110.06	111.74	112.46	110.4	111.03	110.24	111.75	111.08	111.72	109.81	109.92	110.9	113.02	110.61	110	107.99	109.25	110.46	112.09	108.65	111.21	109.62	110.7	111.34	112.01	106.79	110.61	108.87	112.09
97.815	101.67	94.514	99.47	101.89	100.63	98.796	98.662	98.462	98.867	99.615	97.831	97.142	95.792	98.306	97.312	100.82	97.789	96.853	97.633	101.25	98.617	99.041	96.165	101.96	96.147	99.34	99.614	94.433	95.337	99.016	95.415	94.883	97.426	98.997	98.671	98.833	98.943	98.334	100.02	95.946	100.25	94.511	98.278	96.389	98.804	96.934	101.61	96.753	100.36
104.6	106.8	103.12	104.2	100.81	105.55	103.41	103.55	103.15	104.59	106.52	106.62	110.71	106.07	105.39	103.76	104.96	104.41	101.59	102.05	106.55	104.51	106.68	105.25	105.97	106.26	103.26	103.66	103.5	106.72	105.47	105.53	104.75	107.43	106.84	103.52	107.34	105.68	104.53	104.77	108.19	106.24	107.99	107.57	105.82	108.06	107.05	105.65	107.17	101.42
97.91	98.577	96.396	98.8	99.935	99.262	98.904	99.241	99.596	96.016	98.616	99.036	101.33	101.44	99.764	100.95	99.482	98.332	96.151	95.211	97.012	94.142	96.471	100.02	99.474	100.53	97.248	97.16	100.03	97.708	98.465	96.959	96.871	100.21	99.785	97.568	98.553	100.31	100.47	99.973	98.544	96.256	99.79	98.414	99.372	96.19	94.026	99.097	99.967	95.977
104.5	107.93	105.35	106.15	103.87	102.3	104.21	105.29	106.51	105.47	107.64	105.51	105.46	102.18	102.01	106.04	107.85	108.03	106.38	105.2	105.81	106.21	106.37	105.42	105.38	105.56	104.75	105.99	107.28	108.26	104.84	105.45	106.4	103.67	105.14	106.52	105.58	105.38	109.12	105.54	106.39	104.84	105.52	103.28	104.39	100.14	105.03	106.64	104.1	105.02
100.85	99.913	98.525	96.302	98.035	99.743	102.15	97.84	94.167	102.32	98.199	98.543	99.608	97.942	99.742	100.98	99.08	96.875	96.717	97.43	96.24	97.541	94.48	99.648	97.831	99.563	99.253	94.126	98.938	98.552	100.45	97.863	97.669	97.585	99.574	99.398	95.957	97.328	98.29	97.706	100.36	97.081	97.571	96.248	99.241	98.716	98.87	97.372	97.557	98.275
97.1	100.31	98.763	99.044	98.825	99.02	96.65	99.264	99.047	98.94	95.042	101.33	100.23	99.652	95.755	97.805	98.327	99.048	98.95	99.447	97.09	101.25	100.59	100.46	96.895	97.643	100.04	98.189	98.49	97.245	99.016	100.34	101.35	95.964	100.92	98.47	99.15	99.772	99.521	98.932	97.977	95.527	100	93.679	96.303	100.13	98.488	97.777	99.548	100.83
107.94	105.23	106.28	106.15	109.83	106.84	105.72	109.29	106.3	104.25	110.25	109.66	108.73	107.86	107.36	105.51	111.37	105.23	107.6	106.01	107.78	108.07	107.83	106.91	109.06	107.25	111.66	105.77	109.3	104.64	109.76	108.69	108.39	105.69	106.37	108.64	109.34	107.13	108.62	107.72	105.13	111.31	109.17	108.52	107.43	107.08	106.82	109.68	111.32	107.62
104.72	104.78	106.82	104.09	105.81	109.02	107.64	107.9	101.85	105.87	105.84	104.73	106.11	106.22	105.42	104.49	103.31	104.63	105.26	106.94	106.09	108.28	105.5	105.34	103.27	107.42	106.3	105.77	104.81	104.68	105.49	106.51	105.68	104.73	108.46	102.99	107.09	104.94	105.43	104.4	103.03	102.03	103.19	105.45	106.41	107.96	102.67	105.08	107.76	105.92
104.03	103.18	103.73	106.29	107.93	106.45	108.09	103.63	104.04	104.34	104.02	109.45	106.32	104.97	103.66	105.74	105.8	104.55	104.75	104.82	107.4	108.23	104.63	108.79	105.87	102.66	106.47	104.83	105.41	102.39	105.43	105.81	105.29	106.32	109.07	103.88	106.19	105.03	107.75	106.64	105.99	103.83	104.99	106.2	109.08	106.83	107.28	106.07	104.84	106.67
108.57	107.38	106.47	104.19	105.14	107.31	106.85	109.25	105.69	108.86	110.71	108.17	108.53	110.61	107.16	106.52	110.68	105.23	106.86	109.93	105.67	109.57	107.28	106.31	111.23	108.58	107.71	109.03	108.98	104.94	108.57	108.18	106.3	112.25	108.41	109.73	109.42	106.66	109.74	107.92	108.01	107.33	109.83	105.48	107.46	106.59	108.3	107.89	108.28	106.76
104.07	99.028	100.38	101.34	100.85	99.489	101.05	98.783	100.41	99.943	101.36	98.208	98.583	96.699	102.3	103.69	99.603	101.52	102.85	101.01	102.33	101.6	100.31	102.54	100.38	104.52	100.35	101.32	101.45	99.929	99.357	99.351	99.037	101.02	103.63	101.6	100.69	100.27	98.575	98.847	102.79	98.543	99.922	99.663	99.675	100.03	98.959	101.21	98.965	98.433
106.99	109.29	108.89	109.52	111.11	110.38	108.74	110.97	108	110.13	113.5	112.35	113.27	113.43	112.27	108	110.38	110.25	112.28	112.62	106.99	108.3	112.36	110.22	107.7	112.44	110.94	111.44	109.79	110.44	109.53	111.2	108.28	110.64	111.37	110.4	107.86	110.05	110.28	112.68	112.66	108.5	110.89	111.48	110.91	107.87	110.07	112.55	110.21	109.63
101.24	98.655	99.683	99.447	104.23	99.924	101.81	97.705	99.676	99.107	101.48	102.46	98.899	99.115	100.23	99.364	99.092	98.56	97.166	100.61	99.659	102.56	100.08	99.115	100.39	101.96	100.51	98.782	103.52	99.62	103.45	100.58	99.735	99.298	100.73	101.38	101.29	100.27	99.296	98.231	102.6	97.888	98.813	102.59	100.14	97.297	100.23	98.944	101.38	99.162
108.73	108.88	110.47	112.27	106.2	111.45	108.42	109.05	110.29	107.65	110.05	109.84	108.72	107.07	108.26	104.92	111.48	107.46	111.51	110.82	106.7	108.49	108.7	110.84	106.56	105.78	106.23	108.11	109.66	108.35	109.64	110.09	107.2	105.66	110.09	109.41	107.8	107.8	108.73	107.77	107.67	106.64	107.33	106.94	109.51	107.98	107.71	109.33	108.23	108.02
105.68	105.38	106.39	108.57	106.34	104.88	106.13	106.54	105.39	108.97	105	109.52	105.38	108.51	105.16	110.25	107.68	106.66	104.73	107.85	104.61	107.66	106.8	105.72	106.97	106.9	106.01	109.25	105.28	103.1	103.96	106.61	107.28	106.7	107.84	103.67	107.73	107.8	107.45	104.65	105.66	105.31	106.62	107.83	107.44	104.67	104.77	107.14	103.78	106.05
103.96	108.69	105.11	103.2	104.46	109.19	106.93	107.53	106.88	104.38	104.41	106.2	105.94	105.02	107.06	104.3	107.74	103.31	104.65	107.12	104.5	105.79	109.01	106.72	105.73	105.13	105.7	106.47	106.99	106.54	102.71	108.45	105.26	104.61	106.44	107.06	106.52	107.57	103.87	106.48	108.91	102.47	104.46	104.86	109.25	103.61	105.67	100.24	106.06	103.64
106.69	105.67	106.03	108.94	106.8	106.02	109.58	105.14	109.97	107.52	106.44	107.96	105.51	104.17	105.94	105.67	107.17	109.17	107.75	108.03	109.67	110.42	108.98	107.13	107.16	109.31	108.17	109.85	107.19	108.32	109.27	106.86	108.97	108.04	105.2	104.92	107.01	108.86	107.4	108.64	108.07	106.77	106.83	106.07	109.13	107.67	108.9	109.63	106.2	106.79
108.17	104.72	104.04	107.29	104.69	104.23	106.43	104.79	106.82	108.22	104.37	105.52	103.96	108.89	107.31	106.52	104.63	104.44	104.98	106.53	108.05	107.7	103.32	107.49	108.11	105.88	107.18	104.25	104.66	108.79	106.26	103.86	105.43	105.54	104.11	105.41	104.35	104.36	106.47	107.04	105.71	104.73	106	104.93	105.95	104.19	106.04	102.85	106.14	107.45
108.28	108.31	112.54	108.6	109.88	110.16	108.2	106.14	106.6	106.9	109.8	104.74	110.93	108.39	107.1	107.17	108.05	106.33	107.53	110.77	106.79	106.96	107.51	106.46	106.83	107.66	106.44	106.81	107.35	107.93	106.92	106.5	108.3	106.39	103.29	110.25	108.89	107.23	110.34	108.97	107.32	110.3	107.05	106.87	106.64	108.18	109.92	110.05	107.46	107.33
105.57	107.69	107.26	104.28	106.18	104.37	104.59	104.94	105.89	106.84	106.63	108.82	103.48	108.42	105.66	103.04	103.99	107.41	104.87	106.6	108.16	106.35	102.56	106.8	108.48	103.3	105.58	105.29	106.5	107.04	106.32	104.57	103.14	107.01	103.71	104.13	104.2	104.5	103.45	104.51	104.45	108.81	101.25	102.79	101.47	106.79	107.11	106.35	108.49	105.95
107.8	106.27	108.93	103.63	104.11	106.19	106.37	106.09	107.38	108.66	107.8	107.42	109.94	107.67	106.86	107.19	107.74	108.33	108.37	108.81	106.64	107.45	100.05	103.92	106.79	106.24	109.32	107.6	108.02	108.51	107.37	106.92	107.18	105.63	104.29	103.27	104.7	107.24	107.51	106.32	108.52	106.37	105.85	108.13	102.7	107.8	105.83	105.74	105.28	99.943
103.15	105.01	105.56	103.03	105.93	107.99	109.23	106.54	106.9	108.74	104.25	104.57	107.02	108.05	108.92	104.6	103.8	104.23	105.52	104.4	107.29	104.8	106.81	105.49	105.57	103.69	105.99	106.87	106.15	107.55	107.01	105.61	110.69	107.35	106.27	105.15	103.98	108.69	104.25	104.63	104.46	105.99	104.63	107.11	108.06	106.48	107.18	108.93	105.8	108.53
105.88	109.4	105.22	105.17	108.01	108.94	104.17	105.83	105.06	108.44	110.13	106.98	103.34	106.61	105.08	103.94	106.67	108.23	107.36	106.8	104.51	107.97	107.51	106.68	106.64	109.82	106.11	103.15	102.46	105.42	106.29	107.25	105.8	106.66	103.43	106.23	102.66	103.19	104.76	109.4	107.57	106.03	104.96	103.46	105.2	107.97	111.95	103.3	101.35	107.09
107.01	105.7	109.77	105.21	105.7	106.42	109.13	107.77	109.09	109.93	108.24	107.23	108.66	108.79	106.1	105.3	109.81	111.54	106.88	104.31	108.84	108.97	109.64	106.53	107.13	109.21	110.99	105.76	107.38	110.24	109.92	108.44	109.45	107.46	106.99	109.46	109.92	110.59	107.3	108.41	107.31	110.16	108.45	108.59	106.63	105.49	109.47	112.05	107.64	109.04
105.07	106.13	103.15	105.11	107.56	104.62	104.57	105.33	103.56	106.25	105.6	103.31	106.02	104.89	106.53	107.42	105.4	109.31	107.1	105.21	105.32	106.26	101.07	105.06	105.28	103.9	104.79	105.44	101.94	105.79	103.37	104.67	107.81	107.48	106.18	103.52	105.47	107.11	107.21	107.09	110.44	106.4	103.75	105.93	106.12	104.07	107.45	108.44	106.58	107.16
102.68	104.59	104.07	103.13	101.66	101.16	102.34	101.01	101.42	103.08	99.49	102.17	103.97	100.29	102.17	102.74	101.69	104.11	101.34	101.36	102.54	101.22	105.11	106.54	106.68	101.91	102.27	103.9	101.95	101.31	100.63	103.65	106.34	102.52	100.18	104.15	102.39	103.45	102.01	102.25	102.03	104.52	101.55	102.6	102.3	101.78	100.75	100.26	101.56	102.33
106.74	104.59	106.85	104.6	105.49	106.3	108.08	104.98	107.21	106.49	106.41	106.46	106.29	104.6	104.33	106.96	105.58	104.82	104.45	107	102.38	104.9	106.29	104.84	108.65	108.35	107.35	103.7	107.05	104.9	105.28	107.83	104.33	105.03	103.93	105.39	103.78	106.17	106.94	106.64	105.16	105	106.27	105.24	108.67	106.37	103.4	106.57	106.07	108.06
97.719	98.531	98.027	96.634	97.288	100.9	99.337	97.542	95.047	96.965	99.539	99.497	98.01	97.022	99.121	99.984	95.261	98.726	102.18	100.02	97.356	99.175	99.142	97.304	100.21	100.09	95.961	97.912	100.08	96.637	100.53	97.544	92.941	98.776	97.009	97.775	99.117	99.587	99.04	96.823	98.324	95.94	96.667	95.547	98.162	96.495	99.915	99.702	96.578	97.119
97.83	98.124	100.64	98.791	98.59	99.505	97.152	96.191	95.82	96.96	97.6	97.851	100.07	98.214	98.466	102.36	95.816	98.297	100.2	94.516	100.81	100.12	97.394	97.735	97.071	95.656	98.825	96.608	95.442	96.304	97.364	98.305	96.43	97.228	96.998	101.03	97.904	101.47	98.276	98.024	96.367	99.397	100.37	100.07	97.806	98.649	97.459	95.889	100.09	97.98
106.76	107	108.54	105.28	105.71	109.24	105.76	107.75	104.42	107.75	104.29	104.64	104.78	103.85	100.99	103.05	105.35	103.41	106.02	100.11	106.15	105.58	100.8	105.97	105.04	105.08	104.18	104.3	107.22	106.16	103.52	104.66	104.46	103.23	105.1	106.36	104.92	107.77	104.3	106.61	110.1	105.1	106.49	104.47	105.36	104.33	103.68	104.65	107.82	103.57
96.641	95.107	97.505	97.716	97.5	98.114	97.583	98.104	100.41	101.97	97.084	100.69	99.147	96.918	99.37	96.242	98.349	97.725	98.263	100.65	98.615	102.31	97.858	96.324	99.412	97.439	99.236	97.468	98.315	95.089	100.2	96.445	99.145	97.549	96.668	98.112	96.596	97.435	97.048	97.77	98.682	98.096	97.624	94.214	93.552	95.73	98.03	96.211	95.769	98.223
106.92	106.3	104.47	105.61	107.8	104.78	107.3	104.09	103.61	106.06	106.42	102.41	105.55	105.98	102.69	106	103.51	107.25	105.76	106.27	107.79	104.63	104.79	105.47	103.49	105.38	104.85	105.68	103.79	104.99	104.5	105.07	106.57	104.33	106.63	108.52	106.35	106.32	106.05	105.1	106.86	107.36	107.76	104.55	104.98	103.99	104.82	105.81	105.3	107.5
112.08	112.07	107.09	110.35	111.44	111.85	110.35	111.11	110.06	109.16	113.84	113.46	108.86	109.1	109.26	111.95	109.89	110.13	108.64	109.11	109.47	114.72	111.68	108.48	116.28	110.69	106.31	107.84	112.85	110.53	112.5	112.43	109.91	110.66	108.54	108.02	110.46	107.37	111.57	112.78	110.91	107.45	110.24	108.55	105.96	108.66	110.28	108.2	107.31	112.07
109.37	108.7	107.74	107.79	110.93	106.74	107.96	105.28	107.93	108.17	105.45	106.75	105.53	110.28	106.23	108.47	106.35	106.72	107.28	109.41	111.85	107.57	109.42	109.5	109.32	106.48	108.63	108.06	109.65	110.98	108.57	109.08	107.61	108.15	107.87	106.83	107.34	109.48	106.68	106.52	109.82	110.05	107.2	107.27	109.21	106.83	110.97	109.06	107.43	106.66
106.34	104.74	105.61	105.79	107.37	103.35	104.74	106.56	102.95	103.36	103.96	108.5	106.73	104.83	105.76	104.16	107.08	108.57	105.92	103.96	107.42	106.72	102.52	106.44	107.61	104.96	107.56	104.83	107.13	104.17	104.28	103.63	106.95	103.66	104.91	106.26	101.77	104.52	105.92	106.39	105.18	104.39	104.45	107.5	107.23	106.26	103.88	105.63	104.88	106.39
108.27	107.06	107.57	106.71	109.06	107.08	109.12	106.12	107.46	103.7	110.85	109.23	105.95	108.48	104.97	109.04	108.73	110.65	105.54	105.22	107.71	110.62	110.57	109.18	110.5	109	108.36	108.07	110.73	107.27	108.3	108.5	107.97	108.73	107.63	105.2	106.92	108.9	108.22	111.51	109.04	107.82	106.78	107.73	110.08	104.94	108.76	106.39	108.58	105.18
107.58	108.68	107.56	109.01	104.63	107.7	106.01	107.69	107.29	108.74	108.53	106.67	107.21	106.88	108.88	109.95	106.46	104.62	108.38	109.03	105.07	106.23	104.43	109.87	111.52	108.94	106.55	106.85	109.75	111.11	107.79	109.27	109.02	107.96	108.19	105.4	105.71	109.51	104.51	109.96	110.99	108.3	109.9	107.7	105.16	108.98	106.63	106.46	108.3	106.44
106.38	110.54	104.88	111.4	107.28	108.06	107.96	106.28	108.02	107.45	108.58	109.81	107.39	106.91	110.28	106.23	107.45	108.34	108.38	110.25	107.71	108.43	107.67	106.36	111.72	105.28	110.35	106.51	105.64	107.96	108.82	106.13	105.38	108.28	108.15	110.13	109.63	108.44	107.37	106.75	111.04	109.94	109.12	109.39	108.7	110.78	109.01	106.9	107.74	106.26
103.19	105.19	107.44	107.01	106.23	107.05	106.26	107.63	107.46	105.64	104.94	105.94	107.6	107.06	106.6	103.14	105.51	106.38	105.27	104.7	105.15	103.75	108.61	105.68	107.48	104.34	107.88	106.66	107.34	108.36	104.28	106.43	105.25	109.21	109.19	106.35	107.26	108.63	104.31	106.2	104.84	105.43	106.99	106.62	107.15	106.85	104.9	101.48	107.06	106.81
104.13	105.4	106.93	105.98	108.25	105.65	106.63	103.63	107.28	108.59	108.72	106.9	105.44	103.38	106.09	106.11	106.63	105.27	105.32	106.79	107.5	104.54	104.72	107.85	106.91	104.65	106.97	106.45	109.37	106.11	107.19	107.24	108.25	105.77	104.49	106.9	104.85	107.33	108.68	103.5	106.06	107.78	106	109.04	108.93	105.13	107.02	105.71	106.85	107.09
98.739	97.006	94.739	96.964	97.062	97.302	98.265	96.105	98.342	100.35	95.487	95.495	96.297	96.28	98.048	96.831	100.57	97.678	94.756	97.136	101.44	97.889	100.5	99.758	96.268	97.457	95.611	97.492	99.858	99.151	99.846	99.339	97.556	100.47	94.257	98.968	97.455	101.6	100.6	97.757	98.572	97.293	98.844	99.383	101.58	100.2	97.845	99.811	98.252	98.225
106.24	104.42	105.15	106.99	106.86	107.27	106.79	104.69	107.47	108.14	105.47	104.85	106.45	109.56	107.66	108.05	104.91	103.26	103.64	105.3	106.15	107.29	107.86	105.31	108.34	106.49	101.72	104.35	106.09	106.15	108.07	108.23	102.09	108.61	105.22	106.38	105.89	105.1	106.07	112.59	104.36	108.34	105.52	106.38	105.3	107.23	106.92	104.33	104.48	106.84
111.6	111.81	113.88	109.43	109.4	110.35	113.9	111.62	109.51	109.29	110.3	109.7	109.76	109.96	109.78	110.1	106.11	111.54	112.68	112.35	111.76	110.19	110.92	110.88	109.88	110.2	110.88	107.81	112.21	110.22	112.17	111.3	111.66	113.12	108.37	110.93	110.47	110.22	112.38	107.55	110.29	110.92	107.93	108.73	108.25	109.36	112.36	113.68	112.7	109.95
104.62	103.35	102.69	104.14	103.39	103.26	106.98	105.86	104.85	103.48	107.61	104.41	104.74	107.01	104.79	104.93	103.02	106.85	105.46	104.57	106.85	104.18	105.1	105.65	109.39	106.2	104.08	106.37	106.8	104.72	107.65	104.63	106.19	107.05	103.94	105.27	107.6	106.26	104.53	104.26	105.69	105.19	108.01	105.22	108.7	106.79	105.63	108.55	106.59	102.87
104.81	107.42	106.59	106.84	105.75	106.49	105.62	105.74	104.25	102.8	109.41	104.35	105.35	105.61	108.09	105.71	105.63	104.65	102.91	104.9	106.36	107.65	106.37	105.98	103.27	107.37	104.75	111.03	105.24	105.42	106.49	106.6	103.56	105.52	104.83	105.73	105.09	104.67	108.48	104.59	107.87	106.41	107.19	103.38	105.84	110.07	107.4	103.73	109.15	105.62
105.29	102.55	106.06	106.5	105.08	107.56	104.1	106.03	104.98	106.7	106.94	100.69	106.17	106.16	105.35	109.27	107.82	102.88	108.55	101.14	106.94	104.49	109.93	106.73	106.6	104.61	103.87	105.08	103.41	103.11	103.59	106.45	105.14	105.1	106.19	105.28	105.75	105.52	106.47	108.59	108.65	107.99	103.56	105.23	105.01	107.27	109.14	102.47	104.18	103.82
99.618	100.57	98.341	95.628	102.64	103.56	101.99	100.72	99.259	101.72	101.36	102.19	100.26	102.51	99.767	101.16	94.549	98.725	99.983	99.198	101.47	100.54	97.219	104.18	97.907	103.83	100.35	100.75	99.818	97.499	100.58	100.46	100.21	100.76	101.92	100.24	98.431	102.13	102.53	103.49	104.62	100.54	99.088	102.51	99.755	101.21	99.228	101.36	99.194	99.557
107.33	105.54	104.73	105.65	104.48	101.32	105.91	104.39	105.56	105.42	109.98	106.4	107.47	104.91	105.51	103.93	104.53	107.99	105.7	105.99	105.82	106.46	105.41	106.05	103.79	109.24	105.37	105.09	104.55	104.49	105.04	107.12	105.75	106.81	108.72	103.27	109.64	103.74	106.45	104.25	106.6	105.38	101.09	107.28	108.11	104.12	105.81	104.9	104.89	104.18
99.856	103.71	100.89	99.52	100.18	100.83	103.93	99.186	102.44	100.49	102.39	98.25	100.08	99.807	99.17	99.947	99.992	101.15	98.876	100.35	99.736	102.6	98.649	102.24	99.418	99.619	98.902	98.809	99.738	102.28	100.71	101.19	103.43	100.52	100.26	102.04	103.41	98.129	101.22	101.66	101.65	100.87	99.251	98.009	97.985	100.95	101.8	100.37	103.27	99.754
96.289	98.731	96.937	98.521	95.79	100.87	100.01	97.565	97.536	99.456	97.779	96.299	99.549	96.139	98.003	97.844	97.559	101.1	97.563	97.329	99.695	98.308	96.83	98.009	96.256	96.416	100.31	96.046	98.114	97.714	98.33	97.066	96.688	97.961	97.538	97.891	96.375	98.242	95.752	97.128	98.886	99.061	97.294	95.301	99.563	98.936	99.354	100	97.959	97.176
101.19	101.54	99.595	103.19	98.905	105.71	100.99	101.17	99.447	101.24	98.509	97.175	100.73	102.13	101.68	100.22	103.12	101.94	99.784	99.689	100.32	101.16	99.698	99.479	102.51	102.82	101.59	99.176	97.038	100.39	99.625	99.605	102.49	100.17	100.7	101.36	101.27	100.06	100.64	101.4	100.26	101.34	100.72	103.33	101.82	100.19	98.021	101.86	101.7	100.07
100.33	97.549	100.19	99.233	100.42	100.06	99.607	100.48	97.71	99.93	99.172	101.67	97.952	101.31	103.69	99.737	97.46	99.772	99.286	101.27	99.623	100.66	100.89	96.976	101.99	101.06	101.7	99.384	101.55	101.71	98.63	98.965	99.592	102.93	97.856	97.127	99.698	101.17	104.55	100.28	97.16	100.15	101.95	101.3	99.692	100.98	98.617	99.92	99.725	102.02
106.08	105.44	104.66	103.55	108.59	103.75	103.7	104.67	106.79	103.34	108.61	108.38	108.12	105.69	108.23	106.93	108.32	106.72	106.51	106.66	103.89	106.32	107.64	107.32	106.32	108.67	105.71	106.87	104.08	105.59	104.47	105.2	103.23	109.18	105.33	107.24	106.96	105.57	104.88	103.94	103.18	106.77	104.97	107.54	104.9	107.02	105.05	105.28	105.37	106.91
100.26	97.592	99.026	99.138	100.38	98.804	98.472	97.904	97.935	98.25	99.792	96.581	103.27	99.543	100.48	98.315	99.015	100.28	97.122	100.72	99.457	98.017	95.158	97.377	96.21	99.36	100.98	97.082	97.277	97.25	101.07	100.7	99.207	99.898	96.934	97.02	99.531	98.393	96.317	99.993	101.28	96.743	98.343	97.556	101.52	98.944	96.828	97.923	98.373	100.29
106.89	104.87	107.51	103.96	108.3	106.79	104.3	104.5	105.49	106.35	104.98	106.76	104.71	106.68	107.25	103.25	104.58	105.1	108.13	107.85	104.49	105.57	106.67	103.55	107.52	106.59	108.29	104.4	108.12	104.78	105.83	108.2	107.67	105.48	105.8	105.78	104.49	108.35	107.02	107.51	109.01	107.12	104.48	105.37	103.91	103.5	107.79	110.33	105	105.74
111.12	109.7	112.4	109.56	110.19	111.42	111.06	111.22	110.88	110.17	110.52	110.15	109.8	109.08	112.5	109.93	112.81	109.34	110.59	109.15	109.4	110.17	110.27	109.44	107.85	110.23	109.65	109.69	110.58	112.89	108.66	108.71	109.53	111.74	112.2	110.85	112.21	109.82	111.34	110.57	112.23	110.33	108.63	109.14	110.4	110.95	113.61	107.27	108.52	109.68
95.847	97.47	95.837	96.639	99.978	94.481	100.1	97.031	98.861	99.544	98.946	97.866	98.459	97.029	96.46	95.729	96.93	96.897	95.331	97.89	98.653	100.01	96.824	98.335	97.996	97.193	99.612	97.307	96.494	96.418	95.965	98.708	97.475	97.921	98.863	97.571	97.847	97.414	94.866	95.923	98.928	96.864	97.312	93.464	97.582	98.86	97.231	98.714	98.324	97.142
109.23	106.55	106.93	107.79	108	105.53	107.17	108.05	107.39	110.15	106.46	104.15	108.58	105.01	107.11	104.32	108.63	105.6	107.67	106	108.96	108.46	108.46	110.24	107.56	105.54	109.08	103.91	110.57	108.08	107.42	109.73	107.45	111.65	109.32	107.69	107.84	107.29	106.7	110.1	108.61	107.45	107.56	106.21	105.63	109.07	109.02	104.48	108.24	107.97
108.57	108.21	103.68	104.96	104.25	106.01	105.39	106.36	106.32	107.02	103.18	109	105.46	103.83	107	106.63	107.1	106.04	109.59	108.58	105.34	105.08	108.43	104.18	107.4	103.78	103.98	106.4	106.57	105.82	105.29	103.8	106.56	106.46	105.97	104.36	105.12	104.02	106.12	106.35	104.6	103.27	108.05	103.27	107.95	106.61	107.31	106.94	106.93	106.07
104.66	106.3	108.53	106.74	108.77	104.96	108.6	106.12	107.79	105.95	107.3	110.02	106.03	108.52	107.08	111.28	106.03	104.24	103.61	106.58	110.13	106.15	108.85	106.9	107.19	109.58	108.23	103.99	107.11	107.8	105.02	108.27	106.25	105.21	104.89	108.71	108.46	107.19	108.45	109.66	106.9	104.74	108.11	105	108.53	106.06	107.41	106.31	104.22	106.78
106.47	106.01	106.7	107.72	106.25	105.28	104.04	104.25	107.41	107.54	104.54	105.33	105.59	108.2	102.91	106.3	101.99	108.08	108.9	104.53	105.38	106.24	106.51	105.71	104.18	104.64	107.25	107.12	106.45	103.22	106.54	106.52	106.55	104.92	107.66	102.38	106.01	110.27	107.94	109.27	108.04	107.07	106.35	103.86	106.65	103.84	104.84	107.16	105.88	100.86
110.27	107.49	107.87	105.94	107.26	109.21	104.51	107.53	105.67	109.83	111.37	108.1	109	109.97	106.73	107.76	108.56	107.9	107.13	107.35	109.05	108.89	109.78	107.24	111.39	105.98	107.8	109.05	108.39	107.92	106.6	106.91	107.66	110.32	105.3	107.49	107.4	107.02	109.38	105.23	107.72	106.84	109.22	108.12	110.41	109.09	108.09	106.5	109.57	107.52
111.09	110.09	109.89	111.56	107.63	111.66	107.34	107.49	108.76	106.53	107.7	110.11	108.63	106.61	106.88	110.02	107.72	110.15	104.28	108.78	111.69	110.09	106.2	109.39	105.51	106.53	106.32	107.49	110.55	108.88	108.36	109.02	106.19	105.73	110.85	106.71	106.95	111.96	109.65	109.11	108.21	108.32	107.4	109.48	108.56	108.28	110.95	108.69	105.88	108.69
109.14	108.01	109.47	109.92	107.65	109.1	113.03	105.83	106.82	110.49	107.48	103.79	110.21	106.52	108.65	111.43	107.78	107.89	109.15	109.31	106.4	111.27	107.14	110.59	108.86	106.63	106.7	107.68	108.72	109.34	109.53	104.65	108.78	104.49	105.6	108.44	110.24	107.87	105.7	106.09	110.61	109.55	110.12	108.99	110.62	108.98	108.43	110.07	108.24	110.9
109.73	111.03	109.64	108.19	111.78	114.13	108.39	110.72	110.32	112.98	110.78	113.49	106.16	112.23	110.58	108.77	111.3	109.7	110.15	108.5	110.53	109.91	109.33	109.26	110.86	110.8	107.2	112.32	113.54	111.45	108.58	110.74	109.32	109.65	111.89	111.58	112.55	108.52	109.98	110.72	108.97	109.61	109.64	113.06	110.42	109.91	111.64	109.04	109.84	111.08
100.99	103.05	99.304	102.01	101.09	102.02	101.82	101.11	101.69	99.352	101.07	100.36	102.08	101.29	102.41	103.72	102.77	98.631	99.293	101.81	100.56	102.53	100.3	102.51	101.61	101.27	101.95	98.731	98.922	99.993	100.2	100.62	101.71	99.852	102.41	100.12	102.04	102.11	99.673	100.7	102.84	101.53	99.96	100.09	100.98	100.82	99.75	101.78	100.82	103.68
108.68	107.65	108.28	110.17	106.47	107.21	108.08	110.42	106.11	108.51	107.23	109.41	106.49	106.52	103.38	106.65	107.16	107.81	109.45	105.28	108.71	109.21	107.79	107.55	106.69	106.32	104.95	108.59	104.65	106.7	104.92	109.37	108.11	107.07	107.19	109.17	106.86	110.89	109.67	108.13	108.16	108.24	106.17	108.87	106.81	109.62	106.78	108.41	108.43	104.83
106.43	107.98	106.19	102.59	106.19	106.51	105.62	103.68	107.34	102.73	107.44	108.06	107.85	106.62	105.78	105.57	106.63	105.09	104.42	103.91	106.21	103.27	103.67	106.36	104.56	101.99	107.55	105.04	103.35	106.8	105.77	105.76	104.73	105.94	106.39	105.17	108.18	106.91	107.27	106.03	103.75	102.06	104.68	103.72	104.93	106.74	105.73	103.32	104.7	106.37
112.28	110.22	109.73	110.91	107.89	108.99	105.89	108.64	106.24	104.97	108.08	107.87	106.57	107.78	108.83	108.71	109.73	107.06	110.84	110.4	106.04	107.11	109.31	108.66	107.96	109.57	106.14	106.03	112.25	107.48	110.22	111.96	106.57	108.95	109.12	109.21	106.87	109.17	107.9	107.14	107.7	108.64	108.29	107.63	110.52	107.61	108.84	110.82	107.45	108.6
105.19	104.7	105.23	107.59	105.76	107.2	105.53	105.04	106.12	108.18	103.35	107.61	105.73	106.33	106	105.97	105.56	106.54	100.83	103.9	106.37	106.98	108.21	108.84	107.42	106.98	103.51	106.35	104.65	103.52	103.04	104.47	105.74	102.84	105.78	105.5	106.74	109	105.47	106.74	108.49	105.47	110.76	106.37	104.42	108.8	102.99	105.48	106.76	107.08
100.06	96.199	100.29	98.128	100.94	95.317	95.417	98.771	96.908	97.646	95.809	99.502	96.789	97.353	97.303	96.999	100.15	99.259	97.769	98.979	97.088	97.977	102.22	97.613	97.227	99.931	99.936	98.193	95.275	95.776	97.125	99.128	97.152	97.802	97.433	98.85	97.157	97.87	95.243	103.05	96.92	99.172	96.763	97.905	97.275	100.91	96.32	97.991	97.158	99.49
108.44	104.61	103.42	108.12	106.45	106.02	104.61	111.38	108.34	103.87	104.96	105.61	106.66	104.69	104.98	105.62	103.91	105.37	109.43	106.23	104.33	103.61	105.55	101.37	104.47	106.95	104.8	103.86	107.16	105.14	107.59	109.45	104.62	107.56	108.03	106.81	104.35	103.34	102.1	106.4	104.75	105.41	105.89	104.99	107.36	108.02	104.29	106.52	105.34	105.82
102.13	101.3	100.78	98.689	97.984	102.83	102.88	100.4	101.08	98.081	99.479	102.02	100.13	101.82	99.086	98.762	99.004	98.66	98.888	103.92	101.22	100.11	102.05	98.663	100.61	102.27	97.043	100.7	100.98	99.197	101.11	102.87	101.24	101.87	100.2	100.22	102.88	100.18	101.1	98.912	99.359	97.985	97.175	101.57	100.12	99.425	98.701	99.757	100.11	100.27
106.07	105.74	105.5	107.26	108.73	105.85	105.83	106.42	104.94	107.86	107.9	103.36	107.05	104.97	107.16	99.848	106.92	106.86	108.88	106.94	108.07	108.16	108.35	105.31	106.36	106.32	108.1	105.56	105.97	103.69	105.65	105.13	106.82	107.1	104.92	107.7	103.78	105.24	105.23	103.91	104.51	106.9	104.79	106.01	107.56	106.83	108.09	103.34	109.65	107.76
96.692	96.585	102.03	95.67	97.486	97.886	100.77	95.445	97.876	95.152	98.151	95.693	100.37	96.169	98.089	95.759	97.183	98.106	98.027	98.255	98.88	96.272	101.23	96.863	97.125	98.894	96.056	96.99	98.511	96.642	96.165	101.87	99.369	101.85	99.385	96.75	97.297	95.469	100.17	95.828	99.927	99.107	96.801	95.129	96.177	98.544	98.794	95.595	99.296	101.45
98.558	101.29	100.71	99.027	102.17	99.103	102.68	100.98	101.3	98.556	101.09	100.68	102.49	99.371	99.561	101.15	99.343	98.067	101.91	101.58	98.983	99.714	102.03	102.76	101.31	100.45	102.03	99.318	103.11	101.76	103.07	100.17	100.39	99.551	101.33	101.75	98.071	99.409	99.463	101.33	99.923	100.68	96.984	101.48	103.49	102.73	96.287	101.55	98.632	100.82
105.47	104.53	106.07	107.95	106.93	104.37	107.64	107.61	103.24	105.86	107.75	102.93	106.19	103.39	106.16	107.55	105.9	105.55	106.06	105.83	104.25	104.63	107.21	105.74	107.4	105.44	103.81	107.1	108.05	106.51	102.29	105.31	105.81	108.8	107.35	108.7	106.51	106.71	105.09	104.82	106.29	106.16	108.41	106.73	104.5	107.94	105.72	107.18	107.52	106.35
105.58	109.55	107.14	106.23	107.9	108.91	106.32	106.68	109.4	109.43	107.21	109.37	108.05	105.35	110.04	109.08	108.35	107.35	107.9	107.04	109.09	109.1	110.3	108.76	108.82	108.04	106.48	108.58	109.63	106.3	107.51	105.34	109.28	109.8	108.73	106.47	109.99	105.73	107.03	108.51	107.01	104.62	108.75	108.3	107.74	110.03	104.64	106.11	107.83	105.48
108.25	104.45	109.81	105.69	107.31	104.02	106.69	105.49	107.12	107.64	107.19	108.41	104.29	105.81	107.87	108.18	108.51	106.99	109.45	108.65	106.84	106.36	108.87	104.95	107.21	107.28	107.16	104.75	107.33	107.2	106.44	104.81	105.96	105.23	106.65	106.69	106.13	106.63	109.63	108.32	107.47	107.67	110.31	107.95	104.22	103.27	105.42	105.83	107.72	107.03
110.99	106.4	105.65	109.15	105.23	107.27	110.19	108.99	107.15	108.09	107.61	111.06	106.65	109.06	110	107.11	109.35	107.93	105.74	108.45	109.99	107.38	112.25	112.76	103.7	108.17	110.31	109.18	107.85	108.28	109.16	108.5	110.23	105.54	111.26	106.09	107.48	108.8	105.61	108.75	108.83	108.34	107.65	105.94	109.39	109.69	108.58	107.77	109.98	108.3
106.75	105.2	104.88	105.65	103.84	107.26	105.15	105.11	105.76	104.62	104.09	104.93	107.17	102.45	107.32	104.88	103.54	105.98	104.24	105.51	104.64	106.48	108.26	102.79	103.31	104.38	103.4	104.97	107.24	103.79	103.6	100.6	104.2	106.46	108.25	107.64	104.45	105.32	107.15	105.16	104.95	105.32	106.6	105.89	105.54	103.81	101.11	105.55	105.62	104.31
109.13	103.94	104.82	106.05	106.9	104.2	105.96	108.9	106.88	106.74	104.8	105.21	104.31	104.39	107.99	106.03	108.54	103.79	105.47	102.71	102.44	103.42	106.39	106.2	105.25	104.15	103.79	105.46	109.17	105.51	104.14	105.28	106.25	107.73	103.7	105.81	106.24	105	105.83	102.08	106.16	108.51	104.69	106.94	103.77	106.08	103.7	103.29	107.16	103.88
110.89	113.6	108.31	109.46	110.87	110.06	113.25	111.37	110.26	110.11	113.6	113.19	111.33	109.98	112.11	113.63	111.08	107.7	112.05	108.01	112.33	109.62	110.43	109.5	112.11	111.14	109.5	107.54	111.26	110.89	109.65	109.58	110.87	111.2	109.72	107.56	110.1	108.9	107.76	114.5	113.08	107.1	110.58	111.99	111.69	108.11	113.26	111.27	111.35	107.34
102.26	109.18	107.05	108.96	108.76	103.97	106.25	104.82	106.17	107.21	105.04	111.09	107.58	106.08	108.52	107.01	103.59	102.96	105.67	105.25	107.75	106.37	106.91	108.9	103.87	108.02	106.11	107.08	103.52	105.78	104.89	104.7	104.2	106.13	106.05	106.25	108.37	105.95	107.6	111.84	111.2	108.92	108.56	109.75	106.55	105.59	107.15	107.32	104.39	106.64
104.81	102.02	102.55	103.57	99.062	98.794	96.862	102.28	103.61	101.37	99.487	102.63	101.88	106.1	101.55	103.56	101.76	103.78	104.47	100.92	101.5	102.44	101.83	99.448	100.19	102.36	97.623	99.861	101.32	98.523	103.4	105.09	100.69	99.906	100.9	102.39	99.807	102.8	102.35	101.93	102.23	100.82	104.42	101.3	102.19	98.492	102.05	98.881	98.891	97.611
105.12	101.83	105	107.49	105.16	103.53	108.31	105.53	104.69	104.37	105.99	105.63	108.4	108.6	103.58	106.81	106.57	105.21	107	104.85	102.94	102.98	106.08	105.09	106.09	104.47	104.76	109.91	106.96	106.87	107.48	108.19	104.88	106.32	108.77	103.6	102.46	108.43	104.26	109.84	107.9	105.69	106.34	107.38	106.98	105.27	106.38	103.76	104.88	104.81
95.01	100.64	98.044	99.74	95.724	98.484	98.781	100.99	99.115	97.239	98.518	96.239	98.212	99.62	98.747	98.018	97.503	97.317	98.857	98.478	98.005	97.623	98.137	94.987	97.683	96.632	96.586	97.081	96.427	98.079	98.496	99.431	99.735	96.609	94.465	99.532	94.632	99.126	101.14	98.057	96.226	98.519	100.63	99.26	98.45	96.272	96.094	92.672	97.923	98.715
105.8	108.26	104.52	104.95	104.41	108.41	104.8	104.45	108.75	107.21	102.91	105.06	103.2	105.01	106.94	103.29	109.42	105.72	103.18	106.07	101.9	102.76	105.05	108.19	106.65	105.2	104.18	107.98	107.64	104.44	103.8	103.42	104.86	106.5	103.59	103.65	110.99	104.62	110.45	109.03	105.02	104.68	108.01	105.83	104.69	102.94	107.62	106.3	104.94	102
110.1	105	109.06	105.26	108.94	109.62	105.77	106.72	106.25	109.17	109.6	109.01	109.49	109.05	105.76	109.91	105.43	108.08	103.96	106.92	103.44	109.07	109.93	107.33	110.37	103.81	107.51	107.63	103.86	106.49	105.97	104.55	107.9	109.33	107.78	106.39	108.86	106.85	107.29	107.59	106.89	108.41	108.53	110.07	107.76	104.63	108.52	107.62	107.63	107.77
108.97	107.49	107.4	106.09	106.85	107.4	106.15	104.6	106.26	105.88	105.58	104.93	104.81	102.95	104.83	104.53	104.47	106.93	104.38	103.23	106.22	105.4	109	106.71	107.42	105.78	105.81	103.52	104.19	106.53	105.84	109.85	107.31	104.62	102.28	105.89	106.69	107.69	106.09	108.87	109.78	101.71	108.2	102.71	106.45	107.03	105.73	106.27	103.05	106.67
104.54	107.11	105.68	103.56	106.5	108.14	106.35	104.76	105.01	107.08	107.56	105.12	105.19	102.68	105.88	105.55	103.85	107.73	108.87	108.02	100.78	105.54	106.01	109.28	107.92	106.03	105.98	106.63	105.68	105.91	104.13	102.38	105.04	102.55	101.73	100.51	103.27	105.65	105.61	108.79	104.9	107	107.07	103.43	103.1	105.68	104.81	107.21	104.53	104.59
106.84	108.35	108.62	105.96	104.97	105.65	104.89	105.31	105.86	106.44	102.45	111.35	106.17	107.11	106.68	108.67	106.33	107.18	104.75	109.5	103.76	105.62	107.65	106.33	106.59	107.35	105.68	105.7	105.77	108.51	107.26	106.36	108.06	108.87	108.3	106.13	105.22	106.97	103.91	106.83	106.43	108.09	106.43	104.76	104.89	106.6	107.14	106.49	104.56	106.79
106.96	110.82	106.27	107.64	109.34	108.24	108.62	106.06	106.29	108.66	105.7	105.72	108.39	106.48	105.24	106.79	104.87	105.31	106.68	103.82	106.7	105.65	109.02	105.36	108.15	111.12	107.22	110.55	105.6	108.7	106.81	106.74	106.74	105.17	104.26	110.03	107.33	105.8	107.48	106.84	107.81	105.44	105.44	103.45	106.23	108.19	108.78	105.71	105.48	105.04
107.01	105.99	106.31	108.59	104.4	107.13	106.92	102.48	107.89	103.14	105.21	104.06	108.22	106.74	111.01	105.33	104.32	106.35	107.71	102.99	106.58	103.96	104.74	106.67	109.19	104.09	104.37	106.68	106.78	105.22	102.66	105.9	103.29	104.91	105.2	104.94	105.78	105.3	105.4	105.53	104.17	105.73	105.03	105.52	105.06	105.11	108.02	99.881	106.38	104.2
96.242	101.21	99.52	99.666	97.802	100.83	97.75	96.952	98.651	95.905	97.075	97.554	99.418	96.361	96.645	98.167	97.772	95.292	100.17	98.733	99.061	98.092	98.17	99.581	99.234	98.262	97.269	96.031	99.901	95.852	96.475	96.868	100.37	97.549	100.98	98.64	98.362	96.783	97.142	99.613	98.407	99.318	98.874	95.406	99.886	97.376	97.952	101.29	98.049	96.333
99.14	99.668	101.26	97.784	98.647	100.45	99.883	100.88	102.99	105.28	101.57	101.02	97.148	99.477	101.91	99.363	102.89	99.435	99.499	96.435	102.11	97.988	99.776	101.04	101.15	101.06	100.38	101.34	100.6	101.44	98.823	103.89	98.483	101.31	98.649	99.116	99.189	100.94	101.64	101.83	96.642	99.553	102.22	102.57	103.32	100.71	99.922	103.9	100.12	97.581
106.42	105.82	107.81	103.85	106.27	105.59	103.75	104.64	106.37	108.55	109.2	111.22	102.42	107.76	108.84	106.84	109.55	106.22	108.58	104.67	109.54	106.4	112.26	102.16	105.61	106.65	103.52	105.04	106.49	106.42	104.73	104.73	106.38	106.17	104.87	109.06	104.3	107.93	105.45	106.14	106.98	107.01	106.96	105.15	105.9	105.18	106.13	104.84	110.56	107.45
110.49	111.5	111.58	110.63	109.8	109.07	111.53	110.2	112.71	109.43	111.52	110.59	107.82	112.82	110.92	111.99	109.99	110.58	108.42	108.19	108.84	109.42	109.85	112.41	112.26	109.25	109.12	111.96	109.84	111.03	111.53	109.2	112.51	110.64	111.85	111.25	109.17	107.44	111.58	109.08	108.3	109.24	106.66	109.74	111.28	113.37	109.19	111.75	110.44	110.71
108.15	108.71	104.97	107.31	106.99	105.69	104.3	104.81	110.55	105.73	106.12	105.55	106.79	110.34	105.75	104.33	110.43	107.86	109.4	103.18	105.52	105.63	107.44	106.89	105.98	107.5	105.25	107.28	107.14	107.28	106.09	107.56	106.28	105.36	104.61	104.24	107.81	106.51	103.12	105.17	103.51	106.44	108.63	105.08	106.78	103.38	105.1	105.7	106.81	105.4
110.98	104.79	110.37	108.26	107.29	106.83	106.71	106.96	107.5	108.4	109.11	110.07	109.25	108.15	108.51	108.19	105.97	107.33	109.08	111.17	108.66	110.05	106.43	108.44	109.62	109.29	107.84	104.98	105.3	109.39	107.81	108	108.26	109.04	108.8	107.75	109.85	110.35	107.56	109.17	110.33	108.26	107.43	110.54	105.98	106.71	108.53	106.72	107.09	108.43
106.21	106.58	107.82	108.21	106.59	107	108.45	107.5	106.97	107.43	108.51	103.31	107.06	107.59	106.75	108.8	108.01	108.88	106.36	104.87	108.52	107.77	104.5	105.26	109.15	110.22	108.06	110.34	107.73	105.36	107.72	105.49	104.37	108.38	110.69	111	108.85	107.18	107.93	110.19	109.31	108.72	108.84	106.84	108.46	110.12	106.73	108.58	107.3	109.23
107.54	105.65	112.24	106.75	111.37	107.64	110.86	107.18	108.76	106.84	108.75	107.32	107.15	108.83	107.76	108	109.18	108.76	107.89	110.53	107.34	108.67	108.06	108.45	110.21	106.9	105.47	109.24	107.95	110.49	108.16	106.15	109.68	107.3	106.24	108.38	107.38	107.66	107.19	108.58	109.17	110.41	104.14	107.92	106.59	109.39	105.97	108.36	107.71	107.27
104.17	104.12	107.25	106.01	106.77	107.67	107.25	107.75	106.8	107.41	106.66	107.85	107.95	107.3	109.92	108.47	106.81	106.88	107.08	105.08	109.64	106.1	104.58	105.02	104.79	108.99	107.44	103.92	108.96	108.09	106.66	105.15	105.05	105.59	107.81	106.76	107.21	105.34	103.44	106.88	105.61	104.8	106.74	109.36	107.07	104.02	108.65	107.87	107.07	108.18
105.3	108.3	107.36	109.35	108.35	108.48	112.51	108.74	106.06	108.37	109.6	108.84	109.33	108.67	108.51	109.35	108.47	107.59	110.1	104.84	109.01	110.18	108.15	107.98	109.4	107.54	107.1	106.48	108.76	105.64	106.14	108.78	106.97	108.15	107.54	107.89	109.29	107.19	108.3	108.48	108.38	108.52	106.3	107.24	112.44	108.25	101.49	109.75	109.59	109.67
101.65	99.713	97.113	97.951	99.874	96.874	102.48	98.208	97.244	97.136	98.666	97.606	96.248	97.411	98.168	94.425	96.551	100.66	97.468	97.135	98.037	101.22	98.291	97.83	100.6	99.083	98.293	97.33	96.848	98.642	98.82	98.809	98.134	98.923	95.282	96.236	98.848	99.898	101.15	100.33	99.559	97.306	99.712	96.363	98.215	96.213	99.168	99.157	99.653	99.306
104.11	98.434	100.94	102.3	99.136	98.766	99.239	101.92	100.8	99.702	102.02	100.86	101.15	102.32	102.72	97.656	99.253	97.492	100.26	105.51	100.17	100.1	100.64	101.12	101.67	99.935	97.7	102.21	100.36	102.16	103.51	99.898	102.29	99.109	98.351	99.584	102.78	103.78	101.78	98.281	100.59	100.14	100.29	100.08	99.333	102.17	101.94	102.52	98.696	100.31
107.18	106.06	109.87	105.7	108.35	109.47	105.46	104.2	105.88	109.72	107.22	104.29	102.75	105.9	102.48	104.45	103.15	106.74	106.63	106.41	102.98	104.5	108.83	103.87	105.77	107.1	103.63	104.89	104.22	107.63	106.69	107.12	105.22	106.82	108.25	107.22	103.65	105.18	105.78	108.04	103.9	105.57	107.1	103.61	108.1	107.29	106.09	107.69	105.85	107.17
98.005	95.47	100.43	99.326	95.576	98.13	97.137	96.338	97.955	98.736	101.02	98.625	97.352	98.717	99.517	94.297	96.056	98.614	98.404	99.352	96.453	98.399	97.015	101.09	99.207	97.861	96.86	97.85	97.492	99.426	99.678	98.476	97.954	96.944	95.243	96.783	99.842	98.041	97.079	98.248	100.84	98.462	95.889	95.384	98.195	97.05	98.526	97.638	97.348	96.194
105.3	104.53	105.62	105.96	105.59	105.23	102.77	107.06	108.03	106.57	107.13	107.52	106.9	103.29	105.18	104.39	102.7	105.92	106.43	107.93	105.27	105.35	105.09	106.58	107.66	103.12	106.66	102.42	106.59	106.26	108.19	105.18	102.98	103.89	105.95	104.17	103.83	106.09	104.55	102.29	105.63	103.03	105.48	105.61	100.72	103.37	103.72	107.55	106.02	105.98
106.7	109.5	105.03	106.98	105.79	105.48	107.29	107.01	103.86	104.37	105.96	107.27	108.88	106.04	106.85	103.17	107.7	106.77	109.09	107.4	107.43	106.71	104.16	107.6	106.58	105.89	106.08	107.33	107.57	105.97	107.54	104.88	105.03	107.17	106.3	107.81	106.41	105.61	108.03	102.31	105.48	103.42	108.23	102.01	105.29	106.62	109.38	106.36	108.02	107.6
107.1	107.86	104.31	103.69	106.18	107.99	107.04	105.66	106.26	106.84	106.88	104.59	107.16	105.75	109.95	104.01	104.51	104.66	107.01	108.1	106.63	104.39	106.01	104.8	105.02	104.79	104.52	103.78	107.14	105.65	104.15	104.29	103.42	104.46	105.3	104.26	107.31	103.9	105.44	104.85	106.57	105.95	104.23	104.3	105.53	104.77	104.37	101.54	107.73	106
107.53	107.2	106.93	110.09	110.29	105.48	108.31	106.98	110.49	110.6	107.76	107.96	107.31	107.86	109.11	108.22	107.73	108.21	108.02	107.64	109.19	106.16	108.67	109.12	106.46	108.95	109.82	109.78	104.92	110.65	108.64	107.62	108.39	107.79	106.29	109.24	105.51	110.76	109.6	107.91	110.08	107.09	107.62	110.41	105.87	106.59	112.08	106.8	106.38	106.57
103.45	106.02	106.78	104.48	104.98	105.51	109.9	108.46	104.82	108.27	105.9	106.79	109.03	107.05	106.92	106.33	103.5	103.02	106.93	104.67	107.28	108.17	109.69	106.71	107.65	107.16	105.04	108.93	106.6	108.24	106.06	107.52	105.02	108.1	108.22	108.71	106.22	106.94	106.84	108.36	106.01	105.53	109.32	107.24	108.66	106.99	103.98	107.53	107.93	104.92
107.52	110.68	108.32	108.82	110.53	107.25	108.46	105.3	108.22	107.53	107.58	106.33	107.79	102.55	108.07	106.05	109.16	108.11	104.67	107.57	109.79	106.14	108.34	106.03	105.45	107.94	108.14	106.95	103.72	105.46	105.74	106.94	108.2	109.97	107.53	108.92	106.75	107.86	107.88	108.44	109.64	107.97	105.76	110.38	106.32	107.51	103.93	108.54	105.93	107.33
111.27	106.8	106.83	107.01	109.07	110.05	106.95	108.17	108.93	108.9	105.66	107.93	111.06	105.32	107.92	110.59	110.46	107.64	105.44	107.1	104.88	108.32	107.34	113.94	110.09	107.73	107.63	109.02	109.21	107.76	111.28	111.62	107.16	110.52	112.72	107.64	109.89	106.29	110.76	111.87	110.33	109.48	109.3	107.11	107.27	111.09	106.27	106.34	109.13	111.37
103.73	101.27	99.284	100.07	103.63	101.63	100.64	104.04	103.13	101.89	98.223	97.983	103.71	100.69	99.729	101.46	102.46	101.82	103.56	102.73	101.42	101.24	102.31	99.921	101.52	100.16	103.15	103.66	101.62	101.06	100.94	102.08	101.05	102.77	102.45	103.31	98.705	100.96	101.02	101.16	103.72	103.32	99.937	102.22	101.13	99.284	102.4	100.02	101.31	100.98
106.01	104.43	103.91	104.84	106.4	106.84	106.25	105.25	107.53	106.12	103.39	106.82	107.87	103.98	105.73	102.83	103.29	103.82	105.56	105.86	106.57	106.73	104.22	107.12	103.91	107.52	103.23	107.68	101.85	106.95	101.63	107.08	103.75	104.51	110.93	105.36	106.89	104.57	105.22	104.08	108.78	105.23	107.07	105.29	105.41	102.3	104.85	104.45	104.97	106.43
107.97	108.67	107.66	110.38	108.99	110.44	110.11	107.32	108.73	109.79	108.66	110.85	105.74	107.72	108.98	109.53	110.39	106.3	102.23	108.02	105.61	105.34	110.28	111.49	104.87	105.53	109.34	111.19	106.45	108.71	112.25	108.14	106.35	107.41	109.44	108.81	108.92	103.9	105.65	107.71	109.75	108.23	108.9	105.96	109.15	109.07	109.35	104.21	110.89	108.46
109.1	109.38	105.27	108.76	105.79	107.31	108.17	110.38	107.19	107.65	106.67	108.22	108.49	104.46	110.21	108.96	108.34	107.11	106.21	107.09	110.8	112.15	107.65	105.63	108.99	108.87	109.28	107.41	111.86	103.25	108.13	108.67	107.95	106.92	108.91	106.01	109.4	108.77	109.06	107.7	108.6	109.89	107.28	104.92	107.67	113.2	106.04	106.44	105.41	109.55
109.35	107.68	108.99	108.01	107.69	106.4	108.84	107.18	108.72	107.34	107.94	106.86	107.69	110.34	108.8	108.77	106.85	104.73	105.39	106.78	106.15	106.95	108.49	108.18	105.82	109.59	105.86	106.41	110.2	107.47	105.76	104.85	106.86	110.45	109.71	106.79	106	106.97	107.87	105.46	111.28	105.48	105.13	108.4	106.03	105.95	109.14	108.39	105.84	106.91
105.62	105.27	106.77	104.37	106.92	106.05	106.81	103.76	106.03	105.69	104.69	106.8	107.6	110.5	107.52	108.57	106.48	105.56	105.6	106.87	108.93	106.31	108.04	105.29	108.9	104.46	106.92	105.07	104.7	105.15	105.94	105.68	104.84	104.99	106.28	110.71	107.61	107.59	105.09	104.22	106.34	105.06	104.53	106.37	106.59	104.57	105.07	106.31	103.38	107.2
106.16	102.29	105.71	105.85	104.56	103.77	105.61	107.15	106.42	106.97	108.42	103.78	107.02	107.4	109.22	107.37	106.44	107.41	104.91	104.31	104.92	106.93	101.66	108.16	107.13	105.43	107.57	107.62	106.24	103.64	106.14	104.55	105.34	105.9	107.82	105.78	105.77	106.56	106.01	108.37	104.56	105.95	106.97	105.3	108	109.28	102.49	106.7	104.2	105.65
110.8	107.02	108.78	107.04	111.13	107.15	107.57	109.33	106.3	110.53	109.51	108.05	107.31	109.37	109.09	112.01	108.36	104.11	108.44	108.22	107.93	109.95	108.55	107.16	105.15	107.92	107.18	108.57	106.17	107.43	107.3	107.69	109.44	107.48	106.11	105.26	107.2	107.97	108.22	106.63	104.42	109.5	105.86	106.53	105.54	108.56	107.39	110.31	107.01	108.35
105.86	105.87	107.52	104.66	100.06	105.34	105.41	105.03	102.95	104.46	107.1	105.88	105.48	103.86	106.01	104.69	106.03	102.97	103.17	108.05	109.67	105.19	108.54	107.19	105.23	107.54	105.18	103.38	102.11	107.9	105.46	107.54	104.94	107.8	108.92	104.96	107.19	103.74	101.47	104.45	104.49	105.31	104.09	106.9	107.15	105.48	106.04	106.85	101.86	105.17
99.434	99.657	98.674	98.515	101.76	96.611	97.058	99.754	96.657	98.868	100.5	98.121	99.045	95.174	102.7	98.543	94.326	97.415	102.16	99.282	96.712	98.308	97.419	95.526	97.133	97.886	96.57	95.059	96.401	96.539	99.408	100.32	98.11	98.749	100.72	98.777	99.821	97.488	99.926	100.37	96.096	95.84	101.06	96.998	94.966	94.174	96.696	96.349	97.82	96.133
99.655	98.421	98.955	101.03	98.049	99.099	101.06	98.901	98.89	98.086	100.58	97.792	96.829	98.991	98.917	97.5	97.247	96.686	96.913	99.628	96.096	101.06	96.843	98.653	100.15	100.39	97.834	91.701	100.47	97.079	99.521	97.043	98.315	97.749	96.907	97.735	99.445	100.2	96.362	100.2	100.46	95.61	95.506	98.52	95.96	99.026	98.714	94.355	98.312	96.449
105.5	106.75	108.4	111.6	110.27	106.14	108.76	107.07	109.19	110.38	109.95	108.2	105.2	109.26	109.07	108.91	109.26	104.84	107.73	107.8	106.1	108.56	110.74	107.44	111.49	106.36	106.04	111.03	104.73	109.42	104.61	107.45	107.14	103.67	110.61	109.08	108.21	107.87	107.76	108.96	107.85	107.61	105.37	107.33	105.7	107.61	106.38	107.18	108.26	110.75
103.57	96.603	100.03	100.81	102.04	100.5	98.536	98.472	101.34	101.45	101.77	99.525	100.93	101.39	101.83	99.566	100.35	101.2	98.99	100.93	102	98.673	100.61	100.35	99.032	100.05	95.997	101.71	97.497	99.052	101.37	99.151	101.38	100.38	101.4	101.5	100.36	99.041	103.92	98.96	96.257	99.899	100.07	96.867	100.56	103.85	101.57	97.73	97.728	98.569
107.33	108.7	109.42	106.86	107.8	107.04	111.63	112.25	107.07	105.78	108.89	107.13	105.46	104.79	109.35	106.71	108.43	105.26	107.01	108.05	109.86	109.38	109.42	109.28	108	105.29	111.33	108.01	110.92	107.23	107.62	103.74	108.93	107.56	108.3	109.21	106.81	108.85	104.82	107.7	107.69	109.83	110.48	110.49	108.98	109.58	109.05	109.55	106.57	108.86
97.597	100.94	98.872	97.745	99.731	102.02	96.374	102.13	99.619	98.252	98.126	95.277	101.16	98.174	96.985	99.14	99.831	100.92	102.12	97.465	96.755	99.27	98.533	101.2	99.112	100.05	95.245	100.78	99.591	96.861	99.745	99.346	102.07	99.489	98.901	100.51	102	97.246	98.976	96.818	98.399	96.829	99.233	99.274	96.554	96.67	98.8	97.394	100.88	100.39
110.75	110.18	109.76	111.97	111.95	110.95	111.1	109.2	112.19	109.46	111.8	111.66	107.5	107.53	109.47	111.08	112.03	111.09	107.35	110.5	109.89	111.57	111.72	110.34	111.52	106.73	113.06	112.21	110.09	111.45	112.06	112.41	111.35	108.47	110.12	112.41	112.28	114.93	111.04	110.94	112.44	110.46	112	108.79	110.36	109.32	110.73	108.26	111.56	111.56
104.7	107.06	103.91	107.66	105.1	105.05	106.57	107.68	105.5	106.38	106.38	107.82	106.35	104.42	106	105.17	106.84	105.45	104.58	107.36	108.1	105.77	108.32	108.53	106.7	105.82	111.03	110.16	104.87	107.79	105	106.03	103.99	108.36	107.73	107.01	106.06	106.99	101.88	106.83	108.83	107.82	108.09	104.93	104.96	110.53	110.2	106.05	103.78	105.58
107.11	109.48	105.96	106.01	104.79	106.99	106.91	105.67	106.12	100.62	106.03	108.77	104.72	104.75	106.18	103.43	106.02	104.44	105.6	104.3	103.34	105.88	106.39	104.1	106.25	103.13	102.3	105.54	107.08	106.35	104.24	106.45	106.19	105.87	104.42	107.19	107.56	106.58	103.68	104.35	103.81	105.82	106.3	105.72	105.18	105.82	106.76	106.67	108.39	108.71
106.52	108.56	105.15	106.35	104.14	101.6	103.08	104.91	106.02	105.58	107.29	106.32	104.11	104.5	103.7	104.48	104.58	105.05	109.14	105.68	106.72	102.69	106.25	107.06	107.7	108.15	104.74	106.72	105.37	107.06	106.32	105.34	105.29	107.8	102.88	107.13	108.97	105.77	106.09	109.57	103.08	106.35	106.22	107.86	109.49	104.9	104.65	105.73	109.87	106.32
106.55	104.97	104.4	104.56	104.97	104.8	104.08	106.43	104.9	106.48	105.02	103.09	104.49	107.5	106.63	104.68	107.82	105.45	109.51	102.96	102.64	105.83	107.83	106.08	105.84	105.23	105.81	101.83	108.31	103.16	108.13	106.52	107.41	105.09	105.77	105.53	104.46	104.32	107.97	106.42	105.31	107.68	103.3	105.51	104.92	103.52	104.84	106.37	105.8	103.6
110.73	109.1	111.31	108.16	109.81	110.62	110.17	110.51	107.44	111.28	108.9	109.57	107.29	112.07	110.83	107.81	111.8	107.97	111.53	113.25	113.74	110.01	110.76	109.16	108.48	109.03	109.86	110.53	106.72	110.11	108.48	109.09	111.38	111.32	110.79	109.71	113.9	109.86	111.13	110.95	109.96	111.62	109.96	109.7	111.26	109.14	111.71	110.56	112.51	110.22
106.53	105.84	104	105.69	110.86	105.36	107.76	105.86	103.22	105.3	102.54	104.68	104.3	105.32	106.59	104.03	107.36	104.65	104.35	103.78	102.07	107.51	104.83	105.55	105.83	108.02	108.58	105.22	106.45	106.6	109.98	108.39	101.89	103.98	102.01	104.41	105.53	103.9	105.56	104.46	108.93	106.01	103.29	104.65	107.61	105.49	107.83	104.24	106	107.97
98.516	95.748	95.99	97.001	98.133	97.729	101.87	99.207	95.318	99.188	97.024	101.27	96.446	98.051	94.763	96.16	96.445	96.295	97.067	97.315	97.383	99.392	98.408	97.998	97.438	97.899	100.66	99.802	98.911	98.701	98.126	98.039	99.076	99.493	101.66	99.946	99.501	99.094	99.815	98.407	95.44	102.86	98.427	95.285	95.913	100.11	94.371	94.915	97.794	96.874
110.53	106.81	107.85	106.71	108.33	108.07	107.52	107.43	108.64	106.2	107.06	110.48	105.61	108.55	107.67	107.67	107.74	106.66	108.45	106.17	104.82	106.47	108.67	104.88	108.02	108.09	108.04	108.05	107.86	109.89	107.48	108.82	103.5	107.06	105.76	106.77	106.74	111.43	105.91	105.28	108.35	107.28	108.12	110.21	105.85	106.19	108.44	107.37	106.74	108.07
102.57	107.65	106.41	106.01	105.24	103.29	106.79	103.65	106.19	108.27	107.68	102.06	105.21	105.36	106.5	104.7	106.16	104.92	106.15	107.49	106.46	104.05	105.36	105.91	110.47	104.7	106.02	106.4	105.31	107.68	108.14	107.08	105.42	102.47	107.01	105.4	108	108.25	104.14	103.52	108.24	109.47	106.45	105.91	102.94	106.07	103.48	105.35	105.38	106.43
94.928	96.845	97.534	98.515	98.201	96.867	98.129	100.02	97.3	102.23	98.222	97.577	98.467	98.585	98.531	96.773	94.402	97.769	96.586	98.472	96.424	97.203	97.156	96.997	97.358	99.705	97.954	98.402	97.064	99.109	97.274	97.135	101.05	96.537	96.889	98.89	96.976	95.541	96.819	96.498	99.704	95.66	97.965	96.524	97.744	99.694	93.414	99.526	98.658	98.002
105.7	107.53	106.16	105.18	105.06	104.77	105.5	104.19	105.55	104	105.89	105.72	106.63	106.28	105.03	105.89	105.56	104.46	104.51	106.89	105.6	105.64	106.35	102.63	107.53	105.94	108.92	104.61	109.15	107.34	106.78	106.88	106.88	103.89	104.18	104.21	102.36	108.65	105.65	107.4	106.77	103.07	108.16	108.89	106.39	105.52	106.88	104.11	106.58	102.91
105.25	109.84	107.12	106.76	105.1	107.73	107.75	107.24	109.04	108.16	106.83	109.32	107.78	104.78	110.13	104.64	104.81	109.15	104.55	105.18	107.01	108.36	108.29	107.37	108.9	109.98	105.64	107.14	110.32	104.36	108.92	106.82	108.62	106.23	109.75	107.97	106.15	110.21	106.39	107.19	105.72	106.36	111.19	104.55	108.82	106.98	110.04	109.44	106.51	106.66
105.72	110.09	107.28	106.55	108.67	110.02	108.21	107.75	108.8	108.79	111.24	106.93	107.7	106.74	108.7	109.12	110.44	106.16	110.56	106.4	112.39	106.22	108.27	109.81	105.2	107.81	107.57	108.03	108.85	108.57	111.21	109	108.01	110.53	109.6	108.39	108.54	107.16	107.06	107.42	110.9	109.7	108.36	108.34	106.65	108.54	108.22	107.7	108.74	106.73
109.41	107.39	106.74	108.54	107.6	110.23	109.82	108.1	108.09	108.94	109.41	108.94	110.88	109.38	107.46	109.5	110.28	108.27	109.22	108.48	106.56	109.19	108.18	112.25	110.7	105.92	108.59	105.4	105.57	108.47	109.72	106.52	107.21	107.16	110	107.7	109.46	109.97	109.49	108.03	108.58	108.22	106.48	108.12	108.44	108.34	108.48	110.92	106.23	111.3
105.58	105.92	103.76	107.25	102.41	107.79	105.68	106.78	104.65	105.56	104.89	105.26	103.19	103.55	106.12	106.14	107.08	103.6	103.35	105.15	108.02	103.38	103.27	103.2	106.77	104.27	103.84	103.85	108.97	105.48	105.08	107.36	106.94	111	106.67	108.08	106.83	105.9	106.49	106.31	104.14	107.69	106.65	105.9	105.32	101.47	107.08	105.46	107.28	105.36
112.85	112.16	108.07	110.22	112.03	112.32	109.7	112.93	111.31	109.28	109.58	108.69	110.08	110.76	110.43	109.45	112.12	109.45	110.61	110.65	111.38	112.61	111.06	111.33	111.26	110.78	109.12	112.24	110.47	109.59	112.36	109.74	109.8	111.16	113.29	110.74	114.58	109.87	111.06	111.86	110.17	107.84	109.47	111.43	113.41	109.88	111.69	109.79	105.55	113.76
106.53	106.43	106.86	106.72	111.64	106.94	106.27	105.48	105.59	108.04	107.46	107.94	109.2	107	107.29	104.32	107.32	107.04	106.84	107.38	107.28	109.36	107.53	108.32	112.6	106.48	104.76	103.89	109.7	103.68	107.19	108.12	109.62	108.71	105.95	110.51	106.95	109.51	107.97	108.35	108.55	108.5	105.64	108.53	105.62	105.55	106.37	112.01	107.98	109.89
108.85	107.91	110.43	109.41	106.99	105.2	105.88	108.93	109.17	107.83	106.26	108.21	106.3	110.31	106.5	106.78	112.61	106.51	108.73	108.8	108.55	108.47	109.55	109.26	108.85	106.91	110.44	107.92	109.03	107.56	107.99	108.51	110.47	107.1	107.68	108.7	105.71	107.25	107.67	108.32	106.97	108.98	111.95	107.74	105.79	109.33	107.21	110.23	107.88	106.79
109.11	110.65	106.43	106.38	106.86	107.21	112.02	105.94	109.07	111.65	107.66	111.28	109.59	109.4	106.29	111.33	108.63	109.55	109.75	110.05	109.21	105.86	109.73	107.43	105.33	108.94	106.52	106.83	106.27	112.54	110.85	108.37	108.94	110.94	108.04	107.5	108.11	109.57	111.29	106.67	107.42	110.02	106.89	107.2	106.78	107.09	107.91	107.97	109.91	108.43
107.1	108.19	111.09	109.67	110.56	107.33	106.2	114.14	108.82	108.6	106.38	105.41	108.93	107.78	106.98	108.32	107.06	109.3	108.02	108.47	108.19	110.38	105.82	107.01	107.35	107.27	109.55	108.22	108.34	109.5	107.65	109.36	109.35	105.88	105.94	110.16	110.8	107.07	110.19	110.89	110.65	107.44	108.5	106.2	106.63	106.64	111.36	107.53	107.93	111.14
110.86	109.02	110.52	107.09	111.35	109.52	111.59	109.26	106.24	107.47	108.7	112.27	109.45	107.26	109	106.45	109.14	107.54	107.37	108.36	108.68	110.72	108.35	105.47	106.67	107.6	107.27	109.21	108.86	112.77	109.68	108.08	104.9	109.02	107.63	107.44	108.41	111.75	110.63	108.58	104.42	104.92	106.93	108.51	107.38	105.52	112.32	108.91	108.12	106.02
107.86	107.04	109.97	110.63	109.45	108.9	110.27	106.97	107.6	108.16	110.7	106.92	107.9	109.69	107.43	109.17	107.65	106.38	109.1	109.77	110.09	109.08	107.47	108.69	107.74	108.45	108.27	108.58	106.23	106.03	109.79	110.37	106.59	107.12	108.48	108.28	105.74	107.28	109.35	107.29	108.95	106.34	108.85	110.43	108.72	109.73	107.51	110.84	106.3	109.53
105.46	106.25	105.45	105.77	106.67	107.5	105.3	107.07	106.66	103.95	104.09	105.11	101.62	102.74	105.82	109.72	106.45	103.79	106.3	101.76	105.28	102.82	104.33	104.12	104.55	105.98	106.24	107.87	103.62	110.87	108.19	106.93	102.81	105.67	107.22	106.72	105.87	105.66	105.82	104.47	103.85	107.19	107.68	104.2	106.38	105.51	106.04	107.64	105.54	103.72
104.96	105.04	103.64	106.27	105.1	109.4	104.76	106.6	107.74	106.76	106.02	105.04	106.46	105.04	106.43	104.5	101.9	104.72	103.98	106.28	105.03	105.04	105.21	103.02	105.26	102.97	106.8	104.94	101.4	106.4	106.12	106.04	103.48	107.08	102.97	107.26	105.25	107.3	107.9	106.93	106.38	106.47	104.52	106.11	107.01	105.98	103.63	105.86	105.39	106.15
109.3	108.42	108.12	105.49	108.76	108.75	108.17	106.28	110.54	110.06	105.94	107.08	108.25	107.67	108.53	109.89	106.83	109.39	106.88	110.23	109.78	112.7	108.35	108.73	109.96	108.52	109.96	106.41	109.96	107.3	109.75	109.3	105.54	105.77	108.98	107.83	106.53	109.85	107.3	112.31	108.61	104.8	108.83	109.25	105.84	107.87	107.52	109.65	108.07	107.43
107.01	104.77	106.2	108.52	107.17	104.62	104.55	104.14	104.82	106.71	104.76	108.46	108.67	103.65	103.2	105.69	105.44	105.3	109.43	107.63	104.28	106.57	103.86	105.77	107.21	106.73	108.31	103.52	104.56	109.53	107.74	105.11	107.15	106	106.42	105.22	104.95	104.72	108.18	104.46	103.36	108.67	106.49	101.98	106.24	104.76	107.65	106.26	106.9	107.19
107.15	105.59	104.84	106.84	105.19	108.09	106.8	104.03	104.73	105.38	103.67	108.6	103.56	105.62	101.61	107.83	104.46	104.46	105.78	105.4	105.53	106.19	102.14	104.92	103.47	104.92	107.45	104.04	103.41	109.55	105.99	104.58	105.88	106.13	107.24	103.79	105.6	104.4	107.6	107.18	105.48	104.76	105.05	108.29	106.68	104.61	107.13	105.52	105.31	104.08
109.01	109.48	110.71	109.78	108.41	108.31	108.64	107.27	107.72	108.57	105.8	109.02	108.42	107.18	104.51	109.13	110.3	108.09	107.69	107.56	104.88	108.99	108.38	109.63	108.13	110.39	109.75	106.88	107.77	109.71	106.59	109.95	109.43	110.36	109.75	109.53	109.93	107.83	107.54	107.81	111.42	109.31	109.24	108.47	106.73	107.83	109.99	109.34	110.79	108.97
102.74	106.79	107.05	105.46	105.46	105.49	103.6	108.24	104.36	106.18	105.19	106.99	106.45	106.01	104.04	106.4	104.15	108.17	103.71	101.7	107.73	105.55	104.64	101.8	104.64	108.39	102.31	105.6	103.96	102.82	105.71	108.86	106.05	104.16	105.41	105.95	105.59	105.21	107.23	104.4	107.17	105.02	107.15	105.47	106.35	107.02	107.61	103.98	107.23	106.58
105.28	103.91	105.1	104.12	103.87	104.36	106.81	104	103.73	104.3	103.4	106.95	105.23	106.96	104.28	104.99	109.13	103.38	103.34	104.88	104.46	104.09	104.88	105.38	105.32	106.83	105.14	103.31	106.82	104.57	105.49	106.36	101.46	105.6	106.76	108.23	107.64	107.28	104.75	103.25	107.93	102.65	108.46	105.35	107.32	106.03	107.1	104.81	108.03	106.65
110.44	109.76	110.32	109.2	110.21	111.46	108.92	109.65	107.54	108.79	110.75	107.75	110.98	112.07	113.49	111.46	109.76	113.16	109.64	112.87	110.83	110.37	112.32	112.67	111.53	111.69	111.51	113.75	110.84	110.68	112.2	104.71	109.57	112.19	111.86	111.72	111.37	107.73	109.83	108.27	108.37	112.62	106.51	109.48	111.3	109.89	108.17	109.57	113.66	111.37
100.58	104.66	99.299	104.44	102.72	104.06	98.62	102.72	99.483	101.88	101.72	100.12	100.67	100.55	99.452	101.51	99.236	100.17	98.532	102.08	101.54	102.57	102.25	99.237	100.77	100.59	100.22	100.77	100.89	98.854	98.44	104.74	102.73	100.15	100.2	100.21	99.724	102.56	101.35	105	105.36	102.37	102.27	102.62	101.8	102.22	102.86	102.69	98.81	100.61
103.37	103.24	100.83	99.74	97.882	102.09	97.109	98.979	98.682	103.28	101.81	101.71	100.33	101.7	101.49	100.86	99.245	101.47	99.353	100.4	101.3	101.86	100.43	102.69	101.64	100.63	99.122	101.41	104.3	102.59	101.1	99.806	99.433	101.16	98.255	104.09	100.77	102.75	100.04	101.22	103.69	99.494	103.29	98.936	100.35	101.88	104.14	101.64	99.599	104
109.22	108.73	104.57	106.24	106.35	109.35	106.97	105.6	107.86	106.89	108.82	106.12	108.13	109.17	103.85	107.57	104.86	109.92	106.91	105.19	106.16	108.85	108.44	106.87	105.95	105.27	105.95	106.93	105.86	108.41	105.79	108.27	108.29	108.21	106.52	103.66	104.97	109.06	108.26	105.71	105.16	104.81	104.85	107.76	105.29	106.82	104.81	105.33	103.67	105.84
99.732	98.066	95.227	98.673	96.78	97.947	96.699	96.96	100.11	98.413	96.913	97.066	99.042	98.751	98.617	96.971	98.728	96.924	98.927	94.058	97.715	95.18	96.973	99.101	98.406	97.306	101.12	98.909	95.501	97.248	97.952	97.461	95.753	102.7	99.485	101.41	99.939	100.03	97.298	97.64	101.6	99.447	97.181	99.247	99.165	95.293	98.67	96.398	97.205	93.777
104.74	106.36	106.91	108.35	106.71	104.8	105.37	106.71	106.43	102	106.08	104.52	106.18	106.12	107.04	101.38	105.94	103.73	105.47	104.94	104.59	108.54	103.88	106.44	102.43	104.32	107.25	106.07	105.76	106.5	105.46	104.54	105.41	109.18	106.73	106	105.63	106.5	100.98	109.25	103.94	108.87	108.85	106.58	107.78	104	104.01	103.41	104.29	106.41
109.86	107.29	110.13	111.97	110.09	112.05	112.7	112.07	111.59	110.13	108.76	109.76	108.08	111.55	108.06	110.59	111.16	110.18	112.65	112.63	113.24	112.31	111.17	111.82	111.48	108.15	108.89	110.01	110.72	109.85	110.02	110.49	110.59	109.39	109.42	109.66	112.52	112.95	111.19	108.72	108.78	110.3	110.2	108.14	111.27	110.44	108.7	110.56	110.82	112.18
107.71	108.22	110.69	106.01	107.38	107.48	105.67	107.46	106.16	107.92	108.86	108.4	105.53	110.77	108.91	108.87	109.52	106.74	106.38	104.58	108.67	109.17	105.69	105.6	106.39	104.63	109.67	104.15	105.72	107.77	108.1	106.51	107.97	109.59	106.85	108.84	107.07	108.99	105.11	111.24	103.59	107.37	106.79	109.18	110.46	106.49	106.43	108.15	107.78	108.8
112.01	111.84	109.52	113.37	109.6	107.33	110.18	110.97	111.19	110.22	108.91	111.35	109.69	107.49	111.6	111.67	112.03	110.09	110.92	108.22	112.61	109.57	109.67	108.58	113.27	108.34	112.68	112.3	110.53	110.92	107.98	109.52	110.36	108.24	109.46	111.19	112.45	113.76	110.56	109.16	112.03	110.95	109.13	112.14	108.29	111.22	110.19	112.2	106.68	112.23
108.59	107.66	108.53	106.45	105.73	108.89	108.87	108.03	108.55	110.18	110.75	107.84	105.12	111.05	108.63	110.35	104.17	111.67	107.39	106.46	110.36	108.48	107.34	106.91	106.31	104.75	109.33	108.12	104.67	112.21	109.9	110.33	109.91	110.82	107.07	107.5	108.47	107.27	110.21	108.28	112.25	105.3	107.18	110.76	109.36	103.26	108.16	109.5	110.87	107.81
105.8	108.42	106.26	105.18	104.16	107.28	105.37	105.51	105.03	105.03	105.34	105.53	105.11	108.05	105.39	106.12	106.37	104.1	105.96	107.95	107.93	100.8	105.27	102.2	103.12	105.08	103.56	106.62	105.74	109.36	103.54	105.84	106.59	106.69	106.42	105.52	107.9	104.93	106.9	103.18	106.7	106.54	103.14	105.61	104.86	108.31	106.45	101.98	108.15	106.88
98.868	99.01	102.47	101.44	99.898	100.86	100.25	100.63	104.21	101.4	98.292	101.31	101.93	99.657	100.01	102.08	100.86	99.918	100.51	102.71	99.861	101.06	101.37	99.143	100.98	98.669	101.11	99.311	101.32	101.35	100.95	99.887	100.29	100.18	97.066	98.074	100.17	100.34	101.9	102.14	99.477	100.17	98.817	100.98	101.07	103.86	102.47	99.382	99.263	100.72
105	106.93	106.24	106.69	101.68	104.58	107.37	110.72	105.18	104.37	104.03	105.45	106.19	104.3	105.06	102.72	105.66	104.61	104.23	106.67	103.45	105.23	102.99	106.24	104.76	106.78	106.39	105.4	105.08	106.3	103.73	105.07	107.77	105.6	106.2	105.78	107.79	104.44	104.31	105.93	105.76	105.48	104.64	105.57	105.67	102.75	107.26	108.4	102.92	102.28
105.77	104.6	105.43	105.95	106.47	104.78	106.09	104.97	104.96	105.46	104.17	105.65	108.29	108.58	107.36	103.8	105.61	104.13	106.22	104.47	108.84	107.27	108.09	107.59	105.54	108.75	106.37	104.51	104.65	104.19	104.51	104.91	103	103.9	107.84	103.71	104.51	109.38	105.56	105.8	106.46	107.11	104.32	106.02	105.84	106.18	106.27	105.8	103.13	103.93
110.15	112.5	105.9	110.46	105.7	108.48	109.32	109	107.15	107.22	109.69	109.21	109.27	107.67	112.93	105.85	109.98	108.77	108.54	106.78	109.19	108.11	108.35	109.01	109.2	107.31	107.26	108.29	108.02	108.62	108.35	111.68	109.78	111.03	107.78	108.17	108.49	108.77	108.25	106.15	106.53	106.79	107.9	110	106.23	108.73	107.6	111.79	107.02	107.99
103.79	105.42	104.46	104.37	105.51	104.91	110.51	108.05	108.61	105.07	104.62	105.71	105.18	103.01	105.76	104.69	108.54	106.38	103.65	105.27	107.29	103.98	105.71	105.56	104.41	107.31	107.05	107.21	104.79	101.76	105.23	105.76	101.97	106.22	103.62	106.58	103.04	108.67	106.53	105.03	107.68	105.68	104.47	106.8	104.27	104.99	103.52	107.17	103.52	104.03
101.21	101.83	100.97	103.96	100.08	104.6	103.35	102.64	102.87	101.74	102.33	102.78	102.2	105.45	105.02	103.11	100.96	102.48	101.09	98.619	103.04	103.53	101.43	102.81	104.89	102.43	102.02	102.78	102.1	102.28	101.78	102.5	102.77	104.32	104.02	101.94	104.37	103.82	101.79	102.88	102.9	102.63	103.37	99.517	101.45	101.21	104.88	100.56	103.97	100.99
104.82	105.73	104.99	107.77	106.01	104.43	106.58	106.89	106.75	105.84	105.16	108.01	102.11	106.43	104.44	103.51	105.62	104.98	107.58	106.36	105.24	106.52	105.5	104.79	106.1	105.35	109	102.74	107.18	106.83	104.95	104.52	107.05	109.61	107.55	107.26	105.97	105.15	104.63	107.04	105.67	102.96	105.08	104.99	107.87	103.59	105.9	108.74	105.05	104.19
105.74	107.47	104.94	107.71	106.69	106.3	105.11	105.37	105.89	106.47	103.47	104.65	104.2	104.81	106.27	105.49	104.72	109.33	102.09	102.89	106	104.83	105.71	105.26	103.08	105.74	106.12	100.46	105.35	106.18	104.02	102.87	105.35	108.16	109.19	105.27	107.94	104.91	102.75	105.79	108.93	106.03	103.1	104.16	106.48	106.21	104.29	104.3	102.88	105.92
98.997	99.283	99.392	100.18	95.743	101.16	98.006	98.026	95.069	97.81	98.23	100.44	101.56	99.288	97.19	98.449	97.361	100.9	96.777	97.559	97.717	98.819	97.258	97.414	98.999	99.635	98.167	96.631	99.2	97.817	98.685	99.079	97.737	97.562	98.832	100.31	100.76	99.138	100.95	97.089	98.021	98.559	101.56	99.62	96.651	98.419	98.645	97.7	96.984	97.158
107.15	111.19	110.15	109.55	107.03	109.66	109.1	108.93	112.03	109.55	109.84	108.34	108.89	108.6	108.54	109.62	111.98	107.13	108.5	110.31	110.93	109.76	110.48	109.74	114.13	112.07	108.63	112.22	111.14	112.81	110.81	109.42	107.77	105.03	110.84	111.04	112.26	111.29	110.31	112.29	110.83	109.86	107.05	110.11	111.66	110.23	109.95	109.98	112.03	111.05
99.804	101.95	103.27	104.57	98.393	97.682	101	99.618	101.91	101.06	99.446	104.11	100.98	98.768	97.901	100.91	102.05	103.03	100.81	102.49	100.32	99.496	99.896	99.261	101.1	101.24	96.781	101.17	102.85	102.23	96.913	103.17	100.61	99.962	99.75	99.552	101.69	102.44	97.283	101.24	99.854	101.89	101.14	102.63	100.24	95.585	100.53	100.77	98.468	99.81
106.87	109.07	107.88	109.61	108.56	109.78	108.93	110.96	109.82	111.41	109.52	111.67	105.93	109.72	112.63	111.54	114.08	110.41	110.94	109.5	113.07	110.54	109.88	107.95	109.69	109.27	110.87	109.54	109.4	110.64	107.88	110.85	109.39	111.38	111.15	110.3	113.54	110.77	109.26	110.15	114.38	110.51	108.08	110.95	105.51	109.13	109.75	107.22	110.97	110
104.29	106.06	106.01	110.73	103.37	105	107.42	109.54	102.32	104.75	105.64	104.59	108.78	103.78	106.47	104.52	106.03	106.76	108.46	103.68	106.09	102.85	104.52	103.9	108.02	106.77	107.87	104.33	104.62	105.84	104.94	102.87	106.93	102.7	105.79	100.72	105.42	106.16	103.38	104.99	108.37	106.16	109.06	104.3	104.61	105.92	107.83	104.11	105.77	105.07
104.58	104.05	104.83	104.44	109.44	106.42	104.85	103.96	107.12	107.55	105.53	104.2	107.35	108.34	104.18	105.63	103.71	104.51	104.76	104.37	109.3	105.25	106.83	105.72	106.04	101.07	104.45	106.72	108.29	105.28	103.13	105.74	104.94	105.64	106.92	106.5	106.59	103.16	104.35	104.95	106.14	107.22	109.5	107.38	105.57	103.86	104.7	106.43	109.02	108.04
105.51	110.65	107.37	107.21	108.52	108.24	107.48	106.26	107.87	105.8	109.09	107.09	108.8	109.67	106.56	108.48	110.19	110.13	109.53	107.55	108.72	109.37	105.85	107.8	105.72	105.08	106.42	108.13	107.63	109.69	109.75	107.22	108.63	112.15	109.27	109.93	107.91	108.5	107.49	106.02	109.55	107.42	105.7	108.18	107.08	112.35	110.17	107.6	108.3	108.86
99.618	101.13	97.022	98.622	95.447	96.647	98.181	98.81	103.16	95.459	97.084	100.6	99.007	97.578	97.497	97.949	94.441	99.125	97.141	95.274	97.336	99.607	96.363	97.949	97.202	94.572	97.147	96.479	99.626	100.19	96.305	97.518	98.642	97.859	97.076	95.186	100.28	99.469	97.238	96.153	96.505	99.197	97.807	96.211	100.32	99.363	95.961	98.765	96.606	99.386
109.92	106.32	106.23	107.19	106.49	106.81	107.29	108.71	106.73	109.67	109.09	110.03	106.05	111.03	108.67	106.78	108.33	106.8	109.2	106.98	110.09	105.64	111.15	112.14	110.57	111.02	111.41	110.2	108.93	108.68	108.54	108.22	107.25	108.04	110.87	109.62	108	112.32	110.54	108.84	109.81	109.26	109.48	107.43	107.49	110.13	110.02	107.17	109.9	108.18
97.465	94.386	96.313	96.213	97.35	99.113	93.303	98.241	99.107	98.258	96.069	97.63	97.927	98.048	96.806	99.738	104.09	98.553	97.075	98.128	96.861	100.85	96.668	96.934	97.287	95.602	98.373	99.019	97.767	96.099	97.522	97	98.625	96.228	93.845	97.544	100.4	99.09	95.343	100.06	98.013	95.696	98.2	99.279	96.172	97.033	96.858	93.617	97.9	97.652
109.83	110.63	108.43	107.94	108.6	108.51	110.52	110.3	110.36	109.45	107	106.46	109.11	109.69	110.35	109.22	110.31	105.18	109.42	105.95	108.94	107.54	109.48	108.92	106.6	108.22	111.6	107.55	108.02	108.35	110.91	108.56	107.5	105.96	106.86	109.89	109.12	111.33	106.23	108.47	108.67	107.76	107.98	108.07	106.25	107.25	107.38	107.55	109.25	109.25
105	107.7	108.89	105.3	104.97	109.57	108.93	110.22	111.55	109.33	112.65	105.91	109.29	110.26	108.6	108.67	108.88	108.19	106.79	107.32	107.04	108.38	105.42	108.51	107.95	109.8	107.09	109.11	107.97	109.74	113.83	108.65	107.9	109.52	112.59	108.95	109.64	108.69	109.53	107.38	107.99	109.41	108.35	104.75	107.02	107.44	104.9	108.86	111.7	108.84
99.045	98.847	99.25	99.603	98.193	99.572	96.438	97.849	97.255	96.442	98.01	97.166	94.274	99.883	96.728	95.247	99.908	96.271	100.44	99.502	100.21	100.14	97.835	100.04	97.73	100.6	98.574	96.316	95.983	99.592	99.285	98.505	99.092	94.915	98.099	98.051	99.952	98.197	100.15	97.346	101.54	99.215	97.49	98.641	99.139	98.712	94.567	98.233	98.325	99.011
106.59	108	107.32	109.92	108.59	107.54	106.21	105.72	106.25	107.63	105.92	106.35	108.69	107.99	108.62	105.47	106.12	106.92	107.13	109.17	103.33	108.07	105.14	106.19	104.11	108.83	103.99	106.02	108.42	105.26	108.07	107.24	105.6	106.34	104.71	107.03	109.37	106.43	111.15	107.69	104.12	105.46	107.6	107.77	104.81	109.69	105.15	106	105.68	106.21
105.48	103.71	104.79	105.23	106.32	106.53	102.47	104.4	104.41	106.85	106.73	105.54	107.04	103.54	106.54	103.87	105.73	105	108	104.05	106.44	105.48	104.87	103.18	102.63	106.16	105.46	103.65	104.63	102.63	106.84	105.72	107.96	104.03	105.25	104.94	106.99	103.89	101.77	106.67	106.42	108.42	106.32	107.12	102.92	105.46	106.33	106.66	103.72	105.62
111.63	110.75	111.27	111.19	111.92	115.47	112.21	111.49	111.26	110.03	107.82	111.07	108.65	111.19	108.25	109.48	113.2	113.6	109.53	107.63	110.14	110.08	112.72	111.1	109.28	113.62	112.55	112.14	109.13	112.47	111.13	109.14	110.63	111.44	108.63	109.34	107.99	113.01	112.74	109.41	108.77	107.99	109.83	111.52	112.14	110.75	110.46	110.82	108.24	111.61
105.64	107.86	107.13	107.61	104.3	107.2	104.33	103.76	106.79	103.56	108.72	108.19	106	103.8	108.89	106.62	107.08	104.71	108.27	106.24	104.42	104.94	107.46	101.48	105.42	105.94	107.2	109.67	104.07	106.49	103.8	102.97	106.56	103.2	108.09	109.02	103.27	105.95	107.49	103.74	105.54	105.93	106.33	103.57	108.25	104.35	106.76	105.78	109.67	105.38
99.084	99.474	100.81	98.981	101.2	97.623	98.429	98.66	98.209	100.31	99.242	96.651	100.36	99.78	100.21	97.595	99.347	101.48	100.44	101.35	96.15	97.152	98.297	101.54	97.597	96.086	97.009	101.98	101.73	97.706	97.801	98.066	100.96	97.835	102.16	100.27	97.238	100.91	94.211	99.138	100.94	99.77	97.865	99.594	99.441	101.52	97.706	98.88	92.582	97.085
109.93	109.61	108.1	109.78	107.63	108.02	107.14	108.04	111.39	109.12	107.51	107.82	108.11	107.95	109.06	107.87	110.35	109.89	106.17	108.66	107.49	106.14	107.08	105.7	109.22	107.95	111.41	107.38	108.57	107.7	107.2	108.35	106.47	105.52	110.3	106.19	111.76	109.37	108.39	107.45	108.41	108.62	107.36	108.96	109.71	106.81	108.84	108.3	109.12	111.57
105.01	107.55	108.93	106.08	103.83	107.22	109.55	105.03	104.64	109.82	102.53	102.94	105.54	109.69	106.29	105.37	104.83	105.23	105.75	108.79	106.73	106.5	102.15	107.77	105.72	105.11	108.85	107.41	105.78	104.53	107.04	104.76	107.21	109.21	104.16	103.32	107.28	107.15	106.3	108.93	107.47	104.58	107.93	103.95	108.75	105.21	108.72	107.68	103.66	107.2
100.12	103.45	103.72	99.988	102.89	102.15	99.738	97.697	98.838	99.971	99.408	100.97	99.581	101.02	98.546	101.03	101.52	99.253	103.81	101.37	100.74	100.94	100.98	100.53	98.882	100.48	98.407	99.244	99.719	100.93	96.998	103.35	100.52	101.51	101.76	100.76	102.46	101.4	101.76	100.45	98.314	100.83	100.87	99.382	104.16	102.29	99.933	101.69	98.718	101.7
98.828	95.129	98.096	96.593	96.944	100.09	96.509	96.75	98.887	97.992	97.111	97.45	99.79	97.762	99.068	98.899	97.258	99.082	98.403	95.692	96.264	97.8	95.228	100.32	101.42	98.847	98.691	97.527	97.428	96.946	99.075	97.021	100.22	96.704	99.092	99.3	97.249	98.164	97.048	96.431	99.375	95.983	96.91	99.794	96.195	98.724	98.842	98.263	96.208	97.563
106.43	107.44	107.71	108.66	108.27	110.83	109.33	108.79	109.55	108.74	106.54	108.54	110.31	106.78	108.25	108.78	107.65	105.2	110.56	108.23	106.49	107.94	106.15	109.34	105.61	109.46	108.57	108.37	109.98	107.02	108.53	109.1	107.37	106.5	108.88	108.15	109.34	105.61	106.33	108.14	110.12	108.13	106.47	110.47	107.17	107.25	109.54	104.58	110.48	106.08
103.81	104.06	103.71	101.69	102.54	101.64	101.8	107.14	101.27	102.37	103.39	101.48	106.88	101.72	101.07	101.7	103.51	100.72	104.4	103.52	103.18	100.43	103.93	102.14	101.85	102.96	102.22	100.86	104.01	101.48	102.09	102.34	102	102.96	103.5	101.87	101.94	102.63	104.75	104.11	100.91	103.55	102.69	101.63	101.92	100.29	103.23	101.19	100.86	103.36
106.2	103.61	105.71	104.88	107.77	105.5	102.53	105.14	103.67	105.56	104.3	108.59	107.01	104.72	105.52	106.25	105.09	104.48	106.08	102.9	106.28	106.53	106.63	104.89	109.22	106.28	100.89	105.56	104.99	105.95	106.15	108.85	105.73	106.14	101.9	105.08	107.47	106.32	106.65	107.39	106.68	104.24	104.91	107.67	105.81	107.48	104.23	106.33	105.04	102.64
107.84	105.92	106.25	107.58	103.96	104.86	104.95	106.57	106.97	106.18	105.72	106.57	108.93	106.6	103.22	104.66	103.84	106.56	106.16	106.72	106.87	105.56	108.27	105.17	103.96	105.31	104.6	106.47	107.54	107.91	105.56	107.05	106.21	107.25	105.43	109.1	107.49	105.1	103.95	107.4	108.1	107.44	105.28	104.24	106.23	105.22	103.69	104.57	105.07	106.29
108.68	107.63	111.22	112.09	108.27	111.06	109.15	107.14	107.7	107.08	112.53	106.93	111.76	113.26	111.22	109.67	110.81	108.89	105.4	108.55	110.29	110.46	111.33	110.91	110.06	109.89	109.93	109.79	110.14	107.91	109.35	110.58	108.94	110.82	111.63	111.87	112.88	107.92	110.08	110.23	111.84	109.92	112.01	108.28	112.8	115.22	109.81	109.59	110.72	108.98
107.37	106.92	107.98	112.05	109.76	110.37	105.41	107.75	106.83	106.99	106.53	108.04	108.76	108.04	105.41	108.95	108.38	106.06	110.7	111.58	108.07	111.04	107.38	110.72	109.36	110.29	110.4	109.79	108.67	109.77	110.13	106.06	111.26	108.27	107.88	106.13	107.5	109.65	111.16	113.53	111.33	106.31	106.5	104.91	110.31	108.26	108.54	107.79	109.75	110.41
106.67	107.09	108.05	104.97	108.76	108.92	106.79	107.14	110	105.96	110.24	108.85	109.77	108.36	106.95	107.6	108.33	107.12	105.79	105.33	108.83	109.4	106.62	110.56	106.84	109.27	109.66	105.55	106.7	105	109.43	107.25	106.73	106.09	107.01	106.81	105.08	107.57	105.2	107.43	106.91	105.23	108.29	108.65	108.97	106.66	110.42	104.83	108.98	108.65
96.588	96.761	99.069	97.721	101.7	98.195	99.967	97.914	98.985	97.753	100.68	100.96	96.117	97.971	96.251	98.837	98.636	101.1	98.057	95.505	97.714	97.846	96.956	98.82	97.002	98.42	98.535	97.216	96.182	99.263	99.785	96.567	97.887	100.01	97.462	97.836	100.06	96.491	98.587	97.883	100.05	98.038	98.052	99.559	98.053	98.758	97.475	98.125	99.666	97.227
107.32	106.45	106.39	109.91	106.82	105.23	104.5	104.84	107.01	104.8	102.29	107.06	107.16	102.75	106.18	104.7	106.14	106.23	103.91	105.82	103.39	104.29	107.89	102.29	105.96	105.68	103.31	106.16	106.78	106.34	108.87	106.59	105.27	104.41	105.37	104.93	103.08	106.06	105.64	106.21	103.19	105.25	108.09	105.25	108.71	103.35	106.14	106.92	106.13	106.88
103.32	107.1	102.71	106.3	106.74	107.73	104.96	106.65	105.71	106.75	106.92	108.04	106.9	106.15	105.22	105.48	106.6	101.88	106.9	106.53	103.31	105.88	106.35	103.7	105.78	104.83	108.79	107.76	107.65	104.33	106.51	110.06	105.18	103.66	106.4	106.97	106.16	105.87	105.1	103.07	106.32	106.55	105.19	101.64	105.4	106.33	103.56	104.81	105.72	104.81
108.74	108.31	108.38	106.22	106.41	106.76	108.52	108.7	103.58	108.45	108.94	106.41	103.94	105.96	106.64	107.4	108.04	106.77	106.38	106.91	109.49	104.99	105.63	108.46	107.29	104.25	104.54	107.03	106.65	104.03	106.37	106.47	107.99	103.36	105.49	106.63	104.2	105.89	105.53	105.64	105.92	103.8	104.99	108.64	106.42	104.34	105.95	104.77	106.83	103.32
107.17	107.16	107.96	101.95	106.26	106.01	102.3	106.58	106.03	108.71	106.23	104.76	107.6	108.68	106.25	103.82	107.01	105.53	102.48	104.35	106.06	104.72	104.23	107.79	106.68	108.93	108.59	103.53	104.16	106.74	105.49	104.54	105.81	107.07	104.57	103.93	107.57	105.17	105.89	106.75	105.77	104.55	106.32	104.83	106.21	107.39	105.14	102.72	105.72	105.39
107.07	107.31	108	107.15	108.08	105.34	106.78	109.13	110.02	108.06	107.36	107.52	106.61	109.6	106.18	109.95	106.06	106.52	109.07	108.28	107.01	108.61	108.23	108.44	108.96	107.05	108.08	106.9	109.83	110.08	108.93	107.82	106.87	107.44	107.61	109.3	108.34	111.45	107.41	107.86	107.87	108.02	106.91	110.68	109.48	108.03	107.59	110.93	109.8	109.18
105.08	107.53	105.74	104.77	107.39	106.76	106.05	105.72	106.07	104.36	106.36	101.89	107.02	108.92	105.69	106.07	107.63	107.85	102.88	105.22	108.71	106.98	104.5	103.74	106.58	106.77	108.63	105.31	105.99	106.29	104.02	105.12	105.4	108.92	109.02	108	108.34	108.28	103.82	102.98	105.17	106.45	108.73	106.68	107.59	107.97	108.28	104.44	106.66	105.41
101.89	101.52	100.7	97.351	98.797	99.438	101.65	104.86	102.94	103.24	97.904	100.13	97.81	101.53	100.51	99.383	100.51	103.06	97.728	99.762	101.38	102.85	100.57	101.62	98.712	99.115	99.342	98.554	100.78	99.445	98.998	98.522	102.3	99.501	95.332	99.59	101.21	103.82	98.974	98.238	101.53	100.62	102.11	98.88	98.621	99.616	98.976	100.44	99.136	99.797
111.39	108.37	108.27	109.66	108.21	108.78	106.88	109.49	106.12	108.85	107.9	107.27	107.35	112.04	106.04	108.41	110.22	109.64	110.65	106.98	105.09	108.61	107.88	109.99	108.66	108.3	111.6	106.99	110.07	108.33	106.27	109.22	107.19	105.06	105.44	109.14	108.19	110.99	106.12	108.5	106.61	108.8	109.81	109.28	107.36	107.14	107.21	108.83	108.93	108.85
113.42	111.7	110.89	110.27	108.84	109.2	113.04	109.76	112.85	106.4	110.46	111.49	112.23	111.09	109.46	112.35	111.07	108.45	112.29	109.73	111.51	104.94	108.95	113.57	111.43	110.56	111.6	110.76	108.5	109.26	109.06	108.45	111.83	111.47	112.13	109.99	110.91	111.72	110.75	112.74	108.69	111.93	111.05	111.05	109.64	108.97	110.42	112.37	109.62	110.87
110.72	109.05	108.25	109.76	109.44	109.35	110.79	112.68	111.48	109.31	110.16	111.47	111.52	111.82	112.07	110.91	108.95	110.75	111.32	109.42	109.44	111.4	112.61	110.41	110.17	110.59	109.65	110.89	110.61	113.88	107.88	111.27	112.81	110.5	110.57	108.93	108.22	112.01	112.47	111.31	112.64	110.66	109.29	109.68	108.59	111.19	108.2	111.87	110.3	110.49
100.03	100.89	101.84	103.71	99.052	102.98	100.01	99.72	101.57	101.1	99.213	98.091	100.06	101.88	103.16	102.44	101.84	102.95	100.22	100.55	101.43	98.952	101.11	100.28	102.59	102.11	101.49	101.47	98.217	101.21	101.08	101.65	103.4	98.889	102.39	101.56	103.49	98.828	101.04	98.991	101.59	102.47	99.599	100.73	99.765	98.437	101.16	100.93	98.725	96.854
105.35	108.39	106.5	108.33	107.89	107.31	108.5	108.51	110.04	106.13	106.57	107.41	110.27	106.41	107.74	106.72	107.46	109.31	108.35	106.32	105.85	108.35	108.88	108.46	111.51	104.8	106.91	108.8	105.97	109.15	108.39	106.68	107.26	106.64	109.13	108.32	107.34	106.95	108.36	107.95	110.02	108.82	108.82	109.75	105.65	110.45	111.28	108.84	106.44	109.18
110.15	103.28	106.9	106.4	110.79	109.52	106.44	108.73	104.87	104.74	110.2	107.22	108.36	107.2	106.72	107.79	107.37	106.43	109.98	106.67	104.9	106.66	108.6	110.91	105.64	108.48	107.87	107.09	107.63	105.98	108.14	106.99	107.51	105.59	108.8	107.23	104.65	108.45	111.34	107.27	107.36	105.7	109.8	109.6	107.32	107.51	110.42	110.05	108.93	111.46
106.04	107.03	108.78	106.73	105.49	105.9	106.47	107.19	103.42	106.47	105.53	105.5	105.89	105.4	108.05	107.65	106.76	104.31	107.39	106.13	103.8	108.99	105.43	108.07	107.17	107	104.97	107.67	105.63	105.91	108.57	106.58	107.19	109.08	106.16	107.03	108.73	107.79	104.81	108.39	104.1	106.63	106.44	105.56	106.36	104.48	103.66	105.15	104.65	103.87
103.67	102.54	106.3	105.15	107.55	101.89	107.76	109.27	109.54	108.86	105.34	106.41	103.5	104.47	109.44	107.69	104.55	108.9	105.05	108.87	107.8	104.32	106.52	108.99	107.13	107.94	105.36	105.43	108.24	106.03	104.02	104.48	105.47	108.26	105.72	107.32	107.19	104.1	107.11	106.37	106.83	106.13	106.43	101.61	103.69	104.64	107.04	106.83	105.54	105.58
106.83	105.9	104.36	106.82	107.44	107.97	107.09	107.26	105.97	105.94	108.44	105.61	106.66	101.22	108.5	106.08	105.93	108.64	105.1	102.95	102.12	103.93	104.73	108.03	104.37	104.5	104.9	106.73	107.43	104.44	107.77	106.39	106.15	106.63	106.47	105.12	106.51	104.06	107.02	103.88	104.83	109.01	106.36	106.37	107.31	107.01	107.4	107.51	107.52	106.86
98.012	98.562	99.984	96.24	97.838	97.864	97.192	100.47	99.876	99.796	101.88	101.93	100.77	100.69	100.68	98.352	100.5	99.731	98.972	97.692	97.501	97.341	99.286	98.815	100	97.394	99.724	99.732	98.146	99.511	95.823	100.28	97.348	99.463	100.41	98.267	97.713	99.256	101.35	100.39	94.691	99.516	97.398	97.146	98.584	99.766	99.454	102.05	98.958	98.143
107.09	104.31	102.98	106.56	104.72	104.72	105.55	106.76	106.58	105.97	105.89	104.58	103.14	105.33	105.89	104.62	104.91	103.15	106.98	104.29	102.91	106.48	105.76	105.67	104.98	104.8	105.29	106.17	107.17	108.12	104.42	106.71	107.26	107.21	107.59	109.12	106.77	104.59	106.27	102.48	107.01	105.8	103.36	106.46	106.64	105.62	108.02	105.54	106.3	107.16
108.92	105.36	105.21	106.52	106.97	105.86	107.26	105.7	107.6	104.73	104.52	107.14	108.06	105.24	106.8	105.33	103.87	104.24	107.27	107.59	108.33	107.81	106.04	106.66	107.31	102.31	106.25	103.54	104.58	105.83	104.83	102.31	105.12	105.2	105.15	107.49	103.47	103.01	104.3	108.23	104.08	105.23	102.42	106.02	104.24	106.46	102.37	105.93	105.75	108.52
106.07	109.91	111.24	109.9	108.1	108.82	108.12	112.26	108.82	111.78	109.26	108.34	109.14	106.17	106.5	109.08	109.6	102.89	109.95	106.04	106.95	106.17	107.5	107.48	107.12	105.75	105.66	107.43	109.3	108.06	110.74	110.07	105.36	107.16	109.36	109.95	110.3	107.06	106.77	107.04	110.28	109.44	106.9	107.13	108.04	112.19	108.46	109.57	108.19	109.35
108.04	104.31	106.79	105.51	110.7	105.01	105.45	103.89	106.21	102.49	109.3	105.77	105.79	107.04	107.89	105.54	106.57	102.48	105.28	106.38	104.98	106.83	106.1	105.32	107.14	108.74	103.9	105.47	108.68	108.25	106.71	106.24	106.74	106.02	104.24	103.72	108.61	104.56	103.05	103.47	108.65	107.44	104.66	107.94	105.64	104.58	106.79	105.61	105.5	106.51
108.75	107.17	109.08	110.4	106.59	107.54	108.52	109.35	110.45	102.73	108.53	107.38	107.37	104.81	106.01	108.26	107.09	108.61	108.69	110.4	110.74	108.28	106.38	104.89	107.74	108.49	108.31	109.77	106.21	108.96	109.97	108.2	110.4	106.94	107.98	106.14	108.95	110.3	110.19	109.9	108.99	107.78	109.35	109.26	112.24	110.17	107.9	107.55	108.35	110.62
108.07	111.03	109.09	108.91	108.53	108.34	108.23	105.99	109.64	106.97	108.72	108.15	113.03	112.89	106.94	108.35	106.71	111.08	109.46	109.07	108.81	110.26	106.91	108.55	107.83	109.58	111.61	109.37	107.56	109.69	108.05	108.97	108.63	108.9	111.44	106.93	109.85	108.1	114.07	108.2	107.38	108.08	109.59	108.24	107.19	109.16	109.08	107.95	110.43	108.61
99.288	95.454	96.96	98.821	98.221	97.374	94.002	98.419	97.571	97.428	97.219	98.465	97.979	99.294	96.211	100.53	98.899	99.709	97.861	94.851	99.13	97.875	94.949	100.63	99.737	98.017	98.2	96.813	99.1	98.528	97.902	97.591	98.639	97.415	99.654	96.327	99.918	100.18	96.784	98.049	99.346	97.163	97.379	98.422	100.17	96.796	96.244	98.049	99.477	101.05
103.15	105.62	107.54	105.42	106.66	107.24	107.08	106.35	103.92	107.98	106.47	105.4	105.65	108.86	107.75	108.36	109.61	109.16	104.67	104.92	106.15	105.34	105.63	107.3	108.48	104.85	109.17	108.88	104.79	105.13	107.08	107.86	105.53	104.61	105.27	108.07	107.19	105.77	105.08	108.36	107.75	103.75	105.86	106.63	105.69	106.01	105.44	105.12	104.68	102.12
110.02	109.03	109.14	110.97	106.85	109.66	104.39	107.94	105.43	106.79	104.74	111.38	105.8	105.81	110.43	108.81	110.9	104.29	107.47	111.28	107.99	111.22	109.28	111.26	107.4	105.01	108.46	106.23	104.98	108.72	108.45	108.6	107.99	109.76	107.42	110.23	107.73	109.22	108.7	109.88	107.98	108.01	108.88	108.59	110.01	107.09	107.1	105.23	107.39	109.94
110.24	111.3	107.01	107.59	108.97	108.76	108.95	104.27	107.79	106.33	110.74	108.08	109.08	108.59	109.66	108.79	108.38	106.75	108.25	109.16	107.59	109.53	106.66	107.79	110.05	109.86	104.59	109.96	109.01	109.65	109.61	107.63	110.96	107.02	107.71	111.31	107.81	108.42	106.66	108.25	105.6	109.95	110.65	108.78	108.29	107.48	108.15	110.25	105.78	106.6
106.11	103.93	103.28	106.27	106.61	103.29	103.56	106.57	106.54	103.54	104.91	103.68	106.9	105.9	106.3	102.2	105.41	107.36	106.61	105.5	103.06	108.27	108.4	103.47	106.58	106.84	106.34	105.85	105.28	107.08	105.62	109.73	103.04	104.13	109.35	102.78	109.54	106.61	104.38	109.62	106.53	104.33	107.23	104.8	107.55	107.35	105.8	104.46	106.59	104.38
99.714	100.51	99.922	100.77	96.287	100.13	99.795	102.42	98.593	104.86	97.94	100.21	100.55	99.416	97.795	102.46	102.3	102.98	101.08	100.44	104.95	100.44	102.76	101.22	100.15	100.88	102.17	101.71	101.32	102.56	100.4	101.05	100.55	97.45	104.04	100.13	101.85	101.53	97.111	101.42	99.696	100.4	100.83	101.27	103.08	100.28	99.294	101.25	102.55	99.013
108.91	106.24	108.97	107.1	108.78	106.42	107.18	106.39	108.63	107.67	105.77	108.92	111.08	109.29	107.37	105.08	109.62	110.56	105.39	106.92	109.69	109.24	109	106.66	110.39	110.8	105.37	111.03	109.67	108.5	107.51	109.01	106.73	110.15	108.33	109.46	109.57	107.6	104.95	109.35	109.86	106.86	109.53	109.15	107.86	107.65	107.35	107.14	109.02	110.87
109.28	108.1	101.48	109.92	103.53	107.03	106.54	104.12	110.38	106.16	106.88	108.43	105.64	106.98	102.56	110.06	104.78	103.58	108.35	106.57	109.14	109.16	110.71	104.91	104.59	108.39	103.96	104.44	105.17	105.38	106.54	106.5	108.11	102.68	104.47	104.82	107	109.78	106.34	106.64	104.59	109.21	106	106.22	104.54	106.83	105.34	100.97	106.19	104.6
102.62	99.476	99.897	99.656	100.27	98.617	101.79	97.771	98.334	99.439	97.794	97.187	97.515	97.992	97.014	101.45	98.429	101.93	101.87	103.79	102.05	101.71	104.09	101.84	98.041	100.27	101.57	100.21	103.24	101.47	103.89	99.921	99.968	100.01	103	100.04	101.04	100.59	100.46	99.45	98.985	104.45	100.9	96.451	100.44	102.18	99.845	99.953	95.686	101
100.67	96.471	98.564	100.29	103.05	101.97	98.018	102.47	102.17	99.705	102.6	99.997	100.93	102.79	100.75	102.08	99.52	101.5	100.34	98.949	103.71	101.4	101.21	101.53	102.67	99.445	95.863	99.636	99.478	99.836	102.23	97.518	101.15	99.716	100.48	100.7	100.4	99.492	100.96	99.507	98.253	102.54	100.2	99.619	101.42	104.34	102.12	104.04	100.45	102.84
111.6	109.5	107.76	111.34	107.86	109.57	110.99	110.53	111.62	108.56	111.13	112.98	109.77	107.58	111.65	110.46	110.64	111.46	109.35	111.28	111.04	110.22	109.33	110.33	109.15	108.98	108.32	110.11	109	111.48	110.84	111.52	111.06	117.87	112.93	111.48	110.05	108.66	110.4	111.62	112.3	108.87	108.97	112.79	113.49	109.42	109.78	110.12	107.54	111.54
101.03	99.35	101.66	98.5	101	101.56	97.631	98.539	100.89	99.632	99.035	100.72	98.066	100.64	101.96	99.56	99.714	99.948	99.003	102.92	98.543	104.23	98.009	98.142	101.27	101	97.733	98.427	98.735	97.127	98.643	98.736	97.322	98.207	100.66	99.457	102.48	99.509	100.75	100.84	100.91	97.646	102.46	97.591	98.977	98.039	100.65	101.15	99.205	100.02
107.57	110.69	104.72	109.61	112.45	107.5	110.56	105.57	110.49	109.2	109.2	109.22	109.82	107.47	109.29	107.96	106.76	110.29	111.63	108.93	107.51	112.19	107.86	109.85	107.37	104.22	108.58	109.81	107.78	108.82	108.25	106.71	106.05	108.23	111.19	110.23	111.33	108.09	106.19	109.76	108.02	105.93	106.8	106.22	107.57	108.25	107.51	106.87	107.78	108.22
101.91	103.61	104.93	106.4	103.68	107.51	105.42	106.56	105.63	105.99	104.18	104.51	106.35	105.06	106.88	108.04	105.8	107.05	105.07	105.58	107.09	103.27	106.31	105.68	106.11	100.98	107.55	106.71	104.26	103.57	106.07	107.15	106.68	104.16	103.7	108.94	107.03	107.01	102.94	103.95	106.39	104.86	100.8	106.96	108.44	106.5	102.76	105.62	105.62	108.36
97.535	99.15	101.76	97.696	98.266	101.92	99.904	94.864	96.392	100.96	98.419	99.703	99.39	96.177	99.407	97.288	97.711	95.495	97.504	99.961	99.411	97.42	100.23	98.804	99.199	95.24	98.263	98.16	95.667	95.036	101.29	95.966	99.073	100.44	99.585	96.812	99.211	98.768	97.694	98.629	97.034	100.96	99.649	99.352	98.761	98.34	97.501	97.923	97.603	95.508
107.37	106.06	106.24	108.85	105.9	107.21	106.43	104.2	109.89	105.22	103.9	104.22	103.26	103.72	105.19	110.14	106.8	107.94	106.12	105.01	103.3	107.09	106.77	102.66	105.08	107.84	106.9	107.97	106.12	104.26	106.88	109.83	104.63	106.28	107.29	108.77	106.34	106.03	104.12	106.42	103.77	108.28	107.23	107.08	107.14	103.91	105.08	107.25	103.64	106.17
108.92	106.03	109.11	109.39	108.24	108.12	106.63	108.74	107.16	105.75	106.5	110.72	107.8	107.48	105.4	107.42	108.31	108.15	106.87	106.51	107.16	107.63	105.29	108.15	109.22	113.92	108.23	110.28	109.26	105.95	107.1	107.42	108.53	109.41	108.51	108.9	107.71	110.1	106.7	106.95	106.83	107.06	109.38	107.16	109.57	107.93	109.8	110.62	109.96	108.27
109.86	110.54	108.47	108.51	107.66	109.73	112.23	115.3	110.03	111.76	110.92	108.13	106.53	109.25	108.07	109.03	109.58	107.32	109.91	107.88	110.32	111.99	107.4	110.2	108.74	110.53	110.56	108.79	112	111.96	111.33	111.16	106.46	110.68	116.01	111.05	108.24	110.31	108.91	109.9	110.2	112.28	109.61	111.71	108.19	110.4	110.11	108.43	110.2	111.61
103.23	104.37	103.72	105.81	105.92	102.21	107.81	109.09	105.69	105.19	102.1	103.98	109.05	104.89	103.41	103.94	107.49	108.29	104	105.25	106.42	105.16	102.59	106.45	105.16	103.91	106.08	102.04	104.77	102.69	107.33	104.8	104.54	105.52	105.94	106.77	105.88	103.51	105.52	106.69	102.95	105.24	102.55	106.61	102.48	105.82	105.22	107.01	103.65	107.62
107.11	107.43	107.82	104.6	105.52	106.83	108.77	102.5	105.46	104.25	106.68	105.75	105.23	104.8	104.77	103.18	103.54	106.02	106.54	107.72	104.74	105.82	105.01	104.68	106.06	107.03	104.2	106.25	104.45	104.57	106.17	105.12	103.88	106.59	107.11	103.94	106.2	105.75	104.97	105.09	104.58	105.68	103.17	105.08	107.84	106.96	104.8	105.62	101.79	105.85
106.45	108.24	110.81	107.44	106.75	106.98	108.52	108.56	106.68	107.53	107.77	108.24	104.35	106.55	106.75	108.47	107.32	110.35	108.03	108.64	108.3	107.53	107.37	109	104.52	110.11	109.48	110.66	108.14	109.41	109.68	107.19	109.64	111.26	107.78	109.14	110.54	107.39	102.73	109.22	104.9	109.7	109.27	107.23	109.37	108.07	108.17	106.87	106.38	110.2
105.95	106.71	104.52	105.76	107.93	107.7	105.68	106.31	107.02	104.1	103.81	105.11	104.29	102.67	107.36	107.28	104.25	105.3	106.39	107.62	107.2	106.2	106.58	106.19	106.85	105.9	109.17	109.31	102.19	106.33	105.48	106.35	105.74	105.83	102.43	104.45	106.87	107.63	103.58	109.89	109.84	105.21	104.15	104.52	109.09	103.53	105.13	106.27	106.53	105.16
108.38	107.48	105.91	105.98	107.01	108.2	105.66	107.12	107.34	104.51	104.95	109.48	102.93	109.44	108.35	107.72	109.72	104.51	108.57	108.31	107.21	106.63	108.73	108.52	106.49	105.78	107.17	106.46	105.23	106	105.19	105.69	103.84	105.52	105.07	106.01	105.59	105.04	107.03	109.02	107.6	110.3	106.11	105.96	108.54	108.01	110.12	108.83	105.34	108.05
105.15	104.89	107.57	105.95	102.36	103.72	107.31	104.11	105.02	108.24	104.01	108.15	105.31	107.51	105.86	109.87	109.05	105.24	108.21	107.64	107.22	107.36	105.28	106.94	107.9	107.18	106.99	107.45	105.49	106.34	108.59	108.74	108.36	106.45	104.1	106.37	105.65	106.16	107.21	106	108.57	106.48	108.57	105.12	107.77	105.35	105.96	108.7	106.4	107.64
100.44	98.391	100.07	98.742	97.774	98.224	97.492	95.591	97.497	99.657	99.394	95.538	97.96	96.93	101.61	100.31	97.042	97.494	100.68	98.792	100.2	99.048	98.46	98.913	97.354	94.318	97.874	98.299	98.977	100.46	98.27	96.522	98.943	97.808	95.965	98.928	100.71	97.055	98.779	96.425	98.871	96.671	96.031	98.989	98.329	99.808	96.738	95.198	98.342	97.741
107.74	109.3	104.3	105.11	105.94	105.82	106.76	106.63	106.27	106.28	104.02	105.03	106.03	111.96	106.83	102.35	107.01	106.21	104.76	105.95	104.31	105.15	107.26	106.11	105.34	108	105.5	105.26	106.18	105.02	106.02	105.69	108.91	106.47	103.55	106.35	105.38	105.68	106.6	101.87	107.83	105.45	106.51	101.61	107.17	105.79	106.72	105.31	105.44	107.79
98.832	97.461	97.35	98.702	100.3	98.838	99.489	99.331	100.97	99.691	99.339	97.82	98.537	96.072	98.864	99.195	97.284	96.017	101.42	98.547	98.226	96.629	99.654	100.37	100.65	102.47	101.87	100.51	101.33	100.63	101.87	96.532	102.92	100.44	97.823	96.273	99.377	99.421	99.759	98.572	98.203	96.303	99.076	98.808	97.339	99.169	101.3	98.87	100.99	102.05
104.66	103.09	106.78	106.25	105.7	104.46	106.67	105.47	106.85	109.65	107.4	104.71	106.63	104.39	104.24	104.8	104.78	106.52	105.23	105.1	106.24	105.81	106.68	103.81	107.56	107.75	107.09	103.94	105.69	104.82	102.85	104.87	106.2	107.38	106.43	104.1	107.58	103.62	106.86	107.53	106.1	102.98	103.14	106.15	105.65	108.26	106.68	105.43	106.31	104.32
105.18	107.98	105.69	107.74	101.31	102.89	105.49	105.45	103.67	103.56	105.76	101.99	104.1	105.6	104.73	107.23	105.97	105.36	106.98	103.8	106.5	106.59	107.44	107.77	106.18	105.78	108.13	105.93	105.69	104.4	106.23	107.07	106.77	108.04	104.31	102.98	105.59	106.05	106.88	104.8	103.61	103.16	108.06	103.95	108.08	106.52	106.68	105.5	104.15	104.58
103.33	104.69	102.92	107.72	103.24	107.64	106.28	101.21	104.37	104.72	105.99	107.27	104.58	107.54	104.5	104.68	105.76	103.42	104.76	103.49	107.51	104.24	104.94	105.26	105.8	104.61	108.75	106.09	105.76	105.38	107.95	106.37	106.64	101.4	106.52	108.22	104.9	107.3	105.19	108.31	107.93	105.54	105.93	103.66	103.54	104.7	104.59	106.82	104.77	107.09
107.46	103.72	105.71	105.26	107.23	107.09	106.62	104.64	104.49	102.55	107.03	106.77	106.09	106.45	103.27	104.66	105.1	103.69	103.93	104.91	106.12	104.51	104.21	103.16	104.96	104.59	104.46	106.55	103.99	106.57	103.68	107.22	106.16	105.4	104.95	104.93	103.37	102.66	107.11	106.95	104.74	104.57	107.12	106.46	105.25	103.68	104.71	101.35	105.91	107
106.25	104.3	107.49	106.87	104.89	105.17	105.56	108.53	105.57	104.3	102.92	108.43	106.65	106.48	103.45	106.15	103.51	109.04	106.13	106.97	101.78	104.3	105.81	106.44	104.08	104.23	104.01	106.96	109.69	105.8	105.88	108.47	102.95	106.04	105.57	105.12	104.68	106.99	108.47	108.2	107.19	106.19	106.08	104.57	105.58	108.4	105.67	107.95	106.33	104.66
96.604	99.43	98.278	100.11	97.7	96.664	97.791	97.589	101.08	99.07	97.094	100.95	102.64	97.742	97.092	96.862	100.53	98.116	98.664	97.281	100.11	97.804	100.09	100.01	98.808	100.3	99.837	96.021	96.862	97.573	99.164	100.18	98.829	99.305	96.812	99.484	100.33	97.867	99.455	97.249	102.51	97.324	99.993	100.72	98.007	99.391	98.042	98.997	99.391	97.989
110.53	107.8	108.28	106.75	106.49	107.37	108.28	107.47	107.17	107.39	106.72	108.29	109.96	109.68	108.24	107.97	106.79	107.81	109.44	108.71	107.98	110.53	108.57	108.22	106.78	106.21	106.7	105.81	109.92	108.05	110.45	109.23	107.35	109.55	102.74	108.29	110.35	109.27	107.69	110.36	106.68	107.9	106.93	105.28	109.56	107.99	107.59	110.07	107.89	105.68
107.99	104.59	107.88	107.76	108.48	106.79	111.29	106.99	107.94	106.71	108.79	110.04	107.51	108.85	108.29	105.67	109.3	106.94	108.9	108.11	109.1	106.98	110.18	108.51	108.1	110.5	103.47	108.18	105.97	107.43	108.09	108.29	105.92	109.53	107.62	107.18	104.68	109.82	105.82	108.92	109.09	111.48	108.76	107.75	105.32	105.79	110.54	108.37	109.79	109.95
99.603	98.819	96.367	97.151	99.302	99.955	97.766	98.069	101.03	101.08	98.204	98.74	99.76	98.495	98.34	97.776	98.034	99.299	98.202	101.15	98.309	100.49	98.623	99.643	97.451	95.084	98.067	98.253	97.293	97.394	98.049	96.412	98.51	98.245	102.03	98.418	98.249	98.84	99.654	99.383	99.166	100.18	97.181	95.456	99.585	97.369	100.1	102.62	99.866	99.283
110.04	107.24	107.78	104.74	109.41	107.61	111.07	107.21	107.5	108.31	106.01	108.73	109.9	106.34	109.9	110.81	110.68	106.15	105.77	109.16	107.98	107.55	107.82	107.64	107.07	105.76	109.91	107.5	112.35	108.51	107.16	109.51	107.91	107.58	107.18	106.32	105.76	110	107.35	108.66	109.33	109.53	110.85	110.6	107.96	107.58	103.43	109.84	106.1	108.58
106.35	110.21	106.78	108.22	109.21	107.8	102.75	106.62	107.49	106.9	109.11	110.73	107.95	107.55	108.23	106.74	108.73	106.87	109.41	108.89	107.3	108.57	108.83	107.21	111.97	106.98	107.61	109.34	109.05	109.32	108.38	106.72	106.8	106.41	109.75	109.85	108.67	110.84	110.21	109.57	107.89	107.43	109.1	107.54	107.97	107.79	109.32	107.82	104.18	107.57
110.8	108.42	105.89	107.88	107.68	107.18	108.73	105.72	107.7	108.06	109.83	107.45	104.03	106.29	108.91	110.32	108.48	107.6	107.78	108.48	110.63	108.74	107.94	108.57	108.07	105.48	108.72	107.94	108.91	107.07	107.96	107.39	106.95	105.98	106.23	110.35	106.59	106.72	109.37	108.92	107.14	108.1	108.12	106.44	110.27	106.56	109.71	104.74	104.51	104.84
103.62	107.03	102.44	104.24	105.32	104.73	104.23	106.76	104.89	105.72	107.96	107.19	105.51	107.33	105.83	104.98	106.03	105.99	104.58	105.17	104.27	104.57	105.42	107.05	106.3	105.34	103.83	103.84	106	105.46	105.74	105.53	107.37	106.26	102.31	103.22	106.93	107.97	102.52	106.35	104.13	103.71	109.4	109.08	106.11	104.79	108.85	104.54	107	105.03
109.59	105.43	108.51	103.8	104.14	105.06	109.39	108.1	105.77	106.13	109.19	107.68	108.47	109.94	108.19	107.74	107.19	108.25	102.57	104.72	105.04	109.08	107.17	106.72	104.89	104.31	105.62	108.6	104.86	106.01	104.57	106.51	104.93	104.13	107.91	106.98	106.72	106.72	107.52	103.99	104.75	107.35	105.82	108.3	109.43	108.32	106.65	105.25	107.88	104.13
105.99	105.99	106.09	108.72	107.22	105.83	111.17	110.7	108.34	111.11	105.47	107.06	110.29	110.39	106.53	109.3	103.74	110.99	107.17	108.39	107.78	109.02	109.63	105.32	106.86	108.31	107.08	109.38	106.89	108.21	107.89	108.52	107.84	110.62	105.22	110.13	107.38	106.07	108.34	109.19	107.3	110.16	107.83	108.07	106.73	109.93	106.41	106.2	108	107.46
110.4	107.96	110.09	106.47	109.88	110.01	107.87	111.35	108.43	104.95	106.61	110.17	106.96	110.17	108.7	106.25	107.69	110.51	110.84	107.67	108.02	112.11	110.38	108.23	108.73	107.67	109.28	109.78	112.24	110.81	110.45	110.58	109.96	108.53	110.32	108.27	108.35	110.3	110.76	112.18	108.45	111.35	107.05	111.18	108.77	110.08	109.57	109.79	109.79	107.3
110.78	106.12	108.58	113.52	105.97	109.83	110.39	108	109.62	107.57	106.53	106.99	107.91	109.95	108.18	107.7	107.65	109.62	110.16	110.4	107.82	107.87	111.26	108.44	109.05	106.42	106.51	107.7	109.13	106.06	109.46	110.59	108.94	108.49	109.93	109.05	107.3	108	107.82	107.3	108.34	108.65	107.16	106.66	108.02	107.69	109.92	109.93	109.78	107.34
102.54	100.77	96.92	100.76	101.4	102.45	99.773	101.12	101.2	101.97	100.92	100.87	100.09	101.95	99.801	100.96	98.742	101.11	99.733	101.18	103	101.98	100.18	98.034	99.614	99.749	98.573	99.767	98.117	101.86	100.76	102.24	98.993	100.99	100.45	101.69	98.487	100.76	97.304	100.18	98.045	101.33	98.25	101.08	101.39	100.43	101.57	104.55	99.308	101.74
110.59	110.74	109.2	106.62	109.3	109.35	108.14	107.22	109.9	108.48	106.88	105.99	105.6	107.34	110.42	109.21	110.67	108.67	107.79	109.01	109.24	109.66	106.66	109.83	109.8	110.12	108.17	108.94	109.03	106.3	107.61	108.27	107.94	108.03	108.68	108.75	108.86	106.21	108.66	110.22	105.92	108.38	111.85	106.12	110.38	110.26	108	107.29	109.38	109.02
104.58	106.24	105.43	107.27	105.43	104.7	106.35	108.34	107.93	104.32	107.18	108.1	106.91	103.05	102.33	103.06	103.84	103.26	107.2	106.49	105.39	103.98	104.25	106.08	108.39	102.14	104.72	103.82	106.93	109.04	107.62	105.96	103.37	104.1	107.96	105.48	106.8	104.29	105.29	108.82	103.12	106.95	104.56	105.1	106.71	105.39	105.92	107.59	105.01	104.32
110.87	109.8	109	107.66	106.52	106.32	105.39	109.25	109.37	111.01	108.4	106.72	106.44	109.67	110.28	107.35	108.46	104.36	106.95	104.07	107.02	109.24	108.96	106.16	105.89	108.19	109.13	109.69	111.56	108.95	105.26	108.67	107.99	107.71	107.65	109.56	107.11	106.31	109.01	107.48	107.33	106.68	109.45	107.44	107.99	106.58	111.52	107.12	108.36	109.25
109.84	108	110.94	110.06	108.29	108.47	109.74	106.2	108.31	111.01	108.15	109.21	107.14	109.89	110.93	107.95	108.11	108.74	109.91	109.31	110.62	105.8	109.21	107.05	107.9	107.59	110.43	107.19	111.57	108.64	108.34	108.3	109.3	109.8	106.22	110.17	108.11	108.63	106.94	109.59	110.24	106.72	106.48	106.17	106.22	107.13	106.52	108.93	104.02	107.64
110.74	109.05	107.36	109.13	107.77	108.73	108.06	110.84	107.49	107.76	109.48	108.93	111.31	104.69	106.77	106.12	108.51	110.07	107.87	107.96	107.19	109.07	108.82	107.89	108.77	105.69	106.83	106.79	110	110.63	108.21	104.77	106.27	106.72	107.02	106.78	109.1	108.79	105.75	108.38	106.79	109.4	105.6	107.53	108.52	108.04	106.36	108.73	109.12	108.89
95.318	98.565	97.386	102.12	97.65	98.425	98.343	99.194	98.778	102.47	99.231	94.632	96.256	95.156	99.012	100.18	101.45	97.034	97.901	99.868	98.282	99.592	98.679	100.13	100.06	99.349	100.51	98.398	98.406	97.136	96.659	96.478	95.995	101.13	98.463	99.744	99.217	100.96	99.795	98.586	99.845	97.669	100.15	99.674	98.039	96.227	100.61	99.144	99.916	99.159
102.62	104.48	104.92	107.16	104.11	106.02	106.53	108.33	106.72	108.67	106.71	108.45	105.67	103.47	105.05	106.4	105.88	106.57	106.34	103.06	105.87	106.43	104.62	105.78	105.26	105.48	106.33	107.13	106.37	103.09	101.06	103.8	107.67	105.42	108.89	106.43	104.53	101.35	106.43	103.38	108.32	108.99	101.93	106.26	107.63	104.33	104.68	104.38	107.1	105.86
106.69	106.43	107.51	106.73	104.56	106.99	103.98	105.78	104.29	107.02	105.94	107.57	105.6	105.62	103.86	105.33	109.68	106.18	104.13	103.99	103.1	108.48	103.86	106.31	106.32	102.58	100.28	105.9	104.79	104.66	104.63	102.62	106.46	102.87	106.89	106.84	105.3	104.07	108.25	104.28	106.5	106.07	103.61	103.69	103.1	106.33	103.76	106.26	107.67	107.22
105.79	104.67	104.81	103.49	107.37	108.42	102.08	106.45	103.98	104.49	106.75	105.27	104.67	105.23	104.68	106.82	107.25	104.67	108.14	105.63	103.77	103.37	107.46	103.01	107.3	103.95	104.45	107.15	103.92	108.05	106.02	107.93	106.54	105.7	106.45	105.65	102.09	104.19	103.14	106.82	108.03	104.01	105.13	105.12	104.29	104.81	103.81	105.48	103.75	105.67
109.78	109.59	106.21	107.44	104.67	103.93	106.91	107.24	106.62	112.63	108.47	106.12	108.59	111.32	111.08	108.04	110.07	105.77	109.86	107.88	111.91	107.02	107.12	106.83	108.11	113.07	110.49	109.11	106.7	108.37	110.01	107.32	108.37	108.91	106.91	106.29	110.97	107.42	106.87	108.14	109.35	106.55	108.97	109.07	107.4	110.63	107.35	108.53	109.84	106.56
106.79	104.31	106.25	108.39	107.13	108.4	107.59	107.62	104.61	104.05	105.79	109.3	105.45	104.25	104.58	105.24	107.28	107.73	104.96	104.16	105.4	105.77	103.53	105.06	103.86	104.99	104.38	108.41	101.97	110.83	105.23	103.13	107.13	101.11	107.08	105.06	105.19	105.11	109.36	105.72	105.65	107.56	104.77	101.43	104.93	103.65	107.32	105.83	105.91	107.92
106.8	106.09	110.66	107.56	104.96	108.05	105.92	107.06	104.86	105.3	106.16	104.85	109.98	105.45	101.59	106.48	105.83	105.29	105.66	105.03	104.53	105.45	108.41	106.09	104.95	108.4	103.09	105.39	103.36	107.48	106.21	107.27	106.47	105.68	107.09	102.01	105.3	105.06	103.23	102.06	106.45	106.79	107.81	103.3	106.36	108.83	107.39	106.38	105.79	103.91
104.17	105.22	106.97	105.04	106.74	110.45	106.53	104.24	106.53	108.73	106.33	107.62	104.16	101.84	107.94	107.11	105.18	107.6	104.45	107.98	106.86	106.12	105.36	104.17	104.73	106.96	104.67	105.7	105.7	104.39	105.51	104.7	106.63	106.98	104.83	105.67	106.15	106.94	105.29	106.19	105.47	101.35	105.52	107.25	102.54	106.23	105.54	104.88	104.78	105
103.58	99.745	98.582	99.908	101.83	100.01	99.805	100.89	102.47	99.824	101.72	101.13	101.35	97.639	100.93	97.517	101.08	104.61	101.01	102.35	102.99	99.216	96.912	100.21	100.22	102.13	103.53	101.31	101.9	99.781	99.678	99.613	99.354	101.13	102.56	100.37	104.57	98.403	101.48	100.39	102.41	100.29	100.81	98.334	99.687	100.55	101.08	101.5	99.3	100.17
103.68	106.81	107.85	104.93	105.81	105.3	106.53	105.24	105.08	106.03	109.35	104.76	103.25	106.92	103.97	107.55	104.86	108.23	105.49	105.27	106.21	105.52	109.16	105.02	108.4	106.44	106.32	107.82	106.84	105.88	106.71	106.09	110.66	105.21	104.13	107.33	108.68	108.3	110.13	107.6	105.79	108.66	104.64	111.55	104.55	107.24	106.98	107.38	104.28	107.62
109.73	112.01	110.09	111.05	108.96	114.11	109.63	111.27	109.99	109.78	111.08	110.59	109.25	107.51	110.64	111.6	110.43	107.98	111.64	111.31	111.21	111.27	112.85	108.98	111.45	109.43	109.95	108.22	111.05	107.41	110.01	110.5	109.82	108.38	109.07	113.32	113.23	109.61	112.81	109.85	110.67	109.54	111.76	111.08	110.01	110.92	109.7	110.47	112.57	107.19
105.85	107.4	105	104.59	108.54	108.1	106.25	103.73	107.48	106.67	106.79	105.63	103.98	107.63	103.98	103.19	105.44	107.15	106.33	104.73	107.73	102.66	105.83	103.77	106.48	107.27	106.29	104.83	103.41	110.21	107.78	106.85	102.68	107.94	106.39	106.51	104.06	104.78	106.35	105.54	105.4	105.94	106.89	103.92	105.52	109.26	102.85	103.58	106.42	105.74
104.39	107.21	105.65	104.5	107.83	106.98	110.09	103.99	107.28	106.27	109.13	105.16	106.73	104.17	104.64	107.67	105.25	106.24	105.49	104.79	109.52	110.32	106.37	104.84	105.33	105.93	108.83	106.82	108.21	105.79	104.41	106.8	107.9	108.95	106.85	106.13	111.52	110.07	109.26	108.66	105.66	107.88	105.43	105.19	106.5	106.26	109.84	108.24	108.67	107.52
106.57	107.22	105.43	106.69	107.03	107.54	105.25	105.45	103.75	105.01	105.83	109.04	105.64	106.07	106.13	106.07	105.85	104.86	110.34	105.99	108.05	111.53	107.09	106.63	106.93	105.68	105.97	104.85	108.8	106.56	106.29	108.37	108.02	106.97	104.62	105.69	106.69	102.97	106.31	108.71	108.34	107.67	108.64	104.08	107.18	107.55	107.78	107.52	105.83	107.76
104.13	105.05	103.06	103.3	105.2	109.09	104.81	106.12	106.58	105.5	105.44	104.97	106.74	104.16	104.27	105.62	105.83	104.81	106.29	104.73	106.79	102.87	99.903	106.06	102.41	103.63	103.56	103.56	105.43	104.49	106.28	104.92	108.31	104.1	103.95	104.79	104.12	106.62	103.36	104.98	106.09	105.67	103.05	102.55	103.55	104.96	106.26	105.39	107.55	108.17
108.59	108.03	105.07	107.83	103.78	106.36	107.42	107.07	105.72	108.48	104.98	104.08	106.28	108.83	110.9	108.68	104.37	105.87	106.02	107.15	105.85	104.27	104.9	105.74	108.17	105.64	105.03	106.6	107.13	106.61	105.28	106.22	107.07	106.58	106.13	106.63	106.5	108.68	104.99	105.24	106.5	106.12	105.58	108.31	107.64	108.46	107.21	105.68	105.33	108.06
100.77	102.04	98.624	100.5	100.48	101.73	99.783	103.17	100.42	99.128	102.79	99.392	98.468	102.13	102.91	101.2	103.71	101.71	101.04	97.517	101.12	100.72	101.84	101.07	102.94	101.14	98.392	101.8	102.3	100.98	99.303	101.66	102.18	99.507	103.3	103.1	99.076	101.97	98.984	100.6	101.22	100.08	102.75	102.36	99.905	100.67	101.63	101.71	101.17	103.84
106.5	107.23	107.24	108.73	106.48	108.62	105.44	105.84	108.33	107.35	108.65	108.25	109.08	106.36	106.42	109.16	108.47	109.68	109.45	108.55	109.88	109.43	110.05	105.31	110.99	110.91	107.4	107.8	106.86	108.7	107.86	109.11	108.33	103.47	103.95	109.91	109.07	108.24	105.79	111.15	106.69	109.53	105.27	107.98	108.53	108.67	107.64	109.64	106.09	109.44
100.54	102.43	102.87	101.22	99.034	98.785	100.38	99.704	101.22	98.715	102.16	100.62	102.76	103.67	99.569	100.44	98.318	100.32	100.73	100.75	99.302	100.32	99.185	100.79	102.89	99.275	102.32	101.21	103.54	100.92	96.653	100.5	102.21	100.31	100.4	100.6	103.66	98.716	101.7	100.17	98.788	99.319	102.56	102.93	100.25	101.23	102.11	99.943	98.382	101.17
104.31	99.339	100.79	101.94	96.755	101.44	102.27	100.08	97.856	101.8	98.104	100.21	102.38	101.13	99.825	100.79	98.538	100.85	103.22	101.12	104.01	101.91	104.12	99.491	99.874	97.296	100.54	102.97	102.17	98.972	99.429	102.6	100.77	98.502	100.99	101.28	102.51	100.63	99.439	100.52	98.314	101.29	102.25	101.01	100.61	99.187	100.25	106.46	101.11	100.97
102.29	108	106.6	104.61	108.92	105.34	105.42	104.02	108.08	108.32	105.16	105.15	105.27	104.84	106.74	103.51	103.61	108.02	106.76	107.8	105.31	105.73	105.58	103.95	107.27	106.58	105.38	105.94	106.54	105.53	108.37	103.33	104.87	106.36	106.81	103.24	106.38	101.88	108.84	102.84	104.8	102.85	103.96	105.82	103.9	106.86	105.7	106.78	104.56	106.65
102.98	104.87	105.26	100.53	103.03	100.81	105.74	101.37	101.11	103.13	102.07	99.566	100.73	101.84	102.29	103.6	101.43	101.66	101.71	104.97	104.69	101.13	100.28	105.9	102.8	109.89	103.69	105.51	103.08	103.39	100.82	99.111	101.1	105.9	104.5	102.91	104	100.47	105.16	103.61	104.3	103.05	104.75	99.234	102.52	102.57	103.13	102.47	103.3	104.58
104.48	104.57	102.82	106.94	102.57	107.22	103.72	103.07	106.79	105.9	107.01	104.96	108.85	106.08	108.51	104.69	107.68	108.13	102.61	101.21	102.35	107.42	105.68	108.25	103.18	104.24	105.44	105.37	107.8	109.17	105.46	106.5	107.42	107.22	106.57	108.35	104.2	105.26	104.63	105.63	105.88	106.73	105.9	105.99	105.41	106.08	108.34	105.97	106.97	106.68
107.78	106.25	108.42	105.2	107.75	106.53	109.03	110	105.3	109.7	105.44	108.35	107.83	107.94	109.65	105.67	105.2	109.68	107.82	106.54	107.79	107.94	105.79	104.99	106.08	107.42	104.84	107.43	107.96	110.49	106.13	105.94	107.22	110.15	106.28	108.31	110.38	108.07	104.72	106.66	107.71	108.03	107.25	107.02	106.11	108.66	108.33	106.06	109.08	108.44
105.02	104.36	104.25	105.07	106.91	103.86	107.16	107.18	106.19	104.55	103.95	104.03	107.31	107.21	104.56	109.76	105.45	107.62	106.41	108.87	104.43	103.61	106.36	102.11	104.27	105.67	105.36	103.8	105.47	107.61	103.71	101.88	104.12	107.2	107.92	107.75	102.96	104.8	103.22	106.86	104.7	106.55	107.29	103.26	103.4	105.51	107.29	105.03	108.17	105.5
106.02	108.03	105.3	106.63	108.32	112.26	107.96	108.47	110.62	108.29	105.17	108.09	107.21	108.74	105.5	109.96	108.19	110.58	108.37	110.48	104.48	109.42	109.64	105.82	110.12	105.19	107.18	105.73	107.04	108.06	110.62	107.52	110.2	108.82	109.21	109.15	110.38	108.3	107.15	111.83	108.39	107.08	108.85	105.63	108.11	107.12	108.95	109.26	107.49	110.59
106.32	106.85	105.88	107.26	105.86	106.46	105.12	106.66	106.19	108.73	103.96	108.2	103.5	111.45	106.72	108.48	105.36	107.68	107.24	106.25	108.64	106.84	106.64	106.94	109.44	104.94	104.11	108.2	102.83	107.84	106.94	108.81	104.69	104.77	108.34	107.05	105.47	106.8	108.1	106.33	104.02	108.03	104.96	107.52	104.15	107.07	105	107.55	106.38	105.15
103.67	105.81	104.58	107.27	105.58	104.25	106.2	104.64	107.95	105.59	105.95	105.22	103.81	105.17	103.46	103.6	102.25	103.24	103.99	106.64	104.57	106.03	103.55	106.57	105.5	102.9	106.45	105.11	110.15	108.74	107.03	106.54	103.21	103.13	103.25	104.71	107.91	108.77	107.1	108.87	105.99	103.5	104.31	104.03	105.06	106.22	106.59	105.28	108.69	105.02
104.01	103.87	107.84	107.5	106.51	105.74	106.03	106	105.7	105.5	106.49	105.01	106.17	102.3	104.06	104.68	109.05	106.74	103.85	106.31	105.08	106.52	104.82	105.26	104.55	104.09	104.61	103.59	104.97	107.2	106.42	100.83	107.68	104.44	104.17	106.14	108.75	104.35	103.25	104.8	105.42	106.41	104.82	104.72	102.34	101.86	105.64	106.46	107.62	102.89
101.95	102.97	101.16	98.745	102.49	103.27	103.9	105.83	102.11	100.77	106.46	102.25	100.71	102.68	101.72	100.42	103.44	101.13	101.49	102.56	102.27	102.74	101.95	104.61	101.44	101.88	103.4	104.99	101.74	102.31	103.66	103.47	103.97	101.37	103.94	103.25	101.95	104.02	101.54	101.02	103.2	102.81	101.96	104.13	100.59	102.09	102.33	101.72	101.97	99.473
107.78	104.25	106.36	104.36	107.23	106.57	108.03	107.96	106.49	104.43	107.63	107.98	106.1	105.32	104.98	109.38	105.03	108.08	107.92	105.04	103.1	105.66	104.3	110.26	106.85	105.81	108.86	107.53	106.52	106.4	106.5	107.65	106.09	105.96	107.37	106.14	104.36	104.11	108.06	108.02	110.69	105.35	106.05	106.59	106.65	107.76	105.01	106.08	104.38	108.92
103.39	104.7	104.17	103.65	102.31	103.01	101.12	105.21	105.19	102.6	103.69	101.87	104.89	100.21	100.3	102.97	103.69	103.7	103.32	103.81	102.46	102.69	103.41	101.73	103.98	100.32	103.74	103.63	102.39	102.07	104.53	101.36	101.12	103.5	99.791	101.61	101.12	101.83	102.28	103	99.761	105.63	103.44	102.99	103.38	102.81	104.76	105.71	102.06	100.52
103.45	106.42	104.73	104.99	106.9	108.11	104.68	107.07	105.2	106.91	106.04	105.89	105.31	106.29	106.14	103.69	104.26	105.85	102.39	107.16	102.97	103.55	103.7	106.69	107.57	106.02	104.35	104.76	104.7	106.71	106.45	103.44	104.46	103.07	105.59	104.42	108.52	103.2	105.15	106.13	106.33	105.2	104.34	106.05	106.04	105.05	103.45	102.78	107.08	107.87
103.68	107.37	103.53	107.41	106.63	108.28	104.67	105.38	107.6	106.76	105.01	105.49	107.14	105.06	105.77	108.79	107.1	105.02	105.95	107.83	105.82	105.5	107.76	107.51	104.12	108.35	106.97	103.58	101.79	105.28	104.67	110.14	104.86	105.46	102.63	104.97	106.63	105.29	103.94	106.61	104.81	100.09	106.5	103.27	103.29	107.57	106	106.12	106.55	106.69
106.83	104.25	107.22	102.44	105.16	105.59	102.41	105.01	101.87	106.7	103.37	103.5	108.12	102.58	103.63	105.01	106.14	103.03	107.98	104.41	105.61	104.31	105.49	104.77	108.47	104.21	104.01	109.54	107.44	103.91	104.51	104.9	105.07	104.98	109.55	104.97	106.45	105.33	105.31	103.69	107.05	102.11	105.98	105.12	104.62	106.19	107.05	103.17	107.32	103.32
100.59	106.81	99.83	106.23	102.06	100.25	101.56	100.38	104.33	100.23	102.93	105.43	104.92	101.36	103.72	100.35	103.79	102.48	101.75	103.52	106.1	103.54	104.92	101.95	103.09	104.73	101.32	105.38	102.04	102.15	102.12	105.04	98.666	102.6	102.2	105.73	102.66	102.54	103.57	103.05	99.311	103.95	103.32	102.95	100.36	104.32	101.47	99.017	101.9	97.611
98.227	94.938	98.07	98.665	98.804	98.218	96.073	98.968	98.006	95.261	100.38	96.969	94.401	96.651	94.895	101.14	94.858	99.327	99.302	97.994	95.669	96.813	100.26	98.717	96.754	96.695	100.14	95.727	96.317	97.968	97.779	98.672	99.892	97.989	98.702	96.582	96.811	97.045	95.063	97.661	97.664	98.014	98.702	96.633	97.271	97.326	95.283	96.52	96.979	100.84
111.34	106.06	104.84	101.26	106.72	105.88	108.4	107.44	105.95	100.02	106.04	107.34	108.7	106.1	108.61	109.42	107.95	108.58	106.45	105.91	104.05	104.65	105.96	104.21	104.55	104.81	107	105.51	107.07	107.22	104	104.32	105.81	106.94	108.8	106.37	107.39	107.58	108.68	108.19	104.89	107.83	106.08	105.23	108.08	103.57	106.53	106.65	107.08	107.76
108.51	107.14	104.38	108.74	106.75	109.54	108.68	109.82	106.63	108.79	109.24	107.54	105.8	109.29	104.16	107.64	107.99	111.61	108.99	108.82	107.14	109.4	108.66	105.6	108.49	106.97	110.34	108.28	107.89	111.79	108.74	105.41	107.92	109.28	108.03	106.06	107.25	106.75	108.36	108.34	106.42	105.18	104.87	107.44	109.87	107.09	109.41	108.74	107.79	107.25
105.87	109.42	104.44	107.06	106.59	104.84	109.26	106.31	105.04	107.38	104.53	107.17	105.91	105.79	104.82	106.71	107.8	106.62	102.71	106.09	103.18	110.22	105.02	105.7	105.59	104.88	106.24	106.5	104.65	104.23	104.13	104.44	108.14	108.65	105	106.54	107.38	106.94	106.46	106.9	104.76	105.02	103.74	106.25	105.17	104.36	105.2	104.12	105.53	103.7
98.387	100.7	98.377	99.407	96.764	99.131	98.503	96.76	98.219	98.515	97.367	98.139	101.63	95.301	97.204	100.97	97.387	96.179	99.625	98.388	99.255	96.117	99.985	99.418	95.956	99.327	99.275	100.39	98.65	98.524	96.265	93.247	98.652	94.913	98.689	97.465	98.731	98.067	100.36	92.367	98.414	97.595	98.445	98.729	95.846	94.744	97.753	93.939	99.161	97.518
112.41	108.32	110.95	110.35	109.82	114.57	109.97	109.3	111.45	107.96	109.68	111.98	110.67	111.59	111.35	112.3	111.91	109.56	111.17	110.87	110.56	109.82	109.87	108.18	110.38	112.39	107.79	108.58	109.9	110.86	109.02	113.5	113.15	108.41	110.5	108.3	110.91	110.9	107.59	107.81	111.67	109.69	109.46	113.1	110.58	110.08	106.86	112.88	113.28	110.21
107.36	106.95	106.17	106.69	107.82	111.02	107.35	107.74	109.5	103.85	108.48	109.69	106.51	105.61	110.68	107.11	107.48	105.89	107.81	106.44	108.41	106.8	109.61	109.34	105.38	108.62	107.75	106.55	108.87	105.15	108.28	106.55	105.59	107.95	110.15	106.83	105.57	109.4	110.43	106.38	109.73	109.99	109.25	107.1	107.3	106.47	107.94	110.15	107.49	106.91
97.853	95.75	98.669	101.41	97.971	95.741	95.101	98.422	97.995	100.39	98.204	96.564	98.083	99.526	98.331	97.697	98.422	98.299	98.983	96.729	100.57	98.388	98.984	98.447	97.576	99.922	100.04	100.56	99.53	95.697	96.018	98.617	96.334	94.738	100.61	95.819	97.554	99.879	98.453	97.733	94.763	97.598	98.148	97.558	97.163	100.24	97.608	100.49	101.11	96.075
106.87	107.28	105.75	105.74	108.39	104.44	105.86	105.92	108.72	107.43	104.35	105.44	106.23	105.1	105.83	108.61	106.29	107.54	106.54	104.26	106.59	106.31	107.54	106.48	103.39	105.33	110.35	106.15	104.99	106.9	105.82	109.62	105.48	105.2	105.55	107.99	108.49	105.63	106.55	105.34	105.8	103.99	105.55	104.31	103.98	106.35	104.83	105.59	108.38	104.75
108.85	109.58	105.07	110.38	106.59	109.3	109.35	104.47	109.31	107.85	108.69	106.24	108.72	110.61	111.63	109.43	104.89	108.04	108.96	106.7	110.28	108.95	107.79	108.81	106.98	109.83	107.95	107.61	108.39	107.19	109.93	109.57	107.83	106.37	108.1	106.41	109.23	110.22	106.01	107.96	106.47	105.06	107.13	109.16	111.57	106.41	111.14	108.34	107.78	104.85
107.08	105.99	107.74	108.13	107.12	107.56	106.69	106.63	105.5	107.23	107.72	106.66	108.13	107.52	108.86	107.64	109.86	105.31	106.36	104.59	107.48	108.67	109.76	107.66	108.01	105.88	107.65	104.52	107.85	105.68	105.22	104.67	107.77	107.33	106.35	105.97	107.63	108.21	104.35	108.13	108.82	105.92	105.1	106.73	106.01	106.15	106.05	108.5	107.08	105.72
101.59	98.817	98.683	99.84	99.341	98.648	98.406	94.535	97.983	97.263	98.738	100.99	97.816	99.013	96.66	100.02	97.531	99.82	98.337	101.02	97.524	97.135	97.793	100.38	98.541	97.806	101.86	99.779	95.595	96.856	98.24	99.269	99.334	99.49	100.07	99.335	99.445	101.06	101.67	98.797	97.956	96.704	100.21	100.68	99.57	96.83	100.26	98.767	97.237	100.03
100.22	99.307	99.459	100.69	98.102	104.83	99.292	96.87	102.13	98.749	99.74	101.39	100.72	98.457	98.437	100.88	101.33	100.06	99.859	99.278	100.97	98.235	101.82	102.52	103.02	99.014	104.27	98.865	98.146	97.142	102.64	98.538	99.252	98.357	100.37	101.08	98.246	101.65	98.065	100.45	100.09	101.93	99.552	101.85	101.49	100.43	99.444	103.31	101.63	100.11
98.616	103.32	101.01	100.32	101.35	100.43	101.02	98.014	101.12	99.988	100.46	102.06	102.75	99.847	101.14	100.29	99.611	102.07	102.83	99.882	100.1	103.14	103.79	101.97	102.47	101.3	102.55	97.633	101.99	99.878	99.682	100.17	103.78	100.52	102.68	100.36	100.87	99.219	99.745	99.074	103.04	103.2	99.578	101.32	101.8	100.17	99.727	101.98	98.332	100.77
105.26	108.21	108.24	108.27	106.99	107.2	105.65	107.12	108.83	107.39	107.29	109.21	111.42	107.67	107.5	109.64	110.32	111.07	108.73	105.83	107	108.52	104.72	108.3	107.95	108.7	109.71	109.48	108.71	109.49	107.47	109.65	107.92	109.23	108.37	109	107.61	109.42	106.95	109.8	106.25	106.34	107.51	111.48	109.21	107.61	106.53	108.28	106	109.43
109.02	108.22	107.61	109.49	107.6	108.08	108.31	106	107.38	109.87	107.36	109.51	110.25	108.42	108.12	107.55	105.89	110.26	106.49	107.02	108.2	109.76	107.35	104.78	108.4	109.4	108.46	107.65	108.54	108.83	109.82	106.55	111.79	110.23	108.25	104.77	109.39	110.36	106.87	106.85	108.72	109.46	109.53	109.34	107.69	109.52	108.16	106.33	107.27	107.26
111.35	105.91	106.16	106.89	109.73	104	105.77	105.82	105.21	109.77	107.62	106.87	107.28	103.09	106.08	107.1	105.18	106.39	107.52	106.58	106.14	104.62	108.04	104.78	107.63	102.77	109.01	105.26	103.47	107.32	103.81	106.12	108.83	108.29	108.08	106.86	104.76	105.63	105.69	105.71	107.63	107.01	105.46	105.57	108.05	106.37	107.23	104.5	107.16	106.93
110.88	105.27	108.41	109.59	105.44	108.99	109.17	108.05	109.38	108.59	109.12	106.95	106.59	105.03	108.46	105.65	107.56	108.55	107.52	105.47	107.66	106.35	107.34	108	109.15	109.74	109.05	108.19	109.35	107.51	108.95	108.18	105.8	107.75	106.89	111.74	109.62	109.94	107.27	106.17	107.18	108.63	108.21	107.21	109.61	106.33	109.05	107.72	111.22	108.21
102.22	104.96	102.51	103.79	102.15	100.88	102.65	101.62	100.49	101.82	100.59	98.049	102.41	103.45	101.54	102.84	102.01	100.1	104.59	100.95	99.667	101.52	99.991	97.374	101.18	100.6	100.19	100.91	101.6	100.08	101.14	100.66	100.69	100.99	100.41	102.62	97.839	99.549	98.122	101.81	103.3	102.11	100.34	101.44	102.11	101.33	100.22	103.68	100.56	103.7
106.54	102.48	109.89	103.74	105.49	106.8	105.86	107.59	106	105.97	104.85	106.7	104.53	107.07	103.2	103.57	107.14	105.17	107.55	104.96	106.67	103.62	105.53	102.64	108.49	105.11	108.12	106.41	105.93	106.36	103.39	105.42	109.11	106.41	102.83	104.52	104.86	106.8	106.26	107.68	106.56	105.69	106.74	104.25	105.42	109.3	103.96	106.66	108.28	108.77
110.28	105.38	107.51	106.15	104.82	110.01	104.08	109.05	105.44	108.67	110.31	104.84	106.62	103.42	107.68	107.67	105.54	106.45	104.42	109.11	107.12	105.14	103.62	109.43	107.57	109.48	104.44	104.88	106.7	107.64	108.51	105.13	110.47	104.75	105.52	107.68	109.48	105.86	107.17	106.88	107.1	105.65	105.79	106	106.05	105.7	106.51	106.63	109.82	105.36
100.91	99.519	100.68	98.568	101.06	99.33	101.87	98.158	98.297	97.608	97.552	99.018	100.84	99.36	101.12	101.4	98.018	100.79	101.72	99.257	103.84	102.3	99.969	99.369	99.765	99.664	101.72	102.01	101.24	101.02	98.554	103.53	101.85	102.86	99.109	99.66	98.924	102.27	100.82	100.05	104.32	100.82	99.883	99.535	101.63	99.872	102.66	101.51	98.729	100.5
108.75	107.52	112.45	110.41	107.69	108.65	107.64	108.76	108.21	108.67	103.18	107.51	107.95	110.08	108.11	106.15	110.06	110.66	106.81	107.39	106.27	105.73	107.59	109.08	107.83	107.62	111.77	107.61	106.79	110.03	110.84	106.2	107.29	107.94	111.64	108.96	109.9	104.6	103.72	107.44	112.4	110.23	106.39	106.29	107.97	109.17	106.9	107.5	109.22	108.98
109.58	102.06	106.22	106.72	103.58	105.43	104.15	103.17	102.33	105.72	103.26	106.17	103.27	104.7	105	103.8	104.66	102.86	103.62	106.42	110.23	106.09	106.71	105.52	105.35	106.63	106.2	106.41	107.04	104.23	104.11	103.25	105.53	106.42	106.53	107.87	106.45	107.3	106.36	108.71	107.54	105.68	106.4	105.71	105.46	103.3	107.07	104.9	104.59	106.84
105.18	104.48	104.68	105.81	106.4	107.07	102.55	104.17	107.27	104.32	106.13	105.14	105.39	109.09	106.47	107.86	108.74	103.4	106.33	106.01	105.7	106.14	104.66	107.47	102.46	107.42	107.27	104.34	105.9	104.99	104.3	106.85	105.21	105.2	103.46	105.19	108.2	104.64	105.58	106.19	104.05	105.76	105.97	106.41	103.15	106.01	104.18	102.92	104.22	107.88
106.1	105.57	102.61	106.7	107.79	105.56	107.07	107.65	107.59	106.96	105.25	108.09	105.63	105.01	106.75	106.42	105.26	106.35	110.92	104.09	105.25	106.7	102.09	108.89	105.83	107.09	106.81	108.25	107.08	106.72	103.89	108.03	106.82	107.76	107.37	105.45	104.38	106.27	108.07	108.72	107.15	108.4	104.64	109.41	108.75	108.35	108.35	107.15	106.42	104.09
109.51	110.34	109.17	107.74	109.77	107.78	107.07	106.16	107.27	107.44	104.39	111.35	110.52	110.49	108.67	106.73	108.31	112.25	108.73	106.16	108.38	106.9	107.98	107.83	108.05	109.72	111.83	106.47	107.62	107.4	109.32	107.82	109.44	109.93	110.49	107.58	107.08	109.11	108.63	108.18	107.48	109.25	107.99	111.25	106.57	110.72	105.87	107.82	108.38	107.95
100.07	95.697	96.767	99.975	101.5	98.309	100.29	99.091	100.64	96.926	94.785	98.375	97.213	97.729	101.02	96.877	97.84	101.24	98.105	98.143	99.26	97.05	99.728	98.18	105.88	96.012	100.24	98.501	101.24	98.387	101.77	99.391	99.509	99.012	100.49	96.303	99.326	99.501	98.001	97.33	96.722	99.191	99.117	98.386	102.93	100.79	99.904	98.282	98.573	97.097
97.118	98.294	98.424	94.711	99.663	99.518	98.039	101.28	98.869	98.291	97.13	98.17	98.567	97.8	95.872	98.331	96.579	100.11	100.95	98.947	97.523	99.335	99.279	99.697	99.742	100.12	95.39	96.028	97.74	97.492	97.314	96.841	99.181	98.649	98.267	98.342	101.01	94.633	100.72	96.655	93.497	99.633	99.422	96.443	97.921	97.758	96.813	100.37	96.424	97.66
99.944	100.36	100.88	98.965	98.849	102.65	100.87	100.58	102.37	98.676	101.53	100.03	99.459	97.84	96.151	99.589	99.787	102.77	101.74	99.554	98.713	97.846	100.28	101.88	101.66	100.15	100.03	100.55	101.68	101.05	101.22	99.327	99.858	101.92	100.2	98.321	101.39	99.032	99	98.813	99.154	98.744	100.6	101.63	101.92	101.54	102.31	101.43	99.296	102.42
108.14	106.83	108.05	108.59	110.23	110.66	104.97	108.68	108.62	107.87	110.57	106.58	105.8	110.97	109.03	106.05	106.78	111.05	107.9	110.98	107.99	109.81	105.26	105.77	109.87	110.58	108.13	103.97	110.36	108.57	106.2	108.62	106.11	107.41	107.51	105.8	110.05	108.28	107.19	111.21	110.32	109.97	108.44	107.67	111.26	106.36	111.4	110.46	108.87	106.07
109.15	107	106.66	108.56	106.13	106.62	108.39	106.56	109.32	108.51	108.04	107.41	108.44	107.38	107.6	106.57	106.39	104.53	110.88	111.04	107.13	106.86	107.44	108.67	106.18	107.9	109.7	109.3	106.61	105.59	109.79	108.23	106.36	110.87	107.03	110	110.04	108.89	107.4	109.16	107.76	107.94	111.5	107.21	106.28	106.7	108.08	107.34	111.18	107.88
97.294	103.82	96.505	99.732	98.89	100.94	101.36	99.819	102.09	99.137	96.972	102.94	100.65	98.113	96.644	101.84	100.23	99.568	99.959	101.54	100.08	100.57	102.15	102.3	101.5	101.61	101.31	101.51	103.59	100.18	99.508	101.56	100.09	99.189	101.97	102.91	103.12	99.546	99.652	100.04	99.609	103.01	100.23	99.46	102.2	97.264	99.975	101.33	101.32	99.556
107.79	108.32	105.74	106.94	107.3	108.64	109.46	109.75	109.51	105.93	108.74	107.79	107.51	108.67	106.34	108.32	106.59	108.82	106.79	108.82	108.27	110.35	105.6	106.85	108.74	107.93	106.15	105.63	108.16	107.32	106.9	109.26	107.31	107.93	104.76	104.81	107.78	108.62	107.38	109.6	108.26	106.57	107.36	109.04	108.65	106.3	110.01	109.01	110.27	107.97
100.28	101.16	97.631	102.35	98.963	101.28	99.803	101.32	99.157	100.25	100.45	98.946	99.527	102.78	102.05	102.67	100.05	99.939	101.22	99.442	99.843	100.89	103.71	99.884	96.477	98.444	99.673	100.59	101.4	100.65	102.42	99.577	99.904	98.976	101.71	100.93	99.984	104.45	104.56	100.36	99.03	100.11	103.16	102.73	102.67	100.58	102.15	100.88	102.58	102.48
101.92	101.35	101.71	102.59	98.39	100.78	99.35	101.65	101.52	100.62	99.906	101.4	98.596	101.1	100.84	97.472	101.3	99.708	100.4	106.26	100.23	102.55	102.2	99.589	99.506	102.23	101.87	99.643	100.96	99.666	102.5	101.53	100.74	100.55	101.84	99.228	101.21	100.47	101.7	102.39	100.79	99.502	102.02	101.16	103.08	102.74	100.81	102.4	101.7	98.13
100.08	101.63	98.45	101.86	98.104	97.909	98.887	100.19	98.331	100.63	96.986	97.12	100.81	103.82	98.42	100.87	102.16	98.171	98.714	96.227	99.083	100.23	98.914	97.604	99.504	98.336	99.289	98.601	98.339	99.13	102.4	98.325	96.472	100.11	98.585	96.428	98.296	95.681	97.648	100.23	99.08	97.322	99.312	99.527	97.253	101.75	101.49	95.028	99.749	99.33
104.66	104.44	105.32	102.05	107.38	107.81	105.83	106.35	106.12	105.18	105.9	106.97	103.49	108.88	105.96	106.86	101.98	103.74	108.98	106.61	106.33	102.67	107.68	105.64	105.42	107.37	105.18	104.42	103.95	105.31	105.45	102.62	106.43	103.84	103.74	104.96	106.01	109.83	105.1	105.61	108.29	104.22	106.73	106.21	105.29	107.37	108.46	106.54	105.23	106.15
99.707	99.269	96.606	100.15	99.451	97.675	98.165	98.12	99.043	97.432	98.722	96.477	98.469	98.823	100.21	97.946	100.47	99.188	99.609	100.42	97.269	99.524	101.28	99.616	100.91	97.025	96.831	95.932	97.443	102.29	98.938	101.65	98.553	99.091	100.03	96.612	98.149	100.15	97.469	98.93	96.434	98.196	101.4	102.35	98.634	95.297	103.7	99.642	100.77	99.467
108.34	105.85	107.84	106.86	107.02	104.41	105.1	107.96	107.31	108.38	102.61	106.62	108.17	107.7	107.63	105.4	105.42	107.18	107.65	106.5	105.04	111.72	107.07	106.92	107.3	111.68	109.12	108.08	107.68	106.61	107.21	102.17	106.37	109.86	109.65	106.04	108.61	105.83	105.18	105.33	107.67	105.11	105.56	106.9	108.07	106.17	109.89	107.16	106.25	106.52
111.1	108.46	107.36	109.12	109.19	109.09	104.48	109.49	109.88	110.46	107.8	109.4	109.38	108.03	107.57	110.46	108.14	109.65	107.2	109.83	107.67	111.29	107.92	109.49	107.81	108.09	109.18	108.5	111.26	108.4	109.08	108.17	108.03	109.17	108.37	106.08	105.46	109.29	107.33	107.22	106.4	109.97	109.09	106.9	106.53	110.95	109.9	108.13	106.01	107.82
104.8	107.24	105.05	104.57	106.35	108.25	106	104.72	104.19	107.42	108.53	108.14	106.03	105.01	106.42	107.03	106.67	105.29	108.41	105.62	106.71	105.5	105.51	106.83	109.52	109.4	102.71	104.34	105.38	106.36	105.49	107.2	108.8	108.96	105.85	110.1	108.91	107.68	104.21	107.16	103.2	107.35	107.67	105.17	107.76	107.16	109.05	109.31	107.4	104.25
110.71	108.08	111.91	107.77	108.8	109.31	112.37	109.53	107.28	107.75	112.03	107.02	107.63	107.29	108.86	108.89	109.42	109.55	110.04	110.25	107.15	107.39	114.16	107.81	105.3	107.36	109.72	110.02	109.07	108.78	110.63	108.46	107	109	111.39	106.89	107.21	110.76	105.63	106.91	105.33	111.31	110.97	108.25	107.22	107.47	109.25	108.1	107.01	108.89
103.22	103.3	104.24	105.88	107.43	107.51	105.18	104.82	107.34	100.83	104.89	107.11	105.56	105.02	104.7	108.3	103.47	107.15	105.63	104.41	106.78	106.98	107.07	110.07	103.48	104.79	105.55	107.02	109.16	106.14	107.17	106.04	104.46	106.25	106.77	105.99	109.11	105.59	106.43	105.24	104.93	105.95	102.73	104.54	106.48	103.62	108.05	108	104.52	105.74
107.18	107.07	103.06	106.34	104.46	104.77	102.34	105.64	104.62	106.11	102.54	107.99	105.73	103	108.37	107.56	106.76	105.5	105.72	104.25	107.17	103.94	105	103.09	104.19	106.81	107.48	105.59	102.65	106.61	107.53	108.06	106.78	102.36	105.44	105.12	107.11	106.88	107.93	105.57	103.43	105.77	105.69	106.07	103.22	103.07	106.84	104.12	108.19	106.01
102.43	106.38	106.67	107.38	108.32	102.64	109.63	104.79	106.34	106.31	105.86	107	108.35	105.6	105.47	105.6	103.97	103.98	104.43	106.39	105.19	101.43	104.39	107.13	109.49	103.3	104.03	104.59	104.53	104.78	105.97	100.17	104.16	105.47	109.63	105.44	106.45	107.74	101.43	106.52	104.26	104.91	106.71	107.13	106.56	104.66	106.91	107.17	106.31	105.1
97.588	98.288	97.755	100.18	95.707	98.123	97.087	98.108	97.48	99.339	98.53	96.444	96.799	98.452	98.607	99.708	96.8	98.29	97.619	98.206	97.631	96.839	94.328	96.03	97.112	99.139	97.751	99.089	95.802	98.311	98.915	98.673	98.393	95.219	97.087	98.493	97.179	97.539	97.4	99.126	100.41	95.65	100.29	97.301	97.981	95.501	98.409	98.556	95.879	95.803
109	107.94	108.63	108.19	107.95	109.39	107.65	108.75	106.39	107.7	111.52	105.59	107.51	109.91	108.95	111.31	112.1	108.54	106.37	107.72	108.64	108.15	106.94	102.96	106.74	108.33	110.38	105.68	106.82	108.21	105.27	108.19	107.55	106.78	106.26	107.71	109.43	111.25	108.58	109.49	108.74	106.56	104.84	107.88	107.16	107.85	111.27	108.89	109.98	108.75
100.49	102.1	99.472	99.66	97.092	98.416	99.501	100.03	102	98.977	99.722	100.97	97.403	99.039	96.324	101.15	100.65	101.7	96.916	97.56	98.529	99.393	96.767	98.623	99.245	96.652	95.956	99.589	95.541	95.872	96.864	101.79	100.49	98.975	96.929	98.427	99.123	101.42	96.705	97.397	97.646	97.953	100.13	100.67	100.72	98.483	96.374	96.758	96.412	97.675
109.19	111.21	108.72	110.68	108.05	110.75	111.31	108.96	106.97	109.55	106.99	106.89	108.51	107.6	108.75	110.49	107.17	110.03	107.07	106.23	105.59	104.42	108	108.07	105.88	106.59	108.4	108.07	106.54	105.86	108.82	105.41	108.01	106.76	107.33	106.43	106.63	110.57	107.51	109.64	104.73	109.73	108.5	106.9	110.79	107.98	109.44	111.07	107.01	107.62
108.74	109.26	108.76	106.06	107.11	109.67	110.74	109.43	109.81	109.98	109.95	109.39	105.82	109.85	107.8	108.16	111.46	109.86	107.83	103.85	106.93	104.79	105.02	106.86	108.19	107.82	108.69	111.43	107.89	105.72	110.92	108.21	108.35	108.49	107.49	109.73	106.11	109.08	106.36	108.89	109.74	109.71	106.98	105.78	108.89	109.31	108.23	111.45	108.07	109.41
112.33	108.7	108.53	109.28	105.2	110.41	108.19	106.79	108.13	105.2	108.08	107.02	108.33	107.98	106.51	110.88	107	107.44	108.18	109.11	107.91	105.24	108.27	108.1	107.47	107.29	107.42	107.46	106.27	108.05	109.08	109.01	105.97	108.23	108.59	105.23	107.94	109.34	108.8	106.58	108.86	106.1	111.23	108.61	106.62	109.03	110.79	109.85	107.08	108.73
105.96	105.35	103.58	105.08	105.99	106.22	102.96	104.84	103.73	103.17	107.86	106	106.99	105.89	103.57	104.96	109.38	107.2	106.38	108.13	104.98	104.11	106.38	107.02	105.87	106.69	105.05	107.18	104.86	103.85	105.05	105.98	104	107.26	104.81	103.95	104.44	103.86	106.5	107.73	105.84	105.04	106.26	105.99	104.35	106.07	102.15	106.92	104.38	106.45
105.02	104.98	106.17	105.75	104.02	106.74	107.4	106.52	106.3	105.6	105.55	105.58	106.97	106.07	107.34	106.24	104.42	106.02	105.54	103.43	103.33	107.38	105.38	102.1	104.1	103.94	107.03	104.09	102.97	107.99	107.05	105.94	105.26	105.72	104.79	105.35	106.76	107.12	104.84	105.04	105.16	106.87	107.09	106.11	105.3	104.65	106.86	104.36	106.84	106.13
106.4	108.48	104.57	106.61	104.94	107.64	106.07	104.61	107.77	108.07	105.33	108.07	105.4	108.47	107.22	106.55	108.28	106.09	107.79	105.16	104.99	109.52	105.7	104.79	105.9	108.24	103.04	107.62	108.5	108.66	105.66	105.59	104.2	104.74	104.51	106.2	105.74	106.46	104.61	104.65	104.97	106.77	104.99	104.2	110.22	108.66	106.11	107.08	106.41	107.35
106.62	106.22	104.72	106.11	105.59	105.35	105.65	104.47	106.5	103.8	105.54	104.77	104.5	107.73	103.58	103.98	102.93	105.15	105.48	103.78	105.71	108.57	106.09	108.16	105.27	106.51	107.56	105.48	105.93	107.18	106.65	105.93	104.24	103.3	104.72	106.1	103.66	105.77	108.58	106.02	105.42	106.08	105.05	106.69	106.84	105.3	104.98	108.35	111.25	105.87
107.79	105.73	107.22	109.14	108.4	109.44	105.74	109.56	105.37	105.4	105.91	107.33	109.3	111.03	104	109.68	107	107.52	104.97	109.59	108.77	110.77	109.19	109.93	109.05	108.41	106.2	107.41	108.09	107.91	106.55	110.18	105.23	106.76	106.5	106.59	109.18	110.73	103.03	107.76	108.47	107.57	109.75	109.28	111.59	106.75	104.69	106.26	110.88	108.71
110.55	104.24	108.54	108.06	110.34	108.82	110.31	110.33	106.77	107.61	107.17	104.05	107.4	106.43	107.12	108.77	105.77	105.82	106.54	108.12	108.4	110.93	108.29	110.77	104.8	107.01	111.84	110.07	108.71	104.02	108.13	107.2	107.95	110.02	108.49	107.78	106.31	108.78	106.82	107.14	109.57	108.62	109.19	107.63	108.33	108.55	106.68	110.3	109.69	109.12
105.82	103.08	105.73	105.76	105.57	108.62	103.55	106.02	105.3	108.99	104.02	105.46	103.87	107.56	106.34	108.92	107.91	106.21	106.47	104.84	106.93	105.39	106.54	105.83	107.53	104.94	108.3	104.21	104.92	108.11	104.33	104.07	104	105.58	108.26	105.31	105.49	109.47	109.38	105.27	106.32	106.11	108.22	109.15	106.1	104.53	108.36	107.94	106.21	108.36
109.97	107.55	105.2	110.16	107.95	105.08	108.84	110.44	108.11	108.61	110.28	108.5	108.69	108.4	109.03	109	108.66	110.34	108.34	105.98	109.25	111.1	109.11	109.93	108.55	107.67	109.18	111.55	105.52	108.83	108.63	108.69	107.57	105.88	109.1	109.35	109.11	108.69	109.23	110.44	106.3	108.3	106.15	109.33	107.48	105.86	110.33	105.02	109.48	108.65
104.92	107.13	103.79	105.59	104.46	106.47	103.62	104.88	103.73	104.1	105.76	107.8	106.98	105.05	107.29	105.94	103.94	106.96	105.37	107.81	105.77	100.01	104.58	106.7	101.13	108.37	105.2	104.3	104.68	103.63	108.35	105.09	107.68	105.45	106.68	104.34	103.49	105.51	106.29	102.87	105.3	107.53	108	106.17	107.92	103.6	105.52	103.43	106.58	105.44
105.77	106.84	102.59	104.77	106.05	105.63	105.92	106.17	105.22	105.13	105.28	105.55	103.88	108.8	103.41	106.13	103.3	105.53	104.65	108.14	108.96	104.97	109.29	106.32	109.51	109.47	109.72	106.11	108.9	104.36	105.62	106.25	104.67	107.42	104.73	108.27	104.12	109.08	106.18	104.32	106.1	110.84	105.94	106.16	109.19	106.02	108.17	103.61	100.98	105.61
103.53	103.8	104.57	104.4	103.83	104.43	104.46	104.14	105.34	104.97	104.51	103.4	107.83	106.23	106.35	104.84	107.34	103.92	103.9	104.15	106.38	103.15	100.77	103.01	102.42	104.92	106.93	104.07	103.4	101.97	104.84	106.23	108.61	103.59	107.85	103.8	104.88	108.28	100.45	104.79	102.94	103.34	105.17	103.18	101.24	105.56	106.42	101.29	105.53	107.02
107.98	106.08	104.35	109.12	106.54	103.54	103.71	104.67	109.09	108.39	106.05	103.24	103.85	107.85	105.74	106.24	105.7	103.29	105.02	103.6	105.11	104.99	105.39	108.29	105.35	106.82	108.73	108.69	107.26	105.35	106.3	104.29	108.49	106.76	108.22	107.11	106.68	104.94	106.67	106.37	107.08	108.16	106.48	106.66	103.49	110.13	108.92	100.58	107.48	104.84
108.39	104.4	109.33	106.09	108.83	104.28	108.06	108.73	104.82	102.64	111.68	108.38	104.52	105.79	108.56	104.2	105.93	104.16	106.38	106.3	105.55	107.02	108.04	106.19	108.19	105	103.34	106.25	107.05	107.78	104.25	108.17	107.26	106.88	110.22	107.58	109.4	106.9	107	103.88	107.85	106.68	103.5	110.37	106.82	106.07	107.51	106.83	103.79	107.14
102.91	102.01	99.366	99.148	101.94	102.08	100.22	100.18	101.35	100.17	101.06	100.45	97.34	101.91	99.742	99.97	100.91	98.166	100.08	99.329	99.32	102.94	100.28	100.95	104.22	97.011	98.863	96.476	100.2	100.9	101.44	102.8	101.12	102.66	100.49	100.69	99.461	104.26	101.04	99.222	100.06	98.746	97.153	99.526	101.6	99.676	101.13	100.71	100.65	99.63
98.806	98.424	99.784	98.427	97.671	99.016	95.588	102.15	98.349	95.891	99.83	99.331	96.155	99.195	100.21	98.536	99.43	99.76	97.137	94.569	96.023	98.155	99.984	101.36	97.213	101.25	96.87	99.11	102.01	99.768	100.07	101.02	98.871	97.35	97.891	97.598	96.187	99.463	96.296	98.475	98.253	98.965	100.89	99.037	95.396	99.017	99.547	98.136	101.64	98.295
109.93	110.17	108.72	110.18	110.83	113.5	113.15	106.91	108.14	108.87	109.71	111.82	109.78	107.28	109.91	109.4	110.76	114.6	108.69	109.39	110.41	108.11	111.83	107.33	110.97	109.37	109.49	111.06	111.29	108.94	108.96	111.91	111.3	105.16	109.33	109.76	108.66	111.73	110.74	110.65	111.89	112.09	109.77	111.84	113.45	108.58	109.27	111.15	110.47	111.01
108.31	108.03	107.38	108.18	109.53	104.61	108.72	106.06	109.24	105.72	106.11	108.62	109.12	107.54	106.91	106.69	111.14	109.61	105.86	107.96	109.32	109.58	107.37	107.73	107.2	109	109.03	103.95	107.57	109.27	106.01	107.66	106.83	106.46	109.24	105.46	106.28	108.04	109.55	107.29	106.02	107.22	106.88	110.54	107.25	106.76	109.2	107.57	106.2	107.12
108.17	107.56	106.74	108.5	109.59	106.58	108.64	107.83	108.77	106.95	107.3	105.63	107.2	106.2	105.91	107.06	108.05	106.74	110.62	106.08	106.72	105.32	106.71	102.95	107.9	107.87	108.22	104.8	104.29	104.85	107.56	104.43	105.68	106.04	108.27	108.12	108.58	106.92	103.8	107.61	106.81	109.81	107.96	106.01	108.35	105.74	103.27	107.65	108.17	106.29
109.08	105.03	104.62	105.36	107.42	106.59	108.36	103.23	109.35	106.72	106.59	107.83	108.41	104.3	106.08	106.62	108.8	108.08	107	105.94	109.54	106.76	109.46	106.95	107.23	106.82	109.11	104.34	109.37	104.79	105.74	108.25	105.21	105.04	104.94	106.34	106.25	106.23	104.9	106.22	106.52	105.75	108.7	108.59	106.36	105.33	109.17	109.55	106.29	107.46
97.596	96.219	102.69	97.796	97.053	97.851	101.1	99.286	97.502	99.633	98.468	95.605	100.52	95.125	100.36	96.102	97.169	99.337	96.193	96.299	99.017	97.162	96.292	97.694	96.869	98.64	97.926	98.916	97.861	96.183	96.364	101.47	98.466	98.985	97.796	99.94	97.243	95.891	101.87	97.243	97.928	96.645	97.504	97.799	97.43	94.971	100.6	96.495	102.96	99.115
98.685	95.886	98.675	98.591	98.3	101.42	98.534	96.774	97.014	99.085	98.914	94.119	100.09	96.703	98.738	97.819	97.601	98.481	97.044	96.684	100.61	95.729	99.103	97.535	97.046	96.986	97.952	99.285	98.256	98.138	97.349	100.62	97.913	97.354	96.185	95.842	96.879	98.097	98.777	98.622	96.431	99.697	93.703	97.298	99.61	97.806	96.751	99.116	101.09	95.131
106.86	105.15	112.99	107.86	108.77	107.63	109.53	107.04	106.87	105.2	105.45	110.39	106.22	107.98	105.27	108.5	107.48	106.35	106.53	107.22	108.04	108.53	108.99	106.47	108.85	109.65	110.9	108.69	110.52	106.09	109.68	108.15	108.42	109.29	108.88	106.52	108.41	105	109.15	110.45	107.13	104.87	106.11	110.2	106.72	105.7	106.97	106.92	108.44	106.14
106.75	107.67	106.76	105.69	107.69	107.38	107.67	105.91	105.74	109.64	106.25	106.28	107.09	107.59	108.92	105.4	109.17	105.89	104.61	107.87	105.6	108.39	107.67	106.39	107.03	104.87	105.54	108.97	106.95	104.33	105.76	106.38	104.97	106.7	107.3	106.45	107.31	104.77	104.64	107.06	106.57	106.89	106.92	110.33	107.18	105.32	105.44	108.86	105.61	106.96
105.08	109.06	107.12	106.12	104.73	104.96	105.03	102.87	110.81	107.56	106.17	104.59	107.31	104.73	105.92	106	109.13	105.63	102.44	106.37	103.76	106.22	106.3	104.61	105.11	107.11	104.62	107.23	103.91	106.96	106	104.48	106.14	106.18	109.58	106.69	102.61	107.3	107.39	105.52	106.4	106.24	105.19	106.78	103.84	108.73	108.02	103.94	106.07	105.24
99.567	101.75	99.05	99.616	101.57	96.687	100.86	99.811	98.86	95.72	98.768	97.352	99.348	96.729	98.372	101.06	99.769	99.301	99.787	98.2	99.011	101.87	99.908	99.86	96.168	100.79	99.056	100.24	96.167	97.421	99.485	101.85	99.026	100.07	97.764	98.655	100.01	98.931	100.54	97.346	100.9	101.09	98.375	98.054	98.705	96.826	99.372	100.68	103.18	99.535
107.87	105.54	106.12	105.59	103.96	109.33	108.08	106.66	102.91	104.87	104.69	103.99	109.35	107.79	106.12	104.1	108.58	101.54	107.28	105.39	103.16	106.57	102.52	103.62	106.03	104.25	102.62	107.51	102.71	106.57	107.2	105.94	104.37	106.17	105.87	105.52	105.51	106.08	101.33	106.98	109.72	106.41	104.58	101.6	107.3	106.1	108.23	105.19	104.56	103.55
108.31	104.78	105.13	112.88	108.98	108.94	107.22	105.79	113.2	106.65	104.53	108.13	109.91	105.42	105.2	107.38	108.13	107.18	109.59	107.9	109.62	109.07	107.4	105.71	111.09	110.85	109.95	109.8	107.54	106.96	107.56	107.56	109.9	105.93	109.71	107.38	107.78	107.65	107.22	109.1	108.32	105.11	108.03	109.81	111.26	107.97	107.46	107.5	108.5	108.2
102.45	96.873	104.14	100.37	98.599	100.95	101.7	99.909	99.804	103.33	101.78	101.62	101.02	99.412	98.32	102.6	101.7	102.14	102.72	102.49	101.22	102.84	102.5	100.58	102.52	100.11	99.077	98.087	101.74	100.26	103.34	99.964	99.949	97.321	99.778	97.014	100.03	95.906	98.405	98.301	102.76	100.9	101.84	101.77	100.77	96.832	99.331	98.173	101.17	99.158
103.89	105.25	106.92	106.78	104.39	106.48	108.1	107.4	108.41	107.25	105.26	104.49	106.42	110.19	105.2	105.9	106.36	105.46	105.83	103.51	109.13	103.58	102.22	105.1	103.64	104.17	105.45	105.68	103.61	104.13	104.43	107.48	105.89	105.52	102.66	103.94	101.33	107.12	109.2	104.97	104.98	105.42	108.62	105.38	106.81	109.44	106.05	110.76	107.43	106.16
108.72	107.74	107.56	111.74	109.68	109.43	110.76	107.78	110.31	109.51	108.22	110.96	109.84	109.06	109.14	107.23	106.71	107.78	108.57	108.69	111.26	108.28	110.86	107.02	109.11	108.37	106.73	107.48	106.14	109.28	110.75	109.44	106.96	108.71	108.53	106.56	110.31	107.54	107.36	108.13	108.54	110.39	108.8	110.37	108.83	106.86	109.68	108.54	109.56	110.13
107.73	106.91	106.14	104.56	103.64	107.83	104.18	107.15	105.49	106.09	103.66	107.17	107.08	106.08	105.73	107.36	103.98	104.42	107.24	104.66	108.91	105.38	105.08	107.41	105.61	106.17	107.27	106.47	104.95	107.27	105.8	107.33	109.62	108	102.77	104.83	107.83	108.33	107.94	105.05	102.68	105.66	105.37	102.42	107.8	102.53	104.93	101.83	107.22	104.81
107.48	110.33	108.65	109.01	106.53	109.96	105.59	102.53	107.56	111.52	105.71	109.31	107.94	106.9	107.7	106.47	106.69	107.66	109.46	108.53	105.13	107.36	105.52	106.13	104.65	104.24	106.3	103.09	108.83	104.7	108.06	108.13	109.68	108.38	108.94	106.63	105.75	106.95	110.83	107.99	107.51	112.07	106.89	109.76	109.12	106.21	110.94	106.27	108.09	111.52
95.46	97.21	97.032	100.21	95.95	97.239	100.11	99.25	95.835	96.85	95.554	95.628	97.738	101.32	95.542	99.391	96.817	96.576	99.57	97.01	100.76	97.17	97.183	96.963	99.417	98.597	97.197	96.898	96.037	98.919	98.497	100.72	98.64	95.902	96.095	98.126	96.462	97.542	98.372	95.595	97.835	100.21	95.411	98.685	96.411	98.644	96.62	98.724	98.173	98.829
107.5	106.64	106.51	106.62	107.02	104.75	104.07	106.45	103.04	106.39	104.95	103.91	108.53	107.38	108.66	106.23	105.96	106.91	101.18	106.97	105.19	104.79	105.58	104.67	104.39	103.62	107.01	105.89	103.93	105.64	106.35	105.12	104.66	104.6	106.72	107.78	106.25	104.45	106.08	103.51	108.46	107.78	106.21	108.57	106.03	105.62	103.13	106.18	107.28	105.1
108.31	105.02	107.68	103.94	107.31	105.85	106.31	106.09	105.47	106.76	106.15	106.1	106.66	105.3	103.07	104.63	107.17	105.14	109.17	106.34	104.63	106.92	104.4	104.48	102.72	104.89	104.9	104.84	104.61	105.01	105.39	103.43	106.84	104.73	104.67	106.73	104.81	107.01	105.03	105.52	107.04	103.71	103.57	104.09	103.85	104.32	105.94	105.83	106.3	103.8
105.7	106.76	107.67	105.69	106.21	109.39	107.37	108.51	109.64	105.61	108.91	106.94	106.82	106.99	107.15	108.11	109.31	105.54	105.38	109.36	108.92	110.02	104.48	109.35	106.38	105.42	105.51	108.24	109.99	105.14	106.02	107.99	109.58	106.78	105.08	109.05	108.26	106.66	106.98	106.98	109.72	108.24	107.25	105.48	103.98	107.47	105.81	110.49	109.49	107.59
104.48	105.53	106	106.65	105.96	103.32	102.39	105.17	107.84	106.67	104.61	108.2	107.24	104.77	105.05	102.56	106.59	109.19	107.17	105.21	108.04	105.58	105.26	106.08	104.18	104.62	106.89	106.14	108.44	104.47	108.54	103.03	105.4	104.36	107.95	105.54	105.43	109.22	106.24	106.98	105.36	105.51	105.57	104.39	105.21	110.1	103.24	105.87	105.16	105.81
110.86	102.81	106.14	106.63	107.42	107.66	104.13	105.72	108.23	103.51	107.31	104.55	107.43	105.67	103.15	105.15	105.02	104.04	104.79	105.55	106.22	106.25	106	103.35	103.55	107.14	105.69	107.24	105.91	106.22	110.81	103.95	106.52	107.27	107.07	105.32	106.11	105.66	106	105.46	103.76	105.99	109.88	107.59	106.89	104.61	106.31	109.82	106.29	105.97
101.16	101.21	99.876	101.33	104.24	99.313	99.619	100.27	103.21	101.51	99.657	97.97	98.431	102.17	97.287	96.644	99.863	103.01	102.29	101.67	98.008	102.98	99.674	97.322	99.221	101.4	100.85	100.04	102.87	99.381	103.13	100.62	97.543	102.04	99.732	100.2	100.44	100.62	102.9	101.61	101.39	99.872	97.674	102.94	99.992	99.67	98.782	99.951	98.628	98.316
98.66	100.1	102.66	106.02	99.781	101.79	102.6	100.39	100.82	97.432	99.698	100.15	100.14	101.58	99.71	100.3	97.975	101.65	103.38	99.871	98.917	97.192	100.9	99.42	103.28	103.56	101.47	100.49	100.77	101.64	101.07	104.05	100.31	103.13	97.497	102.13	101.68	98.986	102.65	99.84	101.32	104.59	100.1	104.59	101.21	101.39	97.615	100.7	102.38	99.377
100.14	97.745	99.315	100.54	102.58	100.52	102.16	95.876	99.823	97.007	100.62	100.16	98.017	96.509	100.13	99.884	100.11	99.515	99.141	98.825	98.787	98.412	98.959	99.039	98.691	100.21	97.624	101.35	99.672	96.1	102.62	99.019	99.89	97.862	98.246	97.248	97.905	99.592	100.61	100.02	101.45	99.055	98.973	100.07	99.876	98.253	101.2	101.01	98.589	97.172
98.465	95.69	98.369	97.334	93.98	96.005	97.654	96.822	99.188	98.969	97.8	99.572	99	94.208	97.404	99.696	100.03	96.558	97.084	98.12	95.641	100.69	97.999	96.656	96.66	98.843	99.307	98.874	99.099	100.12	99.13	100.38	98.828	97.632	97.21	95.755	95.332	96.399	93.48	98.14	100.71	97.829	97.411	96.803	95.481	97.304	97.343	98.833	98.792	96.371
108.42	109.86	106.63	111.57	108.78	107	108.25	107.4	106.19	112.48	108.85	108.84	107.53	106.73	108.33	108.03	108.47	110.19	110.2	106.86	107.36	106.89	110.9	106.73	110.32	107.73	108.26	106.87	108.27	107.82	110.1	108.59	106.88	106.89	108.44	110.78	108.21	103.03	108.58	108.05	107.11	104.21	108.08	110.84	108.46	108.42	107.41	110.08	109.63	104.39
97.016	96.145	98.541	97.94	99.3	101.12	96.515	96.854	98.05	98.311	99.914	97.612	96.641	100.02	98.339	100.71	97.116	92.043	99.267	99.027	98.958	98.408	95.856	98.706	96.202	97.668	98.878	98.328	100.6	97.927	99.389	99.967	98.67	95.76	98.221	99.611	99.048	95.386	97.879	98.142	99.01	98.323	97.417	100.17	98.266	100.61	98.788	99.015	99.818	99.685
105.66	109.84	110.31	107.52	106.42	109.03	106.97	105.48	107.48	110.46	108.03	108.28	105.77	104.38	108.77	104.3	108.95	109.16	109.36	108.55	107.59	102.18	107.76	106.77	106.17	104.91	106.45	106.56	107.02	107.76	108.57	102.9	105.51	107.36	108.63	106.83	106.48	106.76	104.12	110.3	106.41	107.89	106.64	107.74	108.55	108.62	106.57	103.77	104.64	109.34
105.91	105.7	106.31	106.07	103.38	104.02	107.93	106.19	105.33	106.65	105.84	105.31	104.9	107.7	109.76	106.76	106.86	104.53	104.36	106.36	106.58	101.14	105.75	103.41	106.65	108.18	103.1	109.45	104.99	102.96	106.28	107.55	105.27	105.8	102.87	105.16	105.9	102.85	104.4	106.25	106.43	102.61	104.92	106.14	107.45	105.37	110.17	104.48	104.34	104.07
104.99	105.54	107.08	106.2	102.23	107.29	106.08	104.75	107.38	107.17	104.86	107.5	106.04	106.88	106.97	109.31	107.57	105.96	106.38	107.26	106.5	108.69	108.21	105.63	109.08	105.91	108.15	108.81	104.89	106.08	108.13	105.44	105.37	105.34	105	106.49	107.61	109.77	105.37	101.54	108.27	103.57	107.13	103.34	105.76	108.66	109.28	108.66	107.3	108.37
106.91	106	106.47	105.69	106.14	107.68	102.61	107.5	106.01	107.57	107.77	108.29	103.51	107.11	105.49	104.89	104.62	107.67	105.99	104.3	105.44	105.07	106.61	106.71	104.72	103.11	102.71	104.1	104.97	102.55	105.21	102.38	102.03	107.85	105.1	104.24	104.95	107.09	107.17	108.98	104.83	105.19	109.34	107.37	106.75	106.57	104.7	105.5	106.5	106.57
101.89	99.214	96.159	100.28	96.738	99.483	102.42	98.007	93.607	99.25	100.7	97.112	95.175	100.54	99.576	96.335	97.525	98.762	99.958	97.548	97.942	97.996	97.791	97.046	96.15	98.116	96.465	97.595	97.005	100.11	96.468	96.257	96.737	100.36	97.754	100.37	98.939	98.161	99.169	99.48	97.313	97.219	98.889	100.87	98.215	97.917	96.682	99.755	99.741	96.764
106.85	107.51	106.5	106.84	104.77	105.01	106.27	104.5	106.91	104.31	107.25	107.93	104.94	103.96	104.59	106.37	106.09	105.25	107.31	107.28	107.61	105.02	105.02	105.8	105.97	106.02	107.32	106.85	105.61	104.91	106.24	107.44	108.81	104.29	106.27	107.04	105.78	104.52	107.83	106.27	107.24	108	105.85	108.49	106.51	108.94	105.73	102.61	105.32	106.56
107.86	105.68	106.8	107.89	105.68	104.99	107.51	106.16	107.4	105.13	104.38	105.43	104.15	105.45	105.01	106.51	103.95	106.24	103.18	109.01	105.92	109.35	106.9	106.74	106.11	103.04	108.69	104.01	106.22	108.78	104	105.2	109.36	108.13	103.7	109.67	107.02	107.41	103.44	105.79	107.8	107.25	103.02	105.67	108.56	109.08	106.29	107.66	102.28	107.35
107.57	108.11	106.82	108.63	105.81	108.44	107.96	105.58	102.92	107.74	105.06	104.45	102.38	108.18	103.48	106.45	106	105.36	104.68	106.26	102.96	104.4	107.46	105.59	108.41	110.53	104.96	105.82	107.94	103.6	106.05	105.55	108.53	102.58	107.03	107.97	106.5	108.18	106.99	104.47	107.67	108.31	109.78	105.9	105.64	102.22	103.9	103.57	106.8	104.23
107.66	109.53	108.15	110.65	110.38	109.01	106.47	105.29	107.38	106.92	105.37	108.37	104.45	110.71	109.96	110.02	104.17	110.13	109.73	106.49	106.52	108.19	105.61	111.86	111.12	106.14	107.79	108.77	107.39	109.51	105.45	104.76	106.11	106.02	106.82	105.71	107.11	105.63	109.7	106.98	109.09	106.35	106.82	106.61	110.22	111.26	107.4	107.21	108.27	106.48
104.49	106.98	104.36	109.32	104.86	108.12	106.42	106.25	105.55	109.34	105.56	107.24	108.45	106.05	107.37	106.51	104.78	108.78	105.26	106	108.26	105.12	107.86	107.33	109.38	108.36	106.94	105.76	107.09	109.22	108.52	104.29	108.32	107.02	107.6	107.54	106.15	108.26	107.19	107.01	105.74	107.6	107.56	109.02	107.6	106.96	107.23	105.46	106.73	105.21
102.61	102.26	108.8	103.13	102.55	100.28	101.68	104.28	102.23	105.68	103.08	101.56	105.5	101.72	98.245	105.6	100.42	104.56	101.57	102.88	102.03	100.88	98.023	101.55	105.46	103.21	100.6	100.69	106.89	103.63	104.07	100.49	105.18	100.52	104.62	102.86	102.94	100.46	102.39	102.18	103.24	99.602	101.61	103.77	103.04	104.9	103.8	100.87	103.62	104.17
101.48	104.49	105.65	103.7	105.97	107.78	105.64	104.4	107.5	106.52	104.03	104.67	108.83	106.6	105.38	102	104.01	101.84	103.99	106.27	105.77	106.74	105.54	108.39	105.85	105.29	107.53	106.12	105.6	105.96	105.15	103.84	107.54	106.85	107.99	103.93	103.8	101.8	106.22	107.99	104.14	103.17	107.54	108.29	105.56	105.79	105.13	107.39	106.05	106.88
107.14	109.06	106.71	106.75	106.71	105.77	106.14	106.49	106.87	105	107.35	104.99	106.09	103.64	106.92	105.77	104.39	105.75	105.27	107.41	103.93	105.26	108.08	106.59	105.51	104.3	105.32	107.89	105.01	106.3	106.92	102.76	107.17	107.96	107.31	109.42	103.57	104.67	105.32	104.81	104.9	106.61	108.35	104.06	107.38	105.89	106.43	105.68	107.55	102.89
108.91	109.17	108.39	106.76	108.67	108.78	106.9	104.56	110.18	111.12	108.82	106.9	107.12	111.85	104.44	107.96	106.67	107.03	108.99	107.5	107.71	107.67	106.68	103.38	107.19	107.86	109.98	110.5	107.95	107.45	109.38	107.57	108.63	111.28	111.33	103.28	109.09	107.03	113.48	106.69	109.25	107.19	108.71	106.71	109.85	109.04	106.63	110.62	109.73	105.69
96.596	101.32	95.976	99.834	98.259	98.57	97.333	94.67	100.96	98.472	101.46	100.02	98.282	100.76	99.725	97.56	95.889	99.119	100.74	99.289	99.843	100.18	97.989	98.15	96.989	99.8	96.9	99.892	98.092	98.187	98.444	99.046	98.692	102.07	97.405	100.56	99.314	98.633	97.686	100.87	97.908	100.59	99.112	99.447	96.509	98.598	100.43	101.13	100.87	100.83
103.8	105	106.97	108.21	105.05	106.59	101.96	103.34	105.32	103.86	104.99	104.75	105.51	103.16	104.53	105.38	105.85	101.57	104.5	107.64	104.48	105.13	108.84	104.6	103.81	106.07	109.43	102.83	106.05	104.24	106.3	105.53	104.4	104.96	108.99	107.75	103.39	103.18	104.93	109.05	103.2	107	106.43	104.4	105.08	106.11	105.13	105.91	105.92	104.83
104.1	109.39	108.76	105.79	105.92	106.25	105.35	105.98	106.27	103.11	103.26	104.4	106.2	109.79	108.73	105.3	105.26	103.06	106.79	104.68	105.43	106.52	107.25	104.77	107.34	106.69	107.65	106.67	105.94	103.17	105.34	108.39	105.7	105.36	106.9	105.92	103.57	103.89	107.72	104.38	105.08	106.9	105.54	110.59	105.71	105.01	107.78	106.85	104.38	105.13
98.141	100.38	96.96	98.012	96.346	99.25	99.78	96.417	104.19	96.491	99.745	99.709	100.14	97.234	100.42	98.29	98.819	96.698	98.529	98.685	101.37	98.557	99.428	99.077	99.849	99.039	98.405	98.871	97.738	102.62	98.758	99.684	98.394	96.147	100.03	99.583	96.629	95.489	101.44	98.289	100.67	98.598	96.967	99.267	101.53	101.65	101.97	102.41	96.873	97.579
105.69	107.38	108.86	110.05	107.52	110.59	109.03	107.03	107.89	110.55	107.1	109.73	106.62	109.01	106.81	107.56	106.54	107.32	108.14	111.59	108.63	107.41	105.68	109.68	106.15	108.59	106.88	110.96	107.9	111.64	106.57	106.39	107.3	105.98	107.61	109.2	106.61	111.58	110.47	109.22	107.89	108.69	106.97	106.86	106.39	105.63	108.68	107.02	106.67	108.3
104.75	107.34	105.87	104.1	103.61	105.53	106.88	106.57	102.34	103.85	106.84	107.83	107.73	104.9	105.67	106.01	105.36	106.35	104.47	107.17	105.28	105.02	108.57	105.7	105.64	105.51	104.13	104.58	104.24	105.57	104.67	104.54	105.18	104.96	104.7	105.19	105.63	103.2	102.37	104.12	106.41	106.62	104.91	102.35	105.63	107.29	104.68	104.77	106.16	105.18
111.04	108.04	111.45	109.9	108.74	108.06	107.31	111.25	109.42	108.85	111.58	110.93	108.97	107.67	108.97	108.66	107.2	109.27	107.51	108.86	110.98	108.73	106.71	107.45	106.64	108.98	112.07	111.19	110.48	108.42	109.71	107.91	110.63	105.95	108.74	106.42	109.86	107.4	108	108.24	107.73	110.72	106.46	107.41	105.75	110.08	109.84	108.27	107.22	109.94
105.02	105.16	103.86	103.45	106.83	102.63	104.13	106.03	104.94	105.24	105.59	104.64	106.43	107.7	105.72	103.7	103.61	106.39	106.69	105.54	105.77	106.29	104.99	106.75	108.78	105.2	106.28	101.81	106.48	104.22	104.6	103.9	106.72	104.45	106.24	107.75	105.46	105.83	103.66	103.18	106.63	106.16	107.25	104.23	107.74	108.01	107.4	107.6	106.59	105.31
99.451	98.781	96.851	97.142	99.698	98.467	96.309	99.046	100.83	102.86	97.424	99.649	98.79	100.16	98.874	100.26	98.485	96.81	99.016	100.6	99.529	97.544	98.139	99.132	96.866	94.756	96.909	97.368	101.79	100.09	99.409	95.802	99.04	99.862	98.074	101.2	98.386	100.56	96.753	99.383	97.07	96.475	98.6	98.173	100.06	98.328	99.822	99.756	98.468	96.087
110.55	107.12	109.25	107.89	109.98	105.69	106.82	107.67	106.97	108.97	106.46	105.19	107.85	106.09	105.7	104.2	109.35	104.64	109.84	106.46	104.69	106.83	105.19	105.64	105.41	113.54	106.25	108.4	106.48	106.41	104.81	106.57	106.9	108.03	106.33	103.13	106.96	104.9	106.59	105.78	108.1	106.84	105.64	107.36	107.56	105.66	105.45	106.94	104.12	107.55
99.485	99.755	100.06	94	98.264	96.793	98.861	99.186	96.881	98.743	98.742	99.584	98.5	99.743	99.138	101.47	99.325	97.258	100.84	98.673	97.827	100.67	98.718	100.52	98.971	97.185	99.055	97.059	97.564	98.407	97.268	101.18	94.224	99.339	96.872	98.166	103.43	99.495	97.059	97.243	96.278	98.895	99.27	99.148	98.581	97.722	97.311	99.935	99.841	97.524
105.25	103.2	106.85	107.39	106.64	104.33	103.86	105.67	106.58	106.54	104.2	105.37	107.98	101.59	105.33	107.84	105.22	103.9	103.71	106.25	104.27	105.15	107.81	106.36	104.16	107.55	104.88	103.41	102.76	104.64	104.28	105.81	103.02	104.94	105.46	105.36	105.69	105.58	106.07	107.6	106.21	108.69	105.57	105.41	103.73	106.68	106.02	102.22	107.11	108.43
105.7	108.84	108.85	109.24	108.57	106.85	108.3	105.66	108.07	108.32	108.37	108.46	107.44	107.41	108.41	110.48	107.18	107.03	107.27	107.36	108.66	106.63	109.93	111.47	107.94	106.86	110.52	107.92	108.28	106.22	108.56	112.41	106.37	108.46	108.55	108.16	108.19	106.05	108.08	108.86	111.47	109.34	107.09	109.2	109.72	106.05	109.24	111.67	110.68	106.89
100.89	97.711	96.472	98.75	96.07	98.63	99.985	98.294	97.704	99.018	99.89	94.147	96.429	96.921	97.448	99.709	97.254	98.135	95.9	100.45	99.376	94.733	96.875	98.372	95.023	98.297	96.456	98.534	98.658	97.844	97.491	96.426	97.26	97.332	95.991	99.507	96.478	99.767	100.92	95.711	95.456	96.69	97.025	97.81	99.855	97.53	100.25	98.402	99.336	97.491
107.12	103.56	107	105.44	103.63	107.46	103.69	103.54	102.23	102.4	106.82	106.79	106.82	105.23	107.04	103.7	103.48	105.32	105.66	103.78	103.96	105.05	106.42	105.85	105.79	104.99	106.51	104.43	104.6	103.53	105.86	107.71	104.29	104.73	104.87	105.01	104.83	107.86	107.69	104.25	105.83	105.01	110.05	103.6	105.3	107.54	105.12	107.21	106.23	106.98
99.952	102.89	100.11	100.19	98.509	100.81	101.16	97.293	98.311	101.75	100.37	99.837	100.9	101.83	100.51	101.6	100.39	99.722	100.38	102.27	99.078	97.756	98.392	103.22	100.07	102.48	101.85	101.06	102.21	98.058	103.12	102.35	101.41	101.15	101.15	99.543	101.9	98.696	101.5	100.88	97.958	99.972	101.27	101.14	100.7	100.41	96.438	99.48	101.98	100.09
93.957	96.922	98.22	95.279	99.804	98.956	97.898	99.325	100.47	97.86	100.54	101.29	99.127	98.698	95.253	98.341	97.862	96.427	100.24	97.504	97.306	100.63	99.072	97.059	95.093	98.441	96.737	98.332	99.235	100.4	99.103	97.221	98.617	95.944	97.909	97.15	98.552	102.31	96.055	101.33	95.229	97.253	96.849	95.666	97.618	99.651	98.94	96.819	99.11	94.802
107.29	105.67	105.48	104.28	105.68	107.71	105.48	103.33	104.57	103.63	104.61	108.92	107.07	110.94	105.46	106.08	105.87	102.89	104.88	105.57	102.51	107.9	102.62	102.89	105.77	104.99	105.04	109.38	105.46	104.95	106.24	104.27	107.64	104.57	104.45	104.23	108.68	102.2	104.49	104.31	104.68	107.18	107.03	103.64	107.58	105.49	104.79	109.85	105.69	102.67
104.4	105.43	104.93	107.36	105.78	106.05	105.31	106.79	105.19	107.12	105.66	104.23	105.9	105.24	104.36	104.67	106.91	105.86	105.21	104.99	107.12	105.91	104.13	106.3	103.5	104.16	107.17	101.24	108.87	108.2	107.64	103.73	107.58	105.89	105.63	106.36	106.72	107.06	103.36	105.54	107.49	107.84	105.5	109.06	108.06	107.15	107.4	108.22	105.95	106.99
110.42	104.36	104.51	104.64	106.81	104.02	108.3	108.5	107.16	106.95	107.34	106.59	107.96	105.02	105.59	107.93	105.01	107.21	104.38	108.68	104.25	107.87	105.69	107.22	107.43	105.47	106.86	107.31	104.78	106.66	111.16	106.23	107.34	105.51	106.5	106.22	105	104.9	107.2	107.3	105.43	109.21	106.05	109.93	105.81	107.65	109.53	105.15	108.35	104
107.38	103.96	106.2	102.68	103.27	105.58	101.3	104.87	103.15	106.41	106.49	107.64	105.36	101.58	104.13	106.51	107.31	106.23	104.19	105.55	106.93	102.49	102.69	105.79	109.5	107.15	105.92	104.37	101.54	105	104.34	105.72	105.37	105.87	103.87	109.45	103.83	107.93	106.82	105.72	108.02	105.73	103.05	106.64	104.94	106.98	103	106.27	104.44	106.25
99.247	97.799	97.601	95.624	101.84	96.845	95.145	97.431	101.31	101.92	100.38	98.695	97.933	95.608	96.022	99.057	99.279	98.604	98.996	98.147	96.132	95.464	96.001	97.729	100.41	100.04	97.526	101.33	97.051	98.729	100.71	97.722	97.823	98.042	100.44	98.399	97.404	98.257	101.95	102.16	99.001	97.765	99.909	97.444	101.03	97.909	99.309	100.33	100.5	97.366
106.54	108.17	108.22	105.68	107.17	108.38	109.11	107.33	107.2	112.27	109.38	107.26	108.76	111.38	105.76	107.06	107.99	106.47	107.01	105.69	107.25	103.41	110.27	107.84	107.59	109.22	109.31	108.29	108.75	104.83	106.25	109.2	109.13	108.86	108.09	106.22	107.82	107.03	108.31	108.92	107.67	107.93	106.97	106.53	107.34	108.44	110.15	110.73	109.37	107.82
107.31	108.93	110.13	107.12	110.42	107.29	105.92	110.47	109.1	106.01	108.08	106.96	108.8	106.83	107.35	106.4	106.28	107.34	108.49	109.36	103.47	106.98	106.93	107.11	107.88	106.25	106.77	108.92	109.63	111.05	107.34	107.44	108.78	108.33	108.61	106.3	110.22	111.22	109.39	108.84	107.93	106.41	107.42	104.52	106.41	105.71	108.7	109.24	109.69	109.69
104.73	107.49	104.35	104.61	105.48	104.65	107.51	104.22	103.14	105.3	107.5	104.64	105.06	103.85	107.24	104.22	108.43	105.17	108.12	105.65	107.93	105.38	105	107.1	109.9	105.09	104.93	106.65	104.25	107.57	107.6	102.62	103.69	105.59	104.41	104.34	105.46	106.65	104.92	105.33	106.14	107.89	106.64	107.4	106.83	103.8	104.34	106.84	105.57	104.04
106.78	106.18	105.7	104.74	107.93	106.51	104.82	106.56	104.25	104.91	105.54	104.83	103.37	106.47	104.6	107.47	105.16	108.42	105.7	104.9	106.68	108.69	107.23	106.45	107.68	107.71	106.03	106.9	105.79	105.56	107.29	104.46	102.1	104.22	102.66	105.45	102.86	102.7	105.91	107.53	105.6	107.83	106.5	105.39	104.49	106.06	104.98	105.99	104.12	103.26
104.94	107.46	105.72	106.46	109.89	106.25	110.82	104.58	106.6	107.38	106.83	107.95	107.06	109.13	107.09	106.98	110.38	108.07	108.77	109.51	109.41	107.54	108.82	110.24	106.19	104.6	106.25	111.07	104.53	108.14	106.09	106.91	108.59	105.05	110.34	106.85	109.1	102.91	106.28	109.26	108.79	107.32	108.32	110.57	106.09	106.43	107.76	111.04	107.37	109.87
99.57	98.832	98.511	99.893	98.835	100.36	103.83	101.76	100.89	99.941	100.53	101.28	102.35	101.26	101.77	103.03	102.92	98.054	101.71	101.31	102.46	98.281	101.41	99.872	101.63	102.66	97.485	99.607	100.14	100.14	101.67	100.67	98.282	99.387	103.3	99.614	99.269	101.38	98.464	100.94	98.109	102.25	102.02	98.872	97.096	100.2	98.856	100.54	98.008	98.299
105.28	105.24	106.25	106.27	104.83	103.83	104.35	104.78	106.9	106.34	105.07	108.28	110.2	102.75	103.78	102.76	103.63	107.36	109.03	105.9	103.64	105.57	105.59	106.97	105.74	103.25	103.25	108.6	108.23	105.01	103.15	106.32	106.49	103.54	108.92	103.72	105.69	104.17	106.69	106.48	105.29	103.84	105.1	102.39	104.8	107.28	104.59	102.58	105.44	106.66
107.89	106.13	105.02	104.96	107.71	109.14	104.56	106.4	108.8	105.88	107.38	106.93	107.11	108.34	106.95	105.82	106.48	103.69	106.57	106	104.25	103.61	106.28	106.43	106.58	107.32	110.28	105.72	106.87	108.13	108.73	107.17	105.6	106.81	103.32	104.48	105.7	105.54	104.25	106.16	105.87	105.37	106.84	105.03	104.28	106.65	109.25	108.29	104.97	108.95
111.04	108.45	108.4	110.51	108.65	108.13	108.13	108.53	109.09	108.02	109.81	108.49	108.66	109.38	108.79	110.23	110.38	110.2	107.63	108.86	108.32	106.66	108.23	108.37	109.4	107	110.38	107.26	107.23	112.33	107.37	108.55	109.6	107.83	109.25	110.08	109.27	107.88	108.66	106.99	108.06	105.02	107.54	111.89	108.74	107.1	109.74	106.36	110.41	111.5
107.46	107.4	108.02	105.77	106.52	106.78	109.5	109.67	105.9	108.24	106.28	108.43	107.79	106.92	106.5	109.21	107.95	108.33	106.78	104.04	107.54	108.63	111.46	111.75	109.19	108.67	109.19	107.54	110.72	110.05	109.15	108.27	107.69	108.37	108.18	108.02	109.2	105.28	107.62	108.59	106.73	107.65	108.86	107	107.92	109.95	109.33	106.1	107.89	108.07
109.04	107.89	106.51	109.51	104.46	106.46	108.57	104.45	108.32	109.69	111.01	107.73	112.29	110.05	108.54	107.51	107.7	107.13	105.73	107.68	106.29	104.45	107.5	108.33	107.33	112.5	107.78	105.5	108.4	111.18	106.68	106.66	108.65	107.32	106.89	109.9	109.08	107.99	107.52	106.33	107.98	103.65	106.64	106.38	106.8	111.47	109.93	108.23	104.92	108.25
108.46	107.14	112.6	106.93	106.84	105.05	110.16	107.37	105.83	108.65	106.51	109.45	112.2	106.3	108.07	104.9	109.52	109.31	108.57	109.2	109.46	107.7	110.08	108.59	107.89	108.2	107.75	110.33	110.21	108.84	104.03	106.13	107.37	107.86	106.26	109.23	110.06	106.98	108.84	110.1	107.62	109.31	109.88	108.71	107.04	105.03	109.27	106.87	108.66	107.63
104.13	104.57	106.9	106.13	105.2	107.54	103.96	106.09	108.26	104.13	105.09	105.44	103.84	106.75	106.32	103.96	107.47	105.57	106.31	108.7	106.07	104.72	103.98	105.03	105.36	106.9	107.89	104.99	104.5	108.59	106.62	103.56	104.57	104.99	106.41	107.85	105.03	106.4	106.8	104.17	104.11	105.22	106.85	105.87	103.98	103.53	107.09	103.82	106.65	105.51
108.16	107.99	106.26	107.75	110.02	107.55	105.67	109.55	109.96	107.43	108.65	108.16	106.38	107.58	108.72	107.09	107.44	108.87	109.23	109.73	107.22	111.96	109.02	109.27	106.8	109.44	109.66	107.71	104.18	108.94	105.51	107.64	112.11	108.59	109.66	108.12	106.18	108.02	109.12	110.26	108.97	106.67	106.83	108.23	106.75	110.99	110.77	106.85	107.17	109.66
110.78	106.17	109.28	111.27	107.36	108.19	110.73	108.39	111.23	108.02	109.77	108.89	107	109.58	109.09	114.22	111.72	109.58	107.38	106.61	107.54	108.83	108.7	107.83	107.89	107.66	108.71	107.07	110.3	108.58	107.29	107.58	109.22	108.22	108.24	104.3	106.46	110.88	109.86	107.16	106.01	108.24	107.34	109.52	110.18	108.86	109.05	110	107.89	107.15
106.27	105.26	106.03	103.93	105.27	104.43	104.08	105.05	107.14	106.61	105.85	102.5	103.42	105.98	105.95	106.62	105.72	105.12	105.27	104.33	103.97	105.22	107.03	105.4	106.01	106.03	104.65	104.49	102.96	104.34	106.62	105.28	107.16	107.21	106.91	106.42	103.23	105.88	107.82	106.04	103.82	109.45	105.83	106.61	104.31	101.83	105.24	106.57	105.19	106.51
107.07	106.12	109.07	105.64	105.09	106.05	103.01	107.22	108.61	108.28	107.09	106.65	109.46	105.14	108.23	104.12	108.56	106.42	104.74	106.01	108.75	106.26	108.48	105.17	109.63	104.92	106.75	108.86	100.82	106.46	103.7	105.61	108.65	103.88	104.28	108.13	107	104.97	107.12	107.39	108.69	108.76	105.37	106.32	106.11	106.67	107.02	107.07	107.86	105.97
107.06	106.41	106.98	104.99	109.67	107.81	108.17	107.33	109.2	104.94	104.92	103.55	106.09	108.07	106.74	106.09	106.44	105.71	103.16	108.49	104.28	104.31	107.66	106.49	105.67	108.46	102.7	106.78	107.6	105.99	108.51	107.05	106.71	105.78	105.82	105.01	107.77	104.53	105.81	105.9	109.68	107.76	109.39	104.16	106.35	105.5	107.97	105.57	106.42	106.94
105.06	103.66	103.87	100.81	107.9	107.22	108.06	102.19	106.04	108.87	104.32	104.96	104.55	104.24	101.25	108.48	106.69	103.9	104.38	104.21	107.87	107.97	105.22	108.75	107.91	106.9	105.04	104.04	102.75	102.33	106.44	103.96	105.31	106.51	102.71	105.65	103.79	108.22	105.36	107.32	105.24	105.85	105.92	107.03	105.23	104.03	106.31	106.66	107.34	106
107.11	108.55	104.92	106.37	103.62	107.46	107.94	107.6	108.05	108.17	106.58	110.18	104.27	107.61	109.71	106.64	105.99	106.03	107.22	106.93	106.78	106.9	106.71	107.57	107.4	106.85	107.49	110.23	105.52	106.57	109.66	110.95	108.32	107.47	107.25	108.44	107.24	109.83	106.99	110.66	108.69	110.23	105.88	111.4	105.26	111.6	105.35	110.93	107.36	109.87
106.95	106.49	108.03	105.89	101.83	104.63	103.21	104.55	104.25	106.27	106.39	104.25	105.27	106.05	105.14	104.15	107.01	105.19	106.74	106.03	104.4	103.53	104.51	107.1	106.76	103.56	106.42	106.45	102.64	105.09	105.55	106.29	106.24	107.33	108.1	106.03	105.97	100.36	105.02	107.04	105.03	107.72	105.44	107.5	105.17	105.24	102.99	103.22	107.6	104.78
97.833	98.476	96.837	97.942	97.662	100.41	98.199	98.397	96.43	101.47	94.621	98.202	97.917	96.221	100.23	97.312	96.765	99.791	96.406	96.565	99.775	98.931	99.486	100.17	98.386	98.212	97.946	98.489	99.011	103.37	99.837	97.492	99.645	98.546	94.483	95.107	99.501	98.845	96.39	99.775	96.353	98.232	94.982	97.106	98.462	98.74	96.217	97.495	100.36	99.373
99.437	95.89	99.338	97.837	98.051	98.052	99.768	99.536	97.781	97.474	98.586	97.648	97.943	99.262	96.31	97.087	96.237	99.462	97.965	99.116	98.867	97.116	96.559	96.726	100.77	98.734	97.056	98.295	98.502	98.381	100.58	98.38	96.601	98.13	99.139	100.23	96.659	99.887	97.187	99.799	100.36	97.667	96.909	99.489	96.071	98.589	97.583	97.586	97.696	96.278
104.82	106.79	104.72	101.14	104.54	105.94	104.01	103.72	102.25	102.11	104.58	105.97	106.39	103.46	108.81	105.17	106.06	104.75	103.68	106.38	107.74	107.89	103.49	106.71	103.74	105.41	105.6	106.64	106.76	102.28	107.28	105.28	105.7	103.81	103.55	102.75	104.32	106.27	107.98	107.34	105.57	105.16	102.21	106.5	103.16	108.16	105.43	105.12	108.59	105.33
108.19	111.11	110.95	110.44	113.15	109.6	107.87	109.64	112.64	110.45	109.04	109.3	109.37	111.28	107.19	110.36	111.18	109.53	107.56	108.56	111.27	113.6	108.34	110.81	107.63	107.15	110.38	110.45	112.47	108.34	110.14	112.41	111.86	105.96	111.19	108.94	107.22	109.54	110.15	112.11	108.78	110.45	111.42	113.58	110.75	109.21	108.48	110.92	109.7	109.95
96.674	101.45	102.52	100.49	100.44	102.71	101.46	100.06	102.04	102.87	100.43	99.499	102.12	100.44	99.743	101.36	98.719	99.931	99.322	100.8	100.75	103.38	101.85	104.02	99.969	101.2	98.235	98.71	103.58	101.08	99.865	99.132	100.12	100.03	102.86	104.91	102.3	101.99	100.85	101.12	98.695	100.34	100.25	100.62	101.09	100.48	101.13	101.8	100.54	100.3
105.1	105.81	105.43	104.22	106.95	105.09	105.76	105.75	105.97	110.57	110.7	106.53	107.81	104.58	107.56	105.08	107.92	106.01	107.56	104.87	106.63	106.04	108.11	105.4	110.79	104.83	108.73	106.44	106.44	107.09	106.86	107.16	106.23	106	106.22	107.97	105.43	103.32	107.29	108.42	107.43	105.09	105.76	106.13	107.48	106.34	106.88	109.01	106.35	105.17
106.45	109.54	107.15	108.56	105.99	109.24	109.2	106.58	108.66	108.45	107.91	108.27	107.3	105.05	111.13	105.67	105.78	110.86	110.25	105.82	107.28	108.25	107.6	108.03	107.64	109.04	105.91	107.06	108.17	111.2	106.95	107.96	108.77	109.91	108.35	108.67	105.75	106.75	108.96	109.16	107.58	110.41	106.54	107.51	108.5	106.44	108.38	108.26	111.04	107.83
109.33	110.02	108.13	107.02	106.09	108.16	108.94	109.07	109.73	109.14	106.95	109.64	107.55	107.28	105.89	106.45	108.84	107.08	109.39	105.42	108.74	107.15	107.52	105.28	110.87	106.48	109.93	109.91	107.42	104.99	106.63	108.92	105.29	108.62	108.42	108.66	106.03	110.41	108.07	107.45	110.1	108.75	106.81	106.78	109.12	106.31	108.37	107.43	108.66	108.15
105.8	103.89	106.22	103.8	107.74	104.96	109.05	103.75	104.46	103.43	106.18	103.89	106.94	105.38	107.49	106.81	107.08	105.78	104.27	106.7	105.92	106.78	106.08	103.88	104.44	109.83	105.56	106.6	106.05	104.29	105.37	106.81	103.91	105.39	108.27	104.88	105.49	106.18	107.32	108.72	105.97	107.97	104.66	104.7	108.34	101.96	104.85	109.94	107.33	103.75
109.01	107.29	108.41	108.29	107.2	106.96	110.19	107.73	106.77	109.21	106.51	108.63	108.66	106.37	108.11	107.39	110.97	111.53	109.05	109.3	106.71	110.9	106.98	109.77	105.9	107.61	112.19	107.88	110.97	106.71	106.9	108.95	108.65	109.07	109.7	109.62	109.1	109.16	109.34	108.83	110.4	109.38	106.47	106.53	107.46	108.15	109.68	108.32	107.6	108.22
106.33	105.76	105.7	106.89	107.79	107.9	104.45	106.65	107.83	105.11	108.28	100.3	104.15	104.89	107.2	109.07	106	107.36	104.97	106.79	107.23	105.23	107.52	101.99	104.92	107	106.44	105.93	108.43	105.76	108.14	104.32	103.87	104.03	105.91	107.37	105.85	109.76	103.65	104.55	106.06	106.78	107.27	107.55	108.4	108.98	104.45	101.87	108.41	106.73
106.36	109.2	107.14	105.2	109.7	107.93	108.37	110.77	107.91	104.56	109.44	109.64	107.62	106.28	109.25	105.72	108.3	104.56	105.62	109.07	111.15	107.78	107.89	106.99	107.1	109.05	107.39	110.01	110.22	109.02	107.26	107.47	108.74	106.88	108.15	107.48	107.74	105.89	110.57	107.87	107.49	107.22	107.18	111.64	109.11	106.36	112.35	104.46	112.4	108.66
95.106	96.53	99.512	95.448	98.107	95.969	95.707	96.757	97.677	96.83	97.863	99.843	97.244	99.674	95.447	94.853	97.3	99.206	96.887	95.547	99.495	94.363	96.551	96.657	99.303	97.604	96.507	99.851	97.166	99.902	101.39	96.385	97.759	97.129	95.223	99.156	98.401	97.804	96.062	99.24	97.083	96.784	98.137	97.517	96.665	94.03	96.303	99.746	99.975	96.617
109.13	108.04	108.1	104.86	107.89	109.5	108.8	106.75	108.5	108.02	106.54	109.17	107.12	104.93	104.86	108.53	108.99	105.54	110.02	108.5	106.85	109.32	104.5	109.16	108	107.37	108.84	107.19	106.6	109.99	105.94	106.34	105.31	109.97	106.3	109.45	106.75	102.28	108.18	107.41	110.32	107.59	107.04	109.51	107.96	108.41	109.46	109.15	106.02	106.68
106.11	103.82	107.21	104.72	105.65	107.3	102.73	107.43	107.78	106.38	104.77	105.52	105.29	107.99	105.82	105.41	105.34	106.35	106.01	105.21	104.79	105	104.3	104.91	107.98	105.84	104.13	108.32	107.68	105.47	105.02	105.31	107.25	106.22	107.94	108.18	104.76	105.49	106.01	105.46	104.57	105.41	102.49	108.12	104.21	103.56	105.38	104.78	104.68	106.44
102.29	102.42	99.657	101.27	104.52	103.66	102.07	99.342	104.08	104.98	104.49	102.82	107.57	104.49	104.59	106.31	100.07	103.13	101.85	102.66	102.78	100.09	102.69	103.37	102.15	100.07	104.37	103.26	101.16	103.52	102.25	103.73	101.99	104.05	104.72	106.48	103.91	105.18	101.44	104.79	105.2	101.78	101.93	102.6	99.75	102.27	100.91	102.33	101.26	101.8
107.25	109.47	105.93	109.09	110.35	111.26	106.95	108.45	107.08	108.25	107.55	106.5	103.91	107.07	105.94	110.01	106.89	103.83	108.72	106.68	105.97	105.81	106.34	108.1	107.67	104.95	108.2	106.31	109.05	107.03	111.53	105.44	106.61	104.7	107.61	108.63	106.99	108.25	104.23	108.17	105.66	104.98	111.45	107.85	108.52	106	107.3	109.86	108.91	107.8
103.65	110.97	109.11	108.76	106.83	111.54	108.66	107.89	108.28	108.01	106.85	108.58	105.99	107.74	106.69	107.76	105.3	107.57	111.88	111.87	110.63	109.59	108.98	104.2	107.09	106.88	109.61	107.69	109.22	108.26	109.14	107.91	109.02	108.31	111.45	107.88	109.4	106.78	109.77	109.29	111.08	104.55	109.26	108.77	108.66	108.09	106.83	111.41	107.81	109.3
102.74	101.08	103.15	105.62	104.04	102.97	100.22	99.337	102.9	104.08	104.41	100.75	104.72	102.42	100.9	104.3	102.46	102.16	104.81	102.73	102.35	102.34	103	101.98	103.99	100.03	102.01	103.23	104.01	101.56	103.54	99.7	102.86	102.06	104.95	101.59	99.929	102.58	102.1	101.32	104.67	104.89	102.26	102.5	101.96	105.14	104.06	102.16	100.68	101.1
107.08	108.88	109.52	107.85	109.74	107.68	109.4	108.57	107.84	111.76	109	105.43	108.15	106.27	108.2	106.52	109.4	106.57	109.47	109.76	110.44	107.79	107.97	106.03	108.97	106.57	109.06	107.82	106.04	109.21	109.12	111.06	113.16	110.01	110.22	106.15	110	108.81	111.08	106.92	107.62	110.58	111.36	108.2	109.57	104.35	110.08	110.84	107.11	109.85
112.43	111.85	109.88	108.93	109.16	109.17	111.4	116.3	108.7	108.32	106.8	108.93	109.07	109.49	111.53	107.62	111	107.3	111.14	112.39	110.57	111.07	109.61	111.51	108.26	112.54	112	109.89	112.04	109.98	107.56	109.96	110.05	112.44	107.81	111.1	108.76	111.46	111.4	112.61	113.56	107.17	107.37	107	108.84	111.21	111.57	110.64	109.33	109.6
110.62	110.89	108.69	109.58	107.64	110.3	104.96	107.57	109.12	106.87	109.99	104.43	107.98	104.98	108.13	110.76	106.45	107.9	106.91	108.54	107.38	110.38	107.58	108.9	108.61	107.67	108.75	108.97	109.03	108.59	104.82	107.26	108.37	108.9	109.34	108.8	106.12	110.08	106.51	106.55	109.22	108.32	107.85	110.11	108.33	111.3	105.44	108.34	110.14	108.22
97.976	98.71	101.62	99.317	100.65	100.72	99.305	100.55	97.393	100.75	101.46	100.36	99.801	99.74	101.38	100.12	97.506	97.628	102.24	98.636	99.848	100.61	100.62	100.47	101.79	98.951	98.331	101.6	99.139	99.279	100.35	98.38	99.79	97.091	100.08	97.995	101.53	96.499	97.869	99.744	98.552	99.634	101.45	101.41	102.75	101.26	99.465	100.07	98.868	100.8
108.95	109.05	106.66	105.83	106.99	105.98	107.43	108.15	109.86	110.99	107.74	108.81	107.74	106.07	106.9	110.7	109.31	108.7	108.49	108.31	108.88	108.21	106.23	108.74	109.6	107.14	109.1	109.9	106.29	108.87	107.43	109.91	108.26	110.28	108.57	107.29	109.73	109.81	106.31	110.47	107.34	108.8	109.32	107.72	108.93	108.58	108.81	108.93	113.09	108.35
99.199	100.59	97.248	97.228	98.111	99.276	95.978	97.799	101.71	95.159	100.64	96.992	97.809	97.047	98.076	94.885	97.817	98.546	97.164	95.039	97.64	97.426	99.544	99.728	98.938	96.936	96.763	96.381	95.641	98.775	98.994	100.22	92.719	98.144	97.61	97.384	96.361	99.525	102.14	97.703	99.005	95.129	98.163	98.389	97.067	99.078	100.36	98.063	97.816	96.017
103.35	98.554	99.051	100.93	103.66	103.4	101.43	99.947	101.02	101.47	100.81	100.76	101.7	103.41	101.39	100.12	101	103.13	100.64	98.517	101.83	102.83	99.867	102.46	101.03	103.06	97.327	99.752	98.817	99.716	104.66	102.73	101.9	100.67	101.6	102.61	100.96	101.86	101.87	100.82	102.36	101.41	100.29	102.4	103.7	102.43	101.06	99.159	101.73	99.048
109.72	111.54	109.59	108.63	107.36	108.32	111.43	108.64	106.91	106.4	108.23	109.11	109.74	109.38	110.86	107.71	110.6	110.94	111.14	106.74	108.66	108.07	110.44	109.39	108.21	109.74	106.6	109.3	111.3	105.99	109.57	105.56	112.13	108.35	107.21	109.88	106.65	112.1	109.59	110.99	107.16	110.48	108.4	111.47	108.95	109.51	108.24	107.82	107.18	110.02
109.65	107.72	107.93	108.44	108.67	109.86	108.8	108.76	108.69	110.98	108.29	106.31	109.24	106.64	106.03	107.67	109.12	107.36	106.75	109.26	107.21	105.14	109.9	109.35	104.57	106.49	106.34	109.61	107.61	110	106.92	107.81	107.67	108.54	107.7	107.32	107.03	107.3	104.04	107.66	107.98	107.11	106.12	108.89	106.95	107.45	113.69	107.38	110.08	107.53
108.75	106.55	105.26	104.47	105.02	107.06	105.79	104.3	103.21	103.04	107.16	105.89	103.76	104.78	104.25	107.3	105.41	106.78	108	105.52	105.12	108.54	105.51	104.97	108.98	103.59	106.68	104.75	108.13	108.46	106.12	107.05	104.26	106.23	103.02	104.09	105.09	104.91	103.28	104.21	105.59	106.24	108.46	106.03	104.68	104.02	104.22	108.01	102.12	107.14
110.28	113.94	109.73	107.43	110.86	111.22	107.05	109.01	110.56	111.5	107.99	108.15	107.99	108.51	111.14	110.84	111.93	109	112.33	110.03	109.58	108.03	111.14	111.04	112.39	105.87	108.84	113.11	108.94	109.06	109.7	109.23	110.18	110.18	110.41	111.13	111.49	111.72	109.44	109.24	109.5	109.64	111.08	110.63	107.55	110.48	109.73	107.95	110.62	110.18
105.3	102.18	109.34	109.05	107.4	108.86	106.84	104.55	106.14	104.52	107.14	104.41	105.47	106.03	106.16	105.83	105.26	104.01	109.68	107.35	103.45	104.05	105.28	105.41	105.56	109.74	105.07	105.82	107.82	107.92	107.88	105.41	107.68	106.17	104.45	106.3	106.57	106.21	106.82	104.16	107.58	109.03	106.31	106.68	109.34	109.11	108.15	107.19	105.83	105.99
106.66	106.16	107.7	108.11	104.36	107.15	105.64	105.8	103.76	108.5	107.84	106.55	106.8	102.62	103.55	105.82	105.49	103.76	106.64	104.14	105.38	107.31	107.57	104.18	108.69	107.3	108.92	102.82	105.4	104.86	107.6	103.4	102.57	107.66	104.34	104.38	106.01	106.36	106.2	103.19	104.94	103.22	103.24	105.35	104.65	105.75	106.02	104.29	105	109.12
108.2	107.82	105.12	107.54	109.71	106.39	105.65	107.54	109.13	108.66	106.17	106.56	103.25	108.68	107.89	101.85	103.97	108.37	106.51	108.06	107.94	109.32	105.14	106.57	105.96	106.09	106.02	106.32	106.27	107.96	108.77	107.55	109.31	108.81	106.52	108.89	106.8	106.95	104.33	107.48	104.24	100.94	106.18	106.21	108.71	104.15	107.29	110.11	107.23	105.67
107.71	106.97	109.49	109.52	104.52	108.88	107.61	110.91	107.74	108.14	107.41	106.21	110.13	108.48	105.08	108.41	107.73	108.37	107.9	107.83	108.06	107.42	108.28	108.66	105.37	106.5	109	108.78	108.22	109.13	107.52	107.7	105.59	108	108.78	106.92	108.28	106.81	111.55	106.25	109.69	112.07	108.3	109.93	111.9	109.28	110.47	106.09	110.12	106.11
106	108.89	107.24	106.69	110.91	112.49	105.16	107.51	109.02	109.46	104.68	106.47	107.37	111.44	111.3	105.91	109.01	105.9	108.25	109.28	109.62	110.41	108.32	107.8	107.35	109.07	108.17	108.63	110.49	106.46	105.28	105.24	111.63	108.15	104.03	104.3	110.69	107.05	106.66	106.8	109.03	108.69	107.82	105.92	106.64	109.01	106.18	107.24	110.37	108.92
106.66	108.93	106.45	110.66	108.3	108.05	110.56	108.19	110.06	107.12	109.08	107.2	107.18	109.76	108.63	105.76	109.73	107.01	106.13	108.63	105.32	110.46	107.29	111.05	109.61	108.92	108.68	109.67	107.57	106.49	108.86	106.57	108.71	106.93	108.82	107.94	107.63	110.07	108.01	110.18	106.47	107.91	107.98	106.82	106.82	107.89	107.77	109.86	108.62	108.71
107.62	106.04	104.88	107.4	110.56	106.14	109.23	107.65	103.18	104.25	105.49	106.21	107.07	106.99	107.89	104.83	107.49	104.29	102.58	106.65	110.03	107.35	106.68	106.56	107.35	104.35	104.7	106.35	109.05	106	105.5	104.49	107.7	109.68	105.63	106.26	108.99	105.77	107.23	104.38	107.09	108.17	101.98	104.06	106.01	107.59	106.53	109.27	103.9	109.14
110.28	110.62	107.91	110.62	106.37	107.12	108.52	109.5	108.5	108.07	109.72	106.97	110.66	109.09	105.03	107.69	105.64	110.27	104.96	109.23	109.13	110.52	107.42	108.47	106.23	107.26	106.21	110	108.88	107.92	110.06	109.39	108.36	106.94	111.29	108.21	108.73	109.19	107.75	109.54	107.96	105.81	109.04	108.94	108.9	109.73	109.14	111.77	108.96	110.42
105.2	105.75	104.42	105.77	104.75	103.8	108.87	103.91	105.6	106.6	106.77	102.93	105.34	104.42	104.89	108.14	102.92	104.23	105.8	105.29	107.77	106.11	109.75	103.62	102.84	104.05	105.51	104.57	108.94	106.81	105.66	104.07	104.04	106.49	104.37	104.16	106.66	102.43	104.04	104.8	108.4	107.3	105.43	106.17	105.23	103.63	106.04	104.06	106.35	105.52
105.38	103.68	107.05	103.81	106.67	108.55	107.29	106.48	106.34	108.4	104.09	105.32	105.94	106.06	105.73	105.87	109.94	110.18	105.61	105.77	106.12	105.52	105.74	105.56	101.86	105.3	107.54	108.76	106.73	104.28	107.5	108.56	105.29	103.63	106.86	108.23	105.35	107.15	109.36	107.76	107.24	106.1	107.36	105.14	108.65	108.16	107.38	106.48	109.45	106.04
99.316	98.96	100.95	99.629	100.78	98.899	100.11	100.4	100.68	104.9	102.43	102.19	101	101.09	98.722	101.6	100.08	99.886	99.531	98.767	101.61	100.2	104.22	101.08	99.699	100.23	99.168	101.85	99.831	101.57	99.828	103.42	99.722	98.539	100.78	102.84	96.841	99.958	101.23	100.94	102.41	99.084	100.69	100.39	99.96	101.06	102.61	99.693	102.15	101.35
107.66	108.94	109.83	113.76	110.94	109.61	107.36	108.55	108.18	108.91	109.68	112.25	108.85	104.33	109.84	109.08	109.12	105.12	107.17	107.63	107.03	109.09	108.59	109.18	105.43	106.22	108.55	105.43	109.85	109.55	107.74	109.78	108.49	107.33	107.17	110.66	109.3	108.56	107.61	107.9	109.92	109.91	104.17	108.26	110.32	105.71	108.93	107.95	109.2	109.13
107.27	106.9	107.46	107.85	106.88	107.44	106.82	107.4	107.44	109	107.95	107.56	108.13	110.38	109.74	107.82	107.72	109.37	108.91	107.39	105.01	106.37	109.44	107.6	109.32	105.9	108.75	108.54	109.19	109.61	105.7	107.66	109.79	106.71	110.18	106.77	105.85	109.48	110.51	108.77	105.65	107.85	107.66	109.43	105.53	110.87	105.33	107.65	107.34	104.93
98.284	97.828	99.35	97.985	100.03	98.749	95.883	100.65	99.662	97.928	98.776	97.692	95.671	99.624	98.241	96.978	99.838	100.4	96.451	98.563	102.15	100.13	98.986	98.691	100.31	97.711	98.02	98.866	98.002	96.973	98.058	96.874	98.201	101.37	99.577	98.185	100.43	97.963	99.864	100.11	97.972	102.06	101.47	97.763	98.343	100.69	96.843	98.707	98.01	97.055
104.94	107.91	105.81	103.23	106.7	103.96	107.79	110.03	105.36	108.1	106.51	108.55	106.7	105.89	105.89	105.14	104.62	107.65	107.47	107.65	106.27	104.37	108.75	105.15	107.48	105.1	108.02	107.73	105.64	105.95	104.93	102.65	108.67	108.71	103.76	107.94	109.67	105.16	105.18	108.47	105.2	104.46	108.67	107.05	105.78	105.76	111.26	103.4	108.06	105.63
108.26	108.09	106.72	110.69	110.36	108.55	109.17	109.44	107.76	106.84	108.21	111.15	107.86	109.99	110.23	110.67	108.67	107.32	109.41	106.29	107.19	105.28	109.94	105.97	106.13	101.98	108.27	111	110.21	108.09	107.53	106.73	109	110.03	110.76	107.12	108.36	108	109.38	109.82	108.96	107.13	111.57	111.89	108.12	110.11	106	108.5	108.48	110.34
107.1	104.22	106.37	107.12	108.78	104.6	104.97	104.45	104.9	105.9	104.63	105.76	106.84	104.72	103.84	103.7	106.76	105.39	104.34	107.78	105.24	107.23	105.21	104.43	104.85	106.62	101.96	105.09	104.29	106.5	103.21	105.55	105.76	106.81	105.27	102.91	104.93	107.5	107.58	106.35	107.58	107.06	107.32	103.52	106.66	107.09	108.21	105.64	106.15	105.2
106.59	106.91	103.94	106.94	106.3	104.68	107.86	104.96	105.8	106.05	106.68	106.5	108.73	109.08	108.39	108.6	104.6	105.91	106.85	102.73	106.19	106.55	106.51	104.06	104.23	107.97	106.43	103.08	110.38	105.11	105.58	106.41	104.96	110.13	104.72	106.44	107.11	105.16	107.83	104.81	106.49	106.26	107.25	108.15	108.48	107.36	106.09	105.17	106.62	105.65
107.14	111.33	107.75	108.49	106.37	108.1	109.52	107.41	106.62	106.01	106.03	110.91	107.51	109.78	109.42	106.75	109.28	106.79	106.86	105.27	108.63	109.56	107.1	108.14	107.75	106.4	106.43	109.95	108.88	107.05	107.29	107.29	104.93	107.22	107.52	106.35	109.1	107.23	104.18	104.59	106.95	106.89	109.01	110.31	104.83	108.38	107.63	108.72	108.12	109.51
106.03	110.31	109.86	108.28	110.89	109.52	106.27	104.83	109.86	105.86	107.94	106.05	109.18	109.99	107.89	109.89	109.74	112.06	108.44	110.37	107	109.05	108.08	109.03	110.39	107.9	108.99	106.43	105.56	108.36	109.6	107.71	110.12	109.06	105.93	108.39	110.4	108.36	108.71	108.88	107.5	109.45	110.09	109.27	111.2	108.33	109.63	107.94	112	111.12
109.72	109.55	109.21	107.05	105.14	104.19	105.17	107.02	109.13	107.41	105.15	105.77	105.35	104.07	108.4	107.78	104.19	107.09	107.09	102.59	108.66	106.25	107.41	104.9	108.06	105.26	105.51	104.02	110.21	107.35	103.7	108.41	107.79	105.72	106.7	106.7	103.86	104.57	107.49	105.79	104.77	106.42	107.67	106.63	106.91	105.58	106.47	108.17	107.18	108.45
94.95	96.934	96.085	93.858	100.13	101.16	98.122	98.014	98.71	99.915	95.636	97.341	98.839	93.764	100.16	98.027	94.487	99.501	94.799	97.913	98.17	99.652	101.53	98.798	99.263	97.457	98.982	94.365	100.09	97.199	98.122	99.173	98.791	99.664	100.34	96.091	99.457	99.175	100.42	98.37	99.061	97.215	98.682	97.14	99.499	100.42	98.8	96.916	94.78	98.347
105.34	105.12	105.33	106.68	104.17	105.25	106.93	104.81	107.45	104.61	104.6	104.61	105.88	106.87	104.9	102.57	105.99	103.46	104.81	102.43	105.35	105.44	103.64	104.13	105.53	103.36	102.87	107.79	107.28	103.76	103.98	106.85	109.14	105.01	107.81	104.39	108.36	106.47	108.09	105.9	105.89	103.69	105.19	104.7	104.69	105.28	108.02	108.79	106.32	105.19
109.26	104.7	103.56	105.51	103.88	106.17	105.78	105.37	104.91	105.16	102.29	107.68	108.37	103.06	104.82	102.16	104.6	104.65	106.63	101.61	105.55	105.22	102.82	106.67	106.62	108.65	108.69	106.05	103.5	105.48	105.4	105.89	106.18	106.26	107.29	108.38	107.08	110.26	105.71	103.57	106.6	103.1	108.44	103.54	106.37	106.82	106.88	104.56	104.63	105.8
106.86	105.77	103.48	108.84	105.24	107.42	106.24	104.77	103.53	108.8	107.32	104.8	105.4	108.46	106.04	104.74	104.48	106.79	108.71	107.26	108.17	104.35	106.03	103.27	104.07	105.76	106.51	106.38	104.52	108.71	107.69	106.11	105.04	106.4	106.54	106.44	104.2	107.84	107.2	105.31	107.85	104.82	106.15	106.79	108.61	103.16	109.02	108.53	107.05	107.29
98.728	98.502	100.14	98.406	98.073	96.899	97.725	99.829	99.073	99.212	98.148	97.934	98.027	95.886	99.851	101.43	99.582	98.848	100.47	100.24	98.486	98.691	100.41	98.405	101.32	98.795	96.582	99.306	96.91	99.42	100.06	99.376	100.12	95.925	97.933	100.64	97.838	101.34	101.19	98.749	99.448	98.957	98.062	99.327	100.82	100.59	100.13	100.62	97.446	99.64
104.41	106.82	106.56	104.24	105.36	107.9	106.7	105.7	106.45	103.05	106.95	108.21	104.11	104.38	106.35	103.87	104.13	104.67	104.76	106.16	106.98	109.22	102.67	103.94	106.57	104.49	102.19	105.95	106.62	105.68	105	106.04	103.34	103.97	104.98	105.93	103.16	103.83	105.24	104.57	107.53	108.93	106.22	107.96	104.96	100.12	107.43	108.72	108.26	105.03
100.03	101.96	102.98	100.81	104.17	101.46	97.851	101.04	98.901	103.25	101.6	102.07	99.231	99.813	101.83	97.969	101.46	100.34	100.3	100.9	102.76	98.979	100.51	104.19	96.971	101.65	100.03	99.168	98.463	103.38	100.37	100.67	101.26	99.815	104.92	102.4	99.632	100.79	100.46	99.394	99.62	104.41	101.99	101.04	97.133	102.27	99.192	98.656	102.22	99.606
108.1	105.52	106.79	107.67	108.09	108.53	108.26	106.3	106.18	106.63	105.72	105.05	108.34	108.63	104.55	109	106.46	109.34	109.05	112.99	110.76	108.52	109.17	109.79	107.89	108.5	106.85	110.6	106.43	109.39	112.19	108.71	107.57	106.59	107.82	107.92	108.7	107.66	111.4	102.52	110.44	106.46	108.03	109.8	111.16	106.46	108.73	108.38	106.57	111.05
96.665	99.269	93.973	97.282	98.403	98.973	99.162	99.92	99.43	98.029	97.697	99.388	97.333	96.414	100.52	100.14	100.82	97.979	100.41	98.269	100.2	95.212	99.196	99.642	96.69	97.729	98.993	95.877	97.74	99.02	100.15	99.882	97.943	96.121	98.447	97.833	95.379	99.077	98.214	101.19	98.133	101.28	101.18	99.174	98.92	99.171	99.64	100.01	98.394	94.668
104.08	103.03	101.51	104.72	105.4	102.92	102.34	104.42	103.96	99.299	104.07	103.09	105.06	105.61	103.76	102.25	106.68	103.03	102	104.27	100.52	102.45	100.9	102.46	100.55	101.93	101.76	104.28	102.97	103.25	101.44	105.23	104.83	102.94	102.68	99.735	102.55	100.95	102.54	104.33	101.53	101.52	102.49	101.86	102.77	100.68	104.69	102.44	101.61	102.49
104.98	103.81	105.68	106.46	103.8	108.13	105.45	104.56	105.72	104.19	105.38	107.02	106.04	107.73	103.59	106.34	103.51	105.11	100.75	104.56	105.02	106.05	106.6	107.13	104.95	104.35	104.88	107.23	105.89	104.53	107.23	105.6	107.94	105.78	103.25	103.94	104.51	106.3	108.42	112.3	103.86	107.86	108.76	107.59	104.98	105.76	103.66	109.78	104.72	106.53
104.72	107.42	110.72	107.95	109.6	109.22	109.31	110.15	108.16	110.89	106.11	112.11	107.81	106.93	109.67	108.99	110.26	107.41	108.51	107.33	107.7	108.56	107.27	110.79	107.26	109.21	107.72	108.55	111.15	108.26	107.85	106.3	107.7	105.18	110.33	109.11	108.53	109	107.87	109.03	109.06	109.05	107.19	106.41	106.18	109.71	107.15	109.17	108.32	109.41
105.95	107.31	106.67	109.23	109.07	110.21	109.98	107.09	107.58	108.83	106.72	105.1	109.05	105.11	109.11	106.73	109.17	105.52	107.2	110.1	105.67	105.98	108.81	108.23	103.56	107.74	106.6	108.68	110.31	108.8	109.22	106.8	110.77	105.48	106.76	108.98	107.17	109.35	105.64	107.67	109.44	107.41	112.6	107.79	106.83	109.57	108.81	109.39	106.53	109.44
105.15	108.56	106.94	104.73	102.29	105.8	108.66	104.51	102.74	106.98	107.71	107.62	104.59	106.04	104.64	105.21	105.9	106.43	108.8	105.44	104.89	105.35	104.31	104.9	106.76	105.68	109.18	109.9	104.4	105.37	108.59	106.8	103.56	104.86	109.09	106.36	107.9	105.81	108.1	104.62	108.57	106.42	108.74	104.25	105.17	106.01	104.07	103.03	103.9	106.48
106.48	101.63	106.46	104.57	107.83	106.26	104.95	108.91	105.93	104.33	108.82	106.24	105.06	107.75	105.47	106.12	103.84	104.25	106.78	107.37	105.98	106.89	105.13	107.45	105.33	103.94	104.84	105.37	107.01	109.68	105.1	106.37	104.24	103.91	102.55	105.82	106.26	106.25	105.45	105.95	108.67	104.58	106.56	106.42	104.76	104.08	105.41	106.98	105.31	108.84
95.683	94.554	98.975	98.749	94.834	97.035	93.379	98.238	97.602	97.59	96.758	99.951	97.247	96.924	98.244	99.446	100.12	97.317	98.641	99.265	99.75	97.495	99.965	98.637	94.467	100.32	93.302	98.13	101.37	95.7	98.34	97.538	95.17	97.052	96.536	98.089	96.811	97.319	101.44	98.293	96.869	97.997	99.363	100.33	94.508	96.435	97.984	97.478	94.954	96.991
106.03	108.02	106.79	108.1	109.54	104.37	110.2	110.06	106.89	109.1	107.69	106.91	107.87	108.23	107.72	106.73	108.9	108.56	109.6	107.26	107.94	109.9	108.82	108.89	108.18	107.19	111.4	109.69	109.2	113.11	108.51	109.31	103.4	106.3	106.63	108.39	108.27	107.65	107.34	109.15	107.7	106.85	104.32	107.57	108.3	109.11	108.27	104.17	106.64	106.01
98.682	99.124	99.965	97.331	99.332	102.17	100.12	99.747	99.37	104.13	101	98.613	96.82	98.666	101.8	99.118	98.462	97.565	96.975	98.29	97.3	97.208	97.812	98.93	101.27	97.939	98.311	99.361	98.476	99.502	100.12	99.983	97.711	97.137	99.616	98.929	99.186	99.309	100.02	100.23	97.417	98.712	100.6	100.34	103.57	101.56	96.958	100.14	98.564	100.49
106.05	108.6	105.45	108.74	109.15	106.86	108.45	111.04	107.71	105.14	103.92	110.1	106.77	108.43	108.27	106.23	109.6	105.77	107.34	108.29	105.54	105.99	108.31	108.75	106.74	109.85	110.66	105.92	109.56	104.65	104.78	106.55	108.5	105.29	107.54	106.36	109.41	111.29	105.43	107.76	109.71	109.27	109.2	108.74	108.71	104.88	110.28	107.58	104.63	110.75
99.705	96.322	98.491	94.147	101.03	96.621	99.948	94.728	97.937	99.736	96.581	99.156	94.746	98.137	97.371	99.268	96.343	99.291	95.304	98.502	97.447	98.444	98.167	94.189	96.749	96.085	100.04	95.376	96.361	100.59	98.499	94.952	99.146	98.857	98.347	99.387	100.4	95.289	99.605	96.007	96.165	95.402	98.874	98.528	101.33	99.431	99.034	96.093	96.784	96.964
106.44	104.57	108.49	106.99	106.27	104.86	106.34	101.99	106.55	106.86	106.18	104.76	102.28	107.19	105.2	106.73	104.75	107.49	105.94	104.64	107.11	104.78	106.83	105.48	108.5	108.39	106.09	102.53	105.4	104.5	107.19	107.64	105.48	104.35	108.42	104.53	105.04	106.15	105.21	102.61	108.72	106.34	105.14	105.35	106.47	105.58	100.87	104.66	102.64	104.96
102.88	104.53	104.58	105.8	106.78	107.53	104.96	104.09	103.4	103.88	106.28	104.18	104.61	105.4	106.25	107.27	103.14	103.15	106.07	108.25	107.19	106.3	102.97	105.3	104.85	102.79	104.56	105.03	103.82	106.61	104.04	106.07	102.35	104.61	105.21	106.18	109.05	104.53	108.02	104.8	108.18	106.74	107.42	103.57	104.9	107.49	105.61	105.57	106.78	105.65
109.2	101.53	108.94	104.08	106.46	105.25	105.12	104.23	107.45	107.33	108.22	106.62	105.43	105.65	108.35	105.13	106.76	104.71	110.85	105.84	107.37	104.2	104.89	104.68	107.32	107.86	106.61	107.02	105.14	103.44	104.19	106.67	104.93	106.18	106.28	102.64	104.11	106.41	103.51	106.76	106.65	106.39	104.11	104.84	105.6	106.95	106.05	105.07	107.39	104.17
108.29	106.56	104.79	105.31	109.29	106.63	105.85	107.55	105.88	107.44	107.97	105.68	110.37	108.52	107.04	106.57	105.29	107.2	104.55	105.38	104.96	108.57	104.7	108.6	106.57	107.48	109.57	109.18	105.88	107.97	107.71	109.31	107.2	105.75	103.23	106.36	106.72	106.58	104.02	105.94	106.41	107.75	104.16	107.66	104.75	104.12	107.35	107.79	105.1	106.21
107.69	107.21	107.5	104.1	107.42	104.65	106.39	103.25	108.21	103.55	105.89	107.64	107.3	105.76	104.63	106.82	108.2	105.79	107.64	104.95	107.15	105.18	105.96	105.79	104.85	108.46	106.94	107.74	109.01	109.13	105.97	104.31	103.12	104.79	105.53	104.43	107.18	105.89	104.65	103.85	105.43	105.72	105.67	106.52	107.82	107.07	104.89	105.08	108.37	104.03
107.43	107.71	110.08	108.98	108.59	107.61	107.35	106.96	109.51	109.38	108.7	110.37	109.43	107.64	108.74	107.09	106.87	106.72	103.92	110.69	108.45	107.37	111.67	105.74	106.56	108.81	105.87	107.32	105.74	107.51	107.82	106.53	111.51	107.98	110.79	109.76	109.21	107.11	111.42	105.14	107.34	106.93	104.07	108.24	107.64	107.57	108.02	109.05	109.78	111.13
97.79	97.451	96.15	94.651	100.24	99.576	98.824	99.266	97.385	100.75	98.289	94.946	98.924	95.935	99.849	98.064	97.818	98.431	97.926	98.168	97.822	95.16	96.492	102.55	98.9	97.455	97.658	101.87	98.286	96.491	97.839	94.546	97.307	96.88	100.53	97.318	97.961	97.837	99.433	97.949	98.217	94.238	95.893	99.411	94.425	96.858	97.563	101.41	96.521	96.482
102.88	105.28	103.7	108.06	103.11	106.52	107.39	105.53	105.85	110.13	107.26	104.09	106.95	106.84	106.93	107.6	109.22	104.59	105.42	107.22	105.38	106.61	105.47	104.28	106.6	106.68	106.73	104.92	109.59	106.45	104.76	107.16	104.8	106.82	105.02	102.93	105.5	105.55	105.29	105.8	103.79	103.53	107.01	105.78	103.58	103.34	104.16	104.65	103.94	104.99
105.27	106.98	107.05	109.39	104.66	103.02	104.89	103.66	104.99	103.11	104.64	106.21	105.24	107.25	105.31	105.9	106.19	104.82	107.72	107.18	109.89	104.17	102.58	103.56	108.03	102.87	106.24	105.57	104.16	105.19	107.61	103.6	103.7	103.78	105.6	105.65	102.35	106.22	106.83	108.18	102.09	105.53	104.24	104.46	103.2	104.92	107.34	107	106.71	107.06
107.01	104.5	103.71	105.71	104.28	107.72	105.44	104.74	105.72	105.1	105.32	106.98	107.16	104.18	107.12	105.43	105.62	105.2	104.53	106.06	107.63	103.5	103.47	105.86	106.33	106.06	107.59	107.03	105.49	100.43	106.91	104.81	108.04	106.3	104.64	105.17	108.46	107.19	103.25	107.26	108.52	104.08	103.5	105.63	105.96	109.67	108.01	106.95	106.24	110.29
108.85	107.72	106.55	107.16	107.89	109.5	105.86	108.07	108.14	107.21	106.74	108.71	107.16	111.76	107.54	108.3	105.8	108.37	110.53	107.09	108.71	105.07	109.65	108.51	106.35	108.69	107.97	106.99	109.51	109.18	107.99	110.51	110.66	106.5	106.62	110.51	107.85	110.85	109.44	108.2	108.9	110.05	108.01	108.15	106.86	107.93	107.74	108.42	107.83	110.11
107.63	113.02	108.33	106.72	105.7	107.11	110.04	107.41	106.69	107.24	109.07	108.4	108.52	103	107.61	107.71	107.61	108.41	109.37	108.63	107.21	108.65	108.5	107.24	107.26	104.16	108	107.84	107.16	107.66	109.68	103.28	108.49	106.8	107.36	110.04	106.83	109.09	108.18	108.45	107.04	104.07	107.66	107.43	108.98	109.74	109.15	105.33	108.26	109.39
99.749	97.646	101.03	101.78	101.83	98.199	98.892	98.793	100.14	98.469	101.44	99.648	100.12	102.73	98.835	98.747	100.82	96.865	95.802	98.586	96.918	98.232	98.17	99.967	100.02	98.448	99.64	99.064	102.31	99.316	100.75	97.242	99.728	100.21	97.99	97.821	97.248	95.559	97.973	98.593	98.2	97.577	97.596	95.489	99.907	98.62	98.262	97.114	102.01	99.321
107.1	103.05	103.42	103.61	106.56	109.57	104.62	107.72	105.88	105.98	106.1	102.06	108.5	106.11	106.43	103.96	105.83	104.89	105.03	105.85	107.03	106.62	105.45	103.21	105.45	108.38	106.32	106.07	105.91	107.44	103.69	101.87	104.95	105.53	104.88	106.04	103.69	105.97	104.92	102.2	105.07	104.36	103.82	106.54	107.51	104.92	108.17	104.72	106.27	106.7
98.347	95.677	101.5	101.64	98.745	100.59	100.08	101.68	103.19	102.75	100.3	99.329	101	99.495	101.25	101.39	99.709	98.217	101.02	102.53	102.73	99.557	102.35	99.45	100.82	101.82	102.84	104.34	101.8	99.602	102.2	102.9	100.86	102.97	98.43	99.974	99.629	98.326	99.877	96.718	104.13	101.51	100.47	100.92	99.768	103.88	100.92	97.125	100.93	99.017
107.62	106.98	107.72	105.72	110.18	108.69	108.29	110.35	108.71	107.26	108.98	110.39	108.92	106.64	110.27	108.65	107.49	106.29	104.75	110.95	109.56	107.92	111.89	106.81	108.48	107.34	107.29	109.64	104.66	106.67	111.85	109.39	109.25	107.14	109.27	107.36	106.41	106.25	110.18	110.27	105.88	109.64	110.35	105.58	107.88	105.67	110.88	110.93	107.22	109.94
106.76	106.28	105.37	107.66	106.99	104.42	107.62	105.01	109.56	107.38	106.12	107.72	106.21	107.78	104.25	103.6	104.8	108.14	103.85	107.48	108.6	107.32	108.85	108.92	106.39	105.26	104.48	107.44	105.32	106.47	105.25	105.95	108.56	105.27	105.62	103.44	106.06	105.33	107.21	104.79	103.43	107.84	107.52	104.05	101.57	103	104.19	107.75	108.14	102.72
109.54	110.23	109.06	106.76	111.04	110.14	108.31	103.87	109.75	107.14	107.33	109.32	107.49	109.94	106.6	108.46	107.3	108.55	106.51	107.67	107.04	106.68	108.76	110.41	105.32	105.79	103.71	106.46	107.97	107.88	106.3	108.29	107.86	107.7	109	106.76	106.49	107.7	107.92	106.25	109.63	108.1	106.74	108.25	105.45	105.56	105.29	106.48	104.73	106.68
108.66	106.97	106.36	106.01	110.23	103.21	106.23	104.9	107.81	108.36	107.21	104.19	106.47	106.71	105.37	107.4	104.29	103.81	106.71	107.67	105.52	106.9	108.06	107.66	107.9	107.22	107.13	106.86	104.38	107.38	105.82	106.42	110.61	108.45	109.51	106.93	105.43	103.77	106.6	106.64	107.03	106.56	108.24	108.05	106.3	105.3	107	106.07	106.24	105.67
102.91	104.32	104.09	102.05	99.928	105.08	106.11	102.68	103.27	102.17	103.58	104.61	104.51	102.89	104.58	102.82	101.98	103.47	100.01	104.18	101.93	103.26	103.66	106	102.1	102.79	102.4	101.58	104.61	103.89	105.64	104.05	102.05	101.63	99.961	100.16	103.23	104.67	104.22	102.72	100.84	106.11	101.74	104.96	103.54	102.51	100.92	103.5	102.46	100.38
105.92	106.39	105.27	105.41	105.51	105.91	103.6	108.19	105.85	104.69	104.29	103.96	105.89	106.47	108.04	106.62	108.46	107.42	103.43	105.5	103.7	104.9	104.25	108.3	108.22	105.19	105.37	108.84	106.14	104.41	107.04	103.22	103.46	104.26	104.34	106.59	106.47	107.66	105.51	105.21	106.09	104.93	102.61	109.41	105.33	107.3	103.53	107.65	107	105.07
102.97	100.51	103.52	102.97	105.76	103.86	104.34	102.23	102.79	101.75	102.31	102.86	99.508	104.07	104.57	100.29	103.01	105.08	105.62	102.62	102.48	104.14	104.72	103.39	103.06	105.46	99.075	103.89	102.04	103.97	102.32	100.52	103.68	100.89	101.6	104.31	104.98	104.29	103.58	98.191	101.21	101.96	100.81	102.98	102.24	102.78	102.76	100.99	99.609	102.84
100.25	100.4	97.406	99.609	98.523	96.15	99.486	100.9	99.059	96.262	99.434	98.696	99.131	99.074	97.455	98.287	99.675	100.76	98.049	99.897	98.8	93.942	100.69	100.37	100.22	98.124	100.01	99.129	98.782	98.563	101.48	98.406	96.385	100.56	99.734	101.51	100.24	99.721	96.081	100.03	101.86	96.114	97.655	97.163	97.277	99.053	99.101	99.095	97.99	97.58
105.46	103.99	105.91	105.12	106.38	102.82	105.29	105.59	106.71	107.1	104.6	104.85	104.31	104.04	107.25	107.71	104.62	110.41	106.02	103.92	105.58	107.55	106.05	106.1	101.08	105.26	107.72	105.11	106.63	105.41	103.52	105.41	105.89	103.89	105.79	106.3	104.77	105.84	106.73	105.28	104.95	103.91	104.25	102.3	107.32	108.58	104.54	109.28	106.3	104.62
98.45	103.48	98.438	99.153	94.881	94.201	100.36	99.641	97.155	98.425	98.225	95.392	98.511	97.292	102.43	99.463	98.58	96.569	98.686	98.303	98.969	97.95	97.289	96.405	99.797	96.376	100.04	97.299	95.44	99.494	95.498	100.48	95.936	97.51	98.865	97.845	96.428	98.074	98.505	96.567	97.419	98.907	97.491	98.759	99.26	97.713	99.295	99.102	100.62	94.219
104.99	108.45	106.53	106.82	109.8	102.03	108.61	104.45	107.5	106.4	106.5	104.85	107.95	104.3	102.24	103.82	105.77	107.32	106.42	108.18	105.73	106.53	106.56	109.8	104.31	109.16	106.35	106.89	105.6	107.97	102.91	104.63	106.62	106.68	106.11	105.44	109.6	106	106.99	104.82	106.32	107.53	105.48	106.68	106.47	107.37	106.29	106.1	106.02	104.47
105.46	105.37	106.43	107.44	107.14	102.77	106.08	104.73	105.07	108.28	106.37	107.84	103.51	105.56	105.53	104.54	107.79	109.47	106.29	103.26	106.58	103.95	105.27	109.34	106.23	107.61	108.06	106.29	105.51	103.56	105.14	107.4	107.11	105.41	103.71	108.07	105.54	105.12	107.31	104.68	107.01	102.66	104.12	106	106.16	105.23	106.75	104.92	105.75	105.42
105.89	107.94	108.35	109.66	108.41	106.75	110.06	108.44	104.22	110	107.82	110.31	110.19	109.66	108.59	107.05	107.98	107.07	108.6	107.82	109.1	110.27	105.44	107.09	107.19	108	108.71	107.91	106.98	106.41	105.93	106.6	106.32	106.71	110.89	106.93	110.16	108.05	109.06	109.02	107.82	107.4	107.3	104.56	106.2	111.96	106.07	108.78	109.16	108.42
105.72	102.84	106.57	105.35	106.33	108.5	102.77	106.28	103.38	105.17	106.84	106.13	106.93	105.83	103.04	105.41	105.8	106.6	106.52	109.1	107.93	106.65	107.02	107.68	107.72	105.33	104.37	105.25	109.96	102.81	105.02	103.97	106	102.51	105.59	108.78	102.17	106.1	108.32	105.07	106.96	104.78	102.11	105.58	105.36	107.88	106.7	106.92	103.27	103.05
96.631	98.799	95.839	96.487	98.879	95.208	100.95	99.272	98.525	97.109	98.045	97.392	97.226	98.854	101.02	96.308	96.17	97.082	98.133	97.797	97.681	97.161	100.12	100.86	97.362	98.111	97.839	99.585	97.118	97.778	96.794	97.234	97.178	97.96	95.027	97.638	98.06	96.059	98.71	97.273	99.753	100.27	98.7	96.37	97.839	97.827	99.371	96.267	96.241	101.98
109.18	105.14	106.42	105.05	104.12	106.64	107.71	104.12	103.28	107.55	108.16	103.87	104.4	107.5	103.38	107.98	109.13	107	109.6	104.86	108.29	106.3	103.71	104.53	106	105.67	106.07	104.13	106.19	106.61	102.87	107.29	107.16	102.9	103.82	103.62	108.32	100.95	107.64	105.15	106.03	104.38	106.29	105.92	107.09	106.23	110.04	108.08	108.85	107.11
97.231	98.184	98.295	96.85	98.108	97.068	101.57	95.834	99.001	97.468	97.571	100.15	95.4	99.189	101.73	96.794	98.311	96.896	95.581	98.251	97.101	99.434	97.592	97.744	95.245	99.143	98.266	98.182	97.792	95.832	94.359	97.488	96.432	95.761	99.123	96.419	97.848	98.032	97.297	101.78	98.258	96.254	98.119	99.221	97.21	95.772	98.098	99.717	98.613	97.579
109.57	109.3	107.43	106.68	111.87	106.59	111.01	108.51	107.6	108.81	108.25	106.2	107.85	107.7	106.93	112.05	110.28	105.5	109.93	108.37	108.69	111.26	109.37	108.19	108.82	105.08	105.89	106.67	107.71	108.07	106.07	109.27	109.49	110.8	111.41	110.14	106.02	110.17	108.23	107.71	107.63	108.68	107.62	108.18	108.16	110.12	109.24	108.38	109.32	108
113.02	113.25	109.96	111.95	113.22	110.37	111.52	108.59	112.19	113.09	111.02	108.09	107.71	111.11	111.54	111.06	110.83	108.64	110.45	110.36	112.75	108.81	112.01	108.13	106.55	108.98	110.54	107.21	109.7	113.04	109	111.21	109.99	109.36	107.46	110.36	110.39	110.5	110.3	112.09	106.68	111.55	110.46	110.52	110.75	112.44	111.49	112.16	109.63	109.66
107.12	107.73	109.09	111.23	110.22	108.41	110.29	102.54	109.54	110.49	109.01	109.88	108.69	107.48	111.43	107.44	108.22	108.46	107.86	109.52	106.46	110.11	109.23	111.58	107.19	109.47	107.11	109.68	109.09	108.02	110.26	111.23	109.98	108.23	107.99	110.61	104.8	109.74	109.89	105.81	106.73	110.7	108.31	106.73	106.91	109.71	109.81	107.84	108.25	107.88
106.78	106.35	106.7	103.56	106.89	107.52	106.44	102.88	106.73	106.3	104.99	102.47	105.52	105.47	103.79	104.12	105.26	102.93	104.01	103.2	105.25	103.46	106.63	104.83	105.91	106.19	104.52	103.43	107.21	104.96	105.54	104.83	103.63	103.55	105.46	101.33	106.12	105.25	103.07	106.24	105.46	103.26	107.42	105.15	105.54	105.35	104.64	106.65	103.38	105.8
101.69	106.23	105.29	103.07	104.31	106.21	103.65	103.12	107.4	105.35	107.4	107.11	104.43	106.16	104.69	103.71	102.87	104.43	106.13	104.28	106.93	105.28	106	107.39	103.91	103.93	103.31	107.5	107.78	106.38	105.95	106.6	108.51	106.51	105.93	106.4	106.54	108.09	103.93	107.29	105.48	104.3	106.5	104.21	107.4	106.62	106.8	104.51	106.26	105.66
106.71	107.54	105.53	105.12	104.1	107.05	103.79	103.5	107.89	105.61	105.25	107.02	106.56	105.14	106.1	103.62	107.49	104.97	104.07	103.62	105.61	107.54	104.36	105.99	102.73	104.11	105.71	103.58	108.78	103.47	108.71	105.63	105.79	105.43	105.05	107.42	106.08	108.35	105.41	104.84	105.66	104.62	105.79	104.38	103.28	106	104.37	105.87	107.37	99.883
104.58	107.56	111.73	107.89	106.31	106.7	108.85	108.14	108.77	110.18	109.32	109.6	109.46	108.33	106.38	109.92	109.7	108.64	107.1	106.61	108.81	107.37	106.56	111.06	109.57	109.18	106.02	108.18	106.89	107.54	109.23	107.01	105.67	109.96	110.87	107.59	106.79	104.93	109.17	112.02	109.99	105.94	107.66	110.93	110.13	104.11	105.62	109.13	110.25	105.14
108.13	108.09	104.26	108.32	106.81	104.21	102.59	104.28	102.98	106.31	107.15	103.01	105.19	101.17	104.09	105.44	102.85	105.87	105.15	103.69	107.17	105.75	108.22	107.88	101.69	107.36	106.45	105.68	102.43	105.15	104.25	107.94	106.36	105.81	104.86	106.17	103.02	105.97	104.16	107.6	108.35	103.18	108.63	108.79	106.7	107.78	103.6	106.32	106.2	105.16
106.6	107.86	106.05	106.46	111.19	106.45	107.23	104.48	105.28	107.8	107.8	107.65	105.3	106.41	107.07	109.33	105.64	106.81	104.68	105.91	103.26	105.87	106.74	106.38	106.03	105.18	101.49	106.5	103.58	106.04	107.42	108.82	106.09	105.25	105.97	109.28	106.2	104.16	105.68	108.64	108.03	108.01	106.08	107.53	103.17	108.51	102.24	106.76	105.64	109.36
106.93	109.77	110.98	109.69	109.88	108.43	107.78	109.95	107.69	107	108.3	106.09	106.17	107.1	109.62	110.46	111.93	107.68	113.37	110.92	108.55	106.53	107.7	111.31	107.2	108.61	108.63	110.72	108.55	107.71	109.89	109.76	105.38	108.41	108.77	108.57	107.95	109.03	112.5	111.55	107.22	109.06	107.17	110.08	106.94	112.21	105.28	105.51	108.02	109.58
107.64	104.35	107.45	105.97	105.78	107.89	106.65	107.05	108.26	108.02	108	105.53	108.1	106.44	108.1	105.04	104.54	106.57	109.64	106.11	104.34	105.91	106.62	106.72	104.26	107.99	105.78	101.64	105.15	106.56	103.1	105.94	104.99	106.37	104.07	102.55	106.43	108.2	105.44	105.22	101.98	105.45	107.37	105.26	103.82	104.56	107.17	106.89	104.17	108.13
104.58	102.71	103.96	103.2	103.16	100.02	104.77	101.69	102.13	104.59	103.93	104.25	104.73	101.6	100.01	102.28	107.05	106.65	104.04	104.29	100.56	102.09	102.35	103.11	102.72	101.93	103.15	100.95	102.04	103.79	106.63	99.749	101.99	101.46	102.05	107.4	103.55	103.8	104.63	102.36	104.41	102.54	103.61	103.75	105.77	101.63	104.11	102.7	102.02	105.04
105.83	107.8	104.83	106.09	108.38	106.6	106.6	107.94	107.29	104.56	107.07	106.82	105.43	103.39	105.1	104.44	106.82	105.38	104.57	109.56	105.8	104.97	107.1	103.97	104.68	106.08	105.04	103.15	104.39	107.09	101.85	102.84	107.22	107.79	102.27	104.52	104.22	106.39	105.01	105.14	105.22	103.16	104.69	107.13	108.68	107.49	107.67	107.26	106.7	107.52
95.873	100.38	97.694	94.721	98.592	97.178	98.203	99.65	98.274	97.092	98.319	99.018	99.269	95.316	100.93	96.751	99.47	98.416	97.989	99.614	100.03	100.59	99.469	96.456	101.07	95.863	95.234	100.75	96.05	100.42	95.841	94.841	99.94	94.931	99.542	98.895	101.6	98.027	99.63	99.067	97.874	96.537	100.78	95.066	98.906	98.835	97.845	97.191	98.157	97.692
105.94	106.11	104.25	104.3	102.33	107.88	106.25	105.89	105.28	104.02	105.15	103.64	103.5	104.38	105.14	102.36	107.05	109.54	105.69	106.16	108.63	109.64	102.46	101.03	106.96	107.25	106.31	106.59	105.47	104.82	105.82	108.23	104	104.67	105.09	106.41	107.05	102.83	104.62	107.53	105.75	107.52	106.88	104.17	105.95	104.6	106.4	103.04	104.44	106.81
107.62	107.25	104.37	104.01	104.07	102.77	104.48	104.23	105.94	104.5	106.45	107.61	102.96	104.35	108.33	104.71	106.25	104.93	104.53	105.01	108.15	105.78	103.66	106.27	103.91	106.89	105.91	108.21	106.32	105.13	106.28	107.02	109.38	107.04	105.7	106.17	105.26	104.11	104.73	104.05	106.36	106.47	104.23	107.76	105.99	107.52	102.93	102.86	105.99	105.96
97.39	96.514	97.084	99.173	98.778	96.292	98.684	100.41	98.984	94.319	97.437	95.461	98.649	98.284	98.772	98.155	97.418	100.55	98.353	98.243	96.305	98.487	99.562	96.979	98.533	95.097	97.372	95.901	98.883	98.248	100.39	97.675	101.72	96.63	96.773	99.14	97.35	99.039	100.52	96.689	100.8	97.448	98.156	95.898	96.622	98.822	96.192	95.892	100.45	97.878
107.71	110.2	107.83	107.95	109.64	112.19	110.65	107.57	107.59	107.17	110.74	109.69	107.88	106.93	105.14	106.49	107.27	106.94	106.85	108.53	107.4	107.64	106.98	106.16	108.31	108.39	106.18	108.31	112.38	108.01	109.1	107.89	107.52	109.03	108.31	109.55	109.58	110.2	106.78	111.78	109.61	108.33	107.7	109.49	108.58	106.94	105.22	108.54	106.84	105.69
106.36	106.97	107.06	106.25	106.57	105.88	107	106.58	106.67	106.51	106.31	101.4	106.19	106.09	107.69	107.6	108.15	110.41	108.89	105.98	106.04	106.95	106.2	104.21	106.09	103.43	103.65	107.38	106.65	109.68	108.33	109.1	105.72	106.9	103.98	106.36	105.6	106.91	105.41	106.03	105.93	101.32	110.3	106.72	108.17	110.05	108.19	108.05	106.95	106.6
107.21	106.48	107.08	103.84	104.99	104.29	106.54	105.04	105.93	102.13	108.82	104.76	106.6	107.01	104.03	105.04	105.16	105.14	104.31	106.05	105.65	106.64	108.13	103.95	106.27	106.52	104.97	105.97	104.03	105.93	107.73	104.22	105.93	108.37	105.47	104.09	108.17	106.36	107.87	105.29	106.66	108.17	108.41	106.6	106.63	104.4	105.81	105.71	102.86	104.39
103.72	105.25	103.95	102.74	104.35	105.09	103.83	109.01	104.34	105.64	105.32	107.78	106.89	107.01	104.74	106.02	105.53	105.39	104.92	105.07	106.48	105.56	106.01	104.12	106.14	110.11	106.41	105.78	105.23	108.08	105.89	106.33	105.81	102.37	102.74	103.74	106.91	103.54	105.39	107.68	105.8	105.37	103.59	106.75	108.29	106.31	106.36	107.2	105.97	105.15
108.4	105.57	104.52	107.55	107.82	109.23	107.72	108.92	106.03	109.25	105.09	105.15	108.04	107.58	105.02	107.33	108.54	104.95	104.15	109.04	108.4	108.06	107.94	109.24	108.34	106.71	107.02	109.47	105.77	104.84	103.57	104.77	106.79	104.63	107.06	106.72	108.21	108.47	106.04	105.75	108.57	109.58	107.08	106.97	107.6	105.97	108.98	106.62	104.11	105.89
97.017	98.344	98.329	97.838	98.226	97.171	98.936	97.416	100.42	98.373	96.308	97.602	97.209	99.896	99.313	97.881	96.721	98.506	97.729	101.31	95.546	99.089	100.4	99.998	101.56	94.716	94.851	99.209	96.895	95.988	98.434	97.918	96.256	100.78	100.18	100.19	99.481	97.814	97.632	97.29	98.353	100.42	97.662	98.046	98.466	97.226	98.343	97.757	98.188	95.913
110.65	108.55	105.51	105.76	108.18	101.95	105.79	105	106.83	103.05	104.74	104.2	108.05	107.5	107.5	106.2	104.4	105.51	106.67	106.01	107	107.72	104.41	105.33	105.47	106.35	105.75	107.68	107.52	103.36	105.32	107.54	106.66	107.31	108	105.25	106.79	106.72	108	105.52	106.62	106.91	108.3	105.86	107.65	107.79	104.31	105.66	108.17	104.64
107.17	104.77	107.4	103.43	108.31	104.92	108.74	101.85	107.24	106.67	105.01	108.35	105.4	106.72	107.6	107.42	107.44	104.22	104.86	107.87	102.65	106.35	105	104.2	105.91	107.48	108.29	106.12	104.18	106.14	104.79	103.53	104.4	105.91	103.2	105.4	108.9	104.71	104.97	105.4	106.06	106.12	106.13	105.21	107.34	106.92	106.12	107.1	105.86	104.08
110.17	110.78	107.59	108.66	112.81	109.58	107.66	104.64	106.75	108.23	111.89	107.77	105.95	111.66	105.85	108.89	108.62	110.33	109.24	108.35	106.65	110.05	107.94	107.19	107.85	108.66	106.41	112.06	106.3	109.04	107.95	108.32	110.48	109	106.12	110.25	105.03	108.23	108.32	108.85	107.84	112.17	108.22	109.61	110.97	108.33	107.04	106.06	107.21	106.41
96.776	97.929	99.263	98.745	99.82	95.633	99.598	97.659	100.79	96.578	98.723	101.11	98.752	97.049	95.397	100.68	98.792	94.687	99.076	98.311	97.738	99.537	99.494	100.15	97.137	97.747	99.14	97.867	98.695	99.304	100.6	98.036	97.585	97.98	100.84	100.75	97.769	100.57	97.665	98.037	99.041	95.98	96.012	98.49	101.06	97.486	99.619	102.25	99.873	99.984
107.55	106.82	107.78	105.2	105.72	108.31	107.76	108.27	106.78	108.76	110.63	109.45	107.99	105.71	106.39	107.61	105.97	110.58	109.51	108.12	107.94	107.45	105.51	110.6	107.97	108.9	107.82	107.86	108.21	107.64	104.84	106.28	105.71	108.86	109.44	111.2	107.43	108.23	107.08	104.87	109.35	108.27	108.43	109.03	109.78	105.62	109.38	108.62	109.53	108.24
97.819	97.488	99.807	96.845	97.774	97.309	98.21	99.509	97.841	97.597	93.432	98.477	98.044	101.18	100.35	99.852	100.94	101.48	99.428	99.703	98.687	99.131	98.318	97.468	100.2	100.08	99.948	100.9	99.753	100.81	100.13	100.41	98.051	103.08	96.409	98.448	99.774	99.33	99.611	98.244	97.216	96.795	96.559	96.865	99.42	102.06	100	101.62	97.762	98.716
106.85	106.7	110.05	106.07	107.36	105.08	105	104.45	104.48	105.1	106.13	108.44	104.16	105.22	106.57	106.83	104.23	109.13	107.9	105.67	103.31	106.23	105.08	106.06	105.41	107.88	106.6	105.6	105.48	106.49	105.24	107.28	105.26	103.02	105.96	107.67	102.25	104.41	107.74	104.53	105.64	105.12	104.84	104.58	104.4	108.02	103.99	104.55	105.31	103.84
106.36	102.76	105.36	105.51	101.13	104.97	103.56	100.08	99.653	103.86	103.69	105.32	104.63	102.13	105.49	103.1	101.8	102.59	104.73	100.54	102.69	104.14	101.12	102.55	102.4	105.61	100.61	103.85	104.63	101.67	103.42	100.16	101.13	101.7	101.81	101.98	105.36	100.95	100.25	101.37	99.071	102.85	102.38	101.97	102.23	104.42	101.07	100.91	101.77	104.53
108.44	105.62	107.53	105.51	108.83	109.18	106.69	107.26	107.51	107.88	107.63	106.7	102.64	104.86	106.7	107.22	104.38	107.12	103.08	107.91	110.96	106.19	105.98	104.98	108.47	106.83	107.51	104.92	108.65	106.3	103.02	105.06	104.05	105.05	106.35	106.66	105.44	107.25	105.51	105.34	105.65	108.08	107.08	104.71	106.91	106.69	108.42	107.32	104.65	103.65
105.46	106.79	108.35	107.59	104.26	104.11	108.39	109.68	107.05	108.45	104.77	106.27	105.3	107.22	106.58	105.94	108.32	106.75	108.23	108.51	110.46	106.32	107.05	107.65	107.05	107.32	106.44	105.14	105.06	107.9	107.45	103.57	107.85	106.45	104.38	105.28	109.35	104.75	106.68	107.4	107.56	107.41	105.24	106.12	105.38	104.21	105.41	108.14	105.85	107.55
109.49	108.08	108.28	109.34	108.87	108.34	105.82	109.53	110.38	109.81	109.27	110.08	107.67	106.94	105.96	106.14	106.93	106.09	106.49	108.76	108.63	108.25	107.76	109.23	107.44	104.49	106.95	103.77	107.92	112.41	107.64	109.37	110.28	108.96	107.65	107.37	110.34	109.88	107.45	110.67	107.16	109.22	109.45	111.24	106.72	109.65	106.45	107.11	110.1	108.72
105.88	107.16	106.86	106.38	104.13	105.61	106.2	105.76	106.56	105.88	105.7	103.8	104.75	105.02	101.58	106.55	108.05	104.45	103.84	104.39	105.86	107.4	104.3	107.46	107.26	103.5	106.1	109.28	105.69	104.62	105.37	104.94	105.19	107.28	107.2	106.04	106.73	107.3	105.85	109.26	108.19	106.62	108.08	106.03	105.23	102.81	106.23	107.2	106.08	104.69
99.62	98.966	97.361	96.764	98.544	96.571	100.62	96.616	99.081	98.632	96.929	99.35	95.479	97.845	96.4	99.852	97.221	97.295	100.2	99.077	99.929	98.005	98.426	96.31	97.65	98.791	98.599	96.057	102.36	100.21	98.486	100.75	97.691	98.447	95.484	95.655	96.868	96.086	98.039	97.861	98.748	96.872	100.85	100.33	100.08	98.592	99.706	100.38	97.501	95.07
105.06	105.62	106.96	102.41	105.53	108.11	102.18	108.2	108.42	107.92	107.46	100.72	107.76	108.18	106.4	106.19	105.81	105.57	106	105.03	105.06	104	103.46	103.86	104.61	107.34	104.28	104.85	107.26	105.89	106.09	104.76	110.01	106.05	107.26	108.91	106.95	104.72	104.49	104.29	104.42	105.85	107.26	108.55	104.67	107.16	106.04	104.95	103.97	104.58
100.12	103.21	102.82	98.013	98.86	103.36	102.77	102.61	101.06	102.11	98.919	100.37	100.44	100.05	99.902	97.816	98.091	101.94	102.15	101.75	99.846	101.01	100.49	101.76	101.89	101.07	98.219	102	101.42	99.436	98.698	98.898	101.15	103.85	103.76	103.16	98.823	101.71	96.432	100.75	101.06	99.497	101.7	98.364	99.895	99.359	102.33	101	99.641	100.78
109.17	107.86	109.64	111.68	108.26	105.08	108.15	108.15	112.15	105.72	108.9	108.04	109.39	109.34	108.33	108.79	108.39	108.69	108.24	109.52	104.72	107.55	109.79	107.87	109.44	110.03	109.67	108.15	109.5	108.96	108.12	106.38	106.57	105.88	106.66	105.87	110.22	110.24	108.39	107.28	110.8	110.15	104.54	106.79	107.95	108.28	106.19	107.08	107.88	105.95
106.25	105.64	107.98	106.84	108.87	105.05	105.45	105.76	105.68	105.92	106.13	105.44	106.69	107.7	105	103.58	107.33	106.65	106.1	103.23	106.42	105.4	108.11	107.24	104.33	105.38	104.71	105.16	103.3	104.75	107.12	104.1	102.87	109.2	108.05	103.61	106.62	102.94	102.9	108.41	102.93	102.9	109.07	106.82	106.59	106.54	103.39	104.34	104.54	106.2
108.7	106.92	108.48	109.78	105.16	106.42	110.02	107.87	110.06	107.47	107.59	103.95	108.99	109.38	107.34	103.13	110.97	107.38	108.2	108.06	108.49	105.56	105.63	110.63	108.63	108.47	111.45	109.41	110.3	109.01	104.43	106.37	107.87	103.88	108.34	109.88	109.81	110.29	109.52	107.65	109.37	111.07	109.89	109.66	109.47	103.58	113.12	106.86	108.09	107.61
97.563	96.859	99.134	96.801	96.205	98.239	97.247	98.756	99.122	100.29	96.198	95.788	96.819	98.492	95.996	98.551	99.372	95.865	99.785	95.921	96.845	98.146	99.232	97.537	95.432	97.832	95.454	96.225	98.298	96.987	98.561	97.553	98.042	98.846	100.57	101.01	97.645	96.707	97.082	97.883	100.4	98.677	100.62	99.13	97.308	98.704	96.161	95.658	97.966	99.642
101.03	101.37	102.45	101.5	98.809	102.61	99.604	102	98.848	100.47	97.904	97.752	100.46	100.45	102.71	98.569	100.86	100.16	98.625	103.99	99.349	101.07	97.659	101.01	98.293	101.77	102.18	100.4	101.85	99.352	95.671	96.882	98.234	99.818	99.171	102.86	99.669	101.02	101.28	106.43	100.47	101.41	100.66	101.29	102.16	99.75	103.07	99.902	102.04	100.43
102.84	102.5	101.35	102.51	101.33	104.15	104.2	101.29	104.33	103.22	103.95	105.48	104.22	101.94	100.94	104.63	104.29	101.25	103.05	102.4	102.05	101.75	100.18	104.36	101.71	103.12	102.46	101.87	102.84	103.35	103.74	102.95	106.45	105.36	104.55	104.53	105.48	103.32	102.24	105.52	100.22	102.15	103.04	102.78	100.64	104.54	102.98	108.32	104.25	104.66
108.28	105.66	105.23	107.26	105.84	108.01	105.98	107.25	106.57	104.65	109.26	106.03	106.57	106.25	106.24	107.64	104.98	106.32	105.93	107.45	103.05	103.52	106.23	108.45	105.99	107.1	103.05	108.2	106.97	106.36	102.55	106.5	106.52	104.02	103.94	108.43	103.9	107.85	106.2	105.93	103.84	108.25	104.52	105.47	105.78	108.15	107.86	106.4	107.21	104.52
98.872	99.043	96.684	99.447	99.726	96.523	100.47	99.546	98.614	100.28	101.81	98.611	101.51	95.79	98.834	96	99.321	97.157	98.919	99.651	99.031	101.39	98.547	97.462	100.13	100.92	99.401	97.82	97.324	96.614	99.89	99.122	101.2	99.03	99.295	100.92	98.986	100.7	99.834	100.57	98.807	97.014	99.913	100.02	96.456	97.912	97.775	101.99	99.968	98.071
94.487	95.877	98.531	100.04	102.08	98.802	100.76	99.333	98.371	98.48	101.23	97.615	99.888	98.138	96.724	98.935	99.111	99.2	99.956	97.426	101.17	97.856	101.91	99.142	99.031	97.523	99.897	97.25	100.15	101.04	100.46	97.158	98.741	97.055	99.037	99.253	96.337	99.704	99.033	103.03	100.51	97.521	97.524	98.74	99.148	97.179	98.164	100.6	100.29	97.797
107.33	103.85	106.96	103.15	104.42	103.63	105.98	105.31	107.56	109.16	106.43	103.33	107.58	107.75	107.19	106.92	105.98	103.83	105.94	104.3	104.25	104.26	105.45	105.75	107.61	104.99	104.59	103.6	110.46	104.12	106.52	105.83	109.03	107.43	105.11	106.13	104.08	108.2	100.14	107.91	104.95	106.25	105.81	108.25	103.05	105.52	105.28	106.52	108.38	106.3
104.44	108.49	103.2	104.59	109.51	106.73	104.31	105.7	108.44	106.51	105.69	104.64	106.49	108.02	108.98	107.75	107.02	103.11	105.01	106.21	106.91	104.05	109.82	104.35	106.66	107.22	104.07	105	108.48	105.89	105.24	104.64	107.01	107.88	107.51	105.66	106.49	103.53	108.63	105.5	106.51	104.95	108.25	105.51	106.27	106.22	103.65	105.04	109.28	105.79
107.73	105.84	105.35	103.42	106.5	104.57	107.12	104.92	108.4	106.27	104.66	106.74	108.89	105.05	105.48	105.88	105.38	103.82	107.88	104.03	104.45	107.75	107.66	104.86	105.23	106.05	105.09	105.48	105.31	104.92	106.69	104.31	101.59	106.99	105.57	105.21	105.75	106.54	107.33	103.85	104.2	107.33	102.91	108.27	103.73	108.08	107.32	106.42	104.2	105.96
105.31	107.84	105.82	107.72	105.04	110.12	104.04	106.48	108.64	108.94	106.12	106.75	104.68	108.33	105.05	104.92	107.02	108.19	108.93	107.24	105.19	106.97	106.48	107.3	104.77	106.82	106.69	105.9	103.86	107.58	105.3	105.49	106.99	107.35	105.23	103.85	104.5	103.5	107.87	108.19	104.74	106.38	106.07	103.53	102.97	105.83	105.95	110.27	104.9	107.61
109.39	105.95	108.9	109.37	108.88	107.82	110.5	106.3	110.95	110.47	109.08	108.99	107.9	110.97	107.06	107.82	107.66	108.67	108.42	111.08	109.1	108.31	108.94	109.81	111.12	110.76	110.66	106.73	109.76	106.49	107.45	108.45	106.34	111.4	110.62	107.22	109.58	110.37	107.05	105.04	106.73	109.28	111.67	110.8	110.76	107.91	106.19	106.59	108.6	111.02
109.27	106.15	107.87	108.29	108.45	107.04	108.72	111.79	108.3	108.93	107.87	106.97	109.21	108.8	105.49	108.83	107.25	106.27	107.72	110.83	106.64	110.15	107.45	107.25	109.84	108.42	107.21	107.26	109.74	112.19	108.47	106.59	109.21	108.67	105.52	107.26	108.33	107.47	109.44	108.92	108.08	107.82	110.79	109.12	108.26	110.36	109.54	106.35	106.95	107.28
102.46	98.629	96.265	101.22	101.25	100.36	97.278	98.827	99.463	98.95	97.151	98.955	98.133	96.734	100.96	98.219	97.43	95.831	100.81	101.07	100.2	96.3	99.598	97.582	98.607	97.084	97.841	97.782	98.528	97.428	99.471	98.151	103.85	99.671	100.2	99.667	97.368	101.37	101.12	97.253	95.979	101.27	101.12	101.81	99.896	98.917	100.04	101.01	97.329	97.038
105.11	106.16	108.81	105.96	105.91	107.41	108.53	106.28	108.26	107.08	105.96	103.38	106.47	109.64	104.61	108.09	107.1	107.5	105.1	105.26	109.99	105.34	111.78	106.97	104.13	106.22	106.06	106.31	104.86	109.78	105.55	104.44	107.36	105.37	105.75	105.25	108.36	108.48	107.04	106.46	107.74	109.45	107.94	104.86	108.57	107.36	105.86	101.94	107.36	104.71
98.157	97.323	98.71	100.56	99.912	100.44	96.932	99.129	100.32	98.651	100.21	94.747	100.03	96.678	97.322	99.607	98.418	98.181	95.911	97.335	98.449	99.596	98.657	99.568	96.874	101.23	98.256	101.9	100.86	100.61	98.517	97.104	99.314	97.706	99.107	99.671	101.75	98.509	96.407	100.69	97.963	98.168	98.622	97.546	102.69	98.706	98.078	99.978	99.241	97.697
100.6	98.962	103.85	101.78	100.44	101.59	100.29	100.21	99.669	100.05	102.85	100.54	101.39	102.85	101.26	102.73	101.36	102.23	100.04	100.81	100.52	101.78	101.46	102.08	98.923	101.07	103.9	99.478	100.88	101.51	98.129	101.36	99.828	100.38	98.885	100.06	101.5	101.83	101.36	100.55	100.27	100.69	97.444	97.559	99.348	101.61	101.14	98.559	100.86	103.06
110.43	105.38	109.66	112.92	108.37	108.88	109.46	107.15	106.16	106.77	105.66	109.48	106.06	106.55	111.26	108.7	109.02	110.31	109.95	105.95	109.01	104.6	108.67	109.43	108.78	107.99	111.71	107.76	108.07	109.19	108.87	111.62	109.48	107.75	107.98	107.32	107.69	108.64	109.73	109.29	111.77	105.98	105.89	110.43	105.35	107.77	108.67	105.09	105.17	110.19
110.43	110.49	107.11	108.81	104.22	111.89	109.02	110.27	106.09	106.57	108.09	106.91	109.19	110.73	106.36	107.06	112.86	109.71	108.07	111.37	106.91	108.39	110	108.2	109.61	105.64	109.16	110.48	109.18	108.68	106.12	107.77	110.41	105.26	108.99	109.61	108.36	108.08	108.05	108.95	108.68	108.93	109.45	108.29	107.41	107	109.49	109.57	107.3	107.03
109.74	105.81	108.76	106.4	110.62	103.83	105.93	106.38	105.5	109.14	105.29	108.64	106.57	106.63	106.07	106.65	106.47	110.15	107.16	108.06	106.13	105.83	104.77	107.6	105.07	108.29	106.61	109.01	106.87	106.5	107.07	107.42	109.23	106.72	108.61	103.64	106.02	105.51	103.89	106.18	108.38	106.05	107.17	103.84	105.42	106.18	106.21	104.39	108.45	104.55
109.1	104.88	107.15	105.37	105.4	109.29	107.12	108.09	105.71	104.5	108.92	108.76	105.9	105.76	105.02	108.25	105.42	107.62	106.78	104.3	104.92	108.42	106.89	108.17	106.19	105.72	108.21	104.48	107.86	106.2	105.84	108.98	107.13	107.07	106.86	106.59	105.13	108.16	106.47	106.16	101.23	107.58	106.01	105.23	103.96	106.76	108.68	107.2	105.78	109.02
101.19	98.888	98.82	97.217	99.72	98.373	99.207	98.94	99.009	100.46	98.53	102.04	98.244	97.765	98.904	99.417	99.344	96.798	102.48	97.527	98.297	97.628	99.807	96.056	98.106	98.245	101.23	100.55	100.43	96.271	98.949	99.261	99.78	95.293	101.04	100.75	99.062	98.328	96.782	98.12	100.49	100.52	97.78	98.888	98.889	98.716	97.247	98.85	98.526	98.089
109.12	107.65	108.51	109.31	108.76	105.96	105.28	108.07	110.34	108.38	108.67	105.9	109	106.99	106.81	108.55	109.84	107.34	108.46	108.05	108.72	106.12	107.12	108.2	106.82	108.08	109.07	108.76	109.58	106.59	109.11	109.94	107.81	103.97	110.37	102.22	108.61	104.67	109.7	107.61	107.73	106.74	109.34	109.09	109.76	109.89	106.63	104.88	109.83	109.14
111.16	106.04	106.45	105.38	109.2	104.46	108.78	109.8	108.7	108.78	108.48	108.35	107.39	109.3	106.52	106.17	107.04	111.89	106.21	107.54	109.7	109.81	106.95	107.56	108.39	107.95	107.37	110.1	111.16	110.95	108.95	105.97	108.44	109.47	103.81	109.86	110.3	110.34	109.69	105.59	108.5	106.33	108.64	107.28	108.72	107.55	107.35	110.03	108.81	110.5
98.903	98.145	96.568	100.47	96.556	98.393	99.04	99.056	96.145	100.23	98.947	98.142	95.193	97.926	100.76	99.029	96.449	96.643	100.05	97.692	99.205	97.318	95.782	97.054	97.179	97.365	100.24	97.325	98.655	100.86	99.883	98.435	99.467	99.378	98.315	97.699	97.002	100.35	97.809	96.49	101.18	99.069	95.843	96.276	100.37	97.763	96.225	98.293	95.751	97.054
103.77	107.03	106.88	103.69	109.34	103.29	105.44	102.2	105.35	102.9	105.68	107.02	107	102.72	105.49	107.13	106.24	105.16	105.97	107.79	106.63	102.79	104.91	107.71	105.95	105.66	105.86	105.16	107.65	105.43	103.78	105.71	105.62	106.06	107.27	106.3	109.53	105.04	107.13	107.3	104.36	108.42	105.4	103.88	104.8	108.37	108.58	106.34	103.88	103.8
97.385	96.198	94.482	98.295	97.894	97.233	99.545	99.036	96.882	94.986	98.138	97.99	97.157	96.044	98.564	96.859	98.22	95.563	95.281	100.13	97.871	98.187	102.03	97.99	96.644	99.683	97.956	98.205	98.501	98.345	98.967	97.956	96.976	96.314	97.261	101.48	99.868	95.745	99.59	98.201	99.064	98.448	97.143	99.354	98.304	98.895	94.691	97.781	99.746	98.042
95.007	98.518	97.167	98.116	98.324	98.178	97.428	96.8	96.991	99.146	99.092	100.14	98.982	98.076	94.974	96.89	98.778	100.17	98.59	101.76	98.142	97.56	100.9	97.492	96.652	96.379	97.987	96.316	98.998	99.67	96.693	100.8	98.861	101.29	97.273	98.415	99.024	101.08	99.516	96.387	96.533	98.73	95.644	97.928	98.096	98.729	97.77	96.712	99.441	98.153
110.12	112.55	113.02	110.48	109.23	109.19	110.36	105.82	112.02	111.18	108.77	111.44	109.69	107.91	112.2	108.9	108.72	111.03	111.96	110.48	108.79	111.79	106.29	112.92	109.48	108.38	115.26	109.71	108.66	111.67	109.71	111.16	110.71	109.49	110.93	111.74	112.01	107.56	110.37	108.99	111.45	111.61	111.92	111.12	111.66	112.55	109.19	108.84	111.06	110.83
109.92	109.49	107.94	107.44	105.45	107.46	109.1	107.61	108.21	107.57	109.05	106.81	108.52	106.87	107.97	103.77	106.78	109.07	108.6	106.42	107.35	109.99	109.25	107.89	108.8	110.91	107.06	107.55	108.48	106.48	108.09	110.26	106.28	107.44	105.76	102.72	105.29	107.74	108.62	109.28	106.35	105.25	110.41	109.64	107.6	109.8	106.8	110.74	107.94	108.69
103.76	107.46	109.58	105.49	106.68	104.38	105.07	103.35	104.77	105.03	106.25	105.26	100.93	107.67	102	103.78	107.7	104.32	106.65	103.4	104.41	108.52	104.83	106.78	105.58	105.27	106.66	107.42	106.43	105.46	105.41	104.21	107.89	102.88	106.95	105.65	107.78	104.32	108.21	105.43	104.73	103.75	103.72	106.1	104.93	106.23	106.77	106.83	107.15	105.16
105.86	107.27	107.97	106.65	104.06	104.87	107.93	107.85	105.65	109.33	105.19	105.45	104.09	105.97	106.42	104.14	105.57	104.11	107.45	104.77	106.08	102.86	107.9	103.38	106.04	106.72	108.32	104.36	107.82	106.59	106.25	104.89	107.59	104.21	104.45	104.18	106.52	105.32	103.51	107.12	103.74	107.58	104.5	107.42	107.1	106.8	105.17	105.25	103.99	107.36
95.713	97.132	93.803	94.937	99.518	100.12	98.403	97.407	98.339	97.385	96.62	97.665	98.601	97.377	96.498	97.609	93.607	99.656	98.007	101.73	97.608	97.782	100.27	98.085	98.667	96.37	99.158	96.931	95.342	95.425	100.19	98.546	98.169	98.813	98.347	97.517	99.986	95.114	96.802	98.776	97.527	94.455	96.935	96.345	94.499	91.847	99.617	95.942	100.49	98.972
101.06	98.397	100.19	98.633	97.497	98.182	100.13	97.515	99.003	99.031	100.55	99.319	97.623	97.052	100.56	98.756	99.451	99.89	98.126	101.76	99.968	97.962	96.579	102.25	98.872	100.11	97.073	97.733	96.495	100.08	99.636	98.705	99.592	98.843	99.239	100.32	96.909	98.04	95.439	100.81	100.4	99.704	99.872	96.965	98.119	99.182	100.18	98.037	97.953	102.11
98.671	96.601	98.42	96.361	96.509	95.302	98.234	98.618	95.996	97.37	99.053	98.838	93.59	97.145	100.05	95.327	96.873	96.042	97.084	97.242	98.33	98.529	97.172	98.893	98.733	99.454	97.267	98.182	100.57	93.696	100.59	95.794	99.08	99.386	97.986	97.612	99.32	97.863	95.636	99.894	95.951	96.748	97.726	96.434	99.592	99.629	100.35	95.002	98.255	96.189
99.627	97.88	99.307	98.69	99.688	98.631	99.275	97.849	98.662	98.742	99.221	100.74	96.969	97.41	100.1	100.05	100.95	99.488	99.312	98.828	95.995	99.726	95.914	100.6	103.84	99.448	100.53	100.12	97.779	99.481	98.154	100.75	101.21	99.97	97.946	99.532	99.079	97.103	97.305	99.017	99.553	98.051	98.626	99.42	98.097	99.23	101.63	100.19	100.72	99.737
106.55	107.27	107.05	107.85	107.25	110.7	106.66	104.43	107	108.36	106.88	107.9	109.45	105.15	106.41	105.66	108.25	106.22	108.25	107.27	104.7	107.23	104.58	107.37	106.77	105.76	107.69	107.6	108.2	104.23	108.91	105.28	106.52	109.73	106.49	106.99	107.78	107.68	107.21	106.6	106.84	109.5	106.96	105.65	105.86	104.52	106.35	105	104.69	105.58
110.45	109.77	111.38	107.49	106.41	106.19	108.14	109.58	106.94	110.98	108.97	108.17	110.49	104.86	109.56	105.07	108.51	106.05	108.56	106.35	105.22	109.72	108.18	109.73	108.17	105.98	106.69	107.18	106.36	107.73	105.76	111.9	105.94	108.13	108.19	108.62	110.1	107.96	108.49	107.66	109.86	110.92	108.88	109.93	107.71	108.35	104.32	108.87	107.75	109.45
107.71	107.44	105.27	108.43	106.24	104.46	108.02	105.97	105.57	109.57	105.07	107.68	109.17	113.95	107.34	108.31	107.44	111.99	109.73	105.62	105.92	104.88	108.89	108.52	109.28	109.59	105.86	108.23	110.4	106.98	107.27	111.02	109.28	109.06	106.93	106.49	106.02	107.36	109.74	106.22	107.73	107.71	103.81	107.49	107.41	108.28	107.36	107.56	107.92	105.56
109.72	109.78	109.97	107.37	106.49	109.69	111.3	107.85	108.6	109.33	109.87	110.19	107	107.7	109.56	106.86	108.48	108.96	109.48	106.6	108.04	111.06	109.88	108.3	105.41	108.93	109.46	108.13	107.35	107.96	108.73	108.88	109.99	108.41	109.91	108.97	107.82	111	105.19	105.69	108.25	108.63	107	110.21	108.68	111.02	107.64	108.29	108.61	107.95
100.48	103.2	100.03	99.803	99.826	100.3	102.98	97.816	99.659	103.97	102.18	100.97	101.05	102.65	101.75	101.29	99.268	99.996	99.593	99.136	100.29	101.22	101.3	98.23	98.949	98.922	100.15	100.19	99.226	99.298	100.09	101	102.71	102.01	101.96	103.74	99.408	103.04	101.45	103.23	98.676	103.45	101.39	98.024	98.398	100.72	99.475	101.64	101.75	98.145
103.37	108.2	106.24	105.54	108.94	107.4	106.05	107.13	108.99	108.35	109.29	106.96	103.18	108.63	104.68	107.44	108.79	104.36	105.6	106.73	106.55	109.29	105.72	106.14	105.75	106.19	102.48	102.54	106.5	105.28	107.26	106.46	106.01	104.87	103.14	104.79	103.18	106.3	105.66	109.25	109.68	105.25	107.79	108.48	107.46	107.04	106.41	107.92	111.19	106.49
99.964	99.295	97.429	100.94	97.12	98.712	99.062	97.738	98.626	97.975	97.859	95.446	97.065	96.738	97.538	97.36	95.77	97.471	98.244	99.304	97.876	101.48	97.607	99.89	99.711	97.45	98.119	95.548	99.105	96.544	95.102	95.313	100.02	98.513	99.737	96.41	95.467	96.27	98.062	98.83	101.7	98.472	98.925	97.007	95.323	97.783	96.855	96.66	99.796	98.884
102.55	107.04	103.25	106.39	101.38	105.41	102.23	106.4	105.21	105.02	104.5	100.99	107.04	106.38	107.63	104.97	104.23	106.7	103.8	106.55	105.15	106.52	106.48	105.91	106.41	106.3	105.25	105.93	107.43	105.22	104.85	107.52	103.94	104.64	104.12	103.73	107.53	105.57	108.17	106.94	104.31	101.68	106.3	104.9	107.2	106.1	104.94	106.74	101.16	106.2
109.07	105.86	103.34	101.37	103.52	104.94	106.05	105.59	103.08	107.49	104.08	103.13	104.72	102.8	105.92	106.54	106.02	106.8	105.55	105.27	107.83	104.97	110.01	105.19	106.95	107.62	106.39	103.64	104.59	107.86	105.28	105.95	109.32	102.35	104.11	105.1	104.47	107.49	105.27	103.85	104.02	106.89	107.6	105.56	105.81	105.69	109.08	106.53	103.29	105.89
104.56	109.38	106.34	104.68	103.68	105.83	107.44	105.35	106.81	105.71	106.19	108.99	108.37	106.71	107.64	104.74	106.04	105.16	105.88	107.9	106.99	107.93	104.36	110.67	103.75	105.52	105.92	103.88	106.05	106.22	107.45	107.89	105.43	106.16	103.86	107.12	107.21	108.47	105.05	106.75	106.94	107.31	107.03	108.45	105.96	107.04	106.4	107.05	103.15	104.02
104	104.96	106.22	107.06	105.22	108.72	105.22	103.92	105.36	105.89	109.88	102.56	104.37	107.6	104.63	106.74	105.35	103.61	108.4	104.31	104.81	106.45	104.63	103.33	107.88	105.43	105.92	104.8	107.78	104.39	105.87	104.42	104.32	106.42	104.95	106.87	106.59	107.66	106.23	107.77	110.32	105.27	105.13	107.96	109.07	106.96	107.95	104.51	107.05	103.93
105.33	104.43	106.3	108.2	103.91	107.13	106.97	106.65	105.43	106.64	104.54	106.44	107.81	103.42	103.44	105.84	108.2	103.95	105.76	110.2	104.82	105.7	107.25	105.56	105.41	106.91	106.23	105.66	108.33	105.27	107.91	107.04	103.4	105.96	106.14	105.52	104.24	104.03	103.34	106.55	104.82	107.85	108.62	105.14	105.48	106.32	106.3	105.21	104.98	104.33
95.498	98.387	98.035	100.09	98.157	100.08	96.189	99.49	98.775	97.931	97.303	97.085	98.568	101.05	96.688	99.703	98.018	99.321	98.36	97.807	98.804	95.375	97.607	96.67	96.042	98.311	98.593	97.935	98.349	98.29	97.216	103.01	99.965	99.752	102.16	98.362	98.775	95.876	99.441	98.97	96.34	100.12	94.967	100.33	96.667	99.174	101.39	98.331	100.45	99.848
103.95	105.85	106.31	104.97	101.83	108.5	105.08	102.88	106.79	104.09	106.62	106.16	104.26	106.05	106.19	105.09	105.09	103.65	105.62	105.76	105.23	106.69	106.34	104.55	106.5	103.68	103.66	103.83	105.66	105.72	105.66	104.04	107.45	104.15	106.81	106.89	108.68	105.75	106.24	106.61	107.84	105.27	105.22	104.77	105.28	103.68	108.14	103.96	106.21	105.93
102.66	108.21	105.92	106.49	108.52	106.94	107.64	105.54	106.37	107.88	106.95	105.97	105.16	107.14	105.99	106.55	107.32	107.55	105.6	107.37	110.15	109.09	106.04	106.17	106.6	103.49	108.97	109.47	105.7	107.59	106.06	104.22	104.24	106.55	105.2	105.91	104.04	111.8	105.69	103.97	105.49	107.57	108.51	108.34	104.71	107.43	106.52	102.23	104.53	108.11
103.93	107.47	101.49	104	105.8	104.59	105.56	108.74	104.62	105.72	103.93	105.4	106.02	106.21	106.29	104.85	106.93	103.88	105.13	104.22	107.02	106.51	107.91	107.12	104.12	104.25	104.67	101.49	104.27	104.2	107.22	108.58	103.53	108.39	105.27	109.93	107.69	103.08	106.5	104.9	105.98	103.64	106.49	105.47	104.07	106.86	106.66	104.92	106	106.55
99.177	96.912	99.28	101.04	98.287	97.974	97.272	97.88	96.877	97.638	98.511	98.123	96.299	99.205	97.605	96.674	99.602	96.181	98.545	99.155	98.984	101.42	97.876	98.578	95.849	101.9	95.037	101.21	99.299	98.072	93.759	98.591	95.439	96.7	99.439	98.166	95.871	99.269	99.261	97.95	96.463	101.02	100.11	99.015	96.029	97.719	98.791	99.304	101.36	94.789
100.93	100.3	102.6	101.17	99.411	99.246	99.997	102.84	100.91	99.67	101.3	99.115	99.291	98.487	100.2	101.36	104.11	100.02	101.1	103.7	100.97	101.45	96.629	98.903	102.56	99.56	99.241	100.59	99.278	100.32	100.29	99.544	102.98	99.514	100.48	103	101.15	102.19	101.46	100.61	102.3	98.204	99.122	99.905	101.21	98.854	100.75	103.4	100.99	101.87
108.24	107.56	105.94	108.11	107.68	111.71	108.49	110.1	109.52	111.67	108.07	109.18	108.04	107.27	108.98	108.89	108.11	109.06	109.33	108.03	106.46	107.19	108.45	107.4	108.04	108.72	109.51	108.67	104.83	107.46	109.57	105.79	108.31	108.93	108.1	107.7	109.02	108.9	108.73	109.93	108.18	109.37	108.51	109.21	106.32	109.39	107.79	109.83	111.7	108.89
102.31	100.43	99.757	100.49	97.86	103.09	101.04	102.24	101.41	100.43	101.29	101.49	103.9	100.72	102.59	100.96	101.88	95.742	100.09	103	100.8	103.6	102.17	101.87	103.28	100.93	98.102	98.62	101.43	102.12	100.59	101.23	100.57	99.606	103.28	98.533	102.1	97.407	100.64	101.98	100.84	103.62	97.765	99.932	102.39	101.74	102.39	104.28	99.867	101.55
97.692	101.38	97.469	98.912	99.48	101.53	99.395	100.43	100.51	102.33	101.19	102.8	102.06	95.6	99.01	101.35	101.65	102.59	100.29	99.809	100.5	100.38	100.82	101.76	101.37	101.35	101.37	98.667	103.44	102.97	100.03	100.68	100.1	100.16	101.19	100.27	102.41	104.62	97.744	101.26	101.89	102.48	101.96	103.36	99.721	99.156	97.764	101.06	101.42	100.21
103.96	106.41	106.8	107.58	107.34	104.98	107.18	108.64	107.94	104.93	104.58	102.43	109.86	106.29	103.45	104.06	110.87	107.99	104.72	107.49	104.51	104.62	106.94	106.71	106.04	107.95	106.66	106.45	106.21	104.28	103.99	103.62	106.04	108.44	107.85	105.86	106.48	104.96	106.24	107.21	105.71	106.86	109.34	106.93	107.88	103.56	106.15	105.07	106.6	106.61
100.29	99.764	102.04	99.295	98.902	100.72	100.75	100.62	99.64	100.39	102.25	102.58	99.786	100.56	102.74	100.67	99.025	100.85	99.211	101.98	101.58	100.32	98.694	99.552	101.36	101.09	99.566	100.54	102.49	100.93	103.44	99.953	102.81	98.706	102.98	100.22	102.32	103.62	102.75	102.5	97.594	101.22	102.3	103.76	101.42	103.05	98.967	103.4	101.73	98.976
104.27	105.87	109.5	108.24	106.24	104.5	104.69	106.05	104.81	105.98	101.27	103.42	106.09	106.45	105.19	104.08	108.48	104.49	104.48	107.21	105.31	104.57	104.63	105.94	103.12	105.29	107.64	108.07	108.58	103.88	104.11	106.46	104.97	103.9	105.74	106.45	108.24	106.12	105.21	106.21	104.9	109.12	104.4	106.05	107.07	102.89	106.36	105.05	106.15	106.84
105.49	106.64	104.75	103.45	103.14	104.92	103.15	105.27	104.88	105.34	104.76	105.94	106.3	107.59	107.75	107.27	109.47	103.38	103.92	105.34	105.11	105.37	106.35	104.75	107.37	106.66	104.31	106.64	103.4	103.48	106.25	105.64	105.32	107.86	105.25	105.44	105.99	108.07	107.12	106.73	106.61	107.68	105.01	105.37	107.46	106.25	107.75	106.57	105.22	107.18
109.18	113.2	109.95	109.33	108.18	110.28	109.96	109.21	109.05	109.49	110.1	110.35	110.9	113.74	108.65	110.45	109.58	111.48	110.52	112.49	110.86	109.79	111.14	110.44	111.65	111.19	109.88	109.47	109.51	113.29	109.85	110.95	109.53	111.96	107.32	111.28	107.18	109.66	112.25	109.83	113.16	110.7	111.05	112.42	112.97	108.31	108.35	110.86	110.26	111.06
99.267	97.276	99.021	100.87	100.37	99.642	99.459	101.28	100.67	99.744	97.75	100.65	100.35	99.375	101.94	96.38	99.884	97.812	98.624	99.344	99.042	101.7	100.06	101.01	99.257	98.209	101.59	101.75	98.847	101.26	100.33	98.759	99.713	97.354	99.107	101.11	99.653	97.501	99.966	102.06	102.24	101.04	94.375	99.532	99.786	100.22	97.974	100.87	101.91	100.34
107.69	106.7	108.1	108.51	104.19	103.74	104.69	106.33	104.49	106.11	107.7	106.12	105.96	106.86	109.43	104.66	108.19	105.92	106.31	105.25	105.71	102.86	107.16	107.21	107.48	110.08	107.68	108.35	106.19	105.31	107.41	105.29	104.76	103.43	106.23	104.72	106.92	105.66	107.89	106.4	107.43	107.15	105.87	105.07	106.23	103.67	102.05	107.51	108.31	108.53
98.688	101.67	97.116	98.691	103.67	99.966	100.87	100.37	100.06	104.86	102.43	99.604	98.884	102.59	100.02	103.02	102.88	102.67	101.9	101.94	101.03	97.867	98.672	98.67	101.64	98.969	101.53	102.62	101.2	102.11	101.62	100.09	99.263	100.02	100.21	100.46	103.36	103.99	101.25	101.52	103.16	100.58	101.73	98.435	98.312	100.16	102.01	99.699	100.24	101.55
99.184	101.27	105.23	102.85	103.2	100.96	98.79	100.73	101.42	101.67	99.789	100.01	100.96	100.86	100.04	100	101.23	99.364	100.09	97.914	100.34	102	101.92	101.14	101.16	100.26	98.202	98.89	100.11	98.321	98.77	105.78	102.18	100.37	100.68	99.51	101.55	100.85	97.294	99.515	98.098	99.248	103.44	101.83	98.98	101.12	101.7	100.03	104.59	100.15
108.94	105.59	104.68	108.35	107.05	107.22	104.24	104.31	109.51	107.01	103.73	107.73	108.11	105.69	107.79	107.43	108.22	106.95	103.42	105.04	104.52	105.15	107.65	107.09	103.8	103.08	108.16	105.57	106.96	105.75	104.88	104.84	103.72	105.67	106.12	104.93	106.99	105.94	108.65	106.73	105.57	107.59	106.63	105.64	109.57	104.61	108.39	108.02	105.55	107.4
105.6	105.31	103.5	107.21	106.12	102.21	103.9	103.86	103.21	103.88	104.27	105.61	105.54	100.37	106.78	110.2	105.34	106.75	103.83	104.94	106.68	105.9	107.16	106.87	103.84	105.83	108.68	104.35	106.67	105.58	104.05	102.46	103.89	108.64	106.53	106.78	107.71	106.1	103.03	103.62	105.45	105.44	105.99	104.19	106.05	105.71	104.88	105.47	107.02	106.89
101.87	105.72	109.01	109.59	103.47	109.09	108.15	102.13	102.74	104.03	105.93	107.21	105.29	105.85	107.26	106.17	107.05	106.49	105.86	106.25	107.77	105.29	107.56	106.86	104.86	107.11	105.47	106.17	104.56	107.12	105.32	108.03	102.1	105.6	106.53	103.44	106.94	106.31	105.27	103.58	104.75	104.72	108.55	105.37	106.57	104.75	107.96	105.22	104.54	107.04
106.65	109.32	104.1	105.34	105.74	106.05	105.93	104.99	104.34	106.58	106.68	106.69	106.62	105.13	104.42	105.24	105.84	105.15	105.05	102.7	104.75	105.04	103.41	108.48	106.58	104.7	108.6	102.33	107.52	106.58	106.92	105.6	106.61	106.75	104.82	106.22	104.48	105.78	102.94	106.98	104.99	103.58	109.42	106.57	104.43	107.67	106.22	104.95	105.88	107.37
98.463	95.855	97.635	96.848	96.55	101.26	101.28	96.517	98.351	97.128	98.793	98.225	97.87	98.019	98.431	97.819	98.463	98.452	98.101	98.445	97.31	94.752	94.284	96.748	97.482	94.781	97.489	95.936	97.063	98.912	101.93	98.092	98.629	99.079	98.227	96.19	97.397	96.064	93.087	100.32	95.799	95.426	98.716	98.897	99.85	98.16	96.657	97.548	97.229	99.355
108.51	107.4	105.98	108.79	108.26	110	108.73	106.8	109.42	110.88	106.71	108.23	109.27	108.32	108.23	107.69	110.08	109.94	110.68	107.98	107.06	105.38	110.65	105.92	107.17	109.52	107.69	107.78	107.92	110.16	109.17	110.31	107.31	110.16	109	104.93	108.35	108.17	109.6	107.84	108.08	108.37	109.61	104.64	109.37	110.79	106.53	109.51	106.61	109.75
105.07	108.2	104.9	105.91	108.47	106.29	106.62	109.65	109.11	110.82	107.93	109.33	108.56	106.25	110.93	107.01	105.8	105.52	109.98	106.4	104.22	109.2	110.27	105.73	106.21	107.01	110.25	106.05	107.06	106.93	107.64	107.78	110.14	106.84	107.32	106.72	109.11	106.41	109.02	108.96	105.43	108.82	105.46	108.28	109.51	108.18	112.45	110.1	108.15	109.71
105.47	103.82	105.98	103.4	109.31	106.39	105.78	105.8	102.31	105.03	104.8	103.35	105.55	105.83	105.64	104.46	105.41	106.72	106.04	104.78	104.8	101.68	106.65	105.44	102.56	107.14	103.23	104.6	103.42	103.22	104.38	104.21	106.67	102.92	104.27	105.7	108.2	102.89	104.92	102.32	103.93	107.73	107.51	105.08	106.67	107.18	106.13	101.36	105.31	109.27
108.5	108.72	110.38	107.94	107.91	108	107.82	108.89	109.64	109.15	110.29	107.51	111.17	108.42	112.15	108.6	111.18	108.42	109.47	110.15	110.47	107.17	107.08	108.32	109.12	108.9	107.75	107.91	108.32	109.37	106.33	108.05	105.69	108.27	108.6	107.69	106.11	105.99	106.74	104.19	105.06	110.04	109.09	107.46	106.43	109	108.33	109.68	108.11	108.92
106.16	107.01	103.02	105.68	105.79	104.05	105.3	107.28	103.71	108.02	105.12	103.73	105.66	103.87	104.45	104.09	104.93	107.28	103.11	108.32	104.7	102.23	106.5	105.69	104.96	105.95	104.28	101.77	103.72	105.11	103.43	104.72	104.37	105.13	104.08	103.68	103.96	105.55	105.14	105.47	106.73	102.62	104.67	107.41	103.97	103.13	106.77	102.98	102.77	104.81
106.18	106.12	103.9	104.05	106.54	103.84	106.65	108.53	106.43	106.5	104.62	102.73	104.12	107.02	108.34	105.38	102.88	108.8	105.36	105.93	107.5	102.76	106.2	103.54	104.73	106.13	108.4	105.23	109.58	103.76	105.24	107.51	102.18	106.65	104.27	103.71	107.26	104.49	106.58	104.18	102.87	107.21	105.96	104.89	104.91	104.27	107.6	104.91	102.11	106.4
107.79	104.92	104.53	106.26	107.91	108.58	103.84	103.01	105.67	104.02	106	104.51	110.32	105.45	107.03	105.16	106.77	107.38	107.73	106.15	105.65	106.59	104.56	104.3	101.81	100.89	102.59	105.76	104.77	100.6	105.12	106.19	103.72	104.19	107.96	105.13	108.23	104.88	103.81	105.94	108.2	105.11	107.56	106.49	109.28	107.51	105.84	107.98	105.1	104.98
98.074	97.374	97.392	102.31	101.33	97.951	96.413	98.375	97.13	98.118	96.496	100.48	98.601	99.576	96.209	98.737	96.786	100.04	101.29	100.18	99.707	100.98	100.39	99.157	98.704	94.286	97.287	99.704	97.235	97.371	98.171	96.655	101.65	97.991	96.551	95.627	98.5	98.109	100.88	100.36	98.791	98.517	98.776	99.121	96.542	97.593	98.261	96.789	98.423	98.676
104.6	105.75	104.14	104.54	104.62	107.8	105.75	104.9	104.83	105.05	102.5	103.33	107.49	104.9	107.1	107.1	104.85	106.99	104.79	106.13	103.98	103.78	104.25	104.59	106.43	108.5	106.19	107.3	104.92	106.91	106.07	106.75	106.39	104.66	103.74	104.94	107.45	104.29	106.29	107.78	105.96	105.17	106.26	105.83	105.24	106.64	105.22	103.45	103.26	106.25
108.37	109.06	106.76	108.94	107.28	107.34	104.88	109.1	106.55	107.38	109.24	105.91	107	107.59	106.7	109.34	106.23	107.96	106.74	109.09	105.56	107.76	109.34	109.65	107.07	111.32	107.61	107.16	107.5	107.9	106.41	106.84	112.34	110.02	109.76	107.51	107.95	105.39	109.29	105.35	109.1	108.37	105.76	105.49	107.02	104.43	107.06	106.44	108.63	109.08
106.89	106.36	103.68	107.26	106.25	106.6	105.09	103.5	106.81	104.24	105.36	105.34	108.35	107.11	105.6	102.22	106.87	103.02	108.39	104.93	106.43	106.86	104.56	104.88	105.83	106.21	108.41	106.06	105.31	105.51	105.36	104	105.11	105.91	107.1	103.84	105.02	103.76	105.85	103.7	104.71	104.17	104.6	107.62	107.21	105.3	105.62	104.03	103.42	107.71
105.95	104.86	107.5	105.78	103.61	104.15	106.16	105.7	106.44	106	103.64	106.86	106.26	104.95	105.94	102.4	105.94	104.3	104.27	105.79	105.16	105.34	106.66	105.98	105.71	103.3	104.28	104.69	103.33	105.57	102.11	103.34	101.82	104.03	106.92	107.72	105.61	103.7	106.84	102.85	105.06	105.44	105.81	105.53	106.08	108.49	107.25	103.39	104.71	105.07
103.56	107.48	107.08	104.64	103.59	104.49	105.13	106.12	106.46	108.57	102.62	103.3	109.25	103.89	107.07	104.08	105.45	102.97	104.4	107.2	106.51	106.77	105.21	103.69	106.33	103.46	106.25	104.28	103.98	103.42	107.51	103.67	104.93	107.25	104.34	106.05	109.18	105.11	105.1	105.6	104.7	106.49	105.79	104.88	108.26	108.28	105.86	104.86	104.46	102.96
107.19	109.26	104.94	104.86	105.42	107.05	105.41	107.45	108.2	105.8	105.73	104.53	108.23	106.44	107.6	105.81	110.31	107.64	106.99	105.12	109.53	109.75	104.82	106.36	109.14	109.11	107.73	105.14	110.67	106.92	102.78	107.72	107.89	102.6	107.93	104.99	106.4	106.7	106.04	107.11	105.11	108.35	106.68	104.46	105.42	107.1	106.93	105.67	106.27	106.84
97.986	95.14	97.362	99.643	95.02	99.2	96.895	94.33	97.99	96.444	98.335	93.97	99.45	95.107	96.49	98.067	97.254	97.9	98.647	100.69	101.13	99.763	98.2	100.05	100.18	100.84	98.91	97.242	99.13	99.964	99.942	99.485	98.518	95.386	96.629	97.756	94.96	98.598	95.922	96.143	96.921	100.2	99.734	98.029	99.357	93.581	94.34	95.573	99.577	94.98
107.65	108.2	105.09	105.87	104.84	106.35	109.68	107.96	104.6	108.8	108.32	106.65	104.49	107.93	104.82	108.1	107.4	108.42	106.41	106.08	107.27	106.59	104.06	107.12	104.45	107.15	105.89	107.84	107.48	109.44	107.2	106.85	105.78	107.89	107.95	106.68	105.96	105.12	104.47	107.94	107.08	107.52	106.7	107.5	105.29	108.41	104.48	108.97	105.89	107.1
108.79	105.71	104.37	106.93	106.49	105.98	110.13	107.75	106.05	106.41	104.91	106.42	106.59	105.79	106.59	104	106.76	104.57	108.29	109.24	105.94	108.11	104.89	105.27	106.62	107.27	106.18	105.53	104.14	107.23	104.75	106.98	105.87	107.4	107.54	107.54	106.16	106.09	108.61	106.86	106.63	107.02	104.14	102.97	106.3	103.66	106.81	105.87	105.65	104.87
108.72	108.8	107.05	109.28	108.14	108.51	108.4	109.78	111.34	109.44	107.45	106.54	104.73	112.1	109.38	109.73	108	105.86	106.77	106.85	108.34	106.67	109.66	107.42	108.59	106.66	106.19	111.44	110.34	107.57	108.15	106.11	107.47	107.86	105.47	113.24	107.48	105.47	108.57	111.49	107.47	108.45	106.43	110.33	108.42	108.67	108.15	106.16	107.61	108.81
106.77	107.31	106.88	107.83	108.09	106.81	106.24	105.26	109.44	107.78	107.05	109.25	108.42	108.72	108.45	110.82	108.14	108.24	107.16	113.12	108.58	108.27	106.7	111.8	107	108.53	107.56	107.45	107.64	106.73	109.66	109.08	105.65	106.39	108.72	107.36	109.47	108.25	110.87	103.41	108.06	107.25	108.31	109.46	106.78	109.45	109.12	105.78	108.37	105.71
106.86	110.38	109.44	111.7	108	108.07	107.21	111.49	107.87	109.76	105.72	105.82	107.29	106.55	110.28	107.95	108.86	108.1	106.04	107.41	105.3	106.89	107.86	112.76	107.53	107.9	109.23	108.7	108.32	107.42	107.92	110.81	105.92	105.53	106.76	106.54	109.46	108.79	111.43	108.12	108.39	106.22	107.67	108.06	109.04	107.84	106.05	110.65	106.08	109.13
106.83	107.88	106.68	106.86	107.94	109.55	106.61	109.04	105.65	111.05	108.37	107.58	105.75	108.49	107.81	106.48	109.93	112.03	109.92	107.87	106.81	107.66	107.41	106.39	107.38	109.57	107.15	107.17	110.03	103.38	107.38	106.88	109.4	111.59	106.36	110.44	109.89	106.69	109.13	106.76	107.35	107.26	108.17	107.71	109.86	110.99	107.11	108.84	109.79	104.86
107.75	107.12	106.91	105.05	106.02	109.64	103.14	108.85	104.63	104.72	105.13	107.98	106.06	103.99	105.23	108.65	108.93	108.77	106.55	105.83	105.71	108.12	106.97	106.05	105.3	106.75	104.83	107.69	103.53	108.27	105.08	110.09	105.3	105.21	110.05	105.93	108.12	105.97	110.23	104.07	108.42	108.81	104.27	108.03	105.32	107.36	105.88	106.61	103.93	107.11
109.95	108.16	108.22	105.71	109.38	107.65	106.7	111.81	108.79	109.24	107.87	107.48	109.48	108.41	108.99	113.47	109.69	109.91	106.71	110.65	108.94	109.06	107.7	109.01	107.9	108.4	105.76	108.9	109.74	105.83	108.93	109.69	108.16	109.15	108.45	107.32	108.73	108.04	109.51	107	107.01	109.45	110.96	106.56	109.14	110.18	109	108.78	108.28	110.48
101.93	100.07	103.56	99.572	100.77	102.01	99.493	100.27	100.61	98.04	103.06	102.61	100.23	101.21	99.302	98.117	100.95	99.322	100.58	100.99	102.27	96.981	99.122	100.67	101.42	99.74	98.506	103.85	102.06	100.39	100.64	101.26	104.5	98.229	100.57	101.92	99.543	99.653	100.49	100.19	100.52	100.65	100.65	100.03	99.163	100.83	98.934	98.825	99.597	101.55
98.784	99.389	98.916	98.27	99.621	98.988	96.232	100.64	101.33	101.03	96.403	97.137	96.584	99.657	99.765	99.41	98.906	96.598	97.296	96.649	96.157	97.129	97.9	100.9	98.901	98.064	100.52	100.71	98.867	101.6	98.714	97.175	97.502	101.13	101.08	100.45	99.218	100.38	96.842	99.287	95.949	95.346	97.127	101.41	101.31	98.326	97.298	96.416	98.789	97.964
98.319	100.72	101.24	97.121	97.529	97.908	100.24	97.567	96.594	97.338	99.334	99.054	100.61	97.714	97.427	100.69	98.953	94.653	99.103	96.025	100.5	97.051	96.552	100.65	99.306	93.903	98.408	96.069	96.322	99.825	95.637	98.656	100.05	99.024	97.974	101.88	98.723	97.674	100.83	95.384	95.339	98.843	95.933	101.16	96.41	98.403	98.292	99.81	96.337	98.017
99.477	98.971	97.79	95.175	96.148	98.332	98.696	97.872	99.523	100.53	96.092	97.08	101.08	97.169	100.76	99.343	96.958	98.22	99.023	100.64	99.639	98.8	96.595	98.533	98.291	95.995	100.91	97.377	93.688	96.16	98.479	96.426	96.447	96.872	93.864	96.712	95.528	100.33	94.896	96.17	99.255	97.315	97.069	95.439	96.767	96.894	96.765	97.807	98.733	101.65
114.55	112.57	108.52	111.73	109.65	108.88	108.18	112.66	111.11	109.54	111.88	108.42	109.15	108.49	112.84	110.54	108.54	110.16	110.22	111.08	111.93	111.42	110.1	108.7	111.56	110.16	111.61	110.89	108.67	111.38	109.19	111.9	109.53	111.24	108.19	111.39	114.63	108.79	108.19	109.34	108.27	108.57	110.68	109.09	109.94	110.47	108.57	112.38	110.72	111.58
104.79	105.85	103.83	107.31	107.9	104.62	102.55	108.75	106.13	106.21	103.68	105.91	107.24	104.7	106.36	106.22	106.85	104.44	104.73	104.61	107.8	107.75	107.25	103.15	106.64	110.42	105.68	105.22	109.43	107.08	104.52	105.13	103.07	104.39	105	106.96	107.65	107.11	105.59	103.92	104.73	107.38	107.93	106.31	104.22	106.7	106.64	104.44	105.78	106.19
109.05	105.19	106.03	106.33	106.38	108.81	109.26	108.76	108.47	106.16	105.35	108.93	106.68	107.06	107.46	106.91	106.54	106.09	107.51	105.84	107.49	107.48	109.58	106.73	108.66	107.59	111.67	106.35	108.46	106.2	108.09	106.08	106.93	107.26	106.85	110.47	109.84	105.7	105.42	107.87	107.11	107.07	106.19	107.04	107.59	107.44	107.45	107.99	107.93	107.35
95.173	96.653	97.97	97.312	99.45	100.53	99.529	99.57	100.91	99.744	99.084	99.475	98.398	100.06	96.727	100.31	99.953	98.775	99.648	98.909	97.646	98.862	99.164	98.57	100.9	98.136	100.9	100.6	100.72	96.945	100.01	96.825	98.837	99.261	98.54	97.257	96.358	98.539	97.848	98.932	96.4	98.137	99.828	99.306	98.905	98.588	100.53	99.415	99.426	100.97
99.185	97.981	96.403	97.135	100.33	99.913	100.77	97.877	99.298	101.98	99.138	98.435	98.585	99.408	97.352	97.364	98.322	98.412	99.233	101.81	99.22	99.067	100.61	100.66	101.21	98.663	98.96	103.54	102.26	95.627	99.522	99.46	99.373	98.683	100.2	100.58	99.138	98.168	100.55	99.269	97.561	99.496	99.131	99.743	102.34	97.701	98.702	96.979	97.118	93.575
107.4	106.82	106.16	106.91	110.74	107.82	106.26	110.95	111.12	107.08	108.92	107.29	108.37	108.76	107.6	107.91	107.8	106.99	108.05	109.02	107.11	106.15	106.38	107.71	109.15	107.82	106.46	105.88	110.13	108.42	106.81	105.49	110.05	108.09	105.97	105.61	106.53	104.43	106.71	107.84	109.37	107.66	107.85	112.2	108.5	106.81	108.22	109.37	106.58	108.56
102.52	101.6	102.02	99.757	100.81	101.13	101.56	101.25	100.6	101.43	102.05	101.29	100.12	100.47	102.13	97.866	101.25	99.825	100.4	102.39	99.957	99.331	98.485	97.207	102.92	102.37	100.41	100.31	101.48	99.809	99.146	99.943	103.12	101.72	100.86	102.09	102.77	101.53	100.05	102.44	102.02	101.59	101.17	100.4	101.36	101.55	101.39	98.896	104.26	103.54
[truncated: 250 more rows]
[truncated: 150 more columns]
