# Supplementary material for: Genetic dissection of main and epistatic effects of QTL based on augmented triple test cross design
Source: PLoS One. 2017 Dec 14;12(12):e0189054. doi: 10.1371/journal.pone.0189054 (PMC5730204; doi:10.1371/journal.pone.0189054)
Supplement: S10 Supporting Information — (ZIP) [file pone.0189054.s010.zip › z6_1400_0.5_5.csv]

105.9	109.27	103.02	103.7	105.14	103.65	106.89	102.92	106.93	106.22	106.2	105.92	106.39	104.92	106.83	105	109.47	103.01	104.93	103.48	110.29	109.42	107.4	107.45	105.32	109.32	107.49	101.11	98.11	101.4	106.27	107.89	105.75	107.61	105.81	106.79	107.07	107.06	103.91	104.91	103.27	105.18	103.33	108.72	101.5	108.99	108.34	102.96	101.99	103.78
104.01	104.43	104.44	109.29	106.53	105.7	104.69	110.1	103.65	105	106.22	107.95	104.88	107	106.89	105.25	105.17	108.62	106.43	104.73	103.81	103.39	105.75	108.17	105.31	106.74	107.82	101.83	103.58	104.22	105.05	105.52	107.59	106.92	104.92	105.16	103.56	108.67	101.32	108.03	107.32	105.52	104.55	105.76	108.72	106.29	106.9	104.11	107.35	108.82
111.78	108.42	110.14	107.19	105.33	108.74	112.1	109.12	106.9	112.61	113.3	109.15	111.18	107.73	113.7	102.21	110.67	107.75	110.81	107.09	111.17	110.8	104.83	109.67	111.6	104.7	104.91	113.13	106.29	110.13	112.02	108.89	110.09	112.9	109.02	109.67	110.66	108.66	107.93	108.11	103.8	107.67	106.73	108.78	112.04	113.16	107.73	108.92	109.8	108.5
100.62	102.03	98.316	98.728	101.4	94.569	97.7	100.55	101.63	98.642	100.67	101.51	97.309	96.974	95.041	97.548	100.73	91.723	99.874	103.86	92.812	94.579	94.574	96.834	98.709	99.992	98.011	100.5	97.113	98.982	97.716	100.9	95.147	98.808	98.913	96.921	100.14	99.505	100.13	96.506	97.862	94.638	97.002	96.726	100.1	100.47	96.311	98.383	97.787	102.22
104.26	104.18	107.96	104.47	106.08	107.13	106.52	99.982	104.11	106.82	110.32	100.54	105	105.36	105.21	108.35	108.95	108.86	107.44	108.26	106.24	108.93	109.3	104.47	105.44	105.03	103.23	105.54	105.42	102.05	107.16	105.4	108.45	106.44	107.88	104.86	104.3	104.94	101.34	101.16	109.82	105.6	103.29	107.63	108.53	109.72	108.42	105.64	109.59	106
107.91	101.26	106.58	101.09	104.6	101.62	104.56	105.63	103.49	107.45	102.7	104.74	105.96	108.38	104.95	103.06	107.79	102.72	102.79	105.62	106.11	102.23	105.09	105.35	106.8	102.29	109.77	101.25	105.03	102.78	103.77	106.72	108.28	108.54	107.32	102.1	105.63	104.62	104.25	104.59	103.54	105.75	102.89	101.62	103.25	106.14	110.46	104.1	101.3	106.19
103.3	104.76	108.04	104.9	105.03	107.59	101.23	103.91	108.54	104.03	104.98	105.88	105.54	104.29	109.97	109.19	103.4	109.37	105.87	111.11	102.73	107.93	107.79	104.8	106.39	108.48	104.51	107.77	108.1	103.25	106.81	108.04	104.45	106.05	103.99	104.24	106.66	104.58	107.24	101.27	108.38	106.32	107.56	100.04	106.06	106.01	102.11	103.62	103.3	105.62
106.79	108.66	107.28	102.83	105.16	105.2	108.96	108.16	108.07	106.7	109.33	108.93	110.66	106.82	109.21	103.11	108.61	109.44	107.99	102.38	108.28	105.36	103.29	108.11	110.51	107.07	112.24	110.82	104.35	109.35	108.23	109.24	104.9	105.55	107.59	114.13	108.69	108.45	110.07	103.99	110.17	109.04	102.79	110.01	106.08	103.86	105.76	105.51	105.75	108.94
104.16	110.97	109.26	111.14	110.84	110.7	111.65	111.63	108.06	110.68	108.99	111.55	110.5	109.95	112.17	109.81	111.1	106.69	109.96	110.69	115.36	110.33	109.4	106.41	108.37	109.59	109.72	113.67	112.57	106.55	109.5	111	115.42	109.99	110.32	113.33	107.39	111	111.66	107.78	107.72	108.1	111.91	109.18	111.47	110.12	111.59	109.78	107.51	106.6
99.171	97.888	94.379	100.55	96.915	99.122	97.526	96.577	99.844	99.543	98.077	101.4	94.72	94.782	99.349	102.08	101.76	100.56	100.5	101.58	95.611	97.565	99.315	101.18	96.186	101.85	93.477	98.577	96.058	101.77	98.915	99.819	104.05	96.177	96.42	93.587	101.39	94.877	98.083	100.38	98.685	97.969	97.569	98.188	94.657	96.283	98.285	100.93	98.083	98.607
109.49	115.88	110.65	110.85	108.9	110.82	112.04	113.85	110.11	112.91	112.91	112.7	107.78	111.17	108.51	107.69	106.61	110.26	108.43	111.12	108.98	108.71	112.18	111.38	113.21	109.6	109.53	107.57	110	109.82	110.08	112.61	112.27	114.56	109.88	107.21	110.6	110.35	112.78	111.4	108.16	107.94	108.39	111.72	111.93	106.64	111.13	109.25	107.07	107.79
98.015	97.398	102.11	99.619	96.664	101.72	103.55	101.76	98.186	98.698	103.28	94.512	99.127	100.57	98.941	98.329	101.24	100.05	94.132	99.65	105.81	97.688	103.29	97.653	98.412	102.01	98.466	101.48	101.31	103.23	102.12	95.814	96.508	97.779	97.861	101.15	100.48	100.84	100.72	100.9	96.971	95.479	98.337	101.1	102.91	104.18	100.46	100.74	101.89	101.07
104.92	108.27	100.63	105.22	104	103.84	108.72	107.04	105.62	106.37	106.92	103.55	106.11	103.2	107.39	103.33	109.31	110.89	101.34	104.5	104.54	110.57	105.33	103.9	105.85	110.55	109.46	108.69	107.3	108.96	112.72	104.32	107.72	108.6	109.21	106.91	99.458	104.97	112.52	110.7	109.64	104.9	107.73	103.39	107.48	111.12	108.35	105.43	104.75	106.74
108.16	109.55	106.54	107.38	108.54	107.92	109.62	111.18	110.6	108.51	107.22	107.86	104.35	109.35	105.39	107.06	109.99	106.73	105.31	103.4	107.83	108.7	105.87	105.9	108.99	109.56	108.06	107.29	105.84	104.77	112.8	111.02	111.47	110.43	113.55	108.84	105.66	109.87	110.84	104.15	110.05	109.97	111.05	109.73	112.47	110.51	107.59	110.09	111.54	115.49
106.62	104.84	106.74	101.77	103.05	106.97	105.05	107.48	106.75	105.23	108.25	103.35	106.88	106.35	104.81	107.59	106.99	100.96	105.76	105.59	103.54	106.2	100.19	107.67	103.86	109.06	103.54	104.22	104.76	105.07	107.36	111.32	106.22	104.34	105.6	109.45	105.45	110.38	105.87	105.3	105.91	105.75	105.22	107.74	103.92	107.3	104.51	108.65	104.09	102.89
108.31	105.51	109.71	108.58	107.4	108.07	106.07	110.78	109.19	111.91	109.75	111.67	106.26	106.98	108.7	110.56	108.42	107.39	109.46	107.28	109.18	109.31	106.89	111.82	109.04	110.55	109.2	105.44	112.48	107.9	111.13	109.87	107.16	107.06	108.36	108.24	108.8	109.2	104.98	109.59	107.4	107.23	104.51	107.35	110.36	104.47	108.17	107.53	108.52	106.73
107.81	112.11	111.3	109.27	105.1	107.14	108.77	111.01	107.14	112.39	109.66	108.23	109.92	109.19	107.34	109.19	107.83	109.76	111.96	109.12	106.75	109.17	107.74	107.8	109.84	106.21	108.64	109.25	109.31	109.23	107.58	107.78	103.23	109.78	113.48	109.62	111.44	103.34	108.8	105.72	107.62	110.88	111.38	111.18	113.6	109.03	108.42	112.12	105.96	105.51
103.01	107.61	105.5	108.56	108.81	99.847	107.97	104.09	107.82	104	105.46	104.82	107.41	103.86	109.03	108.12	112.26	102.6	108.57	104.66	104.47	103.22	104.95	107.88	108.37	109.77	109.12	107.47	101.88	106.1	107.88	105.73	108.08	101.22	101.9	105.37	106.87	107.41	107.76	105.83	101.61	107.2	102.37	101.55	108.03	101.41	103.86	104.16	105.58	103.75
105.83	108.4	108.19	106.37	105.17	107.05	104.6	107.08	107.14	102.98	104.4	103.85	109.23	107.73	107.53	103.61	110.08	104.77	107.15	108.37	103.82	106.12	107.78	101.42	107.2	108.91	104.09	104.41	104.98	106.97	108	105.3	102.5	106.94	106.97	103.82	111.89	106.44	105.64	104.48	106.93	106.3	105.26	107.12	104.68	105.41	100.68	101.13	107.88	110.1
98.949	98.431	98.619	98.554	99.372	101.98	99.063	102.12	101.67	99.432	99.372	100.09	101.73	98.118	99.355	103.76	102.9	98.038	97.283	97.37	102.35	98.798	102.95	102.17	100.55	99.078	101.51	98.683	103.82	97.012	100.31	99.273	98.361	106.84	102.7	99.469	103.08	103.68	103.24	103.08	102.69	100.53	99.206	98.672	98.188	101.08	100.77	101.75	104.11	100.29
112.64	106.98	110.04	105.4	107.04	106.19	107.09	109.26	106.12	105.72	105.91	103.56	105.83	105.68	99.992	107.28	105.87	107.06	106.31	102.93	105.09	106.14	102	105.07	105.1	102.86	105.94	109.47	108.35	107.1	104.89	111.53	110.35	107.79	106.23	105.63	103.49	115.11	107.21	105.69	110.82	107.63	106.9	104.36	107.85	102.89	109.23	108.32	110.02	105.13
108.87	105.15	104.2	107.96	104.13	110.9	106.49	100.81	107.32	111.22	107.02	104.65	107.32	102.96	109.55	104.92	107.28	108.37	105.87	106.37	105.46	109.64	107.54	105.92	105.53	108.93	103.42	104.32	106.43	104.73	105.56	108.08	102.16	105.65	103.04	106.07	106.78	105.79	107.15	103.48	106.23	104.29	103.73	102.62	103.5	101.03	103.54	107.34	106.19	108.6
107.97	106.11	108.48	102.85	104.83	107.93	107.72	104.12	102.82	107.22	108.46	106.58	111.09	106.12	109.09	104.92	107.87	112.95	104.41	109.09	109.17	111.61	106.33	108.65	106.87	111.84	109.81	110.09	105.17	104.23	107.13	106.14	105.51	106.18	103.01	105.81	109.97	104.95	103.68	107.32	108.84	103.79	106.01	108.16	107.72	104.42	106.12	106.25	103.81	103.61
104.57	103.33	107.58	104.71	104.84	108.92	110.78	106.76	104.97	107.29	104.41	106.15	104.42	103.46	109.39	105.7	106.63	98.567	105.45	106.26	104.01	105.82	104.71	109.54	106.14	108.7	105.24	106.18	102.44	111.96	106.5	107.73	107.44	104.05	107.48	105.04	106.32	105.91	101.22	107.71	106.84	107.49	103.8	102.21	106.53	105.57	103.23	103.56	107.05	103.12
105.65	105	101.64	104.9	107.42	105.45	104.08	101.47	101.1	108.36	103.97	103.76	108.22	107.25	107.18	103.75	106.65	109	101.33	104.77	109.89	103.63	101.85	106.9	107.87	107.26	104.7	105.79	104.68	106.74	105.82	105.13	109.02	103.58	108.5	107.1	104.58	105.74	104.44	103.87	105.83	106.42	106.76	104.78	108.04	105.36	102.17	105	104.48	100.87
109.12	106.73	106.45	102.89	105.4	104.88	104.31	104.54	105.85	106.56	107.41	104.64	107.33	109.16	109.39	102.23	103.9	105.04	103.39	105.24	106.56	106.43	107.57	101.69	104.71	105.38	104.14	107.94	103.2	109.71	109.14	106.75	104.05	109.08	102.65	102.65	107.84	107.82	106.96	107.77	107.66	106.74	109.2	105.68	109	105.21	107.38	107.9	106.68	103.3
108.88	103.71	106.25	109.86	102.93	108.91	101.94	104.4	106.86	103.02	111.28	106.02	107.35	107.72	108.52	107.82	105.92	109.1	104.65	105.77	103.45	105.49	107.26	102.93	108.79	105.2	102.14	105.11	109.13	104.54	110.08	106.03	106.6	106.2	104	105.46	104.39	102.22	107.65	106.61	104.63	105.27	105.42	105.99	106.56	110.7	101.91	105.54	105.34	104.81
107.76	108.17	106.59	108.79	106.65	103.98	108.18	106.65	111.82	105.98	107.67	104.32	106.1	105.98	108.14	106.3	109.25	106.37	105.53	106.9	108.12	112.41	111.87	109.48	107.04	107.24	109.68	109.07	104.96	108.48	109.86	107.1	110.03	107.47	108.05	107.59	106.95	108.36	108.32	108.69	109.04	106.43	109.49	104.98	106.76	107.81	106.62	107.42	106.18	107.15
106.34	105.05	105.66	101.54	104.82	106.4	105.85	105.87	103.79	104.36	104.51	103.45	104.93	99.393	106.04	105.55	105.69	107.36	106.23	107.84	102.62	104.3	105	106.22	105.54	102.9	109.3	103	103.27	104.9	109.64	104.17	103.68	106.92	110.48	108.02	104.46	99.794	107.99	104.04	105.57	106.18	100.08	107.4	100.49	106.55	105.74	109.07	109	106.2
108.24	104.34	107.29	100.39	101.12	105.07	102.5	106.32	107.47	104.74	105.69	103.49	107.14	106.01	106.02	106.71	107.68	108.05	104.41	104.01	103.63	108.4	105.06	105.94	104.49	101.39	106.44	102.37	103.7	101.78	107.93	103.6	101.94	97.449	106.35	105.22	110.09	104.52	104.35	105.74	108.32	101.31	107.57	103.8	108.57	107.38	102.43	110.01	105.92	105.17
104.95	102.97	105.2	109.53	103.48	103.66	99.52	109.61	103.4	107.68	107.92	105.27	104.49	106.07	104.29	110.01	110.43	98.995	108.12	106.75	105.74	103.82	104.71	106.02	110.22	106.09	106.08	108.28	107.24	109.02	102.93	108.71	114.49	105.49	104.71	104.77	105.03	107.14	105.82	110.23	104.39	105.31	105.68	110.37	104.1	108.02	103.26	106.29	104.66	104.92
101.85	96.632	100.03	99.074	95.796	97.427	98.005	97.077	101.03	101.75	98.243	98.042	101.22	101.1	99.836	96.103	97.001	103.28	100.4	98.553	99.994	103.49	99.48	96.122	95.665	94.804	97.966	97.13	97.511	97.666	92.964	100.49	96.536	97.097	100.66	96.22	102.12	93.083	99.007	100.08	100.59	100.34	95.586	101.37	101.56	101	102.32	98.594	97.025	98.045
104.05	95.907	102.38	97.378	100.37	99.564	102.25	102.42	104.22	101.93	94.32	101.1	99.283	101.82	101.4	96.956	104.68	99.273	105.46	100.89	102.38	101.77	98.384	95.184	103.97	101.46	100.98	103.88	99.541	101.53	98.278	100.16	104.57	101.8	102.4	96.317	97.219	99.952	100.73	101.89	104.18	98.123	98.412	100.36	101.64	96.932	97.577	98.671	100.12	100.43
107.61	104.25	106.65	108.85	104.98	107.26	107.37	105.32	106.27	108.17	108	108.61	102.09	104.2	105.07	107.36	105.73	106.69	106.71	110.52	111.43	108.53	102.19	107.33	104.63	108.69	105.31	106.68	109.26	108.91	103.73	106.43	109.06	105.57	105.05	106.42	107.81	110.18	105.98	106.56	111.27	106.03	104.07	104.8	107.82	99.846	110.79	106.27	106.13	110.82
105.61	103.51	108.62	107.7	107.11	114.37	109.25	109.87	106.63	106.85	107.36	107.78	107.04	110.18	109.08	108.84	109.77	109.57	109.03	110.03	106.31	107.92	106.52	112.63	107	105.84	109.47	103.97	108.43	111.26	106.83	108.33	104.72	109.96	106.52	109.96	111.46	108.62	111.62	108.41	110.81	107.49	109.73	106.12	106.43	107.39	110.04	109.76	102.34	111.3
110.4	113.56	112.62	112.15	111.18	114.97	110.87	113.24	108.5	113.78	108.3	105.99	111	110.53	111.06	108.73	108.98	109.51	110.65	111.38	109.89	111.35	107.67	107.15	111.92	109.36	115	105.74	113.03	109.04	107.63	108.41	112.2	114.27	111.15	108.57	113.12	108.79	108.46	109	109.49	115.02	109.07	112.14	111.58	108.93	111.71	114.03	110.61	109.85
104.62	106.49	102.95	105.03	108.54	104.95	105.33	105.11	98.781	105.58	107.42	106.26	111.61	101.1	107.38	110.89	108.03	104.3	106.82	105	108.69	100.27	107.97	107.71	109.61	106.72	103.43	108.89	100.82	107.88	101.7	106.22	108.16	109.18	103.87	106	104.98	105.43	101.69	105.21	103.14	104.33	104.1	106.49	102.5	108.68	105.73	106.31	108.27	104.6
105.81	106.47	105.43	107.01	102.54	109.9	100.71	105.69	108.7	112.86	106.25	109.65	103.96	105.66	107.81	105.79	109.33	106.64	103.6	109.81	103.73	107.83	102.79	108.48	106.44	107.32	105.94	110.6	107.74	103.52	103.49	105.38	107.48	108.77	105.16	109.47	102.03	109.45	112.16	107.52	104.43	102.45	105.61	107.91	108.89	104.6	107.61	105.9	108.71	107.87
100.87	104.27	107.14	102.47	111.2	105.82	106.52	105.79	104.28	107.19	109.44	106.99	108.69	110.19	107.89	106.9	110.97	107.76	107.49	107.97	107.82	102.84	107.12	105.93	109.37	103.81	105.4	104.93	110.45	103.44	109.37	107.31	104.96	106.96	105.05	105.08	105.38	107.23	108.37	109.84	105.94	107.87	106.13	104.64	104.27	101.29	106.7	106.26	108.73	101.02
108.69	101.69	102.28	105.63	107.01	108.87	105.27	103.83	104.82	104.07	102.84	102.48	101.96	104.02	106.58	103.84	106.16	104.31	109.2	107.49	105.06	108.3	108.03	102.34	106.46	106.97	100.96	104.17	103.56	102.3	103.27	109.88	106.29	102.04	108.36	105.29	106.56	105.84	104.59	99.713	105.62	105.16	102.6	106.96	102.72	108.02	104.48	109.07	101.77	102.28
113.31	114.98	111.14	111.15	110.96	115.34	108.09	110.83	105.99	107.61	110.6	105.81	108.5	111.41	108.88	105.09	111.16	106.72	109.4	105.16	110.23	106.65	113	107.06	110.85	110.53	109.6	106.74	108.86	107.86	107.6	107.59	110.07	105.62	108.2	109.08	107.27	104.88	105.86	110.79	107.34	107.54	107.58	111.63	108.52	108.23	108.41	107.6	109.56	106.58
99.879	106.21	105.13	105.75	107.69	106.65	108.12	111.75	105.26	105.28	110.09	102.93	102.59	102.24	108.14	103.37	101.78	103.78	105.15	106.83	103.25	104.44	104.82	106	109.72	108.16	107.81	103.98	105.37	102.92	107.99	108	102.7	102.93	107.42	104.16	107.12	104.22	106.06	105.38	108.85	105.3	104.61	106.46	108.54	103.25	108.6	105.48	103.79	107.88
103.4	110.68	105.03	102.96	107.31	104.49	109.97	103.04	104.33	105.08	107.61	108.33	104.59	105.09	108.3	110.05	104.65	106.92	105.74	101.17	111.72	106.39	109.78	102.23	108.69	102.39	105.67	106.94	101.59	102.5	105.7	105.5	98.788	104.56	105.6	108.91	105.81	109.69	109.61	103.54	103.18	103.72	103.54	108.56	103.25	109.03	100.69	106.05	105.62	106.94
106.79	107.17	113.74	103.77	105.5	106.97	109.68	106.42	102.13	104.42	103.71	104.93	107.31	101.96	104.97	104	106.45	109.53	108.02	107.08	105.57	105.87	106.71	104.21	105.36	105.92	103.44	105.43	105.67	109.23	105.83	106.9	107.47	107.6	103.43	104.72	104.57	103.73	107.29	103.56	101.49	105.38	106	107.99	102.55	106.99	106.7	102.68	106.18	107.34
102.66	110.4	106.18	106.32	106.04	107.11	111.3	105.38	108.15	106.43	106.79	104.65	107.15	102.67	107.18	104.56	102.88	102.31	110.2	103.84	103.17	104.75	103.46	105.47	106.47	101.97	106.59	103.53	107.56	104	106.44	106.73	108.12	109.51	104.76	105	104.02	102.78	104.96	100	105.18	108.23	106.43	107.22	101.12	104.64	102.55	110.79	102.36	100.97
106.91	111.04	105.32	111.15	112.65	108.78	106.13	107.47	104.98	109.01	107.59	109.01	106.59	110.91	110	110.33	108.49	109.96	105.27	111.9	107.27	107.73	108.52	109.91	104.66	108.98	110.75	107.7	109.56	110.94	103.52	107.64	108.7	107.37	103.85	108.83	107.56	109.41	106.94	107.63	107.81	108.79	104.62	108	109.67	107.58	108.12	107.01	108.92	106.26
110.86	107.06	104.14	105.81	107.92	110.74	112	108.97	108.26	104.71	108.28	106.6	108.61	107.37	107.65	109.52	106.21	109.06	108.69	108.05	107.67	108.94	107.26	110.21	109.89	105.82	114.24	106.32	111.46	110.33	106.23	107.92	106.79	103.47	111.95	102.98	104.9	109.6	107.32	110.43	108.62	106.16	111.62	105.72	112.81	109.97	110.33	106.7	107.3	108.51
104.96	101.38	99.116	100.86	99.537	98.665	98.112	101.71	103.5	97.138	102.49	98.581	100.37	100.96	97.984	100.88	101.85	98.078	100.67	104.3	98.351	99.965	98.94	99.902	101.3	99.4	104.72	103.75	104	103.17	103.19	102.33	98.184	100.23	99.025	102.77	103.54	102.95	102.41	102.98	99.979	100.5	99.849	103.38	96.526	104.26	99.26	102.3	99.187	102.97
105.76	105.54	110.39	112.81	106.92	104.14	112.42	107.32	110.29	110	112.1	109.04	108.08	110.49	108.01	106.47	107.06	108.4	110.17	106.88	108.49	112.66	107.21	104.33	108.3	105.04	107.42	108.27	108.64	106.32	108.61	104.68	109.55	106.52	105.09	108.91	112.21	111.16	113.51	106.64	101.95	109.68	109.91	110.19	110.41	105.9	104.84	107.09	112.37	103.52
106.34	106.66	105.48	104.45	100.74	105.78	107.13	108.39	109.61	106.21	108.25	104.93	106.01	109.23	105.64	106.68	107.55	106.34	102.11	105.61	106.98	107.83	103.87	109.01	107.51	108.91	109.76	109.01	106.3	108.84	105.83	107.69	103.2	104.36	106.08	106.42	108.69	108.29	102.94	107.09	110.64	105.81	104.77	107.88	108.85	107.91	108.36	101.76	103.19	106.33
107.23	106.58	109.42	106.36	108.4	107.89	105.22	109.3	113.24	105.64	107.14	109.99	109.65	106.27	102.32	104.19	110.15	105.72	106.69	112.49	109.37	108.58	106.54	105.07	105.1	108.07	106.41	106.98	107.11	109.42	109.76	105.9	113.72	111.24	105.34	106.72	107.06	106.63	103.61	104.66	106.27	106.28	108.82	106.65	106.45	108.49	112.44	107.02	106.67	111.24
99.143	93.312	95.933	96.798	100.81	100.65	99.017	100.28	97.567	100.86	96.386	98.302	96.953	100.35	99.374	98.998	101.76	96.558	94.393	99.402	103.21	94.256	96.042	101.98	96.208	100.69	98.518	96.726	100.9	98.418	96.85	95.219	96.705	95.336	97.369	99.004	99.9	104.42	95.928	95.634	101.59	101.49	96.114	99.07	101.81	99.22	96.61	98.115	98.165	96.593
108.88	110.73	106.8	99.075	103.29	110.94	108.15	105.61	111.32	109.48	108.84	105.49	109.85	107.52	113.96	105.79	108.86	109.68	110.15	105.5	106.17	115.83	105.78	110.16	107.79	104.93	108.91	106.2	108.26	109.27	107.39	107.77	109.69	109.41	107.49	106.31	106.2	109.91	109.46	104.48	115.17	111.26	107.18	107.48	108.45	109.83	106.27	106.3	105.04	105.03
107.97	107.03	112.22	114.64	108.93	107.8	108.27	108.11	102.54	101.45	109.61	115.19	110.32	109.11	109.78	106.27	108.7	107.61	108.79	109.14	106.58	107.59	110.1	107.17	106.57	109.26	110.74	109.85	110.64	109.19	109.04	107.66	108.47	107.4	107.46	107.72	107.62	108.42	110.73	109.2	107.61	107.57	103.65	106.64	106.85	103.96	108.2	112.63	104.58	102.46
98.474	96.032	96.787	92.179	100.27	98.152	96.382	99.25	97.725	101	101.05	101.67	95.656	96.558	96.067	98.331	98.001	98.245	99.081	100.54	93.768	102.24	96.785	99.745	97.35	96.199	99.962	97.714	104.34	98.674	97.379	98.352	102.33	103.61	97.692	98.714	97.714	100.1	99.188	96.509	99.553	99.719	97.782	102.55	94.49	101.97	97.326	103.17	98.458	95.21
105.05	104.02	107.63	109.94	107.34	98.708	105.63	106.87	103.61	108.48	102.96	108.71	107.05	108.12	107.51	103.14	105.85	100.53	102.03	109.12	105.73	101.03	104.47	102.73	105.16	102.77	111.34	104.71	104.75	102.57	103.87	105.02	105.88	104.25	105.42	106.24	109.34	106.6	105.02	108.19	104.78	107.83	103.31	102.93	105.36	104.74	102.21	104.69	104.67	101.62
106.12	108.83	109.24	113.44	109.9	107.89	109.59	103.09	107.1	106.1	105.12	110.44	107.83	108.23	108.62	109.55	110.13	102.39	110.29	111.22	103.9	107.06	107.49	102.12	109.35	112.47	108.35	108.21	105.92	112.41	108.08	108.18	112.36	107.1	106.61	106.82	108.75	106.66	110.8	108.55	105.61	105.47	105.41	112.57	109.37	107.29	105.16	111.87	108.2	104.3
105.13	103.76	109.25	103.79	108.68	106.37	104.04	106.96	108.54	108.04	108.57	102.84	103.45	108.98	105.5	110.02	104.28	105.4	103.73	109.56	106.5	109.39	102.68	109.23	103.47	108.67	104	105.67	103.7	105.72	101.05	109.43	106.92	106.12	106.2	105.22	100.13	103.02	106.12	103.28	109.07	103.24	105.01	108.83	107.94	106.23	107.41	102.13	101.96	104
110.2	112.21	111.98	109.36	110.46	107.64	111.18	111.31	112.58	110.39	110.07	110.16	106.99	109.87	111.08	114.07	111.13	111.52	111.88	105.58	108.68	111.12	110	110.8	109.49	110.17	110.45	109.84	108.62	110.36	106.32	107.95	113.07	109.33	109.04	109.98	109.1	113.78	112.55	111.2	109.15	110.52	111.79	112	104.72	109.24	109.75	112.52	107.82	111.11
108.9	106.27	107.05	104.26	106.61	103.61	109.7	107.59	109.57	106.88	107.15	107.04	102.77	106.87	108.85	110.21	102.72	103.94	102.37	108.52	106.26	106.3	104.49	108.24	105.75	110.3	107.28	103.61	106.91	103.28	104.41	107.37	108.88	103.09	107.96	111.26	106.75	107.64	108.79	108.03	107.59	105.99	104.74	109.55	109.7	108.79	104.1	105.65	105.71	104.13
107.25	107.13	107.63	105.23	112.26	106.36	103.16	105.23	107.24	110.65	108.94	109.2	107.05	106.62	108.13	108.53	106.72	105.37	104.27	107.08	108.52	105.2	109.6	107.98	110.89	110.26	108.08	107.38	106.86	108.39	106.68	109.61	106.7	109.49	106.19	112.24	110.15	105.67	105.48	107.41	104.89	109.13	106.79	110.38	106.2	103.86	108.19	112.97	105.63	107.28
98.907	98.665	92.601	100.31	101.49	95.207	97.393	96.348	95.217	97.139	95.551	96.29	96.857	98.902	95.044	103.91	95.121	97.615	100.97	99.709	99.136	97.753	96.648	99.837	99.188	99.169	90.612	98.587	98.838	93.802	96.904	103.16	95.725	93.205	100.5	95.209	101.56	99.118	96.557	97.737	100.07	93.529	94.608	99.187	96.362	97.127	92.124	95.472	98.777	95.002
107.01	104.92	105.8	104.34	112.13	110.66	110.07	111.43	106.32	105.2	108.96	110.12	107.3	109.78	105.47	106.3	110.17	106.71	105.36	104.11	110.72	105.48	109.95	106.68	111.93	106.89	107.05	111.06	108.88	109.68	105.01	109.16	108.38	106.81	109.92	107.16	109.35	110.39	106.7	108.41	109.2	105.08	106.18	107.75	109.06	108.43	108.4	110.17	111.9	109.82
104.89	111.64	110.05	109.59	105.68	100.15	105.93	107.97	105.26	102.2	103.22	105.8	108.72	107.03	107.63	104.89	99.015	106.71	105.15	107.38	108.04	106.29	106.59	105.78	107.92	104.22	102.18	104.89	103.6	105.38	104.82	105.6	105.65	103.23	105.86	106.62	108.36	107.81	108.21	111.92	109.56	103.66	103.79	107.1	104.02	107.44	104.46	106.75	106.24	105.21
103.02	108.43	108.36	112.58	108.1	104.26	104.09	106.7	100.32	102.58	101.68	108.57	109.24	103.84	108.73	103.51	103.2	106.21	107.89	104.54	106.52	105.49	106.19	105.33	102.08	108.91	104.84	107.54	102.29	106.56	104.33	106.86	104.51	107.41	106.14	103.77	106.2	105.54	105.53	104.46	101.56	104.39	106.37	104.9	106.52	105.83	108.28	108.53	105.57	109.16
109.64	109.19	106.15	114.24	107.23	107.29	110.22	112.73	114.38	109.33	111.57	109.29	104.9	115.69	111.14	108.67	110.36	108.69	110.5	109.19	110.06	106.32	108.35	110.37	111.18	110.07	108.73	110.87	109.73	107.75	111.33	109.11	107.64	115.08	112.55	111.07	108.28	107.56	112.76	109.24	111.49	112	114.01	111.84	109.63	109.94	109.4	110.22	111.49	111.57
104.84	108.47	107.08	105.25	103.05	107.05	103.98	108.63	105.54	105.96	103.89	109.07	103.01	106.45	108.01	104.39	110.34	104.48	112.39	109.78	107.36	104.76	106.86	104.37	107.55	105.91	102.12	106.46	108.17	108.16	109.18	105.29	104.31	109.14	103.09	106.43	102.47	108.54	108.19	107.1	102.4	103.19	106.9	102.93	107.89	109.39	103.57	106.11	101.93	107.85
102.35	102.92	104.1	106.21	107.37	104.42	103.8	108.29	107.16	102.4	101.08	112.84	102.41	104.36	106.84	108.65	100.98	99.33	103.65	103.87	103.43	111.18	106.58	103.13	103.9	103.54	104.34	101.87	108.79	104.86	109.62	107.06	106.46	104.59	104.13	105.88	101.52	104.28	105.64	105.44	106.57	106.72	108.52	107.47	102.24	106.31	102.88	103.99	108.47	103.42
104.14	114.35	108.15	108.11	107.04	110.27	107.58	107.09	113.01	106.34	112.06	108.06	104.05	110.36	109.5	108.5	107.68	108.09	107.48	109.75	108.15	106.63	109.46	104.92	104.67	108.58	112.33	112.46	108.88	108.8	110.57	108.76	109.85	105.9	108.56	106.53	106.45	105.97	107.43	109.53	108.99	103.76	105.94	108.59	106.69	109.76	112.38	107.59	106.84	108.61
101.23	92.442	104	98.953	101.85	101.19	97.956	98.987	98.23	102.04	99.304	100.16	98.093	98.572	101.42	102.12	94.486	97.417	100.47	99.034	103.75	101.54	98.705	97.906	99.409	102.73	96.915	99.31	101.04	98.953	98.39	100.09	100.16	104.03	98.62	100.25	96.881	102.69	98.23	98.748	102.91	102.98	99.401	100.88	97.662	97.026	101.65	98.637	98.621	106.23
104.83	103.95	109.48	110.11	103.53	106.86	103.86	104.16	109.69	107.15	104.83	107.58	110.33	106.47	108.31	103.65	107.01	103.09	105.03	109.28	103.1	102.51	104.65	104.18	105.35	106.68	109.54	104.95	106.11	103.42	106.8	108.64	104.19	107.19	104.69	103.62	106.45	108.69	101.83	105.58	106.96	108.65	105.24	105.35	103.91	105.62	107.82	108.64	107.77	107.76
97.001	98.566	96.369	96.073	97.989	97.897	94.869	95.427	92.425	97.806	97.436	98.174	97.039	96.67	100.04	96.803	98.954	93.898	95.788	101.41	98.778	101.93	98.436	102.27	99.959	102.7	97.88	97.815	94.107	97.522	94.369	96.568	97.691	97.234	98	100.07	97.547	100.45	97.638	96.476	99.668	95.456	100.8	96.367	95.049	98.64	98.232	100.08	103.83	99.294
103.65	105.4	112.06	105.13	110.46	109.73	104.83	108.4	109.47	103.61	104.42	107.86	105.62	108.19	105.11	103.7	108.39	107.28	107.42	105.4	105.14	106.85	109.25	110.11	105.09	108.72	105.63	102.1	105.28	102.22	107.87	106.38	107.22	108.3	109.95	108.53	105.72	107.01	103.72	102.36	108.54	105.65	104.73	108.45	107.02	100.33	104.36	105.9	109.18	107.4
105.19	104.73	104.83	103.63	104.5	107.88	107.52	109.74	102.33	106.62	103.91	99.611	104.14	105.33	107.61	109.41	98.954	105.44	103.34	103.44	105.43	105.91	104.12	103.87	103.81	103.49	109.88	104.86	102.64	109.31	111.1	101.59	105.05	102.27	103.69	103.47	106.05	111.24	104.45	106.48	102.3	105.1	103.83	106.54	107.94	108.47	100.79	104.77	107.98	106.18
110.01	107.62	104.69	106.98	107.6	107.59	104.85	105.87	108.33	106.76	103.99	108.32	109.09	107.76	100.68	106.78	106.47	102.48	110.43	107.5	106.56	108.42	104.53	106.04	106.13	104.8	105.22	107.61	103.87	104.62	106.89	103.67	104.76	107.26	105.5	104.42	106.84	108.51	105.43	104.67	108.36	108.5	103.46	104.96	107.69	109.03	104.3	105.82	99.324	101.63
111.7	112.5	112.09	111.81	116.53	116.17	115.4	108.78	112.24	112.51	110.49	109.26	111.91	113.08	111.75	114.68	112.29	111.88	108.67	105.87	107.48	107.05	110.79	113.23	107.64	109.67	110.9	109.17	109.35	112.23	110.05	110.07	109.23	111.88	105.58	111.9	118	108.48	111.96	112.01	113.18	114.41	110.98	111.36	110.34	109.78	112.63	111.59	111.22	107.67
110.6	106.06	105.5	107.74	109.92	105.59	105.98	107.83	107.31	110.83	105.44	107.77	109.99	110.33	107.47	108.34	107.39	104.18	103.32	108.21	106.66	105.96	105.46	111.07	104.2	112.31	106.77	113.31	108.72	111.06	109.57	105.89	114.22	105.8	104.77	111.34	105.71	106.67	107.7	109.15	109.7	107.91	106.09	110.69	104.72	106.7	111.36	105.4	108.17	106.9
101.64	104.7	101.1	97.707	99.258	97.877	96.714	102.66	99.324	102.71	100.69	97.558	98.75	102.33	100.12	97.358	102.57	99.424	99.772	97.952	99.408	99.949	98.817	95.36	98.056	100.78	99.5	95.955	98.485	103.6	101.88	98.065	99.551	102.99	100.58	98.062	94.847	98.313	101.61	102.15	101.46	99.054	102.32	103.59	100.22	97.858	100.15	99.31	99.007	97.459
99.548	99.633	100.1	102.08	98.524	102.5	102.47	98.801	107.51	100.81	100.95	102.31	101.84	99.691	101.01	103.39	107.31	101.08	96.479	98.648	100.73	104.55	98.238	97.321	99.36	99.902	103.92	99.992	97.783	100.52	99.113	101	99.878	101.77	97.033	99.374	97.781	99.707	98.688	98.284	100.17	95.093	99.528	100.01	96.28	101.17	100.15	100.59	101.73	98.681
106.42	102.99	103.93	107.83	103.54	109.35	106.53	102.55	102.09	106.5	104.68	105.79	109.57	102.29	101.36	102.73	104.43	105.75	106.6	103.76	104.32	103.44	104.12	107.66	106.36	106.23	104.81	103.87	107.83	106.15	107.77	106.88	106.35	104.48	105.05	104.74	106.41	103.37	101.56	106.2	103.23	104.37	108.7	104.88	108.93	107.69	104.42	105.34	109.38	106.96
113.18	111.84	114.3	112.81	110.39	115.85	110.59	109.07	111.55	107.46	109.65	108.26	112.64	111.41	110.21	110.87	110.19	109.88	107.3	108.44	113	109.78	112.19	109.89	111.06	109.3	110.35	109.47	111.23	113.64	113.14	106.62	107.98	108.23	107.89	113.72	108.8	107.29	105.88	108.37	112.71	108.29	110.65	111.37	111.23	112.05	108.63	111.02	107.93	103.86
103	104.99	108.06	105.37	107.52	104.46	106.06	103.1	104.01	103.86	104.41	108.83	105.31	104.5	102.54	108.11	103.27	103.29	103.59	105.67	107.23	105.01	106.92	108.94	106.66	106.64	104.33	107.17	106.19	108.04	108.65	102.69	102.99	108.1	103.57	109.34	99.453	108.36	107.37	106.39	107.36	103.72	101.36	101.96	103.87	109.55	103.85	107.02	107.46	104.99
97.502	96.581	98.318	95.701	100.34	92.488	99.662	92.855	101.48	101.07	99.169	98.505	100.75	96.222	101.03	99.82	94.746	99.6	101.15	95.25	98.503	95.632	100.43	100.26	98.177	103.6	97.474	97.06	97.267	98.85	99.504	94.998	98.581	94.859	98.417	95.545	101.78	99.327	98.35	101.39	97.658	99.728	95.489	100.76	97.864	95.501	97.222	97.383	99.258	101.83
108.82	106.97	103.73	109.17	109.3	104.22	106.49	106.77	105.07	111.2	104.4	105.36	103.61	105.73	108.73	110.66	108.59	105.95	109.44	105.31	105.13	105.84	104.66	101.98	104.16	107.69	105.52	108.4	104.84	107.05	110.94	103.81	104.37	106.07	104.21	109.84	107.5	105.75	104.47	105.5	103.6	110.36	105.46	106.28	109.5	110.96	107.08	106.51	109.65	107.44
105.64	107.17	106.58	106.26	108.8	107.88	106.66	109.1	108.23	106.74	106.94	107.26	113.47	106.49	106	101.89	105.31	106.85	110.04	111.31	113.03	110.7	110.41	108.92	107.53	108.4	107.31	105.79	101.73	108.5	108.31	106.87	103.66	108.81	110.44	105.08	111.06	104.49	109.11	106.09	107.11	101.79	103.44	107.05	114.4	106.43	109.95	106.38	106.66	103.49
105.4	107.1	102.65	104.8	110.83	106.99	105.67	101.69	105.03	109.08	104.16	104.77	101.76	102.58	105.39	106.15	103.85	103.26	106.84	113.36	108.57	103.11	103.17	106.25	104.2	105.16	106.68	114.23	106.39	103.78	105.65	107.73	108.28	106.95	110.2	103.02	104.58	105.65	110.51	103.29	104.57	108.38	109.64	104.56	107.58	105.37	105.73	111.86	107.08	106.04
103.65	110.89	109.21	109.11	113.35	113.72	106.47	104.78	100.59	108.3	106.83	109.74	106.62	104.84	109.79	105.36	110.23	108.79	106.91	107.28	110.26	110.24	108.19	107.01	107.91	108.72	108.92	107.51	107.25	108.29	110.55	107.88	108.88	105.99	106.91	106.74	108.32	109.98	109.68	106.37	112.47	104.4	107.16	105.22	109.26	105.7	111.85	107.25	109.25	106.25
104.07	108.54	104.71	108.26	105.86	105.52	108.59	110.71	105.29	104.41	108.56	108.98	108.57	103.6	106.28	108.8	105.96	109.98	106.44	108.91	105.14	106.95	108.89	108.69	105.2	106.76	105.11	107.85	103.66	110.32	114.13	102.86	109.85	107.99	110.16	102.27	104.23	109.02	105.17	110.32	105.44	102.93	106.17	110.72	104.58	105.98	105.84	104.28	105.03	109.43
103.51	104.33	104.25	104	101.2	103.8	106.19	108.06	108.84	104.24	110.19	108.58	104.04	105.21	103.46	112.19	104.91	104.43	106.11	100.57	105.15	108.91	102.94	105.04	105.86	104.36	107.09	108.28	106.54	108	105.21	100.86	103.84	103.74	108.59	105.92	102.43	104.33	103.08	101.82	105.93	104.33	104.33	108.01	107.45	102.9	104.22	103.14	103.77	108.89
106.7	103.6	102.17	105.43	108.93	107.8	107.32	109.44	104.62	105.72	102.2	109.04	104.97	107.96	106.46	109.89	104.57	108.18	110.06	106.11	106.16	103.5	107.22	107.59	106.3	109.53	103.16	105.21	104.26	107.88	107.75	110.1	106.36	105.27	104.84	108.34	105.52	109.67	103.65	108.54	108.34	107.96	109.29	104.67	107.35	112.69	108.07	108.37	107.28	105.79
99.53	94.415	94.601	102.47	100.71	99.272	95.139	102.62	101.61	97.54	99.948	96.55	100.8	101.99	98.738	101.79	98.947	100.07	101.79	97.3	101.06	97.857	98.1	97.887	97.17	96.131	100.91	97.467	98.544	96.551	100.63	101.68	98.312	99.117	101.51	99.273	103.5	93.476	98.641	95.098	101.76	99.62	98.475	101.56	98.593	102.35	102.53	99.026	97.715	99.844
99.849	98.45	96.712	95.39	101.94	102.11	100.06	96.156	96.066	101.94	98.581	97.378	96.539	98.039	98.811	97.677	102.18	98.313	95.776	93.588	99.648	98.822	96.235	99.454	99.594	99.109	101.79	94.69	98.414	100.93	97.643	103.62	101.71	99.915	104.25	97.507	97.85	97.473	100.96	96.721	98.766	97.415	98.361	100.57	95.653	97.063	99.663	101.51	96.12	97.861
99.994	99.946	101.15	108.82	99.527	100.84	102.52	103.27	102.25	103.43	95.108	100.38	100.04	100.31	100.6	101.29	101.52	102.98	103.56	102.62	98.619	99.938	104.37	99.179	102.75	102.54	96.804	104.47	97.107	99.333	97.684	99.969	99.104	102.54	95.431	100.53	106.84	103.47	105.76	103.26	97.534	99.615	103.78	99.528	99.061	104.27	98.902	100.81	100.5	101.98
99.301	96.211	99.058	94.922	101.72	99.092	97.482	93.411	98.609	101.66	94.473	103.28	97.274	103.01	98.003	95.227	97.821	97.401	96.766	91.336	97.896	99.795	97.058	96.629	97.213	96.712	96.257	98.066	96.32	95.557	99.788	95.611	99.079	94.683	96.501	97.92	99.038	95.027	93.123	98.945	99.504	97.07	98.397	100.47	99.139	95.987	103.13	97.713	98.98	95.383
107.67	112.26	107.29	110.76	109.4	106.95	108.84	112.65	109.53	105.62	105.72	110.04	107.93	108.83	99.851	110.17	111.18	107.13	108.89	109.41	108.42	107.75	105.49	110.47	112.38	110.06	108.28	109.34	108.73	106.65	109.33	105.18	103.29	107	112.05	106.22	110.04	109.32	106.09	102.26	111.99	109.37	107.32	110.46	111.01	105.39	108.46	109.24	110	108.62
106.31	102.3	107.54	109.27	107.76	105.64	101.67	107.14	105.42	107.37	107.36	107.78	103.79	107.81	109.05	109.21	104.41	106.92	108.78	100.31	106.39	105.96	99.793	106.39	105.34	104.95	108	104.11	112.51	101.07	109.41	101.99	105.91	107.68	104.16	108.02	102.35	100.41	105.25	107.17	103.96	102.76	104.84	104.71	103.35	105.28	109.94	105.64	102.54	104.73
97.595	97.468	98.306	99.862	102.46	94.83	98.226	95.201	97.479	98.597	101.52	99.544	92.739	96.795	94.014	102.72	95.048	96.588	93.243	97.094	98.752	101.1	101.06	95.767	98.835	102.73	98.617	96.932	99.3	97.208	99.244	97.67	94.652	98.187	95.321	97.163	98.799	98.358	97.532	96.855	98.828	96.853	97.329	98.373	101.03	97.569	98.086	98.679	96.301	101.91
112.01	104.62	109.61	108.05	112.26	105.95	106.91	113.03	105.51	108.65	113.77	108.45	105.45	106.63	108.08	108.1	111.47	107.63	108.89	112.1	111.47	107.24	105.9	104.29	109.92	110.59	106.11	102.12	105.14	108.64	110.38	108.09	108.74	110.04	105.08	109.66	109.19	103.27	106.54	107.56	109.23	111.63	111.55	107.07	105.99	108.52	107.46	109.11	108.16	105.87
106.16	108.81	107.8	104.77	106.7	111.41	107.9	111.95	112.03	113.84	107.36	111.26	110.96	109.2	109.44	111.39	111.98	110.19	109.05	110.31	108.2	111.27	105.64	108.21	107.71	107.64	108.72	106.66	104.81	106.94	105.79	107.07	106.46	106.48	104.35	107.09	107.92	109.68	108.37	111.94	113.69	106.59	107.04	105.75	103.07	110.05	108.09	111.66	104.88	110.56
108.94	107.97	113.18	107.25	112.36	111.22	111.51	109.54	111.28	112.18	110.21	105.31	112.62	115.44	109.24	109.02	110.87	115.84	113.29	107.74	110.12	106.49	106.4	113.2	111.99	112.07	111.8	108.79	112.02	108.93	109.77	111.94	109.61	109.59	110.64	112.56	108.55	114.23	112.8	110.12	109.66	108.97	110.64	111.85	109.7	107.08	111.09	114.24	112.12	108.66
103.34	100.57	103.89	104.14	103.86	103.69	106.74	103.13	102.6	101.39	104.57	102.55	104.91	106.29	102.1	103.8	101.88	103.71	105.15	106.48	103.57	100.41	101.56	105.56	100.19	102.67	101.54	100.49	106.07	98.295	105.28	102.34	103.11	103.18	99.931	109.37	103.43	101.62	100.9	105.71	101.28	99.557	102.42	100.64	101.9	101.79	103.86	100.16	105.87	101.73
107.86	103.22	108.24	109.74	110.6	108.31	111.83	107.77	105.79	111.19	108.55	108.71	108.87	109.64	111.89	105.54	109.87	107.71	113.18	109.56	106.85	107.03	113.51	105.87	106.82	107.5	112.23	104.03	108.23	104.31	107.28	108.44	108.27	111.07	107.19	108.07	110.69	108.85	109.82	107.69	111	109.75	109.49	108.28	109.05	105.81	112.17	106.42	111.2	106.59
104.35	101.35	101.65	101.65	103.74	104.83	107.5	105.16	105.72	105.98	102.51	108.21	102.81	103.32	108.43	106.34	108.04	102.85	103.66	105.28	106.26	105.53	107.46	100.02	105.1	103.06	106.58	108.05	105.18	104.07	103.15	109.02	108.11	105.14	103.64	107.04	109.28	104.89	104.33	108.08	107.47	105.37	104.22	104.38	104.17	104.48	106.35	105.99	107.29	104.87
110.64	105.11	115.59	110.74	110.52	112.53	110.41	113.25	108.85	108.84	108.13	110.72	115.11	104.67	110.89	113.79	109.03	113.16	109.52	113.55	115.59	107.11	107.56	105.73	110.36	106.89	110.03	111.34	110.32	109.99	109.83	112.63	110.31	110.9	109.77	111.09	109.23	110.03	108.31	110.53	108.81	109.25	110.35	111.83	110.07	111.54	106.27	109.95	115.45	106.29
98.403	98.7	94.505	97.841	98.728	94.623	98.179	97.138	99.001	95.341	102.52	93.049	99.438	96.912	93.145	95.903	100.68	99.755	96.258	97.994	98.184	95.565	98.852	100.47	97.447	102.86	102.71	100.45	100.77	103.04	95.055	97.207	98.535	99.084	97.705	97.947	98.499	98.481	98.756	97.909	99.218	100.55	97.625	99.275	97.361	96.228	96.662	98.039	99.12	93.083
102.5	100.87	96.164	98.797	99.077	95.9	99.531	98.054	98.465	96.02	99.73	98.513	101.32	102.01	97.616	95.236	100.98	98.023	95.436	98.016	97.438	97.714	96.622	93.651	95.856	98.275	97.292	92.017	99.877	96.334	95.441	98.211	96.913	99.145	93.8	99.753	98.586	97.129	95.114	97.114	91.738	100.4	97.807	96.155	96.251	98.198	98.955	97.781	96.848	98.959
106.36	112.15	107.11	112.96	109.57	111.01	108.56	107.9	108.37	107.42	108.07	106.66	105.58	111.48	108.89	107.02	108.29	110.94	108.04	109.33	112.23	102.23	102.27	108.81	110.32	106.24	110.64	109.12	108	104.55	114.78	105.91	109.91	110.18	109.31	110.63	106.69	104.14	111.09	108.92	108.07	108.83	107.79	111.97	106.62	110.2	103.16	107.48	106.19	107.54
107.96	108.98	109.65	108.75	112.08	108.5	108.85	109.76	106.13	104.42	107.21	107.53	106.46	104.4	106.65	108.2	112.64	108.24	112.28	111.21	109.54	111.3	107.4	107.93	107.68	106.81	106.1	103.19	109.74	108.68	105.61	108.1	110.91	107.79	110.15	112.65	110.63	108.57	106.64	109.93	107.23	107.85	110.76	110.04	107.56	112.35	110.01	109.92	103.3	111.8
101.11	98.85	99.536	102.84	101.07	101.93	102.27	100.44	100.85	99.954	101.38	96.754	96.271	101.07	97.979	98.646	100.7	102.4	101.35	98.152	103.3	94.469	99.898	101.45	101.57	102.14	106.47	103.56	100.46	102.58	100.91	98.598	98.686	100.95	101.06	101.57	104.49	100.48	100.87	98.055	103.86	101.69	101.42	97.819	102.61	100.64	104.41	102.27	97.899	99.035
102.64	104.65	109.9	105.95	104.29	106.96	106.86	110.78	105.73	106.05	107.54	107.27	108.97	101.16	103.55	107.07	104.41	105.39	105.15	106.95	109.1	107.59	104.01	103.55	97.719	107.52	105.03	103.04	108.41	107.27	104.62	101.17	108.03	107.16	105.7	103.3	103.55	106.95	104.96	106.94	106.37	104.97	105.33	101.48	103.01	102.03	106.56	102.13	106.43	103.16
106.29	107.69	104.67	103.76	106.13	106.98	103.57	104.17	103.29	104.39	103.88	108.17	107.17	107.85	108.66	106.2	105.86	107.86	103.3	108.33	107.65	109.07	105.44	104.43	107.01	106.47	105.46	106.48	104.82	103.78	106.08	102.46	107.39	99.371	109.87	104.8	107.27	106.4	105.25	105.45	108.32	106.25	107.98	105.26	101.75	105.22	106.45	102.77	105.41	105.99
98.588	98.216	95.273	103.01	98.806	94.315	97.743	102.26	100.5	101.97	97.776	98.827	97.488	99.975	99.38	100.24	97.718	100.83	97.494	97.111	97.457	99.122	103.96	95.737	100.58	96.227	96.369	100	103.49	101.44	101.42	99.352	96.889	97.995	98.505	97.325	95.976	97.208	101.79	100.31	95.163	96.77	96.125	93.875	100.14	99.361	97.733	100.15	98.783	101.51
98.829	93.209	99.627	101.97	96.659	101.72	101.52	97.719	98.05	94.603	98.122	96.033	100.16	100.2	101.88	100.93	93.579	100.67	100.73	98.013	97.097	95.289	99.305	100.48	95.816	95.463	96.83	93.659	99.498	95.399	99.342	98.316	95.897	98.49	100.1	99.342	93.785	100.11	97.65	99.909	99.805	97.464	98.64	98.502	96.918	98.076	94.547	96.096	98.234	100.15
100.9	97.1	99.121	94.316	100.59	99.686	97.558	97.511	101.08	94.32	100	99.404	96.046	95.831	98.773	96.385	98.276	103.01	101.5	98.576	100.74	98.418	101.02	95.439	95.186	102.1	98.855	99.047	100.28	97.433	96.821	98.795	95.952	94.405	94.851	102.31	101.45	101.67	96.422	96.578	96.052	99.625	99.379	96.215	99.695	99.157	97.975	98.691	95.693	97.704
95.79	95.307	98.762	101.01	98.174	99.781	100.78	99.295	101.34	98.048	98.824	95.032	99.697	96.582	99.621	98.547	99.075	99.64	98.576	99.727	101.41	102.67	95.41	98.417	97.335	94.438	98.19	95.296	99.033	99.415	96.726	100.88	98.511	98.736	101.58	94.154	96.104	100.14	96.918	99.411	101.2	99.999	100.29	93.79	100.43	96.969	99.532	97.278	99.487	95.807
106.2	104.23	106.65	103.98	110.48	105.58	102.3	105.04	103.52	105.86	105.67	104.72	105.47	104.17	104.2	106.79	108.84	105.73	105.66	105	106.98	104.56	110.35	105.48	104.48	107.98	107.03	108.49	103.06	104.77	104.8	104.54	102.63	107.42	107.49	105.79	103.88	103.73	107.63	108.54	106.94	106.81	108.12	105.59	103.54	109.6	109.1	107.29	104.79	107.84
111.18	108.04	102.82	104.21	105.03	104.98	106.3	109.87	109.32	108.77	99.74	106.15	100.23	105.5	103.63	100.18	105.16	103.04	102.88	101.7	106.3	107.34	103.82	102.85	107.04	106.32	107.59	106.96	102.87	105.97	103.67	105.26	105.51	106.43	105.78	104.21	102.51	106.07	103.33	104.97	105.41	105.14	107.33	107.27	103.49	110.77	101.82	105.62	108.17	109.13
105.47	105.29	108.99	106.29	101.97	106.79	109.81	106.99	106.28	102.62	104.94	104.66	106.9	104.6	102.53	106.58	108.61	109.29	109.28	108.54	108.89	110.83	108.79	106.42	106.17	106.02	106.42	108.82	106.91	105.53	106.35	105.76	106.92	106.37	104.48	113.04	104.62	103.29	107.75	104.99	106.23	103.63	107.31	105.91	107.11	109.94	105.45	108.32	102.37	109.12
102.98	105.62	108.96	105.6	109.39	107.26	106.82	103.87	110.76	105.8	104.13	106.91	103.33	105.28	109.62	108.79	106.9	109.41	110.78	105.29	104.04	109.84	108.93	106.81	111.82	106.72	104.05	108.82	106.8	106.3	107.12	110.65	108.95	106.05	103.43	106.65	103.33	104.6	107.77	101.59	107.18	106.35	106.61	107.58	106.33	107.67	109.94	105.24	105.21	104.96
103.26	108.86	110.34	106.5	110.24	106.26	104.47	104.26	109.47	105.2	106.81	107.96	104.53	106.94	103.28	106.15	106.58	102.83	104.96	102.57	105.71	105.94	103.86	104.11	109.66	105.19	104.76	104.14	108.06	101.51	107.18	103.22	105.81	106.62	103.15	103.88	100.54	105.87	110.54	104.98	106.42	102.86	100.92	107.63	105.84	104.99	106.22	104.34	103.47	107.89
109.86	106.75	108.57	104.88	109.78	104.36	105.19	103.81	105.19	109.38	104.57	105.43	102.76	106.75	107.12	103.45	106.81	103.5	107.56	103.93	105.49	106.39	106.91	105.41	103.82	106.03	102.4	107.63	104.88	101.77	102.71	102.23	106.77	107.78	106.76	108.28	104.35	98.255	107.42	103.42	105.29	108.68	105.66	104.98	105.77	105.26	105.76	102.79	101.74	105.99
104.97	107.47	108.04	108.96	106.99	108.95	106.84	113.23	104.22	107.96	108.25	112.42	107.73	112.25	103.8	109.37	110.7	109.39	110.22	105.83	107.26	109.03	111.26	109.66	106.74	105.62	112.94	108.29	108.7	104.77	106.5	108.22	106.94	114.48	109.98	106.06	110.36	109.35	106.2	103.49	106.48	111.05	110	108.54	112.22	109.05	105.96	110.68	109.15	109.83
102.43	108.62	101.56	107.22	103.06	105.01	105.77	107.57	104.11	104.57	109.5	104.98	105	104.47	104.5	104.95	107.12	103.63	108.35	109	108.18	107.9	104.36	107.33	101.95	104.91	105.67	107.25	107.46	103.6	104.76	102.33	107.49	105.97	104.24	107.22	105.52	104.93	106.01	103.06	107.39	100.99	105.57	102.7	102.59	107.44	104.94	102.66	106.32	106.5
100.63	106.5	108.38	108.77	106.56	106.04	104.32	102.26	104.98	109.82	110.17	105.22	104.46	105.71	107.72	107.06	103.91	105.29	104.12	106.53	105.42	107.99	107.13	108.58	102.38	103.93	105.65	103.78	104.27	106.08	107.83	108.2	103.31	106.69	109.89	107.11	103.51	107.11	106.6	104.94	104.85	106.23	104.71	107.17	106.12	110.34	108.49	113.29	110.23	103.63
106.03	104.01	106.3	109.9	107.58	102.9	107.14	108.26	107.99	110.02	105.29	105.33	107.26	106.07	106.95	106.65	106.32	105.65	105.9	108.15	108.52	107.75	106.09	106.67	105.75	104.31	107.62	104.21	105.94	104.62	107.63	105.46	108.77	103.57	103.29	108.99	103.57	106.08	110.25	102.17	106.58	105.36	105.68	107.54	103.92	109.49	110.02	105.79	106.96	110.28
105.13	106.73	103.03	108.76	106.27	106.27	107.57	107.02	107.55	106.98	105.59	106.28	104.92	106.78	110.57	104.2	109.43	105.47	106.7	106.82	103.57	106.39	106.12	107.03	107.08	109.71	106.81	106.96	106.09	102.57	106.1	103.29	113.28	105.77	101.36	106.45	105.06	109.48	106.52	108.32	105.34	112.41	107.36	108.37	110.32	107.11	108.65	107.03	108.34	102.38
109.78	110.89	110.3	112.01	109.85	105.93	111.7	110.05	108.36	109.47	109.55	111.23	111.29	108.98	115	113.52	106.68	111.28	112.31	114.97	109.2	110.1	111.61	109.25	107.77	108.1	113.38	115.5	111.91	109.26	109.85	109.55	110.89	109.4	107.55	110.38	110.67	111.47	111.26	109.28	113.99	111.55	107.42	115.4	109.64	110.78	113.75	110.22	112.04	112.32
110.75	109.4	110.85	104.5	110.21	109.21	109.87	111.22	107.52	110.93	104.66	105.64	108.34	110.37	105.29	106.6	107.06	108.82	110.21	106	106.14	105.83	109.77	108.97	111.33	107.82	111.84	112.8	107.8	107.41	104.01	108.97	105.04	109.98	110.29	107.22	108.41	107.11	109.15	108.23	106.7	107.83	106.45	107.16	111.98	108.54	108.84	108.8	102.8	107.3
107.27	104.45	106.79	104.81	105.48	105.34	105.76	105.13	108.66	104.9	105.56	104.86	102.29	104.58	103.34	107.07	107.98	103.95	108.2	105.51	105.06	103.69	101.72	110.12	102.87	102.73	108.72	110.18	100.96	102.68	105.65	107.83	106.11	105.83	105.24	109.31	107.48	104.96	108.37	107.33	108.63	104.07	108.47	102.63	107.83	110.21	110.8	106.82	108.5	105.05
104.56	106.28	107.3	106.67	104.76	104.85	108.13	106.11	102.43	108.2	105.94	105.44	105.47	103.66	106.34	105.98	111.56	105.83	109.33	108.59	105.12	103.38	103.81	106.11	109.01	104.82	108.32	109.54	102.36	107.79	104.91	104.24	108.88	107.72	105.27	100.54	108.96	106.8	107.85	104.17	104.21	107.25	102.7	107.57	106.19	111.43	108.5	112.72	105.04	104.2
98.799	99.964	96.445	98.371	103.51	93.781	95.554	98.187	93.897	97.735	101.27	99.216	98.95	101.05	102.57	98.997	98.711	97.761	96.651	96.798	101.68	95.141	100.26	98.065	98.501	93.397	94.219	98.542	94.232	94.869	101.09	97.65	100.01	99.914	97.509	97.847	97.491	98.619	97.067	98.316	97.193	98.304	98.085	98.338	100.77	102.33	100.04	97.926	96.361	100.04
104.92	99.958	103.08	105.1	104.81	107.17	103.06	104.35	106.4	101.67	100.49	105.37	105.04	105.74	104.94	107.59	107.69	106.72	107.86	105.99	103.22	107.05	106.8	102.54	102.68	104.66	106.05	101.09	101.36	105.4	107.53	103.64	107.73	107.19	105.01	107.48	104.02	103.74	103.43	105.78	105.52	103.81	100.3	107.77	105.96	105.2	107.29	105.52	108.29	105.05
112.26	108.18	109.52	113.75	110.4	114.39	109.27	115.39	109.93	110.73	109.5	116.39	110.58	109.26	110.2	112.41	112.55	106.03	110.2	107.69	113.31	108.88	112.47	113.87	108.53	109.99	112.61	108.4	106.94	105.35	108.91	110.69	109.08	113.15	109.53	109.87	107.54	112.09	110.67	110.34	102.67	114.64	108.59	109.74	106.12	115.51	110.71	111.32	112.92	112.27
105.23	108.62	107.6	112.74	107.01	106.32	106.04	108.36	109.16	108.34	109.07	105.51	104.29	102.56	110.79	103.22	104.86	105.15	104.29	102.9	105.59	105.76	107.79	103.7	104.8	110.54	110.4	102.28	110.74	104.87	109.66	106.14	108.22	106.11	110.37	110.13	106.14	104.34	110.89	105.67	107.28	105.22	109.49	105.76	103.91	105.47	110.94	106.95	107.85	104.85
103.56	101.47	101.39	95.987	106.66	100.43	97.506	98.169	102.25	99.237	103.9	99.197	99.521	102	100.51	104.06	98.589	98.54	100.81	107.76	99.533	98.352	100.65	97.701	102.44	101.96	98.669	98.864	100.85	100.59	99.139	104	95.001	96.983	100.16	104.14	101.74	102.93	98.722	99.006	97.5	105	99.924	107.23	98.762	97.299	99.455	101.51	102.46	99.275
107.55	102.09	105.48	104.07	103.34	104.56	104.07	110.65	107.02	106.28	112.53	100.93	101.36	105.24	105.41	104.72	99.593	103.21	102.15	104.88	107.17	106.37	111.6	109.31	104.25	108.87	105.49	107.37	103.83	109.42	105.86	103.9	106.01	108.17	107.72	106.45	106.72	107.04	104.59	106.36	104.56	105.66	110.01	101.38	105.93	110.5	103.24	103.45	106.75	100.8
109.63	109.12	105.62	106.34	106.7	104.53	105.33	102.15	107.73	106.1	106.35	104.09	105.5	108.49	105.47	106.7	107.33	104.24	100.43	107.63	103.9	110.17	106.45	107.62	102.52	106.18	104.63	107.26	104.84	103.67	106.77	104.73	104.91	108.92	105.85	106.68	105.8	101.53	106.48	100.75	103.75	102.75	109.92	107.05	106.49	101.99	103.73	108.9	110.19	111.07
94.454	95.551	97.381	98.971	98.26	102.13	99.869	99.24	99.15	100.13	97.697	96.586	99.741	98.402	103.3	94.6	95.558	100.47	97.735	96.809	96.963	97.408	98.383	98.849	98.531	95.622	92.103	98.329	97.641	94.542	96.41	95.523	96.133	96.723	91.727	99.399	99.631	97.452	100.77	95.597	93.959	99.174	96.612	93.733	99.486	104.45	95.864	98.965	96.133	98.908
104.35	104.13	104.6	108.37	107.21	105.13	106.83	105.5	105.62	105.17	105.15	106.06	105.16	102.96	107.59	108.02	103.08	109.23	107.8	105.93	105.82	103.35	108.48	101.45	102.41	108.11	104.48	103.21	108.55	105.59	105.36	106.28	109.96	106.73	109.02	106.76	108.53	104.55	105.85	101.2	107.44	104.28	106.86	103.67	106.82	105.72	102.76	105.4	109.71	107.71
104.35	106.71	100.8	103.3	101.58	102.18	100.04	106.83	101.7	103.72	106.87	102.63	104.27	100.31	106.31	99.701	104.86	102.56	102.83	105.05	105.01	105.03	103.77	103.96	106.14	104.58	103.95	96.755	102.89	100.43	100.2	102.85	101.41	100.94	102.95	102.53	98.01	108.28	105.32	102.2	100.27	97.225	101.7	106.34	106.55	101.97	107.02	103.92	102.27	95.709
96.525	99.054	100.33	97.981	97.13	94.543	101.93	95.554	101	98.015	94.746	96.804	98.645	98.057	98.613	98.963	102.37	99.162	96.773	104.53	97.748	102.51	100.1	93.144	97.075	96.097	97.34	100.28	99.677	97.979	92.221	101.3	95.86	99.163	99.519	98.265	94.699	94.215	101.46	102.13	101.08	101.72	95.712	95.974	98.919	97.088	97.01	101.72	100.67	95.629
96.836	100.29	99.752	98.345	95.238	99.878	92.789	99	96.16	96.017	97.697	100.27	96.827	99.351	98.656	100.76	98.4	98.458	103.83	99.215	94.961	97.907	98.257	100.6	102.35	101.7	97.501	95.782	100.78	98.585	95.154	99.397	98.536	98.065	99.752	98.952	93.184	96.922	99.09	97.231	101.81	96.771	100.25	98.164	98.676	99.357	97.141	97.883	99.893	99.963
102.54	99.122	103.44	102.59	107.36	101.98	103.1	100.42	102.49	98.995	98.416	100.98	99.582	101.39	102.64	96.958	101.58	100.11	101.2	101.61	100.74	102.51	98.799	100.75	100.74	101.84	107.61	101.44	105.87	99.888	101.05	103.77	101.05	101.16	99.595	103.54	105.83	100.07	99.308	99.322	102.23	105.19	103.68	103.79	106.65	100.93	100.07	99.341	103.28	100.02
107.3	106.74	101.3	107.42	109.96	108.75	108.9	106.88	107.06	108.34	110.71	108	109.64	106.14	102.4	109.12	106.59	111.96	110.01	106.66	107.44	109.2	109.13	105.59	107.79	103.9	106.95	108.73	113.28	109.12	105.81	104.12	108.08	111.8	110.31	107.08	112.52	108.38	107.47	107.51	106.38	106.41	106.02	110.46	108.12	111.26	106.04	104.34	106.43	106.26
106.03	110.3	107.94	105.9	108.54	107.27	107.8	101.86	108.15	107.21	105.61	103.5	105.75	103.97	105.99	108.46	109.41	105	106.65	103.47	106.14	105.37	105.03	105.38	106.93	105.57	109.79	106.57	107.22	104.19	105.11	104.49	109.49	104.48	105.68	103.26	104.44	101.62	104.82	105.32	106.95	110.71	104.39	105.66	104.32	105.98	101.14	110.82	110.63	105.82
102.09	103.81	104.38	106.74	101.89	103	106.08	108.35	104.57	107.38	103.34	106.91	106.16	96.976	101.5	106.74	105.12	100.77	110.23	108.29	106.21	104.83	107.51	99.659	107.22	105.45	99.202	103.71	105.56	108.9	104.31	103.29	108.83	105.84	107.75	106.37	108.05	106.47	109.48	108.64	108.96	103.39	106.82	105.62	103.28	105.66	107.82	105.97	103.8	103.11
99.318	100.41	101.1	101.24	97.931	100.02	99.822	101.03	104.92	102.14	100.48	103.43	97.527	98.145	103.2	99.791	103.37	104.26	100.22	97.891	99.392	101.35	101.28	98.227	102.33	100.68	104.25	97.92	101.99	98.769	100.59	99.579	103.45	96.061	104.3	98.518	101.16	99.514	105.49	101.23	101.01	99.435	96.583	101.57	101.12	104.15	99.673	97.122	104.38	102.82
100.41	103.17	102.75	103.75	102.04	100.81	101.16	109.65	100.35	103.43	103.84	105.73	99.966	105.12	100.33	104.5	106.25	102.08	103.87	99.841	105.38	98.967	102.35	103.85	105.52	105.13	103.91	104.07	104.81	101.87	103.81	103.51	104.01	101.2	103.29	98.648	102.55	104.46	101.5	100.62	100.48	103.63	101.67	99.024	103.06	107.73	101.21	103.52	97.168	103.38
108.44	113.68	106.39	107.98	106.68	110.52	111.78	110.13	107.51	109.04	109.48	109.17	106.04	105.27	107.16	106.94	110.02	106.55	104.9	108.11	110.87	108.74	112.36	104.61	107.78	107.45	109.8	106.06	104.83	106.18	110.78	109.95	104.3	111.13	105.05	106.64	107.55	111.19	109.68	111.95	105.83	108.48	109.31	106.16	105.19	107.34	108.48	107.36	111.18	108.11
99.383	99.543	99.006	97.402	99.688	98.577	96.259	99.2	102.5	93.489	94.921	97.181	102.07	97.114	100.05	102.02	96.197	98.146	97.137	101.53	101.16	100.38	100.09	98.217	95.717	97.434	101.2	99.056	98.774	93.557	98.029	99.055	98.562	101.61	92.935	102.15	100.61	97.078	94.133	98.779	99.41	98.915	99.926	101.41	99.603	101.37	96.887	92.919	96.235	102.54
106.05	111.24	110.98	111.95	108.38	106.55	106.93	109.37	109.51	110.27	107.43	111.35	108.25	109.14	106.29	109.94	111.69	107.95	106.9	111.25	106.85	109.06	110.44	106.34	106.61	113.16	107.29	107.64	110.61	109.04	109.12	110.1	105.08	104.37	110.74	107.57	109.77	109.62	111.07	104.44	104.3	112.99	101.65	107.52	112.29	108.5	112.06	105.53	108.78	109.82
106.12	108.09	107.62	102.91	106.49	105.53	104	104.56	106.01	104.57	106.2	107.62	105.06	109.73	106.89	105.86	106.57	104.67	107.31	107.65	111.08	103.61	104.36	111.47	105.84	107.08	106.23	106.85	105.89	105	102.5	103.75	103.36	109.47	104.61	103.67	107.55	101.59	106.61	110.42	104.92	109.58	104.22	110.93	103.74	105.35	111.21	107.53	105.31	108.42
108.12	108.19	104.7	101.62	105.84	104.22	106.04	105.33	103.93	106.72	106.79	108.82	107.33	102.48	103.15	108.26	105.5	109.01	103.24	102.28	105.52	104.37	102.05	105.25	107.27	106.6	108.56	107.46	106.26	106.46	108.45	107.01	104.85	106.8	105.01	104.21	107.2	107.53	104.05	106.47	113.5	102.25	107.59	100.69	102.39	100.61	104.74	109.58	104.87	108.13
105.73	99.538	98.543	97.761	102.51	106.15	98.584	103.81	101.34	101.94	107.34	99.954	103.39	102.28	96.831	102	103.79	103.31	100.87	108.75	103.03	102.41	106.05	102.88	103.15	103.47	99.765	102.48	104.78	101.28	104.16	101.89	103.62	103.57	103.62	102.3	101.02	105.37	101.22	103.09	107.49	104.94	105.07	105.41	102.88	106	106.28	99.285	103.45	106.76
92.748	102.46	95.318	100.81	103.43	99.786	101.89	97.855	93.538	99.549	97.048	97.262	95.324	97.088	97.417	100.02	96.946	99.745	96.372	100.37	96.725	97.5	98.743	100.09	96.033	95.388	98.292	100.03	96.771	100.35	95.794	98.189	96.976	93.015	98.654	99.37	98.517	96.16	102.09	96.204	95.758	97.415	102.26	94.196	95.734	98.14	102.7	97.252	98.792	97.747
107.07	102.86	108.65	101.54	105.8	103.54	106.61	107.64	105.51	108.62	105.46	103.68	109.49	109.68	107.61	105.16	104.65	105.23	108.51	99.98	107.49	108.35	107.12	100.88	107.17	102.6	105.23	105.52	106.54	109.3	107.8	103.97	106	105.88	110.9	106.25	99.856	109.59	100.74	107.24	103.48	107.87	107.41	106.1	108.68	106.12	103.31	108.26	105.77	103.57
98.91	99.381	96.191	98.479	94.325	99.287	97.161	96.701	106.7	100.69	98.448	97.251	99.103	96.989	95.792	101.02	96.076	99.127	98.179	97.462	97.55	92.523	97.392	101.02	99.925	96.757	99.74	97.174	100.88	100.47	99.744	94.786	99.913	101.15	98.74	100.55	101.45	101.62	98.301	95.319	99.982	96.832	99.585	98.971	94.935	96.927	96.044	99.325	102.69	98.862
106.82	109.02	106.87	108.62	103.73	108.92	104.25	108.74	107.67	110.06	107.97	107.74	107.08	106.03	109.3	107.98	105.26	106.75	108.24	106.94	106.17	108.96	106.79	109.72	109.13	109.27	107.2	104.12	103.24	106.45	111.95	104.32	104.79	108.62	107.15	108.84	106.81	112.12	107.62	106.08	104.78	104.97	112	104.78	107.01	108.38	111.59	106.2	109.96	108.43
100.16	99.489	101.41	100.34	101.93	104.55	101.22	99.887	100.9	99.816	102.41	104.91	101.06	98.495	98.652	95.633	99.996	105.97	95.946	98.988	99.69	102.53	101.54	96.21	102.85	106.57	99.055	103.02	105.71	102.75	103.87	98.284	100.65	102.73	100.82	97.342	104.41	99.965	102.98	102.48	104.63	100.18	101.89	100.45	98.761	97.637	98.512	100.24	96.281	98.832
108.51	107.68	107.38	109.49	108.8	104.27	107.96	106.55	107.81	106.46	106.04	107.46	104.79	104.5	111.89	102.85	109.19	108.74	106.11	108.28	104.4	112.86	107.69	110.93	110.43	108.68	106.43	109.14	108.62	109.82	106.39	105.13	104.87	107.46	103.49	110.73	109.12	103.76	105.98	110.01	112.31	110.55	107.95	108.41	110.12	107.58	105.75	106.47	106.4	110.02
112.63	102.96	112.23	103.23	115.75	106.16	105.27	108.65	106.96	113.05	109.06	104.86	106.88	105.62	104.82	106.68	112.52	104.33	102.5	108.5	106.34	108.95	108.8	108.47	108.49	109.5	108.77	106.03	111.06	107.47	110.87	107.15	111.38	112.74	109.45	108.85	111.68	106.02	109.3	107.89	108.7	107.76	106.2	110.02	106.15	111	105.64	111.66	106.01	110.69
102.07	110.19	105.6	106.14	106.4	110.97	105.51	107.69	111.12	109.28	106.95	105.39	104.96	111.82	106.24	100.86	109.38	105.67	106.64	103.56	101.15	108.63	109.27	108.32	106.21	108.41	108.95	105.6	109.68	111.62	106.88	108.79	106.26	105.51	110.87	107.61	107.28	105.84	107.49	107.07	107.12	104.3	105.18	106.8	107.93	111.12	107.9	103.33	110.94	103.21
111.52	105.91	106.78	111.59	108.44	107.75	106.76	107.08	111.26	103.77	108.07	103.57	111.09	108.65	111.25	109.07	106.24	107.43	111.67	105.85	105.16	102.07	111.06	107.08	110.68	109.82	106.6	106.92	110.02	106.99	111.11	105.18	109.36	109.37	103.06	107.75	114.6	109.11	108.2	109.09	108.22	113.74	110.72	108.94	110.02	111.93	111.85	110.65	109.01	107.45
104.59	108.02	105.71	107.49	107.55	106.22	107.22	101.03	103.55	104.8	106.27	104.14	106.33	107.37	103.2	106.08	108.12	106.71	106.36	103.17	110.09	108.71	104.06	103.93	104.46	109.63	109.24	110.66	99.694	106.24	106.81	108.6	104.61	109.81	101.99	105.21	104.56	108.56	108.57	105.05	104.84	103.8	108.91	105.99	102.44	105.79	107.61	103.89	107.14	106.15
108.45	108.23	107.16	105.33	104.92	108.13	111.4	108.27	107.07	107.88	104.83	111.64	104.5	106.47	110	109.06	107.14	110.49	106.24	110.21	107.99	112	104.43	108.72	103.5	108.16	105.45	107.89	105.58	107.39	108.81	105.95	105.05	105.81	110.5	108.49	108.63	108.48	109.38	109.26	106.02	105.19	109.91	109.91	106.14	111.78	110.28	110.45	111.09	108.42
97.981	101.95	95.791	96.529	96.744	101.5	98.775	95.352	97.494	94.377	97.366	104.19	90.755	96.98	100.96	99.35	97.963	98.133	95.96	99.872	100.75	99.082	97.839	99.521	97.315	95.087	98.674	96.458	97.749	97.655	104.46	99.831	98.683	101.43	96.48	97.365	97.893	107.84	99.327	101.47	99.939	100.99	96.951	99.897	100.97	101.4	101.36	99.24	93.295	98.292
110.55	109.77	104.8	107.45	108.65	109.44	111.85	110.82	112.97	106.4	109.75	112.35	110.57	108.12	107.18	106.61	106.53	105.71	108.78	105.71	109.97	107.48	107.56	110.81	110.37	112.54	105.67	108.98	108.45	107.23	107.36	107.97	109.96	106.46	112.86	104.65	109.51	106.57	109.63	106.32	108.26	108.56	108.43	112.16	112.09	109.22	111.15	102.26	106.66	106.56
108.75	108.06	107.72	107.8	109.48	111.8	110.19	108.29	110.11	111.09	107.57	112.5	109.37	112.67	108.97	113.24	112.3	110.16	108.8	113.51	116.3	108.28	108.8	105.44	109.27	111.25	114.21	111.89	114.78	109.99	110.04	106.74	105.08	108.3	110.96	108.45	110.7	103.71	108.42	118.24	109.31	112.2	110.72	109.85	108.02	109.09	107.45	110.41	110.41	109.56
101.56	100.93	96.651	105.27	101.99	104.82	101.91	101.59	105.77	105.43	103.53	106.65	106	105.5	103.99	101.74	110.95	103.45	111.09	107.03	110.39	103.24	107.95	104.62	108.18	106.52	101.37	109.15	101.23	101.58	106.38	106.34	107.86	109.15	107.2	99.943	104.38	103.32	106.65	105.57	102.71	103.28	107.95	105.68	106.99	107.07	108.56	106.83	105.54	108.49
104.82	101.91	98.652	104.82	108.67	102.82	101.91	100.89	96.569	102.27	105.92	104.1	106.42	100.52	105.62	104.97	99.563	98.925	103.24	107.98	102.81	102.11	105.27	100.54	100.19	100.3	100.39	102.83	103.8	100.52	102.1	103.95	99.392	101.73	99.313	104.05	102.44	113.28	99.999	103.36	105.13	98.229	103.87	100.29	106.93	105.64	101.01	100.12	100.68	102.19
103.48	104.38	102.15	107.16	106.88	103.57	104	108.51	110.22	101.87	109.88	107.46	105.05	104.63	105.92	107.75	100.68	105.77	103.3	102.79	106.38	109.86	103.84	103.12	102.82	102.24	104.33	105.45	104.54	109.29	104.31	104.64	106.04	106.17	103.32	106.6	105.17	107.17	107.68	109.36	109.6	107.11	107.17	106.44	103.68	106.45	105.85	108.36	105.56	106.84
114.51	108.77	107.82	112.5	113.08	111.56	109.95	110.97	107.04	113.34	111.52	108	111.51	110.02	109.26	109.78	107.56	110.83	111.34	111.9	105.55	112.43	112.39	108.39	110.45	111.54	109.8	109.47	117.15	117.8	112.74	113.19	110.58	112.89	109.98	112.56	108.86	113.18	104.57	110.06	110.03	107.34	108.79	110.38	109.24	114.37	109.53	112.1	109.06	109.12
101.17	104.89	108.12	109	105.16	105.06	106.51	106.03	103.64	103.13	106.11	106.36	100.4	106.28	108.63	103.72	107.09	105.04	111.05	105.25	106.5	103.12	103.97	107.35	105.26	107.42	105.04	107.86	104.64	108.97	108.49	107.66	106.28	105.01	106.54	104.96	107.15	100.98	108.84	102.68	108.62	111.43	106.16	104.69	107.59	107.81	109.14	105.54	104.84	105.71
106.77	111.23	105.21	107.53	113.03	107.26	110.92	105.17	103.01	103.09	111.07	109.29	108	105.95	111.64	105.83	111.86	106.06	108.85	107.09	112.12	111.7	110.65	108.36	106.98	105.95	107.89	108.41	106.26	111.61	109.98	107.79	104.51	110.48	109.45	107.62	106.45	104.99	108.08	112.6	109.64	105.79	104.17	106.87	106.98	111.38	109.59	108.13	110.12	103.27
109.85	102.41	111.35	105.27	105.01	108.42	111.7	107.15	107.83	110.9	107.03	101.81	108.96	105.92	106.77	106.6	106.7	104.67	111.6	107.77	103.84	103	109.6	102.98	104.9	106.66	106.74	106.15	110.19	106.61	106.14	107.95	105.95	108.17	108.3	107.62	107.56	105.61	107.77	107.18	108.23	106.66	111.86	109.71	105.96	107.89	109.78	107.96	110.27	105.57
102.49	102.28	97.549	97.85	97.737	97.171	103.81	97.22	101.68	96.346	99.629	100.25	102.76	102.28	100.2	99.855	102.15	98.33	99.635	101.02	99.03	99.119	100.56	103.45	102.04	99.724	102.95	101.71	98.832	103.78	96.742	98.855	100.87	100.24	99.802	99.478	102.36	100.61	98.826	101.87	97.438	98.134	104.52	101.28	98.76	100.05	103.09	103.21	100.33	100.09
101.13	104.95	99.808	100.92	103.33	94.624	102.56	100.84	102.58	102.9	97.408	102.15	100.22	99.655	102.84	97.296	100.21	96.16	94.07	96.179	97.378	101.72	104.37	100.05	102.77	101.23	98.311	101.88	103.26	100.43	103.54	100.2	99.466	103.92	104.69	101.91	97.885	104.43	101.74	97.777	100.4	103.32	103.23	102.23	98.454	99.473	99.057	99.448	101.8	100.29
101.07	97.914	95.827	102.25	100.65	95.048	96.493	100.86	96.128	96.663	98.2	100.65	97.548	94.795	97.311	97.12	94.04	97.984	98.043	98.344	97.987	101.66	94.871	101.93	96.098	95.977	100.86	98.063	100.73	104.01	100.65	97.933	97.836	94.747	96.279	96.018	100.59	98.332	98.981	94.511	99.532	98.711	100.71	98.375	99.527	98.295	94.284	103.53	100.47	96.222
107.27	110.25	109.21	102.8	104.13	106.96	104.47	103.3	104	105.95	102.01	104.59	106.6	105.71	108.68	107.93	104.03	104.41	107.09	104.95	108.66	104.83	108.35	106.14	105.69	108.16	102.17	108.7	106.47	102.3	100.53	106.19	104.49	103.18	111.07	105.1	106.39	105.44	101.87	107.3	105.48	104.92	102.83	102.6	108.82	108.91	106.22	105.02	106.04	106.49
105.07	103.1	106.69	107.59	107.02	104.04	104.09	107.02	108.66	102.5	105.22	102.18	103.88	107.51	108.32	108.29	103.78	104.33	103.04	102.13	105.6	105.57	104.76	105.87	109.97	105.08	106.11	107.32	107.05	105.2	102.45	109.63	102.71	108.44	105.62	105.72	107.42	104.1	104.89	101.16	106.11	107.51	108.19	104.38	105.58	111.48	105.54	107.13	103.62	109.78
106.98	109.61	108.32	108.97	107.92	106.74	106.88	106.62	110.88	107.57	112.65	101.77	108.7	111.28	108.81	105.91	112.72	105.58	106.24	107.48	106.3	112	110.13	106.02	104.86	109.31	110.24	105.49	105.66	107.07	105.38	108.41	109.19	108.13	110.89	110.17	108.51	104.61	106.46	110.82	108.76	110	107.97	106.36	109.6	111.71	106.97	108.93	104.04	106.19
107.61	104.09	105.69	107.76	112.86	105.69	107.45	104.14	103.24	103.6	103.62	106.36	105.9	106.22	104.27	101.58	104.76	107.78	106.21	108.04	105.85	100.84	101.21	102.39	106.67	106.45	108.03	104.11	108.78	112.12	103.92	105.58	103.58	107.82	105.6	107.62	107.14	102.56	104.5	108.29	107.78	111.92	107.89	109.82	107.89	103.22	102.61	106.84	106.99	104.12
108.43	108.72	114.6	107.84	106.71	108.27	103.77	102.41	109.36	105.73	107.11	108.45	106.67	108.91	103.18	107.89	102.72	106.46	102.8	106.82	102.53	106.1	103.92	100.79	109.23	104.94	104.71	106.69	107	108.24	99.915	110.22	107.14	107.83	106.96	107.45	106.69	105.21	104.13	108.29	104.61	104.69	108.1	102.75	104.48	104.85	107.52	107.14	106.54	104.83
108.49	111.74	107.53	105.67	108.61	108.95	109.3	110.62	108.76	110.65	110.31	108.13	107.58	109.41	104.49	109.87	106.48	105.37	114.51	108.91	111.59	110.41	110.89	106.7	106.05	107.11	108.15	110.93	111.86	109.66	110.22	107.61	114.6	109.37	110.86	109.06	106.92	106.33	111.43	108.68	107.1	110.35	106.57	107.65	109.65	109.25	108.13	111.86	107.03	105.9
109.48	111.74	109.38	108.45	107.79	103.34	108	106.43	111.05	110.1	109.67	109.59	107.61	103.6	105.64	107.37	104.03	108.31	117.81	112.03	109.85	108.97	110.94	108.32	109.93	108.16	111.12	112.84	107.46	111.19	111.11	107.71	108.19	105.01	111.75	108.76	110.94	106.53	107.35	113.08	105.85	109.62	107.45	108.62	110.75	106.97	110.68	106.1	109.72	106.91
95.504	97.64	92.055	100.66	101.14	95.86	96.516	95.064	97.479	102.19	98.861	100.58	100.28	95.223	96.674	96.009	95.862	97.01	95.951	97.153	98.727	95.335	96.432	97.848	97.399	100.51	95.891	101.57	93.786	96.387	93.355	100.24	97.937	98.533	95.933	98.855	98.85	94.364	96.714	99.724	100.22	103.84	97.529	95.282	98.913	99.502	96.965	93.7	97.918	99.8
109.39	109.48	105.07	99.906	108.96	106.67	110.96	108.42	105.28	106.04	109.55	112.74	109.45	113.49	107.99	108.42	109.27	106.73	103.61	106.95	107.08	107.58	108.95	108.6	105.33	106.99	105.32	109.81	107.05	109.41	107.52	108.61	106.94	110.5	110.61	109.22	105.1	107.3	103.8	104.98	106.96	106.62	106.95	110.59	104.19	99.947	107.07	107.84	106.19	109.1
94.392	97.423	98.678	102.32	95.23	98.886	99.998	99.346	97.37	99.264	96.05	99.308	99.807	99.676	98.387	100.03	96.241	97.72	97.355	97.281	96.809	96.391	97.657	98.268	97.042	94.898	96.764	97.572	99.529	99.656	94.423	101.34	98.9	98.484	102.32	97.285	100.66	95.85	95.072	98.216	94.876	98.122	95.795	99.601	100.42	103.33	98.508	97.707	95.153	98.543
104.07	108.96	106.4	107.09	106.08	104.84	101.88	109.57	108.08	107.05	104.39	103.92	106.78	105.49	105.36	107.24	107.53	106.4	112.13	105.82	105.42	108.95	104.88	106.41	107.45	110.52	105.32	106.93	106.6	106.41	109.33	107.08	101.73	105.97	107.79	109.96	103.37	106.74	102.94	106.31	107.3	105.92	103.63	102.26	105.93	107.79	106.7	103.93	108.3	110.13
104.88	107.5	105.39	106.73	104.01	104.11	102.17	107.98	107.67	106.92	107.42	105.84	105.09	105.09	104.67	109.08	105	102.83	109.34	106.42	99.151	108.83	103.6	106.78	108.27	102.96	108.09	108.68	107.11	99.663	103.36	106.52	104.55	105.4	103.41	104.39	108.32	108.73	105.5	105.57	104.61	102.99	105.62	109.92	106.62	106.94	108.28	104.34	103.13	108.97
105.27	107.07	104.78	108.68	108.58	106.26	104.84	113.1	108.39	107.23	104.71	103.68	107.66	107	107.45	101.2	105.6	106.38	102.68	103.45	106.52	107.66	103.78	103.67	104.51	106.96	107.66	104.85	106.7	107.75	104.82	106.09	110.02	107.63	107.71	105.67	108.7	106.41	104.52	113.01	108.2	105.75	106.59	101.76	107.24	107.87	104.62	105.91	105.85	105.55
100.82	101.32	101	96.517	104.48	94.537	97.857	99.138	98.632	98.177	97.66	97.044	100.11	98.813	98.479	102.89	94.185	99.432	96.787	95.361	101.97	98.469	92.347	99.212	95.422	97.393	97.469	91.539	96.454	99.122	97.456	99.06	99.235	98.27	99.462	97.343	98.749	99.426	101.5	98.496	94.899	88.739	98.995	96.438	96.942	99.315	99.835	94.688	100.04	95.494
105.68	103.39	103.79	107.23	110.04	108.04	106.43	104.77	105.49	107.07	109.04	107.67	104.78	103.18	107.31	111.16	106.41	111.22	109.14	105.58	109.51	104.7	107.6	104.62	106.89	105.78	103.46	100.57	107.72	104.07	103.19	104.26	105.17	105.03	105.1	103.93	104.36	110.21	105.85	109.41	104.72	104.24	109.42	102.09	104.87	107.8	106.12	106.88	105.28	107.58
107.18	105.77	105.94	107.83	105.1	102.94	108.94	107.43	109.61	112.73	109.23	111.42	105.45	108.52	109.43	108.64	109.92	108.77	109.39	108.26	105.73	107.69	110.22	104.69	103.7	104.98	105.66	108.22	105.15	107.46	113.1	110.55	106.79	107.39	106.24	106.41	108.02	108.2	107.49	108.65	106.39	106.67	110.04	107.78	106.86	107.77	102.33	106.03	103.55	105.9
102.2	108.6	107.14	102.06	104.63	100.96	103.77	105.05	108.91	105.01	103.05	104.81	101.17	107.15	101.49	103.5	105.52	105.81	106.92	108.38	101.98	106.9	105.55	106.41	105.46	105.93	108.42	105.21	105.69	103.02	109.08	110.16	103.05	106.7	106.92	102.1	105.38	107.71	107.07	107.6	102.9	105.48	102.47	101.12	108.63	104.97	107.71	103.28	104.75	104.23
101.48	97.779	98.34	96.112	96.328	96.174	93.511	99.781	94.719	102.15	102.45	98.754	97.862	97.756	94.011	99.526	98.922	99.833	98.529	97.938	95.686	95.87	95.705	93.54	98.137	96.602	101.65	98.525	99.079	96.545	98.944	93.408	98.728	99.407	98.727	95.618	105.38	97.438	94.416	97.683	96.789	102.46	102.77	99.141	98.225	99.069	100.4	96.286	96.682	95.085
107.39	112.4	108.35	110.22	105.2	110.19	107.83	107.17	106.88	108.72	106.05	111.12	109.97	109.84	112.52	107.05	108.5	105.13	110.5	106.8	110.67	112.82	112.1	106.69	111.71	104.48	109.61	107.46	107.25	107.26	105.92	108.88	110.99	104.96	109.22	107.66	106.49	107.33	110.99	109.07	111.65	107.79	106.08	104.94	108.38	109.29	107.18	111.56	109.01	109.76
102.79	107.42	103.21	102.93	105.59	107.83	103.51	104.81	107.11	102	106.62	104.09	110.02	102.75	102.95	102.78	107.64	104.15	103.35	103.63	103.12	105.42	108.1	106.91	110.91	102.63	106.1	106.85	104.11	106.96	106.42	104.98	103.74	106.1	103.33	105.25	103.74	105.89	109.76	103.92	109.58	108.92	108.26	105.34	101.32	106.46	100.13	109.36	101.89	105.31
96.15	98.077	96.267	100.81	104.01	100.83	104.89	106.19	99.858	100.77	102.64	102.89	102.25	105.16	102.95	99.469	103.29	107.13	105.15	105.06	100.3	105.02	101.16	101.44	101.13	104.4	100.08	102.65	100.13	102.74	105.74	100.51	100.88	105.45	103.41	103.21	104.63	104.03	96.531	104.68	107.14	105.68	100.28	99.974	100.34	105.27	103.5	105.52	101.16	103.26
106.9	108.66	103.97	104.76	101.94	109.21	104.07	107.5	110.1	105.38	108.55	104.6	105.79	105.9	111.02	107.4	109.92	108.85	109.84	106.95	109.75	106.12	109.32	103.84	106.55	108.82	104.48	108.29	108.72	106.65	105.36	106.31	106.08	106.32	112.7	106.1	106.68	107.33	112.98	108.66	109.25	110.56	104.25	105.57	112.06	103.49	104.66	111.48	106.76	105.67
98.367	98.328	98.455	95.904	98.996	100.6	100.69	99.027	101.86	97.951	96.163	97.142	98.324	99.531	99.292	101.26	99.174	100.16	98.515	101.87	99.398	96.411	102.04	101.23	99.846	99.938	100.08	99.43	96.137	97.839	96.267	96.807	101.6	100.29	98.805	96.152	101.54	101.36	94.185	94.722	91.001	91.39	102.24	100.17	102.01	99.315	100.63	94.037	100.47	99.624
113.07	109.05	110.91	112.97	106.42	113.48	113.04	106.51	108.8	113.21	109.17	108.45	111.3	111.47	109.75	115.26	110.14	108.69	111.99	110.55	111.09	108.69	107.93	105.77	113.02	116.72	111.74	109.37	112.51	104.94	114.54	110.62	109.9	112.95	114.84	108.69	109.27	109.95	108.59	109.49	110.7	112.35	108.99	109.46	110.53	114.77	110.49	115.82	108.89	109.32
99.175	103.75	99.946	102.19	100.18	102.79	102.6	103.91	100.59	104.59	105.11	102.05	100.69	99.367	100.69	101.65	104.28	103.5	103.01	107.71	99.354	105.37	99.212	103.22	99.529	101.58	104.26	107.13	105.64	109.45	101.18	103.75	104.51	98.557	104.95	100.65	105.47	103.35	99.954	100.42	108.27	102.32	103.97	108.13	105.53	101.61	103.01	104.87	100.38	101.54
108.46	104.94	104.42	109.76	102.77	101.73	108.21	102.88	107.44	109.22	105.96	105.97	104.55	113.09	103.02	106.65	106.82	105.37	102.58	109.02	104.54	108.24	111.07	109.47	104.28	106.87	106.08	102.22	103.44	103.99	107.73	98.926	109.63	104.77	107.32	103.88	108.84	111.49	105.39	105.37	104.65	105	109.25	110.16	108.16	104.88	104.7	107.53	103.32	104.23
109.21	107.25	108.8	111.49	108.81	106.45	106.41	108.68	108.19	111.16	109.83	105.9	108.21	106.64	112.6	107.85	106.87	100.44	109.48	106.82	107.31	104.13	109.27	106.41	103.88	106.25	105.51	107.62	109.37	109.88	110.72	107.91	107.66	110.77	106.35	108.08	111.16	112.95	109.53	104.96	109.68	111.33	108.75	107.37	108.2	110.78	107.02	108.48	103.22	107.6
104.95	100.8	109.17	107.78	105.07	114.07	108.29	109.83	109.19	105.45	112.76	111.9	107.11	106.19	104.93	104.99	108.09	112.49	111.64	103.82	108.12	107.69	111.15	110.02	107.14	106.49	105.71	107.55	111.22	111.21	101.82	113.46	109.91	107.54	104.59	108.67	103.96	110.34	106.66	110.9	110.87	110.41	105.48	105.7	111.09	104.49	107.03	102.55	107.39	109.23
100	100.24	98.023	100.87	98.093	95.241	98.787	99.609	99.158	99.909	104.97	101.44	94.947	97.527	100.12	101.95	100.78	105.57	100.77	100.23	98.232	98.364	100.34	102.5	99.357	96.612	98.09	103.79	99.161	101.31	100.42	100.86	109.48	99.369	99.422	99.396	98.278	102.6	96.657	100.61	98.097	102.79	97.613	100.39	103.05	96.335	101.64	100.63	95.18	97.867
97.854	98.345	96.011	98.979	99.96	100.62	102.28	95.681	100.33	101.68	102.17	99.655	99.106	99.572	103.65	99.686	97.761	97.429	101.81	98.603	96.551	101.75	102.56	96.825	99.28	101.6	95.963	98.861	98.453	100.23	99.065	101.76	96.198	100.69	97.348	99.239	102.79	94.923	94.727	96.749	101.72	104.67	95.286	96.684	97.983	104.56	99.619	99.044	96.976	97.965
107.57	107.25	101.18	105.39	106.88	109.71	110.25	105.55	104.87	107.19	100.14	106.75	104.82	107.38	102.7	104.33	107.64	110.81	107.28	105.69	104.47	106.93	105.09	104.93	104.63	103.27	107.72	104.56	106.12	102.72	107.05	105.53	107.87	108.15	107.24	107.6	105.69	105.47	104.29	108.63	108.18	108.9	105.44	106.38	108.22	107.61	106.52	107.39	106.39	105.37
103.81	103.53	107.77	104.7	110.24	103.9	107.06	104.8	102.17	107.15	107.46	110.6	102.31	101.91	107.27	105.92	100.77	101.73	103.35	100.88	105.1	108.55	107.76	104.91	103.47	109.01	101.9	104.56	107.44	106.95	106.04	97.107	105.01	107.23	106.92	108.41	104.81	105.59	102.52	104.65	105.26	107.66	106.24	105.44	104.95	107.94	100.84	105.04	107.85	102.03
99.847	95.791	100.6	94.833	97.474	99.326	96.88	100.59	101.27	96.625	100.75	98.263	107.73	98.894	102.59	100.83	100.65	102.76	101.74	96.86	100.38	98.846	96.64	103.29	102.66	99.89	102.24	99.621	101.11	97.385	98.353	101.13	101.19	102.92	100.3	98.475	100.79	96.674	101.62	100.23	102.82	99.351	99.964	100.95	101.2	97.45	100.24	103.13	97.543	100.2
107.26	111.34	110.04	111.3	106.61	109.3	111.86	111.42	113.2	111.09	110.37	109.2	107.51	111.65	105.22	106.89	108.3	107.75	107.94	107.45	106.8	105.81	109.21	111.01	107.83	105.75	108.24	110.84	106.46	110.06	108.46	104.62	107.68	108.41	107.58	109.34	102.99	103.59	107.1	110.49	109.48	107.13	107.38	106.08	106.36	108.76	106.4	108.9	106.53	105.95
108.09	106.3	108.85	104.37	106.09	103.57	107.89	109.13	102.47	107.72	103.15	109.8	107.88	107.18	106.46	106.57	108.41	107	107.11	108.95	107.27	105.37	108.25	106.22	102.5	108.11	110.81	106.81	110.2	107.84	104.83	107.89	107.71	102.31	101.38	107.01	103.95	105.08	106.58	111.15	107.01	107.4	106.4	102.65	107.09	107.89	108.27	106.9	106.75	105.04
95.329	103.45	94.683	96.492	99.691	100.78	100.31	98.408	93.742	102.68	99.985	97.562	97.987	98.457	96.538	103.15	99.552	97.345	96.784	104.85	98.426	96.852	101.03	97.661	92.392	102.6	97.52	97.658	97.596	97.438	97.817	96.253	99.416	97.972	96.951	100.99	102.54	97.919	102.7	97.438	100.1	98.54	97.323	93.087	100.19	100.46	99.666	96.485	100.63	99.299
106.29	104.83	104.86	111.67	106.12	101.52	104.34	102.96	103.4	107.68	106.57	105.98	105.15	106.96	103.77	102.13	108.69	106.6	105.99	103.27	99.559	106.53	104.68	107.88	108.37	104.59	109.01	109.52	105.61	107.9	105.65	103.14	105.42	106.84	104.62	107.05	107.86	104.06	105.24	106.56	100.15	105.88	107.09	109.28	102.99	104.15	108.24	102.05	104.51	107.74
110.2	108	105.84	104.15	107.02	108.45	104.66	110.13	106.62	107.63	111.47	109.91	109.7	109.29	106.85	109.95	104.4	107.42	111.23	111.69	107.65	103.95	106.42	108.02	105.1	107.77	106.07	109.65	107.05	109.53	110.2	105.17	105.76	106.92	106.43	107.95	113.99	111.05	109.34	109.42	108.91	107.78	110.09	107.68	110.82	109.22	111.43	105.01	109.43	111.8
105.85	103.5	106.11	105.08	105.87	104.99	109.34	105.29	106.61	106.47	105.86	105.02	104.72	105.51	105.28	107.83	102.15	105.23	105.76	104.46	104.88	106.33	109.97	107.13	110.61	107.94	105.25	104.96	106.11	107.35	110.12	107.22	104.28	103.83	103.76	106.02	106.51	106.02	108.5	104.79	107.24	106.64	107.76	108.29	103.03	105.25	105.39	107.86	105.92	108.68
106.47	111.7	110.37	107.83	109.02	108.96	108.56	112.29	107.67	116.3	110.6	110.87	108.74	112.44	107.94	106.93	109.25	109.91	108.84	111.28	106.49	107.04	110.06	105.93	106.13	109.33	104.98	105.95	110.81	108.39	111.35	108.59	108.33	109.37	105.49	106.36	108.07	106.52	108.83	110.77	110.88	106.7	109.97	107.38	108.31	111.54	104.92	112.15	108.27	112.51
108.31	108.01	104.21	103.29	106.81	104.41	105.39	111.09	103.95	104.11	107.94	104.96	106.08	106.23	109.61	106.15	105.29	106.58	102.46	101.2	108.44	104.99	107.89	105.01	106.19	103.98	108.15	100.15	109.12	102.95	104.29	106.12	103.54	110.59	109.86	107.3	109.87	107.39	106.55	105.05	107.26	105.91	104.65	107.68	104.25	102.07	106.37	104.56	108.41	107.69
107.57	109.09	109.26	104.9	108.7	111.97	106.63	110.76	107.72	109.37	109.4	110.73	108.4	110.81	109.78	105.48	108.32	109.67	113.11	107.77	108.44	108.32	113.74	107.08	103.47	106.82	109.71	107.76	105.48	107.53	105.04	108.1	104.03	109.14	107.91	106.36	106.47	106.44	106.97	106.73	106.86	107.3	108.93	110.81	106.52	107.39	108.82	106.43	109.41	109.71
99.671	96.779	101.56	99.994	103.2	97.617	106.11	100.08	102.16	96.994	96.794	97.972	100.39	99.438	102.22	100.27	102.29	98.531	100.15	94.643	99.545	99.5	102.74	105.23	101.23	108.06	98.044	98.326	102.02	99.755	101.01	101.15	98.398	99.469	101.15	99.5	95.374	98.593	100.11	101.35	104.66	100.41	102.53	102.26	106.1	102.05	94.777	100.69	100.17	101.45
102.55	99.592	94.272	98.192	98.643	97.485	105.6	98.009	96.545	96.373	98.286	98.126	93.807	96.882	100.8	95.829	97.262	98.465	94.092	99.23	99.493	95.226	98.148	93.191	97.344	99.102	101.39	99.245	99.806	100.09	99.276	99.124	96.339	98.789	98.658	96.573	100.34	99.508	95.914	98.044	100.98	95.887	102.6	96.522	99.041	98.305	94.629	95.181	98.595	99.85
102.26	103.01	105.7	109.48	103.67	104.82	102.95	106.6	108.88	107.75	104.29	105.83	108.29	104.09	103.72	110.15	106.6	103.06	107.09	105.43	107.29	107.82	108.46	112.15	106.05	106.36	103.77	107.48	103.61	103.93	108.14	105.42	109.59	107.8	108.45	105.13	109.21	104.57	105.79	102.64	100.83	108.38	107.62	106.53	105.81	109.87	105.32	102.83	107.46	106.28
100.22	94.673	94.194	101.7	94.345	98.38	101.53	91.074	99.839	97.188	97.944	92.198	98.453	104.04	99.946	97.284	95.617	100.51	95.8	102.81	99.889	95.808	99.401	98.772	98.712	99.769	101.44	101.94	100.77	101.49	95.528	99.105	98.639	95.028	100.65	100.06	98.279	96.094	102.65	100.82	99.432	96.992	96.381	100.87	98.919	97.54	95.717	99.453	94.902	100.02
108.98	106.63	105.34	108.7	104.78	109.34	112.95	106.14	105.71	107.45	107.35	106.04	103.05	105.73	106.21	107.48	110.13	110.53	107.17	110.83	108.64	106.79	109.88	107.72	111.23	111.64	106.06	111.5	109.75	108.46	106.4	106.65	105.84	111.97	109.93	107.94	108.24	109.17	107.5	108.23	105.03	104.16	108.81	106.52	105.11	107.09	104.64	108.61	110.04	107.58
93.085	101.01	100.4	99.79	96.44	100.09	93.759	96.37	95.901	103.32	99.619	96.861	97.931	102.11	100.34	98.239	99.425	97.018	95.883	100.35	96.868	97.991	97.922	94.746	96.191	100.33	102.75	95.133	98.517	97.799	97.018	98.947	93.643	98.074	101.66	104.27	97.789	103.08	93.916	100.44	98.298	94.609	99.119	100.12	97.721	94.677	95.827	95.674	99.295	97.953
108.38	103.99	106.52	105.89	106.39	108.07	108.67	105.44	107.7	108.7	105.58	107.45	107.13	106.63	105.48	101.77	101.75	105.17	105.13	109.23	102.92	107.07	107.08	107.07	109.84	106.42	110.31	110.47	111.3	107.59	104.3	107.64	106.44	105.89	106.56	106.1	112.9	104.17	108.45	112.92	109.9	105.86	106.95	106.97	107.18	105.55	101.93	104.88	103.65	103.56
108.79	105.59	109.75	106.08	107	107.81	107.56	105.18	108.37	103.64	107.32	109.7	105.16	110.7	108.32	102.27	104.45	104.54	107.37	106.39	104.74	105.94	106.2	102.57	104.86	107.46	109.96	107.08	109.14	108.08	108.33	109.78	101.2	104.12	107.61	100.64	108.14	104.81	104.47	105.79	105.2	103.77	107.31	106.81	109.13	109.92	105.62	103.43	105.32	107.51
100.64	103.22	102.91	97.63	97.581	97.735	103.1	106.04	93.365	100.16	99.447	97.382	104.46	97.539	99.416	100.19	98.824	97.912	104.25	105.26	103.26	104.15	104.17	101.14	102.42	103.59	102.43	99.817	100.99	103.28	99.597	98.127	100.72	101.24	99.155	100.18	98.481	104.66	101.47	103.07	99.692	98.093	99.878	104.41	99.585	102.34	105.27	100.72	98.028	99.156
102.98	109.58	105.22	109.06	106.78	105.42	106.64	105.11	109.23	106.71	102.21	107.86	105.79	107.24	107.41	104.08	109.15	106.87	107.67	101.89	106.61	106.77	103.75	103.08	105.25	106.08	109.27	104.79	105.22	105.62	104.14	112.48	110.64	108.91	109.37	110.66	102.45	105.81	106.68	108.27	104.44	102.18	108.42	104.67	108.62	104.61	104.58	104.4	109.42	104.56
103.76	106.88	105.98	103.5	104.54	99.189	105.25	102.64	101.43	104.49	104.19	108.29	102.41	102.69	102.68	102.19	104.18	104.92	102.95	103.29	97.588	104.82	100.98	104.46	102.24	104.95	102.7	108.09	106	104.52	102.13	102.14	103.56	99.797	99.869	105.53	101.04	102.94	100.98	104.4	100.18	103.07	99.661	103.66	103.21	103.08	101.71	99.136	106.28	104.38
105.73	103.61	103.44	104.59	104.94	108.56	106.33	102.47	111.42	105.79	105.78	110.86	106.44	108.66	106.12	106.92	109.51	106.87	105.13	111.73	107.42	109.29	107.3	112.34	106.5	107.84	103.28	110.84	110.65	107.26	111.05	104.17	115.8	106.16	106.48	105.17	111.05	106.15	104.91	109.72	110.74	103.17	105.1	105.21	106.21	109.78	104.38	110.45	108.47	105.98
103.2	101.48	106.92	104.41	105.59	106.15	105.45	107.46	106.65	102.07	106.01	107.39	107.49	102.74	105.93	102.23	102.06	107.03	105.89	103.47	106.4	102.74	101.96	105.89	103.65	105.63	103.92	110.37	110.67	107.97	106.41	99.584	104.91	106.72	108.16	106.6	107.96	104.16	107.55	106.23	105.8	107.55	103.01	108.39	103.8	104.04	103.61	108.27	98.213	106.91
105.55	109.08	105.11	106.56	104.77	102.28	107.4	104.79	105.76	103.31	104.68	105.31	106.62	104.81	104.03	105.19	105.51	103.89	109.51	108.3	107.65	105.72	107.06	107.84	106.58	102.56	111	101.29	108.66	112.1	108.82	108.18	109.16	106.22	105.77	110.98	107.62	110.64	106.95	109.78	113.55	107.11	105.15	105.75	106.4	105.36	107.95	110.03	110.13	106.42
105.48	107.09	111.65	104.05	106.55	106.5	106.4	110.9	107.73	108.1	106.51	108.46	110.71	100.77	103.96	105.85	102.65	105.24	107.71	105.8	111.55	107.96	103.08	104.58	102.72	110.08	103.55	105.63	102.98	106.05	109.8	107.97	109.69	105.19	104.13	106.27	104.83	107.04	103.76	105.05	102.74	102.04	109.5	107.78	103.28	107.54	109.92	104.03	104.48	106.74
107.79	111.35	108.64	110.55	110.43	110.29	111.48	110.42	109.79	113.23	111.1	108.61	112.82	109.14	109.02	109.73	108.87	108.58	107.27	107.52	108.25	107.08	111.34	109.96	107.39	109.38	104.48	110.19	114.33	107.88	110.87	111.44	111.63	108.65	108.46	114.1	106.7	108.41	109.96	107.85	111.48	113.95	111.28	109.83	110.37	112.02	112.12	106.14	109.11	115.25
105.05	98.7	100.62	104.71	100.57	100.29	102.9	104.31	99.38	97.305	100.54	96.195	102.03	96.794	102.23	102.8	101.76	101.98	103.81	99.048	94.774	102.2	106	105.26	97.539	103.42	100.83	100.93	105.36	101.91	101.95	102.68	97.83	105.07	99.214	100.89	97.017	97.94	99.208	99.994	101.91	98.587	100.19	103.93	104.28	99.186	102.02	101.66	104.38	100.11
99.733	101.67	101.63	99.482	99.927	103.87	100.77	100.25	101.13	102.32	102.28	101.93	99.656	96.978	98.188	106.23	99.344	106.07	103.01	98.525	106.76	99.884	98.493	100.59	100.51	101.74	100.04	102.97	96.937	102.95	98.946	105.12	97.117	99.778	96.923	97.591	99.107	99.066	97.592	100.35	100.21	100.88	96.769	100.86	100.52	98.332	96.227	104.24	96.211	99.246
98.572	103.57	96.92	97.775	96.674	101.65	96.446	97.765	96.673	98.569	99.163	100.41	99.066	98.093	102.28	97.192	101.07	101.55	100.48	95.777	97.55	96.089	99.803	102.66	94.386	96.033	100.03	104.54	103.24	98.549	97.647	97.99	97.403	94.43	99.028	101.12	93.442	106.9	102.49	99.346	100.15	96.825	97.597	97.912	95.191	96.937	99.415	97.263	101.79	98.865
106.25	103.68	108.16	109.7	108.27	103.81	104.92	103.09	99.653	107.91	104.13	106.53	108.52	107.11	106.38	107.65	108.34	107.46	106.93	109.35	108.88	104.68	105.59	106.39	107.47	106.02	101.07	105.81	105.45	105.36	109.09	111.11	103.9	106.93	104.08	110.52	104.35	107.18	105.51	106.91	106.91	104.57	102.45	105.29	105.5	105.43	105.19	106.94	104.26	108.87
108.69	111.76	102.44	104.94	104.34	105.52	110.94	106.43	106.45	107.14	108.27	105.66	106.71	105.08	105.13	104.89	105.01	107.23	101.87	108.26	110.27	113.3	105.25	109.46	105.8	107.68	105.82	105.57	103.69	107.52	100.65	106.45	99.723	107.04	108.35	103.2	101.61	109.38	111.8	106.44	108.06	107.1	102.65	102.79	104.47	106.47	106.59	105.06	107.66	107.63
104.35	108.79	105.7	105.6	111.12	105.84	104.77	107.11	105.58	110.32	102.23	107.06	108.79	108.5	107.04	108.94	107.22	107.66	105.05	109.1	107.02	105.31	102.08	106.96	107.29	104.42	107.47	103.88	103.27	107.59	105.67	106.02	104.85	110.3	103.94	104.14	106.91	105.47	110.3	108.57	106.81	107.21	110.06	108.03	105.14	111.88	106.46	104.55	104.93	110.87
106.57	101.07	106.29	107.47	104.7	105.06	105.38	105.09	106.02	110.97	104.39	102.4	107.56	107.92	105.79	108.7	107.48	104.49	109.9	103.05	109.85	105.27	106.85	103.8	105.58	103.89	109.53	109.64	108.3	110.55	102.58	105.85	106.63	101.92	109	104.83	109.31	100.34	104.59	106.78	105.13	103.12	109.11	105.9	105.48	107.66	103.93	106.59	102.75	103.1
109.5	111.19	105.56	107.38	106.54	104.85	109.63	110.7	109.72	107.21	106.14	112.66	109.08	106.55	108.46	106.46	102.7	108.89	106.27	107.98	103.63	108.43	110.04	107.49	109.24	109.61	110.24	107.76	108.97	107.18	106.17	109.01	109.48	107.18	109.47	106.27	105.91	104.51	113.46	108.32	106.84	108.31	107.64	106.93	102.86	109.06	106.31	103.6	108.91	110.07
109.42	109.9	110.67	110.61	112.13	110.44	109.54	112.28	107.88	112.17	113.05	110.71	113.2	110.43	109.76	110.31	109.79	111.13	105.79	109.48	110.62	111.43	107.47	110.5	111.14	108.95	108.68	112.74	108.84	108.74	113.79	113.79	111.51	109.92	107.19	113.68	111.6	111.78	106.9	107.54	112.96	108.64	111.45	109.28	111.41	109.07	113.44	107.2	107.93	108.18
112.03	105.86	100.69	104.16	109.4	108.95	107.31	109.14	104.92	107.23	105.2	104.47	103.66	110.39	110.85	105.49	107.54	108.98	101.66	107.55	103.23	102.03	106.36	103.76	107.61	104.99	109.82	105.51	105.49	108.77	110.75	108	107.95	105.16	106.95	108.26	101.93	106.38	107.22	108.03	107.93	103.71	107.66	96.57	110.57	106.91	110.12	107.6	105.5	106.25
104.31	108.08	101.22	107.67	103.96	103.99	106.83	106.15	103.62	107.47	102.7	106.57	100.68	107.03	106.6	108.43	105.09	103.78	104.36	106.92	105.49	101.66	105.57	103.74	104.21	104.15	108.42	101.57	108.8	104.36	106.11	104.12	101.9	109.22	108.31	103.68	105.4	101.95	104.83	105.1	106.72	104.57	107.71	103.76	110.53	104.15	105.53	102.09	105.95	104.55
108.11	107.75	109.4	108.67	111.5	107.06	113.63	110.56	107.04	109.02	115.64	108.44	112.84	109.16	107.72	112.34	112.55	114.35	105.67	110.59	110.7	113.35	110.82	112.54	109.24	108.62	102.36	109.48	106.2	112.15	114.31	109.39	108.56	108.5	113.06	106.16	108.21	111.65	109.74	110.47	107.71	108.11	105.65	111.74	110.1	111.87	110.63	106.28	112.99	107.23
107.62	104.03	104.29	110.13	104.8	98.16	103.8	103.25	101.96	106.41	105.86	106.59	102.19	100.69	101.85	105.23	104.41	106.39	108.01	103.36	105.42	109.35	101.77	104.62	105.43	108.27	100.57	105.53	105.34	108.03	110.6	106.09	105.27	106.24	104.98	105.72	107.8	105.09	105.17	101.48	104.17	105.18	103.72	105.07	110.77	110.83	102.64	110.96	106.4	104.4
107.89	111.71	107.79	106.05	107.71	108	107.59	111	105.58	106.9	110.24	109.41	108.62	112.62	108.13	105.31	104.91	102.69	111.07	104.89	108.63	104.96	108.22	106.79	107.43	111.4	107.68	107.58	104.88	103.87	112.07	103.44	111.79	106.32	104.16	108.9	106.14	109.31	109.74	112.96	107.65	105.99	110.86	107.5	106.02	105.44	109.96	106.57	108.67	109.82
101.45	98.515	102.59	101.25	103.1	96.585	99.4	99.923	96.526	95.718	99.333	102.9	98.892	99.266	103.43	99.529	100.64	100.1	106.88	98.971	101.77	100.85	103.06	100.2	98.772	99.051	102.68	99.359	98.47	103.23	99.577	93.619	100.59	103.49	97.388	95.806	98.244	101.06	100.71	103.36	102.57	102.54	101.58	104.71	101.14	103.43	103.91	101.01	98.981	101.58
112.35	109.39	113.08	111.32	111.21	108.59	110.34	109.95	109.05	109.48	111.68	112.77	115.86	110.1	115.96	111.33	109.02	111.79	111.96	109.1	113.01	103.82	111.71	109.3	108.21	113.33	107.24	109.12	107.14	107.15	111.02	110.6	111.62	109.74	113.23	107.81	109.98	111.11	107.89	110.75	110.59	108.58	111.32	112.51	111.91	109.31	113.94	108.23	108.34	109.32
108.44	113.52	110.25	109.86	110.55	110.96	110.69	111.41	106.03	109.73	108.89	111.53	109.69	110.05	111.24	110.67	112.29	112.33	108.72	114.17	115.43	109.54	106.43	110.54	113.44	111.47	112.63	109.96	110.39	107.96	109.55	112.77	112.88	106.42	108.33	110.63	108.79	107.1	111.71	112.3	108.07	108.66	111.52	111.25	112.8	110.3	108.52	114.4	111.7	111.01
103.07	109.8	105.8	103.97	106.18	107.34	108.81	107.12	105.52	105.63	108.97	103.95	103.38	105.48	106.6	106.51	103.32	107.11	105.59	103.34	107.69	103.49	106.28	107.43	100.18	108.37	107.78	108.96	103.56	101.8	106.98	105.07	105.95	105.13	103.56	106.89	108.2	108.91	105.08	106.01	98.15	103.84	101.37	107.47	104.75	106.64	108.37	103.24	105.84	104.11
102.41	104.95	104.38	108.78	104.45	105.54	108.3	105.47	109.19	102.68	109.84	109.06	102.95	107.64	103.72	105.64	104.28	106.91	104.94	104.43	110.12	106.64	104.49	102.17	101.77	104.92	104.62	106.15	103.33	105.57	107.57	103.59	105.89	108.02	108.73	104.5	102.88	104.01	108.11	105.92	109.89	105.95	105	106.3	101.5	107.2	104.38	106.43	106.59	106.44
95.643	96.778	95.894	94.904	98.26	100.85	99.608	98.021	95.723	100.47	93.879	102.78	98.151	102.71	97.712	97.569	104.28	99.834	91.487	97.262	102.96	98.723	100.44	97.854	92.881	95.969	100.15	99.856	97.641	98.379	99.367	98.193	97.671	96.007	97.057	97.153	98.644	100.32	99.802	99.763	106.94	93.317	95.201	98.282	100.71	92.637	99.879	101.34	96.908	96.744
100.47	101.82	102.26	102.21	98.045	101.3	95.29	97.459	98.353	99.582	95.953	97.846	98.746	97.504	94.909	98.446	99.912	99.748	92.675	96.942	97.517	100.29	97.103	96.719	101.51	94.641	98.706	98.377	94.06	95.819	96.286	101.21	101.41	102.47	96.266	98.952	100.35	96.612	94.655	98.209	97.278	99.512	102.09	102.84	96.073	98.878	98.552	98.871	98.455	100.19
100.43	100.54	98.707	102.06	99.787	101.61	102.64	102.89	99.853	94.404	99.661	101.02	95.68	101.89	99.951	102.07	93.911	103.25	98.911	97.912	97.729	99.562	96.391	97.006	98.617	98.343	101.21	101.41	103.56	102.16	96.038	100.16	100.04	96.322	102.49	98.68	100.82	100.91	98.571	102.29	102.79	101.01	101	105	101.25	98.581	100.23	103.56	100.12	99.306
106.16	108.85	106.63	105.28	103.15	108.48	102.35	107.3	110.84	101.06	101.49	104.62	104.28	107.4	109.09	106.54	105.46	107.7	108.34	103.91	109.83	102.33	107.78	105.91	106.59	104.53	103.1	105.98	108.17	109.75	106.63	102.84	108.31	105.24	108.56	107.29	108.01	108.52	110.38	101.86	105.02	105.34	106.6	109.91	105.78	103.44	101.92	107.62	108.36	105.52
106.21	108.27	108.43	103.42	110.14	106.58	109.32	107.21	102.99	108.13	105.01	107.95	106.56	107.8	112.31	105.23	106.04	105.13	101.99	110.1	106.81	107.04	102.94	109.53	103.88	105.63	105.36	106.24	112.92	107.22	106.8	109.02	104.26	105.43	108.16	109.88	106.58	104	103.64	107.01	104.47	107.08	109.36	106.13	106.73	107.47	106.84	105.41	105.09	107.79
102.82	107.78	102.37	106.63	111.66	113.56	109.44	110.58	106.88	108.27	101.65	104.58	105.36	106.82	105.68	103.55	105.7	103.64	107.81	104.63	106.69	105.97	108.73	104.57	107.26	104.06	106.51	109.2	102.33	103.48	104.31	109.21	100.29	103.83	105.59	105.07	100.93	102.67	101.27	107.18	104.19	106.53	108.91	106.06	103.68	109.45	101.66	103.95	103.96	106.05
98.199	101.95	97.515	94.053	100.97	94.186	100.48	98.627	98.603	99.969	101.75	103	97.089	97.561	97.587	96.682	100.62	96.994	100.36	97.7	95.384	101.23	98.736	100.41	96.956	97.376	94.601	98.016	103.56	96.061	98.991	94.518	98.952	94.871	95.518	99.462	95.609	98.613	101.14	98.777	100.5	98.242	100.88	92.772	94.504	96.791	96.72	96.056	99.341	98.397
105.85	110.7	106.21	112.5	108.57	105.91	100.69	110.59	105.62	111.28	104.58	110.19	105.97	106.68	108.04	104.92	107.38	104.87	109.18	110.6	113.59	110.23	108.9	108.92	107.58	107.07	110.85	109.77	111.35	111.56	107.74	108.82	110.52	109.9	108.84	106.01	107.45	107.55	110.62	110.85	107.7	105.11	110.48	108.89	109.36	108.23	110.99	113	109.25	109.13
105.81	102.86	108.37	105.82	103.61	106.11	110.19	101.17	104.02	104.73	104.72	102.53	105.88	103.16	106.96	104.83	103.82	104.31	106.73	103.04	104.87	107.44	105.01	107.31	107.49	105.61	104.26	107.88	103.86	105.86	109.09	108.71	107.58	104.06	110.46	102.83	104.38	109.26	105.88	109.5	109.5	108.01	108.63	109.01	100.9	103.48	104.35	104.97	110.78	108.96
110.67	108.59	106.44	107.86	103.1	107.04	113.08	113.28	106.25	106.56	112.92	100.36	112.87	109.5	114.66	111.4	111.07	110.42	103.94	107.63	113.5	109.08	108.35	109.03	105.82	106.24	108.47	104.49	109.24	105.74	113.71	108.42	110.44	104.56	106.92	110.54	105.67	109.08	111.53	109.49	109.97	111.45	103.05	108.68	110.32	104.93	103.45	109.26	111.57	109.73
106.86	105.54	102.44	105.25	106.96	105.76	108.3	104.17	105.78	106.98	100.55	107.32	107.87	105.31	105.86	105.01	104.37	104.3	109.28	104.34	107.95	106.16	106.74	105.58	109.46	110.18	106.73	104.76	102.41	107.98	108.98	101.89	103.34	107.62	106.88	106.35	102.55	104.45	100.94	105.08	105.04	105.79	110.24	104.83	104.08	104.97	105.63	103.82	105.38	108.77
99.859	106.15	95.827	96.47	100.14	102.55	98.673	102.17	98.71	97.071	101.55	101.3	102.34	101.62	99.474	105.16	98.941	102.86	106.92	102.86	100.76	102.77	101.18	103.2	97.407	100.15	94.958	103.86	99.161	100.23	101	96.716	99.134	96.249	99.562	105.28	101.46	100.49	96.694	96.122	102.31	98.063	100.19	101.65	102.7	99.531	97.565	98.223	100.46	103.01
104.76	95.624	100.34	102.49	97.697	98.58	101.76	102.78	103.72	101.42	103.54	103.18	101.49	99.988	102.18	98.413	100.95	98.634	102.19	99.668	102.59	102.18	104.04	99.674	96.17	95.008	99.109	101.62	99.157	101.51	101.26	100.69	100.88	100.73	102.34	101.51	100.33	100.4	97.51	103.64	103.19	104.07	100.95	102.4	101.55	100.2	95.976	101.31	99.491	102.24
98.559	98.294	98.159	93.652	97.863	99.93	98.213	98.071	95.935	95.814	102.11	95.158	100.16	98.44	95.903	97.165	94.875	101.7	95.385	100.16	97.104	97.359	101.61	98.565	101.93	99.642	98.633	97.071	97.14	95.769	94.881	94.836	93.668	97.089	100.98	97.94	93.304	96.491	97.961	98.65	101.85	97.616	99.262	100.66	100.48	95.204	96.837	100.2	102	100.49
98.117	99.946	103.6	99.638	97.402	98.424	98.882	102.37	100.72	99.759	102.21	105.88	103.91	100.84	101.66	105.73	99.412	102.91	96.585	101.05	99.875	98.416	100.06	97.872	100	101.35	100.89	95.224	101.52	99.211	102.01	101.87	104.53	95.613	98.528	99.749	104.3	100.35	99.098	103.86	99.289	99.827	98.9	101.92	101.38	99.878	101.82	101.47	99.124	96.364
100.45	111.71	109.32	105.52	107.23	106.73	107.54	104.02	106.82	108.36	104.22	106.51	108.37	107.57	105	103.62	109.8	111.24	105.8	102.93	110.98	108.69	111.27	109	98.869	105.17	108.55	108.41	103.37	105.93	106.43	103.91	102.73	104.55	106.7	109.16	110.12	102.53	104.06	104.72	104.25	105.06	105.31	108.33	106.91	105.94	104.55	106.14	103.76	108.25
100.07	100.61	102.11	104.73	101.91	101.58	97.301	100.66	102.66	100.56	100.77	99.375	98.547	97.855	98.36	99.339	99.534	101	99.794	97.393	101.8	100.75	101.09	99.542	99.854	95.784	101.83	97.581	97.983	96.644	99.491	102.19	101.16	99.939	100.6	101.65	99.154	100.52	100.67	97.979	102.67	102.37	100.2	96.658	99.555	99.239	99.464	101.86	98.01	101.59
113.62	109.32	109.41	109.49	108.15	113.71	113.05	107.86	108.32	109.98	110.68	107.09	109.22	110.29	113.02	112.87	108.07	115.57	111.2	109.33	112.52	107.29	111.11	114.68	111.16	110.46	114.23	110.19	110.28	109.4	108.12	112.64	109.06	107.05	111.87	110.79	106.47	114.1	109.73	110.52	105.06	106	109.37	108.44	107.9	110.03	109.34	110.07	110.88	112.42
106.07	108.98	105.45	104.96	108.25	99.833	106.57	112.54	101.16	102.01	110.63	109.53	107.87	106.77	106.96	109.17	102.57	111.56	108.84	107.93	101.89	106.22	102.31	108.97	103.49	105.53	110.83	104.74	103.06	105.07	102.75	105.21	105.99	105.52	102.53	105.43	107.52	101.94	103.49	103.99	106.2	105.86	107.02	107.38	102.58	106.98	105.83	103.66	102	102.51
111.46	109.78	102.06	109.08	108.14	107.59	103.21	105.58	104.99	105.39	113.06	108.23	107.76	106.45	106.93	108.69	107.54	113.91	103.67	105.95	107.03	109.53	104.44	111.27	105.42	107.81	105.56	109.78	106.83	109.31	111.45	106.53	109.71	109.7	103.58	111.62	107.46	108.49	106.75	106.96	107.36	106.79	108.11	108.02	106.01	111.73	111.22	105.17	109.84	105.49
106.74	106.84	108.49	108.07	107.82	108.31	113.04	106.35	112.39	105.87	106.5	111.69	105.21	109.79	108.96	110.59	105.39	109.49	107.79	109.02	108.78	106.58	108.85	102.83	106.26	111.52	114.35	107.23	110.1	103.51	106.03	109.02	108.13	110.09	104.58	110.12	108.87	110.46	107.47	110.29	110.71	106.73	106.46	111.14	108.33	107.22	102.43	108.36	109.68	107.72
107.32	105.37	109.65	102.22	107.17	104.92	101.31	105.62	98.946	102.87	105.65	107.74	104.3	110.12	104.81	102.81	108.37	102.7	104.3	105.38	100.36	101.99	108.35	106.92	108.09	108.64	110.61	105.7	108.02	103.22	105.5	106.28	109.73	103.1	106.4	106.14	106.61	104.45	103.71	107.18	109.44	107.04	105.49	102.33	101.1	103.8	106.77	102.04	104.57	106.63
105.23	109.05	102.38	108.29	106.68	106.01	101.09	103.37	106.44	108.03	108.51	101.02	107.45	108.14	104.21	105.27	101.61	105.85	105.87	100.8	107.49	104.09	105.43	107.3	102.8	100.74	103.83	109.29	109.38	108.91	107.72	110.17	108.59	109.61	103.53	106.14	102.67	106.98	108.86	104.46	105.67	107.78	106.47	105.28	105.01	109.49	106.32	104.49	103.63	100.43
112.19	109.46	106.35	107.79	111	110.43	103.93	107.23	109.05	107.73	107.09	108.5	108.4	107.38	106.65	109.73	109.2	106.47	106.26	110.55	109.26	106.74	111.25	109.88	111.99	113.04	106.56	111.18	108.62	109.01	108.31	110.26	106.28	107.61	108.79	111.09	105.5	106.43	109.64	109.09	109.16	105.61	106.41	111.46	108.11	106.57	109.21	108.09	106.62	110.01
112.05	110.04	107.57	111.42	104.5	102.92	109.6	107.83	111.79	106.59	109.17	107.1	104.43	110.11	107.53	106.32	109.03	111.84	107.9	108.24	107.91	111.23	108.67	110.3	112.25	106.43	108.75	110.46	107.71	108.68	111.7	104.69	105.87	111.71	108.26	107.87	101.91	105.46	107.84	108	107.95	108.31	112.12	109.08	110.24	112.1	107.4	103.72	109.05	106.21
106.14	100.84	108.76	109.25	107.48	102.48	105.49	104.89	104.31	104.28	108.04	107.5	105.2	106.81	105.04	111.93	105.54	102.29	110.77	106.82	105.21	105.2	103.61	106.46	103.59	111.66	104.73	106.18	104.16	110.52	109.2	107.88	105.71	106.38	104.26	106.82	104.75	110.39	106.11	110.34	110.51	110.21	107.09	106.1	108.09	104.62	102.42	104.46	106.53	105.73
110.56	102.71	103	104.52	104.98	104.05	102.55	108.71	110.22	106.76	109.95	108.47	109.94	104.06	105.26	106.73	106.06	107.34	107	109.03	109.25	111.48	107.07	107.56	101.04	100.82	112.83	109.95	106.78	108.25	108.9	104.93	105.74	108.91	109.89	105.58	107.16	109.2	107.03	107.97	108.71	101.2	105.19	110.99	110.95	107.56	102.28	108.29	108	108.54
109.63	104.03	109.59	101.64	109.69	104.08	106.25	105.88	105.96	104.99	100.86	106.02	104.92	104.33	102.71	105.83	103.03	104.31	106.65	106.31	108.25	107.63	101.1	108.22	106.92	102.52	102.64	108.37	104.13	102.52	105.11	107.76	105.08	104.79	107.06	108.69	103.06	106.88	108.91	103.47	106.23	103.86	104.91	103.69	108.5	102.58	108.19	105.7	106.08	107.22
104.57	104.84	106.83	108.21	109.51	103.31	105.3	103.58	106.16	109.5	112.45	103.25	106.96	106.27	106.84	108.29	110.91	106.37	104.88	108.79	108.19	108.31	104.65	106.2	107.79	105.15	102.91	101.67	107.33	110.4	105.17	105.28	104.49	104.07	106.72	105.69	105.6	106.32	105.67	103.07	105.9	103.75	108.22	104.85	105.69	105.17	107.2	106.05	107.26	109.24
101.23	93.322	101.55	97.796	99.163	98.35	96.254	98.508	95.83	96.548	97.647	100.64	97.744	98.516	101.34	98.591	100.46	102.84	99.21	98.378	99.726	100.06	100.86	99.702	96.962	100.42	94.026	96.873	99.596	101.46	95.976	97.114	98.793	95.301	98.467	102.38	99.611	98.304	101.49	100.04	101.59	98.089	102.35	101.28	98.867	95.7	100.14	96.319	91.266	99.362
97.77	99.597	99.809	102.58	100.6	96.367	99.807	95.39	97.841	98.872	100.01	91.423	101.28	97.978	101.63	97.472	96.706	98.316	99.134	94.295	100.41	96.838	92.299	97.766	99.808	102.35	98.645	98.333	96.869	99.996	96.9	102.09	99.395	104.14	96.907	99.191	105.4	99.186	103.89	100.8	99.534	100.2	100.18	96.832	103.37	97.898	97.127	102.16	99.613	99.748
103.2	105.84	103.46	108.21	107.69	104.07	110.03	104.18	105.06	104.97	101.35	104.16	107.5	104.66	104.91	104.3	107.23	101.81	104.66	109.62	109.41	105.97	104.08	105.9	103.04	102.31	107.52	102.61	110.05	104.72	108.74	103.59	108.8	105.64	104.62	105.24	106.39	103.85	102.67	103.4	106.55	106.28	100.55	108.91	106.62	101.92	104.07	101.63	101.5	106.69
98.268	96.734	102.97	102.88	98.11	102.03	97.404	103.06	95.26	98.084	98.712	93.78	100.5	103.08	95.086	97.565	96.884	95.961	100.49	99.471	101.31	98.84	104.83	98.669	97.681	98.123	97.025	94.865	98.858	97.281	96.452	97.077	98.139	98.741	96.216	102.16	94.612	96.071	96.079	100.39	102.65	99.572	102.77	96.443	101.38	101.01	99.49	97.518	98.721	98.178
109.88	101.76	102.22	105.81	109.4	104.61	106.7	101.06	105.61	106.1	106.23	106.46	109.97	107.22	104.22	106.4	104.32	104.69	104.06	107.35	110.18	101.68	104.28	105.54	105.35	108.3	107.26	104.75	108.34	105.78	107.88	109.48	104.9	105.13	105.32	106.48	101.92	109.44	106.52	101.54	108.97	104.2	110.2	110.68	107.17	107.59	105.89	102.12	105.88	104.34
103.32	107.53	108.64	109.43	110.7	108.4	106.72	106.52	107.62	106.91	107.48	108.81	106.57	103.94	107.82	113.51	109.02	108.78	105.74	107.64	108.86	111.49	107.26	109.01	108.74	108.58	106.56	106.99	110.12	111.04	108.08	108.24	112.78	107.62	104.91	114.27	103.84	108.87	105.88	109.34	107	104.54	110.1	105.8	111.85	107.41	103.09	104.65	107.82	109.33
108.92	102.69	106.86	107.28	107.67	106.39	108.71	103.76	108.19	108.87	104.73	109.43	106.15	110.05	104.15	108.53	105.41	107.82	109.62	107.88	105.89	107.34	106.89	108.08	111.23	108.6	107.81	106.77	107.06	107.16	104.3	107.86	103.28	105.96	107.21	104.84	101.03	107.4	106.12	104.58	104.93	105.97	104.01	107.26	105.4	110.62	100.59	106.96	107.65	108.97
109.33	108.98	112.82	108.41	106.58	104.82	106.07	113.71	110	110.57	111.68	104.76	106.75	107.44	105.86	111.02	109.21	105.27	108.69	105.15	107.95	104.88	109.24	112.24	107.47	111.64	109.61	109.24	106.13	107.24	109.4	109.42	111.54	106.75	105.49	106.25	109	104.36	108.89	110.26	106.85	106.48	111.42	106.43	110.64	105.76	101.7	106.7	109.04	109.38
106.81	108.77	100.9	110.56	109	105.02	100.82	111.34	110.49	108.68	107.24	108.42	106.94	111.42	108.37	106.14	105.05	107.74	108.03	108.96	109.59	103.26	109.82	108.99	106.03	111.14	111.14	107.04	105	104.76	110.85	108.04	103.3	108	108.06	110.71	105.83	109.06	109.47	110.97	109.2	105.11	103.87	110.48	109	109.03	106.76	106.22	109.6	105.7
103.39	110.13	103.7	105.14	109.66	105.68	107.88	109.41	105.02	105.77	101.79	105.79	110.73	107.55	106.84	113.53	102.43	106.91	107.7	111.26	110.14	106.06	109.85	110.32	107.8	103.88	106.77	105.98	107.29	104.7	105.14	107.59	109.06	106.5	107.86	109.1	106.32	106.98	107.07	103.35	105.97	106.95	104.52	110.4	104.11	105.63	104.2	107.84	109	102.09
97.877	98.89	100.4	97.713	102.23	96.03	100.6	97.518	97.308	101.42	97.414	96.768	98.021	98.614	100.2	100.21	101.79	99.67	98.437	101.01	101.01	94.48	97.18	102.78	96.819	97.586	96.192	99.87	97.608	100.1	97.957	98.223	97.506	97.568	98.437	99.727	98.909	98.721	100.54	100.86	99.553	97.56	100.29	94.622	100.8	101.33	99.596	103.45	95.119	100.24
102.04	106.14	106.2	107.74	108.18	107.09	103.03	110.63	106.16	104.62	102.71	103.8	106.66	105.08	102.9	103.15	104.57	103.87	106.85	109.01	107.54	104.26	106.51	102.94	104.82	106.59	105.21	107.58	106.75	108.47	103.9	106.26	105.7	108.49	101.93	111.64	103.98	103.69	108.59	104.56	106.66	107.61	106.49	108.62	104.21	105.56	112.71	104.68	105.78	106.19
107.42	111.63	107.79	105.31	108.77	106.32	109.71	103.46	105.84	105.08	113.73	111.53	106.19	102.21	111.64	109.1	111.6	107.85	109.85	113.96	107.57	110.42	110.71	107.33	104.75	108.08	107.62	107.89	106.04	107.98	110.32	108.42	105.69	106.96	110.82	108.4	107.82	110.01	109.7	105.75	112.42	109.55	106.87	104.1	111.24	112.05	108.67	108.77	105.96	110.73
106.26	109.36	106.98	110.61	109.38	107.38	109.45	109.62	107.76	103.66	105.2	109.48	105.62	110.11	111.45	111.82	108.34	105.3	108.23	110.64	108.49	107.09	110.29	111.92	106.01	104.5	107.96	103.98	106.3	102.83	108.3	107.33	111.13	107.65	109.37	109.27	105.62	110.29	109.42	106.88	103.76	106.57	107.4	106.13	109.23	106.4	107.05	105.49	108.65	104.36
110.63	109.99	106.39	104.35	109.98	103.09	103.24	107.49	107.72	106.62	110.97	103.76	104.46	105.55	106.35	109.11	110.33	104.68	105.57	105.77	108.18	107.02	107.1	111.47	105.12	105.67	104.78	105.97	105.11	105.38	101.87	101.47	105.03	108.52	111.65	106.64	111.22	108.46	106.51	107.55	110.14	108.71	104.38	102.22	104.38	100.17	107.52	105.28	107.59	105.52
104.18	104.52	103.96	103.4	108.39	103.18	100.28	105.9	107.08	107.4	105.55	105.34	100.34	101.54	108.07	106.51	108.91	108.53	104.15	106.21	105.13	105.3	102.3	103.53	107.41	104.85	101.3	109.11	107.79	103.12	108.83	104.22	106.18	105	104.13	103.97	105.6	109.41	105.36	106.21	109.16	104.38	105.67	106.08	103.8	105.83	98.37	106.58	108.75	106.22
106.85	106.53	104.89	107.25	107.52	104.29	106.53	104.74	111.44	106.83	104.92	107	106.12	106.57	109	111.61	101.13	115.89	113.37	108.35	104.61	107.47	109.71	105.28	108.47	107.04	104.39	103.47	107.89	103.35	104.01	107.07	105.22	108.54	108.38	102.8	108.7	106	103.24	105.66	103.89	104.14	103.93	104.74	110.03	111.19	106.17	107.38	104.03	104.8
110	111.34	109.83	109.68	110.41	110.2	107.96	114.87	106.92	110.52	109.16	111.22	111.94	110.4	114.98	107.34	111.97	113.53	109.05	111.16	111.24	109.85	113.04	112.09	111.15	113.2	109.06	112.94	112.67	111.68	107.77	112.14	109.01	113.91	109.08	113.13	107.41	107.29	105.86	107.94	111.5	113.72	111.55	107.56	114.63	104.78	114.8	107.02	108.89	112.94
109.57	109.16	115.11	113.68	105.7	108.23	111.04	105.65	108.78	106.6	105.38	108.21	108.83	107.06	108.52	107.3	110.54	106.45	110.71	110.73	112.05	108.32	106.85	111.46	105.95	105.9	107.13	106.13	114.46	112.53	108.68	105.97	107.31	110.04	107.67	109.33	108.31	109.56	110.34	106.45	111.56	110.97	106.62	105.63	112.75	107.64	110.88	110.37	112.75	108.14
111.33	108.75	105.76	106.56	104.41	108.69	108.99	107.27	109.09	106.38	108.16	107.33	111.03	106.85	108.04	109.39	105.74	110.37	108.49	107.95	106.95	107.85	106.69	116.72	103.4	107.37	107.39	108.54	109.21	105.72	108.04	112.43	110.65	108.3	106.92	104.81	107.47	107.46	109.18	109.05	103.52	107.74	110.08	111.8	104.97	106.68	105.3	101.77	110.35	111.8
110.41	110.41	109.34	109.28	106.67	102.53	111.97	112.52	107.07	108.05	108.11	107.3	104.8	106.17	110.02	109.29	110.16	108.49	108.44	108.07	109.74	105.86	108.77	109.88	107.74	109.58	111.67	104.7	110.7	106.94	110.67	107.9	112.54	110.76	104.27	106	110.21	103.91	109.92	114.03	110.44	106.91	106.57	106.08	109.1	110.62	109.34	113.91	108.98	108.43
100.98	106.73	103.28	106.32	99.495	104.46	105.7	109.41	108.72	102.55	103.38	107.25	109.63	107.12	103.36	107.8	106.56	102.72	104.27	103.33	102.93	104.51	106.95	105.16	105.48	104.65	107.45	108.65	107.02	107.48	106.01	106.74	107.24	102.55	105.99	102.28	108.64	105.47	100.49	107.9	104.83	102.33	110.75	102.24	103.34	105.92	102.18	108.73	107.81	103.26
108.81	104.3	110.94	102.77	106.87	107.18	103.42	103.86	102.59	104.38	110.28	104.66	105.79	105.46	106.41	107.11	107.26	108.59	105.85	110.03	108.5	106.22	103.19	104	104.2	106.65	107.32	106.01	105.73	102.16	109.3	105.47	102.76	108.77	106.35	108.67	105.22	101.89	104.51	111.08	104.98	105.01	108.69	104.58	104.46	104.84	105.17	106.8	105.5	109.3
96.388	101.41	103.2	98.931	100.29	99.564	102.3	99.9	100.46	101.14	101.6	102.03	99.393	101.72	96.852	101.91	100.12	104.29	103.98	104.88	98.334	100.01	103.09	97.646	100.54	104.12	96.83	101.47	103.89	103	101.98	96.068	102.09	99.88	99.318	103.66	97.793	100.88	100.46	98.079	95.97	100.88	100.58	96.651	100.36	101.46	95.985	99.384	100.32	97.976
99.129	99.629	99.139	96.393	98.317	98.458	97.824	105.31	101.46	95.679	97.014	97.323	95.835	97.012	101.69	99.252	96.024	98.643	98.58	96.066	99.968	96.054	98.302	96.382	100.38	98.568	98.309	96.836	95.9	97.37	97.893	101.55	99.534	94.926	100.25	95.23	98.147	97.043	96.528	97.085	97.116	96.99	99.89	98.815	102.34	97.586	93.812	101.75	100.05	100.41
107.21	106.97	110.89	103.92	104.8	102.97	108.13	102.31	104.32	104.83	106.79	103.87	105.94	101.09	102.26	108.53	107.31	104.52	105.92	104.07	103.25	105.15	102.82	105.9	104.94	107.84	104.25	104.72	107.09	105.06	103.82	105.46	102.4	106.9	100.38	105.83	104.75	103.76	107.3	105	106.43	108.38	102.83	101.99	104.51	106.01	106.2	112.74	104.34	106.11
106.78	107.53	110.8	108.4	111.22	109.71	110.7	106.47	108.3	111.65	108.75	109.3	107.7	107.92	111.89	106.88	103.12	110.18	107.5	106.23	104.28	110.17	112.34	109.58	110.01	108.45	106.76	108.82	104.51	108.59	106.92	111.11	102.57	106.35	110.14	106.81	110.48	108.4	107.55	108.77	103.7	106.82	105.82	109.05	109.11	107.85	109.77	111.08	109.32	105.25
99.412	98.811	102.16	94.924	97.923	96.633	103.22	98.576	98.492	100.16	100.98	98.604	98.63	99.092	103.1	103.01	98.175	95.281	100.47	99.666	98.893	100.33	100.23	100.27	94.465	94.559	102.88	101.96	98.562	98.458	100.74	101.47	98.786	98.448	96.691	99.606	99.695	95.475	101.38	98.745	91.937	101.62	97.003	98.934	103.04	100.38	94.226	100.94	99.274	98.067
101.84	105.75	111.37	107.43	106.59	110.17	107.98	109.34	108.97	105.17	104.17	109.85	105.38	107.15	105.85	107.98	105.46	105.37	108.2	106.19	104.96	106.96	106.37	102.49	102.6	104.28	107.81	107.51	107.71	104.99	108.36	105.49	102.92	113.69	106.82	109.85	105.65	101.6	103.72	107	105.5	106.65	101.28	103.59	104.44	107.8	101.78	107.97	102.77	100.89
107.22	109.79	112.52	111.79	105.91	109.19	110.61	110.37	112.24	107.44	108.9	109.93	111.02	107.27	109.79	110.71	113.85	114.9	109.56	111.76	109.5	109.45	114.18	114.08	110.17	111.02	106.08	111.76	112.89	111.19	109.95	104.63	111.77	110.59	109.3	112.98	110.97	109.7	113.99	108.96	112.81	112.51	108.19	112.25	109.76	115.27	106.32	111.29	110.88	114.82
101.83	105.46	106.46	103.15	105.65	112.55	109.46	106.21	104.21	107.84	104.8	107.08	106.63	107.99	102.4	102.55	109.54	105.3	105.8	105.07	103.78	103.73	104.51	103.53	109	109.55	105.99	102.02	106.69	105.82	107.14	103	104.02	107.6	103.47	102.25	106.94	104.69	106.69	102.58	107.6	102.17	104.84	103.58	108.87	101.28	106.47	109.05	105.97	108.55
94.962	94.209	100.57	97.746	99.593	99.618	97.89	98.815	100.07	95.038	95.997	100.15	97.861	95.627	97.722	100.52	97.262	100.7	101.1	95.287	98.448	100.52	99.006	97.099	100.13	96.687	99.348	98.484	98.822	94.086	98.885	95.254	100.47	99.181	93.583	98.405	98.375	96.14	100.95	95.869	96.675	99.396	96.707	103.2	95.204	96.643	98.576	97.835	95.807	100.44
98.919	95.423	97.637	96.254	98.463	95.94	94.8	103.86	104.68	98.905	97.713	99.748	98.707	97.858	93.489	100.49	100.14	96.986	95.697	97.761	102.49	98.04	95.434	96.802	91.801	97.94	97.881	95.915	99.588	98.6	92.195	97.783	93.565	96.556	99.038	97.21	94.167	92.73	99.757	96.041	99.823	97.57	100.83	99.812	96.791	99.117	98.727	96.394	93.149	101.08
107.82	110.83	106.23	105.31	101.91	104.1	104.29	106.61	108.09	107.88	103.64	106.77	103.01	107.52	106	106.79	103.59	104.42	109.29	103.88	105.68	106.49	112.02	108.78	108.56	103.64	103.77	104.3	104.73	106.06	103.13	103.77	105.58	106.83	103.33	105.65	102.73	108.62	101.07	103.04	104.56	104.63	107.5	103.01	105.99	109.12	103.76	107.09	104.61	108.49
103.8	101.36	102.77	100.8	100.51	97.92	98.347	100.75	98.216	91.684	98.55	96.749	94.201	100.59	97.796	102.5	100.65	94.049	104.44	103.73	97.251	102.57	104.23	98.111	101.07	99.142	101.03	102.83	96.962	99.442	100.12	97.794	100.02	99.588	103.53	100.25	98.627	103.57	102.87	100.08	101.01	103.97	99.616	97.889	101.56	99.358	97.067	101.02	101.38	102.69
109.63	111.11	113.88	107.53	115.09	108.03	110.38	111.56	103.18	112.53	113.3	112.52	103.47	110.71	109.1	109.38	109.58	112.36	112.12	111.8	110.71	109.8	111.23	112.46	110.46	111.34	110.24	109.97	111.04	112.44	109.21	108.74	108.64	108.01	109.84	111.34	109.71	111.52	113.77	111.02	110.32	109.63	114.14	113.01	110.45	109.33	110.16	114.1	111.8	113.38
102.89	110.35	110.22	111.22	105.75	109.07	111.71	104.83	103.87	106.7	108.97	113.64	105.86	106.06	106.96	110.55	109.53	110.01	111.93	110.83	110.48	105.18	113.51	110.1	101.06	109.64	109.17	113.45	107.34	108.77	107.22	112.71	110.48	104.71	112.3	108.6	109.45	109.97	111.22	106.05	105.68	110.61	104.9	107.04	111.3	103.03	105.64	108.79	107.21	108.61
106.55	101.76	106.69	108.18	108.66	107.3	104.62	104.84	106.39	106.12	106.81	100.02	110.71	105.71	104.66	101.06	104.77	102.37	107.43	104.54	107.68	103.6	108.93	104.9	106.68	104.99	105.2	104.57	111.18	102.16	106.16	107.3	105.34	104.23	102.61	105.16	104.54	108.63	103.77	107.63	103.7	104.46	106.88	107.09	103	107.15	110.93	106.19	109.33	106.1
105.33	107.49	106.31	107.14	106.74	106.55	103.59	109.29	100.94	102.29	107.18	102.54	99.875	104.05	102.82	104.57	111.46	102.68	105.42	104.46	104.68	105.37	104.74	106.01	108.32	103.44	105.57	106.63	107.26	103.35	107.39	104.26	112.01	111.48	105.38	105.34	106.89	106.9	108.82	108.06	101.99	106.14	102.14	103.14	105.78	107.58	110.65	104.74	101.37	103.99
108.1	108.44	108.47	109.41	106.64	111.04	107.26	108.24	111.11	105.15	105.96	108.48	110.18	108.65	108.22	111.04	107.28	105.74	108.25	104.22	112.32	112.06	108.75	110.33	110.27	105.75	110	111.55	102.01	105.37	109.46	107.68	110.02	111.86	109.6	110.56	110.31	106.18	106.09	108.49	106.53	102.41	109.07	107.24	107.5	108.34	111.11	108.39	103.98	106.33
94.067	98.245	102.54	99.001	100.89	101.94	99.5	94.001	100.45	97.314	94.781	99.385	99.343	98.246	93.677	100.66	97.822	97.804	101.6	98.863	99.743	97.489	99.896	99.082	96.777	94.354	101	95.298	98.659	96.672	101.17	97.988	97.672	100.05	96.401	99.779	93.407	96.337	97.115	97.592	103.25	98.536	100.13	96.956	98.205	97.539	99.653	106.46	98.45	98.602
101.72	106.75	111.8	104.17	106.55	102.5	108.24	108.21	106.86	104.87	108.24	109.72	106.07	105.63	105.41	107.43	107.57	106.51	109.68	107.46	104.75	108.54	105.37	110.23	102.74	104.78	104.32	109.57	105.82	104.94	106.46	101.91	101.17	107.03	104.3	99.841	101.33	105.39	104.05	106.13	112.27	102.31	99.855	106	105.43	101.62	105.48	107.35	104.13	103.96
104.14	105.46	106.21	106.93	101.13	107.05	107.21	108.97	108.02	104.36	110.53	105.03	106.4	105.66	103.95	106.62	104.6	103.46	108.4	105.32	105.4	102.49	102.58	104.04	103.88	109.14	111.61	110.12	103.04	103.44	105.9	104.39	106.73	101.84	106.28	102.79	105.72	106.46	103.85	103.91	105.09	106.28	104.5	109.24	106.79	99.259	106.81	109.47	106.65	107.17
105.55	107.08	111.49	103.67	106.95	112.56	103.76	110.03	103.49	107.93	113.73	108.94	108.17	113.95	107.71	110.95	105.53	105.36	110.22	105.28	108.16	108.04	107.21	104.33	109.88	106.89	112.35	110.52	107.93	106.61	104.31	106.99	104.35	108.86	107.26	105.41	111.47	113.28	106.56	106.43	103.2	108.41	108.2	110.11	106.44	104.16	109.56	108.09	107	108.12
106.29	108.03	109.27	108.34	105.79	106.23	107.33	102.2	103.61	107.87	105.84	102.25	109.11	107.7	107.87	106.45	109.07	106.47	105.57	106.86	108.5	104.81	107.44	104.36	107.22	107.83	103.47	106.07	106.24	106.89	108.07	104.71	102.75	109.35	103.79	107.07	107.27	110.65	103.82	106.12	106.67	100.19	110.33	103.64	107.51	104.93	107.6	107.15	108.36	108.17
105.48	103.54	104.82	105.3	106.39	103.79	100.3	109.61	106.01	104.71	106.18	106.77	103.03	105.2	108.55	104	107.63	99.651	102.58	106.01	105.2	105.57	106.72	108.91	104.16	107.39	109.41	104.88	103.73	102.41	105.27	102.48	105.79	106.03	106.27	106.46	106.21	104.53	103.03	103.67	103.07	103.43	104.24	105.82	103.67	102.08	104.73	103.1	107.25	104.93
105.32	102.72	108.43	105.02	103.93	105	104.79	107.11	105.97	108.95	104.92	101.75	107.89	103.22	104.34	106.19	108.51	109.22	100.49	107.77	110.61	108.17	108.88	104.12	106.13	103.28	108.47	109.46	106.33	105.06	108.33	107.02	105.82	107.64	108.41	100.55	105.04	108.68	108.91	105.6	103.65	108.31	105.56	108.73	107.8	103.27	104.99	105.92	104.44	107.31
106.59	106.45	105.13	105.47	98.668	99.544	100.59	103.48	104.74	99.992	98.291	98.37	105.08	101.27	101.76	99.945	102.11	100.17	104.16	102.28	99.911	99.717	103.78	99.608	103.35	96.31	103.65	98.988	103.1	100.76	100.04	99.34	97.973	96.91	101.3	101.21	101.89	101.76	100.11	102.5	106.03	101.86	99.274	103.02	100.33	99.445	101.66	97.538	97.337	97.934
94.672	96.104	102.01	96.57	101.89	100.48	100.28	99.978	100.17	97.021	97.306	98.506	100.28	97.173	96.339	94.663	94.914	101.86	102.39	97.106	99.445	96.844	95.941	99.528	95.021	99.199	96.973	93.31	99.887	94.861	96.903	97.529	96.41	99.589	94.513	100.37	95.809	99.455	101.5	97.316	93.223	95.553	99.268	99.193	98.958	99.556	97.351	92.364	97.949	98.319
108.82	107.77	108.9	108.25	108.1	105.09	102.01	106.23	104.57	105.85	109.9	110.99	110.95	114.13	110.66	106.94	106.35	109.8	109.29	111.18	108.22	109.67	106.44	107.4	104.4	101.21	106.55	106.36	108.4	109.91	108.56	111.97	108.69	106.99	109.78	111.02	108.22	109.74	107.92	110.89	107.42	105.64	111.04	109.96	110.61	105.69	107.95	111.58	107.64	109.41
114.68	106.32	109.55	105.42	106.8	102.52	107.51	106.49	108.58	104.05	108.3	109.08	108.79	112.59	107.91	106.59	110.66	108.71	106.67	106.44	108.87	105.06	103.1	107.69	106.65	112.6	109.06	105.78	106.32	104.64	102.69	109.07	106.43	106.4	110.59	110.9	107.34	111.21	107.57	105.65	108	108.41	107.67	108.19	109.53	107.34	108.16	106.62	108.68	111.1
109.32	110.86	109.63	109.15	112.75	111	106.45	111.2	113.15	112.16	116.11	104.75	113.77	108.77	113.81	110.34	111.04	111.64	112.13	107.05	109.87	107.62	112.44	112.42	109.7	107.83	109.41	113.54	112.48	112.23	105.3	111.92	107.81	111.16	107.76	105.97	112.49	107.78	109.64	113.53	110.88	112.68	113.48	114.07	108.74	111.98	110.27	110.29	113.32	109.18
103.71	106.72	109.1	106.58	109.71	102.85	108.69	107.06	106.59	104.37	108.84	104.23	106.97	107.92	108.02	113.88	106.94	107.08	104.15	108.81	104.54	107.98	104.99	107.46	107.37	105.23	104.86	111.06	104.39	107.96	107.88	102.68	108.94	106.34	104.94	106.69	107.08	105.63	110.22	102.33	107.69	108.33	106.87	108.33	100.57	107.75	106.66	107.88	106.4	105.46
103.59	103.55	107.55	105.01	108.19	102.76	102.78	109.62	102.44	107.26	105.74	103.62	107.56	101.82	106.71	102.22	105.14	103.03	99.082	106.39	103.39	103.79	103.75	109.51	104.57	106.14	109.36	103.61	105.64	104.16	103.73	99.919	104.23	102.65	109.13	104.25	107	104.54	109.47	105.64	103.32	109.09	108.86	102.32	103.8	105.11	104.9	107.73	104.64	108.08
98.214	107.36	99.967	99.338	99.686	98.223	101.9	102.32	99.33	101.72	101.55	97.548	98.873	98.985	97.456	103	99.997	104.6	101.66	102.11	98.963	98.894	97.776	103.86	102.84	97.627	101.57	104.01	97.827	101.88	97.717	98.38	104.36	96.95	99.673	98.854	101.27	97.607	98.339	102.93	98.582	95.114	104.75	101.46	100.73	99.522	103.6	101.46	101.36	101.86
104.56	107.48	111.31	111.48	110.13	111.65	110.47	104.82	105.96	109.12	105.71	102.97	110.28	108.58	110.15	107.91	109.92	111.88	110.43	108.05	110.02	107.4	107.35	107.92	110.17	111.3	110.4	107.22	103.95	106.4	109.39	106.07	109.67	106.45	107.07	108.73	111.87	110.1	107.77	109.27	108.02	113.9	112.05	106.77	111.01	105.95	107.94	107.7	104.82	109.79
108.53	108.63	104.1	111.9	111.65	110.48	109.15	108.7	107.15	104.74	107.11	111.11	112.34	104.97	111.65	108.69	107.07	109.74	109.67	109.29	106.22	109.37	108.39	114.55	106.87	106.76	109	111.55	109.48	106.73	110.03	109.81	106.47	109.8	107.97	111.67	105.78	106.5	107.86	109.41	106.3	109.15	109.88	111.31	106.3	110.56	108.47	110.5	107.78	106.76
107.48	108.43	101.84	105.32	104.13	105.92	105.47	108.32	107.54	102.61	105.73	106.98	110.54	106.27	111.58	101.77	110.09	106.71	106.93	104.21	107.56	104.09	107.77	105.62	107.05	105.57	102.21	107.63	110.56	105.86	108.29	104.05	103.98	109.02	107.18	104.95	107.45	107.23	101.57	104.5	107.86	107.84	106.62	104.38	108.91	105.07	106.92	104.34	105.08	105.45
100.27	109.46	105.33	107.68	104.4	104.05	107.31	106.08	107.25	104.98	103.07	101.06	105.35	104.62	104.02	106.68	102.29	106.88	109.68	106.33	109.42	104.2	104.99	102.58	107.75	105.48	106.28	106.41	106.63	106.55	105.42	104.36	101.97	104.2	105.41	104.71	105.63	103.96	102.47	106.63	104.9	105.43	104.65	108.99	102.9	103.12	103.73	104.28	104.97	104.37
109.07	98.785	104.12	104.13	106.92	104.16	103.91	106.46	102.56	104.28	106.6	104.64	107.23	109	104.27	108.56	103.28	105.44	104.95	105.11	106.77	104.26	106.31	104.09	108.58	106.3	108.8	106.16	107.21	107.49	105.9	105.2	106.33	105.14	103.65	106.61	110.31	102.57	106.58	104	104.34	104.99	109.76	105.64	105.47	106.55	103.09	106.5	111.91	105.61
104.81	102.54	106.93	103.04	104.87	101.09	106.79	104.63	104.61	103.22	102.86	103.37	105.27	109.17	104.71	99.376	105.06	100.26	102.71	103.61	105.48	102.61	104.27	103.77	105.23	102.95	97.929	103.86	102.92	104.08	106.46	107.13	103.05	99.104	104.97	104.59	106.53	104.74	100.38	101.55	101.54	95.01	107.08	97.838	104.77	103.92	98.678	101.52	102.41	104.65
106.06	106.53	111.38	108.61	116.54	105.83	107.79	106.25	104.63	109.78	106.53	104.77	112.41	109.81	104.34	110.79	106.64	106.44	107.39	111.07	108.49	108.24	107.45	112.63	107.61	107.93	105.56	106.89	109.05	110.57	110.23	107.02	105.57	108.98	107.1	110.75	108.62	103.4	109.52	105.62	109.38	111.35	110.56	105.74	110.3	105.4	106.08	106.83	109.79	112.53
109.06	110.7	112.33	107.91	107.89	108	114.03	108.96	108.09	108.45	110.67	113.51	108.7	111.78	112.98	112.97	108.86	111.34	107.54	115.56	108.24	112.3	111.4	112.52	109.66	110.09	105.69	111.69	112.92	111.66	111.67	107.04	109	113.64	109.71	111.45	109.98	110.38	106.53	114.84	109.37	112.33	106.39	109.8	114.45	108.56	113.04	107.76	108.88	108.05
99.243	98.742	97.029	101.38	102.94	100.56	95.872	98.485	103.46	100.96	97.623	100.45	95.434	99.3	96.499	104.1	99.671	103.58	100.16	101.86	96.275	97.163	98.122	105.67	100.12	101.85	104.14	95.468	102.85	99.856	99.457	93.443	97.581	97.866	100.96	100.09	103.87	100.04	101.81	103.17	96.249	100.23	96.693	102	99.05	101.93	98.044	96.67	98.004	101.69
107.63	108.95	107.63	108.89	112.16	105.9	109.53	113.86	113.11	108.68	105.57	108.88	108.01	104.16	106.85	107.64	110.03	103.78	109.63	108.68	107.07	104.65	113.53	103.97	109.71	107.11	107.67	108.41	109.26	101.55	108.53	111.68	99.918	106.78	108.07	106.58	113.97	106.04	102.92	108.17	108.92	110.26	105.16	109.6	103.54	109.53	107.92	106.67	109.25	107.03
102.05	100.12	100.32	100.84	102.75	97.698	103.32	96.236	100.25	101.13	98.196	100.72	104.99	100.99	98.997	98.956	96.911	99.942	98.997	101.95	98.066	101.89	99.474	100.54	97.907	101.45	101.17	97.05	104.04	100.69	100.06	102.55	98.599	100.64	97.312	99.738	97.772	100.87	101.37	101.79	103.08	101.12	97.499	98.604	101.04	99.724	100.22	103.48	104.89	98.09
102.93	103.08	109.67	101.8	109.5	106.33	107.13	105.15	108.88	109.73	104.27	105.2	105.6	104.89	104.54	107.56	106.67	107.17	108.63	109.69	108.17	107.67	109.07	105.93	108.26	107.62	108.62	105.07	107.36	103.76	103.86	104.56	105.61	104.3	106.8	107.57	104.71	107.54	106.44	106.51	105.09	106	105.76	107.25	108.98	108.52	106.08	104.61	107.38	102.82
109.26	104.83	104.89	109.9	107.33	107.89	108.4	103	105.37	107.54	106.33	105.77	106.77	107.66	109.43	106.39	105.66	105.91	103.95	105.66	105.6	104.34	108.76	106.32	106.58	102.83	103.98	105.67	105.73	103.92	107.47	105.95	105.46	110.74	99.977	103.46	106.19	107.19	106.89	104.43	107.61	103.26	110.2	100.39	105.43	104.28	103.3	108.84	108.88	111.86
101.09	107.45	103.37	106.88	105.74	103.06	105.56	112.56	108.34	109.78	105.76	109.22	100.88	106.19	105.62	106.78	107.09	104.46	103.63	105.78	102.58	107.27	104.4	109.16	107.93	109.84	108.13	104.16	106.18	104.78	109.83	105.21	103.76	104.99	105.81	110.64	104.35	105.87	107.1	105.74	102.73	104.55	107.6	107.63	107.12	103.15	107.74	105.93	104.75	108.6
108.89	106.98	107.98	111.58	109.67	107.99	108.3	112.34	110.84	106.07	107.23	105.25	106.84	107.33	110.82	110.79	108.33	111.52	107.42	106.77	110.42	105.39	105.65	110.37	108.26	106.78	108.49	108.14	105.94	113.34	104.76	108.98	109.78	105.72	104.92	109.15	107.55	110.44	111.68	106.38	106.78	106.29	105.61	109.63	110	107.68	108.92	109.31	111.39	106.39
108.45	107.17	106.59	105.34	105.82	104.87	107.9	105.07	105.6	103.53	108.5	102.55	106.96	104.76	105.44	109.57	106.95	108.87	104.6	108.78	107	107.18	111.19	104.28	110.13	105.18	109.82	101.89	107.2	105.85	106.58	109.75	102.66	104.55	104.25	106.61	103.14	110.38	105.33	107.07	112.79	107.23	101.97	104.88	110.15	103.28	106.21	110.9	104.74	106.14
106.11	106.15	102.65	107.05	103.55	109.56	108.25	105.62	104.7	108.08	108.96	107.4	107.63	108.38	109.97	107.91	109.61	104.68	109.5	106.56	111.33	103.96	109.69	105.48	104.48	104.45	110.33	109.97	103.4	107.4	106.91	109.7	105.82	105.01	104.22	101.63	108.58	111.09	106.28	111.03	106.6	106.65	106.88	105.49	106.66	104.16	108.55	108.56	106.63	107.42
95.722	102.75	95.532	104.07	100.71	101.23	99.171	100.24	97.003	98.817	92.671	98.868	99.78	94.874	92.716	102.13	96.534	91.516	98.228	96.771	96.705	95.876	95.474	97.556	99.633	98.74	98.003	98.462	100.81	99.875	98.949	96.865	97.867	97.274	96.503	100.81	102.15	98.225	96.831	104.55	96.649	98.711	100.24	96.574	93.816	96.31	102.32	98.687	98.387	99.003
103.59	102.76	103.2	107.18	104.94	103.91	109.29	107.42	105.4	108.4	105.49	101.97	101.99	108.91	104.67	107.39	107.43	104.81	107.15	105.36	103.97	104.11	103.75	102.54	105.9	104.95	106.62	106.41	107.62	107.44	109.84	102.99	105.8	106.37	104.57	107.67	101.03	106.52	106.82	106.46	105.71	106.49	105.52	103.23	103.75	107.53	108.05	105.15	105.31	103.78
92.461	97.574	98.996	100.92	97.37	95.087	100.15	99.652	94.47	95.454	99.568	101.24	100.71	100.44	101.06	95.961	98.421	100.54	101.54	95.168	97.717	100.25	98.565	99.313	98.717	98.179	92.997	95.647	98.532	98.388	96.703	101.44	93.904	98.188	97.331	96.975	101.43	101.67	98.282	97.828	98.99	97.38	96.364	97.957	92.362	95.396	98.196	96.13	96.883	93.917
93.344	103.45	97.221	96.701	102.74	98.364	97.153	101.34	98.653	97.265	98.622	96.983	97.776	101.03	98.211	94.882	98.545	103.66	96.646	92.475	93.774	96.556	92.498	94.98	101.63	98.379	98.419	101.65	96.824	96.422	99.429	97.93	101.89	97.915	98.129	95.175	98.2	95.971	97.563	96.083	97.444	96.783	96.506	95.355	99.557	98.042	96.326	101	100.65	91.932
105.5	108.72	113.16	112.06	106.91	107.46	106.73	110.8	109.95	106.89	112.3	109.34	107.53	106.53	104.84	108.9	106.3	106.69	106.57	109.17	107.64	102.84	110.62	106.22	107.65	106.38	105.32	104.04	109.16	104.43	106.69	99.87	110.2	109.55	105.05	109.1	107.81	106.08	107.78	106.69	109.14	107.46	101.09	108.4	107.76	112.24	106.37	107.49	108.8	106.07
98.461	97.561	94.811	97.658	101.41	94.571	96.615	100.69	103.27	96.274	97.481	100.34	99.739	94.604	96.661	98.239	93.572	99.706	98.966	98.667	99.459	97.621	101.68	92.345	96.413	101.35	101.97	99.046	96.698	96.841	102.22	97.206	98.317	94.93	94.868	92.064	98.472	98.139	99.724	96.696	98.872	98.71	98.578	98.266	97.961	101.65	97.763	101.59	98.857	97.942
109.86	101.76	108.04	110.22	100.5	111.03	105.73	101.49	104.59	102.94	104.97	103.5	107.45	108.23	107.33	99.263	110	103.41	105.47	106.93	109.34	107.63	106.07	103.96	107.47	106.49	106.84	104.69	106.57	104.47	108.59	108.35	106.53	105.28	104.84	110.63	106.21	107.27	107.54	104.28	104.46	103.27	106.56	104.36	105.24	108.33	107.36	106.07	105.69	105.73
104.59	103.41	108.16	108.44	108.74	105.16	102.32	105.17	104.67	108.24	107.1	103.43	108.73	105.08	106.96	107.24	111.73	107.72	107.05	106.81	106.7	112.24	112.52	106.96	104.28	105.71	102.41	102.64	107.88	103.69	105.62	104.75	108.14	109.92	112.74	104.62	106.99	101.41	101.92	108.7	106.79	107.91	103.08	103.6	108.29	104.29	106.19	105.59	106.08	104.86
96.926	101.8	103.49	101.26	97.826	100.59	103.19	101.71	104.07	102.43	97.697	96.881	101.81	97.756	96.662	101.8	95.52	99.945	102.97	104.94	99.808	104.04	100.51	103.14	100.4	100.32	101.91	99.097	99.176	100.56	99.515	104.06	100.32	100.94	98.136	100.11	103.57	98.767	104.88	102.52	102.32	99.422	100	102.55	100.99	102.33	97.202	102.29	99.298	107.28
104.17	102.12	100.86	106.09	108.5	99.651	109.94	105.05	105.57	99.938	104.2	105.35	101.79	102.78	101.76	101.19	101.2	105.21	96.536	98.931	103.92	102.59	101.81	101.56	101.55	98.782	104.07	104.12	101.74	103.45	97.47	102.56	101.02	104.38	103.5	102.77	100.41	103.09	102.02	104.89	99.733	102.12	105.88	104.57	99.244	107.56	104.77	105.53	101.78	104.62
107.78	108.07	101.59	108.22	108.59	105.08	106.31	109.35	103.13	103.61	98.67	110.13	110.16	102.61	101.72	109.51	104.12	106.44	108.75	102.63	103.36	106.01	102.58	108.96	105.1	102.19	101.65	106.56	109.11	106.17	99.141	104.49	104.11	109.12	105.39	110.22	107.88	107.58	101.66	103.81	107.96	108.38	108.34	106.72	104.2	103.6	110.41	103.9	107.81	107.46
104.43	115.49	107.08	112.7	108.25	112.91	111.92	111.35	108.66	109.56	109.24	108.71	111.39	106.41	111.47	109.77	114.69	110.41	110.35	113.95	109.2	114.35	108.32	114.13	108.99	107.85	111.61	110.24	111.06	109.17	107.28	109.55	109.72	108.62	109.45	112.62	111.27	114.11	112.09	110.46	106.53	105.89	110.63	108.9	108.65	108.82	111.51	111.77	114.06	110.89
105.83	104.45	107.42	105.97	108.13	108	107.3	106.58	109.59	107.56	104.37	104.23	110.1	101.4	106.5	97.04	107.44	107.84	105.76	107.29	105.57	107.19	105.5	104.09	109.24	106.45	108.9	107.94	107.22	107.67	105.88	108.67	111.04	107.77	106.21	107.79	108.65	106.91	108.23	104.9	105.8	108.63	103.99	106.51	104.69	106.13	105.06	110.56	113.05	106.28
108.74	105.94	107.87	108.14	109.26	109.14	107.77	106.95	105.48	104.95	104.02	104.95	109.78	106.64	107.94	107.65	107.97	107.66	105.33	105.93	110.06	110.65	110.78	106.93	106.55	109.37	108.39	107.69	111.19	110.05	112.06	112	109.57	108.11	106.98	109.14	110	113.21	107.92	107.46	110.25	109.29	102.26	106.89	112.49	111.59	105.73	107.27	109.34	108.58
105.96	101.09	104.26	106.69	108.16	104.21	106.26	106.29	108.11	110.15	108.95	103.18	103.2	106.71	104.51	99.841	100.28	104.83	102.7	102.67	102.76	105.49	108.47	105.01	106.57	109.74	106.59	104.87	103.7	103.55	110.19	103.04	102.14	107.65	103.86	110.56	103.4	105.7	109.33	109.31	107.87	110.71	107.56	102.47	109.3	103.74	107.25	103.84	105.59	107.83
109.19	107.35	106.86	111.88	108.25	106.33	109.98	109.42	108.71	106.82	103.25	102.25	110.33	110.88	106.87	104.81	105.34	106.62	106.36	108.85	109.11	106.1	112.4	105.26	104.91	106.61	106.48	105.71	110.58	113.91	110.25	111.01	111.99	109.5	104.46	113.08	110.52	110	110.27	111.51	109.21	108.35	110.89	111.61	106.47	112.01	109.93	109.75	111.01	108.17
105.65	110.59	113.93	107.92	110.34	103.19	111.53	103.19	105.05	107.31	104.8	103.64	105.63	108.45	103.93	108.88	107.68	109.07	105.56	108.96	106.04	104.75	106.58	110.72	106.07	106.86	109.82	111.98	109.91	109.42	105.22	105.63	107.04	110.67	106.07	109.42	108.46	107.59	103.55	107.31	109.14	107.87	106.7	106.95	107.07	109.11	109.05	108	107.25	107.26
102.73	107.31	103.7	105.67	106.32	109.08	103.14	102.19	109.15	104.45	103.09	103.11	106.76	105.02	104.98	108.81	102.75	107.05	105.12	106.21	105.31	106.68	106.93	108.14	103.65	104.53	105.29	106.93	104.4	108.84	104.24	106.21	107.03	110.02	105.73	103.61	104.34	104.76	106.19	109.74	103.8	110.12	102.82	107.73	109.78	107.54	109.46	102.77	107.23	104.2
103.25	108.18	107.31	111.39	107.56	107.54	110.22	107.56	107.25	107.44	110.13	107.31	106.91	106.99	111.77	111.38	108.09	106.09	106.04	108.73	107.89	107.01	111.21	115.3	105.76	108.68	106.18	108.27	108.83	109.17	109.95	105.59	106.54	108.28	110.88	114.52	107.58	113.95	108.86	109.41	112.81	107.86	108.85	107.88	110.41	109.57	109.58	108.27	107.82	111.44
108.19	109.2	109.3	105.27	107.49	107.26	105.86	106.3	110.72	106.69	108.99	109.99	109.28	109.13	110.06	109.42	112.35	111.29	110.06	106.12	106.26	110.59	106.54	108.21	113.87	109.93	106.71	106.23	107.02	109.73	110.09	107.69	112.57	108.17	109.68	105.07	106.98	112	109.64	108.34	107.14	105.74	104.18	107.66	107.45	104.4	107.7	107.85	108.61	106.93
102.66	102.28	97.375	98.666	98.263	102.84	96.796	104.43	103.78	96.927	98.495	102.55	100.68	99.395	94.609	102.97	99.139	99.292	100.89	93.48	101.9	98.952	98.996	96.896	97.286	101.28	97.233	98.606	97.349	97.378	97.732	99.23	99.561	96.75	101.38	97.573	99.722	98.198	102.08	99.299	99.728	99.779	94.226	101.54	100.42	103.65	100.21	98.373	100.54	100.46
101.94	107.26	107.28	108.01	106.6	103.8	105.73	108.18	110.41	104.84	106.95	104.83	106.84	105.21	105.46	105.57	103.45	105.76	104.62	109.27	107.13	104.95	106.05	109.33	101.43	105.41	109.25	101.63	108.82	102.11	105.06	106.63	109.21	108.25	106.67	110.85	104.95	110.43	105.26	105.49	107.83	107.94	107.03	107.84	106.36	110.66	104.16	103.03	102.7	109.12
102.24	105.78	105.21	109.27	108.02	100.71	108.48	111.52	109.96	103.39	102.45	108.04	105.67	105.73	104.75	105.46	106	103.93	103.42	107.57	105.72	109.02	105.24	108.01	102.85	102.9	103.47	104.58	103.76	107.37	103.19	111.19	103.72	108.15	105.1	105.41	104.66	102.8	105.94	107.39	103.62	108.33	107.02	111.26	103.99	107.05	100.85	109.04	104.68	106.16
113.08	107.74	109.43	106.88	107.33	111.94	108.88	110.4	108.26	111.48	109.9	108.93	109.99	108.1	106.12	113.42	110.67	110.81	114.7	110.96	109.29	115.35	107.83	112.68	113.48	109.25	109.93	114.33	107.51	112.28	110.71	108.13	112.74	110.86	113.31	110.82	109.76	107.96	107.65	108.84	107.62	111.77	108.05	112.53	110.74	110.29	107.95	109.77	109.32	112.68
106.18	103.81	109.73	101.95	106.91	109.19	110.46	110.57	105.5	111.96	109.42	106.83	106.89	106.51	102.72	104.13	110.75	109.37	106.61	106.43	108.92	103.27	109.62	107.47	106.31	104.88	105.76	107.33	108.63	105.8	106.59	109.73	106.93	105.86	104.18	109.52	102.68	105.6	110.43	106.85	105.09	107.48	105.67	110.04	107.18	107.91	106.34	106.46	103.98	103.71
107.21	107.23	108.66	105.57	106.33	107.35	105.49	101.73	101.96	110.92	105.25	105.82	107.33	105.19	105	110.54	102.48	109.06	99.617	101.56	105.04	104.53	108.63	104.57	105.79	107.14	102.9	102.63	109.31	103.07	110.07	107.5	109.96	106.74	104.72	105.12	106.27	110.5	109.37	104.51	106.1	104.63	109.76	105.1	101.83	103.58	105.91	105.63	104.44	107.77
100.55	102.57	98.367	97.756	101.46	97.579	95.329	93.02	98.19	94.287	96.82	96.291	98.95	100.94	94.521	99.011	98.011	96.844	96.124	99.34	98.899	93.816	100.87	97.823	97.781	98.895	98.373	98.931	101.02	99.163	101.11	99.9	95.231	95.472	96.887	96.217	98.823	96.754	98.913	97.753	95.123	103.46	96.096	99.143	100.09	99.655	98.406	101.94	101.91	98.783
104.16	102.6	103.83	101.6	100.88	101.72	99.554	102.85	98.932	99.282	96.302	98.102	93.975	102.74	99.403	99.714	101.44	101.14	104.94	101.19	101.95	101.8	102.51	101.87	97.328	101.24	101.25	99.862	101.23	100.1	101.07	102.7	98.363	100.62	101.18	102.02	104.53	99.662	102.51	103.16	98.389	100.64	99.947	106.38	102.75	97.768	95.522	105.71	101.78	98.487
97.277	96.451	98.866	99.355	95.342	98.578	99.241	98.845	97.6	94.844	96.779	99.706	98.976	94.524	95.053	97.573	97.499	91.517	98.624	98.5	97.213	101.6	97.587	99.107	98.878	99.157	97.337	99.879	96.102	98.757	98.374	98.593	101.41	94.706	101.01	96.715	101.63	93.442	97.936	97.373	96.856	97.933	94.556	98.233	99.035	101.88	95.487	98.272	100.53	95.637
107.69	115.48	110.42	108.24	110.37	104.95	110.95	110.09	110.34	104.32	106.68	107.7	110.46	108.77	107.79	113.12	105.99	109.99	111.75	108.83	105.89	108.73	108.96	109.7	105.03	109.89	109.84	111.49	110.5	109.95	110.05	110.24	109.14	107.65	105.42	105.98	110.77	108.43	107.1	110.38	107.11	107.33	108.01	109.3	110.46	107.7	106.91	110.13	109.8	111.05
107.75	106.11	106.35	108.41	110.8	105.97	107.63	109.58	103.01	101.9	108.35	108.71	103.23	108.81	100.95	104.65	104.66	108.2	111.53	107.2	105.82	106.84	103.15	103.74	109.41	107.31	108.12	108.9	105.15	110.63	109.88	105.36	99.607	108.21	106.52	104.58	106.38	109.89	108.82	107.03	101.99	103.69	104.99	112.56	107.85	108	109.47	110.6	105.15	106.3
103.99	100.77	109.29	106.02	105.09	102.04	106.79	101.98	101.91	104.18	108.55	99.593	103.53	101.91	103.22	104.59	105.53	111.47	105.72	102.75	106.26	102.9	112.37	106.85	106.75	102.8	105.7	105.18	108.75	105.13	108.88	106.22	107.48	104.42	105.78	107.44	105.17	105.04	107.45	103.95	101.39	102.72	101.62	101.69	99.745	104.86	107.72	103.73	100.69	106.82
105.68	101.23	106.57	105	109.69	110.21	105.5	106.22	106.93	109.31	108.66	100.29	105	107.39	109.49	102.47	107.36	108.63	106.78	109.56	110.03	105.62	106.38	108.68	102.18	105.03	102.15	106.35	103.56	110.36	103.48	105.12	107.45	105.4	107.2	107.59	106.2	110.51	106.53	107.18	104.33	107.91	108.1	110.42	108.53	107.08	108.69	108.22	104.8	107.87
105.2	106.94	102.66	110.63	104.83	108.38	107.34	105.88	106.52	107.79	106.76	106.14	106.85	105.77	108.92	106.84	113.25	106.65	106.89	107.5	107.8	104.24	106.38	107.79	104.29	109.2	107.15	108.84	104.84	106.8	107.06	109.12	107.64	106.76	106.07	106.33	109.67	99.829	108.54	108.98	106.9	105.44	107.41	109.76	108.28	106.91	103.24	107.8	106.14	106.33
99.047	100.51	98.616	100.04	99.072	98.016	95.836	99.336	100.6	99.037	105.68	99.521	97.996	95.415	97.886	96.47	96.258	97.197	94.313	102.29	98.126	96.28	104.15	98.402	98.622	102.55	97.843	94.817	101.46	100.46	98.396	95.557	96.29	96.274	94.122	100.18	102.58	96.669	100.2	97.477	98.684	99.072	98.999	96.287	97.883	94.685	97.996	98.12	101.32	98.559
100.39	101.69	100.7	98.556	105.31	99.442	104.27	106.39	101.74	102.05	102.97	106.13	98.919	101.42	100.84	101.8	105.48	102.92	102.9	101.29	104.03	104.52	101.21	108.78	105.29	103.68	107.02	103.49	103.67	107.56	106.27	103.66	101.49	98.433	103.05	103.21	102.91	101.65	100.61	98.728	97.859	103.57	104.63	99.979	101.24	103.08	94.486	105.64	106.42	107.17
112.79	109.56	107.1	107.68	110.26	112.47	114.41	107.36	107.99	112.15	109.31	111.18	113.42	109.73	109.5	112.39	113.19	108.53	107.09	110.26	105.59	109.61	109.78	110.14	109.74	109.58	110.49	112.1	109.31	111.94	112.03	106.35	109.34	111.23	108.17	110.85	112.53	112.69	113.37	107.69	111.75	102.57	110.96	104.43	116.32	106.98	110.72	109.87	109.68	112.46
97.322	96.63	103	95.98	97.237	99.606	98.438	100.74	99.982	95.934	97.177	101.4	98.482	100.14	99.901	103.08	101.12	99.969	96.6	96.063	99.133	94.008	91.745	97.354	95.944	94.771	92.976	101.93	95.101	98.192	100.58	96.324	99.239	96.679	102.59	93.582	98.126	99.96	95.457	97.028	97.34	94.27	95.277	97.787	97.86	100.18	99.074	98.939	98.133	94.771
108.31	107.79	105.4	105.68	106.69	109.86	107.27	106.81	109.08	111.12	109.47	105.65	107.75	111.98	102.8	108.46	107.81	110.23	105.68	108.06	108.66	108.34	105.49	110.42	107.54	110.06	112.09	111.55	105.22	110.88	109.75	105.8	105.52	110.58	104.03	105.44	108.12	107.58	105.29	104.41	105.29	108.17	101.99	107.78	106.23	109.96	108.37	107.1	108.94	109.22
109.18	103.77	107.28	101.4	108.59	107.1	105.67	103.75	108.73	105.76	106.72	101.63	105.45	105.37	107.1	104.22	104.94	105.21	105.53	103.28	107.84	106.18	101.81	103.65	105.82	105.47	103.38	105.49	101.05	112.3	101.45	105.41	110.31	105.86	108.48	104.57	102.82	109.07	108.77	104.93	105.25	104.9	102.72	106.41	107.95	110.1	105.01	104.79	107.22	108.24
107.28	105.11	108.8	104.41	101.27	111.03	104.93	103.11	108.78	102.06	108.5	101.9	106.21	100.95	106.15	106.48	104.36	102.33	100.28	106.01	111.15	100.42	103.03	105.54	106.9	106.77	104.14	107.84	103.5	103.98	105.79	105.86	100.79	108.26	103.95	110.44	105.29	107.52	103.98	106.05	106.62	100.59	111.21	105.74	104.85	105.83	108.4	105.89	103.48	108.65
99.712	100.75	100.4	100.81	97.57	97.312	102.67	100.74	95.446	96.151	102	99.425	102.17	102.85	103.65	97.906	103.31	97.948	102.32	98.374	102.22	99.322	102.27	105.86	100.26	102.34	100.91	99.08	98.39	101.9	96.668	99.899	101.33	101.99	103.02	103.97	99.034	95.91	95.731	104.02	104.57	99.079	97.573	103.01	99.961	98.198	101.85	103.12	101.83	99.331
111.54	108.4	109.53	111.17	105.17	109.11	106.97	101.59	112.54	106.56	107.68	108.21	110.51	114.8	106.21	114.76	111.91	107.56	105.26	109.38	107.68	109.31	104.4	105.52	105.6	108.36	109.96	108.4	104.83	106.92	110.04	107.27	105.3	109	105.07	103.11	114.44	106.37	111.55	105.9	106.08	108.93	109.85	104.24	109.84	110.66	104.01	106.12	112.02	103.67
101.72	100.78	100.83	102.25	100.17	103.43	100.86	98.87	100.49	101.12	104.34	97.877	98.354	101.75	99.686	100.87	102.68	100.91	101.42	101.72	101.39	105.48	103.13	97.348	100.24	98.503	104.86	97.621	100.56	101.56	97.976	103.24	101.15	100.97	96.22	98.97	101.19	101.69	100.21	99.286	103.89	100.81	100.78	99.116	101.66	100.76	99.45	98.169	98.98	101.54
104.82	105.97	106.16	107.63	102.51	105.81	103	105.49	109.65	104.58	105.21	105.93	105.7	100.75	105.39	108.2	107.38	105.66	105.33	104.08	107.24	105.1	106.72	105.99	105.42	105.09	106.67	105.56	103.23	106.43	105.91	111.88	104.56	108.28	99.539	111.54	104.58	101.74	108.13	106.18	106.05	102.73	107.53	108.27	102.68	104.46	105.99	105.68	104.93	106.16
104.08	107.8	105.26	102.65	104.39	106.35	104.71	106.58	107.7	105.95	109.58	106.69	106.68	102.71	103.53	109.12	102.49	106	105.01	106.56	101.59	105.94	104.54	105.03	104.62	109.35	104.23	105.65	107.58	106.34	107.62	105.99	102.1	104.54	104.52	104.63	104.22	104.62	105.99	105.59	107.73	104.98	106.66	109.29	105.17	104.95	103.6	106.16	102.34	103.47
98.767	95.344	98.837	96.516	99.303	93.394	101.62	97.946	101.51	93.489	99.085	94.976	96.708	96.049	97.957	102.29	99.365	100.34	95.161	97.279	101.14	96.572	101.05	98.858	97.701	104.39	93.833	106.45	99.277	93.577	100.35	96.28	101.73	97.143	98.206	98.179	94.75	93.664	97.977	98.151	96.329	92.719	99.914	95.972	101.72	94.866	93.515	99.431	95.196	98.942
106.33	105.09	103.71	106.83	105.21	108.14	101.26	104.06	107.16	104.25	104.83	105.02	110.5	107.75	104.73	105.66	104.1	108.73	101.14	105.45	107.53	105.19	104.23	106.3	106.24	106.92	105.25	106.2	104.14	104.56	107.53	110.47	110.69	108.63	102.81	106.88	104.23	104.91	107.56	110.38	105.69	100.37	105.25	103.68	108	108.26	106.53	105.93	103.94	101.95
113.16	107.46	108.77	105.75	113.31	110.64	106.76	110.83	103.48	108.32	110.94	110.52	108.57	108.66	106.94	113.38	105.45	108.88	111.41	106.01	107.27	110.67	105.19	105.15	112.6	110.61	104.98	110.3	107.39	110.52	108.29	108.87	104.67	108.62	105.33	110.38	107.06	105.89	102.87	106.13	106.49	106.2	108.38	110.46	104.15	104.38	106.54	108.08	104.23	106.9
104.87	111.57	109.44	109.49	110.16	110.3	108.92	112.12	107.72	111.44	108.81	108.14	109.39	106.88	109.74	112.56	108.36	108.74	109.53	105.42	110.93	109.04	105.99	112.13	109.7	110.05	108.91	110.66	106.01	109.88	104.99	108.55	107.7	105.51	109.87	107.29	104.59	104.95	104.88	106.87	109.5	112.54	110.02	105.98	111.33	109.76	109.33	106.11	105.44	107.43
107.16	105.35	104.68	106.32	105.61	109.07	103.32	105.76	104.16	107.09	105.37	101.24	105.75	103.92	103.48	107.56	108.71	103.89	107.91	106.37	100.73	102.22	109.55	109.27	108.36	104.26	105.86	104.21	105.41	106.2	104.49	104.58	100.77	101.81	102.28	106.07	105.3	104.74	108.31	104.01	107.39	103.44	105.36	106.21	102.22	104.72	105.72	107.4	105.86	109.93
109.21	114.27	111.43	110.85	106.45	110.87	107.76	107.84	109.37	110.3	109.67	107.73	105.73	108.62	110.45	108.64	106.47	109.2	107.46	105.28	107.51	107.14	106.41	107.29	111.46	112.07	111.03	109.51	106.32	110.7	111.89	105.55	107.13	109.52	111.36	112.84	109.82	110.57	109.42	109.84	108.92	108.29	112.68	108.21	108.18	104.96	107.81	103.86	107.17	106.49
100.54	100.17	99.847	99.116	107.08	99.362	100.45	99.883	98.63	99.205	101.46	99.43	101.98	104.34	99.29	97.386	100.33	98.643	98.046	105.44	97.937	102.03	102.77	102.25	103.37	104.21	103.52	99.644	99.091	98.75	105.66	104.57	102.36	101.07	95.59	101.44	106.76	100.19	99.235	101.48	104.1	98.76	101.22	99.077	94.701	100.04	100.58	96.326	102.89	101.82
109.1	104.34	111.96	108.32	105.57	105.65	109.34	109.59	107.29	106.04	109.97	107.72	109.62	108.93	111.07	105.81	109.66	107.15	111.14	110.99	107.77	103.77	106.3	110.27	109.24	105.81	109.15	109.53	106.14	109.12	107.65	106.06	110.86	103.76	109.74	108.03	110.35	107.57	108.6	104.32	110	105.6	104.28	105.74	105.57	108.6	108.67	103.29	109.18	108.17
101.65	103.85	103.79	99.914	100.22	99.426	100.61	107.15	99.148	99.238	100.31	95.089	99.762	100.34	100.6	100.17	97.991	97.523	99.468	106.68	101.79	103.25	107.78	97.777	101.86	95.488	104.41	98.963	101.71	98.583	104.81	103.19	97.736	99.077	102.34	103.26	102.04	94.551	101.12	104.47	103.42	100.69	103.05	99.171	103.24	103.61	99.424	99.696	104.55	100.37
111.11	110.39	110.17	109.49	109.17	109.96	111.9	110.87	110.42	113.01	108.05	112.96	111.44	111.72	110.56	112.65	112.09	107.17	110.38	109.1	103.96	110.09	112.36	111.17	110.99	111.17	104.87	112.01	113.97	105.54	110.05	110.56	109.13	112.25	110.15	103.71	107.98	112.55	101.96	110.35	110.8	112.76	110.62	106.92	113.57	110.39	108.54	110.17	114.15	111.87
101.62	94.97	97.842	98.067	93.332	98.391	100.72	95.559	96.127	94.605	97.111	99.502	99.767	98.647	97.901	94.211	99.304	98.179	97.256	98.205	97.84	91.294	99.338	95.942	96.797	98.506	96.203	97.286	98.322	92.954	100.53	93.382	96.202	93.856	98.3	98.882	94.409	99.667	97.012	101.41	98.353	102.87	98.935	96.294	98.121	96.599	95.222	102.93	94.659	98.782
96.042	97.237	99.589	95.942	97.412	97.6	98.959	101.75	95.642	101.32	101.69	102.27	100.21	97.557	102.01	97.888	92.528	97.128	96.426	104.95	98.892	99.991	97.341	98.774	95.477	100.9	99.254	102.04	96.828	101.57	100.15	101.28	100.74	99.438	99.858	99.572	97.338	99.319	96.826	91.765	97.913	102.21	102.47	100.69	100.41	97.558	98.133	94.411	99.542	95.381
107.65	102.68	106.56	108.58	107.25	108.86	111.96	111.26	107.02	106.56	105.36	108.76	111.45	110.56	107.21	113.57	109.47	110.05	108.64	107.58	106.72	101.56	105.03	107.15	104.4	111.71	111.48	107.62	111.01	108.25	108.29	107.99	107.46	107.32	107.04	111.43	105.62	109.61	108.41	109.79	112.35	112.24	109.22	108.09	112.07	112.09	110.06	111.55	110.47	110.48
104.65	103.13	104.01	107.76	113.31	105.57	107.17	108.24	103.83	105.3	106.21	105.53	108.77	104.38	104.94	105.54	103.68	102.79	108.96	105.55	103.53	107.78	104.9	112.42	104.58	106.8	102.15	105.98	104.56	107.33	102.33	110.56	104.08	107.02	105.96	110.03	107.79	107.02	108.21	104.59	107.97	105.49	101.32	107.68	102.66	104.32	107.42	100.23	107.46	105.35
102.19	94.73	102.07	101.54	105.62	101.81	99.045	101.39	95.486	95.896	103.3	100.66	96.989	101.79	97.616	100.44	102.78	99.407	100.8	101.15	101.46	96.205	102.24	100.43	97.046	97.44	102.35	100.81	98.471	99.911	101.64	99.213	94.953	102.61	102.06	97.531	98.494	100.46	100.88	102.21	101.69	104.54	101.6	102.2	101.17	101.54	105.06	97.366	99.59	98.541
103.51	104.08	108.39	108.61	107.57	109.94	104.22	105.98	109.71	105.43	107.26	106.01	103.69	104.28	106.17	101.99	100.69	107.22	107.7	106.51	106.8	105.25	108.75	107.59	104.08	107.11	105.18	104.8	106.67	106.77	105.89	105.86	104.65	109.52	106.65	102.5	108.72	108.09	104.68	103.73	104.5	104.74	108.28	103.55	107.12	102.47	105.44	110.64	103.59	101.66
103.47	104.39	105.01	108.53	105.27	107.65	102.27	108.54	106.2	107.96	105.77	109.07	108.77	108	114.22	104.5	108.64	107.7	110.56	108.21	108.57	108.57	111.95	102.4	103.81	111.08	109.16	103.78	106.46	105.74	108.2	105.51	107.38	106.03	109.21	103.62	107.92	111.17	107.7	109.58	106.99	110	107.96	105.78	107.01	108.16	103.93	104.47	103.76	105.48
103.24	100.71	102.68	101.48	101.64	100.82	104.32	105.11	103.08	105.04	106.37	107.21	99.453	99.35	104	104.16	102.71	98.638	102.33	101.71	97.678	99.375	100.89	100.91	103.19	103.01	103.48	102.33	101.42	103.55	103.41	107.04	101.39	99.555	103.2	102.18	100.13	103.38	105.7	104.2	99.757	102.75	102.84	103.65	107.9	102.63	100.07	104.11	102.8	101.74
97.642	98.555	100.08	98.033	99.94	98.47	100.78	98.275	96.409	94.782	96.742	100.95	100.95	94.069	96.855	99.143	98.036	98.04	98.992	97.783	99.75	97.009	98.872	96.665	101.08	95.502	99.71	96.751	97.536	103.13	94.538	99.519	99.461	96.042	98.295	95.771	96.803	101.93	98.31	99.829	99.487	100.04	101.72	101.24	97.969	93.136	97.161	97.98	97.708	97.983
107.96	104.31	112.08	105.44	105.82	110	103.28	108.71	108.32	105.71	109.34	104.55	106.44	103.38	100.63	106.42	107.65	104.6	101.51	102.01	105.69	108.35	101.15	106.67	109.32	108.67	101.96	107.34	107.06	102.35	107.7	107.05	107.51	102.42	109.85	106.6	105.35	107.09	105.5	108.48	108.46	106.66	108.01	106.43	104.15	105.6	107.49	105.62	105.34	106.33
103.75	107.18	110.69	103.44	101.2	110.23	108.03	102.87	100.9	105.35	108.79	112.56	109.22	101.86	100.99	106.94	110.28	103.02	102.99	108.33	106	105.19	111.43	105.42	109.49	106.61	105.21	107.54	109.56	103.23	107.58	101.01	106.92	102.43	103.92	106.11	103.09	105.82	103.56	104.44	106.02	105.61	103.45	106.41	104.68	109.79	105.31	102.22	104.92	106.11
100.11	96.999	102.87	98.395	98.769	97.479	98.642	98.442	100.29	99.412	96.71	95.974	95.886	98.491	100.75	99.099	102.23	96.854	103.9	95.648	101.75	101.03	97.985	101.29	98.711	98.408	102.19	99.96	98.872	102.35	101.4	95.152	99.582	96.471	101.06	98.521	97.136	100.07	96.379	95.741	96.091	98.837	95.753	96.538	99.138	95.645	92.698	99.666	98.405	97.636
106.18	105.67	110.46	109.01	108.68	107.4	112.07	103.74	107.84	108.72	108.19	111.28	105.34	108.31	109.8	101.88	109.41	106.25	106.16	108.73	107.61	105.23	105.72	113.47	108.14	112.01	108.19	110.72	106.21	112.6	103.69	108.41	103.97	107.12	113.11	110.78	109.98	110.2	105.85	105.49	108.3	110.37	111.63	109.2	105.45	107.36	105.39	108.95	105.09	108.7
106.86	108.61	107.13	105.15	106.37	108.4	110.38	105.33	108.54	107.85	104.03	105.67	107.55	104.26	108.55	110.1	106.54	103.39	106.61	106.23	106.85	104.78	103.05	109.25	105.47	106.2	108.12	103.38	110.74	106.63	106.2	102.01	109.5	109.16	104.53	103.67	108.24	108.15	105.15	104.35	107.63	103.8	107.59	105.11	105.6	107.89	110.26	110	107.36	105.73
107.48	99.932	108.04	104.58	102.6	107.52	107.46	107.23	104.19	103.42	109.3	106.18	102.69	106.71	104.85	107.84	102.16	104.69	109.04	105.45	106.91	110.51	101.8	104.26	109.75	105.71	105.36	103.99	107.45	105.26	107.48	107.34	107.28	108.98	112.99	104.49	103.57	102.75	106.18	103.28	105.3	108.41	111.34	109.33	103.84	104.81	105.79	105.65	107.25	105.19
98.132	92.595	99.441	97.121	98.99	99.922	96.495	95.657	94.782	98.672	103.62	99.185	102.65	99.459	98.554	99.579	97.605	97.111	97.935	94.308	101.07	99.611	101.54	98.722	98.15	95.516	97.435	99.915	97.733	95.918	102.01	98.93	92.502	98.022	94.167	98.413	98.795	99.336	99.697	98.595	94.213	102.68	98.228	103	102.15	94.937	99.676	95.617	100.34	94.756
100.83	98.242	97.447	99.268	95.975	99.293	98.93	102.85	101.29	100.61	98.25	98.524	98.595	101.46	100.73	99.354	96.712	99.368	100.47	98.574	95.908	93.994	103.75	98.387	100.93	97.506	96.12	98.544	100.06	96.689	97.546	99.58	96.117	96.03	99.304	92.422	98.425	100.94	100.53	96.641	95.26	97.559	97.482	96.772	100.95	95.862	101.14	104.26	98.94	98.111
97.282	96.472	97.901	98.571	91.238	98.108	101.65	97.063	97.104	99.702	102.15	94.094	95.521	100.13	94.671	96.917	98.954	97.582	95.663	98.08	95.789	97.555	99.595	102.13	98.8	94.636	100.96	96.842	99.763	97.043	98.921	97.377	96.889	99.275	97.117	101.84	98.533	98.259	95.258	94.067	92.806	100.57	97.185	100.64	97.917	99.01	99.284	99.867	98.698	101.95
109.35	108.44	102.02	108.76	110.11	108.58	108.25	108.66	106.06	106.16	110.36	107.77	109.13	109.28	106.47	105.37	106.51	110.42	108.22	107.34	102.15	104.6	105.77	108.14	108.04	108.51	111	106.22	109.63	107.08	109.35	106.24	109.76	109.04	114	108.61	110.81	111.61	107.66	106.44	105.91	103.01	109.12	108.31	108.96	108.19	100	103.97	112.88	108.31
103.83	108.6	108.97	104.75	109.59	105.43	107.54	101.62	102.36	106.8	108.19	100.82	107.67	104.89	109.85	106.78	104.2	104.94	103.78	103.33	104.83	102.11	106.32	107.76	104.69	108.61	106.63	105.53	108.29	109.39	105.85	102.96	108.65	108.84	109.53	104.7	109.27	108.31	101.59	105.82	108.42	107.14	101.69	104.87	104.66	100.88	105.58	104.23	104.66	107.3
91.817	101.88	100.39	95.361	101.91	98.596	98.02	96.5	96.339	93.415	97.052	101.82	97.301	100.98	100.17	96.768	95.009	96.328	100.43	93.893	97.416	97.588	102.31	99.662	96.986	99.673	93.948	101.44	95.205	95.474	97.173	97.585	93.027	98.546	99.276	104.01	98.414	100.45	99.823	97.329	97.906	96.467	97.334	98.312	97.881	98.03	101.63	96.957	96.481	101.09
103.82	100.31	95.951	99.359	102.52	100.74	99.702	102.52	97.139	98.762	100.96	98.455	103.21	104.78	103.55	100.29	105.42	97.884	96.796	101.97	103.3	99.352	104.41	105.11	98.685	103.82	104.45	101.44	100.28	98.86	99.238	99.279	99.78	101.48	100.44	100.52	99.796	104.37	101.43	106.41	103.3	100.92	102.67	99.912	100.58	100.77	101.74	98.788	95.942	103.94
101.88	106.63	108.35	102.61	109.84	101.42	103.7	105.81	106.45	106.48	107.05	104.65	105.51	102.94	106.83	108.24	104.76	107.39	103.53	104.52	107.2	105.36	107.34	110.29	106.57	104.79	104.14	105.24	105.43	105.81	108.02	106.48	107.33	104.23	105.93	105.68	107.18	103.13	104.11	105.44	106.33	109.65	107.16	104.48	110.5	108.19	108.75	110.53	109.77	101.61
105.71	105.43	102.84	103.57	103.95	104.62	101.79	109.29	100.66	101.5	104.55	104.29	106.37	107.28	108.07	103.69	105.32	106.43	107.82	106.67	104.6	109.04	105.21	108.19	106.61	104.56	100.51	105.26	109.21	104.13	109.59	101.46	109.85	107.18	106.12	105.47	106.26	103.01	103.97	101.89	107.96	105.21	108.41	109.03	105.66	108.33	101.09	105.22	106.5	102.11
107.43	108.13	107.02	106.87	112.35	105.74	109.72	111.07	106.92	107.53	108.84	106.99	104.27	106.01	107.74	112.52	109.57	107.84	105.77	109.97	108.57	108.07	108.86	108.99	109.05	113.04	109.19	106.95	108.83	110.61	108.66	103.78	107.47	107.77	106.21	106.7	109.76	104.98	105.95	105.81	106.19	108.64	109.09	109.26	111.91	103.08	106.12	107.48	107.76	108.38
107.47	108.85	104.51	107.06	104.49	99.877	105.64	107.01	99.347	103.39	102.36	107.01	106.52	104.56	107.26	107.56	108.56	105.94	104.14	102.12	103.79	107.21	105.16	102.39	106.31	108.01	105.56	104.7	102.3	104.2	106.77	105.62	109.01	105.37	104.61	105.67	104.11	104.43	107.09	105.44	107.28	104.49	102.48	104.33	103.81	106.39	102.43	108.97	109.54	104.36
101.19	99.028	97.691	99.84	98.075	99.738	98.591	99.897	99.401	95.095	100.43	97.15	101.34	95.584	99.248	96.585	100.65	95.969	96.865	94.741	97.171	97.74	99.134	98.904	105.01	97.445	99.956	98.733	99.756	100.61	104.21	96.922	92.712	94.97	100.37	99.023	99.83	99.21	91.802	99.041	99.985	97.655	98.497	96.9	96.415	101.27	100.25	94.994	99.435	97.47
103.7	99.862	101.52	102.64	100.43	105.09	104.05	100.47	104.17	97.662	104.88	104.64	104.07	102.79	103.98	102.38	103.55	102.9	101.13	107.34	100.98	103.46	99.897	99.831	103.37	98.917	98.457	100.53	107.46	101.17	97.483	103.83	104.23	103.03	103.53	104.05	102.96	103.94	108.06	99.234	100.72	105.29	104.17	101.34	104.3	99.466	106.31	102.07	104.33	102.28
112.18	106.51	105.33	111.49	107.82	110.23	111.79	112.13	114.61	110.36	108.2	108.68	110.79	111.14	109.75	107.99	109.13	112.66	106.84	107.81	109.06	109.88	107.19	107.37	106.08	110.9	109.25	110.86	105.44	110.92	106.24	103.89	109.26	108.02	105.83	102.37	106.53	106.46	106.35	105.95	110.89	107.8	107.22	104.96	107.96	113.91	110.01	110.08	107.25	109.02
100.86	100.45	103.93	97.324	104.23	105.71	102.36	103.84	106.96	99.519	103.17	98.656	109.99	101.13	106.37	104.14	100.42	102.19	107.51	101.11	101.44	106.38	99.069	107.04	108.94	105.45	107.82	104.43	107.68	102.78	103	102.82	104.33	107.14	104.85	98.849	101.53	103.73	101.1	100.34	105.41	104.62	102.42	101.08	98.851	101.52	98.242	99.964	104.39	103.43
112.12	106.07	106.43	110.49	105.71	106.18	108.15	108.5	108.53	110.07	104.58	107.41	101.76	106.62	107.51	104.34	108.83	104.7	105.01	105.35	109.94	109.06	109.12	110.21	107.09	106.39	109.34	111.81	106.08	106.21	106.58	106.72	107.27	111.42	110.61	109.35	107.54	108.94	109.31	105.89	103.6	104.67	106.25	108.68	110.08	103.75	108.41	102.64	109.89	106.87
109.86	107.39	105.57	107.94	113.1	115	107.98	108.21	110.45	110.21	108.49	108.23	104.98	112.7	109.49	106.49	105.15	104.43	109.95	111.76	106.53	110.5	107.09	108.2	110.95	108.41	110.06	110.16	106.04	109.25	104.69	103.75	113.47	105.73	111.43	110.58	110.6	105.75	105.53	114.46	110.92	107.52	104.67	103.41	108.8	109.53	111.16	110.24	107.15	108.02
100.05	100.61	96.047	100.17	94.208	95.488	96.989	93.793	94.896	97.394	100.37	93.473	97.713	96.601	93.82	97.755	99.662	101.1	96.035	97.54	97.45	98.439	96.902	97.468	96.108	96.723	95.36	97.724	97.913	101.74	99.176	95.519	98.882	95.435	100.29	96.118	101.04	97.679	96.074	93.695	96.05	97.451	94.935	93.717	90.833	101.08	96.582	96.28	93.794	104.59
111.93	109.76	101.34	104.06	111.07	105.02	107.24	103.83	108.29	102.05	107.26	105.98	108.19	106.64	101.29	109.75	104.85	107.4	107.33	103.41	106.77	104.74	106.06	109.74	102.54	106.6	104.27	113.28	108.84	102.92	109.53	107.62	105.93	106.18	103.63	106.07	108.62	107.86	106.66	108	107.28	104.75	104.86	108.37	107.99	106.43	108.32	105.38	102.88	102.13
104.4	104.14	107.9	104.92	105.87	104.59	109.56	107.47	103.17	101.41	107.77	108.81	102.38	104.38	103.81	107.19	104.92	107.16	102.7	106.43	103.26	107	107.54	103.3	106.39	110.13	111.22	104.57	104.01	110.3	110.89	104.12	105.26	104.36	107.82	103.23	107.04	109.78	105.74	111.1	103.45	106.38	105.59	103.66	104.1	107.48	107.48	103.5	107.35	105.13
107.24	101.53	103.78	108.29	105.38	106.59	107.35	109.59	104.71	105.29	102.72	107.75	104.15	106.5	103.93	103.65	109.58	100.27	106.96	104.46	102.44	100.9	108.5	108.52	103.84	106.12	105.56	108.97	103.97	106.22	106.86	106.49	103.8	107.04	104.49	104.55	106.22	104.25	103.39	104.89	102.37	105.76	105.95	104.83	105.01	107.38	104.66	106.43	107.84	101.91
104.76	105.7	105	110.27	108.3	99.999	103.53	108.8	102.43	106.77	104.37	110.51	104.9	99.79	107.1	103.58	108.2	102.03	106.94	104.3	107.54	104.89	108.66	105.38	108.36	102.36	106.15	105.64	108.06	104.76	103.35	103.51	106.5	108.42	105.98	108.18	110.54	104.72	106.01	107.11	106.49	107.22	105.55	104.83	102.63	101.62	110.78	101.56	102.98	107.71
107.08	107.05	110.42	103.63	109.04	105.22	106.52	108.18	103.98	104.3	109.24	107.15	110.12	104.58	112.25	107.95	105.56	112.88	106.98	108.29	111.03	110.98	107.41	108.22	111.89	105.08	107.34	110.75	104.68	105.06	109.88	105.88	104.99	109.3	113.51	111.12	114.44	109.31	111.29	113.81	108.55	107.85	109.48	108.39	104.81	108.59	107.54	110.75	104.95	106.5
95.88	106.32	103.52	98.662	104.33	100.61	98.103	99.624	99.739	101.62	100.21	100.01	101.96	100.99	94.282	101.42	100.66	104.1	99.192	100.77	99.696	96.995	103.35	104.9	101.85	100.46	106.05	101.04	96.422	98.516	99.266	101.25	99.562	96.351	100.6	102.58	102.68	98.213	101.13	101.97	106.55	101.13	102.66	98.557	100.64	98.213	98.739	99.652	98.274	102.87
96.749	101.4	96.864	99.962	98.155	96.813	101.74	98.015	103	99.237	97.985	93.07	99.126	99.248	99.177	99.703	96.737	101.78	102.45	99.924	99.521	101.93	102.69	98.669	98.896	99.772	96.39	97.436	95.572	100.68	103.63	99.001	97.96	101.02	100.52	97.932	97.329	99.447	100.64	100.13	102.8	99.1	102.1	98.696	97.264	94.982	98.631	97.127	97.02	98.447
109.62	106.28	108.67	108.04	104.21	108.74	102.41	104.95	104.46	107.37	100.86	106.93	105.09	105.18	106.59	100.39	111.34	102.9	106.8	102.83	109.73	107.5	105.22	108.13	107.26	108.75	107.99	104.94	109.66	102.41	110.81	108.45	104.18	106.23	100.95	107.75	105.93	106.7	107.85	100.7	106.87	105.72	104.14	104.38	105.46	101.55	105.54	105.79	110.76	110
107.34	104.31	105.84	112.3	105.25	103.41	105.96	105.56	104.04	106.26	107.75	105.46	106.45	103.3	110.46	105.22	108.36	107.56	104.73	108.28	102.03	105.6	108.38	108.59	104.66	108.38	105.6	105.95	109.76	107.41	106.87	102.82	102.32	101.93	102.82	104.04	108.79	105.87	107.53	104.5	109.03	106.26	102.23	106.09	109.04	108.08	103.05	106.51	105.59	103.69
96.98	95.574	102.64	103.7	97.357	100.61	101.51	99.813	102.91	101.46	106.06	101.66	101.97	99.296	102.56	106.97	99.207	96.99	101.85	101.8	98.449	100.28	100.91	99.139	97.634	104.73	100.82	102.57	99.839	96.131	97.808	98.249	99.458	101.41	103.6	99.66	97.652	104.44	101.47	102.68	101.21	100.31	98.87	100.33	101.63	105.32	101.52	96.742	99.992	101.34
102.79	105.19	110.08	108.87	107.51	105.87	104.93	109.14	108.38	105.11	103.81	105.18	106.04	105.93	101.27	105.26	108.27	101.59	105.63	104.03	104.45	105.97	105.73	106.84	105.19	105.31	105.03	104.22	103.17	104.84	110.52	102.94	104.29	104.99	108.97	108.61	102.29	108.47	108.25	104.42	102.38	103.8	102.21	110.52	104.17	111.42	103.51	106.84	112.54	103.72
105.31	106.71	109.59	105.42	106.21	106.53	109.82	103.14	102.56	106.65	108.22	108.67	103.73	100.56	104.67	105.93	104.76	105.28	110.17	102.42	105.35	106.94	104.25	106.51	103.84	108.31	106.36	108.19	108.33	106.03	104.83	104.45	105.57	103.67	104.6	107.37	108.63	106.62	103.13	100.39	103.83	104.86	107.6	109.15	106.46	108.06	101.67	103.25	105.08	105.71
101.11	99.153	99.966	96.872	100.25	96.17	99.868	100.63	103.46	99.703	97.973	99.365	103.38	103.58	104.49	99.354	99.725	99.419	102.16	98.32	99.448	99.309	100.18	103.75	101.16	98.534	104.68	104.17	95.689	99.003	98.249	104.69	102.85	98.779	97.92	100.72	104.11	100.25	99.553	100.86	98.843	100	100.46	101.02	96.332	101.39	101.27	99.611	103.06	97.398
104.16	106.39	110.55	104.5	108.27	108.85	110.03	106.86	111.25	103.74	107.75	110.19	108.06	109.39	105.76	107.5	104.83	107.04	102.49	105.22	106.67	104.78	108.27	105.86	107.39	109.89	106.46	108.02	106.23	105.41	104.07	106.89	106.52	110.76	102.37	107.97	108.54	107.15	111.16	105.95	109.53	105.97	103.35	107.45	103.21	107.69	106.17	106.74	108.44	107.68
104.33	109.04	106.68	106.39	103.14	105.2	105.79	109.92	107.46	101.96	103.9	107.82	104.8	104.82	105.96	105.19	104.07	103.41	104.95	105.42	107.39	108.63	102.26	101.31	106.65	104.52	105.48	106.05	100.56	104.74	104.39	107.87	104.77	106.52	103.98	107.72	105.77	101.97	106.5	107.09	103.69	105.43	106.89	103.82	104.17	105.82	106.69	111.06	105.63	110.52
107.7	106.39	100.97	107.62	107.95	104.09	109.76	107.49	101.5	107.91	99.32	104.83	103.86	105.86	103.39	106.32	108.54	103.11	104.22	110.14	107.61	105.54	105.32	104.58	103.05	107.38	103.16	105.14	103.24	104.89	110.92	103.32	103.92	107.78	106.72	102.2	100.99	107.51	104.29	101.31	108.07	106.39	101.65	105.36	103.9	104.76	107.87	106.62	102.73	107.8
102.46	107.49	109.14	105.89	106.96	109.05	100.99	103.72	107.55	104.54	101.98	108.27	105.34	105.26	107.97	103.46	105.18	106.73	106.16	103.54	105.7	104.89	102.55	101.78	106.07	104.12	108.72	101.48	102.5	107.47	105.3	107.13	102.85	102.16	108.88	105.72	101.97	103.95	110.28	104.23	104.67	106.08	108.36	106.26	108.07	107.05	105.68	105.44	106.66	106.03
101.92	104.01	110.23	112.36	108.64	107.31	108.94	106.06	106.19	111.58	107.11	109.81	110.23	107.76	107.49	106.64	105.08	111.65	109.36	105.08	102.73	108.48	110.59	101.52	110.07	107.76	107.96	105.81	103.9	109.58	115.08	104.83	106.02	105.58	108.18	106.55	109.01	110.59	109.64	108.63	108.37	110.04	108.7	108.24	101.43	107.63	106.76	106.01	112.42	105.38
101.05	97.817	102.27	95.734	98.787	102.81	99.528	103.08	98.338	96.634	95.715	98.455	98.652	96.599	101.47	95.638	95.521	99.485	102.4	99.176	98.959	94.115	102.07	95.746	95.814	100.37	98.731	96.497	99.106	98.899	98.636	95.049	98.24	95.981	102.56	99.699	98.861	94.828	94.347	102.02	95.487	101.34	101.22	93.618	98.259	95.052	100.43	100.43	98.659	98.224
101.52	99.407	99.655	97.771	100.38	101.19	101.67	101.37	102.58	104.29	101.07	100.47	102.51	104.83	104.3	102.16	103.84	96.029	100.78	105.26	91.877	102.05	97.007	101.19	98.704	99.949	104.8	98.155	103.88	100.15	98.435	102.83	101.3	102.45	101.33	94.927	100.81	100.68	100.92	103.44	97.664	100.14	105.37	100.67	99.074	102.04	102.02	99.521	98.346	100.88
101.79	106.99	103.75	108.45	110.66	107.5	106.65	107.8	104.11	108.29	109.14	106.92	103.19	104.08	111.13	106.38	107.36	102.87	104.35	109.52	108.76	106.17	103.73	106.28	107.46	108.63	108.35	106.72	106.28	110.81	107.5	105.29	110.82	104.84	105.82	104.52	106.89	104.51	105.74	108.4	102.21	104.09	106.06	103.3	106.37	97.544	104.57	105.28	104.87	108.73
109.88	110	110.05	107.22	108.19	108.13	103.01	109.96	110.28	105.74	106.31	106.49	109.79	110.32	105.9	110.8	107.77	110.79	107.81	111.31	102.27	106.38	109.89	110.6	111.64	102.33	104.85	107.31	105.2	105.05	107.4	108.75	103.06	107.16	110.43	110.89	108.33	111.55	105.99	105.32	100.22	110.93	108.49	103.3	106.99	105.88	106.85	105.67	110.96	102.92
109.68	100.48	102.54	107.34	104.88	106.77	105.58	104.79	104.55	108.03	103.69	105.98	100.94	105.17	101.91	103.71	104.18	105.82	104.41	105.29	108.63	108.15	103.65	105.74	101.72	104.03	107.53	107.32	103.95	108.27	101.58	102.37	104.23	100.51	108.64	107.76	104.52	107.22	103.45	105.4	104.91	103.69	105.76	105.42	103.17	106.08	107.94	107.99	105.74	107.23
103.65	103.14	104.66	109.86	106.8	110	106.4	105.5	111.01	102.29	105.63	103.84	110.59	109.15	105.1	105.45	105.56	105.29	103.9	101.02	107.74	104.37	102.6	104.61	110.21	102.83	108.54	110.87	107.35	104.14	103.63	105.66	102.93	109.53	107.77	104.11	108.12	108.89	106.65	106.87	108.61	102.55	107.72	108.49	106.15	107.84	103.83	103.11	109.42	108.66
104.06	111.84	106.22	110.61	106.7	108.27	107.64	108.71	107.54	107.65	111.31	107.29	114.84	111.13	111.68	110.48	111.89	107.47	106.32	108.16	109.89	104.11	107.97	108.46	108.05	102.38	110.02	106.57	109.91	108.21	105.39	106.9	111.64	111.08	107.48	109.69	112.72	105.39	108.44	108.93	107.96	106.76	110.71	108.82	109.56	108.33	109.25	108.26	108.1	106.57
109.42	100.35	101.98	106.07	107.15	102.67	104.66	107.73	107.64	101.02	104.61	111.05	105.73	106.03	102.26	103.09	108.54	105.2	105.41	108.39	103.58	107.84	108.67	103.68	105.15	107.54	105.27	111.26	107.83	107.61	105.82	104.37	101.96	105.46	106.97	104.82	105.26	105.82	106.47	105.38	102.01	106.74	102.9	104.64	108.31	104.03	105.15	105.37	107.25	105.12
106.93	102.81	110.93	106.19	110.63	104.08	105.08	108.78	107.56	108.29	101.99	104.68	108.98	104.85	107.45	105.7	106.98	105.08	106.38	106.33	108.75	108.86	106.15	103.49	105.95	101.43	104.67	106.24	111.02	103.56	104.8	106.05	107.18	100.77	102.74	107.09	105.11	105.43	101.42	106.43	102.28	110.03	108.54	110.57	103.14	108.43	102.22	106.2	104.42	106.79
103.94	104.32	105.28	101.7	104.06	101.57	104.5	108.88	107.41	111.44	108.08	108.59	103.31	106.12	107.67	103.14	104.82	107.96	104.98	103.59	103.22	107.03	103.31	109.2	109.49	106.23	107.53	104.72	106.23	106.29	104.14	108.04	103.23	105.71	107.3	110.47	107.63	104.21	102.59	100.82	111.84	105.12	105.6	105.9	104.71	105.78	105.03	107.75	103.87	102.42
109.82	102.87	106.86	109.28	109.57	103.71	104.56	108.92	109.79	108	104.65	106.72	102.93	107.33	105.27	108.52	106.19	107.48	111.05	108.92	103.87	112.55	108.35	111.36	105.17	108.53	109.22	111.45	107.11	111.75	105.19	109.78	107.99	108.32	111.4	110.08	111.66	110.9	106.71	109.07	107.9	105.92	110.19	109.24	113.86	116.08	107.32	108.71	110.23	101
110.34	108.41	105.92	114.92	106.42	109.1	105.45	112.71	113.24	108.92	111.32	110.29	105.76	105.49	109.34	106.28	107.75	109.29	107.46	109.74	109.97	105.83	106.72	112.15	108.3	105.55	111.87	110.64	109.17	109.39	112.4	112.56	106.72	109.46	109.95	107.95	106.27	112.32	106.94	109.83	103.68	106.71	108.41	111.61	105.25	103.53	107.84	107.17	112.04	107.74
106.9	109.39	103.17	108.13	103.45	109.62	110.37	108.08	106.03	108.37	105.91	103.28	107.09	106.78	108.78	105.72	109.3	106.28	109.08	105.3	107.54	109.33	105.97	108.21	105.9	105.65	106.53	106.09	109.84	106.98	107.97	107.19	110.32	110.18	110.67	114.58	104.55	106.94	109.3	112.43	113.22	109.07	109.66	104.34	109.66	105.17	108.1	105.34	110.05	105.94
102.08	102.12	104.84	101.96	107.54	104.46	105.62	105.29	107.95	104.74	105.75	105.7	106.29	104.97	107.92	104.62	106.83	106.81	101.43	109.73	103.95	106.17	107.11	104.29	102.84	105.59	106.17	101.57	107.31	109.42	108.34	102.89	103.22	104.85	105.79	103.2	106.17	106.8	102.4	104.77	105.82	104.66	111.52	107.16	104.53	104.7	105.36	109.56	105.62	103.64
95.929	105.46	107.34	100.68	102.08	105.06	97.946	99.343	97.206	103.21	101.61	100.69	102.74	100.27	98.686	98.774	97.438	97.719	97.439	96.401	104.68	102.37	103.79	100.34	99.246	103.17	97.365	99.831	100.06	99.163	100.03	100.22	98.264	100.11	99.88	102.6	97.306	99.508	99.277	99.331	99.066	102.67	102.56	103.33	100.09	102.99	101.62	101.43	101.96	100.17
99.128	96.877	99.451	98.361	96.919	98.751	95.461	95.771	97.083	95.207	99.592	100.24	96.927	97.156	95.377	93.073	98.654	98.883	99.777	98.422	92.964	95.595	103.25	100.11	95.656	97.757	98.79	99.633	96.365	96.324	95.053	95.891	99.078	98.446	95.35	96.298	98.61	97.61	102.16	95.756	96.55	96.036	98.641	97.727	100.17	98.136	97.304	97.263	100.9	101.02
108.46	109.3	105.53	104.7	106.35	107.41	114.94	107.97	106.48	110.7	107.46	110.31	114.71	107.94	106.82	110.7	111.51	109.34	107.86	101.89	112.13	106.94	108.71	105.61	107.12	108.98	109.99	111.55	106.66	109.72	111.18	110.95	109.25	101.98	108.39	107.74	108.46	108.02	107.33	111.4	110.78	111.77	112.39	108.59	110.64	110.09	106	107.34	106.15	111.65
110.46	110.72	110.12	110.12	109.27	111.95	106.89	105.86	107.72	106.92	108.13	106.89	108.79	110.15	107.86	106.06	107.82	104.62	109.48	105.72	110	106.45	114.23	103.1	106.55	110.86	107.29	113.4	103.76	110.5	111.97	112.79	106.41	107.31	112.16	106.16	112.5	106.68	107.07	108.15	108.1	108.11	111.31	111.15	102.77	106.02	108.71	104.2	107.01	111.49
105.22	105.54	109.22	100.98	104.08	103.01	104.45	101.61	104.88	107.52	106.68	106.63	105.59	104.03	103.4	109.96	104.67	104.85	105.38	107.76	105.62	106.59	107.54	106.92	109.08	105.58	112.54	106.09	107.87	102.05	106.08	106.94	106	104.95	108.7	102.31	106.66	107.2	107.43	103.76	103.36	110.17	102.55	107.42	109.57	106.46	107.52	107.71	106.13	103.6
98.912	97.715	98.334	99.265	102.31	104.65	95.169	102.03	99.799	98.988	100.06	95.395	97.632	101.66	98.934	99.17	99.844	98.925	100.94	104.47	99.675	98.542	94.289	98.515	103.67	103.11	103.01	102.99	100.97	102.7	97.498	101.5	102.92	99.225	99.578	100.96	100.59	98.335	98.272	102.23	99.979	98.967	98.663	102.27	96.398	100.14	100.12	93.586	102.32	99.933
111.14	106.32	109.38	109.91	108.44	107.6	107.01	105.99	105.85	110.43	103.12	107.52	107.54	113.73	109.52	103.63	111.28	105.66	106.6	108.68	107.47	111.81	107.57	105.33	107.9	102.83	106.4	106.75	111.11	108.05	105.15	105.18	109.35	110.02	106.08	111.64	105.59	102.5	108.46	108.48	104.49	111.01	108.95	106.61	110.95	107.24	109.42	109.25	107.74	108.35
104.16	104.42	104.88	106.15	107.15	103.17	106.18	102.92	105.89	104.61	104.1	106.93	104.1	102.62	108.05	111.12	104.97	107.85	103.7	106.8	104.49	104.65	104.06	102.44	104.51	109.81	105.1	105.66	103.16	107.65	105.63	108.96	107.01	102.41	103.17	105.64	107.51	105.16	106.09	103.52	106.66	107.63	108.77	104.62	107.4	108.27	107.75	103.95	104.47	106.18
105	105.93	104.23	105.49	103.47	108.88	108.61	109.58	103.53	106.02	108.73	107.32	110.55	108.1	110.59	103.78	105.94	105.34	105.75	108.96	102.34	104.72	109.37	107.62	108.09	104.89	102.82	106.04	108.69	109.74	107.35	106.21	104.13	108.03	106.98	105.97	109.28	104.74	107.55	107.67	110.11	108.04	104.34	102.5	101.73	105.45	105.14	107.2	103.85	104.16
95.181	99.814	96.721	98.481	99.586	99.695	97.403	100.47	101.77	103.47	100.1	103.64	99.038	98.486	99.376	94.528	103.42	98.059	93.992	103.22	105.17	98.306	98.22	99.301	98.235	101.08	99.923	100.15	103.25	102.27	98.746	100.42	104.4	103.33	99.793	100.86	96.996	103.55	101.75	101.2	98.85	101.16	96.43	98.547	97.94	100.49	104.04	98.069	103.98	97.732
99.369	99.973	97.762	92.831	101.47	101.3	100.58	98.109	97.521	99.906	99.406	96.237	103.4	101.06	100.43	102.47	98.351	102.41	100.29	102.3	99.14	98.327	99.463	96.965	101.12	99.343	105.69	101.68	96.582	100.07	97.811	97.99	101.32	96.503	96.137	95.312	100.42	101.93	97.995	99.548	100.7	106.25	102.42	101.88	102.7	99.295	100.91	101.28	102.06	101
110.46	108.78	106.93	110.13	110.62	109.54	106.87	109.89	107.34	104.08	106.62	112.78	108.2	103.7	109.35	105.45	105.63	107.49	109.01	107.42	108.59	107	104.73	104.14	99.917	105.23	106.69	104.01	103.94	108.93	106.76	104.75	109.06	104.52	104.64	107.45	109.38	107.61	104.82	106.63	102.91	103.74	110.1	104.45	105.86	102.58	101.95	107.07	102.59	105.39
103.56	103.29	106.11	104.24	104.93	107.22	103.85	103.91	103.29	109.19	108.05	108.21	102.78	104.45	107.51	104.21	105.1	103.82	110.01	105.81	105.13	108.37	108.15	101.78	103.41	106.13	109.24	107.58	103.68	108.72	107.34	102.82	108.66	109.13	101.47	108.34	109.7	107.16	105.13	102.73	108.35	107.02	110.08	109.12	104.48	108.85	105.56	103.26	103.86	101.03
105.23	112.08	108.32	109.49	107.41	110.9	103.27	104.07	109.8	108.47	105.09	110.86	109.92	109.22	105.84	109.35	111.96	107.43	109.15	110.77	112.06	105.77	105.3	112.9	105.93	110.86	105.53	109.2	107.38	107.97	107.97	110.79	105.27	108.08	107.31	105.69	105.39	105.23	110.36	104.26	103.73	104.84	108.91	112.79	107.89	108.41	106.7	107.78	106.3	106.93
105.88	104.67	105.38	106.44	107.87	101.82	102.72	105.2	102.66	102.58	109.23	102.45	103.84	107.18	109.11	101.25	107.2	105.18	105.07	104.02	103.99	110.57	107.78	101.04	104.51	106.72	105.31	103.14	103.89	106.35	101.06	107.54	104.12	106.14	106.83	104.57	105.56	104.61	106.45	103.01	105.85	104.57	105.39	107.23	110.53	105.62	107.54	102.59	105.06	104.25
107.66	104.29	105.69	106.53	108.32	110.84	110.08	107.14	112.15	105.5	104.67	105.38	109.64	105.31	105.57	103.68	105.11	104.23	110.45	105.86	112.4	107.29	104.81	111.93	108.97	105.98	106.31	108.67	107.49	107.27	105.57	114.5	112.5	105.28	107.82	106.13	107.54	109.34	108.71	104.61	107.29	111.27	108.54	104.66	105.64	104.98	107.09	109.19	106.49	109.33
106.98	108.3	107.39	105.02	106.44	108.99	107.19	104.8	104.99	111.75	105.65	103.34	111.25	106.51	108.14	109.1	107.5	108.79	107.61	108.48	107.78	107.72	106.09	106.43	109.53	108.4	109.06	106.77	108.93	110.15	109.25	109.64	106.66	110.09	110.29	103.28	108.32	105.78	107.37	106.19	107.97	107.5	107.79	109.83	102.95	110.5	106.4	106.12	105.25	107.87
94.323	99.289	101.3	97.401	95.203	94.829	94.056	101.62	99.774	100.48	100.27	98.881	97.11	102.4	97.55	97.746	101.66	99.365	97.544	99.882	97.894	98.108	101.55	100.2	94.571	98.816	101.3	95.984	96.928	101.87	98.155	100.94	99.531	95.691	100.23	97.939	96.779	101.97	94.405	91.008	95.002	96.135	98.627	98.877	94.657	97.696	99.237	96.263	97.677	101.43
107.54	102.79	105.33	107.28	106.98	103.91	97.37	107.19	105.74	103.07	107.49	109.72	106.37	103.96	106.48	106.75	101.71	102.26	105.7	102.51	110.04	101.5	108.09	106.5	107.98	105.39	111.53	107.97	106	107.27	108.83	106.81	107.69	110.24	103.78	108.5	105.19	101.76	106.36	106.13	103.21	105.93	101.44	103.76	108.25	106.44	105.61	108.31	107.26	105.99
105.15	103.81	107.51	107.89	101.04	107.3	103.27	107.89	105.07	107.74	104.76	104.37	111.38	105.31	103.54	105.59	104.76	100.78	105.36	108.23	107.4	108.46	102.09	103.61	106.83	108.08	102.87	106.2	108.96	107.34	110.8	104.07	106.64	102.32	107.96	105.67	106.21	112.14	108.65	108	107.63	108.61	101.97	107.96	105.45	104.85	104.6	107.4	103.39	103.69
110.96	106.81	107.52	109.12	107.91	112.95	111.14	111.6	108.82	108.8	107.7	107.88	110.77	109.01	111.59	114.16	110.85	110.8	112.54	111.08	109.78	110.78	111.46	109.41	108.19	110.33	108.49	110.59	107.43	111.67	108.86	108.7	111.69	109.94	113.16	108.53	111.25	111.06	115.55	107.44	107.71	113.91	107.08	109.3	105.67	104.09	110.69	108.61	111.39	108.74
105.73	105.18	110.72	104.67	108.15	107.05	106.29	106.11	112.48	109.36	106.32	107.49	107.69	110.62	113.5	113.3	109.88	109.05	108.51	110.08	108.07	106.1	106.83	109.28	111.92	108.27	105.14	105.92	108.58	107.63	108.6	105.31	106.97	106.31	110.36	102.66	110.77	106.91	106.9	106.57	109.75	106.12	107.41	104.36	104.93	108.17	107.64	107.02	111.08	109.38
109.91	108.22	108.2	106.91	110.28	108.64	108.77	108.6	110.65	111.23	107.89	110.28	107.51	106.81	108.56	104.8	111.18	110.64	112.66	104.39	106.28	106.66	103.6	106.14	108.19	107.11	107.38	108.89	105.32	111.07	109.18	106.39	106.72	107.79	111.33	108.63	107.36	105.47	103.59	105.78	110.48	105.29	105.42	106.07	106.84	108.19	109.5	111.48	106.69	106.09
92.552	98.72	97.911	100.86	104.14	97.548	99.951	96.957	97.071	99.809	93.899	98.2	97.79	102.7	93.628	97.34	97.102	96.774	98.785	97.106	102.42	97.622	96.597	99.829	97.535	97.212	106.26	98.154	99.644	94.117	98.822	94.697	100.72	100.62	99.111	101.13	91.675	100.72	101.18	97.193	95.898	100.24	99.254	94.143	98.761	95.652	94.695	94.697	99.046	98.859
101.88	101.04	96.085	97.602	98.677	101.41	100.95	99.373	98.333	97.87	99.403	95.674	100.44	99.451	100.28	100.84	99.73	99.453	97.137	94.507	94.379	98.306	96.586	94.374	96.188	98.056	99.084	101.35	95.165	96.229	98.037	99.171	102.87	96.471	101.54	98.539	98.963	97.401	104.89	94.567	98.796	97.393	99.402	97.689	100.83	96.948	94.737	95.982	94.645	97.184
100.51	102.92	100.1	100.76	102.23	103.81	103.75	99.013	98.186	102.74	100.28	100.75	96.964	103.35	99.316	101.6	101.68	99.516	101.56	96.722	100.66	105.45	98.467	106.41	102.64	102.92	97.448	101.63	102.23	100.25	97.243	100.81	101.48	102.16	104.26	99.249	103.21	99.403	102.63	102.34	101.22	100.81	102.68	100.52	100.21	104.46	98.93	101.51	105.91	99.107
105.91	108.45	110.95	109.64	109.51	109.11	113.1	105.89	114.61	110.27	101.65	107.54	112.77	113.8	110.68	108.07	107.29	105.56	109.47	106.7	108.8	108.65	107.23	106.89	110.11	109.31	106.81	108.7	111.23	106.82	107.38	109.57	104.13	111.28	109.78	109.83	105.91	109.35	112.8	108.99	109.64	105.37	112.18	106.27	106.79	108.09	111.18	108.42	107.94	108.48
101.9	103.38	101.86	104.89	104.64	109.39	105.82	103.2	105.58	107.44	107.87	101.29	109.77	102.87	112.55	103.92	107.12	104.39	106.11	107.63	107.16	107.76	104.45	105.68	105.07	106.43	101.07	108.61	100.42	102.43	108.17	100.85	107.32	102.75	104.82	111.17	107.4	106.57	108.78	103.21	107.09	104.05	103.9	107.33	106.43	103.55	104.33	103.9	109.16	105.83
108.27	104.33	103.55	105.76	103.74	105.29	102.33	103.81	108.59	109.28	109.31	105.74	107.24	105.24	109.16	109.08	110.99	108.75	108.23	106.43	107.66	104.74	105.4	109.91	103.9	108.86	104.62	106.22	106.56	105.58	107.81	105.71	105.85	103.58	107.72	103.52	105.49	106.5	109.95	102.24	100.88	107.35	106.54	105.54	106.01	105.84	108.92	105.06	107.3	109.08
107.11	110.95	102.22	102.82	106.12	111.94	109.3	104.42	106.94	107.96	104.6	105.27	105.31	106.74	100.51	111.83	110.12	108.23	106.34	105.47	105.28	107.47	105.27	111.35	107.87	104.44	102.81	106.93	107.71	102.12	109.33	107.48	105.35	108.41	106.66	104.19	107.48	104.78	110.68	107.7	101.17	107.87	106.96	104.9	109.15	104.6	105.09	105.5	104.34	105.31
108.44	106.21	105.93	107.13	104.23	108.61	104.8	104.49	107.43	104.78	106.51	107.25	109.94	102.72	110.11	106.39	109.44	104.49	102.72	111.05	108.38	108.29	99.548	112.18	103.77	104.42	108.57	105.12	108.44	105.46	108.27	106.29	103.82	109.4	107.87	108.86	107.11	109.02	104.21	105.24	106.54	109.63	110.84	105.19	106.44	107.87	103.85	107.98	110.97	103.42
99.637	102.84	100.59	95.999	99.121	99.263	96.441	97.808	98.226	97.347	97.236	100.09	97.772	96.621	94.334	95.449	98.602	99.441	99.54	99.573	95.15	98.456	94.67	95.998	97.869	95.049	95.043	100.21	99.579	96.296	98.435	99.919	98.398	97.32	102.73	98.353	97.295	95.978	98.67	98.423	99.163	95.367	103.56	95.791	96.601	103	97.103	95.071	96.512	95.306
103.18	107.32	107.78	107.82	100.79	104.58	101.79	104.01	105.48	107.11	104.2	105.17	103.61	107.63	106.43	104.17	104.11	101.65	107.38	106.06	107.1	103.97	101.93	100.91	103.31	109.47	110.03	106.36	101.93	104.8	106.74	112.42	103.15	108.32	106.76	102.48	104.63	105.41	105.46	106.41	106.24	105.15	105.72	106.38	103.02	105.37	105.64	102.17	105.43	100.5
107.16	105.69	105	106.86	105.23	106.99	102.13	103.69	103.64	107.15	107.12	103.48	108.41	105.21	106.27	104.65	100.92	107.55	107.79	103.65	108.98	106.12	99.756	109.75	107.65	106.53	104.58	103.02	105.42	105.26	105.57	105.43	109.72	104.56	104.37	103.13	106.96	108.34	99.858	107.35	102.18	107.79	99.373	104.55	105.53	107.75	106.58	102.8	105.32	106.74
106.36	110.83	110.67	106.05	104.74	109.28	106.88	103.51	111.15	108.32	106.45	103.14	106.53	107.2	110.89	108.21	106.53	110.12	108.94	105.88	108.42	105.04	105.66	110.82	105.24	102.81	106.92	113.08	107.83	109.59	108.15	110.64	106.33	114.15	110.74	109.1	107.67	110.68	108.02	107.68	107.04	105.57	111.55	110.16	115.21	106.56	105.92	108.41	108.66	109.67
109.28	109.87	103.91	109.38	105.53	110.11	108.65	108.91	111.78	109.96	114.1	103.36	106.57	108.97	108.38	112.96	113.87	109.5	111.07	110.84	112.54	107.97	108.8	109.23	108.93	106.87	111.19	108.76	105.5	109.96	106.26	107.23	111.52	107.76	112.5	104.44	111.9	108.21	108.22	108.59	109.69	108.08	112.73	108.2	105.1	105.41	104.09	105.35	105.61	112.74
112.42	106.17	104.57	107.71	107.08	103.93	105.12	110	106.3	108.84	103.16	113.58	106.36	111.25	108.31	106.53	109.43	110.13	108.94	109.7	106.64	106.18	107.25	109.71	103.7	109.1	106.3	106.87	108.8	109.66	109.11	108.21	104.96	102.08	110.37	109.92	107.03	107.49	112.34	112.11	106.16	103.21	112.91	104.47	110.84	106.5	108.78	102.1	106.27	106.09
106.75	105.95	106.25	106.1	103.34	98.193	107.48	104.92	100.12	102.98	108.1	107.8	105.1	107.73	106.46	105.35	107.39	102.25	107.88	105.18	104.25	102.28	107.29	108.17	106.69	101.63	106.42	104.09	112.14	102.36	105.64	105.92	103.84	108.53	105.66	108.02	105.35	108.67	108.34	106.27	103.05	102.39	104.14	104.36	110.57	108.24	105.18	106.3	104.8	105.53
104.41	106.77	103.59	107.6	105.56	108.05	106.9	108.22	105.14	108.89	106.21	106.76	103.47	99.784	102	101.15	112.15	106.32	104.28	99.804	104.59	104.91	107.05	103.04	104.52	109.14	102.64	109.17	109.49	101.74	103.32	104.67	107.69	106.5	104.96	101.45	100.39	105.22	110.95	106.95	107.02	104.55	107.92	103.19	107.91	107.32	106.5	102.82	106.46	104.91
107.9	106.51	105.2	101.56	105.57	105.29	109.84	109.51	107.54	105.66	103.91	109.17	107.78	107.95	108.26	108.92	109.35	107.75	109.39	102.25	104.22	104.08	102.64	104.9	104.89	108.29	105.3	104.67	105.66	108.81	105.37	105.63	105.66	106.53	104.77	107.55	103.68	110.6	108.41	108.85	103.43	103.36	105.24	105.27	110.9	103.99	107.52	111.65	103.43	104.34
106.77	108.44	111.82	103.75	107.48	108.75	108.04	103.46	109.05	105.26	109.01	107.22	107.03	110.63	106.85	110.26	104.56	105.9	107.4	108.83	112.21	108.24	106.73	110.12	111.5	113.54	109.35	113.85	107.24	108.19	107.98	106.54	103.4	107.14	104.44	113.07	110.63	106.91	107.82	111.14	108.33	106.49	107.53	108.95	105.5	101.7	110.2	108.05	106.59	108.15
105.61	104.43	106.73	106.15	109.08	106.09	107.02	106.7	100.63	103.73	103.07	108.26	103.25	103.87	108.82	107.59	105.54	107.06	108.29	105.35	108.02	105.72	104.71	106.62	103.86	109.03	105.69	98.995	105.57	104.36	110.57	104.39	108.48	104.03	108.71	108	105.84	107.59	107.49	106.2	105.53	107.9	103.38	106.13	105.13	104.95	106.47	105.62	106.41	104.86
96.989	97.126	99.868	97.361	102.18	100.05	98.31	97.947	97.406	96.828	97.817	100.36	97.513	99.413	94.941	98.489	96.253	94.496	95.294	99.2	99.528	97.294	100.04	98.545	94.574	101.85	95.27	98.883	99.504	96.634	100.26	100.2	95.333	98.374	99.337	95.89	96.971	100.18	101.52	95.826	99.291	94.466	93.831	101.01	98.264	100.58	94.806	99.212	98.072	98.046
97.362	98.407	99.401	100.92	100.64	100.88	98.989	100.06	102.68	100.7	99.813	103.29	98.203	105.21	105.26	102.74	99.333	101.85	102.31	104.04	107.15	100.75	98.94	95.321	99.988	102.49	97.852	98.539	102.15	102.21	98.342	101.17	96.686	99.651	101.85	96.933	101.33	103.43	99.104	103.72	103.27	103.71	100.9	101.14	99.813	99.024	102.21	106.36	99.379	100.43
106.51	110.59	107.21	105.93	106.81	109.22	109.27	106.16	103.3	109.45	111.14	110.19	106.96	108.65	109.85	109.41	106.11	107.78	108.75	106.97	106.68	107.66	102.69	105.66	110.72	105.48	105.14	107.71	110.92	108.21	107.96	107.07	109.42	108.29	109.92	113.37	109.14	109.57	109.63	102.2	108.63	105.3	106.07	108.33	106.02	108.15	106.5	109.06	109.84	112.85
112.17	107.85	107.87	109.36	109.01	110.61	109	106.15	105.06	108.56	112.64	105.28	112.05	109.05	108.32	111.99	104.51	105.24	106.27	105.33	102.44	107.2	112.43	109.47	110.72	111.62	109.51	102.14	113	107.61	115.61	106.41	108.96	107.23	107.4	107.04	106.21	113.03	110.79	107.1	103.37	107.56	107.98	110.55	104.29	107.4	112.94	109.51	109.33	109.11
107	107.77	103.41	100.96	109.92	107.54	104.67	104.35	106.18	104.06	107.96	106.72	109.94	107.03	101.91	106.03	106.27	107.78	109.99	108	105.01	109.23	109.66	107.17	106.32	106.35	108.61	104.89	106.32	106.09	105.21	113.1	106.17	103.04	105.06	108.27	104.75	108.25	106.42	105.8	107.57	106.06	106.93	110.73	105.71	107.4	104.89	107.78	105.79	106.12
111.06	110.61	105.17	108.9	108.77	108.69	110.4	105.38	109.62	104.84	108.51	108.59	107.31	106.23	105.26	109.77	105.32	106	106.78	107.36	108.31	111.46	106.49	112.54	108.54	111.74	109.64	110.91	113.01	104.75	105.57	108.88	105.17	107.01	109.24	105.72	110.81	104.55	108.93	107.73	107.8	106.89	107.19	105.84	109.76	112.39	108.09	107.79	109.79	105.53
106.66	103.34	105.15	106.51	105.31	108.08	105.47	109.07	110.93	105.52	103.95	106.52	109.45	106.46	104.44	104.65	105.99	108.82	105.91	106.62	106.05	108.26	103.61	109.19	110.2	107.09	104.72	104.55	104.24	106.14	109.2	106.87	106.22	106.96	108.13	105.62	103.91	106.14	104.06	105.01	104.89	108.13	106.65	102.15	107.91	107.89	106.38	102.32	102.24	101.86
104.21	113.33	107.97	103.6	105.18	105.89	109.44	104.04	105.46	106.56	108.82	105.47	105.5	110.52	106.43	105.9	103.65	108.13	109.58	111.81	108.25	105.47	108.15	107.06	108.07	107.16	106.35	107.06	110.25	111.04	111.3	109.8	109.19	104.53	105.9	106	104.36	107.32	110.68	107.94	109.09	110.37	106.89	107.43	108.53	110.28	104.04	106.27	108.53	110.67
109.98	104.71	100.09	107.91	106.65	106.18	105.14	107.28	106.13	106.13	107.74	107.08	106.97	106.65	101.94	107.29	107.72	103.48	104.36	112.29	108.59	108.06	106.5	108.53	108.09	106.62	104.41	96.485	104.8	108.01	106.83	106.27	106.29	108.4	103.39	101.85	108.64	102.8	109.33	106.12	107.64	107.12	111.05	105.14	105.99	103.2	110.69	104.43	107.58	106.1
108.98	109.07	108.05	108.62	107.03	106.34	113.39	109.83	106.68	111.19	106.78	103.97	102.93	108.23	110.93	105.77	108.74	106.68	107.65	109.51	111.19	106.61	110.29	109.73	105.75	106.83	108.85	105.08	104.6	106.07	108.21	106.6	111.52	111.47	108.63	107.69	105.1	106.11	107.79	106.73	107.84	107.55	106.76	111.94	108.95	107.4	108.85	109.19	109.71	110.18
104.76	104.78	106.37	105.07	104.41	105.2	105.41	103.82	106.81	107.72	104	105.47	102.28	108.69	105.58	108.3	106.29	107.81	104.04	103.99	108.88	99.024	102.92	106.95	104.11	104.23	108.6	105.8	105.18	108.37	108.37	107.95	102.67	109.54	101.27	104.57	109.42	106.98	102.49	101.68	104.67	108.31	103.21	109.2	103.67	101.47	104.86	104.65	108.46	110.62
101.17	103.68	100.93	93.692	97.219	100	104.03	99.792	102.72	103.25	97.665	100.59	96.645	105.55	100.78	98.556	99.749	99.203	98.37	104.8	96.855	99.954	100.26	101.57	98.629	101.24	98.57	101.07	97.818	100.96	100.66	97.685	93.42	102.16	99.726	99.664	101.39	101.16	101.19	103.08	99.262	99.771	102.78	97.719	101.53	104.66	99.789	97.422	100.49	97.924
111.72	107.56	113.99	106.6	107.22	109.25	109.58	105.59	108.1	105.27	103.4	107.59	105.7	111.31	109.42	101.18	106.31	110.39	111.65	109.85	108.06	114.38	106.25	104.93	116.15	108.07	107.13	113.24	105.06	106.46	113.21	102.71	110.26	107.87	107.7	107.4	109.62	106.94	112.06	106.75	107.07	110.37	109.22	102.91	104.57	108.41	111.6	113.59	107.07	106.42
104.03	105.17	108.48	104	109.71	107.5	103.78	102.22	106.21	105.21	111.22	103.33	105.41	101.94	103.45	107.11	108.88	105.82	105.26	106.48	105.94	108.85	101.5	102.3	106.74	104.39	106.94	108.62	108	102.87	104.47	103.93	105.44	104.64	106.02	104.45	107.64	101.11	99.091	104.53	107.59	103.79	109.07	108.73	105.92	107.23	106.97	105.18	104.43	105.59
111.42	104.71	109.19	102.55	106.04	106.79	110.49	107.43	104.44	107.05	109.05	108.25	107.02	106.96	112.12	108.56	108.01	110.54	114.18	105.71	107.5	107.77	111.97	108.71	103.78	110.69	106.04	113.66	108.76	107.8	108.21	106.2	109.31	109.77	109.08	111.82	107.1	111.77	106.73	108.9	108.09	108.23	109.32	113.73	108.99	110.13	105.95	106.11	108.87	109.88
105.1	106.81	103.11	108.61	106.3	105.2	105.01	108.69	104.86	105.65	103.97	103.3	105.73	106.78	103.37	106.26	106.75	103.66	104.02	109.91	104.83	107.55	103.35	103.87	103.27	108.85	104.04	105.57	102.49	101.67	106.25	108.03	107.16	106.82	103.86	107.28	103	106.85	101.77	109.8	106.06	103.43	108.2	106.45	105.88	103.11	109.41	102.77	102.17	99.22
104.96	108.96	101.69	106.01	101.9	106.36	106.21	108.74	105.23	106.78	106.75	106.13	107.23	109.06	105.92	104.44	108.75	107.61	105.35	107.04	110.78	106.17	113.59	107.38	108.13	104.79	106.3	107.76	108.45	105.02	105.58	106.36	108.79	109.98	104.83	109.5	108.15	105.37	106.51	107.65	103.65	104.51	108.04	104.41	108.7	107.65	103.29	106.87	104.76	109.08
107.29	109.98	105.79	104.45	104.05	105.04	103.27	106.49	102.79	112.07	107.41	106.56	107.75	104.42	104.22	107.86	105.47	105.9	108.08	109.89	101.04	107.53	109.53	106.68	107.56	105.68	105.85	107.35	106.17	106.54	102.82	109.93	103.09	103.5	103.04	107.98	98.989	106.12	105.87	106.22	106.07	106.81	107.47	106.11	112.35	105.55	107.81	100.26	107.71	106.54
99.868	103.83	99.268	103.15	99.82	98.125	99.247	101.78	105.65	101.15	103.89	98.405	101.28	97.368	98.711	101.56	101.04	102.36	98.872	99.74	96.974	101.99	103.55	98.681	103.2	97.671	101.27	104.81	99.061	99.454	99.16	97.446	97.758	105.38	97.076	102.38	99.377	104.15	98.106	101.81	102.12	102.16	106.15	98.726	94.048	103.88	97.241	100.33	98.078	99.173
100.11	95.929	104.78	98.398	100.43	98.842	100.13	96.918	98.773	94.664	99.079	97.324	99.492	101.12	100.4	97.032	96.884	98.464	99.515	102.17	97.112	98.703	95.072	101.6	92.665	97.304	96.398	99.713	93.12	96.361	101.24	95.472	96.073	100.99	103.57	97.479	97.591	96.234	94.208	99.58	98.379	100.36	93.431	94.977	97.116	97.618	97.883	94.183	96.25	101.14
109.95	105.41	105.2	108.84	104.21	103.47	106.57	103.57	107.84	105.74	106.12	104.6	100.7	109.38	108.72	109.2	100.39	104.39	102.33	103.94	104.28	106.94	107.22	106.48	107.37	102.78	103.42	107.89	104.27	108.43	101.96	110.81	107.51	108.54	105.66	103.56	105.65	113.58	108.99	106.51	106.39	108.18	107.2	107.31	105.74	104.32	105.13	105.52	102.88	105.38
105.19	106.34	105.58	103.88	110.19	103.35	105.04	106.45	104.94	104.01	105.23	106.19	100.96	104.83	106.29	105.61	108.08	104.56	103.6	100.41	109.17	105.23	107.15	112.94	106.07	105.45	105.64	103.94	103.13	99.536	103.79	107.53	109.58	102.72	102.86	111.22	105.45	107.68	102.23	110.41	110.62	101.27	104.44	109	107.22	106.64	105.67	103.3	111.77	106.11
112.87	112.71	111.44	109.76	112.09	109.35	105.3	113.39	109.72	111.23	111.8	111.14	108.6	108.86	110.02	107.98	109.45	109.26	114.15	109.94	110.65	109.48	109.37	107.44	107.07	106.24	113.17	111.3	112.34	107.11	111.69	112.93	109.07	109.01	111.6	112.22	108.06	112.02	106.98	114.56	110.24	110.9	109.77	105.2	109.51	112.3	109.46	109.89	108.04	108.4
104.67	103.05	108.67	106.49	104.62	104.3	102.76	106	107.36	102.99	99.424	105.8	98.488	106.56	101.52	103.85	104.54	108.57	103.3	102.09	105.26	106.04	103.82	108.68	105.86	103.19	106.27	100.97	106.45	105.96	108.37	108.62	104.22	109.26	102.49	103.36	105.94	103.89	105.74	108.39	109.08	103.84	103.18	100.11	105.7	107.35	104.36	104.99	107.38	102.06
100.55	99.98	102.05	102.08	100.45	99.219	104.48	97.633	96.889	96.174	101.13	101.61	101.53	103.65	97.881	98.564	103.37	98.923	105.28	100.53	101.39	99.66	100.62	102.36	98.798	98.722	100.46	99.571	102.55	100.78	101.2	103.6	99.001	106.06	101.29	102.65	101.47	104.59	101.33	105.13	101.88	101.85	98.374	100.09	104.57	104.58	108.05	99.757	100.53	102.54
104.84	106.28	102.66	107.27	106.53	109.25	107.98	104.16	105.37	106.23	104.2	104.41	107.35	107.58	109.97	103.1	108.29	107.34	106.62	103.03	103.98	106.15	105.98	111.75	106.69	105.62	104.8	105.77	107.67	104.07	101.57	103.71	109.42	104.69	107.99	104.47	105.02	111.01	104.66	106.93	106.48	105.67	105.36	106.05	107.78	106.25	103.36	106.94	107.5	104.59
97.699	98.467	102.49	101.53	99.133	99.921	102.88	102.77	102.16	98.378	100.04	100.02	101.91	105.03	100.59	97.453	101.15	97.302	101.57	97.932	98.622	100.67	103.02	101.76	100.53	100.87	98.912	99.76	96.214	106.14	99.187	102.93	99.824	103.99	103.16	99.645	97.302	97.06	98.853	97.156	100.87	96.808	97.546	98.081	99.382	103.04	98.548	97.84	101.76	103.87
94.938	98.669	99.682	100.47	91.988	100.73	93.826	99.203	100.6	101.95	97.367	97.501	101.11	95.302	100.53	102.99	97.028	93.825	95.414	102.97	95.658	96.02	101.45	96.499	96.107	95.94	92.5	98.873	96.054	95.721	98.99	96.202	96.742	95.149	94.503	98.927	98.313	100.84	96.981	97.892	96.216	95.029	97.817	95.853	95.851	97.08	91.012	100.4	98.196	99.847
97.834	99.957	101.8	94.048	100.97	96.736	98.217	102.33	98.258	101.17	100.35	98.299	93.982	96.089	97.758	96.217	94.536	99.356	93.478	96.43	95.17	95.753	98.793	101.12	98.891	94.558	100.66	98.937	97.192	95.435	97.478	100.39	92.905	105.21	98.532	96.329	97.991	99.507	89.476	99.096	95.524	100.33	96.851	103.7	100.05	96.046	96.444	101.13	101.85	102.06
108.7	109.63	106.41	108.2	108.23	106.41	108.36	104.31	110.32	108.65	109.16	109.55	109.87	108.36	108.63	104.18	105.98	105.59	109.98	112.72	109.24	112.79	114.49	107.74	106.82	106.82	108.07	110.35	107.79	102.53	106.77	111.78	101.32	117.26	109.46	108.02	108.02	103.4	110.43	106.33	107.69	107.08	106.41	108.92	107.87	108.79	110.43	108.97	109.33	112.32
109.06	107.91	110.47	106.13	111.44	107.74	108.77	104.99	107.22	107.42	106.17	103.65	110.73	108.31	115.07	107.41	107.85	108.79	107.41	106.65	109.12	108.92	108.66	112.45	106.81	104.6	110.36	105.54	107.46	109.37	106.73	112.49	108.2	111.34	105.35	110.29	106.99	109.62	107.81	112.75	111.17	111.52	107.6	113.26	107.39	109.67	112.19	110.28	109.84	111.9
106.91	110.45	104.75	106.26	107.16	110.89	104.64	111.09	108.34	110.16	110.91	108.55	109.96	105.98	111.97	108.37	109.21	103.57	105.39	100.14	109.44	105.97	111.94	107.09	108.62	108.35	106.66	106.61	107.18	109.85	111.68	113.16	105.18	105.77	106.25	110.96	109.68	108.31	112.23	108.55	108.68	107.08	111.87	112.64	112.01	106.9	104.17	107.94	111.19	108.98
107.87	107.76	110.54	112.01	111.9	108.8	107.68	111.81	111.46	112.53	113.91	111.86	105.88	111.16	107.01	113.35	106.69	107.72	115.04	109.15	110.49	106.88	112.74	105.88	114.11	106.68	110.71	110.58	111.39	108.79	109.85	108.59	106.57	112.38	112.03	115.64	108.96	114.21	112.52	111.33	110.95	111.68	107.89	110.4	107.15	111.57	111.04	110.07	109.19	109.66
107.55	111.83	114.44	110.01	104.93	104.76	111.7	110.18	107.63	104.31	107.82	104.86	108.24	109.04	110.65	107.94	114.74	111.22	108.59	108.24	106.48	105.2	115.38	112.18	107.62	103.47	111.4	106.69	106.26	105.74	105.99	108.39	112.02	109.47	111.2	109.83	114.25	107.27	105.95	110.22	103.85	107.63	105.88	106.53	115.59	112.87	108.62	107.51	112.76	108.66
100.67	103.29	101.97	100.79	100.21	95.995	99.27	101.17	100.92	100.23	99.119	101.05	97.437	99.666	101.11	101.42	102.5	103.02	97.956	98.461	97.3	99.98	103.17	100.77	102.18	101.48	101.05	97.022	97.713	103.43	100.02	99.488	99.78	102.42	100.93	93.443	98.915	101.77	99.722	104.24	102.36	100.86	102.69	96.429	104.69	105.7	103.8	102.49	103.5	100.07
107.8	106.33	105.5	105.78	110.84	107.13	107.6	105.57	110.53	107.72	105.49	107.44	107.69	109.34	107.64	107.96	108.21	107.98	107.36	107.14	112.96	112.19	112.52	106.23	105.51	106.51	109.26	108.28	104.47	110.52	109.4	108.12	107.29	104.03	108.09	105.81	107.73	110.58	106.12	111.15	109.58	108.75	103.99	107	110.09	109.22	106.42	107.85	106.45	110.93
110.99	106.06	109.33	109.46	108.49	106.89	109.17	112.42	109.16	115.15	106.12	108.93	109.09	102.5	110.5	110.84	107.38	109.22	104.01	113.08	104.99	105.47	104.68	109.25	111.24	112.99	107.98	111.25	106.75	105.17	108.04	102.35	107.02	109.53	111.55	105.44	108.4	105.88	110.75	105.54	111.53	104.84	109.09	104.2	108.52	107.65	100.9	105.23	108.86	109.01
108.88	109.72	115.66	112.62	107.18	109.07	106.13	101.54	107.23	103.52	107.03	105.2	106.59	101.58	108.85	108.69	107.74	107.89	104.84	103.3	103.71	109.24	106.44	104.94	109.69	105.62	110.03	110.02	111.89	107.16	105.77	108.45	103.61	102.75	106.05	99.917	104.94	105.13	104.07	108.56	108.79	103.42	108.26	103.81	108.1	110.41	108.28	102.49	106.34	107.17
106.18	108.81	106.27	107.38	106.93	105.48	103.64	99.301	109.18	98.611	104.68	103.37	104.26	103.93	105.02	100.7	103.07	107.98	103.51	107.9	107.6	108.07	105.1	106.14	108.61	104.94	108.44	105.47	105.74	109.35	102.79	102.25	109.8	103.21	103.4	107.6	104.81	103.71	107.56	103.87	106.93	108.52	102.8	103.69	107.89	106.88	106.09	103.28	105.91	103.95
97.643	96.175	101.96	95.757	96.645	95.555	98.538	101.04	96.398	99.73	101.99	98.84	97.258	97.06	96.567	99.274	97.424	104.92	96.291	98.637	99.237	100.16	100.58	99.613	100.74	98.964	95.426	98.056	93.662	98.88	98.298	97.894	99.228	94.434	99.873	98.446	103.04	98.436	97.402	97.15	105.86	98.591	97.089	102.17	100.41	97.134	97.968	95.591	99.887	100.9
98.083	98.653	104.18	102.92	99.576	103.76	101.37	103.78	97.446	103.49	104.38	101.61	100.66	102.42	102.31	102.14	100.32	101.23	99.901	95.884	101.38	99.701	97.732	97.855	101.65	101.1	98.483	102.37	105.72	103.05	98.229	100.56	104.29	100.88	99.791	103.18	103.09	95.963	101.06	96.914	99.446	100.29	103.15	99.188	99.845	103.46	102.64	99.175	101.35	104.08
102.68	107.44	104.68	109.19	107.52	102.24	103.47	103.72	107.34	102.66	103.78	108.08	103.96	108.98	111.37	109.12	100.99	100.71	107.76	107.64	108.16	106.51	103.81	108.83	104.59	105.28	107.58	105.09	107.79	105.36	105.75	110.12	104.5	104.77	104.96	104.8	102.92	99.391	101.98	109.39	101.63	106.48	103.48	104.91	106.41	103.33	102.87	105.65	101.28	103.3
105.34	111.17	109.65	106.16	107	109.38	107.49	110.24	107.41	110.36	109.91	105.95	107.43	109.95	114.27	105.96	112.81	107.83	104.52	111.65	110.71	111.44	107.92	102.71	109.92	107.37	106.85	109.81	109.58	113.9	108.35	109.33	105.3	103.75	102.71	107.48	111.44	108.65	112.39	110.44	107.75	107.95	110.42	106.5	107.59	108.85	106.5	105.17	111.17	110.17
111.78	108.68	109.56	111.48	108.9	104.78	105.47	105.52	109.31	109.61	109.8	107.62	110.66	109.34	105.8	107.39	109.37	113.1	114.21	105.95	109.58	104.46	107.52	113.19	103.98	110.48	109	107.84	112.35	110.51	113.55	107.96	108.51	105.22	112.88	105.29	108.94	109.08	111.12	100.86	110.65	109.15	109.83	108.46	110.87	109.82	105.74	106.5	109.35	106.61
103.88	103.42	102.86	102.94	102.49	98.286	104.63	102.12	100.61	98.668	104.11	101.5	100.32	100.33	105.95	102.9	104.85	101.31	101.07	101.44	102.83	105.78	105.2	103.11	102.87	105.72	104.07	99.64	101.07	101.79	97.83	104.07	103.28	99.822	105.85	101.77	99.278	103.65	105.4	103.76	100.82	103.38	105.03	103.72	104.18	104.25	98.501	106.87	101.13	103.34
110.93	102.34	107.2	106.75	109.27	102.94	108.41	109.29	108.72	105.53	105.4	107.55	105.43	107.31	102.75	105.93	102.43	105.84	103.52	107.73	103.56	103.02	106.52	107.87	104.38	103.53	108.67	110.92	106.21	104.69	106.31	105.37	106.14	104.25	105.95	106.98	103.04	109.18	105.82	105.76	101.56	109.07	106.67	103.04	101.28	105.15	106.59	102.71	105.79	106.11
97.279	100.43	96.541	101.76	99.859	97.185	101.25	92.011	99	96.037	97.773	101.18	98.897	98.463	103.65	97.903	94.851	97.089	96.086	95.54	95.353	94.816	101.59	97.737	96.357	99.64	97.811	100.86	100.82	99.047	98.537	100.79	96.958	101.98	94.485	98.895	97.73	97.451	99.636	95.972	93.339	96.86	98.113	96.587	98.909	94.81	98.218	98.072	95.337	94.918
99.88	100.19	101.24	101.68	100.66	102.42	94.492	102.49	101.9	102.14	99.548	94.84	101.32	101.66	101.58	105.66	101.39	101.05	97.522	98.38	100.78	99.604	98.086	98.879	98.722	100.22	99.965	97.766	101.62	99.079	101.26	102.79	100.91	97.521	99.001	99.99	104.2	96.153	103.89	98.394	102.81	103.89	97.784	96.956	95.163	100.42	98.74	104.54	101.83	104.07
104.97	102.81	105.83	108.56	108.24	105.08	102.59	105.09	107.29	109.58	102.02	105.79	105.4	106.6	101.86	102.76	109.34	105.86	106.18	107.78	103.84	104.97	106.92	105.12	104.61	103.99	107.6	104.71	107.3	107.12	103.57	105.96	104.79	102.59	105.5	104.34	103.45	106.65	101.58	106.23	105.98	107.11	105.11	115.13	102.23	103.78	107.21	105.31	107.62	107.9
103.08	106.9	108.12	108.45	105.22	105.28	102.46	106.61	105.6	102.05	102.56	109.45	103.57	106.76	104.38	108.57	109.55	102.19	116.76	105.02	110.03	108.05	108.29	106.06	102.45	103.99	107.85	107.23	102.25	103.53	103.69	102.7	106	108.68	105.44	105.8	105.11	104.99	105.31	107.13	103.79	103.21	106.26	104.61	105.98	110.59	106.03	108.17	104.41	105.4
105.09	103.16	108.46	110.67	110.36	107.52	110.49	108.69	107.78	108.6	109.31	107.42	102.27	109.76	105.45	109.14	104.82	107.92	108.12	108.92	107.73	106.53	107	109.82	112.21	108.11	108.48	109.06	106.61	109.18	113.06	110.12	107.19	106.2	102.86	109.5	105.23	112.92	107.69	104.85	110.37	109.58	110.01	108.69	110.92	107.73	107.52	109.41	112.78	107.99
103.36	106.97	110.19	111.2	105.76	103.72	109.68	107	106.46	112.07	107.49	106.96	104.95	109.76	107.2	108.98	107.4	104.5	114.45	104.98	109.87	109.66	107.76	105.64	111.47	109.85	109.04	107.78	107.47	110.82	106.83	110.91	111.04	108.3	109.55	108.67	108.5	111.07	113.11	106.98	110.21	110.41	108.79	107.66	110.07	107.02	107.92	108.47	108.32	106.4
110.62	107.64	112.64	110.2	107.87	107.81	106.61	111.73	109.21	110.2	109.69	108.21	114.79	108.52	105.92	107.97	107.45	106.04	111.43	107.98	109.26	111.79	110.1	110.39	105.37	107.07	105	109.33	106.68	111.59	108.42	109.91	109.83	106.68	106.18	111.35	107.82	109.59	105.81	108.05	107.62	107.84	112.41	111.59	108.44	107.24	102.92	111.05	109.63	108.37
105.7	108.55	106.27	104.18	110.45	110.79	105.53	106.62	105.27	107.82	104.85	103.16	107.27	112.25	106.28	98.146	109.55	108.97	105.22	102.91	106.08	105.41	104.01	103.85	105.33	104.44	102.53	102.72	108.59	108.02	98.192	102.51	102.88	108.54	108.23	104.6	107.23	106.49	103.16	105.57	100.96	105.26	106.48	105.43	105.67	104.3	108.04	101.73	101.87	107.56
105.66	108.99	104.98	108.23	103.23	101.09	104.75	106.4	105.44	109.7	108.14	104.78	109.78	107.06	107.91	102.99	104.26	101.57	103.24	103.96	101.59	111	104.69	108.61	108.19	108.61	105.14	105.5	106.49	108.93	104.96	104.98	106.13	105.64	102.76	108.91	107.47	105.15	109.01	104.52	108.04	106.89	103.8	103.82	105.55	104.98	107.86	106.81	102.51	103.5
104.53	107.02	106.71	104.47	110.51	105.54	111.75	103.26	101.94	103.16	104.34	105.84	109.71	103.62	106.73	106.16	105.91	103.67	103.87	103.24	104.67	105.68	105.75	108.46	104.84	103.33	106.73	105.62	105.49	107.23	106.36	104.6	102.17	103.37	106.55	108.35	107.23	106.12	106.08	106.16	103.66	103.17	106.34	103.39	104.26	109.55	106.54	111	109.86	105.04
101.03	96.201	103.94	96.801	93.055	99.334	94.641	99.453	95.276	99.119	96.953	99.238	100.72	100.86	95.115	96.697	99.177	98.887	95.544	97.974	97.944	98.044	98.845	100.82	96.262	97.362	99.5	96.919	96.467	99.177	94.77	97.691	100.81	101.29	98.047	100.23	96.553	96.733	93.455	99.628	99.904	97.001	94.024	95.537	96.711	96.032	102.29	98.587	94.378	95.764
109.19	110.26	113.34	109.39	106.66	107.39	105.22	105.35	107.33	111.43	107.16	110.05	108.94	112.2	108.34	109.95	110.26	105.3	107.55	108.57	108.43	106.61	106.13	101.14	109.89	107.22	112.21	110.41	105.28	107.04	109.01	105.25	110.26	104.63	111.13	113.39	107.85	105.56	110.02	106.53	111.08	111.08	109.98	107.65	109.99	108.14	108.86	111.51	108.01	111.45
102.76	107.92	108.63	107.28	106.57	102.89	106.41	105.68	102.67	105.8	109.96	106.09	106.42	106.71	101.36	102.82	108.51	103.76	105.12	102.17	107.39	107.6	106.33	105.8	103.42	110.18	106.79	103.91	104.23	104.14	104.86	106.8	106.14	105.79	106.22	107.47	103.87	105.8	104.98	103.97	105.41	107.01	101.54	105	110.49	111.06	106	107.12	106.23	104.59
105.21	106.44	104.81	103.54	106.05	101.3	105.4	106.67	109.55	108.55	104.51	110.69	104.63	104.21	103.96	105.87	104.42	107.34	103.1	105.48	106.17	107.63	103.28	103.17	104.6	103.73	106.91	103.09	103.17	108.01	104.9	106.72	104.86	108.38	102.14	100.84	103.92	111.43	104.65	102.15	104.02	102.43	105.44	105.91	103.58	102.23	105.72	110.51	106.32	108.07
109.3	111.28	107.17	113.16	107.04	109.36	109.81	107.16	106.83	108.96	102.96	112.02	111.89	106.17	107.85	113.18	112.1	109.63	107.94	107.94	109.96	107.1	106.31	109.89	108.43	111.25	106.63	108.13	102.97	109.96	111.55	107.95	111.72	113.95	105.2	115.13	105.74	108.11	112.14	106.95	107.83	109.71	111.4	109.17	111.77	111.77	111.06	108.48	107.51	113.11
106.91	100.17	108.19	107.51	109.86	109.09	101.81	109.09	105.11	107.01	104.55	108.63	103.93	103.65	105.19	103.31	105.07	105.19	104.22	104.32	107.16	108.55	107.4	105.64	106.53	108.72	104.56	104.88	108.22	106.19	107.07	106.07	106.27	109.24	109.42	107.35	105.36	105.87	104.07	108.73	105.29	104.15	102.06	104.68	108.68	111.88	107.04	104.46	107.39	105.44
99.623	98.04	97.15	99.736	100.39	101.63	98.032	94.629	100.97	94.728	99.911	96.064	98.024	101.2	98.501	101.03	97.414	93.452	99.491	97.364	95.554	101.05	93.975	96.68	93.555	93.348	97.672	95.702	91.869	97.307	98.249	96.768	98.425	96.265	96.96	96.458	96.502	95.886	99.15	101.13	96.719	99.492	92.89	98.641	95.176	97.372	94.079	97.502	93.851	95.494
103.96	108.62	105.81	104.65	109.25	106.02	108.13	107.02	103.41	107.97	106.66	106.05	109.23	114.85	104	108.12	110.9	105.95	106.85	110.81	106.94	106.5	105.1	107.72	104.14	102.91	104.25	109.9	107.34	108.96	106.79	107.47	109.04	106.74	107.73	106.04	106.43	108.07	108.26	106.32	111.2	105.45	107.08	105.38	105.63	107.08	108.81	109.73	108.79	104
103.86	106.3	107.51	106.25	111.05	109.26	106.65	106.47	107.92	108.73	103.77	102.71	107.93	105.3	103.17	106.86	100.59	103.37	111.41	107.29	106.87	108.58	104.85	101.76	103.84	104.43	106.26	103.89	106.45	103.79	105.17	106.07	102.56	108.14	104.97	104.79	105.57	110.37	104.69	99.531	99.062	104.38	102.56	104.94	102.5	108.27	103.72	106.22	107.28	104.8
111.28	106.82	109.52	110.78	102.37	105.93	113.33	108.44	106.47	106.66	112.43	105.08	105.31	115.34	104.73	106.29	109.4	111.08	110.93	108.64	105.4	113.85	109.29	105.55	109.14	108.47	106.95	105.77	113.8	105.1	109.4	109.21	114.58	108.81	107.43	109.58	108.29	105.89	105.74	112.48	106.2	111.07	103.38	107.16	107.59	109.09	104.22	105.36	108.7	107.71
110.06	111.09	109.67	107.31	111.6	108.73	109.2	102.89	111.36	109.73	111.85	107.75	103.49	105.99	106.09	102.19	113	110.32	104.74	110.41	107.45	110.79	107.43	110.25	110.05	107.56	107.16	106.53	112.93	111.02	110.55	109.58	110.79	107.5	107.23	109.82	104.39	107.88	108.16	112.12	109.28	110.17	103.61	109.06	107.63	107.02	104.34	106.6	109.34	115.55
101.51	95.916	99.52	101.41	101.46	98.424	97.407	96.186	97.429	96.69	96.626	95.132	100.8	99.461	99.4	100.56	99.322	100.5	99.906	99.596	96.644	101.21	102.07	98.663	93.627	101.23	99.661	100.77	99.675	103.9	97.508	101.25	98.475	98.242	99.86	96.592	99.724	98.102	97.795	101.54	99.51	97.361	104.73	95.3	97.011	101.07	100.29	102.31	101.85	95.792
107.43	101.87	105.04	102.29	105.95	102.04	107.71	108.78	108.15	105.74	105.16	108.93	100.75	103.41	105.82	108.43	105.24	107.57	110.65	109.48	109.02	107.32	100.61	105.66	104.2	105.28	105.79	104.66	105.25	103.4	103	104.18	109.68	104.41	107.81	106.45	109.44	104.9	105.08	103.57	109.94	104.93	107.74	106.6	106.62	106.63	101.83	103.54	110.72	106.98
99.884	97.388	98.024	100.53	95.288	94.652	99.618	101.94	102.23	103.55	97.675	98.923	100.82	93.035	99.474	97.19	100.98	100.03	95.771	95.094	101.48	98.63	97.9	97.086	97.62	99.89	95.277	95.326	102.66	101.22	96.684	96.993	93.974	104.14	100.47	96.441	101.15	103.75	93.448	98.581	95.99	99.339	97.527	98.051	95.216	97.928	97.899	99.798	101.03	98.909
108.32	103.65	105.96	100.76	105.87	108.38	106.62	109.92	108	102.67	106.79	107.19	104.45	108.18	105.03	103.4	105.38	105.88	103.02	105.06	105.36	104.68	104.94	106.71	104.52	107.09	111.63	106.78	103.96	105.06	105.27	104.6	107.98	102.76	100.38	103.97	108.36	106.23	103.09	104.5	106.6	106.3	107.81	103.89	106	113.43	100.17	103.06	102.03	110.19
112.5	112.05	115.52	105.43	105.28	110.33	105.48	107.41	110.43	111.87	114	107.03	106.29	109.56	115.36	110.4	109.7	113.12	111.89	113.02	114.01	110.1	108.16	110.6	114.39	109.48	114.99	117.33	109.33	110.51	108.7	104.11	106.45	109.09	107.57	116.85	110.59	114.64	108.14	111.21	107.27	111.29	112.7	112.86	113.37	114.17	105.79	108.95	111.62	108.4
105.36	105.93	103.84	107.33	107.48	104.13	106.76	106.9	105.03	105.56	104.77	104.46	109.41	106.48	102.46	107.76	106.36	107.42	104.22	108.51	106.02	103.01	107.96	107.64	105.17	105.77	102.12	109.27	104.76	102.02	103.82	106.61	108.18	103.92	105.27	105.13	100.95	107.33	103.73	103.77	107.25	106.39	105.16	103.95	100.8	105.98	104.17	103.12	106.14	103.86
106.24	104.57	107.34	108.34	105.95	105.52	103.45	105.17	108.02	104.14	102.12	108.2	107.47	107.07	106.29	105.6	104.09	108.26	105.01	106.73	103.87	102.21	106.8	107.44	104.4	103.46	104.11	106.63	100.78	102.82	105.69	105.24	108.66	106.04	104.28	102.73	102.42	105.17	105.31	104.92	106.43	108.23	102.03	103.87	104.74	99.784	106.85	103.55	106.81	107.47
105.52	103.29	107.55	106.78	101.21	102.34	108.06	105.45	104.56	107.16	105.46	106.15	108.15	103.07	108.45	112.28	102.15	105.16	105.41	104.36	110.46	104.43	104.05	103.71	102.97	107.84	104.01	103.9	106.87	107.44	108.18	99.882	105.63	102.29	106.09	107.43	105.07	104.01	108.43	101.79	108.29	103.58	105.44	108.77	107.95	103.08	103.03	103.02	103.14	109.56
111.3	103.77	111.17	111.09	114.73	109.94	112.67	113.21	110.22	109.74	108.82	107.76	110.84	109.94	114.11	106.01	108.48	113.21	111.62	115.26	110.64	115.21	108.15	109.5	112.22	107.27	106.17	109.02	109.79	110.78	105.67	114.48	109.55	109.99	112.42	113.66	113.63	111.3	111.08	113.83	112.3	104.07	105.78	111.72	111.23	114.9	110.14	114.05	109.51	110.16
99.502	103.18	102.64	100.43	107.03	99.586	105.35	100.45	106.31	100.36	104.23	97.571	104.03	103.74	103.88	100.32	105.55	106.57	102.24	101.61	105.35	102.14	103.71	100.84	101.21	95.061	99.866	102.02	101.96	102.48	102.12	104.4	101.27	104.38	101.66	99.462	100.22	99.935	98.556	100.23	101.18	105.53	101.26	102.58	101.87	103.09	103.93	103.99	101.25	102.55
97.526	101.42	95.741	100.77	94.026	98.055	99.041	97.743	102.14	99.038	98.235	98.507	101.05	95.921	99.858	97.84	100.15	98.586	100.39	101.96	102.7	99.755	98.347	104.71	98.337	98.642	103.74	99.8	94.013	99.542	100.58	97.787	95.584	98.055	100.45	93.594	97.467	106.03	99.422	101.3	99.213	103.34	105.89	102.3	103.24	98.65	103.53	96.468	101.57	99.673
102.82	103.59	104.3	102.16	105.04	105.85	104.72	104.82	104.28	102.01	104.51	104.89	107.78	104.99	103.69	103.04	104.76	102.15	104.89	107.02	105.03	106.91	108.73	102.51	105.13	104.94	101.32	103.52	103.18	105.34	103.23	107.38	104.7	103.14	106.43	104.42	105.97	107.25	106.29	106.59	105.87	104.45	106.14	104.15	105.27	102.47	103.01	105.59	107.37	105.19
107.63	109.59	106.56	102.39	108.02	109.84	107.3	103.83	108.63	104.77	104.95	103.44	107.77	105.62	106.35	108.09	106.42	107.29	107.76	107.74	105.11	102.2	108.42	107.79	97.136	107.77	109.02	103.42	105.84	103.86	102.12	107.74	104.49	102.18	109.11	102.62	100.3	104.6	106.85	105.5	100.3	101.59	105.5	105.68	104.65	105.95	102.62	107.67	109.73	110.83
103.17	102.57	103.46	103.33	99.727	101.34	97.123	96.045	101	99.926	101.34	105.41	99.51	99.131	93.532	100.61	102.56	102.47	100.3	102.19	97.654	98.436	101.21	101.82	101.46	99.659	96.445	99.201	98.518	101.64	94.748	100.94	102.06	103.44	98.359	101.77	96.259	99.863	99.752	98.318	102.11	103.92	103.12	105.64	99.152	102.55	101.26	100.9	99.099	105.59
97.982	101.99	97.572	93.555	98.854	96.04	95.828	100.6	100.29	97.245	98.136	98.682	97.76	97.406	99.003	102.78	96.542	98.377	98.549	98.34	99.743	95.508	98.695	98.15	93.967	99.219	96.048	99.857	100.81	97.751	97.94	97.664	97.647	98.787	97.035	98.394	100.42	96.819	99.994	96.14	99.55	97.47	96.82	96.177	95.313	101.85	99.971	95.177	96.614	99.493
100.03	99.457	102.47	96.179	93.354	99.348	100.16	96.454	97.999	99.1	103.68	96.017	102.69	102.53	94.54	100.3	101.37	104.59	99.103	100.15	102.43	102.68	99.55	97.921	101.07	97.924	98.055	104.25	98.668	100.14	96.97	101.28	105.84	96.91	99.899	101.4	100.57	98.936	97.789	103.12	97.497	98.914	96.089	99.956	99.845	101.39	98.47	102	96.17	102.53
105.36	105.89	113.28	105.22	108.37	108.05	109.61	106.73	104.38	104.08	105.93	101.36	108.18	102.64	104.07	106.74	104.25	108.72	106.02	106.29	102.33	107.46	108.89	107.94	103.61	106.87	101.4	104.36	106.14	111.6	111.06	107	104.89	108.39	103.91	105.82	107.22	104.51	106.67	102.97	105.16	105.84	103.18	106.77	105.47	109.55	107.14	104.24	106.74	103.69
105.76	101.59	101.91	106.51	105.19	108.66	106.73	103.53	105.63	111.34	105.7	108.02	105.26	106.98	105.05	104.68	102.92	107.11	103.57	108.45	105.15	107.23	105.5	106.45	109.57	106.87	100.79	102.41	105.76	105.68	106.36	112.33	100.36	103.91	108.51	106.77	107.54	107.62	105.85	102.26	108.93	103.77	105.36	105.13	104.03	102.61	106.74	108.63	104.47	104.43
103.12	103.41	100.03	106	102.91	103.76	105.08	105.81	104.95	101.67	105.12	102.77	105.29	103.41	106.91	109.3	109.05	104.24	107.45	106.23	104.76	108.8	105.36	108.17	107.15	108.66	107.89	107.01	104.36	106.43	104.4	105.44	105.44	103.19	108.66	104.01	103.83	103.76	100.44	106.34	105.51	107.94	106.11	107.4	106.46	106.41	105.78	106.01	107.96	107.39
104.96	110.31	109.73	106.08	106.88	106.02	107.8	107.72	111.48	109.6	110.57	104.23	104.12	106.98	105.57	109.04	112.76	103.78	108.75	108.34	110.71	106.92	107.29	107.9	108.28	111.86	109.54	110.3	102.61	106.41	113.12	104.15	109.8	107.22	105.68	108.2	105.91	110.44	107.73	110.35	108.56	106.32	108.52	109.28	104.95	112.6	109.56	110.42	110.08	111.04
107.93	107.92	105.46	101.79	110.46	101.18	106.63	103.97	112.04	104.35	103.1	105.91	110.55	107.78	105.37	108.08	107.67	108.01	109	108.04	106.54	104.92	108.43	106.64	107.3	102.84	106.34	107.17	102.08	102.92	106.95	103.97	102.73	106.6	108.83	101.87	104.37	103.37	105.64	106.77	102.64	103.3	102.84	99.09	107.65	107.42	106.68	109.06	106.42	104.92
100.32	98.546	102.07	98.777	97.401	101.01	99.739	103.7	101.43	97.214	96.861	97.729	102.35	96.061	97.398	104.08	98.123	97.528	96.781	98.305	102.35	102.59	105.29	103.48	102.7	102.57	96.852	100.47	101.18	99.006	97.09	94.2	101.73	99.854	99.709	99.026	97.339	104.13	103.15	102.02	100.39	98.226	95.2	100.44	102.77	99.345	100.09	99.116	102.4	101.08
107.82	105.37	103.62	103.63	109.16	107.49	106.97	109.49	109.75	108.05	105.99	107.84	108.23	106.21	109.33	105.01	102.22	107.3	108.69	108.02	108.1	106.39	107.91	105.98	104.87	108.5	102.46	104.97	106.51	105.45	105.88	107.77	101.47	108.3	102.88	109.35	106.78	104.31	106.06	103.02	104.8	107.3	102.1	108.2	103.75	106.49	105.3	108.16	105.43	104.88
99.592	101.51	100.77	98.377	98.117	98.402	101.69	98.902	100.49	93.564	100.39	93.418	97.649	96.159	99.136	100.19	96.993	95.42	103.61	96.943	102.09	97.576	95.648	94.472	93.579	99.168	93.222	96.367	99.771	97.522	98.92	98.572	99.932	95.802	96.492	91.203	94.892	96.342	100.17	101.29	95.547	96.982	99.286	101.63	94.904	95.662	99.533	96.79	92.561	94.532
104.44	106.64	105.57	107.81	108.52	110.76	111.12	103.72	110.23	108.37	107.82	103.28	107.45	111.33	106.59	110.13	107.22	110.99	108.19	106.33	109.64	105.79	106.45	109.53	108.92	110.77	109	111.77	107.74	107.55	110.31	108.61	106.48	112.79	107.49	109.93	106.72	107.42	110.34	106.62	108.58	112.27	113.26	100.73	110.07	107.39	108.26	105.12	108.89	112.33
106.92	107.49	104.95	105.08	106.57	105.1	104.1	104.26	108.51	106.17	106.02	103.93	104.75	107.49	105.42	108.51	107.39	105.51	106.38	103.82	104.51	102.01	101.45	101.95	109.19	107.64	105.04	104.38	106.37	105.85	102.26	107.54	104.71	107.57	105.75	105.67	109.61	105.39	110.35	101.69	106.11	109.55	103.46	101.12	105.66	103.22	101.17	108.77	107.09	105.15
106.51	107.21	104.32	103.49	103.82	108.18	102.3	106.9	104.87	105.48	109.42	104.74	103.8	102.81	105.58	108.01	104.13	105.98	107.55	104.87	105.33	106.49	105.91	109.5	104.46	108.02	103.48	106	107.09	103.99	106.1	105.62	108.15	105.19	106.92	104.3	103.9	107.82	107.23	106.98	101.88	108.74	107.99	108.16	102.85	107.07	105.05	107.9	106.26	110.13
107.28	109.13	105.98	107.48	109.13	107.58	109.56	105.76	109.45	107.21	110.92	106.17	111.06	102.6	106.62	107.57	105.38	106.7	109.31	111.1	106.84	106.87	104.6	109.35	111.56	109.2	107.14	110.63	106.16	105.85	111.02	106.78	109.56	108.18	103.95	109.57	109.34	111.96	110.04	107.94	108.03	104.22	109.3	107.3	106.11	109.17	105.5	109.54	110.36	108.52
102.96	100.7	100.45	101.18	104.07	98.6	101.71	100.18	103.11	98.835	97.945	103.74	100.29	105.89	101.22	101.21	99.659	101	103.15	97.303	103.57	101.03	95.195	95.397	102.94	102.7	101.72	102.86	100.03	99.447	99.021	100.8	102.44	100.8	101.64	102.24	100.41	98.656	100.84	104.04	102.21	101.74	102.68	100.54	96.614	98.01	100.47	96.891	103.15	100.85
105.46	106.18	108.08	107.4	108.23	105.05	101.84	110.28	106.15	106.2	106.24	105.48	102.41	99.705	102.34	108.23	104.23	105.6	108.83	100.17	110.32	108.79	111.01	102.18	106.41	103.91	106.54	107.02	108.91	106.69	105.45	102.41	105.95	103.39	103.17	105.7	105.24	107.68	103.81	101.54	101.4	98.252	105.55	103.27	106.29	108.74	106.56	108.26	107.39	106.94
106.85	107.39	101.28	105.45	104.37	104.68	108.98	101.93	108.71	104.35	108.82	108.14	103.17	100.37	109.31	107.06	103.67	106.03	108.49	110.61	102.3	108.74	108.61	105.96	106.22	111.24	107.76	106.91	109.12	104.71	105.66	104.77	106.49	105.25	103.57	100.63	102.03	105.99	109.34	104.34	102.87	108.69	109.69	102.86	105.54	107.72	106.17	107	107.37	108.84
107.68	105.36	101.14	112.2	106.01	101.52	106.26	104.71	108.17	105.71	105.72	105.64	104.96	105.72	103.37	105.59	106.14	106.23	107.19	109.1	104.65	104.69	104.07	110.62	105.22	109.2	106.71	108.2	110.15	107.36	106.8	106.58	107.19	111.45	104.28	103.84	104.72	105.56	105.2	108.07	102.68	105.15	109.32	101.69	105.26	106.98	101.93	108.47	104.05	102.56
101.45	103.69	104.13	104.52	105.17	104.41	102.27	106.25	105.91	101.62	99.995	104.12	102	101.12	100.81	108.15	103.75	96.575	102.13	104.08	102.5	101.52	104.88	101.27	99.089	103.47	105.08	103.75	104.61	103.35	102.85	101.67	104.69	104.28	103.97	103.15	106.78	99.897	107.31	103.31	100.23	104.77	103.47	103.32	101.62	106.17	103.76	105.49	106.6	104.1
101.23	96.029	100.02	101.76	97.844	99.378	96.77	95.957	97.431	102.19	100.74	99.138	96.782	98.041	94.062	100.17	99.063	98.138	98.948	93.241	98.543	98.036	97.558	98.528	99.415	100.33	96.67	95.962	96.979	100	98.947	98.248	94.586	94.653	98.794	96.17	100.09	99.69	96.211	101.29	97.659	97	99.616	95.38	95.778	101.23	96.794	98.955	98.891	96.02
105.04	109.5	105.31	108.29	106.93	109.6	107.86	110.38	109.44	106.31	108.6	109.08	106.32	108.74	107.68	113.04	109.55	110.12	105	104.63	110.08	105.02	107.78	109.36	108.95	104.1	112.11	110.07	114.28	108.03	108.22	109.68	109.43	112.67	108.5	112.62	106.21	109.03	108.06	111.57	111.73	108.98	104.27	106.99	109.87	109.15	105.01	110.36	110.69	109.75
96.784	99.191	100.25	96.963	102.25	96.954	97.178	98.875	99.258	99.898	100.87	99.159	102.69	100.15	97.762	96.019	100.7	97.804	97.484	97.005	96.726	97.033	97.393	101.89	98.337	95.271	103.79	100.94	100.93	94.23	101.33	97.626	99.697	100.86	93.221	93.654	103.17	101.16	96.959	98.411	97.298	98.29	99.787	99.086	101.53	100.73	98.806	100.12	100.57	97.025
109.57	106.04	107.15	101.97	108.6	112.38	111.43	112.54	107.15	106.8	106.78	107.7	106.99	109.55	107.72	113.42	106.94	108.37	107.31	111.36	109.97	107.66	109.92	111.02	106.77	105.58	108.56	106.96	107.86	109.97	107.98	109.06	108.38	107.26	103.03	111	107.48	107.78	108.13	112.63	107.65	108.95	109.58	108.64	109.38	109.57	109.89	108.87	110.41	105.83
105.91	105.16	102.9	107.64	104.2	108.77	106.37	110	103.46	109.06	106.41	105.66	101.82	106.63	102.65	104.59	109.44	106.87	106.84	104.79	102.52	105.7	102.9	107.6	105.3	102.36	106.91	105.71	107.26	104.2	109.91	103.48	107.2	103.44	103.03	104.08	108.77	103.05	109.22	101.49	103.38	103.37	105.39	103.85	109.55	104.14	104.74	105.59	108.77	104.37
104	104.34	98.625	100.96	98.637	99.248	100.06	102.12	98.742	97.603	99.359	102.24	103.71	99.722	101.76	99.444	100.97	98.071	94.329	100.68	99.013	96.078	98.369	101.94	100.72	100.34	101.53	98.194	105.44	99.658	99.607	95.949	98.578	100.21	99.725	96.61	99.563	102.26	104.05	103.84	100.12	99.376	98.835	100.35	100.35	104.57	99.138	104.46	100.88	97.363
105.66	102.48	102.52	109.1	103.71	105.8	105.41	105.88	107.51	106.73	105.96	105.05	107.54	110.05	101.78	101.11	106.57	105.53	105.41	102.6	104.04	102	107.87	109.47	104.46	106.85	108.2	100.95	108.51	102.76	105.29	104.01	105.38	104.17	109.79	102.99	108.9	103.28	106.08	107.01	105.78	103.4	106.41	106.35	105.2	105.17	107.66	107.07	110.79	106.96
110.53	105.58	105.94	104.97	102.96	107.41	104.23	106.72	105.28	102.16	107.46	106.45	109.01	104.73	107.42	108.16	105.84	106.32	106.47	110.33	103.2	106.31	106.73	105.18	106.11	105.76	109.71	107.9	107.29	106.83	107.77	109.66	103.37	105.89	104.79	102.59	101.96	105.99	106.4	107.01	111.15	105.32	105.81	105.71	105.12	106.56	106.39	103.88	106.98	105.71
106.53	106.69	106.63	105.79	108.79	109.86	108.16	110.54	108.98	107.49	112.13	104.85	107.06	107.92	104.97	104.08	106	104.37	110.5	106.54	107.71	106.21	106.67	108.3	106.59	107	110.34	106.26	107.18	112.07	111.41	105.01	106.7	110.1	106.3	104.72	107.27	105.11	106.12	105.75	104.98	104.12	109.87	108.32	107.73	108	105.44	109.72	106.76	109.49
101.05	96.844	100.28	99.089	95.842	101.03	100.11	92.86	99.99	98.833	99.285	94.98	97.654	95.121	95.529	97.696	96.55	96.297	99.52	99.315	94.035	94.83	97.871	99.082	97.955	100.87	100.31	100.71	97.927	96.314	96.553	100.33	94.863	98.022	101.81	99.002	104	96.189	96.694	94.157	94.29	97.821	98.691	98.774	97.611	99.755	102.95	99.676	99.409	96.925
106.11	106.11	104.62	106.02	106.47	102.29	104.7	106.52	108.12	105.71	108.85	104.65	109.19	106.36	107.96	102.51	104.69	107.02	105.62	109.51	104.43	110.64	102.97	105.31	106.2	110.72	107.14	103.44	102.96	107.44	106.77	109.26	103.77	104.31	107.5	103.17	107.57	107.81	107.74	107.11	105.04	104.95	101.31	99.019	102.1	105.71	105.85	102.18	106.58	104.83
108.61	108.09	104.32	105.14	112.89	104.21	113.66	106.53	113.15	110.13	109.13	106.95	108.54	107.6	113.08	109.08	111.8	104.62	110.59	109.98	107.42	111.46	108	102.79	108.26	116.64	113.32	107.22	106.47	110.3	108.59	107	112.72	104.97	110.03	104.12	104.23	109.36	105.44	107.15	112.62	109.49	107.7	106.76	107.67	106.71	105.18	105.55	110.84	106.12
101.17	107.49	105.85	102.18	104.43	106.5	104.05	104.89	103.77	104.37	104.82	102.35	106.07	107.26	105.36	107.51	106.67	105.16	107.01	110.31	103.62	104.76	102.87	103.58	109.3	105.83	110.68	104.26	108.21	106.69	103.31	106.86	108.39	106.35	107.74	107.52	105.73	107.7	106.31	109.34	102.29	103.97	107.47	105.48	107.31	101.57	108.34	104.48	106.21	103.88
108.6	105.13	104.58	102.49	102.89	104.23	105.76	106.53	106.25	106.2	103.96	105.25	104.26	105.84	105.8	109.35	106.71	102.99	103.33	107.38	104.65	104.99	110.1	107.99	105.35	105.54	107.97	108.74	103.48	100.62	108.45	108.49	108.18	109.45	105.62	102.94	107.62	106.3	108.9	108.71	101.84	107.91	105.7	103.76	107.03	103.96	104.43	103.91	106.98	105.19
108.74	107.14	106	105.69	103.66	110.4	107.26	102.65	103.93	109.19	106.41	103.6	108.51	103.73	105.88	102.43	106.77	110.6	110.06	108.05	105.02	104.13	104.93	107.71	107.08	101.41	105.61	106.83	106.87	109.78	107.09	106.05	103.47	106.32	110.04	101.88	107.07	108.83	102.24	107.37	109.04	105.39	107.33	107.27	106.09	107.91	102.48	108.5	105.05	107.65
104.26	107.03	102.59	106.72	105.18	109.31	105.79	108.19	106.49	103.08	105.2	103.6	106.09	107.29	104.82	104.7	106.25	105.97	106.57	105.82	101.91	106.15	103.98	101.85	104.63	106.56	102.87	109.17	105.03	103.32	108.42	109.33	104.67	108.06	101.94	107.29	109.03	108.64	105.55	104.9	106.38	105.91	107.36	100.56	100.6	106.41	106.43	103.91	105.47	104.6
105.22	107.07	102.87	107.05	103.72	110.12	103.69	105.7	108.86	106.67	107.35	107.2	105.8	106.19	102.77	106.18	108	107.99	109.16	111.67	109.15	103.18	106.4	102.26	109.29	109.02	106.43	109.4	106.02	105.81	104.55	106.1	107.18	112.65	106.51	107.73	109	108.83	109.99	105.05	105.91	108.43	102.5	107.14	105.02	106.36	110.02	107.97	102.33	106.1
111.14	116.22	112.87	106.32	108.95	112.99	111.56	115.62	112.2	110.76	111.16	109.38	112.37	111.73	108.85	107.18	111.62	107.25	107.26	106.17	107.23	114.67	111.23	107.06	106.83	106.39	113.13	109.75	113.74	108.86	110.46	115.19	113.81	105.26	111.34	112.03	111.28	111.78	110.22	109.05	114.12	109.92	110.35	109.5	107.55	112.56	114.57	111.34	110.62	107.17
104.57	106.43	105.89	106.71	106.5	106.36	101.53	110.42	109.46	105.38	109.43	103.7	103.91	109.59	105.44	103.54	107.74	102.03	102.4	107.97	101.29	106.43	104.13	107.41	105.76	104.54	109.84	108.44	107.86	108.42	103.22	110.58	106.43	108.94	110.74	104.07	100.71	103.97	107.27	104.7	107.41	102.3	103.75	104.68	105.84	99.663	102.86	109.2	109.14	106.11
105.8	105.01	108.88	105.46	108.98	107.19	109.41	104.3	110.7	110.58	107.22	104.69	103.12	103.9	106.57	108.15	107.2	106.74	109.25	106.93	107.37	109.9	109.83	112.61	104.46	109.61	103.87	109.89	110.56	105.36	105.83	105.18	102.18	102.45	104.96	112.27	109.96	107.78	107.41	105.89	105.88	102.49	105.8	107.13	107.28	111.88	110.91	108.41	104.94	105.78
106.28	105.45	107.75	109.1	106.09	107.15	106.68	110.65	111.46	108.72	111.93	110.86	109.33	106.56	109.99	109.31	113.17	105.89	109.13	108.35	110.05	108.46	109.67	109.23	103.49	109.88	105.79	114.55	108.66	106.05	107.22	107.95	108.23	111.26	106.99	105.48	109.29	108.34	108.01	108.25	111.08	110.77	109.75	109.55	110.42	108.01	108.78	108.93	107.95	103.45
111.13	110.67	107.04	110.09	114.24	108.34	112.43	109.41	109.87	107.4	104.95	106.33	113.45	106.68	110.84	108.91	108.42	108.21	112	106.25	112.55	112.08	111.36	108.74	105.96	111.76	114.11	111.09	110.28	106.72	105.75	111.55	110.57	113.41	115.31	113.85	113.6	111.65	106.7	106.69	114.3	109.47	108.8	110.74	111.99	111.56	112.74	116.32	105.67	111.42
99.022	102.01	97.483	100.67	93.211	97.577	99.346	97.159	96.082	96.052	98.708	95.632	98.144	96.878	103.14	95.949	98.633	96.272	99.247	104.23	98.195	98.411	99.27	100.34	100.94	100.08	96.252	96.326	95.312	97.896	101.35	97.809	101.99	99.904	100.1	97.845	101.52	100.56	96.868	98.368	96.452	99.052	101.04	95.816	98.266	102.94	102.08	94.082	94.29	96.945
95.126	98.682	104.38	104.5	99.893	101.78	102.69	103.93	100.6	101.76	99.294	101.48	103.14	103.91	99.588	95.614	103.67	105.91	102.33	101.95	97.133	104.08	103.45	102.35	98.249	100.29	103.46	97.264	98.603	103.68	101.95	103.34	100.37	101.18	101.83	104.02	101.35	104.47	103.44	102.04	102.96	102.17	97.387	100.91	105.73	98.775	98.714	97.485	99.169	100.6
106	108.02	107.19	104.63	109.92	104.99	102.94	106.22	103	102.25	108.03	105.06	108	101.11	106.9	110.38	105.07	104.3	106.53	107.66	108.61	105.53	112.62	105.7	107.93	109.03	104.45	106.15	108.4	106.94	106.41	106.49	105.97	108.95	106.24	109.2	108.53	109.68	109.36	107.53	106.76	106.8	104.32	103.16	105.15	108.31	107.17	103.01	107.12	109.37
108.37	104.72	98.064	104.8	105.01	107.48	104.67	104.07	105.74	106.72	106.98	103.71	110.58	107.02	106.25	102.09	103.26	107.45	105.7	106.24	104.42	109.06	106.23	104.41	105.57	109.2	108.67	107.02	105.67	103.59	101.62	111.31	106.41	105.05	104.06	104.18	106.52	103.21	107.7	104.62	106.84	106.81	106	105.92	105.57	106.4	107.37	109.2	105.62	106.08
104.68	108.89	104.21	104.27	104.87	100.69	102.48	104.93	105.12	102.38	104.83	107	105.44	104.89	110.4	105.67	107.43	103.81	107.38	109.43	106.05	104.36	106.46	106.28	105.91	109.98	107.68	103.76	102.38	104.11	106.71	98.763	107.22	100.65	106.05	105.43	106.92	107.91	103.92	102.53	103.99	106.3	103.46	105	107.7	107.9	104.99	110.6	103.76	107.34
100.76	96.663	97.994	99.38	93.242	98.71	94.717	98.85	98.882	99.303	97.66	97.696	98.027	97.227	99.64	101.68	97.362	99.201	99.104	97.209	100.73	102.02	98.998	94.505	98.981	97.412	98.955	97.33	98.875	97.748	97.746	97.678	93.749	98.692	98.483	96.707	99.019	99.169	95.373	95.322	103.31	98.636	101.3	100.55	99.397	97.267	93.05	99.852	98.781	100.78
103.2	108.28	98.656	105.53	109.34	106.18	103.12	106.97	103.93	106.6	108.38	107.76	105.32	101.21	109.43	110.91	106.07	108.21	107.36	103.13	105.83	105.1	107.12	104.58	105.26	101.25	104.06	100.23	101.06	104.99	108.54	102.44	106.77	107.07	103.83	105.22	103.3	102.09	105.63	102.39	103.54	107.65	112.03	107.94	105.9	103.87	100.91	100.56	104.16	104.3
107.51	109.36	106.41	106.29	104.03	104.53	105.07	108.28	104.02	100.8	106.05	104.18	104.14	112.06	103.17	106.82	106.55	101.76	105.7	103.23	103.07	104.01	105.88	101.25	103.15	106.43	105.39	107.91	100.54	105.37	105.94	105.82	105.76	102.37	105.19	105.32	105.74	106.9	103.73	101.76	107.18	108.72	106.95	101.27	106.48	109.34	105.86	103.52	103.63	105.93
107.65	105.62	110.9	111.07	102.85	105.57	108.64	109.95	104.52	103.95	106.63	105.41	105.57	103.91	103.83	105.54	110.71	104.12	106.83	103.88	107.5	104.19	108.13	108.65	102.33	103.13	103.84	105.2	104.77	106.41	106.79	101.17	108.59	101.24	103.45	103.15	107.76	103.9	110.27	102.05	108.34	106.91	103.19	106.22	104.43	106.02	104.5	103.18	105.32	103.21
107.87	106.71	109.67	108.78	105.16	108.47	105.49	103.89	107.09	101.52	105.35	108.74	102.47	105.26	106.31	100.95	105.37	106.58	104.15	107.95	104.62	106.09	108.79	106.6	104.43	106.5	105.3	107.6	107.59	107.34	106.57	104.13	101.8	108.3	97.51	107.52	105.56	104.02	106.45	106.75	105.34	106.23	106.96	105.67	102.81	105.32	105.88	104.5	102.21	101.8
105.56	108.97	108.4	111.47	111.94	106.27	110.55	112.68	110.66	114.48	110.9	107.65	111.5	111.37	109.05	109.54	110.6	107.21	108.44	108.43	114.44	115.17	109.65	109.52	107.77	112.81	112.02	112.93	110.41	113.16	111.59	104.87	111.64	107.7	109.25	111.34	109.19	112.12	105.85	107.28	108.59	110.97	111.62	108.21	109.46	110.94	109.82	111.77	111.98	111.24
103.32	103.61	108.74	100.77	105.02	105.82	107.45	106.77	105	103.39	106.98	108.31	106.48	110.59	105.33	106.65	104.41	107.81	103.14	106.29	106.51	105.92	106.4	104.39	100	106.34	105.39	108.89	107.03	106.34	105.51	105.53	105.28	103.99	105.18	107.97	104.33	105.93	104.29	108.94	105.8	105.08	103.05	101.62	103.4	108.35	103	102.19	111.79	104.84
107.68	107.06	107.91	107.01	108.89	105.36	108.52	111.61	109.67	112.62	107.18	102.65	108.62	109.58	104.02	106.69	113.82	105.44	112.5	106.53	110.96	111.29	109.15	112.97	107.62	111.15	108.01	110.78	110.06	108.8	104.68	108.71	109.89	109.78	113.01	102.74	110.46	106.9	104.39	112.71	107.12	103.84	108.44	109.17	104.87	110.27	109.85	109.39	105.42	107.15
108.94	111.56	105.67	106.7	108.5	109.6	111.55	113.03	103.44	105.25	107.22	107.23	106.91	109.29	110.91	103.34	108.84	110.86	109.64	102.12	110.27	109.51	105.27	106.52	106.3	106.57	109.22	114.12	111.25	110.06	108.01	115.04	105.55	108.59	113.38	104.04	109.86	109.42	104.38	101.63	106.36	106.65	104.51	103.11	111.45	109.1	105.14	107.11	111.58	111.05
102.91	102.21	98.725	103.67	105.56	105.61	106.92	107.81	101.24	110.02	108.68	104.87	103.51	107.38	111.04	102.73	106.38	99.545	103.45	101.46	105.06	105.75	107.11	105.09	99.558	107.82	102.63	101.55	106.77	106.55	107.96	104.95	107.38	108.95	103.45	103.59	107.38	106.29	106.67	105.75	100.27	109.33	108.01	103.13	105.26	103.35	101.66	113	109.33	106.92
106.23	102.87	110.17	110.86	107.55	107.19	102.16	106.48	109.72	111.33	107.27	108.53	106.41	110.82	109.08	110.73	106.22	107.99	110.36	106.91	109.48	111.02	111.31	106.67	108.09	115.07	108.37	109.54	110.88	111.77	110.78	111.81	106.44	103.85	111.27	110.66	110.4	114.41	107.65	109.93	110.21	109.83	107.37	106.68	108.01	109.3	113.2	106.97	107.35	108.89
105.96	107.06	106.9	105.7	112.3	106.65	104.04	110.41	107.23	102.9	105.52	102.74	105.83	110.7	108.55	106.41	103.54	104.64	110.33	103.45	108.48	104.09	104.55	108.51	105.39	103.1	104.35	108.23	110.31	105.54	110.8	104.77	103.33	108.32	107.04	110.87	109.37	105.73	109.93	106.66	103.72	109.54	105.77	102.97	109.06	107.31	108.38	108.76	106.96	110.83
103.28	103.81	107.65	105.72	103.06	109.77	101.78	105.63	106.52	104.72	105.01	102.35	101.56	106.21	111.7	103.06	108.55	103.71	107.86	104.1	108.01	105.79	104.61	106.69	102.19	103.46	101.54	105.13	105.59	107.87	106.02	105.78	106.84	106.73	108.4	100.82	107.73	104.03	101.78	107.86	106.4	103.93	104.59	104.69	106.58	103.55	106.21	106.36	99.749	105.43
97.48	94.946	100.73	101.29	101.42	100.48	97.431	97.373	100.22	98.936	95.03	96.661	96.735	98.291	101.33	97.217	97.825	95.382	95.986	94.866	102.85	97.746	96.472	97.621	96.285	98.213	95.03	97.915	93.701	93.175	94.012	100.24	97.528	104.19	100.03	96.377	95.424	98.596	97.562	92.595	100.78	100.92	93.272	100.5	100.67	96.831	98.489	97.576	98.324	97.692
109.33	106.5	105.7	104.56	108.46	104.64	106.82	108.15	104.36	107.87	110.18	108.97	110.04	113.1	105.18	109.12	108.02	107.09	106.7	104.81	110.7	108.35	107.43	108.03	107.13	104.13	109.8	105.35	109.88	102.73	104.63	103.81	110.23	105.5	107.87	110.59	107.53	108.11	106.09	110.47	108.78	109.03	111.67	104.32	109.87	101.39	108.33	110.35	105.47	109.89
101.91	100.56	102.68	100.93	106.06	108.59	101.25	104.81	105.28	103.02	104.4	104.91	103.32	106.28	106.56	105.52	104.59	106.7	103.33	107.49	104.32	107.01	102.54	104.83	102.81	106.99	105.64	107.33	109.28	105.45	104.7	108.58	105.08	103.46	107.34	104.64	105.94	104.34	101.85	107.9	105.09	104.72	106.6	104.48	107.47	110.85	108.71	108.88	106.88	102.72
100.84	97.936	95.002	98.519	101.85	92.95	99.536	95.675	101.53	97.869	97.12	97.464	99.546	97.405	100.23	96.355	96.688	100.1	95.099	98.019	102.87	98.578	101.58	98.432	102.03	100.92	98.646	103.18	97.716	92.393	102.37	99.282	94.168	95.954	98.918	99.192	93.662	94.726	100.54	101.8	95.077	98.629	98.805	102.14	94.539	100.38	99.71	97.982	97.164	100.18
102.69	98.289	100.1	97.233	100.05	100.23	98.381	103.05	102.9	99.178	101.78	101.88	100.83	99.482	100.78	106.07	95.027	102	97.966	98.11	99.352	103.13	101.21	100.89	99.083	102.63	100.49	98.159	96.033	98.225	101.63	99.268	100.68	100.42	99.649	103.96	96.994	100.1	102.82	97.598	101.16	98.698	96.623	99.946	100.45	98.837	99.413	100.59	97.243	105.87
99.247	102.09	97.501	99.47	98.745	101.37	96.149	103.15	103.18	97.433	100.29	92.842	95.568	101.81	99.242	98.414	99.168	98.698	99.151	98.807	100.13	97.542	95.749	103.01	102.97	101.19	98.615	98.154	97.154	95.965	102.47	99.046	99.697	100.13	100.78	102.14	99.227	101.29	96.131	95.786	99.431	99.031	99.48	97.238	98.716	97.816	100.08	96.136	97.555	100.31
105.33	107.35	102.39	107.71	110.68	110.04	110.94	110.75	106.97	111.85	107.4	109.73	106.69	106.51	106.1	106.49	106.86	107.93	109.17	111.93	102.32	107.04	108.19	105.36	112.14	115.01	107.12	110.87	109.88	107.87	109.32	109.96	109.89	108.21	105.9	115.17	107.5	105.53	109.7	108.53	106.84	112.42	109.48	110.38	104.69	110.31	108.5	106.09	111.13	111.01
108.61	104.66	111.08	102.93	103.82	104.87	107.74	106.22	106.54	103.57	107.25	109.69	106.61	102.14	104.51	108.45	105.49	108.76	103.18	103.53	102.36	107.19	108.16	103.97	110.65	104.59	105.7	106.36	108.55	103.92	109.64	103.52	104.93	108.45	111.72	107.04	110.07	109.77	108.83	102.75	107.46	104.98	106.88	108.48	103.52	110.11	109.3	108.67	102.82	105.73
97.456	102.75	94.49	97.463	97.004	99.317	101.92	101.53	99.46	95.594	101.58	95.136	98.271	102.39	98.754	101.38	98.809	95.906	96.372	99.196	102.58	98.612	99.386	100.73	99.1	96.432	102.03	91.91	95.901	97.699	99.25	95.257	97.538	99.377	99.08	97.292	98.196	100.29	96.111	93.906	95.107	96.104	99.513	100.02	97.11	94.167	99.649	100.12	95.696	101.27
106.77	108.52	108.21	113.22	106.05	109.23	109.39	107.43	106.19	107.2	110.69	107.93	110.6	107.96	106.16	105.4	107.3	107.86	109.33	109.06	104.77	108.2	108.02	106.2	105.99	105.36	113.43	108.3	111.2	105.81	114.96	105.41	108.18	111.01	102.55	106.89	111.4	108.18	110.3	114.02	106.14	111.21	109.45	113.04	105.42	109.49	105.34	104.92	106.59	109.8
109.44	108.31	104.32	106.64	106.54	107.23	108.37	102.42	107.27	106.49	102.07	106.51	105.01	103.22	107.6	102.93	105.34	106.19	106.06	105.02	108.24	109.42	102.13	103.41	105.21	102.78	99.712	105.6	106.49	105.81	104.68	107.27	109.82	104.17	102.8	110.91	103.86	110.43	107.11	102.66	103.34	104.68	105.47	102.73	103.52	103.9	106.45	106.33	98.128	107.4
111.2	109.84	111.94	108.73	107.49	111.62	111.84	106.26	112.44	106.36	109.99	110.77	111.36	113.46	108.79	112.87	111.07	111.67	111.71	112.14	109.43	113.01	110.15	116.67	113.07	108.33	108.39	113.37	110.16	110.2	110.61	106.9	110.38	110.12	108.75	111.14	107.54	109.01	107.19	106.28	107.02	110.23	111.63	115.26	108.26	108.88	111.06	111.57	109.56	114.69
108.85	109.35	105.85	105.5	106.48	106.19	107.16	107.66	103.13	105.08	105.21	108.46	105.54	108.19	108.8	109.03	102.41	107.91	107.6	106.29	100.66	105.37	105.6	103	107.71	107.26	105.29	108.36	105.55	108.73	107.76	106.01	107.92	106.59	108.04	108.36	107.94	107.24	106.59	104.88	108.35	107.62	107.26	107.28	103.33	107.24	106.99	102.92	109.7	105.31
104.59	106.93	104.3	105.31	104.48	107	108.51	108.65	110.32	109.47	109.09	106.82	111.19	108.69	112.09	108.8	109.41	106.09	109.83	111.03	108.32	106.48	109.33	110.04	106.25	108.84	110.47	106.36	109.45	106.77	109.4	102.42	105.66	108.94	108.56	108.71	108.43	110.62	111.66	109.19	110.71	107.42	112.61	113.53	111.83	109.1	104.41	104.92	109.72	108.52
104.81	109.22	111.34	108.99	107.55	104.3	103.87	106.29	105.44	103.99	106.46	106.56	106.42	104.41	108.34	105.83	106.91	106.92	106.12	108.03	103.67	108.72	108.71	105.26	111.75	103.93	105.51	106.95	105.28	100.04	110.41	103.45	110.02	109.24	108.61	106.95	104.37	107.63	103.5	105.69	103.08	113.2	108.55	108.74	109.23	105.04	105.78	107.12	108.44	105.78
102.69	95.993	100.93	102.87	101.91	102.16	100.65	99.692	101.1	100.55	100.35	97.601	100.07	99.604	102.63	104.64	98.6	97.845	99.331	102.61	100.55	100.06	98.527	101.05	100.96	101.59	98.417	97.98	98.698	99.579	94.737	96.107	100.51	101.52	99.283	103.24	98.234	99.232	99.317	103.29	101.66	100.14	95.541	102.95	106.65	97.464	98.68	99.268	104.21	99.818
109.21	110.02	108.9	107.1	106.24	110.77	109.78	104.59	108.47	110.43	113.39	108.51	107.56	109.73	108.49	106.74	109.19	111.56	112.03	108.82	105.93	107.56	105.04	109.27	107.42	105.38	111.76	107.45	110.74	111.66	108.84	108.64	106.09	111.45	109.93	108.06	107.43	105.74	107.15	105.57	112.78	112.12	110.72	107.36	106.54	111.59	111.4	110.63	108.49	107.08
106.96	105.95	106.78	106.49	109.51	110.99	104.19	109.27	110.27	105.87	107.31	104.95	110.27	110.07	105.64	106.58	111.53	107.4	108.17	106.76	106.88	103.9	103.26	110.66	107.26	101.84	104.1	104.89	112.23	105.66	109.33	113.14	108.26	105.16	104.93	107.39	107.8	108.61	108.08	108.75	112.44	107.06	109.94	105.67	108.55	106.91	110	109.42	108.51	102.47
107.19	110.24	106.69	107.19	105.76	110.52	112.2	104.77	108.42	107.37	109.22	111.24	107.15	107.89	111.18	105.49	110.6	108.47	110.03	104.17	104.65	108.58	112.21	105.28	107.94	112.08	109.06	110.11	107.86	102.53	110.05	111.25	110.13	111.66	111.16	103.86	108.71	107.99	109.24	109.47	110.39	109.08	109.23	108.69	107.77	105.38	110.28	107.7	106.33	113.05
103.15	105.55	105.36	105.83	109.78	100.81	108.54	104.69	101.93	101.76	108.7	105.17	108.41	108.84	108.48	106.78	107.23	110.27	104.7	104.69	110.42	104.68	112.51	105.12	107.85	105.17	104.18	109.99	109.21	106.14	101.17	101.29	108.35	105.94	108.53	108.83	105.92	106.56	104.83	103.43	105.79	108.17	102.57	108.7	112.74	108.17	103.24	108.25	105.08	103.67
102.72	105.85	105.23	107.54	109.76	110.75	102.32	102.05	109.14	107.39	106.48	102.65	107.09	105.38	103.64	106.86	104.12	102.62	107.66	104.12	106.46	108.05	106.91	104.78	103.15	103.39	102.95	100.95	107.17	109.83	104.15	107.15	107.35	105.27	107.16	106.39	105.05	110.7	105.4	107.56	105.77	104.88	104.96	107.11	104.27	107.53	108.1	109.19	105.55	104.08
107.49	107.07	103.4	105.12	107.74	106.75	108.17	107.16	106.11	107.67	109.84	107.42	108.93	106.95	106.16	106.27	103.95	111.28	106.89	105.37	106.9	107.16	106.28	111.2	108.69	103.49	113.28	107.16	102.91	105.53	106.77	107.39	105.17	108.45	111.98	106.3	107.39	108.96	108.44	105.98	107.92	107.65	108.37	108.19	105.36	106.84	107.79	105.44	107.46	109.5
108.2	109.82	100.07	105.09	105.15	108.04	106.36	99.348	104.14	108.25	105.14	105.14	113.01	104.3	108.84	107.89	113.21	110.96	108.14	107.9	103.5	104.12	105.61	105.44	111.86	106.45	104.17	104.87	109.75	103.98	106.07	105.94	108.28	105.52	101.6	107.52	107.73	103.4	101.5	107.08	104.09	104.39	98.013	105.49	107.98	109.02	104.15	105.63	105.92	112.07
106.21	106.8	108.58	107.28	108.21	107.67	110.24	108.83	102.71	107.53	110.11	104.92	111.44	109.24	107.96	105.33	107.72	106.84	110.95	108.11	104	107.79	109.8	110.8	108.68	104.62	108.8	106.92	102.78	111.61	104.51	106.33	110.13	106.31	106.32	110.04	107.96	108.59	110.86	104.94	110.56	109.7	110.61	108.93	111.63	104.04	106.23	110.12	111.68	104.51
96.864	96.484	98.128	101.2	98.146	96.642	101.23	98.947	93.933	102.11	98.55	99.877	98.441	98.042	101.77	99.936	101.05	96.83	101.21	96.967	97.997	97.678	95.323	102.81	99.146	96.715	96.58	98.125	96.772	95.864	97.339	95.175	96.229	100.23	97.009	94.597	96.874	100.28	98.798	98.804	98.146	99.739	100.12	98.742	98.959	96.074	101.09	99.402	101.04	99.984
109.04	106.71	107.63	107.22	104.1	107.12	107.6	106.47	109.59	107.5	108.66	104.93	104.21	102.97	103.13	108.22	108.41	104.97	106.27	102.82	101.95	108.06	102.62	107.11	109.64	105.04	107.28	109.01	112.42	106.56	108.81	106.35	105.98	108.14	106.97	103.65	99.951	105.22	108.91	107.4	109.46	102.35	106.22	109.9	108.92	105.94	109.38	106.48	107.55	106.4
104.65	106.33	107.61	104.06	105.66	107.82	102.93	104.82	110.22	111.44	111.38	106.88	108.92	110.13	109.12	109.92	106.97	110.64	106.17	113.39	108.12	106.14	108.16	107.83	109.35	105.33	106.57	110.36	107.19	104.96	105.96	109.59	110.45	108.13	110.52	107.52	109.86	111.3	108.63	105.14	106.52	103.19	106.39	110.65	108.77	106.72	105.56	109.02	106.92	105.74
110.87	108.54	105.57	110.19	108.02	108.27	110.6	106.73	108.73	109.05	100.61	110.51	107.48	109.23	107.15	108.91	109.24	106.52	107.53	107.09	110.52	107.77	107.07	110.11	107.65	112.19	108.2	107.65	111.09	108.43	108.14	108.77	106.37	108.93	110.07	106.25	107.08	111.66	105.98	111.42	105.45	104.53	103.5	114.2	107.46	104.61	106.96	110.02	107.56	105.79
106.79	107.04	106.76	107.33	107.46	103.49	105.38	102.59	104.94	105.34	108.42	112.63	104.97	104.4	103.43	112.22	107.6	103.77	105.7	105.39	104.94	108.66	106.91	101.72	103.17	108.46	104.55	102.47	105.89	99.283	105.31	103.59	105.13	106.53	105.77	99.682	105.28	106.01	103.95	105.72	102.68	102.5	107.23	102.84	107.32	109.26	107.67	104.32	105.92	103.51
104.12	108.43	111.45	112.03	108.05	106.96	109.45	107.47	107.3	114.43	106.2	110.05	110.12	110.94	109.87	109.5	110.08	105.93	109.99	106.42	110.12	112.2	105.15	108.36	111.7	104.99	109.36	108.42	106.17	111.21	105.07	105.37	106.83	110.59	109.58	110.51	107.99	108.55	106.61	108.57	111.09	109.44	108.36	108.92	110.5	107.53	107.5	112.92	115.33	108.69
105.73	108.65	103.62	99.297	111.83	103.12	101.93	107.78	105.69	103.45	105.98	104.11	110.77	107.87	105.62	108.08	101.98	104.74	108.25	105.55	109.19	105.95	107.75	106.07	104.17	107.54	107.17	102.79	106.58	105.19	105.66	100.07	107.51	107.9	105.83	102.03	102.15	105.41	104.82	108.2	103.85	106.83	105.05	108.31	103.3	106.65	108.67	103.54	105.81	110.54
108.47	113.33	113.36	113.59	113.53	108.09	112.78	105.43	110.83	114.76	116.36	108.91	109.29	111.71	110.75	110.2	111.11	114.19	113.98	107.35	109.82	109.48	107.65	114.01	108.79	107.46	110.1	111.03	112.9	107.91	108.87	106.22	108.49	107.36	110.35	111.45	108.31	110.49	112.27	111.04	102.57	108.8	109.97	106.68	106.74	109.39	106.18	110.53	110.24	114.61
99.44	95.625	101.25	97.165	100.65	93.559	99.447	95.739	101.24	95.069	95.062	100.62	100.9	100.11	98.103	99.692	93.323	95.786	98.755	99.871	96.01	93.747	99.13	97.328	96.947	101.28	100.42	98.755	96.353	100.09	99.5	97.405	98.576	95.533	99.968	97.059	98.872	96.771	103.8	96.527	95.686	96.195	99.368	101.98	101.98	97.986	94.367	99.895	100.64	99.431
105.26	112.01	105.09	109.07	106.77	106.4	108.41	102.72	107.17	107.25	107.89	108.23	109.86	108.19	105.86	104.85	101.76	107.98	99.514	105.45	102.53	106.16	105.42	104.23	110.22	99.834	102.57	104.63	105.38	103.49	107.52	105.11	104.62	104.75	108.56	105.41	105.51	103.31	103.73	111.43	108.82	108.32	107.21	106.4	107.78	107.54	109.66	102.02	105.22	107.22
108.4	109.68	108.74	105.4	108.59	108.22	105.3	109	108.31	105.72	110.37	108.19	107.07	106.17	105.93	108.13	107.57	110.42	110.44	107.38	108.32	109.83	110.42	103.18	109.36	107.04	110.95	103.03	104.1	104.84	108.79	106.72	109.59	105.81	107.3	107.75	109.78	110.59	113.61	105.78	105.51	108.86	106.58	106.77	111.64	107.26	107.58	108.98	106.97	106.61
106.07	106.3	105.43	106.41	104.77	103.81	106.88	106.91	107.49	110.58	106.94	104.69	108.92	107.69	110.25	104.71	109.94	105.75	105.97	110.74	104.03	104.18	104.84	104.34	108.44	105.42	108.77	107.76	99.722	108.46	104.42	104.75	105.63	111.25	100.46	105.9	107.22	109.06	102.43	104.03	99.995	103.23	109.01	103.61	107.27	106.93	106.07	106.71	105.51	105.99
102.47	105.48	104.31	104.3	106.11	101.9	104.9	106.01	102.36	103.52	99.527	106.05	102.84	105.57	108.55	105.03	100.65	105.86	109.42	106.27	104.79	107.45	107.04	104.46	108.34	105.31	101.23	104.29	106.86	107.68	105.86	106.4	107.47	103.62	105.96	106.01	107.04	99.32	104.88	101.92	106.48	103.4	103	106.42	107.62	105.96	104.73	102.02	106.69	100.03
107.72	109.06	106.22	106.79	96.545	106.59	105.09	104.87	105.83	105.92	107.22	109.53	106.72	108.75	104.24	106.44	107.44	108.65	107.33	105.33	106.58	106.41	107.57	107.27	108.33	106.86	104.63	103.26	102.64	100.72	104.27	104.92	105.21	107.31	106.57	108.83	103.11	107.19	108.97	102.67	104.58	101.52	102.26	104.95	99.573	101	101.2	105.42	106.22	104.37
109.57	108.61	111.78	111.61	106.33	112.51	105.86	104.73	107.58	111.7	105.47	106.67	106.59	113.16	113.48	112.16	105.93	108.03	107.59	104.18	113.15	113.1	105.59	106.37	106.33	108.97	113.62	104.36	108.7	110.28	102.16	108.84	108.61	111.58	113.89	110.22	107.77	106.31	109.55	110.13	109.04	107.1	107.98	109.97	108.41	107.5	109.22	114.37	107.45	109.29
101.2	98.555	102.73	99.393	100.31	97.856	101.21	101.66	95.736	100.7	98.156	100.59	98.105	98.313	100.51	103.44	102.03	101.58	104.4	98.253	100.57	100.31	100.04	100.3	99.883	98.842	99.637	101.03	99.115	99.928	101.56	99.052	100.92	100.5	97.841	99.785	102.66	102.9	103.29	105.28	100.83	101.45	100.39	102.94	99.068	96.026	99.087	94.778	103.79	102.1
113.7	110.25	109.81	107	109.32	106.73	103.01	106.2	100.04	100.95	103.4	104.9	105.64	110.22	104.39	105.32	104.93	102.43	102.75	105.25	104.61	100.43	104.5	103.38	105.5	108.86	111.51	107.2	102.54	108.53	107.06	107.15	101.92	102.66	108.43	104.51	103.98	106.66	106.66	109.74	102.9	100.96	107.15	103.19	105.93	104.13	107.96	106.33	109.93	109.85
105.81	105.12	105.64	104.89	110.15	103.34	104.68	108.18	108.34	99.999	110.39	103.86	105.99	106.35	107.09	106.08	108.41	105.34	103.38	106.56	104.14	107.9	106.45	105.55	106.48	104.3	108.58	107.43	101.95	107.11	104.49	110.77	109.23	102.48	107.9	103.58	105.3	102.65	104.89	102.28	111.48	104.73	106.46	106.41	107.42	107.98	111.43	104.82	109.33	108.57
102.02	98.327	97.871	102.02	105.51	100.34	97.251	98.695	100.24	100.27	98.764	105.3	98.587	100.55	100.86	102.34	101.05	101.45	102.96	95.709	102.06	94.672	98.45	99.512	100.7	99.548	96.971	98.976	95.123	103.9	97.496	98.763	99.593	99.135	97.384	100.29	99.722	99.898	101.07	99.938	98.517	98.584	100.01	98.944	100.59	97.568	97.571	102.08	99.149	103.18
106.56	103.53	106.14	108.01	105.45	109.7	106.47	103.46	109.94	106.34	106.93	107.35	109.79	108.91	101.55	104.16	108.99	99.776	104.98	108.67	105.56	112.16	106.29	104.63	109.06	108.49	105.02	106.34	104.45	104.97	103.99	109	105.21	110.35	108.86	107.74	109.51	106.59	105.69	107.07	107.69	106.73	108.31	105.91	108.75	108.25	113.52	104.38	103.47	110.28
105.18	107.79	107.87	103.66	107.48	104.53	107.22	109.97	100.76	103.76	106.65	104.03	104.46	102.62	101.65	101.74	108.87	110.89	103.68	108.53	105.47	111.86	110.9	105.16	105.18	105.33	109.23	106.44	110.06	104.46	107.08	104.9	106.5	107.63	105.26	106.99	107.28	106.49	105.91	107.34	105	111.25	104.3	105.32	109.52	109.44	114.27	108.63	109.53	104.12
109.03	104.21	104.53	109.66	109.54	104.71	106.85	110.71	110	107.53	109.2	108.39	107.11	110.05	108.56	110.57	108.19	100.03	106.74	108.01	111.33	113.84	110.36	108.35	107.18	108.67	109.37	104.96	107.64	106.78	109.32	112.1	107.68	107.17	104.82	109.86	107.27	110.65	107.12	111.96	107.98	106.4	106.74	109.77	106.27	109.28	111.5	110.55	107.39	107.37
108.51	108.09	107.17	107.31	108.25	104.28	105.16	103.17	106.93	104.36	109.23	107.46	107.87	109.09	107.35	107.78	102.93	105.85	107.32	103.93	106	108.81	104.68	99.464	102.97	108.94	105.21	105.09	108.31	104.26	101.4	105.67	110.04	103.27	106.44	104.96	111.13	107.56	102.38	104.31	104.75	112	106.72	107.15	110.72	108.36	110.99	107.2	107.49	103.92
106.76	106.91	107.08	100.24	102.46	106.43	104.3	106.56	103.87	100.48	109.98	105	105.5	102.24	105.73	107	104.35	105.87	106.54	105.86	100.48	107.58	104.91	103.39	104.73	106.81	110.27	106.25	104.69	107.96	102.64	105.74	100.27	106.19	105.32	103.42	106.22	107.81	102.4	106.22	99.486	105.59	104.2	104.9	103.62	107.22	103.64	106.34	107.01	102.89
108.78	108.15	105.3	105.58	110.77	102.05	107.36	104.42	109.34	105.08	109.47	106.75	103.84	103.49	109.14	106.89	111.2	103.48	107.19	108.86	107.58	105.98	102.09	106.03	101.88	105.66	103.67	108.84	105.78	108.26	107.03	105.49	109.5	109.86	109.98	105.76	105.35	109.36	105.13	109.55	105.56	107.83	106.18	109.12	105.82	105.79	105.3	105.38	102.51	105.05
100.05	97.604	96.655	93.872	98.895	99.743	100.76	97.519	98.935	98.331	98.585	93.24	98.396	100.31	96.967	98.783	98.688	99.948	97.348	100.81	99.764	96.802	97.004	99.815	94.925	99.398	98.836	97.355	93.806	98.33	98.512	95.431	95.693	98.738	93.207	97.144	99.105	98.527	95.957	92.882	98.209	96.865	98.411	99.563	97.466	104.13	96.194	94.936	101.31	97.876
105.66	106.5	104.46	106.63	105.63	107.9	107.22	104.8	105.72	101.12	107.52	107.94	104.07	105.78	109.75	109.36	106.39	106.09	103.48	106.43	106.46	111.65	106.29	110.7	103.68	103.31	106.82	107.77	107.67	108.31	106.28	107.97	105.38	106.46	105.61	103.5	106.77	107.15	106.53	113.63	110.03	109.06	111.03	106.09	111.15	106.4	107.58	111.11	109.95	108.19
107.34	104.26	103.62	105.56	103.27	106.63	107.68	108.52	106.03	103.29	103.57	105.84	106.42	106.32	104.95	103.01	106.48	102.61	103.28	103.96	107.86	107.01	107.17	106.36	108.45	104.58	102.19	102.88	103.01	106.24	103.11	106.4	110.41	104.98	106.18	105.71	107.77	103.3	103.54	105.05	103.83	108.32	104.73	110.54	103.5	104.82	107.47	102.85	104.06	101.21
101.66	105.64	102.08	105.39	111.88	103.48	110.18	109.76	107.29	105.44	104.16	102.56	104.72	106.9	106.91	109.24	107.65	110.21	103.71	105.65	106.8	105.3	110.97	107.81	107.07	104.48	107.09	103.02	107.08	106.93	109.99	99.751	107.05	106.24	106.08	107.16	103.13	108.09	106.24	102.8	108.88	104.39	104.14	106.48	103.81	110.31	108.94	104.28	105.81	102.65
109.8	104.99	104.63	114.36	108	112.62	108.87	109.47	101.71	110.52	106.6	108.33	107.63	112.79	108.41	104.64	111.94	114.2	112.55	108.39	106.01	110.54	107.07	109.15	105.95	113.17	108.66	110.69	111.38	108.03	104.81	106.32	112.61	107.99	104.24	107.67	109.59	106.13	106	106.48	107.85	108.31	109.44	110.04	107.95	108.73	113.62	109.94	107.26	109.53
101.86	108.15	111.24	108.23	105.02	111.02	108.19	110.56	111.17	109.28	107.53	108.08	108.48	109.04	110.23	103.77	112.68	110.46	111.04	109.8	107.48	107.56	110.71	107.97	104.58	106.12	105.39	109.24	110.04	111.75	109.62	106.37	107.08	107.98	109.34	107.65	110.67	107.96	108.98	104.14	108.19	109.02	110.81	109.61	109.83	112.96	106	112.38	113.74	107.69
107.18	102.95	104.23	106.28	104.92	111.08	107.46	106.52	104.35	105.66	108.2	103.7	108.59	106.47	109.74	105.49	107.19	104.55	101.02	103.01	106.44	103.71	99.327	105.58	102.55	103.93	103.89	105.35	105.28	107.06	106.17	106.84	107.98	112.01	107.6	105.76	105.89	106.8	105.48	108.91	105.49	105.56	110.54	103.7	102.31	105.02	105.03	101.6	106.57	107.12
107.28	107.48	110.36	107.22	108.9	107.18	113.47	107.31	106.23	105.78	115.69	107.78	106.63	111.35	110.73	108.98	111.56	110.12	108.28	106.91	108.78	108.09	110.68	109.36	106.18	109.31	107.61	109.76	106.09	106.82	107.21	110.41	106.83	104.54	108.51	109.98	107.22	109.7	107.89	109.49	109.78	110.3	110.02	109.91	106.93	109.71	105.88	104.82	106.98	107.02
101.12	95.325	97.022	97.882	101.33	99.384	98.657	102.86	100.57	98.248	99.072	100.54	95.166	99.005	97.585	98.86	99.379	94.658	103.05	99.553	99.715	99.323	96.345	96.56	98.931	96.889	97.115	100.15	99.076	100.03	98.767	100.97	95.676	99.531	98.244	101.46	95.553	99.953	99.161	103.16	99.841	98.975	99.417	96.867	99.516	97.28	104.53	97.908	97.583	101.9
105.72	107.48	104.45	110.51	105.38	105.93	105.19	106.18	107.24	103.14	107.79	103.56	108.02	102.99	108.78	104.57	102.41	101.69	107.62	108.08	106.14	105.78	106.14	110.92	104.08	106.69	105.98	108.41	103.58	106.85	106.61	108.37	104.79	105.5	107.06	105.86	105.46	103.34	108.37	107.12	106.56	101.89	105.74	104.6	103.08	107.62	105.04	101.27	103.86	99.34
113.39	105.3	101.58	104.07	108.43	108.05	108.09	105.98	106.24	106.19	106.1	104.65	103.53	109.14	104.27	106.67	104.86	106.15	103.17	107.26	106.43	106.94	106.57	106	106.12	103.82	105.76	108.67	108.25	109.6	106.48	108.01	106.62	107.56	104.93	104.04	106.07	105.66	112.22	108.29	103.11	104.93	106.87	105.28	104.94	102.01	110.43	102.55	106.88	107.31
104.49	108.49	106.32	107.83	105.01	102.51	111.21	107.19	111.59	111.47	107.63	105.85	109.57	109.84	105.59	106.25	110.31	104.6	107.41	108.73	107.19	106.87	108.48	111.45	108.63	106.52	105.41	107.64	107.95	110.49	106.13	109.26	106.76	107.54	107.28	106.71	109.97	109.74	106.94	108.17	103.88	104.74	111.69	108.38	110.65	106.17	113.27	109.6	108.12	105.42
100.55	95.909	100.75	97.085	100.61	100.29	103.12	100.64	98.864	97.322	99.958	94.325	99.901	97.419	95.014	95.566	96.719	99.877	91.887	98.462	96.904	93.355	103.33	97.671	100.19	98.124	98.156	96.378	101.25	95.039	97	95.319	99.802	91.964	98.911	96.499	94.89	96.087	101.87	92.935	99.852	97.786	99.199	101.54	95.024	97.334	96.667	92.953	99.689	100.38
101.99	102.21	105.16	105.81	105.2	106.21	107.25	109.98	106	109.3	108.55	107.02	100.58	105.7	107.44	107.35	104.49	103.39	103.53	109.91	103.5	106.99	108.52	102.1	111.98	107.1	105.11	110.42	105.37	109.22	106.07	110.34	109.65	102.23	102.91	112.77	104.99	107.27	106.1	107.82	107.02	113.3	105.05	107.86	104.14	105.67	106.61	109.31	105.39	108.73
99.38	98.324	96.47	103.07	100.43	98.898	99.898	96.57	98.33	96.667	100.91	97.371	99.233	99.663	95.672	100.1	100.16	97.598	94.842	100.77	100.92	101.4	99.148	103.08	102.22	94.677	98.242	98.297	94.794	94.555	97.714	102.85	98.429	100.81	97.556	99.758	96.951	92.82	101.76	98.382	99.919	96.028	99.411	98.853	100.18	98.82	99.687	100.16	101.53	99.142
99.574	100.85	96.738	104.2	105.9	101.08	98.121	100.03	99.759	100.37	99.732	100.23	103.83	100.24	99.596	101.49	104.3	99.152	100.39	102.04	97.485	106.77	99.774	103.33	101.74	99.787	98.223	103.52	98.334	102.4	102.59	102.17	105.95	100.89	107.18	104.46	101.13	99.509	97.738	100.59	97.289	99.425	100.78	100.48	99.883	99.389	99.044	101.35	100.56	99.282
98.715	100.19	93.982	98.843	99.693	98.477	96.264	97.189	97.978	99.38	98.671	98.865	95.947	100.7	97.785	94.961	99.008	101.29	100.61	95.716	103.25	95.663	98	96.269	93.849	99.282	98.338	98.63	98.794	96.354	93.877	97.978	100.54	99.873	98.815	97.747	98.011	99.653	96.589	99.865	97.904	94.198	93.546	98.44	95.784	103.22	98.981	99.556	104.56	96.206
109.94	103.97	106.54	105.82	102.5	101.23	105.54	107.61	103.34	103.39	106.16	108.81	105.67	108.44	107.25	105.64	105.94	109.43	105.03	105.86	102.29	105.17	106.1	108.79	109.96	101.5	105.83	104.73	100.64	100.67	102.47	105.59	106.32	111.6	102.18	102.58	108.31	101.86	105.53	105.17	107.38	105.42	105.44	103.73	106.17	106.18	103.14	103.28	108.68	106.83
110.52	108.5	107.69	106.53	109.19	106.7	111.82	108.59	106.84	105.46	103.39	108.97	106.46	109.53	109.64	110.82	108.72	103.96	109.36	105.26	111.09	106.52	110.26	110.33	106.69	109.53	106.68	107.74	108.96	109.06	105.89	104.69	106.19	103.9	107.74	104.29	108.44	107.4	105.5	110.12	111.83	108.79	113.04	107.65	105.38	105.61	105.44	107.85	112.36	109.56
104.43	99.383	94.831	95.298	101.35	97.981	94.946	96.769	101.1	93.243	98.043	99.786	96.188	98.375	96.173	95.034	99.817	97.918	97.6	102.15	96.619	96.452	99.966	93.649	99.544	100.81	95.409	98.353	102.75	98.404	99.951	98.383	95.867	99.098	97.291	96.749	98.65	102.04	97.292	101.64	98.132	93.716	96.178	90.79	99.824	98.934	99.9	93.832	98.453	98.66
106.49	105.71	102.82	110.36	103.15	109.27	104.71	107.89	106.84	106.71	105.04	109.74	107.05	110.02	105.71	107.6	103.76	105.29	105.56	104.3	103.26	110.51	104.01	104.82	107	110.69	102	104.97	105.94	107.66	104.01	109.96	106.31	106.46	106.79	105.64	103.96	109.5	107.24	105.4	106.59	105.85	112.47	106.4	107.02	107.88	110.02	102.54	105.75	106.34
108.39	107.25	110.43	106.11	106.55	108.52	108.02	107.47	110.19	107.61	105.61	113.84	111.95	106.14	106.43	104.91	110.46	109.05	110.26	109.87	111.5	110.64	108.82	112.37	104.25	107.34	106.19	112.91	104.41	110.71	107.05	107.38	108.25	105.74	107.75	109.13	108.91	107.16	110.69	104.8	107.15	105.51	106.51	103.02	113.37	104.5	108.24	105.63	110.35	107.78
103.66	103.13	103.02	107.75	108.55	108.27	101.39	103.77	109.62	101.24	100.64	106.37	111.05	107.79	106.53	102.05	109.19	105.86	102.86	104.94	105.53	106.74	107.08	105.17	105.05	110.07	109.2	102.39	107.47	109.02	101.96	108.59	107.26	106.9	110.44	107.84	102.43	103.85	109.5	103.25	106.52	107.44	108.93	110.52	105.91	107.84	109.92	109.94	107.59	109.53
107.42	105.98	106.93	109.2	109.24	104.52	105.87	113.62	109.24	107.15	108.02	108.44	110.73	104.71	102.48	109.12	107.75	109.09	107.21	104.36	106.87	106.11	104.86	105.74	109.02	107.24	106.69	111.6	109.03	109.35	112.02	107.39	103.28	108.23	109.73	109.98	105.95	108.43	108.02	103.29	109.76	105.48	104.35	106.47	107.76	109.77	107.16	106.42	108.57	108.87
105.72	103.97	109.03	109.91	105.43	106.78	104.29	108.74	107.02	104.88	105.37	106.38	102.92	110.77	108.73	105.81	105.81	105.52	104.59	105.77	107.5	105.66	107.49	102.34	105.23	108.77	107.83	108.88	106.57	103.11	107.89	108.44	102.96	103.92	105.24	106.25	103.6	106.69	105.93	106.13	110.05	105.59	106.6	108.14	104.93	109.12	108.92	104.26	107.22	104.28
106.96	112.98	108.71	107.94	109.11	106.22	106.43	106.03	109.2	114.34	108.79	107.47	107.75	107.82	103.88	108.55	106.6	106.86	109.09	112.53	107.95	108.25	109.31	106.11	106.56	108.1	108.39	107.01	110.93	108.63	108.99	109.16	107.02	113.93	108.55	107.91	107.21	108.44	107.23	106.29	107.68	104.53	106.35	105.6	110.28	107.09	103.77	107.72	110.05	108.72
103.16	104.85	105.23	104.61	104.05	105.43	108.66	107.63	103.78	110.3	108.48	104.34	104.57	110.11	106.18	104.25	110.43	100.46	104.66	104.24	108.21	108.62	104.44	101.49	107.36	107.03	102.19	102.74	99.5	105.75	101.31	105.48	106.17	104.36	107.55	104.68	108.16	107.85	104.78	103.63	107.33	109.28	103.78	106.52	105.74	101.43	104.2	102.72	105.51	102.05
97.604	96.961	95.635	97.884	96.476	97.817	100.2	96.08	99.439	95.419	97.443	99.87	96.577	97.412	92.508	99.721	99.113	100.24	97.896	99.504	100.48	104.63	99.075	99.308	97.258	97.913	96.962	99.94	96.353	98.819	100.28	104.26	99.122	100.29	96.636	96.162	101.1	97.095	97.335	99.095	99.106	96.497	93.763	99.275	98.659	96.268	98.766	97.308	99.981	93.42
107.52	107.97	104.1	106.34	107.32	101.4	112.61	106.37	105.16	109.18	103.29	103.11	103.27	101.28	109.55	104.12	103.52	106.72	108.36	106.06	105.21	104.15	105.56	103.62	104.42	108.32	104.98	106.11	108.85	106.76	106.72	109.62	108.3	105.25	104	107.1	105.89	105.19	107.88	106.04	104.59	110.03	109.78	103.69	106.4	102.13	106.68	108.05	103.96	105.89
99.807	100.4	103.64	104.02	103.4	95.706	93.901	98.873	100.5	102.37	99.989	102.3	101.88	98.617	97.965	103.59	98.238	99.504	97.13	98.911	101.28	99.972	100.29	97.244	100.22	99.345	103.45	103.62	98.051	95.025	99.161	99.177	98.972	100.6	100.81	102.02	101.72	100.39	101.32	100.92	100.72	94.055	99.191	105.2	97.546	102.21	97.588	100.77	93.838	101.27
103.32	105.98	101.55	99.941	102.77	103.64	103.43	103.9	103.34	104.65	107.05	102.75	104.37	107.89	105.17	107	110.03	106.93	107.19	103.89	102.48	103.2	102.51	105.2	102.69	103.32	104.19	107.12	107.29	106.61	102.63	106.12	100.32	102.6	107.58	101.09	107.4	103.41	105.59	103.98	100.67	108.85	107.82	104.53	103.82	108.45	107.62	105.7	107	103.84
101.91	104.54	109.09	108.5	108.29	103.24	105.24	102.17	105.01	102.53	102.35	108.78	105.19	103.96	108.35	100.83	104.57	106.77	103.99	108.2	102	106.64	107.31	108.82	107.11	105.22	103.22	104.75	106.32	111.39	107.98	103.95	108.14	101.03	104.16	106.02	107.86	104.32	105.93	105.68	109.44	107.83	105.3	108.2	104.58	107.28	98.062	105.53	106.45	107.28
101.99	102.79	98.441	100.66	96.295	96.304	100.33	99.613	101.93	97.688	97.775	98.375	100.12	104.03	94.297	101.52	101.23	99.765	100.68	100.88	98.949	98.537	98.59	100.5	97.941	98.709	100.91	100.88	102.17	98.173	102.5	98.753	101.86	101.04	99.222	101.34	99.892	96.629	105.76	102.53	103.2	97.177	95.918	94.962	104.45	98.928	98.543	97.725	96.911	100.27
103.36	106.73	108.32	102.05	109.02	105.93	105.32	105.65	102.9	106.74	106.54	107.95	105.21	104.23	107.85	109.85	103.74	107.4	103.37	105.48	107	102.27	107.24	109.47	106.91	108.71	105.91	104.22	103.87	105.1	101.67	106.3	107.84	108.25	111.71	109.47	104.57	107.71	106.51	105.57	106.82	102.39	100.99	109.03	104.77	104.52	105.91	105.36	104.88	105.35
97.341	103.96	103.47	104.02	104.47	100.74	95.401	100.99	98.346	101.42	103.16	100.01	98.279	102.22	101.76	97.994	101.42	102.47	101.63	100.79	100.46	102.51	95.781	95.318	96.501	97.64	99.619	97.94	98.017	101.92	101.72	99.982	104.49	100.83	96.911	98.518	99.765	103.32	97.072	99.054	100.81	96.947	105.19	100.31	98.672	102.03	99.669	98.834	107.15	100.54
104.21	102.8	105.42	105.93	108.4	112.37	106.2	104.95	106.86	104.86	107.8	99.427	104.16	108.78	110.47	106.6	106.01	104.24	102.73	107.33	106.68	102.15	102.79	107.33	105.93	106.41	111.36	110.88	103.2	109.38	108.36	105.24	107.83	105.48	105.17	105.94	106.27	109.25	103.91	103.51	104.27	105.13	102.56	108.64	106.18	107.55	107.3	107.71	105.41	108.5
107.28	107.34	108.53	107.35	108.19	105.76	105.29	112.36	101.66	106.01	101.82	103.37	106.79	105.82	109.3	105.72	103.43	107.79	104.31	105.12	103.24	101.03	112.16	103.81	104.51	108.46	105.26	108.93	107.03	104.38	110.34	108.17	107.41	101.48	103.85	104.23	106.38	99.991	106.79	103.09	105.92	108.04	108.17	103.7	104.66	106.29	107.71	106.64	106.19	106.45
100.72	97.267	99.312	97.066	95.456	100.74	107.22	99.202	98.986	96.078	108.2	101.63	97.789	99.941	98.605	96.196	100.87	105.2	100.22	99.867	99.682	99.427	99.67	98.953	100.61	100.24	98.08	101.7	95.489	100.31	99.617	101.93	101.9	99.186	97.886	100.39	101.42	101.71	99.464	102.8	98.294	101.66	107.21	101.51	99.196	106.14	102.08	102.12	101.75	97.143
106.21	108.35	109.04	103.93	109.6	105.39	99.377	106.62	107	104.85	101.65	106.56	103.19	102.77	107.67	104.55	109.08	107.77	107.91	108.32	104.62	109.42	101.18	107.77	104.88	106.6	107.07	107.24	103.41	104.46	103.53	107.51	110.32	102.14	105.69	106.44	103.68	104.91	104.82	104.6	105.48	105.19	100.96	110.14	104.91	107	105.28	106.19	106.92	106.71
108.07	110.26	108.52	110.51	109.69	109.65	105.88	105.83	111.51	109.01	109.68	104.89	101.39	110.7	104.96	111.21	107.33	107.56	105.03	112.64	108.74	104.41	105.96	108.32	108.44	111.64	105.54	109.29	105.65	111.36	106.07	108.77	106.5	108.41	109.41	110.5	110.94	107.3	107.13	106.74	104.61	108.07	106.33	109.12	106.18	110.86	107.22	110.17	110.89	110.46
105.84	102.05	105.27	105.47	108.56	106.11	101.13	105.06	107.24	109.24	104.76	106.42	103.39	109.89	103.77	106.16	104.56	101.87	108.98	103.18	107.66	108.95	108.16	104.64	105.55	107.67	104.26	102.67	104.45	103.83	107.46	102.1	109.62	106.22	103.37	110.46	104.76	104.86	107.87	106.44	106.1	107.22	103.81	105.33	105.59	104.06	104.55	110.01	105.43	106.04
101.37	108.69	108.17	108.15	108.19	107.47	105.13	105.15	107.64	106.22	106.19	107.22	103.42	103.66	108.38	102.82	109.24	110.84	104.83	116.67	109.32	107.72	109.35	113.51	110.14	108.28	109.35	102.09	103.48	110.29	107.36	107.73	108.25	107.51	107.3	104.71	106.85	107.86	107.74	106.63	108.3	109.01	113.07	108.16	112.99	109.8	107.73	104.72	109.92	103.77
101.65	105.61	101.36	100.15	100.68	95.537	103.49	103.8	99.639	100.86	101.45	102.42	101.74	99.808	99.218	98.156	103.29	102.42	103.84	100.5	103.13	101.5	99.3	101.82	101.23	101.41	105.1	103.19	105.06	103.72	99.178	103.15	106.64	97.69	98.711	97.271	96.856	100.98	105.8	105.4	103.58	104.72	98.141	98.051	101.34	97.196	99.288	102.66	98.028	100.36
107.28	106.78	104.96	111.92	109.23	107.46	111.97	114.1	110.03	104.68	108.5	112.49	109.93	106.58	109.06	109.52	109.93	107.71	106.5	108.34	112.18	108.41	109.1	109	110.62	114.2	108.44	101.2	107.8	110.16	106	105.26	107.71	105.2	106.71	105.44	107.34	105.42	105.79	111.1	111.65	109.26	106.21	103.39	107.55	107.27	108.88	110.07	114.43	110.7
110.59	110.31	103.68	105.15	108.96	105.83	103.6	108	107.96	111.45	108.27	109.06	106.81	106.02	109.29	106.55	103.69	107.38	106.07	110.36	109.4	110.08	107.94	104.75	109.32	104.05	107.18	103.98	108.2	108.86	107.35	105.8	105.96	105.33	108.62	109.49	106.47	106.74	107.48	112.54	105.74	107.62	105.04	108.19	107.81	101.01	112.79	108.18	109.29	108.64
109.95	108.72	109.24	109	106.74	111.75	106.42	109.2	106.33	108.18	107.99	106.87	107.59	107.49	112.2	108.2	106.47	110.61	105.97	109.86	105.28	106.57	108.27	105.25	106.71	102.57	106.3	110.26	109.5	103.38	115.77	107.46	105.94	104.79	106.53	108.2	113.47	108.69	108.89	109.76	112.68	107.46	108.83	106.1	108.57	110.3	112.42	109.8	111.48	109.06
109.33	104.13	105.14	106.45	104.92	107.85	108.43	107.34	107.17	106.39	104.61	104.24	103.51	104.94	108.33	105.59	108.1	107.46	107.22	104.99	108.43	106.31	107.18	109.24	109.67	107.03	105.72	102.06	105.73	105.67	103.39	105.47	107.24	107.12	103.46	106.73	103.22	102.33	103.44	101.39	106.45	110.14	107.97	102.31	98.543	107.29	106.78	102.91	103.86	105.02
110.06	110.07	105.64	107.93	116.61	107.3	107.17	110.04	108.6	107.45	107.09	108.64	111.21	107.46	109	112.64	108.38	110.42	110.41	108	111.98	104.37	110.35	107.26	106.24	108.1	105.14	107.57	112.36	107.3	110.84	105.08	108.47	108.59	108.48	110.97	106.48	113.19	106.66	107.91	109.84	107.24	109.64	105.27	110.4	111.47	108.13	107.22	107.5	109.66
106.57	108.78	106.31	113.11	104.89	105.84	103.97	108.25	106.19	108.75	108.58	104.87	108.9	109.76	102.57	102.14	110.27	108.41	105.35	104.52	104.68	107.9	104.51	104.8	103.27	103.12	109.82	112.48	108	103.91	102.48	107.6	104.21	105.11	103.93	106.52	106.26	103.7	105.09	107.13	108.02	107.48	105.93	107.12	99.408	109.41	106.28	106.34	102.25	109.41
104.14	107.43	106.89	110.69	107.12	107.53	106.63	104.58	110.22	105.16	105.71	107.09	110.62	105.97	109.38	106.49	103.78	105.39	104.37	101.07	110.46	104.92	103.48	103.27	106.1	107.8	110.65	106.03	109.92	109.83	106.92	106.12	108.2	105.31	105.71	104.45	106.43	104.98	104.8	104.45	108.54	107.42	105.27	102.33	105.6	100.14	107.59	106.31	101.26	103.32
100.07	102.84	103.02	102.5	106.01	103.76	105.79	106.63	109.98	106.74	104.41	109.92	102.11	104.96	102.47	107.27	108.1	107.84	103.72	106.16	106.51	106.76	105.76	105.01	103.59	105.43	111.28	104.45	108.68	105.81	106.41	104.89	105.61	106.49	106.25	107.95	106.03	104.67	107.09	111.85	105.55	108.25	107.44	103.84	105.37	106.19	105.84	105.45	108.34	103.69
96.251	96.624	101	94.765	100.68	104.43	103.12	98.009	96.131	95.802	98.499	99.526	95.644	98.221	98.047	98.439	102.99	97.477	96.362	97.066	97.272	95.767	100.34	96.916	98.641	97.978	95.922	100.26	97.303	95.184	95.803	98.532	99.55	100.64	97.526	97.88	99.35	95.962	99.096	99.214	102.94	94.29	91.32	99.778	97.844	98.257	98.836	100.18	92.543	97.783
111.08	106.35	100.54	102.73	104.45	103.23	106.75	104.38	100.68	107.24	104.76	108.45	104.11	106.66	107.79	107.55	108.28	106.38	104.82	101.6	106.84	103.7	107.34	106.88	105.72	106.96	103.81	108.56	107.3	109	106.69	96.837	107	104.58	105.6	101.02	104.11	106.6	108.49	105.37	106.4	103.41	102.73	102.12	109.76	104.83	102.37	106.28	106.88	105.5
108.25	109.88	110.54	106.11	108.34	113.12	103.09	107.19	106.75	112.85	108.7	107.98	110.34	107.57	105.55	111.09	109.17	107.64	108.97	107.95	107.24	106.35	111.38	106.71	104.19	106.69	107.02	108.6	105.54	110.89	109.52	105.47	112.01	103.49	108.43	112.94	108.15	107.63	107.76	109.25	108.01	108.92	108.62	107.62	105	106.03	107.85	108.71	104.09	110.66
108.71	106.82	105.98	108.6	105.66	107.48	106.9	107.9	103.42	110.83	107.65	103.97	106.78	109.21	110.3	108.53	107.21	110.72	111.6	108.51	105.67	106.53	108.96	107.41	107.86	107.21	111.74	108.3	109.55	109.72	108.22	100.93	106.88	110.19	109.04	101.15	106.02	105.45	105.52	109.46	112.6	107.65	107.11	107.17	109.97	109.68	103.92	109.27	106.17	114.06
105.64	108.31	104.76	108.1	104.93	107.38	105.49	107.65	106.32	105.47	109.65	105	104.09	107.41	106.46	107.41	105.98	105.98	107.81	106.9	108.21	106.55	104.49	101.29	104.57	104.82	106.74	109.02	107.73	102.43	111.32	104.55	107.49	105.84	105.56	111.87	102.28	108.45	103.05	104.91	105.38	108.33	104.14	107.62	104.68	105.07	106.04	104.96	103.92	106.81
102.46	105.23	105.86	103.1	104.42	110.55	104.45	108.58	104.07	105.55	106.42	108.25	107.28	106.87	103.85	106.31	103	107.6	109.65	110.26	104.99	105.39	103.67	104.61	105.43	104	103.17	108.26	108.97	108.1	105.55	105.43	108.09	107.58	112.83	103.3	107.67	105	109.72	108.23	109.91	105.19	108.3	104.86	106.24	100.3	106.94	108.91	104.45	106.42
105.05	104.93	108.81	106.07	105.62	104.15	106.55	101.6	104.17	105.09	105.61	107.96	109.97	106.48	102.65	106.03	102.15	102.17	102.44	99.894	104.2	103.82	104.14	106.92	105.52	100.27	107.15	107.37	108.13	106.51	104.65	105.88	105.46	105.77	105.61	108.84	105.71	104.82	109.31	107.45	107.28	104.62	110.46	103.41	106.77	103.41	102.05	106.15	102.76	103.53
101.55	104.22	100.61	107.16	108.55	108.6	105.64	107.37	102.09	107.38	105.1	106.31	103.61	106.49	102.2	103.06	105.86	104.64	106.42	104.66	108.68	106.42	108.1	107.36	102.09	106.34	103.51	103.26	107.86	103.19	100.53	108.77	108.82	105.13	105.51	106.54	102.66	104.35	107.3	104.78	104.3	101.98	107.37	109.81	107.09	106.27	104.19	107.72	102.93	107.42
103.41	112.09	107.85	108.06	109.24	107.53	109.43	104.82	109.02	110.89	108.13	110.38	111.94	107.56	112.45	110.81	107.24	108.47	106.73	107.44	106.16	102.71	109.62	108.43	104.76	107.72	109.62	109.35	107.23	106.23	105.11	108.83	112.98	107.33	108.65	105.3	105.15	109.52	108.06	112.31	103.63	109.58	111.41	107.11	109.86	106.08	108.96	108.16	112.16	107.63
107.26	108.45	108.06	108.35	107.86	112.65	106.46	106.53	113.7	112.68	109.89	110.25	108.72	110.49	110.18	109.99	110.22	108.83	109.69	110.55	107.09	108.8	110.28	107.79	106.32	110.8	109.57	111.43	106.78	108.61	106.21	107.75	109.7	105.56	103.66	108.19	110.81	106.43	106.39	109.08	108.74	106.83	110.55	109.86	106	108.89	106.54	108.89	104.8	111.08
109.7	106.07	110.01	103.75	110.12	112.16	112.26	103.57	108	107.39	109.06	106.44	110.29	107.04	107.3	109.21	109.84	107.53	103.55	106.18	112.89	110.25	103.4	107.8	107.46	106.16	105.88	106	108.87	106.59	110.91	113.32	107.06	109.34	106.15	108.41	107.22	110.43	108.68	108.07	104.98	109.31	104.87	108.27	106.01	111.06	108.86	107.15	114.6	105.03
109.83	109.96	114.03	108.54	113.26	108.47	110.4	109.19	112.42	109.86	110.58	109.95	113.05	109.2	113.38	113.42	107.5	109.14	109.45	111.17	106.46	109.55	112.91	107.7	111.42	115.01	110.6	110.46	112.38	111.43	108.68	107.52	111.37	115.95	113.07	113.93	109.06	114.91	110.38	109.77	115.53	109.15	111.37	108.62	112.31	111.18	112.9	104.73	108.14	108.54
104.56	98.25	98.911	100.08	100.65	96.391	94.548	99.155	96.528	98.387	97.589	97.08	99.107	96.96	97.202	95.182	96.211	100.09	102.65	96.825	94.84	98.86	101.98	95.678	97.768	97.335	98.054	98.041	95.833	98.225	95.96	99.331	105.9	102.27	98.939	98.738	97.097	96.33	97.843	102.5	97.725	101.95	96.691	105.94	100.26	96.486	99.713	97.506	96.792	96.054
109.65	101.97	104.22	106.16	107.63	106.63	103.88	102.92	108.29	108.27	109.07	112.13	101.99	105.64	109.11	107.63	109.54	108.24	108.42	108.31	106.71	104.74	103.23	105.72	98.021	106.9	102.49	105.44	109.34	107.46	105.77	104.07	106.86	106.41	109.01	105.41	107.87	104.86	112.43	108.36	106.17	104.04	108.34	108.25	105.11	104.36	100.53	107.28	105.16	105.08
100.25	101.08	98.163	98.532	97.473	92.216	97.959	97.888	99.218	94.874	103.36	96.881	95.518	95.879	98.83	100.76	95.42	97.763	95.417	99.352	99.125	96.924	99.155	98.082	96.037	95.848	94.623	97.43	98.32	101.49	94.54	97.069	99.529	97.561	97.317	94.599	100.32	98.515	96.934	97.5	98.145	101.59	96.833	101.61	102.41	98.818	100.15	96.017	95.057	94.942
101.82	105.35	107.81	105.34	107.19	109.61	106.78	108.61	106	100.7	105.78	105.74	106.7	107.86	109.1	105.89	107.02	107.28	103.58	103.86	107.05	105.18	104.04	102.71	101.36	108.14	107.33	106.22	107.97	103.16	105.77	108.53	106.38	107.75	99.726	105.86	106.4	102.49	107.3	105.12	102.06	104.3	107.83	103.59	110.47	107.58	106.78	104.29	109.09	105.83
111.34	108.89	108.67	108.87	106.71	106.61	110.28	108.57	106	105.92	107.51	113.18	109.76	105.38	107.82	107.55	110.31	108.17	113.02	106.73	108.17	110.73	107.88	109.28	104.15	106.09	110.22	108.2	108.55	105.61	108.14	105.5	107.33	108.66	104.76	105.8	107.28	108.47	110.14	103.22	102.41	110.46	107.19	104.08	109.86	106.09	104.81	110.66	109.56	105.06
99.49	102.48	96.38	103.34	99.976	99.393	96.848	103.12	98.497	96.609	102.36	98.433	96.451	97.917	98.607	96.056	95.199	99.007	103.87	98.83	98.83	99.812	99.811	99.679	99.026	97.798	96.828	96.56	99.585	105.11	97.573	97.147	94.744	96.599	97.512	98.478	100.36	96.843	100.13	100.96	96.142	101.48	97.71	98.12	97.069	101.8	97.515	99.81	103.55	98.696
110.25	107.31	104.89	103.98	109.33	104.27	104.39	105.12	106.85	104.83	105.99	103.74	104.62	102.97	105.64	99.79	110.19	110.04	102.69	104.64	105.4	105.79	104.87	105.42	103.88	106.99	105.1	104.34	106.23	105.31	110.49	107.29	106.58	100.85	99.742	105.31	109.02	109.51	102.97	103.04	105.26	101.82	104.99	108.77	110.14	105.15	107.11	105.52	106.27	103.14
109.5	103.81	100.41	102.86	108.29	105.58	110.54	105.31	106.27	101.87	103.16	111.17	104.26	111.42	103.66	104.36	110.62	100.4	107.35	103.8	105.06	102.32	106.78	108.84	105.26	106.86	106.98	103.43	103.45	106.47	104.85	109.39	106.83	103.67	104.05	103.14	105.87	102.65	105.68	103.13	104.47	103.74	112.49	106.01	103.66	106.73	105.71	103.04	108.02	105.18
103.58	98.534	97.169	99.322	98.457	104.56	98.39	97.624	103.09	97.26	103.07	101.05	97.71	100.01	99.076	103.08	99.611	99.965	102.46	97.501	97.898	103.25	103.62	101.58	102.16	102.04	99.988	97.72	100.01	99.943	100.36	101.96	104.04	99.472	99.205	101.46	104.25	100.54	98.269	101.29	96.287	99.368	99.965	101.01	99.441	102.36	102.03	103.29	102.67	101.95
104.4	108.42	102.01	105.68	107.4	106.46	108.69	103.65	106.86	106.54	103.34	105.87	106.19	105.16	107.12	109.46	107.61	104.01	105.11	105.24	109.37	104.14	105.75	105.44	109.07	107.76	108.72	104.91	105.94	106.89	103.03	102.63	103.55	104.21	103.17	108.32	104.96	106.73	104.82	104.6	103.8	109.45	106.46	104.21	107.4	107.67	102.69	110.56	104.34	107.5
108.94	108.04	104.9	107.33	109.25	112.44	110.74	107.91	111.73	111.63	114.87	111.32	104.65	107	111.36	107.36	108.94	107.72	108.94	112.51	109.3	112.78	112.48	109.17	105.86	108.14	106.29	106.5	108.47	107.28	109.7	108.44	105.46	111.99	106.48	110.85	110.13	109.62	110.17	106.17	105.17	105.17	107.75	105	108.04	104.76	107.6	106.22	108.89	107.93
112.35	108.38	110.78	105.18	108.42	105.41	104.55	106.76	109.2	107.84	109.4	108.5	108.97	108.43	104.65	106.11	108.77	107.12	107.97	108.77	106.32	104.69	106.45	110	107.77	113.53	108.09	107.67	102.24	108.15	110.83	109.59	109.53	106.49	110.09	107.33	113.01	106.05	108.98	104.71	107.93	112.61	109.24	109.85	106.43	102.87	106.47	109.49	108.05	108.39
102.17	109.13	108.21	104.04	108.28	98.188	105.96	106.07	104.63	107.26	105.71	106.06	106.03	101.69	107.26	103.88	110.48	108.07	108.7	107.73	104.39	107.67	109.28	104.76	102.96	107.36	106.72	109.95	104.14	107.42	104.04	103.4	107.89	110.07	107.81	100.59	107.53	104.07	105.07	108.7	109.48	106.39	103.36	109.28	105.05	106.53	106.32	107.2	105.87	107.96
107.68	107.3	102.41	107.88	102.85	107.06	102.76	105.4	101.64	104.95	106.71	101.15	104.69	102.6	104.06	105.71	108.37	110.57	104.84	106.37	103.98	108.14	105.95	104.7	103.83	102.64	104.49	112.65	105.64	100.36	105.38	104.46	96.345	113.21	104.83	102.44	105.83	104.23	105.43	105.72	102.99	105.53	106.03	109.27	103.76	106.62	106.03	109.74	105.86	107.07
97.708	103.44	100.62	102.3	102.58	100.17	98.094	98.563	98.178	103.8	102.56	101.76	102.13	101.88	101.4	100.87	97.986	101.28	102.67	103.68	102.43	100.79	101.08	94.086	98.034	97.819	100.94	101.88	100.7	103.2	98.486	102.5	100.2	99.072	100.36	100.97	100.37	100.76	96.508	100.5	100.7	99.177	98.88	97.784	98.131	95.588	100.45	96.515	104.27	101.88
106.28	105.29	106.06	103.68	110.28	104.31	105.39	103.34	103.89	105.54	108.1	109.52	103.56	108.41	103.62	105.12	107.06	105.4	106.82	107.27	108.23	108.4	107.31	106.13	105.64	106.63	105.79	104.8	107.26	104.15	108.4	103.39	109.99	104.17	102.61	105.97	102.89	103.34	107.74	104.74	103.78	105.85	106.36	104.52	97.149	109.4	106.77	108.77	108.79	105.47
93.857	97.836	96.82	95.253	99.432	99.655	100.9	96.788	97.816	100.92	98.18	98.42	98.128	99.262	104.77	96.053	96.068	100.13	96.521	96.713	100.35	101.58	101.72	101.11	98.222	96.565	97.007	102.54	97.592	94.911	98.033	96.457	96.041	99.489	101	95.57	101.18	103.91	98.586	102.5	95.098	98.272	99.689	97.326	98.559	94.372	101.2	92.1	100.89	100.4
110.19	103.09	103.91	105.7	107.57	112.17	110.2	109.43	104.82	104.9	111.89	109.64	109.11	110.59	112.99	110.61	110.46	112.06	110.83	104.49	104.22	110.24	110.65	109.4	107.81	109.9	110.35	106.71	110.67	105.96	111.74	112.51	104.4	108.77	106.81	110.34	113.21	109.13	103.71	108.21	109.85	112.32	110.21	107.53	106.87	105.79	109.05	107.49	104.61	116.52
99.075	98.938	101.8	100.7	95.854	100.38	98.716	98.308	98.602	96.001	102.18	102.32	106.64	101.51	98.41	104.75	101.28	100	96.178	99.431	102.53	101.96	97.799	95.272	100.64	101.4	98.323	95.55	95.338	100.43	99.528	99.473	96.157	97.005	103.9	99.011	97.007	95.64	101.05	98.128	103.31	94.244	100.03	100.26	101.36	105.59	102.78	99.715	103.8	102.72
106.51	105.97	105.45	109.86	108.62	109.24	107.92	109.4	103.63	104.67	109.26	103.62	108.18	106.84	107.27	109.29	107.1	104.6	108.48	110.29	104.5	108.18	109.87	105.16	105.93	109.31	109.43	107.12	104.67	108.15	111.41	104.85	103.99	107.95	108.68	107.29	107.09	107.48	105.93	106.52	109.96	108.96	109.21	107.98	113.02	104.05	111.87	108.91	113.43	104.04
111.15	106.63	106.89	108.53	103.8	106.7	105.39	105.78	106.93	107.11	111.18	109.71	101.19	109.64	109.66	106.57	107.82	109.27	104.3	107.78	104.59	107.2	105.4	107.73	107.54	104.74	108.9	107.13	109.39	104.55	104.85	107.16	108.61	105.15	103.77	107.26	104.06	104.69	105.67	110.38	108.79	107.9	106.12	106.83	103.42	106.45	101.93	107.06	106.66	104.11
105.73	109.1	114.53	108	107.66	113.82	109.21	110.36	107.88	106.62	110.89	107.84	106.29	110.42	109.88	109.65	102.86	110.27	106.44	109.28	106.95	104.93	102.71	103.51	107.07	106.43	107.42	107.12	111.58	107.21	107.1	111.86	105.78	109.78	111.49	108.16	111.53	107.39	109.95	107.25	112.28	106.79	107.52	109.05	109	106.82	109.23	107.43	111.28	105.22
104.54	104.18	108.59	103.55	103.07	104.89	104.36	105.55	101.8	103.88	108.12	107.65	108.07	110.91	105.25	108.27	108.86	105.1	106.03	103.78	107.2	109.32	105.23	106.21	103.06	107.84	105.52	105.98	103.87	105.76	107.48	103.62	108.24	105.81	106.4	109.04	106.16	105.77	105.24	106.22	103.3	102.98	102.96	105.26	105.69	108.28	106.73	108.45	102.59	107.21
107.02	108.27	111.99	113.65	106.52	109.13	112.22	111.98	109.55	111.12	105.36	110.52	104.97	106.56	103.32	108.56	110.3	109.84	107.8	104.2	104.88	110.72	111.08	107.05	112.89	100.46	106.77	107.45	107.98	107.02	104.72	109.66	110.61	109.48	111.44	104.04	108.65	108.57	107.03	109.2	103.03	108	106.42	109.27	108.61	104.31	112.52	105.12	109.18	108.69
105.25	103.5	106.16	107.85	105.76	109.3	108.73	101.45	106.56	103.09	104.71	102.76	106.61	107.12	104.28	108.82	103.79	103.33	101.27	104.54	104.81	104.55	102.65	105.24	105.44	101.15	106.79	104.68	106.44	103.72	106.56	103.54	107.46	112.82	107.42	108.46	104.15	104.1	102.1	109.24	105.27	107.69	105.43	104.29	105.35	105.25	108.38	105.1	102.55	105.33
105.83	102.31	105.72	105.23	107.31	103.39	106.76	105.95	104.11	103.66	109.64	105.88	107.38	107.92	106.54	106.94	104.83	106.97	106	108.06	108.05	106.62	105.17	104.68	105.05	104.64	106.91	108.24	104.78	100.07	102.57	106.74	104.6	102.06	99.359	106.02	105.24	106.62	105	108.93	106.5	109.42	105.98	101.25	107.96	108.57	105.49	105.93	103.69	107.37
105.29	113.8	110.74	106.96	105.8	107.74	108.03	108.03	108.49	108.98	109.67	113.67	103.78	109.73	112.31	109.32	106.41	111.91	102.69	107.82	108.5	105.15	109.2	102.36	102.68	107.21	104.83	107.67	107.54	109.99	105.8	107.85	109.56	107.9	107.04	107.52	109.51	110.44	105.97	110.05	107.89	108.91	104.08	108.49	109.74	108.21	107.31	105.3	105.95	109.81
108.08	109.92	107.75	111.15	108.93	109.1	108.22	101.7	108.98	107.34	109.74	108.19	106.53	108.22	107.88	107.28	109.61	106.03	110.78	109.96	107.87	109.61	104.43	106.94	109.65	108.67	106.54	111.26	108.69	107.15	108.82	108.19	107.57	109.85	110.38	105.53	107.12	107.3	111.8	104.68	108.13	108.88	107.72	107.24	109.78	108.85	108.98	107.9	109.13	108.13
104.66	112.18	112.77	106.66	107.53	106.13	108.11	108.08	107.3	108.47	112.14	106.02	111.9	105.96	109.08	107.12	110.04	105.27	111.77	106.76	109.79	109.45	109.47	108.34	104.83	116.48	106.76	109.07	109.11	107.26	107.84	107.8	110.54	108.43	108.19	109.6	109.2	108.54	101.61	107.43	110.73	110.44	109.44	110.41	112.55	108.34	106.67	104.8	106.37	107.67
107.06	102.96	101.37	101.91	98.726	103.92	100.88	100.93	101.43	102.24	105.26	103.9	103.69	101.11	106.29	106.18	106.74	100.88	104.9	101.3	102.83	101.46	101.4	106.72	99.306	107.36	102.82	105.14	108.15	106.84	103.77	102.34	104.77	101.56	104.6	102.43	102.67	103.8	101.76	102.29	104.36	101.32	104.01	102.85	103.99	99.685	104.28	108.71	98.493	100.66
106.29	103.9	110.75	104.94	112.23	110.59	107.74	106.02	110.12	104.74	111.21	106.55	108.49	109	110.09	104.71	110.7	110.62	108.62	109.39	110.11	105.46	101.95	107.1	108.63	105.8	110.8	110.4	106.54	106.24	110.54	111.74	107.22	110.67	109.78	109.2	108.68	110.53	107.58	106.67	107.67	108.74	109.26	107.54	106.19	106.16	107.69	110.73	107.42	108.46
97.94	97.848	98.021	99.414	98.537	96.319	95.513	99.72	102.56	96.301	96.537	93.99	100.93	93.478	101.84	98.351	98.719	97.133	100.48	95.95	97.378	96.089	98.369	96.681	98.769	94.067	99.436	93.558	91.09	101.67	98.412	96.314	97.315	95.548	99.316	98.259	97.042	94.475	99.125	100.13	101.69	95.628	92.626	98.618	97.156	99.468	95.443	103.31	99.861	98.522
107.47	103.92	109.91	108.11	110.89	109.82	107.88	111.19	106.31	107.63	106.26	107.95	99.71	106.49	110.12	111.27	110.37	110.71	112.6	109.71	111.34	107.08	106.26	106.96	108.56	108.27	104.62	106.26	112.67	113.35	108.2	107.54	112.45	110.36	108.41	107.58	110.84	106.65	107.07	109.84	113.49	110.1	108.1	106.25	102.7	103.9	107.1	112.11	106.63	106.28
98.534	101.52	94.881	101.64	93.86	98.466	94.322	97.023	98.975	103.18	98.257	98.636	99.811	98.967	98.137	96.685	96.646	97.628	98.279	94.411	96.888	98.988	97.618	101.38	99.318	99.584	98.379	100.67	96.987	94.808	92.431	93.266	98.125	98.663	100.27	97.427	97.995	99.301	101.88	97.218	99.475	97.146	100.66	95.095	98.817	98.904	98.745	98.676	95.898	98.404
105.43	102.38	110.33	108.31	106.64	108.04	109.31	110.69	103.87	103.12	109.46	106.33	103.75	109.69	107.98	104.53	106.51	109.56	105.89	108.39	104.4	103.7	105.97	104.3	101.04	104.21	108.98	97.996	111.7	104.36	105.81	112.43	103.51	108.79	107.63	106.25	109.43	105.21	106.65	101.77	104.76	107.29	100.64	104.85	101.74	104.89	105.51	107.45	107.8	102.07
97.341	97.24	96.024	100.68	98.984	96.566	99.439	99.757	96.35	97.047	103.13	97.757	99.014	98.322	99.053	95.108	100.06	98.62	99.308	98.304	99.33	92.848	98.202	96.588	98.961	99.861	96.652	96.656	101.97	101.46	97.087	97.421	98.657	100.64	98.844	94.477	99.924	99.042	98.581	99.402	97.806	98.973	94.904	99.454	102.07	95.245	93.776	102.42	98.422	97.156
99.052	99.762	99.98	94.284	100.94	98.586	99.17	95.86	95.231	100.52	97.048	97.75	95.209	99.498	97.269	97.753	97.732	99.179	98.003	100.67	104.29	98.837	96.234	98.566	97.034	96.624	94.677	90.705	100.94	97.208	99.703	97.497	96.27	96.319	97.411	104.7	100.03	96.094	96.104	101.31	95.496	102.38	99.97	100.05	97.469	98.71	97.257	93.935	94.653	101.04
110.44	108.65	113.15	108.8	108.73	108.22	100.97	109.61	108.54	102.07	108.46	105.26	104.67	111.01	107.93	101.59	108.63	104.45	106.65	105.31	103.42	107.33	105.48	104.64	108.03	104.3	104.25	104.92	105.51	101.61	107.57	106.77	102.16	103.85	107.03	99.759	106.33	100.78	107.71	102.12	102.83	101.08	105.64	102.52	105.82	106.25	104.7	104.43	105.06	107.22
97.442	101.69	96.315	99.958	93.415	98.927	99.771	101.29	99.462	100.9	96.972	103.26	95.823	96.368	99.771	101.05	102.64	97.619	102.81	101.23	103.09	95.542	104.98	98.467	106.36	99.222	99.731	102.54	97.286	105.25	101.64	98.622	100.66	96.456	100.33	102.99	101.84	98.517	98.643	104.8	99.992	96.611	98.543	99.784	102.76	102.5	100.11	100.31	94.21	100.35
99.594	96.272	94.362	101.93	102.59	102.29	101.39	98.83	102.37	97.562	102.95	102.97	98.694	99.646	99.134	97.448	101.49	99.729	101.82	98.987	103.93	99.338	103.93	99.081	102.52	101.13	101.52	104.18	100.78	96.471	100.65	100.9	105.3	98.126	103.56	103.86	101.25	103.8	99.697	98.147	97.89	102.38	100.21	98.848	100.64	99.717	101.56	96.842	98.45	101.94
111.49	108.43	108.48	114.64	108.93	107.83	113.76	108.35	111.22	108.72	109.24	107.82	109.94	106.65	106.66	112.78	108.96	110.84	108.13	108.45	108.79	110.44	108.93	111.29	109.22	113.92	108.43	109.02	113.46	110.01	112.47	107.89	109.44	109.76	106.84	112.23	110.25	111.02	109.73	106.82	112.2	111.68	111.37	114.75	107.29	110.87	109.31	110.56	108.75	110.89
98.298	101.09	98.138	101.03	103.17	98.631	98.036	99.701	93.793	99.793	98.198	100.11	99.535	99.094	96.416	100.86	97.688	99.095	95.31	96.086	98.645	94.168	101.15	100.15	98.16	98.999	97.819	97.613	101.93	98.886	100.19	100.45	96.669	100.31	99.315	101.97	92.709	96.693	98.668	101.88	98.072	104.62	100.53	94.097	95.565	96.982	96.405	101.18	99.675	97.599
96.949	102.62	99.916	102.85	98.733	97.14	101.69	96.52	99.43	99.345	100.28	100.85	97.86	95.876	100.57	102.27	102.93	99.565	97.204	100.18	99.78	100.63	100.45	98.803	99.758	103.07	98.719	99.101	96.099	100.72	95.571	97.626	100.41	102.8	98.592	98.598	94.742	100.15	96.102	95.257	98.244	98.653	102.57	96.578	98.449	101.14	98.974	102.61	96.891	97.957
98.297	102.05	102.22	99.429	100.31	100.09	95.298	100.77	102.86	102.83	100.82	101.91	99.305	100.93	99.321	98.742	100.67	104.21	102.59	101.79	99.649	97.754	96.72	101.62	98.764	101.15	96.717	99.542	98.482	100.66	101.16	100.77	100.65	98.839	105.16	96.561	105.08	103.32	100.49	102.3	103.42	100.6	98.394	98.444	104.96	98.407	95.631	97.97	100.49	102.39
110	107.35	112.24	110.82	110.88	105.36	105.67	111.47	112.33	112.11	109.22	105.63	109.35	113.07	105.77	107.43	112.34	111.29	107.48	106	111.06	104.14	112.52	110.8	105.09	104.65	107.77	107.69	104.89	109.13	104.97	110.8	113	104.17	112.69	108.53	105.1	110.31	104.73	106.82	108.81	109.4	110.94	110.45	106.96	105.88	109.53	110.72	105.14	106.72
105.43	106.72	107.59	110.26	109.41	106.06	109.22	109.29	106.44	106.64	107.05	108.51	108.21	106.79	111.04	108.64	109.65	109.04	107.64	109.95	108.37	109.81	104.45	110.52	108.93	105.03	109.7	102.3	107.42	103.88	109.16	106.54	106.77	107.65	112.03	106.67	108.49	109.22	109.5	109.35	108.16	104.99	107.03	108.11	101.23	106.95	110	106.41	107.67	108.82
105.27	104.91	111.56	105.94	107.59	111.8	107.33	104.83	106.76	112.98	111.86	110.59	110.16	109.24	109.2	105.53	106.45	108.41	109.45	108.76	111.79	109.33	108.29	110.46	113.93	105.05	109.58	108.54	108.4	108.57	105.49	107.67	103.49	107.94	109.78	109.32	108.56	106.37	110.75	106.28	105.51	109.63	109.27	108.77	105.63	110.08	108.11	107.88	106.89	110.08
104.94	105.31	108.44	106.67	102.64	102.92	102.83	105.18	106.27	106.53	105.07	101.28	104.51	106.27	104.92	108.75	103.83	104.09	103.96	106.57	104.84	106.53	106.67	108.21	110.15	103.53	99.999	108.12	108.5	106.05	104.84	108.48	109.24	103.68	102.61	102.47	107.62	106.48	106.34	105.92	102.35	107.94	109.73	110.8	107.26	105.61	104.76	106.12	104.18	106.85
107.08	111.37	107.67	108.71	105.03	108.71	104.49	108.98	115	108.7	105.73	108.65	108.42	108.76	109.44	109.54	104.83	107.03	108.92	108.93	108.83	110.67	102.95	105.39	110.09	103.81	108.29	109.3	109.63	107.43	108.87	108.93	109.76	108.05	101.89	104.85	110.89	108.66	108.69	102.76	107.9	110.86	109.97	106.31	105.8	112.14	109.61	108.09	107.19	110.83
103.99	104.17	107.4	109.8	108.59	103.76	104.57	103.73	101.22	105.21	102.86	108.45	103.84	105.9	99.35	103.89	107.07	99.974	102.83	108.32	102.3	103.54	106.07	99.114	103.35	107.3	107.04	106.66	103.74	103.04	104.41	109.69	104.18	107.13	107.99	105.3	104.56	101.34	105.75	103.84	106.08	104.65	106.49	105.8	104.33	105.89	106.03	104.19	103.29	101.34
109.73	109.15	103.98	107.73	105.86	109.39	109.03	106.62	106.92	106.56	105.12	106.15	108.36	107.58	103.93	110.15	106.03	104.37	106.67	105.2	104.48	106.93	107.18	105.26	104.17	107.73	108.87	107.23	110.32	106.12	106.81	108.26	104.4	107.56	108.39	105.23	107.8	106.25	105.51	104.53	107.38	107.38	107.75	102.73	107.13	101.45	107.1	108.78	106.34	103.42
114.14	106.2	105.59	110.11	105.39	102.52	110.28	106.43	104.41	106.7	108.66	103.21	105.85	104.16	104.69	98.503	108.42	102.17	108.09	104.02	111.63	104.51	105.39	109.39	108.01	106.29	106.68	108.18	102.25	107.2	108.49	104	107.12	106.84	103.24	104.64	105.05	108.38	101.23	106.87	104.97	110.37	107.55	107.58	105.42	105.77	108.07	107.29	101.5	105.54
100.73	99.718	99.263	101.28	98.669	98.507	92.432	97.735	97.558	100.2	101.04	99.776	94.592	93.907	99.32	97.494	97.485	98.968	95.321	95.107	95.796	94.648	96.925	98.765	97.918	102.47	97.861	94.547	99.48	98.57	96.499	90.772	96.831	96.408	99.753	98.8	96.325	95.888	100.01	97.731	97.093	100.94	98.396	98.621	97.811	95.032	100.21	97.2	95.219	99.06
96.252	99.625	98.954	97.449	97.633	98.137	94.693	96.372	98.197	101.67	101.35	94.019	95.556	101.05	94.848	95.904	94.612	98.786	97.077	96.652	95.518	98.428	99.342	97.539	101.95	97.612	98.399	98.075	98.957	99.53	99.546	97.352	97.251	94.582	97.29	96.871	95.517	94.939	98.316	96.93	105.03	94.416	94.465	97.372	93.968	98.203	95.731	94.834	97.8	97.933
97.686	96.954	99.178	98.969	95.789	96.394	96.271	99.318	100.83	95.748	100.91	94.141	95.842	95.508	95.858	99.965	99.505	94.691	102.09	98.45	92.467	96.46	98.853	99.376	95.556	96.905	98.816	98.243	95.026	100.74	100.95	97.27	99.756	95.894	99.974	96.448	99.036	100.13	101.21	99.12	97.012	101.15	99.843	104.49	99.668	96.814	98.766	98.306	97.762	96.189
103.51	101.17	97.422	99.078	101.08	97.289	99.142	101.69	102.24	99.725	105.26	96.429	98.725	101.97	98.408	100.29	103.16	100.33	102.73	99.577	101.17	97.926	98.221	97.899	101.18	99.049	102.72	98.947	102.81	99.705	106.48	104.14	105.42	100.95	101.72	99.518	96.066	103.69	103.5	103.38	106.43	102.02	101.19	97.295	102.31	104.39	98.857	101.47	99.738	101.56
112.54	109.08	106.53	111.24	106.77	107.39	108.78	105.89	111.56	108.22	107.11	104.85	105.58	104.69	104.64	107.42	111.81	105.02	104.35	104.23	111.11	109.5	107.07	112.89	110.64	107.18	103.94	109.77	112.76	110.11	107.06	108.98	105.3	105.68	108.97	105.24	109.16	108.62	109.02	109.36	109.11	106.49	109.58	106.29	107.86	107.92	110.7	111.23	112.25	104.15
107.14	106.45	108.16	103.4	109.35	113.61	109.46	110.27	105.93	108.72	109.3	108.96	107.44	113.01	108.97	106.31	107.18	109.36	111.83	110.31	107.6	106.75	107.75	112.86	106.09	107.53	105.07	109.33	110.11	109.36	107.13	104.43	112.68	107.37	107.85	110.49	109.74	108.04	106.43	110.16	109.97	109.71	105.3	111.08	107.39	113.09	107.3	108.65	110.62	107.78
100.46	100.71	98.942	100.71	102.68	103.25	98.608	101.25	102.05	105.25	100.11	103.06	100.19	101.36	101.89	100.34	101.81	102.09	98.798	97.174	99.577	103	102.04	100.75	101.74	103.54	102.09	97.542	101.57	97.569	103.07	101.9	99.704	100.53	101.19	99.082	102.41	105.15	103.99	97.819	99.654	98.23	97.35	99.016	105.03	98.73	104.52	103.7	102.26	104.22
110.02	109.49	107.91	103.96	110.08	107.92	104.24	110.03	109.2	110.29	106.93	110.09	107.24	107.05	102.65	105.46	104.7	107.75	104.24	103.82	106.58	106.83	105.19	109.84	108.38	104.74	106.66	107.96	107.45	104.81	106.96	105.14	99.977	108.68	107.07	104.17	102.12	106.31	105.91	112.01	106.32	105.39	111.1	105.69	107.67	105.63	108.33	103.19	107.2	109.08
108.08	105.2	108.97	106.11	106.62	101.29	107.37	107.22	110.96	106.93	104.43	108.65	107.31	110.8	107.61	103.46	103.19	106.56	107.24	109.01	104.04	108.97	108.35	109.98	108.33	104.65	107.19	103.92	108.76	106.2	105.32	106.19	104.43	104.54	105.86	105.97	108.83	110.04	106.91	111.07	104.45	107.52	103.12	107.84	109.62	103.62	106.49	108.17	106.49	106.24
104.99	102.62	99.749	100.69	102.13	104.86	102.49	101.85	101	99.953	101.98	100.55	96.955	104.48	103.05	102.56	104.96	105.34	100.89	99.606	99.393	106.06	100.96	100.17	101.09	99.223	101.42	95.188	101.54	99.244	103.02	101.1	99.959	105.11	103.94	100.06	101.23	101.61	98.201	98.108	100.48	102.19	100.05	103.57	99.045	100.84	100.77	98.253	103.19	105.31
109.5	104.36	108.75	103.54	109.46	105.19	105.59	105.66	106.92	103.46	106.15	103.93	106.42	110.52	107.21	108.67	105.04	105.01	103.96	105.23	106.35	109.26	106.44	102.72	103.18	108.54	106.66	107.78	111.03	109.15	102.58	107.61	108.16	104.35	106.81	110.38	100.25	103.22	107.64	108.71	108	105.57	108.28	104.48	100.47	107.58	104.58	102.27	105.19	108.58
109.23	108.42	112.59	108.18	112.24	112.53	105.37	112.38	113.79	106.88	107.59	108.05	109.6	103.78	109.69	109.53	107.99	106.29	107.03	107.82	109.18	107.66	108.89	106.5	110.07	107.07	107.6	106.67	107.22	109.96	109.36	109.87	110.98	108.23	110.9	109.6	109.57	107.09	108.48	107.43	112	108.33	107.59	105.46	110.75	108.09	107.86	104.59	111	109.26
107.27	105.05	106.26	103.8	106.68	105.89	100.85	106.91	109.11	105.97	104.2	106.32	104.76	106.3	108.82	104.6	105.6	107.36	103.84	106.37	104.43	103.81	99.076	103.71	105.54	104.17	107.65	106.53	107.55	108.75	103.45	103.03	106.8	102.86	102.97	105.67	107.9	102.06	108.6	105.84	105.76	102.72	108.43	107.15	109.61	97.163	105.6	108.72	106.28	107.61
105.69	105.74	108.41	100.46	103.84	109.71	101.51	102.51	104.94	100.24	102.27	101.82	103.29	105.52	106.79	104.16	106.76	104	106.19	106.75	106.48	105.36	105.82	102.68	107.05	105.66	106.87	108.23	108.7	108.1	109.39	101.99	105.12	103.2	105.73	105.46	106.07	104.03	107.81	108.38	105.23	101.75	104.92	108.1	105.75	105.12	108.24	104.21	107.09	105.43
112	114.45	105.97	109.89	108.26	110.92	105.56	110.82	109.72	109.41	110.49	109.14	104.75	112.18	109.98	110.95	105.79	108.42	109.96	107.88	104.82	106.46	112.76	105	108.49	109.48	111.67	111.92	109.45	110.88	115.35	109.06	111.24	112.34	106.93	110.83	111.37	109.7	104.43	109.36	109.19	107.85	109.97	109.19	106.57	108.85	110.18	112.69	106.6	104.42
97.673	101.47	99.232	97.522	98.782	98.658	95.914	100.12	94.216	97.371	98.831	94.241	93.962	99.31	98.185	97.312	98.814	98.3	103.09	98.275	104.06	97.423	100.71	99.76	94.321	100.32	98.886	101.83	103.26	99.368	97.874	98.467	97.915	100.21	99.151	98.701	96.893	102.86	100.63	98.217	94.642	101.95	98.282	98.325	101.89	101.57	97.807	102.8	100.04	101.01
104.21	103.27	107.85	105.32	103.65	105.95	108.28	108.23	107.07	105.39	103.2	106.3	107	101.07	101.37	109.22	105.94	104.82	104.47	107.11	102.39	108.41	107.72	108.61	99.588	102.28	105.33	101.31	106.82	108.26	109.43	102.07	103.15	106.73	102.08	105.25	105.76	106.12	105.92	109.07	106.64	105.24	107.92	105.11	106.27	107.93	105.41	107.33	103.34	107.7
106.05	107.84	106.32	109.77	104.51	107.85	110.27	106.69	108.38	111.69	106.6	111.12	111.03	111.17	108.8	107.85	107.6	108.18	104.38	107.68	107.17	108.96	109.56	107.06	108.97	104.43	107.48	104.11	112.91	107.04	105.46	108.92	109.09	106.96	103.78	107.26	106.29	108.01	107.82	112.41	110.71	112.36	107.49	111.55	109.88	106.68	106.38	106.66	106.34	109.32
109.13	109.57	109.06	107.24	108.17	109.71	112.7	111.01	111.91	112.17	111.97	114.25	110.53	110.15	113.69	109.59	109.06	107.73	107.01	114.59	110.77	105.95	113.54	113.68	111.89	109.67	109.24	104.08	107.51	111.23	114.16	110.92	112.04	110.6	108.83	112.1	108.26	110.28	109.54	109.26	113.7	108.55	111.86	107.27	112.91	110.89	109.76	110.25	112.79	112.3
109.61	106.05	109.5	108.19	107.74	108.14	107.83	106.24	106.95	104.54	110.22	108.22	108.35	108.97	106.84	114.59	110.1	112.05	107.94	116.31	110.27	110.71	108.33	110.35	110.16	108.91	109.08	112.21	107.4	110.61	107.38	103.58	115.05	112.22	110.22	107.95	109.79	104.75	108	105.76	109.82	108.07	104.26	111.28	108.94	108.1	114.23	108.34	110.74	110.99
110.96	104.54	109.09	105.88	107.72	107.82	106.46	107.06	107.3	108.53	111.3	109.06	107.36	105.98	108.5	110	111.08	105	105.18	111.79	106.14	107.36	103.98	108.71	106.09	110.4	110.71	110.99	107.87	108.49	110.5	109.83	103.33	108.86	108.47	108.94	107.18	106.9	105.39	108.87	104	111.16	105.75	107.33	106.16	108.94	108.58	106.08	105.13	106.96
102.72	101.92	102.52	97.377	100.94	101.34	99.167	97.695	101.64	98.869	98.561	98.392	105.73	101.28	99.259	96.217	99.023	99.347	100.72	100.27	102.3	103.58	98.255	101.58	104.06	100.41	98.528	101.67	102.12	98.53	99.2	107.09	99.354	101.93	101.19	97.624	103.81	99.052	95.359	100.92	98.537	102.48	100.25	103.34	102	99.656	100.14	103.27	100.75	101.81
105.52	105.55	106.52	107.3	103	106.27	106.96	106.39	106.51	110.08	105.25	109.09	107.18	103.16	104.75	103.54	108.24	103.32	106.83	107.84	109.7	107.43	104.54	106.68	106.57	108.54	104.14	108.53	105.21	106.81	105.23	106.75	103.15	102.89	107.08	102.12	107.29	103.58	103.33	110.04	102.83	106.53	104.68	106.56	108.94	104.25	103.29	105.94	106.43	105.79
107.06	108.3	102.23	105.59	109.08	105.76	108.05	109.85	109.02	109.92	109.7	110.93	110.13	108.37	112.5	109.69	107.72	107.57	108.21	108.21	106.66	109.12	105.99	107.23	107.97	109.11	112.52	108.31	107.97	113.83	105.01	110.84	112.14	108.58	109.38	115.3	109.04	107.55	109.23	109.07	115.26	111.01	108.23	111.88	104.51	107.61	115.1	109.14	105.93	110.99
98.499	102.37	99.006	99.312	96.416	102.65	98.101	96.198	99.219	97.457	99.124	101.63	95.228	97.552	92.447	100.93	94.654	96.09	97.956	97.804	100.22	101	94.282	98.869	97.7	97.668	100.17	103.94	97.766	100.93	98.101	101.63	97.357	102.17	101.61	101.62	98.106	97.117	96.336	102.6	97.029	98.118	96.07	99.529	93.988	99.946	101.58	102.21	97.56	100.04
103.56	103.26	103.57	96.976	99.867	96.424	100.02	102.46	101.41	99.242	100.75	103.53	97.997	100.5	97.508	100.83	99.496	103.86	102.39	101.55	102.45	95.2	101.51	98.523	103.15	102.73	99.022	104.96	96.624	100.11	104.71	99.654	102.73	98.313	99.407	98.83	100.86	99.794	101.2	97.966	99.86	103.18	103.57	99.905	99.805	100.92	103.82	103.41	103.42	102.06
104.26	107.58	105.96	106.62	107.82	105.79	103.84	105.81	104.12	106.22	102.24	105.24	104.13	109.94	104.69	107.79	106.61	107.78	108.12	101.81	107.33	100.7	104.28	107.09	106.2	104.15	101.63	108.6	108.72	104.56	108.06	108.84	103.95	111.91	105.49	105.96	105.07	105.72	104.71	105.99	106.47	105.95	104.69	108.49	103.5	104.12	101.89	105.8	105.39	104.11
106.43	110.38	110.45	109.19	111.28	108.63	107.69	106.27	106.36	109.83	109.81	102.02	106.11	112.57	104.98	108.77	101.66	106.65	108.28	107.29	109.29	109.69	107.27	108.11	105.28	107.94	110.85	110.84	108.85	111.57	111.96	102.79	107.69	104.13	107.87	107.28	109.65	113.62	110.43	102.97	103.37	105.96	109.36	106.21	105.98	105.89	107.56	108.14	111.75	106.01
104.74	107.65	109.34	107.39	103.43	108.87	106.19	110.01	108.51	104.02	108.93	107.55	107.3	102.47	107.09	104.55	105.77	105.59	105.76	108.46	107.62	106.72	112.87	103.41	101.38	108.69	105.08	104.4	104.08	105.57	108.32	108.53	111.73	109.94	108.69	106.75	102.55	107.75	104.2	109.31	111.87	106.85	102.91	111.6	108.56	104.22	108.6	105.79	104.47	109.97
101.5	108.44	110.49	100.12	107.99	106.63	102.86	102.18	108.56	107.06	105.56	104.2	109.73	104.53	100.25	105.9	104.44	105.16	108.38	105.91	106.69	107.89	103.37	105.27	104.76	105.39	105.41	101.97	102.44	103.84	101.64	104.33	107.46	106.56	107.79	103.83	108.79	103.56	102.32	105.93	107.14	102.76	105.32	102.18	101.31	109.22	104.17	109.58	102.31	107.3
99.972	100.45	99.542	101.41	97.693	102.74	98.743	97.04	94.825	99.993	99.104	95.086	97.14	101.73	98.466	94.454	99.662	98.695	99.264	97.211	95.61	100.26	96.787	99.715	98.822	100.38	100.9	95.928	97.645	97.424	99.849	98.438	100.46	100.3	99.587	99.617	100.35	95.674	101.12	103.29	102.95	102.77	99.224	95.944	100.88	95.838	94.763	94.974	102.53	96.997
107.51	107.05	103.25	106.82	107.51	104.58	103.65	105.32	106.85	106.44	107.55	105.79	111.2	108.51	105.24	109.81	104.18	107.99	108.07	105.9	108.15	103.01	105.23	104.08	109.43	105.32	108.02	104.78	106.62	105.29	104.32	106.76	109.93	104.67	108.88	104.04	105.44	105.9	105.75	108.64	103.87	105.24	106.68	109.51	109.44	106.17	106.64	107.42	101.94	106.69
104.62	111.58	112.23	112.63	109.72	111.25	111.56	111.63	113.42	111.49	110.26	110.08	110.39	110.82	105.42	107.08	107.73	109.51	107.01	109.36	113.83	107.27	115.35	107.21	115.65	109.63	113.68	110.96	106.12	114.56	106.52	105.76	109.92	110.45	111.66	107.64	108.55	110.09	108.07	107.27	107.32	108.5	109.89	106.2	109.98	112.44	112.96	112.63	112.38	109.97
109.67	106.33	105.9	107.47	102.33	103.84	108.17	111.39	106.24	104.66	107.04	103.83	109.6	103.94	107.75	106.39	104.17	105.87	107.78	104.29	105.84	110.33	102.9	108.49	106.57	106.65	105.21	106.7	108.79	104.79	107.96	103.89	106.03	109.53	104.22	104.91	107.51	105.42	108.01	111.46	106.97	104.24	105.66	102.83	107.55	107.78	102.42	104.78	108.42	106.07
99.181	102.37	96.217	101.29	99.725	103.07	100.13	100.8	101.37	99.829	102.17	97.488	96.592	101.13	100.25	100.47	97.326	98.968	101.85	102.58	101.33	105.67	100.02	100.72	99.316	101.34	106.5	103.79	93.497	102.84	97.032	102.3	100.84	101.29	103.32	100.68	96.74	99.659	103.01	101.42	100.33	105.31	99.455	101.78	100.65	101.32	100.67	99.524	97.592	106.13
106.34	109.22	106.27	106.38	103.08	102.71	104.6	106.74	111.16	104.86	107.69	107.01	105.85	103.72	101.44	106.06	109.73	106.21	103.3	111.34	108.65	107.92	106.3	107.6	102.7	105.2	109.89	106.14	104	104.24	109.49	101.77	103.35	104.42	104.37	103.58	107.72	105.36	106.72	106.78	99.715	102.85	106.29	103.41	109.04	104.57	104.35	104.79	104.65	102.04
96.884	101.68	102.73	102.34	105.96	100.36	99.937	100.78	98.201	101.01	103.92	100.84	95.687	100.49	100.06	102.05	102.22	97.008	98.539	97.364	99.723	95.851	99.9	103.94	105.33	100.5	100.38	100.05	99.383	98.343	99.77	102.12	98.574	99.785	102.85	101.29	99.013	99.502	96.466	106.12	100.47	101.86	103.52	101.38	101.99	105.99	100.76	103.31	102.09	100.38
104.19	106.81	109.81	107.27	107.1	102.73	106.98	103.46	103.5	109.89	104.2	108.79	103.63	104.35	109.23	104.02	102.66	107.13	105.35	105.51	107.37	105.23	106.57	106.59	108.35	102.08	108.59	106.53	107.9	105.61	103.35	110.07	107.95	106.05	113.58	109.29	103.55	108.39	103.91	109.17	106.27	111.06	103.83	105.79	103.18	106.6	105.24	104.9	105.43	106.17
98.625	97.606	96.279	94.877	101.83	95.277	95.474	100.97	96.86	92.254	100.1	99.073	97.998	97.085	97.91	97.188	94.956	96.315	94.57	96.251	102.61	95.595	95.537	98.724	100.12	102.91	97.026	97.585	101.04	98.169	96.437	94.251	95.69	97.625	94.415	94.186	98.868	98.285	95.808	97.238	101.59	98.131	95.737	99.525	99.206	94.04	97.072	97.504	97.353	93.386
105.13	106.93	113.57	111.7	106.86	107.63	112.24	106.67	108.33	108.2	107.07	108.81	107.08	113.47	107.35	107.94	108.62	109.63	105.87	108.98	107.81	111.36	108.93	106.88	110.35	108.17	110.3	109.58	107.16	108.4	104.9	114.15	104.86	107.46	109.97	104.72	111.99	106.51	110.11	106.39	107.14	106.54	108.05	113.02	106.6	107.81	110.58	109.86	106.74	108.97
93.434	101.85	96.454	93.932	93.778	98.876	102.8	103.06	97.202	94.31	99.184	96.991	96.337	99.836	94.186	102.76	94.725	100.02	95.109	100.59	99.506	97.971	101.14	99.934	99.445	104.16	96.021	94.969	93.748	98.699	96.361	98.329	96.231	99.396	99.099	97.723	100.82	96.96	97.27	101.7	97.635	98.807	102.02	97.834	98.182	100.38	98.391	99.319	94.938	96.263
105.57	103.5	110.39	107	110.56	104.82	105.53	103.63	103.94	103.57	104.65	100.74	104.37	105.73	103.81	104.42	105.65	109.73	110.13	106.21	104.83	107.7	102.09	107.24	104.41	99.628	103.1	104.79	107.39	108.63	102.52	110.67	101.48	105.51	109.28	110.9	104.07	108.29	102.44	102.04	102.5	103.72	104.09	101.71	104.32	110.19	104.09	101.73	105.92	105.25
100.22	102.5	97.944	105.26	100.98	99.173	97.291	98.569	100.1	102.71	98.147	98.365	98.966	100.34	103.98	101.16	97.686	103.07	99.439	102.23	102.04	104.23	96.491	98.282	98.577	100.71	100.51	98.455	99.499	103.34	101.71	106.94	95.702	100.16	102.99	97.301	98.063	96.478	100.22	96.079	98.956	100.18	101.29	99.097	103.21	101.27	99.876	102.39	104.01	102.91
102.17	106.64	106.79	107.04	106.96	110.22	107.43	106.83	111.05	110.49	107.99	107.33	110.78	113.09	105.7	107.74	110.01	107.18	104.13	106.73	103.18	107.39	104.74	101.08	104.31	105.52	108.1	99.661	106.56	101.79	106.75	107.13	111.94	108.9	105.05	104.4	103.86	104.82	110.84	105.84	103.11	105.53	104.19	106.79	106.16	102.72	109.47	107.79	111.17	102.99
100.48	103.32	102.81	96.569	98.472	99.469	103.02	95.313	103.01	104.29	100.49	95.279	99.415	103.88	100.62	100.55	99.454	100.49	102.74	98.332	98.151	99.114	102.15	99.415	100.62	103.44	96.03	95.663	97.681	101.77	101.86	97.018	104.49	100.08	102.79	102.86	101.24	98.862	102.73	100.78	105.89	98.775	102.47	100.19	102.86	101.72	100.52	104.46	98.306	98.518
107.15	105.89	103.48	109.8	104.07	103.49	108.61	102.18	105.15	107.94	107.98	101.07	107.12	107.66	104.26	106.83	108.17	101.48	101.61	108.32	106.72	106.97	101.23	107.13	110.22	105.04	106.36	104.44	107.02	103.53	107.83	103.54	106.46	103.58	103.74	103.94	107.4	107.4	107.24	108.63	106.08	107.32	105.08	100.02	104.99	104.17	104.82	105.35	108.09	106.34
106.96	104.35	108.14	106.03	106.43	106.15	108.04	103.83	101.76	104.02	105.48	104.25	99.363	106.92	104.6	105.22	101.32	107.08	110.99	109.26	103.87	106.44	111.23	102.5	106.28	110.61	104.2	108.01	106.84	102.33	104.79	106.82	105.6	108.65	105.29	107.57	107.62	103.22	109.05	104.21	107.11	111.52	105.73	103.32	107.86	107.01	106.48	104.54	105.16	107.14
99.417	96.626	97.97	100.2	99.642	102.21	98.705	98.482	98.46	104.09	102.47	99.763	101.86	104.07	102.06	99.662	101.97	100.33	96.39	95.365	96.936	100.59	98.335	101.33	100.25	98.037	102.67	102.16	99.768	101.77	95.846	97.995	99.333	100.47	96.012	97.554	96.575	102.1	96.954	102.52	100.85	101.72	96.047	101.49	94.766	104.2	97.679	99.012	99.558	101.53
103.79	97.649	99.417	98.101	102.21	101.61	97.633	99.773	97.384	102.03	102.02	103.02	101.39	101.6	102.6	100.68	102.7	103.03	102.99	104.3	101.86	97.72	100.62	104.9	100.58	98.492	101.35	101.24	97.974	100.52	102.76	98.309	100.42	103.69	99.326	98.975	100.17	100.19	104.53	102.75	99.515	105.16	95.764	103.72	105.67	102.95	101.39	99.532	105.28	92.9
107.19	106.49	106.18	102.56	106.91	106.33	107.76	104.64	107.13	107.59	111.88	102.28	108.6	106.47	108.21	107.56	108.54	109.21	106.5	107.83	110.05	110.07	107.07	104.33	101.67	104	104.66	109.38	108.48	105.1	108.08	109.7	105.65	108.87	104.85	108.23	107.12	110.96	111.95	105.45	109.65	110.4	104.61	101.86	109.4	107.19	106.64	108.27	106.68	107.63
103.44	102.46	104.81	97.108	100.95	102.68	98.15	104.71	98.081	103.55	103.87	103.29	103.94	106.54	105.2	100.44	102.71	101.72	103.07	103.7	106.19	102.85	99.864	106.59	105.65	103.62	103.37	106.33	102.75	104.9	102.05	98.23	99.63	102.68	105.96	103.73	102.62	103.35	103.91	103.47	102.64	101.61	101.25	104.89	106.26	105.27	101.01	100.33	101.73	98.75
106.8	106.83	105.51	106.35	104.99	107.58	103.74	105.52	109.79	106.31	106.4	106.46	101.72	106.13	105.8	108.35	101.53	105.32	107.1	110.24	105.44	104.94	100.93	106.38	101.62	102.53	102.71	108.37	104.02	106.4	105.86	103.14	105.66	108.53	101.85	103.87	107.62	106.43	104.73	104.59	109.52	104.42	105.56	103.4	108.06	105.11	104.21	102.06	107.76	104.04
102.54	104.07	107.23	105.93	107.01	104.81	102.81	106.96	109.66	103.71	102.03	106.68	108.82	105.88	108.81	113.94	108.87	109	106.01	109.88	111.06	113.11	104.08	109.4	109.17	104.57	102.8	108.25	102.76	108.92	106.16	104.22	103.6	103.83	101.77	106.98	104.43	105.56	104.74	108.06	105.58	108.86	108.84	111.17	107.28	109.39	107.13	104.02	105.16	106.31
105.04	103.89	107.4	102.99	98.598	105.75	102.62	103.3	101.54	97.702	102.75	96.235	102.32	101.8	98.034	99.708	99.402	100.91	100.68	92.987	102.64	98.243	101.3	103.24	103.8	101.37	103.36	101.74	99.957	103.65	100.14	103.2	98.216	100.05	99.887	99.94	98.839	97.505	100.2	101.95	99.267	100.24	104.99	101.2	104.4	102.61	99.462	102.78	101.16	102.22
98.552	99.675	104.14	98.596	102.14	100.75	99.124	105.05	97.101	96.809	101.71	99.15	100.51	98.828	101.22	95.107	103.59	101.72	98.634	97.771	102.33	99.755	100.19	99.938	94.586	102.24	100.48	102.49	102.68	94.703	100.38	99.812	96.121	101.55	99.481	98.186	99.215	99.463	102.19	100.36	99.986	98.175	95.836	98.246	101.34	97.715	101.28	98.041	99.996	98.158
108.46	111.74	106.49	107.47	109.8	104.43	102.32	109.3	111.39	101.11	105.38	102.46	105.93	108.68	104.24	108.06	107.35	107.8	106.58	105.87	106.87	108	101.82	105.43	107.37	104.72	110.03	106.11	102.15	109.79	104.81	108.32	110.31	107.68	110.6	105.37	108.61	106.99	104.09	107.48	107.15	110.79	105.69	109.03	107.13	108.33	106.87	107.9	106.53	101.57
103.11	105.87	105.16	107.73	108.85	99.297	106.34	109.52	105.23	110.34	104.35	104.65	105.87	102	104.7	108.18	102.51	110.46	104.29	102.41	103.81	108.96	108.39	108.55	107.2	105.72	105.72	103.24	106.17	105.22	105.12	104.04	106.85	104.74	105.41	102.77	106	104.48	107.3	110.84	105.94	103.05	105.35	102.67	106.25	103.91	105.89	107.09	107.21	107.28
108.28	108.28	100.57	108.93	102.98	102.96	106.03	107.49	104.96	101.09	106.7	100.31	104.67	109.49	110.23	106.69	106.74	104.91	105.64	103.61	104.69	107.03	104.82	105.81	107.87	103.19	106.63	105.5	108.38	107.02	106.33	107.66	106.41	106.35	104.61	107.41	111.72	102.93	110.15	110.28	106.02	106.7	106.09	104.42	103.39	106.73	103.47	107.21	106.13	104.76
93.338	99.459	99.353	98.888	97.83	96.356	99.726	97.638	94.812	95.714	100.13	94.147	99.877	103.72	98.655	95.771	100.98	101.04	96.111	95.546	99.874	99.071	101.67	97.32	101.74	96.838	98.406	99.005	97.663	99.84	100.07	93.683	100.66	97.325	98.638	101.81	95.522	102.52	94.513	96.321	100.01	96.979	99.801	96.699	96.645	98.076	97.252	92.345	97.862	98.339
99.985	94.456	97.84	97.468	94.329	97.818	96.631	98.159	101.25	96.958	95.568	98.176	96.538	96.415	99.615	96.988	96.318	101.05	96.21	98.787	97.9	100.24	93.657	100.28	96.806	97.001	101.8	93.615	97.833	98.428	96.917	98.607	96.152	94.922	94.928	101.98	99.395	99.254	93.346	98.661	96.979	105.23	94.29	94.312	99.278	99.8	95.884	98.099	98.967	101.23
100.9	94.254	97.809	100.62	97.453	100.02	94.771	96.302	96.66	96.724	96.352	99.245	95.863	100.12	99.196	97.507	99.016	94.1	98.587	98.842	97.93	95.949	99.997	100.3	99.823	93.456	97.768	94.273	93.943	98.094	100.15	99.095	99.403	103.64	97.797	99.282	98.152	99.631	103.91	95.648	96.145	96.109	96.013	102.77	97.605	92.717	98.105	102.35	95.561	98.539
109.76	110.62	105.1	109.4	106.48	106.73	106.54	106.85	106.67	104.99	101.69	106.07	105.38	105.51	104.35	108.04	108.78	108.81	107.13	106.82	105.05	103.77	107.81	106.1	110.42	108.13	105.66	108.97	103.66	104.37	108.05	105.54	106.14	105.73	108.74	108.79	106.65	107.6	104.81	103.97	107.52	108.62	102.31	107.32	105.21	108.32	109.59	104.57	105.98	112.05
105.49	109.36	108.23	111.91	110.87	105.85	108.26	115.3	108.41	106.87	105.25	112.47	110.5	109.72	109.91	106.7	109.49	111.58	111.36	107.07	106.77	107.23	108.66	111.35	107.44	110.02	108.08	106.32	106.35	108.52	110.42	107.35	113.71	110.76	108.3	105.69	109.25	107.25	106.03	107.17	111.03	106.33	108.45	106.17	106.85	107.06	106.62	106.57	107.98	110.1
110.66	116.58	106.55	109.56	105.36	106.12	112.47	107.02	106.24	102.28	109.36	109.87	111.46	108.35	110.61	106.57	108.35	110.81	104.85	106.71	107.45	106.01	111.73	107.6	104.66	110.11	109.57	109.41	111.14	107.65	107.7	108.31	107.78	104.7	106.83	107.45	108.71	107.98	114.24	105.67	105.33	105.45	107.38	108.13	110.58	106.56	105.88	108.1	107.98	108.95
106.84	100.55	105.56	108.9	103.32	99.373	102.09	102.81	107.04	103.27	105.37	102.43	105.57	103.93	102.72	102.03	100.92	105.98	102.99	104.77	101.23	104.94	104.72	100.95	99.796	109.32	104.1	102.84	107.62	101.51	102.26	103.85	99.882	102.72	100.89	100.13	101.83	100.91	103.83	104.35	103.47	103.88	102.92	107.29	105.72	102.47	103.63	104.34	103.58	102.83
107.2	109.81	107.64	103.02	108.64	104.78	106.74	108.18	106.43	107.75	108.69	103.18	103.71	107.15	106.29	106.09	101.76	103.09	106.16	105.4	107.63	106.54	101.48	103.59	105.26	104.86	100.87	106.41	108.38	101.23	107.19	103.2	106.28	107.55	102.68	104.98	106.89	107.99	104.94	104.5	105.63	100.97	111.29	105.38	110.52	104.49	101.51	105.66	107.66	105.82
104.03	101.97	102.42	102.33	108.77	105.14	104.95	99.707	101.96	101.46	103.94	107.63	105.93	109.5	102.61	104.93	111.3	106.64	103.42	107.6	104.34	106.83	106.89	104.41	106.91	104.98	103.01	104.18	109.14	107.6	104.79	105.18	106.88	100.9	104.36	105.95	103.37	105.36	101.91	108.37	105.41	107.53	103.99	111.09	105.33	105.26	110.34	106.68	104.32	106.84
104.25	105.6	105.98	106.22	105.67	105.86	107.08	110.71	104.67	105.47	110.33	108.34	109.75	102.88	112.12	104.41	106.62	108.58	106.11	101.59	107.89	109.8	107.26	108.99	108.72	108.26	109.62	105.45	112.43	107.76	109.48	107.63	105.2	102.1	105.26	106.05	106.12	107.08	105.36	105.48	103.61	108.58	106.57	106.89	107.11	110.4	101.41	106.83	109.64	110.76
106.09	107.07	106.49	107.62	103.53	111.79	113.37	107.36	106	108.22	108.67	111.54	107.84	108.15	103.44	105.12	107.87	106.23	104.64	106.92	107.93	105.06	107.06	105.02	107.22	106.16	108.11	111.1	107.35	106.47	105.8	111.05	103.97	107	103.25	109.54	106.93	108.26	107.95	108.52	108.61	104.51	103.86	109.63	109.62	110.65	109.41	113.39	107.08	108.95
109.8	109.97	115.33	113.5	111.16	109.63	106.16	113.4	108.87	110.75	111.35	110.65	110.72	111.22	107.44	108.33	111.92	112.26	110.51	106.75	112.88	109.32	112.27	108.56	106.93	108.08	112.09	107.95	107.18	111.56	107.07	111.61	108.15	110	109.64	103.76	108.66	114.3	112.31	108.36	108.93	107.07	107.12	109.17	108.51	115.04	110.89	107.83	110.21	108.08
107.85	102.25	105.27	102.65	101.43	105.97	100.87	105.42	109.01	110.16	101.7	105.76	104.24	105.53	104.81	104.26	106.75	106.18	104.94	104.34	104	106.09	105.72	108.83	103.75	103.94	104.48	102.84	102.77	105.47	109.01	105.51	106.3	105.54	108.21	104.93	104.88	105.03	107.55	105.18	103.64	106.15	110.41	107.93	100.28	105.59	109.42	104.58	107.13	107.91
106.14	106.54	109.76	104.14	109.57	106.11	109.88	108.66	106.34	110.87	110.53	104.34	106.94	106.6	109.97	113.15	108.9	110.52	104.33	108.12	105.77	109.45	109.18	110.44	109.66	109.53	107.39	107.46	108.82	108.63	111	102.92	102.25	110.36	107.45	109.16	106.48	110.62	105.51	110.65	107.24	111.05	108.16	109.16	109.48	112.72	106.58	109.54	107.93	107.9
108.99	104.57	110.87	112.27	107.96	113.75	109.89	107.87	113.31	108.46	109.01	110	109.42	106.73	105.49	111.04	112.51	110.37	108.45	104.73	109.03	107.53	108.07	105.64	106.23	108.13	111.93	107.71	113.36	109.01	113.39	113.44	114.1	108.48	109.43	109	109.3	108.04	107.09	111.58	106.78	108.36	107.68	111.21	104.36	109.8	104.56	109.42	108.47	107.5
111.3	105.38	110.18	105.75	107.75	110.45	107.67	111.96	106.05	102.33	106.21	107.45	108.31	110.53	109.91	110.29	107.03	109.03	108.69	106.42	109.51	109.52	105.68	106.93	112.83	109.49	107.82	108.48	111.46	101.99	106.57	110.49	109.95	110.15	108.6	110.08	107.3	108.46	111.46	111.27	107.78	112.52	112.74	107.51	108.35	108.92	112.65	107.79	108.22	110.67
107.87	102.29	104.86	104.39	106.9	108.17	108.43	105.66	101.6	107.38	102.24	106.81	108.09	108.26	105.04	106.16	99.44	108.42	107.08	106.91	101.91	102.28	107.67	104.06	105.91	105.84	107.04	106.12	105.13	102.06	105.24	102.91	102.95	105.51	106.29	107.43	107.29	105.53	106.66	103.95	106.03	103.07	105.82	107.32	108.55	111.23	102.95	104.95	106.34	107.63
108.87	108.74	112.62	108.8	109.85	113.3	110.85	104.59	111	110.54	109.01	114.47	111.61	113.14	107.51	107.89	108.03	108.71	108.18	107.61	110.15	112.37	109.59	109.45	109.76	115.45	111.94	109.15	112.41	107.19	110.13	112	110.53	109.13	112.28	108.91	110.6	109.93	112.45	112.28	114.69	113.67	111.56	108.31	114.43	110.88	113.04	111.28	107.86	115.96
105.9	103.48	106.27	104.21	104.47	107.98	104.63	107.95	100.34	105.83	100.64	103.09	104.48	102.38	103.43	109.3	99.539	104.67	103.67	102.56	104.3	106.35	105.26	106.65	102.63	105.17	107.03	107.41	106.24	102.19	103.75	104.37	106.42	105.8	104.25	103.45	102.93	104.31	102.93	105.49	104.51	97.198	107.8	105.05	109.31	102.16	107.39	104.76	104.83	106.64
105.38	110.13	105.43	110.32	105.37	103.06	105.27	106.18	106.59	108.16	106.85	103.12	110.2	105.27	109.96	108.12	105.37	105.07	100.99	102.24	104.9	106.28	105.06	107.57	105.97	103.17	105.2	108.58	107.4	107.17	105.69	109.56	108.55	110.59	110.45	111.83	105.52	105.66	108.3	110.09	105.69	102.31	104.17	108.56	101.76	108.68	106.47	107.89	108.06	103.39
105.94	106.07	102.27	105.91	108.12	106.42	106.83	110.57	106.63	104.84	105.9	107.31	106.49	108.59	108.14	112.58	103.36	106.92	110.12	107.53	105.36	108.05	108.47	109.37	114.54	104.25	105.29	110.82	110.79	109.81	107.81	105.61	106.84	106.46	103.12	111.43	109.9	109.66	109.13	104.98	104.04	106.73	105.55	109.71	110.13	101.97	110.48	108.21	105.11	109.58
107.1	100.29	104.35	106.58	108.61	106.45	107.81	102.69	104.99	106.89	102.41	104.3	106.51	109.08	108.65	102.45	107.72	104.81	109.01	102.71	105.52	100.6	101.02	103.95	105.97	104.04	107.54	104.6	103.49	104.38	104.7	108.52	105.83	106.52	104.53	107.21	110.41	103.03	103.71	104.46	105.01	103.94	106.36	107.53	109.73	102.88	101.08	105.21	106.61	106.15
100.84	101.25	101.93	107.86	106.23	106.26	105.71	105.19	106.79	107.86	104.52	106.2	102.93	100.44	108.92	109.11	105.08	106.71	104.89	103.26	107.19	102.51	104.91	107.47	110.37	108.64	105.84	105.32	104.98	106.76	103.02	103.82	109.83	106.45	110.37	107.82	105.38	106.04	103.12	104.45	104.55	102.31	106.42	106.83	101.68	109.05	107.87	102.1	106.17	106.44
106.63	106.84	105.18	107.59	110.59	106.2	105.64	102.51	106.76	104.91	107.81	104.29	102.29	105.73	107.41	101.36	104.86	103.46	104.13	105.02	104.47	106.92	106.7	102.26	107.17	107.12	110.24	109.64	105.68	102.8	110.61	106.25	111.51	107.3	101.07	108.18	108.81	110.22	105.19	107.73	102.57	103.22	103.25	106.43	101.56	110.36	105.23	105.98	106.08	105.25
100.02	100.97	100.43	100.46	100.56	98.361	103.2	101.32	99.665	101.05	99.183	102.19	104.69	99.962	99.795	103.05	104.61	101.19	101.04	103.89	104.18	103.32	102.18	101.91	99.86	97.17	98.515	103.63	100.95	103.43	101.03	100.87	99.18	105.14	98.12	100.18	101.21	100.66	104.99	102.61	105.83	96.705	98.521	98.576	103.89	100.64	102.57	97.921	106.41	99.937
105.41	108.23	104.71	112.7	105.64	108.41	107.26	104.54	105.82	108.63	110.04	107.3	107.77	106.02	101.61	112.73	109.54	109.58	108.98	109.15	109.55	109.09	111.72	103.17	109.78	108.3	108.22	103.22	107.68	110.78	108.79	107.68	106.73	109.56	110.25	106.57	113.08	110.23	106.34	107.28	113.91	108.71	109.56	107.64	107.02	106.4	105.89	107.87	109.96	107.33
105.64	102.33	103.4	99.262	101.08	103.38	100.03	103.58	98.468	103.83	104.76	109.98	99.604	102.01	100.76	101.56	99.774	104.6	98.02	101.62	102.33	102.7	98.673	102.7	101.18	103.61	103.55	101.28	103.8	103.63	102.65	104.16	105.96	99.867	96.813	102.74	97.465	95.671	102.18	103.29	102.21	105.91	98.441	104.45	103.71	103.57	99.343	99.467	99.799	103.09
105.57	112.72	110.54	113.51	103.66	105.21	103.92	107.56	112.65	106.42	109.54	109.96	107.6	105.48	105.72	111.57	106.89	106.93	109.86	109.68	106.18	111.55	112.58	112.19	109.91	113.68	110.33	106.07	111.4	106.58	109.45	111.86	106.13	104.9	105.04	108.62	112.22	110.31	108.2	107.5	108.34	109.49	108.67	108.14	105.42	107.78	104.17	107.12	108.99	106.96
111.37	106.71	104.93	106.43	107.45	108.45	103.28	103.08	105.4	108	103.28	101.96	104.63	106.7	107.91	106.77	105.04	106.83	105.71	110.06	101.14	103.35	108.42	108.03	105.79	107.65	107.46	107.82	104.45	107.21	103.16	103.99	109.14	109.24	109.91	106.79	108.57	110.06	104.93	116.51	103.21	107.21	106.54	110.62	104.47	104.86	101.91	107.67	112.16	105.43
104.3	104.55	108.14	106.74	99.632	108.88	108.07	102.79	109.27	103.8	105	110.58	106.52	106.49	105.5	106.17	104.58	98.659	101.66	105.36	107.58	104.42	101.46	105.07	105.34	104.5	103.58	101.46	101.29	105.24	105.45	109.36	104.18	103.96	106.88	103.92	106.57	105.47	105.99	105.79	107.36	108.79	106.29	105.58	99.842	104.99	104.61	103.08	103.37	107.09
106.73	107.67	103.16	107.91	106.81	104.61	107.73	106.61	107.44	107.87	108.61	104.04	105.25	110.56	109.91	102.01	109.59	109.02	109.29	109.14	105.09	107.55	110.9	109.91	105.73	100.44	111.4	108.12	106.7	106.29	104.55	105.39	104.71	112.49	106.22	107.32	104.42	108.02	109.3	107.52	106.87	106.46	107.34	110.16	104.66	105.94	99.35	106.98	109.15	108.02
109.85	106.66	105.83	105.87	109.39	104.95	107.76	107.51	108.12	107.26	108.88	106.53	102.81	103.82	109.57	103.69	107.58	105.51	105.75	105.42	110.7	101.86	107.23	107.85	108.09	107.19	107.46	107.18	104.79	108.39	108.44	102.66	109.09	104.2	104.39	103.8	111.04	101.84	108.45	107.77	107.88	105.73	102.06	107.3	103.53	105.99	104.19	104.38	108.26	109.84
106.98	106.69	109.14	107.89	109.38	110.85	108.96	109.35	109.94	107.55	109.11	108.31	104.27	106.07	108.08	110.13	106.17	105.45	109.36	111.32	106.76	106.43	109.08	106.56	106.31	109.15	110.22	110.07	109.38	109.94	110.51	109.06	110.1	108.23	108.71	106.03	109.47	112.5	104.33	109.91	107.12	107.75	107.17	109.78	108.76	106.15	108.23	108.47	108.09	107.39
107.01	104.67	108.69	108.45	111.88	111.64	107.32	104.53	108.06	108.46	106.92	112.58	109.77	109.72	111.27	108.23	105.07	106.43	110.49	111.66	106.98	109.01	107.68	107.73	103.16	112.07	107.78	107.8	110.69	112.2	107.41	103.57	107.11	109.32	106.81	109.08	110.25	106.91	105.16	110.25	108.86	107.59	105.83	103.86	107.05	104.4	106.84	109.62	104.56	104.94
107.73	108.97	111.25	107.16	106.74	111.06	110.65	113.81	113.58	110.19	110.57	110.53	111.58	112.87	109.48	112.37	108.79	109.1	110.61	108.92	112.65	111.68	110.12	110.02	106.94	117.06	110.13	112.04	110.13	113.04	111.17	111.9	111.31	106.86	111.69	106.83	113.03	108.21	108.53	111.1	111.59	111.68	108.37	109.59	107.05	115.61	111.81	112.31	105.26	114.41
101.98	108.32	108.89	103.41	110.5	111.02	108.2	105.79	105	102.65	101.58	111.06	104.9	106.12	106.57	107.04	106.24	109.9	105.11	106.7	105.38	101.17	104.27	109.1	103.05	104.08	110.97	108.86	106.92	104.31	105.63	108.84	107.53	104.72	109.02	106.5	103.06	103.81	104.59	102.93	107.47	105.2	107.93	108.25	101.67	109.55	102.06	105.49	109.03	104.3
99.716	101.74	94.545	96.886	99.789	96.135	97.361	98.296	100.14	97.208	97.361	95.86	101.51	101.26	101.92	96.527	96.5	96.455	97.926	98.738	100.85	98.539	95.933	100.39	100.07	100.38	98.644	100.77	94.87	96.314	94.765	96.204	96.867	98.525	98.953	98.039	96.107	98.2	95.891	98.845	99.158	103.07	88.255	99.42	98.473	99.798	97.023	99.42	100.9	97.652
106.27	107.31	106.41	106.93	105.31	106.42	104.65	107.58	106.48	107.55	105.93	101.6	102.16	106.78	105.31	107.7	104.66	106.71	107.3	106.49	104.48	100.73	103.72	108.9	106.35	99.751	105.6	104.26	106.82	109.41	104.47	104.01	104.93	106.94	104.94	103.54	104.91	106.81	109.35	104.98	108.28	105.6	102.45	105.13	102.51	111.45	105.22	99.471	106.19	104.86
104.74	107.18	110.63	109.92	110.75	106.43	111.37	106.01	107.7	104.42	108.18	110.38	108.3	107.06	102.76	104.77	107.24	104.79	110.58	104.85	106.3	111.12	104.92	103.81	106.53	107	108.08	110.36	111.61	108.06	110.14	101.03	104.51	101.62	108.03	109.08	104.06	105.34	103.59	104.97	107.23	108.03	112.18	104.7	108.07	107.24	104.84	104	104.94	107.18
102.97	96.52	102.19	103.51	106.48	102.72	104.44	106.02	100.83	101.67	105.35	101.59	99.601	101.68	101.85	103.12	104.3	101.74	104.82	102.03	103.04	100.03	100.76	103.88	106.55	101.69	103.2	97.635	100.88	102.19	101.38	102.68	99.914	102.24	102.19	101.41	105.82	103.17	103.9	103.73	105.46	103.14	102.81	100.32	100.34	100.81	103.43	102.13	100.69	101.61
103.37	104.03	109.26	104.12	103.71	103.18	107.07	108.12	102.68	101.46	106.75	105.51	107.22	104.75	106.72	109.17	108.8	106.11	105.45	104.85	105.87	105.57	105.08	104.75	105.18	105.32	99.893	102.04	104.46	104.25	105.01	108.1	105.7	104.62	104.72	104.77	100.34	104.05	107.05	100.63	106.49	104.18	105.55	103.14	105.44	107	109.34	100.92	107.49	103.38
102.54	95.544	100.99	98.69	102.97	94.985	100.86	97.699	101.83	95.454	99.563	98.276	97.214	97.644	100.15	102.4	94.928	100.7	99.432	95.192	97.976	95.838	100.11	97.833	99.097	104.42	94.553	96.006	97.69	96.179	95.815	95.711	100.97	100.34	100.67	100.09	95.181	95.624	98.161	101.67	96.036	97.041	103.47	94.283	100.51	99.572	96.558	98.54	97.486	95.916
105.3	106.9	110.26	109.85	112.23	106.13	107.46	108.28	106.27	104.08	107.08	106.95	111.5	109.05	109.01	106.93	103.75	105.87	107.96	107.94	106.43	109.12	105.39	104.54	110.41	109.8	106.41	107.02	108.81	106.4	107.42	110.48	107.67	103.71	111.54	105.49	108.14	109.62	111.68	106.28	109.17	109.77	106.34	106.98	109.29	107.72	108.27	109.17	104.18	110.94
98.269	97.159	95.632	98.725	98.361	103.92	105.29	96.492	100.15	104.33	101.02	98.894	101.73	104.93	96.988	99.654	99.729	98.453	105	103.6	100.47	98.421	101.01	99.856	104.47	100.02	102.21	104.18	100.02	101.81	97.371	95.979	100.39	98.17	103.99	103.02	103.28	100.53	98.288	97.323	104.48	102.84	102.73	100.16	101.15	100.12	98.249	102.01	99.471	101.3
109.52	108.1	116.09	112.27	109.32	109.52	109.09	109.16	108.93	110.75	107.8	109.36	111.02	111.15	110.42	111.41	111.68	106.06	109.76	110.54	115.33	108.47	108.25	107.02	113.94	107.77	110.15	112.43	113.1	107.69	107.82	115.42	114.67	104.59	113.4	110.9	108.66	111.29	112.8	102.02	111.96	111.86	109.01	113.34	110.72	109.99	110.19	114.13	110.94	109.34
106.22	106.46	104.52	107.19	110.15	101.16	100.53	108.4	104.98	103.42	101.51	106.02	104.84	106.77	107.05	102.99	103.69	103.74	108.9	104.46	102.46	104.88	104.46	104.37	105.93	106.87	108.84	103.11	108.48	106.59	103.41	107.42	105.46	109.8	105.3	106.17	104.55	106.92	104.28	101.2	106.09	103.86	108.24	105.49	108.04	106.34	103.72	107.97	111.68	107.01
103.85	108.17	109.1	107.31	105.89	110.24	108.22	108.8	107.65	106.1	109.75	112.6	101.27	104.88	105.82	107.94	105.37	105.83	106.39	108.85	108.82	105.41	108.93	107.79	105.43	108.7	104.83	100.95	106.2	105.59	111.71	105.71	105.11	99.822	109.03	102.91	106.56	102.59	105.51	107.6	107.4	100.62	108.55	108.02	109.62	106.25	108.62	107.58	107.49	104.9
101.89	104.81	107.39	108.69	107.72	105.72	103.31	106.91	108.56	102.51	107.44	102.11	105.56	110.13	101.65	104	103.2	103.51	110.07	103.16	109.12	105.02	104.7	105.59	109.72	110.26	103.02	106.09	106.86	106.7	105.21	98.746	103.9	101.45	108	105.73	106.2	109.27	108.14	108.97	110.82	106.1	105.75	105.01	107.48	101.77	105.57	105.56	109.7	103.26
107.15	102.08	102.28	105.4	106.25	105.95	109.54	108.58	108.15	102.4	101.78	101.43	108.12	108.08	108.79	107.49	105.91	112.16	105.28	107.99	105.31	99.993	105.91	109.91	106.26	106.39	108.99	109.55	101.43	106.56	111.65	113.99	103.09	107.78	106.91	109.36	106.57	107.88	105.55	106.84	104.83	104.76	110.39	107.3	107.48	104.36	104.42	111.9	109.03	107.33
103.62	106.69	110.09	108.52	103.94	104.67	101.29	104.99	107.42	107.27	103.1	106.93	105.14	105.68	103.29	105.69	105.32	108.99	107.57	106.7	102.24	106.72	104.45	106.03	103.08	101.83	105.99	107.07	104.56	106	106.77	106.17	106.49	103.91	106.19	106.7	108.54	109.73	109.21	104.23	107.41	105.16	109.07	110.03	106.37	107.1	106.55	102.16	102.61	107.2
108.01	111.78	110.18	105.38	107.75	105.08	109	110.31	107.8	107.32	109.85	106.72	109.22	105.49	107.48	106.78	111.07	108.15	107.88	109.66	107.79	109.75	110.92	108.53	106.32	111.43	104.82	111.18	109.92	106.93	108.64	110.72	107.45	114.37	109.58	105.43	108.7	114.13	108.07	110.9	110.17	105.89	103.15	109.59	106.24	109.31	107.35	109.23	107.68	103.85
102.21	101.96	102.93	101.4	98.91	103.53	100.37	102.3	104.25	102.31	99.814	100.28	102.86	99.918	98.826	101.1	98.65	100.85	100.72	98.946	100.2	100.87	99.582	98.015	99.937	98.799	102.82	100.49	100.62	98.708	103.19	96.363	101.14	102.26	99.557	98.533	102.47	102.35	103.97	95.359	99.974	99.09	101.37	98.803	98.218	99.574	100.65	99.841	101.47	98.515
101.79	103.43	106.25	102.43	105.46	106.84	106.14	105.8	102.47	107.7	104.71	107.27	105.66	104.18	104.23	104.02	107.39	105.5	103.2	107.4	109.57	106.69	106.65	110.34	107.1	106.71	105.83	109.65	101.95	103.1	106.48	106.6	102.21	105.32	106.19	103.99	107.93	106.56	108.29	104.86	106.22	104.52	106.4	103.81	106.74	107.62	110.42	103.89	106.51	106.55
105.26	105.74	101.85	104.74	107.37	107.55	102.67	103.6	104.74	105.89	112.54	104.97	107.24	110	105.61	107.85	104.18	106.09	103.46	104.47	105.58	105.75	103.84	103.55	104.24	110.48	106.3	105.81	108.22	102.01	105.25	103.34	106.71	104.8	107.79	106.87	102.67	104.58	100.88	103.84	100.13	104.29	104.92	105.48	106.99	104.35	105.36	102.33	107.69	99
108.4	104.77	107.2	110.23	102.73	105.37	109.87	107.71	104.2	103.86	106.75	103.68	102.46	106.4	108.8	101.22	109.49	109.89	106.26	105.31	107.44	103.65	107.84	109.11	110.1	103.49	101.89	109.68	103.91	108.8	105.34	102.28	105.29	105.91	105.07	108.82	109.61	106	102.23	112.22	104.86	102.26	103.68	107.53	106.86	106.79	107.68	107.47	109.07	109.06
106.72	106.61	110.23	102.9	106.15	102.98	104.49	104.99	107.79	108.71	103.34	104.98	106.26	105.6	108.82	105.33	107.74	106.75	104.35	106.74	110.06	108.11	110.02	107.5	106.25	109.37	104.52	107.39	110.17	108.87	105.65	102.61	111.17	107.84	105.37	111.06	104.58	105.52	111.82	110.66	106.02	108.34	106.19	107.88	106.59	105.58	104.16	109.91	106.63	101.7
110.25	108.17	109.33	107.87	110.09	105.98	112.44	109.18	105.85	110.27	112.39	105.84	110.7	109.05	111.11	105.24	107.64	108.57	110.15	106.1	105.56	110.37	104.79	111.65	104.25	106.54	107.48	105.58	105.29	107.38	111.95	106.54	105.72	107.74	108.61	111.19	107.71	114.31	107.45	108.77	109.84	105.48	108.82	106.86	110.44	111.43	107.89	107.72	107.07	105.76
104.35	103.42	110.76	108.06	109.34	106.32	101.8	111.56	112.16	108.05	106.38	107.82	107.89	108.24	113.34	104.63	105.35	109.42	107.88	108.07	108.26	106.52	113.01	113.44	106.69	112.1	107.17	109.04	104.03	108.25	106.57	103.65	111.62	107.65	109.63	109.58	107.8	104.5	105.55	104.79	110.98	108.65	100.43	107.07	112.05	108.78	112.7	107.31	107.58	106.29
110.17	103.33	108.24	102.53	108.75	105.9	111.02	105.5	106.35	110.47	112.09	106.92	104.68	114.45	111.11	113.59	114.07	108.88	108.56	111.31	106.21	110.11	104.91	104.07	108.66	105.82	105.75	109.55	105.07	109.3	109.38	106.84	109.85	108.76	104.3	109.72	109.04	109.04	110.6	112.71	110.18	108.4	107.32	109.28	108.39	105.16	105.54	108.14	112.63	105.63
111.54	110.3	113.32	106.61	113.84	112.31	110.62	110.48	113.69	110.03	106.61	109.09	107.82	108.5	111.06	109.05	113.01	106.18	112.07	112.14	107.83	107.58	111.26	111.51	108.35	113.41	106.82	109.71	109.04	109.18	115.07	110.75	106.83	114.83	112.96	109.99	112.54	108.26	113.07	110.51	105.72	109.18	111.39	105.4	109.13	104.68	110.24	108.75	109.27	109.5
103.98	106.56	107.56	101.68	103.15	104.32	108.81	103.22	106.52	101.51	109.12	106.05	108.78	105.1	105.12	103.42	106.13	109.26	106.39	109.25	105.72	103.06	107.19	108.48	109.21	108.06	108.11	106.99	103.29	105.4	107.91	111.02	109.29	104.41	103.76	104.69	105.57	108.82	107.04	113.52	109.15	108.78	104.14	111.12	106.26	105.12	108.87	108.77	106.73	103.96
106.69	107.11	109.24	109.53	113.32	105.67	107.74	109.05	112.68	108.72	111.61	108.14	108.87	111.81	108.4	105.15	103.35	107.7	109.8	109.94	110.78	107.12	105.53	105.6	108.08	115.2	105.13	104.18	109.12	108.07	107	109.15	108.05	107.49	110.95	114	108.69	109.88	105.72	109.22	107.82	110.48	104.54	108.88	106.43	112.87	109.88	109.29	105.76	108.07
97.277	98.655	100.4	96.458	100.42	98.883	96.471	100.31	98.748	96.562	97.479	91.44	100.7	97.744	101.29	94.728	96.019	95.344	94.855	101.64	99.385	100.31	96.552	100.87	99.554	93.267	98.36	101.12	99.259	99.518	99.072	98.8	97.537	99.737	98.084	98.497	96.448	97.502	96.616	101.38	96.433	97.554	97.405	97.656	98.904	94.257	100.52	99.236	100.54	96.786
104.91	106.72	107.36	105.89	103.51	101.1	103.97	106.87	110.58	102.45	105.25	104.12	106.05	108.05	105.35	106.71	108.4	109.18	107.9	107.27	104.92	108.52	108.29	106.81	109.37	104.87	102.16	109.33	102.38	107.9	108.5	109.34	108.67	107.87	106.12	101.73	106.35	111.42	104.37	109.89	107.85	108.53	105.66	109.34	112.69	106.08	107.6	108.35	101.88	109.13
99.635	100.33	101.7	100.75	103.73	101.59	100.76	103.13	104.63	101.81	100.55	102.49	101.51	99.253	99.865	97.457	104.94	99.154	98.047	101.31	100.99	99.654	99.949	102.46	101.65	96.58	100.64	96.078	101.74	103.88	102.86	99.66	103.49	96.812	101.08	98.049	103.21	105.69	104.09	100.72	100.82	99.454	99.152	100.22	104.23	100.39	101.86	99.455	101.68	103.6
110.64	112.08	108.28	110.4	109.24	105.53	109.69	108.05	107.03	109.06	106.56	108.64	106.06	110.96	112.98	105.82	108.19	106	106.64	107.9	111.19	110.59	111.82	104.19	111.49	110.16	111.86	108.78	106.69	107.77	111.39	107.34	110.01	111.26	110.39	109.27	107.66	108.34	109.51	105.83	107.71	115.53	111.02	107.53	105.57	108.57	111.66	101.79	106.82	105.46
110.62	108.22	109.28	109.34	109.98	106.3	104.47	105.41	110.62	109.25	105.61	108.69	108.18	108.44	108.22	104.86	109.63	108.43	106.95	110.46	106.07	105.86	108.67	108.64	107.5	110.34	109.66	106.74	105.72	107.85	102.58	109.24	108.97	108.27	108.11	108.91	107.61	109.05	106.6	109.11	104.31	106.13	107.96	108.43	112.56	103.29	111.16	105.89	107.62	107.89
100.84	101.63	109.97	109.45	101.42	104.69	101.31	106.44	108.38	105.93	105.75	111.58	102.03	104.46	104.56	107.6	101.51	109.97	104.9	104.92	102.17	108.09	110.76	105.71	103.16	104.11	101.76	104.97	104.73	100.62	102.59	104.95	108.42	108.76	107.04	109.35	103.64	106.66	107.29	106.84	107.48	107.62	104.76	104.14	104.13	109.49	105.11	110.6	105.94	105.48
102.35	99.446	93.618	103.22	102.03	103.93	104.02	102.45	100.24	101.73	103.43	99.301	105.95	104.27	101.84	105.93	102.64	102.3	105.1	102.75	98.541	104.28	105.25	102.57	99.81	102.32	99.431	101.27	100.99	99.925	101.32	104.97	99.727	105.52	100.79	105.41	104.85	100.4	104.76	102.69	99.739	99.869	107	102.24	101.26	103.12	105.04	99.812	103.01	102.46
108.21	105.07	104.49	107.14	102.38	106.79	107.25	105.21	111.69	108.29	102.13	102.09	103.82	102.34	100.91	105.1	105.69	106.06	100.19	101.85	102.47	105.74	105.47	104.62	109.04	104.68	109.79	106.84	101.71	105.61	107.65	101.96	105.13	106.58	104.56	104.86	107.23	105.39	105.22	102.05	106.85	103.96	105.02	103.23	103.16	107.7	106.24	109.59	104.78	106.93
109.35	108.34	106.95	106.44	106.77	109.19	108.99	109.32	110.25	108.27	112.45	107.86	107.84	110.32	105.23	106.63	107.69	102.91	105.23	109.55	102.9	112.44	103.76	107.5	108.61	111.32	109.96	104.73	110.35	106.7	112.94	107.3	107.05	111.14	110.98	105.6	108.56	105.15	105.87	109.03	107.27	113.16	106.5	111.4	104.44	110.32	108.81	111	105.59	107.34
97.461	102.97	96.414	95.937	96.295	97.001	94.948	100.32	96.834	92.107	99.188	98.57	97.446	95.077	100.18	100.6	95.77	100.41	90.81	97.387	98.404	95.81	98.292	97.985	96.465	100.41	97.27	97.224	103.31	97.343	96.394	97.366	94.632	93.007	98.642	99.959	101.12	101.59	97.444	103.44	95.849	96.538	98.478	99.495	97.32	100.74	99.456	98.878	94.434	99.9
97.469	101.33	97.025	103.61	102.02	97.889	100.81	97.236	97.191	98.342	99.091	98.148	102.64	101.48	103.12	99.669	101.25	102.04	98.576	101.23	98.775	101.74	101.94	101.13	100.66	100.75	103.91	103.72	101.08	100.92	98.46	104.3	94.825	98.476	102.12	98.993	99.102	98.742	101.14	100.72	100.9	103.33	102.14	100.89	102.54	100.82	100.24	103.19	98.927	100.92
97.463	98.413	100.18	95.998	101.67	102.89	96.201	97.784	97.667	99.192	98.012	97.248	96.843	99.47	99.276	96.852	97.94	102.51	97.08	96.353	99.855	97.713	95.671	95.915	96.17	98.033	102.69	95.636	95.624	97.219	97.875	100.2	96.79	94.415	106	97.073	96.443	99.728	102.14	95.17	97.918	94.902	98.4	99.608	97.558	95.339	99.571	98.23	98.784	94.415
108.43	110.65	102.59	112.46	104.13	102.65	108.01	104.67	102.04	109.75	102.76	107.19	104.98	103.32	107.63	102.92	109.52	109.65	107.79	105.9	109.99	105.08	108.54	106.65	105.76	111.04	106.96	107.93	106.2	106.15	105.5	104.59	109.77	104.85	101.88	105.29	104.34	105.75	108.45	107.39	106.54	102.94	109.1	102.5	105.51	108.54	109.81	102.56	109.96	109.27
107.57	109.99	110.75	110.35	104.24	106.49	110.1	107.21	111.55	111.58	104.99	113.82	105.72	110.06	112.34	107.38	109.48	111.58	111.25	109.87	106.83	110.2	106.47	110.44	108.48	106.93	107.29	108.45	110.8	106.01	106.17	105.97	113.67	110.06	108.97	107.88	106.97	108.78	109.26	108.06	110.48	107.53	112.66	108.12	107.91	108.61	106.76	109.73	111.73	107.95
105.66	105.89	104.05	103.9	107.65	103.72	105	101.36	101.79	106.13	104.13	103.59	106.98	102.44	105.95	103.07	105.16	108.8	108.23	103.47	104.14	104.61	107.65	102.72	105.78	107.19	104.28	102.24	106.45	109.62	106.8	101.32	103.45	105.79	104.37	104.97	104.52	109.07	107.99	104.69	106.56	107.87	106.09	105.92	105.42	103.27	105.25	105.2	107.2	107.13
107.24	106.16	101.32	102.49	108.88	108.26	107.37	107.63	104.82	101.72	104.52	107.56	105.09	104.66	101.96	106.71	107.03	103.09	101.18	109.97	103.59	107.63	104.2	101.65	106.28	106.46	104.66	106.12	102.26	103.95	100.95	102.29	107.42	106.97	107.66	106.67	105.09	104.02	103.5	102.85	106.46	104.81	108.3	105.9	107.43	106.41	105.34	109.35	101.7	109.39
100.85	99.81	99.571	98.886	97.505	95.953	101.31	98.271	100.95	100.5	98.73	101	102.95	103.71	101.1	99.92	99.366	102.63	105.22	99.054	101.37	96.415	100.09	104.15	103.47	96.848	105.53	101.31	100.14	101.8	100.5	100.31	105.23	100.41	96.599	102.54	100.32	98.153	102.25	105.61	101.85	101.91	97.041	101.96	100.94	98.187	99.893	97.983	97.762	102.37
103.04	96.658	101.95	102.4	102.04	101.91	94.842	98.25	100.46	100.96	98.074	107.25	103.5	97.52	101.16	99.829	100.14	98.509	99.532	100.3	98.167	101.33	102.92	99.717	97.226	99.91	98.568	99.211	100.41	103.97	98.996	103.16	101.67	99.698	103.23	99.66	100.3	99.549	98.753	102.19	103.11	100.47	101.84	101.67	103.35	98.899	98.948	102.02	101.8	99.086
94.169	96.908	101.66	97.738	98.533	98.571	94.376	98.154	97.253	99.266	94.721	96.28	96.396	101.38	100.02	102.58	96.325	97.873	96.33	100.28	99.105	98.941	99.073	101.07	96.318	101.82	98.273	96.191	98.405	99.888	96.372	94.985	100.79	98.846	102.94	100.12	92.667	100.78	96.368	96.688	101.35	99.338	98.105	95.45	96.22	100.13	99.713	93.666	95.734	96.688
108.05	108.08	106.2	109.4	105.79	112.06	108.37	110.89	111.99	109.1	105.31	106.55	105.01	111.45	106.91	106.93	107.23	104.5	109.98	105.51	105.74	108.94	109.73	110.72	109.57	111.47	108.99	113.17	105.8	109.35	109.64	111.93	105.54	109.08	114.84	106.89	108.12	109.24	108.58	106.96	107.2	105.42	110.55	106.68	109.75	108.12	109.01	110.7	110.46	107.2
109.81	106.52	106.94	105.59	104.17	105.94	110.67	107.71	108.89	111.99	107.76	106.94	101.29	107.79	104.5	110.91	107.13	111.82	109.65	111.5	108	102.47	108.65	109.96	110.58	112.81	109.5	110.06	105.49	111.29	108.82	107.72	106.81	108.56	108.3	105.45	108.79	112.73	110.49	110.08	107.23	108.11	109.19	109.53	109.68	110.67	111.06	111.02	108.2	110.38
101.56	101.08	106.06	105.59	103.15	102.66	103.76	108.68	105.23	106.28	102.73	104.11	105.43	108.33	106.71	101.91	103.64	108.62	106.87	106.7	105.13	102.71	104.53	106.58	106.14	103.12	105.14	104.72	102.06	107.13	105.85	102.96	104.24	104.76	106.47	105.69	106.73	107.47	101.75	107.35	103.3	106.81	108.66	103.3	104.08	107.93	107.44	105.76	108.5	105.28
103.14	101.46	101.81	103.21	99.859	98.141	106.11	99.815	97.419	100.68	99.378	99.524	103.1	106.08	102.2	102.38	97.021	100.59	101.96	100.22	103.17	98.095	102.54	99.593	106.51	99.2	99.829	100.62	103.78	99.308	105.05	101.47	103.64	99.614	99.99	101	102.35	98.211	102.01	103.27	101.38	99.838	100.4	98.693	102.74	98.379	104.6	99.639	99.907	101.24
101.27	107.97	100.35	109.45	103.3	103.59	105.33	109.68	102.21	103.11	106.91	105.59	105.57	107.71	104.24	105.36	105.72	108.19	106.45	104.99	103.09	106.09	110.81	104.9	102.87	104.58	110.17	107.34	104.01	107.69	107.85	105.07	106.85	106.89	107.24	105.35	102.89	101.63	103.74	105.57	104.7	103.17	103.73	104.38	104.43	109.63	108.12	108.59	110.98	106.61
107.13	108.96	104.74	103.24	108.57	107.99	102.17	106.91	99.592	105.37	106.22	106.59	107.53	105.21	105.63	108.17	107.25	104.91	108.68	104.25	107.61	106.55	107.07	108.56	107.03	110.59	107.13	103.9	103.84	105.01	104.56	107.06	106.8	111.32	101.73	107.28	104.08	100.79	104.43	109.69	105.05	106.77	103.31	106.88	103.91	102.75	108.81	105.94	106.8	106.01
108.26	105.93	106.55	106.44	106.3	106.9	108.26	107.86	106.78	107.12	107.64	103.31	103.83	106.94	108.32	105.42	105.32	105.36	106.66	111.5	108.44	105.65	104.78	104.96	106.46	106.7	107.28	103.71	110.22	107.34	107.32	105.27	104.18	110.57	107.73	106.91	104.39	109.28	103.61	109.43	102.89	112.31	106.45	107.85	112.71	105.71	111.32	106.74	108.97	107.19
97.329	102.57	107.55	101.71	98.6	100.44	100.5	100.51	99.364	100.21	99.653	98.949	97.663	100.4	99.768	97.883	100.76	100.91	100.64	97.506	104.64	95.745	96.917	102.55	99.307	99.745	103.43	100.79	102.66	99.187	102.51	99.473	97.661	99.399	100.76	97.591	95.908	101.64	96.476	101.55	97.384	104.84	100.99	100.31	99.238	101.64	100.04	98.215	102.48	98.138
105.42	107.17	107.36	113.11	104.84	110.54	105.14	105.54	105.91	102.31	106.85	104.45	104.78	105.7	105.01	106.14	104.46	108.99	108.2	106.68	108.4	104.45	107.84	106.46	107.13	103.85	106.92	107.1	111.36	104.6	109.14	102.06	108.32	109.94	106.75	108.49	111.27	105.47	109.41	110.43	105.04	111.86	112.54	106.69	107.6	105.85	103.69	106.37	102.99	105.97
102.76	111.8	104.09	105.16	100.06	102.47	102.98	107.33	108.18	105.56	107.79	106.9	113.74	104.54	104.17	103.48	104.17	105.71	107.43	104.38	102.26	106.18	106.54	105.38	107.76	108.77	105.17	103.89	106.98	105.68	107.53	105.51	103.56	104.86	106.58	104.65	111.27	107.75	104.73	108.12	105.14	106.62	109.45	105.27	107.6	109.15	104.72	104.6	102.06	108.83
101.04	105.38	103.43	105.52	103.17	109.51	106.81	106.66	104.53	102.43	104.71	106.23	109.17	107.66	111.04	108.65	105.64	105.29	108.68	108.04	105.35	101.69	107.3	106.49	106.38	105.93	100.55	105.67	104.65	106.46	101.68	105.3	106.81	105.99	105.39	106.18	102.27	103.89	109.66	102.5	108.92	109.83	101.53	102.49	104.82	105.92	104.76	107.42	103.87	107.17
102.13	103.78	100.33	102.36	102.51	96.701	99.87	98.923	101.27	102.99	103.99	102.24	97.855	97.236	101.07	102.52	96.335	102.68	101.73	105.43	98.787	105.14	104.32	99.407	99.057	96.915	100.75	100.56	96.769	98.85	99.577	105.07	96.816	101.65	102.77	97.83	102.73	99.897	99.269	102.98	101.52	103.01	96.577	95.727	100.55	102.62	96.567	100.29	99.96	100.58
104.7	103.08	105.83	106	102.45	106.09	105.99	103.91	106.35	108.94	106.49	105.95	105.3	105.86	104.2	106.87	103.3	106.63	99.695	100.9	102.72	107.04	107.79	104.59	109.29	106.82	110.64	104.45	101.96	103.2	106.64	104.93	105.05	104.68	105.73	105.67	104.42	104.92	103.23	106.5	98.969	105.22	107.15	105.31	109.15	108.09	106.46	104.64	105.45	108.17
105.6	110.69	100.6	108.07	101.18	103.11	109.88	107.96	108.54	105.04	101.63	109.9	102.85	99.645	105.52	108.26	106.13	104.93	100.86	109.13	108.15	107.03	104.02	106.68	106.56	106.68	103.03	101.86	105	104.04	104.06	111.37	104.46	110.67	107.46	102.16	106.4	106.15	105.24	104.82	112.32	107.16	106.15	104.91	106.3	104.15	105.12	103.48	101.62	106.01
107.16	107.42	108.14	105.88	111.55	112.36	106.96	113.38	106.99	104.1	109.38	115.88	106.66	106.57	112.21	103.62	111.26	108.2	112.64	104.11	110.72	111.13	110.52	109.32	111.46	108.17	108.03	106.29	108.39	111.75	108.34	110.39	108.66	108.49	114.01	109.67	106.63	110.19	112.41	108.76	103.5	111.02	108.87	101.8	107.81	110.84	110.73	106.19	111.14	106.67
105.08	109.58	111.23	107.47	109.41	108.17	107.96	104.77	109.33	108.48	108.69	103.71	106.54	110.11	110.05	106.22	106.92	106.23	109.74	109.87	107.09	111.79	106.15	108.5	105.03	108.95	112.04	109.09	109.04	109.24	109.53	110.26	110.34	104.84	109.29	108.77	110.56	104.9	106.73	108.16	110.72	107.69	109.71	111.13	108.65	109.11	108.38	113.34	108.21	108.78
107.97	105.12	106.06	108.99	106.84	105.63	107.05	108.12	109.81	104.58	109.15	109.51	105.88	106.89	111.07	108.57	103.02	106.84	105.23	104.37	106.7	106.97	105.56	103.57	106.44	107.18	107.82	104.66	107.4	106.67	106.84	104.61	106.7	103.89	108.65	106.7	106.07	106.18	107.7	103.47	111.21	109.45	105.16	106.35	106.79	105.18	106.15	108.82	100.8	105.64
100.11	98.685	95.657	99.478	100.52	96.702	99.374	101.03	100.34	99.604	101.45	96.707	102.65	101.6	98.027	100.4	96.227	101.79	96.613	103.4	97.896	99.303	99.859	98.286	101.74	99.95	102.35	103.83	97.139	99.584	100.69	98.722	99.642	99.603	103.18	100.42	97.105	99.647	100.86	97.614	98.905	96.256	101.76	96.99	98.789	99.992	95.946	98.218	99.398	101.44
100.88	92.769	102.77	98.357	99.203	102.1	99.612	102.01	102.34	99.552	97.46	95.767	100.43	99.614	98.861	99.921	102.3	96.814	98.888	99.834	98.79	101.95	98.158	97.668	97.653	100.34	100.58	104.71	98.516	101.07	100.43	97.653	104.42	97.638	99.213	101.11	104.1	100.88	103.11	98.458	101.32	100.01	100.19	99.309	100.76	101.29	99.789	98.321	104.33	98.358
102.51	105.55	107.89	108.4	105.95	105.57	111.14	107.66	106.24	106.13	108.17	103.74	103.05	108.89	103.06	104.34	107.53	108.9	98.757	106.93	106.11	107.24	109.57	109.17	107.85	104.11	104.79	105.24	106.09	107.53	110.65	104.79	103.49	107.18	106.91	105.2	107.53	109.04	111.17	106.69	105.9	107.41	108.18	107.64	107.17	104.9	105.17	106	106.84	104.17
105.86	106.25	107.48	108.42	108.61	112.41	107.28	104.46	108.5	112.67	108	108.65	109.99	102.98	107.26	112.64	108.96	102.8	110.88	107.13	107.2	109.46	104.17	111.98	102.88	107.68	108.78	103.5	109.08	105.36	110.24	109.22	107.19	105.49	110	111.15	108.82	104.97	108.9	110.52	110.3	110.9	110.62	109.47	110.54	107.32	107.15	103.24	109.45	108.33
105.2	100.64	101.05	104.92	105.73	110.48	106.9	110.42	107.86	109.03	105.15	105.7	103.31	112.11	107.81	106.88	104.85	102.32	103.15	103.99	108.77	99.959	108.01	108.23	107.72	104.6	104.07	105.71	106.49	103.83	100.5	104.75	103.75	110.17	106.31	107.51	104.2	102.47	104.82	108.47	103.71	101.82	105.42	105.58	105.29	105.18	103.77	104.93	110.9	109.61
105.14	102.82	98.345	108.12	107.96	109.08	105	108.89	110.82	99.515	108.98	102.9	110.6	104.57	110.07	109.82	105.47	105.88	108.68	102.93	102.14	106.5	103.6	105.5	102.94	106.98	107.14	112.2	104.88	104.58	109.39	103.61	111.05	106.91	107.56	106.72	105.52	104.91	103.07	108.2	109.41	103.3	101.47	103.82	111	107.63	102.65	108.53	106.4	109.05
103.22	96.04	96.583	103.92	102.31	97.837	100.34	100.67	97.865	103.97	101.14	100.86	102.39	99.896	99.752	99.716	97.301	99.256	101.58	99.116	100.4	104.06	97.399	101.86	100.36	103.07	101.68	97.588	101.44	104.22	103.82	98.785	100.44	97.014	99.611	98.691	97.222	104.33	101.36	100.62	102.14	97.685	98.888	100.55	99.084	100.4	100.02	97.669	97.914	98.051
106	104.02	106.06	109.02	101.77	105.97	104.28	108.85	105.69	105.05	104.65	105.23	107.51	101.02	107.01	105.07	105.84	106.09	109.4	112.53	107.28	101.91	105.97	111.29	109.2	109.67	104.83	106.37	107.5	103.63	104.63	107.98	106.21	108.11	107.21	110.55	107.43	105.62	109.13	109.81	106.25	111.44	106.27	106.71	106.23	104.43	105.96	106.75	108.86	104.95
107.45	103.47	106.16	107.26	104.66	101.08	107.14	104.68	106.36	101.82	106.61	103.93	104.86	106.63	101.67	106.59	106.69	106.42	106.97	107.01	106.73	109.66	112.22	100.68	105.25	104.98	102.53	104.71	105.45	106.4	109.89	109.4	105.43	106.44	108.01	107.07	106.67	107.9	100.7	108.12	105.99	102.97	107.12	105.21	105.82	108.55	103.86	105.6	107.08	108.32
100.09	94.114	101.4	102.28	104.52	102.1	103.62	99.76	102.31	101.07	100.05	103.48	102.92	102.18	99.569	102.08	102.46	99.718	102.22	104.58	101.35	97.819	102.89	100.21	94.711	101.15	101.39	99.919	102.53	103.05	102.04	96.389	99.455	100.62	99.193	99.384	99.521	98.636	100.12	100.95	103.04	100.14	103.74	98.81	97.032	104.78	98.467	98.813	99.823	99.979
109.02	107.28	110.55	110.45	101.98	107.6	108.74	105.58	109.64	104.27	106.87	105.12	105.57	102.89	108.65	107.67	105.68	108.69	105.67	109.5	107.52	100.59	108.29	107.37	106.32	108.4	107.13	105.11	102.66	102.47	107.08	104.65	103.22	107.54	102.44	108.22	107.3	107.01	101.28	104.94	108.44	107.28	110.37	105.42	102.89	108.53	105.91	105.64	108.36	104.67
104.24	104.73	103.54	104.46	107.95	104.36	107.34	103.54	107.56	105.6	105.38	107.43	109.4	105.92	106.24	107.51	105.52	104.72	109.8	103.88	107.16	103.02	106.12	108.2	102.75	101.6	107.45	110.56	109.33	104.33	104.2	102.28	109.58	106.99	107.01	104.57	107.52	106.93	103.16	108.56	106.27	105.79	108.56	105.29	108.14	98.938	109.29	110.26	108.98	103.78
103.51	105.14	105.1	105.73	110.65	105.34	107.04	101.97	104.58	109.41	104.36	106.17	105.29	107.62	105.04	104.88	101.2	105.53	104.26	104.96	107.09	106.32	106.41	107.6	105.64	103.66	107.56	109.17	106.36	107.35	107.91	111.44	102.97	106.87	105.02	109.03	103.79	108.01	101.16	106.92	109.78	106.21	104.66	101.61	101.87	107.61	108.54	109.65	108.93	107.4
100.17	101.89	100.57	102.06	100.61	103.33	101.84	99.696	99.539	102.11	97.713	104.17	97.253	100.67	101.65	95.774	100.81	99.98	98.545	99.488	103.56	100.38	95.485	95.626	103.4	101.05	102.75	101.77	99.423	102.06	94.032	103.29	103.14	101.86	100.12	101.16	101.13	99.377	104.57	97.78	99.552	105.19	102.9	98.552	101	96.162	99.974	102.76	100.69	102.85
105.47	108.97	103	102.42	105.09	104.64	105.81	104.43	107.12	102.68	106.32	106.18	107.2	101.56	102.84	106.61	103.71	109.09	105.37	105.25	104.21	104.46	104.96	107.15	102.15	109.43	105.95	100.4	107.83	104.13	105.96	104.8	101.44	104.89	106.96	101.45	105.5	107.43	106.62	107.33	105.69	105.55	107.96	107.37	105.14	109.77	108	101.82	103.87	110.22
96.211	104.38	95.912	97.457	98.075	88.824	94.466	97.649	98.747	100.68	94.11	96.366	93.341	100.01	95.381	99.37	99.004	95.369	100.64	96.521	95.105	101.31	97.478	101.61	95.69	94.685	98.237	97.234	100.96	94.396	99.918	97.778	93.111	99.839	100.69	91.734	99.967	95.798	99.701	92.874	100.69	91.673	98.812	95.671	97.445	95.208	92.626	94.776	95.872	95.63
106.12	104.74	103.82	107.17	110.88	109.96	109	109.31	109.28	108.62	108.67	107.27	106.29	104.48	103.98	106.79	110.03	104.12	109.86	108.81	111.25	110.62	108.95	109.81	105.34	107.15	107.5	106.48	107.04	107.9	108.51	104.6	104.67	103.71	107.98	111.47	106.82	107.84	107.97	112.9	104.41	106.26	103.75	106.42	113.69	107.88	112.23	107.1	109.29	107.23
108.37	110.26	108.22	106.67	108.87	106.55	105.37	104.71	105.99	103.61	101.15	104.44	105.06	109.54	102.62	107.96	102.72	107.79	104.35	107.2	107.11	106.14	107.75	104.64	106.05	106.5	111.75	105.39	105.2	103.18	105.58	106.56	103.29	105.83	108.92	102.37	105.7	102.7	106.11	107.04	105.1	103.6	106.43	104.79	107.93	112.25	105.06	107.42	103.41	104.57
96.328	102.27	100.83	96.742	92.766	96.831	100.43	98.823	97.428	100.83	101.03	99.669	95.109	95.552	97.113	102.1	101.54	99.068	103.04	97.172	101.95	94.124	98.611	101.64	96.32	94.532	98.036	97.533	97.966	96.229	94.572	101.47	96.485	97.975	95.03	95.272	100.53	98.548	97	98.392	99.044	98.831	97.983	94.337	92.072	97.595	96.104	96.885	98.635	95.132
100.38	98.995	100.64	99.132	101.63	98.839	104.77	102.12	99.114	100.83	102.33	99.615	100.34	100.8	104.05	99.4	98.941	97.731	101.88	101.7	102.03	99.609	99.834	102.02	100.43	102.69	101.48	105.65	100.58	104.24	101.01	101.14	100.38	97.831	101.92	102.05	101.54	99.524	104.56	101.97	100.31	98.238	100.82	98.631	97.515	103.74	102.71	100.45	100.08	99.036
109.89	104.77	109.44	107.91	109.9	105.95	107.31	107.89	104.18	109.77	105.83	112.33	105.84	111.39	107.53	109.89	107.97	105.49	109.31	105.57	106.18	111.28	111.69	112.67	107.52	109.17	111.34	105.41	108.14	111	103.98	109.22	107.45	103.58	107.87	108.96	110.44	114.41	111.12	108.76	106.94	107.36	109.04	105.47	109.34	108.22	108.94	103.09	103.02	107.16
102.51	101.52	98.431	101.65	102.04	99.656	99.732	104.66	102.01	103.7	98.162	100.07	100.58	100.49	98.79	100.75	99.254	106.41	96.455	106.41	99.129	100.85	96.708	102.52	100.8	96.255	102.48	99.999	99.866	103.45	98.591	100.92	100.89	99.842	103.03	100.59	98.363	99.546	104	98.799	102.22	100.64	98.488	103.96	98.696	101.02	95.592	100.33	100.52	99.587
103.87	111.43	107.27	107.08	110.81	106.07	110.21	105.28	107.12	107.74	106.26	105.24	103.84	107.79	111	104.83	105.69	110.72	108.3	105.44	107.02	112.2	111.54	109.14	108.39	105.72	110.28	102.04	107.41	109.61	108.18	108.14	102.48	108.8	110.67	110.2	107.24	103	106.78	105.05	107.84	105.79	105.5	115.17	105.64	106.66	107.82	103.2	105.34	105.73
111.36	106.79	109.94	111.91	112.63	113.5	114.1	112.32	108.79	105.87	111.21	113.72	104.91	112.78	108.99	109.99	109.64	112.84	109.68	110.48	113.13	111.16	109.98	112.74	109.83	110.86	107.31	109.2	112.35	105.35	113.33	115.05	111.98	107.41	106.15	111.84	109.06	108.65	104.92	109.34	110.46	110.1	110.19	110.4	112.31	109.93	113.04	106.62	112.05	107.78
112.89	111.94	112.04	115.4	110.09	110.78	108.38	110.6	110.74	104.71	114.4	113.14	108.93	109.22	107.21	109.34	107.08	114.82	110.7	113.9	109.81	109.33	112.16	106.83	111.61	114.11	107.99	107.78	112.9	108.65	106.89	117.41	109.02	112.69	107.52	107.96	110.34	110.58	108.78	110.23	114.5	107.94	108.71	107.18	108.08	109.74	110.33	113.83	112.08	110.41
98.506	97.228	99.032	98.415	94.935	98.814	101.75	96.577	100.58	96.193	96.011	94.29	96.35	101.19	89.355	94.965	97.284	96.642	104.55	98.276	95.114	99.215	94.648	96.975	96.935	94.778	99.38	96.586	102.28	97.268	102.01	104.02	103.53	97.567	98.669	95.835	100.17	97.756	95.804	97.264	103.8	98.972	103.07	101.71	97.393	97.204	93.88	96.8	100.35	101.07
103.31	107.26	110.12	107.72	105.65	101.64	105.71	109.63	107.23	102.13	107.25	105.8	104.53	105.68	105.96	104.39	101.84	104.73	105.94	103.19	101.42	103.16	109.42	104.83	103.95	104.51	107.89	100.54	110.62	102.38	108.59	106.38	106.32	106.41	106.41	106.79	106.51	106.02	106.82	112.9	102.7	103.98	104.72	107.35	107.83	106.44	108.06	105.14	106.19	104.24
104.04	105.11	104.45	105.19	105.47	105.49	107.72	104.19	107.34	111.42	110.01	113.31	106.11	105.39	107.31	101.53	109.95	106.63	105.55	104.26	101.75	104.43	104.94	101.79	110.94	101.74	107.22	105.37	103.02	102.68	107.18	108.78	108.44	103.19	106.48	107.88	108.3	109.02	108.26	108.89	104.07	107.31	104.71	104.4	107.73	104.06	109.41	109.69	105.53	107.26
104.86	109.37	106.58	108.5	103.31	104.08	103.67	105.53	106.02	103.13	105.72	109.39	101.08	101.36	109.14	107.64	110.11	108.52	108.25	106.69	110.74	108.2	104.56	104.23	101.83	107.92	105.01	107.96	108.76	106.96	101.5	107.28	108.59	106.03	107.93	106.23	105.92	102.55	106.62	108.64	105.98	106.31	107.32	103.54	103.86	107.98	101.22	109.74	107.26	108.65
99.477	100.16	100.44	102.88	103.22	100.22	100.38	99.817	101.99	100.67	105.07	97.796	102.93	102.27	101.6	101.25	105.2	99.33	104.51	100.57	101.1	101.08	101.68	95.494	101.66	97.84	100.14	99.341	103.43	100.25	101.86	97.125	101.03	100.9	98.975	98.98	106.16	105.36	100.94	96.446	100.83	95.824	102.72	100.79	99.011	99.162	99.231	107.24	99.703	100.18
110.44	103.09	107.38	101.56	103.84	104.36	104.74	104.92	106.08	106.07	106.51	103.36	106.65	108.5	102.05	104.34	105.15	101.83	107.82	106.6	106.9	107.52	103.33	111.79	104.19	104.76	105.64	104.67	107.3	106.25	104.97	103.43	105.02	102.62	104.59	106.7	102.68	105.2	102.15	106.74	106.47	102.98	104.19	107.27	106.28	102.84	104.67	109.23	100.08	104.89
112.78	109.57	106.33	104.6	105.47	114.43	114.59	110.13	110.23	106.68	105.16	105.92	105.94	107.68	109.31	106.32	109.82	105.63	109.41	105.4	109.71	108.12	109.99	108.32	109.16	109.16	105.63	102.06	105.82	106.88	111.53	111.49	104.64	109.53	110.39	107.93	105.97	109.2	105.75	109.74	111.92	103.44	104.09	106.48	108.05	106.25	109.28	107.55	107.5	108.53
101.59	111.66	107.97	104.95	106.5	105.17	107.5	101.38	108.6	107.07	103.39	108.36	100.79	110.28	104.99	107.94	106.4	109.39	104.95	103.94	106.6	102.48	107.15	106.55	100.98	103.94	102.63	99.19	102.74	105.18	106.22	102.18	106.29	107.01	105.42	106.44	104.29	101.8	104.44	103.61	105.77	107.63	107.49	101.8	106.29	103.53	103.74	106.52	107.48	108.13
100.63	100.86	97.665	104.37	102.69	106.04	100.38	104.59	98.86	100.06	98.952	98.318	101.85	100.13	99.657	100.36	101.71	99.125	96.842	96.127	102.31	95.816	102.43	103.1	96.355	102.02	100.68	99.977	107.04	102.5	106.96	101.01	99.497	103.66	106.21	100.57	103.08	103.2	102.26	100.31	99.37	102.74	101.3	101.94	96.763	101.24	103.38	100.14	96.901	102.31
105.95	104.2	107.67	108.91	101.45	105.44	107.71	108.18	103.79	102.85	107.19	102.99	106.2	103.82	107.83	100.78	102.2	102.52	103.34	103.94	105.84	109.83	104.54	102.61	104.49	103.69	104.16	104.49	108.64	106.32	105.78	100.16	101.18	107.87	106.79	102.75	107.42	102.52	104.96	102.63	108.58	105.44	108.6	107.2	104.27	102.57	103.63	105.42	104.35	108.27
108.13	108.56	105.28	105.9	107.35	105.16	110.82	103.44	102.73	105.33	103.98	103.75	107.4	108.43	104.31	110.88	106.65	105.62	108	108.8	111.23	105.56	105.8	108.5	105.1	103.06	107.84	102	109.23	102.32	109.7	110.94	108.42	104.53	107.34	105.44	108.42	104.82	102.36	103.05	110.7	105.62	109.67	108.21	106.83	106.64	104.19	109.11	102.91	109.82
102.77	103.07	107.7	113.48	108.79	105.71	104.4	109.18	106.64	105.95	107.97	107.46	110.34	108.54	109.77	103.72	104.5	107.54	106.38	108.63	104.59	110.4	104.65	102.47	108.45	111.77	108.06	106.11	105	103.86	106.47	105.07	111.96	108.58	101.3	108.65	105.03	103.29	106.22	108.87	105.41	108.14	105.65	111.72	104.58	109.1	107.16	108.17	110.38	105.04
106.64	108.49	105.2	110.5	107.89	106.42	108.26	106.6	103.11	106.21	108.4	107	108.15	108.91	108.39	105.43	107.38	109.4	103.87	107.56	109.2	105.69	108.03	103.43	107	109.04	108.42	105.95	109.75	105.05	106.98	106.41	102.49	106.79	108.97	107.23	109.03	108	111.02	110.66	109.54	109.89	106.38	109.37	109.15	105.87	105.34	109.05	107	106.69
106.68	104.57	109.12	113.49	106.08	109.95	109.62	104.02	106.2	105.42	107.35	107.68	104.99	105.25	105.98	104.72	111.86	105.11	102.51	105.05	105.79	103.68	107.16	103.66	105.92	96.136	107.26	107.97	106.04	105.8	103.74	102.67	105.11	106.54	105.74	105.63	103.71	101.59	103.47	103.41	107.1	103.85	106.66	104.85	105.31	105.04	105.6	105.66	107.18	105.44
106.41	111.72	107.1	109.92	108.18	108.82	109.89	108.73	103.96	106.67	108.76	104.83	109	109.76	106.02	105.7	106.74	109.65	111.14	104.82	111.83	112.03	104.14	107.51	107.91	103.23	108.13	108.72	108.77	109.63	106.62	108.43	106.48	109.48	108.77	104.57	107.85	107.6	105.69	112.44	110.25	106.34	111.97	108.59	102.32	108.53	106.32	107.73	103.07	106.02
112.04	107.44	105.61	109.67	109.25	107.48	109.19	109.47	104.7	111.59	106.12	110.92	108.5	106.63	109.82	106.48	106.39	105.4	108.45	107.5	106.6	111.9	105.38	109.81	107.26	112.08	114.37	110.89	108.24	107.33	110.17	108.78	110.92	106.97	107.41	107.03	111.39	109.16	110.55	110.11	108.44	104.12	110.88	107.9	107.88	110.08	105.15	107.86	112.44	109.61
107.34	105.57	106.33	106.43	105.17	107.96	104.29	104.66	106.22	105.22	105.3	106.61	101.51	101.37	100.2	100.32	104.41	105.98	108.24	108.01	106.06	106.49	106.6	104.84	104.8	104.46	97.539	110.36	106.49	106.94	106.35	105.29	101.65	104.97	105.94	106.82	106.84	103.71	101.98	103.15	106.83	108.07	109.39	102.74	105.62	102.88	105.3	103	104.51	107.62
108.32	106.65	103.82	105.61	104.26	104.64	107.45	109.32	102.79	105.65	111.43	107.56	107.7	106.76	105.22	105.22	106.06	108.16	104.54	108.14	107.1	111.6	105.38	107.69	107.72	103.81	106.72	107.39	111.16	105.05	108.16	107.26	105.94	106.45	104.73	105.43	102.05	109.98	101.56	106.51	104.55	110.71	106.99	101.43	106.57	104.29	108.2	105.55	105.19	109.84
102.27	112.55	111.54	111.57	109.89	110.28	110.43	109.41	115.44	107.98	103.96	107.42	104.03	107.74	111.74	106.72	106.65	110.13	108.65	106.55	113.53	108.46	106.29	110.23	101.07	105.43	111.11	101.19	108.34	105.18	104.93	107.95	105.42	106.79	108.6	112.6	108.85	106.31	108.08	107.75	110.79	107.9	107.26	107.08	110.4	106.16	108.98	106.45	106.19	107.38
108.05	107.58	106.66	108.05	113.52	102.57	105.17	110.85	108.62	105.48	110.46	108.96	107.31	111.02	110.82	106.52	109.75	104.26	106.88	109.85	106.32	108.1	107.73	107.98	110.8	106.55	109.62	107.79	106.49	108.68	108.53	108.65	109.6	106.98	107.45	108.87	110.44	110.24	109.15	111.22	110.02	108.99	110.4	106.01	109	104.59	103.98	112.48	114.46	109.14
107.63	106.31	109.44	110.46	109.23	107.45	106.09	110.22	110.49	106.57	107.61	109.3	110.91	106.19	109.69	106.15	108.45	106.15	108.4	111.58	106.6	106.37	110.63	110.6	108.9	108.54	106.4	106.61	105.32	107.98	109.69	107.59	103.6	104.43	108.16	105.75	102.11	108.91	108.16	102.04	108.65	110.59	107.17	107.95	105.92	109.34	105.37	109.42	114	106
104.85	105.34	104.72	107.54	103	105.13	109.86	107.64	103.84	106.88	105.55	106.1	103.31	104.28	102.55	104.67	108.59	108.86	101.93	103.76	109.95	105.14	107.89	104.82	104.6	101.98	108.98	104.6	106.32	104.51	103.97	108.69	101.6	105.75	109.67	101.69	108.44	101.48	106.39	107.02	106.58	105.11	104.31	107.88	109.16	107.36	106.59	102.68	109.3	99.769
102.78	106.51	107.66	106.84	102.28	107.57	109.15	104.64	103.69	103.7	110.31	106.89	105.33	110.03	108.04	107.8	106.21	107.47	106.52	107.66	108	108.41	103.86	110.33	105.24	104.83	104.83	107.43	108.15	106.42	102.74	110.73	106.68	104.43	107.57	101.7	104.13	109.3	100.46	105.95	109.77	108.76	107.04	111.27	108.49	110.62	106.94	101.24	104.03	104.28
104.67	106.26	106.92	106.1	108.44	102.14	107.42	107.39	107.61	106.23	108.33	112.45	104.49	108.73	110.18	113.99	106.4	105.88	108.09	109.11	109.95	109.77	108.12	111.16	107.71	103.99	108.61	107.1	109.76	109.97	107.73	106.54	105.65	111.58	114.29	109.68	108.96	108.47	111.3	106.69	106.85	107.69	109.77	105.37	106.61	108.33	106.89	104.52	106.53	106.66
99.95	97.645	94.789	92.052	99.263	95.173	97.711	95.841	98.2	96.612	97.908	99.077	99.354	98.072	95.213	100.49	95.934	93.331	98.87	97.905	93.009	101.03	101.17	94.87	100.37	95.17	96.552	99.236	99.943	101.56	96.225	101.56	97.573	99.937	95.362	97.594	99.676	97.665	98.939	91.826	100.25	103.99	94.173	93.895	97.315	97.012	95.682	97.448	99.842	98.496
108.35	111.69	104.07	109.06	107.51	108.49	107.13	108.35	108.15	108.96	107.6	106.79	108.73	111.71	108.47	107.81	110.15	108.82	108.99	109.9	106.26	104.52	107.71	110.38	107.43	107.43	108.7	106.21	107.06	108.98	105.63	107.73	106.37	109.3	108.17	105.63	109.39	106.43	104.56	108.79	106.41	106.63	113.02	109.36	110.06	105.49	104.94	106.39	110.99	106.44
109.5	107.83	110.34	111.18	113.44	108.51	112.1	107.8	112.89	114.23	113.27	110.19	107.06	109.44	108.94	116.15	110.74	111.75	111.06	108.66	111.4	110.13	112.49	117.39	106.24	108.33	110.61	110.57	110.37	105.87	105.66	110.39	107.63	105.88	108.82	111.4	111.91	108.24	114.69	115.77	112.19	105.5	111.5	108.47	117.24	108.01	112.48	111.94	114.45	109.04
101.7	104.16	102.17	106.63	103.69	105.49	104.69	102.59	101.5	103.76	103.88	103.3	101.29	100.32	101.19	101.47	103.19	101.35	105.4	106.78	106.8	102.58	100.44	102.89	107.1	103.07	101.9	96.424	100.1	100.32	97.752	104.95	102.87	105.68	99.148	103.26	106.45	100.75	101.22	103.37	103.1	103.47	100.02	103.01	100.3	103.92	105.39	102.36	102.13	100.4
107.98	105.3	104.92	105.93	103.56	106.39	101.92	106.01	105.51	108.12	107	107.78	101.81	106.12	103.67	104.83	100.31	106.21	105.53	102.37	103.64	104.55	109.49	107.03	102.26	102.11	107.51	106.1	102	101.24	106.46	101.87	104.7	103.79	103.34	103.18	101.53	108.48	103.88	106.85	108.04	104.92	105.51	109.23	102.43	104.47	106.52	108.82	108.35	103.96
112.1	107.42	109.25	110.68	106.85	107.2	105.64	110.83	104.46	106.97	105.94	109.51	107.33	109.18	107.14	108.96	105.86	107.68	114.42	106.13	106.6	111.89	109.96	109.54	112.26	107.98	106.67	109.75	107.55	109.68	114.17	109.54	107.1	107.22	109.11	107.68	104.78	108	107.48	107.52	108.29	110.11	107.09	106.18	112.19	111.52	105.83	111.99	107.37	109.48
105.13	102.07	104.4	103.59	107.59	103.93	106.83	105.72	103.41	105.7	106.73	103.78	106.87	103.81	102.5	110.07	107.34	107.14	105.82	107.33	102.22	108.48	109.07	110.92	107.11	102.54	107.37	108.69	103.75	103.58	106.14	108.8	101.38	104.17	103.6	107.12	105.09	103.41	108.5	111.57	106.09	106.46	108.27	106.27	103.92	101.79	103.39	103.38	104.34	103.06
106.78	111.38	108.78	107.95	108.91	110.23	99.775	106.76	108.49	114.41	108.8	105.34	105.18	109.13	107.16	111.72	109.11	107.96	113.99	107.18	109.01	111.96	108.61	109.4	108.12	111.84	112.02	107.93	107.15	109.03	105.15	107.5	113.2	105.98	107.78	108.97	110.87	111.02	110.47	109.63	106.47	111.26	108.45	109.63	108.29	108.41	105.65	107.38	102.95	113.67
109.86	108.9	106.96	110.39	104.78	106.23	111.02	107.4	107.53	111.67	114.58	103.61	105.22	107.02	105.4	114.39	108.68	108.48	111.39	109.33	109.16	108.21	109.25	109.22	105.33	109.73	108.46	108.41	109.63	108.19	108.37	108.65	107.69	104.1	108.97	107.47	106.85	106.28	112.61	107.12	109.79	104.27	108.56	104.44	113.67	108.78	108.09	111.23	111.33	110.47
112.1	104.88	107.95	106.91	102.94	111.25	105.6	106.48	108.29	108.62	105.92	107.38	106.04	111.35	108.77	101.96	103.68	103.97	105.57	108.15	105.68	105.21	104.54	106.06	106.3	105.06	109.93	108.55	106.28	107.97	106.36	103.83	108.82	106.28	103.92	109.09	107.89	108.69	109.52	106.61	105.89	106.54	105.74	104.46	110.17	107.59	108.07	109.81	106.37	102.43
105.8	106.22	109.99	105.16	101.94	106.7	106.09	103.08	109.74	105.05	109.78	106.75	108.89	107.53	101.96	105.96	105.78	106.88	106.73	109.53	104.53	105.44	112.28	106.35	106.66	107.61	109.58	110.15	103.92	106.72	108.12	115.35	108.15	105.54	108.46	105.59	105.56	107.57	104.63	110.14	108.08	109.97	111.16	104.92	112.24	109.3	104.23	101.97	106.45	105.03
107.78	113	106.99	108.83	106.39	111.57	107.09	105.44	105.3	109.63	106.85	110.4	104.12	107.07	105.22	108.92	112.03	110.13	104.68	107.93	111.09	107.77	106.56	106.06	108.05	104.77	113.2	102.7	107.17	112.83	107.97	103.49	105.59	106.18	113.59	112.21	108.92	107.34	111.03	104.13	111.3	106.95	107.42	108.52	107.22	108.36	109.27	107.18	105.61	110.39
106.22	108.07	110.39	102.38	112.06	101.78	104.59	108.53	107.7	105.62	104.37	106.27	106.19	109.51	104.06	109.64	103.85	107.91	109.44	106.8	102.68	107.37	108.92	103.75	107.25	108.19	106.56	107.21	106	104.41	105.74	103.91	107.97	105.22	103.13	104.56	108.28	103.9	106.25	105.75	107.17	104.08	106.04	101.1	105.1	105.19	107.58	106.87	102.63	103.24
110.73	106.96	112.57	105.7	108.02	106.81	107.48	110.82	107.29	108.57	107.43	109.86	110.18	107.81	107.98	111.54	110.08	109.48	107.38	103.77	106.66	100.24	109.97	112.63	112.98	107.95	107.58	104.14	110.45	103.33	110.66	107.13	110.86	103.82	103.37	104.49	105.35	106.61	105.73	110.37	104.63	105.77	109.49	108.24	104.55	106.77	113.29	104.12	106.44	108.67
109.57	108.07	106.58	106.55	108.78	105.93	103.55	108.81	108.52	108.06	108.48	111.39	110.49	110.85	105.14	111.97	108.17	107.3	106.13	108.55	109.45	108.82	107.33	104.45	112.12	109.26	105.85	109.42	110.63	105.13	108.8	103.92	110.88	111.54	105.51	109.09	102.49	108.97	105.14	106.21	106.77	105.51	107.2	106.78	105.72	104.74	109.58	103.97	108.03	108.63
99.942	97.26	98.992	96.138	101.77	96.681	96.262	99.933	101.38	101.76	101.56	96.148	95.572	99.66	98.931	96.112	99.821	100.89	99.643	101.01	101.62	100.32	95.615	99.666	102.15	98.567	101.64	99.017	100.4	97.562	99.656	96.77	96.31	97.152	98.001	101.06	97.252	94.049	99.547	103.26	100.27	104.31	98.481	99.082	96.52	100.74	98.662	98.962	100.19	97.218
97.825	96.188	98.528	95.073	99.155	96.122	94.593	98.655	97.543	97.142	99.7	99.754	94.864	97.868	97.615	100.26	99.168	96.395	97.437	99.074	99.163	97.119	100.32	97.44	101.63	97.273	101.16	93.543	100.61	94.634	100.16	96.05	98.13	98.871	97.554	96.366	99.05	97.97	92.853	98.407	97.676	98.286	98.481	100.64	94.39	99.855	100.2	96.699	93.886	93.834
107.36	105.53	110.27	109.9	110.36	105.2	109.53	110.56	106.38	104.57	112.59	107.66	104.28	103.69	104.53	106.81	111.15	109.45	109.18	111.13	112.1	111.38	109.02	107.06	107.85	107.05	108.74	110.76	106.75	108.62	108.59	110.65	104.77	105.75	105.76	111.53	106.37	107.66	105.96	110.53	108.54	103.09	106.47	109.87	108.77	109.92	109.13	108.09	106.5	107.47
100.12	100.3	103.97	103.85	101.5	101.9	96.628	96.006	100.32	99.273	98.525	98.425	104.52	99.271	100.4	101.33	100.6	98.291	97.994	101.18	95.347	100.96	98.126	98.969	102.83	103.65	104.94	100.95	101.09	98.962	97.938	100.48	102.24	99.573	99.255	103.66	101.66	97.979	98.424	99.089	98.593	95.74	103.94	104.33	98.641	99.434	101.04	99.701	97.958	99.314
112.76	106.2	111.61	104.74	108.66	108.37	108.24	107.62	106.57	109.85	110.61	103.81	106.33	108.05	107.19	109.72	109.42	104.26	111.64	107.12	108.15	109.72	110.38	108.56	106.64	108.5	104.67	111.01	111.39	109.13	106.88	111.51	108.09	108.14	105.12	107.06	111.04	109.58	107.15	107.33	108.19	110.43	106.71	111.86	105.65	110.14	107.53	103.35	108.65	109.68
106.38	106.58	109.22	107.54	105.14	101.55	105.52	111.39	102.85	107.03	103.05	100.19	108.74	104.19	108.04	104.7	101.95	102.33	103.06	106.07	108.7	107.8	104.45	105.11	104.44	107.43	106.87	107.6	104.76	101.01	101.9	106.83	105.19	107.66	106.94	101.57	108.23	105.03	102.49	106.31	106.71	109.11	105.36	103.97	103.78	102.02	106.56	103.29	101.22	105.94
106.86	103.16	103.04	105.33	106.55	105.46	102.12	107.33	105.26	110.6	106.04	107.3	99.526	101.88	103.75	107.12	101.96	103.93	103.85	107.95	105.55	104.17	106.2	106.24	106.38	104.25	103.85	103.31	104.36	104.85	102.74	103.09	107.68	107.96	103.39	106.77	106.45	106.85	104.51	106.99	110.04	107.21	104.8	102.23	104.68	108.41	101.07	107.57	106.15	105.25
109.16	107.4	102.21	107.99	108.33	108.79	110.02	111.71	105.63	107.91	108.74	107.09	106.87	106.53	106.92	102.85	106.11	105.93	107.24	111.55	108.07	106.75	106.36	107.28	108.45	107.95	105.85	105.13	108.32	107.42	108.37	108.34	105.47	107.54	105.66	111.24	107.86	104.69	105.98	110.2	110.28	108.35	108.91	110.83	101.3	109.15	106.92	104.73	107.43	106.45
104.89	106.01	103.83	106.42	105.87	107.28	108.26	107.01	109.02	102.72	103.48	102.16	105.5	107.12	106.56	102.95	100.4	107.28	106.93	106.17	107.23	111.44	105.28	103.57	106.32	102.8	105.79	111.21	106.49	104.29	107.6	103.92	103.56	105.28	106.64	98.581	103.64	109.32	103.53	106.72	107.23	109.15	109.63	110.63	101.95	102	104.27	105.5	104.48	110.95
101.71	98.896	94.554	95.108	93.967	101.61	95.42	93.641	98.837	98.827	100.39	94.433	101.5	101.16	97.974	97.835	97.364	97.476	100.77	100.34	100.61	95.576	96.655	96.255	101.72	92.042	95.525	96.642	89.945	96.542	102.52	102.36	94.383	93.884	95.884	95.849	99.217	97.772	97.499	98.848	96.858	96.24	100.64	97.746	95.271	98.14	96.889	100.51	97.34	99.693
104.87	106.38	109.6	107.59	104.64	105.62	108.88	107.85	110.28	110.56	111.73	107.54	106.8	107.23	109.35	109.87	110.4	108.39	103.64	108.5	108.57	113.18	106.6	107.56	106.09	104.46	109.13	105.26	106.09	106.84	108.49	103.13	106.91	108.45	107.78	107.09	106.8	113.17	106.62	106.93	108.84	103.96	106.05	111.24	109.55	106.89	105.74	107.96	112.22	104.11
100.8	97.457	97.593	101.91	101.2	101.4	102.23	97.365	104.23	98.964	96.265	102.27	100.23	99.096	100.38	93.728	98.925	101.18	103.28	104.45	100.86	100.28	100.72	99.857	101.67	98.184	102.68	97.911	101.89	99.451	96.674	103.58	101.42	102.52	101.89	96.204	102.89	102.99	101.89	98.493	100.63	97.013	104.34	101.83	103.35	102.75	102.46	94.744	101.31	100.96
105.28	109.83	106.54	104.28	104.37	106.54	104.86	109.35	106.49	108	107.08	104.63	106.2	106.26	107.59	105.74	104.06	107.17	103.52	103.32	105.54	104.87	106.69	102.65	106.42	107.1	104.64	102.67	104.44	108.2	106.5	104.93	109.06	110.64	105.14	107.51	110.08	101.63	108.99	106.55	103.93	102.95	104.66	108.16	106.88	104.12	105.08	107.6	101.11	104.07
105.18	110.15	102.15	104.11	104.89	108.62	110.99	102.07	111.05	104.93	107.42	104.19	105.28	100.9	103.72	107.09	107.83	106.06	102.38	104.29	108	103.35	107.96	102.36	104.44	106.75	108.95	103.34	105.51	104.47	103.51	105.79	107.1	104.12	108.57	105.07	100.22	105.53	106.51	107.09	101.94	108.25	106.43	102.65	107.45	107.18	104.09	100.76	107.16	105.07
109.99	106.5	105.61	102.01	109.27	104.32	106.77	103.45	105.87	107.89	106.73	106.56	105.84	103.23	102.51	103.8	107.64	104.61	106.2	109.33	106.91	104.22	106.45	104.33	102.59	102.59	110.11	104.39	108.19	106.08	105.52	105.75	106.15	104.75	107.97	105.64	106.48	104.21	103.21	102.44	103.75	104	105.56	106.54	104.15	104.64	102.42	102.42	104.76	107.25
109.42	106.25	108.39	105.28	107.6	105.2	107.41	102.19	108.62	107.17	103.42	109.06	105.64	103.12	107.87	108.31	106.49	105.47	109.39	110.59	109.88	108.41	107.65	106.58	106.37	109.27	109.46	108.03	109.32	108.54	106.9	106.46	103.44	108.35	103.4	106.72	110.51	107.52	107.77	109.86	105.99	111.03	104.23	105.27	108.57	103.27	106.25	111.94	104.87	108.67
102.8	104.02	109.47	106.94	103.53	108.28	102.32	103.85	103.31	101.19	104.24	105.71	107.68	104.8	101.89	107.18	106.9	106.98	108.38	107.36	107.1	106.74	106.5	107.29	106.5	110.85	104.97	105.55	106.02	107.07	107.21	108.24	108.79	106.17	106.3	104.81	106.38	104.63	105.64	102.32	104.79	106.95	104.98	106.34	107.52	102.78	108.94	106.35	103.55	107.66
108.1	110.95	110.44	103.4	109.33	109.55	107.22	106.33	107.94	108.7	108.2	106.52	115.02	107.05	108.61	113.29	104.91	108.87	106.54	102.84	105.71	111.16	107.08	111.25	109.18	109.51	110.12	110.14	105.77	107.48	111.75	109.59	109.96	109.21	106.4	108.68	110.1	105.79	105.91	105.12	111.41	105.45	108.18	105.73	108.94	106.42	109.7	107.48	108.68	107.04
97.777	93.733	97.802	97.622	95.689	102.29	102.15	98.477	98.245	97.382	96.308	96.599	101.47	98.988	100.83	98.082	98.841	96.013	98.589	99.184	96.958	93.794	98.413	98.538	97.239	103.06	95.759	94.937	94.04	92.336	96.493	100.76	96.84	101.6	95.325	98.933	94.772	99.539	100.76	97.497	98.616	97.4	95.805	97.799	95.985	97.26	100.3	92.277	99.338	95.967
102.3	103.7	106.69	104.3	104.06	110.22	107.92	103.71	105.98	105.32	109.39	108.42	100.65	105.96	106.26	103.7	96.578	107.04	107.27	102.89	102.71	107.13	105.54	108.38	107.7	106.64	109.7	101.56	106.9	105.9	110.28	107.04	107.08	106.59	103.93	106.38	107.51	108.57	107.86	108.79	105.71	104.99	107.62	103.39	107.04	104.58	104.26	104.99	104.56	107.66
107.45	109.87	103.63	106.18	101.72	109.94	107.67	106.88	105.13	105.83	107.44	106.72	102.9	110.45	107.04	108.79	101.56	107.29	100.36	108.28	102.03	107.76	107.93	104.83	103.04	105.27	106.3	107.32	107.81	105.71	103.66	108.82	105.64	103.96	105.52	107.73	109.52	107.88	104.85	102.78	107.47	108.35	105.74	112.14	106.48	107.31	105.58	108.17	106.55	107.05
107.62	107.59	106.21	102.08	106.45	106.7	107.67	110.92	106.46	105.52	105.27	106.45	108.04	107.1	105.66	106.89	108.35	105.06	109.61	103.41	105.92	109.55	104.71	109.21	103.83	109.16	105.83	109.1	106.5	111.69	109.71	108.07	106.93	105.24	110.43	108.51	106.23	106.66	104.2	104.61	108.71	105.92	106.62	107.66	108.34	108.26	106.68	101.63	108.32	103.61
106.27	108.36	107.53	101.17	108.46	111.86	104.72	104.46	101.2	109.1	105.06	108.3	104.39	103.46	104.09	104.57	106.43	107.58	105.83	106.05	103.6	103.19	103	103.45	103.21	105.47	103.76	108.63	107.24	104.86	104.18	106.55	103.31	104.83	105.09	102.9	106.95	110.56	100.33	103.98	104.15	106.36	103.38	103.61	102.5	101.89	108.11	108.45	109.08	108.58
108.45	106.82	106.03	103.3	105.35	109.44	107.64	105.73	103.87	104.87	105.77	103.55	107	107.26	100.92	107.02	107.53	104.18	107.34	105.19	105.68	105.92	109.7	105.81	104.3	108.28	104.11	106.16	106.94	105.45	100.76	107.14	105.73	105.63	106.87	106.27	107.67	104.58	105.64	106.71	107.98	106.27	106.34	107.08	102.01	104.37	110.81	100.22	110.71	103.98
107.17	103.75	106.92	107.41	110.73	112.8	105.82	110.91	105.51	107.18	108.13	110.59	107.58	111.13	102.45	111	109.49	109.4	107.25	107.58	107.29	111.9	110.09	108.99	110.22	115.23	107.23	111.14	111.04	107.77	108.2	110.36	111.05	109.34	109.34	107.22	106.19	106.64	109.25	105.28	112.54	109.82	105.44	106.37	109.42	105.88	112.34	109.18	110.32	110.42
109.28	105.92	108.97	102.57	106.6	106.15	105.81	106.51	105.76	105.71	105.1	104.52	108.48	110.11	100.51	99.41	106.68	102.64	107.51	101.6	107.62	108.02	105.27	104.7	101.74	109.84	104.25	103.25	101.73	106.72	109.27	105.71	100.98	102.69	109.09	106.13	104.66	106.69	104.8	105.82	106.67	101.31	106.34	105.81	109.49	107.8	102.78	103.14	105.38	102.49
109.66	109.75	110.19	109.8	104.3	112.43	104.68	105.04	107.76	103	103.76	108.98	109	106.25	103.27	106.73	108.06	104.57	105.49	106.67	103.96	105.85	109.13	109.04	105.66	108.59	108.24	107.13	104.66	105.89	109.29	104.5	105.79	108.31	104.56	106.87	105.42	102.46	106.16	108.44	103.81	105.81	102.74	109.15	106.21	106.38	108.26	105.7	107.35	108.58
108.38	103.51	104.88	110.77	107.51	109.82	108.38	105.17	108.21	102.8	108.9	107.27	111.78	108.59	109.2	109.43	105.9	108.34	104.33	100.7	112.22	106.71	107.59	112.59	108.24	106.53	109.14	103.96	105.4	110.33	105.29	107.28	108.35	107.9	106.77	107.34	113.19	107.27	106.75	107.44	111.75	108.9	109.58	107.35	104.95	105.97	107.66	108.45	106.78	108.24
102.77	106.15	110.87	109.71	106.98	105.27	104.73	103.37	108.62	105.12	106.06	106.45	105.89	106.54	105.43	105.8	111.57	102.2	108.05	106.89	101.72	103.48	104.6	103.32	109.01	106.45	106.01	108.38	107.13	105.46	105.51	103.72	105.81	107.4	107.25	106.27	103.85	111.08	104.14	107.86	111.06	106.14	103.32	107.54	109.22	99.764	104.62	108.79	108.5	104.47
109.29	109.54	107.22	113.7	113.19	108.27	109.83	113.78	110.16	112.86	108.26	106.76	110.08	110.53	110.33	114.28	111.83	114.93	115.56	112.28	109.92	109.93	116.66	110.14	110.65	109.13	109.65	110.76	112.93	113.72	105.89	108.13	113.47	113.55	109.65	110.38	112.97	105.81	110.26	113.92	103.13	109.31	110.29	107.75	109.24	112.59	111.02	108.68	111.22	108.24
98.842	99.486	98.548	103.1	102.48	105.73	97.669	104.53	101.9	101.77	98.369	105.32	100.39	100.33	99.557	100.14	101.57	97.89	102	102.42	100.62	98.453	102.47	99.557	104.18	101.48	101.13	103.23	100.84	99.365	102.11	100.85	97.533	101.86	103.03	101.67	100.82	99.48	103.68	99.726	100.74	101.21	104.12	103.66	101.29	102.53	98.179	97.745	98.608	102.39
110.28	108.69	108.87	102.95	110.3	107.25	104.57	105.79	107.1	109.39	103.78	114.87	110.45	110.25	109.05	112.71	108.25	110.52	110.17	105.81	107.58	115.7	109.72	111.34	107.81	109.27	107.89	107.66	112.25	109.67	107.82	106.26	111.63	107.07	108.1	103.84	100.18	105.28	106.95	111.41	105.49	109.34	105.25	110.9	108.13	106.91	102.42	109.89	106.42	102.23
94.958	102.82	99.439	98.188	100.64	102.29	103.84	103.58	98.484	105.97	101.43	98.678	99.972	100.64	100.76	98.565	103.27	101.74	100.14	101.99	97.099	96.736	99.594	103.61	100.85	98.673	103.39	102.64	102.99	102.78	103.3	101.71	102.75	103.92	97.532	98.626	101.83	106.13	102.5	99.714	99.856	101.84	98.694	103.04	99.704	103.4	103.95	103.87	97.928	99.327
101.8	103.74	105.91	104.07	101.45	103	108.12	100.76	105.24	103.78	101.8	103.13	102.54	103.34	103.71	107.74	105.27	109.46	110.02	101.04	107.95	102.16	105.96	105.08	103.94	102.37	106.97	109.2	106.06	105.63	104.06	105.11	105.1	106.25	99.505	104.47	103.15	104.09	107.47	101.39	102.44	104.04	105.69	105.99	106.59	103.97	105.51	105.07	108.63	102.71
107.87	109.56	104.18	106.99	104.04	107.64	108.45	111.4	107.92	108.86	108.83	110.47	109.56	110.98	106.15	112.32	107.75	107.85	110.22	110.09	111.62	110.55	113.17	107.12	108.39	109.43	111.86	110.33	112.23	107.62	108.72	107.55	107.76	105.94	110.43	112.19	106.97	105.11	104.22	110.07	108.24	109.16	112.44	106.62	110.27	103.03	110.76	113.52	104.07	109.29
108.44	105.76	109.54	107.92	108.62	111.76	106.96	111.21	104.88	107.92	106.12	112.59	107.47	108.19	111.91	106.13	108.55	108.05	110.42	110.61	107.95	108.22	108.52	109.65	115.56	110.05	107.12	107.94	105.71	104.92	107.41	107.54	112.59	107.53	111.32	107.09	102.73	111.66	112.59	108.55	105.93	109.25	110.91	108.61	108.37	103.93	106.61	105.41	106.96	108.99
106.15	100.76	109.39	111.29	109.12	110.75	107.89	107.6	102.59	103.46	100.94	105.97	104.26	104.12	105.25	105.45	109.54	107.16	105.4	105.74	102.95	106.62	104.32	106.34	103.41	106.05	105.51	107.04	106.27	101.47	104.55	107.25	103.81	104.95	105.37	108.39	105.27	108.42	103.21	106.16	106.83	108.12	108.06	106.99	104.71	108.63	104.81	107.58	103.07	108.75
105.98	107.37	106.11	106.28	103.54	105.95	108.12	105.28	109.89	106.24	103.19	105.33	108.17	106.39	104.46	103.94	104.69	106.68	105.52	103.68	106.55	105.01	101.1	101.36	104.29	104.56	106.3	105.27	105.6	105.76	105.33	100.88	105.06	107.34	100.4	107.8	105.49	106.26	104.86	107.13	107.78	104.14	103.14	104.71	105.96	103.3	105.45	107.78	106.16	108.44
108.27	109.13	106.62	105.88	103.35	107.94	103.71	109.46	105.3	108.11	107.32	108.65	108.36	107.29	105.9	104.05	109.89	105.66	105.62	110.75	106.69	108.68	107.32	101.72	105.74	101.04	108.67	106	102.71	104.94	106.94	105.17	105.94	111.46	108.43	104.07	111.24	107.8	106.18	107.47	104.79	106.89	106.59	108.2	106.35	106.79	102.2	106.07	105.28	103.59
108.75	110.42	111.64	112.32	111.89	109.33	111.14	107.53	109.07	107.89	109.05	107.09	105.39	105.43	106.31	106.33	104.53	108.09	109.85	109.35	108.95	110.29	108.07	108.39	107.59	112.86	109.41	110.09	106.81	110.79	107.72	107.58	109.46	103.66	106.71	110.35	106.17	113	109	110.71	105.91	109.91	110.1	106.28	106.68	108.6	109.21	113.31	112.03	107.71
115.84	109.7	110.62	112.44	115.24	110.61	111.46	110.64	109.98	108.07	112.06	110.1	109.23	115.79	109.91	111.23	108.87	114.82	107.27	111.94	110.53	113.91	110.84	107.71	114.69	111.48	110.36	108.2	106.88	112.57	106.74	104.88	107.05	112.05	108.16	108.54	112.54	111.39	108.78	112.06	115	114.23	111.07	104.62	107.04	109.17	111.26	110.28	112.41	109.78
101.45	104.3	103.65	108.8	102.88	102.93	101.13	101.6	104.31	104.13	98.809	105.78	105.1	104.56	104.33	101.79	102.43	101.77	103.21	103.72	103.76	102.8	103.49	98.025	99.436	100.99	105.2	104.04	104.32	106.63	100.98	103.3	103.45	102.47	103.09	105.53	97.543	103.98	101.2	103.82	102.62	99.103	102.27	101.15	104.93	106.67	97.767	97.127	106.44	103.59
108.86	114.11	109.5	110.18	112.54	109.23	110.6	111.72	112.63	112.81	108.53	109.35	111.07	108.84	107.9	114	109.97	112.33	117.37	108.73	106.57	115.77	115.71	106.44	112.17	108.8	110.46	114.96	109.64	110.92	108.15	112.28	108.22	112.32	114.31	112.42	112.09	111.34	112.33	115.7	112.49	112.15	105.44	111.05	110.78	108.89	112.23	109.07	108.79	112.67
106.16	107.82	108.27	106.92	107.99	106.2	104.86	108.19	104.13	105.14	107.63	105.35	108.22	107.04	107.96	103.9	105.44	106.62	105.99	109.39	107.37	101.17	102.46	102.91	106.53	106.78	105.96	102.8	106.73	104.71	107.57	105.34	103.91	107.88	105.88	106.69	101.8	103.83	107.15	108.58	107.98	106.41	104.35	103.97	103.5	106.03	109.76	107.7	105.25	103
105.37	109.54	112.17	108.04	108.63	107.98	109.36	108.92	111.64	106.47	109.85	109.8	107.98	109.28	105.25	107.7	108.55	108.83	109.45	106.64	109.14	109.82	106.55	111.32	105.09	103.9	109.01	107.28	106.59	104.29	107.36	103.92	104.87	103.72	112.2	109.5	106.48	107.82	102.72	103.02	105.61	109.94	116.31	112.74	105.89	107.11	109.61	105.47	112.78	108.82
108.59	102.65	109.06	104.43	108.74	107.57	105.62	102.69	104.11	111.24	103.99	106.53	111.73	106.35	112.41	103.82	104.5	106.78	103.44	103.16	104.76	104.82	105.02	105.95	103.05	103.5	106.74	106.21	105.77	108.46	106.36	100.5	109.46	110.02	107.08	110.56	106.88	107.75	110.44	105.73	104.03	106.61	102.4	102.99	106.03	105.16	107.38	105.33	107.24	109.5
101.1	107.13	109.25	105.55	107.71	102.32	106.98	105.71	107.56	104.1	105.63	104.98	111.38	107.05	105.84	109.29	102.37	106.87	105.73	106.24	104.18	103.63	100.73	108.47	106.03	103.29	106.35	104.51	105.98	103.23	108.42	107.95	108.06	107.02	107.7	101.53	106.25	106.73	105.35	108.51	107.14	107.88	105.48	106.45	105.22	99.94	105.73	105.79	102.34	100.24
107.91	105.95	106.83	107.41	108.37	104.43	104.97	104.28	106.48	101.62	106.57	113.04	107.49	108.64	110.15	113.56	108.78	109.72	111.54	104.75	111.41	106.27	108.6	107.57	105.89	112.56	106.45	105.43	107.92	109.47	107.17	106.65	102.7	109.02	113.49	108.28	106.3	108.63	105.81	109.64	106.68	101.67	108.66	108.43	110.38	109.84	111.99	107.68	107.82	106.79
109.19	105.07	102.34	108.68	104.47	109.91	106.48	103.18	108.05	104.73	103.11	109.3	105.53	108.94	105.33	103.88	107.29	104.02	101.38	103.21	107.02	105.82	106.75	110.71	106.7	105.18	106.51	104.79	108.26	107.66	107.87	104.16	106.59	110.23	108.53	102.1	103.58	108.24	108.18	109.33	102.29	101.95	102.9	105.61	104.24	108.16	105.83	104.43	109.59	103.94
104.13	102.22	100.11	103.43	99.709	104.22	102.02	102.96	95.853	100.51	107.29	101.87	101.75	102.37	101.49	98.653	103.25	103.05	105.61	104.79	105.33	103.45	104.06	104.74	99.855	101.97	101.54	107.97	106.53	101.32	103.1	104.39	102.11	100.57	101.39	100.71	105.06	101.4	103.58	105.09	105.24	102.16	104.31	99.678	100.62	102.5	105.03	107.79	102.46	101.08
102.79	102.81	107.51	102.62	103.41	102.71	107.33	103.69	105.12	108.28	106.31	105.59	108.76	103.53	107.98	103.46	109	103.87	106.23	105.79	109.15	108.29	106.15	108.89	109.39	104.9	106.15	100.26	107.73	101.98	107.54	104.65	106.43	107.92	109.03	101.84	108.62	104.49	106.74	103.44	102.42	104.98	105.43	107.05	109.86	103.64	105.8	107.82	107.64	107.59
100.68	98.884	100.14	97.015	99.777	97.488	98.134	96.777	98.753	98.735	95.905	99.988	101.14	98.299	98.995	97.196	100.6	97.878	98.455	100.64	102.81	94.074	103.04	98.527	98.054	99.245	96.676	97.877	101.33	95.855	93.874	94.909	100.32	102.62	97.648	98.13	100.41	98.445	94.763	98.101	96.454	96.747	99.803	97.192	101.84	96.123	98.345	98.562	95.417	102.65
105.67	104.82	108.16	106.18	105.58	108.15	109.86	108.11	100.76	106.66	107.45	101.43	104.87	106.36	107.25	105.22	106.61	104.09	102.69	105	107.2	102.71	103.67	106.26	106.11	106.28	105.44	107.49	107.9	104.18	105	102.92	109.18	103.41	101.86	107.64	103.92	102.95	104.97	108.68	107.1	109.38	106.42	102.77	104.87	103.02	106.28	104.37	104.74	104.66
108.23	109.1	108.1	108.08	111.4	109.81	107.68	110.67	109.47	110.58	112.09	106.6	108.61	110.72	113.37	105.28	111.26	112.46	112.65	107.97	112.47	112.7	112.04	108.45	108.16	108.03	108.35	107.45	110.28	109.37	110.9	113.02	114	111.77	107.9	109.11	108.69	112.19	108.5	108.82	112.5	109.89	110.98	108.44	110.98	114.07	110.09	109.47	111.88	106.83
102.68	107.23	104.44	105.17	108.01	108.06	106.63	107.84	105.91	106.36	105.39	108.54	107.45	105.63	109.01	108.59	104.77	109.91	107.35	105.17	108.02	107.37	107.05	103.35	109.52	105.76	106.32	107.43	108.92	106.14	102.11	107.65	104.69	103.18	109.98	104.05	108.39	109.1	101.31	103.66	105.46	102.92	108.33	106.06	106.3	106.19	110.84	111.95	109.8	107.68
105.93	106.44	105.63	106.44	106.74	106.17	110.07	104.71	107.29	106.42	107.37	114.57	109.18	109.39	110.87	109.21	108.43	105.55	106.9	107.98	108.52	107.38	105.47	110.27	108.77	108.09	111.24	109.32	108.12	107.9	109.94	105.75	111.65	107.52	106.27	104.43	111.91	107.71	108.22	111.25	108.21	108.08	113.45	105.05	105.55	106.36	108.03	103.18	111.07	107.39
109	109.13	111.28	110.31	110.4	112.45	109.32	110.68	109.24	105.97	114.57	114.93	105.89	110.46	107.93	110.65	107.86	112.82	109.03	107.87	109.03	109.38	112.29	106.73	110.59	115.87	110.78	112.53	110.96	109.78	104.73	111.78	106.25	111.75	110.26	110.71	112.63	113.43	110.6	113.09	107.54	110.66	112.22	115.01	113.71	111.6	112.68	108.21	112.88	106.35
108.7	105.97	106.59	108.4	104.83	107.41	103.33	102.64	107.02	104.76	111.39	103.39	104.53	108.01	104.67	108.23	108.78	106.07	104.3	104.28	106.03	107.68	107.25	103.48	106.56	108.59	102.62	109.26	103.28	105.08	109.08	107.51	104.42	106.56	108.91	109.45	107.46	103.61	108.45	106.62	109.45	103.41	107.23	102.38	104.45	105.18	110.28	110.5	108.73	107.27
110.76	103.6	109.13	107.63	107.72	111.8	105.9	106.18	108.56	108.34	103.93	109.75	109.06	104.12	107.64	107.69	111.91	112.24	107.75	104.21	109.72	109.43	107.82	111.77	107.32	110.42	107.64	106.49	110.16	106.1	109.47	106.73	108.66	113.18	107.86	108.54	107.05	110.8	111.84	105.59	105.33	105.11	108.88	109.21	106.81	111.27	105.65	108.25	107.93	104.82
106.98	108.28	104.67	110.99	111.16	109.71	109.08	111.58	108.74	106.59	109.38	105.63	107.2	112.89	107.7	106.65	107.12	107.41	108.76	110.53	113.41	107.71	109.83	105.5	102.92	103.52	106.85	106.1	110.83	107.11	106.07	109.94	110.24	109.02	104.5	110.35	108.55	110.39	109.33	109	109.46	112.15	104.21	106.03	107.64	106.93	108.98	108.2	104.17	107.85
102.71	103.77	104.21	100.51	104.65	111.44	105.26	104.44	107.07	106.47	105.24	103.94	104.23	107.09	101.48	105.39	105.15	104.91	103.36	102.48	105.8	105.81	104.71	108.89	109.62	103.21	100.46	105.78	104.33	107.91	108.99	106.63	105.41	104.98	107.42	104.83	107.94	111.77	102.23	104.14	105.61	103.69	102.23	104.85	107.78	107.92	106.94	107.85	107.22	105.17
105.19	108.54	104.22	107.32	105.56	106.5	102.07	103.06	105.65	106.23	103.58	103.24	106.05	103.43	101.77	103.84	104.54	105.39	109.4	105.38	102.66	107.73	107.58	103.34	105.04	103.82	109.67	109.72	105.55	106.11	102.79	105.14	104.45	102.65	109.71	102.42	105.51	106.96	103.83	102.79	111.8	109.28	101.03	105.5	105.27	106.27	104.61	100.13	105.49	108.63
108.86	109.52	109.61	109.96	111.14	109.48	113.73	108	109.23	111.85	111.06	111.5	115.66	113.08	108.58	112.06	105.85	110.49	112.13	112.47	112.1	106.29	110.9	111.86	107.58	109.94	108.9	108.44	109.59	108.08	108.73	111.37	109.65	108.19	112.56	110.44	110.37	111.23	107.83	108.16	110.24	109.55	108.99	107.8	114.11	109.24	111.26	105.61	108.17	108.22
106.47	101.41	102.84	100.59	99.017	98.006	103.72	103.26	101.72	94.338	99.434	104.25	102.15	97.243	101.72	98.768	97.957	99.09	97.827	100.76	98.215	104.05	96.339	99.886	97.142	104.27	97.531	104.14	105.3	101.19	96.375	100.44	95.112	102.83	101	101.84	100.35	99.757	95.82	93.965	100.04	103.45	101.39	98.47	103.66	99.724	98.626	100.35	98.578	100.24
112.32	103.31	99.857	107.71	104.92	105.07	105.08	106.23	103.75	101.52	112.24	104.41	109.32	105.9	108.55	103.28	107.71	112.92	107.42	108.56	106.46	108.24	109.11	109.27	102.24	103.52	107.46	101.36	102.19	110.57	100.98	100.51	102.99	108.61	107.27	105.49	110.87	104.87	107.85	104.08	108.58	107.67	103.05	103.9	102.77	105.23	106.88	103.75	104.59	103.27
105.15	109.81	107.63	111.47	107.08	107.22	107.37	109.33	106.59	110.36	107.55	105.76	107.57	109.75	109.4	105.14	106.37	102.7	104.34	107.45	105.91	107.42	106.11	107.45	107.23	108.05	108.88	108.74	109.64	110.11	110.9	104.4	110.88	105.85	115.28	103.87	110.58	110.58	108.79	108.58	110.08	109.16	110.52	106.61	109.6	108.88	105	110.24	108.43	103.6
104.09	103.95	106.99	105.56	103.66	104.87	105.99	106.02	106.14	104.69	106.49	104.3	104.14	103.72	107.97	104.1	111.11	103.06	105.24	109.67	111.13	104.26	103.38	102.1	109.75	108.37	102.45	107.56	109.71	108.29	102.53	106.69	101.46	103.03	103.77	102.17	101.62	103.6	100.59	110.87	111.88	105.12	106.49	107.64	108.12	105.26	104.55	107.2	107.18	107.96
107.78	104.82	107.78	108.66	107.25	109.15	104.79	106.6	105.25	105.77	109.92	107.44	107.69	107.92	107.83	108.75	110.91	112.45	107.33	107.51	105.35	104.25	102.56	104.49	108.11	107.77	108.44	102.81	104.53	103.9	105.74	103.65	107.62	105.98	104.27	109.55	103.8	106.12	107.96	102.79	108.11	107.4	108.06	102.62	107.41	111.11	106.22	106.68	111.77	105.65
104.5	107.25	111.16	107.29	106.3	106.76	104.75	109.54	112.39	106.01	107.47	106.89	110.23	109.89	106.68	109.6	107.16	114.16	107.84	104.61	109.78	110.59	107.31	106.73	107.97	108.63	111.44	108.36	109.52	111.57	112.13	104.82	107.75	107.74	108.17	110.09	108.03	106.47	104.2	106.48	108.51	106.03	105.95	108.98	107.33	107.69	107.25	109.73	108.14	108.78
106.04	103.18	105.8	105.86	104.71	105.37	105.44	105.04	104.4	107.43	102.28	106.98	106.38	107.03	106.62	107.47	106.92	106.28	106.46	104.85	104.75	104.43	107.05	107.2	105.78	102.83	109.72	107.49	104.9	104.44	106.91	101.52	104.23	107.83	107.86	105.82	107.77	108.49	103.12	106.1	106.01	105.77	112.28	106.36	107.16	105.98	109.55	109.24	106.8	105.46
106.6	102.41	107.79	109.02	106.3	105.79	105.73	104.99	105.24	105.56	103.89	105.3	104.62	108.67	109.05	107.18	103.48	103.2	104.1	107.78	104.26	107.6	106.59	106.26	105.5	108.87	108.41	103.93	104.3	107.95	102.7	103.27	107.22	104.75	104.36	106.89	101.9	111.12	105.31	107.24	103.9	109.46	109.07	107.68	105.6	104.03	105.83	105.14	104.46	107.06
111.96	110.71	107.16	107.36	108.56	104.34	104.63	108.63	108.53	109.32	106.48	111.63	111.3	105.3	108.48	107.97	108.98	106.73	105.54	106.56	111.08	110.84	110.8	113.89	109.17	106.08	113.66	103.32	107.09	110.68	105.46	107.57	110.07	105.6	108.88	102.76	112.09	104.49	109.94	106.41	109.36	105.72	104.96	105.34	108.52	111.76	108.67	111.67	107.23	104.09
108.55	110.8	107.7	108.37	105.5	106.28	112.07	107.6	99.364	107.33	104.93	104.9	106.92	105.32	104.75	112.73	106.34	103.48	107.29	108.04	102.5	105.05	106.46	104.75	105.24	107.12	106.57	103.79	106.05	104.95	104.53	109.26	103.75	105.78	107.81	103.95	107.32	104.64	108.5	107.3	107.44	107.1	101.69	107.5	104.54	106.23	111.08	106.59	109.55	104.21
106.52	110.09	108.59	109.78	108.91	107.7	113.11	106.77	105.84	102.63	111.53	111.18	111.8	106.39	107.11	111.46	104.58	108.55	107.59	106.81	109.27	106.42	109.41	107.06	113.46	109.77	114.78	108.59	105.81	101.73	106.68	111.78	107.32	111.76	109.52	107.84	110.48	106.71	107.5	113.92	110.17	113.09	110.67	110.82	110.14	112.71	106.22	110.35	110.63	108.04
106.8	105.7	108.53	108.54	111.97	111.03	108.23	107.94	106.82	110.88	105.96	108.08	107.49	114.43	106.59	108.73	110.74	106.63	107.72	107.04	108.34	111.1	106.88	110.11	104.07	110.56	108.62	108.87	109.85	107.72	109.2	109.31	104.1	109.12	109.14	109.77	109.17	111.46	112.7	106.57	102.6	107.43	107.5	107.89	110.74	111.46	106.53	112.28	109.17	109.06
103.75	113.74	109.82	110.1	104.99	103.59	107.97	108.67	108.16	101.49	108.93	109.73	108	109.01	107.53	106.81	106.98	108.32	109.09	108.78	106.21	107.21	104.05	107.93	107.57	111.34	108.87	109.28	106.55	110.38	106.12	109.34	100.74	108.33	108.21	110.75	103.78	109.99	110.9	113.13	106.17	110.23	111.06	107.75	104.57	110.12	109.48	108.76	111.39	109.92
111.73	105.36	106.7	107.07	106.8	110.2	106.8	113.25	108.47	107.76	108.97	109.1	106.98	110.61	107.92	107.43	102.16	109.36	109.59	108.97	107.94	104.64	104.04	108.98	106.43	106.83	110.28	109.75	108.51	110.4	111.97	111.24	113.23	106.23	112.45	108.35	108.74	110.88	107.53	104.82	109.7	111.72	108.98	106.72	110.24	108.97	106.61	111.63	107.86	111.11
101.4	94.405	101.4	95.708	98.803	97.162	98.71	97.126	102.57	90.586	96.875	89.158	98.169	98.254	99.824	101.93	99.516	97.865	98.883	94.847	98.158	95.909	101.67	96.889	104.76	101.65	98.872	99.404	102.86	95.107	97.415	98.406	98.173	99.235	98.025	98.45	97.787	98.096	93.652	97.63	97.403	101.28	102.7	93.863	100.04	100.76	100.1	99.068	97.367	97.477
106.1	105.64	106.51	110.2	108.52	103.65	106.86	109.26	109.77	103.25	105.78	103.57	105.59	105.47	105.34	104.63	104	107.46	105.89	106.11	106.29	108.08	107.22	104.26	105.89	105.44	106.03	107.05	105.67	105.38	106.41	103.53	108.1	107.58	110.57	106.05	106.34	104.58	101.52	108.87	104.07	105.02	108.96	104.6	107.84	104.96	105.41	108.14	104.37	103.55
108.47	108.26	105.1	108.6	109.45	110.49	105.01	109.26	105.77	109.31	103.5	105.43	104.47	102.28	109.01	102.66	104.11	109.18	103.44	109.58	107.34	106.2	106.92	105.8	106.47	105.46	107.8	104	104.03	108.34	107.44	110.31	105.17	106.27	107.46	108.69	107.33	107.68	110.83	103.57	103.56	102.64	102.67	104.24	109.38	107.98	105.38	101.6	104.28	105.06
104.02	107.61	110.29	109.04	110.47	105.84	107.75	112.34	107.64	114.48	110.75	109.18	107.39	111.86	111.57	114.63	112.96	108.68	107.32	109.84	107.18	108.03	113.03	107.5	110.26	104.99	107.75	105.14	110.07	106.7	109.88	110.04	108.06	106.52	108.54	109.61	110.52	105.67	110.28	112.69	105.72	110.65	106.32	108.45	106.57	107.46	109.68	113.95	108.25	106.96
97.588	99.69	99.719	95.638	99.874	104.55	100.8	100.85	97.382	101.3	101.89	102.42	100.98	101.04	101.13	97.283	100.96	100.22	101.98	97.875	91.87	103.02	96.417	102.97	101.34	94.513	93.784	104.4	100.32	101.73	98.658	100.86	102.04	102.01	102.92	103.47	102.09	95.57	97.663	98.549	101.11	101.02	96.99	98.684	100.44	100.76	102.01	104.57	100.75	105.1
112.64	108.8	110.75	106.01	108.82	111.36	103.97	105.61	108.47	109.21	108.66	107.74	111.09	108.83	108.99	106.08	107.71	110.9	104.42	106.54	110.33	109.95	109.41	106.97	108.99	109.77	106.43	106.58	108.65	110	106.29	105.72	107.97	105.31	104.99	109.68	109.43	103.77	110.65	111.87	109.87	107.72	107.69	107.75	107.17	105.41	104.94	108.45	106.48	104.61
107.99	107.08	102.87	106.84	105.39	107.65	105.73	105.25	103.36	106.71	104.91	102.55	107.41	105.79	111.51	111.29	103.94	107.62	101.22	108.15	108.34	103.62	100.94	108.19	107.41	111.27	106.98	109.04	108.07	111.43	105.41	103.99	105.12	101.66	104.84	108.21	101.8	105.34	105.02	105.78	107.36	107.09	103.27	108.71	102.76	105.22	110.53	104.32	104.51	106.81
108.13	106.3	106.03	109.52	110.74	105.37	101.2	102.43	113.43	104.81	105.54	108.07	105.45	109.12	108.47	102.32	104.5	103.35	105.55	108.34	103.28	105.4	103.56	109.67	100.44	105.43	101.27	102.7	106.25	105.44	107.31	106.33	104.98	100.66	107.42	105	108.18	105.01	106.36	108.84	110.8	104.07	104.22	105.34	102.57	107.12	104.45	109.08	103.47	105.86
97.699	98.16	103.08	101.37	101.32	100.95	101.5	102.84	102.71	100.09	101.89	98.957	99.583	99.468	102.14	104.93	100.3	102.59	96.517	99.34	99.489	100.11	96.164	105.9	101.13	96.819	102.7	103.54	97.009	100.52	103.44	100.59	96.092	100.55	98.664	104.68	104.73	96.295	100.63	102.38	101.45	103.7	103.52	100.9	98.205	104.72	98.373	102.01	102.26	102.77
111.73	107.35	111.81	109.38	109.33	109.74	111.62	107.47	110.16	111.45	109.22	106.58	110.48	108.37	112.74	108.79	112.21	108.66	108.19	111.8	110.83	114.66	109.58	112.12	110.27	112.92	112.39	111.05	107.58	110.56	108.55	111.37	113.45	114.2	109	111.05	107.44	104.35	106.1	112.1	109.07	108.18	114.65	109.34	108.51	109.92	107.43	112.61	107.59	113.06
108.67	107.65	104.82	108.21	109.88	109.76	104.94	108.97	106.94	109.19	106.91	107.89	107.78	108.69	107.05	110.73	107.62	111.23	108.75	109.57	106.02	108.02	111.52	110.3	108.6	105.78	103.97	108.32	105.27	109.8	109.48	109.12	104.08	110.89	106.19	108.21	107.37	112.11	111.89	108.83	110.51	107.39	111.16	110.47	108.58	111.3	108.72	108.63	109.21	108.76
109.37	106.42	106.84	107.24	105.73	105.69	110.03	111.24	113.06	106.19	109.48	109.17	102.78	109.17	106.2	108.08	104.84	108.97	115.29	107.91	107.88	111.21	107.18	105.83	108.06	110.9	110.26	108.49	112.02	112.54	107.42	108.6	109.61	108.01	104.02	111.2	107.83	106.8	106.47	111.66	108.29	109.68	112.13	107.57	108.78	107.54	108.15	109.22	109.72	106.16
107.77	105.6	108.54	106.23	106.73	103.87	112.71	110.81	108.39	112.56	107.59	108.58	108	107.02	111.02	108.01	105.88	110.72	107.72	106.38	112.47	105.3	108.46	105.79	104.72	108.99	108.3	110.72	108.88	110.76	109.28	106.21	102.99	109.11	109.31	105.86	106.61	106.07	110.33	111.57	106.88	109.67	107.15	107.81	108.1	108.45	108.5	104.98	109.06	109.29
96.298	99.57	93.16	99.754	100.73	101.07	97.571	94.281	95.064	99.653	102.44	94.306	98.421	95.801	97.559	99.499	96.458	96.488	100.24	100.72	99.078	97.068	99.017	92.225	99.043	95.221	97.114	102.53	94.65	97.765	94.456	100.28	98.133	100.02	97.59	98.332	100.3	98.534	100.93	94.454	98.994	94.731	93.917	97.447	98.675	98.671	100.76	98.398	99.803	96.392
110.42	109.17	112.37	107.96	115.34	112.42	106.78	108.93	109.5	117.2	113.11	112.49	108.86	112.06	111.71	114.54	108.71	112.76	112.79	110.95	112.08	108.61	106.43	112.13	113.97	108.34	113.16	108.07	108.03	105.91	107.67	106.39	108.05	108.14	104.67	109.86	109.95	112.93	112.66	111.95	108.8	108.39	113.53	108.38	111.32	109.87	107.66	106.54	112.54	112.74
105.38	105.78	108.38	107.16	107.01	102.58	106.12	107.66	107.77	103.2	105.4	104.61	102.35	107.89	102.69	104.05	103.93	108.42	107.43	101.68	102.22	105.23	109.6	106.36	109.48	106.93	103.15	103.53	109.99	101.6	107.07	105.38	105.35	106.12	108.33	107.46	110.35	108.78	109.34	105.2	110.52	109.88	107.66	105.62	104.71	102.73	101.75	107.07	106.83	104.88
107.31	106.22	108.76	108.57	105.55	102.9	103.29	106.25	104.51	107.97	105.9	108.89	108.74	106.4	103.75	105.31	107.15	109.26	106.78	103.39	108.54	106.65	106.77	110.76	103.3	107.32	103.68	108.57	100.94	105.14	101.33	106.73	106.67	107.01	104.71	105.23	105.46	107.88	103.25	107.11	103.96	107.94	110.4	108.81	105.24	103.33	108.09	110.59	103.82	108.78
102.81	106.89	104.32	106.26	104.71	105.42	107.6	104.55	101.74	103.16	104.71	105.79	105.34	108.43	103.32	108.59	107.4	106.61	106.76	104.46	103	106.97	105.26	107.95	108.4	108.99	101.84	103.78	103.71	104.19	106.35	106.51	106.31	106.07	103.72	103.99	103.4	102.97	104.67	105.11	110.1	106.1	103.93	106.03	106.37	105.56	104.45	100.03	105.31	107.49
105.86	104.95	102.25	110.28	108.5	107.55	106.37	107.31	107.18	100.59	108.96	109.3	106.01	105.28	107.36	109.72	106.59	106.52	106.17	107.8	104.42	106.77	106.36	106.56	108.23	111.92	103.78	106.97	111.5	104.11	106.81	104.62	107.03	107.59	106.33	103.78	109.28	101.41	100.55	107.38	104.16	107.1	109.05	107.15	109.25	103.44	107.51	108.46	105.75	107.09
105.49	104.81	104.99	99.977	102.27	103.13	102.76	103.31	103.11	108.62	107.81	105.46	101.03	105	102.27	102.78	108.28	105.33	102.01	101.66	101.1	101.55	102.87	104.61	105.6	104.12	101.26	106.73	104.48	101.26	99.165	104.97	99.529	101.3	104.23	101.8	103.17	106.05	102.32	102.25	100.86	102.68	101.37	101.48	100.29	101.96	103.56	103.2	102.76	108.95
108.42	104.63	107.66	105.06	110.98	108.36	111.16	109.06	107.78	106.53	106.09	105.83	109.52	107.66	106.08	109.09	108.9	110.07	112.29	105.15	107.43	105.99	104.42	105.1	106.62	102.63	106.02	103.04	107	109.87	106.44	104.24	107.15	103.83	104.89	103.79	107.29	106.65	106.57	105.99	101.08	104.66	104.92	107.21	107.73	103.1	108.99	107.99	106.57	106.8
108.87	107.4	106.79	109.95	108.49	108.8	104.25	104.93	107.65	110.69	112.06	107.18	112.4	114.11	106.1	107.75	104.85	106.53	103.76	104.66	107.06	107.96	109.48	109.62	111.53	107.72	109.24	109.88	111.05	106.14	112.76	110.31	108.36	109.84	110.66	108.37	108.33	112.87	105.35	107.31	106.81	107.56	108.24	105.14	111.06	109.39	108.11	108.59	103.2	108.68
96.871	96.373	103.97	99.403	98.297	98.558	97.591	97.843	97.434	99.156	98.071	98.574	97.304	97.042	99.598	97.236	98.428	98.92	94.463	95.528	97.913	100.13	98.677	99.413	97.146	100.28	103.45	97.931	99.236	100.76	94.417	100.63	98.985	101.86	96.378	100.79	98.118	103.9	98.283	96.513	97.34	99.973	98.814	99.753	95.898	93.145	100.92	100.55	100.55	97.073
97.681	100.52	102.2	96.84	101.14	98.256	102.01	100.52	101.9	97.417	101.48	100.85	102.04	99.446	99.492	95.68	103.55	104.68	103.76	96.734	98.617	100.16	100.54	101.9	100.25	101.57	98.983	103.01	101.91	100.96	100.21	100.79	103.26	97.514	101.96	96.644	97.939	104.15	100.54	102.1	106.69	104.36	97.635	98.581	103.65	97.308	99.455	100.97	99.943	99.343
104.85	105.53	105.74	105.07	107.28	106.01	104.24	106.46	102.81	108.7	105.42	102.04	105.28	108.95	105.37	103.3	105.23	102.29	108.03	108.54	105.56	108.22	110.65	105.17	105.79	110.73	105.33	106.99	101.52	106.74	101.79	102.25	106.81	106.5	107.13	101.89	106.44	104.64	104.56	103.34	104.28	105.44	107.59	105.37	102.41	106.88	110.21	107.61	106.45	105.94
101.6	101.81	103.4	102.79	100.51	101.26	101.61	101.3	102.28	96.75	103.59	102.71	103.04	102.33	101.66	99.018	99.259	98.387	103.22	103.79	99.961	101.28	100.22	103.69	104.26	102.65	100.5	97.723	103.2	101.27	101.54	101.22	102.43	100.88	101.67	100.5	101.15	102.02	99.643	106.02	97.183	102.9	99.759	100.57	97.925	101.68	101.27	100.11	97.229	95.679
109.82	106.49	108.35	108.97	107.18	105.26	111.11	108.24	107.64	104.67	105.52	103.68	105.54	108.8	107.44	106.28	108.51	110.1	109.01	104.78	107.89	106.22	104.07	108.25	108.07	106.2	104.2	106.88	103.84	105.4	105.65	106.65	106.52	102.68	107.05	105.32	107	105.95	106.41	105.25	103.95	106.43	106.04	106.05	104.52	108.4	104.23	109.19	103.61	105.65
110.89	105.36	110.92	107.69	112.01	112.31	108.61	107.37	107.84	106.7	113.32	110.72	107.33	109.39	104.59	106.5	109.45	104.65	106.76	104.53	109.35	106.72	107.18	112.13	107.62	108.96	108.26	104.61	107.79	109.77	103.98	109.48	104.94	111.64	113.46	103.68	108.17	107.09	107.53	109.26	104.49	108.47	111.64	102.78	110.68	111.91	108.4	108.66	105.3	105.92
108.72	107.42	102.74	105.07	100.42	103.77	104.99	104	106.98	109.34	107.43	104.43	105.84	105.01	106.13	104.05	103.04	102.29	105.75	102.76	105.25	104.2	106.17	109.76	107.77	103.9	103.97	110.37	105.94	108.63	105.89	105.62	104.16	107.94	106.34	101.9	107.46	102.16	111.72	108.49	104.67	106.41	109.89	107.53	108.37	105.23	103.6	104.97	102.57	105.58
97.299	99.619	93.266	98.183	95.205	97.921	99.586	96.039	93.364	95.663	99.444	98.072	97.543	96.399	93.128	98.172	96.103	93.581	94.024	97.704	97.407	96.246	103.33	97.318	95.466	98.874	99.841	93.257	98.122	99.007	94.99	97.457	99.137	99.69	94.082	104.62	100.27	100.16	94.202	98.277	95.62	97.187	95.648	99.405	100.76	94.819	95.859	99.779	100.56	96.871
[truncated: 250 more rows]
[truncated: 150 more columns]
