# Supplementary material for: Genetic dissection of main and epistatic effects of QTL based on augmented triple test cross design
Source: PLoS One. 2017 Dec 14;12(12):e0189054. doi: 10.1371/journal.pone.0189054 (PMC5730204; doi:10.1371/journal.pone.0189054)
Supplement: S10 Supporting Information — (ZIP) [file pone.0189054.s010.zip › z6_1400_0.8_10.csv]

103.9	105.13	105.78	106.81	105	106.72	106.29	105.79	106.35	104.86	106.52	106.02	106	105.38	105.63	104.62	105.98	104.59	105.26	104.86	103.73	107.03	105.84	106.09	106.42	106.71	104.75	105.76	105.53	105.6	106.16	105.23	106.61	105.79	106.21	106.91	106.5	105.12	106.37	105.51	106.52	106.15	105.46	106.37	106.48	104.78	105.66	105.01	106.7	105.96
105.57	105.84	105.39	105.01	105.41	106.45	106.1	104.11	105.51	104.43	104.7	107.25	104.8	106.6	106.81	104.63	104.35	105.44	105.32	105.99	107.26	104.64	106.38	106.87	106.39	105.93	105.47	105.41	107.24	104.99	107.16	106.55	106.2	106.27	105.93	106.03	106.49	104.58	106.56	105.89	107.94	103.97	107.77	105.12	106.03	104.08	105.55	106.17	104.3	106.03
98.988	97.198	98.009	97.812	96.466	98.727	99.009	97.715	98.067	97.987	98.751	97.1	98.219	97.494	97.244	98.52	97.545	96.28	98.414	97.546	98.429	97.44	98.268	97.602	97.769	98.483	97.486	98.324	98.408	98.34	97.554	97.014	98.458	97.727	96.995	98.97	97.837	98.218	99.08	99.705	98.037	98.86	97.972	97.885	98.125	97.954	97.108	99.043	97.39	98.358
105.71	105.69	105.06	105.32	106.06	106.06	106.67	105.74	104.84	105.56	106.87	106.01	105.41	105.02	104.47	105.92	105.4	103.72	106.04	107.49	104.73	105.19	105.51	105.31	104.81	105.13	107.02	104.74	105.56	104.14	105.52	104.37	107.51	105.87	104.04	105.42	105.12	106.12	104.54	105.49	106.61	104.84	107.63	106.58	106.39	107.45	106.94	104.94	105.6	105.66
106.35	105.1	105.41	104.26	105.42	104.54	106.17	106.06	104.73	104.66	105.19	106.62	106.49	107.06	106.02	106.6	104.31	103.64	104.46	106.56	105.44	105.12	105.88	107.13	105.68	105.62	106.5	105.34	104.22	105.76	106.26	106.13	105.76	106.3	105.88	106.46	105.42	105.22	106.13	105.45	104.83	105.55	105.03	107.12	105.52	105.9	106.23	105.89	105.35	105.19
107.95	108.51	108.89	109.55	108.61	108.91	108.71	107.67	108.15	107.72	108.98	107.64	107.3	108.03	107.65	108.17	107.98	108.57	107.74	108.69	106.43	107.37	108.27	108.1	107.96	107.14	107.58	108.39	108.07	108.64	109.32	106.69	107.59	107.64	107.09	108.45	108.81	107.17	107.93	107.5	108.24	108.21	107.74	106.76	108.15	108.26	107.95	109.32	108.47	108.34
105.96	105.71	103.71	106.67	104.88	106.7	105.9	104.97	106.15	105.2	105.45	104.74	106.4	107.88	106.47	104.71	106.35	105.42	106.93	108.08	106.12	105.06	105.05	105.47	105.3	104.31	105.92	106.58	105.1	106.76	104.71	103.82	105.44	105.9	105.08	105.93	106.55	104.84	104.85	106.8	105.37	105.71	105.19	107.39	108.13	105.12	105.28	103.47	106.07	104.6
100.28	100.97	99.469	98.312	100.14	99.939	99.113	100.92	99.133	101.49	100.4	100.97	100.08	100.32	98.748	101.68	100.98	99.844	101.36	99.392	101.17	99.051	99.312	99.624	100.05	100.23	100.56	100.51	100.93	100.14	100.62	100.7	100.27	100.24	99.824	101.19	100.66	99.32	100.72	100.62	100.07	102.19	99.11	101.17	99.309	100.65	98.497	100.12	100.32	100.65
108.42	109.03	106.69	109.69	108.51	109.15	107.54	109.67	109.02	109.64	107.19	107.72	109.64	107.83	109.15	109.85	107.43	109.09	109.06	106.98	107.74	109.63	108.12	106.86	106.52	107.26	110.43	107.31	107.8	108.05	108.91	108.88	107.4	108.2	109.08	109.99	108.74	109.06	109.8	110.29	109.13	108.54	108.89	106.39	109.64	107.65	109.01	108.19	108.58	110.09
106.17	105.76	106.27	105.58	105.56	106.76	106	106.39	106.12	106.28	106.59	106.55	107.09	106.11	106.04	107.13	106.23	105.82	107.44	106.43	105.98	106.51	106.47	107.19	105.48	107.81	105.58	107.53	105.42	107.04	107.41	105.92	108.06	107.46	105.86	107	105.66	104.71	105.91	108.03	108.01	106.8	106.92	105.51	106.46	106.83	108.38	105.49	106.31	107.96
108.6	108.48	109.19	108.08	110.16	108.65	106.84	109.1	107.5	109.28	107.36	108.01	108.87	109.25	109.54	107.28	107.63	108.37	108.31	108	108.04	109.3	109.25	109.22	107.4	109.11	107.47	107.96	107.89	108.47	107.44	107.56	107.16	108.03	108.8	110.79	108.4	107.99	107.44	107.88	108.47	109.33	109.12	109.67	109.14	108.53	109.22	107.89	107.92	108.49
107.34	105.9	108.43	106.92	106.12	109.09	108.95	108.98	106.49	106.74	107.08	107.19	107.4	105.97	105.97	107.72	107.71	106.1	107.13	108.63	109.22	108.18	107.42	107.11	107.18	109.29	107.85	109.86	107.72	107.38	107.63	107.81	108.27	107.9	108.5	108.29	108.57	108.54	106.17	108.9	108.26	107.12	106.76	108.27	108.15	107.85	107.51	107.82	107.73	109.18
98.294	99.33	98.232	99.685	99.527	100.05	98.707	100.5	99.083	99.222	97.801	98.245	100.08	99.137	98.571	98.413	99.432	98.842	100.9	97.214	97.562	99.348	98.659	100.49	99.721	100.23	98.157	98.453	100.42	99.492	99.706	97.85	98.772	97.686	98.349	99.524	98.553	99.372	99.847	98.873	98.983	99.922	101.06	97.476	101.28	98.602	100.24	98.728	98.994	99.707
99.109	100.99	97.903	98.382	98.623	99.222	98.833	100.06	99.235	98.362	98.625	99.524	100.66	98.54	96.803	97.777	98.92	98.279	96.944	98.139	98.058	99.485	99.506	98.553	99.101	99.298	99.528	98.645	99.393	98.462	98.86	99.675	99.934	99.326	98.045	99.224	98.457	98.217	98.227	98.637	98.163	98	98.55	99.119	98.583	99.746	98.408	99.106	97.746	98.687
108.19	109.86	108.17	107.7	108.64	109.65	108.35	108.73	108	107.69	108.53	107.85	108.97	108.62	109.17	108	107.22	108.07	108.27	108.24	109.1	107.76	109.36	110.31	108.04	108.74	108.46	108.5	107.85	109.42	108.24	108.43	109.54	108.34	106.83	109.36	108.31	108.63	108.34	108.69	108.99	107.9	107.94	108.55	108.82	108.96	108.93	108.38	106.3	108.64
106.67	106.93	106.42	105.79	106.24	107.16	105	106.81	106.06	102.94	107.37	107.47	107.11	106.56	106.5	106.16	106.49	106.64	106.12	106.58	106.66	107.4	106.44	105.66	107.54	106.61	107.48	107.37	104.97	106.92	106.23	105.58	106.68	107.32	106.16	107.07	108.26	107.38	105.95	107.95	107.32	105.04	108.46	107.03	106.32	105.4	105.28	106.72	106.51	106.14
106.69	106.75	105.6	105.27	105.59	107	106.95	106.07	104.87	107.93	106.27	106.15	106.33	107.25	106.19	106.12	106.19	106.29	107.11	107.29	107.36	106.7	108.31	106.84	106.86	106.6	105.8	105.26	107.19	106.17	106.58	106.18	106.32	107.18	106.01	107.22	106.01	106.5	105.86	105.16	105.77	104.49	106.44	106.67	105.07	105.96	107.57	104.84	106.19	107.96
105.06	104.66	105.45	106.38	104.84	104.87	106.52	104.87	105.4	105.17	106.96	105.56	106.04	106.41	105.22	106.16	105.64	106.47	104.7	105.64	105.8	104.94	106.89	107.27	105.41	104.85	105	106.1	105.58	106.7	106.13	105.4	105.01	106.95	107.1	106.84	104.57	107.13	105.49	106	104.89	106.5	104.86	106.62	106.1	105.67	106.46	106.01	105.01	105.71
104.06	107.19	106.3	105.11	105.15	105.61	105.6	105.85	105.02	106.45	106.13	106.39	106.57	105.9	104.91	106.43	105.51	107.66	104.49	105.17	104.32	105.29	104.63	105.13	105.37	105.67	104.54	105.55	105.94	105.22	105.67	104.56	104.84	105.78	105.28	105.37	105.05	105.9	105.31	105.21	106.4	105.5	105.54	106.27	105.35	104.78	105.41	105.21	106.07	105.35
104.89	105.4	105.11	105.02	105.93	105.13	105.71	104.21	104.24	106.2	105.86	106.01	106.32	105.79	106	106.19	107.06	105.25	104.66	106	103.92	105.98	106.02	106.22	107.38	104.64	104.22	106.55	105.5	104.76	104.72	106.01	104.64	103.94	105.89	105.54	105.68	105.41	105.02	105.14	105.34	106.04	106.45	105.82	105.32	107	105.96	105.35	104.95	105.51
101.92	102.67	100.7	100.91	99.369	100.71	100.63	101.55	101.43	101.11	101.09	99.323	101.29	101.25	100.26	102.14	101.63	101.94	100.79	100.24	102.02	101.89	101.43	101.74	102.33	102.2	99.928	99.427	100.97	100.33	100.45	100.7	100.94	100.4	100.1	101.15	101.82	101.71	101.18	100.89	100.89	101.17	102.32	101.78	101.21	100.89	100.88	100.41	100.23	101.19
105.57	104.88	105.55	105.7	105.05	104.88	105.01	105.94	105.66	105.43	104.98	105.37	105.43	106.85	105.91	106.12	105.64	105.04	105.77	104.92	104.53	105.01	105.08	105.92	105.47	105.43	105.55	103.37	107.04	107	105.72	106.04	105.77	105.79	105.15	106.07	106.01	105.11	105.07	106.45	104.54	103.73	104.83	105.61	105.94	106.52	106.12	105.82	105.86	104.88
103.3	102.81	103.12	102.77	102.68	103.86	102.81	102.64	102.15	102.31	103.7	104.07	105.05	106.29	103.98	101.57	102.93	102.11	102.41	103.12	103.58	102.51	103.09	102.82	103.03	102.59	103.06	102.14	101.56	103.69	103.66	101.66	101.88	102.93	102.16	102.99	100.38	103.16	103.78	102.65	102.49	103.08	103.64	103.85	102.62	102.93	103.45	102.13	103.13	103.89
105.05	105.38	104.04	104.93	106.05	105.65	105.41	104.36	104.55	106.77	105.73	105.55	108.14	107.72	106.48	105.79	105.23	106.49	106.47	105.58	106.04	106.59	105.13	106.22	105.39	105.27	104.88	105.08	106.85	105.74	104.81	106.32	105.95	105.52	104.97	105.96	106.99	106.09	104.95	105.81	106.32	102.88	105.59	106.09	105.42	105.49	106.04	106.37	106.79	104.88
106.78	106.9	106	106.48	106.39	107.03	105.99	108.21	107.46	107.17	106.42	105.79	104.68	107.04	107.04	104.95	106.07	104	106.41	107.05	106.21	107.44	106.18	106.14	106.25	106.95	105.61	106.73	105.19	106.96	106.38	107.11	106.84	105.42	106.66	105.86	106.76	104.97	105.54	106.82	106.15	106.13	107.35	106.27	106.6	106.41	106.3	106.01	106.7	106.16
104.73	105.17	105.68	106.57	105.76	106.79	104.41	105.24	105.05	105.83	106.28	104.94	108.01	104.78	104.28	105.75	107.14	105.07	106.54	106.18	104.99	104.72	105.42	105.35	106.01	105.68	104.9	106.26	106.82	105.85	107.94	105.85	106.19	105.32	105.43	105.38	106.56	105.41	105.61	104.45	105.19	105.12	105.6	106.25	106.04	106.55	104.37	104.87	105.01	107.39
108.44	108.07	108.97	107.33	106.26	107.63	109.35	109.19	108.64	108.52	107.67	106.99	109.02	108.53	108.78	108.99	107.97	109.37	108.78	106.4	108.29	106.8	107.96	107.43	108.42	106.58	108.74	107.09	108.08	109.47	107.91	108.2	107.65	107.83	108.32	106.84	109.13	108.49	108.2	106.95	107.35	108.57	108.39	107.82	108.31	109.25	107.61	108.51	107.08	108.98
106	106.34	106.69	105.02	105.39	106.77	105.83	105.04	107.22	106.72	105.48	105.93	106.8	105.69	104.41	106.71	105.29	105.39	105.13	105.95	105.07	106.38	105.52	106.51	106.6	105.97	106.03	106.73	105.61	107.01	105.78	105.48	105.37	105.9	105	105.93	107.18	105.19	104.04	106.47	104.7	105.72	105	105.83	106.19	104.97	105.47	105.44	106.3	107.47
107.96	106.66	107.94	109.03	108.84	108.99	109.39	107.84	108.07	109.63	108.09	106.97	110.1	107.78	107.26	107.68	107.38	106.45	108.04	108.09	106.6	106.73	107.13	108.12	109.55	109.04	107.42	108.65	105.97	105.87	109.89	109.56	107.97	106.37	109	108.02	108.39	107.68	107.33	109.02	107.1	107.86	109.15	107.01	109.49	107.15	108.9	107.66	107.22	106.92
98.002	98.545	99.863	99.085	99.297	97.869	99.195	100.6	99.291	98.58	98.572	97.24	99.092	98.379	100.22	98.553	98.62	98.396	99.405	100.19	98.902	98.769	99.113	100.5	99.668	98.787	98.462	100.51	98.3	99.032	98.793	100.21	98.749	98.623	98.943	99.002	99.221	98.946	98.945	99.634	97.664	98.362	98.943	99.508	97.832	98.273	99.661	99.099	99.769	98.673
97.749	96.858	98.735	98.102	98.952	98.34	96.951	97.407	97.069	97.551	99.278	97.465	97.917	97.77	98.28	97.556	99.692	97.399	97.349	97.748	98.415	97.316	97.63	96.857	98.287	98.678	97.657	97.843	98.573	99.1	96.929	97.273	97.664	97.631	98.47	97.824	97.961	98.782	99.84	98.296	97.177	98.751	97.511	98.925	98.882	98.903	97.966	98.624	98.071	99.299
106.88	105.72	105.08	106.33	105.05	106.75	105.39	106.58	106.9	106.74	105.97	106.45	106.96	106.76	108.08	106.69	106.77	105.57	106.01	106.61	104.81	107.48	106.52	106.93	108.05	106.8	106.4	107.31	107.13	107.52	107.02	107.58	106.54	105.72	105.91	106.92	105.2	106.2	107.02	106.77	106.24	107.12	105.93	105.31	106.3	107	107.57	107.07	108.16	107.83
108.55	107.68	108.61	110.62	107	109.04	108.69	108.79	109.83	108.19	107.54	109.98	108.73	107.32	108.82	109.37	109.08	108.49	108.93	108.16	108.23	109.36	107.19	108.84	109.08	108.25	109.57	108.42	109.22	109.03	108.19	108.65	107.93	109.09	107.72	107.54	108.07	107.58	107.11	108.17	108.77	110.04	108.95	107.16	109.67	109.04	108.65	107.84	108.89	108.9
98.474	99.052	100.49	101.21	100.92	100.11	100.64	100.05	99.752	98.675	99.932	100.74	99.434	100.11	99.212	101.71	100.97	100.14	99.269	98.357	100.4	100.24	98.797	100.25	99.397	99.652	101.32	99.651	100.91	99.284	100.25	99.736	101.09	98.962	99.536	100.97	100.23	99.858	99.531	101.02	100.34	99.683	99.434	99.903	99.907	98.873	99.667	100.35	100.33	99.025
109.84	108.24	107.28	108.23	107.61	109.35	107.74	107.78	108.44	107.74	108.56	107.25	107.71	106.54	107.21	107.3	107.39	108.2	109.17	107.22	108.42	107.58	109.34	108.28	107.58	107.08	107.53	107.45	107.33	108.54	109.69	109.16	109.43	106.54	107.14	107.76	107.43	107.77	108.34	107.55	107.53	108.04	108.66	108	107.2	107.8	108.39	107.75	108.39	108.22
97.748	97.999	97.313	98.349	99.129	99.239	97.651	97.867	98.399	98.194	97.598	99.637	97.795	97.96	98.891	97.574	98.484	100.54	98.093	98.198	98.343	99.143	96.901	98.989	98.421	99.339	96.855	99.375	98.354	99.202	97.682	96.831	98.386	98.239	98.305	96.594	97.916	97.576	98.481	98.175	99.751	97.389	98.177	97.958	97.599	97.673	99.159	98.819	98.405	97.746
105.01	104.98	106.03	105.36	107.26	103.89	107.3	105.92	105.14	105.65	106.35	106.33	105.33	106.41	106.47	105.47	105.34	104.71	105.79	105.47	105.86	105.95	106.53	104.79	104.95	107.14	104.71	104.36	107.32	103.18	105.55	105.53	106.78	104.19	106.58	105.46	105.45	107.29	106.68	104.77	106.25	106.23	104.89	105.56	105.43	104.43	104.58	105.92	104.84	105.93
104.97	103.39	107.37	106.75	105.43	105.35	105.51	105.41	105.2	106.3	103.76	105.32	105.52	106.47	105.3	107.35	107.29	106.58	105.81	107.32	105.85	105.55	104.01	105.57	104.86	106.03	105.73	105.9	105.5	104.38	104.41	106.78	106.44	105.25	105.48	105.39	105.72	105.23	105.21	104.76	105.95	105.25	106.02	104.85	105.07	104.12	105.76	105.69	106.27	103.4
104.75	106.89	105.84	103.89	104.59	105.98	104.64	104.6	105.4	107.34	104.56	105.75	104.94	105.55	106.06	105.49	105.27	105.45	105.55	106.18	106.3	105.26	105.36	105.48	106.77	105.14	104.84	107.09	106.25	105.91	103.89	106.34	104.27	104.98	105.5	106.63	106.04	105.14	105.66	105.33	105.68	106.09	105.26	105.37	104.85	104.9	104.36	103.95	104.76	105.1
104.64	104.15	105.72	103.32	106.67	105.92	107	104.98	106.13	106.89	106.05	105.84	107.32	106.09	104.89	104.33	107.03	106.02	105.52	107.47	107.32	106.61	105.73	104.61	106.64	106.74	105.22	105.17	104.98	107.19	106.83	106.4	106.17	106.85	105.84	105.15	105.5	104.83	106.44	105.69	105.98	106.21	105.92	105.37	107.15	106.08	106.26	106.47	104.78	105.12
97.906	98.398	96.46	98.623	96.23	98.377	99.677	98.615	97.308	98.969	97.396	99.397	98.049	99.051	97.947	98.804	98.904	100.08	97.842	98.912	98.195	98.51	98.646	97.511	98.141	99.476	97.63	98.104	96.33	98.756	97.919	98.99	97.041	99.351	98.588	97.326	98.506	98.949	95.862	98.014	98.536	98.558	97.567	98.185	98.779	98.069	97.318	99.088	97.715	98.449
99.496	99.377	102.02	100.09	101.16	101.28	101.38	99.492	101.8	101.91	100.09	100.45	100.19	99.819	100.46	100.23	100.78	100.17	101.72	99.956	100.73	100.7	100.43	99.77	100.51	99.979	101.28	100.73	99.989	101.14	101.12	100.63	100.11	100.33	98.17	100.22	99.949	100.1	101.21	101.12	100.82	100.32	99.062	99.35	101.21	100.3	101.32	101.52	100.97	100.96
106.06	105.08	106.56	103.98	106.05	105.97	104.04	105.3	107.19	104.63	106.26	105.33	106.44	106.82	106.64	106.66	106.06	105.66	104.84	105.58	104.96	104.1	106.08	105.94	104.61	105.86	105.3	105.07	106.09	106.75	105.4	106.1	106.3	105.88	106.2	106.43	106.06	104.89	105.26	105.09	106.4	107.62	106.66	104.98	105.5	105.9	106.33	105.88	106.64	106.78
105.39	104.43	106.13	106.47	106.68	106.06	104.95	106.28	105.94	104.89	105.34	107.3	105.06	105.67	103.83	104.59	106.18	105.72	106.03	105.86	106.82	106.38	106.43	105.53	105.32	105.68	105.55	105.59	103.52	105.18	105.82	105.84	105.8	104.58	105.39	106.84	105.98	107.37	105.04	106.86	106.42	105.81	105.65	105.85	106.39	106.23	106.55	106.91	104.76	105.42
108.24	108.27	107.47	107.3	108.43	109.4	107.55	109.57	107.2	107.93	108.48	108.71	108.69	107.17	107.91	107.39	107.67	108.32	108.33	107.98	107.86	107.51	107.64	107.51	108.97	107.67	107.15	109.08	107.23	106.6	107.03	109.27	108.6	108.44	108.84	108.48	107.32	109.31	108.1	108.12	109.82	106.93	108.88	109.12	109.25	108.79	108.88	108.38	107.77	108.59
107.54	107.37	107.61	108.03	109.26	109.29	107.74	108.07	109.57	107.17	107.85	108.95	108.11	107.22	107	108.83	108.37	108.24	107.91	107.67	107.87	108.26	107.64	110.18	108.91	108.32	107.19	108.29	106.94	108.17	108.43	109.02	108.86	107.3	108.43	107.33	107.88	108.51	108.52	108.93	109.98	108.14	108.61	109.09	106.95	110.32	108.55	108.23	106.75	107.36
100.35	101.2	101.34	100.21	100.4	101.38	102.54	99.157	99.554	101.09	102.15	101.86	99.906	101.11	100.08	101.18	100.97	100.92	100.88	100.34	100.72	100.26	101.19	101.41	100.08	100.68	100.35	102.11	100.18	101.49	100.76	99.9	99.424	99.817	100.93	99.952	100.11	99.214	101.12	99.803	100.59	100.63	100.8	99.037	100.12	101.64	101.62	99.544	99.905	101.8
107.19	107.16	107.14	108.24	108.02	106.4	108.28	107.89	107.61	109.37	107.85	107.07	108.74	108.64	109.47	107.32	107.03	107.32	105.89	108.55	108.08	107.34	108.3	107.62	107.89	107.55	108.8	109.01	108.61	107.34	108.24	106.83	108.47	108.36	107.34	107.46	106.6	107.24	107.74	107.72	108.41	108.28	108.27	107.06	108.1	107.33	109.04	107.83	106.93	107.57
108.32	109.06	108	107.74	108.36	107.31	108.19	107.44	107.33	108.39	107.52	108.02	108.62	107.16	107.28	108.82	107.77	106.61	107.84	107.96	106.96	108.45	107.7	109	107.56	107.45	108.37	107.9	106.53	106.62	106.78	106.44	108.9	106.79	108.42	106.54	108.41	108.38	108.33	107.2	106.94	107.58	108.39	106.97	108.6	106.33	107.39	108.39	106.89	108.27
101.3	101.24	100.78	100.51	100.95	100.5	100.94	100.38	100.9	99.444	100.37	101.01	100.09	101.14	100.78	100.83	101.57	100.9	101.35	102.05	100.34	101.86	98.405	100.36	99.864	103.41	98.64	99.455	100.7	101.02	101.22	100.52	100.37	100.54	101.01	100.74	100.97	100.06	101.01	100.53	99.982	100.86	100.33	100.53	100.2	102.12	99.564	99.448	100.75	101.36
102.24	101.76	101.44	101.91	100.34	99.866	101.26	102.5	99.979	100.5	101.6	101.65	99.889	101.85	101.38	101.12	100.49	100.38	100.25	102.28	100.61	101.36	100.91	101.93	102.26	100.12	101.51	101.61	101.33	100.21	100.2	100.39	103.06	100.92	100.35	102.07	101.77	101.41	100.97	101.09	102.17	100.27	102.25	100.74	100.01	100.75	101.48	100.96	101.87	99.566
106.34	107.06	107.3	104.73	105.16	106.7	108.01	106.5	106.16	107.32	106.48	106.41	107.42	106.47	106.91	107.49	105.15	107.2	107.51	106.46	107.69	105.48	107.46	105.31	105.23	106.58	105.96	107.7	107.08	106.49	104.59	107.06	105.58	107.9	106.53	106.15	107.79	108.02	105.92	106.13	107.08	107.36	107.87	107.83	107.55	106.29	105.18	107.81	106.38	107.38
108.54	107.71	108.12	109.44	108.32	109.47	108.85	110.4	109.28	109.06	108.36	109.26	109.45	109.46	108.71	108.27	108.77	107.97	107.31	109.19	108.21	110.39	107.74	107.76	109.17	108.25	108.87	108.46	108.86	109.45	108.46	109.27	109.77	108.57	109.25	108.97	108.05	108.32	108.83	108.67	108.62	109.21	108.06	108.61	108.88	108.61	109.48	108.05	108.83	110.35
105.65	107.47	106.27	105.48	107.43	106.5	105.21	107.14	105.78	105.95	108.39	106.31	106.37	107.01	107.38	106.59	106.67	107.3	108.12	106.91	105.45	106.47	105.28	106.82	108.25	106.69	107.42	106.29	106.25	106.37	105.95	106.41	105.18	107.24	107.08	106.96	106.18	107.95	104.56	107.39	106.11	106.77	105.65	107.25	105.61	105.85	105.3	106.3	105.78	106.44
106.82	105.61	107.32	107.78	107.23	107.49	106.57	105.22	105.79	108.73	106.41	108.02	105.87	105.47	105.45	105.45	106.42	106.16	105.93	106.5	106.05	107.2	107.32	106.57	105.29	106.25	105.48	105.3	106.45	105.02	106.73	105.81	108.71	105.75	108.58	106.02	106.84	105.34	106.16	105.65	104.9	106.76	107.35	107.65	106.14	106.54	107.23	107.52	106.27	105.79
105.55	104.78	105.98	104.24	104.92	106.36	105.95	104.87	103.87	105.63	106.48	104.43	105.13	105.34	106.33	105.95	104.41	105.47	105.34	104.98	106.14	106.37	105.22	106.04	105.39	105.22	105.35	106.54	104.1	105.38	104.21	105.39	104.64	105.4	105.22	106.26	104.84	106.34	106.05	104.91	106.04	105.16	105.89	106.03	103.85	105.24	106.13	106.42	106.67	105.54
109.03	107.92	110.23	106.91	108.2	107.77	107.15	110.16	108.36	108.2	109.23	107.9	108.28	108.99	107.66	108.7	108.55	109.06	110.34	107.98	107.58	108.9	108.06	109.22	108.96	108.55	108.34	108.2	108.57	108.83	107.85	109.31	107.36	108.67	109.4	109.4	110.16	107.96	107.61	108.46	108.77	108.84	108.04	109.4	107.82	108.14	109.58	107.03	108.56	107.65
106.38	106.85	106.76	105.62	107.36	106.52	106.28	107.05	107.21	106.7	108.35	105.41	107.76	108.26	105.51	105.05	106.01	105.17	107.07	105.5	106.48	105.77	107.74	106.89	105.71	107.4	105.23	107.44	106.79	106.17	106.97	106.23	106.13	104.68	107.13	108.54	108.4	106.8	106.83	106.37	106.61	106.3	106.25	106.45	106.24	106.36	105.8	106.36	104.1	105.83
106.16	105.77	106.26	105.45	105.89	105.45	105.49	106.43	105.49	105.94	104.91	106.77	106.64	105.41	105.28	105.21	104.7	103.95	107.05	105.44	104.22	104.34	105.16	105.13	106.64	106.11	106.48	106.35	105.05	104.9	106.87	106.65	106.85	105.08	104.35	104.33	106.39	105.23	105.37	106.37	105.76	105.96	106.94	105.31	105.76	106.45	106.09	104.68	106.28	106.37
106.95	105.95	106.37	105.86	105.73	106.26	105.68	105.27	103.84	106.89	104.87	106.11	106.48	105.59	106.94	105.39	105.83	105.7	105.74	107.83	106.9	105.77	105.05	106.11	105.37	104.81	106.49	105.94	105.16	105	105.78	105.68	104.83	105.14	106.03	107.52	105.18	105.83	106.32	104.41	106.16	104.87	105.75	105.18	104.32	105.16	106.49	105.8	104.77	104.36
100.17	100.92	102.08	100.86	100.46	101.44	100.82	101.13	102.12	100.49	100.59	99.861	101.67	98.583	100.64	101.12	100.83	99.424	100.44	99.523	100.29	100.12	100.35	100.66	99.363	102.4	100.98	99.563	99.213	99.232	100.09	102.5	100.1	102.3	100.54	99.672	100.23	101.42	101.61	100.97	101.38	100.9	100.83	100.83	99.932	100.48	100.85	100.21	99.892	100.44
108.06	109.52	107.06	108.51	109.42	107.6	108.63	109	108.93	107.94	109.19	108.32	108.63	109.1	109.98	108.25	108.98	109.15	108.55	108.88	108.5	109.72	108.3	108.56	108.17	106.92	109.13	109.65	107.5	108.98	107.42	108.51	108.77	107.29	107.62	109.45	110.03	107.87	108.29	108.82	109.47	108.76	109.72	108.41	107.64	108.34	108.38	108.46	107.45	108.9
109.32	108.1	109.56	107.72	108.5	107.16	108.54	107.25	107.18	108.7	108.13	108.09	109.13	108.17	107.51	106.11	106.66	108.41	107.78	109.64	108.69	109.49	108.7	107.5	108.39	108.32	106.28	110.04	107.09	108.74	107.92	108.49	107.93	107.59	108.12	108.16	107.02	109	108.93	107.52	105.84	107.62	108.59	107.79	108.01	108.5	108.3	107.66	107.9	109.64
97.363	98.322	99.39	98.592	98.426	98.577	97.685	97.711	97.938	97.656	98.736	98.963	98.038	99.55	96.282	98.89	98.383	98.345	98.333	99.126	97.841	96.697	97.811	96.21	98.707	98.397	97.607	97.872	97.447	97.923	97.448	99.199	98.494	97.184	97.361	98.054	98.54	97.518	97.323	98.848	98.875	99.621	96.702	97.735	97.53	98.473	97.869	98.564	98.809	97.763
107.72	107.33	108.45	107.7	109.44	108.49	108.57	107.2	107.29	109.16	108.74	107.02	108.35	108.23	108.14	107.64	108.65	108.1	108.63	107.87	108.09	106.68	107.96	108.99	107.19	107.51	109.14	108.4	109.73	108.35	109.49	107.99	108.72	108.11	109.87	108.49	108.84	106.92	107	108.15	108.28	108.51	108.9	108.61	107.32	106.78	108.91	107.04	108.19	108.27
108.4	106.64	106.71	108.84	107.84	107.48	107.62	107.46	108.81	108.47	108.37	107.16	108.85	108.04	108.06	107.36	107.74	107.19	107.66	108.13	107.65	108.01	107.56	106.07	110	107.81	109.68	107.94	107.48	106.82	109.62	109.56	106.92	107.14	108.74	110.35	107.32	106.83	107.51	107.77	108.52	107.84	109.07	106.04	106.29	108.71	108.11	108.05	108.83	107.9
97.804	100.29	99.186	98.952	98.329	99.555	99.094	99.59	99.278	99.114	99.189	99.717	99.587	98.933	97.66	98.895	98.963	99.985	99.269	98.132	97.447	98.528	99.993	100.15	98.961	99.362	98.601	97.013	98.622	98.701	97.489	100.47	99.424	98.401	99.547	98.034	98.21	99.74	99.07	99.387	99.458	100.22	98.079	98.561	98.822	98.097	97.245	98.5	97.168	98.705
107.04	107.78	107.05	106.91	108.35	108.23	108.21	107.97	109.32	106.93	108.03	107.31	108.91	109.18	109.46	109.55	109.05	107.72	108.85	108.26	107.38	109.62	107.37	108.25	107.77	108.57	107.55	108.48	109.49	106.95	108.42	108.3	108.74	109.41	108.51	107.82	108.04	108.4	106.27	108.39	107.53	109.47	107.56	108.08	106.76	108.35	107.43	107.8	107.25	108.14
105.89	104.7	105.09	106.15	106.43	105.95	105.48	105.24	105.86	105.06	105.01	103.99	105.31	105.35	106.01	105.45	107.43	106.46	105.52	107.13	104.61	104.58	105.73	105.65	105.84	105.94	104.67	105.73	104.84	105.69	105.18	104.42	104.9	106.3	106.13	106.07	106.5	104.57	106.72	105.68	105.82	106.01	104.2	106.26	104.26	105.01	105.29	106.15	105.89	106.05
107.66	108.66	109.1	107.51	107.16	108.29	108.68	107.1	108.97	107.99	108.16	108.2	108.47	108.74	107.71	109.4	107.13	107.72	108.38	108.16	108.46	106.92	108.59	108.93	108.99	108.91	108.01	108.63	108.59	106.43	108.77	107.64	109.12	108.1	109.04	108.99	110.18	108.76	107.54	108.1	107.93	108.71	109.31	108.33	107.7	107.5	107.94	108.56	107.97	107.82
107.47	107.83	107.96	107.15	107.4	107.96	109.67	107.21	108.31	109.64	108.6	108	108.94	106.31	108.76	109.02	109.59	109.59	108.94	108.18	107.54	109.21	108.1	107.6	107.93	108.95	107.11	108.35	107.03	108.96	109.48	108.28	110.18	108.39	108.61	108.95	109.39	106.99	108.89	108.47	107.42	107.18	107.9	108.16	109.01	108.53	108.72	109.23	108.35	107.61
98.702	98.169	98.8	99.869	99.089	97.95	98.082	98.235	98.583	98.534	97.664	98.81	99.883	99.721	98.386	98.721	100.33	101.8	99.358	99.376	98.728	97.692	99.867	97.993	98.498	100.07	99.507	98.101	98.95	99.849	98.002	98.278	98.924	98.669	97.679	100.47	99.416	99.261	98.192	98.279	98.923	98.748	99.268	98.227	98.185	98.681	98.575	99.082	98.687	98.982
98.101	97.893	98.045	98.325	97.22	98.452	98.338	96.886	97.004	98.248	97.128	99.598	98.407	98.732	98.174	97.863	98.196	97.523	99.311	99.318	99.05	97.894	98.143	99.788	97.932	98.151	98.117	98.162	96.746	98	97.492	97.566	99.01	97.78	98.875	97.04	98.6	98.434	98.35	96.222	98.063	97.12	96.353	97.563	98.28	98.437	98.083	96.911	99.042	97.697
104.71	105.48	105.34	106.22	106.65	105.3	106.04	106.49	105.72	104.78	104.96	104.33	104.92	105.98	105.4	106.1	105.26	104.87	105.9	105.71	104.72	106.31	107.54	106.95	104.67	105.1	104.79	106.35	105	105.45	105.09	107.24	104.48	104.74	106	105.7	105.53	105.89	105.45	104.74	105.99	106.64	105.91	106.49	105.36	105.12	106.07	105.07	105.52	104.14
106.89	108.14	105.96	108.49	107.36	108.5	106.93	108.08	109.66	107.51	108.78	107.85	109.37	107.22	107.92	107.22	107.9	105.89	109.41	107.64	107.96	108.79	108.83	107.19	109.59	106.18	109.03	108.01	107.46	108.34	109.69	108.03	108.09	108.67	109.01	106.61	107.72	107.27	107.97	108.56	109.07	108.16	108.76	110.84	108.72	109.32	107.71	107.83	107.91	109.03
97.822	98.534	98.148	96.728	97.861	98.597	96.887	99.138	97.724	98.734	97.806	97.664	98.287	98.604	98.069	97.881	96.958	98.399	98.8	97.719	99.33	98.641	97.578	99.638	98.026	98.031	97.446	98.658	97.319	98.269	98.062	99.576	98.91	98.887	98.539	97.339	97.867	100.5	98.261	98.452	98.228	99.067	96.128	98.08	97.625	96.569	98.488	98.619	98.191	98.704
105.88	104.76	106.17	105.64	105.2	105.41	105.99	107.36	106.71	107.46	108.03	105.28	106.41	108.02	106.15	106.8	106.4	106.27	105.14	107.06	104.49	105.93	105.58	105.11	105.25	105.01	106.53	107.24	106.66	105.59	107.5	106.74	106.43	105.83	106.87	104.69	106.45	106.72	105.13	107.1	107.37	107.28	107.9	108.19	105.94	106	105.48	107.12	105.47	106.35
107.67	107.34	108.36	106.06	106.08	106.78	107.05	105.5	107.19	105.44	106.72	106.49	107.9	106.45	106.5	106.16	105.2	106.64	107.31	106.48	106.3	106.22	106.98	105.94	106.32	106.7	106.28	106.46	106.43	104.52	106.37	106.19	106.54	107.29	107.19	107.19	105.47	107.37	106.71	105.94	106.34	107.9	104.91	104.81	107.06	106.89	104.74	106.53	106.47	108.04
105.52	105.48	103.98	105.38	105.41	105.47	105.48	104.43	106.71	105.76	104.39	108	106.79	105.23	103.89	105.92	105.14	105.56	104.51	105.71	106.08	105.87	106.12	108.2	104.52	105.43	105.51	105.62	104.7	105.09	105.4	105.62	105.43	105.53	105.51	106.99	105.22	106.43	105.72	105.36	106.41	105.12	104.66	103.72	105.63	106.89	106.84	107.62	105.86	105.9
105.54	106.35	105.49	105.45	107.47	106.86	106.56	106.09	107.13	106.4	106.67	106.21	108	105.02	106.53	104.88	106.32	106.53	106.6	105.05	107.22	105.41	107.02	107.8	105.86	106.16	106.58	108.13	105.12	106.35	105.58	107.54	105.8	106.68	107.26	105.99	105.93	106.6	105.69	106.6	105.17	106.99	106.4	105.95	106.41	107.58	106.91	107.72	107.24	106.13
108.98	108.05	107.89	109.62	107.33	109.91	108.85	109.86	108.82	108.18	106.34	106.95	107.62	109.67	107.49	108	107.79	108.66	108.54	106.9	108.51	107.91	108.16	108.53	107.37	107.77	107.75	107.05	108.05	107.61	109.41	108.33	108.97	107.81	108.91	109.29	108.64	108.44	109.37	108.71	108.58	108	108.21	107.34	108.69	109.31	108.63	108.39	109.08	106.87
98.146	98.58	99.367	98.792	96.876	97.152	99.033	98.141	97.712	98.41	97.713	97.014	97.266	98.565	98.612	98.431	98.077	98.195	96.272	97.586	99.604	97.907	97.92	96.974	98.667	98.182	97.136	96.436	98.868	99.345	99.605	99.44	98.55	98.083	98.238	96.711	97.048	99.361	98.545	96.542	97.522	99.484	99.32	97.937	97.669	97.17	98.175	99.191	98.098	98.794
107.83	107.82	106.28	107.45	106.88	107.58	108.22	106.99	107.49	106.24	106.45	107.44	108.96	107.41	108.51	108.33	108.07	107.57	109.58	108.19	107.1	109.8	109.03	107.54	107.76	108.71	109.35	108.76	107.81	108.52	108.66	106.16	108.02	107.45	106.8	108.14	106.66	107.13	108.41	108.94	106.94	107.37	108.28	107.72	108.41	108.81	106.43	108.21	106.59	107.99
108.52	109.27	107.75	108.5	107.91	108.02	107.94	108.1	107.04	109.27	109.22	107.95	108.62	108.89	108.65	109.13	108.84	108.67	107.54	105.9	108.81	108.23	106.97	108.99	108.31	106.98	108.01	108.46	107.4	107.48	108.18	109.05	107.75	109.17	108.61	108.69	106.79	106.8	107.94	109.05	108.23	108.42	107.21	107.22	108.35	108.31	108.41	108.18	107.69	107.11
107.14	107.55	107.92	108.63	108.41	108.69	107.04	109.01	107.07	107.99	108.68	109.03	108.19	107.57	107.46	108.62	107.49	107.85	107.85	107.44	109.34	108.12	107.07	109.14	108.15	107.96	108.14	110.02	109.63	108.83	109.73	107.88	108.74	110.06	107.96	109.26	108.61	107.37	108.69	109.88	108.03	108.77	107.84	108.72	107.48	108.62	109.14	107.92	107.92	106.39
99.373	99.886	97.407	98.973	98.843	98.698	99.443	98.206	99.714	97.717	100.61	99.09	97.3	99.036	100.07	97.795	99.866	97.792	98.576	100.29	99.098	99.089	98.397	98.829	98.868	98.887	99.697	97.295	97.884	99.561	98.797	98.849	99.57	99.982	99.003	98.754	98.95	100.57	97.905	98.238	99.117	99.004	98.189	98.981	98.857	99.347	100.01	99.61	99.494	97.652
100.6	101.74	101.61	102.26	100.43	100.89	101.5	100.99	99.571	100.75	100.78	99.502	100.58	100	100.96	101.54	102.26	99.402	102.58	101.58	100.85	100.83	102.25	100.55	100.13	100.89	100.84	100.81	100.42	102.26	101.05	99.928	101.01	100.75	101.29	100.92	101.21	101.69	100.9	100.59	100.2	99.273	101.29	101.79	100.85	101.89	100.52	100.11	100.01	101.34
111.37	108.68	109.15	109.88	110.78	110.84	109.64	110.35	110.71	111.73	111.08	108.87	112.28	111.16	109.51	111.43	111.24	109.54	111.18	109.69	110.43	110.63	110.13	109.83	111.14	110.88	110.38	110.83	111.54	111.21	110.93	110.55	110.47	110.23	110.32	109.22	110.16	109.62	110.25	110.56	110.96	111.02	109.08	111.67	108.89	110.44	110.33	110.81	111.66	109.99
107.45	108.1	108.49	107.52	109.94	109.38	109.15	109.37	108.3	108.76	108.31	108.69	108.36	109.94	108.7	107.79	109.12	109.92	108.95	107.57	109.21	109.27	107.65	108.55	108.94	108.23	108.25	109.65	107.83	107.7	107.67	107.33	108.42	107.56	107.87	108.36	107.55	108.38	109.57	108.73	108.08	108.26	108.63	107.58	108.52	108.97	108.75	107.28	107.91	107.25
108.64	109.7	110.46	107.75	109.2	108.14	108.84	108.49	107.9	107.82	108.91	107.15	106.86	108.57	107.85	108.03	108.65	107.62	109.43	109.1	109.75	107.47	109.35	109.96	107.15	110.05	108.94	108.79	107.99	109.19	107.77	108.62	106.85	108.52	109.16	108.76	107.76	107.82	108.71	109.54	109.46	107.88	108.57	107.8	108	109.89	109.64	108.25	108.09	109.92
100.91	101.04	101.3	97.761	100.48	99.862	101.51	102.51	101.56	101.17	99.803	101.18	100.61	101.52	101.8	101.32	99.741	100.08	100.38	100.13	100.72	99.758	99.822	99.192	101.11	102.8	99.521	100.84	101.57	101.53	101.32	99.719	100.76	99.981	100.89	99.732	99.825	100.23	100.16	100.44	101.27	100.51	101.66	101.22	102.21	100.01	100.9	101.71	101.58	100.24
108.56	107.66	109.22	107.58	106.94	106.92	107.65	108.96	106.45	106.67	107.5	106.87	107.3	108.95	107.96	107.11	108	107.3	108.07	107.32	108.58	108.46	106.3	108.38	108.67	106.96	107.71	107.89	107.56	107.63	107.7	107.48	107.96	106.73	108.35	108.26	107.57	108.58	107.65	107.06	106.67	107.58	108.28	106.68	108.56	107.74	107.83	106.28	106.17	107.77
108.74	108.46	107.37	108.53	108.47	108.03	107.27	108.6	108.15	109.73	107.25	107.69	106.29	107.69	106.74	109.05	109.86	107.96	108.74	109.52	108.7	108.47	108.94	108.83	108.45	108.66	108.56	107.21	107.69	107.87	109.56	108.06	106.04	107.41	109.06	107.71	107.35	108.73	108.74	108.56	107.5	107.67	109.45	109.18	109.09	107.89	107.65	109.49	107.95	107.86
105.25	105.94	105.81	104.65	104.24	106.35	104.53	105.28	105.52	105.6	107.15	104.79	105.71	104.57	105.28	105.21	105.77	106.37	105.75	105.55	104.93	106.27	107.37	104.29	105.26	106.42	105.69	105.12	107.41	105.82	106.7	105.17	106.99	105.6	106.25	105.82	104.92	106.15	104.57	105.77	105.37	107.1	104.73	106.52	105.6	106.39	106.29	105.43	105.57	106.77
106.38	106.54	106.53	104.79	107	106.2	106.19	107.04	107.21	104.78	105.2	105.8	104.44	105.35	104.99	104.86	105.92	106.35	104.97	104.94	105.6	107	103.95	105.65	103.6	104.94	106.68	106.42	104.6	105.81	106.53	105.41	105.84	106.21	106.26	106.33	107.48	104.54	104.83	106.26	105.91	106.9	104.42	107.41	107.54	104.9	104.58	106.18	105.66	104.48
98.13	98.657	97.818	99.317	98.743	98.8	100.33	96.654	98.802	97.836	97.791	98.053	98.382	98.723	99.548	97.512	99.797	98.252	98.274	96.969	98.539	99.308	97.635	97.873	98.332	98.679	99.368	98.832	98.115	98.165	97.247	97.495	98.422	97.613	100.08	98.924	99.099	98.705	99.163	98.372	100.48	97.709	97.034	96.572	98.253	99.573	98.023	98.783	97.801	98.603
98.859	97.736	96.978	97.317	98.232	99.362	97.532	97.547	98.575	97.01	97.475	98.82	97.432	98.194	97.116	97.14	98.613	96.655	97.093	97.493	99.19	97.515	97.752	98.156	97.062	99.671	97.824	98.28	98.272	95.392	98.087	98.568	97.06	98.268	98.904	98.741	97.635	98.607	97.228	96.654	98.191	98.962	97.077	98.399	99.228	97.506	99.464	97.714	97.38	99.288
104.92	104.9	105.96	104.77	106.08	104.82	105.04	105.78	106.12	106.59	105.78	105.8	104.68	105.84	106.95	105.6	104.34	106.54	106.46	106.79	105.72	106.37	104.57	105.82	105.76	105.31	106.24	104.46	107.14	106.01	105.61	104.95	106.6	105.99	104.87	105.82	104.58	106.16	105.12	107.08	106.19	105.41	104.28	106.4	105.87	105.58	105.8	106.66	106.57	106.25
104.45	106.01	105.73	104.83	104.24	104.91	105.15	105.25	106.29	105.53	104.56	106.56	105.01	106.26	105.47	104.26	106.5	106.4	104.63	106.19	106.39	106.24	105.72	105.74	105.84	106.68	105.83	107.05	107.31	105.32	105.29	107.14	105.7	105.9	106.16	106.35	107.63	105.68	106.16	105.79	104.3	105.68	106.08	105.43	107.35	105.91	104.79	105.37	105.07	106.35
105.9	106.47	105.92	105.02	106.82	106.04	105.24	105.75	105.32	104.45	103.3	105.4	105.24	105.04	105.71	103.98	105.46	105.32	105.53	106.1	106.01	106.78	105.49	107.49	105.54	106.47	106.21	105.91	106.2	106.65	106.22	105.9	105.3	104.08	106.38	104.04	105.35	106.65	104.9	105.61	105.86	106.28	105.44	106.27	105.41	103.96	106.47	104.58	105.1	104.27
99.576	99.184	100.55	99.985	99.47	99.868	98.404	98.351	99.074	100.68	98.435	98.411	97.05	99.766	100.72	99.508	100.17	98.588	98.106	97.976	97.491	98.123	97.905	99.12	98.69	100.27	100.08	98.758	100.48	98.814	98.081	99.134	97.402	99.879	99.927	97.672	98.37	99.982	99.281	99.541	99.987	99.012	98.465	99.039	99.485	98.086	98.599	98.068	101.03	98.778
105.68	106.12	105.55	107.37	105.3	105.93	106.2	106.32	103.98	104.71	105.53	105.51	104.86	106.74	105.98	105.67	105.12	105.13	106.11	105.54	106.12	104.83	106.01	106.71	106.33	104.61	106.32	106.25	104.49	104.02	105.93	106.17	104.69	104.9	104.29	104.56	105.65	107.12	104.43	106.38	104.9	105.26	104.11	105.02	104.54	105.61	105.2	104.9	106.43	105.38
109.61	108.92	109.91	110.25	110.1	109.92	110.34	110.44	111.89	111.12	110.89	110.51	109.51	109.05	111.75	109.12	110.39	110.17	110.3	110.28	110.78	109.84	110.44	110.11	108.54	111.42	109.97	109.8	110.56	111.1	109.89	110.81	110.48	111.06	111.25	111.45	109.58	109.92	109.42	109.2	110.86	110.72	110.13	110.64	109.7	110.3	111.77	109.74	109.61	110.53
105.64	104.39	107.69	105.54	105.67	105.85	105.8	104.94	106.92	105.7	105.24	105.86	106.47	105.81	106.16	105.15	104.6	106.35	104.68	105.81	105.88	106.98	106.53	105.2	105.09	105.28	104.38	106.64	104.59	104.48	106.82	105	106.13	106.14	106.59	106.88	105.12	104.83	106.26	106.06	104.79	106.78	107.79	106.8	105.62	106.32	107.21	104.99	105.1	107.94
108.67	107.43	108.95	108.16	108.64	109.96	109.12	107.15	107.73	107.75	108.41	108.12	107.79	108.59	109.13	106.64	109.74	108.52	108.2	106.82	109.09	108.18	106.55	107.22	108.88	107.75	108.22	107.4	109.2	107.04	107.98	106.33	107.57	108.57	107.51	108.01	109	108.87	106.93	108.71	107.34	107.27	107.38	107.77	108.7	106.51	107.19	108.12	108.48	108.56
97.385	98.015	97.693	98.728	96.883	97.642	98.063	98.415	96.748	98.107	97.336	98.218	98.094	98.823	97.996	98.996	98.22	98.737	99.053	98.283	98.942	97.016	96.86	97.722	98.146	98.531	97.561	97.582	97.084	97.81	98.824	97.844	98.886	98.404	99.117	98.25	96.994	99.356	98.182	97.182	98.489	98.674	98.07	98.401	97.901	97.881	98.545	97.664	98.411	98.014
99.65	98.85	99.007	98.242	99.398	97.985	98.227	98.105	98.314	98.83	97.722	99.177	99.551	98.039	99.076	98.358	99.207	99.068	98.152	98.496	99.516	99.099	98.885	100.1	98.842	100	97.19	98.694	99.716	99.553	99.158	98.689	97.999	97.636	99.023	97.611	98.923	99.058	98.347	98.837	97.741	98.736	98.961	96.85	99.285	97.463	98.857	99.816	97.022	99.039
106.56	109.63	107.78	108.8	107.38	107.06	106.38	106.72	107.26	107.65	107.78	107.51	107.69	107.13	107.32	108.73	106.51	108.82	107.23	107.51	107.13	107.94	108.27	108.56	107.7	107.22	107.36	107.37	107.73	107.82	108.17	108.23	110.27	107.24	107.9	108.98	106.82	106.78	107.88	107.7	107.03	106.79	109.49	106.53	106.52	108.07	108.68	107.56	108.37	107.42
108.72	108.25	109.21	108.17	108.28	109.47	108.4	108.3	107.55	107.03	107.82	108.15	107.84	106.94	107.42	108.05	107.55	109.05	108.35	108.7	108.83	108.44	109.31	108.26	109.83	107.96	107.66	107.6	109.12	107.94	108.07	108.57	106.78	107.17	109.8	110.3	108.48	108.22	107.89	107.26	108.06	107.46	107.99	107.4	108.67	108.82	108.15	110.33	107.42	109.11
104.21	106.79	105.91	105.01	106.11	105.76	104.37	105.66	106.07	105.74	105.81	104.52	105.92	106.12	107.34	105.01	104.86	105.91	106.03	104.89	106.18	105.72	105.76	104.95	105.03	106.48	104.81	107.44	105.8	107.55	105.15	106.91	106.68	104.43	106.81	105.18	105.89	106.59	105.06	105.41	105.41	105.81	105.48	106.42	105.03	106.31	105.21	104.27	106.48	105.16
109.14	108.12	107.46	108.39	105.89	107.62	110.23	108.51	108.03	108.24	109.51	108.02	107.28	108.14	107.24	108.02	106.9	108.39	107.52	107.32	107.01	107.62	107.38	106.9	108.69	107.01	109.52	107.33	106.99	108.07	108.61	107.39	105.76	106.63	108.35	105.8	107.95	108.42	107.68	105.55	107.04	107.44	107.69	107.98	108.25	104.83	108.24	108.73	106.97	107.97
100.63	101.27	100.5	100.56	102.34	101.25	101.19	100.15	101.63	100.82	100.88	101.78	102	101.12	99.949	102.1	100.71	100.34	99.911	100.61	99.82	100.64	100.41	99.004	101.56	100.06	100.32	100.42	101.33	101.04	101.14	101.14	99.424	101.75	98.842	101.52	101.63	100.27	99.499	100.08	101.23	100.64	102.21	102.49	100.1	101.02	102.7	101.4	101.45	101.77
108.91	107.66	109.38	108.47	109.12	108.18	107.79	106.96	108.4	107.71	108.41	107.11	108.66	108.61	107.62	108.01	108.51	107.4	108.2	107.53	109.86	108.85	109.79	108.49	108.68	108.39	107.02	108.03	108.53	107.65	108.31	108.41	106.99	108.32	106.33	107.55	108.83	109.64	108.76	109.33	109.06	108.98	107.79	107.91	107.9	109.87	108.15	109.11	107.75	108.04
107.06	107.59	107.53	107.88	107.99	108.83	109.08	106.19	107.86	108.67	107.93	108.32	108.25	107.89	108.71	106.08	107.53	108.15	107	107.35	107.64	108.6	108.95	107.78	107.76	108.28	109.08	108.45	107.45	107.36	107.92	108.42	107.8	108.82	109.5	107.97	106.78	109.45	106.77	106.33	108.81	107.2	108.45	109.27	107.47	107.76	108.23	108.84	106.55	109.2
106.49	106.11	106.4	104.74	105.35	106.92	106.47	105.93	106.88	105.91	104.63	107.09	106.97	105.29	105.5	106.03	105.57	106.17	105.46	106.3	107.03	105.79	106.43	104.91	106.67	105.45	106.42	103.63	104.84	106.72	107.01	105.61	104.99	106.18	106.1	104.77	104.88	106.32	105.35	106.44	105.2	105.62	105.06	105.23	105.19	105.37	105.06	104.65	105.2	104.9
105.17	107.15	105.86	104.92	105.97	105.28	106.01	106.01	105.81	103.86	106.29	106.14	106.85	105.64	107.09	104.15	105.59	106.29	107.65	105.15	106.68	107.21	105.09	106.23	104.04	106.08	105.91	104.74	106.67	106.83	104.76	105.7	104.99	105.23	105.26	107.64	104.61	104.25	105.43	107.21	107.1	104.76	104.97	106.01	106.83	105.08	103.92	107.55	105.17	104.94
105.72	104.93	104.65	105.15	106.72	104.49	105.57	105.13	105.72	106.01	106.96	104.72	106.24	105.96	104.96	105.76	106.2	104.45	106.13	105.34	105.58	106.57	106.14	105.66	104.35	105.83	106.28	105.74	105.51	104.6	105.52	105.85	104.98	105.67	104.31	105.1	105.9	104.5	106.04	104.86	104.81	104.12	105.54	106.28	105.07	104.93	104.6	105.9	105.71	106.94
106.03	104.38	106.9	106.54	107.29	106.52	106.07	107.78	106.96	105.86	106.99	105.81	108.13	106.73	105.7	106.69	106.14	106.52	105.58	106.27	106.83	106.24	105.85	106.72	105.74	106.25	106.4	106.87	107.64	105.54	107.74	105.96	105.8	105.84	106.54	105.99	106.48	105.88	106.92	107.6	107.11	105.88	106.04	105.47	105.18	106.68	106.07	105.29	105.91	105.52
105.25	105.5	105.23	105.87	105.53	107.6	106.23	104.88	106.49	104.27	106.78	104.54	105.85	105.78	103.5	105.37	105.99	105.9	105.88	103.89	105.27	106.18	105.8	106.73	105.44	105.34	105.55	105.16	104.67	106.16	105.2	104.03	104.14	106.82	105.61	106.47	105.66	105.97	104.5	104.07	106.18	106.69	105.72	105.4	105.93	104.96	105.31	106.49	106.06	106.06
107.82	109.23	108.68	108.53	108.14	108.19	109.05	108.81	110.19	108.42	108.17	108.29	107.83	109.22	108.63	109.24	107.97	108.89	109.92	108.1	106.95	109.76	108.51	106.83	107.77	107.59	109.38	107.2	109.05	107.94	109.7	108.27	106.21	109.31	108.61	108.38	108.93	108.44	107.37	107.68	108.28	107.85	107.84	107.59	108.33	108.42	107.42	106.8	108.56	108.32
108.31	109.56	107.9	108.22	108.2	107.74	109.31	108.2	108.33	106.77	108.05	108.68	107.81	108.62	106.92	107.96	109.54	108.7	108.7	108.98	108.12	109.22	109.01	107.7	107.73	109.57	108.53	108.61	108.55	109.1	108.41	106.97	108.68	108.04	109.11	107.98	107.27	108.05	107.09	108.13	107.7	108.83	108.48	107.62	109.57	107.43	108.67	108.48	111.2	107.75
98.799	98.757	97.396	97.766	100.09	98.609	99.554	99.087	97.349	99.294	96.255	97.825	98.588	99.596	98.311	98.815	98.945	97.34	98.523	97.918	98.068	98.295	96.71	98.484	99.196	98.104	98.338	98.777	98.073	98.522	98.218	96.823	98.689	97.789	98.221	96.268	98.008	97.069	98.71	99.148	96.065	97.562	98.308	97.501	98.162	98.626	97.161	98.422	99.035	97.153
100.15	100.35	99.234	99.742	100.72	100.81	102.07	100.02	99.685	99.495	101.2	99.728	100.29	101.33	100.39	97.819	100.86	99.652	99.684	101.27	100.11	99.717	99.738	99.384	99.627	99.356	99.342	99.178	98.815	100.52	100.74	100.94	101	99.192	100.27	102.6	100.48	100.62	99.06	100.5	100.28	99.985	100.18	99.69	99.58	98.88	100.65	100.11	97.906	100.29
98.497	98.022	97.783	97.463	98.104	98.161	97.793	97.636	98.574	97.585	97.844	98.499	98.527	98.537	97.231	97.957	96.483	97.627	98.306	100.12	98.343	98.171	99.263	96.879	97.2	97.005	97.463	97.499	97.069	97.673	98.554	96.871	97.542	96.81	98.072	98.416	97.07	98.885	100.11	98.902	97.457	96.875	97.823	98.718	98.23	99.71	98.323	97.786	99.548	98.06
98.011	97.732	97.962	97.336	97.317	98.905	99.471	96.159	98.821	97.73	97.61	98.115	97.376	97.479	97.969	98.062	98.295	97.473	97.976	98.571	97.625	97.644	98.169	98.001	97.753	97.082	98.282	98.469	98.971	97.263	96.191	98.015	97.894	97.543	96.571	96.89	98.305	98.574	98.624	97.684	97.351	97.359	98.517	98.639	98.483	97.274	98.568	98.522	97.297	98.034
105.66	104	106.8	105.5	107.13	105.04	105.39	104.71	105.46	104.91	105.34	106.17	106.21	104.94	106.18	105.49	104.33	104.57	105.08	105.39	105.06	105.6	105.41	104.98	106.65	104.16	105.89	106.7	107.16	105.16	105.49	107.13	105.6	103.98	105.17	103.37	104.63	105.82	104.54	104.7	106.02	105.35	105.14	104.21	104.53	105.02	104.07	107.23	106.08	106.29
96.568	97.92	99.469	98.982	99.332	98.835	98.275	99.312	97.501	99.718	97.479	98.671	98.173	100.02	96.587	99.047	98.287	97.656	98.803	98.836	98.421	100.14	98.214	98.068	98.093	98.807	98.717	98.429	97.99	99.314	98.639	97.344	99.126	99.944	99.397	97.664	97.877	98.42	97.808	96.454	100.53	98.242	98.118	98.505	97.9	98.322	98.22	99.151	98.878	99.561
98.233	98.873	98.063	96.851	97.935	97.682	98.642	99.349	99.829	98.193	96.052	97.652	99.445	97.162	98.353	97.888	98.828	97.49	97.402	98.874	97.464	98.559	98.041	98.133	98.685	98.983	97.533	98.391	97.601	98.301	96.819	98.281	98.017	96.811	98.493	97.852	97.59	98.893	97.699	98.892	98.415	99.302	98.966	98.214	97.926	98.416	97.297	98.148	97.879	97.074
96.897	98.98	97.459	97.474	97.507	97.747	98.577	98.924	96.295	98.739	99.466	99.595	97.64	98.865	96.828	97.875	97.449	99.352	98.451	96.661	99.152	97.21	98.881	98.971	97.979	98.147	99.585	98.811	97.732	98.096	98.413	97.657	98.254	98.775	98.942	96.974	97.975	97.56	99.47	97.066	97.051	98.313	98.16	99.597	98.976	98.563	98.72	96.903	99.218	97.175
108.82	107.26	107.75	108.87	107.33	107.2	106.6	108.54	106.76	109.12	107.53	109.69	107.22	108.16	108.25	108.38	107.92	107.15	108.73	109.02	107.76	108.25	109.48	108.5	108.75	108.23	108.05	109.54	109.68	106.5	108.07	108.2	109.21	108.98	109.47	109.79	108.04	109.14	107.94	110.89	108.09	106.94	107.59	108.12	108.86	108.85	108.47	108.9	108.39	109.95
107.06	108.3	107.06	109.1	107.72	109.54	108.62	108.4	109.16	109.36	108.56	109.13	109.94	109.71	107.91	108.52	109.3	109.43	108.45	110.72	109.01	108.5	108.12	109.65	109.32	109.87	108.88	106.63	107.46	108.55	107.98	108.99	108.78	108.33	109.33	108.38	110.08	109.51	108.2	109.02	108.91	107.58	109.55	109.32	109.81	108.42	107.82	110.92	108.86	109.39
108.7	108.7	109.83	108.81	109.18	108.38	107.7	108.52	107.79	109.54	108.36	108.41	108.4	109.24	108.59	108.23	108.47	107.88	110.19	108.31	106.99	108.58	108.13	108.18	108.21	108.01	108.19	108.92	108.59	109.11	108.09	108.66	107.09	108.87	108.75	108.06	109.48	107.71	108.51	108.99	108.15	108.07	108.75	109.6	108.95	108.96	107.46	107.51	108.28	109.1
99.754	97.756	99.778	99.966	99.615	100.08	98.085	99.617	97.796	98.397	97.825	99.267	99.757	98.769	99.258	97.066	99.522	98.688	98.784	100.42	98.527	99.796	99.572	97.988	98.293	98.813	99.783	97.69	97.757	99.958	98.723	97.894	98.834	98.121	98.783	98.762	98.976	98.103	100.79	97.145	97.827	100.21	98.021	96.778	98.95	98.849	98.197	98.758	98.899	98.577
105.85	105.96	104.76	106.09	106.91	105.46	107.83	105.33	105.42	105.53	106.09	105.47	105.47	106.49	106.76	103.59	105.5	104.94	105.35	104.43	105.47	105.17	106.55	104.44	105.17	106.21	106.27	106.24	104.16	106.64	107.74	104.74	104.94	106.25	105.22	105.96	105.99	106.17	104.79	104.9	104.99	105.81	104.85	103.68	105.55	105.71	104.39	106.32	106.47	105.97
105.06	106.31	105.51	108.06	104.94	106.37	106.37	106.56	105.88	104.72	104.45	104.58	105.38	105.76	105.26	106.48	105.57	106.12	105.07	105.67	106.19	104.48	106.99	106.55	105.6	106.5	105.17	106.18	105.68	105.75	104.97	106.13	106.14	105.97	105.04	106.75	104.85	105.2	104.77	106.5	105.06	106	104.92	105.33	106.96	105.84	106.51	105.92	105.85	105.57
96.907	97.422	98.713	98.566	98.2	97.849	98.089	98.231	98.779	98.623	101.13	98.632	100.14	98.135	98.057	98.342	99.219	99.234	98.471	97.617	96.06	98.683	99.15	99.477	98.214	98.812	99.132	99.025	97.875	98.124	98.664	99.236	98.275	98.815	97.211	96.658	98.27	98.098	98.37	98.23	97.921	96.069	99.945	97.765	97.575	98.31	98.396	97.162	96.594	98.059
108.6	107.35	110.67	107.31	108.95	107.73	109.75	108.26	108.87	109.09	109.41	109.12	109.37	109.02	106.93	108.96	108.41	107.97	109.3	108.29	108.97	106.93	108.68	110.24	108.44	108.58	110.34	109.16	107.79	108.08	109.42	107.44	110.22	110.31	108.39	107.82	109.2	106.95	109.58	107.97	108.48	107.44	107.58	108.88	108.78	106.86	109.67	108.1	108.11	107.41
100.99	100.48	99.542	99.185	99.744	100.81	100.33	100.54	101.13	99.566	99.982	100.42	101.92	100.24	100.57	100.1	100.99	98.616	101.93	99.905	98.616	99.03	99.875	101.52	100.16	101.02	100.1	100.8	100.37	98.996	101.48	100.18	101.57	100.31	100.7	101.13	99.558	100.38	100.54	100.29	99.982	99.468	100.5	99.207	101.91	99.919	100.15	99.184	98.902	100.7
98.888	99.088	98.346	97.673	98.014	97.501	99.203	97.216	98.738	97.301	97.856	96.962	98.374	97.513	98.766	98.232	96.342	98.939	96.691	97.817	98.341	97.241	99.95	98.404	100	98.234	97.41	97.569	98.35	97.565	97.932	99.048	98.22	97.835	97.563	98.242	97.545	98.226	96.99	99.612	98.204	97.761	98.08	96.736	97.998	98.484	97.463	97.239	97.69	98.016
107.93	108.45	106.79	107.99	107.5	107.57	107.01	109.38	108.45	105.81	106.83	108.06	107.51	108.35	106.2	107.81	107.37	108.01	107.31	106.86	106.11	107.87	108.16	108.21	106.88	108.71	108.31	109.78	108.21	107.11	106.25	107.5	108.15	108.11	107.82	108.74	108.63	107.4	108.77	105.89	108.12	108.23	106.19	107.88	107.12	109.54	107.98	106.32	107.82	106.82
101.31	101.08	100.51	102.68	102.77	99.98	102.12	101.3	99.583	100.98	101.7	100.54	101.36	100.85	100.84	100.06	100.13	100.56	102.33	101.41	98.927	100.98	100.82	101.62	100.25	102.27	100.18	100.77	100.91	100.72	100.6	100.74	101.07	100.47	101.47	100.27	99.205	102.05	101.67	101.23	98.861	101.33	102.32	102.01	100.6	99.466	101.87	100.66	102.38	101.69
106.19	106.11	105.37	105.3	105.95	106.26	106.46	105.86	105.15	105.37	105.57	106.13	104.71	105.04	106.69	105.95	105.96	104.67	105.09	105.96	105.65	103.65	104.16	105.21	104.99	105.64	105.22	104.61	106.23	104.47	106.25	106.61	105.42	106.74	107.59	105.62	104.91	104.47	104.6	106.83	106.19	106.28	105.11	106.65	106.85	105.41	106.37	107.56	104.74	105.48
108.71	107.6	108.84	107.02	108.47	106.98	108.76	108.08	108.81	107.77	108.74	109.3	107.23	108.01	107.83	108.26	107.98	107.98	108.45	108.98	109.24	109.35	107.69	108.01	107.72	107.27	109.68	108.54	107.69	108.07	106.96	107.55	109.95	108.66	107.66	107.4	106.38	107.65	109.92	107.4	108.55	106.91	106.66	109.05	109.45	108.2	107.87	108.74	108.78	107.38
100.06	101.84	101.01	100.89	100.35	100.95	101.95	101.79	101.56	102.19	102.12	101.2	100.64	101.04	101.96	100.22	101.41	100.65	99.861	100.96	99.664	100.53	102.08	101.56	101.43	99.84	100.93	98.777	100.15	101.35	99.849	101.29	100.85	101.3	101.21	99.754	100.09	102.55	100.81	102.3	100.82	102.31	101.84	101.64	100	101	100.73	102.13	101.97	100.33
102.95	105.9	104.96	105.69	106.33	103.66	106.51	105.36	105.85	104.85	106.05	104.98	106.22	107.23	105.24	104.19	105.36	104.05	106.94	104.93	105.74	104.49	106.26	105.07	103.62	106.6	104.48	105.88	105.78	106.27	104.39	105.29	105.09	106.01	104.93	105.34	104.98	104.88	105.66	106.97	104.91	105.53	106.5	106.69	106.22	106.34	106.97	106.07	105.53	107.21
97.327	97.182	98.699	98.233	98.102	96.776	96.871	98.477	97.474	97.611	98.734	97.898	98.052	97.916	97.984	97.581	99.259	99.415	97.264	97.177	98.039	97.381	96.797	98.589	97.406	96.913	97.57	97.323	96.671	98.115	98.312	98.172	97.296	98.711	98.867	97.514	98.325	97.739	98.355	98.544	97.792	98.099	97.545	98.958	98.875	97.726	97.368	97.523	99.434	97.75
110.86	111.4	110.88	110.19	110.12	111.66	111.61	109.22	110.35	109.91	110.01	110.22	110.05	110.4	109.32	109.81	110	111.2	108.81	110.68	109.77	110.85	111.21	108.68	112.44	109.82	109.57	108.84	110.28	110.5	110.78	109.08	109.97	110.52	110.64	109.17	109.87	110.42	109.87	109.81	111.22	111.19	109.43	109.48	111.04	109.45	110.25	109.75	110.85	110.54
100.72	100.34	99.819	100.37	100.6	101.23	99.382	100.83	100.94	98.945	101.43	98.861	99.354	99.608	100.6	98.111	100.94	101.47	101.81	100.48	101.15	100.13	100.26	101.96	102.45	100.4	100.12	101.32	99.528	102.15	101.92	100.97	99.853	99.422	99.906	98.727	100.66	101.24	100.39	101.31	102.17	100.04	100.85	99.303	102.26	101.96	100.81	102.38	102.13	99.879
105.92	105.66	104.25	106.37	105.63	105.78	104.74	105.98	104.47	103.25	105.91	106.5	104.24	106.67	105.82	105.95	105.74	106.26	104.79	105.93	104.36	107.98	104.46	106.45	106.1	104.76	104.68	105.73	106.29	105.71	105.49	104.35	106.94	104.58	104.93	104.86	106.83	105.34	105.54	105.25	106.98	106.49	106.18	105.79	104.39	105.94	106.58	104.94	105.07	105.95
106.34	104.78	105.48	106.16	105.7	105.64	105.12	105.46	105.81	105.16	105.95	106.33	105.69	105.69	104.92	106.51	107	105.19	105.35	104.61	106.97	105.52	104.63	105.65	107.56	107.03	106.47	106.03	106.5	105.99	105.56	107.56	106.83	106.18	105.79	106.82	106.11	105.38	106.15	106.45	105.82	105.07	105.45	106.42	106.45	105.38	104.94	106.05	105.79	107.06
104.63	105.81	106.09	105.87	106.94	105.06	105.8	105.4	105.14	105.39	105.79	104.2	106.29	104.32	104.65	105.53	104.45	105.52	105.56	107.02	106.29	106.26	104.12	105.13	106.06	107.21	106	106	104.81	105.17	104.3	106.91	106.51	105.67	106.05	105.11	105.67	107.98	106.69	106.06	105.39	105.37	105.26	104.99	106.03	106.26	107.14	104.68	106.78	105
108.98	110.24	110.06	111.8	111.34	110.46	111.13	109.86	109.99	109.51	110.6	111.72	109.2	110.11	111.06	110.58	109.01	111.6	109.84	111.2	110.66	110.99	110.5	110.29	109.53	109.61	110.59	110.94	111.59	110.59	109.46	110.23	110.22	109.48	109.98	111.73	110.42	111.48	110.5	108.9	112.02	111.03	110.72	111.21	110.95	111.39	112.38	109.71	111.27	112.91
107.46	107.43	108.06	109.33	107.86	109.07	109.2	108.47	106.55	107.77	108.88	108.81	107.84	108.36	108.81	107.76	108.09	110.44	107.58	108.49	107.84	107.94	108.21	107.45	108.54	107.4	108.41	108.41	106.34	108.87	108.1	108.7	107.59	107.62	109.7	106.87	109.87	108.84	108	107.86	108.6	107.06	107.42	107.84	108.5	108.44	107.48	108.57	108.41	108.88
106.85	105.66	107.23	106.55	106.63	105.72	106.3	105.57	106.06	107.22	107.02	107.95	106.61	107.08	106.1	106.8	105.33	106.21	107.13	104.96	107.38	104.99	105.78	106.08	107.07	106.48	106.75	106.21	106.68	105.63	105.59	107.38	105.88	106.54	107.45	105.69	107.47	105.93	105.03	105.94	106.19	105.68	105.86	105.63	105.34	104.66	105.41	106.49	106.23	106.76
108.84	106.46	109.45	108.84	108.61	106.85	107.55	108.46	108.75	107.66	106.68	108.64	108.7	106.73	107.95	110	107.27	107.17	108.17	107.62	106.68	107.22	108.48	107.81	106.83	107.81	107.52	109.01	107.74	108.54	106.14	107.36	107.66	108.15	106.25	107.79	107.38	108.55	105.93	107.44	108.16	108.28	108.81	107.82	108.22	107.89	109.54	108.62	107.32	107.86
99.72	99.968	99.81	100.5	98.904	100.3	100.69	100.51	99.893	100.99	99.652	100.9	100.89	101.41	100.17	100.07	100.88	99.792	99.602	101.34	100.16	100.98	99.975	100	99.38	100.66	99.674	100.98	99.799	100.23	100.83	100.06	101.33	99.908	99.726	102.05	100.55	100.79	100.89	99.863	100.34	100.37	99.941	99.269	101	101.4	100.46	100.07	101.47	99.976
100	99.39	100.38	100.49	99.775	100.99	99.358	99.506	99.787	98.488	98.873	100.9	101.09	99.317	101.04	101.68	100.17	101.68	97.851	100.27	101.53	99.732	100.38	100.02	100.12	99.66	99.16	99.377	100.8	101.16	100.82	100.14	99.761	102.13	100.26	101	99.604	99.615	100.87	102.33	99.684	99.43	99.809	100.32	100.5	101.08	99.419	100.9	99.18	101.94
106.58	105.99	106.12	106.54	104.8	106.28	104.61	105.74	106	105.61	104.2	106.54	106.54	105.12	105.95	104.28	104.69	106.95	104.8	107.26	105.65	104.75	105.27	107.07	104.7	106.1	106.43	106	106.14	105.43	106.23	105.5	107.08	105.98	105.56	106.17	105.25	106.62	107.03	105.62	105.49	105.61	105.71	106.51	104.45	105.92	104.54	104.52	104.8	105.56
105.18	105.91	107.26	106.52	106.28	106.78	105.83	106.46	106.15	105.53	106.36	105.62	105.54	106.55	105.19	107.92	106.75	106.05	104.86	105.15	105.13	104.16	105.45	106.18	104.61	105.22	105.26	104.49	104.47	105.82	105.58	104.92	105.93	105.41	105.61	104.68	105.56	104.81	106.42	106.63	104.57	105.27	105.48	104.21	105.65	103.92	107.28	106.6	106.01	105.87
107.02	106.65	106.38	106.18	104.91	105.53	106.76	107.26	105.58	107.09	105.2	107.1	105.03	105.58	107.21	106.53	105.7	107.76	106.45	107.16	105.95	104.21	106.98	106.92	105.85	106.72	105.89	106.6	108.16	106.81	105.96	106.41	105.87	107.03	105.64	107.86	107.54	107.27	107.52	104.8	106.14	107.7	106	106.6	106.4	107.35	108.02	106.47	107.52	106.75
105.49	105.02	106.06	106.6	107.57	106.94	105.23	105.37	106.8	106.36	106.11	106.59	107.01	104.93	106.7	107.45	105.99	106.2	104.68	105.31	106.79	105.53	106.49	105.86	105.22	106.46	107.24	106.43	106.35	106.97	105.66	106.88	105.78	106.27	106.88	109.28	104.3	108	107.08	106.25	107.26	105.95	106.43	106.04	105.77	105.37	105.5	106.2	107.76	106.83
99.626	98.47	97.779	99.755	97.733	98.336	99.026	98.841	98.215	99.973	99.322	98.959	99.374	99.731	99.35	99.348	98.05	99.551	98.906	99.014	98.483	98.391	100.23	99.04	98.879	98.497	100.08	99.369	98.72	98.942	99.257	99.3	99.499	98.209	99.886	98.19	99.906	98.033	98.591	99.452	98.971	98.63	97.834	98.089	97.766	99.181	98.885	100.2	98.943	99.937
106.11	106.1	105.57	105.63	106.8	104.6	106.2	106.13	107.27	105.76	108.09	106.76	106.41	105.26	105.74	104.5	104.55	105.42	105.73	106.17	105.84	104.62	106.23	107.12	106.09	105.8	105.49	106.08	105.25	105.27	105.55	105.26	106.88	105.79	104.84	105.47	105.29	105.72	106.29	105.47	105.47	105.32	105.34	105.73	105.72	106.27	106.87	105.99	105.94	105.55
104.72	105.99	106.3	106.23	106.52	106.59	107.09	105.13	105.51	106.1	105.91	106.24	105.79	105.68	104.58	105.43	106.04	106.35	105.72	105.72	103.89	106.08	106.08	104.05	106.17	105.57	104.07	106.27	104.6	107.68	105.51	106.1	105.64	106.49	105.7	103.68	104.31	105.67	107.45	106.78	105.22	106.26	106.16	104.45	106.08	106.18	107.56	104.38	105.97	106.1
100.45	100.87	101.51	100.21	101.52	99.605	99.468	99.282	99.786	100.46	100.59	99.002	101.7	100.87	101.23	100.54	99.578	100.5	100.06	102.19	100.98	101.74	100.03	98.893	101.06	101.62	101.96	101.95	101.27	102.14	100.02	101.37	100.95	98.835	100.96	100.06	99.622	101.07	100.61	100.44	99.607	100.59	101.37	102.25	100.59	100.84	100.22	101.45	101.57	101.12
107.54	106.34	106.64	108.15	107.78	105.97	106.61	106.2	107.13	106.03	106.6	106.98	106.94	106.61	107.64	106.78	106.4	105.62	107.77	105.57	105.52	106.65	105.2	107.08	107.03	107.32	105.81	107.5	105.38	105.89	107.67	105.93	106.86	106.92	105.89	105.21	105.94	105.79	106.96	107.69	104.28	105.62	107.73	107.12	105.83	107.1	105.67	106.63	107.11	106.42
100.6	99.696	98.163	99.829	100.66	100.05	101.38	99.89	101.64	100.04	99.066	100.37	101.7	98.879	99.835	100.38	99.271	100.22	100.14	99.653	99.83	98.911	98.929	99.456	99.464	100.21	99.181	100.55	100.56	100.46	101.2	100.35	99.587	99.606	99.364	101.75	100.33	101.25	98.909	99.899	100.45	100.48	99.47	101.68	99.414	100.47	101.25	100.7	100.64	100.12
105.51	108.29	104.95	107.17	105.98	106.68	105.96	107.58	107.25	106.56	106.7	106.52	106.83	106.12	105.48	105.55	107.27	107.64	106.73	106.68	104.93	106.7	105.72	107.04	106.37	107.88	106	105.87	106.96	104.84	108.04	106.89	107.07	107.17	105.61	105.74	106.43	108.14	106.55	107.48	104.36	106.82	108.41	106.54	107.68	105.53	106.26	106.45	106.82	105.88
104.83	105.82	105.84	106.05	105.03	104.76	105.74	104.7	105.17	105.75	105.44	105.41	105.78	105.96	105.85	105.02	105.62	105.23	105	104.9	105.57	106.52	104.94	105.16	105.46	106.63	105.99	105.6	104.41	105.98	104.04	105.09	104.81	106.02	103.5	103.7	105.57	106.15	106.08	105.73	104.9	105.62	106.2	105.09	105.17	106.38	105.38	106.88	104.93	105.56
108.01	108.49	108.85	109.59	108.09	110.34	109.48	108.18	109.23	108.51	109.7	110.65	108.56	107.19	107.85	107.44	107.69	107.43	108.28	109.1	108.76	108.82	109.68	109.61	108.04	108.69	109.94	108.88	108.88	108.24	108.7	107.76	108.83	108.33	109.96	108.69	108.31	109.84	109.57	110.35	109.56	107.17	108.42	107.78	109.05	109.01	107.51	109.11	109.8	108.7
100.65	100.08	99.577	100.54	100.84	99.843	99.981	100.43	99.895	100.02	100.04	100.59	101.41	101.3	100.65	101.62	99.66	100.7	99.734	100.96	101.67	101.48	101.89	100.29	101.74	101.03	99.392	99.825	100.23	100.8	101.31	101.35	100.64	100.07	99.928	100.13	100.8	100.73	100.65	100.72	100.76	100.61	101.15	101.45	100.78	101.65	101.66	100.62	102.11	100.55
99.411	99.091	98.959	100.78	98.653	98.561	99.794	97.96	99.523	99.452	99.374	99.777	100.43	98.878	97.795	98.778	99.03	98.876	97.801	98.918	98.934	99.405	98.561	99.709	97.406	97.504	99.091	98.586	98.367	100.31	97.586	99.367	100.21	97.506	98.847	99.105	99.392	99.809	98.608	100.14	97.821	99.162	99.264	98.634	99.257	98.818	99.148	99.588	99.041	99.08
100.02	98.151	98.414	96.222	98.489	98.557	97.982	98.07	98.406	96.611	98.075	97.629	97.988	97.481	98.245	97.837	98.091	98.668	97.431	98.242	97.349	97.68	97.649	99.041	98.694	97.854	96.341	97.819	98.49	97.159	96.934	97.831	99.137	96.771	98.948	97.723	98.197	96.754	98.759	98.148	98.318	98.419	99.504	97.78	96.96	98.777	98.986	97.265	97.585	98.019
105.5	104.89	103.85	106.05	105.2	105.3	107.9	106.21	106.13	105.44	105.37	105.34	106.17	104.27	105.07	106.64	106.18	106.29	106.65	106.07	106.67	106.04	105.67	106.41	105.21	107.54	104.72	105.65	106.75	106.46	105.75	106.86	105.92	106.31	105.59	107.8	105.22	104.66	105.67	106.62	107.06	107.52	105.75	105.66	105.14	105.63	105.47	106.69	107.07	106.51
110.19	110.27	109.95	111.44	110.71	110.19	111.45	110.63	109.61	110.34	112.26	110.88	110.33	110.58	111	110.37	110.24	110.37	110.72	110.73	109.83	109.63	110.08	109.69	110.3	111.33	109.51	109.3	111.79	110.74	109.9	109.28	112.12	110.08	109.13	111.06	110.81	107.85	110.59	110.52	108.02	111.16	108.98	111.62	110.01	109.74	109.64	111.57	110.6	110.5
96.859	99.268	97.827	98.364	99.519	98.726	100.42	99.779	98.832	97.887	99.451	99.565	97.754	100.82	99.736	99.086	97.298	98.413	99.446	97.521	97.907	97.402	98.535	100.49	97.725	97.93	96.678	99.931	98.638	98.98	98.722	101.22	99.754	99.41	99.092	97.171	98.653	97.899	98.343	97.386	98.863	97.86	98.627	99.158	98.102	98.788	99.923	99.379	98.912	98.251
108.36	107.33	108.72	109.81	109.45	107.59	109.68	108.2	108.79	109.11	108.85	107.04	108.43	107.1	108.72	109.12	108.24	108.8	109.2	107.93	109.32	107.86	105.75	107.91	109.02	110.38	109.95	108.9	109.26	108.92	108.67	108.41	108.99	108.21	108.59	109.12	108.69	106.25	107.87	108.55	108.91	108.58	110.32	108.39	107.9	109.68	108.45	107.18	107.14	110.03
107.41	106.16	106.52	104.87	106.69	107.21	107.44	106.24	105.75	105.82	108.58	106.97	106.37	108.01	107.39	105.6	106.29	105.16	108.66	105.68	105.51	107.54	107.38	105.84	106.3	108.67	106.1	105.94	108.04	106.52	105.94	106.82	106.52	107.93	105.45	106.32	106.31	105.97	107.14	105.66	106.26	105.96	106.39	105.78	104.94	106.76	106.65	106.48	106.67	107.18
107.83	108.97	106.68	108.77	106.96	109.21	106.65	108.99	109.28	108.61	107.04	108.18	107.78	109.2	108.36	108.97	109.15	108.69	108.26	109.71	110.47	108.07	108.31	109.12	107.35	107.42	107.86	107	109.04	107.6	108.13	107.75	108.07	109.56	108.18	108.08	108.39	107.98	107.06	108.69	110.46	107.75	106.91	107.48	106.98	108.66	107.81	108.64	107.27	107.46
106.77	104.93	105.68	104.65	105.47	106.53	105.12	105.23	105.79	106.05	104.73	107.05	105.27	105.78	105.95	107.32	106.99	105.27	105.3	104.72	105.07	105.46	105.56	107.06	104.51	105.63	106.71	105.18	105.82	106.19	105.83	103.81	107	105.68	105.87	105.4	106.35	106.33	107.7	105.12	105.82	104.95	104.28	107.11	105.63	105.95	105.39	106.29	105.1	104.75
106.81	107.99	106.18	106.2	106.23	106.95	107.65	106.98	106.25	107.35	106.6	106.86	105.2	105.53	105.97	106.5	106.77	105.49	107.19	105.55	105.81	105.14	106.76	105.84	107.16	107.53	106.62	107.06	105.81	107.1	104.96	106.13	106.58	106.99	105.54	105.89	107.32	107.83	105.88	106.62	105.01	106.13	107.39	106.61	107.3	105.27	106.52	105.92	105.92	104.45
100.82	101.06	99.675	101.15	99.697	97.877	100.65	99.96	99.808	99.309	100.95	100.82	101.02	98.774	101.02	99.615	100.57	101.26	100.89	100.5	99.486	100.5	100.73	99.522	99.775	100.41	100.28	100.24	100.33	101.31	99.074	100.6	99.315	100.26	100.06	100.04	100.3	99.862	100.11	98.425	99.662	99.313	101.05	100.59	100.86	100.64	100.03	101.27	101.02	101.71
106.26	106.67	105.61	104.98	105.06	104.77	105.4	105.64	104.13	107.49	105.88	105.9	105.61	106.95	105.87	106.32	106.38	104.6	106.86	105.76	106.05	105.85	106.33	106.69	105.79	105.34	106.22	105.81	104.13	104.39	105.89	106.02	107.01	105.13	104.36	104.71	105.03	107.1	105.17	106.33	105.62	105.4	105.79	104.04	106.88	104.15	105.84	104.9	106.31	104.94
108.81	106.07	107.69	106.93	107.42	107.81	107.67	107.86	107.86	107.36	108.6	106.88	108.02	109.62	108.25	107.57	107.15	106.6	106.91	107.62	108.28	108.75	107.64	107.25	109.25	108.85	107.52	107.52	107.72	106.8	107.54	106.24	109.33	107.88	107.31	109	106.92	107.66	106.72	108.14	107.14	108.07	107.74	108.12	108.01	108.4	107.43	107.36	106.24	107.5
99.285	101.48	100.33	101.46	100.37	100.09	100.95	99.495	100.25	101.75	100.61	100.14	100.2	101.16	100.25	100.68	101.32	99.831	100.69	100.55	100.23	101.02	100.44	100.68	99.898	100.31	100.51	100.89	99.57	101.11	100.34	101.08	99.987	100.17	99.589	101.45	101.67	101.31	103.2	101.83	100.85	100.39	99.509	100.88	100.76	100.01	100.73	100.79	100.62	101.85
108.47	107.34	107.82	109.32	108.11	108.46	107.31	108.13	108.02	109.18	107.41	109.09	107.98	107.44	110.6	107.42	108.69	107.76	107.79	109.07	108.57	106.71	108.3	108.69	106.47	107.76	108.15	107.78	109.24	107.46	107.2	106.26	107.03	107.88	107.73	107.04	108.79	108.78	108.78	108.22	108.28	108.96	108.72	109.55	108.78	107.8	106.91	108	107.91	109.31
104.9	105.12	105.52	105.53	105.43	105.91	104.43	105.03	104.83	105.13	106.53	106.49	104.16	105.88	106.78	106.64	104.02	103.98	106.1	104.64	106.31	104.95	105.91	107.23	105.78	105.12	106.77	105.88	105.38	104.27	106.88	103.51	106.73	105.32	106.47	106.8	104.42	106.49	106.12	106.01	105.66	104.78	105.79	106.59	106.03	105.92	105.09	106.04	106.55	106.71
101.17	99.965	101.72	100.42	101.09	101.88	99.855	99.743	100.85	100.2	99.359	100.83	100.96	99.997	101.87	100.33	100.34	100	101.16	100.64	100.73	101.06	100.93	99.897	99.606	100.99	99.34	98.539	100.7	99.374	101.3	101.33	101.68	102.15	100.75	99.904	100.9	101.04	101.32	99.655	100.84	100.41	100.47	101.16	100.21	100.1	102.43	100.89	101.52	100.16
97.048	96.742	97.566	98.177	97.696	99.413	97.59	99.239	98.58	98.203	98.456	96.759	98.237	98.263	98.272	97.26	97.132	98.546	97.023	99.317	96.147	98.011	98.182	97.552	97.661	96.516	97.136	98.788	97.918	98.65	98.643	98.331	97.394	96.975	98.54	98.008	100.02	98.46	96.63	99.81	99.688	100.33	99.941	98.441	96.728	98.225	98.282	99.179	97.319	98.248
104.35	106.59	105.92	107.48	106.25	106.17	105.88	106.52	106.91	105.49	106.1	106.79	105.89	106.97	107.55	106.91	107.72	107.59	104.59	103.94	106.27	107.18	106.47	105.94	106.75	105.83	105.85	106.87	107.12	106.27	106.15	106.98	106.87	105.67	106.76	106.59	106.9	105.67	105.32	105.41	106.89	105.29	106.88	106.6	106.85	106.69	106	106.08	107.1	107.25
107.02	106.26	105.78	105.9	105.72	104.62	105.39	104.57	104.06	105.85	104.51	104.66	104.99	104.97	105.52	105.88	104.65	104.72	104.78	105.36	106.55	107.18	106.08	106.8	105.31	104.34	106.37	106.82	105.84	104.81	105.34	105.43	106.03	105.74	104.59	105.5	105.74	105.77	105.8	104.05	105.86	106.32	106.52	106.43	105.97	107.37	106.47	104.82	105	105.94
105.46	106.04	106.6	104.5	105.81	106.74	104.75	106.1	105.36	105.93	106.5	103.27	106.33	105.56	104.57	105.67	105.52	106.31	104.92	105.26	103.73	106.43	104.21	105.86	105.61	106.99	107.2	105.84	106.6	104.93	105.8	105.8	106.28	106.39	106.23	106.69	106.33	105.19	106.2	106.89	106.11	105.06	106.29	106.36	106.01	104	105.67	105.86	106.55	105.22
106.33	107.31	105.27	105.45	105.91	105.64	107.1	106.49	107.1	107.06	106.07	105.54	106.02	107.09	107.5	106.37	106.78	104.84	106.72	107.12	106.96	106.43	105.89	106.98	107.07	106.82	104.65	104.38	105.01	105.57	106.89	106.56	106.32	106.47	105.31	107.45	106.01	104.86	107.73	107.74	106.44	106.05	107.86	107.35	106.11	105.7	105.73	105.86	104.66	107.11
97.829	97.707	97.091	96.972	96.927	98.842	98.759	98.123	97.798	97.142	97.812	98.987	98.158	98.542	97.79	97.289	96.628	98.653	97.33	98.246	98.047	97.141	97.785	97.201	98.197	98.469	98.227	99.995	98.178	98.519	97.853	96.389	97.71	96.492	97.771	98.804	96.862	98.161	97.502	99.203	98.258	97.543	97.448	98.742	98.172	100.11	98.467	97.713	98.097	99
100.27	101.78	99.16	100.52	100.95	101.1	102.16	101.47	98.322	101.1	100.82	100.7	102.19	100.88	100.19	102.25	101.95	101.71	100.11	101.15	100.06	101.84	102.24	100.51	100.85	101.01	100.31	100.25	102.26	101.2	100.34	101.71	101.08	100.55	101.01	101.07	100.67	101.7	100.51	100.53	100.8	100.46	101.31	100.93	99.092	100.5	101.13	100.4	102.85	100.38
107.18	106.48	106.06	105.07	106.25	105.74	107.35	104.82	104.86	105.55	103.87	106.54	104.94	105.67	104.86	105.12	106.53	105.88	107.48	106.55	103.68	106	107.31	106.83	107.45	107.09	105.75	106.05	106	106.48	105.24	107.18	106.11	105.46	104.53	106.11	105.86	105.53	104.72	105.87	105.73	105.56	106.34	105.6	105.79	105.94	107.97	105.87	106.34	105.67
106.64	105.2	106.78	105.11	106.48	104.48	106.02	103.94	105.69	104.72	106.32	104.97	106.47	105.43	106.32	106.59	106.56	105.86	103.55	104.93	106	105.48	105.58	105.71	105.61	106.6	107.94	105.65	107.41	105.02	104.92	107.12	104.97	106.11	104.81	104.51	106.77	104.78	106.46	105.47	105.45	103.87	106.71	106.63	106.07	106.82	107.94	106.49	103.89	105.01
99.804	100.29	100.92	99.665	100.26	101.56	100.67	101.33	101.88	99.883	101.2	99.918	100.19	102.11	100.88	101.05	101.63	100.97	101.4	101.07	99.875	102.01	100.59	100.41	98.563	99.53	102.62	100.21	101.1	101.67	101.48	100.92	101.81	100.48	102.1	101.19	100.92	99.374	102.58	101.64	100.21	101.67	100.63	100.07	101.36	101.48	100.26	99.898	101.15	102.45
99.951	99.25	98.272	101.13	100.15	100.79	100.19	99.164	99.4	100.23	99.918	101.27	100.14	100.12	101.07	100.88	100.21	100.88	99.748	99.4	99.611	101.24	99.968	99.803	100.21	100.09	101.09	99.458	100.88	98.794	100.68	100.92	100.06	100.23	100.88	100.77	99.886	100.53	99.383	99.419	100.61	100.9	99.796	100.43	100.7	98.676	98.352	98.725	100.28	100.1
105.52	107.24	106.88	105.16	105.85	106.52	106.33	105.72	105.56	106.15	106.79	105.68	106.22	106.47	107.58	105.46	106.35	105.85	107.87	105.85	107.3	107.74	106.25	106.93	106.81	106.75	107.59	108.57	105.83	105.92	106.9	106.73	106.48	106.04	105.38	106.08	105.65	107.62	106.92	107.4	106.29	106.03	105.38	106.75	106.13	105.8	107.25	106.65	106	107.19
106.15	106.17	105.4	105.77	106.32	105.29	107.42	104.64	105.5	106.62	105.28	104.47	106.93	105.02	106.47	104.72	105.9	106.73	103.67	104.7	104.76	107.11	103.83	106.34	104.5	105.29	104.88	106.4	105.43	103.56	106.26	106.29	106.24	107.47	104.75	104.13	106.66	107.33	106.56	106.3	104.28	105.77	106.68	105.04	106.39	105.27	106.08	105.44	105.89	105.47
104.88	106.19	105.46	106.31	104.47	104.41	105.81	107.07	104.74	105.34	105.33	107.67	106.69	105.89	104.59	106.58	106.15	105.35	104.25	105.65	105.39	106.31	104.88	105.53	105.12	105.78	106.15	106.17	105.32	106.9	106.25	106.51	104.3	107.01	106.95	106.53	104.71	106.23	107.05	106.16	105.66	105.89	104.29	105.22	106.32	105.58	105.06	107.39	106.56	103.86
105.05	104.13	105.86	105.07	104.49	106.52	103.43	104.28	105.07	106.41	105.6	104.89	106.35	104.47	104.76	105.2	105.48	104.48	107.1	105.34	106.6	105.9	105.51	104.6	104.35	104.26	103.18	106.31	104.95	105.63	106.7	104.84	104.84	106.15	105.62	104.23	106.37	106.31	106.31	105.95	106.45	104.82	104.13	106.32	106.8	105.41	104.24	105.97	105.51	106.21
108.74	106.81	108	107.33	107.1	108.44	108.11	109.46	107.43	108.26	106.82	109.31	107.82	107.56	107.77	108.85	107.52	109.93	107.26	108.91	108.76	107.94	106.85	107.66	107.8	108.38	108.38	106.83	108.7	107.6	107.28	108.42	107.58	108.72	108.52	108.66	108.95	108.83	108.65	106.82	109.05	108.62	109.65	108.22	107.2	108.78	108.81	107.17	110.61	106.61
105.01	106.03	105.78	106.13	106.5	105.79	106.31	106.98	108.52	107.53	107.4	106.03	106.02	106.56	105.57	106.02	106.94	107.75	106.32	106.93	106.34	107.7	104.86	106.74	104.8	106.79	105.83	107.09	106.24	107.1	107.19	106.43	105.93	107.16	106.52	106.83	106.5	107.51	104.69	107.08	106.7	105.43	105.74	105.79	106.2	105.42	106.15	105.89	106.88	108
105.38	106.19	107.69	105.98	107.15	106.22	106.31	106.14	105.65	106.23	105.81	106.21	104.2	104.7	105.98	104.57	105.26	105.9	105.69	105.91	106.76	105.66	105.73	105.17	105.24	106.33	106.49	106.73	106.27	104.68	106.76	106.06	105.19	108.27	105.99	104.49	107.37	106.49	106.72	105.31	107.38	107.44	105.09	104.95	105.43	106.93	106.73	106.51	105.59	105.27
106.71	105.62	107.2	105.9	104.49	104.47	107.01	106.01	106.7	105.91	104.94	104.63	105.65	105.45	106.2	104.36	103.94	106.18	106.05	105.01	104.85	106.1	105.78	105.23	106.09	105.74	105.52	105.51	105.48	106.52	105.66	105.51	106.77	105.88	105.83	106.3	105.36	105.53	105.65	105.82	106.18	106.28	105.08	106.52	104.18	105.18	104.71	105.22	105.26	105.99
107.84	107.17	104.71	105.67	108.01	107.04	105.84	105.61	107.03	103.92	104.83	106.69	107.39	107.04	106.52	106.53	105.77	105.22	106.54	105.77	106.11	105.59	106.7	108.01	105.26	105.28	105.29	105.63	107.34	107.19	106.37	107.33	105.86	105.47	105.21	106.52	106.6	105.18	105.95	106.67	105.63	106.34	106.53	108.07	106.22	106.72	105.89	104.83	106.74	106.95
109.81	107.12	108.64	106.42	108.15	108.02	109.02	108.66	108.31	108.86	109.04	109.48	107.79	108.39	108.55	107.62	106.84	107.13	109.67	109.25	108.55	109.01	107.82	107.19	106.68	107.78	108.02	107.82	108.86	107.6	107.93	108.76	107.37	107.73	107.79	107.25	107.8	109.01	108.84	109.35	108.83	108.73	108.25	107.32	108.44	108.13	108.54	108.23	108.65	109.24
105.86	107.87	105.05	106.9	106.46	104.88	106.37	105.67	106.25	105.97	105.11	104.45	106.04	106.04	105.36	105.67	106.82	106.38	105.73	107.04	106.79	105.52	104.71	105.18	105.71	106.36	106.51	106.85	105.15	106.08	106.16	106.9	107.39	106.75	105.7	106.43	105.96	105.25	106.44	106.68	103.2	105.83	106.09	105.31	105.7	106.13	104.87	106.2	104.31	105.46
105.22	103.5	105.46	103.24	104.64	103.61	107.72	104.03	105.32	106.17	106.98	104.36	105.61	106.51	106.32	105.39	105.68	107.11	105.47	105.94	104.86	106.88	104.67	106.05	106.59	106.09	103.98	106.17	105.26	106.15	106.95	105.12	104.45	105.35	105.01	106.56	106.75	104.76	106.97	103.46	104.47	106.46	104.78	104.35	105.14	105.69	104.61	106.96	105.26	105.55
97.968	96.667	97.988	97.817	96.457	98.113	98.453	97.818	97.531	98.057	97.743	97.442	97.383	99.491	98.931	97.918	97.927	98.576	98.082	99.381	99.487	97.676	98.388	97.579	96.449	99.748	95.528	98.574	96.963	97.23	98.103	97.279	97.249	97.969	98.532	99.214	97.689	99.766	97.738	96.914	98.016	99.448	96.802	97.2	98.336	98.072	97.46	97.341	98.285	98.041
97.2	97.656	98.583	97.36	97.877	98.368	95.898	97.39	98.344	98.331	97.029	98.695	97.639	97.723	99.209	98.901	97.664	98.577	98.039	99.138	98.021	97.857	99.351	98.919	97.247	98.405	96.718	99.026	99.116	99.42	97.305	98.434	97.937	99.236	97.321	97.276	97.99	98.419	98.147	100.19	97.792	98.271	97.887	99.254	98.051	96.809	97.647	97.591	98.651	98.684
105.64	106.8	105.95	105.84	107.01	106.34	106.02	104.6	106.31	104.44	105.54	105.13	106.1	106.28	106.03	104.91	105.64	105.76	105.41	104.83	105.41	105.33	105.25	106.62	105.17	105.81	105.49	104.57	105.57	104.78	106.71	105.69	105.12	107.1	105.06	106.25	105.78	107.18	105.93	105.08	104.86	104.77	105.95	105.33	104.94	107.36	105.3	105.92	105.43	104.86
106.38	107.52	107.02	107.06	108.12	108.97	108	108.02	107.2	105.89	108.71	107.78	108.8	106.1	108.26	106.21	108.34	107.09	106.78	109.91	108.17	106.9	108	105.68	107.56	108.12	108.29	106.88	108.03	108.45	107.89	108.46	107.97	106.54	107.65	106.92	108.59	109.66	108.43	106.75	110.14	106.82	108.72	107.2	106.64	107.03	108.66	109.54	106.4	107.5
100.94	100.78	101.54	99.189	101.01	99.514	101.17	100.01	100.26	102.19	100.44	101.47	100.8	99.695	99.005	100.33	101.03	101.02	101.32	100.94	101.15	99.534	100.41	100.05	99.563	99.85	101.15	101.53	100.04	100.71	99.819	100.6	99.708	100.08	100.94	100.19	102.13	100.5	100.78	99.462	100.91	101.69	100.26	100.84	100.29	101.05	100.22	100.37	100.06	100.77
99.557	102.4	100.54	102.16	99.838	101.44	102.22	101.73	100.65	100.21	102.05	100.1	100.45	101.8	101.2	99.266	101.9	101.2	101.05	99.508	101.49	100.02	100.21	99.662	99.598	100.11	101.09	100.41	101.28	100.92	100.82	100.02	100.22	100.29	101.88	100.21	100.63	100.5	99.505	100.87	100.03	100.35	100.67	101.13	101.32	100.37	101.78	100.82	101.32	101.3
105.94	104.68	105.97	104.9	105.76	104.64	106.93	105.3	105.96	104.71	107.12	106.68	106.25	105.91	105.41	107.78	105.25	106.83	106.22	104.64	105.84	106.07	104.62	106.03	106.24	105.76	105.81	103.32	106.32	106.27	105.11	105.29	105.33	105.58	104.6	105.33	105.05	103.83	104.22	105.78	104.65	105.68	107.42	104.95	106.04	105.16	104.75	106.91	104.31	105.75
111.09	110.74	109.99	109.86	108.76	107.85	109.8	111.3	109.73	110.25	110.56	111.11	110.43	109.5	109.92	111.76	112.69	111.22	112.94	110.49	110.04	110.2	110.77	109.75	110.49	109.41	110.89	108.93	110.28	110.88	109.68	109.07	111.31	109.97	110.09	110.96	109.59	111.34	110.23	110.33	110.82	111.65	113.12	109.88	111.87	110.57	111.58	111.78	111.14	110.59
105.52	107.01	106.71	106	106.16	105.97	106.34	105.73	106.7	105.98	107.06	108.39	106.79	106.24	106.68	106.91	107.33	106.64	107.44	108.38	104.93	107.62	104.08	104.6	107.04	106.65	106.62	107.12	107.08	108.08	107.08	105.02	104.32	106.14	106.74	104.19	106.31	106.37	107.48	106.18	106.09	108.25	106.84	106.68	107.36	106.33	106.68	107.63	105.67	106.02
106.16	106.59	107.03	107.08	106.43	105.31	107.04	107.39	106.09	106.29	107.57	107.23	106.56	106.65	106.81	104.54	107.64	106.94	105.87	106.56	105.34	106.12	105.65	106.28	106.24	106.24	105.65	106.75	106.04	106.24	105.72	106.78	105.53	105.7	106.67	105.75	107.31	106.88	105.33	106.98	106.02	105.87	105.63	106.11	106.32	106.25	105.66	105.1	108.11	105.81
100.69	99.858	104.13	100.82	98.133	99.277	99.968	100.32	101.15	99.624	100.05	100.17	101.32	99.699	101.2	100.11	100.32	101.24	100.18	99.905	102.44	100.22	101.75	100.35	100.58	102.52	100.26	101.85	100.66	99.686	100.09	100.65	99.788	100.49	99.646	101.31	101.53	99	100.04	101.1	101.01	100.89	100.74	102.03	100.74	99.648	101.05	100.56	99.73	100.11
100.61	100.73	98.314	100.54	99.378	100.03	101.17	100.03	100.56	102.14	100.02	100.71	101.72	100.14	99.907	99.823	100.6	100.34	99.557	101.03	100.61	99.487	99.382	99.883	98.823	99.641	101	101.14	101.09	100.26	99.817	101.37	100.94	101.91	97.38	101.08	100.65	99.552	100.08	99.679	98.653	99.969	100.69	98.707	101.95	99.767	101.43	100.39	101	99.06
101.13	99.88	99.314	100.84	99.674	100.13	100.54	98.174	100.83	99.934	100.58	99.938	100.38	101.43	100.81	100.83	99.527	100.78	99.175	101.57	100.92	99.94	100.54	101.03	100.71	100.68	100.18	100.45	99.192	100.8	101.55	102.36	100.5	99.728	99.831	100.17	100.08	99.809	102.17	100.39	99.901	100.07	101.62	100.62	101.75	100.84	99.585	99.63	100.26	100.22
106.14	105.17	105.15	106.88	106.16	106.06	105.1	104.9	105.91	105.03	106.83	105.15	105.05	106.53	105.63	105.92	107.07	107.62	106.06	106.1	106.55	105.58	106.16	106.02	106.9	105.36	104.56	105.81	105.26	104.85	105.46	106.5	105.1	105.34	105.64	105.59	104.76	106.12	105.63	106.01	104.98	106.03	106.18	104.8	105.55	105.63	105.1	104.42	105.27	105.26
101.62	101.92	100.83	100.84	100.21	100.39	101.07	101.03	100.89	99.994	99.53	100.77	102.07	100.49	101.09	100.2	102.17	100.57	101.31	102.04	100.9	102.53	100.05	102.25	101.92	100.68	100.52	101	100.09	102.45	99.308	102.16	101.77	100.84	101.08	100.77	101.92	98.874	101.42	100.42	100.64	100.44	99.607	101.7	100.62	102	101.54	101.46	101.43	101.27
96.859	99.481	98.862	100.18	98.055	99.668	99.181	99.041	99.291	98.08	98.083	98.497	96.664	97.974	99.452	98.082	99.528	97.799	97.666	98.701	98.376	99.304	98.711	98.82	97.061	99.881	98.312	98.8	96.955	97.192	98.19	97.901	98.888	98.717	98.506	97.736	99.094	98.772	97.913	99.559	98.416	97.238	97.416	97.187	99.788	98.016	98.26	99.231	98.129	98.081
99.571	100.58	101.3	101.55	99.657	99.659	100.82	100.94	98.81	100.12	101.05	99.913	99.415	100.22	100.49	100.84	99.987	100.04	100.56	101.42	100.2	101.19	99.52	100.29	100.9	100.29	99.595	100.17	99.978	100.28	99.741	100.09	100.11	99.799	101.08	99.379	100.11	99.582	99.759	101.63	99.479	100.75	99.887	100.42	99.631	100.64	100.79	100.35	100.22	98.741
106.78	106.84	106.39	107.33	105.87	107.38	104.9	106.02	105.38	106.13	104.59	106.32	106.67	106.19	106.97	106.18	106.54	106.95	105.13	108.34	105.59	106.61	106.1	106.76	107.23	105.5	106.88	106.57	107.71	106.17	106.27	105.72	107.57	105.7	106.35	106.15	105.89	107.83	105.88	107.18	107.06	106.17	106.77	106.49	108.1	106.06	106.14	105.77	105.86	106.69
105.87	105.67	105.12	104.37	105.39	105.87	105.63	106.86	104.95	105.63	105.94	105.15	105.08	106.77	105.47	104.72	106.2	106.08	107.5	105.87	104.76	105.91	107.65	105.01	104.13	106.18	107.05	105.57	106.49	105.04	104.88	107.6	106.23	106.23	106.14	106.29	105.67	104.29	104.28	105.88	106.47	107.31	104.63	105.11	106.59	106.28	105.67	106.44	104.04	105.74
110.18	110.97	111.06	110.48	110.49	109.25	110.6	109.9	110.66	110.72	110.7	110.21	110.47	110.11	109.48	110.5	110.21	110.23	109.67	111.67	111.13	109.97	109.57	109.34	110.11	110.66	110.72	110.64	111.92	109.7	111.13	110.67	109.44	109.83	109.97	109.86	111.9	110.32	109.47	111.33	110.81	110.63	109.76	110.38	110.63	109.27	109.48	110.26	111.36	110.57
107.68	108.74	109.16	107.39	108.23	108.4	108.67	108.18	106.95	108.41	108.53	107.44	106.82	108.13	108.75	106.16	107.9	107.24	107.38	106.54	107.86	107.45	107.71	107.45	109.19	108.05	108.25	107.45	108.83	107.96	108.82	108.01	107.69	108.53	109.07	108.86	107.83	106.9	107.78	108.64	107.55	107.25	107.06	107.74	107.37	107.46	107.8	107.1	108.49	107.51
109.18	107.39	107.62	108.81	108.82	109.87	107.86	108.2	108.8	108.93	109.59	109.01	108.56	107.61	109.09	108.09	107.06	108.32	108.94	108.6	108.25	109.44	109.24	110.83	108.25	110.89	108.89	107.73	108.52	108.75	108.74	108.86	108.41	109.7	108.81	107.68	109.19	107.58	109.66	108.61	109.67	108.67	108.22	107.8	108.49	109.05	109.17	108.88	108.67	109.81
105.4	106.81	105.8	107.16	104.25	106.61	108.01	106.26	106.47	107.27	106.44	106.11	106.96	106.86	106.77	105.99	105.89	106.34	106.83	108.35	106.74	106.96	106.29	107.11	104.57	105.93	106.38	104.57	105.89	106.17	107.03	106.55	106.14	107.66	106.16	106.43	104.94	105.74	106.79	105.63	106.59	106.35	106.92	107.05	105.68	108.36	106.06	103.91	107.36	106.48
98.815	97.351	97.731	99.308	97.498	99.276	98.069	97.588	98.923	99.058	97.775	97.986	97.315	98.602	99.2	98.175	96.635	96.476	98.926	97.867	97.757	98.582	97.863	97.035	96.701	97.719	97.43	97.067	97.809	98.358	97.169	97.568	97.445	98.324	97.66	97.752	97.509	98.867	98.074	99.932	97.949	97.641	99.098	97.931	98.963	97.752	97.332	98.235	96.799	97.487
110.38	111.17	111.94	108.76	109.96	110.09	111.62	110.64	111.55	109.87	110.55	110.13	110.71	108.96	110.24	110.61	110.31	110.51	110.02	109.43	110.52	109.07	109.86	110.24	110.11	111.01	110.89	111.78	109.6	110.87	111.18	108.97	110.54	108.82	110.97	110.86	111.11	110.53	108.65	109.36	110.08	109.92	110.71	110.8	109.15	109.46	110.19	111.6	111.6	112.53
97.519	100.48	98.867	98.752	97.566	99.141	98.583	99.63	100	100.3	97.264	98.152	99.536	98.974	99.742	99.145	101.57	100.27	99.065	98.244	98.748	99.823	99.072	98.905	98.983	98.597	98.533	99.088	97.902	99.129	98.461	98.539	97.089	98.659	99.393	99.017	98.599	99.807	98.32	98.717	99.391	100.59	98.279	97.866	99.314	98.411	99.751	98.202	97.124	98.87
106.83	108.93	108.19	111.25	109.21	107.6	109.1	108.26	109.91	108.26	108.81	108.56	108.36	108.58	109.13	107.86	108.53	107.71	110.8	107.9	109.22	108.48	108.7	109.09	108.61	108.12	108.38	109.23	108.13	108.93	108.42	108.97	109.11	108.86	109.12	109.48	106.4	108.64	108.56	108.58	108.15	108.04	109.49	109.19	109.56	107.86	108.03	108.9	108.44	108.68
104.65	106.3	104.89	106.32	104.94	105.3	106.35	107.13	105.75	106.28	106.39	105.56	106.06	107.04	106.99	107.65	104.71	105.65	105.31	106.34	104.12	105.5	105.71	104.28	105.03	105.64	104.93	105.86	105.73	104.62	104.46	105.02	103.57	105.11	105.02	108.38	105.68	107.06	104.55	104.97	105.65	105.8	106.08	105.6	104.47	105.03	105.3	106.41	104.91	105.23
107.05	106.12	107.22	106.28	108.35	105.92	106.56	107.07	106.29	108.1	107.37	106.04	106.03	106.62	105.18	105.3	105.72	107.15	106.27	106.18	108.19	105.72	106.82	104.41	105.49	105.68	105.75	107.16	108.9	108.11	106.1	105.86	105.96	105.3	105.56	108.5	106.35	106.09	106.44	106.66	106.09	106.53	107.35	106.93	108.29	106.22	107.68	106.98	105.53	105.81
109	107.55	108.2	108.55	108.85	108.83	108.73	108.69	107.05	107.7	107.62	108.68	106.81	109.29	108.37	107.88	108.46	109.1	107.62	106.42	109.27	108.95	107.86	109.39	106.75	109.78	109.92	108.77	109.46	110.55	109.19	108.25	108.41	107.84	108.58	107.29	109.07	108.88	108.76	107.2	108.83	109.08	108.41	109.13	109.33	107.59	108.61	107.52	109.04	108.89
107.54	109.46	108.12	108.9	107.54	107.57	108.02	107.86	108.04	107.25	106.87	107.93	108.57	106.65	108.71	108.99	108.67	106.98	109.01	108.17	108.17	107.26	107.39	109.21	108.51	109.24	107.43	107.74	107.98	109.06	108.21	108.16	108.29	108.83	105.95	108.84	106.77	107.17	108.75	108.26	105.88	107.75	108.19	108.07	107.97	108.56	107.98	107.22	108.56	109.13
106.06	106.79	108.36	107.03	107.52	106.2	105.49	105.59	104.18	104.39	105.62	106.63	107.04	106.41	106.05	107.04	107.99	105.94	106.29	107.99	105.25	107	106.9	106.39	106.97	106.41	106.32	105.75	107.33	106.34	106.95	105.39	105.67	106.57	106.44	105.7	107.71	106.74	106.65	107.6	106.46	105.19	106.58	105.41	106.63	105.93	107.11	105.72	105.33	106.76
106.55	107.62	108.41	107.07	109.23	108.6	108.95	108.28	108.98	109.77	109.41	109.96	110.21	108.04	109.63	109.35	108.13	109.22	108.34	107.81	108.57	109.34	109.91	107.77	109.12	107.12	107.47	108.53	108.09	108.46	109.68	107.71	108.63	108.58	107.18	109.18	108.77	108.08	108.67	108.28	109.01	108.11	108.27	108.27	109.67	107.31	109.49	108.01	109.51	110.3
106.45	107.03	105.59	104.01	104.07	106.1	106.52	105.61	105.41	106.56	105.44	105.61	105.06	103.85	105.48	107.12	105.04	104.9	104.91	106.44	105.7	105.04	106.07	104.73	104.81	106.03	106.73	104.49	104.52	106.29	107.17	104.53	105.85	105.72	106.32	106.48	104.97	105.81	106.14	106.25	104.49	106.49	104.79	103.89	105.7	105.39	105.4	103.78	106.34	107.27
106.33	104.61	105.45	105.78	104.89	104.97	105.45	105.76	106.75	106.14	105.71	104.83	105.41	105.48	105.89	106.2	105.36	106.03	105.38	105.59	105.78	106.43	106.12	107.12	104.42	105.86	103.78	104.97	107.47	104.27	105.3	105.16	105.46	105.6	106.42	106.59	105.08	103.54	105.46	105.54	106.63	105.54	106.08	105.67	102.93	106.5	106.49	105.69	107.09	106.37
98.061	98.72	97.857	98.737	97.606	97.494	97.96	99.902	97.664	99.01	98.056	97.4	97.176	96.926	97.32	96.684	97.424	97.241	97.749	97.586	96.994	98.187	97.742	97.68	96.494	98.554	98.867	98.432	97.889	97.429	98.234	96.554	99.211	99.021	99.609	97.051	97.563	98.739	98.764	100.29	96.858	97.67	98.885	97.464	98.184	97.038	95.798	98.162	98.465	98.288
107.3	105.93	104.43	105.54	105.51	104.2	105.61	105.32	105.51	107.27	106.59	105	105.1	105.46	105.82	106.66	105.36	104.94	105.98	106.28	105.16	107.44	106.67	105.51	104.55	106.19	106.26	106.57	105.53	105.97	106.34	106.97	104.67	106.07	105.36	105.33	106.14	105.85	104.39	104.14	105.06	106.07	106.46	105.89	105.03	106.84	106.19	105.08	105.98	105.16
108.56	108.21	109	107.74	108.28	107.56	108.23	107.96	107.07	107.93	107.88	106.62	106.54	108.39	107.91	107.4	108.4	107.76	107.56	107.16	109.28	108.3	107.9	106.82	107.24	106.48	108.15	108.05	108.31	108.01	108.02	108.33	108.45	109.05	107.52	107.58	106.15	107.23	108.86	107.93	108.01	107.64	108.1	108.31	107.81	106.92	107.97	106.79	110.64	109.18
105.19	105.39	106.79	106.27	104.99	103.92	106.32	105.58	104.59	104.86	105.75	105.53	104.06	106.45	104.66	104.71	104.51	104.97	106.35	105.59	105.55	107.28	106.08	106.59	105.62	105.8	107.82	105.13	106.05	106.01	105.92	105.36	105.23	105.52	106.69	106.55	107.19	105.55	106.72	106.44	105.25	103.76	105.4	106.07	106.97	106.35	105.98	104.31	105.83	106.28
108.71	107.57	107.84	107.67	107.9	107.39	107.31	107.07	107.99	108.24	107.59	107.67	107.83	108.63	107.2	108.85	107.71	108.7	107.58	107.28	107.47	108.23	108.06	108.39	107.32	108.17	108.46	109.09	108.79	106.86	108.43	108.13	109.07	106.97	107.19	108.28	108.62	106.58	107.9	107.99	107.85	108.31	106.93	106.37	107.49	107.84	108.76	108.13	107.42	108.52
108.86	110.05	108.58	107.86	109.52	107.89	109.17	108.3	108.63	108.27	108.88	109.43	108.66	107.97	109.16	108.6	108.52	108	107.41	108.94	107.15	110.04	108.25	108.17	108.73	108.88	107.97	108.8	108.92	109.18	108.27	109.3	106.79	109.64	109.16	107.73	106.66	107.72	109.5	107.72	108.87	109.31	109.08	109.96	107.77	109.77	109.2	107.85	108.41	107.72
107.03	107.69	108.96	106.75	108.25	107.64	107.59	108.64	107.44	109.52	109.35	107.38	108.49	107.4	106.84	108.01	107.12	107.29	108.77	107	106.65	108.41	108.58	110.86	108.54	107.87	109.1	107.37	108.28	106.15	107.48	107.94	108.05	107.39	108.87	107.24	107.17	108.63	109.04	106.93	107.5	108.74	107.25	110.1	106.75	109	107.92	107.85	108.29	108.26
105.89	106.53	107.8	107.1	107.12	106.58	107.27	106.37	107.49	107.41	107.02	104.4	108.83	107.57	108	106.22	106.84	108.04	106.31	106.38	107.05	105.8	106.32	107.19	106.86	106.4	106	107.29	106.24	106.09	106.5	105.86	108.23	106.8	107.64	106.9	106.76	108.08	107.31	105.14	108.11	105.22	105.56	107.3	108.3	106.06	107.18	106.38	106.51	107.06
97.11	99.641	99.563	99.187	98.861	96.952	97.905	96.761	98.853	100.07	98.933	99.251	98.24	99.487	99.044	99.658	98.873	98.052	99.118	99.227	98.267	98.434	98.11	98.14	99.22	99.341	97.289	97.948	98.886	98.233	98.255	99.36	98.35	97.976	98.302	98.65	97.345	99.077	99.271	98.89	99.288	99.528	100.64	98.92	97.118	97.719	98.603	98.827	96.504	99.104
101.82	100.87	101	100.75	101.73	101.05	101	101.09	101.44	99.599	100.47	100.34	100.95	99.181	100.7	100.48	101	99.868	99.411	101.94	100.99	99.777	99.595	99.991	101.12	99.779	100.2	100.84	99.84	99.821	101.09	100.37	100.52	99.16	99.952	99.687	99.861	99.993	101.34	100.04	100.75	100.81	102.22	100.96	99.523	100.95	102.01	101.34	100.09	99.896
100.81	99.419	99.91	97.983	97.975	97.798	98.239	98.671	98.902	97.866	98.911	97.476	97.623	99.696	97.772	99.721	98.894	99.445	99.063	95.888	97.679	99.278	100.42	98.259	98.249	98.916	99.084	98.497	98.732	99.268	98.653	97.907	98.72	99.815	98.496	98.908	98.9	98.422	99.196	99.523	100.11	99.26	98.9	98.437	99.331	98.437	99.253	99.942	98.399	98.509
106.31	105.13	105.47	105.27	107.02	105.58	105.94	105.69	105.91	104.96	107.04	104.86	105.59	106.92	107.11	105.67	104.66	106.03	106.29	106.76	105.33	106.4	105.89	106.3	106.55	105.94	106.61	106.15	104.55	105.31	105.48	105.79	106.14	104.95	105.91	105.89	105.14	105.06	105.84	107.05	104.79	105.98	106.33	104.77	106.38	105.83	106.71	103.8	106.35	107.61
110.59	109.64	109	111.51	109.94	112.39	111.34	110.41	109.94	110.83	110.01	109.57	110.26	111.58	110.22	109.79	110.87	109.62	111.02	110.79	111.2	111.24	109.63	109.94	111.9	111.33	111.94	111.3	110.66	109.59	111.28	109.75	112	110.58	110.67	108.52	109.33	111.16	110.98	108.84	111.74	108.35	111.66	110.76	110.28	110.92	111.2	111.76	110.32	110.49
107.81	107.3	108.31	108.49	107.89	106.49	107.99	106.95	106.43	108.86	108.19	109.14	107.67	107.67	108.9	108.6	107.9	108.81	108.78	108.54	107.21	108.66	107.02	108.68	108.2	108.61	107.65	107.25	108.21	107.42	107.15	106.82	108.14	107.98	108.3	107.14	107	107.96	106.74	107.46	108.74	107.85	108.73	108.56	107.11	107.83	108.61	107.88	107.04	109.54
110.85	109.1	108.59	107.68	107.96	106.73	107.41	107.46	108.36	108.17	107.6	108.89	108.36	107.65	107.98	108.05	106.43	107.42	107.14	107.35	107.31	107.29	107.43	105.72	108.41	107.6	107.27	108.52	108.66	108.07	108.91	106.33	106.86	108.26	108.1	108	108.54	107.09	108.09	108.35	107.17	107.21	110.48	107.01	108.64	107.91	107.7	107.46	106.7	107.04
105.93	105.53	106.77	105.37	105.9	104.83	105.27	106.67	105.44	105.18	106	105.61	106.07	105.65	104.6	106.27	106.14	106.52	106.08	106.08	104.99	105.42	105.29	105.34	104.31	105.93	106.12	106.29	106.39	106.12	105.97	105.63	106.08	106	104.92	105.53	104.23	105.13	106.57	103.85	105.98	105.66	105.37	105.49	106.16	105.53	104.42	104.78	105.38	105.56
99.684	98.576	97.684	96.512	97.851	98.229	96.434	97.756	98.459	97.799	98.039	96.748	97.548	98.065	98.572	98.922	98.369	98.73	97.442	97.943	96.844	97.176	97.218	97.532	97.749	97.93	98.678	98.632	96.029	99.567	96.489	97.122	97.444	98.307	99.4	98.183	98.61	99.987	97.735	99.901	98.022	97.005	98.5	96.965	96.784	97.987	97.441	97.23	98.113	99.619
107.79	105.53	104.86	104.28	105.44	107.6	106.67	105.63	104.85	105.16	106.24	105.96	105.54	105.78	106.36	104.59	105.77	105.21	104.53	105.11	106.08	105	105.76	105.29	105.97	106.15	106.17	106.31	105.73	106.01	104.71	106.66	105.57	104.21	107.07	105.68	104.63	104.81	105.08	107.36	105.23	105.75	105.96	105.22	105.62	106.33	105.9	106.69	106.73	105.89
107.28	107.62	106.89	105.87	106.13	106.54	106.32	107.47	107.44	105.23	107.1	106.55	106.63	105.48	107.33	106.39	106.7	105.45	105.97	105.84	107.89	104.97	105.29	107.95	107.61	106.77	106.51	105.55	106.41	106.61	106.18	106.66	106.77	106.07	107	107.87	106.69	105.61	106.72	106.28	107.84	105.9	107.09	106.53	105.27	106.59	108.27	107.24	107.05	107.45
97.547	98.007	97.769	98.906	98.854	97.258	98.046	99.689	98.529	98.242	97.74	98.649	99.404	99.177	98.164	97.523	98.571	98.356	98.463	98.43	97.649	99.426	97.451	96.263	98.586	98.383	98.361	97.721	97.632	98.022	98.772	98.451	98.97	97.719	98.943	98.125	97.493	97.348	98.705	98.818	99.858	95.438	97.732	98.159	98.149	96.638	98.497	99.529	99.023	98.018
108.39	107.95	108.99	107.71	107.78	108.67	107.41	107.83	107.77	106.42	106.81	108.41	108.01	108.27	108.23	107.48	107.02	107.68	107.18	106.38	107.44	106.35	109.03	106.88	109.36	106.56	106.45	107.24	106.7	108.28	106.26	107.72	107.66	107.76	107.74	106.86	106.87	108.19	108.74	106.23	109.85	107.58	107.11	108.1	107.79	107.21	108.21	108.64	105.84	108.46
106.88	106.27	106.93	105.92	105.36	105.65	106.08	104.61	106.75	105.96	106.04	107.61	105.55	105.81	106.28	107.62	106.84	106.95	106.62	107.75	107.4	106.01	106.45	107.58	105.3	105.32	105.74	106.79	106.52	105.95	106.43	106.53	106.05	107.24	105.85	105.37	106.01	104.4	106.94	107.69	106.07	107.34	107.42	105.04	107.1	106.75	105.62	106.11	107.44	105.16
108.47	109.62	106.32	107.93	107.17	108.65	107.81	107.69	106.66	107.69	107.46	108.53	108.39	109.32	108.72	108.27	108.37	107.64	108.74	108.06	108.79	107.4	108.88	108.96	106.96	108.96	108.45	108.08	107.92	107.19	109.83	107.48	108.65	109.56	108.69	107.4	109.2	108.25	108.78	108.18	107.61	106.69	106.43	108	105.98	106.87	108.19	108.56	108.24	106.99
106.89	104.44	105.28	104.99	107.07	106.28	105.17	104.89	106.61	105.81	105.46	105.5	106.06	107.69	105.39	106.76	105.06	104.91	104.09	106.46	106.26	105.95	104.67	105.38	105.07	105.06	104.83	104.65	105.03	106.25	105.84	103.92	104.49	105.91	104.93	106.2	106.66	105.14	106.36	107.08	106.57	105.35	106.18	105.49	107	105.74	105.46	107.45	106.41	106.88
98.977	98.305	98.403	97.186	97.845	100.31	97.436	99.767	97.942	96.668	98.068	98.229	97.65	98.132	98.328	99.401	98.324	98.793	98.748	98.654	98.838	98.724	98.399	98.849	99.326	98.821	97.202	99.047	100.26	98.42	99.547	97.745	98.893	98.607	98.722	99.512	99.806	98.275	97.385	97.495	98.342	98.921	97.544	98.34	96.971	99.707	98.544	97.97	98.139	98.985
105.06	104.54	104.72	105.43	106.79	105.84	104.55	105.53	104.86	105.13	106.26	104.26	105.14	105.99	106.58	106.24	105.85	104.29	107.4	104.31	105.48	106.52	104.93	106.02	105.19	105.25	105.68	105.65	105.91	104.64	107.27	106.38	106.37	106.25	105.54	106.08	103.87	106.64	105.94	106.21	105.69	104.79	106.39	104.21	104.93	103.3	105.89	106.72	105.12	104.85
108.35	108.58	108.53	108.59	107.67	108.83	108.22	106.48	109.33	106.7	107.52	107.78	108.99	108.95	110.14	110.04	108.19	110.15	109.13	107.01	108.57	109.81	110.22	109.06	109.43	108.36	108.45	108.63	109.27	109.54	107.86	109.02	108.53	109.03	108.58	108.72	109.35	109.46	109.72	106.72	108.04	109.19	107.84	108.21	108	106.27	108.44	107.72	108.25	110.18
105.56	107.66	104.12	104.6	105.89	106.3	104.46	105.26	106.33	105.96	105.14	105.44	104.1	105.18	106.64	105.06	106.68	106.37	104.69	105.92	105.9	105.95	105.69	104.84	107.14	104.36	104.83	104.14	105.11	103.69	106.19	106.01	106.13	105.48	104.6	103.84	105.07	105.83	105.84	106.11	105	105.66	105.57	105.98	104.14	105.52	104.85	106.15	105.93	106.47
108.62	107.79	109.29	108.56	107.54	108.4	107.95	107.97	108.79	108.57	106.67	107.66	107.3	108.36	110.72	108.05	108.84	108.91	108.08	108.09	109.31	107.74	107.85	108.01	107.36	108.84	109.24	107.9	108.48	108.87	107.44	109.93	108.62	107.83	108.84	110.13	107.81	108.51	108.23	107.51	106.81	108.45	107.99	106.46	109.54	107.62	107.29	106.5	107.97	109.42
104.55	104.92	105.02	106.49	105.38	107.32	104.34	106.35	106.75	104.93	105.32	106.11	105.53	105.42	107.19	104.22	106.49	106.01	104.83	105.37	106.67	106.11	104.54	106.56	105.14	104.98	106.59	105.94	105.72	107.19	105.7	104.95	104.16	105.83	105.54	105.37	105.26	105.02	106	104.7	104.6	106.13	106.12	104.81	105.81	106.6	104.22	106.12	105.97	104.69
106.75	106.51	107.02	106.49	105.89	105.9	106.19	107.33	108.14	106.66	107.23	106.81	106.51	106.09	107.17	105.55	105.63	104.59	107.93	106.84	106.28	106.87	106.76	108.99	106.76	107.71	106.96	107.84	106.54	105.97	106.98	106.97	106.99	107.59	107.74	107.19	105.68	107.32	106.79	107.15	107.24	107.31	106.88	106.63	105.82	106.43	106.37	106.62	107.82	108.34
104.39	106	106.32	106.25	106.44	105.04	106.11	105.99	106.03	105.4	105.06	105.46	105.7	105.24	105.29	104.36	106.37	106.43	105.8	106.52	105.24	106.82	105.17	105.29	105.32	105.76	106.04	105.04	105.7	104.8	106.14	104.99	106.07	107.01	105.16	105.36	105.69	105.67	106.9	105.97	105.55	105.8	105.71	106.62	105.71	106.43	106.98	106.77	105.02	107.01
101.27	99.36	101.04	100.91	101.71	100.29	101.6	101.61	101.31	101.52	100.62	101.01	99.935	99.802	100.21	99.385	101.48	101.13	99.963	99.871	101.3	100.12	99.829	100.35	101.21	100.91	99.962	100.63	100.93	100.56	100.92	100.81	101.32	99.405	100.26	100.92	99.944	100.47	100.83	100.84	100.58	100.92	102.01	100.42	99.87	100.6	101.25	99.414	100.58	99.988
105.48	105.6	105.08	106.73	104.84	106.22	106.01	106.3	105.31	105.61	105.17	105.13	105.57	105.17	105.47	105.78	105.19	105.15	105.92	105.93	105.49	106.13	105.64	104.62	104.76	106.29	104.86	104.89	106.55	105.75	104.09	105.89	104.72	105.89	105.29	106.36	104.46	106.1	104.2	105.84	105.34	105.11	106.14	106.01	105.28	104.86	104.6	106.09	106.05	105.15
105.71	106.08	104.43	105.38	105.4	104.97	104.97	104.93	105.66	105.15	104.25	105	106.87	104.14	105.74	105.08	105.57	106.08	104.6	103.78	105.57	107.12	105.13	104.75	105.45	106.71	106.03	105.75	106.4	105.37	106.72	105.66	104.11	105	107.41	105.96	106.25	106.13	105.78	105.64	106.8	104.22	105.79	105.13	105.37	105.41	106.55	105.71	105.43	105.05
106.16	106.43	105.64	104.81	106.02	105.48	106.33	105.94	104.96	106.94	104.38	107.37	106.23	104.9	106.72	106.36	105.97	106.52	105.35	106.77	105.87	106.87	106.1	105.5	103.94	106.25	106.1	105.56	106.97	106.85	105.66	105.83	106.42	104.98	105.36	104.3	104.9	106.64	106.35	106.75	106.56	104.33	105.35	106.27	106.74	105.87	107.42	105.25	106.15	106.22
106.31	105.76	104.97	105.55	104.41	104.86	104.34	105.39	106.59	106.15	106.53	104.72	104.19	104.77	104.53	105.28	106.02	105.83	102.57	105.08	105.75	104.28	105.98	105.23	106.2	107.28	104.23	105.24	104.45	104.26	105.53	103.74	105.96	105.89	106.59	106.81	106.24	106.95	105.59	104.85	106.57	105.75	105.81	105.45	105.21	106.11	105.05	105.49	105.03	105.84
108.48	107.46	106.69	108.03	108.7	109.72	107	108.21	106.83	108.91	108.22	106.76	107.03	108.75	107.78	108.57	107.26	107.55	108.15	108.88	107.56	107.67	105.46	108.01	108.26	106.85	108.51	108.8	108.41	107.98	107.52	106.76	108.32	107.63	107.37	107.78	108.94	108.56	107.75	106.47	108.25	108.52	108.44	109.47	106.78	107.07	108.17	107.47	108.45	108.39
105.55	106.2	104.94	108.15	105.92	107.24	105.59	106.3	105.38	106.04	106.25	106.62	105.88	108.13	106.73	107.3	106.48	105.84	105.03	106.21	107.16	107.18	106	105.1	106.12	106.29	107.07	106.18	105.96	106.38	104.4	106.99	105.25	106.94	106	106.63	106.08	106.42	106.45	105.93	107.56	106.8	106.31	106.58	106.51	106.45	105.58	105.84	105.73	108.01
107.91	109.01	106.71	108.58	108.74	108.02	107.56	107.96	107.35	106.8	108.33	108.8	107.54	108.35	108.51	107	107.99	108.83	108.56	108.09	107.72	107.64	108.28	107.7	108.84	108.82	109.23	107.95	107.83	107.93	108.64	108.18	108.64	109.24	110.1	108.19	107.49	109.33	108.68	108.64	108.87	106.95	107.91	108.93	109.16	107.46	108.03	109.14	109.11	109.42
98.263	96.865	97.218	98.349	96.62	100.31	97.755	95.78	97.639	97.647	99.02	96.711	97.609	98.531	99.81	98.744	96.786	98.086	96.89	97.859	97.568	98.028	97.462	97.07	97.008	98.421	98.027	98.767	98.187	97.965	97.071	97.897	97.719	97.152	98.179	98.835	97.415	97.539	97.543	98.887	98.3	97.749	98.414	97.064	97.91	99.139	98.512	97.793	97.335	97.513
100.19	101.32	99.294	98.618	100.55	101.05	101.24	100.89	98.865	101.58	100.64	100.63	101.62	99.799	101.41	101.47	99.151	100.18	99.531	99.519	99.582	100.27	101.64	101	100.5	98.986	100.58	101.09	100.95	99.553	100.06	98.812	97.758	99.493	98.519	99.497	100.55	98.83	99.8	99.264	100.3	100.33	100.61	100.98	99.994	100.42	102	99.11	101.88	100.93
106.87	107.09	107.13	107.64	106.29	107.13	106.3	105	105.63	105.59	106.24	106.04	105.96	106.6	105.58	107.84	107.63	106.49	106.13	106.32	104.3	105.86	107.17	108.02	106.84	106.93	105.93	106.98	105.88	105.13	107.39	106.74	106.57	105.08	106.88	107.88	107.19	106.07	107.5	105.43	107.13	106.71	106.37	106.43	106.38	106.84	106.55	105.91	107.08	105.66
105.9	105.67	106.78	106.62	106.47	105.79	107.82	108.09	105.23	105.15	106.56	107.01	105.6	106.56	106.46	105.91	106.98	106.97	106.09	106.37	107.93	106.43	106.44	107.22	107.27	107.4	106.06	106.6	105.55	105.64	106.19	106.52	105.41	106.18	107.75	107.12	106.04	106.02	106.09	106.24	106.51	107.55	106.33	105.44	106.88	106.12	105.52	105.93	108.09	105.92
99.229	98.894	97.737	98.642	98.439	98.644	98.738	99.148	100.66	98.845	97.668	98.635	99.137	97.845	99.055	98.658	98.822	98.453	97.535	98.132	96.693	99.374	98.884	98.191	98.363	99.401	100.14	98.369	99.713	97.904	98.588	98.024	99.418	99.153	98.072	99.346	97.614	99.357	99.341	99.249	99.478	100.52	100.56	97.992	98.212	99.517	98.661	98.663	98.527	98.673
97.722	97.36	96.234	98.258	98.101	98.102	99.227	98.6	98.863	97.127	98.622	97.828	97.835	98.242	98.863	97.559	98.235	98.702	97.564	97.774	97.466	98.127	96.631	98.638	97.158	97.832	96.971	97.569	97.249	97.293	96.589	98.196	98.652	98.012	96.395	98.091	98.912	97.706	97.628	98.696	98.22	97.535	97.676	98.529	97.397	97.924	97.197	97.438	97.429	96.555
105.34	105.6	104.77	106.41	105.93	106.44	105.26	106.63	107.01	105.34	105.36	105.74	105.61	105.49	104.98	106.48	104.16	104.41	106.41	105.08	106	105.66	106.36	106.07	105.69	105.68	104.53	104.6	105.94	105.74	105.02	106.13	106.53	106.35	105.21	105.55	104.74	105.1	104.84	104.8	104.7	106.43	105.1	106.37	105.09	106.84	105.51	104.88	104.33	105.32
104.86	104.38	103.35	105.21	104.05	105.83	105.71	105.24	106.51	106.15	105.03	106.71	103.76	105.69	105.82	105.72	105.69	106.75	104.59	105.85	105.25	104.75	106.63	104.92	104.14	105.17	105.94	106.38	104.71	105.36	104.78	105.54	106.1	104.59	104.33	105.34	105.5	105.94	105.94	105.63	105.38	107.27	106.22	106.01	105.66	106.59	105.4	106.62	105.65	105.87
106.02	106.57	104.74	106.65	104.71	104.98	106.15	107.54	106.41	104.2	107.27	105.37	104.73	106.44	104.54	106.56	104.6	106.67	104.28	105.08	105.81	105.46	106.56	106.11	106.02	104.74	104.3	105.7	105.31	106.01	105.1	105.33	105.65	105.54	105.36	106.47	106.08	105.66	106.27	104.82	106.02	103.48	105.27	106.59	105.66	105.45	104.78	105.46	104.54	105.34
108.88	108.39	109.83	107.18	109.15	107.08	108.91	108.9	106.74	107.24	108.8	109.74	107.14	109.54	108.94	107.61	107.64	109.38	108.43	108.72	108.37	109.54	109.78	109.57	107.5	108.73	108.22	109.38	108.54	108.82	109.06	107.81	108.67	109.28	107.96	108.95	106.27	109.69	107.38	107.21	108.61	109.96	109.73	107.67	109.28	107.96	108.49	107.01	107.79	108.76
107.2	105.63	107.42	105.54	106.15	105.23	106.91	105.28	106.71	106.55	106.75	106.39	105.61	105.69	107.36	104.9	105.75	105.28	106.71	106.62	105.55	105.63	106.72	106.06	105.76	107.75	107.7	105.38	106.06	105.05	106.6	105.62	107	104.72	106.68	105.37	107.43	106.38	106.42	107	107.28	105.56	105.43	105.77	105.92	105.92	106.67	107.07	106.49	106.4
109.4	108.86	109.73	107.76	110.66	108.08	108.7	109.94	108.6	109.92	108.43	108.02	108.15	109.19	107.67	107.14	109.12	107.57	108.01	106.13	107.77	108.49	108.78	107.24	108.11	109.06	108.52	107.36	107.98	109.6	108.82	108.82	109.36	107.82	107.55	108.24	109.26	109.85	109.58	106.28	108.71	107.18	107.42	107.32	108.86	108.14	107.54	107.56	108.72	106.94
98.878	98.884	98.261	98.499	99.023	98.16	97.779	97.561	99.136	99.295	98.43	98.333	97.515	97.971	98.725	100.81	98.417	97.535	100.18	99.265	98.565	99.523	99.095	98.399	97.758	100.45	97.733	99.047	98.03	98.515	98.464	98.483	99.53	97.699	99.003	100.14	97.953	99.598	98.283	99.1	99.718	97.91	96.669	99.374	99.482	99.046	98.816	98.787	99.13	99.136
99.375	98.512	98.284	97.904	99.579	99.471	99.742	98.597	99.655	97.977	99.051	99.205	97.211	99.514	98.812	99.189	98.177	99.365	98.225	98.871	97.619	99.872	98.243	97.837	98.61	98.223	97.727	99.161	98.621	98.952	98.425	98.909	98.211	99.216	99.494	99.274	97.681	98.1	97.793	99.024	98.477	99.897	99.157	99.542	97.785	98.281	98.254	99.452	99.586	99.082
97.757	99.409	100.07	98.237	99.993	98.047	98.627	100.7	99.693	99.336	98.475	99.65	98.313	99.743	98.522	100.41	99.256	97.861	100.21	98.509	99.482	100.2	97.615	99.799	99.794	99.851	100.84	98.192	99.239	99.789	98.011	98.883	99.387	100.24	98.791	98.828	98.242	98.459	99.381	97.789	97.894	98.024	99.47	99.392	99.057	100.05	97.978	99.833	98.205	100.86
108.34	108.48	108.49	106.54	108.38	109.9	108.77	106.85	108.05	108.65	108.92	107.54	108.94	107.2	105.97	108.71	107.76	106.11	107.3	106.86	107.73	108.27	107.91	108.04	107.18	108.52	108.15	108.2	106.82	106.81	107.38	107.01	109.19	106.09	108.4	107.57	107.64	107.63	107.81	107.05	107.62	107.34	108.06	107.53	108	106.47	109.09	107.43	108.71	108.27
105.87	105.48	104.55	106.22	105.4	104.42	105.07	106.11	105.83	104.93	105.2	105.22	106.58	105.22	104.76	106.28	106.27	106.71	104.7	104.67	106.3	107.23	104.93	106.17	107	104.4	105.19	106.49	106.89	105.36	104.37	105.36	105.25	106.97	105.32	105.42	104.13	104.46	104.83	104.07	105.36	104.19	106.44	105.34	105.36	105.8	105.98	106.69	105.85	105.43
101.65	103.5	103.26	102.51	103.69	103.31	102.45	102.7	102.51	102.75	102.24	102.3	102.79	103.34	103	102.38	103.8	102.25	102.49	103.76	102.54	103.01	102.86	102.38	102.84	103.78	102.1	103.18	102.54	102.11	101.74	104.83	103.65	102.82	102.86	103.76	103.1	103.05	102.5	102.57	101.9	102.4	103.48	101.08	103.41	103.09	102.35	102.52	102.51	102.38
108.11	109.23	107.99	108.79	107.36	108.08	108.33	108.14	108.84	107.52	109.24	106.5	108.44	108.94	108.38	108.22	108.95	110.19	108.73	108.79	108.84	108.6	108.01	108.24	108.32	108.74	109.09	108.98	108.46	109.3	107.18	108.75	107.98	107.41	106.14	108.31	108.26	108.37	109.63	106.33	107.95	107	107.93	108.87	106.47	107.98	106.18	107.16	107.92	107.7
101.14	100.67	101.07	101.83	100.7	101.34	100.25	99.631	102.1	100.82	102	100.45	99.245	100.36	100.99	100.55	100.39	100.24	101.14	100.63	100.86	102.3	102.02	100.24	101.59	100.64	99.073	101.34	100.55	102.17	100.95	100.3	101.07	101.36	101.55	100.86	101.41	99.371	102.67	100.36	101.04	100.14	100.94	100.68	100.26	100.52	100.86	100.8	101.04	100.97
108.71	107.48	108.81	108.75	109.24	109.51	107.5	108.19	107.05	109.2	107.53	107.88	107.98	108.67	108.42	107.94	109.38	108.76	106.69	107.74	109.42	106.82	109.83	108	108.5	108.88	109.78	108.5	108.2	108.46	107.7	108.73	108.75	108.57	108.33	107.55	109.21	108.45	108.23	109.2	107.66	106.46	108.48	109.25	109	108.65	109.68	107.4	107.94	107.71
104.99	104.75	106.19	104.99	105.79	106	106.09	104.43	105.7	105.58	105.05	105.69	105.06	104.51	105.46	104.82	106.84	104.76	106.71	105.26	105.57	107.21	106.35	107.36	106.38	104.88	105.17	105.86	104.09	107.12	107.15	105.66	106.16	105.13	106.62	104.83	105.69	104.99	105.11	104.71	105.59	104.56	103.96	105.56	106.62	103.85	106.44	105.49	104.88	104.55
108.41	109.08	106.49	108.03	108.38	108.28	108.84	109.47	107.5	108.34	107.12	107.97	106.46	107.06	108.13	108.41	108.79	106.95	106.68	107.48	108.52	108.75	107.64	107.75	107.36	107.82	108.68	109.81	108.03	107.09	107.42	106.81	108.96	108.15	108.72	107.19	109.25	108.84	109.1	108.53	107.22	109.05	108.18	108.28	108	105.21	108.23	108.77	108.05	106.65
105.17	106.12	105.52	106.59	104.32	106.99	104.17	105.04	106.11	105.67	104.55	105.16	103.96	106.09	104.19	106.23	106.88	105.53	104.45	106.15	105.58	106.16	106.34	105.97	105.89	105.48	106.03	106.1	105.43	105.53	107.1	104.93	104.51	104.36	105.02	105.62	106.41	105.39	105.64	106.88	106.85	104.46	104.86	106.07	105.88	105.38	106.97	105.19	106.12	105.65
106.43	105.49	106.2	106.13	105.19	105.09	104.98	105.62	105.7	105.81	105.93	105.81	105.21	104.97	105.05	105.12	106.05	105.55	105.25	104.93	105.35	105.08	105.07	105.56	105.13	104.82	104.62	106.13	107.8	106.66	103.68	107.82	105.69	104.53	106.07	106.76	106.39	105.14	105.31	106.78	104.9	105.39	105.98	106.23	105.79	106.21	105.21	105.34	105.24	106.35
107.38	108.1	107.71	108.64	105.18	106.6	108.69	108.51	108.27	111.04	109.57	108.07	108.31	108.3	109.16	108.9	108.82	108.09	108.25	109.69	108.71	107.33	109.07	108.27	108.33	106.15	107.66	109.22	108.81	109.25	108.56	107.64	106.51	108.71	109.26	109.58	108.66	109.66	108.88	107.54	109.85	107.61	108.68	108.07	107.99	109.12	108.65	108.83	108.88	110.26
107.3	109.34	107.66	107.36	108.81	108.85	108.13	107.77	108.42	108.43	108.55	108.21	109.36	106.37	109.52	108.21	108.69	107.88	107.36	108.06	108.61	108.11	109.12	107.79	108.04	108.33	108.97	107.03	108.03	108.36	108	107.4	108.34	109	109.64	109.1	109.63	109.04	108.81	108.81	109.11	109.88	108.46	109.13	108.79	108.61	108.91	107.73	108.96	108.47
107.58	104.89	105.7	107.38	106.17	106.3	106.1	105.89	106.45	106.72	106.15	105.14	105.09	105.82	104.75	104.88	104.8	103.87	104.61	105.44	104.29	105.11	105.95	104.24	105.21	105.71	103.61	105.23	104.55	106.02	106.81	105.33	106.57	105.47	105.94	107.25	105.82	106.51	104.19	104.94	105.64	104.26	105.43	105.96	103.59	106.18	103.85	106.87	105.98	103.72
99.8	101.8	101.12	100.63	100.74	101.24	100.78	100.25	101.8	99.556	101.09	100.02	100.51	100.41	102.64	100.6	102.73	101.78	100.51	101.82	101.36	99.896	100.68	101.65	101.49	100.94	101.02	101.81	100.75	101.04	101.73	101.73	101.83	101.5	101.54	101.54	100.38	99.549	100.49	101.49	99.772	100.91	100.85	100.72	101.84	101.58	101.53	100.59	101.5	101.82
107.71	107.75	107.89	106.66	107.76	108.55	107.43	109.58	109.14	108.41	106.76	108.83	107.5	108.01	107.46	106.92	107.31	107.75	108.16	108.02	107.49	107.62	108.61	108.53	108.44	107.93	105.89	106.62	107.22	105.65	107.72	107.61	109.18	109.13	108.42	108.42	105.87	108.04	106.1	108.39	108.03	108.69	107.65	107.15	107.4	108.63	107.92	107.7	108.58	107.52
100.04	101.12	99.953	100.94	100.79	99.86	100.19	101.18	101.48	99.728	98.926	100.47	99.461	101.09	101.16	100.4	99.506	100.56	101.28	100.56	99.133	100.42	99.844	99.997	99.178	100.34	99.226	100.83	99.839	98.79	100.2	101.51	100.28	101.53	100.26	99.878	99.054	100.63	99.918	100.54	100.15	101.31	101.4	98.348	101.3	100.28	100.29	100.53	99.73	99.72
98.536	97.559	98.188	98.067	98.314	97.362	99.97	97.923	98.788	97.669	98.101	97.813	98.216	97.966	98.781	98.223	98.397	96.366	97.141	97.527	97.228	98.986	98.689	96.868	96.727	97.483	98.794	97.49	96.258	97.533	97.618	98.817	99.462	97.261	98.137	96.898	96.977	97.419	97.981	97.894	97.652	98.587	98.492	98.096	97.277	98.368	97.215	96.779	97.392	98.471
106.11	107.09	106.76	106.73	105.93	105.94	105.37	105.04	107.24	106.67	106.17	106.22	106.69	105.82	106.09	106.37	106.29	106.71	107.31	106.86	106.49	107.05	106.01	105.77	107.11	106.66	107	107.13	106.63	106.78	104.81	105.99	105.42	105.2	107.43	105.18	105.87	106.17	105.84	107.66	105.65	107.11	106.89	106.51	106.59	106.29	105.4	105.44	105.87	105.58
110.35	108.4	108.58	108.77	108.2	109.21	108.97	107.53	107.15	109.93	108.69	107.78	108.15	109.35	108.06	109.96	108.66	108.53	107.6	107.25	107.9	108.54	108.33	106.65	107.25	107.07	108.07	108.64	108.16	107.74	108.33	108.54	109.06	107.71	108.92	107.4	107.58	108.69	107.95	108.51	105.77	108.83	108.92	108.44	108.24	109.37	109.07	108.36	109.04	107.9
99.12	99.329	100.62	100.98	99.977	101.09	99.851	101.52	100.39	100.44	101.13	100.86	98.745	100.69	100.14	101.79	100.87	99.074	99.835	100.5	100.86	99.843	101.88	100.21	99.647	101.12	100.69	100.29	100.93	98.896	100.33	100.21	100.15	99.931	99.927	100.81	101.01	100.41	98.951	101.43	100.54	100.31	100.55	100.53	101.87	100.23	100.65	99.574	99.022	100.49
111.72	109.12	110.33	110.86	110.99	109.88	110.52	110.31	110.34	110.42	110.37	110.64	108.9	109.65	109.71	110.06	109.21	110.51	109.56	110.95	110.68	110.1	109.75	111.15	111.6	111.29	109.91	112.16	112.18	109.37	110.61	109.78	110.82	111.2	110.2	110.93	109.49	111.48	109.41	110.18	111.47	109.16	111.18	108.13	110.44	109.25	109.95	109.43	111.02	109.9
99.137	98.954	99.442	99.831	98.248	98.644	98.185	99.925	99.298	99.83	99.375	99.211	98.629	99.766	98.472	98.378	98.92	98.858	99.03	99.241	99.142	99.308	97.937	98.407	98.55	99.883	100.27	98.334	99.494	98.604	98.351	99.811	98.138	99.435	99.702	98.038	98.229	99.176	98.58	100.17	98.481	98.612	99.255	98.694	98.664	99.453	98.73	99.976	99.889	98.473
99.603	100.5	99.471	100.63	101.07	100.37	101.94	99.61	100.38	99.868	99.83	100.52	100.54	102.29	100.91	100.32	100.15	100.43	99.321	101.16	100.35	100.51	100.12	100.64	99.554	100.58	101.18	99.794	100	101.78	100.72	98.62	101.1	102.01	100.83	100.27	99.771	101.84	101.34	100.16	101.43	100.65	101.26	100.79	100.11	102.32	100.72	101.19	100.62	100.67
109.02	110.72	107.2	107.84	108.54	107.83	107	108.16	108.66	109.37	106.8	109	105.54	108.46	108.86	105.65	108.35	108.21	106.38	107.59	107.71	109.82	109.76	108.5	108.55	108.54	108.79	107.72	107.44	108.28	107.76	109.58	109.49	108.6	107.13	108.29	107.28	108.9	107.55	108.58	108.81	107.82	108.85	109.15	109.41	107.87	106	107.94	108.24	107.28
101.26	98.945	99.633	100.2	100.03	101.18	99.96	101.12	99.423	99.739	100.09	100.73	99.551	100.33	100.64	100.91	101.83	102.38	99.933	103.29	102.57	98.23	100.02	99.915	100.62	100.45	100.3	101.21	100.1	100.97	99.693	99.922	100.45	98.891	100.96	100.35	99.568	101.19	99.473	100.14	100.73	100.76	100.76	100.75	99.666	100.92	99.481	99.927	101.22	99.726
107.8	109.34	108.29	108.31	109.64	108.6	107.58	107.83	108.26	107.18	108.61	109.57	108.6	106.32	108.32	108.98	109.04	109.66	108.7	108.76	108.38	108.27	108.19	109.1	108.9	108.66	109.5	107.94	110.42	107.91	108.5	109.87	110.05	107.97	109.49	109.09	108.7	108.64	107.93	107.64	108.92	107.76	109.52	110.03	108.92	107.82	107.71	108.39	108.72	108.66
100.14	99.695	99.636	98.873	98.915	99.532	97.999	99.27	99.21	98.216	98.611	99.129	98.059	99.388	99.68	99.314	97.898	99.597	100.55	98.471	99.793	99.412	98.913	99.237	97.884	100	99.38	98.731	98.793	99.136	99.975	97.969	99.638	99.206	99.876	98.276	99.68	99.476	98.878	101.09	99.028	99.315	99.781	98.996	99.045	98.154	98.582	99.287	99.971	98.366
105.63	105.16	106.05	105.73	104.92	105.62	106.92	104.82	105.71	105.5	105.95	105.54	105.59	107.6	105.25	105.51	105.36	106.37	105.23	104.84	106.07	105.5	105.96	105.59	105.66	106.44	105.11	106.39	105.24	105.11	107.33	106.43	105.55	105.28	106.84	106.36	105.97	108.06	105.82	105.61	106.31	105.46	106.08	104.75	106.06	106.02	106.62	107.25	106.29	105.83
105.8	105.15	105.4	105.62	104.89	105.98	105.43	105.55	105.21	105.01	105.6	105.45	106.76	106.91	104.78	105.4	106.51	105.24	106.18	103.98	105.34	104.73	105.4	106	105.14	105.54	105.7	106.32	106.07	106.4	104.93	104.94	105.61	104.76	105.7	105.2	106.39	107.43	105.25	105.11	105.51	107.65	104.08	104.93	106.24	105.76	106.8	106.27	104.51	104.86
106.69	105.74	105.86	104.98	104.02	104.12	104.93	106.22	106.33	104.69	105.08	104.66	105.43	107.15	105.6	105.04	105.67	104.9	105.91	105.91	104.17	105.26	106.13	106.32	106.26	106.63	105.94	105.76	105.86	104.41	105.27	105.25	106.12	105.91	104.37	104.65	104.64	106.23	105.64	105.94	106.79	105.74	105.17	106.56	105.17	106.52	106.81	105.4	106.97	104.63
97.491	97.707	99.703	96.945	96.764	97.037	96.411	98.7	99.016	98.68	97.808	96.6	97.25	97.621	97.105	98.308	98.567	98.459	99.226	99.484	97.596	98.029	97.77	98.365	98.565	96.927	98.593	97.936	97.917	99.459	98.23	97.119	98.67	97.325	96.763	97.467	97.703	98.087	98.332	97.128	98.228	99.132	97.693	97.647	99.217	100.01	98.839	96.643	98.607	97.189
106.09	105.35	103.48	106.62	105.39	106.68	105.29	105.9	105.76	107.04	106.03	106.2	105.18	105.84	106.87	107.89	106.25	105.89	107.94	106.57	107.15	106.74	106.28	106.23	106.91	105.92	106.38	107.12	105.87	106.8	106.8	104.39	104.74	106.85	106.47	106.78	106.94	106.43	105.6	104.75	106.7	106.96	105.87	105.44	106.33	107.6	105.01	106.95	106.31	106.98
106.46	105.24	105.09	106.72	106.91	106.22	106.67	103.85	105.46	106.11	105.68	106.47	106.91	105.76	105.6	105.82	107.62	106.38	105.88	105.13	105.17	106.5	104.94	106.44	107.69	106.42	106.39	107.03	107.32	105.71	106.17	107.53	105.3	105.61	105.63	105.37	106.17	105.39	106.38	106.44	105.48	107.31	105.84	107.11	104.8	105.78	106.69	106.52	107.16	107.87
110.68	108.11	109.13	108.63	108.59	106.94	108.2	109.48	108.73	107.31	106.66	109.63	108.66	109.47	109.2	107.75	108.25	108.24	109.57	108.11	108.25	109.1	108.89	108.86	108.5	107.46	108.21	107.22	109.97	107.81	108.73	109.29	108.81	108.42	108.76	108.43	109.01	106.25	107.17	107.15	108.28	108.94	107.58	107.53	109.4	108.39	108.1	109.39	107.93	108.08
104.86	105.57	106.11	104.79	107.34	105.4	104.81	105.1	106.23	104.43	108.31	105.3	105.47	105.69	106.7	104.26	107.42	105.63	106.48	105.75	105.01	105.82	107.12	105.67	104.37	106.5	106.35	105.59	106.08	106.33	106.44	106.18	105.73	106.17	104.58	106.98	104.36	106.95	105.67	106.22	105.03	104.95	105.47	106.22	105.91	105.45	106.13	104.98	106.34	105.71
105.72	105.87	106.07	105.25	104.11	104.77	106.97	105.41	105.57	105.97	104.8	105.55	105.54	107.43	104.7	105.54	105.21	106.6	106.02	105.33	104.69	104.73	106.23	105.4	107.18	105.14	105.62	105.8	104.88	106.42	105.83	106.93	106.03	106.69	105.81	106.46	104.92	105.23	104.8	104.73	105.89	106.25	107.37	106.17	105.06	105.01	105.56	104.52	105.03	105.39
107.11	107.45	108.61	108.75	108.53	108.8	109.47	109.13	108.87	108.21	109.24	108.87	108.87	108.12	108.31	108.26	107.89	108.86	108.96	109.82	107.91	109.48	109.03	108.63	109.58	108.01	108.98	108.16	109.96	107.68	109.17	109.36	107.91	108.78	107.41	109.48	107.94	108.46	107.49	108.96	109.84	108.94	108.83	109.06	109	107.53	109.4	109.27	108.57	109.09
98.226	98.422	98.986	98.415	98.217	98.986	98.611	97.387	96.058	97.666	95.992	98.965	97.531	96.473	97.691	97.506	98.129	97.608	97.475	98.254	98.804	98.646	98.18	97.597	97.634	98.187	99.496	98.468	97.268	99.374	97.505	96.433	98.968	97.235	98.666	98.77	98.098	98.951	97.426	98.748	98.722	98.634	96.754	98.665	98.982	98.517	98.951	96.744	98.844	96.342
107.47	108.07	108.12	107.72	108.78	108.36	108.97	108.06	107.95	109.03	107.68	105.97	108.16	109.19	107.97	108.25	109.44	108.17	109.55	107.76	107.45	108.19	108.21	107.88	109.73	108.47	108.3	108.19	107.98	108.63	107.59	107.84	109.05	106.96	109.59	106.76	106.56	108.72	109.12	109.11	108.65	109.74	109.17	108.43	107.55	108.15	108.17	107	108.62	108.44
107.43	106.72	107.25	106.33	106.57	107.15	105.95	105.84	107.04	105.61	106.5	107.06	105.88	106.38	104.89	105.95	106.41	106.14	107.74	105.06	106.28	106.65	106.56	106.28	106.2	105.92	106.1	106.48	106.53	106.82	106.28	106.13	107.72	106.86	105.69	106.71	105.45	106.04	105.13	107.94	106.87	106.24	106.36	106.65	105.62	107.53	105.52	106.85	107.02	106.98
104.4	106.12	106.49	105.78	106.36	105.9	105.06	105.56	104.14	106.16	105.66	107.07	106.6	104.54	105.12	106.16	108.02	105.7	106.01	105.5	105.55	105.54	106.6	104.77	104.65	103.98	104.85	106.44	106.39	106.68	104.95	105.29	106.95	107.17	105.52	105.35	105.28	105.07	107.03	105.44	106.4	106.05	104.01	105.15	104.98	106.21	106.45	105.34	106.64	105.58
105.27	105.71	106.15	105.12	105.24	106.81	106.53	105.57	105.53	103.94	105.8	107.05	105.48	107.17	106.1	105.9	106.38	104.64	106.76	106.35	105.62	105.71	106.52	105.21	104.74	105.41	104.99	104.33	105.01	106.45	105.14	105.37	105.22	106.05	106.34	106.71	107.28	105.47	103.85	106.1	105.61	104.72	104.88	105.27	106.94	105.43	105.87	105.22	105.04	105.85
97.579	98.769	98.623	98.681	100.16	98.449	97.534	99.187	98.751	99.699	99.11	97.702	99.577	98.978	99.274	98.926	98.17	97.842	98.6	98.731	99.421	100.06	97.563	98.691	100.51	98.352	99.87	101.16	98.905	97.884	97.067	99.086	98.512	99.585	99.081	98.395	97.746	97.858	98.844	99.114	99.283	98.726	99.579	99.528	98.178	99.643	99.948	97.924	98.783	98.765
105.89	104.85	105.13	105.82	103.3	105.58	106.11	104.77	105.36	107.51	106.63	106.85	105.77	106.77	105.13	105.62	104.75	104.92	105.14	105.48	107.2	105.89	104.67	105.64	104.78	106.53	106.18	106.4	106.17	106.51	105.6	105.13	105.65	106.11	105.68	105.93	105.97	106.17	105.61	107.26	105.34	105.9	106.92	105.55	104.55	106.11	105.84	105.31	105.86	102.4
111.6	111.15	110.31	110.92	111.06	109.38	111.14	110.88	110.58	110.38	110.99	111.13	109.3	110.08	112.07	110.49	109	109.95	109.91	110.94	112.07	109.79	110.93	109.89	111.04	109.89	109.46	109.81	109.76	110.1	109.13	111.01	108.34	110.9	110.8	111.69	111	110.47	110.47	109.74	111.47	110.7	110.04	110.55	110.09	110.95	109.74	110.07	112.36	110.87
105.24	106.16	105.28	107.79	103.99	105.66	106.45	106.1	105.82	105.18	106.25	106.3	106.78	106.35	104.51	104.19	106.05	104.3	106.04	105.75	105.78	105.71	107.01	104.78	104.85	105.3	106.27	104.93	106.75	104.71	104.81	105.42	105.53	106.01	106.7	106.26	104.88	105.3	105.25	104.65	105.34	104.52	107.76	105.39	104.1	105.43	105.46	106.29	104.56	104.11
99.763	101.49	102.03	101.16	101.02	101.24	100.41	100.73	101.27	100.66	101.12	99.815	101.9	100.8	99.67	100.49	101.12	100.06	100.11	100.18	100.12	100.45	102.06	100.53	101.83	99.904	101.12	101.9	100.26	99.476	100.26	101.53	101.67	101.2	98.959	100.42	101.65	100.39	101.38	102.3	100.87	103.47	101.36	101.45	100.36	101.88	100.65	98.804	102.1	100.88
108.73	109.11	108.19	110.31	109.94	107.9	106.95	107.81	108.76	109.45	109.21	108.81	108.59	105.91	108.42	109.54	108.12	109.14	108.24	109.35	109.49	108.37	109.14	109.39	108.34	109.31	107.96	108.15	109.03	108.27	108.27	108.21	108.14	108.47	108.12	108.85	108.44	108.41	109.16	108.86	109	107.26	108.32	110.68	108.84	108.95	107.93	107.1	108.32	110.62
108.98	109.5	109.66	108.93	107.92	109.83	107.65	108.39	110.02	107.69	109.48	109.38	108.58	109.02	109.91	108.52	107.13	109.98	108.15	107.64	109.71	107.95	108.35	108.69	110.04	108.41	109.24	108.79	108.86	108.71	109.09	108.01	108.64	107.13	107.7	108.33	108.91	108.62	108.99	108.99	108.88	107.58	108.4	109.64	108.55	108.12	108.59	107.6	109.5	109.2
107.46	107.41	107.01	106.78	107.42	106.01	107.1	106.12	106.07	107.02	106.19	105.91	108.45	106.5	107.23	105.57	105.82	106.32	106.5	107.37	106.17	106.69	107.39	105.79	107.77	106.8	105.59	107.01	106.96	107.62	107.74	107.74	107.89	106.35	106.35	106.79	106.1	106.17	107.72	105.1	105.6	105.99	107.16	106.2	106.65	105.84	105.07	108.5	107.5	106.78
106.61	105.67	105.94	105.67	106.65	106.01	104.8	104.51	107.69	104.43	104	104.55	105.54	105.92	108.03	104.92	104.7	106.38	106.88	108.54	104.58	105.13	104.77	106.33	106.75	105.25	105.49	106.36	107.09	106.87	106.4	104.63	104.86	105.26	105.29	105.11	105.74	106.16	105.89	105.01	106.1	108.62	106.2	104.35	106.04	105.61	105.8	105.83	105.68	106.53
108.81	108.02	109.25	109.16	109.15	109.14	107.26	108.8	108.45	109.02	109.01	108.83	107.49	108.14	108.27	108.69	108.08	107.97	109.01	107.74	108.7	108.76	107.57	108.55	108.12	109.55	108.75	108.15	108.07	108.87	108.97	108.49	107.53	108.94	108.51	107.77	108.39	107.83	109.98	108.32	109.12	108.45	107.87	110.18	109.57	109.14	107.87	108.14	107.8	108.43
96.997	99.465	99.278	96.456	97.302	97.807	98.385	99.048	98.488	99.289	97.125	96.85	98.581	99.158	97.781	97.367	97.769	95.805	97.955	97.469	99.277	98.18	99.512	98.779	97.766	99.406	97.764	97.887	97.101	98.645	97.27	99.139	97.526	99.147	99.341	98.742	97.188	98.69	98.246	97.169	98.668	97.733	96.936	98.902	100.19	97.861	99.118	96.439	99.26	99.232
105.39	105.48	105.85	104.86	105.6	104.99	106.4	105.74	106.34	105.18	105.62	105.02	106.08	104.23	105.95	105.86	105.07	106.08	106.6	105.62	105.63	104.64	106.14	105.24	105.54	105.98	106.12	106.84	104.58	106.09	106.53	104.99	107.45	105.44	105.8	107.21	104.46	106.77	105.38	107.71	105.36	105.52	105.22	106.01	104.31	106.37	105.2	106.21	105.05	105.64
104.3	106.34	105.34	105.99	105.94	105.94	105.93	105.57	105.73	106.67	106.45	106.28	105.16	105.13	104.61	105.57	104.91	106.76	105.53	106.44	105.08	105.01	105.68	107.16	106.16	106.21	105.79	105.25	105.66	104.69	106.13	104.07	103.44	105.46	104.5	106.41	106.27	106.07	105.54	105.11	104.61	106.09	104.84	105.7	106.26	103.43	105.49	106.58	106.82	105.23
98.146	96.824	97.515	96.985	97.555	98.629	98.804	98.561	97.643	99.773	97.218	98.715	99.65	98.311	97.185	97.591	97.219	98.152	97.769	99.198	98.014	96.377	96.866	98.594	98.567	98.083	98.819	99.023	97.687	97.501	96.928	97.317	99.474	98.684	97.543	97.75	99.21	97.924	97.81	98.051	97.467	98.68	98.207	98.158	98.739	99.214	98.183	98.128	98.565	96.942
100.35	101.5	100.56	101.42	101.58	99.9	100.72	100.75	99.849	100.76	101.39	100.9	100.59	99.765	101.69	99.693	101.2	100.65	101.42	101.29	101.14	100.37	100.2	100.88	100.58	100.07	100.54	102.2	100.54	100.9	101.64	99.498	101.06	101.49	102.16	101.02	101.31	101.18	100.24	100.72	100.91	100.43	100.95	100.88	99.424	100.19	102.28	100.81	99.473	98.865
107.86	107.92	107.66	107.26	107.48	107.25	108.23	108.41	107.53	107.63	107.54	109.01	110.61	109.45	108.89	108.99	108.58	109.34	107.69	109.54	110.13	108.94	107.64	108.4	109.03	108.32	108.17	108.45	108.27	106.87	108.94	107.48	108.91	108.78	109.65	107.08	108.22	108.54	108.42	105.2	107.98	107.48	108.03	108.51	109.65	109.46	108.26	108.71	108.12	107.92
105.73	109	107.69	106.6	106.52	107.12	109.1	107.69	108.59	108.45	107.87	108.91	107.32	107.59	107.48	107	108.63	108.88	108.2	107.43	106.67	108.38	108.05	109.14	108.73	105.91	109.01	106.77	109.33	108.76	108.18	108.49	109.5	107.59	107.86	105.67	109.88	108.47	107.53	107.67	105.87	107.72	109.99	108.37	108.15	107.08	107.81	107.14	109.31	108.04
101.02	99.982	99.305	99.743	99.815	97.449	100.44	100.4	100.68	100.78	99.676	99.938	100.6	99.746	101.22	100.53	101.41	100.08	98.852	100.3	101	99.48	100.88	100.64	99.577	101.81	100.78	101.06	102.18	100.61	99.501	101.38	100.48	98.592	100.29	99.561	100.26	100.1	100.45	99.964	99.062	98.865	99.854	100.82	99.914	101.09	99.302	101.07	100.75	100.82
108.83	108.35	108.59	106.39	109.05	107.44	106.79	108.81	107.43	106.58	108.56	107.77	107.43	108.06	107.59	107.78	108.77	107.94	108.15	108.75	106.97	109.07	108.1	107.65	107.32	105.96	107.35	107.65	108.29	109.73	108.03	107.24	108.21	107.03	107.75	108.05	107.15	108.1	109.56	107.56	107.86	107.85	107.35	107.13	107.96	107.89	108.23	107.88	106.81	108.33
106.87	109.03	109.12	108.88	107.8	107.67	108.81	108.71	109.87	107.77	107.31	108.9	107.56	107.68	108.46	108.72	107.05	110.47	108.58	109.1	110.3	108.25	108.28	108.83	109.04	107.73	107.79	108.09	107.7	108.05	108.55	107.66	107.83	109.56	108.34	107.58	108.38	107.46	107.83	108.32	108.02	108.41	109.32	109.67	108.19	108.07	108.85	109.31	109.85	107.91
108.6	109.25	108.66	109.79	108.33	109.02	108.22	107.08	108.54	109.19	108.71	108.72	109.38	107.59	107.7	108.16	108.19	108.08	108.65	107.26	107.22	107.82	108.96	108.99	109.19	107.41	108.1	108.11	109.5	108.35	108.78	108.36	108.78	108.79	107.14	108.66	107.74	108.16	108.6	108.93	108.79	108.7	109.06	107.73	109.11	108.83	108.88	108.42	107.36	107.95
106.9	108.3	108.08	107.49	109.33	107.62	107.72	108.97	108.1	108.07	108.43	108.28	108.86	108.19	108.31	108.63	109.69	108.94	108.75	107.98	108.67	107.01	109.96	106.86	108.93	108.43	109.38	107.97	108.42	108.42	108.3	106.88	109.18	110.35	109.73	107.51	107.02	108.81	108.08	107.85	107.27	107.6	107.79	109.01	109.16	107.1	109.28	108.05	108.14	107.7
106.08	105.44	106.38	106.15	105.95	106.92	104.7	107.31	106.99	105.16	106.05	105.92	105.57	105.95	106.8	107.28	105.42	107.17	106.36	105.51	106.47	106.34	106.41	105.04	106.22	106.3	107.67	106.04	107.1	106.22	106.03	106.58	106.36	104.75	107.65	107.26	108.24	106.85	106.66	106.07	106.39	107.28	105.86	107.87	107.68	105.39	107.36	103.97	106.09	106.45
106.82	105.16	105.12	105.04	104.48	105.89	105.39	105.85	106.4	105.28	105.71	104.64	106.14	105.32	104.47	105.98	105.56	104.89	105.74	105.49	105.69	107.18	106.96	104.57	106.98	104.56	104.25	105.16	105.72	105.18	105.51	105.69	106.63	106.52	106.03	105.6	104.1	105.49	104.86	105.63	104.35	107.04	106.44	106.25	105.84	106.21	105.5	106.41	106.26	106.32
108.32	106.73	106.48	106.63	105.34	107.12	105.53	106.76	106.58	105.65	105.91	107.62	107.51	106.81	107.13	107.07	107.04	106.27	106.28	107.86	107.41	107.09	106.06	105.7	106.39	106.97	107.44	108.03	106.44	105.6	106.27	105.82	105.79	106.85	104.8	107.2	104.95	107.2	106.93	107.06	106.64	107.13	107.08	106.92	106.96	105.72	107.2	106.15	105.65	106
108.29	107.79	110.3	108.82	109.1	109.03	109.49	107.62	108.83	109.17	109.25	108.96	108.66	108.59	108.24	109.17	107.75	108.65	109.16	108.1	108.96	109.96	108.57	108.31	109.23	108.24	107.11	108.07	108.37	108.37	108.91	108.47	106.57	110.05	107.04	110.02	107.93	107.62	107.55	109.25	108.63	109.06	108.09	108.65	108.19	108.3	108	108.89	109.05	108.82
97.548	99.364	99.324	98.569	99.408	98.743	96.616	97.525	97.971	96.984	99.401	98.641	98.3	97.226	98.157	98.707	96.955	98.62	97.476	98.911	98.396	98.57	96.897	97.978	97.654	99.869	97.064	97.709	97.686	98.459	97.656	98.732	97.604	97.719	99.09	99.4	97.719	99.638	96.939	97.361	98.074	96.186	98.82	98.052	98.231	98.007	98.503	96.97	99.167	98.408
101.67	100.91	102.39	99.988	101.99	102.22	101.57	101.98	101.02	101.19	101.41	99.82	100.56	100.15	101.54	101.99	100.51	102.14	99.128	100.47	101.97	100.56	100.48	100.97	99.691	102.28	100.65	100.81	100.11	101.16	101.12	101.11	102.42	101.22	101.05	101.98	101.64	100.29	100.18	101.49	101.57	100.29	99.877	101.72	100.51	101.06	101.17	100.99	100.83	100.48
107.83	109.83	108.96	107.69	108.62	109.08	108.04	109.12	109.07	109.05	108.88	109.04	106.75	107.42	110.71	109.29	107.82	107.46	107.41	108.31	107.83	110.56	107.34	108.78	108.27	108.47	108.52	108.03	109.38	109.06	108.61	108.38	108.5	108.2	108.65	110.59	107.64	109.34	107.25	109.22	108.23	110.07	109.08	109.45	108.35	109.01	109.05	107.96	109.69	109.08
98.223	97.442	98.065	98.877	98.378	99.426	99.027	97.719	100.9	99.441	99.633	98.505	98.932	98.739	98.009	98.927	98.725	97.667	98.871	98.347	98.276	99.358	99.356	98.451	100.1	99.571	99.399	97.588	99.741	99.415	98.042	99.015	98.843	99.15	99.028	99.035	99.049	99.471	99.463	98.485	98.994	100.62	99.287	99.386	98.833	96.985	97.979	98.86	97.95	98.86
104.95	104.33	104.94	106.28	105.43	105.19	107.04	105	105.16	106.49	105.32	106.7	105.03	104.94	106.11	106.48	107.2	103.57	104.83	105.43	106.24	106.23	106.84	105.2	106.24	106.8	106.66	105.93	104.93	106.46	105.77	106.16	106.3	105.43	104.83	105.22	104.17	106.8	103.83	103.86	106.11	104.15	104.99	105.8	105.16	107.3	105.05	106.17	104.71	106.31
105.67	106.43	106.04	104.93	105.73	104.62	105.89	106.12	105.3	105.8	105.3	105.29	103.85	106.31	106.05	104.41	104.9	104.93	106.06	104.22	106.27	106.5	106.54	105.39	104.8	105.31	105.69	104.76	106.33	104.82	104.68	106.31	105.14	105.23	106.88	106.06	105.5	105.52	105.97	107.78	103.65	105.6	105.05	105.24	104.49	104.63	105.02	105.84	105.32	105.56
108.18	105.93	108.15	106.87	106.93	107.08	106.67	106.74	106.61	106.94	106.79	107.31	107.63	105.77	106.09	106.76	106.66	105.05	107.07	107.29	105.64	106.83	107.15	106.38	107.39	107.7	105.14	107.38	106.92	106.16	106.32	107.2	107.68	104.97	106.03	106.3	106.71	107.02	105.91	108.23	106.85	107.57	105.62	106.44	109.31	108.29	106.94	107.47	106.84	108.4
105.98	105.02	105.68	107.07	107.57	106.97	106.89	107.66	105.77	108.02	105.4	105.32	107.41	108.43	105.81	105.84	104.49	106.71	106.07	106.73	105.84	106.23	106.38	106.37	107.94	106.21	107.2	106.26	105.71	107.18	105.24	105.83	106.44	106.16	105.8	106.43	105.71	105.33	105.89	106.83	106	106.9	105.01	106.87	105.48	107.27	108.22	106.27	106.79	107.28
97.683	98.84	96.083	98.142	98.924	98.59	98.464	97.076	97.457	97.049	97.769	96.828	98.928	99.739	97.324	98.312	98.373	97.595	98.638	100.1	98.375	97.076	98.265	97.916	98.495	98.722	98.413	97.66	98.695	98.548	98.392	99.766	97.271	97.277	99.108	98.324	99.09	99.102	96.911	97.288	96.89	96.865	95.839	98.698	97.852	97.161	97.619	96.277	98.844	98.913
106.94	106.19	104.74	106.33	105.21	104.51	105.17	105.99	104.41	106.16	105.21	104.42	107.23	106.09	103.8	105.63	105.2	105.37	105.82	105.85	106.33	105.31	105.42	104.23	105.09	105.62	104.13	105.64	104.73	107.13	106.44	106.18	105.69	105.76	104.56	105.99	105.9	104.81	104.78	106.91	106.24	105.56	105.4	104.61	105.11	106.16	104.46	105.71	106.41	104.5
106.41	104.94	106.27	105.94	106.77	106.03	106.07	105.56	104.87	106.08	106.95	105.17	106.15	108.19	106.76	105.63	105.24	105.36	105.01	105.77	105.42	104.38	107.48	107.16	106.84	106.75	106.4	105.62	104.94	106.19	105.21	106.08	104.61	106.21	105.35	107.23	104.87	106.93	106.57	104.92	105.77	104.9	106.97	105.28	104.63	105.88	105.2	105.86	105.37	104.72
107.59	107.07	108.84	107.98	107.05	107.11	108.37	108.64	108.69	108.52	107.95	107.78	109.3	107.59	108.11	108.21	109.38	108.75	108.03	108.4	107	108.89	107.68	108.46	107.86	107.1	107.67	107.19	107.74	108.23	108.25	108.85	109.45	109.65	108.83	108.56	107.98	107.15	107.07	108.25	108.62	107.49	107.83	107.64	108.85	108.06	107.37	106.86	106.92	107.69
106.76	106.74	105.43	106.45	105.75	105.93	106.53	105.81	107.18	105.58	107.91	106.16	106.71	107.24	105.23	105.94	105.47	104.75	107.41	105.56	107.28	106.42	104.79	106.68	106.73	105.73	105.31	106.32	105.69	105.54	106.17	106.56	106.09	107.42	105.82	107.6	106.38	107.09	108.11	106.43	106.47	104.8	106.59	106.26	105.97	105.86	106.38	105.92	106.97	105.95
99.642	99.016	98.291	98.476	99.715	100.17	97.867	99.496	98.775	99.914	98.7	98.527	99.007	98.456	99.061	100.52	97.922	98.842	97.679	98.022	97.722	98.82	97.729	98.634	98.393	98.207	97.678	98.958	98.12	98.411	99.065	98.081	96.857	100.93	97.844	99.145	96.79	97.62	98.304	98.947	99.865	98.285	99.251	98.69	97.781	98.587	99.051	98.738	99.152	98.908
98.669	96.348	98.271	96.608	98.032	97.435	98.26	98.243	98.658	98.354	98.767	99.345	97.225	98.398	97.726	98.639	98.474	98.797	98.41	97.941	97.031	96.932	98.13	98.515	98.138	97.369	98.741	97.978	99	97.764	96.162	98.021	97.802	98.738	97.964	97.431	99.685	97.312	96.384	98.724	97.139	100.06	96.835	97.739	98.864	96.831	97.288	95.334	98.853	99.129
105.91	103.38	105.64	104.28	106.93	105.68	106.07	106.16	103.88	106.19	104.86	105.03	105.74	104.96	105.28	106.75	107.6	105.88	105.03	104.97	106.09	107.39	107.32	105.66	106.51	105.74	105.65	106.99	105.57	106.35	104.92	105.34	106.07	106.56	104.79	105.81	105.06	106.56	104.27	105.2	105.36	106.09	106.38	106.66	106.11	106.12	104.98	104.18	105.34	105.03
108.93	107.62	108.71	108.01	109.48	107.47	109.09	108.64	108.95	108.5	108.16	107.83	109.52	107.66	108.35	108.39	107.68	108.73	107.74	108.22	109.37	108.92	108.53	110.61	108.16	106.92	106.48	107.68	107.77	108.36	108.35	108.14	107.09	108.67	106.32	107.33	108.89	106.99	106.96	108.48	108.14	109.1	109.22	109.2	108.01	107.84	109.08	106.99	108.54	108.86
104.46	105.09	105.62	105.99	105.43	106.55	105.3	104.72	105.92	106.54	105.42	105.01	106.15	106.26	106.37	106.25	106.1	107.6	104.91	105.63	104.84	106.49	105.38	105.31	105.3	105.7	106.46	105.65	105.41	105.21	106.87	107.16	105.19	104.87	106.38	106.16	107.99	105.93	105.48	105.25	106.18	106.3	105.13	106.35	104.13	105.09	106.2	106.55	105.33	105.43
105.6	105.14	105.86	108.05	106.52	105.13	106.18	105.68	107.15	107.09	104.06	106.65	105.54	104.01	106.12	104.72	104.72	105.15	104.18	105.77	105.09	105.07	106.16	106.52	106.36	104.66	105.3	106.49	107.24	106.46	106.29	105.73	105.84	105.13	106.38	104.13	105.57	105.21	106.43	106.47	105.32	105.82	104.23	106.33	105.15	104.24	105.15	107.13	105.95	106.97
109.43	106.81	107.63	108.27	107.27	107.38	106.65	107.28	108.47	107.86	107.98	108.67	108.09	107.24	107.65	109.17	110.1	107.45	107.22	105.9	107.95	107.84	108.11	109.16	107.91	107.99	109.24	106.82	106.78	107.04	108.55	108.79	109.39	107.48	107.97	108.15	108.71	108.53	107.23	108.6	107.51	108.65	109.57	106.79	107.57	110.22	108.86	108.25	107.71	108.02
99.941	100.33	101.04	99.823	101.94	100.67	101.86	100.95	101.29	100.82	102.57	100.91	99.67	101.96	100.58	101.3	99.488	101.18	99.857	100.28	98.989	100.38	101.36	101.32	100.7	100.37	100.7	100.83	100.22	102.35	100.84	100.65	99.606	101.45	101.34	102.1	100.65	101.36	101.83	98.915	102.12	101.68	99.816	102.22	101.13	100.56	100.41	98.166	100.22	100.98
108.04	109.21	107.46	106.52	107.54	108.18	108.97	107.62	106.56	108.88	107.6	109.57	107.41	107.02	109.4	108.71	107.63	107.85	106.42	106.42	108.3	106.12	107.9	107.69	108.39	109.46	108.63	108.26	107.9	107.83	107.98	107.45	108.66	107.41	109.5	108.02	107.47	107.31	108.94	108	107.61	107.82	106.65	108.26	108.32	108.62	107.6	108.1	107.63	107
109.26	107.82	109.99	108.54	108.74	108.81	109.77	108.68	108.41	109.29	108.55	107.5	109.19	109.06	107.38	108.49	110.24	108.14	108.69	110.29	108.9	107.63	108.39	109.6	109.25	108.41	107.07	108.99	107.88	108.65	109.26	107.56	108.86	108	109.27	108.94	107.32	109.35	108.12	108.25	109.09	107.65	108.33	107.33	108.18	106.99	110.11	107.25	108.83	107.48
105.98	105.76	105.24	106.27	105.65	105.01	105.83	106.49	105.12	104.39	104.92	106.27	106.1	105.33	105.24	106.32	105.83	104.21	105.07	106.71	104.53	105.53	105.8	104.99	105.09	105.41	105.69	106.66	107.5	107.31	106.05	104.65	104.04	105.52	104.85	106.36	105.25	105.66	106.33	104.72	104.26	105.46	105.53	104.98	106.13	106.55	105.31	106.19	105.28	105.14
109.65	109.64	110.17	109.59	108.35	108.39	110.24	107.26	109.26	107.7	109.16	106.49	108.66	109.07	107.33	108.85	109.91	107.2	108.71	108.62	108.07	108.19	110.07	108.95	109.02	107.6	109.53	109.91	109.06	109.93	108.76	107.42	109.98	108.66	110.35	108.41	108.53	108.94	108.6	107.86	108.63	107.72	109.51	107.83	108.07	108.29	108.05	109.18	108.77	109.4
99.465	98.766	98.451	96.381	97.325	98.027	97.198	96.661	98.348	98.349	98.71	96.991	96.948	97.15	98.109	98.118	97.838	97.279	95.795	97.291	99.015	98.044	97.436	96.947	98.978	98.638	98.788	96.953	98.062	97.831	97.679	98.63	98.626	97.312	96.553	98.15	96.021	96.55	98.028	98.611	97.467	97.069	98.145	99.683	98.451	97.756	96.647	97.88	97.198	98.193
104.64	106.17	104.53	106.34	105.8	103.23	104.94	106.33	105.6	105.15	106.41	107.07	105.5	105.89	107.06	107.44	106.45	106.46	104.54	105.71	107.13	104.77	105.74	106.56	106.49	104.77	106.54	106.72	105.5	106.43	105.54	106.09	105.73	105.36	105.38	105.31	106.41	105.58	106.14	106.24	105.62	106.11	105.84	106.07	105.9	104.85	107.2	107.07	105.55	105.86
95.402	98.534	97.698	97.911	96.682	99.489	98.832	98.627	98.414	97.599	97.308	97.915	98.985	97.518	98.571	98.016	98.602	98.266	97.299	97.908	96.957	97.175	97.389	97.529	97.132	99.436	97.671	99.043	98.533	99.601	97.482	97.834	98.261	97.688	100.25	97.699	97.816	98.126	98.676	99.168	99.674	98.487	97.607	97.373	98.079	98.562	98.306	99.1	98.249	98.865
109.49	107.89	108.88	107.82	108.03	107.04	108	109.05	107.68	109.27	107.74	109.53	108.8	110.1	108.04	107.86	108.54	108.16	107.91	108.2	108.77	107.28	106.34	108.67	107.65	107.34	107.82	108.24	107.89	107.85	107.49	107.54	110.36	107.12	107.51	108.91	108.5	107.35	108.53	109.34	108.04	109.44	108.01	107.61	109.57	106.72	107.61	107.82	107.11	107.92
106.54	106.33	107.4	106.28	105.04	107.3	106.64	105.76	106.02	108	105.69	106.85	108.81	105.96	107.42	106.6	104.89	105.77	107.93	107.92	106.12	106.42	106.5	105.97	106.64	107.44	106.67	106.72	107.28	106.86	107.59	106.14	105.8	107.44	105.02	107.79	105.63	106.11	105.94	105.47	107.72	106.55	106.84	105.89	105.71	105.14	106.38	105.76	106.86	107.33
96.967	98.432	97.373	97.342	97.781	96.944	98.532	98.127	97.748	97.015	98.276	98.385	97.529	99.306	98.272	98.499	97.942	97.637	98.842	98.014	97.878	97.793	97.56	97.479	97.144	98.642	99.018	97.209	99.748	98.727	99.31	96.877	97.682	99.009	97.105	97.134	97.202	98.396	97.44	95.534	98.519	97.187	96.934	96.158	97.765	98.331	97.861	96.584	98.005	96.862
97.989	98.315	97.224	96.699	97.968	99.069	97.907	98.544	99.273	98.386	97.361	98.256	97.72	98.649	96.512	97.316	98.167	97.829	99.123	98.231	98.18	98.58	96.759	97.877	98.012	97.323	99.125	99.699	96.565	97.961	98.108	97.537	97.947	97.637	97.394	98.399	97.916	97.579	96.454	98.407	99.495	98.851	99.006	97.853	99.3	98.22	98.61	96.958	98.146	100.07
108.89	107.78	108.7	108.09	107.17	107.84	108.13	109.89	106.86	105.85	108.39	109.26	108.24	107.65	106.16	109.78	108.39	107.95	109.54	109.48	108.15	107.94	107.87	107.61	108.55	108.01	107.74	109.24	107.17	107.69	109.58	107.39	108.33	108.29	110.1	107.61	107.92	107.29	107.17	108.78	109.19	106.62	107.79	107.55	106.65	106.91	109.01	106.55	107.05	107.36
106.49	105.63	107.05	105.73	104.41	105.89	106	105.61	105.83	106.26	104.37	106.04	104.8	106.49	106.69	106.59	105.83	104.83	106.36	106.25	104.43	105.57	106.64	106.11	104.26	105.99	107.21	105.36	104.6	105.37	105.9	105.32	104.66	104.3	105.09	104.48	105.77	106.59	105.05	104.89	106.17	104.87	105.55	105.06	105.03	106.57	104.61	105.45	106.3	105.37
107.22	107.03	107.88	108.07	107.56	107.06	107.54	106.91	108.9	107.63	107.33	107.24	107.5	106.98	107.86	108.34	107.28	107.05	109.86	107.08	107.39	107.35	107.29	106.09	109.06	108.02	107.77	105.7	107.9	108.59	108.01	106.95	108.84	109.28	106.1	109.58	107.81	106.52	106.86	107.13	106.74	108.8	107.38	109.18	107.77	108.15	107.93	107.18	106.61	107.87
108.45	109.3	108.53	107.01	108.4	107.06	109.1	108.75	108.1	107.83	108.71	109.53	107.22	107.65	107.67	108.53	108.05	108.65	107.44	108.94	108.71	107.58	107.71	108.33	107.61	108.79	108.95	108.61	108.43	106.97	108.95	107.01	108.27	107.26	107.62	107.09	108.78	109.12	108.56	109.55	108.49	108.67	108.02	108.78	108.32	108.87	108.12	107.44	108.88	109.46
98.594	97.369	99.516	98.489	99.235	97.98	99.496	98.826	97.746	99.424	97.548	98.578	98.448	97.276	99.946	99.045	98.824	98.182	99.006	99.703	98.714	97.729	98.667	98.96	99.572	96.986	98.956	99.284	99.41	97.558	98.551	99.855	100.5	99.228	98.724	100.56	98.453	99.513	99.508	97.669	99.239	98.887	99.323	98.192	99.862	98.753	98.413	99.848	99.256	99.8
107.97	107.13	107.87	109.16	107.17	107.21	107.99	108.97	108.24	107.87	107.03	107.48	108.31	106.72	106.1	107.83	107.73	108.26	107.71	108.06	107.52	107.32	107.81	108.32	109.66	108.94	106.81	108.67	109.07	109.07	106.64	108.83	109.1	108.03	106.81	108.49	110	108.05	106.41	106.84	107.66	108.14	106.53	107.22	107.5	108.47	107.93	108.23	107.15	106.83
106.35	106.66	105.62	106	105.44	106.21	106.79	106.35	105.89	106.52	106.39	105.53	106.92	106.92	106.08	106.27	105.84	106.07	106.05	105.8	105.35	105.17	107.15	106.35	105.41	106.09	106.86	105	107.83	107.53	109.11	105.99	106.18	107.38	105.17	104.81	106.5	106.75	106.64	105.71	106.77	105.6	104.62	106.06	105.03	107.61	107.99	107.32	108.02	107.92
108.63	108.23	106.62	107.2	107.32	107.31	108.16	107.09	107.44	106.93	107.62	108.35	108.3	107.12	107.14	108.29	107	106.93	108.31	108.97	107.3	106.98	106.95	108.58	108.29	106.9	107.08	107.27	107.39	107.93	109.42	108.76	107.15	107.83	109.79	108.57	108.8	107.71	106.85	108.26	106.83	108.8	107.55	108.89	107.95	108.37	108.74	107.48	108.17	108.56
100.91	102.12	100.48	101.34	100.38	100.76	100.73	99.663	101.39	99.987	99.229	101.55	101.49	100.61	102.1	99.649	99.489	100.03	100.13	102.08	100.94	101.07	101.08	100.53	99.44	100.73	100.35	100.86	100.88	102.84	100.37	100.97	99.136	99.271	99.889	99.722	101.25	101.77	100.52	99.734	101.47	102.09	100.95	100.27	100.57	99.854	101.65	101.16	101.06	101.06
108.7	108.68	109.06	109.95	108.05	108.89	106.62	108.7	108.91	108.4	108.11	107.64	108.04	107.37	108.71	108.85	108.92	108.32	108.09	107.92	108.39	108.3	109.63	108.45	108.74	108.58	107.57	109.04	108.5	110.28	109	108.83	109.49	108.1	110.3	109.8	108.79	108.84	108.64	110.06	107.39	108.77	108.16	108.59	109.24	109.19	109.27	108.66	109.2	108.37
97.878	98.948	98.187	99.393	97.901	99.321	96.696	98.701	98.194	98.127	102.08	98.834	100.01	99.653	99.132	98.321	100.51	100.08	98.922	98.515	99.462	97.939	98.938	98.496	98.256	99.497	99.317	97.909	98.741	99.51	99.489	99.171	99.471	98.992	98.168	98.94	98.529	98.657	98.052	98.019	98.937	98.769	99.125	98.404	97.024	98.187	97.903	99.237	98.127	99.433
104.8	105.31	106.28	105.19	107.42	106.46	106.46	106.37	107.54	105.88	105.85	105.78	107.22	106.52	106.66	105.4	106.78	107.25	107.64	107.39	106.28	104.64	106.47	106.85	106.73	106.53	106.31	107.23	106.24	106.74	106.24	107.5	105.18	105.83	105.94	105.8	106.57	104.08	107.07	105.99	105.67	105.96	107.01	105.61	105.64	106.38	105.79	105.7	105.68	106.35
106.34	108.63	108.25	110.6	108.59	108.96	109.6	108.07	108.54	108.51	106.94	108.73	107.53	105.88	108.85	108.38	108.34	107.64	108.55	108.2	108.08	107.45	108.36	107.36	107.23	107.38	109.49	107.26	107.42	107.32	110.1	107.47	107.99	107.94	107.42	108.18	108.62	107.34	108.89	108.7	107.42	107.34	107.77	108.13	106.75	108.09	110.41	108.99	107.84	108.17
98.738	100.22	99.159	99.188	99.663	100.42	99.539	97.653	99.271	98.112	97.727	98.185	97.524	100.24	98.868	99.086	100.2	99.289	98.179	101.07	97.877	98.834	99.832	98.03	99.409	99.862	98.033	98.536	100.64	100.82	98.267	99.836	99.67	99.285	98.96	100.52	98.015	99.074	98.555	98.036	98.952	98.621	96.47	98.274	98.745	99.271	97.787	98.02	100.14	97.573
107.54	105.77	106.39	107.32	107.23	106.37	106.78	107.56	106.78	106.71	106.16	104.86	105.49	108.04	106.16	107.92	107.45	106.16	106.86	105.21	106.57	106.65	107.09	105.33	106.8	106.64	105.23	106.1	106.07	106.72	106.48	105.33	105.45	105.96	107.13	106.53	104.25	105.8	106.46	106.55	106.26	106.9	106.74	106.73	107.03	104.8	106.73	107.64	105.47	106.73
106.17	106.59	106.63	106.08	107.2	106.14	106.04	106.3	105.87	107.17	107.15	106.44	106.36	107.3	106.6	107.04	105.92	107	106.18	106.26	106.67	107.3	105.73	107.87	105.2	106.51	106.07	106.11	106.55	105.79	105.82	106.88	107.84	107.87	105.49	105.55	106.32	106.06	106.22	105.65	106.64	106.7	107.08	106.77	107.68	107.05	107.09	106.85	106.38	106.27
108.93	109.55	107.36	109.2	108.08	107.68	108.6	108.12	109.03	108.26	106.67	107.86	106.58	108.28	109.8	108.11	108.11	107.25	108.32	107.62	107.72	108.47	108.96	108.44	106.67	107.63	108.09	107.46	108.41	108.11	108.38	108.64	107.44	107.31	107.28	107.32	107.17	108.11	109.73	108.51	107.38	108.22	107.39	106.93	107.05	107.58	107.52	107.8	105.89	107.19
109.17	109.55	110.03	108.27	107.88	107.72	109.26	108.76	108.88	108.17	107.99	109.31	109.45	107.76	107.86	109.46	107.76	109.17	107.52	108.77	107.94	107.6	108.7	108.67	108.79	108.24	108.31	107.46	109.11	110.62	109	108.33	107.65	108.59	107.42	109.97	109.81	107.56	108.72	109.09	109.13	109.18	109.34	108.6	108.56	107.71	108.75	109.37	107.54	108.4
99.696	99.766	100.5	101.35	101.88	100.97	100.43	101.17	99.892	101.1	98.822	101.15	100.17	101.17	102.79	100.31	100.1	100.36	99.644	100.2	100.42	99.931	101.03	101.73	101.01	101.39	98.616	98.954	100.18	100.28	100.16	100.08	102.76	100.04	102.17	101.78	99.948	100.41	100.87	101.56	100.31	99.209	100.65	99.985	99.807	99.896	100.12	100.72	99.927	100.71
105.55	106.39	106.25	107.21	105.86	106.5	105.82	105.89	104.99	105.58	104.71	105.52	105.96	107.11	104.06	105.14	106.71	105.66	106.64	106.95	106.86	106.14	105.35	107.28	105.28	106.31	106.32	105.15	107.93	106.37	106.08	106.4	105.93	105.43	106.61	106.7	106.81	106.64	105.51	108.67	107.56	106.16	106.99	106.46	105.94	106.18	107.01	106.79	107.33	108.18
104.76	106.15	107.19	106.4	106.55	107.5	106.49	106.39	107.07	107.15	105.47	105.66	107.32	106.19	105.13	105.67	105.63	106.49	105.48	108.19	105.87	106.43	105.24	106.76	107.95	107.01	104.68	106.67	107.23	105.82	106.48	106.13	106.96	105.74	105.25	106.89	105.22	106.72	106.73	106.93	107.14	105.78	105.8	107.15	107.12	106.68	106.84	107.14	106.82	105.84
105.2	106.86	105.96	107.35	105.81	106.99	107.35	105.15	106.55	105.44	106.2	105.99	106.14	106.7	107.1	108.7	106.03	105.76	106.99	107.36	107.56	105.67	105.72	107.82	107.51	105.46	106.14	105.44	105.47	106.87	106.25	107.24	107.81	105.09	106.12	105.06	106.09	106.21	107.06	107.02	103.35	106.47	105.71	106.64	105.51	106.48	106.26	107.55	106.88	106.11
108.31	106.24	107.43	107.25	107.56	108.55	108.7	108.81	107.9	107.08	107.59	109.85	109.68	107.59	107.52	107.25	108.38	109.36	106.83	107.95	108.55	107.95	106.94	107.87	109.62	108.37	109.51	107.24	107.19	108.2	108.5	107.44	109.24	108.12	106.87	107.26	109.39	108.81	108.25	109.45	108.86	109.27	106.32	108.66	107.35	107.74	107.6	107.57	108.12	108.43
105.46	105.78	107.58	105.3	106.18	106.98	107.57	106.46	105.19	104.9	106.61	107.03	105.16	105.69	106.6	106.61	106.17	106.37	105.22	105.75	105.68	107.5	108.46	107.65	107.24	106.25	106.59	106.42	106.15	108.09	106.97	106.05	105.53	105.67	106.75	106.17	105.17	105.35	105.52	106.47	107.53	106.23	105.55	105.54	105.76	107.08	107.61	106.21	105.35	107.16
107.27	108.57	107.58	108.42	107.15	107.7	108.5	107.89	108.03	106.88	108.24	107.46	107.04	108.14	107.25	108.31	106.82	107.31	108.36	108.33	107.22	108.64	109.07	105.89	107.27	107.32	107.93	106.67	107.91	107.99	106.72	109.11	107.36	108.39	107.29	108.89	106.7	107.37	107.58	110.16	108.86	106.25	107.68	108.6	107.05	107.98	107.55	107.68	106.15	109.03
98.502	99.007	100.17	100.31	98.671	98.759	99.266	100.52	99.019	98.136	97.883	98.876	100.32	99.529	97.089	98.42	98.691	97.417	99.424	99.897	98.434	97.082	98.523	97.787	99.718	99.13	98.418	98.715	99.15	99.775	100.35	100	98.763	98.569	98.737	98.742	98.848	99.634	98.536	96.97	98.6	98.345	97.188	99.251	97.074	99.289	99.548	98.101	99.394	98.833
105.15	106.85	105.78	106.32	104.97	104.32	105.53	107.4	106.91	105.7	106.3	107.03	104.85	105.85	105.21	104.8	105.01	107.25	105.99	106.83	105.7	106.55	104.94	106.36	105.29	105.67	106.66	105.48	106.47	105.34	105.98	105.62	104.17	105.42	104.09	106.51	107.85	104.91	106.24	105.7	106.67	106.18	106.18	105.69	104.27	105.87	105.02	104.59	106.35	106.29
106.02	106.39	106.06	107.24	106.99	107.92	107.14	105.99	106.39	106.88	106.55	108.26	106.98	106.77	106.52	106.65	106.96	105.69	106.19	106.4	104.97	106.97	107.84	104.88	106.83	106.11	106.61	105.71	108.32	106.63	106.82	107.13	106.29	106.59	106.17	106.93	106.52	106.11	106.8	106.54	106.16	106.02	105.4	107.32	106.81	106.79	105.2	106.24	106.16	106.46
109.62	107.95	107.15	107.48	109.1	108.38	108.93	108.67	108.56	108.91	108	109	109.33	108.58	106.34	108.59	109.58	108.6	108.75	107.61	107.11	107.31	110.63	106.48	108.05	108.4	108.64	109.12	109.28	108.4	108.54	108.53	108.56	110.07	108.58	108.85	108.06	107.59	107.75	109.78	108.61	107.92	107.86	107.51	109.7	109.97	107.41	108.99	109.44	109.64
109.97	110.75	108.13	112.41	110.23	110.72	111.54	110.88	111.19	110.01	111.46	110.46	109.65	110.37	110.03	110.48	109.26	111.66	109.37	111.28	109.18	110.82	109.88	110.35	109.16	110.63	109.58	109.87	109.43	111.46	109.65	110.29	109.68	111.29	110.61	112.42	111.73	110.58	110.87	112.72	111.79	110.95	110.32	108.42	109.36	109.73	111.13	111.18	110.13	109.59
109.5	109.18	110.37	109.89	108.93	109.41	107.51	108.43	108.19	107.82	108.25	106.53	109.31	107.5	108.31	107.23	108.54	107.78	106.97	107.92	108.79	108.94	109.48	108.73	107.43	108.41	108.77	108.24	105.96	109.18	107.48	107.83	109.62	108.83	106.25	107.17	108.2	108.96	106.96	108.66	106.79	108.67	109.11	108.56	109.25	109.05	108.23	108.28	108.45	107.65
109.67	108.4	107.1	108	108.73	108.1	108.65	107.3	108.86	108.06	109.39	109.35	108.85	107.93	108.2	109.11	109.33	107.8	108.86	107.86	106.78	107.65	107.28	107.56	108.68	108.38	108.64	108.74	109.3	107.84	107.64	108.09	107.92	107.98	108.91	109.6	107.41	107.54	108.65	109.52	107.99	109.92	109.28	108.05	108.22	107.83	108.43	108.24	108.02	110.09
106.35	106.48	108.1	104.48	106.19	106.91	105.17	108.01	108.35	106.01	105.71	106.28	105.99	106.82	106.02	107.2	105.1	107.02	106.17	105.41	106.11	106.27	106.87	107.53	106.05	106.84	107.43	105.26	105.76	106.24	106.33	107.12	105.46	106.76	106.62	107.03	107.59	104.77	106.22	105.96	107.54	107.05	108.68	106.47	106.06	107.59	105.48	106.8	105.79	105.33
109.96	108.97	108.51	108.93	107.98	108.16	109.14	108.49	109.44	107.1	107.79	107.09	107.09	107.82	108.64	108.25	108.63	107.95	108.38	108.93	107.71	109.84	108.13	109.19	109.74	108.51	107.67	108.53	107.65	108.47	108.81	108.23	109.01	108.3	107.65	107.8	107.88	108.66	108.55	107.95	109.03	109.17	108.29	109.11	109.77	108.24	107.93	107.81	109.88	109.02
108.93	107.76	107.34	109.05	108.62	108.71	108.45	108.19	107.31	108.99	107.02	108.31	107.15	108.59	108.1	109.09	108.98	108.87	109.26	109.48	108.01	109.06	109.5	108.39	108.51	107.71	107.91	109.47	107.57	107.33	108.41	107.38	107.78	109.17	108.14	109.16	108.49	109.69	108.79	108.28	106.48	108.84	108.94	108.85	107.91	108.36	109.33	108.38	108.27	108.13
107.22	106.43	105.1	106.57	105.07	105.7	106.1	105.44	104.65	107.47	105.58	105.36	104.93	104.8	105.81	105.84	105.99	105.16	105.24	106.97	106.48	106.7	105.5	105.64	106.4	106.21	105.81	104.9	105.43	106.48	105.48	105.38	104.77	105.61	106.23	103.67	104.32	104.75	104.83	106.34	106.57	106.23	105.36	104.53	105.64	105.54	106.5	104.79	106.33	106.96
100.87	100.21	99.923	101.38	100.15	101.4	98.679	99.513	99.257	100.24	101.76	100.82	101.39	98.739	100.95	99.623	99.421	101.31	99.984	103.59	100.31	99.559	102.42	99.33	99.317	99.955	99.835	99.793	101.27	100.78	99.961	101.34	99.881	100.77	100.76	100.17	98.695	100.36	99.217	99.423	100.77	100.22	100.31	100.22	101.25	99.849	100.09	100.71	100.06	99.935
107.51	105.81	106.55	106.49	106.1	106.24	106.74	106.71	106.79	106.4	105.21	106.64	105.49	106.64	107.96	106.34	108	106.07	106.67	106.13	107.39	105.64	106.55	105.05	107.54	107.22	106.36	108.8	106.63	106.24	105.24	106.68	105.59	105.76	106.35	107.56	107.42	106.9	104.83	106.86	107.04	106.49	106.33	105.18	105.81	106.32	106	105.6	107.03	106.74
97.926	100.11	96.11	98.11	96.745	99.419	98.053	99.561	97.816	100.02	97.987	98.421	98.476	98.101	98.968	98.012	98.565	99.027	98.865	98.859	98.715	98.422	97.371	97.421	98.707	97.339	97.546	97.181	97.263	98.119	97.874	98.226	97.749	98.95	95.977	96.318	96.681	97.888	98.153	98.108	98.229	98.547	97.219	96.618	96.926	98.022	97.472	96.649	98.702	98.381
108.28	107.92	108.69	107.05	107.28	108.14	109.02	107.53	106.82	108.23	108.67	107.75	106.51	107.52	108.03	108.57	107.62	107.16	107.91	108.49	110.17	108.49	107.34	108.09	108.47	107.96	108.71	107.25	108.59	106.32	106.64	107.42	107.06	108.66	107.23	108.69	107.48	108.31	107.13	106.66	107.69	109.14	107.63	106.81	108.41	108.09	108.5	108.8	108.56	106.75
100.27	99.206	100.99	100.32	101.22	100.42	100.83	101.75	99.37	100.88	100.98	101.08	101.32	99.591	101.23	99.735	100.14	101.25	99.749	99.761	100.53	100.86	100.37	99.766	99.612	99.973	100.14	100.19	102.65	100.81	100.82	100.98	101.63	100.74	100.62	100.31	99.834	101.69	100.47	101.94	100.64	99.527	102.19	99.402	100.91	100.31	101.11	98.288	101.73	102.26
107.15	108.56	107.8	108.49	109.43	107.07	108.06	106.36	109.94	108.13	109.11	107.69	106.09	108.97	108.42	107.47	109.18	108.44	106.54	108.38	107.87	106.8	107.18	107.07	106.77	108.55	108.11	108.26	108.78	107.8	109.24	108.27	107.34	109.75	107.77	108.72	110.24	108.62	107.19	108.67	107.89	108.34	108	107.42	108.7	109.1	107.5	107.91	107.5	108.7
104.95	106.2	104.15	105.6	106.23	106.49	105.86	103.95	106.52	105.06	106.78	104.74	105.97	106.03	106.07	106.12	105.89	106.55	106.63	105.33	103.39	105.27	106.51	105.92	104.41	105.86	106.51	105.96	105.22	106.58	104.2	105.82	105.76	104.83	104.78	105.18	106.29	105.46	106.52	104	105.38	105.92	106.46	105.28	106.43	105.66	105.8	104.95	105.1	106.45
107.29	107.73	108.13	108.33	109.06	109.59	107.71	108.39	107.93	108.25	108.94	108.37	109	106.56	107.55	108.02	108.19	108.06	107.47	106.17	108.93	108.98	107.6	108.36	108.23	105.96	108.85	106.61	108.24	107.06	107	108.46	108	109.7	108.09	107.09	107.36	108.83	106.65	108.12	109.76	105.58	106.45	107	107.54	107.46	107.68	108.06	106.38	108.08
106.22	105.48	104.63	104.34	105.21	106.68	105.92	106.31	105.67	106.09	105.67	105.6	106.41	105.92	105.9	106.79	106.3	105.52	106.21	106.36	104.77	106.04	105.39	105.14	106.68	105.58	105.42	104.81	105.44	106.37	105.8	104.72	107.62	105.66	107.75	105.21	106.13	105.34	104.89	104.85	105.31	104.96	104.16	106.74	105.06	105.92	104.6	105.18	106.22	105.91
98.904	100.74	99.272	99.071	98.283	97.522	99.471	98.751	98.418	99.072	97.882	98.177	98.097	99.421	99.365	99.798	99.777	98.863	99.675	99.216	99.958	98.65	99.536	97.758	98.968	99.414	100.4	101.5	100.91	98.87	96.838	98.637	99.1	98.177	97.033	98.791	99.607	99.91	97.474	99.959	97.873	97.313	99.4	99.163	98.43	97.724	98.607	98.95	99.1	99.709
105.71	106.85	106.24	106.3	106.77	106.88	106.27	105.08	104.78	107.07	105.34	106.73	105.48	106.58	107.03	104.93	106.12	106.89	106.99	106.34	105.29	105.29	107.21	107.31	105.37	106.7	107.09	106.76	106.77	107.45	105.95	106	107.3	106.34	107.03	106.24	106.09	105.35	105.98	105.99	106.49	104.46	106.15	106.27	107.46	105.75	106.45	106.05	105.4	105.33
99.407	99.626	98.887	99.574	99.443	98.976	97.42	98.196	98.535	97.615	98.793	99.096	99.166	99.772	98.785	99.021	99.61	98.252	98.509	98.362	98.382	99.28	98.956	98.544	99.39	99.22	98.557	99.473	100.8	96.605	100.36	99.419	97.497	99.351	97.66	99.059	99.357	99.466	99.028	98.631	97.707	98.318	98.614	99.169	98.134	99.649	99.765	98.12	99.703	98.036
101.9	102.72	102.93	101.86	101.8	103.93	102.5	102.68	104.35	102.15	102.36	103.33	103.64	102.33	102.65	103.65	101.92	102.14	102.21	102.35	103.32	103.01	102.6	102.02	102.23	103.63	102.3	102.97	102.26	101.3	102.71	102.35	102.62	102.92	103.31	102.55	101.78	101.15	103.53	103.52	102.9	104.12	102.5	102.48	102.01	103.49	102.78	102.97	102.55	102.72
106.39	105.31	104.11	105.8	106.8	105.44	106.62	106.49	108.27	105.72	105.63	107.79	107.24	105.95	106.74	105.38	106.78	106.67	106.34	107.17	107.5	107.46	104.93	104	106.81	105.73	106.22	104.74	104.14	107.44	107.27	105.69	106.37	106.67	106.52	106.54	106.69	107.45	106.03	107.16	106.7	104.76	107.65	107	106.35	106.9	106.28	105.67	107.03	107.44
99.195	100.61	100.11	100.91	100.9	99.984	101.38	101.47	101.23	101.49	101.01	101.94	100.22	99.123	101.44	101.83	100.96	100.81	101.09	99.285	101.06	100.74	101.19	101.78	101.7	100.18	100.75	100.46	101.29	100.9	100.73	99.679	101.65	100.32	99.799	99.769	101.73	100.75	101.81	100.32	100.14	99.74	99.793	100.17	101.46	100.97	101.71	101.2	100.38	99.713
108.49	108.51	108.37	108.95	108.03	108.4	109.29	106.19	108.06	106.83	109.5	108.26	108.81	107.87	107.68	108.27	107.98	108.2	109.06	107.67	109.43	109.28	108.59	109.38	108.62	108.05	108.28	107.48	108.16	108.71	109.87	106.89	109.69	107.54	108.01	108.57	109.41	110.06	109.8	107.77	109.13	109.74	108.43	107.38	108.12	108.57	108.17	107.41	107.82	108.36
104.94	105.16	106.27	104.66	104.63	106	105.96	106.16	105.31	105.46	105.24	106.19	104.04	106.91	104.83	105.31	102.76	104.73	106.14	106.33	105.89	104.21	104.91	105.04	106.68	107.02	105.54	105.91	105.52	105.89	105.39	106.13	106.83	105.11	105.55	106.61	105.87	106.05	105.19	106.73	105.67	106.76	106.04	106.09	104.72	106.35	105.57	106.49	106.36	106.8
106.66	105.69	105.12	105.61	107.28	105.49	109.04	107.42	104.64	106.62	105.26	105.77	106.69	105.13	106.99	105.65	105.98	107.37	106.79	107.75	106.86	107.74	106.06	106.43	104.53	106.6	105.99	107.28	105.29	106.31	105.89	105.6	106.51	107.01	106.62	106.32	106.32	105.83	105.99	105.9	105.68	105.51	108.21	106.57	106.06	106.76	107.46	105.86	106.58	104.61
110.93	111.33	110.66	110.96	111.01	110.54	111.21	110.21	110.5	111.14	110.8	111.78	109.15	111.46	109.29	109.26	109.4	111.67	110.95	110.74	110.02	110.44	110.5	109.33	110.64	110.03	110.92	110.76	109.87	110.86	111.1	110.9	108.35	112.61	112.03	109.76	110.53	110.79	110.76	109.77	110.63	110.04	111.15	110.38	111.84	111.28	111.36	110.22	110.09	109.05
100.01	98.049	98.196	98.508	98.382	97.953	98.18	96.629	97.936	98.136	99.322	96.779	98.452	97.307	97.568	97.161	97.412	97.63	98.577	98.365	98.041	97.873	97.934	98.918	97.845	98.735	97.993	98.436	98.659	98.33	97.707	98.488	96.413	96.784	97.096	97.612	97.728	99.001	97.082	97.888	99.789	99.45	98.593	97.247	97.406	97.944	98.734	98.389	98.529	96.299
105.47	104.52	105.82	105.94	105.02	105.24	104.97	105.07	106.6	105.3	104.05	105.09	106.5	106.91	106.04	105.3	104.94	105.79	104.19	106.13	104.71	105.58	105.47	104.49	105.34	106.62	104.41	105.83	105.56	105.37	104.88	106.09	106.53	106.38	104.6	105.49	106.06	104.88	105.74	105.58	106.45	106.81	105.22	105.02	104.69	105.62	105.65	105.5	104.68	105.52
105.21	104.99	105.94	105.83	106.03	105.17	105.9	104.97	105.53	105.63	105.66	106.08	105.88	105.66	106.85	105.25	106.35	104.37	105.79	104.95	106.79	105.28	105.61	104.58	106.18	105.67	105.77	105.52	105.5	104.62	105.07	105.54	105.68	105.3	106.75	105.35	106.58	106.44	104.48	106.21	105.17	105.64	105.84	105.49	105.41	106.02	104.13	104.62	104.57	106.37
108.14	107.17	108.03	108.95	107.52	108.6	108.02	108.49	107.93	108.37	108.32	108.94	108.55	108.81	108.32	108.85	108.65	108.24	109.35	108.88	107.77	108.9	109.51	107.94	107.74	107.9	108.97	106.53	106.68	107.06	108.8	108.39	108.47	108.91	109.92	108.16	108.85	109.32	109.23	108.77	108.38	109.48	109.39	109.4	108.26	106.43	108.64	108.55	108.9	107.5
107.88	106.68	109.2	108.41	109.41	108.11	107.96	108.5	106.69	107.98	108.39	107.92	108.22	108.72	107.41	107.97	106.4	107.64	107.41	106.72	108.24	109.1	107.41	108.34	108.37	108.05	106.52	107.75	106.69	108.2	109.05	107.15	107.57	108.41	108.39	108.96	106.99	108.2	109.01	108.78	107.6	107.16	108.17	107.27	108.59	108.93	108.2	107.51	106.58	108.06
107.04	107.25	107.82	109.25	110	107.9	108.29	109.63	107.86	108.89	107.47	106.11	109.78	108.3	108.72	109.64	107.92	108.68	108.75	108.22	107.57	107.66	108.46	109	108.62	108.16	108.24	108.8	109.84	109.59	110.3	109.22	109.25	108.32	107.33	107.06	107.57	107.89	107.94	107.8	108.47	108.28	108.17	108.67	107.76	108.89	108.99	107.7	107.1	106.67
105.59	106.24	105.9	106.63	107.82	107.07	107.96	106.43	106.71	106.01	106.42	105.57	105.32	106.83	107.43	107.66	106.75	104.89	106.09	105.9	106.51	105.22	107.91	105.51	107.14	105.2	104.83	107.34	106.62	105.72	106.14	105.96	107.03	106.15	106	107.31	106.15	105.32	104.8	105.62	106.96	105.38	105.14	106.98	105.84	106.64	105.53	104.97	106.44	107.4
98.444	97.871	98.24	98.595	99.113	98.234	98.551	97.543	97.224	97.107	99.446	97.009	97.54	96.284	97.244	97.173	98.589	98.89	96.853	97.53	98.383	96.979	99.772	98.163	99.15	98.486	98.235	97.134	99	98.031	98.462	97.73	99.077	97.365	98.016	97.346	98.569	99.055	97.135	97.729	97.33	98.934	97.692	96.705	97.25	98.828	98.277	98.175	99.64	98.256
98.315	97.3	98.667	98.394	97.854	98.291	98.282	98.334	98.249	97.884	97.906	98.304	97.115	97.332	97.906	97.269	98.213	98.468	98.303	98.278	95.894	97.761	97.663	97.252	98.258	98.473	97.385	97.35	99.119	96.647	98.478	98.423	97.733	98.999	98.504	99.283	99.349	96.473	98.099	97.898	97.159	96.841	98.82	98.274	99.057	98.852	96.637	96.346	99.402	98.568
105.75	105.21	106.12	106.27	105.89	106.92	105.86	106.31	105.08	106.06	106.37	105.26	104.59	106.36	105.06	105.56	106.17	107.44	104.35	106.84	105.58	104.13	106.11	106.28	106.7	106.31	105.11	106.22	105.82	106.57	105.87	104.4	106.73	105.62	105.81	106.44	105.21	106.35	108.13	107.38	104.76	104.26	105.14	105.23	105	105.79	105.74	106.48	105.62	105.7
105.61	108.91	107.92	107.94	107.21	109.15	107.74	106.94	108.15	107.92	106.83	107.54	107.73	107.38	107.17	107.85	107.59	105.99	107.73	108.11	107.92	108.09	109.66	108.31	107.94	106.46	106.7	108.6	107.19	107.61	108.55	106.18	106.81	107.13	105.79	105.2	107.7	108.97	106.55	106.61	109	108.05	107.73	107.71	108.07	107.34	108.9	107.71	108.96	107.99
102.9	103.12	101.59	103.72	103.24	102.95	103.51	104.21	101.94	102.9	101.88	101.82	104.07	102.34	105.47	104.05	103.1	101.17	102.25	102.32	103.56	102.37	103.36	102.23	101.49	103.03	102.52	101.74	102.35	103.65	102.45	103.38	102.87	103.44	103.33	101.8	104.09	103.46	101.49	102.03	104.15	103.82	101.6	104.05	102.25	102.72	102.76	103.05	102.07	103.34
99.568	99.333	102.03	99.066	100.98	100.21	99.022	100.07	100.2	99.605	100.88	100.19	98.662	100.27	99.347	98.456	101.07	100.93	99.712	100.07	99.598	100.63	101.08	100.75	100.21	100.67	100.7	99.956	100.38	100.14	99.71	100.17	100.16	101.08	101.12	101.95	100.62	99.874	100.22	98.92	100.4	98.704	99.739	99.677	99.433	102.12	100.22	100.33	99.893	100.76
105.11	105.76	105.26	106.02	105.19	105.17	105.13	107.7	106.52	105.11	105.47	104.19	105.49	104.05	105.76	106.5	105.98	105.04	105.41	104.27	106	107.1	105.88	106.38	105.67	106.99	104.18	106.72	105.47	105.04	105.09	104.97	105.56	106.87	105.51	105.46	104.34	106.25	104.83	105.93	106.33	105.24	104.63	105.82	105.13	105.4	105.72	105.02	107.29	105.77
107.04	108.14	106.16	107.47	106.69	107.27	108.43	107.6	108.71	105.98	107.35	107.81	108.08	107.13	107.69	108.26	107.55	108.34	108.45	107.37	107.94	107.58	107.52	107.81	108.89	107.45	107.18	107.47	107.43	107.53	107.8	107.71	107.78	108.33	109.01	107.18	108.99	106.14	108.27	108.76	107.98	106.91	107.66	107.33	108.53	107.69	107.92	109.13	110.93	108.7
97.595	97.075	99.381	99.378	97.305	98.491	98.558	98.03	98.708	98.749	100.93	100.02	98.22	101.01	98.971	99.099	99.513	99.262	98.959	98.366	99.735	98.909	99.333	97.92	99.42	98.966	98.64	97.79	100.26	98.22	98.689	97.863	100.85	98.696	100.05	98.064	97.524	97.713	98.231	100.48	98.745	97.636	99.285	98.419	97.932	98.959	99.358	99.405	99.889	99.82
106.82	106.64	106.01	106.27	106.46	105.67	105.37	104.93	104.98	106.37	105.43	106.76	106.19	105.43	105.49	107.08	106.25	105.53	106.04	105.71	105.49	104.81	107.37	105.35	106.09	104.43	104.42	105.95	105.14	105.52	106.07	105.16	105.81	104.89	105.02	105.41	104.53	104.38	104.55	105.99	104.74	105.74	105.69	104.77	107.6	104.42	105.04	106.82	104.99	104.47
108.04	108.85	109.17	106.62	107.29	106.23	107.31	107.96	107.37	107.15	107.86	108.14	109.59	107.28	108.05	107.51	107.64	107.7	108.13	107.9	107.53	107.39	107.47	106.5	107.57	107.52	108.38	108.04	107.98	107.78	107.09	107.16	108.54	109	106.56	107.16	109.06	107.68	107.65	107.38	106.91	106.37	107.44	109.37	107.71	108.72	108.09	107.87	107.99	108.78
107.27	107.92	107.96	109.17	108.67	109.02	109.15	109.52	107.97	109.95	107.91	107.41	107.53	109.89	108.54	109.1	109.22	107.11	108.6	108.49	108.76	108.51	107.46	108.23	107.47	107.52	108.44	109.35	108.32	108.38	109.54	109.11	108.71	109.33	107.65	108.46	106.89	108.04	108.03	109.12	106.14	110.42	109.1	108.02	108.45	109.29	108.27	108.38	109.92	108.75
108.24	109.09	107.41	109.5	107.51	107.71	108.58	109.49	107.36	109.47	107.9	109.14	107.6	108.51	108.29	107.45	109.75	108.98	108.62	108.94	108.37	107.26	108.38	109.28	109.23	109.99	107.59	109.05	108.86	108.26	109.03	109.74	109.47	107.75	107.76	108.57	109.13	109.58	106.91	109.4	106.96	108.76	108.18	108.73	107.96	107.61	108.03	107.51	109.19	107.79
110.02	108.54	108.46	108.79	106.45	109.2	107.84	108.12	109.17	108.13	108.27	107.83	109.33	109.17	107.05	108.85	107.03	108.12	107.7	107.81	108.17	109.16	109.39	109.69	108.43	107.59	108.38	107.99	108.75	106.98	109.8	109.12	109.3	106.97	107.92	108.24	109.23	107.81	110.25	108.27	108.92	108.11	109.43	107.86	108.62	108.57	109.13	108.02	106.9	109.56
107.97	107.95	108.23	108.05	109.25	108.95	109.81	108	108.18	109.3	110.2	108.97	107.96	109.29	107.63	108.57	109.58	110.15	109.65	109.11	109.72	108.73	109.88	107.98	107.64	108.32	108.16	109.77	108.59	108.08	109.4	107.43	108.11	107.89	108.35	108.88	108.78	108.72	109.21	108.54	108.02	108.5	109.55	109.2	108	109.38	109.17	107.77	109.13	107.94
108.79	108.48	108.4	108.59	106.19	107.5	108.82	109.06	107.9	109.39	108.62	107.84	108.38	108.8	107.14	109.68	108.37	108.51	109.43	109	107.5	107.75	108.91	110.37	108.51	107.47	109.15	108.15	109.35	108.22	109.54	108.19	108.89	107.4	107.18	108.12	108.07	108.35	107.25	108.53	109.27	109.38	109.24	108.72	107.65	109.23	108.5	108.48	106.42	108.32
105.84	106.36	105.13	106.64	105.1	106.19	103.77	106.76	105.03	106.94	105.69	104.89	106.04	105.14	105.27	106.92	105.97	105.68	105.21	106.68	105.1	104.57	104.66	104.85	104.11	105.79	105.47	105.83	106.98	106.19	106.15	104.75	105.75	104.81	106.52	106.36	104.62	106.11	105.2	105.92	105.24	105.05	105.1	104.45	105.33	104.97	106.53	105.04	105.37	104.93
101.53	100.76	100.8	99.191	99.785	100.56	100.86	100.07	101.1	97.994	99.823	101.93	101.45	101.46	100.34	98.424	100.34	99.583	99.114	99.854	99.891	100.05	99.95	98.85	99.24	100.81	99.913	100.62	101.83	99.61	100.14	101.14	99.189	100.56	100.68	100.77	101.52	99.752	100.83	99.688	100.47	99.74	102.09	100.99	100.08	100.97	100.08	101.14	101.08	100.68
110.76	110.71	109.91	111.4	109.72	110.43	110.54	110.98	111	111.44	110.68	108.94	108.89	108.64	110.51	111.27	111.73	109.78	109.77	109.09	110.02	110.67	110.56	111.13	111.45	111.63	111.86	110.38	110.67	110.63	110.68	109.74	109.99	110.4	112.28	110.55	110.83	110.57	111.48	110.95	111.04	110.72	110.49	110.68	110.06	110.55	110.83	110.58	111.89	109.95
97.733	99.061	98.834	97.878	97.061	97.44	99.504	98.621	96.641	97.537	99.83	97.146	98.237	96.466	97.253	98.087	97.44	98.117	96.766	97.859	96.448	97.925	98.65	98.266	99.741	98.423	98.43	97.804	97.974	98.105	98.069	96.723	98.023	98.128	96.08	96.865	97.491	97.898	97.328	97.473	98.225	97.51	99.002	98.231	98.933	98.167	96.467	98.326	99.138	97.148
107.06	109.52	109.2	107.79	110.78	108.46	108.64	108.35	108.14	107.44	108.83	107.6	108.22	108.68	107.91	108.56	108.13	108.21	108.89	107.58	107.59	108.23	107.91	107.7	109.3	108.84	108.75	108.86	108.96	108.55	109.37	106.47	109.19	107.31	108.37	108.2	109.72	108.37	108.9	108.72	107.71	109.16	107.71	109.66	106.34	108.74	109.22	108.78	107.3	108.46
106.17	105.57	106.22	106.82	106	104.6	103.66	107.04	106.76	106.06	106.27	105.72	105.26	105.2	106.18	106.02	106.02	106.24	104.84	103.61	107.46	105.92	105.59	105.43	104.79	104.92	105.93	105.87	105.29	104.88	104.27	104.74	104.59	106.02	103.66	103.1	105.28	104.89	104.29	106.65	105.06	105.06	105.67	104.95	104.96	105.01	105.86	105.48	104.91	104.82
111.77	108.55	111.75	109.36	111.2	109.72	109.32	110.35	110.13	111.29	111.49	110.33	111.29	112.85	111.2	111.06	109.53	109.91	110.8	109.94	110.48	110.15	108.62	110.06	111.45	110.13	111.26	111.94	109.35	110.9	109.62	111.8	110	109.83	111.3	110.82	109.42	109.56	110.64	108.83	111.16	110.21	110.64	110.45	110.72	110.58	110.74	109.89	110.67	110.25
105.58	105.32	104.91	106.47	105.96	106.82	105.11	105.31	105.27	105.16	105.19	105.22	105.25	104.86	105.75	106.66	106.14	105.47	106.32	106.24	105.18	107.51	103.51	105.69	105.27	105.22	105.77	105.75	106.22	105.91	105.88	104.3	105	105.7	105.93	105.41	105.93	105.73	106.12	105.01	105.94	106.36	104.6	106.49	105.18	105.47	105.12	104.94	106.81	104.59
99.852	101.18	101.58	101.16	100.66	99.963	100.37	101.39	100.18	100.79	101.87	101.1	99.487	102.05	100.9	100.57	101.9	100.75	101.05	100.43	102.74	102.17	99.844	100.4	101.63	101.34	100.97	100.96	100.53	99.614	101.25	102.6	101.45	100.97	99.913	99.525	100.34	98.668	101.65	101.26	99.639	102.53	99.238	100.68	102.99	100.58	100.34	101.25	99.698	99.104
107.06	106.79	105.56	105.17	107.01	106.24	104.81	106.22	105.49	106.78	104.75	104.99	104.46	105.24	105.35	105.36	105.99	105.35	105.81	103.7	106.62	104.69	106.49	106.78	105.32	106.46	105.31	105.53	106.78	106.08	106.37	105.8	105.71	105.43	104.24	106.22	105.33	104.78	104.57	106.05	104.3	105.05	105.66	106.72	107.09	105.58	105.48	104.8	106.17	106.34
106.68	105.68	105.41	105.59	103.43	104.95	105.97	105.46	105.67	105.96	106.62	104.66	105.07	105.54	104.84	104.68	105.62	105.47	105.45	104.59	106.86	106.41	106	103.97	105.4	106.09	105.31	106.4	105.77	106.91	105.69	105.07	105.14	106.48	105.94	104.73	107.8	105.97	105.55	105.07	105.89	105.8	106.33	105.6	105.36	105.6	105.53	105.72	106.43	104.5
102.33	101.27	99.478	99.988	100.71	101.86	100.35	101.82	100.08	100.38	102.24	101.41	100.82	100.18	101.22	101.51	102	99.661	99.038	101.02	100.99	99.901	101.17	100.18	99.972	100.88	100.2	100.45	100.35	101.81	100.63	100.68	99.864	100.61	100.45	100.08	100.31	101.48	101.67	100.9	101.16	100.24	101.41	100.93	101.51	101.24	101.3	101.16	99.991	100.49
101.53	101.5	101.57	101.1	101.57	99.523	100.91	101.27	100.55	100.54	101.37	99.868	100.66	100.7	102	101.3	100.47	101.45	100.81	100.36	101.6	99.904	102.45	100.69	101.22	101.38	100.38	100.77	101.27	101.29	100.93	102.7	100.88	100.5	100.19	100.74	100.93	102.41	102.2	100.84	100.66	100.16	100.94	100.09	102.37	101.12	99.992	100.1	100.68	101.78
105.53	105.61	105.44	105.08	107	106.45	105.95	104.74	106.32	105.1	105.49	105.68	105.23	106.48	105.17	104.36	105.02	105.62	107.13	106.49	105.77	107.31	105.32	106.83	105.96	106.42	106.69	106.43	105.2	106.79	104.84	107.03	105.21	103.68	105.91	105.17	105.61	107.19	103.93	105.94	107.04	106.5	106.16	107.41	106.45	106.16	105.92	103.02	105.72	107.33
107.9	107.06	106.81	106.37	106.96	105.44	105.74	106.88	108.3	106.19	106.53	105.74	107.55	108.35	106.82	106.32	108.3	108.01	107.24	105.7	106.41	108.53	105.05	105.96	105.28	105.03	108.8	105.27	106.6	105.39	105.05	107.05	107.22	107.59	106.72	105.5	105.88	108.55	105.95	106.13	107.46	108.54	105.85	107.94	105.46	106.67	107.17	106.89	105.83	106.99
99.247	99.075	98.911	98.458	99.562	100.47	98.744	98.457	97.842	99.28	98.904	100.15	99.476	99.808	99.979	99.17	97.739	98.852	98.707	98.95	98.881	99.529	98.285	100.43	98.83	99.348	99.086	101.34	98.754	99.982	98.545	100.51	99.162	99.182	100.5	99.357	99.518	100.74	97.556	98.319	97.755	99.508	98.563	99.548	99.344	99.716	97.031	98.827	100.06	99.809
108.83	108.75	108.43	106.97	107.63	108.67	108.3	108.37	108.38	109.39	107.5	107.83	108.52	107.34	107.96	109.21	108.79	108.56	106.82	107.82	106.64	108.39	108.72	108.78	108.82	106.12	107.84	107.46	106.81	109.04	107.46	108.2	109.22	108.73	108.77	108.59	108.36	107.58	108.74	108.56	108.61	107.61	107.84	108.39	106.36	108.34	108.27	108.1	107.7	108.52
96.364	98.685	98.291	98.406	97.491	98.482	99.852	99.088	98.941	98.434	98.125	99.886	100.57	97.302	99.064	99.47	98.897	98.548	99.245	99.714	97.633	97.278	97.186	96.896	98.804	96.879	100.4	97.505	97.475	99.729	99.868	99.039	98.012	100.16	98.389	98.454	98.223	98.743	98.418	97.939	99.731	99.766	98.163	98.754	99.006	98.97	98.096	100.32	96.898	98.414
108.6	107.56	107.4	108.46	108.12	107.92	107.9	108.92	108.3	108.81	108.34	108.95	108.53	109.28	109.78	109.58	108.53	108.16	110.24	106.67	109.49	107.74	109.09	109.4	108.36	109.26	110.7	108.77	108.94	108.09	108.65	107.14	108.8	110.65	108.72	108.68	109.45	109.33	108.2	108.84	110.39	106.31	108.24	109.84	107.4	108.01	108.56	108.33	108.64	108.23
102.57	102.27	102.32	102.98	101.92	102.59	103.37	103.33	102.36	103.19	102.65	102.12	103.36	103.7	102.99	102.92	103.32	103.09	103.95	104.4	101.73	102.77	103.42	103.87	103.16	103.14	104.43	102.2	101.83	103.51	102.92	102.62	102.63	104.17	103.49	102.75	101.49	102.37	101.96	101.71	102.13	102.23	102.44	102.11	102.34	101.78	103.08	102.22	102.61	103.37
98.592	99.746	97.629	99.922	97.7	98.361	99.208	97.795	97.759	98.964	98.642	99.663	98.463	98.725	99.466	97.622	98.668	98.159	98.529	99.76	98.531	100.64	99.528	100.43	98.315	96.643	98.641	97.908	97.602	99.978	97.474	98.027	100.4	99.041	99.31	98.813	98.588	97.893	97.247	100.31	99.124	97.909	98.333	99.96	99.561	98.278	98.847	99.013	98.753	99.393
106.06	106.03	105.47	107.45	104.75	105.04	106.18	104.95	104.58	105.12	104.69	104.3	105.93	107.88	105.66	106.33	106	106.69	103.97	105.68	105.87	104.05	105.74	105.95	104.38	105.14	107.43	104.53	107.12	106.23	106.12	105.24	104.22	105.45	106.09	104.47	105.33	104.79	104.72	105.16	105.93	105.61	105.45	105.41	105.55	106.24	105.19	105.69	105.08	105.39
109.01	107.76	108.36	107.93	107.92	109.33	107.83	108.58	108.16	109.16	109.54	109.76	109.66	108.76	109.36	109.35	108.58	107.78	107.4	108.31	108.32	110.06	107.46	109.42	110.35	108.3	108.21	109.78	107.47	109.2	109.47	107.88	110.26	109.17	106.4	109.58	108.93	107.26	108.16	107.82	107.76	108.87	107.28	109.36	108.38	107.43	108.27	108.8	107.36	108.07
97.714	97.544	98.477	98.911	97.667	98.024	98.516	97.959	97.012	96.927	98.201	97.883	99.7	97.083	98.38	98.451	98.401	97.13	96.827	97.197	97.57	98.288	96.205	98.845	99.543	95.886	98.425	98.211	97.647	96.729	98.026	97.718	97.686	100.07	98.986	98.286	97.612	99.159	99.105	98.282	99.102	99.133	98.693	96.948	99.237	98.263	97.924	98.545	97.55	97.601
105.51	105.88	105.19	104.95	105.48	104.99	107.46	103.38	104.92	105.12	105.19	104.2	105.97	105.32	105.8	105.16	105.35	104.29	105.17	105.73	105.82	106.31	106.09	105.05	105.72	105.79	107.29	105.45	105.32	105.37	104.5	104.94	104.59	105.04	105.46	105.49	105.8	105.9	105.13	105.25	104.8	105.12	105.73	106.37	105.2	105.2	104.39	105.14	105.86	105.99
100.68	101.18	99.084	102.8	100.96	99.641	99.156	100.31	99.441	100.88	100.5	101.21	100.88	100.46	98.679	100.76	102.51	99.863	101.03	100.07	99.674	99.662	99.041	100.98	101.45	99.424	99.632	100.74	100.5	100.31	101.37	100.29	99.011	101.01	100.16	100.41	99.922	101.19	99.689	101.64	99.522	101.39	100.31	98.324	100.37	101.29	99.1	100.24	100.07	98.816
100.34	102.28	100.98	101.8	99.181	102.01	100.4	100.53	100	100.7	99.826	100.72	100.34	100.4	101	101.4	99.767	101.57	100.48	99.926	100.23	101.13	99.045	100.22	100.7	99.973	99.914	101.07	101.22	101.34	99.878	100.51	101.9	102.74	99.704	101.66	100.94	99.3	100.21	100.99	99.37	102.04	100.99	102.01	99.6	101.04	100.64	100.33	101.38	100.15
111.32	110.78	110.31	110.66	110.69	110.24	111.44	111.78	109.99	111.15	109.3	111.54	110.08	108.78	110.06	110.68	109.79	109.58	111.17	110.18	108.27	109.99	110.72	109.99	110.71	109.61	109.72	109.34	110.25	110.97	110.83	112.45	110.16	111.18	110.12	108.98	108.79	111.03	111.29	111.19	111.86	110.01	110.33	109.74	110.8	111.45	110.64	110.67	110.72	110.96
99.349	100.39	100.81	101.73	102.06	101.93	99.774	99.146	101.43	100.93	98.861	101.23	100.25	100.26	99.604	100.3	99.949	99.648	101.09	99.399	101.82	101.04	99.152	101.13	101.41	100.27	100.43	99.264	99.718	100.41	100.2	100.09	101.34	101.16	100.92	101.14	102.13	101.99	99.79	100.62	100.8	100.63	101.88	100.12	100.4	102.54	100.56	101.07	99.901	100.54
107.45	107.79	108.3	105.87	108.04	108.73	107.49	108.8	105.37	107.52	108.17	108.94	108.78	107.66	107.47	107.91	106.59	109.2	106.76	110.28	107.31	107.38	106.85	107.27	106.44	108.36	106.99	107.73	109.35	108.44	108.13	107.35	106.58	109.15	108.75	107.58	107.27	108.9	109.33	107.95	107.14	108.67	107.5	107.89	108.59	107.17	107.75	107.22	108.72	109.05
106.39	106.22	106.24	107.41	108.69	107.12	105.84	105.23	105.55	105.59	107.79	105.92	106.41	107.16	106.27	106.15	107.14	106.26	106.84	106	106.53	106.48	106.92	106.61	106.73	106.43	106.85	106.09	106.53	106.54	105.77	106.87	107.4	106.37	107.04	107.55	106.79	105.83	104.94	106.47	106.85	107.6	106.81	107.39	106.28	105.81	106.53	105.92	106.28	104.94
106.8	105.93	105.49	106.84	105.06	105.5	107.27	107.33	105.95	107.37	105.85	106.67	106.6	105.3	106.63	107.03	107.19	107.26	107.8	107.1	106.16	107.46	106.17	106.27	105.27	107.15	108.09	107.83	107.1	106.38	105.4	106.43	105.13	106.38	107.03	105.87	105.46	106.75	106.13	108	106.89	105.14	106.79	106.53	106.72	105.55	107.06	106.67	106	104.67
106.4	104.82	107.37	104.82	104.35	106.97	105.65	104.23	105.46	107.23	105.56	104.71	105.12	106.32	105.42	105.66	106.46	107.31	104.73	106.42	105.23	105.29	106.62	105.71	106.03	105.69	105.19	105.3	106.02	104.32	105.79	104.27	106.04	105.12	105.21	104.18	104.66	105.54	106.98	104.78	105.26	104.28	103.86	106.13	104.55	104.08	104.86	106.34	105.13	105.1
106.37	104.16	104.75	106.42	104.21	105.37	108.09	105.74	105.23	105.39	104.63	105.94	105.63	103.44	105.92	105.87	107.26	105.15	106.64	106.13	105.49	105.25	106.07	104.98	105.19	105.88	106.42	105.63	104.97	105.51	107.14	105.66	105.1	105.97	105.11	107.21	105.76	106.29	107.34	105.66	103.92	106.52	104.75	106.94	105.23	105.42	105.95	105.33	105.6	105.79
104.7	105.5	105.3	106.1	106.03	105.48	105.94	107.05	104.93	105.34	102.52	106.25	105.85	107.21	105.71	106.2	106.35	105.37	105.51	106.46	107.75	105.97	105.33	105.2	104.19	105.08	106.47	107.08	105.55	106.39	103.79	105.17	106.79	105.06	106.83	104.74	106.8	106.48	105.79	105.05	106.1	105.09	105.03	107.55	106.48	107.9	106.63	107.5	104.47	105.43
99.66	97.967	98.583	100.43	100.11	100.2	98.614	97.869	98.256	98.813	99.116	99.444	99.449	97.772	99.764	96.953	98.796	98.286	98.549	99.389	99.321	99.159	98.703	99.25	97.138	99.248	97.847	99.613	99.521	98.893	98.043	99.489	98.398	97.763	98.081	99.385	99.933	98.744	97.848	98.178	98.75	98.395	96.414	99.31	98.068	98.963	99.632	99.322	98.544	96.772
105.67	105.83	105.48	104.55	104.52	104.81	105.65	105.91	105.62	107.1	105.38	107.54	105.11	105.83	106.84	105.03	106.8	105.73	105.3	106.99	105.63	104.44	105.96	105.97	105.67	105.21	106.75	107.24	103.05	104.72	105.87	104.8	105.07	105.25	104.89	105.2	105.32	106.16	105.21	106.08	105.83	106.7	106.26	104.61	105.19	104.78	104.67	105.23	105.59	106.01
108.07	107.83	108.1	108.29	107.91	108.45	108.07	108.81	107.12	109.17	106.31	107.32	108.62	107.45	107.85	107.46	107.8	106.87	108.04	107.32	106.43	108.07	108.93	106.88	107.71	108.74	106.65	108.59	108.31	107.35	105.95	107.9	107.65	108.2	108.31	107.91	107.07	108.85	107.32	108.75	108.36	108.4	107.37	106.37	108.42	108.15	106.49	108.54	107.48	108.69
107.53	107.36	109.19	106.99	108.11	107.75	108.28	108.23	108.73	108.42	108.68	108.44	108.47	107.66	106.74	108.52	109.09	109.56	108.05	108.22	108.28	107.01	107.43	108.82	107.55	109.08	107.95	109.03	106.66	108.46	108.62	105.56	108.04	109.56	108.54	110.04	107.06	108.42	106.67	106.92	108.2	108.14	108.76	107.41	108.59	108.13	108.65	108.48	108.49	108.03
105.61	105.12	106.38	104.97	105.71	105.68	105.75	104.54	104.58	104.47	104.84	105.14	105.9	104.38	105.71	106.25	104.92	105.74	105.06	105.4	104.74	106.1	105.38	106.63	105.13	104.78	105.98	104.11	105.95	106.36	105.61	106.69	106.11	105.55	106.97	106.15	106.63	105.42	106.14	105.24	104.13	105.82	105.05	104.98	104.94	104.84	105.67	107.16	106.98	107.11
98.217	98.229	98.575	99.634	99.185	96.762	100.86	99.054	99.595	99.559	99.065	98.917	97.658	97.963	98.874	99.565	97.95	98.318	97.746	99.526	99.519	98.94	98.764	99.101	98.247	99.717	98.716	100.35	99.358	97.541	98.631	99.166	99.681	98.195	99.572	97.466	99.927	98.503	98.781	96.784	98.136	98.019	97.842	97.168	98.443	97.565	98.791	99.495	99.178	99.086
99.246	97.572	99.381	98.663	99.911	99.369	98.724	97.817	98.074	99.719	99.851	98.979	98.386	97.19	98.259	99.381	98.164	99.541	98.854	98.003	98.055	98.129	98.63	98.762	98.891	98.544	99.162	97.823	98.639	97.727	98.974	98.397	98.846	99.381	98.338	98.183	101.04	98.678	99.407	99.023	98.022	99.758	99.842	98.114	97.775	97.836	98.019	99.179	97.363	99.476
106.87	108.11	108.77	107.6	106.87	108.76	108.18	107.64	108.36	107.73	107.15	106.71	108.36	108.49	107.82	109.03	106.52	108.57	108.6	107.58	106.68	108.69	107.23	106.64	108.44	107.1	108.36	106.71	108.09	106.88	108.03	106.34	108.12	108.24	109.29	107.63	107.6	108.56	107.46	107.74	108.04	106.48	107.59	108.63	107.95	109.42	107.19	107.33	107.18	108.22
99.978	98.437	99.362	99.884	100.54	100.3	101.5	101.24	100.42	101.18	101.32	99.607	100.2	99.075	100.97	100.49	99.265	100.42	99.172	100.3	101.15	101.37	100.08	97.885	102.09	99.699	100.8	100.44	99.437	100.32	99.923	99.376	100.81	102.37	101.3	100.84	100.65	101.32	99.866	99.386	100.2	101.76	99.793	98.103	99.665	98.833	100.04	101.18	100.89	100.49
106.37	104.61	104.98	105.25	104.44	105.17	105.12	104.84	105.8	105.57	105.01	106.99	104.76	106.09	104.53	105.17	106.5	103.91	106.97	105.66	106.25	103.89	106.49	105.91	106.01	107.12	105.98	105.78	107.06	106.74	106.71	104.8	106.08	105.52	105.79	105.44	105.97	105.61	104.39	105.97	106.21	106.61	105.03	105.85	106.59	106.43	105.71	105.46	107.36	105.06
106.26	106.49	107.87	105.66	104.91	106.48	104.53	105.75	104.65	105.74	104.91	106.46	106.79	106.44	106.06	106.8	106.43	107.07	105.13	106.5	105.22	105.1	103.67	105.98	105.24	106.76	106.5	106.13	104.36	105.61	105.37	105.94	108.24	104.56	106.04	106.19	104.71	106.72	106.03	104.75	106.06	105.1	103.98	106.23	105.81	105.9	104.36	105.87	105.94	104.79
106.19	106.49	107.36	105.32	106.01	106.7	105.72	106.98	107.12	107.02	106.93	105.68	107.12	105.7	108.02	105.85	106.05	105.4	106.97	106.77	106.25	105.69	104.13	105.55	106.76	106.36	107.17	106.19	106.36	106.98	107.22	105.81	106.01	107.34	107.7	106.1	106.17	107.66	106.82	106.28	106.8	105.45	106.38	105.61	106.28	104.9	106.03	106.04	105.73	106.03
106.6	106.49	107.44	106.19	107.83	106.57	106.81	106.07	107.78	105.81	106.35	107.04	106	105.87	107.69	108.76	105.77	108.01	105.79	106.24	106.33	105.44	106.13	107.12	106.34	107.32	107.08	106.09	107.5	106.25	106.74	107.1	105.33	106.87	106.49	106.24	108.01	106.21	106.86	105.92	105.97	105.19	106.31	106.01	105.54	106.46	107.18	106.26	105.36	106.82
105.29	104.92	107.43	105.78	105.47	104.83	107.13	105.1	105.8	105.12	104.42	106.92	106.26	105.04	105.99	104.49	105.47	105.57	105.73	104.31	105.36	105.15	105.71	105.31	106.31	105.78	105.23	105.01	107.19	106.78	106.41	106.53	105.83	106.22	106.45	103.89	105.68	105.35	107.22	103.92	105.82	106.07	104.7	105.57	105.12	105.28	105.85	105.93	106.85	104.7
106.85	107.06	108.78	106.71	107.45	106.82	107.26	107.12	106.57	108.6	108.36	107.13	108.27	106.86	107.93	107.83	109.09	107.61	107.35	108.07	108.24	108.19	109.89	108.87	107.8	107.41	108.85	107.05	107.28	106.77	107.78	106.77	107.9	108.12	109	107.75	107.11	107.87	107.46	107.55	107.6	109.13	108.38	108.11	109.78	107.41	106.28	107.44	108.84	108.09
104.5	105.92	104.46	105.94	106.06	105.95	105.88	105.02	107.04	106.35	105.11	105.54	105.72	105.47	104.79	104.6	104.2	106.35	105.2	105.61	106.33	105.07	104.34	106.06	104.19	105.18	104.73	106.66	105.77	105.24	106.33	106.04	104.74	104.75	106.02	105.13	104.93	105.46	104.33	106.22	106.41	106.12	105.65	105.87	104.89	107.05	106.96	105.6	105.1	106.86
105.39	105.57	105.56	106.65	102.95	103.7	105.18	106.77	106.04	106.62	105.25	105.73	106.03	105.59	105.99	104.89	106.26	106.38	105.85	106.68	106.36	105.57	106.92	105.24	106.69	104.53	105.01	105.34	106.45	105.29	104.05	104.63	105.72	106.1	106.1	105.69	105.2	104.47	104.63	105.21	104.71	103.95	106.44	104.64	106.64	105.62	104.39	105.36	107.18	104.65
107.38	107.13	105.75	107.86	107.31	108.19	108.81	109.04	108.58	108.62	107.98	107.5	106.37	108.3	106.21	109.61	107.9	108.98	107.88	107.84	107.87	107.59	106.55	107.58	108.07	108.74	109.57	107.61	107.59	107.5	108.68	106.68	107.85	107.32	107.96	106.84	110.18	107.95	108.38	108.16	108.62	108.64	107.2	106.95	107.03	108.3	107.48	108.2	106.66	107.35
105.28	105.95	106.06	104.4	105.55	105.09	106.14	105.53	105.89	105.41	105.69	103.84	105.88	104.09	105.8	105.18	107.12	106.05	103.72	106.5	106.45	105.05	106.78	104.33	105.38	105.49	104.82	104.29	103.87	104.43	106.12	106.2	106.49	105.35	105.5	104.28	104.39	105.49	107.02	108.21	104.6	105.1	105.37	105.7	105.88	106.03	104.58	105.59	105.77	104.62
97.499	96.843	96.311	97.966	97.425	98.484	98.846	98.122	97.472	97.157	97.128	98.438	98.287	98.765	98.631	98.478	96.816	97.185	99.049	99.431	96.947	97.654	97.808	97.459	98.285	97.837	98.685	98.095	97.679	99.506	96.682	98.483	98.383	99.087	99.126	97.75	98.585	98.042	97.374	99.126	99.061	98.066	97.837	98.347	98.558	99.117	96.687	96.545	99.092	97.218
101.64	100.12	99.611	100.68	101.15	99.43	99.733	100.97	101.63	99.379	100.14	99.03	101.34	99.424	102.06	100.08	99.237	100.65	99.624	101.29	100.06	99.621	98.758	101.77	99.859	100.38	100.06	99.787	99.997	99.823	99.097	100.32	99.191	98.306	100.27	100.25	100.53	99.993	100.37	99.538	100.88	98.811	102.21	100.08	100.14	100.42	99.909	100.4	100.49	101.09
104.58	105.48	106.07	104.53	105.96	105.47	106.47	104.1	105.51	104.37	105.68	106.34	105.09	104.91	105.31	104.02	105.81	106.57	105.91	107.08	105.58	106.76	103.58	106.21	106.31	106.72	106.47	105.79	105.96	105.93	105.58	105.61	105.02	106.48	105.95	105.51	104.46	105.46	106.45	104.93	105.99	107.29	104.29	105.57	104.96	106.22	104.84	106.69	105.02	105.87
107.99	107.51	108.13	108.49	108.47	108.8	108.6	109.26	108.78	109.28	108.45	109.38	108.52	108.15	108.3	108.37	107.64	107.43	109.03	108.41	111.36	106.7	107.46	107.93	109.9	108.69	108.29	108.76	108.61	107.11	107.98	108.26	107.21	109.35	107.53	108.44	107.49	107.88	107.3	108.33	109.58	108.05	109.13	108.51	109.2	108.65	108.69	107.66	108.37	109.19
104.83	105.98	106.59	103.71	106.78	105.27	103.9	105.34	104.12	105.29	106.54	105.52	104.96	105.28	105.22	105.74	105.62	106.4	105.61	105.32	104.5	105.17	105.1	104.99	104.47	106.54	105.12	106.18	106.21	104.58	107.4	105.51	106.38	105.65	105.87	104.34	106.05	105.35	106.28	104.96	106.46	106.38	106.42	105.81	105.94	106.25	105.76	104.06	105.79	105.41
108.55	108.22	108.24	109.8	108.7	107.07	107.18	109.53	108.44	107.86	108.46	108.57	107.72	107.9	108.65	108.43	107.4	108.27	108.57	108.34	107.49	108.18	107.93	108.98	108.94	107.91	107.36	108.75	108.7	108.27	108.22	108.37	108.03	108.7	107.98	107.63	108.26	107.72	109.24	108.8	107.6	109.85	108.07	107.37	107.52	107.87	109.74	106.98	107.76	106.87
98.94	98.469	97.933	98.606	97.612	97.664	97.982	99.628	96.842	97.293	97.1	96.55	98.133	98.962	98.162	96.856	96.176	97.6	98.392	98.859	99.032	98.329	98.712	99.135	97.989	97.844	98.565	96.166	98.427	97.781	97.949	99.758	97.435	98.476	99.026	97.872	96.893	98.142	98.405	98.55	99.067	97.001	97.222	98.8	96.868	97.916	98.173	98.287	96.67	98.531
99.196	97.955	97.739	98.041	99.288	98.077	96.898	98.256	100.09	97.785	97.008	97.96	96.816	97.796	98.664	98.323	97.835	99.549	98.536	98.432	96.744	98.385	97.627	97.535	96.329	97.419	98.026	97.445	98.291	98.531	98.756	99.217	97.894	98.115	97.613	98.484	97.301	97.292	99.317	97.152	97.931	98.023	97.994	98.837	98.337	96.398	97.752	99.066	99.571	97.214
97.093	98.4	96.695	97.233	100.46	95.769	97.588	98.812	98.871	97.442	99.86	98.955	97.706	99.602	98.173	97.701	97.648	97.852	97.708	99.319	96.112	99.111	97.824	97.845	97.963	97.253	99.106	97.295	96.594	97.132	97.206	98.767	97.619	97.636	98.118	98.531	98.691	99.111	98.48	96.668	98.911	100.11	98.128	97.842	98.895	97.48	97.028	98.236	96.903	98.105
106.15	105.84	105.1	104.27	106.61	104.96	104.68	104.49	105.23	106.17	106.41	107.17	107.01	106.21	105.59	105.36	105.56	103.55	105.18	106.42	105.1	105.65	103.62	105.94	105.35	105.87	104.92	104.78	105.16	105.99	105.69	105.45	107.93	104.76	106.32	105.13	106.33	105	105.61	104.88	106.42	104.16	104.78	106.45	106.16	105.9	106.63	105.61	106.13	104.58
108.29	107.82	108.32	108.89	107.62	108.07	108.56	109.81	109.39	107.97	107.34	108.77	108.14	108.25	109.42	108.75	109.31	107.33	107.48	108.12	107.15	106.92	108.39	107.3	108.25	108.9	109.19	107.67	106.1	108.12	108.21	109.3	108.34	108.81	107.44	107.85	109.23	108.13	108.65	109.62	108.29	108.79	109	107.35	109.21	108.57	109.08	108.65	108.36	106.97
98.471	99.846	97.145	98.532	99.303	97.608	101.06	97.936	97.961	99.108	98.276	99.03	98.279	100.34	98.872	99.542	98.877	98.598	97.808	97.617	98.663	98.295	97.681	98.003	99.047	98.659	97.929	98.176	98.222	99.759	98.121	98.648	97.903	97.099	99.172	99.503	98.049	100.63	99.615	100.04	97.991	99.836	99.423	98.968	98.953	98.137	97.549	98.258	98.439	99.776
105.08	104.58	106.4	106.39	106.75	106.73	106.17	107.78	106.35	106.23	107.6	106.68	105.58	107.86	107.37	106.79	105.65	106.25	105.71	107.59	105.99	107.16	106.42	106.9	106	106.47	107.36	105.64	105.36	105.44	106.89	105.37	107.29	105.7	106.84	106.05	106.94	106.28	106.42	106.59	106.97	106.95	106.11	106.84	107.8	107.08	106.31	107.32	106.46	106.59
104.62	105.3	106.46	106.36	106.98	105.61	106.35	105.7	105.45	105.17	105.61	104.77	106.78	105.59	107.91	103.76	105.2	106.13	106.57	105.17	106.05	107.01	105.15	104.4	106.04	105.89	105.96	106.23	105.81	104.95	106.84	106	106.95	104.53	107.17	104.99	106.55	105.48	105.11	106.96	105.51	103.96	105.03	107.31	105.09	106.09	106.23	104.64	105.9	106.4
101.65	98.395	97.867	101.18	101.41	101.07	100.6	98.985	101.26	99.837	102.04	102.11	100.65	101.09	101.24	99.848	99.732	101.58	101	101.36	100.47	100.23	100.33	100.6	101.41	100.38	100.27	100.53	100.56	100.42	99.975	100.71	100.8	100.77	99.366	100.11	101.51	101.41	100.87	99.05	100.81	100.15	100.89	100.5	100.16	99.33	100.23	99.51	100.17	100.43
104.56	104.66	104.85	105.99	104.64	105.71	106.72	105.61	106.37	106.68	105.98	106.06	105.77	105.76	106.55	105.18	106.44	104.46	104.09	105.99	105.81	106.98	106.21	103.05	105.76	106.05	105.17	104.36	105.04	105.18	106.18	104.95	104.71	104.71	105.06	105.94	106.42	106.52	104.29	105.78	106.54	107.36	106.89	106.26	104.51	105.64	105.7	105.17	105.31	106.58
105.29	104.82	105.98	106.48	106.42	104.68	104.97	104.51	106.45	104.88	105.24	105.57	105	103.31	104.82	104.62	106.23	106.53	105.59	105.25	104.89	105.44	104.81	104.49	105.02	104.73	104.62	105.03	105.75	106.62	106.08	106.33	106.59	104.46	106.18	105.6	105.86	105.48	104.67	107.32	103.83	104.84	104.67	103.42	105	106.49	105.39	105.7	105	105.41
105.41	107.46	106.74	105.41	106.48	106.48	105.03	106.39	106.28	106.94	106.86	106.1	106.39	107.17	107.66	105.52	106.45	105.27	107.3	104.73	107.15	106.41	108.25	106.42	106.36	107.27	106.57	105.34	105.7	105.37	107.43	104.74	106.52	105.43	107.97	104.9	107.38	107.58	108.34	106.89	104.97	106.58	106.89	107.51	105.51	106.68	107.44	107.3	106.74	106.66
106.55	106.83	108.77	107.94	108.57	108	108.7	108.46	106.4	108.9	108.17	108.17	107.34	107.88	107.63	108.33	108.94	107.59	108.09	108.62	109.11	109.84	107.97	106.78	108.52	107.47	108.8	108.7	107.62	106.95	108.15	106.12	107.24	109.22	107.52	108.13	108.57	108.61	108.44	108.77	107.87	107.96	107.13	109.58	109.62	107.02	109.34	109.95	107.53	108.75
106.21	107.16	106.74	106.03	105.47	106.22	105.11	105.57	107.22	107.21	106.83	105.93	107.55	108.03	106.57	105.72	105.14	107.14	106.27	105.59	106.55	107.86	107.02	105.77	106.01	108.2	105.1	105.06	106.81	107.97	106.64	106.16	106.48	105.92	105.84	108.09	106.85	106.43	107.13	105	104.79	105.89	106.4	106.88	106.43	104.53	106.91	107.3	106.55	106.92
101.82	100.02	101.22	101.3	101.31	101.26	100.35	101.61	101.1	99.546	99.921	101.14	100.49	101.14	100.27	101.24	99.258	102.27	101.37	101.56	100.95	100.04	101.45	101.26	100.12	99.713	103.02	101.47	100.89	100.83	100.38	101.13	100.64	99.667	100.2	99.533	99.29	100.63	99.791	101.28	99.678	99.72	99.732	100.8	100.77	101.66	100.97	101.78	99.37	99.439
107.5	108.29	106.55	108.37	108.12	108.75	108.39	109.51	107.88	107.88	108.1	108.27	107.31	107.17	107.68	107.3	108.2	106.94	106.23	107.59	108.43	108.37	106.45	107.53	107.89	107.32	108.71	106.74	107.77	108.7	108.45	108.43	108.61	106.36	109.51	108.5	108.47	107.59	108.18	108.45	107.94	108.33	107.66	107.64	109.46	107.1	107.14	107.45	106.43	108.47
97.238	97.758	97.832	96.077	97.043	97.698	98.111	98.306	98.753	97.663	97.683	99.926	97.812	97.228	97.041	99	97.613	98.62	96.748	98	96.843	98.953	98.341	100.08	97.855	100.22	97.837	98.544	98.698	98.698	98.584	98.182	99.938	97.769	99.562	98.031	98.589	98.253	98.427	97.779	99.575	97.753	97.314	98.428	97.828	98.07	97.817	98.204	96.51	97.589
105.23	105.11	105.91	104.83	106.63	105.89	106.15	105.11	106.69	104.91	105.16	105.57	106.58	104.19	107.11	105.66	104.22	105.78	106.37	104.74	105.53	105.65	105.83	106.74	104.94	106.43	106.23	106.21	103.22	104.81	105.93	106.25	105.78	105.69	105.43	106.19	104.86	106.18	105.65	105.46	106.94	104.93	104.94	105.57	106.95	104.63	105.97	107.02	107.63	106.28
108.88	108.26	107.26	109.57	108.66	109.67	109.1	109.09	108.46	108.13	108.96	108.9	107.58	107.34	110.55	107.65	109.31	108.21	109.09	107.55	109.1	108.71	109.14	109.42	108.67	107.69	108.06	108.31	109.24	108.38	109.3	106.55	107.34	107.44	107.72	108.78	107.64	107.49	108.61	107.08	108.92	108.19	107.94	108.19	109.8	108.1	108.94	108.11	107.82	108.98
108.28	107.56	108.38	108.26	108.45	107.98	106.91	107.74	108.81	107.27	107.27	106.87	108.23	108.16	108.57	107.88	107.4	107.56	106.92	107.58	107.85	108.38	108.05	108.22	108.99	106.57	107.78	107.59	109.36	108.02	108.32	108.52	108.43	107.52	108.89	107.58	108.22	108.66	109.02	107.66	106.86	107.74	107.91	107.01	107.88	107.37	106.93	108.93	109.56	108.77
100.02	99.887	100.03	100.57	100.18	100.15	99.632	100.28	100.23	99.715	100.32	100.71	99.68	99.521	101.6	100.04	99.606	100.43	100.88	101.38	101.66	100.01	100.73	100.9	98.506	100.14	100.76	98.727	101.1	100.37	100.29	98.769	100.83	99.491	101.61	100.53	99.656	99.414	99.77	100.78	98.411	101.56	100.07	99.857	100.93	100.35	100.18	98.792	98.817	98.891
108.2	107.93	107.24	106.44	107.4	109.13	107.29	108.2	107.1	109.02	108.06	107.81	106.69	106.96	107.45	107.37	107.71	108.31	107.87	105.98	107.21	107.67	108.57	108.83	107.55	106.65	107.2	109.04	107.22	108.44	107.98	109.42	109.24	107.71	107.9	108.93	107.51	107.15	108.73	108.05	108.74	107.81	107.82	109.08	107.21	107.48	106.9	107.91	108.63	107.18
108.85	107.65	107.83	107.83	107.02	108.28	109.06	109.78	108.39	108.59	108.58	107.63	108.33	107.24	108.72	108.72	108.14	108.83	109.18	107.74	108.6	107.57	107.51	107.56	109.45	108.94	107.28	108.33	108.38	107.85	108.62	108.94	109.37	107.49	108.36	107.65	106.09	109.25	106.89	107.48	108.45	108.68	107.15	108.17	109.02	107.82	109.44	107.76	107.19	107.61
108.45	108.43	107.08	108.46	109.88	107.25	108.93	108.09	105.9	106.37	109.31	106.74	107.34	108.76	108.6	107.66	108.22	109.46	108.01	108.48	107.76	108.84	108.41	107.81	110.07	109.5	108.68	107.99	108.81	108.14	107.42	107.96	108.43	107.44	108.24	108.63	108.14	108.62	107.26	108.27	109.04	106.36	108.27	107.34	107.7	108.44	108.71	108.1	107.83	109.67
107.69	107.36	108.02	107.47	107.25	107.47	105.64	108.59	107.19	107.8	107.4	109.75	107.83	106.65	108.15	108.25	109.63	105.72	106.82	107.56	107.29	108.49	107.99	108.13	108.79	108.94	107.38	107.76	106.81	107.33	106.44	108.26	107.79	108.66	108.32	107.7	107.52	107.68	109.49	108.05	107.36	108.55	107.74	107.89	107.6	107.66	107.42	107.97	109.12	108.89
106.21	106.71	105.31	105.56	107.35	106.71	107.26	104.16	107.59	106.57	107.83	105.7	107.29	108	106.84	106.08	107.55	106.85	107.22	107.46	107.9	106.35	106.48	107.68	106.98	106.1	106.84	106.7	106.79	104.74	108.21	106.67	106.49	107.56	106.38	106.36	106.91	107.5	107.16	106	106.29	107.74	106.31	107.16	107.61	107.46	106.82	107.54	106.67	107.23
107.25	106.5	104.89	106.24	107.57	106.05	105.41	107.9	106.39	105.94	106.46	106.48	107.46	105.62	106.49	107.42	105.78	107.25	106.94	107.25	106.52	105.81	105.96	106.37	106.56	106.44	107.71	105.84	106.85	105.86	106.42	106.02	105.13	105.63	106.72	106.66	106.82	107.35	105.36	104.7	106.49	104.75	104.78	106.9	107.24	107.18	106.71	105.25	107.12	105.98
108.08	108.87	108.91	107.52	107.69	108.38	107.65	108.91	107.53	109.2	108.56	108.48	108.44	107.46	108.02	109.38	108.2	107.18	108.41	108.07	108.32	107.34	109.09	108.79	109.95	107.22	107.65	109.08	108.77	108.2	108.35	108.95	108.86	109.18	108.54	108.55	107.71	108.31	108.62	108.01	108.43	108.57	106.73	108.41	109.12	106.7	108.15	109.83	107.99	108.45
101.05	102.82	101.9	100.6	101.5	101.06	101.36	101.62	101.04	100.93	100.89	101.36	100.73	99.695	100.84	100.01	102.41	101.19	100.62	100.11	100.57	101.91	100.91	102.39	101.1	101.83	100.58	101.44	100.27	102	99.952	98.94	101.91	101.24	100.46	102.07	101.33	100.59	100.8	102.7	101.7	101.06	101.5	102.65	99.907	101.33	101.12	100.8	101.34	101.95
107.21	105.93	107.18	107.27	106.85	106.25	106.47	108.06	105.99	107.34	106.79	107.82	107.96	106.54	106.75	107.34	107.6	106.46	106.21	107.75	106.35	106.85	106.58	106.31	106.93	106.3	106.02	105.26	105.83	107.24	105.31	106.46	105.85	106.86	106.45	107.46	106.85	106.08	105.34	107.11	105.92	106.04	104.45	106.4	107.62	106.28	105.86	107.14	105.84	106.78
105.86	105.1	105.14	105.84	104.74	104.48	106.97	105.47	105.8	105.11	106.12	105.78	107.45	105.96	105.21	105.3	104.93	104.72	105.43	105.35	104.69	104.41	107.56	107.18	104.07	105.74	105.71	105.86	104.61	105.55	105.61	105.25	105.53	105.15	104.56	105.1	106.68	105.89	103.65	106.41	105.66	104.65	105.18	106.06	105.27	106.8	105.82	105.26	106.28	106.85
110.28	108.66	109.74	110.18	112.07	110.69	108.43	110.85	109.68	110.69	110.1	110.92	110.72	109.33	110.33	110.5	109.26	109.6	110.84	111.85	111.58	110.26	111.21	109.63	109.17	109.85	111.02	111.74	109.39	111.46	112.04	111.28	111.86	110.55	109.32	109.75	110.75	110.47	108.86	112.02	110.53	111.76	108.96	110.88	110.03	111.51	110.4	110.02	110.02	110.34
106.12	106.32	106.46	106.87	106.88	107.14	106.18	105.74	106.62	107.81	107.96	105.46	107.97	105.33	107.26	107.13	107.47	107.97	106.48	105.34	106.85	105.01	104.42	106.87	106.95	105.82	107.52	105.98	106.99	104.2	106.73	106.05	105.65	105.93	106.68	106.72	106.11	107.49	105.35	107.49	107.42	105.19	107.65	106.35	106.7	105.97	107.54	105.88	105.92	106.99
106.19	105.92	107.12	107.2	105.16	107.23	106.53	105.81	106.02	106.35	106.17	107.57	107.15	106.62	106.54	106.5	106.45	106.65	105.43	107.66	107.57	106.3	105.42	105.64	107.06	108.6	106.6	106.6	105.02	104.28	106.83	105.1	106.64	106.26	107.82	105.59	106.69	106.19	105.84	105.42	106.3	106.22	107.05	105.34	104.47	106.53	105.74	106.16	106.73	105.47
105.14	106.01	106.25	105.41	106.03	105.92	106.36	105.94	105.58	106.8	105.54	105.08	105.79	104.58	105.49	105.25	103.72	104.95	105.06	105.09	105.58	106.03	106.27	105.4	106.25	106.34	105.89	107.88	106.33	107.23	106.3	105.78	105.45	105.96	105.57	107.25	106.68	105.5	105.63	105.79	106.77	106.46	105.64	106.42	105.52	104.23	105.88	107.27	107.1	106.04
108.7	106.78	107.84	107.38	109.15	107.07	107.68	107.41	108.26	107.62	107.75	107.42	107.97	108.86	108.32	107.26	108.49	107.82	108.71	107.51	108.86	107.21	109.6	107.32	104.76	107.88	109.81	107.99	106.43	108.05	107.15	107.82	107.79	107.36	109.39	106.45	108.18	107.92	109.01	107.33	106.42	106.65	107.67	109.3	107.21	107.98	106.62	106.2	106.51	106.61
108.71	107.65	107.49	107.85	107.59	108.49	107.53	108.44	108.51	108.36	106.99	109.65	109.14	106.39	107.94	108.16	106.92	107.15	108.33	109.21	108.77	109.67	107.25	107.64	107.52	106.63	107.08	110.57	107.92	108.41	108.08	108.02	108.64	104.96	106.42	106.52	108.28	107.43	108.3	106.94	108.64	107.82	107.85	107.6	109.03	107.93	108.63	108.18	106.88	106.56
105.09	106.44	106.53	107.69	105.37	106.91	106.27	105.64	105.39	106.87	106.07	106.4	105.82	107.01	106.68	105.96	104.89	105.27	105.97	107.83	105.89	105.85	107.42	107.09	106.92	104.1	107.45	106.06	106.54	105.54	107.01	104.51	105.29	106.38	106.54	106	107.19	105.34	104.62	106.44	107.35	107.17	108.05	107.58	104.9	105.3	107.61	106	107.5	106.41
109.89	110.9	110.08	111.4	109.85	111.35	110.39	109.82	110.52	111.14	108.7	109.47	110.54	111.2	110.53	111.23	111.43	109.64	110.63	111.56	111.45	111.2	111.36	111.61	109.39	110.82	110.01	110.23	110.47	110.16	111.47	109.65	111.82	110.36	110.86	110.38	109.02	110.83	111.15	112.05	109.71	110.35	110.47	109.59	111.06	109.73	110.46	109.91	110.78	109.21
106.9	106.14	106.25	107.27	107.45	106.85	106.33	106.93	106.73	108.13	106.5	106.29	105.81	106.7	107	106.89	107.74	105.81	106.34	106.19	106.49	104.83	106.23	107.62	106.46	106.52	107.11	106.7	106.61	106.63	104.82	106.7	104.74	106.29	105.93	106.83	104.94	106.62	105.15	106.05	105.45	105.75	106.59	105.41	106.84	104.89	106.77	107.13	106.21	105.46
105.54	105.63	105.99	105.71	103.97	105.4	103.63	105.16	104.08	105.57	105.22	105.27	104.84	104.39	105.27	105.34	105.37	104.78	105.99	106.12	107.31	105.69	104.94	105.36	105.99	106.39	106.63	104	105.19	104.68	104.79	106.18	105.2	104.14	105.86	105.4	106.69	104.8	105.59	105.66	104.51	105.28	104.13	105.65	106.43	105.86	105.18	103.85	105.2	106.12
105.18	104.19	107.29	105.89	106.04	105.14	105.99	106.51	106.62	105.52	104.93	104.97	106.07	105.81	106.54	106.19	103.96	104.57	105	105.55	105.84	105.52	106.43	104.33	105.99	106.87	104.6	105.69	104.89	104.31	105.98	106.79	105.2	105.39	104.94	104.53	104.73	105.33	105.23	106.12	103.95	108.26	106.16	105.93	105.87	106.42	105.39	105.02	105.27	105.41
99.428	98.004	97.896	97.921	97.335	99.171	98.737	97.786	97.37	98.234	97.339	98.022	99.407	98.949	97.173	98.597	98.348	97.767	98.243	98.112	97.934	97.822	97.862	99.092	99.272	97.446	98.039	98.078	98.197	97.988	96.619	99.36	97.056	99.092	98.739	98.375	97.817	98.189	99.042	97.489	97.451	97.609	96.347	97.639	97.135	98.98	97.321	98.201	99.349	98.722
100.6	101.07	100.91	101.43	100.7	100.01	100.71	98.628	101.26	101.98	99.807	100.94	101.88	102.69	100.32	100.55	100.73	100.7	99.604	99.268	101.36	101.73	101.49	100.17	101.67	100.17	101.47	100.24	100.28	99.079	101.88	100.38	99.796	99.94	100.92	101.22	99.726	101.68	99.708	99.731	101.6	100.57	98.358	99.7	100.02	99.935	100.96	101	102.12	99.157
100.71	100.99	101.41	100.92	100.07	100.98	99.925	99.985	99.875	101.2	101.11	100.42	98.826	100.86	101.71	100.99	99.849	100.09	100.96	102.81	102.14	101.39	100.78	99.417	101.01	102.39	101.73	100.8	100.9	101.74	101.26	100.44	100.15	100.97	100.97	101.19	100.62	99.552	100.43	100.79	101.46	100.82	99.029	100.9	101.31	101.37	100.12	100.81	100.15	100.98
103.36	106.62	107.07	105	105.21	106.24	105.56	105.49	106.15	105.48	104.88	106.04	105.22	106.12	104.42	104.95	106.43	106.84	106.44	106.9	105.69	106.15	105.08	105.48	105.36	106.65	106.23	105.7	105.94	107.2	106.11	106.28	106.56	105.33	106.56	105.69	106.12	105.08	105.1	104.16	106.01	106.48	103.99	104.24	105.16	105.44	105.77	105.42	106.68	105.52
108.36	107.23	107.64	109.39	107	107.14	108.35	108.42	108.87	107.75	107.31	109.12	108.6	107.46	107.94	107.65	107.01	109.13	109.35	108.9	106.55	108.93	106.64	108.73	107.38	107.6	107.89	108.39	108.96	109.36	108.02	107.43	108.32	107.84	107.58	107.58	109.22	109.08	108.88	107.98	107.7	108.43	108.7	107.74	108.93	107.39	108.07	110.49	108.49	108.33
105.61	107.36	105.97	105.24	105.84	105.48	105.86	106.47	105.35	106.66	104.88	106.77	106.13	105.24	105.99	104.69	105.99	104.22	105.07	105.55	103.91	105.49	106.1	105.64	104.75	107.45	104.52	106.23	106.44	106.23	106.05	105.24	106.69	106.27	105.84	106.54	106.82	104.01	105.21	105.46	105.18	106.26	106.43	106.75	106.06	107.35	103.58	105.31	106.25	106.43
101.34	102.82	103.99	103.35	103.45	103.07	102.88	104.12	103.96	101.74	103.15	102.82	104.15	104.66	101.23	102.96	103.86	102.02	103.28	101.27	102.6	102.45	101.44	103.47	103.83	103.65	103	104.08	102.81	102.3	102.02	104.95	102.59	103.51	102.95	101.58	102.66	102.48	102.79	101.54	102.44	102.64	102.87	102.28	101.7	103.23	103.24	103.22	102.57	103.5
99.615	100.03	100.95	100.17	100.18	101.46	100.3	99.334	101.1	101.73	102.61	99.591	99.891	103.17	100.73	100.08	99.468	99.781	100.58	99.819	99.796	102.62	99.619	100.74	99.984	100.92	101.93	100.46	102.06	100.98	101.68	99.853	100.04	99.489	101.56	99.974	101.35	99.434	100.14	100.76	101.09	100.06	101.94	100.17	99.914	101.82	100.62	99.401	99.671	100.03
100.46	98.72	98.317	98.79	97.572	96.404	98.2	96.983	98.426	97.398	98.17	98.113	96.963	97.659	96.394	99.172	97.194	97.151	97.742	96.777	98.684	97.976	98.004	96.918	97.563	99.067	97.188	98.338	96.433	98.139	97.607	98.501	98.881	98.336	99.229	97.841	98.322	99.557	98.429	99.478	99.095	96.721	98.211	97.977	99.193	96.977	98.29	98.669	97.554	97.474
98.207	98.34	98.318	98.304	99.574	98.853	98.788	98.522	98.435	98.218	97.996	97.573	99.852	97.934	98.732	98.82	97.271	97.302	98.181	98.383	98.231	98.085	99.274	98.306	98.331	98.238	98.756	98.851	100.04	98.192	97.271	97.463	99.879	98.742	96.777	99.71	99.424	99.252	97.652	99.634	96.014	97.845	98.569	97.264	96.548	98.275	97.654	98.768	97.951	99.155
108.58	107.13	108.45	107.23	108.13	108.59	108.31	108.71	107.19	107.9	107.63	109.5	108.12	106.1	107.09	109.3	108.26	110.78	108.16	108.34	109.32	108.14	107	108.59	108.17	107.22	107.54	109.09	107.63	109.03	107.41	107.89	106.74	108.87	108.54	106.57	107.94	108.23	108.57	109.18	107.61	108.51	107.27	108.97	106.71	107.49	107.13	108.67	107.69	107.63
109.65	109.44	110.07	109.81	108.59	109.28	111	110.24	110.54	111.22	110.04	109.76	110.21	109.07	110.69	110	110.25	111.08	109.35	111.4	110.2	110.7	110.66	110.99	110.1	110.04	111.86	109.39	109.18	110.48	112.27	110.97	110.27	110.27	112.15	109.08	111.94	111.93	109.46	110.74	111.32	110.67	112.6	110.49	110.33	109.62	109.82	109.81	108.41	109.08
107.2	106.68	105.75	106.35	107.45	106.31	106.48	106.63	105.45	107.34	106.63	106.02	106.73	105.69	106.47	105.48	107.68	106.06	106.33	105.98	106.6	106.72	106.24	106.34	105.94	106.17	106.87	106.44	106.68	107.93	106.71	106.6	105.28	108.38	105.18	106.46	106.54	104.34	106.54	106.4	106.53	106.29	106.42	106.37	106.68	106.84	106.46	105.84	105.81	106.42
105.71	105.39	105.47	105.8	104.61	105.76	104.52	106.25	104.98	104.38	106.68	106.34	106.41	105.18	105.27	105.59	106.05	105.89	107.1	105.91	106.25	104.74	105.54	107.2	104.64	104.83	104.31	104.72	105.94	107.9	105.78	104.34	104.31	106.18	105.32	104.39	105.43	107.76	105.61	104.22	106.93	105.1	106.99	105.59	105.74	105.88	106.21	104.99	104.28	107.15
106.56	107.54	106.49	105.77	106.27	107.79	105.14	106.34	105.61	106.18	107	107.53	105.69	106.28	106.41	106.48	106.75	106.1	105.66	107.09	105.8	106.52	105.56	104.91	107.72	105.47	105.66	107.32	106.28	107.39	106.13	107.84	105.65	105.21	106.84	105.67	105.52	106.49	105.52	105.31	106.8	105.66	106.11	107.66	106.33	106.31	107.15	106.79	106.61	106.9
105.97	105.22	107.77	104.97	105.19	105.4	107.17	105.56	104.96	105.39	104.12	104.56	104.58	105.78	105.61	107.83	105.45	105.13	104.54	106.24	104.77	106.83	104.9	105.86	106.62	106.28	105.55	105.51	105.21	105.78	105.97	107.77	106.71	106.23	105.65	105.55	106.01	105.04	106.11	107.5	104.79	105.69	105.33	106.01	105.45	105.94	106.21	106.18	105.84	107.4
104.58	102.65	103.44	103.67	102.83	102.73	102.3	103	101.86	102.52	103.26	102.4	103.24	102.78	102.64	101.88	103.08	101.6	104.42	102.4	102.99	101.78	102.03	101.56	102.23	103.58	104.69	102.56	103.75	103.2	103.38	102.68	102.13	101.95	103.01	102.43	103.24	102.91	102.78	102.94	101.84	102.77	101.75	103.91	103.37	102.41	101.34	102.19	102.67	102.36
108.94	106.28	106.08	107.22	107.55	106.84	107.2	105.12	106.94	105.82	106.03	106.33	107.88	106.61	106.92	105.1	105.99	107.53	106.66	106.95	107.71	107.89	106.46	107.19	106.65	105.23	104.41	107.6	105.21	106.46	106.19	105.83	106.62	104.43	106.35	106.12	107.22	104.6	105.97	105.97	106.89	107.87	107.96	106.06	106.06	105.73	106.3	107.04	107.28	106.01
105.88	105.2	106.06	106.36	105.18	106.15	104.34	106.32	106.2	107.49	106.13	106.69	105.11	105.44	106.23	105.74	104.66	106.45	106.78	106.03	105.92	104.9	104.66	105.99	105.58	106.86	105.72	105.14	106.95	105.58	105.39	104.63	106.18	106.64	104.98	105.32	105.63	104.89	104.72	104.56	104.9	106.07	105.77	107.47	104.58	105.67	105.66	107.03	104.92	106.62
99.567	100.44	100.97	101.59	99.578	100.53	100.73	100.09	100.36	100.52	100.27	101.65	101.61	99.572	99.847	99.764	100.52	100.34	101.55	100.52	101.01	100.46	99.199	100.24	100.75	100.3	99.982	101.43	100.78	99.823	101.3	100.29	100.01	100.42	100.75	101.3	101.31	100.47	100.94	100.81	99.152	101.06	101.11	100.1	100.08	100.52	99.982	101.62	101.6	100.31
101.66	100.99	101.12	100.86	100.84	101.95	100.1	100.3	102.59	102.03	100.55	100.54	101.17	100.62	99.71	101.42	100.39	101.85	101.68	101.72	99.365	98.423	100.52	100.47	99.803	100.7	99.087	100.96	99.67	99.357	100.82	100.48	101.5	100.91	98.699	101.63	101.01	102.69	101.83	100.14	101.03	101.19	100.63	101.91	99.591	101.46	100.72	100.06	100.03	100.48
99.033	99.798	99.375	97.394	98.137	97.53	98.382	99.005	99.403	97.835	99.224	98.319	99.458	97.514	99.551	97.566	99.146	98.75	100.36	100.17	98.149	97.898	98.469	99.036	100.06	99.566	100.49	98.975	97.485	98.738	98.768	101.52	99.097	97.617	98.994	99.595	98.351	98.987	99.616	99.755	99.457	97.88	99.776	98.051	99.792	98.204	98.562	99.779	99.069	98.792
97.375	98.19	97.841	97.769	98.921	96.973	97.036	98.911	97.141	98.103	98.821	97.867	98.297	98.91	97.518	99.618	98.191	98.231	98.036	98.255	98.338	97.924	97.163	98.862	98.646	97.337	96.815	98.369	99.56	97.621	97.785	96.931	98.626	99.216	97.337	97.57	100	99.453	99.36	96.971	97.937	96.81	98.595	100.47	97.981	98.718	98.947	97.345	98.873	98.692
107.79	106.14	105.82	105.64	106.54	106.45	106.4	107.72	106.89	107.53	107.92	106.73	105.82	106.48	106.87	105.68	105.8	106.47	106.31	106.09	105.47	107.05	105.9	106.54	106.26	105.71	105.43	105.51	107.16	107.84	105.95	107.1	106.32	106.05	105.66	108.48	107.38	105.81	106.7	106.13	107.03	106.09	106.77	105.57	107.42	107.32	106.12	106.4	106.19	106.23
108.84	110.84	110.08	110.1	109.46	109.06	108.65	110.07	111.1	109.92	110.86	109.45	109.94	109.05	110.88	109.44	111.88	110.25	110.44	110.29	111.41	109.91	110.23	109.94	109.95	109.9	109.69	110.12	110.55	110.43	108.31	109.81	111.29	111.02	112.59	110.85	110.6	110.45	111.19	110.95	110.11	109.63	110.3	110.86	111.33	110.99	111.37	110.09	110.72	110.56
105.23	104.28	104.73	104.5	105.13	105.99	104.73	105.24	105.08	104.52	105.57	104.17	106.2	104.52	106.44	106.8	106.39	107.83	106.49	105.43	106.56	105.85	105.02	105.48	105.93	105.3	104.84	105.62	105.5	106.35	104.76	105.68	105.18	106.13	105.23	106.18	106.03	105.4	104.31	106.1	105.76	105.36	104.58	106.3	105.48	105.22	105.35	107.02	105.32	104.4
105.61	107.1	108.14	105.14	105.71	105.71	106.24	106.13	106.28	105.91	106.43	105.7	106.25	105.04	107.34	106.72	106.26	106.33	106.05	106.14	106.61	105.65	105.76	109.07	106.04	105.71	105.28	107.57	105.16	106	106.9	105.01	104.76	107.28	106.82	106.66	107.3	105.65	105.7	106.23	106.63	106.92	106.3	106.73	106.05	106.76	106.4	105.42	107.21	106.41
107.57	105.22	105.19	105.19	107.38	106.22	104.9	106.06	106.28	106.36	106.34	106.3	106.72	106.04	105.82	106.54	106.59	105.98	105.29	106.32	106.49	106.91	107.36	106.57	105.95	105.6	106.97	105.87	106.67	107.42	105.39	105.15	105.21	106.51	106.83	108.66	105.43	105.27	107.96	106.58	105.55	106.28	105.96	105.65	107.21	106.16	107.89	108.27	106.35	107.76
107.51	108.64	108.89	108.33	110.92	109.69	109.31	109.92	107.71	107.84	108.99	107.25	107.4	108.66	109.51	108.6	108.23	110.36	108.43	108.42	107.97	108.41	107.89	107.32	106.74	108.87	107.08	109.11	110.46	107.86	108.42	108.72	108.86	107.82	107.18	108.16	109.14	108.69	108.51	108.92	107.27	108.55	108.38	108.85	107.25	108.68	108.99	107.89	108.75	109.16
109.06	109.4	107.19	109.1	109.17	108.27	109.05	109.01	108.44	109.04	108.33	107.87	108.94	107.5	108.44	108.54	107.14	110.09	107.36	108.21	107.91	107.32	106.64	108.32	106.7	108.21	107.9	109.05	108.45	108.39	109.48	107.94	108.69	107.99	108.68	108.17	108.24	109.36	109.6	106.68	107.34	107.46	108.36	108.98	109.03	108.83	108.59	106.75	108.34	107.2
105.38	107.51	107.15	106.19	106.52	106.39	107.16	105.72	106.32	108.11	105.34	107.22	106.09	107.62	105.88	106.6	105.93	106.41	106.17	105.74	104.82	106.76	106.32	107.17	106.71	104.25	105.95	106.37	105.99	104.98	105.61	106.15	106.78	105.47	106.77	105.76	108.03	108.44	106.97	106.83	108.05	106.68	104.31	106.51	106.41	106.78	106.92	105.34	105.4	106.52
106.82	108.31	109.14	109.82	108.41	108.24	108.45	108.14	108.85	109.19	109.65	108.67	108.12	108.21	106.95	109.33	106.94	108.57	107.87	109.18	109.83	108.57	107.79	110	107.62	108.45	108.3	107.99	109.58	109.81	107.54	108.61	108.05	107.44	108.71	108.38	107.76	108.36	109.35	109.61	106.86	108.3	107.13	108.23	110.13	107.88	108.7	109.07	108.68	108.64
106.69	107.12	107.25	104.24	105.83	105.42	104.85	106.8	105.38	106.01	108.21	105.47	105.67	105.07	105.61	105.68	106.01	105.46	106.18	104.96	105.75	105.97	106.18	106.72	104.7	104.57	107.29	107.24	106.54	105.91	105.26	105.36	106.29	104.07	106.01	105.68	106.84	105.81	106.1	107.35	106.56	105.34	104.4	107.3	106.58	105.17	107.06	106.07	104.9	106.09
97.505	97.358	98.269	98.318	97.794	98.921	97.484	97.809	97.954	97.756	98.479	98.88	97.597	98.192	97.803	98.576	98.814	98.736	99.112	97.935	98.643	100.03	99.664	96.387	96.72	98.82	97.327	98.004	97.536	99.809	98.227	95.93	98.681	98.397	98.934	98.239	97.022	98.158	96.717	98.147	97.349	98.367	96.199	97.908	100.75	98.55	97.399	97.367	97.527	97.944
107.07	105.65	104.72	104.93	105	106.12	106.09	105.47	104.67	104.77	105.81	104.33	104.48	105.68	105.97	105.9	107.4	105.66	105.02	105.31	104.7	107.06	104.41	106.22	107.59	105.74	105.91	106.08	105.79	106.08	105.3	105.94	104.75	106.85	106.14	106.66	105.65	104.71	106.15	103.86	105.51	105.83	105.37	106.69	104.43	106.09	106.71	106.02	107.11	106.38
100.52	100.44	100.54	101.34	99.844	102.63	101.86	101.37	102.53	99.72	101.02	100.73	101.36	101.09	102.06	101.18	101.02	100.2	100.47	101.57	101.07	100.46	100.26	100.12	100.3	101.47	100.95	101.04	100.83	100.64	101.25	101.7	102.36	100.99	100.8	101.32	101.94	100.79	100.75	100.29	100.84	100.28	100.51	100.78	99.513	100.3	100.65	100.77	100.2	100.44
110.35	110.47	110.66	111.11	109.95	110.86	109.5	108.74	111.62	110.57	111.3	110.6	110.17	111.86	111.97	111.53	109.34	111.23	110.96	110.04	111.82	109.5	109.59	112	111.58	113.03	111.06	110.51	108.74	110.23	109.43	111.25	110.25	110.12	109.99	109.95	111.66	109.84	110.09	110.92	111.4	110.44	111.13	110.23	109.85	110.69	110.64	110.62	111.87	110.73
103.19	105.87	106.87	106.21	105.21	105.22	106.4	106.32	103.71	105.54	105.94	106.43	104.54	105.12	104.13	106.75	106.9	105.67	105.62	106.35	107.76	106.99	105.39	105.02	105.13	106.59	106.62	106.44	106.52	107.06	106.61	104.91	106.31	104.13	104.79	104.78	104.86	107.26	105.1	105.21	104.7	104.83	106.29	104.35	106.06	104.86	105.71	105.42	105.74	106.38
105.93	106.16	106.81	104.91	105.46	106.69	106.5	107.54	106.83	105.85	106.23	105.44	107.25	105.67	107.3	105.98	107.87	107.05	106.64	106.46	106.54	105.71	106.48	106.13	106.21	106.36	106.35	107.31	108.76	106.34	106.69	106	106.87	108.38	105.93	106.19	107.31	107.57	106.22	106.07	107.57	105.96	107.7	106.16	107.71	106.33	105.29	105.93	105.02	107.12
109.56	110.57	108.99	109.35	111.22	109.06	109.68	109.84	110.19	109.88	111.5	110.23	111.1	110.69	111.1	110.25	112.24	109.75	110.14	110.53	110.07	109.02	108.88	110.62	110.65	111.02	109.71	110.7	109.74	110.31	111.03	109.29	111.29	111.76	109.91	110.28	110.25	110.83	110.45	111.55	112.37	109.53	110.43	110.49	110.09	110.92	109.65	110.65	111.82	109.64
107.92	106.32	106.56	104.49	105.14	106.38	107.44	106.48	104.66	106.18	106.48	106.97	107.95	105.74	106.54	104.7	105.9	106.19	106.17	106.59	105.38	106.51	106.57	107.31	105.52	106.79	108.12	108.49	105.29	104.6	107.24	107.2	107.5	107.57	105.24	106.67	107.14	105.72	107.23	106.68	106.95	106.06	107.52	106.12	104.56	105.88	105.82	105.74	106.08	107.48
105.04	106.31	105.76	104.95	107.59	105.44	105.15	106.22	105.7	104.56	107.87	107.48	105.52	104.69	105.87	106.25	105.68	105.03	106	106.54	105.79	105.2	106.88	104.23	105.68	106.05	106.76	106.12	106.24	105.3	105.55	105.98	105.6	106.58	104.36	106.08	106.66	106.09	105.95	105.68	104.73	104.81	105.56	106.29	106.35	105.87	106.15	105.95	106.22	106.11
105.05	106.35	105.42	105.77	105.06	105.24	105.16	104.94	106.8	106.01	105.21	104.49	106.67	105.98	106	107.05	105.99	105.86	104.17	105.4	106.15	105.55	106.56	105.34	106.78	104.84	105.67	105.42	105.27	104.48	104.45	106.07	104.84	105.34	105.63	106.72	106.66	106.71	105.81	105.16	106.65	105.6	106.73	106.72	106.03	106.82	106.27	106.38	104.35	106.57
107.97	106.6	108.73	106.78	108.63	108.2	108.7	108.24	107.8	108.27	107.33	107.05	107.4	107.87	108.32	106.96	108.55	107.53	106.31	108.35	106.88	106.97	108.08	108.96	108.61	107.7	107.61	107.78	108.84	107.82	107.83	107.15	107.1	108.84	108.19	108.42	108.01	108.04	107.63	108.42	108.07	108.99	107.97	108.06	108.31	108.96	107.84	107.43	106.91	107.83
105.49	105.7	107.14	107.15	106.18	105.96	105.81	106.42	107.65	105.89	106.07	104.85	106.76	106.74	106.06	107.23	106.45	105.88	107.34	106.3	106.18	106.09	107.68	106.57	105.39	106.49	106.89	108.34	104.96	106.64	107.49	107.25	106.82	105.6	106.68	106.91	105.85	107.67	107.26	106.56	104.9	105.99	107.61	106.63	107.28	105.62	106.73	106.73	105.96	106.74
105.46	104.32	105.79	106.14	106.17	105.4	105.79	106.65	106.43	105.41	106.05	102.61	105.85	105.29	106.54	107.48	106.44	105.52	105.59	105.87	104.98	106.1	106.12	103.64	105.72	105	106.24	105.18	105.32	106.17	106.08	106.18	106.45	104.81	105.25	105.81	106.46	106.24	105.77	106.69	105.84	105.22	106.15	106.04	104.72	104.99	105.24	105.31	105.91	105.78
97.102	98.833	97.867	96.459	97.492	98.581	97.63	97.979	97.293	99.618	99.52	97.616	98.86	98.205	96.637	97.655	97.99	95.987	98.386	96.443	99.78	98.503	97.861	98.407	98.175	98.44	97.24	97.503	98.703	97.856	97.108	98.85	98.55	98.828	98.397	98.134	98.862	98.437	97.756	97.449	96.884	99.237	97.945	98.909	96.56	98.086	97.03	97.752	96.99	98.342
108.31	107.77	107.35	109.19	109.3	108.57	109.54	108.71	107.28	107.4	109.17	109.45	108.3	108.99	109.63	107.67	108.24	109.56	108.43	108.99	109.32	110.68	109.1	107.24	109.19	109.46	108.25	107.95	109.22	108.1	108.3	109.18	108.26	107.81	109.07	107.12	108.37	108.84	108.27	107.68	107.25	108.5	108.75	108.42	108.53	108.12	107.87	108.6	108.27	108.61
111.25	113.07	110.87	110.8	111.42	110.43	109.82	110.19	109.97	110.55	110.87	110.36	110.69	109.32	110.42	109.9	109.32	109.76	111.04	110.34	110.65	109.6	110.67	108.91	109.81	110.86	110.12	110.39	110.61	109.94	111.23	111.54	110.28	110.11	109.46	110.12	111.05	109.43	110.75	110.45	111.04	111.39	109.8	111.37	110.97	110.59	111.33	110.57	111.2	111.2
107.63	107.92	108.64	109.04	107.45	108.54	108.37	108.76	109.47	107.44	109.58	108.6	108.13	108.05	108.87	108.65	107.81	110.18	107.87	107.89	109.8	108.68	107.98	108.94	109.1	108.67	108.94	108.65	109.14	109.95	108.16	109.51	109.45	108.47	108.28	107.56	107.17	109.19	108.51	109.38	109.14	108.28	108.13	109.27	107.61	109.07	108.22	107.63	109.49	106.96
97.265	98.914	100.73	99.375	99.729	97.84	99.345	100.2	99.43	99.255	98.012	97.534	98.899	99.012	97.764	99.293	98.899	99.454	98.443	97.97	97.437	99.558	98.78	98.914	99.141	98.096	98.699	99.119	98.785	98.594	98.665	99.692	98.125	97.594	97.259	98.85	98.693	97.236	97.662	98.534	98.795	98.981	98.504	99.666	100.38	99.006	100.15	100.52	98.166	97.913
111.46	108.85	110.84	111.69	110.16	111.41	110.47	111.81	109.78	111.36	110.23	110.08	111.34	110.38	110.7	110.71	110.11	109.27	111.05	111.08	109.57	109.46	110.37	109.53	109.87	109.78	110.41	110.89	110.82	111.28	109.9	111.5	109.8	108.5	111.04	110.76	110.88	110.16	110.03	111.85	109.48	110.39	109.8	110.36	110.37	111.56	111.56	109.98	110.63	110.07
108.57	108.69	109.37	107.09	109.09	107.64	108.79	108.79	107.75	107.14	107.11	106.14	107.97	109.09	108.7	107.73	108.34	106	107.66	109.37	108.25	107.43	108.5	107.61	108.86	109.18	108.25	108.19	109.06	107.13	109.14	107.49	107.18	108.29	108.57	107.27	107.89	106.7	107.6	107.21	107.79	107.53	109.75	108.16	109.08	107.99	108.46	108.7	108.45	109.04
108.95	108.73	108.59	108.5	108.9	107.13	108.68	108.46	107.19	107.88	107.84	106.67	107.67	109.19	107.99	106.83	106.6	108.13	108.71	107.1	106.94	108.2	108.19	108.58	108.17	108.44	106.95	109.32	109.87	106.41	108.84	109.06	107.72	106.34	107.38	109.33	108.99	107.41	107.55	107.39	108.4	110.25	109.24	108.87	108.82	106.63	108.03	108.86	109.05	108.76
99.597	98.869	101.01	99.07	99.525	98.13	99.614	98.945	98.678	98.554	100.4	99.675	98.171	101.32	99.001	99.024	98.51	99.18	98.437	98.153	98.005	98.979	98.928	99.009	98.307	99.555	99.927	98.234	98.539	97.931	97.454	99.161	97.819	98.575	98.138	98.62	99.285	99.143	97.867	99.18	97.829	98.787	99.119	100.03	97.891	99.342	99.512	99.631	98.207	99.702
106.2	106.47	107.1	106.34	106.42	105.43	103.58	107.39	104.23	106.8	106.73	106.31	107.68	105.18	107.31	106.35	106.87	107.15	106.27	106.8	106.35	104.53	107.39	106.83	105.04	107.68	107.63	105.93	105.86	105.84	106.11	106.21	105.67	106.48	107.72	106.49	106.35	105.02	106.2	107.17	105.98	107.31	107.25	104.78	106.59	106.43	105.93	106.61	107.54	106.89
108.09	108.98	108.38	108	108.06	108.7	109.01	108.56	108.12	108.83	108.3	108.51	109.85	108.12	108.86	108.1	107.21	109.52	108.29	108.62	108	107.99	108.78	108.29	107.82	108	107.76	108.55	107.99	108.57	108.36	107.93	106.71	108.3	107.28	107.48	106.79	108.44	108.93	108.55	108.17	108.1	108.31	107.08	109.27	107.75	107.13	107.47	107.33	109.56
109.67	109.26	106.49	108.23	107.92	109.38	107.55	107.26	108.34	109.65	108.79	109.14	108.04	107.8	107.65	109.17	107.43	107.47	107.29	107.66	108.83	108.49	108.83	107.49	107.69	108.26	108.53	108.81	108.12	107.85	107.73	107.98	108.09	108.23	108.53	107.87	108.44	108.14	108.98	108.04	108.62	107.64	106.57	109.89	108.94	109.39	108.59	109.16	110.22	107.74
97.326	97.538	98.687	99.899	97.622	98.364	97.37	97.439	98.244	98.068	97.224	98.735	98.774	99.438	97.822	97.67	99.086	96.445	97.517	98.367	98.37	98.546	97.659	98.434	97.909	96.89	98.126	97.19	97.877	98.603	96.651	98.034	97.11	98.08	97.454	98.407	99.392	97.437	97.85	98.414	98.041	96.348	98.416	96.864	98.592	96.816	97.809	97.64	98.518	98.074
107.54	107.92	109.37	108.78	110.1	109.21	107.31	108.66	107.88	107.93	107.96	108.42	108.86	108.34	108.33	109.02	108.96	107.22	108.74	108.35	107.4	107.51	109.42	107.03	106.9	108.51	109.32	107.71	108.78	107.98	109.12	107.12	106.09	109.07	107.55	107.62	109.12	108.39	107.7	107.61	109.72	107.74	109.1	107.68	109.39	108.69	109.82	108.38	108.75	108.07
107.83	109.37	107.94	107.92	108.67	107.83	108.92	108.06	107.89	108.6	109.54	105.65	107.65	109.14	106.71	109.06	106.82	106.8	107.56	107.95	108.88	109.91	108.33	108.27	108.93	108.2	107.09	109.57	107.6	108	107.96	109.25	107.63	108.7	108.61	106.94	105.97	108.92	108.71	108.94	108.44	109.75	109.52	108.93	109.33	107.82	107.98	108.47	107.27	110.25
107.36	108.47	108.36	110.05	108.26	107.61	107.8	107.69	108.37	106.77	108.37	107.46	108.51	108.09	106.73	108.05	107.56	107.49	108.89	107.69	107.31	108.88	107.21	108.72	107.51	107.15	109.46	106.11	110.19	108.64	109.45	108.22	107.36	109.27	109.22	108.56	106.84	108.17	107.37	105.81	108.97	108.56	108.67	107.44	108.05	108.93	109.7	106.5	110.08	107.44
107.81	109.26	108.68	106.64	109.14	109.5	108.53	107.51	107.21	108.59	110.51	108.86	108.12	109.46	108.91	107.67	108.74	108.76	107.5	109.52	109.08	109.24	109.74	109.03	106.58	108.73	106.89	109.62	108.88	107.87	110.01	108.42	108.94	108.19	109.6	109.74	109.4	108.35	108.48	108.42	109	109.59	108.12	108.99	108.32	108.08	108.37	107.49	108.71	108.12
98.809	101.26	99.003	100.58	98.324	99.01	99.798	100.73	100.37	100.18	100.72	100.02	100.02	99.536	101.42	100.2	99.828	101.27	98.102	99.977	100.94	101.45	101.16	100.93	99.887	100.74	100.14	101.39	100.12	99.668	99.927	100.33	101.57	101.72	100.33	99.345	100.44	101.9	100.19	100.56	101.3	100.47	100.48	101.07	100.67	99.275	98.808	101.56	100.32	99.647
109.06	107.86	108.59	108.01	106.57	108.12	108.22	107.6	108.05	108.91	108.13	107.75	109.32	108.77	108.65	107.23	107.54	110.15	108.08	108.28	108.51	108.52	107.73	108.18	108.19	108.96	108.05	107.18	106.8	108.79	106.94	110.05	108.27	109.47	107.97	107.34	108.82	107.26	108.72	108.56	107.15	106.72	107.99	107.55	109.8	109.12	109.47	107.71	107.03	107.5
106.74	106.97	106.96	108.28	106.47	107.07	107.46	108.21	106.3	108.2	106.78	108.19	108.78	109.34	108.23	107.75	107.12	107.02	106.99	107.64	109.2	108.9	108.9	107.39	107.93	110.03	108.82	108.01	106.38	108.2	108.79	108.61	107.71	107.69	107.12	109.79	108.06	108.53	108.58	107.35	107.91	108.91	106.81	106.88	107.75	105.97	109.13	107.89	108.09	107.91
106.23	106.43	105.3	107.02	105.93	105.92	105.15	106.83	106.67	105.87	106.77	106.64	106.57	105.45	105.72	105.73	105.44	105.82	105.34	106.32	106.55	105.16	105.51	105.17	106.28	104.64	106.43	106	105.52	104.58	104.9	105.24	105.57	106.22	105.29	106.18	104.91	104.67	105.48	105.51	105.58	104.82	105.65	106.57	105.81	105.23	105.49	105.15	106.18	105.66
108.54	108.79	108.95	107.34	108.88	108.54	109.83	109.02	109.09	108.27	108.82	109.56	109.03	107.51	107.91	108.21	108.9	108.63	108.43	108.91	107.37	107.66	107.01	108.99	108.34	108.39	108.81	107.68	108.52	107.37	107.33	107.71	108.04	106.99	108.16	109.39	107.63	108.71	108.81	109.91	110.27	108.58	108.83	106.89	109.95	106.75	108.55	108.41	106.88	108.27
97.744	98.957	98.347	98.549	97.559	98.658	98.915	96.334	97.193	98.637	98.183	98.05	98.469	98.528	98.149	98.736	97.27	98.808	97.446	97.859	96.603	97.717	98.834	98.931	97.723	97.454	98.621	97.355	97.261	99.054	99.383	97.935	98.277	98.756	97.717	98.233	98.017	98.058	98.895	97.639	97.968	97.987	97.761	98.021	98.365	98.293	97.021	98.415	96.722	99.492
106.24	106.42	106.25	105.83	106.83	105.62	106.9	105.38	106.17	105.12	106.08	106.46	107.6	106.49	105.31	106.55	105.66	106.37	105.54	107.08	105.44	106.89	106.06	107.49	106.88	106.52	105.2	105.85	107.42	106.37	105.87	105.19	106.08	105.82	107.43	106.56	107.46	105.95	106.27	107.05	107.18	105.1	105.32	106.09	106.54	105.9	106.33	105.33	105.73	105.79
108.56	108.14	109.18	107.29	107.11	107.27	107.45	107.04	107.87	107.15	106.64	107.65	108.58	108.67	107.4	106.31	106.4	107.43	108.69	108.81	106.77	107.58	107.86	107.22	108.44	107.92	107.17	107.49	107.87	106.65	106.76	106.72	107.03	109.14	108.35	107.05	108.11	106.66	107.89	108.99	106.83	108.4	109.48	107.26	105.75	107.71	108.48	108.99	107.97	108.38
105.56	105.77	106.34	104.65	105.14	106.25	104	103.99	106.28	105.35	106.37	104.97	105.45	107.31	106.32	104.94	106.11	106.01	106.6	106.15	105.83	105.12	105.39	106.45	104.73	105.15	105.63	105.13	105.99	105.29	105.46	106.12	105.3	104.89	106.91	105.38	104.75	105.78	105.27	106.97	105.94	105.41	105.15	105.42	106.34	105.24	105.39	103.9	105.32	104.94
106.29	104.84	105.31	105.46	107.15	106.26	106.01	106.45	105.35	105.22	105.38	106.84	107.15	104.65	105.74	106.05	105.48	104.44	105.19	105.92	104.36	105.28	104.08	105.48	107.42	107.11	104.53	105.35	105.21	106.69	103.49	105.79	105.86	105.69	105.84	105.67	105.91	105.49	106.09	106.09	106.64	104.7	105.18	105.12	105.77	106.29	105.4	104.6	105.17	105.53
108.56	108.23	107.09	109.83	108.99	109	107.36	107.27	107.02	109.84	107.69	110.07	108.49	109.28	107.85	107.81	109.38	107.78	107.51	108.03	107.67	108.69	107.9	107.59	107.38	107.75	108.44	108.59	107.55	107.95	108.68	107.09	108.01	108.51	107.74	110.44	107.31	107.9	108.89	109	107.12	108.97	109.38	108.78	109.75	109.34	108.65	108.13	108.97	109.15
109.73	109.83	108.77	111.83	110.79	110.16	109.03	109.98	110	111.22	109.49	110.94	109.74	109.51	110.53	112.45	110.86	109.93	109.61	110.08	112.15	110.69	111.1	109.58	109.57	109.86	107.93	108.77	110.94	110.35	111.04	110.45	111.3	109.9	110.79	109.67	111.16	110.3	109.85	110.63	110.43	111.4	110.55	111.44	110.56	111.07	109.93	111.98	109.16	111.62
105.9	106.55	106.33	107.32	106.03	105.23	106.25	107.03	106.15	107.32	106.06	106.16	108.64	105	106.39	107.48	107.12	106.01	106.32	107.08	106.7	107.42	106.66	107.08	104.51	106.18	104.34	105.25	106.72	105.32	107.26	105.98	107	106.8	106.04	107.03	105.15	106.78	106.94	106.6	107.28	105.78	106.24	106.86	105.21	105.81	104.52	107.22	104.05	106.54
99.094	97.044	97.708	98.012	98.184	96.529	97.488	97.896	98.632	96.786	98.619	98.009	99.085	97.658	98.815	98.115	97.9	98.779	98.926	98.687	97.202	99.47	98.011	97.464	98.973	98.021	95.822	98.116	98.642	99.034	98.039	98.738	97.163	98.489	97.561	99.183	98.589	98.504	97.596	98.068	99.157	98.451	97.693	97.154	98.458	99.287	96.389	98.871	97.914	98.054
104.68	105.19	106.46	107.05	106.65	105.61	104.94	104.7	104.93	105.41	106.94	104.84	106.3	106.26	105.87	106.54	106.64	105.74	106.09	104.21	104.92	105.25	106.58	108.14	106.83	104.21	105.52	104.93	105.87	106.86	105.29	105.55	106.61	106.31	105.48	105.13	105.44	105.65	105.51	107.16	104.98	105.09	105.81	106.42	106.69	106.35	105.45	104.05	105.43	106.55
104.84	106.39	106.56	105.57	105.44	106.09	105.48	105.96	105.75	105.17	107.87	106.08	105.13	105.1	106.24	104.7	105.2	105.04	105.54	105.75	103.78	105.77	104.18	105.09	106.07	105.78	106.07	104.11	106.28	106.01	105.76	107.11	106.36	104.61	106.08	104.86	106.45	107.14	105.44	106.79	104.96	105.89	105.32	107.39	106.66	105.26	104.8	105.79	106.1	104.95
97.8	97.202	99.742	97.695	98.006	99.336	97.028	98.586	96.692	98.749	99.598	98.05	98.508	97.374	96.527	98.899	97.97	97.825	98.287	98.66	98.482	99.115	97.044	97.927	99.264	98.558	99.351	97.851	98.174	98.686	98.045	98.108	97.291	97.839	99.902	98.189	97.76	99.244	96.996	98.956	98.469	98.598	96.774	98.394	99.498	97.692	97.005	98.659	97.881	97.392
103.99	104.86	105.7	105.52	105.88	106.72	106.04	105.65	106.63	105.54	105.82	105.02	106.12	104.77	104.21	105.5	105.38	106.32	105.4	105.85	106.76	104.55	106.2	106.05	106.59	106.11	106.44	105.34	106.68	104.39	106.51	105.7	105.67	106.86	104.62	104.38	105.3	105.09	105.18	106.78	104.91	104.81	106.5	105.81	107.1	107.04	105.04	105.36	104.4	105.19
106.78	106.02	106.33	105.19	105.16	106.9	107.05	104.76	105.39	105.63	104.23	105.01	106.42	104.94	105.13	104.72	104.87	105.86	106.03	105.41	104.13	105.93	105.17	104.53	105.95	106.37	106.03	105.29	105.15	104.26	105.7	105.38	105.9	105.64	104.7	105.59	105.23	105.16	106.03	106.38	106.34	105.11	104.73	105.59	105.57	106.24	105.31	106.01	105.97	105.62
106.43	104.83	107.03	105.34	106.86	105.97	107.03	105.73	106.09	105.83	105.35	106.4	108.09	107.03	104.89	106.99	105.29	106.34	105.53	107.17	105.48	107.11	107.18	108.8	106.87	107.9	106.45	107.19	106.28	107.3	107.71	108.2	107.35	105.9	105.86	105.44	105.69	105.91	107.17	104.86	106.69	106.39	106.85	106.47	107.22	107.89	105.17	105.87	106.65	106.98
107.1	104.83	106.54	106.25	105.87	107.14	107.15	107.65	107.48	107.4	106.68	105.46	106.23	106.94	105.44	105.31	106.13	105.91	106.78	107.12	105.07	106.79	106.6	106.81	105.36	106.44	105.62	106.54	105.76	106.92	106.51	105.53	105.9	107.69	107.55	107.39	106.95	106.13	106.16	107.26	105.94	105.05	106.27	107.4	106.77	106.44	106.02	107.5	107.15	107.14
109.84	110.16	108.98	110.05	108.8	110.53	108.56	108.29	108.4	108.19	109.74	108.58	108.99	108.11	108.92	108.28	109.13	106.86	106.89	107.82	109.12	107.8	108.55	109.01	108.27	109.58	107.67	107.42	108.21	109.08	107.13	108.49	108.23	108.2	108.45	109.43	106.78	109.87	108.64	108.41	108.25	109.79	107.44	109.59	109.3	109.29	109.86	108.78	109.92	109.11
105.11	107.08	105.52	106.2	104.13	107.67	105.18	105.99	105.02	106.52	105.06	106.45	105.05	104.34	104.85	104.9	106.73	105.32	106.84	105.64	105.3	106.53	104.88	104.49	106.89	104.92	106.31	105.82	105.78	105.01	105.54	106.22	105.86	106.81	107.99	105.28	105.47	106.03	104.58	105.56	104.04	106.47	105.83	105.14	105.2	105.75	104.77	105.55	104.78	106.3
107.07	107.94	107.67	106.47	107.45	108.28	109.57	107.26	108.47	107.72	107.59	108.2	106.8	108.9	108.32	108.28	108.67	107.46	107.06	107.94	108.51	108.63	108.04	107.18	106.34	108.6	108.28	106.68	107.84	106.25	107.84	107.98	108.2	108.04	107.48	107.29	108.63	108.41	107.85	109.55	107.62	107.15	106.77	107.86	106.6	108.37	107.58	107.13	108.32	107.61
106.5	105.1	106.48	106.71	108	107.02	104.88	105.66	106.14	106.63	107.36	105.35	107.26	106.34	106.78	104.91	105.92	105.33	106.61	105.24	106.35	107.78	106.35	107.35	107.14	106.53	106.07	105.92	107.68	106.78	106.75	105.39	107.25	105.99	104.53	107.16	105.85	107.08	106.07	106.14	104.66	106.42	105.5	107.48	104.84	106.82	107.28	104.68	107.23	106.43
106.03	104.49	105.38	105.18	105.11	107.57	106.65	106.43	105.87	104	105.33	106.44	104.95	105.71	106.28	105.1	104.86	105.56	106.1	106.62	105.9	105.8	106.04	106.12	105.5	105.81	104.99	104.99	104.79	105.71	105.81	104.8	105.55	105.08	105.14	106.04	105.11	105.7	106.21	104.64	104.84	105.51	105.41	105.94	104.9	107.39	106.37	104.01	107.24	106.6
100.37	101.54	102.33	101.16	99.119	99.198	99.995	102.44	99.462	100.7	100.21	101.49	100.28	101.03	100.71	103.17	100.79	100.69	101.21	100.45	102.84	100.04	101.43	102.21	100.18	101.04	100.07	99.004	101.8	99.461	99.096	99.847	100.89	101.52	100.68	99.871	99.847	101.77	101.07	100.9	100.23	100.63	100.84	101.37	100.52	101.44	101.02	100.6	101.13	101.86
105.53	104.84	106.23	107.43	106.59	105.37	107.64	106.3	105.15	106.43	106.1	106.38	107.37	107.03	106.08	106.21	105.66	105.49	106.08	105.46	106.04	105.91	105.71	105.48	106.27	105.31	105.58	103.77	106.27	106.74	104.95	106.89	106.78	104.88	106.37	106.11	105.55	104.71	105	106.34	105.47	105.43	106.99	104.81	106.43	106.43	104.76	105.46	105.28	106.77
108.29	108.23	109	108.14	108.88	108.27	107.83	108.35	107.89	107.25	107.79	107.46	109.46	108.23	109.38	108.62	108.8	108.47	108.42	107.27	108.73	109.05	108.55	109.43	108.05	108.46	108.6	107.44	109.16	106.38	109.98	108.22	106.78	108.51	109.79	108.58	108.61	107.63	108.23	107.8	107.36	108.32	108.54	107.94	107.27	108.62	108.1	107.77	109.55	107.67
106.03	105.04	105.98	105.94	105.39	106.32	104.55	107.13	104.74	106.08	105.28	107.23	105.67	105.49	105.16	105.71	105.06	105.65	105.53	106.08	105.86	105.42	105.3	107.01	104.69	105.8	105.29	106.16	106.26	105.1	105.99	106.08	106.94	106.04	106.32	105.78	105.24	105.12	104.4	105.62	105.41	105.38	104.97	103.85	106.81	105.89	107.15	106.69	104.61	106.3
110.95	109.87	110.27	109.4	110.93	109.42	111.24	110.79	109.8	110.51	110.53	109.98	109.63	111.76	109.68	109.91	109.62	109.96	111.97	109.94	109.59	110.96	109.19	110.6	110.86	110.35	111.02	110.46	110.68	110.72	111.04	110.98	110.69	110.01	109.97	110.48	109.56	109.5	110.68	111.16	110.27	110.34	110.62	111.07	110.4	109.14	110.63	110.92	110.91	108.16
107.59	108.4	108.06	109.87	107.37	107.15	108.83	108.64	107.35	110.23	109.1	109.1	108.57	109.74	109.72	108.23	107.69	109.37	106.66	108.43	108.32	107.89	109.6	107.76	107.78	108.51	108.51	109.9	107.87	108.11	108.27	109.52	107.88	107.67	107.3	105.8	107.22	109.05	109	107.75	107.64	107.86	106.88	108.19	108.63	108.47	109.9	107.52	108.3	108.34
107.97	107.59	109.14	108.09	109.12	109.03	109	108.32	107.78	106.61	107.5	107.66	109.32	109.4	108.23	109.07	107.94	108.44	107.36	108.28	106.89	108.17	108.86	108.81	108.1	107.22	107.47	109.59	108.01	107.43	107.59	108.8	109.91	110.01	109.74	109.42	108.04	109.56	108.95	108.2	108.49	108.39	106.77	108.07	107.57	108.38	107.23	108.6	107.68	107.92
105.74	105.35	105.11	106.73	105.64	105.21	105.3	104.95	106.16	106.32	105.19	105.5	106.32	104.83	106.23	105.92	105.28	106.86	105.26	104.88	105.56	105.11	106.14	105.1	106.87	106.06	105.28	104.57	105.81	106.84	107.41	106.64	106.12	104.92	104.68	107.21	105.82	104.71	105.45	103.78	104.16	103.9	105.28	106.73	106.39	105.07	105.3	105.33	105.32	106.86
110.05	111	110.11	110.38	110.42	110.8	111.21	110.23	111.28	108.95	108.73	111.43	109.68	110.38	111.22	110.66	110.06	110.42	109.54	110.23	111.34	110.42	110.19	112.53	110.29	110.65	110.08	110.06	110.74	110.32	109.37	111.37	109.81	111.1	111.42	111.42	109.78	108.65	109.8	110.19	109.61	109.51	110.41	111.49	109.59	110.9	109.39	110.17	110.52	109.96
104.85	105.95	107.08	106.09	106.02	106.11	105.86	104.35	104.73	105.45	106.75	105.08	105.42	106.94	105.78	104	106.04	105.34	105.78	107.22	106.89	106.92	106.05	105.92	103.9	104.7	105.29	105.25	105.01	106.13	105.33	107.8	106.03	105.16	106.42	105.35	104.84	106.16	105.33	105.39	106.32	104.25	104.87	105.26	103.78	105.98	104.7	104.85	105.65	106.26
106.05	104.62	106.34	106.07	104.86	105.44	104.81	106.82	106.06	106.17	104.82	106.25	104.87	105.85	106.31	105.55	105.48	106.97	104.55	104.5	107.42	106.4	104.98	104.61	106.39	105.24	105.74	105.13	106.36	104.73	106.65	105.51	105.6	104.81	104.46	105.66	105.74	105.7	106.53	105.8	105.37	106.25	104.37	104.12	104.25	105.66	106.23	105.13	104.75	106.47
105.74	106.31	106.05	106.42	104.13	106.07	104.61	105.15	105.23	105.61	104.56	104.15	105.49	107.08	106.52	104.42	106.44	106.86	105.92	104.16	105.03	105.23	106.9	105.95	103.96	107.49	106.15	105.9	105.78	105.29	106.8	105.85	105.24	105.93	105.57	106.03	106.62	105.79	105.96	105.87	105.48	106.19	105	106.07	106.57	106.92	104.3	103.98	104.47	107.31
100.3	97.38	98.155	98.152	96.599	97.948	97.411	98.45	97.319	97.548	96.203	97.106	97.103	96.677	97.522	97.982	97.116	99.802	97.496	96.997	98.622	99.226	97.247	98.321	97.352	98.408	99.411	98.506	99.316	97.994	97.4	97.78	98.096	98.841	98.728	99.057	98.075	96.438	99.151	97.195	98.773	97.529	98.352	97.511	98.128	98.803	97.072	99.825	98.842	97.821
99.641	99.596	98.563	98.961	98.074	99.569	98.875	98.136	98.791	100.69	97.988	99.136	99.227	98.637	100.08	101.09	99.313	99.695	97.394	99.497	99.914	98.25	98.539	99.788	97.73	98.123	98.988	101.22	99.454	98.545	101.53	98.524	98.38	97.823	98.979	98.154	99.569	97.892	98.759	99.674	99.405	99.164	99.088	98.834	97.724	99.622	98.859	99.347	98.762	98.752
107.68	108.13	108.32	108.13	107.88	106.86	107.33	108.32	109.7	107.05	108.22	107.21	107.93	107.53	107.28	109.24	106.95	106.74	108.06	107.94	108.99	108.4	106.87	108.71	107.97	109.3	108.49	105.76	108.72	106.57	107.59	107.16	108.02	106.61	109.1	108.74	107.95	108.96	108.27	107.69	108.29	106.14	107.24	107.49	106.96	108.5	107.71	108.71	107.9	108.43
109.21	108.41	110.03	109.02	108.88	108.03	108.99	109.22	108.53	107.46	108.06	108.68	109.09	107.84	109.35	107.74	107.92	107.89	107.79	108.76	107.8	109.37	107.97	108.16	108.35	108.76	107.24	107.42	109.1	109.2	107.51	108.85	108.74	108.08	108.41	109.9	108.01	109.99	109.24	108.49	109.62	108.98	111.16	109.29	108.55	106.95	108.45	109.14	108.86	108.57
104.94	106.61	106.53	105.79	106.24	106.99	104.57	106.82	105.91	105.38	107.29	104.11	106.19	106.22	105.36	105.45	105.58	105.4	106.46	105.85	104.35	106.18	106.03	104.82	106.7	106.04	106.19	106.31	106.09	103.5	106.28	106.12	105.93	104.95	105.15	105.86	105.92	104.75	106.73	105.29	106.3	105.47	106.98	104.98	105.15	106.06	104.63	106.45	107.48	105.94
104.65	104.75	105.61	104.96	105.99	104.22	106.91	105.78	105.55	104.29	105.66	105.46	107.09	105.4	105.96	103.95	105.17	105.6	105.49	106.07	105.03	104.77	105.94	104.9	106.6	105.93	105.54	107.08	104.9	104.88	105.28	104.88	106.06	108	105.59	105.68	105.48	105.45	106.66	106.17	105.86	104.92	105.24	105.66	106.24	105.39	105.46	105.94	104.56	106.28
107.22	106.61	107.32	107.74	107.13	108.76	107.15	107.81	107.93	106.45	108.55	106.86	106.28	108.39	107.28	105.91	109.16	107.44	107.93	107.63	107.56	109.19	109.86	107.55	107.07	107.32	108.52	107.34	108.23	108.02	108.63	107.11	107.31	107.04	108.75	107.84	108.03	107.35	107.57	108.22	107.39	107.16	106.86	108.32	107.75	106.07	107.67	107.59	107.11	108.58
97.858	98.018	97.806	97.617	97.392	98.596	97.847	96.478	97.977	97.367	96.247	97.554	98.333	99.324	98.83	98.19	97.784	98.126	96.513	98.241	98.663	97.009	98.394	97.39	98.696	96.84	98.34	98.181	98.199	97.84	97.029	97.438	99.691	98.188	97.617	99.233	99.319	99.232	98.367	97.666	98.453	97.126	97.4	96.29	96.845	98.279	98.805	97.276	98.07	98.931
106.22	106.85	105.99	105.93	105.45	103.69	105.31	106.67	105.63	104.87	106.32	105.8	104.58	106.71	105.96	106.22	105.35	105.46	105.16	106.31	106.13	104.56	106.84	106.24	105.98	105.17	107.13	103.94	106.09	106.53	104.75	106.92	106.15	105.45	106.86	104.89	106.63	106.03	105.79	105.36	105.21	106.61	105.2	105.16	105.95	106.16	106.4	106.02	105.09	105.67
109.43	108.74	107.34	108.42	107.63	108.04	109.36	108.94	107.28	106.61	107.63	108.06	109.61	108.61	109.52	109.01	107.37	108.6	109.39	107.62	109.67	108.66	107.5	108.37	107.04	108.74	107.5	108.09	107.36	110.5	108.53	108.55	107.24	108.22	106.75	107.15	109.48	107.24	108.76	107.93	107.85	109.67	108.38	108.09	107.65	106.99	109.33	108.57	107.54	108.37
102.13	101.41	100.85	100.82	100.88	101.24	100.94	101.32	101.43	100.1	101.15	99.565	100.25	101.8	101.73	102.28	100.6	100.8	101.11	101.83	100.83	101.1	100.17	100.89	102.28	101.25	101.96	100.77	103.15	100.63	99.991	101.46	100.98	100.26	100.4	100.03	101.39	103.04	100.22	99.882	101.11	101.18	100.1	102.72	98.495	99.668	101.27	100.73	100.04	101.59
100.94	100.7	100.7	101.29	99.959	100.61	102.07	101.2	101.3	100.98	100.66	101.25	100.55	100.33	102.19	100.71	101.75	100.54	100.16	101.58	100.05	101.6	101.52	100.79	101.05	101.9	100.86	100.92	102.64	100.05	101.2	100.98	102.76	100.53	100.76	102.09	100.71	102.48	99.805	101.43	100.94	100.44	101.21	100.94	101.92	101.41	101.38	101.54	100.87	100.67
107.01	106.49	106.1	106.37	104.95	106.75	106.03	105.3	106.38	104.67	104.43	105.21	106.45	104.16	104.46	105.66	106.42	105.99	105	106.74	106.97	106.63	103.43	106.8	106.55	105.07	104.36	105.7	106.74	106.04	105.46	105.02	105.45	105.87	106.67	104.8	104.45	104.68	105.88	106.53	106.4	105.79	106.91	105.18	105.02	105.95	106.15	106.04	104.5	105.84
105.96	107.16	104.99	105.78	105.69	107.48	105.73	106.92	107.48	106.19	106.31	104.72	106.35	107.97	106.99	107.06	106.9	107.46	106.36	105.46	106.65	107.12	105.48	106.77	106.9	105.79	106.21	107.34	105.97	107.65	107.52	107.31	106.32	107.95	105	105.35	106.61	108.04	107.05	107.23	106.44	107.36	105.77	106.01	105.3	105.5	105.39	106.38	106.77	107.14
104.78	105.26	107.25	106.47	104.74	105.48	107.37	105.12	105.54	105.38	105.48	105.52	106.73	105.35	105.66	108.22	104.89	107.81	105.27	104.91	107.74	104.22	105.08	106.59	105.01	104.57	106.11	105.36	104.6	106.46	105.4	105.74	104.67	105.8	106.43	106.85	106.17	105.64	106.25	103.89	105.58	104.59	106.41	106.34	104.4	104.51	104.85	105.18	104.8	104.95
98.26	99.722	98.414	98.755	99.622	100.15	97.929	99.635	96.82	98.928	99.271	99.325	99.734	98.838	97.701	98.825	98.802	97.27	99.904	99.663	99.34	97.287	98.773	100.48	98.532	98.475	97.996	100.23	99.063	99.198	98.621	99.043	97.578	100.96	98.632	98.965	97.992	98.01	99.184	98.83	96.241	100.31	98.594	100.27	97.779	99.676	99.827	98.956	97.286	99.888
106.57	107	105.99	104.85	105.21	104.54	107.35	106.42	105.42	104.32	105.54	105.76	104.9	105.72	106.53	105.49	105.67	104.3	104.74	105.79	105.76	105.68	105.97	104.97	105.9	106.82	106.28	105.45	105.97	104.95	106.69	104.35	105.5	106.65	107	105.24	106.19	107.3	104.96	106.34	105.76	107.15	106.46	106.38	106.51	105.34	106.75	106.09	105.55	105.36
97.391	98.499	99.233	97.231	97.456	98.022	97.402	97.595	98.483	98.465	97.717	98.138	97.481	97.414	96.963	97.953	98.924	97.377	97.02	97.743	98.298	98.232	97.298	96.283	97.199	98.106	98.55	96.716	99.242	98.179	98.251	97.377	98.417	98.405	99.114	97.22	98.313	97.403	98.324	98.475	99.037	96.371	99.299	96.989	98.367	97.836	99.125	97.457	98.029	97.531
99.827	100.62	101.52	101.63	101.81	99.6	101.35	99.54	101.01	99.803	101.91	99.375	99.861	101.04	100.55	100.02	100.95	101.05	99.293	101.41	101.34	99.639	100.78	100.9	101.68	100.31	101.78	101.24	101.33	101.72	99.105	100.41	100.68	100.86	99.914	101.06	100.99	101.52	101.75	101.34	100.04	100.62	101.21	101.73	100.57	101.37	100.52	100.26	101.5	99.86
105.34	105.24	105.95	106.14	107.01	107.25	107.22	107.12	107.11	105.23	105.36	105.1	106.93	108.11	105.41	105.9	106.91	105.79	107.21	105.57	107.48	107.73	106.72	107.8	106.76	106.12	107.89	105.1	108.01	107.16	107.45	107.05	107.62	105.37	106.22	106.74	105.68	106.35	107.09	108.36	106.12	106.31	106.81	106.89	107.35	106.39	106.68	108.38	107.59	106.97
106.7	106.68	104.47	105.27	106.03	105.94	105.96	105.29	104.02	105.37	105.03	105.74	106.82	104.17	105.73	105.09	105.42	105.69	105.37	105.68	106.16	104.26	106.13	105.1	106.87	105.95	104.27	105.67	106.31	105.9	104.84	105.39	105.37	105.58	105.8	105.63	106.14	105.97	105.68	105.3	106.56	105.24	105.69	105.18	104.5	105.85	105.61	105.88	104.11	105.41
107.35	105.73	106.47	108.07	106.68	107.39	105.93	105.75	107.46	107.6	107.18	105.02	106.35	106.99	107.13	107.52	107.7	108.09	106.93	107.8	107.88	107.03	106.44	104.91	107.3	107.36	106.99	106.18	105.93	106.12	105.41	106.68	106.59	107.02	107.68	108.31	106.67	107.05	106.45	106.24	108.31	106.37	106.23	107.55	106.71	106.8	106.42	105.86	107.26	106.9
96.069	96.706	99.199	98.908	97.24	97.295	98.604	97.442	99.03	98.459	99.967	98.028	98.79	97.908	98.905	97.278	96.005	97.819	97.087	97.953	96.352	98.201	97.12	98.455	98.458	97.291	97.827	96.393	98.344	98.79	98.698	97.803	98.282	98.321	99.016	98.638	97.098	97.34	98.087	98.883	98.451	99.914	97.055	99.04	98.551	97.901	96.972	98.667	95.97	98.125
108.84	106.64	107.06	108.78	107.48	109.79	107.11	107.27	105.68	108.18	106.7	106.75	107.44	107.61	108.08	107.72	107.98	108.08	108.13	107.55	106.95	108.88	107.41	108.94	108.41	108.24	107.36	108.89	107.91	108.42	107.82	107.48	107.44	108.72	108.86	108.55	107.99	108.4	107.65	107.7	107.9	106.31	106.28	106.9	107.13	108.63	106.48	106.65	107.38	107.92
99.405	99.836	99.969	100.83	99.216	100.38	99.077	100.71	99.388	100.77	100.05	100.19	100.3	99.728	100.78	100.11	102.84	100.44	99.249	100.33	100.46	99.792	99.853	99.741	100.26	99.685	99.486	101.05	100.66	100.75	100.27	99.458	100.67	100.05	100.72	101.08	100.49	99.452	100.42	100.45	99.647	99.477	98.968	99.106	101.18	100.2	99.629	101.73	99.259	100.21
104.91	106.55	106.19	105.06	104.99	106.3	106.97	106.27	104.85	105.46	105.88	104.02	105.52	106.24	106	104.77	104.99	106.21	105.61	107.07	104.28	105.2	105.56	106.3	105.4	105.87	106.2	106.48	105.31	105.58	104.93	103.75	105.33	105.16	104.61	104.15	105.14	104.21	104.38	105.8	106.27	106.18	107.02	106.6	105.98	104.36	107.04	105.81	105.93	105.36
99.234	99.845	96.768	97.819	98.205	98.463	98.591	96.437	97.248	97.722	99.751	99.182	97.576	97.372	97.748	98.909	97.886	98.163	96.965	98.166	97.895	97.306	97.146	96.868	98.04	97.551	97.361	97.737	96.489	98.139	97.931	97.784	98.141	98.908	97.358	98.276	97.74	98.368	97.017	97.372	96.496	97.681	96.35	98.112	97.781	97.696	99.234	97.034	97.455	97.595
99.053	99.703	100.69	101.92	99.739	99.898	101.31	100.6	100.95	101.04	100.77	99.479	100.95	100.35	99.381	100.67	101.15	99.888	99.267	101.25	100.96	100.4	100.77	100.42	101.83	100.65	100.93	99.886	99.754	100.2	100.34	98.918	101.08	101.65	100.82	99.915	100.01	99.878	99.102	100.79	100.02	100.88	100.8	99.688	100.11	101.21	100.52	100.28	100.86	99.637
107.53	108.73	107.24	107.61	107.58	108.19	106.68	106.98	106.57	108.8	108.94	106.87	108.53	107.43	107.21	106.49	107.05	106.78	108.08	107.81	107.56	109.34	105.95	107.37	107.68	107.42	107.78	108.06	108.51	107.91	107.96	107.41	107.67	107.2	106.99	107.43	108.28	107.62	108.58	107.29	107.78	107.4	107.47	108.34	108.23	107.17	108.68	106.29	108.74	108.16
106.52	107.75	108.28	108.47	108.01	107.81	107.91	107.68	106.71	107.36	108.63	107.57	107.45	108.52	108.12	108	106.83	107.79	106.72	107.74	108.3	107.44	107.72	108.44	106.44	108.25	107.37	108.15	106.95	107.78	108.93	108.75	108.13	107.1	108.91	107.39	108.3	108.15	109.12	107.75	107.1	107.78	107.84	107.49	106.97	105.92	107.66	107.33	109.51	108.22
105.76	107.02	105.44	107.06	107.06	106.27	106.77	106.69	106.79	106.12	107.47	105.66	106.76	104.64	105.26	106.68	105.28	105.83	106.82	106.23	106.8	106.9	106.75	107.83	106.39	106.38	105.49	106	106.81	105.07	106.72	107.45	106.79	106.26	107.84	107.29	107.12	106.72	107.12	106.4	106.35	106.96	105.49	107.5	107.8	105.86	105.44	106.2	106.28	107.73
99.843	99.222	98.843	98.41	100.28	99.324	97.399	97.691	97.22	99.03	97.395	99.178	98.463	98.061	98.715	98.55	97.885	99.166	99.045	98.859	98.927	98.976	99.409	100.17	99.033	98.959	98.191	97.301	98.404	99.238	98.099	100.55	98.291	98.662	97.936	99.815	97.556	98.889	99.329	99.656	99.268	99.536	99.135	98.515	98.42	98.213	100.68	98.731	98.625	99.213
104.99	107.24	107.17	106.5	106.13	105.24	106.76	107.06	106.34	106.64	106.29	106.77	106.31	106.6	106.06	107.88	105.65	106.49	105.9	104.88	106.05	105.15	105.94	106.77	105.47	105.48	106.72	106.13	105.9	105.73	107.68	106.78	106.86	104.95	106.58	106.95	108.01	107.06	105.75	107.9	106.49	106.76	105.71	106.51	105.61	106.28	107.38	106.16	105.17	108.38
106.91	109.2	108.16	107.16	108.4	109.44	107.22	109.33	108.08	107.83	107.68	108.57	109.33	108.45	109.2	107.24	108.4	107.7	108.59	107.23	106.73	108.6	108.92	110.3	108.91	110.22	107.81	108.84	108.19	109.58	109.9	109.24	108.4	107.34	109.78	106.65	109.06	108.89	109.72	108.88	111.31	106.6	107.26	109.53	107.84	108.69	108.13	108.54	109.59	108.66
107.74	110.02	108.29	106.67	106.7	108.49	105.77	109.09	107.75	106.77	107.49	106.78	107.71	107.39	108.46	108.65	107.63	108.82	108.41	108.31	108.39	109.49	108.62	107.85	107.88	108.89	106.78	109.16	107.36	108.32	108.54	107.49	106.89	108.52	109.11	108.78	106.94	109.59	106.94	107.81	106.89	105.96	108.03	107.61	107.45	107.93	106.57	107.62	107.19	108.11
109.22	107.48	108.87	108.57	109.71	108.62	108.61	108.37	109.11	107.31	107.64	107.56	106.45	108.04	109.04	109.57	107.26	108.52	108.96	107.63	107.8	108.2	109.79	108.99	107.4	109.41	108.4	109.84	109.66	108.4	109.03	109.37	108.67	108.89	108.57	108.02	106.49	109.77	109	107.7	108.55	107.98	106.62	109.43	107.57	107.9	108.93	109.54	108.35	110.01
107.15	106.2	106.67	105.99	105.45	105.65	105.85	107.09	105.8	106.82	107.2	107.4	105.37	105.74	107.81	107.94	106.83	108.42	105.36	104.75	106.05	106.91	106.15	105.89	107.41	106.07	106.44	105.75	106.78	106.45	107.17	107.63	105.26	106.94	107.07	107.36	105.85	106.07	105.94	106.45	105.9	107.38	107.04	106.48	108.78	106.21	108.1	108.39	107.09	106.9
100.89	100.34	100.05	100.57	101.02	100.56	101.6	100.67	98.272	101.39	102.11	99.884	101.97	103.11	101.62	101.14	100.94	100.63	100.86	100.83	101.1	101.6	99.195	101.13	102.48	102.31	101.06	101.01	102.43	100.04	101.08	100.71	102.02	100.55	100.07	99.789	99.823	101.17	102.8	100.73	100.21	101.5	100.95	102.26	101.03	100.54	100.53	101.71	100.31	100.08
107.21	107.73	107.66	109.62	107	106.49	107.95	108.99	107.28	108.27	107.18	107.59	108.64	107.75	108.28	108.03	108.3	108.58	107.66	108.74	108.75	107.63	108.81	108.09	107.73	106.71	108.5	107.93	108.2	108.43	109.14	108.03	107.68	108.78	107.66	108.83	109.02	106.84	107.77	107.91	107.4	107.98	107.93	106.6	108.34	109.08	108.28	108.53	107.16	106.83
108.29	108.37	107.23	108.72	107.24	108.18	107.19	108	107.53	107.66	109.15	106.53	107.63	108	108.5	107.73	108.4	108.44	106.61	108.32	109.01	108.23	107.97	107.51	108.18	107.82	106.94	108.52	108.28	108.32	108.15	109.63	107.87	108.82	108.62	108.97	108.29	108.23	108.76	107.67	108.09	107.33	108.22	107.44	108.49	108.44	107.05	108.56	106.73	108.65
97.638	97.482	98.207	98.114	98.491	97.429	96.968	99.896	98.18	98.401	98.932	98.579	97.105	97.711	97.794	97.869	99.433	97.033	97.977	97.407	98.228	99.285	97.627	96.56	98.193	97.365	100.54	97.486	98.113	95.401	99.117	97.736	98.787	98.395	97.453	99.674	97.226	97.292	97.617	99.399	96.915	98.778	96.777	97.094	97.861	96.587	98.161	97.996	97.905	97.373
97.568	98.149	98.501	98.883	97.952	98.978	98.052	99.371	99.485	97.929	98.665	96.811	97.878	97.24	96.964	97.145	98.212	97.687	98.774	97.367	97.275	99.087	97.327	98.791	99.931	97.906	97.955	97.182	97.939	97.999	97.357	97.656	100.51	98.082	97.672	97.555	97.782	97.414	98.767	98.437	98.557	97.75	97.442	98.22	98.705	98.207	98.483	96.25	98.887	97.402
98.191	98.051	97.989	97.771	97.437	97.539	97.133	96.252	99.376	98.496	99.118	97.337	99.256	97.15	98.151	97.461	97.874	97.936	98.631	97.873	98.108	98.641	98.657	95.856	98.365	99.103	98.37	97.459	98.892	98.41	98.775	98.419	97.651	99.15	98	99.338	97.9	97.371	97.605	98.088	97.67	98.738	96.966	98.468	98.616	97.329	97.167	98.726	97.849	96.922
105.47	104.52	106.67	104.78	105.48	105.56	104.38	105.65	105.7	106.24	105.83	104.61	105.42	105.02	107.02	106.03	105.59	105.82	105.64	104.77	104.98	105.4	107.14	104.95	106.07	104.44	105.57	106.11	107.36	105.88	106.01	105.91	106.57	105.8	105.04	105.8	107.49	106.24	104.87	105.71	105.96	106.82	105.78	106.39	107.8	105.9	104.96	104.84	107.02	105.78
109.87	110.64	110.25	110.4	111.32	109.84	110.83	110.37	110.78	109.84	111.77	110.26	109.83	111.42	109.29	110.63	109.59	109.81	109.8	110.71	110.8	109.82	109.86	109.38	111.21	110.71	111.67	110.39	110.11	110.02	110.11	110.86	110.93	109.35	110.27	111.68	109.84	111.69	111.13	109.86	111.03	111.36	111.42	110.9	110.69	110.19	111	111.42	108.96	110.47
111.26	110.41	110.69	111.54	108.98	109.49	109.46	109.22	110.65	110.21	110.73	110.55	109.89	111.58	110.52	109.54	110.54	111.73	110.99	109.02	110.41	109.62	111.99	109.49	110.08	111.15	110.55	110.58	110.83	110.21	111.3	109.96	109.46	110.16	111.78	110.39	109.33	110.22	110.8	110.22	110.03	110.96	109.46	111.72	110.68	109.55	109.61	110.31	109.06	110.36
105.78	105.56	107.17	106.44	105.75	106.48	104.94	106.13	106.5	105.74	106.33	106.08	107.42	106.78	106	105.38	107.58	104.87	107.61	105.66	107.35	105.63	106.04	105.51	106.77	107.45	108.11	105.99	106.32	107.07	106.32	105.89	106.16	106.95	106.06	106.49	107.06	105.75	106.65	106.58	107.74	106.55	107.83	104.98	105.59	106.33	107.37	106.72	106.48	107.52
106.35	105.69	106.25	104.95	106.3	106.77	105.97	105.76	106.35	105.88	105.76	106.29	105.47	104.94	106.27	105.95	105.64	106.9	107.35	105.73	105.95	106.63	106.37	108.29	104.73	105.73	104.97	105.74	106.03	105.25	104.89	106.85	105.48	106.27	105.77	106.16	106.62	104.93	106.67	105.3	106.57	104.68	105.94	105.37	106.7	105.22	105.56	106.82	107.56	105.89
108.19	104.87	105.78	106.73	105.34	105.72	105.5	105.98	105.41	105.54	105.42	106.05	106.26	107.09	104.96	106.07	106.78	106.16	104.64	105.62	106.37	105.47	103.81	107.18	105.39	105.59	105.46	107.44	106.78	107.22	105.2	105.02	104.71	106.27	106.29	104.19	106.87	104.59	105.58	106.21	104.18	105.66	105.21	105.87	105.87	104.93	104.84	105.2	106.51	105.83
97.764	98.778	96.698	97.604	97.8	97.094	98.65	98.115	99.426	97.396	98.867	97.945	96.854	97.555	98.235	99.549	97.472	97.754	99.22	96.459	99.351	97.545	98.667	100.06	97.088	98.89	97.012	97.92	98.455	96.735	98.133	97.145	98.445	98.446	98.586	98.753	98.772	98.239	97.776	99.145	97.293	99.797	98.965	98.249	97.852	98.337	96.956	98.238	98.052	97.109
106.42	106.65	105.28	106.96	106.09	105.45	105.08	105.98	107.21	104.44	106.25	104.9	105.81	105.31	106.22	104.75	105.38	105.47	105.77	104.68	104.33	108.46	104.39	105.7	106.46	104.19	105.76	104.33	105.75	105.93	104.42	107.29	106.9	105.48	105.43	105.92	106.11	106.28	106.41	106.8	106.28	105.67	106.38	104.21	104.8	105.03	105.12	106.17	106.28	106.51
102.66	100.68	101.26	100.97	99.671	101.88	101.48	101.69	101.51	102.81	100.3	100.76	100.93	101.07	101.54	101.57	100.42	100.74	99.557	102.02	102.69	101.75	101.86	100.96	99.843	101.85	100.44	101.59	102.27	101.25	99.79	100.52	101.41	102.44	100.5	101.14	100.44	101.17	101.42	100.88	100.19	100.05	99.803	101.05	101.12	101.03	102.42	100.29	99.73	99.109
108.9	108.57	108.26	107.88	109.25	109.11	109.03	107.61	108.14	108.97	109.18	108.79	108.84	109.24	108.19	107.51	109.27	107.74	108.19	107.35	108.27	109.26	108.39	107.01	106.74	107.55	107.75	108.56	107.93	107.82	109.6	107.86	109.07	107.55	106.53	108.79	106.66	108.88	108.75	107.64	107.59	109.45	108.99	107.65	108.81	107.26	107.72	107.31	107.96	106.58
105.25	105.3	106.58	105.52	105.55	103.76	105.41	104.67	106.56	105.17	106.88	105.31	106.23	106.53	104.06	105.08	105.89	105.75	105.39	105.88	104.82	105.56	104.29	105.86	105.9	106.01	105.34	106.75	104.33	106.23	104.19	104.95	106.65	104.07	106.25	104.29	105.55	104.36	105.34	106.47	105.58	106.34	105.34	107.47	105.29	105.45	105.94	105.24	104.86	104.89
108.8	107.86	108.1	108.31	107.4	107.25	108.49	108.36	107.94	108.39	108.11	108.67	109.23	108	107.43	108.11	107.43	110.01	107.87	107.65	108.62	110.28	109.01	107.4	107.38	109.13	108.42	109.5	108.02	108.03	107.63	107.82	107.81	107.69	107.91	109.21	109.5	107.46	108.16	107.9	109.04	106.51	107.44	108.99	107.12	108.6	108.03	108.25	108.72	108.14
98.651	97.345	98.498	99.106	97.339	97.869	97.402	98.35	98.59	97.718	97.402	97.007	97.792	97.158	97.654	97.158	97.951	97.025	98.838	97.845	97.717	99.04	96.207	98.665	96.389	98.145	97.332	98.346	97.628	97.394	97.186	98.609	96.702	97.695	99.285	96.687	96.912	97.894	98.4	99.539	96.997	98.528	98.452	99.208	96.477	98.17	98.713	99.524	97.222	97.746
95.503	98.501	97.679	98.456	97.659	98.51	97.946	97.531	96.97	96.771	99.657	98.494	97.827	99.319	96.762	97.694	98.187	97.943	99.335	97.052	99.526	95.605	98.164	98.643	99.323	99.101	98.546	98.221	100.21	97.401	97.93	99.767	98.675	96.129	96.097	98.719	97.289	99.426	96.433	98.832	98.936	99.018	97.649	97.61	99.277	98.556	99.485	99.177	98.684	97.656
96.87	99.097	97.885	98.428	97.299	97.403	97.388	98.77	98.261	97.158	97.365	96.038	98.161	98.439	97.26	98.363	98.391	97.409	98.305	97.322	97.336	98.921	98.628	98.672	98.55	98.259	96.415	98.622	97.344	96.08	98.189	96.856	97.6	98.681	98.432	97.319	97.856	98.21	97.074	98.127	99.767	97.881	99.005	98.676	98.853	98.862	99.537	97.101	97.946	98.487
109.38	108.1	109.09	108.64	108.27	109.45	108.27	107.92	109.09	108.65	107.12	107.03	107.59	108.11	109.17	108.26	108.24	109.58	107.89	107.16	108.05	107.31	108.59	108.55	109.37	108.8	107.58	107.74	108.46	108	108.37	107.34	107.52	107.77	107.82	108.53	108.26	108.64	108.04	108.55	108.39	107.74	108.1	108.2	108.95	108.46	107.88	108.74	108.58	107.84
109.5	107.28	108.46	107.98	110.1	107.66	109.7	109.99	111	108.86	107.55	108.18	109.18	108.68	107.48	108.68	108.4	108.4	107.88	107.79	108.74	109.01	106.76	108.57	109.2	109.3	109.79	110.07	108.74	107.39	108.12	107.88	108.17	108.08	108.95	108.03	108.45	107.82	110.66	107.24	108.23	108.87	107.94	109.4	109.96	107.99	110.01	108.8	108.44	109.72
98.213	99.065	97.821	98.042	101.02	99.465	99.774	98.525	98.843	98.467	98.88	97.039	99.451	97.763	98.756	99.872	97.313	99.805	97.812	99.658	100.35	99.917	98.315	97.824	100.37	98.569	98.711	98.55	98.588	100.37	99.177	97.699	100.49	97.733	99.442	98.573	99.275	97.902	98.497	98.551	98.691	98.744	98.867	98.711	97.716	98.04	98.455	99.233	98.45	98.47
105.4	105.71	104.13	105.04	105.79	104.32	104.98	105.59	106.72	104.15	106.01	105.19	105.79	104.99	104.67	107.4	104.97	106.21	106.4	104.36	107.03	103.42	105.62	105.03	105.3	106.68	105.94	106.03	106.07	106.53	106.25	105.95	104.67	106.08	105.48	105.07	107.12	105.06	105.64	106.35	105.89	104.11	105.68	105.49	106.32	105.04	104.88	107.07	106.72	106.15
106.41	105.68	105.37	104.45	105.59	105.36	105.59	106.08	104.33	104.98	105.62	105.76	104.6	104.86	104.29	105.24	104.77	105.69	104.99	103.69	105.96	104.56	105.66	105.79	106.14	103.91	106.69	105.73	105.5	106.23	104.9	104.77	104.52	105.33	106.43	103.99	106.42	105.55	104.93	104.92	104.93	105.55	104	105.01	107.94	106.19	105.19	105.92	106.1	103.93
104.35	105.11	104.34	106.91	104.37	105.19	105.42	105.38	104.71	105.37	106.44	106.11	105.77	106.74	106.87	106.58	105.87	103.53	105.46	104.38	106.56	105.24	106.12	104.48	105.57	106	106.2	105.71	105.35	105.08	105.96	107.26	105.13	105.78	106.39	107.03	105.87	106.06	105.07	105.84	106.21	104.29	106.57	105.37	105.85	105.67	105.05	104.68	104.99	104.67
110.84	110.85	109.79	111.18	108.81	109.06	110.62	110.9	110.2	110.33	112.13	110.44	110.64	110.99	109.98	111.52	110.89	111.13	110.94	108.76	108.98	111.27	109.04	110.08	110.29	110.17	111.36	110.12	110.5	108.74	111.31	110.57	109.35	111.47	110.64	110.81	110.52	109.56	108.85	108.36	110.44	110.59	110.95	109.16	109.22	110.25	110.47	111.3	110.16	108.92
104.56	105.48	106.52	106.12	106.25	106.16	105.34	105.74	105.84	102.92	105.23	104.64	105.84	105.79	104.76	106	106.39	105.95	105.41	104.92	105.19	105.7	106.99	104.34	105.15	105.97	105.23	106.06	106.47	104.8	106.33	106.07	104.62	104.83	104.06	105.7	105.91	106.52	106.34	105.35	106.49	104.42	106.17	105.65	104.48	103.92	105.77	105.46	106.25	105.56
103.3	105.47	105.41	105.73	105.94	104.56	105.84	106.48	106.33	105.69	106.34	105.64	104.65	106.06	105.74	105.29	107.62	106.72	104.92	104.74	104.98	105.55	106.74	105.5	106.01	106.85	106.29	105.19	106.36	105.04	106.09	106.27	104.76	106.49	106.47	105.48	106.51	104.54	106.71	105.72	105.14	106.35	106.04	106.21	105.6	106.8	105.28	103	106.64	105.68
107.06	105.64	107.99	104.7	106.56	106.61	107.04	106.94	105.92	107.24	107.29	105.58	107.98	106.65	106.6	106.78	106.2	107.93	105.62	107.77	106.74	108.96	107.88	107.28	104.73	104.86	107.89	106.87	105.73	107.7	105.46	106.72	106.79	106.23	105.93	106.18	107.17	105.38	107.41	105.34	106.98	106.62	106.46	107	105.54	106.13	104.85	107.34	105.07	105.1
107.56	106.49	106.43	107.92	107.82	109.61	107.33	108.5	108.94	108.81	107.38	109.01	106.59	107.27	107.57	107.48	107.53	107.77	106.61	109.26	107.88	106.07	107.89	107.7	107.77	106.6	107.48	107.95	107.96	107.69	108.63	107.37	107.92	106.92	107.53	107.11	107.1	108.05	108.53	106.57	107.18	108.14	107.19	107.96	108.51	107.33	106.64	107.41	108.04	108.34
110.51	111.17	109.93	111.27	110.44	110.1	110.79	111.79	110.78	109.89	110.29	109.49	110.11	111.25	109.21	110.35	110.88	111.63	109.02	111.59	110.15	111.03	111.13	109.7	111.02	112.13	108.6	109.44	110.72	109.83	110.66	111.21	111.11	110.92	109.62	110.42	110.23	111.09	110.28	109.88	110.92	111.17	111.1	109.16	111.32	112.02	111.57	109.76	110.09	110.35
101.77	99.897	101.57	101.24	101.56	99.318	101.28	101.73	100.37	99.299	101.15	100.94	101.23	100.83	102.24	102.47	100.48	100.1	100.9	99.732	100.86	100.33	100.72	102.47	101.15	100.64	101.94	101.23	101.12	101.51	101.94	101.14	99.953	100.29	101.21	100.94	101.5	101.79	101.3	100	101.47	99.295	100.03	99.96	100.19	100.04	101.61	99.565	101.6	100.95
105.76	104.01	107.47	105.69	106.83	107.34	106.9	107.81	105.83	107.35	108.23	105.95	105.97	105.19	107.66	107.5	106.44	106.41	106.44	104.93	106.43	106.96	105.93	106.35	107.18	105.85	105.79	107.04	108.02	105.33	106.04	106.82	106.92	107.58	106.83	106.78	104.8	106.27	107.13	106.91	106.13	106.4	107.07	106.75	107.15	106.5	106.54	106.76	105.68	105.53
107.82	108.23	107.69	107.53	108.33	107.51	108.84	107.65	107.72	107.99	106.18	109.19	108.29	107.65	107.35	107.61	107.7	107.64	105.96	106.12	107.95	107.37	106.94	107.26	108.12	108.75	107.99	106.27	108.83	107	106.86	106.43	106.34	107.64	109.28	106.68	108.19	105.83	108.12	106.9	106.46	107.03	108.33	106.83	108.88	109.06	107.91	108.88	107.69	107.73
107.86	108.65	108.66	108.03	106.93	108.09	106.55	109.51	108.1	106.93	108.3	107.9	109.21	107.2	108.16	108.59	108.62	108.6	107.43	107.57	108.86	107.42	107.39	106.82	107.39	108.04	107.98	107.82	107.92	107.62	107.42	108.66	106.54	108.58	107.23	106.18	107.29	108.29	107.96	107.87	108.37	106.26	107.57	108.5	107.56	108.08	106.23	107.79	107.44	108.91
108.41	107.4	105.49	109.39	107.44	106.93	107.67	107.46	109.08	107.97	107.32	108.86	108.51	108.01	107.73	107.33	108.03	108.58	107.74	106.88	109.77	107.85	108.63	108.23	109.19	108.85	107.2	106.97	108.44	109.25	109.29	107.2	109.18	109.19	107.14	108.53	108.9	106.99	108.23	106.33	106.83	107.79	108.31	107.77	106.41	108.81	107.35	107.34	108.12	108.68
106.61	106.97	107.09	107.37	108.19	109.18	107.83	108.66	106.71	107.22	108.24	107.9	108.76	106.89	108.51	106.32	107.58	106.95	108.55	109.88	108.24	107.25	106.32	106.03	107.48	107.7	108.78	108.53	107.26	108.39	107.19	106.8	108.16	107.09	108.07	107.35	109.11	105.51	106.88	109.07	107.56	107.11	107.03	107.99	108.94	109.66	107.31	107.55	108.26	107.36
102.68	103.79	102.13	102.74	102.22	102.37	102.91	102.58	103.65	102.56	103.07	104.99	102.03	104.41	101.68	103.27	102.08	102.86	101.73	103.61	103.17	103.44	103.25	104.06	103.78	101.63	103.08	102.85	101.42	103.81	101.54	103.47	104.03	102.03	103.81	100.81	104.47	101.8	103.05	102.28	103.69	102.33	102.87	103.7	104.56	102.35	104.15	102.28	100.48	104.28
105.74	106.04	105.76	104.32	107.55	105.04	106.45	105.75	103.63	104.33	105.57	105.15	106.03	106.62	105.98	105.86	107.74	105.6	106.89	105.62	105.71	106.46	103.65	105.35	106.68	104.28	104.31	104.45	105.9	105.07	106.9	105.15	106.01	107.28	103.65	105.71	104.35	106.17	104.97	106.56	105.7	105.36	106.81	104.62	105.59	105.97	105.7	106.12	106.6	105.86
108.04	107.38	106.67	108.46	107.48	106.7	107.65	107.54	108.04	107.92	109.13	108.31	108	107.2	106.38	108.68	106.83	107.37	107.66	107.24	108.08	106.63	108.23	108.42	107.5	108.42	107.94	107.41	108.41	107.86	106.37	107.03	107.16	107.37	106.95	108	107.73	107.64	109.02	106.91	108.82	107.48	107.1	109.93	107.39	107.93	108.14	107.62	106.92	110.75
108.11	109.22	108.94	110.18	109.51	107.94	108.09	108.21	107.48	109.48	107.87	108.17	108.38	108.6	109.16	109.08	108.71	107.36	109.93	108.86	108.26	108.78	107.91	109.18	108.95	107.95	110.31	108	107.11	109.37	109.25	108.52	108.1	109.64	107.84	108.31	108.72	108.67	107.46	110.11	108.11	108.92	109.23	106.08	109.2	108.61	110.25	107.95	109.65	108.89
105.69	107.23	105.53	105.12	105.68	105.75	107.57	106.76	106.75	105.75	105.66	106.35	106.25	106	107.7	106.41	105.59	106.58	105.96	106.43	106.16	106.96	107.39	106.64	107.12	105.27	106.63	105.96	105.99	106.61	106.59	106.36	105.57	106.33	105.98	106.53	104.5	106.16	106.87	106.73	107.19	106.57	105.83	105.83	106.51	105.55	105.76	105.36	105.82	104.57
106.27	105.12	104.6	105.33	105.2	106.01	105.78	105.14	106.5	105.92	106.05	104.84	106	106.41	104.34	106.37	105.59	107.13	106.38	106.48	106.52	104.66	105.85	105.64	106.93	106.59	106.01	105.79	105.85	106.68	105.36	107.67	105.68	105.05	106.27	105.42	107.47	105.22	104.7	106.15	106.56	106.43	105.03	106.01	106.73	104.5	104.44	105.03	105.52	106.13
107.76	108.38	108.22	107.46	107.52	107.61	108.3	106.76	107.36	107.9	107.87	108.84	107.18	107.21	109.59	108	108.77	107.92	107.06	108.81	107.26	108.34	107.42	107.31	109.26	107.38	107.74	109.74	108.36	108.84	108.35	108.46	109.9	107.94	107.4	107.77	106.78	108.11	107.81	107.89	108.34	108.82	109.11	108.32	108.23	109.21	109.11	107.49	108.97	108.44
105.64	106.7	105.88	104.74	106.21	105.85	105.97	106.53	107.13	106.67	105.49	106.01	105.5	105.71	105.32	105.88	105.3	107.84	105.78	104.96	106.15	104.72	106.73	104.88	106.16	104.94	107.01	105.96	106.06	107.12	106.05	105.89	106.23	105.5	107	105.3	106.34	106.61	106.61	107.55	105.27	105.38	105.58	105.06	106.45	107.5	106.37	105.53	104.68	105.14
106.25	105.76	106.08	107.02	105.43	106	107.11	105.53	105.82	106.63	106.17	106.18	105.73	106.93	106.42	105.48	106.15	105.25	105.33	104.83	105.18	105.91	105.78	105.69	104.85	105.03	103.95	104.93	105.83	106.64	105.46	105.59	106.07	104.25	107.2	106.62	107.7	106.84	106.18	106.73	104.6	105.39	105.62	106.23	105	105.71	105.35	106.15	106.35	104.52
106.44	105.95	106.12	106.68	106.34	106.97	104.88	104.62	105.71	105.1	107.44	107.42	107.22	105.32	105.39	107.92	105.72	106.6	106.69	106.9	105.6	106.73	105.81	106.72	106.55	107.28	106.63	107.05	105.77	105.95	105.71	107.25	106.46	105.27	106.61	108.32	106.78	107.05	106.06	107.27	107.48	106.02	106.44	107.1	107.59	106.26	105.64	105.26	107.3	106.93
105.57	107.3	107.61	105.99	106.11	105.25	107.01	105.6	105	106.78	107.52	106.32	106.84	105.89	108	107.05	107.61	107.63	106.49	106.97	105.21	106.7	106.83	107.47	106.5	106.44	104.89	105.67	107.08	104.82	106.85	105.72	106.31	105.59	106.77	105.79	104.48	106.53	106.22	107.67	107.17	107.48	107.16	108.51	107	105.2	106.04	106.1	105.49	104.97
106.93	106.96	105.48	107.85	105.26	107.15	105.08	107.34	106.55	106.48	105.93	105.38	104.76	105.3	105.9	105.06	106.06	104.43	105.15	104.98	105.25	105.64	106.48	104.89	104.63	107.15	105.68	105.38	104.07	105.77	105	104.72	105.72	103.68	105.3	104.91	106.59	104.95	105.85	105.25	104.76	106.56	106.22	104.26	105.35	106.05	106.75	107.21	104.66	105.2
98.821	100.79	99.995	100.34	98.72	99.372	101.5	99.847	100.58	99.444	100.59	100.89	98.606	100.1	101.69	99.86	101.32	100.75	100.1	101.01	100.82	100.79	102.1	100.36	101.35	101.86	99.677	101.63	100.07	101.39	100.12	99.906	99.993	100.29	99.218	102.05	101.79	99.6	99.706	101.49	100.11	101.44	100.5	98.863	101	100.82	100.7	101.18	101.33	100.47
97.376	96.865	95.946	98.265	98.222	98.268	98.818	97.061	97.796	96.272	98.448	97.891	97.587	96.673	97.613	97.969	97.907	99.273	96.488	97.258	97.685	97.183	98.933	99.135	97.374	96.097	98.333	97.905	98.418	98.598	98.317	96.756	97.414	97.201	99.014	96.404	97.694	97.587	98.534	96.78	99.181	98.353	99.497	97.841	98.363	97.918	99.12	98.485	97.523	98.235
107.8	108.86	109.3	107.77	107.26	109.42	107.72	109.11	108.66	107.55	110.03	107.89	108.21	107.74	108.51	109.52	107.51	107.89	109.7	109.3	108.67	108.09	108.54	109.52	109.3	107.54	108.13	110.02	109.8	109.53	109.41	108.79	106.93	109.55	108.51	108.95	108.48	106.69	109.65	108.57	109.48	109.05	107.53	108.29	108.89	108.8	106.9	108.65	107.95	108.02
106.93	105.56	106.07	106.2	104.57	106.18	106.49	106.84	105.9	106.64	104.84	105.36	105.16	104.86	105.34	104.88	104.95	107.67	107.26	105.25	105.33	105.75	105.34	105.64	105.8	105.55	106.05	105.71	106.21	105.44	105.92	106.9	107.01	105.22	107.7	106.2	105.36	106.26	105.56	106.62	104.99	106.34	105.08	106.11	105.62	106.23	106.4	105.86	105.73	106.53
108.86	108.04	108.08	108.74	106.67	108.24	106.78	109	107.03	108.33	107.47	108.78	108.51	107.21	107.92	108.58	107.29	108.53	106.45	107.94	109.13	107.76	108.55	107.3	107.12	108.13	109.08	107.26	107.74	108.44	109.59	107.66	107.24	108.28	109.66	109.57	108.21	106.43	108.65	107.17	107.34	107.27	108.15	107.87	106.88	108.48	108.74	108.41	108.16	106.25
104.53	105.25	106.41	106.1	105.01	106.83	105.47	105.92	106.08	105.73	106.01	105.73	105.16	107.82	105.36	106.65	106.12	106.26	106.36	105.12	105.31	104.93	106	105.34	107.03	104.91	106.56	106.79	104.59	106.6	105.66	104.62	105.83	106.48	103.16	105.48	105.15	107.24	106.11	105.46	106.82	105.9	104.66	105.61	106.4	105.54	105.68	105.54	106.44	104.21
107.09	105.65	106.23	106.27	108.28	106.06	105.15	106.85	107.5	105.68	105.73	105.65	106.47	106.92	105.06	105.22	107.17	106.38	106.2	106.45	107.28	106.43	105.7	107.52	104.92	106.42	106.97	106.2	104.87	105.97	105.2	106.19	107.45	107.09	106.37	106.51	106.85	106.63	105.61	106.98	106.85	106.14	106.82	106.77	104.76	105.79	106.12	106.62	106.14	106.12
109.44	110.51	111.09	109.59	111.6	109.66	109.64	111.45	111.65	111.06	110.76	110.7	109.9	110.09	110.19	110.49	108.81	110.07	111.58	109.79	109.96	110.12	110.2	110.19	110.66	108.98	110.34	110.11	110.21	111.19	111.8	110.22	110.89	111.16	109.98	109.11	110.61	110.97	111.02	108.41	111.63	110.63	110.18	111.47	110.19	108.92	110.85	109.07	110.98	110.12
105.48	107.01	105.8	103.65	105.92	105.42	103.66	106.34	105.92	106.11	105.18	105.12	106.29	105.06	105.99	106.99	104.53	105.91	105.88	106.27	106.18	105.07	106.33	105.2	106.55	105.47	104.08	106.68	106.8	105.03	105.06	107.83	105.43	104.95	106.74	103.84	106.03	105.84	106.82	104.91	105.57	104.96	105.49	104.46	104.08	106.81	105.43	105.27	104.26	105.08
105.61	108.25	106.64	107.87	108.01	108.29	107.32	107.54	106.71	107.32	109.01	107.43	107.68	108.85	107.89	108.34	107.5	109.46	108.15	107.04	108.59	107.3	108.56	107.02	108.61	108.52	106.86	107.66	107.72	108.53	108.48	108.34	108.32	108.64	107.49	107.53	108.43	106.9	107.68	106.97	108.82	109.69	106.39	107.1	107.36	108.14	107.82	107.38	107.79	107.26
109.52	109.67	109.22	111.36	109.14	110.45	109.53	111.17	110.65	109.75	110.67	111.78	111.12	109.63	110.25	110.38	109.96	108.3	109.74	111.54	109.76	110.82	110.79	110.3	110.77	110.87	108.75	111.04	111.01	110.24	110.15	110.55	109.51	109.64	110.85	110.31	109.94	111.26	109.35	110.39	111.2	110.64	110.82	111.22	111.1	109.07	109.45	109.29	110.44	110.15
106.6	106.22	105.51	106.44	107.66	107.68	107.03	105.32	108.81	108.15	107.87	107.33	106.24	107.34	106.8	107.82	106.62	106.46	106.42	106.18	106.42	105.43	105.73	105.47	106.85	106.68	107.21	107.81	107.03	105.18	106.27	106.38	106.43	106.86	106.44	106.63	106.61	105.36	108.61	106.65	106.13	105.85	107.95	106.21	105.94	105.66	106.8	104.83	105.4	106.13
104.69	106.17	105.22	105.57	105.68	106.27	105.87	105.63	104.56	104.99	105.5	106.02	105.02	105.59	106.22	106.81	105.36	105.4	106.81	106.85	105.13	106.63	105.31	105.32	106.01	107.38	105.67	104.94	106.99	104.76	104.75	106.34	104.56	106.31	105.28	105.67	105.3	106.24	105.23	104.41	106.98	105.3	104.73	105.01	105.7	105.5	106.11	107.39	105.66	106.82
110.1	111.27	110.5	109.14	109.75	111.27	109.72	110.63	110.37	109.56	111.17	110.41	108.79	111.26	110.04	110.24	110.94	110.36	111.65	110.79	109.44	110.18	110.36	109.25	110.96	111.03	110.23	110.59	110.52	110.39	110.16	110.18	110.96	110.86	111.51	111.99	110.86	111.15	110.05	110.82	110.95	109.66	110.08	110.98	109.81	110.21	111.21	109.78	109.15	110.15
98.659	98.368	98.839	97.555	99.485	97.687	98.277	98.234	99.199	98.345	96.994	97.148	96.497	97.017	97.234	98.083	97.895	96.856	99.104	98.686	98.111	98.248	98.38	98.285	99.363	99.009	97.88	96.514	98.617	98.169	97.829	97.999	98.913	99.702	98.621	98.263	97.406	97.818	98.509	98.325	99.325	97.341	98.565	97.916	98.66	100.71	98.449	97.498	99.16	97.815
98.575	100.4	99.702	100.92	100.9	100.92	100.51	99.717	99.838	100.61	101.33	99.191	101.3	99.878	100.5	97.784	100.11	102.29	99.208	101.15	99.505	99.813	99.941	101.26	100.91	100.14	100.46	101.33	101.11	100.14	100.07	100.3	99.337	99.897	100.34	99.149	99.803	100.91	99.996	100.09	99.594	98.475	100.1	99.39	100.48	98.12	99.952	100.54	100.92	99.537
98.613	98.58	98.478	96.563	98.839	97.785	97.623	98.754	97.334	98.037	98.136	98.647	97.697	98.549	98	99.551	97.032	98.713	98.131	98.59	96.88	98.101	97.215	96.185	97.74	98.803	96.538	98.187	98.178	98.437	97.479	99.172	98.284	98.607	99.235	97.269	98.3	98.646	98.096	97.877	99.293	96.76	98.897	98.838	98.208	98.357	97.772	98.848	98.51	98.226
109.96	109.45	109.22	108.43	107.95	108.96	107.94	108.61	107.06	110.31	107.26	108.4	108.56	107.49	110.15	109.04	108.45	106.15	107.66	109.79	107.24	107.76	108.22	107.61	108.58	108.92	108.74	109.44	107.83	108.43	108.33	107.1	109.06	106.67	108.91	109.08	107.81	109.52	108.44	108.44	108.44	108.98	108.08	110.27	109.12	107.57	109.31	109.29	108.99	109.37
111.82	109.59	109.48	111.6	110.77	109.08	110.12	110.82	110.34	110.68	111.23	111.7	111.35	109.22	111.27	111.12	108.95	110.55	110.63	110.33	110.06	109.4	110.55	110.98	110.91	110.14	109.91	109.74	110.84	109.4	110.69	108.33	109.51	110.32	111.16	109.41	111.25	109.72	110.34	110	108.62	110.92	109.97	111.6	111.12	109.86	110.77	111.56	111.01	109.46
108.15	109.09	107.7	110.54	106.88	107.05	107.36	108.03	109.54	107.94	107.82	108.62	108.27	108.26	108.41	107.23	106.63	108.66	107.37	108.72	108.06	107.5	108.82	106.93	108.27	109.14	107.82	108.31	107.21	108.3	107.33	107.3	108.88	105.23	107.73	108.88	108.68	107.12	108.8	107.13	107.64	107.96	107.18	106.68	108.91	107.8	108.24	108.64	108.75	107.49
100.8	101.02	102.2	100.96	101.3	99.905	101.19	101.29	100.74	102.05	99.437	100.05	100.02	100.21	100.93	101.43	101.2	100.08	100.2	101.42	100.62	100.8	100.82	99.744	99.678	99.815	100.66	100.71	101.01	100.14	102.3	101.63	100.27	100.54	101.1	99.465	99.61	99.437	101.25	100.78	99.549	100.28	101	101.64	101.16	99.592	100.09	100.06	99.825	101.09
107.24	109.74	108.59	107.66	108.83	107.16	108.7	108.27	108.82	108.17	107.4	107.87	108.01	108.47	108.07	107.85	107.8	108.65	109.27	107.23	109.07	107.25	109.61	109.09	107.28	107.45	107.99	108.16	109.16	106.33	107.8	109.21	108.6	108.7	108.52	108.98	108.14	107.95	107.8	108.61	109.23	107.82	108.54	107.59	107.46	108.67	108.9	108.09	107.04	108.1
110.14	106.23	108.3	109.56	108.08	107.34	108.96	108.47	108.85	110.17	109.48	108.71	106.51	107.94	106.95	109.61	108.02	107.42	109	108.91	108.81	107	109.08	108.25	107.89	108.51	108.66	107.64	107.45	107.9	107.39	108.62	109.5	108.37	108.78	107.82	107.93	109.71	107.58	107.23	108.12	109.15	108.14	108.97	108.72	108.01	107.93	109.49	108.2	107.29
98.798	99.19	98.427	98.217	98.556	98.883	98.27	98.159	98.066	98.079	98.485	97.855	98.356	96.447	99.727	97.681	97.699	97.933	97.81	98.456	97.91	97.414	98.459	98.741	98.895	95.933	97.839	100.06	98.146	97.261	97.53	98.194	97.72	96.24	97.704	97.386	97.327	98.693	98.928	99.357	98.791	98.831	97.675	98.773	97.53	99.541	98.774	96.92	97.911	98.904
109.24	107.96	108.36	107.14	108.19	108.29	106.48	106.19	108.51	106.8	106.92	107.69	108.11	106.67	108.61	108.25	108.05	106.55	107.11	106.75	107	106.12	109.22	108.3	109.33	108.3	109.33	108.87	107.93	107.25	108.56	108.07	106.84	106.49	106.92	108.67	108.6	108.26	109.01	107.13	107.72	108.31	107.07	108.08	108.11	108.73	106.68	106.74	107.41	107.07
104.92	106.06	106.32	105.97	105.33	105.68	105.4	105.6	105.48	105.78	106.37	106.05	105.44	106.82	104.26	105.14	107.33	106.81	105.3	106.01	106.12	105.25	105.72	106.02	105.35	106.21	106.18	106.2	105.58	107.65	105.88	106.83	106.03	105.59	106.68	105.18	105.7	105.85	105.77	105.57	106.69	105.16	104.83	105.1	105.01	105.16	105.74	106.08	105.41	104.06
96.664	97.885	97.785	98.238	99.118	98.426	99.6	97.966	97.428	100.13	97.546	97.395	97.955	97.332	98.38	97.826	98.841	98.53	96.616	98.434	97.447	97.777	98.117	97.261	97.268	99.639	99.194	98.628	97.238	96.975	97.953	97.323	97.279	98.215	98.609	99.499	98.787	97.935	97.333	98.77	98.057	97.689	98.899	98.172	97.626	97.021	98.121	97.583	98.103	100.31
105.76	107	104.75	107.22	104.7	107.68	106.97	106.87	106.47	106.74	106.19	105.49	105.6	106.5	105.7	106.95	105.86	106.61	106.7	105.88	106.5	106.11	105.9	106.17	106.3	104.59	105.47	106.99	105.69	107.59	106.11	107	106.85	106.9	106.87	106.68	105.81	106.59	106.25	106.47	107.09	106.63	107.87	106.47	107.57	106.56	106.89	106.51	106.7	107.27
105.91	105.06	105.06	106.53	106.21	106.43	105.21	105.5	105.51	107.86	105.76	104.98	105.88	106.84	105.82	105.42	105.14	105.3	106.81	104.92	105.53	104.44	105.89	104.76	105.58	106.01	104.72	105.76	104.68	106.01	104.89	106.25	105.83	105.92	106.38	106.79	105.27	106.29	105.5	106.98	106.11	105.76	105.8	106.79	106.22	106.85	104.74	104.63	108.03	106.8
108.53	108.62	108.41	108.27	108.19	109.24	108.81	109.52	109.1	107.05	108.58	106.79	107.62	108.71	108.04	108.48	106.84	108.65	109.56	107.38	106.76	108.68	109.09	108.61	109.29	108.92	107.09	108.27	109.4	107.81	108.19	108.54	108.95	107.86	109.09	108.58	106.91	108.21	107.84	108.04	106.96	108.12	107.85	110.38	107.43	108.53	107.37	108.35	108.52	107.5
111.24	111.71	109.78	110.19	109.36	109.38	108.92	109.4	110.17	109.57	112.25	110.92	109.68	109.53	111.01	110.56	110.24	111.17	109.2	111.42	109.59	110.8	109.67	109.88	109.94	110.25	109.92	109.73	110.23	111.4	110.21	110.17	110.18	110.42	110.04	110.48	112.02	109.71	111.66	110.56	110.05	110.9	109.32	109.38	109.91	111.54	109.76	110.07	110.61	111.55
108.65	107.96	109.95	108.43	108.47	108.32	107.83	107.39	107.13	106.91	108.95	107.43	106.27	108.01	109.3	107.34	106.62	107.31	107.87	108.55	107.18	108.81	108.43	106.77	107.42	107.97	107.62	107.94	106.97	106.61	108.08	107.79	107.09	107.6	106.86	109.13	108.93	108.19	107.18	107.96	108.28	108.27	107.53	107.76	109	108.05	108.98	107.47	108.81	107.52
106.94	105.41	106.21	107.84	105.12	106.48	104.86	106.69	106.64	106.2	107.04	106.87	106.01	106.79	106.78	106.23	106.16	107.9	105.83	106.91	106.71	106.17	106.69	105.98	107.78	107.6	107.65	106.47	105.87	107.18	107.87	107.44	105.67	107.13	106.35	106.92	105.85	106.49	106.28	107.21	107.43	106.99	107.02	107.75	106.55	106.58	106.86	105.91	106.25	106.13
101.56	100.83	101.28	100.67	99.769	99.462	100.5	100.66	99.767	101.4	100.36	99.532	100.09	100.39	99.421	100.09	101.97	100.18	99.279	100.13	100.16	100.32	100.08	99.236	99.755	97.796	99.034	100.95	100.79	100.7	98.842	100.99	101.35	99.379	99.278	99.514	99.741	100.67	100.12	100.05	100.05	100.17	100.84	101.66	100.2	99.551	100.18	100.26	100.05	101.64
105	106.59	106.27	107.59	105.23	105.99	104.24	104.99	106.76	104.76	103.38	104.56	106.06	105.56	104.65	107.71	105.3	105.98	106.12	106.07	104.48	106.65	106.47	106.45	105.69	105.18	105.51	106.68	107.55	106.23	105.09	104.99	105.42	106.77	104.83	105.44	106.06	105.66	104.15	106.02	105.87	105.61	103.35	105.79	105.74	106.11	103.33	104.71	106.78	106.23
106.98	106.86	106.25	107.22	107.9	106.14	105.76	106.46	106.2	107.61	107.28	105.79	107.49	106.47	105.2	106.77	106.79	106.49	106.82	106.96	107.21	104.68	107.2	107.73	107.21	105.87	106.25	107.45	105.58	106.79	104.91	106.36	107.3	106.47	106.85	105.32	106.44	106.6	104.84	107.06	107.33	106.18	106.36	106.41	106.14	106.06	105.56	105.27	106.77	105.41
107.09	105.77	107.7	105.09	106.2	105.96	108.24	106.64	106.51	106.11	106.39	108.26	107.16	105.94	106.15	107.14	106.12	106.1	105.97	106.91	106.69	108.72	106.26	104.81	106.31	107.34	105.46	106.37	106.56	107.48	106.27	106.7	106.26	106.2	106.52	106.56	107.13	106	105.64	106.9	104.84	106.5	105.19	106.83	107.2	106.39	105.97	106.15	105.77	105.92
105.36	106.24	105.86	105.88	107.31	108.96	106.98	107.69	108.07	108.86	108.23	107.83	106.54	108.81	106.88	105.51	107.5	108.11	107.28	107.7	107.51	108.1	107.5	108.58	109.52	107.33	109.13	107.55	107.44	108.29	107.71	107.36	106.67	109	107.94	107.12	107.18	107.36	106.7	107.68	108.6	107.54	106.25	106.8	107.19	107.43	107.07	106.34	108.49	108.93
107.64	108.42	109.64	107.36	106.81	108.58	106.79	107.2	106.58	108.5	108.42	108.16	107.23	108.24	107.15	109.39	107.89	106.62	108.28	107.49	108.02	107.82	106.91	107.92	108.09	108.18	106.44	107.56	108.65	107.32	107.6	107.03	108.19	106.74	105.77	108.34	107.88	106	107.71	107.03	107.66	106.3	109.76	108.1	106.79	106.32	108.28	107.34	110.18	106.72
105.83	105.35	106.21	104.4	104.79	105.58	104.33	105.05	105.84	105.58	105.4	105.65	106.11	104.9	106.14	106.25	105.96	105.84	105.65	104.68	105.56	106.11	104.37	106.98	104.96	105.69	104.91	105.62	106.1	106.28	106.36	105.7	105.1	104.62	105.29	105.99	105.99	107.01	105.5	104.91	105.63	105.5	106.3	105.26	104.88	105.33	105.25	106.08	106.1	105.69
106.57	104.74	104.06	105.44	104.62	105.24	106.48	104.99	105.34	106.25	105.47	105.31	105.14	106.58	105.52	106.05	105.7	106.53	106.82	104.85	106.05	105.69	104.62	104.96	105.18	106.85	106.05	105.92	105.02	105.75	105.41	104.6	105.75	104.64	105.61	105.84	104.5	105.53	106.34	105.21	106.29	107.04	105.46	104.23	106.42	104.63	105.22	104.29	104.79	105.06
106.27	106.76	105.82	105.74	107.21	104.4	105.28	106.09	106.25	105.87	104.93	105.61	105.75	104.41	106.12	105.48	105.72	106.43	107.08	106.83	106.42	106.65	106.63	105.45	102.91	105.05	106.4	106.05	103.89	105.55	106.2	106.42	106.91	104.06	105.54	105.95	103.17	106.9	103.45	106.08	105.19	105.72	107.13	107.88	105.01	104.34	104.51	105.98	104.73	105.73
102.73	103.22	103.3	103.4	102.27	102.99	101.37	103.76	103.42	102.24	102.19	102.02	103.12	103.92	101.78	102.31	103.04	104.12	102.03	101.62	101.58	102.89	103.8	101.94	101.2	101.8	102.39	102.01	104.03	103.01	102.2	102.7	102.54	102.22	103.05	103.49	102.95	102.7	104.65	102.55	102.14	103.54	101.98	102.37	103.78	104.07	102.63	101.73	101.66	101.89
100.25	97.776	98.298	98.288	98.226	100.08	98.321	96.907	98.567	98.579	97.922	97.337	96.709	100.22	99.264	97.496	98.836	98.336	97.591	97.759	97.238	98.871	98.075	98.046	98.946	97.567	98.067	97.595	98.01	97.403	98.181	97.189	97.614	97.787	99.779	95.939	97.337	97.849	99.374	98.33	97.748	99.222	98.942	98.036	97.718	97.499	98.698	99.07	97.217	100.51
106.31	105.27	104.52	105.55	104.66	106.28	105.64	106.72	103.41	105.65	107.51	104.76	105.48	105.31	105.69	106.76	104.52	105.46	106.2	105.95	107.11	105.75	105.32	105.27	105.19	105.94	105.31	105.86	106.25	105.43	105.98	104.85	105.96	105.77	105.35	104.14	106.52	104.19	105.43	104.73	104.36	105.67	105.9	107.19	105.93	105.7	104.79	106.22	105.37	106.32
107.78	107.66	107.35	107.99	108.38	105.76	106.94	108.51	107.85	108.81	108.83	107.73	108.5	108.09	107.78	108.41	107.72	108.27	108.47	107.22	105.74	108.18	108.54	107.56	105.93	108.62	105.88	107.88	107.93	106.44	106.54	107.94	108.67	107.96	108.84	106.01	108.71	108.03	108.55	107.75	108.83	107.86	105.73	106.82	108.91	106.88	107.03	106.61	109.22	105.36
99.703	102	100.35	99.697	100.46	98.376	99.763	102.32	100.42	100.39	100.26	99.634	100.77	100.32	100.23	99.725	101.65	99.091	100.22	100.73	99.314	99.674	100.84	99.996	100.74	99.9	101.1	98.596	100.7	99.474	101.98	101.09	100.68	98.401	99.997	100.01	100.88	101.25	99.642	99.631	99.396	99.165	100.21	99.888	100.98	100.18	99.834	98.439	99.27	98.974
106.4	105.84	105.88	105.96	105.45	106.23	105.44	104.98	106.12	105.37	105.42	104.33	105.19	105.29	104.45	106.01	105.32	106.38	105.84	105.19	105.29	105.6	106.09	104.2	106.76	105.36	105.79	106.14	105.17	104.47	105.62	105.21	105.3	105.23	105.79	105.63	105.54	105.87	104.83	106.16	105.66	106.09	105.39	105.8	106.22	106.64	106.73	106.95	105.62	105.31
108.07	109.18	108.22	109.24	107.19	107.58	107.67	107.5	108.61	108.58	108.63	108.49	107.3	107.52	106.63	108.63	107.09	106.2	107.25	108.6	108.12	108.24	107.87	106	108.59	109.19	108.68	108.48	108.1	110.12	108.75	108.9	107.21	108.28	108.99	107.95	107.73	108.12	107.99	108.88	109.38	107.78	107.61	107.83	107.69	107.83	107.44	108.73	108.6	107.75
105.54	104.01	106.49	107.2	107.21	107.19	106.18	105.46	105.63	106.78	107.38	106.8	106.09	105.54	107.23	108.07	105.67	107.81	107.73	105.72	107.03	106.55	105.31	105.12	106.01	106.65	106.17	106.99	107.33	105.86	105.47	108.22	107.22	106.58	106.84	105.44	107.81	106.06	104.79	105.86	107.27	105.87	106.45	106.41	106.22	106.3	106.64	107.69	106.84	107.08
107.02	104.58	105.17	103.58	105.85	104.39	105.47	106.67	105.99	106.29	106.05	106.89	106.46	106.35	104.61	104.72	106.77	104.16	106.5	104.74	106.47	104.75	104.85	104.15	106.27	105.32	106.1	104.74	105.15	104.27	106.49	105.45	106.11	106.41	104.96	106.9	105.67	107.47	105.73	105.64	105.8	106.61	105.38	104.88	106.31	104.81	104.33	104.87	105.76	105.17
98.276	97.809	98.06	97.386	100.24	99.188	98.904	98.387	99.526	97.991	98.107	99.006	100.17	98.51	98.001	97.179	97.381	98.568	97.532	98.452	99.651	98.345	99.685	98.611	99.23	98.061	98.61	98.33	100.71	100.31	99.28	100.91	99.375	99.963	99.947	98.499	96.991	98.83	97.881	97.515	99.494	98.494	100.32	98.729	97.8	98.28	99.202	99.351	98.52	98.984
100.85	101.05	100.43	99.138	100.54	99.024	101.04	99.383	99.767	101.86	100.16	99.39	99.596	102.26	99.752	100.75	99.779	99.298	100.82	99.901	101.3	100.97	102.05	100.7	98.882	99.666	99.628	99.725	99.745	100.26	99.154	99.742	98.726	100.17	101.56	98.53	99.766	100.12	99.834	100.5	101.17	100.73	98.279	100.44	100.26	100.66	100.66	99.495	99.626	99.984
98.62	97.612	99.175	98.601	98.012	100.64	98.017	98.487	99.108	98.853	100.4	99.491	99.402	98.965	99.856	97.096	100.13	97.983	98.099	98.502	100.27	97.802	99.462	98.02	98.479	96.987	99.489	99.381	97.832	98.349	98.04	97.63	99.291	98.688	100.37	99.134	98.25	99.048	98.958	99.136	99.394	98.096	99.455	100.09	99.126	99.981	100.76	99.103	99.2	99.347
106.66	106.11	105.96	105.39	105.35	105.23	105.62	104.19	106.95	107.45	106.37	103.9	106.16	106.93	106.32	106.62	106.7	106.76	107.06	105.83	105.22	105.23	104.53	103.91	105.86	106.23	105.4	106.3	104.69	105.96	105.7	106.52	107.37	107.28	104.93	106.29	105.74	106.3	105.31	103.67	105.34	105.93	104.77	107.07	105.42	105.62	106.9	105.54	105.32	106.34
103.33	103.45	103.21	103.2	103.76	102.03	102.93	101.98	103.39	100.92	102.98	103.25	104.05	101.99	102.15	102.91	104.79	102.36	102.15	104.27	104.23	101.74	103.16	104.47	101.91	104.23	103.09	101.3	101.94	102.06	103.21	102.79	103.56	101.57	102.36	103.69	102.88	102.52	102.49	102.1	103.8	101.47	102.04	103.53	103.34	103.24	103.26	101.49	101.85	102.7
99.801	99.276	102.48	102.15	100.75	100.98	100.65	102.01	100.96	99.293	99.495	101.17	100.23	101.63	101	101.13	101.42	101.05	101.61	101.71	101.86	100.3	102.29	100.49	101.49	102.27	100.66	101.08	102.2	100.66	100.71	100.39	101.3	100.83	101.23	102.42	102.2	101.74	102.18	101.76	101.14	100.41	101.58	99.906	100.83	100.4	101.18	100.28	102.17	101.22
106.04	106.6	105.55	104.42	105.09	105.1	106.59	104.39	105.09	106.39	107.5	103.94	104.86	106.26	105.82	104.41	105.69	107.34	105.79	105.07	106.81	105.61	106.34	104.46	105.77	105.71	106.79	106.01	106.57	105.72	105.49	104.74	105.04	106.17	106.85	107.4	105.22	106.14	106.21	105.88	106.23	105.93	105.89	106.09	104.92	106.73	105.49	105.3	106.5	105.72
106.08	105.85	106.09	105.52	104.95	106.03	106.52	105.07	104.92	106.78	105.57	106.22	105.39	104.68	107.45	106.75	103.88	105.02	105.99	103.55	106.3	105.96	104.4	105.25	105.69	106.71	105.48	107.54	104.42	105.82	105.85	105.33	106.81	104.38	104.96	105.2	105.53	104.52	107.26	106.8	104.82	104.09	105.5	105.51	105.02	104.94	106.11	103.98	105.49	105.05
105.62	106.17	105.34	107	106.15	105.79	104.59	105.85	104.36	105.31	104.59	105.85	106.41	107.07	105.01	105.05	106.05	106	104.99	104.35	104.17	106.51	106.55	105.95	106.5	104.95	105.84	106.02	107.4	106.46	105.47	104.7	105.24	106.37	104.35	105.55	105.21	106.92	103.44	105.53	104.92	104.66	105.81	105.92	107.04	107.4	104.51	104.19	105.74	105.94
106.21	104.18	106.58	104.97	104.13	106.09	105.43	105.74	104.35	105.66	105.41	106.07	107	105.33	105.39	105.22	104.88	106.05	105.8	105.73	106.31	105.06	105.1	106.04	106.06	105.95	105.23	106.28	106.22	106.21	106.55	105.72	105.35	106.1	106.1	105.93	105.77	105.18	105.39	105.9	106.54	105.27	104.87	104.85	106.62	105.58	104.79	105.98	105.11	106.54
108.13	107.99	106.43	108.83	106.32	107.16	108.08	107.67	109.19	107	107.22	107.75	107.74	108.31	108.28	108.09	107.73	107.5	109.86	109.51	107.1	107.82	108.32	108.69	108.71	107.51	108.45	108.07	107.92	108.84	107.81	107.64	108.96	108.62	108.6	108.06	109.62	110.4	108.05	107.39	108.82	107.31	107.65	107.32	107.33	107.65	108.26	107.9	108.83	108.97
101.49	100.34	99.513	99.681	99.726	100.67	100.94	99.258	98.867	100.1	100.84	100.81	99.946	100.34	99.148	100.81	100.03	101.25	99.755	100.5	101.78	100.8	100.66	99.867	100.35	101.02	100.76	100.16	98.801	99.055	100.92	98.786	99.997	101.42	100.22	99.665	100.61	100.13	99.486	99.052	100.59	100.55	102.25	100.51	98.72	99.478	100.1	99.828	101.46	99.375
106.81	107.16	108.54	108.6	107.76	108.49	108.44	109.14	109.74	109.46	108.71	108.79	107.8	106.69	107.74	107.65	109.37	107.69	108.84	110.03	108.88	109.9	109.31	107.42	108.54	108.3	106.82	107.23	107.85	107.58	109.3	109.15	107.92	108.55	108.29	106.96	108.67	108.27	107.44	108.32	107.01	108.35	108.2	107.35	108.6	107.3	109.86	107.53	106.85	109.17
104.97	106.2	104.87	104.19	106.6	106.87	106.47	106.07	105.91	105.86	105.97	104.1	105.58	106.07	104.01	106.26	104.92	105.88	105.69	105.88	105.26	105.72	105.73	105.84	106.19	106.25	105.12	105.5	105.61	105.35	106.42	106.51	106.2	105.71	106.53	108.33	105.6	105.48	105.32	108.22	106.23	105.41	105.48	107.86	106.51	105.12	104.93	105.42	106.9	105.21
109.18	110.37	109.8	111.63	112.07	109.66	111.21	112.67	110.56	110.36	111.17	111.19	111.58	110.01	110.61	112.45	110.85	110.39	109.94	110.59	109.39	110.52	111.08	109.88	110.46	110.34	108.89	111.34	110.18	109.08	109.94	110.96	109.66	109.89	110.23	110.79	110.15	110.75	109.36	110.86	109.77	110.15	111.37	110.53	110.74	109.2	110.31	110.83	111.13	108.59
106.16	105.22	105.58	105.89	106.05	105.14	105.21	106.33	106.03	106.38	105.07	106.48	105.45	106.28	105.75	105.98	107.88	105.83	105.25	104.82	106.98	104.87	104.49	105.36	103.17	105.9	105.37	106.01	105.27	104.88	103.79	105.21	107.52	105.5	105.05	106.08	104.06	104.88	105.61	105.39	106.26	106.6	107.03	106.4	104.48	106.22	106.26	107.63	106.15	104.37
108.35	106.46	108.77	106.84	107.22	107.73	106.68	107.15	109.35	109.35	108.74	108.1	108.05	108.64	108.61	107.92	107.36	108.6	108.26	109.3	107.98	108.76	108.09	106.85	107.14	108.77	107.45	108.6	108.53	108.12	107.68	109.98	107.38	107.51	106.67	106.88	107.66	107.45	108.82	108.33	109.1	107.62	106.2	109.42	107	107.85	108.85	107.92	107.32	107.68
107.38	106.99	107.36	107.55	107.15	108.47	108.81	108.76	108.23	107.52	108.47	108.89	108.38	108.94	108.82	108.71	107.09	108.08	109.17	106.92	107.61	108.74	107.3	108.01	108.71	107.48	108.36	108.03	106.04	106.45	108.54	107.36	110.44	107.9	108.1	108.46	107.46	106.84	107.88	107.82	106.29	108.09	107.34	106.39	107.67	108.62	108.71	107.8	108.26	106.56
106.14	107.1	104.89	105.71	104.97	105.09	103.77	104.73	105	104.54	105.44	105.67	106.59	104.38	106.32	105.73	105.72	105.23	103.85	106.57	106.32	105.21	107.01	105.76	106.55	104.26	105.96	104.64	106.08	104.86	106.26	106.47	105.92	107.82	106.42	104.78	106.87	105.67	106.02	106.16	104.85	105.76	104.46	104.25	103.76	107.47	106.1	105.69	105.88	105.7
98.876	97.671	96.752	99.551	98.362	97.767	98.402	98.372	98.158	97.827	97.597	97.062	97.559	98.557	97.759	97.261	97.665	98.059	98.075	97.701	99.132	97.447	97.765	99.664	97.602	98.255	98.114	97.903	97.178	97.96	99.048	98.512	97.828	97.046	98.864	97.251	97.955	97.392	99.004	99.728	99.318	99.157	97.953	96.592	98.172	97.411	97.513	98.015	98.041	98.986
109.3	109.45	108.38	109.04	110.22	108.59	108.01	108.95	108.94	109.39	109.15	109.86	107.86	108.88	109.04	108.54	106.81	109.04	108.73	108.67	108.36	108.11	108.91	108.95	109.31	107.68	109.55	109.04	107.27	107.16	107.96	107.96	109.51	108.62	108.93	108.03	107.58	109.59	108.11	107.54	108.59	107.94	108.64	106.94	109.82	108.8	109.72	108.45	108.46	108.01
97.635	98.622	97.908	97.908	98.625	97.687	98.801	98.053	98.173	99.193	99.501	96.485	97.633	98.869	98.596	97.767	98.956	98.149	98.196	96.815	98.546	96.638	96.419	99.135	97.574	97.461	99.102	97.687	97.936	96.742	97.011	98.465	98.525	99.189	96.973	98.376	97.624	98.359	97.877	98.614	96.945	99.269	98.495	99.361	98.933	98.362	98.026	97.043	99.58	98.311
106.44	105.84	106.01	105.75	107.2	106.93	104.63	105.72	106.15	105.93	104.28	105.38	105.89	105.13	105.6	106.32	105.4	106.19	104.26	104.13	106	104.37	105.45	104.57	105.74	106.37	105.62	103.02	105.38	104.17	106.86	104.74	103.85	104.93	105.21	105.25	106.42	106.96	105.22	107.3	104.8	105.89	105.24	105.44	104.78	105.28	105.78	104.58	104.28	106.79
110.86	111.15	109.84	108.91	110.17	110.52	111.8	108.53	110.3	109.52	109.21	112.01	109.61	109.56	110.14	108.38	110.99	109.2	110.81	110.91	112.49	111.26	110.69	111.4	110.31	110.18	109.91	110.51	109.94	109.79	109.54	110.86	111.91	112.37	110.57	111.55	111.34	111.16	111.44	110.7	110.75	109.46	109	111.15	111.12	111.58	109.88	109.78	109.98	111.03
106.86	105.73	106.6	107.23	106.45	107.9	106.2	107.36	105.58	104.05	106.35	106.34	106.66	107.49	105.87	106.95	107.36	106.5	105.16	107.15	106.35	105.52	104.69	106.52	106.07	106.89	106.74	107.83	106.54	106.3	107.08	107.43	106.39	104.63	106.91	104.52	106.54	106.16	105.92	106.61	107.95	106.79	105.94	106.78	106.5	106.41	106.94	107.35	106.65	106.49
107.91	108.41	109.01	108.76	109.5	109.5	108.24	108.53	108.35	109.32	108.34	108.03	109.25	106.91	109.02	108.36	107.95	108.97	109.33	108.48	108.24	107.83	109.34	108.97	108.35	109.26	109.38	108.6	108	107.33	107.15	107.89	108.42	108.38	109.47	108.86	108.45	108.54	109.21	106.62	108.49	110.35	107.1	110.09	107.74	108.46	107.55	108.15	106.97	108.13
96.903	98.463	98.107	98.691	98.875	99.287	99.128	97.765	97.145	97.302	99.277	99.151	97.812	98.339	97.866	99.275	100.09	97.461	98.703	97.563	96.263	97.434	97.582	98.658	97.543	98.026	96.872	97.601	97.588	97.802	98.78	97.504	98.077	97.631	98.882	98.091	99.309	96.71	97.766	97.538	98.72	98.552	97.177	96.179	99.121	99.079	97.382	98.918	97.383	100.59
107.08	104.85	106.06	107.99	107.83	107.6	106.03	106.14	106.76	106.31	105.74	106.01	107.03	107.04	105.6	108.14	106.74	105.26	106.65	106.11	106.65	105.51	106.84	106.68	107.15	105.53	105.63	106.88	106.48	106.71	105.97	107.83	107.24	105.13	106.29	106.14	106.41	107.09	105.47	107.19	107.32	105.53	105.26	107.25	107.45	106.39	106.86	107.99	105.47	106.18
108.07	109.51	108.46	108.28	108.39	108.84	109.02	108.59	108.11	108.55	109.18	107.94	108.25	110.41	107.21	108.68	109.03	108.18	108.94	106.1	108.87	109.38	108.39	108.54	108.3	108.14	109.36	108.85	109.15	109.01	108.39	110.62	110.05	109.23	109.8	107.49	109.13	107.67	107.86	107.76	110.01	107.76	108.14	109.39	109.94	109.26	107.72	109.37	109.02	108.04
105.79	105.04	105.33	104.8	105.67	105.43	105.47	105.41	104.82	104.77	108.04	105.2	104.87	106.8	106.84	105.42	106.04	104.3	104.63	105.58	105.94	104.98	105.09	104.53	105.66	103.84	105.85	105.56	106.08	105.22	104.61	106.23	105.53	105.25	105.48	104.62	106.52	104.12	105.9	106.87	106.2	105.99	106.06	106.06	104.79	105.88	107.32	105.73	105.25	104.35
106.12	105.57	106.66	104.41	106.39	104.88	105.94	104.57	106.2	106.88	107.24	104.87	105.87	104.72	106.21	107.01	107.61	106.1	104.81	106.41	104.08	105.6	104.64	105	106.16	105.54	105.76	104.38	104.46	105.61	105.33	105.59	105.16	104.67	103.88	106.07	104.5	106.06	106.24	105.29	105.43	107.34	106.15	105.53	105.79	105.61	107	106.57	104.95	107.13
109.88	109.7	109.76	111.75	109.97	110.19	110.17	110.3	111.09	110.16	110.02	110.6	109.96	109.91	110.81	111.03	110.27	110.13	110.6	111.37	109.37	110.76	110.4	109.54	110.6	110.33	111.05	111.78	110.88	110.52	109.78	108.94	110.12	111.91	110.99	109.12	110.11	111.22	109.84	110.04	111.2	110.49	110.82	110.68	109.24	109.13	110.83	110.91	111.62	111.45
105.55	105.85	104.5	105.64	105.26	106.07	106.38	106.36	105.59	105.66	106.16	105.58	104.32	105.29	105.7	107.37	106.31	104.09	106.06	103.69	104.5	103.85	106.2	105.15	105.94	107.4	105.23	105.2	106.38	106.12	105.04	103.11	106.56	106.9	106.49	106.67	104.82	105	105.46	105.09	104.74	105.73	106.53	106.27	105.15	105.76	106.02	106.12	105.05	105.59
107.39	106.19	106.58	105.92	105.13	107.5	106.55	107.47	107.24	106.95	107.18	107.3	104.49	105.6	105.58	106.24	107.55	105.69	106.03	105.4	106.75	106.39	105.09	107.84	105.8	108.15	107.78	107.04	107.18	107.67	105.33	106.88	106.96	106.22	108.44	106.8	108.12	106.07	106.91	106.56	107.34	105.94	104.92	106.25	105.21	107.5	106.65	106.86	105.54	107.37
107.58	104.34	104.73	107.31	106.69	106.3	105.56	104.75	104.94	105.53	104.17	105.39	106.08	105.81	103.61	105.4	106.59	105.41	104.59	106.52	105.68	105.1	106.6	105.03	105.57	103.92	106.2	105.25	105.05	105.93	106.18	106.58	106.37	104.67	105.96	104.3	105.02	105.43	105.3	106.2	106.36	105.73	105.13	104.91	105.93	105.22	105.82	105.96	107.66	105.83
107.87	107.84	108.34	107.3	108.29	106.97	109.22	108.7	108.05	106.32	106.4	108.95	108.77	106.83	107.53	107.65	107.29	106.65	107.6	108.96	108.61	108.66	107.74	107.6	107.76	107.76	109.05	107.47	111.17	108.26	108.91	108.41	107.27	108.54	108.32	109.3	109.03	108.85	108.1	108.64	108.46	107.7	108.31	108.04	107.55	107.11	106.91	108.59	107.91	109.15
105.89	104.7	106.13	105.6	105.5	106.05	105.87	104.83	105.16	104.88	105.11	105.04	106.64	104.8	105.69	104.72	105.78	106.24	104.73	105.02	105.42	105.39	104.87	106.13	106.09	107.11	104.45	105.42	105.34	103.75	105.16	106.56	105.27	103.65	105.75	105.8	104.88	106.17	106.16	106.31	106.69	106.29	105.45	106.29	105.63	106.41	106.38	106.66	104.84	105.62
105.69	104.53	105.63	105.17	106.32	105.37	106.61	106.39	106.08	106.32	105.8	104.25	106.29	104.84	104.51	105.64	105.22	106.71	106.8	104.42	105.8	104.63	105.26	104.92	104.62	105.74	105.84	105.96	104.7	105.14	105.22	105.48	104.89	105.38	105.88	106.1	105.36	105.82	105.46	104.97	105.93	104.27	105.92	106.61	106.52	105.66	104.66	104.43	106.51	107.26
108.51	110.1	109.69	107.35	107.77	109.05	108.27	108.01	108.08	109.13	108.78	109.55	108.76	108.34	110.37	109.24	108.98	108.69	108.97	107.74	106.45	109.08	108.46	109.31	109.95	107.78	108.65	106.6	107.08	109.04	109.71	108.01	108.12	107.19	106.78	107.93	108.72	109.84	108.12	110.02	107.98	108.13	108.43	109.32	108.15	108.86	107.92	105.91	107.97	107.48
105.62	105.09	105.6	105.73	103.8	106.24	106.24	104.58	106.11	107.91	105.61	106.13	105.36	104.08	104.54	106.14	104.95	103.87	103.98	104.82	105.73	106.07	106.97	105.7	106.38	105.79	105.87	107.37	106.43	105.12	105.98	105.23	106.38	104.96	105.95	105.27	105	106	104.33	106.96	106.14	105.36	104.97	106.26	105.29	106.44	107.46	104.49	106.15	105.95
105.41	105.54	105.95	106.49	106.41	106.39	105.83	103.88	106.01	104.84	105.33	108.32	105.41	104.47	105.72	106.38	103.96	105.45	106.25	105.67	105.5	106.1	107.01	106.07	107.06	105.3	107.14	105.63	105.14	105.96	105.28	105.97	104.7	105.36	105.9	106.48	104.81	106.15	105.52	105.67	104.66	105.92	106.53	106.13	105.3	106.05	107.14	106.22	105.89	107.35
112.29	111.15	110.49	109.61	109.17	110.97	110.18	110.57	110.99	110.48	110.19	111.42	109.81	110.01	112.08	109.76	110.64	109.96	111.71	111	110.69	110.04	111.11	110.17	110.63	110.07	111.46	108.72	111.93	109.45	109.9	110.28	110.33	110.4	110.47	109.43	110.33	110.11	111.27	108.67	110.76	108.71	109.84	110.24	109.63	109.32	110.95	109.82	109.02	109.9
105.19	105.68	104.92	105.96	106.52	106.21	105.83	106.08	105.08	105.52	105.11	105.45	105.84	105.86	104.95	105.69	105.84	103.68	104.66	105.82	104.04	106.4	105.43	105.11	106.15	106.36	106.64	105.31	104.38	104.84	104.51	105.18	106.13	105.4	104.63	104.04	106.35	106.26	104.37	106.12	103.25	106.81	105.53	104.92	107.17	106.14	106.84	105.16	105.1	107.11
100.86	98.626	100.31	100.11	101.2	100.34	101.07	98.964	99.513	98.793	100.68	100.2	100.47	100.39	99.644	98.701	99.895	99.628	99.707	99.827	101.93	101.95	100.27	99.102	100.43	100.89	101.48	102	98.975	99.549	100.87	100.45	100.14	99.839	100.28	100.29	99.843	99.522	99.412	99.978	99.468	100.4	99.396	101.09	99.899	100.81	99.35	99.5	102.1	100.29
109.33	107.49	107.82	107.76	109.08	107.46	109.73	107.21	106.47	108.83	107.08	106.99	107.68	107.41	106.79	107.16	108.53	107.94	107.37	107.19	108.12	107.69	107.87	107.3	107.77	107.76	108.25	109.16	108.03	107.07	109.13	108.3	108.14	108.05	108.35	108.93	106.78	106.87	108.1	109.8	107.76	108.02	108.64	109.24	107.82	106.62	107.09	107.59	108.7	107.78
107.47	108.58	109.15	105.94	108.44	105.91	106.98	108.9	109.07	108.63	109.65	108.98	109.47	108.98	106.88	108.74	107.43	107.92	109.51	107.95	107.97	108.14	108.38	108.79	108.08	109.09	106.17	111.29	108.46	107.54	107.87	107.98	107.1	107.01	107.79	108.73	106.85	108.17	108.77	107.66	108.6	107.74	107.69	106.83	106.33	108.42	107.31	107.76	108.02	108.27
106.45	105.21	107.11	105	106.28	105.7	104.96	105.84	107.03	105.97	105.96	106.08	104.86	106.28	104.2	104.81	105.73	105.24	106.25	106.21	107	104.63	106.22	105.4	107.17	106.6	105.9	105.04	105.01	104.71	106.07	105.28	106.45	104.68	108.37	106.37	106.76	106.48	105.52	103.89	106.46	105.21	107.62	105.98	105.55	105.18	103.08	106.65	105.22	106.63
99.835	98.655	100.12	99.305	101.35	99.545	100.01	99.985	100.17	98.951	100.87	101.35	99.394	100	99.92	99.886	101.09	100.47	101.16	100.31	100.46	101.21	100.71	99.77	100.98	100.68	98.922	100.71	100.61	99.753	100.89	100.07	98.747	100.43	102.39	100.38	100.13	101.13	98.907	100.62	99.931	100.81	99.765	100.29	99.709	98.965	100.81	99.363	100.59	99.629
106.16	107.04	107.53	105.73	106.07	107.23	107.46	105.87	106.18	105.84	106.43	107.8	107.12	105.51	107.05	105.78	105.94	107.75	107.25	106.66	106.8	106.55	107.7	107.55	105.79	106.39	107.14	106	107.31	106.13	107.1	106.95	107.33	107.08	107.08	107.35	106.72	105.88	106.97	106.67	106.46	108.12	104.94	106.93	107.39	107.02	106.81	106.36	105.36	105.64
105.19	104.26	104.2	106.51	104.97	103.18	105.58	105.86	104.33	105.78	104.25	106.29	106.57	108.01	108.27	105.34	106.45	104.73	106.9	105.99	104.61	103.6	105.51	105.19	106	104.9	105	107.83	104.63	104.61	104.3	104.8	105.04	104.91	104.84	106.28	104.92	107.05	106.54	105.64	106.01	104.22	103.87	107.06	105.13	104.7	106.54	105.1	104.66	106.75
104.17	105.81	105.68	105.13	105.47	107	105.77	106.89	106.75	106.75	106.34	105.55	105.92	105.89	105.43	105.29	105.39	105.15	106.07	105.86	106.91	105.72	106.19	107.69	106.49	105.7	105.62	105.06	105.61	105.73	105.97	105.03	106.1	106.18	107.43	106.17	105.23	105.85	104.97	106.31	105.73	106.22	105.87	104.48	106.03	105.56	106.68	106.56	105.33	105.73
107.36	108.96	109.73	107.98	107.74	108.92	109.23	108.36	107.95	110.38	109.32	107.19	107.72	110.09	108.12	109.13	109.24	109.55	107.21	107.91	108.72	109.33	108.47	108.79	108.06	107.84	107.97	107.45	108.85	109.04	106.96	109.08	108.39	108.35	109.31	108.77	108.1	106.93	108.7	109.34	107.37	107.61	106.96	108.64	108.61	108.93	109.14	108.36	108.47	108.24
101.73	100.52	102.01	101.26	101.1	100.04	99.447	100.67	101.27	100.47	99.337	100.83	100.98	100.46	101.39	99.996	100.21	98.893	101.25	101.42	100.77	101.14	100.15	100.96	100.55	100.14	101.39	100.64	99.682	102.13	99.742	100.01	102.18	101.57	101.77	100.45	98.207	100.4	101.37	101.64	99.041	99.181	101.72	101.85	99.208	102.55	100.19	100.62	101.07	101.27
104.14	105.92	104.84	105.5	106.4	105.6	105.62	106.12	106.08	106.56	103.73	104.4	106.2	105.85	106.47	106.12	107.05	103.96	105.6	105.14	106.13	105.45	104.96	106.31	106.57	105.09	104.7	104.45	104.51	105.83	107.13	105.44	104.82	104.73	104.8	105.47	106.9	106.88	106.05	106.7	104.01	106.26	106.21	105.75	104.16	106.63	105.96	105.14	105.52	105.23
105.97	106.75	109.41	109.61	108.17	109.52	108.35	107.53	108.51	108.42	107.9	107.87	109.23	109.01	108.28	107.51	107.33	108.76	108.53	108.25	107.1	106.06	107.47	107.73	107.8	108.42	108.72	107.22	107.37	109.42	109.2	108.62	108.46	108.77	107.87	107.52	107.88	108.95	107.6	107.21	108.2	106.68	108.05	108.33	110.24	107.74	108.39	108.01	108.76	108.29
106.84	110.37	108.5	110.19	108.71	107.66	107.33	109.29	107.62	108.31	107.29	108.27	108.69	108.7	109.2	107.03	107.72	107.19	107.5	108.19	108.47	109.47	108.81	106.76	108.69	108.2	107.89	106.95	107.85	108.68	107.48	106.53	109.87	109.12	107.74	107.92	108.5	107.72	108.5	108.41	108.85	106.53	109.78	110.54	109.78	109.28	107.83	108	107.51	108.13
107.47	107.22	108.72	109.76	109.03	107.89	107.59	107.96	107.39	108.75	108.15	108.87	107.17	109.27	108.31	108.95	107.95	108.74	106.46	107.69	108	110.03	107.96	107.5	109.34	108.7	107.63	108.37	107.65	107.53	108.39	107.75	108.77	107.29	108.05	108.81	108.36	109.92	106.93	107.73	109.06	108.93	108.59	107.86	106.94	107.4	108.78	106.8	107.93	108.25
103.99	105.13	105.7	106.19	106.96	106.21	105.51	106.08	105.1	105.56	106.05	105.46	104.69	106.03	104.73	105.89	107.01	105.46	107.02	106.73	104.26	104.06	106.38	105.23	106.65	106.44	105.9	105.83	107.6	104.32	106.01	105.82	105.24	105.63	105.57	105.41	106.43	105.34	106	104.54	105.79	105.57	106.21	105.75	105.32	105.76	105.56	104.82	106.21	105.06
106.55	106.76	105.91	105.77	106.05	106.03	107.11	106.11	106.47	106.31	106.41	105.85	106.76	106.72	105.19	106.12	106	105.36	105.44	105.82	107.33	106.44	107.22	105.96	106.41	106.29	107.08	106.84	105.11	105.66	106.35	106.1	105.6	106.42	107.08	107.4	107.67	106.86	106.96	104.7	105.6	107.83	104.98	106.69	106.73	106.25	106.6	105.93	106.12	106.86
98.034	96.718	97.844	97.409	98.606	98.178	98.495	97.981	98.523	98.085	97.838	98.802	98.476	97.411	95.781	98.143	97.582	100	97.943	98.295	98.356	97.686	98.599	97.804	98.188	99.963	97.627	97.798	97.567	97.434	98.236	98.982	98.28	98.964	97.493	98.663	97.73	97.187	99.762	98.616	98.962	97.598	97.198	98.427	98.882	97.546	97.865	98.829	99.949	98.438
109.32	108.99	109.16	107.58	108.88	109.54	108.54	107.73	109.24	108.26	109.07	108.03	108.2	109.07	108.82	107.58	108.56	107.85	108.91	108.1	109.13	108.48	109.27	106.87	109.38	109.18	108.93	108.26	106.38	108.73	107.87	108.85	109.54	108.21	108.71	108.25	108.94	107.25	108.18	108.48	109.39	107.88	109.24	108.28	108.75	106.99	108.2	109.61	106.39	108.13
106.96	107.26	107.98	108.17	106.83	107.81	108.19	108.24	106.82	110.02	107.12	106.85	108.53	107.95	107.64	107.66	108.27	107.2	107.81	108.74	107.96	107.95	108.58	106.68	106.39	107.73	108.84	108.63	108.11	108.34	107.54	108.17	106.93	107.55	106.91	109.73	108.98	109.21	107.52	107.81	107.2	108.32	106.27	106.81	106.94	109.56	107.44	108.1	106.68	107.01
108.91	108.61	107.86	108.47	108.84	107.91	109	109.36	108.3	109.1	108.4	108.18	108.45	108.01	107.96	109.36	108.01	108.72	107.98	109.28	109.58	108.73	108.92	108.41	109.44	109.17	108.68	108.95	108.17	106.89	107.48	108.21	109.07	108.97	110.86	110.71	107.61	107.26	108.69	108.92	109.25	110.09	108.65	109.28	107.02	108.3	108.61	108.2	108.58	107.4
97.541	99.78	96.159	98.015	97.711	96.873	97.997	98.569	97.647	98.369	98.385	97.812	97.863	98.758	97.061	97.14	97.322	98.02	97.839	97.353	99.289	97.226	97.666	97.886	97.19	98.422	98.567	97.62	98.622	98.118	97.888	96.604	98.001	98.968	99.653	97.887	96.96	97.916	98.533	98.873	97.464	99.911	97.747	96.895	98.382	98.206	98.714	99.737	98.236	98.719
108.03	107.66	108.11	107.88	108.26	109.39	108.84	108.2	109.11	107.12	107.92	108.5	108.78	107.18	107.78	107.51	107.45	108.95	107.75	108.13	109.69	107.71	109.16	108.05	108.84	109.46	108.92	109.38	108.59	109.53	107.86	107.19	108.39	107.55	107.31	107.37	108.43	108.23	106.39	108.54	108.43	108.82	107.43	107.73	107.28	107.21	107.68	106.58	109.73	107.59
108.24	108.23	106.51	106.76	107.15	106.51	106.53	106.5	105.73	106.63	105.68	105.18	106.66	104.79	106.59	106.32	104.43	105.97	106.54	106.03	107.17	105.9	105.83	107.04	107.07	106.55	105.98	104.41	105.81	105.99	105.46	106.55	106.77	105.96	106.28	106.49	105.27	106.38	107.03	106.87	106.22	106.25	105.32	105.82	106.48	107.25	106.08	106.77	105.24	107.49
109.48	106.47	110.22	108.51	108.86	106.68	110.87	109.11	108.51	107.25	108.73	109.51	109.44	109.02	108.63	109.98	107.49	107.75	109	109.25	107.1	108.49	110.1	107.3	108.78	108.07	108.78	108.84	108.22	108.61	110.39	109.44	107.37	108.56	108.92	106.56	108.42	108.44	109.13	109	108.14	107.84	108.17	108.86	108.6	108.9	108.14	108.43	108.07	108.77
98.773	99.986	101.5	100.02	101.94	101.74	100.28	99.247	100.74	101.95	99.121	99.062	99.06	100.87	100.32	100.88	101.54	100.94	102.25	100.32	100.92	102.44	100.34	99.108	101.54	101.47	100.49	100.52	101.42	100.94	102.02	100.81	100.16	99.966	101.17	102.02	101.18	100.83	100.11	101.84	101.16	100.68	101.33	100.9	101.58	99.621	102.33	101.02	101.27	101.85
101.2	101.11	100.35	100.58	101.59	101.93	100.31	100.81	102.29	100.44	100.57	100.16	100.48	101.55	101.44	100	101.68	100.95	101.61	102.42	100.84	100.86	100.9	100.71	100.26	99.748	100.53	102.23	101.47	101.21	101.19	101.71	102.11	100.9	99.748	99.037	101.02	100.15	99.794	100.62	100.66	101.9	100.85	101.94	102.42	102.15	101.2	101.5	100.02	99.33
111.71	111.08	110.35	109.95	109.34	108.95	109.75	109.81	110.67	110.72	110.01	109.21	110.42	110.25	110.57	111.05	111.32	111.43	110.48	109.27	112.36	110.93	109.77	111.4	109.07	110.08	109.76	111.06	110.26	110.86	110.69	109.49	110.52	110.21	110.89	109.1	110.31	111.61	110.33	109.72	110.39	108.98	110.5	111.23	110.71	110.24	111.17	111.74	112.44	110.63
104.1	104.45	105.1	106.12	104.71	105.64	105.53	104.6	105.46	104.02	106.52	107.1	108.22	105.11	106.05	107.32	105.5	104.91	106.8	104.68	105.05	106.21	105.72	105.47	104.99	105.55	105.23	105.84	105.33	104.15	106.05	105.36	105.18	105.62	106	105.2	106.74	105	104.66	106.52	105.41	106.69	105.58	104.27	105.89	104.54	106.18	105.61	103.67	105.99
98.246	99.345	98.24	97.193	98.507	97.679	98.717	99.618	96.373	97.263	96.646	98.935	96.655	99.078	97.33	96.985	97.036	98.29	99.827	97.357	99	98.819	97.439	98.494	97.805	98.376	97.534	97.968	97.441	98.585	99.333	98.129	98.274	98.13	98.849	98.118	99.428	97.588	97.697	97.373	97.862	96.784	99.149	97.608	96.836	97.921	98.191	97.061	99.301	97.239
105.54	106.72	105.41	105.87	104.68	105.6	107.2	108.24	105.86	106.38	106.92	105.2	106.29	104.84	107.16	107.04	105.62	105.25	105.42	105.68	107.76	108.25	107.83	106.37	106.25	107.1	105.79	107.12	107.03	105.66	106.35	104.74	107.08	106.02	104.83	105.58	106.07	105.09	106.89	106.42	107.12	106.68	106.66	106.58	104.68	106.31	106.73	105.09	105.6	106.96
106.11	105.91	106.8	105.7	106.71	107.5	105.21	105.25	108.55	106.26	105.97	106.53	105.98	107.67	106.96	105.83	105.02	105.15	104.79	107.03	106.15	106.31	105.27	106.62	106.55	106.97	106.46	103.43	105.85	105.7	107.02	106.77	106.15	106.01	106.2	105.38	106.13	104.92	104.65	105.75	106.05	107.41	104.24	106.64	106.93	106.33	107.01	107.01	105.84	104.64
108.92	107.84	109.26	108.74	109.57	108.04	108.29	108.01	107.83	108.43	108	106.88	107.52	107.72	108.64	107.74	107.04	108.1	108.13	107.66	107.14	109.08	107.04	106.75	107.46	108.26	108.43	108.7	108.25	108.4	108.19	107.99	108.65	108.44	107.87	109.55	108.6	108.97	109.47	108.73	107.85	107.7	107.84	107.89	108.47	108.25	108.98	109.41	108.82	107.58
108.18	108.99	107.76	106.66	107.96	107.52	106.24	107.2	109.33	106.94	107.25	108.61	109.41	107.42	107.55	108.2	107.37	106.79	106.25	107.29	108.89	109.36	108.69	106.57	107.09	108	107.53	109.4	107.69	108.5	107.15	107.65	106.83	108.16	107.57	107.06	108.41	107.74	107.17	108.66	108.03	108.14	106.35	108.52	108.61	108.43	108.19	107.95	107.62	110.38
108.75	109.46	108.46	108.7	107.43	108.27	109.58	107.8	106.98	108.56	108	107.97	108.57	109.39	109.3	109.53	108	108.87	107.49	108.55	108.21	107.14	108.04	109.22	109.31	106.52	108.56	109	108.82	106.91	109.24	108.44	108.43	107.57	106.63	107.51	107.67	108.09	107.4	108.58	108.74	108.14	107.79	108.48	107.97	107.45	108.46	108.56	108.94	108.15
106.3	106.36	103.31	104.39	106.42	104.07	104.59	104.4	105.86	106.89	105.88	105.1	105.66	105.34	106.11	106.26	106.92	106.47	106.61	105.44	105.59	106.38	106.58	105.41	104.67	106.64	105.2	105.95	105.31	105.92	106.45	105.97	106.68	106.15	105.65	106.96	105.56	105.92	105.14	105.78	105.27	105.84	105.91	106.61	106.78	106.8	106.59	105.34	105.94	104.91
111.29	109.61	111.57	110.27	111.12	110.64	110.59	111.45	108.93	109.11	109.93	109.82	111.17	110.36	111.64	110.67	111.19	109.58	109.61	109.82	111.31	111.5	110.29	110.37	110.64	109.86	109.57	109.93	111.18	109.15	111.3	110.07	109.93	109.74	109.1	110.32	109.45	110.22	111.1	109.66	111.37	110.37	110.71	110.18	111.07	110.85	111.51	111.28	110.54	110.68
104.82	105.86	106.41	104.8	105.25	106.17	105.06	105.33	107.5	105.92	104.79	106.1	105.7	104.75	104.75	106.26	106.6	106.63	106.16	104.86	106.22	106.66	105.99	107.2	105.54	105.91	105.14	105.03	106.16	105.72	106.19	107.58	105.89	105.92	106.49	106.09	104.97	106.09	105.66	104.36	105.64	106.15	105.03	104.25	106.43	106.11	105.11	105.53	105.06	106.01
106.91	107.98	108.07	108.79	108.19	107.31	106.8	107.48	108.34	109.14	109.47	106.74	107.3	108.36	108.39	107.55	108.26	107.24	108.67	107.46	107.28	107.92	107.18	108.95	107.25	109	108.54	109.07	106.88	107.91	108.76	108.03	107.84	108.3	106.92	106.47	108.01	107.05	108.56	107.27	108.16	108.69	107.8	110.21	107.41	108.4	108.33	108.12	108.65	109.78
106.78	104.5	106.62	106.04	106.26	105.28	106.2	105.43	105.89	106.52	104.63	106.36	105.61	105.95	106.96	105.08	107.7	106.95	105.85	102.57	106.52	104.34	105.75	105.11	104.83	104.58	105.34	106.75	106.85	105.14	106.91	105.42	105.36	106.36	106.33	104.6	106.72	104.34	104.71	105.78	106.85	105.92	105.47	105.07	106.92	105.07	105.88	105.23	105.58	105.47
106.78	107.77	107.24	108.74	107.15	107.86	107.96	107.65	108.13	108.16	107.4	108.81	107.92	106.98	107.25	107.96	108.86	108.3	108.21	109.3	106.77	106.89	108.37	108.15	106.91	108.46	108.72	109.49	108.59	106.97	107.96	108.54	107.06	108.21	109.59	108.16	107.64	108.68	107.28	108.2	108.78	107.61	108.45	107.89	108.43	109.63	108.4	108.72	107.61	109.07
104.27	106.16	104.56	104.8	105.88	106.87	104.51	105.17	106.53	104.39	103.86	104.79	105.07	106.03	104.62	105.98	105.06	105.01	105.47	105.28	104.83	104.67	105.1	105.82	106.33	105.57	104.44	104.42	104.3	104.94	105.32	106.46	104.88	105.91	105.35	104.99	105.28	103.85	105.63	104.64	105.01	104.98	106.29	104.29	105.42	106.71	104.92	105.66	106.54	106.29
104.57	105.62	105.62	104.61	105.99	104.1	106.7	105.34	105.15	105.54	105.18	105.57	107.24	105.76	105.24	105.87	103.78	105.24	104.73	105.63	105.7	107.14	104.98	105.95	106	105.77	104.31	106.49	104.85	106.42	105.81	107.67	106.81	105.21	107.53	105.01	105.45	106.31	104.65	105.72	106.56	103.91	105.68	104.95	105.14	106.39	105.39	105.51	105.29	105.68
105.77	104.57	104.46	104.58	104.52	104.75	106.4	105.13	106.08	105	105.84	105.45	106.13	104.6	106.76	102.85	104.56	105.32	105.93	106.03	106.08	105	104.75	106.07	105.15	105.09	106.2	106.93	104.64	105.44	107.06	104.59	105.31	105.08	104.5	105.16	104.98	103.5	107.99	105.23	106.05	107.34	104.26	106.09	106.4	106.45	105.15	106.2	104.92	106.5
108.39	107.11	106.09	104.82	107.7	106.97	106.09	105.91	106.65	106.44	106.43	106.35	106.46	107.96	107.69	106.39	105.42	108	106.79	106.76	106.75	106.76	106.39	106.98	104.3	106.37	106.62	107.19	106.51	106.75	107.74	107.62	106.26	106.09	107.38	106.31	107.94	105.25	106.71	108.2	106.11	106.13	106.6	104.87	106.01	107.42	108.08	106.9	106.64	107.35
107.62	109.32	109.1	106.53	109.31	108.41	108.29	108.6	109.75	107.35	107.44	107.75	107.96	108.46	108.57	108.4	108.79	107.97	108.14	109.04	110.22	107.78	106.95	108.35	108.25	108.12	109.03	108.4	109.46	107.58	108.13	108.26	108.25	108.13	108.75	109.02	108.76	108.11	108.44	107.94	108.19	108.78	108.68	108.27	108.11	107.8	108.41	110.39	108.69	107.64
105.28	106.7	105.4	105.12	105.87	105.58	105	105.08	106.52	106.4	106.26	106.28	106.11	105.5	105.73	105.75	105.51	105.78	103.72	106.39	105.51	106.52	106.31	106.56	105.93	104.67	106.09	105.5	106.77	105.93	104.32	105.68	105.74	106.6	106.62	105.85	106.07	104.06	105.78	107.15	106.03	105.51	104.69	105.71	104.74	105.47	105.32	106.19	104.68	105.71
99.816	100.99	100.23	99.856	101.4	100.57	99.805	101.03	99.639	100.21	98.926	98.233	100.06	100.36	100.63	101.03	101.05	100.93	100.96	99.241	99.346	98.605	100.08	98.202	100.87	101.2	98.698	100.44	100.59	100.99	100.23	101.49	101.31	100.5	98.61	101.52	100.39	99.774	100.39	99.886	101.02	100.51	98.843	100.28	100.8	100.24	100.14	100.86	101	99.556
105.42	107.06	105.21	104.88	106.11	106.61	104.99	105.54	105.6	106.01	106.01	105.29	106.3	105.93	106.19	106.7	105.25	105.89	105.86	105.43	105.22	106.28	105.82	104.3	106.35	104.07	106.8	104.35	105.19	105.02	105.58	106.1	105.61	105.64	105.77	106.28	105.16	105.23	105.83	103.95	106.14	105.93	105.15	106.53	104.9	106.06	105.91	105.17	107.27	105.32
96.32	98.75	97.679	98.309	98.606	97.251	98.059	99.667	97.733	98.063	97.933	96.788	98.17	98.485	98.537	98.199	97.672	95.884	98.099	97.937	98.722	98.445	99.104	97.827	96.267	98.124	97.003	100.32	98.07	98.292	98.855	97.771	98.954	97.335	99.261	97.966	98.466	99.016	98.125	97.858	98.131	98.776	97.609	97.492	97.159	98.242	98.365	97.881	98.074	98.733
107.71	105.99	105.27	105.62	105.49	105.6	105.83	105.31	106.08	104.3	105.39	106.63	104.85	105.91	107.59	106.46	105	105.71	105.71	104.48	105.84	107.13	107.21	104.73	105.99	105.04	104.42	106.04	105.74	105.81	104.9	104.58	104.72	105.4	104.57	106.74	105.51	105.04	106.29	105.55	105.2	105.33	106.75	105.82	106.9	104.93	105.85	105.86	105.01	106.96
107.24	107.4	108.2	106	106.09	106.4	106.17	105.8	107.81	105.67	106.88	104.5	107	106.22	104.95	106.43	106.66	106.51	107.02	106.49	106.5	105.57	106.29	105.87	106.66	106.57	105.67	105.89	106.65	106.88	106.61	106.44	106.7	106.09	106.45	107.59	106.24	108.3	105.5	105	106.76	107.99	106.64	108.28	107.81	106.88	107.13	106.81	105.12	105.84
96.07	98.61	98.698	98.841	98.062	98.004	99.208	98.082	98.868	99.972	99.492	98.26	99.441	97.574	99.604	98.801	98.187	100.74	100.24	97.368	98.587	98.672	98.803	99.197	98.898	98.23	98.632	99.701	99.827	100.06	98.647	98.837	98.069	100.51	98.265	99.684	98.19	97.046	100.1	99.057	97.223	98.601	100.15	98.363	98.378	98.967	98.314	100.86	97.859	97.08
106.26	106.72	105.89	105.95	105.89	105.53	108.48	107.37	106.87	106.8	105.49	107.12	107.58	107.58	106.82	107.6	106.83	107.55	106.28	107.31	106.94	106.97	106.46	105.96	106.3	106.98	107.16	106.78	106.86	104.52	107.81	105.5	105.12	105.87	106.3	106.74	106.62	106.39	104.81	107.01	107.26	105.73	106.64	106.26	106.36	108.36	107.6	106.08	105.63	107.79
105.54	105.08	105.24	107.04	106.08	104.32	105.03	105.7	106.27	106.56	106.42	105.8	105.05	105.11	106.72	105.63	106.19	105.25	104.64	106.45	105.27	105.59	104.8	104.93	106.93	104.65	105.87	107.07	106.02	107.26	104.92	105.66	105.32	103.91	105.21	105.72	105.79	106.51	105.81	106.19	106.94	105.46	105.7	104.82	106.24	106.71	105.65	105.58	103.99	104.03
110.64	109.13	110.01	109.59	110.34	110.27	111.02	110.04	110.03	110.72	110.59	111.14	109.96	110.44	110.27	109.91	111.03	110.04	109.41	110.92	111.31	109.75	109.67	110.53	108.69	111.26	109.59	110.9	110.87	109.39	108.19	109.97	110.17	110.37	111.28	109.2	110.47	109.91	110.86	112	110.32	112.04	110.87	110.61	109.94	110.89	111.24	112.07	110.07	110.1
100.94	98.36	100.47	98.993	99.891	99.911	99.008	97.792	98.999	100.55	98.892	98.895	99.764	99.57	101.52	99.899	100.91	99.377	101.05	99.964	99.437	99.468	101.04	101.07	102.2	102.34	100.62	101.42	100.28	99.899	100.22	100.73	101.44	100.34	99.859	100.75	100.34	100.69	100.59	99.809	99.802	100.12	99.673	100.39	99.393	101.02	100.35	100.98	98.994	101.12
100.1	100.52	101.36	100.21	100.14	100.84	99.489	100.38	100.94	99.174	100.74	100.46	99.711	99.93	102.47	100.39	101.01	99.193	99.649	100.3	98.931	101.15	99.748	101.22	99.579	99.579	100.92	100.06	99.477	99.626	101.03	102.35	100.55	99.665	100.75	100.61	100.41	99.542	99.496	101.42	100.62	101.35	100.13	99.654	100.83	100.63	100.49	100.18	99.728	101.16
105.57	106.24	106.53	106.57	107.76	106.39	106.56	107.64	105.7	106.99	105.65	106.94	106.47	105.43	107.29	106.45	105.63	106.64	106.38	106.2	108.18	106.26	106.37	105.37	107.28	104.46	106.55	105.66	105.89	105.78	105.97	106.05	107.4	107.18	106.23	107.35	106.26	106.28	106.9	106.06	106.76	105.94	106.22	107.3	107.3	106.2	106.86	106.6	106.2	106.39
105.89	105.92	104.94	105.89	106.33	105.79	104.65	106.42	104.33	105.97	107.19	105	106.43	105.6	106.72	105.96	107.25	104.98	106.99	105.83	106.04	106.53	104.12	105.7	103.26	105.83	105.35	106.9	105.31	105.88	106.04	106.73	105.36	105.49	105.58	106.94	105.61	105.94	104.46	105.83	105.07	105.63	105.85	107.14	105.75	103.9	105.14	105.68	106.29	106.68
106.03	106.53	105.52	105.68	106.47	105.93	105.98	106.37	106.18	105.71	104.4	105.31	105.37	105.34	105.56	106.77	105.19	105.59	103.63	105.93	104.9	103.91	106.99	105.66	104.81	105.17	104.9	105.93	104.9	105.54	106.49	106.06	105.64	105.05	106.14	106.4	106.08	105.23	105.89	105.16	105.03	104.79	104.79	106.32	105.84	105.96	106.29	104.4	105.36	104.15
108.32	107.78	107.76	107.53	107.11	108.01	109.68	107.49	107.6	108.01	108.55	107.86	107.95	108.01	106.76	107.76	108.08	109.67	108.3	107.47	107.42	108.42	107.54	108.42	107.63	109.47	108.85	106.89	108.78	108.5	108.47	107.65	109	108.29	107.32	108.14	108.22	108.29	110.15	109.08	108.83	108.84	109	107.27	108.34	107.3	108.56	107.25	109.56	110
105.92	107.13	104.51	105.94	106.42	106.34	105	104.72	106.44	106.3	106.08	105.55	106.07	105.07	104.66	106.82	106.21	104	104.42	105.34	106.07	105.94	105.61	107.08	106.07	107.09	106.52	104.75	104.58	104.21	107.06	106.73	106.93	107.5	105.9	106.99	106.5	106.77	105.2	104.5	104.49	107.45	105.97	106.84	106.54	106.75	106.07	105.49	104.07	105.28
97.376	97.831	97.65	97.443	97.963	99.405	96.861	99.204	98.619	98.605	97.847	98.157	97.22	95.874	98.1	98.075	99.128	97.004	97.953	96.777	99.45	97.583	98.731	99.073	97.643	98.364	96.227	97.166	99.041	98.573	98.109	97.915	97.627	97.234	97.986	98.639	96.647	97.322	98.854	97.892	97.981	97.628	97.454	97.608	98.184	99.706	98.147	98.892	97.52	97.465
100.13	102.11	100.99	101.42	99.143	100.37	100.29	100.12	98.395	100.92	100.46	101.43	99.822	100.18	102.18	100.25	98.583	99.743	100.23	101.7	100.25	99.702	101.06	101.33	100.84	100.83	98.56	101.69	100.19	99.724	101.56	100.63	99.011	101.15	101.2	100.3	99.197	100.61	101.65	101.94	100.4	101.98	100.27	101.86	100.53	101.82	101.26	100.14	100.81	102.49
108.49	109	107.28	108.83	109.63	107.41	107.79	109.76	106.85	109.01	108.51	108.12	108.99	109.01	107.57	107.13	107.35	107.93	107.49	109.59	107.7	108.89	108.96	108.44	108.78	109.71	107.62	108.56	108.93	108.49	108.98	109.24	109.42	108.17	108.78	107.91	109.33	108	107.31	109.6	108.88	109.36	108.69	108.02	107.53	107.27	107.72	109.68	108.76	107.75
98.475	98.443	99.596	99.163	99.387	99.665	99.01	99.592	100.21	99.719	99.666	99.426	99.428	99.44	98.944	99.449	99.382	99.254	98.915	98.875	99.257	97.504	98.248	98.487	99.265	97.401	98.293	99.049	99.687	98.803	99.446	97.153	99.777	99.762	99.214	98.981	99.343	98.293	98.154	97.794	99.944	98.326	100.11	98.495	98.725	98.583	100.74	98.59	97.907	97.976
99.178	99.06	97.606	97.681	98.577	99.909	100.28	98.627	98.213	99.876	100.63	98.369	98.858	99.794	98.199	99.184	97.573	98.442	98.042	98.13	99.887	99.731	98.719	98.896	100.37	99.898	100.78	99.539	99.138	99.166	99.888	97.706	99.393	98.618	98.55	98.485	98.371	99.266	99.008	100.38	99.15	99.38	98.5	99.548	100.61	97.98	98.909	99.214	98.104	98.753
106.79	107.97	108.23	107.33	109.7	107.54	107.87	107.42	108.6	109.56	108.39	107.21	109.48	107.9	107	107.62	106.93	108.23	108.65	107.72	108.96	107.79	109.47	109.14	108.08	108.87	107.91	107.94	107.87	109.53	107.86	108.75	108.3	107.46	107.92	108.54	108.55	106.75	109.26	107.84	107.33	107.63	108.1	108.21	108.17	108.75	107.61	107.68	108.79	107.45
109.38	107.46	108.14	106.83	108.77	106.6	107.2	107.99	107.19	108.17	106.28	108.28	107.73	108.26	107.04	109.3	107.55	107.25	107.66	108.44	108.17	108.15	106.94	107.85	108.89	107.68	107.51	106.69	107.62	108.36	108.76	106.4	108.49	106.84	107.71	107.89	108.18	109.61	107.27	109.21	108.38	106.58	107.35	106.82	106.7	106.41	108.17	108.55	107.81	107.38
98.486	98.651	98.758	98.612	99.708	97.097	98.384	98.564	98.962	98.912	97.379	99.337	98.531	97.758	99.261	98.738	98.557	99.372	100.51	98.831	98.501	100.07	98.598	98.493	99.752	100.2	99.096	98.921	98.518	97.75	96.875	97.683	99.02	98.278	99.14	97.779	98.908	97.792	98.076	99.466	100.61	99.099	99.856	98.928	97.801	98.716	98.827	98.714	99.992	99.07
105.71	107.43	105.26	105.49	105.86	106.47	106.05	104.86	106.65	105.28	106.11	107.99	105.41	105.87	106.34	106.3	106.74	106.64	106.53	107.26	107.02	106.95	105.38	105.8	106.23	104.87	105.12	106.8	105.3	106.62	105.77	107.12	107.09	104.12	105.9	107.44	107.01	107.18	106.61	106.93	106.64	106.2	107.44	105.68	105.1	105.83	105.82	103.95	106.14	105.45
107.7	106.27	106.07	106.22	107.12	105.55	106.44	108.13	106.52	106.5	106.58	105.4	107.09	106.1	105.76	107.25	104.9	107.53	106.59	105.25	107.32	107.02	106.04	106.94	106.11	107.07	106.08	106.22	106.63	105.75	106.09	107.05	105.64	106.89	106.89	104.27	105.17	106.07	105.34	108.4	107.31	106.75	107.44	106.34	105.88	104.63	105.74	106.24	107.86	107.02
98.379	97.949	99.606	97.207	98.116	96.925	99.541	96.886	99.2	99.029	96.799	96.239	97.339	98.527	98.915	97.858	97.258	98.384	97.965	99.234	97.755	97.491	98.252	97.424	98.167	96.741	99.475	100.49	96.239	98.812	97.433	97.788	98.492	98.778	97.919	97.306	98.161	97.192	98.869	96.623	99.459	98.204	97.731	99.104	98.402	98.19	96.659	97.267	97.141	97.203
106.35	106.21	106.23	106.65	104.54	105.5	106.04	106.71	106.57	104.98	106.47	103.82	106.66	106.12	105.15	105.16	105.69	105.43	105.99	107.8	106.53	106.05	105.72	105.88	106.37	105.91	106.04	105.87	106.59	105.62	105.15	106.05	105.51	105.29	104.87	105.64	105.13	104.43	105.85	106.15	106.92	105.88	104.88	104.7	105.87	106.42	106.01	106.92	106.38	103.77
105.08	105.63	105.82	106.09	106.46	105.31	106.1	105.88	105.44	104.55	105.31	104.97	106.53	105.34	105.4	106.26	104.77	104.33	106.28	106.65	106.49	105.03	104.59	105.83	105.65	105.08	104.91	104.38	104.95	104.98	105.36	104.54	106.19	105.8	105.56	106.81	106.3	105.74	105.03	104.63	106.39	104.67	107.72	106.1	105.24	105.59	104.7	105.32	104.82	105.78
105.11	106.08	106.26	108.05	105.34	106.77	105.21	103.71	105.12	106.28	107.56	106.2	103.44	105.53	104.64	106.32	106.8	106.24	105.18	104.94	105.73	106.26	106.03	105.32	103.94	105.43	104.53	105.88	104.32	106.44	106.97	104.79	105.35	105.44	104.9	105.57	106.01	104.7	106.49	105.84	105.64	105.64	106.9	105.62	104.83	104.97	106.3	105.99	107.79	105
107.14	105.62	105.24	105.98	106.86	105.77	105.91	107.28	106.64	106.71	107.02	106.33	105.56	105.97	105.53	105.6	105.81	107.66	106.37	106.31	106.86	105.78	104.95	106.46	106.17	105.95	104.61	106.72	107.02	104.82	105.2	106.48	106.53	106.77	105.43	105.76	106.47	105.86	108.41	105.59	106.09	107.62	106.41	106.61	105.84	106.06	105.25	107.31	105.97	105.15
98.738	96.334	97.194	97.994	98.394	98.727	97.622	96.361	99.05	97.056	98.214	97.445	98.316	96.768	98.173	97.278	98.287	98.18	98.044	97.5	99.057	97.691	97.692	98.368	99.588	96.855	97.67	97.599	98.497	97.778	99.149	99.518	99.011	98.58	98.18	96.078	96.591	98.231	97.797	96.983	98.462	98.248	98.342	98.989	97.234	97.764	99.078	99.175	97.522	98.478
109.86	108.75	109.95	111.86	110.99	111.49	110.4	110.07	109.26	110.78	109.99	110.16	110.46	110.18	111.07	110.51	110.45	108.76	110.58	109.62	111.38	111.4	109.37	110.94	109.86	110.98	111.94	110.47	109.9	109.7	111.48	109.35	109.35	109.95	109.45	111.08	110.46	111.15	111.55	110.96	109.52	109.47	109.63	111.89	110.4	110.48	109.73	111.56	110.17	111.47
107.09	105.08	105.01	105.73	104.65	103.86	106.57	105.84	104.75	104.45	103.74	106.43	105.46	105.76	106.27	105.8	106.51	105.14	105.33	106.53	105.33	105.27	105.7	105.42	105.22	105.27	104.79	104.03	105.78	104.91	104.47	105.76	104.66	105.27	105.34	105.71	106.33	106.66	105.88	105.14	106.46	106.56	107.02	106.81	104.78	104.3	105.42	104.72	104.98	105.79
108.23	105.89	108.35	108.47	107.5	108.23	109.48	108.55	107.61	108.54	107.52	107.94	107.09	106.58	107.58	106.97	107.62	107.75	107.94	108.92	109.48	106.02	107.07	107.63	106.21	108.67	107.54	108.07	108.82	107.86	107.92	107.55	107.19	107.84	107.48	107.15	109.37	108.2	106.51	107.05	107.58	107.87	108.55	107.56	107.46	107.05	108.37	109.15	106.89	107.43
105.48	105.15	105.86	105.8	103.71	106.25	104.95	105.66	105.41	107.19	106.61	105.04	104.37	106.88	106.3	103.27	104.73	106.94	106.41	105.51	105.23	105.26	104.67	105.75	106.35	105.72	107.43	104.39	106.3	107.12	106.12	106.93	106.94	105.38	105.81	104.67	105.55	106.18	105.39	105.44	104.04	107.49	104.78	105.28	106.72	104.4	105.03	106.35	106.51	106.69
105.73	106.47	106.09	105.51	106.4	106.3	105.99	104.82	105.36	107.44	105.77	106.28	106.5	105.78	104.51	104.83	104.63	104.09	107.05	106.16	104.29	105.06	106.12	104.97	105.24	104.97	106.7	105.83	105.07	105.37	105.55	104.07	105.64	103.94	106.42	105.17	106.19	105.58	105.49	107.33	106.62	105.56	106.3	104.84	104.04	105.03	105.2	106.42	105.62	105.43
105.4	106.1	105.97	107.18	104.87	105.2	106.56	104.98	104.77	106.36	106.13	105.59	104.62	107.01	105.99	105.28	106.18	105.26	106.29	106.01	104.74	106.26	107.76	106.14	106.46	107.19	106.08	105.41	106.12	106.37	107.7	105.44	106.11	106	106.26	105.99	106.02	104.6	104.52	106.72	104.88	106.73	106.35	105.99	104.52	107.7	106.56	106.58	107.71	106.32
100.51	100.26	101.03	99.517	100.67	99.37	100.83	99.972	100.49	99.887	100.17	100.74	99.661	102.08	99.816	99.288	100.38	99.771	99.667	99.803	100.12	100.39	100.31	100	99.906	99.519	100.29	99.705	99.632	101.44	101.36	99.787	98.871	100.27	99.847	98.825	100.53	99.277	100.78	99.071	100.56	99.725	99.269	99.061	101.42	98.382	101.06	101.26	100.99	100.65
106.69	105.77	106.84	106.37	106.39	105.82	105.59	105.46	106.04	107.42	105.86	106.84	105.31	107.35	105.61	105.91	106.4	105.68	107.32	105.53	105.97	107.22	106.14	105.6	106.2	107.18	106.97	107.39	105.24	109.46	106.74	106.91	106.52	106.58	105.74	105.86	105.54	105.55	107.21	106.44	106.07	107.23	107.6	105.09	106.2	108.55	106.91	106.54	105.83	106.56
107.87	108.1	108.6	107.45	107.98	108.3	108.57	107.29	107.97	108.28	108.31	107.83	107.61	108.11	107.57	107.42	106.96	107.78	109.32	110.04	107.69	107.57	107.13	108.06	107.49	108.13	108.63	108.89	107.36	107.96	107.56	107.19	107.87	107.61	108.85	108.39	108.29	108.71	107.84	108.57	108.03	107.42	107.59	106.93	109.12	107.22	108.25	109.04	106.89	108.74
105.08	105.62	105.8	105.5	105.91	105.55	105.16	104.78	106.28	106.62	106.26	105.36	107.32	106.69	105.09	107	105.37	105.21	104.31	104.77	105.96	107	105.63	106.25	105.7	104.77	105.31	104.5	105.25	106.35	105.56	106.87	105.16	104.43	105.6	105.77	106.06	104.87	104.53	104.83	105.84	104.79	105.21	106.29	106.14	104.65	105.87	104.43	106.08	105.07
107.42	107.53	107.56	108.7	108.63	106.55	108.35	107.42	107.26	107.35	106.05	106.59	107.2	107.4	106.81	107.86	107.83	106.23	107.17	107.73	108.78	107.75	106.5	107.82	107.04	107.38	106.79	107.51	107.45	108.38	108.95	107.85	108.25	107.66	107.41	106.5	106.68	109.94	107.22	108.73	108.48	106.96	107.79	108.55	108.07	106.21	107.59	108.09	107.59	107.87
100.79	99.932	100.57	102.43	100.82	101.77	100.9	100.01	100.52	100.85	99.951	101.39	100.98	101.22	100.22	101.72	99.782	101.54	100.64	101.12	100.6	101.25	101.11	99.206	99.805	102.2	102.05	102.33	101.74	100.44	102.11	101.1	98.839	99.947	101.04	100.09	100.93	101.59	102.05	100.49	100.83	100.06	100.73	99.973	100.18	100.91	100.87	99.88	100.23	101.58
108.38	107.74	108.7	108.91	108.6	108.78	107.51	107.74	107.48	109.7	108.77	106.65	108.55	108.11	109.48	107.96	108.84	108.7	109.87	107.91	108.66	106.13	108.43	107.54	109.15	107.89	107.96	107.03	107.47	108.16	107.76	107.01	108.93	109.06	108.41	107.19	108.01	107.58	107.21	108.91	108	107.51	106.72	109.07	109.09	108.08	109.61	109.87	106.66	108.6
105.89	105.77	107.26	105.98	105.66	106.29	106.04	104.37	105.73	104.03	106.29	106.83	105.84	106.58	104.96	104.93	104.91	106	106.03	105.22	104.98	105.04	106.08	105.65	106.9	104.38	106.12	105.5	105	106.23	104.67	105.06	103.92	105.89	105.41	105.84	104.57	106.54	105.86	104.91	104.66	105.46	106.21	105.41	106.21	105.63	103.64	106.19	105.45	106.27
105.44	105.29	105.63	105.96	106.45	106.12	106.7	105.18	106.2	105.97	106.57	104.01	104.12	105.28	105.4	106.25	105.52	105.05	104.86	105.87	106.65	106.22	103.53	105.6	106.16	105.69	104.02	105.83	105.45	105.86	105.14	105.12	105.25	104.54	107.64	103.49	105.28	105.53	105.35	106.11	106.34	105.89	105.5	106.47	106.19	104.6	108.13	105.17	105.5	107.3
104.76	103.73	105.57	104.4	105.04	105.48	106.74	105.24	105.13	106.56	105.33	105.22	105.87	105.99	105.43	105.9	107.81	105.07	105.06	106.11	106.15	104.84	106.06	105.67	105.54	105.83	104.72	105.9	103.93	107	104.81	105.36	105.54	105.7	105.98	105.89	105.91	105.98	105.95	106.57	105	106.68	105.96	104.86	105.75	105.02	106.39	105.44	105.81	106.66
104.87	103.89	103.84	105.7	106.26	104.83	105.6	106.26	104.21	105.88	105.7	105.06	104.99	105.55	104.8	104.74	105.72	105.61	106.14	105.03	105.83	105.99	106.28	105.95	105.8	105.3	105	107.07	104.36	104.95	105.35	104.72	106.06	105.81	106.04	106.79	106.06	106.6	105.8	104.74	105.51	104.82	105.05	106.76	105.25	106.23	105.01	106.02	104.65	105.36
104.85	105.93	105.93	105.71	105.49	106.93	106	104.66	105.36	104.89	104.43	106.67	104.07	104.56	106.69	104.97	105.96	105.45	105.49	106.8	105.17	103.85	105.09	107.06	106.58	106.85	107.33	105.74	105.37	105.64	106.46	106.19	106.78	104.81	105.89	106.19	105.63	106.38	106.75	105.89	104.98	105.17	104.38	105.61	106.37	105.61	106.22	105.39	106.17	105.08
97.281	99.934	97.667	99.206	98.621	98.327	99.716	95.45	98.878	98.688	97.08	96.98	98.451	100.21	97.815	98.079	94.636	97.645	97.717	97.574	97.762	98.349	97.726	98.172	100.34	97.617	97.138	97.875	98.463	96.445	98.259	99.158	97.561	97.493	97.661	97.609	98.804	97.691	98.053	99.011	96.962	98.37	98.304	97.453	98.154	97.938	99.462	98.777	96.518	98.047
97.388	97.359	98.69	98.925	98.055	98.908	97.831	97.33	99.387	99.753	98.292	97.425	99.441	97.678	98.479	99.485	98.37	97.11	98.023	98.095	100.35	97.705	98.875	97.919	97.661	95.485	98.227	98.816	98.629	96.702	98.315	98.431	97.344	97.64	97.703	99.808	99.12	97.255	98.459	98.355	97.064	98.96	96.982	99.408	97.646	97.477	97.231	98.72	97.341	97.064
107.22	106.15	105.78	106.15	105.84	105.78	107.02	105.32	106.3	105.91	104.98	105.93	105.42	105.91	106.05	104.86	105.57	105.91	105.13	104.57	105.29	104.91	106.18	105.49	107	105.7	106.8	105.93	104.7	108.43	105.61	105.04	107.02	105.34	105.87	104.46	105.6	106.43	105.04	107.26	105.97	105.79	105.39	104.62	103.69	106.05	104.44	106.98	106.22	106.4
97.812	98.739	97.385	99.413	97.526	99.37	97.428	98.726	97.692	98.106	98.283	98.561	97.922	97.879	97.419	97.032	99.154	97.82	97.882	97.987	99.047	98.189	97.891	98.301	98.95	97.914	96.587	97.905	99.13	96.055	98.101	98.911	97.454	97.816	99.322	97.102	97.844	97.838	97.027	98.361	98.359	98.169	99.313	97.793	98.093	97.32	98.206	98.503	98.75	98.025
100.67	99.824	101.31	99.99	100.37	100.02	99.343	99.348	99.705	99.321	98.673	99.15	99.475	101.17	99.947	100.14	101.83	98.93	99.814	102.08	100.12	99.758	100.68	101.01	100.34	99.163	99.468	101.33	101.06	100.62	100.09	100.49	99.885	100.42	98.282	100.46	100.25	100.54	98.803	100.27	100.27	100.53	99.822	100.73	99.789	101.17	100.63	99.245	100.16	101.08
100.28	100.28	100.96	99.731	100.24	100.58	101.33	100.9	101.36	99.446	98.946	100.23	100.31	100.94	99.222	99.958	100.99	101.23	100.24	98.911	100.17	101.86	99.541	101.83	100.44	100.08	100.53	100.08	101.54	99.859	100.46	99.921	100.31	98.951	101.04	100.68	100.12	100.56	99.347	101.12	99.68	99.252	99.236	100.17	99.713	98.833	101.41	99.136	100.57	100.41
106.2	105.92	104.73	105.39	106.21	105.36	105.49	105.9	106.05	105.47	106.08	106.82	105.54	105.58	104.23	105.93	106.31	105.73	105.52	106.28	105.93	105.99	107	104.85	106.25	106.43	104.43	106.95	104.7	105.85	105.37	104.26	107.33	105.51	104.92	105.23	105.62	104.77	104.02	106.72	106.08	106.08	106.8	105.6	106.11	106.65	104.91	104.86	105.04	106.12
107.8	107.87	109.14	107.95	108.04	107.42	108.27	109.05	107.19	107.5	108.55	109.53	107.84	107.28	108.39	106.7	108.55	109.03	106.85	106.33	107.37	107.69	108.47	108.24	108.73	108.97	108.72	107.66	107.04	106.9	109.18	107.37	108.35	107.77	107.54	107.93	108.23	107.26	107.83	106.21	107.76	108.5	108.18	109.81	107.96	107.47	108.3	107.1	106.21	106.7
106.61	106.36	107.4	107.28	106.26	107	106.12	106.64	105.75	106.89	107.09	106.15	105.63	106.47	105.77	106.37	106.96	105.27	105.63	106.68	105.33	106.78	105.99	106.08	106.55	105.3	106.88	105.92	105.53	106.8	106.72	107.94	108.26	106.71	107.09	105.33	105.36	106.63	105.68	107.4	107.63	108.04	107.63	106.38	106.24	104.67	105.36	106.19	107.73	106.05
107.37	107.9	106.73	106.97	108.68	106.45	105.58	107.53	107.7	108.65	107	108.23	107.18	106.28	108.23	107.08	107.84	107.73	106.96	108.55	108.6	106.9	108.23	107.43	108.13	107.79	107.71	106.13	106.49	108.52	107.82	109.82	108.27	108.1	107.59	108.69	107.73	108.8	107.77	106.46	108.22	106.98	108.71	107.64	108.25	109.09	107.44	109.54	106.25	106.94
105.32	107.15	105.32	107.12	104.78	105.16	105.76	105.91	104.64	105.9	105.77	105.41	105.38	105.91	106.24	104.97	106.22	105.6	105.45	105.79	105.69	105.12	106.38	106.7	106.7	105.53	106.25	105.17	105.41	105.46	106.32	106.1	104.94	106.7	106.9	106.88	106.51	105.91	106.66	104.57	105.91	106.21	105.86	107.44	105.54	104.18	104.04	106.43	106.27	104.41
107.59	107.68	107.47	107.7	109.72	108.95	107.45	109.38	107.32	107.92	107.3	107.89	108.03	109.09	108.18	108.36	107.22	106.39	106.78	109.01	108.54	107.97	106.94	107.61	107.81	108.17	107.55	108.66	108.89	107.48	108.13	108.29	108.49	108.16	107.42	108.9	107.28	110.13	108.76	106.75	108.37	108.44	108.33	107.36	106.92	108.04	106.88	107.94	107.7	107.4
106.94	105.45	105.05	107.69	107.81	105.37	106.38	105.81	105.93	104.03	105.07	105.39	105.04	106.45	107.2	106.4	104.82	106.2	106.6	105.1	105.68	105.27	106.33	106.65	106.64	105.94	106.1	106.37	105.31	105.3	106.46	104.76	105.72	104.81	105.81	105.92	105.61	105.81	105.73	106.32	105.63	105.31	106.67	106.34	105.92	105.48	105.76	104.81	106.21	105
106.36	108.45	108.71	108.2	108.08	106.82	107.1	107.08	105.95	107.55	107.54	108.58	108.07	108.16	107.13	106.95	107.36	106.54	106.56	109.09	107.52	107.08	109.08	108.61	108.06	108.87	108.07	109.44	108.43	107.39	107.11	109.26	107.19	107.65	106.14	109.3	109.69	107.69	109.71	109.03	107.9	108.63	108.74	107.45	107.33	108.79	108.11	109.48	107.29	108.37
106.71	106.23	106.52	106.41	106.92	107.52	105.83	106.54	107.09	106.03	106.74	106.22	106.29	105.91	106.51	107.15	107.88	106.24	105.45	106.7	105.7	106.34	105.04	106.4	105.87	107.08	106.49	106.9	106.41	106.75	106.14	107.57	105.61	104.97	106.25	108.55	105.24	105.36	106.14	106.1	107.2	107.06	105.6	106.15	105.75	107.07	106.88	107.19	105.63	105.53
96.861	99.801	99.19	99.958	100.45	99.47	99.642	97.462	99.917	100.02	99.08	98.55	100.19	99.937	98.174	98.096	98.551	98.235	99.059	98.819	97.381	98.245	99.116	97.822	98.269	97.588	97.709	98.387	98.156	99.581	97.885	98.434	98.559	97.769	98.189	99.854	98.839	100.43	99.139	98.524	98.896	98.31	99.766	98.878	98.996	98.978	98.816	97.867	98.821	98.179
101.29	99.953	100.79	100.54	100.79	101	100.97	101.12	99.447	100.35	100.05	100.22	100.69	100.01	100.09	99.979	100.37	100.48	100.24	100.35	99.795	101.62	99.591	101.95	97.923	100.57	100.56	100.41	102.77	100.59	101.04	100.1	101.19	100.34	100.24	101.56	99.253	101.25	101.38	101.15	100.57	101.21	101.88	99.838	101.01	101.86	100.91	100.41	100.43	101.38
107.4	107.91	109.46	108.83	108.16	109.1	107.83	107.19	108.73	108.65	109.27	107.57	108.46	108.41	107.96	109	109.62	107.88	108.36	109.5	108.31	108.34	109.62	109.02	109.24	108.74	107.02	108.5	107.21	109.25	109.49	108.57	107.72	108.99	109.64	108.13	109.43	107.91	108.47	107.44	106.93	107.91	107.39	109.01	107.71	107.76	108.92	108.87	107.41	111.13
100.25	101.69	102.3	100.25	100.44	98.946	101.53	100.85	101.95	99.579	101.46	101.43	101.83	100.85	100.71	101.67	102.1	99.775	100.49	102.72	101.98	100.98	100.88	102.27	100.37	101.17	100.11	101.46	100.79	99.486	101.59	99.878	100.05	102.04	101.59	101.67	99.124	100.04	101.72	101.68	101.04	102.03	100.22	101.51	99.833	102.44	102.49	98.932	99.87	100.72
105.07	105.03	105.51	104.31	104.43	104.84	106.78	105.85	105.64	104.65	105.99	105.83	105.27	105.07	105.45	104.69	106.32	105.47	105.79	106.16	105.91	105.51	105.04	105.75	104.97	105.86	105.93	105.17	104.9	105.29	105.55	106.65	106.32	104.93	104.44	106.09	105.79	104.56	105.05	107.34	103.19	107.04	106.38	106.38	105.61	106.94	105.48	104.2	106.51	105.94
107.86	110.2	108.54	107.54	108.56	106.98	109.08	110.04	107.06	108.04	109.15	109.14	108.05	108.66	109.12	108.91	108.8	107.65	109.48	109.17	109.99	107.33	108.48	108.76	108.36	109.34	109.01	108.81	107.83	107.03	107.94	108.99	108.5	108.24	108.15	109.05	107.41	109.5	109.01	108.33	108.03	109.24	108.91	108.3	109.57	108.85	107.4	106.98	108.89	108.72
108.23	107.41	108.01	108.23	107.08	110.52	109.08	108.72	106.41	107.64	109.19	108.55	108.39	109.19	108.55	107.31	108.06	108.1	107.27	108.78	109.41	107.06	107.35	108.31	108.17	107.01	108.58	109.22	107.39	107.89	109.92	107.74	109.12	107.83	109.23	108.57	109.15	108.02	107.17	108.32	107.74	107.06	108.72	108.96	109.84	107.31	109.22	108.04	109.14	109.71
98.483	98.131	96.405	98.733	97.166	97.958	97.013	98.242	98.13	98.676	96.759	97.306	96.26	98.462	98.031	97.724	97.893	98.673	98.269	97.237	98.483	98.527	99.039	97.865	96.372	98.237	98.558	97.452	97.313	97.604	98.535	99.338	97.032	97.552	98.34	97.528	96.503	96.995	98.765	99.465	96.648	99.215	98.553	97.474	99.249	98.142	98.409	98.065	97.319	97.781
105.84	104.26	107.42	106.13	105.11	105.41	105.76	105.75	106.28	105.19	105.89	106.55	105.83	104.94	106.28	105.17	106.51	105.05	104.25	105.41	105.96	106.07	105.24	105.06	105.43	107.19	105.95	106.04	106.91	106.88	104.78	105.63	104.99	105.19	104.62	107.05	106.02	105.12	106.94	106.34	106.48	105.5	105.78	106.35	105.14	105.6	105.37	104.28	107.5	106.69
99.329	101.05	99.83	100.67	100.79	102.47	101.14	100.25	98.837	100.27	99.319	99.733	99.401	99.964	100.42	100.58	101.85	100.37	99.537	100.21	101.77	99.969	100.86	99.807	99.99	100.07	100.4	98.672	100.33	100.06	99.835	101.02	99.337	98.879	100.15	100.94	101	101.24	99.829	100.32	99.472	99.617	100.47	99.749	100.36	99.863	101.37	100.79	100.66	100.38
97.584	97.195	98.953	97.857	99.823	98.424	97.406	99.285	98.799	97.396	97.661	98.424	96.997	97.603	97.256	97.408	97.641	97.644	97.727	98.396	97.873	98.703	98.435	97.212	98.514	98.68	98.969	97.28	99.131	97.281	98.675	98.641	97.942	99.004	98.798	98.008	97.025	97.977	97.231	99.299	98.003	99.612	98.921	98.774	97.537	97.794	97.949	98.337	98.726	98.02
106.04	107.4	108.03	106.14	105.28	107.32	107.23	106.78	106.38	106.34	107.18	107.14	105.77	107.13	106.56	104.53	107.74	106.35	106.07	105.46	105.84	105.99	106.74	106.43	107.81	105.4	106.96	105.14	107.42	107.21	105.78	106.37	107.33	106.5	107.65	106.87	106.5	108.18	105.7	106.5	105.43	106.08	104.5	107.18	106.66	106.87	107.5	107.55	107.62	106.29
105.87	106.71	107.33	106.92	106.89	104.91	106.74	106.08	104.88	106.06	105.6	107.22	105.72	105.99	105.77	106.27	106.35	105.99	107.17	107.94	105.31	107.46	107.01	107.29	106.68	107.05	106.66	106.25	106.35	105.71	108.9	106.35	104.58	105.97	106.9	105.32	106.05	106.12	107.35	105.17	105.53	106.56	108.19	107.84	105.4	106.08	105.67	107.01	105.35	105.92
105.07	104.6	103.99	105.3	105.69	103.06	105.77	104.93	106.32	106.96	105.41	106.06	106.08	104.61	105.15	105.44	104.02	105.31	105.43	107.83	106.88	105.7	105.99	107.26	105.6	104.36	105.21	106.58	104.16	106.18	106.46	106.72	106.65	106.54	106.67	104.76	105.83	104.65	106.66	106.08	107.71	105.46	104.97	105.74	107.23	107.07	106.92	105.65	107.01	105.13
109.18	107.61	109.81	109.89	107.85	109.07	107.43	109.89	109.45	107.84	108.56	109.64	108.13	109.27	107.83	108.99	108.34	107.45	109.13	109.19	109.16	109.07	107.06	108.25	106.89	107.66	107.34	109.51	109.59	109.35	109.16	109.11	107.46	108.69	108.89	108.07	107.95	106.88	108.55	108.46	108.55	108.47	110.92	107.76	109.05	107.87	108.69	109.28	107.86	108.05
105.24	106.32	106.85	105.25	105.67	105.61	106.5	105.62	105.11	105.85	105.14	106.39	105.62	103.82	105.12	105.53	106.99	103.95	105.78	104.96	106.67	105.14	105.72	106.31	106.79	106.03	107.16	106.6	105.64	106.59	106.3	105.79	105.03	107.13	105.14	105.65	104.85	105.28	106.11	105.03	105.28	106.51	105.43	107.04	105.17	105.78	107.01	105.09	105.46	107.01
97.58	96.686	98.375	98.474	98.873	97.849	97.682	97.209	99.315	98.75	97.916	98.054	97.534	97.556	98.941	99.376	97.141	98.024	97.958	98.169	97.019	98.962	97.5	97.863	98.052	97.064	96.824	98.404	96.962	98.309	99.425	97.732	98.124	98.611	99.327	96.562	97.68	97.981	96.21	97.752	97.046	97.135	98.194	98.152	96.529	99.132	98.002	98.576	98.478	97.954
100.15	100.43	100.76	102.03	99.714	99.455	100.45	99.828	99.182	98.988	98.909	100.14	100.6	101.09	100.78	101.69	100.27	99.984	100.76	101.6	100.94	99.2	98.976	98.816	99.855	99.186	101.23	101.42	101.05	100.07	99.228	99.527	101.53	99.754	100.27	100.17	99.258	100.93	100.34	100.02	99.554	100.66	101.47	99.901	101.17	99.217	101.82	98.801	100.01	98.792
98.729	98.825	98.993	96.973	99.38	98.475	99.111	99.973	98.455	98.457	98.384	98.775	98.417	99.856	98.385	99.444	98.534	98.524	97.819	97.5	99.257	98.467	100.04	100.25	99.031	98.502	100.01	99.535	100.1	97.866	99.045	98.261	98.881	100.67	98.557	96.744	99.351	99.641	98.337	99.495	98.929	99.247	97.934	99.031	97.921	98.882	98.474	98.944	98.904	98.833
108.22	107.69	107.28	107.89	107.65	107.48	108.85	107.69	108.24	107.85	107.88	108.47	108.06	108.07	109.31	109.96	108.55	106.4	107.85	108.73	108.01	108.62	107.02	108.61	107.76	108.42	108.98	108.85	108	109.63	107.49	108.69	110.57	109.32	108.75	108.19	108.65	109.59	106.94	110.46	108.84	107.76	109.38	109.08	108.51	107.41	107.45	107.88	108.21	107.19
106.33	107.27	106.92	106.69	105.67	105.08	106.25	106.93	106.12	105.48	106.91	106.71	108.78	106.7	106.86	107.13	106.38	108.43	105.79	105.82	106.23	106.59	106.97	106.44	104.95	105.13	105.62	104.47	105.8	108.3	106.18	106	106.67	107.31	105.32	106.6	104.04	106.62	108.48	106.99	107.05	107.8	106.25	107.12	107.22	106.65	107.03	105.57	107.86	107.77
104.37	105.89	104.31	104.9	104.54	104.87	105.81	107.85	105.67	107.97	105.46	106.72	106.75	105.44	106.21	105.44	106.71	105.63	106.69	105.56	105.65	106.25	105.63	105.31	105.47	105.95	105.59	105.67	105.9	106.39	104.72	104.19	105.45	104.84	106.43	105.38	106.26	104.7	105.44	104.72	106.46	105.25	105.04	105.65	105.08	105.67	107.18	105.14	106.29	104.93
105.77	105.92	106.86	105.06	105.45	105.99	107.4	105.44	106.88	105.77	107.41	107.31	107.78	106.71	106.89	105.31	106.75	106.86	105.7	105.23	106.62	107.18	105.55	106.43	106.24	107.2	105.5	107.59	105.65	106.54	106.66	106.56	106.55	107.28	105.69	109.22	108.16	106.26	106.72	107.82	107.39	105.95	105.79	106.01	106.13	104.91	106.75	106.77	105.26	106.11
107.05	105.61	105.46	106.28	106.95	105.23	105.34	105.69	106.7	106.92	105.07	104.25	104.38	105.29	105.42	104.88	103.7	106.17	105.24	107.35	107.17	105.16	106.76	105.98	106.17	105.16	105.49	105.09	106.44	105.4	105.18	105.59	104.83	106.01	105.23	105.46	104.32	105.9	105	104.87	106.93	104.43	104.88	105.42	104.64	105.12	104.86	105.27	105.74	105.35
106.02	104.39	107.02	105.05	106.37	105.28	107.06	105.66	105.13	106.44	106.81	105.9	106.75	104.79	106.45	106.1	105.88	106.13	105.95	105.21	105.92	104.93	107.09	103.07	105.53	106.66	105.61	105.5	105.25	105.46	106.85	106.99	105.18	105.47	106.05	105.88	107.77	107.53	105.54	104.84	106.98	106.05	107.47	105.7	104.78	106.19	105.09	104.99	104.83	105.44
98.298	97.204	98.26	98.973	98.592	98.188	97.101	97.443	99.722	98.048	99.658	97.619	97.854	99.151	98.706	98.11	96.96	96.797	100.21	98.62	97.86	97.675	98.39	98.656	98.06	99.906	99.745	98.606	97.702	99.896	98.213	98.359	97.131	98.193	99.138	96.881	98.686	98.834	99.745	96.448	97.974	97.955	98.549	97.983	97.899	98.124	97.812	95.877	99.226	97.525
105.54	106.89	105.16	106.49	105.43	105.08	106.38	105.71	105.48	105.9	105.93	107.02	105.57	106.75	107.87	105.4	105.31	105.04	105.55	105.21	105.39	105.72	106.61	104.14	104.96	105.99	106.81	104.27	105.09	105.9	105.85	105.88	104.79	104.97	105.7	105.55	106.17	106.64	105.8	105.9	106.63	105.55	104.93	106.77	107.4	106.52	105.59	104.77	104.34	106.38
100.75	100.74	100.51	101.12	101.12	99.965	100.97	100.61	100.63	100.89	99.588	100.78	100.72	100.54	99.706	99.536	99.807	100.73	100.79	99.569	100.49	100.05	100.21	101.08	100.65	100.96	100.47	102.63	102.16	100.13	100.36	99.699	101.14	101.41	100.57	99.646	100.12	100.64	101	101.87	100.57	100.99	99.718	99.62	101.42	99.128	101.5	100.92	100.82	100.72
107.39	105.38	107.47	106.04	107.14	105.59	106.69	105.02	104.97	106.97	106.23	107.47	106.69	106.05	107.33	106.52	106.52	106.87	103.72	107.38	106.7	106.76	106.22	104.72	107.65	105.4	107.22	106.83	106.35	106.45	106.65	106.48	106.94	106.65	105.86	106.6	107.31	105.58	106.53	105.84	106.27	107.02	105.33	104.71	105.92	107.64	106.49	106.4	105.99	106.9
97.484	98.884	98.822	99.671	98.99	98.258	98.816	98.068	97.558	98.812	97.946	97.781	97.071	96.032	97.808	97.323	97.855	98.126	99.795	98.38	98.636	100.77	98.195	97.792	97.919	98.764	96.068	97.617	98.645	98.339	99.119	98.752	98.816	98.352	99.71	97.968	98.812	98.081	98.821	98.186	97.962	97.884	98.569	99.371	98.417	98.351	98.362	98.117	95.776	98.331
109.46	110.28	108.22	109.95	109.83	109.63	112.19	111.68	110.79	109.58	109.87	112.5	111.04	111.12	110.38	110.55	110.93	110.13	110.37	110.82	111.56	110.33	109.63	109.82	108.87	109.9	111.34	111.52	111.13	111.54	111.03	109.85	110.41	108.54	111.98	111.07	110.56	111.33	109.98	110.57	110.22	109.92	109.82	111.41	109.72	109.82	112.49	110.33	110.13	110.59
108.79	107.82	107.27	108.87	109.27	108.72	109.77	106.32	108.22	108.12	109.12	108.45	108.44	107.82	108.82	108.32	108.36	109.23	108.51	108.51	109.58	108.67	109.46	108.78	109.68	108.4	107.6	109.4	107.46	107.88	107.24	108.96	109.65	108.31	108.56	109.32	108.45	109.66	107.54	107.82	107.63	108.89	108.34	109.37	108.86	109.09	108.27	108.01	110.1	107.54
99.095	99.584	98.15	97.11	97.991	98.079	98.216	97.729	98.789	98.359	98.421	98.586	99.116	98.622	99.631	99.451	98.343	97.738	98.044	96.958	98.112	97.543	98.404	97.287	96.5	97.437	98.392	98.684	97.174	98.878	99.909	98.188	96.526	97.42	98.078	98.864	98.851	99.302	97.193	99.275	97.995	98.327	98.192	100.09	99.758	98.253	98.807	99.327	97.64	99.993
100.93	100.05	99.244	100.42	100.16	101.21	98.838	101.71	99.797	100.76	99.428	99.131	99.104	99.576	100.3	99.99	99.317	99.21	99.95	100.41	99.639	100.29	100.09	100.04	99.679	99.203	101.59	100.63	100.09	98.454	99.794	100.11	100.17	100.01	99.315	100.96	102.01	100.48	101.51	100.35	101.09	98.504	101.36	98.968	101.06	100.06	100.42	100.91	98.51	100.1
106.31	106.03	105.42	107.55	103.76	105.87	105.35	106.85	107.03	106.89	106.47	106.48	106.12	106.31	106.64	106.32	105.04	106.87	105.75	105.53	105.59	104.9	105.65	105.23	106.01	105.68	105.56	104.99	106.27	105.97	106.51	107.43	106.73	105.74	105.45	103.97	105.54	106.94	106.11	104.68	106.07	106.61	106.51	106.34	104.71	106	106.76	107.69	106.26	106.32
109.97	108.64	110	110.85	110.68	111.87	110.4	111.62	110.04	109.64	108.9	110.67	111.45	110.31	110.6	111.98	110.13	109.5	111.38	110.45	110.55	109.19	109.49	109.86	109.54	111.51	109.72	110.11	109.36	111.57	111.06	109.62	110.79	108.82	110.54	109.75	110.32	109.17	110.22	110.25	110.48	110.49	110.61	110.02	109.03	109.55	110.42	109.32	110.81	110.17
97.739	99.101	97.729	97.373	96.177	99.6	97	98.289	96.471	97.252	98.352	97.945	98.551	97.039	98.52	98.002	97.364	98.016	98.618	97.417	97.141	99.057	99.201	97.479	99.217	97.606	99.522	97.988	98.492	99.868	96.63	97.436	97.75	98.908	97.454	98.837	98.025	99.394	97.883	97.23	96.662	99.59	98.481	97.102	99.893	98.065	99.117	97.102	96.295	96.882
110.91	110.06	109.76	110.03	108.62	111.96	110.48	112.12	109.6	111.17	109.44	109.54	111.86	109.36	109.77	111.71	110.38	110.09	109.53	110.15	109.61	110.47	109.64	110.72	112.48	110.75	109.97	109.27	109.77	109.84	109.7	109.76	110.92	110.69	110.44	110.14	112.86	109.97	111.11	110.42	109.87	110.85	110.17	111.06	111.75	110.78	107.83	109.29	110.05	111.5
105.56	108.01	108.08	107.97	107.78	108.48	108.4	107.17	108.01	108.62	106.77	108.12	108.35	107.65	107.64	107.5	108.68	107.28	107.54	108.4	105.82	108.22	109.44	106.51	107.7	107.2	107.87	108.71	107.46	106.96	107.79	107.84	108.09	107.36	108.29	106.37	107.37	108.27	108.61	106.77	106.41	106.73	108.27	107.48	108.61	107.23	107.59	108.51	107.81	107.57
103.45	104.32	105.67	105.9	106.95	105.02	105.28	107.14	105.4	106.97	105.24	104.09	104.84	106.72	105.77	105.29	106.32	104.53	105.25	104.3	105.6	105.32	107.04	104.25	106.36	104.86	106.72	106.08	105.22	104.56	105.85	104.79	105.85	104.11	105.7	106.41	106.15	107.16	104.85	106.52	107.47	105.32	105.35	104.11	106.79	106.76	106.13	106.68	105.61	105.04
98.12	97.754	98.769	97.682	98.486	97.626	97.239	99.12	98.271	99.579	98.101	97.017	98.343	98.763	97.994	97.299	98.326	98.68	98.88	97.708	98.073	98.258	98.808	97.419	96.84	96.105	97.455	98.715	96.606	96.96	97.292	98.538	98.477	99.057	98.911	98.751	97.203	98.398	97.576	97.157	98.462	97.256	97.995	97.912	98.144	96.955	97.944	99.294	97.411	96.636
106.52	108	110.17	107.45	106.6	109.07	108.38	108.96	108.55	107.34	109.27	106.02	109.84	108.82	107.45	109.75	107.71	107.6	108.38	109.17	108.7	109.46	108.02	108.35	107.68	108.82	108.65	109.5	107.02	107.44	106.96	108	107.99	106.54	109.83	107.37	108.75	108.56	108.64	108.16	108.5	108.46	106.57	108.1	107.93	109.76	107.42	109.11	107.8	108.43
104.89	103.91	107.11	105.35	104.66	105.51	106.08	105.84	104.75	105.13	105.72	104.56	103.82	105.3	105.93	106.06	106.53	105.15	104.92	106.05	106.48	105.45	105.71	106.03	105.95	104.01	105.49	104.65	107.2	106.34	105.65	105.36	105.42	106.41	106.06	104.01	103.62	105.09	106.25	105.72	105.86	105.45	106.51	104.99	105.57	104.35	106.16	106.99	104.84	104.99
101.23	100.12	100.48	99.209	101.54	99.903	100.52	100.11	101.24	100.32	100.22	100.18	99.957	99.748	100.15	100.21	100.48	99.725	101.26	101.71	101.06	99.443	100.34	99.464	100.34	100.32	99.996	100.2	99.646	99.201	99.776	99.253	101.88	98.421	101.85	99.492	100.39	99.769	100.86	102.2	100.36	99.679	100.95	99.862	100.31	100.49	100.49	99.931	99.776	98.593
109.09	108.47	108.52	108.58	108.82	107.05	107.62	109.73	108.46	107.73	110.32	107.92	107.63	108.49	108.75	108.63	107.54	107.69	107.7	110.76	109.35	108.81	107.1	109.99	108.93	108.29	108.57	109.67	107.28	108.96	108.98	108.53	108.74	109.29	107.74	109.01	108.81	107.82	107.22	109	108.33	107.59	106.89	107.37	110.21	106.47	108.91	108.48	108.41	106.91
107.31	108.45	106.34	106.65	107.53	109.61	108.46	106.54	108.02	107.81	107.92	108.5	106.54	105.59	107.24	107.87	107.38	107.69	108.92	106.79	106.96	108.12	107.47	108.01	108.03	107.81	107.79	108.5	108.88	108.35	107.64	107.21	107.07	107.68	107.15	107.58	108.6	107.82	107.07	107.99	107.91	107.85	109.06	107.36	107.16	106.97	107.09	108.5	107.75	109.15
104.84	105.22	105.68	106.19	105.82	106.25	106.24	106.18	106.2	103.74	104.86	103.83	105.69	105.52	106.23	105.61	107.4	106.31	105.19	105.4	105.18	106	104.74	104.13	105.93	105.83	105.98	103.64	104.78	106.59	104.88	104.59	105.96	105.35	106.43	106.91	105.43	105.64	104.33	106.26	105.79	104.62	105.56	105.04	104.76	107.11	105.31	104.54	105.51	105.29
98.206	98.836	97.233	95.559	98.836	96.344	96.607	98.183	96.911	97.196	97.792	97.805	97.843	95.678	97.103	96.713	96.639	96.69	98.978	96.218	98.046	98.339	98.087	97.449	98.126	98.284	97.329	98.455	98.139	97.04	97.539	97.293	98.051	96.225	99.295	97.557	99.653	98.4	99.128	98.026	98.604	98.073	99.275	97.569	98.088	96.886	97.215	98.043	96.943	100.06
104.66	104.83	104.34	105.34	105.4	105.94	104.59	105.73	106.04	106.05	105.89	105.14	103.75	105.69	105.49	105.55	105.64	105.98	105.83	105.72	105.88	105.54	105.95	106.11	106.97	106.88	106.15	105.6	106.52	106.16	106.38	105.64	105.63	105.07	104.95	106.7	105.88	106.14	104.09	105.71	106.52	106.88	105.06	106.71	106.23	104.74	106.04	106.26	105.1	106.49
105.75	107.13	105.67	105.62	105.97	106.47	106.34	107.24	107.34	107.47	105.43	105.99	105.56	106.21	104.62	105.55	106.34	106.22	104.89	106.87	106.67	106.51	104.44	105.98	105.51	106.25	105.42	105.31	104.57	104.61	103.67	105.3	105.19	105.48	105.6	105.39	105.7	105.23	107.15	105.72	106.55	105.81	105.04	106.51	106.95	106.27	107.06	104.6	105.07	107.37
97.731	97.469	96.545	96.777	98.358	98.197	97.204	98.885	97.526	99.645	96.968	98.589	99.177	97.184	98.104	97.683	98.029	98.58	98.483	98.643	98.894	99.417	98.933	97.926	98.089	97.088	98.72	96.664	97.149	98.545	99.422	98.617	98.715	97.724	97.368	99.221	98.936	97.887	95.791	98.175	99.374	96.707	98.315	99.599	98.504	97.298	98.212	96.892	97.643	98.476
111.51	110.57	110.18	110.65	109.89	110.39	109.32	109.77	111.22	111.48	110.28	110.96	111.39	109.63	109.77	109.57	112.3	111.07	109.83	109.89	110.94	109.8	108.48	111.3	111.69	109.85	110.21	110.27	109.77	108.76	109.77	109.56	113.05	111.01	110.25	110.98	109.98	109.25	110.13	108.95	110.5	111.17	108.29	111.03	110.64	111.69	111.68	109.97	109.95	111.81
98.74	97.93	98.512	96.888	97.288	98.026	97.459	98.4	98.697	98.465	99.217	97.891	99.551	97.925	99.142	97.31	96.404	97.716	97.572	97.593	98.796	98.572	95.867	98.825	98.642	97.614	99.189	97.906	97.946	97.769	100.1	98.443	97.757	98.307	99.239	99.074	96.721	97.741	98.217	98.444	97.768	98.166	96.955	98.035	97.974	97.244	97.704	97.348	97.794	96.026
107.81	108.83	107.37	108.54	107.01	107.78	107.28	107.31	107.36	108.53	107.64	106.44	107.92	107.15	108.14	105.79	107.3	106.56	108.27	108.08	108.78	107.52	108.04	107.06	107.92	107.85	107.52	108.33	107.07	108.56	108.13	108.17	107.25	108.66	106.72	108.74	108.61	107.22	107.07	108.62	108.93	107.12	107.72	108.56	107.66	109.03	106.53	107.96	108.51	107.19
105.9	105.97	106.35	103.77	105.98	106.66	104.72	105.69	106.52	105.3	108.59	105.35	106.04	105.53	106.68	107.45	106.31	105.62	105.35	107.65	105.13	103.41	106.98	106.49	105.59	104.95	103.8	106.42	106.76	104.57	105.18	105.85	106.06	106.04	105.01	105.4	107.27	104.88	105.28	105.84	105	105.08	105.83	105.81	103.55	105.59	105.39	105.4	104.94	105.57
105.5	106.24	105.24	106.94	104.79	105.43	106.76	106.71	104.59	106.51	105.99	104.93	105.91	107.45	105.73	106.25	106.24	105.57	106.28	105.23	106.65	105.45	104.9	106.96	105.36	105.47	104.74	106.87	104.85	104.88	106.97	106.39	106.92	106.38	106.72	103.35	106.28	105.4	105.22	105.99	104.83	106.42	105.92	106.41	104.28	105.86	105.8	105.84	106.01	105.17
98.885	100.28	97.895	99.261	99.272	98.349	99.079	99.705	98.572	98.605	97.263	99.141	98.714	98.399	99.78	99.606	101.16	99.392	100.09	99.025	99.709	99.162	100.43	99.063	98.258	98.71	100.37	99.992	99.241	98.554	97.833	99.045	99.134	99.026	98.063	98.892	99.329	98.411	98.885	98.773	99.692	98.897	98.945	99.072	99.564	98.227	99.891	98.879	98.817	98.657
108.62	108.82	109.4	109.14	108.26	106.44	109.45	108.03	107.46	107.15	108.86	106.9	107.19	108.23	107.67	109.25	108.9	107.57	108.52	108.23	108.97	109.01	109.01	107.39	107.68	108.68	108.14	107.87	106.99	108.46	108.25	108.36	108.04	108.21	107.53	108.12	107.84	108.73	108.21	107.56	106.73	108.85	107.02	108.87	108.55	107.14	108.24	107.84	106.75	108.24
112.21	110.17	112.18	111.29	110.59	110.02	110.59	110.14	110.13	110.73	110.6	110.16	111.72	110.28	111.39	109.39	110.14	110.88	109.23	109.71	109.08	110.41	110.27	110.08	109.76	110.05	110.39	111.43	109.21	109.01	110.92	109.34	110.41	111.32	109.74	110.45	110.36	108.69	111.29	111.11	111.55	108.5	109	109.92	110.78	110.52	111.98	110.82	109.99	110.46
106.86	105.92	105.93	103.88	104.96	105.16	105.24	104.13	105.8	104.77	104.92	105.85	103.45	104.41	105.23	105.39	105.11	105.54	105.54	106.61	105.52	106.08	103.58	105.07	105.7	104.68	106.78	104.78	105.09	104.8	107.22	105.57	106.28	105.45	105.93	105.81	105.32	105.87	104.72	105.2	106.67	107.12	106.57	105.08	105.02	105	105.34	105.75	104.82	104.72
104.76	106.04	105.2	106.23	106.03	104.76	105.4	104.42	104.87	107.12	105.99	104.82	104.13	105.52	105	106.63	105.08	104.8	104.84	106.02	106.23	105.36	104.88	104.39	104.02	104.95	104.81	106.6	106.32	105.37	105.52	105.63	104.97	104.94	105.27	106.53	105.77	106.2	103.79	107.47	105.59	107.31	107.39	104.46	104.35	105.67	105.71	106.25	105.62	105.53
104.85	104.72	107.06	105.25	104.23	103.73	105.03	107.04	103.78	105.65	105.15	105.68	106.6	105.33	106.2	106.66	103.37	104.46	105.54	104.63	104.26	104.94	105.69	105.24	105.65	104.67	105.35	105.07	106.19	105.91	106	106.25	105.78	108.37	105.86	106.62	106.2	106.15	105.7	106.18	105.77	105.16	106.49	105.68	106.02	105.24	104.28	105.13	105.3	106.14
109.32	108.76	107.88	108.21	108.52	108.4	107.73	107.85	107.9	107.87	108.36	109.43	108.49	108.89	108.28	108.3	107.22	108.39	108.31	107.65	108.03	107.56	108.81	107.56	108.36	108.95	109.41	108.21	108.55	109.4	108.61	109.04	109.19	108.08	108.28	109.45	108.8	108.51	107.49	108.8	110.43	108.89	108.02	108.24	110.1	108.14	108.67	108.31	108.12	107.14
106.51	104.9	106.4	104.62	104.6	104.73	105.45	105.91	105.25	106.11	105.56	105.12	104.24	107.06	106.1	106.44	105.95	105.7	106.64	107.63	106.02	105.25	105.53	106.57	106.76	105	104.57	105.97	105.51	105.47	106.28	105.68	106.73	105.91	107.08	104.07	105.37	104.15	105.03	106.59	106.39	106.68	107.01	105.73	105.66	106.17	105.92	106.52	106.16	106.59
108.39	108.06	108.06	107.45	109.04	108.99	110.19	107.02	108.69	107.91	108.84	106.93	107.48	107.74	108.86	107.44	107.7	108.05	107.31	107.86	108.42	108.04	107.46	108.91	109.46	108.59	108.11	109.02	108.26	109.28	108.12	107.51	108.59	107.9	106.56	107.76	108.82	107.79	106.76	107.99	107.76	107.6	107.51	107.11	108.69	108.86	108.34	108.31	109.54	108.58
106.32	106.87	106.04	104.85	106.75	105.41	106.94	107.01	106.11	105.38	105.85	107.11	107.06	105.36	107.26	105.66	104.75	105.98	106.57	106.23	106.18	107.97	107.3	106.64	104.9	105.51	107.74	105.7	106.85	106.82	107.02	108.05	106.33	106.52	107.62	105.73	106.25	106.58	105.38	107.35	105.03	104.69	105.84	106.3	106.94	106.93	106.15	105.98	107.09	107.43
105.07	106.58	104.11	106.63	105.33	105.95	107.47	103.94	104.6	104.9	106.36	104.5	104.75	104.93	105.09	107.57	107.28	105.13	105.78	105.97	104.78	106.5	107.45	105.52	105.27	105.9	103.83	106.53	105.44	104.77	104.9	106.25	104.68	104.11	106.15	106.49	106.73	104.05	105.51	106.39	104.89	105.34	105.36	104.47	105.12	105.24	106.73	106.11	104.33	106.79
104.44	106.02	105.45	105.02	104.96	107.67	104.6	105.36	105.57	105.52	105.95	106.79	104.17	106.01	105.95	103.66	105.74	105.36	106.44	106.64	106.32	104.75	105.51	106.14	108.19	105.43	105.33	106.16	103.84	106.64	105.37	107.97	106.38	104.27	105.36	106.48	104.27	105.18	105.36	104.53	105.95	105.63	106.2	106.88	106.07	106.3	106.69	105.08	106.1	106.82
109.03	110.35	109.81	110.29	111.38	109.56	110.8	110.91	111.58	110.88	112.22	110.58	111.62	110.94	111.75	111.18	109.09	109.26	109.66	111.92	110.6	110.71	109.76	110.67	107.97	110.74	110.21	110.16	110.58	111.99	111.2	110.24	109.5	109.29	110.51	111.35	110.55	109.49	112.36	109.36	109.81	112.2	111.64	109.2	110.63	109.42	110	110.13	109.32	109.66
107.51	106.9	109.22	108.46	108.3	106.87	106.63	107.6	107.52	107.99	108.79	108.62	108.91	108.64	108.63	108.22	107.06	107.59	108.57	107.26	107.86	106.39	107.34	108.98	107.37	107.89	107.36	108.75	107.42	108.71	107.09	107.2	107.76	108.33	108.49	106.68	106.53	106.37	107.11	107.03	107.68	108.98	108.33	108.49	107.08	108.7	108.09	107.68	107.73	107.65
106.27	107.48	107.37	106.04	105.21	107.39	108.59	105.89	107.6	106.98	107.77	105.21	106.22	106.31	106.31	106.27	105.76	107.43	105.33	106.09	108.28	107.55	107.38	106.6	107.16	106.72	107.67	107.02	105.19	107.26	106.21	106.53	107.28	107.6	107.21	107.74	107.75	107.38	105.83	107.7	105.72	107.9	107	108.54	105.73	106.23	106.89	107.55	106.49	105.23
104.47	105.45	105.56	106.72	106.32	106.5	106.24	106.59	106.4	104.69	105.95	105.2	104.72	105.4	106.76	105.97	105.36	107.1	105.44	105.72	105.61	106.61	103.68	106.91	105.41	105.7	106.32	105.61	105.81	104.76	105.82	105.92	105.95	106.48	106.67	105.17	105.7	106.31	106.05	104.85	105.81	106.37	105.63	105.36	107.16	105.32	104.77	106.57	104.79	106.24
106.04	108.81	107.78	108.74	108.37	107.89	108.05	107.36	108.09	106.33	107.68	107.62	109.43	106.21	108.32	106.41	108.17	108.6	108.09	105.81	106.65	108.44	107.04	107.73	108.79	107.98	109.17	106.66	109.26	107.46	106.82	108.67	108.33	107.79	108.01	107.1	105.84	107.76	107.82	107.16	108.06	106.88	108.85	106.99	107.27	108.81	107.31	107.96	107.39	107.6
104.43	104.74	104.7	106.4	105.06	105.73	105.99	106.05	106.33	105.49	105.16	105.26	104.65	105.03	105.63	105.5	106.16	106.59	106.95	107	105.79	106.38	104	106.77	105.69	106.04	103.37	106.55	106.47	105.58	105.98	107.58	105.65	106.46	106.22	106.29	104.73	106.31	105.89	106.16	104.31	105.78	106.64	106.06	106.06	105.69	103.88	105.14	106	103.99
105.96	106.3	106.27	104.13	104.79	107.47	105.21	105.77	106.06	106.66	105.95	104.63	103.88	106.12	106.29	105	105.94	105.49	106.05	105.49	104.91	105.44	106.29	104.9	106.22	105.45	106.44	106.37	104.84	106.16	105.32	106.91	107.35	105.95	104.87	106.04	105.93	105.28	105.79	105.89	107.44	104.63	105.29	106.16	104.22	104.9	105.47	104.93	106.93	105.67
106.01	106.56	105.95	105.74	107.28	105.47	107.17	107.71	107.41	105.84	106.29	106.55	104.83	106.16	106.67	107.24	106.27	106.02	106.11	106.69	107.09	104.84	106.41	107.1	106.31	107.35	107.57	106.04	106.08	107.1	107.83	107.14	105.88	108.56	107.93	107.84	105.85	106.57	105.6	108.35	106.04	105.7	109.07	107.69	107.33	105.88	105.32	106.41	107.86	105.46
107.94	107.56	106.62	109.95	107.96	109.42	106.6	108.53	107.49	108.04	107.37	107.55	106.17	107.43	108.36	107.31	109.02	107.79	107.61	107.63	108.18	108.19	106.52	109.45	107.9	106.84	107.57	108.82	109.18	108.6	108.12	108.65	109.87	108.86	107.34	106.44	108.53	108.5	110.13	108.33	108.18	107.51	108.85	107.18	108.86	110.08	108.32	108.07	107.6	108.32
104.6	105.22	106.34	105.26	107.33	106.12	104.9	105.46	106.23	105.19	105.07	106.35	105.8	105.97	107.23	105.62	104.93	104.25	104.67	104.32	105.51	106.78	105.23	107.4	107.47	105.13	106.59	106.65	105.76	104.52	104.92	105.75	105.68	105.67	106.1	105.55	105.9	105.97	105.69	106.05	105.16	105.52	104.35	104.87	106.8	106.36	104.97	106.01	106.04	106.11
107.28	108.06	107.55	107.72	108.06	106.71	108.77	107.87	108.65	107.6	108.87	107.75	106.45	107.26	108.27	109.21	107.88	107.18	107.7	107.85	108.2	106.06	109.55	106.76	106.8	106.5	108.03	107.37	106.29	106.83	105.89	106.5	106.57	107.91	108.42	108.24	106.83	108.39	108.93	106.76	108.3	108.51	107.28	107.78	106.83	107.2	105.93	107.98	109.16	107.77
105.04	103.64	107.29	105.86	106.23	107.12	107	106.41	105.31	107.08	105.51	105.97	106.69	106.38	107.36	106.84	107.13	105.39	105.93	103.25	105.75	105.61	106.64	106.75	105.25	106.39	106.39	105.43	108.86	107.63	107.42	107.28	106.1	107.25	106.89	106.32	105.38	105.72	105.81	105.71	106.04	106.09	106.59	105.85	107.72	105.65	105.27	105.64	105.64	105.4
98.142	98.547	97.772	97.742	97.922	98.251	98.782	96.495	97.998	98.537	98.247	96.932	97.012	96.243	97.611	98.94	98.552	97.399	97.553	97.481	98.995	98.827	98.608	98.428	96.842	98.372	97.459	97.672	97.396	97.459	98.208	97.122	99.358	98.91	97.193	96.646	97.991	99.221	98.915	97.128	98.274	98.532	99.08	96.712	99.345	99.688	98.182	99.59	98.697	98.894
106.84	106.57	104.65	107.1	105.28	105.28	106.07	105.82	106.2	103.68	106.22	105.57	105.84	105.72	105.35	105.75	105.75	105.79	105.23	107.08	107.78	104.4	106.46	105.4	105.46	105.93	106.14	105.89	106.27	106.73	105.27	105.51	105.85	106.36	106.35	105.49	105.12	105.96	105.66	106.16	105.61	105.95	106.51	104.72	106.37	107.21	104.98	105.73	105.02	107.32
108.94	109.8	110.21	108.46	109.28	107.86	109.4	108.39	109.62	109.62	108.64	109.33	108.45	107.63	109.42	108	109.01	109.63	109.29	107.93	109.68	107.29	107.42	107.36	108.11	108.97	107.88	109.2	107.99	108.99	108.38	108.6	107.31	110.82	108.46	106.6	108.99	109.14	108.55	107.45	108.7	108.01	108.4	109.1	108.18	108.25	108.31	108.73	107.52	108.7
105.55	105.96	105.76	107.19	108.14	107.31	105.9	108.51	105.59	106.91	106.56	108.02	106.52	105.67	106.39	106.92	105.42	105.72	105.87	105.93	105.96	106.86	106.49	106.76	105.68	105.55	105.81	107.25	107.1	105.8	106.77	106.51	106.46	105.07	107.42	107.06	106.79	107.71	106.54	108.61	107.8	107.23	107.69	106.22	105.97	106.3	107.5	106.76	106.05	106.4
106.74	105.02	105.55	105.14	105.27	105.67	105.63	106.66	107.15	104.65	105.42	106.31	104.25	105.57	104.72	104.68	105.51	105.64	105.96	105.72	106.33	105.52	105.02	105.88	104.99	106.35	105.75	106.02	106.96	105.69	105.5	103.74	104.73	106.46	105.06	104.31	105.7	106.96	105.6	106.26	105.78	104.7	105.03	106.07	105.46	104.43	105.85	107.35	105.74	105.7
104.9	105.8	107.18	105.43	105.85	106.36	106.57	104.58	105.58	105.42	106.1	107.27	105.01	106.46	106.99	106.46	105.27	105.81	106.45	105.72	106.78	105.05	104.47	106.12	106.32	105.89	105.47	107.05	105.58	104.51	106.33	105.38	105.76	106.05	103.61	104.93	104.79	104.23	106.34	105.79	106	105.07	103.96	106.93	105.32	105.55	106.52	106.72	106.42	106.61
106.26	106.29	105.15	105.8	105.93	106.56	106.66	106.4	106.27	106.76	106.38	104.59	105.74	107.14	107.16	106.35	106.28	105.58	105.56	106.27	108.2	104.81	105.44	106.34	106.2	106.66	106.49	107.36	104.46	106.18	106.34	106.9	106.56	105.16	106.75	106.67	104.65	106.14	106.28	106.55	108.04	105.8	106.5	105.93	108.01	106.03	106.05	107.51	105.35	105.91
110.24	109.74	108.79	110.19	110.75	111.2	110.3	109.87	111.68	111.13	109.24	111.23	109.83	111.22	109.32	111.15	109.49	110.96	110.54	110.34	110.55	109.84	110.3	108.44	111.32	110.86	110.4	110.54	109.37	110.35	109.67	110.55	109.06	111.15	110.73	107.59	110.86	109.77	111.59	112.68	110	110.01	109.52	111.5	108.91	111.33	109.65	110.44	109.77	109.8
99.875	98.052	100.92	99.302	101.01	101.46	99.48	101.27	100.56	100.31	100.98	100.16	101.62	100.66	99.409	100.73	100.05	100.1	101.64	100.64	100.46	102.14	99.932	100.89	100.85	100.48	101.63	100.69	102.8	99.899	99.787	99.485	100.04	99.883	100.67	99.374	100.58	101.98	100.91	99.564	100.02	100.46	101.07	99.927	102.03	100.2	100.15	99.657	100.84	99.66
106.49	106.24	108.33	107.2	107.42	106.82	107.98	106.58	107.12	108.37	106.99	105.9	106.21	106.8	105.32	107.32	105.56	107.25	106.27	106.51	107.74	107.58	106.61	107.51	106.82	107.06	105.71	107.27	106.06	106.23	107.01	105.08	106.05	105.74	104.98	106.12	106.52	105.58	106.31	106.27	106.6	105.69	106.81	106.37	108.39	107.11	106.9	107.02	106.9	106.35
99.711	97.417	98.293	98.958	98.572	98.892	96.271	98.267	98.233	97.361	96.403	98.655	98.097	98.846	99.062	99.786	98.651	98.684	97.784	97.329	97.277	97.741	97.615	97.707	98.357	97.734	96.878	97.309	97.357	98.854	97.396	97.996	99.631	99.278	98.121	99.15	97.06	97.644	97.175	98.107	97.137	98.538	98.2	98.361	98.311	97.775	97.202	97.597	97.071	98.368
106.59	107.84	106.39	107.19	104.4	107.24	106.71	105.16	106.55	106.74	107.73	105.97	107	106.11	106.66	106.1	106.88	108.01	106.36	106.69	107.05	105.56	105.87	107.76	105.99	107.24	106.28	104.32	106.25	106.13	105.44	106.88	107.67	107.28	108.09	106.02	107.26	107.39	106.81	105.63	105.21	104.84	104.93	106.48	105.4	106.98	106.16	105.41	105.26	107.61
108.13	108.72	107.56	106.97	107.63	107.7	106.47	109.32	108.24	107.45	107.07	107.41	107.03	107.77	107.8	106.85	107.17	106.22	108	108.69	106.97	108.27	106.39	108.96	107.95	109.28	108	107.62	107.98	109.17	108.83	107.31	107.82	107.29	107.88	107.9	107.66	107.6	108.09	106.55	107.45	108.59	107.46	105.87	107.78	107.07	107.57	106.08	107.4	108.86
106.33	105.07	107.64	106.24	106.16	106.5	107.14	106.68	107.3	106.09	107.73	105.5	105.88	105.53	107.18	107.44	106.26	107.09	106.94	107.2	106.39	106.05	106.97	107.31	105.83	106.26	107.05	107.53	107.1	106.27	106.87	106.95	104.93	105.03	106.74	106.65	105.74	106.03	106.13	107.34	104.83	108.03	106.41	106.52	104.76	106.37	106.76	105.64	105.71	106.54
107.02	106.97	104.88	106.21	106.1	105.51	105.96	106.29	107.15	106.58	105.28	105.54	107.41	106.67	107	104.97	106.98	106	106.8	106.88	106.56	106.07	105.46	105.89	108.3	106.74	106.7	107.98	105.89	107.13	106.74	106.14	106.48	106.68	106.3	105.65	104.74	106.82	107.6	106.34	106.6	106.06	104.83	106.17	107.83	106.83	106.2	106.79	105.97	107.22
104.2	105.5	106.49	105.56	106.1	106.28	105.65	107.01	105.91	105.76	105.07	105.93	105.61	106.1	107.01	105.16	105.08	105.42	104.2	105.72	104.01	105.19	105.8	106.72	105.87	105.31	105.48	104.99	105.71	106.42	106.29	106.04	106.35	107.09	105.51	107.26	105.49	106.11	104.44	104.27	105.53	105.84	107.16	104.58	106.02	104.7	105.56	103.76	106.55	105.85
105.38	106.16	106.68	106.89	107.53	106.99	106	106.11	106.7	107.1	106.21	106.35	105.51	106.12	105.78	106.9	106.91	107.25	106.15	106.05	106.78	107.45	107.3	106.56	107.16	105.19	106.46	105.39	106.82	107.18	106.39	107.66	106.88	107.33	105.95	106.31	106.2	104.75	106.56	106.12	106.05	107.15	106.47	106.89	105.31	106.17	105.29	107.37	107.21	105.65
108.05	107.83	109.42	108.64	109.01	108.13	108.22	109.52	106.23	107.38	108.16	108.16	108.96	108.61	109.33	109.73	108.97	109.2	109.45	107.66	107.18	109.04	109.71	107.2	106.79	107.52	107.88	107.64	106.87	107.65	108.49	107.16	108.86	107.97	108	109.12	107.29	107.95	107.43	108.97	107.97	108.24	108.72	108.43	109.68	106.96	108.76	108.31	107.66	108.26
106.35	105.14	106.8	105.65	108.07	106.28	107.99	106.68	106.22	107.52	106.15	107.89	107.2	107.01	105.32	106.06	105.86	105.98	105.97	104.69	105.87	106.7	105.13	108.3	106.61	105.59	107.65	105.28	106.92	105.29	107.09	106.61	106.06	105.79	107.29	107.9	105.42	106.34	107.41	106.83	104.53	106.79	106.44	107.35	104.86	107.11	105.81	106.58	105.37	104.58
106.02	106.16	106.1	106.36	106.72	107.39	106.43	106.75	106.51	107.15	107.56	105.63	105.77	106.03	107.48	106.22	105.73	106.96	107.85	106.16	106.65	106.46	105.76	105.22	105.71	105.98	108.04	104.75	104.8	107.07	106.2	106.47	105.62	106.39	106.72	105.38	106.78	106.01	105.15	106.21	105.97	107.27	107.48	106.9	105.27	106.77	108.29	106.76	106.79	105.8
106.23	105.7	107.64	107.07	106.51	106.32	105.46	107.17	107.43	107.36	105.6	106.07	106.35	106.81	106.04	105.51	106.21	107.88	105.47	107.52	107.44	106.87	106.3	105.37	105.64	106.66	106.95	106.97	106.61	106.8	106.74	105.55	106.23	106.95	107.54	106.62	106.98	105.88	104.67	106.35	105.68	105.62	106.69	106.56	107.49	107.18	107.27	107.25	107.52	105.67
106.99	109.01	106.94	108.73	108.73	107.81	106.97	108.76	106.99	107.83	108.83	108.46	108.94	108.54	106.5	107.81	107.17	106.87	109.85	107.19	107.88	107.81	107.05	107.57	106.17	108.06	107.49	108.34	107.94	106.97	107	106.45	107.13	106.94	107.06	108.33	107.42	107.18	108.43	106.53	107.37	106.74	108.27	107.89	107.57	107	108.8	107.89	108.05	107.94
98.086	97.777	98.009	97.158	98.717	97.304	98.381	97.666	100.28	97.235	97.402	98.073	98.799	98.879	98.21	98.827	98.59	99.702	98.07	97.264	98.236	97.549	99.022	98.513	97.545	96.78	98.29	97.33	97.952	99.274	97.748	97.413	98.206	99.098	98.291	98.32	97.658	97.901	98.008	98.142	99.448	98.109	97.792	99.416	97.74	97.95	97.007	98.123	98.668	99.472
106.39	105.74	107.91	106.93	106.22	108.51	107.29	104.17	107.74	104.98	107.73	105.52	106.98	107.25	107.01	105.35	104.28	106.99	106.56	106.16	105.76	108.73	107.29	105.5	107.4	107.6	105.61	107.29	106.25	104.93	105.57	105.53	106.81	107.44	105.69	105.94	107.11	106.73	105.55	104.98	107.98	105.65	108.76	106.11	106.85	105.86	105.85	106.71	105.96	106.14
109.67	108.66	109.1	107.2	107.42	109.05	107.72	108.46	107.21	108.42	108.74	108.65	107.32	107.67	109.95	108.48	108.5	110.41	108.3	108.12	108.13	109.73	108.43	108.7	109.36	110.68	108.87	108.8	108.02	108.2	109.01	108.72	108.59	107.95	109.07	110.16	109.15	108.49	108.08	109.11	109.5	106.96	108.24	108.03	108.96	107.94	108.33	109.63	107.33	110.38
104.43	105.9	107.13	106	106.59	105.73	105.19	107.22	106.5	106.82	105.75	105.53	106.5	107.29	106.51	105.5	106.58	107.71	106.04	106.49	107.25	106.27	105.59	107.08	106.7	105	105.27	106.73	105.92	107.23	106.54	106.96	106.21	107.15	106.07	108.17	106.73	107.32	107.11	105.84	105.02	105.88	107.55	106.19	106.79	106.03	106.07	105.77	105.21	105.63
106.35	107.98	106.67	108.99	106.08	107.15	105.94	106.01	107	105.79	107.02	106.4	105.49	105.97	106.32	106.36	106.65	106.24	105.72	106.93	107.92	105.85	105.57	106.77	105.28	106.7	106.23	106.24	106.39	106.74	105.81	106.3	106.43	106.74	106.66	106.16	105.74	107.3	105.98	106.72	107.72	105.16	106.34	107.34	107.04	105.41	106.33	106.51	106.89	106.52
104.9	107.17	105.9	105.74	104.55	105.04	106.01	105.7	104.88	107	104.49	105.36	105.98	105.06	105.83	105.69	105.06	106.68	106.92	105.72	107.15	104.95	106.64	106.69	106.57	104.46	105.24	105.42	103.74	107.07	105.1	106.48	105.96	105.43	106.94	105.02	104.49	105.99	105.84	104.36	104.17	105.56	105.38	105.93	105.87	105.57	105.33	103.93	106.17	104.16
109.81	107.38	106.78	107.98	107.73	107.33	107.22	107.42	107.29	108.88	108.75	107.62	107.13	107.66	108.81	108.17	107.88	107.56	107.26	108.32	106.68	108.12	108.84	109	108.08	109.03	108.22	108.29	108.36	108.02	107.48	106.79	107.31	108.04	108.83	108.42	108	107.91	107.72	108.86	106.96	107.35	109.82	109.03	107.59	107.76	107.52	108.17	107.66	108.36
99.285	98.499	98.632	98.292	99.336	98.433	96.766	97.172	97.893	98.614	97.965	97.438	99.602	98.504	98.541	99.469	98.725	98.353	98.578	97.503	99.549	99.198	98.691	97.534	97.651	99.338	97.432	99.342	97.849	97.947	97.947	96.778	98.647	97.846	98.762	97.568	97.74	99.156	99.214	99.52	98.13	98.612	98.742	98.334	99.291	98.599	98.306	98.517	98.718	98.408
108.96	108.03	110.12	108.61	108.97	108.37	109.27	107.72	108.78	107.99	109.22	108.42	109.01	107.69	108.67	107.89	110.4	109.27	109.26	109.42	107.54	108.71	108.23	109.05	108.52	106.41	109.17	108.4	109.53	109.26	106.97	109.11	109.04	109.35	108.48	109.81	108.98	108.24	109.17	108.85	110.4	108.37	108.91	107.71	108.68	108.68	108.79	108.03	108.16	108.41
105.52	104.56	106.71	103.97	105.22	106.74	105.75	106.13	106.16	106.61	105.75	104.15	105.48	105.49	104.85	104.45	105.17	107.25	103.9	104.96	105.24	106.03	105.92	107.14	105.55	105.8	104.6	105.6	105.08	105.58	106.07	106.6	105.64	105.7	105.22	106.14	106.1	105.17	104.39	105.29	104.49	104.83	106.66	106.24	104.53	105.71	107.78	105.46	105.23	105.01
102.63	100.53	100.32	100.37	100.02	99.553	101.05	99.887	101.3	99.823	101.28	100.29	101.54	101.07	102.56	101.18	99.352	102.68	101.29	100.7	99.661	100.84	99.876	99.887	102.39	100.21	99.131	98.077	99.891	100.74	99.717	100.3	100.69	100.9	101.67	101.21	101.66	102.33	101.1	100.35	100.49	101.23	99.93	100.88	100.15	100.74	99.71	100.01	99.28	101.01
107.7	105.86	106.93	106.64	106.11	106.15	106.58	106.7	105.91	106.18	105.32	106.92	105.3	105.41	106.1	106.73	106.86	107.07	105.9	106.3	105.99	105.27	105.22	105.58	105.86	107.86	105.18	105.11	106.2	107.21	106.01	107.58	105.1	107.29	106.62	106.25	106.61	105.52	106.5	106.44	106.85	107.83	106.74	106.27	107.09	107.08	106.32	105.73	106.57	105.6
105.34	104.91	105.35	106.59	106.07	107.14	107.93	106.2	105.58	106.54	106.34	105.42	107.55	106.48	107.07	106.35	106.82	105.77	106.22	106.87	105.43	104.9	106.66	105.7	105.87	107.11	105.29	107.74	106.69	106.98	106.91	106.58	107.21	106.65	107.04	106.41	106	106.09	107.62	105.27	105.74	106.18	105.34	107.13	106.61	104.89	106.59	107.04	106	106.66
107.04	106.65	106.46	105.51	106.96	105.06	105.48	107.14	105.76	105.6	105.9	106.4	105.84	105.22	107.89	106.14	106.01	106.74	105.1	105.01	106.7	106.02	107.14	106.61	106.51	105.92	106.43	106.47	107.23	106.67	106.75	106.46	106.05	105.74	106.73	106.66	105.46	106.22	106.88	107.41	105.6	106.4	106.48	106.4	106.08	105.53	106.75	108.17	106.25	105.98
108.06	108.82	109.62	109.91	109.61	108.56	108.47	107.43	108.98	108.9	108.95	109.92	109.16	109.48	109.69	108.01	109.28	109.27	108.22	108.21	109.22	108.59	109.08	108.57	108	108.28	107.87	107.73	108.97	109.17	106.88	108.73	109.06	107.55	109.34	107.98	108.43	107.47	108.03	108.62	109.09	108.42	109.13	107.99	109.29	107.78	107.66	108.31	107.73	106.96
99.392	99.12	98.088	99.225	97.143	97.546	97.998	99.803	99.47	97.704	97.528	98.884	99.162	100.35	99.068	99.707	100.25	99.218	98.745	99.515	100.04	99.271	99.074	99.085	99.22	100.02	100.05	99.743	98.759	98.786	99.735	100.61	97.527	97.58	99.742	97.329	96.768	99.403	99.854	99.094	98.085	98.556	99.403	99.546	99.971	99.636	99.221	98.638	98.819	100.55
106.3	106.5	104.76	104.46	105.49	105.94	106.01	105.45	106.82	104.85	106.86	105.58	106.62	104.3	105.66	105.94	105.27	106.23	106.71	105.64	105.02	105.65	104.62	104.7	105.16	105.23	105.8	106.13	104.95	106.42	105.97	105.76	105.05	104.99	105.32	105.01	106.43	106.85	104.96	105.44	106.15	105.52	106.15	106.55	105.55	105.62	104.65	105.56	105.81	105.23
101.19	101.03	100.16	100.1	100.28	100.99	101.34	100.89	100.37	99.898	100.18	101.63	101.25	100.8	101.58	100.7	102.35	99.855	100.82	100.5	99.948	99.606	100.47	99.737	100.63	100.47	101.59	100.9	100.12	101.09	102.21	101.29	100.17	101.77	101.5	99.789	99.662	100.11	101.12	101.19	103.07	100.64	100.49	100.44	99.924	101.51	101.84	99.459	100.75	100.84
107.09	105.17	105.84	105.79	105.25	107.72	106.31	105.28	106.42	105.67	106.78	106.54	105.24	104.17	107.09	107.41	107.91	105.81	107.14	106.46	106.83	106.02	105.75	105.95	106.55	106.2	106.31	105.02	107.77	106.06	107.53	106.3	107.21	105.83	105.84	105.74	106.83	107.87	105.83	104.52	106.45	105.51	106.24	107.13	107.58	105.6	105.68	105.02	105.64	105.86
107.65	105.36	106.64	105.49	105.32	106.33	105.96	104.73	105.93	106.22	106.34	106.79	105.51	105.36	104.67	107.24	105.38	106.03	104.75	104.8	104.95	105.58	106.77	105.14	106.57	106.66	106.6	105.52	105.42	106.69	107.39	105.05	107.23	104.78	105.8	105.74	106.47	105.04	104.66	106.29	106.18	105.31	106.84	107.23	105.46	105.68	106.54	106.69	106.23	106.38
109.8	107.19	106.07	109.21	107.26	108.26	109.56	109.7	107.06	108.64	108.07	107.17	108.21	108.03	108.9	107.35	107.28	108.38	107.64	108.48	108.78	107.81	108.42	109.02	109.29	107.58	108.32	107.86	107.51	108.89	108.29	108.74	108.34	108.34	109.21	107.22	110.21	107.18	108.61	107.58	107.98	109.28	107.46	107.32	108.36	107.99	106.83	108.06	108.39	108.03
104.17	107.07	106.63	106.21	105.73	105.97	107.39	106.78	106.6	105.41	107.06	106.08	105.92	106.24	105.76	105.86	106.86	107.22	105.63	106.55	106.97	106.38	107.41	106.18	106.51	107.53	105.99	107.54	106.23	106.73	106.64	108.67	106.03	107.45	107.42	105.27	105.73	105.79	107.08	106.27	105.64	105.53	104.49	106.22	105.92	106.5	107.36	106.82	106.23	106.49
107.94	107.9	107.85	109.43	107.01	107	107	108.55	108.96	108.69	108.06	108.45	108.72	106.86	107.68	109.23	108.19	107.81	109.12	108.43	107.79	108.07	107.72	107.61	108.7	107.83	108.17	109.07	107.55	108.58	107.98	107.53	109.52	108.98	107	107.2	108.56	108.23	109.24	107.85	107.91	107.94	108.83	109.23	107.93	106.91	108.13	109.13	108.72	107.78
105.89	105.47	105.52	104.9	106.9	107.15	104.19	103.76	105.37	105.3	104.54	104.36	105.82	103.2	106.26	105.55	104.98	105.17	105.34	104.99	104.96	106.5	104.99	104.54	104.55	106.65	105.04	106.75	105.94	106.4	106.37	106.1	105.59	106.88	104.34	104.35	107.05	106.21	104.08	104.68	105.41	105.18	105.4	106.33	106.66	107.37	104.78	105.82	105.86	105.49
107.13	108.39	107.67	109.59	109.35	108.07	107.21	110.34	106.99	107.63	108.49	107.34	108.99	108	106.67	109.25	109.18	108.43	107.52	107.6	109.82	107.99	108.55	107.48	108.38	107.88	108.5	107.26	109.61	107.74	108.66	107.56	108.66	108	107.18	106.7	108.94	109.15	109.35	106.71	108.61	107.86	107.89	107.92	109.11	107.13	109.47	109.33	107.75	107.32
107.48	110.44	107.55	107.07	108.44	107.47	106.17	106.62	107.25	107.33	106.77	108.16	106.97	109.38	108.07	108.48	108.34	107.15	107.81	105.26	107.6	108.62	108.22	109.21	108.84	107.78	109.34	106.97	108.28	108.59	106.2	109.3	108.58	108.66	105.48	107.51	109.65	107.51	107.47	109.57	107.97	108.8	106.99	107.57	109.05	107.03	107.41	107.62	108.13	108.09
106.75	105.8	106.69	105.64	106.21	107.35	106.63	104.94	106.16	106.78	105.95	106.27	107.7	105	105.16	107.08	106.82	106.32	105.51	105.78	106.87	107.98	106.84	106.77	107.38	108.35	106.42	106.52	106.51	106.78	106.73	107.19	106.3	106.4	107.31	107.19	106.81	105.81	106.67	105.51	106.68	105.59	107.2	107.59	106.69	104.86	107.89	106.9	107.29	106.43
106.38	105.68	107.56	106.24	106.44	106.66	106.53	106.6	106.86	105.46	105.14	106.24	105.67	105.99	107.47	106.96	105.19	106.94	107.2	106.4	107.82	106.54	105.68	106.29	106.54	106.49	107.39	106.74	107.67	106.67	105.9	106.84	106.08	106.54	106.94	106.91	106.15	107.06	105.59	107.33	107.71	106.41	106.33	108.2	104.97	106.92	105.98	106.32	105.81	107.83
110.98	110.74	112.05	110.04	111.03	111.85	109.17	109.88	111.55	109.99	111.54	109.96	111.58	111.07	111.34	108.99	111.2	109.42	109.51	110.16	110.85	110.24	110.63	110.68	110.09	110.35	109.78	110.26	110.15	109.25	109.54	111.92	112.22	109.44	109.28	109.11	109.27	111.63	110.82	110.01	109.88	111.55	110.94	110	110.57	110.33	110.46	111.46	109.39	110.34
107	108.6	106.43	108.16	107.94	108.51	107.91	107.11	108.74	107.73	108.34	108.76	107.48	107.43	108.43	108.57	108.44	106.91	106.21	108.4	109.06	107.99	107.82	106.87	107.81	107.08	107.45	107.59	108.6	107.33	108.68	107.86	107.54	108.05	107.54	107.22	106.81	108.54	108.53	108.07	109.72	109.2	107.02	108	107.9	106.77	108.05	108.88	107.23	109.43
100.28	100.47	101.38	101.44	99.942	100.73	102.01	99.121	100.4	100.32	99.686	101.69	99.671	99.926	101.03	102.71	101.16	99.722	100.66	98.987	100.31	101.34	99.92	99.766	99.115	100.77	100.48	100.09	99.942	101.7	100.25	100.65	100.7	101.34	101.01	100.72	100.84	100.92	99.573	100.38	100.25	101.57	100.74	99.978	100.35	98.426	99.783	100.74	99.463	100.78
107.51	107.49	108.88	107.45	107.98	106.73	107.45	108.08	107.71	107.12	108.12	107.18	108.4	108.18	106.72	109.31	110.53	107.71	108.2	107.54	108.11	106.03	108.09	107.52	107.89	106.78	108.2	106.3	108.02	106.67	107.36	106.83	108.36	106.84	108.5	108.02	108.31	105.84	106.71	107.29	108.36	108.07	107.11	107.99	108.09	107.2	108.04	108.86	108.68	107.94
106.1	106.41	105.83	107.52	105.82	105.49	105.9	107.03	105.21	106.36	105.47	106.92	106.67	104.93	104.9	104.34	106.07	104.47	105.38	104.42	107.71	104.47	106.77	106.03	107.23	106.76	106.59	105.47	106.58	105.81	104.76	106.28	105.88	107.27	106.63	105.64	105.61	106.35	106.4	105.24	105.91	106.53	105.6	106.4	104.72	106.68	105.35	106.43	106.45	105.37
106.72	104.06	106.62	105.07	105.12	104.41	105.09	106.58	104.81	105.17	104.81	106.84	105.27	107	105.58	106.47	107.43	105.07	105.22	105.47	105.97	106.98	104.77	107.01	107.01	105	106.37	106.85	105.53	105.59	105.89	106.73	104.48	106.21	106.18	105.75	105.65	106.32	106.22	106.17	105.53	105.92	105.55	105.56	106.73	105.7	106.44	105.13	107.1	106.53
108.59	108.94	108.41	109.36	107.07	108.68	109.48	109.01	109	107.88	109.44	107.27	108.5	108.27	108.78	108.31	109.36	107.71	106.99	110.44	109.24	110.06	108.18	108.75	108.93	108.24	108.22	108.93	107.55	108.32	109.63	108.33	107.53	106.28	107.83	108.82	107.5	109.92	108.34	109.52	109.28	109.36	108.21	107.97	108.24	108.29	108.9	109.45	107.69	107.48
106.34	105.76	105.19	105.49	107.15	105.21	105.96	103.92	106.31	107.06	104.94	106.11	104.76	105.59	106.79	105.79	105.76	104.83	105.19	105.75	105.01	106.34	107.62	104.77	105.72	104.94	105.51	104.22	106.04	106.37	105.64	105.73	106.03	103.93	104.03	106.75	106.16	104.65	103.95	105.6	104.82	106.15	105.54	106.39	103.23	106.86	105.95	105.06	105.97	105.45
105.73	105.98	106.47	106.88	106.05	105.82	104.45	105.15	106.56	106.96	106.08	106.13	104.74	105.32	105.88	105.49	106.76	105.97	104.67	107.21	105.27	105.68	104.49	105.74	106.12	106.25	104.76	105.67	106.7	106.67	107.19	106.98	106.29	106.84	104.1	106.06	106.13	106.08	106.81	107.62	106.4	105.97	105.9	106.68	107.23	105.45	107.02	107.72	106.19	104.96
98.242	98.697	97.14	97.536	98.611	97.024	97.869	98.588	97.927	98.332	99.981	99.551	97.83	98.737	98.53	99.398	96.513	97.667	98.277	97.24	98.627	96.451	97.489	98.006	96.941	99.503	98.058	97.688	97.757	98.566	97.825	98.74	96.708	97.162	98.318	99.503	98.53	97.623	97.848	97.692	97.199	98.392	98.584	98.427	97.83	97.314	99.585	96.319	97.753	97.741
107.38	109.05	107.78	106.74	108.14	109	107.77	106.84	109.44	108.1	107.61	109.1	109.5	108.36	108.7	108.92	108.46	110.52	109.87	108.5	108.24	109.28	107.18	107.78	107.32	108.2	107.93	107.93	107.25	109.62	107.19	107.52	108.19	108.21	108.04	108.4	108.36	108.47	108.84	109.5	108.69	107.14	108.94	108.69	109.59	106.53	108.5	108.63	107.94	107.83
108.37	105.92	107.46	106.97	105.8	105.91	107.11	106.94	107.03	105.98	107.25	107.18	105.61	107.44	108.04	106.77	106.6	106.31	107.19	107.44	106.94	107.81	105.98	107.07	106.42	106.23	107.33	106.81	108.34	106.49	107.49	105.16	106.85	105.91	107.01	106.12	106.56	107.15	108.01	108.02	107.2	106.37	106.61	106	107.05	106.74	105.86	105.27	107.27	107.1
98.27	97.207	97.67	99.281	96.767	97.19	96.789	98.495	97.13	97.301	98.238	97.18	97.562	98.229	98.041	98.213	97.258	98.819	96.8	99.845	97.932	98.757	99.065	98.692	98.309	99.271	96.854	97.842	96.842	98.19	98.802	96.627	97.031	98.508	97.825	96.853	98.388	98.442	97.991	98.046	97.332	96.818	98.2	97.613	98.379	98.263	97.895	96.52	97.747	98.034
98.4	96.693	98.856	98.063	98.577	99.075	97.158	97.687	97.448	96.126	96.893	99.66	97.205	98.776	97.466	98.226	98.259	99.146	97.657	96.901	98.443	97.873	98.411	99.061	98.378	97.711	98.465	97.231	97.342	98.654	97.504	100.16	98.242	97.778	99.258	98.092	97.245	98.991	99.186	97.887	98.774	97.059	97.387	97.762	98.21	97.709	97.799	97.534	97.19	99.421
104.34	105.62	106.02	105.68	105.58	106.46	105.13	105.86	105.89	106.05	105.84	105.83	107.81	105.44	105.64	105.27	105.93	105.78	105.24	104.96	104.24	106.16	104.28	105.12	106.08	104.76	105.52	105.42	106.7	105.27	106.06	104.89	105.12	105.33	105.46	105.35	105.64	106.1	107.31	105.33	107.23	104.82	105.59	106.03	105.1	103.79	104.65	106.4	105.41	106.1
99.53	100.16	99.864	97.731	98.835	100.04	99.8	97.806	99.1	97.745	98.36	98.125	98.989	99.08	98.788	99.28	98.83	99.267	98.146	99.661	99.012	99.083	99.992	98.5	98.542	98.485	98.17	99.506	99.01	98.704	97.554	99.214	98.521	98.767	97.848	97.778	98.71	98.384	97.916	98.858	98.495	98.262	98.898	99.036	100.02	98.826	98.936	100.6	98.39	98.624
104.72	105.69	105.44	106.81	106.99	106.05	105.93	105.42	106.57	105.85	106.83	105.28	105.35	105.01	105.38	106.64	104.85	105.75	105.68	106.09	106.71	105	105.35	105.62	105.7	104.42	105.84	105.45	104.9	104.37	104.75	105.69	104.88	105.39	105.1	104.37	105.38	106.34	106.03	106.47	104.58	105.33	105.54	104.98	106.46	105.7	105.59	105.46	104.78	105
110.36	107.8	108.42	109.64	109.08	108.36	108.75	107.68	107.31	108.07	108.89	108.03	110.69	108.23	108.48	107.94	108.41	109.62	108.21	108.69	108.56	108.28	107.71	107.81	107.78	106.48	108.65	109.42	108.58	107.21	108.49	109.54	108.08	107.31	108.88	107.72	107.41	108.49	107.61	109.02	110.24	107.14	108.42	109.52	107.04	108.24	107.21	107.55	108.32	108.49
106.37	105.44	104.68	106.16	105.02	105.99	105.71	104.78	106.47	106.26	105.91	104.98	105.53	106.02	105.01	105.64	104.21	106.6	106.08	105.92	103.98	105.28	106.5	106.52	104.51	106.06	105.61	105.69	106.05	104.57	106.3	106.11	105.48	105.37	105.39	106.05	106.21	104.36	105.43	105.05	104.98	105.72	104.73	105.51	105.03	105.9	106.95	106.39	105.92	105.14
110.21	108.25	108.81	109.01	108.51	107.03	107.49	109.27	107.94	108.24	108.69	109.13	108.51	107.47	108.45	107.19	109.28	107.12	109.96	109.16	107.93	108.59	109.12	108.69	108.83	108.37	109.49	108.41	108.61	109.6	106.96	107.11	109.07	109.62	108.03	108.24	106.74	108.95	110.01	108.41	108.31	108.5	108.45	108.94	109.26	108.49	108.78	108.77	108.84	109.71
106.66	105.9	105.06	106.77	106.3	105.25	104.75	104.51	105.91	106.79	105.53	106.86	107.58	105.52	105.7	105.89	106.15	105.16	106.62	105.19	105.49	104.51	105.99	105.88	106.93	104.59	106.54	105.81	106.13	105.77	107.3	106.84	104.93	105.73	104.98	105.13	105.51	106.44	105.53	105.67	105.92	105.79	104.31	108.08	105.15	106.4	105.67	104.88	106.12	105.01
104.95	104.94	105.91	106.7	104.7	106.54	103.48	104.91	105	106.8	105.08	105.91	104.65	105.43	105.69	105.83	105.28	107.62	105.8	106.81	106.47	105.9	106.17	106.1	104.91	105.37	104.95	105.72	105.69	106.82	104.76	105.65	105.72	106.14	105.84	106.2	105.31	106.2	104.53	105.42	105.87	106.27	104.97	104.93	105.74	105.25	105.59	106.61	106.67	106.53
99.345	99.102	99.089	100.6	99.187	100.13	100.96	98.833	100.26	99.584	100.87	100.35	98.983	100.96	101.54	100.79	100.87	100.36	99.13	100.05	98.963	99.971	99.008	100.34	100.11	101.08	98.799	100.15	100.55	99.943	101.81	100.6	100.07	100.68	99.081	99.45	99.445	100.3	101.46	102.45	100.09	100.77	101.09	101.11	101.12	100.78	100.93	100.84	99.961	99.494
106.48	106.47	106.21	106.49	106.46	106.72	105.62	107.5	106.07	106.81	107.67	105.69	106.5	105.95	105.8	106.27	106.79	106.69	106.71	107.76	105.03	106.04	106.36	105.84	107.16	107.62	106.03	109.08	107.03	106.85	106.07	107.38	106.11	106.07	105.82	106.62	105.79	105.72	108.33	106.83	105.61	105.52	108.41	106.46	106.06	106.9	105.19	106.23	105.54	108.31
108.62	109.6	108.74	107.19	106.74	107.99	109.09	107.94	107.34	107.01	106.03	106.99	108.39	108.08	109.41	107.73	107.61	109.14	107.11	106.88	108.96	108.08	106.87	106.89	109.72	107.69	108.63	108.23	107.65	108.32	107.15	108.19	109.09	108.35	109.99	107.96	107.34	108.84	108.45	107.96	107.57	109.3	109.58	107.2	107.26	107.3	107.13	107.67	109	107.67
110.73	109.89	110.02	109.81	110.25	109.28	111.49	109.75	111.39	110.51	109.95	108.67	110.34	111.05	111.03	110.43	110.1	110.99	110.76	109.8	109.09	110.75	111.24	111.28	109.87	110.6	111.62	109.05	110.23	109.85	110.93	110.62	110.35	109.42	111.37	111.43	111.04	111.81	109.99	109.82	112.32	110.19	109.26	110.78	109.47	111	110.29	110.8	112.48	110.56
103.36	107.25	105.86	106.12	106.01	106.9	106.21	106.02	106.46	106.12	107.31	106.63	106.28	106.88	106.27	105.74	105.98	105.76	108.31	106.88	105.95	106.05	107.37	106.01	107.24	105.98	106.05	106.97	106.43	106.01	106.41	105.91	105.92	106.33	106.74	104.97	106.01	106.2	107.4	105.53	106.34	105.84	106.45	106.01	105.94	106.49	106.98	105.99	106.54	107.07
106.14	105.66	105.93	106.2	107.29	104.46	105.6	106.83	104.16	105.32	104.86	104.89	106.26	105.84	105.69	106.04	105.11	105.72	105.96	105.64	105.02	105.81	106.76	105.71	103.9	106.6	106.2	106.61	105.11	105.4	106.54	105.01	105.08	105.05	104.88	105.35	105.52	106.87	105.49	104.89	107.46	104.96	105.26	105.26	107.16	105.02	106.81	106.58	105.95	107.07
105.2	105.57	104.46	105.54	104.72	106.08	104.38	104.55	105.24	104.99	104.87	105.54	105.44	105.74	106.36	106.02	105.75	107.99	104.45	105.8	105.88	106.34	105.43	105.9	105.1	105.73	105.88	105.26	105.8	105.89	105.24	105.77	104.99	104.98	107.05	105.33	103.47	104.69	103.73	105.95	106.05	105.21	105.46	105.85	104.21	106.88	105.64	105.56	105.77	104.87
107.53	108.61	107.31	106.25	108.2	107.27	107.92	107.18	109.1	107.48	108.62	106.63	106.98	108.59	105.94	107.86	106.62	107.84	108.29	107.53	109.22	107.4	108.23	107.33	106.9	107.19	108.28	108.74	107.59	108.66	106.72	107.32	108.41	107.5	108.17	107.35	107.31	107.25	106.67	108.26	108.7	107.62	107.77	106.92	108.89	106.82	108.1	107.16	107.54	107.28
107.36	106.61	107.46	108.59	107.73	106.65	106.12	108.41	109.28	108.68	107.88	108.49	108.55	108.98	106.73	107.41	107.03	106.71	107.6	107.84	107.79	109.31	107.62	108.76	108.9	107.94	107.34	107.38	108.35	108.56	107.05	108.13	108.1	107.95	106.5	109.08	107.9	107.03	108.69	108.12	107.49	107.77	108.57	107.13	107.96	107.83	108.79	107.24	107.9	107.99
106.6	105.71	104.61	105.37	107.01	104.95	105.66	104.53	106.11	106.4	105.39	105.72	105.62	105.25	106.84	105.63	105.01	105.7	105.05	104.67	105.29	105.13	106.12	105.85	107.22	104.42	106.13	106.16	106.3	105.31	105.2	107.3	104.92	105.69	106.5	103.62	105.78	104.8	104.77	106.24	106.84	107	105.86	105.73	105.61	104.55	106.09	105.2	105.83	105.27
105.96	105.28	106.13	105.5	106.01	105.16	106.44	106.94	106.67	106.29	106.42	107.56	105.75	106.85	105.87	104.94	106.77	104.56	107.18	107.29	106.11	106.17	106.46	107.87	106.06	106.3	106.02	106.34	106.64	107.02	108.19	107.12	106.34	106.88	104.92	107.89	106.43	106.86	104.59	106.48	107.04	105.88	105.32	106.82	105.54	105.92	105.42	105.87	104.73	104.88
105.89	105.74	105.62	104.9	105.88	105.99	105.55	105.51	105.54	105.49	105.4	105.26	106.75	105.77	105.92	104.44	104.53	105.18	106.24	106.49	105.58	104.68	105.3	104.5	107.04	106.12	104.34	105.96	106.45	106.14	105.85	105.94	105.68	105.05	104.45	105.26	106.21	106.01	105.48	106.19	106.95	106.35	105.29	104.34	106.42	104.78	106.41	107.2	105.4	106.3
106.02	103.5	105.58	105.67	104.98	106.58	105.89	106.18	105.57	106.41	105.52	106.4	107	104.87	107.2	105.1	105.34	104.32	105.07	105.79	104.81	105.52	104.56	105.64	106.27	105.36	105.56	106.01	104.04	105.95	106.05	105.09	106.78	106.19	105.8	104.87	105.6	105.1	104.67	105.83	106.22	105.46	105.92	105.09	106.19	104.96	104.87	106.97	104.36	104.85
105.32	106.16	104.76	107.29	106.07	105.7	106.12	105.34	106.73	106.23	106.51	105.84	106.04	105.15	104.4	106.62	105.94	106.51	107.13	105.97	105.96	105.78	107.45	105.66	107.7	105.18	105.62	105.85	105.01	104.93	106.38	106.42	105.41	104.94	106.04	105.59	106.2	105.48	105.88	104.34	105.59	104.24	107.33	106.39	106.38	105.52	105.24	105.07	105.95	107.42
108.51	110.64	112.25	109.95	110.78	110.29	112.31	110.62	111.01	110.91	112.87	111.04	110.46	110.74	109.26	110.63	108.86	111.54	110.69	111.74	112.22	107.92	111.14	111.63	111.05	110.79	110.64	111.62	110.38	109.5	111.91	111.72	110.81	111.91	111.74	109.91	111.81	109.91	111.14	110.6	110.93	111.28	111.1	111.74	109.01	109.77	110.13	110.27	110.53	110.05
105.97	106.92	106.69	106.39	105.42	105.99	106.01	107.22	106.78	106.24	105.94	107.15	107.26	105.17	105.61	104.07	105.63	106.3	106.76	106.61	105.92	105.64	107.51	106.52	105.58	106.47	107.19	107.59	106.86	105.42	106.5	107.01	107.83	104.98	104.71	106.45	106.21	107	106.89	105.37	107.28	106.28	106.76	106.53	106.51	104.5	106.16	107.77	105.77	107.01
105.72	106.87	105.36	107.71	105.46	106.77	104.58	106.75	105.55	105.01	106.31	105.98	107.11	106.54	106.67	105.32	106.86	106.3	105.94	105.63	106.74	105.81	105.69	106.92	105.17	105.04	105.98	105.27	106.3	105.27	106.34	106.07	105.71	105.86	104.6	104.35	106.09	105.91	104.77	105.97	104.58	104.22	106.13	106.55	105.69	106.53	105.1	104.55	106.29	106.39
106.03	106.33	105.44	106.11	106.2	106.33	106.03	104.88	104.58	105.59	106.86	106.08	106.74	106.49	106.17	106.72	105.99	105.31	105.22	107.28	104.96	104.97	104.92	105.24	106.99	106.57	104.76	104.57	105.16	105.36	106.5	105.85	104.36	103.88	106.76	105.66	104.86	105.61	105.2	106.13	106.15	104.86	105.35	106.32	105.62	105.44	105.69	106.12	105.84	105.4
106.99	106.29	106.08	105.45	104.64	106.81	106.93	106.46	107.06	106.29	105.84	105.29	106.95	107.76	107.6	106.62	106.61	106.06	107.84	106.06	106.2	106.57	105.8	107	107.69	108.97	106.44	105.66	105.8	105.38	105.09	107.06	107.62	107.28	107.04	107.66	107.68	105.54	106.29	106.7	105.57	105.92	105.97	105.46	108.32	106.43	106.34	105.6	106.27	105.52
108.77	105.63	106.93	106.83	106.88	106.51	105.49	106.09	105.87	104.98	105.11	106.41	104.43	105.31	104.65	105.6	106.85	104.94	105.12	105.95	105.31	106.07	105.46	104.98	105.89	106.53	105.21	104.4	106.27	105.36	106.39	106.77	105.41	105.39	105.47	105.92	106.65	107.39	106.53	107.85	103.65	105.91	105.43	106.56	107.57	104.87	104.98	105.88	106.02	106.74
104.61	106.62	105.46	105.51	105.16	107.19	105.43	106.06	105.27	106.25	105.82	105.36	106.16	107.24	105.03	104.77	106.19	105.54	104.81	106.63	106.34	105.38	104.95	105.93	107	105.48	106.43	106.05	105.04	104.42	107.03	106.49	106.36	104.2	105.72	106.74	106.91	106.04	106.32	105.59	105.46	105.34	105.21	105.46	105.35	106.24	105.35	106.89	106.37	106.57
105.66	106	105.15	106.88	106.89	105.61	106.45	106.14	107.31	106.55	107.58	104.76	106.98	104.88	105.74	105.36	107.21	106.76	107.42	105.61	106.37	105.44	106.48	107.28	107.13	106.29	107.63	106.48	106.97	107.13	105.1	105.69	107.02	105.83	107.66	106.81	106.58	106.77	105.83	106.97	107.55	106.03	107.02	105.12	108.44	104.67	107.25	105.73	106.29	106.19
105.1	108.37	106.08	107.21	106.96	107.61	106.94	106.07	106.69	107.32	106.39	106.39	107.32	105.92	106.17	105.41	105.46	107.48	106.23	107.79	105.83	106.41	106.03	107.58	105.41	107.51	107.38	107.28	106.98	107.19	107.33	106.85	105.4	105.03	106.06	107.21	105.95	106.72	106.39	105.91	106.65	107.58	106.8	105.92	107.07	107.63	107.29	106.1	105.26	107.31
[truncated: 250 more rows]
[truncated: 150 more columns]
