# Supplementary material for: Genetic dissection of main and epistatic effects of QTL based on augmented triple test cross design
Source: PLoS One. 2017 Dec 14;12(12):e0189054. doi: 10.1371/journal.pone.0189054 (PMC5730204; doi:10.1371/journal.pone.0189054)
Supplement: S10 Supporting Information — (ZIP) [file pone.0189054.s010.zip › z6_1400_0.8_5.csv]

105.16	107.78	106.21	104.96	103.78	105.04	106.37	104.18	105.65	104.91	106.24	104.08	104.43	105.44	105.75	103.27	106.02	106.33	107.47	104.81	106.27	105.2	105.59	104.46	104.68	104.94	104.75	104.82	106.72	106.7	104.25	106.28	105.12	105.28	104.15	103.34	105.38	105.26	103.36	105.31	104.72	105.48	107.88	105.36	106.02	105.85	104.79	103.39	106	106.26
98.529	96.64	100.85	98.502	99.131	98.336	98.459	99.75	99.346	100.19	99.99	98.978	98.455	98.606	100.54	97.327	98.997	98.688	97.616	97.707	99.547	97.89	99.509	97.48	100.11	99.589	99.357	97.968	98.514	99.007	97.29	99.471	98.414	99.77	98.415	98.863	100.71	95.46	98.359	98.796	98.656	99.416	98.836	101.84	100.19	98.264	100.63	98.353	97.405	98.615
103.25	105.35	107.54	107.1	105.29	104.63	106.05	104.05	104.7	105.02	106.02	104.35	106.28	106.8	105.01	103.73	108.39	105.94	106	103.93	105.87	104.14	107.3	103.91	106.13	105.8	106.88	106.11	105.48	105.35	105.15	107.31	105.51	107.21	104.68	105.63	106.07	107.78	105.32	106.11	106.08	106.12	104.05	106.1	104.53	105.26	104.93	106.04	107.18	106.18
99.553	99.662	99.064	98.716	98.779	97.512	98.428	102.56	101.06	99.003	98.432	98.248	96.266	96.905	98.931	98.172	99.084	99.024	99.049	99.55	98.234	99.433	102.85	100.3	98.178	99.428	98.389	96.899	97.872	99.359	97.505	98.079	100.1	99.214	100.48	97.81	100.89	97.18	98.38	98.603	99.021	99.96	101.09	100.57	99.134	99.308	99.896	99.114	99.521	100.58
102.19	100.66	99.77	100.55	100.92	100.49	100.09	100.96	100.81	98.788	100.64	101.23	100.36	101.04	100.25	99.728	98.423	98.671	99.829	97.915	100.69	98.581	100.16	101.76	99.417	101.61	101.24	99.634	99.93	100.45	101.21	100.32	100.28	101.89	101.13	101.42	99.858	101.5	99.078	98.042	99.953	98.625	99.25	101.46	99.796	99.717	99.6	101.17	100.09	100.01
108.55	107.12	106.79	107.32	108.3	111.2	108.09	107.14	108.13	108.76	110.81	108.84	108.86	109.99	108.17	107.15	108.12	109.61	109.48	107.56	109.7	107.53	108.44	107.05	108.51	108.48	109.3	107.74	107.85	109.46	109.51	108.98	108.48	107.31	105.44	108.48	109.27	107.13	111.76	108.8	108.12	107.08	107.87	106.22	109.55	108.79	107.97	108.67	108.84	109.01
108.67	107.74	109.98	108.39	109.59	109.22	108.52	106.07	108.06	110.05	109.73	107.71	109.19	109.77	109.64	109.97	109.39	109.12	108.92	107.11	109.14	107.54	107.48	109.03	108.46	108.09	108.07	107.49	108.02	107.67	108	108.39	107.24	106.73	106.96	108.85	109.69	108.4	110.59	107.59	109.57	106.73	108.31	109.73	109.35	109.75	110.38	109.11	107.49	109.69
101.24	103.08	104.22	101.45	104.58	104.12	102.33	103.13	101.12	103.12	101.58	100.95	101.62	101.1	101.15	101.07	102.78	100.06	104.35	100.61	103.81	104.87	102.57	102.9	102.24	102.74	103.91	101.03	102.2	104.97	103.3	100.69	102.57	102.58	105.84	102.83	102.83	101.87	100.92	104.9	102.71	102.76	103.71	103.16	103.76	102.72	103.64	101.71	102.12	101.6
103.46	105.54	106.63	105.5	106.17	105.78	107.3	104.43	104.86	105.92	103.89	105.62	104.9	105.18	104.09	104.9	104.68	106.58	103.74	106.97	104.72	105.05	107.02	106.55	106.07	104.37	105.6	106.07	105.04	103.66	105.54	106.7	106.23	105.94	106.48	103.93	107.47	106.92	105.7	103.54	107.15	106.58	105.68	106.5	104.47	105.08	104.94	106.26	108.8	106.82
100.47	99.699	98.741	97.121	97.853	99.434	100.32	97.952	99.915	98.786	97.215	99.352	99.601	100.33	98.957	99.449	98.493	100.9	99.629	99.355	98.431	100.39	99.561	101.58	99.344	99.671	98.866	98.984	99.476	101.3	99.926	99.903	97.083	98.209	97.514	96.855	96.959	100.89	100.47	98.551	98.383	97.368	97.419	99.235	98.931	98.991	100.54	97.88	99.71	98.628
106.18	106.77	104.07	106.21	104.78	106.82	107.16	105.64	106.92	105.72	105.45	106.54	104.66	106.78	107.2	106.72	106.9	106.14	103.51	105.83	106.64	104.87	105.37	105.27	105.04	104.3	105.02	106.87	106.33	107.22	109.93	106.45	105.05	104.93	104.72	104.07	105.72	104.74	104.03	104.7	104.17	105.24	103.85	106.4	106.15	106.25	104.95	106.91	107.38	105.32
104.95	106.85	104.8	106.54	105.51	105.31	105.04	106.41	104.46	108.95	106.65	108.21	105.87	105.69	104.18	106.51	106.36	106.51	106.7	105.38	107.2	106.88	106.75	105.06	107.05	107.53	108.27	105.25	107.34	108.01	106.95	107.62	105.6	106.28	107.07	108.72	107.08	107.67	104.7	104.63	105.14	106	107.29	106.3	105.34	106.22	105.29	106.24	106.22	106.24
108.51	107.21	108.6	110.56	108.93	108.41	108.62	108.14	108.88	109.96	109.62	108.45	109.39	109.01	108.06	105.96	107.93	110.96	107.83	109.12	108.86	109.03	109.82	107.08	105.76	109.28	108.4	108.77	109.65	107.21	109.88	110.98	106.31	109.21	108.15	107.29	107.32	108.11	107.13	111.97	106.17	110.47	110.03	109.46	109.67	108.96	109.57	111.17	110.63	109.89
105.25	105.39	105.75	103.25	105.55	105.35	105.27	106.53	108.63	105.61	106.24	104.7	106.15	107.55	105.95	104.19	104.96	105.68	104.81	106.97	105.07	105.79	105.1	103.12	105.9	105.85	105.1	103.71	103.18	105.28	105.77	104.91	106.23	107.63	102.51	107.04	104.38	106.89	103.52	106.22	107.44	105.37	105.66	104.93	105.17	105.14	106.13	107.47	103.91	103.9
107.35	108.03	105.73	105.28	105.91	105.41	105.85	105.54	105.92	105.53	106.43	105.24	105.46	106.93	106.16	106.29	106.51	105.75	107.08	107.51	104.77	106.67	106.5	106.29	106.12	106.68	105.83	109.48	106.26	105.16	105.57	106.12	105.73	105.91	107.28	105.08	106.02	105.66	108.49	106.97	106.98	107.09	106.1	106.6	107.38	105.84	106.36	105.48	105.3	107.41
107.12	106.71	105.97	107.98	107.38	105.78	106.84	107.57	107.23	106.84	107.13	108.91	105.66	104.93	106.16	105.64	104.93	105.27	105.89	104.92	107.97	106.18	109.17	104.44	107.71	101.91	104.44	108.32	106.22	107.49	106.05	106.67	107.01	108.05	106.88	106.04	106.79	105.19	105.95	104.05	106.55	107.17	104.2	105.83	105.43	103.75	105.32	105.69	106.48	107.81
102.27	102.99	101.59	101.16	102.08	102.63	99.518	102.11	100.66	103.09	101.87	102.28	101.87	102.17	102.35	99.963	101.94	102.18	101.43	101.07	102.04	100.99	100.86	101.55	100.54	99.571	101.39	101.73	99.85	101.89	102.88	101.42	101.7	103.11	103.17	97.481	101.35	100.82	101.04	98.582	101.17	100.3	99.313	99.592	98.796	100.36	101.22	101.36	101.03	101.4
99.394	98.071	99.944	100.49	100.34	98.718	98.108	100.78	99.841	97.745	99.417	97.963	98.931	98.061	97.87	101.56	96.225	98.667	96.736	100.64	98.305	98.579	97.29	99.127	99.422	100.08	97.376	99.127	99.364	98.43	99.519	98.161	98.355	99.553	98.278	97.664	99.302	98.216	98.856	99.423	96.428	102.3	99.172	97.919	97.51	98.529	97.156	97.345	98.548	97.905
106.29	105.63	106.12	108.89	106.74	107.53	108.21	106.87	108.94	105.4	108.46	105.84	107.32	105.87	106.45	104.83	108.17	105.44	106.8	106.21	104.91	104.52	105.89	105.26	106.01	106.78	105.46	104.42	107.91	105.75	106.31	104.69	106.63	106.23	106.89	107.62	106.44	106.24	105.85	106.59	107.81	106.73	105.56	106.67	103.88	108.53	108.34	106.55	105.81	105.92
105.51	109.37	106.07	107.98	108.35	107.45	107.87	108.66	108.83	107.76	107.28	107.03	109.07	107.32	107.39	109.73	107.48	108.26	105.84	108.35	105.43	110.51	107.58	109.48	108.01	107.5	107.24	107.48	107.72	107.88	106.99	108.05	108.01	109.72	107.94	107.84	110.09	106.95	107.04	108.54	107.1	106.96	107.64	106.27	106.27	107.46	108.12	107.84	107.49	106.95
99.106	99.156	99.721	98.24	98.993	98.465	96.46	99.921	98.701	97.529	100.04	99.779	98.72	99.987	98.249	96.239	97.865	100.3	97.738	99.081	97.829	100.34	99.676	97.949	98.186	100.25	99.491	99.627	99.609	98.854	97.65	98.947	99.11	99.222	97.397	99.041	99.13	96.785	98.287	99.107	99.591	98.267	98.592	101.28	99.708	99.868	97.545	99.412	98.407	98.551
109.19	107.68	110.36	109.24	108.5	108.93	107.37	107.48	109.66	105.35	112	107.82	108.51	108.38	109.29	105.82	107.03	107.33	106.77	110.43	106.46	110.09	107.71	108.26	109.08	107.11	107.39	107.39	107.63	106.4	107.64	107.69	110.59	108.12	109.63	108.81	108.67	106.72	107.31	108.35	106.87	108.56	107.58	106.9	109.62	106.32	107.13	108.2	108.44	107.71
100.23	97.103	99.126	98.751	98.137	98.059	98.547	99.071	97.914	100.58	100.55	98.763	96.24	97.835	100.69	99.142	98.318	98.626	97.936	99.894	97.48	97.437	97.757	97.296	99.185	98.948	100.84	99.599	98.756	99.357	100.22	99.827	98.352	99.066	100.07	98.147	99.427	99.501	98.575	98.639	100.47	98.111	98	98.419	98.308	96.991	100.65	99.305	98.185	98.319
100.37	99.813	101.88	101.63	99.873	97.81	100.05	100.9	100.89	99.258	99.101	102.8	98.596	99.217	97.676	99.901	100.91	101.47	101.63	102.25	99.326	99.358	100.56	100.17	103.21	99.132	100.25	101.12	100.74	101.48	101.87	100.82	99.23	99.084	99.574	102.07	100.19	98.988	98.047	101.74	99.867	98.373	100.96	97.875	99.326	100.01	102.78	101.23	100.31	99.768
109.41	107.85	109.42	107.43	106.83	107.99	109.4	106.06	107.88	107.65	106.46	107.3	107.92	108.39	107.66	107.65	108.02	107.33	107.46	111.04	106.74	106.28	108.48	106.64	109.44	107.91	107.53	107.54	109.13	109.35	108.14	106.17	110.91	108.65	108.1	107.8	106.78	107.6	110.45	107.56	109.08	108.39	108.7	110.69	107.53	109.22	107.03	106.8	109.14	108.33
105.14	105.67	105.06	106.86	106.9	102.54	104.51	105.35	105.06	105.37	107.57	104.64	104.76	106.9	105.87	105.28	105.97	105.89	103.91	104.19	104.09	102.05	107.32	104.85	105.57	102.02	106.9	104.78	105.73	105.42	104.63	106.04	104.55	104.93	107.02	105.59	105.68	107.72	106.55	104.52	105.04	106.1	105.69	105.26	105.72	106.31	106.23	103.15	102.48	106.73
109.33	108.91	111.04	111.34	111.73	109.85	109.76	108.22	109.39	111.58	110.14	110.5	109.06	110.34	108.87	109.09	112.19	110.88	110.25	111.29	113.86	111.75	111.75	111.76	110.4	112.5	110.76	112.27	109.04	109.18	107.62	109.48	109.33	111.18	109.83	112.6	108.76	109.58	110.57	110.55	110.95	111.2	109.88	109.27	109.66	111.42	109.65	109.68	109.51	108.75
101.06	98.756	96.671	98.549	97.858	99.935	98.607	98.682	99.496	100.19	97.074	98.283	98.382	97.898	99.793	96.423	97.04	101.41	98.406	100.28	100.42	100.28	98.147	97.375	96.688	100.5	97.128	98.528	99.441	98.782	99.517	97.404	100.5	99.507	101.23	98.667	96.932	100.09	98.638	99.484	97.587	98.707	98.075	97.724	97.834	98.036	100.22	99.214	99.322	97.625
112.08	108.16	108.63	108.51	108.86	107.09	108.57	108.22	109.98	108.76	109.88	109.32	108.46	108.83	106.3	106.92	107.84	107.61	109.04	108.57	106.9	108.03	108.35	107.41	107.54	109.21	108.57	106.59	109.96	110.52	110.62	107.22	108.1	109.05	111.91	107.69	108	110.79	109.34	109.06	110.08	109.15	109.59	107.08	109.84	108.96	107.82	112.64	108.73	108.31
108.34	106.77	103.92	107.14	105.59	106.16	106.14	105.81	107.23	105.54	105.48	106.49	106.91	107.73	106.62	106.5	108.68	105.5	105.49	107.08	108.72	105.47	106.24	106.35	108	107.61	107.09	107.75	105.09	109.1	108.77	107.91	105.09	105.3	106.95	105.6	107.33	107.9	108.09	106.82	105.25	105.94	107.28	103.33	106.86	106.53	102.81	107.34	105.74	106.39
105.6	107.34	105.54	106.96	105.89	106.16	106.02	105.09	104.33	102.16	104.45	105.76	105.83	105.45	105.68	104.27	106.52	105.72	107.01	106.36	105.98	105.12	103.85	106.07	106.39	104.05	105.16	105.48	104.67	105.05	105.95	105.97	106.75	107.26	104.89	103.21	105.62	106.68	104.6	107.27	105.79	104.67	108.17	107.45	107.86	105.03	103.98	106.38	106.9	106.42
106.7	105.49	107.01	107.99	106.38	106.97	106.15	106.56	106.47	106.13	106.79	106.89	108.16	106.38	105.47	104.93	107.85	108.47	107.81	104.69	104.59	104.96	105.24	105.95	107.48	106.73	104.7	107.2	107.36	105.86	105.72	106.89	107.04	106.79	104.76	106.57	106.76	104.85	105.48	106.86	105.68	105.94	107.44	105.72	107.48	106.6	105.72	107.84	108.13	106.86
108.72	108.6	108.39	108.38	109.93	109.07	106.99	107.02	109.49	108.06	107.99	106.92	107.24	108.56	109.06	109.23	105.96	108.01	108.02	106.28	107.33	110.45	107.38	110.04	107.26	106.59	108.58	105.96	107.69	108.09	110.69	106.54	107.44	107.2	106.45	106.58	108.07	109.15	107.75	105.27	106.88	107.81	106.66	109.67	106.97	105.12	109.62	107.91	106.37	108.75
112.01	110.09	108.47	110.64	111.13	111.32	110.6	109.75	109.9	108.57	109.7	111.48	110.17	109.11	111.15	106.8	109.91	109.83	111.76	110.34	108.43	113.61	109.84	110.97	108.34	110.33	109.2	112.41	110.42	110.2	110.51	109.27	111.38	109.9	110.59	109.34	110.71	111.61	111.22	109.61	108.97	111.79	110.93	108.42	109.65	111.34	110.1	110.57	110.22	110.66
103.41	107	105.48	105	106.18	106.95	105.75	106.47	109.68	105.98	105.86	105.34	106.07	106.88	105.65	104.94	105.81	105.47	103.6	106.15	103.74	104.56	106.01	104.52	107.44	103.58	103.54	105.05	104.16	105.96	106.35	106.3	106.54	103.17	106.8	105.38	103.96	105.72	106.76	105.39	103.58	104.27	104.92	107.39	106.4	103.02	107.17	105.23	106.07	104.19
108.46	107.12	108.1	109.09	107.58	108.94	107.38	107.72	112.23	108.79	107.76	107.76	107.36	108.8	106.63	107.91	109.03	109.42	109.79	108.95	109.3	107.59	110.3	108.62	106.88	110.03	107.97	107.24	108.45	107.13	110.47	106.99	107	105.77	107.02	109.8	109.1	108.29	108.23	108.13	107.14	107.96	111.33	109.3	108.69	109.72	107.88	108.36	107.04	106.38
108.81	111.01	111.12	110.87	110.04	110.78	108.12	112.97	109.47	110.53	110.36	112.01	111.52	110.22	110.02	111.49	107.53	111.59	110.8	109.5	110.7	109.63	110.94	110.05	109.81	111.59	109.94	109.42	107.28	111.79	110.01	109.36	109.77	108.95	109.18	110.49	110.74	108.9	110.67	109.91	109.23	110.25	108.27	110.01	108.12	110.35	110.35	109.42	112.23	110.76
107.74	107.15	105.58	106.4	106.63	106.01	104.5	105.31	108.95	105.75	106.25	106.46	108.05	107.37	107.29	107.46	106.99	105.46	105.54	105.74	107.96	105.6	106.24	106.55	104.5	107.56	105.57	108.45	104.92	105.26	107.04	105.14	106.7	106.73	106.13	105.69	105.3	106.43	108.41	107.08	106.4	107.32	105.73	106.17	104.76	106.17	105.29	105.96	106.55	106.02
100.59	99.646	101.28	98.654	99.559	100.56	100.05	100.41	102.89	101.19	100.55	100.55	99.724	99.345	99.214	101.26	99.265	102.5	98.562	101.21	98.15	99.876	101.62	103.2	102.69	100.8	101.64	100.16	100.01	100.75	101.06	100.15	100.79	101.12	99.849	101	97.897	102.73	99.435	101.9	100.67	99.94	101.38	99.484	101.27	99.799	99.118	97.874	101.4	101.32
98.37	100.13	97.038	97.215	99.085	99.262	97.978	98.448	98.065	99.68	98.9	100.31	100.09	99.537	99.525	100.41	98.712	100.44	99.766	98.031	99.995	99.466	98.474	99.045	99.638	101.65	97.671	100.66	99.024	99.529	99.609	98.809	97.716	97.443	99.442	96.868	98.417	98.86	100.02	98.737	96.906	99.113	99.127	97.939	98.197	98.8	97.574	97.815	99.375	98.95
111.94	109.67	109.65	109.45	109.78	108.51	110	108.63	111.44	110.18	110.62	112.35	110.21	110.85	108.91	108.71	112.11	108.92	109.67	110.02	111.48	111.55	112.08	109.89	111.75	111.15	111.87	110.34	111.49	110.53	111.23	109.36	111.62	110.63	109.49	110.69	112.18	113.85	108.38	109.73	107.84	110.44	110.25	110.92	109.11	110.25	111.17	110.61	111.78	110.17
109.05	108.02	110.62	109.38	107.74	109.25	106.75	106.97	108.41	108.32	106.38	105.12	107.88	107.99	109.04	105.93	107.09	108.14	108.17	105.96	106.95	108.05	110.03	107.79	108.67	107.39	106.22	108.18	108.85	108.03	107.61	108.04	108.92	107.58	107.92	106.14	107.87	109.34	108.34	107.13	107.66	108.83	109.86	108.74	107.68	108.09	110.39	105.96	107.2	106.09
106.45	107.54	107.37	109.77	107.05	109.32	109.64	107.54	107.35	106.7	110.22	108.95	107.9	108.39	108.96	107.88	109.51	108.71	107.29	107.71	107.96	109.01	109.92	108.68	110.86	109.27	110.03	112.79	109.33	108.46	107.49	108.68	109.71	108.45	106.07	109.55	108.77	109.49	109.28	109.24	110.33	109.57	107.75	109.36	107.67	108.49	107.27	107.18	110.71	107.3
109.91	110.4	108.69	109.39	110.33	111.89	109.51	110.87	112.28	111.31	108.84	109.44	111.55	110.18	112.03	111.2	110.95	109.86	111.27	109.64	111.57	110.33	108.21	108.81	111.02	111.17	112.21	112.46	110.98	110.92	111.65	110.57	111.19	111.75	111.07	108.8	111.39	109.03	108.47	108.73	110.44	108.55	109.66	108.25	110.26	111.87	110.44	109.67	111.49	108.3
109.35	108.98	107.99	106.14	109.07	106.82	108.99	108.8	105.68	107.72	106.94	109.21	107.59	107.87	105.75	107.92	107.97	105.89	107.99	107.87	107.23	107.72	108.67	109.32	106.15	106.57	107.23	106.04	107.28	107.63	107.04	108.55	107.21	107.05	108.04	107.39	108.56	108.12	108.84	108.75	107.58	108.04	107.54	106.57	107.85	109.09	105.99	108.25	108.69	110.57
108.1	105.68	107.32	105.06	103.96	105.16	107.23	107.22	106.85	108.73	105.49	106.97	104.61	105.45	107.88	107.69	105.96	106.8	106.76	103.85	106.56	105.44	105.73	106.03	106.1	107.22	108.07	106.71	106.89	107.41	106.34	106.23	105.29	107.46	106.63	106.52	106.39	105.24	106.78	105.98	107.35	107.42	106.88	105.62	106.54	106.88	106.03	108.57	106.88	105.79
104.55	107.9	107.81	106.64	105.57	106.76	104.22	107.22	103.89	105.43	105.26	106.41	105.26	106.18	105.94	104.89	104.23	106.86	107.73	105.68	107.74	104.33	105.22	104.43	106.9	106.95	106.75	103.62	107.12	104.38	108.01	103.6	105.85	107.21	106.63	105.11	104.38	106.56	104.35	106.93	104.4	105.72	104.85	104.9	106.76	105.93	105.2	104.88	106.16	105.55
102.55	104.68	99.844	105.1	101.71	103.52	102.88	103.72	103.55	102.78	104.9	101.65	101.03	104.16	102.72	103.22	102.92	101.86	102.79	102.42	105.27	102.25	103.06	104.59	104	104.45	102.4	102.7	102.38	102.53	102.57	100.42	101.2	103.04	102.46	104.12	103.35	102.96	103.25	105.17	101.5	100.47	102.99	103.42	102.85	104.62	101.91	102.75	103.16	101.46
106.06	108.11	106.04	106.7	108.47	105.28	108.02	106.89	107.09	105.62	107.54	106.09	104.19	107.84	105.86	105.66	107.34	106.74	103.52	106.03	105.75	106.52	106.62	105.79	108.15	104.78	107.84	106.35	108	105.63	106.94	105.41	106.42	106.24	105.75	108.5	106.9	106	105.95	103.45	108.06	106.09	109.67	107.35	104.78	106.01	106.03	107.44	105.96	106.18
107.45	108.1	103.7	108.85	106.42	104.09	108.6	104.05	101.77	106.81	104.37	106.07	105.51	105.65	104.85	105.87	106.36	106.46	106.84	104.82	103.53	105.7	105.03	105.94	105.69	104.94	104.98	106.1	106.44	107.04	105.97	105.6	106.49	104.53	104	104.07	104.7	107.12	106.96	105.68	105.23	106.12	105.84	104.99	104.28	105.17	104.97	104.08	105.02	103.69
101.64	98.927	96.552	100.65	99.834	98.076	100.45	98.9	96.341	99.371	98.772	101.01	98.825	98.698	97.501	98.505	99.188	97.105	100.41	97.344	100.01	96.819	97.983	98.952	96.858	97.114	99.709	98.456	99.61	100.31	97.938	100.07	98.407	100.01	98.856	99.547	97.762	98.42	95.559	99.681	99.837	97.286	97.185	96.773	96.795	100.17	100.14	98.508	99.311	97.192
97.838	99.93	98.408	95.647	96.536	96.371	97.858	99.575	96.328	96.2	100.04	98.319	99.087	98.12	99.692	96.864	97.067	98.591	99.169	98.205	99.416	97.702	98.279	98.041	99.109	96.312	97.761	98.249	99.205	97.473	97.829	97.614	98.605	97.94	99.076	96.609	98.863	97.453	98.703	97.493	95.738	99.864	98.032	96.834	96.079	97.868	98.465	99.165	96.502	98.679
105.01	105.67	106.17	105.01	104.35	104.72	104.15	104.56	104.67	107.03	106.66	103.94	106.55	103.68	106.83	105.73	106.52	104.46	105.4	105	106.34	105.69	105.49	107.18	105.98	106.57	104.41	104.15	105.18	106.32	105.47	106.26	104.84	104.52	104.16	106.72	103.58	104.91	104.61	104.65	105.95	104.8	104.95	102.52	106.36	105.83	105.17	105.85	106.32	104.97
106.98	104.64	104.66	102.99	104.75	106.42	105.24	105.04	105.67	104.78	105.72	106.33	108.5	103.45	105.8	104.08	106.11	106.06	105.19	106.58	104.98	104.21	105.36	104.82	105.93	106.86	107.62	106.29	103.81	105.32	108.04	104.62	105.96	106.49	106.5	106.62	106.32	106.36	107.6	107.18	105.79	106.3	105.2	104.9	106.51	107.05	107.78	105.53	107.14	105.14
94.965	96.2	97.05	98.889	98.554	98.676	98.072	98.172	97.883	100.05	96.869	95.516	98.791	99.433	97.444	98.684	96.566	99.186	99.118	96.86	98.185	99.36	96.25	96.818	97.453	98.534	98.727	97.415	99.226	99.191	97.912	96.347	99.974	97.363	99.273	98.805	99.956	99.013	98.461	97.687	97.887	95.903	99.548	98.895	95.197	100.71	98.07	98.62	98.704	98.77
106.67	104.04	105.68	106.74	106.15	104.63	104.4	105.69	104.68	106.83	105.38	104.09	104.2	106.32	105.26	106.21	104.75	103.14	100.34	107.49	105.95	105.49	106.23	106.61	104.94	106.39	104.39	106.13	104.76	107.26	104.87	105.39	103.54	105.62	105.31	103.51	105.84	104.18	104.36	106.04	106.16	105.62	106.18	104.57	103.97	106.28	107.96	107.27	105.28	104.95
104.17	107.01	107.84	105.81	105.3	106.29	107.47	105.81	105.65	105.12	105.59	107.18	105.15	104.08	105.62	104.1	105.41	107.46	105.05	104.35	106.52	105.36	106.47	104.72	104.73	105.72	104.39	103.87	103.95	107.76	106.45	107.37	105.02	106.84	104.04	107.13	104.82	104.28	105.01	103.75	104.67	104.47	106.32	104.17	105.6	105.66	107.67	105.22	104.82	105.59
98.009	98.222	99.436	100.02	98.554	98.201	96.22	98.339	99.565	98.913	99.259	97.27	99.059	97.643	98.461	99.147	98.798	98.292	100.68	96.961	98.996	99.02	97.581	99.411	97.735	97.997	95.875	98.82	98.575	99.355	100.82	99.791	98.831	98.828	95.676	96.61	98.787	98.327	99.784	99.011	98.695	98.141	97.725	99.502	97.772	98.378	99.57	97.229	100.13	98.123
106.38	108.5	107.24	108.6	105.8	108.05	104.09	105.39	105.4	105.35	107.97	104.28	106.91	106.09	105.43	108.04	108.32	105.67	105.54	109.66	106.1	107.22	105.78	106.01	107.95	106.81	106.83	106.76	106.66	108	105.35	107.79	103.69	103.43	105.36	107.02	106.71	105.08	107.72	105.82	107.1	105.23	107.03	107.6	108.65	106.73	105	106.25	105.63	107.2
105.39	106.22	106.73	105.1	106.29	105.42	106.78	107.31	105.66	104.28	107.43	104.74	108.28	106.32	105.24	106.6	107.42	105.16	106.03	106.22	106.56	105.6	105.94	105.87	106.66	104.66	106.21	104.88	104.37	105.97	103.05	106.07	103.68	105.36	107.34	105.02	105.12	108.87	107.12	104.95	106	105.77	107.1	107.2	103.46	106.17	105.47	105.69	105.67	107.5
107.73	108.34	109.23	107.6	110.35	108.26	108.38	107.89	109.63	109.74	106.36	106.59	106.15	108.02	109.47	106.19	105.99	108.42	106.77	107.05	109.48	108.07	105.82	106.69	108.71	106.61	105.47	106.39	108.25	108.01	108.09	109.36	108.82	108.54	109.33	108.95	106.91	108.06	106.12	109.16	110.88	108.61	106.96	108.6	105.19	105.93	106.41	107.02	108.85	108.89
97.687	96.475	96.279	97.06	98.831	98.706	97.586	98.903	98.266	99.087	99.073	98.434	97.248	98.062	96.967	97.011	98.148	96.76	97.049	98.334	98.552	95.676	97.563	95.764	98.297	96.772	99.328	95.727	97.276	97.592	98.851	96.889	97.998	97.751	97.812	97.066	97.224	97.917	98.549	98.465	99.492	99.333	98.68	98.204	99.143	99.046	99.282	96.762	97.532	96.921
103.58	103.82	106.89	104.52	106.49	105.57	106.74	104.63	106.26	108.17	105.27	105.91	105.93	106.49	105.07	104.87	105.78	106.68	106.75	107.2	105.3	103.73	105.92	103.3	104.88	103.49	103.23	108.88	106.38	104.9	106.56	107.13	104.72	104.39	105.96	104.22	106.72	106.73	107.12	105.21	104.74	105.38	108.38	106.72	104.64	103.98	105.87	106.33	106.64	105.84
100.34	98.877	99.511	100.26	100.01	99.783	99.517	101.51	99.965	101.93	100.45	100.86	100.49	99.312	101.15	99.961	98.798	100.59	98.768	101.31	100.83	102.14	100.75	98.758	99.149	100.94	101.19	101.42	100.59	100.9	99.532	100.29	100.49	100.44	100.13	99.588	100.86	98.522	102.82	99.179	100.4	99.518	99.604	101.54	100.42	101.71	101.84	98.337	101.51	100.56
107.92	108.89	107.63	106.82	108.58	108.08	107.37	110.25	107.06	109.62	108.46	109.82	107.56	106.72	107.26	108.58	108.63	106.79	107.69	106.63	108.37	109.22	108.95	108.94	108.06	108.61	109.68	110.7	110.6	107.45	106.93	107.14	107.94	108.19	108.68	107.8	110.23	108.12	108.92	107.94	109.64	108.99	108.32	108.98	106.88	108.95	108.87	108.26	107.64	109.39
98.937	99.367	101.49	99.618	101.37	100.35	100.23	99.864	103.2	102.7	99.735	99.971	101.02	101.21	98.748	98.248	99.925	100.19	101.31	102.21	99.562	101.83	99.996	98.257	100.12	100.39	99.656	99.053	98.696	101.74	101.09	98.07	101.68	97.589	99.91	101.92	98.721	101.97	99.423	99.26	98.621	99.957	101.48	101.02	98.188	99.923	98.985	100.27	100.08	99.626
99.56	102.38	100.33	102.55	101.91	101.1	102.62	99.689	103.21	101.76	102.66	99.036	101.07	99.316	101.23	101.67	101.75	102.89	102.83	100.53	102.77	101.6	98.626	99.138	99.98	101.53	99.951	102.65	102.79	99.871	99.42	102.4	97.636	100.26	102.21	100.37	102.46	100.63	101.47	101.43	101.04	98.933	103.08	100.94	100.34	100.02	102.15	99.747	99.549	101.19
111.07	111	109.94	110.73	110.98	109.81	109.35	109.96	112.33	111.07	109.45	110.01	112.68	110.33	109.51	110.88	109.14	112.92	109.67	112.28	110.31	109.03	108.04	109.06	108.74	107.78	107.15	112.22	111.02	110.97	108.96	110.76	111.02	109.09	110.93	110.41	112.04	109.37	110.08	111.62	110.99	108.56	109.42	111.15	109.59	109.13	111.56	110.75	111.84	110.84
105.22	105.49	105.76	103.57	106.38	107.2	106.94	106.93	106.36	105.6	105.48	105.72	102.86	106.63	105.01	106.42	106.1	105.25	104.26	106.84	104.98	104.06	107.11	104.96	105.29	104.12	105.2	105.79	105.74	104.75	108.08	105.98	107.22	105.14	106.29	105.59	106.38	104.51	106.09	106.75	105.24	104.04	105.96	105.29	106.59	106.54	105.17	106.9	104.4	106.07
101.96	98.764	99.309	101.08	101.7	101.47	99.166	98.882	99.86	99.36	101.83	100.49	98.778	100.91	101.1	97.884	99.381	101.19	98.581	100.71	98.118	99.28	101.21	102.74	101.03	99.894	101.04	103.38	101.53	101.18	100.26	99.113	97.792	100.53	99.14	99.689	100.53	101.54	100.51	100.57	100.27	100.4	97.061	100.55	98.325	100.37	102.08	101.28	101.18	101.21
106.2	108.62	109.7	107.03	107.11	109.24	108.6	106.6	106.3	109.25	107.23	108.14	109.17	110.11	107.07	108.71	107.65	108.21	107.01	107.58	109.33	108.54	109.61	109.64	110.12	108.92	108.58	107.51	108.79	110.33	108.05	110.21	108.36	108.5	107.33	105.96	108.86	107.24	106.69	109.5	108.45	108.23	108.72	107.95	110.07	108.96	109.84	110.34	106.02	108.85
106.78	106.22	107.33	105.56	105.61	106.2	106.79	107.66	107.09	106.44	106.66	104.75	104.67	103.08	103.12	104.77	108.12	105.02	105.12	105.71	105.25	108.72	106.97	102.07	105.95	104.87	106.04	104.85	107.85	104.81	105.83	105.64	106.2	104.76	106.76	105.45	106.79	103.71	107.79	104.26	105.42	106.33	105.18	106.61	105.34	106.42	104.38	107.62	109.43	103.04
107.59	106.8	106.27	105.03	105.32	106.79	104.35	104.36	106.64	106.65	106.71	106.28	107.65	106.9	105.41	106.78	104.49	105.07	104.01	106.18	104.53	107.32	104.79	108.12	106.15	106.08	105.1	106.84	105.34	106.91	103.06	106.18	106.73	106.48	106.13	105.51	105.79	104.91	105.13	106.56	106.59	107.61	103.61	103.71	105.81	106.52	104.64	105.37	105.61	106.18
100.55	99.899	99.286	100.45	100.42	100.25	101.23	101.06	101.05	98.128	101.45	101.4	100.53	101.29	101.33	99.262	100.56	101.69	100.47	99.934	101.9	100.67	99.593	99.759	101.65	99.968	100.66	97.949	100.55	100.05	99.506	100.74	99.271	99.902	100.53	99.573	102.34	99.896	100.21	99.451	101.72	102.55	103	100.34	100.99	100.61	100.42	101.13	98.477	99.009
99.682	96.849	97.77	98.344	97.372	99.814	99.859	98.735	98.477	99.982	95.258	97.876	97.957	98.97	97.613	98.566	97.084	99.345	97.011	99.173	97.133	96.706	98.69	98.954	98.957	97.217	98.724	96.796	98.136	100.38	95.608	100.34	99.316	96.454	99.058	97.529	98.278	100.38	99.303	95.469	98.173	97.748	96.986	97.437	96.823	99.583	98.78	98.308	98.28	96.91
107.88	108.75	108.41	108.99	107.55	108.33	106.94	108.82	106.51	107.98	109.11	108.18	109.07	111.13	108.61	106.87	108.1	106.93	107.56	108.24	106.46	106.1	108.16	109.38	109.19	108.8	108.22	111.03	108.21	108.99	109.65	106.81	108.99	108.95	107.25	108.13	107.72	106.68	104.82	107.14	109.06	109.52	106.77	108.76	106.81	109.29	107.61	107.67	110.38	109.39
108.97	107.68	108.23	109.39	107.75	108.02	107.94	108.51	107.07	106.62	109.5	108.72	106.81	109.21	109.45	107.21	107.02	108.01	109.19	107.44	107.91	108.69	110.8	106.51	107.22	108.75	109.25	108.21	106.81	107.81	106.17	107.55	109.7	107.99	110.03	107.1	106.73	109.04	109.34	109.55	108.05	107.06	108.64	106.4	108.91	107.47	109.96	111.08	108.39	110.4
106.06	107.01	106.92	104.33	107.08	106.88	109.38	105.58	104.07	107.89	105.56	105.94	107	107.78	105.87	105.05	105.91	107.93	106.87	105.47	106.84	107.88	106.14	107.71	106.87	106.65	107.79	107.73	107.11	105.55	105.99	106.54	106.09	108.38	105.27	105.48	105.43	105.57	106.64	105.94	105.93	105.13	105.04	105.57	108.51	105.38	107.46	106.57	105.97	106.76
108.59	107.45	109.11	108.38	109.99	108.61	109.65	110.73	108.04	107.72	109.19	109.52	110.07	108.04	108.76	110.43	109.67	107.35	107.71	108.79	104.85	110.98	108.26	108.14	107.98	108.74	109.41	109.03	107.62	108.38	109.67	108.99	108.63	109.8	109.15	108.79	106.81	109.49	107.91	108.24	106.83	107.37	109.44	108.32	107.1	110.76	109.25	107.21	107.61	108.5
96.547	99.001	96.856	98.619	99.487	100.21	98.008	100.73	99.239	99.015	98.122	98.704	98.978	99.105	100.52	98.357	101.86	98.514	99.297	98.454	97.02	100.47	97.385	99.958	98.189	95.95	97.186	96.796	98.331	99.065	101.05	97.234	98.987	101.76	97.807	98.602	99.006	99.272	98.598	99.538	99.273	99.946	101.89	97.611	98.653	99.351	99.329	99.237	98.882	98.099
108.29	106.81	108.52	105.96	108.26	107.49	109.36	108.07	108.63	107.06	109.04	108.82	109.71	108.27	108.51	108.55	108.04	106.87	109.23	109.09	110.71	108.11	108.17	109.37	109.4	106.99	110.3	107.28	107.81	105.97	110.53	108.2	108.06	107.45	108.83	105.85	108.9	107.78	109.81	109.28	106.76	107.87	107.99	110.14	105	109.52	107.21	107.87	105.51	107.82
104.34	106.04	105.55	105.56	104.75	108.19	107.66	105.73	108.33	106.81	107.47	104.38	105.79	106.88	106.57	103.81	105.78	105.12	105.93	107.57	105.75	104.43	105.3	104	103.17	106.86	108.43	106.08	105.92	105.94	107.79	104.92	104.94	104.5	103.63	105.5	105.6	105.62	105.64	105.18	107.03	105.13	105.42	106.8	103.56	106.18	106.92	105.39	106.23	104.47
97.174	98.978	97.275	98.201	97.22	98.705	99.416	99.169	99.079	98.349	99.823	98.693	99.174	95.926	99.887	99.419	98.293	99.453	100.33	97.957	99.018	96.927	102.76	99.364	98.493	99.666	100.37	98.444	98.276	99.281	97.816	98.785	98.825	100.44	99.939	99.253	98.991	100.29	100.74	97.462	100.89	99.114	99.952	98.332	99.119	98.563	98.523	97.829	99.853	97.807
109.11	110.11	104.72	107.88	106.24	107.8	108.29	107.56	110.03	109.56	106.41	108.69	108.75	109.9	109.81	109.1	106.61	108.45	110.73	107.57	110.37	107.92	109.2	106.12	109.99	109.56	109.29	108.03	107.63	108.39	105.63	106.22	110.14	108.8	106.5	108.59	108.01	110.05	108.57	107.97	108.25	108.98	108.14	111.18	108.27	109.81	107.92	109.02	109.39	110.68
105.34	105.98	106.62	105.36	105.04	107.99	105.27	106.6	107.81	105.36	106.95	105.72	106.24	106.07	107.27	107.11	106.22	107.64	107.21	107.6	105.62	105.22	105.35	106.52	104.95	106.37	107.06	105.89	107.52	105.53	108.26	106.2	108.16	108.05	106.43	105.43	106.73	106.4	104.09	104.79	104.1	110.06	106.82	108.46	105.6	107.05	107.24	107.2	105.9	107.88
106.76	106.51	105.42	106.26	102.54	105.98	105.88	103.76	105.78	106.14	104.52	106.25	104.89	105.27	103.66	107.16	106.7	103.55	104.74	105.66	105.93	105.96	104.92	106.31	103.77	106.8	106.39	106.77	105.43	104.95	105.82	103.29	105.92	105.6	107.1	104.48	105.61	107.29	106.79	105.77	106.08	106.24	106.82	107.44	107.68	105.73	106.04	106.29	104.29	106.31
106.44	106.53	103.17	106.21	106.23	104.62	105.07	104.87	106.8	106.91	103.56	106.7	106.49	105.41	105.24	105.14	106.47	106.73	106.6	104.54	105.17	106.09	106.47	105.89	106.09	104.23	107.54	103.22	105.65	103.97	109.22	105.21	106.86	106.47	107.08	103.31	106.71	107.84	104.98	105.96	107.09	104.24	106.58	104.58	105.29	105.63	105.21	105.1	104.36	105.45
107.95	108.38	107.82	106.49	105.97	106.1	105.73	107.41	106.19	106.26	106.74	105.97	103.87	104.34	106.85	107.09	107.56	106.08	105.34	107.09	109.22	108.54	107.36	106.04	106.18	105.05	105.72	104.91	105.64	106.11	107.28	105.46	108.4	104.96	106.34	106.66	108.78	106.28	106.19	105.39	107.48	106.54	106.39	107.28	109.27	107.82	107.01	104.41	105.22	106.93
110.66	111.05	109.64	109.81	111.07	110.56	111.96	111.25	112.96	110.8	110.49	110.63	108.15	108.37	111.11	108.28	109.28	109.91	111.82	109.84	108.32	111.3	109.82	109.44	109.64	113.32	110.09	110.01	111.26	111.54	110.02	110.75	108.53	108.78	111.3	110.99	112.09	110.05	110.57	112.62	109.08	111.63	111.4	109.26	108.8	109.38	110.87	111.32	110.09	109.65
106.35	107.88	107.81	107.21	110.25	108.48	104.95	109.38	106.32	107.86	108.65	107.66	106.9	106.93	109.43	107.74	108.06	106.17	109.87	108.91	108.84	107.63	108.26	107.02	106.78	107.33	108.45	109.7	107.66	108.89	107.79	108.71	106.7	107.25	110.73	105.56	107.88	109.45	107.11	106.77	107.67	107.92	107.37	109.03	106.58	107.72	109.38	108.62	106.76	110.37
99.075	97.82	99.174	98.124	98.038	96.972	98.626	97.768	100.42	96.97	100.12	96.992	96.788	99.918	98.304	99.578	99.568	95.126	98.523	97.856	97.059	97.832	99.109	96.423	97.112	99.063	98.373	98.121	99.84	96.92	99.386	98.863	98.752	99.918	97.54	95.726	98.156	96.435	99.689	95.732	100.6	100.13	98.791	99.698	99.288	96.927	97.694	97.648	99.364	97.104
106.41	106.14	108.02	106.86	105.99	108.39	106.75	106.11	105.92	107.6	107.33	105.62	104.97	106.46	106.09	105.15	106.51	106.27	105.76	105.17	107.08	107.53	106.46	106.73	104.87	107.23	104.23	105.91	106.08	106.87	105.42	106.64	104.44	105.53	106.16	104.93	104.9	104.7	106.14	105.81	107.65	105.4	106.7	105.21	106.82	107.6	107.83	106.07	105.49	106.19
99.102	102.3	100.03	98.212	98.28	99.555	98.612	97.784	97.265	99.15	98.843	99.364	99.133	96.305	96.828	100.88	98.325	100.29	98.627	100.43	98.816	99.911	98.607	98.742	96.017	97.471	99.933	100.12	99.55	99.294	98.778	98.672	99.561	100.7	99.034	98.284	98.486	95.728	100.05	100.95	99.625	98.996	99.699	99.9	99.187	97.458	100.11	99.6	99.572	101.15
106.63	104.68	105.86	107.84	102.84	108.02	107.22	104.3	105.45	107.2	106.13	107.04	103.53	107.11	105.48	108.8	108.26	107.13	106.17	108.83	106.44	107.47	106.31	105.53	104.98	106.13	106.16	110.06	106.74	106.37	108.61	105.34	105.63	106.43	106.3	106.62	106.75	106.36	107.66	108.16	105.4	107.9	107.9	105.87	107.5	107.41	108.25	104.2	105.25	105.01
105.27	104.36	106.96	105.11	107.1	104.1	105.28	104.75	106.52	105.65	105.11	105.4	103.33	104.29	107.48	106.14	106.47	106.11	105.87	106.63	107.06	106.3	105.28	106.39	105.51	107.68	105.53	106.09	104.21	105.98	107.5	107.94	105.44	106.36	104.81	104.04	106.83	104.67	104.94	105.25	105.01	105.91	105.37	107.49	105.54	103.83	103.61	105.32	106.29	106.92
97.63	97.388	98.229	97.018	96.173	97.789	97.705	100.4	97.416	95.788	96.29	98.722	97.782	100.27	99.271	99.208	97.447	99.101	95.669	98.589	97.593	99.085	97.755	98.717	98.102	98.745	99.585	97.759	97.648	99.265	96.873	99.781	96.612	99.661	95.885	96.3	96.327	97.813	97.238	96.593	96.891	99.854	99.383	97.746	95.628	99.036	97.626	96.184	98.03	95.875
105.39	104.82	105.64	106.75	107.55	107.69	106.34	105.26	105.98	105.81	106.25	105.1	105.54	106.68	107.28	106.9	106.78	104.12	108.87	105.52	103.9	104.11	105.96	104.06	106.13	108.52	107.22	105.66	107.29	107.07	105.18	105.36	102.93	107.68	106.16	105.87	107.84	106.05	107.18	106.25	107.79	103.41	108.17	107.18	107.38	104.34	105.99	105.05	107.64	103.28
106.31	108.4	105.25	106.94	107.42	105.12	107.45	107.33	104.03	107.25	104.26	103.87	102.13	105.18	106.02	106.46	106.31	105.83	106.03	106.57	105.03	105.88	106.52	105.16	105.62	104.8	105.11	105.49	104.16	104.45	106.69	107.08	105.7	104.73	105.57	107.28	106.18	107.48	106.31	106.6	105.72	106.26	104.4	105.88	106.99	106.66	105.27	107.32	103.23	103.84
108.58	109.31	107.57	108.65	106.72	108.63	108.26	109.74	109	108.27	107.87	108.34	109.39	107.23	107.82	110.11	108.22	108.77	108.89	107.05	108.98	109.22	110.45	108.8	107.1	111.3	106.46	105.99	107.01	107.98	109.39	108.03	106.84	108.62	109.03	106.98	107.59	110.38	108.91	107.74	107.51	107.92	106.18	110.74	108.2	108.05	109.96	108.39	108.23	108.42
104.33	105.14	105.62	105.87	104.37	104.61	107.82	104.2	107.46	105.01	105.2	104.62	105.52	108.08	106.56	105.79	106.21	105.28	106.36	105.3	106.37	105.54	104.72	104.71	104.5	105.24	107.69	105.04	106.52	106.24	107.66	106.07	106.57	104.59	105.74	106.74	107.83	106.26	103.39	108	104.91	104.87	106.04	103.72	106.2	106.15	104.18	105.65	109.38	106.21
109.62	110.13	108.64	108.97	110.6	110.01	111.11	109.45	110.11	110.23	109.1	108.47	109.38	110.73	109.4	110.68	110.7	112.48	111.87	109.48	111.31	108.46	111.31	110	109.95	109.61	112.03	109.57	113.72	109.22	109.63	110.67	110.69	108.97	110.98	109.68	109.87	113.13	109.84	109.58	111.01	111.26	110.55	109.84	112.19	111.4	110.24	110.25	109.38	112.54
104.14	104.24	102.42	101.76	102.66	103.72	104.07	101.07	102.46	101.97	102.6	103.96	102.82	104.16	101.93	102.25	102.34	104.27	105.42	104.92	102.62	102.85	103.69	103.03	104.27	103.65	103.06	101.93	104.91	100.91	104.24	103.73	102.26	103.79	103.71	103.52	104.67	100.88	102.39	104.09	103.65	102.35	103.79	103.74	103	101.79	103.59	103.66	101.95	102.57
110.24	106.78	107.44	107.02	108.19	105.77	108.42	107.08	109.49	108.14	107.35	108.75	107.64	109.22	110.18	109.07	106.84	107.47	107.55	108.44	108.58	105.21	109.1	109.51	110.64	108.27	107.91	106	108.59	107.08	108.41	106.37	109.7	106.88	110.27	110.84	108.07	108.18	108.73	106.85	105.8	106.74	107.76	106.45	110.45	108.21	107.8	108.17	105.04	105.08
104.45	107.1	106.97	105.67	106.6	104.98	106.81	107.45	104.64	105.82	105.46	105.06	104.81	106.2	105.73	106.28	105.45	104.87	104.28	104.79	106.52	103.42	106.22	102.84	105.5	105.72	105.63	105.54	104.22	105.36	107.39	104.59	104.53	104.49	105.17	105.85	104.9	105.97	105.27	104.57	103	106.02	106.7	105.87	103.56	106.34	106.86	106.58	105.12	105.37
105.14	107.31	105.93	107.43	104	102.1	106.13	106.16	105.21	108.14	105.91	104.04	106.44	108.29	107.47	104.97	107.53	102.85	107.55	105.61	105.92	104.28	104.75	106.68	105.59	104.52	102.52	104.35	106.17	106.41	105.81	107.21	104.5	105.8	106.86	104.23	105.42	107.82	106.83	104.82	105.95	108.01	107.38	106.04	107.17	107.24	106.98	106.09	105.6	105.52
109.21	109	107.91	111.13	108.75	107.4	106.95	106.43	108.92	106.87	106.75	105.48	108.92	105.65	109.49	107.28	108.64	107.65	105.87	107.69	107.53	108.31	107.62	107.01	107.79	107.05	107.15	108.37	106.32	108.53	107.2	107.41	107.79	106.88	108.13	108.04	108.84	107.53	107.46	108.69	105.28	108.19	107.81	105.8	108.36	108.03	109.09	108.96	110.93	111.4
104.37	106.28	105.09	107.76	103.89	107.8	105	106.37	108.09	106.98	106.36	104.77	105.69	104.7	107.85	106.44	104.52	104.64	103.81	106.27	105.75	105.92	106.89	103.15	106.03	106.91	107.16	105.82	106.88	107.01	106.95	106.43	104.77	108.15	107.33	104.89	103.25	104.45	105.52	105.32	107.07	103.07	106.31	104.52	107.59	105.21	106.44	105.4	108.07	107.83
100.87	99.563	98.372	99.33	102.19	102.68	100.11	100.05	99.335	99.539	100.33	100.18	99.112	100.18	100.2	101.14	103.11	100.51	100.64	100.53	100.87	101.41	101.32	99.425	100.43	98.57	100.03	99.095	103.66	102.62	102.73	102.89	101.1	99.997	101.93	99.474	100.1	103.34	102.59	100.54	99.78	100.59	101.27	101.37	99.852	99.32	101.03	101.54	100.89	100.38
107.41	105.58	108.21	105.93	105.09	108.43	107.25	105.35	105.29	105.06	108.97	109.26	105.53	106.35	106.45	106.14	105.63	105.04	105.32	105.44	105.47	105.79	106.35	107.96	105.2	106.3	106.19	105.24	105.54	105.27	106.3	106.89	105.18	105.83	106.19	105.61	105.07	104.37	107.07	105.8	109.72	106.79	106.86	108.35	108.26	105.54	108.84	106.83	105.28	107.52
98.775	97.119	97.326	97.858	97.779	96.439	95.83	99.051	99.466	101.13	97.929	96.183	97.98	98.154	98.576	96.106	96.8	100.83	98.166	96.825	96.77	97.683	96.848	98.655	98.859	99.46	99.941	100.25	98.494	99.289	97.024	98.792	97.342	97.855	96.666	97.831	96.094	99.349	97.308	100.02	99.229	98.716	99.083	97.269	98.835	100.09	99.525	99.577	97.479	98.889
106.52	107.5	108.05	107.85	107.42	105.36	109.29	110.47	106.96	108.6	106.27	108.42	107.59	109.2	107.07	106.97	107.39	108	108.75	106.13	108.12	108.19	107.56	107.34	108.47	108.24	107.47	107.42	107.07	107.5	108.44	106.62	105.34	106.67	106.8	109.17	107.22	106.45	108.61	107.01	108.76	107.46	108.35	109.46	108.52	107.23	108.45	108.74	108.09	108.28
98.426	99.539	99.207	98.529	100.24	98.538	100.41	99.389	97.3	96.221	99.127	98.105	99.054	97.88	100.76	99.258	97.348	98.807	96.876	98.254	97.715	98.487	98.827	99.919	99.394	98.362	100.65	96.862	96.687	98.144	99.034	94.926	98.716	99.591	98.429	99.864	100.87	97.125	98.82	94.203	98.454	95.723	96.665	98.747	97.116	100.1	99.779	100.52	99.523	98.825
98.63	100.26	97.132	97.499	98.199	97.74	99.861	96.02	99.168	99.841	99.166	98.549	100.02	97.74	97.365	97.703	96.9	96.331	98.022	99.776	97.557	96.162	95.373	97.638	97.487	98.197	98.409	99.363	95.769	99.411	99.93	95.968	96.323	97.794	99.075	98.177	99.851	98.456	99.573	99.175	99.014	99.3	97.258	97.558	100.05	100.71	96.735	97.523	97.091	99.071
104.93	105.22	103.84	104.3	106.12	105.93	106.9	104.74	107.78	104.14	104.71	105.98	105.62	105.87	105.85	103.06	105.21	105.51	106.69	106.63	104.05	107.68	105.06	104.82	108.17	108.07	106.34	105.61	105.48	106.96	106.2	103.42	104.85	107.39	103.26	106	103.97	107.06	105.19	106.24	103.49	106.77	105.37	106.22	104.32	105.19	106.14	103.91	104.45	106.68
97.873	100.23	99.958	96.855	97.955	98.033	101.04	98.728	97.478	96.875	98.061	97.876	97.129	97.567	97.994	94.83	96.576	96.843	99.042	97.581	98.164	95.92	95.424	99.665	97.835	99.03	97.109	97.362	98.509	98.473	96.815	99.359	99.871	98.206	97.979	99.418	96.393	96.552	97.36	95.596	97.34	98.701	99.973	99.537	99.842	99.582	99.072	98.756	98.129	97.744
105.45	105.13	104.86	107.29	107.72	107.73	105.1	105.25	106.44	105.21	106.91	105.13	105.95	106.57	105.64	104.88	105.46	105.72	108.85	105.49	106.68	104.76	106.59	104.03	104.04	105.54	105.98	107.07	105.37	104.6	106.56	105.59	104.51	105.92	106.25	103.96	106.67	105.73	104.42	103.38	105.23	105.78	105.13	104.63	104.85	106.76	104.1	104.02	106.3	105.31
108.54	109.7	112.23	111.28	110.51	111.85	108.91	110.57	111.82	111.13	111.05	109.59	111.31	111.41	109.95	110.05	111.34	110.5	111.23	109.54	110.38	109.74	110.85	111.45	109.72	111.44	110.71	109.63	109.71	110.05	108.86	108.49	111.5	112.55	111.38	109.4	106.82	110.55	112.65	109.09	109.52	107.15	110.87	111.69	111.84	109.42	110.06	112.9	111.07	109.2
110.65	109.5	107.84	106.89	108.27	107.52	109.13	106.87	108.95	108.63	108.87	109.28	108.42	112.09	105.31	107.42	108.94	108.47	107.97	107.97	107.72	106.36	108.31	109.43	108.03	107.94	107.75	109.49	107.82	110.1	108.1	108.14	108.13	106.89	107.03	107.93	108.34	110.2	109.86	106.77	109.7	107.11	107.76	107.66	109.59	109.55	108.61	108.01	107.76	106.14
106.41	107.71	106.73	106.94	107.12	106.75	106.86	106.21	107.31	107.51	106.97	107.09	107.95	104.54	108.05	108.1	107.13	106.64	105.7	107.21	106.52	107.73	105.41	108.01	107.29	104.03	104.51	107.81	106.91	106.13	107.38	107.12	107.44	106.39	104.93	106.56	106.76	105.59	107.12	108.6	106.27	105.43	105.86	110.03	105.9	105.32	106.32	106.06	106.9	108.59
100.34	99.368	99.47	98.681	99.864	100.87	97.636	97.763	98.634	96.435	100.51	94.809	98.712	101.99	98.892	98.533	100.7	100.07	99.329	98.714	99.064	97.806	97.33	98.878	100.23	99.391	99.483	98.32	98.548	98.443	100.13	98.469	98.105	97.461	100.24	97.19	98.348	98.517	96.825	99.932	100.71	99.341	96.241	100.23	99.055	99.439	98.127	100.04	100.01	99.555
103.9	102.32	103.6	104.28	102.9	103.57	102.49	102.33	103.15	104.37	104.05	103.57	102.3	104.49	102.85	103.38	102.98	102.11	102.91	104.6	102.89	103.15	102.38	104.51	106.34	103.5	103.71	103.45	101.97	102.56	101.01	104.98	102.28	100.82	103.25	102.59	102.09	104.1	103.31	103.17	102.83	100.74	102.31	103.3	104.34	101.84	103.7	102.83	103.63	101.42
106.68	107.34	108.29	107.9	107.79	108.51	108.23	109.78	108.5	106.53	106.49	108.27	106.79	107.68	108.92	107.19	110.32	107.75	107.17	106.81	108.76	106.76	107.13	107.95	108.41	107.85	107	106.55	107.93	107.81	108.06	107.48	107.91	105	109.55	107.84	105.43	109.66	105.39	107.51	107.72	107.21	108.66	108.59	108.22	107.85	105.58	108.13	109.1	108.75
109.92	106.54	108.61	107.33	107.93	108.7	107.23	109.96	108.82	109.61	107.79	110.63	108.15	108.65	111.66	106.5	108.24	106	108.04	110.1	110.01	107.82	106.64	109.38	109.13	108.08	106.86	107.49	107.72	109.9	109.39	109.48	106.67	107.72	107.53	109.91	108.6	108.13	108.4	106.08	108.23	108.65	108.98	106.26	108.55	106.65	108.08	108.47	106	110.44
107.1	106.92	106.63	106.98	107.7	105.45	107.17	105.84	108.07	108.38	107.81	105.36	106.91	105.77	107.01	107.2	106.26	104.62	105.74	105.58	107.26	105.46	108.82	106.76	104.05	108.86	105.67	107.15	104.03	104.81	106.77	106.16	108.62	106.72	108.04	105.76	107	105.83	105.25	106.5	106.02	104.79	107.95	105.41	106.82	104.37	108.46	106.83	106.72	105.57
107.84	105.29	107.79	107.15	106.4	106.2	107.36	105.56	106.54	105.34	108.09	106.44	107.5	107.52	104.95	105.05	105.61	107.35	105.89	105.82	105.95	106.41	108.13	105.76	106.06	110.06	106.71	107.35	105.48	103.86	104.99	107.96	106.55	107.3	107.96	106.24	105.21	107.81	104.97	109.58	105.56	106.23	105	105.11	105.08	107.16	106.03	105.92	105.79	107.58
100.28	101.81	100.59	103.88	100.92	100.93	100.35	99.107	102.17	101.13	101.33	102.18	102.92	99.271	102.63	99.017	101.53	100.34	101.49	101.26	101.52	101.02	102.5	100.42	100.01	99.498	99.537	99.367	101.32	101.81	101.29	100.33	102.95	98.87	100.08	99.54	102.15	102.61	102.51	100.31	98.236	102.87	98.951	100.93	99.397	97.72	99.727	100.69	100.04	100.63
106.6	105.53	104.99	106.76	105.75	105.67	106.05	104.46	106.21	104.84	102.04	107.65	105.64	105.86	106.7	105.99	102.9	104.36	104.56	107.6	106.66	105.99	106.15	105.61	106	105.11	106.05	105.59	106.09	105.13	105.16	107.4	105.41	105.68	104.77	104.34	107.13	104.61	103.18	105.2	107.81	106.44	106.32	104.85	105.19	104.97	106.02	107.42	104.77	107.7
107.46	109.56	109.26	108.27	108.63	106.28	107.07	109.96	109.09	109.31	108.16	106.58	109.67	106.09	109.48	107.91	108.08	104.64	108.05	108.21	106.38	106.33	108.92	108.75	109.22	107.66	108.09	109.55	107.51	108.18	107.24	107.53	107.79	109.3	107.57	108.22	106.91	105.47	108.72	109.34	107.73	107.35	110.4	108.65	109.54	107.73	108.76	109.89	107.31	105.63
107.54	108.35	109.14	109.34	107.72	108.19	111.74	108.24	109.09	107.63	108.92	109.14	107.36	109.17	109.07	105.76	112.59	109.22	106.86	108.19	107.87	109.28	110.46	109.26	108.38	108.38	109.72	108.64	108.51	111.71	105.71	109.14	109.26	109.48	108.56	108.38	109.65	109.83	108.41	109.22	109.68	106.5	107.68	110.62	106.48	109.74	106.4	108.01	106.7	109.32
104.11	106.36	104.1	104.97	106.97	104.97	106.65	104	103.91	105.63	105.8	104.55	106.48	105.73	107.37	105.12	106.13	103.11	103.72	105.62	103.57	106.9	105.84	102.77	106.16	106.09	106.21	105.52	106.51	104.82	106.7	107.18	106.91	105.55	105.22	107.73	104.95	106.21	106.1	103.84	105.76	104.76	105.71	108.19	106.21	107.29	106.18	106.23	105.86	104.86
102.75	101.52	99.489	101.83	100.8	100.56	101.74	101.69	101.81	100.21	100.01	100.06	99.975	100.26	101.31	100.66	99.434	99.665	102.02	99.929	103.12	102.96	99.845	99.646	99.729	100.89	100.14	100.38	100.6	100.52	101.3	101.17	101.94	103.73	100.86	100.15	101.84	102.41	100.91	99.663	102.01	100.79	100.14	101.47	102.04	101.12	100.89	100.74	102.43	98.784
107.23	106.7	107.7	103.47	104.01	101.56	104.6	105.58	105.79	105.05	104.64	105.08	106.92	105.37	105.34	108.2	106.83	104.51	103.47	105.72	105.27	108.05	103.91	108.42	103.61	104.88	107.16	107.25	105.56	107.56	104.16	105.6	104.92	105.07	104.52	104.47	107.43	105.91	107.76	105.36	105.18	106.09	105.53	108.45	106.79	105.34	107.48	104.44	106.53	105.88
108.28	106.03	107.38	105.23	107.84	106.14	109.18	108.66	108.93	107.53	108.11	109.66	107.47	106.34	107.14	107.06	108.17	111.48	106.99	108.77	108.12	110.58	106.9	107.63	110.08	107.85	106.01	106.79	109.15	109.3	108.83	108.73	105	108.14	107.39	108.41	107.91	107.93	106.82	108.65	108.77	106.7	108.69	106.44	110.04	106.36	108.98	107.8	107.72	106.26
104.9	105.31	105.11	107.4	107.68	107.27	106.57	107.34	104.21	106.86	106.39	107.48	105.73	106	104.72	106.51	103.43	105.77	104.3	105.82	106.32	106.78	103.83	104.97	104.76	107.01	107.93	104.31	106.57	106	106.11	104.81	105.36	103.45	106.36	105.15	103.31	108.68	106.2	108.01	104.49	105.24	107.74	106.4	105.19	105.72	106.59	104.06	104.29	102.49
98.079	98.901	97.597	98.717	96.948	99.162	99.675	99.99	100.54	98.704	97.832	98.73	100.16	98.689	99.795	100.5	95.834	98.836	99.799	97.265	98.479	99.29	99.73	98.771	100.68	98.559	98.368	98.602	99.497	99.408	98.321	100.26	99.438	98.206	100.55	98.211	98.119	98.975	99.186	99.48	100.01	98.268	97.969	100.01	97.835	99.438	98.33	98.659	98.485	98.796
103.42	104.12	104.06	102.93	106.26	103.67	104.64	106.26	104	104.5	106.38	106.34	105.48	107	106.2	107.43	105.27	104.84	105.35	105.49	104.62	105.51	103.91	106.55	104	105.31	108.04	105.69	104.12	107.65	106.58	106.62	105.21	105.17	104.9	105.69	105.33	105.49	106.4	106	107.39	106.4	104.75	106.38	106.24	102.31	105.87	105.42	105.67	104.33
109.36	107.04	109.58	110.01	108.54	109.94	109.3	108.37	109.13	108.59	108.37	108.58	106.81	108.65	107.45	109.65	108.12	108.49	106.8	107.1	107.8	109.42	109.21	106.77	105.61	107.31	106.47	109.89	107.35	108.61	107.5	107.71	107.91	109.89	109.33	106.2	110.24	108.16	109.2	107.59	107.39	109.63	109.93	110.15	108.64	105.61	106.72	109.07	109.27	109.58
106.19	104.84	104.64	104.78	105.41	104.22	104.32	104.18	105.58	104.73	106.27	104.54	104.76	105.61	106.27	105.8	105.4	106.14	104.45	106.48	105.51	104.59	104.82	105.63	106.46	106.56	103.57	103.36	104.11	104.35	108.1	105.33	105.65	106.35	106.12	103.93	107.14	105.88	104.08	106.46	103.1	104.61	106.22	106.47	105.36	106.29	106.13	106.91	103.7	106.2
101.33	100.07	98.562	99.621	98.721	101.29	100.09	99.912	99.622	100.68	99.778	99.523	101.25	102.52	99.936	100.05	102.26	99.4	100.19	102.9	101.47	99.634	101.82	100.29	102.74	99.954	99.348	102.06	100.59	101.67	102.32	99.977	100.14	100.72	100.75	100.4	101.58	99.585	102.02	103.2	102.56	100.57	99.813	98.171	100.26	101.5	101.2	101.7	99.856	99.055
112.38	109.53	109.7	110.74	111.79	109.57	112.38	112.16	111.25	109.82	113.64	111.15	108.32	109.5	109.41	111.02	112.95	110.9	110.05	111.5	109.9	110.31	111.35	109.23	109.11	110.53	110.96	109.74	108.96	111.32	111.97	109.77	110.46	110.17	109.84	109.73	108.07	110.1	108.66	111.6	111.45	109.79	107.19	111.94	110.46	109.85	109.32	111.58	111.16	111.39
107.58	105.62	105.38	106.18	107.97	105.25	107.15	106.42	105.21	105.25	104.78	106.06	107.02	107.21	106.21	106.32	106.92	106.18	108.36	107.67	104.77	105.53	103.96	106.59	106.45	104.83	107.91	103.05	104.69	106.79	103.51	107.15	106.09	106.05	105.88	107.71	107.52	105.17	107.73	108.09	108.85	106.22	104.89	107.1	106.79	106.19	106.32	108.01	109.2	106.89
97.231	100.18	99.83	100.78	99.964	100.32	102.61	99.873	100.84	99.716	101.34	99.881	99.637	98.544	101.84	100.38	101.01	101.04	101.84	101.89	103.15	101.96	102.22	101.57	100.24	99.017	100.39	99.91	99.645	99.744	100.48	100.26	102.86	98.866	100.83	99.67	99.022	103.07	99.826	101.62	99.891	98.512	102.32	99.842	99.226	100.48	104.2	98.473	102.37	100.96
107.59	110.45	107.4	108.61	107.81	105.53	108.59	109.32	106.17	107.36	108.6	108.86	108.48	107.7	108.93	107.93	107.9	106.39	107.52	109.64	105.88	107.66	107.8	109.16	107.53	108.95	109.54	108.41	108.75	109.41	107.32	107.53	106.96	109.53	107.2	109.36	109.26	106.76	105.63	110.98	109.67	110.04	108.93	108.46	107.85	107.4	108.59	107.79	106.2	109.06
107.52	108.11	107.64	105.82	107.48	106.84	104.56	104.33	105.77	107.83	107.33	106.22	104.13	108.2	106.02	106.05	106.78	105.99	106.52	105.11	104.21	104.38	107.76	107.33	107	107.89	107.03	107.3	107.28	106.44	106.87	106.5	106.06	107.26	106.19	105.17	105.03	105.82	104.71	107.31	105.79	107.09	107.15	107.22	107.86	106.52	106.5	106.65	106.99	108.02
104.27	105.94	107.82	106.91	105.46	107.94	105.29	107.62	104.93	107.85	104.75	104.55	104.85	104.53	103.68	106.23	106.49	107.93	106.7	107.4	105.24	106.17	106.28	105.58	105.11	106.08	107.41	104.87	106.69	107.65	104.59	106.22	103.99	105.56	104.98	105.46	105.4	102.48	105.84	104.85	105.46	106.11	102.27	105.1	106.18	107.05	104.4	105.71	107.39	103.67
108.54	110.93	111.89	110.8	109.75	109.38	107.97	111.78	111.01	109.54	109.66	111.23	109.14	112.37	113.09	108.12	109.62	111.54	110.44	109.45	111.31	110.13	110.35	113.67	108.3	111.91	110.39	110.85	111.98	112.91	110.56	109.82	108.99	109.75	112.19	109.3	110.18	111.22	111.8	110.05	109.94	108.53	109.92	109.41	110.13	108.59	109.26	109.76	109.83	108.71
107.58	106.75	105.09	104.78	104.62	108.44	107.48	107.28	106.76	105.26	107.11	106.69	105.56	107.73	104.65	107.29	107.56	108.45	104.1	106.67	105.92	104.28	105.72	107.73	105.01	106.15	107.28	106.67	105.9	107.62	106.05	107.42	104.05	107.02	105.23	106.61	107.42	105.62	105.45	106.88	107.03	105.45	104.92	107.71	108.51	107.33	107.12	106.88	108.34	106.76
108.74	111.32	110.53	111.83	110.43	109.9	111.74	110.6	110.54	109.53	109.7	111.42	109.54	112.01	108.44	111.42	110.07	110.61	110	110.84	110.32	109	111.85	109.16	108.52	110.09	110.26	106.42	110.18	110.3	111.36	111.56	110.2	111.24	110.58	110.4	110.96	110.46	111.93	109.67	109.69	109.19	107.55	110.26	109.34	109	112.88	108.24	109.73	108.27
105.3	105.91	103.54	106.6	104.56	106.03	106.45	105.37	106.83	105.86	104.22	106.2	105.65	105.97	105.38	107.42	105.97	107.94	105.03	104.24	103.12	106.99	104.45	105.71	106.41	106.31	106.13	106.71	105.42	106.26	105.22	105.98	102.45	104.66	104.54	106.02	103.86	104.93	106.9	105.25	107.78	106.46	105.46	103.26	107.05	105.67	104.85	103.98	105.45	105.36
107.07	108.46	103.89	106.69	106.84	106.26	104.25	107.74	105.6	104.04	104.5	106.79	106.43	106.1	107.24	105.35	106.78	106.02	105.37	107.2	106.2	105.77	105.45	103.83	107.19	105.96	105.77	106.01	104.25	105.37	106.46	104.77	103.79	107.04	104.7	102.98	105.54	107.19	104.2	104.57	107.03	107.21	107.53	104.32	105.68	105.49	106.91	103.77	106.05	106.41
109.74	109.17	111.11	109.57	111.71	109.13	109.85	111.53	108.55	110.38	109.37	111.43	110.9	111.52	112.17	109.02	111.14	111.04	112.48	111.06	109.82	110.67	110.17	111.07	108.46	107.71	110.19	110.53	114.12	109.11	110.99	110.8	111.69	108.79	110.55	109.42	110.04	108.39	108.87	108.75	107.83	110.07	109.66	110.65	110.45	109.52	109.81	108.03	108.93	111.9
108.59	107.07	106.89	107.23	108.38	110.15	107.84	107.75	108.35	106.95	108.23	110.31	108.58	108.59	108.66	105.84	108.78	107.25	111.08	108.65	108.77	108.63	110.54	108.1	109.12	109.41	107.53	107.9	108.65	107.73	108	106.72	107.71	107.15	109.02	107.08	107.12	107.29	106.32	107.23	108.23	107.91	108.53	107.79	107.42	107.09	107.46	106.23	109.15	108.57
105.51	105.15	106.44	106.49	105.35	104.22	105.85	107.73	106.42	106.67	104.88	104.13	103.71	108.57	107.22	104.63	103.93	106.51	106.03	103.48	104.53	104.36	105.61	106.75	106.36	106.89	107.63	107.76	103.43	103.76	105.58	103.71	104.45	105.32	103.65	105.82	104.29	104.76	105.26	105.12	104.8	105.19	105.02	105.81	105.65	103.04	105.64	104.7	104.94	105.61
101.07	99.673	99.776	100.29	102.01	100.05	102.21	101.26	100.81	101.19	100.58	101.95	100.02	100.08	100.08	101.4	97.81	99.172	99.624	99.554	100.38	98.212	99.206	99.63	98.959	100.47	99.926	101.11	101.14	99.142	101.34	101.22	99.66	101.6	98.775	99.299	100.29	102.23	101.54	101.23	98.84	100.5	101.55	97.082	102.34	100.59	99.468	99.426	97.546	99.042
105.79	106.11	106.29	107.46	106.02	107.64	107.38	107.12	105.62	107.61	105.16	106.16	108.74	104.07	106.13	103.97	106.01	107.58	107.98	106.99	105.45	107.6	104.01	106.36	107.23	105.91	105.43	104.74	105.89	104.91	103.99	107.53	106.66	105.6	107.06	107.75	108.67	106.1	104.31	107.44	107.03	106.58	105.41	108.41	106.05	104.75	105.02	106.99	106.99	106.62
99.754	98.663	98.506	96.572	97.889	101.08	98.6	99.61	98.393	95.399	98.769	99.748	96.692	99.137	98.5	99.799	98.682	99.48	98.966	97.586	96.567	98.859	100.37	97.327	99.928	98.476	97.62	96.946	96.598	97.725	98.597	96.583	96.962	97.51	97.541	98.111	96.606	98.828	96.134	98.858	95.478	97.449	95.802	98.276	99.089	100.64	96.831	99.202	99.562	98.765
108.75	108.75	113.11	109.44	111.94	111.33	107.77	111.51	111.37	112.41	108.71	110.18	111.29	111.49	111.41	108.75	110.41	108.97	110.64	108.7	108.7	110.95	110.15	108.93	111.17	111.6	109.84	112.62	110.52	110.92	109.08	109.43	111.02	108.33	110.08	111.19	107.87	110.61	108.95	110.29	110.7	110.78	111.74	112.47	111.28	108.23	111.42	110.38	110.94	111.06
108.28	108.86	107.86	110.2	108.65	108.91	108.37	108.76	106.95	109.26	109.94	108.43	109.8	108.84	109.47	106.85	108.72	109.41	108.27	107.93	110.12	107.23	107.43	109.87	108.13	109.51	107.94	108.51	104.94	107.83	106.37	106.71	108.01	110.82	107.76	108.5	109.42	106.69	109.7	108.08	108.23	109.34	107.71	109.64	108.34	110.23	108.28	109.15	109.17	109.93
107.34	107.68	108.1	110.1	107.36	107.62	107.27	108.18	107.81	109.2	106.3	109.44	108.28	108.13	106.35	108.71	107.87	106.31	109.64	107.3	106.99	107.23	107.81	107.56	108.68	107.1	110.54	110.58	107.79	109.43	109.38	108.23	109.28	109.23	108.25	107.71	108.05	103.41	108.98	108.44	108.25	106.22	109.48	108.68	106.23	110.92	107.22	106.89	107.47	108
108.22	108.61	108.73	105.7	107.44	110.45	106	107.72	108.16	108.08	106.87	106.62	108.26	107.29	105.34	108.45	105.88	108.74	107.49	111.22	109.42	107.69	108.32	108.82	108.94	108.31	107.92	108.97	106.53	106.93	109.22	108.09	108.99	111.37	109.5	108.65	107.55	108.14	109.18	107.97	105.43	108.58	108.66	108.75	106.34	108.33	109.89	106.98	111.23	108.68
101.65	102.35	100.64	101.88	103.26	103.42	103.16	103.3	104.84	102.38	102.23	103.39	103.29	101.66	102.1	103.69	101.76	102.19	104.93	104.93	105.98	104.74	102.85	103.03	103.8	101.89	104.46	102.97	102.5	103.64	102.11	101.16	102.62	102.19	101.82	103.69	103.8	104.85	104.43	102.83	103.11	102.44	100.96	101.07	100.08	101.58	103.83	104.15	103.59	103.67
106.02	107.4	108.43	107.92	107.3	105.99	105.71	105.84	108.29	104.97	107.18	107.62	105.63	105.28	104.92	106.4	105.44	105.79	106.51	103.84	105.65	106.56	106.94	106.27	105.34	107.48	103.53	104.57	107.76	104.67	105.28	107.61	105.89	108.16	106.68	106.48	108.28	106.59	105.86	107.53	104.9	106.92	107.95	106.19	108.01	104.42	108.05	105.97	108.37	108.35
99.757	98.252	97.491	97.554	97.396	97.015	96.858	98.529	97.76	97.385	98.319	98.301	98.982	98.291	98.441	98.721	96.538	100.11	97.448	97.245	98.771	98.913	95.285	98.198	100.02	97.798	98.526	96.53	97.262	98.9	97.309	99.869	96.542	98.203	98.958	100.35	98.769	97.73	97.206	96.144	100.91	98.178	98.957	97.503	99.983	98.62	98.102	98.161	99.007	98.715
99.409	100.08	96.251	98.126	99.5	99.301	99.613	100.34	97.568	100.88	99.318	98.198	99.325	95.974	96.189	97.378	98.297	97.883	99.133	100.22	98.408	97.828	98.679	100.76	99.81	95.254	100.53	97.435	98.152	97.046	100.13	99.788	96.492	97.587	98.149	99.263	97.958	99.031	98.012	97.895	96.063	100.26	97.532	97.932	100.44	99.161	97.722	98.738	100.14	97.615
107.04	106.33	104.96	105.77	105.91	105.09	106.18	107.05	105.06	105.59	105.27	105.39	106.34	105.41	105.35	103.33	106.16	102.58	105.98	106.37	108.04	106.52	104.77	101.95	106.16	105.67	106.65	104.49	103.13	102.24	107.3	105.92	105.97	102.79	103.18	105.83	107.47	103.93	106.97	106.73	107.87	107.58	106.73	106.8	104.19	105.8	106.31	104.59	106.32	103.43
95.77	100.64	98.66	98.397	98.177	96.005	97.644	99.22	98.505	97.779	100.06	98.432	99.377	96.645	98.279	98.668	97.854	99.601	98.843	97.98	96.332	100.15	98.385	97.651	98.184	98.223	99.515	96.688	98.225	99.767	99.629	99.307	98.022	98.061	97.254	97.396	98.867	99.419	101.79	98.837	97.868	97.103	97.934	98.657	97.557	98.541	101.45	101.53	97.869	99.809
108.45	110.06	108.02	108.63	107.89	108.94	108.83	109.43	112.08	108.2	107.05	110.4	108.21	108.11	108.16	108.57	109.71	107.8	108.5	107.16	108.54	106.08	109.22	107.72	107.67	108.47	106.17	106.78	108.18	108.17	109.26	108.5	108.23	107.12	110.24	107.31	106.81	107.75	108.58	108.77	109.11	109.84	106.17	106.87	108.06	105.08	110.1	107.54	108.66	107.1
100.54	99.722	101.86	100.5	101.93	100.3	98.53	100.76	100.76	100.35	98.668	97.784	98.829	99.769	98.399	101.86	100.6	102.51	100.09	101.3	100.13	100.61	98.677	102.95	101.47	100.52	100.17	100.11	97.357	100.1	99.127	102.05	101.54	99.005	100.12	98.81	102.61	100.52	100.25	102.34	101.21	100.08	101.87	100.19	100.45	101.09	101.77	100.83	98.956	101.57
106.54	110.12	109.2	108.51	107.23	109.11	108.76	109.39	111.2	107.13	108.96	107.96	106.83	107.26	108.54	108.39	110.37	107.35	108.74	107.69	105.75	106.91	105.91	106.56	105.15	110.17	108.26	110.58	106.06	108.32	108.51	106.71	106.68	109.45	107.42	107.91	107.79	107.66	107.6	105.64	109.28	110.37	107.54	108.59	109.71	108.58	108.83	111.23	106.03	108.68
105.13	105.13	103.98	104.64	107	106.76	104.96	105.77	108.23	106.91	105.64	103.81	107.02	105.42	105.86	106.72	106.7	104.69	105.37	107.21	106.67	103.69	105.84	106.14	104.93	107.24	104.97	104.04	107.8	108.24	105.21	109.06	106.52	106.57	103.76	106.08	106.05	105.88	104.16	107.07	105.52	102.72	105.71	105.37	107.66	104.55	107.58	107.19	104.61	105.37
109.56	106.08	109.68	108.63	107.96	106.99	109.6	107.38	111.8	106.74	105.1	108.97	109.21	108.15	108.5	106.41	107.63	107.98	109.35	112.55	110.11	109.96	107.26	107.69	107.47	110.15	109.74	108.84	109.8	107.65	108.38	109.83	108.83	108.03	109.88	108.32	106.1	107.77	106.81	108	109.59	107.23	107.09	107.57	109.59	109.21	110.29	109.17	108.42	109.72
108.66	104.41	106.42	104.61	105.05	105.12	106.22	106.13	105.11	107.76	105.57	104.04	104.89	105.91	106.93	104.34	104.97	104.25	105.18	106.91	107.29	104.56	105.26	105.95	104.07	105.86	103.67	106.24	104.12	103.59	104.84	105.51	105.6	106.06	106.07	103.59	105.44	107.35	107.18	106.86	107.19	107.79	104.07	103.51	107.8	106.72	101.35	106.74	107.12	104.3
105.23	108.95	107.3	108.89	109.16	109.24	108.56	108.9	106.93	108.98	108.55	107.19	108.5	108.29	107.99	108.42	109.91	107.96	110.13	106.67	109.48	108.03	106.73	108.8	106.06	106.45	106.56	107.4	106.11	109.27	109.49	108.17	107.88	108.54	107.03	106.69	107.72	109.58	107.5	107.05	108.54	107.3	107.94	109.5	108.98	105.5	109.27	107.09	107.97	109.05
105.34	107.78	106.35	104.39	105.4	106.76	108.17	107.75	104.1	104.5	106.64	105.59	104.67	104.95	102.57	106.1	104.66	106.84	107.68	103.7	103.62	107.08	103.98	105.06	105.32	105.39	107.63	105.01	105.55	107.45	105.78	108.93	105.67	105.64	105.12	107.06	106.68	104.98	103.79	103.54	105.03	106.36	107.07	104.84	106.01	107.25	104.73	107.08	104.69	105.72
106.28	108.43	107.92	109.21	108.96	108.69	107.7	106.01	106.61	107.36	109.95	108.15	110.3	107.36	108.77	107.22	109.41	108.39	109.63	108.39	107.18	108.1	108.18	109.08	110.47	108.56	108.17	108.11	109.28	108.12	108.76	108.06	110.79	109.34	112.73	108.09	108.75	108.08	106.27	108.08	110.75	108.39	107.38	107.29	107.5	107.88	107.72	106.01	106.31	109.84
104.8	105.61	106.53	104.71	104.53	106.72	103.33	104.08	105.81	103.78	105.91	107.25	104.06	104.97	105.97	106.26	107.9	103.05	106.78	105.11	105.02	104.93	105.23	105.81	104.71	106.35	106.3	105.38	106.77	105.75	106.81	106.43	107.09	107.39	105.59	105.78	105.29	104.66	105.25	107.11	104.68	105.87	104.84	105.39	106.62	106.87	103.8	106.13	104.95	105.43
111.53	111.57	112.94	110.81	108.98	111.09	109.37	108.79	110.36	111.98	107.62	110.62	109.76	110.72	109.02	109.29	112.62	111.63	110.3	109.45	109.93	110.48	110.88	109.82	108.59	109.25	110.46	111.04	110.01	109.11	110	109.79	111.96	109.05	111.63	110.57	110.67	109.62	110.65	111.31	113.22	109.31	111.59	109.59	112.06	109.39	111.39	110.85	111.09	109.86
106.75	105.2	104.25	107.12	105.15	106.07	106.67	107.19	107.09	107.63	108.04	106.99	106.34	105.82	104.93	106.56	104.81	106.05	105.92	107	105.54	107.03	107.37	109.88	105.95	109.11	108.82	105.81	106.31	107.73	107.02	108.58	105.76	107.33	105.27	107.32	106.25	106.87	108.9	106.39	106.47	105.9	104.74	104.11	104.16	106.6	106.23	106.53	106.43	106.38
105.67	106.8	107.27	105.5	104.89	106.76	103.19	107.67	107.49	106.35	107.06	107.01	105.48	108.49	106.36	106.2	105.21	105.52	105.75	104.74	107.34	106.74	107.9	105.9	107.99	106.4	104.37	106.19	108.66	104.65	105.67	106.5	104.94	106.14	106.11	107.78	107.45	107.19	105.65	105.48	106.22	106.03	103.67	105.08	104.49	105.5	106.59	104.1	105.84	105.62
105.89	104.64	104.51	106.2	107.6	107.54	106.46	108.34	109.78	105.41	104.55	105.48	107.35	105.91	105.9	106.83	106.49	107.95	107	106.45	107.55	106.4	106.6	104.79	105.75	106.43	109.31	108.01	106.3	107.06	105.17	107.31	107.32	107.07	106.83	106.8	106.93	107.35	105.28	104.88	106.15	106.56	108.01	105.9	106.6	105.44	106.52	105.69	107.41	105.81
99.535	98.578	98.801	98.851	99.095	100.16	98.992	97.436	100.04	101.21	98.19	98.244	97.726	97.264	98.252	97.101	99.315	98.234	99.807	97.29	100.06	97.741	100.84	101.95	99.567	100.04	98.666	97.983	101.27	97.455	99.156	100.69	101.15	97.871	98.571	99.208	98.933	101.02	100	98.792	99.78	100.11	97.078	98.91	98.826	98.741	100.18	99.639	96.983	100.18
104.84	105.06	104.51	107.28	105.24	107.15	106.91	103.98	106.46	106.07	103.97	104.22	106.55	105.26	106.97	105.01	104.71	106.49	104.98	106.27	106.57	104.35	106.62	104.54	105.64	105.03	108.04	105.74	104.71	104.68	106.46	104.28	103.7	102.95	106.15	105.2	110.13	103.38	106.95	105.32	107.02	104.12	105.84	106.3	103.41	105.77	105.81	105.04	103.2	107.26
98.396	100	99.438	99.501	102.32	100.8	99.409	99.563	102.69	102.04	101.88	100.76	101.87	99.646	99.25	97.707	103.72	100.84	100.55	103.08	101.06	100.3	97.806	99.728	99.796	98.473	99.44	101.34	99.331	101.35	100.35	101.73	101.78	102.83	102.07	100.5	99.64	100.9	102.09	99.731	100.26	102.27	102.07	98.064	101.36	101.68	100.94	100.79	100.5	101.8
98.448	97.261	98.938	99.211	97.872	99.809	97.876	96.823	97.311	99.571	98.181	98.583	97.985	98.277	96.798	97.432	96.76	99.013	96.748	98.43	95.436	96.936	98.926	99.242	96.697	97.226	99.648	97.415	97.219	98.107	98.145	95.214	99.127	98.282	98.499	96.797	98.115	96.802	98.512	98.569	96.923	96.059	96.487	96.931	99.677	98.783	98.303	96.849	97.074	97.504
99.705	98.482	97.433	96.767	98.222	98.279	98.678	97.3	96.75	98.205	97.608	98.525	99.18	97.295	96.637	95.569	100.41	98.524	97.003	98.007	95.913	98.529	97.011	98.738	100.17	97.97	95.869	97.405	99.679	99.763	97.991	100.17	99.52	97.405	100.03	101.71	97.092	96.474	97.52	97.111	97.331	97.986	97.044	99.074	99.064	98.453	98.588	97.115	97.461	97.788
106.79	107.07	107.1	108	107.57	104.49	108.66	106.74	105.58	107.03	108.88	108.82	108.25	107.23	107.51	107.89	106.8	109.81	108.58	107.28	107.69	109.83	108.02	109.8	108.99	108.52	105.79	107.73	107.12	108.81	106.04	109.31	107	107.87	105.83	108.19	108.08	106.1	108.64	110.18	105.31	107.14	106.47	106.71	107.42	107.71	108.37	106.69	108.58	108.79
109.3	107.83	104.14	105.09	103.54	104.43	105.75	103.91	104.9	105.4	105.36	105.94	104.15	105.87	105.03	107.99	106.03	106.28	106.4	105.33	105.55	105.62	106.13	105.38	105.93	104.89	107.04	106.68	106.38	106.82	105.86	105.64	106.09	107.38	106.32	107.42	105.78	106.02	106.8	107.96	107.56	107.56	106.07	107.42	107	108.98	106.13	108.98	106.61	106.89
104.13	102.61	108.02	104.54	105.71	105.28	104.76	103.97	107.39	106.85	104.75	105.53	105.35	103.07	106.77	105.82	105.65	106.01	105.17	106.04	105.62	106.36	105.31	102.09	106.59	105.96	104.02	108.16	106.69	104.98	105.61	106.1	105.25	105.05	105.31	105.89	105.55	105.97	104.57	106.81	106.48	106.2	105.92	104.89	104.55	104.5	105.47	105.17	105.16	105.68
106.98	106.13	104.83	106.52	107.39	105.67	105.14	107.06	106.22	107.03	107.31	105.92	105.9	106.02	106.26	104.53	106.14	109.63	105.5	106.38	107.39	106.3	108.09	103.41	103.66	106.24	105.49	106.14	106.24	107.58	106.57	107.11	106.91	108.73	105.47	107.03	107.74	106.77	106.92	107.33	106.76	106.73	104.63	106.07	106.25	107.27	106.11	104.87	105.67	105.45
100.91	101.45	99.626	101.26	100.41	101.54	101.27	98.812	101.47	101.14	101.58	100.98	101.06	102.61	102.49	100.8	101.75	101.33	100.66	100.33	99.974	101.3	100.33	100.92	101.04	100.22	100.92	100.2	100.58	100.11	101.06	99.255	101.47	101.88	99.098	100.34	99.931	99.865	102.12	102.08	101.41	102.55	99.491	101.53	102.15	100.32	100.15	99.15	104.32	102.2
107.57	107.88	105.48	109.39	107.61	105.04	106.11	106.01	106.03	103.49	106.05	106.41	105.68	105.88	105.3	106.57	105.65	105.63	107.75	106.21	107.44	107.15	108.45	105.77	106.71	107.56	104.45	104.89	105.82	105.17	107.01	105.41	105.49	105.12	105.43	104.9	105.59	106.96	106.3	104.98	106.72	105.52	107.15	104.34	104.76	105	107.26	106.2	106.68	107.42
100.46	99.535	98.843	99.185	100.16	96.93	98.06	97.283	98.657	98.336	96.32	98.764	96.821	96.798	97.455	98.482	96.466	98.04	98.075	99.313	98.38	97.548	98.293	97.708	99.237	98.48	98.879	97.278	100.46	97.746	100.11	99.191	98.492	95.503	99.563	97.694	99.831	96.905	99.891	96.815	97.458	96.976	98.182	99.277	97.529	98	99.065	98.727	96.726	96.416
109.18	109.16	108.54	109.26	110.21	108.85	109.28	106.66	107.8	109.2	109.17	106.97	108.76	109.69	108.56	109.46	110.39	109.35	106.51	109.59	108.71	108.83	108.99	108.81	108.35	107.93	109.17	107.97	107.2	109.07	106.09	111.1	106.9	110.71	108.24	110.4	108.43	106.89	106.84	109.85	109.33	107.85	108.92	108.16	108.69	107.97	110.58	107.72	107.12	108.14
108.54	108.39	109.08	107.56	109.14	108.99	108.04	108.25	106.62	107.61	108.68	107.91	108.81	106.47	109.73	108.05	109.86	107.89	105.92	109.2	106.28	107.69	108.48	108.15	107.11	109.16	110.25	109.57	109.43	107.22	109.24	108.15	107.48	106.51	108.99	109.35	107.78	110.12	107.46	108.98	109.09	107.63	106.48	109.12	110.16	107.71	109.55	107.98	108.61	108.42
105.81	106.07	105	105.11	106.14	105.14	105.51	103.99	105.3	104.8	105.89	106.08	106.5	105.51	107.12	105.78	104.52	105.61	105.81	105.84	104.48	103.9	106.07	106.7	105.06	105.06	105.84	105.54	106.77	104.58	105.93	106.17	103.16	106.72	104.06	105.4	105.14	108.22	103.02	106.38	109.06	105.43	106.13	108.14	104.96	104.38	105.94	107.64	105.01	106.68
107.21	105.37	105.52	106.71	102.86	106.64	106.79	104.66	106.95	105.51	107.17	103.59	105.36	105.31	104.95	104.68	107.75	106.78	105.99	105.87	103.7	106.87	105.19	106.03	106.51	104.97	103.26	105.28	107.79	106.23	106.48	105.15	106.21	104.8	105.3	105.98	105.6	105.9	104.15	103.84	104.44	105.89	106.99	106.65	106.21	106.66	105.72	105.72	105.77	104.95
101.34	102.83	102.87	101.92	104.15	101.59	104.56	103.78	101.55	101.87	103.09	104.02	103.51	102.48	102.29	100.02	102.71	103.76	102.68	102.47	104.53	102.9	100.98	103.98	104.07	103.48	102.66	102.38	102	101.42	103.68	102.32	102.83	103.5	100.92	103.08	104.97	101.99	103.45	102.58	101.05	101.03	104.18	102.62	101.47	102.94	103.8	103.07	101.54	103.49
104.92	106.02	106.91	104.32	104.43	106.13	106.21	106.33	106.17	106.03	105.44	104.14	107.31	105.71	105.09	105.89	106.58	105.43	105.56	107.84	104.55	104.82	107.29	104.59	104.82	105.87	106.08	105.17	105.04	107.3	106	103.72	104.76	105.25	106.35	104.14	104.27	102.67	106.59	105.35	106.51	106.88	105.53	102.92	105.71	107.42	106.78	103.83	104.11	103.95
99.209	97.102	99.326	99.635	98.164	98.634	100.02	99.584	99.517	100.26	99.147	100.88	100.2	100.03	98.755	97.318	97.889	99.817	99.992	97.961	98.246	100.84	97.865	100.5	99.443	96.768	98.404	96.88	98.194	99.44	98.26	99.078	97.538	98.88	98.367	97.032	97.395	98.883	98.484	98.89	99.757	98.723	97.993	98.814	101.3	100.92	98.086	98.398	100.4	97.389
105.92	104.1	106.76	106.61	108.37	107.61	102.98	104.61	104.92	107.1	104.4	104.57	105.23	105.85	104.04	105.1	106.66	107.72	106.62	105.21	104.51	108.06	105.86	105.78	108.25	106.36	104.72	106.73	106.43	106.41	109.57	106.85	104.69	104.92	103.55	104.95	106.08	105.58	105.71	107.65	105.85	107.6	105.38	107.91	105.56	105.38	105.22	103.88	104.97	106.18
107.49	104.41	106.99	106.66	106.03	104.49	106.02	105.57	109.17	108.32	105.23	106.48	107.01	105.24	106.89	109.69	106.58	107.88	106.8	106.88	105.42	107.89	107.74	108.11	105.08	107.91	107.68	106.97	106.56	106.22	105.73	105.6	107.25	106.39	105.9	106.99	106.28	105.45	106.06	105	105.15	105.27	108.06	107.97	107.21	107.44	104.32	106.21	106.76	106.63
104.69	107.48	104.62	106.27	108.14	106.41	107.73	106.19	106.22	105.37	104.44	105.29	107.91	107.56	105.81	107.72	107.12	105.81	105.24	103.48	106.88	106.78	106.27	105.25	106.17	106.34	104.88	105.84	107.66	106.11	106.24	106.69	106.02	106.45	105.95	106.81	105.55	105.76	106.22	105.12	104.56	106.01	108.83	105.2	107.09	105.06	104.8	107.66	102.82	107.97
101.35	100.74	101.96	100.87	98.178	101.62	103.49	101.34	101.59	99.779	98.415	100.42	100.28	101.09	100.09	103.33	100.63	100.9	101.02	100.02	101.55	99.409	99.872	99.615	102.17	101.41	100.11	101.27	101.5	99.644	102.26	100.08	103.28	98.855	99.695	99.458	101.95	101.02	101.47	98.938	100.79	100.8	98.916	98.16	100.75	99.463	100.31	102.22	100.26	100.36
100.77	100.82	100.97	100.7	100.36	100.07	101.4	100.97	100.75	102.08	100.85	101.13	101.14	99.317	103.25	102.27	100.98	98.724	101.32	100.8	99.873	99.699	99.296	102.31	99.743	102.45	98.532	99.251	105.98	100.21	100	100.75	100.6	101.56	101.5	101.29	100.86	101.61	101.63	102.34	99.262	100.31	97.693	101.72	99.851	102.35	98.845	100.88	101.23	101.4
107.51	110.16	109.68	112.38	111.71	111.44	111.39	111.31	109.22	109.14	110.32	110.01	109.31	110.51	111.66	110.5	110.58	108.03	108.25	111.66	110.09	107.78	113.15	112.09	110.29	109.8	110.1	112.24	108.8	112.68	108.5	109.09	109.63	109.75	108.63	110.56	110.82	112.48	110.2	109.74	111.14	111.16	111.14	109.61	110.01	108.79	110.32	108.72	110.07	110.94
106.04	107.32	105.95	107.57	106.19	106.37	105.46	108.91	104.43	107.01	107.96	107.59	106.66	106.6	104.97	106.33	105.61	105.27	106.67	105.46	106.68	107.74	103.67	107.41	106.14	107.62	108.34	106.91	107.24	105.88	106.61	105.77	106.96	105.59	105.05	108.53	104.02	106.64	106.58	105.98	105.58	105.65	106.82	106.76	105.88	109.2	108.14	108.3	104.82	106.18
103.88	104.41	104.52	103.6	106.99	106	105.08	106.25	105.54	105.64	105.81	105.09	105.24	106.1	106.51	105.41	106.54	105.12	104.38	105.47	106.71	105.58	104.76	103.8	105.21	105.25	105.45	102.45	105.28	105.67	104.21	103.22	105.07	108.64	103.76	102.48	107.04	105.99	106.29	104.02	106.78	106.66	105.39	102.05	105.74	106.49	107.33	106.59	106.96	104.94
106.11	107.06	107.98	103.93	103.95	103.2	105.34	103.6	103.33	104.63	104.1	105.23	104.74	106.86	109.52	104.19	104.45	104.73	104.99	105.5	104.05	106.42	106.72	108.97	105.21	107.03	105.82	107.72	105.04	102.3	104.91	105.14	105.37	104.66	105.55	102.31	106.71	105.61	104.93	106.37	107.98	102.88	107.24	106.04	105.78	105.94	104.57	105.63	105.32	106.66
97.828	99.271	98.583	100.33	98.877	99.407	99.437	98.753	100.28	98.155	101.46	99.003	97.689	97.124	97.085	97.546	97.446	96.973	100.56	98.618	98.074	99.006	99.419	99.109	100.76	100.24	98.404	97.673	99.689	98.704	98.815	101.02	99.5	99.899	99.13	98.222	98.01	100.92	99.056	99.297	100.41	100.74	101.55	97.375	98.425	99.336	97.459	96.331	99.333	98.983
109.16	106.63	109.18	108.28	109.97	108	108.7	106.52	107.06	108.77	106.35	107.63	108.16	108.24	109.99	108.08	108.05	107.02	107.52	107.78	108.17	107.31	108.28	108.38	106.97	108.39	110.64	108.6	109.81	109.91	106.31	110.34	108.22	106.08	107.05	106.57	109.4	110.3	108.26	106.89	109.93	109.28	110.25	108.88	107.99	108.49	109.05	110.02	107.24	107.44
107.91	108.39	109.32	109.22	108.27	110.42	106.89	107.32	107.56	107.57	109.5	107.67	108.58	108.66	107.58	107.37	107.94	107.7	108.54	108.61	108.07	108.27	108.69	109.96	107.47	106.47	108.56	106.24	108.47	108.15	109.54	107.29	107.02	108.63	105.41	107.99	107.44	105.74	107.97	109.83	106.42	108.95	105.83	107.84	105.82	106.62	109.06	107.25	108.68	106.36
99.706	100.81	97.862	100.22	96.21	98.407	97.552	98.228	97.318	99.685	100.07	100.27	98.184	98.351	98.754	100.02	98.449	97.948	96.172	99.744	97.818	97.839	97.947	97.864	97.424	101.29	99.685	99.862	99.684	99.766	99.375	98.518	97.76	99.425	101.19	100.36	98.491	100.26	98.111	96.699	99.956	98.756	97.922	101.76	97.241	97.956	98.639	99.579	99.114	99.586
108.21	104.56	108.53	105.19	105.08	107.37	106.17	104.69	105.95	107.14	107.42	106.45	107.52	106.12	107.23	107.24	105.57	106.23	104.84	106.26	107.51	108.28	106.6	105.99	107.06	105.91	106.52	107.33	107.94	109.4	107.83	105.85	105.57	109.57	105.29	104.81	106.65	106.6	106.32	107.43	105.85	106.7	106.61	104.82	104.99	106.15	104.6	104.59	105.35	105.91
99.436	96.882	96.881	97.879	98.499	96.398	99.066	99.962	99.392	101.4	101.56	98.425	100.43	97.687	97.257	98.373	98.251	97.45	102.8	99.715	98.7	100.49	97.526	97.262	98.854	99.044	99.706	99.203	98.636	98.555	100.31	100.78	97.452	100.38	99.179	100.55	96.143	97.342	98.257	98.183	98.023	99.833	99.935	99.016	97.094	99.554	99.721	97.965	97.579	99.755
108.46	107.01	107.35	108.67	106.12	108.54	109.34	109.54	108.14	109.45	107.94	108.86	106.44	107.85	110.27	107.58	108.99	107.29	108.4	107.79	108.98	107.56	106.63	109.19	105.49	107.37	105.95	109.95	107.37	104.74	106.9	105.67	107.81	108.18	107.59	106.16	108.53	106.06	108.28	106.97	106.9	107.93	108.92	104.18	110.59	109.08	107.61	107.91	105.57	109.3
108.33	106.78	109.11	107.94	107.21	107.44	108.03	107.75	109.12	109.92	108.15	109.04	109.6	108.08	105.37	109.39	106.46	106.17	107.46	105.79	109.43	108.5	107.5	107.1	108.25	107.72	106.92	107.31	108.67	109.27	108	107.48	108.27	108.13	106.83	108.89	106.87	107.68	110.24	108.08	104.57	107.96	106.93	109.34	106.36	110.75	107.34	108.53	107.64	108.99
107.4	107.3	107.39	105.36	105.81	105.62	103.61	104.29	104.23	105.61	105.59	105.97	103.62	104.71	107.47	105.07	105.59	106.24	106.37	104.1	105.48	105.36	105.26	105.51	103.87	107.02	105.17	103.1	103.99	105.88	107.18	107.67	104.67	105.96	107.45	106.33	107.54	104.6	105.52	106.71	104.32	106.8	105.93	105.18	106.18	105.56	104.88	106.37	106.11	104.58
110.88	111.8	108.26	110.59	110.81	111.59	110.74	109.89	112.31	109.27	111.84	110.97	108.66	111.54	110.65	111.48	108.42	111.29	109.85	112.58	109.72	111.25	109.97	110.03	111.59	110.55	108.59	111.2	109.29	110.3	109.69	107.38	108.16	110.5	111.73	111.56	108.37	107.76	110.29	110.4	110.86	109.61	108.65	111.18	112.13	111.11	110.01	110.07	111.4	110.66
106.81	108.8	107.38	109.66	111.58	110.04	106.22	107.15	109.34	107.92	109.34	109.85	107.21	106.64	107.51	104.91	111.78	105.7	107.17	110.4	107.89	110.57	107.23	108.54	108.9	107.29	106.7	107.68	107.78	108.43	107.88	107.35	109.51	106.19	108.6	108.53	109.61	108.76	106.44	109.07	109.08	107.82	107.67	108.1	107.35	105.9	108.16	108.41	110.66	107.84
109.67	110.49	109.57	110.39	109.89	110.04	109.96	111.42	110.42	109.44	110.7	111.99	110	111.11	109.67	111.45	111.91	110.03	112.24	110.49	109.72	111.31	110.21	109.34	111.62	110.66	110.55	111.19	112	110.6	110.36	108.68	109.18	112.52	110.96	112.06	109.02	110.23	109.8	112.23	107.79	109.18	110.39	110.92	110.08	111.16	109.03	110.13	112.73	110.75
109.4	107.5	108.4	110.23	108.7	109.05	108.01	108.65	108.92	108.98	109.23	106	108.53	109	108.47	107.46	110.04	106.93	107.41	108.18	108.33	107.8	109.5	107.86	108.64	110.26	110.01	110.11	109.13	107.5	108.13	107.97	106.69	110.39	107.12	108.35	107.67	110.29	108.74	107.1	109.85	109.08	108.72	107.59	107.84	110.08	109.28	107.86	108.64	107.59
108.75	108.01	109.73	109.74	107.92	108.13	107.68	111.2	106.89	108.66	108.34	108.08	105.51	107.58	106.38	107.81	109.36	108.17	107.72	108.55	110.52	109.52	107.21	106.9	106.08	109.25	108.76	107.79	110.27	108.57	108.4	107.59	108.38	108.03	108.57	108.84	108.8	110.26	108.43	105.6	107.44	109.54	110.74	109.36	107.16	108.59	106.33	107.63	107.74	108.66
105.63	107.31	105.6	105.1	107.16	108.09	106.18	106.4	105	104.68	107.98	106.36	104.69	105.43	106.42	105.59	106.87	106.74	105.29	103.81	107.54	107.96	104.29	104.22	105.99	105.98	105.51	104.59	105.47	106.93	104.52	105.47	108	105.21	103.3	106.16	105.04	104.42	104.68	106.54	104.92	103.91	105.87	104.34	105.54	106.98	105.92	105.08	107.35	105.37
101.09	100.83	103	101.4	100.1	99.513	99.816	101.56	100.19	98.591	102.17	100.49	99.463	101.27	101.34	102.08	100.32	104.68	99.952	102.29	102.13	99.088	102.28	101.03	102.11	99.579	100.02	100.27	101.44	102.38	100.46	97.271	100.43	101.55	101.34	99.991	98.694	101.45	103.05	101.47	101	100.3	99.19	98.998	98.755	100.68	100.23	97.735	100.7	99.977
99.586	99.764	99.109	100.96	99.709	99.066	99.712	100.32	98.19	101.02	101.1	99.122	100.02	97.824	98.859	101.12	100.83	100.99	101.38	100.35	98.092	101.39	100.22	98.509	98.667	100.05	100.03	100.15	101.76	98.792	99.139	100.49	98.399	99.545	99.273	98.031	100.08	98.176	101.21	100.72	100.18	101.13	100.12	99.592	100.1	102.58	100.39	100.21	102.96	101.58
98.168	101.06	100.74	99.393	99.746	100.99	99.773	99.065	100.34	100.45	101.79	100.95	97.827	100.13	98.412	99.27	102.22	99.278	99.851	100.45	101.75	100.79	99.965	100.2	101.62	102.09	100.41	100.03	101.34	100.09	100.2	99.551	100.04	98.463	99.939	98.288	100.51	102	102.86	101.98	101.96	99.984	97.849	101.15	99.271	100.41	100.76	98.415	98.025	99.487
109.48	109.61	108.11	109.27	108.43	107.01	109.62	107.66	107.62	107.39	108.49	106.77	104.75	107.9	108.35	105.54	108.79	107.34	108.86	109.05	107.37	107.8	109.48	107.13	109.12	106.69	108.31	107.61	109.69	107.1	110.58	109.65	108.87	107.64	107.2	107.42	107.4	106.54	109.64	106.5	108.25	109.64	107.99	107.53	107.63	110.49	110.82	109.07	108.08	107.11
106.38	109.87	108.79	110.85	107.47	106.72	106.13	106.51	108.48	105.74	108.91	107.86	107.38	107.53	109.09	107.6	108.03	109.49	108.99	108.81	106.14	107.32	108.21	107.24	111.66	108.79	107.66	108.82	109.32	106.23	108.52	107.13	108.38	106.64	106.61	109.21	108.37	108.88	105.82	107.16	106.55	107.19	108.13	106.8	107.87	107.15	109.12	108.61	106.38	108.73
103.45	106.12	107.37	106.91	107.3	105.56	108.98	106.96	105.83	104.33	106.18	107.32	106.25	104.09	106.04	105.64	105.41	105.68	106.02	104.55	106.72	106.58	107.46	106.01	108.66	106.14	103.29	106.99	106	106.88	107.25	108.38	106.98	105.7	107.88	107.21	107.88	106.87	106.16	105.58	107.57	106.61	107.76	105.75	105.69	105.46	108.64	105.78	104.16	105.6
100.86	101.72	102.09	99.334	99.427	100.27	101.4	101.45	100.05	100.65	100.96	101.05	101.06	101.73	102.05	100.69	101.67	103.58	101.69	99.684	102.24	100.94	102.2	101.39	99.594	101.2	101.19	100.17	101.14	100.15	101.39	99.491	101.44	101.45	96.468	101.75	99.072	101.39	100.14	100.39	98.348	103.1	100.89	101.91	101.47	100.83	100.89	102.13	100.86	99.747
98.071	99.361	101.86	99.067	99.665	98.576	98.938	96.327	97.433	99.344	98.96	98.065	94.427	96.724	99.359	99.553	98.409	99.815	97.724	97.411	99.064	97.922	98.438	97.814	97.752	97.224	99.664	98.645	95.042	98.014	100.56	99.991	99.226	100.3	96.522	97.679	99.355	99.222	98.048	97.164	100.91	97.067	97.096	98.415	97.573	98.118	95.758	97.898	99.091	100.81
109.6	109.39	110.84	110.38	109.75	111.31	109.94	109.04	111.25	110.44	109.28	111.18	111.06	111.33	108.95	108.38	110.16	110.77	113.02	109.13	113.73	111.09	109.43	111.22	107.82	109.06	110.72	111.6	111.53	110.09	110.77	111.09	109.08	110.33	107.49	109.3	110.36	110.63	111.44	111.63	110.08	108.45	109.6	110.72	108.66	111.33	112.23	110.49	107.93	108.78
106.41	107.54	104.81	106.41	104.38	107.96	105.79	107.97	106.88	107.24	107.41	104.7	107.35	107	106.27	105.27	104.95	106.87	106.26	103.39	103.96	106.48	106.82	106.19	105.53	107.58	108.97	107.51	105.19	105.95	106.81	107.33	105.7	104.58	103.59	106.79	105.29	105.18	104.49	108.9	105.68	105.99	105.35	106.71	108.9	107.16	106.39	105.81	105.35	106.89
105.46	107.89	107.06	103.78	104.08	108.09	105.88	104.16	105.79	105.6	104.75	106.75	105.68	104.65	104.07	104.89	106.05	105.95	105.98	104.87	106.04	104.1	105.99	105.39	106.85	105.76	107.17	105.65	106.11	105.38	103.87	106.46	106.95	105.22	105.21	107.82	108.05	105.53	103.32	105.66	105.52	105.56	104.33	105.87	104.4	106.73	108.12	105.16	105.99	106.22
105.47	104.9	108.47	107.37	103.48	106.37	105.72	107.35	106.4	106.01	106.53	106.54	105.14	105.23	106.53	103.22	106.09	105.6	104.97	106.26	105.38	105.31	105.71	105.33	106.52	105	106.68	107.6	108.4	103.31	105.91	104.81	105.32	106.15	106.54	105.86	103.82	105.48	104.43	107.17	107.74	104.44	105.2	108.13	105.63	106.16	105.22	105.97	108.38	104.33
100.69	101.6	101.58	101.14	100.25	102.58	101.33	99.285	100.99	99.766	99.024	100.25	100.36	102.79	100.19	102.2	100.58	100.67	102.69	101.14	99.307	100.45	99.639	100.52	101.08	102.47	102.22	100.98	100.13	100.55	99.799	101.59	101.06	101.16	101.43	100.4	100.6	102.85	100.85	100.69	101.81	100.73	100.72	101.03	100.85	102.33	101.34	100.42	101.77	98.876
106.32	105.68	103.52	107.05	108.62	104.6	106.12	103.87	104.9	106.1	105.15	107.18	104.4	104.06	106.69	105.4	104.54	106.05	103.52	105.19	104.22	106.98	104.74	106.22	104.9	103.42	105.76	105.94	103.29	104.46	106.3	105.46	106.34	105.4	104.31	106.25	106.89	105.02	107.01	108.53	106.17	104.36	104.14	106.5	105.66	106.65	106.38	106.72	106.79	107.19
105.24	105.99	105.79	105	104.84	105.91	105.05	105.23	106.17	104.32	106.94	104.67	107.35	106.89	103.59	105.09	103.69	105.02	104.42	104.12	105.31	106.69	106.22	105.4	105.36	106.05	103.07	105.46	105.12	104.66	105.17	107.36	106.42	106.11	105.19	104.66	105.69	106.22	105.37	106.39	104.59	106.33	103.51	106.04	103.28	105.95	106.56	106.97	105.25	103.6
99.169	98.51	97.363	97.849	95.657	97.34	97.704	99.025	97.353	98.978	98.439	96.475	96.935	96.639	97.309	97.772	98.015	98.37	98.948	97.863	99.14	96.227	97.162	98.725	98.314	97.404	97.844	99.496	97.547	97.979	98.418	97.645	98.636	99.521	99.117	99.389	97.227	99.407	96.899	96.926	97.708	95.847	99.063	95.019	99.264	93.897	100.29	96.851	97.989	99
108.45	108.5	106.87	106.1	104.5	107.4	106.03	108.01	105.61	108.89	107.8	108.43	106.66	105.4	106.29	104.18	107.22	108.27	106.97	106.16	107.86	105.95	106.18	107.63	107.32	107.23	107.39	107.08	106.67	106.99	105.96	106.55	106.94	106.38	104	107.76	106.92	105.89	108.62	104.04	105.35	105.76	106.02	107.97	105.96	105.15	106.33	107.17	106.33	103.99
105.48	107.72	104.05	106.58	105.34	106.41	104.22	107.05	106.42	104.88	106.64	106.73	105.41	106.39	107.4	108.53	108.67	105.98	105.42	107.87	105.36	106.34	104.88	106.52	107.55	107.46	107.89	105.12	106.76	109.19	106.08	106.6	104.95	109.46	109.61	106.75	103.52	106.53	106.57	103.09	105.09	104.82	105.54	106.73	108.18	105.48	105.96	106.02	106.42	106.22
107.39	108.28	107.82	108.98	107.42	109.09	108.27	108.02	107.89	106.73	110.19	107.42	109.21	106.88	108.8	107.75	107.69	109.29	107.09	107.23	105.47	107.63	106.54	108.97	109.11	108.82	110.08	106.74	107.05	107.91	108.02	105.28	107.3	107.41	107.43	108.12	106.27	108.26	106.73	107.51	107.54	106.96	106.66	109.64	108.56	106.75	107.47	109.43	105.75	109.28
98.627	98.778	96.903	99.468	99.959	100.05	97.101	98.699	99.695	98.063	98.696	100.5	98.85	99.969	101.32	99.864	97.968	99.709	100.8	98.81	99.174	97.449	97.509	96.529	100.25	99.484	100.19	98.691	97.554	98.539	97.913	98.096	97.578	97.963	98.643	102.21	99.192	99.639	98.996	97.803	98.558	96.437	98.708	99.64	98.485	98.891	99.098	100.5	98.951	99.856
106.13	109.33	105.49	107.95	104.93	106.58	109.03	107.9	108.99	108.41	110.15	110.06	106.21	108.82	107.27	108.55	105.83	108.48	108.99	110.14	111.38	107.63	106.97	106.12	108.75	109.41	108.37	106.57	108.68	107.89	108.89	107.23	106.18	108.95	109.43	105.36	108	107.24	110.35	109.35	108.2	105.15	107.33	108.96	108.25	110.12	107.96	108.38	109.5	107.92
109.08	108.25	107.52	107.36	108.15	108.42	108.17	108.54	111.42	108.25	108.64	106.77	109.08	107.49	107.58	107.54	109.23	107.11	107.43	110.18	107.51	107.55	110.28	107.83	107.52	107.63	109.39	109.84	107.06	110.07	106.8	107.75	108.55	108.81	111.29	107.1	107.18	107.51	106.65	107.73	108.45	110.24	106.69	105.09	108.2	109.44	109.28	108.89	107.07	109.73
107.98	107.47	107.69	105.79	108.09	105.71	108.08	106.81	108.27	108.61	106.83	106.49	107.74	109.23	108.36	106.16	106.61	110.27	108.22	107.33	108.24	106.76	107.71	105.39	108.01	108	110.35	109.28	107.06	106.84	107.43	109.44	108.56	108.66	110.17	108.59	108.77	109.67	107.79	107.59	111.28	106.47	107.87	109.48	108.24	108.52	108.74	106.96	109	106.32
98.661	99.052	99.862	98.163	96.628	97.925	97.362	96.535	97.358	100.06	98.082	98.102	98.92	100.46	98.624	98.957	99.309	98.141	96.036	98.214	100.29	100.23	100.09	98.883	100.39	99.11	98.339	97.268	100.7	99.874	98.792	97.706	98.183	97.639	97.715	101.04	99.033	99.552	98.467	99.205	99.399	97.831	98.545	98.743	100.12	99.622	97.477	97.961	98.388	99.015
106.11	104.76	106.05	107.19	107.65	104.64	106.52	105.15	105.07	106.87	106.41	107.35	105.45	106.2	102.71	106.6	103.71	106.34	103.62	104.26	104.2	106.34	105.74	106.69	104.01	104.57	107.76	106.79	105.46	106.46	104.62	107.27	104.18	105.43	105.07	103.47	106.59	107.3	106.47	104.72	106.2	104.54	103.25	105.21	105.32	106.6	104.77	106.04	105.56	107.12
99.943	98.457	99.274	97.6	98.486	99.913	96.69	98.64	99.724	98.365	98.608	97.646	98.022	99.719	98.268	98.293	98.223	97.227	96.576	97.568	100.02	96.128	97.569	98.941	100.36	97.755	99.018	98.645	99.945	99.077	99.841	98.52	99.267	96.279	98.258	99.271	97.899	97.087	96.127	97.453	98.031	98.574	96.453	96.87	96.201	98.035	101.23	98.269	97.105	99.435
100.34	101.34	99.704	101.34	99.418	101.64	100.56	99.157	98.959	99.08	99.855	101.37	99.654	99.69	101.77	101.04	100.77	101.09	99.627	102.22	100.57	100.02	100.21	100.68	99.113	101	101.14	101.85	100.87	99.148	101.81	99.991	100.82	100.7	97.635	99.844	100.64	102.52	100.95	101.38	101.12	100.96	101.37	100.46	101.61	100.97	99.469	98.504	100.97	99.683
107.12	107.83	111	108.67	110.21	107.99	108.66	109.62	109.33	109.14	109.6	109.55	108.77	109.48	108.91	107.95	109.94	106.6	108.14	107.69	107.22	109.76	108.87	108.03	106.36	108.74	108.99	106.13	109.02	110.1	113.66	108.46	107.54	108.56	108.62	110.45	108.7	110.24	108.84	109.4	108.09	107.55	108.54	107.86	106.37	106.44	108.47	108.55	108.47	108.12
107.35	107.36	106.61	106.8	109.61	107.02	108.98	109.51	110.81	109.42	106.83	107.42	111.81	107.74	108.53	108.11	106.63	109.27	109.4	107.43	107.83	108.21	108.15	107.56	108.49	110.34	107.4	107.81	106.04	108.97	106.66	107.13	106.95	107.56	107.59	106.45	107.94	107.52	108.24	108.13	109.5	107.89	109.74	108	107.61	106.34	107.92	106.58	106.09	106.23
109.24	109.92	107.24	109.38	108.7	107.96	107.9	109.93	109.07	110.53	105.99	106.87	109.76	107.65	108.32	108.66	107.3	110.7	107.59	106.46	106.5	108.54	108.08	107.46	109.91	109.19	108.12	108.23	109.11	106.53	107.57	106.53	106.99	108.38	110.39	110.93	109.55	107.45	108.32	107.25	108.75	108.58	110.03	106.12	107.11	109.39	110.32	108.58	107.45	108.35
111.07	110.32	111.91	109.1	109.49	110.45	111.77	109.26	110.8	110.21	108.95	109.81	111.66	108.08	109.17	111.41	110.14	108.61	110.24	113.09	108.72	109.4	111.13	110.45	110.09	109.69	110.54	111.06	111.55	110.7	112.83	110.75	111.15	111.24	111.57	110.54	110.55	109.21	109.26	110.24	111.27	108.25	109.8	109.44	109.86	111.13	111.37	109.98	109.91	109.13
105.76	106.77	106.38	107.55	109.24	106.38	107.32	107.45	107.17	106.01	107.46	108.51	107.56	111.2	106.18	109.81	107.95	106.14	106.29	108.9	104.39	108.73	109.56	107.08	108.38	107.15	108.57	108.54	107.84	108.15	107.46	107.23	106.17	108.57	107.18	107.13	108.67	109.91	107.67	105.4	107.4	107.63	109.18	106.85	108.05	108.76	106.83	109.96	106.43	109.36
110.94	108.47	110.68	106.5	108.97	108.71	107.39	105.32	108.26	106.24	105.74	107.65	108.11	107.81	107.05	109.07	109.04	106.87	107.61	107.73	109.07	108.58	105.12	110.04	106.33	107.78	108.16	106.33	108.24	108.09	107.63	106.44	109.5	106.86	110.09	105.31	108.22	109.17	110.1	106.64	107.93	107.68	107.62	107.47	108.83	108.49	106.1	104.86	109.07	107.31
98.029	97.82	98.162	98.659	98.416	97.325	98.952	97.485	98.212	98.582	98.809	96.845	98.321	100	97.745	97.378	99.36	96.178	97.941	96.859	99.206	98.855	99.695	98.053	99.922	98.271	97.829	98.634	100.01	97.052	97.547	98.411	98.976	96.411	97.557	99.747	97.506	99.254	98.508	96.538	97.652	97.557	97.147	98.78	97.767	97.123	98.873	96.433	96.196	99.962
97.18	98.477	98.143	98.683	96.149	99.107	98.191	99.499	98.22	98.054	99.892	96.514	97.987	98.589	97.1	97.077	97.579	96.035	99.125	99.691	97.057	98.786	95.284	97.957	97.178	97.974	97.244	98.013	96.945	94.622	94.305	98.37	99.144	95.714	98.204	96.947	97.634	97.299	98.878	96.553	100.93	95.491	97.801	98.303	98.798	99.266	96.637	100.32	98.342	98.763
106.76	110.25	109.3	110.45	106.18	108.7	108.09	105.91	107.68	107.41	109.23	108.4	106.71	108.55	107.03	107.32	108.76	107.94	109.4	108.97	108.73	108.52	108.07	109.78	107.09	108.5	110.25	108.17	109.05	109.19	106.34	107.86	108.34	107.12	108.47	108.31	108.23	109.74	107.85	106.25	108.68	109.22	108.73	109.33	108.69	107.55	109.12	109.71	108.8	106.64
106	103.44	106.36	106.95	105.19	107.52	107.67	104.64	106.02	106.4	106.61	104.8	105.35	104.64	105.91	106.11	104.66	106.28	104.81	107.39	106.18	104.8	104.83	107.8	103.14	106.23	107.2	106.18	105.22	103.75	107.34	105.56	104.36	105.5	105.34	105.99	106.73	106.23	107.21	105.52	107.04	107.56	105.03	106.51	105.37	106.86	104.49	104.35	104.56	105.35
99.841	100.57	100.28	98.292	99.981	97.901	97.378	99.718	99.532	99.852	99.394	98.749	98.369	96.165	99.606	100.65	96.63	99.475	95.883	98.797	99.245	98.511	98.327	99.81	97.064	97.992	98.104	98.55	99.158	98.788	97.649	98.329	97.324	98.453	98.398	99.802	99.34	100.28	96.556	97.694	98.832	100.2	97.635	101.55	97.912	99.575	100.64	97.276	100.51	96.355
107.87	106.42	104.7	106.64	107.35	106.22	106.99	105.41	105.17	106.07	106.83	105.93	108.29	105.4	105.55	107.5	105.08	106.3	104.21	107.32	106.64	104.17	107.22	106.26	104.1	106.92	105.63	104.74	106.09	106.66	106.69	105.63	105.7	106.68	105.3	106.37	104.89	104.09	106.45	107.87	106.33	105.22	105.27	106.05	105.41	106.34	106.93	104.43	104.97	105.62
105.61	108.25	106.52	105.62	107.34	106.81	105.94	105.74	106.08	107.31	108.75	106.51	106.67	107.2	106.43	106.22	105.83	107.88	109.27	107.23	107.49	106.73	106.13	106.64	107.95	107.21	105.89	107.39	106.25	106.67	107.01	106.07	106.63	104.72	106.12	106.49	105.56	107.37	108.01	104.3	108.04	107.49	105.2	108.44	105.25	104.36	105.86	107.33	108.09	108.26
106.29	106.34	104.8	105.88	104.76	105.73	105.9	105.03	106.98	106.06	103.79	106.44	104.29	104.55	105.31	106	105.62	106.67	105.28	106.75	103.25	107.04	105.53	105.31	106.17	106.73	105.21	107.85	105.71	105.56	106.42	105.98	106.45	105.79	106.58	103.61	106.06	105.46	105.1	107.18	106.84	105.3	106.45	104.4	108.01	102.99	105.64	105.7	105.87	105.61
108.38	104.09	106.69	105.75	107.62	106.29	104.97	109.77	107.46	105.24	103.8	105.98	105.41	101.61	106.05	106.8	104.98	105.73	104.64	105.58	104.19	104.97	103.94	104.96	107.62	105.53	107.29	107.42	105.17	105.4	104.38	105.92	105.18	104.27	107.32	102.09	107.48	102.13	103.81	106.25	104.65	107.21	105.46	104.44	106.29	105.75	104.36	106.27	106.52	106.81
100.64	100.78	99.238	101.21	100.42	99.339	101.07	99.928	101.63	101.45	99.905	98.776	98.16	99.683	100.2	100.87	100.49	101.62	100.76	99.072	97.949	103.42	98.901	100.7	101.39	100.74	103.03	101.5	102.9	100.09	101.9	100.59	99.845	101.39	101.2	101.88	100.84	99.749	103.44	99.301	101.71	98.272	103.07	103.24	100.74	98.661	102.11	101.63	100.28	99.741
106.94	103.71	104.03	106.61	106.21	106.05	106.45	105.85	105.97	106.51	105.25	105.56	107.41	105.13	107.42	108.54	106.4	105.56	105.16	105.96	102.25	106.18	104.78	103.96	108.52	105.39	105.02	105.64	106.16	106.62	103.95	107.39	105.84	106.5	106.62	108.02	106.51	107.2	106.07	107.69	107.96	104.86	108.29	106.65	105.56	104.95	102.83	104.89	104.01	105.75
99.727	97.559	99.52	99.502	98.07	100.3	99.918	100.5	98.878	99.418	99.236	100.96	100.28	97.969	99.223	99.744	100.04	97.808	97.317	97.768	97.513	97.202	97.291	96.612	97.747	98.921	99.052	99.289	100.66	97.795	96.275	98.834	98.825	98.215	99.57	97.648	99.797	98.147	97.833	98.532	100.17	98.43	98.657	98.902	99.771	98.403	99.436	99.708	97.187	98.768
106.51	104.79	109.9	106.54	106.02	107.67	108.42	106.8	107.24	107.5	107.67	109.26	109.26	108.05	107.03	107.57	107.88	106.94	109.36	106.54	104.62	109.94	109.65	107.71	107.97	107.88	107.95	108.41	107.11	107.85	107.77	109.19	106.61	107.65	108.28	108.49	107.43	109.51	106.93	107.04	107.82	107.73	107.43	106.77	104.53	109.16	108.5	109.09	108.19	106.76
107.3	106.2	110.46	110.57	108.31	109.29	109.04	108.48	108.44	106.45	108.04	106.7	107.87	108.39	108.43	107.27	108.43	109.03	108.26	108.83	109.07	109.54	109.36	108.68	107.98	110.33	111.3	108.62	108.47	106.35	109.59	108.18	109.48	109.19	109.09	109.51	108.97	108.68	108.97	108.22	111.21	108.6	109.4	108.72	108.77	107.55	108.75	108.6	108.14	107.98
108.19	105.59	105.97	106.69	106.87	106.02	105.85	106.5	104.21	105.39	106.33	105.83	106.46	104.82	105.86	105.79	105.8	107.49	106.12	106.79	107.13	108.26	106.44	105.77	106.28	103.88	107.52	105.81	107.48	105.47	106.46	105.14	105.85	107.26	104.71	107.21	106.05	106.97	106.95	107.55	108.2	105.28	106.86	106.02	106.22	106.77	106.72	108.42	107.54	108.66
103.31	104.11	106.3	103.89	107.26	104.87	105.63	105.15	104.23	106.75	105.97	108.4	105.03	104.72	105.63	104.95	106.02	104.23	106.54	105.01	104.39	104.3	105.48	104.67	103.61	106.33	103.77	106.88	106.67	106.71	106.33	105.28	105.11	106.51	104.24	105.95	106.18	108.35	104.04	103.74	106.05	102.95	106.7	104.98	106.85	105.81	105.52	106.21	107.04	105.09
107.07	105.21	103.25	106.68	105.32	108.55	106.74	106.4	104	107.71	107.22	105.08	103.29	104.78	104.3	105.88	107.2	107.13	107.15	102.44	105.87	106.72	105.16	105.51	103.82	104.13	103.37	104.78	104.17	105.83	106.37	103.83	105.48	106.46	106.54	106.81	105.26	105.85	106.03	107.93	105.31	107.96	106.75	105.59	102.6	106.48	105.61	106.88	107.15	105.76
102.15	99.856	99.241	99.853	99.264	100	101.92	98.685	99.151	100.82	100.8	100.08	102.92	102.63	99.201	100.24	101.34	100.58	101.2	98.886	100.83	101.55	98.567	99.399	101.29	98.531	98.692	99.443	97.889	100.4	98.894	100.33	98.781	99.653	100.74	100.3	101.08	100.02	100.26	99.87	99.128	98.865	101.05	100.26	100.02	99.17	102.22	101.69	101.44	99.809
107.51	108.57	106.96	108.34	106.99	107.56	105.64	108.56	108.23	106.49	105.06	108.11	106.62	111.25	108.57	107.68	109.33	106.87	106.16	108.74	107.23	105.78	108.92	110.62	106.81	108.25	108.88	109.16	107.5	108.57	109.54	109.42	106.47	107.69	109.2	109.44	107.03	107.43	107.37	107.91	105.28	107.98	109.7	107.39	106.88	110.22	107.81	105.2	106.77	107.01
106.65	107.65	106.91	103.8	105.55	105.14	105.86	106.33	104.62	104.15	103.75	105.18	106.63	104.33	104.09	104.95	106.69	104.51	105.61	106.87	104.56	105.34	103.24	107.25	106.95	104.33	104.44	106.29	105.72	108.38	103.89	107.87	107.06	106.8	106.14	108.23	104.1	108.52	104.84	104.37	104.78	106.56	104.89	106.73	106.82	105.89	104.6	105.04	105.39	106.88
106.46	109.12	108.38	107.56	109.16	107.9	106.22	107.09	108.93	105.96	105.8	107.08	104.76	106.72	107.42	108.15	107.33	110.25	109.44	106.53	108.04	106.83	111.66	108.87	105.8	107.62	105.83	105.77	106.69	106.17	108.8	107.19	108	107.26	107.3	108.58	108.61	108.69	108.31	106.3	107.95	105.91	108.17	107.41	107.79	108.88	107.08	109.54	107.46	104.52
107.93	107.52	106.86	106.35	107.98	108.58	106.03	109.69	108.36	108.13	107.75	105.1	108.31	105.76	108.98	106.3	110	107.37	105.5	107.38	108.17	109.67	106.59	109.59	108.56	108.18	106.34	106.72	108.44	110.03	106.05	107.13	108.21	105.68	108.07	106.28	108.21	108.01	106.72	108.15	104.2	107.92	106.97	105.73	106.03	106.54	109.23	109.55	110.39	108.89
96.539	96.494	97.506	98.623	98.319	96.655	97.984	99.045	99.504	96.33	98.684	97.663	95.175	98.712	98.973	99.343	97.629	99.266	97.222	97.646	94.857	98.03	96.733	98.491	97.927	97.946	99.165	98.399	95.993	95.295	99.414	98.805	97.492	97.748	96.591	97.527	98.824	99.661	99.377	99.391	98.682	98.875	97.107	97.17	98.248	98.05	96.443	98.095	97.091	98.571
111.11	107.57	108.68	109.67	109.94	109.92	105.75	108.17	108.54	109.03	108.86	107.43	108.83	110.73	109.5	108.2	107.05	109.41	107.65	106.39	105.88	107.88	108.39	107.56	110.83	109.31	108.72	109.13	107.31	107.76	110.28	108.55	108.85	108.18	109.61	108.92	109.29	110.52	108.03	107.38	109.99	109.2	109.06	108.1	106.04	107.91	110.18	109.29	111.08	108.28
105.57	105.55	107.01	105.64	104.88	107.67	104.65	105.15	106.51	107.05	106.29	106.88	106.13	107.42	102.89	106.01	105.67	105.06	105.83	103.33	107.05	105.78	107.77	106.84	104.87	104.52	107.98	104.06	106.17	105.63	105.28	105.67	103.99	105.14	106.91	105.72	105.58	106.27	104.35	105.73	104.69	105.5	106.33	107.52	105.33	105.68	104.76	104.81	105.79	102.89
107.15	105.83	107.92	107.42	108.5	109.62	107.42	108.34	107.27	108.72	108.74	109.18	106.35	108	108.45	108.02	109.33	106.36	104.13	108.2	111.14	108.84	109.35	111.27	108.83	109.46	109.49	107.98	109.97	107.79	108.73	110.26	108.55	109.85	106.4	109.33	106.85	110.88	107.75	109.78	106.41	108.24	110.8	108.19	109.44	108.4	108.93	108.17	107.83	108.07
108.8	107.04	108.79	109.91	107.55	109.26	106.99	108.84	106.96	108.14	105.98	109.85	107.37	109.35	106.69	108.39	110.39	106.47	106.96	108.44	108.47	108.26	109.26	108.42	108.94	109.55	107.17	109.71	109.02	105.83	109.55	109.62	107.71	109.75	106.28	110.84	109.36	108.69	109.01	108.34	109.4	108.64	108.3	111.12	105.83	107.97	108.28	108.7	109.37	108.68
99.567	99.022	96.357	101.14	99.23	98.068	98.968	99.741	99.906	99.391	101.62	98.975	97.9	98.306	97.779	98.768	98.469	99.89	97.208	97.521	100.22	100.65	98.551	101.17	101.77	98.875	98.592	97.959	99.46	99.09	99.274	96.642	99.252	99.651	99.612	99.544	99.996	98.468	97.447	98.229	96.967	98.502	100.36	100.96	96.791	98.504	98.732	97.557	99.919	98.359
105.11	104.83	106.33	103.03	105.67	105.48	104.31	104.79	104.6	106.45	105.31	106.29	106.86	103.47	102.19	106.92	105.24	104.13	103.9	104.39	104.48	106.29	107.8	105.9	106.1	104.21	106.55	107.07	106.25	107.58	104.86	105.44	104.83	105.36	104.74	105.58	104.29	104.12	104.66	107.9	102.83	102.88	106.31	103.44	104.44	106.37	106.61	104.82	106.17	104.93
108.45	109.02	109.24	108.37	106.54	107.36	107.93	105.98	107.14	106.51	107.52	106.99	108.82	109.13	107.72	107.4	109.46	108.81	108.37	108.11	106.69	108.52	110.04	107.43	110.55	107.48	106.03	107.72	107.52	108.31	109.15	107.87	106.97	108.79	108.04	108.26	107.28	107.45	105.99	107.68	108.58	106.8	107.87	107.54	108.49	109.41	108	108.09	107.45	107.69
103.58	106	106.67	104.39	105.09	105.44	106.46	106.95	105.02	105.24	107.25	104.51	107.96	102.75	104.65	104	106.25	107.41	106.23	106.21	105.64	105.56	107.96	104.72	105.36	107.58	104.52	105.62	106.66	105.29	106.75	105.68	105.75	103.39	103.46	105.95	107.17	106.46	107.48	107.99	107.55	106.02	104.29	106.19	105.87	104.6	104.58	107.25	106.5	106.1
101.47	102.1	99.718	102.83	98.629	101.66	99.742	100.23	100.08	101.2	101.29	98.99	99.62	100.68	101.29	101.89	101.88	100.74	102.27	99.044	101.55	101.14	102.78	100.01	101.67	100.48	99.199	100.29	101.63	100.66	98.057	99.458	100.09	99.794	100.63	101.72	102.27	101.93	101.65	99.762	103.34	99.856	100.73	101.7	100.87	101.52	101.51	103.21	103.99	100.31
108.35	108.35	107.88	106.4	108.13	107.32	110.25	107.54	109.15	109	108.59	108.62	108.55	107.77	107.06	106.72	107.08	107.3	107.81	106.21	105.05	107.86	108.17	107.21	107.08	108.5	106.73	106.14	108.08	107.43	108.33	106.8	107.46	107.41	109.36	108.32	108.03	106.38	107.82	107.21	107.25	106.66	107.19	108.29	107.15	106.55	108.77	108.21	107.2	107.23
107.41	108.12	108.31	108.05	108.41	107.1	109.32	108.68	107.24	109.03	110.15	107.71	107.83	108.23	108.55	106.66	109.49	109.57	107.76	107.99	107.22	106.42	107.6	107.31	107.7	109.84	108.89	108.39	109.54	108.9	109.44	109.05	107.72	109.34	108.42	108.41	107.69	107.05	109.36	106.79	107.7	107.5	107.54	109.16	107.13	108.99	106.95	105.83	107.46	106.7
107.17	106.05	105.78	106.65	105.43	105.51	106.74	104.06	106.11	104.93	104.4	103.91	106.03	106.56	106.44	108.16	105.75	105.21	107.06	103.92	105.5	105.95	104.84	104.6	106.65	106.81	102.72	105.44	103.28	106.81	105.55	103.56	105.69	105.27	106.32	107.25	108.64	104.27	106.64	105.2	104.03	106.58	105.36	106.19	104.24	105.56	108.12	106.6	106.55	105.11
97.375	97.586	99.525	98.676	96.765	99.177	97.926	97.762	97.929	99.447	98.636	98.062	98.556	98.94	97.283	98.54	98.156	96.829	98.102	98.048	97.804	97.814	97.98	95.989	96.571	97.943	99.212	97.757	97.581	99.842	98.989	97.598	98.116	98.505	98.837	99.44	98.579	99.305	98.235	99.107	96.726	97.966	96.687	99.843	98.859	97.955	96.585	99.372	100.49	98.239
108.21	108.33	108.55	108.96	108.52	108.07	108.78	109.97	109.38	107.55	108.12	107.49	109.24	109.05	107.13	109.62	109.35	108.17	109.66	107.41	106.32	109.54	110.04	108.22	104.85	109.32	110.97	110.16	110.71	108.81	109.74	108.96	108.75	108.75	107.59	108.61	109.17	107.61	109.59	106.51	109.63	109.26	106.29	108.39	109.84	108.1	107.83	110.41	109.66	110.27
101.35	101.05	101.7	102.67	97.813	102.99	102.67	99.351	98.722	100.25	100.39	102.89	99.618	101.6	99.447	99.367	98.893	101.78	100.75	101	100.14	101.27	101.29	100.4	101.38	102.43	100.01	100.4	101.78	100.51	102.18	100.31	99.655	103.54	100.24	100.79	100.89	98.978	100.74	100.64	101.58	100.4	101.45	102.63	101.77	99.61	100.75	101.92	102.25	102.23
106.32	105.77	108.13	107.23	109.35	107	109.72	108.46	109.52	107.96	107.29	106.98	108.77	110.33	104.74	106.4	108.36	108.5	107.21	106.87	108.93	108.42	106.36	109.42	105.45	109.5	106.61	104.66	108.58	106.5	107.93	108.59	106.15	107.24	109.11	110.16	107.86	107.16	108.94	105.7	107.21	107.41	110.48	107.44	108.14	108.75	107.5	107.16	107.04	107.6
109.13	107.27	109.28	109.02	106.74	107.12	107.51	109.31	107.97	107.7	108.16	107.29	108.85	108.41	108.49	105.45	108.62	107.35	109.41	108.51	107.52	109.04	106.49	106.62	106.08	105.83	108	110.34	106.91	107.75	109.49	108.73	104.67	106.82	106.02	107.46	106.95	108.57	108.5	108.65	108.34	108.16	107.99	106.19	109.06	109.07	107.06	105.27	108.1	108.82
108.85	108.42	106.78	108.16	108.93	109.68	109.51	108.93	108.96	109.99	109.35	109.1	107.21	108.55	107.58	108.35	108.36	111.06	108.34	108.15	110.65	108.49	109.96	108.26	107.03	109.96	109.11	106.65	107.76	107.59	107.96	107.08	110.3	109.4	107.99	108.19	107.08	107.07	107.29	109.77	108.09	107.97	108.06	110.61	108.21	110.39	110.76	105.3	110.52	108.71
110.18	111.95	109.42	109.68	109.14	107.81	108.72	112.37	108.99	109.56	111.41	110.68	111.27	111.09	110.45	108.92	108.33	108.52	110.28	109.62	112.14	111.63	111.27	110.27	110.1	108.12	110.55	110.07	111.36	110.82	109.8	110.23	112.66	107.67	110.28	111.75	110.26	107.72	112.63	110.26	111.06	110.03	110.54	108.98	109.45	110.94	110.31	111.6	110.78	109.56
109.04	105.72	106.15	106.04	105.18	105.33	104.62	106.09	108.31	107.98	107.19	107.67	105.39	107.12	103.51	104.82	106.22	104.97	105.32	107.99	107.19	107.12	105.97	108.61	105.74	107.55	107.65	109.51	107.69	106.03	108.57	106.1	106.13	104.85	107.1	106.77	105.78	107.09	107.77	107.05	105.43	104.66	106.53	106.02	107.45	106.56	107.49	103.5	105.5	103.9
107.57	106.92	106.44	110.41	110.15	105.52	109.33	110.61	107.94	108.65	109.18	108.27	108.56	109.99	106.24	108.99	107.47	107.31	108.77	106.54	108.66	108.13	106.33	108.15	109.16	110.32	106.14	108.87	109.94	107.38	107.74	108.97	106.61	106.13	107.66	107.09	106.81	106.89	107.8	108.35	107.88	109.27	107.94	107.67	110.15	106.62	106.16	109.38	107.05	108.52
105.39	104.14	105.86	105.66	105.19	106.86	105.64	106.58	106.5	105.24	106.61	105.28	106.84	106.88	106.46	105.66	105.54	105.36	104.47	105	104.28	105.62	104.25	108.53	106.21	105.43	104.77	105.27	104.96	107.18	104.85	105.3	106.12	107.5	106.35	105.99	105.19	105.01	107.79	105.05	105.94	107.25	107.82	105.07	104.91	105.85	105.66	103.99	104.68	105.64
109.79	108.32	108	106.5	108.22	108.06	110.05	108.96	106.9	107.44	108.79	106.07	109.32	108.38	108.21	106.93	108.65	107.77	109.38	106.87	103.93	107.6	106.68	108.06	109.44	108.17	108.42	106.15	106.47	105.04	109.43	107.48	107.34	106.96	106.44	108.26	106.68	109.33	108.96	108.95	107.36	108.12	105.71	107.9	108.66	110.54	107.53	106.45	108.43	107.59
108.59	105.65	107.56	107.91	108.45	109.44	107.52	108.09	107.89	108.71	107.52	108.83	106.28	108.37	109	108.92	108.96	105.37	107.2	106.02	108.59	108.29	107.31	106.21	107.35	109.46	108.43	107.77	108.27	109.15	108.93	106.98	107.89	110.26	108.8	108.62	106.44	107.57	106.58	108.82	106.88	107.89	109.3	109.43	108.28	107.99	107.14	110.33	108.94	109.08
98.961	98.973	100.83	100.22	100.55	102.08	102.4	98.657	99.081	99.295	99.494	98.392	101.2	99.17	98.873	101.57	100.64	98.78	98.28	99.85	100.37	101.5	100.63	98.916	101.11	98.679	98.393	99.84	98.378	97.837	101	99.048	100.3	98.759	100.92	101.2	99.681	101.95	97.386	101.35	99.095	99.815	99.756	103.4	101.46	97.713	100.26	100.82	97.7	100.27
104.96	105.98	103.98	104.53	105.68	104.28	106.12	105.71	106.45	105.28	104.95	103.55	104.39	106.19	107.08	103.62	105.42	104.13	102.6	105.6	104.77	102.76	104.89	104.33	107.75	108.2	107.3	105.09	104.8	106.38	105.5	104.74	106.23	103.02	105.37	105.89	105.39	105.72	106.18	104.34	104.71	104.72	105.42	108.42	104.5	106.8	105.77	104.66	106.34	107.58
105.61	105.04	107.22	105.81	102.6	103.94	106.39	107.2	105.47	105.98	104.51	106.08	104.34	104.81	105.13	104.52	105.59	106.55	104.47	104.65	105.13	105.96	104.38	106.29	107.91	107.34	107.83	103.59	106.18	107.86	103.48	104.9	104.19	105.29	106.71	105.06	105.69	105.09	106.93	103.59	105.64	105.26	107.5	106.32	105.84	106.86	107.04	106.85	103.9	105.47
100.69	100.32	102.04	97.786	100.47	99.267	99.273	99.239	100.45	99.563	101.93	100.26	99.649	99.808	103.1	98.941	99.484	100.95	101.46	100.14	102.62	101.82	101.51	100.2	101.33	101.53	100.74	100.45	99.099	100.15	100.23	101.23	99.085	99.853	100.85	102.72	100.74	102.58	99.864	101.68	101.75	100.44	99.617	99.619	98.529	101.47	100.19	99.616	98.962	99.603
110.64	107.2	108.42	108.79	108.35	106.35	108.49	110.91	109	110.78	109.61	106.79	107.02	107.24	111.02	107.1	110.9	108.02	104.23	108.39	109.36	106.45	109.54	110	109.37	110.28	106.02	106.92	107.24	108.32	105.88	109.75	107.61	107.4	110.27	108.83	108.58	110.07	107.72	107.46	107.38	108.76	107.45	109.78	110.46	108.56	108.29	105.82	108.22	108.42
109.42	108.7	107.12	110.62	109.17	107.58	108.3	108.85	109.07	107.61	109.37	107.19	109.72	109.67	107.78	109.65	109.15	106.86	108.95	108.42	107.73	107.91	109.31	107.8	109.1	108.11	106.14	108.56	107.97	109.03	108.88	108.4	109.79	108	107.7	107.63	107.07	109.64	108.79	110.34	108.3	106.92	109.44	107.46	106.8	107.99	107.48	109.28	108.39	106.57
106.99	104.89	105.14	106.89	105.57	106.55	104.86	107.12	104.86	105.35	106.83	106.06	106.77	104.03	105.25	106.26	105.77	104.84	104.34	105.13	106.37	107.37	107	104.16	104.45	104.3	106.73	105.09	104.56	105.9	106.21	105.85	106.17	105.8	105.74	103.84	106.65	105.26	107.21	104.2	104.94	106.39	107.05	104.21	105.27	104.49	106	107.61	104.52	105.97
96.66	97.314	97.064	98.349	98.453	98.698	101.06	95.945	96.229	97.018	99.453	98.302	97.26	98.458	96.414	98.673	97.699	99.842	96.83	98.802	97.301	98.902	97.05	101.07	96.76	97.183	98.424	97.232	100.76	98.467	98.06	99.077	98.897	97.786	98.546	98.128	96.164	99.616	98.726	99.308	97.427	98.233	97.651	99.29	97.974	96.622	95.792	99.148	98.572	98.755
106.88	106.58	105.67	105.19	105.47	105.03	106.57	106.51	105.91	103.16	107.58	105.43	107.37	103.35	107.24	106.23	103.96	105.96	105.84	104.13	105.81	106.99	104.19	105.44	106.23	105.16	105.03	105.89	103.35	106.54	105.61	104.78	106.35	109.01	104.52	103.83	108.58	104.64	105.68	106.58	106.11	106.53	103.64	109.48	107.19	107.97	103.03	105.38	105.57	105.91
105.8	105.68	108.11	107.75	106.36	106.65	102.46	106.98	104.51	106.17	105.45	108.98	107.26	106.41	105.97	106.63	109.1	104.98	106.51	104.45	107.03	107.07	107.88	109.39	106.83	105.6	107.39	106.53	105.25	105.62	107.43	107.79	107.19	107.45	106.51	104.65	105.99	107.01	106.33	106.5	104.17	107.04	107.4	107.37	107.21	107	104.99	107.06	105.05	108.22
97.964	101.78	101.59	100.72	103.69	101.13	100.08	102.78	102.94	99.405	100.03	102.23	99.304	101.11	100.46	99.642	101.06	99.497	101.39	103.08	98.564	98.688	99.55	99.886	99.046	100.22	100.29	99.178	99.585	100.82	100.61	101.62	102.43	100.52	99.67	99.17	100.97	100.59	100.3	101.5	100.15	99.307	101.5	101.29	100.95	100.99	102.36	100.89	100.03	100.41
107.89	106.87	104.08	104.44	105.19	105.25	104.97	103.04	105.34	105.28	104.97	105.65	106.15	106.5	105.99	105.13	105.75	105.19	104.82	105.61	104.46	108.67	107.9	106.19	106.62	103.57	104.02	106.5	105.5	106.12	104.19	107.62	105.2	102.99	106.81	106.63	106.97	106.7	106.78	106.8	105.77	106.1	105.03	104.82	104.43	104.74	104.63	105.96	106.89	107.69
106.76	106.35	107.62	108.21	107.09	107.5	108.59	108.06	108.01	105.89	106.85	108.48	106.54	106.78	107.18	105.83	106.05	107.1	106.96	103.27	106.96	107.3	105.89	103.6	107.05	106.36	105.45	105.68	105.25	105.15	105.36	105.28	106.03	106.3	106.14	107.44	106.67	106.38	105.94	108.87	108.06	106.24	106.37	104.89	106.42	105.12	108.14	105.07	104.41	107.27
111.37	109.6	108.88	107.29	108.83	108.3	107.6	108.38	108.75	106.63	107.41	109.22	108.17	106.48	109.33	108.26	107.36	108.38	109.3	106.83	108.14	107.42	108.88	108.16	111.39	106.41	108.43	109.85	108.2	109.53	107.31	105.77	109.32	109.56	107.63	107.47	107.61	108.27	109.37	107.07	108.58	108.2	108.08	107.85	108.45	106.37	108.07	108.37	109.24	107.99
97.343	99.274	97.973	98.408	99.879	98.921	99.836	99.834	99.25	99.995	99.056	99.568	100.43	100.01	99.134	97.254	98.451	95.464	99.916	99.53	99.975	99.439	100.38	98.06	98.223	97.573	99.506	97.488	98.422	98.548	98.135	97.346	96.68	97.34	97.468	98.277	99.906	99.711	97.826	99.163	99.57	99.183	99.523	99.612	99.069	99.512	99.908	99.192	98.45	98.759
106.06	106.75	106.81	106.62	105.79	105.88	103.04	105.71	106.84	107.71	104.44	106.01	105.84	104.27	104.22	107.17	105.44	106.35	103.94	107.6	104.16	105.58	105.62	103.95	104.35	106.15	106.24	107.42	105.29	106.37	105.29	105.56	105.89	105.47	104.8	106.23	106.05	103.61	103.28	105.47	106.11	104.57	105.23	104.73	105.22	107.41	104.16	104.55	104.73	106.1
98.225	99.263	99.508	100.83	100.71	99.303	100.07	100.77	100.5	100.9	99.807	101.66	99.564	99.934	98.782	100.82	100.87	99.15	102.52	100.36	100.55	99.76	100.12	100.42	100.23	100.9	99.069	102.63	100.75	100.62	99.846	99.283	103.31	98.98	101.17	100.65	97.943	100.38	99.588	99.217	100.82	99.881	100.47	100.44	100.22	101.64	100.47	101.35	100.21	100.09
105.65	106.67	103.31	105.52	104.44	106.15	105.99	104.13	105.28	104.22	105.01	104.54	103.97	104.52	106.61	104.68	106.85	106.02	106.49	105.72	105.58	106.76	105.18	104.54	106.09	105.52	104.31	106.36	104.53	105.55	103.67	105.48	106.07	105.95	105.5	105.1	105.2	106.81	104.83	103.37	105.27	105.93	106.41	107.03	103.51	103.37	103.94	105.34	104.59	108.11
100.89	101.98	100.49	100.24	99.547	98.514	100.39	102.28	98.054	98.514	101.91	101.49	99.304	99.764	101.36	102.76	101.09	100.24	100.75	98.957	101.46	101.11	99.664	100.22	99.863	99.918	99.955	101.09	100.47	99.887	100.93	99.348	99.57	102.11	99.489	99.273	100.41	100.67	100.43	101.18	101.8	98.99	100.24	100.2	101.56	100.24	101.8	99.995	99.412	100.39
102.9	97.821	100.15	100.02	99.358	101.38	100.08	102.03	100.02	100.99	99.012	99.659	101.11	101.5	102.35	99.127	101.13	100.11	101.94	98.553	99.074	101.7	100.65	99.649	102.48	101.03	100	101.11	102.13	100.28	99.002	101.05	101.85	98.701	97.793	102.06	99.383	99.66	99.883	100.72	99.904	101.39	102.82	99.422	97.172	101.52	99.147	100.86	100.39	100.11
100.21	101.53	100.97	99.572	100.44	100.68	99.872	100.89	100.88	99.897	101.38	100.27	99.996	101.13	99	101.85	100.45	102.08	100.01	100.73	101.42	101.19	99.37	101.3	100.19	99.382	100.91	101.46	100.94	100.4	100	100.07	100.13	102.58	99.92	100.75	101.87	99.908	100.89	103.22	101.99	97.792	97.499	102.01	100.83	100.49	100.87	101.46	102.1	102.47
108.65	107.09	108.75	107.77	110.31	108.34	106.48	108.88	108.04	108.54	110.85	108.84	108.51	106.9	109.4	111.48	109.16	109.22	109.35	109	108.77	107.58	107.82	107.45	107.33	108.26	108.23	107.28	108.21	109.4	109.17	108.04	105.99	110.14	108.63	108.44	107.29	106.23	107.63	107.05	109.75	106.14	108.59	108.5	107.2	107.77	109.98	107.74	108.21	109.57
103.24	98.161	99.401	100.45	99.741	101.15	99.787	98.433	101.09	102.62	98.374	98.999	99.226	99.761	100.55	100.02	98.516	101.04	101.54	100.49	103.01	101.21	99.782	99.94	98.927	97.271	99.324	97.731	100.62	102.47	99.353	101.93	100.89	100.68	99.818	102.25	99.008	101.13	101.16	102.41	100.98	101.62	98.842	102.46	99.844	99.099	102.31	100.71	100.53	100.03
106.6	104.97	103.29	104.15	103.31	103.65	107.77	106.26	106	105.66	104.18	104.88	104.94	103.83	104.54	107.63	105.73	105.7	105.1	106.9	108.08	105.12	107.06	104.99	104.65	105.62	106.82	107.17	104.4	105.42	106.26	106.91	104.89	107.8	104.91	104.64	106.09	107.53	107.88	104.95	105.62	104.66	107.57	105.6	105.14	106.01	106.2	106.03	106.72	105.36
98.225	97.907	95.137	97.992	97.573	97.119	98.867	98.513	96.286	100.68	97.983	100.08	97.61	96.636	96.964	99.121	97.641	100.56	99.218	98.22	98.281	101.66	99.834	96.62	98.948	98.327	97.884	96.898	97.632	96.427	97.189	96.888	96.813	97.437	97.114	99.131	96.675	99.393	98.842	98.327	99.219	94.29	99.013	97.861	96.689	98.15	96.551	97.945	96.4	97.318
110.06	109.5	110.13	112.1	112.87	110.86	110.01	110.47	111.6	108.95	110.99	110.36	110.21	110.84	112.17	111.38	112.7	111.22	110.88	108.74	110.11	111.64	109.81	110.57	107.32	109.73	111.97	109.39	112.49	110.31	110.36	108.98	107.78	111.42	109.67	110.56	109.41	111.14	110.27	108.96	110.06	111.57	110.24	109.7	109.19	109.69	109.73	110.05	110.4	112.62
108.27	107.01	109.03	108.07	108.62	108.17	107.44	108.09	108.86	107.31	110.67	107.21	108.46	108.04	107.37	109.47	107.84	108.2	108.54	108.24	108.74	107.37	107.46	109.07	108.64	108.46	107.32	108.27	108.41	108.3	108.54	106.98	108.99	108.27	106.6	108.81	106.91	108.47	109.22	106.47	107.51	108.75	109.65	108.46	108.55	106.36	108.51	107.52	109.45	111.63
107.15	106.4	104.49	106.75	107.34	106.35	106.08	105.91	105.97	107.91	106.18	105.95	105.73	107.89	105.87	103.52	106.63	107.04	108.67	106.31	107.24	106.59	107.61	105.04	105.58	105.33	103.46	108	107.12	107.1	108.88	106.02	106.06	106.11	109.48	106.95	106.34	107.01	105.94	107.21	105.21	106.21	108.01	107.98	107	105.4	105.22	105.92	106.72	103.7
101.08	100.38	101.36	102.12	100.21	99.181	101.75	99.984	99.636	100.71	100.17	99.227	100.81	101.28	100.99	99.345	100.05	100.64	100.84	98.991	99.32	98.37	102.24	102.44	101.02	100.41	100.89	101.31	102.12	99.52	102.84	100.12	100.77	100.47	104.37	99.871	99.305	98.86	100.63	99.35	100.5	102.88	101.12	102.13	99.098	101.89	97.688	99.43	101.68	100.08
106.97	105.6	106.64	104.12	106.57	105.89	105.76	107.94	104.93	105.53	107.06	104.83	106.92	105.45	106.32	105.42	105.58	104.54	106.1	105.89	105.78	104.77	105.95	104.11	105.69	105.83	106.5	102.82	105.03	105.18	106.21	102.59	107.35	106.24	105.08	107.07	105.04	106.35	106.95	107.61	104.76	105.91	103.98	106.87	105.66	106.55	106.07	107.19	106.07	105.33
98.935	99.426	100.23	101.03	99.115	99.64	101.62	100.48	101.04	101.01	100.38	101.09	102.76	100.82	100.31	99.954	100.05	101.92	101.94	99.233	99.169	101.62	100.8	103.03	101.2	99.073	100.97	99.743	99.643	98.905	101.42	98.638	99.462	100.15	98.424	98.27	99.082	100.35	99.633	99.138	98.429	100.82	102.3	100.81	99.987	102.68	99.242	99.838	100.17	100.63
100.13	102.03	100.27	102.14	100.29	100.27	100.48	101.16	101.25	101.8	99.387	98.893	102.69	99.659	100.67	99.322	101.43	99.052	99.849	101.36	102.32	99.212	101.45	101.5	100.17	99.509	100.53	100.28	101.45	101.44	101.32	99.195	100.19	99.183	101.39	100.41	100.26	98.963	99.91	101.58	99.897	99.453	101.86	98.966	99.439	100.34	100.32	99.566	100.35	102.46
107.93	110.48	109.98	108.3	109.71	107.91	106.02	109.05	109.97	107.57	107.11	107.66	110.52	108.51	107.09	107.11	108.53	107.93	108.15	109.4	109.69	106.96	109.94	108.62	108.45	106.78	107.69	108.66	108.41	111.56	107.47	109.47	107.67	108.69	109.86	108.34	108.41	107.89	109.96	110.64	110.41	107.16	107.68	105.81	107.51	108.46	104.97	109.96	107.23	108.92
103.37	99.724	99.605	99.47	98.638	102.18	99.909	99.815	101.29	99.005	99.094	100.09	101.62	100.44	102.52	99.663	99.241	100.06	100.93	101.77	99.829	103.31	98.698	101.35	99.804	102.6	99.119	98.985	101.04	100.01	100.05	101.84	99.768	98.644	101.68	101.6	102.82	100.43	101.26	101.31	101.51	99.845	101.62	101.48	96.45	102.16	101.15	98.684	100.03	100.12
104.42	107.16	107.06	107.4	104.98	106.68	107.48	105.08	108.26	105.77	106.11	105.95	108.12	106.96	106.96	106.49	105.45	105.05	107.29	107.55	106.71	106.2	105.75	106.39	106.79	108.41	107.08	104.49	107.1	105.85	105.73	107.62	106.3	108.63	104.66	105.69	103.04	106.8	104.16	106.34	106.53	106.89	107.37	104.83	108.1	105.33	105.91	108.52	104.79	106.61
106.33	104.1	107.31	108.13	106.85	106.57	107.42	107.39	105.22	104.88	108.18	106.89	105.81	106.36	105.45	106.36	105.42	104.79	106.5	103.13	105.03	107.69	108.13	107.18	107.32	104.7	104.82	106.56	104.82	108.08	108.58	105.73	105.88	105.85	107.89	108.28	106.67	104.88	106.99	106.05	107.72	106.8	104.96	105.07	105.21	103.13	107.59	106.04	104.89	107.4
105.86	103.73	104.36	105.33	106.51	105.83	105.94	105.41	105.58	106.46	107.5	105.76	107.06	105.56	108.43	104.92	105.89	103.3	104.67	105.81	105.89	107.18	107.01	106.55	107.04	104.91	106.83	103.16	107	105.97	106.19	105.78	107.52	107.51	107.58	106.2	103.91	105.78	104.02	107.6	103.83	105.97	106.95	104.32	105.03	105.13	104.64	106.5	104.45	103.6
105.43	104.97	105.97	106.51	105.05	106.57	104.06	107.27	105.49	106.53	105.12	106.55	106.29	105.76	106.65	104.98	105.96	107.21	105.51	104.8	103.89	104.88	107.26	103.97	107.53	104.77	107.84	105.82	106.69	104.68	106.13	106.16	104.88	104.34	106.92	105.12	104.11	108.04	107.04	102.35	106.36	106	105.16	105.64	104.95	106.56	105.31	107.65	105.69	104.85
99.755	99.706	96.523	100.11	97.673	98.447	100.44	97.495	98.58	99.727	100.58	98.853	99.774	100.76	100.85	99.592	99.8	96.627	96.828	100.38	98.281	98.303	100.05	99.035	98.169	99.354	98.088	100.66	100.23	97.562	100.4	99.723	99.671	98.681	98.381	98.45	96.451	100.1	98.319	102.19	100.42	98.313	99.132	100.49	98.257	99.055	97.27	100.64	99.274	95.915
108.31	108.25	107.53	107.84	107.41	106.36	105.72	107.12	106.94	106.27	104.9	105.37	106.43	105.91	105.92	106.05	106.14	106.69	108.36	106.85	109.33	106.99	106.31	106.17	107.94	104.73	104.13	105.99	106.41	106.25	104.76	105.83	107.11	105.4	104.26	106.89	105.34	107.46	110.09	108.34	104.26	107.53	107.33	104.41	104.02	107.91	106.56	107.78	105.11	104.2
108.64	106.81	108.68	107.86	111.75	109.64	108.74	108.12	108.33	107.64	109.58	107.69	107.87	110.43	108.44	107.94	108.49	111.72	108.78	110.17	108.66	108.09	108.47	107.69	110.06	109.88	108.18	107.21	106.28	109.02	107.82	107.89	108.84	108.6	107.93	107.75	106.88	107.52	108.94	109.2	108.65	108.22	107.87	108.84	107.37	106.85	110.65	108.81	107.18	109.75
107.05	105.22	105.35	106.57	105.39	108.05	105.58	106.43	106.34	107.6	105.57	107.48	107.19	108.22	105.16	105.34	107.94	108	107.05	106.62	105.44	107.97	108.16	106.62	103.87	105.47	106.13	107.05	108.32	104.74	105.82	104.75	105.1	106.02	106.37	106.3	108.28	107.39	106.23	106.5	106.05	105.44	107.54	107.18	106.67	107.25	105.88	107.08	106.22	104.65
102.07	100.92	104.15	100.23	104.2	100.8	101.73	102.49	101.53	104.39	104.68	101.08	101.7	103.64	102.92	102.97	106.72	102.99	103.57	102.15	102.58	103.15	103.48	102.87	100.95	101.8	101.59	103.99	105.31	101.6	101.42	102.55	101.3	100.85	101.11	101.06	103.48	104.1	101.62	102.24	103.64	103.01	102.98	101.69	103.05	104.27	103.22	102.71	101.87	102.21
107.65	107.29	108.13	107.2	108.93	107.97	109.14	107.78	108.74	106.31	110.1	107.93	107.12	109.53	109.51	106.3	107.76	108.81	106.69	108.11	107.39	109.21	109.04	109.68	107.28	107.14	108.12	108.75	108.17	108.87	107.64	108.06	106.7	108.18	106.69	106.59	106.36	108.58	105.82	108.76	106.06	106.97	108.48	108.08	106.99	107.6	107.82	107.14	106.42	107.78
101.84	103.87	102.64	103.54	102.7	105.12	104.19	105.27	103.72	99.7	102.55	103.4	102.33	101.53	104.86	100.3	101.04	101.87	104.11	102.27	102.73	102.97	105.77	100.37	105.48	100.4	103.03	102.8	103.35	103.06	103.17	103.32	103.09	103.35	101.71	102.27	102.17	104.37	103.06	102.82	103.78	103.31	105.55	101.06	101.9	102.07	102.22	103.03	102.22	101.98
110.9	109.44	107.06	110.47	107.08	110.02	106.41	107.57	108.34	108.43	109.67	107.28	108.96	107.23	109.37	106.7	109.27	109.52	108.62	109.14	109.87	107.01	105.66	106.19	109.2	107.33	108.37	107.69	108.45	106.4	108.49	110.48	108.45	107.96	108.77	108.14	109.45	106.38	107.82	105.82	109.72	109.21	108.23	107.13	109.47	107.92	107.77	106.72	109.19	108.33
105.02	108.65	106.14	104.63	107.87	105.96	105.34	107.24	106.44	103.5	102.13	105.43	103.37	103.73	105.71	106.82	106.24	105.72	105.56	107.11	102.68	105.75	106.86	107.71	103.81	107.01	106.47	104.21	105.93	104.29	106.48	106.01	103.92	105.49	106.15	105.38	105.6	106.14	107.75	105.5	105.84	106.59	105.4	105.39	104.62	105.83	104.84	102.84	104.67	106.28
107.86	107.61	109.22	111.73	109.95	107.44	109.09	107.12	108.78	108.24	111.92	111.1	106.99	107.77	108.41	108.94	108.61	108.52	109.09	108.52	109.08	108.73	106.48	108.3	108.56	109.56	107.38	108.56	109.83	109.5	107.12	107.93	107.94	108.55	108.89	107.95	107.98	106.12	108.15	108.76	108.35	106.49	107.16	107.77	108.32	109.25	108.81	108.63	108.19	109.65
108.63	107.15	109.15	107.66	109.43	110.09	107.82	107.32	109.33	108.2	111.89	108.87	107.81	107.76	105.78	107.74	107.71	110.76	109.46	109.57	106.15	106.04	107.12	107.39	107.07	108.11	107.44	107.84	108.52	107.84	108.7	109.72	108.08	108.14	108.12	107.83	108.44	108.08	107.96	106.47	107.5	106.28	107.37	108.96	108.25	108.53	109.82	108.18	106.69	107.04
108.28	108.52	108.9	106.2	107.61	107.23	107.91	108.59	109.42	105.14	106.27	106.09	104.27	107.04	108.91	105.49	106.73	108.75	107.54	108.91	110.91	108.68	109.76	109.4	106.52	110.77	109.51	106.29	107.62	106.98	109.31	107.23	108.33	108.82	106.98	105.4	107.76	107.67	109.32	108.5	107.43	108.54	107.35	106.26	110.08	109.57	109.51	107.14	108.28	108.74
100.87	99.109	104.27	99.415	101.06	100.1	99.947	102.53	100.57	101.8	99.549	103.66	101.18	103.07	101.87	99.745	101.23	99.586	101.12	102.65	100.58	100.45	102.23	101.19	101.3	99.99	100.24	102.26	101.57	99.426	101.61	100.07	101.58	99.162	102.39	99.326	101.7	99.227	101.1	99.857	100.62	99.873	101.24	100.88	100.43	101.92	101.19	100.75	99.489	99
108.25	107.59	106.96	108.61	109.1	108.74	109.13	107.78	107.32	110.89	109.7	111.7	106.21	107.91	107.81	106.97	106.14	107.36	107.4	107.28	108.27	104.71	109.35	106.25	108.01	107.45	107.9	107.02	106.09	107.14	109.61	110.1	108.96	104.83	109.04	109.6	107.52	108.27	107.36	109.53	107.94	108.45	109.68	108.18	108.81	109.68	108	106.54	108.65	108.24
108.68	108.59	108.53	107.33	107.53	108.75	108.8	107.46	108.97	106.37	110.23	108.31	105.65	111.36	107.57	108.07	109.72	110.29	109.05	107.82	108.41	110.12	107.18	111.02	107.13	107.8	107.92	108.79	108.69	110.76	108.78	107.29	109.32	108.11	108.38	107.19	106.14	109.22	107.37	104.5	107.48	108.08	110.1	105.78	109.53	107.47	108.01	108.11	107.3	108.07
98.929	99.47	97.37	97.291	97.661	96.848	100.14	97.017	99.622	98.931	97.713	99.423	99.629	98.708	98.635	97.486	96.616	99.268	95.313	98.007	98.577	98.484	99.808	96.074	97.082	97.508	95.543	98.114	98.352	97.454	96.363	99.831	100.45	99.795	96.553	98.119	96.252	97.106	98.681	97.074	97.836	98.458	97.034	97.771	97.934	98.91	100.79	98.202	98.556	97.23
108.38	106.8	105.91	107.54	106.1	107.2	105.07	109.47	108.64	105.45	106.02	104.5	104.68	105.17	105.57	106.92	105.82	107.9	104.97	106.89	107.16	106.8	105.65	107.19	107.19	104.78	105.77	107.35	107.91	109.14	104.48	107.17	106.77	107.45	108.42	106.94	108.54	105.84	107.3	106.4	107.1	103.42	108.57	106.07	107.23	105.55	106.45	107.32	107.59	105.97
107.38	108.98	106.48	105.71	108.56	108.74	108.48	106.79	108.02	108.57	107.24	109.43	107.64	107.05	109.8	108	110.2	108.6	107.63	107.95	108.06	110.08	109.05	106.48	108.31	106.06	108.23	108.9	107.97	107.64	108.9	107.35	108.18	109.14	109.23	108.53	110.19	108.24	109.77	108.58	105.93	108.02	104.89	104.73	104.38	108.29	105.82	109.42	109.3	108.78
104.52	105.15	105.6	105.62	106.58	105.38	107.83	106.45	105.39	105.14	106.67	105.45	106.19	104.26	104.09	105.33	105.1	105.11	106.91	105.67	105.47	104.61	105.92	103.56	104.52	105.22	107.07	103.56	103.59	105.15	105.39	105.81	105.91	107.01	104.26	105.87	108.64	103.95	106.06	106.23	103.3	106.33	106.84	106.94	103.98	104.36	104.92	105.23	106.47	105.24
99.156	96.094	98.886	98.651	98.009	97.562	99.715	97.71	97.764	98.476	100.03	98.771	97.265	98.06	98.778	100.67	99.483	99.835	101.27	100.55	98.65	97.826	97.955	98.269	98.258	97.526	100.86	99.152	99.06	101.57	99.213	101.12	98.416	97.82	97.916	97.542	97.041	99.011	99.997	100.31	99.492	98.075	98.993	97.743	97.901	101.18	99.172	98.531	97.758	98.538
109.45	106.24	109.87	108.88	108.45	107.19	108.71	108.04	107.08	107.77	108.89	107.69	108.73	106.11	105.92	109.59	107.99	108.25	107.06	108.53	106.63	108.07	109.77	106.18	109.06	107.5	107.58	107.44	108.56	106.7	107.34	107.74	109.59	109.14	107.55	108.11	106.85	108.38	108.8	106.43	108.92	109.82	106.24	108.6	106.91	107.16	107.84	105.86	106.48	106.95
97.161	95.609	97.905	96.688	95.923	97.063	96.035	97.247	96.934	99.3	98.259	97.41	100.2	99.443	98.549	99.185	98.346	97.476	98.91	99.682	95.76	98.308	97.212	98.758	98.209	96.076	99.834	97.438	97.349	99.719	94.597	98.09	98.35	98.002	97.133	98.74	98.813	97.888	98.4	101.08	96.732	98.631	97.78	97.946	98.153	98.439	98.334	100.56	97.989	100.39
101.11	105.43	107.01	106.13	106.41	105.47	106.56	104.69	105.93	105.02	107.38	104.71	106.84	106.16	106.62	105.01	106.19	106.06	104.77	105.27	107.95	105.19	106.47	106.68	103.44	105.8	104.73	103.44	105.36	104.49	102.95	105.11	107.77	106.69	105.89	106.82	105.51	104.71	104.17	103.6	104.98	105.29	104.55	105.74	105.54	103.78	106.34	105.3	104.79	107.28
105.94	108.56	107.43	106.89	107.08	108.5	106.21	105.43	107.03	107.61	106.34	108.13	107.07	106.25	106.94	107.23	106.88	103.3	105.76	108.08	107.34	106.35	107.27	105.52	105.28	106.21	104.11	104.6	105.33	107.68	106.74	104.84	104.26	106.01	104.58	107.91	106.84	106.6	105.65	105.62	107.23	104.15	106.79	107.98	105.46	107.65	106.58	106.74	106.28	108.62
105.06	104.06	103.99	105.2	103.85	105.79	106.66	105.3	103.62	106.4	105.06	106.62	105	106.66	106.43	105.71	106.56	104.97	103.94	105.28	105.62	106.44	105.05	105.36	105.24	105.64	104.07	105.35	105.76	104.82	104.59	106.52	104.42	105.17	104.74	107.32	105.61	104.3	106.22	105.97	106.62	106.17	107.66	106.22	105.05	106.41	106.45	107.58	105.81	104.44
108.46	108.04	109.85	107.74	107.47	109.93	109.51	108.25	108.2	107.41	107.88	109.79	108.53	109.04	109.68	110.21	106.37	109.46	110.45	107.67	109.57	107.79	107.31	110.48	108.2	107.77	108.8	108.37	108.74	107.74	108.96	109.49	110.6	109.78	106.71	107.83	109.28	105.94	108.81	109.92	108.28	108.56	107.65	105.92	107.65	109.25	107.84	106.56	108.36	109.73
101.09	100.54	99.468	99.467	100.13	102	100.75	101.62	99.364	100.89	101.69	98.546	99.239	100.78	100.45	98.793	98.769	99.483	100.62	98.201	97.636	99.234	101.96	101.89	102.85	100.67	102.82	99.784	104.07	100.43	100.99	100.97	100.54	102.25	103.13	100.03	100.56	101.01	100.73	101.44	97.927	99.164	99.885	99.943	102.62	99.646	98.205	99.747	101.85	100.65
104.72	105.8	106.89	104.83	106.87	102.73	107.55	107.33	103.36	104.99	106.52	107.15	105.88	105.42	105.53	106.08	104.86	107.69	105.71	104.88	105.88	107.77	106.7	106.14	106.57	103.83	104.67	106.44	104.52	107.36	105.73	105.81	103.57	103.54	106.19	105.48	104.45	105.66	104.4	104.72	105.53	105.12	103.16	106.9	106.39	105.54	105.45	105.93	105.26	106.16
106.34	107.63	106.2	106.27	106.49	106.85	107.11	106.79	106.42	103.82	106.9	107.06	107.18	107.71	106.96	106.12	109.4	106.5	107.66	105.99	107.22	105.77	105.65	107.18	104.99	107.56	104.95	106.26	107.16	106.7	106.48	106.87	106.31	102.38	106.34	106.95	107.81	107.76	103.83	108.08	105.46	106.11	105.92	105.29	106.46	106.01	106.13	106.87	104.75	105.64
107.56	106.57	109.45	105.5	109.81	106.36	108.92	106.53	107.93	108.49	108.62	109.56	109.27	107.85	108.38	109.36	109.02	109.01	109.39	109.22	111.07	106.96	108.27	109.06	107.23	106.71	107.8	105.75	108.07	107.74	105.64	107.6	107.83	109.56	110.67	107.1	108.35	107.95	110.61	107.73	106.55	105.45	107.73	110.12	105.99	106.83	106.46	107.68	106.98	107.76
107.49	106.85	103.47	105.28	105.59	105.83	105.37	108.6	108.18	104.95	106.59	106.92	106.11	105.58	107.06	105.53	106.25	108.14	106.43	105.81	107.07	106.81	107.18	107.63	106.46	107.05	105.15	105.25	105.36	106.18	106.96	105.93	107.59	107.96	107.68	104.35	106.57	106.1	107.39	107.3	105.86	108.17	105.47	107.6	106.56	106.45	107.29	105.86	104.78	109.24
108.95	110.3	112.54	110.37	112.3	111.16	113.01	110.66	110.78	108.91	110.37	110.21	110.59	108.54	111.13	111.46	111.78	109.43	110.01	109.04	108	110.03	108.93	111.73	110.64	111.07	110.67	108.92	110.5	111.16	110.36	109.47	112.44	110.14	111.52	110.04	109.56	110.7	109.88	111.27	111.57	109.92	111.45	110.64	110.02	112.36	109.61	112.28	109.19	111.81
98.286	97.42	97.088	96.784	100.07	97.572	98.073	99.515	97.463	98.373	98.736	98.301	97.662	100.34	98.918	98.544	97.444	99.46	98.888	97.677	99.124	98.76	99.194	100.38	99.584	99.896	97.887	98.04	98.377	98.673	97.525	96.716	98.142	98.243	97.942	98.694	100.78	96.226	96.346	100.65	99.43	98.222	96.308	96.314	94.552	97.744	98.664	96.933	98.651	99.612
100.47	98.491	101.39	100.8	102.08	101.87	101.34	102.54	99.753	100.38	101.93	98.812	100.3	100.53	102.02	101.32	102.02	102.35	99.052	100.28	99.896	100.46	101.28	100.15	99.683	102.12	101.98	100.79	99.596	101.73	99.735	100.25	100.46	101.09	99.358	101.49	101.08	99.546	101.88	97.515	99.851	101.4	102.66	101.43	98.844	99.878	103.28	100.38	99.154	100.46
107.93	108.52	107.56	107.8	107.74	107.87	108.14	110.63	110.5	108.51	109.38	107.08	110.13	108.33	108.19	108.2	107.27	107.64	109.83	107.74	107.89	108.32	112.03	107.71	108.07	109.79	109.94	107.52	109	108.49	109.6	108.54	107.63	106.97	108.29	108.11	106.84	108.34	107.69	107.36	107.84	109.24	106.79	106.8	107.88	109.33	107	108.37	107.4	107.6
101.85	103.85	105.23	103.84	103.73	102.24	103.45	104.02	103.16	102.85	102.97	101.72	103.34	104.23	102.36	103.8	101.73	101.32	101.57	102.51	104.83	102.7	101.12	102.93	103.66	101.27	103.72	102.68	103.39	101.35	102.15	102.83	104.17	101.66	100.77	102.56	103.02	104.78	105.14	100.89	100.6	101.74	103.88	101.97	103.97	104.81	103.15	103.97	103.75	103.89
110.55	106.3	109.67	108.88	108.62	108.26	108.26	106.86	107.87	109.33	109.6	109.59	106.85	107.35	108.37	107.06	106.83	106.32	111.29	111.61	108.59	108.24	108.67	110.68	109.66	108.08	107.11	108.81	109.56	108.82	108.84	108.23	107.81	107.51	106.79	108.5	109.94	108.14	107.83	108.8	110.02	107.15	107.37	105.93	107.94	107.26	107.56	107.84	109.13	106.94
104.8	106.47	106.39	107.01	107.45	105.55	107.4	103.9	107.3	103.66	108.08	104.74	104.95	107.55	105.18	105.94	105.34	106.43	106.54	105.48	106.55	107.11	106.13	104.46	105.69	104.08	106.84	106.21	106.95	106.91	104.99	106.36	105.15	104.8	108.71	105.19	105.84	106.21	107.13	103.3	104.41	105.09	104.82	106.01	106.77	105.43	108.32	104.06	107.88	107.79
107.84	109.37	107.64	108.34	108.77	109.17	108.66	108.51	108.17	108.49	108.39	108.44	107.21	108.56	107.47	109.66	110.27	108.19	108.19	109.42	107.43	107.98	109.08	108.65	106.68	110.66	105.02	107.94	108.11	108.01	109.03	105.12	108.72	107.18	107.33	107.16	107.73	108.46	108.5	106.93	106.72	107.75	107.23	106.83	105.88	107.47	106.82	106.7	109.74	107.06
106.43	105.89	105.56	106.32	107.26	107.35	106.27	108.05	106.1	107.11	107.11	107.08	106.47	106.52	107.06	106.34	105.68	107.59	105.5	108	105.54	106.37	106.22	105.89	108.86	108.16	106.03	106.42	106.97	108.61	107.66	108.19	106.03	108.14	105.93	110.35	106.18	106.28	109.34	106.9	108.54	107.66	105.61	107.08	106.81	105.01	108.16	107.19	105.06	106.66
105.83	103.76	109.11	104.97	104.84	105.17	105.21	105.72	104.85	103.9	104.88	105.37	105.97	106.44	105.36	106.48	104.9	103.5	104.82	106.24	105.12	106.42	107.55	105.87	105.2	105.93	106.65	104.63	105.26	104.65	105.88	104.91	104.18	107.61	107.32	103.11	104.38	104.58	105.92	106.27	105.61	106.03	105.5	104.57	105.02	104.37	106.47	105.21	104.82	104.6
105.89	104.46	107.81	105.75	107.86	106.15	106.51	106.34	106.67	105.48	106.8	106.49	105.55	108.23	107.88	106.65	107.19	107.84	104.13	105.38	105.52	107.39	106.49	104.82	105.38	107	105.43	108.5	104.54	105.94	105.37	106.88	105	109.76	108.34	108.35	107.78	107.33	107.79	106.82	108.59	104.83	107.83	107.23	105.21	106.96	105.7	106.26	106.74	105.67
104.79	106.67	104.93	103.7	107.16	106.29	106.37	105.18	105.98	104.15	104.59	105.06	105.31	106.52	105.48	106.29	105	103.81	105.25	105.57	104.74	107.5	105.27	105.12	106.15	102.57	106.43	106.84	105.74	104.12	104.57	105.44	105.92	104.85	105.08	106.24	104.92	106.1	105.15	106.78	104.79	106.19	102.52	107.97	106.33	106.65	107.02	105.54	107.51	107.52
100.45	100.13	100.05	98.337	99.34	101	101.45	100.23	99.61	101.69	101.66	100.18	99.202	102.58	101.17	100.59	100.47	100.76	100.96	99.608	100.61	99.178	101.69	102.11	99.205	100.84	99.27	100.59	99.836	100.26	101	101.1	101.04	100.01	99.391	100.15	101.72	100.13	101.7	100.82	102.65	99.372	102.54	103.23	100.66	99.564	103.04	98.074	99.706	103.96
98.357	100.05	100.44	100.01	101.08	97.97	100.29	101.41	99.331	100.81	100.69	100.35	98.045	100.2	98.808	101.12	101.75	101.17	99.531	98.462	101.98	100.19	97.988	100.71	100.19	101.64	98.715	99.168	99.774	99.041	100.48	101.31	100.61	99.449	100.72	100.95	100.38	100	101.18	101.9	100.72	99.611	99.273	100.03	99.298	102.01	100.77	102.07	97.877	98.319
99.547	99.132	98.111	99.41	99.375	98.067	98.094	97.552	97.465	98.404	99.894	95.385	100.29	99.367	98.627	99.567	97.285	99.186	97.159	98.736	97.854	97.826	99.303	99.495	98.199	97.835	98.258	99.379	98.499	97.042	97.081	98.349	97.896	95.712	96.825	95.528	97.668	96.768	98.276	97.922	100.17	97.252	96.589	99.152	98.805	96.271	97.166	98.155	98.821	97.338
108.03	105.3	107.75	106.59	109.04	107.6	106.91	109.21	106.79	109.85	105.73	109.14	108.94	108.58	105.81	109.36	108.6	106.98	108.22	106.64	106.72	109.54	107.98	106.9	107.16	107.15	108.36	107.35	107.43	108.94	106.96	106.99	107.88	106.88	106.95	108.61	107.15	106.68	106.35	105.36	108.18	107.93	108.97	107.1	107.52	108.39	109.28	107.3	107.32	108.22
99.888	99.719	98.819	98.452	99.119	97.893	98.016	100.41	97.445	99.263	99.613	99.679	97.841	96.06	96.603	98.356	98.838	98.083	97.15	97.938	99.132	97.059	98.476	97.558	97.43	98.474	98.125	98.786	98.575	99.382	98.136	96.242	101.16	99.541	95.168	99.542	99.505	96.898	97.48	97.981	97.536	99.083	98.733	101.39	97.724	96.785	97.49	97.24	97.686	96.936
104.97	107.66	106.86	108.03	108.02	108.32	109.02	107.02	107.24	109.07	109	108.23	106.98	111.12	107.42	108.33	106.85	108.36	109.07	107.04	106.57	109.37	108.54	109.82	109.57	108.33	108.13	111.74	108.31	111.53	108.31	109.13	109.52	109.47	108.29	109.8	106.64	108.14	107.54	106.68	109.72	108.42	109.99	106.6	106.13	106.27	106.24	108.04	107.53	107.13
107.51	111.45	108.2	107.82	105.47	107.66	108.98	108.01	109.69	106.86	106.84	107.06	110.6	105.07	109.17	108.35	109.47	106.88	107.32	109.98	107.5	107.47	107.79	108.86	106.36	108.1	110.06	109.5	109.95	108.42	108.24	106.7	108.87	107.93	109.62	106.87	108.03	106.06	105.68	108.07	108.41	107.52	107.51	108.08	106.81	110.14	107.31	107.93	108.22	109.68
108.26	109.62	107.33	108.39	109.5	108.98	108.35	108.45	107.08	109.72	109.38	107.42	107.51	107.74	108.9	107.15	108.07	107.78	110.5	107.59	108.22	105.83	106.95	108.39	108.65	109.89	109.85	107.47	109.47	108.85	110.42	108.55	106.64	108.28	109.77	110.23	110.98	109.18	109.44	107.51	109.45	110.28	108.11	109.47	107.59	109.22	107.68	109.67	109.1	109
99.767	97.694	99.796	98.735	97.823	97.888	97.391	98.795	98.752	101.55	101.89	100.28	99.608	99.653	96.788	98.03	96.944	95.843	101	99.317	98.561	98.409	97.578	100.5	100.1	97.711	98.171	99.06	97.98	99.098	100.57	99.068	98.677	100.2	98.627	98.73	98.435	99.613	99.807	97.953	96.488	99.402	96.976	99.674	97.956	98.526	98.943	97.699	97.404	98.031
107.31	107.75	107.68	108.56	105.77	108.22	108.15	109.45	109.98	109.15	107.7	107.15	109.18	108.18	107.93	107.55	107.3	108.97	109	108.77	109.46	109.61	106.74	108.66	108.13	107.29	104.34	109.98	108.49	107.31	110.13	108.56	108.18	108.27	108.61	110.05	107.98	109.11	107.78	108.83	108.64	109.9	109.62	107.91	108.55	109.32	108.51	108.85	108.53	107.1
100.27	100.83	101.5	99.598	99.457	99.32	100.63	102.42	97.638	102.46	99.254	99.59	101.54	98.536	101.12	101.56	102.24	100.55	99.669	100.25	100.31	100.7	100.95	101.37	99.279	101.06	101.23	100.02	98.835	100.97	102.62	97.047	100.59	102.49	99.201	99.344	101.17	98.782	100.1	100.2	102.28	99.689	100.92	98.584	102.44	101.54	101.07	97.458	100.87	100.59
106.76	106.23	108.22	107.32	105.07	107.09	106.66	104.88	104.48	108.55	105.58	106.37	107.17	106.33	106.46	105.19	107.64	107.04	108.12	107.27	106.27	106.3	107.09	107.73	105.37	107.95	103.48	108.31	106.74	105.02	104.29	104.15	107.38	107.24	105.81	106.53	107.79	107.55	106.28	107.7	106.66	108.38	106.66	108.37	106.31	106.43	108.16	106.76	105.13	106.59
105.69	104.39	108.47	106.66	107.62	104.92	107.62	107.46	105.56	106.01	106.3	105.6	105.77	106.31	105.09	105.91	106.39	103.94	106.01	106.95	105.41	105.39	105.09	106.68	105.8	105.6	104.7	103.04	106.2	107.15	108.57	103.02	104.95	105.77	103.94	105.6	106.03	107.03	105.02	105.41	106.22	105.28	104.59	105.98	105.43	104.87	107.31	102.93	103.45	107.49
101.82	101.84	98.68	99.069	100.76	101.23	102.79	101.19	100.43	101.72	101.5	99.173	99.646	101.78	101.05	101.29	100.89	101.22	100.48	99.87	99.221	102.56	100.82	99.49	102.69	102.58	100.5	101.86	97.106	102.28	101.62	100.47	100.57	101.46	100.48	99.175	101.4	102.24	99.154	101.36	100.57	99.184	103.05	101.23	100.16	100.09	100.54	98.275	100.91	101.28
109.72	109.47	109.69	109.96	108.06	109.43	108.36	110.26	109.75	110.48	108.16	108.03	109.63	109.74	107.83	108.94	108.67	108.3	108.85	109.73	108.81	106.61	108.27	109.18	106.83	107.77	107.83	109.54	108.4	106.85	107.81	107.39	107.86	107.16	107.07	107.3	107.44	108.7	108.42	105.19	108.96	107.05	111.24	106.99	108.54	107.34	110.91	107.09	110.53	108.13
105.18	106.19	106.56	105.53	104.74	107.22	106.46	106.76	104.82	108.27	105.35	108.05	105.68	106.42	104.52	106.12	106.52	107.58	103.35	105.92	104.54	105.99	108.66	108.12	105.97	107.05	105.57	107.7	105.36	104.98	107.59	106.46	107.45	105.54	107.43	107.41	107.4	104.99	106.96	107.91	107.4	105.58	106.18	106.55	105.89	105.55	107.04	104.05	106.88	105.18
103.34	106.54	105.62	105.88	107.56	104.17	105.25	106.44	106.94	105.25	104.83	105.89	104.67	104.02	104.72	104.11	106.39	105.33	105.32	104.61	105.19	105.31	105.1	106.18	105.11	105.63	104.71	106.19	103.59	105.13	106	106.36	106.76	107	105.18	106.76	107.44	106.47	106.07	105.61	105.7	107.04	104.69	103.94	106.08	107.64	105.8	104.12	105.91	103.74
109.6	107.02	106.15	111.02	108.58	108.86	107.25	106.85	108.9	109.63	108	108.23	109.43	109.1	109.83	110.15	107.97	108.87	109.49	107.73	108.49	108.36	109.39	109.04	108.08	106.49	106.83	107.07	109.83	111.9	108.95	107.57	108.61	109.1	109.9	109.91	107.65	110.17	109.93	110.39	108.78	109.12	111.55	107.3	108.34	108.97	107.37	109.5	109.94	106.17
105.74	106.01	105.05	107.2	106.29	107.05	105.39	105.98	104.38	107.79	108.61	106.08	107.19	106.5	105.79	108.23	104.4	108.4	107.47	107.13	104.61	106.34	107.17	107.16	103.12	106.35	105.5	107.28	107.06	105.95	106.53	107.22	105.53	106.86	106.31	105.75	105.86	105.62	107.8	104.39	108.01	105.64	104.54	106.77	105.41	104.14	105.25	106.6	107.91	105.55
104.5	106.78	103.06	105.14	104.66	104.86	106.08	106.35	107.64	106.98	104.08	104.66	105.18	102.97	105.83	106.21	106.64	106.7	104.18	106.14	105.09	103.88	106.27	106.9	106.46	107.82	106.63	104.89	104.89	103.81	107.38	102.64	105.94	106.8	108.24	105.84	105.37	107.41	105.04	106.38	107.32	103.68	103.96	105.59	107.72	106.54	106.51	104.63	106.02	105.98
107.74	109.15	106.29	105.83	108.8	106.63	107.94	107.68	106.72	107.35	107.1	107.68	107.38	108.4	106.79	108.45	109.76	107.95	106.67	106.55	107.04	108.51	108.98	109.06	104.86	107.42	108.78	108.03	108.42	106.21	107.67	106.95	107.48	107.67	109.96	106.21	106.96	108.19	106.33	109.43	106.98	108.06	106.92	106.94	108.27	107.7	108.13	109.11	106.14	108.66
100.51	102.87	99.907	99.494	101.11	100.32	99.531	100.11	99.251	98.847	100.11	102.11	100.29	101.67	101.62	100.59	99.507	101.5	100.09	101.7	99.173	100.04	102.38	98.111	100.91	98.432	100.07	98.284	99.373	101.79	100.61	99.973	99.458	101.6	101.43	101.36	99.777	99.907	100.14	100.16	98.063	100.59	99.97	102.37	103.15	101.25	99.916	100.31	100.44	100.81
105.86	108.38	108.77	108.36	107.62	107.98	107.55	110.39	110.14	109.7	109.6	110.45	106.81	109.54	109.61	108.09	108.9	109.66	107.51	106.89	110.3	109.74	106.88	107.61	108.34	106.93	108.02	109.45	106.95	107.83	108.69	108.29	107.16	107.94	109.18	107.51	110.52	106.84	108.66	107.15	110.54	107.92	107.24	108.56	111.1	106.85	106.82	108.1	109.53	107.06
110.19	108.55	107.71	107.01	106.4	108.7	110.04	107.51	108.36	109.4	105.28	107.95	108.27	108.59	108.32	107.72	105.81	108.16	106.94	107.57	108.62	106.55	106.35	109.72	108.31	107.75	108.41	107.99	106.19	110.24	106.3	107.65	107.33	107.6	106.65	107.12	109.72	106.82	106.68	108.7	108.25	108.01	109.34	106.39	107.63	107.68	107.65	105.47	109.03	108.68
96.344	98.744	99.014	97.523	98.361	100.96	100.36	98.828	98.857	97.968	98.899	99.655	99.168	98.332	99.994	100.13	97.68	98.835	99.685	97.438	100.23	99.432	98.918	102.55	98.445	101.89	96.036	97.457	97.73	99.056	99.686	98.962	100.01	100.13	98.805	96.446	97.608	98.999	100.8	99.047	99.279	100.62	98.391	98.812	98.529	98.082	100.14	97.952	98.655	97.281
107.6	107.78	108.09	107.78	107.98	110.23	108.97	108.34	109.53	107.92	108.71	108.93	110.11	107.79	111.17	109.34	109.36	105.63	107.23	110.24	108.48	109.31	110.62	110.64	109.62	109.52	111.26	110.79	109.49	108.64	109.25	107.69	106.17	106.16	109.82	107.32	107.7	107.38	108.79	109.48	109.77	108.78	108.03	109.16	109.88	108.57	107.32	108.81	107.67	108.89
112.36	111.08	111.82	110.09	110.46	109.37	109.41	112.38	112.24	111.52	109.43	110.8	112.35	110.83	110.24	110.54	110.84	110.3	111.36	109.88	110.44	110.64	111.97	111.68	110.3	107.31	109.8	111.57	109.57	113.06	110.4	107.99	110.71	109.17	109.72	111.65	110.88	113.65	111.01	112.84	110.83	111.11	111.54	111.09	109.37	111.35	109.89	110.84	111.98	109.81
99.146	98.673	98.299	97.331	99.211	97.891	96.917	98.794	99.445	100.4	98.231	99.67	99.342	99.138	99.801	100.94	96.446	98.522	98.896	98.809	98.364	99.716	100.26	99.008	98.475	96.941	99.288	98.117	97.542	100.1	98.741	99.439	100.1	99.226	100.67	97.98	99.652	100.76	99.002	97.397	98.272	97.091	98.945	99.822	99.539	96.713	97.184	98.731	96.653	100.63
99.327	100.5	98.417	100.44	101.64	100.35	100.9	98.8	99.732	99.818	101.08	99.331	104.12	100.5	101.8	100.6	102.34	101.39	100.68	100.67	97.503	99.708	99.348	99.263	100.56	101.85	100.36	100.38	98.73	101.52	102.39	101.7	100.78	99.095	100.87	99.421	100.73	100.43	101.94	98.345	99.177	100.82	98.316	99.228	100.56	100.68	100.41	101.55	100.41	101.53
100.18	98.799	99.888	98.701	96.72	99.536	98.507	98.648	98.651	95.973	95.946	99.457	99.632	101.1	98.11	102.14	99.9	98.766	98.477	100.65	101.5	98.059	98.596	96.722	99.103	102.16	97.894	97.447	97.677	100.94	98.789	99.235	97.437	99.536	100.14	98.729	99.452	97.144	98.964	101.55	98.159	97.646	99.11	97.893	99.878	100.31	98.342	97.743	100.44	97.613
108.36	108.15	109.18	108.6	110.63	107.1	108.31	108.46	107.81	103.46	109.51	107.1	108.87	108.63	107.76	107.07	106.61	108.02	106.21	106.77	108.55	108.46	107.96	108.72	106.18	105.56	108.55	106.03	108.26	110.14	107.39	106.55	106.71	106.79	110	109.33	107.49	106.73	107.32	107.79	106.61	110.07	106.83	107.43	107.39	108.47	106.31	107.46	108.22	108.64
108.96	107.62	108.59	108.91	109.76	111.02	107.06	109.49	108.46	108.28	110.02	108.59	107.66	107.18	107.1	107.42	108.33	108.86	108.25	108.15	108.34	108.92	106.28	107.5	107.35	107.02	109.47	108.28	108.4	109.68	110.26	108.11	109.78	107.4	108.93	107.99	107.78	109.66	106.71	108.5	110.03	108.4	109.78	107.16	107.17	109.03	109.7	109.6	107.44	109.83
103.4	105.37	106.43	106.06	102.76	104.63	105.6	105.93	105.14	104.67	106.16	106.94	106.68	106.02	104.82	103.6	104.24	108.31	105.56	105.44	105.42	106.47	106.29	105.89	105.33	105.93	106.12	106.87	104.51	108.35	106.82	107.64	105.55	107.92	107.27	105.28	104.34	105.28	103.96	103.82	104.5	105.05	104.8	102.51	106.88	105.05	107.77	106.72	107.12	104.2
106.39	105.83	108.83	106.19	107.77	105.95	107.74	105.54	105.12	106.75	107.13	106.41	107.42	105.75	105.19	106.77	106.79	105.89	106.89	106.43	106.99	108.65	106.86	107.2	106.89	106.78	107.58	105.66	106.8	105.92	104.55	108.48	104.59	106.76	105.78	104.91	105.79	105.61	106.44	105.68	104.03	105.07	106.7	106.25	105.89	105.33	106.14	108.42	105.56	109.06
109.14	107.52	108.74	108.53	107.4	106.94	108.59	108.74	109.31	109.2	110.13	109.06	107.91	107.53	107.02	106.78	107.42	105.59	107.41	109.79	106.9	108.32	107.22	107.8	107.92	109.44	106.9	107.76	108.05	108.53	107.86	109.82	107.47	106.1	110.58	107.39	108.63	107.88	108.39	108.75	110.36	108.22	107.72	107.15	108.24	109.14	108.08	107.49	107.06	108.47
108.77	106.69	107.45	108.4	108.3	105.28	107.61	107.62	108.22	109.3	108.31	109.6	107.79	108.27	105.44	108.71	109.41	109.13	106.89	107.57	108	106.35	107.25	108.42	109.47	107.13	109.4	107.53	109.66	109.96	106.69	107.32	106.74	107.77	107.03	107.2	106.63	109.63	107.9	108.86	108.36	108.96	110.56	109.34	106.61	109.12	107.07	106.89	109.69	107.75
106.36	104.77	105.12	105.89	106.49	103.38	103.54	103.28	103.71	104.91	106.4	105.55	106.4	103.9	104.46	104.55	102.48	105.09	103.54	105.4	105.41	105.64	104.81	107.52	104.04	105.57	104.07	105.28	107.16	104.22	105.7	103.63	107.1	104.8	106.49	108.29	104.01	105.37	106.33	104.28	105.73	105.52	104.16	105.22	105.91	106.8	105.56	104.84	106.69	104.87
95.327	99.162	97.846	98.293	99.079	98.711	96.651	98.388	97.726	97.379	97.93	97.803	98.865	98.352	97.326	97.564	95.409	97.801	98.145	98.924	96.98	98.523	97.241	96.526	99.726	99.02	95.73	98.127	98.052	95.684	99.5	99.472	96.87	97.776	95.884	98.268	99.227	95.568	97.565	99.654	98.614	98.773	96.093	99.251	98.273	97.26	97.847	98.293	98.228	99.19
107.09	105.26	107.47	107.31	106.27	106.93	107.36	108.05	108.53	105.02	103.74	105.8	107.9	106.91	105.57	108.36	106.95	105	107.69	108.24	105.73	106.55	107.5	108.38	107.67	104.57	105.73	104.98	105.82	109.91	107.63	109.1	107.13	106.65	105.72	105.75	106.3	106.15	107.05	104.62	105.83	106.44	106.16	107.38	104.92	106.03	106.24	107.42	106.58	107.01
99.108	99.862	97.335	97.868	97.53	99.739	97.522	96.608	98.173	99.716	96.984	97.462	99.908	96.892	99.71	95.661	98.615	100.43	100.1	99.271	97.972	97.136	97.621	99.271	100.06	96.76	98.621	99.4	98.145	100.26	97.897	97.04	97.969	95.835	98.751	100.17	95.799	100.78	96.785	95.246	99.176	98.742	100.19	96.987	98.203	100.72	97.102	98.546	100.15	98.045
108.16	107.31	107.64	106.77	108.99	106.25	106.9	106.95	106.11	106.97	106.41	109.04	109.08	108.18	106.44	109.61	110.17	106.61	106.48	106.07	106.57	107.66	107.46	105.9	106.72	108.27	109.6	106.15	107.32	110.97	105.93	109.06	108.02	107.79	107.35	108.56	105.9	109.01	106.35	110.11	109.09	106.82	104.61	108.91	106.69	108.32	105.82	107.42	107.89	106.77
106.74	105.36	104.94	106.88	104.43	105.08	107.74	107.41	107.79	107.99	107.8	107.74	108.14	108.89	107.39	108.44	106.74	108	109.13	107.06	107.85	107.11	108.44	106.92	108.38	107.36	108.7	105.42	106.06	108.02	106.98	106.54	109.41	106.35	107.92	107.67	108.92	108.09	107.98	107.93	106.02	107.58	107.59	107.26	106.77	108.29	109.69	106.61	106.2	109.05
105.47	106.78	105.63	106.8	106.25	104.45	105.01	106.41	108.4	105.96	106.6	105.01	105.44	106.81	105.53	104.52	105.83	106.06	106.41	106.55	105.54	106.62	107.32	107.61	106.65	104.86	105.2	103.17	105.77	104.91	106.95	106.67	107.38	105.41	106.65	106.44	104.72	103.5	105.76	103.89	106.37	105.43	105.2	104.84	105.28	107.8	107.38	107.79	106.48	106.75
103.96	105.49	106.11	107	103.42	106.28	106.11	106.34	105.98	105.49	106.3	105.34	105.81	105.38	107.05	106.62	105.27	105.78	105.67	104.6	103.42	107.63	105.32	105.14	103.75	105.82	106.74	105.69	106.43	104.83	107.51	106.15	105.85	106.18	105.89	104.47	107.28	105.26	106.55	106.63	106.2	105.39	103.96	105.36	105.71	107.19	107.34	105.53	105.5	106.67
108.88	110.11	107.71	108.68	108.2	109.64	108.62	107.69	106.57	105.92	108.55	110.28	106.95	106.88	106.94	109.6	107.58	111.04	111.23	109.05	108.63	106.22	107.68	107.99	107.02	109.66	108.38	110.3	107.6	109.15	110.27	108.17	105.98	109.05	107.13	108.04	108.69	108.48	108.33	111.01	108.72	108.89	106.21	105.48	111.8	107.23	107.62	106.55	106.87	108.85
107.41	105.25	106.77	106.12	106.14	105.79	105.12	104.03	106	103.55	106.78	105.29	102.78	103.87	104.88	102.87	106.64	103.09	107.35	105.75	106.5	104.88	106.23	106.21	106.52	104.84	107.64	105	105.75	105.55	105.23	104.54	106.45	106.06	106.89	104.76	105.35	105.67	105.95	105.7	103.63	106.6	107.58	105.52	106.29	108.41	105.95	106.51	106.23	106.74
108.61	109.54	108.64	107.35	105.65	106.54	110.49	109.34	105.54	108.1	107.97	110.88	106.66	108.07	109.17	109.29	109.92	109.63	110.44	106.63	110.37	108.74	107.54	107.73	105.99	107.82	107.84	106.34	107.3	109.27	108.79	110.47	108.74	107.96	108.37	108.66	108.8	107.32	107.98	109.9	109.74	107.53	108.07	108.4	106.3	107.93	108.99	108.62	106.46	109.52
104.51	105.49	105.89	105.96	107.68	106.62	105.19	106.97	107.22	109.97	107.38	106.95	105.27	105.4	108.64	106.38	106.67	104.64	106.2	107.84	106.46	106.77	107.38	107.47	107.21	108.23	104.6	105.64	107.92	108.13	104.73	106.27	105.14	107.05	106.13	105.69	105.34	106.3	108.74	105.96	107.13	105.88	105.98	106.45	108.44	107.07	107.03	104.46	107.29	105.48
106.41	107.79	109.1	106.76	107.5	107.9	107.96	108.83	109.33	106.53	108.64	105.66	108.96	108.09	106.43	107.85	107	110.24	108.13	108.52	108.06	108.46	108.42	104.32	107.34	107.61	108.08	106.7	108.61	108.62	105.81	107.62	105.84	107.2	107.17	108.18	105.71	107.93	107.82	107.56	106.1	108.81	107.28	106.72	105.96	108.31	109.15	106.76	107.66	108.37
105.69	103.66	106.71	107.56	106.22	104.2	108.23	105.87	104.46	105.16	106.67	106.32	108.21	106.02	107.26	105.11	107.96	107.69	105.14	106.21	105.89	103.84	104.97	101.88	105.95	105.66	105.71	107.12	105.11	104.51	105.84	107.08	103.65	107.3	105.93	102.2	106.87	106.58	104.51	105.4	105.9	107.4	106.16	106.87	107.4	106.42	105.05	105.13	104.71	104.97
108.8	107.89	108.83	107.89	110.88	106.76	109.78	109.22	109.57	106.44	109.46	105.57	107.01	106.39	107.35	108.63	105.19	107.01	108.34	107.68	107.09	108.13	107.45	106.24	107.68	109.24	107.8	106.87	108.29	106.49	109.74	108.77	107.04	106.63	106.29	109.45	107.41	107.06	108.62	105.88	106.92	108.17	110.02	108.48	108.75	105.94	108.85	108.29	109.73	110.2
97.036	100.07	100.61	97.548	96.593	99.336	98.166	98.365	97.146	98.443	97.744	97.778	97.556	96.215	96.339	100.41	97.361	98.433	98.898	96.929	95.955	96.921	98.556	98.496	97.276	98.441	99.105	97.05	97.458	97.33	100.34	97.386	99.123	99.753	95.95	98.658	97.829	99.693	97.202	95.015	98.001	98.299	99.647	98.148	96.285	98.229	97.279	96.483	99.209	99.556
107.16	106.44	105.37	105.29	104.93	104.89	108.05	104.82	105.47	104.74	106.69	106.2	106.01	106.59	103.3	106.78	105.54	105.49	106.48	105.7	106.95	105.64	107.33	104.95	106.02	104.47	105.44	105.37	107.15	105.66	104.35	104.29	106.04	105.03	103.62	105.72	106.18	107.41	105.65	106.35	105.2	104.65	105.01	102.06	105.92	105.62	104.45	106.47	105.88	104.96
112.6	109.94	111.86	109.22	110.76	110.52	109.57	110.33	111.33	110.07	111.63	110.73	107.83	109.84	110.79	110.05	109.74	108.99	110.36	110.8	112.62	109.81	110.1	109.71	109.55	111.89	111.5	109.65	108.95	111.6	108.94	110.19	108.36	111.41	109.87	108.77	109.76	110.09	109.69	108.86	111.07	111.44	110.09	111.09	109.13	109.79	108.23	106.26	107.63	109.28
106.25	104.7	105.32	104.8	105.96	107	103.89	106.02	109.62	106.53	103.86	106.86	107.23	106.55	106.67	105.33	104.69	105.39	107.15	108.09	101.83	106	104.67	106.03	106.08	105.63	105.35	103.17	104.93	107.64	105.35	103.9	105.64	107.41	103.56	107.14	105.71	105.97	104.17	107.45	106.53	106.93	105.33	105.51	105.56	107.8	104.63	105.46	106.33	105.95
107.87	109.56	107.37	107.49	110.35	107.74	106.75	108.79	108.08	108.41	108.17	107.27	108.02	108.17	107.19	107.44	108.35	106.6	108.62	109.44	107.6	108.26	107.18	108.69	107.81	106.49	106.57	107.43	106.72	107.01	109	108.45	106.91	107.2	106.35	107.26	108.55	108.59	109.6	108.28	107.5	110.11	108.35	107.8	107.17	107.42	109.67	108.56	106.86	108.61
108.15	107.98	107.92	106.06	105.54	105.6	106.93	107.13	105.97	107.35	106.39	108.4	107.12	108.49	109.39	107.89	108.35	107.19	109.37	108.66	107.12	106.91	107.49	109.72	108	108.12	108.84	106.64	108.87	107.49	107.89	105.76	108.73	108.98	106.32	107.49	107.92	107.82	110.06	106.2	108.9	107.86	109.55	108.58	109.51	108.47	108.52	108.57	107.65	106.61
105.95	107.01	106.65	109.71	109.42	108.64	107.99	107.37	110.02	110.33	107.06	109.47	108.87	108.66	107.48	108.47	107.82	107.78	107.3	108.25	106.91	109.27	107.29	109.02	108	110.08	109.19	110.46	107.63	109.2	108.43	108.51	107.27	109.52	107.53	108.17	109.05	109.79	108.38	105.33	109.11	108.11	107.47	107.63	107.11	108.36	109.47	106.91	107.31	109.39
107.09	110.19	108.2	107.94	106.07	108.87	107.59	110.93	108.23	107.85	107.11	108.38	111.3	106.76	108.87	107.16	108.3	107.27	109.73	107.73	108.82	108.16	108.6	106.82	108.23	108.94	108.92	108	109.64	107.55	107.86	110.33	107.81	106.26	107.01	107.78	107.97	107.41	105.76	109.17	107.87	106.31	108.26	109.85	106.71	108.31	109.03	109.52	106.54	108.38
106.8	106.52	106.54	107.07	104.82	107.93	107.58	104.08	106.9	104.74	107.59	104.72	106.62	107.95	109.5	107.33	106.45	106.14	108.27	106.27	106.27	104.64	106.63	108.92	105.87	107.48	106.35	105.51	108.14	105.4	102.26	105.81	107.31	106.53	107.26	104.89	107.66	106.1	107.78	104.62	105.13	106.04	108.17	107.51	104.88	107.39	107.53	106.82	106.19	106.19
106.4	107.11	106.46	105.32	104.47	105.14	104.3	104.3	107.44	107.21	105.76	105.82	106.53	107.65	105.6	106.82	107.37	106.6	105.43	105.64	106.89	104.74	106.75	105.58	106.39	106.14	104.61	106.23	103.97	107.36	107.23	105.16	103.92	106.6	104.17	104.92	103.27	105.35	103.28	104.6	104.13	108.56	103.89	103.64	106.4	103.4	106.31	105.7	104.62	106.17
98.059	96.755	96.256	97.929	98.462	97.674	98.859	97.088	98.286	97.627	97.984	97.778	98.354	98.486	99.088	99.705	98.455	98.55	99.269	97.365	95.029	96.458	97.425	98.09	97.146	97.607	97.837	96.435	97.772	98.096	98.178	98.083	99.164	98.097	96.485	96.356	98.053	97.145	98.567	99.495	98.933	98.669	98.104	96.553	97.964	96.529	99.751	97.151	98.285	97.846
112.07	108.68	110.85	111.38	111.51	110.42	111.07	110.45	109.48	111.23	111.13	111.06	110.64	111.6	108.63	109.72	109.76	108.8	108.99	110.23	111.84	108.92	110.63	111.6	109.31	110.58	111.8	111.09	111.73	111.64	108.34	110.07	109.22	111.71	110.3	111.96	111.13	113.03	109.06	110.77	113.43	108.95	110.53	111.18	110.9	112.19	111.26	107.35	110.4	112.33
111.39	108.44	111.18	112.26	110.23	107.88	112.16	110.71	112.87	112.09	109.15	112.43	110.12	110.89	112.42	110.92	112.62	109.29	110.3	111.05	109.72	108.98	110.56	107.94	110.79	109.08	109.92	111.51	110.43	111.8	111.75	109.79	110.69	109.63	111.36	111.47	111.72	111.78	109.54	111.51	109.64	110.33	110.13	110.45	110.64	110.95	108.44	111.17	108.33	109.74
101.85	102.84	100.65	101.66	102.09	101.15	100.52	99.593	100.14	99.786	100.18	98.813	101.67	101.2	98.998	100.5	101.57	100.47	100.21	99.622	98.179	97.365	97.932	100.69	102.18	100.29	99.229	98.38	98.917	99.864	101.57	99.733	100.82	100.22	100.11	101.83	98.89	100.22	102.24	101.91	99.788	100.01	99.924	99.679	100.57	102.08	99.317	98.94	101.08	101.24
110.52	110.49	108.1	107.87	108.12	108.09	106.43	106.91	108.1	107.79	107.55	107.82	109.02	107	106.33	108.56	106.73	108.96	109.06	109.82	107.89	109.44	105.64	107.03	108.26	108.02	107.06	109.02	105.25	107.79	105.75	110.63	107.46	108.32	107.48	107.9	109.32	108.24	108.3	107.36	108.72	107.62	107.92	106.35	108.81	108.98	108.05	108.68	108.73	108.1
95.449	97.456	97.377	98.694	97.815	98.939	98.4	100.61	97.995	97.997	99.731	98.564	99.92	97.429	98.595	97.464	100.49	96.061	96.413	98.865	96.964	99.631	97.753	96.925	97.782	98.216	95.075	95.855	96.961	98.712	98.129	97.083	98.226	99.46	96.827	99.143	99.754	99.303	97.996	99.799	98.372	99.081	98.803	98.237	98.75	97.192	97.858	98.678	98.551	99.208
99.773	100.62	99.811	100.65	98.72	97.832	99.534	101.56	101.15	99.572	101.42	99.434	99.424	98.589	100.62	101.75	99.425	98.371	97.122	100.52	101.02	100.4	101.98	101.98	104.03	100.87	101.16	98.389	100.89	99.045	98.967	99.723	98.587	102.29	100.84	97.513	99.517	102.25	100.4	102.16	100.15	100.74	101.59	98.746	102.45	99.412	99.33	100.67	99.416	100.54
106.67	107.24	107.86	105.97	104.3	106.37	105.48	107.9	106.97	107.24	106.38	107.5	107.21	106.13	105.36	103.62	108.32	107.5	107.01	107.88	105.86	104.17	105.64	107.44	107.08	106.82	107.81	107.41	106.22	105.75	105.86	107.81	105.16	107	106.47	107.44	109.28	106.36	104.49	109.74	106.58	108.4	110.15	105.08	105.74	100.22	107.03	105.11	106.3	107.2
108.83	108.29	108.95	108.38	107.75	107.6	110.26	109.51	109.26	106.8	107.71	108.18	107.85	110.92	108.36	108.24	110.48	110.38	110.25	108.45	109.1	109.22	107.98	108.31	105.91	107.55	107.92	109.1	107.76	106.96	106.76	108.87	108.41	108.61	108.83	107.44	111.12	107.72	109.64	108.43	109.2	107.18	107.91	106.96	106.07	106.58	109.08	110.54	109.55	108.56
105.17	104.74	104.93	105.69	105.15	106.72	106.95	105.44	105.77	103.84	102.91	104.55	108.76	107.02	104.06	105.1	107.08	105.38	106.1	104.14	106.32	106.3	106.88	105.14	106.33	104.85	105.3	103.96	106.64	104.96	103.28	105.63	104.91	106.65	106.72	105.13	105.35	106.4	105.2	108.6	106.62	106.14	105.33	105.92	107.32	107.2	104.55	104.58	106.17	104.26
104.19	106.81	105.75	104.82	105.85	105.03	106.35	104.91	106.79	104.16	106.03	106.48	106.01	105.12	104.1	104.44	105.58	104.59	106.01	105.79	104.86	105	107.38	106.05	105.34	105.3	106.68	105.03	104.25	105.31	105.52	106.45	105.44	104.88	106.42	103	106.42	104.8	106.37	104.81	107.12	103.99	103.47	106.35	104.83	105.17	106.32	104.86	104.26	104.5
100.44	97.509	98.751	98.089	99.124	100.1	99.024	98.707	95.387	99.406	97.396	98.075	98.46	97.877	98.345	96.883	98.892	95.739	97.667	97.876	98.601	97.199	98.191	98.832	98.382	97.948	98.494	97.266	98.075	98.036	99.432	95.661	97.287	101.25	96.967	100.59	99.92	99.741	98.373	98.293	98.384	99.52	96.281	98.011	99.249	98.671	97.58	95.641	98.567	96.115
99.551	99.121	97.461	99.629	99.487	98.646	99.54	98.593	100.21	97.454	97.8	98.024	98.615	97.337	97.83	99.015	97.742	98.875	98.972	97.903	99.024	98.152	98.495	97.215	99.653	98.574	98.235	100.57	100.03	98.228	100.96	97.14	100.14	99.494	97.906	98.859	100.51	98.301	97.774	99.563	98.082	98.722	100.89	96.949	99.406	99.851	100.16	101.42	99.348	99.811
108.55	109	108.07	109.35	108.05	107.53	108.34	106.02	107.92	108.08	106.34	107.84	106.33	108.63	108.69	107.84	108.1	107.49	109.06	107.24	108.55	107.43	110.73	108.14	108.18	108.61	107.59	108.9	107.11	109.82	108.5	107.55	108.59	109.27	108.68	108.52	107.79	108.58	109.17	109.24	108.57	107.06	108.3	108.66	107.83	110.36	107.8	108.75	107.47	108.48
107.11	108.51	106.86	105.7	107.94	108.3	108.81	109.12	109.41	109.94	110.1	108.64	107.39	107.91	106.27	108.54	112.22	105.51	110.37	107.28	107.5	108.42	106.99	107.1	107.87	106.69	108.69	107.23	107.2	107.61	106.95	109.47	112.07	110.65	110.05	109.25	107.34	108.74	108.42	108.74	106.14	106.56	105.79	108.38	106.55	107.83	107.56	107.09	104.53	106.96
110.35	108.74	108.92	108.39	109.38	110.02	109.73	109.98	109.52	107.44	108.11	107.48	107.39	108.25	108.93	106.55	109.1	108.28	105.01	107.9	107.81	107.88	108.87	107.81	109.4	107.54	108.62	108.65	108.63	107.83	109.24	109.23	108.43	107.99	109.82	108.74	111.44	106.63	106.4	110.73	109.24	106.59	109.53	106.55	107.95	107.16	109.86	107.32	106.59	107.32
108.21	108.2	108.6	109.62	105.99	109.07	109.6	107.34	107.05	108.74	110.79	109.88	109.46	106.45	107.66	111.01	106.9	107.34	107.1	107.9	109.27	106.68	106.71	108.73	108.19	110.06	107.41	109.44	109.24	107.02	108.34	109.2	107.68	110.83	108.72	110.09	109.8	109.39	108.82	107.42	107.46	109.46	107.64	110.69	109.38	109.11	108.5	109.1	109.28	107.86
104.99	104.57	106.14	104.68	107.22	105	104.24	104.05	107.03	105.41	105.39	106.93	106.36	102.61	106.94	105.78	104.3	105.47	105.68	105.69	105.36	107.96	105.28	103.47	103.43	104.13	105.72	106.23	105.48	104.83	103.18	106.92	103.31	104.98	108.37	105.43	105.71	102.91	104.94	105.81	105.51	105.67	106.29	104.28	106.19	104.83	106.59	108.64	103.02	102.11
101.69	101.15	100.23	101.6	101.19	102.29	100.31	101.31	99.241	101.88	100.44	99.483	102.81	101.58	100.3	100.73	101.62	100.08	102.78	101.74	100.96	102.08	100.97	101.03	101.24	102.03	102.46	102.78	102.17	100.12	100.85	98.323	98.818	98.712	100.1	99.199	100.02	100.75	100.26	100.84	101.71	101.02	102.47	101.97	100.13	100.22	101.83	100.67	99.656	101.61
107.33	105.42	106.51	102.54	107.49	107.19	105.99	105.98	105.93	105.89	106.69	108.74	107.66	106.89	106.24	105.24	104.99	106.57	105.91	104.24	107.75	106.44	107.31	107.05	104.78	105.47	105.02	106.81	105.34	107.76	105.05	103.62	103.28	104.81	103.93	105.54	103.31	105.33	105.04	105.71	104.71	105.67	105.11	103.88	104.28	106.36	106.01	104.6	107.03	106.68
110.17	106.54	110.17	107.82	107.45	109.32	109.35	109.27	107.16	109.84	109.34	108.19	109.95	109.25	108.76	109.64	107.21	108.7	108.13	106.14	109.2	109.03	107.68	109.5	107.34	109.35	108.87	108.74	108.95	108.67	110.97	110.3	107.65	108.8	106.38	108.08	108.3	108.6	108.42	108.74	107.31	108.49	109.12	106.84	108.13	107.37	110.51	106.55	110.26	106.59
107.01	104.92	103.65	104.16	107.65	104.44	103.3	106.11	106.08	104.26	106.65	105.34	107.37	107.11	105.86	105.94	104.58	107.01	106.18	106.23	107.22	106.16	105.84	105.89	104.63	104.75	102.77	103.31	104.49	106.78	108.05	105.9	105.45	107.49	105.44	104.89	106	104.44	105.92	105.73	103.72	106.36	107.67	106.38	105.88	107.25	104.14	105.37	105.07	103.62
104.94	105.05	105.3	108.56	105.5	104.96	107.55	107.04	107.71	107.28	104.09	105.31	106.71	107.68	105.89	103.41	106.41	106.07	107.34	105.21	106.17	106.1	105.28	107.98	104.25	106.26	104.91	106.58	106.55	106.05	104.13	107.22	104.62	106.4	107.12	106.94	106.9	103.88	104.9	104.2	105.62	105.09	106.8	104.54	103.99	104.08	104.66	106.04	107.16	104.29
106.85	108.79	109.43	107.24	108.3	107.88	108.03	106.74	108.17	104.96	109.27	107.13	108.32	105.64	108.87	108.31	108.79	108.49	111.09	108.67	109.19	109.66	105.72	108.58	108.99	107.02	108.34	105.98	107.1	107.22	107.61	106.74	105.57	106.79	108.63	106.85	109.06	106.75	108.82	106.37	109.25	108	108.09	107.83	109.91	109.29	108.44	108.18	108.48	109.06
110.44	106.77	107.39	109.62	109.99	108.62	106.79	105.59	108.81	106.93	108.58	106.73	106.28	107.21	107.35	107.02	108.19	109.37	107.8	106.47	107.77	110.3	109.29	106.62	108.31	106.89	109.1	108.52	106.89	109.25	108.95	108.43	104.88	108.28	108.97	109.14	108.21	109.48	109.31	107.04	108.78	109.49	106.45	111.85	107.27	107	108.19	108.71	109.78	106.61
107.12	106.66	108	106.9	109.74	107.43	107.88	107.68	109.46	105.25	107.83	106.12	110.26	107.7	106.78	109.32	109.43	108.55	106.32	107.84	108.66	106.82	107.49	109.44	107.41	108.49	106.63	107.16	109.67	108.94	109.38	109	106.98	107.51	107.93	109.75	109.58	108.12	107.31	108.73	107.67	108.19	106.98	108.49	106.28	108.67	105.79	108.43	108.06	106.99
107.82	105.9	107.63	108.11	107.36	108.69	109.55	107.83	107.42	106.58	108.34	108.35	106.51	107.9	108.62	107.36	108.32	108.08	107.25	106.37	108.68	107.47	106.72	108.96	110.49	107.14	107.44	107.85	108.61	108.43	108.7	107.24	108.16	107.04	108.69	108.65	109.04	105.34	107.25	109.53	107.13	107.29	111.02	108.38	109.38	108.06	108.37	108.64	108.14	108.15
95.575	95.779	99.347	98.597	97.454	97.692	98.301	96.267	99.801	97.248	96.72	98.048	97.833	99.398	97.455	96.921	98.497	99.282	96.733	98.472	95.747	97.639	98.198	97.526	97.938	95.514	97.948	97.585	99.371	98.147	99.057	99.464	95.904	95.376	96.953	98.667	98.626	95.61	96.805	97.56	96.747	101.02	96.238	98.271	99.796	96.321	100.65	94.83	97.291	97.528
105.49	108.53	105.79	109.08	107.39	106.16	107.55	106.6	107.25	108.41	105.56	106.63	105.48	107.48	106.68	107.77	107.81	109.06	106.49	106.91	106.91	108.04	106.07	106.16	105.62	107.53	107.13	103.47	107.06	105.37	109.23	107.02	105.66	107.55	106.62	106.36	105.68	108.28	106.93	107.33	107.24	105.9	104.77	107.27	106.7	105.58	106.51	105.98	105.96	105.7
104.79	104.51	103.94	107.24	105.37	104.73	103.72	103.9	106.68	105.88	105.2	104.81	105.38	106.24	103.84	105.54	104.47	107.19	105.59	107.7	107.46	106.85	105.76	103.15	104.53	104.7	103.65	105.3	104.07	106.69	104.04	103.71	105.88	105.41	105.73	105.32	105.52	105.68	107.05	106.11	106.4	107.76	107.54	102.09	104.88	104.14	103.51	105.73	106.99	106.86
105.53	108.98	109.14	108.84	108.47	107.31	108.56	107.16	112.1	109.57	108.89	109.89	108.91	107.98	109.06	110.04	108	108.43	107.62	110.58	109.15	107.4	111.31	108.29	108.15	107.23	108.91	111.47	108.26	108.6	106.8	109.29	109.7	107.75	107.79	109.74	109.93	110.19	107.99	108.99	107.55	108.69	107.95	110.21	107.94	108.88	108.83	107.45	108.92	108.09
104.99	110.23	107.18	103.9	104.6	105.18	103.32	107.57	106.36	107.03	106.95	105.07	105.8	105.73	106.46	105.45	106.18	108.21	104.38	104.94	106.13	103.97	103.28	105.9	106.15	106.73	105.61	102.99	106.51	103.51	103.79	105.2	106.34	105.77	105.23	104.36	105.92	106.81	105.05	105.52	107.75	106.45	106.48	107.04	106.17	106.31	105.41	106.52	106.89	104.85
112.75	110.02	111.22	109.48	109.72	109.86	110.03	110	112.34	107.92	111.44	111.86	109.65	109.99	113.16	112.27	109.75	110.66	111.67	111.64	111.87	111.05	111.56	109.07	111.08	110.18	109.14	110.39	111.14	111.66	110.54	108.31	110.28	110.94	109.17	109.7	109.48	109.37	110.89	111.24	111.67	109.36	111.31	112.4	108.6	109.66	110.92	109.58	111.49	110.51
107.74	109.66	106.32	108.54	108.19	106.72	107.7	107.84	104.44	107.63	108.64	108.76	108.94	106	106.38	106.11	107.58	108.71	108.55	105.62	105.35	105.7	108.64	109.62	105.1	109.58	110.31	106.41	109.58	108.92	106.33	107.93	109.14	109.63	107.48	108.42	107.11	106.76	108.95	108.62	107.34	108.1	105.07	106.94	108.35	107.2	105.58	111.36	108.33	107.25
105.56	106.02	104.61	103.63	104.84	106.46	107.92	106.84	107.5	107.29	105.27	107.87	107.32	107.47	107.53	105.62	105.64	106.49	105.73	107.33	107.69	107.31	106.04	108.52	106.24	105.51	104.58	105.75	105.57	107.19	107.96	105.93	105.56	106.69	105.31	105.83	105.34	107.33	105.88	107.84	104.78	107.39	105.71	106.62	105.56	106.02	105.28	105.81	105.51	103.96
107.63	110.76	109.76	109.11	110.9	109.79	108.7	108.75	110.45	109.37	111.3	109.94	109.34	110.27	110.83	109.61	111.65	110.64	113.59	109.82	112.1	109.17	112.17	109.6	108.72	112.64	111.41	110.49	110.61	109.04	110.17	108.88	108.12	109.17	110.3	109.58	111.09	110.1	110.39	112.18	110.08	111.29	111.19	110.25	109.81	109.29	111.6	109.27	110.7	110.68
108.78	107.18	106.79	107.77	105.38	107.06	105.05	107.43	106.64	107.37	109.22	109.3	107.97	107.76	108.5	109.13	107.66	106.9	107.56	106.45	108.57	109.54	106.29	107.45	107.89	108.77	105.76	107.35	107.52	107.27	107.47	108.09	108.46	107.32	108.22	108.49	110.98	108.25	107.73	108.23	105.68	107.69	108.42	109.42	107.69	108.26	109.44	109.85	109.79	107.51
107.39	107.31	106.33	106.55	106.95	108.58	105.89	106.34	107.48	103.96	109.25	107.91	106.83	105.47	106.85	105.47	106.56	106.3	104.77	105	106.58	104.82	107.72	106.19	108.17	106.19	107.05	107.05	107.68	106.04	106.56	106	107.34	106.36	106.02	105.06	105.98	107.69	106.24	107.48	108.11	104.94	104.71	108.63	105.53	106.95	107.63	107.22	107.28	105.91
104.24	106.17	105.33	104.28	105.76	108.61	104.61	105.15	105.04	105.92	105.6	104.22	106.1	106.02	106.83	104.19	105.82	104.2	104.42	105.45	106.57	105.73	103.98	106.94	106.5	103.69	105.89	106.2	102.81	108.62	104.97	105.55	106.85	105.17	107.86	105.8	105.66	107.14	106.83	106.82	103.85	107.02	105.62	104.17	105.52	104.69	106.88	103.51	106.03	105.35
110.43	110.7	109.67	109.76	111.03	109.21	111.88	110.74	110.39	112.54	111.08	110.42	110.39	109.29	109.47	111.44	111.74	111.55	108.27	108.88	109.55	110.51	111.66	110.54	107.93	109.2	111.37	107.94	110.48	111.3	114.19	110.58	111.4	111.35	111.26	109.83	110.04	110.17	111	110.09	109.98	111.81	110.09	110.39	112.55	109.6	109.52	110.49	110.13	108.06
109.01	107.64	106.95	109.8	110.22	106.53	109.58	107.69	109.97	111.62	108.19	109.76	107.98	108.72	108.76	108.7	108.08	110.43	107.44	109.36	106.45	107.45	107.4	107.36	107.13	107.76	108.91	108.24	107.82	106.8	108.49	110.08	109.71	109.15	107.53	106.71	109.36	109.31	108.28	107.03	107.55	109.31	106.37	107.46	107.08	108.78	109.4	111.01	110.24	107.45
108.2	109.95	109.2	110.7	109.49	106.01	108.42	106.57	109.29	107.69	110.9	108.42	108.74	107.71	107.42	106.63	109.3	108.68	109.37	109.16	108.3	108.77	107.14	108.85	106.76	108.57	108.38	109.76	109.42	109.38	105.41	111.46	107.75	108.28	106.7	111.22	109.03	109.86	107.14	108.79	109.71	109.79	106.5	109.44	110.16	109.13	108.87	109.79	108.24	109.65
107.92	108.18	107.43	109.44	108.6	107.57	109.04	107.33	109.55	109.26	107.8	107.88	109.79	109.54	110.31	105.67	108.63	108.04	108.29	108.58	108.75	109.73	109.46	109.32	106.19	107.17	108.81	106.45	109.44	107.55	108.26	111.62	109.5	111.28	108.68	108.26	108.05	109.19	107.03	108.52	110.13	108.68	108.89	108.73	108.73	107.88	108.14	111.47	109.83	107.64
106.3	106.29	105.42	106.97	104.73	104.44	105.54	103.86	106.67	104.58	105.44	104.92	104.25	103.85	105.36	105.9	105.29	107.33	104.61	105.76	106.95	105.34	107.32	104.57	104.57	107.3	105.14	105.07	106.6	103.23	103.99	106.91	104.79	104.92	107.66	105.52	106.89	104.36	106.68	106.9	104.33	105.95	108.03	107.03	106.57	104.01	105.35	106.9	106.74	105.21
112.11	111.91	108.1	110.58	110.46	112.19	110.28	110.67	111.76	111.4	109.99	110.82	111	111.69	112.61	111.18	111.81	109.98	112.59	110.04	110.18	110.23	112.12	111.48	110.99	109.72	109.58	109.25	111.58	108.15	111.02	111.09	109.72	110.99	110.96	112.32	111.18	111.85	111.12	110.78	109.99	109.24	110.98	108.65	109.09	112.18	111.91	107.63	109.69	109.87
109.78	106.43	106.98	106.97	106.12	105.18	108.36	105.97	106.29	105.68	108.14	107.84	106.96	106.91	108.34	106.4	105.23	107.53	105.71	106.89	106.64	105.93	106.82	108.75	108	106.66	105.39	105.51	104.5	106.86	105.46	107.53	106.75	107.49	105.02	104.73	106.53	107.43	106.38	107.13	104.72	107.88	106.58	106.52	105.79	106.47	106.97	106.68	108.8	107.13
98.46	99.416	98.924	98.104	98.783	99.597	99.72	99.041	97.216	99.792	98.836	97.87	99.58	98.267	100.11	98.181	99.635	98.795	99.325	100.48	98.163	98.753	98.556	100.23	99.947	100.42	97.677	98.388	98.912	97.543	99.542	99.61	98.986	100.1	98.936	100.82	98.871	98.341	99.118	98.715	99.924	98.076	100.45	96.267	100	100.56	99.322	98.443	98.361	97.567
106.2	104.59	106.44	107.71	104.39	104.34	104.77	105.6	106.6	105.68	105.49	107.95	107.41	105.93	102.7	106.57	107.74	105.61	107.28	106.11	104.56	105.73	105.59	104.89	104.77	106.07	105.86	106.86	104.81	103.8	108.69	106.55	106.96	104.79	106.06	105.45	105.34	106.24	106.7	106.71	105.15	106.92	104.33	106.25	105.79	104.99	104.85	104.5	104.08	107.27
107.43	110.29	109.45	107.15	109.59	107.99	107.88	107.78	107.61	107.91	106.56	108.85	107.87	110.88	107.33	108.12	108.37	108.21	109.77	107.4	108.07	109.64	106.87	108.56	110.04	109.44	108.94	110.2	107.81	106.2	108.2	107.98	107.39	106.8	106.85	107.5	108.06	108.22	105.14	107.23	107.56	105.9	107.68	109.45	107.85	109.46	107.12	108.2	107.52	108.08
108.93	105.51	107.23	108.8	108.6	109.42	108.23	108.76	108.06	105.7	109.58	107.38	110.3	107.91	108.72	109.2	109.35	107.96	107.36	108.95	108.55	106.46	110.25	109.84	106.99	109.7	108.4	109.75	107.42	107.87	110.72	108.87	107.49	108.7	110.01	107.61	107.16	109.13	108.01	107.2	109.07	107.97	106.94	107.13	109.04	108.33	108.65	109.26	107.73	107.74
105.96	105.93	107.03	110.86	107.63	108.75	108.85	110.71	109.07	106.42	108.03	109.82	107.85	106.58	107.85	108.17	106.14	105.83	108.4	107.49	108.33	106.63	109.1	108.81	107.79	108.74	108.51	108.18	107.8	107.32	108.98	107.95	107.88	109.43	107.89	108.62	108.94	109.78	109.05	109.41	109.26	108.45	106.51	109.54	105.33	108.34	108.96	107.01	108.75	109.5
105.69	105.2	105.27	105.7	103.07	105.48	105.82	107.34	105.12	105.27	105.92	105.99	105.02	104.27	106.15	105.77	107.46	104.61	106.9	105.86	106.79	104.66	105.69	105.84	106.52	104.85	105.48	106.43	104.65	107.42	105.07	106.52	107.86	106.72	103.67	107.64	106.41	103.99	108.09	105.27	106.33	105.37	105.38	106.27	106.96	105.95	104.95	104.98	106.65	104.75
98.155	98.973	96.762	97.115	96.474	98.315	98.465	99.035	98.795	97.875	99.344	98.994	98.559	98.79	99.937	100.15	95.952	98.676	96.703	98.998	99.233	97.944	96.542	100.46	96.835	98.892	96.707	97.692	98.527	96.593	99.521	98.686	97.893	98.402	98.52	98.391	97.776	98.086	99.994	99.78	97.758	99.008	99.905	98.093	97.216	99.24	99.398	99.983	100.51	96.764
107.18	106.79	105.28	105.54	105.24	106.47	108.34	106.71	106.47	106.94	105.11	106.88	105.4	107.02	106.11	106	108.07	107.31	106.51	107.8	106.64	106.5	107.89	105.42	105.63	107.34	106.43	107.32	107.12	107.47	106.26	105.65	107.35	108.95	104.61	106.15	108.16	104	105.48	106.54	104.85	105.15	105.12	106.29	107.69	105.19	106.2	105.56	109.66	105.04
98.119	97.211	99.126	99.653	99.747	96.911	98.421	99.57	96.986	97.536	97.782	100.31	97.587	96.876	97.943	98.271	96.128	99.896	94.16	99.416	96.392	98.127	98.399	97.593	97.04	98.848	99.612	97.512	97.863	98.855	98.931	96.334	99.553	95.504	97.459	98.524	96.944	100.19	97.711	96.427	100.33	101.44	95.824	97.32	95.946	99.265	96.077	96.278	96.691	97.589
104.21	106.24	103.16	106.25	105.13	106.12	103.96	104.04	106.76	104.96	107.65	108.33	106.37	103.3	104.28	108.58	106.44	104.71	106.61	106.02	107.5	105.99	104.14	106.38	103.57	104.15	108.25	104.71	107.12	105.5	106.31	103.86	105.29	104.39	104.01	104.4	106.8	103.32	104.82	104.92	107.19	105.23	105.58	107.69	105.52	107.45	107.29	106.35	106.38	104.33
108.31	107.62	108.68	107.11	107.47	105.72	107.39	106.51	108.92	107.28	107.54	106.61	109.37	109.09	108.39	107.08	109.71	105.66	107.66	108.86	108.74	106.48	108.7	109.19	107.94	107.72	108.54	106.66	106.38	109.6	109.05	105.55	107.41	107.03	106.43	108.07	108.39	109.07	107.07	106.52	109.07	107.65	106.75	108.85	109.73	108.92	107.98	108.94	105.47	108.81
98.238	98.053	96.803	98.262	98.835	98.179	101.29	97.739	98.674	99.06	98.241	99.657	100.45	99.389	100.68	98.698	97.684	98.505	99.023	99.413	100.49	99.534	98.151	99.021	99.016	99.597	96.8	98.667	99.746	100.39	96.502	98.892	100.25	99.695	101.42	100.05	98.804	98.271	97.75	97.444	97.487	97.739	101.03	97.094	100.38	99.248	98.892	98.514	100.49	100.34
108.35	108.92	110.27	109.05	110.89	107.71	108.95	107.66	108.59	110.06	107.61	108.89	106.61	105.67	109	110.79	107.78	108.72	108.85	106.94	109.23	107.99	110.41	107.52	109.07	107.91	108.41	108.54	108.76	108.18	108.1	108.74	109.01	109.44	109.28	108.28	109.07	109.64	109.28	105.59	109.66	109.41	108.44	107.25	108.29	110.11	106.99	109.52	109.85	108.46
106.48	106.86	106.37	105.98	104.32	103.51	105.58	106.32	106.23	106.24	106.14	106.9	105.44	107.44	104.72	105.19	106.73	107.81	105.74	105.07	108.33	104.45	106.28	106.22	104.95	105.62	107.49	106.01	106.22	108.2	106.32	106.14	105.38	105.24	104.07	106.84	105.58	105.05	107.1	103.75	105.64	103.73	105.58	105.05	104.52	105.01	104.84	103.77	104.65	105.1
107.27	106.48	104.87	107.17	105.41	105.3	106.71	107.5	107.91	107.04	107.79	106.02	108.28	107.08	105.76	105.85	105.87	106.56	105.4	104.9	106.99	106.55	105.2	106.94	107.22	107.42	107.79	106.93	102.61	106.47	105.12	106.94	104.28	107.84	105.74	106.83	107.77	106.8	105.13	104.75	105.95	104.79	105.81	108.03	107.4	107.2	106.87	108.55	107.13	108.74
108.85	109.33	108.59	111.89	111.02	111.11	111.89	111.74	108.89	110.31	111.86	109.94	110.46	110.4	112.02	109.39	111.52	110.71	111.49	109.17	110.22	111.85	110.27	109.9	111.48	111.69	110.31	109.69	112.12	111.06	110.62	110.3	110.22	110.79	109.58	112.27	107.33	110.78	110.95	109.53	109.26	112.2	107.52	111.5	109.85	110.22	110.75	109.7	111.12	111.63
99.272	99.168	97.357	98.43	98.086	97.298	96.407	99.22	97.091	97.641	97.096	99.154	97.336	99.207	99.39	97.112	94.748	97.333	98.904	100.37	98.489	99.084	98.773	95.934	97.985	98.519	98.403	96.855	98.398	96.376	99.214	96.883	98.212	96.363	95.874	99.302	98.143	100.24	99.091	98.54	95.582	98.748	99.124	97.941	97.822	98.12	97.908	98.004	98.497	98.589
100.63	101.39	100.94	103.45	100.29	101.67	100.33	100.83	99.781	100.43	100.78	98.537	99.72	101.95	102.01	101.52	98.731	103.12	100.92	103.32	102.9	102.02	100.08	100.57	100.53	101.57	103.32	100.11	102.05	100.29	100.03	103.17	104.98	100.62	100.42	101.32	99.402	102.15	101.43	101.97	102.13	100.92	101.07	103.67	98.688	101.77	99.391	102.68	101.11	102.46
104.25	106.21	105.69	104.75	104.23	101.9	105.39	106.91	107.63	103.62	105.91	105.11	106.95	106.09	105.44	102.79	104.43	105.53	103.08	106.5	104.22	103.81	106.4	104.83	105.77	103.15	105.86	106.86	105.42	105.8	106.34	105.83	104.15	107.82	105.66	104.62	103.37	106.87	105.78	106.05	104.33	107.87	107.49	105.73	105.22	105.27	107.34	102.79	104.38	105.17
106.95	104.72	104.68	105.72	104.63	105.45	106.87	106.18	107.55	104.73	107.95	106.26	103.45	104.89	106.65	108.61	106.51	105.65	106.17	105.76	104.55	108.01	105.89	108.32	106.77	104.48	105.99	103.7	106.18	105.89	106.55	105.73	107.71	106.28	106.85	106.54	104.84	106.46	109.31	103.51	105.62	106.79	105.76	105.26	105.04	103.98	105.06	106.06	105.5	105.73
101.77	100	101.28	99.675	99.156	99.804	101.65	101.02	99.785	99.754	102.85	104.15	102.01	99.408	101.52	101.94	101.85	101.31	98.743	101	100.97	100.71	100.58	101.96	101.48	100.08	98.747	100.92	100.22	102.05	101.64	100.05	102.6	102.35	99.378	101.07	100.73	101.03	100.53	102.85	102.97	102.44	101.05	102.91	99.624	102.38	98.35	101.52	102.47	100.19
104.86	106.94	107.63	105.94	105.74	103.92	106.13	105.28	105.56	102.81	105.69	106.92	107.34	105.25	107.7	105.65	105.57	104.26	104.94	105.86	105.09	103.76	104.97	107.25	104.56	105.47	102.57	104.54	104.68	104.41	106.26	106.76	103.98	106.3	104.9	106.56	105.86	106.04	106.33	106.1	106.04	105.9	106.87	105.26	104.75	105.65	105.32	106.26	106.03	106.17
96.699	96.999	95.589	97.112	99.759	98.562	97.293	97.007	96.312	96.4	96.119	98.253	97.693	100.6	96.412	98.208	97.588	97.271	96.463	97.459	100.43	98.094	97.856	97.238	99.177	97.288	100.4	96.779	96.877	98.384	99.078	95.531	99.906	98.335	98.258	96.733	98.988	96.721	97.677	98.575	99.211	98.36	96.312	99.768	97.516	98.383	96.206	99.357	96.367	97.932
107.48	105.87	108.37	108.64	106.34	106.71	107.43	106.77	109.24	106.86	106.34	108.75	106.74	105.96	106.3	104.98	103.2	107.44	107.98	105.1	104.09	106.42	105.76	105.49	105.15	107.26	106.11	107.12	108.11	106.46	105.89	106.2	105.05	105.87	103.88	106.59	106.27	107.01	104.92	107.64	106.33	108.11	106.68	108.52	107.16	103.56	107.19	107.9	104.72	103.46
108.34	106.71	111.69	111.17	110.34	111.09	108.11	108.46	110.68	109.23	110.82	111.67	109.29	111.4	110.28	110.86	109.26	111.25	109.48	111.22	110.52	110.43	109.76	110.49	110.8	110.4	106.01	109.66	109.22	109.65	110.41	110.48	111.85	111.27	109	110.24	112.22	109.74	109.95	111.36	111.15	110.58	112.26	111.46	109.79	107.9	108.47	110.71	110.81	109.27
95.813	99.522	103.08	99.65	98.026	99.061	98.343	97.998	97.766	99.082	99.134	98.367	99.143	97.411	99.158	99.908	97.838	97.807	99.24	96.9	98.548	96.634	97.89	100	97.795	98.793	98.469	97.256	98.215	98.097	97.081	98.871	98.472	97.565	98.884	99.395	102.3	98.752	98.532	97.706	96.362	96.107	100.59	97.341	98.776	99.679	100.65	97.931	98.048	97.41
104.8	106.88	104.62	102.28	105.55	105.66	104.38	104.18	104.02	105.56	104.23	105.46	107.39	105.3	106.1	105.78	104.31	105.06	106.44	104.8	107.03	106.15	105.54	104.29	103.77	105.59	106.03	103.92	106.09	106.33	103.53	106.17	104.63	104.83	105.58	104.12	105.63	103.92	106.17	105.8	106.52	107.37	104.96	104.74	103.57	104.22	103.39	107.04	107.32	104.1
111.37	111.63	106.82	107.06	105.57	108.31	109.8	108.81	109.83	110.36	110.01	109.25	108.83	107.81	108.42	108.71	106.38	107.3	108.64	107.76	108.76	109.4	109.08	107.25	106.97	108.26	106.92	109.77	109.03	108.86	109.37	106.48	107.81	108.02	109.62	110.52	109.35	106.81	105.98	107.78	107.97	107.89	108.42	107.01	108.6	107.85	108.66	108.39	107.7	108.55
111.09	110.01	110.25	109.32	110.65	110.17	110.77	109.17	111.69	109.17	110.98	109.51	107.58	110.03	109.75	112.14	111.01	110.11	109.19	109.35	111.94	111.63	109.8	111.54	111.92	111.72	111.26	109.56	110.38	111.13	108.4	109.79	112.14	111.22	108.48	110.46	109.8	109.66	109.92	109.9	111.97	109.58	111.29	107.35	110.58	109.75	109.71	112.12	113.95	109.14
109.89	107.63	107.78	106.79	106.96	106.86	107.06	106.14	107.93	107.28	105.44	107.14	106.3	106.28	106.81	106.59	106.69	106.69	107.56	104.49	106.13	106.43	107.78	106.65	106.58	106.13	105.87	105.48	105.59	107.35	108.2	106.6	107.13	104.89	105.97	105.31	104.64	107.21	105.42	106.57	107.05	107.43	108.51	102.76	107.25	106.11	104.5	107.66	104.18	105.53
102.97	102.72	101.56	101.89	103.18	99.437	101.55	102.06	103.78	103.01	102.97	101.59	102.31	102.42	102.23	101.5	101.56	102.48	101.56	105.35	102.78	103.11	101.75	103.44	102.97	103.42	101.62	104.57	103.85	103.18	103.09	102.69	100.73	103.86	102.69	101.87	102.64	103.21	101.93	103.16	104.4	101.21	104.33	102.44	102.78	104.81	104.07	103.63	103.29	104.06
109.08	109.88	108.84	107.46	108.24	108.7	108.76	107.27	108.71	109.81	107.49	106.83	107.67	108.96	108.7	108.06	107.47	106.4	109.18	107.57	108.23	108.58	106.3	109.16	106.5	108.95	105.57	109.36	109.15	104.31	109.76	109	106.93	106.28	107.88	108.69	107.68	109.21	105.7	106.44	107.73	105.89	108.71	108.47	108.79	107.64	108.32	108.51	110.45	107.42
106.55	108.61	107.12	108.48	109.27	109.78	107.74	109.3	106.52	108.03	110.71	108.79	109.73	109.03	108.38	107.08	106.26	107.58	110.31	108.85	108.54	107.92	109.86	109.93	106.58	109.51	107.36	105.32	108.72	109.72	108.28	110.84	108.56	108.43	107.77	109.38	110.01	108.18	106.21	108.91	108.76	108.55	109.34	106.76	109.38	107.98	109.8	107.77	108.33	107.94
107.65	106.27	105.28	105.86	105.38	106.57	104.39	104.84	106.18	105.95	104.26	105.65	107.2	105.52	108.4	106.44	103.92	106.72	108.25	106.56	105.51	106	105.92	104.92	103.68	105.25	106.58	104.76	105.48	103.53	107.04	105.26	104.64	106.66	107.06	106.47	106.81	104.11	104.49	105.03	107.01	107.58	106.73	103.55	108.21	105.25	105.72	104.63	106.84	105.03
106.04	102.36	105.72	106.92	102.92	103.7	104.9	104.85	104.79	107.92	102.06	105.05	105.35	104.96	106.57	107.29	106.96	106.49	106.26	105.27	106.72	105.78	106.2	105.06	105.03	104.46	105.78	105.91	105.38	105.08	104.21	104.78	107.62	104.98	103.44	106.66	105.26	104.72	106.85	103.91	105.79	105.96	107.9	105.64	106.4	106.24	105.65	103.71	106.76	103.32
104.54	104.27	108.67	106.85	108.3	103.73	106.91	105.66	105.31	105.6	103.6	104.78	106.04	103.56	105.58	104.59	106.87	104.23	106.79	104.91	104.8	108.14	104.35	106.57	108.52	106.21	105.65	104.15	106.6	107.71	106.05	105.31	103.38	106.44	105.18	107.65	105.38	105.16	106.59	103.88	105.02	106.98	103.63	104.97	105.15	107.31	106.96	107.47	105.79	105.95
98.67	100.16	100.61	98.692	97.141	98.745	96.497	98.344	100.49	99.868	97.712	98.059	99.071	100.15	97.566	99.523	100.82	100.27	99.644	99.726	96.886	97.278	99.708	99.743	100	99.265	100.49	101.7	97.613	99.107	98.742	99.52	99.629	99.217	99.592	99.941	99.86	98.293	99.571	99.264	97.454	98.697	97.177	99.598	98.823	97.737	99.868	97.615	97.177	97.788
108.52	109.72	107.61	108.83	106.85	107.47	108.36	108.6	107.91	108.48	109.32	106.83	107.63	108.98	109.92	109.2	106.81	110.84	110.3	107.88	110.57	107.43	109.99	108.79	107.04	109.27	107.93	107.15	107.43	108.65	108.58	108.32	109.61	105.85	109	106.54	107.64	109.88	110.34	108.84	108.73	107.66	108.08	108.05	108.91	107.38	107.09	106.96	108.97	109.88
109.89	109.93	110.03	110.29	108.37	108.15	110.44	110.45	108.6	108.5	108.33	106.46	108.29	108.94	107.9	107.67	109.18	109.14	108.41	110.66	109.67	107.35	110.19	108.07	109.6	111.77	109.11	110.1	109.36	108.06	108.19	107.61	109.05	109.32	108.75	107.16	106.09	109.34	106.44	109.86	109.05	110.35	108.33	109.1	106.32	107.68	109.98	107.91	107.12	108.95
106.07	106.17	107.92	107.25	107.11	106.64	106.36	107.16	106.31	106.51	107.37	107.03	106.02	103.44	105.79	104.06	107.1	106.63	105	107.17	109.12	106.5	106.17	106.32	106.7	108.32	105.34	106.6	107.1	106.38	105.28	106.74	106.54	109.29	108.29	105.76	106.3	105.24	106.19	105.17	105.9	107.3	106.85	106.04	109.19	106.45	105.02	106.6	105.71	107.03
101.84	101.33	101.23	100.7	100.75	101.64	99.989	103.96	101.97	99.415	99.874	101.14	101	101.79	100.56	101.6	99.578	99.951	98.501	98.397	99.532	101.04	101.35	100.75	100.73	99.633	100.59	101.39	102.53	99.076	98.696	99.76	99.876	100.14	100.55	102.23	100.7	102.64	100.11	102.49	101.19	99.774	101.37	100.56	101.07	100.23	100.58	101.73	101.26	101.18
109.75	106.61	107.12	107.73	107.97	109.01	107.48	107.99	108.02	108.26	107.25	109.64	106.37	109.67	108.55	108.55	109.63	109.11	106.56	109.38	109.71	109.26	108.87	106.76	106.17	108.89	108.43	107.22	108.86	107.91	110.9	109.57	107.02	108.12	108.99	107.05	108	108.28	107.33	107.4	108.34	109.23	108.65	108.63	107.64	108.9	106.77	108.45	109.32	107.83
108.26	107.08	109.74	109.08	108.64	107.03	107.04	109.27	105.9	107.33	108.1	108.7	106.63	110.38	107.51	107.52	108.1	106.46	108.51	109.14	108.72	110.46	107.35	107.16	108	109.06	106.58	107.83	109.19	109.76	109.78	109.56	107.2	110.34	110.38	108.72	108.07	107.61	109.13	109.06	108.44	109.92	108.17	108.67	108.87	107.11	109.13	109.27	107.98	106.29
98.646	96.998	98.74	98.203	97.868	96.516	97.408	98.679	98.684	98.523	97.99	97.005	99.146	97.149	99.206	99.219	97.615	98.941	98.829	98.621	99.47	98.302	97.251	101.12	95.808	99.927	97.104	97.153	99.216	98.218	99.634	98.906	98.447	96.824	99.831	97.615	98.838	98.121	97.7	96.458	97.357	97.785	97.878	98.933	101.74	97.949	96.121	96.676	97.819	100.63
100.85	99.603	101.32	99.542	98.778	97.687	100.51	98.077	100.45	102.21	97.787	97.871	98.564	100.9	99.475	101.06	100.12	103.09	99.27	102.2	99.705	100.13	99.771	100.4	100.49	99.028	100.04	99.95	99.713	99.73	98.353	103.37	99.366	99.909	101.66	100.71	102.25	100.05	101.06	100.02	100.65	100.22	100.72	99.556	100.89	99.32	99.823	101.88	101.69	100.01
102.65	99.287	102.5	99.975	100.2	99.723	99.873	100.36	102.65	100.31	100.71	100.84	100.28	99.81	99.393	102.04	99.131	98.875	98.154	98.735	97.639	102.89	101.55	97.67	99.334	99.041	102.28	100.81	99.791	98.625	99.719	102.2	101.54	102.73	100.6	101.69	100.18	99.283	101.51	98.234	100.98	99.887	99.989	100.42	100.23	101.26	101.06	101.6	101.99	97.921
104.06	106.01	105.58	106.01	104.28	106.25	102.84	106.88	103.17	105.06	104.52	106.62	104.2	105.22	106.43	105.93	105.2	106.89	107	106.52	104.9	105.48	107.23	106.03	104.8	103.46	105.64	106.43	104.57	104.68	105.85	105.23	110.14	107.19	104.88	105.04	105.75	103.98	105.76	106.61	103.51	105.25	104.78	104.09	104.79	107.13	107.19	104.42	105.86	104.32
98.944	97.125	97.926	96.111	97.025	98.124	96.642	97.534	97.309	100.09	97.703	96.033	98.003	97.858	97.522	100.87	97.917	97.569	97.744	97.014	96.14	97.231	98.325	96.32	97.386	97.952	98.713	98.94	97.276	98.68	99.634	96.893	99.701	100.1	99.572	98.053	98.346	98.778	100.35	97.248	97.216	97.386	99.227	98.105	98.986	96.958	98.563	98.257	96.526	96.835
103.3	105.37	103.96	104.29	104.75	107.34	107.07	106.84	104.88	103.53	105.97	106.9	107.41	104.96	107.26	105.38	104.19	107.99	105.54	105.97	104.54	106.6	103.46	105.26	104.99	103.73	105.71	105.28	105.79	107.59	104.72	103.88	107.98	104.58	105.65	104.25	106.63	104.75	107.19	103.91	107.58	106.66	105.75	109.49	104.95	106.65	105.86	104.73	106.09	104.5
106.71	105.02	107.55	105.56	105.54	104.86	104.65	107.07	104.74	106.24	107.79	106.22	107.31	103.89	107.06	105.55	106.76	107.7	105.47	106.2	107.09	106.88	105.58	105.62	106.55	107.38	107.73	106.41	107.02	105.21	105.4	105.65	106.79	105.22	105.01	106.13	104.75	107.51	104.19	107.42	107.18	110.03	105.8	105.09	106.8	106.38	105.46	109.26	106.65	104.86
108.79	106.6	105.62	106.78	109.75	109.29	106.85	108.24	107.79	108.42	106.5	107.22	105.54	107.54	105.68	108.47	107.56	109.93	108.4	106.02	107.47	108.85	109.34	108.8	108.47	108.82	107.69	106.3	106.44	107.87	107.26	107.54	106.19	106.29	107.51	107.79	109.68	108.94	106.28	106.33	108.32	108.72	110.39	106.73	109.33	106.75	108.45	107.33	107.81	108.87
108.69	107.88	107.07	109.6	109.36	107.92	109.09	105.53	104.99	105.17	109.53	108.76	107.7	108.17	105.9	107.55	109.03	108.73	107.71	105.87	108.27	111.49	107.17	108.27	107.15	107.73	108.74	107.66	105.83	106.78	109.11	107.26	106.64	107.64	108.4	108.28	104.94	106.28	109.32	108.42	109.05	107.43	107.14	109.13	107.98	109.19	108.95	109.58	106.53	107.87
104.74	104.18	105.54	106.16	105.48	105.89	104.66	107.65	106.4	107.51	106.83	106.68	104.6	103.41	105.03	105.15	106.82	104	106.32	107.37	103.98	105.44	103.17	104.9	105.86	104.23	106.71	106.21	106.69	104.82	104.28	105.27	103.82	106.63	106.26	107.75	105.62	106.38	105.54	108.38	104.17	105.22	106.11	107.3	104.75	104.22	105.38	105.89	107.19	104.88
102.59	102.45	99.857	100.98	102.63	102.9	101.74	101.19	103.67	103.47	102.88	102.45	103.27	103.76	102.35	101.6	103.9	103.1	104.41	101.56	104.93	103.59	103.32	101.02	104.2	103.2	104.19	104.45	105.88	103.1	102.36	104.75	103.34	101.97	102.3	102.63	103.92	103.1	100.34	103.21	102.05	100.74	100.23	101.71	103.36	104.46	104.56	101.88	102.05	99.905
108.24	108.55	107.77	109.39	110.31	108.06	108.92	106.65	105.58	107.97	108.15	110.32	107.49	109.23	106.87	105.76	109.76	108.13	112.37	111.61	108.07	108.73	108.7	109.22	108.22	110.26	108.16	106.3	108.33	108.99	109.71	110.71	107.78	108.45	108.4	107.24	109.78	110.33	107.02	108.51	108.76	110.44	105.78	107.8	109.76	107.83	109.27	109.33	108.57	109.47
105.37	106.37	106.56	105.8	107.11	105.63	106.32	106.21	106.42	105.92	108.85	105.57	104.19	104.62	103.89	107.15	105.82	106.89	103.8	105.23	106.06	107.11	108.27	106.41	103.8	106.83	104.99	104.42	105.49	104.84	105.07	105.1	105.73	103.99	105.64	106.21	107.47	106.7	107.5	104.52	105.74	108	105.72	105.63	107.73	106.3	105.08	104.34	105.46	107.14
106.93	106.8	107.13	109.77	109.32	107.97	108.19	107.9	108.88	108.79	109.92	108.42	108.63	108.33	109.02	108.41	108.15	108.63	108.18	106.8	107.68	107.53	109.9	107.76	105.5	108.07	107.41	109.21	109.04	107.42	110.16	108.02	106.53	107.45	107.92	106.88	108.34	110.55	106.74	109.89	108.59	107.31	109.53	105.04	105.05	109.49	110.48	108.7	108.17	107.84
100.61	99.118	98.658	97.337	99.422	99.236	97.387	100.48	97.131	98.333	98.75	100.52	100.81	99.094	99.777	95.898	100.62	94.862	98.36	96.785	99.307	97.709	99.075	98.929	95.171	99.133	101.34	98.528	99.876	99.742	98.879	99.265	99.399	97.254	101.06	98.435	98.665	97.901	98.05	99.724	97.658	97.73	98.262	98.517	97.937	99.344	98.271	99.227	100.09	99.295
108.25	109.62	110.07	106.34	106.91	108.33	107.57	109	107.06	106.44	108.44	107.71	107.93	108.07	106.34	109.46	107.7	107.79	106.43	107.52	107.77	108.25	108.26	105.95	108.67	108.3	108.43	107.37	108.87	107.08	109.02	105.67	108.3	107.34	107.17	106.15	107.96	106.59	110.17	109.53	108.16	108.75	108.15	108.64	108.27	106.77	108.76	106.74	106.92	108.91
107.02	109.58	109.25	110.97	108.44	107	111.08	110.2	111.59	107.22	108.53	109.23	109.82	106.03	109.54	107.55	107.75	106.92	109.2	108.31	106.92	109.75	109	108.03	107.4	107.82	106.47	110.85	108.53	108.98	108.2	108.58	107.62	108.93	109.05	110.34	106.94	106.04	108.9	109.17	108.2	111.37	107.95	109.38	109.21	108.56	107.2	111.88	105.93	107.13
96.699	99.094	97.234	97.851	96.789	98.43	95.951	98.643	97.91	97.877	100.86	100.32	97.881	98.863	97.571	98.332	98.936	100.58	97.453	98.233	98.126	98.174	99.339	96.895	98.713	97.355	99.45	97.136	99.632	96.677	98.446	99.473	100.18	96.478	98.259	96.34	98.444	97.209	99.675	99.123	96.238	97.093	98.711	98.608	98.822	97.246	98.304	96.891	100.57	96.282
106.12	105.98	105.19	106.29	104.92	104.23	103.8	106.3	106.57	106.15	105.67	106.15	104.95	103.6	106.27	105.42	104.46	106.08	105.05	106.76	103.66	105.03	104.06	104.88	105.84	106.86	103.98	105.81	105.91	103.94	106.68	104	103.36	104.71	106.17	103.4	104.29	106.68	107.7	108.02	104.44	105.77	104.4	105.41	104.13	105.91	105.01	104.48	107.97	106.31
100.51	100.46	100.79	99.297	101.14	100.48	99.725	100.98	100.94	100.81	100.21	99.725	99.596	100.85	100.23	103.67	101.17	99.421	99.564	100.96	99.043	102.16	100.37	101.82	99.154	101.39	100.09	104.04	100.35	97.459	100.08	101.72	101.36	100.9	99.817	100.34	100.34	101	99.984	98.305	101.83	99.83	101.25	102.29	99.755	99.724	98.913	100.41	101.31	100.72
104.71	106.96	106.67	106.38	107.66	106.73	106.03	106.87	105.72	107.2	103.58	105	106.57	103.46	106.36	105.62	106.57	105.1	106.66	105.76	105.83	107.39	107.92	107.14	107.49	107.36	104.7	107.55	104.65	105.29	106.9	106.45	105.41	106.49	105.71	103.06	106.22	106.7	105.9	107.37	105.71	107.15	106.61	106.25	106.06	106.57	105.94	105.78	108.78	106.53
95.758	97.742	96.042	96.955	98.144	96.756	98.759	99.65	97.897	98.831	96.65	97.819	97.656	96.143	96.494	97.51	95.613	101.47	97.885	99.696	96.566	97.794	98.315	96.666	98.549	100.64	96.819	99.584	98.422	97.975	97.745	98.583	96.959	99.311	97.703	97.966	98.306	96.107	98.139	95.986	98.301	97.701	98.724	99.794	98.122	96.626	98.559	97.696	99.629	97.402
109.93	109.54	109.35	109.09	107.3	107.53	107.85	110.02	109.39	107.8	108.61	108.16	109.13	110.68	108.84	108.36	109.62	107.37	109.74	108.28	107.68	110.52	108.34	107.73	107.58	107.86	109.68	106.06	106.83	107.73	107.71	108.25	109.17	109.66	108.82	106.67	108.72	108.04	109.91	108.07	109.03	109.1	108.93	109.31	109.12	107.02	110.2	106.94	107.68	108.54
106	104.09	104.68	105.09	102.6	104.68	104.97	106	104.3	103.55	105.34	103.2	104.33	104.81	106.11	103.37	102.97	107.11	105.73	104.37	105.4	105.97	106.69	103.96	104.36	105.18	105.41	105.92	106.17	105.37	103.46	106.87	104.47	103.24	104.48	107.58	106.97	106.06	105.99	104.21	106.06	105.94	105.17	104.88	104.63	107.05	105.03	105.93	104.56	105.7
106.27	106.12	110.96	105.31	109.28	107.89	111.39	108.78	108.89	106.9	108.58	109.5	107.41	105.7	107.23	108.54	109.25	108.03	106.15	107.62	106.63	107.84	107.64	108.3	107.53	105.89	107.98	106.35	104.85	107.95	109.35	108.66	110.05	107.94	109.42	106.81	108.89	109.39	108.04	106.54	106.05	108.99	106.96	108.37	107.27	106.41	106.39	106.48	108.62	109.39
105.34	105.45	105.88	107.07	106.71	104.11	106.24	105.17	107.44	109.53	105.61	105.98	105.48	107.34	103.93	108.08	107.01	105.04	106.03	107.59	106.9	106.81	104.32	107.11	106.6	104.7	108.56	107.58	106.61	108.12	105.85	105.82	105.72	106.64	106.42	106.44	105.73	106.76	107.5	109.49	106.19	105.78	106.19	104.83	110.59	105.45	105.33	105.96	105.44	106.33
110.11	108.89	109.44	106.76	109.13	106.88	109.81	107.03	108.15	106.77	108.89	109	109.71	105.1	108.34	106.11	109.63	108.47	107.25	109.42	113.1	106.77	108.59	109.37	108.67	108.54	107.7	108.28	109.08	110	106.5	107.92	110.06	108.55	107.95	109.98	106.44	108.58	108.35	107.35	108.54	109.72	107.67	106.99	107.66	107.41	108.22	107.72	109.39	109.45
106.99	108.97	106.96	107.43	108.9	109.1	107.82	107.76	107	106.6	106.96	106.08	108.62	107.72	107.98	105.85	108.25	109.93	109.28	106.61	107.48	107.5	105.62	108.57	108.08	106.03	107.49	107.56	107.96	106.07	109.92	108.95	107.73	109.14	107.92	107.43	107.73	107.29	107.53	106.7	106.97	107.58	107.76	107.1	107.22	110.35	108.42	108.42	109	106.34
107.38	105.81	106.76	105.36	106.4	104.78	103.93	105.24	104.73	106.4	106.75	105.29	105.77	106.15	107.22	103.29	107.06	105.81	106.94	105.79	104.53	104.84	105.48	109.82	105.76	106.63	103.82	107.25	104.94	106.57	104.61	105.41	105.83	105.23	106.67	106.79	104.28	107.34	105.92	105.3	105.4	104.11	106.61	104.99	106.74	103.76	106.07	105.76	106.76	106.38
106.98	105.17	103.84	105.76	106.77	103.99	107.64	104.81	106.99	108.33	105.24	103.88	105.12	105.14	105.31	105.79	104.52	106.96	104.33	105.75	106.72	107.37	106.08	107.65	105.46	107.48	106.49	105.6	105.32	107.32	106.61	105.99	106.8	106.83	106.53	106.08	105.92	104.33	105.49	106.14	105.11	103.81	106.05	105.53	105.66	104	105.6	104.55	107.71	104.83
107.78	109.92	107.99	108.62	109.36	107.94	109.37	111.49	109.32	110.24	107.05	110.05	107.51	109.67	108.28	109.22	109.45	107.89	109.7	108.85	111.07	107.88	107.67	107.53	107.91	109.32	109.72	109.79	108.39	108.09	106.38	109.28	108.09	109.41	106.98	105.98	110.27	108.9	108.66	105.51	107.23	108.36	107.28	109.39	108.02	109.97	109.96	108.42	108.12	110.27
105.03	105.1	106.06	108.17	106.57	105.26	106.38	106	107.27	106.3	107.26	104.75	105.6	107.06	106.22	106.84	106.94	106.76	105.09	104.47	103.86	106.06	108.18	105.21	106.16	105.41	103.34	104.27	105.46	107.34	103.03	105.84	107.58	105.65	104.6	106.41	108.62	105.06	105.2	104.9	107.9	107.65	105.24	103.93	106.75	103.86	105.81	106.56	109.86	107.04
105.14	106.16	104.77	105.22	105.83	107.63	105.38	106.42	106.31	108.78	106.9	106.34	103.31	105.1	105.82	108.84	104.11	104.42	104.31	105.64	105.02	104.91	106.02	105.68	104.57	105.36	106.13	105.67	103.19	104.99	105.23	106.9	105.22	102.58	107.26	104.76	103.43	105.61	105.46	103.98	104.55	104.36	104.32	105.77	105.64	104.06	105.62	104.91	107.54	105.41
99.887	102.06	101.78	99.873	100.13	99.092	100.29	98.462	101.73	98.966	100.13	100.32	99.098	99.644	99.756	100.75	99.886	98.666	100.61	101.06	100.78	100.03	101.44	98.776	101.43	100.75	101.3	99.976	97.669	99.526	100.97	102.05	102.06	100.41	101.95	100.78	99.845	99.885	102.31	102.08	99.549	98.727	101.75	100.7	100.21	98.902	99.362	101.54	100.18	100.76
98.401	99.948	96.396	101.3	99.162	96.467	95.048	98.315	97.014	98.199	97.631	96.331	98.071	96.256	99.569	98.05	96.051	99.791	98.45	99.022	97.961	97.408	98.816	99.2	98.28	98.839	97.571	95.771	97.019	97.549	97.395	97.853	98.317	100.29	98.225	97.942	98.047	98.305	100.17	97.015	96.508	96.727	97.771	96.909	99.21	95.665	97.152	95.405	96.833	98.441
108.36	104.91	106.81	104.4	106.14	105.17	106.35	105.27	104.7	106.69	105.7	106.45	106.65	106.48	106.46	103.14	105.86	105.22	105.07	106.14	106.47	102.84	107.17	105.68	105.14	104.99	107.72	104.43	103.69	105.65	105.38	106.35	106.59	105.76	106.27	107.47	104.37	104.73	105.34	105.67	105.59	105.11	107.02	106.38	105.89	105.46	108.4	105.06	107.54	105.57
107.23	107	108.28	108.6	107.83	109.21	105.14	107.94	111.16	108.23	106.72	107.32	105.67	107.93	107.12	107.52	107.68	108.51	108.22	107.59	105.27	107.62	106.58	107.58	109.91	106.44	107.11	108.26	106.74	106.78	107.78	106.33	107.97	107.23	107.18	107.3	107.07	106.98	107.17	108.95	107.73	107.82	108.94	108.9	108.03	108.81	108.36	107.48	108.18	107.83
105.62	108.08	105.71	103.53	105.24	104.18	104.73	105.97	104.91	105	107.31	106.17	107.62	107.08	105.44	107.52	103.43	103.77	107.09	106.42	106.71	106.15	105.27	105.75	106.44	106.65	106.27	105.3	109.02	106.05	105.93	105.25	106.05	104.98	107.38	106.71	105.31	106.58	106.13	106.17	106.61	106.51	107.47	105.4	105.26	106.72	104.12	107.91	106.48	105.3
105.91	107.2	105.4	105.17	104.23	105.18	107.03	104.55	106.3	103.79	104.69	106.39	106.16	104.05	107.12	105.8	105.01	105.61	104.59	104.68	103.64	106.14	107.62	104.57	106.08	104.98	106.37	108.12	108.23	104.62	105.22	107.51	105.44	105.41	104.67	105.25	106.92	106.88	105.76	105.2	105.49	105.99	107.8	103.95	105.57	104.67	105.41	105.36	107.08	105.42
108.53	108.4	107.66	107.51	108.22	107.67	108.25	109.62	107.9	107.9	105.84	109.98	108.45	106.55	107	106.72	106.65	107.93	108.29	109.17	107.87	108.8	107.82	107.51	105.77	110.29	106.01	110.17	107.09	107.36	106.07	107.72	109.5	109.35	109.9	109.65	108.21	105.56	107.85	110.05	107.57	107.26	107.19	108.83	109.52	107.47	108.8	108.44	109.47	107.22
99.466	97.867	97.546	96.722	100.27	98.727	98.79	98.393	100.98	100.11	100.34	98.226	97.504	97.848	96.58	95.878	98.207	98.404	95.595	99.76	96.091	99.136	100.86	96.132	97.81	98.539	98.9	96.171	97.645	99.146	98.663	98.212	99.14	99.782	99.06	97.417	98.469	97.25	98.371	95.97	94.445	96.388	97.043	99.853	99.385	98.086	98.442	97.963	97.483	98.331
106.98	105.94	108.87	105.71	108.57	108	107.35	106.62	106.45	108.11	107.36	109.56	109.84	105.99	105.87	109.29	108.88	109.29	107.1	107.38	107.95	107.9	108.7	107.38	106.33	107.44	107.67	108.45	108.06	109.73	106.05	107	106	108.87	106.04	109.43	108.34	107.48	105.15	106.12	109.01	108.64	108.87	107.73	108.67	109.27	107.89	107.85	109.25	108.73
96.701	97.856	98.897	96.958	97.576	98.408	98.069	100.84	98.82	98.701	97.485	98.764	99.579	97.444	98.071	97.755	99.185	98.747	96.594	96.821	96.854	96.877	97.932	98.979	97.14	97.692	99.792	99.173	97.674	98.492	99.494	97.992	97.779	97.41	97.133	97.801	96.278	98.47	98.856	99.555	97.794	97.124	98.143	99.258	98.519	97.585	96.732	96.564	97.114	97.609
107.66	109.26	106.08	107.76	105	107.77	109.74	108.49	109.99	107.87	108.33	107.97	108.2	108.91	108.09	106.66	107.95	109.16	108.31	109.5	108.32	107.43	107.73	109.42	107.97	106.82	107.09	108.82	106.96	109.4	110.27	108.63	109.58	107.42	107.79	108.9	106.65	107.79	105.51	107.32	109.92	110.42	109.2	106.94	108.74	107.44	107.86	108.07	106.54	109.12
106.03	104.63	105.71	105.56	106.46	104.62	105.17	106.42	107.73	105.87	107.44	108.56	105.18	107.98	104.58	105.34	105.12	104.99	106.1	103.73	107.39	106.29	106.7	107.85	104.82	105.78	104.98	105.61	104.65	106.08	105.54	108.26	105.96	105.48	106.46	104.89	105.55	106.79	107.47	106.36	106.43	106.3	105.45	107.05	107.3	104.68	103.73	106.95	105.25	104.38
95.413	100.59	96.945	97.201	99.34	99.472	98.515	98.812	97.528	100.15	98.266	97.965	98.597	99.338	100.54	99.086	98.022	99.365	98.187	97.885	98.369	97.683	98.718	99.728	100.67	97.76	97.307	99.031	97.893	97.288	99.343	97.273	97.517	96.727	97.866	96.573	98.628	98.325	99.809	95.894	95.621	97.746	97.604	97.374	98.134	98.162	98.453	96.49	97.562	99.191
98.129	98.35	97.177	97.676	99.938	97.717	99.65	99.718	99.354	97.088	98.663	98.249	98.867	98.498	98.78	96.991	97.847	96.948	97.474	96.31	96.731	96.221	100.08	97.562	99.547	96.035	97.344	97.644	97.828	96.825	96.877	99.668	98.604	98.387	100.98	99.297	96.262	99.471	97.509	99.035	98.834	97.353	97.972	98.452	96.751	96.895	98.16	94.581	97.661	99.14
101.92	101.43	103.22	102.2	102.03	100.08	100.41	101.41	101.82	100.98	102.52	101.79	101.02	99.287	101.67	102.33	101.16	101.64	101.32	100.51	100.26	100.59	99.87	99.788	100.05	102.01	99.846	101.45	100.81	100.43	99.898	102.91	100.74	100.66	99.442	99.902	100.66	100.39	101.01	102.6	102.29	98.965	101.39	102.13	100.23	100.99	100.84	101.11	99.534	100.98
104.94	103.81	104.41	104.39	105.23	104.74	106.46	106.56	106.84	105.98	107.66	106.15	106.69	107.8	105.94	105.76	103.95	105.35	106.84	105.7	106.81	106.33	105.6	103.46	105.7	106.7	106.14	104.63	106.04	105.07	106.32	106.42	108.25	106.05	105.27	106.83	104.98	105.86	104.14	104.69	107.04	106.25	105.98	105.99	105.98	105.88	105.49	105.51	105.7	104.8
106.49	107.71	109.41	108.18	108.72	108.42	108.23	106.48	107.78	106.37	108.53	110.28	109.04	108.89	107.41	108.65	107.85	108.99	109.37	107.77	107.55	108.58	109.89	109.11	109.31	107.54	106.66	109.95	108.49	109.28	107.45	110.66	108.42	108.67	108.23	108.64	109.14	108.67	107.19	107.83	106.76	107.86	107.72	106.43	109.22	109.61	108.98	108.74	107.96	107.8
104.74	104.51	105.77	105.37	105.46	105.69	107.01	105.62	106.49	103.95	104.49	106.01	104.46	106.64	106.38	105.66	106.23	103.43	106.02	104.9	104.92	104.83	105.98	106.07	106.29	104.42	105.62	108.71	104.85	107.37	104.97	104.85	105.56	105.34	104.02	103.78	103.41	108.25	104	105.52	107.27	107.02	105.58	105.75	106.4	106.94	103.57	107.3	106.02	107.76
101.46	101.34	101.42	101.45	101.53	101.06	101.51	99.262	102.48	98.723	100.15	103	101.32	100.62	99.347	102.21	100.73	100.02	100.15	102.06	99.282	100.8	98.474	99.754	100.83	100.76	100.5	98.308	99.855	102.84	100.16	99.779	100.33	99.402	100.9	99.229	99.981	99.512	100	99.545	101.37	99.804	102.11	100.44	100.33	101.22	101.94	101.02	101.36	101.32
100.74	102.02	100.34	99.098	99.742	100.64	102.29	102.77	99.716	99.404	97.226	101.89	100.97	100.75	101.35	101.57	101.19	102.29	100.13	103.75	100.34	101.19	101.63	100.33	100.37	102.29	101.11	103.4	101.14	99.303	101.65	99.667	100.9	100.31	101.4	98.782	100.16	101.04	100.77	101.43	100.67	101.1	99.788	101.7	101.46	102.99	101	102.18	100.69	99.361
99.922	99.042	96.858	98.439	100.46	97.965	96.554	100.51	97.988	97.518	100.26	97.64	98.039	97.283	98.364	100.5	98.242	98.525	96.284	96.522	97.917	96.779	96.791	98.21	98.711	97.334	98.285	96.53	96.965	97.338	98.006	99.446	100.08	98.284	99.387	97.859	98.577	99.317	96.205	96.526	100.89	97.063	97.634	98.724	98.887	99.761	96.975	99.833	96.029	98.484
107.64	106.11	107.52	106.84	105.45	106.18	106.75	103.41	106.87	107.78	104.17	105.38	105.83	105.91	107.25	106.37	106.53	104	105.74	106.42	107.45	108.24	106.83	106.42	107.33	106.86	108.24	105.44	105.99	106.3	106.76	108.14	106.86	103.77	105.83	107.04	105.88	107.21	105.56	108.43	105.24	107.81	105.12	106.12	107.57	105.87	106.34	105.1	107.59	106.22
107.87	108.84	105.96	104.89	108.46	107.52	106.19	107.17	108.59	105.41	107.82	106.9	105.71	106.1	109.14	106.82	106.36	105.22	105.56	107.82	108.1	107.54	106.14	106.38	105.99	105.41	105.94	105.41	105.08	107.82	106.8	106.97	106.27	105.82	108.79	106.99	108.57	108.39	103.83	108.18	108.94	105.78	107.14	106.56	106.91	105.7	106.18	106.67	103.96	105.77
108.74	108.14	108.65	109.47	107.68	107.97	106.71	108.23	106.5	107.3	106.12	105.79	110.17	106.77	108.8	108.71	108.56	106.05	108.72	106.91	107.33	108.1	108.95	108.17	106.37	108.97	110.19	108.08	108.99	105.72	106.11	108.15	107.41	109.59	107.51	110.54	106.34	107.56	107.67	109.11	108.16	110.36	106.78	104.76	108.05	106.91	108.45	109.7	106.97	107.58
105.57	107.03	107.45	105.81	106.32	104.63	109.01	105.03	104.88	106.59	107.63	107.05	106.75	106.03	105.93	104.64	106.02	106.45	106.21	106.97	105.21	105.74	106.43	104.98	105.96	103.71	104.59	105.85	106.8	107.87	105.92	107.27	105.91	108.07	106.94	105.81	106.39	105.97	106.48	105.28	105.58	108.01	104.86	104.65	107.15	104.43	104.03	107.82	105.72	106.8
106.06	106.57	103.34	105.96	104.77	109.41	104.83	104.85	103.33	106.43	109.49	106.63	104.93	102.42	105.71	105.48	102.91	104.65	107.55	107.03	105.39	107.05	105.75	105.95	106.26	106.81	103.44	105.46	103.93	104.28	105.4	105.15	103.31	105.82	105.17	105.95	104.48	104.72	108.73	107.53	106.48	103.07	105.9	103.03	107.29	103.17	108.43	103.41	106.19	108.18
106.35	104.33	105.14	104.85	105.62	104.79	104.74	107.58	103.89	107.52	105.82	107.37	104.4	104.84	103.69	104.38	107.09	104.7	104.53	105.11	107.17	107.54	104.48	104.54	104.86	106	104.84	104.51	105.75	106.15	107.07	104.98	103.15	105.3	107.05	105.15	105.16	105.83	106.51	106.3	104.49	106.38	103.79	104.28	104.18	103.61	106.63	103.95	106.62	105.51
105.49	106.14	109.68	107.82	109.91	107.99	109.89	109.07	108.77	107.52	108.42	106.68	107.73	107.79	106.5	107.45	106.88	110.23	107.44	111.15	108.35	107.62	107.14	107.95	105.91	108.89	108.21	109.59	109.32	107.89	107.07	107.2	111.23	108.47	109	107.9	109.38	107.18	107.44	107.53	107.02	108.61	107.66	109.16	107.27	106.59	109.09	108.67	108.39	107.67
106.21	107.17	106.32	106.58	104.99	108.41	107.24	104.34	105.77	106.28	106	105.41	105.28	104.26	103.75	106.88	103.29	105.66	106.61	105.55	106.22	108.22	104.99	108.89	105.67	106.18	105.17	104.22	107.48	106.85	105.41	105.82	108.46	106.02	106.47	102.94	109.46	106.76	106.35	105.24	104.53	102.64	109.41	105.4	106.92	107.35	107.51	107.7	104.59	104.22
104.86	106.53	105.43	107.32	107.97	103.07	104.53	103.63	104.4	103.91	105.29	105.16	105.19	106.21	106.23	106.43	107.43	105.61	106.67	104.91	104.56	107.54	104.36	106.27	104.09	105.77	105.93	106.26	106.17	104.78	106.67	105.92	108.03	105.03	105.92	105.7	106.46	104.85	104.54	107.96	106.54	107.78	104.56	106.05	105.58	106.38	107.2	106.73	106.36	103.39
98.636	96.137	98.2	98.02	96.672	98.049	99.438	101.69	96.703	98.936	96.971	95.622	96.706	97.187	97.429	96.764	98.345	96.011	97.879	97.237	96.357	98.387	98.817	94.582	97.848	98.796	97.339	96.747	99.575	99.284	96.795	97.938	98.452	97.739	100.93	97.827	99.78	97.574	98.903	99.399	98.43	96.803	97.009	99.171	98.234	97.812	97.004	97.112	98.95	99.751
104.63	107.39	107.41	104.53	107.32	105.9	104.27	105.65	106.2	107.65	107.24	105.15	105.01	104.85	104.44	107.16	105.54	106.56	106.35	107.08	105.6	106.14	105.21	105.29	104.59	106.82	107.21	104.42	106.1	106.58	105.61	106.08	106.6	106.81	105.85	106.14	106.38	107.32	105.17	103.83	105.19	104.69	106	104.81	104.56	104.55	105.11	107.97	105.37	107.71
106.23	107.39	107.43	109.4	106.47	110.18	108.23	108.66	106.94	108.83	104.94	109.91	108.1	107.63	105.89	105.67	108.45	104.67	109.3	110.25	108.19	107.68	107.03	108.93	107.95	107.51	109.25	106.85	106.87	108.53	109.32	107.14	107.33	107.82	108.74	107.97	107.28	108.64	106.58	108.59	107.92	108.88	106.63	107.2	108.48	106.13	107.78	107.11	106.88	107.25
100.07	98.291	98.517	97.897	98.508	98.151	99.574	99.441	100.24	98.46	98.44	98.727	100.2	99.872	100.84	96.725	99.19	97.786	100.5	101.71	98.991	97.71	99.922	98.542	100.55	97.107	98.602	97.462	98.473	98.674	100.76	100.41	98.96	98.86	98.041	99.171	97.488	98.39	99.526	98.595	99.6	98.882	99.752	98.552	96.746	102.4	98.443	98.593	99.755	98.596
107.34	107.82	105.96	104.16	105.65	108.34	105.98	107.84	107.36	106.45	107.27	107.6	105.34	107.42	109.01	104.73	108.19	107.46	106.24	108.32	105.92	108.07	106.91	107.09	107.45	106.77	108.94	109.04	106.15	106.24	108.48	108.52	104.53	107.09	108.19	109.28	106.91	106.8	108.68	108.32	108.62	109.05	106.58	107.86	105.41	108.8	107.64	106.14	108.67	106.35
106.5	105.04	104.86	103.36	107.18	106.07	105.8	106.66	107.28	107.87	104.49	104.95	105.18	104.63	103.51	108.13	106.07	102.97	105.51	104.55	107.82	105.44	106.89	103.76	104.72	104.58	105.34	106.03	107.04	105.02	105.32	105.44	105.4	106.15	105.64	107.04	106.85	106.97	104.56	106.26	105.95	106.4	106.17	104.4	106.75	104.27	106.09	107.71	104.59	105.78
107.24	105.24	108.61	103.91	104.73	105.25	104.33	108.55	108.94	106.97	106.47	105.15	107.63	106.16	104.83	107.58	105.98	105.46	106.06	105.8	106.02	104.84	105.57	105.9	105.81	107.14	104.88	103.79	106.8	104.63	105.84	105	106.29	105.38	106.54	107.43	104.98	107.37	105.22	106.38	104.37	104.26	106.31	105.6	105.42	107.96	105.62	106.62	106.73	105.58
104.49	106.11	105.4	105.2	105.73	105.87	109.11	103.87	106.41	107.31	104.99	106.22	107.51	104.01	106.41	104.61	105.03	104.6	106.36	106.03	104.54	106.87	105.67	107.05	109.1	106.14	104.64	104.44	104.66	105.44	104.77	106.26	105.57	104.95	104.45	105.56	107.45	106.19	104.75	106.81	104.84	106.19	105.53	106.07	105.15	106.54	106.49	106.22	106.93	106.85
107.14	108.95	106.61	109.42	108.2	109.15	108.12	109.58	109.06	108.77	108.05	107.88	108.95	108.07	106.95	109.73	107.64	109.03	108.01	113.37	110.34	109.51	108.73	110.28	110.04	111.43	108.42	107.95	106.86	108.92	108.04	107.53	110.84	109.03	108.58	110.38	110.05	108.25	105.94	107.61	109.54	108.89	111.56	108.89	107.98	107.55	107.58	108.01	107.56	107.36
110.12	109.36	110.5	108.75	105.86	108.69	107.81	106.92	109.37	108.93	105.64	107.09	108.39	109.1	105.67	107.34	110.99	110.39	108.24	107.91	108.34	108.14	106.84	111.01	107.19	108.92	107.79	109.13	107.31	106.84	109.87	109.32	110.37	110.12	106.77	109.3	107.84	109.17	108.8	108.29	107.32	109.39	108.49	110.82	106.96	104.8	107.89	106.35	108.91	108.19
107.73	109.32	105.05	106.22	104.84	105.44	106.99	105.58	104.66	109.13	105.68	106.13	108.42	105.61	106.33	108	107.85	104.47	107.69	106.51	107.53	105.27	106.67	105.01	106.96	106.05	105.84	107.31	104.86	107.49	107.77	106.24	109.55	105.57	106.55	104.36	107.18	108.17	105.44	107.02	105.38	107.96	106.84	106.64	106.35	104.72	106.61	106.63	105.89	106.37
109.51	111.01	107.67	106.74	110.96	108.7	108.53	108.3	108.97	107.88	108.74	110.21	108.21	109.12	107.23	108.66	109.16	106.31	108.99	106.87	108.94	108.36	106.96	107.39	108.32	107.09	107.7	106.91	106.67	105.3	110.17	111.06	107.53	107.5	107.52	109.16	106.83	108.54	109.5	107.36	109.66	107.01	107.93	109.64	108.91	108.96	107.06	108.38	108.98	109.32
106.47	105.04	104.95	104.39	105.31	106.01	104.96	105.42	104.91	103.5	104.91	104.61	103.66	106.89	104	106.04	106.48	104.76	104.4	103.08	107.13	104.81	102.86	105.58	104.96	105.62	105.37	105.92	105.24	108.25	104.1	106.88	105.76	108.8	105.38	103.25	104.58	105.65	106.55	106.32	105.36	107.05	106.51	106.72	105.85	106.07	104.33	103.61	104.81	106.16
106.35	105.72	107.05	105.88	106.93	105.9	107.58	104.98	106.52	105.78	106.55	107.74	107.09	108.9	107.6	107.59	102.76	106.37	106.97	107.49	104.35	106.47	105.6	106.41	105.75	105.92	105.92	109.38	106.74	106.19	108	105.9	106.86	108.9	106.06	103.02	105.83	104.5	106.51	105.57	103.68	107.85	106.04	106.5	106.55	109.34	105.6	106.28	104.81	104.88
99.56	101.15	100.67	99.673	98.612	102.74	99.274	100.5	102.73	99.305	100.65	100.88	99.452	99.452	101.69	98.725	99.772	101.13	98.457	99.01	100.11	101.27	102.44	100.24	100.17	102.24	100.44	100.36	101.73	102.71	100.07	99.265	100.3	101.98	101.53	100.68	100.74	100.35	100.27	102.49	101.82	102.53	99.3	100.11	99.981	102.86	101.57	104.33	100.02	100.65
107.76	107.37	108.32	106.16	111.35	110.11	109.19	109.63	107.87	108.93	104.87	107.91	111.17	108.86	108.04	109.7	107.69	108.74	106.55	108.27	109	108.99	111.09	107.87	106.2	107.39	109.64	110.24	107.97	110.85	110.33	109.35	106.14	108.01	110.08	105.43	108.28	108.27	108.16	107.64	108	108.48	108.2	110.29	109.16	105.08	107.35	107.86	106.59	108.94
105.76	107.2	106.16	105.47	105.99	106.93	106.48	106.27	106.29	102.28	107.24	106.04	105.23	105.4	107.36	103.33	106.27	107.76	106.83	106.08	104.18	105.5	106.09	104.96	106.07	105.37	107.82	104.33	103.73	107.53	107.39	104.37	104.42	108.28	103.88	105.98	107.5	106.49	104.62	103.69	104.78	104.73	105.57	105.76	105.9	105.35	106.41	105.36	106.48	106.2
108.42	109.09	106.55	110.56	111.24	109.34	110.01	107.36	107.43	109.44	110.22	108.58	109.73	107.51	109.27	108.46	108.56	111.15	108.1	107.88	110.8	108.76	107.84	107.74	111.12	109.58	108.11	110.36	109.36	110.97	107.74	107.27	108.8	110.05	107.26	106.09	107.92	106.85	111.22	106.95	107.88	110.8	111.04	108.61	108.89	109.33	111.39	108.39	109.2	106.5
107.21	107.07	106.77	108.69	103.92	108.16	105.52	106.8	106.17	108.02	105.71	105.67	105.28	105.27	102.19	107.49	106.18	107.48	107.35	104.88	105.38	106.29	106.92	104.51	104.42	106.05	103.95	106.09	106.16	107.33	103.07	105.86	106.42	104.27	106.26	105.34	107.82	106.29	104.05	105.39	108.16	106.26	104.63	103.26	103.69	106.12	105.09	107.33	104.44	104.95
107.15	105.68	106.82	107.65	105.99	107.44	106.81	107.24	106.23	106.72	105.42	107.88	106.29	106.49	106.45	108.26	105.16	105.8	106.71	104.51	105.46	105.88	105.8	107.32	106.64	104.31	105.64	106.97	108.62	107.59	106.63	106.62	105.46	107.6	105.73	105.68	103.74	108.04	107.92	106.18	106.47	105.16	105.12	104.54	107.22	108.08	105.7	105.78	108.31	106.84
98.009	98.827	97.401	97.272	98.418	100.34	99.119	98.543	99.079	98.784	97.123	97.365	98.024	99.867	97.583	99.319	99.145	97.859	99.705	97.519	98.166	96.694	97.85	100.39	98.036	97.337	96.257	97.765	97.992	97.232	98.651	100.04	98.156	96.701	98.598	96.293	96.758	96.557	98.834	95.525	98.259	98.267	97.49	98.761	99.076	100.29	97.853	99.756	98.849	96.904
98.25	98.196	98.33	100.3	97.712	98.703	99.58	100.77	99.834	98.158	100.03	97.896	100.68	99.734	99.563	99.557	98.215	99.997	99.001	99.144	97.775	98.696	99.019	97.67	99.053	99.905	98.001	100.61	99.883	98.202	100.35	99.272	97.611	99.272	100.08	96.856	97.542	99.899	97.866	98.134	99.971	99.398	98.581	98.227	99.36	98.848	101.09	98.335	99.703	98.199
97.556	97.51	97.565	98.547	99.092	97.689	99.017	98.188	97.111	99.011	98.033	97.766	98.409	98.81	100.14	98.401	96.712	96.842	99.867	98.498	96.44	98.466	99.9	98.618	100.1	98.106	96.715	98.301	97.851	98.78	96.661	95.596	101.19	98.734	99.205	100.25	97.734	100.06	99.924	97.483	97.807	96.811	98.985	100.54	99.781	98.267	101.65	99.75	100.46	100.86
102.89	103.15	104.83	105.99	109.16	107.67	106.03	106.16	105.83	102.4	105.55	105.23	103.95	105.04	105.02	104.4	109.75	107.2	104.78	105.56	104.95	104.63	109.59	105.58	106.4	106.11	104.33	107	108.45	106.32	105.66	106.69	104.74	105.29	105.12	106.49	105.85	105.75	105.71	104.77	107.55	105.03	107.67	104.81	105.15	104.63	105.04	107.11	106.68	105.15
105.32	105.83	105.39	108.5	106.11	105.81	108.84	106.99	107.72	105.49	107.29	107.55	106.23	105.87	108.49	107.2	110.1	107.52	107.59	106.35	107.06	105.33	104.99	105.77	106.42	106.07	107.98	107.3	105.15	107.31	106.9	107.07	107.99	105.61	108.21	106.01	106.31	106	104.24	108.47	107.84	106.52	105.31	103.74	104.52	105.56	106.27	106.09	106.2	105.34
108.61	109.77	109.39	110.48	108.19	110.68	109.56	113.44	109.99	110.92	111.69	110.04	110.64	112.87	112.36	109.38	109.74	110.13	110.18	111.17	111.43	112.16	109.57	110.88	108.37	109.16	109.02	109.77	110.36	111.56	111.64	108.98	108.72	110.34	111.98	111.75	110.42	110.91	108.65	108.62	108.69	110.6	110.59	109.95	110.39	111.66	111.03	110	111.09	111.13
100.38	99.782	99.266	102.89	98.76	101.13	102.2	98.006	100.51	99.761	100.14	100.32	99.409	99.413	100.34	98.987	98.612	100.04	99.794	100.53	99.99	100.44	100.7	97.643	102.01	101.66	98.521	102.66	100.06	97.641	101.05	103.18	101.37	100.66	99.733	100.43	101.03	98.986	100.51	99.46	100.41	99.607	102.29	99.559	102.42	100.97	100.04	101.52	99.46	97.829
97.832	99.019	97.073	97.495	97.778	96.909	97.526	96.042	99.332	99.429	97.216	99.851	96.793	98.016	97.301	97.086	96.899	99.02	97.813	100.03	98.28	96.953	97.132	95.951	96.123	98.731	95.609	97.208	99.025	99.496	97.99	98.025	98.701	98.606	98.611	100.52	95.716	101.23	95.146	97.724	98.16	98.477	100.83	98.405	97.357	98.865	98.011	98.57	97.666	97.722
104.13	105.67	105.85	102.39	107.04	104.96	106.11	106.86	107.21	104.96	106.22	104.65	104.54	104.35	106.81	106.66	102.65	105.6	107.32	105.45	105.28	105.28	107.31	104.47	104.37	105.92	106.18	105.39	104.6	102.99	104.8	104.94	107.15	105.15	106.74	106.3	105.82	107.03	107.05	105.03	106.72	104.95	105.93	106.78	106.71	105.56	105.1	103.26	103.47	104.44
109.45	107.38	107.98	108.26	110.43	110.69	111	109.98	106.72	110.45	108.72	109.42	108.54	106.92	109.21	109.08	110.07	108.44	108.54	107.73	110.56	107.34	109.68	109.49	109.8	108.93	107.17	110.72	108.04	108.71	108.24	108.22	108.86	109.79	110.1	109.27	109.07	107.2	106.3	110.56	110.73	111.01	107.9	106.29	109.17	106.98	107.9	109.42	108.9	106.37
108.06	108.34	108.99	106.98	108.5	107.26	109.21	107.99	108.2	108.9	106.64	108.01	109.49	108.66	107.43	108.53	106.62	107.05	109.35	108.58	108.28	111.42	108.15	107.79	109.89	107.12	107.67	108.14	108.08	106.63	106.84	106.68	109.71	106.49	106.42	107.1	110.36	105.67	107.31	109.47	108.14	108.21	107.33	109.6	106.15	108.6	106.56	107.63	109.51	108.3
97.54	98.329	97.592	98.259	96.111	98.197	97.23	96.412	100.28	99.233	99.339	98.116	99.122	97.872	98.903	99.328	97.301	97.445	97.021	97.313	98.38	99.084	97.506	98.488	97.528	100.61	98.064	98.521	99.626	95.953	98.014	99.078	96.369	97.998	95.906	96.544	98.113	97.703	100.75	97.647	97.987	98.182	96.771	96.134	98.508	99.624	96.971	100.33	95.796	98.406
109.88	107.67	107.7	107.74	108.09	109.18	107.94	106.74	107.17	109.01	107.16	106.95	107.81	105.41	109.08	109.76	107.83	109.41	108.49	107.64	105.22	108.22	107.13	106.39	105.77	109.84	107.7	108.87	105.62	105.32	106.82	107.3	107.53	105.69	106.91	107.49	108.48	106.42	107.18	107.13	107.88	107.12	108.38	107.58	109.55	108.16	108.01	109.17	108.72	108.95
105.93	104.46	106.5	105.47	105.5	106.92	103.96	107.18	105.66	104.73	102.95	105.5	105.12	103.78	105.87	107.24	105.8	106.18	105.45	106.48	105.35	107.11	105.37	105.59	105.63	104.75	105.84	106.84	107.65	105.66	103.71	103.99	106.46	105.77	106.88	103.28	106.47	105.07	106.82	105.62	105.19	107.62	105.41	106.63	106.15	108.74	106.89	106.25	106.53	105.41
105.64	107.4	106.78	106.4	106.42	103.45	107.24	107.95	106.3	107.1	105.63	104.85	106.17	107.83	106.57	108.39	106.67	106.49	106.13	104.36	108.68	106.67	106.53	106.4	104.74	107.04	107.06	105.76	106.64	106.85	107.39	107.38	105.79	104.61	106.23	108.26	104.43	103.55	107.59	106.5	107.07	105.52	105.88	105.89	107.04	106.29	108.23	107.84	107.11	105.7
99.583	99.513	99.422	99.885	99.323	101.84	101.66	100.03	101.93	99.14	100.51	98.852	99.593	98.66	100.54	101.86	100.06	100.34	97.144	98.196	100.05	99.037	98.179	101.69	98.444	98.356	99.63	100.24	101.07	100.74	100.2	100.97	100.78	98.722	99.828	99.712	99.256	99.972	100.5	101.03	102.35	102.28	101.12	99.596	99.346	99.222	103.23	99.528	100.24	99.891
99.008	98.049	96.627	99.096	97.406	97.96	97.561	97.943	98.047	98.58	98.065	99.715	96.469	97.719	99.553	98.735	99.61	98.904	98.266	98.145	98.516	97.811	98.747	97.478	98.308	98.361	98.142	96.881	97.376	96.267	98.945	97.087	98.293	97.503	98.824	95.511	97.588	97.208	97.914	97.714	99.134	99.473	97.97	98.671	99.175	96.876	97.993	98.753	97.048	98.697
106.74	108.41	107.61	108.86	105.37	105.73	105.38	105.17	105.8	105.04	106.49	106.03	105.44	107.42	105.05	106.87	106.17	105.66	106.46	105.63	104.9	106.64	106.81	107.26	106.48	104.42	108.38	109.2	105.25	106.81	104.73	104.41	105.36	106.03	108.47	105.62	109.59	106.78	107	103.86	105.14	106.54	106.59	106.42	107.72	105.7	106.53	106	106.12	107.58
105.69	106.61	105.95	104.56	106.88	106.62	106.3	104.14	105.33	106.06	103.96	106.53	104.6	104.41	105.42	103.97	106.65	105.36	102.26	105.32	105.32	104.93	105.86	106.71	104.58	104.91	105.87	105.69	106.35	104.4	104.05	107.5	106.32	107.06	105.6	106.27	104.03	105.62	104.35	105.06	105.42	107.55	104.37	104.71	104.56	106.25	106.68	105.43	106.52	104.25
108.59	107.58	105.46	108.13	106.69	106.14	105.88	105.68	107.78	107.43	108.29	108.31	106.97	108.08	106.54	107.74	105.28	106.45	105.93	107.88	106.9	106.81	106.29	106.47	105.65	107.47	105.98	106.6	105.7	104.58	106.31	106	107.77	107.66	105.82	106.44	104.21	108.65	104.89	106.4	107.32	105.95	106.03	107.89	106.78	107.44	106.43	106.59	109.28	106.46
104.81	105.48	106.61	106.53	107.45	104.95	107.34	105.95	104.97	108.12	104.58	106.83	107.18	106.01	109.27	108.3	104.37	104.2	108.12	105.9	106.72	105.11	105.36	105.89	107.54	104.3	107.26	108.38	105.16	105.72	104.16	106.29	104.62	106.6	106.49	104.91	105.57	106.26	107.52	106.47	107.64	106.84	107.2	105.28	105.01	105.67	104.36	103.58	107.07	107.32
98.396	98.175	99.178	99.207	97.603	97.679	97.687	97.656	97.929	98.215	97.309	99.308	97.395	97.213	99.904	99.068	99.82	97.979	96.871	97.838	98.42	99.389	98.89	98.447	101.37	97.886	98.387	98.856	99.098	101.44	97.397	98.747	97.239	98.896	99.421	99.423	98.215	97.026	96.014	98.232	97.559	96.764	97.21	98.832	96.897	99.113	98.526	96.813	97.778	98.258
105.14	106.41	108.08	105.92	106.79	104.46	105.08	105.32	106.56	105.91	104.91	107.03	106.59	104.72	105.78	106.54	105.51	105.96	109.56	106.29	105.29	105.23	105.23	105.44	106.1	106.62	105.67	106.35	106.79	104.37	108.24	107.08	106.73	105.84	104.68	106.36	106.14	105.09	104.79	104.57	105.47	105.85	105.98	104.67	104.78	107.67	105.66	106.07	105.55	106.56
107.56	109.52	106.74	107.02	108.59	109.3	107.87	108.71	108.51	107.03	110.12	107.81	108.45	108.46	107.26	110.47	108.23	110.27	109	108.77	109	108.97	108.72	109.13	108.91	108.55	108.89	111.6	109.96	108.31	108.32	109.19	108.65	107.74	110.53	106.11	106.84	107.72	108.26	108.75	107.57	110.32	108.8	107.6	110.69	104.6	109.22	106.27	109.62	109.35
101.43	100.37	98.382	101.31	101.83	101.32	98.792	99.31	100.88	99.238	98.008	98.845	99.831	100.45	99.491	100.95	100.23	100.15	98.596	101.29	99.468	98.44	99.952	97.966	100.07	101.83	102.39	101.78	100.01	102.01	100.53	99.755	100.66	99.982	103	98.262	99.104	99.213	99.233	99.835	103.33	100.37	102.07	99.541	99.487	100.13	100.01	99.682	100.14	101.74
108.85	107.89	106.89	107.76	107.24	107.2	106.76	106.54	108.15	108.98	108.51	107.46	107.16	109.57	107.36	106.88	107.8	105.87	107.31	108.39	106.8	106.67	105.34	108.36	107.59	106.97	107.73	107.44	107.55	109.53	108.09	107.66	107.53	109.61	107.46	108.67	109.84	109.32	107.73	107.74	107.3	107.72	108.03	108.22	106.19	110.11	106.43	105.46	107.27	109.61
107.17	110.65	107.14	109.37	105.74	106.54	107.84	111.19	107.68	106.82	108.23	109.31	106.97	108.33	110.47	109	107.35	108.32	106.93	107.44	108.9	108.26	107.24	106.9	109.33	109.21	108.58	106.04	107.61	109.44	109.58	107.75	107.77	108.96	107.17	108.46	107.44	110.76	110	106.91	108.4	108.13	107.91	109.69	107.29	107.47	107.66	108.57	107.85	105.47
104.7	104.03	108.27	106.01	106.56	105.06	107.74	106.62	105.77	106.96	105.97	105.47	104.82	104.6	106.95	106.3	107.18	105.85	105.05	106.63	106.15	105.4	106.24	105.24	107.18	105.76	107.13	104.19	108.48	107	108.22	105.84	106.22	106.76	104.28	107.39	108.22	108.03	105.68	107.65	104.38	106	105.97	106.36	105.05	106.94	105.74	102.95	106.61	107
101.87	99.311	102.6	101.91	100.65	102.68	98.529	101.03	100.83	99.275	100.14	99.862	100.42	100.76	100.58	100.32	99.53	98.714	99.087	102.48	99.929	101.56	101.49	101.54	100.31	102.39	101.29	99.374	101.83	101.28	100.78	100.56	101.5	97.865	99.661	102.63	100.26	101.32	101.77	102.54	100.34	99.142	96.711	98.886	102	100.49	101.02	101.25	101.95	98.457
100.5	100.93	101.25	99.94	98.563	98.779	98.684	102.26	102.21	103.08	100.5	101.25	103.37	101.87	99.54	100.81	101.05	99.33	101.8	100.97	100.04	101.01	101.32	100.03	101.97	99.626	99.806	99.829	100.95	102.63	101.86	101.94	100.43	103.91	100.63	102.38	99.95	99.816	102.66	101.08	100.87	99.595	100.93	100.7	101.45	100.58	103.53	102.52	101.99	101
98.764	101.86	99.044	99.549	98.383	99.099	99.215	99.585	100.98	99.596	98.484	97.983	99.536	99.131	97.33	97.822	101.54	100.21	99.915	98.936	97.582	98.918	100.58	101.83	98.81	99.515	98.964	96.894	99.236	98.066	98.818	100.68	98.516	98.602	97.412	98.162	98.45	100.45	98.424	100.19	98.841	96.469	98.651	97.845	98.326	100.72	98.44	98.571	97.594	97.713
105.44	107.8	108.33	107.1	107.92	109.72	108.19	107.61	109.73	108.72	108.5	109.08	110.26	109.47	107.38	109.93	108.24	108.03	108.38	107.31	109.59	108.59	108.01	108.91	108.71	109.02	108.4	105.69	107.71	108.77	107.66	106.86	108.65	107.7	107.82	107.18	108.56	107.46	107.67	108.67	108.87	105.86	108.99	109.13	106.79	107.64	107.95	109.63	107.43	108.02
107.08	108.3	107.54	109.03	108.75	108.75	106.95	106.09	108.17	108.85	108.74	108.96	108.12	107.46	109.6	105.71	108.87	108.08	108.61	107.84	107.68	108.53	108.48	107.92	109.11	107.95	108.6	107.79	108.63	109.23	108.04	110.1	108.81	107.99	107.69	105.16	108.75	107.49	110.23	109.29	108.22	106.95	108.31	106.69	106.33	108.59	106.04	107.58	106.88	109.39
103.02	101.37	104.6	100.4	102.99	101.43	102	103.56	102.5	100.84	103.56	102.79	103.21	101.53	103.35	102.9	102.72	104.84	100.73	102.42	102.86	101.84	100.97	104.76	104.4	102.41	102.39	102.93	101.73	103.01	103.49	102.97	101.09	104.06	102.87	104.28	102.28	100.32	103.33	103.03	101.9	102.73	103.52	102.78	104.86	101.04	102.57	103.61	102.45	102.06
109.36	108.9	106.77	106.83	106.96	108.44	109.47	108.94	109.13	107.7	106.48	107.86	108.32	106.05	107.1	109.43	108.21	108.32	108.09	106.46	106.88	109.26	108.27	107.59	105.66	109.46	107.2	108.4	107.27	108.38	109.44	106.96	110.52	106.46	106.69	107.03	108.36	107.8	108.05	108.03	107.62	105.76	106.84	108.74	107.54	106.33	108.68	109.06	108.65	105.2
98.261	97.757	97.929	98.133	96.092	97.303	97.232	96.722	98.737	100.52	97.442	97.615	98.823	97.788	97.133	98.576	98.413	98.767	98.522	96.395	100.14	95.304	97.768	98.102	98.265	99.895	97.9	98.1	96.257	95.402	97.518	99.282	99.05	96.705	98.028	98.18	97.096	97.773	98.352	99.825	98.543	96.045	98.627	97.777	98.216	98.395	97.092	98.912	96.902	98.102
107.08	105.37	105.76	105.88	107.84	107.05	110.24	104.3	105.47	104.21	106.73	106.32	105.29	106.17	105.82	105.25	107.7	110.43	106.1	106.8	109	106.8	106.02	109.4	106.38	108.98	105.42	105.16	107.31	105.98	105.79	103.87	106.82	107.24	104.68	106.19	109.79	107.04	105.72	108.01	106.94	105.44	108.15	107.1	105.75	106.44	105.86	107.56	105.92	106.94
104.56	105.61	104.69	103.93	105.67	107.63	105.7	105.8	104.78	105.69	105.26	103.5	105.52	105.87	105.27	104.44	104.17	105.99	104.51	106.27	105.82	107.38	104.2	106.09	108.34	106.39	105.5	105.48	105.65	105.88	103.11	104.49	105.84	106.14	106.5	104.33	106.83	106.25	104.95	105.9	104.47	105.46	106.37	105.69	107.07	108.87	105.11	105.69	108.01	105.36
106.06	110.54	105.69	107.91	105.79	108.68	107.49	107.82	107.63	108.33	107.76	106.95	108.37	108.38	108.53	107.97	107.93	106.25	109.28	108.61	109.25	106.02	107.6	109.48	109.48	106.54	105.91	109.12	108.23	107.73	108.02	108.49	107.37	110.37	105.48	107.1	106.75	109.68	106.25	111.86	110.21	108.96	108.3	108.34	108.18	108.82	109.51	105.95	108.15	108.16
105	106.9	105.16	105.93	106.11	104.69	109.06	107.89	106.68	108.36	105.33	105.08	106.71	105.82	107.19	107.15	106.59	106.16	107.79	109.38	105.89	105.32	107.29	106.22	107.59	106.44	107.86	108.29	107.22	106.88	106.64	107.58	106.58	107.74	106.18	105.8	107.68	110.1	104.48	106.19	106.14	105.85	106.35	108.09	107.6	103.59	106.08	106.47	106.37	107.04
98.041	99.369	99.185	98.278	98.277	98.427	98.531	98.852	96.873	97.299	97.49	98.828	96.938	97.715	97.538	99.227	97.772	99.054	98.686	97.579	99.634	97.633	94.192	97.287	99.673	97.834	96.981	95.822	98.109	100.77	98.061	99.147	97.135	99.068	96.466	98.56	98.914	95.85	95.986	96.771	97.166	98.254	100.05	98.214	100.28	99.288	98.199	99.978	99.533	99.198
111.86	108.93	111.75	111.51	111.23	111.03	111.66	108.12	109.52	110.73	108.72	109.66	110.69	111.85	110	109.6	111.15	108.92	111.65	113.13	109.4	111.46	111.99	110.02	111.28	109.65	109.18	110.2	110.03	107.68	110.81	112.18	109.38	110.06	109.02	111.12	113.14	110.25	109.03	112.03	108.36	110.18	110.34	110.16	110.03	110.64	111.73	111.26	109.55	110.79
98.354	100.02	98.462	97.313	97.126	98.01	98.47	98.234	100.76	95.685	98.817	98.035	98.409	97.602	97.52	96.354	99.487	98.08	97.534	100.58	96.82	96.613	97.749	97.696	98.685	97.597	97.58	96.719	98.711	97.431	96.021	96.91	96.522	97.781	99.576	99.878	98.92	98.933	99.031	98.41	96.784	99.27	97.204	95.856	95.935	96.421	97.787	99.391	97.978	98.126
107.67	109.79	104.87	108.84	109.24	106.62	109.32	108.48	107.78	107.3	107.11	106.77	107.8	106.86	106.37	106.06	108.62	109.48	109.41	108.23	107.94	109.03	107.52	107.51	108.21	107.76	107.5	108.6	108.25	108.2	108.77	107.84	107.82	105.51	108.58	107.99	106.2	108.88	107.7	108.46	109.11	105.56	108.6	110.67	107.16	109.6	108.42	106.57	106.21	107.47
107.13	105.79	106.54	106.6	106.32	105.8	106.38	104.45	107.69	106.65	105.95	107.34	108.5	107.14	105.11	105.68	106.82	104.74	106.3	105.4	105.4	105.53	105	105.56	105.41	104.37	107.93	104.59	107.11	105.46	106.89	103.53	105.35	104.94	103.79	106.24	106.35	105.25	105.65	105.92	105.81	104.54	107.63	105.27	107.92	104.84	107.47	107.04	104.06	104.36
105.16	107.68	106.07	103.99	103.99	106.83	105.82	104.35	106.96	104.99	103.95	105.52	106.15	106.96	104.04	105.61	105.58	107.03	103.76	104.98	104.24	105.85	104.89	106.3	108.24	104.2	104.29	105.26	104.74	107.6	103.83	106.6	104.62	104.2	107.56	104.42	103.29	107.81	105.47	104.61	106.59	107.87	107.58	106.31	107.94	105.95	104.23	107.08	106.16	105.14
107.78	111.75	110.77	110.7	110.3	111.14	109.73	109.56	110.35	110.85	110.1	111.5	108.85	110.5	108.02	109.96	110.49	109.74	110.49	111.02	110.65	108.51	110.57	109.67	109.19	111.87	110.23	110.22	110.34	110.96	108.3	112.1	110.49	111	109.73	110.86	111.16	110.37	111.16	108.39	108.61	108.2	110.54	111.05	110.79	110.36	108.73	109.1	111.29	111.4
110.95	107.13	105.26	111.88	110.04	108.62	107.56	106.34	107.41	106.84	109.7	106.61	106.46	109.47	109.59	107.8	108.77	106.44	106.64	106.68	107.32	107.52	107.17	109.14	106.95	107.65	105.31	109.24	109.5	109.1	107.93	108.96	109.05	106.27	106.2	108.97	108.9	109.39	107.77	108.12	108.77	108.44	109.77	109.89	106.01	106.27	108.65	108.88	108.96	107.7
98.611	97.91	98.821	98.644	96.682	96.116	97.403	97.487	99.445	99.494	96.597	97.703	98.345	95.206	97.559	95.662	96.882	98.667	96.098	96.052	97.312	98.429	98.587	100.44	98.859	97.993	97.144	99.44	98.917	98.026	99.991	96.953	98.623	97.312	96.923	99.343	97.941	98.721	97.002	97.15	98.218	99.794	98.366	96.826	98.535	98.798	97.463	99.541	96.147	97.676
107.34	106.71	106.28	108.62	109.5	110.86	106.32	106.74	109.5	107.95	106.21	108.53	105.35	107.31	107.2	105.18	108.78	108.82	106.15	106.1	107.01	107.45	106.75	108.62	106.17	106.16	107.49	107.3	107.55	107.6	105.38	106.55	108.95	108.8	106.84	107.14	105.87	107.36	107.47	108.25	105.77	109.25	107.4	107.12	106.7	107.59	109.45	108.17	107.82	107.16
106.63	106.31	108.1	108.51	107.66	105.33	106.39	106.33	108.31	106.56	107.08	105.65	107.22	106.27	107.59	105.73	106.18	107.34	106.53	107.61	104.01	106.48	106.63	106.68	104.99	106.3	104.06	108.46	106.59	108.22	106.96	104.1	107.94	105.74	105.8	108.65	106.68	107.3	106.98	107.23	105.7	107.83	107.32	107.77	107.17	108.24	108.68	104.9	107.55	104.64
108.03	108.28	104.97	107.57	104.36	108.56	106.66	105.81	108.63	106.85	107.06	108.61	107.68	109.14	109.32	110.87	109.22	107.91	109.16	108.08	107.74	106.6	108.61	107.21	106.28	106.88	106.9	106.19	107.35	108.48	108.59	107.53	109.6	109.3	107.3	109.71	108.77	106.66	108.55	106.88	108.31	105.42	109.68	108.39	107.91	108.36	106.03	107.55	106.35	108.74
108.15	107.22	104.42	102.9	106.18	107.05	107.36	104.99	107.54	107.13	106.47	107.74	106.44	106.26	107.48	106.3	107.36	106.43	105.4	105.56	104.97	106.7	105.52	107.39	105.81	104.88	105.32	105.09	105.95	104.01	103.78	105.72	107.11	103.21	105.86	106.55	106.37	105.04	106.07	104.53	107.25	106.09	106.12	107.33	108.31	106.62	106.16	104.65	104.8	109.07
109.49	109.47	110.86	109.62	108.04	108.58	107.03	108.75	107.48	108.68	109.2	109.4	109.68	106.92	109.71	107.53	106.62	109.74	109.4	109.16	107.16	109.49	109.01	108.28	108.56	109.51	106.61	108.36	108.38	108.8	109.64	106.35	108.9	107.6	107.18	109.41	108.15	107.54	108.84	110.43	111.73	109.14	109.73	108.43	108.68	108.68	109.43	106.98	104.79	110
105.88	105.01	105.64	105.59	105.73	107.12	104.79	104.91	106.15	106.09	106.37	106.97	106.32	106.01	104.71	107.72	105.88	104.19	108.86	106.16	106.19	106.33	104.41	104.86	105.75	105.95	105.68	104.29	107.06	104.21	107.12	105.2	104.34	106.37	103.55	104.35	106.33	107.52	105.23	106.54	104.05	107.2	108.25	104.67	105.66	106.01	104.25	105.58	106.92	103.86
107.79	108.13	106.92	106.24	109.87	108.31	109.13	109.46	108.57	108.13	106.49	108.87	106.69	108.27	108.37	109.08	106.91	108.63	107.69	108.61	110	109.38	110.42	109.11	108.43	109.05	108.29	107.25	109.09	106.4	107.43	108.82	109.38	108.63	108.78	106.68	108.95	110.08	107.08	110.04	108.86	108.07	107.57	106.48	107.31	109.67	108.71	108.84	106.28	109.24
108.58	106.54	110.2	110.86	107.38	108.58	108.88	108.85	108.69	109.85	107.5	108.74	105.98	108.43	110.15	108.02	109.86	108.06	107.51	106.43	109.04	107.97	108.45	108.13	111.29	110.83	107.65	106.43	107.87	108.46	109.85	109.04	109.47	107.71	108.99	107.51	109.1	109.31	108.85	108.31	108.83	107.6	109.37	107.75	105.62	108.69	108.26	108.98	107.53	109.08
108.33	106.77	107.64	109	108.53	108.95	108.45	110.51	109.29	108.99	109	106.28	106.65	106.71	108.42	109.15	108.1	109.38	107.9	109.24	107.62	107.19	110.16	106.47	108.03	107.33	107.84	109.43	110.52	107.27	108.4	107.38	107.46	108.32	108.24	108.21	107.77	106.41	108.88	107.4	107.74	107.95	107.95	107.52	109.64	108.33	107.84	108.81	105.98	107.52
106.89	106.23	105.89	106.16	108.3	106.67	106.48	106.66	108.04	106.54	105.21	106.53	104.86	107.23	105.63	104.02	105.56	107.45	105	104.72	106.23	107.89	104.65	106.56	107.17	106.26	104.56	104.78	107.71	103.97	106.27	105.1	104.82	105.19	105.69	105.55	107.18	106.05	106.39	105.86	107.19	107.23	103.93	107.73	105.15	105.28	106.31	105.54	107.48	106.4
100.47	97.29	102.39	100.03	100.09	100.57	99.798	99.523	99.86	101.66	98.558	101.26	100.33	100.44	99.613	102.34	101.7	99.317	100.89	102.11	100.18	101.04	102.13	99.505	100.13	99.388	100.64	99.549	101	99.066	103.98	101.27	101.12	100.19	101.06	100.31	99.272	101.06	98.978	101.07	99.855	100.23	103.24	100.45	101.6	99.57	99.837	102.72	100.44	103.04
108.1	107.53	107.15	107.2	107.6	109.74	108.37	109.75	108.01	108.6	107.57	105.87	108.79	108.1	108.59	110.34	107.97	108.62	107.79	108.56	109.27	110.17	107.28	108.87	109.07	108.79	108.15	107.24	107.25	107.44	108.46	108.06	109.64	108.97	108.94	107.73	108.45	109.46	109.01	108.11	109.12	106.49	108.75	108.19	108.48	106.82	109.84	111.85	107.79	105.69
97.25	99.28	93.249	98.658	97.991	97.168	97.872	101.13	98.605	98.448	98.901	96.133	99.099	96.456	99.472	96.438	97.741	100.41	97.774	96.077	96.712	100.61	97.966	97.553	100.12	96.965	96.254	99.65	98.623	99.668	98.577	97.723	98.848	97.156	99.172	97.662	98.586	98.017	98.255	98.612	97.838	99.796	97.9	96.716	99.442	98.521	98.666	95.827	97.65	95.696
106.77	107.62	107.5	107.19	109.09	107.77	109.78	106.4	107.38	107.99	107.42	106.8	105.97	107.05	106.75	108.81	108.41	109.11	108.68	110.05	109.01	106.57	107.84	108.43	105.68	107.14	107.64	107.54	108.97	109.02	108.67	109.56	104.88	108.77	106.31	105.03	107.69	106.46	106.6	105.76	107.98	106.89	105.18	105.57	108.03	107.2	107.96	106.08	107.09	107.94
99.621	100.55	99.538	99.03	99.476	100.2	97.647	96.626	95.781	100.02	99.084	97.127	100.68	99.967	101.45	97.613	101.44	98.592	96.464	97.398	98.664	98.651	100.71	101.39	100.71	100.45	99.472	99.643	98.802	97.536	98.591	99.546	96.908	98.292	96.022	99.494	97.083	98.633	98.062	97.776	97.647	98.258	98.036	99.527	100.13	99.548	98.431	97.952	99.078	98.038
105.33	107.9	106.71	108.51	108.6	106.87	109.25	109.04	108.39	107.06	109.11	106.59	110.12	107.49	108.35	107.55	108.88	105.92	107.97	109.08	108.89	107.35	108.34	107.85	107.72	108.57	106.02	108.36	108.83	106.91	107.31	107.27	108.32	109.51	107.24	108.28	109.45	109.66	106.82	109.93	110.21	108.04	107.9	109.71	110.11	108.36	106.71	107.76	106.42	108.04
106.25	104.93	105.36	104.38	106.21	105.99	104.27	104.37	106.73	104.15	108.62	105.18	105.99	102.67	107.04	106.99	104.47	104.47	106.99	105.89	103.88	106.12	105.1	104.48	105.42	104.2	105.38	106.82	106.4	108.1	104.84	105.12	105.69	105.79	104.93	107.67	106.42	105.62	105.32	105.73	103.69	106.25	106.7	106.22	106.13	104.98	105.44	105.23	105.49	104.72
110.41	109.06	107.84	106.01	109.14	109.58	109.63	108.31	107.61	108.72	108.33	107.01	107.88	108.77	109.65	107.72	108.04	109.45	109.8	110.27	106.66	108.82	109.8	104.7	107.89	109.6	109.49	107.53	110.2	107.84	109.26	105.28	108.87	109.17	106.9	107.49	107.9	108.55	107.45	106.51	109.72	109.16	108.23	107.66	107.09	108.15	108.42	110.23	108.3	108.94
97.458	99.687	96.284	98.242	97.205	97.091	97.245	98.296	99.776	95.641	97.11	98.68	98.374	97.198	98.131	99.381	99.563	97.367	99.826	97.314	97.495	98.282	100.5	97.284	98.486	97.805	97.454	95.633	97.457	97.046	97.643	98.453	98.825	99.282	98.482	99.325	98.067	98.04	97.211	97.58	98.054	98.375	99.498	100.37	97.318	97.904	99.317	97.486	100.11	96.809
105.8	105.48	105.3	106.76	105.35	104.85	104.54	109.22	106.57	104.4	105.45	105.5	105.13	107.04	105.37	105.56	106.1	106.81	105.91	108.5	105.1	107.93	106.8	105.61	106.35	106.36	104.15	106.52	107.18	107.22	105.63	106.25	105.44	106.71	108.31	104.71	107.55	106.73	106.12	106.31	104.27	106.23	108.15	106.45	104.53	103.48	106.07	106.29	107.51	106.05
106.68	106.52	103.39	106.55	105.97	104.19	107.95	105.52	104.82	104.26	105.69	106.79	105.75	108.39	105.86	107.02	104.65	104.17	107.84	105	106.37	106.85	106.25	105.48	105.41	104.8	105.26	105.83	104.87	106.18	106.97	106.35	105.75	106.26	104.91	104.41	104.94	105.25	106.48	108.76	105.81	105.35	106.12	104.86	104.71	106.53	105.84	105.26	108.21	106.11
98.142	99.04	97.153	99.042	97.925	98.814	97.987	96.937	95.345	99.298	96.866	96.942	96.784	97.49	96.61	98.578	96.356	98.371	97.992	96.843	100.18	99.199	100.34	97.863	95.338	96.725	98.771	97.749	97.829	100.2	98.265	97.315	99.113	99.398	96.659	100.01	98.416	97.637	98.689	95.923	99.575	95.5	98.744	98.921	98.118	100.42	95.305	98.316	97.006	97.855
110.05	109.39	110.6	108.77	109.43	109.91	111	111.32	108.53	110.02	110.99	109.51	110.29	113.4	110.2	110.27	110.22	111.51	110.29	111.59	111.34	109.42	110.24	109.29	111.81	109.51	108.52	112.54	111.44	111.03	107.46	111.98	109.79	110.6	111.36	112.98	107.97	110.05	109.03	109.11	111.12	109.02	109.99	110.57	108.14	110.32	111.25	109.92	111.3	110.05
103.93	108.29	107.58	106.18	106.42	107.64	107.65	103.19	107.58	106.1	106.97	107.22	106.09	107.92	107.37	105.64	105.72	108.79	106.28	105.21	105.48	107.45	106.03	105.81	108.25	107.12	109.33	107.14	105.28	107.41	108.69	107.05	108.46	107.12	105.83	106.3	106.14	106.64	107.88	108.92	107.56	107.08	106.82	105.93	107.69	106.29	108.42	106.55	105.3	106.3
109.69	111.14	110.27	111.99	112.21	109.49	110.54	110.32	108.32	110.38	110.56	111.92	111.87	110.23	110.56	110.01	111.18	108.94	111.66	111.01	108.5	111.16	112.09	110.06	110.18	110.51	110.04	109.67	113.01	112.7	113.22	111.45	110.06	108.74	111.36	110.75	108.53	111.67	110.23	109.61	109.23	110.42	110.13	112.06	109.99	108.44	109.78	110.1	108.28	109.3
107.88	108.9	108.83	107.16	107.19	109	107.84	109.42	107.72	109.67	107.65	109.73	107.7	110.01	107.94	107.29	108.36	109.05	110.39	106.93	108.27	109.57	106.67	106.08	111.67	108.4	107.03	109.2	110.81	107.6	107.87	108.68	108.72	111.16	108.3	107.79	111.24	106.74	107.08	108.82	110.18	109.56	108.55	107.19	108.75	108.76	109.64	110.15	107.46	109.02
105.38	107.29	106.51	106.39	106.98	105.63	105.87	104.88	104.89	107.28	105.92	105.12	106.21	105.12	105.31	107.38	105.96	104.04	104.69	104.65	104.99	108.27	104.93	103.9	105.85	106.69	107.04	105.77	104.4	105.63	104.08	105.48	106.72	106.29	105.37	106.42	104.91	106.15	107.29	106.53	105.2	105.98	107.21	105.23	106.12	106.31	107.59	106.01	103.88	106.39
109.75	109.89	106.17	108.4	107.51	106.24	107.24	108.12	107.15	109.48	109.65	108.78	107	110.35	107.68	106.09	110.1	108.14	109.37	110.77	107.33	109.43	107.88	108.5	108.51	107.89	107.98	110.83	106.68	107.61	108.99	108.72	108.36	109.57	107.07	108.18	107.7	110.12	108.7	105.31	109.06	106.07	108.26	110.4	107.85	109.88	108.77	108.39	108.68	109.6
97.36	100.91	99.722	97.95	97.753	98.302	96.746	99.297	98.166	97.492	97.666	99.098	99.019	96.847	99.586	95.603	98.348	99.753	98.216	99.148	96.929	97.767	98.133	100.05	99.363	96.157	96.048	96.154	96.994	100.06	97.964	97.837	97.945	97.645	97.267	96.738	99.467	96.106	97.709	98.782	99.174	96.808	97.095	97.224	97.119	99.198	97.888	100.08	97.369	98.256
106.75	107.15	106.85	106.17	106.93	105.22	107.54	104.59	107.57	106.47	108.91	105.96	107.71	108.89	106.95	106.95	106.77	106.21	105.25	108.05	105.39	106.51	106.04	104.52	106.44	107.35	105.81	108.79	104.97	108.11	106.42	107.46	104.94	106.3	105.26	105.75	106.17	106.48	107.6	106.41	105.35	107.88	105.96	105.05	106.22	105.69	106.38	103.31	106.08	106.18
97.265	96.233	95.143	96.196	99.161	97.787	100.83	98.447	96.875	98.204	98.633	99.662	98.407	96.078	97.482	98.28	96.077	99.253	98.785	99.321	96.786	97.184	98.744	97.127	97.096	97.318	100.39	98.797	100.4	99.595	98.713	98.081	98.28	98.053	97.656	98.552	99.253	96.549	95.587	97.783	97.397	96.542	97.602	97.201	96.549	95.992	98.411	96.575	99.892	98.356
106.96	104.96	103.18	105.18	107.13	108.34	104.14	105.72	107.2	106.19	104.93	106.76	102.96	106.9	106.09	105.91	105.6	105.04	107.53	107.79	106.57	107.25	106.86	106.75	107.35	108.37	105.73	105.08	106.58	105.92	108.77	106.89	106.82	106.56	105.52	107.7	106.42	105.24	105.16	106.59	107.14	107.04	106.72	106.14	107.32	106.62	108	105.12	104.45	107.39
97.3	98.34	97.207	97.819	96.144	99.698	96.598	97.249	99.073	96.764	99.057	96.864	99.388	100.18	96.123	97.774	98.171	98.78	100.52	97.299	95.936	100.28	95.31	97.75	99.826	98.504	97.728	99.594	97.712	98.107	97.608	99.158	96.494	97.094	96.752	97.451	97.415	98.332	99.793	100.55	96.009	97.79	98.869	97.559	98.356	96.779	95.784	100.1	95.999	98.761
106.8	107.12	106.5	108.87	104.56	106.32	107	106.89	104.12	107.61	106.49	108.3	104.02	105.83	104.99	106.01	105.54	104.69	108.15	106.93	107.85	106.67	107.5	106.38	106.36	105.8	108.23	107.78	105.23	107.95	108.05	107.2	107.82	104.75	107.35	107.63	108.74	106.69	106.12	106.5	104.78	106.44	104.49	104.56	104.63	105.86	106.34	110.32	104.75	106.51
106.38	109.75	109.95	106.89	107.9	107.11	108.63	108.61	108.43	106.44	107.56	108.04	108.44	109.05	111.1	106.56	110.34	108.78	106.97	107.15	108.23	109.6	108.66	109.61	107.88	108.13	108.26	108.06	107.44	108.26	109.86	107.12	109.66	106.85	106.65	109.23	108.06	108.95	108.28	108.82	108.48	107.02	109.54	108.2	108.65	107.14	110.16	109.26	106.44	108.97
103.36	105.15	105.74	104.56	105.97	106.7	104.08	104.87	105.02	104.26	105.02	104.53	106.39	105.71	105.73	106.38	106.27	104.16	104.98	107.4	105.21	105.24	104.36	105.57	103.98	107.07	106.56	104.01	105.67	106.01	107.29	104.07	106.93	105.22	104.97	106.57	108.42	104.66	105.59	104.23	104.5	103.28	105.17	104.95	105.61	104.65	107.55	103.62	106.76	106.55
105.8	106.76	108.65	107.31	106.62	107.49	108.35	107.95	108.08	106.15	109.31	107.78	108.65	108	107.93	109.87	110.32	109.68	108.08	109.74	107.36	107.92	107.06	107.09	106.73	109.5	107.97	107.83	108.15	107.36	105.67	110.5	108.94	109.55	110.39	109.4	107.03	107.45	108.2	107.4	106.66	108.39	106.52	107.67	107.35	107.33	109.3	107.92	107.51	110.4
109.2	110.47	108.13	107.33	107.43	108.16	108.42	108.6	108.55	107.98	107.55	105.56	107.41	109.14	108.02	108.03	108.12	103.29	109.37	108.73	105.64	108.07	108.48	111.11	108.88	108.7	107.58	107.96	109.08	108.65	106.46	109.16	107.82	109.75	107.87	108.9	109.22	110.28	107.33	108.34	106.88	108.69	108.6	107.43	106.31	108.66	108.79	107.05	109.3	109.38
96.48	98.511	97.461	98.864	97.986	97.876	99.787	97.788	99.451	97.374	100.35	97.232	98.378	97.649	97.686	99.201	98.253	99.021	98.207	99.586	96.657	99.08	100.53	99.792	99.619	98.497	96.658	97.298	97.117	97.207	98.565	98.864	98.459	97.506	98.667	100.52	99.092	97.75	101.09	98.399	100.89	97.803	100.8	99.452	96.133	97.973	97.087	98.577	98.314	96.806
108.17	107.69	108.63	108.83	108.93	106.39	104.84	107.85	108.95	108.15	107.59	107.77	110.31	108.27	107.43	107.93	109.78	110.1	107.26	107.6	106.37	106.3	106.92	109.31	107.99	105.66	109.38	108.2	107.89	108	107.41	108.42	109.42	110.05	108.65	106.76	106.79	110.56	108.38	109.47	107.57	107.83	110.97	108.48	107.41	110.83	107.37	108.12	109.42	107.34
99.423	97.543	98.856	96.994	98.31	98.218	98.786	99.52	98.688	101.32	99.003	99.591	99.096	98.548	97.834	99.324	98.487	98.939	99.029	97.98	99.574	97.566	96.668	97.246	98.681	98.722	99.06	98.272	96.639	97.885	97.522	98.543	98.703	96.787	100.64	98.035	97.695	100.15	97.942	96.935	100.32	96.811	97.971	97.406	99.785	98.167	97.043	97.706	99.301	98.261
99.006	100.49	98.378	97.377	99.824	96.64	98.921	97.28	98.824	96.486	101.05	99.467	97.476	99.78	100.76	97.208	98.845	100.37	99.095	100.93	98.108	99.631	97.043	100.39	101.87	97.095	98.628	99.743	98.706	100.87	96.11	97.899	97.32	99.522	98.708	99.832	99.507	100.11	99.194	98.639	100.42	99.113	101.28	97.549	98.554	98.555	97.579	99.777	98.915	100.93
104.97	105.91	106.11	105.44	105.9	106.34	105.9	105.09	105.22	105.9	105.55	107.44	104.29	103.26	105.26	106.07	106.93	105.82	105.96	103.98	106.18	105.64	104.57	104.44	105.42	105.13	106.2	106.33	104.82	104.39	105.54	105.63	108.47	107.15	106.27	105.01	105.84	102.99	105.19	108.8	104.74	105.91	105.02	106.95	105.18	109	105.2	105.93	106.24	107.69
105.3	106.83	106.41	105.51	107.19	107.84	105.81	108.71	105.87	107.2	108.6	105.5	105.86	105.4	106.64	106.56	107.48	108.39	108.1	107.16	107.67	106.93	105.9	107.87	106.35	106.11	106.54	106.23	107.48	104.02	108.79	107	107.12	106.2	108.07	105.93	108.29	106.87	106.88	106.79	106.28	107.1	108.46	106.86	105.72	107.19	107.74	105.88	107.15	107.04
107.35	108.33	108.1	107.71	105.79	105.19	110.86	108.05	107.79	107.41	107.62	109.83	109.72	110.14	107.41	108.9	107.39	108.41	107.11	108.54	107.82	106.91	108.66	108.65	107.67	108.53	108.17	108.38	106.38	108.43	107.67	107.25	108.89	109.98	109.85	109.21	107.77	105.96	108.12	106.95	109.1	108.13	107.83	106.9	107.98	108.4	107.95	107.42	107.6	105.77
101.21	102.03	101.97	102.73	102.22	102.02	103.24	101.58	99.231	101.14	101.16	100.12	101.47	101.12	101.51	102.52	101.89	101.1	99	98.622	99.85	99.979	102.62	100.2	103.14	98.867	99.51	101.74	99.582	101.81	100.21	101.42	100.16	100.35	98.93	99.88	100.55	100.41	98.784	100.36	101.71	102.41	101.36	101.11	98.691	98.007	102.14	99.068	102.43	101.43
106.43	107.03	106.34	106.47	105.35	105.65	103.86	106.84	106	106.55	106.37	105.91	105.47	108.67	107.75	106.69	104.78	107.24	104.41	106.38	104.46	107.46	104.48	105.37	103.3	105.84	106.04	104.95	105.97	105.53	106.33	105.51	105.32	105.5	104	107.29	105.87	106.71	106.9	104.07	105.22	106.86	105.54	107.28	106.51	105.08	106.12	105.03	102.31	109.03
103.57	104.64	104.73	106.19	103.92	104.94	105.26	108.58	107.6	105.21	107.02	107.38	103.8	105.38	106.43	104.6	105.12	106.02	107.01	105.99	104.09	102.87	106.9	105.73	106.69	103.43	106.7	106.16	105.2	106.23	105.5	105.71	106.84	105.34	106.65	104.97	105.14	105.83	105.31	105.43	103.89	103.86	104.03	105.93	105.82	103.89	104.94	105.79	107.07	106.03
107.95	107.02	108.26	108.87	109.13	109.47	108.14	111.54	109.38	109.99	110.24	107.4	109.79	109.11	107.11	108.03	110.11	108.42	108.59	106.92	111.1	108.77	107.22	108.48	108.35	109.26	107.89	106.66	109.34	108.33	108	107.72	107.52	105.66	107.86	111.07	108.26	110.58	108.19	108.39	107.38	108.68	107.44	108.34	111.12	110.04	110.57	111.17	107.08	110.77
98.391	98.63	101.37	97.104	99.714	98.935	96.088	100.28	97.804	98.747	98.053	97.393	99.315	97.015	98.185	95.927	101.46	98.281	97.889	97.859	100.49	98.802	98.474	96.878	97.162	98.536	100.51	100.38	98.886	99.064	99.479	99.415	99.462	98.139	96.871	99.417	99.454	96.561	99.064	100.46	96.909	98.579	98.731	100.63	99.766	97.337	100.16	99.933	97.232	100.6
110.13	109.3	109.98	107.69	110.21	109.53	109.68	108.54	108.28	110.4	106.96	109.71	108.25	108.23	108.88	107.1	109.16	109.33	106.01	108.75	108.21	108.51	109.24	111.03	107.39	106.46	109.94	107.87	106.96	105.75	109.02	108.99	107.59	109	110.09	110.17	109.01	109.77	108.57	110.45	110.96	108.55	107.76	108.31	106.72	108.66	110.29	109.8	107.43	109.37
103.4	106.3	104.96	106.07	105.25	106.56	104.38	106.81	107.63	106.6	102.16	103.37	105.5	106.29	103.56	104.1	105.76	105.25	104.91	106.68	105.45	106.23	106.95	105.43	105.7	104.26	104.69	107.15	103.49	106.29	103.99	104.63	105.69	107.45	105.59	104.8	104.16	104.64	106.56	106.37	105.97	107.42	105.53	106.12	104.79	104.21	105.59	105.95	105.33	104.42
98.928	98.619	98.433	97.398	101.15	99.571	101.92	100.99	97.832	102.21	99.334	100.46	100.04	100.49	100.27	99.68	100.19	98.712	99.806	101.68	99.338	101.31	102.97	98.268	103.29	99.654	101.32	101.45	96.871	100.35	100.81	99.207	100.74	99.332	100.05	100.96	102.45	100.4	97.117	99.43	99.472	100.98	99.05	100.14	100.02	99.379	100.02	99.454	98.611	100.49
98.899	98.123	96.867	98.5	99.184	98.617	100.24	97.972	97.578	97.428	98.684	99.886	99.711	97.428	98.445	96.753	100.65	97.455	99.284	96.461	97.481	98.68	97.659	97.279	99.11	97.186	97.527	98.132	99.705	99.018	100.49	96.923	99.877	97.212	98.898	98.77	97.488	98.4	98.874	97.762	98.802	98.758	98.067	99.788	99.824	96.661	96.209	96.954	99.665	96.891
109.44	111.05	108.61	108.69	107.65	107.7	109	109.55	107.66	107.13	109.31	110.17	108.88	107.53	110.37	109.21	107.31	110.47	107.67	107.89	107.73	107.77	107.77	106.95	108.69	108.05	108.31	110.15	110.46	107.08	109.38	107.36	107.7	107.24	111.03	108.66	108.77	111.41	107.83	108.59	108.51	109.46	106.97	110.7	108.09	106.8	109.6	109.37	108.13	108.33
106.59	104.95	106.31	103.54	106.03	107.18	107.03	105.72	108.12	106.7	105.26	105.11	105.13	108.37	103.38	107.64	104.3	105.64	105.32	105.12	105.26	106.32	103.47	107.29	105.56	104.02	104.74	104.78	105.99	106.18	104.32	105.1	105.72	104.7	108.11	104.92	106.15	106.93	104.06	107.32	105.38	104.61	105.37	103.03	105.46	105.21	106.83	105.02	105.55	106.61
108.24	110.14	108.83	108.75	109.41	109.42	109.4	106.84	108.66	109.52	109.65	106.63	107.85	108.21	109.48	108.16	107.65	109.43	108.03	110.27	107.91	109.31	105.51	108.09	109.93	110.73	107.66	107.42	108.07	107.91	108.44	108.03	108.62	105.74	107.38	108.03	106.6	109.07	109.71	108.6	108.18	110.77	109.61	108.38	108.62	108.11	109.71	107.77	108.13	107.93
99.698	99.002	97.83	97.97	98.148	96.498	99.895	97.246	96.271	99.167	99.074	97.454	97.489	97.103	99.139	99.717	96.288	98.979	98.343	98.108	98.821	97.102	97.135	98.231	99.736	97.799	98.862	96.243	96.285	98.707	98.849	98.93	99.105	99.669	97.939	98.751	97.877	97.572	98.042	97.235	100.18	96.9	98.127	96.504	99.42	98.451	98.677	97.321	99.275	99.116
96.353	96.003	98.576	100.51	98.486	98.666	97.183	98.895	99.693	98.725	99.911	97.156	98.835	97.688	99.144	99.058	97.209	96.468	97.222	97.89	97.808	97.325	98.694	96.913	99.062	97.714	97.024	100.85	98.89	99.487	99.346	98.158	96.336	96.978	97.824	98.158	95.565	97.954	97.379	98.881	101.36	98.093	96.933	97.786	97.609	95.689	96.893	99.771	97.527	99.352
110.24	106.67	108.63	110.06	105.26	109.36	107.86	107.87	109.84	109.43	108.16	107.73	106.86	109.1	107.26	107.92	108.04	107.17	108.24	108.62	107.99	105.62	108.13	107.86	107.42	108.17	111.65	108.91	106.58	107.77	107.62	108.05	108.2	108.46	109.81	109.23	108.44	109.72	107.69	108.97	108.34	107.64	107.11	107.79	108.49	107.01	107.73	109.32	106.56	106.65
106.24	103.63	105.97	107.08	106.69	106.09	104.83	106.58	106.24	105.56	108.33	106.54	104.64	105.73	106.08	105.08	108.01	108.12	106.92	104.93	104.88	104.03	108.02	106.51	105.45	104.94	106.58	107.28	105.29	105.9	105.28	106.4	106.69	106.55	105.88	105.31	107.36	105.12	104.63	105.86	106.55	105.8	105.32	104.19	107.56	107.05	109.16	105.75	105.49	106.6
102.99	105.07	104.34	102.82	104.72	106.74	105.46	106.05	105.66	104.67	106.95	105.85	106.82	105.91	104	103.92	105.23	106.68	103.48	106.82	107.22	107.9	105.37	106.83	107.26	105.63	103.55	106.59	107.12	106.27	104.45	105.88	105.26	105.29	103.53	104.13	102.13	104.48	103.87	104.7	105.32	105.16	105.83	104.28	103.88	105.84	105.22	105.06	108.53	103.47
107.18	107.4	105.65	104.59	104.92	106.26	105.65	104.89	106.86	107.27	107.34	104.11	105.82	105.78	108.2	108.49	106.88	107.32	107.38	107.69	106.92	105.58	107.65	105.74	105.86	107.71	105.34	107	106.9	105.79	108.2	107.58	106.81	108.81	107.75	107.24	106.77	105.26	106.3	106.26	105.48	107.17	104	107.8	107.7	106.94	105.36	106.2	107.85	104.74
108.25	107.05	107.97	108.17	110.45	108.72	108.42	107.33	109.16	105.74	110.93	108.2	108.61	108.81	108.75	105.2	106.27	107.28	107.67	108.43	106.76	106.99	108.26	108.16	106.66	108.79	110.58	107.54	107.57	108.94	106.82	106.93	107.64	106.65	106.21	108.73	106.99	106.48	108.52	109.99	107.16	109.71	108.11	106.84	110.04	106.31	106.03	107.74	107.55	107.89
101.63	101.48	99.483	99.475	100.64	102.11	100.29	101.79	101.12	99.501	99.544	99.964	102.38	102.32	98.248	101.85	99.459	100.96	99.668	100.4	100.22	103.32	100.77	99.872	99.751	99.901	100.55	99.87	99.657	99.383	100.77	102.7	99.746	102.59	103.94	103.16	102.27	101.49	100.98	100.26	102.39	98.947	98.621	101.17	101.21	100.55	100.75	100.49	102.03	98.619
108.74	110.82	108.64	106.09	108.75	108.71	108.88	108.74	107.5	109	110.67	109.08	105.67	108.15	109.95	108.1	108.58	107.83	106.57	108.75	107.11	106.78	106.07	108.02	108.62	110.84	108.74	107.3	105.33	107.73	109.35	106.87	108	109.69	108.93	107.91	110.14	106.35	108.93	107.93	108.67	107.11	107.35	108.82	107.28	108.04	109.35	108.21	109.45	108.78
108.99	108.3	108.88	107.4	109.95	106.01	110.2	109.13	107.69	108.28	106.26	106.95	108.12	110.67	106.97	109.18	110.98	109.36	108.04	108.63	107.75	109.77	108.94	110.16	108.23	108.8	107.47	108.56	108.8	108.61	107.7	106.38	109.04	107.82	107.52	107.66	107.83	107.25	107.61	107.83	107.88	107	108.13	107.52	109.98	110.32	108.3	108.33	108.23	107.7
108.29	105.45	105.33	107.89	108.26	105.72	106.41	106.52	104.4	106.2	106.74	106.19	107.2	104.83	105.57	105.25	105.55	108.52	105.56	107.74	107.1	107.7	106.56	105.24	105.42	108.45	108.8	107.54	108.1	106.4	103.55	108.66	106.49	107.14	109.05	108.08	105.71	107.86	107.15	107.21	104.7	104.83	105.37	107.18	109.78	104.41	106.94	107.94	107.88	107.55
106.21	106.03	106.11	104.86	103.81	105.21	105.4	106.53	104.76	105.63	104.66	107.45	106.27	105.02	106.8	104.33	106.74	104.09	107.63	107.3	105.99	106.97	104.93	105.34	105.93	105.67	106.15	104.86	106.44	104.44	107.08	105.92	105.43	105.46	104.86	104.58	105.18	107.21	104.74	106.23	106.12	105.75	107.56	106.16	106.99	105.54	105.13	105.23	105.43	107.91
104.59	105.93	105.96	104.38	105.03	106.2	104.63	104.01	107.74	102.18	105.26	105.88	106.99	104.13	103.85	108.99	106.08	103.85	104.89	104.68	104.67	106.08	108.58	106.93	106.1	106.37	104.03	104.78	108.1	106.53	105.93	103.63	103.86	104.67	103.27	104.06	103.48	107.11	107.49	106.07	104.75	107.32	103.96	103.63	107.04	105.6	104.69	107.05	106.1	107.06
109.19	109.77	106.91	107.48	107.18	109.29	105.49	106.81	109.27	106.63	108.41	107.5	106.69	106.61	108.61	109.51	107.64	106.07	106.07	109.72	108.18	109.35	108.8	108.69	107.55	108.5	108.7	106.74	108.1	107.37	108.66	109.32	110	107.31	107.98	110.25	109.32	109.55	109.53	108.79	107.19	110.79	107.18	109.24	107.97	110.99	107.82	108.72	108.06	105.55
106.28	104.65	105.12	106.22	102.97	106.67	107.25	107.16	106.87	106.16	103.76	104.04	104.73	106.37	106.52	105.69	107.45	105.3	108.83	106.33	106.86	107.13	104.97	107.21	102.65	105.29	104.46	104.08	103.79	106.6	105.57	105.49	105.15	104.62	105	106.82	104.92	104.98	104.25	103.8	106.15	108.31	104.82	105.42	106.22	102.31	105.41	104.42	106.9	104.46
105.95	107.43	107.49	107.93	105.82	104.38	105.62	104.47	107	107.45	105.52	105.44	106.85	104.93	108.23	106.05	106.49	107.3	107.19	102.97	106.16	104.15	106.47	109.01	106.33	107.71	105.47	106.81	107.97	107.97	104.83	105.99	105.14	105.37	105.55	105.8	107.22	107.68	104.85	106.36	108.07	106.67	108.11	106.32	105.83	107.28	105.55	105.93	106.08	107.58
110.96	108.87	106.94	108.92	107.92	108.84	109.09	108.79	106.47	107.3	109.17	108.01	108.72	109.34	106.88	109.69	109.3	109.33	107.87	108.5	108.59	107.77	108.49	106.06	107.84	107.28	109.14	106.9	108.61	109.58	109.09	110.45	108.91	108.4	106.64	108.79	108.89	109.25	110.42	108.49	110.92	110.1	109.46	108.46	106.9	108.62	108.04	108.81	107.28	107.39
104.37	106.21	106.12	106.83	106.83	102.81	108.31	105.74	104.48	105.42	102.32	104.19	104.76	105.65	105.31	104.63	105.52	104.74	103.7	106.85	105.31	105.48	105.57	107.91	105.39	107.29	107.32	106.1	106.25	108.19	105.81	103.83	106.13	107.27	106.99	105.56	104.5	102.17	106.27	106.09	104.37	106.14	106.13	105.74	105.39	104.15	105.63	105.63	105.93	104.93
108.56	107.91	108.78	107.98	108.03	109.66	107.89	109.52	108.84	108.98	112.02	108.13	108.22	108.47	107.34	109.56	107.52	107.18	107.44	109.06	109.91	107.96	107.25	109.03	106.76	108.06	108.12	106.85	108.26	107.43	109.75	112.18	107.1	107.67	107.78	110.16	110.23	108.73	107.96	108.64	107.32	108.92	110.79	108.68	106.1	110.97	106.33	107.57	107.88	105.49
103.36	103.65	103.94	105.76	105.51	105.11	104.84	106.2	105.75	108.09	106.64	105.42	105.33	104.5	104.45	106.6	104.84	105.19	106.86	106.34	106.06	107.39	106.89	106.62	105.94	107.18	106.55	108.31	105.83	105.65	103.49	106.8	106.13	105.81	105.43	106.52	106.91	107.33	107.73	106.54	104.73	104.75	106.59	105.02	106.07	107.92	104.51	105.93	105.33	105.05
104.66	104.88	104.08	107.1	104.6	106.63	105.98	104.23	105.95	108.42	105.47	104.29	107.87	104.93	105.64	104.26	105.41	105.01	106.22	105.82	105.82	103.77	104.85	105.77	104.11	105.81	106.13	105.11	106.81	105.55	107.3	105.28	106.49	104.83	106.89	105.69	105.04	105.65	105.72	106.14	106.48	103.82	104.11	107.26	106.62	105.24	104.23	107.35	107.32	107
106.94	106.65	108.3	108.12	108.17	107.57	107.66	106.28	109.7	109.06	108.36	105.91	106.94	107.94	107.99	108.84	109.52	108.56	108.77	107.13	107.43	107.57	106.1	107.27	108.92	107.34	106.85	109.55	108.41	107.8	108.09	107.99	108.24	107.57	107.27	109.15	109.62	106.8	108.37	109.74	108.23	108.23	108.5	107.08	108.81	109.58	109.25	107.99	108.58	107.65
100.52	102.26	101.58	100.47	101.34	97.352	100.04	99.471	98.245	101.76	99.902	99.723	102.02	99.213	102.48	98.772	99.249	99.01	100.2	99.476	99.494	100.32	101.98	99.594	99.668	98.043	98.86	100.72	101.63	101.64	100.37	100.9	100.7	100.56	102.19	99.427	99.331	101.12	100.74	100.86	102.23	100.99	101.26	99.976	100.58	99.16	99.832	100.53	102.37	100.41
107.53	109.15	106.58	105.92	108.07	106.65	110.13	106.61	108.51	107.95	108.26	106.39	106.6	105.78	109.81	108.49	106.57	107.5	108.76	106.59	109.63	108.94	107.19	107.77	105.85	106.82	108.87	107.71	107.33	105.67	105.41	107.61	107.8	107.37	105.55	107.07	107.15	107.83	107.12	108.71	105.92	106.65	107.42	108.46	104.89	107.95	106.62	105.47	109.51	108.64
108.07	108.92	109	110.78	108.13	109.02	106.87	108.74	107.9	109.58	110.24	109.49	108.76	109.36	108.35	109.67	109.85	108.39	110.1	109.16	108.59	107.55	110.09	109.26	107.24	109.61	108.28	110.54	109.89	107.05	109.5	107.6	110.06	108.56	108.8	107.62	109.35	107.88	108.83	109.47	106.84	108.67	108.69	105.98	109.84	107.79	108.37	107.46	109.25	108.91
102.12	100.22	100.65	101.27	100.22	99.516	101.15	99.975	101.05	97.817	101.57	101.06	100.98	100.3	100.12	100.25	99.663	101.03	100.46	100.23	102.95	101.97	99.948	100.97	99.843	96.841	100.15	101.32	101.74	101.96	100.99	101.99	102.73	99.756	99.187	99.205	101.82	100.06	101.85	100.77	101.72	101.3	100.56	100.55	100.61	100.05	102.51	100.21	103.48	100.18
106.67	104.91	105.56	107.21	105.47	106.44	105.97	104.51	104.39	104.57	103.74	104.49	104.58	103.45	104.2	107.93	105.71	106.33	106.12	105.15	105.48	103.91	106.7	105.05	105.77	105.94	105.59	104.78	106.61	105.58	106.4	104.95	107.08	104.09	107.21	106.58	105.02	106.38	104.87	105.13	107.84	106.29	104.17	106.63	105.66	106.48	105.95	104.44	106.26	106.73
106.28	104.97	106.32	104.59	105.03	105.79	103.48	104.74	107.41	107.08	104.57	108.27	107.24	105.41	104.55	104.51	104.01	107.11	105.18	102.34	104.9	106.26	105.55	104.52	105.25	102.25	104.68	106.56	103.89	106.03	106.73	104.87	105.43	106	104.98	104.81	105.3	105.22	106.3	103.74	105.15	104.03	107.14	105.29	105.92	104.56	107.37	105.98	106.29	105.62
109.83	108.45	110.78	110.29	107.68	106.09	107.23	107.95	107.11	107.43	107.62	109.45	107.48	108.42	108.56	105.61	109.73	108.97	107.89	108.78	108.71	109.62	107.89	109	107.89	109.29	109.38	108.21	107.5	107.33	107.93	110.27	105.83	110.13	106.61	107.57	107.94	108.92	108.35	106.2	108.88	108.48	108.86	106.98	108.33	107.58	105.7	109.63	104.04	107.22
106.79	108.11	106.81	108.73	110.24	108.55	107.3	107.6	107.82	108.59	107.29	107.6	108.68	107.84	109.56	108.83	106.81	106.8	109.73	108.52	109.26	106.9	107.37	107.59	107.38	108.64	107.81	107.25	107.66	109.29	109.55	107.81	106.94	106.9	105.95	107.75	108.78	108.31	109.76	108.4	109.14	108.04	110.79	106.53	110.05	107.54	106.29	107.52	108.62	110.08
101.21	101.2	101.83	103.42	102.39	100.98	99.214	103.09	101.06	100.13	98.996	100.96	100.56	100.86	101.64	99.806	100.82	101.26	102.62	100.32	100.14	101.35	101.82	101.29	101.86	101.61	103.09	101.48	101.55	100.2	102.87	99.408	99.682	99.062	101.68	100.09	99.666	100.65	100.41	100.18	100.02	99.29	99.986	99.761	101.5	100.08	101.99	100.18	101.15	99.082
107.04	107.38	106.56	109.17	106.75	108.16	106.57	105.83	106.35	109.6	107.62	107.82	106.3	107.46	109.43	108.43	107.99	106.23	107.97	108.72	106.87	106.07	108.16	105.95	105.59	107.4	106.38	105.71	105.77	106.55	108.11	108.26	107.05	106.02	107.24	105.33	104.57	104.58	108.29	104.41	107.91	106.98	105.38	106.5	107.55	106.21	105.68	106.48	104.76	106.95
99.421	103.29	100.06	99.964	99.913	102.04	101.02	99.496	101.02	99.893	98.695	99.771	99.177	101.96	101.07	100.63	99.199	101.91	100.39	100.18	97.774	96.703	100.45	99.451	100.3	99.91	99.342	100.06	98.496	99.194	99.502	100.86	99.547	100.71	98.901	98.894	100.02	101.02	100.51	100.28	102.59	99.309	101.73	101	100.9	100.25	100.24	100.95	100.31	100.29
105.34	105.34	103.85	105.39	103.14	104.34	105.3	106.7	106.34	103.24	106.09	105.11	104.98	105.67	106.02	106.35	104.43	104.6	104.77	103.7	107.32	103.82	104.62	106.49	103.72	107.18	105.86	108.11	105.54	105.89	105.74	105.93	105.46	105.43	105.23	106.14	107.19	107.35	105.83	103.19	107.38	106.84	106.53	106.81	104.95	104.25	105.17	107.7	107.03	105.66
109.1	108.37	108.04	110.19	106.2	108.46	108.3	107.61	110.11	109.67	107.47	107.93	108.12	109.12	109.73	108.79	109.36	109.1	109.64	108.13	106.52	107.24	109.9	108.21	108.71	107.94	107.85	107.7	109.96	108.7	108.34	109.11	107	107.79	107.14	106.66	108.99	109.11	109.07	109.26	106.86	109.31	107.63	107.79	106.88	110.23	109.47	108.98	108.21	105.75
99.477	97.666	98.177	97.633	96.136	98.712	96.755	98.34	99.23	98.224	96.491	96.697	96.724	98.853	97.507	96.465	97.65	97.678	100.88	98.186	98.71	95.909	97.857	99.899	98.896	99.172	99.372	98.362	99.516	98.065	97.362	98.168	98.286	98.754	97.646	98.293	98.077	99.879	98.724	98.536	98.156	96.3	101.74	98.675	96.799	100.15	97.697	98.138	98.611	98.269
106.08	105.87	106.2	107.17	106.13	105.13	106.06	104.93	104.01	106.17	106.36	107.41	105.32	105.69	105.96	106.45	105.13	106.33	105.41	106.33	106.56	105.26	106.41	106.13	106.69	105.97	105.77	107.96	104.94	107.12	106.99	106.04	105.64	106.46	104.96	109.1	108.23	106.69	107.37	105.19	107.68	107.17	106.61	105.54	104.23	108.83	107.58	108.71	104.72	105.53
100.5	101.43	100.75	100.69	100.97	101.09	99.791	102.07	98.742	98.238	98.585	102.64	100.22	100.72	99.858	99.482	100.6	97.847	100.43	98.747	100.57	102.56	100.17	98.108	101.81	101.64	100.3	99.175	101.21	99.897	100.78	99.51	99.838	100.31	100.09	100.35	99.12	100.35	98.953	100.89	99.812	98.979	99.996	102.39	100.44	99.57	100.9	98.566	100.67	102.26
105.42	107.57	105.96	104.52	106.73	107.65	110.63	106.57	107	106.96	106.96	105.91	106.64	107.62	105.1	106.03	107.6	108.74	105.24	108.22	108.13	105.69	106.32	107.08	106.34	108.29	106.74	108.79	106.04	106.82	108.77	108.11	105.18	105.44	105.51	104.9	106.02	106.56	107.87	106.71	104.87	106.17	106.59	106.04	105.26	105.88	105.69	105.69	105.34	104.54
105.26	104.36	105.51	106.78	104	105.62	106.5	107.3	106.66	104.56	105.48	105.3	104.67	105.87	105.21	104.7	106.77	108.88	105.14	102.46	106.95	103.75	105.91	108.03	104.43	103.66	105.94	108.04	104.03	107.34	106.33	104.96	104.58	107.47	104.18	108.1	104.62	105.81	105.21	108.03	106.76	105.42	107.27	104.23	103.69	104.15	105.6	107.73	106.47	103.96
106.28	107.49	105.04	104.71	105.3	103.95	108.34	104.91	104.58	107.27	107.05	104.48	106.76	107.49	104.51	105.59	106.59	105.79	106.69	104.4	106.15	107.99	106.45	107.35	105.68	106.4	105.05	104.82	105.37	105.37	107.77	106.48	104.08	106	105.34	104.91	105.58	104.19	104.05	105.7	104.05	105.22	107.88	104.38	105.89	105.01	105.09	106.54	106.01	106.44
105.91	107.2	107.22	105.98	104.86	106.27	105.96	106.88	107.95	108.85	107.14	106.96	105.18	105.96	106.41	107.27	107.22	105.92	105.76	104.64	105.69	105.77	104.45	105.58	102.82	108.75	107.89	109.09	104.97	106.39	107.72	106.92	106.57	106.83	107.6	105.86	104.3	108.47	105.19	107.21	106.96	107.5	105.59	105.98	108.55	105.18	107.02	107.84	103.17	107.2
107.93	105.36	106.96	105.81	107.54	106.01	107.02	105.22	106.48	105.59	107.13	105.22	105.66	106.45	105.66	107.72	105.24	105.82	105.42	109.23	105.98	107.43	106.17	105.48	105.12	107.58	106.24	105.06	105.52	107.04	105.72	105.7	106	105.03	107.01	108.06	108.21	107.8	105.32	105.73	104.52	105.61	107.41	107.2	103.36	106.32	107.21	109.83	110.67	105.86
107.35	107.1	105.16	107.19	106.22	106.23	106.81	107.07	107.74	107.02	108.23	106.88	106.43	104.5	104.5	107.68	106.28	105.37	105.98	109.95	107.43	107.48	107.14	106.79	105.55	107.06	104.54	106.37	106.28	103.78	106.13	108.06	105.75	107	107.61	106.44	107.99	104.12	107.37	107.84	106.73	108.12	105.51	107.38	104.4	105.99	107.45	104.63	107.4	108.8
107.04	103.33	105.86	107.6	104.66	107.94	105.38	107.1	106.4	105.51	107.75	103.91	105.82	106.5	105.5	105.55	105.81	106.37	105.15	106.78	104.43	106.89	104.79	106.7	105.71	105.48	104.39	106.25	106.34	108.22	106.66	107.49	105.22	106.99	105.94	105.3	105.7	106.58	107.23	104.5	106.4	103.85	102.9	105.76	105.57	104.17	106.12	105.55	106.12	107.68
104.07	106.82	105.31	106.83	106.18	106.55	106.32	106.04	105.49	105.65	102.68	106.1	106.63	104.97	106.19	105.23	107.05	107.6	105.32	105.93	106.38	104.4	106.31	102.15	105.75	104.46	107.49	106.59	105.11	106.27	107.76	105.5	106.37	103.08	105.83	105.41	105.47	104.29	104.65	105.57	107.68	107.01	105.76	105.68	106.18	107.99	103	106.58	104.79	105.87
100.86	100.42	100.58	101.04	98.87	99.925	100.96	100.61	100.46	99.454	100.48	103.26	101.35	101.01	103.1	102.24	101.71	101.13	102.57	101.57	102.82	99.834	101.07	99.248	101.39	103.62	99.413	101.52	100.39	99.867	100.64	98.991	101.52	99.857	100.42	101.35	100.63	101.58	99.625	101.44	99.55	99.55	100.61	101.96	98.398	102.43	102.72	101.78	102.98	101.79
104.75	105.7	103.78	108.24	104.05	106.07	104	103.92	107.27	106.35	104.79	104.85	107	105.48	104.55	104.48	106.1	103.37	105.7	106.36	105.17	109.45	104.38	104.57	105.53	105.17	103.45	106.25	103.42	105.24	106.2	104.06	107.15	108.09	105.26	106.09	105.25	107.44	105.46	107.75	103.59	108.02	107.84	105.92	105.73	104.87	104.6	106.64	107.14	108.51
108.93	107.83	109.77	109.11	110.89	107.87	108.77	107.59	109.62	106.67	109.12	107.89	107.98	106.64	109.33	107.6	107.36	107.49	109.31	107.65	107.62	109.18	108.26	106.52	111.69	108.43	107.35	106.31	110.04	109.7	105.92	106.88	110.66	107.91	109.51	106.68	108.87	106.8	109.33	111.06	109.31	108.08	108.01	107.66	107.96	107.86	107.99	108.2	109.15	105.52
97.512	96.295	95.632	98.473	97.682	97.984	98.568	98.209	98.039	94.993	96.678	100.88	97.632	99.308	100.98	98.571	99.066	96.943	98.695	96.188	97.791	98.971	98.932	97.933	98.306	96.578	97.346	99.497	98.262	96.747	98.699	99.074	97.761	99.42	97.667	99.026	97.16	98.601	97.321	98.927	100.14	97.203	98.997	97.6	98.765	97.714	97.681	99.842	98.915	99.862
109.23	106.46	108.07	107.56	108.45	108.08	105.67	109.85	110.55	107.08	107.38	108.29	109.86	107.83	105.84	109.81	109.44	109.31	106.51	109.79	110.97	108.09	107.42	107.55	110.32	107.56	107.69	109.56	109.97	108.14	108.12	109.9	106.97	109.01	109.61	107.31	106.87	107.93	107.15	107.47	107.6	108.74	107.88	107.57	109.69	109.18	111.31	108.21	106.42	107.36
106.01	103.37	104.9	105.7	104.41	105.47	104.7	106.34	107.68	107.29	105.72	104.15	107.49	105.93	107.72	103.34	107.33	107.23	106.84	105.68	104.59	108.21	105.62	102.71	103.7	106.47	106.54	104.94	106.56	105.09	106.03	104.99	106.55	107.11	105.52	106	106.67	105.58	107.12	104.76	109.76	104.4	106.97	107.19	105.37	103.86	106.18	104.6	105.14	103.7
103.95	107.58	108.44	105.6	107.41	105.33	107.27	107.92	106.21	105.72	104.54	106.94	107.47	106.09	105.04	107.89	106.83	103.97	106.22	104.63	107.38	105.21	105.6	104.48	105.36	104.89	105.93	106.04	105.95	105.96	104.1	106.47	106.8	106.71	105.37	104.66	105.97	106.48	106.76	105.44	105.05	104.78	106.65	105.06	105.05	105.16	107.46	106.11	106.12	104.75
108.52	108.81	106.49	106.49	109.04	108.52	109.09	108.47	108.63	108.11	107.46	108.42	106.18	108.82	107.16	109.4	106.7	110.59	107.41	109.09	107.54	109.59	106.03	106.78	108.67	108.28	104.87	107.84	108.28	109.62	108.24	107.88	106.34	107.13	107.57	107.6	110.69	109.21	107.09	107.78	107.52	108.16	107.19	109.18	106.89	106.83	107.28	106.93	105.59	107.55
101.94	105.96	105.35	104.21	105.03	107.01	105.21	106.37	106.64	106.58	105.78	106.6	105.62	104.7	104.43	105.4	108.15	104.96	104.52	103.73	107.17	103.74	106.68	106.85	104.94	105.51	104.62	106.49	104.11	106.04	105.7	106.31	104.85	105.28	105.49	108.1	104.33	104.21	105.16	103.41	106.83	107.2	105.63	107.6	106.5	106.51	105.75	105.74	104.9	103.74
109.04	106.81	105.92	106.14	108.2	106.8	107.86	104.38	106.6	109.79	106.75	104.32	106.23	104.99	106.78	104.78	107.98	106.72	107.68	105.39	104.72	107.88	106.85	104.99	106.8	107.92	105.68	104.26	107.23	107.97	108.68	106.98	107.35	106.34	105.72	104.86	106.42	104.61	107.94	105.22	106.29	109.6	108.28	107.55	106.51	106.99	108.29	105.7	106.51	107.24
104.99	107.87	104.34	105.62	106.26	106.69	106.12	106.95	107.99	106.42	104.62	104.19	103.62	107.4	104.55	105.02	108.89	105.72	104.3	106.34	104.77	105.15	106.47	106.23	105.75	105.9	104.51	107.32	105.71	105.27	103.9	106.67	105.24	105.7	105.32	104.43	105.53	105.62	104.44	103.94	105.47	103.38	105.45	106.95	107.27	106.35	106.56	107.38	106.01	106.35
105.34	108.87	108.7	106.75	106.59	108.22	109.51	105.14	108.58	108.73	108.24	107.11	107.12	106.03	109.61	109.35	106.31	106.23	108.21	107.65	108.3	106.32	108.75	105.7	107.53	106.2	106.77	107.89	108.45	108.34	107.48	109.79	106.44	111.06	107.61	105.5	107.78	108.37	110.17	108.31	106.79	107.16	107.45	107.39	108.86	106.58	107.78	107.73	107.87	107.55
105.57	104.6	102.99	105.58	105.11	103.42	106.72	104.69	105.34	104.07	106.7	103.59	106.25	105.33	105.99	104.2	106.73	104.29	107.68	105.23	106.92	106.38	106.85	105.12	105.61	105.15	106.7	108	105.31	106.59	106.12	106.75	107.31	105.33	106.25	105.25	106.68	104.05	107.48	106.86	107.09	105.7	105.43	107.45	106.2	103.63	106.5	105.93	106.55	105.05
108.61	107.97	105.98	110.31	107.92	107.15	107.88	107.18	107.03	105.86	106.51	107.11	105.75	106.11	108.93	109.68	107.59	108.07	107.69	108.24	108.14	106.56	109.1	109.59	107.28	106.37	108.64	108.15	107.28	109.36	107.92	107.84	107.81	108.23	110.44	107.88	107.53	109.22	107.52	110.45	108.06	108.32	106.56	107.14	105.53	107.86	106.4	108.88	107.24	109
108.27	107.83	105.44	108.79	108.49	108.9	110.85	109.14	109.63	108.95	108.91	111	107.06	107.05	109.93	108.84	108.22	110.43	109.51	108.14	108.12	108.7	107.64	107.74	107.6	109.59	109.9	107.03	107.94	108.38	105.98	109.03	108.3	109.81	109.66	110.91	109.01	108.99	109.23	109.13	109.33	108.22	108.24	108.26	108.09	109.36	107.32	106.94	108.24	107.54
105.34	105.75	105.54	105.13	107.38	104.55	107.38	104.34	108.43	107.23	107.28	105.82	106.28	105.03	106.04	109.14	107.56	108.87	106.87	106.68	106.69	104.62	106.03	105.25	106.01	106.03	105.49	106.03	103.61	107.51	104.37	107.62	104.75	104.6	104.92	105.95	105.44	106.87	107.88	105.27	106.46	105.28	110.17	105.88	107.36	105.95	105.64	109.36	105.75	106.2
109.28	107.79	105.79	108.86	106.55	106.43	109.74	110.55	108.85	104.98	108.67	106.7	107.87	109.45	107.08	109.6	109.51	106.75	108.27	106.19	107.82	109.16	109	107.75	108.77	108.81	109.17	107	110.66	107.88	109.48	109.01	109.87	108.45	105.38	107.82	108.54	108.49	108.89	109.65	108.45	106.77	109.13	108.38	108.74	107.34	107.22	106.65	105.48	109.52
97.229	96.361	100.01	96.754	99.164	97.435	100.13	98.385	98.585	97.342	100.53	100.08	98.078	96.861	97.584	97.21	98.055	98.199	98.698	96.559	97.929	96.164	97.875	99.304	99.5	97.982	97.885	98.364	99.53	98.828	98.012	96.642	96.777	96.228	99.803	96.965	99.4	98.415	99.456	97.2	96.106	98.066	99.239	96.811	95.407	97.158	98.517	97.907	98.106	97.597
108.75	108.21	109.45	110.29	107.87	108.38	108.35	109.69	110.01	107.19	108.3	109.47	110.44	106.79	108.7	109.57	109.14	107.28	111.01	107	109.29	110.2	109.89	106.8	107.86	104.57	106.72	107.99	110.93	109.41	108.54	110.14	109.14	110.06	111.21	108.09	108.79	109.52	107.51	108.97	109.76	109.72	105.63	111.1	110.54	110.68	108.59	109.4	109.59	109.09
104.18	104.84	102.65	105.01	106.09	103.57	105.24	106.4	106.34	106.45	104.92	104.46	105.98	105.54	105.09	105.98	105.42	106.49	106.37	105.49	103.69	105.9	104.74	107.06	107.22	104.7	106.28	105.59	107.51	106.92	102.97	106.28	104.9	104.44	105.13	104.94	106.24	105.89	105.33	108.24	106.94	106.35	103.88	107.38	107.16	103.34	104.37	104.02	104.28	105.61
107.64	107.03	109.58	107.65	108.53	106.72	107.34	109.26	109.77	107.89	107.49	108.33	108.47	106.25	105.85	109.51	108.38	106.67	106.31	108.84	110.6	107.72	105.93	106.62	107.52	109.71	107.92	106.35	109.01	108.94	106.83	107.43	109.12	106.07	107.4	109.66	105.52	108.39	108.28	108.68	108.02	107.44	107.54	108.59	106.91	106.31	107.87	108.15	109.53	108.88
106.93	105.59	104.72	106.84	105.76	106.03	104.56	107.63	105.17	106.2	107.02	107.77	106.11	107.3	105.39	106.77	106.55	106.72	105.47	106.84	105.98	105.66	108.49	105.74	106.09	106.48	106.82	106.19	106.26	107.89	106.52	105.84	105.4	107.36	105.02	104.61	107.66	107.73	106.97	107.92	107.47	105.76	105.78	107.25	107.12	104.28	105.46	106.66	105.86	105.98
108.3	104.88	106.03	108.77	106.41	107.36	108.3	107.19	107.11	106.13	105.22	108.16	106.22	105.78	107.25	106.65	106.64	103.51	105.18	104.21	105.13	106.43	106.7	106.5	105.61	108.28	103.27	107.41	107.44	106.22	103.95	106.53	108.01	106.35	105.46	106.39	106.9	106.05	107.27	105.91	105.55	108.49	106.54	107.15	109.2	105.37	110.39	106.24	106.08	107.56
105.16	104.24	104.89	103.91	103.36	104.68	106.58	105.45	104.72	106	105.74	107.99	106.92	106.24	106.03	104.87	105.97	106.52	104.33	104.72	105.83	107.39	106.74	105.57	104.79	106.18	104.92	105.66	103.42	107.02	105.9	106.87	105.33	106.43	104.32	104.59	108.99	105.05	106.06	104.4	104.96	107.68	107.09	106.43	107.03	105.19	103.54	105.33	105.19	106.82
108.98	109.11	107.32	107.93	106.57	105.81	108.07	108.03	107.99	107.74	107.06	108.22	107.66	107.55	107.09	106.96	106.37	106.68	107.92	106.53	108.18	107.85	107.12	106.73	109.44	111.67	107.4	108.23	109.66	105.54	110.1	106.96	107.86	108.3	107.76	106.69	109.6	108.67	106.62	109.26	107.23	109.37	107.82	108.61	106.74	105.82	108.51	109.76	103.2	108.77
108.1	109.22	106.66	105.32	108.62	107.58	108.5	106.85	107.33	106.28	107.13	107.56	108.96	107.15	108.33	109.58	106.9	108.32	107.62	107.61	107.92	109.25	106.72	107.84	106.15	106.9	107.43	107.71	108.78	107.97	108.35	106.25	108.2	109.14	110.47	108.47	108.76	106.82	106.53	108.5	111.43	107.15	108.08	107.91	110.38	108.41	109.43	110.4	108.99	108.38
106.37	104.83	105.09	105.06	106.93	106.26	106.52	105.43	104.3	106.46	105.8	105.53	104.11	105.36	106.76	106.6	104.87	104.89	106.23	104.82	105.77	106.85	105.53	104.53	106.21	104.93	105.29	104.9	103.92	106.18	106.1	105.67	107.01	105.92	105.82	107.18	106.97	107.34	106.22	105.82	107.83	108.81	105.23	106.98	106.31	106.5	105.92	106.65	107.51	107.47
97.696	98.457	99.027	99.853	98.748	100.28	99.748	99.401	97.882	98.669	98.351	99.227	97.029	97.316	97.352	100.83	97.696	99.712	99.452	98.112	97.645	99.885	98.214	97.338	100.06	98.223	96.577	99.821	98.211	98.087	97.363	101.84	96.482	99.118	97.875	99.212	97.139	99.49	98.203	98.35	97.172	97.841	98.536	97.226	100.06	99.989	99.97	97.577	99.061	98.935
105.24	104.53	106.11	106.27	105.78	105.57	103.52	104.85	106.62	105.18	105.52	108.92	106.17	105.2	105.96	107.31	105.71	105.9	103.99	105.72	106.17	105.69	106.36	105.89	106.05	105.59	105.77	105.92	105.85	106.08	104.59	104.82	105.74	105.35	106.86	106.58	108.6	103.29	108.53	103.82	104.05	104.34	106.65	103.43	105.18	105.71	104.75	104.7	105.64	105.65
96.595	98.894	99.487	98.806	98.933	97.226	97.222	95.786	96.165	100.64	98.147	98.781	97.438	96.71	100.9	100.25	97.091	98.696	95.812	95.432	98.164	97.498	98.681	99.288	97.943	97.99	99.139	97.624	95.841	97.957	96.284	98.159	96.126	97.956	99.592	98.314	95.305	97.365	97.531	96.553	96.822	99.572	96.994	97.187	95.69	98.752	97.053	99.647	99.144	99.041
107.6	107.02	104.92	104.27	105.77	106.47	104.55	106.24	107.37	107.21	107.45	109.04	107.09	106.33	106.59	106.42	107.35	104.77	104.18	103.56	107.23	105.95	105.94	108.34	106.83	103.98	107.72	108.41	104.98	105.26	104.13	107.02	105.66	105.96	107.78	105.4	102.89	106.93	106.57	107.8	106.85	105.29	107.15	106.34	106.9	109.21	105.65	106.36	107.56	105.01
109.98	108.97	110.23	110.86	112.29	110.55	110.12	109.97	112.86	110.86	112.18	110.77	110.07	112.69	108.66	107.64	111.1	111.84	110.98	109.66	108.59	111.18	107.57	112.08	110.4	111.72	109.74	111.16	110.65	110.15	110.47	111.18	110.94	111.98	110.05	111.49	111.51	108.32	111.87	109.34	108.25	110.52	112.5	111.04	110.12	109.59	110.23	110.82	111.64	108.74
105.99	106.17	106.75	105.85	108.7	105.64	104.54	106.99	104.09	104.66	106.01	105.4	104.51	104.01	104.38	106.34	104.28	106.93	106.25	102.65	105.76	105.25	105.4	104.06	105.33	105.81	104.25	106.54	104.58	107.75	104.55	108.04	105.76	103.41	105.9	105.45	103.69	106.46	104.72	105.75	108.02	104.9	104.45	104.39	104.29	104.17	104.37	105.13	105.2	107.63
109.7	109.99	109.52	111.33	110.48	109.85	111.43	110.91	111.92	111.23	112.19	112.23	110.69	110.4	109.85	109.81	109.74	109.08	109.82	110.8	109.74	111.21	110.46	109.52	111.42	110.83	111.48	109.24	112.31	111.6	108.41	110.38	111.52	108.06	110.38	110.81	110.54	110	111.58	109.36	112.35	108.99	111.15	110.21	111.2	108.56	109.94	111.79	110.33	109.48
105.84	109.05	108.51	109.75	107.05	107.39	109.23	106.98	109	108.02	107.96	108.33	106.11	106.9	107.26	109.41	110.36	108.46	109.78	109.09	108.09	107.78	108.45	106.24	107.45	105.73	108.43	107.52	107.72	108.14	111.38	109.19	108.11	109.65	109.2	107.02	105.86	107.48	107.74	107.55	108.78	106.96	106.7	106.09	110.53	108.08	106.88	108.49	109.07	109.51
98.574	97.967	95.409	98.682	96.349	100.01	96.84	99.328	97.802	98.303	97.874	100.6	98.019	99.021	98.263	96.688	100.61	99.704	98.358	97.859	98.271	99.107	99.254	99.433	97.869	100.21	98.132	96.905	98.111	97.818	98.821	99.692	102.47	99.002	98.134	97.699	100.33	99.068	99.16	97.591	99.771	100.17	99.179	99.339	98.26	96.531	96	100.3	96.749	99.612
104.67	104.39	107.84	105.46	108.31	103.87	106.84	104.24	106.22	105.6	108.6	106.12	105.05	105.63	107.31	106.41	106.2	108.49	103.9	105.38	107.64	107.44	105.67	105.39	105.7	104.98	106.71	104.44	106.64	106.72	108.1	107.07	106.77	107.96	105.68	104.87	106.79	107.69	105.01	107.32	104.72	104.08	108.27	107.29	105.89	105.18	107.48	107.41	106.35	106.58
99.476	99.598	100.28	99.79	100.2	99.603	100.6	101	100.1	97.906	98.847	100.01	99.707	100.03	100.36	98.947	100.95	98.34	98.33	100.25	96.925	99.082	99.8	98.241	101.31	102.7	100.78	101.53	100.83	101.42	98.677	99.543	99.297	99.967	98.503	101.44	101.28	98.653	102.42	99.949	99.166	102.34	97.567	99.682	101.3	101.73	98.914	99.362	102.7	101.79
105.19	105.1	105.95	107.32	107.59	105.78	105.44	107.66	105.92	108.17	106.86	106.45	106.41	106.84	108.46	107.7	104.93	105.52	106.25	105.01	109.28	107.92	104.4	106.36	107.56	105.57	107.42	104.3	107.24	106.12	106.14	107.75	105.95	104.84	106.29	105.4	106.68	104.13	106.57	107.89	105.47	105.08	105.56	108.15	106.29	105.47	106.09	104.13	104.07	106.49
107.59	107.92	109.84	107.82	108.19	107.91	109.37	108.83	107.07	107.62	106.28	107.57	110.66	107.29	112	109.26	106.15	108.78	109.57	106.84	108.42	108.19	109.54	108.2	105.69	107.16	107.93	108.29	108.15	106.58	107.35	110.92	108.8	108.73	109.25	107.21	107.81	108.33	105.74	107.74	107.75	106.44	109.2	107	107.91	109.1	107.48	107.55	106.24	106.87
104.63	106.01	105.98	105.82	105.52	105.13	105.46	107.63	107.05	108.26	105.6	105.87	106.63	109.11	107.43	109.11	105.58	108.42	106.59	106.19	104.26	107.29	103.33	106.98	104.62	108.31	108.62	106.69	106.26	106.1	105.27	107.07	107.67	107.76	106.12	108.84	105.74	107.66	106.35	107.59	105.42	107.21	108.01	106.26	109.31	104.35	106.88	109.98	106.54	107.45
107.5	109.11	104.94	105.21	106.4	107.11	107.89	108.98	106.23	105.85	106.22	107.8	105.8	104.82	106.37	105.84	106.34	105.98	105.75	105.27	104.65	108.96	108.11	106.19	106.48	103.82	106.95	107.62	106.31	106.45	106.05	105.76	107.54	104.86	105.76	106.65	105.8	107.06	104.45	105.94	106.18	106.84	104.38	106.79	106.61	106.51	104.64	107.28	107.53	106.54
106.25	107.95	108.77	105.95	104.41	108.41	105.68	104.86	103.59	106.41	106.74	107.24	104.99	107.05	105.6	106.19	107.89	108.19	106.12	108.03	105.92	105.92	106.76	106.41	108.45	103.41	106.93	105.18	106.34	106.06	108.3	105.78	108.71	107.1	105.12	105.64	108.57	103.87	107.24	108.88	106.82	106.11	105.96	107.64	108.1	106.85	104.63	105.67	107.45	107.17
107.86	106.85	107.97	111.3	109.42	109.17	106.31	108.79	108.91	109.59	108.95	105.83	107.19	108.04	109.48	106.78	110.27	107.95	109.48	107.65	108.69	108.38	107.88	108.11	106.42	109.43	109.48	107.44	107.16	110.43	108.2	108.15	108.31	109.74	108.33	110.08	108.47	108.48	109.62	107.65	109.09	108.26	108.07	107.02	105.35	109.92	108.67	108.11	108.64	108.77
110.2	109.28	108.53	109.41	109.03	110.66	107.9	109.84	109.58	108.35	108.88	108.1	108.69	110.23	107.46	107.13	108.6	109.77	107.33	110.65	106.7	107.6	107.57	107.36	109.15	108.13	107.98	105.96	109.23	107.28	108.87	109.22	107.09	106.96	105.21	105.56	108.59	110.21	107.62	105.89	110.83	108.25	106.74	108.44	109.79	108.01	109.51	109.26	107.9	107.86
106.03	106.47	106.65	103.5	105.37	106	104.51	104.05	106.63	105.87	105.71	105.35	106.78	107.13	106.69	105.28	104.7	106.02	106.58	106.24	105.16	104.75	106.07	106.48	105.38	108.82	106.55	106.63	105.13	105.32	105.86	104.87	107.84	106.73	105.25	107.43	107.1	108.57	105.12	106.66	105.84	107.17	106.5	106.2	106.03	103.12	104.7	104.24	106.39	104.75
109.33	107.83	108.31	107.44	107.9	108.87	108.9	109.79	106.82	109.33	108.98	107.74	108.15	109.73	108.7	106.99	107.45	108.98	108.52	106.9	109.7	107.23	108.86	109.16	106.22	105.45	106.54	107.13	110.41	108.32	106.94	107.22	109.65	107.95	106.69	108.77	107.24	106.72	108.59	107.89	106.98	109.7	108.25	107.2	108.42	107.84	109.4	108.34	107.43	108.91
106	104.65	107.33	106.11	104.95	105.97	106.47	105.27	105.68	104.71	103.51	108.53	104.46	104.96	104.94	107.56	106.1	106.46	105.84	105.56	103.62	104.62	104.55	108.46	105.77	104.39	104.15	106.94	107.89	106.7	106.33	104.95	105.65	105.62	107.27	106.01	105.27	106.47	104.14	105.87	105	104.77	106.38	104.8	104.67	105.91	103.24	105.84	106.73	105.3
106.35	104.84	106.06	106.02	106.87	104.89	106.36	106.38	107.76	107.39	103.77	108.2	105.38	107.78	105.63	107.62	106.49	107.28	104.5	105.16	105.92	106.72	106.35	107.63	105.21	105.46	106.91	105.68	107.4	103.66	106.86	105.3	108.85	105.68	108.12	105.45	107.3	106.21	107.51	107.66	104.55	105.76	105.89	102.44	105.85	104.33	109.31	106.67	105.59	107.15
111.15	108.93	110.52	106.65	106.66	107.07	106.44	108.74	107.71	111.72	106.85	109.05	108.93	107.35	107.11	109.77	111.17	109.28	110.26	109.76	107.58	106.74	109.25	107.65	108.73	108.75	111.63	108.91	110.46	108.48	108.85	107.42	106.98	109.04	109.39	107.09	109.51	108.24	108.12	109.41	109.82	108.6	108.9	106.28	108.46	108.65	106.77	108.54	110.88	106.39
97.079	99.506	97.871	99.726	100.89	98.434	99.509	99.384	98.513	99.984	97.342	98.129	97.202	98.952	99.09	99.311	99.656	99.789	97.515	99.977	99.129	98.057	99.843	97.797	99.106	100.13	98.961	98.484	99.157	96.635	100.67	99.928	99.715	97.01	97.943	97.649	99.904	98.911	98.775	97.832	102.28	97.955	98.526	97.277	99.215	99.375	98.131	100.64	97.409	97.708
97.897	99.915	96.837	98.505	97.181	97.836	95.958	98.137	99.331	100.14	98.148	100.06	96.678	96.596	95.671	99.234	96.861	99.047	98.491	98.291	98.347	96.252	97.857	96.06	98.632	97.94	97.928	99.155	96.911	100.25	96.406	96.94	97.71	97.058	97.58	99.117	99.586	96.092	96.722	97.717	97.527	98.076	99.663	97.113	97.098	97.783	99.231	99.78	97.374	97.874
101.26	100.9	100.69	99.782	98.84	105.05	101.45	100.85	101.03	101.05	100.26	102.46	99.498	100.81	99.393	100.32	99.919	100.03	99.412	101.28	102.61	97.133	99.608	100.21	100.89	99.079	101.51	99.985	101.25	101.75	100.23	102.48	100.68	99.605	100.39	100.58	100.17	100.76	98.044	99.147	102.18	100.63	102.94	100.04	99.439	98.982	99.484	101.62	101.09	98.445
102.73	101.52	101.44	98.99	100.53	101.6	101.95	101.33	101.73	102.03	99.934	102.69	101.64	101.01	96.864	101.5	100.9	101.26	101.19	101.54	101.21	100.91	100.61	101.44	101.52	99.934	99.645	98.219	100.39	99.942	100.83	100.06	101.97	100.57	103.12	102.02	100.72	100.05	103.67	100.88	99.855	101.34	101.94	100.21	100.31	98.795	99.943	97.935	102.76	100.64
109.57	107.5	109.79	108.34	106.46	105.57	108.9	108.08	108.04	108.59	107.81	110.01	109.62	108.9	108.53	109.68	107.24	108.22	108.46	110.19	107.55	107.13	108.71	107.42	109.04	107.26	107.09	110.46	107.72	109.24	107.86	110.23	110.01	107.54	108.29	106.7	112	107.61	106.73	107.5	107	106.27	107.08	107.58	107.08	109.24	107.86	108.8	109.56	110.59
107.84	109.07	105.47	108.12	109.01	107.04	109.27	110.6	107.26	108.05	107.05	107.79	109.7	109.54	108.6	107.9	108.27	107.91	106.96	107	111.07	110.22	109.76	109.56	109.37	108.7	109.45	109.13	109.61	107.72	109.33	108.09	108.51	107.61	110.18	110.37	110.48	109.16	108.91	107.99	107.51	108.49	107.62	109.96	108.58	111.08	107.7	106.32	108.44	109.28
111.42	112.17	110.47	109.86	109.63	111.46	111.14	111.45	108.77	110.26	109.65	110.56	107.92	111.27	110.99	110.94	110.79	109.48	110.78	109.44	112.38	109.96	111.28	112.9	110.87	109.42	110.71	111.04	110.32	111.45	111.74	110.29	110.67	110.69	109.94	111.39	109.88	111.26	110.82	110.8	109.19	109.28	110.87	111.76	108.8	111.78	109.99	110.25	110.63	111.53
106.79	107.48	107.12	107.32	104.54	105.38	104.18	106.41	105.4	106.53	105.06	106.3	106.82	104.84	106.74	104.61	103.53	103.48	106.3	106.04	105.02	104.23	107.91	107.38	105.24	107.74	107	107.07	104.98	104.52	105.65	105.08	105.21	105.87	106.18	106.56	102.51	104.59	106.84	105.47	104.84	103.33	103.14	107.01	105.6	105.37	105.97	106.33	106.55	105.5
108.44	111.29	108.16	110.28	113.3	109.46	113.1	109.87	109.8	109.87	110.72	110.57	110.9	110.13	108.8	110.92	111.76	110.24	111.19	109.98	111.16	110.52	113.37	111.62	110.64	109.87	109.4	108.6	112.61	109.24	111.09	109.9	112.19	110.04	110.79	110.65	107.68	111.61	109.85	108.21	108.81	109.2	110.76	111	109.95	110.94	110.93	107.55	110.66	110.28
97.709	96.688	96.714	97.407	99.291	95.83	95.79	99.417	98.484	97.703	98.743	96.961	98.705	99.282	97.89	98.059	97.31	99.992	96.63	97.986	98.08	97.145	98.69	97.547	97.298	96.808	98.918	97.7	94.803	100.86	95.227	98.868	99.623	98.922	94.178	96.43	98.089	98.854	97.941	98.529	96.666	96.828	98.443	96.549	98.725	98.669	98.081	98.885	97.668	96.624
106.85	105.89	107.1	107.1	106.66	104.83	105.16	105.07	105.45	106.35	106.1	104.4	107.24	106.43	106.22	107.23	105.03	105.79	105.68	102.77	105.67	103.68	108.34	105.98	104.3	106.6	105.82	105.78	105.2	106.46	105.4	104.57	105.31	105.66	103.81	106.35	105.85	105.88	105.22	104.32	107.3	106.6	108.26	107.33	105.93	104.71	105.99	106.57	106.47	106.67
99.286	100.2	99.29	98.553	99.466	101.35	100.01	100.16	100.37	100.85	99.895	99.322	101.22	99.352	100.87	97.215	104.27	98.061	101.24	100.11	99.431	99.1	100.57	101.2	102.14	98.736	101.67	100.99	100.65	101.38	99.967	100.16	102.19	99.986	96.966	100.53	100.52	100.45	100.4	100.33	100.4	101.7	98.222	98.187	100.53	99.647	100.75	99.441	101.66	100.46
103.39	105.44	106.99	104.91	108.06	106.96	104.65	104.5	104.37	104.31	106.57	106.6	106.25	106.97	105.89	103.16	103.91	105.02	107.04	105.94	106.38	105.97	105.39	105.98	105.53	105.96	105.16	105.89	106.24	106.96	105.96	102.48	105.02	108.4	105.91	106.12	106.92	105.12	107.05	108.13	104.24	108.1	108.28	107.79	108.96	106.72	107.43	103.8	105.39	107.05
107.07	108.16	108.61	108.31	108.65	110	110.48	108.14	108.2	108.59	107.26	108.15	108.22	107.74	107.38	108.17	109.36	108.37	107.61	108.04	108.34	109.15	107.86	109.45	107.72	107.45	107.36	107.26	109.45	106.59	107.24	107.51	107.69	109.26	108.36	107.56	106.12	108.54	106.19	108.65	108.01	108.99	106.87	109	105.62	108.69	108.07	108.58	107.47	108.67
96.818	99.335	100.6	96.368	100.12	98.754	101.63	100.81	98.161	97.578	97.995	98.683	96.782	98.401	98.677	97.782	96.537	100.96	101.23	96.058	99.319	99.594	99.914	98.72	99.233	99.518	98.434	100.98	98.144	100.08	99.571	98.608	98.503	100.56	99.989	99.658	98.952	98.409	100.29	100.52	100.22	99.381	100.84	96.98	99.893	96.008	97.328	99.37	100.85	99.231
110.71	110.92	111.34	111.15	112.79	110.45	111.75	110.55	111.14	110.28	111	108.38	111.32	109.89	112.41	112.43	111.43	112.15	111.18	110.36	108.92	111.39	108.91	109.3	108.21	109.97	109.42	109.34	111.08	109.02	110.57	111.11	109.86	111.2	111.59	109.24	110.92	110.59	110.63	109.74	110.54	109.23	112.49	108.27	108.04	111.73	109.5	110.9	109.76	112.43
107.17	108.17	108.55	104.94	107.28	108	107.23	108.1	104.87	107.42	108.01	105.5	103.91	106.2	106.68	107.13	105.53	105.42	106.42	105.34	106	106.21	106.34	106.16	106.32	106.96	105.71	106.03	106.5	108.69	105.41	106.88	109.37	106.5	105.22	107.93	105.04	106.21	107.38	107.01	107.91	107.82	108.79	105.71	106.5	107.41	105.85	106.29	105.61	105.65
106.92	106.7	105.71	106.99	108.5	107.72	107.78	107.61	107.57	108.06	107.22	108.91	108.92	111.04	109.44	107.69	108.48	108.14	107.19	108.38	109.75	108.92	105.76	108.22	107.39	108.79	110.1	108.74	106.79	106.31	110.15	106.68	109.67	106.71	105.66	108.02	106.52	108.98	108.18	107.75	108.15	107.81	106.86	107.75	105.38	108.26	109.13	108.46	107.97	109.02
103.69	105.64	105.43	105.82	104.17	107.88	108.61	104.61	104.94	104.99	105.1	104.63	105.72	106.84	106.4	104.86	107.45	104.36	106.65	106.47	104.6	105.42	104.93	106.64	106	104.44	105.05	104.83	106.12	106.09	106.3	106.79	105.82	105.12	105.12	103.7	105.68	104.8	106.66	103.57	106.32	106.12	104.62	107.49	106.74	105.08	105.21	105.54	106.38	105.35
101.8	104.15	102.2	102.14	102.76	104.28	104.78	101.48	102.08	101.13	104.69	102.17	102.15	103.67	101.42	100.98	105.68	105.23	104.74	101.43	102.03	103.54	104.95	103.95	104.2	101.63	102.31	102.25	104.6	101.12	103.78	100.34	101.66	101.17	104.39	103.52	104.15	101.91	102.08	101.83	104.49	100.43	100.41	103.97	103.66	101.59	102.68	102.29	103.24	101.83
101.19	100.53	99.958	100.78	99.93	101.63	99.089	99.976	99.885	99.955	100.46	100.75	98.649	99.909	100.57	100.9	101.57	101.6	101.64	98.932	99.149	101.52	100.33	102.35	100.7	100.61	98.287	100.05	100.54	100.02	97.777	101.03	103.33	100.45	100.25	100.75	101.94	101.44	101.12	101.75	101.38	100.9	98.078	99.282	102.48	99.855	101.08	100.3	100.23	100.21
106.15	106.64	106.54	106.44	106.37	105.22	103.85	103.99	106.21	103.67	107.87	104.55	103.13	103.35	105.93	107.53	103.04	104.2	105.17	104.55	106.17	107.31	104.14	104.88	105.42	106.03	105.45	104.22	106.47	104.39	105.52	106.78	106.07	106.44	105.21	108.09	104.09	107.31	104.23	105.67	105.93	106.65	104.41	104.53	106.31	106.12	104.83	106.04	107.34	104.18
106.6	107.45	107.59	106.75	106.33	107.61	108.21	105.16	106.66	106.67	105.8	106	106.55	105.28	105.91	105.32	107.34	104.35	104.07	105.58	104.98	106.94	104.25	107.6	107.53	106.16	106.84	106.8	107.2	104.11	107.59	106.88	106.06	105.37	107.82	104.32	106.8	106.72	109.34	107.59	105.36	107.59	107.78	108.59	106.18	108.11	106.13	104.55	104.54	109.12
105.93	107.62	104.76	104.33	104.09	104.92	106.68	105.88	103.43	105.36	107.13	107.79	103.75	104.61	105.46	104.99	106	104.96	105.72	105.1	107.91	106.45	103.77	107.15	106.28	105.9	106.12	105.27	105.78	106.4	104.72	104.38	104.72	107.03	104.47	106.24	103.75	105.98	105.55	106.2	104.85	105.03	103.61	105.13	103.7	104.87	107.54	108.25	108.6	105.55
108.59	104.86	106.8	103.18	105.89	103.27	105.22	104.87	105.71	106.13	104.65	106.73	105.98	107.35	106.7	106.16	107.01	103.82	105.8	105.76	106.39	103.98	105.3	104.34	104.2	105.6	106.85	107.08	104.43	103.37	107.42	105.34	104.18	102.65	104.99	103.18	106.4	105.09	103.73	105.51	107.08	104.04	105.83	106.39	107.08	104.91	104.35	102.88	104.37	108.63
106.09	103.46	104.41	106.62	106.15	105.03	104.06	106.23	106.86	105.61	104.99	104.14	104.84	102.73	105.04	105.62	104.44	106.5	106.33	105.3	106.19	103.87	106.31	103.18	103.11	105.43	106.22	106.6	105.63	106.22	106.93	104.21	106.71	104.43	106.67	106.98	106.36	104.77	104.14	107.25	105.67	106.24	106.05	108.57	104.37	104.18	106.03	105.22	105.98	106.2
112.3	109.36	111.52	110.66	108.55	110.68	111.85	108.02	111.98	111.53	111.98	110.63	109.26	111.96	108.91	111.41	109.73	111.45	111.12	111.76	112.09	109.5	111.57	109.72	107.38	109.31	108.86	107.01	110.87	107.23	110.12	111.88	109.37	110.08	109.71	109.11	110.12	109.86	112.68	110.81	108.23	109.27	108	112.09	112.4	111.44	110	111.43	109.98	110.48
105.68	107.06	104.17	104.41	106.16	103.74	104.72	104.93	105.29	105.96	105.97	105.67	103.82	105.14	104.68	105.97	105.48	103.78	106.16	104.29	107.37	106.32	105.45	106.55	108.43	106.52	104.13	105.23	105.25	103.38	106.14	104.08	106	106.34	105.76	106.05	104.31	106.48	106.18	105.46	105.76	106.3	108.49	106.68	103.44	106.6	105.98	104.77	105.34	106.83
109.34	111.21	112.77	109.79	110.18	109.28	110.19	109.34	109.01	113.27	111.05	110.02	109.97	111.1	111.53	109.23	112.77	109.84	113.72	110.4	112.1	111.35	109.71	109.43	111.73	109.09	111.6	109.93	109.41	111.5	110.45	113.65	109.96	111.07	111.17	108.87	110.87	109.58	111.58	111.71	110.36	113.23	110.27	108.26	107.94	109.57	109.76	108.73	110.22	105.79
110.55	111.06	111.03	110.52	112.28	110.57	110.97	110.99	110.09	108.34	112.6	111.39	109.46	110.67	108.45	109.81	112.69	107.71	111.57	109.45	110.95	111.9	109.7	109.7	109.8	110.44	110.95	108.04	111.37	110.45	110.68	110.11	110.78	109.53	111.79	112.78	110.24	109.35	110.67	110.19	107.59	111.1	111.25	110.25	111.4	110.53	109.55	108.47	109.95	111.4
105.6	106.52	108.42	108.14	107.86	111.26	107.87	108.16	105.4	108.34	108.57	110.82	105.45	109.29	107.61	108.13	107.2	109.12	106.07	107.48	105.41	106.24	105.7	107.64	108.3	106.94	107.7	106.81	108.68	105.66	106.24	108.82	108.15	108.03	106.41	108.25	108.17	108.45	107.74	108.23	108.02	107.43	107.98	108.9	106.51	106.21	110.28	107.58	107.84	110.21
106.47	106.05	104.39	106.61	106.57	103.11	107.01	103.68	105.73	106.83	106.48	105.03	106.05	107.86	106.28	104.77	104.54	106.56	106.96	106.16	105.02	107.72	106.28	106.48	106.6	105.07	104.71	105.93	106.73	105.39	105.72	106.11	105.45	105.05	107.43	106.04	105.27	108.4	105.28	105.53	107.09	106.44	105.53	102.4	104.93	106.61	105.13	106.9	105.48	105.15
106.15	106.48	105.92	107.46	107.79	106.54	107.67	105.86	106.09	108.39	105.43	106.04	107.48	107.11	107.82	106.27	105.27	105.66	105.51	105.75	106.18	106.24	105.85	105.59	107.24	107.06	104.88	106.72	105.52	107.06	105.84	106.4	107.16	106.78	107.1	109.4	105.59	108.67	107.09	104.96	104.64	106.26	108.09	107.92	106.19	106.04	104.3	106.76	107.49	107.98
108.59	108	106.22	107.47	108.23	106.37	108.81	107.78	107.17	107.07	109.26	107.72	107.68	108.15	107.27	110.09	107.65	109.38	107.42	107.23	107.73	106.86	108.28	106.59	107.58	109.48	106.74	107.6	109.5	108.09	107.49	106.71	109.35	109.44	108.12	106.18	108.17	110.13	108.49	107.03	106.51	108.86	109.9	106.97	110.9	108.43	107.97	108.8	106.17	107.08
109.44	107.71	109.87	109.07	108.45	109.87	108.17	109.21	109.09	109.15	109.67	108.93	108.27	109.14	109.18	110.64	108.54	108.07	110.73	109.26	109.81	108.72	107.75	109.8	110.07	110.35	109.48	109.29	110.06	107.34	107.29	109.41	109.66	106.18	107.54	108.02	107.97	108.9	108.12	110.5	107.88	108.17	108.81	108.64	109.46	107.96	108.92	109.07	107.03	109.39
108.02	107.95	107.58	106.54	105.62	109.09	109.29	106.09	106.05	107.05	107.95	109.41	107.68	107.66	107.83	107.1	106.13	107.18	105.07	106.91	108.18	106.52	109.81	108.05	107.2	106.72	108.62	109.2	109.21	111.01	106.11	106.3	107.39	110.54	109.74	108.63	106.42	107.6	107.4	109.08	107.92	107.34	108.79	109.73	108.91	109.46	106.78	108.93	109.5	106.73
108.66	104	105.45	104.04	105.17	105.48	104.19	106.57	105.92	106.7	103.07	103.78	104.62	105.42	104.69	107.43	106.16	106.99	105.12	106.01	108.47	104.97	105.14	104.45	106.58	104.74	106.13	105.79	104.67	105	103.75	103.91	105.19	105.82	103.69	106.62	107.2	105.99	103.03	106.26	106.43	106.6	106.71	105.53	104.52	107.84	104.05	105.39	107.94	106.5
109.02	108.86	107.9	109.26	108.24	109.78	109.34	112.33	108.02	108.94	108.3	107.36	109.57	107.41	108.21	109.9	107.37	110.61	108.44	110.35	108.65	107.86	107.4	106.73	109.03	110.42	107.28	106.99	109.5	112.23	109.35	109.65	109.21	107.41	109.69	108.2	109.11	108.86	106.51	108.94	108.8	109.19	106.15	107.67	107.85	107.05	107.67	106.82	108.25	106.61
105.14	105.94	105.38	106.3	107.34	104.26	105.44	105	105.62	107.11	105.71	105.75	106.02	107.49	106.76	104.37	106.12	108.32	103.32	106.28	105.8	105.14	104.61	105.6	104.12	106.07	106.6	106.59	104.62	105.59	104.11	108.55	106.28	105.32	104.22	105.94	105.48	107.38	106.94	107.15	106.22	105.5	106.02	105.25	106.42	106.4	105.58	103.45	109.15	108.44
104.35	105.56	108.36	108.81	106.84	106.9	106.62	105.13	109.56	105.67	104.78	105.63	106.7	106.3	105.71	106.06	106.72	106.16	104.62	105.8	106.5	106.54	106.78	104.04	106.61	104.29	105.82	106.54	103.7	105.55	107.01	104.76	106.9	105.61	105.13	106.87	107.44	107.47	107.16	108.18	107.37	107.05	104.98	109.19	106.88	105.23	107.02	106.86	105.62	106.74
100.57	100.55	100.62	102.08	98.809	101.92	101.57	99.561	100.92	101.23	99.659	99.38	99.727	102.27	99.309	101.85	99.325	100.14	102.92	102	101.95	99.408	99.761	103.71	100.31	102.12	101.75	99.284	100.67	99.896	100.88	100.79	102.97	102.21	99.993	100.5	100.77	100.8	100.47	101.96	104.22	102	100.51	103.52	101.16	100.14	101.46	103.04	99.347	101.99
105.72	107.72	104.82	105.68	107.19	106.8	108.03	105.39	106.94	105.35	106.92	105.21	106.25	107.41	108.57	106.5	107.97	107.89	105.93	105.66	106.84	107.82	106.03	106.24	109.13	109.88	105.89	107.51	108.58	107.92	107.28	104.19	108.05	105.82	107.16	106.47	106.57	104.86	106.37	106.3	105.88	104.27	104.5	105.22	106.66	104.45	106.11	105.15	108.99	107.72
102.23	102.12	103.63	103.19	104.04	103.61	103.02	101.64	101.46	102.75	100.08	106.48	104.06	105.62	102.33	103.62	102.71	101.75	102.84	102.83	100.77	104.71	102.75	100.37	101.62	101.58	103.9	103.06	103.12	102.77	103.67	102	102.15	103.99	102.19	105.31	100.92	103.57	102.9	103.63	102.12	104.56	102.72	101.31	101.93	102.65	102.79	104.18	102.6	101.22
104.5	104.44	107.01	105.53	104.36	107.07	106.33	105.95	106.73	105.34	104.18	104.78	103.33	105.58	105.56	107.52	103.15	105.58	105.82	106.48	104.29	104.51	104.48	105.85	104.57	105.81	106.8	107.7	105.35	104.73	105.69	104.44	105.36	106.48	106	105.65	104.83	104.73	102.95	107.23	104.37	106.92	102.98	106.03	105.06	104.33	104.71	104.55	102.91	106.39
104.44	106.83	105.84	104.83	105.49	104.45	105.46	107.21	106.93	105.59	106.01	106.73	107.46	103.61	106.26	104.49	107.78	106.08	106.45	105.53	105.55	105.57	104.96	106.55	106.31	107.84	107.38	106.25	105.77	105.85	105.57	106.73	105.54	106.45	104.75	104.51	106.06	106.81	104.31	106.44	104.71	103.89	104.7	105.3	105.79	104.54	105.9	107.15	106.11	106.75
108.72	106.7	109.06	108.46	108.74	108.71	107.42	108.08	110.57	108.18	108.2	107.34	107.45	107.34	106.26	107.18	107.47	105.87	108.9	108.47	107.48	106.84	109.76	104.73	108.21	106.67	106.89	107.94	105.84	108.84	107.69	108.15	107.34	106.87	106.61	107.74	105.78	108.76	106.68	105.6	107.99	110.08	107.64	106.1	107.42	108.27	108.29	106.1	108.16	106.27
96.999	99.238	98.366	98.204	99.372	98.644	97.417	98.484	99.886	99.44	100.02	97.949	98.239	98.546	98.149	97.04	97.06	96.995	98.07	97.222	97.801	97.266	99.837	96.633	98.597	98.133	98.457	97.346	98.773	97.517	101.8	99.621	97.867	96.864	98.972	99.405	97.09	97.796	98.293	98.625	100.76	97.388	99.084	99.341	97.309	97.834	97.523	97.158	98.239	96.567
104.79	105.82	105.79	106.55	103.58	103.74	105.46	105.68	107.67	107.21	105.16	107.16	106.25	104.63	106.43	106.95	105.77	107.06	106.06	107.74	105.27	104.72	107.69	104.01	105.61	109.43	104.19	107.09	107.88	105.01	104.37	106.39	106.62	106.74	104.47	104.67	104.47	104.42	105.87	107.32	106.53	104.57	105.46	108.04	105.72	107.11	104.95	104.1	104.52	105.23
100.32	98.304	100.42	100.16	98.161	102.61	100.16	98.942	101.97	100.62	101.04	99.949	98.82	100.81	101.53	98.327	100.34	98.373	99.915	100.41	101.07	98.934	99.82	99.229	100.37	101.14	101.66	100.07	101.02	100.08	100.74	98.203	100.98	98.62	98.631	100.59	100.49	101.02	99.523	101.3	100.14	101.36	99.152	102.25	98.289	100.24	99.941	99.1	101.81	98.106
107.82	105.66	104.95	107.58	105.67	108.25	105.54	106.41	104.13	106.27	106.92	105.05	104.89	106.41	105.45	106.65	105.64	104.45	105.42	104.93	107.53	104.87	104.57	105.27	104.31	107.06	107.6	107.16	107.32	103.13	105.55	105.5	105.79	104.98	104.84	105.75	105.55	104.14	105.82	106.76	105.77	104.06	104.98	103.89	104.78	107.42	107.06	106.92	104.79	106.68
103.76	106.18	109.13	106.22	104.91	106.53	106.46	104.56	106.7	105.53	107.06	107.22	106.89	107.95	106.89	106.13	105.29	106.08	104.66	106.3	104.71	104.07	106.6	105.99	104.2	107.93	108.82	105.27	103.99	106.43	106.23	105.05	105.6	105.41	106.49	104.36	107.34	106.76	108.57	107.25	106.34	106.15	106.21	106.62	107.35	107	105.09	104.71	107.18	105.61
104.2	106.64	105.64	106.48	106.92	106.77	107.2	104.96	106.7	106.24	106.61	105.39	103.9	105.63	105.47	108.05	104.29	107.5	106.19	105.05	105.76	107.56	105.51	105.98	106.01	106.22	106.17	104.77	106.4	106.02	105.45	105.97	104.09	104	106.4	105.06	104.16	106.14	106.09	104.45	106.37	104.46	105.8	106.74	105.99	104.84	106.1	102.83	105.96	106.59
109.12	108.58	107.99	106.8	108.41	107.49	107.24	109.48	108.36	108.03	107.88	107.67	106.78	106.94	106.3	106.96	106.73	107.7	107.3	104.86	106.29	108.5	108.43	108.04	107.55	109.41	106.52	108	107.78	109.01	107.4	106.44	108.11	110.38	107.93	109.57	108.96	107.65	106.3	105.66	107.24	108.52	106.53	108.15	107.95	109.14	107.61	108.91	106.78	109.43
107.28	106.55	107.01	108.33	107.56	105.7	107.38	106.83	108.85	105.45	107.81	106.41	104.61	106.39	108.79	107.96	107.11	105.72	105.77	105.39	106.51	106.45	106.63	105.69	107.39	106.45	107.2	107.21	106.68	109.14	105.57	105.32	107.51	107.59	107.92	106.63	106.56	106.56	107.91	104.59	107.13	106.44	106.2	107.27	108.24	105.8	105.48	106.92	107	105.75
106.22	106.92	105.93	107.9	106.62	105.89	107.23	104.8	104.86	104.8	106.19	102.68	107.93	104.75	103.6	107.33	106.26	105.21	104.85	105.04	104.93	106.26	105.79	104.9	105.73	106.5	106.4	103.84	105.29	105.62	105.46	107.01	106.08	106.69	105.88	104.84	106.53	104.13	102.73	103.91	105.28	105.96	104.01	106.26	105.49	104.19	105.68	105.33	104.15	106.23
105.69	104.83	107.81	104.94	105.95	101.21	107.67	105.91	106.06	106.44	106.07	107.56	104.13	104.32	105.72	107	104.96	106.62	105.22	105.54	106.16	106.19	104.79	108.33	106.89	105.99	106.95	106.59	106.11	106.27	107.38	106.07	105.1	104.71	104.76	107.77	105.74	106.64	103.76	105.43	104.13	106.83	106.61	106.88	104.1	104.67	105.41	105.6	107.42	107.54
105.63	106.56	107.97	107.73	106.63	107.29	107.42	107	107.01	106.17	108.87	107.78	107.9	104.41	106.28	107.97	106.86	107.14	105.89	105.69	107.72	107.64	105.61	106.6	108.38	107.05	106.17	105.7	107.53	107.95	105.11	104.93	106.18	106.13	107.43	107.49	107.51	105.77	107.38	105.52	106.47	105.86	106.57	108.56	106.52	105.94	105.68	107.92	108.11	106.28
109.5	108.59	110.68	110.84	109.18	110.79	111.67	108.62	109.32	110.1	109.66	112.32	110.04	111.78	112.11	109.57	112.13	112.36	110.86	109.12	109.93	111.47	111.39	110.94	108.13	108.16	110.7	109.39	108.9	111.55	110.16	111.29	109.34	110.02	109.62	111.05	111.45	112.02	108.41	109.92	109.25	109.28	108.04	111.88	110.16	112.16	113.7	110.32	109.84	110.8
105.59	105.78	106.38	105.67	105.55	107.88	108.4	106.74	107.21	108.72	108.75	106.13	105.74	106.85	104.58	104.75	106.64	107.79	106.83	107.24	108.88	106.88	107.13	106.26	106.75	108.27	105.3	106.63	105.17	106.36	105.19	108.32	105.94	105.68	105.83	107.3	107.34	105.78	107.4	105.51	106	106.02	105.46	109.7	105.1	104.46	105.61	107.63	108.23	103.74
105.79	106.12	108.39	108.45	106.61	106.8	105.86	107.62	111.28	107.13	107.32	107.52	106.91	108.2	106.78	108.48	106.99	107.63	109.69	110.78	106.97	109.11	105.65	107.16	108.53	108.65	107.1	107.84	107.56	107.99	105.8	108.93	109.19	109.57	108.46	108.84	108.66	109.76	108.22	108.6	107.98	107.27	107.48	110.25	108.47	107.49	106.11	108.9	108.06	108.09
100.92	102.04	98.678	100.47	99.108	102.21	99.523	101.01	101.03	101.21	100.88	101.62	101.23	101.53	100.82	102.95	100.95	99.095	99.342	102.36	97.677	100.58	99.836	99.819	101.67	101.42	100.34	101.32	99.809	98.984	100.46	100.27	101.89	98.669	98.887	102.38	101.35	101.58	100.06	99.292	98.828	100.58	100.65	102.6	100.82	97.266	101.29	99.766	99.294	100.99
109.66	110.1	113.08	112.04	109.56	110.29	109.58	111	109.19	110.2	109.06	109.38	110.74	110.76	111.78	110.15	108.51	112.16	113.27	111.34	110.01	110.1	112.02	111.36	111.38	110.71	109.96	111.37	108.76	111.89	112.14	109.87	109.29	110.49	110.31	110.89	108.77	112.07	109.28	111.62	110.95	111.24	110.01	109.49	111.69	110.57	111.47	109.2	109.1	110.35
102.79	102.6	99.925	102.79	103.59	104.18	103.44	102.44	101.04	102.43	100.73	103.46	102.47	104.63	103.71	102.11	102.35	103.81	101.09	102.1	102.9	103.5	102.78	102.71	102.38	100.87	100.78	102.51	102.48	103.65	102.3	100.94	101.36	100.1	101.67	102.42	101.17	102.83	104.1	104.08	103.97	101.26	105.93	101.42	102.53	103.6	103.66	103.04	101.11	101.56
106.17	106.62	107.48	108.6	105.81	106.71	105.82	104.56	108.05	104.77	104.61	105.38	105.45	107.22	105.99	106.05	105	106.03	107.59	106.46	107.49	104.88	105.41	106.49	105.42	108.93	107.5	104.02	107.33	106.25	106.15	105.91	106.65	108.18	105.33	105.95	105.98	104.51	106.59	105.41	105.43	107.33	106.04	106.55	104.13	106.33	105.26	103.92	106.66	107.5
108.54	107.03	108.44	105.41	108.45	106.98	106.75	108.49	108.11	105.79	107.39	107.92	108.64	105.8	108.51	108.06	107.17	109.34	108.04	105.99	106.82	106.48	107.13	107.52	107.58	106.89	108.16	106.27	108.01	107.15	110.82	106.84	108.66	107.14	106.58	108.4	108.47	108.8	108.22	106.96	107.14	106.47	109.26	107.17	106.36	110.64	108.45	105.68	107.4	108.97
111.81	108.94	112.77	111.57	107.71	110.21	111.44	109.41	111.72	110.24	110.23	108.74	110.8	109.92	110.43	111.76	109.22	110.12	108.45	109.72	111.38	110.28	112.31	109.89	112.33	110.44	110.83	108.66	112.21	110.46	109.8	110.51	109.66	111.46	110.57	110.87	110.41	108.08	110.59	109.56	111.33	111.64	108.52	112.2	110.53	108.58	109.91	109.23	109.97	112.22
109.24	107.47	107.69	110.7	108.77	109.57	111.05	108.82	106.41	108.38	107.31	109.02	110.94	108.28	108.49	108.53	108.88	106.83	106.96	109.72	106.41	109.24	106.85	108.11	109.02	108.37	108.54	107.33	108.42	108.3	107.07	108.96	108.85	108.76	108.75	107.39	108.76	107.11	108.06	108.23	109.68	108.99	108.17	106.79	107.37	106.7	107.93	109	109.17	107.51
99.794	98.545	98.465	99.949	101.25	98.608	98.532	99.651	97.549	97.044	99.485	99.267	100.89	100.67	98.534	97.786	98.001	98.729	99.129	98.226	97.097	98.117	98.772	100.96	99.84	97.25	98.17	99.553	99.049	99.464	95.994	98.092	96.536	97.217	96.909	97.107	97.23	98.747	97.354	99.095	101.36	99.915	96.901	98.017	99.709	99.727	97.364	95.997	99.377	98.6
99.734	98.083	99.277	98.854	99.635	98.838	97.652	97.732	100.41	98.495	98.33	99.512	98.693	98.592	100.27	97.863	98.86	97.837	99.004	99.616	98.262	97.87	97.588	97.317	99.447	97.659	100.18	97.658	99.257	96.99	99.516	99.327	97.7	99.735	97.516	98.397	100.31	100.65	98.725	96.766	98.37	99.408	101.64	98.26	98.652	98.255	96.833	97.49	100.1	98.432
108.32	107.43	106.91	108.72	106.1	108.33	108.13	109.26	107.74	108.2	109.59	108.64	110.33	111.11	109.24	106.56	108.98	105.51	109.97	105.83	109.16	108.31	106.73	108.84	108.78	109.12	108.52	106.49	107.36	108.57	107.92	108.03	109.71	110.43	105.95	107.45	108.8	109.23	108.41	106.02	107.41	108.09	106.5	107.31	110.44	109.09	107.93	106.93	107.92	108.77
106.02	106.92	103.85	104.6	104.89	106.72	107.35	108.87	106.72	106.62	104.54	102.34	106.3	105.9	104.85	108.82	104.96	106.99	107.49	107.35	107.78	106.02	106.24	105.86	106.66	103	105.54	105.25	105.32	103.86	104.03	104.62	103.28	103.81	106.03	106.52	104.37	105.66	103.79	104.07	105.31	105.02	106.62	104.8	105.06	106.49	105.75	104.5	106	106.4
106.33	109.71	106.51	109.59	105.29	106.92	107.81	106.82	107.17	108.74	108.45	108.31	108.49	106.63	107.39	108.84	108.93	107.91	107.67	107.29	109.94	105.12	105.91	109.26	108.3	108.97	109.12	108.59	109.07	109.26	105.93	107.43	107.56	107.89	108.61	109.22	109.21	109.81	105.99	107.8	106.44	107.27	106.78	108.42	106.76	109.56	107.84	110.65	108.22	107.54
101.23	100.64	99.474	101.99	101.56	101.33	99.233	97.421	100.33	96.975	100.01	101.47	99.846	99.68	100.4	100.46	100.26	100.08	99.57	100.64	99.775	102.29	99.529	100.62	99.365	101.14	101.37	99.462	98.776	99.22	101.47	99.073	98.874	99.249	102.24	100.81	100.49	100.52	99.095	99.53	102.73	98.685	101.29	100.83	97.978	100.4	98.051	100.05	98.202	97.962
105.46	105.89	105.02	104.84	104.7	106.63	106.5	105.82	103.36	105.1	107.36	104.34	104.98	104.97	106.79	107.24	107.3	108.17	102.57	105.99	105.67	105.48	105.07	106.89	104.36	107.66	105.27	105.22	105.07	105.84	104.3	103.67	107.19	106.06	104.27	104.41	105.83	103.86	104.37	104.57	106.5	106.33	103.11	106.4	103.98	102.37	105.67	106.24	107.2	104.88
106.96	103.7	107.51	106.51	106.49	109.38	108.17	109.79	108.5	108.49	108.79	109.83	108.42	105.97	110.82	108.51	107.51	108.31	108.61	107.53	108.5	107.06	107.18	107.1	110.05	107.27	106.98	107.24	110.47	108.39	107.63	108.12	107.89	109.16	107.74	107.18	106.81	108.95	110.21	107.75	108.5	109.65	109.91	108.03	109.26	108.08	108.11	109.01	107.99	107.89
107.06	108.25	105.24	107.05	106.3	107.61	106.51	105.67	105.57	105.71	103.01	104.08	106.78	104.33	107.16	106.72	107.53	105.96	107.06	106.47	105.38	105.38	103.55	105.52	106.74	104.05	107.22	104.73	106.4	105.94	104.45	104.52	103.75	107.09	108.1	104.33	105.94	107.38	105.85	105.83	106.54	105.13	104.93	106.16	105.47	102.88	105.55	107.74	105.19	106.24
104.88	102.25	104.97	103.02	103.91	106.39	106.34	106.94	107.29	106.12	105.76	104.19	105.75	103.6	103.52	104.95	103.46	106.01	106.43	107.75	106.64	105.89	103.66	106.36	108.14	104.47	104.88	106.21	104.15	104.82	105.51	104.81	105.65	103.25	103.55	105.63	105.68	103.41	103.35	103.78	103.28	105.19	104	105.82	105.48	105.64	105.53	104.16	105.84	106.05
99.414	99.898	97.703	100.98	99.334	99.379	98.479	98.176	99.83	97.692	99.958	98.807	99.286	100.05	101.02	98.585	97.852	97.285	100.56	99.598	98.522	99.54	99.341	96.445	98.424	97.888	99.676	99.262	99.23	98.409	97.7	99.531	97.764	99.637	99.491	97.617	98.489	98.118	97.212	100.44	98.353	97.592	98.875	98.664	100.83	96.849	101.24	100.35	97.714	98.782
109.28	107.66	107.59	110.26	107.3	109.37	107.52	108.44	107.52	106.14	108.09	110.01	107.42	111.21	110.81	109.11	106.59	108.88	110.85	107.75	107.66	110.55	109.13	109.32	109.29	108.56	107.69	108.93	107.35	107.88	109.12	108.73	108.24	109.7	107.56	110.56	110.53	108.95	107.23	109.2	108.76	107.76	107.91	107.71	109.55	107.54	109.74	108.72	107.64	109.8
99.165	100.82	101.07	101.46	97.845	102.54	101.21	101.15	101.52	100.96	98.652	100.81	102.05	99.627	101.25	99.546	101.38	101.08	100.4	101.56	102.63	100.09	101.69	100.52	98.641	100.55	99.45	101.25	99.749	99.134	100.33	97.567	98.634	99.497	99.584	101	100.97	100.8	100.64	98.452	101.88	98.09	99.176	98.742	100.66	101.91	101.23	99.67	101.99	101.3
107.23	108.03	108.23	108.86	107.64	107.28	106.45	108.84	106.23	107.71	107.5	108.19	106.63	106.27	108.52	107.86	108.22	107.32	109.5	107.43	107.55	108.5	109.07	107.09	108.79	107.5	106.16	106.62	109.74	107.68	108.07	108.45	110.24	108.62	107.56	106.83	109.65	107.9	106.87	109	107.88	107.82	105.41	107.76	106.82	111.1	108.31	109.38	107.5	108.92
106.98	109.7	109.11	109.77	106.65	108.85	109.05	108.84	108.61	109.8	109.37	109.53	107.74	108.81	109.64	107.3	107.4	108.11	110	108.27	109.22	108.3	108.2	107.51	107.31	109.3	106.93	109.1	108.3	107.43	109.84	109.75	110.26	111.17	109.33	108.79	109.39	108.83	111.05	109.31	109.36	110.64	108.06	108.98	106.2	106.38	109.5	110.2	108.15	106.12
105.64	105.08	107.88	106.41	106.59	108	106.37	104.27	105.2	105.74	105.09	105.54	104.76	105.4	104.77	103.24	104.56	105.91	106.97	106.65	106.02	107.58	105.23	105.15	105.4	106.1	105.54	107.91	108.55	104.97	105.88	106.41	105.28	106.07	106.99	105.49	107	104.91	105.15	105.94	107.31	106.44	102.92	106.84	104.26	102.98	103.55	105.82	106.45	105.03
108.28	105.31	106	106.11	106.04	105.68	107.76	104.95	106.3	106.03	106.01	107.59	108.25	106.21	107.13	107.58	109.22	106.42	108.23	107.8	106.77	107.93	104.55	106.87	108.01	102.99	107.38	107.93	108.15	106.2	106.44	105.68	106.31	106.98	106.05	107.56	105.29	102.58	105.85	105.84	106.28	105.6	105.31	107.48	107.78	105.4	106.28	106.41	106.54	107.1
99.438	101.85	101.17	101.03	97.976	98.668	100.64	101.47	101.43	100.9	101.21	99.473	99.27	100.15	100.13	101.89	101.54	100.21	99.963	99.591	100.42	98.351	101.89	101.93	101.05	101.55	101.98	100.84	101.75	101	101.47	99.48	100.95	102.07	101.42	101.31	100.84	100.01	99.27	99.826	101.09	99.739	102.2	102.92	101.12	102.48	101.44	101.67	100.06	98.552
102.07	105.41	104.66	106.68	104.88	105.18	105.04	104.45	104.45	106.45	104.61	107.8	105.11	104.09	105.4	107.32	106.36	107.1	105.12	103.96	105.82	107.65	108.02	105.18	104.94	106.41	105.09	104.5	105.77	105.76	107.38	104.77	105.61	103.64	106.72	107.96	106.04	103.8	107.22	106.18	105.74	105.68	105.09	106.21	106.01	105.78	103.98	106.64	105.13	106.3
104.29	106.2	104.88	103.67	107.64	105.81	108.06	105.9	105.62	105.35	104.26	105.23	108.34	105.24	105.9	107.25	107.32	106.6	105.55	106.43	105.32	105.91	105.51	104.83	104.16	105.85	105.27	106.41	107.38	105.92	104.51	105.59	106.23	108.63	104.71	106.91	104.86	106.2	106.88	106.8	103.57	103.92	106.84	105.26	108.2	106.21	105.62	105.67	105.19	106.61
97.801	97.097	98.693	99.631	99.273	98.778	99.472	97.47	101.68	99.591	98.632	97.913	96.699	98.797	99.539	98.545	98.45	97.95	99.115	98.275	100.72	98.501	99.185	99.056	99.874	99.195	97.747	97.999	100.23	98.25	99.082	98.324	100.55	100.13	98.489	99.471	98.806	99.135	98.855	99.564	98.971	98.5	99.882	99.116	101.35	100.16	97.699	98.789	98.497	98.044
104.74	106.3	103.95	103.21	108.28	106.92	104.23	104.17	105.66	104.47	106.26	103.31	104.42	106.46	107.23	105.1	104.03	104.73	105.78	107.87	107.63	105.53	106.43	107.24	108.46	103.93	104.85	106.19	104.75	104.6	104.69	103.54	105.78	107.12	104.94	108.93	103.81	104.93	105.45	105.85	104.33	105.55	106.73	104.61	105.86	104.69	103.59	104.93	105.37	104.93
104.84	103.71	107.19	103.3	105.33	103.83	104.37	106.53	104.35	106.17	105.09	105.58	106.7	106.33	103.66	106.76	106.98	104.15	105.14	106	103.91	105.43	104.62	107.15	106.49	104.97	105	105	107.4	104.1	105.07	108.33	106.26	106.53	106.08	104.27	107.27	105.65	106.12	103.61	106.93	105.66	106.09	106.91	102.56	106.53	106.56	104.89	103.85	106.24
99.666	99.95	101.14	100.29	99.147	98.194	100.09	101	98.27	101.56	98.827	101.73	100.97	100.76	99.227	98.645	101.4	100.81	98.341	100.02	100.42	98.533	99.682	101.19	99.925	99.393	99.666	101.15	102.07	98.45	98.526	98.529	98.639	99.856	101.06	102.84	100.52	99.893	104.11	101.31	99.513	99.358	99.886	101.11	100.25	100.96	100.41	101.14	100.25	102.19
103.92	105.94	107.02	105.65	103.64	106.32	106.5	107.6	105.2	105.9	104.56	103.49	108.98	104.94	107.1	106.99	105.98	104.16	108.62	106.17	106.63	105	104.49	106.36	103.96	104.93	103.5	103.85	105.16	106.21	105.96	103.58	107.32	104.81	107.88	105.01	105.75	106.49	103.89	106.06	105.41	105.59	105.69	107.92	105.87	106.13	106.68	104.87	106.88	104.4
109.68	109.74	109.05	110.38	108.51	107.93	109.5	107.66	106.01	109.67	109.64	108.4	110.08	106.93	109.93	107.29	108.87	107.4	109.07	109.03	106.77	108.31	110.98	106.93	108.72	109.01	106.04	109.03	109.71	107.97	107.28	108.52	108.83	106.88	108.18	108.85	108.23	107.42	106.18	106.28	109.26	106.24	108.18	107.49	111.03	110.97	109.15	107.23	109.25	106.54
111.37	114.06	108.78	109.9	110.51	109.45	108.85	110.66	110.72	109.82	112.43	109.23	110.12	111.52	112.07	109.79	109.98	110.71	111.84	110.2	110.92	109.98	110.87	109.39	112.14	113.05	109.34	107.58	110.55	109.97	112.15	111.06	110.37	109.55	109.12	111.59	110.42	109.03	111.68	110.35	110.19	108.91	112.52	109.46	110.07	110.45	110.47	110.39	109.32	111.44
102.77	106.66	106.33	104.78	105.42	104.44	105.81	105.72	103.34	107.49	105.91	106.89	105.59	107.3	106.34	107.45	104.35	104.84	104.53	105.87	103.49	105.71	106.92	106.15	106.91	103.09	104.35	104.2	105.25	104.27	104.71	104.74	105.71	104.85	103.27	106.17	105.87	106.4	103.74	106.09	106.86	104.81	105.02	106	103.39	108.58	104.91	107.21	105.84	107.13
106.95	105.99	108.41	107.45	107.72	108.28	107.69	108	107.73	108.51	105.77	108.17	108.28	108.82	107.13	108.66	107.09	106.97	108.14	106.99	106.1	108.98	106.13	108.37	107.51	109.09	106.7	106.64	108.41	107.95	108.76	107.88	108.3	109.04	108.77	107.53	109.44	107.26	109.01	106.67	109.01	109.85	108.79	108.45	107.09	109.04	108.04	106.21	107.01	107.48
106.71	105	104.9	105.01	103.61	105.11	105.3	105.7	107.44	104.04	104.47	105.99	104.67	107.78	104.86	105.43	104.46	108.28	107.25	105.73	106.81	103.38	106.16	104.89	105.18	102.72	107.79	105.06	105.07	107.93	106.18	107.64	106.42	105.07	105.77	105.8	103.47	102.68	106.23	105.21	107.07	105.62	107.41	104.53	107.25	105.26	106.57	105.09	107.32	106.46
104.5	106.18	106.19	107.55	105.02	106.27	103.43	104.29	104.55	104.9	106.9	105.32	104.19	106.57	106.04	106.08	104.7	105.66	106.91	106.75	107.98	105.91	103.79	105.6	104.84	106.85	107.89	106.41	105.51	105.7	106	106.9	106.45	107.03	105.26	105.17	107.76	105.98	104.14	106.47	106.03	106.43	106.31	107.22	104.96	104.81	105.22	104.78	107.38	103.62
104.71	106.42	105.69	106.07	105.18	105.74	105.66	105.86	104.45	104.75	105.21	107.11	105.79	105.03	106.82	105.69	105.42	106.6	106.25	106.72	105.87	104.37	107.57	106.66	106.77	105.27	107.59	105.72	107.07	106.8	105.26	104	106.61	106.02	105.97	106.2	106.09	106.15	105.7	104.53	104.94	108.76	105.87	106.27	108.42	103.33	106.52	106.54	106.97	106.94
108.69	107.39	104.78	111.92	107.85	107.38	107.85	107.13	107.34	107.38	107.9	109.98	107.34	105.25	107.63	107.42	106.39	108.7	106.99	109.43	107.69	109.59	108.24	108.4	110.2	107.21	107.32	108.02	108.28	107.67	109.27	108.33	107.65	107.28	106.65	105.49	108.24	107.08	108.16	106.81	108.15	110.41	109.5	109.33	108.66	108.41	109.08	109.34	111.25	110.29
105.07	107.84	105.14	106.91	103.99	104.48	105.29	106.85	105.3	107.32	106.18	106.86	106.94	104.41	105.68	106.82	103.69	104.83	106.06	106.05	105.21	105.51	106	104.47	103.4	105.71	102.06	107.2	105.14	106.94	105.77	106.73	106.54	108.12	105.53	104.75	107.72	106.78	104.28	105.5	105.27	103.66	105.22	104.65	107.1	106.46	105.22	107.61	106.6	105
107.84	109.8	109.5	110.97	108.38	112.72	108.35	109.22	107.64	108.62	107.49	108.8	110.94	107.67	108.16	107.02	111.55	108.95	108.14	107.25	109.11	108.28	107.27	109.13	111.01	109.62	108.73	109.34	107.56	107.46	107.02	108.81	107.48	107.19	109.4	108.62	108.33	108.85	108.27	108.54	110.34	107.29	108.83	107.35	109.55	109.48	108.13	107.78	107.53	108.68
103	103.8	105.39	105.52	106.85	105.61	106.3	105.81	106.68	103.03	107.47	104.94	105.26	106.28	107.13	102.5	104.47	107.58	103.59	105.88	106.21	104.63	105.1	105.67	106.86	106.43	106.2	104.94	106.59	105.9	105.69	105.05	105.76	107.5	105.39	106.03	105.74	105.6	105.16	104.25	105.79	104.17	107.32	105.1	105.4	103.68	105.36	105.95	105.63	103.91
105.69	104.76	103.05	103.82	105.75	107.82	106.9	103.62	106.1	103.48	105.01	105.66	106.22	104.45	106.59	107.45	104.4	105.61	107	103.85	106.77	106.59	103.72	105.64	104.26	104.6	106.34	106.87	103.12	105	106.11	105.38	106.91	105.44	105.67	106.35	105.63	103.8	103.67	106.56	108.07	103.04	105.01	105.64	106.17	104.55	104.71	106.03	106.48	104.9
106.25	108.06	108.54	107.04	105.05	109.11	107.91	106.15	104.26	107.6	106.42	106.13	108.28	107.25	105.43	107.72	107.21	106.88	105.34	103.45	106.21	104.42	105	104.1	105.96	108.13	107.1	108.27	106.49	105.1	106.17	103.84	105.51	108.92	106.53	106.32	107.34	107.16	105	104.92	104.99	105.46	107.26	106.19	107.06	108.31	104.86	106.5	107.16	106.84
105.54	106.85	107.17	107	103.98	106.77	105.21	104.22	105.86	105.12	107.86	107.51	103.98	106.58	103.83	106.43	105.38	104.21	107.76	105.6	105.5	106.81	102.81	105.07	104.32	105.71	107.82	105.21	104.55	104.96	106.17	104.64	105.73	106.74	104.81	106.66	105.82	104.79	104.04	106.24	107.4	107.57	106.16	106.49	105.42	105.57	106.63	106.4	105.41	105.58
101.31	96.626	99.405	98.515	98.945	98.691	98.427	98.901	100	97.677	98.87	98.204	98.519	98.384	97.874	97.333	97.866	100.68	100.78	97.228	99.884	98.781	97.565	96.998	96.346	99.351	99.683	99.429	97.939	96.195	97.293	98.632	97.049	97.76	97.707	99.953	99.041	101.11	100.98	97.96	101.43	98.201	96.982	100.49	98.224	98.719	96.603	97.944	99.021	99.407
105.14	105.83	105.71	104.53	106.92	106.4	106.52	106.44	107.92	104.32	108.53	108.66	105.68	103.77	106.54	109.36	107.33	105.06	106.7	106	105.43	108.53	109.01	105.47	106.41	106.14	107.24	107.35	106.9	104.77	105.42	106.69	108.63	106.85	105.44	105.4	106.85	104.35	105.22	104.63	104.91	106.4	107.64	107.01	104.97	105.86	106.71	106.82	104.77	106.7
102.13	98.979	101.27	101.91	103.47	101.58	100.29	102.17	100.93	102.82	101.37	102.16	98.974	99.808	100.84	102.17	99.701	101.9	101.48	101.29	100.56	101.51	102.94	100.45	102.82	102.6	102.06	99.615	100.49	101.54	100.23	101.25	101.67	100.26	99.583	104.71	103.38	102	102.92	102.43	103.12	99.987	102.12	99.194	101.55	100.13	103.29	101.74	100.64	102.44
106.03	105.72	104.76	107.1	106.08	103.82	105.98	103.7	105.18	107.1	106.95	105.32	107.78	105.5	105.95	104.37	104.26	107.11	108.16	106.35	106.35	106.41	108.43	104.15	106.22	105	106.32	105.92	106.21	105.43	106.96	105.08	106.39	107.64	106.2	105.63	105.62	106.33	106.29	107.21	105.11	107.61	105.47	107	105.5	105.25	105.81	105.89	105.52	105.88
107.57	111.24	108.64	109.54	107.9	108.9	108.9	106.08	106.95	108.05	108.96	107.11	107.45	110.35	106.88	107.85	108.49	108.35	108.51	109.69	106.81	108.43	109.65	108.2	106.79	108.87	108.55	108.85	108.94	106.9	108.83	111.77	108.67	107.35	109.7	109.1	107.87	109.21	107.8	107.31	109.07	109.38	107.39	109.17	107.29	107.68	107.63	107.66	107.06	109.32
109.55	109.67	108.5	110.15	109.57	107.43	107.13	108.08	108.18	110.73	109.09	110.57	108.71	110.63	108.4	110.76	107.55	109.3	108.45	109.91	109.81	107.04	109.7	109.01	107.41	105.96	109.47	106.01	106.68	108.95	108.85	108.44	108.83	109.99	107.73	108.58	107.74	108.31	110.28	105.91	109.69	108.87	108.03	108.38	107.29	110.69	107.03	108.29	109.1	108.84
107.17	105.66	103.98	107.27	106.51	105.51	106.1	106.5	107.86	105.53	106.74	106.81	106.27	103.92	105.33	106.78	105.36	107.79	106.13	108.96	108.37	105.37	107.26	105.37	106.89	107.41	106.89	107.05	104.86	106.26	106.68	106.24	107.7	104.91	107.07	105.84	105.97	105.44	103.38	104.74	104.76	108.17	107.2	106.86	108.48	106.46	108.51	107.16	109.17	106.82
106	106.12	105.65	106.01	106.62	107.38	105.26	104.62	105.87	104.25	105.74	107.41	105.59	106.5	103.95	104.28	106.31	105.8	105.3	106.2	106.17	108.24	105.28	106.26	108.31	106.81	108.02	106.6	104.96	104.82	105.45	105.12	104.32	107.67	105.1	106.63	106.97	106.28	107.29	105.17	104.39	105.95	104.66	104.4	106.05	106.35	106.82	104.9	106.44	105.73
97.297	101.55	102.32	99.666	98.664	101.95	100.96	101.91	97.55	99.557	98.445	102.17	100.07	100.01	98.726	99.7	100.58	99.384	100.29	100.29	99.204	100.31	99.737	100.63	101.23	102.31	100.37	100.38	100.54	100.01	100.28	99.942	103.02	100.96	100.17	97.544	100.03	100.16	100.97	100.96	100.51	100.9	101.4	99.464	98.919	100.68	100.23	100.98	98.719	101.86
106	106.96	103.83	107.95	106.81	107.33	105.44	105.35	104.13	105.49	105.69	103.76	105.5	103.54	105.64	105.02	106.58	107.63	107.48	104.46	104.94	105.72	107.14	105.27	104.93	106.09	105.08	105.25	106.66	105.39	107.69	105.22	105.53	104.26	105.05	104.58	104.98	104.3	104.5	105.86	103.66	104.94	103.95	106.91	106.89	105	105.24	105.7	104.68	103.07
98.836	97.019	97.639	96.517	98.993	96.213	97.455	99.357	95.653	100.08	97.246	99.983	98.274	99.568	98.542	97.841	97.323	95.968	96.896	96.427	101.68	100.57	99.107	99.04	97.613	98.288	99.425	96.331	96.614	98.609	98.04	98.011	99.324	97.358	98.867	97.795	97.506	99.465	98.171	98.678	98.111	98.174	97.599	98.965	95.625	97.405	97.388	96.072	97.096	100.26
100.46	101.66	100.65	100.1	99.768	99.957	100.63	101.57	101.46	101.73	100.39	102.25	99.276	98.6	101.03	100.27	100.41	97.375	101.11	99.636	98.159	100.46	97.689	102.74	102.7	98.66	100.81	100.02	99.404	101.86	101.53	102.48	99.014	99.133	100.67	101.54	99.437	99.803	99.695	99.362	102.98	98.036	102.21	99.207	100.07	102.12	100.17	102.22	98.189	100.75
105.42	106.19	106.81	105.8	106.7	105.59	105.03	105.59	104.17	105.9	105.24	105.02	103.75	106.09	106.12	106.83	103.94	106.17	106.16	106.1	106.48	104.77	105.72	105.75	108.34	104.92	107.73	105.54	104.95	105.52	105.52	104.6	105.29	102.49	103.72	104.51	105.5	105.9	106.13	104.7	101.57	103.58	104.39	105.9	105.89	107.13	102.85	106.49	106.13	107.49
97.977	97.766	97.514	98.499	98.833	99.733	97.596	97.478	96.744	98.5	98.402	99.588	98.088	95.067	98.95	98.9	98.908	96.567	97.975	97.85	98.193	97.249	99.122	96.76	98.49	97.492	95.512	97.007	94.895	97.193	100.4	98.154	98.076	98.352	98.699	96.854	100.08	96.411	97.462	97.915	99.404	97.887	97.226	97.954	96.437	97.809	96.756	98.508	100.09	98.261
100.81	100.34	99.048	98.649	103.19	102.07	101.01	99.028	100.71	101.81	99.652	100.12	102.5	101.6	100.38	100.05	99.132	99.587	100.18	99.371	101.35	100.85	98.985	100.93	100.59	97.724	103.43	101.01	99.427	98.581	100.51	100.7	101.49	102.58	99.551	98.886	100.58	100.38	99.816	98.882	101.15	101.06	101.43	98.537	99.475	99.564	101.92	99.765	98.99	98.757
101.29	98.942	98.674	101.98	99.513	97.124	99.987	101.68	98.907	100.29	98.979	99.546	101.16	102.87	101.64	99.117	100.35	98.614	101.16	100.5	97.899	101.52	100.35	100.23	100.8	98.497	99.359	99.162	98.124	99.27	100.42	100.89	100.19	100.93	100.32	100.27	99.8	100.07	99.145	99.007	101.15	100.58	100.69	98.231	101.41	98.708	101.44	100.88	100.36	102.06
109.02	106.95	108.99	109.21	108.98	105.52	109.03	108.21	110.91	107.37	107.78	107.77	107.59	108.93	107.04	110.91	106.68	109.42	108.11	110.89	108.78	108.25	109.34	108.39	107.08	110.03	109.5	108.41	106.43	109.48	107.3	107.75	107.97	108.02	108.54	109.27	108.28	107.68	106.01	109.13	111.4	109.13	107.31	108.07	109.76	107.75	107.39	109.62	107.06	109.85
106.13	108.01	108.92	109.82	107.12	107.15	109.29	108.88	106.95	107.85	106.86	108.33	108.12	109.17	109.23	107.82	107.87	108.41	109.33	107.33	109.68	109.09	108.55	107.89	110.43	106.29	107.08	106.87	108.88	108.2	108.9	107.41	108.43	109.17	110.01	108.26	106.27	107.48	108.88	108.6	109.67	106.93	107.62	110.04	108.22	107.53	106.75	108.12	106.6	105.58
105.92	105.36	104.67	103.77	105.82	107.29	107.03	107.56	103	104.11	104.05	107.06	105.66	105.38	108.23	104.75	107.42	103.88	106.74	105.6	105.4	104.49	106.57	105.38	107.41	106.99	103.93	106.3	106.31	104.43	107.04	104.62	106.8	106.02	106.33	103.24	105.13	105.39	107.12	103.54	105.04	106.34	106.43	105.8	105.31	106.65	106.06	106.5	104.66	105.6
98.291	96.776	98.848	95.86	96.085	97.182	98.507	98.262	97.205	98.174	97.335	96.177	97.959	99.763	100.63	97.884	96.637	97.558	98.391	99.404	97.918	99.226	98.525	96.663	98.34	98.819	98.803	97.216	97.661	98.701	97.884	98.103	98.299	97.808	96.843	98.548	99.462	100.08	96.994	99.841	98.592	97.367	97.609	98.212	97.956	97.9	96.139	98.614	97.301	95.885
106.64	107.83	108.02	107.49	108.17	107.06	110.01	108.02	108.05	106.74	108.73	108.72	107.57	107.95	109.81	107.27	109.8	108.84	109.82	110.38	109.04	106.85	107.19	107.53	108.88	109.16	109.38	105.71	109.44	107.14	108.59	108.29	108.35	106.24	108.82	107.97	109.71	110.35	106.82	106.22	108.53	109.22	107.92	107.98	110.1	108.4	108.94	107.63	106.88	108.56
106.37	108.66	105.7	105.84	106.75	105.02	106.85	104.95	104.94	103.47	106.48	106.51	106.42	106.16	106.36	106.45	104.66	105.87	108.98	106.86	106.14	105.83	106.13	105.43	105.6	105.03	108.82	106.67	104.88	104.72	106.75	107.19	105	107.74	107.4	106.72	107.68	107.33	106.74	104.74	106.14	107.07	105.45	104.48	105.87	103.48	106.19	108.19	108.43	106.16
99.226	101.08	103.06	101.68	99.47	98.331	99.539	100.77	101.41	101.17	101.93	104.1	100.57	100.66	98.567	101.18	100.26	99.047	102.29	101.08	98.391	101.77	99.106	97.962	101.96	100.35	100.65	99.768	100.79	99.53	100.64	98.323	100.96	99.537	100.75	102.01	104.46	100.84	101	102.19	100.94	102.82	101.57	99.189	101.64	103.2	100.28	102.77	101.4	102.96
99.58	95.959	96.865	98.771	100.33	96.151	99.415	99.996	94.94	98.496	96.224	97.459	97.463	98.585	99.872	98.033	101.76	99.043	99.051	98.697	98.603	96.571	97.6	97.896	97.144	96.523	96.317	96.667	94.62	98.666	98.268	97.37	94.879	97.172	98.55	95.602	98.885	100.29	95.863	95.558	98.861	98.207	99.062	96.042	95.928	97.255	97.25	95.41	98.62	97.445
106.43	104.02	103.51	108.1	107.19	105.7	107.53	105.31	103.85	103.1	107.23	105	105.12	104.14	103.24	105.5	108.27	105.09	105.5	105.03	104.11	103.72	104.52	105.61	105.76	105.53	103.38	106.74	107.51	105.26	105.78	102.71	105.47	106.36	108.11	108.72	105.8	106.58	105.43	104.82	107.38	105.46	106.26	106.59	104.34	105.23	105.85	105.87	106.64	106.27
99.329	101.15	101.26	99.619	99.031	100.95	101.13	99.814	100.2	101.32	99.948	99.655	99.448	99.1	100.09	99.49	98.833	97.898	98.716	99.823	100.02	100.79	102.01	101.49	100.6	101.11	101.28	100.74	99.112	99.725	99.063	98.949	100.63	99.487	101.89	98.882	101.64	99.634	102.39	101.94	98.338	99.678	101.57	99.911	101.13	101.22	98.826	99.908	100.74	100.33
113.24	111.99	114.43	110.02	109.84	111.18	108.91	110.51	110.81	111.97	109.85	109.74	109.59	111.37	110.35	108.94	108.71	108.12	111.09	110.13	109.28	111.62	108.33	110.07	110.67	111.39	110.46	109.3	108.77	110.69	109.12	110.75	111.21	108.86	111.67	111.65	109.89	110.66	110.98	111.26	111.02	111.86	109.73	109.67	108.25	110.81	111.79	111.7	110.5	110.6
107.23	110.19	110.5	106.57	108.17	109.61	108.02	106.53	107.75	108.4	109.35	107.08	106.81	107.42	107.54	107.36	105.66	105.18	105.07	106.85	107.53	109.66	107.15	108.16	109.32	109.51	107.97	106.25	108.11	107.98	106.44	108.21	106.4	106.93	106.88	107.3	105.83	108.06	106.39	106.54	106.33	108.19	109.05	108.02	106.22	106.39	107.14	107.2	110.35	105.95
104.23	106.86	105.47	105.44	104.67	105.8	105.1	105.04	104.48	105.46	105.15	103.83	104.81	104.25	105.85	104.39	103.33	105.77	105.13	105.3	105.51	107.96	104.49	105.38	105.78	106.59	106.2	105.72	106.58	103.77	106.07	103.99	105.34	104.38	103.08	103.16	104.78	105.05	104.35	105.14	105.9	107.96	103.16	103.98	107.47	104.95	106.01	105.65	103.7	105.08
106.46	107.84	109.1	109.53	109.86	107.74	108.6	110.48	108.78	109.29	107.83	106.64	108.29	107.1	105.82	109.68	110.4	107.24	107.17	106.42	109.06	105.55	108.84	108.37	106.74	109.73	109.9	107.67	109.83	108.57	108.22	106.71	107.98	107.9	108.01	107.57	108.84	107.75	109.21	107.21	108.67	109.53	107.91	109.23	108.48	108.45	108.62	107.98	109.15	106.76
106.95	107.57	107.98	109.13	108.47	109.44	107.63	109.05	106.01	109.95	106.69	107.39	107.9	109.37	108.78	109.52	110.14	109.06	108.79	109.1	108.93	107.31	105.4	107.58	107.73	108.05	109.46	107.71	107.36	108.4	107.79	111.2	109.72	106.07	109.72	106.77	108.18	109.03	107.26	111.12	109.42	107.06	105.8	108.45	107.74	108.89	108.77	108.51	108.78	107.87
107.49	110.19	107.19	105.45	108.04	108.35	108.5	107.03	107.01	109.21	110.39	108.64	108.34	107.39	107.11	108.31	107.63	108.58	108.8	110.08	107.49	109.34	109.02	108.31	109.13	105.44	107.27	109.01	107.15	105.53	107.84	107.34	106.45	106.37	107.53	108.56	106.84	107.36	110.17	108.01	107.27	105.7	107.46	105.8	107.94	107.16	108.85	109.23	107.6	107.19
108.7	107.53	108.26	108.32	107.38	109.09	108.32	106.03	107.1	107.96	106.03	109.49	110.85	109.38	108.9	107.49	108.58	108.39	109.08	109.48	110.19	108.45	108.59	109.47	109.17	107.78	109.88	108.84	106.94	107.62	108.34	107.98	109.13	107.08	105.9	107.87	108.22	108.94	107.94	107.75	109.05	106.15	109.78	109.49	109.9	109.75	109.44	110.38	108.34	107.75
105.33	107.04	104.28	106.06	105.49	106.43	106.85	106.85	106.88	105.75	107.06	105.5	105.61	105.93	106.48	104.82	108.46	106.02	104.98	105.98	105.54	103.95	104.45	107.83	105.5	106.27	106.64	107.68	107.28	107.05	106.16	105.68	104.34	106.52	104.58	104.84	106.46	108.82	106.28	105.02	105.94	105.71	105.79	106	103.35	105.76	104.53	106.19	107.75	104.78
107.81	107.51	106.56	107.05	107.44	109.72	109.14	109.13	107.14	107.4	106.31	107.18	107.1	106.83	108.28	105.9	106.32	107.82	107.5	109.4	108.34	107.18	106.44	109.19	108.07	107.74	108.25	105.97	107.82	107.62	107.7	109.86	107.33	107.58	108.32	109.36	108.75	109.31	110.53	107.79	107.26	108.62	108.31	109.31	107.28	107.91	108.68	106.49	108.02	106.31
98.858	102.23	97.24	100.56	100.85	101.02	98.749	99.472	100.9	100.83	100.95	98.581	101.04	100.74	101.17	100.85	100.81	99.975	100.78	99.845	98.619	101.9	100.08	102.95	99.473	100.6	100.46	98.633	99.4	99.277	99.302	101.02	101.54	101.69	100.46	98.401	100.75	102.28	100.53	101.83	101.05	99.614	99.099	100.43	99.818	100.26	101.55	100.11	99.756	100.56
105.49	104.25	107.31	105.69	106.1	105.04	105.92	105.61	105.29	105.14	105.61	106.13	105.41	105.42	105.81	105.69	104.38	107.06	107.79	104.43	105.47	105.55	106.81	103.86	104.78	105.82	106.26	106.19	105.27	104.83	107.48	104.68	106.98	104.76	107.01	104.04	105.41	105.65	103.87	105.83	105.98	103.96	105.74	105.29	106.7	104.85	103.26	105.19	103.59	106.51
104.91	105.2	105.94	106.5	106.86	102.81	106.86	105.17	104.9	103.32	104.95	105.5	105.55	107.77	105.88	105.99	104.93	107.32	103.39	105.45	103.05	107.17	105.14	107.27	107.18	105.71	104.82	103.04	107.28	104.39	106.85	106.51	106.4	106.4	104.65	105.79	105.27	106.72	103.81	106.62	106	103.07	106.24	105.64	104.94	104.24	108.64	105.22	107.3	103.3
106.98	106.77	107.23	105.06	106.96	103.98	106.82	105.36	106.32	106.31	104.59	103.2	107.22	105.96	103.02	104.43	105.39	106.85	104.69	105.4	106.29	104.13	107.22	108.44	107.34	105.37	105.2	106.43	104.17	104.64	105.71	106.77	105.53	106.18	105.13	106.04	107.77	104.46	106.44	106.27	105.27	105.52	107.76	107.01	105.97	105.91	103.72	104.17	106.34	102.42
97.752	98.718	97.264	98.123	98.91	98.282	100.11	99.967	98.384	98.478	98.629	96.043	97.738	97.263	98.73	97.848	98.239	96.684	97.476	100.21	97.801	98.926	100.1	97.585	98.281	99.582	100.02	97.895	98.846	98.067	98.072	97.971	98.324	99.146	99.167	98.044	95.968	96.226	98.811	96.867	99.905	95.814	97.939	97.804	96.908	98.3	100.31	99.595	97.892	99.478
105.6	104.3	107.28	106.27	102.44	104.67	106.33	106.11	107.45	105.48	106.1	105.33	107.81	105.84	105.24	102.49	105.86	103.24	107.91	107.09	106.64	104.21	105.99	105.55	104.83	107.1	106.96	107.17	107.31	104.67	106	105.81	103.38	106.09	108.67	104.7	104.77	105.19	107.5	103.32	105.73	107.8	106.4	105.41	104.44	106.18	105.13	104.39	106.47	106.52
106.14	104.44	104.85	109.16	106.07	104.73	106.94	106.78	107.59	105.57	105.9	106.64	106.51	107.8	106.16	106.21	108.03	106.67	108.05	106.14	105.67	107.9	106.55	105.83	108.18	106.23	108.32	106.24	106.18	105.97	106.76	107.79	106.61	107.78	106.29	106.01	104	105.51	107.71	105.04	104.7	107.18	106.7	105.78	108.1	107.53	106.27	106.06	106.56	106.44
108.61	108.99	106.47	107.24	108.79	106.93	108.58	106.85	107.29	108.38	106.65	106.76	110.03	108.63	107.17	110.26	108.19	109.29	108.83	109.21	107.85	107.93	108.31	106.13	108.81	107.05	108.11	109.74	107.17	108.65	109	107.93	107.49	106.19	107.39	108.85	108.83	106.66	108.04	108.42	108.74	110.39	108.98	105.56	105.93	109.43	108.46	108.72	107.86	110.09
97.001	96.428	98.966	96.761	98.727	100.6	95.764	95.481	96.144	98.02	97.807	99.946	97.52	95.244	98.798	98.54	96.307	97.755	97.496	97.633	97.161	98.134	98.614	94.768	100.95	100.56	97.06	99.011	99.863	99.423	97.616	96.146	98.147	98.639	98.719	98.403	98.234	96.532	98.793	97.946	97.546	98.269	97.8	98.331	96.137	97.587	98.655	97.871	97.872	99.188
99.622	98.145	96.467	96.959	97.519	98.876	98.242	98.207	100.66	97.157	99.337	97.741	100.1	96.787	95.486	98.102	99.657	98.537	99.869	98.184	97.576	96.873	98.748	98.683	98.178	97.188	98.41	97.448	98.168	99.454	99.271	97.654	98.339	97.263	98.114	94.654	96.331	99.193	98.54	99.098	95.159	97.182	98.505	98.215	99.13	95.922	98.348	98.732	100.31	98.499
105.45	105.35	108.21	106.09	106.52	106.66	106.01	106.33	105.52	106.79	106.1	108.42	104.31	105.96	106.49	102.62	106.34	107.47	104.53	106.27	107.76	105.09	107.24	108.21	106.93	107.3	105.97	105.52	106.29	105.93	105.6	106.42	106.28	106.3	108.51	107.31	105.69	105.96	103.83	107.52	104.27	106.98	106.54	107.64	106.72	105.87	108.09	106.41	108.46	107.46
107	107.62	107.75	107.04	108.47	106.87	108.1	107.3	105.59	107.93	103.82	104.57	107.27	108.13	106.25	107.34	105.56	107.67	106.52	106.44	106.84	107.18	107.87	107.14	108.15	107.23	105.75	105.95	107.79	106.35	108.3	106.4	108.38	106.16	106.6	106.74	109.43	106.17	106.02	109.85	104.63	104.84	106.75	106.71	108.94	105.35	106.92	107.15	107.25	107.52
108.06	107.77	109.39	107.29	107.6	107.03	108.16	109.91	106.9	108.55	105.04	107.89	108.91	107.25	106.59	109.75	106	106.92	108.11	107.41	109.44	106.55	108.55	105.65	108.14	108.04	106.36	108.1	106.75	107.81	108.19	107.86	108.78	109.15	109.76	108.54	107.25	110.24	107.85	108.69	107.43	107.07	109.33	109.78	109.46	106.81	108.64	108.26	107.68	106.53
108.41	110.29	107.3	108.04	108.62	106.06	109.43	109.11	108.26	107	107.13	109.3	106.32	107.93	108.18	106.92	106.5	108.67	107.71	107.29	107.64	108.34	109.75	108.88	106.59	106.85	106.36	108.76	107.2	108.08	107.5	108.3	108.04	107.67	109.35	108.5	108.06	108.48	105.96	104.79	105.89	109.68	108.3	107.08	105.21	109.77	108.09	105.59	105.87	105.89
107.71	105.71	104.38	106.6	101.93	106.97	104.64	106.73	106.98	104.93	106.33	103.71	104.84	104.18	105.42	105.13	105.39	107.06	105.19	105.96	106.23	106.95	105.84	104.19	106.61	107.11	107.38	106.26	105.28	107.15	107.07	107	105	104.79	106.07	105.84	106.41	104.82	104.46	107.03	103.95	105.59	104.03	103.77	105.21	104.97	108.16	107.38	106.34	106.53
106.2	108.58	111.43	109.2	109.54	108.69	110.5	107.51	108.91	107.33	109.94	107.49	108.05	109.67	106.7	106.97	109.05	107.12	108.53	109.47	109.6	107.72	105.99	107.78	108.28	108.93	108.13	109.03	109.68	108	110.43	109.65	108.44	108.8	106.34	107.36	106.05	107.35	107.66	109.52	108.41	108.07	108.09	108.41	107.94	105.13	106.96	109.32	107.3	110.32
105.86	106.29	109.41	110.16	108.7	108.98	108.01	108.3	111.26	110.76	110.21	107.41	109.38	108.12	111.23	108.85	107.5	106.12	107.6	107.05	108.67	110.45	108.67	109.91	108.09	109.9	109.34	109.07	110.06	107.68	107.92	108.36	107.84	108.76	109.95	109.29	107.67	107.6	110.16	107.01	109.88	108.64	106.94	110.97	106.92	108.12	108.25	105.71	107.27	108.84
106.96	109.37	106.3	107.14	108.99	107.64	108.83	108.68	108.82	107.13	108.4	109.04	109.11	108.2	105.16	109.1	106.32	107.8	107.95	108.57	108.81	107.58	106.85	108.62	107.76	108.76	109.04	105.2	110.14	109.53	108.4	106.59	107.12	108.63	109.13	108.58	105.99	106.7	107.67	109.14	107.73	107.89	107.73	110.04	108.16	106.39	108.42	109.13	110.4	107.61
101.1	102.19	99.695	100.18	101.73	99.758	99.953	99.601	97.779	102.42	98.265	101.75	99.185	98.973	101.03	98.993	98.974	98.947	100.33	98.443	100.48	101.96	100.3	97.976	101	97.359	99.987	98.398	101.38	98.685	98.399	98.753	98.041	98.883	99.223	100.14	100.27	100.54	99.727	98.998	99.832	99.101	97.566	99.957	97.572	99.028	100.97	99.602	100.53	97.674
110.64	109.22	108.23	109.53	107.77	109.73	108.66	109.49	109.98	106.72	108.16	107.59	106.72	108.07	108.87	106.73	108.24	106.06	106.12	108.8	108.44	108.59	110.28	106.91	109.16	107.68	109.36	106.44	110.45	108.02	108.97	110.83	108.86	107.15	108.02	108.71	106.67	108.74	106.91	108.05	108.24	107.67	106.99	107.84	108.84	107.47	106.57	105.79	108.04	110.31
106.43	107.21	108.33	108.1	107.71	106.87	108.99	108.16	107.55	107.98	105.76	106.7	108.6	104.28	109.45	107.63	108.54	108.41	106.95	108.28	108.32	109.09	105.74	108.24	108.22	108.9	106.26	105.27	108.73	108.56	110.16	106.73	107.23	108.3	106.06	105.55	109.91	107.26	109.09	106.36	109.11	110.33	105.99	107.67	109.43	105.22	107.55	107.77	109.35	106.8
106.45	108.11	107.57	108.35	107.85	109.43	110.09	110.68	108.67	108.14	107.36	106.9	108.05	110.91	107.7	109.12	107.89	105.56	106	107.04	107.34	108.23	107.05	108.1	108.23	110.09	106.65	108.77	110.09	110.32	107.92	108.27	107.08	107.19	108.65	110.27	109.39	108.11	108.79	108.07	107.14	107.91	107.79	110.54	107.4	107.88	106.87	107.94	108.31	104.78
106.79	108.08	106.55	107.29	105.59	108.04	106.55	105.51	107.5	104.62	105.36	107.81	105.93	105.48	105.21	105.34	106.38	106.25	107.22	106.63	105.86	106.45	106.87	105.64	106.22	105.47	104.32	105.24	106.01	107.12	104.96	108.64	105.65	106.38	105.22	106.52	108.7	108.51	105.39	105.65	106.03	107.15	107.72	105.75	107.85	106.58	106.51	106.13	105.98	109.16
105.39	105.93	108.09	105.63	106.59	105.5	104.5	106.38	106.52	106.05	106.28	106.99	105.67	105.16	106.26	105.1	106.37	105.3	106.28	104.62	105.09	105.1	105.8	106.08	106.86	105.31	107.63	105	106.46	105.69	106.58	104.75	103.26	103.67	106.74	107.11	105.09	104.94	105.91	105.17	105.14	105.09	106.58	105.95	107.64	105.05	106.04	105.36	105.19	105.68
106.14	104.22	105.66	105.58	107.15	107.73	104.69	104.65	105.63	104.85	104.5	105.17	106.29	106.89	105.53	107.37	103.01	104.94	105.61	108.01	104.37	104.22	106.47	106.69	104.11	105.09	105.45	105.65	104.21	107.77	103.91	106.39	105.71	107.3	106.66	106.82	107.57	108.04	107.59	106.16	104.76	106.6	105.97	104.94	105.24	104.59	108.5	107.24	106.61	105.26
108.09	105.89	104.84	107.62	108.01	106.85	105.5	105.9	105.07	105.49	109.63	105.56	105.84	104.63	103.5	104.65	105.41	104.21	105.72	106.35	105.95	104.8	108.48	107.76	106.1	106.03	108.65	106.07	106.46	105.6	104.84	106.47	106.46	106.5	105.05	104.82	105.76	106.02	108.78	108.56	103.33	106.75	105.44	103.98	105.68	107.01	107.94	106.84	105.99	106.95
105.86	105.26	105.67	106.39	107.25	107.3	107.4	107.42	106.64	106.42	105.64	107.43	108.55	107.44	107.15	105.18	106.89	109.12	105.07	106.95	107.39	104.46	106.8	104.51	107.09	106.22	106.9	107.14	105.36	105.06	107.11	105.94	108.55	106.8	107.41	106.61	106.97	106.1	106.02	108.54	104.55	107.29	104.78	106.57	106.17	106.02	107.91	106.54	107.61	105.84
107.25	109.54	108.15	108.59	108.91	110.36	107.45	108	109.1	108.41	109.37	106.68	105.75	108.16	107.02	109.02	107.97	108.62	110.03	107.5	108.15	107.53	111.4	110.19	107.29	107.21	106.68	108.33	106.92	109.43	108.67	107.91	108.99	106.64	110.48	106.4	107.58	108.27	107.99	109.75	107.2	105.29	108.2	109.39	110.57	107.94	107.39	109.4	109.34	110.41
105.5	107.43	105.76	107.28	106.31	106.56	104.9	106.06	105.63	102.66	106	104.13	102.22	103.52	106.69	104.32	105.16	104.94	105.89	103.64	106.82	103.5	103.94	105.65	105.74	103.45	103.9	104.55	104.98	106.15	104.1	107.42	104.13	105.74	105.65	103.95	107.65	105.89	106.4	107.38	105.5	103.73	106.05	104.25	105.7	105.78	105.54	105.3	105.94	106.73
107.39	107.89	108.32	108.41	108.49	106.9	108.82	108.2	107.22	108.01	107.33	110.03	108.56	108.77	108.31	109.28	109.14	105.3	108.23	107.29	106.83	106.78	108.34	109.19	110.19	107.8	107.84	105.72	108.61	109	106.45	106.65	106.82	107.24	108.22	107.63	108.43	107.51	105.83	106.74	107.86	108.95	107.99	106.61	106.91	107.57	107.68	104.77	109.13	108.74
108.94	108.96	109.02	107.81	109.27	108.76	108.01	108.14	106.08	107.64	111.31	109.06	106.85	107.93	108.07	109.91	107.78	107.03	108.35	110.55	108.07	107.28	107.84	111.17	108.4	105.88	107.02	109.04	108.82	108.87	108.31	106.78	109.28	108.82	110.9	108.82	108.51	109.06	109.73	109.42	108.43	108.2	109.82	108.46	110.3	108.8	105.44	107.97	109.17	109.11
106.54	101.9	103.63	104.91	104.79	106.31	105.24	107.86	104.64	103	105.33	106.44	105.04	107.32	106.76	101.77	105.04	106.45	104.96	106.7	105.15	106.27	103.76	105.21	106.44	106.39	105.56	106.98	105.33	104.96	106.89	105.93	103.61	105.93	106.18	105.58	102.77	104.26	107.49	106.4	106.11	104	105.25	106.75	103.58	104.5	105.14	106.16	104.94	104.75
105.95	105.18	105.71	105.98	103.44	107.59	108.99	104.73	105.78	106.08	106.05	106.37	107.46	107.03	106.94	107.23	108.47	104.93	104.25	104.93	102.72	105.59	105.83	105.99	107.09	105.36	105.3	104.22	104.89	105.05	106.21	105.54	105.03	106.25	107.79	107.85	106.06	106.59	104.08	107.63	107.31	103.35	105.34	108.66	104.23	106.55	107.88	106.62	107.25	106.35
106.43	107.17	107.69	109.43	109.06	107.06	107.02	107.93	107.1	107.99	107.14	109.87	108.49	107.65	106.36	109.46	109.11	106.53	107.47	107.31	108.87	109.54	107.32	107.92	110.61	107.35	107.66	109.6	107.33	110.24	108.8	106.81	107.83	107.49	109.68	105.86	109.16	107.46	108.05	107.83	108.56	107.2	108.54	108.57	106.41	109.22	107.87	106.42	110.38	107.83
108.61	105.31	105.58	105.25	106.99	106.57	106.04	107.7	108.25	106.63	105.45	108.22	105.38	107.5	107.26	107.44	105.73	105.74	107.06	104.71	106.3	106.44	106.72	106.7	106.62	107.35	108.39	106.12	104.51	104.65	108.79	105.16	104.16	108.17	106.98	106.67	107.63	107.09	105.68	107.4	104.19	107.37	106.59	108.05	105.3	106.16	103.3	105.09	107.85	104.64
109.28	108.74	108.3	109.3	109.59	107.23	108.33	111.38	109.31	107.47	110.74	108.96	107.86	108.87	109.42	110.24	107.94	109.57	109.35	107.46	108.6	105.33	109.23	108.47	106.27	107.25	108.87	109.49	107.96	108.48	107.99	107.33	108.91	106.11	108.61	106.36	108.45	106.67	107.32	109.48	109.97	106.5	109.06	107.77	107.11	108.38	109.23	108.82	109.7	109.67
104.65	106.47	105.31	106.99	103.29	106.63	105.41	103.38	108.39	108.16	104.22	106.81	105.42	106.15	105.45	104.74	105.21	104.59	107.73	104.5	106.33	102.68	105.9	105.9	105.68	107.28	103.94	105.84	102.57	106.33	104.45	107.84	104.97	105.9	107.4	104.62	105.56	105.79	105.36	106.37	106.33	108.11	104.44	106.26	105.53	107.78	106.3	103.81	104.34	107.08
111.47	111.38	110.32	111.06	107.68	110.63	107.87	109.72	109.78	109.76	112.31	110.29	109.31	111.43	110.19	110.17	111.27	110.1	108.55	107.08	109.22	108.8	110.5	111.32	110.73	111.34	109.08	109.58	110.85	110	109.96	110.18	111.04	110.69	108.99	111.22	109.33	111.35	110.8	109.69	109.17	111.55	111.37	110.04	110.62	109.53	109.47	111.05	111.51	110.17
105.56	107.63	106.33	104.85	106.78	106.27	106.73	106.88	105.72	105.29	107.71	106.19	108.91	106.29	106.27	104.66	108.15	106.32	106.11	106.45	108.07	107.32	105.66	106.75	107.32	107.31	105.83	106.07	105.95	105.87	105.92	109.39	107.64	105.57	105.48	106.43	104.94	106.46	108.32	108.01	107.23	106.99	105.93	107.1	106.06	107.13	106.07	105.17	108.77	106.3
98.255	99.097	97.087	99.284	98.341	98.762	98.549	97.396	100.16	99.375	98.363	97.591	99.646	100.88	99.185	96.953	98.773	100.05	98.213	98.898	97.594	100.24	98.381	97.977	97.579	98.077	98.575	99.762	98.163	99.538	97.598	99.3	98.518	99.676	97.609	99.728	96.444	98.611	98.978	98.571	97.68	100.06	99.704	99.975	99.756	101.86	99.494	100.87	99.199	100.19
105.81	105.86	105.04	108.35	106.02	106.99	105.68	106.03	107.72	107.92	108.01	104.76	106.78	105.43	105.16	102.21	104.29	105.47	107.08	106.76	107.89	109.01	108.5	107.02	103.03	106.17	107.7	106.37	107.38	105.65	108.57	106.43	107.77	105.21	105	106.61	106.06	106.57	105.17	105.11	106.82	102.87	106.61	107.43	107.14	104.15	105.57	105.26	106.02	105.03
99.887	101.87	102.04	100.64	100.7	103.29	101.06	99.848	99.009	97.747	101.15	102.29	102.1	100.88	103.27	102.32	101.86	100.67	101.78	98.604	100.27	100.87	100.27	101.49	102.3	101.36	102.34	99.812	100.68	100.15	100.8	101.9	99.493	99.886	101.88	101.94	101.25	101.52	100.22	99.169	99.708	101.89	100.93	98.966	101.32	101.63	98.443	101.02	101.78	99.617
98.237	96.877	98.459	98.431	97	101.6	98.126	98.305	100.19	97.161	98.159	96.973	98.305	99.352	98.453	99.097	99.647	98.348	99.042	96.795	99.348	100.17	96.752	99.231	97.77	97.111	99.402	96.649	98.623	98.249	96.622	95.466	97.671	96.653	99.329	96.694	97.545	97.1	96.92	96.625	98.183	100.03	98.079	98.269	97.146	98.652	98.674	99.982	96.707	98.142
109.27	109.23	111.55	106.9	107.78	109.5	107.47	107.88	108.86	109.79	106.22	107.89	110.9	106.14	109.99	105.66	110.22	107.44	106.45	109.43	107.82	109.79	107.95	109.39	111.2	107.55	110.03	107.56	109.74	108.68	107	110.14	108.49	108.53	107.9	106.8	107.16	109.98	108.81	106.43	109.16	109.9	106.46	108.05	108.19	110.18	109.34	107.6	106.96	110.8
110.17	107.15	108.21	107.67	108.57	105.99	109.41	106.27	108.1	107.35	109.7	110.06	111.06	106.93	107.08	107.46	108.05	109.13	109.62	110.44	108.41	109.64	110.44	109.38	109.47	110.01	108.68	109.48	110.9	109.31	109.42	107.37	107.76	109.28	109.52	106.99	108.66	108.68	106.98	107.88	109.64	107.64	109.65	106.66	109.25	108.56	110.01	109.15	110.93	108.4
106.03	104.13	107.53	108.98	105.59	106.6	106.18	105.82	106.68	106.35	104.72	106.24	108.1	107.35	107.31	105.63	104.35	106.66	105.55	106.2	106.85	107.08	105.88	105.52	106.9	105.4	107.37	106.55	107.07	106.27	107.71	104.85	106.78	108.31	108.46	104.61	105.92	105.25	104.93	107.31	106.79	104.58	109.28	106.06	105.8	107.09	106.14	108.01	108.37	104.73
106.1	105.4	106.07	106.34	105.55	105.98	103.76	105.45	104.52	105.72	106.28	108.27	104.42	105.94	106.81	106.69	104.43	105.55	105.58	106.23	103.34	106.57	105.03	105.81	107.45	105.35	105.22	104.57	104.19	107.77	104.9	106.69	104.77	105.97	104.17	105.57	105.45	106.29	106.16	105.41	106.82	105.79	105.51	103.37	109.98	105.22	105.25	107.58	107.39	106.56
106.8	108.55	105.7	104.3	105.44	105.53	109.04	105.82	105.26	107.03	106.36	104.5	105.97	107.23	104.89	106.39	105.82	107.4	107.14	107.19	109.05	107.78	107.42	106.37	105.66	104.42	106.75	107.69	105.36	105.64	104.5	106.99	107.05	104.36	105.95	106.97	107.44	104.94	106.54	105.77	106.57	108.37	107.9	107.58	108.74	106.65	108.27	106.08	105.03	106.43
106.84	105.47	105.65	105.55	105.96	105.12	106.41	104.92	106.27	106.64	106.51	104.3	104.99	105.37	105.03	106.5	105.56	105.18	105.08	105.94	105.78	105.48	102.98	104.2	107.67	104.83	105.88	105.81	105.1	105.37	104.39	105.97	104.89	102.43	104.4	104.08	104.94	106.23	107	104.74	106.41	106.53	105.96	106.73	105.5	106.92	104.55	106.01	107.34	107.39
106.42	104.88	106.33	108.41	106.77	105.71	105.26	106.27	104.66	106.92	103.75	105.81	105.18	106.15	105.54	106.08	107.36	106.95	106.49	106.39	106.29	106.16	106.99	105.53	106.13	107.32	107.46	105.34	106.3	106.46	105.19	105.4	106.12	106.9	106.71	104.58	105.79	104.84	104.63	102.84	104.54	108.02	103.95	108.56	105.51	105.84	103.29	104.77	106.42	105.13
106.87	106.53	107.17	108.67	106.65	106.65	104.36	105.37	104.63	105.35	105.04	106.58	105.55	110.51	105.55	108.19	106.34	106.31	105.35	104.36	104.85	107.01	107.87	107.01	105.85	105.16	106.04	106.69	106.76	105.91	107.93	107.18	106.14	107.54	107.31	108.15	104.91	105.89	106.79	108.52	105.03	107.03	106.46	107.21	105.11	103.71	106.26	107.79	107.45	105.4
105.53	106.77	105.54	106.94	108.43	102.07	106.55	107.05	106.25	102.93	106.35	105.87	105.08	105.24	105.42	107.72	107.58	106.77	106.89	106.39	107.59	107.05	109.44	107.65	104.74	106.12	107.43	106.18	106.11	105.93	107.1	106.23	104.53	106.03	104.92	106.3	107.64	105.4	106.92	106.47	106.46	105.34	106.33	106.86	106.64	105.88	106.54	107.15	106.2	105.77
104.21	106.56	105.22	103.74	107.42	104.47	105.98	106.45	106.21	106.23	106.69	106.3	106.18	104.83	104.92	103.89	106.22	105.43	106.04	105.63	105.99	106.03	106.52	103.12	103.6	104.18	106.05	104.51	105.21	106.31	103.78	106.33	106.28	101.7	104.21	105.07	105.29	104.17	105.45	105.28	105.01	105.71	104.85	106.99	107.33	107.69	102.59	105.83	104.57	107.13
100.09	102.35	100.3	98.722	97.89	102.31	99.426	100.33	99.136	99.083	100.21	99.809	99.498	100.75	98.239	99.932	99.155	100.5	98.689	102.36	100.48	100.12	99.078	102.21	100.59	99.692	99.032	101.7	99.44	98.664	99.838	99.715	100.3	101.82	99.935	98.414	101.02	101.01	100.69	99.766	101.97	100.64	99.065	101.05	99.736	97.612	101.28	99.431	101.9	101.12
105.11	107.84	108.39	108.68	108.53	106.2	107.9	106.81	106.99	104.69	107.78	105.33	106.9	105.8	106	103.98	108.45	107.58	104.58	106.5	104.58	107.11	106.55	105.69	109.01	106.18	106.04	106.88	105.95	106.34	108.97	106.84	109.27	105.34	108.51	107.42	106.13	107.37	108.38	105.66	107.15	108.53	106.86	106.74	107.74	107.87	108.31	106.33	107.19	104.88
107.95	109.68	107.74	107.82	109.14	108.1	107.23	110.52	107.42	108.84	110	106.47	108.91	110.35	108.33	110.4	107.17	107.29	107.98	110.42	110.37	108.09	107.93	109.2	108.12	107.99	107.3	108.49	109.68	106.97	107.3	108.04	108.79	108.65	109.65	106.48	110.39	106.84	107.05	107.58	108.24	107.68	106.93	108.39	107.1	108.28	110.54	109.46	110.67	107.24
106.11	106.07	106.71	108.14	105.4	105.88	107.2	106.09	106.83	106.85	105.15	106.53	106.52	107.68	104.9	104.23	107.97	105.11	106.84	103.81	106.58	108.37	104.39	107.6	107.25	106.62	107.7	106.76	105.54	105.98	105.47	105.58	105.84	104.86	108.07	105.14	106.95	104.17	106.18	106.58	105.86	105.57	106.94	105.94	102.58	106.45	105.5	104.76	104.69	107.74
107.28	104.52	107.94	107.57	105.25	103.68	106.76	105.18	107.36	106.73	106.35	106.29	105.16	105.88	107.76	105.78	108.35	105.36	109.27	106.47	105.26	105.43	106.85	109.59	107.62	106.93	107.35	104.91	107.74	105.93	106.21	108.95	105.35	106.98	107.69	106.85	104.85	105.42	105.46	106.04	106.86	105.15	106.26	108.07	107.69	106.48	106.6	104.55	108.17	105.34
99.312	98.018	97.343	99.155	97.102	98.102	99.116	97.873	99.724	97.223	98.461	97.573	97.399	99.089	97.411	96.957	96.212	97.742	99.212	99.402	99.94	97.868	98.15	96.31	96.314	99.255	98.162	99.96	97.801	98.481	96.742	96.803	97.701	97.835	97.349	100.03	95.881	96.372	99.081	97.153	97.348	98.71	97.394	98.351	98.554	98.168	96.913	98.28	98.143	99.254
107.65	105.02	104.35	103.28	103.27	104.27	107.61	107.39	106.82	105.58	103.55	105.56	108.29	103.96	105.45	105.57	105.79	106.36	105.15	104.16	106.52	106.81	106.35	106.98	104.33	105.56	107.3	103.88	105.71	106.26	106.05	104.67	106.97	104.07	105.86	105.01	106.1	106.66	104.91	107.7	105.04	105.79	107.42	104.38	106.8	106.41	103.69	106.82	107.38	105.93
104.29	105.66	106.17	106.57	105.88	105.27	105.82	105.18	105.7	105.83	106.5	108.2	106.13	109.28	108.01	105.96	109.24	108.79	106.9	105.42	107.17	107.1	107.64	106.93	106.72	107.97	106.01	107.4	106.72	105.16	106.83	106.07	105.96	105.48	106.76	105.55	109.33	107.27	107.62	106.98	108.28	105.33	108.41	107.17	106.62	106.29	107.38	105.15	104.1	107.02
97.689	98.136	98.264	98.817	96.361	97.49	98.758	100.26	99.597	100.93	98.603	99.719	96.925	98.694	98.799	97.58	98.536	98.852	97.871	98.596	96.625	95.847	99.146	98.794	98.882	99.023	100.17	99.155	99.107	98.078	98.509	99.381	99.408	97.318	99.05	98.835	96.755	96.734	99.463	100.82	99.223	100.93	99.154	97.197	96.513	98.178	100.59	98.555	97.5	99.097
109.93	107.68	107.68	111.25	106.6	109.14	108.8	107.72	111.26	108.96	109.62	107.13	107.47	109.2	108.07	109.04	108.33	107.96	108.63	110.49	109.01	108.94	108.37	107.74	109.61	111.32	109.83	107.3	105.47	108.27	109.19	107.51	107.57	107.44	109.35	109.21	108.1	107.81	107.55	108.51	107.52	109.95	109.07	109.64	107.22	106.81	107.69	109	109.67	108.38
95.643	99.438	97.702	98.258	99.569	98.445	98.067	96.62	97.65	98.643	97.226	96.401	98.935	99.425	98.529	97.779	97.06	97.279	97.355	97.652	97.164	97.254	98.538	100.2	97.611	96.865	98.485	99.526	97.062	99.009	97.874	99.061	99.5	97.301	97.801	96.478	97.646	96.905	100.11	97.013	100.41	100.62	98.02	98.524	98.603	97.536	97.579	97.95	98.592	98.247
109	108.9	108.48	106.86	108.09	109.09	107.24	109.82	108.53	106.81	108.11	107.96	110.01	108.52	108.81	107.67	108.1	107.21	107.71	109.56	106.4	108.88	107.09	108.58	109.2	107.19	108.96	109.77	109.63	107.15	108.63	109.89	108.51	108.57	108.71	107.55	108.74	108.88	107.32	108.23	109.28	108.43	107.92	108.1	110.57	108.98	107.61	106.91	109.62	107.14
106.66	109.49	107.93	107.84	105.08	106.12	105.43	106.1	106.28	106.36	106.88	106.48	106.18	106.22	106.55	107.23	108.67	106.83	106.39	107.46	106.51	106.02	106.54	105.98	109.92	107.55	106.52	103.87	105.94	106.74	106.09	107.3	108.99	105.36	107.29	108.35	107.43	107.02	108.24	104.93	106.87	107.33	106.1	106.22	107.4	106.39	107.78	104.71	103.74	107.22
104.37	107.75	105.29	107.88	107.43	104.67	105.83	106.65	104.6	103.79	105.32	105.49	105.23	106.95	106.27	104.3	106.1	107.35	104.88	104.52	104.03	106.33	105.15	107.11	104.2	105.61	104.44	106.08	106.32	105.86	107.02	104.41	107.84	105.23	105.5	104.1	105.32	105.86	105.75	104.43	106.56	106.99	105.47	104.01	107.56	105.68	105.52	104.96	109.45	106.88
109.4	103.43	109.59	107.46	110.54	107.75	108.71	108.83	107.54	107.79	110.83	109.23	107.47	109.51	108.17	105.68	109.87	107.7	108.18	109.33	107.34	107.87	109.41	107.65	108.09	109.14	105.66	108.32	107.29	108.69	109.58	109.19	106.9	111.84	110.56	107.47	110.39	107.95	108.31	109.7	108.67	107.23	107.32	108.43	107.67	107.97	109.28	106.65	108.6	109.1
109.45	108.96	112.83	111.87	110.19	112.22	110.96	109.14	108.67	110.97	111.82	109.83	110.1	110.57	108.32	111.27	111.8	109.69	109.98	109.88	109.3	109	111.95	111.56	111.62	108.04	112.06	108.96	111.48	110.19	108.31	111.08	111.15	110.04	110.63	107.76	110.59	110.24	110.96	109.39	109.7	108.67	111.44	109.74	109.23	108.07	108.62	113.43	110.57	113.04
105.12	104.54	104.13	105.32	104.19	106.91	104.89	106.71	105.39	105.48	106.23	106.93	105.39	106.08	105.04	105.34	108.09	105.07	105.72	106.28	105.81	103.74	104.92	107.41	104.86	107.15	106.83	105.79	107.45	107.9	105.86	107.02	107.52	106.26	104.81	105.47	106.09	105.86	104.87	107.08	105.55	104.96	105.66	104.85	104.07	106.4	105.33	103.48	105.71	107.02
105.93	106.97	107.09	107.69	106.39	106.62	104.14	104.46	106.02	108.19	105.59	105.75	106.95	106.35	105.52	107.81	104.91	104.46	107.01	104.38	105.4	106.61	107.82	107.08	107.52	105.66	105.74	106.48	105.42	105.15	105.44	107.22	106.87	106.33	106.15	106.47	106.36	106.16	108.24	103.96	108.87	107.2	107.73	105.12	106.98	107.55	107.44	105.57	106.23	106.49
104.69	107.65	104.35	106.17	105.95	105.08	106.34	107.15	106.68	105.04	107.16	103.06	105.12	105.93	105.2	107.43	106.36	102.81	106	104.9	105.31	104.56	103.93	106.1	105.17	104.57	103.97	105.29	106.86	104.35	107.68	105.46	104.82	104.61	102.83	106.47	105.7	105.58	104.5	105.82	107.04	105.99	105.09	103.79	105.63	105.87	105.28	105.1	104.79	103.47
98.501	98.993	100.44	96.573	96.865	99.013	97.003	96.956	96.317	98.926	97.819	98.757	100.63	97.65	99.824	99.201	99.247	98.439	97.975	98.534	97.234	98.237	100.21	95.258	95.311	99.094	97.417	97.698	98.721	97.565	99.484	96.396	98.869	98.093	97.675	97.993	100.42	96.208	97.628	99.156	99.263	97.881	95.085	96.214	96.616	97.628	98.877	97.404	100.97	100.12
109.41	106.27	109.96	106.59	106.66	106.5	108.95	109.45	110.11	109.47	107.98	105.12	109.21	106.65	107.24	109.35	111.38	109.98	107.18	107.29	109.09	109.15	107.94	107.45	108.38	107.46	108.82	107.72	108.54	108.22	107.21	111.01	109.85	107.15	108.73	106.23	106.38	107.7	109.19	109.15	107.62	106.85	106.61	105.11	107.65	106.67	108.94	106.99	110.33	108.52
106.46	106.3	103.14	107.39	105.46	108.25	103.97	107.87	106.92	105.47	105.88	104.83	105.85	105.99	107.15	104.24	103.38	105.2	105.11	105.55	106.19	104.64	106.16	104.45	106.15	103.16	106.3	106.83	104.74	103.79	104.17	104.17	105.96	107.85	107.48	105.33	104.45	106.2	107.34	105.47	106.75	106.05	103.25	106.21	105.7	106.01	107.82	103.92	108.8	107.38
104.24	107.61	106.15	103.45	103.73	106.22	105.58	105.09	105.36	103.95	105.88	104.14	107.54	103.48	105.51	106.65	105.79	106.26	106.53	105.46	105.55	105.54	107.42	104.04	107.2	105.51	107.78	106.15	103.62	103.65	104.27	103.64	106.42	106.08	103.1	106.73	107.19	107.25	106.93	105.41	104.94	107.46	106.02	105.68	104.48	105.42	106.81	105.29	107.3	105.93
98.828	98.632	98.083	98.993	101.12	99.502	99.136	98.843	100.14	98.534	98.285	99.08	98.579	98.718	98.537	100.48	95.793	98.097	100.42	99.447	99.381	100.96	100	99.979	98.781	98.846	99.158	98.653	99.016	97.941	97.561	100.34	100.44	98.295	98.15	97.199	99.704	97.613	98.381	97.134	100.12	97.639	99.373	98.578	99.395	98.561	96.687	96.648	97.701	99.371
109.57	104.5	104.64	105.11	105.75	106.9	104.54	104.96	105.34	105.52	105.85	104.02	105.52	107.95	105.33	107.11	103.54	105.05	103.44	104.11	106.7	104.2	107.12	104.91	105.57	107.31	107.13	105.7	105.32	106.56	105.71	104.61	105.76	104.3	106.46	104.81	104.44	105.74	104.69	104.07	102.64	103.56	105.08	103.58	105.79	105.14	106.6	105.42	105.29	104.55
109.1	108.84	108.5	108.77	106.27	108.49	107.83	107.26	108.51	107.63	108.2	109.68	107.52	108.18	108.45	106.35	106.27	109.29	109.28	109.58	107.72	108.68	109.34	109.81	107.32	107.47	108.92	110.05	107.02	107.76	108.46	108.17	109.1	107.78	106.5	107.09	106.11	109.39	109.83	108.57	108.73	109.96	108.48	109.1	107.72	109.95	107.51	109.85	108.27	109.86
100.15	97.342	98.278	99.105	101.21	101.05	97.395	101.91	98.94	101.66	101.63	99.767	99.508	97.659	101.34	99.637	99.396	100.12	99.615	98.287	101.14	99.631	103.68	102.69	102.19	102.12	98.398	103.05	99.427	98.997	100.81	99.334	100.02	100.58	101.33	100.34	101.17	101.28	100.74	97.135	100.65	100.83	98.261	100.34	100.72	99.527	100.49	102.01	99.278	98.161
108.24	109.2	107.46	109.08	107.93	111.21	108.22	106.86	109.17	108.26	107.62	106.62	105.99	106.14	107.74	108.14	107.87	109.68	108.02	107.85	107.16	108.38	109.22	109.56	107.71	109.33	109.11	108.97	107.82	107.75	107.16	109.2	107.39	107.61	106.97	105.01	110.81	110.6	107.53	108.03	111.28	107.94	107.66	107.94	110.58	107.68	107.56	110.71	106.53	106.68
99.457	102.91	100.17	102.52	100.93	101.24	101.63	100.19	99.526	101.1	100.3	99.365	100.52	100.79	98.908	100.08	101.19	101.23	101.76	101.56	100.21	101.07	102.77	101.12	101.46	99.857	100.12	100.47	99.407	102.44	99.952	98.951	100.62	101.54	99.483	100.68	100.27	100.61	99.764	99.148	99.994	100.46	100.3	101.18	100.6	100.44	101.96	100.89	101.46	98.197
108.73	106.64	107.67	111.33	106.74	108.93	110.52	109.07	108.08	110.18	109.03	108.26	108.23	106.72	109.4	108.57	108.54	107.58	107.59	110.68	107.46	106.77	106.49	107.52	108.93	108.81	107.87	107.33	108.86	109.32	107.98	108.94	109.67	109.1	110.07	110.02	109.17	108.78	109.56	109.72	105.52	108.02	108.98	107.78	109.17	107.85	109.05	106.75	106.66	107.52
108.96	109.54	108.26	108.94	108.18	108.77	107.32	108.58	107.36	107.23	109.38	107.1	108.36	108.13	107.99	106.13	106.88	107.34	109.23	108.68	108.9	106.57	107.64	107.35	108.29	107.65	107.1	108.6	107.13	107.98	107.44	105.39	107.53	109.78	106.64	109.19	106.1	106.1	107.75	108.74	108.03	107.04	108.91	109.45	108.79	106.97	109.45	107.85	107.72	109.9
98.218	97.921	98.99	99.224	95.509	97.121	98.58	99.268	98.392	97.548	98.946	96.743	97.146	98.625	99.534	99.369	99.253	96.861	97.928	96.875	98.154	99.182	99.935	96.811	97.314	98.845	97.939	96.786	96.996	97.291	99.269	96.066	98.256	95.885	96.301	99.026	96.119	97.025	96.155	98.119	98.721	97.453	97.956	97.054	97.01	98.298	98.501	99.6	96.832	98.29
106.69	106.79	106.1	108.73	104.62	107.56	106.76	105.8	104.09	105.72	104.67	109.08	106.46	110.12	106.56	106.68	107.63	108.53	106.35	107.57	105.35	105.82	104.43	104.47	104.99	106.11	106.08	106.16	105.97	108.95	104.21	107.98	106.86	109.15	107.08	106.46	104.99	104.1	106.96	105.05	107.41	105.95	108.06	107.41	106.09	106.49	104.49	107.02	108.29	105.31
105.71	106.06	108.79	107.2	107.95	108.54	108.76	106.49	105.89	107.32	107.48	107.04	107.56	106.86	108.49	106.02	107.8	107.36	106.82	107.17	108.03	105.61	110.5	109.24	108.43	106.56	108.51	107.02	110.64	107.29	108.73	109.28	109.09	107.85	105.95	108.38	109.32	106.46	108.87	107.61	107.72	109.5	106.97	107.57	108.16	107.63	108.24	107.21	108.89	106.89
104.16	105.85	105.19	107.27	106.17	105.17	104.45	106.62	106.59	106.41	105.51	105.46	106.88	106.41	105.44	106.18	107.38	105.62	104.71	105.28	105.21	105.54	105.34	106.37	106.64	105.11	108.73	104.78	106.82	103.6	106.5	106.18	103.85	104.93	106.37	105.05	104.96	105.69	107.17	104.78	106.7	109.13	105.34	106.17	106.22	106.88	104.4	105.95	104.33	105.06
97.144	99.197	97.62	97.099	98.811	98.13	98.026	98.507	99.987	98.102	99.147	99.479	97.915	97.923	98.791	98.901	101.57	98.022	98.537	98.445	97.659	98.524	98.115	96.805	97.319	98.486	98.018	98.647	98.083	97.563	100.57	99.337	97.171	97.084	100.09	95.369	99.144	97.486	98.655	97.478	99.216	97.418	98.656	99.582	99.827	100.19	99.34	99.538	97.263	98.806
102.78	101.31	99.597	101.21	100.99	100.18	100.22	100.84	100.5	101.26	98.226	101.3	100.35	100.92	102.35	102.09	100.86	101.3	104.12	97.922	97.546	98.773	101.42	100.89	99.004	101.43	102.06	100.13	101.36	101.25	104.02	100.4	98.367	97.903	100.62	100.18	98.872	100.94	100.44	100.39	100.98	99.715	100.07	99.573	99.153	101.81	99.757	100.03	100.14	101.14
103.58	105.77	106.09	105.26	104.1	105.32	104.18	106.33	106.63	105	104.31	105.57	106.13	105.32	105.21	108.41	104.87	102.83	105.98	104.66	107	105.89	105.49	105.76	104.16	105.27	107.14	106.44	103.8	105.82	106.38	103.64	105.37	105.87	105.49	105.37	105.1	108.22	104.56	105.98	105.7	105.88	106.1	108.06	106.41	106.68	107.37	106.9	104.44	105.28
107.02	108.88	109.21	107.48	107.84	105.98	107.62	108.41	107.53	109.88	107.2	107.63	109.35	106.95	107.43	108.8	107.03	108.67	105.68	108.48	109.47	108.24	109.78	108.68	109.1	109.71	107.18	108.73	108.51	107.62	107.81	106.09	108.93	106.76	107.35	108.73	109	107.91	108.33	108.98	107.64	107.4	107.33	109.67	106.57	107.41	107.25	107.87	108.86	107.93
111.72	111.57	109.9	110.84	111.04	112.36	111.51	110.74	109.24	109.63	110.63	110.34	109.96	107.38	109.43	108.5	109.85	111.27	108.7	111.54	107.96	110.17	110.96	108.33	112.21	111.62	111.75	112.41	110.07	109.86	110.45	110.36	109.9	108.74	108.29	110.73	110.71	112.26	109.24	109.91	109.86	110.56	109.65	110.36	110.03	110.83	109.71	110.33	110.65	110.9
104.41	106.79	105.74	108.97	106.86	107.45	105.75	109.24	107.4	107.43	105.65	104.77	104.93	105.56	107.57	107.66	107.13	106.28	105.03	107.2	103.49	105.23	107.31	106.34	106.77	106.65	108.74	103.77	106.74	108.03	106.18	105.49	104.84	104.88	106.55	105.7	107.69	108.06	107.78	108.14	107.99	105.95	107.89	107.23	107.66	107.63	108.92	106.39	107.12	106.68
106.99	102.51	103.25	107.23	106.34	106.82	106.67	108.31	104.44	105.94	103.86	107.22	103.28	105.38	106.15	106.37	106.35	105.88	106.72	106.5	104.95	105.72	108.3	105.55	106.28	104.54	107.12	107.03	109.12	108.13	106.43	106.36	106.3	105.8	105.87	108.34	103.76	104.49	105.31	106.34	105.41	106.6	106.18	103.51	104.96	106.24	107.1	107.22	105.28	104.2
105.56	103.84	104.52	105.34	103.58	105.42	105.82	103.61	105.42	105.3	106.64	106.26	105.7	107.63	105.14	104.15	105.17	106.04	104.54	103.86	103.76	104.51	105.61	105.91	106.04	103.44	105.92	107.97	105.94	107.32	106.6	105.34	105.5	107.19	105.85	104.41	103.76	104.45	103.92	103.22	103.87	105.41	103.75	105.04	105.17	104.36	105.03	106.8	107.57	106.65
107.04	109.24	109.21	107.55	106.41	107.84	109.42	108.99	107.34	107.13	108.34	107.43	105.09	108.61	108.75	109.15	108.21	106.83	107.93	107.66	106.2	108.19	107.33	107.28	106.75	106.46	108.57	107.72	107.32	108.08	108.28	106.99	106.07	110.08	106.49	107.93	107.14	109.33	105.09	105.92	108.69	107.54	109.15	109.1	107.98	109.04	108.1	108.3	106.87	106.74
107.31	105.81	106.81	104.75	105.66	105.86	106.87	105.2	103.13	104.44	105.68	108.11	107.35	106.86	106.3	106.59	106.4	109.31	104.8	108.12	109.82	106.55	107.41	106.68	107.83	106.38	104.69	105.95	106.46	105.19	106.37	104.02	103	104.5	105.66	105.02	105.62	105.11	104.32	105.6	104.76	104.47	104.5	106.05	105.03	104.73	108.58	106	107.02	105.85
102.32	100.52	99.306	100.41	100.49	101.72	101.42	101.14	101.04	101.74	99.076	99.862	101.52	102.79	100.96	100.51	100.62	101.74	101.4	100.01	97.798	101.89	100.7	99.544	101.03	101.31	99.458	103.56	97.55	99.329	99.905	101.39	100.29	101.19	102.11	100.59	99.948	101.79	99.38	99.872	102.5	99.07	100.88	102.45	99.3	98.412	100.06	101.13	102.52	101.33
108.45	109.52	105.53	108.81	110.66	109.56	108.27	110.64	109.02	108.6	107.87	108.7	109.05	106.55	107.59	108.08	107.54	108.85	107.16	110.85	108.47	110.69	110.41	108.31	109.64	107.03	107.62	109.54	110.79	107.35	109.69	107.17	109.2	109.83	108.23	108.49	107.43	108.03	107.03	108.45	109.25	111.01	107.81	110.55	106.86	107.57	107.97	105.69	107.89	109.72
109.37	111.49	109.85	106.84	107.94	107.69	110.14	107.13	107.11	106.44	106.71	107.18	108.99	107.91	107.94	108.84	109.62	108.11	108.84	107.04	108.4	111.39	108.39	108.51	109.06	107.5	109.48	110.16	109.15	107.46	107.85	108.43	108.09	107.18	108	109.7	110.89	106.79	108.4	107.86	107.39	106.22	110.75	108.65	107.37	107	107.96	109.11	107.09	108.21
108.77	108.22	108.07	110.81	108.22	109.26	105.12	108.92	108.94	108.97	108.41	108.78	108.92	107.92	110.19	106.21	107.81	108.01	107.12	109.75	109.17	106.41	106.62	108.94	109.73	108.56	108	105.41	108.51	110.07	107.59	109.19	107.42	108.25	108.71	108.99	108.53	106.01	106.68	109.12	106.14	106.9	109.5	106.49	107.98	110.5	109.69	107.41	108.14	107.71
109.63	108.45	107.82	109.28	107.07	109.39	109.7	110.09	106.66	110.34	108.59	109.38	108.52	109.54	107.84	108.06	109.11	108.66	108.81	106.31	107.63	108.99	108.91	107.17	107.75	109.64	108.38	106.36	110.38	108.14	108.45	108.8	108.43	107.93	108.21	109.99	107.53	108.24	107.14	109.45	109.64	108.13	109.19	110.37	107.16	109.41	108.21	108.77	108.1	106.63
102.71	103.44	103.23	102.63	101.06	105.36	103.28	102.41	103.16	102.75	105.83	102.98	103.55	103.25	102.89	103.2	101.69	102.51	103.21	102.93	103.07	101.28	103.45	101.61	102.82	103.65	102.4	101.9	102.15	103.74	103.36	102.61	102.24	103.86	102.62	105.4	103.36	102.39	102.84	102.18	101.66	101.43	102.57	102.27	104.88	102.14	102.64	102.01	103.33	102.19
104.72	105.07	104.01	105.57	107.16	105.67	105.87	105.13	106.74	104.11	105.66	104.64	106.11	105.15	104	106.17	105.97	105.68	104.37	103.19	105.84	106.37	106.6	107.19	105.27	104.32	105.07	105.21	103.97	103.96	104.64	106.89	105.22	107.19	104.46	106.26	106.2	107.09	104.84	104.38	104.84	106.89	104.86	106.74	107.68	105.87	107.17	107.67	104.73	105.23
107.47	110.32	108.15	108.62	108.14	109.22	108.82	108.49	107.87	108.94	106.74	106.41	109.19	108.58	108.44	108.19	106.99	110.06	106.26	109.33	106.85	108.89	106.86	107.16	106.59	110.1	108.84	108.66	108.81	108.26	108.88	108.53	106.95	108.64	107	109.7	108.88	108.23	110.26	108.88	106.76	108.6	108.8	108.93	108.89	109.3	108.23	106.99	108.91	109.93
97.387	99.794	99.948	98.809	98.564	100.57	97.7	98.253	98.06	97.278	98.729	98.183	98.03	97.782	98.072	98.824	98.537	97.557	98.74	97.33	97.452	97.335	98.146	98.224	98.63	98.729	99.328	96.65	97.421	98.164	98.763	97.755	99.223	97.883	99.159	99.583	98.43	98.591	97.649	98.728	97.557	97.79	94.616	98.317	96.948	99.234	97.753	95.877	98.374	99.654
109.87	109.66	110.49	111.42	111.34	109.87	109.75	109.71	109.51	110.06	111.22	110.92	109.17	111.86	107.86	110.54	112.68	110.63	111.26	108.18	109.77	110.26	110.01	109.95	110.15	113.17	110.14	110.25	110.1	108.76	110.9	109.17	112.57	109.97	108.72	111.27	110.18	110.12	111.36	110.7	112.26	109.43	112.27	108.12	109.86	108.26	110.08	110.47	109.53	109.23
106.74	105.08	104.57	106.63	107.22	104.39	107.24	104.81	106.8	104.98	108.25	110.1	106.57	106.57	105.43	106.81	106.58	107.17	106.19	104.05	107.42	105.71	104.73	108.77	106.71	106.69	105.11	106.19	106.43	109.78	106.01	106.12	105.91	107.05	104.05	106.99	106.74	107.24	104.64	106.35	105.43	107.97	104.45	105.71	105.52	105.2	107.66	103.98	105.49	106.32
105.87	106.88	105.32	106.61	107.4	109.15	105.18	107.61	106.16	108.78	106.23	105.93	104.32	105.2	107.46	109.41	105.44	107.45	105.35	108.14	106	102.6	103.88	106.96	106.49	106.47	107.84	107.5	106.79	106.94	107.65	106.4	105.26	107.37	108.74	106.4	105.95	105.19	107.09	106.06	106.73	106.81	108.68	106.49	106.9	106.69	105.12	106.05	106.16	107.53
102.22	102.59	103.16	104.86	98.952	103.29	104.13	101.3	102.92	102.2	102.86	104.75	103.07	103.84	103.65	102.01	102.58	101.83	101.37	103.88	102.77	101.24	101.94	102.5	101.93	101.55	101.71	103.33	103.62	100.03	103.09	103.61	104.34	103.42	102.1	101.45	104.4	104.58	103.15	102.57	102.25	104.39	102.48	103.78	102.16	104.03	102.92	103.06	104.38	101.5
106.9	105.25	107.16	107.31	106.43	105.18	105.36	104.85	107.4	106.59	105.9	107.65	107.49	107.5	104.42	104.29	107.02	107.84	105.87	104.74	108.05	106.78	104.7	104.85	105.67	107.38	105.52	109.28	108.08	105.8	107.72	105.44	107.22	107.21	107.71	107.52	107.48	105.17	105.68	104.67	107.98	106.1	104.84	106.31	105.53	106.86	105.78	106.93	107.2	108.76
107.54	109.93	106.76	109.25	109.56	108.31	109.41	106.71	107.92	109.13	107.9	110.15	106.95	108.62	108.39	106.5	107.95	108.99	109.27	108.84	107.97	106.65	107.75	108.95	107.23	106.95	109.61	109.07	108.38	105.69	108.7	108.25	108.72	109.51	107.76	107.69	111.61	104.99	108.52	108.54	108.11	107.59	109.69	107.64	109.62	110.6	109.22	106.85	107.5	106.42
104.33	104.02	103.18	102.93	103.96	102.7	102.51	102.92	103.56	100.77	103.21	103.67	103.7	103.94	100.59	102.35	102.6	102.52	101.38	102.63	105.02	103.71	103.62	102.6	103.18	101.22	104.64	100.87	102.25	105.34	103.96	102.84	103.95	103.33	103.92	104.6	103.03	101.82	102.3	102.1	101.76	102.06	105.62	103.64	102.15	103.73	104.49	102.82	102.31	104.95
110.13	107.33	108.26	109.11	109.1	107.04	108.95	107.77	106.85	106.47	107.05	110.54	106.08	110.57	110.59	108.65	107.95	108.06	108.04	108.41	107.7	109.08	108.61	109.45	108.37	108.47	108.05	105.61	109.13	108.45	105.81	110.34	108.8	107.8	107.06	108.8	110.62	110.21	107.49	107.05	106.44	108.12	107.5	110.52	109.45	108.27	107.52	108.11	109.67	107.73
107.67	105.73	108.48	108.22	108.29	107.67	107.55	109.3	106.66	107.34	107.12	107.12	107.78	110.37	109.99	108.87	108.04	109.41	110.78	107.87	106.43	107.63	108.61	107.68	109.8	108.22	107.61	109.84	106.43	107.89	111.21	104.46	108.83	104.05	108.53	110.43	109.73	103.78	108.75	110.32	110.61	106.94	109.55	108.45	110.14	109.36	108.77	108.43	108.26	107.85
108.22	111.25	107.82	109.38	106.04	107.92	110.98	109.14	107.11	108.48	107.01	107.5	109.62	108.59	108.78	107.05	108.68	106	107.65	108.33	109.03	107.43	108.51	108.93	108.02	107.14	108.36	107.37	109.93	108.63	109.28	107.7	109.91	109.6	107.75	107.67	108.79	108.57	107.38	107.57	108.35	109.13	109.45	108.97	106.41	108.45	108.48	110.18	108.45	108.73
110.03	108.67	107.87	113.28	110.34	109.72	110.12	106.39	108.77	110.66	110.77	110.21	107.64	107.57	108.31	109.7	111.94	108.78	111.17	108.07	107.91	110.13	108.02	108.34	109.97	108.96	107.43	109.21	109.97	110.08	105.32	108.44	109.91	109.69	106.04	108.68	108.13	107	106.53	106.36	110.4	108.25	108.4	110.02	110.42	107.5	108.64	107.17	109.08	109.88
101.67	103.06	102.34	100.81	102.23	102.18	101.68	102.01	100.19	100.49	105.16	101.17	101.88	99.725	101.27	99.705	101.93	99.23	101.76	101.28	100.37	101.72	100.13	102.81	101.53	101.92	101.85	100.9	101.01	101.15	100.08	102.59	101.59	99.211	101.44	102.09	102.14	101.4	100.01	101.01	99.279	101.37	102.1	98.945	102.06	99.548	99.343	100	102.97	99.84
99.327	98.615	97.968	98.602	96.805	99.707	99.658	101.01	98.572	99.522	95.72	100.17	98.321	97.133	99.894	98.423	99.549	100.86	100.31	97.562	99.046	101.21	99.45	99.497	99.814	99.131	99.247	97.635	98.296	96.347	96.806	97.905	100.15	98.406	97.533	97.273	100.14	99.679	99.163	96.401	97.415	98.506	99.133	99.58	96.821	98.443	97.487	96.37	99.668	100.45
106.64	105.3	107.06	106.8	104.54	104.87	105.26	106.07	107.45	105.19	105.93	107.49	108.21	106.42	105.86	105.16	105.21	104.98	105.99	105.18	106.08	105.08	103.85	107.94	107.39	107.91	106.55	105.86	106.13	104.3	106.15	105.43	106.37	107.15	105.91	106.52	104.6	105.39	107.32	103.95	104.38	106.58	106.45	106.19	104.88	104.36	108.04	105.24	106.87	107.21
100	95.337	97.843	98.476	98.588	99.681	96.541	95.953	98.782	100.28	97.222	96.992	97.092	99.322	97.578	96.153	96.878	96.465	100.85	97.48	96.62	98.583	97.664	99.171	98.44	100.25	99.196	96.054	95.932	98.9	97.806	98.351	98.569	98.849	100.8	95.349	96.67	98.455	98.856	96.74	98.218	98.045	100.12	97.519	97.487	97.909	98.76	97.746	98.674	97.549
108.62	110.46	106.74	106.25	106.75	109.67	105.94	107.97	107.57	106.22	108.46	107.97	107.77	107.51	104.85	105.51	108.19	107.99	107.36	106.68	107.36	105.37	106.87	108.32	107.62	107.27	106.04	109.38	109.6	105.13	108.13	106.94	105.03	107.17	107.9	106.04	108.07	108.35	107.28	109.11	108.11	108	107.25	109.27	107.03	107.03	107.45	107.18	107.86	107.94
107.98	109.06	107.69	109.14	109.85	108.31	107.86	108.78	109.21	108.52	110.51	107.4	108.71	111.58	109.68	109.53	112.38	109.36	108.68	109.71	105.37	108.11	108.3	106.99	106.53	110.16	107.81	107.8	108.79	110.23	108.15	109.15	107.06	108.03	108.74	107.25	108.77	109.75	107.77	111.84	108.95	109.81	110.21	109.27	109.06	108.41	110.25	106.01	109.62	109.39
101.75	105.59	104.31	106.34	103.88	103.64	104.46	106.39	105.14	102.73	104.5	103.92	106	104.89	105.27	107.1	106.28	106.08	106.4	103.53	104.65	106.36	102.7	102.94	105.81	103.33	104.63	108.06	105.32	105.32	103.99	104.53	105.64	105.13	102.9	105.2	106.7	109.35	106.73	104.29	104.33	106.08	106.07	105.02	106.23	107.32	104.03	104.81	106.6	105.19
105.94	105.55	105.83	107.33	105.69	106.67	106.21	103.38	105.38	108.21	105.03	106.72	104.37	104.88	105.34	107.13	103	105.35	107.43	105.47	105.49	104.55	106.12	107.08	105.88	104.26	105.01	105.02	105.71	106.01	104.98	104.94	105.41	105.53	104.19	105.65	105.95	104.26	105.21	107.38	104.24	104.36	107.45	106.15	106.88	107.37	104.61	105.8	103.89	105.92
107.73	106.33	105.8	107.46	103.29	107.05	106.65	106.84	106.8	105.51	104.09	107.29	105.73	106.16	105.98	104.97	106.73	105.05	104.58	105.68	104.53	105.51	103.21	106.25	104.91	107.55	107.14	106.03	105.43	106.61	105.41	108.18	106.76	104.79	107.93	106.85	105.98	107.72	105.66	107.35	105.92	105.65	107.88	107.79	107.95	108.81	104.72	105.79	105.68	106.23
106.92	106.51	107.9	108.26	107.99	105.6	109.23	105.22	109.34	108.02	107.36	111.04	106.92	108.35	106.37	107.65	105.97	106.3	108.24	107.87	109.22	105.19	107.12	107.84	106.31	110.51	106.25	107.94	106.74	106.8	107.27	109.6	108.02	108.76	107.89	109.5	105.75	106.22	109.11	105.57	107.77	107.14	108.88	109.45	108.04	108.24	108.09	108.8	109.91	107.92
101.47	100.69	98.209	100.64	99.845	98.879	100.82	101.11	100.87	100.46	100.02	101.74	101.76	99.961	98.641	100.8	102.35	100.88	100.58	98.422	100.95	101.66	99.982	100.67	98.316	100.11	101.05	103.3	100.79	102.13	100.12	102.29	98.796	101.24	100.97	100.14	99.919	99.395	98.329	101.44	102.04	99.35	99.429	99.505	100.32	99.923	100.62	100.9	98.796	100.53
105.05	105.69	104.98	104.58	104.62	105.15	107.62	105.43	106.38	105.83	104.97	105.68	105.67	104.35	105	106.85	106.08	106.22	106.59	105.92	106.33	106.25	104.14	105.93	104.69	104.96	103.12	103.05	106.54	105.28	102.78	105.37	103.91	106.36	104.18	105.58	105.16	104.34	106.28	105.08	104.38	105.56	105.99	107.55	105.39	103.15	106.13	106.05	105.7	106.04
107.51	107.28	107.63	110.84	109.01	109.51	107.99	107.73	108.29	107.92	106.12	109.89	106.42	106.08	107.17	108.93	108.99	108.15	106.09	107.71	108.81	108.18	109.35	107.89	109.2	110.21	110.36	107.84	105.71	108.83	107.53	107.38	106.25	108.68	110.41	109.56	108.78	110.37	107.9	108.77	108.26	108.28	106.56	108.42	107.86	107.6	108.18	109.79	109.93	106.48
102.95	105.37	105.96	105.78	105.26	106.99	106.03	106.02	101.62	107.37	105.37	103.51	103.78	105.43	104.43	105.16	105.86	106.46	105.47	102.92	105.26	109.6	105.3	108.41	106.07	106.39	104.7	105.91	105.82	105.62	105.44	108.78	107.67	105.67	105.43	106.57	104.96	106.64	106.85	105.71	106.46	105.36	103.05	105.19	107.24	104.81	104.05	104.99	103.54	105.62
102.4	101.07	100.76	102.48	100.79	100.02	101.77	101.15	100.92	101.3	100.74	103.08	101.34	101.52	102.56	102.37	101.02	100.65	101.88	98.467	101.1	103.31	103.32	100.16	99.662	100.73	101.99	101.34	98.272	101.41	99.535	98.639	101.6	100.93	98.711	103.22	99.864	100.36	100.04	102.7	101.21	101.14	101.32	100.98	97.465	103.84	99.294	100.94	100.63	100.5
105.79	107.14	106.94	108.28	107.02	106.58	105.6	106.54	110.11	108.6	107.44	107.04	105.79	109.1	109.57	107.36	109.21	108.02	107.57	106.97	107.17	109.81	107.61	106.92	107.76	108.57	109.55	105.54	109.64	107.14	106.77	107.69	108.21	106.3	107.67	110.19	107.73	106.76	107.04	107.66	107.85	107.81	105.12	109.09	108.14	108.67	107.19	109.11	105.6	107.57
106.75	108.38	108.25	106.21	106.05	106.23	106.13	108.19	108.62	105.56	104.73	106.97	107.02	104.04	107.16	105.25	104.96	108.36	105.61	104.93	104.81	106.8	105.98	107.26	106.77	104.68	107.79	105.97	103.57	105.71	107.1	107.76	105.95	107.94	108.46	104.21	105.8	103.02	106.91	106.49	107.22	104.9	104.32	109.25	105.78	105.47	108.38	106.27	107.07	105.28
100.39	100.87	102.89	99.027	99.138	102.25	100.86	101.59	100.28	98.452	100.02	98.402	99.599	98.743	98.974	100.56	100.24	100.72	99.874	101.52	99.277	98.361	101.66	99.899	101.13	99.545	99.826	99.618	103.05	100.93	100.96	99.247	100.29	99.223	98.89	100.05	98.896	100.47	103.17	99.441	100.92	98.462	103.79	100.65	101.1	99.034	100.28	100.02	100.76	102.51
108.72	105.84	107.74	109.2	108.56	107.29	110.53	107.06	108.67	107.08	107.59	109.14	107.89	106.55	107.39	108.95	108.61	108.8	107.07	107.89	109.48	107.14	107.86	109.56	107.91	108.44	107.02	107.62	108.08	106.12	109.4	108.82	108.84	106.08	107.19	109.9	109.34	106.96	109.68	106.89	108.05	106.08	108.6	107.02	107.3	111.21	109.22	107.87	107.56	110.11
111.72	106.14	110.26	109.14	107.45	106.27	107.17	107.36	109.22	108.01	108.17	106.93	107.31	110.55	109.52	109.6	107.42	105.25	107.99	109.06	109.6	109.29	108.73	104.42	108.27	110.48	107.05	109.11	105.03	109.37	108.07	106.63	106.1	107.92	109.51	109.7	107.91	108.73	109.05	109.85	107.54	108.42	109.69	107.48	108.34	110.36	106.15	111.42	109.95	110.1
110.54	109.39	108.87	106.11	106.46	109.92	109.35	109.37	107.36	110.41	105.49	107.52	108.89	107.68	108.89	107.76	109.6	108.87	106.59	107.12	109.66	108.8	110.02	108.69	109.23	107.74	110.02	107.89	107.5	108.86	109.02	108.43	108.61	106.77	109.03	111.02	107.78	109.51	110.31	106.91	107.23	110.57	107.46	107.57	106.8	107.53	108.77	109.94	105.63	107.41
107.45	107.97	110.08	109.14	107.68	106.99	108.19	108.14	112.79	110.13	108.73	109.52	108.31	108.29	107.87	107.27	109.08	109.58	107.59	108.37	108.3	106.53	107.7	108.48	109.58	108.96	106.95	109.72	107.62	108.76	105.85	108.11	109.66	109.41	107.12	109.19	108.01	107.91	105.97	108.38	109.65	109.04	107.11	110.2	107.02	107.29	108.84	108.08	109.51	108.88
106.18	106.55	105.27	108.06	105.71	106.44	103.35	105.01	105.37	106.34	105.53	104.13	105.53	105.07	104.45	106.13	103.17	106.07	104.38	105.79	104.57	107.28	105.26	105.61	105.79	105.55	106.9	105.02	106.43	104.06	105.84	106.32	106.54	105.97	103.93	105	107.36	104.16	105.17	104.91	104.45	106.97	106.46	105.04	106.57	105.74	104.86	105.83	104.2	105.47
106.95	107.63	106.32	109.93	109.96	109.14	109.13	107.04	107.04	107.29	107.01	109.33	111.06	107.18	109.77	107.8	109.68	109.62	109.89	108.1	108.92	108.52	106.75	108.35	106.92	105.98	107.26	108.37	107.96	107.45	107.58	109.28	106.05	108.84	105.9	107.38	110.04	107.96	110.26	108.99	108.71	109.41	109.68	109.51	109.9	107.75	106.14	108.58	108.23	108.29
105.05	105.03	106.16	104.45	107.29	107.72	107.81	106.72	108.02	103.84	107.32	103.97	106.01	107.58	105.42	105.62	107.06	109.92	103.38	107.31	108.17	105.51	107.45	104.68	107.46	107.66	107.38	107.59	105.84	103.41	107.1	106.11	107.36	106.59	105.76	106.84	106.9	109.12	105.45	107.17	106.26	107.42	105.8	106.91	105.67	106.6	106.78	105.45	105.19	105.78
107.88	108.4	107.41	108.14	106.45	107.63	110.01	109.01	108.12	109.29	108.89	108.54	105.44	107.73	107.65	108.73	106.68	108	108.93	107.47	109.07	107.04	108.38	108.62	108.01	108.16	108.12	108.4	108.04	108.37	107.06	108.54	105.87	106.21	107.49	109.83	109.41	110.71	108.17	107.77	108.43	106.89	107.87	107.45	108.4	106.82	107.27	108.53	107.79	108.08
98.408	98.753	98.6	99.551	96.795	97.984	98.624	98.709	99.812	98.155	99.67	95.686	99.062	99.997	100.19	98.969	99.427	99.106	99.107	98.307	97.335	100.77	99.482	99.471	99.809	99.796	98.805	99.651	98.799	99.381	98.022	97.357	97.263	98.648	99.423	98.767	99.541	100.91	98.419	97.847	99.34	98.717	97.858	99.428	99.844	100.45	98.177	97.924	99.054	99.368
101.95	104.8	102.34	101	97.741	99.013	97.999	99.565	99.993	98.779	99.144	101.93	98.967	100.48	100.17	101.77	101.02	100.12	99.805	100.68	99.312	100.26	99.533	101.43	99.234	99.944	101.85	101.13	100.84	99.617	99.344	103.16	100.47	100.63	99.45	100.69	101.82	99.838	98.422	100.89	101.8	100.6	101.04	100.12	99.65	102.32	101.96	101.77	101.44	98.694
107.36	105.39	104.83	103	105.61	104.58	106.52	105.23	105.05	103.79	106.3	106.11	106.2	106.32	103.24	105.07	105.83	105.67	105.2	103.65	104.35	106.39	106.92	104	104.36	106.39	104.95	107.83	105.81	107.35	106.7	104.84	106.98	103.58	105.49	107.24	106.11	104.93	105.62	104.91	105.99	105.84	106.74	106.45	104.8	107.14	105.96	106.18	104.49	106.48
108.41	111.55	109.6	110.26	108.26	110.78	109.14	110.23	108.2	111.08	111.69	110.88	112.19	112.22	106.45	112.4	111.55	109.11	110.58	110.61	110.42	108.72	110.8	110.35	110.99	111.32	111.21	110.23	110.73	110.98	109.61	111.76	110.99	113.07	110.13	109.73	110.25	109.31	109.78	110.36	111.68	110.79	108.26	109.42	110.42	109.71	108.31	110	111.94	110.15
106.02	107.07	105.96	107.96	107.46	107.07	107.53	106.55	107.31	106.95	105.34	106.47	106.66	107.81	104.69	105.83	107.32	104.92	106.55	104.85	106.9	108.59	108.48	107.07	105.56	106	106.82	105.5	106.38	106.17	105.35	106.86	102.03	105.87	108.44	106.17	106.67	105.7	105.61	108.04	106.55	104.58	105.14	105.98	104.57	106.58	105.34	107.5	107.23	108.19
108.14	110.35	109.74	108.53	109.94	110.5	110.02	109.57	109.24	109.17	110.09	107.84	107.7	106.61	111.28	108.87	110.37	107.28	109.12	110.29	109.91	106.78	108.78	108.36	105.54	109.65	109.9	107.38	106.81	108.37	109.72	109	109.38	108.44	108.21	108.21	109.59	108.61	107.74	108.49	111.05	106.24	106.57	111.3	110.08	109.69	108.16	109.47	110.11	104.95
105.91	109.09	104.92	105.59	104.8	104.54	106.23	107.15	105.77	107.79	106.02	105.19	106.28	104.93	105.19	102.83	105.66	105.8	104.28	105.78	110.77	105.27	108.05	105.5	104.53	103.7	108	106.22	105.64	103.89	104.19	105.21	105.9	105.66	105.83	105.86	106.95	103.74	106.44	107.23	102.64	103.71	105.59	105.81	106.52	104.71	106.36	107.91	106.86	103.17
107.44	105.17	107.66	105.48	104.43	105.83	104.6	105.82	107.87	106.82	104.98	107.08	105.63	104.75	107.24	104.51	106.66	105.7	104.01	107.43	104.56	104.6	105.44	107.44	106.52	106.41	104.79	104.34	105.64	106.72	103.22	105.61	104.96	107.34	105.7	106.55	106.6	105.95	109.1	104.97	106.94	105.06	106.68	105.98	106.19	105.36	105.24	106.36	104.78	105.86
105.91	105.82	105.55	104.54	107.47	105.59	104.25	103.48	103.88	106.11	106.56	106.56	106.28	104.59	105.24	104.22	106.13	102.88	106.73	105.89	106.9	105.2	105.53	107.5	103.03	106.7	107.43	104.74	105.64	104.16	103.06	106.43	105.51	104.72	104.31	104.66	106.9	104.85	105.96	106.5	106.25	105.67	105.42	104.22	107.31	106.09	105.59	106.55	104.23	105.86
99.642	99.785	99.151	101.67	102.94	101.43	99.391	99.53	100.3	101.31	100.25	98.931	98.336	99.877	101.18	100.99	100.02	101.67	100.32	99.93	98.714	99.037	100.96	101.04	100.79	100.31	99.065	101.32	100.91	100.85	102.18	98.764	101.03	99.526	99.761	99.701	100.41	101.1	99.859	99.226	100.42	100.3	99.815	99.452	101.12	98.88	101.52	102.08	98.507	102.9
111.15	108.98	113.27	110.7	110.8	109.97	110.37	109.15	109.86	111.03	110.62	111.19	108.92	111.38	110.45	111.29	109.74	110.1	110.07	110.27	110.44	110.36	109.58	110.22	112.18	109.15	109.86	109.36	111.53	110.53	110.5	111.41	110.05	109.84	109.07	110.47	111.35	109.95	110.92	111.68	110.44	111.81	111.69	109.2	108.71	108.87	112.63	109.97	108.58	112.09
105.19	104.7	103.68	103.72	106.07	103.84	104.08	103.64	105.64	105.2	107.7	106.9	104.65	104.18	103.72	108.2	107.28	107.13	106.19	106.69	103.06	106.4	106.65	106.67	104.7	104.99	106.14	108	106.9	106.01	104.75	106.17	105.56	102.71	106.37	104.29	105.16	105.23	103.51	104.45	105.1	106.95	106.46	105.35	105.65	105.99	106.33	105.25	105.21	106.97
106.42	105.71	105.51	106.45	105.1	106.03	106.35	104.24	104.95	105.98	106.19	107.8	105.61	103.43	105.38	106	104.65	107.41	105.15	103.82	105.19	105.58	105.85	107.91	103.9	104.51	107.25	104.9	106.23	105.55	106.3	107.35	104.97	105.16	104.91	105.62	103.68	106.42	106.33	106.03	105.66	106.43	105.1	104.42	105.57	108.91	104.03	104.43	105.59	106.77
108.42	110.24	107.22	109.6	107.26	109.02	108.47	109.78	109.18	107.18	106.77	109.61	107.78	107.18	108.35	108.67	107.46	107.62	108.99	109.63	106.82	108.33	106.35	109.05	109.11	109.65	107.24	107.91	106.92	105.82	108.94	107.58	109.85	108.13	108.05	107.15	107.32	109.15	107.64	107.46	106.93	108.64	108.91	108.94	108.89	109.87	108.8	108.41	108.31	107.48
100.55	99.205	98.417	97.751	95.648	98.951	97.021	98.502	98.944	98.172	97.163	98.638	100.42	95.793	96.908	98.543	97.697	98.129	97.839	98.314	99.431	99.027	98.141	99.033	98.951	97.943	99.572	98.011	98.727	100.1	99.09	98.577	99.051	100.38	98.363	99.415	100.21	98.112	97.365	99.454	98.206	99.349	97.755	97.367	96.707	97.509	99.83	100.06	99.531	99.114
109.86	106.39	106.24	106.65	105.7	103.3	103.84	105.98	103.35	107.39	106.15	103.76	107.16	106.05	104.9	106.72	106.9	107.17	105.03	105.25	107.43	107.45	106.3	106.72	105.76	106.26	104.23	103.97	105.62	106.12	106.52	105.45	105.29	106.94	104.31	105.39	107.03	105.26	105.7	105.86	104.47	105.75	108.98	104.94	106.58	105.25	104.42	104.9	108.48	107.46
103.22	107.31	104.39	106.15	105.37	106.45	105.5	107.51	104.66	105.79	107.55	106.96	104.73	104.38	107.56	106.01	106.39	106.1	107.37	107.54	108.25	107.57	105.55	107.2	105.22	106.97	104.54	107.49	106.8	106.38	104.45	107.49	108.14	104	109.19	107.88	104.34	104.99	104.55	104.95	108.3	107.05	107.87	107.64	106.44	107.3	107.12	104.93	105.9	107.84
106.87	105.69	104.45	105.42	106.32	106.3	105.65	103.92	104.89	102.92	104.2	105.68	106.24	107.78	108.94	104.93	104.82	104.38	106.5	105.71	105.59	105.61	105.74	107.36	106.86	106.7	108.62	104.98	105.59	107.2	107.32	104.77	107.03	105.99	104.63	105.77	107.25	105.78	107.72	105.46	104.38	105.94	106.61	106.19	105.31	105.18	106.12	105.28	107.33	106.38
105.45	107.57	107.35	105.88	108.15	105.67	105.5	104.48	107.26	105.85	107.51	108.01	105.74	106.84	105.23	104.88	104.51	106.31	104.93	108.5	107.61	106.37	106.64	106.78	105.76	107.69	107.1	106.18	104.54	106.78	107.52	107.17	106.8	104.33	108.73	106.42	107.57	108.36	105.54	106.53	107.78	105.68	108.38	105.59	105.36	107.78	106.37	107.1	106.72	103.79
107.32	108.44	109.79	108.33	109.76	107.27	109.4	109.94	105.19	106.89	106.36	108.38	109.19	107.85	111.21	108.77	109.76	110.25	108.33	105.03	110.4	107.93	109.05	108.52	107.52	107.35	107.58	106.31	108.25	107.81	110.34	108.27	109.29	107.33	108.3	106.86	110.27	107.57	108.96	107.76	104.74	106.44	108.15	106.06	107.76	107.88	109.86	111.24	106.99	110.27
99.031	98.975	97.73	96.94	99.254	97.484	97.045	98.618	99.166	99.543	98.338	98.882	98.713	98.24	99.018	97.766	97.668	99.17	98.991	97.961	99.573	97.872	98.296	97.241	97.408	96.942	96.043	98.922	97.96	98.297	100.46	98.932	96.721	97.695	98.813	96.462	98.224	99.505	99.13	98.702	95.696	98.079	98.99	96.743	97.694	97.738	99.89	98.676	98.027	99.121
107.69	106.11	109.08	108.09	110.94	107.62	108.09	106.83	110.42	109.31	110.15	108.8	106.7	110.07	107.75	109.43	106.43	107.77	108.85	108.73	107.93	108.93	107.94	108.66	110.08	108.3	107.45	107.91	106.4	107.85	108.8	106.91	108.44	108.08	109.17	107.59	104.69	109.94	108.07	109.89	110.48	108.8	109.2	107.48	109.03	108.53	109.29	107.02	107.4	109.51
106.34	108.1	108.14	107.81	107.9	109.83	106.71	107.62	108.13	107.82	107.21	108.86	110.7	109.77	108.64	107.73	108.68	108.3	110.05	106.91	109.98	106.12	109.89	109.46	107.99	110.6	107.24	107.27	108.81	108.82	108.87	107.08	110.19	108.22	105.04	107.2	106.53	107.8	107.58	109.65	107.46	107.96	107.63	109.42	106.1	111.13	108.11	107.28	109.99	105.97
98.785	101.73	102.66	101.05	101.85	99.898	100.71	98.143	99.379	100.53	101.36	99.998	101.5	101.63	99.13	102.05	99.487	102.07	101.48	100.36	100.76	101.25	99.97	99.894	97.771	100.28	99.899	101	99.862	102.17	99.397	100.65	99.888	100.85	99.891	100.7	100.52	100.47	98.839	98.838	102.53	100.81	103.24	101.82	100.02	99.807	102.18	99.759	101.91	99.734
105.26	106.34	104.29	105.13	104.7	104.98	105.4	102.87	104.27	105.15	105.02	107.55	106.32	106.57	107.42	104.79	106.22	105.83	104.66	104.85	105.74	104.82	105.54	105.29	104.21	105.96	104.67	103.93	103.45	104.13	107.03	103.88	106.93	105.82	105.19	104.87	106.58	105.52	103.37	104.59	108.25	104.76	106.76	104.68	107.01	105.64	105.79	104.37	103.38	104.7
105.66	104.96	107.15	104.36	104.5	105.18	107.21	106.21	106.74	104.28	105.86	106.19	104.79	106.47	105.58	104.54	105.24	104.66	103.83	105.45	105.41	105.72	105.46	105.97	106.02	107.29	105.79	105.39	104.13	103.16	104.73	105.81	104.57	106.26	106.83	106.68	104.63	105	103.94	107.2	106.41	105.7	107.25	104.85	108.33	104.89	106.68	105.91	108.34	106.02
99.616	100.46	101.33	99.937	102.4	101.49	101.71	100.72	100.42	100.3	99.819	100.44	101.02	103.05	99.648	100.48	102.44	100.53	99.847	99.205	99.956	100.48	99.12	101.13	101.04	99.85	101.31	100.29	101.61	101.88	100.79	99.95	100.14	101.51	101.18	101.33	102.41	99.174	100.23	102.5	99.288	101.1	101.24	100.36	98.973	100.56	98.59	101.17	101.05	100.86
100.02	100.57	101.2	99.967	99.551	100.32	102.13	101.66	100.73	100.28	101.87	101.45	101.4	100.14	99.861	99.579	99.088	99.663	100.64	100.05	98.162	99.687	101.3	99.409	101.06	100.33	99.267	99.743	98.711	100.56	102.32	100.82	98.352	99.513	99.679	99.599	99.502	100.19	100.5	99.573	99.856	101.01	99.689	100.36	100.06	100.95	99.315	99.943	100.15	102.85
106.32	103.85	106.54	106.85	106.36	106.22	108.22	105.82	108.06	107.22	105.82	105.21	105.8	108.23	105.18	105.74	107.57	103.46	106.57	106.55	107.49	107.04	107.41	103.26	105.18	105.47	104.59	105.63	107.3	104.96	105.44	104.07	108.31	105.79	104.47	107.03	106.29	109.29	104.49	107.4	106.73	108.29	105.52	106.97	104.75	106.18	107.49	104.87	107.97	105.41
105.77	106.01	109.15	109	108.8	107.49	109.05	106.18	108.52	110.06	108.27	107.91	108.38	107.75	110.24	108.9	107.66	106.96	110.32	111.49	111.72	111.62	110.43	108.54	108.69	109.01	107.72	107.56	109.01	109	107.43	107.35	109.07	110.29	106.25	111.33	109.68	108.12	106.48	107.85	108.1	110.75	108.99	105.85	107.54	109.88	109.51	106.02	108.03	107.54
111.98	110.98	109.99	109.28	112.56	110.94	114.06	112.73	112.07	111.03	107.78	109.56	111.95	109.34	110.56	110.31	111.2	111.48	111.42	112.15	109.56	111	109.33	110.8	108.45	111.25	110.32	110.96	111.22	111.87	109.81	111.14	108.38	110.41	109.05	111.29	111.87	109.81	110.02	111.11	112.68	107.88	110.47	109.81	110.9	112.46	110.67	108.8	109.11	110.53
106.05	106.92	102.39	107.31	107.37	106.48	106.01	106.21	107.52	106.62	104.79	104.7	106.89	105.46	108.02	104.65	104.03	107	106.29	105.47	105.25	108.1	104.91	106.79	104.33	105.75	105.68	105.36	104.48	105.64	105.91	105.09	106.2	106.26	105.86	105.93	105.06	106.12	105.13	106.66	105.49	104.92	106.61	104.87	105.55	105.5	106.32	105.01	105.09	106.93
107.73	106.41	103.97	106.11	106.33	104.88	107.65	105.05	105.37	107.51	107.73	107.96	104.57	106.63	105.66	106.85	104	106.57	106.21	106.75	108.74	105.88	107.15	107.28	106.97	105.33	103.99	106.29	104.55	107.01	106.04	107.33	107.28	106.16	105.99	108.24	106.43	105.91	106.08	107.84	107.65	107.07	105.04	106.58	107.1	106.66	106.49	104.99	107.64	106.71
109.74	108.26	109.6	108.63	107.29	106.96	107.16	107.58	108.61	110.1	109.37	111.47	108.8	109.03	107.92	108.51	108.22	106.39	109.24	108.79	109.96	109.29	108.89	109.3	106.89	108.9	110.95	109.1	109.86	107.85	109.22	108.96	108.11	108.26	108.77	109.91	109.1	110.11	108.59	108.54	110.14	106.27	108.42	107.69	109.94	111.03	104.98	107.55	108.51	106.13
100.53	101.73	98.996	97.462	99.548	100.4	96.832	100.34	96.573	100.41	97.72	98.768	98.751	99.992	98.204	99.331	98.252	100.79	99.217	98.002	98.219	98.669	98.526	97.723	96.85	96.021	99.203	99.863	97.998	97.247	97.431	99.084	99.3	96.536	99.424	98.079	99.456	99.429	99.395	99.961	98.333	99.509	97.454	98.084	99.345	98.464	98.517	97.323	95.792	96.76
106.09	107.89	106.29	107.31	105.67	104.58	106.36	105.18	107.18	104.8	105.47	107.18	106.19	102.83	106.01	104.03	107.31	104.56	105.15	105.3	105.82	108.12	105.78	102.89	103.91	103.44	106.53	104.87	105.79	108.87	106.41	107.58	107.12	105.49	105.02	105.53	105.81	105.92	108.7	105.66	107.49	106.3	103.04	104.7	105.06	105.1	106.09	104.81	107.93	106.23
107.79	108.72	108.88	108.28	107.52	109.05	110.79	108.02	108.17	108.66	107.15	107.62	106.85	107.15	105.82	109.47	107.48	107.78	109.25	107.94	107.77	108.51	108.29	110.22	107.76	108.6	106.53	106.46	106.57	108.06	108.57	108.03	107.73	108.21	108.09	107.99	107.27	107.9	109.63	107.18	107.44	107.61	106.62	109.6	107.27	108.17	107.3	109.1	107.59	109.93
105.92	105.94	103.78	104.59	106.56	105.22	105.51	106.31	105.7	106.15	104.68	106.29	107.13	103.46	104.65	104.33	104.13	105.73	105.42	101.41	105.08	106.39	104.71	105.6	106.86	104.6	106.65	105.66	105.71	107.71	106.61	106.58	105.95	106.14	105.27	102.71	106.12	104.17	105	104.9	105.92	108.45	107.57	104.55	106.62	106.5	103.56	103.92	106.72	105.91
101.64	103.06	98.52	102.14	99.7	99.309	100.01	102.41	102.63	101.25	101.6	102.73	101.85	100.38	100.01	102.19	101.53	101.44	100.95	101.91	101.59	102.06	101.41	100.46	101.39	101.69	102.18	100.68	99.672	102.15	101.41	100.64	101.33	99.609	101.35	101.86	100.4	100.02	102.3	101.48	101.16	99.02	103.75	101.77	101.73	102.74	99.79	99.878	99.672	102.08
105.5	106.83	107.07	106.93	105.97	106.98	106.21	107.15	108.09	105.83	106.92	104.98	106.26	107.14	106.67	104.34	107.35	106.17	106.88	104.97	104.59	106.82	104.73	105.8	105.61	106.69	107.45	107.12	107.58	105.52	105.07	107.12	106.25	104.5	106.72	106.07	105.52	105.67	107.2	107.74	107.15	106.53	107.2	105.21	106.59	105.73	108.53	106.34	105.88	108.85
105.01	104.31	106.37	107.98	104.96	106.37	105.38	107.6	105.39	104.69	107.02	108.76	106.51	104.26	105.23	103.65	107.89	106.96	108.37	106.16	105.93	106.98	108.09	103.84	106.49	105.19	105.3	107.27	105.87	104.92	106.89	107.78	107	104.53	105.15	106.72	105.86	104.17	106.42	104.53	105.56	106.99	108.8	107.61	106.68	108.43	105.35	106.65	104.55	105.58
109.61	107.9	110.29	108.67	110.07	107.81	107.09	107.43	111.09	110.3	108.45	107.3	109.48	109.89	109.26	109.76	109.37	109.75	105.82	107.96	109.09	108.69	109.76	107.14	108.88	109.9	111.36	109.89	106.46	106.14	105.94	107.61	109.88	107.78	108.48	106.89	109.28	107.76	109.36	107.71	107.48	108.28	109.33	109.66	109.32	106.94	110.67	107.2	109.92	109.05
107.99	107.1	104.47	108.24	104.84	107.35	107.78	104.64	105.9	105.11	106.04	103.79	106.37	106.72	105.34	104.19	108.03	106.58	107.24	105.36	105.12	106.47	105.77	106.42	106.56	106.23	104.81	106.02	106.19	107.24	106.77	108.12	106.39	107.16	107.18	103.93	107.47	105.7	106.48	105.87	106.95	104.53	106.38	105.84	106	106.36	107.05	106.52	105.73	108.88
106.18	106.46	105.14	105.84	105.16	104.95	104.69	104.38	102.6	105.44	105.38	105.13	104.63	106.11	105.35	104.07	106.91	106.08	106.08	108.04	105.67	106.35	104.39	105.52	105.69	105.39	108.81	103.78	105.12	105.26	107.19	104.85	106.25	106.31	105.3	107.45	106.18	106.08	105.78	105.93	106.34	107.14	105.93	106.29	104.45	106.42	103.92	105.99	106.09	105.39
109.08	108.73	109.29	111.09	109.12	110.2	107.45	108.59	109.58	106.62	108.55	106.96	109.41	106.73	111.5	107.04	107.8	107.98	110.06	106.72	109.63	107.42	109.03	106.85	106.81	109.53	108.26	109.13	111.44	108.73	107.6	107.35	109.58	107.63	109.1	107.29	107.85	110.61	106.99	108.12	109.86	107.04	108.04	109.53	107.74	109.2	110.58	107.23	107.77	107.32
108.45	109.88	108.33	107.81	109.4	107.83	109.03	109.84	109.75	110.52	109.91	108.43	109.28	106.67	109.03	107.58	107.07	110.04	109.28	110.23	108.77	107.83	109.43	106.94	108.68	107.91	106.31	109.13	108.22	105.17	107.84	108.05	109.32	109.8	109.47	107.47	108.3	107.45	108.83	107.71	109.14	109.19	106.15	106.58	105.97	108.77	109.2	110.99	109.29	109.03
[truncated: 250 more rows]
[truncated: 150 more columns]
