# Supplementary material for: Genetic dissection of main and epistatic effects of QTL based on augmented triple test cross design
Source: PLoS One. 2017 Dec 14;12(12):e0189054. doi: 10.1371/journal.pone.0189054 (PMC5730204; doi:10.1371/journal.pone.0189054)
Supplement: S10 Supporting Information — (ZIP) [file pone.0189054.s010.zip › z6_1450_0.2_10.csv]

102.06	96.24	97.884	95.151	100.36	103.23	98.82	100.77	93.513	99.374	97.148	101.75	94.43	100.67	95.603	97.185	97.919	100.55	99.957	95.217	91.735	99.627	99.401	97.243	97.833	91.125	93.972	99.483	98.818	98.945	94.439	95.772	94.113	98.146	94.948	99.534	95.574	102.09	100.59	92.634	100.45	96.041	96.339	97.804	101.86	92.114	90.887	104.22	97.624	97.315
107.87	107.05	106.54	104.13	107.51	105.56	101.37	105.18	105.68	112.05	105.54	105.56	109.12	105.15	103.08	106.86	101.04	108.4	111.68	104.65	108.18	103.12	105.08	111.2	106.47	106.57	106.01	103.77	109.17	106.99	110.46	106.18	105.8	107.78	105.57	108.97	104.6	109.47	108.29	108.06	108.17	106.84	107.3	105.97	108.81	102.81	106.03	106.6	106.42	106.04
102.66	107.39	107.44	104.76	107.93	108.15	108.4	110.12	107.5	107.52	110.79	108.63	107.99	106.69	108.48	104.98	112.35	112.18	109.79	110.31	110.18	113.9	110.64	102.11	111.24	109.09	106.13	107.33	105.22	101.07	110.01	108.59	107.52	105.33	106.72	104.65	107.17	109.46	105.76	110.01	113.45	114.43	112.38	116.17	110.1	101.02	105.22	114.14	108.72	106.68
93.662	95.461	104.24	96.96	99.514	96.962	96.095	101.49	99.674	95.323	97.273	93.702	95.716	99.614	100.88	98.164	100.32	97.344	98.621	100.28	95.52	101.39	103.84	99.553	95.828	98.73	95.668	102.61	101.04	96.987	99.155	97.777	97.753	102.32	93.949	95.863	99.14	101.37	105.85	104.14	104.68	93.892	101.92	104.64	98.15	92.39	103.15	96.078	98.41	92.627
112.32	109.98	111.31	111.58	109.53	110.13	112.26	112.48	111.73	108.96	105.93	111.06	109.06	104.02	113.03	106.01	105.9	106.28	107.11	104.62	107.77	110.23	107.46	108.44	107.3	113.31	109.62	117.07	103.54	105.67	103.64	117.17	108.76	113.84	111.67	104.59	109.03	104.19	112.29	108.38	106.63	109.97	108.43	107.23	105.12	108.38	105.25	108.9	104.32	111.08
108.42	100.32	106.17	106.71	106.51	103.71	101.26	110.49	105.95	107.75	106.57	104.18	106.44	111.52	107.21	103.84	104.19	107.13	106.77	106.89	104.14	103.33	106.17	107.95	103.36	106.14	102.27	103.81	99.277	100.1	104.2	107.66	107.44	106.45	107.72	108.48	102.77	106.71	102.46	102.04	108.63	106.23	100.1	105.78	106.09	102.99	106	106.9	106.26	105.77
103.72	116.51	110.39	104.77	95.471	113.21	105.51	100.99	113.03	109.28	111.77	107.83	108.44	106.41	105.18	106.15	111.69	110.63	107.24	114.09	110.62	101.62	108.33	107.58	110.32	107.02	105.95	115.16	108.29	107.88	108.12	106.34	104.75	112.05	102.66	111.03	110.29	110.73	106.87	107.51	109.25	113.89	107.86	104.1	108.5	110.37	110.09	105.86	108.3	112.34
110.13	105.91	105.95	111.91	105.32	106.27	110.15	107.29	104.43	102.09	106.43	109.07	111.47	110.2	109.09	112.07	106.97	106.2	111.08	108.27	107.4	111.37	109.93	114.27	107.77	107.77	109.23	104.4	111.71	103.92	109.72	106.59	107.37	111.33	110.14	110.39	102.4	113.49	109.33	103.54	101.62	103.62	105.81	104.04	114.31	109.32	114.81	108.87	109.02	109.28
98.545	101.09	108.68	102.41	100.44	107.02	106.2	97.762	101.06	103.49	97.285	99.407	97.11	106.62	96.115	103.42	101.79	96.019	99.754	103.39	103.64	103.08	97.844	100.62	101.3	102.93	98.021	98.95	103.12	101.9	107.19	98.369	99.939	101.71	100.76	100.33	101.77	101.96	99.013	93.952	92.395	101	93.701	99.945	105.62	96.487	100.64	101.56	100.11	101.87
106.89	108.19	102.5	104	111.07	97.82	110.28	111.25	105.42	101.28	111.46	107.07	113.47	109.22	105.86	101.94	105.17	108.41	110.49	103.99	102.8	106.9	103.24	107.96	102.54	97.661	105.92	107.82	101.56	113.91	116.48	99.426	105.11	107.59	109.43	111.02	104.23	112.63	103.27	106.81	101.23	100.61	108.67	103.97	102.6	103.58	104.51	104.53	107.3	107.29
111.28	108.44	109.38	104.61	105.47	105.67	108.41	99.541	103.67	109.35	112.53	103.88	105.41	93.931	102.29	102.59	105.31	107.41	102.77	105.58	104.32	106.48	106.29	103.04	113.52	108.91	110.95	106.06	108.39	108.86	105.87	106.26	101.79	103.47	111.07	104.66	107.18	102.31	102.53	108	107.97	107.58	103.91	102.88	99.545	108.52	104.68	105.04	111.22	106.13
93.371	100.23	99.626	101.66	98.259	94.815	96.267	101.66	100.26	97.773	96.947	99.25	102.45	97.801	92.252	97.851	94.834	99.772	93.986	91.801	91.141	100.15	99.209	93.46	99.178	96.877	96.851	103.9	101.46	96.36	96.843	99.477	95.296	105.95	103.49	92.222	99.39	99.508	102.02	100.75	99.3	101.34	97.648	97.528	96.658	97.032	92.743	103.17	102.21	96.283
102.89	110.43	97.481	108.88	108.98	109.92	113.05	107.85	103.01	101.61	107.13	105.85	105.14	106.56	106.81	104.07	105.48	109	109.39	106.25	100.12	107.61	107.83	106.9	110.07	109.08	101.91	106.86	101.81	104.42	103.56	102.1	106.33	106.05	101.06	103.26	103.02	101.35	104.01	101.59	107.91	104.45	112.86	106.11	104.87	106.73	109.58	103.49	101.5	109.5
107.69	102.04	108.65	105.11	104.63	106.78	109.72	102.76	104.45	106.28	104.78	109.51	102.2	112.37	109.44	103.88	108.01	108.9	110.33	105.43	107.71	99.163	108.35	111.19	103.82	105.39	105.8	108.24	103.09	106.4	111.3	104.97	104.02	104.55	104.3	104.98	113.68	110.52	98.571	101.51	111.1	109.5	106.55	108.84	106.05	107.12	104.15	105.02	101.31	105.95
112.53	106.49	103.32	105.93	106.96	111.33	103.93	107.78	108.57	106.84	105.97	109	107.16	99.217	108.91	106.31	100.45	111.82	106.06	105.2	107.86	105.71	110.87	104.57	112.82	107.97	107.59	108.73	106.46	103.93	104.51	104.65	106.33	103.73	103.71	106.85	106.81	103.5	100.18	103.84	110.33	105.68	105.66	105.51	104.04	105.58	106.76	107.36	110.97	108.45
105.81	102.49	108.62	115.3	104.98	109.44	101.57	103.02	103.94	107.56	112.58	108.84	100.41	104.6	103.56	107.01	107.83	105.59	108.76	102.79	107.15	103.89	102.59	109	103.18	104.12	103.48	102.31	109.5	105.59	109.32	112.25	106.51	113.01	115.63	107.9	102.58	107.82	111.27	102.17	110.27	107.86	107.4	106.95	102.8	109.1	102.93	108	106.24	104.45
110.08	109.95	111.84	99.445	100.99	103.64	111.06	100.94	109.74	109.7	108.82	108.43	104.2	108.89	109.78	110.26	102.65	106.57	109.27	104.55	109.81	101.22	105.44	107.43	109.31	102.27	108.87	104.15	109.85	102.7	101.3	102.49	104.54	103.7	103.8	109.76	111.55	107.91	108.5	104.67	106.45	107.68	100.19	110.59	109.56	106.54	109.42	104.86	106.89	105.46
98.229	105.35	100.09	104.96	111.34	105.01	107.18	112.12	100.46	107.18	109.02	102.79	101.46	105.69	105.62	102.39	101.3	107.75	114.73	109.18	101.1	107.07	106.56	106.09	106.13	98.718	103.32	110.02	106.11	107.85	107.66	107.73	110.94	109.15	104.1	107.68	101.91	110.36	103.67	104.06	104.23	102.35	109.03	104.5	105.31	103.61	106.55	102.54	111.3	108.18
110.85	105.08	106.62	102.63	109.34	104.79	103.57	103.42	105.67	112.09	108.75	114.21	109.62	106.23	104.22	109.52	106.77	110.66	117.38	110.78	113.24	103.41	108.63	108.84	108.39	112.74	112.96	107.66	112.5	105.71	106.41	107.07	104.17	110.5	107.63	107.45	108.61	105.08	109.13	109.45	114.71	109.55	112.82	111.39	109.47	109.27	106.6	112.53	108.25	108.04
100.93	105.66	103.04	105.33	98.075	105.68	101.47	98.315	100.31	103.87	101.75	98.549	96.047	91.739	100.39	101.06	103.81	107.38	95.382	101.95	101.93	96.989	97.51	95.761	97.827	102.53	95.088	102.86	97.362	102.15	97.615	99.132	106.29	102.35	98.954	103.84	100.86	100.62	95.467	105.44	102.46	101.35	100.6	99.242	99.011	100.41	101.74	92.411	103	102.22
102.38	102.22	103.27	110.28	107.58	103.33	104.3	105.63	105.78	110.81	109.69	104.07	104.77	99.899	105.95	105.22	103.09	104.13	101.83	104.16	107.66	103.95	107.39	108.52	103.02	102.62	101.76	106.03	103.58	101.14	106.45	100.28	101.8	106.34	103.41	107.05	104.46	110.88	103.8	104.47	112.08	105.54	110.12	108.59	109.32	102.98	109.15	106.34	108.15	111.52
106.89	105.65	107.23	106.75	106.24	107.71	103.58	105.17	104.6	101.74	105.66	110.07	103.81	101.03	103.92	108.4	102.13	114.16	102.44	104.87	105.5	106.55	98.236	107.19	106.8	105.96	104.46	103.14	104.91	102.89	110.03	105.97	107.22	107.5	101.29	105.87	108.89	105.32	111.65	106.46	109.41	104.56	101.9	104.92	111.27	108.22	108.01	104.21	102.79	100.24
112.01	110.63	106.73	102.99	111.35	107.1	113.46	104.98	108.88	113.31	106.86	109.32	108.16	106.07	108.44	110.61	102.06	108.76	106.36	104.56	107.22	109.37	106.01	105.93	114.22	105.57	103.24	107.68	105.37	111.37	106.94	104.77	108.11	104.89	111.72	110.75	113.21	113.64	110.76	104.54	107.77	105.84	107.41	105.25	109.33	104.67	114.23	108.02	110.06	109.81
108.15	108.05	108.53	109.14	109.76	110.99	108.1	111.67	112.95	102.84	103.1	108.61	108.2	106.95	110.48	108.15	111.73	111.68	103.72	107.25	110.33	102.13	106.5	99.446	105.5	107.34	104.81	105.84	107.15	112.88	106.26	107.26	108.23	105.87	111.94	107.65	109.07	112.13	106.21	110.69	106.72	112.15	106.24	108.77	107.23	107.47	106.01	115.43	109.66	107.48
110.93	108.79	100.95	108.95	102.69	106.62	104.49	106.75	106.72	112.15	105	101.27	109.05	104.83	106.29	104.61	102.61	103.47	109.37	106.72	104.17	101.03	107.44	110.09	97.803	103.65	108.34	103.29	111.13	106.69	105.27	103.79	103.6	106.7	97.828	108.08	102.03	104.06	102.97	103.33	97.509	105.56	103.92	103.93	103.55	106.5	106.32	108.11	108.91	112.5
99.249	106.71	109.45	104.85	107.7	103.53	106.85	105.84	109.07	101.61	98.667	98.415	107.33	107.18	105.98	112.31	107.22	109.78	107.67	102.83	105.11	111.67	97.64	102.54	97.139	102.95	106.56	105.36	109.42	108.77	110.09	106.55	106.29	105.24	102.04	110.81	98.503	104.48	110.34	113.33	110.01	105.7	100.13	106.52	99.378	107.53	101.05	111.72	103.96	107.81
109.67	101.34	103.86	107.52	107.46	106.93	112.93	114.53	112.75	112.55	101.03	115.39	109.06	112.14	102	106.27	106.96	105.78	107.17	110.82	108.2	111	109.01	105.65	110.07	106.43	102.98	112.64	114.74	108.49	99.198	115.88	110.96	114.5	113.27	110.25	111.05	106.99	111.2	104.66	114.16	112.45	105.26	106.63	108.35	106.53	108.69	111.96	107.72	98.824
105.87	97.823	107.15	106.46	104.85	105.63	108.13	99.187	108.67	107.8	103.62	104.77	111.8	104.14	109.64	102.38	110.6	110.69	106.11	106.79	106.6	102.88	104.13	102.97	110.66	105	108.25	102.22	106.23	103.48	102.63	106.86	107.8	105.36	106.14	106.65	108.6	106.12	107.71	105.09	100.8	107.33	103.88	111.86	108.88	103.48	107.11	112.85	107.23	108.29
98.16	93.567	95.751	98.17	96.715	94.875	97.06	94.392	98.662	100.59	97.819	99.98	100.12	95.571	95.851	97.366	91.063	98.481	98.571	93.923	97.298	102.03	93.014	96.763	99.166	95.319	100.87	101.76	93.086	98.27	94.854	100.39	103.71	97.311	97.37	91.029	95.912	99.589	102.6	102.92	96.444	102.14	98.275	101.13	98.49	100.01	98.863	98.442	99.383	99.062
103.97	98.714	105.49	95.99	95.748	99.971	97.871	94.319	98.353	101.25	100.52	96.291	102.48	101.86	96.018	91.596	96.489	105.14	98.442	97.761	100.72	97.335	97.605	94.047	101.02	98.075	101.27	97.796	94.583	97.062	95.46	94.926	99.086	96.588	104.19	91.618	98.642	94.759	97.843	103.26	98.172	95.919	94.07	98.581	100.51	95.192	97.142	98.052	94.291	98.922
102.67	106.06	99.511	107.54	107.78	105.67	105.46	113.64	108.56	102.44	101.96	109.96	111.95	101.61	109.74	104	106.13	104.28	103.2	99.912	113.55	102.25	106.64	108.42	105.39	106.07	106.59	110.03	101.09	110.5	108.59	107.71	107.42	103.39	107.43	106.89	103.33	107.41	108.28	106.63	108.82	105.18	109.64	105.76	113.08	103.29	105.77	100.62	105.35	102.24
103.99	108.69	104.96	98.663	104.79	106.5	105.86	110.6	110.78	101.19	101.09	98.512	101.65	101.39	104.65	104.21	105.82	102.22	105.3	106.89	103.86	105.76	101.72	103.73	109.04	102.04	106.81	104.33	108.92	107.63	108.51	103.6	100.35	100.69	102.62	104.27	103.35	104.04	108.79	108.46	102.78	104.88	105.05	102.68	107.7	103.58	111.27	100.64	104.03	107.1
110.44	107.09	108.03	117.27	104.59	103.24	117.03	110.43	100.88	108.59	110.81	112.68	104.18	112.29	110.91	103.54	104.29	101.56	112.57	107.93	110.54	100.29	106.35	105.58	106.75	102.44	105.34	109	110.91	108.18	110.19	109.28	108.03	112.9	108.76	106.69	109.09	108.1	106.94	113.36	105.32	108.37	109.98	108.17	108.94	103.67	110.1	111.67	106.79	112.03
109.07	108.72	102.5	104.13	104.18	107.79	106.85	110	102.66	107.72	103.79	110.35	106.26	111.81	112.55	110.59	104.9	107.8	106.73	107.74	109.65	116.44	110.66	108.64	113.67	107.19	109.74	108.98	109.21	110.79	105.88	110.55	105.56	113.3	110.77	107.43	108.56	111.08	107.72	107.97	108.7	105.26	108.34	111.56	106.04	104.33	107.96	105.41	106.36	109.09
104.38	108.06	104.72	111	101.29	107.54	101.94	106.01	102.77	105.03	108.08	111.71	107.8	101.93	105.5	110.18	106.91	111.25	105.35	109.85	105.23	106.21	115.11	105.56	104.04	101.17	106.3	102.64	106.78	108.47	110.46	103.95	107.84	95.932	110.88	109.53	107.79	105.6	107.04	107.26	102.31	104.13	103	107.51	103.45	104.47	106.58	110.71	105.01	109.94
106.59	104.77	104.74	104.91	105	107.17	101.5	105.82	102.32	110.45	103.77	108.54	100.7	103.33	110.57	106.09	102.6	103.33	108.27	104.58	106.63	105.18	101.87	103.18	109.45	110.38	106.79	104.86	99.659	109.29	110.64	105.58	108.12	107.79	103.7	103.47	105.26	103.36	102.06	104.62	104.2	107.21	107.51	99.667	112.12	110.48	107.87	104.14	101.31	111.15
116.21	110.52	104.5	111.67	110.03	107.02	109.54	112.04	101.97	113.65	113.84	112.21	114.56	113.39	106.72	109.22	112.24	111.25	110.46	108.35	113.86	112.51	110.68	108.49	109.26	111.98	109.63	111.96	109.21	105.99	106.17	115.3	110.74	108.38	118.56	108.55	110.49	102.51	109.17	107.8	111.83	113.44	109.94	110.11	105.8	113.12	112.7	109.12	112.15	105.62
103.93	111.42	102.61	104.48	109.17	112.59	104.83	111.76	110.03	103.85	111.28	110.87	107.19	110.47	108.03	107.69	115.64	102.85	106.28	110.53	105.81	108.17	110.59	107.37	100.43	109.87	106.19	111.47	101.79	103.32	109.24	105.8	107.52	103.37	113.48	98.82	111.54	105.46	107.99	111.49	104.78	111.96	112.59	111.51	107.95	108.79	112.49	110.1	102.36	109.17
93.438	98.118	97.497	96.933	99.163	98.197	99.497	90.664	105.18	97.553	95.073	95.435	97.494	97.006	95.801	103.19	104.89	101.17	101.53	97.555	93.943	99.21	98.282	94.123	93.503	100.54	102.65	95.332	97.353	102.33	95.513	99.339	100.9	98.354	102.7	96.588	94.562	93.727	90.365	87.253	102.64	101.52	96.599	102.93	100.56	91.466	99.652	91.405	100.3	100.4
96.926	98.222	102.61	97.318	91.866	96.282	96.32	104.03	97.948	99.258	105.31	102.48	98.805	97.923	94.751	97.228	94.48	97.313	99.691	96.883	97.71	95.614	98.216	95.308	100.63	96.111	101.31	102.11	96.428	96.975	94.441	96.48	98.091	99.581	98.528	98.985	103.27	97.529	100.95	99.985	103.82	98.929	99.415	92.941	101.02	100.29	102.99	101.44	98.496	98.255
108.45	103.64	106.87	106.13	111.17	104.7	107.62	107.16	101.93	108.01	106.2	103.42	109.48	102.32	109.93	109.13	104.56	106.61	109.85	98.291	111.21	106	100.81	112.61	107.09	108.09	104.6	104.74	95.784	102.57	106.69	112.7	105.73	104.69	108.88	95.941	110.11	106.06	101.57	105.51	101.73	109.51	107.85	105.5	102.69	110.08	105.42	106.68	105.22	110.11
111.72	114.23	114.9	115.16	108.53	111.87	105.78	106.42	112.25	113.7	107.9	111.16	110.86	108.73	113.08	111.03	107.5	115.25	108.67	109.49	113.06	113.25	117.68	105.38	110.52	108.95	103.55	110.51	111.64	112.72	111.26	110.07	111.26	107.47	112.11	112.76	113.27	111.28	112.01	107.48	106.28	110.88	105.44	111.3	108.88	114.88	107.81	108.13	114.63	106.33
105.75	105.42	108.83	112.38	110.67	106.08	105.76	105.5	110.69	105.11	102.64	107.3	108.76	115.26	104.35	106.02	108.49	108.98	106.27	108.15	109.65	102.88	103.32	103.75	104.66	104.85	112.07	110.08	101.68	109.32	112.79	111.81	107.87	111.18	110.16	102.95	104.56	112.84	114.67	111.27	104.93	106.29	107.9	109.8	112.34	112.29	111.69	110.87	105.48	109.18
102.14	98.882	99.694	99.072	98.59	101.04	98.952	99.412	98.37	94.268	101.37	99.179	98.348	96.155	96.637	97.025	101.32	102.7	98.595	96.84	98.314	99.009	100.24	98.166	103.8	97.721	95.376	97.373	99.719	95.483	95.865	104.31	98.75	101.33	93.485	100.38	96.951	98.977	96	106.83	103.64	95.153	98.74	104.4	99.599	96.498	98.045	98.99	101.58	95.193
105.26	107.66	107.88	100.03	99.351	111.5	114	102.55	108.05	98.994	111.42	104.79	105.32	109.16	105.37	105.51	106.92	101.91	108.93	106.59	106.39	102.45	107.4	103.28	107.76	108.59	105.02	108.23	104.49	104.85	109.09	106.3	104.25	103.96	107.16	106.07	107.73	107.66	104.04	108.2	107.38	109.23	109.16	101.67	101.82	96.731	109.37	103.38	105.23	105.62
113.5	112.51	108.23	112.94	108.18	108.53	103.56	109	108.92	107.63	109	114.33	106.9	105.39	109.43	110.69	110.97	104.07	107.58	108.2	108.34	103.54	106.26	106.61	109.17	105.65	110.03	103.96	103.24	107.72	110.11	107.88	107.82	105.8	104.41	114.5	108.87	110.3	105.09	107.32	107.42	104.29	107.47	109.32	106.38	108.44	103.84	103.91	99.679	103.5
101.29	101.81	98.452	97.316	94.576	100.29	102.65	97.653	99.086	97.704	95.259	101.55	92.097	99.275	95.515	100.34	93.869	96.772	104.96	95.887	103.21	96.692	98.012	96.011	96.264	97.217	92.464	101.21	95.079	97	94.172	97.724	98.777	100.41	92.074	95.795	95.188	97.046	94.73	94.702	93.775	96.8	101.61	100.48	99.59	95.195	102.28	90.667	104.4	93.113
107.73	101.69	103.06	106.71	104.26	105.21	102.63	105.8	100.69	102.45	102.79	107.45	106.05	105.71	102.92	101.89	108.68	101.09	104.81	102.09	107.7	101.89	106.15	104.8	109.3	103.74	100.13	109.21	102.07	107.09	112.2	103.7	108.51	107.54	105.85	107.63	101.66	102.98	105.63	105.86	104.52	111.45	107.26	100.96	104.49	104.79	102.59	108.35	104.36	103.78
107.01	109.28	108.41	106.8	101.17	108.24	114.32	104.06	106.61	100.74	103.3	99.801	106.11	106.56	103.56	102.62	105.86	103.71	97.29	105.25	103.47	102.84	107.71	108.04	108.16	104.82	107.94	109.12	103.62	100.33	107.43	109.12	105.56	104.08	101.13	106.73	107.52	108.52	108.47	104.68	109.52	108.96	103.69	107.88	97.569	110.69	103.66	99.395	98.091	109.61
113.53	111.31	108.4	107.83	109.93	108.73	106.28	105.78	114.94	101.34	103.28	108.76	104.14	110.23	109.2	106.67	103	106.71	107.91	101.03	108.16	104.85	103.94	103.84	113.77	109.56	106.56	109.15	108.47	116.17	105.87	107.49	108.92	107.46	108.98	106.57	110.36	98.048	109.23	109.2	104.58	112.89	107.65	108.19	109.41	109.39	110.59	103.52	107.12	113.29
110.65	109.54	107.22	105.91	107.18	108.23	111.36	115.98	102.68	109.49	107.45	104.68	103.46	108.06	104.06	111.94	108.03	110.23	109.32	105.73	104.06	108.86	107.17	108.29	106.43	103.65	109.62	112.17	100.16	106.41	103.5	104.74	109.88	105.44	108.43	108.9	106.9	107.13	103.79	108.03	108.75	106.37	103.08	106.26	104.42	107.42	106.36	113.64	111.49	101.54
97.578	100.67	95.117	95.134	100.51	98.223	102.7	103.03	96.635	101.2	94.628	105.85	92.992	99.408	98.558	103.25	102.03	98.925	105.54	97.494	103.52	99.455	100.83	91.624	93.451	102.67	91.575	106.28	97.163	94.174	100.51	98.57	100.13	96.297	97.417	98.212	94.517	99.833	106.21	98.655	102.83	103.42	102.89	91.77	104.13	99.518	99.24	99.809	100.72	91.639
111.32	102.8	104.56	113.03	107.58	104.18	104.5	105.33	103.38	106.98	104.57	104.99	103.8	109	101.63	105.35	115.91	106.26	102.42	107.23	105.65	108.95	107.44	104.41	110.48	103.62	107.99	105.9	111.61	105.43	105.29	102.23	103.17	113.18	110.11	110.52	104.18	102.4	108.82	105.73	107.02	100.72	107.14	104.06	103.94	102.07	104.55	105.18	99.319	104.07
99.009	98.882	99.568	98.485	96.684	101.44	104.08	99.346	95.31	95.792	100.78	99.077	102.68	101.36	100.9	94.857	101.07	103.61	94.145	100.59	96.739	100.88	99.835	99.839	100.04	100.84	100.97	96.669	99.773	94.881	95.693	99.228	97.416	95.817	93.016	97.136	97.557	99.397	99.23	95.38	96.233	98.135	94.935	102.11	99.377	98.358	95.501	93.493	97.455	99.477
109.14	112	112.17	105.75	108.22	105.63	111.89	112.22	110.88	112.02	112.01	102.38	111.29	111.41	101.33	104.86	104.15	105.01	107.7	109.13	118.76	103.73	107.5	104.88	105.41	108.44	112.55	98.525	110.63	108.93	104.18	109.51	105.53	103.91	111.76	104.01	103.81	111.08	111.35	108.46	110.34	112.9	109.58	107.84	110.25	107.97	110.65	110.8	112.39	115
103.71	104.85	104.9	111.54	107.23	103.27	102.54	102.69	104.22	105.62	106.33	106.44	107.09	105.05	103.96	107.57	102.8	107.15	104.89	106.49	108.47	109.16	110.58	106.54	107.88	98.915	106.97	102.03	98.218	103.89	101.15	105.59	103.78	106.19	104.44	108.07	107.82	107.36	106.47	107.38	107.19	104.55	99.033	105.66	108.94	107.12	102.96	108.04	107.74	108.79
113.23	109.28	105.34	107.58	106.54	107.74	97.314	109.17	107.43	104.95	107.45	104.97	106.15	102.11	99.31	103.14	109.91	107.07	103.99	107.46	106.17	106.73	103.85	108.58	107.76	101.07	104.66	103.91	106.5	107.21	110.13	105.63	107.24	117.3	108.54	108.35	109.8	104.91	106.47	108.07	104.44	109.78	104.48	103.08	108.04	104.46	112.36	104.26	106.66	102.8
98.103	99.432	95.799	104.39	97.271	100.88	99.893	97.097	105.66	105.92	98.523	97.311	95.321	101.82	102.53	101.33	106.97	104.88	104.58	102.96	103.27	97.233	99.98	100.98	101.75	103.96	95.739	96.91	104.2	95.615	103.48	96.977	99.269	107.55	98.426	99.852	98.782	102.03	101.65	100.82	95.778	106.49	101.38	102.32	98.049	100.54	98.717	102.93	102.26	108.07
106.18	105.02	108.49	111.07	107.93	107.46	104.79	103.17	101.66	99.786	109.33	110.79	106.96	108.82	107.77	107.87	106.88	107.7	107.1	105.03	112.81	107.38	105.93	106.92	109.9	108.53	106.6	106.44	108.94	110.55	102.17	105.5	108.85	100.4	111.23	112.22	107.68	111.68	108.31	109.94	107.06	105.26	99.095	106.63	115.46	104.89	109.83	106.68	99.302	104.79
111.9	103.61	102.3	106.96	110.7	109.11	106.85	106.72	113.36	104.67	109.75	113.8	114.51	108.69	107.84	109.71	108.07	110.84	105.66	107.16	111.36	107.17	107.82	113.63	108.5	108.96	110.84	108.3	114.03	101.65	112.77	111.21	105.5	107.74	106.3	106.69	109.65	104.62	107.34	109.37	109.78	107.7	105.46	114	105.53	110	108.13	108.34	108.52	104.68
110.21	111.76	103.38	103.17	102.5	102.47	106.69	108.25	102.69	109.98	110.65	109.12	112.57	105.98	106.37	112.11	109.61	108.74	108.43	108.16	110.86	119.6	114.16	107.18	107.85	106.59	110.95	109	100.57	108.7	109.36	106.9	108.8	117.06	111.29	104.86	105.56	110.42	102.11	103.07	109.83	110.64	111.04	104.99	111.26	110.72	102.43	106.23	108.65	113.93
107.13	111.4	109.85	103.32	107.96	104.28	106.93	108.49	104.17	101.78	100.88	110.22	105.41	110.91	99.491	108.57	98.377	109.27	106.86	104.55	102.83	105.4	106.03	106.64	108.77	107.12	105.27	105.35	109.09	100.44	103.06	105.52	105.7	103.24	106.25	102.81	98.662	108	106.74	103.79	106.76	107.15	109.48	99.818	102.21	109.38	107.05	103.16	102.65	108.13
100.91	105.37	102.98	103.25	108.48	100.67	105.4	105.45	113.05	99.419	108.09	101.04	106.3	106.72	102.73	108.68	102.69	107.6	101.34	101.9	107.75	106.37	105.77	106.69	105.29	104.73	113.98	106.67	107.32	103.55	107.6	107.97	108.97	107.22	102.49	107.98	103.31	100.52	105.37	104	106.81	105.84	106.21	107.25	101.11	108.87	103.13	106.14	111.29	103.27
93.503	95.216	100.94	97.672	94.383	101.22	99.818	98.959	100.85	94.983	101.17	96.073	99.573	97.155	99.827	100.48	93.38	99.877	99.31	98.839	98.828	97.54	95.211	97.657	104.08	102.26	101.84	99.8	100.49	98.537	103.64	95.192	94.21	98.879	97.46	99.613	101.4	101.61	93.062	93.862	101.34	95.535	99.025	96.355	97.689	96.116	107.5	99.049	98.559	93.451
100.47	102.57	96.271	94.508	97.168	100.77	95.762	98.315	99.77	100.55	95.065	98.612	96.28	100.01	90.34	98.95	101.1	102.14	94.813	99.338	94.744	91.635	97.884	99.097	99.046	98.092	99.444	96.37	96.176	98.725	95.165	100.52	95.674	103.18	94.467	90.139	96.724	97.615	97.259	97.905	95.743	95.74	101.62	96.634	95.78	93.846	99.566	96.727	98.927	100.22
107.73	100.39	103.46	101.6	99.471	98.27	100.46	99.54	105.77	93.25	102.77	103.15	97.074	98.217	101.83	97.185	100.75	98.862	103.57	101.09	99.281	99.878	98.072	101.55	98.97	103.1	100.36	102.54	96.049	97.595	98.137	103.11	101.11	103.89	103.3	98.175	103.63	102.61	101.53	100.14	103.98	103.7	106.12	99.498	103.2	99.848	102.34	102.63	102.68	99.664
106.59	107.82	110.5	107.37	109.95	106.48	106.73	108.47	110.93	112.12	111.05	106	107.36	111.46	105.97	104.62	110.84	111.19	111.11	107.3	109.27	105.51	111.09	108.35	108.37	106.86	109.65	112.12	108.76	110.61	103.47	100	102.62	108.01	105.16	109.45	105.88	112.19	107.13	112.31	106.22	110.89	110.03	114.18	100.6	104.82	116.39	108.41	108.39	112.29
105.48	103.54	106.13	104.39	103.31	101.17	109.33	106.12	102.82	103.38	102.22	109.41	109.48	105.24	103.38	103.48	106.6	108.01	114.95	106.33	104.14	103.75	99.893	105.2	109.38	106.8	99.693	104.43	109.96	105.59	103.47	104.55	101.86	102.48	103.18	103.28	109.79	107.52	105.52	101.98	109.68	105.12	102.32	105.76	106.24	102.32	107.74	109.39	112.08	101.77
110.6	102.03	98.973	108.44	106.28	103.26	104.3	104.79	104.76	108.17	106.16	105.51	101.92	110.71	104.38	104.47	107.45	105.96	109.72	103.86	103.96	108	98.54	105	100.81	112.43	107.7	106.02	105.05	107.62	103.78	110.69	108.01	103.31	108.75	106.51	98.686	106.46	105.87	106.18	108.27	111.8	110.39	107.05	103.2	104.19	107.27	104.87	107.34	107.83
108.78	108.34	96.098	111.54	109.51	105.89	110.48	107.62	107.49	113.7	99.917	99.124	105.34	106.27	103.91	106.66	108.27	102.64	107.11	99.804	112.38	103.22	109.63	110.79	104	104.01	108.08	111.06	110.17	108.13	107.11	108.57	97.605	106.16	105.27	103.46	105.87	106.69	106.33	106.44	107.77	106.51	108.35	103.87	106.34	104.91	99.887	104.71	104.41	109.18
97.76	109.51	107.03	101.01	107.68	106.73	101.74	106.76	108.6	111.01	98.425	103.56	107.35	111.39	105.88	101.99	100.11	108.03	108.12	101.26	106.12	107.63	110.92	107.14	108.73	107.29	111.22	105.4	108.4	111.69	104.19	108.56	101.85	112.15	99.881	103.11	105.55	103.08	105.53	102.16	106.14	106.94	105.73	100.02	98.312	111.07	96.597	108.08	103.23	104.36
102.65	100.62	99.761	98.982	95.541	98.604	100.9	100.62	101.9	100.01	100.57	103.33	99.326	104.48	102.55	101.25	99.342	103.2	103.97	101.02	97.805	101.79	97.382	95.737	104.55	101.06	100.11	105.08	95.696	95.075	100.39	104.65	100.28	101.76	93.636	101.97	97.897	97.653	108.79	99.802	93.308	97.297	100.58	100.85	98.751	96.251	107.47	100.87	102.14	100.69
106.66	110.59	107.46	106.35	103.34	108.17	111.67	108.88	111.91	103.7	105.11	107.39	105.31	108.32	103.46	101.78	103.35	103.2	105.27	104.09	105.01	115.4	104.47	114.46	106.98	100.82	108.49	100.17	109.11	108.02	109.64	112.11	104.38	113.29	108.59	106.07	108.12	108.13	111.03	104.16	100.84	109.92	109.43	110.72	107.14	109.26	109.13	110.98	106.24	111.19
100.7	99.571	98.595	97.326	97.594	96.607	99.742	96.214	96.076	98.204	99.257	97.654	91.704	98.682	101.98	94.906	98.704	93.452	102.57	99.322	97.195	100.67	96.088	91.222	100.35	100.28	100.07	97.703	97.907	94.484	99.667	99.805	100.37	103.3	94.7	99.948	100.82	95.683	99.428	99.469	101.19	108.07	98.688	103.55	94.938	100.99	98.181	99.725	95.306	91.708
109.03	108.5	103.65	107	102.87	112.03	107.46	104.93	106.62	103.24	112.86	102.89	112.63	104.23	111.85	104.22	101.09	104.66	108.07	108.37	106.58	99.066	107.74	101.63	105.5	103.98	112.57	106.31	102.33	102.21	103.53	107.35	107.7	103.75	107.69	103.03	107.33	107.93	111.04	103.3	106.57	105.91	99.536	112.79	110.3	105.76	107.84	106.88	101.59	104.9
102.88	103.31	108.11	102.72	99.458	110.32	110.15	103.7	106.7	107.74	106.54	105.59	109.04	105.09	99.637	110.51	100.88	105.27	107.27	109.34	110.65	101.04	103.74	106.94	105.2	97.393	106.45	99.806	104.01	103.16	107.41	104.4	107.66	104.74	107.57	111.11	108.74	105.3	101.71	101.97	109.11	108.57	105.61	105.29	109.52	105.62	100.62	106.47	106.02	107.35
108.47	104.88	103.81	103.18	107.28	105.44	107.04	109.79	111.81	109.95	105.37	109.08	110.65	108.37	103.51	102.55	105.17	109.48	105.5	107.01	108.42	103.52	108.5	110.48	111.53	106.44	110.43	104	108.16	106.39	109.53	102.86	104.44	107.6	108.33	112.83	111.1	105.4	106.42	110.73	111.71	110.85	104.66	104.76	103.81	99.652	107.8	113.17	108.93	108.9
103.93	99.703	100.88	97.118	102.18	103.34	98.754	95.986	102.56	103.22	106.35	98.526	107.58	95.221	95.77	104.5	99.71	104.21	103.01	101.76	103.2	100.11	98.25	100.37	102.45	104.01	101.82	104.63	98.617	98.468	100.22	103.28	102.5	102.01	98.783	104.07	100.36	106.84	103.83	104.99	99.843	105.28	101.03	98.663	100.03	96.513	97.488	98.805	100.42	105.47
110.92	108.43	110.76	103.75	111.19	110.26	110.97	109.28	109.33	108.51	104.49	106.01	106.19	107.09	105.75	113.05	110.29	106.87	103.85	111.31	107.28	110.5	104.35	105.84	109.85	113.89	114.37	113.34	108.93	107.61	108.65	109.99	107.79	115.53	112.99	109.71	110.08	115.59	103.74	108.36	112.1	107.24	104.39	109.42	109.64	106.75	105.31	106.29	114.55	103
106.22	102.69	105.56	104.61	106.37	103.02	101.7	103.53	105.67	104.08	106.44	113.25	105.75	97.25	107.34	102.78	107.66	111.11	103.35	106.66	104.76	107.04	112.25	101.42	102.22	109.4	109.33	102.76	106.23	107.67	107.16	113.41	104.5	105.37	107.18	105.27	100.34	102.37	106.66	109.25	105.69	110.23	106.62	107.77	105.73	102.35	102.02	107.05	103.27	108.54
104.36	104.31	109.91	112.31	112.91	105.94	103.27	105.12	111.16	108.24	107.65	105.8	108.35	103.28	113.58	108.35	105.89	106.8	102.78	111.39	110.6	107.26	114.08	106.35	108.07	110.56	104.93	108.21	112.41	104.91	105.26	107.66	104	108.58	115.28	107.86	107.56	110.79	107.25	101.56	109.19	106.68	108.74	115.77	104.06	108.88	115.53	101.1	111.83	104.59
111.06	112.72	100.96	105.58	108.65	109.02	107.14	107.92	106.73	108.33	105.64	109.59	103.52	102.7	107.1	113.22	109.16	108.79	115.16	106.9	106.45	107.95	111.27	107	102.82	109.99	115.38	108.69	109.65	111.72	107.65	106.44	109.66	109.09	111.82	112.97	104.93	110.02	107.5	108.68	106.27	112.12	109.79	107.07	111.3	112.01	109.66	109.75	108.8	109.16
101.49	110.05	105.75	109.52	99.363	108.13	102.76	108.71	107.97	104.08	110.36	103.41	98.358	104.96	99.5	106.67	106.36	112.23	103.22	104.1	109.38	104.1	103.99	100.73	100.81	104.25	110.66	101.69	106.86	109.85	106.18	107.87	105.06	108.95	108.51	107.4	103.89	105.35	104.03	103.89	107.75	108.35	103.89	107.45	102.39	105.39	103.41	99.679	104.25	113.09
111.74	106.93	111.22	108.93	103.12	106.53	99.473	108.6	106.45	111.66	103.85	108.06	102.93	105.97	107.29	101.16	108.08	102.27	110.33	108.88	106.19	106.8	107.11	105.84	106.58	110.07	106.99	103.61	107.32	108.71	115.32	104.42	106.21	106.79	103.88	107.88	109.75	105.48	104.42	98.574	108.14	110.9	104.08	107.02	109.69	107.95	105.12	108.71	102.62	110.65
100.52	106.43	112.62	107.29	104.3	110.79	112.1	110.78	101.25	110.9	100.89	111.41	109.27	104.05	109.64	105.45	109.02	109.6	104.65	105.18	108.57	104.06	102.51	104.57	107.37	106.21	107.9	106.87	105.62	106.51	101.47	105.05	109.47	103.42	101.63	107.23	101.63	109.16	108.86	111.79	106.39	104.31	103.35	107.76	105.29	102.77	105.64	110.55	105.51	113.35
107.06	110.17	104.28	101.68	96.597	108.89	108.48	107.99	108.31	102.68	101.6	105.6	107.36	109.73	105.85	106.75	101.93	106.93	101.4	108.81	106.93	105.41	109.96	100.32	109.98	105.56	109.03	108.94	108.94	104.14	103.86	106.33	112.34	105.56	107.5	111.01	111.12	103.08	113.66	105.6	105.43	107.51	101.35	110.19	110.2	105.68	97.583	108.32	103.14	102.28
102.67	101.08	103.66	100.18	99.748	98.624	104.96	104.63	98.11	96.162	105.01	98.161	106.39	91.26	98.43	95.067	104	101.68	100.78	100.38	101.59	101.71	98.475	98.005	98.604	96.532	101.77	106.29	106.69	103.45	102.11	96.86	100.51	97.815	101.27	100.15	96.789	97.472	100.9	96.041	100.07	101.99	105.19	95.759	104.11	101.43	103.2	105.22	96.813	97.503
104.91	102.62	109.49	107.67	109.42	101.25	104.16	105.26	108.07	105.73	105.16	111.17	107.75	107.39	103.7	107.83	107.56	102.64	113.73	104.59	108.83	105.72	106.21	107.81	106.95	111.37	103.83	103.6	107.59	102.79	107.16	103.71	110.47	105.95	102.82	104.49	104.17	107.69	103.4	104.97	102.21	104.82	110.95	102.9	105.94	107.15	103.12	115.61	102.1	110.36
103.57	105.62	105.41	109.97	106.18	102.95	106.75	107.51	104.73	107.78	104.4	102.05	103.42	103.76	106.19	101.72	104.45	108.38	101.89	104.46	104.98	105.3	101.75	101.56	103.43	107.45	110.44	104.16	103.04	101.5	104.36	107.59	111.48	106.1	114.81	102.04	109.38	111.45	99.642	109.75	105.6	110.49	107.47	105.56	111.09	109.97	106.42	103.48	105.15	102.7
98.568	106	106.91	106.16	105.38	109.96	104.69	105.72	106.99	104.92	110.43	104.95	108.31	108.59	104.44	100.27	110.5	105.01	113.64	107.88	101.26	106.92	105.13	105.97	107.59	105.86	110.36	101.92	110.1	105.83	102.91	100.43	107.97	105.65	106.88	106.88	103.69	100.3	107.6	104.47	105.13	100.06	104.46	107.36	108.05	105.4	108.28	104.03	103.51	102.76
114.53	113.08	109.5	106.71	109.38	110.52	109.8	105.38	112.4	103.73	112.28	113.67	108.63	105.46	105.54	103.64	108.33	107.9	109.63	107.33	109.16	114.03	100.43	103.17	109.73	107.58	110.59	100.32	109.84	103.25	102.36	110.17	109.38	110.76	108.61	108.74	109.34	106.71	106.58	108.93	110.72	108.48	108.83	113.87	114.67	104.53	109	103.77	102.87	103.08
106.98	105.08	104.68	101.98	101.14	103.54	110.19	104.74	107	107.59	101.33	105.53	107.3	102.9	98.279	107.37	97.85	102.39	106.6	113.87	106.51	108.85	114.23	104.02	101.88	105.77	105.23	101.04	102.04	105.47	109.57	109.13	104.09	109.68	107.12	109.07	107.81	103.82	101.92	107.42	95.624	102.91	105.54	108.16	105.87	108.97	103.57	108.42	103.12	101.03
108.23	106.74	106.35	109.58	106.5	105.77	102.22	103.9	103.38	106.05	108.28	104.94	110.54	105.35	109.33	105.22	110.77	110.33	105.18	113.07	99.585	108.05	104.27	110.39	101.85	105.42	104.61	98.721	106.28	108.81	103.12	108.38	107.58	109.79	103.97	109.92	107.56	102.41	107.19	106.36	105.68	106.23	98.192	110.63	106.23	99.499	104.63	105.54	106.11	109.58
110.96	106.49	106.19	107.32	106.92	110.58	111.77	110.18	112.37	113.29	113.17	109.08	114.56	108.64	105.53	105.78	113.1	112.07	108.57	108.55	108.8	112.99	109.98	103.75	103.54	110.61	115.82	106.42	108.43	111.42	107.66	111.2	107.06	109.24	110.09	110.49	110.67	114.89	107.32	116.06	113.08	112	111.02	111.84	107.02	101.83	106.94	113.12	106.38	110.37
104.92	111.25	107.69	108.94	105.77	110.81	107.63	114.64	107.29	111.42	106.97	106.98	112.13	110.88	100.9	110.41	114	111.88	106.04	111.23	110.1	113.65	110.96	106.15	113.15	102.97	112.56	106.3	108.83	109.26	113.71	104.9	111.03	109.37	108.51	109.01	108.54	104.26	112.28	108.36	113.64	102.09	111.11	111.33	105.26	106.43	101.31	114.99	108.53	105.1
109.73	104.58	105.03	110.74	105.86	106.11	110.83	105.7	108.94	113.05	112.28	107.32	109.37	110.72	108.69	102.85	105.58	104.59	107.3	105.96	105.19	110.39	105.3	110.48	113.06	107.29	106.61	110.5	110.6	110.53	108.04	105.66	109.5	107.06	106.66	106.72	113.19	107.38	112.71	102.26	113.08	107.19	109.47	108.48	106.57	109.12	112.5	101.81	104.26	105.49
110.02	107.57	112.5	104.87	108.86	107.11	105.18	108.91	104.51	105.86	109.8	106.76	105.33	107.21	100.83	113.72	110.89	100.45	105.35	108.83	100.02	100.14	106	101.95	102.94	103.4	98.822	109.61	108.64	102.27	102.29	99.362	108.83	103.95	106.54	110.36	104.1	112.12	107.42	106.82	101.04	105.27	105.77	106.31	106.66	97.079	103.65	102.31	105.43	111.34
104.9	110.11	106.78	114.98	109.29	107.02	111.37	104.8	110.2	106.91	108.37	110.32	107.61	106.98	106.55	108.54	109.37	103.79	109.95	106.96	102.63	106.38	107.67	104.48	105.15	109.36	109.04	108.54	103.82	108.05	107.67	102.89	106.28	108.21	108.86	102.99	108.62	106.72	107.18	104.46	108.14	110.64	114.21	108.11	109.14	107.23	104.24	112.07	107.13	105.87
106.41	109.16	107.42	106	107.6	109.28	107.02	99.836	104.18	104.83	107.83	102.85	106.17	105.72	115	112.18	107.27	106.51	108.6	109.21	107.66	104.57	101.81	115.71	109.31	109.86	112.22	107.29	108.18	105.9	113.31	107.06	108.13	108.24	109.45	110.36	111.97	109.65	110.93	101.18	112	108.55	107.66	108.73	110.42	109.38	104.1	105.26	106.3	103.35
93.752	101.9	97.433	97.32	100.89	98.642	98.136	98.633	99.218	99.974	92.83	102.49	99.202	97.55	101.33	97.177	104.47	101.27	100.21	94.704	97.805	97.615	92.635	103.86	100.25	101.32	96.572	102.58	100.38	91.902	101.49	99.981	97.12	95.891	99.115	99.192	101.61	99.906	99.027	101.05	97.464	98.605	99.305	95.8	101.29	94.692	98.846	93.214	96.449	97.628
106.95	105.23	111.02	105.55	100.3	103.52	111.74	104.4	108.24	95.468	106.78	107.59	107.86	102.17	102.13	97.218	103.12	110.58	100.68	105.59	109.59	108.36	105.85	105.84	106.73	110.51	100.75	107.67	103.35	104.96	107.99	106.96	109.59	102.28	114.64	105.42	110.05	102.07	105.38	106.18	106.54	109.09	105.91	98.921	112.42	108.03	110.1	100.21	103.46	104.58
109.97	103.48	104.54	107.31	101.64	104.94	102.94	105.57	107.93	104.47	103.97	109.78	102.12	105.21	101.17	104.52	107.89	101.18	114.51	108.48	103.12	102.07	111.72	107.43	109.82	102.72	103.4	104.93	104.61	99.833	109.95	110.85	109.69	107.56	101.6	106.44	105.1	103.51	107.85	108.72	105.47	106.9	107.96	97.304	105.44	104.77	106.59	107.91	103.73	106.74
104.13	106.02	102.66	101.87	107.56	104.04	106.19	105.78	102.36	104.29	112.32	109.58	106.67	104.18	108.9	98	108.63	109.27	106.05	104.82	109.88	106.4	105.03	105.07	105.95	100.77	110.23	109.54	105.11	112.02	107.8	104.91	111.06	106.91	105.41	108.51	109.76	107.21	103.86	108.36	105.82	113.61	102.05	108.87	101.02	105.03	108	105.54	100.32	103.25
99.241	98.515	98.013	100.17	95.612	96.355	107.24	100.23	102.27	100.99	101.32	100.84	94.825	100.53	104.63	97.973	101.15	101.5	100.07	102.4	100.37	103.71	101.98	97.001	100.69	101.29	102.58	103.39	97.023	97.461	97.212	101.03	98.499	101.66	99.254	96.553	101.22	99.92	101.01	99.292	103.34	100.37	96.477	98.439	99.176	104.48	100.31	102.1	103.81	106.13
102.62	100.93	96.148	101.66	95.903	105.75	95.948	96.939	97.615	102.77	98.21	94.301	96.972	103.09	101.36	102.16	95.501	96.518	97.79	100.93	103.98	96.66	96.406	100.94	98.228	101.25	99.719	102.38	97.611	98.805	98.298	95.593	100.21	100.31	96.234	99.638	94.886	97.387	98.346	100.61	95.341	95.95	100.4	101.92	98.701	96.624	105.79	93.634	90.89	97.357
107.82	107.22	106.79	104.77	101.62	105.97	107.84	103.28	105.8	111.07	100.38	106.81	105.42	107.28	111.93	106.21	102.01	108.6	105	103.27	109.6	108.34	109.79	105.18	97.979	102.9	105.43	99.289	103.18	99.596	105.77	108.71	107.84	107.22	112.21	100.93	103.86	106.09	108.42	110.17	100.74	104.32	106.33	102.88	105.91	108.24	109.66	98.193	104.28	104.99
106.47	109.15	108.42	104.33	106.42	114.19	107.54	104.98	109.47	106.2	110.12	112.15	108.89	116.48	109.75	112.34	105.08	102.83	107.27	109.75	110.78	111.63	104.75	112.33	103.45	113.11	104.39	107.54	112.77	108.66	102.94	107.93	107.82	111.3	102.41	103.98	106.8	108.22	110.06	105.64	109.38	107.49	109.51	110.21	113.33	104.4	105.52	109.53	106.37	104.66
104.69	111.77	111.03	111.97	109.53	105.86	114.01	113.19	104.51	106.48	104.1	106.29	105.85	111.53	100.43	102.85	108.98	110.11	109.07	106.18	106.07	111.15	109.12	110.53	106.23	100.91	110.41	111.08	104.69	107.37	108.79	107.14	111.91	108.85	102.69	102.75	104.51	108.13	107.37	112.81	105.69	112.69	111.05	111.05	103.59	109.77	110.19	110.96	107.15	101.32
105.77	106.37	104.51	105.07	104.34	98.736	104.5	106.79	107.79	102.95	104.16	107.05	108.26	107.21	110.82	109.14	104.91	104.55	103.5	104.89	104.06	109.28	105.69	105.58	104.96	108.11	116.49	102.73	105.4	107.42	108.78	107.19	112.18	100.87	102.82	108.81	109.02	106.2	107.04	110.12	108.9	108.34	102.29	101.92	105.69	108.12	102.99	107.21	110.06	109.95
104.73	95.293	107.68	98.714	100.32	103.24	96.147	98.685	101.93	100.8	102.68	96.843	98.895	92.847	100.18	96.403	98.655	101.76	98.773	100.76	103.3	95.049	100.92	95.503	97.114	98.58	97.249	105.01	93.302	97.75	95.649	102.16	107.38	101.47	100.98	93.33	96.73	100.76	100.98	98.852	101.01	95.098	98.696	103.68	101.35	100.99	99.974	103.2	100.82	92.665
104.74	109.52	109.93	112.49	105.86	104.83	110.57	108.81	112.96	105.56	102.52	101.05	101.49	106.77	107.69	110.22	104.25	106.74	106.75	105.55	105.88	104.32	100.96	106.85	105.3	105.33	111.13	107.2	106.97	110.52	103.86	105.99	110.79	110.01	112.5	108.31	106.27	106.07	110.16	105.33	104.94	108.08	106.62	110.89	113.82	109.19	110.08	104.8	103.74	104.83
106.13	107.55	113.85	111.79	101.74	102.71	101.96	107.99	103.84	106.09	101.56	101.21	103.62	114.6	100.36	103.06	108.24	105.82	102.55	104.86	105.57	107.54	106.21	109.8	104.85	101.62	103.78	102.9	97.058	105.21	113.51	110.45	106.97	105.02	100.39	107.33	107.08	112.05	104.35	101.43	104.67	111.62	108.22	106.41	104.14	111.54	101.8	106.25	108.27	98.451
108.71	105.57	106.62	106.59	108.03	107.72	102.14	104.99	103.94	101.1	104.78	102.77	112.21	106.88	103.79	106.67	102.72	110.85	110.07	110.91	108.92	105.2	108.25	111.52	104.15	104.72	109.53	102.63	106.37	104.42	105.19	107.51	99.113	101.13	102.79	102.19	103.3	102.75	108.24	109.74	98.783	108.46	111.18	110.35	113.38	102.21	104.41	106.87	110.4	104.67
107.81	105.19	104.36	105.96	105.99	108.14	100.5	107.15	105.83	106.09	108.9	109.22	113.99	102.49	107.85	103.39	105.95	104.53	107.81	105.52	110.44	105.98	102.87	103.05	103.49	105.31	99.766	101.88	111.25	103.31	104.65	109.06	106.94	97.245	103.27	103.56	101.3	101.51	103.33	101.39	105.21	104.55	104.29	106.74	106.44	100.02	100.35	107.47	111.05	109.59
99.452	106.23	107.06	106.64	109.36	109.13	104.15	107.76	104.1	108.14	103.53	111.04	106.47	104.65	100.97	108.71	103.74	105.02	109.09	105.74	108.06	104.96	101.18	109.6	107.34	104.36	107.36	105.18	101.74	105.62	108.1	106.53	106.29	108.24	104.99	101.06	106.81	107.17	107.31	102.31	99.069	109.77	105.22	102.19	102.5	103.18	106.36	104.39	100.41	109.63
107.79	107.38	101.32	108.77	108.77	105.64	109.86	102.12	109.47	111.43	102.93	106.06	110.99	105.96	104.41	108.23	106.18	108.31	105.65	112.62	110.31	104.23	104.05	109.44	107.6	108.99	107.43	106.21	109.78	104.03	110.46	107.21	107.09	104.3	97.191	103.55	111.22	103.24	103.39	104.62	104.1	104.81	105.62	110.92	106.47	102.19	102.97	109.54	106.04	111.21
110.4	108.31	104.51	103.75	108.06	104.34	106.3	103.49	97.551	104.76	109.02	106.44	107.13	105.19	107.98	109.85	103.3	106.76	98.617	111.7	105.09	107.27	108.47	106.62	108.26	108.78	108.02	107.54	108.87	104.54	112.53	104.32	108.15	102.24	107.54	102.86	102.28	107.72	103.59	106.12	99.139	109.89	108.46	106.22	109.34	105.9	102.21	102.81	109.15	104.51
102.7	101.75	105.71	106.66	105.63	103.51	101.56	102.86	104.19	103.31	98.068	108.97	108.01	102.18	105.52	103.42	100.31	97.907	102.72	95.234	100.73	104.39	105.73	100.95	108.1	105.15	102.82	106.45	100.18	100.09	103.82	108.44	101.48	98.803	106.42	103.53	98.22	99.004	101.72	102.84	105.57	100.82	103.09	107.24	105.26	102.21	101.98	105.53	100.95	109.54
110.35	102.62	106.44	109.69	109.61	102.09	107.68	109.79	102.79	112.15	106.42	107.06	106.16	107.74	106.46	101.41	108.07	108.82	107.14	105.82	105.54	101.01	105.96	101.05	107.71	103.59	106.85	108.99	109.41	109.42	109.66	108.39	103.61	100.8	103.87	114	103.76	105.12	104.17	107.33	106.33	106.83	103	107.21	107.25	106.23	109.59	109.16	104.04	98.502
104.17	111.06	114.74	111.4	116.38	110.25	113.29	108.92	113.64	115.55	109.77	116.42	109.71	120.29	114	111.94	114.31	109.95	107.79	111.61	113.9	109.94	109.77	109.94	107.71	113.43	110.21	110.1	111.61	108.86	108.14	113.61	110.12	113.03	108.88	108.5	105.57	113.35	114.01	105.6	108.31	107.6	113.62	109.9	107.56	102.98	110.27	111.64	115.52	109.05
111.32	107.91	108.91	101.42	104.93	104.85	107.56	104.6	114.31	109.53	109.4	104.75	108.36	112.73	106.1	109.64	106.59	108.95	108.04	102.8	104.11	114.73	113.13	115.42	111.14	108.07	103.96	109.71	105.17	110.96	110.91	110.5	112.37	110.55	106.45	107.18	109.79	111.32	108.38	112.69	113.22	109.13	105.6	108.33	103.22	106.71	104.85	106.36	110.16	110.15
107.13	105.98	103.36	101.49	108.11	109.16	100.17	109.24	104.51	104.35	101.09	116.06	112.71	109.41	107.69	104.89	101.1	107.17	106.83	104.46	107.56	107.45	107.26	103.17	105.41	105.04	107.29	107.62	100.06	114.05	100.74	106.9	108.14	109.13	105.76	101.99	110.48	103.88	104.16	110.27	104.73	109.45	101.61	108.53	105.15	105.46	104.59	106.01	110.55	104.03
110.23	105.02	102.34	110.68	106.5	104.74	106.89	100.84	104.06	104.53	104.91	102.29	99.372	104.13	104.04	106.36	103.71	106.66	112.37	102.65	101.55	105.86	112.45	107.48	103.79	108.42	103.25	106.59	105.41	104.69	108.94	99.708	104.08	104.01	106.17	103.71	106.54	109.65	107.44	105.93	105.07	103.75	105.17	106.47	105.79	110.22	106.09	110.65	108.79	107.26
108.31	105.2	103.77	109.48	108.71	102.92	112.25	107.47	104.23	107.49	100.04	102.64	97.167	104.45	106.15	105.74	106.13	105.8	107.51	106.93	109.44	107.26	109.06	110.7	110.88	107.61	105.42	107.75	103.67	110.01	100.2	110.84	105.86	103.27	99.255	109.48	98.688	104.55	109.37	99.454	107.79	105.93	104.65	107.42	105.48	106.94	109	100.97	100.31	104.21
101.9	103.6	99.72	111.01	107.33	111.33	104.19	105.01	101.54	106.29	106.76	108.48	104.32	107.06	101.47	109.3	105.26	106.64	99.309	112.33	102.59	100.69	101.25	100.66	104.29	111.74	105.55	101.29	113.01	106.85	102.52	106.58	108.48	104.74	109.13	103.78	102.83	112.32	102.98	109.04	107.91	100.78	106.13	103.73	108.09	107.83	102.77	107.47	103.18	111.32
100.48	93.334	97.576	100.72	94.689	97.835	98.042	91.169	95.122	97.002	95.172	96.068	97.358	94.762	92.68	96.774	102.04	100.51	99.569	95.57	100.16	100.51	99.254	95.934	94.461	98.073	94.57	96.562	97.841	93.631	91.784	105.49	93.953	96.423	97.029	99.223	98.515	95.376	96.962	99.622	94.965	93.904	98.097	97.14	102.13	97.96	95.381	93.813	100.79	98.008
111.22	110.43	109.12	111.53	109.62	106.71	103.23	109.09	109.04	110.15	104.37	106.78	107.79	106.95	106.92	108.67	110.62	107.27	101.79	108.84	106.25	112.58	113.09	109.04	109.38	108.15	110.99	109.65	104.4	107.08	107.09	109.72	112.11	110.31	118.24	105.75	105.65	109.76	108.67	113.77	106.49	113.2	114.92	107.58	110.91	106.46	109.1	107.26	109.54	107.77
99.112	100.5	97.418	97.292	106.78	103.66	96.162	99.118	94.451	99.566	96.882	100.63	100.45	93.55	91.549	103.02	96.763	99.362	104.56	97.928	98.941	93.729	98.113	94.444	100.33	94.17	97.118	102.15	93.406	105.13	103.14	97.858	100.28	101.36	98.75	96.875	102.51	93.15	94.042	94.587	91.029	95.737	99.334	99.017	99.201	95.662	99.544	95.682	95.005	100.31
97.768	105.55	94.887	93.761	96.591	95.974	97.72	101.42	97.283	103.19	100.04	98.904	100.04	109.94	104.81	109.56	100.48	100.36	103.07	99.343	101.15	99.05	103.04	94.723	103.55	97.159	93.486	106.16	102.08	96.061	95.269	99.817	98.491	97.068	101.08	94.244	102.39	93.805	96.339	105.03	98.783	102.34	97.755	100.28	98.894	101.56	96.972	101.49	103.22	101.49
113.19	111.07	106.15	112.37	104.32	99.587	107.91	109.03	107.6	111.35	106.38	106.93	112.04	110.17	109.56	102.75	106.65	105.44	101.45	107.65	109.36	112.14	109.34	106.73	110.37	114.19	103.37	103.56	115.85	110.58	112.51	104.75	106.38	111.35	106.93	110.22	103.94	108.85	109.21	112.5	105.32	108.08	113.77	103.43	112.12	109.41	107.7	109.41	101.67	109.86
114.1	115.26	115.37	106.98	105.44	105.23	111.79	117.15	107.66	108.9	105.7	116.64	102.2	110.45	107.69	105.62	109.31	105.59	114.67	107.06	109.16	108.09	109.71	112.1	109.85	104.19	105.43	115.44	100.83	100.86	110.05	103.76	102.13	112.37	105.9	111.33	103.85	108.01	108.82	100.07	107.93	107.91	113.69	102.52	103.25	108.94	111.13	107.06	109.65	104.62
109.05	110.4	106.06	107.29	104.2	108.58	108.8	106.3	104.32	107.99	102.88	112.57	109.68	103.5	104.3	109.1	105.24	108.52	103.66	101.87	112.01	106.53	109.11	101.87	102.23	100.26	112.14	104.11	101.4	110.54	103.01	106.99	108.3	109.35	109.26	109.8	105.57	106.89	103.14	111.83	106.76	108.42	107.22	110.15	100.41	110.37	113.68	103.8	108.69	111.65
104.74	102.12	105.5	113.29	102.21	107.14	103.89	105.65	109.42	107.7	96.982	107.55	104.95	105.59	100.34	101.62	108.51	106.13	101.33	102.69	105.75	108.35	105.82	106.48	109.12	102.3	104.94	103.96	104.86	103.05	100.63	104.59	106.83	101.19	103.6	102.72	108.39	108.17	113.73	106.93	106.98	104.94	107.28	99.925	108.89	99.876	100.03	107.27	106.47	104.54
104.52	104.74	103.7	101.83	91.689	94.478	100.4	98.948	99.271	98.625	101.13	102.22	98.046	94.702	97.66	95.283	101.9	100.64	95.785	98.976	100.94	101.32	94.541	98.036	103.27	94.978	102.11	103.72	101	98.897	95.547	98.268	93.132	92.825	98.02	92.119	101.78	99.792	100.17	94.369	95.821	98.305	95.358	99.867	99.774	101.44	97.381	100.74	100.45	97.908
115	105.87	113.46	107.73	107.38	112.4	107.42	109.64	108.83	116.66	116.63	111.3	108.95	104.39	108.04	106.34	106.86	103.71	104.46	108.73	111.51	111.25	109.75	106.48	108.4	108.69	104.08	104	104.58	109.54	111.79	112.51	109.34	109.67	107.92	112.39	103.83	112.43	104.63	110.52	108.63	106.84	110.69	107.16	109.27	111.32	110.14	104.45	106.34	107.2
112.11	108.95	106.72	97.268	105.92	103.09	106.36	106.66	110.68	108.3	108.56	108.09	111.16	106.64	108.84	102.56	106.49	105.59	106.21	109.57	109.76	112.43	105.12	109.94	108.63	105.57	106.96	108.81	102.27	104.83	106.87	105.37	110.35	105.03	105.22	102.37	109.75	107.57	108.16	105.05	108.61	111.42	111.76	110.48	105.86	104.79	112	96.912	112.18	112.43
102.51	106.63	105.71	105.24	108.1	110.16	110.97	104.68	112.53	114.61	110.09	103.5	104.09	111.06	114.4	111.82	110.31	110.67	106.02	104.69	111.24	104.1	106.17	103.76	106.18	109.14	106.77	108.64	110.73	107.4	108.28	106.39	105.19	109.56	113.09	107.05	107.58	109.26	109.81	103.12	108.96	109.32	112.32	106.5	116.03	108.98	114.01	107.65	109.44	107.77
94.714	96.733	100.54	106.97	104.52	97.568	102.77	101.47	103.79	102.4	103.03	100.88	108	99.024	105.68	101.49	104.05	97.629	95.621	102.05	99.107	101.35	98.195	110.21	99.832	100.19	97.336	101.74	102.68	98.055	99.095	99.527	101.6	104.28	98.917	97.938	103.14	100.58	98.165	97.981	99.353	96.873	100.58	99.049	104.01	100.24	102.28	103.33	104.35	107.72
110.81	106.2	104.36	101.85	105.81	106.07	95.98	108.18	107.65	101.2	106.59	103.87	101.12	105.94	105.73	107.42	106.76	103.12	98.937	102.61	106.66	103.13	109.24	104.12	98.541	106.79	109.82	107.87	108.8	106.23	108.98	106.73	105.3	103.49	103.15	111.68	104.31	108.21	105.57	112.6	109.35	100.28	106.28	111.33	105.38	101.51	109.1	106.83	103.86	104.87
106.39	100.01	107.74	109.12	105.01	111.25	108.5	106.72	100.63	108.78	107.82	109.56	101.83	104.85	101.65	102.75	99.211	103.99	104.58	107.11	106.19	109.92	109.52	107.52	101.3	112.38	103.2	104.56	109.55	103.92	104.71	106.91	103.95	107.91	109.19	100.82	103.19	104.46	106.99	107.23	105.11	107.61	111.74	109.9	113.82	107.19	104.52	107.69	106.88	99.781
111.91	109.89	109.33	108.93	109.05	105.67	101.74	109.1	103.28	115.45	107.55	111.39	112.02	104.87	104.04	107.27	103.25	109.91	110.63	105.93	106.71	107.79	102.3	111.78	106.15	105.98	100.31	103.99	104.83	114.32	110.94	108.52	102.94	112.27	108.52	101.64	110.1	107.71	115.45	108.42	108	107.99	104.48	109.43	107.13	108.97	105.31	107.33	105.05	113.1
108.85	112.17	107.12	109.2	109.57	109.33	111.74	104.05	109.4	100.96	108.65	112.99	107.31	108.04	104.81	107.43	112.72	111.14	111.65	108.08	106.83	109.13	113.32	108.29	109.13	107.15	107.27	108.4	109.76	110.14	110.28	113.73	107.75	108.78	110.79	111.83	110.11	113.52	108.14	105.63	104.48	115.33	110.96	106.49	108.53	108.04	108.69	105.42	112.79	110.46
105.22	102.09	107.65	109.91	104.46	107.69	101.73	109.33	98.824	99.556	98.912	104.55	106.26	101.98	107.89	104.31	108.84	107.01	105.54	104.55	105.22	105.5	103.06	109.97	107.84	112.7	107.72	104.89	106.32	107.59	109.88	103.01	105.94	107.61	103.84	106.6	107.03	103.77	102.28	110.47	109.25	104.05	107.58	104.99	107.52	103.74	103.64	107.37	106.12	106.64
108.58	106.36	104.03	102.94	104.6	106.16	108.9	107.33	110	111.48	102.6	106.8	105.56	107.2	106.3	107.34	106.39	114.45	104.49	102.2	117.23	107.53	107.37	106.94	108.06	105.27	110.83	109.85	108.7	113.63	106.52	101.91	104.73	107.61	108.35	108.74	109.46	111.35	105.19	112.31	104.07	109.87	110.95	107.99	104.35	107.76	103.87	107.82	106.11	102.85
104.61	114.01	107.4	108.76	107.18	104.09	108.65	104.61	108.73	110.03	106.72	102.1	103.63	106.14	107.44	109.07	109.51	105.96	109.5	114.66	108.31	113.24	107.84	102.32	114.05	106.66	109.79	107.98	107.63	113.57	111.21	108.79	111.36	109.32	107.85	104.1	109.1	108.99	105.5	112.46	104.4	106.64	115.25	107.34	107.08	112.9	107.51	109.48	112.33	114.51
100.97	108.61	102.06	109.51	103.58	110.67	105.74	101.99	111.66	113.15	111.64	111.06	102.34	107.78	108.8	112.86	106.42	104.2	107.43	106.29	111.44	105.33	110.04	114.41	106.26	103.42	105.12	106.73	107.2	109.05	108.43	105.61	111.55	106.14	111.13	110.97	108.57	104.68	110.18	107.76	113.38	109.24	105.7	106.86	110.23	109.96	106.76	99.369	109.88	108.52
99.523	105.85	103.61	105.26	108.67	105.78	105.07	110.11	108.86	104.7	113.57	101.59	107.77	107.89	100.57	103.11	107.01	105.76	101.66	105.53	107.09	101.59	111.12	106.79	111.35	104.11	105.58	106.56	102.65	103.9	102.63	105.43	110.33	106.62	111.39	109.23	103.36	109.88	107.8	106.56	107	97.237	101.6	106.24	96.17	105.95	104.23	106.96	108.17	114.85
104.29	104.09	103.71	98.561	103.7	110.5	104.42	109.01	101.95	105.64	106.61	104.88	104.54	108.17	111.9	111.38	110.98	104.3	105.51	105.15	107.57	104.85	103.92	104.02	105.41	111.13	109.15	109.3	108.47	110.54	111.76	102.7	110.77	110.22	108.58	104.95	108.99	103.33	103.04	103.88	106.28	107.36	112.7	101.73	112.2	108.27	106.06	105.69	103.71	111.5
109.02	110.33	104.2	110.03	100.98	106.8	105.78	107.84	101.47	109.7	101.6	102.56	108.94	107.64	105.87	100.73	107.13	107.67	104.5	103.62	104.5	104.68	111.56	102.08	105.63	111.84	107.3	107.05	107.09	100.84	100.28	106.99	108.43	109.55	106.01	111.68	103.01	110.96	105.17	103.57	112.63	103.4	105.66	111.86	104.01	105.32	109.29	112.66	103.21	110.25
106.69	104.63	108.51	107.41	106.22	107.07	104.03	107.45	114.63	112.56	106.17	108.65	116.2	103.96	108.66	107.69	102.48	107.65	104.54	107.22	109.64	102.86	108.41	106.29	112.27	108.93	108.8	111.5	107.89	112.04	114.63	114.48	104.08	111.51	111.78	109.93	112.29	108.1	104.85	105.26	111.21	107.78	103.12	113.99	110.23	112.36	102.24	109.12	109.24	107.57
99.181	95.447	99.59	92.749	97.105	102.3	93.976	97.57	97.629	98.248	91.529	100.36	96.867	99.528	103.02	97.444	93.752	97.391	96.293	98.522	94.933	93.876	102.05	96.989	99.33	98.179	96.23	99.653	98.616	97.678	103.53	95.983	98.082	106.24	99.442	96.176	100.65	95.933	94.541	96.715	96.94	100.15	99.578	91.329	94.35	97.074	97.006	97.591	98.956	96.075
109.21	104.62	103.72	107.72	96.606	108.35	113.66	111.95	104.49	103.56	114.91	107.36	105.82	108.2	108.16	113.76	103.21	107.72	110.21	108.7	112.15	108.54	113.73	107.18	101.23	103.56	110.95	106.71	109.39	114.02	101.68	107.03	112.33	105.52	108.36	104.89	108.01	109.87	102.92	112.21	108.86	109.87	114.74	113.92	108.54	105.89	102.5	109.87	110.05	106.38
98.271	108.75	106.95	113.15	107.33	105.64	105.31	105.7	99.239	103.03	108.36	107.67	113.59	107.24	109.72	105.54	109.13	110.39	106.05	101.64	100.2	100.21	105.42	105.94	106.29	103.71	107.42	105.93	108.73	111.34	108.75	103.32	107.16	110.24	107.56	105.98	105.61	110.45	107	106.06	111.88	108.44	108.8	107.86	109.35	108.37	104.05	102.78	113.59	115.28
97.367	107.35	105.24	112.65	113.08	109.9	107.34	104.93	111.11	108.02	112.29	111.18	105.31	108.31	107.67	107.09	100.51	107.55	107.03	109.4	108.15	109	103.84	110.56	107	116.31	106.7	100.01	106.52	104.51	110.27	101.66	101.65	106.22	113.35	107.09	102.7	109.03	104.82	107.94	108.83	104.06	104.63	104.99	107.53	104.42	108.46	105.59	103.23	105.67
97.956	93.823	99.452	96.403	99.664	99.355	95.921	98.842	95.903	99.229	100.49	97.321	94.603	97.15	94.188	96.922	94.798	97.575	99.399	96.476	102.77	97.647	94.085	97.316	100.37	98.771	102.9	94	96.139	99.608	99.441	94.565	103.83	97.955	95.769	98.842	92.558	99.168	101.51	99.949	93.787	102.24	101.32	98.443	101.13	97.67	102.94	97.41	97.85	96.477
109.12	112.32	108.95	116.35	107.48	104.21	104.41	114.04	110.11	114.9	104.51	104.27	110.34	106.63	108.46	106.85	102.5	108.92	115	106.6	108.21	107.69	107.28	102.25	113.84	105.31	109.58	105.03	106.85	106.45	103.71	106.96	107.75	109.33	102.6	104.34	103.26	107.15	107.37	111.65	107.83	107.43	105.12	105.49	110.18	104.54	108.31	105.74	111.64	103.58
108.78	103.49	109.71	111.47	111.02	114.29	110.91	108.03	109.19	102.09	103.98	106.91	107.81	113.98	104.36	107.87	107.18	107.36	107.35	107.89	107.89	106.01	101.96	112.2	106.7	110.68	111.22	102.65	110.05	107.44	106.68	103.49	113.97	108.6	105.01	108.66	108.91	107.19	110.44	112.53	109.8	106.72	111.73	110.55	106.57	106.87	109.06	106.64	107.35	108.11
94.218	102.51	102.17	104.07	96.038	98.438	95.915	98.571	96.599	101.01	98.272	101.65	97.591	94.085	96.497	100.26	98.729	103	98.419	100.43	100.86	96.194	97.073	101.12	99.907	92.403	92.659	94.283	100.58	104.26	102.33	96.96	94.835	96.248	99.722	95.241	96.473	97.847	97.657	99.761	98.446	105.8	98.287	100.14	100.05	91.107	103.36	95.67	96.8	103.99
104.43	102.97	113.95	103.35	110.1	103.4	106.24	107.15	97.721	109.51	107.02	110.03	110.5	103.85	112.72	105.58	102.6	104.57	103.26	107.94	101.44	103.19	107.41	101.49	103.38	106.86	107.41	107.94	106.74	104.07	112.73	105.18	101.53	102.11	109.1	103.79	103.41	106.45	108.56	111.52	107.84	106.24	101.7	102.32	109.72	99.191	104.52	104.85	108.72	101.74
116.35	106.96	107.44	112.32	110.65	106	108.86	108.49	105.36	105.77	112.28	102.35	105.83	104.55	111.96	107.94	107.88	111	105.84	112.48	111	107.16	108.75	107.59	110.44	102.88	105.91	114.19	109.52	108.49	110.34	108.78	107.9	112.74	109.17	104.45	111.53	113.04	101.82	108.3	112.19	104.86	104.97	108.78	108.07	101.88	105.96	106.96	109.81	112.59
107.89	100.08	101.62	103.12	103.67	107.83	116.35	102.62	107.77	111.18	104.41	111.99	110.67	104.66	105.58	107.1	106.6	98.511	103.92	106.45	108.16	114.64	107.73	105.32	108.6	110.48	102.91	108.11	104.67	102.83	107.19	107.1	108.09	108.07	107.86	107.09	109.56	106.51	105.44	107.45	108.91	109.54	105.06	104.5	105.55	108.32	108.02	112.57	103.4	104.88
106.09	110.48	103.81	104.69	110.26	100.08	108.82	105.62	103.64	103.64	102.68	108.25	109.83	107	106.63	103.76	100.31	103.05	113.16	114.21	108.65	105.43	97.696	102.92	102.39	106.02	108.85	108.06	109	101.58	103.06	104.41	108.61	98.695	107.77	102.31	103.29	109.59	99.717	104.37	109.1	105.86	104.15	110.65	108.93	108.39	103.13	104.23	106.36	109.38
103.68	104.78	108.07	99.627	107.14	103.86	104.62	110.07	102.85	103.78	103.46	102.92	102.59	102.59	106.73	100.86	107.87	102.65	98.836	105.57	107.55	103.64	108.88	108.33	105.1	106.17	103.4	97.058	107.8	106.87	113.67	106.4	105.47	106.77	106.22	107.33	101.4	111.72	104.48	99.84	103.3	105.42	102.53	106.2	107.54	106.04	94.606	105.93	108.29	100.83
104.33	102.78	109.84	106.83	106.69	102.34	108.1	102.03	108.24	104.26	109.6	110.28	113.12	106.27	107.21	109.17	109.86	100.28	106.79	103.84	109.53	105.69	106.08	99.5	112.68	104.15	103.35	107.35	111.61	104.95	106.59	103.94	115.34	103.4	107.44	109.53	101.61	108.58	112.48	103.18	106.71	108.63	106.14	107.27	100.6	105.6	111.2	108.16	106.14	110.6
106.79	103.83	110	111.56	115.14	100.34	104.21	106.27	108.96	108.4	107.68	108.27	107.2	105.25	110.98	100.67	106.75	114.66	103.41	111.35	108.73	108.76	107.78	108.71	114.23	106.83	108.56	106.41	106.13	108.37	108.04	106.99	109.15	105.94	113.09	106.58	111.3	105.18	105.64	111.01	105.51	108.87	109.4	106.84	107.88	112.11	107.09	110.08	105.26	110.41
107.7	105.89	108.34	102.58	107.96	103.24	110.88	106.02	102.96	104.63	105.98	102.46	102.81	106.94	108.64	101.19	101.37	103.14	103.74	109.16	103.15	104.22	110.71	105.19	105.99	106.1	110.36	106.91	101.95	103.96	106.45	106.42	102.64	102.77	105.74	105.84	111.43	101.35	114.99	100.91	105.36	101.16	111.4	107.83	101.89	102.91	105.71	107.31	101.4	102.1
101.04	103.73	104.83	106.33	107.63	106.92	98.303	105.57	110.9	104.3	108.16	102.65	108.07	107.38	102.01	105.83	101.54	106.75	103.94	105.49	103.87	106.28	103.74	102.19	107.36	99.501	108.75	105.56	105.76	106.46	104.64	107.17	99.058	109.75	106.67	104.96	102.33	107.9	100.28	107.86	108.3	102.32	106.51	105.48	102.77	107.7	104.11	105.97	108.17	108.25
102.53	105.45	107.38	103.81	105.68	108.42	108.27	106.21	106.63	106.49	110.77	108.56	101.95	104.07	108.43	109.32	96.987	104.05	106.02	105.82	112.78	106.57	103.8	101.42	105.11	107.26	106.72	106.23	108.29	108.39	106.45	103.36	103.54	104.82	107.3	105.7	108.18	105.13	101.5	105.92	108.68	110.12	110.19	107.06	107.27	114.11	98.837	106.89	109.19	108.15
98.508	95.235	95.65	96.07	96.649	98.56	97.927	97.466	98.316	91.219	99.47	104.12	99.149	96.208	97.875	103.51	91.734	95.57	96.962	95.267	94.785	97.44	104.03	95.216	96.391	103.07	94.161	89.022	102.01	93.699	99.429	94.529	97.303	101.79	98.986	100.52	94.451	100.31	103.31	95.964	93.424	96.986	95.046	96.273	100.25	97.325	100.34	98.632	98.145	99.573
106.16	102.77	108.61	99.956	106.9	102.34	109.02	105.27	102.26	103.74	108.37	104.35	102.08	105.82	106.08	108.28	107.18	106.14	107.14	102.23	108.71	102.05	105.53	104.16	103.28	100.81	101.9	101.69	109.16	107.97	102.68	110.32	102.21	106.14	106.76	109.78	99.957	102.25	105.52	101.81	104.9	103.98	108.63	103.65	102.21	108.58	103.05	108.33	103.14	109.32
110.09	107.68	109.73	104.96	107.75	105.77	111.94	105.87	104.71	112.13	110.01	107.29	110.7	107.72	109.37	108.43	114	110.28	112.75	112.61	115.15	105	111.02	109.99	110.8	101.13	106.04	113.9	108.63	107.99	108.21	113.99	106.38	106.18	107.47	114.01	101.9	106.08	115.58	105.07	109.15	112.18	110.66	106.49	108.45	112	108	111.41	100.22	105.6
104.25	101.81	106.29	103.45	104.54	106.79	102.39	102.51	107.21	110.76	105	100.07	111.88	106.57	108.65	100.37	108.49	104.73	100.83	110.02	110.95	106.38	104.8	106.64	104.4	111.78	103.78	106.96	110.14	103.74	100.77	109.98	106.81	102.59	104.38	105.09	97.215	101.88	111.65	107.53	107.11	108.65	105.96	108.33	103.4	101.74	106.64	101.71	109.61	102.46
108.32	107.7	105.52	104.16	103.81	108.05	107.71	104.33	108.9	107.63	104.05	104.08	105.2	103.39	103.58	105.93	102.5	105.67	106.32	103.53	105.82	106.16	106.94	102.82	100.42	112.1	100.9	107.28	111	101.15	107.59	108.95	107.07	108.22	107.58	103.03	106.8	98.949	107.71	104.96	107.06	109.12	103.72	103.99	107.73	107.6	109.72	105.68	109.98	106
111.68	111.19	110.82	106.99	103.47	103.76	112.79	108.3	106.52	106.38	111.96	107.14	108.57	105.79	111.35	109.67	97.923	101.66	108.26	106.22	107.31	102.64	109.44	110.04	103.62	109.25	103.84	104.73	104.56	102.25	106.95	105.41	108.27	105.61	104.52	111.15	111.58	107.69	107.53	111.18	110.5	111.15	110.26	108.45	101.14	108.77	108.91	102.06	105.91	105.27
109.93	105.04	110.36	102.33	110.07	105.63	105.39	106.48	104.76	108.62	108.63	99.511	107.7	111.94	101.54	106.49	104.88	104.22	102.5	106.25	105.13	107.49	104.85	102.12	110.87	112.15	106.93	106.45	105.81	105.68	103.99	111.64	108.1	110.89	109.46	106.08	107.45	103.9	110.19	108.07	108.44	103.4	105.47	111.76	106.01	107.59	107.36	103.18	100.69	108.63
110.25	106.34	97.905	100.56	108.54	107.09	105.32	108.95	108.56	110.34	105.21	101.31	110.58	114.2	112.74	110.04	105.68	109.69	113.32	101.82	110.56	107.73	107.74	111.9	118.02	113.81	107.91	111.88	108.1	109.29	105.16	104.74	110.95	105.31	105.92	108.05	108.65	106.51	103.34	103.69	107.32	111.67	110.13	112.4	105.33	107.79	101.8	112.26	114.58	110.67
102.9	101.95	109.71	104.52	108.26	106.79	100.95	108.9	106.79	107.99	101.35	107.62	110.32	107.91	107.28	108.45	109.3	112.56	108.25	110.26	102.64	101.52	104.93	104.58	114.28	108.96	105.31	109.42	101.98	105.46	101.21	104.06	108.33	103.54	96.611	106.62	102.6	105.2	110.69	106.67	103.7	111.49	106	102.3	100.64	110.67	104.99	99.778	105.69	105.21
113.47	103.19	104.82	108.51	106.92	109.63	111.44	106.01	107.26	105.09	112.68	103.84	112.23	112.32	106.82	114.03	105.62	106.66	106.61	104.06	111.09	107.83	101.76	109.49	103.26	107.51	106.78	114.59	110.55	110.16	106.01	114.91	105.03	107.09	107.16	106.89	106.67	107.95	110.87	109.25	105.29	109.65	102.79	105.25	106.71	104.98	109.28	103.05	109.17	107.5
101.85	106.95	109.13	104.96	102.59	108.03	102.16	102.43	103.3	101.82	109.53	103.5	105.56	107.06	103.1	107.13	103.64	98.709	112.06	104.21	109.27	101.65	105.64	108.53	105.17	106.56	104.83	109.45	105.02	110.94	102.32	106.65	111.91	106.17	107.66	109.99	106.66	106.97	106.1	107.6	111.32	100.33	111.61	104.25	98.657	108.39	102.95	101.43	105.47	102.25
108.37	106.81	101.74	104.44	110.91	107.9	107.57	107.43	109.19	108.97	112.29	100.95	105.23	108	108.51	104.73	102.92	109.25	101.08	107.96	114.37	107.17	109.22	104.97	105.91	105.45	100.62	103.44	109.08	108.09	112.27	109.83	107.23	103.91	110.99	105.66	99.019	108.35	101.06	103.27	111.57	104.94	108.4	106.19	107.35	102.71	101.63	103.88	105.8	105.25
113.02	113.92	112.6	110.49	112.25	120.53	109.79	108.37	106.53	110.77	114.8	109.51	108.5	102.54	112.6	109.19	106.79	111.91	110.86	118.45	109.98	110.34	107.42	106.35	109.47	106.61	103.51	111.28	111.91	110.64	105.48	113.47	106.88	111.75	109.34	107.6	108.75	105.8	108.99	108.61	111.4	109.68	110.58	109.06	112.27	112.95	111.25	108.34	116.94	116.39
102.14	96.32	101.73	96.161	98.438	103.22	95.26	99.65	98.112	100.27	93.809	95.73	102.29	92.623	96.887	93.241	99.751	93.289	99.426	98.151	96.764	92.922	97.584	101.07	102.92	93.407	98.272	98.547	100.23	101.85	92.085	100.39	94.115	96.696	98.64	95.732	95.055	98.188	99.687	100.35	104.06	103.03	99.073	97.624	101.04	99.656	95.809	98.129	101.21	91.519
94.999	97.77	99.617	95.345	99.714	100.84	98.365	102.74	96.959	107.33	100.43	102.62	104.15	100.68	97.185	94.794	104.25	101.58	100.46	97.579	102.83	96.04	99.662	96.857	98.297	97.457	100.85	100	91.606	98.338	96.583	98.978	96.813	97.68	104.48	98.382	102.04	99.366	97.378	99.047	102.99	98.291	105.1	96.318	97.945	101.84	99.059	101.51	96.275	102.3
114.33	113.68	116.86	107.71	112.19	111.28	112.19	111.27	110.49	112.42	111.26	113.76	111.7	110.12	109.72	110.69	113.71	108.33	106.78	105.69	110.97	106.47	112.13	111.1	108.48	109.97	109.23	109.58	111.48	119.65	109.51	110.12	109.13	113.12	105.99	115.78	108.65	112.97	110.84	107.18	109.93	115.84	110.24	113.08	112.47	110.43	108.45	112.15	115.79	108.02
107.69	109.35	106.3	103.69	102.57	107.31	107.12	103.51	108.43	106.02	99.376	104.79	104.63	111.94	106.01	108.25	105.79	104.57	100.57	108.02	111.11	104.05	110.47	101.89	105.6	104.25	103.8	107.94	104.23	105.29	104.49	105.86	108.31	104.89	110.06	102.25	109.22	106.06	105.01	106.4	107.26	101.25	107.81	103.72	101.66	108.47	104.86	102.1	103.8	103.22
99.758	106.11	100.97	106.25	104.67	105.96	100.8	103.43	112.54	106.21	106.79	103.53	100.19	101.73	106.77	106.98	104.38	105.54	100.01	103.63	108.67	105.77	107.94	108.86	108.91	109.52	106.7	105.44	103.39	101.6	101.27	107.44	101.07	107.9	102.14	101.26	104.37	109.21	103.97	108.52	107.72	106.08	106.37	104.79	101.81	104.31	106.24	102.85	108.62	106.22
99.459	101.53	101.29	98.359	99.832	100.55	100.02	104.7	102.5	96.315	103.29	102.03	103.17	94.881	101.37	103.45	98.81	104.67	101.85	98.447	103.46	99.847	95.496	95.818	99.087	104.64	101.3	96.128	103.54	105.63	100.8	102.58	99.935	97.991	99.312	103.43	101.76	99.031	97.433	103.47	103.04	100.67	103.6	97.912	102.94	103.05	98.402	97.784	98.116	100.89
105.16	104.26	108.67	106.75	101.96	100.95	105.1	110.37	99.988	107.41	101.46	113.32	105.59	107.25	109.97	106.61	104.7	99.067	105.84	102.99	103.82	105.78	107.32	102.53	100.88	105.92	107.98	105.29	104.36	105.24	103.48	102.1	101.05	112.51	105.62	106.28	104.73	108.4	107.8	111.32	104.51	103.93	106.18	98.033	106.14	103.51	114.5	106.28	105.67	109.41
107.87	108.35	106.11	107.57	105.4	103.81	106.09	104.05	107.02	103.94	105.95	106.33	106.2	109.36	106.89	104.16	109.35	104.4	108.23	107.6	103.14	103.5	105.44	101.85	105.59	107.14	106.68	110.68	106.15	109.96	108.9	103.79	103.55	107.23	107.9	106.3	108.39	103.37	103.33	110.11	108.57	101.98	110.71	105.49	105.13	106.25	105.21	106.96	103.45	109.44
108.01	104.5	105.48	108.23	109.28	107.76	98.764	107.04	110.7	107.03	112.64	112.99	104.98	108.63	106.72	108.67	108.66	101.39	110.99	106.55	111.02	109.3	104.22	102.57	108.68	104.33	108.03	105.33	109.68	105.82	102.23	109.3	111.26	103.54	110.81	103.96	111.61	116.52	104.74	107.61	111.95	109.87	108.06	109.08	103.89	107.68	105.11	105.89	105.01	107.76
92.773	98.673	99.33	98.149	99.744	100.7	97.523	97.606	95.411	101.61	98.199	105.22	99.204	97.884	94.732	101.58	92.872	95.629	99.961	87.808	94.755	94.853	97.991	100.35	94.739	101.4	100.87	100.08	101.58	98.308	104.59	96.677	96.552	94.871	93.24	92.864	100.73	95.933	96.139	97.79	93.632	95.245	97.898	101.9	102.34	94.565	90.764	99.281	98.663	93.832
107.47	111.54	97.37	108.76	107.2	103.85	105.96	105.54	110.63	107.54	108.93	102.69	109.52	106.82	109.07	107.47	105.1	103.19	105.94	103.78	106.14	104.97	104.29	105.63	98.915	105.35	105.65	100.93	105.29	100.03	105.71	107.73	104.26	103.8	98.963	105.17	105.54	111.73	106.9	105.06	107.52	105.92	101.26	111.12	106.88	97.893	105.44	104.46	104.6	108.19
96.107	103.54	102.44	99.199	99.401	100.34	102.69	102.2	100.93	102.44	96.336	101.07	98.243	97.328	94.249	102.89	100.7	97.385	103.35	99.723	95.429	98.962	105	101.07	104.79	98.583	97.776	97.719	98.239	106.92	100.39	99.823	100.49	98.981	104.42	100.6	101.12	102.64	99.788	102.18	99.896	99.405	102.19	99.654	100.38	100.98	97.02	97.482	100.79	99.784
102.08	95.104	102.07	97.673	95.886	95.857	104.93	100.61	96.651	106.82	98.582	98.31	96.721	95.259	100.89	98.313	102.22	100.51	95.918	97.682	98.908	93.826	104.63	104.66	97.945	100.62	101.39	101.89	98.985	101.12	97.359	98.26	100.06	101.92	94.897	105.64	97.712	94.296	103.32	99.029	102.2	96.996	100.89	95.154	100.82	93.272	100.14	101.07	102.35	98.709
105.58	106.94	110.28	102.44	106.47	101.94	107.66	108.96	108.72	107.77	101.78	104.73	104.41	112.06	110.7	103.84	107.74	106.1	103.8	108.4	105.51	97.76	103.55	102.41	105.23	105.26	105.12	107.82	106.78	108.52	109.03	101.99	98.567	102.58	104.02	107.12	111.44	107.42	108.78	103.53	104.99	112.91	101.98	110.75	106.12	101.11	100.43	99.907	103.19	100.59
101.16	106.24	108.21	110.13	100.59	102.33	101.31	104.95	105.45	107.5	109.18	110.27	104.25	104.08	102.47	103.71	111.61	105.77	105.86	104.65	108.23	105.08	105.26	105.39	102.53	106.2	103.84	102.72	104.66	107.4	107.5	104.63	107.73	105.03	102.87	104.37	112	111.28	105.57	99.458	105.25	107.42	105.59	107.46	104.57	105.39	102.18	100.93	101.63	108.78
108.62	106.2	111.32	107.77	104.56	106.82	101.13	105.99	105.77	108.98	109.36	102.21	113.54	107.34	103.25	112.32	106.54	111.82	108.47	107.26	109.96	112.1	109.77	107.62	116.4	110.93	112.59	107.89	112.95	114.55	109.63	112.46	106.36	104.59	106.47	111	106.6	108.41	109.97	103.31	109.26	102.78	112.27	110.74	110.22	105.14	108.72	107.35	105.7	113.67
99.656	105.73	110.25	106.27	108.3	106.69	106.41	110.46	106.29	107.52	100.08	109.06	110.26	104.72	106.39	107.08	102.42	108.95	101.97	103.08	104.82	109.47	106.23	111	110.21	107.07	105.49	115.98	106.69	104.05	109.46	109.74	110.16	110.65	110.99	108.5	103.75	111.41	106.71	107.95	109.84	107.92	98.165	104.42	109.81	108.97	103.82	114.66	110.7	99.817
100.41	101.94	93.101	100.7	99.763	94.193	97.919	105.02	95.229	97.488	97.345	100.61	94.674	91.999	93.684	98.06	103.28	94.872	92.414	92.539	95.52	97.921	91.704	98.508	96.921	87.996	101.27	92.414	98.098	98.06	96.367	104.28	93.959	97.018	97.623	102.78	101.25	97.921	96.104	98.822	101.72	103.52	95.766	96.662	99.485	91.985	95.876	95.402	91.415	94.632
109.2	108.68	111.34	104.85	107.76	107.16	115.42	109.61	109.36	108.22	106.19	108.68	107.02	114.02	111.36	108.98	105.05	112.2	108.55	111.54	106.06	108.94	113.2	113.63	106.33	111.87	107.98	114.59	105.6	110.48	111.69	115.06	109.89	106.09	111.21	112.28	110.95	113.19	108.68	113.33	104.15	109.84	105.01	108.19	110.5	106.78	108.75	109.48	107.75	107.9
105.5	103.33	107.68	103.51	105.21	107.64	106.15	107.38	105.54	104.24	107	104.27	106.1	115.84	113.42	105.58	108.04	100.71	110.43	107.05	102.79	104.03	107.96	107.41	104.78	104.01	104.63	101.87	104.97	111.93	106.57	109.73	110.77	114.12	103.64	110.33	110.31	103.68	100.63	105.96	108.42	107.12	105.83	104.86	107.43	105.47	106.38	105.99	105.75	105.38
95.906	100.23	102.97	98.939	104.96	98.913	106.95	97.906	94.859	95.861	97.479	100.08	96.315	105.36	102	101.5	99.584	102.08	97.64	104.54	102.9	99.748	96.281	103.98	101.71	100.39	104.26	99.617	107.84	97.981	98.792	98.961	94.974	102.87	96.685	100.63	97.587	101.95	99.447	101.2	102.23	106.83	93.6	97.501	100.61	97.724	96.868	98.744	99.67	106.95
107.43	114.68	102.76	110.56	109.17	109.82	106.74	106.07	117.13	109.9	104.88	105.12	112.72	107.85	108.41	108.27	105.36	113.16	104.88	103.57	103.52	109.69	104.94	110.29	103.79	104.31	109.65	104.14	106.99	106.68	106.73	103.87	106.95	104.59	109.23	107.79	111.18	109.39	109.23	103.97	110.49	116.32	105.36	106.75	106.97	106.38	108.46	103.02	113.85	115.1
98.608	106.68	110.24	108.62	106.31	108.92	104.34	98.728	103.93	106.65	101.12	110.73	99.362	108.74	106.15	105.25	104.98	100.65	110.62	107.76	99.925	101.92	102.95	106.23	106.1	102.25	105.04	102.1	101.21	107.58	106.6	103.82	106.68	102.52	106.4	105.75	105.81	102.1	104.59	110.24	104.68	107.25	109.45	97.888	106.17	103.54	106.46	104.95	111.1	103.78
110.12	108.27	107.75	103.49	106.76	103.3	104.88	108.65	107.53	113.93	109.06	106.93	105.01	107.61	104.07	106.84	116.46	108.24	111.61	109.18	106.65	110.32	113.22	106.74	108.39	114.69	109.02	103.3	108.24	105.82	107.23	102.6	107.41	111.41	110.63	112.92	110.8	107.6	110.35	105.9	109.79	110.63	105.24	107.42	108.92	106.78	107.4	102.25	107.43	111.99
95.007	100.58	103.91	98.512	102.91	108.73	108.4	100.22	102.06	101.21	101.81	98.516	103.69	104.37	106.19	100.02	110.74	103.96	102.03	102.37	100.53	104.08	101.54	101.46	104.98	100.41	98.67	102.61	100.07	102.99	101.8	96.952	107.35	95.898	104.04	100.61	101.57	105.99	105.42	109.56	102.97	107.44	111.73	109.32	107.25	98.44	97.625	107.15	103.1	104.78
111.72	106.25	105.06	110.25	107.94	105.27	109.24	108.47	103.62	103.61	104.54	110.05	107.43	102.41	110.15	108.04	107.83	113.57	106.34	109.23	102.77	100.61	110.49	100.99	104.69	108.2	107.96	105.1	105.69	106.86	108.79	108.46	109.36	107.04	108.34	108.4	109.67	110.49	111.84	108.41	109.16	109.88	105.4	105.32	103.1	107.13	111.06	108.06	111.41	104.71
105.52	108.29	105.71	107.66	107.77	104.94	106.66	105.2	105.05	107.71	111.81	107.17	103.85	105.95	111.06	101.96	114.26	106.86	105.15	103.77	111.49	103.72	109.92	107.9	114.38	105.75	111.4	107.77	116.38	108.7	114.11	109.07	107.91	109.27	106.69	111.84	106.8	105.14	106.76	111.71	104.63	110.04	113.25	109.22	109.15	104.44	108.17	104.73	104.31	107.15
99.488	95.617	96.63	101.39	101.89	98.798	100.09	97.249	100.42	92.046	94.44	102.2	93.92	101.1	96.835	99.814	97.996	96.239	98.691	99.331	99.886	98.33	98.941	97.211	101.47	97.753	97.195	98.4	99.868	102.66	98.107	94.962	95.617	99.666	98.15	100.17	96.074	97.084	93.803	98.104	91.457	97.119	99.949	97.077	94.373	98.758	95.781	92.944	95.868	101.67
100.27	97.111	101.58	102.99	97.131	93.817	104.3	96.321	87.749	104.22	100.49	100.16	96.892	95.481	94.917	97.358	92.035	98.76	89.418	104.21	97.889	100.86	101.4	103.06	101.89	98.258	101.14	100.01	96.954	95.365	95.197	92.779	95.684	100.73	98.216	100.41	96.731	96.829	99.739	101.62	103.26	99.027	98.83	101.24	97.42	94.764	98.219	105.27	95.105	106.49
107.51	106.2	108.44	106.03	101.46	109.63	102.95	103.49	105.23	105.94	102.53	109.09	103.25	105.29	106.77	106.23	105.5	106.76	106.7	102.09	96.735	104.53	103.6	107.68	104.62	104.45	102.59	107.93	105.91	107.09	104.48	104.62	105.33	106.85	104.14	105.68	102.26	106.81	107.25	99.062	105.88	108.19	104.97	103.98	104.4	105.67	103.13	105.86	109.12	113.55
96.913	100.85	99.073	101.16	94.655	93.681	92.353	98.152	95.92	97.369	94.103	94.567	104.04	93.575	101.27	97.684	103.55	104.69	106.24	93.894	101.95	103.73	96.638	97.614	99.07	95.089	98.967	96.905	89.931	98.238	100.57	95.903	95.5	97.502	94.411	99.044	102.26	101.06	96.109	96.65	95.571	98.461	97.98	97.736	102.91	101.83	97.437	96.303	99.391	92.677
111.45	114.42	114.63	112.1	103.98	107.02	112.28	109.24	114.32	110.84	109.32	110.76	104.92	111.01	118.35	110.36	108.56	109.61	110.84	106.23	107.18	107.7	106.68	111.83	111.19	113.81	103.92	104.64	107.07	114.02	112.17	106.61	112.47	111.9	106.95	107.96	108.45	116.73	109.74	113.95	109.24	107.34	111.8	108.7	103.58	110.1	113.22	103.28	107.18	112.09
100.5	105.94	108.76	105.25	104.6	102.19	103.64	107.43	105.98	104.81	101.95	104.99	104.18	108.85	106.36	107.61	106.18	105.94	104.57	111.66	109.61	105.76	104.39	107.76	106.19	106.01	108.7	101.14	106.32	104.85	107.39	107.8	100.67	108.86	107.83	105.89	104.44	106.22	104.03	107.66	104.27	99.473	110.55	104.65	103.93	107	106.32	105.4	108.32	109.38
107.58	103.07	105.78	104.73	107.48	108.39	107.04	96.982	105.02	105.66	103.46	107.01	109.82	107.91	110.79	105.09	109.58	101.31	101.59	102.38	109.64	107.72	105.21	103.09	107.48	110.42	106.01	109.52	106.46	107.1	105.87	106.52	111.78	106.7	107.2	103.33	106.5	105.15	104.57	100.91	106.28	101.23	106.92	104.35	108.31	101.43	100.64	105.52	104.79	104.42
106.31	102.53	104.93	100.47	95.406	102.56	100.36	103.68	100.99	108.74	107.66	105.24	102.98	99.175	102.26	101.49	107.11	103.22	106.08	105.61	101.7	99.526	108.05	104.07	98.586	101.71	99.576	104.03	101.97	109.09	102.58	102.23	104.9	104.29	106.44	106.11	104.66	101.2	99.287	108.39	104.3	104.4	99.72	95.556	106.68	102.47	106.6	106.22	103.14	100.06
105.89	101.99	105.03	102.18	108.88	110.26	105.58	105.51	106.48	103.64	99.962	110.9	108.48	106.38	100.75	108.48	108.57	105.21	107.52	109.26	105.96	106.18	102.66	106.23	102.76	108.94	98.02	102.31	104.05	103.81	105.09	106.58	107.97	106.05	105.89	110.33	104.05	105.66	107.75	105.59	106.66	103.09	102.96	107.62	105.34	100.98	104.32	102.08	104.02	103.14
103.23	102.1	96.315	98.792	98.38	92.42	101.75	98.131	95.181	102.31	97.101	97.799	97.651	99.099	100.09	96.803	97.066	102.15	99.79	94.614	99.1	99.116	96.957	96.67	98.694	100.62	98.908	95.238	103.09	101.36	98.537	100.46	101.03	92.245	99.361	93.455	99.142	97.459	100.7	95.993	97.653	104.84	102.85	100.37	99.639	97.428	101.41	95.685	97.441	102.75
104.07	104.38	109.56	109.8	97.144	105.09	108.58	107.67	109	107.61	105.24	110.17	102.33	104.71	107.43	107.3	103.58	100.72	109.93	110.26	106.18	104.52	110.02	100.13	104.33	117.25	105.42	107.97	111.75	101.8	99.225	102.48	103.46	98.74	113.34	103.9	109.05	103.46	105.92	105.22	105.05	99.733	106.66	105.08	107.91	105.56	103.54	101.87	109.46	106.32
108.84	111.99	106.02	109.2	110.83	108.59	103.26	107.26	108.76	104.73	104.45	108.86	107.33	104.84	103.18	99.055	106.7	106.74	104.37	103.55	105.65	107.65	103.43	99.053	104.51	113.27	108.47	102.72	109.7	110.12	107.41	103.5	108.99	114.21	104.66	111.67	105.81	107.52	103.77	101.52	103.76	107.11	102.92	102.94	104.15	103.83	108.31	110.06	101.95	106.33
101.12	108.3	108.49	103.27	106.57	100.95	105.39	107.37	101.42	100.09	103.28	106.3	105.63	102.49	106.04	106.9	102.7	107.58	105.56	103.07	110.94	103.91	106.73	110.12	104.31	103.18	104.62	103.17	101.76	106.07	102.98	102.31	110.62	104.22	106.32	103.99	106.29	106.34	105.61	99.188	110.75	102.35	106.97	102.52	103.96	101.52	104.13	106.55	111.98	105.38
113.15	109.86	113.76	112.57	108.56	110.92	110.61	110.35	105.87	105.25	114.24	107.55	110.8	111.01	112.69	108.68	106.1	109.3	108.27	110.59	112	109.37	110.57	110.06	109.77	107.34	107.48	116.36	113.09	109.3	111.44	113.87	111.23	111.03	113.17	108.81	111.42	110.63	109.16	113.91	107.55	115.53	108.28	112.49	112.37	108.02	116.17	102.45	108.49	117.6
106.68	108	109.93	104.68	107.64	105.54	109.82	106.21	110.16	106.52	107.01	105.09	106.22	106.91	108.29	105.06	100.81	105.67	104.52	108.02	110.29	108.08	104.46	98.33	106.18	100.75	102.55	104.18	100.82	103.86	101.43	110.06	103.7	112.1	103.02	107.53	113.61	104.08	108.28	101.68	101.46	112.14	107.35	102.93	100.13	106.09	108.33	106.1	99.466	105.05
104.89	109.52	108.97	104.01	104.21	111.72	101.36	107.65	109.99	115.49	109.24	101.12	110.24	112.7	114.81	104.13	109.71	110.23	113.84	109.61	107.57	104.98	104.96	103.55	110.9	106.62	111.98	105.15	108.37	104.59	110.69	104.49	111.67	111.66	105.7	98.044	105.92	112	111.14	108.34	114.82	102.84	98.926	109.44	105.37	100.44	105.98	107.05	107.07	112.94
106.32	113.34	110.89	109.68	108.67	113.1	109.58	111.29	115.17	109.09	108.97	109.67	106.91	108.54	99.776	111.04	108.08	104.97	108.51	109.9	106.32	102.74	110.96	107.35	105.73	105.5	107.74	107.04	109.25	109.12	104.22	113.81	106.23	107.47	99.135	106.96	113.32	109.78	104.75	106.61	107.24	114.42	109.93	114.42	107.73	111.11	107.33	103.65	106.49	108.57
99.228	102.17	112.45	110.64	106.43	111.32	108.62	104.41	102.97	106.71	110.61	107.8	110.73	117.43	105.29	114.44	112.18	106.27	108.17	109.94	106.57	104.86	102.32	105.16	108.56	110.79	105.27	107.58	110.84	104.91	110.03	108.8	108.19	110.74	108.81	113.26	108.27	109.53	107.68	106.21	101.99	108.57	109.33	106.08	107.96	103.69	107.42	106.92	104.6	107.6
107	107.29	108.29	101.63	106.86	107.49	108.51	104.21	111.4	108.29	115.21	105.72	108.52	111.42	108.18	108.05	107.78	109.3	106	114.26	106.64	110.2	110.39	112.85	112.02	102.98	102.28	114.47	109.16	104.53	107.06	99.954	108	106.48	106.52	107.84	106.77	109.13	104.9	111.82	106.96	107.41	103.76	107.06	108.44	117.25	109.54	103.65	104.02	108.83
102.51	98.526	98.841	92.905	101.45	100.54	98.746	98.415	98.236	96.42	97.104	101.38	100.95	98.136	97.608	98.532	100.02	103.31	99.282	103.66	103.83	96.087	100.66	104.57	104.8	97.204	96.167	98.738	92.935	98.278	102.09	95.781	94.61	98.355	103.71	99.143	95.296	94.873	98.163	99.684	91.164	103.01	101.38	98.972	97.666	94.975	100.44	103.19	97.76	98.46
110.6	104.13	104.42	105.85	104.17	111.07	104.73	97.333	100.03	106.79	107.97	111.56	99.216	104.52	104.62	109.03	102.05	107.47	104.45	105.7	102.83	106.72	104.29	102.93	106	108.09	104.51	100.96	100.75	103.4	104.14	107.18	104.98	100.03	105.67	107.67	103.59	108.25	111.4	102.39	106.84	104.58	115.46	107.23	104.35	107.14	104.96	107.07	105.43	100.9
104.09	106.09	112.69	102.03	104.7	110.57	104.06	103.56	109.68	104.94	102.04	104.34	102.56	105.37	104.95	103.66	104.37	104.52	111.73	101.44	101.93	107.43	102.19	112	107.77	108.6	107.25	101.27	101.98	99.163	106.57	102.34	102.65	105	107.57	107.04	110.57	106.15	103.45	109.03	106.14	109.36	112.26	106.62	106.06	111.05	101.33	108.84	107.71	103.9
104.8	107.97	105.92	103.88	105.25	100.68	107.65	113.35	100.46	107.17	109.85	106.73	107.33	102.58	104.58	109.33	108.19	106.07	110.98	114.74	103.97	108.18	107.86	108.71	101.96	105.6	106.57	111.89	107.41	105.26	104.48	108.4	98.542	107.84	107.11	102.84	113.97	105.21	105.28	114.18	109.81	102.9	106.17	100.9	102.93	106.47	104.54	110.41	105.29	106.63
101.37	100.47	105.89	101.71	97.546	104.07	103.52	103.47	105.37	99.717	106.03	101.29	101.46	109.35	103.43	99.031	105.41	103.86	106.47	101.99	99.736	98.264	99.583	98.462	98.205	107.77	99.869	102.04	104.63	103.55	92.327	103.22	103.44	98.576	99.355	105.55	104.57	109.42	102.84	104.28	103.89	98.333	105.07	108.37	101.9	106.19	103.33	101.91	103.74	105.09
108.1	105.11	102.79	114.83	101.74	104.6	107.06	105.67	103.14	94.546	97.567	98.547	101.26	104.4	107.37	105.55	106.74	105.7	103.16	102.1	101.79	104.97	106.34	105.18	103.14	107.4	103.33	103.37	101.17	107.62	110.95	100.3	102.39	111.64	105.37	110.28	102.57	104.81	103.19	102.2	110.33	107.28	109	99.016	111.05	107.39	105.71	98.179	104.43	105.13
99.543	100.23	104.38	109.35	95.812	102.27	102.9	101.38	103.17	102.64	104.26	99.635	102.17	90.214	100.8	102.67	100.55	94.862	97.817	100.32	100.77	100.68	98.937	100.36	105.52	105.47	98.659	102.93	103.74	104.03	99.736	102.4	99.073	105.86	102.21	103.8	97.078	99.267	99.168	96.411	100.94	99.97	102.07	97.608	97.516	101.61	100.16	99.367	99.07	101.97
102.16	106.93	108.42	114.3	104.85	104.43	101.97	101.31	102.9	108.83	101.1	108.01	108.07	103.3	107.89	102.56	104.99	98.042	107.99	103.24	108.76	106.52	103.6	99.35	105.95	107.08	101.33	101.58	106.49	109.27	108.16	109.91	106.8	103.82	108.77	107.32	106.16	105.83	109.16	106.6	94.647	105.83	108.66	102.34	103.11	109.24	104.03	110.38	104.78	99.476
111.81	106.45	113.88	111.51	108.4	111.03	115.01	113.27	109.19	106.42	107.18	109.43	106.89	107.78	110.54	115.94	112.71	114.07	110.81	108.19	115.02	115.59	104.32	105.77	111.45	110.9	110.66	103.98	111.55	107.04	112.07	110.82	115.34	113.08	115.4	111.71	108.03	110.17	108.5	111.92	108.96	112.33	111.98	113.01	110.74	110.99	110.16	108.78	107.79	109.6
97.762	100.3	97.345	97.31	96.018	104.23	99.467	91.317	95.244	105.96	95.382	95.326	96.217	101.95	96.447	97.145	97.74	98.29	100.26	97.061	93.521	100.21	94.304	95.608	95.03	97.845	97.502	91.993	98.923	102.72	94.234	97.446	99.515	98.336	97.856	103.52	97.327	104.77	99.064	103.2	96.841	94.749	92.459	98.141	103.94	98.843	97.38	100.64	92.733	99.381
102.98	106.13	110.37	108.31	110.17	104.31	109.88	108.59	108.98	110.25	106.41	117.05	109.52	109.25	104.12	105.45	111.55	108.89	101.29	109.03	105.64	112.68	109.87	103.62	107.9	110.6	106.29	109.23	105.66	113.98	104.91	111.23	112.45	114.75	113.64	109.29	117.5	109.26	109.94	111.83	109.75	113.96	100.73	108.92	108.05	106.27	107.75	112.87	111.66	107.38
107.81	106.18	108.03	104.46	107.19	110.3	110.34	103.8	111.93	98.748	105.34	109.97	106.9	101.13	104.71	106.15	107.56	101.99	107.03	106.76	105.15	103.59	102.56	107.97	112.43	104.69	103	109.54	112.26	106.5	103.86	103.24	104.15	102.92	108.32	110.11	105.08	112.32	106.24	101.81	104.81	107.3	111.58	104.02	105.77	109.39	103.4	104.01	108.42	103.03
104.1	105.04	103.03	108.55	102.32	110.01	104.64	104.92	107.8	105.72	101.18	101	105.33	107.7	108.25	97.987	100.62	105.45	113.24	105.82	104.95	105.94	101.01	112.03	99.184	103.97	108.97	107.32	108.75	111.23	106.11	100.22	109.73	103.2	111.27	103.67	106.89	105.97	108.17	100.03	104.99	104.08	109.81	98.975	110.78	110.61	113.48	101.55	103.81	106.82
106.49	108.5	107.81	112.11	107.13	100.38	109.89	110.55	108.34	104.73	110.53	111.53	116.96	109.64	106.58	111.69	113.56	109.5	115.21	109.12	109.06	104.31	110.55	111.45	109.45	109.35	102.48	108.92	103.09	108.41	113.02	114.67	113.44	105.83	113.01	112.35	111.01	108.79	111.66	108.55	108.53	108.49	110.19	112.49	110.08	111.18	106.29	112.04	104.97	109.04
104.13	106.53	108.57	101.46	103.97	108.99	105.05	107.65	110.74	112.42	104.61	105.57	103.91	105.41	109.24	99.779	102.62	106.12	100.95	99.353	106.06	105.53	108.59	108.14	105.21	98.616	103.53	106.97	106.42	99.121	108.69	105.26	105.84	104.65	107.77	105.51	99.528	106.77	105.95	100.43	103.7	106.83	104.04	108.99	105.17	103.13	104.64	106.26	108.2	106.96
101.95	98.699	101.49	102.25	102.57	102.19	105.1	93.669	108.78	102.01	99.08	98.748	107.69	99.131	101.36	98.681	103.68	97.351	105.23	98.143	99.842	102.91	95.894	102.52	107.78	105.69	105.04	97.961	100.63	98.909	97.455	104.72	105.98	103.25	99.876	102.04	103.86	104.39	101.21	102.54	98.64	98.111	100.43	104.26	100.37	102.61	100.14	102.52	103.84	102.58
101.48	97.747	96.158	96.149	99.011	98.943	99.151	95.433	98.004	106.07	97.349	96.013	102.85	95.732	104.83	93.438	100.11	100.29	92.648	94.382	102.98	95.471	100.96	97.068	96.751	99.902	97.175	100.16	98.324	98.751	100.84	101.05	99.91	99.622	97.512	95.299	97.516	95.912	106.52	103.75	99.479	98.256	103.5	99.353	101.46	95.545	107.64	97.974	99.107	101.29
96.245	102.13	104.39	103.59	90.58	99.062	100.29	103.87	99.104	96.992	104.15	97.415	104.66	99.734	98.709	101.72	101.93	100.87	101.9	103.06	98.462	104.61	97.721	97.888	97.952	101.99	100.55	97.422	101.98	100.64	101.13	102.69	98.929	102.72	107.66	99.164	104.81	101.2	105.62	96.288	96.567	100.35	103.13	101.37	95.603	100.61	103.58	99.781	98.379	101.12
100.47	109.32	108.84	107.06	99.862	104.42	105.35	109.71	101.11	108.41	104	108.08	104.16	108.21	109.85	107.09	115.11	108.88	109.28	112.04	107.06	109.65	110.13	102.29	109.46	102.6	109.13	109.35	104.25	108.13	99.341	108.95	104.69	102.03	103.06	102.6	108.48	106.54	101.4	106.54	106.03	103.57	103.05	102.15	106.02	102.74	101.02	109.39	107.07	110.5
107.86	104.97	104.08	110.02	110.53	108.88	109.4	103.76	99.92	105.04	105.56	111.91	102.51	101.39	108.47	105.44	110.33	106.61	103.58	105.15	107.39	102.07	102.72	101.61	109.77	108.48	103.54	107.24	103.64	107.82	103.3	100.17	104.54	109.42	100.6	111.63	100.94	100.21	108.25	107.61	106.85	108.33	107.85	102.01	110.11	105.51	109.36	107.7	104.2	102.58
106.53	104.48	112.07	109.27	109.7	110.71	103.64	106.06	110.3	112.49	107.79	110.47	105.42	100.98	106.15	111.36	108.39	110.42	108.85	102.6	109.96	109.73	106.28	110.05	107.72	111.46	113.2	110.77	109.37	108.24	108.93	105.38	103.68	107.43	104.51	107.41	105.92	115.3	102.7	111.89	105.43	104.16	107.21	106.51	104.67	113.11	113.64	106.83	110.06	112.37
109.82	104.96	108.2	110.58	108.42	111.94	111.43	106.53	111.47	110.55	108.81	111.85	103.02	105.41	101.99	104.09	111.25	105.34	114.32	111.15	113.48	114.71	109.2	106.68	102.39	107.03	110.82	110.34	112.18	106.6	108.93	112.95	111.32	107.65	115.55	105.68	109.63	111.12	106.8	110.08	111.23	112.38	107.23	100.41	101	105.03	113.52	106.66	106.91	108.26
107.37	106.36	107.38	109.56	105.95	102.77	111.2	109.09	105.06	108.52	106.63	102.65	106.28	104	104.19	102.76	101.48	106.09	100.24	105.12	108.28	103.02	101.68	109.14	105.28	100.93	105.26	105.1	99.177	104.37	104.49	99.573	105.75	106.34	103.06	107.97	104.2	103.17	108.81	105.14	104.25	103.84	105.16	109.17	108.5	107.62	110.54	104.25	102.42	99.758
107.58	107.34	102.02	103.32	100.02	106.34	101.92	106.91	99.255	101.07	94.75	101.56	104.47	102.2	106.6	105.53	105.03	98.148	106.07	96.271	107.65	106.57	105.42	102.78	103.82	99.924	106.62	100.58	101.2	108.12	106.97	96.237	98.185	99.819	104.06	103.27	103.8	99.863	100.41	99.857	103.3	103.13	99.51	102.87	98.822	105.35	107.08	92.276	99.51	100.86
109.49	104.74	103.65	104.9	109.05	107.55	110.48	106.79	102.76	112.28	102.77	104.39	109.46	107.78	97.922	105.81	107.15	100.74	100.3	109.21	107.54	103.95	109.47	105.96	104.45	108.97	107.48	109.21	97.312	110.81	111.61	101.88	104.11	109.53	110.31	106.26	107.16	106.12	107.33	96.695	110.91	104.71	109.58	109.06	105.99	102.75	101.35	106.8	106.81	105.66
88.109	104.93	95.552	100.75	99.744	96.399	99.109	96.924	95.829	101.82	100.38	93.667	93.278	91.472	99.906	97.264	98.44	101.11	98.054	97.773	102.09	102.12	92.43	99.305	103.33	95.063	94.22	96.369	97.074	99.138	96.421	96.101	94.587	95.817	97.567	92.005	100.05	99.446	98.001	97.789	95.504	97.828	98.769	99.587	95.707	100.24	93.918	97.408	91.488	99.095
106.88	103.37	101.92	107.98	105.79	102.29	108.88	106.61	100.15	106.69	109.77	103.98	103.04	107.83	98.5	105.03	103.43	105.83	105.16	107.33	108.76	113.06	103.81	102.97	106.09	108.76	101.06	112.48	104.48	108.5	105.88	107.64	102.11	106.78	103.84	99.347	109.7	104.81	104.9	101.08	103.52	108.52	110.37	106.48	104.19	110.41	109.6	105.04	105.5	103.13
111.18	108.82	109.44	106.82	104.88	108.85	111.42	109.09	111	109.25	114.3	103.6	111.78	113.45	106.54	109.14	113.8	112.64	112.31	113.93	116.85	107.75	110.04	109.48	107.95	108.87	106.57	113.02	113.02	113.84	113.2	111.17	111.71	112.41	112.65	104.39	107.83	104.62	114.16	117.19	106.71	111.67	103.79	110.08	107.47	110.23	117.88	108.37	109.31	107.59
107.66	108.8	107.82	109.31	107.89	108.73	106.66	106.64	108.92	103.64	104.65	109.9	108.5	105.71	102.41	103.32	103.79	108.78	106.82	105.26	103.89	112.81	103.66	99.901	100.71	104.27	109.08	101.73	102.56	107.01	105.15	108.35	102.85	104.28	104.84	107.49	111.17	107.35	108.2	108.27	106.14	103.93	103.32	102.7	104.87	107.12	102.73	109.2	99.711	107.04
109.98	110.1	101.11	110.6	111.93	109.63	105.75	110.99	107.01	104.8	105.27	104.59	108.91	108.57	103.97	106.87	113.5	109.05	107.44	110.63	111.78	107.58	104.32	108.08	106.07	104.96	106.29	106.56	102.48	109.82	107.2	105.94	109.86	107.38	112.28	109.13	108.85	110.18	104.06	107.91	111.91	103.06	107.55	105.63	103.02	114.52	110.23	106.12	110.37	104.45
106.13	108.49	107.78	103.31	103.11	105.24	108.2	108.82	107.5	102.81	110.09	107.2	100.19	108.14	104.9	105.7	101.21	106.72	105.29	108.1	107	112.96	102.12	104.11	105.29	100.67	108.82	105.62	108.51	102.41	105.88	107.63	98.342	106.19	104.8	106.2	100.13	105.07	114.89	103.7	105.26	108.49	108.59	105.09	105.91	105.37	105.69	105.15	99.876	107.4
98.609	102.97	104.59	105.63	100.08	98.357	103.27	108.02	101.99	108.2	93.056	102.69	97.591	101.57	100.68	97.968	97.291	104	101.98	101.61	104.88	97.721	100.94	101.52	101.89	100.91	103.76	97.016	96.42	105.16	97.155	107.17	102.96	96.372	104.34	95.203	94.495	100.58	98.871	100.56	107.51	99.562	98.412	96.325	99.761	101.44	98.98	99.529	102.74	102.37
96.429	97.613	105.07	92.471	93.826	97.674	102.83	92.906	96.943	103	97.206	95.592	98.706	96.151	96.324	101.63	97.888	99.668	98.319	101.04	93.411	97.276	95.766	98.147	95.409	97.78	98.718	91.966	97.332	99.415	100.19	90.716	98.684	96.803	99.073	100.27	100.51	98.252	92.141	98.917	103.25	102.52	101	101.34	94.661	95.805	97.827	96.672	98.546	94.093
104.6	104.2	109.56	110.53	109.9	113.37	106.4	107.86	105.87	107.52	112.46	111.64	111.5	112.09	108.13	116.49	109.29	106.92	109.1	109.42	111.87	114.79	109.26	111.31	103.67	109.75	106.92	107.52	109.2	110.29	109.99	106.83	104.21	110.42	105.06	106.6	106.18	107.79	107.38	106.38	101.17	110.85	109.91	115.28	108.9	110.7	105.26	109.45	107.29	110.87
104.56	94.636	100.37	95.109	91.573	96.211	96.67	101.94	99.956	100.35	97.415	104.86	96.753	92.253	101.54	99.862	96.355	99.386	93.884	99.142	97.363	99.369	95.252	94.971	96.224	97.552	101.8	98.15	93.096	103.55	99.314	96.154	91.504	103.04	95.829	99.55	97.826	99.201	99.237	97.492	100.63	100.13	93.614	96.539	96.159	96.965	103.6	97.633	99.845	94.097
106.9	109.05	102.13	100.11	101.5	112.79	106.09	107.79	105.53	103.18	104.6	104.84	103.9	108.71	104.06	108.72	106.08	102.64	109.56	108.63	107.41	101.97	103.25	99.608	107.02	99.993	103.37	112.6	100.13	105.32	106.32	111.85	107.32	106.36	103.09	105.61	105.82	106.85	113.41	101.38	103.89	105.57	101.06	104.58	110.44	102.84	109.63	102.08	102.5	105.22
103.18	104.92	105.86	102.79	105.73	105.43	109	111.01	109.43	103.43	104.78	103.54	107.89	106.81	102.97	108.57	104.78	104.35	108.29	109.19	103.58	110.09	101.04	102.72	102.67	110	103.26	108.76	105.83	108.45	95.883	109.77	105.41	101.89	105.65	105.82	111.72	100.81	106.84	105.14	108.9	111.93	103.67	103.24	109.2	108.58	102.58	108.18	106.47	103.63
106.44	106.66	104.77	107.5	104.2	104.27	105.4	107.42	106.53	112.28	104.74	104.66	106.07	104.97	108.42	107.1	110.14	113.95	108.6	109.51	110.58	100.52	108.11	106.05	113.98	107.38	101.93	102.7	107.45	100.79	103.88	101.95	98.725	104.84	107.74	99.646	98.956	106.29	105.41	105.59	102.98	101.36	109.68	105.71	109.54	106.66	105.41	107.88	105.93	107.36
97.824	100.2	96.248	98.26	105.09	103.42	105.65	103.91	99.103	100.92	101.82	100.25	91.505	102.97	104.15	95.817	92.611	98.682	101.76	106.03	99.049	100.17	101.24	100.56	102.37	94.162	99.678	103.43	95.133	98.348	103.89	100.51	98.245	99.789	97.065	101.21	101.18	104.46	99.574	100.06	98.636	102.19	102.7	99.866	99.446	97.014	103.11	101.78	103.75	99.359
105.99	107.58	104.27	111.21	109.86	105.95	98.186	108.74	105.99	110.08	106.23	110.53	105.4	112.84	110.68	106.47	103.99	107.25	109.51	109	110.62	107.91	104.64	107.34	110.7	110.17	104.72	103.64	103.61	105.77	109.05	108.42	112.11	110.02	116.8	107.85	108.66	107.22	103.97	109.1	104.48	109.59	112.97	102.8	112.61	111.76	111.77	103.17	108.87	108.84
105.92	105.84	110.08	111.08	106.42	103.38	108.01	103.01	109.97	102.59	106.1	109.52	105.61	107.11	104.61	109.78	106.1	101.57	102.59	103.14	107.54	99.69	104.71	106.89	101.92	104.87	102.12	100.15	101.49	104.82	106.52	110.78	103.8	108.14	106.31	104.61	112.29	104.65	101.31	102.71	102.33	104.79	103.38	102.54	103.36	108.11	106.23	111.3	108.8	102.21
102.45	99.347	93.567	95.551	101.74	95.115	98.718	97.536	103.11	99.937	101.61	100.91	92.014	99.357	101.96	96.997	96.709	96.881	101.35	89.024	103.29	92.703	95.382	91.353	96.961	99.252	100.53	104.73	91.441	96.825	98.397	98.056	104.2	97.755	94.586	97.437	93.642	94.403	94.113	93.351	100.03	95.183	98.779	100.51	96.627	96.635	92.988	93.288	97.473	96.305
99.47	93.797	95.973	89.73	102.38	99.82	93.276	91.292	97.808	91.175	100.78	95.728	94.38	100.55	95.57	93.647	95.447	95.511	96.631	97.773	97.519	96.818	96.472	100.55	97.168	99.581	95.248	97.341	93.819	101.41	97.036	95.445	97.733	98.091	91.445	99.98	96.324	102.95	99.545	97.172	100.79	95.749	92.063	91.836	97.924	102.38	98.793	100.54	97.678	103.18
104.57	107.01	98.515	108.46	103.81	106.53	108.22	106.04	101.05	109.28	104.64	105.79	111.54	104.89	108.56	107.01	101.61	107.76	104.56	106.94	107.02	104.94	107.64	105.81	110.73	104.76	101.34	107.59	98.869	112.08	104.82	104.46	107.93	100.61	108.03	108.96	105.48	109.32	104.34	101.87	104.33	105.34	101	106.76	106.77	103.75	107.53	103.27	107.02	102.2
106.17	110.9	104.97	108.33	106.45	107.7	105	108.2	102.88	104.85	103.17	104.36	107.07	105.76	108.22	101.02	105.64	109.98	105.28	102.94	109.1	108.37	106.08	107.4	107.16	101.32	107.66	110.6	110.02	101.46	105.69	106.87	111.72	110.27	104.82	107.73	105.3	111.36	108.35	108.57	113.77	105.87	102.3	106.46	109.01	97.147	109.47	105.42	108.03	106.92
102.78	106.26	106.57	110.2	107.49	107.96	109.46	108.07	103.54	103.44	105.23	108.81	108.02	105.99	104.02	111.15	101.14	111.95	102.17	105	104.22	109.08	101.6	104.69	101.47	101.34	108.4	108.47	102.83	110.69	105.09	96.647	106.81	103.93	109.12	106.84	104.47	105.65	101.62	105.2	109.35	110.47	99.028	100.51	114.37	99.75	108.96	100.98	107.31	103.82
97.244	99.309	93.938	92.549	97.484	100.78	95.194	94.321	102.36	99.794	103.79	96.978	97.35	97.269	97.879	102.47	96.274	91.557	98.456	95.63	103.1	98.265	106.27	96.192	99.846	97.627	99.512	102.94	100.24	103.43	95.575	95.049	95.623	99.779	94.092	100.65	99.609	104.15	94.924	99.163	92.142	94.662	94.393	97.556	100.47	95.342	95.615	102.74	95.051	98.133
105.29	108.54	109.24	109.07	106.77	105.76	110.62	117.12	106.48	114.59	107.22	103.07	110.35	111.79	114.43	110.61	110.37	111.57	103.72	110.61	107.32	106.23	105.45	111.81	104.78	112.96	104.3	111.18	109.21	109.74	109.23	102.38	110.94	110.66	116.38	109.41	111.78	112.24	108.37	112.95	113.89	111.62	104.93	106.6	111.44	107.06	109.86	112.28	112.59	112.21
101.64	102.12	105.58	100.67	102.38	95.661	102.03	105.14	95.437	103.06	104.11	102.62	98.92	102.04	99.026	101.79	98.485	102.36	99.63	101.79	99.275	96.357	99.077	105.56	99.657	101.17	104.75	97.732	98.562	103.35	101.24	94.408	99.971	103.72	99.13	100.6	95.727	97.875	100.06	95.441	100.01	99.851	106.41	96.763	100.7	102.87	99.499	100.89	105.01	101.79
111.57	107.09	106.64	110.27	111.23	110.28	105.97	108.53	109.85	103.63	110.69	103.49	106.3	105.98	113.54	110.87	105.31	107.38	105.8	110.41	106.68	113.22	109.56	110.18	109.61	109.45	108.04	111.64	113.63	106.98	101.7	109.38	109.89	111.78	107.84	110.83	112.08	110.83	108.53	104.17	107.82	108.68	103.3	110.53	106.99	108.89	109.46	102.19	111.98	106.67
102.6	105.4	101.3	108.39	104.57	109.31	105.18	107.27	107.4	100.02	109.05	107.96	109.27	108.02	105.27	105.67	110.2	110.14	104.55	101.49	102.46	107.87	103.72	101.24	113.22	107.87	100.22	103.72	101.86	107.75	100.13	106.46	104.47	109.35	102.14	109.03	101.58	102.72	107.46	100.8	99.457	104.54	109.94	104.51	104.71	104.49	105.69	108.05	108.16	108.96
108.92	103.06	102.9	108.83	109.83	109.36	104.34	103.53	107.03	111.5	103.68	105.66	105.67	106.7	107.35	102.36	101.29	101.9	105.87	104.7	104.89	102.71	107.04	108.09	103.4	104.24	103.95	112.04	110.42	106.23	105.31	106.92	109.41	107.65	101.32	101.7	103.29	109.79	105.67	105.33	106.68	107.51	104.13	106.16	104.4	105.84	102.94	104.16	104.59	105.96
104.28	116.31	102.84	112.06	103.76	106.66	107.76	108.8	103.12	108.29	112.17	110.58	116.78	100.58	111.04	109.76	105.31	108.13	105.82	105.13	108.39	99.211	110.02	114	105.89	105.78	107.19	107.29	103.04	111.74	104.71	108.89	110.33	109.72	102.84	110.21	107.24	108.78	106.42	107.3	102.8	105.34	113.16	106.34	103.27	105.12	109.07	104.82	108.28	102.83
111.08	112.91	104.34	107.74	109.7	119.48	106.42	108.53	108.58	105	107.04	109.3	110.35	111.77	112.47	107.22	108.97	110.1	112.78	114.84	107.85	109.89	106.15	108.71	109.44	108.06	106.61	109.44	109.13	107.75	108.79	112.86	106.91	107.76	108.86	112.31	109.57	106.31	109.04	104	108.04	108.3	106.06	106.46	111.3	107.14	109.26	105.25	108.66	107.37
100.82	102.62	102.68	96.2	99.555	96.032	97.831	94.96	105.52	98.377	94.099	102.87	101.84	95.962	105.39	98.619	99.481	103.72	96.413	96.179	104.78	103.38	99.706	101.61	104	96.506	104.13	98.501	94.52	95.774	98.664	100.19	95.974	98.079	102.71	95.018	97.252	96.956	97.979	98.86	101.77	102.38	101.48	101.93	97.924	100.22	108.09	96.577	98.516	98.06
104.8	107.93	104.17	100.74	105.91	109.88	108.12	103.21	104.1	112.19	103.09	103.04	103.98	103.23	107.82	105.35	105.62	103.5	106.4	102.12	105.79	109.12	103.37	106.58	103.81	108.96	106.13	104.41	109.29	101.42	102.59	102	107.55	107.62	108.61	104.56	103.4	107.89	105.34	105.04	113.73	105.38	103.17	111.19	111	102.64	109.34	106.52	97.836	99.898
114.26	107.23	111.36	105.86	113.06	107.29	109.35	110.08	105.22	106.2	114.4	103.11	105.57	114.79	111.87	106.68	108.85	109.04	106.84	109.22	109.65	106.5	108.92	101.99	114.33	109.39	101.71	110.74	114.44	102.28	110.71	111.27	105.25	108.07	104.91	106.6	100.6	109.68	111.09	107.4	105.46	103.74	108.96	109.06	108.57	112	108.48	103.26	112.65	102.71
112.29	108.87	107.44	109.84	111.91	108.65	107.09	108.33	109.74	100.58	104.63	101.78	107.59	110.73	108.81	112.14	105.04	98.215	102.95	101.81	106.54	103.38	107.72	106.65	104.19	104.38	103.29	104.61	106.12	103.02	108.22	103.86	107.49	104.42	104.58	103.81	108.07	104.27	102.37	107.2	103.57	107.84	105.32	103.31	109.43	105.76	105.13	113.15	110.97	100.85
102.39	111.31	106.62	103.57	109.13	110.49	106.22	110.42	102.66	103.17	104.96	103.02	105.94	101.38	111.93	103.54	105.92	107.06	104.53	105.53	104.39	105.53	105.04	105.51	98.782	108.68	110.31	102.19	109.19	111.97	104.43	106.79	103.85	98.41	106.38	106.65	107.39	103.92	104.14	102.96	109.3	108.9	104.22	106.23	101.61	100.1	105.68	104.08	107.92	105.74
110.09	111.01	110.22	109.6	102.78	104.88	106.43	110.18	102.31	104.69	106.35	101.85	100.15	105.86	112.13	110.19	109.08	108.07	110.16	109.39	103.41	102.2	106.88	101.7	102.19	108.4	106.26	106.77	109.32	107.98	105.79	96.083	111.64	104	108.64	109.5	107.72	102.53	109.88	103.82	102.95	111.12	114.06	103.12	104.21	103.36	108.44	105.66	106.17	107.76
102.3	101.32	105.63	107.04	106.06	102.96	106.5	104.21	104.97	106.49	98.608	105.2	106.81	104.7	109.05	104.17	109.57	106.13	104.78	102.21	103.93	105.84	106.07	102.22	110.98	103.46	110.17	106.91	98.534	103.26	106.67	103.99	112.42	105.33	106.63	104.65	107.19	108.95	102.59	101.14	108.65	103.97	107.09	108.5	107.39	109.05	104.26	103.27	108.52	106.21
105.5	103.84	108.04	108.34	104.48	108.78	110.5	105.89	107.26	103.87	102.18	106.35	111.52	105.81	103.39	105.15	108.38	104.69	113.39	102.85	106.79	100.27	106.47	106.21	102.03	110.15	107.04	108.57	104.06	104.73	104.07	108.18	102.37	107.83	105.15	107.59	113.2	103.52	106.89	104.18	103.14	98.578	95.874	103.03	106.71	104.42	106.82	101.22	108.83	104.02
104.34	102.53	100.55	108.58	107.88	110.36	103.88	109.72	109.58	106.74	105.37	113.73	112.13	111.39	106.69	114.93	114.1	109.87	108.41	107.59	111.02	110.81	105.83	112.55	107.46	112.53	110.13	107.59	104.32	108.31	106.78	108.63	103.66	105.31	106.56	108.26	109.58	108.31	101.92	110.15	109.59	107.38	108.07	113.71	109.76	108.4	109.86	108.83	114.24	109.72
117.49	109.34	113.52	107.55	109.9	103.48	105.3	108.86	109.87	111.43	102.59	112.9	103.81	110.8	108.25	108.25	107.55	107.13	108.48	104.82	114.97	106.47	105.73	103.76	100.8	112.27	101.43	110.08	104.7	101.44	106.8	111.58	107.29	107.41	109.93	105.35	108.39	104.11	107.93	102.86	109.09	101.08	107.28	107.62	108.24	106.73	112.24	104.4	109.74	111.21
112.6	107.4	113.35	109.6	109.11	108.47	106.47	113.1	111.86	110.29	104.25	102.32	111.51	104.29	104.06	108.47	110.64	107.98	109.4	103.68	104.1	109.71	107.39	101.73	113.74	101.53	107.21	107.72	106.43	116.21	108.43	113.18	107	112.94	106.67	104.55	112.59	104.07	107.09	114.91	101.31	112.02	110.32	104.09	102.48	109.88	104.23	109.73	108.19	103.97
108.18	114.16	115.88	111.55	108.63	106.27	106.13	104.72	112.23	108	108.51	116.91	107.07	108.16	117.01	106.32	109.99	109.03	104.29	105.35	103.12	108.22	109.09	111.35	106.59	107.22	104.93	111.95	110.2	108.5	104.45	110.19	109.69	108	108.23	113.07	108.16	117.34	104.02	104.3	108.03	105.94	116.13	110.32	108.22	113.62	104.44	101.14	111.55	112.05
108.08	107.91	108.7	103.26	99.02	101.16	105.39	105.22	103.42	104.92	102.51	111.24	110.07	114.34	101.72	106.76	113	104.31	102.86	100.73	114.59	106.35	109.21	104.23	103.64	103.51	106.75	105.89	110.75	106.72	103.17	111.11	106.01	100.6	110.65	101.36	101.56	107.71	105.66	100.83	101.44	104.99	105.68	99.537	105.01	107.69	104.65	107.93	98.919	104.96
99.53	96.102	103.2	100.03	102.97	106	109.9	98.069	100.86	98.368	98.686	100.14	96.661	100.54	100.81	100.71	102.26	94.877	102.68	105.07	102.91	99.498	103.48	109.62	100.22	100.03	101.42	96.429	97.812	99.662	99.671	97.089	97.347	99.905	103.35	102.05	99.654	98.574	101.99	103.14	101.57	101.46	102.12	100.45	97.381	107.26	105.2	103.31	104.03	98.783
101.58	108.37	108.82	111.01	101.3	102.66	110	107.96	105.87	108.95	107.95	105.48	103.91	102.37	102.91	103.25	102.36	103.36	104.08	106.31	104.18	102.25	104.15	113.03	108.98	105.53	103.59	102.06	108.06	99.679	102.66	104.42	106.62	106.29	105.5	105.46	106.84	96.955	105.31	100.6	102.86	110.59	106.19	106.18	103.33	101.24	104.06	107.36	106	106.99
112.49	106.23	113.12	109.61	100.88	107.41	104.56	108.33	107.86	106.5	110.52	107.76	109.33	106.57	107.88	114.22	112.1	107.33	110.57	109.92	109.41	103.14	109.47	109.52	111.62	108.67	113.59	109.69	107.56	107.54	103.08	111.14	110.14	110.71	109.51	106.21	113.58	107.85	109.3	107.77	109.35	111.09	106.63	103.73	108.53	109.71	105.92	113.33	113.36	108.73
97.748	99.003	92.586	93.283	95.918	101.34	103.17	93.04	96.488	98.198	101.17	100.87	96.106	98.312	94.095	91.1	96.434	104.41	102.05	101.41	99.519	100.4	102.94	102.36	102.05	100.07	101.94	96.94	100.16	93.604	100.45	97.595	100.78	98.068	98.698	99.534	99.07	100.47	102.58	101.41	104.06	103.83	97.833	101	101.85	94.004	98.366	102.66	100.12	103.31
99.53	101.42	102.05	106.23	105.74	106.7	105.7	107.71	103.74	104.23	110.75	109.16	106.52	106.41	98.986	101.24	105.05	102.15	108.05	103.23	103.02	106.06	109.18	104.5	106.52	105.08	108.26	108.66	101.17	98.588	104.53	107.03	102.11	104.67	100.87	103.52	104.96	102.88	107.56	108.63	107.91	100.6	105.01	101.4	101.44	103.23	110.54	99.595	106.02	99.562
108.67	108.04	107.94	105.54	116.56	105.61	107.65	114.43	110.33	105.46	105.43	109.52	112.73	103.84	106.28	116.84	106.49	113.71	117.29	109.82	113.66	112.26	105.37	105.38	110.63	106.77	107.84	109.4	108.63	111.61	103.66	110.18	111.96	106.67	109.31	115	110.85	104.34	106.29	108.26	111.53	108.38	111.4	104.83	108.79	105.28	111.2	110.28	107.32	112.23
113.83	106.39	104.84	106.91	112.27	109.18	109.74	105.03	103.62	110.43	107.27	112.26	105.79	108.61	109.18	108.93	108.49	113.11	108.85	106.09	106.05	106.25	102.06	100.67	106.29	106.01	105.7	107.2	102	108.78	101.33	109.95	108.8	105.28	117.38	109.84	108.18	109.84	106.24	108.07	109.1	103.93	112.44	106.57	109.98	106.97	108.31	105.3	107.9	109.61
112.76	108.31	107.71	106.44	104.12	107.19	113.77	105.91	110.47	110.05	108.36	109.46	106.73	105.7	109.54	108.47	106.85	108.31	105.75	111.96	109.08	112.63	105.61	105.89	112.19	102.9	111.1	110.49	111.85	110.65	110.84	105.32	107.56	107.56	107.71	108.05	112.15	106.35	111.77	108.16	106.08	112.76	115.89	108.89	110.39	107.83	99.62	107.05	110.52	109.64
107.18	105.38	108.79	109.28	107.44	106.16	106.51	104.58	105.93	101.35	108.07	103.51	107.98	105.4	108.24	106.39	106.66	106.55	104.64	108.01	102.58	110	104.07	106.54	108.19	108.91	108.04	109.16	107.3	101.77	105.49	104.23	100.21	105.83	104.86	103.81	106.29	104.13	109.25	102.24	107.73	106.85	105.03	110.98	105.94	103.48	107.16	97.848	95.708	104.36
105.25	105.83	104.46	109.1	104.36	107.67	108.7	97.55	109.64	103.47	107.56	106.48	108.57	105.35	103.36	109.67	103.9	101.95	103.48	112.82	108.16	102.51	109.75	100.55	100.09	104.69	106.73	103.13	106	98.444	106.02	107.45	109.08	108.29	99.968	106.14	110.94	109.51	108.06	113.69	105.02	103.88	109.84	103.14	103.07	105.96	105.22	106.62	108.58	111.89
105.79	106.94	105.91	111.03	102.25	107.12	101.06	108.24	105.46	107.81	112	102.64	104.55	109.79	104.6	105.83	102.13	105.71	102.12	105.26	106.42	101.6	106.91	110.48	105.15	107.23	107	108.27	106.13	112.2	101.89	106.91	110.55	105.69	108.97	102.16	107.17	102.85	103.94	107.77	103.23	105.83	103.99	97.526	104.98	105.35	105.56	104.33	107.45	104.76
102.05	105.45	110.02	102.35	109.04	109.28	105.29	104.4	106.86	110.67	111.69	107.15	105.36	102.33	103.15	103.57	108.28	109.24	108.16	107.12	110.82	111.64	105.06	105.23	103.71	109.51	105.25	104.68	100.33	109.18	106.32	102.06	103.62	113.64	106.35	110.73	104.79	110.89	109.26	108.48	103.41	108.36	106.16	101.17	109.25	105.19	103.9	101.69	111.81	103.97
99.587	101.49	107.17	107.39	103.55	107.31	110.44	109.15	109.14	99.521	108.57	112.22	104.36	108	101.1	106.93	101.2	104.96	101.86	113.56	106.37	107.3	103.84	109.75	106.26	103.8	109.37	103.76	103.15	102.88	103.46	106.74	102.47	104.81	113.79	106.23	106.05	102.65	108.25	102.27	101.44	108.63	107.53	109.14	101.54	109.2	105.95	102.97	106.97	107.96
103.86	107	103.45	112.61	105.04	106.95	108.14	107	106.76	110.88	108.38	105.52	101.47	112.16	99.832	107.72	100.8	104.56	100.5	108.82	104.9	108.9	103.74	109.61	108.11	103.68	110	110.92	109.12	107.87	105.63	103.54	105.12	106.02	107.58	109.74	99.996	110.73	107.53	111.15	115.08	110.76	105.78	103.9	106.95	113.06	108.33	111.09	105.81	109.17
110.74	108.73	114.95	108.17	110.78	104.48	104.14	108.04	104.21	105.47	107.2	106.47	112.06	105.82	111.96	105.31	110.78	105.37	109.25	104.38	101.83	103.01	108.45	107.37	101.39	105.85	104.65	98.807	106.09	106.08	103.77	99.568	101.16	109.14	104.46	104.76	106.09	108.91	109.03	103.09	106.53	105.51	110.29	104.49	105.16	101.6	107.08	104.37	116.33	99.133
110.56	107.95	108.37	96.382	107.56	107.21	105.89	105.94	103.49	104.26	111.12	101.81	107.74	99.39	102.83	101.43	110.88	105.56	108.48	105.49	102.47	110.49	104.2	107.95	110.92	103.55	108.61	107.75	103.81	104.9	107.91	100.17	106.94	108.7	111.1	102.5	106.91	105.63	105.33	104.85	102.23	105.99	103.58	107.99	101.41	107.34	108.21	98.943	106.86	106.71
110.77	112.49	107.78	107.22	112.42	107.73	114.23	107.12	112.6	111.47	114.31	108.77	117.51	112.51	111.98	104.73	111.86	113.11	111.07	112.98	107.4	115.65	105.11	113.11	105.32	112.39	115.53	119.16	112.34	110	114.18	109.82	108.56	103.47	113.86	110.36	106.56	109.63	121.14	106.61	110.55	109.58	103.63	111.19	112.3	109.17	111.39	103.54	112.01	108.82
105.4	109.1	105.49	105.18	104.64	111.09	108.51	106.07	104.36	99.593	109.84	106.83	112.29	107.91	108.74	107.1	107.52	99.565	105.03	113.61	105.87	102.67	106.37	102.07	109.19	107.47	102.32	107.58	109.4	104.28	106.53	104.55	105.68	107.34	101.67	104.27	108.21	104.82	101.78	106.01	101.1	102.93	103.52	103.95	108.3	97.323	110.54	101.41	110.25	108.96
107.81	114.33	106.44	107.99	107.44	110.62	104.23	104.95	109.26	107.29	105.35	103.6	105.46	105.62	107.4	105.32	101.35	114.05	107.05	107.15	108.02	103.02	110.54	100.19	96.623	103.88	110.1	110.46	105.57	106.13	112.88	102.39	99.024	102.84	104.91	104.63	110.65	108.32	103.21	102.7	107.84	106.57	104.73	105.3	105.5	109.18	106.05	101.73	110.75	101.6
98.858	109.82	109.67	105.55	106.05	98.524	103.7	101.41	110.4	98.57	106.92	107.36	108.05	104.4	104.92	100.61	97.384	103.09	103.03	107.98	108.19	101.75	102.1	98.832	107.66	108.98	104.8	107.6	109.39	108.85	103.43	108.93	111.34	108.24	103.02	107.96	102.3	107.23	105.98	110.96	105.59	107.58	105.07	103.94	104.26	109.7	109.23	104.58	106.85	106.29
102.98	108.45	108.08	104.93	108.93	101.36	111.24	113.99	104.99	109.58	106.72	111.02	106.51	109.71	107.92	106.31	108.7	106.94	102.91	108.67	112.09	103.02	103.68	108.06	110.22	107.84	107.6	107.34	103.49	108.79	105.89	103.17	104.65	112.09	101.89	107.25	103.89	104.74	101.72	104.06	103.04	108.28	107.51	108.02	104.91	112.03	108.88	108.38	105.59	106.93
107.22	104.9	105.92	99.857	105.13	104.93	101.85	107.46	101.82	100.97	96.943	110	104.4	111.37	106.76	110.02	103.42	107.3	107.35	101.92	108.18	110.3	102.82	106.98	103.05	108.69	108.48	102.51	104.73	104.18	104.02	108.58	102.4	107.14	106.48	105.82	106.06	103.12	104.36	105.94	107.22	101.34	100.36	111.24	103.66	102.37	107.85	104.92	108.07	101.67
108	103.46	107.35	113.26	111	107.95	104.73	101.64	106.54	102.9	110.52	105.23	109.84	103.37	104.05	102.08	103.83	101.4	104.87	114.95	107.82	110.91	110.42	102.45	112.82	104.48	100.89	99.406	109.13	107.62	108.55	113.17	111.59	102.55	101.79	111.03	107.09	108.43	108.73	101.83	105.51	107.21	114.35	108.43	106	103	106.55	103.63	105.89	106.86
112.41	103.96	104.55	100.38	103.98	108.43	105.67	106.68	106.73	104.41	104.56	110.39	104.54	106.14	109.07	105.4	104.53	109.23	100	102.88	110.8	106.84	105.57	104.7	101.32	111.71	106.8	109.04	104.63	106.36	105.51	107.86	107.25	108.55	108.25	108.22	103.13	106.35	99.792	107.6	105.56	101.19	109.29	108.94	100.61	108.27	98.451	105.65	108.94	108.68
104.76	105.31	100.51	107.29	104.76	105.88	110.39	103.26	106.3	103.81	110.92	108.07	106.49	101.04	103.12	97.259	113.14	103.05	103.78	106.47	101.82	107.82	105.72	106.51	105.93	104.44	106.93	107.96	103.91	106.27	111.08	106.41	101.2	109.63	109.96	104.7	99.308	104.21	106.19	103.39	104.03	106.12	108.33	102.04	100.73	107.25	108.14	110.08	109.21	107.22
104.24	109.22	104.51	110.48	107.81	107.58	106.15	113.21	105.66	104.77	110.74	114.81	107.25	109.25	103.34	109.35	107.67	109.27	106.3	106.83	110.81	108.47	112.66	109.45	106.43	111.13	106.08	107.42	113.7	111.99	110.86	106.4	102.75	102.3	108.43	107.28	111.99	107.13	106.64	111.09	105.06	107.96	108.32	109.76	106.41	113.07	104.31	110.13	107.82	105.17
103.18	91.742	104.2	99.049	97.562	102.91	101.06	98.725	100.99	101.99	98.201	100.34	98.73	95.949	102.73	99.776	93.643	105.24	97.772	97.248	103.9	98.646	105.33	97.495	105.99	104.22	99.386	96.231	98.524	103.29	106.74	105.95	95.935	104.14	99.624	98.543	103.27	98.755	98.942	100.92	97.677	106.42	98.881	98.661	99.133	105.13	97.272	99.902	100.37	97.882
115.97	106.04	107.68	111.21	101.82	107.31	107.75	110.01	108.35	112.07	104.42	105.88	105.98	110.98	103.75	108.53	107.43	110.06	102.44	107.67	112.66	109.26	110.39	112.83	105.46	108.45	105.48	101.36	105.78	112.63	101.15	103.51	107.06	111.05	103.9	111.59	103.96	107.4	103.78	113.14	109.18	105.33	105.72	115.3	107.41	106.97	103.04	107.82	110.8	109.62
99.489	98.753	101.94	91.128	96.133	97.075	100.95	100.3	100.51	92.12	96.617	100.59	97.088	91.739	95.968	95.856	98.46	98.621	97.142	97.915	94.157	93.353	93.584	95.695	100.07	98.862	100.94	96.959	94.319	96.223	96.23	100.06	100.05	103	102.42	91.553	100.2	100.55	99.023	97.438	94.466	102.92	102.1	101.23	97.86	99.529	96.767	96.321	95.538	97.371
112.67	108.97	107.34	103.83	107.29	101.45	104.72	109.32	104.06	106.6	109.6	104.22	108.53	103.68	112.23	107.99	112.63	107.75	108.74	109.04	105.91	111.65	105.68	104.59	98.424	111.21	104.27	108.87	108.69	106.06	107.16	115.29	102.95	108.22	110.92	103.62	104.66	104.93	103.43	112.29	108.97	111.21	107.95	109.66	101.06	105.98	111.52	112.19	103.73	104.42
104.68	107.05	106.84	108.78	108.95	102.04	107.53	104.57	104.61	109.23	105.62	109.04	105.26	105.5	107.84	101.52	107.37	107.72	99.284	105.72	110.38	109.04	110.23	109.36	107.75	103.11	104.1	105.24	104.69	113.43	108.18	103.76	111.53	106.02	102.23	103.31	107.43	105.02	108.98	104.8	102.34	104.42	109.77	105.49	103.23	108.68	103.97	110.23	112.74	108.62
107.43	104.39	107.36	109.02	111.23	107.69	107.66	104.47	106.18	106.22	109.04	107.72	112.06	106	102.34	110.31	102.15	107.88	105.74	108.31	106.36	112.07	109.41	111.65	105.13	106.49	100.88	105.71	106.32	104.28	108.22	107.93	108.82	104.23	105.86	111.23	114.78	112.93	113.8	115.59	110.03	114.77	113.34	105.41	108.13	113.52	111.04	108.63	106.17	113.91
109.12	100.67	106.07	106.45	108.16	103.49	100.33	105.11	104.18	99.832	108.68	106.24	103.99	104.75	109.72	107.87	104.15	107.55	107.79	109.81	106.32	106.7	104.31	102.45	107.2	102.71	106.88	105.32	106.95	110.49	108.95	105.58	104.93	103.6	103.88	99.332	104.77	108.26	107.86	109.71	107.85	113.19	107.64	99.499	101.23	114.22	109.17	105.06	109.95	101.52
106.32	110.27	104.01	101.19	111.55	107.62	107.09	102.45	108.97	100.08	104.18	108.39	107.43	109.83	106.94	106.61	104.59	107.51	105.24	110.58	107.18	105.81	117.79	112.32	111.66	106.27	108.09	102.78	108.64	107.12	107.45	103.31	110.36	107.05	109.99	111.63	103.77	107.97	108.55	106.17	110.9	102.21	108.39	104.02	105.18	103.54	108.18	107.57	105.44	107.96
97.299	93.983	98.303	100.52	96.578	102.84	99.786	99.313	94.906	98.893	98.046	95.182	93.281	93.666	97.484	96.495	96.4	97.257	101.63	105.85	100.5	96.134	95.411	101.58	91.067	98.708	95.311	99.593	94.876	97.155	102.36	88.128	94.548	96.861	94.737	98.535	95.546	94.734	97.206	105.96	95.064	100.66	99.64	95.225	95.347	100.11	94.9	101.46	97.176	97.34
104.79	103.96	106.23	104.09	107.14	103.68	98.417	98.139	100.55	111.22	106.9	96.617	95.135	105.35	100.9	99.557	104.71	106.37	99.918	100.86	103.15	105.55	106.47	101.51	104.24	103.9	104.69	100.9	102.65	104.18	106.56	101.06	97.641	98.707	106.63	106.48	103.35	100.09	103.86	98.681	102.8	105.27	108.5	101.78	103.29	108.7	102.9	99.915	108.87	104.75
107.57	106.6	109.16	101.47	101.61	101.93	103.72	101.35	101.88	107.28	104.66	103.56	101.29	103.78	103.56	103.22	98.489	104.34	101.88	101.53	100.36	103.85	99.902	108.17	100.35	99.058	108.09	101.5	103.12	107.29	105.12	101.42	105.15	101.03	102.41	107.1	108.31	104.52	100.77	110.69	105.01	107.34	102.82	104.81	103.35	100.57	101.4	102.04	101.49	104.55
99.643	99.685	103.98	97.732	98.698	100.16	106.85	98.878	100.48	103.46	103.83	95.869	103.88	105.3	91.906	96.371	98.81	98.813	101.45	100.8	103.12	101.96	99.961	103.21	95.439	97.191	101.5	96.025	103.44	100.29	99.753	100.55	96.446	103.93	97.286	104.44	102.51	107.67	100.37	99.976	93.563	97.923	103.16	98.741	101.07	100.62	100.69	100.55	106.72	98.378
110.29	106.22	106.3	107.15	106.08	107.61	108.56	104.94	109.59	106.08	109.29	112.68	111.73	109.49	108.73	110.16	103.07	109.5	110.84	105.01	108.56	111.07	106.79	110.09	103.55	105.5	109.93	112.41	107.33	115.07	111.59	112.98	108.19	106.43	107.75	106.39	104.25	106.11	108.71	110.44	109.91	107.61	106.83	111.74	108.6	111.53	112.24	106.7	104.61	105.39
113.46	114.5	105.93	112.39	107.31	110.66	114.53	109.86	108.19	107.5	107.36	101.64	109.79	110.99	100.3	108.38	112.32	107.38	107.96	103.42	112.01	108.77	101.41	108.65	114.1	108.7	109.87	100.65	106.11	107.75	103.01	113.02	107.99	108.73	108.11	105.35	110.21	109.08	108.17	111.81	108.22	104.43	105.67	107.94	113.77	111.1	112.52	112.24	108.37	115.81
99.845	110	104.65	107.22	100.72	99.681	101.81	102.51	106.47	109.99	105.43	99.982	103.43	104.06	101.06	101.7	107.82	107.42	106.78	109.26	100.25	107.4	107.72	108.12	106.13	106.86	103.22	108.11	103.03	107.61	102.97	110.28	102.28	101.5	104.55	107.98	108.75	107.7	109	103.51	106.91	110.18	110.19	112.06	101.79	107.62	110.67	96.486	108.86	104.13
116.45	110.22	106.33	109.1	107.7	110.9	110.42	108.29	106.15	112.59	104.6	107.44	111.57	115.95	109.43	110.67	116.12	107.92	113.73	105.53	111.71	108.26	111.08	113.28	112.25	115.58	108.81	106.1	107.83	111.18	103.6	110.43	113.14	106.94	112.61	111.15	107.56	113.33	109.46	111.74	111.34	112.85	105.92	114.27	112.53	113.06	111.33	110.88	106.98	113.69
109.77	102.85	107.8	113.07	108.92	103.23	103.02	109.15	105.41	108.59	105.67	107.95	104.04	104.23	105.02	109.4	107.17	110.65	109.05	105.53	107.21	110.63	105.59	115.01	107.31	104.6	107.72	112.19	107.63	108.21	107.63	110.98	107.74	108.86	101.85	105.2	108.18	106.36	104.59	110.71	108.23	113.49	111.72	103.2	107.8	106	110.95	109.31	112.04	110.78
96.59	96.822	100.39	93.187	90.989	94.986	105.51	97.414	105.42	97.593	97.331	100.06	97.326	96.515	96.968	93.741	97.167	97.559	100.25	99.096	96.336	97.151	90.08	100.51	98.803	100.42	97.391	94.739	98.787	97.795	94.964	97.679	99.193	99.491	97.719	96.179	102.79	99.909	97.77	97.037	95.977	105.81	98.324	98.04	97.7	92.81	90.897	101.94	104.37	96.191
100.21	102.01	97.754	100.84	94.079	99.375	101.92	96.966	95.092	100.58	100.89	91.909	97.721	103	100.92	99.099	100.68	98.704	97.576	98.179	97.167	101.31	99.812	92.447	97.193	104.54	100.29	96.182	101.15	96.65	102.26	101.69	100.17	102.07	99.493	98.945	95.588	90.039	97.992	100.54	106.23	100.27	103.87	98.443	100.77	103.12	100.98	95.595	103.85	99.862
108.57	105.2	105.42	100.86	108.94	108.41	112.49	107.34	102.69	111.06	110.44	104.8	111.47	107.36	106.89	107.53	104.85	99.704	104.5	102.74	102.86	107.22	101.07	108.72	104.07	106.21	113.84	107.73	107.56	106.73	113.01	104.72	104.38	103.28	106.08	99.353	106.01	104.56	110.88	105.83	105.99	100.61	100.83	104.93	110.43	108.78	104.46	109.75	103.32	110.09
109.39	108.28	103.49	102.6	105.75	100.72	102.44	109.06	104.36	109.01	99.364	103.96	106.4	99.935	108.2	110.25	107.21	109.63	104.41	104.69	110.27	107.33	100.43	112.31	107.65	110.59	110.03	99.084	104.92	108.81	104.98	102.35	106.6	97.525	107	104.35	103.19	103.07	107.24	106.41	105.97	109.26	109.72	107.81	107.56	104.67	104.01	105.27	101.95	109.95
100.75	103.15	106.91	92.574	103.52	101.01	94.997	101.99	103.52	100.3	99.482	104.27	105.58	97.038	101.6	97.252	103.17	95.581	103.78	103.18	102.14	108.89	101.26	107.27	101.52	102.55	101.8	100	99.89	96.756	104.41	99.972	100.69	96.453	102.04	99.182	98.341	102.54	101.17	103.7	95.583	98.718	102.14	104.58	105.25	110.55	101.79	98.69	101.71	103.69
109.93	116.65	111.85	115.3	103.27	112.52	109.54	107.62	110.46	110.45	108.21	109.39	116.21	118.43	108.45	115.78	115.33	107.15	105.22	110.71	108.55	110.69	115.65	112.21	112.31	110.72	112.04	107.99	111.98	103.75	111.76	105.49	109.33	109.5	105.32	108.93	109.26	109.64	112.08	111.14	112.7	115.88	111.61	105.52	111.26	116.14	112.43	108.36	111.06	110.43
110.65	110.99	108.43	109.79	105.96	105.74	106.55	106.5	113.91	108.85	106.14	107.16	108.76	107.05	107.12	107.8	105.99	108.66	111.47	108.1	111.9	112.5	115.34	109.91	108.88	104.22	107.68	105.13	108.91	111.64	106.92	111.44	113.69	104.24	102.9	110.65	111.06	106.7	103.46	102.13	108.42	109.44	111.97	109.95	106.58	105.71	106.44	111.11	106.63	111.39
107.7	105.33	103.46	109.37	107.81	108.37	112.38	111.46	111.5	99.343	101.52	106.16	109.2	106.7	109.87	116.51	110.48	106.47	106.3	101.8	110.22	106.71	111.63	108.69	107.3	107.85	111.42	113.52	106.42	106.7	110.32	112.23	106.04	105.38	110.43	111.09	109.33	113.21	103.7	107.27	109.93	101.24	107.58	109.35	111.49	107.22	105.92	101.52	104.31	111.39
102.1	107.26	113.5	115.18	114.8	108.36	112.49	106.67	114.93	113.49	111.16	113.25	112.3	106.74	109.03	108.34	106.54	108.39	109.94	113.64	116.94	108.7	112.44	107.27	112.2	110.73	109.18	112.49	115.88	109.36	108.71	112.6	114.13	111.04	111.03	109	113.21	111.33	104.02	110.75	108.74	112.11	116.1	109.74	113.2	106.52	108.94	115.63	110.57	110.14
92.745	99.602	97.859	97.694	99.94	101.82	100.17	92.061	99.985	102.74	101.25	101.39	95.673	100.78	101.82	99.516	97.976	102.51	100.06	99.11	101.29	96.29	101.83	105.65	102.38	97.094	101.7	99.547	99.384	104.21	94.921	91.76	103.6	99.754	94.97	97.942	97.804	101.2	103.39	101.54	104.1	97.029	100.74	97.344	98.801	99.649	96.694	100.38	102.72	101.36
95.117	96.855	96.769	94.525	101.02	99.638	100.34	96.364	97.053	99.491	95.457	91.176	101.4	98.395	94.981	96.667	100.96	101.46	95.546	99.742	94.423	94.389	92.687	97.646	96.216	92.793	93.169	94.411	94.391	89.212	93.036	91.025	95.098	104.53	97.131	93.079	97.936	92.938	99.687	95.09	97.729	100.71	97.444	95.833	99.036	94.32	90.138	98.244	97.825	96.26
104.96	104.21	102.42	102.96	109.87	107.42	104.53	111.5	108.63	108.78	111.51	104.84	101.4	106.23	98.199	99.14	102.57	109.22	108.09	109.05	102.46	108.38	98.627	100.63	104.03	101.96	97.922	107.27	105.25	109.62	110.93	110.01	104.55	107.74	108.64	106.61	108.04	102.55	106.65	104.45	100.96	110.45	104.1	102.91	103.26	101.79	112.3	105.62	100.24	107.23
106.72	107.96	110.43	107.81	107.87	103.08	105.36	103.24	106.44	108.83	104.55	103.55	109.63	104.09	101.98	105.94	105.41	109.46	109.35	107.77	111.34	103.92	103.24	105.08	109.46	112.33	102.47	102.53	112.42	104.05	108.64	107.54	111.31	109.22	100.92	107.56	107.27	103.37	102.93	108.8	102.13	102.13	105.88	103.71	110.22	102.13	95.181	104.34	105.69	110.7
92.937	96.846	98.964	99.576	96.222	95.185	97.474	103.6	99.201	98.728	99.384	99.891	96.804	97.563	99.324	100.74	94.874	100.36	98.816	97.597	100.07	99.495	97.231	103.34	95.952	92.516	99.685	94.496	100.43	99.428	97.398	99.144	100.7	99.891	102.69	97.018	100.99	99.799	99.651	101.65	97.29	98.225	99.621	94.709	106.26	94.074	99.206	96.519	95.997	102.47
107.86	109.39	106.7	104.7	107.47	111.35	109.06	104.99	106.85	109.47	109.97	104.39	111.13	104.51	110.25	106.77	108.43	101.79	105.89	106.21	106.45	105.38	109.06	101.4	109	114.18	101.16	104.28	104.51	107.19	105.76	106.93	108.24	105.76	110.38	105.07	102.43	102.62	107.08	109.23	111.09	104.81	105.93	107.04	106.47	107.1	108.78	114.27	107.7	104.09
99.301	97.657	100.52	91.406	100.08	99.204	99.492	101.62	102.69	102.38	99.818	94.387	96.595	94.207	101.24	99.113	97.37	102.22	99.1	98.494	101.14	99.081	99.005	99.967	95.048	103.82	101.61	98.052	99.055	97.7	96.371	92.657	101.2	100.14	97.323	102.1	90.018	99.059	102.77	100.16	95.662	99.691	107.58	95.302	94.2	97.837	98.328	98.487	97.021	95.182
107.4	105.34	109.66	106.77	106.58	107.76	105.04	111.58	108.13	113.11	107.2	108	105.68	109.59	113.87	105.78	113.37	109.77	115.14	99.268	107.68	110.51	110.22	105.38	110.64	106.2	104.3	111.83	114.14	112.98	111.09	105.57	105.44	99.739	111.52	105.69	110.5	108.12	105.88	109.32	110.1	105.8	115.99	101.1	104.08	110.87	100.69	113.35	97.553	111.05
106.42	109.07	106.17	109.2	101.7	107.37	111.63	107.88	108.94	113.68	106.24	111.03	105.1	111.06	105.03	112.59	108.95	113.36	108.7	103.22	112.68	112.2	109.76	109.78	110.82	107.33	104.96	105.19	106.97	109.6	109.8	107.17	102.34	110.34	107.76	102.3	106.87	105.98	110.47	116.75	114.91	106.41	111.7	111.08	105.16	112.96	112.08	105.47	115.13	114.03
108.8	113.22	108.27	111.14	107.31	105.27	112	108.24	103.52	108.64	110.3	105.98	111.97	108.36	103.39	100.61	105.63	111.06	107.34	101.82	113.53	107.34	110.55	106.61	105.56	111.57	108.01	108.68	108.08	110.36	102.45	109.32	113.85	106.75	100.67	107.78	108.81	109.44	104.12	112.33	108.84	109.01	106.98	104.72	107.74	105.74	107.99	106.69	103.39	105.52
110.66	110.7	102.35	103.69	109.21	104.33	106.51	99.985	114.37	109.68	106.22	105.43	103.63	101.84	102.2	110.43	108.3	111.98	102.16	103.45	96.757	108.26	104.72	99.74	103.37	105.97	97.538	105.6	105.25	103.15	108.36	105.39	104.06	105.56	109.92	106.85	104.47	101.54	107.63	104.76	105.02	100.87	99.888	107.45	104.57	105.63	102.64	96.635	103.88	101.85
107.55	107.13	110.85	109.55	109.8	107.89	107.48	114.08	108.98	114.57	108	109.73	104.43	106.81	110.84	106.41	108.03	107.59	113.05	105.26	109.24	106.37	105.75	107.75	106.52	102.32	105.59	106.71	108.26	105.33	110.88	107.13	110.63	105.93	108.22	107.08	113.82	110.25	113.82	109.31	113.53	106.29	102.08	109.19	109.71	108.75	106.63	109.26	106.48	114.54
108.08	112.34	112.86	106.56	108.13	106.1	98.441	109.5	107.55	103.22	109.31	110.03	109.9	101.64	104.26	108.04	112.66	111.65	110.7	108.23	108.98	101.99	101.52	111.38	108.6	105.29	108.91	106.72	106.46	111.49	110.07	112.93	109.94	104.69	103.91	110.66	110.1	109.3	113.04	111.23	110.09	114.66	107.2	109.94	109.68	109.2	105.61	111.36	114.02	106.99
107.33	104.51	104.13	105.8	106.17	106.36	104.79	107.85	110.89	105.59	108.44	108.25	102.85	110.23	111.55	106.89	108.02	108.27	111.25	109.41	108.41	107.93	110.92	106.24	102.28	101.03	104.09	109.77	103.2	105.5	104.21	106.98	109.44	107.11	102.22	109.02	106.52	99.94	113.99	108.46	108.98	106.2	101.79	106.64	107.01	102.22	108.36	106.39	104.99	108.12
101.59	111.96	105.49	104.96	103.77	104.34	109.14	105.4	103.52	110.1	108.09	106.94	108.98	106.88	102.89	106.36	106.35	102.8	102.09	106.27	109	108.51	104.95	112.96	101.88	108.88	110.43	106.59	100.6	103.83	111.1	108.77	103.67	109.07	102.72	101.67	96.5	106.2	105.98	107.16	108.57	105.24	99.658	99.485	108.9	102.16	101.64	109.51	102.15	104.72
107.32	110.12	106.91	109.58	106.71	111.58	102.11	111.53	108.97	111.36	106.36	112.05	107.78	110.56	112.96	111.67	101.64	110.14	101.16	102.6	101.8	103.13	109.25	105.49	106.61	106.4	108.97	106.16	111.98	108.39	105.37	108.75	109.42	103.77	109.9	106.39	105.94	106.78	109.09	109.5	106.23	112.97	105.12	106.78	103.72	106.11	106.31	109.15	108.96	110.29
105.99	99.638	95.369	97.307	96.098	98.389	92.196	94.696	99.937	99.159	100.27	98.555	103.04	100.05	93.77	99.061	98.224	105.17	93.878	100.58	105.42	96.596	96.951	99.153	96.57	92.091	102.5	94.855	99.473	100.07	94.964	98.631	99.928	101.05	94.216	96.008	98.739	100.6	100.14	98.22	96.281	98.053	98.386	97.852	101.92	93.565	95.423	101.12	99.986	98.024
98.88	101.5	103.91	92.455	99.103	109.48	106.19	98.675	108.67	101.17	99.225	102.21	100.56	103.76	99.832	97.647	100.53	99.337	108.61	98.22	100.59	93.809	103.83	104.92	101.16	100.29	100.63	100.87	101.83	101.61	100.14	101.27	100.37	100.55	100.57	101.25	102.72	95.521	105.34	102.61	100.91	101.09	106.05	98.317	105.85	93.845	101.71	97.516	97.312	107.99
110.26	107.48	110.24	111.7	106.18	105.24	103.84	102.11	101.22	103.43	105.69	103.97	109.47	102.9	102.68	104.27	106.06	105.83	104.94	107.31	109.42	107.41	104.53	105.47	105.29	106.31	108.47	104.83	103.98	102.52	112.13	105.68	107.29	108.01	111.98	105.87	103.67	104.54	106.21	100.79	99.088	102.72	109.02	101.12	101.18	111.29	108.79	108.17	106.99	111.95
109.16	106.04	109.66	112.15	107.23	102.12	104.69	104.67	106.76	103.75	104.38	107.57	105.49	107.12	104.74	103.66	106.43	107.04	105.04	97.184	106.17	111.93	107.25	103.61	100.27	106.5	108.98	109.5	108.3	107.86	108.72	111.16	110.09	108.74	103.73	104.07	112.1	110.81	107.71	103.44	106.34	102.6	107.86	104.54	104.88	109.69	100.66	103.77	108.96	111.65
108.71	109.5	114.1	105.54	101.01	106.24	111.26	115.03	107.57	108.19	112.52	112.56	103.64	110.71	106.62	112.42	104.47	103.59	113.3	106.53	106.52	116.82	102	110.1	109.28	98.725	109.67	106.14	102.74	109.58	112.39	106.08	109.57	113.06	113.56	103.86	105.87	104.45	107.76	102.91	108.72	113.81	111.02	105.36	111.16	115.72	109.17	114.38	105.84	108.84
97.238	97.974	94.778	96.384	102.2	101.01	95.384	97.154	99.781	101.53	93.995	101.19	105.01	98.848	97.894	100.16	99.714	96.261	103.65	95.288	91.164	94.002	93.407	95.738	95.38	100.1	96.058	98.31	96.207	96.581	96.653	94.028	94.149	102.67	92.089	100.03	93.042	104.36	98.41	93.653	97.387	95.409	100.96	100.29	96.294	97.209	96.657	98.153	99.882	95.838
96.393	96.357	97.121	96.875	99.132	99.032	91.101	100.53	103.33	96.032	108.35	98.205	102.23	94.03	95.231	92.996	99.578	98.353	100.5	97.281	97.031	95.859	98.77	99.366	101.79	97.269	97.798	101.42	100.49	96.53	103.95	100.19	101.28	101.21	99.846	97.582	100.97	96.646	95.969	94.651	100.49	98.62	100.96	98.744	100.85	91.866	94.937	95.412	101.79	98.833
106.15	111.87	107.82	106.03	111.56	106.9	102.11	111.69	101.1	108.46	107.85	112.56	111.06	100.48	104.44	104.04	103.73	114.04	102.34	102.36	105.89	106.05	104.4	108	101.53	108.95	103.62	105.18	103.3	102.16	104.89	107.67	107.58	98.737	109.35	109.07	103.52	108.27	107.89	104.19	104.73	109.76	106.47	105.99	106.4	98.647	107.15	105.25	100.32	109.04
101.29	97.393	94.442	99.261	98.729	96.313	98.758	98.708	104.11	107.05	95.357	98.614	99.219	106.64	97.105	97.146	100.48	98.065	99.863	93.712	98.686	101.45	109.17	96.068	102.51	100.91	97.945	103.27	99.762	96.682	104.01	102.66	100.62	93.884	94.794	101.17	103.37	94.131	99.177	96.054	102.73	97.683	94.937	99.837	94.947	104.84	99.438	102.64	103.81	99.82
93.297	99.97	104.16	97.588	103.12	99.758	98.086	101.04	101.04	101.75	102.02	96.459	98.257	100.2	101.58	100.54	99.862	110.57	101.72	100.11	102.04	104.99	103.86	102.01	93.526	104.21	103.15	102.66	102.44	103.62	104.27	107.11	101.31	94.835	102.58	98.505	100.77	97.879	101.02	94.689	98.23	99.494	107.47	105.37	101.89	100.21	107.43	99.95	104.11	100.26
105.06	104.98	108.77	108.34	106.49	105.82	110.37	105.16	107.48	111.51	105.25	106.29	111.06	112.1	102.99	108.44	104.03	108.28	105.97	110.82	110.2	110.12	111.01	110.39	109.09	111.75	103.44	105.94	113.98	115.98	116.01	111.56	105.16	107.19	113.66	107.03	111.83	105.94	103.14	109.21	106.26	106.37	109.29	102.44	104.56	110.65	106.31	104.47	112.66	109.15
106.93	102.99	110.22	106.87	109.74	103.37	111.99	109.08	109.57	108.28	109.53	110.36	108.89	106.32	110.18	113.34	108.93	109.99	111.62	110.24	109.82	107.84	108.06	110.37	110.22	107.52	108.53	106.79	108.11	102.91	112.76	105.57	106.61	113.08	112.35	109.75	112.03	109.61	114.97	111.01	109.03	106.66	111.2	106.2	110.32	107.53	108.88	109.67	105.31	112.62
106.74	108.7	106.06	108.13	105.11	105	99.894	105.06	105.91	110.82	107.47	110.12	110.83	105.59	104.6	110.73	108.27	104.25	102.59	107.73	104.29	109.51	106.85	104.74	106.1	99.794	103.82	109.73	106.84	107.42	105.12	109.74	104.69	107.19	103.61	99.298	106.98	109.47	99.114	106.8	105.38	105.4	110.92	102.53	111.59	107.36	108.3	108.48	113.08	104.5
99.209	95.542	97.019	104.87	96.937	102.77	102.33	104.5	105.4	98.533	97.754	98.113	103.79	98.13	96.153	96.025	101.95	96.472	95.134	99.478	90.46	97.043	102.51	95.253	99.978	95.997	101	99.34	99.017	96.712	101.73	104.58	99.312	101	99.514	104.58	94.414	93.06	93.952	104.55	97.391	96.869	98.698	99.719	97.452	97.215	103.9	102.78	93.769	96.715
101.01	98.875	99.968	97.184	99.523	104.53	93.014	103	99.987	105.37	103.85	105.02	107.41	103.45	103.94	96.618	101.98	93.593	99.075	101.2	101.91	94.172	94.816	107.7	106.74	102.58	98.369	101.13	99.061	104.95	100.31	104.93	101.31	95.842	97.426	100.25	101.21	98.811	107.65	96.272	102.44	95.252	104.57	105.7	103.15	102.03	100.97	105.41	100.87	98.264
110.92	109.89	109.35	108.73	110.5	108.63	110.25	106.6	110.82	106.37	103.99	99.358	112.48	108.07	109.86	106.78	101.66	107.47	109.92	110.41	103.27	100.7	111.22	115.68	110.74	111.84	104.45	111.09	108.38	109.74	103.93	112.34	106.8	100.24	112.62	107.7	106.3	105.63	100.64	104.8	108.45	108	102.97	103.53	102.93	112.27	109.94	110.04	106.74	107.52
106.57	109.98	104.08	109.87	107.62	105.9	106.97	100.86	106.58	115.09	103.1	108.27	109.32	109.96	102.8	106	102.63	109.75	107.65	106.03	108.15	109.15	105.1	103.88	108.91	103.32	108.82	106.03	105.88	104.43	103.74	106.28	111.25	102.75	101.06	103.29	105.34	101.58	113.3	105.16	101.79	103.73	107.28	100.27	104.48	107.57	105.78	101.17	103.05	107.73
107.57	104.85	108.19	101.88	105.65	105.49	105.48	105.68	104.84	114.32	109.01	104.27	108.05	106.08	108.7	109.68	103.44	111.75	103.35	113.48	99.751	103.27	104.86	106.08	104.86	112.02	108.03	105.91	101.07	104.79	105.16	109.34	109.41	106.79	105.79	103.95	104.03	101.83	105.38	102.41	106.45	103.62	110.17	110.41	107.69	106.46	104.96	103.35	112.67	109.07
105.41	115.26	109.93	110.08	115.54	107.05	112.42	111.95	111.72	108.22	106.7	102.38	110.61	103.43	109.5	107.33	108.04	108.18	116.01	112.52	111.8	111.04	107.57	109.69	108.55	112.95	114.57	108.49	110.16	112.52	116.55	109.28	112.23	112.01	106.38	112.89	111.19	111.52	107.37	111.29	105.96	111.64	116.56	106.13	109.31	109.33	107.37	112.02	110.66	113.38
105.15	101.84	108.58	104.68	105.06	103.63	105.3	110.6	99.69	102.72	104.02	105.38	102.58	104.14	107.54	106.98	105.43	110.59	106.3	107.93	107.27	103.8	108.33	112.83	102.74	102.61	109.69	106.9	102.57	102.77	109.9	102.94	108.29	105.55	111.38	111.01	102.14	108.5	105.2	102.73	106.03	111.98	105.25	111.66	108.95	105.17	108.03	107.71	108.11	104.6
103.66	106.2	114.12	106.31	99.633	100.59	102.32	107.01	103.25	103.47	105.27	105.97	101.11	104.16	104.86	106.52	106.31	105.12	104.47	103.65	101.2	103.62	108.11	110.6	100.75	103.47	102.11	108.09	102.41	107.79	109.83	103.02	103.2	103.14	106.76	109.76	97.45	108.95	106.85	108	104.28	105.31	107.58	102.09	105.55	105.11	105.82	109.71	101.4	108.83
97.74	100.67	105.74	100.81	97.291	101.15	100.48	99.224	98.969	102.65	101.49	98.666	101.76	101.99	102.54	108.89	99.203	98.713	98.644	102.12	104.81	95.775	95.244	98.336	107.19	103.04	92.878	98.37	94.101	104.64	96.748	103.34	104.99	92.215	103.4	98.732	107.68	103.25	100.16	100.67	105.87	104.67	96.7	98.493	99.68	100.58	98.081	99.27	98.64	99.965
106.86	108.65	109.32	94.321	96.227	107.28	107.24	106.6	104.2	110.17	105.38	102.08	106.66	109.66	112.11	101.86	112.86	104.81	104.74	107.48	100.94	108.76	106.08	111.96	104.44	110.3	105.92	108.09	107.46	105.99	106.16	106.1	108.41	111.85	106.94	104.08	110.91	110.53	102.68	106.33	102.88	110.07	111.54	105.75	108.8	104.46	111.78	106.45	104.79	104.86
104.95	107.47	106.17	102.68	109.15	100.96	105.89	105.91	106.66	109.2	108.46	107.92	109.4	105.28	108.28	109.88	104.91	113.81	111.8	107.96	109.91	102.68	103.65	104.12	106.74	100.91	105.05	106.46	105.13	105.77	106.1	106.01	101.27	112.44	105.52	109.29	105.08	104.81	110.04	103.18	105.93	107.33	104.48	106.87	102.82	104.24	106.07	108.35	111.73	104.59
105.81	103.12	103.78	107.59	106.78	102.61	105.96	103.15	110.51	106.64	101.38	107.29	107.79	107.33	102.73	99.171	105.75	104.49	107.98	107.89	104.3	102.23	101.69	112.61	104.68	102.46	108.21	104.96	106.36	102.69	103.02	99.056	100.03	103.69	103.32	105.07	108.72	103.63	104.95	106.83	108.99	106.66	105.94	103.92	105.54	105.65	108.85	104.59	109.98	109.96
110.44	110.55	111.5	108.58	111.53	113.84	108.26	112.3	111.91	110.21	113.77	107.46	110.92	108.42	105.28	109.98	116.97	106.23	106.34	112.37	112.62	111.53	109.46	111.92	109.95	109.8	109.87	114	105.66	113.06	109.07	114.54	108.17	110.36	106.58	108.55	113.63	110.21	107.31	110.32	111.28	109.49	113.36	107.68	112	110.09	109.6	104.93	112.93	112.18
107.65	105.26	106.14	107.75	102.86	108.87	110.49	106.45	102.8	108.77	106.89	111.53	107.53	105.33	106.76	107.33	108.99	114.21	104.48	118.15	107.08	104.23	107.25	112	107.55	105.63	102.39	108.05	109.36	109.31	110.42	104.92	109.61	107.35	109.34	114.95	108.13	112.4	112.21	108.47	109.85	115.94	113.5	108.97	109.77	104.1	113.79	105.79	108.11	106.08
102.33	104.22	106.72	110.94	109.16	108.37	101.35	104.48	103.4	104.89	105.7	103.16	104.41	109.46	96.144	103.56	98.967	105.49	105.19	107.35	103.66	101.15	104.64	109.39	102.8	105.96	104.96	108.26	105.85	106.09	107.33	104.58	105.64	104.66	105.26	110.07	107.67	103.5	101.04	98.504	105.02	105.58	104.66	108.18	104.76	104.07	103.46	111.23	102.37	103.06
105.52	98.952	101.34	100.48	93.399	92.135	103.68	94.669	102.47	98.786	100.41	103.08	97.351	103.5	106.21	102.69	106.34	99.457	101.5	102.07	101.93	99.999	97.783	102.34	97.812	93.86	106.03	106.96	102.29	100.76	102.81	102.16	94.254	100.17	99.848	98.173	103.11	102.36	96.762	97.075	103.68	100.67	99.685	94.845	101.97	106.15	106.26	107.11	103.41	101.66
102.92	100.83	96.838	96.979	93.338	100.66	102.21	98.925	99.687	105.52	100.24	99.397	102.32	99.73	102.89	94.948	98.74	96.727	95.974	94.928	96.999	97.999	102.52	103.65	96.309	102.53	92.067	95.038	95.902	104.14	104.59	99.791	101.16	98.467	103.65	95.839	100.58	100.32	97.154	97.733	95.541	96.529	90.312	98.607	94.788	98.955	99.457	92.875	95.154	99.667
107.83	109.51	109.06	108.97	113.14	107.7	109.71	110.47	104.75	108.48	110.63	106.78	112.27	108.55	111.33	109.47	109.35	107.02	115.41	108.99	106.62	110.77	108.6	101.25	112.32	112.89	116.07	115.32	109.79	111.59	113.84	106.52	115.18	105.73	113.58	106.85	111.27	112.89	109.28	104.9	106.18	112.09	108.46	107.42	107.02	107.85	105.2	106.07	108.08	111.96
98.483	98.72	98.488	100.17	96.016	95.698	100.86	98.653	104.62	94.108	101.07	100.87	99.316	98.239	98.692	97.41	100.94	98.134	104.83	99.548	98.959	99.287	95.051	98.377	95.189	97.874	91.986	96.911	92.288	99.476	91.631	97.553	92.879	94.122	92.776	93.012	100.52	96.717	99.611	100.24	98.844	94.621	95.057	103.92	94.895	98.988	96.216	101.9	97.451	99.304
105.41	106.95	104.39	107.81	108.19	109.71	106.34	101.8	103.69	109.26	107.59	100.96	100.62	106.68	103.73	110.71	103.97	100.67	105.99	104.88	98.664	117.04	104.75	104.19	100.87	118.36	107.36	107.15	103.58	106.42	109.06	105.41	101.56	106.68	107.52	105.8	105.09	105.53	101.72	106.35	110.22	104.24	107.09	106.66	110.35	104.92	105.74	103.16	108.24	109.97
112.07	106.66	109.02	108.18	109.79	109.1	109.75	105.38	108.21	104.3	102.04	111.92	101.93	109.23	105.85	100.9	113.26	110.6	116.34	111.79	99.845	105.79	110.03	107.4	105.75	110.82	111.88	108.96	109.02	102.5	109.87	109.8	112.16	103.45	106.75	110.68	115.08	113.09	110.89	108.95	113.95	112.55	104.95	109.84	106.16	109.2	103.62	101.47	104.57	108.92
99.997	99.362	97.244	103.1	95.418	104.23	97.171	96.89	95.92	101.76	101.01	94.03	99.572	99.129	97.569	102.22	107.84	96.591	101.06	101.22	104.57	102	102.92	97.969	99.34	98.514	96.719	102.33	95.245	89.685	101.01	100.45	98.492	94.906	97.713	100.75	108.3	97.08	97.564	97.65	100.08	100.43	102.92	97.659	100.41	99.281	93.569	99.672	96.433	100.14
104.2	104.52	105.06	108.24	107.63	107.55	111.03	106.21	105.69	107.19	104.4	111.25	101.79	110.05	105.4	108.32	102.95	108.32	103.16	107.52	103.72	97.311	105.11	104.59	105.69	101	106.34	104.32	99.992	104.16	107.58	106.63	104.93	106.51	108.3	102.84	103.59	101.76	101.63	106.77	108.84	104.71	102.33	105.59	99.524	104.61	109.83	105.34	107.66	100.49
103.51	97.931	108.3	97.643	95.146	102.97	98.947	100.86	92.206	103.58	105.34	101.74	94.902	101.88	96.749	100.11	100.85	107.88	97.501	98.519	97.633	105.86	94.046	96.625	97.392	100.76	96.953	101.16	103.65	98.696	93.355	99.101	99.005	96.319	97.861	97.225	104.78	102.9	96.529	99.42	101.65	96.002	97.116	99.404	103.86	97.839	96.397	103.19	97.172	98.939
102.7	96.842	97.164	100.27	95.778	103.22	97.615	95.154	99.588	104.04	98.521	99.699	98.932	100.75	102.09	97.828	98.308	98.528	99.943	97.895	105.29	100.72	103.89	104.73	96.687	103.36	93.21	98.496	100.79	99.194	97.04	96.498	97.853	94.467	100.72	101.54	94.788	93.249	100.72	108.65	96.211	98.466	103.99	101.5	99.449	99.759	98.666	102.19	93.279	101.06
111.56	100.97	112.65	113.09	102.44	106.8	108.89	104.26	112.26	108.03	100.26	107.62	105.4	111.03	108.65	105.03	105.93	105.67	107.21	99.676	108.33	104.23	107.57	106.54	105.06	101.14	105.23	109.02	103.1	108.97	108.13	109.89	108.72	108.72	100.77	103.99	107.49	108.39	107.06	108.09	108.91	103.4	105.65	103.99	110.19	100.96	101.46	100.94	106.52	101.53
103.63	107.47	111.98	105.15	109.5	105.78	104.78	103.28	107.32	109.6	105.91	107.98	104.07	102.77	104.43	107.2	109.1	109.19	104.14	102.04	101.51	104.63	98.239	105.52	106.91	107.23	110.43	108.62	109.31	106.99	104.74	104.64	102.86	100.83	103.41	105.16	105.75	103.25	106.49	106.36	107.13	100.32	105.63	108.47	102.36	103.29	101.91	109.87	100.61	109.19
99.795	100.14	102.33	100.11	103.31	106.6	98.95	106.31	104.53	99.788	102.43	96.765	92.889	98.848	99.793	104.65	98.191	99.735	105.14	101.49	99.407	99.227	94.741	102.81	101.99	97.296	101.61	104.02	94.502	105.76	94.621	99.229	100.86	105.02	99.554	105.06	98.574	99.704	102.54	97.722	101.61	101.64	101.84	106.94	102.88	98.503	99.762	103.83	96.73	100.98
109.63	103.71	103.17	109.15	108.39	103.32	110.23	107.23	102	101.06	106.29	103.67	112.08	107.36	107.7	107.8	102.6	112.69	100.4	108.28	107.03	116.6	108.87	107.04	107.88	106.93	106.49	104.86	103.35	107.19	104.7	108.71	102.14	108.78	102.41	102.96	100.75	111.26	110.03	110.53	97.994	108.89	112.77	110.52	105.64	109.52	103.89	104.91	106.55	104.25
104.14	102.74	102.09	97.76	105.74	103.57	106.22	105.12	101.56	110.55	106.67	100.8	103	103.34	100.17	109.9	103.35	106.15	105.97	109.83	105.23	104.41	105.41	107.69	106.83	106.82	103.72	109.12	111.23	103	107.33	110.53	103.11	102.13	100.04	109.95	102.09	106.1	107.92	101.88	108.62	104.06	102.59	109.51	104.83	101.94	102.92	106.13	107.39	102.15
103.99	107.16	107.95	110.85	105.01	106.83	108.45	106.88	107.79	106.12	103.69	100.98	107.66	112.54	111.83	106.09	113.58	108.32	102.51	106.06	104.94	110.74	106.23	105.67	110.84	99.137	109.65	114.71	103.9	101.07	103.77	111.07	104.72	106.74	114.65	108.65	109.16	107.58	106.46	103.98	102.26	107.24	108.22	103.65	105	104.87	103.63	108.85	105.41	109.03
107.84	114.95	113.52	110.48	112.46	108.14	105.81	106.71	111.97	107.35	113.24	105.96	106.36	113.14	107.48	104.69	106.08	109.06	107.11	105.69	109.15	107.57	108.17	102.19	106.78	107.39	105.14	108.08	111.55	105.53	101.68	109.46	110.32	110.09	102.03	108.99	110.08	112.17	111.86	103.51	106.65	102.68	100.97	102.13	110.98	109.38	112.99	110.38	108.09	106.88
104.01	106.17	105.32	102.29	104.44	99.865	101.71	102.19	105.06	98.956	104.07	104.32	100.88	104.79	105.02	106.02	100.21	104.56	101.3	100.34	101.72	101.2	98.15	102.03	106.04	108.8	109.04	96.199	102.76	106.65	101.21	99.943	102.8	108.43	103.72	103.07	102.42	103.24	103.04	103.55	104.18	99.303	105.58	105.53	101.85	98.935	100.67	104.63	103.11	101.74
105.23	108.07	105.08	103.86	107.01	105.47	104.5	104.23	107.94	107	111.16	108.14	107.16	110.5	113.09	105.09	103.62	108.95	110.79	106.32	105.38	102.72	103.51	108.46	112.14	110.65	102.9	109.49	107.1	111.08	113.53	103.24	108.92	113.25	104.74	108.65	105.11	107.86	102.88	105.64	115.79	108.08	109.95	106.03	110.03	105.05	104.68	107.58	103.06	112.66
108.89	106.85	105.69	106.31	109.28	99.855	101.81	105.69	110.8	111.75	113.8	105.75	108.57	112.05	104.56	105.09	106.9	107.09	107.94	113.77	106.49	107.62	109.62	104.16	107.02	110.02	105.51	110.44	103.72	106.33	107.51	106.91	105.52	98.227	104.42	110.04	110.55	98.278	109.31	107.06	109.82	104.28	100.57	103.24	104.92	107.28	103.28	104.02	107.27	107.82
95.628	98.588	104.87	97.746	101.5	102.53	102.15	104.36	100.34	93.33	103.28	98.228	101.88	97.847	104	101.48	105.24	100.27	100.43	103.48	105.51	102.21	102.32	101.89	100.81	100.09	99.337	101.49	96.318	103.6	100.68	101.49	104.79	105.4	104.7	94.949	96.031	103.32	94.4	94.636	101.5	101.11	101.63	101.83	100.15	99.181	99.906	101.48	95.136	94.484
100.64	102.1	101.18	96.239	97.812	104.11	109.28	96.434	97.034	102.21	102.38	94.839	99.685	96.693	102.92	99.868	98.442	98.88	98.763	101.84	103.24	99.51	96.1	100.48	104.87	101.18	104.32	95.202	101.47	95.905	98.621	104.85	103.08	98.459	100.94	99.307	93.131	93.677	100.15	105.36	101.29	99.909	99.637	102.2	102.88	103.55	101.74	97.122	105.8	95.811
98.5	105.79	99.294	98.283	103.54	101.28	96.802	102.08	100.05	107.14	98.55	96.883	100.84	101.93	100.39	101.37	99.893	101.73	102.1	94.472	98.156	101.28	102.63	101.75	96.302	101.61	98.891	101.69	108.68	101.81	106.94	96.764	103.98	101.04	100.13	100.91	99.879	97.147	105.92	96.739	102.86	103.18	97.924	106.72	105.12	101.53	103	100.87	105.09	100.5
106.85	111.67	106.45	106.71	110.19	110.65	107.31	103.65	106.39	103.92	102.03	108.57	109.51	106.97	103.47	107.13	101.24	109.44	104.14	109.23	102.92	105.02	106.84	104.49	108.8	106.18	108.46	107.8	108.06	108	109.67	104.26	104.94	108.49	109.46	109.06	102.75	104.97	106.3	105.98	103.14	110.47	105.65	103.73	101.27	104.76	110.01	110.45	106.43	106.88
104.35	102.95	103.07	106.33	103.51	100.39	101.38	105.67	108.64	103.6	106.99	109.63	107.62	105.51	105.24	105.62	104.03	106.8	103.6	104.69	106.94	107.87	109.26	106.95	108.37	103.79	109.54	108.85	106.73	105.07	104.33	107.63	107.98	109.6	101.26	100.83	108.06	103.41	101.8	101.91	99.981	109.51	102.4	103.73	101.68	107.75	106.04	107.32	101.37	105.18
100.71	102.72	105.65	108.41	104.27	105.14	110.11	109.72	102.12	98.215	102.44	111.56	100.12	104.22	100.48	104.57	105.58	112.6	111.96	105.51	107.43	109.97	98.704	104.72	105.17	103.91	103.47	110.18	99.601	104.15	109.21	106.91	106.44	105.67	104.71	103.22	101.12	107.72	102.96	102.35	101.54	107.09	100.48	102.41	112.1	107.2	104.84	108.57	106.47	108.05
108.25	103.08	102.24	102.57	107.19	101.4	104.12	109.74	109.48	110.71	102.07	109.81	111.04	110.94	110.67	106.39	106.77	110.38	105.08	101.88	111.71	111.12	110.92	109.55	109.85	107.56	105.13	106.07	102.16	111.26	109.42	102.41	105.49	106.09	106.75	106.09	104.75	112.12	101.16	110.55	101.11	103.16	101.92	106.12	107.78	105.68	110.73	106.78	105.1	108.16
103.8	107.71	107.72	104.66	107.53	107.85	109.24	109.59	106.37	106.11	106.22	106.42	105.39	113.75	109.39	105.27	109.74	106.17	108.79	110.37	110.12	106.79	111.12	104.64	110.15	103.74	102.65	107.56	104.39	109.08	110.44	109.35	109.61	108.77	111.24	109.03	109.81	115.32	112.04	106.53	106.74	102.72	103.56	104.36	111.44	110.36	108.15	108.15	112.58	105.88
107.76	106.84	102.59	108.26	111.98	111.06	106.51	108.7	102.75	107.59	110.42	107.58	108.53	110.43	108.01	105.91	108.88	109.66	106.47	108.57	112.39	110.18	107.39	104.96	110.41	110.8	108.9	105.14	104.42	111.23	100.51	108.69	107.28	109.08	112.41	110.64	106.64	99.65	110.58	110.87	108.61	109.64	110.77	113.07	104.88	106.76	105.24	106.8	106.73	110.37
109.47	101.54	104.34	108.54	105.71	101.84	106.84	109.07	105.05	110.01	108.33	103.54	102.94	109.3	104.7	103.91	103.02	105.21	102.74	101.74	109.4	105.57	107.73	104.89	112.86	108.76	111.81	105.47	110.46	101.01	107.68	106.31	106.26	107.55	105.69	96.421	102.32	104.75	109.74	102.69	105.19	104.49	106.67	101.45	102.3	105.92	108.09	114.38	102.98	103.35
99.076	97.345	93.906	94.952	101.05	103.7	92.124	99.733	97.621	96.563	102.56	97.858	93.585	93.405	95.593	95.606	93.906	97.32	97.787	96.562	96.883	90.882	95.625	98.343	94.813	97.861	91.784	103.23	95.506	96.533	95.11	101.79	95.233	101.28	95.98	99.253	100.49	90.876	100.34	94.458	94.026	94.774	91.615	102.35	97.488	96.777	95.711	101.88	104.34	98.788
97.159	96.033	98.451	104.47	100.42	100.61	98.381	100.42	100.89	99	97.416	97.04	100.65	96.008	98.009	95.509	102.92	99.686	99.558	98.739	103.54	100.95	99.998	101.84	99.258	100.04	99.532	102.46	102.49	92.058	97.28	104.3	97.604	101.18	96.958	96.382	105.47	103.33	95.368	103.19	94.949	98.4	103.03	92.207	103.12	102.82	99.468	102.6	104.57	92.995
103.73	108.93	98.023	113.65	108.15	104.82	106.89	108.92	108.98	105.99	105.7	105.59	103.14	104.9	107.86	103.22	104.89	108.68	106.77	99.165	110.03	108.14	110.84	106.8	100.86	106.02	105.12	102.69	103.92	99.129	103.76	101.43	113.57	103.87	111.53	104.04	108.93	104.48	112.99	107.99	103.25	99.871	104.49	106.62	110.54	106.62	109.32	103.3	110.85	103.47
109.67	105.25	106.56	105.5	109.04	102.07	103.37	100.86	104.19	107.66	100.34	104.67	100.28	105.26	105.71	103.68	111.02	106.41	104.53	104.55	105.02	102.11	102.09	105.67	104.88	105.13	99.501	107.46	106.15	104.83	101.17	108.11	110.35	103.23	103.2	111.18	106.54	112.13	106.64	106.84	108.7	107.34	105.54	106.04	105.31	108.42	111.47	106.6	107.39	111.55
98.078	102.65	96.788	94.926	95.55	96.956	101.88	99.76	105.48	96.389	102.45	102.41	100.08	95.775	95.015	97.55	99.187	97.829	103.04	97.145	96.926	99.743	101.81	99.117	102.92	99.588	98.6	98.849	97.88	96.027	96.13	97.022	99.446	100.24	94.364	99.059	98.738	102.18	94.675	96.73	97.158	100.83	97.79	99.424	102.02	96.755	93.87	101.37	101.05	99.502
96.918	104.83	98.855	104.72	105.73	104.32	96.857	103.32	105.81	103.39	95.789	101.09	102.98	98.321	95.715	100.57	101.39	99.004	98.293	94.762	97.962	97.677	98.544	98.343	98.345	100.36	101.04	104.1	100.7	101.85	97.912	102.52	99.733	100.42	102.41	96.672	100.77	96.927	100.9	98.749	101.96	106.03	96.547	95.794	101.11	97.427	102.22	101.36	97.926	101
106.02	106.28	102.31	104.03	102.9	105.71	104.69	108.36	100.11	104.72	102.38	97.308	109.44	107.25	102.06	105.96	101.44	108.27	103.14	104.34	109.76	104.8	100.89	104.02	108.6	106.64	103.11	112.5	112.51	107.76	100.9	111.7	102.11	108.64	101.48	100.57	108.38	101.79	103.79	107.06	101.69	106.43	105.88	110.56	102.84	112.93	104.12	101.26	106.12	105.21
107.75	108.68	109.65	106.63	109.63	107.6	115.25	109.53	112.51	103.54	108.68	106.67	111.95	109.81	108.39	105.91	109.02	111.11	108.92	107.4	110.69	105.99	110.35	106.75	107.51	108.35	106.87	105.48	109.36	108.75	108.1	106.17	108.59	108.74	105.21	109.43	109.31	107.42	105.03	110.69	111.28	113.02	113.33	100.94	108.46	108.9	106.49	108.61	107.78	108.82
103.95	106.15	108.82	97.76	109.83	100.98	108.65	105.43	107.92	107.03	104.83	104.77	104	107.36	108.52	110.19	105.79	103.79	107.02	109.64	101.23	108.66	109.43	109.2	111.26	104.16	105.7	101.76	108.11	100.46	106.5	105.44	106.09	108.01	106.72	102.31	108.67	109.7	110.15	108.89	110.14	103.08	109.49	101.66	102.71	107.63	110.29	98.901	107.58	102.25
105.28	108.52	110.48	106.54	99.882	106.21	104.79	96.338	105.24	107.21	106.37	105.29	113.95	107.08	108.06	101.49	108.6	108.04	105.74	107.27	107.95	108.34	99.653	107.96	106.6	109.09	102.47	105.39	106.42	104.63	102.28	107.05	111.57	106.28	108.29	106.56	105.25	109	104.17	100.07	101.87	105.1	106.19	100.07	106.61	104.6	106.79	103.64	109.74	105.1
94.998	93.152	99.564	98.857	97.925	93.05	98.134	95.958	97.901	99.033	98.18	97.911	101.16	98.687	97.116	92.996	97.848	90.593	94.932	94.905	95.247	98.047	98.213	94.096	99.959	101.22	94.844	93.819	99.061	93.97	95.535	98.169	102.6	95.592	94.556	103.67	95.673	96.87	100.57	96.719	99.58	100.88	97.783	97.196	99.198	98.21	102.88	97.818	94.395	95.148
108.16	105.02	108.57	102.28	103.66	105.82	108.31	104.87	105.39	105.82	103.43	103.65	105.76	103.68	106.84	108.96	103.16	106.53	106.82	105.94	103.59	109.25	102.77	102.17	108.42	101.35	97.469	101.18	104.74	104.29	100.14	99.156	108.18	105.35	109.12	107.4	103.52	102.14	104.81	97.977	108.49	101.26	105.53	110.44	104.06	101.73	100.79	105.85	108.12	110.53
109.72	110.17	115.04	112.65	110.1	102.48	107.6	112.19	108.35	107.13	112.35	106.94	111.82	111.46	103.66	111.12	105.68	114.22	112.38	104.31	114.97	107.9	105.77	108.69	107.94	113.15	105.56	109.61	104.35	105.5	106.22	109.98	110.14	104.81	112.03	107.73	111.54	109.59	103.47	105.48	111.88	106.27	105.88	114.05	116.67	111.45	108.63	105.58	104.91	112.29
102.68	99.297	104.99	102.56	101.37	99.211	100.27	101.17	105.01	101.84	100.28	99.756	106.64	96.124	95.589	103.58	102.2	101.8	93.874	100.93	103.52	98.631	104.83	102.55	100.86	100.01	103.32	103.24	98.908	97.195	104.74	100.57	98.006	100.16	101.86	100.29	102.2	103.15	101.4	97.269	100.59	100.15	102.68	103.02	93.561	104.09	100.38	101.2	102.98	100.49
102.03	95.558	105.58	97.671	106.05	100.21	103.2	101.79	104.78	99.626	106.8	94.383	101.47	101.44	98.969	102.76	103.41	100.96	101.53	100.12	98.06	104.6	96.658	99.202	99.043	102.76	102.62	99.57	104.5	99.42	100.51	106.58	101.56	98.362	97.019	100.59	96.873	106.3	97.093	100.51	100.78	96.695	97.336	99.489	98.547	106.19	95.287	99.003	97.546	98.56
102.77	99.188	103.84	107.08	108.9	107.11	106.65	112.68	108.28	103.53	102.66	107.86	107.04	104.92	102.4	99.705	101.86	108.86	111.16	108.11	109.33	108.89	110.75	110.05	97.116	105.86	110.34	108.53	101.86	104	107.68	101.01	110.52	104.09	107.19	104.03	104.39	105.28	112.22	109.4	120.68	105.32	104.43	102.28	110.21	107.14	99.589	106.66	109.08	99.476
108.21	112.03	107.65	107.91	104.62	110.82	105.44	107.28	107.56	107.71	102.34	109.01	100.71	110.08	102.63	106	101.88	111.55	111.25	108.61	113.94	110.33	109.11	112.08	111.28	109.35	105.56	109.96	105.99	106.12	107.09	107.59	112.32	103.78	113.71	111.07	110.13	107.37	107.26	107.83	110.33	105.78	104.54	99.807	108.09	108.28	107.94	104.5	110.85	105.5
112.89	108.52	105.33	108.19	103.94	109.38	108.98	103.68	104.98	108.04	113.25	107.75	108.73	105.81	109.09	108.38	111.72	110.68	110.9	111.84	109.24	109.67	110.97	107.86	109.74	106.44	107.69	109.27	107.24	107.61	110.97	104.33	110.42	112.75	110.99	106.06	111.48	110.59	103.04	110.62	105.2	110.17	114.39	111.91	106.81	104.91	105.56	105.13	108.15	104.74
103.56	113.92	102.44	101.68	102.62	113	111.05	105.2	101.46	106.52	109.82	103.68	107.6	108.57	107.79	105.37	109.16	106.1	104.62	103.55	101.49	101.63	102.26	108.49	97.971	105.69	104.06	104.15	103.71	111.49	108.11	105.33	107.3	107.23	112.79	103.45	109.13	110.88	106.26	110.04	104.8	107.3	106.81	104.94	107.6	101.61	107.88	102.21	111	100.9
112.23	103.54	107.82	105.48	111.57	101.26	106.99	104.5	107.99	108.54	105.12	107.77	106.38	110.29	102.4	109.49	106.63	112.33	109.38	109.93	108.32	105.47	108.3	110.85	104.89	108.18	106.96	104.56	101.87	106.69	103.73	108.02	107.16	108.86	105.92	106.14	107.89	106.16	105.21	105.77	104.99	106.77	108.98	108.86	109.72	106.86	106.95	104.66	103.08	105.74
102.13	104.75	102.09	104.57	104.21	107.45	106.46	105.63	104.29	107.97	103.85	106.03	106.86	106.51	100.02	106.03	103.39	104.17	107.84	113.72	98.027	108.77	107.47	106.32	105.14	106.75	108.48	102.28	104.08	96.448	106.88	103.94	109.49	108.64	107.53	104.14	107.23	101.71	98.153	110.3	108.1	107.37	102.01	107.89	103.1	104.98	105.48	107.79	104.67	104.06
98.09	97.956	100.42	96.779	92.032	98.878	107.03	96.17	98.835	100.3	98.784	101.56	102.27	96.108	96.589	107.37	102.08	99.052	101.77	102.29	103.31	97.188	100.55	101	97.485	95.777	102.48	99.9	97.097	100.38	91.176	97.048	97.694	99.583	102.12	101.86	101.3	102.86	102.8	98.101	95.929	99.238	98.466	95.971	96.35	99.771	101.2	98.458	100.83	98.3
109.29	99.94	104.95	102.48	109.7	96.851	104.4	106.85	98.857	111.75	110.61	103.2	103.99	106.23	106.69	101.94	102.43	100.77	108	104.75	107.16	111.28	107.32	108.09	104.52	99.662	108.08	105.29	105.85	109.59	107.93	102.55	105.61	100.73	108.2	106.93	103.77	102.46	105.49	105.54	104.36	107.28	104.76	101.61	110.38	106.61	102.76	98.194	106.05	102.15
95.651	101.74	95.599	102.11	102.24	97.955	98.342	96.935	97.051	95.96	102.07	98.578	97.398	96.53	99.483	102.37	101.67	97.067	101.51	99.018	97.207	98.937	93.203	100.91	102.31	96.685	101.94	99.353	94.386	96.912	96.833	96.246	97.187	100.33	100.01	95.995	99.839	98.05	104.69	94.469	95.24	99.911	94.836	97.17	94.965	96.14	104.24	100.45	98.198	100.53
114.9	106.21	106.35	108.97	101.08	110.02	113.79	109.58	108.56	111.79	105.27	105.08	110.11	110.74	107.92	112.65	100.11	106.72	107.46	108.87	105.54	104.84	107.35	116.36	102.69	108.4	107.17	103.25	110.21	106.5	107.98	107.16	108	108.04	112.24	108.23	104.36	107.53	107.06	102.63	101.42	106.51	106.08	110.78	108.16	109.01	111.58	111.98	107.15	106.1
106.78	112.42	106.21	107.64	112.26	111.07	109.72	108.28	108.47	113.33	107.62	109.45	111.68	108.72	112.53	109.12	108.85	107.31	110.06	115.81	116.79	108.84	111.75	114.91	115.39	111.46	113.92	110.19	101.75	106.34	111.74	110.61	112.43	107.68	113.51	113.86	115.81	109.33	110.87	106.89	107.93	112.05	110.77	109.52	109.75	104.93	114.6	107.62	105.18	105.96
92.851	98.094	101.24	102.17	94.165	99.278	97.38	92.481	101.78	93.332	95.149	99.225	99.614	96.96	98.598	101.53	94.889	92.103	97.182	98.554	90.774	96.211	91.974	99.368	93.97	93.928	98.071	102.06	96.794	104.89	97.601	95.673	92.301	100.64	101.59	94.874	98.391	96.168	100.87	97.936	96.187	103.54	95.444	95.525	97.264	96.787	98.796	95.531	97.9	95.903
108.55	102.65	103.25	102.86	115.49	106.7	111.64	106.46	112.01	102.23	109.19	105.49	113.02	111.27	110.86	110.25	107.42	101.74	108.92	104.06	106.13	107.09	107.94	104.39	106.25	107.03	103.27	103.96	111.75	108.46	106.04	102.97	107.97	108.3	106.66	108.41	112.07	108.95	110.51	107.5	102.08	110.56	106.17	105.15	106.5	106.45	103.3	105.68	101.35	111.68
106.13	104.93	99.428	98.367	97.439	101.74	100.6	100.03	101.31	103.68	100.43	99.831	101.23	97.984	99.712	102.91	103.27	98.328	102.25	102.16	99.277	98.193	103.52	103.71	97.035	101.3	99.795	104.12	96.225	99.88	100.57	103.55	103.49	105.35	99.167	102.85	99.965	104.28	104.9	98.107	106.06	100.73	96.732	98.126	98.113	100.48	98.402	96.568	94.969	96.454
105.92	109.56	105.1	111.77	110.43	106.77	106.76	106.61	109.24	106	106.07	103.89	108.36	109.13	108.87	110.98	108.91	103.4	111.72	106.08	107.05	104.04	107.61	108.86	113.49	111.92	109.11	108.73	111.34	100.05	114.5	106.82	112.3	104.95	112.51	108.54	111.3	110.09	103.25	106.3	104.66	112.08	105.22	110.46	111.74	114.62	112.44	114.09	109.53	106.41
110.6	112.47	102.72	105.46	109.96	109.47	109.2	109	108.02	105.49	100.26	105.49	110.28	110.43	107.72	108.05	111.37	112.73	109.78	109.6	104.86	102.54	108.11	108.45	112.68	113.56	109.34	114.01	108.01	104.99	103.57	106.89	106.8	103.4	107.93	114.96	110.11	111.82	110.35	103.61	106.68	107.71	107.26	114.51	114.24	109.48	108.77	105.22	106.48	107.02
111.76	114.08	105.66	101.55	100.26	104.86	111.37	105.5	107.91	106.28	109.59	107.62	105.77	109.06	106.42	106.86	104.4	112.08	108.68	106.44	108.63	107.74	112.56	106.37	112.84	104.33	110.66	106.92	107.76	115.91	109.98	110.95	104.22	105.76	103.26	102.96	101.25	107.97	111.16	111.37	104.01	108.71	111.6	108.44	110.06	114.24	109.54	105.06	110.04	103.92
105.08	108.69	105.28	106.87	108.02	105.14	110.49	110.64	108.92	111.24	108.08	102.68	110.47	107.81	103.73	106.57	107.05	108.72	107.51	103.15	102.98	106.03	108.53	110.85	108.65	103.69	104.93	110.19	106.42	108.56	103.88	112.61	108.17	105.95	110.52	109.06	106.08	101.21	105.93	100.28	99.705	99.278	102.65	109.24	99.296	105.38	109.46	107.03	104.09	107.09
96.714	104.09	99.235	99.764	98.264	104.05	99.037	99.076	101.84	105.05	98.414	104.71	99.305	99.153	104.61	93.681	103.74	103.83	99.408	104.29	97.706	100.46	92.496	103.73	98.061	98.454	100.39	100.49	104.3	100.26	100.11	99.543	102.64	102.32	95.033	97.298	102.55	102.82	101.32	106.55	106.87	100.17	101.95	98.442	105.21	98.028	101.57	101.6	99.269	98.364
105.25	110.86	110.74	106.47	111.99	101.74	101.63	110.06	106.39	111.2	105.52	110.4	105.96	113.54	106.76	109.54	112.24	114.19	109.35	106.76	108.04	105.07	101.99	107.67	110.31	106.65	104.92	106.59	104.67	104.26	109.85	113.54	105.36	109.59	102.95	108.75	110.06	108.27	108.02	105.55	107.5	108.12	104.33	105.44	111.1	113.04	108.76	103.77	114.18	107.99
110.68	107.19	107.68	108.88	105.77	103.18	107.18	103.39	107.7	101.86	106.87	108.37	108.92	103.71	108.39	108.33	104.9	106.36	108.33	105.76	109.44	97.446	107.68	104.87	98.781	104.86	110.66	102.52	104.47	95.562	109.82	110.32	115.08	104.96	111.83	102.54	105.37	106.03	109.65	106.84	107.62	108.26	107.53	108.81	101.54	102.05	104.95	104.96	104.89	110.53
104.16	105.72	107.5	107.11	113.79	103.29	104.97	106.35	112.6	103.63	107.5	107.88	111.76	111.85	102.31	100.93	104.23	109.14	108.66	107.84	115.23	115.23	109.46	108.55	107.44	108.82	103.21	110.38	104.23	108.92	111.68	106.29	107.26	111.72	112.66	113.33	112.26	105.27	103.46	108.88	110.54	109.78	106.99	114.79	113.56	113.32	105.95	112.56	110.74	111.1
105.22	100.93	103.54	103.03	101.32	102.14	105.28	104.05	107.19	108.91	109.88	103.58	105.67	100.36	104.81	107.97	103.97	98.093	100.57	111.32	106.24	104.48	104.39	107.46	107.52	106.23	109.6	109.44	105.34	111.69	107.38	110.41	104.32	104.06	98.587	104.57	103.43	102.66	105.61	106.55	102.59	111.16	107.1	109.93	104.28	107.8	104.79	101	109.31	108.47
111.31	111.27	113.4	109.18	115.45	113.36	117.6	103.91	113.73	112.45	113.1	109.88	111.29	113.74	112.67	112.03	114.26	109.32	109.42	104.14	111.57	116.13	108.19	109.3	111.8	115.45	114.42	108.56	113.2	109.09	112.01	109.91	113.39	113.67	112.95	112	106.55	108.47	108.06	110.35	116.62	111.83	112.39	118	108	102.41	112.5	116	107.44	112.49
106.8	98.036	105.64	109.07	111.46	113.55	105.81	115.06	110.09	107.61	109.41	109.54	104.77	110.28	99.221	109.64	102.77	110.64	103.17	111.45	105.88	112.94	103.76	104.87	104.53	109.04	105.85	111.94	112.55	107.95	108.04	107.19	115.05	103.05	111.34	103.91	110.68	109.79	106.32	104.6	107.14	109.46	111.6	99.022	109.86	103.68	106.43	106.38	112.05	106.23
91.815	93.941	100.25	95.335	96.799	93.546	99.767	92.471	103.11	101.66	97.032	99.778	102.8	97.543	98.635	95.935	101.36	98.923	96.511	94.675	99.599	100.01	94.565	95.359	96.11	98.422	90.554	97.781	100.53	95.402	94.047	93.99	102.85	102.5	103.03	99.418	99.881	95.321	100.61	102.71	94.965	101.06	95.48	100.16	98.273	100.11	99.889	99.444	100.01	98.99
107.67	109.42	111.24	109.91	108.56	109.27	106.06	112.23	110.8	107.32	109.39	103.78	107.8	108.62	105.35	104.47	106.53	101.46	111.81	114.56	107.49	103.97	102.19	106.23	104.6	108.98	104.47	101.79	103.32	107.1	109.28	109.87	109.91	106.27	107.61	105.68	106.49	112.07	103.94	108.01	105.24	103.81	108.81	108.38	107.37	100.79	111.68	111.93	107.35	107.89
109.88	103.25	102.84	102.04	107.16	101.75	114.41	107.35	106.57	108.5	106.99	105.18	102.77	111.38	114.37	105.83	105.67	105.69	105.71	102.3	102.48	115.06	109.82	107.88	102.71	108.25	109.7	107.88	106.53	103.77	113.13	99.149	106.87	106.61	108.14	106.41	104.48	109.36	104.04	104.89	106.23	97.469	107.6	105.77	106.07	108.25	110.77	104.76	100.03	103.84
99.049	100.15	108.79	93.583	98.857	97.867	95.07	99.621	103.84	102.12	99.556	108.59	95.236	101.23	96.093	101.74	101.01	104.06	103.26	99.105	102.42	106.45	98.687	101.27	102.18	100.98	96.641	100.51	95.584	95.067	101.42	98.619	97.668	97.811	101.33	96.448	102.5	98.094	95.411	99.811	105.02	103.17	99.971	99.897	100.84	100.26	95.757	108.73	95.472	100.47
114.54	108.51	115.15	109.31	103.92	110.07	107.91	112.19	104.26	110.15	108.67	114.46	111.91	105.57	115.65	112.85	113.28	106.96	105.02	112.26	105.74	104.41	112.81	110.51	103.45	108.78	109.6	116.33	106.99	108.02	101.47	109.85	111.59	106.5	106.36	107.38	106.3	110.58	107.86	108.52	107.93	112.55	109.72	113.46	102.11	112.66	109.53	107.18	106.86	103.19
95.852	98.638	101.66	99.022	93.3	100.86	95.774	95.693	103.1	95.415	105.54	101.52	97.148	96.399	96.776	94.172	99.27	97.131	95.681	98.01	100.02	96.783	99.139	103.06	92.015	101.02	101.38	95.429	97.517	102.62	97.776	99.793	97.196	105.49	92.276	102.44	98.73	94.778	95.942	103.7	101.14	94.211	97.778	90.839	98.666	102.46	94.023	98.069	98.682	100.09
111.52	105.01	107.66	112.77	110.89	106.22	109.62	103.58	107.01	115.07	107.9	105.08	104.41	104.04	111.18	109.34	108.07	108.86	104.26	107.08	103.82	107.86	115.73	107.78	115.23	107.58	109.38	107.81	114.39	107.45	112.37	109.41	108.44	108.64	111.77	107.83	107.09	108.68	105.17	109.94	111.61	106.59	110.42	114.57	111.44	112.95	103.24	110.96	110.78	105.99
102.82	109.42	104.69	104.39	105.01	108.89	102.68	106.56	108.75	108.44	101.12	104.81	113.44	103.14	112.1	104.47	107.28	103.98	104.11	104.3	108.92	100.7	106.85	103.75	105.02	108.39	108.3	104.93	103.63	113.64	107.78	104.06	100.51	103.63	108.24	106.91	109.58	107.11	103.68	108.7	108	108.43	103.5	108.89	105.75	104.7	103.68	101.2	100.2	98.543
101.56	97.375	97.11	103.14	98.276	98.687	95.341	100.34	100	94.908	99.483	97.197	97.556	99.374	100.56	96.794	97.025	100.36	92.405	95.715	101.79	101.54	92.811	100.68	101.01	100.27	95.735	93.825	102.17	102.54	91.893	99.93	97.944	92.7	94.493	95.632	97.593	96.504	94.215	103.07	97.612	101.9	98.657	93.95	95.372	96.975	99.276	98.304	102.16	99.738
104.5	101.52	96.615	101.56	96.623	102.24	97.586	95.948	101.59	100.05	94.114	95.704	98.444	98.504	100.44	103.05	100.55	100.42	89.895	96.69	97.151	98.824	99.418	103.23	101.05	96.648	100.62	100.52	98.376	97.502	102.79	99.167	100.49	98.775	98.913	97.81	100.76	101.05	97.38	98.77	96.311	96.017	100.29	99.774	97.911	98.361	89.613	104.09	100.38	97.87
114.56	102.11	107.37	110.03	111.28	106.67	105.53	110.98	109.14	110.44	108.51	107.76	113.01	112.66	107.35	111.15	115.56	111.12	106.01	105.27	111.98	111.57	110.79	111.1	107.2	107.6	107.69	103.8	101.75	110.61	112.72	103.42	112.82	109.33	110.99	108.03	111.29	110.24	108.45	109.35	108.8	108.37	104.57	107.31	107.15	107.51	110.24	107.16	107.34	102.26
107.9	108.99	111.25	111.1	103.84	106.34	106.14	108.3	105.34	106.59	103.84	109.55	112.81	96.538	106.99	108.7	104.38	113.7	113.59	108.24	107.26	106.21	109.5	109.37	110.51	102.72	109.37	109.27	106.32	109.95	109.99	112.4	110.79	105.32	105.74	107.39	109.42	104.51	111.69	111.36	111.64	106.95	104.93	104.78	105.36	105.56	112.02	112.3	107.5	106.76
113.84	115.09	110.04	109.69	106.59	111.07	110.99	108.53	103.52	103.65	115.1	110.64	112.94	117.38	106.93	110.04	108.21	107.33	110.86	112.51	110.91	113.39	108.49	116.53	114.55	109.59	113.76	110.82	112.45	110.35	108.94	114.28	110.99	105.15	110.14	107.35	107.64	116.52	116.71	110.04	105.82	110.35	114.76	114.93	104.35	105.46	109.97	112.7	115.29	108.76
107.65	109.23	106.42	109.63	107.08	110.64	111.69	106.31	106.45	106.85	109.11	107.65	110.32	108.24	109.41	106.7	111.53	101.78	108.95	110.18	109.28	104.66	114.12	103.62	109.05	106.1	105.63	113.64	112.25	113	108.8	106.67	110.29	105.3	107.45	104.36	106.61	105.6	105.41	108.07	108.62	102.7	105.28	108.79	108.04	108.11	101.99	109.77	103.77	109.79
106.47	107.95	104.54	113.81	108.86	107.2	113	107.37	105.18	107.59	111.57	101.44	109.41	109.91	104.13	105.01	107.29	108.38	113.52	116.17	106.06	109.75	108.49	106.72	102.54	108.46	103.93	111.76	104.53	105.07	103.71	112.13	108.9	100.58	110.32	106.96	107.25	106.43	105.74	105.65	106.34	111.45	104.03	102.58	109.1	107.77	110.07	108.34	111.02	109.62
112.22	106.02	104.54	106.02	104.83	110.4	112.98	112.91	105.1	106.76	105.08	102.89	109.4	106.7	106.43	107.67	112.16	108.58	109.6	106.92	109.78	111.84	111.73	105.01	109.59	105.4	100.74	114.48	111.18	111.78	104.77	107.21	109.2	110.16	109.68	108.92	112.78	111.25	106	110.84	98.578	112.28	111.08	113.32	108.76	107.88	115.46	102.08	111.48	109.9
114.27	100.35	104.65	105.65	107.8	107.23	103.36	104.29	106.29	105.47	104.5	107.95	108.47	106.36	101.64	107.55	106.18	109.64	103.39	106.71	105.6	104.12	97.536	109.96	110.85	104.3	100.59	98.123	103.45	103.59	108.7	107.22	105.54	107.16	104.67	106.96	111.94	103.18	105.54	106.87	105.33	103.06	103.52	109.25	101.16	103.19	107.36	104.98	99.632	103.24
105.15	102.74	115.08	105.7	100.48	106.72	102.4	107.63	106	105.51	111.16	102.52	104.93	109.03	106.12	111.26	111.46	104.5	107.67	112.5	104.12	109.8	103.04	107.32	112.23	104.45	101.92	104.7	105.89	103.24	102.21	108.73	104.9	97.747	103.75	104.95	105.7	105.2	107.64	103.89	105.82	106.38	104.11	108.54	111.6	103.95	110.48	107.29	104.42	112.08
100.28	102.45	110.43	107.8	108.04	104.92	109.92	107.36	109.8	102.79	104.56	112.39	107.8	105.8	106.2	102.25	104.16	109.94	107.82	103.17	109.93	106.99	103.66	101.71	106.91	106.13	102.37	107.77	107.76	110.81	102.01	108.73	101.98	106.2	104.57	109.87	106.22	107.79	106.04	105.59	103.13	105.13	99.896	112.21	108.14	104.74	102.27	107.9	102.91	110.97
113.23	113.76	107.54	107.29	106.14	102.28	109	111.94	108.05	107.95	106.93	104.98	111.07	105.86	106.23	106.59	108.6	103.65	104.38	107.02	107.81	113.74	110.44	110.08	105.09	108.22	110.35	105.57	107.42	106.93	105.58	104.39	102.69	106.91	101.61	102.97	105.8	108.63	104.8	107.74	109.34	103.02	110.91	108.14	102.07	114.06	107.99	112.93	106.21	116.56
100.43	100.36	95.651	101.45	101.2	96.121	96.151	95.354	95.09	100.19	96.458	100.56	97.366	95.936	98.994	98.396	98.66	98.419	91.548	98.81	100.21	96.692	95.274	97.927	96.458	96.464	101.65	97.373	95.113	98.698	93.995	98.175	97.119	99.385	101.86	94.783	95.906	99.821	98.224	95.875	95.96	97.566	95.426	101.08	96.904	99.668	101.44	102.5	101.89	97.979
107.62	102.66	108.37	99.196	99.526	105.66	103.28	100.45	100.89	100.33	109.64	100.85	103.71	108.45	95.765	104.88	101.22	106.06	107.37	101.73	103.92	101.69	103.01	101.24	104.55	104.48	96.396	109.07	106.31	100.24	100.83	107	104.86	100.12	101.24	105.34	104.51	108.51	103.97	95.378	100.27	108.05	111.1	96.872	104.82	107.28	100.18	101.66	98.73	99.266
107.1	110.19	108.9	106.06	107.87	107.03	110.19	105.5	110.59	105.3	115.28	104.62	110.37	102.81	107.23	106.15	108.14	109.64	108.62	108.96	104.79	107.58	99.46	108.87	105.76	104.34	108.33	102.09	103.09	113.43	118.53	104.8	100.43	112.87	112.57	103.5	106.59	107.11	112.12	104.33	102.99	108.68	106.58	107.55	110.6	106.7	108.84	104.97	104.04	105.25
106.16	111.16	111.36	107.36	113.75	104.92	110.15	106.55	109.95	119.06	106.87	103.91	105.05	107.55	103.63	110.53	101.64	110.41	108.48	106.6	105.65	107.54	107.58	103.66	111.46	111.44	104.16	108.34	109.38	104.99	109.1	105.62	103.79	107.39	115.04	105.03	108.73	104.15	106.2	110.47	108.12	107.44	107.98	110.66	110.47	105.58	108.51	108.84	107.18	106.59
100.33	103.2	102.1	103.05	109.46	102.27	104.11	101.6	103.44	102.44	102.9	96.668	104.9	99.688	103.14	103.25	99.434	101.13	108.86	102.47	97.685	93.965	103.2	109.1	98.879	106.06	99.572	99.657	101.41	102.56	107.09	101.28	104.16	100.17	103.48	106.67	101.1	105.89	105.24	98.994	93.693	101.54	106.39	102	103.35	96.981	103.77	99.218	102.9	108.41
102.86	107.39	107.83	102.33	108.03	108.8	102.55	109.4	103	103.81	110.69	108.77	104.88	103.9	109.02	106.85	109.24	99.879	107.52	103.71	103.1	109.71	106.51	104.67	98.514	101.51	108.27	107.39	104.28	103.41	103.62	102.9	113.96	112.56	107.12	109.05	104.09	100.76	102.91	104.42	108.82	109.99	107.83	102.11	111.48	104.16	105.29	106.74	107.6	104.18
104.79	107.18	111.46	106.95	115.46	109.62	112.64	106.09	108.27	112.99	110.29	105.57	107.33	111.88	113.24	111.47	110.84	109.36	112.09	101.82	106.87	111.97	107.76	102.8	99.458	108.55	106.1	110.21	106.87	111.37	106.93	111.8	105.36	106.42	111.23	106.85	107.68	108.42	108.93	105.08	107.24	99.759	106.93	104.06	106.29	108.44	104.85	107.92	111.21	108.3
107.34	101.69	109.89	105.01	106.7	110.39	105.79	106.92	105.35	105.79	109.05	108.18	108.63	110.05	105.59	110.01	106.47	108.36	109.05	108.62	104.06	105.45	109.03	104.17	102.55	105.75	108.47	111.37	103.4	106.05	107.93	102.27	114.15	109.01	111.69	107.31	107.95	100.04	104.1	106.64	104.88	104.96	107.98	107.74	103.87	105.09	111.34	112.13	101.68	108.77
105.49	102.08	99.189	100.33	102.97	100.65	104.47	108.13	103.98	108.31	100.76	103.59	99.664	103.63	103.67	107.03	103.41	104.24	98.07	109.24	97.684	105.83	102.58	103.44	104.6	101.8	99.908	99.659	96.879	102.48	100.67	103.54	99.539	102.92	99.994	104.01	104.07	96.799	103.43	96.526	97.949	104.56	103.61	103.64	103.65	103.75	101.62	97.078	108.25	99.701
106.34	103.86	107.63	111.74	105.36	108.2	104.5	104.37	112.39	109.76	111.94	104.4	107.33	108.17	107.15	107.26	109.23	112.84	108.91	107.17	103.42	115.15	103.68	109.04	109.7	106.95	110.15	111.74	110.36	104.2	112.55	110.46	104.56	107.23	108.67	105.88	109.21	113.65	105.12	114.36	111.48	107.5	104.84	106.65	107	104.79	109.75	106.27	107.67	109.02
103.93	104.75	98.379	104.47	108.17	103.81	106.18	106.52	102.64	112.65	103.25	102.68	109.1	101.49	110.17	102.57	100.56	112.25	102.89	104.37	105.09	107.95	109.26	103.11	105.13	105.35	104.63	106.86	107.66	100.83	107.42	108.61	111.39	103.67	102.28	109.73	108.03	109.61	109.1	103.1	103.84	108.21	107.31	106.81	110.77	103.42	105.51	105.21	100.64	102.5
111.49	106.03	109.92	111.26	111.15	108.96	111.98	109.34	108.9	112.13	109.47	112.89	113.89	112.19	109.65	114.13	109.66	108.5	104.58	105.72	108.95	113.32	107.62	104.11	105.99	109.19	106.98	112.35	107.23	110.56	110.45	106.51	106.27	111.84	111.23	105.55	110.21	107.48	106.54	109.19	103.22	110.21	109.14	113.18	103.45	108.83	105.41	110.73	112.04	105.34
104.28	105.19	108.06	103.94	98.977	111.97	113.09	107.93	104.75	109.44	104.15	106.67	108.93	103.48	106.85	104.7	108.14	110.57	105	100.26	106.68	107.06	108.99	108.18	101.95	101.18	107.42	100.71	105.23	109.13	105.26	101.76	105.25	101.33	107.26	100.19	109.65	104.04	105.58	108.19	103.86	109.1	102.5	108.57	110.24	110.92	105.47	107.81	104.67	107.6
98.946	95.708	99.034	101.51	107.44	98.659	90.393	102.45	97.253	100.55	97.149	96.62	92.847	96.359	95.431	103.98	100.06	97.715	99.328	100.72	99.079	93.435	100.66	98.763	97.428	101.53	103.02	104.61	99.866	101.47	93.341	95.521	102.42	101.1	106.39	94.421	99.473	97.444	97.897	100.32	94.734	95.578	97.489	95.192	96.149	98.004	100.47	95.108	94.401	101.24
104.94	105.87	98.316	104.42	102.36	108.17	104.92	100.58	110.38	103.44	110.97	103.1	104.98	106.32	106.26	106.82	106.17	101.71	103.84	103.52	108.25	107.01	98.058	106.83	113.49	111.56	103.05	105.44	106.37	101.72	106.11	108.45	104.87	106.28	106.72	107.01	102.18	109.48	109.23	108.88	109.29	105.91	103.56	110.19	106	105.2	105.82	103.47	103.75	106.71
112.83	107.73	100.87	106.14	101.55	108.09	114.28	118.15	116.47	105.16	108.23	113.1	112.93	109.92	106.13	103.46	110.25	108.9	111.47	100.08	100.41	107.6	112.41	101.73	103.07	111.76	110.36	106.07	112.22	104.81	110.5	110.42	105.44	105.16	109.55	101.77	107.94	107.05	103.52	102.55	100.55	104.59	104.94	108.73	107.84	112.1	104.92	102.88	106.99	109.38
112.17	105.2	105.47	108.11	103.01	107.18	98.104	113.33	103.35	105.87	106.31	106.62	107.85	105.41	106.95	96.661	101.48	108.08	106.78	106.55	107.75	108.77	105.13	106.55	104.71	104.99	111.64	105.21	99.851	98.909	105.97	109.23	106.82	109.92	112.32	106.51	103.72	102.86	103.03	106.53	106.57	105.52	101.26	107.44	105.33	101.35	109.81	108.85	103.13	104.88
107.17	104.35	105.56	109.32	104.95	108.22	112.41	110.71	105.05	110.9	110.02	108.75	111.93	108.81	107.25	107.51	103.12	112.81	105.29	108.07	105.88	112.83	107.79	105.03	111.59	108.29	107.37	102.17	104.49	109.87	109.14	106.11	110.75	107.63	103.73	111.27	106.96	104.13	106.95	109.25	105.57	102.96	104.65	114.24	108.55	111.84	105.07	105.73	107.11	111.7
105.46	102.13	96.099	101.88	105.87	100.14	108.87	97.982	100.22	98.61	97.795	106.52	104.68	99.623	100.27	101.91	95.067	94.513	106.27	99.864	101.31	98.212	104.17	107.82	107.26	90.024	101.96	101.84	103.36	102.08	103.32	91.397	101.86	103.31	101.94	104.24	102.3	102.35	101.04	97.381	97.955	102.23	98.86	103.56	103.82	101.28	100.87	100.6	99.702	96.64
95.502	96.603	104.45	99.507	102.71	101.59	97.592	96.866	104.99	97.884	105.7	100.73	102.65	93.064	98.832	101.01	105.11	104.34	102.69	97.466	97.611	99.984	103.16	103.57	103.58	101.91	99.523	104.87	101.49	102.8	104.57	97.644	99.297	99.504	94.833	100.84	102.71	98.848	105.03	102.89	101.04	105.92	103.75	102.94	100.92	97.153	97.994	98.975	104.29	98.361
112.62	114.4	104.52	106.97	110.78	113.25	105.26	105.68	108.18	113.18	104.96	106.12	103.99	110.27	109.49	103.75	105.46	114.21	112.63	103.86	111.64	108.99	108.94	107.97	108.94	108.87	111.47	108.68	107.74	108.8	111.7	99.442	100.76	112.37	106.71	107.15	104.73	111.94	107.24	109.56	113.48	110.84	113.96	105.16	105.64	107.09	112.91	112.11	105.69	112.07
104.23	108.07	106.31	107.68	102.8	107.7	107.88	104.3	110.41	109	111.53	105.37	106.57	106.25	114.83	102.94	111.23	113.45	109.49	110.49	102.75	105.2	107.95	109.29	101.14	99.366	108.29	105.04	110.35	104.79	112.73	110.32	104.71	107.85	105.15	108.2	106.17	111.9	106.07	110.19	109.19	114.12	105.36	106.69	104.52	114.47	106.73	104.33	112.04	110.45
107.66	106.9	107.85	106.63	110.99	113.49	103.44	103.55	101.09	104.19	101.07	106.24	105.62	108.07	105.37	106.91	102.9	104.38	109.91	102.5	105.42	105.66	106.41	109.69	106.19	109.3	107.4	109.42	106.69	104.11	109.46	107.88	105.87	102.71	104.13	112.74	102.08	107.32	107.23	107.66	106.97	105.37	105.97	106.26	106.59	106.26	102.15	108.67	112.43	106.84
107.61	108.54	110.3	103.07	104.57	107.39	105.55	105.98	114.1	104.33	112.21	100.13	103.91	102.72	111.04	108.89	105.67	107.11	102.29	105.54	108.22	111.01	105.23	107.81	107.95	108.7	103.51	107.16	105.6	104.78	110.86	106.25	103.07	107.99	109.72	109.31	104.93	105.66	105.93	102.07	109.94	106.98	105.16	103.18	111.87	112.13	103.31	106.8	100.74	104.83
101.32	110.19	107.01	105.1	108.57	107.53	99.833	102.06	107.8	104.06	109.42	107.11	105.43	106.16	109.16	107.84	105.63	107.51	104.06	108.98	100.41	106.39	101.12	103.14	101.46	107.59	109.15	100.82	107.29	110.34	103.17	104.42	107.92	107.67	106.15	97.308	95.712	105.27	104.91	105.48	104.02	111.36	105.9	107.46	102.2	108.73	109.96	106.43	106.58	97.792
106.59	111.53	106.85	109.14	108.85	112.4	111.02	109.9	104.62	108.22	110.32	107.16	110.91	107.13	102.09	105.93	111.12	104.46	104.55	104.33	106.12	107.21	108.4	107.54	104.51	102.49	101.91	107.2	104.71	111.36	109.37	100.32	114.33	102.8	106.3	104.5	103.86	106.3	109.2	103.67	106.39	110.11	102.26	109.7	113.51	106.35	105.65	104.03	108.25	107.82
110.65	106.86	110.7	108.16	104.79	111.72	112.01	112.22	105.43	110.81	109.72	108.73	108.85	112.12	109.89	106.63	109.53	110.68	110.37	103.64	105.63	104.78	107.59	118.76	107.58	113.16	106.03	103.79	110.88	109.87	108.83	111.03	107.64	107.52	108.66	109.49	109.02	110.34	110.82	109.8	107.16	109.55	113.57	110.3	113.59	105.03	105.96	105.37	104.59	105.47
108.15	111.97	105.69	105.44	106.52	108.51	107.43	108.78	111.23	108.38	109.13	109.25	108.85	111.13	108.31	108.36	107.79	108.11	111.76	107.42	112.67	112.98	112.51	105.16	104.56	111.54	108.19	105.4	106.91	111.29	107.56	108.99	111.49	102.61	108.65	110.76	107.22	107.79	107.36	108.98	112.84	105.78	108.26	105.4	106.21	107.46	103.58	113.52	107.22	107.06
110.34	106.57	113.29	110.13	110.98	110.02	112.28	114.65	118	118.84	113.96	115.53	109.52	112.73	109.15	112.78	109.56	112.14	113.62	106.31	113.04	109.6	112.02	111.76	105.02	114.1	108.56	107.99	110.63	111.03	111.3	115.5	115.9	105.08	112.78	115.44	114.89	108.43	115.55	112.6	105.89	108.41	105.73	107.36	110.6	109.86	107.49	112.92	109.29	113.78
110.34	105.36	106.75	114.69	107.43	109.54	101.17	107.43	109.89	109.33	100.63	109.62	106.46	106.99	108.81	105.49	102.24	106.68	102.53	105.86	103.03	108.43	106.73	103.23	104.1	103.48	113.74	104.65	111.04	105.82	106.28	108.98	105.57	106.23	105.67	105.16	104.19	102	101.94	109.55	111.94	107.59	108.63	104.44	107.67	104.05	107.01	110.77	111.57	100.83
108.26	107.55	99.27	102.32	101	106.15	99.459	104.18	110.81	103.37	110.47	104.51	110.11	109.74	108.01	105.87	104.62	110.27	103.26	104.89	103.33	111.66	107.14	104.64	102.94	103.47	106.02	108.16	106.65	109.25	106.44	101.19	107.02	104.59	98.394	105.24	109.41	101.82	105.8	104.83	111.67	108.91	104.68	103.8	105.5	103.96	105.94	103.51	107.55	103.68
88.427	94.26	94.292	100.72	99.351	105.33	98.894	101.81	100.05	95.056	109.13	96.993	99.531	95.698	96.826	96.593	99.339	100.02	95.767	104.13	99.046	101.34	98.616	91.755	102.72	101.15	97.819	99.105	94.106	101.45	97.748	99.618	100.49	96.06	100.58	97.482	102.79	96.082	101.99	96.498	100.84	100.11	96.993	104.35	101.29	95.736	97.245	94.562	100.54	103.5
108.99	107.13	105.41	108.27	110.9	108.36	101.44	102.73	106.62	108.04	102.05	104.15	108.68	105.37	100.29	103.28	100.15	106.71	106.19	110.97	107.36	103.66	103.98	109.87	107.88	107.82	107.18	102.71	107.3	102.8	113.13	109.21	104.34	103.09	101.51	104.59	99.029	103.69	107.17	105.86	105.46	103.24	108.76	104.34	108.8	104.33	103.75	106.36	107.71	98.942
100.75	98.014	97	106.32	104.42	103.57	97.133	106.19	103.16	99.888	93.749	103.07	103.48	98.888	100.73	97.512	101.91	104.94	99.831	103.98	99.94	101.91	95.345	101.69	102.22	103.59	102.15	103.35	105.93	99.133	96.189	104.22	102.58	104.56	97.926	100.75	99.124	97.836	97.117	101.31	101.15	101.05	98.581	102.82	101.93	98.065	105.5	95.737	102.26	102.68
106.32	102.96	109.45	103.73	105.52	103.72	105.2	112.8	111	106.76	104.04	110.75	114.03	109.87	105.36	113.71	106.05	102.03	112.17	103.71	106.75	107.93	117.39	108.42	103.32	107.42	107.42	109.81	110.14	105.18	104.11	110.68	116.43	109.87	113.52	105.23	109.71	107.08	107.4	104.62	110.35	109.18	113.61	110.72	108.24	107.67	112.96	111	111.67	108.37
109.53	102.09	103.32	106.03	104.41	113.49	102.99	101.61	102.56	108.56	104.53	107.01	105.04	107.77	112.71	106.16	106.21	108.57	108.38	103.54	110.19	104.08	106.86	100.22	106.05	111.03	107.05	103.19	108.72	101.83	104.05	100.81	103.34	104.44	104.31	101.97	104.32	108.76	100.99	105.19	104.23	101.71	114.64	101.99	109.36	108.24	104.13	109.48	104.61	108.93
101.1	102.73	98.504	104.23	101.9	102.93	97.585	101.05	101.22	97.096	105.87	99.623	99.775	95.256	99.551	101.74	104.4	102	98.761	103.03	100.74	99.277	104.29	102.77	99.584	105.83	108.94	98.204	101.46	102.93	105.62	104.86	100.56	103.01	97.573	98.896	97.039	99.809	101.56	98.344	98.09	100.53	104.19	107.07	102.25	108.34	96.778	100.74	100.56	105.12
107.67	111.03	107.62	103.86	110.01	103.77	108.86	110.16	112.02	107.18	108.15	106.9	111.84	108.7	105.46	99.023	105.4	106.11	110.16	106.65	105.44	104.69	105.48	105.68	104.75	99.238	108.6	107.27	103.17	104.42	109.42	108.02	105.38	111	100.36	108	107.39	108.04	105.53	103.33	104.23	104.74	104.01	108.84	105.78	104.68	105.07	110.26	101.13	105.82
104.82	108.5	113.11	106.49	109.03	104.93	107.88	104.99	104.35	110.38	109.6	109.47	108.34	108.09	100.09	114.84	104.71	104.25	112.81	106.67	110.85	105.08	109.45	102.93	109.75	104.06	105.85	110.08	106.7	106.53	112.77	105.62	109.83	108.25	106.9	103.48	104.42	108.56	105.22	106.78	109.22	104.36	110.26	101.04	110.63	114.06	101.32	100.29	103.71	113.01
102.19	108.78	111.51	99.066	99.494	106.22	108.1	103.76	104.07	106.34	104.46	100.28	107.23	106.03	102.85	104.08	107.66	105.37	100.17	101.25	101.76	110.42	107.84	104.84	106.45	100.09	111.21	105.68	111.06	101.23	105.52	105.97	112.96	105.14	108.32	101.26	110.91	110.04	110.02	104.78	107.38	111.73	106.44	105.57	108.23	107.12	106.76	105.45	106.1	114.88
105.09	99.782	105.52	109.03	100.68	99.615	109.53	105.44	101.01	106.66	109.47	105.26	102.9	109.44	113.98	102.32	106.01	107.34	107.67	102.43	101.31	105.86	109.7	105.64	107.56	103.51	107.94	106.64	102.93	109.76	107.8	96.174	102.78	101.62	101.12	102.72	99.732	107.52	103.43	101.21	108.29	99.224	106.7	104.78	104.59	105.55	106.85	103.03	103.41	105.54
101.42	96.107	99.54	97.189	97.342	102.25	95.638	98.126	91.952	92.687	94.444	100.44	95.526	103.05	99.029	98.46	102.25	99.251	97.422	93.819	97.755	94.386	94.789	100.63	100.38	102.85	96.83	97.77	93.242	97.753	101.06	101.25	91.516	98.982	96.184	98.029	100.9	97.188	97.184	100.78	104.68	98.423	95.163	94.998	95.005	96.987	100.82	100.91	97.649	96.691
108.21	104.97	110.77	109.61	111.7	96.173	109.97	103.11	109.48	105.32	104.96	101.35	112.39	107.16	108.02	107.37	103.45	107.48	115.96	105.03	109.77	108.25	119.38	105.57	107.88	104.68	106.69	107.83	107.24	107.56	111.75	110.36	99.904	102.65	107.9	100.69	105.4	104.63	106.55	104.6	95.784	103.47	109.04	101.94	102.52	109.39	109.11	101.93	109.67	103.52
106.01	107.48	104.61	101.79	106.54	109.09	106.57	112.16	105.32	110.44	106.06	105.58	105.2	108.67	102.74	111.51	110.35	113.75	110.91	110.26	108.78	108.88	113.51	111.21	110.19	105.21	109.47	107.62	108.91	108.28	106.6	111.75	115.23	109.5	105.54	117.87	105.73	106.06	113.81	108.42	108.14	104.56	106.96	108.13	101.92	101	114.04	109.37	103.49	103.23
103.42	104.88	107.18	107.15	104.59	105.82	108.03	105.41	106.6	103.94	105.49	104.93	107.01	102.24	109.55	104.37	103.75	111.39	103.39	100.29	103.49	105.11	107.23	104.64	103.41	107.31	106.87	105.55	105.68	105.39	108.63	107.75	107.98	102.61	98.891	101.4	110.21	112.19	112.39	107.32	108.63	100.41	106.64	99.314	107.74	103.07	106.7	105.65	104.83	106.29
97.638	97.377	102.12	100.66	97.755	102.31	97.355	102.76	92.779	98.371	102.85	95.521	107.13	91.329	98.745	91.128	96.379	98.238	100.44	95.481	93.07	105.54	104.97	102.89	95.312	99.682	101.68	93.021	97.852	98.219	101.71	95.287	96.204	94.369	96.71	99.241	101.12	97.307	104.76	101.13	97.893	100.26	100.71	93.233	99.189	97.353	98.34	99.188	95.555	95.209
104.79	114.59	104.12	108.44	103.33	97.989	109.09	100.97	105.53	105.08	104.15	107.13	107.48	108.4	103.77	108.27	107.7	103.28	108.63	110.47	111.06	106.68	104.88	104.24	101.67	103.84	102.47	104.51	102.18	106.97	102.68	105.08	99.965	105.65	102.43	103.66	107.25	105.28	110.83	105.77	108.23	108.78	110.68	107.17	105.63	109.46	105.9	102.78	107.74	109.69
94.901	100.4	98.807	95.059	99.348	100.73	97.667	103.64	91.016	106.15	93.443	95.351	92.588	98.156	100.91	100.68	101.13	94.722	100.72	94.821	91.497	97.724	101.83	97.997	100.76	98.547	90.734	99.829	89.399	93.429	99.906	99.789	96.2	100.11	103.95	99.625	92.911	96.276	95.603	96.434	103.51	96.638	97.08	100.48	98.842	101.99	98.832	98.927	97.001	98.795
109.33	108.44	112.25	109.27	105.24	105.63	105.09	101.66	101.6	109.71	104.63	111.68	111	109.48	108.91	107.39	102.2	111.21	110.15	110.49	114.79	111.14	109.11	114.74	109.75	116.69	105.21	108.22	103.96	104.16	108.16	111.1	107.82	109.5	110.48	106.91	110.21	105.22	114.08	111.4	113.12	108.37	108.92	114.89	104.56	107.82	105.13	104.59	103.41	115.23
103.91	103.25	98.426	98.149	103.17	101.66	101.7	98.135	97.815	98.439	102.37	98.971	104.31	99.377	104.42	96.808	99.088	96.967	101.12	96.389	104.17	99.738	97.492	99.428	93.462	98.429	102.72	100.98	100.81	100.96	101.53	91.895	99.939	98.892	100.98	99.867	97.887	98.307	103.27	100	97.984	98.59	102.53	99.715	96.138	103.42	99.746	102.17	101.7	97.037
115.7	113.89	101.69	114.45	108.7	110.87	107.95	106.61	111.37	111.52	104.5	116.41	115.16	110.34	98.618	107.81	103.7	108.14	106.07	118.35	109.84	107.35	107.9	107.95	101.89	108.95	108.53	111.78	113.77	114.43	103.86	110.97	107.47	109.62	114.06	108.5	104.31	109.17	99.957	107.83	113.65	99.916	111.61	112.61	108.03	103.83	112.58	111.53	106.07	108.14
114.18	110.34	101.97	115.22	111.11	113.1	105.04	107.6	110.49	109.36	107.26	113.23	106.27	110.85	114.54	107.2	107.24	109.91	110.44	110.57	111.3	104.13	103.15	112.36	101.57	105.46	100.65	109.95	104.48	107.71	108.38	113.15	105.55	107.38	102.96	111.31	107.78	107.4	107.69	104.46	104.53	117.3	110.64	107.82	107.05	103.39	104.69	107.61	109.46	114.01
103.03	108.16	103.62	110.32	95.999	109.09	106.24	107.11	105.6	107.98	102.85	100.14	104.28	101.79	109.05	103.44	109.2	102.93	108.61	107.86	109.23	104.02	103.79	104.74	104.57	104.84	103.66	106.56	107.41	103.11	108.99	107.12	105.08	106.14	106.9	109.56	102.13	100.98	105.19	102.07	105.64	101.41	105.29	106.17	103.99	104.52	107.53	108.43	103.33	107.59
105.6	101.91	109.7	113.51	108.03	109.5	99.726	108.08	104.83	105.58	105.76	109.33	105.96	99.957	105.49	103.46	105.26	108.37	110.14	103.93	106.01	105.67	111.9	110.16	102.44	108.49	98.646	109.59	104.71	102.77	107.77	108.39	110.23	106.51	109.78	107.12	110.9	104.01	102.86	101.51	105.95	104.96	104.04	102.4	103.54	108.65	106.28	106.4	104.36	108.59
106.53	108.24	110.29	103.83	104.09	109.93	109.87	105.45	100.3	105.6	110.37	105.95	102.63	104.07	103.72	109.46	104.63	106.42	101.4	108.44	112	103.34	106.91	108.6	104.55	106.58	108.71	103.67	98.76	100.47	104.92	109.28	109.63	108.21	105.6	106.6	104.34	107.35	104.93	100.6	103.69	112.99	100.62	103.15	108.61	101.87	108.76	109.52	102.95	106.09
110.1	104.36	103.29	98.91	103.67	111.51	105.5	106.83	104.36	102.14	103.87	112.8	103.96	104.51	109.91	104.62	106.38	106.71	105.93	106.25	109.51	113.44	104.75	106.33	105.05	109.64	103.82	107.91	107.27	109.12	109.84	108.86	112.58	113.21	105.58	108.98	106.52	107.24	103.87	104.33	112.24	105.82	102.39	109.18	108.51	110.12	103.11	105.25	100.64	105.78
113.08	100.73	109.02	103.84	108.64	108.16	112.81	110.28	108.45	105.66	108.24	105.21	103.1	109.65	104.14	109.05	104.73	101.33	105.89	105.03	106.27	105.45	101.5	102.7	107.4	109.6	111.72	105.46	109.34	102.44	111.11	104.05	103.84	111.2	106.13	104.37	106.35	111.74	104.48	108.12	106.99	103.19	111.32	102.48	103.43	109.95	106.68	105.45	105.19	106.03
106.59	107.66	108.02	103.22	112.8	112.29	107.79	109.67	109.92	108.55	106.26	108.49	110.36	106.16	109.86	106.55	110.24	108.29	105.59	104.9	107.73	104.88	108.4	102.55	112.28	110.51	108.27	115.53	105.61	111.27	106.65	104.52	114.54	105.7	106.56	106.81	104.68	104.3	109.23	107.7	107.15	111.17	113.58	111	109.84	111.2	109.72	103.17	106.81	107.19
105.47	105.05	110.8	104.13	103.61	108.38	101.43	104.67	99.605	107.71	98.831	101.87	111.93	105.14	108.53	109.75	99.633	106.31	103.35	104.59	106.59	107.2	108.92	106.08	100.32	112.46	102.77	98.072	105.06	104.67	104.05	108.44	104.3	113.05	102.68	98.509	102.04	105.01	109.93	102.7	110.99	97.264	100.55	107.37	101.89	104.57	109.24	101.42	109.93	109.36
104.78	106.39	115.25	105.92	104.03	109.86	107.13	101.24	103.24	101.51	107.28	106.11	108.87	105.3	109.95	109.36	100.53	104.88	110.81	106.57	102.07	109.89	106.68	104.53	102.07	102.43	107.44	101.12	106.35	108.35	103.93	102.47	107.11	109.08	109.64	101.84	106.49	102.62	101.03	108.17	100.72	106.21	110.97	105.75	114.51	105.34	106.44	110.81	100.71	106.41
98.673	99.086	103.7	98.061	104.02	104.33	105.77	101.52	103.96	100.13	93.26	101.94	105.12	96.783	99.959	101.74	97.348	106.85	99.728	104.41	96.249	102.41	103.65	102.61	99.795	110.21	103.39	102.45	109.31	101.28	97.398	99.895	102.19	95.778	107.04	102	105.37	96.855	99.711	103.66	99.695	100.83	98.439	101.72	104.78	103.6	101.76	99.699	101.95	107.1
112.73	107.93	103.97	108.73	104.01	102.31	106.47	108.42	103.05	107.31	97.178	106.95	110.6	99.459	104.07	108.91	106.38	106.65	106.28	108.36	107.38	98.816	106.65	105.58	101.77	105.25	104.86	104.03	109.39	103.65	104.12	110.91	111.1	103.4	109.64	107.54	105.03	103.61	104.74	108.17	100.49	107.66	108.78	102.27	105.64	109.4	107.41	109.4	110.19	107
104.01	104.87	105.17	107.11	102.05	104.96	112.87	102.45	102.79	106.31	98.69	103.13	107.14	106.43	111.38	107.38	107.44	100.68	107.78	112.68	103.28	110.42	106.08	100.06	106.78	105.62	96.563	109.08	105.75	110.79	104	102.11	105.35	110.79	105.57	98.024	105.21	108.24	104.01	104.24	98.8	106.6	102.82	105.28	95.805	104.72	106.19	103.93	101.53	109.49
111.68	104.66	100.59	110.07	106.96	107.88	111.68	109.88	105.02	100.82	106.26	102.02	105.64	105.8	104.95	106.24	100.29	106.13	107.41	105.97	104.86	104.83	104.29	104.19	101.83	106.01	108.85	103.96	108.76	104.72	105.06	101.59	103.76	105.2	102.21	101.31	98.123	110.05	100.36	100.1	109.51	104.79	104.98	106.96	103.85	114.2	102.85	110.64	98.809	109.48
103.05	105.89	100.19	105.44	104.34	98.764	98.485	97.884	105.9	105.4	103.65	108.8	109.12	111.56	106.77	111.07	100.05	111.86	108.85	103.73	110.13	100.33	106.89	109.97	113.99	101.81	104.38	106.65	103.15	105.1	104.74	105.31	105.53	105.04	107.83	109.41	109.32	106.63	107.03	105.11	108.57	102.52	103.74	101.08	107.26	96.162	95.914	112.43	104.53	103.15
105.88	99.954	98.591	102.41	98.278	103.63	103.19	103.38	106.48	95.881	101.91	105.22	100.12	103.54	95.726	106.22	104.44	102.56	102.92	109.58	101.32	105.93	102.91	100.36	100.78	109.09	99.741	98.133	103.9	108.83	107.86	106.7	106.79	104.93	105.01	102.39	102.53	91.882	102.05	101.17	107.11	108.14	101.74	104.56	96.859	102.96	108.09	99.664	104.83	100.66
100.55	100.08	111.14	105.22	109.57	109.82	116.4	106.91	109.09	105.12	100.08	107.48	106.06	113.07	109.45	108.84	105.61	109.02	105.5	103.45	105.81	106.11	104.83	103.02	110.42	101	106.77	104.24	105.78	106.02	101.82	103.76	106.12	107.06	106.19	106.54	109.89	106.51	108.51	105.06	105.59	109.53	105.57	110.95	103.7	106.71	103.5	103.92	105.01	110.68
103.52	108.34	111.4	114.28	106.11	111.4	111.98	106.52	109.13	105.32	107.13	106.71	112.72	104.34	107.2	112.76	104.35	103.17	106.42	113.34	109.09	101.42	102.13	117.31	110.12	112.02	107.33	102.02	104.52	109.95	103.18	104.96	111.4	105.89	103.28	108.02	107.05	107.28	109.05	107.4	108.13	102.36	110.73	110.07	107.14	111.94	105.61	105.87	113.6	105.87
108.76	100.82	109.5	105.69	107.54	105.02	104.71	104.6	105.59	105.39	102.4	108.81	104.37	102.26	107.49	106.18	111.62	104.23	107.23	102	102.78	106.68	108.26	105.02	103.72	103.68	103.62	106	107.54	104.65	105.07	108.1	101.79	101.72	110.56	104.32	107.74	104.79	102.09	107.08	106.77	104.86	109.05	102.09	108.78	103.41	109.62	108.43	99.391	108.92
98.408	97.924	93.607	101.32	99.66	96.115	100.7	104.16	98.412	98.873	98.625	101.13	100.19	103.87	101.26	97.986	97.108	102.53	104.85	97.356	95.563	98.636	100.88	98.727	91.253	102.36	98.667	101.73	95.231	98.617	100.6	99.632	99.181	102.92	93.247	102.83	103.6	106.4	99.533	101.6	101.8	102.08	102.81	96.953	93.417	99.546	98.733	100.61	101.66	100.89
107.3	109.37	107.79	102.8	107.45	105.14	106.91	109.28	108.25	106.94	105.45	105.26	100.3	103.09	108.75	107.2	106.66	107.94	105.34	104.52	106.19	109.3	103.91	103.23	105.29	108.99	103.1	105.9	107.56	111.03	104.15	109.87	106.77	103.79	103.79	103.3	101.92	101.93	103.32	103.68	107.6	101.82	110.91	103.38	107.75	104.56	103.28	108.48	108.61	95.397
102.51	96.283	101.43	99.715	107.18	101.19	104	102.92	101.81	100.96	105.93	105.88	102.87	101.91	105.95	103.33	101.53	105.42	101.62	98.703	101.98	103.08	107.23	103.08	106.48	106.77	98.501	101.11	102.49	101.05	104.05	105.33	109.12	97.933	96.088	103.08	109.69	101.18	98	100.73	100.49	103.29	100.24	106.4	100.19	101.24	105.69	98.256	104.79	100.74
104.95	107.19	107.94	107.7	111.46	106.98	107.84	115.53	110.11	104.47	106.31	105.09	105.56	106.56	108.06	108.25	108.13	111.95	104.53	113.5	109.31	103	106.58	104.3	103.83	110.96	104.93	107.84	106.84	107.35	110.67	101.21	104.7	110.08	105.38	112.46	104.88	103.31	99.042	111.39	105.19	106.3	108.06	107.55	108.54	112.6	114.93	109.09	104.64	105.84
107.6	104.35	113.87	105.92	106.36	110.76	108.8	111.17	105.97	104.87	109.52	108.11	110.59	110	107.68	113.41	113.32	104.92	101.36	107.13	105.09	107.85	106.43	106.35	110.25	110.18	107.13	104.66	104.17	106.44	107.68	112.2	104.15	114.36	109.71	107	110.5	112.81	111.26	112.79	106.1	111.88	105.67	106.75	109.79	107.14	108.4	114.53	106.29	109.43
108.61	105.48	103.02	103.17	106.22	104.02	102.62	106.15	109.57	101.6	108.81	105.7	104.45	107.75	108.34	102.74	96.915	103.97	108.9	105.82	106.08	109.85	103.41	99.437	108.61	113.32	106.82	109.77	109.05	105.53	104.9	112.34	106.53	102.8	105.63	102.39	99.656	105.57	106.76	107.51	105.2	106.92	109.64	104.05	104.7	111.88	110.41	105.37	102.18	111.38
101.79	110.86	111.6	107.83	107.51	103.34	104.94	108.69	105.86	103.21	106.34	113.59	104.75	109.85	104.04	103.19	107.39	101.69	105.58	104.13	105.46	103.1	103.67	105.05	103.92	106.63	105.35	104.39	107.31	102.29	109.69	105.62	107.34	108.24	102.93	102.94	105.56	109.53	102.08	110.16	107.03	105.51	106.08	106.24	113.15	104.57	106.83	102.55	107.44	107.05
105.02	106.85	111.67	102.84	103.93	108.38	100.99	108.41	100.12	106.01	109.57	104.67	106.37	110.5	107.53	98.116	106.72	110.17	102.11	103.57	101.72	111.12	109.72	105.03	102.54	107.32	107.89	106.34	106.84	103.41	106.01	110.13	109.19	105.28	107.93	112.88	105.99	98.963	105.3	115.11	102.15	108.56	106.5	103.59	107.86	104.23	114.42	106.83	98.212	104.92
107.63	108.18	107.65	106.63	111.02	110.6	109.09	98.492	106.97	106.51	111.72	104.23	108.8	108.76	106.03	102.84	107.62	113.39	105.62	108.21	104.48	103.45	105.37	104.76	110.9	107.63	109.99	107.33	106.22	110.03	107.63	107.12	102.12	109.44	103.75	106.84	107.9	113.72	110.6	110.82	99.369	112.38	110.37	113.01	108.14	107.49	111.23	107.21	105.35	106.45
99.121	97.1	95.424	97.038	98.089	97.092	96.618	101.62	91.883	104.91	97.186	97.102	93.613	103.54	100.48	95.169	95.295	99.74	108.37	97.936	99.556	92.712	94.613	96.507	97.842	94.407	96.063	93.266	101.15	97.386	103.71	97.785	95.585	92.03	97.66	95.09	100.2	94.576	92.773	94.802	99.888	94.587	100.27	96.057	99.122	102.58	91.291	102.18	102.2	100.23
109.45	105.25	111.63	109.08	112.99	111.16	111.69	115.28	112.42	109.07	109.92	107.01	110.05	106.82	106.5	105.31	106.97	107.87	104.86	106.43	107.99	108.08	108.35	106.14	99.864	106.54	109.6	112.66	107.98	111.64	109.43	106.87	113.07	111.43	109.98	108.85	106.21	109.66	110.16	106.57	105.44	107.56	105.92	108.61	106.32	113.03	112.07	111.17	106.9	106.96
109.21	108.26	106.24	106.98	104.54	102.2	106.67	107.85	104.38	103.62	107.64	104.42	103.53	109.72	102.39	104.29	107.8	103.49	110.85	106.87	106.01	112.08	100.3	103.32	109.82	108.97	109.42	102.57	105.87	106.39	104.18	109.11	101.66	107.28	106.84	105.73	97.093	108.16	109.94	110.72	108.23	108.62	107.36	100.78	106.01	108.58	106.74	103.88	105.17	100.65
106.6	108.54	106.3	106.88	109.91	106.47	111.64	107.33	103.96	109.35	103.12	103.75	104.35	103.43	104.99	105.05	108.24	108.58	109.1	104.99	108.16	103.09	109.6	112.33	110.36	111.92	103.22	110.01	104.13	100.77	103.82	109.65	103.51	104.25	101.55	108.69	97.758	101.89	106.97	112.03	107.54	111.82	106.58	110.54	105.31	107.49	104.16	112.25	107.79	108.43
101.22	102.23	104.85	109.87	107.21	107.88	104.1	108.02	101.38	105.18	97.275	104.98	101.6	108.16	103.86	104.42	106.25	106.2	105.31	108.46	104.71	106.07	105.43	109.63	105.77	102.95	105.54	106.78	108	108.47	103.58	103.65	106.41	102.54	97.761	106.41	102.63	103.27	108.17	99.432	100.47	115.72	106.26	102.76	107.86	104.06	102.43	111.49	104.37	105.74
103.59	104.89	104.72	104.02	106.12	101.9	106.42	99.018	106.97	105.25	109.29	107.82	105.65	104.34	106.02	104.79	107.33	105.75	102.51	107.6	102.1	103.35	110.51	102.4	105.84	105.88	103.95	107.26	112.29	99.897	108.29	108.33	108.8	100.32	103.44	100.76	98.121	109.02	103.09	106.48	102.95	107.25	102.48	107.27	97.889	101.43	99.947	106.34	102.06	106.61
110.83	106.36	110.57	111.23	108.88	104.09	109.88	109.57	110.48	110.24	107.26	109.33	112.75	115.81	103.98	111.08	113.84	109.17	105.49	114.93	105.8	113.37	111.16	108.12	114.32	106.06	105.94	108.34	106.88	106.19	109.27	111.36	110.09	104.52	104.19	105.8	106.49	107.07	107.82	118.7	107.15	114.2	107.73	111.64	112.95	111.67	106.72	105.13	111.25	105.06
111.69	104.54	100.05	109.79	107.13	109.86	110.85	108.53	113.11	111.33	107.2	105.38	109.26	107.72	112.74	107.43	102.96	101.09	112.34	108.05	109.74	105.64	105.85	110.1	105.38	111	110.94	108.07	100.9	106.28	99.121	107.38	103.91	100.68	104.82	102.04	107.76	107.92	110.05	106.61	105.88	109.83	103.27	104.66	112.75	113.89	110.33	105.46	104.82	105.2
106.31	105.38	109.43	105.64	105.6	101.34	102.15	102.56	103.84	109.61	103.35	107.19	104.55	111.47	106.33	110.83	104.64	103.24	106.55	109.06	101.08	107.53	105.12	110.54	104.66	102.64	104.54	104.88	106.43	108.49	105.65	105.48	106.67	104.33	106.86	110.03	111.57	111.88	108.22	101.5	110.43	104.67	108.33	116.42	101.01	108.81	107.03	102.29	107.36	109.18
109.19	108.43	101.93	105.12	101.99	104.37	109.69	111.25	106.33	108.64	114.18	111.69	110.14	107.99	110.64	105.14	103.54	110.85	112.35	110.72	108.9	106.59	109.04	110.06	108.83	103.98	106.99	108.24	110.64	108.12	108.61	109.54	114.37	109.04	106.97	108.38	107.38	104.56	105.35	105.31	111.44	103.72	107.99	103.16	109.53	106.4	104.69	110.92	105.09	108.22
106.8	109.75	106.3	105.69	106.55	106.67	106.28	109.13	109.51	101.06	105.69	112.4	106.02	110.81	112.05	107.75	110.23	110.54	110.04	109.18	107.85	107.57	107.12	103.54	108.35	107.52	101.88	105.72	116.95	102.62	106.95	102.75	103.87	109.37	106.48	109.52	112.89	107.51	111.69	106.96	111.69	107.56	109.05	108.51	104.05	104.25	105.78	108.91	105.92	108.42
106.52	101.48	109.12	106.47	104.55	107.06	110.62	110.55	105.07	106.26	118.52	107.65	106.47	107.97	109.31	108.19	106.28	106.08	107.22	105.29	107.46	110.11	107.29	107.63	106.82	114.89	104.42	113.15	107.84	103.16	109.36	104.91	106.62	112.45	107.83	102.09	113.58	104.25	108.65	110.35	108.98	109.98	105.57	104.69	107.78	102.89	110.84	109.57	109.34	100.8
109.34	109.75	110.43	109.92	110.57	109.93	107.13	113.7	108.14	111.3	110.53	106.74	116.57	112.2	109.47	108.45	112.54	109.47	115.24	104.14	109.37	115.21	113.73	109.83	108.66	111.99	109.77	114.76	111.76	118.96	106.43	114.39	110.38	113.57	106.33	106.37	115.75	104.32	112.83	112.49	110.03	108.19	110.28	107.39	111.6	110.18	108.05	107.48	115.84	107.53
107.24	109.58	109.5	103.23	107.2	111.87	107.21	107.27	105.4	106.93	103.36	106.9	109.71	108.63	103.78	101.56	101.88	110.2	98.871	104.24	104.77	107.45	102.61	99.748	106.4	106.42	102.79	106.14	109.46	106.41	108.45	103.41	109.44	105.7	103.85	109.57	103.76	102.96	107.81	102.91	105.5	109.74	104.11	112.23	102.13	108.03	106.9	100.34	104.27	104.86
100.84	111.59	101.72	104.96	102.87	101.02	107.89	102.78	107.51	106.06	106.39	105.21	109.88	104.09	105.79	106.19	106.09	104.24	106.74	108.43	102.9	108.77	102.85	108.89	101.78	103.75	105.72	104.53	111.52	110.25	107.95	102.15	108.35	104.24	109.26	106.5	109.55	108.36	101.86	110.16	104.8	110.19	102.68	111.8	101.79	107.94	105.38	106.8	103.43	101.66
105.8	104.91	102.46	100.45	100.11	102.7	101.75	103.01	101.59	105.08	103.73	102.76	105.89	97.331	101.97	105.33	108.34	107.42	106.41	101.85	99.352	101.61	99.575	102.57	99.879	102.51	100.76	110.01	102.91	100.37	101.04	99.393	110.55	98.868	98.164	96.21	94.647	105.9	98.342	101.05	103.28	104.34	103.94	101.7	102.21	106.06	102.53	95.591	108.5	101.82
109.95	108.06	105.62	110.57	104.44	108.9	106.71	107.92	101.99	101.09	102.76	101.04	103.91	103.35	103.06	107.31	104.46	101.82	106.21	102.82	111.67	101.01	109.38	105.15	107.52	105.19	105.95	105.15	101.87	105.26	106.99	105.3	105.58	105.82	102.02	106.54	110.31	103.26	103.7	103.84	101.43	101.37	113.8	105.04	99.336	106.4	107.21	103.63	100.62	100.75
97.209	91.628	102.22	95.287	96.102	98.081	97.76	93.568	95.933	97.476	100.11	96.564	95.763	97.883	101.05	101.65	102.48	94.528	99.78	97.798	97.179	91.933	98.317	95.511	98.764	101.85	94.403	101.88	94.928	96.569	99.562	98.125	99.869	98.359	96.616	98.097	92.617	100.24	100.46	104.15	100.58	97.396	99.365	103	98.314	95.19	94.743	95.796	101.2	99.903
108.61	106.44	103.32	107.56	112.4	104.62	109.64	105.23	112.54	104.05	110.03	107.9	110.79	105.48	108.17	109.46	107.23	112.9	105.01	109.64	115.91	107.55	106.6	104.97	113.41	103.34	104.31	110.83	109.87	109.17	106.55	112.58	104.45	105.63	104.73	107.69	107.12	107.42	112.03	102.03	110.85	108.84	107.6	108.99	112.24	105.96	106.77	102.4	109.99	111.61
95.372	98.79	93.452	97.444	98.565	95.954	96.383	97.745	96.113	96.1	97.329	94.657	96.725	97.136	99.533	93.884	101.27	98.499	101.57	92.72	101.39	92.028	96.869	98.326	98.784	97.816	100.03	96.62	105.4	102.45	102.01	93.644	94.372	97.935	102.08	97.198	99.51	93.118	94.707	100.7	101.99	101.83	100.45	99.406	98.968	97.5	96.562	99.645	95.931	99.183
107.56	105.04	104.95	104.2	108.39	106.31	101.47	107.77	104.1	102.64	104.03	101.68	109.17	106.66	104.33	109.02	103.5	106.37	106.77	106.72	100.17	105.52	105.83	105.13	106.86	110.12	100.51	101.98	103.31	109.98	112.04	106.14	108.98	107.31	101.16	106.69	106.04	102.69	106.44	102.21	103.52	101.34	112.03	105.59	103.61	106.74	109.83	103.24	102.89	105.18
109.28	105.47	111.45	110.04	109.39	112.22	109.09	104.76	106.43	118.6	108.74	108.86	109.91	113.55	112.92	107.41	110.87	110.41	112.35	110.49	103.38	107.83	111.19	112.26	110.97	108.71	107.16	115.21	107.84	106.95	107.92	109.81	104.93	104.74	107.39	106.82	109.53	111.34	100.53	105.14	104.34	107.58	113.29	101.48	108.37	105.58	107.73	103.22	110.7	108.86
104.36	112.04	108.46	105.29	105.4	102.72	109.79	110.65	103.92	107.39	99.502	106.08	105.41	107.91	105.53	101.71	106.5	105.83	108.33	108.17	110.01	109	103.25	103.59	105.67	106.53	106.41	108.9	107.33	104.62	108.99	107.48	109.69	107.89	105.36	110.21	106.77	112.37	111.61	108.67	107.88	106.29	102.44	113.66	107.37	104.69	102.04	105.42	107.83	105.43
106.89	103.66	107.18	103.68	110.96	102.8	107.52	106.7	102.75	104.88	112.54	103.17	106.71	109.28	104.7	108.71	106.07	107.62	107.8	104.12	112.91	105.69	109.16	109.38	108.27	103.87	111.84	103.08	111.04	101.07	114.45	111	113.17	107.42	100.87	109.03	109.63	108.24	107.23	108.21	106.11	107.98	110.07	105.61	107.14	102.87	103.3	110.28	105.03	108.01
106.37	116.42	105.79	111.49	106.02	109.55	106.89	104.58	110.2	110.84	109.71	111.21	112.38	105.27	104.01	106.24	110.89	112.25	106.93	106.66	108.22	107.6	106.6	106.9	106.82	106.47	113.93	109.4	104.86	113.83	105.99	106.79	108.41	107.96	108.61	108.69	110.69	111.02	111.58	110.66	110	111.27	110.89	110.44	110.68	103.55	112.29	106.84	105	102.67
107.68	108.54	105.79	102.26	110.11	106.1	100.48	108.77	108.02	101.45	108.74	103.42	108.69	108.04	110.22	103.55	108.54	102.67	109.71	103.6	107.81	102.57	102.33	101.47	106.21	105.83	107.45	105.23	109.19	105.13	107.3	101.29	103.01	104.87	108.14	103.03	105.41	106.53	105.83	108.18	108.44	106.88	108.43	105.96	112.58	102.23	104.19	105.11	107.27	106.34
109.66	110.63	108.68	108.15	101.27	110.45	108.59	107.14	106.3	105.81	108.63	105.75	103.8	103.15	102.83	107.64	105.55	107.2	105.17	105.98	102.24	101.89	106.3	105.49	105.35	105.39	102.81	99.801	109.44	106.9	105.84	105.38	105.99	110.09	106.82	106.73	109.69	106.94	104.76	102.67	106.21	104.73	105.06	107.75	104.77	102.84	105.64	105.02	106.61	106.29
100.73	97.12	109.17	102.26	105.64	101.72	108.78	108.72	102.84	105.01	104.28	107.21	108.36	108.85	105.97	103.3	109.51	106.9	103.77	101.83	111.98	105.51	107.61	104.63	110.75	106.86	99.105	105.39	103.79	107.43	106.32	109.64	109.09	107.69	105.62	103.69	105.5	104.47	105.09	104.45	112.56	104.87	103.55	107.06	106.11	104.08	105.71	105.92	101.65	109.07
105.36	104.98	104.73	105.32	108.2	104.87	104.85	103.68	102.07	104.75	105.58	103.25	99.88	103.6	106.85	102.01	108.74	103.4	106.77	99.806	104.31	99.225	105.53	104.64	106.93	109.81	104.06	95.495	103.66	105.62	104.83	104.78	107.65	96.413	102.29	106.02	107	100.86	106.24	104.85	107.24	98.076	107.63	109.26	100.92	109.76	110.83	107.81	105.35	106.69
108.22	107.04	113.86	111.08	109.46	111.13	109.24	112.85	110.08	112.93	107.13	112.12	110.38	108.65	107.05	109.39	114.4	103.83	110.29	111.97	114.44	104.62	112.11	107.95	108.44	104.13	112.98	109.35	112.47	113.08	111.62	106.24	113.84	105.28	111.86	111.08	111.41	107.1	111.27	105.67	114.33	108.51	111.51	109.12	107.6	112.12	114.74	115.55	108.89	109.31
104.82	111.46	106.4	104.95	106.11	109.61	103.93	101.81	103.72	106.19	105.91	104.7	110.9	103.11	107.58	106.07	105.65	109.07	104.29	106.34	105.09	105.3	106.86	108.61	105.19	106.78	99.1	100.47	100.78	105.33	104.89	106.77	107.8	107.43	101.89	105.59	102.64	101.72	104.87	97.009	102.5	104.86	106.52	108.42	104.78	107.88	106.39	108.95	99.629	101.7
104.96	108.67	101.99	106.92	108.44	106.05	112.14	111.06	104.69	106.6	107.86	108.32	106.41	111.5	108.51	105.24	110.61	108.94	106.78	112.97	113.68	106.67	108.78	110.87	110.41	105.36	110.02	105.14	107.14	103.12	103.38	105.83	106.09	104.03	109.73	104.96	107.58	103.53	108.03	102.25	103.91	109.21	113.48	109.62	111.37	110.91	100.63	106.83	106.65	102.74
105.09	110.64	106.36	108.99	101.47	99.505	105.33	104.21	105.86	106.82	103.6	105.82	103.46	106.48	101.21	102.01	107.41	97.38	109.07	105.65	105.99	109.11	109.38	106.18	105.64	110.27	107.16	103.96	108.56	108.17	107.93	107.43	105.48	107.44	104.55	102.94	99.87	106.28	106.6	108.67	104.47	104.31	107.96	99.439	106.8	105.61	111.87	107.68	108.54	104.47
110.26	105.28	109.69	112.82	107.59	102.94	102.28	105.57	112.04	108.71	105.56	100.48	100.9	104.32	97.804	110.36	107.42	109.71	99.459	110.23	102.34	98.42	104.77	105.65	107.06	109.94	97.815	107.78	105.31	111.07	108.09	104.86	102.46	103.25	104.23	100.07	103.33	100.24	99.544	109.81	101.51	103.21	106.91	111.51	100.92	108.1	105.96	110.22	98.57	107.56
106.15	112.51	111.29	110.4	109.56	102.6	106.72	109.34	109.4	112.42	111.77	111.84	110.78	112.02	109.33	109.3	103.09	106	104.79	110.41	107.72	105.76	110.03	107.06	108.61	113.46	113.69	108.63	112.15	106.53	104.84	107.76	108.97	112.44	101.33	112.84	108.83	108.4	107.29	108.17	107.15	111.08	112.05	106.52	105.96	107.06	107.36	107.78	109.04	106.69
92.959	98.207	98.488	102.12	102.16	98.672	96.315	98.52	99.797	100.04	102.47	98.47	95.411	97.117	98.048	101.07	91.286	96.089	98.198	94.271	101.17	98.265	99.661	101.95	93.22	97.084	97.197	96.318	100.21	100.75	96.688	97.118	99.442	101.06	93.252	104.17	92.628	96.357	103.14	94.954	96.551	96.014	98.202	98.379	99.344	100.8	100.44	96.012	92.992	104.03
100.06	97.465	100.96	99.766	102.44	100.03	105.9	100.46	97.57	97.885	100.03	95.484	99.838	103.66	97.199	103.7	100.06	97.418	101.91	97.83	101.13	101.24	98.751	103.39	95.371	98.048	102.01	101.8	105.48	99.648	104.64	102.23	99.787	99.161	101.08	104.33	102	101.63	103.65	99.553	101.28	99.246	98.892	106.35	99.138	105.42	102.32	103.92	105.11	95.901
113.56	111.94	108.89	104.18	107.42	106.18	102.9	111.77	104.6	106.69	112.12	107.44	113.35	106.29	102.05	109.04	106.76	107.24	106.9	109.82	107.22	107.33	104.06	106.63	109.14	102.12	108.99	104.72	111.98	106.26	106.25	105.42	107.03	110.9	107.24	103.11	111.76	110.07	111.73	110.4	104.11	107.14	101.09	108.2	112.58	100.45	113.25	106.01	108.91	111.48
101.96	111.86	107.53	109.28	109.32	104.32	108.35	106.09	109.7	104.14	103.12	107.38	110.04	108.68	101.26	105.3	108.55	108.93	100.74	108.93	110.63	109.52	107.51	104.47	110.4	103.32	110.37	100.18	101.09	103.34	106.05	106.87	104.34	104.4	105.67	110.11	108.82	106.14	106.23	103.51	104.14	108.61	107.18	106.28	111.63	102.1	105.72	105.37	107.86	102.61
109.27	107.65	105.89	108.1	104.21	101.59	104.53	104.07	107.77	102.9	109.61	105.4	103.85	104.01	101.99	108.87	107.93	106.55	108.11	101.85	113.19	107.94	111.71	105.96	108.02	105.86	107.08	104.56	104.52	107.23	100.24	108.58	104.27	103.19	104.87	106.08	113.36	104.65	108.72	106.7	109.07	105.43	105.67	105.9	103.24	102.06	108.25	116.18	105.15	107.21
104.42	108.02	111.87	103.76	109.54	104.67	106.93	106.46	103.08	101.03	108	100.78	101.91	110.91	107.67	114.52	110.38	102.74	104.67	110.96	107.96	103.69	109.06	108.64	104.22	113.86	109.15	104.99	111.73	103.26	109.43	103.44	105.02	96.726	100.59	108.71	103.58	104.99	106.3	108.95	105.3	106.64	106.05	109.05	112.29	108.5	106.18	106.12	101.56	102.34
111.53	101.92	107.94	113.82	105.61	106.53	107.8	101.99	101.01	105.4	105.84	109.47	105.37	108.98	108.77	104.46	110.87	105.74	108.15	108.36	100.35	106.79	101.15	113.62	104.19	100.84	116.19	105.38	105.22	106.17	104.09	109.36	106.8	105.04	105.94	105.45	99.57	110.33	106.06	105.11	102.88	111.61	103.86	108.16	104.69	107.96	102.34	99.289	99.112	104.38
97.326	100.38	99.461	96.539	97.148	93.975	99.016	96.625	105.49	98.509	98.216	92.157	102.84	100.96	96.517	98.875	97.003	95.996	95.656	101.46	94.971	98.222	97.73	93.425	101.14	106.73	104.84	93.473	99.149	96.713	96.145	98.859	104.94	103.49	96.978	97.575	94.348	98.05	99.05	98.28	97.068	96.63	99.732	98.001	101.26	100.77	98.293	99.231	103.24	100.54
106.81	107.39	107.84	102.82	103.32	107	103.97	106.07	108.11	111.01	111.54	105.16	105.58	108.95	101.95	112.32	103.44	109.6	104.76	106.17	106.75	106.45	108.21	106.02	104.27	106.42	104.93	104.36	106.06	107.36	112.52	108.66	106.55	111.5	102.34	109.44	107.82	107.13	106.45	110.44	106.23	108.49	107.96	106.18	108.69	108.54	100.15	102.89	106.03	110.52
105.84	105.84	101.84	100.63	106.55	102.94	104.74	102.29	98.036	106.32	104.48	105.27	109.63	111.33	109.18	103.99	103.09	109.38	109.16	107.82	108.16	105.24	108.16	109.62	106.18	109.38	106.16	105.21	108.55	108.92	106.61	101.81	102.36	105.37	105.53	115.51	101.97	103.16	106.41	107.71	99.869	108.4	101.52	102.64	108.57	97.582	117.36	108.33	104.54	101.59
101.17	106.43	108.9	109.5	110.43	105.82	105.57	109.26	98.77	101.72	103.08	108.62	105.94	114.06	104.18	110.53	110.17	104.64	100.75	110.86	104.01	104.6	101.49	108.09	106.28	104.1	105.9	106.69	105.35	108.01	103.13	110.72	106.2	103.37	107.13	105.92	113.4	104	104.18	110.99	101.28	104.97	107.07	108.1	95.02	102.47	113.52	107.32	104.5	103.57
104.14	89.81	98.823	99.734	99.301	92.467	97.036	91.876	96.275	98.859	94.651	99.342	94.152	96.434	96.859	98.148	93.572	96.673	90.671	100.25	96.635	94.54	98.548	100.36	99.815	93.987	97.604	98.704	92.896	94.424	93.869	94.893	103.6	103.1	91.348	95.992	93.466	98.268	97.433	97.423	100.82	97.52	96.179	95.636	101.26	95.651	96.669	102.38	96.88	94.959
107.9	106.21	100.32	109.71	106.15	107.06	106.15	102.86	104.59	111.01	104.4	110	109.78	105.7	107.81	103.48	107.32	109.55	106.71	104.35	108.97	103.54	106.27	106.31	108.3	107.35	100.13	103.66	109.04	103.3	109.38	112.24	103.52	103.56	103.32	107.64	105.33	107.31	98.624	106.85	106.23	108.45	105.59	107.12	110.99	110.86	104.03	102.96	107.79	101.03
113.79	103.84	105.49	103.95	101.05	105.79	106.52	107.44	103.16	107.52	107.24	107.71	109.52	107.02	105.7	109.52	108.18	103.97	102.23	111.46	105.6	100.79	106.4	104.65	104.3	103.72	104.1	102.96	105.11	101.06	107.68	108.14	99.564	105.33	105.5	104.65	107.92	107.34	110.24	108.91	107.06	105.53	106.23	108.3	107.82	98.138	109.41	105.98	103.68	103.3
107.43	109.75	109.29	110.6	106.9	105.96	103.72	107.41	104.5	108.39	105.1	101.77	103.45	108.14	109.35	104.45	105.03	106.97	101.36	102.52	104.73	104.32	100.7	104.8	104.9	103.31	106.97	105.41	106.23	106	104.48	105.25	111.12	106.63	113.5	106.62	106.31	103.01	104.56	107.89	112.6	110.97	100.43	104.78	104.88	108.45	106.43	97.343	102.36	104.17
108.18	99.67	104.4	100.03	105.93	103.74	106.92	107.36	109.05	110.49	108.44	106.16	105.36	110.35	107.52	109.37	102.92	105.13	99.966	110.26	111.15	108.22	101.38	103.57	104.26	103.42	111.49	104.22	105.98	99.489	103.06	106.32	109.09	102.7	104.21	105.01	103.13	109.07	105.72	102.04	105.25	107.18	102.54	106.62	102.52	106.45	110.85	106.24	109	109.31
104.64	107.39	111.12	107.85	107.72	104.28	106.24	108.58	112.32	108.21	109.41	102.96	110.65	106.37	103.18	106.73	110.46	110.57	117.2	104.47	108.75	105.67	106.52	107.72	106.4	106.26	104.06	99.868	104.73	102.44	105.53	110.49	105.03	104.45	105	103.69	111.16	105.46	115.11	111.86	110.72	108.83	107.96	110.43	107.58	111.52	110.11	113.83	113.5	107.89
108.81	111.41	99.826	100.86	107.4	105.31	106.01	105.64	109.02	104.61	110.17	107.53	99.833	102.51	109.54	104.26	109.03	108.27	108.36	104.65	107.26	107.55	108.29	107.9	104.65	112	104.9	105.04	115.48	107.74	110.51	104.44	115.85	104.12	109.35	101.2	100.36	106.93	110.94	108.21	104.91	104.51	105.5	107.42	104.48	100.86	104.09	103.43	102.35	103.59
106.28	104.65	99.815	107.55	107.98	108.25	107.2	103.1	101.25	106.52	108.94	105.03	100.8	106.71	106.24	104.51	106.94	105.59	104.91	103.35	105.59	107.39	103.4	100.22	108.59	104.78	97.452	105.7	105.3	105.82	102.94	109.42	109.5	104.31	106.91	104.27	106.44	108.71	104.4	103.49	105.84	109.7	109.52	100.21	105.06	105.95	99.982	102.72	99.268	104.64
103.11	110.73	105.48	102.8	106.68	99.791	106.72	106.77	107.42	102.6	102.5	108.83	111.17	103.22	103.8	97	104.96	102.3	107.84	106.88	106.7	106.99	105.54	100.53	102.15	101.99	107.57	99.87	102.39	105.1	97.117	100.66	107.03	104.08	107.37	102.7	101.01	103.63	107.6	106.2	104.1	105.53	104.45	112.23	106.78	101.29	105.31	110.08	103.69	109.86
106.57	103.19	107.34	103.71	107.6	109.36	104.61	108.57	110.58	109.52	107.71	107.32	108.45	108.04	106.43	105.28	103.64	103.8	100.13	103.59	106.14	101.46	106.97	105.02	107.9	101.53	109.33	107.64	109.68	99.321	100.99	102.67	106.78	108.39	103.58	108.84	98.036	108.81	102.23	111.33	100.82	106.2	97.566	105.14	100.44	103.74	104.74	106.1	112.64	103.34
106.79	100.1	107.8	102.5	105.51	102.55	103.54	108.77	100.68	108.6	112.25	101.28	100.95	106.02	104.13	107.62	108.1	106.23	100.21	104.82	102.84	103.76	106.11	108.22	101.53	101.6	107.55	101.32	103.19	106.24	106.51	116.93	104.64	109.64	109.32	103.4	98.778	110.24	105.11	106.6	105.37	108.76	107.65	112.26	102.75	107.25	100.6	108.94	107.26	110.06
98.917	99.421	96.949	97.85	93.699	99.941	96.282	98.026	100.27	97.276	98.394	100.81	96.759	92.835	104.84	101.01	98.179	97.137	107.03	96.59	97.903	96.459	101.27	102.19	97.34	95.999	99.161	97.671	98.404	101.63	99.842	92.644	91.498	98.548	107.58	94.455	98.354	103.7	99.052	101.86	95.427	98.515	102.55	102.14	99.126	96.895	100.98	97.848	93.48	100.86
104.82	103.63	109.68	103.07	107.63	103.04	107.13	104.04	106.81	107.53	102.2	113.94	103.17	108.24	106.44	113.77	104.64	109.38	105.85	109.78	106.62	107.58	107.99	106.74	105.44	104.96	107.03	111.66	108.69	101.54	111.59	99.511	103.95	102.02	108.1	105.59	102.93	105.02	109.06	108.95	105.2	106.32	113.78	109.34	108.36	113.02	104.48	108.38	107.26	100.65
102.3	97.042	97.752	97.836	104.77	105.55	98.796	97.103	92.901	96.016	97.983	99.389	99.635	101.26	105.36	103.65	95.559	97.708	100.64	99.29	100.38	98.568	96.95	94.51	100.8	104.41	100.12	101.99	97.604	99.873	96.532	97.273	95.755	92.56	102.16	96.655	102.38	102.02	102.15	100.12	99.754	97.598	98.742	96.082	101.92	103.74	103.79	106.01	91.8	100.01
109.5	113.5	107.74	108.88	109.35	111.23	107.37	105.91	105.16	104.94	103.08	111.56	104.93	107.78	109.92	105.18	108.26	108.38	106.17	109.56	103.34	108.09	106.4	106.45	110.34	111.31	105.8	111.67	111.38	111.15	108.27	107.3	110.23	104.66	113.46	108.42	115.81	111.56	107.48	107.98	102.22	106.81	111.31	108.99	106.87	105.96	105.4	104.2	109.53	111.45
106.91	105.3	106.03	111.26	108.69	107.7	102.39	108.98	107.37	108.62	109.02	111.73	110.45	110.1	107.45	110.99	110.36	107.27	105.34	103.06	105.66	111.75	101.61	108.94	106.22	108.11	110.36	101.39	108.52	106.96	103.65	105.23	106.51	108.78	108.05	107.7	107.84	107.39	103.8	109.89	110.9	110.39	111.97	109.87	113.97	108.46	105.26	102.11	107.92	110.48
103.67	106.75	107.64	104.33	104.08	97.049	102.57	107.53	103.77	108.64	108.48	103.28	106.01	105.75	102.29	105.02	103.54	106.88	106.34	98.315	99.977	107.38	102.42	107.26	102.51	105.84	105.85	110.96	107.68	101.84	110.9	106.41	104.59	104.17	106.17	102.32	110.68	108.36	103.85	100.81	105.01	108.51	102.2	103.46	101.36	106.77	108.68	104.62	111.39	104.43
107.51	103.94	103.11	110.01	108.78	111.71	103.71	113.52	106.53	109.76	108.41	103.61	107.46	101.86	107.34	113.55	107.94	103.63	107.12	106.65	113.26	108.46	109.8	101.66	108.78	107.29	110.38	108.69	110.38	104.26	112.72	113.42	107.86	103	113.01	108.51	107.59	101.63	109.16	100.95	110.73	108.82	103.55	109.53	109.1	112.68	104.45	106.57	111.04	103.85
105.88	108.32	107.52	104.84	109.87	107.09	101.47	102.58	108.61	105.08	108.5	110.69	106.73	108.57	109.38	102.49	107.56	112.99	108.43	108.68	99.061	108.05	105.3	104.67	107.32	106.83	101.21	111.57	109.4	103.2	108.13	106.45	111.43	103.69	108.76	107.16	108.41	97.572	109.58	107.81	103.79	106.19	108.04	105.21	108.94	108.81	109.13	106.56	105.71	105.81
99.576	97.589	100.4	98.024	97.195	100.08	98.469	101.36	97.217	102.48	103.38	103.39	104.3	104.51	98.749	101.83	100.94	104.88	99.949	98.451	98.987	101.79	102.95	100.15	106.27	99.756	102.67	107.65	101.85	99.935	97.509	98.051	106.3	102.94	102.86	104.45	100.96	102.04	95.724	103.48	95.462	99.189	99.596	105.1	101.72	100.03	102.27	103.45	107.32	101.09
109.43	107.58	108.29	104.78	103.76	102.27	103.87	108.86	104.3	110.5	103.13	109.01	108.78	103.04	106.52	106.29	102.69	98.439	104.51	103.21	107.78	104.88	110.98	105.7	108.06	104.51	100.81	106.4	98.598	98.845	106.29	103.58	108.3	103.29	108.43	108.97	103.51	99.031	106.35	109.24	103.72	106.55	103.32	108.55	112.63	105.51	110.18	104.44	103.59	109.35
107.28	108.3	105.87	109.78	107.95	106.24	107.86	102.48	109.08	111.41	102.74	107.8	106.4	109.49	101.09	106.5	105.49	105.52	105.67	108.97	102.49	105.86	101.54	109.69	105.76	106.82	105.01	113.69	100.87	107.83	104.56	110.24	105.61	110.14	111.95	110.85	98.685	99.61	103.81	107.84	106.05	114.36	105.64	106.06	110.45	103.31	97.848	110.25	102.58	106.59
102.08	102.11	108.29	105.67	108.97	110.18	107.1	104.38	108.23	110.65	111.6	107.15	103.63	105.96	103.52	108.26	103.45	105.1	107.65	107.35	109.95	104.71	109.65	106.2	104.89	106.43	107.1	104.22	104.45	104.46	103.52	100.59	104.23	104.14	106.51	103.54	107.43	103.29	106.07	112.81	101.28	108.88	99.27	101.98	104.95	104.7	104.35	103.98	108.13	103.97
103.01	99.787	111.07	110.39	107.38	111	109.74	112.56	108.4	106.7	105.22	107.27	99.113	109.98	105.34	106.76	107.1	111.66	104.03	105.84	108.72	109.89	111.47	110.98	111.72	107.41	108.85	110.45	110.63	108.3	104.8	113.33	108.51	112.28	105.54	110.05	110.28	105.98	108.25	114.24	111.52	106.15	107.09	107.5	111.04	106.93	108	104.98	114.56	113.75
109.59	103.41	99.668	99.466	99.221	96.937	105.29	100.48	102.05	102.23	103.42	98.767	95.804	101.02	105.43	101.73	100.97	98.66	99.491	95.01	99.716	105.96	101.47	106.89	103.13	99.435	97.593	95.948	103.88	101.27	100.32	99.574	93.889	99.566	100.04	95.288	96.929	101.6	95.61	104.14	95.584	99.693	100.89	102.06	99.278	99.112	104.17	97.759	101.54	98.706
99.353	93.484	97.279	97.244	96.155	97.423	101.16	98.11	100.22	98.285	97.729	94.494	104.36	95.961	101.69	101.53	101.94	93.971	99.256	96.833	102.32	95.516	100.9	99.524	98.282	101.12	101.89	93.215	101.48	101.54	93.256	93.47	95.497	93.641	95.494	98.588	96.97	101.66	101.07	99.436	97.694	95.243	100.19	99.282	101.48	98.239	97.052	101.67	99.68	103.34
105.68	109.04	106.66	107.53	105.57	104.28	101.07	110.42	100.73	107.96	107.75	111.76	103.17	108.22	106.31	101.93	112.5	101.54	99.624	115.44	103.2	105.99	99.762	110.64	101.04	104.91	104.05	105.2	102.76	105.14	111.12	106.19	103.7	109.78	103.23	102.76	106.32	109.54	107.71	108.78	107.75	106.48	103.92	111.06	112.29	104.89	100.95	103.92	107.66	106.95
108.17	110.63	107.07	102.6	104.63	107.63	107.99	106.64	105	110.38	110.53	106.98	108.78	100.85	108.97	106.87	109.2	106.11	105.84	107.76	108.65	102.32	106.53	105.42	101.34	113.23	111.07	106.99	106.15	107.12	106.18	108.74	107.34	111.91	102.35	106.68	105.96	105.85	104.66	100.2	105.93	110.46	110.01	110.6	111.91	112.06	107.38	107.22	111.58	106.36
105.9	101.49	109.44	106.06	104.82	104.99	103.59	107.62	103.51	104.42	106.87	99.606	102.55	102.21	114.49	100.27	105.98	104.69	110.2	105.68	104.59	104.49	106.03	103.82	103.86	102.89	104.24	110.97	107.34	107.64	109.77	106.61	106.67	107.46	112.44	105.97	107.49	112.04	108.96	108.29	110.8	104.11	101.14	106.71	104.18	110.32	101.48	109.39	108.42	101.27
108.43	110.6	109.34	110.43	101.52	102.04	102.6	102.06	106.1	110.69	99.996	106.13	110.72	108.23	107.46	104.64	107.11	106.19	104.61	106.66	109.94	98.067	112.07	95.923	101.74	103.59	108.34	110.17	102.28	110.1	115.02	107.43	104.09	105.63	102.55	104.49	103.82	102.96	106.2	108.88	104.41	104.01	110.98	108.28	108.13	107.28	102.31	105.14	104.71	106.84
103.16	101.69	100.64	103.86	110.9	110.24	106.06	106.31	105.01	101.69	103.26	104.09	106.2	108.04	105.73	106.11	111.9	102.57	105.38	107.18	103.71	104.58	107.18	101.28	106.93	106.76	102.9	101.02	103.7	105.79	104.44	102.69	108.49	104.14	109.25	108.65	109.79	107.25	111.06	106.87	105.58	113	96.42	109.27	107.44	106.69	102.78	110.94	106.08	100.85
110.63	104.84	108.55	107.92	106.94	106.77	104.97	113.13	103.85	108.34	104.48	108.63	106.94	105.54	101.02	103.14	107.02	104.56	100.63	111.86	103.05	111.48	105.5	102.49	107.25	104.07	108.12	106.66	103.77	110.68	110.3	105.57	101.47	106.71	103.31	109.3	105.08	106.84	106.36	104.49	107.69	103.04	107.51	110.88	104.61	104.19	111.12	106.04	102.77	107.15
108.27	100.03	103.37	113.93	104.81	103.41	101.33	109.35	103.37	106.24	105.07	108.83	108.58	100.96	109.54	108.47	104.67	103.67	105.37	105.8	113.58	109.4	102.21	108	108.74	106.5	102.53	105.1	102.5	104.92	105.94	110.56	107.93	103.88	107.69	105.98	115.03	102.56	107.73	107.63	107.46	109.16	107.31	109.41	106.08	107.38	112.1	105.29	104.72	104.28
108.51	111.51	112.51	113.57	109.43	109.02	113.51	108.89	114.07	107.29	110.52	106.99	110.76	109.42	109.09	118.53	108.69	114.95	107.27	105.27	112	112.07	109.52	116.13	114.84	106.82	107.72	109.95	108.5	104.74	109.76	112.24	110.17	108.62	114.99	114.23	109.58	109.15	110.42	116.42	115.69	111.14	108.23	107.3	108.3	104.2	109.33	106.91	107.14	108.32
109.79	103.07	109.47	106.89	102.31	103.89	116.1	109.12	100.83	99.247	108.12	106.56	108.53	106.85	104.96	107.38	103.93	104.61	105.86	101.62	107.67	105.57	100.16	102.11	106.98	104.01	105.61	107.3	104.68	99.494	106.97	106.18	106.76	105.75	107.33	104.95	109.09	101.01	109.24	106.87	105.16	102.8	104.97	102.39	101.83	103.08	108.31	105.42	112.92	103.38
109.35	103.64	102.97	107.05	105.86	102.9	106.95	112.5	103.81	106.06	104.96	105.64	105.31	110.02	105.67	106.29	101.88	110.58	110.71	106.3	107.58	101.34	106.45	103.52	109.61	103.2	108.27	106.26	107.49	101.05	100.39	108.09	111.48	99.497	99.557	108.99	103.54	107.63	104.88	104.04	104.08	104.11	103.11	106.85	104.02	108.42	102.13	115.85	110	107.13
105.71	103.97	106.91	102.87	104.34	103.14	94.887	102.48	97.2	101.6	102.51	100.8	99.754	100.52	100.72	106.48	98.832	104.64	103.22	99.877	102.21	101.62	106.23	101.27	100.36	104.31	106.57	104.83	104.68	101.08	100.95	102.87	110.23	105.93	99.862	101.4	105.54	102.3	107.29	102.04	103.56	102.29	102.35	103.9	110.13	108.6	107.88	99.102	103.92	97.933
105.86	109.21	108.48	105.11	102.14	106.94	102.74	106.69	102.83	109.43	106.87	105.13	105.81	103.3	104.23	103.33	103.92	106.74	106.24	111.65	107.94	102.66	103.44	114.22	108.94	103.38	107.31	101.71	106.99	105.65	106.13	103.57	112.56	105.09	104.7	110.13	105.73	107.97	107.97	103.64	99.146	111.13	105.48	103.18	108.86	104.32	108.46	107.63	111.35	101.54
105.92	107.84	110.66	105.19	102.11	106.23	108.63	110.28	98.838	110.35	103.89	103.92	112.11	107.85	109.91	99.75	105.29	105.73	106.42	100.67	107.49	106.47	103.42	99.979	99.739	107.02	105.76	109.45	110.77	100.04	104.83	103.17	108.49	108.91	107.27	104.63	110.52	108.2	106.72	104.98	109.2	103.48	106.09	106.32	103.33	105.22	109.73	109.42	108.97	104.45
97.049	99.788	101.06	99.207	99.798	93.814	96.578	99.606	100.06	97.556	101.01	96.544	99.466	98.019	96.559	98.05	97.063	103.4	103.49	100.37	101.07	95.172	95.012	94.588	96.992	97.748	100.12	88.55	97.141	92.722	101.41	93.13	101.38	95.853	98.818	102.57	91.359	98.939	98.564	93.393	98.768	99.351	99.754	94.353	99.666	99.287	95.983	104.84	98.891	100.19
105.38	105.77	106.69	104.49	103.05	106.16	102.33	106.53	99.902	103.66	104.26	104.5	104.58	109.18	108.33	103.16	107.98	106.72	104.49	106.6	99.966	98.057	101.54	108.42	108.28	96.987	103.74	102.83	104.12	100.58	103.1	102.26	100.7	110.13	106.56	105.35	104.81	104.28	105.39	102.8	111.32	107.87	105.48	103.64	102.52	110.54	108.63	106.14	110.99	104.47
103.89	106.09	105.92	103.96	109.5	106.66	106.7	109.72	110.83	104.06	106.59	104.72	103.97	108.84	104.83	110.69	106.1	111.97	104.86	108.38	103.13	107.32	105.73	102.58	108.95	106.09	107.14	103.29	99.949	108.23	110.69	101.76	102.94	102.17	111.73	101.33	110.1	108.84	113.32	110.36	106.69	109.14	103.17	111.87	115.09	108.35	110.53	107.1	103.82	111.24
110.29	108.61	109.89	108.94	104.61	108.58	106.45	107.55	107.44	104.12	110.22	109.65	105.35	111.67	109.72	113.22	106.3	105.83	107.84	106.63	109.24	107.2	104.23	100.92	111.12	107.82	107.97	106.37	107.67	102.56	107.4	107.95	110.62	106.06	106.39	107.78	108.35	104.09	113.82	109.92	108.78	99.9	109.51	107.65	110.83	109.92	101.34	106.09	106.81	109.63
106.48	101.4	107.93	110.13	106.48	110.53	109.58	104.62	104.76	109.59	102.15	108.84	103.63	109.62	105.87	101.66	102	110.47	105.87	104.76	108.16	103.06	106.57	107.73	107.35	108.44	112.44	110.83	110.22	109.44	115.92	108.69	98.634	107.36	109.25	103.75	106.57	106.28	117.4	108.96	105.14	102.1	109.66	110.84	111.17	105.69	96.748	108.99	110.76	107.25
108.76	106.99	110.98	106.58	106.44	104.27	112.63	102.46	103.03	110.63	103.43	115.53	110.05	107.21	108.73	107.92	105.42	113.4	103.81	107.24	108.34	108.7	103.97	104.04	108.8	111.26	108.97	107.01	111.54	103.49	103.86	106.71	104.07	104.08	108.81	110.6	101.36	100.88	108.36	104.45	105.7	109.95	111.49	113.31	107.7	107.42	110.02	103.5	110.6	108
106.59	112.13	104.64	105.07	106.3	102.84	104.91	110.36	114.54	102.94	104.96	111.09	110.98	104.29	112	104.49	108.96	107.74	109.17	103.89	110.04	98.554	107.59	106.42	105.81	105.16	105.93	104.86	108.39	109.26	103.53	103.76	92.741	98.893	109.84	106.13	109.49	105.43	106.65	110.01	103.49	110.88	108.33	109.1	110.19	105.6	115.47	108.81	106.25	104.88
111.21	108.33	108.47	107.74	111.79	105.49	114.48	110.27	105.25	110.87	109.52	110.75	107.02	106.45	103.95	109.07	109.84	109.24	105.76	107.4	106.14	113.04	108.97	106.27	111.98	107.97	108.72	109.86	110.29	107.97	103.83	107.2	109.76	108.33	107.32	104.43	110.01	108.6	109.82	104.47	108.55	111.56	106.78	108.75	108.25	110.63	115.22	107.28	114.41	112.15
109.45	109.94	108.63	113.46	109.51	109.22	111.66	111.02	111.14	117.73	111.55	100.03	102.14	109.33	110.54	101.81	113.24	114.8	110.91	109.33	115.73	115.16	112.67	113.52	107.91	114.5	114.04	102.81	110.75	106.85	106.16	107.08	115.52	112.53	110.95	105.05	104.8	112.7	108.03	113.3	109.65	114.59	109.04	108.45	110.16	111.03	107.57	110.14	107.75	109.09
107.2	103.86	102.07	105.35	112.59	108.15	107.36	103.53	103.3	103.75	101.65	110.12	109.73	111.23	101.15	107.21	107.5	101.95	107.45	107.72	102.81	109.49	99.939	108.37	100.27	104.88	101.86	103.52	98.908	109.23	103.68	106.8	105.29	111.83	110.12	107.11	109.12	111.37	115.22	105	107.05	111.78	104.25	101.7	104.02	102.57	102.89	108.28	111.13	107.43
102.93	104.83	104.84	108	107.5	104.72	102.64	110.06	107.09	108.43	112.01	106.25	103.56	110.92	107.73	104.87	111.6	108.68	111.27	110.25	109.13	103.84	108.83	104.62	112.55	104.62	106.86	107.66	107.13	101.01	110.67	105.9	103.18	109.01	117.28	103.4	109.02	108.67	100.84	115.66	101.18	109.83	110.31	109.95	109.06	111.33	105.17	106.19	109.58	109.71
98.417	99.74	103.34	101.56	100.22	98.02	93.537	90.749	94.8	102.19	96.4	99.085	100.44	98.333	97.933	98.224	98.357	96.96	95.814	103.44	95.147	98.17	98.772	96.293	100.4	99.723	99.763	108.8	99.814	98.639	97.278	99.909	96.966	101.03	101.4	96.742	104.12	91.544	104.22	106.36	96.813	95.615	98.005	98.629	96.073	97.711	99.722	101.56	93.464	100.76
107.05	107.46	110.18	106.3	109.48	106.43	105.82	113.03	99.963	107.22	107.8	108.24	106.72	103.58	106.93	105.57	107.21	108.74	112.57	111.67	113.7	114.41	112.54	107.51	115.48	109.69	102.25	109.64	114.48	106.05	107.19	100.45	110.72	110.99	110.03	107.33	109.02	106.94	106.01	103.8	109.33	106.43	112.04	110.04	114.13	113.63	110.22	106.97	115.11	107.57
107.4	110.87	107.25	106.86	109.86	107.5	105.59	101.05	104.2	113.95	109.82	105.04	102.45	106.46	106.69	106.82	111.27	110.67	111.86	110.24	105.69	116.01	112.05	109.1	106.06	104.57	113.09	105.59	103.46	104.02	108.4	109.45	107.07	112.4	103.75	114.41	106.66	112.27	103.17	102.4	111	109	108.89	105.41	112.45	105.14	107.74	106.64	109.88	108.71
117.92	105.09	110.47	110.1	110.8	109.74	112.65	111.91	110.26	102.34	107.38	105.55	107.92	109.29	111.44	110.22	101.55	105.42	102.5	113.16	110.01	106.85	103.99	103.45	108.29	107.63	100.98	110.92	110.64	105.79	104.63	113.23	105.35	100.11	109.92	112.23	106.29	110.08	107.52	112.84	107.14	109.65	101.63	113.43	112.04	103.98	107.28	109.14	110.18	114.46
102.6	109.72	110.72	105.3	114.3	106.96	97.786	108.49	111.06	107.46	110.3	106.39	109.73	109.58	104.95	113.57	109.29	109.78	106.47	102.52	115.3	106.32	108.89	105.93	112.08	110.52	108.58	106.6	108.73	109.46	109.5	111.72	103.86	109.5	108.25	112.53	108.51	111.23	110.44	106.49	108.34	105.79	109.79	107.78	109.86	107.77	103.36	106.75	105.1	100.55
108.22	105.27	108.14	108.79	109.19	108.51	110.34	103.94	108.75	106.08	108.34	112.56	110.75	108.39	106.56	106.36	114.21	109.89	108.26	110.24	103.16	103.76	108.29	113.13	108.43	106.84	108.87	114.79	105.73	115.11	109.88	110.65	107.36	107.95	109.83	110.88	111.92	104.32	103.21	110.16	104.18	105.14	110.28	110.69	106.65	107.59	103.4	109.47	108.92	104.28
105.33	109.81	102.26	109.04	109.58	109.28	105.18	110.94	108.17	103.95	102.95	109.78	107.38	103.51	109.2	109.85	109.81	106.39	103	105.22	110.91	109.79	104.32	110.15	105.54	105.83	110.48	109.58	106.65	111.92	110.14	101.21	101.45	111.72	103.95	107.81	107.29	110.38	107.16	102.54	102.4	111.13	103.33	107.26	106.22	108.67	107.62	106.66	108.51	102.81
109.55	102.7	104.64	107.96	110.54	108.19	105.77	108.56	103.87	109.27	108.1	109.85	105.33	112.67	110.68	105.34	108.79	109.85	109.7	109.54	107.14	102.39	104.47	105.5	103.35	107.54	109.93	104.86	107.09	110.27	108.54	106.93	109.93	103.5	108.59	107.15	103.78	106.38	106.86	105.32	111.57	100.5	111.81	106.27	108.92	108.14	105.77	107.98	109.9	105.73
97.095	98.534	99.136	105.12	95.946	102.88	94.603	104.13	100.33	100.06	94.381	105.18	97.302	101.96	103.57	97.274	96.187	97.98	102.05	99.609	104.38	99.839	102.37	99.949	95.763	99.725	106.21	96.594	100.11	90.94	95.85	94.093	102.83	97.849	96.578	104.42	99.146	100.2	94.363	104.47	99.697	99.171	99.619	103.31	105.97	95.933	99.674	101.67	101.65	100.61
102.16	99.41	98.302	93.617	103.03	97.729	102.29	100.13	95.935	100.16	99.027	99.963	102.06	95.438	97.751	102.24	95.241	107.57	101.13	95.291	95.506	96.276	102.18	97.334	102.96	99.461	98.894	94.964	90.716	95.308	100.3	97.21	93.383	97.803	97.001	96.291	94.887	97.095	95.482	101.9	96.868	96.012	103.84	97.862	101.49	102.51	100.06	102.37	106.62	101.48
112.57	110.42	111.9	105.61	116.67	115.54	110.88	110.9	106.76	109.95	104.9	111.99	106.35	102.96	111.28	106.37	110.62	111.1	106.62	105.75	112.59	110.43	113.67	112.23	112.88	108.11	112.68	116.34	105.75	111.56	104.95	110.03	105.46	106.64	111.45	112.74	112.27	109.77	112.56	109.13	105.96	116.09	105.62	113.69	109.9	108.39	113.98	111.46	113.57	112.9
105.26	110.01	107.86	105.93	100.83	107.51	110.82	104.38	106.16	102.39	108.92	105.53	111.41	103.61	108.42	111.73	105.88	105.2	103.67	108.71	109.6	108.7	103.76	108.7	105.96	105.59	104.78	112.84	111.33	111.1	106.22	105.84	104.78	109.83	112.79	109.38	107.55	110.75	105.37	116.32	109.81	108.12	112.56	109.93	108.49	105.84	109.66	106.69	112.68	109.19
101.99	99.967	97.362	94.207	98.27	100.6	98.479	103.05	92.556	97.174	96.352	103.22	103.98	101.62	95.125	103.17	102.68	98.161	99.668	93.723	101.34	98.288	97.837	96.928	98.992	93.935	100.34	95.288	101.81	96.629	100.44	100.33	91.313	96.627	97.752	99.321	103.59	97.908	98.993	96.917	97.142	96.212	105.36	101.48	100.2	98.559	94.929	104.17	98.082	97.351
101.24	108.74	103.99	107.93	102.35	102.29	101.76	100.17	106.54	109.47	100.91	111.31	98.199	106.46	105.57	110.38	103.96	96.274	110.47	105.75	105.41	104.58	98.89	108.05	103.5	107.54	105.73	107.32	112.24	102.28	98.918	104.76	107.02	104.53	104.22	106.8	104.8	109.2	103.11	99.51	115.19	105.07	106.8	111.61	108.41	105.55	108.15	99.323	109.33	104.98
109.96	106.92	111.48	113.96	104.87	113.45	106.63	108.24	106.76	104.69	102.21	103.42	106.55	105.7	112.45	110.73	110.23	104.84	111.54	108.02	104.19	108.17	104.08	102.51	103.46	109.73	106.55	103.01	106.41	106.43	110.59	106.85	109.29	109.28	117.61	103.3	109.34	106.19	110	101.03	109.86	105.82	107.34	108.61	111.41	102.66	100.03	107.06	105.6	109.6
109.03	111.42	105.81	109.96	110.81	112.45	101.02	109.13	106.72	114.6	101.87	106.08	107.6	109.42	100.55	111.17	106.89	102.24	111.59	106.17	108.42	108.83	113.26	113.09	109.13	112.79	111.66	113.54	98.493	103.45	105.16	107.32	108.13	110.72	109.6	105.84	113.4	109.48	103.55	110.19	105.6	108.9	108.25	105.59	104.53	107.5	109.19	107.13	112.03	108.11
107.2	107.91	105.95	105.4	109.89	107.38	110.84	107.6	108.4	111.13	109.15	104.81	109.32	112.26	112.92	113.17	108.72	109.7	106.6	111.03	107.67	108.25	109.7	103.4	106.06	107.07	107.41	113.52	106.55	105.02	103.8	109.06	111.25	102.36	105.64	107.97	105.23	110.6	113.06	114.27	104.87	113.73	111.64	111.35	110.77	105.7	107.35	106.61	103.09	101.4
106.88	108.05	106.1	105.18	105.06	106.19	104.18	108.47	110.01	109.2	109.19	110.63	108.66	102.8	112.68	107.41	107.98	111.57	110.85	111.42	109.15	112.81	109.32	100.28	109.36	105.89	106.29	108.61	105.16	110.57	106.11	113.12	111.9	110.53	104.55	113.98	110.88	109.09	106.99	112.01	109.98	110.27	106.71	110.5	110.24	106.17	108.6	106.59	105.49	105.91
103.42	113.36	100.19	103.81	112.91	107.18	105.97	110.51	101.88	107.62	103.86	107.19	102.73	108.8	107.91	103.46	109.14	110.5	100.53	102.55	106.25	114.26	107.14	102.3	108.17	101.76	107.28	108.27	101.68	104.42	100.4	110.61	104.87	111.59	108.9	106.12	106.91	113.96	103.25	110.08	100.63	110.31	107.31	104.2	107.04	106.72	102.47	109.44	103.12	106.95
99.712	93.865	98.687	93.819	102.11	104.11	95.734	96.869	98.701	98.366	94.498	94.65	98.817	97.175	97.307	97.709	101.87	94.766	99.925	96.182	99.028	99.142	97.492	97.421	99.141	98.409	94.872	93.315	93.742	92.571	97.234	95.51	95.544	101.26	102.86	103.46	95.919	100.5	98.456	95.508	99.323	104.36	92.349	98.766	97.302	94.881	101.63	94.882	104.67	97.983
109.83	111.88	110.82	112.84	111.45	106	113.83	106.76	110.03	105.41	104.75	110.78	109.59	106.96	112.45	106.99	109.26	103.53	105.44	107.29	105.33	108.1	106.7	105.47	103.68	102.78	108.36	106.08	110.68	110.67	109.6	107.15	110.41	108.07	101.95	103.84	104.43	98.29	112.15	107.5	109.24	111.5	100.83	105.15	106.45	101.88	107.29	101.01	111.69	105.81
105.85	110.02	101.52	107.24	110.76	106.2	106.56	105.87	104.93	105.12	109.76	104.73	103.75	104.19	99.368	107.68	104.68	108.93	103.37	100.05	107.91	102.56	98.506	100.46	109.66	106.69	108.68	106.18	106.17	101.54	105.18	111.03	110.26	103.18	110.36	108.29	102.24	108.29	104.53	106.21	104.29	102.97	101.38	111.06	108.77	109.19	108.63	108.91	104.87	104.82
104.67	109.86	106.27	105.1	111.45	107.41	111.64	111.75	103.39	103.63	108.87	106.84	112.28	103.84	108.36	104.12	109.59	113.01	105.52	108.14	108.09	111.99	106.62	109.69	113.01	110.66	106.4	108.08	110.82	104.14	107.23	108.49	111.83	103.26	108.78	112.4	106.9	107.21	102.22	106.02	115.87	99.789	114.57	108.43	113.01	108.05	109.62	110.64	111.78	112
112.05	107.68	106.01	104.91	108.79	102.27	114.17	105.59	104.47	110.51	102.76	101.6	101.67	104.48	106.56	100.93	107.51	102.63	104.32	106.87	105	104.96	105.39	108.24	104.79	109.22	106.15	111.76	110.48	109.96	107.02	107.23	105.12	102.66	103.52	107.83	103.65	108.36	101.78	105.34	106.87	109.39	106.86	109.86	100.9	104.5	108.07	101.8	109.56	109.5
105.32	103.07	109.37	104.59	105.85	104.4	103.47	104.86	110.37	102.53	108.75	109.71	101.98	109.65	109.15	105.91	107.48	101.61	104.94	110.44	110.27	109.3	104.12	105.69	106.64	103.91	107.15	108.21	109.88	108.66	106.97	106.78	107.03	107.94	109.51	103.73	105.6	107.02	106.93	109.35	102.76	114.6	109.07	104.05	107.95	102.65	107.67	100.85	110.82	107.61
102.63	104.08	107.03	108.24	110.58	105.85	110.02	107.62	106.17	103.8	104.4	110.53	100.18	105.15	110.94	105.67	109.31	112.31	109	106.27	108.38	101.74	104.6	110.67	107.55	101.3	103.2	100.44	102.2	98.546	108.28	105.18	108.08	103.01	106.48	101.58	109.41	103.92	101.83	99.994	99.705	106.86	111.33	103.25	103.89	104.32	107.4	105.97	104.39	108.77
111.31	106.52	106.6	104.67	103.29	105.35	103.68	109.21	106.45	102.02	107.4	100.36	108.48	106.13	102.28	101.65	102.68	110.25	103.15	106.36	103.14	104.86	104.71	107.5	106.43	104.56	108.29	105.41	104.32	101.48	100.04	105.11	104.15	109.25	106.86	107.27	108.8	103.19	103.99	104.6	104.33	107.41	112.41	107.34	111.48	111.35	108.67	104.35	102.76	106.94
115.08	108.82	105.7	107.36	112.99	110.09	112.27	105.03	112.04	107.44	111.69	108.37	112.3	110.09	113.7	114.74	106.95	110.93	109.72	106.67	111.89	111.75	107.19	110.89	109.46	107.39	112.41	116.7	112.94	110.44	110.47	110.76	107.83	105.66	106.23	106.33	104.97	111.18	101.11	116.05	105.39	114.55	113.81	109.06	111.75	109.45	110.92	112.92	113.33	106.69
109.32	105.98	106.75	102.65	105.65	109.35	108.28	107.52	109.85	108.96	101.54	107.45	109.33	105.9	109.24	113.8	105.86	114.24	104.95	110.49	105.77	100.41	106.13	111.02	106.71	111.97	101.95	106.79	102.82	105.44	107.64	111.68	113.73	107.73	107.31	107.42	105.47	111.16	106.36	107.09	116.21	106.91	107.7	109.77	101.59	107.77	109.19	108.96	109.61	112.62
106.35	107.65	104.01	106.05	106.73	109.34	104.22	100.19	111.25	107.59	105.65	102.82	107.07	103.9	107.9	113.16	110.25	107.78	100.73	105.23	108.66	106.23	105.07	105.18	110.83	106.87	107.85	104.58	108.57	108.81	105.05	101.22	105.85	103.54	111	105.79	106.21	103.61	108.2	111.7	109.1	110.54	108.41	101.1	105.32	104.9	103.85	101.11	108.53	104.83
103.85	108.17	106.34	109.71	103.38	110.42	100.36	109.96	110.25	102.7	112.86	107.93	100.93	105.27	109.23	107.43	111.52	106.23	107.38	104.84	109.05	110.56	103.58	105.08	104.27	101.92	103.07	105.73	110.02	102.6	108.87	109.04	103.81	108.41	107.5	108.64	106.9	103.81	107.49	102.37	108.64	107.45	110.06	111.44	102.31	108.51	104.77	103.95	108	113.05
98.989	99.487	100.65	98.377	102.35	95.95	100.91	98.179	101.93	103.22	96.633	96.997	104.79	102.88	103.87	102.21	97.196	99.906	100.22	97.928	94.837	102.86	103.95	97.485	103.3	101.16	106.14	92.462	98.557	106.62	101.48	99.064	104.15	100.84	102.09	99.47	100.51	96.049	105.34	100.31	103.81	95.976	98.542	100.87	102.61	96.195	101.21	100.11	93.397	95.777
104.04	98.936	96.621	95.915	105.05	106.97	100.95	99.518	109.61	100.58	97.151	107.48	101.01	99.938	98.087	103.18	100.95	104.14	97.558	96.487	101.37	94.934	104.23	100.59	103.84	99.664	99.06	99.317	97.237	105	105.82	96.472	99.969	100.35	102.49	101.14	99.773	99.632	95.969	107.11	105.58	98.082	98.878	109.89	100.64	93.774	104.37	101.57	93.974	99.222
102.45	105.4	110.84	110.24	102.07	107.6	108.59	104.73	111.8	106.43	106.97	107.49	104.28	106.07	102.15	106.59	108.31	103.3	106.79	105.72	103.78	104.11	109.38	107.81	102.96	105.95	107.3	103.76	103.59	102.84	108.83	107.06	109.59	107.3	103.85	110.86	102.53	99.787	101.11	106.35	104.25	109.65	104.06	109.52	108.68	107.65	102.92	102.73	107.7	105.14
106.08	105.51	109.54	106.14	111.26	101.18	103.92	110.04	105.77	109.61	108.9	99.087	111.09	111.62	105.59	111.56	108.64	111.24	103.98	104.36	107.45	105.49	107.91	111.04	107.1	110.7	106.49	104.43	102.51	112.35	99.621	106.28	113.4	104.96	103.25	107.99	105.25	106.79	112.58	102.63	108.57	110.5	111.08	107.08	108.08	110.79	103.76	110.17	112.5	116.67
111.07	106.35	101.24	115.43	106.88	106.98	106.63	109.95	107	108.03	110.08	109.45	107.12	101.71	107.27	109.17	112.28	104.39	105.56	105.52	107.07	110.42	113.46	109.65	104.08	106.59	108.74	111.35	108.75	112.97	113.68	107.74	115.31	114.38	104.16	110.64	113.02	108.66	109.08	108.01	114.29	115.09	104.75	111.68	114.41	105.03	107.4	111.77	105.99	104.23
101.25	103.21	99.222	101.07	104.42	104.66	104.55	104.14	108.03	110.34	105.89	103.31	113.82	102.06	109.47	106.28	106.13	105.61	109.2	102.13	100.78	101.83	107.7	107.1	105.17	107.91	96.721	101.11	103.22	107.89	106.47	101.22	110.33	105.9	110.36	106.14	104.58	101.63	104.52	109.43	107.9	105.77	102.31	103.45	105.45	102.17	112.17	104.95	110.17	108.21
105.19	105.74	104.81	103.75	105.92	103.09	110.46	106.39	99.691	104.92	102.87	107.25	110.78	103.73	108.11	102.83	109	103.71	101.76	101.77	101.13	107.5	106.22	104.28	108.13	106.76	107.82	109.35	108.69	111.94	106.7	111.33	108.52	110.86	106.87	108.76	106.44	102.19	109.61	109.17	106.65	114.43	104.31	106.04	108.47	111.58	102.22	103.73	112.76	110.45
102.81	113	107.65	110.1	106.81	111.11	104.48	110.92	110.94	108.68	100.81	110.08	105.66	106.96	102.22	107.36	105.66	102.4	103.71	101.15	105.39	108.74	108.94	106.89	107.79	106.52	105.12	103.9	107.13	106.52	108.03	100.98	101.24	103.05	103.5	105.59	111.06	104.51	110.45	110.33	98.897	107.11	107.04	102.25	108.58	100.11	108.11	103.58	108.41	110.54
104.7	107.57	104.24	109.2	107.56	110.1	103.53	107.84	108.31	102.01	106.22	107.66	102.92	111.91	106.6	108.09	108.05	103.23	107.09	107.22	112.14	107.34	102.69	109.91	108.23	107.35	102.42	109.43	107.26	101.41	113.63	109.11	108.2	114.72	106.26	107.21	108.06	115.38	107.9	109.98	104.82	114.26	108.55	108.16	111.74	108.95	112.57	107.02	109.81	108.38
100.74	100.03	103.86	97.947	102.17	98.842	108.3	104.59	101.33	102.69	106.03	106.04	104.21	105.49	99.679	104.69	107.94	107.07	100.32	101.2	106.19	107.54	103.87	109.19	104.77	105.54	101.02	106.97	106.54	105.42	106.11	111.7	102.57	110.76	97.68	108.59	102.06	103.67	98.838	104.53	101.12	106.1	102.39	106.84	109.4	104.25	102.84	108.01	102.45	104.27
98.951	94.648	94.976	97.811	106.03	95.636	96.826	100.54	97.255	103.1	99.399	101.6	105.09	98.61	87.311	96.137	100.04	96.952	98.591	105.72	98.295	96.312	97.169	97.532	106.46	99.392	100.02	107.06	101.41	101.2	94.179	96.033	103.74	99.403	104.16	100.31	102.78	96.529	98.688	99.676	98.547	96.594	101.64	97.014	95.744	98.536	103.02	99.612	102.27	90.958
107.67	104.06	106.72	109.18	108.03	113.19	109.03	112.02	110.17	105.44	106.25	114.21	108.96	112.39	102.07	106.43	119.44	113.54	111.52	110.14	108.32	106.18	110.13	106.34	105.24	101.93	108.03	110.14	106.63	107.32	103.35	110.53	103.05	114.79	105.91	108.63	111.65	107.21	115.47	107.74	108.79	103.95	104.48	110.21	111.13	111.31	106.25	106.19	105.36	113.72
105.12	112.53	109.62	105.04	111.28	111.76	108.52	108.88	108.63	105.58	104.46	112.97	108.35	113.03	110.14	112.27	106.81	115.02	105.9	106.5	105.28	111.53	109.86	108.44	105.67	105.68	106.75	105.49	109.31	105.78	111.13	107.26	106.85	107.74	109.65	102.89	107.61	106.52	104.34	113.3	105.01	107.66	105.4	113.31	110.36	102.03	109.72	104.29	115.06	111.36
107.05	109.11	106	108.47	103.05	108.12	104.19	104.57	109.23	102.41	105.55	107.53	106.51	104.07	102.74	104.51	101.63	109.22	107.85	104.49	102.61	100.08	103.82	109.26	111.19	107.68	104.92	106.09	98.739	112.8	102.33	103.98	102.46	107.55	105.4	104.51	104.69	113.28	108.95	101.75	105.2	109.6	101.27	107.74	104.34	102.93	103.74	108.32	101.89	103.34
103.59	109.97	102.1	105.28	108.13	109.66	109.9	107.04	104.45	109.45	108.77	106.08	103.88	108.82	105.55	109	109.64	107.55	101.7	104.98	105.47	106.6	114.44	103.59	107.08	106.06	109.27	100.99	109.47	112.58	105.48	107.63	112.37	108.05	107.53	105.41	109.74	106.73	108.31	109.32	106.24	98.459	110.98	114.68	110.99	115.05	107.35	109.06	107.88	111.77
108.9	108.23	107.01	106.56	106.14	108.69	102.23	110.82	97.979	108.58	107.67	108.33	107.29	103.07	107.69	103.94	104.37	105.48	105.84	112.39	109.05	98.975	106.26	102.57	113.68	98.804	104.88	108.26	106.19	107.04	104.09	102.4	103.51	98.669	104.01	107.69	102.56	103.56	106.47	104.26	102.73	105.33	105.37	104.22	103.68	106.67	100.87	105.3	101.73	109.65
93.36	92.716	95.101	97.359	98.243	104.95	98.57	100.19	94.107	98.107	101.63	98.36	101.64	95.778	104.51	99.362	92.474	95.393	91.992	93.912	97.295	98.759	96.648	94.137	98.239	99.524	100.27	100.34	100.96	97.46	98.032	96.812	91.192	100.5	99.598	98.137	101.11	100.54	100.94	96.747	94.329	96.285	95.348	96.667	90.608	99.426	89.058	95.488	98.418	95.251
104.05	104.98	106.28	108.18	107.71	109.56	111.96	108.07	111.23	108	110.1	107.94	108.96	106.14	107.19	110.35	104.42	105.24	110.66	107.37	107.86	106.39	114.65	108.26	117.34	109.68	106.18	106.54	112.12	113.1	104.31	112.92	107.4	109.3	106.23	106.69	111.42	108.72	106.61	106.81	106.93	106.37	109.93	109.29	109.66	105.7	107.29	111.88	110.89	107.97
98.118	97.864	100.83	96.447	96.867	98.799	101.38	101.2	98.05	100.19	103.95	100.52	102.74	97.81	100.57	100.75	106.97	93.792	99.598	102.19	95.848	101.48	101.05	104.81	104.09	102.52	94.632	105.68	100.04	99.94	95.061	98.601	99.611	100.83	100.55	100.82	101.09	101.97	105.68	99.01	102.18	107.19	98.324	101.58	102.89	99.023	101.9	104.22	106.59	100.28
104.19	105.86	104.69	103.31	105.34	102.59	109.96	100.03	109.19	103.62	107.47	107.66	109.29	106.93	110.29	106.57	107.71	106.13	107.35	106.21	105.76	105.96	102.28	97.509	101.9	105.87	107.84	108.82	103.64	110.49	109.26	102.3	107.48	110.04	107.15	104.57	104.67	106.07	97.048	104.65	105.39	104.21	104.83	104.91	98.917	104.93	112.31	103.82	113.27	106.23
102.7	103.73	102.72	96.694	100.27	106	98.758	102.13	99.28	99.956	102.1	95.176	96.442	94.996	99.672	103.06	95.247	100.19	98.158	100.89	102.76	99.187	102.2	102.05	99.303	93.601	98.479	99.647	102.9	95.976	101.72	94.927	98.273	99.134	99.571	100.42	97.654	105.76	104.73	98.701	100.18	98.994	104.79	97.066	98.995	100.07	97.234	98.223	103.19	99.708
108.35	100.18	109	103.95	103.87	105.33	107.24	111.23	104.22	108.43	110.47	110.81	110.12	106.51	107.99	110.6	108.79	110.82	112.02	106.62	107.78	106.01	110.6	114.07	101.62	103.33	106.47	107.96	101.49	110.35	112.96	107.12	110.73	111.49	105.61	106.85	114.7	110.32	111.75	110.84	102.36	106.47	102.97	108.4	112.87	103.04	115.9	109.34	113.37	106.78
107.94	110.46	104.49	107.03	107.58	111.52	101.72	108.44	102.86	108.53	103.96	103.34	100.03	101.45	107.46	106.11	103.74	106.42	110.86	105.32	107.85	102.74	105.87	110.98	103.79	97.268	103.32	106.45	103.81	107.47	105.49	102.24	106.23	104.27	110.56	108.75	106.27	104.61	105.42	106.53	110.17	108.53	105.8	106.71	100.85	105.43	110.02	111.78	104.98	105.68
110.87	106.22	104.53	96.508	104.09	104.62	104.57	108.22	110.02	104.64	110.38	104.8	110.22	109.04	104.91	104.17	101.84	104.92	109.33	105.1	104.97	103.3	103.1	104.76	105.2	106.32	104.66	107.43	105.02	113.65	110.42	104.9	106.09	105.25	107.18	101.36	109.33	102.91	102.4	105.59	107.83	109.31	105.05	105.19	105.72	108.5	103.25	110.75	105.65	103.4
95.649	101.22	94.566	102.81	95.689	101.66	94.892	98.692	95.232	100.24	100.72	102.75	100.12	97.98	99.573	97.755	98.739	99.79	95.498	102.98	95.782	97.448	100.54	96.71	102.78	96.894	98.559	94.053	98.366	100.18	100.2	104.09	98.754	97.42	96.961	95.856	95.815	100.17	103.43	96.683	95.035	100.91	100.32	99.983	102.2	95.566	93.576	94.054	94.906	98.082
105.66	103.73	107.88	106.95	109.74	99.637	104.81	106.48	105.42	105.77	108.01	109.03	98.622	100.72	104.32	104.87	107.91	109.65	102.9	102.46	107.78	107.98	106.78	100.63	104.31	110.67	101.26	109.17	104.09	100.56	102.59	113.82	110.51	106.81	104.23	102.8	106.21	100.38	106.31	109.96	105.55	106.66	103.42	107.98	102.53	106.47	106.32	102.92	107.49	104.03
104.25	99.12	101.81	95.444	97.282	107.22	97.328	102.18	103.93	98.845	105.56	105.23	103.85	96.622	97.934	99.032	106.98	97.071	105.33	103.03	102.18	102.94	108.86	100.69	98.873	99.776	98.997	99.973	99.817	101.2	98.241	90.863	102.21	97.143	100.25	101.03	101.51	95.786	100.44	95.423	99.735	109.14	99.48	98.789	105.51	99.509	97.654	102.76	99.579	100.64
112.51	109.42	109.56	106.89	108.79	113.31	106.15	106.02	109.44	107.66	102.53	108.82	100.91	112.56	104.35	108.03	102.05	109.32	104.93	110.97	109.35	107.27	105.3	101.43	108.75	115.31	110.54	101.28	103.85	107.09	101.13	109.63	104.43	103.94	108.24	106.96	103.62	111.35	103.33	106.53	102.4	98.696	106.66	106.97	107.25	111.17	109.54	107.83	105.02	104.38
96.867	106.09	95.066	94.487	99.4	103.93	94.122	101.86	98.433	103.47	97.382	104.9	97.177	97.055	96.358	99.73	98.957	98.721	95.93	97.591	97.99	99.364	97.382	103.07	102.49	95.165	95.025	97.19	101.5	103	101.08	95.82	95.165	99.735	101.4	97.089	97.088	96.497	100.14	98.647	96.951	98.961	97.181	100.46	93.898	98.956	96.502	98.631	99.807	100.87
100.74	95.018	103.08	101.55	98.914	92.209	100.48	101.14	93.92	97.884	99.926	100.4	100.72	96.199	100.61	100.47	94.447	97.552	98.301	106.53	96.656	96.191	103.43	97.577	104.76	99.515	98.436	96.997	97.816	103.37	96.784	104.72	96.77	97.514	104.95	104.01	93.569	99.972	98.721	98.784	99.608	102.46	96.095	100.46	102.89	100.84	97.027	94.09	100.8	99.885
96.446	99.356	100.48	106.47	102.61	96.372	103.12	102.85	101.52	91.403	98.156	98.008	100.87	95.215	98.791	100.84	102.63	98.541	92.041	93.648	97.035	89.517	106.6	93.529	98.404	103.13	92.997	93.34	95.945	98.355	99.181	97.954	94.296	93.629	100.93	96.971	97.272	96.704	91.573	97.166	97.643	94.5	100.29	100.2	99.748	94.659	97.232	98.768	96.292	95.201
94.554	96.868	98.368	99.265	93.513	95.04	98.575	97.807	102.68	98.736	100.55	103.77	98.159	95.071	98.015	99.78	97.125	98.352	101.24	96.951	104.24	93.722	99.425	98.089	93.995	103	98.584	95.175	99.088	101.23	98.974	98.92	94.545	91.683	100.94	99.01	97.406	96.861	96.945	95.003	97.266	101.17	94.448	102.5	97.18	97.78	101.96	96.685	94.876	98.833
112.41	105.7	110.01	110.14	104.02	110.27	110.27	111.81	102.71	105.27	103.64	111.59	105.25	109.55	106.49	106.94	104.62	101.76	113.81	105.55	108.45	111.32	112.69	108.53	108.19	106.31	105.52	107.58	107.68	109.76	102.45	107.5	109.16	107.23	104.58	111	110.67	107.43	107.67	108.06	115.98	106.59	110.47	100.97	107.33	107.83	112.68	113.66	107.09	111.66
106.74	104.67	103.99	104.33	101.2	106.69	106.49	106.98	104.09	105.64	101.43	110.48	107.43	104.6	104.3	104	107.71	108.21	105.68	110.19	112.17	105.95	110	105.99	101.86	107.79	102.77	107.23	97.639	108.52	97.53	106.9	102.03	105.97	104.75	99.713	106.93	105.94	109.17	104.54	106.78	108.8	110.4	109.12	105.36	108.52	104	112.75	99.706	107.13
102.19	98.271	92.406	93.896	103.74	99.551	93.472	94.524	101.69	97.813	97.216	95.659	97.494	93.595	102.69	98.165	100.92	91.519	97.932	97.458	97.588	97.762	98.038	97.284	96.581	102.14	93.988	100.02	103.93	97.125	100.27	109.37	99.703	97.407	100.15	98.165	99.839	94.322	100.23	103.07	99.878	100.23	97.002	101.09	97.613	100.3	98.161	97.625	99.872	97.517
106.07	108.06	105.82	103.99	110.57	106.95	106.04	100.37	105.27	99.101	99.749	109.32	108.07	109.78	106.6	108.22	114.34	103.72	106.03	101.42	103.52	104.97	105.22	103.39	111.05	101.11	103.28	106.46	103.96	103.79	108.39	107.99	105.06	106.49	105.04	105.05	106.01	106.14	108.64	106.46	105.5	100.86	98.103	106.15	107.13	103.55	108.94	104.43	102.86	99.668
104.2	105.52	103.95	113.25	105.21	111.03	106.89	106.95	101.13	100.59	100	99.393	106.28	98.235	108.84	109.09	103.72	105.48	103	103.82	96.587	105.26	105.54	107.14	104.8	99.937	103.81	105.8	107.15	100.02	107.38	106.6	102.9	107.76	105.12	108.59	106.87	104.43	100.99	100.12	103.09	105.55	106.52	103.22	100.33	109.4	105.76	109.08	107.87	106.33
110.7	112.01	108.56	107.9	107.25	102.19	111	100.96	106.09	107.35	107.3	109.18	108.57	106.1	103.82	105.69	108.13	104.94	111.46	108.74	110.7	109.46	109.3	109.44	110.89	106.19	105.03	107.88	103.55	100.08	107.88	112.73	108.16	106.78	114.09	110.09	104.73	106.18	106.36	107.41	102.78	108.36	104.51	102.31	107.3	103.91	106.24	102.89	107.31	106.24
106.32	104.32	98.926	95.951	105	96.158	99.862	105.1	96.657	98.134	95.381	100.72	99.877	98.709	101.61	101.63	105.62	103.7	102.87	101.89	97.691	101.61	97.024	104.88	99.886	99.305	99.754	100.59	110.43	100.33	98.92	100.9	101.56	99.935	97.17	98.484	102.02	104.76	104.26	103.4	99.037	97.88	107.96	98.202	100	100.98	98.509	102.06	99.261	94.996
105.39	97.853	105.33	100.44	99.579	100.41	101.47	104.41	99.904	96.849	102.88	100.86	99.919	94.763	102.36	106.54	98.585	97.867	104.25	96.771	101.06	100.81	101.06	96.87	100.56	101.97	103.79	95.97	105.3	97.556	100.76	104.41	98.243	99.601	100.83	99.846	102.11	101.42	95.967	97.062	102.13	102.84	102.2	99.375	96.715	101.09	97.946	96.222	103.56	101.69
99.971	99.866	107.06	97.567	104.7	99.852	105.43	106.07	104.73	101.33	96.201	95.071	104.03	105.68	105.2	100.39	107.83	95.261	108.71	98.22	103.32	102.96	100.51	99.261	108.04	99.512	105.78	106.22	97.57	103.83	91.949	100.92	103.01	99.98	100.04	106.15	104.66	103.35	99.903	101.02	102.51	103.34	100.08	98.399	97.72	108.13	105	104.11	99.202	105.15
102.33	107.05	100.11	109.34	101.79	105.04	102.85	104.19	105.65	105.89	105.04	102.76	108.92	100.12	95.538	107.72	101.08	105.94	104.4	101.75	102.87	103.25	98.03	102.83	99.883	97.853	102.25	105.21	104.6	104.25	104.2	98.511	103.38	101.91	102.97	97.371	103.36	100.78	100.05	104.4	102.06	98.745	102.42	103.52	104.72	99.123	105.02	109.64	102.06	102.19
105.76	109.94	106.16	102.91	105.08	103.69	105.43	105.87	102.2	104.22	112.99	106.52	108.09	102.27	107.04	100.95	106.88	107.19	109.02	103.72	103.32	106.31	107.06	109.51	106.86	108.39	111.47	109.2	108.61	111.25	107.79	109.75	106.5	106.13	110.01	108.63	107.53	111.8	108.95	105.67	108.79	104.6	100.78	105.21	112.24	104.95	109.62	108.33	103.06	101.23
110.18	104.18	106.31	102.43	106.26	107.95	106.76	98.346	103.43	103.27	103.08	102.27	105.47	103.22	106.71	110.43	103.78	100.23	103.73	112	110.3	99.859	108.19	108.65	107.74	104.88	108.44	108.75	104.58	106.1	103.95	108.03	107.8	104.61	109.4	108.55	100.44	109.64	100.78	104.91	114.9	106.44	106.16	111.97	102.26	106.54	101.75	107.92	107.93	109.09
100.5	109.3	108.78	102.82	109.52	111.39	103.39	103.03	107.36	103.23	108.02	104.68	104.6	106.1	108.74	105.84	99.644	104.42	101.51	111.52	104.28	107.71	113.28	105.68	104.5	104.71	104.21	108.18	110.29	110.07	102.2	107.23	103.43	100.26	110.99	102.79	107.21	104	109.23	103.22	108.05	102.88	105.57	100.76	108.92	105.41	101.56	102.5	102.48	106.23
97.833	98.724	101.21	100.69	97.49	101.33	96.91	102.69	98.961	101.36	101.51	101	97.027	98.428	99.47	98.14	99.756	99.318	100.55	100.68	101.65	97.827	105.54	104.38	106.15	99.233	95.711	100.09	98.195	107.27	100.78	101.66	100.01	94.489	99.604	99.196	100.61	105.27	101.04	97.926	107.88	105.12	104.39	102.22	97.959	100.7	104.05	101.49	98.474	96.68
104.58	107.37	111.66	109	107.33	106.66	103.14	107.29	104.8	104.9	111.39	111.2	112.48	105.95	108.9	111.25	107.16	102.82	108.91	111.39	108.33	108.71	107.8	106.86	107.93	108.89	108.58	105.42	108.53	111.85	105.3	107.09	104.21	106.89	99.264	101.24	108.9	102.04	112.78	106.72	106.91	105.77	112.44	109.33	106.86	109.42	106.96	102.62	107.08	109.58
98.765	94.75	93.534	96.206	95.286	97.198	99.104	101.22	103.05	96.122	97.845	100.26	110.09	105.39	97.68	102.7	101.42	104.84	95.674	98.82	97.272	98.734	93.719	99.313	92.767	95.707	99.206	100.19	97.493	101.96	95.607	103.15	96.793	95.573	101.29	96.326	98.007	100.82	104.47	98.971	95.216	100.53	97.161	98.154	103.65	99.831	92.081	93.59	100.67	103.44
99.71	104.56	112.64	109.12	106.3	101.2	106.9	107.19	107.75	102.4	100.63	104.39	104.46	106	105.95	108.09	108.46	109.18	100.71	105.71	98.214	110.17	102.28	107.12	102.62	107.2	105.76	105.97	105.18	108.57	100.77	109.58	98.13	103.36	99.403	103.69	107.45	104.73	107.77	103.06	104.99	105.88	105.91	106.11	110.17	101.86	112.83	109.69	104.48	106.82
113.54	108.33	107.4	112.18	112	113.6	110.2	108.68	112.45	110.26	113.1	114.31	108.24	115.05	107.45	102.68	110.89	112.33	115.16	110.28	108.66	109.32	111.44	109.13	114.04	106.12	113.66	111.81	114.13	110.38	116.7	109.11	110.69	112.87	108.58	108.01	112.91	106.69	108.19	107.17	113.08	112.56	109.71	108.88	108.1	115.26	113.29	111.69	112.94	112.77
106.8	109.19	107.18	106.07	105.63	110.79	105.65	105.35	106.98	109.64	111.07	101.12	108.72	110.95	108.54	117.41	108.29	101.4	105.5	107.64	105.91	107.49	107.73	103.79	110.37	103.05	108.43	107.81	103.33	105.73	106.84	107.04	107.94	106.05	99.683	106.3	104.45	102.17	103.25	109.98	109.95	105.13	102.21	102.29	108.37	113.16	106.17	103.49	105.23	110.7
101.36	101.44	109.65	103.48	105.02	109.64	102	102.65	104.46	105.23	105.08	106.12	106.61	104.6	109.91	101.9	109.3	108.61	107.9	106.94	108.08	113.53	106	112.57	105.83	104.01	101.59	110.79	101.98	104.3	108.03	103.06	108.79	106.41	103.92	99.981	106.75	106.81	107.66	102.89	106.12	102.02	97.616	107.25	104.83	103.02	107.5	103.81	104.02	112.49
91.598	101.93	96.853	98.305	102.87	104.48	101.17	96.044	98.928	99.812	99.265	96.296	98.683	99.148	100.91	98.956	100.11	98.787	96.437	100.7	94.617	98.223	99.617	99.848	99.852	94.667	97.81	100.84	101.97	97.899	101.25	97.944	98.836	100.27	92.972	98.13	98.844	94.049	98.968	96.175	99.132	95.239	98.415	98.726	103.41	101.48	99.243	97.731	94.36	92.513
109.95	100.96	111.57	104.2	104.36	108.04	106.64	105.73	111.12	96.114	105.62	109.77	106.71	100.41	112.71	105.75	108.11	103.06	109.54	101.08	107.2	107.98	104.45	111.41	105.89	107.44	104.79	105.9	104.64	109.27	103.19	111.64	108.43	110.61	105.31	105.96	97.037	104.93	106.64	105.55	107.64	111.04	107.58	104.62	111.59	109.48	106.17	102.49	109.95	110.8
111.45	106.3	108.53	112.12	110.48	104.97	108.38	106.98	104.64	104.3	109.19	102.8	103.1	114.2	109.33	106.66	102.13	105.93	108.17	106.29	106.43	104.73	105.07	112.91	110.57	94.142	108.29	106.94	108.24	103.79	101.89	103.04	106	111.1	104.15	106.43	100.19	109.31	101.16	109.15	105.07	106.09	104.6	101.91	105.52	105.79	102.07	109.04	104.28	104.66
104.49	109.46	107.63	105.19	105.84	106.62	101.44	102.8	110.16	105.15	103.62	108.16	108.92	112.54	106.93	105.92	105.51	108.97	101.04	103.31	104.31	104.65	105.41	109.54	106.58	99.91	108.34	102.93	101.39	108.33	103.8	101.63	107.28	109.88	106.47	107.71	103.63	109.97	106.6	103.99	107.27	106.44	107.35	108.4	102.77	106.94	101.12	99.063	106.63	109.25
109.98	110.31	107.29	109.75	110.39	102.73	107.23	108.28	112.17	103.52	105.93	105.87	108.47	106.96	107.52	105.42	103.94	107.7	113.85	105.85	105.63	99	112.62	108.1	106.45	109.7	110.8	104.93	106.2	103.55	106.34	111.71	103.67	102.9	109.84	102.79	104.19	106.9	99.669	107.07	106.86	98.892	110.36	105.84	108.42	107.86	106.41	102.13	107.71	101.41
104.5	106.24	112.46	103.72	102.87	107.79	106.51	104.02	106.39	101.89	102.64	105.31	105.01	106.79	104.8	106.46	108.91	110.21	108.28	107.06	111.45	107.45	110.94	107.44	105.53	112.71	110.68	107.71	107.21	107.11	112.45	107.07	112.9	108.16	104.92	108.29	111.33	105.45	109.32	111.74	108.1	110.05	105.65	109.12	113.18	105.58	116.33	109.2	108.91	112.47
99.908	99.529	102.69	103.47	95.964	99.958	103.76	97.192	99.955	94.707	104.17	97.119	95.516	95.414	104.23	89.447	95.678	98.78	95.245	97.509	97.98	98.268	96.483	98.119	97.012	98.709	101.54	104.29	94.825	98.264	96.976	99.721	96.471	95.949	98.278	98.273	99.305	101.94	102.23	95.075	96.515	100.04	104.76	98.69	103.75	96.384	94.123	96.781	99.039	97.087
111.74	111.8	112.9	107.5	111.17	113.87	108.47	109.35	102.12	108.55	110	103.02	106.83	112.8	106.99	111.61	108.13	106.9	108.86	104.61	110.34	106.73	114.43	102.5	109.47	108.2	108.01	106.43	107.07	105.2	112.98	103.68	109.84	104.99	109.39	107.21	111.24	108.64	108.15	107.42	111.32	109.93	111.5	109.02	107.31	109.32	109.93	106.91	107.88	107.56
104.88	101.93	111.13	104.42	105.15	105.72	107.3	102.37	101.4	107.15	106.02	107.99	107.52	109.3	100.02	111.12	106.63	111.34	104.96	108.44	105.85	116.94	101.71	105.78	107.77	104.97	109.33	107.78	104.17	103.9	99.987	110	106.81	110.87	103.79	105.66	101.35	112.06	101.55	103.99	110.85	107.47	99.927	105.37	108.68	99.807	105.56	108.36	109.86	109.11
97.224	106.1	105.49	104.81	106.11	107.37	111.37	106.86	101.78	99.818	104.13	102.62	103.6	106.69	106.12	107.67	104.57	105.42	101.23	102.03	109.12	104.61	102.7	109.25	104.66	100.07	110.41	102.55	108.59	98.658	109.3	107.77	104.38	99.976	109.53	101.7	105.45	105.46	102.37	115.11	105.42	107.93	105.03	100.64	102.45	107.13	112.63	105.22	105.18	99.82
102	96.832	98.829	97.076	99.154	96.532	97.467	96.836	96.959	102.56	101.66	93.531	96.37	97.147	96.904	98.701	104.21	101.22	96.119	105.83	94.928	97.464	96.459	99.103	102.8	101.5	99.666	95.978	93.077	99.851	100.2	98.979	103.62	94.376	100.34	107.93	104.08	98.148	94.49	94.189	100.71	98.949	95.367	95.916	98.61	96.491	95.699	99.383	96.27	95.806
106.55	105.36	107.07	101.23	107.57	103.18	107.79	105.56	99.83	105.76	108.2	107.83	102.73	101.63	99.623	113.54	105.16	106.88	109.54	108.75	102.06	105.62	109.01	103.51	103.26	105.23	109.25	112.05	107.72	107.37	100.51	105.98	104.81	107.93	106.2	108.45	98.253	107.73	101.55	109.08	107.87	109.86	109.52	106.95	111.5	100.59	101.88	108.78	106.71	104.67
107.88	108.2	96.472	107.17	103.18	111.16	109.32	110.28	103.15	106.15	106.03	107.23	105.71	103.71	107	111.31	110.51	109.18	111.69	109.89	105.02	109.9	108.57	110.39	110.77	106.89	108.38	106.28	101.32	105.09	104.97	105.78	109.17	104.01	105.56	106.11	103.63	105.46	105.52	107.3	108.93	107.52	112.35	109.85	109.34	108.64	109.62	113.43	110.11	110.02
98.411	102.63	101.45	98.676	105.19	101.03	101.66	103.74	103.66	101.78	98.831	93.677	96.756	95.777	98.648	100.96	101.55	103.22	102.17	101.53	96.164	99.789	98.693	104.51	96.969	101.25	95.054	100.23	104.38	100.89	98.477	99.706	105.39	104.42	97.48	102.36	101.85	98.974	101.36	100.87	98.46	106.89	97.756	98.782	97.624	103.23	101.45	102.58	97.339	99.898
109.7	105.39	108.07	111.31	108.38	105.61	105.7	110.71	104.82	111.88	103.87	104.34	111.33	102.96	107.64	105.34	109.67	106.64	110.72	110.03	109.97	113.01	109.22	110.44	107.8	108.31	103.96	104.3	106.44	117.7	107.47	106.57	109.77	107.28	107.45	114.25	109.52	107.15	105.9	109.05	103.96	110.8	109.21	107.76	105.04	107.95	109.08	107.18	109.17	106.08
104.32	104.81	102.28	106.34	106.97	106.88	108.28	102.62	108.28	105.85	106.11	104.29	104.88	106.83	113.65	107.38	111.92	100.05	107.76	104.14	106.26	101.26	108.01	106.49	106.37	102.6	108.15	98.272	109.16	107.5	103.63	110.76	105.8	108.06	106.85	104.12	109.13	105.84	104.52	104.88	110.91	99.402	99.336	104.43	101.15	101.32	106.05	104.93	105.79	98.088
104.44	108.81	105.13	109.34	96.486	109.84	108.54	107.43	105.95	107.41	106.98	105.63	106.49	104.39	105.15	102.9	105.82	99.595	114.09	107.02	104.19	102.74	105.04	107.77	108.23	102.9	102.95	105.64	111	101.83	111.68	107.36	109.06	104.54	107.33	104.35	105.46	101.58	109.36	106.1	105.12	108.35	103.3	111.12	105.75	104.85	103.77	104.85	104.18	104.41
108.89	110.52	102.66	109.03	103.16	105.75	105.63	107.94	103.34	106.44	104.75	105.93	112.06	104.23	106.26	108	103.45	104.6	107.88	103.85	105.57	109.39	104.49	110.25	106.09	105.85	101.46	103.76	108.02	110.99	101.46	107.75	110.06	97.329	105.23	103.44	102.68	111.28	101.5	102.66	103.66	106.51	106.12	106.37	111.02	105.4	101.73	105.02	108.31	105.16
101.75	102.63	108.39	101.09	104.25	103.88	105.71	109.38	102.4	107.09	104.88	101.73	102.03	101.04	104.97	99.567	106.29	110.34	103.97	102.13	107.84	100.7	104.57	107.66	106.81	109.45	105.17	107.72	96.381	108.44	107.46	108.39	106.18	106.95	108.15	109.01	107.69	102.72	101.21	102.73	102.74	102.54	109.12	107.08	102.05	109.99	105.06	104.9	104.08	105.29
98.862	96.635	98.186	92.903	99.558	89.13	100.46	98.276	99.085	96.645	98.863	94.595	100.61	96.979	97.81	99.388	96.098	103.97	100.17	100.87	93.416	95.493	94.843	96.146	96.418	96.573	100.61	93.306	95.68	96.472	95.799	100.06	95.306	98.003	92.758	96.971	97.407	100.97	106.12	97.593	96.739	95.472	95.821	97.683	93.569	95.247	102.8	100.13	99.572	94.346
110.46	103.1	109.76	107.63	102.84	105.97	113.14	103.6	103.45	106.63	110.86	102.93	109.3	108.76	115.81	101.33	107.73	107.13	106.04	108.05	99.092	108.43	111.29	107.35	105.56	104.41	109.53	112.31	106.81	106.06	104.56	109.32	105.36	110.68	105.13	104.19	102.98	112.62	110.23	107.02	104.62	107.95	106.12	103.15	109.36	104.9	112.59	101.08	104.97	105.53
109.75	109.85	108.47	107.04	111.81	111.46	107.95	110.83	109.83	106.75	109.32	110.97	113.2	107.33	109.51	109.68	106.9	102.24	106.72	102.34	102.7	106.08	113.96	113.63	109.24	103.83	106.25	102.51	103.83	107.1	108.03	108.83	107.61	110.58	105.54	110.88	113.53	107.06	106.2	107.73	102.57	104.71	111.07	107.73	111.67	109.45	111.97	108.66	109.09	108.87
101.22	97.261	94.754	96.833	96.149	102.24	103.36	99.457	96.579	95.911	102.08	101.32	96.574	95.075	100.84	93.85	96.732	100.44	94.187	97.853	100.95	96.711	89.068	96.533	93.92	104.71	96.495	95.666	97.348	96.361	93.838	102.88	99.036	94.575	93.023	96.962	101.14	94.717	93.915	101.08	93.951	95.27	95.317	93.397	96.613	104.44	102.3	98.6	93.467	95.144
106.82	101.85	109.35	107.2	106.23	105.71	99.626	107.6	113.51	103.71	106.35	102.26	103.41	101.72	109.02	105.96	105.92	104.39	107.48	101.6	107.88	106.97	108.47	108.82	104.35	109.29	108.72	104.62	106.56	106.84	103.9	111.2	103.94	107.27	102.49	109.88	108.59	101.54	107.22	107.1	107	107.05	110.6	96.287	109.3	106.94	102.91	110.11	104.83	101.86
106.87	107.24	106.34	98.355	104.32	102.34	101.09	106.11	100.93	104.4	105.52	106.98	100.78	107.28	102.71	106.45	105.89	103.43	111.22	109.09	109.67	101.22	105.57	102.76	107	101.41	109.08	105.91	109.51	105.79	104.71	110.55	106.8	111.69	108.38	102.8	109.84	103.91	111.62	109.77	106.34	104.5	102.53	113.48	104.99	102.82	112.82	108.97	108.53	109.19
110.85	106.32	108.26	105.24	108.15	100.74	109.26	112.6	105.7	104.35	107.5	105.28	105.53	102	104.1	105.43	105.01	105.8	103.38	100.5	105.8	99.422	107.63	107.64	102.83	107.86	102.42	99.924	107.05	106.7	105.25	105.14	108.03	110.32	104.18	102.47	104.71	105.42	98.583	104.84	104.69	105.82	101.25	110.99	103.09	108.05	106.2	107.25	106.13	104.69
106.71	107.96	105.62	107.12	102.62	110.77	105.22	105.05	105.56	102.51	105.2	108.44	98.116	111.8	105.9	101.5	109.25	103.29	103.11	107.64	101.25	110.4	111.78	104.34	107.85	105.12	105.9	103.74	105.39	105.32	105.56	106.03	109.45	108.86	104.45	104.78	102.38	110.19	110.62	109.94	109.32	105.83	104.69	106.84	106.72	101.18	101.19	111.79	107.28	110.04
98.228	98.039	97.105	99.412	94.47	100.37	103.22	96.413	101.57	98.379	97.529	96.407	95.057	99.129	97.051	99.494	103.58	94.336	99.348	98.089	96.277	99.954	103.37	95.938	101.65	95.222	96.956	92.2	101.98	102.78	102.93	97.868	95.651	96.959	100.09	94.952	97.746	96.037	97.873	102.75	104.18	95.208	96.995	95.407	103.64	103.35	99.841	96.593	98.738	99.424
111.02	103.19	107.05	107.15	106.25	106.15	104.22	103.87	106.07	102.32	102.07	107.08	108.94	107.19	108.5	106.67	106.73	103.91	103.82	105.96	107.97	99.083	106.48	100.79	105.71	103	104.91	110.83	105.96	106.25	108.81	103.69	108.19	102.68	111.35	104.68	104.03	101.75	110.4	103.91	105.88	104.83	109.95	102.72	108.99	104.55	106.87	106.81	103.95	105.17
103.24	95.959	99.668	99.215	102.89	107.24	106.18	100.6	101.45	99.419	96.827	96.964	92.168	96.728	105.66	99.196	94.959	99.26	100.42	101.57	98.473	98.702	101.78	100.64	95.353	103.67	102.18	98.197	99.268	101.34	101.09	96.583	103.93	96.726	103.68	101.6	105.45	97.161	99.357	103.1	103.59	100.51	102.93	105.81	101.43	98.902	103.64	99.219	96.577	109.61
102.2	104.69	105.18	104.86	105.74	107.71	102.88	103.82	101.32	103.64	101.31	107.69	106.91	99.179	107.53	108.12	107.16	104.38	102.94	105.5	106.45	109.82	103.76	108.45	107.13	104.18	105.57	104.58	105.74	103.92	103.34	105.22	110.94	104.3	107.95	107.16	105.83	107.02	101.57	107.33	104.58	112.52	104.69	104.21	104.45	109.54	104.42	104.45	101.75	100.27
104.87	103.64	107.75	103.16	107.74	105.49	103.69	105.9	101.68	106.21	103.96	106.33	108.28	104.96	105.37	107.54	103.56	108.69	103.15	105.24	102.49	101.39	101.68	103.73	104.15	102.69	112.81	111.36	107.28	101.77	103.73	107.53	103.56	107.25	112.75	115.99	105.98	106.3	104.4	109.21	108.32	106.33	103.33	103.35	99.197	106.08	103.97	103.57	106.2	104.03
106.11	101.23	101.58	109.01	101.96	108.38	114.81	104.73	109.86	101.28	101.55	104.74	97.704	110.54	107.59	103.15	104.91	109.1	99.885	101.61	111.46	103.29	108.76	105.97	106.35	105.48	100.38	99.376	106.99	104.74	102.68	106.07	100.66	105.24	110.32	108.25	112.77	103.78	108.58	108.85	103.48	106.07	107.41	106.96	101.03	102.07	109.18	102.34	106.39	106.12
103.19	99.763	97.568	100.2	99.256	95.94	97.573	96.771	102.16	100.72	98.755	102.28	98.324	99.295	101.69	95.326	97.202	99.441	100.84	97.906	95.084	95.01	99.557	95.745	99.036	99.949	95.626	99.078	95.475	101.94	102.07	102.19	94.211	100.22	102.25	100.77	100.34	99.476	100.7	96.368	99.512	97.407	97.133	98.523	104.09	96.281	96.793	95.249	103.87	98.924
107.49	104.88	105.93	101.06	104.95	104.21	99.203	102.65	105.46	104.76	105.2	106.88	109.64	103.26	109.69	106.08	103.57	106.19	112.22	105.51	103.87	102.09	97.196	104.51	108.24	104.46	104.59	107.69	103.25	107.81	110.58	104.43	104.22	111.83	105.5	108.27	105.61	103.58	110.66	102.37	105.38	99.109	103.89	109.48	102.48	107.8	103.46	102.65	110.01	105.36
111.94	99.833	101.01	98.999	103.48	105.53	105.29	100.47	109.57	105.01	100.65	105.46	101.27	108.83	109.29	103.71	103.09	101.58	109.5	109.99	111.2	99.671	105.6	101.61	102.21	105.96	102.2	103.59	112	105.16	106.08	104.7	107.07	106.73	102.96	108.03	106.29	101.76	105.94	107.38	109.18	106.87	105.9	105.58	100.86	105.67	107.05	111.16	105.26	102.86
96.452	99.922	105.03	101.57	96.381	93.124	101.5	100.28	98.811	97.89	99.534	97.685	99.391	98.557	102.04	98.337	96.167	95.741	96.943	97.013	102	100.63	96.766	99.536	97.864	95.783	97.259	96.999	98.282	95.679	97.527	95.747	99.385	96.923	100.01	89.703	96.144	99.668	96.859	96.664	98.622	95.817	101.11	91.886	101.26	96.428	101.14	101.08	96.945	99.108
108.28	107.77	110.51	117.31	103.72	111.54	115.24	110	109.43	116.69	112.18	111.96	104.83	108.02	106.09	108.55	117.15	111.67	108.28	107.71	110.11	108.83	112.47	106.22	108.84	115.63	109.59	111.35	106.96	107.63	112.55	112.72	108.21	113.32	104.13	109.27	110.25	105.51	107.01	115.65	117.15	111.76	109.19	109.99	109.84	108.29	110.43	114.81	114.19	115.36
92.835	99.469	99.017	96.39	95.9	92.451	98.287	96.912	98.477	94.72	97.294	94.948	99.315	93.693	104.59	98.897	97.592	96.395	94.467	99.743	95.176	99.182	104.12	97.209	96.181	96.433	104.69	98.352	99.874	98.559	100.82	98.031	100	100.26	92.111	94.393	89.952	90.682	102.63	93.662	99.169	97.007	101.31	99.697	93.443	92.382	95.57	99.451	98.718	94.806
105.35	96.984	103.52	99.863	100.2	106.69	105.93	106.51	104.39	106.95	98.69	99.836	101.29	104.57	109	101.45	105.04	103.82	107.46	103.26	98.316	100.34	97.883	104.03	104.67	98.766	109.36	109.86	105.92	107.51	100.05	105.26	99.971	100.72	103.68	103.16	99.009	97.272	104.19	104.57	100.15	104.19	99.735	103.2	106.58	97.072	97.406	107.24	101.77	107.62
105.65	104.37	110.67	118.9	109.5	109.35	109.82	107.69	106.87	110.06	112.29	106.68	107.83	104.49	111.16	107.58	102.68	109.36	106.04	110.52	110.34	108.41	107.03	105.54	104.62	110.94	113.05	110.64	101.43	109.09	111.18	104.38	107.41	111.39	113.5	103.98	105.58	111.78	113.08	114.57	114.99	103.33	109.08	108.68	117.19	102.49	109.31	100.76	113.12	112.39
109.95	103.12	109.94	109.17	106.86	105.6	110.77	116.26	107.73	111.05	113.07	109.25	109.78	105.92	102.92	109.64	116.94	108.67	110.46	112.27	107.39	108.19	108.63	110.07	108.75	102.97	107.11	108.19	117	111.65	110.93	110.73	112.21	110.66	106.21	107.59	111.51	115.24	108.27	106.08	109.49	115.22	109.91	108.14	106.58	106.57	104.95	109.52	106.34	105.3
94.455	95.949	101.83	99.969	92.417	98.041	98.535	95.494	98.516	96.707	98.296	94.855	94.812	104.79	100.07	99.193	98.634	100.8	96.557	97.14	97.739	98.938	98.709	96.566	96.189	101.15	97.491	92.412	100.43	95.821	96.393	97.965	104.35	95.612	98.896	99.014	95.207	98.589	95.684	96.625	97.892	92.583	98.599	97.363	96.885	104.95	94.637	100.16	93.107	93.018
96.599	93.933	96.228	99.227	98.824	89.452	100.42	94.813	108	100.08	98.111	100.26	95.163	104.63	97.585	103.54	98.354	94.781	99.006	102.23	100.83	94.542	96.435	98.38	98.428	97.312	99.058	96.846	95.804	95.148	102.59	95.782	95.073	97.002	97.323	102.32	96.571	100.16	100.18	100.25	105.02	103.03	97.107	97.349	99.108	99.676	96.08	92.963	96.514	105.85
100.21	98.498	99.798	98.88	104.18	103.73	100.19	90.213	99.538	101.28	97.988	99.764	99.242	98.752	98.795	106.77	93.698	102.96	97.932	100.91	99.339	102.51	96.477	102.72	96.635	97.452	93.967	97.983	94.496	103.39	103.16	94.365	97.087	101.73	99.465	98.42	105.52	95.265	100.31	96.138	102.39	95.086	96.683	96.855	99.498	93.655	99.148	98.728	99.802	100.15
106.16	105.72	107.67	99.375	105.69	106.21	101.39	106.46	105.77	103.92	106.29	105.99	103.87	109.35	108.15	106.39	109.58	102.5	105.56	106.8	106.46	106.06	102.16	106.26	101	109.06	108.91	103.8	102.23	101.14	109.31	105.69	109.34	107.05	108.72	104.55	103.29	107.84	102.94	104.56	103.89	104.83	108.03	104.48	103.95	104.34	105.26	104	104.29	108.69
104.95	111.39	106.28	107.8	107.03	107.43	101.64	108.82	110.32	107.88	105.91	107.79	108.47	106.46	103.74	112.56	106.8	113.11	108.9	111.35	105.62	106.27	110.4	109.05	113.58	104.23	111.28	107.61	109.43	112.4	107.55	112.21	111.1	104.63	107.43	107.69	103.65	108.31	105.24	105.21	106.47	104.18	108.99	109.12	113.68	104.14	105.32	108.57	107.18	106.28
108.15	107.25	107.84	103.09	110.24	106.66	104.94	106.96	106.43	110.31	106.79	109.7	110.49	111.29	112.67	104.1	104.46	107.15	110.44	109.36	110.63	111.41	111.09	105.74	106.51	108.85	109.64	107	111.62	106.46	111.68	107.19	102.86	102.34	107.23	103.82	109.11	110.94	109.93	109.55	105.5	104.35	108.89	110.95	103.99	104.24	112.38	110.77	110.08	106.67
109.19	108.12	105.88	112.78	112.11	103.74	106.07	109.77	108.2	105.49	109.12	108.98	108.89	108.03	111.73	112.74	104.28	105.67	105.39	112.85	105.56	109.26	106.76	108.93	110.04	105.73	104.97	107.88	108.81	106.17	109.79	106.87	104.56	103.83	106.71	102.93	108.13	104.66	111.12	111.3	109.04	110.59	107.65	103.94	110.92	110.12	106.98	102.17	106.24	111.27
100.21	103.44	98.602	97.151	92.052	90.103	101.19	96.973	97.946	99.131	95.484	93.1	104.17	95.421	100.26	95.493	102.56	96.37	101.52	94.109	95.796	95.261	97.99	98.809	101.49	99.369	101.39	97.005	96.605	99.217	99.396	94.251	104.72	97.864	93.65	99.185	100.28	100.16	100.67	102.09	98.012	98.115	102.34	99.17	91.783	95.147	99.885	93.548	98.279	97.082
103.45	103.81	102	97.69	96.375	100.79	100.24	98.456	97.752	105.16	99.267	98.68	104.21	97.831	101.77	100.8	107.11	102.64	101.8	104.32	106.2	98.36	100.84	104.4	95.95	102.48	101.58	93.323	99.12	97.001	96.399	100.84	101.23	93.919	104.81	96.097	99.637	98.265	99.879	96.655	108.79	102.48	97.347	106.5	103.84	100.42	100.8	101.76	101.61	99.098
101.82	106.27	110.1	112.44	108.26	105.12	112.34	101.74	105.52	106.41	104.23	109.24	111.45	103.23	111.36	110.04	106.67	104.56	101.33	107.16	105.42	114.09	109.09	112.87	106.72	109.2	105.92	111.22	111.75	112.41	108.91	106.01	106.63	105.67	107.57	104.63	105.28	108.31	112.39	104.28	100.56	105.91	105.75	105.94	108.42	109.98	106.21	103.32	102.78	109.54
104.58	99.231	93.804	98.01	103.65	100.58	100.48	96.261	100.1	104.14	106.22	97.043	102.64	101.55	105.07	99.254	98.054	104.95	96.949	103.62	98.636	104.09	99.408	96.858	96.106	100.89	99.118	97.883	105.26	99.679	99.735	101.84	101.79	101.91	97.639	102.28	106.62	94.085	98.928	94.465	95.443	101.29	96.614	102.16	105.7	102.83	101.42	101.89	100.86	101.17
104.62	107.65	106.05	104.13	104.75	101.97	104.42	105.42	104.67	105.94	109.79	105.61	109.33	109.8	109.84	99.695	107.06	112.18	107.72	104.93	103.83	108	110.67	107.8	108.95	104.53	103.2	109.75	103.87	109.26	104.35	107.44	113.43	105.56	102.29	105.84	109.7	102.6	103	103.41	108.48	105.08	110.81	100.9	101.16	104.01	104.41	100.55	105.52	107.64
109.19	108.88	109.68	109.99	104.22	111.66	108.43	105.41	108.38	108.84	110.24	109.35	109.79	113.24	114.15	104.78	109.23	107.35	108.87	108.91	107.1	106.95	109.94	101.36	110.7	108.33	105.13	109.63	100.53	101.34	104.25	106.24	106.35	107.35	111.88	111.43	107.42	109.31	109.23	110.17	110.15	103.49	110.8	101.67	107.25	111.37	101.02	105.98	101.09	106.65
110.82	107	111.49	113.17	111.66	107.68	112.52	111.25	104.9	112.09	104.07	103.49	109.88	107.3	106.51	111.65	106.94	105.26	109.85	110.09	110.87	111.57	107.03	107.03	106.26	106.88	112.78	109.02	111.56	108.95	107.94	106.57	104.67	104.09	107.61	107.69	109.31	112.61	107.31	111.89	107.76	108.62	108.47	105.53	114.14	106.86	107.55	113.86	110.04	111.85
108.04	113.31	112.46	108.85	108.27	107.48	114.92	110.28	110.31	107.92	110.57	110.43	110.89	108.55	110.8	115.22	108.17	105.43	111.52	110.41	108.54	114.35	103.46	108.33	109.67	110.89	111.01	115.63	108.91	109.15	105.36	109.2	110.75	106.4	106.13	112.68	108.99	113.87	112.3	110.78	117.71	112.78	112.48	105.96	103.92	110.74	107.1	114.24	109.55	109.62
105.43	110.53	108.84	103.3	107.15	103.16	104	106.22	105.82	106.3	108.62	106.07	99.004	110.14	111.15	110.5	106.72	102.79	103.47	105.31	113.88	109.41	105.82	106.09	107.39	105.2	105.19	101.47	105.73	111.4	111.68	105.46	107.24	104.02	109.05	111.1	110.89	103.65	99.721	101.39	103.31	110.06	107.36	104.68	101.98	108.99	111.01	106.93	107.88	102.44
109.82	100.54	105.9	101.24	105.11	104.07	107.41	106.28	105.07	100.22	109.77	107.24	105.01	104.74	106.48	105.17	99.61	106	109.42	107.89	105.08	102.57	108.42	108.37	108.72	111.26	108.43	108.76	103.37	103.86	104.98	102.04	108.84	105.5	103.64	107.86	104.79	109.51	99.361	106.9	107.56	107.86	101.41	107.11	100.81	111.56	111.28	103.88	101.05	104.99
110.76	112.85	114.95	108.06	113.14	110.61	110.25	113.36	111.18	113.29	104.68	108.33	106.6	105.72	116.12	116.31	111.25	111.7	116.36	113.36	109.41	111.09	108.52	115.3	102.28	109.54	109.48	109.06	110.73	115.13	109.73	119.76	114.53	108	109.2	113.73	110.52	110.22	103.12	112.29	108.12	109.47	105.75	107.18	106.5	113	106.09	116	112.34	112.85
106.02	109.17	101.85	106.76	106.8	101.5	103.43	102.91	105.46	103.44	108.21	104.69	104.23	107.94	108.81	106.3	112.15	101.23	106.14	103.25	106.97	107.54	111.12	104.79	102.83	106.41	106.95	105.98	107.46	109.82	104.44	107.95	102.76	102.45	97.056	108.8	107.85	101.3	110.31	108.46	105.01	107.57	101.58	112.24	107.65	107.13	104.7	105.23	108.47	108.36
108.15	111.52	105.31	106.84	113.61	107.51	114.32	110.77	105.96	109.74	106.62	108.17	111.87	108.64	108.45	107.6	108.76	108.57	106.95	112.35	108.39	105.9	110.81	109.15	109.62	108.77	110.01	105.38	107.19	108.07	105.39	112.85	107.42	104.35	105.6	110.98	109.81	115.54	109.58	108.39	110.42	108.65	108.8	105.89	110.82	103.83	105.65	115.62	109.35	109.08
108.3	111.91	111.13	106.64	103.97	109.42	101.59	106.45	105.47	107.76	102.93	101.84	110.87	103.31	107.07	102.22	103.11	100.46	104.39	108.31	104.6	104.06	103.16	103.29	105.09	100.51	100.27	100.74	102.97	107.66	108.78	102.16	104.72	103.92	105.17	101.97	109.36	107.79	100.78	105.57	103.37	105.92	101.62	101.34	105.62	101.59	106.51	101.21	106.29	104.52
98.806	104.7	99.696	96.923	104.23	103.68	102.45	99.776	101.45	103.13	98.753	98.286	99.703	102.14	102.05	95.819	99.307	106.02	106.19	102.57	101.39	97.85	97.306	99.1	102.56	102.91	100.38	107.34	100.07	100.7	93.563	102.4	99.8	101.56	97.085	98.313	102.1	103.23	99.372	104.08	104.06	105.77	99.69	94.182	101.51	100.9	100.7	103.86	107.73	103.6
98.701	105.98	99.712	94.239	100.83	99.374	104.3	105.37	101.25	104.48	99.317	103.56	101.13	94.481	99.48	103.56	102.31	105.6	97.268	102.61	99.122	105.37	105.85	101.41	101.57	104.27	100.49	96.937	106.69	108.23	110.62	98.385	107.47	105.37	102.39	101.56	106.15	100.87	105.44	105.82	109.28	109.11	100.47	102.95	102.24	100.79	101.64	100.78	103.49	102.26
104.34	103.86	102.99	100.51	99.183	112.17	105.91	99.066	96.133	101.23	102.9	99.979	96.914	104.84	101.37	100.29	96.623	99.173	99.515	95.229	99.049	92.991	106.41	105.39	105.27	105.2	100.71	102.9	106.47	101.53	99.882	102.05	97.347	98.194	97.412	103.47	96.531	95.849	100.66	97.169	102.9	100.16	102.34	103.56	98.165	101.2	97.317	102.89	104.7	101.01
103.19	109.53	109.81	105.53	100.87	107.13	105.52	106.07	99.433	104.88	98.079	105.7	109.49	108.88	103.9	105.4	101.34	112.74	106.85	104.56	105.35	111.25	106.79	105	102.6	105.76	101.92	102.88	106.1	103.51	111.51	102.24	104.94	109.47	103.04	103.55	111.08	104.87	105.52	104.63	112.12	104.43	109.53	105.45	108.06	105.15	110.81	106.41	101.21	109.27
111.85	110.44	106.57	110.08	111.67	114.35	112.25	104.98	110.65	108.05	115.99	107.17	106.94	106.66	108.6	104.52	105.89	108.01	105.84	106.72	108.82	107.52	108.4	109.3	104.87	102.21	115.33	105.1	105.48	111.42	111.06	108.8	108.59	105.08	108.46	101.93	110.55	110.15	109.07	115.04	109.07	101.44	112.96	105.66	109.26	109.86	102.23	110.32	107.25	108.09
103.91	103.59	107.68	112.69	102.44	111.45	101.69	111.14	109.75	103.54	104.9	109.37	108.63	110.41	101.49	111.18	105.76	109.78	107.15	106.8	103.17	99.352	108.64	111.09	111.21	99.453	106.87	102.18	109.75	105.24	97.099	109.36	106.66	107	102.73	110.92	115.95	115.49	101.88	105.5	105.93	114.7	106.17	107.79	108.34	106.37	101.5	115.7	106.81	108.81
108.81	104.31	103.57	106.59	105.09	104.18	107.35	101.97	107.6	109.56	103.33	111.66	106.2	107.39	109.99	103.39	103.14	104.7	106.84	107.28	111.47	105.07	107.66	112.04	105.86	104.69	107.09	110.34	103.01	107.55	106.93	103.85	104.38	101.13	104.32	103.78	107.25	106.59	106.06	110.34	106.56	108.93	99.266	108.2	104.2	106.75	103.37	111.08	104.95	108.63
108.99	103.35	104.96	102.21	101.24	103.28	103.4	97.735	107.42	105.51	105.34	104.66	106.6	100.05	110	107.7	102.51	101.45	112.39	108.92	107.9	102.63	107.3	110.73	101.92	108.55	107.14	109.93	109.71	111.64	108.63	110.58	111.7	106.94	111.12	106.67	106.22	107.33	109.74	104.7	107.7	109.54	104.41	105.3	109.66	109.93	109.34	100.27	113.91	108.75
93.239	101.61	96.583	100.27	98.615	99.901	100.3	96.772	95.9	104.99	95.618	97.098	98.896	94.674	97.623	101.32	101.16	96.336	101.65	99.757	89.681	104.57	94.212	101.93	99.296	100.35	95.573	95.128	100.97	99.481	94.816	95.997	97.286	99.781	92.599	102.02	97.442	93.486	102.63	101.76	101.53	98.117	92.225	100.88	100.89	97.08	98.828	96.337	93.491	104.19
103.43	101.23	96.411	97.612	99.638	101.39	102.65	101.83	96.666	96.842	103.98	101.64	87.01	101.12	97.589	98.754	99.618	96.003	100.21	100.71	103.16	98.309	102.45	98.767	98.778	103.19	94.629	100.71	95.687	100.11	93.015	96.729	102.4	99.993	98.486	102.64	98.123	104.91	96.873	100.28	100.66	95.458	104.46	100.29	100.84	99.236	101.44	104.5	99.99	98.852
107.2	106.7	105.63	103.52	113.11	104.88	110.29	103.48	108.64	105.37	110.11	98.348	107.43	111.15	103.63	104.44	106.75	108.91	103.51	110.65	112.75	101.17	105.24	101.95	106.36	107.07	107.67	106.73	107.09	107.46	108.51	100.14	112.7	104.38	108.55	108.72	108.01	106.85	108.23	108.53	105.91	107.33	107.79	109.91	101.23	102.07	107.77	108.39	108.13	111.01
108.56	108.49	110.74	108.13	108.55	105.48	103.62	102.35	103.94	104.29	107.72	110.9	103.2	101.45	105.02	102.01	107.86	102.91	105.6	109.32	105.26	110.44	107.86	105.9	106.53	112.62	104.28	104.34	105.61	104.78	111.28	104.77	108.65	104.92	105.48	108.28	109.44	98.566	116.68	109.95	109.18	108.33	107.47	104.89	104.9	107.01	106.25	105.04	110.45	108.52
99.032	100.15	96.713	101.66	96.707	98.236	98.577	98.301	100.05	94.638	97.493	98.954	95.74	88.751	97.359	93.864	95.075	96.314	99.993	99.049	105.95	101.11	98.535	101.56	96.816	99.066	99.624	100.89	100.27	93.852	99.613	98.87	92.684	103.99	106.08	95.701	97.601	96.607	100.45	97.873	101.56	101.5	99.257	97.18	100.15	95.893	90.104	102.51	102.98	109.05
98.406	99.032	92.542	97.366	100.64	98.065	98.336	98.88	92.59	100.81	97.828	99.734	99.506	102.81	103.07	105.64	103.05	100.64	99.404	102.96	102.91	93.694	100.36	99.927	96.358	106.74	98.947	102.37	104.6	100.8	96.462	99.67	100.22	100.73	102.3	94.737	100.49	97.805	95.608	104.84	103.53	94.307	99.43	99.614	92.352	97.529	99.231	95.243	103.34	101.31
101.95	108.33	107.22	106.02	103.45	101.8	112.67	106.96	105.38	108.81	105.2	100.51	108.68	104.81	103.27	103.83	108.15	105.07	110.03	104.67	112.41	107.18	106.3	103.94	108.99	103.31	103.8	105.03	111.33	107.43	109.31	111.05	99.499	102.81	107.07	107.52	105.48	98.876	101.35	107.42	108.15	110.94	103.33	107.07	105.31	106.92	102.5	105.99	105.59	106.83
120.09	102.59	108.43	105.66	112.83	108.75	105.18	104.5	102.85	103.91	109.47	106.89	113.98	105.53	106.17	108.56	107.35	108.86	99.548	105.38	109.91	111.32	110.09	105.97	100.06	109.85	109.22	105.91	113.21	106.54	111.32	110.67	115.47	106.94	112.93	111.68	100.46	104.34	109.74	110.94	106.47	106.98	102.75	107.58	106.78	105	107.43	113.61	109.83	111.08
103.18	105.99	108.39	100.93	105.66	107.54	106	102.71	109.6	109.87	107.26	106.58	111.01	107.52	102.03	109.3	109.05	106.2	108.57	103.74	111.83	106.39	105.97	106.48	108.52	110.26	107.99	110.04	107.48	111.37	111.08	114.11	105.73	108.92	110.66	107.3	102.03	107.21	107.44	105.94	111.99	109.25	110.87	108.24	107.57	112.12	108.05	108.03	108.23	108.18
102.15	110.72	103.4	103.95	99.844	109.14	97.903	104.64	113.45	106.67	106.77	108.59	107.08	113.56	107.19	97.642	101.68	102.99	109.07	104.89	111.89	106.13	112.08	109.92	105.68	105.06	108.52	104.53	106.43	107.53	105.18	109.46	106.58	108.39	101.93	109.26	108.89	102.24	109.31	105.81	106.25	106.99	106.34	102.52	110.22	110.2	104.88	104.28	108.82	103.44
105.06	107.99	111.87	106.36	110.87	111.57	108.53	113.36	113.17	103.63	108.67	113.3	108.32	108.52	112.21	107.89	104.49	110.84	107.79	108.94	106.31	108.38	110.45	104.21	108.11	115.14	105.84	110.66	105.89	108.49	110.83	111.41	109.21	106.01	109.04	113.08	103.36	108.3	110.75	110.29	110	104.38	105.82	112.63	106.54	109	107.04	109.97	102.26	105.73
111.17	109.46	115.86	112.59	102.94	113.93	111.69	108.62	108.98	113.6	107.37	107.42	109.82	114.14	113.26	106.82	107.35	114.29	108.47	108.86	115.53	114.85	107.28	109.61	107.5	111.73	105.32	111.09	111.87	105.93	103.32	105.53	107.93	106.87	110.51	110.8	116.29	110.47	110.66	104.85	107.12	103.97	109.41	110	107.38	105.77	108.95	108.01	106.46	111.29
104.14	95.021	99.483	99.705	98.393	99.556	94.251	92.526	98.982	95.967	100.91	98.923	100.49	99.178	97.296	89.972	107.17	99.563	102.14	95.232	97.006	95.922	106.41	103.03	96.041	97.687	98.135	94.541	101.41	96.078	96.656	100.77	94.267	98.572	104.26	97.637	99.325	105.09	98.206	97.994	98.475	101.8	96.877	104.91	91.448	96.48	93.785	94.371	104.57	95.534
112.77	105.87	105.76	98.594	103.67	108.23	97.059	106.6	106.68	104.91	108.16	102.81	106.12	105.8	107.88	105.34	107.42	106.19	100.05	106.03	108.38	102.94	110.66	104.02	107.18	108.96	105.59	102.68	102.97	99.057	108.53	99.497	96.382	105.13	110.51	104.02	106.28	100.85	107.07	109.17	110.14	103.48	105.22	108.87	106.14	104.96	103.88	106.49	109.82	107.16
103.84	107.17	107.38	107.84	105.63	107.56	105.33	110.97	110.88	102.49	109.91	106.35	106.39	106.74	108.48	105.69	106.45	109.75	105.68	105.57	103.58	108.95	104.15	107.58	104.61	107.19	107.65	105.59	107.53	106.91	106.12	112.53	109.13	100.7	104.74	110.33	108.09	104.12	102.41	106.68	113.12	104.23	113.98	104.91	104.65	102.99	107.56	107.92	116.9	105.8
96.704	98.379	92.427	105.77	101.39	98.705	90.763	98.712	100.44	93.716	99.08	96.867	99.262	93.432	99.886	98.527	95.627	98.75	95.524	95.405	95.813	96.135	95.182	94.221	100.72	102.45	93.529	93.416	101.77	95.578	99.797	102.96	97.342	98.276	96.912	104.58	98.732	103.57	102.66	100.09	100.79	93.848	92.288	95.572	97.206	103.61	92.696	99.784	91.244	95.733
107.89	103.62	103.28	108.69	102.4	104.35	103.49	106.79	107.95	110	108.64	112.98	104.86	106.01	104.43	106.18	111.89	110.24	112.3	112.14	107.8	114.99	103.71	103.63	106.84	104.14	104.48	100.57	105.06	104.21	100.24	107.06	106.83	107.57	108.16	102.68	103.09	108.03	100.9	102.07	106.42	107.61	102.77	104.09	112.56	105.69	102	113.99	111.27	112.46
98.75	104.5	101.05	100.99	100.51	98.505	107.04	99.536	100.63	107.68	102.56	106.88	100.58	101.82	103.28	104.2	100.17	100.07	96.035	102.57	103.58	104.7	101.76	100.25	98.97	102.03	98.817	102.93	98.456	95.695	97.872	97.644	99.332	105.32	99.703	100.28	104.36	95.444	103.9	94.227	99.938	102.67	107.59	101.43	102.54	107.43	107.65	95.844	95.028	101.88
110.95	113.47	112.69	109.98	111.82	116.94	104.7	110.94	116.03	110.88	112.59	107.78	108.95	105.41	109.38	116.67	108.33	111.93	114.04	107.52	114.43	106.84	115.27	115.1	111.65	109.15	113.41	104.23	107.08	107.18	110.53	108.45	106.79	110.56	109.96	111.77	111.33	109.3	107.4	110.34	108.05	107.97	111.27	118.55	117.01	113.06	117.3	110.34	112.45	111.22
104.35	99.446	97.918	100.7	100.73	102.59	105.46	94.999	107.39	98.217	109.04	98.929	96.034	101.93	101.9	99.73	99.817	100.08	101.75	101.14	96.113	100.9	96.04	100.12	102.53	100.98	102.33	102.74	100.98	103.34	103.86	96.793	105.49	93.742	106.41	100.91	100.87	99.137	98.565	105.92	98.217	105.5	102.01	99.423	101.48	96.003	102.19	98.495	102.52	100.4
109.03	108.09	105.63	106.78	105.67	108.88	112.39	110.89	103.14	105.99	107.57	111.74	107.11	108.03	105.47	106.14	108.75	102.2	108.68	103.92	105.93	111.96	109.38	107.15	108.88	98.342	105.9	100.48	108.26	108.3	108.26	111.31	110.82	107.13	106.16	104.47	104.81	107	104.77	114.38	103.97	98.39	107.15	104.01	107.54	108.68	110.98	108.72	107.89	110.52
100.27	100.37	101.01	92.529	96.348	98.743	95.784	100.55	97.22	103.98	98.485	99.125	101.07	96.27	95.907	103.18	99.188	92.9	98.692	98.151	94.89	100.2	106.14	99.299	93.701	98.829	103.36	99.074	101.15	93.019	100.77	98.131	101.45	95.212	94.703	104.69	97.151	98.689	91.299	101.34	97.413	97.283	100.19	94.534	100.67	99.397	97.014	97.406	95.759	101.04
111.71	108.2	113.45	108.59	107.59	109.69	106.63	98.778	104.3	111.52	112.43	107.87	107.5	101.6	103.64	109.06	105.13	107.67	107.8	104.43	114.18	108.85	107.74	111.15	108.49	106.2	107.11	103.96	105.75	113.07	101.06	108.09	112.16	107.65	102.18	101.85	107.66	110.09	107.65	109.39	110.65	105.18	106.88	107.74	113.16	108.64	108.06	102.97	107.91	108.74
106.6	105.52	100.86	108.03	106.26	99.21	106.68	108.12	103.16	100.86	103.59	107.03	100.48	109.3	105.61	112.64	98.858	109.53	103.32	111.16	112.76	106.66	107.54	107.14	108.75	105.8	104.83	103	111.1	108.55	107.72	101.95	106.92	105.11	103.23	100.92	105.2	104.03	102.61	103.7	104.75	102.47	107.08	106.38	107.63	104.58	107.96	111.49	102.32	103.21
103.74	111.09	108.75	105.54	108.55	113.05	108.99	111.45	110.7	105.68	113.14	108.51	107.71	112.04	103	106.46	114.99	110.39	110.14	111.39	112.89	108.02	110.15	112.32	106.66	113.4	106.17	107.14	106.76	105.59	113.23	108.11	106.34	105.94	110.97	110.77	107.51	108.91	109.35	101.51	110.67	108.94	104.97	110.9	106.5	111.24	104.77	112.82	104.77	111.12
109.11	110.84	107.97	106.57	110.32	109.3	105.25	112.27	104.65	99.337	104.92	108.41	111.94	112.63	104.93	108.55	114.61	105.87	107.76	105.87	112.81	104.1	108.74	103.51	99.94	102.6	105.16	109.09	112.71	105.43	107.83	108.98	105.02	106.17	99.253	106.94	108.55	115.54	105.08	108.27	104.79	111.73	107.36	99.489	116.14	99.347	113.2	115.62	114.44	110.99
107.69	113.98	109.92	103.1	102.77	107.99	108.84	102.72	104.84	113.73	102.83	107.17	106.29	108.45	100.26	105.14	113.13	100.42	96.567	103.57	98.365	110.37	109.08	105.11	104.49	110.31	106.62	99.427	109.64	109.79	103.59	109.16	105.5	108.91	110.43	105.8	105.89	104.54	100.32	105.7	103.99	101.47	102.77	102.95	109.43	102.81	107.67	101.39	103.77	106.43
106.07	104.48	106.89	106.34	106.92	108.96	108.04	103.47	107.18	105.52	104.23	106.47	107.15	106.29	104.36	101	106.49	104.63	112.92	101.13	104.89	102.67	103.86	108.34	103.65	109.59	107.92	103.92	102.26	112.34	110.53	110.52	106.61	105.74	109.33	106.9	109.92	99.991	99.804	106.56	103.4	104	107.26	107.83	110.33	105.03	106.21	109.6	108.91	102.3
110.91	104.68	111.77	108.35	109.83	112.22	113.25	112.75	107.88	112.52	109.24	104.31	103.66	114.3	106.07	111.29	110.15	112.77	109.83	106.95	111.6	102.42	107.65	108.52	101.28	110.88	105.29	115.32	111.27	104.39	104.23	103.84	106.62	106.2	106.52	112.18	109.1	109.94	106.83	107.47	105.3	102.94	114.14	104.63	112.5	111.73	106.53	103.65	109.88	108.45
97.914	101.43	93.797	99.975	96.731	99.255	105.7	98.58	101.85	106.17	104.34	94.709	101.41	96.933	96.786	100.29	102.56	99.152	98.682	95.883	101.96	103.84	97.044	102.82	97.41	102.15	106.5	101.06	99.02	100.36	94.134	103	94.475	102.82	105.28	97.98	96.9	95.73	106.35	98.443	101.94	98.454	94.052	94.456	90.898	102.33	101.2	104.39	105.48	98.163
103.63	104.71	104.92	101.92	109.11	104.89	110.49	108.91	110.81	112.94	108.39	102.65	97.855	109.15	104.34	108.76	108.32	106.61	108.34	106.6	103.38	110.08	111.82	105.06	109.66	102.91	110.01	105.85	106.58	112.04	105.18	102.62	108.35	109.25	108.13	101.42	104.31	109.18	108.16	114.87	110.54	107.27	103.42	110.27	106.64	104.11	107.52	108.87	107.33	111.78
103.05	103.82	98.35	90.535	100.94	97.351	102.93	93.603	96.26	103.75	102.14	100.31	98.848	99.98	96.601	101.91	96.663	98.733	102.86	101.51	96.603	100.87	91.862	96.497	95.327	96.894	96.525	93.892	88.166	100.37	97.669	99.209	97.806	99.979	94.023	99.478	94.827	96.579	99.604	99.377	105.95	95.985	97.362	88.856	99.419	98.094	100.9	98.722	98.717	101.65
108.77	98.792	103.61	110.57	107	108.12	110.3	107.94	112.12	106.98	106.66	109.21	110.6	111.03	107.87	112.39	104.48	112.62	106.24	110.38	113.7	109.49	106.76	108.76	108.6	109.12	108.89	108.57	113.68	107.88	102.48	110.33	101.7	106.22	110.49	107.5	111.62	106.31	112.97	104.23	107.84	101.45	109.17	103.26	104.66	108.24	110.1	111.41	113.7	107.79
99.688	96.374	101.3	97.37	99.023	95.913	96.541	94.826	99.592	95.868	95.382	98.498	99.037	102.34	102.29	99.113	103.19	98.81	100.52	93.364	99.736	97.091	100.11	94.342	97.434	96.585	95.826	98.311	100.61	103.19	96.308	97.099	97.443	96.699	99.651	102.17	102.42	99.504	99.989	99.068	96.215	102.1	98.896	103.27	98.75	101.6	89	101.31	103.14	98.103
105.04	102.44	103.65	108.4	105.19	105.19	108.36	106.52	107.6	105.1	106.19	107.36	108.62	103.94	108.12	102.3	107.25	103.19	106.99	102.32	105.26	107.68	100.59	102.6	97.734	106.2	107.33	108.04	102.45	105.84	107.71	103.93	107.31	100.24	103.02	102.96	108.35	110.41	108.64	101.47	99.907	104.67	100.65	104.65	101.84	106.81	98.174	105	105.78	105.46
101.93	107.97	101.04	109.31	104.79	105.77	105.68	101.32	102.16	110.22	103.49	111.65	108.89	103.45	96.73	106.06	106.59	111.27	105.27	111.17	106.37	103.4	107.79	103.05	103.34	106.61	104.42	111.06	108.11	101.79	105.21	110.8	103.87	102.97	99.7	104.45	104.89	107.96	103.08	104.37	106.44	109.36	103.93	102.06	111.82	110.43	103.29	104.64	109.7	110.53
107.85	107.62	105.91	102.12	108.48	110.76	109.1	108.2	103.13	106.04	102.17	108.55	101.84	107.27	102.79	105.47	108.17	107.33	109.57	104.81	99.859	106.68	112.2	103.9	107.16	98.909	100.45	102.64	105.85	101.85	103.68	101.29	104.46	100.58	102.51	105.99	106.3	103.48	103.67	107.83	107.76	105.5	107.31	109.49	102.87	108.99	106.4	100.66	106.17	110.08
102.05	97.48	100.01	95.611	100.71	96.362	97.187	96.949	95.421	99.118	100.62	95.764	102.59	101.72	104.74	101.89	98.031	98.825	100.06	96.28	94.191	96.844	95.146	103.86	98.716	97.232	94.345	94.79	101.59	101.72	97.39	94.325	100.13	96.164	94.038	96.768	101.09	109.05	99.136	94.545	96.198	93.334	100.97	96.573	104.34	99.779	96.713	97.063	94.51	93.996
102.44	102.65	103.39	103.91	108.68	107.98	104.82	104.22	100.16	103.24	108.88	110.01	105.21	107.35	109.3	104.98	98.544	100.15	102.03	107.36	112.29	105.35	102.61	107.05	109.19	108.95	111.66	106.43	100.23	101.33	108.88	104.58	107.03	113.71	102.79	105.54	103.03	105.76	104.74	107.92	103.47	101.44	102.33	106.35	104.98	107.86	107.37	109.63	107.31	102.95
107.77	107.94	105.46	108.23	110.15	101.68	103.95	103.12	111.84	103.16	101.74	110.11	108.15	111.53	104.78	107.19	108.43	108.46	103.72	109.09	104.54	115.25	110.25	106.86	107.43	113.83	103.77	106.37	107.67	111.94	106.48	109.13	111.47	107.52	104.29	107.48	103.82	109.39	106.9	107.28	118.51	113.13	106.49	107.74	112.47	107.37	108.85	112.45	106.15	106.17
109.1	107.66	108.67	104.56	109.18	107.35	115.55	108.36	104.86	104.87	113.57	108.12	108.88	108.45	105.37	107.26	109.96	112.79	112.62	110.54	103.03	105.21	106.25	106.91	101.36	109.28	111.29	103.41	105.26	108.35	105.22	102.49	102.85	111.13	112.16	108.44	106.81	111.52	107.75	113.45	106.45	108.83	110.36	104.45	106.89	108.17	113.78	107.81	109.17	111.93
108.49	103.67	108.34	107.06	107.34	102.64	110.83	105.93	106.36	106.51	112.75	107.53	107.08	103.32	104.84	103.43	100.69	108.17	99.441	111.89	103.7	104.66	105.78	108.47	109.57	107.74	105.51	99.868	105.67	105.72	99.922	103.64	101.7	110.45	109.68	107.44	103.13	109.18	110.8	108.03	104.22	104.46	105.74	104.92	105.79	101.32	111.67	109.67	105.42	111.79
101.08	104.65	104.05	107.87	97	100.03	96.83	95.974	96.535	96.453	93.907	103.99	96.052	113.52	98.798	102.05	99.115	95.94	96.492	96.619	99.904	103.07	101.88	100.57	98.672	99.074	99.005	95.601	99.225	97.842	100.6	102.97	101.34	95.072	91.388	100.53	101.65	101.21	102.18	103.01	94.653	95.888	102.72	106.96	98.181	98.693	100.43	102.83	104.63	102.19
109.2	107.27	105.49	106.95	109.89	108.1	106.48	110	109.39	109.06	110.45	110.15	108.17	106.6	102.39	107.99	111.36	109.44	105.73	107.7	105.46	105.21	115.85	104.24	108.36	108.4	110.38	105.9	109.63	106.75	110.81	102.45	99.514	111.9	111.45	105.75	102.82	105.97	104.86	107.58	108.7	109.09	104.16	104.62	110.94	106.58	108.81	108.23	110.18	108.74
109.01	111.35	104.88	113.27	99.934	106.07	103.18	101.77	99.173	105.79	103.76	103.49	104.46	107.87	103.97	107.96	110.61	108.2	105.07	97.117	105.33	102.39	101.37	105.11	107.97	103.13	107.65	108.38	104.61	105.72	106.35	100.41	105.32	105.04	109.24	110.81	102	105.11	108.02	108.02	100.38	102.5	109.08	106.11	109.53	105.2	109.72	107.22	108.45	102.75
96.242	101.89	104.71	103.91	100.47	99.011	104.52	99.414	99.457	104.53	96.711	99.025	94.785	100.27	103.05	97.891	93.871	104.95	99.039	100.48	97.563	94.294	103.28	97.757	99.304	98.149	99.305	102.16	108.18	101.55	103.84	100.94	100.8	98.396	111.54	98.264	101.99	106	104	99.154	96.347	104.07	107.17	100.13	96.358	103.34	102.73	100.14	99.172	98.638
105.71	101.14	103.14	110.98	100.6	103.29	111.09	103.57	102.28	100.45	102.05	106.92	105.9	107.97	104.59	104.45	101.29	106.64	105.12	99.877	106.26	103	104.48	106.76	103.73	108.72	101.41	112.3	105.94	98.049	106.59	105.89	106.68	106.12	103.92	101.64	107.71	103.67	105.29	101.65	110.36	107.13	105.41	106.89	109.31	102.53	106.33	106.07	104.12	105.18
104.54	105.94	106.86	98.437	107.89	104.93	111.02	111.06	108.43	101.22	104.68	102.56	107.2	111.33	109.06	107.29	106.58	111.1	105.7	103.24	103.19	107.85	108.26	113.97	105.03	106.34	106.95	103.18	110.47	107.82	105.44	103.82	107.13	111.61	107.02	105.1	98.545	108.46	105.83	110.07	111.65	107.84	104.35	102.7	101.46	103.43	110.14	104.37	103.5	106.69
104.49	92.053	94.753	101.11	102.91	103.41	96.653	97.332	95.38	93.627	99.769	95.939	102.13	94.196	101.79	92.834	99.286	93.129	95.002	96.44	101.34	101.73	102.03	101.69	101.78	96.486	99.791	98.987	100.43	99.38	107.62	93.471	99.122	95.76	100.12	98.138	98.883	94.996	101.82	106.71	94.637	98.72	94.901	99.364	101.16	100.93	99.294	103.01	98.203	105.76
97.894	97.783	98.014	96.986	96.721	97.274	94.932	105.59	95.811	97.845	97.476	93.951	104.12	94.182	92.981	100.27	99.448	99.187	101.22	99.2	103.17	102.81	101.96	99.565	102.65	99.803	93.393	102.09	101.64	99.137	99.946	103.02	97.261	100.15	99.808	104.27	102.46	99.009	98.604	99.634	100.48	103.36	99.283	97.17	100.21	104.78	104.84	105.79	95.175	99.111
108.09	113.65	104.02	109.06	107.4	112.24	102.91	107.38	109.43	110.6	106.28	106.15	104.71	109.05	111.34	106.88	106.17	110.67	106.73	102.78	110.36	102.84	106.67	104.57	110.16	106.49	106.55	106	103.54	105.98	107.98	106.37	108.1	106.58	107.99	107.56	104.32	105.54	110.2	106.62	112.55	109.33	112.74	108.4	110.48	110.75	109.59	113.58	105.27	109.57
101.51	97.023	99.519	100.34	96.717	92.794	92.634	100.2	90.374	105.75	100.42	92.355	88.734	102.73	98.882	93.147	94.744	100.75	101.26	101.93	98.199	97.27	95.074	94.705	93.615	94.237	100.8	99.012	96.788	108.07	95.761	96.726	96.778	92.61	101.91	99.587	100.78	97.221	100.65	93.418	103.2	100.33	94.104	102.77	94.917	96.018	101.94	93.601	95.929	100.9
105.37	110.82	112.21	105.87	112.54	108.07	98	101.19	103.86	103.37	106.57	106.25	104.95	107.11	107.1	109.96	103.46	102.33	106.1	105.27	107.37	105.8	106.32	106.15	111.7	106.09	101.1	110.87	105.95	102.21	112.81	109.39	106.47	108.37	103.9	103.65	100.09	100.69	105.33	101.51	104.25	107.95	102.78	111.64	108.45	104.93	107.09	109.01	107.2	106.25
108.72	115.01	102.2	105.42	109.34	110.59	110.32	106.65	107.1	108.78	110.49	103.77	110.57	103.86	108.51	103.28	103.2	109.16	110.93	108.48	104.56	110.89	113.25	109	103.33	109.84	109.41	111.36	108.18	103.3	108.74	109.21	113.52	106.91	110.3	111.94	108.62	107.1	103.06	106.07	110.94	113.78	109.51	114.72	110.69	109.48	110.48	108.13	107.55	112.23
100.67	102.91	106.21	103.18	104.05	106.07	100.68	98.867	106.57	104	99.337	103.89	103.86	104.49	100.24	103.67	103.34	107.08	95.396	96.21	106.02	111.28	103.7	99.063	103.27	105.14	102.84	103.6	99.584	106.99	109.26	105.3	101.02	110.35	99.986	103.26	100.53	99.886	101.13	96.16	102.63	101.07	99.326	99.306	108.16	101.49	104.26	108.75	96.77	110.72
95.936	99.1	103.63	101.8	99.903	96.437	96.691	103.56	98.167	97	95.764	102.15	97.617	106.38	97.741	104.83	100	96.067	99.109	102.86	100.55	102.89	100.56	103.14	101.73	103.39	94.55	101.65	95.583	97.518	100.69	99.721	96.124	96.889	100.23	93.157	99.402	97.98	99.464	100.72	101.41	101.53	102.44	99.409	102.57	102.22	96.517	99.852	108.49	99.27
107.89	101.38	103.86	104.59	103.84	105.77	106.24	99.546	105.14	107.03	108.62	109.84	109.41	102.37	105.42	108.95	103.67	114.46	103.25	101.23	104.46	105.8	110.96	102.13	105.09	103.11	105.65	111	104.18	102.58	96.649	101.52	108.05	101.33	102.28	100.71	104.63	104.84	103.15	104.85	103.45	103.83	110.41	101.75	107.12	106.36	109.43	101.41	107.57	104.75
107.43	105.87	111	104.84	114.36	106.49	103.87	101.5	106.65	106.07	105.86	102.13	103.9	105.39	112.6	105.19	104.17	111.76	110.79	109.47	104.05	108.12	104.47	109.6	102.05	103.14	105.6	108.56	107.4	105.23	102.41	111.33	111.31	111.78	108.67	107.09	108.14	109.31	108.39	109.96	105.95	109.54	96.582	107.33	103.08	108.81	109.33	106.26	107.5	111.84
107.61	108.23	102.8	105.4	104.85	107.89	103.14	104.08	113.29	105.72	113.31	101.02	103.04	102.77	109.49	107.23	106.18	101.8	101.71	101.57	109.83	107.77	99.102	106.98	108.11	99.583	102	105.76	108.07	106.97	103.72	104.63	106.03	102.05	105.3	109.34	105.07	107.42	106.19	106.56	102.7	109.45	108.6	97.244	107.22	111.75	102.7	105	107.91	108.79
106.87	114.44	108.36	108.17	109.34	110.94	106.3	107.73	112.31	104.84	108.79	109.19	104.45	102.09	112.11	108.24	115.31	104.36	110.41	103.43	106.45	104.58	109.39	112.65	102.93	110.97	100.14	110.6	108.58	106.2	105.42	103.33	106.38	105.5	105.17	105.82	110.17	108.77	107.05	107.58	108.38	107.71	111.01	100.44	105.78	117.86	107.21	101.37	109.91	104.98
107.27	106.82	108.65	109.39	101.05	106.69	103.08	101.88	101.11	108.52	107.89	103.86	109.25	105.36	108.38	104.8	107.91	110.81	110.84	102.3	102.6	109.8	107.22	105.63	109.98	103.05	103.89	104.73	105.16	105.68	103.89	109.42	104.08	102.97	101.62	104.4	111.87	112.4	107.98	106.95	99.04	113.74	108.69	99.692	101.55	102.51	108.6	108.78	111.04	109.66
99.105	105.6	104.06	106.43	97.803	105.46	103.28	102.21	105.97	108.19	102.79	105.63	107.57	105.21	105.05	101.8	109.8	107.13	105.58	104	105.42	102.52	103.62	109.32	98.607	104.84	107.86	100.35	105.37	102.34	109.17	103.79	106.45	110.78	106.28	109.01	102.52	104.68	107.16	106.5	105.12	111.17	101.43	103.21	107.3	104.62	101.14	107.49	103.15	107.93
100.97	104.47	94.565	103.82	94.314	97.249	101.53	94.62	99.901	99.718	99.229	94.959	105.84	102.22	100.91	100.69	104.81	100.15	94.688	99.205	95.582	99.252	98.752	104.17	100.42	100.39	99.236	100.25	98.336	108.44	101.81	97.773	103.1	97.394	102.72	103.08	96.986	104.57	98.63	101.21	99.715	97.829	100.06	104.39	100.07	101.25	101.07	98.335	102.61	103.84
97.58	95.971	94.089	94.943	98	99.084	96.159	102.47	97.517	94.085	103.96	106.25	101.13	96.931	93.985	106.32	102.65	101.32	104.88	103.23	97.583	98.144	102.62	104.64	98.652	101.81	102.94	101.8	96.713	103.76	102.34	100.88	103.91	100.53	101.27	100.55	102.07	100.32	96.243	104.11	105.57	98.32	98.287	99.081	107.73	98.312	102.27	101.61	96.973	99.87
104.96	105.55	106.58	110.35	106.52	104.22	104.13	110.06	110.17	108.6	108.45	104.09	107.27	101.12	108.25	102.49	100.48	106.06	113.19	102.66	107.05	107.46	104	110.21	100.23	108.73	110.11	107.97	105.67	109.69	107.3	112.8	108.11	107.34	104.13	104.55	107.1	108.97	109.88	107.44	110.3	111.52	106.56	110.93	105.99	111.58	108.7	102.27	107.29	105.23
108.93	108.88	111.17	104.47	105.17	111.89	110.03	104.08	105.35	108.96	111.95	110.01	105.77	109.63	111.29	107.7	107.94	113.41	103.66	108.83	104.75	107.87	106.27	102.3	111.5	104.21	109.78	108.42	109.11	110.29	103.77	111.66	104.84	105.16	107.25	103.64	107.33	109.78	106.34	101.7	106.36	108.33	108.45	112.53	113.04	107.47	106.69	110.76	110.47	113.38
106.51	106.76	113	102.36	107.78	101.25	106.89	102.73	101.54	101.35	103.56	106.12	105.82	104.95	107.15	98.375	106.05	101.89	103.02	106.26	107.41	105.77	106.97	107	104.67	102.37	101.8	106.75	106.07	112.94	103.56	101.36	104.19	103.18	104.54	109.41	105.74	108.75	105.04	100.71	105.38	110.39	102.31	107.83	104.91	104.69	106.21	109.12	102.98	109.54
102.91	98.635	99.202	99.56	95.237	94.568	95.811	96.423	96.483	94.157	97.624	99.981	96.017	97.628	93.304	99.904	102.11	100.87	102.54	100.45	99.59	100.16	106.16	99.247	94.423	98.147	96.821	103.77	95.145	104.67	96.862	94.301	95.308	95.531	103.99	97.613	99.463	102.03	100.85	99.791	101.32	99.305	97.407	96.476	92.72	97.349	101.72	98.687	97.703	97.882
114.34	107.29	109.87	108.71	106.43	110.3	109.41	109.07	105.52	109.4	106.05	105.93	107.61	105.61	110.4	105.17	108.28	116.14	111.72	112.39	103.11	107.95	109.88	109.68	105.97	109.71	112.01	107.36	108.23	110.3	105.94	106.86	98.811	108.02	110.29	106.76	110.53	113.44	108.13	105.21	111.91	110.77	109.34	109.07	106.91	106.14	106.72	103.77	108.3	105.44
102.05	108.99	105.09	110.41	100.92	105.7	102.17	108.23	107.46	107.22	105.09	96.135	106.79	106.61	106.34	105.58	103.93	103.78	101.58	104.49	104.7	103.55	103.88	106.66	109.85	110.17	111.88	108.81	101.6	109.19	110.35	99.527	107.07	109.46	110.02	106.11	110.58	107.03	108.52	101.52	104.73	105.1	102.57	100.84	110.69	113.05	107.61	107.7	106.72	106.64
102.74	109.58	108.87	109.62	108.85	102.99	110.99	110.92	102.75	106.46	108.56	113.58	113.96	102.78	109.78	111.59	108.06	110.94	107.54	108.25	109.11	105.84	103.88	105.06	106.39	104.09	107.41	102.11	108.05	107.57	106.16	98.412	114.06	101.57	110.1	107.85	107.51	113.35	108.69	109.36	110.88	107.13	113.5	113.15	109.47	110.67	105.07	108.11	105.78	105.82
100.42	105.23	102.51	109.24	108.44	105.48	103.97	106.09	103.21	108.12	106.01	108.68	108.79	106.57	110.05	100.99	106.75	109.94	104.17	103.26	105.54	102.21	103.85	108.82	111.32	104.31	102.66	104.49	109.67	108.31	104	108.1	104.59	107.3	101	103.06	102.49	110.03	109.35	107.53	100.97	94.684	108.14	110.28	104.8	109.08	105.76	106.55	109.21	104.92
104.6	105.52	107.59	110.13	104.32	106.34	105.79	108.88	107.48	105.76	108.18	105.71	115.52	112.14	106.98	109.16	111.39	106.15	107.04	112.83	113.27	105.37	108.58	106.93	104.38	109.51	113.09	102.72	100.37	103.89	109.07	105.62	111.22	103.74	105.58	109.42	108.68	107.81	106.43	106.04	106.34	108.95	101.57	107.55	106.06	106.4	113.54	101.55	97.426	109.33
104.37	104.07	107.71	107.15	103.02	107.29	99.614	104.21	106.42	106.02	104.25	104.95	103.91	107.66	102	104.51	106.99	105.09	106.65	105.94	100.05	111.14	107.97	106.68	103.76	100.92	109.05	102.58	107.24	104.43	111.94	103.68	108.61	110.82	103.59	104.73	108.58	103.99	108.46	104.95	112.88	106.3	109.33	105.84	103.61	106.3	105.45	98.409	106.18	104.8
114	111.96	116.67	110.76	105.22	104.4	115.9	107.14	112.14	112.6	111.77	108.98	110.22	115.19	105.67	107.85	111.42	116.45	111.14	108.96	118.63	104.48	114.3	105.35	113.57	111.58	105.36	111.57	104.39	109.29	109.27	109.66	105.91	115.13	115.65	111.5	105.87	107.9	107.2	111.07	107.32	108.13	113.74	110.63	110.62	111.92	111.73	112.44	113.12	109.36
99.972	100.98	107.08	105.1	102.36	100.71	104.05	100.89	109.77	103.17	103.18	106.78	106.28	104.94	107.09	112.79	106.99	108.6	94.662	105.63	103.49	105.73	107.98	105.03	105.02	101.27	105.69	107.6	103.71	102.85	106.56	106.73	111.1	106.55	108.31	105.69	112.18	105.61	108.86	105.83	107.9	106.16	106.81	102.93	108.67	110.21	103.59	108.34	104.39	106.36
99.924	96.277	93.794	99.178	97.188	91.627	94.691	103.97	100.27	102.25	102.03	95.663	97.167	100.04	99.378	100.46	100.68	97.941	101.09	100.2	98.848	100.41	101.72	103.19	103.78	97.486	97.281	94.9	99.824	98.476	94.954	96.564	100.38	96.377	99.846	101.88	97.952	102.28	97.111	105.71	95.245	91.948	106.24	100.2	98.451	97.602	99.756	96.329	100.28	93.15
101.14	107.2	112.9	106.55	97.622	110.78	106.65	104.87	105.73	104.67	110.76	104.9	107.62	114.01	101.75	110.98	105.13	103.68	105.67	107.56	103.29	107.83	109.54	104.09	107.18	110.36	111.17	102.22	104.03	105.21	98.657	108.84	105.23	105.48	106.12	102.7	102.89	103.51	98.425	106.91	107.71	102.17	110.09	105.26	107.72	101.63	101.07	103.33	112.96	105.89
99.505	100.16	97.446	103.4	99.959	100.31	101.94	104.76	103.97	103.6	98.477	97.265	99.62	102.1	101.51	99.149	100.24	100.65	99.067	104.27	100.45	98.032	98.945	102.4	97.78	99.063	96.097	105.62	98.702	99.956	100.78	109.3	101.68	103.42	104.8	108.42	98.204	96.512	104.94	100.84	100.27	97.778	97.857	97.069	108.42	99.46	98.175	96.899	104.6	99.122
110.81	106.79	107.18	110.01	108.79	113.7	111.46	109.07	110.13	105.67	112.97	108.82	101.28	101.3	107.16	105.35	108.54	108.5	108.63	109.74	108.44	107.52	110.18	110.77	117.2	104.31	103.38	106.97	109.52	110.32	109.88	104.05	114.75	108.12	110.1	116.12	104.18	105.36	109.08	103.36	112.37	106.67	110.78	106	109.24	109.27	110.78	107.47	112.67	112.25
107.84	96.887	105.02	106.88	109.19	101.63	101.83	107.86	103.14	114.63	104.38	105.57	105.38	108.93	100.23	106.64	104.22	104.79	103.37	104.65	113.26	106.58	103.2	99.679	103.81	104.37	107.77	114.64	114.45	104.22	99.329	102.33	105.43	104.25	105.69	107.99	106.02	102.18	102.51	108.02	107.17	103.94	105.8	106.84	105.9	102.48	105.39	107.2	106.19	105.41
96.841	103.39	98.573	100.18	95.962	95.328	94.664	97.145	96.01	101.16	98.627	99.973	100.22	100.02	93.892	99.86	100.88	98.579	98.388	106.67	103.16	99.736	94.693	96.815	99.803	98.771	98.998	104.93	99.389	104.32	102.17	94.798	100.88	102.14	98.367	103.25	98.047	94.43	91.843	95.242	95.611	99.47	98.308	101.33	98.147	100.35	99.283	106.85	103.28	93.391
114.71	104.01	109.75	108.17	106.71	107.43	111.27	109.92	115.65	110.96	112.52	113.89	110.61	113.14	112.9	106.58	111.48	115.05	105.34	105.12	110.46	103.28	112.24	111.67	109.44	115.21	110.44	109.56	110.94	110.58	110.1	104.35	107.57	107.82	113.37	109.28	106.3	109.47	114.55	109.21	110.63	108.94	111.56	112.59	108.97	112.54	109.39	102.54	107.86	111.69
110.48	106.53	104.78	109.4	113	110.39	102.51	110.75	107.78	105.85	108.1	110.55	110.62	110.38	115.96	111.74	110.35	111.67	102.3	111.9	108.92	105.98	105.6	104.8	110.46	108.86	107.41	114.71	108.45	111.31	104.96	108.95	105.39	100.84	111.05	106.58	101.26	111.8	108.17	108.45	109.48	108.03	107.41	113.51	106.83	102.15	110.39	105.79	110.65	107.04
105.82	109.74	107.08	110.61	110.23	109.81	108.04	107.72	106.69	102.55	101.5	108.08	105.58	114.6	110.02	108.2	109.67	110.14	109.53	109.97	107.14	110.32	110.13	110.16	102.7	112.08	112.77	112.75	115.03	111.05	109.93	110.72	110.48	110.48	109.11	115.02	99.322	107.14	109.5	101.9	104.6	114.64	107.98	110.14	108.04	106.38	110.57	106.7	110.1	101.2
98.449	102.94	103.32	101.96	95.029	98.277	92.916	98.935	99.856	96.305	99.142	98.379	103.24	103.21	97.01	101.98	93.226	91.79	95.1	97.709	103.97	94.998	97.603	98.275	100.71	95.027	96.138	95.917	100.5	96.287	100.96	95.248	98.63	100.51	98.617	98.011	100.05	100.66	101.79	97.336	97.19	103.14	96.052	101.44	102.49	101.85	95.023	101.2	99.593	100.69
101.89	101.2	105.85	105.46	103.04	110.57	105.98	107.07	100.27	103.3	105.03	104.85	105.52	101.01	108.08	104.4	101.29	101.85	106.33	104.72	110.49	109.48	108.9	103.86	103.54	106.36	109.6	108.2	104.51	100.43	107.97	106.65	103.94	103.34	99.513	105.05	108.9	102.46	107.26	109.09	103.66	104.11	105.73	101.94	104.27	102.25	109.2	112.18	107.36	104.1
101.47	106.23	105.85	102.93	107.1	110.35	106.79	103.1	104.04	107.26	109.11	105.35	105.93	104.15	106.2	106.17	106.25	110.18	108.19	106.06	99.578	108.71	104.99	105.33	101.9	109.72	107.71	101.73	116.36	107.26	102.1	102.41	109.66	100.91	111.34	110.09	104.97	108.7	104.38	107.65	108.39	106.6	112.18	105.52	107.29	103.15	105.35	106.88	103.75	104.13
104.27	107.31	104.04	109.16	105.14	114.37	108.6	102.73	109.01	103.3	108.96	108.97	109.6	112.75	107.62	109.85	105.26	116.19	105.52	104.17	112.41	104.35	106.71	111.4	105.13	109.17	108.97	108.76	105.36	111.05	108.5	106.28	105.25	102.58	102.56	110	116.61	112.2	106.61	103.04	104.46	109.97	109.81	106.56	100.45	111.27	107.95	116	102.67	110.02
109.2	110	109.81	109.45	109.57	102.14	103.43	109.08	109.38	110.54	111.02	109.72	109.76	104.21	114.13	114.22	107.26	106.91	108.92	108.22	113.19	110.14	109.25	106.54	105.07	108.14	109.14	113	108.64	110.97	116.09	112.26	106.74	111.08	103.99	115.91	110.27	106.24	102	110.41	106.61	110.61	108.02	111.09	109.95	113.27	110.02	105.3	108.84	105.54
112.82	108.3	107.3	107.09	109.8	106.32	109.21	101.53	113.3	107.49	114.88	110.18	109.26	111.84	103.8	106.12	105.02	106.14	110.27	114.48	103.19	112.17	104.45	115.1	109.2	109.05	107.59	109.91	110.37	115.91	109.44	108.38	108.75	108.47	103.21	108.75	107.38	116	106.84	108.57	112.74	111.47	107.41	105.27	103.69	108.74	108.7	112.41	104.6	107.81
100.7	100.44	108.91	107.86	108.43	105.69	108.82	105.99	109.99	106.63	109.09	104.97	106.39	105.04	105.06	102.49	107	106.02	107.52	105.97	107.65	112.13	109.57	102.87	108.53	113.55	108.11	103.83	104.9	105.71	109.28	105.04	109.91	112.99	110.74	103.03	111.03	106.39	104.59	102.68	97.959	108.03	101.61	105.62	104.66	109.32	103.51	103.43	108.92	107.11
114.76	108.98	111.94	110.89	108.06	107.44	113.96	111.31	109	114.75	110.5	116.31	115.96	111.43	113.28	112.15	111.67	109.49	109.35	112.27	111.47	110.59	109.49	111.53	108.08	107.33	102.22	108.44	114.33	115.05	109.03	110.31	108.87	111.4	107.46	113.38	109.54	107.32	109.47	113.48	112.66	113.65	104.37	109.33	110.98	110.77	113.36	110.76	104.86	108.93
111.82	104.72	109.82	112.14	106.69	110.15	108.62	103.15	106.56	111.06	108.04	114.11	113.55	101.05	106.74	111.22	107.19	112.4	105.47	108.64	107.15	114.3	108	109.05	108.19	111.96	110.42	107.85	109.68	109.61	112.13	106.38	105.6	110.69	109.19	107.13	105.69	107.72	109.37	109.68	108.82	106.96	109.76	112.06	105.82	107.17	113.82	115.85	108.35	109.82
106.02	107.78	102.14	99.727	109.12	107.29	111.01	105.57	109.09	108.43	105.91	108.38	104.15	103.72	111.43	105.59	105.09	103.13	107.17	101.56	102.41	110.67	103.31	104.38	111.06	104.54	113.07	106.65	106.34	100.27	106.64	100.04	99.265	105.19	110.59	107.85	109.46	104.63	104.21	99.015	105.19	106.31	105.58	106.8	103.82	105.43	105.33	102.9	106.59	102.91
108.58	109.5	105.42	110.36	105.25	108.87	105.99	111.02	109.62	108.59	100.92	102.45	103.61	108.05	105.56	103.9	111.49	115.08	111.39	108.25	107.42	112.95	107.86	109.22	107.25	107.73	108.97	106.59	101.9	113.38	112.1	106.15	103.29	110.76	105.1	104.06	105.87	107.79	107.94	111.17	103.04	105.84	113	113.68	105.39	108.14	105.86	101.75	104.88	106.29
110.32	108.15	105.67	108.92	101.87	101.81	104.44	112.65	110.89	107.97	106.67	109.1	103.78	109.33	106.83	109.17	109.39	107.9	106.84	105.39	107.83	106.33	109.36	109.37	105.51	108.77	103.13	109.19	108.39	114.37	103.26	107.73	106.83	102.73	106.19	108.23	112.46	106.81	106.62	105.71	106.13	109.46	107.25	105.07	109.54	104.76	106.78	109.85	110.42	103.22
98.469	100.33	101.99	94.378	99.242	101.83	103.55	90.478	101.99	100.26	96.135	101.16	101.61	99.277	94.162	96.953	97.778	93.854	95.413	96.449	94.547	99.527	97.29	101.89	94.538	93.448	97.622	98.87	99.358	98.211	98.347	95.987	103.9	100.2	97.83	102.32	100.55	101.46	97.177	101.16	93.851	97.961	91.992	90.967	98.73	98.967	103.49	93.837	94.383	93.685
95.173	98.876	92.684	98.631	98.579	98.992	108.19	96.406	95.771	95.2	102.12	92.401	100.43	95.165	94.564	97.52	98.961	98.058	96.935	95.179	99.2	97.065	101.31	91.669	100.09	98.448	92.162	103.16	100.22	96.503	99.262	92.829	97.741	105.31	95.236	96.257	101.34	100.66	98.574	94.377	98.956	99.122	94.02	98.043	98.943	98.25	98.816	97.953	103.15	96.103
103.08	106.48	106.2	102.68	104.39	102.59	107.27	112.19	104.63	100.21	107.62	103.51	114.02	102.36	107.97	102.72	110.27	104.76	101.81	107.35	101.83	105.91	105.84	106.65	108.75	107.47	104.44	103.73	104.46	101.27	110.96	103.34	113.04	100.64	101.92	106.47	101.27	100.87	104.14	102.75	107.04	113.1	106.06	107.13	103.86	105.05	106.97	107.47	107.54	105.58
110.33	105.01	110.4	111.73	105.76	106.49	105.18	110.14	104.8	103.54	107.75	112.5	107.62	104.85	109.77	104.69	105.29	101.06	110.45	109.47	110.15	108.79	103.8	107.93	108.39	102.72	109.61	105.9	104.08	113.88	99.737	107.79	102.76	103.18	111.08	107.97	108.69	112.28	104.62	111.66	106.65	110.14	106.65	101.61	109.7	106.96	108.96	109.62	106.89	108.65
98.26	92.579	97.698	95.698	99.422	103.59	101.34	102.91	95.379	95.756	98.161	93.285	96.482	96.108	102.52	98.82	101.99	98.471	99.361	101.47	95.531	103.46	100.24	100.77	97.514	102.26	103.35	98.667	97.212	101.26	96.766	98.394	103.14	90.717	95.542	94.536	103.49	103.04	99.085	91.455	97.898	95.62	98.469	97.196	94.541	101.6	96.364	100.81	99.525	96.993
103.36	109.84	107.86	108.8	108.4	103.14	99.379	106.93	105.37	102.49	109.12	105.33	101.61	107.9	104.31	104.83	105.41	109.59	107.12	108.52	104.66	103.51	104.16	113.57	104.92	102.33	105.16	106.45	107.23	99.846	105.49	100.2	101.42	109.41	98.198	104.45	101.38	107.7	104.04	103.2	102.73	106.09	104.4	104.94	102.69	103.71	107.07	100.19	102.24	108.07
108.7	107.34	98.941	105.45	99.58	99.121	105.63	102.64	106.11	108.46	110.7	101.47	108.76	103.25	108.33	106.81	104.47	117.19	105.32	100.77	104.12	104.24	105.19	110.56	106.86	104.03	105.03	106.23	107.05	109.87	100.13	107.53	106.52	101.15	102.91	105.77	111.49	102.83	107.37	99.22	105.27	98.859	108.74	103.28	109.78	102.98	102.23	103.8	108.45	107.1
103.05	107.94	107.67	108.77	107.01	111.64	106.76	109.21	107.07	112.98	108.98	105.98	108.93	107.05	103.12	112.87	109.26	107.04	112.18	109.24	105.53	113.63	109.51	111.55	103.9	105.36	108.33	109.76	107.22	109.54	104.44	110.83	104.75	112.62	108.24	112.32	111.45	105.34	117.68	105.13	106.8	110.69	107.86	106.7	108.05	104.16	106.06	107.41	105.61	108.75
110.89	105.29	111.26	104.65	109.25	112.83	103.97	113.11	110.9	113.24	106.43	108.12	108.45	112.16	107.64	101.79	107.86	107.8	106.9	107.52	103.5	107.17	107.64	106.46	101.87	104.17	105.35	106.26	109.71	114.15	113.51	110.73	107.17	107.7	107.24	109.93	102.82	111.72	108.61	104.03	112.29	110.53	104.36	110.78	106.33	112.87	112.88	107.97	107.41	106.91
108.97	108.1	107.41	108.35	99.909	105.92	108.56	110.62	103.57	109.53	110.68	106.11	104.88	102.87	102.42	108.57	111.2	97.7	106.2	108.38	109.92	104.13	113.06	112.03	104.73	109.17	106.64	110.58	108.82	109.03	107.01	115.82	107.5	105.79	107.59	111.83	114.23	111.06	110.59	108.37	111.22	105.22	108.52	110.66	104.67	110.65	106.15	108.74	111.51	112.08
101.93	113.99	100.23	104.18	109.48	106.64	106.17	102.55	106.95	104.75	109.59	104.95	103.35	105.04	104.98	104.6	112.65	106.4	103.82	111.21	110.14	102.61	101.6	104.61	103.82	116.05	102.84	113.22	108.87	106.23	105.06	111.21	102.63	105.01	105.26	103.61	96.406	103.98	105.38	112.66	102.15	103.81	114.05	102.41	105.36	109.1	105.17	104.11	104.87	109.42
108.61	107.59	103.23	111.03	111.51	112.38	115.65	107.61	115.83	109.07	108.05	116.15	108.22	112.56	111.57	108.22	115.41	109.05	110.65	107.35	105.11	117.64	104.75	107.94	116.54	114.36	108.52	109.07	113.62	107.5	108.48	114.05	112.15	116.23	109.82	109.65	102.69	111.04	113.19	113.52	111.56	108.73	112	108.04	114.39	110.7	109.05	108.38	106.29	108.81
102.05	101.85	106.83	103.3	110.89	112.68	104.23	107.12	104.46	101.8	111.5	110.59	107.04	103.71	106.03	112.45	103.55	104.68	102.8	104.3	114.51	108	106.52	108.72	101.8	103.31	109.8	105.88	103.47	106.74	96.975	100.37	107.46	105.52	103	105.03	100.98	99.026	106.64	110.58	103.49	108.47	105.04	102.8	105.27	104.97	111.7	107.85	106.78	106.87
104.93	109.58	106.93	102.37	108.52	107.36	110.25	102.86	109.26	108.39	108.2	109.54	115.66	101.76	105.75	107.72	105.81	112.03	108.8	108.03	106.64	107.04	111.76	111.13	109.68	110.96	108.03	105.5	104.52	108.87	111.84	105.52	108	102.85	106.04	109.36	114.44	99.839	112.14	108.99	108.76	106.13	106.83	113.79	109.24	110.09	105.8	110.68	104.39	104.11
103.96	104.61	106.11	104.32	102.47	107.85	104.58	107.83	105.14	108	105.3	106.38	108.66	103.48	102.87	99.293	105.26	110.21	105.49	109.41	111.69	104.99	103.42	108.51	105.2	98.356	106.1	106.78	107.49	106.28	102.43	107.9	102.62	100.9	109.62	108.64	102.69	108	107.87	104.78	98.386	105.15	113.89	106.6	105.52	113.04	106.04	101.46	105.78	110.21
103.76	101.6	103.58	101.18	99.658	102.24	102.28	103.7	101.75	100.31	99.115	95.761	99.474	100.1	101.03	100.17	98.345	103.71	107.12	97.386	95.202	95.689	102.94	102.61	95.357	98.152	105.59	96.702	103.23	98.13	96.421	94.164	104.46	99.362	96.416	102.77	106.47	94.326	92.639	100.65	101.53	105.45	99.103	102.5	104.28	95.979	98.808	99.745	103.03	98.678
99.097	105.17	103.38	102.32	102.78	101.27	102.56	106.66	102.37	102.5	110.16	99.803	108.49	104.21	105.18	105.13	103.41	105.53	105.69	105.07	106.11	101.57	106.71	103.57	99.695	100.9	107.68	107.44	103.64	105.2	104.8	96.933	103.54	106.33	99.291	101.87	101.02	107.79	106.13	109.37	110.15	102.43	102.56	112.52	109.03	104.89	108.63	107.42	111.44	105.83
106.05	110.92	112.94	107.58	105.39	110.8	108.73	111.88	103.58	109.07	107.35	107.71	109.99	109.23	112.83	108.55	109.13	102.65	106.06	104.63	107.49	110.65	112.69	103.51	104.11	108.76	111.15	110.58	100.38	109.17	111.78	105.98	104.73	104.69	103.13	108.59	104.55	115.57	109.2	106.1	107.81	104.43	114.8	108.68	111.09	109	107.81	106.67	104.81	108.82
109.09	102.47	101.86	104.24	107.22	109.59	109.11	111.78	103.86	109.96	107.98	105.59	106.66	105.25	103.59	108.49	105.47	102.48	104.17	114	109.82	105.46	110.96	109.34	105.2	105.06	106.17	106.82	107.13	111.12	110.81	105.44	113.42	110.39	104.94	110.78	110.71	107.87	106.65	113.16	106.88	101.4	106.02	104.64	108.33	107.22	108.21	107.68	111.34	106.09
103.9	106.5	107.05	105.95	97.72	105.47	98.4	107.47	98.085	98.923	95.793	102.08	101.41	100.66	104.99	103.91	101.81	104.8	107.32	99.827	94.363	104.76	101.29	95.692	102.62	101.35	109.09	104.84	100.88	91.006	97.23	100.21	101.54	101.04	95.817	100.37	100.92	100.33	100.55	103.84	107.42	104.67	103.55	103.76	99.424	96.802	98.531	102.46	102.75	92.93
109.29	109.65	103.88	109.31	109.1	107.65	106.01	106.55	106.02	115.41	107.79	109.16	105.07	106.93	110.28	101.28	104.94	110.26	105.95	106.7	106.97	115.9	106.86	103.09	100.67	108.17	104.08	104.62	109.93	105.31	110.78	107.75	109.75	110.19	103.52	102.93	106.18	103.19	105.62	104.99	111.5	101.44	105.68	107.13	111.28	110.61	113.93	107.88	105.4	108.83
107.81	105.94	109.64	109.72	103.07	112.62	108.78	107.41	109.11	114.72	113.44	107.27	112.73	115.36	112.96	113.1	108.95	107.05	103.95	107.12	111.67	108.73	110.06	106.64	109.8	107.61	103	106.74	109.92	104.15	110.43	109.19	104.2	114.24	102.6	108.47	111.1	106.94	114.19	111.01	109.83	111.8	108.87	110.11	109.93	107.87	111.95	108.58	107.26	109.63
100.22	110.75	100.82	96.995	99.509	96.687	95.455	105.13	104.9	102.31	94.662	101.58	103.44	102.41	102.05	102.37	102.12	95.692	98.216	99.676	93.848	100.78	98.369	103.01	100.36	101.14	98.361	101.13	96.919	98.435	102.24	101.45	97.201	94.53	101.91	103.28	104.83	103.7	101.74	106.06	102.22	109.63	101.51	98.198	100.74	98.318	102.5	102.99	106.05	104.2
108.46	103.3	106.02	106.76	103.81	111.85	102.94	108.09	107.02	108.25	106.64	110.57	102.18	103.78	107.04	111.22	105.04	107.31	109.34	108.34	102.03	109.54	104.61	102.28	103.45	109.06	101.14	105.66	107.52	101.74	113.52	107.21	108.57	105.56	99.665	105.45	107.61	106.26	111.01	105.68	102.14	108.43	102.49	105.75	105.95	108.04	105.32	106.08	105.73	113.69
110.43	110.51	104.66	100.46	106.29	108.89	113.04	109.23	109.99	105.69	106.51	105.63	105.53	102.57	106.17	107.18	109.05	107.95	102.2	108.27	111.78	106.42	108.16	104.82	104.77	106.07	104.2	107.62	108.53	105.47	111.04	106.07	106.21	104.38	106.7	107.31	103.89	106.63	107.92	111.33	111.54	102.51	107.95	109.8	111.99	111.87	108.35	114.87	109.53	109.64
112.64	104.03	105.73	111.27	108.74	108.43	106.57	109.99	109.36	107.77	108	105.93	110.36	106.77	106.96	106.75	101.42	107.38	104.04	104.95	103.08	105.79	105.89	103.22	106.97	113.43	106.77	110.33	115.1	107.91	113.88	107.41	108.45	105.75	106.13	109.55	106.81	111.67	104.02	107.67	104.68	114.59	112.28	113.6	114	103.32	107.91	109.15	107.2	107.33
108.39	106.89	105.79	105.59	106.71	109.75	107.59	111.97	111.89	103.3	110.39	110.72	106.4	104.88	112.67	103.41	102.05	114.77	112.85	111.46	102.79	106.26	108.96	107.79	108.57	99.789	105.52	111.32	109.04	109.75	109.75	110.47	105.83	108.83	104.37	108.88	115.32	110.81	110.15	104.45	104.84	110.67	109.75	109.54	109.51	113.39	111.88	110.5	107.76	105.92
100.62	105.43	104.14	100.57	102.25	103.89	97.393	100.97	100.72	100.14	99.014	97.619	95.475	97.906	93.361	95.253	96.954	105.2	96.605	96.071	99.573	99.103	108.03	101.53	95.3	100.8	105.01	98.357	97.127	99.609	101.45	101.98	98.059	98.977	100.08	99.055	102.7	106.51	101.5	102.32	98.377	100.65	100.62	105.26	98.354	95.439	97.13	100.42	99.888	97.254
101.21	104.65	106.71	104.87	102.83	110.39	107.98	108.76	106.61	109.29	105.3	110.42	109.73	106.75	111.02	101.85	105.44	104.39	109.54	112.28	107.04	108.01	105.54	102.22	102.06	106.16	99.666	102.14	106.13	107.67	106.89	106.13	105.45	104.87	107.75	110.25	111.6	99.612	105.85	104.92	108.48	104.34	112.12	107.25	104.48	105.63	109.65	111.08	112.19	115.27
114.36	106.82	105.59	108.45	109.33	106.87	107.28	107.53	110.04	111.5	109.53	116.59	115.73	103.92	104.81	109.11	113.18	107.02	105.91	109.22	108.86	115.18	112.71	106.37	105.57	111.32	103.65	111.54	110.85	107.02	105.17	107.28	106.35	113.28	105.28	109.19	106.97	106.83	109.45	100.66	106.49	107.54	108.31	109.37	108.54	103.01	107.08	108.31	108.88	106.59
101.35	99.1	103.58	101.68	106.57	98.823	105.01	99.267	101.23	100.13	99.284	103.28	96.264	98.767	103.24	99.485	99.867	106.31	97.669	97.172	97.878	98.357	103.26	97.625	102.8	95.683	100.66	97.086	101.09	101.84	94.816	97.602	97.933	100.17	105.04	96.687	103.38	99.646	100.81	101.59	98.294	94.854	102.9	100.84	103.83	101.59	97.229	103.69	98.422	100.62
109.33	110.03	104.13	103.96	99.179	104.6	108.42	103.39	105.51	111.48	109.26	108.09	104.42	107.24	103.59	109.06	106.73	107.35	100.43	108.53	108.47	101.87	106.07	108.81	101.86	105.31	107.2	105.06	110.24	105.94	103.78	105.97	112.21	105.26	108.19	114.19	109.7	103.72	110.22	111.54	103.58	103.86	107.88	105.98	104.58	101.83	112.19	107.21	107.04	104.24
106.44	109.88	109.23	103.77	104.49	109.88	107.14	102.74	108.06	102.56	106.88	103.69	106.47	106.78	106.42	106.46	108.36	100.61	109.62	111.57	104.75	105.54	112.84	106.39	104.09	112.75	107.77	111.21	106.68	104.99	108.07	113.59	102.76	111.4	103.67	101.55	100.62	107.14	104.07	110.53	104.75	108.42	106.04	105.68	104.24	104.82	106.66	108.55	103.97	101.15
109.39	110.23	112.34	111.35	112.87	106.47	109.04	112.12	111.91	107.24	106.1	110.29	107.64	108.87	111.52	104.73	106.26	115.38	100.9	109.21	105.73	101.18	111.44	105.88	107.23	103.95	105.73	109.73	109.57	108.38	109.28	110.9	103.61	115.01	102.77	114.11	114.98	105.63	109.98	108.14	110.31	110.31	110.03	110.24	108.58	104.03	100.72	112.68	102.92	112.35
111	105.23	115.5	108.28	104.78	107.36	104.67	107.14	111.05	106.12	113.69	106.27	112.64	105.24	107.01	113.18	111.92	108.51	104	105.72	106.08	104.53	103.72	109.93	107.92	106.44	107.23	107.59	106.25	102.13	105.16	104.12	110.18	105.08	105.93	107.35	107.77	111.35	106.5	111.49	101.38	109.05	109.36	103.32	108.58	106.13	111.78	110.28	105.08	107.99
105.46	98.323	96.746	101.96	107.26	105.24	105.62	107.55	101.64	99.198	102.67	102.14	99.324	100.18	104.04	102.38	103.4	104.35	102.67	106.17	102.52	105.49	105.84	106.73	109.82	103.46	96.531	100.77	99.551	96.635	104.79	103.14	106.41	104.92	106.75	94.28	104.64	96.793	105.65	109.04	105.56	102.16	104.68	102.05	106.79	100.85	108.63	104.93	105.77	104.84
95.983	97.169	100.16	98.864	101.6	97.849	108.53	103.49	100.83	99.654	100.11	103.88	99.673	96.407	97.539	99.195	99.355	99.965	101.38	104.72	99.117	105.11	104.29	98.05	104.03	102.45	95.4	97.95	99.069	99.561	101.37	96.747	99.995	98.563	92.49	94.149	99.63	106.22	102.96	100.78	100.04	93.697	102.14	105.61	99.8	98.902	101.34	97.201	100.32	104.24
97.209	102.54	94.359	107.07	95.191	101.64	95.701	95.857	97.982	101.52	95.958	103.71	96.474	98.945	91.626	97.38	95.72	99.662	101.56	97.259	99.262	100.73	99.977	98.186	100.8	101.08	101.11	97.503	100.02	97.58	98.906	96.325	91.947	94.229	94.785	100.08	100.14	97.927	100.09	94.456	97.822	104.64	99.665	92.321	98.878	104.77	95.935	97.261	97.352	94.546
109.75	114.82	106.76	109.22	107.36	112.57	111.54	108.11	114.48	101.66	109.91	106.41	104.3	111.08	106.08	107.35	112.82	108.05	106.16	113.97	110.92	108.11	108.64	111.64	112.72	105.45	108.93	109.3	112.42	113.11	111.87	107.66	106.3	106.27	110.22	113.41	106.3	110.89	106.04	110.25	104.39	108.09	112.35	112.35	117.41	108.09	108.74	112.51	109.57	104.28
99.627	106.94	109.06	108.7	108.96	113.42	107.61	105.81	106.62	109.55	108.22	114.42	110.37	108.31	116.11	109.17	107.29	112.15	99.84	111.14	111.42	107.49	108.88	104.63	106.52	107.42	108.41	111.73	108.88	111.44	113.72	110.36	105.7	108.98	105.69	112.98	110.52	109.39	106.52	109.16	105.45	109.85	105.71	101.05	109.9	110.07	105.79	110.85	106.85	111.49
111.08	108.4	107.67	113.67	105.93	102.65	106.29	112.31	100.67	110.2	107.07	104.67	105.11	104.81	109.39	107.12	103.69	111.71	112.8	108.55	109.64	104.77	111.96	109.77	105.03	105.73	111.69	103.95	106.7	107.99	107.89	107.21	100.58	112.82	113.83	102.96	102	109.63	106.95	110.09	108.27	106.82	109.08	104.19	108.54	117.55	107.83	112.65	106.84	109.21
107.58	106.93	107.24	113	105.14	112.44	106.8	107	98.936	110.43	107.6	115.4	104.42	104.78	107.87	111.78	110.07	105.34	112.69	106.05	113.54	100.46	109.1	108.65	110.33	108.18	106.72	109.13	106.11	109.54	109.01	107.06	105.1	110.08	109.41	104.7	107.37	107.97	106.61	111.19	107.85	112.32	110.15	110.44	107.68	112.37	104.75	110.23	111.79	108.09
105.77	113.17	106.01	102.7	101.41	108.25	96.715	105.46	110.59	101.55	109.96	102.73	107.88	103.62	111.2	103.06	105.96	107.2	98.398	107.21	108.16	101.8	109.05	105.51	110.29	109.15	107.09	106.11	107.18	107.44	107.28	104	106.34	105.61	110.55	105.09	109.57	111.73	106.99	108.13	107.17	106.43	114.67	108.54	103.4	105.08	109.11	103.64	102.27	109.71
107.6	107.6	104.38	104.02	109.8	107.73	109.4	106.76	110.78	109.5	108.39	105.14	111.16	110.39	110.65	104.91	108.74	106.16	108.49	108.77	110.3	107.97	102.74	100.43	108.48	111.69	107.66	112.25	109.53	112.68	109.67	107.13	108.24	108.13	108.4	112.51	103.97	105.24	109.73	110.92	106.61	110.38	111.36	110.27	107.61	109.57	111.14	108.11	103.39	107.23
107.27	94.747	107.71	107.29	109.79	105.53	105.22	108	105.25	107.89	107.14	109.35	105.87	108.85	107.89	106.19	105.28	110.23	110.86	106.13	105.19	109.58	109.38	109.21	109.42	108.65	102.91	107.67	110.46	108.85	108.66	110.46	109.9	107.35	111.58	104.09	108.68	102.95	110.57	109.91	105.58	110.93	106.44	108.09	107.02	113	110.71	108.16	108.4	109.81
111.17	106.14	109.33	106.33	105.58	106.73	108.29	112.38	107.94	104.94	112.09	106.02	110.53	108.86	108.64	108.57	112.1	113.64	100.6	107.49	108.18	108.27	108.8	108.83	103.25	109.19	106.34	113.19	102.27	106.36	103.33	108.92	112.85	107.91	108.71	111.69	104.72	115.89	103.44	104.65	110.5	106.42	107.33	111.97	111.01	109.1	106.88	109.53	109.82	110.46
107.67	103.24	107.69	112.91	109.21	105.84	108.26	108.08	107.31	112.7	106.64	96.406	113.91	102.51	111.48	101.31	111.69	109.09	108.79	112.06	108.23	109.56	107.78	102.3	108.02	107.49	111.15	114.44	112.36	107.29	104.71	105.61	109.2	111.16	107.54	107.7	103.05	108.55	104.23	113.41	112.32	110.56	109.77	111.4	102.41	113.61	114.13	104.81	112.86	99.672
104.53	108.7	107.45	114.83	107.27	107.23	106.88	115.35	103.19	105.51	106.61	105.18	104.54	104.96	107.26	106.04	103.5	108.85	106.49	101.19	111.93	111.58	103.31	110.2	95.679	110.46	109.55	105.69	105.84	102.14	105.29	106.1	100.84	103.76	111.45	106.36	104.2	106.07	101.71	102.78	115.43	109.08	108.95	103.26	112.59	106.63	103.19	109.04	105.77	108.3
102.84	112.29	109.15	106.65	105.23	108.29	107.06	106.87	106.76	108.38	109.62	115.83	111.31	113.66	108.61	113.55	107.41	108.07	99.703	112.9	105.72	113.28	111.65	106.93	101.86	108.67	108.53	110.93	107.58	108.34	106.11	105.29	110.25	109.78	115.28	106.66	107.04	111.9	103.14	111.35	107.24	108.93	108.01	108.69	109.85	105.94	112.07	106.49	115.03	113.82
102.26	108.13	111.82	112.3	104.07	105.81	107.95	108.99	108.02	105.61	107.69	104.94	109.8	108.54	111.5	102.14	111.2	104.61	103.28	107.29	103.08	102.57	109.11	107.2	103.84	107.95	104.86	114.57	101.21	106.08	108.57	107.48	109.2	112.54	105.86	109.43	107.03	107.79	105.31	110.62	116.63	97.867	110.72	111.01	107.87	105.46	107.02	109.82	104.2	115.1
112.29	112.9	105.61	111.93	109.75	104.1	107.44	106.15	110.42	112.74	113.79	110.57	111.64	109	105.31	115.37	108.3	104.89	102.86	105.3	102.67	115.81	107.92	117.96	112.23	107.73	111.38	104.7	112.51	106.42	112.67	106.68	104.56	105.08	110.19	108.36	112.21	110.54	114.05	107.43	108.21	110.61	109.13	109.17	107.05	110.72	105.29	112.57	116.15	107.71
103.51	101.51	103.27	107.71	105.95	110.58	110.49	102.85	108.96	112.4	114.74	108.01	104.82	104.58	101.41	114.63	107	107.8	110.78	110.2	108.87	101.8	109.58	111.26	108.14	102.71	110.15	107.74	106.78	115.22	106.51	104.62	110.36	112.25	110.94	108.82	105.66	103.69	107.37	108.1	109.68	106.98	105.17	109.71	113.68	111.72	101.29	108.06	103.77	101.97
107.89	106.73	109.55	110.74	108.06	106.77	110.51	108.93	108.39	107.17	105.06	115.29	110.99	102.74	110.19	108.8	102.75	107.63	111.26	108.5	110.28	104.4	112.51	102.87	107.21	105.45	104.41	103.98	107.82	108.81	109.8	104.73	109.91	107.19	109.85	107.62	106.47	106.38	108.33	105.58	104.18	105.1	107.16	107.7	107.9	104.01	108.78	100.97	103.43	111.6
115.47	110.02	106.83	111.13	110.26	112.2	108.9	118.56	108.4	105.68	113.55	111.64	109.93	111.84	112.26	111.88	112.91	114.04	114.44	112.28	110.85	114.98	117.38	118.49	111.38	112.46	110.89	110.51	108.02	116.22	113.41	114.2	110.15	106.27	112.33	111.47	107.51	107.07	109.15	104.82	112.3	119.15	110.27	111.89	114.42	111.92	110.59	113.59	107.08	113.32
105.06	96.984	96.632	93.993	97.757	95.499	95.61	98.027	90.325	97.892	94.857	96.742	100.68	99.952	98.39	101.52	97.314	89.14	97.374	100.24	97.845	101.76	100.89	100.84	94.148	101.49	98.293	100.32	94.656	99.633	100.64	105.28	99.822	94.12	93.036	97.733	102.39	100.58	101.45	95.709	98.639	95.308	100.26	99.371	94.771	94.092	99	99.998	93.397	96.702
107.37	106.52	107.61	104.68	107.99	112.22	110.31	104.35	104.26	102.03	105.72	112.94	105.25	106.19	103.98	105.27	105.25	107.98	111.7	104.11	100.48	104.78	110.03	106.77	110.18	103.1	104.85	109.67	111.33	107.76	102.13	101.94	105.15	108.61	111.21	108.64	113.39	110.55	107.48	106.73	106.98	103.84	111.48	104.71	108.95	109.44	104.78	103.45	111.56	110.78
101.51	105.65	105.49	101.86	107.03	100.67	104.96	100.34	106.31	100.3	104.52	102.39	96.844	102.55	108.62	98.896	109.48	104.31	105.3	108.61	103.88	103.71	101.74	101.9	109.51	105.09	106.28	106.6	104.31	106.87	102.95	102.87	103.26	106.47	102.28	110.14	99.814	103.06	108.68	106.07	103.25	108.62	100.58	97.938	107	108.7	111.49	104.54	104.14	106.27
99.899	105.5	106.75	102.97	106.8	100.83	106.91	99.37	99.942	104.54	105.36	101.37	105.5	99.557	103.56	104.05	98.236	100.4	101.1	106.33	101.15	105.8	106.56	102.86	97.594	98.214	103.29	99.117	101.2	106.2	107.18	101.39	98.763	107.06	100.45	107.18	106.95	96.921	102.46	106.13	103.55	101.15	101.8	109.82	101.75	94.388	105.39	96.947	98.833	107.02
108.41	102.85	111.97	113.94	107.83	105.69	110.17	108.64	113.75	110.75	113.04	112.42	115.25	113.26	106.65	112.18	107.08	111.8	106.87	112.32	107.82	115.06	111.58	113.96	108.64	110.44	107.59	111.24	110.61	105.34	106.01	106.78	108.2	110.57	108.32	111.78	104.55	109.73	111.13	110.15	109.02	107.64	102.24	111	117.09	108.56	109.72	107.99	112.09	108.52
109.73	100.53	108.46	110.44	105.01	105.46	108.23	107.27	112.73	104.03	106.68	107.56	102.64	106.17	106.94	105.32	108.81	109.56	109.98	109.55	110.29	104.85	104.73	104.22	101.51	109.7	109.88	113.7	110.37	107.66	105.16	107.31	108.22	112.87	108.57	103.18	110.17	108.9	106.64	106.67	105.44	108.24	104.8	106.33	113.28	112.85	107.98	107.02	105.86	99.428
104.39	110.92	98.119	108.69	104.29	99.648	107.98	107.66	111.83	106.91	101.2	109.18	98.994	106.4	108.5	108.76	101.62	105.54	108.08	109.33	104.41	105.48	106.13	99.901	110.15	105.99	107.03	109.97	102.6	102.19	106.69	107.99	107.42	106.89	107.86	105.65	105.7	104.43	101.97	111.83	109.15	98.404	107.08	110.09	110.03	104.41	110.56	110.03	105.37	104.88
110.69	104.92	107.58	115.38	109.22	107.79	104.23	107.48	113.82	106.69	106.06	107.58	107.37	104.55	110.73	109.61	111.95	107.42	110.65	112.42	110.89	106.6	111.32	106.37	108.52	109.78	107.39	105.47	117.78	111.93	106.72	109.78	107.18	104.81	109.38	118.21	117.3	110.74	111.87	111.5	108.12	102.71	111.96	102.78	106.34	112.65	103.63	107.67	109.86	108.11
106.82	110.07	110.95	103.21	102.56	107.44	101.5	104.45	105.71	105.94	108.88	106.81	109.03	101.83	106.15	103.92	107.92	102.11	103.45	107.73	106.34	101.3	103.63	105.62	104.91	109.16	99.327	102.87	107.27	101.42	102.72	106.49	106.77	108.54	104.41	107.41	110.23	102.18	106.27	103.17	107.91	108.29	103.63	109.13	97.106	108.36	106.79	108.62	99.794	104.09
102.95	105.34	99.782	99.129	100.96	98.11	94.655	103.22	100.28	99.054	98.663	114.26	102.65	97.857	102.02	102.82	98.717	102.71	95.991	99.273	98.919	102.83	104.36	101.75	103.87	102.54	99.706	101.37	103.56	98.846	101.44	106.75	103.5	102.01	105.03	98.855	103.26	99.453	101.16	103.83	98.78	94.072	98.499	98.53	103.87	96.857	99.48	99.595	102.68	104.32
103.07	113.06	109.67	101.79	108.69	103.06	107.97	106.45	104.62	101.99	108.45	103.89	103.45	109.05	100.73	102.97	103.76	108.26	101.48	107.53	113.72	105.3	103.7	105.75	114.15	108.68	105.74	108.32	104.4	102.77	109.52	105.13	107.86	108.58	104.2	108.82	112.37	106.68	104.32	105	104.05	103.88	108.18	102.56	104.3	102.47	105.12	104.79	108.82	114.18
109.37	106.23	108.37	107.82	109.22	112.41	113	110.27	118.37	108.61	108.47	111.5	106.28	101.86	105.59	112.05	107.95	108.18	111.49	106.36	107.73	113.63	105.2	110.11	101.95	107.48	111.4	106.97	103.6	113.3	107.75	113.62	102.75	111.67	110.76	110.63	109.95	107.4	107.22	102.08	111.15	106.2	109.15	103.55	102.34	106.18	108.39	104.77	108.06	107.21
106.94	106.74	107.41	107.17	106.77	107.78	114.15	111.27	111.94	110.33	103.8	109.4	111.84	99.827	110.19	105.68	111.09	107.12	110.83	112.91	108.59	113.37	107.86	105.66	108.28	106.99	111.04	108.47	110.33	107.15	111.47	105.7	118.09	104.11	105.14	110.88	104.98	112.01	108.47	105.36	112.14	113.15	106.26	101.12	114.22	105.16	110.47	107.65	109.67	108.38
106.94	109.59	104.99	114.58	113.68	109.55	108.45	103.99	109.16	109.46	104.33	106.09	113.45	102.4	106.99	108.16	107.89	111.98	105.63	110.05	107.83	107	104.62	112.67	112.37	103.56	106.08	108.19	105.61	113.84	109.37	102.93	107.76	113.87	114.41	109.67	101.4	101.17	105.78	106.92	104.85	108.47	107.2	110.23	105.51	103.49	113.65	108.69	103.58	108.58
107.6	111.98	103.47	101.9	108.16	103.89	103.57	104.77	107.98	103.88	109.57	102.46	104.95	104.18	106	106.45	106.93	104.83	104.91	104.07	104.17	107.85	99.824	109.03	107.36	106.74	104.66	106.32	103.59	107.08	103.34	99.337	101.82	103.9	102.98	104.82	100.33	108.53	104.24	106.05	108.48	101.64	107.33	105.87	104.56	106.32	101.82	110.51	94.188	109.54
95.269	97.326	99.292	100.75	97.536	96.244	103.26	101.45	96.822	97.456	103.18	101.9	97.475	100.22	92.845	101.49	104.42	99.991	96.913	94.204	99.929	98.536	95.779	93.619	91.364	88.667	102.72	91.283	98.989	96.295	90.554	103.85	102.16	96.271	100.8	99.948	94.592	91.95	98.455	103.44	94.277	97.899	96.757	101.56	99.825	104.13	92.858	101.01	93.304	97.868
100.29	111.7	105.33	107.92	107.88	102.46	104.98	98.552	107.87	107.69	108.54	108.54	104.94	106.56	111.7	114.44	108.19	104.51	103.64	103.29	109.39	104.85	107.49	108.98	107.65	101.92	108.21	106.53	103.96	102.04	107.73	109.79	104.13	105.79	102.31	103.01	102.63	111.8	107.99	109.42	105.07	103.6	110.68	104.4	101.38	107.22	109.1	100.94	110.33	104.54
108.03	108.67	107.28	108.98	106.3	108.5	100.96	111.58	113.39	105.84	112.67	107.76	108.81	104.84	109.41	108.1	107.93	116.63	110.75	106.45	113.54	110.18	113.99	108.34	106.21	110.29	108.38	104.79	100.61	106.45	107.38	109.62	107.51	108.58	109.99	112.87	103.05	106.87	108.4	108.31	114.58	104.35	106.35	108.77	110.7	114.19	108.94	111.78	104.46	108.12
103.56	106.64	106.79	96.271	102.89	108.32	97.781	99.11	101.21	98.833	103.56	98.558	102.42	97.276	103.77	102.5	104.09	99.138	100.41	103.69	100.64	100.03	102.46	96.617	105.74	105.77	98.447	106.83	104.12	105.17	103.8	99.481	98.87	100.13	104.83	97.804	100.57	98.214	99.455	96.573	98.419	98.068	98.469	97.225	96.994	100.81	99.877	104.01	98.088	104.21
103.37	98.419	101.59	107.65	98.806	98.262	104.87	99.109	101.69	99.309	94.43	94.659	96.458	99.789	93.821	101.03	95.894	102.7	96.406	100.34	100.68	97.981	96.016	97.674	101.19	104.4	97.221	97.249	95.9	102.3	108.44	97.594	94.15	97.447	102.43	98.421	104.27	99.297	100.84	99.495	106.3	103.07	101.47	103.21	104.64	103.45	97.865	94.366	99.315	102.15
104.98	104.45	102.63	104.41	102.91	106.9	103.61	106.27	107.69	101.69	108.43	108.82	110.84	108.39	99.223	106.91	110.51	105.99	105.88	110.2	108.72	107.23	107.17	104.79	110.4	111.76	108.18	104.65	101.33	108.22	103.63	110.36	104.48	108.12	113.88	104.63	107.25	104.99	104.56	108.06	108.81	103.33	102.86	107.56	102.01	108.09	106.96	106.96	109.39	104.35
108.05	100.15	108.02	104.62	103.22	106.15	102.55	101.74	104	105.02	108.87	103.43	105.24	104.3	108.66	105.87	103.27	104.07	106.09	108.7	109.83	106.02	98.989	107.19	106.01	112.41	106.58	103.6	103.01	105.75	111.42	109.08	106.93	104.38	111.11	108.46	107.34	102.5	107.14	104.89	111.45	109.34	106.22	103.04	110.58	95.573	106.59	99.062	107.03	99.444
103.05	104.05	109.4	107.54	109.61	106.52	105.39	117.13	106.95	105.52	102.25	101.72	105.97	108.71	106.67	107.19	107.7	105.48	103.97	104.58	104.67	104.16	106.83	107.08	105.51	111.89	106.01	113.87	105.31	106.59	103.9	106.6	108.86	106.83	109.86	105.51	106.66	105.85	103.8	113.77	101.45	110.31	104.75	108.85	100.55	104.92	109.17	105.86	106.19	107.51
104.39	110.41	101.2	110.59	110.94	105.48	105.57	103.74	104.47	108.55	105.69	106.49	107.68	98.061	99.753	106.52	105.14	105.59	103.03	101.2	107.53	97.411	108.87	108.82	102.78	110.25	104	106.76	111.09	103.51	106.62	106.06	104.96	97.832	108.21	105.87	100.36	107.54	105	106.11	106.51	107.59	105.41	99.962	96.684	109.24	107.51	109.85	101.73	99.808
105.98	108.93	101.99	102.02	102.84	109.56	103.02	102.72	98.848	103.47	111.95	104.44	104.86	99.382	101.49	107.31	103.02	106.26	103.11	105.34	103.47	110.14	107.42	106.94	106.4	103.32	107	110.36	104.57	106.96	107.85	107.72	101.07	107.22	103.91	108.17	99.403	103.96	101.49	104.7	106.79	108.03	110.67	102.18	102.74	103.48	107.53	107.53	105.66	102.99
109.07	105.62	108.38	101.62	106.8	113.26	105.87	110.67	99.365	104.3	105.96	107.76	105.54	103.91	103.1	107.51	109.95	106.41	100.78	106.98	104.71	104.44	100.88	107.65	106.77	106.02	107.27	106.9	111.64	103.55	102.89	106.85	102.05	101.57	107.13	108.11	105.36	108.11	110.83	102.57	104.67	108.06	109.14	105.34	106.5	103.73	104.19	99.814	107.57	105.35
106.96	107.22	110.25	106.49	109.84	109.11	111.43	104.71	108.88	103.6	112.5	103.27	115.85	103.42	110.42	107.25	107.42	105.68	106.75	108.28	107.45	110.85	99.959	108.61	106.35	108.68	108.48	104.22	109.66	104.45	111.66	107.45	106.34	110.09	101.09	99.97	106.83	101.12	106.44	105.67	114.12	103.37	103.04	106.76	110.57	114.85	109.87	108.6	108.84	105.37
96.41	92.016	93.367	94.872	96.848	90.455	101.17	100.31	99.53	102.34	95.83	91.609	101.94	95.885	100.23	104.58	101.19	100.13	100.89	100.51	98.463	102.18	98.535	97.394	97.566	94.85	92.329	92.347	101.97	96.962	100	97.249	96.802	91.998	99.203	96.123	97.823	95.395	95.104	98.794	98.226	93.143	100.93	102.27	94.395	95.532	92.324	103.2	95.518	104.83
107.73	107.85	118.77	110.6	110.55	112.71	112.68	113.34	104.48	111.31	115.08	113.49	110.09	104.78	109.6	109.16	111.33	108.05	110.51	98.569	104.41	113.24	108.74	115.05	115.65	111.23	111.69	111.16	108.91	111.77	107.25	113.93	112.79	107.74	112.18	108.63	111.22	108.5	109.22	104.78	110.12	108.08	110.74	104.66	111.44	111.75	111.98	104.09	106.73	108.36
104.58	108.04	106.39	105.7	104.22	96.818	100.15	101.32	106.16	108.19	102.75	106.84	104.95	101	108.29	105.89	110.1	103.34	110.86	110.94	103.23	104.27	106.32	100.73	107.54	107.81	113.22	106.4	107.84	108.92	106.7	99.337	104.98	108.26	105.33	101.52	103.59	111.2	106.52	101.62	104.51	103.74	106.21	108.71	103.18	107.2	104.95	106.45	108.36	107.84
112.38	101.67	103.71	101.07	108.94	109.79	111.75	100.61	104.61	111.43	106.11	107.82	109.39	110.88	107.21	110.17	110.59	108.43	110.61	109.51	107.81	107.73	106.76	105.29	108.75	108.14	111.16	106.83	103.42	108.21	101.43	103.59	109.27	111.87	109.37	100.56	108.04	106.79	110.94	111.17	111.66	107.86	103.2	110.42	99.962	107.47	110.26	103.89	108.09	104.68
108.74	102.01	104.97	108.3	106.52	108.3	102.07	100.81	104.45	102.34	103.68	102.07	106.37	104.98	106.24	102.51	109.09	107.72	104.89	104.32	109.56	105.82	102.46	112.66	105.11	109.78	114.46	102.73	103.62	107.57	111.25	100.17	104.88	104.61	107.69	105.4	112.73	102.89	107	106.89	104.48	100.48	104.57	107.79	105.5	106.49	104.69	106.89	105.89	100.5
97.252	97.461	97.397	97.479	97.757	99.333	100.83	96.968	98.444	95.28	94.832	99.13	96.253	103.19	102.3	95.214	101.79	93.297	103	95.826	102.2	95.639	103.37	102.31	98.223	93.603	93.919	95.21	91.939	95.874	99.372	103.67	99.548	103.45	99.267	95.673	103.13	106.95	94.226	99.718	95.563	100.83	96.873	104.56	96.758	98.931	100.26	97.541	97.803	94.279
98.123	100.02	102.12	100.54	102.05	99.756	95.144	104.56	104.56	100.35	96.843	104.14	94.051	95.793	100.3	101.04	95.443	98.599	96.79	99.094	95.54	98.739	100.21	93.675	101.93	97.684	96.806	100.8	97.278	100.61	94.839	107.81	98.049	96.698	101.48	102.09	100.97	97.97	97.289	100.09	97.186	98.918	100.63	102.35	97.047	99.52	95.706	104.82	98.964	99.615
97.498	92.04	99.451	102.35	98.077	98.976	99.502	97.99	103.36	103.55	99.131	100.42	104.42	98.074	102.69	97.183	97.936	95.623	98.339	97.058	101.58	99.206	98.197	94.924	95.844	94.414	96.016	96.484	92.094	98.262	97.986	97.441	94.688	91.709	101.67	91.979	101.02	93.407	91.799	100.07	97.138	101.36	93.825	100.58	98.857	99.102	99.667	95.728	102.35	98.966
104.67	103.11	108.19	105.59	104.02	104.77	111.59	104.86	102.32	102.57	107.46	103.3	104.72	104.22	110.99	101.74	109.09	99.696	99.978	110.53	109.01	104.74	105.33	107.37	101.86	104.64	113.02	106.01	106.63	103.3	105.5	104.39	105.98	105.61	101.78	106.46	106.47	107.05	101.73	105.76	103.6	104.57	103.49	104.66	107.34	104.24	105.19	107.86	103.61	105.06
108.6	101.21	112.93	100.79	106.06	100.02	105	106.4	106.9	113.32	103.86	105.4	110.22	112.34	111.9	109.15	109.87	112.78	106.69	97.92	109.85	104.83	109.21	108.89	113.91	102.35	101.63	105.18	108.26	107.33	110.28	102.81	105.19	104.24	110.69	105.43	101.67	107.34	98.748	108.11	100.82	108.31	109.32	105.08	107.2	112.99	100.31	105.27	106.16	111.53
100.96	99.023	102.67	103.39	109.36	109.09	106.71	111.62	107.67	104.01	102.39	97.905	106.11	104.03	108.51	104.52	106.58	108.15	99.46	100.34	102.76	106.65	111.19	107.69	105.31	106.42	107.27	103.43	103.76	106.73	104.86	107.37	111.7	105.16	105.65	106.14	103.79	105.68	108.33	109.58	102.44	111.15	107.12	103.19	103.37	103.73	106.01	105.9	109.31	104.47
102.33	100.29	104.45	100.7	93.235	95.539	95.452	95.757	94.953	103.66	97.759	99.986	97.611	101.07	100.37	101.67	93.622	99.132	97.824	102.9	96.017	102.35	102.64	100.76	99.713	102.59	94.529	97.665	101.47	97.061	102.83	99.568	100.05	100.93	95.323	96.345	94.803	91.44	102.33	99.447	96.396	97.482	94.417	100.34	101.12	96.833	104.69	101.38	96.856	95.628
103.32	108.15	106.93	100.34	106.72	104.43	107.55	102.5	107.1	103.57	109.56	106.04	106.33	109.24	108.75	104.73	110.57	109.15	105.08	107.71	106.82	106.24	109.35	106.93	103.39	102.55	106.1	107.87	110.48	109.25	101.61	105.73	103.27	108.2	102.6	107.76	104.84	104.98	102.96	102.87	110.6	103.76	109.42	107.28	104.4	106.34	108.43	104.92	106.65	105.18
106.6	101.18	106.64	106.58	104.59	106.78	99.612	102.05	111.4	105.83	104.63	106.07	106.21	106.12	103.77	107.86	108.99	105.38	105.6	108.58	101.26	104.01	102.06	108.74	102.14	106.36	104.24	101.01	106.14	104.42	107.47	107.65	106.56	100.62	109.34	103.98	107.39	97.446	103.41	104.02	107.02	105.03	107.83	103.22	107.92	105.6	112.43	109.41	106.97	104.96
104.17	107.67	106.87	107.82	103.64	102.05	112.56	104.59	109.31	103.93	108.45	101.91	104.65	112.75	104.9	110.14	105.03	109.93	109.65	102.65	106.34	108.13	110.85	105.84	109.49	112.46	106.6	110.56	106.57	109.03	109.4	104.11	106.43	107.03	103.75	104.37	111.03	113.72	104.27	103.53	105.06	106.89	98.67	105.25	104.55	105.62	113.41	106.23	106.95	107.37
93.708	105.45	102.64	106.71	96.518	101.83	101.06	93.961	104.43	101.84	103.93	101.01	101.17	102.11	101.81	98.614	105.88	102.13	103.89	97.624	106.03	104.13	101.46	99.45	103.3	100.48	99.072	100.44	101.34	97.74	98.542	100.38	97.956	101.87	102.64	101.88	98.627	102.93	97.37	97.666	97.151	100.54	96.717	100.81	102.18	100.74	96.589	100.62	108.03	97.67
105.44	103.45	104.57	111.68	106.21	110.16	111.54	105.91	108.05	109.61	110.87	108	112.48	116.42	106.88	103.67	115.08	101.46	110.16	107.64	107.59	107.04	104.94	112.64	108.72	106.94	111.81	109.47	112.4	108.13	103.48	115.79	107.67	102.62	109.67	106.7	113.88	106.85	111.15	108.26	109.26	107.77	110.11	113.85	106.8	101.19	108.8	105.49	109.08	112.36
99.896	99.182	101.44	97.718	103.18	101.87	98.156	101.57	96.192	100.65	98.092	106.42	101.74	104.68	103.2	106.13	105.15	100.22	94.162	103.42	101.76	97.085	94.723	93.728	106.11	102.84	101.29	102.08	105.36	99.148	100.05	99.541	102.26	102.79	99.359	98.417	105.46	103.18	102.3	102.22	93.305	102.56	105.42	98.756	101.64	100.89	103.35	105.9	100.61	105.4
104.65	109.3	108.57	114.33	106.96	110.33	106.8	113.88	106.28	109.54	113.63	112.44	111.35	107.87	109.93	112.83	110.57	111.3	107.76	111	107.35	109.89	111.09	105.36	107.9	108.69	110.69	102.45	107.65	109.4	108.38	109.06	113.31	110.95	106.34	101.08	110.16	107.87	109.83	112.59	106.47	110.89	106.27	104.4	114.98	110.33	109.76	109.88	113.17	113.22
100.16	99.989	99.801	100.35	97.393	93.043	96.642	106.24	106.04	104.67	96.613	95.825	98.482	101.33	96.461	100.66	97.753	101.35	105.28	99.083	98.688	100.78	99.648	97.641	96.594	99.239	94.448	100.48	95.439	95.553	93.685	100.78	96.375	95.581	98.503	94.11	97.02	100.89	97.998	97.16	97.775	92.337	96.254	98.586	101.87	91.366	92.82	92.716	103.76	96.245
105.08	103.64	106.31	96.025	104.7	96.797	98.587	98.221	105.65	103.22	99.152	100.13	97.46	96.527	98.184	103.25	104.85	101.34	104.58	98.015	99.461	102.83	99.646	104.03	104.14	98.108	107.77	94.614	101.78	96.292	96.113	102.83	103.88	96.01	101.14	96.675	100.81	97.397	98.291	103.76	103.52	93.033	96.988	104.71	100.5	105.8	99.964	103.22	96.617	103.77
107.39	110.58	108.42	102.29	107.07	104.36	101.58	103.14	105.29	97.274	110.31	103.76	106.43	102.64	108.46	103.05	102.33	100.58	111.52	106.69	101.48	105.58	106.18	106.93	109.41	103.54	101.24	110.16	112.12	104.02	111.63	100	101.78	106.04	108.7	102.39	106.72	107.75	101	102.6	111.19	102.16	107.8	107.54	102.48	109.48	105.8	107.03	105	107.37
106.17	103.12	104.37	104.44	100.63	103.03	109.32	107.83	110.53	111.67	106.25	107.59	102.74	111.15	102.48	106.7	104.17	104.75	106.9	107.55	105.94	100.74	101.57	107.73	109.26	105.89	104.15	107.52	105.72	106.7	117.24	108.73	102.5	110.07	100.2	105.5	107.23	106.55	104.94	105.22	107.53	103.21	110.62	104.93	104.36	106.28	111.26	106.02	103.96	107.19
101.61	105.28	105.8	104.58	105.98	104.49	104.68	105.23	104.63	101.79	108.97	103.2	100.9	106.41	102.49	107.34	107.57	106.9	105.84	102.55	111.59	106.96	109.72	107.98	112.54	101.33	105.15	113.5	101.36	102.86	99.157	111.18	105.78	103.78	105.61	107.91	105.79	104.86	102.24	99.66	101.84	104.66	105.67	105.58	101.41	106.17	104.24	98.297	105.52	104.08
108.67	111.26	108.3	104.1	106.09	107.8	110.77	111.22	109.14	111.64	104.68	110.61	104.94	106.31	105.15	106.23	107.56	114.12	106.18	106.84	116.84	108.59	109.24	106.8	109.53	111.42	108.85	108.25	107.76	111.92	110.65	108.17	113.43	104.69	109.89	102.84	112.04	105.22	113.35	111.57	105.99	111.49	102.64	104.68	106.99	108.19	108.14	111.96	109.3	102.82
94.911	87.847	94.139	99.689	93.984	100.77	99.581	98.88	96.366	93.463	97.219	95.912	102.93	101.89	103.83	100.81	97.212	99.028	93.969	96.954	100.98	101.74	99.604	99.569	99.544	98.805	98	94.613	95.056	95.946	103.79	91.743	95.603	97.824	99.588	98.21	101.74	96.255	97.797	99.343	97.586	96.598	94.504	96.242	99.139	95.289	94.962	99.701	95.237	99.535
105.65	103.35	102.12	106.96	107	107.1	106.92	108.07	104.43	110.1	106.68	100.25	102.06	105.94	108.03	111.05	111.02	108.22	105.69	100.51	105.33	103.74	113.55	108.41	110.37	111.11	107.37	107.48	107.56	106.92	109.3	106.14	109.41	112.3	109.68	102.67	101.81	106.34	102.46	105.3	105.06	110.46	106.6	103.71	107.65	106.19	109.44	108.51	106.78	108.08
110.59	109.66	104.31	104.99	107.68	106.63	111.18	103.08	104.65	109.28	106.89	110.91	106.93	107.75	113.57	104.81	108.76	105.45	110.61	105.11	112.39	100.04	108.46	106.91	104.68	101.37	112.42	108.97	102.14	105.63	102.41	109.08	102.3	106.09	103.43	104.3	109.27	108.52	106.39	99.503	106.73	105.95	104.96	101.51	105.01	113.22	104.12	103.96	103.63	106.98
88.764	96.618	97.179	103.13	92.906	98.746	95.783	105.66	102.44	96.597	106.22	94.012	89.685	95.605	96.189	101.98	99.249	92.347	97.32	103.17	95.963	100.5	96.428	101.65	97.999	95.648	98.291	104.41	95.424	95.94	97.754	97.896	94.298	97.758	99.467	92.391	99.279	97.03	95.308	105.82	102.02	96.987	96.267	98.729	100.86	100.38	99.012	94.557	101.74	103.36
108.78	102.38	108.71	106.75	105.75	104.08	100.71	107.99	107.7	103.66	107.14	105.24	108.76	99.487	106.03	107.75	105.69	98.813	107.26	103.67	107.25	104.55	108.98	105.9	101.4	109.61	104.6	112.53	104.44	106	107.05	106.53	107.12	108.62	108.02	100.95	110.84	103.73	103.49	108.58	107.88	102.95	106.41	100.5	100.53	108.04	103.97	101.3	104.52	109.29
101.35	94.5	100.82	98.611	99.648	98.767	98.16	100.88	100.23	95.804	96.317	102.07	96.308	101.31	102.74	96.359	89.29	105.38	94.117	100.47	101.72	95.688	101.23	95.654	98.646	99.89	98.428	98.028	98.478	97.135	99.713	99.673	97.75	92.222	96.618	96.441	104.81	97.42	101.2	98.642	94.726	95.484	98.906	104.42	97.72	96.729	94.381	98.999	98.178	100.45
98.828	106.32	104.21	108.07	104.05	105.91	103.65	109.31	108.59	111.84	107.51	102.63	101.69	99.407	109.57	106.96	103.43	105.44	106.08	102.93	107.5	111.44	105.09	104.78	102.49	109.05	100.76	99.999	108.59	106.33	97.881	107.06	103.81	106.68	106.05	98.042	106.75	106.71	100.14	100.92	104.92	111.91	103.04	107.8	107.35	105.14	107.14	103.65	104.06	103.22
103.33	103.7	103.96	108.33	103.32	101.59	101.38	107.52	102.23	112.13	103.83	112.53	109.07	106.69	104.35	112.16	114.43	111.7	102.84	105.83	105.22	105.59	109.07	100.68	101.36	108.47	107.37	112.03	101.6	102.85	103.53	104.98	110.7	109.92	111.66	107.11	102.63	109.14	105.71	104.13	103.86	112.33	105.85	106.2	109.47	105.88	98.076	107.01	104.41	109.93
103.04	99.139	101.52	98.585	97.043	95.476	100.43	98.819	99.341	102.27	94.784	98.662	100.3	104.2	101.8	96.835	95.628	100.35	95.133	97.395	101.35	98.119	99.668	93.792	94.65	95.72	100.72	98.138	100.97	97.54	103.18	93.921	93.798	94.079	98.441	99.774	99.5	98.889	98.372	92.078	97.308	93.596	99.741	100.61	99.515	99.674	96.716	96.483	97.424	107.06
108.3	108.28	111.13	107.61	106.39	102.25	109.84	109.27	107.35	106.58	104.37	101.95	107.92	116.69	105.86	106.7	106.4	108.99	107.09	108.32	104.67	107.81	114.62	106.57	109.98	110.42	105.93	106.99	114.11	109.98	108.05	108.84	102.17	110.88	101.21	109.5	108.48	108.53	109.99	113.95	109.19	110.5	109.95	113.91	107.92	107.22	109.38	101.92	108.77	102.89
102.85	102.51	105.01	107.42	108.19	104.49	107.24	103.66	107.1	105.41	104.2	104.42	102.49	103.42	100.02	110.18	103.55	110.98	99.857	113.5	106.75	101.7	111.47	102.21	107.18	107.98	113.48	103.46	108.38	104.07	107.27	103.64	110.3	109.36	110.97	105.03	98.339	106.98	108.99	107.74	109.46	107.07	106.55	105.04	102.25	98.587	102.39	110.7	101.55	108.85
96.639	101.03	98.837	97.484	98.643	100.72	99.044	101.09	99.091	101.28	95.888	96.067	103.23	98.281	95.894	98.022	97.949	97.463	105.17	106.05	102.38	105.35	101.86	99.829	96.533	98.351	102.39	101.39	104.95	98.654	98.766	101.84	110.41	102.54	98.917	100.96	102.42	104.75	97.515	96.293	98.39	98.144	101.74	105.84	97.549	100.68	98.198	100.74	103.72	101.97
108.79	104.58	107.65	104.62	105.87	102.58	102.74	111.88	110.6	107.71	117.74	106.17	103.2	108.9	103.41	107.68	106.8	107.13	104.31	104.35	107.77	107.36	99.514	106.31	108.59	107.61	111.81	96.886	105.67	107.5	109.69	108.33	103.76	112.67	110.28	102.58	104.64	108.19	111.79	105.81	106.32	108.25	109.61	103.21	102.85	102.6	103.91	109.31	109.6	104.98
102.33	107.83	105.31	111.56	107.37	105.82	103.72	103.43	107.34	105.74	112.72	109.5	98.578	108.75	101.85	109.79	107.7	106.09	95.98	105.72	107.2	102.29	103.08	104.43	110.4	106.74	104.85	107.11	103.26	105.11	108.52	100.02	104.42	110.12	112.01	106.85	102.52	103.92	110.05	106.87	107.2	98.851	101.7	110.74	113.91	106.41	104.6	102.94	109.35	110.87
105.01	109.53	113.26	108.69	101.11	104.4	107.67	107.01	107.4	105.78	108.66	109.72	105.26	110.47	108.29	114.44	111.75	105.37	109.41	106.99	111.03	104.75	112.3	109.98	110.75	106	109.44	109.31	102.75	110.04	105.23	111.2	108.32	110.1	105.99	111.95	110.56	113.24	107.47	107.77	106.92	106.19	109.35	105.3	105.26	105.56	110.44	106.9	109.39	105.3
102.14	104.65	98.142	104.24	106.68	111.1	103.89	107.57	114.02	112.86	109.52	107.12	105.21	102.29	103.9	105.61	109.36	109.37	103.05	109.34	105.38	104.09	105.31	104.49	104.88	101.17	103.63	110.61	108.12	110.15	103.13	106.32	106.3	105.5	106.62	99.922	107.88	100.53	103.15	103.74	103.29	103.51	101.69	104.97	102.99	102.04	105.18	108.09	106.51	106.93
101.48	108.93	103.91	101.83	108	104.67	105.61	109.79	102.89	106.4	107.61	106.29	107.36	101.84	104.78	103.25	100.31	109.81	106.98	110.93	105.11	106.49	100.47	100.96	105.07	105.37	107.43	105.5	104.84	105.87	105.94	108.75	109.25	101.46	106.74	100.99	102.16	107.73	107.89	109.7	103.44	111.26	105.46	105.11	111.48	111.23	105.83	105.21	98.913	104.94
104.14	109.04	104.42	107.11	108.16	101	100.69	107.89	107.18	103.13	107.96	110.13	104.88	100.38	106.81	106.68	107.64	107.25	112.15	103.74	109.13	104.45	104.43	103.48	100.77	105	103.46	103.78	104.89	111.82	105.37	103.89	107.12	106.71	104.19	101.55	108.67	104.75	107.42	110.52	109.15	101.54	101.16	103.21	111.1	101.08	107.68	105.61	107.52	103.72
106.82	104.36	107.9	106.16	107.72	112.98	105.04	106.25	104.08	106.9	105.72	108.38	105.67	105.64	102.47	106.16	106.94	105.01	104.2	106.23	106.13	105.96	103.32	104.83	98.667	106.97	114.21	107.73	111.64	103.1	101.49	108.66	112.68	109.74	106.92	102.06	101.19	107.18	105.66	109.89	106.35	106.8	104.17	104.69	103.36	106.1	98.249	109.32	107.83	103.95
106.66	109.06	110.05	104.46	101.08	105.49	109.04	107.13	101.04	99.87	105.17	110.94	105.49	97.769	112.02	99.51	108.26	109.27	112.28	105.59	103.82	108.07	108.23	110.24	108.49	108.8	106.7	109.97	103.73	111.03	102.38	100.46	108.21	108.39	107.4	106.88	106.82	110.58	110.47	108.07	101.68	98.269	103.2	101.04	106.26	102.29	110.74	110.2	106.9	107.27
106.09	111.33	106.8	109.44	111.61	98.561	104.75	101.82	104.44	102.2	101.87	105.95	102.18	106.25	109.88	108.18	107.27	107.33	108.36	107.75	112.94	109.1	106.29	102.37	100.33	106.95	114.26	115.59	112.53	104.39	108.2	108.88	105.88	105.04	108.74	102.31	107.24	104.79	102.99	104.85	108.46	105.16	103.52	106.47	110.09	105.79	111.46	106.18	106.8	106.8
110.8	104.98	111.53	102.77	108.33	102.73	104.94	104.04	104.15	106.16	106	105.91	107.73	106.18	103.93	105.42	104.75	107.15	100.27	105.36	103.73	104.11	104.36	112.54	107.84	108.46	108.7	104.52	108.87	105.66	104.11	108.08	107.1	111.69	96.105	104.99	108.52	106.43	104.83	104.33	114.94	107.67	111.36	102.48	102.65	109.4	103.14	106.81	110.38	101.06
108.46	109.74	103.02	108.07	103.93	110.01	105.07	108.54	105.35	106.46	103	105.48	104.35	106.16	110.66	104.11	113.73	108.58	105.31	111.13	105.22	109.74	102.28	103.64	109.13	109.92	110.12	107.64	106.81	109.25	113.07	100.59	112.44	105.41	106.31	105.99	106	108.85	104.35	107.47	98.199	104.6	115.25	101.84	105.41	104.35	103.75	109.09	108.27	104.93
96.988	98.568	97.996	100.5	97.533	99.424	95.493	99.863	94.247	98.297	101.78	100.83	95.956	98.78	97.221	99.445	99.488	94.553	99.666	105.22	92.943	98.234	98.929	100.52	104.04	94.133	98.308	100.34	105.75	99.048	97.714	99.996	94.509	95.956	100.02	97.736	98.887	96.573	101.74	101.97	97.722	96.913	95.951	99.202	97.061	96.223	96.333	98.067	98.213	96.47
93.835	94.051	97.374	99.481	92.569	94.285	97.049	90.06	96.099	95.456	97.61	99.099	101.24	100.21	99.898	99.715	104.48	103.27	91.556	101.73	102.74	97.823	99.473	102.32	94.76	93.307	95.392	93.735	97.788	98.622	98.437	95	96.044	97.458	94.988	97.183	98.625	91.619	91.254	98.762	97.192	97.768	98.184	93.487	100.18	95.378	100.17	100.73	91.955	91.694
97.89	101.21	104.62	98.251	104.86	98.611	103.43	106.24	100.22	103.79	100.7	98.002	105.26	102.82	97.84	98.741	106.27	105.82	103.58	107.41	106.53	98.386	103.87	97.658	100.75	101.58	106.87	105	109.11	100.63	97.053	98.457	105.81	100.98	106.2	113.82	104.17	102.45	104.04	103.24	103.37	104.23	104.23	103.02	104.68	103.52	104.05	103.88	100.66	94.883
108.79	101.09	100.37	104.87	102.19	101.65	106.45	109.82	101.31	109.05	109.33	103.28	106.55	98.638	103.24	99.591	107.98	113.5	106.84	106.16	110.15	109.77	101.57	98.897	109.52	104.76	108.39	100.71	104.25	105.63	108.62	101.95	108.23	105.72	102	107.79	103.1	100.83	105.62	111.37	105.52	108.17	102.19	107.53	110.67	105.46	105.92	100.81	109.01	102.08
112.65	106.9	104.54	107.44	106.3	105.17	108.35	108.51	109.44	108.87	111.92	111.63	111.63	109.1	103.14	107.3	112.68	111.29	109.52	109.26	108.43	104.07	107.87	116.68	106.4	113.92	110.4	106.35	108	109.51	102.98	103.89	110.27	113.66	112.91	107.58	105.27	108.91	108.78	104.28	104.95	110.13	109.17	108	108.58	102.38	109.67	109.05	109.66	108.12
104.86	111.5	103.96	111.96	104.6	105.59	106.09	101.03	102.14	107.78	102.83	108.96	107.61	105.82	105.52	105.84	105.45	107.45	99.43	99.772	104.72	107.2	110.89	104.6	105.95	100.39	104.32	103.61	102.86	108.69	107.8	101.9	108.67	109.17	104.17	106.39	107.29	107.81	105.45	106.42	110.1	103.63	102.45	102.08	110.68	112.89	111.26	108.92	107.76	101.76
108.47	108.07	109.64	102.61	108.8	101.05	107.99	104.58	111.03	106.36	102.58	99.826	103.73	109.43	103.93	106.22	95.508	103.18	105.44	109.74	107.28	103.15	105.92	107.48	114.02	106.5	99.38	106.63	104.45	105.69	109.38	107.62	105.54	106.31	106.6	102.89	108.18	99.243	105.42	104.84	106.26	105.16	108.81	101.3	103.71	99.656	103.14	108.66	108.86	107.45
103.48	103.52	89.73	101.44	101.98	95.246	101.72	99.066	104.68	107.07	100.19	102.39	101.75	103.49	104	104.2	101.75	98.557	100.62	105.52	101.58	105.32	103.84	106.39	102.5	104.12	97.692	101.28	96.401	94.871	100.74	101.28	99.068	102.88	102.4	103.81	102.51	101.28	109.24	102.6	96.874	103.39	104.18	100.43	101.65	103.78	93.981	102.33	95.349	97.576
104.26	106.63	105.24	104.13	110.86	101.92	108.72	105.27	105.86	109.7	108.63	111.65	108.72	104.14	104.18	108.07	102.1	107.38	112.72	104.54	109.41	108.89	108.52	103.27	101.94	107.26	111.96	98.848	106.55	104.74	107.12	107.03	106.5	103.13	107.03	107.18	105.98	107.88	104.33	107.55	103.54	104.44	103.66	103.53	103.14	100.29	108.66	107.31	102.83	109.47
108.38	106.36	101.9	103.62	104.79	100.92	101.66	105.14	109.98	109.85	105.12	105.8	104.57	111.44	109.15	111.12	106.66	107.24	101.27	104.57	111.71	106.21	110.04	109.36	113.13	107.97	103.7	102.69	105.19	107	105.21	112.21	103.92	108.43	112.38	106.89	107.71	110.71	112.51	112.56	112.48	107.81	109.32	104.73	108.03	105.4	100.37	106.57	105.35	107.62
99.52	107.55	105.19	97.526	110.09	104.84	104.93	113.24	102.67	102.02	101.13	100.74	110.33	107.73	103.36	108.82	106.52	104.03	105.11	107.27	106.28	104.5	108.31	104.85	103.62	103.38	105.09	105.6	101.19	109.34	102.18	109.29	105.13	104.37	101.09	103.76	104.61	107.35	107.93	103.34	104.85	108.32	108.22	99.999	106.77	99.382	111.66	104.87	106.68	105.66
102.47	109.26	104.57	106.75	108.71	108.38	104.88	108.6	105.01	106.45	108.86	103.67	101.02	109.34	108.39	101.16	105.81	110.65	107.13	106.22	106.01	108.48	107.86	102.72	103.81	108.94	107.99	107.05	103.81	108.32	106.02	107.12	106.55	109.3	106.47	108.25	103.7	106.84	104.97	109.61	104.98	100.95	101.65	98.055	105.15	105.03	106.23	100.01	105.54	105.44
110.37	112.49	103.03	104.66	107.22	112.96	107.15	112.53	106.55	107.2	109.95	114.1	106.13	111.24	110.94	105.84	108.69	110.22	111.38	111.77	104.27	108.31	109.3	116.88	115.08	109.73	115.35	116.37	110.05	102.06	111.37	112.5	112.35	109.59	111.86	112.23	113.49	114.39	107.28	111.75	115.5	107.42	109.73	112.87	108.06	113.02	113.2	107.57	109.41	115.52
91.215	97.692	100.05	96.697	96.438	94.925	96.361	96.397	101.69	100.31	102.18	98.15	89.666	103.13	93.31	96.633	99.239	98.963	97.314	98.683	100.38	101.77	95.203	102.29	96.071	98.323	103.42	101.32	90.632	100.09	94.901	97.924	97.529	98.926	99.165	103.45	99.966	104.56	100.87	97.037	103.65	97.508	98.047	100.57	101.37	101.5	99.821	98.241	100.62	92.535
102.69	101.22	96.333	101.21	99.081	103.37	107.21	101.06	104.07	97.388	97.758	106.28	100.46	102.91	107.17	97.603	97.671	104.31	94.531	98.913	107.89	97.97	99.81	101.63	99.418	99.119	99.644	104.35	100.02	98.309	96.424	109.36	97.215	101.99	108.5	94.317	98.657	99.389	102.48	101.11	103.23	102.75	95.221	96.763	104.53	99.158	95.564	102.08	99.853	100.71
114.64	105.63	110.68	105.78	107.03	111.75	105.48	104.37	111.47	103.88	107.93	100.18	104.87	109.28	103.23	105.34	107.26	108.26	109.13	113.85	106.79	104.74	112.96	112.9	104.57	111.2	111.13	107.1	102.61	104.04	105.54	103.6	108.38	101.72	102.86	104.91	106.23	105.34	111.66	108.68	104.16	103.32	112.63	110.92	107.8	108.9	103.15	109.26	108.95	103.38
108.39	103.14	104.54	107.38	105.11	107.08	107.65	105.54	97.878	105.6	103.61	105.34	106.25	104.55	109.52	104.44	101.36	106.35	102.62	104.96	102.44	108.29	109.38	106.55	110.04	108.37	108.18	105.17	107.32	108.1	110.23	108.23	104.33	104.85	109.63	105.43	108.36	106.6	100.8	111.57	109.13	107.42	107.74	101.69	112.38	105.18	102.49	103.84	100.02	105.41
105.61	107.53	109.41	108.18	103.92	109.62	106.92	98.235	108.66	110.17	102.73	108.23	101.66	103.64	98.4	106.76	106.42	104.54	102.99	102.25	98.435	105.19	106.26	114.09	109.1	105.29	108.21	105.78	107.84	102.38	107.15	105.92	103.73	105.08	104.71	104.97	101.38	97.011	108.99	104.18	106.78	103.17	104.74	107.2	105.23	103.45	109.79	108.17	105.9	104.55
102.83	107.34	108.58	102.53	106.16	106.09	107.47	103.24	101.07	101.27	107.94	104.01	105.39	104.18	102.2	109.26	112.32	102.12	103.82	113.66	98.736	109.26	101.49	98.809	100.87	105.56	109.3	105.7	102.42	105.31	108.12	97.397	107.6	105.36	104.93	103.27	104.74	108.45	108.03	108.92	112.06	104.96	104.61	104.75	107.2	108.01	107.05	106.62	112.47	106.2
113.22	101.94	111.33	114.52	109.77	110.87	108.34	113.69	107.9	108.29	109.44	113.37	108.21	113.91	113.65	107.49	105.5	109.1	107.54	109.6	110.73	108.29	109.07	111.68	104.1	106.07	109.31	116.72	110.26	109.5	110.58	108.05	110.13	113.57	113.81	115.85	111.78	112.72	106.59	108.71	110.15	104.43	110.38	107.53	111.01	112.19	107.27	109.52	112.12	113.02
103.96	100.86	105.26	99.656	102.48	102.26	105.2	107.17	112.83	108.13	107.78	107.68	105.31	110.99	102.62	98.952	107.9	105.78	106.47	109.59	107.09	111.27	102.57	108.08	110.65	107.53	99.595	109.45	97.018	108.3	112.37	104.98	105.67	107.72	108.28	104.76	103.49	107.59	104.9	101.93	107.19	108.25	107.83	104.53	99.079	109.98	108.09	109.78	106.39	111.03
102.71	104.98	108.63	108.38	106.7	105.07	101.25	106.74	105.1	107.87	107.33	106.62	103.19	105.53	113.49	102.11	105.49	110.26	100.33	105.46	111.05	110.04	102.62	103.1	106.23	103.72	108.81	97.989	105.26	106.62	104.43	105.47	101.23	101.11	110.79	101.79	103.91	99.756	103.11	110.22	103.23	106.92	106.56	109.42	105.63	104.93	110.21	108.2	106.01	111.65
99.201	100.71	95.65	105.97	100.8	104.37	101.4	101.9	106.24	97.644	106.92	108.99	104.57	104.89	109.28	104.35	96.133	106.83	103.29	103.53	106.17	102.32	105.44	105.45	100.37	98.521	104.43	107.74	99.652	106.09	99.575	107.3	102.52	103.16	104.4	100.41	105.1	107.34	100.43	103.46	105.93	100.98	104.65	104.23	103.01	100.45	106.68	99.292	105.05	102.21
109.12	111.29	99.79	105.33	105.23	101.28	105.28	111.19	109.84	111.2	110.07	109.21	105.31	107.47	105.71	103.28	111.23	104.46	112.42	108.39	104.05	103.57	108.44	107.6	102.34	107.27	110.79	104.29	102.33	110.92	103.31	107.74	112.47	103.01	107.17	107.58	103.24	106.77	104.69	108.71	110.05	109.69	107.2	105.94	107.97	109.8	107.66	106.39	103.53	112.07
103.42	106.68	102.49	98.882	99.128	98.33	100.27	105.56	101.95	99.043	104.12	95.95	102.45	105.07	101.65	99.833	99.686	107.45	99.807	101.12	96.264	104.74	98.054	97.547	97.864	100.29	101.99	105.63	100.93	102.71	94.004	102.02	99.617	99.291	97.326	93.792	103.81	95.717	98.161	98.898	99.993	102.77	105.06	106.14	97.964	97.074	97.321	98.215	105.86	97.481
105.4	104.97	101.5	104.94	102.4	108.34	107.66	110.31	110.32	106.93	108.46	105.46	101.83	106.24	111.39	110.62	107.26	98.46	107.55	102.41	107.71	105.77	103.82	103.41	106.74	104.57	108.42	111.38	109.9	104.97	99.283	111.32	107.88	103.08	102.27	106.42	105.42	105.61	105.76	111.05	111.3	105.54	110.34	108.91	106.44	102.4	104.03	105.96	101.49	105.42
103.99	101.86	102.58	109.57	105.1	102	102.78	106.56	104.01	111.23	107.66	102.41	102.89	102.66	103.95	106.12	107.26	100.41	99.667	105.39	103.78	104.28	103.83	108.07	107.02	106.91	101.71	110.68	107.02	109.2	102.31	105.71	104.28	104.2	96.871	108.84	100.39	105.24	108.36	108.21	100.52	108.57	104.74	108.4	104.24	105.24	108.46	106.8	104.28	106.99
107.38	102.42	112.53	108.65	103.35	106.18	113	105.31	110.89	101.64	104.18	110.29	106.49	102.48	109.35	100.04	99.932	110.83	110.99	104.65	108.32	112.38	102.09	105.66	106.05	107.26	109.11	111.62	109.69	101.57	105.59	106.89	113.02	106.16	109.82	105.44	109.54	110	106.71	103.77	107.73	101.79	108.25	100.06	101.23	103.42	104.91	106.66	102.05	109.81
111.73	109.61	112.92	101.91	110.79	108.37	107.34	98.489	102.81	106.71	106.76	105.31	107.79	108.71	103.69	100.51	98.049	97.862	107.18	113.6	113.58	107.32	108.36	107.74	108.11	106.11	103.32	107.07	113.47	108.84	106.79	107.83	97.51	107.44	105.53	102.46	112.72	105.86	102.13	105.73	106.46	110.14	103.97	106.83	107.52	105.4	105.15	106.17	107.93	101.25
103.76	103.44	106.17	106.24	102.38	105.29	110.06	104.38	108.5	106.66	105.99	105.86	104.67	113.19	115.1	106.09	100.9	109.43	105.39	106.22	105.39	103.64	111.46	101.3	110.39	106.67	109.2	107.23	108.51	102.63	104.43	99.747	108.83	100.02	108.49	109.41	109.91	108.81	104.78	99.996	111.45	102.86	102.97	103.46	108.15	106.19	104.61	110.67	101.13	112.48
108.38	108.56	104	107.26	106.42	104.72	106.46	106.79	103.34	108.38	103.84	106.15	105.28	105.68	104.16	109.29	116.91	106.74	106.48	108.68	100.86	106.01	104.85	105.5	107.78	98.115	108.33	107.4	105.25	114.47	105.76	103.15	107.34	108.74	110.06	108.72	103.8	109.58	108.54	108.98	108.29	106.5	104.28	104.49	99.664	106.93	108.02	104.69	103.02	107.51
106.46	109.22	111.41	104.21	103.51	108.12	107.02	108.98	110.96	106.96	111.79	103.49	113.4	107.4	107.33	102.82	102.12	103.8	108.53	103.87	105.59	103.84	108.97	104.94	110.4	99.691	102.88	103.49	100.75	103.56	104.5	107.89	105.17	108.75	105.04	107.57	102.73	107.67	105.81	103.11	105.96	105.17	112.22	109.81	107.88	113.95	109.02	105.63	109.5	109.44
105.87	101.2	107.04	106.87	107.34	111.46	110.21	108.95	102.52	107.38	110.14	110.59	108.5	108.18	111.81	109.22	107.25	106.93	107.44	105.88	110.85	107.42	107.08	113.24	108.64	110.06	105.06	102.91	104.8	114.31	109.26	108.99	104.31	110.59	108.5	109.18	104.47	107.7	105.79	107.54	117.04	111.9	117.65	110.1	109.92	109.8	110.81	108.58	110.37	106.68
107.93	108.46	107.07	105.03	108.04	110.07	108.34	111.01	103.91	105.62	114.85	110.56	107.18	102.51	108.72	109.98	110.69	106.56	112.06	110.42	110.61	103.68	109.88	106.12	106.36	111.65	103.4	112.92	104.82	110.86	111.57	104.84	104.51	103.87	109.81	106.17	106.62	109.16	105.67	108.71	107.58	109.43	104.99	108.7	103.12	108.76	107.19	107.18	105.76	111.67
111.51	109.91	107.08	108.42	113.78	110.7	112.59	104.93	110.46	111.7	109.75	103.88	112.47	107.22	109.59	106.36	106.38	105.53	106.43	103.92	104.18	106.2	111.68	107.36	112.6	112.15	106.78	109.26	103.94	110.28	109.3	109.18	107.58	109.52	101.37	111.47	110.01	107.84	111.61	107.95	108.46	111.01	106.59	102.6	111.89	110.95	109.05	103.73	110.06	100.69
102.29	107.17	103.99	103.4	108.7	107.99	103.86	104.06	101.28	108.57	105.68	104.23	107.45	110.05	102.7	109.67	104.66	107.71	106.79	101.36	106.62	107.08	107.56	105.01	108.93	104.27	107.29	104.31	103.03	101.32	105.18	103.79	110.59	103.79	99.913	111.9	99.45	102.32	103.81	114.38	106.07	102.92	107.48	108.7	109.68	105.39	98.563	110.3	106.98	102.25
108.07	105.4	107.12	104.01	107.58	110.6	104.71	105.22	108.38	107.5	109.76	107.21	102.59	113.07	103.71	113	111.12	105.04	111.38	105.51	108.53	108.38	104.16	110.42	106.32	101.3	104.8	105.27	111.73	103.73	104.1	112.65	109.49	105.09	105.76	108.92	109.75	111.39	108.12	108.97	111.81	108.34	115.27	106.94	110.18	109.07	106.15	101.04	107.05	109.07
110.41	109.42	103.18	116.23	105.78	108.85	107.57	111.9	106.69	108.54	100.02	108.17	110.26	108.86	106.76	104.24	109.59	100.38	112.9	105.84	108.92	108.13	103.27	112.78	102.82	107.68	105.88	110.23	106.31	109.11	109.48	113.03	102.38	104.16	107.67	105.82	106.96	105.57	109.68	110.7	109.82	107.03	108.72	108.36	104.62	112.13	111.81	107.9	109.62	107.58
103.25	104.55	103.68	100.93	103.95	106.72	109.39	107.55	103.3	109.05	101.2	111.33	102.09	106.87	106.01	108.15	108.68	108.17	105.11	105.57	100.95	106.44	104.89	103.95	106.56	109.63	102.27	112.2	109.4	103.33	106.96	102.99	110.42	103.01	108.61	104.34	106.23	107.33	108.48	106.36	105.63	107.11	107.3	105.8	109.23	103.44	110.3	111.76	101	105.47
108.68	110.4	108.58	100.64	108.28	104.07	104.06	104.43	101.9	107.87	101.9	101.33	108.98	106.66	101.4	104.84	109.82	106.06	108.8	108.11	105.08	107.7	106.33	101.55	105.6	100.6	103	103.52	107.22	105.42	108.76	109.17	108.6	108.31	106.04	104.34	106.41	106.45	97.699	106.22	106	107.17	106.33	100.32	115.63	108.88	98.923	110.48	101.88	101.45
111.35	105.39	100.17	105.75	107.32	108.48	116.31	110.21	105.57	111.08	111.03	103.68	106.99	106.13	104.52	106.8	102.03	105.32	103.72	106.58	109.33	106.86	102.91	110.84	109.64	102.37	106.09	115.05	109.59	106.2	106.66	109.75	104.54	111.24	111.09	102.58	108.25	106.34	104.39	111.42	108.92	104.59	108.5	105.3	110.07	101.36	111.35	109.86	107.11	111.93
104.92	117.06	106.22	115.9	108.56	102.92	109.22	103.32	104.1	104.4	110.57	108.07	110.74	105.04	113.1	110.15	108.33	115.39	103.85	107.45	101	108.63	102.68	106.18	105.99	108.49	107.63	107.78	105.67	103.43	110.15	107.37	106.99	107.31	113.23	107.62	112.11	108.34	104.71	107.68	108.46	107.2	108.32	111.38	113.63	106.26	107.44	110.28	106.74	108.76
106.99	106.96	113.5	105.87	106.61	109.54	110.04	105.21	113.57	108.27	106.24	110.11	112.18	109.87	113.09	110.88	110.37	107.02	114.21	111.57	110.22	111.3	114.72	112.64	110.84	103.71	112.12	115.48	111.7	114.6	114.72	106.24	107.79	107.7	108.22	107.1	109.64	107.65	109.53	110.56	114.93	110.89	109.94	107.91	108.55	111.78	112.21	114.87	101.47	114.38
109.34	105.64	105.11	104.52	105.97	112.35	101.22	101.06	102.27	109.67	107.49	105.78	104.88	108.99	103.94	103.81	102.26	97.633	100.2	111.54	108.33	104.25	102.88	101.96	112.09	107.58	96.599	109.68	104.17	105.13	106.89	105.2	100.38	99.487	104.98	110.24	111.21	111.03	105.95	102.93	107.03	107.44	108.58	110.32	109.35	107.5	107.45	102.41	108.42	108.27
93.407	90.563	103.2	96.79	97.904	97.722	100.21	106.2	102.92	100.4	96.919	95.142	90.689	95.569	98.377	102.94	96.301	99.697	98.581	94.075	95.307	98.641	98.943	98.269	98.672	98.006	95.588	98.261	102.15	94.817	99.56	99.363	93.402	94.423	101.05	104.32	98.406	102.74	103.83	93.004	98.072	98.325	97.45	98.438	103.3	100.47	96.281	98.893	93.733	95.454
108.05	106.23	102.34	106.16	108.37	107.03	105.67	104.79	99.739	109.01	105.27	105.19	102.32	107.34	104.94	111.11	102.86	103.53	107.8	101.33	107.59	104.05	105.38	108.14	103.54	101.05	103.75	105.25	106.97	108.65	107.2	108.03	110.64	111.94	110.52	101.59	100.75	107.54	107.11	103.11	101.2	110.66	109.63	106.34	104.99	97.571	110.13	108.39	104.21	100.98
92.846	96.162	98.614	99.73	99.867	101.56	98.642	99.231	100.88	96.756	99.459	94.691	91.468	96.305	95.556	92.923	101.24	94.037	96.19	93.217	98.876	100.13	97.249	99.434	100.32	94.409	97.938	101.19	99.372	103.07	99.166	99.929	97.809	98.267	100.34	102.13	100.25	96.691	102.68	96.608	94.282	98.366	99.962	94.535	92.359	99.619	98.794	100.43	102.27	92.623
113.86	108.5	110.05	110.45	110.57	108.64	113.49	111.61	111.7	108.69	108.73	108.97	106.32	110.53	109.49	112.45	113.52	109.59	104.15	114.67	106.17	108.09	109.86	114.28	108.9	112.58	115.65	112.23	104.05	112.48	105.75	112.36	113.61	108.22	106.26	111.68	109.96	104.92	112.88	109.76	117.14	111.44	113.11	118.59	108.97	105.21	105.89	113.16	108.69	104.45
111.88	107.81	107.26	107.31	111.1	105	109.3	111.79	110.65	113.25	108.04	107.22	104.25	112.02	98.891	107.44	107.48	112.95	106.12	110.74	111	108.52	106.91	100.47	105.89	110.03	110.75	112.94	107.42	104.33	111.27	106.83	111.18	108.44	107.16	109.25	103.8	110.75	101.95	107.82	103.52	108.57	107	107.02	108.45	109.69	105.29	105.47	105.62	103.97
107.04	107.03	112.52	111.28	109.28	106.04	108.82	104.51	109.25	105.72	103.5	101.41	109.39	104.91	102.17	102.93	104.08	107.72	108.07	106.51	109.28	106.68	107.99	109.83	104.54	101.14	109.18	106.56	106.55	106.31	110.85	104.38	111.13	111.15	103.09	97.439	102.75	109.44	108.06	112.22	109.26	108.3	108	102.99	103.27	106.61	104.11	104.72	101.27	100.19
96.721	96.809	98.575	98.607	95.807	101.17	99.729	102.47	94.23	95.139	100.65	92.106	100.22	94.947	101.3	100.87	96.322	97.719	98.445	98.131	97.754	98.906	94.325	100.79	100.65	94.636	96.782	96.882	95.24	98.822	100.17	93.954	101.05	95.907	96.499	96.711	98.586	94.056	98.343	94.235	95.139	99.986	105.04	89.716	96.128	98.259	97.026	94.995	101.24	96.096
107.96	113.73	100.6	112.93	104.45	111.75	104.73	107.59	103.97	102.27	100.28	102.11	104.89	105.32	102.46	108.34	106.87	105.12	103.5	112.04	108.52	107.44	102.74	106.64	106.65	111.52	107.71	98.691	103.48	102.72	113.01	106.59	111.33	108.3	110.84	103.55	106.43	103.63	107.5	104.69	104.39	104.59	104.25	107.75	104.52	110.03	106.31	103.15	104.53	103.27
102.52	103.92	103.3	108.53	108.16	104.2	104.24	100.7	103.07	110.18	105.54	109.98	100.61	105.73	103.06	106.46	98.418	110.64	103.96	106.48	104.58	101.19	104.38	108.74	106.91	106.93	102.79	99.632	105.09	105.96	101.36	99.588	107.24	104.29	110.48	105.88	103.63	104.64	108.04	106.26	110.31	111.4	107.99	107.55	105.94	104.48	106	104.7	106.99	104.81
104.68	105.67	98.028	99.851	104.4	101.9	101.18	97.078	103.52	104.63	103.66	105.77	99.921	101.61	100.24	97.813	96.443	98.92	100.88	106.74	104.16	95.763	102.94	95.273	97.621	100.45	104.2	101.27	100.58	93.822	96.951	101.76	98.692	97.731	99.187	105.03	108.19	103.35	101.82	100.75	96.953	103.79	96.092	96.885	97.775	103.29	102.01	102.12	105.95	98.297
111.82	109.53	108.41	103.24	110.82	111.1	107.31	108.59	109.1	106.18	113.52	110.2	113.47	110.42	107.18	111.06	114.84	106.49	109.01	107.77	114.64	107.65	111.17	114.27	113.49	112.46	115.29	113.8	111.33	113.08	108.69	111.42	112.92	110.3	113.02	107.68	108.88	113.66	107.81	111.3	111.48	114.38	112.55	111.87	106.82	114.54	112.72	110.91	112.67	113.67
111.08	112.64	110.02	104.48	113.45	103.5	107.36	105.34	106.74	106.13	111.93	108.82	110.42	110.29	111.02	102.74	96.933	109.04	108.09	103.89	105.01	112.53	103.72	112.65	110.65	112.59	109.76	105.13	110.28	108.49	107.11	107.27	105.87	107.45	109.33	107.69	109.13	111.14	103.5	105.03	113	105.46	102.11	107.03	111.64	106.66	105.62	114.89	105.4	100.94
105	111.36	106.96	103.02	105.3	108.47	105.2	107.46	100.56	107.04	104.34	109.61	107.79	102.46	102.18	108.96	108.58	108.24	96.476	103.25	104.13	111.73	105.75	105.09	102.78	105.38	106.96	106.47	105.39	111.29	108.02	104.24	111.63	113.52	106.7	105.95	108.91	112.55	109.8	104.69	110.71	114.58	108.51	108.68	102.6	100.23	110.07	109.4	110.75	105
98.135	104.3	93.178	95.4	95.079	96.723	99.846	96.522	97.983	96.24	97.248	95.985	96.822	96.518	97.945	101.7	93.797	100.91	96.662	98.889	100.98	95.921	95.759	97.862	95.882	101.35	96.368	100	100.6	97.386	93.183	93.469	99.58	98.941	105.17	104.37	95.92	97.426	100.75	96.004	96.393	97.268	104.62	102.31	87.964	97.436	103.89	98.018	96.777	96.881
103.58	106.79	103.22	106.47	104.72	108.07	104.86	108.92	107.89	105.1	105.6	102.75	103.19	108.65	105.52	103.44	108.89	104.43	111.4	104	108.42	110.59	103.91	116.64	102.95	101.87	109.2	102.08	99.899	104.22	103.29	106.83	103.39	107	109.31	108.1	105.39	104.66	108.49	107.41	105.11	111.5	100.84	105.83	103.16	110.58	108.31	106.79	103.7	102.07
97.478	100.31	99.998	101.45	92.448	92.071	94.376	100.34	105.56	92.024	99.393	96.444	97.596	96.778	97.798	95.344	100.58	102.55	98.787	99.67	95.414	100.76	98.435	102.25	94.034	93.673	104.18	98.304	92.061	101.47	87.895	101.34	103.14	100.96	104.28	95.807	97.977	99.443	93.005	99.069	96.714	95.568	98.718	99.266	100.16	95.358	96.78	90.987	96.206	101.57
103.33	105.49	108	105.12	111.15	104.93	108.31	107.25	107.81	102.8	110.96	110.17	107.71	109.97	107.04	109.61	101.25	110.05	107.6	107.78	108.09	99.333	110.5	108.23	108.32	104.1	107.92	108.99	110.32	105.63	106.89	105.84	111.58	104.9	105.72	103.75	107.6	111.57	111.43	103.64	110.21	102.93	110.13	103.77	110.1	102.43	104.32	109.26	100.6	110.18
101.91	97.857	94.791	100.18	98.834	102.24	98.871	103.37	98.88	101.95	100.87	103.79	101.66	103.86	101.83	99.105	93.487	99.149	101.48	103.54	104.5	109.78	97.715	102.81	102.65	103.11	107.37	99.76	101.1	96.942	101.62	103.91	97.292	100.89	105.14	98.954	103.47	99.56	96.821	103.15	109.1	103.66	95.74	101.77	98.945	94.368	103.89	95.872	100.43	97.879
107.29	107.92	112.09	103.94	101.61	99.976	107.86	104.96	107.11	113.53	115.01	108.28	105.73	109.41	110.55	102.98	110.46	105.28	108.01	103.48	111.71	107.7	105.89	109.43	103.05	106.01	105.64	105.97	108.1	110.74	109.24	108.13	108.86	104.94	100.65	107.6	111.21	110.69	103.94	106.17	105.22	111.58	104.27	104.73	103.97	108.57	111.1	106.38	106.39	108.92
105.26	111.84	110.25	112.14	112.24	108.21	110.86	109.75	111.28	111.15	108.36	103.87	112.23	108.06	110.88	105.68	106.19	107.47	109.57	112.03	105.98	110.79	113.08	111.86	105.42	97.685	101.42	111.25	106.74	107.2	104.56	108.59	109.43	106.09	109.05	104.7	102.01	107.83	106.59	116.17	111.23	109.49	106.08	112.26	102.62	106.01	106.23	108.62	104.15	109.49
110.3	112.9	109.19	108.39	113.58	105.41	114.88	109.89	110.98	108.55	115.07	112.59	110.7	113.6	109.95	109.32	117.05	107.83	113.88	110.51	112.67	116.24	103.45	111.52	103.75	109.38	111.78	111.25	107.85	110.46	108.87	119.6	105.9	109.31	112.79	111.97	106.34	112.31	112.17	111.24	112.7	108.91	106.89	111.02	115.4	105.75	113.16	115.2	107.75	109.48
105.82	100.5	103.69	106.72	104.34	111.96	110.01	100.36	111.02	107.5	105.44	103.33	106.12	109.62	111.43	106.63	103.11	106.04	109.19	104.12	99.515	102.98	99.112	109.75	107.45	107.58	105.1	103.51	102.58	101.49	109.17	107.41	102.79	107.52	105.38	109.18	108.22	106.29	108.91	109.22	106.98	113.74	99.154	101.39	110.85	109.8	100.06	102.09	105.46	105.49
97.29	104.91	113.73	103.19	109.86	101.07	106.14	113.67	108.73	105.33	106.36	110.17	102.78	102.66	103.62	102.49	104.99	113.72	103.6	108.24	100.41	107.69	97.606	102.29	103.58	102.87	102.88	107.93	102.27	101.81	103.19	108.43	108.1	99.694	108.56	110.02	108.02	105.44	107.53	105.61	104.14	107.46	100.52	101.69	109.46	106.33	104.19	104.38	107.62	105.66
105.43	111.77	110.14	104.61	108.04	111.12	107.2	108.1	108.71	108.55	110.61	106.71	107.69	109.31	104.73	102.49	108.17	114.99	110.58	110.83	110.98	111.63	105.61	109.31	105.67	106.11	107.9	108.81	108.43	105.8	108.3	106.31	110.08	108.03	107.34	107.96	103.51	100.69	101.49	106.33	104.27	108.44	110.76	111.3	112.76	103.44	110.97	102.17	111.1	109.49
101.19	101.04	101.37	101.94	100.68	100.86	104.09	101.15	100.87	102.55	95.277	101.77	101.48	105.79	97.276	100.52	96.998	104.11	97.044	94.978	98.919	101.25	96.765	106.17	100.62	101.81	99.481	99.889	110.03	100.28	93.599	100.64	102.72	104.43	103.32	97.131	97.357	101.84	101.28	94.306	103.28	101.92	97.251	99.838	105.32	104.93	103.29	95.879	99.389	100.28
96.313	94.199	98.101	101.31	98.909	99.551	96.302	99.649	97.017	96.135	95.468	94.974	104.64	98.016	98.443	96.438	98.313	102.95	102.33	93.869	93.669	97.418	94.334	102.28	99.943	95.004	96.85	103.01	92.226	98.815	100.72	102.74	96.667	95.388	103.06	98.444	98.357	100.73	96.474	100.87	98.804	102.34	97.963	101.11	98.325	99.32	96.542	99.348	104.3	98.503
104.72	108.58	106.48	105.61	110.96	100.63	106.4	103.15	107.44	105.06	105.07	101.7	110.87	108.55	102.52	105.4	110	109.38	109.94	105.64	112.61	107.89	105.65	112.64	106.22	107.68	111.93	102	113.1	101.72	108.95	107.5	101.62	107.75	108.08	101.81	104.49	108.24	104.62	107.35	108.95	106.81	104.45	103.15	106.54	110.09	110.11	104.42	104.61	103.59
101.96	105.32	109.07	104.87	107.24	110.59	104.48	113.56	115.78	103.05	104.06	105.96	103.56	107.35	106.61	105.24	103.57	110.65	109.74	111.99	108.22	105.42	103.34	114.94	101.59	104.54	108.86	106.05	110.07	103.71	105.25	109.54	103.37	107.26	106.47	104.84	105.74	109.36	108.74	106.88	107.66	105.42	110.03	101.54	102.75	107.14	108.42	109.79	103.76	103.12
110.43	106.91	109.06	100.89	111.26	104.74	106.42	106.97	116	108.46	103.38	110.52	110.25	108.21	112.26	109.88	110.45	108.88	103.34	102.01	111.2	111.26	111.55	111.45	109.11	109.9	107.38	108.19	105.88	106.73	107.24	111.2	109.44	108.95	111.69	104.67	109.82	109.81	112.95	110.63	108.27	108.71	107.91	109.2	102.56	109.51	107.82	116.13	107.51	108.12
110.32	101.63	106.78	113.92	104.58	119.2	108.93	105.3	103.8	107.4	110.35	110.09	108.75	107.76	109.98	112.28	111.48	104.67	103.66	105.3	105.15	108.74	109.13	111.82	110.56	108.23	107.49	105.52	107.27	109.55	110.18	107.66	113.85	106.98	114	108.88	105.51	107.21	102.99	106.68	112.76	107.99	107.64	105.72	110.38	112.27	102.29	109.97	102.79	107.63
109.81	105.03	106.41	107.82	110.99	108.4	110.39	109.31	110.93	109.07	106.52	109.04	109.17	106.04	106.29	109.99	108.82	105.26	111.57	111.62	102.74	108.47	98.246	112.98	109.75	109.2	106.83	105.42	100.57	108	108.87	113.31	106.5	104.18	102.58	111.57	113.27	105.2	105.8	108.84	107.37	112.25	108.57	106.37	103.94	107.1	107.75	112.85	111.01	106.16
111.87	107.96	107.94	105.92	107.96	103.72	106.85	111.08	108.34	104.01	104.41	103.26	106.46	104.45	107.93	104.38	108.29	111.22	109.9	105.75	105.79	112.67	102.81	104.28	107.05	102.87	112.41	101.26	107.7	106.57	100.12	107.36	110.88	107.66	103.42	107.16	99.811	100.03	109.27	106	112.44	104.09	101.54	103.51	104.98	102.25	101.81	110.64	102.9	106.64
95.667	100.53	101.02	103.84	108.02	104.22	99.17	105.88	101.32	97.033	103.84	104.61	95.651	102.1	100.32	101.98	99.635	103.36	99.56	104.86	102.88	100.98	98.252	104.54	101.29	101.71	103.02	109.16	97.853	99.5	101.88	103.54	99.502	96.496	98.445	102.41	101.37	102.72	103.15	101.83	95.586	94.519	99.751	100.26	104.64	101.48	98.977	97.197	101.33	103.06
104.02	99.762	101.29	103.73	95.336	104.04	100.53	96.828	93.981	96.909	100.77	95.406	99.153	97.554	98.875	101.24	100.77	103.32	102.7	101.91	99.542	95.467	100.47	99.055	104.51	101.24	101.39	102.13	99.566	99.748	95.126	94.435	107.12	95.41	98.735	104.54	104.03	105.15	101.54	95	102.45	100.62	103.75	102.13	105.51	98.437	99.09	98.539	102.32	100.7
102.84	100.19	99.078	90.283	95.407	93.867	95.685	98.574	103.92	101.53	98.633	96.726	103.98	99.567	101.12	96.065	97.726	94.426	95.517	98.368	99.26	100.08	98.547	99.801	98.461	100.29	107.41	98.438	101.14	93.444	104.25	100.57	98.187	99.383	99.225	102.43	101.42	100.52	94.795	100.18	97.178	101.92	97.398	95.044	103.81	95.369	104.19	100.31	105.57	96.09
112.14	106.47	105.08	109.44	111.06	105.71	112.97	111.11	109.6	106.3	104.28	105.36	107.89	103.71	107.69	108.78	113.52	103.54	108.22	111.2	102.51	113.31	103.34	104.48	100.44	105.17	108.1	107.47	108.93	109.15	110.98	107.33	106.95	110.22	113.06	110.97	105.08	109.89	110.17	103.71	102.31	109.46	104.55	107.93	113.61	107.04	108.1	109.77	105.72	101.15
94.978	98.082	101.76	96	95.519	103.03	93.127	98.497	98.642	96.521	96.867	94.247	97.499	92.517	98.405	97.19	97.354	99.769	95.986	93.324	99.671	94.651	95.693	98.097	101.55	100.36	98.348	103.2	105.27	97.424	97.346	99.013	99.118	96.299	98.492	94.964	102.45	97.105	95.667	100.37	93.48	98.691	94.351	99.363	98.555	91.129	96.801	98.923	105.25	97.724
108.2	109.47	103.78	102.08	108.79	104.14	105.87	102.79	99.701	111.24	108.26	103.95	109.27	111.19	97.447	100.12	102.28	106.18	108.63	107.37	107.53	106.98	106.13	107.46	109.3	103.71	108.84	101.36	104.21	108	107.42	111.38	105.45	101.7	111.91	106.19	102.98	98.095	104.64	110.06	102.05	105.85	106.49	106.13	104.54	103.28	107.54	101.2	108.74	110.06
101.5	105.66	109.19	106.29	105.17	108.97	107.49	105.05	107.15	103.14	105.77	108.87	105.47	108.2	106.5	107.62	107.05	108.68	108.61	106.82	104.62	107.33	105.8	105.92	105.12	102.66	101.11	106.94	103.54	105.77	105.77	107.42	102.14	112.09	102.77	104.24	107.88	109.41	96.459	104.57	102.87	105.4	102.97	102.77	108.69	102.52	104.71	107.51	109.27	106.74
110.41	106.76	109.69	109.38	108.31	109.62	108.61	107.64	107.01	108.27	107.43	108.93	113.36	107.72	110.44	101.15	108.3	105.87	103.51	108.59	104.6	107.54	109.07	106.28	107.48	106.69	106.74	107.18	110.33	116.5	111.25	107.05	112.39	109.87	108.65	111.95	107.34	108.48	109.4	108.7	105.43	106.31	106.3	109.03	107.54	102.78	106.85	106.94	106.44	103.59
107.33	109.42	110.58	106.17	111.56	100.03	109.04	112.67	106.27	109.35	101.45	116.09	113.88	114.16	110.64	104.67	100.02	106.26	106.39	111.98	110.45	104.55	112.42	99.734	105.46	110.43	107.5	106.52	109.42	101.53	107.07	106.11	108.35	103.97	106.85	112.54	108.57	106.15	105.77	111.29	104.5	107.36	107.98	113.48	108.98	109.45	109.64	107.62	106.29	107.73
105.93	103.7	96.933	106.4	101.29	110.42	104.92	101.89	102	106.79	99.55	104.43	107.62	98.026	101.91	101.55	106.96	100.84	108.41	108.1	102.37	105.64	109.24	107.66	112.97	105.07	109.09	108.65	107.01	110.93	104.35	103.16	104.41	109.47	103.28	103.89	108.52	108.99	105.75	107.28	107.18	110.03	112.22	112.29	108.66	105.08	101.3	107.66	103.56	107.09
105.02	105.38	101.68	105.72	112.32	110.61	109.25	100.13	104.79	109.52	110.49	108.03	107.77	113.31	106.27	106.29	101.02	111.97	108.41	110.99	111.7	108.97	105.93	108.63	107.07	106.85	105.4	101.15	106.94	107.02	107.91	110.33	110.75	110.4	107.52	109.85	105.78	108.71	108.56	105.91	108.32	104.66	109.23	110.75	107.68	105.08	108.91	104.45	104.04	108.53
91.765	102.8	97.739	97.705	100.63	95.244	95.251	96.747	97.475	94.202	95.89	97.616	97.457	98.297	97.68	95.126	97.006	101.09	99.43	97.711	93.481	95.32	102.07	98.833	96.421	95.763	97.124	99.568	94.822	97.986	97.572	100.31	97.298	99.682	105.91	97.825	96.721	101.69	102.58	101.79	95.434	94.659	98.733	99.003	96.648	95.158	98.601	94.169	97.072	94.319
94.275	95.804	100.31	109.12	101.73	103.12	100.18	99.889	102.23	93.742	99.282	93.984	99.099	97.399	100.07	101.32	97.14	105.86	98.688	102.79	91.381	100.7	96.159	98.275	101.55	99.789	104.44	102.43	106.5	99.033	99.04	103.16	103.65	105.39	93.653	104.17	95.375	106.13	104.85	97.832	94.583	99.354	102.23	100.29	103.51	97.587	97.912	101.07	97.007	102.67
106.36	109	106.78	110.82	107.56	108.36	105.18	109.85	108.3	104.42	103.37	106.17	106.85	104.08	105.85	108.79	107.23	108.95	107.31	108.3	110.34	103.79	100.71	105.95	110.72	106.72	104.76	113.74	107.36	102.8	104.53	106.83	103.49	104.28	105.08	108.84	106.33	103.3	105.8	105.59	105.16	108.68	110.13	110.13	101.01	113.69	108.78	104.77	108.5	105.92
108.82	108.32	108.06	109.81	106.93	100.15	104.99	108.23	103.16	106.87	106.54	107.72	107.07	102.78	106.26	108.59	108.17	105	106.58	112.72	108.51	102.35	108.24	108.12	103.68	113.39	102.72	106.57	102.87	106.54	110.59	103.49	106.3	107.2	108.37	104.82	111.05	102.79	106.91	109.79	106.97	105.04	97.966	104.75	100.66	107.26	105.85	103.94	106.64	108.12
103.28	109.13	104.9	111.72	110.01	108.37	116.66	111.64	109.39	107.28	110.27	108.8	110.37	106.05	114.08	109.18	105.13	107.77	108.22	106.83	110.41	111.25	106.49	117.06	113.16	105.42	106.13	101.84	106.22	113.94	104.74	101.32	111.88	107.81	109.69	108.84	112.13	105.08	107.64	104.3	110.25	99.91	109.66	107.08	113.09	105.84	111.12	105.22	107.13	107.72
106.53	113.27	102.97	100.84	104.72	105.34	103	102.99	101.43	106.11	106.98	105.81	108.24	103.29	106.45	109.25	110.4	104.26	106.44	100.7	106.38	105.16	110.82	105.38	102.73	104.32	104.2	104.1	111.48	105.23	108.1	106.56	106.43	102.52	99.948	101.38	103.23	107.59	102.53	107.88	102.73	105.14	104.7	106.32	101.92	109.08	105.57	101.01	111.03	104.74
105.2	109.36	114.22	109.3	110.46	108.41	115.85	102.11	111.21	103.41	104.97	105.94	107.2	108.74	105.49	111.74	108.15	106.71	109.97	107.68	108.42	101.96	111.44	106.91	102.22	109.5	99.03	102.86	107.9	106.84	104.52	107.94	109.35	109.1	112.3	109.26	110.83	107.72	108.76	109.66	109.39	111.68	101.25	106.9	110.49	109.55	110.79	110.16	105.95	110.41
99.481	97.956	97.063	100.35	95.794	102.34	99.341	95.687	99.279	92.206	100.63	96.324	97.907	96.515	107.16	91.18	100.97	102.99	103.67	101.61	95.948	93.855	96.481	100.47	97.542	93.803	98.749	99.498	92.528	91.84	93.096	94.192	100.82	100.65	92.304	96.688	99.746	96.818	99.239	104.04	96.118	100.99	99.397	98.838	104.14	97.835	94.676	99.763	98.247	91.763
106.11	105.51	98.82	106.7	107.23	104.29	110.69	102.09	104.08	100.98	109.86	102	103.05	99.87	98.402	103.98	106.6	107.37	111.22	103.33	109.39	104.05	114.43	111.17	105.96	106.94	103.41	103.41	105.82	102.91	108.23	108.33	102.46	109.73	101.42	106.79	104.94	107.07	102.94	104.71	109.19	113.2	106.59	109.74	105.57	107.36	108.63	112.52	101.96	99.165
106.56	108.85	108.17	110.64	102.01	110.59	103.03	108.08	109.02	107.36	108.67	106.23	103.95	110.11	109.87	107.77	102.62	103.09	108.46	108.08	103.46	100.91	106.43	104.27	110.21	106.59	109	105.97	102.82	105.42	107.96	109.78	107.58	106.97	110.3	111.32	110.61	111.66	109.93	109.41	106.93	110.66	111.61	108.24	112.36	108.14	110.06	105.35	107.71	108.2
106.61	110.45	106.73	105.82	107.29	109.64	106.58	102.82	109.25	105.91	107.27	103.67	111.4	105.64	107.79	111.21	103.28	104.84	110.04	99.527	97.521	109.6	106.68	108.18	98.552	109.3	105.38	106.1	101.61	102.88	113.18	104.38	104.94	109.14	98.687	106.79	102.71	105.92	109.23	105.49	103.79	101.46	105.8	97.107	103.82	107.65	106.04	105.07	105.25	103.28
102.7	95.935	99.834	100.11	96.068	102	100.72	101.18	96.719	101.78	102.52	94.697	109.05	100.31	102.12	101.28	98.501	102.06	98.387	97.598	99.18	104.22	102.42	101.02	96.986	103.6	108.95	101.79	96.041	98.011	97.584	99.492	102.28	102.45	101.25	101.13	101.52	100.6	105.13	101.14	106.55	98.354	106.1	104.56	96.636	97.877	98.792	100.71	105.03	103.75
110.97	110.48	110.41	101.39	105.48	103.25	100.54	108.4	107.3	106.76	103.48	107.81	109.9	111.16	108.43	105.57	108.05	110.3	107.49	106.03	108.39	108.15	104.86	107.73	110.66	105.83	107.57	108.47	106.36	108.4	102.23	108.5	109.84	107.91	102.27	99.49	105.83	106.72	110.28	105.8	107.29	101.55	107.05	108.1	104.73	100.3	102.93	101.49	103.43	103.17
102.91	98.323	106.75	106.96	104.42	108.15	110.15	107.9	108.03	107.63	104.34	102.68	109.9	102.81	105.96	104.99	105.76	107.06	105.28	106.4	106.48	106.33	106.15	102.47	109.29	103.59	105.56	99.517	102.72	106.93	101.63	108.49	101.67	105.69	111.36	105.1	105.58	102.19	108.19	107.94	106.54	106.89	99.641	107.71	105.94	101.94	110.39	103.91	104.99	102.9
106.21	99.152	103.75	100.5	101.78	104.79	110.69	106.27	106.75	102.25	109.75	105.47	107.32	106.86	108.26	108.32	99.886	102.64	107.61	105.22	101.21	102.09	108.28	108	104.04	111.41	108.16	102.27	109.5	100.04	107.46	107.45	106.68	102.05	102.96	106.59	106.57	99.121	109.7	106.84	106.45	100.42	109.53	108.96	106.62	103.72	107.24	106.74	108.39	105.69
104.35	102.98	107.74	104.81	112.28	104.11	107.13	107.65	109.56	105.16	101.73	110.15	105.11	108.26	102.17	104.5	102.2	108.28	100.93	108.13	101.89	105.94	103.04	113.33	100.08	107.51	107.36	104.22	104.82	106.39	109.17	103.91	103.31	103.38	108.24	109.09	107.93	105.32	96.992	103.2	104.77	104.82	103.88	108.02	106.93	109.99	99.005	104.57	102.36	101.76
110	110.59	97.683	102.46	106.96	103.52	103.55	108.98	102.09	106.11	110.8	106.25	107.21	105.09	99.311	107.93	112.14	108.93	101.83	100.8	98.36	109.45	109.97	103.44	110.42	104.08	110.35	108.23	110.04	109.69	108.52	105.88	107.68	102.63	103.04	105	106	111.16	105.07	100.74	110.03	106.26	99.982	102.49	103.65	104.44	108.22	103.71	104.47	101.41
99.345	103.07	105.86	100.2	99.887	106.88	106.74	100.64	101.11	99.215	105.84	99.305	103.21	100.58	98.265	97.199	101.68	102.82	96.362	104.57	100.15	98.648	98.005	102.23	94.306	104.86	96.157	99.768	105.49	100.81	106.91	103.14	99.814	101.39	96.997	104.43	101.16	103.92	101.02	104.12	103.72	103.3	101.71	98.411	95.485	101.65	96.589	101.09	96.837	96.43
113.12	101.55	99.738	111.32	104.7	104.91	110.44	109.37	113.97	106.52	109.62	106.45	104.4	107.35	105.86	108.23	105.43	110.44	107.94	108.97	104.94	111.13	108.15	110.92	109.35	109.34	107.45	103.04	111.81	110.11	116.52	107.07	107.08	106.93	112.01	110.36	106.27	107.9	114.87	105.55	108.3	111.23	109.99	105.56	108.4	101.85	102.45	104.87	105.74	109.67
106.01	109.68	108.92	115.51	104.14	103.88	106.96	111.81	113.05	111.43	108.04	104.21	106.63	108.99	104.11	107.61	110.24	107.76	107.85	104.75	106.52	110.62	104.74	110.04	109.55	103.99	110.12	106.18	110.94	106.65	99.981	105.04	99.531	110.21	109.57	106.63	106.81	99.588	113.93	112.1	109.44	110.91	106.68	108.74	108.58	104.01	110.78	111.38	105.95	106.97
109.85	106.09	111.2	107.04	106.58	103.92	103.04	106.26	113.61	106.22	112.93	112.4	113.36	105.82	106.74	106.49	109.69	110.28	108.68	106.76	102.92	109.01	107.41	111.99	107.86	108.65	108.43	105.35	100.25	100.16	113.02	107.96	106.29	110.75	106.59	110.62	116.37	101.71	112.55	104.02	107.34	108.35	107.55	106.85	112.59	111.93	107.44	110.29	107.38	106.1
105.42	106.98	107.48	107.05	105.73	111.36	108.6	105.38	105.69	107.33	110.51	104.78	109.18	105.3	105.77	107.54	107.02	102	107.11	109.35	103.3	109.38	108	104.38	108.71	106.22	106.38	106.73	107.83	101.98	104.7	111.25	104.46	110.63	105.43	97.993	110.22	105.99	102.8	106.05	112.05	113.29	105.86	106.95	106.54	108.3	102.77	108.67	106.9	104.05
107.12	107.77	104.45	104.59	112.26	109.32	107.1	108.66	113.83	106.81	105.98	110.02	107.7	103.09	103.64	107.02	111.26	103.22	103.41	107.5	112.4	110.1	106.23	103.5	110.84	103.18	113.32	111.34	105.2	111.32	108.27	111.16	116.3	105.24	112.85	111.45	102.16	110.74	109.58	111.73	102.49	109.9	107.8	105.45	108.35	104	107.95	104.7	106.39	103.27
100.91	102.4	103.43	99.106	102.58	103.61	95.749	100.6	103.04	100.51	104.08	104.83	102.65	101.8	103.25	100.31	102.87	100.04	105.48	103.8	102.34	99.365	106.18	108.89	101.46	99.093	105.85	99.733	103.78	101.94	102.31	100.25	105.56	102.11	97.777	104.92	102.06	102.7	97.32	100.65	101.68	101.76	102.43	103.13	106.69	101.51	102.26	101.83	109.68	95.661
100.36	105.21	109.39	104.74	109.82	109.28	104.55	110.25	107.55	113.4	114.61	107.55	107.77	105.88	107.76	105.71	107.66	107.98	104.96	106.71	108.31	106.49	104.75	112.24	103.42	106.6	109.43	109.86	112.01	109.35	104.74	107.56	106.38	105.15	105.65	108.47	106.06	106.35	110.18	109.85	110.43	109.46	106.49	104.36	106.49	106.97	106.57	106.07	107.22	101.72
104.64	103.25	107.09	105.55	102.03	107	108.18	103.01	105.51	109.09	109.7	104.03	106.39	106.95	114.87	108.83	104.11	111.86	105.88	103.62	102.89	106.93	103.94	103.76	102.02	99.938	108.41	107.51	107.35	109.18	108.03	105.24	106.33	105.92	105.68	112.11	101.06	105.15	105.95	104.24	104.65	111.01	106.73	109.66	113.25	103.74	111.24	112.05	110	105.09
105.17	104.03	100.11	112.53	103.4	111.06	107.3	108.19	104.73	108.97	110.99	109.96	110.96	110.21	110.03	106.47	113.94	104.93	108.29	106.01	105.56	102.23	102.53	107.21	111.36	104.28	108.91	106.85	108.41	113.52	109.26	102.03	106.44	110.72	109.3	108.54	105.96	104.16	107.16	111.78	106.66	105.98	101.64	106.53	105.88	101.65	106.37	104	99.402	109.49
110.03	104.5	108.12	111.43	112.01	107.89	110.59	107.87	105.26	103.63	105.75	106	108.2	108.05	107.06	109.76	110.5	107.7	112.92	105.47	108.77	107.38	111.81	108.77	113.31	108.46	102.22	104.82	110.05	110.99	105.99	107.85	108.64	111.52	110.35	110.11	106.37	112.36	104.41	107	102.87	105.55	108.51	111.59	107.25	109.61	104.64	111.04	106.45	104.59
108.01	107.64	107.99	100.46	110.41	110.49	106.51	115.13	105	101.96	103.05	110.98	111.35	108.77	100.81	109.91	111.57	102.52	101.45	108.8	107.53	108.42	104.49	111.8	103.05	104.62	107.86	108.87	113.4	109.46	98.791	108.5	100.62	100.19	105.94	100.95	106.91	114.34	111.64	99.254	103.54	100.12	106.82	103.87	109.68	114.04	107.69	103.56	107.51	108.62
[truncated: 300 more rows]
[truncated: 150 more columns]
