# Supplementary material for: Genetic dissection of main and epistatic effects of QTL based on augmented triple test cross design
Source: PLoS One. 2017 Dec 14;12(12):e0189054. doi: 10.1371/journal.pone.0189054 (PMC5730204; doi:10.1371/journal.pone.0189054)
Supplement: S10 Supporting Information — (ZIP) [file pone.0189054.s010.zip › z6_1450_0.2_5.csv]

97.943	96.084	96.698	103.23	103.98	109.21	103.58	99.426	111.13	103.2	101.99	104.56	99.407	107.96	107.11	99.93	110.87	98.796	95.283	93.831	90.45	98.205	103.54	102.54	95.824	107.77	100.94	103.64	102.07	92.999	94.404	93.244	98.436	97.119	103.07	98.056	99.868	104.34	101.97	100.23	96.303	96.253	102.9	106.76	100.77	104.84	102.4	100.83	106.11	103.8
107.33	115.49	109.06	118.83	105.76	108.97	113.27	107.42	109.52	104.87	106.45	101.71	110.37	100.21	106.68	106.63	111.74	107.27	105.1	107.4	110.47	102.99	110.49	112.03	114.71	109.84	110.15	113.35	113.48	108.95	107.84	108.54	105.85	101.94	106.97	108.68	107.6	112.05	121.11	101.61	110.95	108.18	114.92	103.02	108.87	106.99	107.55	113.77	104.49	101.54
109.57	112.49	107.55	111.18	123.68	104.95	101.83	108.88	105.68	109.89	101.76	105.98	93.189	106.23	112.59	99.356	104.86	101	102.71	110.9	101.46	101.31	96.38	103.82	104.14	109.36	107.08	108	107.53	108.47	112.92	118.86	102.65	99.233	109.75	108.23	112.15	110.19	101.54	109.51	102.52	111.31	109.36	104.57	106.18	106.1	107.72	117.78	113.9	109.52
111.75	111.38	101.71	108.99	106.76	104.77	100.8	98.98	98.372	114.04	100.91	113.23	103.66	106.1	101.01	108.79	106.94	107.23	101.02	101.69	102.47	105.71	97.574	107.31	104.93	106.02	112.29	101.52	103.39	113.57	104.25	105.77	100.08	108.05	113.57	103.26	109.44	111.53	96.115	114.56	103.65	99.826	108.22	111.99	99.102	106.35	117.35	107.22	108.59	106.73
103.85	96.714	85.149	98.83	98.467	94.798	95.519	98.635	98.077	96.48	91.89	102.6	102.83	100.23	107.13	100.09	91.692	105.32	101.65	90.366	101.37	97.877	102.44	106.65	97.542	103.09	99.014	99.114	96.191	98.384	97.838	89.923	99.412	91.389	98.671	99.236	101.14	97.805	95.757	95.345	100.4	105.88	97.507	104.97	96.833	98.662	94.885	96.914	99.404	96.676
110.82	114.35	107.79	107.47	109.4	116.83	113.5	112.49	103.12	110.35	109.41	104.8	102.68	109.18	109.68	107.53	108.79	103.58	113.83	106.48	112.08	108.88	111.03	113.21	101.9	103.75	115.67	103.66	107.76	111.96	105.26	103.55	110.7	107.73	103.32	103.34	95.649	111.08	114.89	108.32	111.6	98.642	106.68	111.66	99.818	105.42	110.16	100.5	103.27	106.46
108.71	114	106.69	98.528	109.93	111.55	100.15	111.42	109.78	109.9	108.86	116.88	114.2	109.11	105.31	101.94	108.06	114.54	115.78	104.5	117.34	107	101.4	108.15	103.59	106.16	112.43	100.9	104.8	109.57	104.59	118.67	104.05	108.24	103.22	103.19	114.11	104.98	98.099	109.73	111.02	99.76	106.54	108.98	101.19	100.21	111.67	98.639	117.58	100.74
98.408	103.1	107.57	104.49	103.26	108.64	109.58	117.83	107.16	108.34	110.01	105.33	101.21	101.22	104.45	112.45	111	98.441	95.925	111.11	113.2	102.81	105.79	101.61	106.76	110.33	108.79	108.07	104.93	109.83	106.41	104.68	103.67	108.94	108.46	111.94	109.08	104.69	108.97	112.06	116.41	103.23	115.57	106.34	98.223	98.964	102.89	102.87	101.56	100.92
118.35	116.89	108.97	109.13	108.02	106.52	107.04	101.17	105.46	105.08	112.94	102.71	97.17	109.2	108.32	113.45	109.51	113.64	109.36	112.66	102.37	114.9	106.53	111.55	109.43	103.67	105.21	107.46	104.41	107.95	110.43	108.99	115.92	108.99	103.51	104.46	109.51	105.4	103.09	104.5	109.45	110.06	119.2	112.46	113.71	113.2	110.27	109.27	100.65	107.71
107.59	109.96	102.69	111.58	100.92	97.449	104.75	107.75	106.42	102.94	103.08	110	110.42	112.92	102.86	107.37	101.64	108.44	106.81	105.5	110.66	110.36	108.56	110.37	108.98	104.22	108.43	111.75	101.3	107.53	112.33	108.07	103	103.44	106.01	112.1	105.19	105.27	108.21	112.81	107.59	113.64	106.23	112.35	103.09	98.79	114.51	105.95	111.35	108.96
107.63	103.42	108.17	101.3	110.92	95.607	102.03	97.774	105.97	111.11	97.764	101.65	104.61	103.98	101.9	106.7	110.74	99.463	97.923	105.62	99.745	109.38	102.67	111.26	101.59	108.14	114.1	110.13	103.25	108.24	110.29	100.78	104.44	100.11	99.819	102.01	105.01	102.5	104.06	106.86	106.74	113.77	111.12	97.508	102.63	106.07	108.97	111.62	105.12	108.47
102.09	105.82	106.57	102.39	119.17	111.33	113.06	111.27	98.095	109.02	105.62	112.9	108.68	100.68	109.4	98.049	101.12	112.35	109.12	104.91	101.91	105.13	112.08	104.78	99.126	105.31	111.37	105.57	109.54	116.07	108.73	102.66	103.4	103.37	110.79	99.644	106.55	108.05	107.95	99.746	117.78	108.8	104.3	100.46	106.8	112.59	109.29	104.58	102.71	102.71
106.18	106.53	105.61	101.86	103.96	112.27	111.07	107.9	108.55	107.27	101.86	109.11	104.99	103.43	102.34	97.125	110.2	104.64	110.62	110.04	110.36	102.16	111.9	111.01	116.23	109.74	111.41	112.94	107.08	108.13	101.14	110.25	113.58	107.38	108.87	111.38	116.29	113.59	104.66	109.43	104.68	111.84	110.75	108.74	110.03	104.33	107.77	104.54	120.04	103.61
101.13	108.3	107.62	110.65	107.93	110.14	109.73	108.04	106.28	114.02	107.44	101.75	116.72	101.68	107.44	109.88	107.32	113.99	101.82	117.03	104.03	103.92	108.02	103.2	109.99	117.2	107.4	108.79	111.14	115.17	111.43	106.53	106.48	102.53	111.93	111.17	110.41	110.57	102.25	101.8	110.76	106.16	110.58	108.99	110.63	103.69	108.29	100.12	109.76	104.94
103.35	105.99	113.3	108.75	112.69	110.49	108.97	107.15	99.631	107.41	102.17	103.78	107.16	104.87	105.47	109.19	109.8	106.71	109.31	111.75	102.66	107.23	107.51	112.63	108	104.89	104.54	113.95	109.19	115.78	111.09	99.335	101.94	105.19	107.21	109.75	114.27	102.21	107.57	113.56	111.2	103.79	113.18	103.87	102.7	105.94	106.67	107.43	110.24	110.07
91.95	102.24	101.94	109.66	105.68	99.284	101.64	109.13	114.17	111.2	104.2	109.47	109.45	106.96	112.97	106.64	107.58	107.04	99.096	103.7	104.62	104.66	113.09	111.37	108.97	110.26	112.65	102.85	111.93	105.39	110.81	106.93	106.8	97.445	103.12	109.43	107.53	110.9	100.34	111.94	109.43	106.01	100.42	107.13	102.67	99.992	108.27	105.84	113.61	103.67
112.74	111.84	110.45	115.07	115.15	96.508	101.84	96.771	105.36	105.1	102.52	109.05	105.63	104.71	109.64	107.73	100.14	101.47	102.26	101.36	116.62	96.925	106.44	113.41	102.98	110.92	102.21	107.36	106.45	108.13	106.75	109.43	108.52	105.81	115.7	107.26	110.37	114.68	102.49	109.98	102.86	105.9	115.72	104.11	102.1	105.85	105.45	111.04	113.82	110.43
108.99	112.97	102.5	103.3	109.24	107.18	111.05	118.21	117.31	99.687	122.72	109.06	104.56	107.43	109.79	112.29	112.67	108.8	108.46	110.46	119.34	112.03	100.7	111.3	99.169	115.81	110.31	108.5	105.83	111.35	116.28	100.06	112.43	107.02	110.33	111.97	94.846	104.57	103.91	116.58	109.17	110.08	106.34	111.61	117.72	109.98	113.42	115.52	107.3	115.79
97.237	95.303	92.113	104.76	102.46	99.248	98.975	88.577	94.212	112.59	103.28	93.621	102.42	99.156	106.64	101.46	100.78	99.337	96.314	102.3	95.451	100.22	104.1	101.43	104.66	98.834	100.87	100.72	104.67	92.69	100.7	101.34	106.09	104.31	103.05	107.12	108.02	109.53	103.47	99.49	104.93	96.916	104.58	103.12	103.81	98.395	104.3	105.12	100.2	100.05
112	101.4	108.27	103.29	104.97	102.24	96.954	103.28	107.27	98.802	105.03	104.72	111.37	96.655	104.3	107.43	109.16	106.44	101.91	110.21	102.1	108.79	106.15	106.84	103.25	111.96	106.18	102.48	106.46	112.23	106.71	115.07	106.67	100.43	101.12	104.87	104.62	102.4	101.52	101.59	102.75	110.71	111.38	108.47	106.39	103.33	100.81	113.78	95.29	109.01
109.3	103.73	105.77	112.69	106.76	112.01	108.77	110.97	101.93	108.12	122.99	109.47	98.821	104.65	101.38	105	98.61	106.55	115.11	112.22	102.06	108.8	116.66	113.15	111.96	102.48	110.16	110.92	110.94	94.556	106.6	112.64	110.62	109.61	106.41	107.19	110.52	108.74	102.72	98.479	113.92	98.651	114.62	112.97	117.28	107	103.57	104.64	106.27	95.061
98.189	113.48	101.59	99.924	94.873	98.497	98.405	94.796	96.407	106.77	91.474	106.96	93.442	104.97	97.555	100.68	99.528	101.69	97.441	100.01	93.596	99.753	96.988	99.432	105.7	96.553	97.438	98.14	101.89	91.163	93.622	98.438	103.02	103.25	106.37	109.1	107.76	101.24	111.93	101.95	101.72	101.3	101.8	108.14	106.58	98.453	105.88	108.11	94.692	96.609
108.95	100.3	106.27	104.29	103.9	102.95	101.7	106.19	104.71	106.09	108.97	101.02	109.59	106.8	101.86	112.97	101.05	110.65	107.69	101.13	110.43	112.8	101.49	116.6	111.7	114.94	103.03	108.91	103.39	97.849	102.36	103.18	106.9	110.62	105.3	100.19	98.546	108.02	100.34	100.24	108.42	104.75	107.19	102.25	111.06	104.06	115.84	106.13	113.91	98.905
107.22	105.75	101.69	100.21	104.82	107.37	98.923	109.75	101.67	95.783	112.01	105.45	111.89	105.86	109.42	110.58	105.48	102.47	102.55	108.29	105.59	112.89	104.52	109.46	106.47	108.53	109.15	109.98	105.86	102.47	100.42	105.27	95.813	109.29	105.01	96.742	104.46	107.4	114.73	102.5	99.012	110.5	109.3	101.18	102.84	108.49	113.16	96.138	96.079	100.27
108.93	104.06	103.07	120.69	103.13	108.52	96.267	116.88	103.33	107.01	108.5	108.98	106.77	107.17	108.96	98.936	114.56	106.45	111.71	102.39	107.31	108.77	113.29	110.28	104.27	99.609	104.07	114.64	103.87	104.27	106.11	109.43	106.12	100	111.1	108.09	113.17	111.84	105.19	112.78	111.64	100.41	104.35	115.43	106.52	112.78	112.54	105.17	104.43	107.78
98.197	101.7	96.345	100.31	98.47	102.67	97.112	103.77	106.19	103.79	108.75	98.148	102.02	101.13	99.549	105.29	97.224	100.24	103.9	108.29	101.09	99.747	107.04	97.966	98.759	107.35	94.356	95.377	112.43	113.19	102.3	101.03	101.17	96.834	99.68	96.683	94.557	94.174	98.279	96.056	92.878	95.779	109.96	101.98	103.14	102.6	102.73	97.65	99.512	104.41
108.31	100.2	105.86	103.86	101.74	102.84	103.42	114.96	103.73	102.56	95.785	111.79	102.25	102.07	109.77	106.75	104.73	104.64	107.32	109.72	107.79	106.23	114.23	113.87	110.63	112.66	101.05	100.15	109.87	99.945	104.06	98.379	99.047	100.26	113.34	98.87	114.11	112.5	109.11	108.85	104.76	104.43	98.695	101.07	111.26	104.61	107.27	108.17	104.33	111.42
102.52	104.33	104.58	97.721	97.223	102.14	93.473	99.743	101.95	91.619	102.37	102.87	100.4	99.917	99.837	96.388	100.55	98.774	92.9	100.81	97.606	104.14	96.831	98.249	92.812	100.69	99.711	96.921	102.23	99.558	103.29	106.94	97.939	106.21	96.321	103.65	99.636	93.583	101.63	95.687	104.22	101.06	100.97	101.45	111.21	106.67	93.435	94.773	111.92	101.84
104.88	106.34	103.25	106.24	106.93	112.69	100.44	102.95	104.36	106.39	107.6	107.04	111.05	100.58	108.92	97.752	106.24	98.334	109.54	106.04	99.159	111.13	107.66	106.91	97.372	113.58	103.65	111.35	111.75	105.41	102.58	100.86	110.4	106.69	106.28	102.03	97.175	110.01	104.39	105.05	113.37	108.46	111.67	107.37	107.31	109	106.42	112.29	97.308	104.86
112.62	102.87	105.07	104.06	108.88	108.08	113.91	104.62	104.4	103.78	104.45	105.16	106.3	108.61	107.88	102.7	93.038	103.38	96.631	115.78	105.61	93.701	103.43	104.88	111.68	103.9	104.54	108.02	104.98	106.8	101.24	114.74	104.1	98.146	101.3	100.93	106.63	115.21	107.24	109.69	104.06	98.738	106.57	108.38	113.86	108.7	118.47	101.31	106.48	107.51
110.94	114.19	110.28	104.28	100.7	100.94	109.27	113.07	104	104.81	112.37	107.65	107.33	114.91	107.2	116	115.63	104.7	103.66	107.1	104.38	110	111.41	108.74	110.21	107.42	109.22	106.32	98.207	106.19	111.73	105.44	99.44	108.4	107.03	115.65	112.35	99.125	117.5	105.22	102.39	107.56	104.02	103.89	113.73	102.13	94.374	102.39	113.92	102.78
106.74	98.235	114.18	94.546	93.785	102.8	103.91	102.81	104.11	102.11	102.13	101.42	105.13	101	105.02	101.76	103.98	98.974	101.11	100.2	97.625	100.05	104.56	100.36	101.89	92.431	101.71	100.3	103.73	96.979	99.01	93.32	101.79	99.622	99.993	109.75	102.58	99.062	104.15	107.4	91.902	96.823	109.16	96.99	103.4	95.174	96.997	109.34	102.88	92.037
103.8	104.48	107.11	106.94	111.73	97.804	114.66	113.95	113.51	107.75	104.77	112.1	120.47	103.11	107.83	99.791	106.85	110.51	95.794	107	108.13	106.88	111.34	108.19	107.23	107.1	113.17	108.55	107.63	103.89	111.93	116.23	109.69	105.61	103.21	112.82	112.01	109.56	111	101.98	110.28	106	107.33	101.94	109.5	106.8	101.94	107.97	100.26	109.18
108.04	99.772	105.64	105.2	106.99	109.43	108.6	101.43	101.13	104.38	105.67	105.11	105.36	108.33	108.96	106.12	102.03	104.47	115.07	101.22	114.69	108.12	108.58	103.65	99.205	113.06	109.51	109.96	101.91	108.31	111.04	109.46	110.73	112.21	99.711	100.63	104.85	108.35	114.32	107.24	105.2	111.44	108.77	99.727	108.44	107.36	96.717	106.52	108.39	115.35
114.88	102.74	110.01	108.18	105.23	112.85	111.53	108.87	110.13	106.84	107.83	110.06	106.56	114.98	107.8	101.88	116.25	101.94	108.3	112.62	112.05	109.33	107.08	114.77	114.26	105.61	111.39	108.81	108.91	107.06	99.713	107.9	117.07	119.41	114.12	116.09	111.8	102.2	110.81	112.43	105.91	122.24	100.25	114.42	105.65	112.99	109.91	101.32	113.94	102.88
103.82	105.54	101.11	102.75	99.224	104.95	112.65	108.6	107.36	104.93	104.67	107.5	103.95	98.635	98.492	106.62	100.69	99.173	105.72	100.19	105.36	99.743	102.79	106.64	109.07	111.63	113.54	98.476	109.5	100.37	101.34	104.95	107.15	101.3	106.34	104.89	104.53	105.38	107.76	97.495	101.03	117.4	103.81	108.22	108.86	94.019	102.92	114.37	98.961	99.133
96.4	100.36	104.41	114.17	105.56	104.09	99.937	98.204	100.79	104.11	95.029	107.62	101.46	97.769	99.534	103.12	98.744	97.546	96.869	95.133	102.06	98.037	101.89	94.135	97.872	106.74	104.71	97.854	104.21	115.32	103.51	96.616	102.21	99.771	95.93	92.344	101.28	103.6	95.661	99.393	102.1	114.68	99.431	96.582	106.47	104.39	103.73	103.38	96.378	104.35
105.58	104.49	110.12	102.08	107.33	106.97	100.58	105.87	110.93	105.51	99.081	102.35	107.83	105.27	105.45	110.61	101.89	118.34	105.07	101.91	94.894	102.16	114.65	98.437	105.71	101.22	108.12	113.35	100.1	105.43	107.68	117.82	110.22	103.13	101.66	100.96	103.91	104.23	108.79	103.26	105.19	106.77	103.01	100.76	109.1	115.3	106.23	104.77	101.61	106.44
97.337	97.774	94.643	100.19	95.701	92.332	103.01	95.212	95.463	105.47	91.746	95.803	105.14	101.47	108.91	99.45	104.4	96.855	93.363	107.78	108.57	104.52	92.229	96.648	101.34	99.401	100.87	103.47	107.09	99.4	96.092	100.24	98.287	92.372	98.855	95.07	94.767	98.893	97.408	90.383	101.98	97.892	97.253	104.01	100.84	99.431	95.967	96.832	97.611	102.23
101.94	105.24	112.67	100.42	98.949	104.26	101.64	102.61	102.49	101.67	98.19	90.29	98.56	106.38	95.295	103.4	98.93	94.167	103.74	103.15	102.42	95.958	106.38	108.56	98.067	98.837	100.77	100.53	102.19	96.267	107.9	97.195	94.365	102.42	100.56	104.89	100.58	86.917	101.04	95.163	105.48	99.142	101.14	93.355	94.995	103.23	101.54	105.92	99.861	99.095
104.21	105.83	112.54	128.61	107.28	114.4	104.89	115.16	106.05	117.49	100.52	108.38	102.73	109.29	107.62	106.06	118.46	105.2	99.202	106.7	108.32	112.09	109.7	118.19	100.59	110.01	111.25	102.68	106.23	109.23	106.65	110.48	108.55	117.59	98.233	108.77	106.21	104.77	101.58	109.79	101.52	115.86	106.77	104.57	105.03	108.6	115.89	108.82	99.76	109.68
110.89	105.14	112.7	103.15	105.11	108.59	111.99	98.565	110.22	96.018	99.677	104.08	105.24	99.15	107.98	109.29	108.5	116.27	106.93	104.32	106.04	102.49	108.08	104.66	104.39	103.48	108.7	99.145	97.39	112.12	95.896	104.67	110.82	107.89	107.84	95.616	107.44	105.53	105.65	110.92	107.23	113.09	105.86	105.69	107.94	102.2	103.43	108.78	101.67	112.57
98.95	110.1	122.68	111.56	113.42	99.793	115.55	111.79	107.45	105.88	100.66	103.32	108.13	109.62	110.21	104.59	106.83	115.78	101.92	107.18	105.26	106.48	105.39	112.31	113.47	100.86	104.41	113.61	108.37	102.1	111.26	97.929	105.75	115.46	116.82	107	104.08	105.3	110.77	103.91	108.96	112.66	115.22	113.07	101.52	108.33	104.55	115.59	104.09	111.67
100.36	108.82	108.73	95.931	109.29	103.95	98.268	100.1	107.99	98.275	107.03	109.71	92.3	103.75	105.61	101.32	91.415	93.983	103.64	97.925	100.61	101.97	103.76	103.95	100.75	104.94	100.29	96.017	107.03	101.43	100.68	108.44	96.841	112.77	96.07	95.49	103.99	100.12	102.65	103.03	93.273	96.849	103.28	97.302	95.521	97.434	104.64	95.084	101.15	94.12
105.02	106.91	100.14	107.43	109.67	107.4	108.32	100.01	108.65	103.26	109.02	108.65	118.65	104.24	109.44	106.47	113.17	108.43	106.42	108.56	104.22	110.53	116.13	102.15	97.886	103.89	98.793	106.98	100.84	109.46	106.57	103.49	101.87	107.99	109.31	106.62	104.95	108.98	101.73	95.134	100.75	99.54	100.9	103.36	107.39	106.81	112.18	110.86	117.71	108.99
105.09	109.43	102.87	110.31	102.47	101.12	107.33	108.7	106.8	107.6	115.24	110.07	104.53	100.72	95.019	109	102.72	106.75	104.51	100.91	108.19	107.06	107.72	103.97	107.25	101.57	101.9	113.5	120.95	98.265	97.662	101.75	101.73	113.48	114.24	109.94	100.64	107.19	106.87	104.54	110.9	110.88	101.55	110.72	108.24	103.57	107.57	99.648	99.424	98.753
115.18	108.88	103.52	114.72	104.23	120.15	102.48	106.93	106.52	99.629	110.11	109.51	110.32	107.5	113.23	106.86	105.89	107.88	116.18	102.07	102.33	115.94	100.84	106.72	100.88	106.79	113.06	109.74	111.99	112.34	108.55	112.93	108.77	115.52	112.22	104.2	112.92	114.92	104.56	118.69	113.49	105	104.09	115.82	112.34	107.77	113.52	102.6	112.13	111.31
103.92	101.56	107.75	99.544	101.42	99.09	111.44	96.696	106.65	107.99	115.78	100.71	98.569	99.919	109.19	106.12	110.68	109.8	117.31	103.28	98.77	108.16	107.74	95.882	107.25	104.59	104.29	100.18	103.76	104.22	110.29	102.91	101.22	105.09	105.64	104.85	110.13	95.974	102.01	95.126	109.66	95.439	108.62	107.72	108.63	102.4	102.44	104.91	100.64	111.34
103.72	113.99	104.23	110.38	103.23	111.21	100.78	110.18	110.42	106.01	110.54	111.35	108.11	106.66	110.6	107.19	104.83	97.857	104.23	100.32	110.74	108.04	110.08	110.61	107.06	110.25	107.98	104.49	102.41	106.73	103.79	105.7	111.85	111.51	101.2	113.26	99.857	107.7	109.8	101.06	105.47	105.01	117.85	104.01	109.28	108.77	109.66	104.82	109.96	102.75
108.94	102.93	106.46	104.54	103.5	110.58	105.36	101.97	108.46	103.58	102.31	98.749	100.66	101.45	110.96	115.55	112.17	109.66	102.21	101.61	106.79	103.58	109.21	106.49	103.25	108.6	101.83	107.5	109.32	107.5	117.25	99.974	114.1	105	112.02	107.41	109.97	103.22	108.44	107.44	99.802	105.65	108.86	114.1	110.29	94.474	110.95	106.52	113.4	109.63
100.31	106.96	111.84	107.5	110.17	114.74	104.21	100.55	105.82	106.99	108.87	103.81	99.426	114.98	107.66	109.4	112.36	110.95	102.72	108.69	102.84	102.17	96.206	103.63	109.95	104.44	103.39	101.49	108.87	103.87	109.24	111.93	106.64	105.68	107.83	99.907	99.089	103.16	106.66	108.73	112.71	111.44	113.36	108.76	109.69	110.57	107.39	105.6	105.18	100.54
106.27	98.277	107.11	117.57	108.33	105.61	99.505	97.71	101.19	102.68	106.13	106.09	101.19	107.18	104.53	106.2	98.625	108.99	105.58	97.674	109.63	107.9	107.9	110.42	106.63	109.06	114.36	104.5	106.8	103.9	111.88	109.53	105.01	116.52	105.9	110.34	119.5	110.27	104.99	108.93	108.47	108.04	109.35	106.89	105.96	109.46	101.55	106.42	100.27	99.875
114.47	115.73	102.68	108.13	109.65	109.77	117.51	113.74	107.59	108.81	110.85	106.82	111.88	111.45	113.41	112.91	106.15	107.54	110.8	111.54	111.26	114.58	103.96	101.15	104	109.36	116.03	109.66	104.45	110.26	106.91	104.01	113.01	112.48	109.38	114.57	115.68	107.23	107.26	115.38	112.58	103.51	109.09	106.58	106.32	101.63	103.44	107.78	110.63	110.64
108.76	110.78	118.73	107.52	104.93	102.13	101.81	100.68	116.49	113.52	116.65	123.72	102.22	118.87	114.37	105.78	108.58	108.1	114.31	108.51	114.27	110.21	99.978	112.67	113.72	106.67	98.027	111.86	106.54	103.45	105.71	107.5	111.65	107.31	110	112.34	104.18	111.69	112.95	111.08	106.41	114.92	118.22	104.99	106.93	120.45	106.36	114.6	105.93	112.18
96.265	104.73	102.05	99.565	108.67	100.62	96.131	102.78	90.507	96.63	88.978	98.109	96.412	96.192	90.468	88.476	92.993	101.48	95.478	102.06	97.555	93.616	94.082	98.806	101.52	100.81	96.619	94.596	92.472	102.98	94.437	95.944	102.1	103.27	97.902	105.85	103.59	104.96	91.062	101.65	92.251	102.61	103.47	94.523	93.379	101.92	95.326	101.38	96.873	99.662
99.027	106.51	102.38	97.191	102.91	97.147	117.48	96.159	105.13	93.302	89.884	102.88	108.68	102.52	105.86	96.071	104.08	103.02	104.41	103.44	95.948	100.16	99.281	102.81	97.938	100.4	99.927	102.11	100.93	96.471	111.2	97.323	92.232	96.671	103.72	98.513	106.69	93.484	94.136	106.09	108.22	95.544	103.01	105.35	102.71	103.72	94.476	109.14	104.77	105.38
107.6	112	99.118	97.609	105.82	100.2	104.97	114.85	109.44	104.95	109.68	101.57	105.16	114.02	102.3	103.28	101.9	109.73	106.93	113.22	113.96	110.36	102.38	107.18	104.96	101.96	103.34	108.65	108.66	103.22	102.6	108.78	111.54	104.64	109.12	101.67	102.93	107.88	110.25	102.3	115.35	103.91	101.08	113.5	111.5	101.57	108.64	108.54	114.29	111.98
115.02	110.32	111.48	117.4	112.65	110.7	106.05	110.71	110.42	107.69	100.56	105.91	113.78	105.73	114.79	108.3	102.56	105.77	107.3	108.1	106.22	112.84	110.18	100.82	104.65	114.08	110.77	107.01	97.801	106.21	104.74	105.59	102.54	114.54	118.4	100.56	115.38	107.8	107.34	100.56	104.39	111.09	103.37	107.7	115.53	110.79	110.18	114.05	113.67	102.62
107.2	111.54	112.44	117.37	103.7	111.44	109.59	106.25	108.22	105.23	116.35	102.57	112.52	114.33	107.78	116.4	110.19	110.55	120.76	112.33	113.86	108.37	109.55	112.55	99.951	110.61	103.53	103.59	113.71	107.42	104.82	107.72	113.5	102.82	108.61	113.14	104.21	103.41	119.42	110.1	113.74	103.38	101.84	109.24	115.32	108.48	116.39	111.2	102.02	103.42
101.41	106.07	103.8	100.4	108.81	104.26	95.805	93.935	103.11	103.14	102.44	104.73	98.419	100.15	91.137	95.358	94.241	100.58	93.667	91.958	83.47	102.75	95.121	96.166	98.7	104.88	100.17	101.59	106.08	89.614	99.685	102.09	103.02	92.53	99.954	96.945	89.714	99.787	107.85	105.4	105.65	106.55	96.694	96.398	98.57	96.425	92.395	103.64	100.23	100.63
100.56	102.08	98.003	102.22	101.2	96.494	96.656	94.191	100.22	97.052	98.887	99.927	99.141	90.822	99.527	100.47	94.286	94.014	94.836	101.31	93.243	87.474	104.71	88.525	97.944	100.84	101.4	95.982	101.95	93.994	106.17	97.313	101	98.629	99.792	104.17	96.308	101.43	94.395	104.54	103.29	104.33	98.737	103.55	94.091	97.148	109.83	100.68	102.41	102.26
102.48	109.15	108.87	103.9	102.31	103.54	102.81	115.51	113.92	110.78	115.55	103.75	115.81	108.74	109.23	102.58	109.93	108.31	106.19	105.58	103.99	106.58	105.51	103.22	109.08	105.82	100.47	112.74	105.5	100.36	103.22	113.06	95.001	105.41	106.9	105.95	105.26	97.591	105.28	94.615	98.622	98.354	108.25	99.708	107.24	103.12	101.21	100.69	106.01	99.724
102.73	92.785	100.49	99.404	100.13	103.99	98.326	93.321	98.327	96.358	99.632	90.95	97.141	95.731	93.525	107.53	98.723	102.46	102.28	105.86	91.93	105.67	100.85	97.459	96.584	103.74	100.37	103.08	105.75	98.316	98.162	107.93	102.11	101.52	102.96	98.264	87.091	98.824	81.625	94.858	105.24	93.776	100.01	103.58	107.7	98.998	95.443	109.84	95.384	100.42
109.68	112.44	108.67	105.8	95.51	106.32	111.73	112.01	108.49	106.15	111.09	99.305	113.82	106.7	98.873	108.62	105.8	108.61	102.99	95.736	102.26	108.39	102.41	108.5	92.088	105.84	101.93	101.84	107.05	104.58	101.24	99.622	106.06	107.54	107.86	106.74	107.11	108.45	107.8	106.79	107.32	95.186	105.46	98.539	103.67	105.9	108.88	111.69	104.79	109.72
114.15	102.86	104.74	102.58	115.64	106.98	110.32	104.47	103.03	102.72	105.66	111.53	105.6	102.5	105.4	105.84	102.78	109.23	108.86	107.01	113.71	107.95	107.71	102.84	109.39	110.87	102.69	100.95	107.09	95.489	112.89	104.36	98.348	98.165	103.96	106.05	98.54	99.119	101.48	86.773	104.53	110.24	97.397	108.37	103.28	96.76	101.51	105.76	107.04	102.54
103.25	108.66	106.48	104.27	106.89	113.92	107.28	118.55	101.42	106.18	105.23	107.53	110.91	109.53	105.29	107.26	104.37	109.51	113.38	108.22	102.4	98.27	112.23	109.98	105.59	103.77	113.14	109.33	108.27	102.79	110.16	100.15	113.83	112.49	102.68	109.01	102.07	108.2	101.39	109.28	108.58	102.25	102.06	101.37	100.53	95.089	108.57	100.05	101.25	107.78
97.609	108.4	107.13	107.26	106.71	106.41	100.98	106.05	106.99	100.73	99.821	107.04	108.33	110.69	101.85	106.62	102.04	107.3	102.95	108.2	111.64	103.15	100.08	108.33	106.4	104.93	102.24	108.65	107.04	105.55	98.561	90.163	107.28	99.128	99.959	105.71	105.57	109.13	103.39	109.94	104.61	102.17	114.11	94.287	99.77	109.94	109.11	109	110.67	107.34
95.929	100.97	94.712	97.73	104.93	104.04	100.77	100.93	92.972	94.3	102.13	95.519	99.273	103.48	106.99	103.54	99.725	99.24	102.16	94.06	100.43	94.38	97.581	105.66	101.96	103.55	97.685	90.252	98.725	91.908	104.95	90.656	112.05	97.634	100.12	99.341	98.71	95.901	87.262	99.744	94.648	92.419	94.525	97.544	100.67	103.75	99.004	105.07	104.28	101.51
112.16	96.863	111.81	112.27	103.11	109.09	113.23	112.92	103.36	111.28	123.22	106.58	98.914	104.67	99.656	114.19	102.3	106.77	109.29	116.09	108.28	108.04	106.26	100.98	113.94	115.9	114.66	104.25	118.83	114.74	110.09	114.47	109.41	109.96	103.26	104.63	109.02	103.26	111.26	114.81	107.23	109.6	107.62	111.64	103.4	102.92	110.33	109.44	103.86	110.37
109.75	103.12	118.57	102.81	115.23	114.4	108.19	109.84	110.32	99.831	105.47	102.3	101.5	110.48	107.91	109.12	108.98	102.06	104.86	112.75	106.19	112.87	99.77	102.99	107.37	110.16	102.73	121.63	104.74	110.62	103.34	111.57	109.46	111.42	105.26	104.53	110.32	105.55	108.41	110.52	115.66	110.91	114.48	108.88	111.75	100.48	102.44	115.67	110.67	105.89
110.19	102.84	106	111.98	103.58	107.28	114.78	99.745	105.37	111.46	102.73	107.09	105.03	98.361	112.08	105.73	111.63	113.53	104.12	113.25	111.55	111.39	105.68	108.94	113.6	95.562	112.01	112.85	103.02	104	100.64	97.914	98.609	109.83	106.66	100.08	105.88	104.76	106.35	115.43	107.38	101.81	106.07	110.83	110.31	104.68	102.37	100.44	107.07	108.99
105.99	97.312	107.95	91.501	97.463	94.566	97.431	100.89	90.185	101.64	102.63	101.11	91.906	93.222	107.27	98.876	98.091	95.442	101.23	105.49	100.35	89.211	99.94	101.35	102.77	104.24	105.32	99.027	92.458	102.98	97.216	98.817	99.446	94.355	102.09	95.286	95.853	103.47	95.047	104.03	101.81	93.282	93.569	88.897	100.7	99.43	97.224	102.81	98.356	97.243
103.63	102.26	104.47	109.11	111.96	109.73	106.26	104.3	103	106.72	107.38	109.35	101.21	105.63	102.59	100.62	115.8	101.93	114.05	100.57	108.29	106.13	112.34	98.873	106.82	105.25	114.04	97.784	104.37	100.45	102.46	106.3	107.1	115.93	112.02	99.785	96.361	105.7	108.08	110.71	110.1	107.84	104.66	112.97	105.08	107.84	110.28	105.99	108.36	108.96
107.15	119.88	110.48	105.23	110.7	106.33	105.5	115.75	115.43	113.19	110.52	108.29	113.93	110.49	104.14	110.26	110.4	95.403	109.24	109.47	108.08	110.72	118.03	109.33	113.17	110.25	118.27	111.25	107.96	112.36	118.08	98.194	113.58	119.05	112.42	113.77	103.49	109.11	112.34	110.15	110	102.52	102.57	107.61	108.11	108.42	112.97	102.98	110.26	109.5
86.266	98.685	99.582	107	105.75	96.796	100.77	103.07	110.99	103.1	104.11	94.325	99.304	94.627	104.03	109.14	98.277	96.965	99.15	108.77	100.09	104.02	103.66	101.46	101.08	103.23	95.615	102.35	100.88	98.569	100.32	98.38	99.987	99.952	97.22	115.53	96.809	102.85	101.2	103.86	108.65	102.97	100.19	103.3	100.64	98.817	97.461	102.83	106.11	100.71
117.09	117.99	111.03	106.69	107.28	114.88	113.56	117.16	105.36	95.161	108.42	108.47	116.91	108.32	97.64	109.77	111.12	119.14	111.61	109.34	98.91	107.6	112.07	107.6	108.25	113.73	100.81	107.62	109.41	115.87	101.35	102.54	112.01	108.23	102.3	104.95	108.87	112.01	119.53	109.11	104.61	97.872	103.83	108.54	106.08	114.95	113.45	100.61	109.15	111.6
103.06	106.77	99.287	104.59	95.827	91.917	98.544	103.69	97.858	104.71	103.87	102.37	109.31	89.096	99.478	103.21	102.79	109.84	102.01	111.46	102.63	104.61	103.18	98.768	97.421	107.84	109.98	101.91	107.7	98.5	101.25	106.63	111.03	103.11	93.197	96.494	100.04	96.693	101.93	106.09	100.94	103.88	98.692	104.22	100.53	104.22	103.55	102.54	109.07	109.7
102.5	101.95	111.6	107.2	110.79	103.69	109.45	96.597	99.164	111.38	104.1	109.03	115.08	94.028	102.23	106.41	101.82	111.97	102.92	98.297	110.2	110.55	103.02	98.137	108.3	106.62	101.22	106.4	101.11	101.55	102.42	107.98	113.38	103.73	105.39	107.97	115.88	105.4	109	104.23	105.76	106.07	102.52	112.9	102.88	105.56	103.91	103.16	106.57	112.94
99.14	99.696	100.01	107.16	96.799	106.27	99.038	89.32	102.58	103.79	91.311	101.98	99.183	96.565	92.636	107.34	95.006	99.794	89.229	100.72	88.087	105.79	103.31	98.217	101.48	96.729	106.79	103.38	101.33	93.63	99.568	95.383	98.35	98.569	104.08	102.06	98.107	94.344	98.686	91.632	96.623	100.06	99.237	94.186	100.66	99.457	100.61	104.21	98.391	90.439
99.778	89.911	97.326	103.12	101.42	89.127	96.724	105.04	94.947	99.571	101.13	98.544	97.564	91.495	90.062	98.286	91.862	101.78	102.51	97.247	99.581	96.278	98.379	98.022	97.71	96.088	96.904	105.83	106.87	93.458	98.301	98.708	107.73	98.398	100.38	99.014	104.94	101.07	90.156	101.5	100.97	94.725	102.01	98.544	105.59	97.098	104.51	99.049	99.585	96.817
106.64	102.41	113.53	103.59	115.44	106.83	101.55	106.43	106.77	105.43	110.5	112.46	111.26	107.55	101	103.58	105.31	101.69	108.69	105.48	105.09	98.993	99.59	96.47	113.84	100.49	109.12	110.75	111.96	104.08	102.08	111.03	98.271	103.86	111.79	105.38	104.76	109.26	114.87	104.92	112.16	103.98	104.72	103.59	95.691	97.89	98.704	98.101	111.11	100.33
88.178	95.683	101.55	101.26	100.24	94.036	96.684	92.191	91.928	102.69	100.5	97.243	95.756	103.32	101.92	100.69	99.713	100.47	98.514	98.522	107.3	92.904	104.06	101.54	98.497	99.854	107.89	94.222	104.02	102.23	98.714	85.767	91.628	97.056	94.665	95.711	97.507	94.457	105.04	96.526	95.052	99.766	106.88	100.66	92.455	104.43	99.314	99.281	95.958	89.754
100.69	98.4	108.17	109.22	97.673	104.58	103.96	112.62	97.435	98.571	108.47	121.63	106.78	95.077	99.313	109.19	100.18	103.11	106.92	106.03	105.47	106.98	105.41	107.33	103.49	103.11	103.68	109.76	113.27	104.06	103.64	116.24	105.53	104.7	115.38	106.59	109.36	107.96	109.1	112.18	109.45	107.8	97.153	107.91	109.6	95.997	99.723	100.7	110.18	108.21
101.92	103.24	100.41	105.25	100.59	99.413	95.947	105.82	103.02	104	100.96	95.384	100.17	105.79	100.32	99.398	102.12	99.318	98.763	95.636	98.232	105.92	107.67	102.28	108.68	97.367	102.41	101.15	105.39	98.874	105.02	105.8	96.904	101.42	88.71	94.559	108.11	112.09	104.54	110.75	99.047	94.316	99.745	100.83	98.948	103.63	108.33	102.16	103.79	100.87
101.44	105.39	102.71	100.14	102.98	100.17	102.87	108.23	105.93	111.58	115.02	111.25	106.22	102.81	107.5	104.45	114	106.77	106.97	104.96	107.13	101.91	97.871	112.3	107.54	105.32	97.36	98.748	112.78	106.21	107.75	113.84	104.31	106.15	100.85	112.51	105.67	109.29	108.65	107.45	101.55	109.66	98.623	107.15	108.31	108.38	108.71	106.17	114.38	112.04
112.67	115.48	115.08	96.979	108.61	109.37	112.19	112.12	113.37	102.26	97.828	105.5	107.21	108.69	107.44	103.14	106.78	108.09	108.38	105.37	106.36	107.52	113.05	110.8	112.52	109.92	112.04	106.66	116.55	107.85	114.24	105.31	103.68	96.893	99.241	105.91	101.76	110.3	105.15	112.95	109.23	107.16	106.73	103.64	108.29	109.85	105.01	107.28	108.52	113.16
98.971	108.43	109.31	103.55	112.51	101.29	109.3	111.77	109.8	103.91	94.47	101.94	105.61	103.95	104.92	107.93	105.96	106.84	108.65	114.06	102.08	102.82	104.11	100.48	104.88	114.96	105.28	108.7	96.759	110.6	111.14	112.05	114.33	108.4	119.59	106.64	109.64	117.25	104.16	103.74	103.15	106.31	102.57	104.76	109.41	111.05	105.33	105.62	107.85	110.25
105	106.28	115.17	106.11	110.46	107.21	109.82	107.08	103.29	100.04	99.789	109.12	109.65	114.68	103.82	109.87	109.42	110.04	106.54	104.57	107.17	103.25	108.96	105.65	113.89	109.48	111	106.36	114.36	103.82	107.5	107.04	100.21	116.26	106.86	107.66	103.85	105.91	106.8	103.13	110.17	109.16	107.71	108.69	110.99	111.65	111.74	102.04	110.46	109.97
100.72	115.94	103.46	110.37	105.54	100.8	102.54	102.21	103.24	108.54	107.01	104.9	106.45	109.3	108.01	105.08	108.69	114	101.68	105.38	106.27	110.3	106.17	99.31	108.16	104.69	104.64	97.117	110.8	111.42	104.09	102.65	107.02	99.13	106.89	108.78	106.88	99.759	99.139	106.91	104.88	113.07	113.83	104.85	104.26	105.91	108.4	110.42	104.9	108.41
119.73	114.24	111.91	99.257	108.78	113.7	105.69	104.97	102.92	118.1	104.66	99.804	99.585	109.61	111.05	104.33	99.259	111.42	102.74	102.66	105.17	100.24	113.14	111.61	102.25	114.77	105.96	115.11	110.57	106.92	106.32	110.91	106.29	107.47	109.62	108.26	108.14	102.6	114.61	100.08	103	106.37	117.66	107.44	106.26	106.27	116.08	106.68	102.73	109.2
112.53	106.74	108.47	108.74	103.52	104.53	108.34	101.91	116.35	110.47	105.95	101.15	92.112	113.2	101.23	105.13	99.66	109.51	117.45	111.1	99.34	107.11	112.91	102.08	102.85	97.697	111.22	102.09	109.69	110.43	105.96	105.36	108.24	113.03	97.379	101.57	107.84	101.28	99.78	98.717	104.71	105.57	104.38	97.902	109.95	110.86	106.49	107.25	99.829	104.66
99.933	104.02	101.26	108.59	107.49	120.33	103.03	117.34	108.27	108.62	111.51	112.63	104.73	108.58	111.56	116.06	108.33	104.47	101.85	106.6	105.86	104.38	105.76	113.61	103.61	107.19	107.72	103.38	111.97	107.27	101.22	112.14	106.25	111.8	109.24	109.7	119.47	110.33	114.05	114.94	105.59	116.47	108.1	103.13	116.23	102.92	100.25	110.55	110.27	111.42
98.813	99.936	92.813	95.612	96.408	102.45	93.827	119.09	98.661	100.78	95.034	97.856	101.38	101.59	99.63	100.26	105.71	97.67	100.29	100.41	99.281	100.5	98.62	105	96.678	102.06	97.758	98.638	97.023	95.637	91.434	99.885	95.6	95.437	98.174	101.02	96.649	112.48	105.18	96.771	100.98	90.181	100.13	93.108	88.998	94.832	100.89	98.205	96.898	92.134
109.45	111.04	107.36	104.05	109.26	108.51	103.05	110.52	114.65	94.229	109.96	109.81	105.86	107.7	110.48	111.71	104.52	105.56	106.38	110.77	104.54	107.91	101.91	102.99	110.5	103.71	113.65	116.14	102.44	104.16	110.21	110.1	107.86	108.68	111.44	106.89	108.83	110.91	116.06	106.86	108.12	99.975	115.26	106.26	106.42	114.28	109.35	107.8	109.73	120.47
107.33	105.37	105.4	107.26	113.5	108.03	99.19	104.26	108.76	104.1	113.67	103.93	108.44	115.12	106.13	104.88	101.84	108.93	100.19	111.2	105.28	100.09	106.49	103.87	105.97	100.71	103.57	110.38	106.88	118.51	106.16	110.56	106.77	107.91	110.72	104.88	104.64	107.26	102.18	106.81	106.43	102.31	97.899	103.71	102.8	103.47	105.49	107.63	94.749	105.89
106.2	106.11	107.19	95.61	115.56	102.66	105.05	112.56	101.45	106.05	113.29	106.05	109.44	109.05	109.42	108.57	104	110.36	108.11	109.06	107.86	111.37	115	102.26	109.73	105.24	106.91	106.96	107.58	110.18	109.89	103.25	100.25	98.927	108.18	110.65	117.21	98.799	106.24	107.64	102.87	107.23	110.18	109.7	107.36	113.06	99.599	106.17	101.69	109.71
114.41	111.25	103.04	105.52	103.19	113.33	111.83	106.77	109.48	104.66	104.93	101.33	112.16	111.06	112.01	108.92	104.54	111.34	107.68	100.68	99.771	106.8	107.02	110.61	111.65	107.93	110.67	105.48	116.09	107.55	112.02	115.06	114.5	100.78	111.11	107.2	104.99	113.73	109.73	114.41	108.78	104.24	109.81	106.83	104.98	107.96	105.73	107.54	109.5	106.19
106.8	110.9	110.44	103.93	112.92	109.37	109.81	118.52	108.73	110.88	113.18	115.9	114.96	109.16	110.09	102.82	104.4	117.26	114.55	108.23	107.62	123.01	108.52	107.42	118.7	103.54	110.28	118.31	105.96	110.38	112.14	108.49	109.7	111.86	116.43	109.38	102.24	109.29	106.09	101.75	114.4	96.606	102.96	99.486	114.19	115.41	116.61	119.16	112.94	110.1
102.73	102.21	97.743	100.26	97.505	109.74	105.66	102.36	97.729	100.81	100.42	99.725	103.14	105.38	107.71	95.565	104.45	101.51	96.985	99.897	108	88.962	97.07	105.04	95.125	95.732	104.86	102.87	100.26	104.46	99.825	92.251	104.77	97.447	102.57	109.66	102.79	102.78	101.68	92.707	107.5	101.25	108.43	100.17	108.49	102.49	92.581	98.274	100.79	99.623
103.22	91.722	93.812	95.659	100.26	106.41	87.577	100.52	97.541	95.391	96.29	95.849	97.379	97.455	101.21	95.112	93.87	104.84	93.999	96.155	107.69	97.527	100.05	95.353	104.43	98.776	97.31	100.66	93.802	103.1	103.49	100.35	105.16	94.863	96.453	97.848	103.86	95.657	104.12	99.74	94.726	101.77	100.73	84.945	101.09	100.86	98.188	103.2	98.053	102.61
102.16	107.28	100.93	104.07	98.762	95.148	92.899	102.06	98.684	97.25	104.43	106.85	93.774	100.28	90.647	96.649	103.74	86.97	101.1	97.784	105.9	97.318	100.42	100.36	96.444	97.049	103.84	102.79	104.42	91.197	91.9	95.797	96.04	99.181	97.442	103.62	96.242	98.056	102.17	90.629	100.6	92.2	97.853	89.541	104.87	99.193	99.463	100.07	93.057	100.94
101.48	104.83	110.93	108.86	111.78	100.87	111.37	112.17	109.3	104	103.22	112.9	111.2	108.08	98.099	104.48	108.91	108.23	102.11	109.35	110.64	109.88	108.19	100.84	104.67	106.44	93.477	102.53	101.64	101.11	111.29	106.37	109.21	109.33	103.6	116.53	102.05	98.765	105.81	102.88	107.65	95.924	104.61	112.22	97.76	106.44	104.14	101.09	110.8	113.14
107.97	108.47	107.09	114.04	102.35	109.32	105.77	108.19	102.53	97.367	110.75	105.84	107.74	116.39	107.4	97.214	103.73	111.14	102.64	108.25	114.16	113.23	109.73	112.57	111.64	105.5	115.01	108.79	106.44	108.41	102.48	105.33	100.51	100.19	110.96	110.23	111.35	115.84	105.81	107.75	106.83	104.34	107.14	115.95	109.4	105.58	97.243	103	110.57	107.72
105.08	116.04	108.23	111.67	116.13	109.19	99.271	112.67	107.3	105.55	107.91	105.15	98.791	111.11	111.01	113.22	115.65	114.06	108.37	113.09	114.9	118.12	112.93	117.58	108.91	108	105.63	97.903	112.29	103.39	100.1	107.53	111.9	104.27	110.24	110.06	104.96	109.87	109.55	107.87	105.53	102.32	105.27	111.19	109.53	116.82	102.83	102.27	109.79	118.93
96.872	100.63	98.988	102.04	102.9	98.697	97.09	93.563	101.53	100.32	98.458	87.418	101.12	94.064	87.659	95.939	98.626	101.02	97.563	102.96	96.424	89.115	97.474	97.638	105.28	94.356	93.875	94.786	103.34	89.02	88.95	99.797	108.75	102.36	111.09	99.129	103	95.472	98.939	101.93	107.29	95.666	102.16	102.69	103.2	95.951	106.88	103.36	103.29	99.87
120.25	114.54	114.54	114.58	120.23	115.28	109.57	107.22	112.19	112.03	100.37	111.8	101.01	120.11	112.16	112.28	103.7	118.79	116.98	108.7	106.84	104.72	114.69	103.3	108.61	112.77	107.27	111.25	113.2	114.57	112.11	107.94	119.87	107.85	102.18	117.41	107.54	113.47	111.31	112.58	107.21	116.21	107.72	108.8	105.03	122.85	106.69	103.75	109.17	106.62
94.475	92.699	98.916	105.41	98.282	105.3	105.37	110.46	95.11	102.55	102.3	95.132	100.26	97.912	90.559	92.227	93.896	91.203	101.81	105.07	105.09	100.92	94.819	99.484	102.52	96.266	101.93	98.835	92.693	100.15	97.657	96.057	96.309	106.49	99.069	97.87	100.59	96.62	106.33	97.215	89.357	93.5	99.127	103.13	105.84	90.848	94.596	94.432	92.036	103.49
110.85	103.78	104.13	99.385	104.8	120.28	103.27	105.37	105.98	110.35	105.83	104.86	110.09	108.45	101.99	98.806	112.38	109.82	109.78	103.62	108.39	106.26	104.62	101.41	106.93	102.01	103.81	103.15	109.52	103.43	107.83	107.52	104.93	115.03	108.35	109.09	108.76	109.4	107.21	106.42	110.84	101.46	104.96	110.83	102.29	110.93	106.75	108.73	112.32	112.94
101	101.7	112.09	106.59	102.4	102.73	110.21	102.9	109.71	109.77	104.72	107.06	112.97	111.36	111.14	110.73	114.16	108.68	108.47	105.81	106.78	109.44	99.937	101.97	104.55	101.75	113.12	101.56	103.58	103.43	112.76	102.09	111.95	103	113.33	102.24	109.96	104.91	105	109.1	99.248	109.77	111.12	118.13	113.6	109.64	113.3	105.19	114.54	100.11
111.58	104.39	100.45	104.48	104.79	107.46	105.88	112.65	112.01	104.69	112.67	107.17	111.73	107.23	116.62	111.77	101.22	112.42	108.38	107.32	107.99	106.64	110.14	105.4	102.67	108.18	102.63	107.18	99.966	111.44	102.38	101.89	105.59	103.52	106.15	110	108.77	103.22	105.59	110.5	99.715	108.9	104.01	112.74	113.31	101.22	103.99	106.18	99.808	105.25
104.9	102.91	111.13	101.09	106.67	106.47	108.18	105.14	104.39	108.76	112.15	111.35	106.94	109.75	105.08	106.08	106.64	99.659	94.526	99.421	110.3	105.55	109.48	104.05	100.34	107.5	104.93	107.46	106.29	109.02	109.14	105.82	106.94	117.16	111.36	101.46	106.45	110.87	107.93	106.24	105.2	106.61	107.24	103.73	114.66	112.97	103.68	111.52	100.3	106.95
99.467	109.01	108.03	101.52	102.51	112.84	112.84	105.71	106.37	104.5	100.71	114.33	110.9	114.05	110.48	109.06	103.23	99.055	110.16	108.14	101.21	110.61	108.02	116.78	105.38	103.07	102.88	104.32	108.88	103.86	104.11	104.89	109.39	100.84	107.17	108.89	109.38	101.9	105.64	108.75	106.1	101.96	102.5	114.98	101.21	105.74	105.22	100.34	110.23	110.75
103.13	107.2	104.33	110.63	107.15	102.95	105.87	104.68	108.67	107.95	109.22	109.63	107.01	108.59	107.2	106.64	100.99	109.94	113.01	104.84	107.85	102.62	111.92	114.28	98.308	100.23	113.13	107.28	108.8	105.4	102.35	102.09	98.504	105.63	106.34	104.58	112.66	98.86	109.81	108.14	109.71	105.04	103.42	104.45	107.7	108.21	103.88	102.05	98.794	100.55
106.87	105.6	112.52	110.35	110.17	112.65	100.46	114.51	106.21	107.39	103.89	105.66	105.79	106.82	113.35	113.23	115.96	105.89	108.42	114.18	95.698	104.4	102.52	110.55	106.75	107.05	116.22	101.02	104.17	101.82	109.37	116.09	103.33	104.92	108.77	104.2	109.48	105.04	115.4	105.42	107.6	98.187	113.51	99.504	104.74	109.49	105.81	114.48	123.41	102.68
114.78	101.74	100.88	104.22	105.57	108.46	99.297	109.67	109.33	110.37	113.49	100.09	111.95	107.31	103.66	106.47	110.12	112.64	104.87	107.24	111.47	102.95	99.035	105.62	108.57	103.88	115.18	107.48	97.95	110.87	105.18	120.18	101.59	105.61	105.05	106.64	104.69	104.6	110.36	107.68	108.52	106.96	95.24	101.45	112.83	103.96	105.29	110.23	106.95	104.87
106.82	101.42	102.23	107.7	106.17	89.089	98.846	90.911	106.24	96.565	84.805	96.027	94.383	109.02	108.04	98.642	94.935	96.053	96.606	99.398	96.736	104.93	98.422	96.602	101.43	94.505	94.777	99.157	88.956	101.18	98.175	99.588	85.574	101.15	94.01	95.522	94.897	97.001	98.378	102.9	102.09	92.994	94.767	99.987	92.275	96.805	100.04	96.442	97.312	97.964
103.81	104.24	92.283	97.576	97.846	98.494	98.564	96.973	104.8	107.57	96.748	96.927	96.136	98.638	106.14	96.264	96.587	109.61	104.17	109.66	93.993	101.76	102.19	99.379	95.365	106.61	98.427	101.23	97.504	99.739	106.82	95.028	97.401	100.57	102.39	96.157	84.819	103.01	96.019	94.895	92.009	101.95	102.37	104.8	93.504	111.28	93.015	98.725	97.007	97.269
94.389	91.958	104.27	90.43	95.79	97.282	93.287	101.82	98.222	98.561	102.89	95.023	110.26	96.671	96.526	93.881	99.313	92.821	93.143	99.629	97.519	96.454	95.81	91.54	91.322	94.606	97.674	104.18	89.862	95.24	91.297	88.945	105.37	104.95	100.06	104.67	101.54	94.928	102.12	100.08	101.59	96.613	89.634	100.91	95.798	95.224	99.833	95.055	97.999	96.609
92.249	98.394	100.73	103.12	110.18	93.393	95.89	104.84	98.902	98.778	101.52	102.11	101.5	98.61	97.553	98.028	96.537	99.157	104.59	83.541	92.36	100.61	98.839	105.59	88.561	99.444	95.033	100.54	95.351	98.611	96.2	93.871	99.518	95.391	93.251	97.061	104.2	97.513	96.275	96.28	97.289	96.845	94.11	106.61	94.69	89.061	94.157	94.1	100.67	95.459
112.85	96.488	96.345	99.557	100.83	93.858	97.947	96.2	101.35	106.25	106.76	94.922	96.025	98.076	102.27	101.52	101.56	98.115	91.319	105.39	106.43	105.45	101.93	99.118	104.08	100.28	98.888	101.58	97.094	98.31	95.31	99.886	98.216	97.436	98.763	97.664	98.014	105.82	100.88	93.652	98.741	105.84	100.87	99.848	106.89	97.692	105.71	101.21	100.82	102.03
100.61	98.725	96.845	96.792	100.45	100.01	98.501	92.748	88.201	95.141	103.13	101.13	95.037	96.102	107.45	95.524	103.15	99.932	94.838	96.005	93.047	92.842	96.905	93.06	99.78	101.1	100.7	105.38	99.111	93.679	103.77	104.41	92.621	89.805	106.63	93.228	104.45	96.138	102.14	102.13	98.672	104.85	95.72	104.43	94.948	89.368	93.647	97.454	93.343	89.138
94.349	88.608	99.32	109.99	92.316	101.73	91.006	97.245	100.92	91.441	101.22	99.504	104.25	97.246	100.02	88.504	100.43	102.2	102.7	94.837	95.907	103.75	93.274	101.57	103.71	89.486	101.19	103.4	106.47	96.151	96.796	96.395	94.177	98.153	92.926	102.2	96.844	96.816	94.081	100.64	98.938	105.05	100.02	90.562	99.888	102.77	91.123	99.268	103.9	96.683
103.69	109.02	113.35	115.2	111.35	116.36	102.82	110.22	100.45	102.16	105.87	108.91	109.26	104.7	111.64	111.23	114.46	112.15	113.59	118.43	123.6	109.85	116.47	102.58	111.57	106.69	107.63	110.58	115.16	116.25	113.9	98.043	109.26	109.33	107.68	105.71	112.66	114.74	104.8	119.86	108.27	107.67	115.08	115.28	101.05	114.23	114.53	111.01	111.5	97.451
98.504	94.917	100.68	104.3	103.16	92.966	99.844	91.501	92.831	98.12	102.45	100.27	91.797	100.35	96.276	99.869	100.54	101.3	98.196	100.11	92.694	98.525	94.472	94.465	98.673	93.37	101.56	98.504	103.67	91.855	102.66	103.49	97.316	97.961	98.331	98.205	99.196	103.25	101.58	104.66	96.269	94.532	97.543	99.72	97.441	96.738	98.668	99.371	104.56	96.371
114.42	107.58	108.89	105.88	114.87	107.31	109.07	111.32	106.01	109.31	109.01	114.86	115.71	105.95	100.5	108.98	103.86	111.52	116.43	109.35	110.64	110.55	114.4	109.96	112.16	105.45	100.72	118.24	109.99	107.9	109.95	109.45	114.03	99.57	104.1	107.64	112.21	100.56	114.55	103.9	96.836	114.5	111.18	104.03	111.82	102.65	100.73	103.56	97.949	108.7
107.8	115.27	102.87	104.09	102.23	105.61	101.71	101.46	105.61	109.17	110.63	97.383	103.65	108.88	105.7	110.31	106.12	107.7	95.119	114.14	100.84	106.29	102.54	103.92	110.85	110.84	103.33	106.21	101.98	102.73	103.1	101.8	104.38	110.95	112.43	102.23	105.61	101.19	115.71	107.31	94.234	99.651	103.29	102.21	104.68	101.26	98.121	100.51	110.27	114.71
106.79	97.363	107.3	98.282	103.01	101.62	93.905	109.76	110.14	102.38	100.71	102.13	102.6	103.59	96.121	96.015	90.141	106.27	94.815	94.606	92.278	95.875	102.44	102.73	106.47	99.142	98.903	94.536	99.535	93.336	94.779	95.155	97.29	103.13	95.559	89.835	94.809	89.016	100.3	104.74	94.358	101.08	94.69	97.636	112.37	97.547	99.395	98.33	100.41	87.986
112.89	111.54	101.67	96.974	108.94	105.58	107.23	106.94	115.15	111.01	94.506	104.61	107.06	114.73	112.51	105.77	117.17	100.84	119.31	109.07	113.96	98.124	105.49	105.43	105.27	109.63	108.98	106.71	108.91	109.21	112.75	106	108.44	109.9	105.09	108.05	116.6	114.25	100.56	101.29	111.49	107.54	111.74	112.96	108.31	101.99	103.3	100.99	109.44	107.43
105.36	100.57	106.5	111.4	106.94	101.43	102.64	99.858	105.88	105.4	107.71	98.175	101.77	112.09	100.17	103.27	105.98	102.58	107.86	104.44	101.71	105.45	102.06	110.32	97.156	102.76	105.24	101.14	108.66	103.78	112.41	108.17	102.37	106.23	102.11	111.64	93.258	106.44	105.32	104.03	97.693	113.47	114.8	98.869	100.38	101.22	107.46	106.74	109.41	101.86
108.11	102.96	110.36	112.26	107.94	106.51	101.83	102.51	104.41	110.71	99.561	108.04	105.52	106.22	111.27	108.13	105.02	101.79	99.475	105.8	104.14	103.45	101.89	100.39	95.94	114.76	107.66	110.77	107.77	103.28	107.7	104.04	104.43	109.68	100.55	109.29	92.769	106.81	105.3	108.48	112.05	105.46	106.82	104.61	101.7	104.1	99.52	110.72	107.21	101.76
109.54	101.25	119.36	115.5	101.74	117.12	108.52	112.38	107	107.52	108.41	108.1	112.34	109.9	115.51	111.43	111.39	108.82	105.04	103.42	104.91	104.76	107.55	105.11	106.97	110.11	105.98	103.14	111.23	112.75	106.23	108.22	110.95	107.74	104.48	107.66	108.31	110.63	105.16	103.69	116.97	104.69	109.97	108.96	114.06	118.28	110.51	112.1	106.27	109.04
107.42	115.06	113.34	98.892	105.28	99.484	101.14	108.34	98.717	104.78	104.95	108.28	112.55	101.39	98.866	107.47	103.48	103.39	104.82	112.93	104.51	96.322	105.21	94.756	105.55	101.8	106.11	111.11	120.24	112.88	101.32	115.09	101.5	103.77	101.58	110.41	102.32	102.19	109.87	95.111	91.92	105.95	116.16	102.89	104.06	104.91	98.788	98.079	98.072	103.46
112.72	115.21	108.61	106.19	104.37	116.22	107.33	104.81	113.14	108.25	103.84	103.8	100.34	114.25	105.11	112.51	101.27	107.04	103.51	115.75	104.89	103.76	110.59	108.11	106.86	109.77	107.78	105.08	111.75	105.1	110.32	105.81	111.14	102.23	117.97	108.54	102.53	115.18	112.51	110.2	106.27	103.61	103.05	98.593	106.39	109.05	102.52	118.31	113.16	107.99
103.97	113.5	110.16	105.56	102.54	108.5	111.95	95.905	110.02	112.26	106.31	97.99	114.21	100.22	103.64	103.02	104.68	101	104.98	114.88	112.27	98.008	112.58	101.51	108.39	99.781	110.01	109.1	117.96	104.38	101.58	109.4	110.79	106.83	114.35	105.46	107.6	94.242	104.02	108.96	107.31	115.21	117.01	107.54	108.49	106.51	111.55	108.37	110.4	112.77
102.46	105.67	101.36	98.384	98.422	101.44	105.93	98.583	106.22	111.36	95.5	112.6	106.73	106.08	107.47	106.2	94.017	106.31	106.5	105.73	109.39	111.38	105.33	99.066	109.36	100.86	109.37	105.2	95.13	104.26	101.32	106.47	105.03	103.31	113.91	99.749	102.71	98.737	103.24	106.19	98.922	104.6	114.31	121.13	104.11	114.93	106.48	107.09	107.53	103.67
103.5	93.866	94.281	93.547	101.49	106.3	99.071	97.996	99.773	98.972	106.01	103.1	96.665	102.1	103.71	103.78	110.49	92.8	95.268	97.075	99.079	103.25	100.29	101.59	96.427	93.684	101.53	102.93	94.373	105.15	104.61	95.233	106.05	105.19	102.35	101.97	105.31	99.821	104.23	97.276	97.015	96.309	104.54	99.483	104.39	99.155	97.165	100.96	95.396	106.75
99.663	98.989	109.74	106.41	111.09	110.85	105.52	105.9	104.92	101.3	107.85	101.01	107.91	102.93	104	112.83	104.01	107.46	105.07	105.85	110.82	104.12	106.29	103.6	112.75	103.68	103.22	111.89	104.96	113.04	109.61	102.74	113.09	101.39	114.48	103.75	107.77	107.24	104.67	99.748	99.859	100.19	100.25	101.83	108.01	106.06	102.92	105.32	113.03	110.63
101.09	104.92	102.8	105.67	110.23	109.56	112.23	102.63	109.07	105.2	108.37	100.95	100.76	101.33	99.569	102.53	105.02	97.944	102.77	104.38	102.73	97.411	110.35	116.22	97.037	100.84	102.15	110.58	103.74	90.408	103.82	104.17	108.23	99.325	111.76	106.94	107.95	95.523	111.63	98.977	105.69	102.86	103.93	101.72	109.19	93.915	102.65	100.43	105.01	101.52
98.062	99.525	89.84	95.071	105.99	100.24	105.9	93.435	100.75	95.222	101.61	96.615	98.018	97.986	101.44	106.29	93.72	89.824	94.479	103.12	102.09	100.94	89.684	96.791	99.922	96.367	100.27	93.768	104.83	103.72	100.01	92.365	101.03	99.802	105.78	100.34	99.498	102.96	102.17	100.51	98.38	95.639	93.472	92.897	98.332	97.745	95.198	97.201	90.947	96.117
101.27	106.73	102.77	107.74	103.62	104.46	94.602	103.21	104.71	109.71	107.95	106.26	103.36	106.61	110.35	104.83	106.5	107.61	107.86	105.03	99.734	109.02	110.42	97.131	106.84	107.05	111.05	101.43	111.15	105.2	102.33	108.52	114.94	101.83	108.83	109.14	99.767	116.4	105.64	105.27	109.84	105.7	100.54	106.66	108.84	105.09	111.83	106.82	110.94	108.11
105.92	121.46	103.91	102.19	107.94	110.9	110.02	108.09	106.38	109.55	109.43	105.98	108.73	114.04	99.828	97.998	102.87	106.7	105.84	102.65	109.04	102.61	111.04	106.3	105.43	104.44	99.709	101.11	111.18	96.632	112.1	94.665	107.26	110.01	105.21	105.22	101.72	114.34	107.05	113.93	109.69	107.45	110.77	111.52	107.71	100.47	105.26	105.24	109.34	103.5
96.315	96.242	96.551	102.12	98.939	99.441	102	105.93	107.08	99.798	108.41	93.07	101.53	103.93	102.47	91.347	101.27	100.41	98.399	104.01	101.79	101.78	99.336	103.52	96.43	93.965	100.37	94.903	98.899	97.591	100.69	110.38	97.447	100.35	95.219	98.77	95.965	97.268	104.72	100.1	100.9	105.07	105.44	101.85	103.36	101.95	101.53	94.423	103.53	100.59
97.921	106.33	111.75	114.69	110.85	106.44	103.88	112.16	112.44	105.23	117.96	105.27	116.42	108.03	114.87	104.88	109.7	105.05	103.45	111.4	117.24	104.8	108.88	105.47	110.27	110.36	113.79	104.48	111.35	107.38	102.8	104.67	103.51	119.16	106.67	111.87	108	104.03	104.35	104.28	104.69	103.29	104.65	101.25	116.98	113.01	111.1	108.73	111.24	108.28
104.88	112.81	109.59	100.5	110.76	104.89	110	104.78	103.63	110.62	105.72	109.96	110.86	103.65	101.74	112.06	110.94	106.03	107.87	104.89	103.28	108.98	107.88	105.99	106.77	110.82	103.51	111.06	105.54	108.65	101.57	112.69	97.623	104.77	95.786	100.75	104.33	110.21	102.15	98.312	107	108.15	106.74	102.93	99.797	106.14	103.52	104.29	100.27	109.48
98.171	105.65	96.378	103.34	105.61	101.44	99.363	98.07	97.962	98.572	90.677	106.41	104.54	91.415	98.024	100.82	106.14	96.42	97.818	109.64	99.285	101.25	100.97	105.18	108.86	99.57	101.98	105.75	95.267	94.299	99.581	95.259	107.83	95.377	101.26	93.873	99.585	95.36	96.433	96.123	105.46	98.914	100.04	95.328	99.801	101.15	108.52	99.037	107.06	103.08
103.99	115.29	108.77	109.96	103.21	106.16	100.04	112.57	105.68	107.13	105.76	101.69	107.88	107.13	111.01	103.16	110.66	107.13	101.78	103.65	109.71	105.36	111.28	106.56	114.21	103.94	115.57	107.28	96.554	115.01	103.25	103.98	108.09	109.02	101.21	113.24	107.76	104.97	110.04	110.01	110.2	93.24	110.09	101.69	103.72	114.21	104.17	113.92	106.1	108.82
105.33	107.89	105.39	99.22	114.47	99.51	105.78	111.03	97.239	106.52	101.53	107.28	99.264	98.916	104.2	103.59	102.78	108.25	94.549	109.75	92.999	102.1	103.03	99.892	111.7	112.84	100.96	110.18	106.95	110.61	106.79	105.62	107.06	112.07	113.08	112.39	96.876	107.07	99.241	108	106.42	112.78	111.76	99.354	99.505	108.3	102.01	105.41	107.56	107.18
96.824	97.021	90.801	91.187	100.4	94.855	98.245	97.03	95.106	99.77	96.219	94.22	97.259	103.18	101.16	92.409	101.16	98.077	92.138	94.873	95.675	95.694	101.1	93.925	106.35	99.312	98.266	94.71	101.28	103.32	100.89	101.95	100.95	94.292	93.238	100.39	100.14	92.291	103.62	97.735	94.791	89.024	100.99	96.52	95.744	102.24	97.362	98.445	96.381	88.733
94.968	113.96	114.86	110.74	107.79	114.59	101.74	109.07	107.65	108.95	105.58	105.04	102.18	105.55	109.22	93.882	111.51	103.13	107.09	108.6	105.82	104.29	105.43	107.6	102.25	94.06	109.67	98.33	105.02	100.06	106.75	110.32	101.68	109.67	103	104.77	102.29	107.14	110.32	105.01	104.32	100.25	103.74	97.935	101.89	98.15	106.71	106.8	109.18	107.86
111.7	107.29	105.51	112.31	111.81	104.29	102.74	110.78	93.835	97.436	101.47	103.14	111.75	105.02	106.69	111.45	107.37	108	102.21	106.58	103.19	107.93	103.5	97.435	103.83	108.12	99.105	107.17	105.98	113.3	108.15	95.771	106.61	106.03	114.65	99.169	107.82	103.45	105.73	117.1	106.69	104.59	114.1	103.08	104.84	98.264	101.6	109.3	105.82	102.89
101.17	101.71	102.86	104.93	110.96	112.05	97.442	104.47	99.057	100.07	101.88	114.01	100.06	105.09	110.24	95.608	96.637	104.81	106.88	103.81	104.48	106.83	109.47	106.96	106.47	99.262	106.47	112.31	103.55	98.595	107.55	107.68	98.307	108.81	98.536	107.54	109.24	103.55	111.46	107.02	103.27	99.361	103.85	106.39	115.77	101.31	110.23	100.96	102.64	101.12
99.098	98.751	97.984	98.5	101.24	102.36	98.243	98.942	95.716	105.03	102.49	95.165	102.07	100.21	95.318	106.01	100.59	102.36	106.34	99.28	101.82	105.16	95.471	104.17	95.534	97.614	104.41	97.076	100.94	107.19	112.21	100.31	100.1	91.174	103.24	102.11	100.38	108.99	94.192	109.27	102.86	101.14	102.71	100.82	100.11	98.488	100.24	101.69	101.76	98.164
107.47	96.605	107.03	104.34	113.69	99.158	108.35	97.537	101.57	103.91	104.79	103.29	108.24	103.6	114.06	107.02	104.55	112.71	107.5	105.6	108.37	104.23	100.15	102	110.42	106.02	111.07	100.37	106.95	101.96	105.24	104.59	113.27	106.7	99.556	100.2	97.725	107.01	105.21	100.91	98.705	111.59	108.09	99.555	103.8	112.21	113.85	105	105.47	108.91
111.66	106.23	111.87	112.03	100.82	116.04	109.64	104.08	112.59	107.47	112.64	104.28	96.146	109.9	91.713	103.21	104.09	113.64	105.1	100.39	99.757	109.32	106.65	107.53	104.52	110.22	98.736	104.8	114.04	110.65	105.55	103.01	115.48	105.24	106.88	104.34	101.83	110.98	108.24	104.76	109.95	110.58	95.419	103.61	110.55	111.31	104.97	104.88	100.19	101.47
115.14	96.187	98.041	98.995	98.305	115.45	102.38	104.29	104.14	105.17	106.41	109.14	101.98	111.27	106.73	111.77	104.87	105.13	112.9	108.95	101.5	93.83	105.36	99.526	106.6	103.1	112.45	100.38	110.03	105.86	99.773	98.26	98.074	103.4	100.01	97.435	110.63	104.05	106.42	103.21	110.41	107.19	100.95	103.72	104.92	110.39	97.868	114.76	105.68	101.95
109.11	106.19	106.16	97.803	97.304	105.34	98.44	106.75	101.49	107.13	109.02	99.7	100.86	99.78	109.26	103.69	102.36	105.98	97.524	99.394	111.39	107.88	103.88	108.42	109.27	104.08	104.18	99.578	110.76	96.508	104.04	98.1	109.06	101.3	95.628	104.55	112.94	108.07	106.04	105.73	105.85	102.13	103.74	99.874	101.84	106.64	113.24	117.54	101.17	106.96
89.501	105.1	95.243	96.856	100.6	99.896	85.892	104.58	100.27	88.222	90.171	87.156	100.86	99.822	97.229	101.32	99.126	98.253	103.32	87.376	105.33	99.173	90.362	94.53	100.13	98.813	97.793	92.866	96.854	103.17	104.27	97.862	100.7	105.74	87.431	103.72	104.37	97.908	110.36	104.45	101.58	99.302	93.393	88.959	93.901	101.94	100.04	99.997	101.99	99.426
116.39	99.447	113.83	110.62	106.26	103.9	103.2	116.81	109.47	106.16	106.97	107.62	103.65	108.43	108.86	98.682	102.32	101.1	112.68	99.438	107.77	99.77	109.77	104.18	109.88	110.41	100.37	98.889	107.64	106.72	114.36	105.81	112.6	114.52	97.656	107.05	104.26	110.14	112.07	108.53	102.76	102.88	104.1	113.18	99.964	101.68	107.15	102.78	113.45	108.35
100.57	104.75	99.478	107.39	102.81	102.42	106.53	107.34	112.45	100.22	110.18	101.8	105.3	99.607	108.41	106.25	104.51	103.97	105.58	101.93	92.537	101.63	108.54	111.04	100.55	107.12	104.22	106.08	103.84	109.41	95.364	107.54	107.92	105.07	105.33	107	106.48	108.66	112.22	95.969	97.064	105.14	104.15	110.72	108.06	115.07	106.52	103.48	101.49	105.88
96.537	96.551	90.382	99.38	90.945	93.69	105	102.42	105.6	95.838	97.633	93.784	94.072	99.949	101.02	93.697	91.078	96.887	99.63	97.792	98.528	99.096	100.72	93.51	93.285	98.875	107.51	99.466	100.4	97.968	98.2	94.582	102.62	91.45	103.25	104.59	104.44	98.361	102.94	96.817	97.985	102.31	99.687	105.7	103.15	94.491	98.222	103.84	95.439	95.749
108.81	107.95	109.62	107.2	97.503	101.5	108.34	109.47	110.51	114.51	113.02	111.55	105.87	108.6	106.24	106.95	109.28	106.66	112.19	104.74	113.97	112.33	105.54	104.24	116.42	111.77	112.35	103.79	106.17	107.19	114.26	109.75	113.42	109.5	101	107.8	100.14	104.88	116.14	116.48	109.97	116.59	110.94	104.25	117.64	103.2	111.07	100.34	113.23	106.68
104.48	90.48	95.658	99.712	88.504	89.419	105.08	94.787	103.13	91.221	104.67	97.148	91.213	100.28	99.06	99.727	97.492	91.178	91.492	95.492	98.073	101.52	106.3	103.33	89.185	98.409	101.89	107.54	104	100.03	85.708	93.052	102.86	91.548	97.99	98.435	85.064	106.92	95.563	100.39	100.33	93.191	99.327	100.52	90.311	96.481	92.652	97.913	104	102.34
92.371	101.58	99.655	92.504	105.72	99.808	100.37	95.028	95.836	96.054	105.72	104.36	91.372	97.939	96.345	95.467	107.49	101.08	93.13	100.25	98.44	96.776	105.97	96.061	104.97	100.54	97.21	97.79	99.063	107.29	102.76	98.126	98.448	92.856	101.79	95.095	90.976	93.578	101.71	95.815	92.794	97.581	108.12	102.47	100.71	98.782	93.09	102.52	95.529	100.84
103.16	107.97	101.72	107.27	104.08	100.21	110.76	105.18	104.84	110.14	104.32	110.46	99.558	101.37	101.04	107.69	103.37	106.65	102.87	108.66	111.45	112.94	106.76	106.71	108.44	107.73	109.27	104.17	104.63	115.95	111.08	94.843	105.06	107.89	100.57	101.5	113.63	107.13	106.09	103.28	108.44	108.45	96.959	109.19	106.18	108.15	110.96	103.28	108.66	107.6
111.47	104.41	102.02	110.62	109.05	101.49	103.22	106.57	101.02	102.31	97.984	107.14	106.31	104.95	107.23	105.96	95.659	105.18	108.78	95.864	108.21	110.33	105.19	101.28	100.43	113.8	99.228	103.97	103.62	102.25	113.27	110.45	113.69	106.83	110.34	103.63	109.4	105.87	110	104.39	108.78	101.68	99.748	103.49	110.59	110.4	101.59	106.75	94.687	107.55
101.29	100.41	105.49	103.28	114.1	107.74	115.46	105.34	101.95	107.54	105.52	99.135	110.52	107.2	103.94	107.82	102.35	101.42	110.81	98.125	110.12	103.71	107.72	106.56	108.72	107.68	110.06	114.85	113.24	109.79	109.1	112.27	107.81	105.07	101.69	105.77	109.68	112.71	108.07	105.52	109.12	102.86	96.46	100.75	114.23	105.17	99.729	108.2	110.76	101.17
102.64	108.83	106.01	105.23	109.72	110.2	104.18	117.53	106.59	101.17	116.88	103.03	105.86	107.23	111.58	107.17	111.51	108.66	104.33	110.87	110.19	97.179	103.79	108.82	103.73	93.156	113.62	103.57	112.12	116.42	113.48	115.34	94.654	110.74	106.92	108.25	106.82	110.67	109.38	102.22	96.613	103.09	105.27	108.63	100.38	114.17	106.67	108.66	109.01	106.08
99.378	89.521	98.761	104.35	100.03	90.052	103.45	96.258	94.974	96.403	100.95	100.45	98.722	100.52	89.708	97.084	102.43	103.38	105.46	98.97	101.07	100.83	95.242	96.964	103.66	95.87	97.627	98.676	101.35	97.185	101.65	103	94.084	103.24	100.57	94.042	96.936	103.59	99.523	91.775	97.48	103.52	101.23	95.892	94.718	94.782	104.82	105.45	97.781	98.124
106.44	109.99	115.28	110.94	108.34	108.47	111.62	115.91	114.59	107.96	113.82	96.7	108.87	101.74	111.46	112.4	105.45	103.56	114.12	107.67	107.72	111.53	100.44	101.78	108.05	107.97	112.01	120.47	101.9	99.154	113.45	109.84	106.58	110.83	101.4	103.9	105.21	103.94	102.57	107.03	97.493	109.79	110.61	98.675	110.96	115.58	106.95	120.4	110.33	116.61
106.85	101.39	92.613	109.43	110.88	103.88	103.51	108.22	97.839	107.98	102.18	97.348	98.238	99.955	101.83	114.06	105.21	119.51	108.11	110.18	104.28	114.1	103.31	93.273	108.89	100.98	110.5	112.57	111.1	97.253	103.65	106.8	103.21	116.28	106.98	95.816	112.35	107.56	113.5	104.87	100.1	108.7	96.479	104.11	101.84	107.41	98.653	107.43	111.07	107.42
112.73	108.52	103.78	112.48	97.912	104.65	107.05	110.22	105.82	106.01	106.95	104.7	103.6	106.23	109.62	106.19	105.64	107.57	106.64	103.72	108.57	105.38	114.61	93.696	108.34	104.13	108.94	104.22	102.93	103.34	108.49	108.48	104.4	103.62	100.03	110.69	103.48	100.53	95.823	104.68	105.07	106.82	107.74	107.99	99.178	103.3	105.95	96.65	106.59	105.34
100.51	109.48	98.534	101.64	109.57	113.24	106.31	101	100.42	100.08	109.46	106.71	106.84	104.21	86.2	102.57	106.87	101.52	102.2	113.65	101.97	104.96	115.82	107.52	108.93	94.393	108.93	107.12	105.83	107.27	118.45	112.89	103.29	108.18	103.04	116.32	98.129	106.22	105.62	103.14	95.074	105.01	97.986	113.3	114.65	101.4	105.38	107.43	104.39	95.64
100.49	96.881	102.84	96.543	98.519	89.9	86.262	94.255	83.313	99.12	96.144	105.83	103.19	105.44	89.225	92.917	97.418	93.046	93.656	102.77	93.52	105.23	93.444	99.194	101.95	98.271	99.096	99.813	96.127	98.235	88.004	99.723	100.03	89.481	98.392	106.57	92.97	103.15	98.269	102.25	98.118	102.92	88.48	97.702	91.135	93.582	105.58	88.845	99.636	103.64
96.224	108.65	107.26	102.59	108.69	102.9	109.15	100.78	99.307	110.95	106.94	101.28	108.58	109.04	110.87	114.49	97.207	103.05	107.98	107.56	98.167	98.236	105.81	98.713	112.36	100.15	102.43	106.17	108.33	111.47	101.68	103.72	107.63	106.95	112.26	105.86	96.678	100.48	105.41	103.04	101.76	108.65	98.264	100.38	93.076	101.16	98.853	103.36	116.98	114.78
105.37	104.86	94.308	108.6	100.64	96.568	88.655	103.02	97.546	96.519	98.201	105.55	107.96	106.56	102.54	100.99	99.803	98.229	92.669	100.46	95.056	101.58	97.772	93.405	95.74	100.09	101.09	97.756	92.913	102.79	93.278	95.119	96.332	109.95	100.9	105.2	93.316	100.21	99.399	86.574	90.148	100.35	102.01	98.096	100.04	101.42	82.117	95.974	99.137	98.685
102.2	108.99	106.18	109.2	107.24	106.87	107.05	104.15	118.51	112.83	104.86	113.22	103.27	101.03	103.82	105.12	109.22	96.987	105.56	108.47	103.45	99.114	99.038	103.07	104.55	107.36	105.73	104.42	105.86	101.81	111.26	111.7	108.52	115.6	109.75	108.11	114.03	103.69	110.14	102.35	107.93	115.95	108.74	107.36	106.85	109.44	103.2	102.79	103.71	103.88
103.63	103.48	99.081	99.752	97.935	93.159	105.86	102.3	100.23	106.25	104.29	100.63	94.365	106.65	94.415	104.61	97.558	98.574	100.63	103.25	100.05	96.945	99.101	103.13	103.15	108.29	101.55	102.63	103.69	89.582	98.196	100.62	98.75	111.12	110.85	99.628	104.09	99.74	103.54	97.143	96.303	96.828	100.8	91.824	99.78	100.36	105.57	102.33	103.25	96.797
102.66	104.03	104.35	100.66	107.18	105.36	108.57	99.738	104.57	105.48	107.31	104.64	102.01	102.15	106.03	107.84	105.32	100.85	106.74	98.3	98.359	104.41	102.29	112.91	99.692	101.58	100.81	106.92	104.18	106.35	106.86	104.03	105.87	100.22	104.43	106.31	102.76	115.66	108.83	112.84	105.14	98.117	107.9	107.36	104.48	99.407	109.18	99.274	110.58	107.37
106.6	94.737	104.24	97.41	98.623	100.4	92.837	94.974	91.649	94.73	110.59	93.563	95.463	101.72	90.56	96.437	100.42	102.34	96.283	91.584	97.888	100.03	99.709	102.25	101.63	99.56	95.769	103	100.72	98.039	97.158	103.59	87.292	94.793	96.705	94.463	95.582	103.11	89.027	104.29	99.109	97.342	102.66	96.237	92.488	97.223	107.01	96.419	90.509	97.029
96.316	102.22	89.928	102.25	99.435	96.247	106.69	101.06	101.49	95.48	99.854	104.86	90.403	101.28	101.9	103.75	96.96	99.253	94.78	94.158	97.77	95.184	100.26	101.93	102.02	100.72	100.3	93.415	98.719	103.64	98.556	97.773	91.418	103.04	94.164	104.69	98.336	100.13	97.624	99.674	91.462	106.01	104.65	95.876	101.66	104.79	99.806	90.774	96.385	90.656
100.41	107.75	103.86	107.83	109.96	101.98	109.07	107.93	104.23	106.8	106.87	108.79	117	108.11	107.24	118.68	119.35	103.66	103.95	110.77	102.86	100.66	107.52	98.143	103.28	110.76	105.81	112.18	112.68	112.37	111.95	103.63	110.25	106.24	100.71	104.12	109.37	108.49	102.16	108.3	116.86	109.16	106.57	108.28	110.95	112.14	107.22	104.15	106.69	102.84
109.38	101.73	108.6	110.17	105.81	115.27	113.05	111.54	114.25	102.47	109	109.34	120.4	106.88	110.45	102.51	101.47	117.77	100.26	108.8	106.56	112.81	108	106.23	105.88	97.393	109.34	106.81	110.16	112.8	109.56	103.29	110.73	111.31	106.95	106.85	110.28	106.64	101.11	95.404	104.62	104.36	116.73	107.86	110.16	106.07	115.64	105.61	112.63	116.43
95.522	97.653	102.3	88.178	97.227	84.543	90.251	103.24	101.26	102.07	92.836	108.32	108.68	96.359	86.864	96.234	89.289	99.893	101.14	91.353	104.76	103.42	104.06	103.13	96.827	96.59	99.776	91.422	100.8	96.299	95.976	97.285	90.904	103.58	102.67	100.18	110	102.65	108.05	97.904	102.09	97.575	99.983	95.638	99.343	90.682	100.95	98.859	100.59	98.683
109.02	98.125	98.578	101.34	106.63	112.08	99.102	119.77	102.92	105.44	113.83	103.82	105.31	104.16	106.11	98.209	111.32	110.3	107.05	111.33	100.07	112.01	113.54	108.36	106.68	107.36	107.59	106.5	115.68	106.44	109.55	109.05	106.78	112.17	108.73	113.19	111.02	106.11	112.93	110.24	111.01	98.596	107.84	107.27	104.41	111.15	110.36	109.18	110.31	105.24
109.92	105.84	104.95	108.88	104.7	108.6	111.08	110.78	109.35	103.91	105.81	100.3	108.46	101.96	107.57	107.09	103.19	108.04	105	106.77	121.55	102.94	100.72	111.9	108.46	105.33	104.1	110.87	103.62	100.32	110.88	110.92	103.97	102.65	113.29	103.44	105.92	114.82	110.83	107.81	102.94	108.79	107.14	107.61	102.82	102.26	113.35	124.3	110.51	113.29
119.62	105.42	103.21	112.08	111.75	111.03	112.46	120.78	106.08	109.17	113.48	102.88	105.22	110.68	117.91	109.79	117.57	105.58	115.32	106.75	115.06	118.63	110.91	111.33	114.99	106.29	113.05	120.63	104.29	117.99	118.44	115.81	108.11	106.63	100.36	110.44	108.22	114.92	114.04	102.87	109.46	109.49	114.13	122.54	106.43	111.19	107.41	107.64	107.54	107.78
104.94	107.61	98.976	112.59	100.73	105.98	111.56	104.8	103.69	97.218	116.13	102.31	114.44	104.26	107.8	102.56	108	102.57	99.519	107	100.46	108.67	107.9	108.73	108.18	103.9	108.8	111.67	113.88	102.61	99.263	108.68	102.85	107.87	103.37	112.34	106.95	106.21	110.81	109.83	105.45	115.47	103.84	104.94	96.37	105.79	101.86	110.77	114.15	97.786
110.72	117.31	107.56	108.1	120.59	110.16	105.24	110.68	109.27	105.43	109.02	112.38	105.41	108.76	102.98	116.91	111.19	102.88	103.64	111.34	115.03	98.285	101.71	102.27	107.63	112.6	106.32	117.01	109.57	99.434	107.63	104.39	102.49	103.78	106.57	105.39	114.85	102.97	113.19	116.27	107.91	104.62	105.85	104.56	111.81	111.51	109.98	107.97	108.95	110.14
103.08	89.965	100.25	99.059	96.45	110.06	102.8	99.9	92.486	101.05	108.97	108.55	99.81	97.865	93.701	99.838	94.957	107.05	105.32	96.088	96.662	94.121	93.923	103.29	100.08	97.794	96.994	91.386	96.699	95.949	97.91	103.41	98.871	97.114	102.85	103.55	90.394	102.35	97.447	94.631	97.796	100.88	97.302	102.11	94.142	96.733	96.337	107.02	103.72	96.391
106.09	100.51	107.29	109.23	99.295	105.46	101.75	110.82	108.63	107.48	109.48	112.86	109.05	111.87	105.86	108.41	104.71	108.58	107.81	103.15	110.9	105.54	102.65	107.99	114.91	114.4	107.44	111.63	101.71	104.78	113.94	108.64	99.975	104.59	103.93	107.46	106.84	113.15	109.94	112.15	105.11	107.95	111.59	108.77	100.26	110.61	105.57	115.76	98.029	108.78
107.29	102.85	111.28	102.32	102.38	105.13	106.67	99.066	101.08	105.57	106.11	102.92	97.08	109.29	103.74	103.09	105.36	114.11	112.83	104.47	99.781	101.58	100.15	106.87	102.06	105.87	113.23	102.4	103.39	98.057	110.47	104.73	102.41	111.86	109	109.43	114.6	109.11	105.91	114.72	113.03	102.21	106.26	94.629	104.69	106.05	104.99	107.57	111.76	99.626
108.98	105.06	108.77	110.98	111.89	104.47	104.36	108.69	102.8	104.95	103.15	107.61	106.67	109.63	112.12	112.15	106.74	109.42	106.93	113.94	110.53	110.56	114.65	113.9	108.43	115.97	106.52	107.79	111.71	107.61	115.31	104.84	112.57	114.6	118.26	103.23	104.47	111.58	112.79	104.32	112.54	102.16	113.19	106.07	111.89	108.5	109.84	114.52	108.18	109.16
92.212	108.6	102.55	108	102	109.42	106.99	102.84	113.41	96.477	108.86	105.36	105.5	108.49	105.5	101.39	106.19	107.27	105.42	105.56	104.71	104.16	102.12	105.43	107.06	102.9	108.58	112.07	107.08	102.15	109.95	104.13	104.47	105.79	104.85	103.51	103.6	105.88	97.894	108.08	109.63	102.84	107.78	101.54	97.71	110.87	106	106.51	103.82	106.79
111.28	113.58	112.4	110.56	118.19	112.58	117.84	113.18	103.33	102.06	110.06	104.34	108.08	99.373	104.78	109.8	110.73	108.59	101.75	106.9	105.49	112.84	110.46	105.65	107.18	107.46	104.41	109.35	116.05	114.3	100.53	110.3	112.63	109.32	102.48	105.25	105.33	108.35	101.58	102.13	107.42	108.4	111.05	111.48	102.39	95.184	104.42	106.2	107.41	110.41
106.5	111.46	101.93	96.251	116.09	100.66	107.35	101.81	102.05	105.49	114.87	114.15	103.05	102.75	109.76	109.01	110.04	107.38	115.27	106.84	104.85	108.12	109.17	111.5	100.2	104.53	109.17	108.35	111.85	102.62	99.536	105.03	113.01	98.499	108.69	116.37	113.75	105.51	114.05	100.19	106.52	109.18	100.24	103.81	101.83	108.47	91.156	100.38	106.59	102.37
98.533	104.59	106.18	103.51	98.311	103.97	105.01	95.495	97.694	102.55	102.84	100.9	100.22	97.88	105.99	95.717	103.92	91.521	102.05	103.28	97.688	96.071	94.729	105.93	100.74	101.28	105.64	104.31	109.66	103.62	111.44	100.03	102.31	98.754	103.09	96.271	101.01	104.3	98.655	100.63	97.023	104.07	100.18	105.6	92.882	99.274	103.38	95.86	99.04	107.53
104.72	106.61	106.97	108.85	112.28	111.95	104.22	104.45	116.33	122.73	106.33	108.66	100.81	107.32	108.09	101.82	98.512	109.45	105.73	99.178	105.04	104.62	116.39	114.14	107.3	108.44	101.17	115.29	112.05	108.92	110.32	106.61	107.9	105.71	111.68	101.21	120.32	93.586	106.89	111.52	102.47	103.19	111.18	103.69	112.3	104.41	111.56	102.55	103.58	111.05
108.16	105.74	106.56	102.73	111.9	99.335	105.4	105.24	114.24	106.68	107.37	113.55	106.07	107.33	106.77	112.28	105.83	99.071	115.7	106.67	104.96	113.78	104.51	110	99.723	103.77	106.81	102.77	103.83	106.67	100.85	109.8	112.93	111.41	106.54	107.12	107.47	106	94.734	110.3	104.5	102.07	103.78	105.24	105.39	112.05	105.86	110.3	107.68	103.03
113.75	112.65	100.85	105.2	108.62	104.31	99.623	109.88	106.31	102.12	102.43	105.97	110.73	106	98.38	108.47	102.71	100.33	109.21	106.88	99.425	103.92	115.46	111.65	106.49	107.65	109.19	109.15	105.03	98.079	108.33	107.6	100.64	103.12	102.62	108.67	108.32	104.09	106.83	107.67	108.52	103.18	103.86	116.55	103.34	108.05	109.42	112.98	103.24	103.03
113.77	116.9	104.95	110.2	108.62	113.68	106.94	103.42	105.88	112.65	110.28	105.16	110.9	111.28	106.52	103.46	115.77	114.16	116.93	108.43	112.21	112.03	110.86	112.48	110.73	107.62	102.76	113.19	103.66	107.57	109.71	106.47	115.13	104.33	109.73	109.87	105.81	113.53	110.33	101.45	109.9	110.34	106.7	113.19	101.84	114.83	109.56	110.13	121.22	114.33
109.2	107.49	101.79	117.42	109.14	105.76	105.5	95.636	102.33	113.36	104.38	113.28	105.85	111.78	102.04	108.39	103.31	104.19	112.14	109.22	103.23	100.6	95.575	111.82	103.61	99.113	103.77	112.94	101.6	102.87	98.742	109.13	107.35	102.97	102	109.72	108.96	108.5	99.991	104.71	108.72	106.7	105.03	111.16	109.93	99.808	110.14	109.22	112.46	101.91
97.875	105.56	102.08	99.314	104.18	103.08	99.604	94.726	99.21	103.45	101.21	97.997	101.47	99.746	100.66	100.59	104.12	95.638	99.781	99.776	106.79	103.23	97.882	101.46	102.31	96.646	104.38	96.603	103.22	98.331	103.01	103.02	94.107	102.62	98.235	102.58	93.782	97.079	90.773	108.68	93.074	101.72	100.9	101.86	94.567	100.31	99.422	92.946	99.297	92.131
107.18	108.5	108.29	105.46	100.23	105.72	108.98	105.72	108.78	104.72	111.57	107.68	106.29	107.86	106.26	105.41	90.903	110.91	107.75	99.889	101.13	113.12	107.11	102	113.3	112.03	103.72	104.92	109.64	114.01	102.26	106.22	107.31	103.96	106.42	101.34	106.81	104.26	105.63	110.23	104.5	105.97	107.29	103.32	100.24	98.655	101.54	111.3	106.13	108.75
108.38	115.54	112.4	94.949	105	109.67	106.73	103.93	106.9	112.9	104.92	106.65	105.18	102.86	108.99	106.34	102.09	96.252	107.36	112.69	108.93	98.581	101.83	111.12	108.14	105.42	101.02	102.04	111.61	112.12	97.66	100.39	106.92	117.55	107.94	111.68	109.74	99.496	108.53	103.09	100.12	115.99	101.55	111.29	105.53	100.31	107.92	110.79	99.033	111.3
100.86	106.76	106.78	112.35	105.71	105.09	113.19	99.89	109.68	107.41	108.74	104.93	108.43	101.5	94.199	108.24	110	107.65	112.31	113.9	109.54	102.45	102.19	115.53	110.35	100.96	109.97	115.36	105.56	103.08	103.95	104.99	106.59	95.083	102.78	102.41	102.3	101.85	106.5	107.43	102.91	112.33	99.593	103.35	105.81	105.73	104.53	102.59	102.55	110.36
96.419	101.53	103.29	104.66	102.1	100.21	99.861	105.36	103.15	97.419	105.42	98.701	100.52	89.359	103.72	102.45	98.044	95.961	99.064	96.224	109.69	92.795	102.23	94.738	92.112	103.08	104.05	101.98	94.292	95.654	100.44	96.347	94.404	95.624	103.37	91.734	105.26	96.904	102.28	100.84	94.119	96.884	99.446	103.85	95.298	99.257	97.115	101.26	100.73	104.53
106.4	106.66	105.5	109.97	112.03	107.21	102.31	103.65	107.59	110.5	111.38	111.71	108.23	110.89	115.29	107.95	109.95	109.75	112.86	116.29	111.35	118.01	114.17	110.11	122.16	109.63	107.61	116.98	106.94	111.33	111.51	109.51	112.33	109.97	107.52	110.19	102	108.71	100.42	113.84	111.95	112.34	113.2	120.68	108.46	118.87	113.8	111.18	110.88	112.35
101.51	98.166	111.18	93.691	99.385	98.357	101.74	92.202	98.603	102.55	105.53	90.73	93.137	87.94	101.87	100.6	99.391	100.27	107.1	103.99	98.375	94.959	107.08	102.5	97.219	104.7	96.467	102.43	102.78	102.48	107.86	94.511	103.85	105.55	99.896	92.597	95.587	108.32	90.787	97.04	98.197	100.29	92.661	96.855	101.94	101.91	101.82	94.882	96.462	99.013
97.026	92.367	98.851	102.03	98.013	106.75	94.184	106.02	94.686	96.173	99.287	110.13	101.07	88.968	93.549	98.853	104.8	104.33	102.14	107.22	96.6	98.502	104.46	111.26	96.193	101.85	95.331	105.86	101.23	100.7	104.17	97.398	97.036	95.919	100.84	95.691	101.48	103.97	102.52	97.634	92.27	109.55	106.75	103.8	96.692	92.797	93.951	98.589	96.106	101.83
98.333	97.15	98.218	109.84	97.162	104.74	105.17	99.536	96.953	87.259	95.403	97.818	83.912	88.909	96.688	96.93	102.28	108.74	102.56	98.016	96.344	95.815	96.072	89.207	98.807	96.477	99.543	92.299	110.32	96.229	103.69	95.968	99.533	96.547	90.459	100.47	96.445	99.905	97.728	96.722	107.25	96.314	93.613	100.39	95.123	95.527	93.593	97.744	100.73	102.25
116.11	103	113.8	107	98.091	112.09	105.89	99.344	102.83	105.25	104.3	107.45	109.77	102.34	105.96	105.76	100.45	102.68	96.897	108.49	105.83	98.913	111.67	100.66	102.41	109.32	106.55	109.13	106.67	107.39	105.52	107.67	93.962	99.842	104.57	105.21	104.63	105.45	107.13	99.559	106.71	106.48	102.4	103.94	98.575	107.44	113.85	111.74	106.41	92.62
103.38	107.29	103.18	105.57	105.9	110.59	96.572	105.98	103.04	108.69	105.34	105.19	106.23	111.11	97.503	110.47	102.66	105.5	112.41	108.18	110.49	108.23	114.4	114.78	109.78	109.76	120.76	112.85	100.44	105.68	112.21	110.25	109.34	109.41	97.161	111.03	101.2	122.08	114.49	111.69	119.79	109.8	103.05	102.66	105.59	107.57	115.7	107.46	99.696	97.96
111.05	104.15	115	112.79	114.25	105.39	102.53	109.82	107.91	115.02	109.68	105.8	106.08	103.89	103.14	110.19	106.08	108.69	106.99	103.13	118.94	102.78	103.59	105.13	103.81	107.9	106.79	100	113.16	106.06	99.996	118.53	107.64	111.69	114.54	109.44	112.6	109.32	112.74	112.2	116.65	108.17	119.64	109.72	109.56	108	104.64	109.05	103.43	108.72
109.92	103.27	106.57	98.812	106.58	104.8	100.7	105.64	111.18	101.63	107.93	109.92	107.15	102.69	103.28	109.69	95.296	105.97	101.87	103.67	101.64	107.55	104.18	111.79	110.03	100.93	102.36	102.71	105.3	103.36	101.58	107.24	99.501	101.35	109.27	105.28	105.13	110.73	106.05	116.79	97.442	107.54	98.05	97.838	103.48	105.68	110.38	97.906	104.85	110.07
99.388	110.49	108.9	103.74	105.7	110.96	105.91	107.94	111	100.52	110.24	103.41	105.7	102.79	106.44	101.34	102.43	106.09	95.414	109.71	114.68	95.33	94.704	107.65	102.11	105.34	111.5	111.64	105.2	105.87	106.93	106.83	106.95	95.523	101.65	102.52	101.83	105.73	98.551	100.8	112.33	103.11	110.64	101.47	103.08	103.64	112.43	99.43	108.28	105.14
106.58	103.3	96.78	100.74	102.73	115.43	108	102.58	108.87	98.985	107.73	100.79	104.18	104.23	111.06	110.53	101.07	101.82	107.28	101.69	108.74	105.92	106.38	110.86	108.81	103.5	100.79	108.78	104.98	104.23	107.53	105.86	107.07	103.45	107.6	107.38	115.52	104.19	106.61	110.85	101.74	98.869	112.15	107.79	112.36	100.08	105.69	111.02	94.186	112.66
105.98	99.528	99.586	110.3	108.79	111.67	107.63	102.34	116.56	108.62	105.98	100.63	109.28	112.48	111.48	110.51	111.79	108.83	114.02	106.98	115.54	118.75	105.99	109.47	107.55	110.8	122.78	108.32	108.09	120.59	103.85	110.74	110.15	112.86	112.08	111.48	112.02	115.14	100.07	106.31	118.41	105.1	105.34	112.29	101.33	114.51	110.7	113.32	108.87	106.58
105.46	111.12	107.69	108.54	117.16	111.29	108.42	106.11	108.69	108.67	104.24	115.76	109.38	95.937	104.58	110.67	112.2	106.98	115.55	103.4	103.04	108.82	116.71	109.43	107.45	111.65	107.83	97.759	112.84	102.12	109.15	115.8	106.56	112.68	104.85	107.49	103.72	116.34	105.34	100.1	110	101.99	106.2	109.77	111.86	103.58	102.15	110.25	100.96	99.978
102.45	95.53	101.36	93.703	93.607	94.624	100.41	98.551	94.971	97.888	94.823	92.821	90.65	93.621	101.85	92.207	107.16	91.612	98.366	100.88	92.983	98.26	104.54	98.37	96.841	86.932	99.317	101.21	101.3	93.799	104.31	89.669	103.73	99.88	102.41	105.4	96.975	94.298	100.98	97.965	101.78	111.87	98.802	94.61	103.81	98.566	93.35	102.13	102.7	101.36
91.397	91.636	90.89	107.21	98.413	102.03	94.095	99.314	104.01	98.254	89.803	100.55	100.19	105.16	88.85	100.36	105.26	101.27	102.22	91.754	93.238	100.21	104.2	101.8	87.654	100.07	107.67	97.143	101.12	94.706	96.683	104.72	94.364	104.11	92.295	99.322	98.087	89.176	91.083	101.6	99.468	100.23	95.066	96.429	101.04	98.121	94.452	96.809	99.008	97.752
113.1	102.63	109.16	107	98.121	110.85	115.5	110.08	106.51	114.18	111.79	113.55	103	100.8	108.72	107.82	113.6	111.95	106.49	111.33	97.261	112.33	112.59	109.21	109.93	104.13	109.89	113.04	99.495	99.296	106.08	110.25	106.8	106.09	103.03	109.27	110.41	99.373	112.07	107.93	118.05	102.02	101.2	116.19	109.72	110.75	114.26	109.71	101.2	112.42
96.924	91.466	98.992	97.431	100.5	100.35	98.035	100.59	109.84	106.79	90.967	96.709	97.817	98.101	104.89	101.31	108.8	97.182	110.25	97.066	105.96	102.84	107.29	100.84	94.801	104.29	104.43	98.032	94.22	104.81	99.11	103.31	96.746	99.874	89.973	96.433	104.41	105.61	103.52	97.923	93.097	98.893	98.684	103.71	100.23	99.379	103.05	98.405	99.02	100.49
114.94	102.39	113.66	115.44	107.43	110.63	109.35	115.85	109.95	110.23	105.45	115.78	113.44	107.32	111.29	102.18	109.28	106.23	107.7	108.89	106.8	101.67	100.94	100.04	105.31	120.82	111.85	110.43	101.03	108.48	100.27	109.17	108.79	112.39	111.31	108.94	110.8	108.56	106.86	104.28	113.12	116.03	105.9	105.1	103.06	107.2	108.28	100.75	111.01	112.23
105.94	111.64	109.99	99.78	109.58	104.26	108.47	105.59	105.58	110.36	106.56	110.6	110.23	103.82	100.55	98.825	107.9	103.14	107.39	106.32	109.94	112.42	115.16	101.97	110.35	111.2	116.5	109.18	110.22	104.24	97.902	111.27	109.39	110.71	116.29	107.24	101.89	104.46	107.89	111.45	106.65	116.9	110.57	108.21	112.26	115.79	105.24	103.13	107.47	106.14
100.38	106.25	106.57	98.292	99.936	102.3	103.47	100.52	97.591	103.34	101.97	101.3	102.28	100.93	96.896	95.542	99.277	108.21	91.804	98.475	112.37	110.6	100.78	101.51	94.682	95.335	100.42	103.92	99.324	100.06	92.827	107.46	103.06	96.61	103.18	112.16	99.176	99.286	98.614	107.23	101.47	107.78	98.578	105.18	107.41	102.03	98.271	102.98	106.72	103.9
111.14	108.65	100.64	105.91	100.63	109.15	101.08	107.39	108.22	109.43	109.7	104.76	104.23	109.76	108.06	105.07	107.85	101.48	108.82	103.89	108.86	107.41	107.9	107.61	98.128	110.28	102.58	105.42	99.282	114.52	100.49	111.94	104.32	100.84	109.87	110.1	100.69	104.7	104.08	108.96	111.8	113.38	104.8	100.8	103.63	101.25	101.31	103.16	108.57	103.3
115.1	109.11	106.98	102.8	114.38	105.89	111.12	107.72	105.2	110.97	109.37	113.76	105.28	99.099	105.47	105.41	103.71	110.14	110.99	100.5	106.77	102.94	111.05	101.68	110.85	107.41	100.16	106.32	113.01	116.11	110.73	105.04	102.96	113.03	107.71	112.5	115.84	109.01	107.93	105.79	109.6	106.81	110.56	105.82	108.39	118.22	109.49	113.43	102.87	108.03
105.08	113.15	118.35	102.49	109.09	109.94	104.12	108.84	105.81	109.06	106.53	109.84	114.8	106.79	107.88	105.55	106.11	105.88	105.51	107.44	114.5	111.62	116.63	109.2	104.07	106.9	110.14	107.44	105.46	103.15	110.18	105.28	104.42	101.15	108.34	112.21	99.396	107.13	109.58	114.79	103.52	104.09	108.97	104.07	107.91	106.46	108.71	106.17	104.37	108.35
107.27	101.5	102.6	103.54	105.51	109.78	103.47	103.87	99.696	96.188	108.55	105.07	109.84	110.01	107.34	107.31	113.01	112.84	103.91	100.66	107.36	97.217	110.11	114.76	100.41	100.59	106.8	110.28	109.49	97.689	97.57	109.47	100.96	103.93	108.3	103.32	115.33	104.38	100.4	99.138	100.25	99.539	116.53	101.74	104.49	99.764	109.36	106.5	108.6	105.84
106.37	108.02	111.68	110.37	110.42	108.25	113.83	111.87	103.7	111.93	107.65	103.99	108.25	108.84	110.45	108.2	107.12	113.63	99.249	107.16	100.21	111.41	107.16	106.73	115.93	113.54	111.32	111.29	108.82	110.7	105.16	115.45	105.51	95.037	113.52	112.4	108.57	106.56	105.28	110.64	108.45	107.49	108.66	118.07	124.7	94.291	107.97	104.93	112.15	105.5
114.83	110.22	106.48	113.25	106.65	101.34	103.75	111.58	111.58	116.63	100.93	107.89	105.77	113.29	100.68	113.4	99.811	104.71	104.07	105.58	110.76	104.14	103.9	103.3	105.47	110.69	107.72	108.52	106.85	99.484	106.46	102.55	104.23	112.61	107.75	107.34	108.43	104.27	108.16	104.7	109.88	102.34	109.39	109.11	109.87	103.37	107.81	110.65	111.58	107.25
111.68	114.01	103.58	109.44	110.89	99.684	108.35	106.21	99.432	114.18	102.08	105.4	109.27	108.65	109.6	101.97	108.86	105.89	107.69	103.97	107.35	104.1	105.1	106.04	110.82	103.54	113.83	109.01	100	112.42	101.84	106.84	105.8	108.23	107.15	104.28	112.34	107.83	107.53	114.56	106.33	109.84	103.43	105.17	107.31	103.89	108.37	94.614	107.46	109.65
108.07	93.599	105.99	108.21	100.63	104.16	99.771	108.16	111.96	107.34	105.18	104.6	98.964	104.08	107.84	105.01	102.56	115.49	105.14	116.1	98.315	110.53	112.13	101.71	112.2	104.26	118.61	108.87	105.84	107.25	97.04	107.63	106.07	107.33	105.31	107.15	109.14	106.17	108.15	102.77	109.7	108.87	102.88	106.75	103.22	107.34	107.23	109.68	100.66	104.92
111.33	110.34	105.57	104.87	111.14	104.36	98.698	111.75	113.06	114.68	110.53	103.89	104.19	103.46	109.13	106.98	105.79	103.77	106.09	107.02	107.24	109.33	112.14	105.9	107.69	110.91	103.18	113.78	110.74	99.47	99.326	116.97	104.89	103.01	116.59	108.54	103.58	116.32	105.26	105.91	109.72	98.818	106.14	104.59	109.01	103.71	113.58	105.73	99.942	115.5
100.48	107.88	95.099	96.242	107.06	96.801	93.92	98.119	104.42	109.9	98.968	105.75	95.662	107.88	106.67	103.26	96.133	98.086	100.13	111.08	102.79	101.8	107.22	91.141	100.79	97.688	100.77	105.35	100.84	109.1	88.733	101.47	111.74	107.18	103.46	103.46	102.22	111.33	96.755	102.06	105.04	106.74	104.35	104.84	102.08	101.73	108.16	100.58	102.8	108.15
94.974	102.56	98.379	95.405	95.376	90.37	99.957	99.656	107.64	102.12	96.678	94.672	97.896	91.246	97.74	101.62	95.37	107.32	100.61	90.174	92.525	98.178	97.658	105.28	87.218	102.3	94.37	102.87	94.331	106.79	97.182	90.47	97.169	95.912	94.198	96.548	105.95	98.258	100.21	96.893	100.03	98.685	97.952	91.413	104.5	104.09	100.81	106.84	92.601	97.488
109.77	107.52	104.92	112.72	109.95	105.55	100.97	111.24	98.308	106.58	94.107	110.4	98.415	105.79	106.28	111.72	109	101.54	113.89	103.95	103.11	105.34	95.58	100.03	99.354	102.13	107.95	107.51	103.14	105.81	110.64	95.081	106.14	92.354	105.06	100.96	104.45	106.73	99.56	108.41	112.3	101.93	98.162	101.25	107.65	118.33	102.37	106.16	100.02	109.67
109.15	105.37	98.287	103.59	113.25	110.91	109.37	106.64	104.97	105.6	102.89	109.75	113.11	105.49	109.62	109.78	110.45	99.982	103.07	107.65	110.03	106.79	105.96	98.55	102.97	110.74	113.28	105.46	105.19	109.04	109.54	112.87	108.7	109.29	117.61	108.83	104.84	111.09	106.22	97.184	102.74	101.48	106.7	107.97	108.59	106.86	107.36	116.06	110.51	107.71
99.16	104.37	99.556	91.77	94.269	100.25	91	99.849	99.895	85.74	100.79	92.794	97.176	88.17	98.712	103.85	99.479	100.64	104.69	102.08	93.275	99.049	98.224	110.58	101.62	94.077	98.45	99.317	94.785	92.397	103.35	99.144	100.02	102.51	94.339	97.463	104.84	92.846	98.555	92.944	98.094	98.813	86.014	97.58	93.912	99.906	88.786	102.22	100.38	95.112
111.69	106.65	103.96	108.66	110.89	115.06	105.7	106.5	112.09	107.89	99.884	104.62	99.228	105.99	99.279	100.64	101.82	94.84	108.42	104.72	98.908	103.96	104.29	112.02	106.89	105.54	106.41	107.41	107.27	100.69	105.29	100.9	110.08	109.79	97.722	107.63	100.39	105.77	100.93	103.58	110.29	97.962	105.24	105.47	99.245	109.14	104.38	109.59	109.25	105.9
111.61	108.12	111.89	110.23	113.29	100.98	95.106	115.36	101.27	104.26	110.98	118.6	105.73	103.03	104.61	102.9	112.33	108.91	108.12	103.31	97.328	110.81	108.54	113.45	113.72	109.73	110.33	101.58	104.58	108.21	98.489	104.94	104.95	114.62	114.5	98.854	101.23	110.4	106.42	106.85	105.23	107.7	105.03	112.96	112.77	105.16	112.75	105.4	109.23	113.14
114.95	106.03	111.75	107.63	107.04	107.66	103.77	105.31	108.17	101.11	112.67	113.68	109.7	102.65	96.126	97.642	111.99	101.75	103.13	114.46	109.27	109.19	103.1	101.37	106.94	108.63	97.474	106.59	108.64	110.76	101.3	104.27	104.53	110.53	104.52	104.15	114.8	101.48	107.2	107.89	98.564	99.103	104.33	115.33	111.06	107.3	95.702	101.82	105.54	103.69
107.87	115.5	121.46	112.67	112.79	115.91	106.39	109.38	104.84	107.23	108.64	115.88	100.62	103.2	108.38	109.85	101.43	105.86	99.859	98.231	104.24	104.17	104.77	111.95	117	101.33	110.88	111.37	107.92	113.9	101.51	109.52	113.18	112.13	110.91	114.54	101.71	108.48	116.83	112.13	107.62	110.61	105.7	111.99	101.71	107.4	107.87	111.62	108.23	110.25
115.67	109.04	114.44	117.88	102.09	100.37	100.7	107.17	115.74	109.01	103.31	111.35	102.52	120.65	110.37	101.84	105.81	104.97	106.28	111.69	110.2	106.62	110.72	110.29	103.47	109.57	101.28	114.14	108.71	101.55	105.36	106.27	115.92	104.85	116.86	113.84	114.6	103.24	109.43	101.44	106.93	106.98	105.52	103.73	104.18	107.79	103	102.62	104.6	106.47
110.03	112.23	108.81	104.84	111.25	102.08	95.388	111.06	108.45	100.86	110.34	113.13	112.45	102.84	109.81	96.087	103.42	104.37	111.86	102.87	116.63	109.79	97.306	114.05	112.53	97.912	116.63	103.61	104.6	98.532	113.91	106.46	103.68	99.786	100.87	105.4	111.74	110.8	106.71	110.54	102.47	104.02	107.37	111.44	102.7	108.89	104.3	115.48	102.77	110.51
115.32	110.62	106.39	109.14	108.69	121.38	99.107	108.37	110.21	105.41	103.26	107.36	101.32	98.664	111.03	108.78	109.66	107.8	100.56	112.4	108.25	116.54	115.04	97.304	104.46	101.93	113.37	107.84	104.02	105.41	105.62	108.85	104.48	98.502	98.115	99.89	110.8	98.282	112.95	103.46	109.44	99.937	100.36	99.12	102.9	104.41	109.1	112.3	108.22	109.03
106.95	106.45	110.95	108.33	100.71	96.303	102.31	109.82	100.37	104.64	100.17	104.1	103.33	104.6	105.63	114.24	107.69	103.42	102	104.77	103.49	110.74	107.04	103.8	101.16	106.97	102.73	105.59	104.63	107.53	102.26	101.5	113.45	108.82	107.15	112.55	113.46	106.4	108.57	110.36	105.85	102.99	111.74	101.55	113.62	113.04	109.13	107.17	100.16	108.83
103.96	108	105.37	106.16	99.256	109.52	109.01	108.91	102.07	111.05	116.31	107.91	112.76	117.6	99.74	98.773	105.89	104.81	108.39	107.33	117.32	106.3	103.43	111.17	99.873	114.72	114.37	105.48	103.37	113.14	109.42	112.64	114.3	113.01	107.08	104.03	101.79	105.08	101.4	105.63	111.19	104.91	108.52	106.27	109.71	111.93	109.13	110.29	102.9	104.92
104.32	112.71	103.39	110.69	104.33	105.73	101.17	99.738	106.2	104.47	112.79	104.3	108.18	107.4	103.43	109.85	117.13	114.3	103.92	106.14	100.95	93.735	102.68	104.08	111.42	106.13	106.21	110.14	119.86	99.907	103.23	99.684	101.85	110.02	106.5	104	105.44	107.88	103	106	116.58	99.075	100.81	95.006	101.9	110.49	100.92	104.84	107.23	100.72
89.718	103.12	97.017	98.806	104.21	91.152	97.825	109.11	100.85	92.042	100.06	105.1	98.271	102.83	103.45	101.53	102.18	111	102.69	95.1	100.5	97.257	96.309	104.35	101.51	102.51	99.141	106.13	99.237	96.598	109.65	92.387	99.933	95.655	98.124	97.841	97.474	101.57	99.204	97.668	103.74	94.67	101.36	104.7	97.117	97.672	95.114	106.73	97.389	99.295
105.55	121.47	108.14	112.98	113.22	121.46	116.29	119.12	112.82	107.19	106.77	112.76	105.87	113.67	110.63	108.2	118.15	111.92	115.15	112.36	106.57	117.51	114.4	106.84	111.08	110.17	106.43	104.12	109.29	114.09	106.23	121.92	112.22	110.51	112.67	109.96	97.078	106.68	113.84	115.12	117.74	109.32	110.59	116.34	103.82	113.15	113.36	105.61	110.35	110.94
111.77	113.75	110.36	115.03	114.18	108.68	108.96	106.38	107.74	101.46	104.16	107.59	108.63	107.65	110.66	105.19	110.99	112.11	103.63	110.1	115.57	110.28	101.22	103.39	105.26	109.19	105.5	110	104.89	112.35	103.09	116.21	108.56	101.3	107.57	118.65	98.22	112.32	107.41	101.88	108	108.39	108.94	112.09	107.36	105.34	115.36	103.12	111.38	116
96.149	109.22	104.93	111.24	104.22	103.1	107.53	115.49	108.48	103.21	108.23	107.36	105.55	107.09	100.92	99.92	104.28	111.27	103.24	108.89	109.21	109.1	103.6	102.05	101.47	114.49	106.95	112.83	104.22	104.64	106.59	100.32	102.98	107.61	113.24	106.5	105.8	110.7	108.71	103.46	106.09	104.77	103.66	102.24	101.66	104.09	109.48	114.93	111.59	112.7
95.8	95.127	109.48	95.67	96.825	98.128	93.199	93.455	96.902	93.978	96.262	95.778	93.426	105.18	96.636	94.005	102.07	101.05	90.675	92.983	97.49	91.916	106.1	98.402	104.39	98.91	90.971	98.282	102.34	99.032	99.861	95.617	100.61	90.481	98.298	100.75	104.88	100.69	105.55	100.13	95.826	100.98	104.55	99.156	98.979	95.208	98.672	95.244	101.33	100.16
100.13	107.05	102.72	104.4	95.702	100.52	103.91	95.368	101.03	99.071	104.94	102.57	106.13	105.81	103.01	94.616	101.59	99.509	101.3	89.635	94.735	96.312	104.17	97.426	97.311	95.96	100.85	108.55	96.335	98.873	102.15	101.61	105.32	103.45	101.47	100.48	100.5	96.507	99.999	105.32	103.77	98.461	103.97	105.62	105.93	104.06	98.083	100.82	102.84	106.84
110.89	99.623	112.08	107.3	108.2	103.11	103.72	103.18	113.39	114.83	110.2	106.38	97.365	107.12	101.59	107.54	111.92	109.78	103.24	104.93	112.21	101.73	103.3	110.88	99.588	103.59	110.4	104.72	110.9	104.52	110.45	102.89	107.28	105.44	103.51	112.44	107.07	97.469	98.074	108.83	100.28	108.57	100.73	104.26	110.32	106.52	104.17	104.75	107.19	103.57
108.91	106.61	97.24	107.68	107.95	111.93	103.2	107.16	108.65	105.49	105.98	104.17	107.13	104.86	108.31	111.46	113.59	110.91	106.57	119.3	107.83	114.49	99.763	107.11	106.94	118.25	105.13	109.14	112.85	91.829	100.91	107.19	110.92	108.74	110.77	107.57	102.15	104.75	117.76	108.32	105.12	104.9	99.663	103.31	107.55	105.25	106.96	108.23	104.74	105.63
111.19	114.27	98.12	100.42	103.7	109.7	103.15	108.05	89.456	109.6	102.82	106.87	112.24	110.67	101.49	109.4	110.58	109.88	112.95	107.06	101.65	107.36	112.69	107.53	103.1	110.27	112.26	105.61	99.88	100.77	96.566	108.99	105.52	108.59	105.69	110.07	107.18	103.77	104.99	106.5	107.33	104.8	108.94	117.07	98.018	106.22	101.82	111.06	110.03	108.39
101.64	93.043	105.44	113.55	97.1	111.84	105.85	111.66	105.25	111.21	103.5	98.342	103.67	104.73	103.94	105.37	105.97	103.21	114.34	107.41	114.37	100.73	99.587	116.69	110.12	110.43	108.22	112.14	103.23	105.33	108.04	101.82	108.64	102.66	100.48	99.905	103.99	105.61	99.726	106.3	98.212	112.88	111.84	105.78	105.41	104.34	97.346	116.9	109.15	106.45
106.62	110.3	111.24	103.18	112.22	108.89	109.11	114.76	108.87	112.78	117.09	106.79	103.13	106.1	114.52	108.41	108.85	107.71	104.52	106.59	111.23	107.7	109.67	108.18	101.7	106.09	109.67	109.15	108.26	104.02	108.85	96.951	105.71	109.69	103.45	102.5	104.19	110.18	112.01	113.81	102.5	106.09	103.76	110.55	101.95	107.83	107.53	107.31	109.81	104.85
104.21	109.38	119.09	111.43	113.52	107.18	92.81	106.23	112.83	102.89	107.5	114.55	112.91	108.98	106.06	104.39	104.9	115.85	106.09	100.95	118.62	117.43	111.42	112.63	102.25	110.8	109.7	111.28	103.19	115.42	110.04	111.23	110.41	101.16	110.92	105.54	109.06	106.2	103.73	104.79	107.93	113.58	114.21	109.87	108.43	108.89	115.93	101.23	104.13	103.46
111.84	103.78	108.78	115.07	99.208	106.67	107.2	112.54	106.25	119.16	110.23	104.53	113.29	103.57	113.67	106.86	110.35	102.94	107.94	109.98	109.82	109.94	108.49	104.15	102.58	101.66	110.8	106.61	111.63	108.05	104.8	107.91	124.87	107.4	111.75	112.31	104.34	107.28	116.03	111.62	110.9	104.08	108.25	110.34	110.29	103.09	106.73	117.89	110.12	109.86
108.98	105.07	109.19	100.29	109.06	110.31	109.8	115.33	106.37	102.51	109.41	105.15	112.17	110.37	115.15	106.35	106.76	114.25	97.624	114.84	98.384	113.8	106.51	108.09	108.76	106.63	111.6	110.5	108.9	100.39	99.328	101.78	98.469	111.55	106.07	104.2	117.77	112.99	101.72	109.23	115.18	111.56	100.75	108.44	112.42	118.27	103.43	108.22	105.98	105.82
109.15	106.75	106.28	101.56	111.66	114.24	111.68	99.98	114.07	105.99	99.7	103.64	104.79	110.22	106.92	117.25	108.7	114.81	109.41	111.08	110.49	111.93	113.37	111.62	107.71	116.08	111.97	115.48	108.01	115.04	109.74	105.25	120.94	107.44	111.81	118.52	112.49	108.43	115.22	105.75	111.38	105.31	114.5	108.26	113.9	99.422	105.74	109.2	111.17	103.4
114.02	108.3	113.84	112.62	109.26	101.31	107.65	109.68	111.16	110.2	102.44	99.764	108.28	104.21	98.944	98.605	111.2	101.49	109.01	104.49	111.67	110.42	101.79	101.71	102.95	107.66	108.76	106.1	103.22	111.6	102.76	108.47	113.72	106.15	119.85	99.218	101.25	100.01	103.93	109.75	112.86	112.61	103.32	114.59	97.695	111.86	112.41	109.13	112.37	105.94
108.82	101.72	125.08	103.12	106.07	108.21	106	100.64	108.43	101.86	104.43	106.28	103.53	116.94	106.37	99.343	107.24	116.05	109.74	107.82	107.15	113.8	106.61	105.35	102.97	101.64	108.68	109.18	103.03	99.6	104.43	106.44	102.82	100.21	107.92	96.924	103.24	100.89	108.7	108.33	98.549	102.83	112.03	101.34	112.21	107.2	109.01	103.22	109.05	107.8
94.533	102.34	108.66	97.561	91.377	100.91	101.19	103.83	102.1	99.746	83.513	105.91	94.013	97.019	93.281	97.207	100.11	105.94	97.581	97.38	106.43	110.44	94.318	109.58	103.2	95.81	96.912	100.93	105.31	91.338	94.911	106.32	100.04	89.44	97.656	100.37	95.82	100.76	96.999	96.322	99.093	100.34	98.652	95.429	97.926	97.82	95.081	91.965	96.196	98.832
101.27	98.907	97.549	103.56	89.369	115.96	97.519	105.23	103.4	105.14	100.25	102.02	100.36	92.339	105.34	97.532	83.508	90.531	103.98	92.848	102.23	99.076	100.4	106.27	91.656	104.07	98.666	109.04	93.743	105.4	102.11	97.838	97.221	102.47	96.534	98.627	97.472	103.01	98.911	100.71	94.18	96.999	100.67	97.518	96.319	99.589	100.1	99.402	100.46	98.198
108.14	113	96.865	107.11	95.628	107.59	95.295	107.44	105.18	108.88	110.27	108.75	101.52	113.91	109.12	114.84	105.71	113.79	113.83	106.37	103.27	112.67	106.21	110.82	102.03	112.58	104.33	101.5	92.197	104.83	103.99	105.72	108.71	109.44	103.51	110.16	108.61	106.3	105.67	106.73	104.99	113.28	111.22	113.18	106.64	113.03	100.06	108.44	107.83	104.8
101.48	114.38	106.38	107.25	108.48	101.59	96.027	113.07	117.5	106.65	107.23	107.97	102.38	104.81	107.49	103.55	109.65	113.46	105.77	110.85	102.39	109.89	108.48	112.03	108.34	105.18	111.34	100.38	107.66	102.5	106.74	109.6	111.27	109.14	111.85	106.82	106.79	106.32	108.17	108.49	102.8	106.89	102.46	110.94	107.22	105.92	94.745	109.82	114.6	107.59
101.35	93.387	94.164	100.39	104.08	98.372	91.847	99.703	100.13	100.74	103.83	96.316	92.277	97.199	95.213	100.43	88.092	105.98	103.83	103.25	107.84	98.746	95.991	98.507	93.668	97.144	106.2	91.362	87.09	91.518	106.41	96.466	96.587	101	103.42	101.32	100.77	99.934	96.478	95.846	97.003	100.5	89.161	93.425	97.529	99.349	99.77	92.296	94.688	99.459
111.95	107.91	106.78	106.92	98.311	103.26	112.86	101.15	103.49	105.68	103.54	105.99	99.324	107.82	108.92	93.161	109.85	108.46	107.46	100.45	104.55	103.95	100.18	104.95	112.66	107.89	110.76	107.66	105.79	104.67	102.91	107.87	107.22	113.65	115.32	104.66	104.87	111.41	106.6	114.64	109.81	111.99	111.97	101.94	102.8	99.977	97.282	103.04	107.64	109.53
103.13	103.63	99.501	105.95	98.065	98.072	106.91	101.95	95.028	104.06	105.25	99.503	101.7	112.97	107.11	112.31	102.28	102.19	101.52	109.46	112.31	117.68	99.203	102.88	98.85	91.65	102.06	112.34	109.21	108.05	103.63	104.85	104.45	107.68	108.46	99.227	106.3	108.86	104.36	109.6	105.52	108.04	100.29	96.861	111.27	103.97	102.87	99.376	106.61	109.32
104.92	107.79	104.78	104.32	101.18	98.731	105.15	105.17	112.66	116.01	100.95	104.18	109.25	98.258	113.51	103.48	106.97	107.4	102.28	93.315	104.51	105.67	108.61	95.141	110.74	113.18	112.99	98.917	106.13	108.82	110.08	109.04	107.09	109.16	108.72	106.27	105.68	100.25	107.98	107.15	111.97	103.52	101.15	98.49	105.91	106.82	109.56	95.633	108.99	112.5
105.99	107.54	110.77	103.79	109.26	111.42	106.3	117.53	104.49	104.3	103.79	113.48	117.87	107.84	107.5	111.07	104.42	105.63	111.14	110.38	109.29	109.87	104.39	109.32	109.63	113.53	107.95	109.72	104.85	111.2	107.12	106.74	108.28	105.82	107.49	108.36	112.31	106.51	102.9	108.89	111.75	112.09	109.8	109.88	117.09	105.62	106.74	102.23	110.27	108.64
97.893	107.73	107.05	110.22	111.15	115.75	113.36	106.73	107.33	104.31	106.27	104.61	113.31	114.07	107.55	93.423	104.36	98.187	106	100.03	111.56	104.41	101.39	110.86	105.95	104.58	106.3	101.4	107.82	102.1	110.04	101.19	104.26	104.19	102.94	103.62	100.02	114.38	108.31	112.11	106.05	110.07	107.29	111.81	105.19	115.19	111.21	104.56	108.75	106.07
107.31	104.62	110.04	95.839	107.75	112.08	115.85	113.27	104.63	103.09	112.18	108.98	100.77	100.03	113.5	100.68	109.18	104.15	110.15	102.35	106.53	98.271	106.61	100.02	102.42	99.663	104.11	104.01	106.1	109	112.33	104.97	106.6	107.44	111.79	108.91	105.67	104.8	107.56	103.48	111.34	110.16	105.7	101.8	101.13	106.26	115.21	103.4	105.93	98.772
94.709	107.96	108.13	105.69	106.91	104.32	104.67	106.24	104.9	112.49	99.883	108.54	105.81	119.74	105.96	105.02	99.555	106.96	106.81	99.208	102.7	102.43	107.32	99.727	103.2	104.41	102.08	107.06	106.2	99.313	106.07	110.49	105.02	104.03	112.53	115.74	110.93	106.92	108.25	98.301	106.45	104.99	109.19	116.22	106.64	107.58	108.69	102.94	96.875	116.65
107.34	114.58	106.53	106.6	111.07	116.17	110.59	121.53	110.5	108.49	103.98	98.347	114.66	104.13	100.8	110.38	113.79	115.41	112.96	110.33	110.6	109.69	114.45	110.08	110.07	108.24	108.26	101.14	112.65	111.01	114.07	102.96	110.76	101.06	113.84	109.44	119.54	112.49	107.37	101.52	112.17	114.22	104.21	116.36	97.422	109.74	110.05	110.3	112.72	107.88
102.11	93.289	91.995	90.97	97.495	100.06	97.713	89.723	106.78	102.26	107.77	95.36	102.67	102.37	92.387	105.94	97.348	96.528	92.033	97.515	102.13	107.9	98.666	102.21	103.4	96.72	96.871	103.58	99.899	92.048	100.32	110.59	104.55	99.871	93.21	96.634	93.894	87.943	97.548	95.592	100.46	94.507	94.294	104.67	96.1	95.589	104.1	104.48	100.35	101.51
110.25	106.38	98.574	113.21	102.82	100.89	119.32	102.38	102.91	116.19	112.91	111.62	107.81	105.59	105.88	112.39	117.65	118.53	109.95	114.63	105.61	105.97	110.99	111.84	112.07	110.06	116.04	109.16	113.63	108.44	111.04	107.58	104.39	110.11	111.02	107.44	114.41	115.06	107	117.36	103.69	114.18	118.99	114.49	107.19	105.09	111	113.07	111.56	112.18
98.628	105.84	108.79	99.185	92.679	97.078	100.62	99.497	106.38	114.58	110.58	99.613	102.11	108.8	107.95	102.92	109.51	104	101.52	97.028	109.06	102.52	103.27	109.29	94.672	111.21	102.14	107.04	109.31	118.61	109.5	106.16	98.794	100.54	104.95	106.1	103.89	101.7	102.87	115.57	107.04	108.83	97.284	102.7	110.86	101.83	108.16	107.96	109.52	108.32
100.05	102.69	111.09	102.49	113.75	107.17	116.72	107.27	103.2	108.8	106.77	115.78	100.65	112.25	101.83	106.89	107.7	118.88	100.49	101.9	101.81	100.57	109.05	105.82	112.38	110.31	106.09	93.955	104.96	106.86	109.03	107	101.41	99.128	103.52	108.25	110	104.58	101.76	109.78	102.56	103.23	101.89	98.796	110.52	102.04	110.14	109.3	110.9	104.08
107.51	113.36	104.71	114.76	108.39	111.61	116.74	106.58	105.17	107.25	123.18	109.28	99.754	109.1	99.809	105.27	104.94	109.3	104.75	104.86	105.43	104.53	96.455	111.24	105.87	110.02	109.37	101.62	106.58	107.75	104.61	106.63	108.49	110.48	120.41	97.126	96.527	98.721	104.1	101.22	103.32	108.53	104.48	103.77	114.79	98.691	114.88	110.23	99.338	103.09
105.94	103.59	107.76	109.4	101.87	107.08	99.784	108.89	106.63	109.66	108.18	105.01	109.63	101.41	111.67	114.41	115.32	108.09	102.63	111.88	105.3	113.43	106.89	105.56	104.14	112.84	105.24	108.19	103.52	109.62	121.74	107.88	103.47	107.15	109.28	108.32	100.27	106.38	115.6	107.97	109.98	115.97	113.32	111.12	109.7	108.88	107.81	106.5	107.54	121.07
110.41	115.49	112.52	110.71	116.82	106.58	113.29	109.28	108.94	109.3	110.33	106.36	112	112.53	109.59	105.47	105.2	118.48	108.57	115.95	109.46	117.11	102.62	96.309	105.99	110.73	100.96	118.29	109.55	109.28	114.75	108.85	102.52	104.24	114.69	104.01	108.39	112.03	103.24	109.28	112.88	113.49	105.38	106.44	114.7	99.168	112.13	100.6	101	111.24
100.5	101.57	109.01	108	98.708	112.99	100.84	105.3	101.89	119.62	109.22	111.39	109.57	94.905	106.17	102.84	107.34	107.31	103.57	112.6	106.3	104.96	111.78	104.92	109.66	105.15	106.14	103.6	101.31	107.37	109.48	103.72	109.23	109.21	107.34	102.04	108.38	98.326	107.77	105.42	106.85	104.19	111.5	108.37	113.15	113.45	111.5	111.09	99.814	103.78
109.09	112.33	108.75	105.61	114.46	104.33	104.61	98.255	96.29	104.82	109.58	103.07	102.17	100.37	104.08	105.8	95.983	104.13	108.72	102.94	107.48	114.01	103.11	105.08	107.23	102.88	107.97	111.4	114.94	103.64	99.861	94.408	105.44	107.79	103.64	109.56	109.55	110.93	104.28	102.8	107.58	110.04	109.88	114.78	99.43	100.87	103.31	105.25	107.31	104.09
108.17	107.65	107.16	108.65	110.84	112.7	113.32	110.8	104.2	110.36	103.56	111.45	115.12	110.47	109.88	110.46	102.74	107.72	117.7	102.79	115.19	118.26	106.29	110.97	117.1	111.09	121.65	113.04	119.41	118.44	115.4	114.35	109.82	104.87	112.37	114.14	105.12	108.64	104.3	112.3	116.82	117.81	104.46	97.556	110.46	104.68	112.77	121.79	110.17	109.04
98.076	107.06	112.19	106.96	109.15	102.61	103.9	105.92	110.64	113.64	106.96	105.31	108.89	106.42	102.99	119.7	111.14	101.39	98.03	102.69	113.56	102.13	105.3	106.96	110.93	103.4	103.54	111.51	109.09	114.47	110.27	112.1	107.65	120.25	99.252	102.69	107.68	103.34	104.52	99.362	112.82	104.45	105.99	104.21	111.17	109.51	101.61	109.58	104.02	113.03
98.428	109.47	105.97	109.24	105.07	104.21	107.69	103.73	104.88	110.06	107.32	104.42	101.25	105.62	99.087	111.79	99.662	108.08	107.59	102.72	108.32	109.92	114.84	104.09	112.1	107.06	111.45	112.45	100.9	105.76	103.93	111.09	105.69	99.949	103.88	106.05	100.65	113.29	94.341	98.152	108.97	106.58	108.53	106.03	106.82	110.87	106.68	104.67	98.094	106.36
107.62	110.21	102.94	105.62	113.27	102.22	109.14	104.94	103.39	109.03	105.47	110.28	106.77	98.684	101.82	110.34	114.42	111.58	97.041	107.05	104.91	106.93	110.9	98.71	104.59	103.84	113.97	105.81	103.59	109.88	105.91	101.79	107.28	108.14	101.42	101.93	108.15	105.02	96.987	109.06	99.905	101.12	104.98	114.05	106.35	105.97	101.9	113.14	100.71	101.49
91.689	97.989	94.773	105.67	101.55	101.73	104.69	101.41	102.33	99.467	92.871	101.25	105.18	105.45	101.35	91.674	103.41	95.541	102.98	101.76	101.5	106.32	94.612	104.06	105.82	95.774	92.863	98.837	96.298	96.861	107.37	95.043	95.769	96.661	104.88	98.017	94.256	98.712	94.02	97.995	99.053	112.03	96.48	85.583	105.36	105.22	107.71	100.97	98.421	91.667
109.8	107.22	106.35	99.858	102.73	113.52	107.57	111.96	103.16	104.4	111.98	105.24	112.03	99.448	108.2	111.09	99.763	102.77	109.85	112.73	113.56	96.191	102.96	106.4	111.75	107.46	116.79	116.94	111.73	100.56	102.4	106.15	111.14	116.8	106.51	109.83	110.17	109.88	103.2	98.232	104.82	108.3	110.38	103.95	104.7	103.29	106.64	103.58	111.86	101.81
113.96	95.783	105.43	107.51	111.3	94.072	99.005	112.55	104.07	108.65	112.52	108.34	107.46	112.84	102.14	109.84	103.27	101.16	98.306	105.87	106.83	107.02	113.57	102.18	102.56	105.54	99.121	102.31	114.54	107.37	114.49	97.936	116.58	103.02	105.47	111.88	107.89	109.65	106.91	107.71	103.88	112.14	108.18	104.17	100.38	109.68	100.62	107.23	108.13	117.29
114.53	109.78	99.124	109.68	114.22	108.56	112.64	115.42	104.99	108.45	109.6	106.12	112.74	116.51	112.85	119.33	108.55	109.05	111.05	113.17	111	105.86	105.87	113.39	107.01	106.61	113.85	104.63	107.44	109.35	109.62	109.57	112.1	114.5	114.6	107.87	111.29	104.08	99.094	110.17	109.13	106.51	111.09	112.46	107.07	116.77	107.17	116.7	115.4	108.25
98.793	91.652	99.886	99.411	100.23	97.185	99.358	99.581	100.29	108.71	92.881	103.63	100.79	102.04	104.71	98.925	99.969	88.028	93.096	104.71	100.86	94.704	97.879	96.867	100.83	101.87	101.01	101.32	96.087	95.839	95.668	98.427	104.01	95.125	91.975	109.39	104.48	98.528	106.32	102.69	104.45	100.84	103.65	102.08	99.668	96.238	98.74	95.337	99.134	91.598
105.11	109.74	110.49	112.03	104.54	107.73	111.36	101.4	109.97	109.01	105.26	120.12	104.91	106.21	103	106.78	100.85	103.11	112.53	105.99	104.51	106.73	111.53	105.7	102.85	103.38	105.7	108.77	109.23	112.74	107.22	109.08	107.63	102.09	103.81	114.4	115.7	104.64	112.52	104.54	93.302	113.22	102.45	100.67	102.12	110.1	101.2	110.36	113.43	107.37
103.42	113.91	106.26	113.11	102.09	106.63	102.28	112.48	108.71	108.74	106.78	95.939	108.7	104.44	108.61	103.03	105.7	111.14	107.06	106.61	104.66	105.83	108.74	102.17	104.88	107.37	108.63	111.04	108	103.56	96.999	108.65	107.37	103.96	100.75	111.85	106.98	104.28	94.844	106.24	104.87	104.95	111.52	98.09	106.59	111.62	102.88	102.7	119.17	106.19
104.69	117.05	107	105.54	105.81	105.67	97.65	103.36	107.27	103.98	109.12	102.73	107.14	117.64	101.56	111.11	109.65	106.23	97.734	109.72	106.11	115.22	104.13	111.34	112.25	105.33	110.63	106.16	102.76	101.14	103.98	103.72	107.72	103.39	112.62	108.37	108.72	110.27	116.13	110.25	105.4	107.63	113.56	114.39	105.02	104.18	111.35	110.46	107.21	109.29
125.72	108.63	112.39	107.26	110.49	108.56	97.791	102.71	110.13	108.39	110.19	108.88	105.56	97.779	102.67	111.68	97.657	101.68	100.94	101.07	111.8	104.41	100.88	105.95	108.76	105.11	107.82	102.98	101.23	107.08	107.17	104.24	107.76	103.15	91.643	114.82	104.47	93.427	99.706	111.17	104.72	108.38	109.1	108.68	108.36	97.581	109.99	102.38	108.61	97.847
117.52	102.17	111.04	116.25	108.63	110.36	113.02	109.81	108.25	106.69	110.23	107.29	109.13	108.47	108.52	105.59	103.3	111.45	103.82	111.16	108.34	110.98	110	115.54	110.5	112.2	109.78	106.28	104.89	103.28	112.66	114.77	103.62	121.61	101.18	106.43	108.64	100.75	108.26	109.48	102.41	97.919	118.27	106.14	111.74	105.75	112.79	106.16	104.34	104.01
113.14	98.596	101.99	107.16	109.79	106.89	110.34	100.32	117.01	92.608	114.03	109.46	102.32	109.43	113.45	107.56	98.752	100.63	106.88	106.31	104.4	99.192	103.89	116.18	108.55	107.28	105.54	96.781	108.06	104.31	109.67	100.25	110.88	110.13	107.43	112.53	107.68	104.76	108.51	113.53	104.52	111.61	104.41	100.94	120.09	107.34	104.87	110.1	110.03	108.46
97.948	98.137	108.41	105.15	108.08	105.48	97.396	104.06	95.886	106.37	102.2	107.88	94.117	98.136	104.81	112.53	102.96	100.16	108.1	102.15	108.78	111.33	119.34	106.41	100.7	101.87	114.61	100.44	98.361	108.37	108.24	109.56	107.61	107.66	108.38	108.94	100.8	98.662	110.84	110.47	104.58	105.09	108.03	108.39	100.71	110.02	101.85	100.66	101.6	106.38
104.09	101.2	99.316	98.669	97.935	101.15	105.08	110	100.1	111.59	99.732	110.89	105.77	98.125	108.66	98.498	105.33	112.89	108.02	110.23	105.68	105.3	102.44	105.46	102.18	106.08	106.45	103.7	108.92	108.36	103.92	113.94	108.66	101.05	105.76	100.27	106.89	111.73	108.74	95.774	102.67	102.63	99.109	98.613	104.14	107.53	108.71	106.91	91.198	101.15
108.96	99.17	106	101.43	107.43	104.65	98.958	105.88	109.99	105.51	98.072	98.142	113.92	114.69	95.537	106.81	97.065	102.3	109.9	110.38	103.27	106.28	98.23	109.81	103.2	108.69	107.77	104.72	91.081	116.93	105.61	103.64	108.27	105.94	100.12	102.31	95.98	98.099	96.057	94.734	103.07	104.22	104.83	108.14	107.08	107.56	89.848	108.03	102.92	104.62
98.117	121.02	114.43	112.05	105.13	104.08	106.35	106.15	114.53	99.208	107.13	114.34	107.38	105.14	108.29	116.07	104.58	110.45	100.7	107.97	104.83	97.132	105.33	105.06	104.05	100.95	102.5	110.31	109.21	102.96	107.48	103.93	101.34	104.54	106.72	104.16	107.65	116.55	114.61	102.9	109.82	106.73	117.95	111.58	118.64	108.32	106.95	106.53	110.87	107.02
114.01	102.85	99.605	104.29	108.16	100.73	104.27	101.54	108.1	116.92	102.52	109.87	107.12	110.13	99.095	106.01	116.49	108.88	107.76	109.52	105.88	111.07	110.82	106.12	112.12	108.54	99.051	98.252	114.88	110.06	108.64	105.22	103.89	102.58	113.29	104.97	108.17	110.78	103.89	105.37	112.1	105.87	111.04	110.29	104.88	105.85	105.63	107.03	108	101.77
118.14	104.18	99.694	111.4	105.99	110.52	107.58	103.18	110.24	113.5	99.777	112.97	117.89	106.82	106.23	111.91	116.12	98.826	108.2	109.93	113.75	105.32	101.9	115.34	106.7	105.95	97.131	101.76	109.45	109.04	109.67	106.86	106.58	113.29	108.05	106.08	105.52	112.72	124.75	111.01	105.01	104.31	109.05	110.16	112.04	103.16	110.42	111.92	107.98	109.54
87.763	98.698	102.21	89.039	100.14	97.867	104.27	86.452	94.519	95.932	96.424	89.321	102.97	97.595	101.14	93.961	97.665	98.877	90.652	95.171	105.62	93.355	96.152	99.289	89.985	107.12	95.076	103.22	95.509	95.749	96.466	96.206	96.505	102.67	99.51	98.496	95.842	101.31	88.265	105.92	97.295	102.14	89.056	97.098	94.425	95.469	103.58	95.176	96.879	99.943
112.34	113	104.21	109.58	103.97	110.9	103.25	104.07	108.27	108.67	109.28	98.294	110.52	103.32	102.86	101.62	98.257	106.27	110.37	109.13	105.55	109.78	103.77	106.77	100.17	105.68	101.83	104.93	109.83	102.64	104.36	103.15	100.42	112.34	107.88	99.689	103.53	105.31	111.8	104.48	111.72	107.36	102.01	112.07	104.53	106.19	99.972	107.41	109.07	108.47
102	104.11	116.85	115.28	116.15	109.7	97.554	108.36	105.81	103.82	119.59	97.582	106.8	111.6	107.36	107.61	104.17	119.41	102.79	115.27	113.99	97.537	113.88	105.08	110.31	105.15	113.79	110.05	109.17	108.8	116.85	107.82	106.59	113.15	101.66	110.47	109.65	109.52	107.74	112.53	103.81	108.91	103.45	103.05	118.69	97.698	107.92	115.71	107.91	102.13
111.31	112.51	100.35	107	105.32	110.23	116.33	106.78	105.71	105.08	110.02	113.63	107.59	93.405	109.37	102.49	106.55	104.85	113.18	101.41	104.13	100.28	107.84	111.91	115.23	109.75	106.68	104.63	102.55	103.21	102.51	113.72	118.52	97.854	116.16	102.59	101.52	97.922	114.74	108.01	97.094	106.28	101.76	109.83	113.36	100.07	106.37	106.38	106.21	100.78
109.9	115.33	107.51	112.39	107.76	116.22	106.82	107.63	100.15	105.93	111.68	112.67	110.54	113.25	98.49	102.71	108.11	106.49	113.04	109.02	109.47	110.08	109.7	121.87	108.14	107.68	109.47	111.59	108.46	105.19	117.14	118.81	116.57	95.378	114.61	110.58	116.56	112.55	112.61	110.21	117.98	104.92	111.02	120	104.66	115.78	118.97	120.16	116.9	115.46
112.48	106.29	108.11	104.31	107.89	107.08	111.43	108.84	109.45	102.81	100.77	101.75	105.7	108.77	112.6	111.39	106.34	105.19	105.39	106.33	112.85	99.984	113.1	109.68	105.18	107.99	108.43	105.49	102.69	104.8	110.17	97.38	100.55	105.47	94.608	112.15	106.33	101.85	103.56	108.87	106.08	97.717	103.14	106.21	104.59	104.46	109.87	101.48	105.9	111.91
98.769	110.04	97.135	100.66	104.99	104.64	109.28	102.85	103.8	104.89	112.92	102.72	106.13	105.46	104.1	104.79	99.973	112.59	109.56	104.2	109.34	106.69	87.813	112.4	101.01	95.24	104.21	108.63	100.97	107	109.15	115.16	93.715	105.88	105	98.247	106.78	110.69	109.94	110.96	104.48	106.48	97.533	99.153	108.53	110.73	110.45	106.89	102.3	114
95.798	108.84	103.25	100.87	104.71	112.78	107.07	107.98	107.3	112.28	108.47	107.72	107.66	112.38	106.22	103.43	106.59	106.14	110.12	97.45	98.887	100.49	102.85	105.41	98.678	108.75	110.31	104.9	108.56	104.01	110.52	107.74	110.48	101.53	107.16	102.17	102.73	100.54	111.02	110.56	103.86	101.76	110.82	103.33	106.5	106.73	103.86	96.517	111.45	109.01
110.66	106.86	105.69	101.73	103.1	104.18	104.16	107.73	100.03	102.91	92.217	100.61	106.8	109.13	110.1	103.3	104.5	111.3	101.73	110.68	102.18	101.11	108.18	103.57	106.76	110.25	96.165	97.128	108.13	103.39	107.48	105.22	108.83	103.62	93.548	115.43	96.315	101.98	107.53	101.99	102.83	113.2	102.95	97.585	103.72	104.27	99.27	104.79	100.22	102.5
102.88	100.65	107.43	114.53	114.4	98.881	101.24	110.75	110.01	104	105.14	113.47	105.51	109.28	106.23	108.08	108.4	115.83	103.46	109.49	112.27	100.53	106.4	111.72	104.14	108.65	112.42	106.36	115.96	108.69	105.19	106.7	105.26	106.96	107.55	110.31	99.156	107.49	106.74	111.58	107.73	113.69	108.41	109.1	105.88	107.97	110.03	113.52	114.15	108.05
111.92	109.39	105.9	110.22	105.26	116.37	108.89	109.7	106.27	106.74	108.72	104.58	104.42	108.28	105.34	109.62	97.502	112.12	104.45	105.82	114.34	102.47	106.9	105.6	109.38	109.25	108.16	106.37	107.81	108.5	104.57	107.19	114	114.85	108.88	103.87	109.06	107.93	106.3	113.96	114.59	99.203	112.53	107.48	99.473	111.85	107.15	115.21	109.65	120.24
96.671	106.76	103.91	107.13	105.97	104.6	100.9	103.45	111.02	105.93	108.87	108.01	107.71	106.76	109.17	99.305	98.524	100.29	107.4	101.66	103.09	100.85	108.86	101.78	106.16	116.4	107.12	105.63	102.38	100.29	93.694	102.37	105.01	93.455	102.7	107.78	108.8	106.6	115.51	106.87	100.81	106.55	104.61	104.13	105.67	103.56	97.269	115.42	105.47	101.55
103.51	107.36	108.92	96.279	104.94	109.61	105.33	105.73	106.79	107.31	108.8	97.9	105.75	105.12	103.34	106.45	104.36	98.893	99.456	98.203	100.47	103.53	108.02	102.62	106.8	112.04	109.29	105.02	102.61	107.43	95.919	99.987	109.07	95.458	114.67	112.49	107.37	112.46	105.68	104.26	101.15	108.3	107.58	106.27	115.85	100.38	99.113	98.03	103.62	107.21
103.46	104.42	107.24	105.76	102.31	96.788	99.844	103	97.761	110.06	107.53	113.57	99.894	111.95	108.21	111.55	108.85	113.7	100.02	105.48	101.72	101.14	107.57	110.93	107.28	109.66	110.39	106.41	112.92	102.14	106.29	113.08	108.17	105.23	116.86	110.94	109.5	108.99	102.51	109.39	110.73	113.23	112.25	105.54	108.19	108.14	104.51	109.13	108.41	112.3
108.35	105.56	104.74	106.08	115.1	113.55	106.93	104.93	107.38	113.03	105.85	105.08	111.96	110.09	111.8	95.952	107.61	105.41	112.86	110.21	112.67	114.85	103.39	111.36	107.86	98.376	107.78	106.66	108.09	102.45	108.09	108.66	107.74	110.13	106.99	110.89	109.3	108.07	113.3	105.66	112.66	105.95	111.68	110.75	98.907	109.09	108.29	103.6	113.92	104.32
101.55	111.78	101.43	107.32	105.66	109.18	110.78	99.198	102.99	98.805	108.28	95.797	106.57	97.544	109.58	104.43	111.38	98.623	107.45	105.82	113.23	102.03	108.1	109.61	100.95	115.78	109.04	104.22	107.45	96.905	105.72	104.52	104.71	106.83	104.83	105.48	104.25	111.35	104.52	110.43	108.44	107.09	110.69	113.45	102.98	105.25	107.62	103.68	105.46	94.8
114.79	103.78	108.92	108.34	103.8	111.82	112.12	104.07	110.49	100.7	101.71	105.73	106.76	104.11	106.2	105.59	108.47	108.91	109.96	117.69	111.96	102.87	106.19	109.76	117.15	103.12	101.93	106.4	115.98	104.48	114.73	109.49	109.29	104.85	114.05	109.14	109.03	114.66	116	107.24	110.49	103.37	105.3	106.35	112.91	105.35	104.1	110.15	113.29	110.18
99.375	97.924	96.075	105.15	97.945	96.243	98.396	99.903	101.6	94.693	107.05	100.22	96.085	99.22	106.97	102.49	96.979	103.72	94.895	93.497	106.62	101.83	94.793	99.306	101.62	99.105	96.11	102.57	105.61	104.43	101.06	99.715	101.84	103.13	96.847	96.211	103.91	108.61	102.17	103.56	98.05	101.13	95.452	98.708	98.356	100.44	99.83	107.08	101.39	96.877
115.46	111.37	115.07	108.99	109.85	113.98	123.5	105.25	118.57	108.16	114.53	119.1	102.2	115.37	116.18	113.96	115.73	114.38	110.04	111.77	121.04	105.86	109.59	109.78	109.51	112.35	116.22	110.24	108.23	109.04	116.78	110.12	107.66	108.19	114.19	109.11	105.72	116.1	115.45	109.54	112.09	114.15	111.35	108.17	110.12	116.06	117.74	110.04	116.75	116.88
104.73	101.8	115.51	112.94	106.27	113.1	115.77	106.23	102	104.24	104.68	107.47	108.17	102.11	108.01	100.69	112.87	112.09	113.98	106.63	112.68	97.856	104.41	114.46	113.73	111.01	112.66	112.79	108.04	112.13	109.85	101.73	110.78	96.575	111.67	104.01	114.07	103.38	105.25	102.49	106.89	105.19	104.05	119.02	101.8	102.03	114.69	111.27	113.85	113.13
108.7	106.13	101.47	105.62	107.12	102.16	102.84	92.489	101.62	108.01	116.02	105.34	112.49	103.78	108.74	102.08	114.56	108.42	110.09	111.77	107.99	108.61	107.97	105.19	110.32	110.98	103.3	102.31	93.987	106.89	99.323	104.39	101.88	103.35	99.702	109.15	111.28	109.73	107.88	105	111.1	109.6	108.54	100.53	102.79	110.23	108.35	112.48	112.92	110.84
115.71	105.31	107.74	110.1	101.87	105.11	108.04	100.51	107.71	97.681	110.98	98.411	106.63	105.08	100.9	114.23	109.73	101.78	109.55	109.45	115.29	111.3	105.84	101.55	98.823	106.57	110.98	107.14	110.43	111.15	106.35	100.19	105.84	99.896	111.21	112.56	106.96	105.75	103.3	112.94	109.28	107.57	112.19	106.68	112.23	107.18	106.18	106.79	110.71	105.02
113.62	111.46	113.68	115.23	104.62	116.08	112.75	110.49	113.02	107.36	98.612	110.61	100.44	110.45	103.49	106.62	116.18	105.66	108.81	109.01	114.61	109.65	103.22	111.44	113.86	107.2	110.2	111.28	108.72	99.362	113.09	110.86	107.6	105.67	108.62	117.67	119.35	111.69	103.53	111.79	102.28	114.67	116.56	119.78	113.84	114.75	106.79	108.85	111.26	114.95
113.65	110.34	102.81	106.77	117.82	100.01	108.64	107.54	106.98	108.67	101.75	116	101.27	107.66	108.09	107.02	113.24	111.79	99.788	102.19	101.66	109.55	108.27	104.51	111.48	110.18	107.32	102.13	108.41	95.592	96.11	102.95	109.03	102.79	107.09	102.36	109.21	117.3	104.18	104.5	107.37	104.04	110.76	103.88	107.05	108.56	121.9	105.92	111.75	101.2
103.53	107.23	105.83	91.982	104.89	104.97	97.182	96.382	94.918	96.51	104.5	92.672	102.2	103.37	102.75	102.65	94.971	102.23	102.86	96.793	104.29	106.75	96.836	105.62	105.48	100.32	95.597	98.874	96.012	105.11	103.93	100.88	103.7	100.2	90.041	107.88	101.79	102.27	104.78	103.29	96.799	92.978	104.46	105.3	94.357	91.885	104.77	108.49	100.92	98.407
101.17	105.98	103.77	106.58	109.87	111.63	109.72	108.74	105.23	111.49	108.5	100.11	112.45	105.22	107.68	100.21	103.61	110.78	104.66	104.25	108.18	111.39	101.79	107.18	107.53	106.01	106.31	98.006	97.471	104.1	109.57	111.48	111.27	110.92	108.71	108.1	114.52	107.95	102.96	111.34	115.48	108.06	109.33	111.79	98.39	114.01	101.55	113.28	101.39	109.37
107.48	101.45	99.482	106.1	104.2	103.05	105.18	103.09	103.84	106.06	106.43	117.62	115.53	112.62	103.41	108.63	102.5	114.17	107.04	105.16	108.51	104.45	104.13	103.19	110.66	108.57	106.64	103.98	105.7	103.58	102.23	101.79	110.44	97.822	103.11	108.88	117.35	113.93	102.18	109.25	113	102.69	108.5	105.66	105.02	109.82	103.52	107.05	107.34	110.98
108.37	110.96	106.29	104.17	106.55	110.72	106.66	98.159	100.53	107.01	115.32	102.79	105.29	116.82	102.7	105.16	103.31	98.424	106.58	103.35	111.41	105.4	109.87	110.51	105.3	106.79	108.76	106.46	103.15	105.04	104.63	102.06	116.63	101.71	103.79	98.411	109.09	108.21	108.37	108.27	106.26	114.58	113.49	105.27	107.47	103.92	105.67	106.49	101.51	109.91
112.64	105.81	100.89	105.66	104.33	103.8	114.67	96.269	114.48	102.77	110.27	108.09	112.72	105.11	106.67	103.07	112.08	97.344	109.67	101.59	101.96	104.8	107.46	104.67	105.27	110.44	103.37	103.32	100.06	106.9	104.2	103.11	102.33	113.19	102.38	110.47	98.205	103.21	106.17	110.09	102.3	102.51	97.518	112.92	103.78	102.24	104.03	98.634	111.95	114.66
102.93	106.33	99.892	110.5	108.3	102.97	100.26	99.927	111.02	115.52	100.64	112.54	100.15	110.24	100.26	105.93	102.47	107.13	119.4	103.25	113.03	106.92	104.28	105.23	111.57	107.38	102.26	115	100.7	112.6	106.12	111.63	113.99	110.71	97.363	102.84	104.06	103.4	103.52	102.7	104.81	100.56	102.52	108.06	103.5	104.89	105.71	105.23	110.49	107.48
112.94	107.28	112.4	98.322	108.34	112.85	106.07	112.76	102.14	107.97	101.14	111.72	110.52	110.33	105.21	111.95	107.26	106.57	111.73	113.42	98.957	95.511	99.42	104.4	108.79	114.78	96.482	103.03	107.42	108	102	105.13	102.92	104.95	106.85	107.77	113.17	109.45	103.52	98.559	102.69	101.7	100.85	107.27	102.2	106.74	95.336	103.62	110.01	107.02
105.07	108.96	107.9	107.59	104.12	103.92	106.96	104.2	101.22	104.75	116.25	99.265	107.31	96.56	101.87	101.39	110.13	110.87	111.17	111.49	103.15	120.94	101.89	112.09	98.594	113.18	108.11	106.89	104.21	112.59	106.29	103.85	105.29	102.65	115.63	100.51	106.33	110.22	108.71	107.48	108.27	107.58	107.42	114.98	108.31	102.16	101.48	106.92	106.59	106.98
103.91	108.82	107.45	113.1	103.36	104.09	109.38	106.18	107.79	105.48	107.46	108.28	111.4	102.54	110.18	106.03	114.31	103.94	103.54	113.01	110.03	103.49	101.43	96.419	112.45	113.39	106.51	114.83	102.31	98.786	101.33	104.53	94.68	102.74	107.99	106.22	115.72	98.021	111.48	110.8	107.5	104	106.43	100.67	104.01	108.97	118.56	109.97	100.17	101.11
98.763	97.733	102.81	90.45	101.4	95.675	96.671	95.938	99.132	92.277	93.337	93.619	94.968	95.08	97.075	106.46	101.35	102.08	99.914	96.734	101.2	106.11	93.109	98.68	97.402	99.463	101.02	94.326	88.741	95.63	99.156	93.778	91.772	105.26	104.4	93.812	99.46	102.04	97.134	103.6	104.38	106.14	101.09	93.296	94.674	99.863	95.389	103.88	107.39	85.926
105.94	102.72	108.97	116.68	106.58	102.36	107.02	100.37	102.67	100.03	120.33	111.44	111.19	96.506	102.47	107.29	109.43	111.49	104.36	111.59	97.762	106.02	108.3	104.98	109.84	101.47	104.01	104.17	100.63	103.29	98.111	107.17	95.848	101.62	100.92	106.87	102.6	109.82	106.62	112.71	103.71	107.09	100.73	110.17	106.97	100.44	110.81	112.32	106.31	108.82
112.51	100.86	102.32	106.35	113.2	104.51	107.24	114.23	114.05	105.93	118.5	112.48	109.23	110.06	106.63	110.44	113.15	110.86	116.77	113.04	122.09	107.4	107.25	106.64	115.42	102.72	109.05	110.16	106.13	118.47	110.76	110.12	120.56	104.49	106.14	105.05	107.54	109.76	102.8	107.11	109.58	103.65	110.34	109.58	110.85	100.18	108.6	99.255	107.5	104.56
98.927	105.18	109.97	100.56	103.21	104.13	100.79	102.05	106.2	106.82	106.26	110.19	101.25	109.13	97.884	101.82	99.255	107.68	108.27	102.48	108.08	107.27	105.5	101.26	107	111.29	99.238	118.93	106.09	103.69	110.17	100.84	96.761	103.73	109.17	109.43	114.16	113.46	108.62	105.7	109.46	108.46	105.35	114.12	101.87	112.67	107.51	98.123	118.86	95.306
104.62	93.991	94.097	100.42	96.369	93.217	103.79	94.776	104.12	98.854	101.65	99.944	105.02	98.344	99.519	100.68	111.32	100.26	106.32	100.3	97.208	101.36	109.37	100.96	91.453	92.035	98.893	107.42	103.09	90.207	106.9	95.234	98.596	94.989	99.271	100.06	93.754	101.56	91.874	103	100.72	106.13	102.72	98.349	105.73	95.805	103.67	94.583	102.12	106.56
107.4	117.67	122.7	108.07	113.8	103.06	105.27	110.43	108.69	98.783	123.57	114.22	106.26	103.45	112.5	109.4	111.8	113.58	109.97	109.7	116.11	112.84	115.67	116.33	118.36	117.21	107.11	110	110.36	109.79	117.74	109.54	115.8	107.61	109.39	106.93	114.61	111.26	109.25	108.06	109.8	110.67	111.54	115.74	109.25	111.63	101.76	113.75	110.82	104.63
99.132	96.485	99.207	93.417	106.97	104.1	104.44	100.23	97.708	105.01	103.2	98.777	99.529	102.21	113.8	102.61	99.886	101.93	102.03	94.666	93.565	111.76	94.852	94.569	97.658	99.249	106.11	99.865	105.85	108.78	96.72	94.263	100.89	99.067	103.15	100.61	101.58	110.24	101.97	112.51	118.55	106.78	99.939	105.27	98.741	92.712	98.989	102.17	104.73	103.1
103.87	99.619	111.64	101.54	106.52	111.19	108.04	111.2	108.66	96.535	101.22	96.506	106.43	106.18	109.99	104.14	104.44	107.27	106.78	100.97	108.85	103.17	96.72	103.26	107.17	101.3	108.55	97.796	106.42	110.93	117.78	106.54	103.68	104.24	108.66	98.541	103.81	107.31	108.34	108.56	101.45	97.474	105.73	104.36	102.17	107.77	101.66	113.09	104.74	109.88
107.81	108.79	97.975	106.33	105.04	109	106.31	108.51	103.26	100.63	108.47	117.74	111.84	108.79	100.61	105	112.34	103.35	109.48	107.26	106.21	104.11	107.46	104.89	112.78	106.02	108.48	108.16	106.53	110.54	111.88	112.82	102.34	111.86	114.62	106.96	109.37	108.8	109.55	103.65	105.19	104.8	113.07	107.9	105.2	98.777	109.3	110.56	109.36	106.99
99.956	104.08	92.691	92.98	103.03	103.14	98.22	93.126	92.224	106.36	96.517	101.34	92.644	102.07	102.61	90.342	99.856	96.372	105.9	103.96	94.823	112.74	97.402	97.88	95.409	105.05	96.048	94.961	93.704	98.794	94.42	100.29	92.721	92.502	90.095	97.26	101.57	99.422	95.749	98.961	89.178	95.068	100.58	100.55	99.902	95.032	101.09	96.898	89.307	98.747
113.35	105.41	108.3	102.91	106.78	120.84	116.48	112.56	111.86	104.2	107.74	107.92	111.68	109.17	108.74	110.68	106.93	98.513	101.91	110.95	109.22	111.27	107.66	108.46	108.01	104.6	105.72	112.47	101.14	114.13	117.6	107.44	110.62	108.48	99.768	107.57	110.05	115.65	104.88	116.6	106.53	107.88	108	109.38	106.63	110.32	109.18	114.33	107.01	109.56
102.11	110.43	113.24	110	107.55	109.47	101.57	109.51	113.51	107.27	101.85	105.45	103.98	103.08	104.53	100.7	108.75	114.21	98.527	99.083	103.78	111.17	104.67	107.69	99.027	105.38	104.14	109.72	109.18	109.35	103.68	101.61	100.88	103.55	106.75	98.238	110.91	107	100.16	109.29	106.39	108.64	107.51	113.09	105.06	101.23	109.8	108.08	110.61	101.24
107.89	110.98	102.28	108.52	106.98	112.92	112.62	100.71	104.32	102.92	104.69	105.89	102.24	108.59	103.25	109.71	107.67	112.11	110.74	106.99	106.25	108.81	103.96	113.89	108.27	105.41	110.32	110.69	108.88	109.08	112.51	107.39	102.89	101.08	107.94	111.49	104.42	108.03	116.65	110.57	106.82	95.708	109.95	105.89	105.6	112.53	106.27	125.14	111.6	103.25
110.96	100.19	110.08	116.32	100.9	104.16	115.67	114.3	99.313	105.48	108.04	114.08	108.51	106.79	101	108.69	111.34	109.49	114.39	109.32	109.14	108.61	115.18	104.7	113.13	102.26	113.03	110.17	110.25	107.51	111.53	107.22	112.46	111.87	107.19	102.15	110.5	107.59	106.53	101.86	108	108.37	104	108.63	101.25	112.53	103.51	111.77	105.69	112.41
109.54	107.24	113.67	115.28	106.74	109.83	107.47	103.29	109.95	98.886	112.9	109.08	115.87	112.32	101.84	110.05	105.12	107.77	111.24	108.6	106.19	99.661	102.88	112.95	100.9	111.39	102.44	113.83	101.83	108.11	110.01	111.27	102.54	102.25	111.31	115.43	111.79	108.36	103.29	113.32	104.99	108.21	108.7	102.46	117.27	107.52	111.96	111.58	106.81	97.613
89.85	101.32	102.69	101.44	100.3	103.92	104.73	101.59	101.6	104.53	107.41	100.95	95.122	88.396	99.965	107.51	93.573	100.22	97.743	107.87	106.88	90.183	101.08	97.693	94.162	106.51	95.812	99.828	94.62	104.3	96.554	103.14	106.38	105.9	97.124	104.13	104.99	103.95	101.72	102.34	95.706	103.86	104.91	107.93	93.147	104.8	101.15	100.35	102.05	101.51
93.244	95.428	100.65	102.05	96.596	101.5	94.018	95.745	97.285	89.988	98.397	89.399	92.665	96.025	100.62	103.03	97.064	94.072	94.667	104.06	99.023	89.499	105.04	98.951	92.516	100.96	94.518	100.33	99.293	104.08	104.32	104.51	97.052	102.98	93.335	109.17	103.58	95.057	102.92	94.927	94.415	96.85	101.74	100.9	98.082	106.33	100.87	102.46	93.907	93.449
107.16	104.59	111.78	94.322	99.538	108.14	100.73	101.32	94.4	101.18	108.2	96.365	98.382	93.242	90.488	97.424	93.257	91.586	93.706	94.229	102.58	97.583	98.297	104.05	102.55	101.08	97.445	99.533	90.689	98.373	100.91	105.02	108.95	97.399	100.1	93.568	96.054	96.98	100.99	102.59	92.496	93.257	108.99	101.7	98.067	106.85	100.03	101.23	94.305	99.617
109.02	109.93	109.2	108.38	104.69	104.62	108.75	113.28	102.47	113.75	110.53	104.04	107.08	112.89	97.429	104.82	104.31	109.92	105.69	104.49	109.15	114.77	114.53	116.46	111.5	102.28	105.42	100.05	98.337	101.19	99.88	107.01	105.93	118.39	117.18	111.3	101.44	107.92	119.1	102.21	116.11	103.58	101.54	105.59	114.31	101.26	98.938	108.02	109.27	106.86
106.13	102.48	97.984	109.14	101.04	101.99	103.26	108.7	96.726	103.79	93.023	93.428	102.58	98.606	101.41	103.51	106.18	99.948	100.17	100.93	101.32	103.91	105.18	99.081	93.217	102.53	104.52	99.24	107.8	101.9	94.888	101.92	99.709	106.98	102.4	98.589	98.892	98.94	99.315	96.935	107.38	99.639	95.882	99.972	101.74	97.57	109.4	102.51	98.415	100.92
107.82	111.46	107.67	113.87	115.23	105.66	101.7	104.07	98.98	102.19	118.69	112.51	108.9	102.13	107.16	122.8	106.49	98.926	107.91	111.84	108.31	110.25	98.6	107.81	107.8	108.18	110.17	104.07	101.63	105.64	106.54	110.29	111.46	102.34	107.91	105.54	101.04	106.04	110.27	111.2	115.22	104.13	111.19	104.47	113.93	106.08	113.85	109.86	114.27	105.82
111.62	106.13	101.99	102.46	105.16	104.55	110.39	105.52	108.99	102.72	95.87	105.98	107.28	101.8	99.518	108.3	107.74	105.81	101.29	115	112.39	108.98	103.6	102.87	102.5	108.1	112.37	106.02	113.54	100.06	107.4	110.59	110.72	104.86	116.96	104.93	107.43	104.72	103.91	112.21	114.44	102.61	110.02	110.57	104.19	95.496	110.27	108.81	105.58	110.11
109.07	108.27	98.425	112.86	108.5	104.07	110.31	109.89	99.401	107.85	105.96	117.18	109.48	103.58	110.03	106.16	111.13	111.63	103.88	96.83	104.51	102.39	110.64	106.32	114.76	113.25	105.65	96.605	115.72	114.51	109.2	109.93	114.72	109.3	113.4	110.33	98.803	116.55	102.85	101.75	117.03	112.39	111.24	108.67	107.46	101.37	104.14	114.63	109.35	107.86
105.94	104.63	107.15	99.719	107.26	102.89	101.9	107.71	112.2	110.28	99.159	102.45	101.6	106.53	108.66	104.91	107.6	104.85	110.58	101.91	109.41	112.55	104.76	100.9	115.4	105.55	114.82	98.994	95.142	106.9	103.8	97.209	116.86	106.5	96.556	105.41	98.785	110.85	108.75	105.42	111.46	120.24	100.67	105.82	105.63	108.67	107.19	102.18	111.56	108.49
109.58	102.93	97.784	104.29	106.93	111.06	106.64	99.227	105.05	105.18	100.84	101.25	110.53	110.05	102.86	106.04	111.64	102.74	113.67	102.41	107.49	110.5	106.25	97.449	109.67	113.06	103.22	109.29	110.12	104.29	110.01	112.64	106.68	102.86	99.358	115.59	103.36	117.43	115.39	105.99	101.47	111.16	110.29	112.4	109.25	105.87	104.34	103.75	103.01	109.19
108.21	107.02	105.73	112.12	113.56	105.9	104.19	107.51	117.26	105.79	98.171	111.34	110.77	117.68	109.74	109.42	104.68	108.61	106.18	103.88	104.93	111.47	98.83	101.57	107.5	105.96	113.13	101.41	110.51	113.69	104.81	102.34	110	114.65	109.67	109.08	110	115.97	112.85	106.32	108.38	109.52	112.73	114.36	108.58	116.13	110.38	117.91	113.87	112.67
114.44	103.92	97.444	117.13	111.69	109.32	104.2	95.031	116.37	112.97	107.05	101.29	111.02	105.3	118.81	113.4	107.23	110.03	111.15	107.92	99.176	105.72	109.14	105.75	107.19	97.32	106.17	107.37	115.51	113.84	111.13	110.42	109.12	112.42	111.51	105.47	110.81	106.12	108.9	110.47	108.94	99.333	101.94	107.62	107.81	107.94	111.14	104.4	115.06	114.22
102.36	103.86	102.36	104.45	109.03	97.991	110.29	111.45	96.984	105.48	108.67	107.75	106.24	108.88	102.51	106.19	103.29	102.83	103.36	104.69	105.19	103.55	101.72	104.03	116.79	110.22	110.99	112.63	98.448	105.71	110.17	104.44	105.5	103.63	104	101.1	104.63	110.42	111.48	101.97	111.04	114.32	103.34	116.78	98.046	108.65	107.39	105.64	99.729	101.62
102.53	97.6	107.98	106.86	114.59	110.32	110.74	109.31	103.51	96.577	114.91	107.96	108.34	97.596	106.72	104.43	102.97	107.74	101.61	105.62	104.87	105.44	110.95	101.1	101.28	106.87	108.22	98.12	98.16	102.9	110.52	100.87	112.47	105.27	97.885	112.57	106.88	91.294	111.23	100.16	100.25	114.6	108.18	97.259	110.28	111.69	106.45	101.97	95.075	102.43
107.5	103.97	105.49	108.72	107.43	101.17	103.65	101.04	103.7	93.916	97.102	98.918	98.897	97.533	94.158	99.609	95.977	88.57	103.61	96.529	98.912	96.405	99.226	94.928	99.299	98.506	98.939	101.72	103.89	105.08	104.68	101.17	100.52	97.938	94.771	97.358	103.45	102.21	106.51	103.79	110.6	102.81	103.21	100.46	108.16	103.48	104.69	105.02	98.631	100.91
114.55	113.94	106.71	111.97	115.55	117.18	106.23	114.86	108.36	110.33	106.43	112.72	113.96	103.33	114.42	118.13	117.64	110.54	108.51	113.82	113.67	107.29	109.25	112.75	106.31	114.83	113.4	105.37	104.38	112.61	106.75	120.97	108.24	108.37	113.89	108.49	116.18	106.69	102.12	103.24	103.08	107.56	111.69	107.6	111.33	115.55	107.31	110.43	108.65	110.69
101.45	100.1	102.36	103.4	99.124	105.74	103.05	104.16	108.53	113.21	108.82	103.89	106.44	112.66	100.45	101.77	106.46	113.23	104.26	110.47	102.18	103.03	107.69	102.19	101.05	104.1	104.73	112.53	104.47	97.966	108.87	94.872	102.58	104.47	108.34	108.93	106.68	109.16	107.99	108.22	104.88	96.933	112.42	99.52	109.12	114.13	116.11	99.992	100.76	109.23
101.08	99.306	102.18	92.808	99.801	100.33	101.61	103.72	96.494	96.207	96.426	104	97.738	88.234	100.54	95.469	105.63	97.229	93.53	93.194	104.98	99.099	104.92	102.08	92.77	92.546	99.253	100.56	94.321	90.5	95.703	103.26	103.99	94.487	94.467	99.498	91.173	92.12	100.31	95.883	93.915	102.24	101.97	102.27	94.411	97.075	98.934	97.869	94.467	96.928
95.3	99.314	102.37	91.937	93.922	102.37	93.954	99.581	98.106	103.49	106.43	93.285	94.406	101.88	99.857	95.921	93.215	100.27	104.43	96.382	100.8	98.237	99.519	108.39	95.352	95.613	99.462	101.05	107.87	97.673	89.8	101.68	98.607	91.485	101.37	108	94.173	97.75	97.142	105.94	104.84	103.59	97.129	94.279	101.18	97.116	98.094	91.173	93.944	110.26
117.83	108.25	102.68	111.37	110.62	105.34	114.71	99.347	104.36	114.05	103.82	111.77	102.3	107.06	110.66	110.86	108.41	114.7	106.53	110.38	113.51	118.32	107.75	110.71	106.96	104.8	107.43	112.13	117.97	117.62	103.99	120.85	102.97	101.66	97.354	107.74	112.24	106.24	101.99	109.37	106.28	112.76	111.94	110.82	115.09	125.14	104.59	113.43	106.48	106.35
110.66	105.48	115.12	114.95	112.71	109.06	118.42	106.54	108.32	110.13	110.32	97.652	112.1	102.66	113.69	102.54	111.47	105.68	101.14	109.43	113.64	107.95	101.17	101.65	111.97	109.45	108.79	103.2	107.03	94.422	111.36	109.25	107.47	105.25	116.02	108.42	108.36	108.95	119.9	106.95	113.44	112.96	112.43	110.31	109.63	110.77	109.54	105.95	103.14	103.23
108.19	102.05	105.36	104.72	110.66	109.09	106.88	106.06	105.02	107.96	107.99	107.37	111.94	106.6	108.27	105.44	115.88	108.34	111	109.83	113.93	109.69	110.43	98.311	112.2	106.35	107.42	112.52	114.65	110.46	113.16	103.66	107.18	109.18	102.49	107.99	105.49	106.97	96.7	107.37	102.59	114.15	105.32	105.87	104.46	115.38	111.46	104.75	110.66	101.82
101.87	103.28	108.6	109.79	105.11	100.25	109.9	110.77	107.51	103.72	111.84	109.83	111.23	108.39	112.22	113.14	111.66	107.35	112.7	102.44	111.43	108.34	112.18	111.14	108.19	105.16	117.01	109.02	111.75	111.59	111.14	107.43	115.32	109.55	108.32	95.85	101.25	110.57	107.39	107.1	115.23	113.35	111.66	104.48	110.45	103.72	100.87	109.5	105.34	111.96
112.02	107.56	112.01	112.19	102.87	98.087	117.59	113.1	103.72	101.77	111.86	109.48	106.5	109.49	109.11	105.41	110.04	120.4	107.46	106.48	108.73	110.98	97.679	108.6	109.63	107.83	111.1	109.59	101.67	112.05	107.35	108.01	100.12	109.3	107.65	94.744	111.56	109.79	104.08	111.92	106.27	102.77	110.7	108.64	99.317	106.88	102.12	101.82	101.31	112.33
104.41	106.38	110.25	99.187	106.52	113.3	101.34	113.53	108.58	97.6	105.7	101.83	109.02	102.08	98.215	106.29	102.29	112.35	105.54	96.855	112.18	111.47	96.435	104.45	101.13	110.03	103.46	112.18	103.07	105.07	96.631	111.06	98.663	109.43	104.19	106.78	105.12	99.718	112.69	106.91	101.46	113.91	109.56	105.75	104.38	111.96	108.11	104.69	106.84	118.26
107.89	105.87	104.93	114.24	111.8	104.24	106.29	101.28	107.19	111.8	113.62	110.05	98.467	107.88	109.32	111.45	99.177	109.52	97.006	113.39	99.451	108.67	105.9	107.24	96.444	104.05	109.35	107.12	109.29	110.47	115.43	103.16	107.79	114.13	102.82	111.67	109.28	102.68	105.87	105.93	103.84	106.57	106.14	113.42	109.5	105.13	107.62	106.24	105.22	112.19
102.43	101.21	105.92	101.32	107.12	108.68	103.13	101.71	105.44	103.96	98.585	103.13	105.17	106.08	106.74	102.91	111.36	106.46	105.92	102.37	101.66	97.827	112.44	103.53	100.72	103.98	108.91	106.34	101.43	102.67	99.609	105.74	102.97	108.81	101.73	101.12	109.41	112.13	101.87	104.77	103.03	104.83	98.957	109.36	95.395	111.47	106.25	107.48	101.69	99.627
107.71	108.5	100.32	111.13	114.82	104.27	97.102	104.13	110.76	103.57	101.72	112.13	105.77	105.78	107.68	100.26	99.668	104.27	109.95	108.3	92.323	109.94	108.98	110.91	109.54	104.01	111.24	104.69	101.91	114.26	102.85	104.4	107.76	103.93	108.98	102.23	108.29	98.847	102.86	104.74	100.83	103.83	102.15	114.07	110.95	103.6	113.73	106.71	117.15	110.07
100.66	104.96	102.96	108.47	106.92	102.46	112.5	106.98	99.468	111.76	108.44	112.62	105.88	113.79	102.03	105.27	109.69	118.81	110.66	109.89	104.56	110.16	107.13	107.44	109.77	105.36	112.95	102.87	100.8	115.38	100.38	102.94	100.36	105.53	112.54	115.23	103.41	103.1	108.71	104.28	107.17	104.88	108.45	109.74	115.37	103.06	105.39	110.96	99.164	99.619
95.483	97.004	102.54	104.5	104.17	94.492	96.343	101	94.832	104.83	96.228	99.468	100.86	102.43	98.001	100.18	99.621	93.492	98.234	101.27	95.219	104.6	99.115	99.504	102.77	102.95	104.6	102.49	107.14	89.937	97.157	99.855	91.513	97.721	98.617	103.72	93.518	95.864	106.27	98.108	92.956	93.503	99.412	96.909	95.922	104.25	94.133	103.49	104.41	98.085
100.84	102.73	108.36	98.098	104.45	103.58	104.16	97.594	104.9	109.2	106.89	96.891	104.28	113.35	100.96	107.5	110.23	102.86	113.08	109.64	97.842	117.52	102.74	104.58	110.72	97.083	114.45	107.63	111.97	94.194	108.46	107.42	107.51	107.31	99.651	99.271	97.819	102.31	90.886	104.36	103.68	111.56	101.53	96.353	102.71	98.654	102.89	109.45	100.94	104.49
108.21	103.81	111.18	110.76	96.659	107	99.327	102.61	101.83	104.57	92.694	102.58	106.7	96.083	113.09	100.75	104.19	110.72	102.11	101.51	100.14	108.07	105.36	111.3	103.86	106.25	102.42	116.04	105.95	101.05	104.9	111.63	107.95	109	105.85	97.505	115.17	104.33	115.32	114.73	109.38	95.752	101.8	102.85	104.02	106.75	109.62	100.57	110.13	103.86
108.56	119.2	92.156	108.11	119.51	108.79	104.97	106.77	106.66	115.06	109.07	102.02	98.984	106.49	104.89	112.97	114.56	112.02	105.26	103.29	110.83	102.46	106	107.56	106.28	110.74	107.58	111.25	111.09	114.07	107.99	118.4	106.73	105.32	109.33	110.94	113.55	110.13	105.89	115.44	107.23	101.83	100.61	111.83	108.32	114.47	111.31	104.69	111.84	112.64
108.84	101.76	97.766	98.328	108.8	103.95	110.29	116.36	107.97	100.36	111.96	114.3	99.938	106.85	106.45	103.17	98.572	101.75	102.56	108.05	93.091	108.04	102.71	99.48	107.04	104.51	99.453	101.3	110.16	108.41	106.62	103.1	99.807	111.2	111.8	107.16	106	108.36	90.38	102.55	99.336	99.89	107.11	101.87	94.168	101.72	110.41	102.28	115.71	104
105.69	109.06	105.59	110.4	113.55	105.43	102.7	106.6	106.36	103.77	116.42	95.07	111.63	103.96	110.06	106.24	110.5	109.68	106.13	106.14	109.58	104.75	103.16	104.59	102.55	102	99.41	106.01	90.042	104.06	110.88	104.12	110.76	99.595	105.1	108.68	104.88	97.988	103.72	96.828	109.85	105.44	104.71	104.75	107.7	111.29	98.744	107.5	100.17	104.12
113.09	112.33	99.668	110.91	101.87	108.7	108.41	98.98	101.45	108.67	112.27	100.53	110.28	113.94	104.77	112.34	106.39	111.78	106.79	111.25	113.25	115.45	111.56	105.24	101.85	105.6	105.55	112.29	100.43	110.17	109.26	113.65	107.29	113.47	104.06	97.575	110.26	96.13	111.54	103.95	99.459	108.1	106.88	110.06	109.18	103.96	103.73	107.14	112.05	96.736
110.14	106.97	105.86	109.38	110.2	108.96	109.9	109.28	98.046	104.37	107.91	101.72	98.865	113.48	99.324	112.31	106.82	112.97	105	107.32	111.19	101.64	103.75	106.1	111.47	108.36	112.92	102.29	108.82	115.03	106.09	109.84	111.46	114.48	103.85	105.15	108.67	107.42	103.21	101.04	104.32	115.07	104.17	115.61	109.39	106.81	107.66	103.4	105.04	103.3
93.619	105.43	93.174	100.46	101.57	103.14	108.12	97.307	90.911	100.01	93.366	103.41	95.734	98.929	94.482	106.98	101.19	89.42	104.08	105.08	100.9	96.51	86.523	105.06	100.97	105.69	95.541	95.979	94.859	89.618	99.516	94.78	93.964	99.128	98.316	102.99	92.033	101.91	100.56	90.339	98.471	97.692	97.95	101.94	89.876	97.723	98.138	97.541	102.23	93.347
98.763	101.24	108.16	101.43	102.38	99.286	108.98	101.08	105.4	100.73	92.095	99.442	97.453	102.3	96.204	105.38	105.28	90.08	99.708	101.65	97.995	98.897	98.714	97.278	106.22	99.947	96.438	97.149	103.27	104.81	104.96	96.028	99.606	97.585	95.913	101.8	102.2	103.74	101.04	112.25	98.079	93.446	97.259	100.79	99.948	101.13	100.72	107.77	100.48	94.583
110.82	114.44	115.21	108.1	110.1	97.645	108.66	109.01	100.33	110.33	112.71	113.85	109.27	114.29	110.28	104.98	102.09	111.83	108.32	102.46	105.45	107.95	107.44	111.39	114.51	105.12	102.16	103.52	106.89	103.65	105.8	112.02	117.56	107.91	108.89	108.49	110.74	115.29	104.89	110.84	106.56	103.1	108.23	107.92	116.34	108.58	111.43	107.53	114.72	109.5
105.22	112.26	107.64	106.08	104.12	100.62	105.82	102.28	101.61	109.33	108.57	110.18	116.89	105.09	113.02	105.89	107.24	107.7	99.776	110.66	101.71	111.14	111.45	107.68	107.99	101.46	99.473	119.22	103.46	110.81	102.92	111.27	108.42	105.28	110.95	103.65	102.95	101.65	106.26	100.11	100.48	106.61	109.87	103.98	98.164	107.36	104.65	102.34	108.32	115.1
108.05	108.77	110.73	108.74	99.218	112.49	103	100.53	105.2	105.04	107.85	101.07	106.74	108.44	107.22	108.61	115.19	104.9	107.29	107.45	107.56	102.72	104.51	104.6	108.54	106.54	102.29	105.52	108.94	104.83	107.92	107.74	111.1	103.03	105.8	95.823	109.3	109.66	111.07	97.552	106.8	112.52	107.23	103.97	108.63	116.71	105.94	102.07	103.84	98.87
104.24	107.77	106.4	99.809	103.31	113.7	105.13	99.135	104.81	97.747	109.9	107.05	105.29	100.54	110	109.14	110.79	105.26	107.42	104.67	106.39	105.24	91.991	110.2	113.42	102.16	98.349	104.92	97.768	97.905	109.04	99.15	97.2	99.13	102.1	107.65	111.31	111.84	108.3	115.06	104.55	102.16	97.541	109.96	105.24	103.71	101.23	105.38	104.96	101.26
111.53	104.5	120.67	107.34	112.55	101.06	105.28	100.97	108.18	108.09	114.83	98.644	103.03	101.65	110.06	104.21	102.28	105.29	112.39	105.43	111.19	101.15	113.04	111.17	104.51	108.39	108.17	114.46	108.59	112.38	110.28	108.41	110.15	108	109.39	107.49	106.3	105.94	108.19	104.59	109.32	105.42	102.89	104.47	103.6	106.43	109.07	117.21	103.18	106.59
105.78	99.231	99.312	100.73	105.5	103.4	108.82	99.625	92.793	102.08	105.08	116.33	101.73	105.86	110.6	106.2	111.22	107.51	106.81	104.81	106.32	103.52	94.547	103.49	113.29	113.78	109.66	103.8	106.18	103.99	103.54	108.27	111.3	104.49	109.41	96.638	97.834	104.46	102.39	99.659	102.02	111.51	103.34	110.67	105.94	108.49	112.8	118.43	114.55	111.22
107.5	116.05	99.659	107.04	116.52	107.83	98.306	105.89	107.75	104.33	100.28	102.4	104.05	111.43	106.04	102.76	102.1	104.27	105.02	103.3	95.343	100.57	103.49	103.16	103.56	101.2	118.39	104.54	106.95	98.145	101.79	108.94	101.32	102.77	108.63	104.2	111.69	107.93	107.57	103.87	99.951	107.65	107.04	103.07	110.94	110.28	104.2	109.2	114.04	110.51
111.82	101.83	109.83	110.61	115.38	103.57	111.2	104.64	108.56	108.39	110.51	105.94	109.95	98.683	102.65	108.72	111.05	107.55	106.99	103.12	103.56	102.1	105.87	109.27	103.76	98.339	104.3	102.35	105.14	103.72	115.28	104.18	104.82	104.97	111.11	104.6	102.12	101.44	100.71	104.32	105.34	108.11	115.83	104.75	103.08	98.833	107	106.71	109.41	102.52
97.686	103.18	100.33	111.92	114.17	108.24	106.87	107.21	103.22	105.35	99.474	101.68	104.56	103.13	110.99	98.713	113.33	106.52	107.2	112.24	103.67	110.26	107.54	97.115	102.59	93.413	110.9	109.9	100.9	101.86	102.15	115.91	101.68	107.54	109.81	116.02	110.1	107.69	115.53	96.841	106.41	110.53	108.12	108.63	94.976	107.2	96.447	104.5	107.49	102.99
100.8	115.57	101.23	106.52	115.9	108.51	93.744	110.38	92.539	110.8	99.589	114.56	98.436	107.02	107.09	117.9	96.554	104.04	113.08	95.498	99.668	108.45	106.01	107.15	109.85	99.968	107.6	103.8	108.49	114.43	102.2	105.7	105.22	102.92	109.16	108.56	111.75	109.7	107.47	101.6	106.43	117.27	110.45	104.67	106.31	110.83	101.45	113.41	99.78	99.72
111.36	111.94	115.13	109.01	116.1	99.818	106.21	103.75	105.88	106.32	111.4	100.63	102.76	104.77	108.81	103.39	111.58	107.42	108.26	106.47	109.87	105.04	102.49	100.2	107.83	109.89	111.22	113.1	107.5	106.67	105.98	113.34	107.38	113.38	109.56	110.5	112.48	114.83	109.78	97.816	109.18	109.84	107.4	110.49	116.15	114.23	108.53	110.96	108.66	104.56
92.55	105.23	103.98	98.594	95.475	107.36	98.214	97.201	105.03	95.769	105.32	104.78	101.75	103.47	93.584	107.2	94.447	100.76	100.47	106.62	97.33	106.89	98.772	98.356	105.67	100.98	103.69	104.85	102.2	96.525	100.63	96.937	102.99	97.634	95.928	99.171	102.9	100.9	96.994	98.544	101.01	97.518	102.73	97.468	98.2	103.56	107	104.41	98.659	113.04
102.21	102.51	95.251	106.97	105.66	101.68	104.85	100.58	99.15	101.76	101.1	101.65	101.93	96.325	99.97	101.98	101.01	99.839	109.25	111.65	103.38	97.445	95.509	99.678	106.28	109.74	101.98	105.5	99.257	101.69	109.13	97.697	95.692	100.54	110.6	99.63	100.95	102.83	99.113	96.559	98.338	110.19	109.61	101.05	102.16	99.174	98.797	102.63	105.37	96.036
104.22	100.02	95.068	102.06	95.968	98.29	97.037	100.55	98.365	97.702	97.089	103.44	108.39	94.722	91.16	97.375	108.26	92.584	96.616	98.093	100.58	102.16	106.35	93.183	97.691	101.23	100.88	101.15	100.54	104.72	97.663	109.1	95.845	97.609	99.681	92.622	103.03	94.904	100.04	98.226	105.73	99.987	100.09	93.457	89.871	91.818	105.1	101.3	101.63	99.866
108.05	102.75	101.94	97.069	103.43	96.644	101.98	100.45	100.49	97.009	96.589	103.41	98.127	105.52	97.663	105.47	96.149	95.999	98.641	106.18	104.08	89.225	103.92	100.13	104.51	106.19	91.234	105.51	97.048	100.37	98.436	101.57	101	99.493	98.742	104	104.77	102.1	103.64	94.644	104.52	110.15	96.813	98.901	106.07	110.7	104.69	102.96	104.67	97.737
103.07	105.13	103.44	103.85	104.13	113.12	106.25	106.5	103.79	100.63	114.93	106.77	106.25	101.56	100.69	105.89	113.52	96.952	109.74	108.66	96.643	98.252	105.34	110.25	99.548	117.36	104.37	105.75	111.07	109.04	112.57	98.142	106.66	107.2	113.77	104.58	95.47	96.905	104.56	111.87	107.43	106.78	107.6	97.072	99.157	101.11	103.04	100.97	106.15	109.03
102.16	102.03	102.98	111.39	109.5	102.66	104.04	101.85	101.92	108.28	117.57	102.51	100.28	111.68	103.95	109.48	103.68	107.29	99.962	106.1	100.19	99.948	108.84	99.717	97.834	108.86	103.43	105.27	105.72	101.04	103.77	113.06	100.88	103.72	105.63	107.04	110.07	105.05	106.58	108.08	114.12	98.462	112.11	102.37	114.02	107.58	104.87	104.06	109.6	107.87
110.53	110.44	112.66	99.625	116.32	102.91	106.39	111.74	113.11	107.49	104.45	105.71	104.78	108.4	106.61	108.36	102.66	119.98	107.89	101.73	110.11	107.57	107.12	110.74	116.89	109.12	101.2	114.13	105.63	116.15	109.57	104.96	110.73	98.174	109.15	107.68	115.97	108.76	112.38	109.07	109.5	101.1	104.33	115.18	109.29	112.9	106.29	99.197	104.67	104.89
111.14	96.785	107.87	102.61	108.13	101.19	99.806	94.39	101.83	95.192	98.055	95.864	98.778	90.586	106.2	97.187	103.34	102.85	95.926	99.247	103.98	102.73	92.68	99.967	99.926	92.492	85.981	95.461	101.15	100.9	94.21	96.075	95.508	97.074	97.056	108.79	101.58	94.46	93.027	96.13	97.012	96.513	94.119	91.157	98.171	96.644	96.361	102.47	97.416	102.77
107.05	104	107.57	116.45	104.27	103.34	110.23	101.46	108.08	106.36	97.908	111.44	104.52	111.07	110.19	105.4	110.71	110.27	115.27	112.07	108.53	108.36	104.74	114.92	112.24	105	98.229	107.45	108.16	110.49	113.49	111.93	107.77	107.53	112.88	109.27	102.68	103.34	99.97	104.76	109.76	102.25	98.454	112.23	112.57	107.2	97.029	107.92	109.56	100.36
118.54	110.51	98.614	109.35	115.51	117.99	111.68	111.77	109.44	114.41	110.54	105.27	114.86	110.61	106.14	109.57	114.06	104.13	108.44	106.81	105.25	103.02	110.49	115.89	114.37	109.76	98.499	100.75	111.47	113.98	116.74	111.75	115.59	108.85	112.29	107.05	106.82	110.25	107.85	103.87	114.48	105.25	109.65	110.29	110.18	105.8	109.45	114.58	101.87	112.27
113.41	107.85	107.98	105.01	105.28	100.41	109.14	109.61	114.62	107.93	119.32	108.62	101.72	112.11	106.03	108.44	105.71	105.51	101.72	103.33	115.51	118.52	101.82	104.3	115.27	107.14	115.2	113.21	119.2	115.77	110.94	109.53	111.9	101.96	109.34	107.93	110.18	108.08	107.2	103.66	108.37	111.79	111.2	111.82	112.27	106.32	115.43	105.22	105.36	106.96
90.501	93.002	98.135	99.305	97.628	94.687	99.268	96.173	92.515	95.003	92.316	99.031	99.735	101.12	102.83	98.783	93.826	101.82	102.42	93.784	94.963	101.35	113.86	96.743	102.49	88.963	90.269	100.11	96.404	101.88	101.87	104.91	100.61	98.41	101.55	109.91	93.06	107.11	96.797	102.33	95.562	92.596	107.94	98.379	96.83	103.76	93.077	94.684	90.724	94.802
106.26	107.88	101.98	104.31	103.89	106.33	100.97	110.99	112.76	101.9	112.52	107.7	100.28	99.677	104.54	102.34	105.69	102.75	106.59	107.77	105.51	103.63	111.07	100.09	112.95	101.14	105.79	106.41	102.31	108.21	100.19	100.27	102.87	114.17	111.53	106.83	103.81	102.92	99.018	101.07	106.72	108.28	106.54	110.3	112.12	106.11	103.47	106.49	104.32	93.809
105	106.61	106.45	106.21	105.12	110.7	115.26	103.23	104.28	107.32	108.02	102.09	116.04	105.47	106.66	107.51	108.98	116.16	111.17	98.664	108.84	113.39	98.564	104.67	105.9	106.49	105.81	114.74	106.93	104.78	98.842	111.84	100.44	106.11	107.9	107.51	107.45	97.71	112.72	112.33	108.74	112.29	105.94	105.7	109.07	113.61	104.82	100.47	103.51	112.17
109.88	101.46	94.995	104.75	100.51	109.79	108.53	103.84	105.5	109.04	106.79	96.017	100.62	109.43	102.09	103.03	109.94	108.13	108.07	106.98	112.81	103.59	103.19	95.497	105.25	107.68	104.54	108.57	105.92	100.66	109.95	106.38	108.84	105.08	114.98	104.66	105.57	94.94	112.18	107.68	97.635	111.87	105.36	101.02	107.09	109.82	107.08	99.303	95.845	101.66
102.28	105.97	101.84	94.945	107.2	109	95.674	97.805	96.61	104.97	97.969	99.493	93.268	94.478	102.96	104.88	104.66	98.233	101.6	100.32	96.744	97.98	100.2	95.151	100.53	94.855	89.849	87.957	93.115	97.152	94.212	100.45	107.9	103.44	111.75	95.052	101.64	102.19	99.37	103.33	96.871	95.441	101.87	102.82	93.849	101.35	101.59	95.637	93.265	101.32
107.12	106.79	106.88	110.65	113.97	103.34	109.13	107.76	105.44	106.83	103.88	105.77	102.65	105.27	112.17	104.77	112.16	111.68	105.42	102.46	95.815	108.07	107.21	102.57	104.02	107.23	106.96	115.69	105.85	107.81	104.36	104.63	103.73	107.93	111.51	111.85	103.27	113.26	108.22	103.59	97.048	111.07	115.18	108.09	104.98	102.36	113.79	103.18	100.83	105.73
115.11	109.02	112.17	113.88	107.91	115.67	114.15	105.43	108.83	119.06	113.97	110.19	104.47	100.94	110.6	112.85	107.44	115.04	108.79	111.07	110.17	104.25	120.96	110.28	106.73	114.9	118.2	104.3	100.45	106.13	105.3	105.38	108.64	108.38	104.42	111.64	108.14	98.611	118.13	121.81	104.88	109.52	103.71	115.04	109.73	105.41	103.26	115.99	115.08	109.36
105.62	100.82	102.83	98.737	100.6	112.74	107.84	107.21	102.27	101.37	105.77	95.58	104.3	101.51	96.815	105.03	97.61	110.57	102.75	104.8	108.17	99.566	103.73	107.31	103.8	92.467	97.699	99.575	97.27	99.66	107.13	105.55	97.667	106.82	105.16	98.665	90.238	95.461	104.49	104.16	108.38	108.47	114.38	109.87	103.5	104.87	99.703	109.65	106.09	90.253
95.69	90.774	97.146	101.78	97.928	99.416	99.03	102.2	103.9	99.561	107.14	108.59	101.48	95.586	98.79	104.88	92.397	101.56	96.164	103.34	100.41	109.15	109.98	92.338	103.89	98.509	100.87	102.79	104.14	104.74	100.63	106.23	98.04	97.59	98.64	101.41	110	97.279	95.993	100.24	97.903	98.997	98.261	110.14	97.283	98.589	102.24	95.807	103.66	98.091
96.448	94.65	93.042	95.931	103.66	91.309	105.85	97.021	100.62	106	94.901	92.959	96.066	92.048	98.646	102.72	97.298	109.33	103.05	95.645	96.796	95.248	91.281	99.94	94.17	95.833	104.64	91.728	99.889	105.73	101.95	99.39	100.71	102.61	96.061	105.61	97.944	92.347	91.941	93.686	97.347	97.524	98.77	98.947	105.58	93.125	91.658	92.461	98.253	101.47
95.051	93.619	94.441	101.91	97.144	96.208	94.047	92.601	97.76	95.569	93.109	97.739	102.24	97.522	97.777	93.105	106.41	93.352	96.978	106.42	88.334	96.308	95.547	92.359	92.457	98.698	99.158	94.396	100.13	100.68	96.403	105.31	91.501	104.5	101.01	93.366	88.001	98.629	99.823	92.124	97.105	99.249	95.907	102.28	100.14	100.95	93.708	101.47	98.561	96.192
114.23	106.62	108.27	111.42	104.05	107.58	97.504	110.4	108.82	104.86	112.01	102.94	107.9	106.83	107.12	106.19	106.55	108.39	110.3	102.72	105.66	112.37	108.53	112.79	105.79	102.85	109.35	101.61	108.7	96.958	108.87	103.55	108.13	105.67	110.68	103.42	109.34	102.29	106.55	98.895	102.4	111.47	109.49	102.33	105.67	107.43	105.22	115.71	103.6	105.39
116.86	103.26	107.73	106.35	99.937	110.34	111.59	108.16	106.64	104.98	106.7	105.69	109.41	106.83	103.9	102.37	116.4	101.63	112.76	110.47	110.67	105.24	107.34	108.04	105.34	106.07	113.47	109.99	115.27	110.37	112.92	108.72	106	110.59	113.46	109.69	108.14	103.73	103.26	106.8	106.6	105.31	109.34	110.57	107.35	107.81	99.538	97.644	105.19	110.76
106.64	108.39	102.75	103.08	111.78	106.27	112.36	101.12	105.68	107.44	98.785	109.23	108.64	107.01	113.39	107.21	107.87	110.71	102.93	98.449	106.21	100.71	115.47	112.7	107.01	105.56	114.68	114.61	102.17	104.96	113.35	110.6	110.24	105.77	104	111.13	110.64	107.17	113.75	108.13	106.24	107.93	107.24	97.57	109.28	109.13	105.25	107.97	114.38	116.82
105.86	108.72	105.89	108.32	108.75	102.46	113.61	107.09	111.19	112	110.42	119.43	121.63	104.73	108.98	105.91	104.26	108.61	104.93	111.59	103.52	105.84	102.4	103.14	106.17	109.72	101.82	116.98	110.99	110.28	108.22	107.84	103.74	102.47	100.62	107.08	110.12	117.9	105.47	101.88	106.9	107.48	108.66	112.12	107.87	105.58	108.03	105.45	114.8	110.28
108.78	112.81	96.698	111.15	112.33	109.46	99.956	112.25	110.02	116.13	108.01	110.91	110.44	100.66	111.74	107.36	108.9	105.19	109.21	107.14	101.73	106.42	101.12	111.82	96.812	108.21	104.45	108.11	102.81	96.293	105.97	110.07	100.21	104.44	103.17	103.3	104.27	110.74	106.43	95.093	100.22	98.777	108.91	109.27	106.72	101.18	102	110.97	108.74	104.62
113.51	105.41	114.29	103.89	110.79	101.13	103.81	106.29	110.3	104.77	105.32	95.835	100.13	100.79	103.34	112.14	101.23	106.37	104.42	109.76	114.76	102.63	109.49	104.66	106.16	113.35	111.8	111.39	106.92	103.18	107.04	109.52	105.39	108.94	108.56	104.39	101.73	105.9	107.89	100.77	112.23	101.94	99.573	106.02	102.23	104.38	104.05	108.21	109.4	116.47
107.4	110.37	91.822	104.69	113.54	102.53	101.05	92.512	102.31	99.583	105.51	111.09	101.23	108.19	104.6	104.35	94.777	102.31	103.03	100.08	104.89	107.48	95.477	103.21	106.08	105.75	103.33	104.34	100.07	96.395	101.88	102.04	108.76	102.49	95.344	94.673	94.249	94.514	103.1	97.284	102.45	102.38	97.153	96.135	101.28	97.01	104	103.82	103.07	110.61
105.08	110.88	105.08	105.38	110.78	106.25	109.51	110.28	109.87	105.16	104.4	102.62	105.91	96.639	102.68	108.23	101.17	106.66	103.77	105.94	106.6	103.04	107.56	103.07	108.01	102.5	109.06	97.712	113.03	102.67	103.42	113.36	102.99	100.54	96.781	115.11	102.68	106.4	110.59	104.01	103.82	107.43	101.76	114.15	113.21	97.672	106.1	114.41	102.03	102.62
101.18	92.627	113.96	110.12	102.66	102.47	98.756	107.93	113.9	101.11	101.32	114.9	107.07	109.05	107.89	108	110.08	104.11	112.02	103.28	104.86	104.04	105.92	96.278	104.12	100.96	104.8	100.96	113.58	112.98	111.62	94.483	115.27	104.38	106.06	104.13	114.8	101.28	108.79	104.78	95.674	102.52	108.65	108.42	109.53	113.49	112.88	106.26	104.13	104.51
106.24	104.92	109.68	105.68	111.79	94.996	103.43	104.74	105.89	104.24	114.03	102.48	106.01	103.94	113.03	105.87	104.52	106.68	100.2	111.21	110.28	105.28	99.803	111.16	111.25	111.29	113.87	100.44	105.27	103.63	107.54	114.09	110.25	110.44	96.107	103.94	107.97	106.85	104.31	100.87	102.04	106.02	96.992	104.27	108.34	110.6	101.05	113.18	113.07	107.28
107.59	108.28	106.37	111.51	115.11	117.48	105.62	116.16	99.326	107.79	109.57	105.75	117.07	108.78	106.44	102.88	104.63	108.05	103.45	109.39	102.78	120.8	100.93	101.9	104.24	106.64	103.31	111.08	108.51	115.05	109.7	113.03	101.55	111.6	106.61	114.78	106.03	108.36	100.61	108.76	105.85	112.43	102.98	102.34	104.68	106.92	100.22	103.53	105.66	106.6
97.604	100.44	102.8	109.23	109.82	103.02	109.75	91.977	107.79	100.48	102.06	98.373	93.864	106.57	102.37	100.84	101.89	107.03	98.853	113.93	107.1	104.55	113.08	110.21	99.301	104.79	99.744	97.065	103.46	106.66	101.92	110.6	97.929	112.67	97.354	103.53	100.02	106.29	102.41	99.764	103.81	109.49	107.29	96.834	98.879	110.66	98.478	107.75	110.37	104.63
110.6	113.47	112.22	110.96	108.88	103.34	108.46	115.66	111.01	106.66	110.76	112.45	110.59	106.28	100.26	103.57	107.03	109.16	102.75	112.81	106.72	111.88	110.3	107.71	101.09	117.23	103.42	106.44	111.53	113.14	104.71	105.45	111.59	110.17	110.68	109.33	111.38	111.23	113.04	112.24	110.27	102.21	110.71	110.42	106.19	97.01	108.43	109.48	113.66	107.21
109.21	100.88	103.01	101.87	104.37	108.53	109.14	104.24	108.62	108.01	109.22	106.9	105.99	111.42	104.32	108.94	102.26	116.06	113.24	103.93	104.25	106.69	107.99	107.84	102.64	99.991	111.44	106.15	107.11	101.54	104.43	105.06	111.05	101.95	101.91	102.55	103.87	110.16	110.53	106.61	111.63	107.74	112.43	107.87	105.95	110.3	97.441	108.45	106.49	106.63
113.82	104.47	115.44	112.69	115.25	106.57	114.51	106.05	114.72	106.79	108	110.05	113.22	112.51	111.5	110.55	103.36	117.56	113.6	113.93	111.29	108.32	116	112.81	111.31	111.73	112.86	119.63	118.3	114.28	97.635	105.37	117.45	113.8	107.83	115.28	111.66	106.17	116.55	109.32	102.87	108.77	108.94	104.96	116.24	113.45	105.38	107.19	113.82	107.51
115	104.16	110.18	109.04	110.55	115.19	106.26	111.94	101.17	116.89	109.73	105.85	108.23	107.89	118.69	119.31	115.47	101.36	112.46	118.28	112.04	110.27	112	116.51	117.12	111.44	110.91	111.48	104	115.43	114.11	107.95	102.96	112.75	107.64	110.76	100.5	114.77	107.35	107.63	113.95	112.54	112.6	110.45	111.8	104.83	107.42	109.8	113.74	99.105
99.032	98.019	97.97	94.352	93.578	105.65	92.078	107.21	99.742	105.18	98.408	102.12	101.76	90.647	105.69	94.944	101.41	99.347	92.691	94.961	103.94	97.414	88.675	99.915	92.415	107.76	94.075	93.944	98.091	90.484	99.25	95.389	101.09	105.05	100.76	97.147	95.637	88.078	91.45	94.872	96.472	100.61	93.536	97.814	101.72	99.267	102	98.169	103.45	104.08
107.11	118.55	112.77	102.01	105.16	105.63	101.43	102.92	106.65	103.8	111.24	107.68	105.38	101.03	107.57	102.43	111.63	108.14	105.43	108.83	116.99	101.57	99.107	105.08	108.63	103.44	105.82	108.67	106.28	108.9	102.09	108.26	100.83	103.89	107.51	105.15	114.84	107.63	112.58	102.65	102.2	97.326	104.03	108.52	106.04	96.163	101.99	101.93	98.55	103.9
87.509	91.045	91.386	100.71	91.872	96.917	96.631	96.478	90.122	100.92	100.74	94.945	95.571	94.286	102.21	98.625	96.152	99.356	97.121	102.68	100.58	97.617	103.83	97.121	96.237	107.99	94.96	102	95.422	95.15	92.121	103.67	96.122	101.42	88.188	106.59	98.93	100.68	104.9	100.22	90.654	105.04	93.452	107.05	99.117	97.98	101.44	104.01	102.91	103.87
94.932	98.366	104.93	98.236	97.266	108.08	93.108	99.62	92.925	101.39	99.314	96.12	94.455	101.66	103.79	92.67	104.68	96.185	99.7	91.933	97.983	93.622	93.927	98.219	94.151	94.633	103.99	96.225	91.627	108.12	93.646	93.977	92.84	96.714	99.185	104.96	98.165	101.65	96.546	94.636	97.91	93.672	98.368	88.768	101	104.83	95.147	107	94.186	92.486
110.82	117.83	104	116.32	106.38	116.42	108.55	104.37	102.33	118.8	108.87	114.39	107.7	104.2	103.49	104.44	108.36	110.17	101.96	98.059	117.32	101.61	106.9	108.15	116.27	107.7	101.17	108.5	104.62	102.08	110.65	111.15	105.33	108.23	96.296	109.49	103.01	110.56	108.02	99.332	108.29	103.4	104.41	104.48	106.28	103.42	93.463	108.22	94.956	101.14
103.73	103.21	106.54	101.57	107.04	107.32	115.96	102.86	102.29	103.36	110.78	105.67	100.37	102	114.42	108.23	113.14	107.25	106.09	99.45	104.99	104.46	109.46	106.47	110.3	103.43	108	114.6	110.93	102.13	104.08	108.98	113.75	107.16	97.371	100.43	115.61	101.75	105.8	103.16	112.79	110.96	107.15	109.28	109.09	97.093	96.38	111.75	108.72	108.52
103.21	101.44	104.06	105.06	102.1	107.94	113.18	103.84	110.2	90.023	116.1	108.55	109.25	112.47	110.94	98.619	105.28	102.82	91.641	94.976	107.26	101	107.12	105.09	105.81	112.76	95.576	107.53	104.57	105.43	100.07	103.76	112.24	107.59	108.56	89.514	104.56	103.24	112.66	107.35	104.68	103.96	107.8	103.44	99.835	101.22	114.49	105.64	108.65	114.7
96.046	92.55	100.64	107.72	101.19	97.949	102.78	98.412	103.39	98.267	100.07	100.57	99.858	101.03	104.05	109.03	101.02	99.679	95.091	108.28	105.04	96.836	104.79	96.661	97.328	105.05	103.65	106.41	93.463	107.95	97.053	99.582	101.9	97.612	101.07	103.31	98.972	97.505	108.56	97.329	103.55	92.269	103.54	101.83	104.75	94.57	94.699	102.11	109	113.53
98.983	100.75	113.82	109.87	107.83	95.972	105.91	104.09	102.39	103.85	100.35	111.67	105.16	124.86	109.1	103.38	108.99	113.11	100.08	114.1	102.07	108.34	109.77	105.88	98.522	110.42	100.62	106.13	103.61	114.77	98.762	109.39	104.73	102.97	114.56	103.39	109.35	101.84	106.28	106.18	111.44	110.34	111.12	105.02	101.73	101.51	103.64	107.35	101.23	110.59
111.65	109.29	108.48	108.9	107.52	101.96	116.15	108.51	112.53	105.96	114.5	114.36	100.79	109.06	105.42	110.45	104.29	118.84	114.17	95.945	104.56	105.07	102.92	110.68	108.64	101.11	114.57	107.52	102.97	110.84	108.44	102.26	108.99	116.88	109.28	114.59	108.05	108.43	115.15	111	114.09	111.79	115.73	97.272	111.18	110.52	112.13	102.37	107.03	106.98
113.32	107.02	112.48	107.87	108.86	112.22	109.16	108.83	107.89	106.03	105.02	110.33	111.98	99.658	104.11	100.97	110.72	104.29	110.76	107.24	108.43	99.061	111.66	113.5	113.96	109.27	108.59	102.56	110.2	106.38	104.43	113.28	108.01	106.28	99.795	111.78	113.61	110.09	109.21	105.97	101.67	100.71	98.518	103.34	106.71	110.53	116.49	106.41	106.37	104.05
104.2	107.95	107.64	111.51	106.78	109.16	101.4	105.82	108.17	109.2	108.63	113.73	106.23	102.65	118.48	114.55	104.83	112.45	119.26	105.9	106.18	107.58	107.32	106.22	109.88	102.94	104.96	112.17	109.99	106.6	99.473	99.376	111.4	113.63	103.62	104.99	106	108.89	113.36	107.77	113.44	115.53	102.72	109.68	111.72	107.4	115.04	112.17	103.59	104.18
106.99	109.19	100.66	109.55	107.42	101.77	99.754	94.653	107.78	107.78	105.71	100.53	98.795	104.13	100.48	101.98	109.7	96.503	98.041	99.381	105.66	116.14	100.74	105.7	108.85	110.71	106.54	111.52	97.718	113.76	109.12	115.89	108.59	100.36	95.124	107.43	104.66	98.7	107.52	113.03	104.96	108.26	104.03	109.25	100.51	104.65	92.831	105.46	107.69	101.09
106.35	108.53	101.89	114.04	108.95	108.61	102.85	95.904	109.84	96.636	102.37	109.53	107.94	111.54	109.7	102.97	111.2	110.8	100.27	99.384	107.33	114.39	116.73	97.101	106.19	97.601	110.67	102.22	103.03	104.59	110.68	105.43	105.79	105.78	100.54	104.07	104.88	102.6	120.09	106.46	107.82	103.24	103.23	115.95	104.1	104.22	111.54	101.46	117.44	111.24
95.156	105.46	96.687	104.29	103.39	102.86	106.55	106.4	93.912	115.8	112.14	107.22	103.97	106.92	107.86	103.61	112.72	96.335	106.74	103.23	117.5	105.75	108.56	106.58	96.239	112.84	109.75	106.6	108.11	110.4	102.88	105.46	114.64	105.18	98.862	105.13	97.279	104.74	102.24	96.4	113.88	104.47	109.52	118.9	120.13	107.75	96.032	112	107.1	100.08
95.829	105.01	99.917	96.444	99.562	107.08	103.26	100.99	105.01	103.66	97.057	104.24	106.08	110.33	103.57	106.78	113.08	105.03	111.91	104.61	106.68	104.37	102.42	106.97	100.01	92.952	100.38	99.883	103.31	94.122	102.16	103.21	113.82	100.91	106.37	98.938	96.852	94.974	91.836	99.288	104.99	106.52	97.767	100.54	110.28	103.53	100.45	99.125	96.999	104.53
104.83	109.62	104.05	97.48	96.885	112.42	100.48	100.43	104.52	108.45	104.8	106.18	102.68	109.19	102.38	101.51	105.48	101.63	103	96.437	99.655	105.81	103.6	109.04	107.93	106.16	102.7	98.758	100.2	99.084	97.547	93.322	99.457	108.26	106.83	100.96	94.308	99.995	97.43	104.94	103.67	100.59	99.846	106.43	110.49	94.045	101.78	107.31	96.161	115.78
102.64	111.36	108.89	101.36	97.326	100.29	97.064	96.214	96.293	95.083	101	96.862	100.61	92.518	88.566	90.912	99.485	93.472	99.035	103.1	103.84	94.291	96.665	103.03	98.454	99.27	100.25	103.7	96.155	97.848	101.92	96.248	91.647	103.41	95.42	93.997	94.691	102.67	95.334	100.64	103.01	99.447	96.96	95.597	104.43	97.036	94.524	95.102	97.805	97.078
98.404	106.22	102.4	102.3	107.16	110.48	109.07	109.6	113.95	110.1	106.36	98.815	108.95	115.25	108.83	102.22	107.89	105.86	111.72	109.71	99.863	106.96	107.59	105.35	107.12	108.68	109.83	98.648	107.04	108.22	99.522	113.49	101.45	102.36	108.18	101.69	102.35	103.56	105.42	109.04	111.99	114.58	95.555	101.59	113.85	106.17	104.92	102.67	101.81	106.25
110.33	107.27	114.6	102.21	104.9	105.5	108.01	106.63	97.193	110.11	103.13	115.7	104.51	106.82	109.72	100.98	114.84	111.4	104.52	94.666	102.22	104.86	105.71	113.56	113.05	108.53	106.88	111.66	108.62	111.82	108.77	105.96	103.15	112.77	104.52	110.09	103.02	113.04	112.95	105.91	111.63	110.4	108.09	110.72	107.64	110.35	109.41	107.93	104.04	109.05
106.54	103.76	110.19	106.69	114.97	107.27	109.77	107.09	111.04	101.72	113.54	99.705	105.41	120.1	106.8	107.82	115.77	98.845	108.63	102.63	105.01	100.53	115.81	93.793	104.86	109.06	96.011	103.26	104.85	100.06	109.15	104.3	106.21	116.04	98.73	101.23	108.08	100.63	100.85	104.59	105.72	102.33	105.11	100.75	110	94.544	108.16	97.183	112.55	110.78
103.97	104.07	108.77	100.53	105.6	112.05	111.8	101.81	97.342	113.92	106.11	104.77	107.77	104.42	108.13	100.77	107.88	111.32	113.69	102.88	108.65	104.31	102.77	104.35	103.74	107.48	113.97	110.54	108.97	99.921	101.02	105.08	109.37	111.86	93.837	101.86	103.23	100	110.85	105.2	105.83	107.71	104.07	101.48	97.052	108.73	106.74	105.4	112.54	105.01
100.33	100.37	104.31	107.24	102.46	108.5	94.798	109.87	105.69	106.65	105.24	100.44	100.6	100.65	108.52	99.39	107.43	110.22	106.19	109.57	108.11	97.924	106.1	108.21	103.25	108.39	119.33	102.34	97.59	110.35	106.29	99.493	107.99	106.91	109.92	99.865	105.44	101.54	107.12	107.43	100.34	113.62	105.99	104.1	115.82	106.7	100.18	98.86	118.06	107.25
103.73	104.39	111.3	101.32	110.29	112.76	109.38	103.45	105.1	105.4	99.374	102.94	112.96	114.9	99.277	107.97	111.17	106	106.9	103.2	104.54	105.55	106.6	109.51	111.43	109.6	112.36	113.81	111.82	107.64	95.36	103.8	101.33	101.98	101.61	104.5	102.68	105.18	112.27	110.62	111.78	104.15	107.29	106.28	103.66	106.75	101.05	98.631	108.38	107.49
106.13	98.844	104.85	107.48	108.94	110.92	105.95	100.72	100.5	117.38	106.84	101.29	100.81	98.139	98.291	110.86	110.27	98.482	106.8	104.01	108.42	107.11	106.73	105.47	102.35	107.51	105.21	102.43	102.56	106.32	104.36	104.97	98.551	106.81	104.15	98.423	100.66	98.371	103.28	111.22	114.78	101.56	107.06	100.63	100.55	107.09	104.25	109.28	105.55	105.86
111.63	104.25	112.97	112.35	102.57	109.68	108.34	107.73	113.92	112.93	113.21	105.4	108.01	109.7	108.94	102.34	110.13	106.83	116.26	102.32	113	118.18	112.11	100.89	110.55	107.84	107.08	100.3	104.65	111.79	109.96	103.91	115.56	107.97	110.74	104.65	110.47	108.9	108.23	110.99	111.59	108.32	104.46	107.73	109.72	114.03	106.76	111.79	102.35	115.01
94.358	93.719	103.73	89.011	99.185	100.66	106.51	85.284	101.86	95.121	94.63	96.683	95.913	91.754	102.52	99.859	101.2	105.35	98.535	91.71	105.08	104	99.007	97.027	100.63	97.529	101.71	96.974	96.268	102.42	105.22	99.547	92.263	101.09	97.62	98.722	105.44	94.17	99.388	97.419	102.09	100.44	99.568	106.04	90.556	104.12	104.31	98.687	94.451	101.33
98.576	104.81	105.6	108.5	102.8	101.71	111.81	102.11	103.09	101.41	106.74	104.9	106.35	102.71	110.54	106.31	110.21	107.25	104.12	104.94	105.42	104.19	105.36	107.49	108.83	108.96	113.35	109.48	104.06	102.11	104.03	118.72	103.35	105.74	117.76	108.83	115.52	110.77	106.17	108.66	99.524	109.64	106.39	104.55	99.506	102.95	105.1	112.49	114.07	107.13
102.55	96.444	98.229	89.656	97.369	103.68	101.48	87.947	94.946	106.05	103.16	103.6	101.7	94.717	111.04	93.844	93.046	101.08	95.965	91.374	94.959	91.503	92.58	96.274	104.52	94.634	108.05	99.593	88.985	94.651	100.62	104.31	107.33	99.036	102.01	101.85	95.277	98.794	104.32	99.345	98.255	90.493	103.82	105.61	95.501	96.666	104.11	100.24	99.358	98.126
105.43	118.31	116.28	118.78	112.16	115.47	109.14	110.56	109.87	103.09	116.39	114.48	111.57	109.65	108.6	105.56	108.81	102.96	107.22	107.25	106.41	114	112.19	111.83	93.6	103.25	112.98	117.83	111.46	113.85	109.1	112.14	108.83	113.78	108.99	110.87	111.73	109.58	118.54	117.45	116.06	103.97	108.08	111.98	117.97	117.64	102.94	109.86	108.68	124.49
103.15	107.7	111.07	100.59	103.25	114.3	98.782	96.199	112.3	105.28	105.89	111.72	111.91	106	104.31	107.82	100.23	98.296	101.75	111.3	109.18	104.01	108.01	109.34	97.999	115.34	103.92	108.32	101.73	105.85	100.9	109.95	111.09	94.33	101.08	105.39	102.5	105.96	109.08	103.85	99.066	107.52	106.35	102.83	109.88	109.62	101.89	98.543	105	109.99
103.02	100.29	112.51	117.34	102.49	100.6	119.52	102.84	110.05	111.56	115.92	113.73	114.38	115.48	109.86	108.77	107.1	103.56	113.8	101.09	115.86	100.06	109.58	106.34	112.59	111.8	109.01	118.72	114.14	109.29	117.31	110.85	107.88	115.82	109.19	109.95	105.31	110.47	114.17	103.82	114.05	111.1	108.27	112.51	115.16	110.14	105.95	112.48	104.77	112.03
109.71	107.29	108.21	104.13	108.39	111.15	106.45	110.03	103.29	115.43	102.26	109.02	100.16	108.68	107.34	106.98	107.69	107.08	108.77	99.347	114.1	101.84	106.29	109.8	108.59	110.93	111.77	108.48	104.39	113.46	106.38	110.88	112.91	109.6	98.23	115	113.68	108.04	108.65	104.75	114.46	108.82	108.6	100.87	100.1	106.04	110.62	112.72	110.56	111.98
108.03	109.49	113.05	101.88	109.66	103.31	118.28	107.31	103.56	113.87	104.29	103.04	112.66	114.1	101.07	108.3	101.27	112.08	111.21	101.28	105.17	114.85	103.9	108.63	112.72	114.06	112.16	110.49	102.47	110.9	108.56	107.17	107.71	110.04	107.7	114.78	119.12	111.05	108.66	105.65	110.68	111.75	107.58	111.45	109.78	107.57	109.19	102.74	109.33	109.1
108.4	113.41	105.31	100.42	107.63	110.3	112.08	104.29	104.22	119.52	106.76	112.97	115.5	101.67	104.19	109.8	110.73	111.04	116.34	101.87	114.2	99.718	108.55	119.28	103.42	111.58	106.82	108.97	103.28	114.69	113.46	110.14	104.32	93.211	105.41	109.96	103.83	103.96	110.86	106.51	106.64	108.09	107.45	104.75	108.87	110.03	110.93	111.8	103.78	111.26
98.727	102.12	94.973	101.29	95.509	99.816	93.158	100.65	95.045	106.6	105.81	96.704	105.27	102.49	96.15	94.779	101.11	99.795	95.646	96.374	101.09	101.18	95.879	96.479	93.583	100.09	98.01	96.689	96.571	91.487	109.68	104.91	99.846	103.1	98.349	103.95	92.878	102.05	98.638	95.317	100.81	92.97	101.71	95.614	99.386	103.07	101.92	93.567	88.713	102.7
96.488	99.48	102.55	106.57	103.98	105	108.5	105.81	102.7	110.72	108.48	107.74	98.724	102.44	104.77	104.11	104.4	104.53	109.64	107.91	104.91	104.22	98.621	103.28	103.22	107.91	100.53	104.48	102.44	101.66	96.017	110.24	116.53	115.92	109.17	101.25	104.87	104.3	104.02	105.39	110.69	106.18	98.423	99.013	110.19	113.18	108.86	103.02	110.09	106.13
114.04	103.38	111.58	104.53	105.5	110.47	100.54	107.96	103.83	107.3	119.58	105.59	113.55	110.51	109.37	109.3	114.32	107.2	117.29	101.22	108.26	104.99	112.84	108.75	106.9	113.22	101.59	113.23	112.38	103.32	101.06	105.11	105.1	105.76	103.75	100.88	116.97	118.91	107.44	110.29	114.71	111.59	101.67	103.49	98.941	104.11	108.4	108.93	107.49	104.42
101.46	90.007	100.04	98.409	94.639	99.099	107.85	104.76	98.479	98.243	108.1	95.171	88.721	97.735	103.18	98.651	96.637	100.77	94.021	94.53	88.892	101.3	100.29	97.43	98.55	98.253	102.36	100.52	104.88	97.353	95.256	103.85	103.81	100.74	103.58	96.51	97.798	99.323	98.601	100.25	103.49	97.612	103.28	99.117	94.89	100.96	103.85	94.057	91.232	94.351
106.03	94.93	101.12	103.25	103.27	109.42	108.78	103.83	103.11	102.9	102.17	102.36	105.27	101.12	111.07	101.27	97.019	96.517	95.025	97.029	97.726	99.753	98.714	104.85	98.78	97.42	109.8	109.92	98.159	103.47	95.411	95.985	102.31	95.995	100.31	94.684	98.87	97.573	91.798	99.926	105.21	95.213	105.4	100.99	98.348	108.39	95.694	102.7	104.96	107.33
104.5	110.37	101.15	106.86	99.88	107.22	106.69	110.51	98.062	111.99	103.84	100.12	107.3	107.22	89.566	105.96	108.26	106.11	107.84	112.03	105.53	100.27	109.5	109.52	125.45	113.7	108.48	106.49	100.02	112.69	113.01	102.94	109.84	100.74	98.353	104.12	102.24	92.295	109.04	107.04	103.28	100.01	105.8	107.79	105.31	108.48	103.74	113.03	102.28	110.83
110.45	111.15	109.1	114.4	102.91	109.53	101.45	115.24	108.79	114.49	106.66	112.36	109.91	108.63	102.76	103.87	114.74	108.36	109.13	97.414	100.8	104.45	115.06	112.47	97.798	104.8	99.346	112.95	105.02	108.32	100.05	106.32	112.19	113.73	106.65	109.4	104.22	108.67	105.46	98.811	108.78	114.89	99.458	104.91	102.95	105.45	101.24	109.44	114.31	99.169
109.25	108.11	115.61	110.38	106.99	107.76	104.77	111.82	113.59	109.62	100.68	110.51	103.22	114.73	113.82	107.22	108.7	113.08	114.52	112.26	107.74	110.4	110.91	100.93	114.71	108.25	104.88	112.9	102.5	107.07	105.2	115.08	115.93	103.86	104.11	117.19	104.87	110.48	107.38	108.17	115.03	104.79	105.58	110.22	114.04	111.99	108.83	105.86	105.19	110.73
108.67	105.8	112.8	105.93	113.54	108.3	101.63	107.34	110.8	123.62	105.24	107.28	108.94	102.23	111.02	104.91	104.79	106.39	105.47	105.86	108.95	109.63	116.37	108.93	115.12	108.65	109.39	97.576	107.51	106.07	110.76	109.76	109.12	103.85	116.99	104.6	107.67	115.77	108.87	98.977	114.77	108.43	103.01	116.04	104.79	110.03	104.75	108.23	110.4	115.86
106.03	101	109.5	109.14	101.68	108.34	109.48	103.95	111.16	105.07	98.611	110.03	105.5	100.22	111.34	106.04	109.76	103.82	109.96	104.69	105.49	102.08	96.892	109.91	105.38	107.52	102.44	107.38	105.12	111.64	105.53	97.88	109.74	105.61	98.735	112.18	105.35	95.944	108.94	99.906	105.45	103.58	102.09	107.83	108.45	106.96	113.3	107.73	101.19	109.19
101.03	109.96	100.81	102.63	104.05	99.784	99.836	93.184	97.765	95.519	96.673	100.62	105.29	102.13	101.29	105.39	100.86	106.4	103.51	98.522	104.62	101.07	103.28	91.169	101.7	107.18	96.715	98.138	96.9	107.73	97.425	99.611	98.775	105.14	104.29	102.11	98.189	106.96	99.987	108.24	100.38	99.273	101.19	101.48	103.3	102.85	105.17	89.506	103.27	89.031
119.27	96.866	109.76	106.25	99.794	108.01	110.36	101.27	111.03	104.96	107.05	102.09	103.14	113.9	103.16	107.22	111.2	97.447	96.418	99.394	99.175	106.01	104.32	106.2	111.78	113.32	100.91	107.12	105.7	115.25	101.42	103.53	106.91	108.37	101.32	107.45	106.91	100.65	107.09	109.78	115.63	101.77	102.9	106.96	114.18	102.81	108.26	106.27	101.11	109.24
106.41	108.07	102.57	110.07	109.21	109.43	108.88	105.71	101.7	103.85	107.15	108.27	105.43	107.94	106.37	106.28	102.9	106.47	111.87	105.7	108.78	110.03	100.13	110.96	101.94	110.06	104.5	105.18	107.21	107.02	106.93	103.01	105.92	114.87	111.06	109.54	105.87	110.06	112.24	105.01	102.18	103.85	104	100.42	111.81	105.73	102.22	98.694	114.44	110.41
107.07	96.327	108.69	111.02	107.95	111.17	101.06	113.1	112.34	112.79	103.77	103.28	104.53	101.56	104.89	106.7	100.61	109.17	107.79	112.57	106.3	106.76	102.28	102.43	102.16	107.47	110.23	107.93	96.971	108.25	105.92	106.83	105.01	104.54	105.41	113.86	110.46	110.26	103.76	111.85	105.35	107.19	108.86	105.91	108.23	101.6	100.67	106.46	105.89	96.323
86.913	92.131	96.381	95.583	93.626	95.103	100.99	99.125	105.54	97.537	92.557	103.29	104.52	92.623	104.85	97.387	93.424	101.58	101.79	102.49	105.32	99.243	93.066	103.42	101.66	105.75	103.55	95.6	95.551	97.854	95.905	98.939	101.18	101.87	93.162	102.09	102.89	97.873	93.76	91.996	103.57	99.598	106.52	97	98.407	92.339	105.37	89.101	101.69	94.261
95.581	99.965	95.162	104.76	101.58	96.553	92.584	92.362	91.969	99.581	96.665	108.52	90.129	99.33	98.032	103.48	98.686	100.21	95.722	90.634	100.04	102.54	94.399	103.71	101.52	92.773	104.17	93.151	97.474	93.596	107.29	102.9	101.74	98.159	104.19	92.918	98.307	100.47	106.48	94.713	101.31	98.024	99.797	101.14	91.292	107.33	109.98	91.618	104.11	93.386
92.08	103.59	98.574	100.09	98.193	102.74	89.126	108.5	102.84	90.694	102.56	97.074	103.44	101.75	101.66	93.73	99.24	97.843	95.72	98.316	96.74	103.58	103.53	99.61	98.433	93.271	111.21	105.7	90.245	102.31	102.51	93.398	97.945	95.222	91.71	92.909	102.13	98.325	100.23	89.109	96.542	95.109	94.871	104.21	96.17	93.706	97.404	91.833	100.2	106.08
101.9	107.4	98.831	97.293	98.513	98.617	96.067	94.726	93.429	98.161	89.032	98.754	96.112	100.89	98.581	103.11	102.18	93.563	93.483	101.72	95.585	94.982	94.94	101.51	92.152	93.616	106.02	97.653	89.52	95.303	109.75	95.739	92.996	89.487	101.85	101.14	98.583	103.24	95.839	98.733	88.493	94.822	89.026	100.38	90.991	96.022	101.28	97.931	96.201	100.9
104.45	101.28	104.61	106.75	100.63	105.03	103.86	101.89	105.94	104.34	106.74	99.605	101.4	115.55	99.865	100.21	107.36	111.53	108.4	97.25	103.37	95.3	106.56	108.32	103.46	109.9	103.53	106.91	101.86	103.25	108.57	105.14	108.64	110.59	102.97	105.87	106.03	107.41	116.2	104.03	104.53	102.18	94.671	107.32	106.38	110.76	111.3	112.9	115.41	102.81
97.891	101.74	97.482	110.46	102.93	97.699	99.999	112.19	107.1	102.15	101.83	110.31	102.17	103.49	113.75	102.37	103.72	109.53	113.47	105.37	104.05	109.29	94.061	105.58	94.655	99.31	101.04	102.21	97.74	98.919	99.302	97.374	115.96	106.58	111.72	103.85	110.47	101.31	102.76	107.47	101.37	109.45	105.11	107.28	107.15	93.273	98.032	109.35	118.24	99.142
96.673	108.56	106.41	103.32	107.48	108.45	105.39	96.997	102.24	110.22	109.81	96.283	112.84	106.25	104.28	104.46	102.75	109.65	95.648	114.91	99.859	106.36	102.83	115.4	102.43	115.93	109.89	99.702	102.3	109.18	106.76	109.21	116.33	102.33	101.95	115.08	112.79	103.84	98.45	100.17	111.66	105.92	104.93	105.04	107.26	105.09	101.7	101.27	105.08	108.89
98.363	104.84	94.82	86.983	112.02	99.929	96.064	102	92.861	101.14	95.742	100.39	96.592	89.174	105.37	104.24	103.35	109.08	84.506	99.8	94.348	106.62	103.36	100.32	103.47	103.35	88.902	101.11	89.82	94.061	98.996	99.932	97.496	98.775	109.8	94.856	95.202	104.7	97.974	98.85	98.529	106.41	95.559	104.95	100.7	104.9	106.7	91.169	98.125	98.968
104.64	102.42	105.19	111.26	105.49	109.57	107.45	106.34	106.87	104.43	98.373	110.6	105.08	106.03	99.054	110.71	104	100.21	110.74	99.627	100.93	101.4	117.95	106.25	104.61	103.34	100.55	99.725	103.14	104.64	103.16	109.04	104.36	106.12	100.63	103.17	109.48	103.66	103.67	98.35	106.85	102.35	110.72	104.35	111.88	105.14	112.07	109.4	106.49	106.89
109.01	106.81	106.85	109.61	112.6	112.34	98.01	107.6	106.29	108.99	105.04	105.55	102.58	101.65	114.44	104.86	102.73	105.92	100.95	109.4	110.37	104.47	101.8	104.17	112.13	112.2	109.84	102.67	106.25	112.71	108.3	118.03	106.16	111.78	106.36	107.62	121.58	117.23	99.129	109.7	102.24	114.15	108.87	105.34	106.12	113.41	106.84	104.77	108.25	114.3
112.45	93.214	93.932	98.453	113.54	93.524	100.75	93.15	101.2	96.925	96.194	102.05	94.277	100.57	101.09	104.59	98.605	101.19	91.554	102.12	99.775	102.73	92.663	83.988	100.49	97.425	102.93	104.86	94.016	97.414	100.78	109.92	90.2	102.19	102.95	92.703	105.94	94.7	91.673	106.26	93.347	96.22	104.44	95.749	102.47	88.64	98.047	103.01	98.922	100.51
113.72	95.38	104.13	106.79	102.1	101.45	102.86	112.82	105.19	97.404	109.63	103.5	100.65	106.94	105.31	105.5	116.59	105.63	105.86	104.3	102.48	102.11	103.63	111.02	107.23	95.488	99.378	107.82	99.019	106.75	103.17	111.59	104.55	94.154	110.33	105.39	103.48	103.28	103.21	104.25	101.64	101	105.21	98.694	97.077	104.81	106.55	103.6	99.377	95.585
107.1	92.053	94.268	106.35	90.662	93.951	94.301	101.91	95.404	100.84	93.396	100.19	105.74	90.457	98.656	97.633	97.446	97.103	104.69	94.126	87.245	98.073	89.625	101.8	93.347	97.83	98.399	94.234	98.749	108.71	95.183	93.67	94.671	99.206	102.56	99.01	94.827	102.45	103.29	98.158	100.65	97.942	94.963	101.94	100.09	99.561	96.693	96.639	101.28	90.259
100.45	96.826	105.11	99.856	100.28	99.687	87.765	88.799	99.486	102.04	101.88	102.99	101.27	93.124	99.071	98.974	94.517	107.28	101.91	96.12	95.78	99.449	97.999	104.57	94.923	93.347	101.36	100.07	103.02	98.263	98.06	96.959	103.58	98.962	100.98	96.379	97.742	103.15	105.38	98.665	103.88	102.81	108.73	95.004	107.11	95.9	94.887	98.915	100.6	101.59
101.22	99.129	98.213	101.35	101.84	92.398	106.08	99.871	92.793	98.653	100.48	95.767	95.517	97.216	98.616	99.9	99.796	102.38	101.93	97.863	104.86	85.092	95.693	89.159	91.266	101.76	94.217	99.096	92.56	95.35	109.93	96.827	96.748	98.347	97.757	93.799	94.606	91.768	104.14	97.871	99.48	99.889	93.963	102.9	93.475	102.41	93.288	96.262	100.21	94.328
102.73	101.04	101.2	103.38	108.68	103.78	104.36	113.17	109.97	104.71	106.28	107.92	107.34	105.68	110.96	102.19	119.36	95.679	107.64	97.28	118.79	106.76	109.93	106.5	111.26	109.52	109.13	106.4	98.709	106.38	105.46	111.92	99.456	102.48	103.68	107.42	106.85	107.15	108.69	112.2	103.93	101.13	107.58	110.37	104.16	111.18	103.97	114.71	113.89	101.47
97.901	111.57	106.76	102.17	107.19	99.698	108.58	112.4	113.53	99.907	103.7	109.61	105.13	105.35	104.03	108.26	102.88	113.27	95.771	108.56	97.385	107.45	107.51	106.89	109.88	106.47	95.812	101.43	104.52	107.34	112.32	115.52	99.599	112.12	108.59	106.65	103.44	101.42	109.3	106.72	98.226	103.75	105.48	109.42	107.6	107.65	89.661	99.779	103.13	105.27
109.27	105.29	104.96	109.17	106.88	94.496	104.43	108.56	113.62	114.24	112.51	109.84	108.86	98.612	110.35	106.99	105.21	102.68	112.14	98.025	103.55	107.33	109.29	101.17	104.29	109.92	117.94	106.69	104.58	106.74	111.58	103.33	105.91	102.46	106.52	107.13	115.69	107.07	108.77	100.91	121.71	98.805	109.02	107.33	97.903	103.24	112.02	108.16	104.78	113.04
103.62	102.76	100.05	105.55	106.12	99.554	104.12	98.537	95.341	105.8	99.134	103.17	101.32	112.78	107.8	104.81	100.79	106.36	104.53	106.97	106.07	106.06	101.46	106.26	101.23	109.61	101.51	103.67	105.88	107.25	112.65	106.67	105.03	106.58	103.42	107.38	105.57	108.95	98.545	111.17	103.29	107.34	111.01	113.34	101.86	97.805	104.67	109.58	104.37	103.12
101.33	106.07	101.21	113.59	111.48	103.31	104.69	103.06	111.66	102.16	107.33	117.99	102.99	102.18	103.35	107.59	106.98	107.69	105.93	100.64	106.96	103.64	106.84	94.119	107.45	105.74	110.74	102.22	104.89	99.2	104.49	104.66	105.26	103.44	117.25	109.69	102.85	99.749	107.93	105.12	115.03	105.65	109.88	101.48	109.33	103.04	104.5	119.42	100.13	110.52
113.85	110.92	114.57	110.17	109.27	103.43	111.66	115.26	107.55	111.7	111.53	110.43	111.03	118.15	101.13	116.48	114.44	111.94	104.64	104.91	110.57	109.4	109.96	112.66	106.05	112.93	104.68	106.75	109.94	107.63	109.79	116.57	106.58	107.09	108.85	114.2	111.18	107.28	107.71	116.56	108.05	112.77	117.08	121.99	110.38	116.28	116.74	112.13	112.2	98.209
95.951	106.2	106.3	109.21	104.48	102.02	108.5	106.23	97.859	110.95	102.44	107.02	100.49	99.786	112.88	108.89	118.25	102.2	102.61	107.94	107.82	106.75	98.717	103.66	109.21	103.94	108.21	103.12	103.99	109.84	103.3	109.76	109.26	109.4	105.22	105	100.86	100.13	102.34	101.14	108.07	108.02	115.07	107.21	112.83	97.366	99.088	100.37	106.87	114.07
97.582	103.42	102.91	102.2	97.364	110.34	107.64	93.973	101.1	108.38	101.18	106.38	104.38	107.01	105.24	110.85	109.42	102.45	105.94	109.64	114.75	101.31	110.86	108.09	113.97	108.69	96.29	104.74	103.68	99.751	105.37	103.36	112.82	114.63	104.76	103.55	106.49	111.03	100.29	101.32	102.73	98.706	116.42	111.29	106.15	108.12	107.64	102.54	106.74	106.97
95.988	90.97	94.42	104.44	92.106	94.646	98.365	96.717	96.604	96.518	102.38	107.29	99.387	96.068	102.7	99.045	95.494	96.376	95.873	106.81	97.225	86.852	90.068	100.13	104.63	104.39	94.821	94.887	101.12	91.344	89.38	99.654	97.74	104.52	93.694	103.26	100.27	85.939	99.439	101.95	101.09	103.2	97.035	100.5	106.51	92.232	95.352	97.47	98.899	94.46
108.55	112.59	111.02	114.23	109.26	108.45	109.58	112.98	110.9	114.8	108.65	104.35	105.88	112.02	107.08	108.53	108.31	97.609	107.22	98.938	112.59	103.42	107.61	108.49	105.9	111.29	109.64	104.81	112.97	111.69	114.47	107.69	112.22	104.12	97.332	101.15	110.82	101.19	113.55	109.97	104.62	108.59	103.62	109.79	111.92	102.53	114.52	103.88	104.77	108.8
106.48	112.57	113.84	104.42	105.14	105.92	109.5	104.43	110.42	114.13	101.6	99.61	103.74	96.868	108.23	100.29	104.52	108.47	99.896	105.15	99.172	99.968	102.84	102.12	102.38	106.39	103.98	113.67	107.29	110.53	109.19	103.73	103.8	97.987	100.67	103.83	96.765	106.44	102.91	121.98	103.01	108.53	98.301	99.331	102.44	104.69	109.13	104.75	111.78	108.73
108.99	104.11	104.8	119.03	106.43	112.4	100.35	104.52	108.43	100.84	110.33	107.81	108.23	106.52	112.58	104.19	107.17	101.84	108.67	103.28	98.954	98.076	107.02	103.98	104.86	105.56	104.71	108.4	108.1	101.73	101.26	106.62	95.51	108.3	110.89	100.3	101.36	117.93	110.97	104.53	100.53	113.31	106.25	106.92	94.992	102.98	111.89	109.38	101.42	101.94
96.587	93.037	100.8	102.6	94.76	101.6	105.07	87.785	97.96	95.405	97.346	91.124	98.565	96.826	96.71	100.2	92.041	97.632	96.961	96.097	96.354	100.02	95.258	97.527	95.981	95.1	93.99	103.08	96.703	93.539	97.055	103.54	100.13	97.542	104.25	92.11	101.5	97.613	97.569	93.637	95.32	94.732	99.168	98.973	103.91	101.45	95.005	104.81	102.86	97.774
112.33	101.44	109.21	100.78	107.73	114.89	100.41	113.15	108.64	107.54	102.19	108.66	100.75	104.77	107.22	101.76	110.48	98.791	108.8	110.49	97.182	92.857	102.43	99.996	93.774	110.28	104.37	105.27	99.13	107.86	105.45	105.58	110.51	102.6	100.67	100.63	108.26	108.24	113.78	113.37	111.54	104.64	107.32	113.45	88.926	99.676	101.67	109.88	110.89	103.02
106.85	106.88	104.14	105.37	98.954	110.77	113.11	110.28	110.08	110.16	111.47	113.23	103.81	99.693	104.56	109.2	104.5	102.83	109.14	105.25	104.23	107.99	106.4	101.6	106.51	93.391	108.02	109.02	103.7	110.12	109.35	109.34	105.63	109.75	108.35	100.67	107.3	108.55	109.88	103.9	111.44	111.05	109.27	108.05	108.66	99.977	104.02	104.69	108.19	107.85
108.89	108.48	102.86	106.01	106.27	101.5	107.71	106.92	112.2	103.07	106.37	110.57	101.53	98.025	109.02	98.434	112.97	104.23	108.17	105.27	103.41	117.85	112.09	107	112.1	103.03	103.36	107.77	111.95	101.35	101.66	106.27	109.16	112.58	108.53	110.25	96.711	91.237	102.73	108.68	105.89	102.77	103.48	112.89	108.77	108.89	109.2	101.75	109.23	105.04
102.53	116.69	100.96	103.33	112.5	114.94	105.11	106.81	100.78	109.28	113.35	107.06	106.03	106.79	114.24	118.24	103.9	109.19	110.53	110.92	106.53	115.53	105.87	105.04	116.44	108.24	112.76	109.04	112.03	101.62	103.68	107.76	112.77	106.04	93.346	105.54	100.37	108.12	111.36	105.21	114.14	112.06	107.18	101.79	116.53	105.93	108.94	114.72	106.91	108.86
105.78	103.75	97.532	107.93	95.169	105.17	101.19	94.913	106.7	102.08	96.953	106.31	106.17	103.28	100.04	104.13	99.935	110.56	92.067	106.46	108.47	96.655	106.62	104.24	95.664	99.301	97.486	106.69	106.01	97.57	101.21	99.111	97.991	100.89	97.184	100.27	85.805	108.44	104.23	104.06	95.503	105.5	102.7	105.39	99.439	104.53	97.268	100.4	95.212	100.56
105.78	107.02	98.958	101.49	108.88	107.73	113.94	112.14	103.1	110.6	112.83	106.86	100.23	112.19	114.37	104.14	113.51	107.83	114.15	111.96	108.88	109.34	99.987	107.99	103.8	109.66	107.75	110.14	108.79	107.8	109.09	112.18	99.774	106.75	108.64	110.55	116.4	106.37	100.3	100.1	104.86	108.54	108.19	96.224	106.48	108.69	116.78	110.55	107.05	108.86
102.64	101.66	93.245	95.639	96.572	87.867	92.713	107.15	112.24	98.024	103.03	101.74	101.57	97.537	100.6	87.249	104.75	99.087	96.858	93.721	92.225	91.242	94.052	97.541	102.97	94.714	100.3	101.53	96.415	104.37	97.37	109.09	99.199	90.454	98.018	92.402	102.58	105.19	96.995	95.149	99.591	102.91	100.47	97.989	97.515	98.737	94.981	107.37	102.66	91.384
106.74	101.32	109.19	109.58	102.58	113.07	112.64	99.587	101.93	112.19	102.14	109.48	105.95	102.18	108.73	106.75	119.21	116.99	110.16	112.07	99.554	113.34	108.8	105.95	113.12	101.98	114.04	104.09	108.03	107.57	98.156	103.51	112.13	112.93	103.17	111.32	116	109.18	115.7	110.17	102.37	117.13	105.41	109.64	106.85	108.36	110.19	109.55	109.65	114.68
114.35	110.59	107.5	105.06	104.67	115.65	104.6	106.42	107.94	116.24	107.5	112.67	97.302	108.03	111.87	106.41	105.11	113.8	101.94	117.32	106.84	112.68	112.61	113.54	102.66	112.84	103.3	103.81	109.26	108.39	113.75	109.79	115.81	104.89	109.88	113.98	111.42	111.79	114.85	111.91	108.85	108.2	111.7	104.75	107.17	110.14	107.22	111.53	111.2	108.89
99.627	100.84	113.45	106.66	105.08	113.26	113.46	110.33	102.71	101.68	103.58	106.32	96.675	106.51	111.06	99.225	107.14	98.388	96.849	114.34	108.82	110.73	108.21	106.31	100.32	113.45	106.48	104.35	112.89	104.05	100.81	107.53	105.69	109.29	113.62	104.48	99.006	105.35	98.775	109.95	105.08	100.28	109.93	106.08	100.63	97.973	104.61	105.23	106.9	102.8
115.9	106.89	106.12	109.73	100.97	103.96	97.63	104.1	112.94	111.21	110.75	110.27	97.787	109.09	108.81	108.63	109.59	103.24	106.51	103.59	103.84	109.82	107.79	110.6	109.23	98.135	106.24	102.36	103.04	106.69	113.46	109.56	103.91	109.89	113.38	98.257	116.53	106.24	103.37	110.58	114.05	97.798	107.65	100.17	101.06	119.26	101.1	109.92	102.79	107.87
107.3	105.05	93.028	100.12	97.072	95.933	91.537	94.223	95.523	88.124	92.145	92.307	96.64	100.46	92.18	93.513	106.18	101.12	93.952	102.46	98.805	91.889	101.89	101.32	101.37	101.61	92.11	103	92.162	95.568	100.27	100.7	105.13	104.09	99.342	100.57	92.509	92.909	93.483	92.213	93.089	88.832	90.496	104.67	99.663	102.75	102.09	98.626	97.899	97.617
102.76	108.55	106.98	109.76	103.6	102.71	112.98	116.14	109.79	105.06	98.129	103.16	105.64	105.69	101.16	97.948	108.83	111.14	104.76	105.76	108.9	105.72	113.62	108.27	117.28	113.72	114.67	104.28	101.83	111.07	105.1	106.47	107.11	108.21	103.27	104.14	108.27	104.66	107.2	114.44	114.83	107.91	108.93	105.67	104.2	103.87	103.7	112.34	98.472	111.35
114.44	113.88	112.57	100.2	108.52	101.64	108.94	105.53	120.6	115.61	104.98	106.18	110.06	111.47	111.75	113.07	99.659	101.88	111.12	112.52	107.95	111.54	102.65	103.59	108.22	102.85	113.83	109.26	110.86	111.25	104.63	103.16	107.38	107.8	108	105.33	104.28	106.47	109.83	111.36	107.76	113.98	106.86	105.03	111.13	100.58	115.95	98.574	107.19	114.47
97.643	94.335	94.891	100.48	98.494	103.5	99.058	101.15	99.831	98.003	97.939	104.97	99.45	87.519	98.655	104.59	92.225	95.399	107.41	90.395	97.298	97.079	105.76	98.264	98.171	93.314	94.682	104.23	98.776	105.08	104.77	89.631	92.642	96.25	92.769	97.886	99.32	105.42	100.95	101.27	100.55	104.07	91.329	92.351	95.546	99.414	102.7	99.624	97.561	97.685
106.25	106.43	105.41	111.93	109.71	102.44	100.15	108.34	107.12	106.23	113.85	103.94	103.04	106.4	119.51	109.74	106.45	113.37	111.24	103.48	102.83	107.81	110.23	109.5	107.54	100.1	108.05	100.56	114.32	108.95	99.784	100.46	104.19	105.24	101.97	110.16	112.34	102.08	114.94	110.65	106.88	114.65	107.63	100.99	103.79	101.09	107.16	106.49	112.61	102.97
101.15	113.59	98.216	116.01	114.64	103	108.79	108.87	103.66	100.13	115.02	101.61	93.432	110.62	102.16	108.59	101.66	112.1	106.28	108.59	109.13	108.77	105.41	105.86	103.09	104.16	104.43	107.78	106.35	103.6	107.73	103.68	99.124	105.21	109.89	99.814	108.87	113.91	102.17	103.73	104.51	106.98	104.59	103.12	101.07	97.749	110.96	104.69	116.75	105.96
108.73	115.22	104.52	112.06	111.37	104	111.46	106.46	109.22	112.67	113.36	104.97	106.13	105.69	107.9	102.69	107.15	109.77	107.39	110.67	108.21	106.73	104.04	113.67	106.13	110.63	104.56	101.29	112.18	110.46	107.66	104.43	111.39	107.29	103.99	108.33	99.012	112.47	115.37	98.637	121.08	110.62	109.46	110.72	116.28	107.47	110.62	102.9	108.53	103.63
99.18	103	108.74	98.306	108.64	110.48	103.05	110.13	105.81	115.6	110.21	103.01	108.91	108.07	107.06	111.71	96.682	107.38	107.38	96.868	104.13	105.41	101.89	104.04	105.3	99.845	114.63	101.41	104.39	114.17	104.09	113.27	108.83	102.74	102.7	101.34	109.05	112.99	107.28	99.854	111.43	111	104.25	91.276	102.98	98.978	99.957	109.95	109.56	108.47
103.31	105.35	96.294	100.31	96.709	107.97	106.52	96.438	107.88	95.839	108.21	106.76	91.718	95.595	97.53	105.34	93.263	90.462	97.266	112.27	106.24	98.636	100.09	103.4	99.986	94.846	91.145	100.32	92.32	97.347	94.245	101.32	91.951	103	94.756	97.485	90.577	103.12	94.568	100.53	97.02	98.213	105.38	97.63	105.42	96.959	96.828	103.53	100.71	102.55
103.79	104.35	112.38	110.21	108.25	105.52	108.84	104.37	106.04	110.38	112.4	111.64	108.27	108.67	113.19	115.99	103.74	110.64	109.69	105.15	101.63	113.27	108.18	115.3	105.58	107.05	110.44	103.76	116.09	106.17	103.08	110.31	105.88	104.9	109.59	102.3	112.7	117.07	112.2	100.7	108.34	117.13	116.64	119.86	110.35	111.08	109.64	101.2	114.2	112.34
100.27	108.58	103.34	108.54	115.25	112.29	97.732	109.64	105.24	115	100.27	106.6	109.23	106.29	101.34	106.76	108.03	111.71	108.93	100.52	106.95	96.223	97.973	105.15	107.84	112.82	102.18	100.79	107.97	109.64	101.19	105.21	104.27	102.15	105.66	100.5	102.78	97.681	111.54	108.1	106.03	103.3	114.5	107.98	103.68	119.84	101.75	107.07	99.623	103.89
101.42	102.68	112.69	114.81	113.77	119.19	102.28	102.26	107.48	100.25	95.782	110.29	107.22	110.63	100.88	113.83	99.714	100.43	99.615	106.86	103.19	102.64	110.03	108	97.638	105.81	106.12	100.29	101.47	104.72	107.38	111.13	103.44	122.93	104.51	104.91	101.31	108.23	105.08	105.84	107.67	97.527	109.2	109.07	108.86	98.814	104.56	106.59	110.8	105.89
103.65	103.66	107.96	101.47	105.51	100.99	110.6	112.62	114.31	106.46	107.18	108.44	107.99	108.26	108.93	115.26	109.72	106.8	104.86	111.72	99.684	103.22	105.82	100.48	109.4	111.92	93.088	115.06	102.36	109.01	108.57	98.437	101.71	103.87	97.377	107.63	106.77	103.87	112.27	107.86	98.56	102.27	110.51	105	98.991	109.38	101.12	94.63	108.88	104.64
100.78	109.76	102.4	106.67	98.593	109.47	105.93	102.23	112.72	104.81	107.48	109.69	103.86	108.8	108.65	122.19	101.86	107.74	105.05	114.96	105.54	105.92	104.9	92.72	103.98	110.76	106.97	110.05	101.94	100.81	101.67	114.02	104.09	102.39	109.56	113.53	106.56	110.71	109.17	110.44	95.453	102.63	97.683	106.56	115.65	117.69	107.09	112.64	101.24	110.4
108.7	105.34	104.7	98.443	106.12	97.376	107.06	105.25	101.5	101.17	109.11	102.48	100.99	103.1	107.53	104.35	111.1	111.13	108.14	107.99	100.62	96.222	103.5	107.41	106.71	101.13	108.14	104.31	115.89	97.537	105.61	107.79	100.69	102.88	103.38	105.32	107.75	106.76	102.11	102.59	112.63	105.35	97.985	111.11	110.16	106.07	108.75	99.748	99.75	105.45
103.08	105.57	99.296	99.543	100.54	99.366	93.226	101.43	93.064	99.998	103.04	89.591	101.66	100.23	95.936	93.477	105.97	100.08	101.3	104.39	102.74	97.519	94.577	93.562	93.162	96.111	86.205	96.91	101.18	95.048	94.864	94.449	99.789	95.522	101.03	94.875	104.91	89.588	98.207	97.938	102.23	106.67	102.66	106.23	95.68	104.6	102.86	97.735	97.393	94.725
105.23	104.94	95.064	92.917	99.704	97.297	103.78	102.29	93.078	103.63	95.997	91.663	102.7	97.068	91.34	105.02	100.06	92.957	90.344	85.592	97.716	96.048	101.86	93.75	95.891	96.659	102.44	98.842	99.446	101.06	95.57	93.543	104.95	87.949	96.488	95.631	84.132	99.28	106.18	92.82	99.507	97.013	101.97	102.32	90.592	94.877	101.86	94.49	104.02	108.33
102.22	106.82	105.66	102.87	115.07	114.85	114.1	107.56	108.78	106.21	114.92	106.88	107.75	107.26	100.62	117.11	112.14	108.63	110.32	111.16	115.44	111	104.55	111.95	104.98	112.46	113.53	110.19	107.56	102.91	102.54	113.13	102.72	111.97	104.82	109.26	107.33	111.48	112.25	113	105.12	114.88	103.07	115.79	102.6	106.45	105.23	101.21	113.14	100.7
109.72	102.59	105.44	99.904	111.51	105.7	109.47	111.72	97.735	110.55	104.85	106.15	105.11	100.56	111.67	111.3	114.62	111.31	103.29	105.51	109.56	103.85	99.738	109.99	103.95	100.62	101.54	112.17	108.61	109.83	107.75	107.3	112.32	112.15	115.41	105.44	110.23	116.97	109.95	104.37	110.65	116.97	114.88	100.12	107.79	105.58	95.444	103.47	105.46	114.16
114.36	113.2	121.65	107.72	101.04	111.52	114.44	103.71	106.62	100.27	106.17	106.13	105.88	115.31	107.76	118.14	108.45	109.88	108.42	116.49	106.66	103.12	103.76	109.21	107.49	108.65	104.75	112.56	108.19	106.22	108.64	111.07	107.85	108.35	109	106.61	109.3	107.06	114.12	100.27	118.74	109.14	105.06	110.24	121.67	101.92	106.02	102.44	101.2	103.01
99.267	100.75	105.02	102.33	93.623	104.49	101.28	102.47	96.135	101.33	99.419	103.09	109.29	94.798	94.648	105.07	105.75	99.781	99.85	100.4	103.76	99.876	100.73	104.66	99.995	93.199	104.6	99.606	98.991	99.057	101.09	96.206	105.46	94.653	112.65	104.38	101.59	100.19	103.18	102.07	114.35	95.547	96.418	97.144	96.4	102.25	99.548	100.42	96.966	98.941
106.71	117.03	109.72	107.71	104.74	101.06	117.54	109.17	103.23	111.45	101.3	107.2	109.2	103.45	111.69	108.52	113.12	107.52	100.84	101.26	115.02	104.68	109.93	108.1	107.76	114.6	104.83	110.97	113.21	111.35	113.74	113.78	117.08	109.67	115.9	107.67	113.52	100.09	111.8	113.98	102.58	112.66	110.39	105	110.52	104.19	107.36	114.56	99.607	108.91
93.78	101.31	94.62	87.118	93.995	101.12	97.635	93.52	97.841	95.385	96.917	102.27	101.96	96.928	99.24	101.82	102.44	94.772	95.166	103.32	93.647	103.01	97.918	103.28	104.43	96.796	99.195	93.87	99.265	100.47	101.07	94.122	89.801	98.76	101	95.017	97.578	95.551	88.166	106.14	95.142	96.109	95.59	94.158	97.661	93.623	104.69	97.666	97.142	99.822
107.24	103.9	109.68	117.73	105.45	98.419	105.19	107.23	99.074	103.64	108.98	101.9	106.68	109.37	111.35	115.06	107.07	100.22	111.11	105.22	94.471	108.88	106.03	105.26	104.93	102.76	106.55	104.71	95.044	107.78	108.74	112.23	106.42	108.98	105.75	101.76	103.41	108.98	104.07	106.63	109.93	106.1	110.88	101.65	99.435	110.66	118.9	105.49	99.542	105.68
94.196	93.229	87.208	101.23	85.428	100.42	105.03	93.492	94.829	96.972	101.97	99.942	92.337	96.705	87.115	100.69	106.59	98.57	84.108	99.522	97.184	98.035	96.606	96.364	98.415	104.03	92.86	100.13	94.148	97.626	98.984	99.293	93.726	86.371	102.16	100.78	102.31	86.124	95.235	88.288	93.145	95.414	102.53	108.5	103.1	99.014	90.764	98.831	92.681	97.183
112.07	103.56	114.1	105.86	109.22	107.13	106.73	114.41	103.36	115.37	106.89	114.58	96.266	106.4	106.57	109.83	111.6	107.87	104.83	100.55	99.939	117.13	103.54	97.351	109.86	106.94	104.22	117.79	106.26	105.87	106.4	96.911	110.37	100.05	111.11	101.34	113.69	104.41	107.92	106.04	104.42	110.41	111.11	111.06	107.26	98.561	115.44	104.41	109.26	108.65
94.392	96.817	109.33	100.48	95.022	103.84	92.766	106.82	90.529	100.97	104.73	94.165	107.46	105.17	96.115	88.821	96.792	94.928	98.097	97.04	95.142	102.86	102.88	105.77	92.234	99.33	92.975	101.04	105.67	92.018	105.12	92.097	105.21	103.69	96.998	98.748	92.321	102.34	93.172	102.48	96.617	104.45	95.054	96.073	94.482	108.34	98.929	94.36	91.841	93.323
97.936	100.89	94.641	99.569	99.158	97.676	96.591	94.912	98.049	98.902	98.309	107.99	91.833	96.581	99.631	95.685	96.782	108.71	92.774	98.734	96.601	92.494	101.36	96.308	92.178	93.824	93.01	96.301	102.89	94.611	93.05	98.703	95.241	93.156	96.346	97.423	92.425	92.687	100.51	97.755	92.605	104.31	107.49	100	95.447	105.94	97.664	99.722	97.701	104.87
90.184	96.524	99.549	94.083	92.868	96.224	110.82	98.234	93.952	105.35	95.693	95.56	93.401	100.65	92.865	104.57	101.48	105.25	95.122	106.37	100.33	98.296	99.616	97.044	99.433	103.83	114.65	90.532	95.085	89.246	98.295	99.702	93.25	96.536	107.66	101.24	100.86	92.369	99.237	99.2	89.936	102.62	105.57	95.447	96.059	93.506	94.381	92.408	92.762	98.217
106.93	100.08	112.53	106.36	112.29	105.05	111.56	115.8	107.6	108.55	109.71	103	103.68	108.75	104.53	107.01	99.833	109.37	104.65	104.89	98.786	97.895	103.46	109.26	111.68	94.227	109.45	109.51	106.56	104.81	101.96	111.86	108.07	99.735	101.64	115.73	103.99	107.51	110.2	104.1	108.8	105.4	99.496	105.17	104.75	94.173	105.19	102.51	109.37	102.83
97.973	108.92	103.74	113.37	105.02	102.41	101.67	109.56	100.91	106.86	105.33	105.44	110.39	106.04	115.44	107.98	112.59	110.63	108.92	104.68	108.42	111.84	111.72	112.53	110.34	112.49	109.83	114.94	99.999	111.16	102.99	104.51	100.81	113.85	108.76	110.08	102.38	107.16	104.51	103.24	106.24	105.15	106.59	114.21	105.99	100.99	103.21	103.57	95.451	114.5
117.23	105.23	111.96	108.62	107.41	107.02	108.25	105.71	108.04	104.49	119.09	108.22	112.72	111.24	104.26	105.86	108.42	96.921	108.88	108.17	108.28	105.45	108.98	113.7	111.98	102.99	110.39	115.98	116.65	102.16	106.72	102.07	104.77	108.08	107.47	106.97	97.624	98.875	107.75	102.27	100.84	105.03	117.64	110.88	117.17	105.07	104.43	108.61	113.76	111.05
100.45	109.18	104.63	106.63	101.24	107.83	112.21	108.88	112.13	106.27	105.62	107.84	111.09	107.19	102.57	109.94	107.1	107.27	99.042	113.27	104.53	105.21	101.82	106.52	114.47	105.01	106.55	104.36	100.22	94.21	99.948	102.24	103.88	108.98	118.93	97.956	102.43	100.79	104.48	101.72	104.21	102.32	109.48	105.1	100.76	105.74	102.3	109.19	108.76	108.1
102	102.61	116.63	102.82	103.93	105.35	101.58	99.751	98.455	102.58	109.92	100.81	106.17	103.85	107.45	109.75	100.45	99.554	102.64	100.91	109.94	106.45	104.03	102.04	106.8	107.02	98.565	98.112	102.65	104.61	107.76	106.17	111.77	104.4	108.37	107.59	108.81	114.4	113.4	112.82	102.2	99.953	109.54	114.21	111.59	104.55	111.27	109.73	104.86	106.75
106.27	109.5	113.92	107.66	106.89	100.33	104.66	104.63	96.871	106.06	105.35	110.96	112.43	114.89	107.51	112.37	104.89	109.96	110.49	104.91	107.19	106.81	100.65	116.82	114.88	103	107.96	107.92	103.25	113.44	101.96	109.67	110.07	115.14	98.907	104.86	112.92	109.91	111.83	107.49	111.58	97.875	105.83	110.52	101.6	105.91	112.71	107.45	113.13	116.85
109.04	98.973	103.03	113.82	97.506	112.61	112.34	102.68	103.19	104.42	108.76	103.48	113.62	102.68	106.31	102.39	114.47	114.55	108.3	113.34	108.97	101.66	102.47	104.17	105.31	105.97	104.59	108.89	114.68	109.77	114.27	104.62	111.5	100.39	109.88	101.62	104.39	109.94	106.41	104.4	105.14	105.93	107.04	102.55	101.45	99.07	104.09	105.43	108.35	104.61
101.63	95.856	113.75	108.4	108.27	104.24	98.998	108.72	113.07	105.58	109.58	107.72	107.02	105.99	102.78	107.4	114.76	106.03	101.88	104.54	105.77	107.77	104.93	101.19	101.37	106.67	100.13	102.77	103.01	110.89	102.82	105.66	120.56	99.448	102.9	104.74	101.69	101.25	100.16	98.884	108.88	110.56	103.95	104.4	114.62	112.93	110.04	105.46	105.29	109.37
113.14	103.2	95.627	105.2	103.91	104.29	109.61	101.35	94.979	105.17	104.13	109.46	100.08	108	105.22	104.8	102.5	100.17	101.99	115.73	110.63	114.6	110.4	101.9	99.167	106.86	99.212	103.36	109.52	106.35	109.34	113.8	108.38	98.22	102.35	99.372	113.12	109.52	112.92	109.43	98.676	111.55	104.47	101.48	99.831	99.889	108.88	102.65	98.074	103.51
104.78	103.14	106.11	98.019	101.74	105.86	112.72	112.08	106.09	108.23	104.24	108.61	114.83	111.56	104.39	103.32	110.01	115.38	103.98	99.815	103.35	104.25	112.21	105.65	105.41	111.84	103.53	106.99	110.05	95.746	99.272	106.22	109.51	108.67	100.43	107.64	104.67	108.56	103.42	109.95	103.11	103.43	108.02	106.37	92.712	113.46	102.58	104.27	110.47	106.79
95.434	103.22	103.22	100.83	102.5	108.14	101.35	98.659	102.25	103.61	103.36	109.89	98.371	93.931	99.8	92.956	96.57	104.11	97.16	96.951	105.04	100.96	98.884	103.49	96.327	97.882	106.03	99.164	97.58	105.19	101.36	95.082	94.273	107.95	94.847	96.859	103.63	105.43	102.85	94.923	104.75	97.756	101.72	98.97	100.25	89.928	103.42	102.95	100.4	102.74
103.59	104.37	105.11	105.68	109.42	96.663	92.896	112.6	105.36	104.53	108.03	101.38	109.93	99.043	107.17	97.512	100.06	104.27	101.85	103.15	103.79	115.45	103.7	101.22	115.23	91.734	98.576	106.46	105.62	107.57	110.56	104.45	99.61	105.8	106.38	96.048	100.66	102.95	102.74	108.74	109.48	103.17	106.29	98.348	102.97	107.17	103.68	107.39	103.18	104.65
123.41	115.36	105.48	117.51	115.5	109.26	105.47	106.17	109.94	103.63	114.13	105.81	109.65	109.72	109.74	103.43	107.9	100.82	114.35	108.99	111.1	102.71	108.21	108.32	103.98	111.31	104.46	113.69	115.91	109.07	107.89	118.04	106.14	115.26	109.38	98.965	101.66	113.54	110.84	119.34	114.87	110.9	104.77	111.01	113.56	111.59	109.58	107.2	106.06	109.16
101.74	104.78	106.5	102.83	111.17	111	111.21	104.26	115.43	109.3	105.59	102.25	99.075	108.53	108.7	97.502	107.1	107.83	110.69	98.005	105.34	101.98	110.39	95.148	104.88	98.184	101.36	116.03	93.352	103.35	111.66	106.41	100.31	108.94	103.6	109.75	115.63	109.06	111.28	98.813	106.06	103.93	97.011	104.2	109.51	108.48	103.72	104.99	110.54	108.03
88.114	94.5	93.525	101.07	103.64	100.93	100.99	92.74	92.76	90.751	101.33	111.74	95.043	88.763	99.917	103.76	95.587	90.925	103.26	97.648	108.72	99.201	107.62	99.194	97.34	99.633	96.655	94.57	97.326	101.59	94.211	88.995	87.115	103.36	98.8	102.96	104.82	98.19	103.82	95.162	97.136	100.64	102.73	92.551	96.734	94.108	97.434	92.742	98.835	94.527
113.21	108.78	111.08	111.72	98.031	105.54	110.46	103.53	102.98	107.68	103.31	109.26	113.65	104.49	108.86	111.79	105.67	105.07	110.16	110.03	107.65	110.53	100.84	106.04	112.01	106.8	109.41	108.84	114.95	106.23	105.85	111.31	114.03	109.97	102.67	111.18	112.23	114.63	115.13	106.95	107.77	110.08	102.86	105.28	110.29	110.96	102.57	101.77	108.74	106.81
97.219	101.13	117.86	107.86	102.87	110.57	120.68	106.25	111.43	106.98	116.41	105.55	110.18	108.7	104.5	118.73	114.91	120.69	97.362	106.42	114.2	102.79	109.71	116.75	102.86	107.87	114.33	111.03	114.08	107.46	117.23	113.63	109.1	112.93	116.54	94.378	116.34	113.55	117.08	107.94	106.91	111.19	113.03	111.93	109.89	111.49	117.47	114.57	106.12	111.56
105.37	111.14	99.314	104.51	118.95	103.63	111.3	103.4	99.495	109.17	105.89	108.27	107.45	102.32	102.92	111.64	100.86	106.17	106.77	94.231	104.83	108.85	109.36	104.21	104.06	103.99	100.54	104.72	107.14	110.66	105.25	106.45	97.211	100.23	102.82	116.03	103.17	107.21	110.65	102.13	108.35	111.42	100.7	105.45	109.05	101.29	111.79	100.75	113.12	108.4
111.06	105.25	101.22	106.66	105.63	112.11	106.35	106.46	102.69	110.14	104.51	108.75	102.69	99.001	116.44	95.966	108.43	98.029	112.28	108.4	112.27	108.23	100.05	109.4	99.392	109.51	102.09	108.43	100.33	102.36	107.18	108.17	102.71	91.177	107.59	104.92	105.63	105.34	104.47	100.8	103.68	105.7	109.61	105.74	108.94	103.62	104.08	111.65	106.45	111.09
103.19	109.66	106.64	106.57	103.95	98.029	106.14	97.112	105.52	109.63	108.49	107.35	98.035	101.81	110.43	104.19	99.498	102.96	101.68	99.591	99.21	96.98	102.84	111.58	100.38	111.54	108.46	97.22	94.189	108.8	106.81	112.03	109.68	104.74	106.23	108.06	104.5	101.09	103.9	111.06	111.75	103.01	107.47	103.33	105.21	105.93	94.691	106.31	102.06	110.19
107.86	114.62	105.32	106.11	107.49	111.02	105.69	101.27	104.61	109.23	101.88	101.48	107.8	109.22	104.94	108.02	111.27	102.17	103.91	108.68	102.94	108.85	110.86	111.95	105.7	102.59	107.21	105.25	105.95	105.48	95.359	108.7	109.65	107	115.59	113.41	112.9	102.96	111.78	103.11	103.38	114.27	108.76	104.69	109.02	100.17	107.59	108.47	100.18	104.45
102.96	99.604	97.348	99.571	97.363	89.414	87.011	105.74	98.897	107.05	92.677	94.266	93.615	88.609	90.283	100.1	92.781	104.64	98.592	97.399	101.66	99.631	96.637	93.978	100.38	104.42	90.836	94.835	99.354	101.86	97.11	94.26	94.597	93.239	95.201	97.38	101.31	98.378	97.826	98.277	105.24	99.275	98.216	105.13	97.875	100.11	101.76	100.4	102.18	91.722
113.64	98.584	102.3	108.1	107.22	114.46	110.25	109.76	102.26	118.08	112.52	107.48	108.34	113.39	111.08	110.38	120.4	102.34	109.39	112.18	96.638	117.63	113.99	113.24	105.8	105.28	115.67	109.38	115.56	107.9	109.9	105.58	109.57	110.99	111.37	108.5	105.92	116.98	101.09	111.64	113.14	102.32	110.25	103.79	111.32	106.06	109.96	112.59	113.45	110.78
104.14	103.35	108.4	97.423	105.67	112.18	105.9	105.56	106.33	106.36	102.18	107.24	104.84	112.91	104.03	108.12	117.85	106.43	110.94	115.08	118.3	108.36	116.48	106.9	105.94	112.72	112.34	117.81	106.17	110.89	113.69	107.82	104.58	105.31	108.57	104.49	104.62	118.08	103.45	110.45	108.41	111.5	95.177	106.54	111.1	101.08	99.259	108.89	105.87	101.61
106.31	109.79	112.09	107.11	109.09	108.57	104.58	108.51	104.61	114.71	110.25	109.33	110.13	110.32	114.5	101.61	105.01	102.63	102.32	107.08	109.18	103.69	106.64	109.66	108.47	111.54	117.63	109.55	115.78	106.59	114.57	112.95	103.13	103.27	104.27	106.03	115.84	104.38	105.3	104.45	101.87	100.72	108.17	110.7	110.71	109.51	110.73	112.24	111.16	113.58
103.72	107.95	95.57	112.74	104.2	104.29	104.6	104.85	106.82	112.86	108.43	105.94	101.72	101.06	103.45	114.94	107.35	111.65	114.17	100.93	100.18	117.85	106.41	114.37	111.89	103.66	112.29	106.92	112.52	110.02	117.8	106.28	114.74	111.71	112.86	110.93	102.28	104.52	110.26	114.44	105.27	115.54	105.19	107.47	100.72	102.44	110.1	103.33	107.32	114.61
106.79	110.09	107.82	109.13	107.76	114.52	116.21	108.76	108.93	106.62	104.17	113.66	105.68	117.11	106.17	105.54	106.39	113.19	95.58	103.37	104.5	112.93	103.12	99.676	102.63	105.94	114.62	116.28	98.75	108.06	111.67	117.42	109.59	109.33	113.14	105.12	104.66	110.97	98.938	111.85	110.83	111.74	108.62	106.29	99.656	109.45	109.11	104.56	102.21	101.89
109.86	105.04	99.894	104.07	109.77	111.7	106.34	111.76	110.54	107.48	108.88	107.76	99.793	105.26	105.44	113.24	107.25	103.65	104.77	111.63	100.27	107.56	98.004	102.66	102.49	104.86	95.509	104	109.01	99.87	116.11	113.43	103.04	115.48	109.72	111.78	110.63	112.85	105.69	101.82	102.04	108.23	104.11	101.47	103.61	110.01	97.808	118.79	94.96	109.65
113.67	110.14	121.3	112.25	102.99	98.99	111.71	103.91	108.18	106.52	108.07	100.23	111	101.02	111.92	110.42	105.94	113.19	113.22	101.46	97.092	105.89	110.15	105.07	101.91	114.25	96.252	109.69	114.42	117.29	105.14	109.55	105.88	108.5	111.28	101.83	106.41	108.06	103.76	105.92	101.48	107.71	103.88	106.06	103.08	111.82	102.33	111.78	110.69	107.13
110.52	108.38	112.09	117.66	114.16	109.38	116.58	111.5	117.66	109.47	101.03	106.18	111.52	114.01	112.84	106.16	114.23	98.985	116.02	103.85	120.09	108.63	113.29	98.307	104.52	112.29	114.72	113.04	111.77	112.94	115.91	114.87	107.2	118.48	110.55	108.6	106.59	107.94	106.04	114.32	113.69	108.68	105.7	107.24	103.9	99.871	111.93	116.09	105.16	112.26
112.03	112.22	106.86	108.47	105.07	112.61	110.26	111.12	118.29	106.15	113.33	116.2	116.9	115.12	101.51	119.87	105.63	106.85	112.87	113.02	117.16	121.92	122.18	115.04	110.9	117.1	114.28	113.59	113.94	116.6	113.43	108.63	111.38	111.93	112.2	109.89	105.07	110.17	111.6	110.33	105.56	115.44	103.8	109.47	112.36	112.4	109.21	114.77	108.12	113.65
109.1	97.559	121.57	101.07	106.62	104.09	106.77	100.3	100.44	109.54	101.4	103.71	99.728	101.28	102.18	104.99	109.6	97.885	110.68	96.873	99.04	105.32	104.95	112.97	114.81	118.66	106	105.07	106.85	108.05	108.85	107.52	109.55	101.87	108.56	109.76	103.61	105.58	107.42	111.38	105.06	100.96	99.623	101.17	94.36	100.4	105.71	103.9	108.39	110.91
118.82	110.29	116.88	108.89	115.75	108.17	110.07	112.82	116.63	107.82	110.58	112.3	111.35	111.8	110.69	119.01	123.61	112.81	106.51	100.3	106.95	108.77	115.42	113.47	113.16	116.19	122.47	111.12	114.33	112.1	105.57	110.78	112.62	117.93	107.32	104.89	114.79	110.58	123.15	104.16	113.57	112.71	100.53	111.11	110.36	114.81	114.86	100.32	105.71	108.13
111.72	111.34	108.61	108.89	102.74	107.17	102.21	108.36	107.87	106.46	105.44	109.35	104.44	109.14	103.27	107.3	97.032	106.96	115.58	106.81	114.86	104.78	110.26	102.87	120.74	96.988	115.84	105.49	106.37	113.74	97.218	103.56	109.79	112.94	107.09	111.42	109.05	105.86	111.83	106.58	113.92	102.43	116.69	109.76	106.08	113.25	105.46	98.381	107.86	115.56
101.86	105.03	100.95	103.35	112.29	103.37	102.63	98.206	108.04	98.705	103.98	109.16	96.915	103.37	102.63	97.005	96.569	102.23	104.1	108.94	104.61	100.13	102.56	92.981	96.751	107.63	104.53	110.75	111	97.003	106.65	101.47	103.01	101.05	101.26	107.75	103.03	93.225	103.69	106.69	110.79	104.13	106.29	91.763	104.46	107.31	104.67	108.46	106.07	109.41
107.93	103.07	120.16	109.82	119.01	113.56	114.71	111.76	115.11	105.23	111.42	110.31	103.15	101.41	112.96	113.76	103.47	108.82	96.546	111.17	108.56	97.308	113.01	110.65	114.68	105.18	108.23	117.4	106.39	103.32	105.06	103.9	106.29	112.68	106.08	104.83	107.69	110.52	103.12	109.22	110.75	111.55	104.75	113.71	110.47	105.55	112.25	118.45	110.1	102.02
111.49	104.03	106.32	116.01	103.67	97.78	104.96	106.82	118.07	105.34	107.56	98.512	107.4	104.75	104.71	111.72	103.4	106.41	103.3	103.77	103.42	104.93	109.77	108.92	113.2	112.14	121.12	108.35	97.785	115.05	100.27	103.02	109.85	104.87	104.92	105.11	108.85	112.39	107.56	105.66	105.97	100.48	110.22	106.87	104.04	117.67	103	107.65	100.75	109.02
104.72	105.05	109.26	106.54	103.6	97.794	107.73	101.81	112.08	106.67	106.94	108.36	107.95	110.01	113.07	107.25	104.79	98.495	112.34	108.09	96.984	99.133	106.22	93.08	105.1	99.443	101.76	107.93	112.06	98.905	103.5	107.66	103.86	102.05	106.08	113.15	104.58	111.26	113.05	105.15	111.78	102.37	99.454	100.11	97.64	106.34	112.82	105.91	101.38	103.7
114.82	110.32	104.64	109.91	112.8	104.84	103.23	102.17	113.33	110.82	110.96	111.03	110.7	113.66	108.91	107.09	105.96	107.38	105.27	99.698	100.87	112.66	106.49	101.99	108.1	102.25	105.48	104.14	113.61	106.06	108.01	109.23	103.48	105.1	107.12	103.38	105.51	101.79	107.16	107.77	113.25	112.54	99.256	102.05	105.17	102.4	95.088	107.38	109.67	106.5
105.19	107.64	101.74	108.47	114.96	104.14	101.58	108.93	96.859	105.53	112.27	103.34	106.89	105.22	117.13	106.89	106.8	101.02	100.74	113.78	112.24	110.05	103.8	104.26	109.11	99.282	107.96	100.58	105.27	103.03	99.955	103.46	109.98	110.46	109.43	109.96	95.919	111.8	96.435	109	97.823	106.65	115.49	112.49	103.47	107.97	112.2	101.83	101.18	107.86
108.08	105.07	111.99	109.63	111.09	107.32	106.51	103.17	106.3	114.22	104.69	107.99	106.23	116.11	109.75	115.94	108.97	106.13	110.87	109.03	114.25	112.9	116.28	110.31	107.29	112.77	102.77	103.6	105.37	103.03	106.52	109.51	116.13	104.11	115.1	106.54	107.36	105.49	108.81	101.19	106.48	106.12	98.64	105.69	104.32	111.49	104.7	108.39	111.49	114.7
116.43	114.14	104.58	111.03	105.94	108.3	113.44	101.6	110.85	99.459	111.6	105.48	103.85	104.51	110.84	112.33	109.98	103.56	116.09	119.01	114.8	108.54	103.42	108.93	108.38	104.23	113.94	115.11	112.35	114.63	104.88	98.125	110.61	110.43	117.17	101.41	105.11	114.12	98.982	107.69	102.37	109.85	102.69	105.49	117.77	107.41	106.93	110.72	118.08	113.27
103.01	100.54	106.43	114.96	100.14	99.35	107.86	109.78	112.27	110.21	110.5	106.46	105.69	102.01	106.07	105.93	102.65	110.1	103.18	103.28	103.02	107.12	106.88	109.62	100.77	107.47	113.95	95.592	102.13	107.33	101.9	101.37	102.42	106.03	107.71	107.11	108.99	107.14	101.41	113.89	99.632	103.47	114.09	106.65	104.86	104.66	95.76	104.17	104.3	100.16
96.549	109.95	103.57	104.7	111.44	104.08	113.02	112.33	104.89	111.67	106.14	106.86	102.44	109.99	98.745	105.66	105.83	100.9	108.85	111.01	109.85	104.66	107.58	105.93	110.31	111.15	102.23	106.6	107.91	108.31	112.17	113.03	110.67	108.21	111.68	102.31	104.53	107.16	109.05	114.95	103.32	95.014	114.81	109.94	104.08	109.39	113.58	101.86	104.92	109.39
108.03	106.34	106.09	109.98	107.29	116.86	104.82	103.03	106.83	102.89	106.77	103.91	104.2	113.21	106.47	112.95	105.87	104.08	105.81	117.43	107.88	103.37	109.39	98.858	108.56	104.98	111.24	115.55	105.77	104.56	109.04	115.66	103.18	102.81	107.35	100.05	112.67	117.96	100.7	110.01	117.81	108.27	112.02	114.6	105.59	101.8	110.81	108.63	113.6	109.09
105.37	104.73	103.67	106.17	118.04	109.01	104.28	101.35	110	102.04	111.26	115.57	102.18	107.5	106.11	113.63	104	112.25	108.16	108.33	107.81	108.7	102.23	110.35	105.5	111.9	111.57	104.57	110.45	106.45	102.1	107.07	105.81	112.98	101.71	110.06	102.98	108.93	104.54	102.15	110.48	112.92	96.112	113.64	111.71	109.31	112.66	110.04	108.55	102.81
107.3	110.8	105.74	103.89	105.83	109.91	108.48	109.78	116.99	108.69	110.23	119.94	106.52	111.21	106.6	105.12	112	112.81	103.86	104.33	112.09	111.2	111.7	115.55	107.01	102.64	113.32	104.36	112.3	108.92	109.94	105.92	110.33	108.35	113.66	104.68	105.23	106.5	104.64	107.63	114	111.16	109.98	105.15	101.73	102.22	100.16	103.63	107.56	99.56
113.11	113.45	103.4	102.79	110.23	107.22	109.58	100.84	109.11	111.58	95.41	108.59	96.764	104.57	104.49	105.46	99.926	104.62	109.92	105.14	105.49	108.4	96.93	110.39	103.18	111.42	102.89	115.68	102.29	105.76	98.431	109.87	94.887	111.4	98.046	94.774	116.87	103.8	104.84	106.6	106.51	111.39	95.086	107.1	109.44	108.58	112.9	104.38	101.77	109.77
102.33	95.114	104.4	100.4	97.7	103.34	98.716	101.85	101.13	91.152	94.56	95.577	96.787	98.813	98.175	104.56	95.153	94.173	93.836	99.397	100.43	93.176	97.077	96.539	103.29	98.398	95.323	93.848	93.318	93.313	103.27	98.491	93.827	104.23	93.675	104.25	93.568	98.228	103.45	98.45	102.57	95.564	103.21	97.635	102.21	99.071	94.967	98.64	94.57	97.898
113.13	114.2	114.29	112.18	109.26	115.4	108.32	107.43	102.45	106.36	109.57	107.97	106.93	110.73	104.85	109.38	120.84	104.61	120.83	109.93	104.59	109.94	112.21	112.89	105.72	101.15	109.18	103.39	109.13	107.6	105.44	103.63	103.08	113.33	107.92	106.3	107.29	106.67	106.51	105.47	107.69	110.83	93.873	111.23	106.22	102.97	105.97	107.11	104.85	104.11
112.33	106.93	102.57	101.88	106.43	107.74	108.09	110.37	104.8	109.5	110.12	113.37	108.61	105.03	116.96	106.3	110.84	105.35	101.98	105.53	109.1	109.73	110.05	105.55	111.21	111.85	112.71	107.25	106.46	106.76	110.76	114.04	106.37	113.06	107.62	102.94	102.97	110.3	115.3	112.35	102.52	103.18	118.79	105.06	109.04	111.84	114.07	106.07	102.75	108.24
113.48	109.92	95.757	108.18	105.77	101.22	111.61	96.888	111.3	110.61	97.425	113.79	109.09	112.22	110.58	105.6	112.74	104.16	106.21	111.72	100.07	107.94	111.51	113.71	118.3	103.4	107.8	109.05	102.58	111.02	112.75	108.34	110.48	102.58	107.01	109.95	105.55	108.83	110.83	110.49	109.82	105.97	109.73	103.86	102.71	98.078	116.04	111.25	103.97	111.81
104.15	105.02	111.7	105.52	111.18	118.99	109.18	109.84	102.41	113.67	110.54	104.76	113.47	109.26	106.97	114.52	111.63	106.74	111.04	97.664	99.715	110.45	104.93	101.71	107.98	103.39	112.82	107.73	114.81	111.95	110.64	111.25	106.51	99.98	110.95	104.68	114.01	102.74	108.56	107.7	113.98	115.73	105.91	114.39	113.75	112.98	106.73	106.49	111.14	102.9
101.69	109.81	110.01	105.39	116.47	109.72	109.49	109.28	96.829	99.892	110.76	104.44	107.72	112.71	105.57	112.95	108.73	104.24	100.99	106.29	109.27	109.28	110.01	102.38	111.96	100.01	99.704	103.3	115.88	106.52	114.14	112.2	108.68	111.62	112.55	105.86	106.95	110.41	109.34	109.4	110.02	114.39	104.36	110.39	97.78	111.81	111.86	113.92	112.18	100.86
111.63	102.22	107.38	105.05	104.64	102.25	106.31	107.61	101.78	108.97	106.39	108.69	103.3	102.55	109.83	102.48	109.23	111.22	114.64	100.38	110.89	103.4	112	110.93	111.59	107.6	106.36	101.49	109.06	101.86	96.758	109.9	114.6	113.51	100.29	104.53	108.04	108.28	100.6	108.61	111.9	104.4	99.199	103.44	96.836	114.26	102.1	105.02	114.38	101.17
110.06	113.92	105.84	108.68	108.96	120.32	111.7	111.1	110.79	101.2	103.56	106.64	104.52	106.32	105.59	104.53	109.65	108.8	102.63	107.41	105.55	108.78	108.22	111.08	113.81	108.42	111.48	102.97	106.17	108.92	104.15	107.11	102.46	107.67	104.34	100.07	103.05	105.51	106.3	107.09	102.54	106.94	109.57	107.09	110.81	110.81	117.33	101.41	108.92	99.865
110.31	112.99	113.7	112.52	117.53	112.04	114.96	106.22	109.87	107.62	112.21	113.75	115.76	115.1	108.95	110.21	110.36	99.24	114.02	106.19	108.54	110.81	107.88	114.53	114.17	111.79	115.02	112.83	107.5	121.96	117.02	118.42	115.22	118.62	103.17	111.04	118.73	104.42	107.46	116.91	111.64	111.98	116.24	108.6	107.43	110.41	107.07	99.85	108.12	110.41
91.609	101.64	106.29	109.4	109.3	109.58	106.78	99.213	113.07	111.59	110.87	104.06	112.95	102.94	110.92	112.12	99.427	110.97	102.29	111.9	106.77	108.84	112.75	110.78	112.06	102.49	104.16	111.14	113.57	108.05	106.94	107	100.18	111.93	103.51	101.28	107.52	102.92	111.06	101.96	106.82	105.53	108.23	116.81	108.99	110.3	110.86	109.25	101.1	108.42
101.58	110.82	106.37	103.07	115.25	104.38	104.42	113.52	110.69	111.67	102.97	103.96	106.53	110.14	96.556	117.49	106.73	105.9	102.6	117.89	113.63	110.7	106.5	105.07	100.59	111.75	103.21	109.89	106.59	110.75	97.621	103.38	105.43	95.42	107.78	109.44	116.05	110.52	114.31	112.28	109	108.84	107.6	103.18	99.991	106.36	98.924	106.23	109	99.359
100.9	107.64	107.39	106.36	111	101.37	99.492	111.93	118.63	101.01	107.3	116.13	103.12	105.55	105.29	106.82	98.969	106.43	114.36	103.74	96.666	103.56	105.06	106.33	105.7	117.15	111.13	101.42	103.23	103.47	106.43	105.31	115.27	103.01	104.57	109.38	104.74	104.44	100.29	111.07	110.28	112.45	106.49	116.3	103.42	108.71	105.09	98.967	107.03	113.01
100.3	108.26	111.03	102.6	98.949	98.998	100.95	113.65	110.69	102.12	108.72	108.98	96.875	98.608	104.3	110.37	103.84	101.42	99.983	99.243	104.5	108.43	90.436	112.94	103.66	118.25	108.69	99.153	100.8	106.28	113.21	103.23	114.08	108.34	108.57	112.41	104.6	98.905	107.5	112.96	105.62	104.88	104.64	102.25	101.97	99.534	116.29	97.197	105.54	106.81
108.38	107.61	102.85	99.465	111.55	97.511	106.68	107.73	103.57	101.51	101.02	100.88	108.26	106.4	102.11	97.798	105.78	107.64	106.79	103.01	105.92	98.802	111.48	99.271	112.07	102.59	111.31	109.94	103.82	100.52	110.01	98.693	103.55	108.64	116.21	107.78	99.978	112.79	107.78	109.11	98.098	109.41	105.35	108.47	101.41	102.61	105.14	106.25	112.22	106.61
105.06	103.44	109.04	108.65	109.51	97.803	106.36	106.27	110.32	103.17	105.97	105.13	106.01	111.05	99.436	107.28	111.57	114.4	112.41	106.39	107.86	108.98	118.44	106.31	106.16	109.27	112.92	106.43	96.338	108.72	108.22	103.64	113	108.05	115.17	117.01	108.58	102.91	105.26	118	108.54	104.9	106.68	110.49	110.05	111.66	92.685	107.49	105.33	111.71
98.763	89.068	99.316	98.325	105.48	94.491	96.314	96.262	100.59	101.37	90.23	92.245	95.169	97.325	93.387	93.091	102.75	99.976	106.4	93.791	100.23	98.766	107.09	97.199	96.348	101.71	93.117	100.88	98.249	103.95	98.304	91.289	100.98	106.74	108.34	95.876	90.924	97.374	89.911	94.11	96.834	91.116	106.51	102.34	102.54	98.747	89.069	95.638	100.3	95.688
107.29	100.66	102.38	109.65	115.3	106.89	105.18	112.97	118.19	102.75	102.18	108.46	109.63	103.08	102.72	100.02	115.69	100.56	111.41	106.76	108.82	106.88	111.56	111.36	116.91	102.62	106.08	105.67	100.19	103.9	113.19	98.834	109.3	113.07	98.995	109.15	102.45	105.19	111.46	99.007	109.49	109.16	110.32	98.407	111.07	113.26	107.43	108.48	112.79	104.18
105.42	112.95	106.71	111.15	110.88	107.29	104.02	109.37	95.47	108.17	100.87	107.14	108.13	112.86	108.61	93.22	99.019	116.41	105.89	104.12	111.42	110.24	103.1	100.4	114.56	101.35	100.85	102.29	101.59	101.66	115.63	109.23	111.08	104.67	104.95	101.44	112.62	105.68	103.04	98.708	118.73	111.33	106.17	107.8	106.03	103.74	108.88	96.555	97.666	108.74
100.42	106.6	103.29	109.45	107.23	110.93	111.43	115.46	112.64	104.75	115.41	109.07	102.94	106.66	110.61	112.61	119.91	112.14	111.5	108.62	111.13	109.13	110.97	113.72	107.52	99.906	114.75	114.32	112.43	94.778	115.05	107.27	114.96	108.12	105.45	108.93	106.46	104.55	107.3	113.14	112.9	114.18	117.96	103.23	110.78	103.71	105.85	111.32	113.46	106.85
104.31	93.675	100.39	97.981	96.509	103.52	99.495	92.726	107.63	89.079	99.595	95.024	93.633	85.237	103.01	100.52	95.083	100.75	94.786	107.29	93.279	98.55	97.812	90.112	105.5	88.679	99.129	92.275	94.073	104.27	100.57	89.166	95.548	95.337	102.42	102.13	105.38	93.227	101	98.054	93.743	98.558	97.878	98.075	94.414	92.511	104.55	91.734	101.39	103.48
112.16	113.95	117.15	117.4	98.242	111.5	105.54	112.84	102.66	115.19	99.942	106.06	116.79	101.48	101.99	110.94	112.81	110.89	108.36	103.68	104.39	113.82	113.5	103.54	106.75	111.05	103.22	103.05	105.88	104.07	111.86	111.61	120.26	109.72	114.26	108.27	107.84	106.19	109.19	112.26	110.47	102.92	107.92	108.25	110.16	108.86	105.32	108.3	102.13	111.36
109.4	103.38	98.254	113.53	112.67	108.07	106.31	105.41	107.49	105.91	111.16	107.09	104.31	109.54	115.55	107.07	112.15	102.3	113.03	110.88	105.47	110.13	115.15	106.88	105.88	110.54	104.69	107.2	107.26	104.36	105.62	111.85	112.23	106.13	107.74	109.41	104.25	96.824	102.62	106.9	110	114.12	107.52	112.69	110.41	106.61	106.94	105.94	107.08	113.81
95.37	96.78	96.32	100.23	101.92	101.49	98.905	87.151	105.57	100.04	100.99	101.54	101.84	100.36	90.816	100.94	91.763	99.602	94.921	92.685	93.013	96.119	95.982	99.086	104.69	94.493	100.53	98.919	108.59	102.3	105.88	92.082	104.74	87.37	100.45	94.28	99.314	95.64	94.848	98.689	95.884	101.17	101.53	101.24	92.91	103.03	95.2	100.05	104.61	99.315
101.49	95.036	104.93	100.81	92.424	99.584	103.75	100.59	93.389	102.12	99.247	100.95	103.27	102.87	90.73	93.059	104.13	105.53	97.504	104.21	100.66	91.535	105.68	99.169	93.297	97.945	93.919	88.052	91.945	93.228	98.96	95.725	100.07	91.899	93.355	107.72	100.57	92.238	96.391	95.962	89.422	102.32	97.482	96.01	93.257	93.332	99.235	96.941	99.144	96.734
108.72	98.292	102.43	103.91	109.62	107.53	97.054	109.74	104.3	109.78	98.595	111.41	103.71	101.69	104.25	102.36	110.25	100.77	102.37	105.49	101.07	103.29	105.79	105.73	113.64	98.688	98.592	101.17	106.52	101	109.85	112.54	114.15	108.44	101.29	110.91	102.44	101.42	104.06	99.828	105.21	106.75	99.305	109.65	97.976	102.59	105.42	102.3	111.84	113.74
111.13	112.37	103.76	97.399	107.83	102.86	104.79	111.67	105.63	99.273	108.44	107.44	104.77	103.83	114.22	112.22	107.06	107.49	102.14	113.82	103.31	101.58	102.96	103.53	108.75	106.46	100.26	104.52	102.53	98.734	99.034	109.82	96.116	96.742	108.35	98.377	96.128	108.57	107.62	106.21	100.04	113.99	106.61	101.65	108.8	109.53	102.76	107.64	108.45	105.78
94.815	98.817	91.325	98.37	98.661	97.289	104.13	97.311	85.617	98.651	92.934	100.48	101.4	92.783	102.51	96.769	105.02	91.678	106.45	98.445	104.39	95.615	98.876	98.838	98.533	98.25	102.67	104.53	103.98	98.865	91.445	93.097	95.967	95.018	96.167	94.053	86.636	88.924	97.589	92.732	96.995	93.803	98.317	102.38	101.87	97.806	100.51	99.597	98.054	102.12
109.9	109.48	101.4	100.8	99.077	103.21	102	106.9	108.78	111.05	107.93	111.63	104.27	101.64	102.36	98.128	106.68	112.71	95.478	106.32	104.04	103.7	105.99	101.63	109.85	105.8	106.36	108.9	100.68	103.9	100.84	104.28	104.64	107.89	104.85	107.51	104.12	117.62	103.99	107.94	108	106.13	110	111.65	109.37	104.36	113.05	106.84	105.48	105.57
104.16	108.38	107.39	106.49	108.66	104.46	112.01	104.32	107.22	107.22	103.77	111.59	109.81	112.81	113.55	104.37	100.79	114.15	111.75	112.35	105.3	111.32	111.52	104.76	117.97	104.02	102.67	111.45	112.33	103.79	104.93	100.35	114.36	103.09	103.69	105.84	108.62	116.67	102.75	109.25	103.14	105.72	100.44	103.36	107.98	105.83	106.51	108.95	104.13	112.98
87.064	100.72	98.784	97.475	99.522	97.918	94.771	98.752	92.496	95.096	103.12	96.131	97.552	94.755	99.619	100.58	84.754	100.96	98.52	95.923	101.84	100.23	96.145	105.45	93.138	100.47	87.742	98.758	91.925	105.04	95.061	106.47	93.889	97.43	96.835	101.94	89.804	99.482	95.339	91.783	93.552	97.065	87.879	92.381	95.261	98.161	100.41	107.16	100.92	96.49
91.345	93.921	92	110.58	105.96	99.554	96.116	101.46	95.309	102.02	104.38	107.47	98.853	91.417	95.977	94.44	98.717	97.703	99.434	99.743	96.203	103.84	97.073	93.846	97.946	100.07	101.21	98.258	99.994	93.678	97.8	97.593	101.41	97.711	99.507	95.718	99.769	104.81	102.55	99.437	99.436	98.568	98.481	108.44	104.74	96.171	100.44	103.02	99.112	97.262
98.884	108.91	103.98	93.953	92.881	105.25	97	100.14	103.37	106.47	90.806	98.605	97.548	104.67	90.97	90.947	97.119	99.908	98.226	98.717	95.101	101.83	104.18	97.493	87.147	97.141	97.225	105.17	94.031	100.33	95.493	99.077	94.613	94.532	101.5	94.184	103.27	93.625	103.99	101.6	94.557	97.411	91.62	100.52	96.508	98.348	98.325	101.84	97.897	92.866
100.53	105.4	96.476	91.475	103.17	94.316	99.767	100.69	97.165	99.297	96.833	91.173	97.47	95.448	89.709	100.57	102.82	100.21	102.42	93.409	101.56	95.629	89.945	102.38	92.579	101.55	91.114	90.574	101.64	95.273	108.15	102.4	98.264	97.666	95.835	101.38	96.194	97.976	95.06	95.148	99.566	97.761	99.044	89.014	104.73	102.71	93.741	111.77	97.372	94.633
107.67	109.85	103.33	100.11	106.59	103.79	109.14	106.26	111.92	117.42	101.08	103.09	102.9	101.15	107.94	108.82	105.01	101.33	107.62	111.07	102.89	104.13	106.87	111.28	103.66	101.28	103.78	111.03	101.14	108.62	105.6	97.127	96.296	103.29	112.36	108.04	107.37	106.41	102.59	118.82	96.645	106.52	111.45	94.571	103.59	110.58	100.45	100.7	105.97	100.64
98.943	111.06	103.92	116.04	106.51	105.79	104.9	103.19	105.49	112.45	105.99	107.89	104.02	110.85	105.64	108.65	106.61	100.78	109.25	110.07	98.988	105.48	111.55	101.73	107.37	105.15	100.25	99.388	107.37	111.35	105.2	106.46	95.675	101.58	98.612	116.1	105.94	111.76	97.186	106.95	107.37	113.01	95.637	110.87	119.59	117.32	100.96	108.04	115.19	96.791
86.495	100.64	95.212	102.44	94.966	94.902	100.78	96.447	97.618	99.243	91.188	95.125	102.43	100.84	101.45	97.52	103.58	101.48	90.958	95.492	103.41	98.657	98.572	93.989	104.5	96.688	88.233	98.563	89.75	92.721	99.47	91.633	90.033	97.173	97.286	101.03	92.982	92.073	90.978	88.278	97.446	95.411	101.06	98.781	105.72	98.114	100.66	97.168	107.7	105.09
105.77	111.38	94.494	98.082	113.58	99.897	102.66	104.08	119.58	114.97	115.65	107.18	107.44	111.42	98.07	110.08	99.502	116.17	107.19	116.2	105.16	104.08	104.88	102.13	97.49	105.01	110.57	105.95	100.66	116.86	101.52	105.78	102.86	109.03	113	102.78	105.77	115.72	100.96	109.93	99.1	112.24	101.39	109.41	96.062	110.8	108.21	107.57	101	119.75
91.029	95.098	101.89	95.17	99.061	101.29	104.65	113.45	112.73	110.13	111.45	106.03	108.85	111.54	101.47	99.552	105.68	102.46	104.54	104.24	99.408	102.03	103.72	104.67	112.93	109.69	101.97	100.21	108.76	108.05	108.69	111.68	102.48	114.35	93.116	97.908	103.98	103.68	104.08	106.16	97.85	109.08	103.05	104.36	103.69	108.81	102.51	100.46	99.809	102.95
109.4	102.16	108.47	103.62	102.59	104.89	107.71	104.87	105.5	100.57	105.71	107.18	99.62	112.88	105.81	105.27	109.2	110.93	110.6	112.84	107.04	104.62	115.17	100.84	108.99	104.31	105.59	105.51	101.75	114.99	102.34	103.77	97.188	109.47	105.81	103.78	112.5	110.56	106.98	107.04	109.91	107.35	111.21	103.49	94.43	96.625	112.86	104.98	100.76	109.9
103.16	105.8	113.42	105.81	101.88	102.22	103.24	111.38	99.037	105.88	102.92	100.02	108.44	102.46	105.83	102.17	105.89	103.83	104.72	98.992	101.23	107.51	109.14	109.44	96.482	104.7	101.58	117.93	115.83	102.24	110.86	105.06	100.02	104.02	110.44	112.48	101.7	103.47	105.09	106.28	111.86	107	102.92	99.865	106.76	106.79	109.38	99.578	100.74	106.14
99.567	107.98	99.789	95.53	104.96	115.33	109.55	99.887	114.59	101.86	100.82	107.58	115.19	104.89	105.33	111.33	111.04	98.952	103.17	99.287	100.87	103.9	100.72	111.98	108.14	105.4	115.01	103.82	106.33	104.32	108.48	106.63	103.97	113.04	105.24	108.01	109.89	111.56	109.95	109.51	104.63	105.71	100.14	104.32	106.81	108.17	104.95	101.9	103.79	100.97
105.97	106.45	114.82	110.03	112.07	108.37	108.48	101.52	117.84	106.77	116.99	102.49	112.2	110.07	108.14	110.35	113.59	112.3	109.25	109.83	112.68	113.95	110.66	111.16	112.53	111.45	104.03	104.27	116.45	107.26	107	101.9	111.02	111.86	112.53	113.49	109.63	116.62	118.76	109.19	110.42	115.73	104.85	99.828	106.97	106.31	110.19	104.5	107.13	110.98
113.1	109.01	103.09	102.71	105.05	109.46	99.887	106.64	107.3	104.79	100.82	103.74	106.47	96.367	110.8	97.234	99.813	108.95	111.75	95.747	105.9	111.79	108.13	108.75	106.38	106.83	105.26	104.86	105	97.751	105.73	103.34	104.08	111.29	109.96	104.49	103.67	97.316	108.89	99.94	111.22	109.9	105.07	108.57	101.75	104.6	105.36	110.34	103.54	112.3
105.56	107.08	100.09	105.32	111.92	106.32	105.6	100.7	100.22	97.457	104.89	105.12	102.96	100.74	103.08	108.56	113.54	102.24	110.66	108.27	101.11	108.48	104.73	99.102	105.89	101.87	105.47	97.62	110.57	107.84	106.84	104.11	97.068	106.08	114.38	112.28	100.97	104.68	107.12	107.04	116.87	106.96	104.56	102.85	115.42	109.92	102.75	106.55	106.03	103.21
104.38	113.34	103.08	100.95	100.64	119.38	105.68	100.46	110.97	109.04	95.85	110.7	109.8	99.337	94.971	101.45	102.08	108.72	104.85	100.25	104.99	105.62	107.9	106.85	111.08	110.38	108.49	95.776	114.35	108.43	111.53	106.13	104.73	112.82	110.94	103.78	107.7	107.32	105.16	110.27	116.1	111.64	112.73	113.34	105.01	100.92	106.45	102.5	111.38	105.99
112.78	106.7	101.26	113.45	112.01	102.08	107.09	104.79	102.82	110.18	106.43	102.57	108.67	112.25	110.2	103.18	106.5	101.17	108.07	100.25	106.83	101	104.38	107.11	107.22	109.63	109.93	108.8	115.44	104.22	103.28	107.37	104.48	104.42	105.04	113.27	109.1	108.21	93.049	105.34	104.4	120.44	106.36	106.86	104.43	108.28	104.88	98.404	107.91	104.45
109.27	106.33	112.79	100.3	102.93	110.53	105.2	103.86	110.46	109.1	106.4	101.08	101.99	104.98	109.43	106.86	107.57	97.393	105.76	109.3	102.84	114.21	102.43	100.5	110.08	103.99	104.81	101.46	105.36	103.49	101.09	117.18	105.46	111.78	109.01	101.67	104.75	104.8	106.46	106.59	111.89	113.84	107.95	101.33	94.69	104.85	97.715	105.73	106.89	105.43
99.721	107.58	101.95	106.53	92.617	94.35	98.044	99.686	103.13	94.751	101.25	96.052	100.12	94.681	102.59	107.33	92.529	97.37	97.623	97.567	102.58	93.262	109.33	104.87	103.14	113.86	98.695	96.255	104.2	96.996	97.533	102.62	114.41	102.14	100.81	102	97.525	106.59	95.486	106.59	101.82	102.12	96.799	98.349	94.968	101.4	98.117	109.59	98.81	98.255
110.91	108.22	112.3	111.62	112.94	99.74	110.93	105.27	113.31	113.76	104.05	110.24	121.74	106.62	107.87	107.46	105.94	113.24	104.76	105.91	107.19	107.65	103.86	111.64	104.86	106.14	109.44	119.3	105.96	111.31	115.41	100.44	107.81	112.09	122.8	106.29	118.85	116.94	109.58	111.73	105.03	112.59	105.31	116.58	109.01	110.03	109.57	107.14	112.17	97.918
113.63	112.78	117.11	109.91	110.29	104.41	111.34	113.08	108.26	106.45	105.27	109.53	108.33	111.85	112.33	118.72	111.23	106.18	102.74	108.29	102.43	105.36	118.84	104.62	99.518	108.75	110.7	116.45	108.48	116.89	119.13	107.48	116.44	112.68	106.68	103.04	114.14	110.39	108.47	116.98	110.79	108.6	106.82	115.19	114.06	111.74	109.58	112.59	115.57	120.87
111.14	98.703	103.58	104.8	105.7	107.18	105.98	104.59	94.982	109.07	112.76	111.43	111.59	107.77	101.83	108.72	114.78	107.49	106.09	106.96	97.985	100.04	112.44	108.97	106.6	102.71	112.66	109.45	111.12	116.01	110.5	104.6	103.61	104.1	105.59	109.02	109.15	104.13	111.15	109.28	112.37	104.95	108.41	112.01	110.29	99.795	106.04	119.31	109.51	118.56
107.67	104.43	104.88	101.99	106.44	114.16	99.524	106.11	110.75	104.25	114.95	111	101.51	107.66	94.463	110.77	104.78	103.76	108.56	105.98	107.46	100.51	86.908	111.08	100.12	111.18	101.59	105.7	108.83	105.39	108.48	105.82	104.05	101.55	97.84	112.5	102.47	102.83	101.51	106.28	106.69	103.9	103.81	100.5	103.73	110.32	102.39	102.52	98.179	107.49
107.07	98.455	104.21	107.4	103.38	108.63	104.52	110.18	99.424	101.95	111.24	111.87	107.52	108.86	109.97	113.22	104.13	95.425	103.41	106.5	103.74	104.28	104.66	110.84	101.8	98.307	107.14	121.93	100.87	97.47	109.72	107.72	107.77	101.55	107.61	109.92	104.9	101.7	106.42	98.935	108.05	102.3	102.86	115.52	101.14	102.39	97.571	104.02	94.963	97.782
107.67	111.94	103.81	100.03	100.43	98.903	107.37	110.86	111.65	106.37	94.323	110.18	112.77	98.414	107.4	118.77	110.23	103.48	112.14	110.93	92.999	97.176	107.47	108.67	101.34	116.34	117.97	108.05	100.47	103.29	100.42	110.6	104.57	113.07	101.09	106.45	105.39	107.87	107.9	108.16	108.58	101.3	92.547	109.84	101.14	111.73	105.54	107.58	110.95	103.44
106.8	105.86	99.658	105.86	111.33	109.19	107.91	108.4	102.67	112.06	104.88	111.48	111.54	113.71	107.73	108.51	97.028	121.79	107.06	100.97	114.47	107.98	106.93	111.89	101.17	110.07	99.587	108.5	107.8	112.41	112.6	92.401	101.72	105.32	108.83	102.64	106.91	97.445	101.21	105.34	104.46	98.37	111.63	111.06	101.02	95.696	112.98	99.716	110.04	106.33
107.46	117.51	113.74	114.66	110.78	120.24	102.76	99.553	100.76	102.81	98.437	99.159	103.05	114.21	108.31	107.09	105.5	103.36	109.18	107.23	113.31	108.3	102.89	103.44	110.89	102.78	103.36	105.32	109.05	99.676	107.4	102.18	107.33	103.53	113.56	106.47	105.77	101.53	113.16	113.67	107.4	102.23	105.34	114.96	103.26	103.15	108.57	102.5	107.23	96.319
107.66	105.02	110.89	109.06	100.08	112.62	103.33	108.08	103.19	116.19	115.3	107.24	107.93	111.39	106.08	108	109.72	104.93	105.91	105.32	109.63	113.47	103.07	99.218	109.8	107.58	112.62	112.97	114.03	107.68	112.52	101.55	107.97	114.63	108.28	111.27	111.11	110.63	106.12	105.09	111.71	111.82	104.69	102.23	109.62	111.65	118.11	111.09	107	102.98
99.061	99.906	99.614	113.35	107.78	107.21	105.84	113.4	102.27	105.14	100.93	104.2	108.85	112.51	106.44	106.78	102.72	109.09	105.25	99.46	103.59	109.54	103.47	103.33	103.63	115.19	105.83	106.58	115.37	106.31	100.75	97.691	102.14	107.63	99.362	99.36	103.66	110.37	100.67	109.47	111.21	111.47	109.97	109.05	108.74	112.18	111.11	102.5	102.06	102.02
109.27	114.66	100.08	101.14	99.584	112.22	110.25	102.15	107.67	105.14	94.029	111.12	105.46	114.42	105.93	104.13	106.52	116.27	103.41	98.135	105.94	116.17	108.26	106.17	107.86	100.12	108.83	116.7	113.31	105.15	113.57	109.97	104.91	102.43	107.67	104.33	112.17	112.94	103.47	115.97	107.6	115.88	101.85	113.55	98.12	112.13	105.62	118.13	102.08	102.36
106.26	110.94	99.016	100.36	108.59	97.878	107.31	103.37	108.25	104.71	102.86	106.17	106.66	109.65	111.87	108.22	93.092	106.09	108.05	115.48	114.77	108.48	103.5	102.69	108.71	102.59	109.92	111.17	112.7	109.27	111.38	107.93	103.37	98.396	104.69	114.89	106.66	101.64	106.84	110.45	102.8	108.47	101.42	107.4	104.48	113.7	104.74	114.84	103.44	110.05
113.14	109.61	109.73	113.4	115.71	118.87	109.55	107.56	109.92	105.06	113.62	107.35	110.64	110.09	114.69	111.41	110.92	113.16	112.33	113.9	108.97	114.22	108.77	110.8	105.46	118.78	117.79	113.84	104.61	104.54	110.66	105.93	108.28	110.29	114.66	111.59	110.93	103.8	113.02	117.92	109.33	114.38	114.3	110.52	113.77	99.457	121.29	113.07	113.55	115.28
103.36	104.66	111.8	104.34	94.947	103.74	105.05	112.69	109.69	105.94	102.9	107.61	102.91	114.45	102.59	107.5	99.167	96.845	98.879	109.13	99.541	111.26	113.81	108.92	106.58	92.311	106.91	97.22	109.82	109.61	110.28	107.45	105.43	107.21	117.05	123.62	108.05	104.97	106.86	110.46	112.61	106.12	98.326	103.97	110.27	112.87	102.92	108.78	107.99	112.12
114.43	102	109.88	105.03	101.77	102.99	104.49	109.09	100.03	108.69	110.06	107.5	98.929	105.01	102.79	112.09	113.67	109.63	110.4	105.45	107.13	106.74	107.03	109.54	110.22	112.15	113.46	116.76	109.2	110.19	104.92	105.61	104.54	109.25	110.38	97.884	100.94	98.839	108.75	111.7	114.4	106.69	107.61	110.22	102.37	104.25	111.57	102.76	102.74	112.18
107.13	109.08	98.36	107.03	114.95	107.7	108.23	104.91	104.48	116.12	103.07	100.82	106.26	110.14	121.62	115.41	111.25	103.83	113.71	107.04	100.93	107.17	107.99	102.88	108.91	114.18	111.08	109.36	105.06	113.45	108.29	110.73	114.53	102.06	105.34	118.63	105.94	109.71	115.93	110.34	113.28	103.12	110.43	109.13	99.702	111.64	106.42	108.35	104.4	103.01
103.56	111.8	111.19	117.54	113.26	102.52	103.82	106.73	108.41	106.38	108.7	106.35	108.99	107.86	107.75	107.03	104.46	111.59	109.68	104.81	105.09	107.23	98.852	104.01	106.96	106.59	110.73	108.96	109.99	112.3	100.59	99.616	104.1	113.47	101.81	117.19	111.92	102.25	107.72	117.31	102.26	104.26	112.87	112.15	115.3	99.498	112.44	107.76	114.34	102.27
102.33	109.31	100.11	101.94	99.4	107.33	104.81	89.61	99.315	109.21	107.57	100.34	99.479	97.51	101.02	100.68	95.037	103.16	97.509	109.36	100.88	100.8	99.712	92.999	103.9	98.978	92.324	95.101	97.983	94.676	96.237	98.324	102.67	98.391	104.02	106.18	108.49	98.403	96.086	102.95	100.97	108.82	97.473	103.21	93.284	100.14	96.906	105.18	97.276	102.46
112.6	108.5	100.43	98.104	111.57	107.24	95.082	112.61	100.47	105.54	108.6	101.29	107.81	112.29	96.966	98.572	102.05	112.35	111.9	100.41	105.01	99.347	111.55	105.84	105.79	103.84	102.15	102.13	103.58	115.56	108.74	115.37	103.07	108.74	104.48	115.54	102.98	108.1	106.88	108.59	101.03	106.22	101	102.85	100.41	116.06	100.68	103.73	114.52	109.38
103.89	115.75	105.03	106.59	107.19	109.96	104.68	106.5	112.65	106.24	107.97	114.14	110.68	113.1	109.4	106.9	110.87	101.79	97.805	109.17	109.33	108.92	106.48	99.833	110.3	112.38	110.27	101.92	102.31	109.55	96.561	103.13	105	119.32	111.66	105.7	105.69	106.41	107.19	109.85	111.84	109.82	107.25	112.67	102.06	102.14	103.59	102.96	108.21	114.23
105.14	108.83	102.57	101.1	112.36	106.01	106.01	102.79	108.51	109.06	108.08	107.61	107.34	105.96	106.89	104.41	109.17	114.27	109.01	111.64	104.08	103.71	101.42	111.81	112.65	111.77	114.2	99.692	112.14	103.71	105.56	101.15	106.55	109.39	106.43	102.01	102.78	99.927	112.48	110.08	116.81	107.1	106.62	105.56	109.09	114.29	118.58	111.13	104.53	110.02
108.67	111.54	111.19	113.27	109.1	106.9	108.35	104.22	109.98	103.44	109.42	103.77	106.32	111.51	108.04	106.23	114.32	112.91	104.36	110.09	113.82	105.98	116.99	113.16	95.688	110.34	110.16	111.36	103.04	112.41	111.89	107.19	103.98	108.49	105.25	105.86	98.258	107.17	100.63	109.28	115.49	108.07	109.77	106.4	108.3	106.76	104.93	111.12	111.36	115.63
105.06	103.4	106.39	114.1	114.37	121.45	117.92	118.36	105.94	109.02	105.51	107.55	106.83	106.56	106.29	106.61	110.71	106.07	113.66	113.17	105.83	105.49	103.5	110.88	106.05	105.11	104.71	108.42	100.46	107.49	109.07	101.01	114.78	110.92	103.51	114.62	108	111.61	110.06	106.28	101.8	117.89	115	117.36	105.09	107.53	112.23	108.66	106.84	108.46
88.663	86.474	100.84	96.258	92.715	96.576	100.25	104.4	95.685	96.593	95.047	101.42	98.718	102.39	94.12	100.86	99.529	106.38	97.909	94.362	88.013	101.96	103.37	93.633	90.364	91.078	93.602	94.883	88.162	101.38	98.251	92.228	101.23	92.288	105.13	94.829	102.51	97.005	101.52	96.936	96.872	100.11	105.98	92.945	99.23	109.33	97.921	89.767	91.663	104.22
114.09	104.38	111.73	112.64	100.14	110.08	108.44	108.18	113.92	107.92	109.13	113.84	103.1	111.77	113.77	110.85	109.85	105.19	102.49	105.17	104.73	110.55	114.1	109.65	111.25	105.13	110.82	107.76	114.42	101.58	104.32	109.81	111.29	106.97	109.5	121.02	103.8	106.18	105.7	104.08	101	103.22	114.44	107.54	114.27	119.83	114.62	111.26	109.39	109.3
88.7	90.781	88.102	91.96	106.74	101.01	97.743	101.54	95.478	101.37	100.06	100.93	96.903	98.027	97.097	104.13	103.88	93.243	101.59	95.236	97.264	93.605	94.603	96.514	99.552	99.669	99.394	97.882	105.27	99.983	88.434	94.936	85.471	90.996	91.893	91.253	91.075	100.1	106.45	94.409	99.978	104.39	95.813	97.405	103.82	96.644	97.539	97.713	102.96	102.74
105.8	94.762	100.85	91.919	95.498	98.478	93.184	88.241	94.021	112.56	98.935	100.63	98.16	101.41	104.17	98.283	104.18	92.536	99.026	98.408	99.823	99.941	101.68	94.61	96.374	93.147	103.21	93.35	109.84	98.548	99.248	90.468	98.571	98.97	101.71	107.19	102.48	98.779	96.618	97.902	104.43	97.129	92.445	100.13	99.839	99.309	95.636	97.206	89.06	95.259
108.21	107.46	100.06	109.53	108.69	103.91	111.7	110.42	101.58	111.2	109.99	98.409	112.35	102.72	114.35	105.52	102.94	109.5	109.97	108.82	107.78	113.75	110.77	113.7	108.02	110.69	109.1	108.45	109.34	101.82	106.84	103.64	112.7	109.39	106.76	106.25	98.858	107.75	104.63	109.54	114.19	102.67	107.96	114.25	104.61	109.1	113.4	113.62	104.8	105.34
112.05	106.59	106.37	106.01	109.46	113.27	107.84	107.32	108.8	99.367	106.75	113.72	99.17	111.2	114.88	108.08	105.77	104.28	116.04	107.78	98.88	105.38	112.44	109.5	104.2	110.77	106.93	109.22	100.62	107.58	105.28	103.42	105.98	98.502	105.91	105.85	106.81	110.05	105.57	108.98	106.09	102.8	104.03	113.14	109.59	101.51	103.28	109.46	110.31	107.91
111.07	104.04	115	98.392	108.73	113.69	110.61	103.87	106.21	104.84	113.26	103.42	120.73	99.913	115.83	113.7	109.16	111.74	108.92	110.85	113.93	107.34	105.83	100.22	113.8	115.05	109.5	94.703	107.35	114.96	109.95	119.55	110.57	106.19	102.41	111.49	109.43	104.85	112.37	117.04	116.85	105.85	104.98	103.47	111.71	110.77	105.99	102.32	112.54	105.33
111.8	105.73	111.58	103.79	101.07	109.98	99.971	103.44	114.87	106.7	118.04	111.94	110.08	104.49	107.79	102.41	105.82	108.08	109.68	99.442	99.074	103.38	101.2	110.19	102.79	112.09	105.62	117.43	99.425	111.53	108.1	108.05	108.04	98.089	103	104.66	104.58	109.55	113.41	106.6	107.89	105.93	96.889	104.01	106.83	102.57	106.48	112.84	107.7	100.72
99.566	110.21	103.07	97.097	108.89	103.83	103.21	105.4	113.74	104.56	108.58	115.47	108.82	110.4	111.38	102.76	104.92	112.26	115.47	108	107.58	101.78	110.94	106.73	102.11	105.3	108.73	104.32	103.88	105.16	107.63	105.96	102.23	96.705	104.14	104.65	100.11	110.16	95.651	101.49	101.77	104.04	99.741	105.92	115.88	95.943	103.32	106.76	96.9	105.68
105.23	109.61	104.75	106.66	111.85	104.27	101.82	110.02	104.37	103.7	114.69	109.97	111.24	99.762	112.45	99.143	93.33	100.98	105.41	105.39	109.93	103.7	110.81	106.56	100.65	111.72	114.93	100.71	106.05	102.14	110.1	113.12	106.59	107.55	108.82	102.44	100.24	105.39	103.27	113.01	97.068	106.08	108.34	102.12	105.27	97.035	108.81	104.51	112.59	101.3
123.83	115.19	96.719	110.03	106.46	112.26	107.04	113.39	111.13	105.72	111.59	115.44	107.97	118.34	109.39	108.09	114.2	114.27	102.84	117.51	106.92	120.81	116.66	113.03	118.39	108.45	115.53	104.42	107.51	109.24	114.27	110.46	108.1	109.47	109.43	115.18	113.63	109.79	105.7	107.38	119.09	104.84	111.35	100.39	104.75	118.68	108.6	115.38	110.92	112.79
104.34	110.96	109.99	110.2	107.42	104.58	114.31	107.24	107.42	107.03	112.28	99.713	105.71	107.36	110.77	112.11	108.6	114.2	102.16	110.57	111.75	96.98	101.39	108.46	110.38	110.14	105.21	115.65	105.33	105.23	104.32	108.96	107.59	105.71	103.56	105.63	112.81	106.88	111.64	117.39	105.88	102.22	102.17	113.03	109.82	112.82	104.89	101.6	116.44	113.89
112.4	108.21	97.566	111.02	105.25	111.62	109.04	106.52	115.71	102.88	111.3	96.474	107.65	108.43	104.9	109.08	105.66	102.54	107.23	110.25	104.96	107.49	98.049	103.02	108.75	101.64	100.18	114.06	99.022	106.69	109.83	108.51	104.78	103.32	107.5	109.94	106.91	108.04	119.12	110.49	102.6	106.37	106.57	99.365	109.62	107.15	106.02	111.61	97.54	102.58
103.79	98.273	98.865	104.3	109.23	104.4	105.53	101.64	96.439	99.824	100.91	98.516	108.87	108.91	98.329	94.116	110.77	100.41	97.081	103.3	102.74	102.66	100.22	102.14	98.028	101.34	102.05	101.55	97.551	101.59	96.607	101.43	98.25	94.528	98.586	100.15	91.836	102.01	104.46	106.08	99.782	100.65	94.076	101.17	103.47	101.83	99.293	100.97	105.17	105.57
109.57	102.98	107.07	107.97	106.11	107.01	108.68	110.8	101.62	111.2	94.843	105.39	99.535	107.27	97.261	110.08	108.63	108.54	107.4	114.07	118.18	100.67	100.92	97.573	103.97	103.01	99.087	95.295	101.94	110.17	113.28	109.1	112.81	119.99	110.23	115.28	116.14	112.09	106.2	110.44	99.883	101.96	110.52	110.91	116.54	100.54	102.51	105.69	112.61	111.04
105.4	107.09	103.51	100.43	105.2	109.03	101.74	100.47	110.1	102.31	103.9	101.16	109.09	107.53	98.785	114.29	104.41	106.56	109.62	102.17	110.56	103.02	104.61	111.48	100.03	109.77	107.58	113.4	99.936	111.5	103.46	105.94	110.77	103.91	107.53	102.45	106.12	83.503	109.37	106.94	112.79	100.91	104.14	106.96	110.71	102.48	113.03	105.81	107.04	108.86
114.52	102.42	99.651	100.88	106.16	103.72	106.25	107.22	106.39	107.16	106.89	101.43	110.07	98.345	98.612	113.12	104.48	107.58	105.13	107.17	101.86	109.93	106.47	102.65	110.85	110.29	108.01	100.95	109.95	105.67	107.89	101.46	113.46	99.299	109.77	109.58	102.8	111.12	101.04	109.07	106.62	107.23	115.73	114.91	105.2	107	105.3	107.01	98.186	108.89
108.03	103.77	107.87	103.72	108.42	102.56	102.63	102.17	112.4	103.1	104.13	110.98	106.37	107.63	97.694	107.15	97.963	96.985	97.922	102.83	110.32	105.52	101.56	93.233	102.41	112.34	114.37	102.71	102.25	113.48	107	110.74	111.43	108.61	94.963	113.61	98.01	103.58	109.58	100.99	99.688	102.72	108.21	105.77	100.76	107.95	111.66	106.55	111.78	111.03
99.461	103.37	102.89	96.411	102.91	97.455	103	112.06	114.47	110.4	103.02	101.66	107.83	109.6	98.03	103.64	105.08	106.35	96.468	112.36	102.57	96.904	103.7	99.081	111.59	105.79	105.99	107.2	118.96	100.65	97.306	109.99	102	104.08	101.1	110.35	105.14	114.53	106.59	109.35	100.15	103.12	106.73	111.34	107.26	103.27	107.38	105.85	98.715	103.85
113.15	108.51	111.24	113.47	114.21	112.33	98.351	113.49	103.03	114.88	111.74	115.22	104.74	101.95	110.35	116.33	106.71	106.69	111.97	112.29	110.16	106.46	111.77	110.89	106.98	109.24	111.29	102.26	110.98	117.26	114.2	111.93	102.87	114.97	113.3	108.78	107.13	110.93	111.2	106.88	113.61	110.3	107.71	110.4	109.74	102.43	110.55	109.88	107.77	112.52
116.95	116.29	107.69	108.77	104.46	111.53	104.37	106.23	117.5	103.57	113.31	108.06	110.58	113.94	105.45	107.72	100.16	97.797	104.06	108.57	107.89	109.27	111.99	108.61	118.93	99.754	110.07	110.56	109	101.38	112.51	114.79	108.46	115.94	106.69	102.46	108.43	99.321	108.59	108.72	108.69	110.69	106.27	106.92	112.26	107.59	107.27	110.7	109.76	104.66
114.83	104.51	108.49	100.35	112.77	113.84	103.52	112.52	109.51	110.3	108.25	108.56	102.77	105.11	106.67	101.93	96.87	102.2	99.515	114.99	108.38	107.36	106.69	110.6	114.22	112.77	115.13	110.18	104.35	114.1	101.8	111.62	96.686	105.77	115.91	107.16	107.87	107.12	101.5	105.49	116.11	112.5	111.97	108.8	100.93	105.75	108.66	108.61	104.09	98.198
97.737	106.25	105.63	113.51	101.41	118.74	106.46	105.63	104.07	111.2	104.04	101.7	104.04	108.13	109.06	100.27	111.72	105.46	97.461	111.11	109.38	102.84	102.08	97.482	112.68	98.042	100.84	103.12	107.18	96.848	104.16	105.57	106	109.85	108.71	107.36	108.19	103.41	104.13	101.9	106.65	106.66	109.38	100.91	108.91	107.17	105.68	101.16	104.52	104.27
101.69	108.55	99.781	102.94	107.31	108.89	106.98	112.52	107.94	98.922	99.335	111.24	106.22	104.23	101.55	114.27	103.65	102.93	96.277	97.816	96.903	103.8	102.86	110.14	116.72	117.31	101.58	106.73	102.47	101.97	112.32	99.339	108.98	100.83	102.6	96.557	107.62	116.53	105.96	108.5	99.694	108	108.42	104.64	105.33	103.21	108.36	101.34	110.73	108.96
107.78	104.83	97.235	107.32	109.86	109.22	107.85	109.84	108.25	104.06	107.48	104.39	112.04	102.82	111.33	107.62	99.47	108.92	102.96	107.58	116.24	110.05	99.23	110.52	111.9	109.39	111.08	116.6	109.47	107.8	110.17	100.09	103.26	101.16	107.75	105.22	117.32	105.94	111.17	115.37	107.81	104.82	99.665	115.79	109.4	101.52	102.62	103.2	105.21	112.32
107.93	102.45	101.94	92.892	100.45	114.77	106.01	112.17	105.47	102.57	98.926	113.9	105.39	109.58	113.63	107.76	119.22	102.02	112.98	105.54	104.67	114.28	105.76	107.49	108.84	104.9	107.57	108.46	103.94	103.52	104.67	106	99.046	109.25	110.09	106.43	105.44	100.29	104.09	108.77	103.59	116.76	96.194	109.17	111.76	112.28	106.82	106.73	111.36	96.95
99.565	106.58	102.84	106.73	106.59	109.33	102.78	102.74	111.66	104.98	100.26	106.17	104.43	114.03	103.74	106.03	106.75	106.3	106.98	99.82	115.99	109.36	109.39	105.77	118.52	105.73	110.45	111.93	102.88	118.09	112.98	100.22	112.99	102.68	103.53	101.97	96.932	107.56	102.1	113.87	96.693	108.85	112.68	103.87	109	104.11	111.76	103.54	105.27	102.39
109.09	114.14	111.83	115.16	103.48	94.076	107.71	102.96	99.272	111.32	101.72	108.63	108.19	102.98	109.15	96.794	119.77	101.63	98.586	105.41	110.53	106.37	101.9	99.533	106.77	107.44	108.9	108.27	105.36	114.22	100.81	113.51	106.93	101.76	102.49	104.33	107.73	102.65	107.49	104.13	98.64	102.83	109.91	107.87	99.487	114.54	104.57	109.14	104.65	106.98
108.15	105.15	111.53	110.7	107.03	101.36	109.8	110.41	111.72	117.88	113.21	102.54	99.518	107.48	124.45	114.15	116.73	111.2	107.43	107.66	116.43	113.24	115.23	111.93	109.11	97.038	111.7	110.69	106.39	105.18	109.05	101.12	98.41	107.02	111.66	109.79	109.85	109.44	108.11	106.71	108.27	113.84	107.39	113.49	98.342	110.53	106.21	98.361	99.77	104.34
100.17	96.87	92.914	98.231	96.145	98.221	102.87	97.699	96.725	106.79	108.19	106.02	101.71	111.97	103.13	109.84	102.33	111.08	105.92	112.1	101.47	92.757	101.95	98.563	104.64	94.922	106.62	100.85	102.22	103.35	101.11	94.593	116.6	103.7	100.89	103.33	91.01	101.78	96.196	96.669	101.87	105.5	105.48	104.03	106.14	98.749	98.64	102.95	101.25	96.999
101.73	101.45	99.759	99.968	107.66	103.41	91.786	96.098	97.44	98.24	98.429	106.19	101.43	93.899	98.168	87.199	97.881	96.283	100.77	99.158	88.871	98.225	98.425	111.62	99.96	98.578	99.956	104.81	100.2	102.73	91.161	100.7	92.912	99.378	101.94	92.552	99.861	113.08	93.806	104.15	103.03	108.75	100.99	100.03	107.84	95.24	98.962	100.91	92.616	102.65
110.27	107.27	107.15	108.1	113.63	103.5	110.88	112.51	109.15	115.69	107.33	102.08	106.89	110.25	100.05	99.865	108.83	106.32	112.52	112.43	105	112.99	107.45	98.831	106.33	107.97	112.94	104.94	110.51	114.11	104.37	107.56	104.66	112.78	110.82	97.838	98.509	113.87	100.05	103.4	104.71	108.73	111.17	112.83	101.8	102.97	107.29	114.03	105.98	101.79
104.07	106.16	104.45	103.81	98.339	103.87	110.32	109.2	108.37	110.23	108.23	106.22	111.46	101.06	108.75	99.256	106.02	109.11	106.83	100.63	105.1	111.82	107.42	112.24	104.17	110.5	112.53	114.13	104.78	107.13	111.6	103.99	106.38	104.24	113.23	105.42	101.06	109.75	110.17	109.27	106.31	105.26	104	111.73	101.87	105.05	110.41	101.33	108.17	109.01
109	98.979	106.77	99.142	102.3	105.74	108.36	103.74	94.196	105.68	110.6	98.453	93.14	108.08	98.16	96.856	98.478	102.69	98.351	107.83	115.38	100.37	104.57	99.195	102.06	95.299	104.78	102.63	106.7	102.38	113.19	110.1	100.85	102.62	103.56	107.13	97.816	100.67	101.16	102.1	103.92	109.71	101.58	102.59	101.17	107.8	109.24	110.44	103.78	109.89
116.62	101.49	105.95	95.934	109.69	107.4	100.66	101.43	101.76	98.707	109.72	100.37	108.21	102.7	108.1	107.62	105.09	102.64	108.5	100.21	109.68	98.915	110.85	112.08	107.17	101.35	94.218	94.465	103.51	102.25	101.89	110.29	101.28	106.77	103.32	98.416	108.12	112.14	99.808	113.01	105.12	102.37	105.02	106.25	105.77	94.374	107.3	100.39	96.972	107.14
97.837	94.369	97.819	91.931	100.95	110.37	108.42	99.324	99.925	102.01	106.47	100.1	96.142	107.24	91.148	98.271	102.95	99.578	101.3	102.56	94.155	99.531	104.44	94.488	103.33	94.894	103.06	93.928	96.592	93.234	107.65	99.739	95.361	94.235	94.3	96.202	98.58	105.37	97.803	96.25	95.898	95.758	88.58	102.52	104.77	102.99	99.735	105.11	105.1	101.35
113.75	106.08	109.54	103.6	107.11	105.7	106.21	98.77	108.19	103.94	106.39	113.08	109.48	99.261	108.5	101.9	110.29	112.07	103.45	119.03	108.77	102.41	105.56	110	102.34	101.76	109.43	107.96	102.32	104.17	106.41	106.47	113.75	106.04	99.44	104.01	100.05	99.19	104.1	116.83	103.03	109.41	107.42	106.46	103	110.54	110.37	104.49	99.763	111.38
86.207	82.128	97.898	92.586	95.139	93.314	95.837	98.318	101.27	97.105	98.633	101.09	99.882	97.664	98.387	93.427	93.546	91.383	99.664	94.062	91.955	99.392	100.22	93.071	99.832	108.71	97.411	96.283	90.806	98.934	96.434	96.841	95.848	91.465	100.46	96.373	103.32	91.79	100.62	99.151	98.281	95.74	86.968	97.155	101.06	92.164	98.1	94.426	101.98	100.47
102.89	103.96	102.87	109.31	115.8	100.5	113.12	105.91	113.59	102.72	104.6	110.32	109.73	101.9	110.64	104.43	104.29	102.24	108.49	103.33	104.42	105.91	104.68	111.22	108.9	104.84	105.21	112.29	105.36	105.72	111.81	100.04	111.32	105.1	101.86	111.82	113.08	109.64	113.98	102.77	112.79	102.8	111.42	103.95	106.78	98.265	98.251	110.85	100.54	108.39
97.451	104.21	96.053	102.76	86.287	107.27	110.11	104.94	111.04	102.37	109.19	98.009	93.626	100.98	98.308	93.134	111.84	95.979	100.12	100.49	96.943	109.7	91.969	102.27	110.3	96.401	100.9	104.15	97.89	98.481	94.064	92.528	101.75	101.87	111.96	94.335	96.936	88.111	92.352	100.91	100.31	99.72	94.136	94.276	103.14	105.35	95.259	98.403	94.764	108.52
105.98	111.71	110.08	104.87	96.141	104.59	104	104.29	104.08	106.25	108.56	98.013	109.16	99.134	111.97	102.26	108.42	106.45	105.49	108.39	111.15	107.55	101.28	100.01	101.68	108.83	102.98	104.48	104.39	103.77	101.47	107.71	114.97	101.44	103.06	104.71	108.21	100.76	107.63	106.63	112.28	100.29	108.84	108.66	99.462	97.948	102	108.69	100.5	111.02
101.72	100.61	110.17	110.89	108.65	106.41	102.2	113.73	112.04	102.47	109.79	107.67	114.85	105.36	110.68	102.12	117.4	113.02	116.76	107.87	110.48	113.7	109.25	109.31	104.52	108.39	99.388	114.43	105.42	111.07	105.63	113.41	102.27	108.41	106.55	101.07	103.47	102.01	109.25	108.74	110.47	106.15	105.25	109.53	109.94	102.26	104.34	107.41	109.85	112.97
105.26	109.76	105.45	100.48	105.71	106.08	109.87	106.55	107.9	108.22	107.77	99.411	100.65	107.89	102.77	105.14	96.635	102.57	112.28	103.07	107.98	120.58	101.32	101.58	99.863	113.14	102.57	98.32	103.96	105.08	105.44	96.96	103.41	102.35	103.7	107.75	108.42	106.36	112.11	103.69	103.3	94.189	93.894	100.39	103.87	113.87	107.05	104.26	110.3	96.827
115.6	107.75	108.65	109.83	111.16	108.06	108.93	112.94	112.07	103.07	112.2	115.82	109.19	101.85	111.81	114.86	108.73	94.935	110.16	115.26	111.65	108.77	110.94	110.57	112.75	108.93	101.64	107.77	100.68	115	108.41	106.42	105.88	107.43	108.95	114.26	112.43	117.78	98.802	106.23	108.27	107.19	104.83	100.89	103.9	106.98	112.75	102.12	107.38	103.22
97.309	96.605	97.547	101.23	101.93	96.442	98.302	95.546	100.66	91.183	95.093	97.335	97.915	96.526	93.638	96.473	102.04	93.912	95.407	101.94	97.859	93.442	99.844	107.97	98.297	102.27	101.13	95.379	96.972	102.27	107.75	87.744	99.848	89.991	84.593	102.51	96.115	99.896	103.78	106.86	99.629	107.03	102.11	93.129	100.14	97.813	107.23	96.687	99.049	94.847
100.97	110.93	106.75	106.48	109.79	110.52	104.16	111.02	102.54	108.84	112.22	109.47	110.6	99.935	106.77	112.45	99.546	103.53	106.39	110.58	98.978	112.49	104.25	104.85	108.1	115.23	104.4	110.36	116.08	103.04	103.91	110.41	103.95	109.08	102.66	100.12	113.92	102.05	98.127	110.57	101.84	96.641	102.48	107.79	104.4	105.42	112.58	101.9	99.716	109.89
112.98	103.14	111.27	109.34	104.79	114.16	105.67	117.23	108.92	111.45	107.14	116.7	114.31	106.72	100.68	102.97	108.96	110.01	107.81	104.62	107.12	110.51	111.46	98.913	107.9	106.03	113.94	105.38	113.34	115.54	112.76	118.39	106.04	106.35	109.29	110.09	104.76	102.86	121.38	117.73	106.46	110.3	106.39	111.08	105.6	105.29	106.23	106.37	109.31	106.16
113.86	97.24	97.558	110.59	107.88	102.08	111.3	104.03	108.83	106.06	111.45	109.01	105.64	98.973	110.43	111.57	114.29	101.86	113.92	101.89	96.781	109.03	99.258	107.84	109.24	97.739	105.12	110.72	98.445	110.4	105.58	100.26	100.92	92.573	105.21	93.89	99.295	107.1	106.56	107.04	103.79	96.896	104.37	108.81	106.26	106.89	104.77	100.7	105.22	97.362
99.924	105.59	115.17	114.57	106.23	112.91	109.22	103.94	102.16	105.31	105.8	107.51	105.57	110.83	106.26	97.837	103.98	103.71	104.86	111.68	102.32	106.45	108.06	109.23	103.37	102.87	101.97	105.83	111.56	99.375	105.17	100.65	110.88	102.28	108.52	104.9	112.55	107.47	102.26	99.414	108.2	103.7	107.19	100.92	106.21	105.81	102.71	106.27	110.36	103.89
101.37	111.53	109.82	103.42	100.33	109.58	107	116.4	105.15	95.389	108.6	98.07	102.59	103.92	109.82	99.366	115.6	102.79	116.45	105.5	106.42	113.31	104.97	108.35	114.85	101.55	115.07	103.45	108.29	99.776	100.87	105.37	103.39	105.47	103.54	109.97	106.72	106.03	106.38	107.1	102.86	109.38	109.66	104.38	105.42	106.01	111.09	103.89	106.52	111.5
104.21	113.43	111.98	113.17	109.16	117.94	100.84	112.68	109.61	112.28	107.82	109.5	102.14	101.58	114.3	101.68	113.98	112.35	109.29	110.09	112.85	114.1	121	112.27	115.35	123.04	105.15	107.69	114.4	112.64	114.09	103.63	103.43	108.74	115.1	109.36	118.28	107.64	114.09	114.19	106.14	110.76	118.39	103.57	116.2	115.11	98.958	110.62	110.17	109.48
107.15	107.47	99.477	101.53	102.64	98.819	103.97	97.561	101.11	99.463	113.62	103.2	97.613	97.672	98.217	97.489	99.266	96.906	106.18	105.57	97.59	106.11	96.869	101.4	97.51	92.912	94.094	94.438	99.296	101.05	102.5	99.592	99.719	96.264	94.2	102.65	110.51	100.95	99.712	97.143	97.685	99.583	110.25	96.529	98.156	93.642	101.66	107.1	93.125	101.96
100.91	100.37	95.972	101.4	96.315	98.903	93.098	92.986	100.6	94.528	102.71	95.533	91.221	105.59	98.718	97.266	102	93.042	99.391	100.23	96.677	101	97.59	92.991	95.534	102.6	105.98	96.229	99.726	92.789	94.043	100.13	95.446	104.1	100.61	96.813	99.465	91.481	99.992	88.412	94.639	98.406	100.91	87.372	95.294	101.64	93.346	96.171	96.682	89.141
98.832	101.77	96.659	111.87	99.924	95.645	113.09	91.955	104.38	100.94	100.88	103.3	99.572	108.42	103.84	99.229	93.178	99.621	105.3	98.777	102.69	101.05	104.34	98.602	97.921	104	112.06	98.765	101.75	104.62	94.34	105.75	105.76	99.43	105.8	98.36	94.984	96.31	99.06	105.24	101.46	99.335	99.139	102.87	104.83	100.23	105.37	100.82	92.515	103.87
115.4	114.25	106.9	102.71	109.77	114.7	115.26	105.14	112.39	102.52	102.24	97.729	107.26	112.16	109.83	98.788	113.84	107.65	92.842	109.76	106.46	99.417	110.2	104.32	101.28	101.63	110.44	99.993	104.52	103.8	114.08	101.31	110.15	101.18	109.87	109.83	106.72	107.83	109	104.91	105.08	114.53	108.54	110.92	103.98	105.75	105.9	105.12	107.98	110.88
99.728	105.64	102.53	108.06	111.87	113.64	108.31	111.79	107.08	112.87	113.47	100.33	105.22	109.79	100.06	96.895	105.58	103.55	105.04	103.7	108.17	111.78	111.83	96.165	102.69	105.15	112.05	103.77	108.17	105.77	114.45	106.74	109.26	116.8	97.928	99.757	105.78	101.9	99.021	105.63	108.37	104.04	107.28	107.28	108.23	108.99	108.66	106.1	96.125	106.92
101.53	112.14	106.79	108.86	103.86	112.53	113.05	112.82	114.99	101.13	102.41	105.56	123.7	118.91	112.62	115.62	116.14	106.43	122.43	113.69	106.51	114.5	118.38	114.97	106.2	116.13	116.25	111.91	116.74	111.04	108.07	118.41	100.31	110.04	108.75	110.67	108.95	112.25	118.93	102.93	117.18	119.17	109.81	104.21	116.21	106.37	113.83	113.71	107.09	117.68
90.666	108.65	96.471	102.83	101.75	94.413	107.21	95.981	101.8	98.002	95.553	100.51	106.6	100.99	102.96	100.37	105.25	93.774	96.529	109.33	98.327	102.33	105.77	102.88	103.13	95.609	102.87	101.94	92.487	104.03	102.87	107.44	98.325	103.22	101.16	100.17	96.551	100.69	98.752	104.09	94.887	92.229	103.24	99.401	99.998	87.975	98.593	108.83	106.29	98.03
102.56	101.07	101.94	117.32	105.26	114.98	104.65	110.76	104.14	104.94	106.01	116.29	112.3	97.714	100.84	105.34	101.95	98.678	107.15	109.29	106.52	110.69	107.35	106.23	105.58	105.62	99.316	114.05	103.16	103.52	105.65	112.7	104.61	110.35	112.35	101.95	113.01	103.08	108.68	106.37	102.76	115.45	95.885	102.59	108.41	107.83	111.26	114.86	107.16	106.9
96.638	105.09	107.53	108.83	100.61	106.33	102.09	103.37	106.35	107.83	104.01	106	115.95	119.49	108.66	101.74	107.16	108.08	109.34	105.59	108.45	104.98	113.05	112.4	106.28	106.41	108.54	108.57	107.61	109.96	106.41	113.61	106.35	117.42	99.844	114.82	109.33	102.8	107.26	104.94	105.28	110.31	102.36	103.84	105.54	109.29	101.42	101.54	113.5	103.9
100.25	106.74	107.88	98.725	106.98	113.32	104.37	105.95	103.52	106.47	105.67	103.19	110.51	96.592	99.934	105.05	102.53	104.59	106.26	108.28	96.949	106.98	111.11	96.546	107	103.83	99.57	101.62	105.24	101.84	94.363	105.82	103.61	110.68	99.2	112.84	105.39	106.5	96.506	104.29	104.19	105.08	113.55	103.59	103.18	104.84	108.59	110.7	107.3	109.35
104.71	105.2	111.13	98.147	99.526	108.03	97.636	94.997	99.028	99.767	100.77	92.715	101.02	102.53	107.76	104.41	106.82	97.048	106.85	101.92	101.54	100.43	96.888	98.036	98.348	93.518	105.2	101.3	109.15	90.976	99.96	101.3	90.814	105.95	95.82	100.3	106.47	95.294	94.49	102.51	98.408	106.82	100.66	103.88	95.646	98.773	108.61	93.228	91.781	101.06
110	107.7	105.43	109.11	111.18	109.61	97.284	106.26	112.39	110.69	97.435	99.679	111.37	112.84	105.93	106.04	114.32	107.22	107.92	94.843	102.69	105.02	111.9	103.9	95.243	99.28	115.18	100.58	115.21	110.82	111.99	102.8	94.534	109.25	118.9	103.28	98.775	110.07	105.65	103.67	97.276	107.78	110.61	105.39	116.87	106.51	97.356	112.36	96.129	108.09
105.08	111.25	103.84	102.6	100.03	97.186	101.5	106.18	100.51	108.87	102.29	105.31	111.36	109.83	103.96	104.62	100.87	105.27	105.32	101.6	105.23	103.68	105.64	99.216	106.68	113.86	105.19	100.55	103.8	102.68	115.13	107.33	109.49	99.913	110.42	101.53	105.01	107.13	96.348	110	104.3	107.15	104.46	96.734	105.29	110.63	103.21	112.36	102.67	100.34
109.42	106.75	101.39	106.2	109.65	108.41	105.59	107.46	115.29	109.88	102.09	106.07	106.25	110.55	107.73	102.47	110.13	111.85	102.09	108.45	101.75	106.12	101.36	106.44	109.06	109.06	105.07	101.14	109.6	108.18	109.79	114.04	101.22	97.888	119.1	106.92	110.33	107.36	106.72	106.36	109.2	100.14	106.74	108.03	107.68	115.02	109.58	99.559	108.98	101.84
107.17	97.813	100.6	107.33	103	103.78	105.25	97.566	94.436	105.91	101.83	101.86	97.399	103.23	92.521	100.99	99.607	93.841	101.09	95.971	95.681	97.145	95.455	100.55	94.874	98.616	99.153	98.245	106.08	95.965	94.791	89.09	102.37	101.32	97.49	102.66	103.98	100.97	110.62	93.737	101.73	94.596	102.52	95.625	104.88	105.01	101.12	102	101.04	104.38
104.92	103.24	109.93	118.85	111.12	116.93	110.71	104.58	103.68	100.05	113.16	104.82	112.08	104.6	109.34	109.71	110.89	115.94	111.83	114.17	104.9	108.5	108.66	110.36	108.11	99.024	106.07	114.46	112.34	114.24	106.66	109.99	116.05	109.01	101.93	105.82	113.67	111.16	115.7	118.73	106.11	114.25	110.24	111.83	103.15	112.74	106.11	109.72	117.67	115.6
103.1	104.05	102.39	108.24	102.95	109.75	113.12	113.61	96.932	101.13	104.15	109.85	106.65	111.19	98.254	104.47	96.177	106.78	106.24	105.39	114.24	105.58	103.82	110.28	106.17	109.96	100.94	107.92	109.76	107.97	107.33	98.41	105.07	115.61	109.84	107.48	102.99	111.6	101.57	101.14	105.22	99.85	104.79	105.17	107.71	104.45	106.28	102.18	107.04	108.4
103.63	106.38	111.27	107.49	107.7	113.26	103.69	112.03	113.05	113.54	108.67	105.85	107.07	113.22	106.79	109.73	107.24	117.59	102.27	103.47	109.32	108.41	107.69	106.66	106.91	110.29	102.29	105.09	108.7	108.16	103.94	117.82	101.4	117.2	106.53	115.27	113.12	105.08	124.88	110.4	108.88	110.17	103.6	96.606	109.52	115.41	105.94	117.54	104.23	102.04
95.313	97.937	103.05	96.681	102.3	93.319	102.12	103.4	93.999	105.05	105.23	103.4	103.21	102.05	106.38	99.686	101.5	107.7	97.965	94.557	112.32	100.71	102.59	95.909	95.744	98.168	101.33	98.277	98.729	104.53	95.735	99.141	106.62	109.34	102.31	102.13	103.89	103.59	93.895	99.3	106.58	98.407	96.68	96.972	96.795	98.251	107.93	106.16	103.85	104.97
111.99	103.39	94.304	102.09	114.53	106.82	106.78	98.296	113.66	105.56	109.25	102.72	111.16	100.43	103.43	106.12	108.58	99.15	105.35	99.651	101.46	103.33	99.479	104.37	105.99	100.65	106.31	103.68	102.09	99.176	106.85	98.875	110	105.3	105.95	106.56	110.41	106.67	105.1	105.54	108.41	105.96	102.82	110.91	103.11	103.26	111.45	102.29	108.43	107.01
106.2	98.529	107.57	105.25	107.99	107.86	105.53	105.72	110.33	101.41	120.57	105.86	106.01	98.468	107.79	107.37	119.23	102.28	111.5	106.64	107.03	103.33	101.64	109.82	107.89	102.44	102.86	110.77	115.26	111.07	109.45	108.85	106.05	104.26	104.35	109.43	109.04	101.21	107.29	106.01	106.74	111.03	103.3	98.275	103.67	101.89	99.511	103.29	106.79	109.23
100.43	111.29	104.6	105.67	112.47	100.17	101.08	106.86	99.214	97.167	103.67	110.88	102.09	98.494	108.99	114.25	109.97	114.96	108.06	99.56	107.78	107.58	96.728	112.77	103.21	103.26	110.65	107.64	112.33	107.32	98.361	95.707	100.75	117.1	112.52	112.55	108.82	105.05	109.53	108.84	104.02	99.591	104.43	113.78	100.17	97.95	108.43	106.69	112.32	106.24
105.59	104.3	100.74	105.7	100.03	99.432	102.82	106.43	95.857	107.67	100.61	104.44	107.66	114.47	95.959	106.33	97.465	106.66	98.464	114.05	100.89	110.16	107.52	108.53	98.439	104.36	103.79	101.67	106.68	99.702	117.39	101.52	101.75	105.86	101.83	105.82	100.96	106.85	107.72	117.54	109.24	103.92	107.61	104.81	102.34	107.81	92.418	102.98	94.276	105.18
91.8	98.726	94.066	96.451	89.396	99.241	95.876	94.758	100.08	94.226	103.28	95.608	96.584	100.58	96.323	97.678	98.699	100.73	96.329	95.431	100.09	98.523	98.924	99.631	96.434	96.882	100.83	97.66	97.634	99.806	101.46	104.36	108.93	97.316	98.538	106.92	95.545	93.241	101.65	104.34	92.839	92.022	93.505	97.393	105.86	95.951	108.69	99.021	92.654	95.372
111.48	110.83	111.77	114.74	103.85	102.4	107.09	121.45	99.487	98.995	101.6	98.779	98.391	106.64	112.23	112.79	108.57	111.92	103.76	105.24	107.17	105.75	106.34	116.02	107.74	110.63	100.4	109.89	103.17	107.37	103.78	102.2	113.26	114.2	102.32	109	109.62	106.16	113.17	107.93	105.29	106.1	111.51	110.8	104.28	104.51	110.65	113.31	108.85	115.97
109.2	114.22	107.47	106.23	105.12	102.31	93.883	114.05	98.926	113.63	105.24	110.36	120.16	110.98	107.15	101.42	108.39	112.21	116.47	103.18	110.07	114.71	102.93	111.84	111.07	107.76	108.24	105.43	110.54	104.12	107.2	93.742	111.74	114.34	104.94	108.88	114.37	96.289	106.59	105.43	100.51	107.82	117.03	103.68	109.8	100.82	111.66	111.54	102.77	111.63
98.062	95.956	98.203	106.13	99.817	104.49	100.26	106.7	99.007	87.111	108.2	103.26	95.424	105.31	93.291	98.176	99.673	90.787	99.272	98.677	103.58	92.746	98.471	93.886	97.012	102.89	97.521	100.18	93.673	106.08	94.742	88.019	104.4	94.53	98.14	97.3	96.875	98.183	100.11	97.893	98.784	99.322	101.36	102.25	99.193	101.02	95.347	95.176	102.51	98.659
106.58	106.92	113.28	105.05	105.52	110.82	97.506	101.28	112.39	97.778	106.91	113.17	106.54	109.08	104.07	104.51	110.19	110.19	110.74	104.67	112.9	105.69	98.912	108.92	101.85	111.8	115.08	110.81	109.09	115.1	112.21	107.37	109.71	102.31	110.81	110.25	106.02	107.37	100.53	115.69	115.63	111.32	107.13	111.09	109.29	105.13	112.75	106.94	116.03	103.73
108.92	104.01	106.05	112.69	100.59	102.98	114.59	109.28	92.441	100.92	105.71	106.83	102.44	112.95	114.16	98.798	102.53	109.46	119.33	92.294	107.48	115.35	106.75	112.19	109.2	108	104.52	103.93	98.246	102.78	99.861	105.44	103.44	103.41	113.64	105.44	106.73	115.12	111.3	101.26	102.79	106.95	100.32	102.62	107.91	105.15	102.96	100.82	106.84	101.75
108.16	106.57	103.93	109.36	111.17	109.74	99.828	111.1	100.44	107.66	106.37	106.8	100.93	110.68	109.5	105.3	106.16	112.66	110.39	111.11	101.31	113.87	106.19	99.517	108.04	106.83	106.25	102.25	115.42	108.32	110.82	114.09	102.68	104.44	105.94	110.35	108.53	104.49	106.63	103	107.45	94.188	111.87	103.81	122.4	110.83	107.49	107.59	107.49	116.29
109.06	108.81	96.606	107.51	99.951	100.43	95.862	113.74	101.28	106.17	108.02	108.18	107.11	106.39	102.26	96.783	103.6	102.01	103.71	113.16	102.75	105.63	110.63	104.13	111.68	106.33	101.34	106.31	96.456	104.67	104.83	99.936	103.17	112.05	114.84	102.49	98.27	110.37	97.536	103.28	114.28	107.39	112.78	111.28	108.37	107.58	100.54	106.5	103.6	113.8
107.6	111.07	103.24	108.51	117.33	102.32	101.8	112.75	110.47	107.6	113.68	109.82	99.057	108.49	109.84	104.9	100.59	108.79	110.02	114.17	98.047	107.29	111.74	113.95	103.95	108.56	115.68	109.53	101.86	113.67	104.64	104.98	109.36	107.06	104.41	109.22	99.218	118.38	103.68	99.96	111.39	107.24	107.32	112.63	105.82	93.948	108.57	112.51	104.03	106.86
97.168	95.848	93.179	100.21	91.185	105.84	93.187	97.259	96.736	96.32	97.322	92.362	99.795	104.31	90.729	101.22	96.287	90.42	101.74	103.92	97.272	93.591	106	103.35	102.79	97.929	100.24	101.49	102.08	95.798	92.767	98.287	100.75	100.55	90.596	96.33	95.811	100.31	94.85	96.649	101.32	91.205	94.435	106.93	99.531	103.13	95.512	97.59	101.98	97.884
110.92	111.58	95.465	109.55	113.34	104.97	106.06	102.77	105.6	108.91	103.52	102.28	120.5	117.62	107.31	104.43	101.57	113.45	100.74	107.83	110.55	113.33	110.79	104.96	105.88	104.94	114.15	102.47	100.43	110.61	100.98	98.673	103.67	100.46	109.68	97.73	108.08	103.91	95.747	97.981	106.98	114.11	99.601	100.16	105.33	107.01	98.01	108.24	105.16	115.8
95.438	94.563	109.04	95.703	107.83	98.126	97.853	103.8	103.9	102.83	109.71	102.92	101.09	105.83	99.216	95.961	102.98	102.55	102.24	96.051	102.44	106.96	93.024	106.28	95.641	100.97	93.863	111.38	91.724	100.15	96.608	102.97	107	100.39	93.819	102.27	102.14	102.96	97.181	100.13	109.58	93.409	96.947	97.5	98.366	88.908	94.097	104.57	95.291	97.331
104.97	104.1	98.287	94.522	105.27	101	90.377	97.804	96.972	93.895	99.979	95.677	102.2	99.852	98.273	97.504	100.86	97.069	95.835	105.69	94.877	99.485	97.77	97.39	98.069	102.53	105.8	101.62	96.222	99.075	90.724	96.236	92.613	104.22	95.688	96.215	93.688	100.06	91.917	102.39	92.281	99.498	112.89	100.91	95.12	96.643	97.715	99.259	98.066	92.407
118.23	105.3	100.59	109.67	103.25	105.63	103.95	97.336	109.99	108.32	106.81	106.86	97.241	105.49	100.72	102.06	105.39	107.05	103.46	107.25	111.92	100.88	99.111	114.68	105.93	106.67	103.35	110.38	105.32	97.634	101.13	101.38	103.74	100.31	115.17	110.7	107.21	112.54	104.67	104.76	105.53	107.21	107.98	106.46	109.07	100.07	112.63	106.8	110.85	106.36
108.63	103.42	103.55	99.33	102.91	99.766	115.63	108.39	103.08	106.65	105.08	106.97	93.529	104.18	97.385	97.378	102.8	108.01	116.79	101.69	112.4	113.65	111.52	108.94	102.97	101.02	99.911	117.94	94.86	101.35	104.81	111.07	107.04	112.43	102.69	113.01	104.25	100.24	105.43	105.07	101.81	116.72	115.63	120.01	103.04	108.15	105.27	99.842	111.58	105.36
101.12	100.99	103.28	99.575	94.271	95.188	101.19	97.959	93.091	95.979	97.197	95.131	100.57	96.326	105.14	95.247	107.57	94.634	94.021	101.71	95.876	94.921	97.938	94.902	103.36	98.634	98.947	97.268	97	85.719	99.853	99.154	105.4	101.5	102.98	98.018	107.66	112.18	101.67	94.099	93.185	93.274	94.763	92.832	98.283	100.58	105.48	101.96	92.133	98.136
104.59	98.58	106.3	109.72	109.86	100.85	95.712	101.77	105.41	109.81	103.83	108.36	106.12	111.37	108.75	111.66	112.83	109.2	113.16	107.66	100.94	104.35	106.08	109.89	107.15	99.33	107.53	105.44	111.17	111.13	102.37	110.43	100.41	101.27	109.81	105.12	106.87	101.63	111.85	109.68	117.51	110.14	109.75	101.76	102.39	106.96	102.47	99.693	108.94	109.57
120.32	114.28	116.53	109.02	106.64	102.45	105.37	111.36	107.88	106.19	112.36	110.56	113.6	109.31	111.91	109.8	106.42	105.38	106.67	118.02	112.42	114.11	116.15	110.95	111.97	105.54	106.97	124.2	109	120.54	105.43	111.95	107.01	103.72	105.28	115.76	109.48	113.07	117.54	109.21	114.23	107.59	112.93	109.27	116.6	114.74	110.46	108.99	112.38	109.09
98.357	113.67	108.37	113.15	105.46	104.03	104.88	109.37	108.91	108.16	102.3	103.18	105.72	106.26	103.5	112.89	108.73	103.72	114.91	105.11	105.85	105.86	111.35	102.03	97.393	104.29	104.39	107.94	112.72	108.88	103.09	110.61	101.65	104.55	106	102.45	104.25	102.64	107.5	103.96	101.73	103.3	100.37	115.28	111.89	99.425	109.13	107.2	106.56	117.81
103.2	106.47	108.51	101.99	109.03	98.917	110.91	99.409	104.1	93.771	100.5	104.54	104.32	104.38	107.26	102.53	101.38	103.46	114.26	109.99	110.72	101.35	102.45	111.9	100.9	117.24	114.7	111.62	102.81	108.51	110.28	96.675	103.79	99.553	106.89	101.4	116.89	112.54	112.02	102.95	106.69	105.03	109.03	114.23	99.504	105.18	102.09	105.43	104.6	108.26
99.589	112.46	100.54	102.03	100.48	108.4	94.167	108.06	100.11	104.54	104.56	104.29	102.74	104.54	95.246	105.54	108.73	102.86	110.45	103.84	100.41	106.85	115.29	101.9	105.51	108.33	104.27	110.28	103.29	101.74	102.78	112.08	103.65	108.26	101.89	101.85	104.43	102.14	98.097	108.72	104.79	107.16	99.613	109.63	110.59	109.84	108.08	111.98	104.71	106.69
102.49	108	111.7	100.76	112.39	108.13	103.03	119.7	95.233	107.5	109.43	99.12	111.21	104.72	104	103.43	113.48	112.22	96.359	105.68	100.7	105.38	103.9	104.47	105.37	108.25	103.84	111.88	107.65	100.24	106.5	106.73	100.17	104.4	114.75	110.83	114.29	107.09	111.12	104.87	106.74	113.61	112.28	110.23	99.897	99.963	100.27	95.431	110.67	119.48
105.09	111.36	105.82	111.95	105.01	117.74	109.37	110.06	109.56	104.15	110.04	110.49	110.96	101.3	108.85	107.72	109.48	107.86	105.2	121.96	116.97	112.73	108.61	102.19	109.95	102.7	101.28	108.51	100.01	102.09	105.23	105.71	105.55	107.95	105.58	111.37	101.65	110.11	110.92	113.11	108.96	105.31	102.25	108.18	112.24	105.35	108.13	110.77	106.62	106.48
108.75	96.818	95.175	109.64	96.567	116.13	112.46	100.28	116.58	110.09	104.93	103.02	109.42	112.06	106.89	112.63	108.74	111.17	103.39	104.54	106.71	111.07	116.16	99.764	106	101.96	95.665	105.18	105.6	103.61	104.21	108.23	97.07	108.37	105.43	102.57	112.2	102.32	109.28	103.73	97.707	107.27	108.66	111.11	99.194	102.16	107.79	104.82	100.92	114.46
105.22	104.34	108.61	120.95	103.81	107.91	101.84	116.04	100.84	106.22	105.53	111.81	106.24	101.65	112.72	99.389	113.76	97.715	112.19	109.56	111.25	106.54	111.83	110.28	108.48	112.93	102.07	123.6	105.69	109.4	111.31	118.13	110.95	105.93	112.65	119.52	100.61	106.35	112	102.67	116.07	105.79	104.55	118.73	107.77	107.49	109.04	112.16	104.09	107.18
108.17	106.18	108.68	105.59	105.23	103.95	110.87	105.08	113.06	110.38	110.47	116.71	107.8	110	103.86	116	111.1	112.93	111.6	106.36	115.13	113.26	116.86	104.27	106.38	108.49	102.6	116.95	105.86	106.54	106.73	112.55	109.51	110.27	118.54	110.12	106.07	116.06	105.06	111.24	106.83	100.19	107.55	108.35	115.23	111.85	111.08	109.58	113.72	106.66
108.44	109.45	105.62	109.31	104.18	116.06	114.87	113.59	100.48	113.25	107.87	113.57	113.61	113.8	115.84	110.37	110.35	109.02	104.05	106.25	110.14	104.35	107.03	112.43	113.17	114.45	108	106.31	106.29	102.02	116.09	104.64	113.21	110.97	115.48	113.17	105.63	102.99	105.85	103.08	109.73	103.58	108.66	106.54	109.99	107.11	117.53	99.544	107.48	109.61
101.46	103.26	108.29	103.68	109.03	118.07	108.31	103.8	104.83	105.74	109.35	100.55	113.83	114.56	112.95	116.77	110.24	103.59	102.09	102.04	111.38	106.71	110.05	111.49	99.891	96.305	103.9	109.33	107.68	104.34	100	113.93	104	119.16	106.58	113.16	107.69	103.32	101.15	108.01	99.791	100.07	110.67	103.9	105.8	114.68	107.02	107.01	112.41	114.37
106.28	110.65	88.711	99.785	94.32	86.93	94.582	90.471	95.12	98.429	94.31	104.41	89.453	103.34	95.024	97.407	105.21	107.32	91.97	97.584	101.36	96.974	87.659	97.584	91.162	107.34	98.407	98.562	93.46	92.949	103.29	98.778	104.43	102.58	108.5	104.4	94.961	98.166	104.24	104.01	98.009	101.54	101.09	94.304	109.12	107.65	100.03	90.028	90.091	108
97.408	103.45	105.44	102.33	96.424	102.79	101.13	105.78	103.35	99.766	96.374	103.47	95.143	96.65	95.971	104.04	108.08	92.877	99.533	92.048	95.278	97.245	102.61	89.495	94.5	97.369	95.044	95.714	100.68	100.45	104.16	96.075	100.05	95.387	95.219	100.43	99.123	101.93	100.56	104.21	96.577	96.533	96.357	101.01	100.65	102.7	100.42	98.659	105.59	96.59
93.268	91.119	96.139	99.588	98.492	101.7	96.738	99.161	100.39	98.482	101.34	96.334	95.629	88.579	96.716	93.761	99.461	99.523	100.86	96.684	92.337	107.91	97.72	90.601	102.89	91.966	97.183	106.24	97.415	103.29	102.6	96.202	101.77	99.244	94.768	96.754	95.64	99.187	98.56	96.982	101.16	96.457	96.932	100.95	92.777	94.334	99.429	102.1	97.588	91.906
95.479	106.23	90.781	98.436	102.48	94.178	102.57	95.612	94.984	93.403	93.791	94.139	102.11	98.015	96.671	98.79	96.033	97.935	105.52	107.3	97.124	106.01	94.344	101.63	83.204	101.73	94.367	96.131	93.544	88.875	105.41	99.247	107.05	94.866	96.405	104.08	98.101	86.561	96.341	104.24	103.47	99.597	92.745	101.46	96.747	89.489	102.75	102.38	95.836	97.816
102.86	101.01	111.68	110.58	95.935	104.14	98.423	107.36	106.2	108.07	105.71	96.803	102.33	114.62	112.66	107.76	105.7	103.81	110.29	95.694	106.1	95.981	109.38	101.67	105.17	107.46	103.1	105.15	110.73	104	103.81	110.57	107	101.19	100.56	108.45	105.13	98.581	106.38	105.6	101.58	104.37	117.65	96.173	108	107.53	110.14	103.67	108.38	109.65
103.61	108.35	111.29	103.98	98.795	97.316	99.184	101.66	89.79	99.038	101.89	96.855	99.314	94.459	100.03	100.6	105.13	100.68	101.94	104.59	97.263	106.24	101.47	108.12	102.86	102.26	104.14	99.487	96.699	100.59	109.13	100.88	99.068	100.37	95.467	93.101	96.338	98.415	91.62	103.66	102.51	98.706	97.199	97.159	104.37	97.306	104.95	97.541	98.142	100.15
117.6	106.63	105.97	103.72	116.05	101.96	102.08	109.37	106.08	107.91	101.25	107.38	107.57	101.92	105.2	110.11	97.61	107.08	109.63	113.89	103.51	104.07	116.73	105.97	92.74	94.769	114.39	115.36	106.22	115.39	113.12	112.14	106.04	102.67	112.13	105.32	110.19	111.33	115.85	109.56	109.23	115.06	107.83	112.55	115.72	101.44	105.6	102.36	103.37	105.72
103.46	109	103.42	111.34	96.184	106.73	104.66	105.72	104.07	105.41	107.85	103.46	111.65	97.028	106.14	106.99	103.66	97.814	103.49	107.32	97.495	104.61	104.88	109.78	100.35	113.01	107.25	109.36	102.66	106.24	95.162	105.84	98.096	102.09	98.581	112.76	110.68	104.11	104.89	102.71	110.97	108.6	102.41	102.86	94.508	109.77	96.906	99.891	112.17	108.97
114.86	110.2	109.88	111.32	111.82	108.92	110.95	100.88	108.11	112.77	116.71	106.38	106.42	101.12	113.48	101.49	106.67	109.36	115.95	115.31	108.8	105.3	114.56	104.24	117.37	112.09	110.88	110.57	118.78	110.51	108.99	112.41	111.53	116.13	110.52	108.58	108.6	109.18	113.44	105	109.47	113.11	115.9	106.95	106.08	112.57	112.06	114.56	114.16	113.88
113.69	111.86	112.22	103.44	103.76	102.33	105.74	107.01	106.35	106.86	92.541	103.68	108.36	102.75	110.62	112.2	89.345	109.64	108.17	109.34	97.492	102.43	96.87	97.2	100.55	105.51	101.83	111.87	107.64	109.08	97.108	105.49	108.68	108.48	103.4	106.85	104.39	105.87	103.69	109.17	108.75	110.65	112.42	105.32	101.1	107.97	105.45	109.57	108.87	104.19
100.31	111.59	109.31	97.522	105.01	103.97	103.29	108.4	100.47	105.38	108.44	107.24	108.65	111.59	111.87	100.23	107.26	115.83	106.8	108	112.95	100.72	102.96	105.88	97.183	104.51	109.48	112.83	113.14	106.68	114.05	108.02	93.129	111.91	95.379	100.72	103.01	102.83	112.03	101.23	100.83	107.36	105.88	110.11	98.45	103.97	105.03	103.08	105.66	110.22
95.147	102.06	97.476	99.461	95.613	105.52	90.947	93.547	104.39	94.638	107.28	97.374	94.962	103.07	99.699	90.39	101.22	89.573	101.39	93.17	102.3	95.105	95.633	102.23	98.274	95.591	103.96	97.76	89.107	100.43	94.921	100.42	96.888	98.332	95.219	102.74	94.046	89.576	92.185	98.448	106.66	83.633	95.021	101.14	100.07	101.77	104.41	98.99	97.738	98.532
117.24	96.255	105.87	105.23	101.77	102.9	112.17	105.08	105.56	100.89	105.99	102.94	111.37	117.05	105.19	114.41	113.41	114.62	105.23	120.96	106.61	107.86	112.88	107.99	101.07	114.03	101.78	105.86	107.3	118.24	104.34	106.51	114.85	101.02	102.49	103.19	106.26	99.984	104.66	105.9	106.25	100.95	104.94	104.04	103.26	106.6	104.04	101.53	102.02	109.33
105.46	101.14	98.099	99.232	111.53	102.59	96.407	102.87	100.21	107.57	107.42	104.4	103.47	112.68	97.688	110.21	103.04	106.89	108.46	108.63	100.78	105.14	103.96	104.13	108.19	104.8	109.82	103.98	100.64	105.54	113.94	107.3	105.02	111.43	103.58	107.11	98.225	102.76	106.31	112.07	109.47	105.48	103.11	111.12	113.6	102.88	108.47	102.58	108.31	105.75
98.109	111.32	104.55	114.9	103.52	102.48	107.53	98.711	101.68	102.88	113.51	113.6	107.91	113.26	109.5	102.16	117.39	105.21	109.79	105.71	105.01	105.62	96.564	109.32	105.22	105.21	98.824	106.43	104.21	104.29	101.65	98.474	102.71	102.95	117.8	110.24	112.3	109.02	114.08	98.676	100.73	109.17	102.97	101.51	96.524	109.15	101.5	107.11	100.64	112.32
106.91	114.87	110.93	117.62	107.16	114.98	110.51	107.46	108.46	112.4	111.27	107.4	109.5	110.92	110.91	112.29	102.98	103.31	105.98	100.23	111.37	101.19	108.94	103.2	100.77	107.62	108	112.02	106.35	112.51	105.83	108.61	113.4	112.02	112.49	100.61	101.75	103.9	111	109.4	113.51	110.7	111.64	113.17	112.12	111.41	110.63	102.58	107.78	116.35
110.27	104.1	101.36	104.95	98.532	100.69	105.34	104.02	103.35	103.48	98.937	104.73	104.55	108.28	116.08	106.28	109.35	102.24	106.33	99.043	109.14	109.55	100.64	99.837	99.746	107.48	109.48	103.49	103.55	105.75	109.64	103.85	105.18	97.977	111.43	100.01	103.75	105.56	108.54	117.75	109.02	108.22	109.34	104.32	102.56	106.17	105.23	110.01	99.573	108.54
107.4	93.736	94.006	106.6	102.23	96.498	89.284	96.558	93.147	97.478	95.691	88.809	94.397	100.54	91.188	100.17	100.06	105.96	99.393	90.974	95.029	95.765	99.846	98.128	104.63	102.16	95.532	98.572	92.787	101.35	97.196	98.481	111.34	112.59	104.99	104.53	96.925	100.49	99.825	94.378	96.884	98.749	103.49	93.95	105.22	93.909	94.686	92.095	95.904	95.535
107.51	102.27	96.137	111.31	100.26	102.44	115.64	106.77	101.66	106.05	100.87	103.32	113.69	116.58	95.736	106.74	102.65	113.55	109.99	105.36	112.62	111.32	107.05	103.01	97.609	107.02	114.18	108.77	112.94	108.4	105.9	110.67	108.69	109.84	118.28	111.41	102.55	115.93	111.46	106.69	110.38	108.32	107.26	117.08	117.26	103.29	105.85	112.3	112.04	100.53
102.58	102.42	101.52	105.99	105.36	102.03	106.52	113.61	106.38	112.43	94.466	99.067	111.2	99.748	108.26	108.67	100.26	107.23	107.12	108.3	110.87	107.75	103.39	110.15	111.06	100.34	110.84	100.17	113.51	108.18	97.347	101.76	105.9	102.19	113.66	108.96	115.58	100.31	102.5	108.76	102.38	105.88	116.92	111.01	98.856	113.19	106.57	105.07	101.61	114.13
109.39	109.78	113.17	102.51	114.13	107.83	107.68	104.79	114.13	120.39	108.51	108.55	108.04	116.46	103.82	106.37	108.46	107.83	108.43	98.873	117.59	109.12	110.64	109.36	120.17	108.33	115.19	110.38	109.09	104.59	105.84	106.04	105.15	113.13	111.43	100.19	109.55	105.52	105.34	109.39	104.64	108	119.88	107.53	100.83	102.41	111.88	113.27	101.75	112.03
106.74	105.6	104.1	103.6	99.086	103.87	111.79	106.37	116.33	111.06	108.59	108.7	94.523	100.42	103.6	103.1	107.54	106.14	114.25	103.31	103.81	101.41	103.14	102.34	106.05	104.15	109.96	98.399	102.38	109.61	102.27	104.07	94.992	112.17	100.3	106.6	102.14	107.45	108.57	112.63	102.61	111.25	106.3	106.71	104.8	106.71	104.51	112.99	107.12	96.831
103.69	113.87	118.46	108.17	107.45	111.56	100.52	110.32	109.99	107.03	110.66	110	107.08	112.15	109.28	108.63	111.52	96.173	114.65	114.44	107.09	96.981	106.69	103.32	114.09	108.87	106.81	105.16	113.94	109.87	101.42	110.21	116.21	111.43	106.88	108.78	112.21	110.71	105.71	110.08	108.74	112.73	112.26	106.25	109.37	106.83	108.24	113.33	103.03	111.9
105.33	112.55	110.72	115.87	109.52	114.17	100.16	110.83	107.36	110.12	109.33	106.43	109.78	115.53	111.89	107.5	103.71	109.96	106.29	101.08	102.59	123.33	114.56	117.2	108.91	105.46	114.98	123.48	121.42	109.05	98.796	112.79	115.08	117.63	110.27	107.64	116.55	112.84	115.53	110.99	115	103.79	111.54	109.87	111.46	105.18	111.72	116.08	109.94	108.61
103.16	107.67	114.46	104.84	104.59	112.07	111.32	121.07	106.43	115.98	116.8	104.95	104.02	112.76	97.443	110.99	116.31	101.81	105.87	109.83	106.61	101.99	118.13	112.17	112.69	110.72	112.33	111.71	104.89	112.8	111.96	111.12	108.1	115.44	110.02	104.27	112.3	107.04	115.01	103.07	103.88	105.97	106.85	114.77	114.43	108.82	113.29	109.7	106.56	112.71
92.394	91.587	102.6	91.915	96.138	103.54	107.03	100.94	103.07	103.89	103.3	102.73	101.27	98.714	87.427	92.911	102.14	100.98	98.01	96.729	103.24	107.63	100.84	106.12	102.9	97.094	93.284	102.37	96.573	99.91	94.521	108.53	99.682	100.08	90.03	92.067	98.657	98.99	97.43	90.555	98.195	97.125	89.467	94.862	97.026	105.45	99.986	95.571	96.465	101.71
108.48	109.99	104.08	110.81	103.42	109.1	98.917	108.3	101.12	101.36	103.5	94.657	100.73	107.87	115.88	102.16	105.33	106.29	110.45	103.18	107.94	99.906	109.08	104.25	118.25	109.74	113.96	107.81	97.66	107.34	106.27	100	105.51	100.39	103.42	107.56	108.88	106.67	105.99	117.27	101.62	104.79	110.47	117.28	112.38	104.43	104.75	100.95	105.74	104.63
92.671	103.13	96.95	100.05	94.43	96.105	101.83	105.38	103.2	105.61	101.58	108.85	91.147	97.297	98.909	96.64	97.277	93.706	93.971	102.01	99.264	99.901	103.7	105.13	92.411	101.45	95.291	101.73	101.31	103.02	102.35	103.79	92.025	93.785	84.643	97.328	98.121	93.139	99.527	94.023	89.347	98.147	94.197	96.582	94.664	104.13	100.4	100.54	103.49	95.37
109.44	114.31	108.76	116.85	104.01	107.87	109.92	105	115.98	118.2	101.02	113.29	111.08	116.91	108.59	104.31	103.36	93.977	105.23	109.45	111.62	113.18	109.59	102.71	104.37	106.4	116.83	101.19	115.38	107.88	106.63	112	103.9	113.82	110.84	108.24	113.99	98.275	110.84	108.14	104.67	112.14	115.93	111.23	115.23	116.79	113.4	118.18	105.18	112.37
113.2	100.66	96.571	105.61	110.47	101.59	112.14	102.36	95.843	105.99	113.21	105.64	106.67	96.972	100.59	111.32	99.962	107.97	112.47	107.5	104.04	95.34	107.11	111.53	98.912	104.36	106.67	109.49	111.26	102.07	103.82	104.11	95.818	102	102.25	98.456	109.36	104.9	103.77	108.83	107.86	112.36	103.73	107.82	106.36	112.47	110.37	107.76	104.89	109.41
108.24	102.44	110.84	98.798	109.64	112.04	104.4	106.12	112.28	100.43	114.09	109.4	110.88	93.684	98.272	97.155	111.9	103.14	101.58	92.862	112.07	104.66	106.47	110.37	110.12	99.31	101.26	104.14	109.19	100.98	115.66	100.33	103.01	105.93	106.94	114.13	107.67	104.77	103.68	106.7	100.05	102.78	105.75	103.59	105.16	101.58	118.06	111.21	100.65	111.48
104.59	106.96	110.51	115.2	108.98	104.67	108.76	106.62	109.04	111.41	107.42	110.65	114.66	100.84	108.95	104.33	103.18	96.934	108.93	110.88	103.37	117.94	104.66	97.388	106.27	106.4	101.54	109.49	103.67	106.66	99.961	103.43	102.33	105.88	105.78	111.04	108.76	112.5	105.07	111.03	111.94	107.78	101.57	108.73	104.95	110.07	110.92	109.68	104.13	108.01
108.36	108.77	100.06	101.03	109.09	104.88	108.14	115.02	107.57	106.47	105.47	118.46	102.63	103.72	102.26	107.76	105.17	111.49	102.61	107.71	108.75	101.49	98.147	104	104.86	100.9	107.43	108.91	102.41	107.81	101.64	113.41	108.55	106.04	109.74	91.88	100.09	102.46	101.81	101.75	96.064	99.13	104.66	114.38	106.65	103.38	109.72	107.03	109.76	108.87
100.47	106.37	92.176	103.18	103.19	101.58	110.19	92.434	93.86	92.099	104	100.97	95.405	105.97	105.9	102.89	114.74	99.078	106.09	99.95	104.01	98.707	106.28	102.93	107.15	98.316	103.38	97.18	104.81	104.64	113.79	102.89	106.54	106.15	101.13	101.14	94.39	108.31	98.228	98.966	103.66	100.5	95.976	112.4	99.025	103.99	93.038	97.527	96.997	101.52
106.2	104.28	105.36	110.49	107.58	106.96	109.83	106.63	104.55	107.08	106.37	104.41	101.99	103.39	104.74	103.54	107.55	100.32	109.86	98.922	106.58	107.33	105.78	105.81	110.34	105.79	98.927	110.72	107.47	113.77	103.55	116.58	112.51	106.46	109.95	108.47	102.12	107.62	107.91	101.84	117.16	98.97	104.74	110.77	109.82	104.03	109.25	109.74	101.84	107.73
110.82	113.48	110.39	102.85	108.33	99.033	109.65	102.8	105.14	111.86	108.92	110.05	104.65	112.81	109.95	101.03	108.54	105.71	105.57	108.71	102.57	99.387	95.238	102.75	113.14	111.62	114.11	97.915	100.29	106.29	101.05	102.86	97.85	109.09	100.14	109.58	108.2	102.4	110.36	105.43	107.36	108.57	101.55	101.07	105.83	102.13	107.75	106.71	107.98	113.3
109.54	104.86	111.03	109.46	107.4	111.11	98.934	104.43	106.43	111.33	110.3	106.23	112.73	103.16	96.624	104.58	111.83	101.26	106.61	99.813	101.14	99.5	111.81	104.47	104.89	103.76	106.57	104.07	109.41	112.03	101.92	113.61	107.22	109.1	95.875	106.79	107.76	101.29	109.14	109.29	101.5	106.24	102.28	108.1	102.66	113.26	110.53	103.4	94.686	103.25
97.909	100.38	103.94	92.941	96.745	85.93	98.959	89.942	99.669	92.206	107.99	100.07	94.858	96.151	96.483	90.37	97.072	103.94	97.1	97.854	102.34	94.872	93.232	93.253	94.291	96.661	99.718	93.227	98.852	102.78	97.577	97.534	104.92	106.79	97.205	99.338	93.698	92.412	98.789	110.06	100.4	97.241	87.238	97.883	95.682	101.39	105.25	88.869	102.79	100.58
104.28	110.28	104.2	113.53	108.77	101.8	111.13	94.868	112.03	102.15	104.56	109.25	108.72	107.99	118.85	106.27	107.55	108.85	103.39	109.68	116.49	113.1	114.18	105.35	110.1	102.53	107.89	115.27	113.95	114.08	106.95	110.58	103.79	105.67	120.05	114.26	110.51	101.11	102.64	109.62	105.96	107.21	97.987	112.98	97.07	107.6	117.34	110.45	105.69	111.48
110.87	100.74	108.22	110.93	111.65	96.275	108.4	108.78	101.87	111.29	111.14	102.33	109.33	101.78	101.37	100.92	112.43	98.523	97.164	110.47	109.17	109.64	110.49	103.45	110.03	110.25	105.53	110.09	108.87	100.1	100.84	108.89	107.54	104.52	105.54	103.76	106.01	113.69	104.44	107.63	106.67	108.59	102.55	104.49	103.1	106.36	112.15	108.71	102.58	107.94
99.11	97.362	106.03	90.8	88.756	98.743	103.41	99.164	105.27	103.61	96.885	97.029	102.25	94.424	92.47	103.19	92.465	89.628	98.109	101.25	114.31	98.176	97.604	100.5	98.781	89.215	94.322	99.864	96.544	96.738	93.622	102.07	93.671	100.95	99.07	102.79	96.51	97.062	104.85	104.45	101.07	92.089	101.08	96.642	103.31	85.205	98.058	93.246	98.127	93.102
107.94	111.03	108.2	106.12	103	103.67	107.59	112	101.87	107.63	116.64	105.58	106.44	97.394	111.16	110.54	101.29	108.77	106.89	103.01	105.69	114.1	109	105.1	107.09	104.5	103.94	110.69	107.88	107.64	111.9	124.4	106.28	106.13	111.43	108.89	110.63	107.89	109.24	109.06	111.5	101.5	111.19	105.16	102.84	117.99	105.2	111.66	111.37	113.27
106.32	104.07	106.42	101.01	106.92	114.21	106.79	108.56	110.82	105.86	104.09	103.52	101.02	110.91	99.909	106.19	106.7	106.43	103.83	96.304	98.106	101.46	103.12	113.84	96.919	109.69	106.24	112.47	109.48	100.72	103.14	103.02	103.14	105.75	112.84	111.38	103.33	104.6	105.1	107.21	103.88	98.909	102	95.896	107.95	106.79	106.72	109.09	103.04	110.73
105.47	106.75	110.61	99.416	100.43	101.95	107.62	109.52	106.1	103.9	108.78	113.03	109.86	107.72	105.14	107.9	109.33	106.77	104.97	106.7	105.68	115.5	102.75	111.93	103.79	103.56	94.617	110.11	108.63	115.1	105.57	105.66	110.48	101.79	102.83	110.54	104.61	112.29	99.98	109.74	110.05	104.34	112.55	106.41	103.13	102.53	106.55	105.89	106.25	106.55
97.05	104.7	101.07	103.07	102.47	106.41	96.253	108.81	107.28	109.7	110.81	106.22	106.82	105.25	109.46	111.75	116.45	111.1	104.1	104.4	108.53	105.63	105.23	112.51	101.33	102.89	101.47	101.61	109.41	109.63	105.97	116.73	106.16	101.16	104.51	103.52	107.76	106.5	93.185	101.61	105.7	97.485	98.635	112.28	98.647	103.55	105.72	105.87	102.23	103.77
101.73	111.04	110.85	97.212	104.31	117.49	106.94	106.06	115.58	109.97	111.16	108.17	109	110.73	106	107.25	112.31	100.82	101.34	101.22	98.859	101.24	98.013	105.13	104.7	109.27	104.94	111.87	99.106	111.07	107.13	102.96	111.53	106.01	107.03	109.74	109.73	101.76	107.63	100.85	103.31	108.95	111.09	109	106.18	106.84	98.103	105.93	105.15	106.97
97.689	106.5	106.7	105.06	111.14	109.27	100.05	102.09	104.74	108.17	96.171	104.44	106.86	107.53	108.46	107.87	102.99	102.16	102.58	111.48	100.99	101.7	99.705	102.7	106.3	107.78	102.87	97.459	96.204	103	106.84	103.67	103.4	106.41	105.69	113.6	112.27	100.81	104.86	102.43	100.52	111.87	104.17	104.6	106.1	104.32	98.982	103.93	99.176	111.56
109	104.22	111.32	112.54	106.66	101.14	100.94	112.12	113.9	103.88	106.12	110.85	109.14	112.57	108.38	102.88	108.29	108.26	116.25	113.75	105.61	105.65	102.91	105.76	112.43	114.22	111.71	98.5	106.87	106.38	105.4	107.96	104.61	100.71	110.41	118.23	105.7	93.06	99.215	106.94	99.671	100.45	109.9	105.5	103.82	105.15	110.02	109.9	111.1	110.98
100.96	100.64	99.577	103.32	100.54	99.602	90.118	99.926	98.568	103.98	93.401	86.629	102.78	94.546	98.357	104.4	96.021	102.79	106.61	94.148	92.348	109.88	101.66	104.77	96.523	107.2	92.819	92.04	104.11	96.952	104.48	98.687	107.75	103.4	97.619	104.09	97.277	101.01	84.014	97.818	94.578	102.6	99.169	99.722	102.92	97.42	95.23	108.03	98.544	103.48
98.825	98.239	104.8	100.66	96.226	90.319	93.468	101.65	101.84	94.677	95.499	98.935	101.19	96.636	95.056	100.19	99.472	99.66	98.287	96.834	96.286	97.589	93.596	97.331	93.743	91.085	101.32	96.552	96.64	101.59	89.407	101.24	100.41	91.881	94.937	96.583	105.97	92.834	103.8	91.266	94.375	98.749	94.552	99.75	91.701	94.938	103.49	94.894	100.97	92.039
112.44	108.91	106.94	108.1	101.54	107.6	107.49	101.55	116.93	106.81	105.58	104.26	106.86	101.88	103.77	105.38	102.95	107.63	106.63	108.89	107.24	110.52	100.97	102.7	105.02	97.688	109.51	103.8	94.931	97.903	104.25	106.64	106.95	105.54	106.08	100.4	105.96	103.3	100.67	101.19	107.16	108.2	111.77	113.88	102.78	111.43	110.06	106.31	104.27	109.11
103.74	104.85	112.32	111.99	99.59	109.05	106.55	112.87	106.83	106.48	103.04	111.78	112.41	98.962	99.741	104.31	104.17	111.76	113.09	112.74	103.92	101.53	102.84	107.11	102.29	98.051	106.33	106.26	101.09	101.23	106.26	112.5	116.19	109.15	110.28	110.98	101.56	97.439	113.14	109.47	97.805	107.48	99.844	104.73	103.98	105.51	110.57	103.45	107.77	104.68
112.33	108.26	108.6	115.64	105.2	112.26	106.5	99.344	112.38	113.43	109.91	113.13	111.15	111.72	112.21	114.93	114.84	110.46	114.1	112.53	105.7	108.49	114.28	117.14	111.61	109.3	103.2	105.89	113.48	120.17	113.43	106.14	115.96	108.57	103.94	114.21	102.65	95.609	123.09	111.89	119.44	105.18	108.8	110.83	109.93	111.26	108.94	117.72	109.7	114.48
109.31	108.15	99.024	110.62	114.47	106.46	102.74	105.4	112.4	104.15	110.73	108.55	113.86	106.48	98.99	118.75	103.63	108.02	92.877	106.47	114.61	105.75	116.18	106.01	106.35	108.41	104.35	97.829	107.3	107.79	107.95	102.95	111.53	101.48	104.34	109.62	104.21	110.57	99.698	103.74	107.96	108.08	109.86	108.02	108.58	106.05	95.202	106.32	104.19	101.43
96.564	95.941	97.976	95.389	97.735	99.891	100.07	94.404	106.4	102.73	98.023	95.549	95.757	103.25	102.12	91.926	97.102	102.47	88.529	94.263	101.64	102.32	99.049	92.333	107.89	97.934	96.085	106.77	100.46	102.49	99.378	87.642	98.686	98.053	104.97	98.995	97.305	98.67	96.712	88.413	105.64	98.837	101.39	101.61	99.062	107.42	101.22	103.99	99.195	103.08
111.08	103.53	108.47	111.67	110.19	110.68	103.89	107.99	109.03	107.48	111.57	110.63	113.58	104.74	103.38	112.12	111.33	101.34	108.48	107.04	106.19	111.72	113.26	105.29	115.28	106.06	102.72	101.07	104.56	103.63	113.89	96.552	110.03	106.49	105.44	118.64	102.66	118.48	108.4	114.1	111.04	106.26	104.12	110.57	111.24	110.57	108.03	122.77	105.71	109.34
107.49	108.79	111.11	106.83	106.55	103.24	102.26	98.567	103.75	106.62	111.19	106.17	101.71	103.18	104.47	100.93	103.43	103.07	110.42	105.3	111.69	109.51	100.58	110.48	107.55	113.92	115.36	113.39	106.36	107.73	118.4	104.69	110.61	108.55	102.4	104.99	102.82	112.23	109.87	111.19	108.56	108.96	107.5	112.3	106.52	108.58	113.85	113.5	112.87	112.79
88.728	91.55	88.921	93.44	101.07	100.96	98.742	84.512	97.904	94.575	106.34	91.332	102.12	98.726	97.894	101.83	104.32	101.18	102.37	94.89	99.383	89.881	87.556	93.019	94.449	99.944	101.89	101.12	96.58	105.2	99.9	95.487	103.5	97.119	106.56	96.366	90.527	104.85	94.927	108.39	100.15	95.49	101.63	101.74	99.122	101.42	97.836	97.789	100.29	95.132
106.39	109.69	108.16	98.79	99.283	102.46	107.93	104.53	95.983	98.593	105.15	105.31	100.95	100.63	107.62	101.52	101.73	112.22	107.65	107.43	101.61	107.53	101.8	104.87	105.8	97.398	106.02	100.99	111.16	106.7	102.96	102.46	102.33	104.22	104.97	101.66	98.894	107.41	106.57	108.93	107.2	102.4	105.44	106.39	106.38	114.84	110.44	107.74	100.74	96.182
102.86	98.126	101.4	101.39	101.49	104.72	101.91	103.02	106.62	96.974	116.25	100.4	109.97	108.73	111.79	106.24	104.73	108.59	104.44	108.62	100.06	110.01	112.9	108.93	106.66	107.8	101.3	103.83	108.42	104.56	105.31	106.93	107.22	96.835	108.09	109.05	114.22	95.863	104.57	95.124	104.42	107.79	110.7	104.41	106.86	104.32	100.83	103.93	106.97	108.43
102.47	102.66	105.53	101.05	99.365	105.05	107.77	105.45	105.78	109.8	109.58	100.38	101.34	99.675	107.64	107.35	103.62	107.78	104.18	106.96	114.97	100.6	106.65	103.58	102.94	106.69	112.24	98.606	107.53	100.78	97.927	107.91	105.7	102.42	104.35	99.371	114.95	118.96	103.04	106.82	100.34	104.9	113.85	107.07	102.95	94.624	98.755	109.41	104.88	110.82
108.24	95.748	107.41	103.42	115.5	102.18	108.19	109.87	110.17	114.08	117.21	106.09	111.03	107.65	99.499	106.63	110.52	106.46	114.57	113.17	115.74	105.22	102.18	99.317	103.69	106.15	104.42	102.66	106.12	104.21	105.29	106.99	103	101.96	107	106.81	107.66	113.01	112.82	101.03	104.53	103.46	105.21	104.48	111.77	107.07	96.265	112.51	104.45	105.99
107.44	114.95	101.34	116.03	121.55	106.66	104.05	108.95	102.05	107.67	112.41	110.26	113.03	108.26	107.46	111.82	117.45	111.84	106.56	112.52	104.77	118.53	116.48	112.72	100.79	113.32	114.44	103.16	109.06	120.41	105.68	113.92	100.5	106.97	109.86	107.09	111.52	112.5	106.21	113.35	112.72	117.08	115.05	122.48	105.68	106.52	114.4	119.44	108.76	103.64
108.4	112.01	104.85	96.655	101.33	100.22	103.07	105.03	104.62	107.85	113	109.11	107.15	101.08	106.07	104.23	108.89	114.9	97.924	104.6	107.62	113.47	112.92	100.65	110.86	100.07	96.92	100.82	105.92	110.02	95.69	95.226	105.41	103.77	105	97.891	98.467	98.554	104.03	106.89	107.35	106.55	103.8	114.01	111.28	104.79	110.35	106.18	95.293	107.14
105.75	109	98.505	111.36	105.41	104.96	107.33	106.36	104.02	102.48	113.01	114.14	103.28	108.24	101.64	105.11	110.65	112.38	106.47	101.23	98.277	108.1	107.23	95.993	108.66	104.75	103.57	103.06	104.22	99.539	105.67	104.94	109.1	116.69	107.19	102.88	108.24	112.41	110.5	107.42	105.71	101.88	100.92	94.158	109.35	100.65	104.15	111.15	96.365	110.48
98.067	96.272	97.202	102.9	101.03	94.307	104.98	92.344	98.812	90.011	96.844	104.72	99.397	92.661	98.746	93.491	99.988	96.193	95.999	101.21	103.88	104.31	95.569	97.336	93.552	93.868	99.974	102.4	88.062	106.26	99.848	102.02	91.655	94.07	98.885	100.62	95.973	99.921	92.369	101.63	101.64	98.149	93.808	100.15	106.91	93.626	100.94	96.281	96.861	92.738
99.605	96.252	100.31	97.373	101.86	106.05	97.109	102.53	103.29	109.08	104.35	99.159	88.389	92.502	96.368	95.903	99.768	99.16	100.57	105.04	97.355	102.35	92.521	97.731	94.473	101.83	97.54	105.64	102.12	103.32	99.865	98.659	97.752	94.753	107.86	97.108	92.916	101.48	94.432	105.77	97.9	93.989	90.317	95.852	99.512	101.51	102.3	103.48	100.56	90.926
101.95	104.8	112.12	106.32	110.56	105.69	95.807	106.41	97.222	111.88	99.242	99.405	113.39	106.18	108.22	99.953	105.92	102.69	112.52	103.82	100.66	103.03	105.09	106.03	108.54	106.91	109.65	98.019	118.52	102.43	110.9	114.55	114.97	108.89	102.74	112.22	115.76	112.16	116.77	108.57	110.27	109.61	102.73	111.91	110	110.51	113.87	102.81	106.83	101.89
105.38	103.11	94.81	96.19	106.91	103.79	102.24	102.31	102.69	95.461	94.345	106.32	97.284	102.43	99.705	106.58	96.252	95.985	99.926	102.47	88.961	103.25	93.289	93.995	102.06	105.53	95.062	101.38	97.938	94.455	95.624	94.69	100.27	98.239	99.463	94.779	93.498	101.37	111.82	95.992	99.614	89.807	97.949	96.644	101.89	108.27	99.655	95.862	107.14	96.595
115.4	98.4	101.88	104.77	101.97	102.12	104.88	103.88	100.13	102.02	105.09	92.801	106.36	104.19	103.09	99.821	101.85	107.29	100.5	106.07	102.83	101.95	99.576	99.008	96.932	106.84	104.26	104.17	103.48	96.032	106.38	103.91	102.21	108.5	102.39	99.317	104.17	105.85	99.452	90.844	107.15	101.98	103.3	101.33	107.69	103.28	110.73	102.16	105.47	96.416
97.247	101.45	109.31	105.07	107.68	103.16	96.479	102.19	102.48	103.72	99.353	97.316	103.39	102.33	103.58	105.06	96.433	93.221	98.552	102.09	106.4	89.833	105.21	108.16	100.57	98.942	102.03	101.65	93.311	111	102.93	93.445	102.32	101.21	106.08	100.67	101.13	92.232	98.604	106.37	98.925	97.552	99.345	101.87	94.012	108.72	107.7	105.23	97.502	105.99
95.147	97.166	100.32	98.808	101.87	100.27	103.21	106.36	98.013	100.83	96.677	102.36	97.884	94.075	89.465	94.525	104.85	98.093	104.65	105.1	110.99	104.54	97.286	100.92	103.73	100.42	100.66	91.391	101.98	109.13	91.009	101.25	105.5	98.964	94.735	104.42	103.26	105.27	94.988	97.843	105.3	96.502	100.52	106.63	100.91	96.996	91.082	99.68	98.062	107.4
109.67	115.16	108.87	109.21	112.12	108.09	111.65	106.54	112.92	110.32	94.203	107.9	109.27	101.31	107.55	105.77	109.13	103.45	108.84	114.04	104.08	96.915	111.57	104.14	107.93	99.406	104.87	105.7	103.71	108.51	114.45	105.94	103.39	106.24	105.54	104.71	110.82	112.91	105.78	95.202	93.093	99	100.14	105.72	113.8	105.5	114.11	113.7	106.54	105.07
90.116	94.05	100.73	98.055	94.271	98.263	94.228	107.23	100.99	101.8	106.9	100.63	92.849	94.443	90.615	89.12	103.15	85.603	98.535	100.71	102.21	106.44	112.46	94.654	109.02	105.01	89.515	106.1	100.27	101.39	97.029	97.229	111.14	96.702	96.877	84.335	92.052	98.744	98.738	99.724	105.25	94.419	95.804	92.468	103.45	100.62	97.294	91.155	102.26	100.87
108.1	104.29	103.12	104.34	100.71	101.41	113.52	109.65	108.04	111.88	105.92	110.1	113.69	110.48	103.36	95.253	105.31	103.55	103.91	106.01	97.006	106.85	109.62	104.2	108.54	102.77	105.24	107.52	110.11	94.13	108.03	108.53	102.09	104.61	110.72	116.35	106.69	110.31	101.28	103.67	114.38	112.13	103.1	109.58	103.46	100.95	111.96	103.38	102.73	110.37
110.65	106.5	110.01	107.85	109.51	106.92	111.03	109.49	102.26	99.218	97.889	99.568	106.85	104.56	103.17	104.3	99.394	109.7	109.07	111.1	96.939	111.21	108.28	106.42	104.11	94.373	108.34	101.52	107.79	93.975	107.95	107.31	101.76	112.96	108.02	106.82	110.04	110.17	104.91	102.74	109.09	99.306	105.15	98.742	103.7	101.86	103.69	104.09	104.46	105.59
104.82	105.86	111.67	103.43	107.1	105.43	103.13	113.58	113.01	119	102.28	111.95	108.17	103.17	118.12	103.73	100.19	111.77	102.87	93.767	105.09	112.87	101.79	113.21	115.93	106.19	100.26	114.07	106.71	118.26	104.23	104.45	114.05	96.859	109.27	103.91	102.11	115.58	106.84	106.56	97.457	111.73	107.21	107.09	105.72	115.2	108.67	101.46	109.78	110.58
111.36	103.05	110.47	108.33	111.28	119.07	108.84	109.37	113.15	111.56	106.63	101.79	106.91	107	112.29	108.08	112.05	106.75	122.5	107.78	116.61	114.6	113.47	112.85	107.53	111.81	101.27	105.79	109.36	108.34	113.41	104.06	115.24	112.08	114.1	107.89	116.3	112.39	110.44	107.63	115.1	110.63	108.48	106.31	108.43	111.83	113.08	109.4	116.1	110.4
105.41	108.14	108.13	118.28	103.78	107.36	108.24	110.34	107.56	106.66	113.1	103.8	104.87	110.18	103.88	109.65	103.29	107.74	107.45	104.8	97.882	105.03	98.675	99.735	104.63	105.11	112.12	107.26	104.59	107.26	114.43	107.89	113.86	106.13	106.76	113.29	99.264	106.71	114.67	111.07	105.71	109.83	111.11	102.94	102.4	108.79	107.87	101.54	104.17	106.74
108.68	108.47	109.04	109.47	112.28	110.47	103.99	109.19	114.94	110.57	109.29	115.54	118.07	112.75	113.69	113.49	98.402	107.88	117.28	115.97	111.17	102.28	103.68	110.68	104.83	119.71	104.17	115.78	108.48	112.44	108.4	105.18	109.29	112.01	108.91	113.49	108.12	108.61	114.03	108.02	109.25	110.87	113.24	107.69	106.78	101.45	108.89	109.34	107.72	112.27
98.836	107.24	95.153	93.666	109.3	102.28	96.973	98.982	98.958	95.749	90.178	100.84	108.16	99.426	108.91	102	95.266	98.305	104.35	98.686	99.588	93.035	100.82	98.763	100.14	103.49	101.32	99.467	104.06	94.731	105.7	104.11	93.894	96.315	100.19	102.31	92.691	108	112.17	96.704	98.704	106.2	101.27	92.071	101.11	97.236	97.53	92.575	107.81	108.42
112.25	109.36	111.16	96.169	102.88	109.51	101.1	108.63	103.64	102.42	109.75	103.03	109.39	108.84	108.99	109.9	111.74	112.88	107.8	105.42	100.41	107.03	101.57	113.62	115.67	103.51	95.394	113.76	107.07	112.14	112.89	109.52	108.98	112.44	104.1	108.09	114.96	109.69	101.39	117.71	113.58	105.38	106.76	105.54	111.87	107.21	105.23	110.75	102.86	104.83
97.571	106.15	106.46	104.24	100.2	94.269	97.663	105.66	96.318	106.19	91.6	98.199	108.5	104.53	104.71	106.44	98.534	101.42	105.5	107.72	99.197	111.26	94.565	91.698	106.22	111.05	94.567	97.095	105.11	92.326	100.75	107.24	102.67	93.159	96.822	95.006	92.785	103.23	101.44	105.84	96.735	101.02	96.925	107.86	108.66	99.193	96.805	108.14	102.9	95.071
105.5	102.87	115.65	98.914	115.98	106.74	112.21	111.06	104.52	110.83	115.52	106.31	116.97	111.13	114.27	117.25	116.96	103.92	106.1	110.13	118.89	111.2	108.83	107.01	114.19	105.65	114.91	103.06	111.78	114.13	108.68	110.84	110.74	106.85	114.85	107.51	114.33	110.11	111.13	107.56	111.44	108.62	105.93	111.79	114.27	114.62	109.48	112.23	105.94	102.41
90.914	94.254	102.68	106.18	98.904	97.159	105.1	97.133	93.912	94.376	87.691	100.17	94.592	95.182	92.451	95.679	106.67	103.23	98.541	103.03	102.49	108.93	94.133	97.926	96.945	106.86	104.61	98.117	95.406	95.543	91.348	107.59	92.912	100.91	101.27	104.67	93.982	110.42	98.017	97.378	96.949	92.135	88.649	97.995	102.65	96.906	109.5	97.18	103.92	94.251
106.26	105.55	92.947	110.54	96.073	111.42	100.8	103.72	104.44	97.976	112.07	101.83	109.57	98.181	102.48	103.21	108.1	101.41	107.26	93.204	101.45	101.46	108.45	116.56	110.61	107.36	102.91	104.33	111.31	101.85	110.24	108.22	103.7	103.89	106.82	99.246	107.21	106.26	106.8	109.12	103.53	102.9	109.49	107.11	101.21	112.83	103.85	115.98	107.41	104.84
115.02	117.27	102.72	110.53	102.59	102.42	102.33	113.17	112.09	103.25	106.31	111.13	107.53	109.81	109.27	112.27	109.92	113.27	111.76	108.04	108.99	104.76	118.97	104.99	109.8	110.15	111.99	106.11	104.48	112.06	110.72	98.805	106.22	117.09	102.88	112.19	113.93	106.01	106.35	112.6	122.34	106.06	116.8	105.94	108.97	105.72	109.41	101.98	107.72	104.78
96.252	97.905	100.27	100.3	104.86	101.85	108.95	108.24	95.333	104.4	99.204	108.92	100.83	100.67	99.359	101.84	106.92	110.43	101.58	106.07	101.27	96.581	101.55	103.3	98.797	97.935	102.17	102.53	106.81	106.69	100.67	97.191	97.319	97.423	102.2	99.593	98.72	97.666	101.89	89.874	107.3	104	98.202	104.64	97.048	102.15	97.299	100.85	109.25	104.75
113.8	91.474	92.044	108.24	90.961	98.163	103.16	96.567	94.232	98.787	99.819	104.34	94.234	99.455	106.2	98.95	102.01	106.16	98.415	98.997	91.701	98.008	97.32	94.26	101.75	100.85	95.289	93.135	97.883	97.909	95.191	105.16	106.68	100.22	91.699	105.35	96.897	99.975	101.07	100.99	97.831	93.753	100.3	96.188	95.038	102.79	91.989	101.23	101.49	110.13
108.38	104.06	118.22	108.89	111.64	103.65	103.37	111.7	108.59	105.14	108.32	109.47	113.49	108.5	113.67	108.31	107.67	110.21	101.66	108.27	107.16	91.27	100.05	106.27	106.73	108.29	114.3	106.3	106.58	102.43	106.77	106.66	108.79	110.42	107.91	99.156	111.05	110.34	108.7	104.31	106.71	98.332	108.57	111.1	115.2	105.94	98.546	105.86	106.93	103.05
104.3	108	103.66	101.41	112	105.33	108.19	109.45	100.83	104.45	100.74	110.22	112.2	100.45	112.26	96.133	107.96	114.15	103.79	107.71	107.88	94.122	103.94	100.81	106.88	105.88	97.897	97.829	101.52	109.18	109.42	96.333	104.87	101.52	101.44	108.48	104.85	102.61	113.78	108.29	104.99	108.69	96.599	105.02	95.268	103.66	101.73	101.08	111.6	101.1
112.02	105.48	104.31	110.47	113.51	95.914	105.48	101.66	100.52	102.78	102.4	107.13	112.76	106.92	98.631	106.65	112.86	110.72	118.02	104.85	97.69	108.89	96.038	113.33	107.01	102.75	109.33	99.544	117.67	115.02	108.11	98.538	108.03	105.21	104.34	99.066	105	100.83	108.09	103.97	108.81	104.74	111.05	108.45	99.672	108.32	110.65	103.25	102.49	100.44
103.45	101.57	105.16	99.879	98.979	107.98	106.21	107.04	106.3	103.94	103.81	106.2	110.73	108.31	104.19	110.24	103.8	113.04	105.36	104.3	114.15	105.27	108.03	104.61	112.32	109.29	111.32	107.78	104.68	102.34	107.7	108.15	105.73	99.747	111.06	103.41	112.76	107.79	108.46	101.9	114.01	118.23	108.23	107.81	106.06	98.252	114.34	102.96	107.55	108.37
113.33	111.72	107.39	99.318	100.35	107.71	110.9	108.57	105.05	106.25	99.107	107.25	100.67	108.21	107.7	111.45	113.73	111.75	110	116.93	106.49	100.49	107.36	108.95	105.84	115.26	113.3	110.78	104.24	103.57	103.45	99.212	104.73	113.22	112.67	108.24	105.07	111.65	111.31	110.99	108.45	107.81	107.7	100.74	105.29	97.14	113.25	104.85	104.51	102.74
107.05	111.12	108.76	111.76	99.247	104.39	105.28	114.88	105.95	113.76	108.83	104.81	104.83	102.7	108.49	107.99	104.21	108.55	114.66	100.85	109.81	110.7	111.93	105.65	106.86	100.58	105.43	104.54	113.75	104.91	111.81	110.71	108.62	105.02	101.82	118.02	103.84	108.02	107.04	106.71	117.03	109.08	107.7	102.95	107.86	112.41	106.72	99.713	102.49	102.71
115.4	101.78	105.29	104.29	107.81	110.98	106.55	104.04	105.31	108.77	117.5	105.82	108.19	105.7	105.52	102.85	105.5	106.31	113.77	108.67	111.93	110.87	111.41	106.8	107.4	107.53	110.79	111.52	104.45	107.07	107.32	108.88	112	100.52	107.05	111.17	103.31	114.97	114.89	112.88	101.66	103.54	112.39	111.96	111.12	112.35	101.86	111.26	107.96	112.63
105.05	103.91	112.28	109.56	107.3	112.81	108.13	104.28	104.8	109.96	111.69	109.3	105.57	102.19	103.01	114.41	107.61	107.63	107.15	112.84	106.05	105.55	101.2	113.21	106.17	107.64	104.19	114.89	99.057	108.84	110.53	110.95	99.434	107.46	111.51	109.6	110.52	99.744	108.91	105.98	100.34	106.78	102.25	108.57	106.37	104.29	110.98	108.12	110.5	96.635
105.48	108.74	106.56	112.26	107.55	109.47	100.12	109.28	96.866	111.32	112.72	105.05	101.9	96.133	112.7	98.427	112.81	108.96	111.23	111.85	113.13	103.35	103.01	111.66	110.21	111.18	109.73	111.06	96.365	100.47	100.93	105.67	107.6	110.94	94.549	103.16	100.44	109.05	109.52	102.14	103.33	103.21	107.04	108.67	104.72	105.55	106.4	112.72	105.01	103.03
108.66	101.36	110	95.964	114.64	100.84	111.6	107.23	103.12	111.33	110.62	101.53	110.29	110.99	107.39	108.5	108.86	99.58	102.69	105.8	107.2	115.53	108.03	116.47	113.74	105.62	107.95	109.88	97.95	105.97	107.59	113.43	113.43	112.97	108.67	100.19	109.59	105.07	103.01	93.361	102.02	111.01	106.95	102.39	100.65	104.18	110.38	107.45	103.93	104.06
108.85	104.52	99.319	105.24	106.58	113.9	110.84	105.27	98.867	103.93	111.58	102.42	101.52	104.66	109.58	100.22	97.523	103.84	115.63	110.36	102.13	105.73	98.447	103.43	109.85	102.27	100.54	97.985	96.905	107.04	106.91	101.33	112.94	105.16	106.37	104.28	105.5	108.08	102.51	91.149	109.37	115	114.44	112.8	98.628	101.26	102.25	106.03	112.9	103.96
114.58	99.56	108.57	108.34	104.44	106.16	107.04	111.25	113.21	102.1	104.46	107.95	103.75	107.31	112.52	107.01	102.47	108.27	107.98	109.83	108.29	110.99	108.33	107.5	100.24	108.64	106.38	106.29	99.545	105.67	105.54	102.72	102.11	111.11	109.28	111.05	102.24	109.96	108.54	111.92	102.06	101.47	112.53	107.24	114.25	112.58	107.29	107.59	109.39	115.81
97.354	108.8	102.62	106.39	113.62	106.97	100.77	110.7	107.99	107.82	108.22	105.68	118.03	103.39	110.64	103.18	106.75	107.87	113.27	100.65	106.69	105.67	112.69	101.42	109.16	99.798	101.65	113.63	97.528	106.96	104.56	109.73	112.7	112.71	105.47	105.74	101.83	113.58	103.46	96.936	107.8	105.3	112.12	100.47	108.5	108.61	110.79	103.11	112.56	102.28
104.47	110.21	114.58	112.88	109.77	97.44	110.14	106.23	106.07	106.11	113.73	99.936	99.1	115.6	105.68	107.76	109.21	100.24	100.15	105.81	106.34	98.366	113.13	102.06	109.31	108.72	103.51	101.77	109.09	111.74	106.92	106.68	105.01	110.75	104.18	109.09	108.93	101.59	112.33	95.499	111.64	114.27	101.41	100.84	105.67	103.42	105.96	106.17	111.74	107.01
102.6	107.32	102.05	105.7	110.7	108.25	104.95	113.86	103.71	104.89	103.27	101.66	105.65	104.81	98.52	108.57	93.086	103.81	107.05	98.401	107.82	109.46	99.726	110.26	103.4	102.7	112.85	109.15	97.57	100.99	109.27	102.11	105.64	98.604	102.6	103.98	105.16	103.01	104.81	109.34	106.65	105.07	116.12	110.43	102.76	108.92	99.665	100.36	106.67	105.74
107.2	109.87	106.22	106.17	104.1	108.31	108.67	117.04	101.62	113.26	107.98	96.868	109.4	108.72	109.75	110.67	104.79	109.63	98.197	106.49	108.15	119.33	116.03	111.84	103.28	115.24	107.63	106.04	109.08	105.49	108.63	103.24	103.9	106.25	107.26	108.61	108.5	106.94	115.46	108.26	108.59	107.14	110.09	107.28	104.21	109.59	111.68	104.53	118.56	116.63
108.13	101.99	106.65	105.74	106.17	100.76	100.3	100.1	103.71	109.57	113.66	105.42	104.39	109.68	107.95	103.06	110.62	108.75	112.53	102.39	100.06	100.44	108.64	103.68	97.65	103.75	102.81	106.83	102.65	113.78	109.87	96.19	113.75	101.48	112.16	115.7	100.38	104.23	103.55	105.92	109.42	102	106.71	109.51	104.12	97.274	105.41	102.35	104.45	114.72
104.23	112.59	99.124	102.3	104.47	99.109	116.69	108.4	109.64	106.56	107.38	102.7	109.45	108.92	115.33	110.8	107.2	99.886	105.5	110.12	109.17	109.93	108.76	106.89	103.02	112.35	105.38	109.88	107.17	117.11	103.23	107.05	110.24	107.93	103.39	104.74	106.83	102.83	112.35	109.88	100.55	107.31	108.86	108.45	99.296	108.78	110.87	115.58	103.22	107.99
106.34	105.01	101.34	99.537	114.48	110.22	105.15	110.86	106.65	100.51	111.56	111.99	109.23	108.22	115.32	103.35	98.325	99.181	103.42	104.97	102.26	106.99	108.31	105.02	106.27	105.99	104.07	102.17	108.04	100.64	113.53	115.72	108.38	110.55	104.73	102.46	103.87	109.39	102.29	108.72	108.64	106.88	100.39	116.11	105.23	105.81	104.88	110.89	105.34	103.9
115.11	116.02	103.62	115.59	109.15	111.31	121.43	115.52	107.64	107.94	110.16	101.34	113.27	102.59	98.873	105.89	111.53	99.922	114.52	102	110.15	105.84	110.3	105.77	108.21	121.05	105.42	105.24	108.18	107.85	109.63	107.72	100.52	101.92	113.51	96.082	101.59	105.93	110.45	102.67	109.83	109.46	106.17	105.96	105.93	104.45	102.7	101.82	105.5	110.59
97.867	106.8	97.636	104.35	95.091	98.262	99.347	94.128	94.725	92.808	102.07	95.917	100.27	105.86	96.141	104.95	102.52	97.74	95.719	101.34	103.47	101.04	103.71	88.495	106.88	95.36	95.683	105.43	105.71	100.21	86.763	92.922	90.014	94.066	100.18	91.448	98.088	94.096	110.04	102.02	102.23	93.928	99.007	100.85	98.105	106.99	97.664	97.514	103.17	98.636
102.72	97.049	105.63	92.371	90.366	98.599	101.42	98.141	90.8	97.991	93.794	106.03	106.28	101.94	99.121	105.04	96.61	104.78	114.85	90.926	96.837	99.15	97.763	93.966	99.789	93.128	96.178	92.499	103.21	97.216	96.281	99.915	105.19	97.956	93.006	96.532	99.468	103.42	99.181	97.084	95.788	89.406	101.67	102.71	102.72	95.841	97.108	100.01	84.445	103.04
107.86	100.37	113.61	100.54	104.23	103.73	112.73	102.57	105.04	112.11	103.18	110.19	113.93	101.59	115.07	110.3	121.42	102.09	112.54	103.07	103.88	106.42	99.471	108.7	108.71	111.16	105.85	111.46	103.53	106.81	107.87	115.68	113.83	114.7	107.99	107.45	109.45	105.53	110.4	107.38	105.74	99.301	106.95	105.83	97.485	118.16	104.04	110.22	111.34	111.03
104.74	99.498	91.506	98.317	102.1	98.64	106.18	105.36	91.585	101.54	97.607	95.428	103.12	101.41	93.904	96.958	98.325	102.47	95.809	101.47	96.675	105.53	95.43	94.484	97.746	93.546	99.469	97.084	100.43	109.42	100.7	98.749	94.864	90.56	105.36	100.17	97.973	108.27	109.98	97.116	100.85	93.162	99.832	102.03	100.91	95.912	102.13	96.203	100.23	97.342
105.46	101.23	110.15	106.86	111.85	109.02	96.849	109.05	108.19	108.09	109.06	113.91	97.685	108.07	99.558	100.28	102.2	105.28	101.72	106.64	111.72	99.457	105.68	104.81	109.92	103.59	106.11	102.48	102.08	115.33	105.86	103.42	106.63	111.33	99.552	106.36	99.059	109.28	107	106.45	111.41	108.38	114.4	105.64	112.22	97.421	105.07	92.665	93.732	110.56
94.241	106	101.22	102.09	93.45	103.47	106.55	103.72	95.333	97.685	104.96	91.258	98.949	96.623	102.81	91.936	102.45	106.81	92.908	84.778	101.83	97.079	94.042	91.632	96.024	105.25	107.2	101.76	95.113	96.366	99.17	99.89	94.18	99.713	101.54	99.92	100.23	103.91	94.229	98.346	100.84	105.74	101.21	101.46	95.519	102.14	99.3	92.53	100.65	104.04
108.93	114.51	105.34	104.84	104.62	107.02	109.42	107.45	104.37	107.2	108.43	103.75	96.41	106.78	101.58	103.62	108.65	104.09	106.38	105.81	107.83	102.92	98.17	97.35	104.29	100.3	102.23	104.38	107.35	106.35	108.99	111.19	107.7	108.91	107.79	113	108.21	99.672	97.941	112.45	114.52	97.212	107.04	104.7	108.79	107.57	102.51	102.69	101.13	99.867
108.38	101.21	94.991	95.123	90.557	99.239	106.76	104.8	101.92	100.43	98.164	94.334	99.53	101.47	102.14	95.161	99.543	103.45	93.565	89.009	98.277	108.16	102.94	104.71	97.699	102.61	98.681	91.991	93.064	103.61	90.34	99.211	100.42	101.39	98.808	99.775	101.12	96.175	99.524	97.265	99.73	97.051	96.839	98.467	105.16	96.339	103.04	105.6	114.46	95.934
93.138	98.429	102.06	105.08	101.54	106.82	93.995	109.25	97.93	98.027	103.86	103.99	104.89	98.115	98.848	97.815	103.15	85.854	97.908	93.957	102.47	105.8	95.829	96.127	97.678	97.834	101	95.698	99.628	93.825	100.05	97.997	100.47	99.727	96.326	107.3	98.761	99.993	99.723	99.908	93.919	100.45	94.31	99.277	103.43	102.24	94.24	102.5	98.245	99.423
104.2	111.6	114.71	107.89	112.32	108.66	99.3	104.57	105.64	104.47	106.02	103.74	108.79	111.91	112.4	111.45	109.63	114.72	107.3	111.77	104.44	102.4	110.78	101.8	104.07	111.29	107.17	101.25	108.49	119.41	101.77	112.67	106.47	112.1	113.31	107.77	108.51	107.08	107.76	109.22	98.852	114.97	106.92	118.17	109.57	109.08	104.71	104.28	110.49	101.21
109.28	107.46	104.28	107.17	115.73	104.89	108.37	110.89	111.11	108.37	98.43	105.82	106.16	106.96	116	110.02	104.21	108.74	110.83	105.45	102.86	116.17	112.87	104.59	111.79	104.21	104.73	105.1	108.02	113.86	110.24	114.03	110.15	104.37	110.41	103.18	115.23	116.65	111.75	108.92	105.62	112.31	113.34	111.76	106.52	103.78	112.34	108	109.71	106.41
106.67	100.21	100.41	109.01	99.823	101.72	107.15	112.12	113.22	108.82	115.15	103.13	107.42	98.902	101.51	105.87	112.97	104.11	112.8	96.659	100.53	104.96	109.73	101.27	101.94	96.783	90.803	108.72	95.6	104.05	99.561	116.76	106.29	111.17	104.99	101.64	105.51	103.14	107.36	97.721	100.2	115.76	103.86	106.81	106.77	110.46	105.43	109.84	109.74	105.81
109.5	102.89	105.51	109	100.76	96.963	111.5	114.37	100.5	107.97	106.65	98.637	109.18	108.15	104.32	111.42	102.13	103.31	103.3	104.2	112.53	105.58	101.03	113	118.75	105.25	109.34	110.17	101.04	106.4	102.92	104.31	101.33	104.29	102.13	103.1	97.704	105.67	108.3	103.42	104.55	106.94	102.17	115.77	96.354	109.93	102.23	104.02	111.92	112.39
98.932	101.11	97.074	97.144	96.797	99.374	106.96	93.388	100.04	100.27	101.35	96.683	102.41	98.184	107	103.66	96.187	98.101	101.14	107.14	103.6	103.69	93.316	97.977	95.487	100.46	85.302	97.556	101.22	96.98	106.99	98.249	94.407	112.4	92.404	87.747	94.297	89.908	101.64	106.71	97.649	103.23	89.353	108.33	87.215	91.692	98.85	92.496	87.567	93.081
109.56	108.52	118.7	109.3	108.64	114.98	112.35	109.08	116.52	103.29	115.66	113.75	117.73	102.7	105.12	114.78	111.09	108.36	106.31	107.83	107.43	106.54	112.41	116.85	115.16	115.94	114.53	106.7	107.99	106.36	110.85	112.07	112.73	107.45	118.32	111.4	104.66	112.14	114.8	108.28	104.47	120.48	106.91	107.5	114.2	111.64	108.98	112.11	124.29	113.96
99.975	106.63	96.025	95.1	109.56	105.21	103.29	108.19	106.05	107.65	104.6	107.5	104.25	102.91	103.98	111.3	108.22	97.516	111.29	106.71	101.15	100.37	108.51	106.98	97.043	105.26	108.68	105.49	114.64	100.3	102.29	101.67	104.14	101.44	111.3	104.02	101.97	106.52	100.72	107.84	102.32	110.22	113.09	111.42	113.13	102.54	109.04	106.99	103.04	105
111.34	107.25	101.43	105.37	107.44	101.26	108.49	108.13	105.85	101.92	107.08	105.22	105.11	109.02	105.53	107.14	112.2	112.22	112.74	95.779	103.83	111.9	109.5	105.47	106.52	112.9	107.64	104.84	99.938	104.79	109.27	103.68	109.2	109.21	109.92	114.43	109.14	111.58	108.56	107.83	112.24	116.8	105.34	107.21	117	103.26	108.56	111.73	104.65	102.49
104.54	114.61	108.95	105.96	104.52	101.33	103.21	108.89	109.44	101.13	105.2	106.48	111.11	107.16	117.43	109.43	106.14	108.71	103.96	113.69	112.12	111.28	97.22	106.91	108.14	109.06	115.64	102.13	107.47	112.15	103.04	113.13	110.12	117.34	107.65	105.69	102.73	113.66	107.49	114.44	104.44	106.55	112.27	105.32	101.7	99.553	113.42	109.68	108.73	108.1
109.24	106.43	95.497	105.4	114.04	104.49	109.92	107.78	107.52	110.6	113.49	117.9	99.472	109.29	103.13	112.42	112.01	103.03	110.99	109.94	111.03	108.14	110.57	100.39	109.42	110.33	105.33	109.52	102.73	109.51	105.73	102.26	101.16	104.18	114.77	107.26	106.68	102.96	105.63	99.942	109.58	111.1	112.49	108.14	112.55	113.34	105.12	103.96	106.15	111.04
108.25	104.02	106.19	112.39	110.15	104.07	109.81	106.42	97.691	112.64	118.62	120.31	105.06	110.75	107.69	117.32	97.329	110.13	108.77	106.16	113.86	107.74	107.6	118.14	109.31	111.75	102.35	105.58	105.07	115.53	115.87	110.59	108.84	109.37	105.37	112.42	118.63	114.63	106.57	105.68	111.12	117.22	114.37	108.63	103.63	103.88	110.5	104.15	107.6	107.26
99.261	94.975	91.484	97.709	98.564	96.064	94.303	107.71	105.23	104.8	92.018	99.233	101.39	100.81	93.913	99.086	99.994	90.119	96.66	96.077	95.803	92.97	94.159	102.03	87.675	95.916	100.25	100.44	101.78	106.32	90.283	90.978	104.26	99.081	100.47	96.23	95.917	90.257	105.62	98.403	96.33	90.398	94.333	98.339	88.802	101.96	101.08	102.52	101.37	98.955
105.1	97.2	96.048	101.68	107.68	101.32	108.53	103.04	100.58	100.96	102.11	113.37	92.384	102.48	105.05	100.07	103.35	106.61	100.7	108.05	105.6	100.76	102.25	110.91	106.2	97.392	102.72	110.71	104.85	98.833	96.163	103.68	106.33	108.23	106.35	105.47	97.148	111.95	102.04	111.21	103.28	95.711	102.76	101.91	102.6	92.295	101.17	102.34	98.507	105.12
115.51	112.82	117.99	103.44	106.92	111.3	115.72	104.62	115.44	118.41	100.88	106.29	105.53	102.48	110.76	102.38	113.55	114.35	107.86	103.65	109.45	107.14	111.8	119.8	102.5	108.31	107.48	108.62	107.49	112.01	118.67	111.6	100.92	112.83	114.1	108.06	110.1	115.8	108.37	110.76	113.09	107.16	117.24	115.3	112.02	111.98	102.03	108.62	116.78	109.83
107.24	112.36	108.39	110.16	98.677	101.31	107.68	101	101.25	105.88	109.28	111.33	106.65	102.55	108.71	105.44	108.47	108	100.59	103.36	102.04	106.98	114.42	109.16	109.83	109.9	99.813	111.42	104.23	109.13	113.53	106.13	111.65	111.16	111.81	121.15	106.48	104.27	108.48	104.48	104.98	103.64	100.02	111.04	106.4	106.28	103.88	110.58	111.72	110.95
104.08	113.84	107.81	106.82	111.13	106.24	107.15	108.39	103.94	110.16	110.36	107.48	108.3	105.58	105.25	105.39	105.19	105.93	103.06	97.274	106.22	108.18	105.93	114.34	108.34	107.22	109.9	105.02	99.838	110.07	104.07	116.38	110.6	105.36	104.26	110.13	116.16	105.28	112.74	104	114.04	108.58	111.62	112.68	117.09	111	111.2	115.54	109.55	101.22
109.05	97.613	114.42	109.32	115.16	102.84	112.73	110.48	107.15	107.92	105.21	104.65	103.12	110.02	99.802	106.16	104.8	115.6	103.28	115.64	107.41	106.23	112.48	105.36	113.41	109.26	116.17	108.95	110.53	111.53	108.04	113.15	116.62	111.87	102.04	118.81	104.52	110.43	102.36	109.39	103.48	103.6	105.66	110.88	102	99.843	115.68	116.75	105.96	106.01
115.21	110.29	109.55	103.84	108.46	109.94	101.63	101.4	109.96	104.11	104.03	107.13	107.9	104.1	112.46	115.86	109	100.31	106.1	119.41	105.23	106.1	103.31	120.36	106.34	112.39	114.18	107.45	106.32	115.39	103.14	109.48	113.98	105.52	122.36	102.65	105.56	102.22	108.18	98.679	103.14	112.84	106.91	105.21	102.55	114.01	110.34	105.66	109.67	99.883
107.86	106.77	106.18	100.22	96.627	99.778	103.91	107.89	100.35	105.19	104.13	105.5	111.29	100.54	104.92	105.73	102.04	105.59	106.08	101.91	106.83	99.61	105.49	101.92	97.971	100.03	108.22	101.11	105.48	111.85	99.448	105.37	103.04	104.45	100.85	112.68	106.57	104.94	96.767	109.59	109.75	101.21	102.3	105.81	107.42	97.862	103.27	104.07	105.48	100.67
104.67	106.68	102.52	90.823	101.2	83.568	94.831	96.684	104.76	100.59	104.2	92.312	94.575	102.92	93.66	98.923	88.911	95.082	103.06	99.689	98.031	113.96	101.07	92.838	109.29	89.287	94.915	91.05	95.136	94.764	89.55	97.719	104.2	108.25	103.49	94.104	93.694	102.18	103.84	93.401	94.522	105.56	89.243	98.611	99.812	91.296	98.443	100.14	97.437	91.742
95.423	95.337	95.584	96.658	97.869	101.36	100.98	97.331	105.26	104.95	94.737	99.383	101.53	93.242	97.941	94.516	97.272	97.701	93.726	92.152	95.09	101.62	100.41	108.59	99.288	95.533	88.693	95.239	92.051	95.512	97.157	92.501	95.552	108.64	98.607	102.38	97.74	95.38	108.03	100.77	97.351	96.386	97.363	94.927	97.616	97.678	94.93	96.44	99.383	92.262
103.43	112.73	113.99	110.11	99.55	109.46	108.2	111.85	100.94	106.6	108.71	112.6	112.27	108.67	104.11	102.16	105.36	101.13	104.24	99.748	115.41	108.79	100.27	99.65	108.41	98.006	107.57	105.73	103.82	106.31	105.21	108.89	116.44	98.973	109.28	103.57	117.07	107.82	112.69	104.52	104.58	107.64	105.61	113.01	108.95	119.98	110.45	99.817	110.93	108.77
102.3	102.77	109.96	88.922	106.94	102.42	102.29	110	107.89	115.58	99.208	107.87	107.93	112.62	105.78	103.55	99.919	95.662	108.07	107.45	103.81	106.89	105.44	104.49	106.87	109.94	109.49	104.74	105.1	109.08	104.66	105.3	103.14	109.59	93.869	105.86	109.45	106.7	103.9	96.426	106.64	103.91	114.63	103.51	104.9	104.53	101.92	106.31	105.19	109.17
103.98	112.51	102.74	106.88	119.72	96.249	106.01	104.69	99.54	103.55	110.29	105.83	99.898	102.16	100.62	103.06	101.15	107.28	102.98	105.28	108.94	111.69	103.89	98.709	112.24	105.31	109.09	104.12	107.72	103.49	105.28	99.611	99.835	99.171	109.26	103.69	105.81	107.51	106.87	107.37	105.05	99.232	107.38	103.78	107.86	109.61	108.99	108.01	106.7	102.44
106.52	104.86	100.04	99.291	101.62	101.71	101.01	104.13	103.15	103.32	104.67	96.534	102.93	97.814	105.08	102.41	106.95	107.12	94.629	97.644	101.23	98.201	104.13	107.29	102.7	87.746	105.58	105.6	106.01	100.38	102	103.92	103.77	105.3	90.874	105.55	107.76	99.845	99.651	95.935	107.65	104.83	104.09	102.84	95.57	99.801	94.054	99.453	92.931	101.06
105.37	110.04	111.07	99.593	112.44	115.15	98.939	104.25	113.66	99.331	102.13	95.497	103.22	106.49	104.82	111.04	106.85	107.78	107.41	104.5	99.366	109.89	107.49	103.53	112.83	113.88	104.72	98.559	100.67	99.812	104.47	109.89	109.94	101.63	109.2	114.33	102.86	105.26	107.08	110.82	106.1	109.23	103.54	105.01	101.88	103.81	102.34	106.67	103.01	99.337
101	113.8	108.25	104.17	112.99	112.07	98.477	101.18	111.39	105.65	111.09	108.14	109.85	106.91	110.89	115.9	114.67	111.87	99.422	105.53	116.62	101.6	96.968	107.84	102.08	103.39	106.83	109.69	102.88	110.1	109.54	114.22	111.23	106.07	117.62	106.51	106.59	106.38	111.2	106.96	105.88	105.84	106.91	106.89	108.32	110.96	101.57	105.27	96.382	107.94
100.47	101.75	101.1	96.354	110.01	104.01	107.55	110.65	108.81	107.97	101.09	99.155	114.49	104.08	103.53	110.33	99.858	106.65	111.13	94.004	105.67	103.71	106.23	103.53	105.51	111.79	106.21	107.36	104.81	107.32	106.86	100.35	104.69	115.86	108.43	102.09	102.78	102.47	99.576	105.45	107.96	101.53	107.65	110.77	108.23	99.74	101.93	105.85	108.28	110.3
115.9	110.65	115.54	103.09	107.19	108.11	108.81	117.19	108.95	108.21	111.36	115.4	105.23	107.43	102.87	117.64	108.8	112.69	104.31	109.57	108.9	105.58	116.95	109.3	104.2	115.44	111.78	117.42	101.82	110.03	112.92	115.25	111.39	100.32	115.52	108.33	113.36	117.92	103.4	98.492	114.1	114.55	101.88	114.22	110.25	105.22	116.93	118.38	108.19	101.14
105.47	102.25	103	100.3	101.9	106.42	106.51	106.4	111.01	110.45	107.22	113.3	107.15	100.54	101.25	105.38	103.54	109.83	96.03	102.65	99.207	106.81	108.83	106.89	106.71	107.1	109.79	106.97	106.23	114.75	108.7	110.75	112.29	111.48	104.88	111.16	102.81	105.25	108.09	106.89	106.66	101.88	100.97	116.45	101	103.43	95.92	111.4	101.75	106.08
85.222	105.72	104.73	108.18	95.546	91.157	102.15	104.84	101.65	101.36	102.25	96.653	99.803	103.23	105.95	100.12	95.345	97.902	99.702	100.72	98.269	103.89	98.499	99.493	112.93	91.703	94.299	101	101.6	100.85	106.69	97.554	97.697	107.46	102.44	98.739	96.207	103.48	102.19	102.81	102.1	99.426	103.72	105.31	96.041	103.42	91.534	106.27	96.588	98.057
102.64	117.43	105.76	110.67	108.63	115.71	115.72	111.51	110.05	107.28	111.11	103.23	115.04	101.92	107.45	102.04	107.59	118.37	112.87	107.85	112.11	105.09	103.37	108.29	115.53	109.52	107.68	104.64	115.73	105.33	111.58	101.91	104.11	103.5	106.72	100.98	112.48	118.9	104.02	104.59	120.04	105.08	105.67	111.23	103.74	116.61	111.16	113.93	115.07	105.28
98.158	99.742	114.14	105.31	113.74	106.25	109.67	103.91	101.81	105.79	105.81	104.83	106.43	98.68	112.74	107.59	110.45	105.28	107.11	113.04	106.49	114.77	105.43	107.23	109.39	116.63	102.83	104.43	104.41	111.52	111.21	111.63	111.42	110.04	108.46	98.469	113.57	112.43	103	95.763	113.16	101.65	102.69	115.34	108.16	108.07	107.1	105.13	113.35	102.37
105.73	115.92	112.52	103.48	109.3	108.17	98.369	105.74	109.82	114.48	109.83	110.06	104.65	102.81	112.8	110.62	114.92	100.49	106.26	108.83	107.76	113.7	115.11	104.74	105.2	101.18	104.16	102.55	106.88	100.51	108.64	112.14	108.21	98.087	101.91	110.02	113.33	110.51	116.91	109.6	100.74	104.12	111.82	114.14	106.17	108.28	105.12	110.18	105.38	106.35
104.66	104.8	98.238	105.45	105.51	104.93	107.49	116.73	107.09	97.579	107.49	99.987	106.75	107.4	99.606	108.77	102.15	107.9	107.45	100.64	99.897	107.04	109.01	102.84	105.05	114.46	98.449	103.97	103.72	107.67	102.26	107.59	105.18	106.29	101.77	96.557	105.86	106.89	111.91	96.054	112.57	105.38	105.79	105.81	108.42	97.933	107.01	106.8	107.62	111.9
107.79	108.87	106.34	106.94	108.77	113.18	100.27	107.5	103.62	108.1	105.14	96.125	101.48	106.14	106.51	105.73	115.68	104.74	99.59	100.35	108.75	118.08	106.09	107.88	109.67	100.88	102.66	109.17	111.25	107.3	117.19	111.87	110.4	114.93	106.36	107.18	103.52	103.76	103.73	103.49	109.36	111.73	105.62	100.7	107.78	109.71	106.59	106.73	110.3	100.99
108.26	108.87	104.92	110.25	96.799	106.47	105.36	105.04	106.96	108.18	108.99	108.18	107.55	108.01	109.18	109.6	108.47	103.43	108.09	105.75	103.23	113.89	110.2	121.75	103.87	106.77	108.66	111.42	108.67	104.73	104.38	96.236	106.74	116.86	106.05	106.2	110	111.23	113.05	106.43	103.45	98.965	104.47	112.62	108.98	108.33	109.59	108.51	114.61	111.76
102.48	112.39	97.703	105.49	106.03	108.35	99.646	105.53	99.236	114.75	113.76	103.99	100.73	106.49	107.8	103.21	103.9	105.38	101.09	105.05	107.04	103.06	108.48	114.11	109.33	112.4	105.4	112.84	111.49	111.23	103.65	108.69	105.13	117.19	106.15	103.18	107.12	104.05	107.49	101.99	112.8	107.3	109.67	108.4	115.64	104.61	95.071	99.293	100.31	109.07
105.25	105.25	104.55	107.63	106.99	106.57	96.484	99.924	108.17	112.61	107.88	109.74	118.27	107.63	111.26	115.43	106.74	113.99	104.34	112.1	106.58	112.61	105.33	110.55	106.35	109.11	102.91	112.21	112.44	104.19	102.61	108.6	106.88	105.58	114.05	114.91	117.62	109.57	112.35	108.68	113.81	110.28	111.96	103.94	115.26	111.68	117.14	108.04	105.49	117.69
121.32	112.65	102.35	103.86	105.87	115.58	107.41	106.33	109.65	116.1	101.94	105.62	113.16	109.41	101.11	105.87	103.54	104.39	118.86	108.31	97.089	107.04	108.17	108.14	109.25	108.22	110.97	106.37	109.24	104.09	109.26	108.56	104.75	107.75	111.72	107.49	110.85	113.02	109.38	105.39	115.62	114.74	111.21	108.75	106.36	116.11	105.21	109.07	113.63	118.64
107.38	112.69	103.84	96.593	99.084	104.54	104.94	104.07	106.27	104.03	105.05	102.87	105.98	103.67	101.14	98.34	102.3	108.71	98.265	101.44	96.143	108.17	108.32	99.913	106.82	101.73	107.98	97.157	95.632	108.05	100.01	107.18	109.34	103.7	108.89	104.52	108.74	100.05	107.85	105.11	102.16	107.47	99.314	104.67	106.49	107.49	111.31	105.93	101.4	105.84
101.76	105.56	108.01	114.18	101.33	107.77	105.63	107.49	106.7	112.3	104.61	113.53	101.04	105.44	106.11	104.46	99.477	104.97	102.81	110.7	111.53	112.28	111.17	110.53	105.72	110.57	114.28	111.91	113.02	105.78	110.97	106.3	110.08	106.67	110.56	109.26	105.83	111.86	113.27	107.41	109.56	113.05	119.86	102.18	99.901	103.14	107.06	103.1	121.74	103.62
96.099	99.963	101.77	99.25	96.649	96.318	100.83	101.27	93.002	101.84	93.001	94.866	101.4	99.464	99.2	97.053	100.9	96.931	95.868	95.498	96.445	100.38	93.368	93.19	100.1	97.865	106.16	98.23	90.222	92.199	100.39	101.74	104.66	97.874	101.85	90.626	106.3	97.8	93.912	101.08	96.576	99.859	91.326	100.6	103.13	92.872	96.039	103.96	99.811	97.48
103.32	108.02	108.3	103.08	104.51	101.9	115.66	111.61	107.97	102.35	119.2	104.19	109.35	112.92	103.53	109.11	106.19	108.38	107.78	103.54	103.55	105.73	113.48	107.72	98.51	98.517	111.66	107.96	111.06	109.29	118.92	112.64	111.79	103.66	112.98	109.24	104.67	108.37	114.51	102.21	113.49	109.15	108.38	110.18	104.13	105.31	112.76	113.61	105.66	108.21
106.46	107.25	111.2	105.58	108.28	103.31	106.71	106.91	107.84	115.25	107.23	101.39	108.2	103.04	111.23	109.62	107.47	104.64	104.11	113.95	107.89	104.7	105.13	98.666	104.28	104.26	101.98	105.3	103.23	107.74	108.11	105.48	112.2	110.49	104.17	113.08	102.37	102.2	107.78	109.63	98.113	103.81	97.119	106.32	108.33	109.22	101.55	104.44	111.81	97.211
105.66	106.38	106.93	108.84	102.18	111.17	102.17	105.25	106.84	110.52	104.45	105.43	103.79	104.07	100.08	109.39	119.69	109.43	98.944	103.41	109.81	107.5	105.22	108.55	98.365	106.94	107.46	109.45	107.44	98.17	102.52	108.73	109.64	104.45	98.54	100.98	105.64	105.36	109.08	99.386	117.22	101	103.4	106.42	110.95	98.203	111.2	102.88	100.92	109.7
98.347	101.96	104.91	106.34	100.27	104.89	98.342	105.38	105.1	112.52	107.13	102.34	110.73	99.945	109.2	112.17	100.31	110.57	104.31	108.15	106.37	113.01	108.91	100.99	101.85	111.79	108.61	114.93	108.13	106.31	120.03	99.394	108.81	119.22	109.19	109.63	92.637	102.8	100.46	100.7	105.31	100.08	104.73	102.51	95.6	105.67	114.75	101.88	96.678	109.21
102.72	112.78	104.09	104.66	102.82	112.87	113.48	106.31	109.98	97.55	105.47	106.33	101.49	110.73	108.12	105.25	104.09	109.09	109.89	103.58	116.68	105.71	107.94	110.41	110.14	104.11	106.35	112.99	104.78	109.04	109.85	111.29	104.17	100.18	108.21	108.91	97.63	117.07	102.47	107.86	109.19	106.84	106.37	108.67	110.24	115.66	115.14	105.49	109.74	109.65
105.31	113.41	109.67	112.9	116.15	109.63	104.18	112.2	104.5	112.34	113.61	112.6	120.23	109.36	106.04	105.9	105.33	117.67	114.92	104.62	109.77	108.94	116.42	115	113.33	114.77	112.33	110.39	115.61	115.84	116.4	110.21	112.27	103.94	115	106.86	113.31	100.35	109.14	109.59	112.13	113.2	98.546	106.22	97.539	116.14	103.37	106.62	103.58	104.7
100.6	103.68	103.17	92.256	100.12	95.43	99.24	96.873	90.446	90.997	104.28	101.07	109.84	95.725	105.33	99.337	93.401	97.38	97.633	103.45	91.218	86.933	102.97	101.06	93.794	98.106	98.467	90.133	98.768	92.861	95.868	94.734	99.473	98.271	103.48	102.13	99.353	91.426	101.83	95.067	102.46	99.553	103.69	104.64	97.674	94.132	95.249	98.751	98.198	94.75
104.64	105.45	108.14	106.71	111.95	105.33	112.87	105.45	99.764	107.07	98.09	104.95	105.66	109.83	108.71	110.66	99.885	109.32	102.35	110.24	108.31	111.34	119.53	111.4	99.249	102.85	115.25	104.62	111.64	116.62	108.85	107.2	112.67	99.322	107.88	106.64	107.66	113.82	112.57	111.31	111.36	111.45	116.75	114.59	111.86	112.1	99.664	108.81	109.13	107.92
97.131	96.318	98.165	110.67	101.02	103.97	103.62	97.162	96.234	100.81	97.793	99.708	100.32	87.965	93.315	95.259	104.76	99.51	90.087	100.19	101.16	96.338	102.05	103.29	93.446	95.693	103.5	105	101.45	96.044	106.31	97.403	93.569	91.635	95.61	100.97	91.069	101.28	97.094	96.627	98.89	98.508	91.968	97.508	93.366	102.7	102.53	95.499	97.918	105.28
113.59	110.45	123.94	109.12	111.8	110.35	99.701	108.93	100.34	99.14	110.22	112.27	106.09	109.57	110.67	102.03	111.3	106.18	106.01	110.35	112.3	114.93	109.88	103.89	109.74	118.25	107.67	113.35	103.38	111.7	113.44	111.01	112.87	114.24	106.63	111	122.22	105.87	113.19	114.53	115.47	106.56	104.89	112.21	103.06	108.74	110.08	105.99	117.07	111.96
95.833	101.3	98.816	101.27	93.119	98.316	101.85	98.083	94.341	97.553	92.521	99.635	107.77	93.471	101.74	96.142	102.58	100.77	94.692	92.963	101.3	96.353	91.807	102.35	99.898	92.176	95.664	102.51	91.798	89.049	97.896	105.85	105.74	90.941	99.882	99.657	95.05	95.228	90.816	94.609	98.157	102.14	90.133	99.681	102.57	90.302	108.03	101.67	92.287	92.701
111.24	109.02	112.65	104.02	94.002	116.38	107.64	112.82	104.09	108.58	112.6	108.05	104.98	113	105.33	108.39	115.14	104.26	108.45	117.42	106.99	117.26	110.74	120.84	99.821	108.95	104.66	108.73	108.67	111.54	106.49	102.07	104.61	109.53	105.13	107.23	113.88	102.84	111.83	108.04	116.01	103.28	115.79	99.915	106.2	102.66	102.75	105.88	97.497	112.38
106.83	97.747	101.66	110.75	97.183	103.69	98.715	96.827	105.55	93.12	103.07	92.854	102.76	106.47	98.339	91.588	99.363	112.92	104.15	110.17	107.47	102.7	104.74	110.08	97.67	97.906	103.11	105.52	97.01	104.24	106.33	98.98	102.46	96.104	102.88	89.273	105.12	101.28	104.06	103.45	97.826	103.92	102.29	100.97	103.18	88.796	110.43	100.81	105.18	100.53
113.48	115.07	102.68	109	100.95	107.17	105.38	106.64	101.27	105.11	114.67	112.41	101.01	110.22	109.19	106.07	107.47	109.34	116.98	107.97	112.7	112.06	102.54	111.83	105.2	121.98	108.9	99.527	107.76	104.74	111.32	108.06	109.66	102.61	111.16	111.38	104.72	105.33	113.12	110.87	118.38	96.792	112.23	103.98	110.57	110.47	104.89	106.03	108.81	107.43
108.35	99.409	107.88	104.55	113.56	104.66	104.76	106.32	109.27	105.39	101.07	100.02	107.41	113.12	104.36	106.28	109.12	109.61	108.8	109.04	98.234	98.914	101.97	103.28	99.974	104.75	112.27	100.91	103.8	103.47	103	106.97	98.068	105.81	98.8	99.765	98.658	95.494	102.84	107.47	109.98	104.79	107.74	103.36	99.896	99.553	104.08	109.3	97.543	104.01
94.599	98.844	94.323	95.247	91.016	95.465	92.291	93.137	97.758	103.63	91.146	98.191	95.538	100.54	103.85	105.5	115.07	88.014	96.121	101.2	100.21	90.243	89.36	88.019	105.98	96.733	92.32	102.08	104.17	104.06	86.884	101.04	99.218	101.89	94.435	93.994	97.551	101.55	98.631	93.579	100.1	106.86	95.093	99.992	95.579	98.977	96.515	99.961	92.876	100.99
110.25	108.79	107.58	106.68	110.25	98.967	98.198	104.02	108.12	101.73	99.029	104.21	107.2	115.84	110.11	95.454	110.88	98.679	106.91	111.23	109.47	105.31	94.974	109.89	113.47	107.36	101.6	99.818	102.46	101.97	105.97	109.79	102.45	111.14	108.02	111.86	103.55	105.34	115.05	106.39	108.74	107.35	110.49	98.444	105.97	106.32	97.619	105.76	100.91	104.15
100.13	110.67	103.36	96.634	106.36	105.81	97.532	110.19	114.41	105.63	114.71	98.925	107.64	104.14	104.35	104.27	110.34	114.18	100.73	102.37	105.84	105.04	110.43	107.33	105.65	103.97	100.15	102.31	111.53	107.28	106	107.79	110.15	109.74	121.8	104.85	108.27	106.2	101.77	109.01	102.19	114.64	107.33	104.96	101.9	112.44	115.24	97.383	100.87	103.03
98.746	94.7	96.878	100.05	99.945	99.386	99.61	93.183	87.713	104.36	93.691	96.299	97.461	95.606	101.04	107.9	102	98.455	94.217	100.11	96.011	93.402	99.245	101.52	100.56	89.668	95.372	90.532	96.321	93.053	104.66	91.461	93.894	101.72	93.67	95.437	98.903	101.38	101.16	99.712	92.13	90.083	100.95	95.087	99.347	97.284	95.712	98.029	94.418	94.497
95.411	107.84	104.73	109.76	110.92	96.61	104.8	107.57	109.83	103.7	101.38	94.162	115.22	101.82	92.209	108.38	111.16	109.4	105.77	99.649	103	102.69	105.8	112.04	107.92	109.58	106.24	104.19	105.26	102.86	111.71	106.72	102.29	108.89	100.54	101.56	101.39	109.51	103.55	110.99	101.5	104.49	104.55	116.26	102.58	104.97	106.21	107.15	115.24	102.2
93.547	107.59	95.548	102.45	96.61	97.712	95.635	99.375	104.38	102.61	93.289	98.197	98.947	103.37	96.898	102.91	103.39	93.909	101.7	95.344	99.446	94.691	103.04	87.476	97.042	101	103.84	103.85	96.756	104.2	104.86	96.742	99.334	108.59	92.703	98.57	102.17	105.89	95.447	95.713	101.15	100.04	105.82	103.79	95.284	98.329	110.47	101.32	99.879	106.45
100.5	100.61	112.81	101.68	104.59	102.26	100.53	111.61	105.09	113.87	108.05	100.34	110.39	113.75	106.78	104.03	103.74	113.66	107.84	111.27	110.37	104.81	105.57	112.01	114.77	106.82	98.929	105.95	116.83	110.97	121.98	109.71	111.52	105.43	110.05	104.91	117.61	107.94	111.04	114.68	103.24	119.03	104.95	106.19	112.56	100.04	107.37	100.38	105.09	112.69
104.11	102.88	107.21	101.32	105.52	105.82	102.83	108.53	117.49	108.26	103.87	95.875	108.13	105.38	103.67	108.4	105.71	114.4	103.06	103.57	104.77	108.85	106.94	108.65	115.01	98.375	105.25	111.03	101.86	106.05	102.89	108.84	115.34	113.7	102.98	103.58	103.32	103.44	102.79	115.86	103.88	101.74	99.799	111.54	110.92	101.54	101.88	110.23	105	113.62
102.62	107.13	105.11	102.28	109.64	100.52	114.02	104.53	107.37	102.09	108.63	111.21	99.888	101.69	108.42	100.31	104.29	104.84	109.9	109.99	106.24	102.33	106.47	104.25	111.37	114.01	109.4	103.77	104.87	97.03	109.76	108.88	105	101.52	110.97	102.99	105.22	107.53	106.03	100.82	103.83	104.62	104.16	106.69	102.53	99.317	112.48	100.59	105.35	105.44
112.46	110.66	103.94	107.76	109.66	111.28	107.61	103.8	112.08	108.39	111.83	107.79	111.78	111.53	106.77	113.57	113.52	110.79	96.66	109.09	115.11	103.47	104.03	104.66	108.06	108.38	104.3	108.14	115.34	105.92	110.06	94.976	108.54	111.07	114.58	109.06	113.62	106.71	106.41	104.94	111.55	107.98	103.08	108.11	105.44	112.98	107.72	109.93	96.678	105.09
101.06	102.5	100.89	101.8	98.638	104.1	98.014	92.204	102.03	108.98	103.81	100.75	94.88	92.574	97.669	104.13	96.001	96.987	99.632	98.295	94.873	100.57	95.409	93.947	92.8	103.29	100.64	99.888	96.503	94.61	103.45	100.08	99.507	109.21	95.182	101.12	98.052	100.12	97.32	105.89	94.334	101.74	101.8	101.46	96.545	96.931	100.89	106.36	94.857	102.84
93.197	102.05	105.22	100.49	100.62	97.569	105.73	99.373	93.688	99.314	106.09	98.37	102.63	99.516	106.4	102.77	103.19	105.78	97.716	105.38	111.49	97.204	95.263	102.42	95.571	100.27	99.7	102.49	103.05	97.521	101.95	100.83	99.232	101.52	91.31	97.311	100.77	109.61	94.637	105.56	106.44	109.53	101.58	103.85	100.27	100.31	98.301	95.753	91.728	101.08
95.794	97.801	102.37	98.766	99.811	102.92	101	93.013	98.4	94.247	104.88	107.39	97.51	100.73	95.826	99.224	97.371	104.92	102.02	101.58	99.167	101.96	104.77	98.928	99.813	100.95	101.28	106.64	95.531	108.72	106.68	94.066	106.69	101.35	100.24	101.14	90.767	96.052	103.33	110.49	103.45	89.354	102.25	96.024	104.14	108.42	92.618	110.56	104.3	95.294
95.864	101.36	92.12	97.506	99.545	105.02	95.825	101.96	94.798	89.333	84.237	92.37	94.064	105.81	100.05	96.883	93.517	94.431	92.924	98.352	92.229	98.235	95.696	100.01	99.364	100.94	104.98	96.948	96.133	99.02	94.546	98.201	91.675	99.157	97.336	107.33	100.15	99.909	99.945	97.801	94.031	113.17	99.1	96.504	108.88	99.615	96.599	91.886	105.45	100.94
109.12	115.64	106.57	115.56	110.63	102.17	102.02	110.26	100.03	104.21	107.07	116.5	111.12	113.21	108.14	107.95	112.6	111.53	112.2	110.37	100.76	115.62	114.27	116.42	107.06	98.728	113.67	115.8	116.88	103.76	107.51	113.68	114.84	114.73	106.21	112.36	111.49	103.51	116.35	119.21	114.64	110.83	105.76	112.38	109.33	111.6	111.31	110.72	106.54	113.87
104.33	110.76	106.88	105.27	101.6	102.72	101.52	107.18	106.2	108.16	107.41	109.47	100.92	101.29	106.74	106.76	110.32	118.73	102.05	105.38	101.76	112.24	95.52	107.32	101.87	97.671	109.21	104.31	101.06	100.78	118.23	97.952	102.32	109.25	116.02	111.33	111.2	110.02	108.48	106.93	92.522	109.61	106.75	110.29	103.07	102.42	102.43	108.33	107.69	107.45
113.88	112.6	111.22	113.77	115.72	99.814	111.11	112.21	104.37	115.75	103.21	117.98	112.18	115.4	107.61	104.04	104.5	112.75	111.74	107.85	106.82	108.09	105.62	113.5	103.53	118.77	119.13	108.79	113.52	112.79	101.01	114.8	103.84	110.8	107.85	114.51	110.42	104.48	107.85	114.65	107.7	112.1	112.19	108.24	114.84	112.23	118.75	100.35	114.32	108.46
102.43	101.09	111.39	99.768	109.35	101.48	104.86	100.25	106.5	104.88	106.99	107.36	103.13	106.77	108.51	104.22	105.42	111.29	101.71	109.03	113.39	106.38	108.38	107.67	100.95	97.572	103.2	108.29	108.56	102.8	99.247	106.44	107.31	105.8	111.05	110.88	103.6	115.9	103.21	98.563	107.58	115.05	101.38	102.67	105.87	103.56	112.76	101.01	100.94	111.52
109.59	92.555	107.1	103.77	93.53	100.6	95.421	101.61	94.053	99.657	95.53	90.956	101.32	100.4	94.902	99.007	103.89	103.17	107.15	105.65	85.128	110.12	97.523	103.58	100.79	97.52	99.558	94.554	92.262	93.796	95.909	103.57	100.65	93.21	95.997	98.992	112.77	98.71	95.596	99.573	95.008	96.642	101.8	108.24	102.97	99.076	105.84	93.735	101.43	100.47
97.398	104.17	112.35	105.29	109.59	107.24	109.13	105.02	99.965	102.17	106.4	109.07	109.39	102.89	108.9	109.62	98.843	108.03	115.65	100.94	102.26	104.6	104.25	103.19	114.24	106.33	95.343	105.91	114.02	108.67	111.66	99.994	111.29	118.41	113.15	105.49	104.78	102.63	104.36	108.76	101.13	110.27	110.68	108.34	114.17	104.57	112.29	111.56	110.62	113.54
95.47	94.532	98.144	104.83	87.767	102.2	97.489	94.827	96.117	98.945	99.92	101.87	96.075	98.545	98.884	92.173	93.217	100.88	87.647	102.62	106.17	97.287	97.025	93.972	100.79	95.082	104.82	95.068	99.385	102.35	97.222	105.72	97.619	112.71	102.09	94.721	88.095	100.93	109.69	108.85	110.83	96.263	93.296	85.599	100.74	90.584	98.251	97.12	107.35	94.68
116.7	101.87	106.86	107.35	117.77	111.74	113.71	104.3	107.67	109.9	111.96	111.66	110.72	100.33	111.87	110.23	100.24	115.46	105.16	114.8	113.37	114.28	106.23	108.12	111.11	108.65	112.19	100.4	108.9	114.84	104.99	101.69	109.61	114.06	107.71	104.5	98.932	102.53	111.36	96.848	111.53	109.39	104.34	101.36	116.06	106	112.84	112.69	100.53	107.39
96.068	101.48	98.133	102.86	101.25	99.838	101.18	106.46	89.449	100.78	97.441	100.05	89.532	101.61	94.57	92.507	95.512	99.895	102.14	106.92	94.374	98.375	92.159	90.831	96.394	98.29	96.427	95.626	97.223	102.83	100.35	97.475	96.519	92.252	92.478	101.54	91.571	98.567	97.107	96.825	88.721	98.406	97.532	103.09	100.51	99.817	103.46	100.39	100.04	90.067
114.77	106.46	94.88	98.536	106.54	108.76	109.19	105.84	111.84	102.92	107.99	105.04	108.22	105.61	108.03	97.845	103.8	103.61	104.07	106.18	108.31	106.07	113.56	107.14	108.69	106.38	112.4	107.41	104.58	103.44	100.19	102.85	116.47	106	102.18	117.69	111.61	102.2	108.48	101.49	105.49	106.28	104.21	107.72	109.58	103.39	113.02	105.39	97.582	106.29
104.43	100.37	96.311	104.91	102.88	99.076	86.653	105.21	102.09	101.61	101.7	94.057	105.87	102.71	101.95	98.805	112	112.85	103.2	96.982	95.323	99.769	103.44	93.968	106.75	100.93	96.133	98.763	97.959	96.399	104.55	111.53	99.173	104.15	99.042	110.2	93.319	107.36	98.514	104.45	99.885	104.39	99.692	92.991	102.13	97.606	101.45	99.997	102.08	94.578
115.05	108.11	106.98	118.4	107.75	114.31	104.08	104.15	112.06	105.33	98.622	105.06	111.78	107.9	111.4	105.28	114.96	110.33	109.63	107.9	103.39	110.35	104.75	104.08	107.19	108.44	105.8	113.32	115.2	114.43	106.06	111.56	101.99	111.01	109.59	113.72	114.5	108.61	111.65	104.82	111.99	108.53	103.15	100.67	102.49	112.3	107.58	118.61	106.8	112.37
103.31	106.74	105.88	110.87	95.893	96.457	103.61	104.2	106.93	103.66	99.268	109	106.41	108.94	105.07	106.1	96.306	111.25	104.61	118.19	96.913	99.839	109.59	108.59	105.4	102.82	110.77	111.46	98.661	106.97	98.063	101.62	108.45	108.11	103.68	104.33	104.97	100.77	97.073	106.72	112.1	113.39	99.743	108.23	103.95	101.75	101.96	100.12	102.92	113.95
100.15	103.71	115.76	114.5	115.31	112.18	110.08	111.21	115	100.25	113.05	108.93	109.95	114.12	101.54	100.93	106.45	110.34	105.31	111.86	107.4	117.3	111.94	105.09	102.93	111.98	108.49	112.32	107.63	116.58	113.16	118.07	107.23	108.37	101.82	113.09	114.63	107.57	108.97	102.94	107.79	104.04	117.95	108.05	106.48	123	111.4	112.05	109.22	106.66
111.22	111.14	111.68	106.24	107.3	108.09	107.45	111.34	114.5	107.03	108.26	111.96	98.404	106.45	100.53	112.16	110.19	113.67	103.3	104.17	110.93	110.2	107.26	111.77	108.98	107.92	114.35	104.31	115.98	108.8	106.95	101.18	105.93	119.03	112.2	112.12	102.46	110.57	106.99	111.92	117.09	107.78	112.06	112.65	108.66	100.81	98.123	107.16	117.67	102.02
102.52	105.9	101.98	99.16	99.461	110.06	104.11	107.11	104.17	107.94	104.39	102.31	105.42	105.53	108.74	103.89	104.25	110.58	100.74	107.74	111.47	108.67	100.72	98.345	100.48	98.977	96.869	111.86	103.84	107.91	101.91	93.635	112.27	108.34	100.33	109.92	100.16	104.94	105.3	115.35	104	105.27	92.616	111.97	109.58	111.75	99.885	102.76	112.21	113.42
105.57	104.52	107.77	110.89	102.62	105.54	115.22	108.66	110.66	95.311	101.01	105.73	109.89	99.655	106.67	110.55	110.71	100.33	104.37	102.24	102.1	101.42	109.73	104.51	109.33	109.47	99.643	102.3	103.14	103.87	98.225	101.1	102.31	98.999	102.71	105.63	106.77	104.59	110.97	109.81	103.23	118.1	107.01	100.48	108.55	113.83	104.55	93.36	108.7	110.12
101.9	100.66	110.29	108.68	109.81	100.31	111.69	115.19	108.83	98.952	100.72	103.72	102.76	105.79	103.5	106.53	100.79	101.96	98.795	110.66	99.25	104.7	108.65	99.254	106.53	104.75	108.01	103.56	102.03	105.4	109.02	103.72	115.88	98.124	109.38	103.84	109.53	101.81	96.346	109.76	107.71	100.34	99.663	103.92	102.29	110.97	106.27	98.561	102.63	106.88
99.935	105.59	113.07	96.711	107.01	104.49	111.9	97.245	106.74	104.02	111.93	100.45	103.48	113.16	104.46	107.29	103.92	113.09	116.78	103.97	103.52	96.698	105.18	109.57	108.11	101.72	88.892	96.695	107.6	110.16	107.29	114	111.1	103.62	102.2	107.62	115.8	105.64	112.48	110.71	106.71	112.31	106.84	111.33	105.84	105.13	102.25	100.63	110.42	108.05
101.47	95.924	95.821	89.373	103.38	103.87	98.218	98.603	96.183	102.03	101.75	104.4	105.59	100.73	112.88	114.33	106.58	109.04	99.085	99.03	109.36	97.799	100.98	102.92	99.087	95.583	97.15	104.26	102.61	108.34	102.45	96.546	99.368	105.13	106.42	99.395	94.668	101.97	102.21	101.76	96.005	98.172	97.375	96.197	97.803	99.321	102.45	105.93	94.651	100.24
100.2	108.77	112.93	100.04	112.44	105.27	105.41	108.92	104.43	110.15	108.1	102.53	103.54	97.196	101.85	108.92	100.09	103.48	107.22	103.52	102.45	102.07	112.92	100.28	106.91	106.5	101.23	106.68	103.38	111.07	110.43	108.71	107.03	110.38	108.53	99.773	108.84	107.08	105.49	105.61	113.69	100.77	108.08	116.02	112.64	105.91	102.71	105.48	103.69	107.95
110.68	110.44	114.49	114.6	101.14	106.17	104.97	113.05	102.84	101.87	101.56	108.78	106.68	103.96	103.38	102.49	110.05	103.03	107.76	102.52	99.187	107.6	110.42	103	109.36	104.32	99.985	101.99	100.69	111.19	100.64	104.86	100.94	109.66	109.23	104.08	111.16	100.36	103.95	109.77	111.63	109.76	104.73	102.27	98.539	117.1	101.69	109.03	113.12	104.43
105.7	101.85	120.38	111.01	106.26	112.27	103.3	103.45	109.14	112.28	109.31	105.59	109.36	114.21	113.86	114.22	109.23	103.38	107.9	115.27	105.19	114.84	105.57	107.32	106.31	102.5	110.16	110.99	112.17	110.36	104.39	115.06	110.09	105.88	116.24	108.69	108.01	107.55	100.93	104.81	112.6	105.86	101.93	110.32	107.18	114.34	110.37	115.02	111.01	109.64
102.54	106.68	109.26	116.93	110.91	111.55	108.41	99.349	100.36	108.36	108.26	104.91	105.1	106.15	107.16	104.47	112.32	105.16	104.34	104.66	98.559	111.52	112.11	111.46	108.66	112	105.01	111.38	106.39	99.299	111.74	103.97	104.16	107.24	101.4	107.06	110.34	104	105.2	99.393	96.769	112.52	106.96	104.15	104.25	110.45	105.07	103.9	101.3	102.78
100.27	95.328	104.2	91.095	92.91	103.02	103.99	101.65	102.02	98.222	99.677	93.957	93.941	103.69	95.654	96.767	104.16	93.043	98.556	99.791	101.58	95.754	97.778	100.64	103.77	106.27	91.596	96.507	105.79	106.91	102.65	93.81	109.35	99.62	96.262	105.67	100.22	104.18	94.206	96.702	101.6	98.21	104.91	95.041	107.87	94.763	101.61	105.16	98.645	99.946
99.195	101.37	105.35	106.22	100.56	100.53	102.61	100.67	102.02	114.2	95.902	105.46	107.5	103.65	104.03	109.08	113.04	102.78	115.42	110.21	107.38	100.6	100.09	94.75	113.39	109.7	104.16	109.41	102.96	103.97	109.8	95.409	98.799	114.36	103.4	105.58	101.26	102.55	99.955	94.968	115.1	113.01	105.82	107.33	107.06	98.953	109.2	98.271	110.1	103.29
108.9	101.53	115.25	105.13	113.87	103.3	107.64	101.94	112.66	98.551	111.05	106.29	96.78	105.51	106.33	105.6	106.13	104.17	103.21	96.046	110.27	115.56	104.8	105.19	103.16	103.76	109.13	98.485	110.62	109.13	113.91	108.07	107.4	103.45	107.44	105.78	112.7	101.31	98.181	104.84	106.12	109.7	113.96	100.87	99.744	114.12	104.35	112.4	108	111.71
108.54	104.22	102.01	108.96	103.16	104.37	108.85	107.92	105.93	110.65	111.68	112.21	106.18	98.143	105.46	106.14	107.4	112.69	104.31	119.84	109	106.28	109.41	106.01	107.2	100.54	112.57	99.962	105.12	110.25	97.065	112.78	97.766	100.85	106.04	108.77	113.87	98.783	107.23	102.6	115.51	98.613	108.18	100.89	103.16	109.08	112.33	104.25	104.54	102.91
102.28	105.95	111.61	104.59	105.04	114.32	116.86	110.71	108.33	106.46	113.63	112.21	96.403	118.95	106.18	110.75	115.59	107.82	103.99	115.82	109.01	106.57	112.33	108.85	103.49	106.7	105.55	109.54	112.06	107.25	110.1	101.15	104.37	116.48	100.22	110.13	103.93	107.62	113.32	105.57	104.97	111	111.42	90.685	109.8	105.67	111.63	103.8	109.28	100.61
101.3	97.438	95.967	99.903	102.28	97.529	92.991	95.926	99.505	89.907	100.75	100.53	95.762	98.488	95.214	89.367	96.863	101.94	101.21	113.14	109.73	102.27	101.56	98.938	87.717	97.881	101.58	100.77	102.73	99.424	90.669	104.25	100.29	106.29	100.57	94.914	100.41	102.09	100.53	100.89	86.134	97.63	90.541	100.59	97.094	92.35	95.633	89.385	99.629	101.34
96.51	108.62	109.81	101.85	102.83	102.91	99.715	101.9	108.71	103.93	102.16	111.29	103.15	98.83	102.79	106.73	106.81	105.41	101.89	90.271	113.48	101.64	102.28	105.82	106.48	109.85	105.76	106.06	104.8	107.62	106.69	109.7	101.83	104.73	100.33	104.79	100.78	99.38	98.017	101.57	106.88	106.75	105.13	105.96	99.222	99.848	108.88	100.51	114.19	99.657
107.43	103.36	114.92	103.87	114.6	107.77	109.62	118.59	108.27	103.97	110.95	109.34	112.29	111.64	106.73	109.46	113.92	117.99	114.09	118.46	106.18	112.07	105.15	107.52	112.24	110.14	110.64	106.04	107.34	113.98	114.29	109.53	118.5	122.66	111.84	107.95	112.3	118.27	108.21	117.94	103.63	107.27	109.87	108.74	112.03	106.22	111.81	96.893	108.17	111.38
106.66	107.57	115.13	113.4	94.274	107.7	104.87	108.32	97.176	107.35	109.1	101.05	99.99	108.63	111.76	111.55	115.83	110.12	104.92	111.89	104.28	116.27	100.55	104.76	102.56	106.11	103.69	112.44	100.59	106.63	105.16	118.24	112.67	109.92	113.37	109.99	106.39	110.29	106.11	110.48	109.8	109.32	109.47	104.75	115.87	114.63	103.8	103.46	116.17	106.91
98.122	111.44	106.9	106.12	102.07	108.54	104.73	105.42	109.44	108.77	111.65	103.64	107.21	110.45	99.546	119.91	96.361	110.41	105.78	109.27	107.12	104.72	101.49	104.18	109.17	104.92	105.84	104.01	107.71	104.82	109.51	103.57	101.85	108.61	101.24	103.02	111.82	106.55	117.07	110.39	99.414	110.57	105.57	99.454	111.37	109.49	101.37	102.44	110.3	102.68
100.77	100.77	93.738	94.138	98.728	94.914	101.71	100.67	105.1	94.833	94.982	96.695	93.348	106.97	102.68	99.523	96.421	99.199	102.51	91.907	91.942	99.481	95.697	101.92	97.892	99.847	100.32	105.45	92.703	95.92	100.97	101.3	106.26	96.552	91.924	99.085	99.36	101.22	99.357	98.058	104.22	102.59	98.316	100.81	96.549	100.09	96.142	97.9	96.486	103.74
108.77	103.18	104.93	109.31	99.403	98.825	105.06	102.66	107.07	113.22	115.32	108.81	101.64	102.53	111.95	102.04	104.73	109.63	104.91	95.411	105.92	113.37	100.23	104.64	99.223	113.61	115.04	106.55	105.87	114.5	113.98	106.02	115.35	107.94	103.26	111.88	114.26	99.833	95.532	106.08	104.96	102.47	116.45	110.09	98.637	101.59	107.56	116.33	100.79	109.61
104.26	102.62	111.17	106.22	96.885	107.4	106.18	104.5	106.21	104.38	101.69	111.43	104.81	106.5	112.42	114.4	106.23	102.75	108.16	106.59	107.33	110.26	106.61	101.48	106.41	100.43	104.69	98.483	105.66	110.21	112.27	100.45	99.758	102.92	100.69	103.42	102.15	105.27	100.91	112.41	104.11	105.77	102.71	115.34	103.35	105.73	103.58	109.33	105.3	106.89
107.14	107.65	110.3	109.76	104.67	102.06	97.446	106.72	106.5	116	113.98	109.57	110.92	100.43	103.8	110.98	109.82	111.67	111.12	109.57	110.36	106.73	112.69	97.711	113.97	109.43	101.41	104.04	105.54	116.73	103.41	111.55	113.45	106.24	104.12	116.36	100.32	109.53	108.06	112.02	107.55	108.61	109.79	109.44	108.19	117.55	111.57	108.45	116.15	107.39
105.99	107.9	107.89	114.72	114.12	108.51	114.03	104.63	111.83	112.01	102.92	116.44	113.68	99.537	113.2	112.91	119.37	103.46	120.6	115.66	109.65	107.11	106.12	113.89	112.58	115.07	107.95	103.69	116.43	118.97	113.74	112.74	111.06	109.97	114.85	107.99	112.22	105.85	105.54	104.83	112.7	112.03	110.29	98.828	117.68	112.49	110.32	112.84	109.01	114.71
106.41	113.49	107.65	111.05	109.52	108.09	103.45	113.25	109.73	110.05	114.34	102.16	103.83	108.2	106.06	117.81	104.94	111.89	111.17	108.47	116.29	114.99	114.22	108.2	101.85	105.69	110.95	110.86	104.23	109.4	110.09	102.27	110.79	120.29	104.91	101.65	103.34	111.88	108.64	106.06	112.14	117.43	106.43	96.829	105.68	104.27	107.41	104.83	102.07	115.17
105.37	104.32	101.37	96.53	112.66	95.452	101.84	108.44	111.33	108.65	107.41	98.944	112.09	105.09	93.521	107.12	99.188	109.29	101.99	112.19	104.17	100.6	101.14	105.05	104.4	107.39	110.77	107.33	100.3	98.564	110.87	105.34	107.65	107.87	103.53	107.03	111.92	97.67	104.63	95.157	104.42	95.89	110	108.8	109.26	99.313	108.59	99.857	103.57	109.72
114.84	105.94	110.01	109.1	90.818	108.23	110.03	108.46	103.63	108.36	112.76	109.15	113.67	109.49	104.72	107.03	107.4	100.59	105.45	109.04	104.63	104.26	112.13	111.54	108.73	112.27	107.52	106.94	112.65	102.04	106.04	111	112.18	102.52	104.93	105.49	110.09	113.82	106.76	107.72	103.83	106.2	107.84	99.327	106.25	120.03	109.48	106.3	103.01	102.98
112.44	115.68	105.58	114.56	108.27	102.3	107.65	102.88	104.34	115.25	106.87	109.81	99.552	112.48	102.94	106.33	105.2	112.19	124.67	103.29	110.52	116.87	109.98	105.44	105.19	108.58	109.12	102.65	115.54	110.16	108.84	104.09	96.383	104.94	106.52	113.66	123.04	106.75	109.48	110.35	111.08	104.44	104.76	104.92	113.05	107.83	106.33	108.68	99.609	110.38
102.2	110.83	112.33	108.1	106.07	105.77	99.342	101.58	102.21	107.3	104.26	114.11	109.56	110.42	114.12	115.94	108.5	113.65	113.48	103.04	113.95	109.06	104.71	108.95	107.42	115.83	102.88	113.51	111.44	104.59	112.43	107.24	111.19	115.29	111.53	114.3	118.21	108.74	103.38	106.07	103.64	108.11	108.95	105.06	100.5	113.79	102.71	113.51	98.521	112.92
101.87	109.39	103.12	98.814	101.91	100.91	88.571	94.599	90.488	96.501	96.419	101.21	101.65	86.837	96.811	102.87	89.939	90.412	93.431	93.943	103.17	99.053	101.28	102.54	101.96	98.891	94.011	96.524	103.83	95.118	93.739	103.92	100.56	98.561	104.14	96.837	91.136	104.05	93.945	98.627	99.147	97.541	97.454	100.23	96.294	95.369	100.04	96.288	92.124	94.478
96.474	105.26	93.307	95.344	88.614	91.194	98.206	99.307	96.434	95.166	96.86	93.752	93.513	99.897	106.44	99.699	98.636	99.572	100.79	106.62	96.578	99.431	101.49	94.09	98.321	93.932	95.261	103.81	103.5	108.62	102.83	105.22	105.85	106.38	101.62	95.701	105.52	103.86	94.81	90.141	103.92	97.208	93.257	103.31	98.865	96.848	98.737	92.113	102.63	103.97
110.94	96.778	104.06	115.82	109.9	109.81	104.85	104.35	104.04	105.25	106.94	114.33	109.98	109.41	103.16	108.61	105.53	102.86	103.36	111.66	99.577	115.78	111.14	105.3	110.65	115.83	114.55	113.46	101.99	109.65	112.35	106.34	108.9	110.98	105.63	107.02	109.97	105.71	100.8	105.47	109.12	102.59	104.15	109.64	115.41	103.8	113.42	110.05	109.07	100.7
114.78	103.1	99.997	102.08	102.35	101.31	103.66	101.7	110.04	100.43	108.89	99.862	100.32	106.26	101.78	105.16	113.14	107.21	98.836	100.27	95.385	110.75	102.24	111.82	105.36	109.6	108.36	104.63	102.63	113.19	102.72	103.66	106.8	103.48	103.84	108.56	101.54	109.53	105.79	108.56	107.76	101.24	107.45	100.23	104.87	104.37	100.68	100.74	110.47	107.22
114.77	98.097	106.41	102.67	114.2	114.22	107.99	111.39	103.98	112.56	112.44	110.77	115.25	105	107.6	117.97	107.48	111.55	102.22	111.18	109.04	114.13	102.64	112.18	109.58	110.19	103.9	105.6	107.26	104.14	105.01	99.967	101.6	100.79	107.13	104.09	110.77	101.24	103.58	105.3	106.35	110.81	116.3	93.445	112.77	111.2	110.81	105.53	110.41	102.94
105.84	108.77	106.21	96.975	114.16	112.52	99.642	111.44	116.94	106.1	108.28	110.66	102.95	106.1	112.77	99.285	105.65	109.29	107.54	108.28	111.77	104.99	111.25	108.12	110.96	114.06	100.24	103.39	112.26	97.664	97.345	104.64	110.55	102.88	108.62	112.24	104.83	111.21	105.8	109.54	107.1	114.06	104.36	112.07	109.37	99.53	112.07	113.4	110.35	105.7
96.926	99.842	97.142	93.38	108.71	100.95	102.53	103.01	101.19	84.949	105.29	103.11	106.33	99.115	104.11	92.576	106.56	109.05	105.64	99.184	98.281	86.461	99.25	101.41	102.52	109.11	98.555	103.48	102.11	98.828	97.926	98.29	96.008	99.501	105.95	99.909	107.79	96.962	104.29	102.1	101.58	111.21	103.12	102.41	99.574	98.212	91.177	99.167	101.25	107.2
105.05	110.94	105.06	107.52	108.43	98.204	105.51	106.48	96.186	105.49	103.17	102.04	113.27	103.8	108.33	113.23	110.19	110.12	117.66	104.7	112.53	111.94	102.47	96.185	103.05	113.71	101.1	112.21	93.675	102.84	102.93	106.72	98.701	101.77	103.23	106.23	106.08	110.33	93.848	109.21	101.09	105.86	100.75	109.74	105.03	106.83	107.23	110.97	115.34	112.14
107.46	112.01	116.62	104.73	113	104.15	112.21	106.03	107.96	102.33	100.74	115.68	106.14	109.8	104.62	117.5	104.89	111.73	107.84	113.92	109.82	111.32	112.9	102.69	107.47	114.65	103.5	106.65	112.5	110.73	113.73	113.4	105.43	110.37	109.49	101.75	104.73	112.36	112.05	102.35	102.31	108.06	114.36	112.16	104.05	109.49	104.46	113.19	105.31	104.1
110.14	109.11	111.16	97.298	97.263	108.8	104.4	103.35	103.4	99.312	102.95	108.89	107.33	101.68	104.36	107.75	108.67	105.2	110.67	110.21	100.18	101.49	112.95	104.27	102.45	104.76	113.9	101.17	112.98	111.61	113.69	103.75	105.08	96.317	102.75	113.92	98.398	105.26	109.08	101.23	105.4	96.966	105.87	107.28	99.677	101.85	100.25	105.04	101.04	104.93
111.89	102.77	106.92	100.87	100.42	113.36	106.92	108.54	113.38	103.72	103.67	113.04	112.57	96.417	96.621	105.8	100.07	103.67	110.56	99.622	107.82	108.2	108.49	98.657	106.84	107.81	113.02	107.71	109.77	117.55	107.4	103.02	113.37	101.28	110.12	105.97	117.96	111.17	108.89	102.95	105.95	105.18	102.25	114.68	96.89	105.91	93.705	103.55	101.28	100.93
110.33	108.71	100.91	109.06	104.27	104.79	110.94	106.23	104.18	116.5	102.08	112.55	108.8	112.76	109.62	105.45	108.55	111.71	107.98	116.33	115.56	105.34	115.52	113.65	109.73	104.54	101.37	105.91	103.66	107.89	112.99	111.28	103.55	110.91	96.395	118.99	106.61	106.45	109.54	112.63	111.81	107.77	118.07	107.03	111.36	107.14	97.944	104.81	107.66	110.86
116.26	109.98	105.48	109.49	109.98	106.45	94.348	106.61	110.12	102.35	113.69	106.69	102.02	109.45	107.06	102.97	111.31	104.12	109.88	109.4	104.81	107.53	106.86	110.53	111.42	102.4	98.589	107.93	108.34	106.95	108.88	112.24	116.97	101.94	102.26	112.91	107.43	101.37	104.61	106.54	108.62	99.75	103.85	102.13	98.677	107.8	107.82	110.2	104.16	108.79
105.78	104.65	102.32	87.782	106.01	112	91.49	94.36	95.351	104.53	97.126	100.06	103.95	100.4	101.97	99.352	99.332	103.11	103.64	110.07	99.907	106.94	97.653	92.913	98.755	101.03	98.652	99.758	99.713	99.348	93.06	109.06	97.103	103.02	93.663	99.278	98.033	99.887	91.192	99.771	92.377	101.54	99.308	97.945	93.377	99.934	95.915	95.542	106.55	96.816
109.76	102.01	99.77	105.52	94.967	105.84	107.05	104.81	98.406	92.305	96.702	102.48	111.11	99.053	100.78	97.937	103.48	101.47	108.48	106.29	98.995	90.649	103.59	109.14	105.45	99.017	99.715	87.968	104.76	105.44	95.892	107.37	101.29	101.61	101.61	100.81	108.1	99.832	95.628	102.56	106.34	98.085	107.34	97.532	108.27	96.288	100.71	95.645	94.679	98.353
109.26	97.701	101.56	109.36	116.49	108.87	112.22	99.506	103.87	99.079	100.86	108.63	111	111.57	104.15	99.686	101.54	100.89	107.17	102.48	104.89	114.08	115.23	109.9	105.8	98.602	100.18	111.79	100.28	100.18	105.37	102.11	109.03	106.59	105.72	102.49	109.38	98.452	104.14	108.98	115.57	105.65	102.6	108.06	101.78	107.66	105.44	110.36	117.34	100.24
103.67	103.41	106.14	104.51	107.2	110.72	105.5	100.05	108.38	106.39	102.73	108.06	109.13	96.151	109.83	111	104.12	104.76	115.82	102.93	109.64	104.9	98.117	102.32	112.98	116.24	117.17	110.38	114.15	100.3	116.64	102.51	104.66	106.19	105.99	104.42	101.46	105.32	100.98	107	103.48	110.26	105.77	102.34	105.04	99.178	103.6	100.84	106.8	111.08
102.24	106.28	105.42	99.818	101.89	111.8	110.15	112.33	103.72	105.4	110.28	108.78	98.227	105.75	104.35	106.06	96.463	101.07	106.19	105.45	111.52	108.06	104.22	103.01	113.21	100.67	103.09	94.091	106.76	104.89	107.82	108.73	116.33	104.13	108.86	107.78	110.72	106.56	110.22	102.82	110.96	103.73	103.78	110.38	100.77	108.26	101.42	98.228	108.88	104.62
107.7	108.92	106.42	106.73	105.64	114.34	105.18	105.99	106.9	115.72	104.16	108.67	104.1	107.93	104.2	111.7	109.77	113.37	109.35	110.47	102.6	104.82	108.87	105.25	110.15	105.2	112.78	107.37	116.13	103.85	113.24	107.09	106.04	111.14	111.8	114.37	92.916	106.23	107.92	110.03	110.91	111.79	108.64	109.91	101.97	110.33	112.35	107.15	105.11	102.58
110.66	105.71	98.394	103.39	114.6	108.58	117.66	105.83	104.06	102.41	105.3	113.43	115.48	104.25	107.82	101.19	102.56	109.84	111.82	102.39	103.61	112.08	107.35	103.97	104.69	106.47	104.15	111.04	106.61	113.1	109.12	108.12	105.39	117.74	107.9	107.95	112.08	106.26	101.44	114.14	109.32	107.31	113.21	114.82	112.12	106.19	105.42	100.89	100.39	116.48
101.49	97.62	97.894	101.51	98.247	105.13	107.46	96.437	102.91	96.845	99.045	94.172	90.69	96.406	99.211	104.53	85.235	98.216	94.308	102.2	86.841	96.664	93.178	102.04	97.477	100.04	93.175	98.19	94.644	91.817	96.247	105.15	96.792	101.41	98.248	95.156	102.33	90.165	106.5	90.904	97.09	97.355	99.677	101.74	99.907	94.038	97.276	95.784	94.872	99.566
106.39	112.24	107	112.06	95.811	101.52	116.33	92.011	109.2	110.46	101.9	109.81	116.41	110.2	101.95	97.209	109.04	113.8	103.29	109.36	107.93	100.86	96.892	101.74	104.22	103.46	104.06	106.14	108.58	102.65	101.4	109.69	112.18	117.33	104.07	113.18	109.54	104.83	99.19	97.289	102.35	112.59	102.99	97.198	101.12	115.61	106.2	112.79	106.56	105.92
111.24	114.46	107.33	108.86	115.59	107.29	107.35	105.86	110.43	102.65	110.56	111.11	111.77	104.93	109.2	117.24	111.27	109.51	105.55	113.56	117.36	108.66	111.37	111.89	117.29	109.79	113.83	111.85	106.74	115.02	105.87	103.79	112.66	112.89	107.55	114.27	112.82	108.49	110.07	111.8	107.25	112.09	107.64	107.8	98.374	108.74	103.32	117.52	107.64	109.2
106.88	103.77	102.63	97.065	98.443	89.507	97.378	92.851	95.181	98.55	91.583	99.13	102.84	92.408	99.226	97.954	96.316	92.912	97.638	100.31	85.82	105.21	101.26	103.62	97.218	99.529	102.73	97.068	93.771	100.79	96.576	101.61	94.229	98.426	100.97	104.13	99.973	107.38	101.62	89.621	98.389	95.804	98.333	98.873	98.215	95.816	100.55	100.99	99.7	96.048
105.34	99.654	114.74	103.8	101.95	106.6	108.44	106.1	105.88	114.23	116.43	106.11	102.8	107.85	111.99	111.47	104.8	113.72	105.01	112.58	107.85	110.12	109.15	112.58	112.87	110.28	103.81	109.69	108.51	114.49	110.65	109.18	105.47	109.46	106.15	104.69	102.93	113.2	108.24	109.02	115.26	109.64	109.46	111.09	101.71	113.6	111.53	105.85	109.55	109.19
99.498	104.32	94.787	103.8	98.685	103.72	100.42	107.28	96.516	103.48	95.624	107.9	96.071	94.075	95.062	97.952	93.162	97.727	99.28	106.76	99.89	113.23	90.245	104.72	100.19	102	97.736	91.139	103.47	108.17	93.713	93.236	93.014	97.824	98.315	97.874	97.924	107.72	92.965	101.53	98.68	107.73	99.167	101.41	101.16	106.83	95.618	97.262	99.918	108.18
115.65	112.3	102.25	108.68	101.32	103	105.29	116.87	102.37	106.78	97.869	109.94	97.256	99.667	96.317	102.36	102.14	106.28	108.25	115.03	107.32	116.89	105	104.76	114.12	105.53	102.94	113.29	114.5	106.25	105.34	106.01	99.162	110.98	103.98	110.47	101.38	104.84	101.69	112.96	107.98	105.02	106.42	104.35	99.374	103.72	106.9	107.29	108.9	108.67
99.556	100.29	98.059	105.61	97.45	92.915	96.448	95.86	106.04	100.78	97.977	102.44	96.057	97.313	96.297	103.4	108.95	93.064	100.06	98.242	97.851	105.16	93.089	96.777	105.47	100.36	98.77	102.09	89.964	97.987	97.38	101.55	102.05	99.981	101.48	98.065	102.89	93.688	102.29	93.557	90.416	106.21	100.49	101.41	96.467	96.689	105.99	106.75	96.598	103.31
100.3	96.193	99.772	95.744	90.946	97.534	102.59	96.978	96.115	86.127	104.21	88.762	98.93	99.889	94.971	109.15	93.941	98.955	96.04	102.34	108.29	99.789	95.752	100	100.27	96.961	97.177	103.82	101.83	95.245	102.68	101.78	94.87	96.002	97.905	95.085	99.975	88.994	98.108	101.78	97.993	97.414	97.293	87.734	91.707	96.689	96.665	90.958	94.228	99.04
99.025	98.996	105.19	107.63	108.52	108.5	104.73	110.2	110.87	113.21	111.12	108.26	106.87	102.57	106.87	106.71	114.61	105.05	101.4	102.64	104.18	101.66	106.63	112.83	114.94	109.63	111.89	115.63	97.158	105	109.48	103.81	105.61	113.25	112.49	105	103.34	114.61	105.42	102.79	105.48	102.1	110.25	102.87	102.53	120.04	109.48	113.13	99.613	108.67
108.89	111.38	101.05	110.09	108.05	111.05	110.6	104.85	108.74	121.41	116.74	101.01	102.45	100.81	106.3	107.44	99.064	106.44	114.62	104.42	109.63	102.66	108.71	109.1	113.17	99.021	105.94	106.12	111.56	96.202	116.24	116.53	107.92	116.96	111.59	109.22	109.43	106.54	105.27	100.39	107.81	110.38	109.36	118.41	107.95	109.24	104.63	112.95	111.12	110.14
99.803	102.34	104.6	100.52	107.44	100.91	96.457	95.021	101.64	99.627	100.96	104.88	91.076	95.946	101.98	98.893	105.79	100.6	99.864	102.06	99.053	91.561	100.49	94.494	106.5	91.5	99.963	95.828	99.311	97.144	91.11	96.543	94.843	102.91	97.824	92.745	99.856	97.776	93.971	95.68	97.069	107.9	97.131	99.873	99.044	99.629	94.024	93.217	103.65	100.87
98.452	100.18	108.32	100.48	103.81	100.82	108.06	107.5	107.08	110.13	106.99	102.56	111.97	101.77	106.66	107.22	103.21	109.09	104.75	111.14	106.93	107.82	115.99	107.58	103.76	108.19	110.8	103.63	99.607	100.65	98.694	105.61	106.48	110.17	107.11	104.62	99.55	101.9	111.14	107.68	102.14	110.73	101.01	102.41	103.79	103.15	103.98	101.48	111.47	100.84
106	113.36	117.53	104.89	106.22	110.95	102.88	103.54	104.76	93.125	102.65	103.03	108.37	106.2	107.11	107.48	107.93	105.73	103.18	110.24	107.15	108.13	112.23	103.88	107.53	107.17	102.07	106.99	103.53	105.92	111.19	105.28	96.801	108.98	103.75	102.97	104.63	109.75	110.97	112.61	104.29	105.86	110.77	101.44	115.17	104.33	112.14	107.07	104.94	111.04
114.18	99.875	105.64	109.46	108.55	108.58	95.672	115.08	106.47	98.103	114.27	103.66	112.25	101.85	103.94	114.57	107.77	106.29	114.44	99.456	106.51	112.58	106.35	104.55	108.59	105.61	108.65	107.28	104.53	105.72	105.41	110.03	94.623	106.12	110.33	115.22	111.15	108.58	105.71	107.86	111.99	94.958	97.686	109.99	107.19	110.84	117.69	112.16	109.33	107.38
99.685	102.99	110.29	106.61	111.63	101.49	102.83	106.37	102.27	103.38	103.96	103.65	106.69	105.73	97.698	107.34	96.876	100.94	107.21	107.8	109.48	104.99	111.81	105.67	105.97	104.35	113.89	98.656	103.62	106.69	108.6	105.71	103.31	107.05	101.78	111.1	108.28	109.46	94.683	97.579	104.34	105.41	103.64	106.43	109.85	97.523	111.37	103.54	103.17	105.95
111.84	98.786	100.69	108.51	101.68	99.476	113.16	99.482	107.12	113.31	109.96	114.07	107.3	105.82	100.32	102.74	117.6	109.14	110.08	105.19	114.47	106.29	99.76	105.62	104.9	106.14	101.89	109.63	109.85	108.8	104.07	111	104.17	114.32	109.64	111.24	108.39	100.29	108.94	95.509	102.91	107.04	102.74	104.24	104.61	108.24	109.96	101.71	104.36	103.24
101.83	105.6	112.18	108.23	106.4	105.57	107.88	118.51	110.25	108.93	110.26	105.86	105.69	103.09	110.59	113.13	109.82	111.43	123.62	113.11	101.64	96.884	103.9	105.21	107.04	101.63	105.29	107.52	112.23	104.55	100.44	106.79	108.05	116	98.742	106.42	102.94	113.24	112.9	108.79	105.21	108.16	105.05	109.52	104.62	115.2	105.09	100.84	105.1	111.29
96.097	109.06	92.092	102.81	92.974	100.85	96.93	95.26	86.634	96.932	99.269	93.868	97.058	93.28	97.639	100.07	99.11	98.742	96.494	101.14	100.15	93.463	99.519	97.993	99.755	106.38	102.27	102.25	102.19	100.49	97.466	96.7	92.213	98.848	93.978	98.576	101.51	98.457	104.21	92.137	93.518	103.31	95.353	98.718	101.25	89.494	92.76	91.78	95.412	103.78
101.43	100.93	106.69	100.13	97.621	101.42	101.38	99.909	93.825	101.55	96.774	101.16	103.76	104.53	100.1	95.546	101.55	105.88	103.86	98.381	104.23	98.349	104.1	99.995	100.35	105.08	102.55	99.61	95.745	103.3	94.777	101.07	102.03	95.377	103.22	102.63	105.1	94.754	107.65	96.997	96.037	98.862	111.16	104.32	105.03	98.585	99.533	102.68	96.985	103.94
112.11	108.57	110.96	106.44	109.76	103.73	102.88	111.21	113.56	107.39	113.3	110.95	115.03	115.04	107.85	101.18	108.91	102.58	103.02	107.52	113.92	112.53	105.84	106.55	117.76	97.111	111.43	111.65	105.04	120.47	103.94	113.89	110.8	113.4	106.27	112.73	112.92	104.15	108.95	105.82	110.39	116.52	117.77	107.98	110.35	98.771	112.68	110.62	103.58	112.46
105.73	113.31	97.178	103.68	105.97	101.68	108.57	111.98	116.04	104.75	105.03	100.21	111.27	110.04	109.84	96.096	107.57	102.9	110.18	103.44	104.06	101.51	105.61	105.64	112.38	105.55	103.2	106.17	94.678	105.51	112.6	98.036	104.97	102.89	108	109.2	113.24	106.03	112.61	103.19	105.21	109.76	104.35	103.18	110.33	101.7	105.71	104.14	110.42	109.48
107.29	115.08	103.57	112.58	106.38	111.98	104.49	106.05	113.25	106.97	105.5	107.59	105.3	107.81	110.28	97.919	99.158	108.33	105.88	112.31	101.79	96.705	107.03	106.18	100.26	97.774	100.13	100.55	111.18	102.72	99.804	101.45	101.24	102.91	102.28	102.88	108.04	107.28	103.9	103.8	117.62	101.93	107.04	110.06	104.07	110.05	105.16	100.46	105.52	112.02
95.531	91.634	96.377	97.083	94.151	101.57	94.139	104.43	108.93	103.81	99.983	102.11	100.57	99.178	100.57	99.962	108.13	111.69	100.16	98.372	99.142	103.86	98.228	95.853	107.39	103.36	104.89	92.266	92.175	96.886	101.16	87.273	96.599	99.616	91.872	95.96	97.781	100.36	105.24	99.02	102.14	109.37	102.7	108.35	97.641	98.945	91.426	99.254	98.702	107.87
101.59	105.11	101	107.24	104.79	103.73	114.44	100.94	104.59	107.73	101.49	102.23	97.709	103.42	113.52	108.19	99.03	113.36	100.03	109.88	108.28	109.52	105.75	100.7	94.623	103.96	108.85	97.075	110.85	105.96	107.31	104.86	102.75	101.52	107.66	96.548	108.45	101.77	105.19	106.77	105.49	103.52	104.99	104.34	107.38	105.6	109	107.37	108.13	102.23
101.18	100.03	110.23	106.45	104.94	108.92	105.1	106.8	101.55	112.58	108.04	105.67	106.29	110.07	103.92	111.99	112.82	104.4	111.4	107.43	100.04	106.64	106.78	105.76	103.78	105.26	106.83	106.72	101.93	109.18	96.284	109.59	108.06	104.95	110.17	101.32	107.38	100.95	110.63	105.25	106.22	107.25	111.77	105.8	104.63	105.32	109.02	103.72	104.42	99.687
101.76	113.25	109.33	101.2	108.32	105.64	108.48	111.14	108.71	113.39	107.85	100.56	104.26	98.096	114.68	99.237	104.45	106.71	111.02	112.2	109.96	107.05	106.8	102.37	113.07	104.24	110.93	103.49	107.36	117.78	105.81	118.94	114.35	104.43	102.08	107.67	107.59	110.74	116.67	111.88	106.88	94.963	115	110.38	110.55	119.23	110.57	108.39	112.21	104.49
105.16	105.11	108.67	105.92	106.44	101.72	107.02	99.704	117.07	103.37	111.46	102.16	103.02	106.15	108.97	106.69	105.51	102.21	107.58	106.65	106.55	108.85	106.06	105.08	96.706	111.44	108.98	105.82	114.73	109.43	111.69	104.03	109.56	102.52	107.3	105.32	107.09	107.01	107.98	92.626	97.613	105.67	107.68	105.7	109.2	104.9	115.27	113.56	110.58	94.997
102.25	111.21	113.88	108.31	104.81	104.52	105.88	109.75	103.65	102.53	109.2	105.46	96.674	107.1	107.19	109.13	105.82	99.448	96.744	106.71	110.32	98.439	111.75	106.92	105.09	99.176	103.27	103.02	115.42	102.32	106.67	99.372	101.54	116.33	102.98	106.29	99.515	102.33	101.91	99.294	102.03	112.97	102.7	92.55	105.77	109.73	108.85	103.18	104.05	103.56
97.349	118.57	105.95	112.14	108.12	105.24	103.55	103.9	108.65	100.76	99.02	99.367	99.656	106.18	95.924	106.21	111.65	102.2	113.02	108.75	108.7	98.694	106.84	108.75	99.937	109.92	101.96	104.62	105.1	112.52	108.38	106.35	104.45	96.39	105.96	99.142	102.44	103.87	103.35	107.37	113.57	102.81	99.745	101.88	108.91	106.86	111.37	108.15	109.4	102.27
106.13	110.5	103.59	110.03	103.13	105.34	104.87	106.04	102.27	107.23	102.51	98.436	111.66	105.31	98.09	109.6	103	104.41	101.53	106.88	97.713	105.01	101.83	104.18	116.85	104.31	110.27	108.91	108.1	103.83	97.95	102.31	111.86	100.07	108.31	103.35	106.03	106.22	105.83	99.047	112.92	104.31	109.7	103.59	111.74	110.26	110.14	113.13	101.48	105.5
112.39	111.36	100.69	106.04	118.96	102.72	105.17	106.05	107	106.25	110.32	102.19	103.2	101.43	106.22	99.907	102.03	104.41	110.12	103.84	104.56	102.31	105.35	102.21	100.03	106.16	107.62	105.63	107.81	109.79	104.75	99.731	107.81	104.45	108.78	101.78	100.96	104.49	104.88	104.43	108.3	108.97	102.52	109.11	109.68	99.349	103.6	107.86	110.57	97.875
111.88	107.01	102.41	112.23	112.87	109.99	110.86	108.95	110.74	112.42	110.01	105.16	112.79	107	111.66	111.84	110.13	116.06	111.85	117.98	111.67	114.07	114.89	113	107.06	109.84	114.04	101.66	110.55	105.08	106.55	107.08	115.92	120.29	107.47	108.38	110.98	122.15	108.92	109.83	108.85	114.9	106.54	111.12	110.33	121.59	108.3	96.406	112.88	112.6
92.671	98.337	93.177	91.342	103.63	101.03	105.5	89.96	92.191	88.772	102.89	102.41	99.447	104.3	97.87	90.011	106.58	96.573	103.16	100.98	92.663	103.7	96.402	94.483	99.026	96.172	92.131	97.258	95.395	98.584	105.43	96.957	91.978	102.18	103.42	103.61	104.76	99.027	90.877	92.758	89.473	99.982	105.07	107.55	92.659	101.22	92.279	101.13	99.179	92.287
113.2	108.53	113.68	114.42	109.49	104.22	107.94	100.01	108.52	109.46	111.07	103.67	108.77	99.46	107.49	110.46	99.365	111.17	100.29	104.08	95.51	104.69	103.22	106.65	95.698	112.9	111.63	101.14	96.746	100.25	106.22	107.14	107.77	103.29	107.33	104.17	114.11	101.3	103.72	98.605	109.22	99.46	105.42	101.08	102.26	99.271	101.98	109.93	105.64	101.28
106.13	105.88	109.7	109.71	103.61	103.14	106.98	101.66	102.31	104.69	101.02	104.62	110.1	99.728	108.06	108.08	110.45	109.51	97.272	101.82	95.916	105	105.8	101.62	111.43	113.65	108.61	112.1	107.33	107.72	104.87	100.61	101.47	101.32	103.31	101.04	104	113.79	109.51	108.64	109.26	108.91	102.5	105.77	97.292	103.87	111.95	106.1	106.11	112.05
109.9	110.06	107.3	111.4	108.02	108.99	104.69	104.08	104.33	106.88	110.73	109.09	111.03	105.75	119.02	109.33	110.43	99.06	104.93	105.98	109.74	105.12	103.78	107.72	96.561	113.15	102.93	117.58	107.5	109.94	103.87	118.48	101.24	111.41	113.06	106.61	107.64	103.3	106.94	108.88	110.32	113.69	118.88	106.31	109.76	109.3	117.61	102.56	105.17	112.51
110.11	104.83	97.197	100.8	114.28	114.35	112.29	105.06	101.08	114.33	106.62	109.07	108.89	102.53	104.51	106.82	115.58	106.3	108.29	106.42	100.38	104.01	102.62	109.13	112.47	107.65	112.92	109.57	104.44	105.74	106.82	111.3	103.79	109.28	110.25	109.44	106.49	105.76	112.77	110.47	110.28	103.14	108.79	102.52	104.65	106.64	116.14	95.1	112.65	106.19
107.69	102.57	106.13	111.29	105.18	117.96	104.8	117.86	112.52	119	106.2	100.04	114.03	110.88	111.86	108.47	103.57	109.87	114.79	117.92	104.2	109.3	112.5	118.78	107.38	111.12	108.69	105.01	109.66	108.55	106.06	110.31	104.43	105.92	115.44	110.59	112.18	108.96	113.77	110.52	113.29	112.74	104.06	110.85	108.18	104.41	102.15	103.29	106.1	106.35
101.84	102.84	104.62	115.53	112.03	113.94	109.71	112.95	120.56	111.51	108.29	101.08	110.88	107.64	101.01	104.14	108.45	102.63	106.74	103	101.62	112.8	110.7	108.81	107.01	112.02	103.87	102.2	107.75	102.89	105.85	107.57	103.66	113.24	106.06	104.26	106.19	103.78	108.47	107.35	106.77	107.36	109.88	105.34	103.48	106.15	108.17	114.77	102.83	103.48
109.13	102.6	108.19	109.14	115.58	109.16	102.61	93.757	106.19	109.5	105.78	108.28	106.34	98.583	101.38	105.8	105.19	96.057	106.86	114.53	108.66	111.98	105.62	104.12	114.62	107.77	108.49	102.14	108.07	104.94	108.51	107.88	111.42	100.19	106.79	102.11	103.36	102.15	101.22	102.33	103.52	101.7	106.92	118.47	111.14	104.95	96.686	104.57	106.01	104.97
111.71	104.38	111.65	109.06	111.96	104.38	107.37	99.414	107.58	114.02	103.52	104.64	101.38	104.97	101.13	107.66	104.59	111.21	112.27	108.16	98.677	102.35	107.57	100.61	97.901	116.18	103.88	109.14	106.84	103.29	109.66	110.78	107.18	105.22	95.087	106.06	106.26	101.47	110.87	106.44	115.3	106.65	93.884	93.643	119.03	98.083	103.33	91.922	94.813	107.96
115.32	99.181	108.52	107.22	100.54	110.57	110.58	104.88	117.9	100.12	102.79	117.66	106.67	114	94.417	114.63	109.47	111.02	113.81	104.06	106.64	117.7	105.15	107.81	122.03	104.03	101.52	100.93	104.3	99.315	111.57	102.95	110.36	104.46	110.96	104.33	107.52	110.66	114.86	111.02	109.6	102.48	109.2	97.991	104.79	102.68	104.47	107.48	105.1	113.28
101.29	103.35	102.86	98.996	95.543	98.185	114.49	104.37	109.71	104.29	113.28	105.76	112.36	116.45	111.69	109.63	105.74	108.32	103.31	100.68	111.58	104.44	106.67	107.14	109.43	105.16	94.161	111.97	109.98	113.05	111.21	97.899	104.27	103	100.86	106.41	114.57	104.63	110.56	115.11	108.08	107.22	104.51	104.36	103.76	108.66	106.61	110.47	116.56	108.05
99.989	108.49	109.58	103.7	105.43	103.32	112.47	102.29	109.76	109.88	100.87	102.05	107.48	104.58	111.29	99.168	102.12	104.78	111.15	113.01	101.11	109.79	102.24	109.62	95.006	107.32	114.34	108.85	106.17	109.22	99.427	103.63	102.89	108.6	108.45	99.479	109.04	100.57	104.58	109.37	104.66	105.56	107.56	106.79	110.87	102.43	107.84	101.68	101.74	104.35
99.929	98.019	98.672	96.249	97.307	95.554	98.431	99.289	95.379	99.912	99.102	103.09	101.52	97.512	95.548	98.415	94.861	100.1	96.307	99.888	92.078	93.309	99.799	100.11	106.65	102.61	100.37	97.802	98.745	98.635	96.913	94.3	94.538	93.123	92.073	95.307	97.38	100.59	98.649	96.468	97.998	98.788	101.65	97.779	96.372	102.78	97.985	93.116	93.139	97.702
109.77	111.76	106.31	113.68	105.47	102.84	104.27	98.849	109.83	107.7	111.15	106.07	103.88	113.05	112.7	107.17	103.48	114.4	105.13	105.46	101.44	110.16	107.63	98.064	101.34	109.99	109.44	108.27	96.145	112.63	102.41	109.26	116.46	102.76	98.994	95.239	100.57	102.67	102.11	112.39	106.99	106.18	98.351	102.67	101.02	103.12	105.69	106.83	103.7	95.758
105.37	96.337	91.407	96.38	102.05	91.456	94.901	103.91	92.243	92.316	108.19	90.752	106.15	92.779	104.26	99.986	92.945	104.05	105.08	98.117	96.04	92.747	96.115	97.523	107.55	106.01	99.004	95.881	95.789	99.648	107.52	101.24	98.125	100.58	104.26	94.825	95.546	103.37	100.7	93.64	109.82	101.12	95.14	99.488	100.26	95.165	101.66	96.412	97.872	98.852
114.49	121.54	103.05	104.63	112.89	110.54	107.82	107.34	113.89	107.38	106.13	109.32	114.25	102.75	112.95	113.51	108.53	107.57	107.43	94.062	98.767	105.6	100.21	103.51	110.44	108.81	109.36	110.32	104.64	104.37	106.77	107.14	108.21	104.82	107.85	102.67	100.2	109.39	98.1	107.79	106.99	109.31	104.39	118	101.41	98.94	109.69	109.85	107.64	109.8
108.65	104.03	119.19	108.74	104.3	112.99	113.28	99.208	99.508	100.46	105.9	107.4	101.88	108.52	107.48	100.33	106.81	108.19	100.29	98.642	102.65	111.66	97.791	97.413	99.382	105.61	103.81	103.77	105.09	112.99	106.65	109.66	108.53	98.158	106.95	102.39	103.78	107.45	108.78	106.47	102.01	108.43	111.4	101.7	116.7	107.86	110.98	103.27	107.8	102.89
90.674	94.436	103.84	102.68	101.17	103.71	92.521	92.083	102.24	98.612	99.143	97.732	94.718	91.606	102.22	101.46	89.493	98.505	93.25	98.797	95.079	104.84	100.94	99.738	96.641	91.38	87.197	91.908	93.268	105.58	98.366	101.71	98.473	102.61	98.574	95.767	98.133	100.17	92.995	93.375	99.623	98.57	93.064	96.637	94.359	108.14	88.141	94.436	95.412	93.316
98.492	107.82	102.97	103.5	107.44	104.69	113.24	103.95	106.27	103.22	100.88	110.65	102.06	102.39	113.14	103.54	102.69	110.54	103.74	112.9	109.1	108.97	100.42	110.36	115.12	103.33	110.56	114.6	105.56	104.44	105.21	108.79	99.301	105.1	104.06	99.655	97.183	107.4	100.02	101.33	105.9	101.22	101.91	110.79	117	112.11	99.421	109.05	116.51	111.49
107.08	90.995	100.66	103.24	95.08	109.24	109.63	107.16	111.8	96.532	106.96	93.162	101.26	107.07	111.78	103.51	113.07	102.44	108.38	103.15	107.71	109.07	110.22	107.77	103.54	99.608	108.29	100.81	103.9	99.269	100.23	101.02	105.1	99.285	98.775	105.22	104.35	100.37	109.84	103.78	98.628	113.52	103.29	109.48	103.08	109.86	107.61	108.64	116.38	107.15
101.49	95.624	100.23	101.66	98.028	101.51	91.55	93.172	91.512	95.989	94.125	97.165	94.701	92.262	98.791	90.384	107.64	100.46	98.902	95.113	98.772	94.374	104.71	100.08	91.187	101.87	105.45	95.966	100.75	97.983	103.25	101.58	95.603	103.31	93.865	99.09	92.929	102.4	91.827	93.024	92.13	104.27	101.5	92.741	94.703	101.56	103.17	93.07	92.88	99.382
88.255	105.38	99.392	98.59	100.17	100.98	94.106	104.84	103.64	103.2	100.85	90.976	100.28	93.486	92.202	103.6	99.654	87.305	97.469	97.348	94.258	103.82	100.3	108.3	94.771	103.99	90.184	94.815	98.737	101.32	94.658	100.93	95.401	90.421	104.92	102.24	98.473	100.42	102.22	99.834	104.68	90.39	103.55	95.9	94.468	90.881	97.849	101.11	92.885	96.331
105.35	111.21	96.283	105.19	110.8	109.07	111.22	100.61	94.022	105.85	110.03	113.14	101.96	107.64	103.68	112.66	113.14	108.74	105.69	112.08	113.28	103.4	113.93	102.75	113.7	102.92	110.65	117.75	113.46	112.97	97.184	108.78	110.29	102.41	113.34	106.93	106.19	111.56	114.23	102.17	110.04	104	107.82	114.08	111.29	111.37	109.61	103.89	105.27	108.98
93.044	109.26	113.63	103.23	107.62	99.332	97.084	102.82	110.25	103.42	103.23	96.007	96.316	108.71	105.55	98.783	93.908	103.05	100.38	105.68	96.561	103.01	99.681	102.92	102.98	101.08	104.24	101.03	95.272	104.49	101.55	107.57	109.08	108.41	114.46	100.13	100.71	100.94	101.94	93.793	100.31	102.02	102.28	109.42	97.913	109.32	104.75	100.08	104.84	97.342
102.1	101.53	104.48	112.45	103.85	112.75	113.38	106.1	104.07	107.65	106.24	100.84	109.93	103.37	114.25	99.829	115.57	105.76	110.06	109.43	99.773	111.93	102.27	104.54	106.01	112.95	98.509	100.96	106.47	109.2	108.31	103.79	99.833	105.56	100.65	105.3	100.47	111.89	99.588	112.94	98.365	106.66	111.22	105.05	110.12	116.49	107.01	100.04	111.42	102.97
111.77	108.1	110.23	102.12	100.54	102.6	101.88	104.11	91.433	112.72	98.929	106.91	110.24	103.18	104.99	109.2	102	99.338	110.5	101.11	104.48	109.04	111.35	97.599	101.87	99.581	103.64	93.917	103.24	106.37	108.51	105.23	105.6	100.91	111.31	105.59	92.767	104.36	102.35	102.06	98.974	105.81	106.08	110.81	105.14	114.61	110.41	113.7	108.25	112.79
101.79	104.02	106.6	107.6	107.56	96.638	99.271	105	106.35	104.48	97.876	108.93	103.08	112.12	104.54	102.77	107.97	111.52	108.75	111.04	107.15	110.23	113.87	100.69	95.85	103.15	108.19	105.4	106.93	103.59	105.73	106.19	113.74	108.73	99.834	97.613	102.25	108.47	110.37	109.32	108.47	99.539	110.17	108.17	111.07	112.36	100.02	109.63	113.74	107.75
107.69	101.85	93.234	103.39	109.07	114.36	109.92	99.744	102.82	101.16	96.797	98.855	111	102.74	117.98	110.37	109.13	112.78	106.59	104.86	108.81	110.7	110.44	106.5	109.61	101.92	104.3	110.7	104.78	103.75	97.346	105.43	108.25	111.37	103.52	110.69	104.01	103.72	108.31	102.86	116.58	114.95	106.36	109.67	104.15	99.402	104.43	111.61	99.146	102.47
97.448	101.92	104.46	105.7	107.64	106.64	98.106	109.28	105.07	99.088	98.117	103.69	101.32	102.21	109.54	106.98	111.65	108.01	109.9	105.03	109.27	99.952	103.64	100.19	105.97	115.72	106.04	98.558	98.467	106.43	112.1	105.78	102.68	106.21	109.17	98.345	104.41	109.61	107.02	101	103.09	100.69	99.624	101.4	107.58	100.82	107.18	114.11	101.3	108.15
101.11	103.37	104.92	110.43	102.7	110.47	102.35	119.28	105.62	110.83	104.44	103.96	121.12	112.83	101.38	101.83	115.3	113.86	105.94	97.789	109.64	110.22	114.63	102.73	114.08	100.82	109.01	110.82	108.57	107.62	109.78	99.919	120.13	108.74	110.6	108.26	104.84	108.51	108.3	110.85	111.88	114.22	107.41	107.21	109.16	106.93	113.9	111.44	101.49	106.89
110.6	110.49	102.52	109.57	105.79	106.93	110.52	105.07	103.21	107.14	117.76	113.58	107.18	97.037	110.01	116.02	119.92	109.28	111.97	106.93	95.906	110.6	117.9	106.71	106.97	113.35	108.29	107.64	98.717	95.668	100.69	110	110.98	118.46	106.09	103.7	111.11	108.5	112.15	106.97	116.32	107.69	112.93	111.78	102.17	104.28	106.41	114.95	110.93	100.25
105.64	110.3	110.26	107.44	105.43	101.55	113.32	102.47	116.25	100.2	113.11	112.47	101.97	110.34	94.638	111.25	99.017	96.086	92.808	98.574	98.377	102.63	106.33	112.16	111.04	112.7	103.23	103.15	103.22	108.31	109.75	100.18	106.32	109.1	106.4	106.45	102.66	105.95	103.3	103.7	94.335	104.68	102.41	102.48	105.58	111.79	99.064	111.54	97.04	107.25
95.31	99.312	98.281	98.794	96.605	108.83	102.45	101.8	106.28	87.545	99.8	103.99	100.17	93.518	107.52	98.985	103.35	86.559	96.944	96.26	98.255	103.58	107.92	106.75	96.824	101	89.871	97.73	96.914	94.988	97.993	104.7	102.17	91.974	100.99	101.09	100.49	94.546	105.92	97.214	101.57	91.436	91.562	97.121	101.56	104.94	96.54	100.91	94.689	95.007
105.46	106.89	107.13	114.47	103.55	106.99	111.57	107.17	100.32	115.74	104.83	108.43	101.72	110.19	111.13	105.22	112.14	111.74	110.95	103.56	113.56	115.3	108.21	102.9	108.76	111.79	110.15	101.25	102.34	112.88	105.17	106.21	110.43	111.51	114.19	108.62	114.54	116.17	109.26	101.99	113.98	104.38	113.85	103.11	108.64	114.12	107.23	100.62	114.89	106.06
111.1	117.54	102.47	93.224	108.71	106.6	104.5	109.45	106.95	103.96	102.1	103.05	110.49	110.63	105.13	104.69	101.63	100.46	111.76	96.576	117.86	104.46	106.12	113.16	104.01	107.04	107.8	107.26	110.68	110.44	107.9	103.79	98.216	104.76	101.46	104.3	103.61	109.44	110.35	109.17	109.25	102.91	106.95	100.26	102.77	111.06	104.91	117.76	104.84	108.93
106.85	108.09	103.24	93.439	95.702	104.89	102.71	114.4	104.39	104.48	109.45	97.22	102.48	111.34	98.73	108.55	107.05	105.71	103.68	94.88	108.22	108.6	98.281	100.09	109.06	108.06	107.94	103.12	101.29	102.6	103.03	105.03	106.69	108.94	106.12	106.95	104.37	104.95	106.15	112.57	93.172	108.35	117.01	107.41	100.78	111.46	103.21	104.55	105.97	104.53
99.759	100.9	99.178	94.836	98.441	104.16	93.419	100.14	102.65	96.44	92.375	107.47	100.97	96.644	99.575	99.318	101.68	91.476	97.633	111.5	94.983	102.39	91.869	89.643	102.02	96.071	112.2	101.22	103.9	100.09	98.267	99.487	93.135	83.385	108.48	95.738	97.248	104.1	99.361	93.854	95.09	94.387	88.333	100.05	108.95	106.36	96.195	97.912	99.597	91.71
103.03	107.09	108.75	101.86	99.792	105.1	107.38	111.91	99.946	106.38	99.896	90.211	109.76	111.92	96.711	108.77	114.73	109.31	101.99	92.919	99.406	110.74	101.99	104.62	105.93	106.85	102.59	109.58	102.36	104.52	109.77	110.54	105.7	113.64	98.02	106.01	104.22	108.4	108.98	112.18	98.832	107.02	107.08	106.21	106.84	98.811	106.57	115.46	103.66	106.04
109.97	106.96	101.29	99.356	107.45	111.91	107.9	115.99	106.47	105.23	103.19	100.82	111.09	102.91	106.41	103.36	104.76	108.27	97.446	107.66	100.33	116.07	108.53	99.73	98.16	109.46	107.03	107.4	96.46	110	115.85	107.36	116.81	103.19	103.47	101.44	105.27	102.24	106.25	99.759	105.85	96.699	107.02	106.94	106.23	100.81	106.25	105.37	97.999	100.72
104.65	108.32	110.15	114.88	110.37	110.91	108.12	106.38	101.72	104.67	100.64	91.205	109.19	97.874	108.73	111.87	109.72	104.22	110.23	109.08	112.35	112.08	97.818	114.21	106.41	107.06	102.34	112.46	102.96	107.82	108.32	112.82	105.14	107.75	106.09	117	103.59	100.74	106.93	108.22	108.37	112.97	114.88	111.87	106.93	103.44	102.93	108.21	107.48	99.451
98.641	101.58	95.654	95.169	90.384	97.848	101.65	100.45	92.79	96.629	102.34	88.119	96.148	94.443	91.564	94.877	98.167	99.97	100.35	99.785	106.23	96.161	97.629	93.939	94.55	107.56	98.294	96.353	100.63	102.7	94.528	95.756	100.53	98.876	96.145	100.41	101.22	95.665	91.514	84.501	108.82	100.23	93.327	104.48	106.27	101	88.923	104.16	90.716	97.326
113.14	103.37	112.4	105	113.44	100.23	111.04	103.5	115.76	112.59	99.699	110.79	100.42	103.11	118.41	117.66	105.3	106.13	111.79	100.57	109.2	108.02	110.93	111.81	114.72	104.36	99.812	109.65	115.13	109.55	108.18	108.87	106.72	109.01	107.17	112.06	102.03	111.79	111.15	123.53	110.19	111.12	104.16	114.06	109.53	105.58	109.9	118.55	106.66	109.34
102.47	101.4	92.416	99.69	96.679	96.197	98.661	100.01	97.441	102.35	109.35	95.057	89.272	96.531	90.655	97.895	99.223	96.068	97.502	94.652	92.917	100.81	92.299	100.6	95.356	97.967	96.738	92.712	101.88	100.33	99.65	100.43	98.634	93.095	89.805	95.159	99.583	98.427	95.221	96.449	100.01	109.18	94.181	106.25	97.949	92.738	102.61	90.612	95.442	97.765
95.113	96.18	100.47	101.43	95.986	102.68	98.158	98.404	98.247	101	97.218	95.382	100.25	103.02	96.62	98.01	100.43	99.251	102.86	106.53	96.165	91.783	96.998	103.86	102.66	103.8	94.315	101.31	104.76	98.947	100.43	99.821	93.982	98.998	100.01	107.65	88.084	100.72	90.816	95.294	97.639	89.954	97.697	97.704	97.352	98.873	100.64	95.427	99.151	107.95
99.106	95.739	99.937	89.821	92.429	101.96	103.56	102.17	96.314	99.233	98.985	90.983	104.43	103.5	101.96	103.17	87.396	96.838	96.94	101.76	97.045	94.496	107.28	90.907	94.657	101.56	93.822	100.86	98.303	97.793	103.35	97.691	102.29	98.944	98.821	96.974	101.85	97.806	95.989	84.934	100.66	97.296	97.357	91.096	101.33	95.338	98.364	102.6	98.512	87.605
107.63	103.65	109.38	108.8	105.41	115.32	100.6	98.304	119.7	103.35	107.28	102.52	97.586	99.188	108.04	108.33	111.53	106.35	100.16	111.92	105.27	113.29	97.469	106.3	107.05	118.27	108.8	108.75	112.58	100.02	100.69	107.77	100.06	101.81	99.999	101.3	101.54	102.54	108.48	110.44	109.91	109.89	111.1	113.25	102.92	114.03	108.08	97.393	105.28	104.8
109.15	104.22	98.489	104.89	104.7	108.42	100.59	106.82	109.87	102.11	110.65	112.85	108.88	100.08	104.74	103.68	114.49	102.93	108.25	101.21	109.46	107.45	100.87	104.24	106.22	111.55	108.25	111.43	104.55	111.61	109.44	106.32	110.32	95.765	104.03	102.8	103.27	114.52	112.05	110.66	100.84	103.82	101.7	102.21	105.53	110.98	102.82	100.54	101.04	111.52
88.761	105.37	100.35	100.18	92.595	101.71	102.42	103.71	99.161	98.292	110.59	106.69	105.59	100.99	98.451	108.3	98.101	91.8	88.72	94.153	109.02	105.11	98.994	96.614	91.032	99.517	101.13	105.48	103.67	97.148	101.29	101.97	96.536	95.285	100.59	93.289	92.426	109.94	101.76	92.429	101.93	104.29	93.575	109.53	90.733	98.862	96.471	97.454	93.018	102.31
106	99.788	108.65	111.3	105.41	99.123	97.027	109.36	111.22	104.68	104.61	100.62	115.66	110.67	99.487	112.58	110.78	97.334	103.03	108.95	104.28	106.06	108.06	110.96	110.48	104.75	102.17	102.99	102.88	112.78	107.04	109.5	115.78	101.23	111.2	108.36	99.032	108.74	101.07	102.74	104.82	109.56	103.01	108.47	109.29	103.73	96.226	107.29	104.47	101.91
113.36	99.237	108.86	106.47	109.14	117.01	97.543	108.6	111.02	107.97	111.5	96.053	113.86	99.767	113.34	113.81	104.14	101.27	105.94	107.71	108.67	111.15	120.57	102.34	108.17	110.27	106.55	112.34	111.01	107.28	102.45	105.64	105.05	108.85	111.06	118.39	105.1	111.38	109.02	112.94	107.31	103.66	107.88	101.77	102.05	111.55	112.93	108.85	119.02	110.7
95.547	107.51	106.35	97.951	101.59	95.68	101.26	90.821	92.758	108.33	99.829	102.13	101.03	103.63	105.16	97.638	101.75	100.46	102.24	102.63	91.235	91.356	96.805	107.9	103.54	99.685	100.92	95.517	96.673	92.375	97.27	101.39	103.56	100.67	105.82	100.24	99.602	94.77	107.98	103.43	100.12	106.96	105.43	101.6	104.61	91.844	106.04	86.768	102.83	104.24
111.17	108.91	111.68	99.836	106.78	110.9	102.07	105.38	104.87	114.45	117.26	109.36	105.57	103.37	106.89	107.42	105.83	107.57	107.37	105.77	103.28	105.85	99.783	106.26	103.58	112.91	108.2	106.44	107.44	98.56	103.47	101.79	107.26	98.747	95.893	101.6	107.57	112.25	107.13	104.12	115.38	107.93	102.26	105.95	109.86	98.835	101.02	105.93	102.36	94.008
97.42	106.85	111.08	119.71	97.91	104.51	105.55	105.16	105.38	110.89	103.09	110.37	107.38	107.48	115.54	108.66	106.77	112.53	112.07	103.33	102.66	105.98	105.33	106.74	107.37	105.78	109.57	115.29	101.77	108.47	107.71	111.26	100.75	111.72	108.09	104.13	104.54	107.4	98.45	111.24	107.18	109.85	110.91	108.42	110.12	108.57	109.86	100.59	109.57	112.88
109.38	107.96	106.18	110.24	102.21	110.59	115.25	112.88	99.633	108.12	110.92	111.17	108.18	107.03	104.58	110.08	104.21	109.57	109.62	103.61	104.14	99.008	109.03	105.69	107.8	99.689	105.51	109.57	106.57	113.55	110.22	105.76	101.42	110.65	112.06	109.98	100.81	108.38	116.47	119.8	112.68	99.608	116.9	104.91	108.22	108.47	109.05	104.09	99.993	101.95
103.69	97.9	99.816	98.18	96.177	101.79	93.998	97.931	97.317	101.24	101.56	90.685	106.01	93.591	95.507	93.641	105.31	89.848	99.5	99.01	98.846	95.798	101.72	111.4	99.791	97.612	103.69	96.419	99.537	98.012	94.713	100.65	97.175	103.17	96.452	99.975	84.945	104.71	99.008	102.61	104.03	99.484	100.83	99.795	93.863	98.664	107.08	99.155	101.19	99.486
101.56	110.59	106.52	110.5	106.3	108.14	101.77	106.48	96.274	102.71	110.16	105.32	105.57	105.2	103.36	104.04	104.91	115.55	102.41	99.652	115.34	104.48	109.81	116.44	109.14	105.25	102.29	105.27	114.51	99.19	108.27	109.14	109.28	104.65	103.27	101.17	94.301	115.78	102.3	107.42	109.03	106.68	106.46	115.26	108.4	114.2	104.58	111.23	109.71	99.387
107.95	108.36	101.67	103.54	104.56	94.599	113.61	106.23	100.29	107.72	107.36	99.983	101.87	97.329	107.73	97.297	108.96	96.481	104.96	113.53	101.99	101.78	104.99	111.93	98.672	109.92	94.723	107.73	97.668	109.61	109.37	100.35	100.26	109.61	109.8	105.19	99.483	100.37	90.605	101.3	103.44	107.09	106.33	104.87	110.48	106.5	100.63	105.99	98.883	101.84
109.29	102.74	111.61	111.77	109.28	119.6	110.75	105.73	99.872	113.99	107.21	102.98	104.56	110.95	102.53	108.74	115.31	110.37	108.48	104.86	105.83	120.92	108.87	106.31	105.78	108.95	102.19	111.24	108.22	109.83	103.33	112.02	111.26	108.12	100.65	104.41	104.52	108.68	107.41	106.66	102.56	110.63	109.4	117.92	106.75	109.91	104.44	110.26	105.1	112.58
109.54	93.497	107.48	107.27	105.74	109.27	109.52	106.76	107.53	103.51	105.24	105.03	106.75	108.41	110.07	102.43	109.76	108.82	105.84	95.26	96.719	103.91	105.66	108.03	110.03	102.98	107.39	106.92	95.923	106.93	107	107.84	110.21	111.56	105.87	108.35	103.59	103.49	113.92	110.06	104.79	102.54	109.68	108.66	103.82	115.08	108.96	104.65	97.308	100.43
110.48	115.43	106.82	115.22	109.66	113.19	106	111.28	107.61	103.3	100.51	113.58	115.01	107.88	104.34	102.86	111.91	109.04	116.84	113.51	105.93	111.42	102.98	105.93	109.8	114.99	109.53	108.25	108.38	107.42	105.91	106.38	106.76	109.36	103.65	119.37	105.8	117.31	110.79	112.86	116.02	100.07	104.22	105.78	113.33	114.98	112.87	112.28	112.96	107.63
87.968	96.898	99.384	100.58	102	100.66	103.63	101.64	99.791	99.488	98.608	96.932	103.5	96.074	98.408	109.61	103.91	101.78	92.895	87.467	104.44	100.21	91.562	102.19	108.47	99.414	93.256	103.74	97.889	101.5	102.86	97.504	92.797	101.43	98.874	106.13	98.744	106.64	103.92	100.71	96.931	104.81	100	97.418	113.13	93.594	93.638	104.37	99.317	105.78
114.21	105.55	97.761	107.75	108.25	107.09	105.37	121.12	116.7	109.86	99.716	109.19	108.26	106.63	111.39	109.91	103.2	109.23	113.08	114.59	109.02	109.84	109.38	110.45	110.66	108.53	110.89	109.68	100.42	110.86	107.33	107.56	105.29	107.95	110.07	118.95	105.58	111.65	110.71	109.63	101.38	107.58	106.05	99.484	109.71	111.25	110.83	108.55	111.61	107.49
102.35	96.085	91.745	92.938	94.514	100.5	86.651	95.988	102.85	95.596	104.37	99.217	95.225	97.45	103.84	99.413	100.87	99.42	95.626	97.646	101.3	93.73	100.28	91.67	93.895	113.34	96.758	93.41	95.77	102.71	104.1	101	103.73	107.21	94.677	99.037	103.78	99.739	101.95	102.22	102.62	96.025	95.904	102.94	92.83	95.735	108.86	96.149	104.99	98.903
111.95	107.76	99.513	101.92	96.888	104.86	105.92	108.88	100.95	111.09	115.44	100.32	104.71	100.63	101.13	111.09	104.48	102.24	95.086	95.418	107.49	106.77	111.4	102.72	101.18	112.74	106.12	113.87	100.65	104.07	103.48	106.7	102.44	108.1	111.38	109.52	98.749	96.683	108.95	99.698	107.92	117.57	103.78	114.45	106.68	103.35	106.36	104.36	105.12	109.38
115.37	109.18	100.59	109.71	102.37	116.01	107.6	111.85	105.63	109.93	116.99	107.13	105.13	107.57	101.95	108.19	105.83	109.36	114.28	104.42	111.18	97.488	100.98	110.05	110.64	104.67	110.4	104.54	103.36	108.24	113.21	117.06	114.95	107.08	108.76	104.39	102.98	109.07	107.46	105.39	109.69	108.14	102.68	109.35	106.09	103.2	109.55	112.69	114.1	103.42
106.73	111.48	110.76	103.07	103.93	111.6	105.9	116.13	108.5	102.98	104.04	106.83	108.74	95.827	107.89	104.39	103.23	112.93	108.87	108.82	101.99	106.25	103.39	107.6	111.76	104.88	104.49	107.38	109.07	113.97	96.104	112.16	100.98	102.98	111.35	103.12	108.36	109.92	99.911	103.9	95.604	101.94	109.13	103.78	114.05	92.428	107.51	110.01	109.96	107.78
104.08	113.83	115.73	95.522	105.24	97.91	102.27	108.73	105.27	108.83	111.45	104.92	105.37	110.32	104.38	113.32	106.34	104.91	117.32	102.47	111.05	111.17	108.44	103.15	105.12	109.76	108.65	100.57	116.11	99.931	106.13	114.79	105.31	113.95	106.35	104.98	103.4	111.7	106.79	110.76	109.76	109.15	103.13	110.65	104.07	105.03	107.89	115.63	102.81	105.42
103.92	111.13	101.12	107.74	108.74	106.95	108.59	113.19	109.59	101.55	106.63	106.52	101.29	110.65	111.08	104.92	108.7	104.53	102.02	106.03	98.12	112.06	96.949	103.67	105.88	101.9	112.89	98.553	111.35	111.57	106.55	101.76	104.48	98.214	103.18	106.11	112.82	112.1	109.16	105.38	110.09	103.56	101.43	108.43	105.82	104.29	110.56	104.01	110.87	100.58
104.67	107.19	106.79	115.15	107.45	108.72	95.015	105.25	110.44	122.61	102.32	115.21	104.3	103.76	112.08	109.21	111.16	107.61	111.15	103.93	107.93	113.88	111.26	103.46	106.89	102.73	113.12	104.42	99.504	108.34	101.31	102.25	101.73	111.48	107.7	108.86	106.73	109.91	116.33	109.6	112.36	107.05	104.14	112.33	106.43	115.12	106.45	105.4	109.4	113.3
107.92	111.47	112.18	109.57	105.6	104.11	108.94	112.15	101.3	101.67	105.95	108.95	109.38	114.44	105.67	109.52	107.16	99.786	106.89	109.77	103.76	109.17	114.22	107.04	115.51	113.28	109.97	119.09	111.97	116.25	108.78	108.27	106.7	100.08	115.23	114.25	117.07	109.27	112.51	107.26	99.75	110.29	108.11	116.06	99.678	111.39	110.28	100.21	113.56	100.72
101.38	103.55	116.36	107.63	104.72	112.89	112.18	107.99	105.73	105.82	114.06	108.23	108.16	107.27	111.18	110.3	104.57	110.43	116.93	112.62	104.73	119.12	115.74	100.5	111.12	108.45	106.29	105.73	106.05	102.55	113.57	104.69	111.93	109.37	109.8	106.63	101.64	108.84	107.02	103.29	104.24	102.14	100.58	105.09	106.91	101.05	106.28	109.28	102.51	106.28
108.55	113.71	104.5	112.78	106.53	109.43	115.79	117.47	110.07	113.07	115.81	118.26	109.84	110.54	111.69	104.91	113.27	112.19	113.32	107.71	106.85	109.48	99.7	113.02	104.89	104.21	112.38	109.66	102.77	99.318	107.54	110.8	108.72	102.02	107.93	117.58	114.9	111.36	103.97	105.7	103.74	101.7	106.91	109.8	109.03	105.77	108.11	117.97	108.13	105.62
108.6	102.45	99.677	100.82	96.087	102.47	106.23	103.86	91.067	104.94	91.97	95.296	100.21	104.6	101.07	100.99	101.3	100.01	103.13	92.405	96.806	105.57	102.68	97.796	98.015	99.917	99.268	100.46	97.56	95.27	93.054	87.935	99.019	94.437	96.869	106.32	105.26	98.082	101.43	103.74	101.24	88.312	98.897	96.847	103.38	98.587	99.15	103.46	99.407	99.734
104.31	102.87	105.63	112.36	105.94	104.96	103.46	106.53	109.91	107.72	109.54	98.737	104.68	103.55	109.05	106.74	101.99	102.96	102.18	105.05	113.45	115.68	104.86	114	105.44	102.18	106.89	101.61	112.82	102.46	108.79	112.34	108.3	114.83	105.68	110.24	104.06	106.81	104.76	99.343	103.13	106.26	106.08	105.42	111.22	110.58	108.64	108.55	105.03	104.66
111.94	109.37	105.5	110.21	107.03	100.96	110.72	118.05	114.53	101.04	109.2	100.95	101.93	115.46	113.92	106.94	112.56	108.62	111.07	103.71	102.35	109.94	102.1	116.02	108.13	109.73	103.9	106.31	109.63	108.14	111.72	106.13	108.59	101.87	109.69	114.6	114.53	112.93	113.79	111.96	110.5	117.25	115.01	106.88	114.49	112.44	103.67	101.6	107.74	111.28
83.636	95.921	98.191	99.745	90.734	95.38	105.35	92.345	99.804	98.371	102.34	99.197	103.83	100.5	99.771	95.431	92.427	94.082	99.186	95.268	102.11	92.407	98.301	90.604	97.274	94.631	105.43	94.877	97.521	100.41	99.676	102.81	92.52	97.537	100.83	104.77	96.995	101.86	106.81	98.867	96.549	90.01	98.326	102.49	99.597	86.288	104.4	98.41	95.033	98.877
121.55	107.06	109.52	108.58	104	105.01	99.936	103.73	102.97	109.09	107.08	108.88	100.34	105.7	104.28	114.94	100.33	111.56	111.48	116.19	112.29	104.93	101.03	97.118	95.368	110.26	105.8	110.5	107.48	111.12	113.72	111.76	106.37	107.39	106.46	112.14	112.09	98.76	105.49	105.56	110.74	110.11	100.85	98.86	101.66	107.15	98.539	112.83	97.002	106.08
112.42	108.75	98.713	107.75	104.66	102.99	107.01	106.57	110.9	103.02	106.35	107.31	103.96	108.93	107.66	102.61	113.79	110.76	103.21	106.39	103.77	109.12	109.94	102.12	94.678	95.629	108.86	112.56	104.72	111.17	112.66	109.17	107.14	109.75	103.56	101.67	98.016	108.11	111.1	109.31	104.62	112.7	109.16	108.72	105.07	112.68	113.1	106.72	101.7	113.06
110.34	116.24	99.361	110.76	115.49	108.96	102.67	116.6	113.69	104.45	100.38	102.28	114.27	107.25	112.02	98.779	114.48	108.97	114.08	102.29	108.7	102.13	105.28	111.71	114.65	114.6	113.06	104.89	104.32	112.94	106.18	112.09	119.21	114.78	109.62	110.52	107.98	109.08	102.32	110.5	117.39	115.4	111.08	110.39	107.33	112.58	107.86	101.07	105.53	101.21
107.59	100.21	104.93	107.21	108.34	102.33	103.7	102.01	106.29	110.44	109.79	104.87	105.21	106.57	106.21	108.26	115.33	100.41	110.49	110.39	107.58	94.704	99.287	108.5	108.46	105.08	108.35	113.92	106.49	117	107.61	110.84	106.37	113.82	114	101.49	108.78	101.86	114.83	103.85	107.44	109.35	108.1	108.55	102.66	114.51	104.34	99.01	101.11	102.75
111.19	102.1	106.54	103.7	110.53	108.6	106.42	108.83	114.79	112.81	101.25	104.19	107.38	105.57	109.55	104.83	109.21	110.69	107.64	108.33	109.14	108.45	108.12	98.109	109.7	106.36	97.912	110.47	103.49	97.724	104.74	112.61	100.88	113.2	110.61	104.43	103.56	102.5	106.8	106.37	104.27	108.19	116.54	94.561	102.51	111.4	110.77	108.82	100.32	108.38
[truncated: 299 more rows]
[truncated: 150 more columns]
