# Supplementary material for: Genetic dissection of main and epistatic effects of QTL based on augmented triple test cross design
Source: PLoS One. 2017 Dec 14;12(12):e0189054. doi: 10.1371/journal.pone.0189054 (PMC5730204; doi:10.1371/journal.pone.0189054)
Supplement: S10 Supporting Information — (ZIP) [file pone.0189054.s010.zip › z6_1450_0.5_10.csv]

104.61	107.79	109.31	108.66	110.56	108.3	108.17	104.91	106.31	109.19	104.76	107.33	105.62	107.25	106.69	108.88	107.61	106.03	106.76	106.65	106.62	108.98	103.31	107.41	108.29	108.32	107.82	109.34	110.06	108.9	104.81	103.19	107.76	104.97	110.31	107.44	108.93	108.27	109.33	108.96	110.53	104.37	108.1	109.67	106.49	108.62	108.12	107.72	104.43	107.36
104.53	104.03	106.71	102.45	107.68	106.34	107.49	104.73	104.56	105.12	104.77	105.71	106.15	107.28	105.32	108.16	103.14	104.63	109.45	106.78	103.85	105.08	102.65	99.949	105.4	103.54	105.8	105.49	106.97	107.02	104.36	103.22	105.45	102.77	107.1	106.04	105.21	104.31	104.01	108.97	104.67	106.17	103.96	107.79	101.91	109.01	107.29	105.1	108.15	103.9
109.93	108.09	105.73	106.39	107.65	105.93	107.22	103.59	105.32	107.85	104.15	106.81	105.54	104.69	106.79	104.51	106.2	104.85	104.04	105.58	106.11	105.51	109.62	107.46	103.21	105.69	105.27	107.63	107.46	107.56	108.73	105.66	107.27	106.43	107.42	105.46	104.21	106.83	107.63	105.54	106.92	103.84	105.48	110.03	106.99	104.37	104.72	107.94	107.95	107.16
97.821	98.741	96.104	100.34	99.924	93.51	99.296	98.246	98.651	99.609	96.168	101.41	98.321	98.359	100.57	97.337	95.815	95.523	99.092	97.349	95.509	100.05	97.545	99.709	99.903	97.329	98.453	97.799	98.071	100.1	98.64	98.573	94.494	99.875	97.524	98.309	95.996	95.968	94.955	98.39	95.499	99.8	95.992	97.788	99.575	101.69	94.99	100.39	96.587	99.192
106.92	103.65	107.25	107.44	107.17	106.86	107.39	108.6	105.64	106.32	106.01	109.1	105.73	106.69	105.23	104.47	103.99	105.85	106.23	108.55	108.19	106.57	104.25	102.3	106.78	105.33	104.38	102.94	105.9	107.71	103.89	104.72	106.12	106.8	106.46	104.12	103.84	106.97	105.8	107.58	105.86	109.61	103.81	105.27	108.12	104.82	107.06	106.55	105.93	108.24
96.892	96.377	98.604	97.752	98.251	96.834	95.128	97.081	97.796	99.759	99.717	97.06	93.282	94.416	95.397	98.759	98.323	95.291	97.24	97.525	96.664	98.398	96.745	99.195	102.54	98.802	97.176	98.633	98.735	98.966	98.002	95.972	95.596	98.428	100.77	97.5	94.915	98.416	99.679	97.756	99.334	95.272	99.976	97.18	97.716	101.73	99.888	94.801	99.956	99.56
111.67	108.08	104.96	107.85	108.16	106	104.98	108.72	105.65	106.49	107.52	108.69	106.93	108.75	104.98	109.49	108.97	109.19	107.72	108.27	106	108.21	109.8	107.59	108.87	108.85	108.19	103.87	108.89	107.3	104.64	110.53	108.84	105.97	107.7	108.46	107.68	109.18	105.84	108.63	107.57	108.31	108.38	107.2	107.31	110.61	105.02	104.88	105.88	108.08
100.46	97.485	100.03	95.744	97.432	98.812	99.044	97.824	93.691	96.871	97.926	97.956	97.604	99.578	99.427	96.481	96.606	97.439	101	98.134	99.522	96.676	97.873	98.002	96.743	100.22	97.603	96.484	94.946	99.757	99.694	97.133	96.143	96.926	99.196	98.847	96.866	101.82	99.133	100.42	96.176	96.727	98.452	97.274	98.101	99.009	98.916	99.216	101.92	96.241
107.98	104.64	105.94	106.15	103.16	106.15	111.88	112.39	106.56	107.31	111.64	105.31	109.19	107.43	104.26	108.23	107.95	107.38	105.65	106.71	104.42	108.98	106.94	109.36	110.72	109.11	110.2	109.84	107.1	109.77	109.43	107.68	110.03	107.41	106.14	111.21	109.2	108.98	107.49	108.29	108.52	108.49	107.11	109.06	107.4	108.39	106.07	106.15	108.45	110.67
109.17	107.62	108.31	108.23	108.94	107.4	107.22	107.04	103.37	108.47	108.41	108.62	108.86	110.25	106.47	107.56	106.94	105.16	106.67	108.63	106.67	109.62	109.56	108.74	104.94	106.93	107.93	108.25	106.15	107.91	105.82	110.8	106.81	105.01	106.56	104.34	110.41	108.72	106.87	106.62	109.77	109.21	108.03	107.74	108.98	106.12	105.39	108.62	107.81	106.13
104.67	105.41	107.9	105.48	106.7	106.23	105.97	104.24	105.65	106.02	105.92	106.91	107.7	101.52	106.84	103.62	109.41	104.08	102.33	105.36	105.74	107.34	104.53	106.92	106.3	106.46	102.7	107.7	104.41	106.02	106.28	105.69	105.15	107.66	108.43	105.56	106.52	106.2	106.53	104.02	106.37	107.27	102.45	107.47	105.68	105.82	104.35	102.74	106	105.63
105.11	106.83	106.14	105.22	106.79	107.58	106.88	105.48	110.03	107.03	104.91	104.45	106.23	106.02	104.48	110.08	106.29	106.33	103.17	105.27	106.69	105.73	104.45	106.86	104.34	105.07	108.66	104.03	107.67	105.7	107.33	104.91	107.18	105.88	106	102.66	105.56	105.95	108.73	105.68	108.47	106.78	104.43	108.24	109.21	109.08	106	104.6	103.69	104.1
105.43	107.88	104.59	105.49	105.03	105.99	108.61	104.97	104.95	105.99	106.77	105.54	105.92	104.1	105.79	106.06	103.95	106.32	105.65	102.98	106.55	105.18	106.55	106.89	104.76	103.91	105.79	108.31	107.7	103.85	105.5	110.48	106.41	106.07	106.16	107.38	107.55	107.56	106.02	106.81	105.55	105.95	105.36	106.73	105.89	108.12	107.48	106.09	106.85	105.74
106.12	105.79	107.23	106.89	109.95	108.99	108.85	102.75	109.95	110.03	111.28	108.13	107.06	106.76	104.45	111.31	109.3	107.41	106.27	105.79	109.25	110.53	108.6	106.62	104.53	108.6	109.01	108.53	109.64	107.48	108.72	106.33	111.48	104.73	109.23	106.17	108.06	108.67	105.51	109.46	108.47	106.74	106.57	106.48	109.65	107.3	108.66	111.4	104.91	108.43
108.73	109.63	108.87	108.12	107.9	109.28	108.1	111.61	106.59	107.08	108.17	107.33	107.7	110.09	105.14	109.15	107.29	107.86	109.26	110.05	111.8	107.54	105.46	112.7	108.67	110.28	107.39	108.74	107.24	105.51	111.71	106.5	107.12	109.37	106.51	111.41	106.32	109.26	107.88	110.06	105.9	108.89	109.67	110.4	105.22	107.37	106.84	108.6	108.58	107.68
108.73	108.36	108.49	106.16	110.96	107.73	108.5	110.16	110.18	110.73	108.57	110.88	106.82	111.86	107.38	109.18	107.6	110.04	110.5	108.4	110.37	109.21	109.71	110.83	105.67	110.13	109.19	109.87	109.4	108.42	109.63	107.52	108.23	109.57	110.36	109.24	107.63	109.35	108.21	106.31	111.62	109.51	112.02	107.57	107.02	108.28	109.34	109.75	109.63	107.36
107.64	109.48	111.75	106.56	106.32	109.18	105.42	106.57	106.29	109.14	107.51	107.67	108.43	106.51	109.53	105.44	111.29	109.45	108.11	107.27	108.14	109.22	108.29	105.87	110.76	108.92	107.26	109.48	106.46	108.29	106.32	107.86	108.03	108.25	109.72	106.77	107.76	110.88	109.4	106.92	108.3	107.02	106.06	108.88	106.9	107.09	108.09	107.95	104.64	109.65
108.7	105.96	106.47	106.48	106.73	106.18	105	105.14	108.5	106.92	107.31	107.72	107.28	108.72	109.5	107.35	109.26	103.45	111.2	106.41	107.19	107.03	108.68	106.23	106.76	107.15	105.03	108.14	107.18	105.88	106.99	108.29	109.88	109.23	105.36	107.76	108.44	105.18	107.22	110.26	105.37	106.84	107.73	106.55	108.84	108.78	106.19	106.63	107.5	107.9
108.87	108.81	107.87	106.68	110	108.98	105.24	107.17	105.94	107.93	107.42	105.96	109.79	107.43	107.91	107.22	109.34	105.28	109.16	106.95	106.32	107.07	107.66	107.2	108.88	109.11	108.34	110.9	104.48	111.38	109.5	107.42	106.77	109.89	105.44	106.29	111.06	111.67	104.9	108.03	106.31	110.35	106.98	106.79	108.31	107	108.26	107.88	107.75	107.32
107.77	110.4	108.98	108.16	108.73	108.71	111.41	110.16	112.64	108.91	106.34	106.4	108.01	106.32	106.88	109.45	107.96	109.53	109.53	109.71	109.97	112.06	107.82	108.28	109.83	107.71	111.09	109.44	107.96	109.95	108.16	108.6	106.45	110.44	110.76	108.1	107.08	108.58	108.69	108.94	110.84	110.41	107.5	112.58	107.36	105.66	109.41	105.8	107.39	111.13
99.063	98.628	99.257	97.513	96.886	98.712	95.669	95.975	98.253	98.042	98.546	99.035	100.79	98.307	98.889	96.365	94.691	96.481	97.691	100.81	97.489	100.44	96.848	97.222	97.281	98.961	96.504	99.135	98.301	97.762	100.04	99.482	101.36	98.729	98.113	99.498	100.56	99.407	98.138	98.955	97.705	97.599	98.095	98.475	99.471	96.667	97.921	97.86	98.306	100.55
105.82	102.34	106.35	102.76	102.95	107.43	105.96	105.42	104.86	103.01	105.86	108.03	105.75	104.46	106.34	107.86	106.42	108.31	105.68	105.85	106.77	109.19	102.71	105.4	108.17	103.92	107.09	103.1	106.74	104.52	105.65	107.37	104.94	106.81	106.61	107.66	109.69	108.71	104.41	105.58	105.88	105.74	106.9	105.92	105.2	105.58	107.35	106.21	107.5	105.73
107.35	112.41	111.39	111.02	109.82	112.21	112.76	109.87	113.38	108.29	108.93	110	108.95	110.21	107.47	112.28	111.04	109.52	109.85	111.35	111.57	109.08	109.48	112.15	109.7	109.23	110.4	110.48	111.81	113.02	113.05	110.38	110.17	110.31	107.69	110.42	110.48	109.94	108.37	112.2	109.91	109.95	109.23	112.07	109.34	109.81	108.98	108.16	111.5	109.87
100.24	99.336	100.96	100.7	98.65	102.09	101.37	100.18	101.32	100.1	100.18	102	101.2	99.986	100.09	98.969	100.13	100.54	102.66	99.06	101.12	101.91	95.587	99.827	100.41	98.042	101.14	99.692	98.459	100.23	102.21	102.16	99.41	101.47	102.03	101.59	99.675	102.56	101.96	100.96	99.377	99.954	102.67	98.345	100.67	100.01	102.01	101.11	100.97	99.607
109.59	107.97	109.63	106.9	108.75	107.99	109.88	107.36	105.8	104.06	110.13	109.88	111.5	107.82	110.29	108.17	109.84	108.15	108.13	107.75	107.39	105.61	105.33	108.91	110.06	106.83	107.75	106.21	108.61	105.03	110.02	109.92	109.28	107.27	109.8	109.18	109.65	106.83	107.15	110.9	106.93	110.72	109.15	106.78	105.33	106.2	108.98	110.94	108.87	108.43
105.49	107.01	107.65	108.34	108.47	111.44	107.94	112.23	111.35	108.17	107.59	109.91	109.32	108.41	108.25	109.65	106.9	106.16	107.45	109.94	108.52	108.36	107.81	109.32	107.5	108.32	108.22	109.01	109.36	111.37	108.97	109	109.16	108.46	105.96	110.17	105.55	109.18	105.59	107.1	106.49	104.72	105.82	107.62	108.46	107.99	107.87	107.72	106.17	112.45
106.51	105.09	103.9	104.87	106.34	105.88	106.58	106.59	104.95	103.31	107.89	105.38	109.61	105.94	103.34	107.16	108.67	105.24	104.43	103.93	104.52	105.31	104.9	105.33	105.43	105.86	106.65	106.32	106.77	105.17	105.32	104.42	107.65	104.08	105.76	105.16	105.76	105.09	106.04	104.07	106.29	104.35	106.21	107.13	103.5	107.17	105.89	100.81	105.93	103.82
105.29	106.09	105.2	104.7	104.59	104.51	106.16	103.92	104.72	106.39	106.98	106.83	103.69	104.17	106.27	105.02	105.68	107.53	104.98	105.46	102.61	105.02	103.8	104.94	106.51	105.03	103.29	106.86	104.34	109.15	107.05	104	111.01	104.97	102.4	105.7	106.23	103.49	106.13	108.81	105.3	103.57	104.7	107.88	106.45	107.31	103.66	107.11	104.96	107.67
108.41	104.59	105.81	104.9	105.42	107.41	104.14	107.26	108.14	107.37	106.36	105.88	108.95	103.39	105.93	104.88	104.39	101.8	106.34	106.2	104.78	103.18	105.99	105.87	106.31	104.73	107.39	104.22	108.17	103.82	105.45	104.65	108.68	108.61	104.9	104.22	108.03	103.49	107.18	104.7	104.52	106.11	108.43	107.51	103.81	105.49	105.24	105.79	104.83	106.18
103.65	110	105.65	105.29	106.98	106.85	105.64	106.07	107.09	106.61	105.74	106.26	105.21	105.72	104.1	106.99	106.49	108.34	106.92	104.59	108.77	111.03	102.63	104.67	104.3	107.09	103.57	111.34	107.3	105.17	105.64	105.45	107.06	107.16	108.59	107.45	107.67	105.34	108.5	109.24	103.21	106.29	106.9	106.24	107.88	106.87	105.5	107.1	108.93	104.96
104.69	104.97	103.91	108.65	107.7	107.71	103.92	108.45	106.06	105.76	104.85	108.8	106.7	104.28	107.31	105.74	104.29	106.94	106.04	105.14	102.12	105.89	105.93	106.03	106.49	105.27	105.96	105.59	107.11	103.45	105.78	108.68	107.15	105.46	107.02	106.63	104.52	101.2	107.36	107.27	103.41	103.72	105.65	102.96	103.77	105.49	106	105.25	108.75	105.11
107.73	107.47	109.55	110.35	109.96	109.29	108.53	105.6	109.41	107.56	108.49	109.64	105.9	105.77	107.48	106.62	106.34	107.53	110.82	104.08	106.21	109.21	108.38	106.67	111.12	107.14	108.03	110.5	109.44	107.95	109.13	109.97	109.47	111.48	111.64	110.23	106.69	104.94	106.66	107.34	110.52	108.14	105.86	111.03	109.04	109.65	107.3	107.66	107.44	106.33
105.64	106.83	107.92	107.79	106.54	109.54	105.49	105.73	106.59	107.29	105.68	103.17	110.36	107.98	108.65	105.3	107.59	110.76	107.94	107.31	109.64	109.41	107.18	111.87	110.34	111.32	108.06	109.83	109.31	111.45	107.11	107.08	110.5	109.84	107.94	107.01	111.14	109.24	106.72	106.34	107.83	105.99	107.38	106.95	106.46	105.85	105.39	107.97	109.23	110.69
101.08	103.48	104.75	103.74	103.78	104.14	100.39	105.29	101.66	105.81	105.13	111.67	104.76	105.86	106.06	106.96	101.71	103.25	107.85	107.98	103.61	105.02	105.53	105.44	103.7	103.76	105.36	104.3	107.25	106.98	107.25	104.18	107.75	103.06	105.08	103.85	105.26	109.74	105.71	107	105.72	105.94	104.09	104.5	105.11	105.75	104.98	108.07	107.39	105.06
102.85	103.3	105.78	105.15	103.73	102.91	107.22	107.43	107.03	105.87	102.82	109.38	105.4	106.2	104.49	104.78	107.43	107.4	104.27	107.63	105.9	107.66	105.66	104.94	104.79	105.96	107.09	107.42	107.43	105.11	105.19	103.66	104.7	104.95	106.96	105.29	102.91	106.39	104.85	105.44	107.51	104.68	107.29	105.94	104.48	104.02	107.64	107.27	107.8	106.15
106.85	107.55	107.32	104.81	106.18	104.75	104.32	109.3	111.23	107.16	106.75	103.5	106.64	103.47	105.11	105.11	109.41	105.11	103.34	104.52	104.86	105.78	104.81	103.3	105.11	107.38	104.88	105.81	101.54	104.2	105.1	103.9	104.94	106.24	105.31	102.07	103.66	105.77	104.15	108.51	108.99	105.58	105.41	108.94	104.68	104.84	104.59	101.69	104.73	107.23
101.75	104.23	107.85	106.86	103.41	106.72	105.76	105.07	108.05	104.71	105.45	107.79	107.36	101.01	104.87	106.76	106.84	103.68	105.21	106.78	106.53	104.81	103.99	107.87	106.63	107.73	104.69	106.62	107.84	102.93	101.18	103.93	102.71	106.45	106.81	107.8	109.4	105.38	108.55	107.66	106.28	103.53	104.71	102.48	106.19	108.07	106.73	108.04	105.22	105.22
103.6	101.75	103.2	103.33	101.56	104.68	104.44	104.6	101.18	101.42	104.04	101.45	105.21	100.17	103.78	105.38	102.55	101.25	101.52	101.79	97.838	102.65	101.57	103.15	105.33	101.17	100.28	102.88	104.57	104.8	102.93	102.89	105.68	105.27	104	100.86	104.84	101.18	102.79	103.23	102.7	103.46	103.24	101.69	102.88	101.86	100.01	103.21	103.28	103.85
112.19	108.19	108.7	106.58	109.88	109.3	109.01	107.29	107.5	108.28	110.06	107.55	104.72	105.18	109.09	107.66	108.66	107.18	107.67	109.59	109.93	108.22	108.52	107.17	106.58	108.77	107.68	105.42	106.19	106.95	108.33	106.9	110.77	111.52	104.74	110.72	109.41	106.23	107.06	105.38	108.82	109.51	107.67	105.23	111.51	107.69	107.57	109.67	106.42	105.36
99.469	94.911	100.78	96.453	100.5	99.661	97.202	98.335	99.374	95.919	97.277	96.117	98.553	102	99.004	98.253	99.705	97.57	98.415	96.344	98.074	101.79	97.015	99.802	95.799	97.632	96.35	99.345	96.953	96.371	96.932	96.795	94.894	99.769	98.11	98.722	99.644	98.704	99.011	95.684	98.288	97.331	97.007	102.02	96.836	97.807	99.042	100.2	97.553	99.019
114.05	110.04	110.69	111.23	109.83	109.74	111.59	109.04	111.28	110.64	110.69	111.19	112.95	109.35	108.51	113.65	113.94	112.17	110.79	110.13	112.01	110.43	108.55	111.93	107.82	111.94	108.3	111.75	111.26	108.89	112.08	109.94	113.96	109.76	110.28	113.37	106.9	111.48	109.5	108	111.45	110.33	112.4	112.7	108.56	109.09	111.17	109.06	106.98	108.67
109.83	103.48	105.19	105.7	105.63	107.4	107.58	104.27	107.35	108.34	106.1	105.94	104.52	107.73	103.18	107.44	104.83	105.09	106.59	108.24	106.14	103.24	104.82	106.74	105.05	105.7	107.89	106.24	105.73	105.26	106.92	103.3	104.96	107.14	104.15	107.5	105.67	104.51	103.42	107.45	105.63	104.92	105.42	107.08	107.61	104.74	104.03	106.37	107.78	105.93
108.26	107.97	110.4	106.45	110.69	105.78	108.85	109.87	107.06	105.21	108.42	107.05	107.79	105.67	108.52	106.33	112.25	106.98	107.61	108.79	108.82	104.75	109.3	109.56	106.73	108.98	107.22	105.94	108.68	106.8	108.16	109.45	107.39	107.44	108.03	110.53	108	108.37	106.93	104.92	108.33	109.21	107.24	107.8	107.6	106.89	109.4	109.17	108.9	109.61
105.98	107.97	103.58	105.7	105	108.68	105.48	106.15	107.56	104.54	106.63	103.42	107.78	106.93	106.08	107.06	108.01	104.62	103.4	106.82	106.49	105.81	104.28	106.16	103.64	104.72	105.03	109.41	104.46	107.04	106.93	108.03	107.15	108.67	104.58	101.49	108.68	105.59	107.33	107.86	106.46	104.32	105.85	107.32	108.32	106.98	106.47	105.68	105.78	103.24
98.671	100.5	98.986	96.205	97.826	95.848	96.938	98.019	99.431	99.616	98.539	98.165	94.942	95.576	94.356	94.16	97.825	99.479	98.464	95.122	96.784	100.18	97.995	98.556	95.659	100.16	95.006	97.725	98.854	97.196	97.723	97.16	98.48	99.288	98.577	99.869	100.15	96.45	97.622	99.673	98.975	99.995	97.237	98.995	99.58	97.259	95.93	98.312	96.921	97.902
101.77	104.12	101.44	101.76	100.96	98.567	100.69	100.92	100.32	101.6	100.93	98.893	99.731	100.39	99.057	101.64	101.15	102.59	103.28	99.865	102.32	101.31	101.11	98.42	100.95	101.85	99.529	100.92	101.89	101.69	101.17	99.638	100.6	104	102.13	99.2	99.605	99.14	102.21	103.39	103.73	101.89	99.609	100.34	104.31	100.24	103.01	99.445	102.8	99.356
101.8	100.81	104.58	98.606	99.208	99.763	100.89	100.27	100.48	100.07	98.971	103.03	98.439	99.222	101.56	99.154	100.72	101.07	98.511	101.27	98.95	100.04	99.923	101.67	101.62	100.57	102.14	103.05	101.33	101.95	104.53	97.262	99.593	101.9	102.67	100.4	100.85	99	102.2	101.6	103.55	100.41	103.07	100.5	100.94	100.22	98.791	99.922	101.39	101.25
103.85	106.2	105.38	104.58	102.79	105.01	107.59	105.32	105.7	105.55	104.24	106.86	106.93	108.37	107.03	105.53	103.11	106.17	107.1	104.39	106.41	106.21	106.6	106.23	105.08	103.66	103.33	105.1	110.11	104.72	106.15	104.45	106.64	107.88	103.67	104.9	107.1	104.62	105.33	101.36	106.63	107.51	107.12	107.92	105.68	101.4	102.36	104.08	105.64	106.79
107.86	110.07	110.79	112.82	108.17	109.4	109.46	110.35	110	111.64	109.14	111.46	109.22	111.18	109.7	108.82	109.92	107.82	111.74	113.34	107.85	113.55	112.69	109.88	108.29	110.1	111.49	110.62	113.28	112.22	110.15	113.23	110.29	111.6	108.78	111.08	110.96	110.01	110.88	107.6	111.02	111.82	110.89	109.53	113.3	112.96	111.58	111.51	110.58	109.67
106.58	106.09	109.91	105.45	108.8	104.04	105.26	105.19	105.89	105.86	107.38	104.56	104.34	107.55	105.37	109.32	106.76	103.57	107.82	104.28	106.36	105.62	106.43	103.65	109.95	102.13	106.78	106.69	106.8	106.9	107.71	107.67	107.49	103.55	107.44	106.54	107.71	107.89	107.78	106.89	108.12	107.82	107.47	103.7	107.6	105.08	106.55	107.29	106.16	103.31
104.23	103.18	102.29	107.99	107.46	107	106.55	106.88	106.89	105.93	103.52	106.68	103.53	105.59	104.97	106.46	104.3	106.48	108.74	104.6	105.03	106.28	104.76	104.97	107.71	106.36	105.19	103.91	105.54	102.61	104.69	101.73	102.11	104.9	105.71	106.96	104.42	102.45	106.99	107.8	109.95	106.95	106.59	102.78	105.66	105.09	105.88	104.74	103.76	108.24
107.88	109.74	106.73	109.2	109.52	108.1	110.05	106.23	109.19	108.63	108.11	109.97	111.81	107.23	110.77	108.01	107.4	111.3	108.15	111.64	108.56	107.28	106.22	107.37	109.88	107.34	110.04	109.12	108.52	106.72	110.68	107.1	108.26	109.08	109.98	105.76	106.16	109.93	110.92	107.37	105.91	109.49	107.23	112.66	104.41	111.69	107.31	110.06	108.88	105.8
107.94	107.55	109.22	105.99	103.67	105.08	108.37	109.74	107.36	107.55	106.7	106.68	109.5	108.57	106.87	106.27	109.44	107.38	106.25	106.7	107.6	107.51	107.09	109.11	109.8	110.5	109.68	108.38	108.19	107.43	106.36	108.74	110.53	104.87	106.63	107.03	110.16	108.68	109.46	105.85	109.72	107.81	110.78	107.98	108.16	109.76	108.56	107.64	109.07	109.47
101.94	105.73	104.63	106.56	105.13	106.32	106.81	107.33	104.39	108.28	108.81	104.18	105.21	106.07	103.82	104.94	107.46	105	106.26	107.85	105.66	104.46	107.52	106.09	105.11	107.58	106.12	103.48	108.12	107.46	108.99	105.63	109.26	107.12	107.5	104.19	104.82	105.08	107.28	106.36	108.23	108.21	107.58	107.04	104.98	103.13	106.72	104.18	107.1	108.48
99.254	98.245	98.539	95.276	94.452	97.254	98.153	97.747	98.376	96.594	98.348	96.16	101.06	95.326	94.969	97.563	98.795	96.734	99.482	100.51	100.45	97.863	99.242	95.277	94.869	99.154	97.3	99.086	96.558	96.587	98.705	98.432	98.355	100.35	96.779	98.954	99.468	94.376	98.117	98.896	98.316	98.446	96.718	99.93	99.679	97.544	99.384	96.565	98.378	101.24
99.955	99.54	102.93	99.45	100.17	100.4	99.2	103.42	101.03	99.755	100.65	99.519	98.46	99.391	100.79	100.27	99.651	101.46	99.932	100.08	101.13	103.13	101.41	100.92	102.8	100.66	103.47	98.331	99.57	99.952	101.32	100.86	101.86	99.036	103.25	100.36	103.49	103.26	96.136	102.18	99.342	100.78	100.24	101.31	101.77	98.701	101.29	102.28	102.03	100.06
105.9	105.57	105.83	102.78	108.23	106.51	104.62	106.15	105.3	108.09	103.15	103.44	105	109.68	104.58	104.63	107.4	106.14	107.41	107.09	104.53	104.59	106.51	105.86	103.04	108.39	106.64	106.67	107.82	104.35	108.72	105.51	106.6	106.54	103.07	103.18	106.38	106.62	107	108.4	106.27	104.02	106.59	108.02	106.61	108.97	109.4	105.01	104.87	107.44
109.35	105.03	106.77	108.31	108.05	106.84	109.15	106.02	108.88	108.3	107.64	107.52	104.94	106.15	108.67	105.73	108.71	109.58	110.21	105.41	107.45	105.6	107.72	109.16	108.17	108.54	109.47	107.23	108.9	108.62	108.18	106.81	107.29	106.45	109.24	109.82	108.63	109.09	105.48	109.93	105.47	109.05	104.21	106.59	109.14	109.63	105.11	104.66	105.46	106.66
105.29	104.45	105.95	106.47	102.16	106.95	106.88	104.57	104.8	106.92	106.56	102.64	105.68	104.97	105.23	103.49	107.07	106.65	105.2	103.21	104.77	103.62	102.73	104.82	106.81	105.7	104.79	108.34	105.24	104.5	107.3	106.74	106.6	103.29	109.66	105.27	104.12	106.85	105.86	107.82	106.34	105.01	107.31	102.34	103.03	104.78	103.48	107.11	105.89	106.68
104.44	104.92	103.85	106.96	105.71	106.53	106.13	106.14	104.75	103.94	102.45	107.33	106.98	105.81	104.88	103.68	103.89	104.52	102.49	106.37	101.85	108.04	106.85	108.68	107.9	107.16	103.37	107.01	107.8	103.25	105.22	104.03	105.25	108.03	106.37	106.24	107.27	105.14	106.59	105.34	108.57	103.6	108.95	105.35	106.46	105.56	104.18	102.58	107.04	103.12
112.77	110.25	109.87	114.11	111.22	107.86	109.85	110.58	107.27	109.91	112.31	112.43	114.63	108.57	108.63	110.27	109.17	110.55	107.25	111.23	110.27	111.75	112.69	112.12	111.67	109.51	111.22	107.6	110	110.11	110.41	107.79	108.86	108.85	109.17	111.75	114.8	111.38	109.39	112.56	109.59	112.53	110.59	111.87	111.42	114.01	111.68	112.57	108.74	111.63
106.31	104.68	105.34	107.56	102.38	105.76	106.98	107.17	106.99	104.68	103.25	105.49	108.09	104.3	106.43	104.31	105.16	109.39	106.6	106.35	105.79	105.86	105.95	103.41	107.05	105.16	105.64	108.85	103.59	104.96	106.22	102.34	105.71	109.8	105.72	106.78	107.11	104.6	106.25	105.05	105.59	103.98	108.63	102.42	106.58	103.91	104.5	107.85	106.24	106.38
107.14	107.65	106	109.59	107.66	108.3	106.98	105.85	102.26	106.91	105.55	105.53	105.76	103.84	108.19	101.91	106.46	108.06	104.38	104.68	104.31	105.68	105.14	106.77	104.93	106.27	104.02	109.21	104.06	107.06	105.12	107.37	102.73	106.81	105.75	106.2	105.9	107.86	106.24	102.34	104.6	106.16	107.17	104.64	104.83	105.48	105.98	105.67	107.84	105.51
110.07	109.05	110.61	109.58	109.48	108.85	108.15	106.47	109.46	108.67	107.47	104.9	110.07	108.5	108.52	106.95	108.74	103.95	111.31	108.56	108.17	105.39	105.93	108.67	106.93	112.62	107.73	109.97	107.12	108.63	106.6	108.38	107.1	108.8	107.77	107.14	110.48	106.5	106.27	105.71	108.47	109.94	109.07	106.55	110.52	107.43	107.76	107.12	108.13	109.61
100.92	107.83	102.92	104.89	105.09	105	107.3	107.29	107.81	105.63	104.02	103.19	103.23	102.95	105.56	106.35	100.97	105.69	106.28	103.84	107.73	104.72	103.75	106.37	106.1	106.88	105.35	106.48	107.7	107.61	105.23	104.45	106.63	105.81	105.26	107.6	107.78	106.97	111.46	104.54	102.48	105.94	107.48	106.84	105.41	103.49	103.95	104.09	103.58	107.57
108.52	109.52	107.88	107.85	107.46	108.21	108.47	111.15	105.17	108.91	106.97	108.69	109.84	112.12	110.27	112.15	108.05	108.11	106.3	108.8	109.25	106.78	107.46	108.23	111.83	107.97	110.02	107.38	108.58	108.7	108.92	110.72	108.51	108.97	107.51	109.28	107.35	107.24	107.6	112.31	110.66	107.8	109.38	108.21	107.63	106.32	106.72	108.52	108.56	106.76
96.785	97.652	99.399	98.921	96.581	99.27	100.01	99.177	98.06	102.29	100.58	98.608	99.748	97.833	102.01	98.517	100.04	102.29	99.489	96.969	99.191	98.987	96.913	96.625	96.193	99.621	98.693	98.303	96.776	100.38	100.62	99.153	99.161	98.757	99.183	97.747	97.08	98.161	99.547	97.43	98.111	102.83	100.41	98.571	98.007	95.341	99.951	97.383	102.17	95.489
100.83	99.513	96.942	98.95	97.722	96.129	96.096	101.2	95.27	99.586	97.656	97.371	95.711	96.716	101.04	98.038	97.527	97.575	99.69	97.561	97.785	97.071	95.27	97.105	97.761	97.817	99.431	98.07	95.8	99.935	95.734	97.232	97.992	101.42	98.843	95.462	100.25	96.597	98.944	97.72	99.253	96.979	97.474	96.292	97.664	99.319	95.919	97.438	98.508	98.038
96.868	103.38	98.807	99.813	99.956	98.451	100.46	100.04	97.872	96.863	99.938	96.022	96.144	99.685	98.357	95.934	99.658	98.831	98.991	100.09	101.98	97.807	98.722	99.023	98.103	99.295	98.37	95.608	99.654	97.523	101.14	99.441	97.655	99.829	97.393	97.672	96.741	99.758	102.81	97.047	99.224	97.865	98.272	99.954	98.173	97.324	97.233	97.908	98.462	98.467
97.548	101.51	98.959	96.446	100.31	100	98.567	102.25	100.78	101.63	100.18	95.481	98.529	96.791	100.76	99.776	98.818	100.82	98.726	97.833	97.445	98.358	99.024	96.531	97.212	94.213	97.037	100.34	97.283	98.934	98.536	98.227	99.861	98.82	101.95	100.35	96.453	99.08	100.28	97.049	96.815	99.397	99.787	101.03	97.764	100.73	97.385	97.906	100.35	98.819
108.41	104.89	109.51	106.89	106.54	106.55	107.75	107.61	108.44	107.81	103.27	105.36	108.15	105.91	106.9	108.81	105.42	107.18	109.56	106.2	105.05	109.04	106.57	106.83	105.88	104.77	105.65	107.16	108.04	105.63	106.74	107.61	107.75	106.4	108.65	105.82	106.44	106.31	106.11	108.97	106.35	111.37	104.53	108.85	108.55	105.33	108.42	107.19	105.69	107.74
97.434	97.625	101.61	99.084	98.432	98.26	95.685	102.55	99.836	96.684	99.154	101.13	99.982	101.08	99.118	98.39	95.784	100.4	99.153	98.158	99.867	97.271	97.253	100.36	97.072	100.29	97.045	94.237	98.1	97.015	99.999	95.947	97.264	96.213	100.46	98.722	98.845	98.972	99.855	99.275	100.95	99.053	100.11	99.605	94.973	97.69	98.474	98.346	97.78	98.662
107	111.48	107.29	106.82	106.91	107.73	108.96	108.89	111.24	107.95	105.12	107.4	107.47	108.47	111.2	106.06	109.9	108.1	109.64	106.95	108.95	106.03	106.11	108.43	107.76	108.49	110.62	108.46	107.87	106.52	109.59	106.27	106.26	106.37	112.25	107.2	108.33	108.66	108.95	107.23	107	109.86	108.14	108.96	107.59	109	109.5	106.17	107.76	110.18
100.31	102.09	98.211	102.55	101.17	102.4	99.756	100.03	100.39	102.46	104.44	100.27	101.17	101.22	102.23	101.27	99.649	98.763	100.45	102.57	102.19	100.98	101.93	99.593	100.41	104.09	99.889	99.442	101.81	102.24	101.74	99.502	100.27	103.95	102	99.671	101.05	100.74	100.34	102.26	102.18	102.48	101.69	101.46	103.85	104.98	100.55	102.11	96.805	98.33
106.61	107.51	108.37	106.42	106.99	107.83	109.95	105.58	105.15	104.03	106.18	107.25	106.09	106.56	108.14	106.79	108.43	105.53	107.52	107.63	104.31	104.43	105.38	108.01	107.88	108.23	106.25	105.61	106.23	106.99	106.89	107.82	105.22	104.25	108.94	106.19	109.22	109.08	104.73	109.14	106.64	106.98	106.66	106.51	104.91	106.12	105.89	106.01	111.49	105
99.273	99.854	99.544	100.53	97.716	98.338	96.851	96.511	96.237	97.424	101.41	100.09	97.788	98.969	99.612	94.636	97.161	96.345	97.708	98.252	97.914	95.841	98.699	98.882	97.036	97.155	99.796	96.999	97.083	98.048	99.85	100.36	96.523	98.102	95.388	99.425	98.513	99.32	97.329	97.651	99.942	97.568	99.521	98.504	99.165	98.998	99.495	94.345	97.202	98.445
104.21	105.83	105.15	108.49	106.88	106.51	104.78	103.71	105.38	105.86	105.75	108.53	103.03	106.07	103.82	105.39	107.34	108.11	105.62	105.11	103.39	106.77	109.13	111.46	105.69	105.12	103.98	106.17	106	107.76	107.72	103.35	108.79	107.29	107.41	105.18	105.54	105.78	106.64	107.79	101.94	102.78	104.79	103.73	104.34	106.06	103.84	107.61	103.68	104.66
107.59	104.65	106.76	106.64	104.03	106.93	102.91	106.14	106.5	106.3	106.52	105.78	106.74	107.3	106.73	106.62	107.43	108.88	106.28	103.31	105.88	109.16	107.82	104.97	106.51	108.48	106.24	103.22	107.22	107.95	103.07	105.6	104.92	103.62	101.15	104.81	106.98	106.74	106.07	106.95	105.18	105.24	104.93	105.3	107.73	105.94	103.84	104.52	104.7	105.39
107.45	106.94	105.35	107.18	106.83	106.63	108.2	104.59	104.11	104.2	105.68	105.06	106.61	106.61	106.35	108.9	101.25	108.11	104.33	109.85	104.44	108.87	107.97	104.75	108.57	101.4	108.45	108.06	103.21	106.39	104.45	108.07	105.33	106.76	103.24	107.06	108.72	107.08	102.33	104.15	106.21	103.39	105.65	106.39	103.61	104.5	107.86	109.84	109.2	105.27
107.6	108.56	104.4	106.87	105.99	109	108.1	105.7	109.51	108.55	105.02	106.08	109.99	109.24	108.92	106.93	110.3	108.95	106.89	107.12	106.65	106.64	107.43	105.61	109.85	108.6	110.04	106.09	106.02	106.45	110.54	105.73	109.31	109.65	106.56	106.69	105.66	105	109.72	105.93	108.23	109.32	108.42	108.47	111.35	105.8	109.59	109.96	104.21	108.54
105.2	104.2	104.22	108.05	106.26	103.51	106.57	108.41	105	108.26	106.93	107.32	106.83	106.73	102.79	103.1	105.4	104.35	107.27	105.51	107.82	103.27	105.03	106.57	104.89	103.64	105.57	104.56	104.72	106.35	106.82	108.22	103.52	103.48	107.57	106.36	106.64	103.36	100.22	106.34	106.4	103.13	107.1	108.66	107.49	104.31	105.69	107.32	105.22	106.69
104.56	106.81	108.78	107.05	104.36	103.89	106.03	107.93	106.04	103.92	104.48	108.39	104.93	107.12	100.77	106.65	105.8	108.03	105.52	108.58	105.84	105.46	105.83	104.64	107.35	106.06	103.41	107.48	106.12	105.63	107.94	108.49	105.75	107.06	103.16	107.76	106.99	104.22	105.1	107.35	104.71	107.68	105.29	106.61	108.15	104.65	107.74	106.08	105.81	103.02
105.05	101.37	100.75	100.06	100.93	102.52	103.88	103.55	100.81	102.15	99.943	101.01	100.64	100.06	103.46	102.14	100.35	104.45	98.863	100.68	98.398	100.98	104.82	100.78	102.56	101.54	100.42	100.81	100.65	97.247	103.89	101.54	101.39	102.29	100.8	103.25	100.42	97.45	100.07	101.06	99.824	102.42	98.097	100.78	102.84	100.02	100.61	101.68	100.33	98.85
98.652	98.963	99.781	96.165	96.626	99.458	97.728	98.362	100.23	98.802	95.702	101.35	98.594	99.25	98.012	97.387	97.375	100.86	97.317	97.641	98.443	99.856	97.512	99.377	101.19	98.212	99.309	98.15	100.25	96.021	96.314	97.389	97.048	96.288	97.552	96.58	99.359	96.845	99.33	100.31	98.471	96.698	96.622	99.363	96.88	97.878	99.785	98.343	97.432	96.842
110.94	110.44	107.66	104.72	106.54	106.6	106.65	109.34	110.36	106.87	106.26	106.22	105.22	106.01	108.7	106.2	103.08	104.33	107	108.71	105.22	105.79	105.42	105.12	107.91	108.47	106.28	108.09	104.55	106.28	108.19	104.34	104.61	104.35	105.92	106.26	105.43	105.01	105.52	105.58	107.75	108.03	110.53	106.8	106.57	101.89	107.88	106.93	107.16	107.97
105.98	110.11	105.26	106.54	107.75	108.35	107.64	111.21	108.95	108.59	106.39	108.26	105.92	106.2	109.44	108.04	106.73	108.02	109.15	107.17	107.8	108.38	109.37	108.4	106.55	106.14	107.97	110.88	106.3	108.22	109.85	108.54	106.11	108.33	111.09	107.68	106.42	106.75	108.96	107.8	111.57	106.57	110.07	108.78	108.22	108.54	108.66	111.08	108.97	108.96
109.26	106.82	110.69	105.54	108.6	106.91	107.37	109.49	108.36	107.34	106.16	106.02	106.24	106.73	109.86	110.61	107.74	106.49	108.67	109.31	107.84	108.8	107.85	108.88	108.25	106.75	106.84	109.47	108.32	108.86	109.61	108.6	108.47	110.41	108.15	105.34	107.27	110.6	104.53	109.3	109.13	109.01	108.55	107.88	110.09	105.2	108.9	110.59	110.14	108.43
106.21	104.8	106.43	107.97	104.21	104.46	102.85	106.87	105.14	107.64	107.99	106.95	104.62	105.4	106.82	105.38	103.19	106.48	104.54	104.56	104.21	106.46	106.52	106.61	108.77	106.2	105.98	106.64	104.35	104.35	107.53	104.64	105.36	106.5	111	106.04	103.47	106.54	108.86	105.89	105.65	106.01	104.98	105.29	104.07	109.84	102.67	105.26	105.39	107.69
105.33	105.37	108.43	106.6	103.69	110.36	106.35	107.48	108.17	104.54	105.92	105.79	106.8	105.13	106.76	103.84	105.3	105.16	100.63	108.31	105.69	106.21	101.64	106.34	105.48	106.65	106	103.49	106	105.8	104.89	103.95	104.68	103.7	103.95	104.36	102.77	106.01	104.09	103.49	102.87	103.8	107.4	105.26	106.36	108.67	104.85	104.85	103.06	106.54
105.57	104.85	105.57	107.23	104.55	103.66	104.23	106.88	104.54	107.94	108.01	106.64	104.57	107.39	105.68	105.93	107.07	104.64	102.3	107.26	105.61	104.9	102.42	108.53	108.78	103.99	103.78	102.84	103.91	104.41	103.81	104.85	102.11	105.02	103.66	103.85	103.41	107.34	106.87	106.42	106.4	102.61	104.15	108.12	108.47	107.21	105	106.02	106.28	104.5
104.61	103.97	106.94	106.6	107.46	108.74	105.12	106.2	107.26	107.36	105.76	105.64	104.74	105.39	105.93	106.21	104.14	108.23	107.66	105.82	106.16	101.04	105.81	108.42	105.76	105.29	105.17	108.55	107.5	106.94	105.86	106.39	105.71	106.28	107.6	102.61	103.75	105.09	106.33	107.26	107.63	104.95	104.85	105.12	104.4	104.97	106.99	106.38	106.11	106.59
109.29	107.8	108.85	105.33	107.24	106.23	107.38	109.72	106.48	107.88	111.04	108.07	107.2	108.47	110.13	111.18	109.21	109.44	107.96	110.12	109.86	109.46	108.88	106.49	110.35	114.4	107.37	108.4	110.04	106.08	107.43	110.74	110.54	107.53	107.35	108.56	112.55	106.97	109.97	105.52	108.38	107.5	108.03	108.96	107.18	107.82	110.25	107.14	107.32	106.98
105.66	109.32	104.02	105.9	106.47	106.52	105.91	106.04	103.44	107.38	107.26	103.94	106	107.15	105.95	107.31	106.6	103.9	105.72	107.96	105.64	104.96	107.81	106.49	109.38	107.25	104.2	107.3	101.95	107.17	105.15	104.42	103.9	107.28	106.85	106.98	105.15	107.07	108.07	107.44	105.83	105.6	105.5	107.08	106.74	106.44	105.7	110.23	105.36	106.59
102.4	104.47	104.81	99.808	102.32	102.41	103.36	100.5	105.29	101.97	102.99	101.95	103.12	101.88	103.21	105.77	103.52	104	102.94	102.83	103.8	103.18	99.506	100.21	105.47	102.36	102.47	102.22	102.5	104.34	102.66	100.23	101.31	102.99	102.83	105.14	101.2	101.41	102.02	101.53	107.19	102.87	99.438	103	105.54	101.48	102.64	100.2	105.38	102.34
107.1	103.31	105.58	105.11	104.61	103.46	103.23	105.87	105.67	109.24	105.41	106.82	105.43	103.83	105.08	106.94	106.18	107.14	107.46	103.99	105.99	105.62	105.51	105.14	104.19	105.89	107.34	106.23	103.43	105.73	104.93	105.68	110.54	107.33	108.02	107.07	104	103.44	106.86	104.04	104.42	106.86	105.39	109.27	109.98	107.3	106.7	105.07	102.75	105.82
107.35	106.4	105.28	105.66	110.15	105.21	106.59	106.51	105.14	104.52	106.6	107.31	108.38	105.42	107.17	108.98	106.92	105.11	107.91	109.52	105.16	107.69	106.75	107.76	105.23	106.76	108.49	106.71	105.57	107.16	106.04	106.1	107.08	105.96	106.67	104.85	103.43	106.85	106.32	106.21	105.9	105.28	108.63	108.89	107.39	105.73	106.07	104.36	106.9	108.96
101.3	102.95	99.367	103.95	100.47	101.1	98.181	101.5	101.39	102.17	101.56	98.913	103.73	100.7	101.6	98.151	100.01	103.46	103.41	101.66	102.48	98.871	101.08	101.23	100.48	102.87	102.11	103.16	98.97	100.17	99.792	101.06	102.33	99.621	102.63	101.7	99.821	101.02	99.094	102.02	99.038	102.63	100.27	100.02	103.58	100.71	100.38	99.466	99.859	100.67
109.71	109.89	107.35	109.38	105.21	108.47	107.92	110.12	111.14	108.75	108.11	109.57	109.8	103.37	108.73	107.02	108.45	107.42	106.45	110.6	110.03	108.08	108.83	109.98	108.09	109.19	107.26	108.02	107.91	107.19	109.59	105.48	110.54	109.89	109.39	105.1	108.06	108.25	111.96	104.09	107.49	105.67	106.46	108.05	109.83	110.31	105.56	108.1	108.12	109.58
102.98	100.44	101.9	103.35	100.74	102.34	99.501	102.3	98.653	102.25	97.859	98.279	100.5	102.98	103.54	99.525	99.689	99.7	98.303	101.74	101.17	100.95	103.58	100.09	102.82	101.84	101.45	100.74	102.71	100.72	102.31	107.8	99.107	99.62	103.23	101.73	100.24	98.935	98.508	102.46	99.915	98.578	97.067	103.45	104.52	103.79	98.944	104.04	102.43	100.01
96.347	97.965	96.59	100.85	97.561	98.672	100.01	100.41	98.027	100.02	98.059	96.087	100.37	95.404	99.326	99.21	99.408	98.665	101.08	99.595	98.001	100.83	97.128	98.111	96.593	98.986	99.542	98.364	95.477	97.329	95.892	98.321	100.39	96.831	95.323	98.71	98.592	96.924	92.763	97.117	98.71	94.84	97.919	99.562	98.886	98.411	96.491	99.361	100.27	99.773
102.21	99.713	98.306	102.66	98.247	103.17	99.43	99.367	99.957	100.9	102.21	98.709	99.769	99.966	99.908	101.58	102.24	100.94	98.967	100.4	100.19	99.901	100.37	101.12	98.951	97.105	100.55	100.89	101.78	99.557	100.93	99.157	100.74	101.98	98.604	100.27	99.858	102.3	99.756	100.11	101.38	99.329	103.48	99.61	101.79	102.51	101.71	99.586	99.601	100.61
97.868	95.371	100.52	98.878	96.967	100.4	99.437	102.12	97.57	100.2	98.996	95.539	100.82	98.938	98.73	99.954	94.528	97.201	94.177	94.932	98.928	95.598	95.588	97.288	97.517	100.04	98.006	97.394	98.138	100.38	99.539	96.596	98.589	98.729	96.75	95.827	99.632	98.231	101.3	98.553	97.608	98.796	99.866	100.1	98.603	96.408	98.53	96.691	98.371	98.203
110.92	110.12	107.25	108.65	108.26	109.31	110.21	105.56	111.99	108.04	106.76	110.11	108.48	108.64	107.23	107.86	108.4	110.09	111.11	107.11	109.71	108.85	106.01	108.8	108.47	105.77	107.67	109.98	112.95	109.53	108.5	109.15	109.08	108.64	105.98	110.96	110.39	107.67	109.47	109.44	109.04	107.95	107.93	108.36	110.16	111.7	106.7	107.35	111.14	107.95
104.31	108.56	108.15	107.64	108.47	107.05	104.63	107.5	104.47	104.82	106.15	106.38	105.19	106.36	107.66	105.88	107.68	105.86	107.32	108.92	106.84	108.19	104.35	102.44	104.63	108.81	107.72	105.35	106.32	110.68	105.12	105.18	105.82	107.09	103.98	105.23	106.94	105.63	107.79	102.8	104.61	106.78	108.34	105.15	107.57	105.45	105.51	104.57	105.27	107.2
100.26	96.533	97.723	97.079	96.056	97.941	100.72	97.075	96.581	99.769	96.631	97.687	93.961	99.657	97.214	98.259	99.838	100.1	97.474	99.323	99.482	97.946	94.642	97.76	96.678	97.397	96.847	98.723	98.919	97.555	101.13	96.39	100.66	97.436	98.115	95.185	97.94	97.86	98.835	94.015	97.252	100.1	97.245	99.07	96.69	96.742	98.403	97.153	98.696	98.715
110.05	106.41	109.84	107.93	108.03	109.34	109.68	105.71	109.08	109.19	108.85	107.54	108.14	107.56	106.45	107.25	106.22	107	107.41	108.53	109.4	110.76	107.59	107.84	109.65	110.4	105.71	109.93	108.86	108	105.53	109.6	106.89	109.26	111.76	109.96	106.78	107.17	108.78	111.6	109.17	108.52	108.22	106.32	110.28	109.56	105.36	109.49	106.39	107.83
106.65	108.5	106.65	105.22	108.63	106.44	107.68	107.15	108	104.97	106.36	105.63	105.63	105.31	108.94	105.44	105.02	105.85	106.88	105.15	106.25	109.58	106.18	106.55	104.54	103.87	105.96	106.57	105.93	104.59	107.54	105.32	106.81	110.3	106.03	106.56	106.23	108.49	106.88	108.24	112.28	106.57	107.11	105.62	103.33	107.56	103.37	106.16	108.64	105.39
111.67	107.05	111.17	108.51	109.07	106.4	110.83	108.68	104.99	106.25	109.16	105.5	109.29	108.99	109.25	111.05	112.36	108.13	107.65	105.33	109.54	106.24	108.73	108.27	109.05	108.85	106.35	108.47	109.31	108.87	106.56	109.7	107.96	107.48	108.09	109.67	110.94	107.8	109.87	110.1	108.09	108.15	108.27	105.35	108.84	109.05	107.65	111.94	112.29	109.72
104.61	102.25	103.62	103.92	105.56	105.59	103.41	106.86	104.19	105.95	107.47	104.89	104	107.03	106.21	106.54	105.82	105.31	104.93	107.58	107.98	104.14	105.98	105.07	105.79	106.5	105.42	103.41	104.78	103.31	104.12	106.59	105.18	103.42	105.05	104.58	104.12	107.18	107.36	103.05	104.11	105.89	106.3	106.24	106.39	105.16	105.29	105.49	102.14	103.82
107.64	106.59	108.37	104.17	108.92	106.94	104.8	104.98	105.45	106.48	105.99	104.69	106.19	104.43	105.05	105.36	104.3	105.49	103.78	104.47	105.85	106.14	106.45	104.71	105.13	104.19	103.8	104.27	109.46	105.09	104.87	104.99	105.79	104.26	108.82	108.75	104.02	104.08	105.47	102.76	108.06	105.92	103.92	107.87	104.98	107.4	104.28	104.24	106.34	107.43
107.95	110.73	105.34	107	108.08	105.48	108.39	109.6	110.07	108.29	107.92	106.65	107.28	108.64	108.22	110.55	109.14	108.27	109.65	109.86	106.9	108.65	107.3	110.22	107.85	109.39	108.63	107.84	106.77	110.18	107.43	107.77	107.99	105.35	108.68	104.65	106.25	109.87	107.54	111.69	109.26	107.93	110.06	106.2	106.69	105.28	107.91	109.03	107.8	105.6
100.61	97.601	97.516	98.432	99.017	98.373	100.18	98.56	98.721	100.25	96.076	97.427	100.05	99.851	98.442	95.866	99.786	99.988	95.175	97.096	95.323	98.622	100.43	97.326	98.856	97.79	100.87	97.064	95.858	101.91	98.653	97.659	100.36	100.32	98.716	96.913	99.734	97.561	97.109	97.426	97.79	98.557	99.223	96.216	97.671	97.955	98.293	98.386	96.701	98.905
107.66	107.57	105.67	107.77	107.72	110.69	109.93	108.39	109.28	108.88	105.64	107.87	109.64	107.73	109.19	110.08	107.82	107.51	110.06	110.53	109.83	111.54	105.3	108.19	107.44	108.18	108.67	107.42	106.54	108.08	107.44	109.19	109.44	107.31	109.68	105.59	108.94	107.8	108.34	103.71	107.72	110.06	109.84	109.11	107.03	109.66	108.93	104.88	105.69	110.74
104.37	106.7	105.03	103.53	106.71	106.7	105.68	104.09	105.45	107.17	109	105.37	105.63	106.37	104.31	109.27	107.72	105.81	106.41	109.41	104.75	106.4	104.7	106.91	108.89	103.31	107.43	108.95	106.44	107.42	107.64	107.94	107.32	105.14	109.64	105.77	107.38	104.83	105.5	105.12	104.63	105.23	104.5	104.55	108.16	105.53	106.92	106.09	103.6	106.6
105.91	104.6	103.73	103.85	102.83	103.17	104.79	106.78	106.89	103.85	105.57	104.82	105.54	107.86	108.47	104.46	103.8	102.96	102.7	107.09	106.69	104.06	105.91	107.15	104.05	107.07	105.51	105.81	108.03	105.04	107.04	104.52	108.77	104.39	103.6	103.67	105.95	105.39	104.96	106.76	103.28	107.54	103.71	107.74	107.56	106.55	105.59	106.11	105.22	102.79
108.4	106.53	108.49	107	107.56	109.78	108.82	107.67	107.19	107.54	105.4	106.17	106.79	106.38	107.74	108.17	107.85	106.39	104.92	106.44	107.4	106.74	106.44	107.19	105.6	108.3	106.95	105.51	104.15	106.03	106.09	108.28	107.37	105.6	110.02	106.2	106.04	105.78	106.02	105.96	105.86	104.71	107.28	107.94	106.77	105.03	105.62	106.44	105.21	108.52
96.317	97.405	100.04	98.916	100.53	98.664	97.85	96.675	96.776	102.16	96.631	96.039	101.66	94.695	102.21	97.103	97.688	100.14	97.507	97.852	100.15	98.115	96.628	97.283	100	98.841	99.022	97.353	100.07	94.073	98.039	97.001	100.61	98.354	96.144	97.025	97.561	95.655	98.779	98.617	96.975	98.451	98.804	99.086	99.389	98.297	98.445	96.18	97.989	98.716
104.41	107.97	107.6	110.87	108.37	109.5	110.03	106.19	107.05	107.72	107.37	108.3	107.31	109.66	105.55	112.2	110.55	108.11	109.27	107.27	107.94	109.01	110.2	109.87	107.55	109.16	105.59	111.12	107.16	106.88	107.55	107.93	105.23	106.61	107.79	106.88	105.12	108.89	109.26	109.69	105.92	107.41	105.68	106.1	109.76	107.61	106.32	109.51	109.82	106.91
107.57	103.39	104.91	105.69	106.85	104.86	107.79	106.93	105.79	105.33	107.61	104.94	107.73	107.24	103.47	106.3	106.98	107.5	106.39	107.55	108.22	107.01	106.66	104.88	109.84	104.16	104.49	106.46	106.15	107.61	105.63	104.32	104.52	103.47	107.79	106.74	104.99	106.34	101.3	105.44	102.68	106.11	106.63	107.37	105.07	104.13	106.97	101.64	106.19	109.17
104.51	106.54	110.48	110.31	108.06	107.48	107.86	110.85	105.72	106.55	108.49	111.68	110.01	105.07	109.17	110.47	105.29	107.71	108.87	109.06	107.89	105.22	105.44	108.67	108.93	104.37	106.8	104.95	109.97	109.54	106.78	108.23	107.44	110.36	106.51	106.66	106.96	108.8	106	110.16	107.86	105.85	106.17	107.86	108.04	107.83	109.74	109.57	108.72	107.59
106.21	107.23	106.8	107.64	105.57	109.72	109.62	104.82	110.31	109.28	109.35	104.27	106.23	110.24	108.69	110	106.92	108.4	106.19	109.45	107.49	106.46	107.39	110.31	108.62	107.23	107.7	106.49	110.56	111.4	106.5	109.41	107.69	107.14	104.35	109.77	111.11	108.94	111.44	108.46	108.88	110.35	108.02	109.26	108.18	107.54	110.81	110.96	109.1	109.16
99.647	101.52	100	101.25	102.34	98.843	101.21	99.229	98.047	100.95	99.515	101.53	97.816	99.918	100.31	103.6	100.33	103.2	102.86	101.47	98.75	100.26	101.4	98.927	103.58	100.48	100.32	99.159	99.132	104.48	100.36	101.79	101.81	97.361	101.68	98.34	98.631	101.74	103.1	101.55	100.48	101.54	100.04	101.7	97.359	100.4	100.37	99.519	106.09	104.56
100.15	93.27	96.993	100.75	99.354	94.723	98.078	95.313	94.658	97.389	98.953	94.811	99.569	97.654	97.403	96.387	99.212	97.78	100.4	98.468	99.62	98.49	96.708	97.527	96.662	97.341	95.771	97.803	99.227	96.276	100.45	94.139	100.76	99.227	99.5	99.116	99.187	97.977	95.997	101.48	96.908	97.445	97.572	98.423	98.342	96.97	98.535	97.057	96.964	95.702
108.01	106.65	106.66	108.97	107.73	106.82	111.66	103.34	103.17	104.28	107.83	105.6	105.56	106.29	105	107.72	109.76	109.11	108.61	108.03	105.95	107.5	109.95	111.25	109.67	105.82	106.79	110.04	106.64	105.48	111.06	110.22	108.88	105.55	107.98	107.11	105.59	109.32	108.09	104.51	107.59	110.69	110.23	106.9	108.9	106.07	107.88	107.5	107.92	109.53
108.85	110.79	108.62	104.69	104.35	103.7	107.27	106.02	107.54	107.93	106.85	109.85	105.76	111.12	107.47	107.28	106.01	104.07	107.97	108.3	107.68	102.72	107.46	107.9	106.83	104.09	105.84	107.82	107.64	106.04	106.2	108.04	104.57	105.46	105.51	108.11	107.88	106.04	104.99	104.67	106.43	108.08	103.27	106.97	107.67	106.84	105.2	103.65	106.48	105.43
108.56	111.52	107.67	108.03	108.59	109.8	107.58	108.5	108.89	108.87	106.46	103.35	104.54	109.7	110.43	108.24	107.84	112.14	110.88	107.95	109.36	106.16	108.91	106.88	109.71	108.01	110	107.95	106.24	106.38	110.7	107.22	109.02	106.8	109.51	107.48	108.19	109.57	112.5	110.09	110.71	108.68	109.12	108.99	109.49	110.15	108.94	109.77	108.75	112.82
107.21	108.76	107.44	105.29	107.62	111.21	108.36	107.31	105.92	105.49	108.51	106.79	107.98	109.17	109.49	105.41	106.83	107.47	105.97	104.35	106.79	111.78	110.69	106.17	106.05	108.62	107.87	108.26	107.29	105.53	109.77	109.16	107.29	111.82	107.96	107.96	108.2	106.68	108.32	108	106.31	109.56	108.19	106.96	109.49	105.43	110.67	107.6	109.16	107.93
104.2	107.16	107.64	104.82	103.38	103.05	105.75	106.59	105.87	106.52	105.7	106.66	105.52	106.14	102.88	104.59	104.29	104.92	105.56	105.57	106.28	104.36	105.88	109.43	106.37	106.76	107.65	107.13	103.65	104.74	104.25	104.95	105.47	108.41	106.4	106.19	108.38	105.09	106.42	105.87	105.49	104.67	106.88	103.79	105.7	106.59	106.07	106.37	106.6	104.01
103.13	108.91	106.26	105.97	109.3	102.8	105.28	103.27	107.49	104.52	104.73	106.34	103.59	103.89	108.36	104.83	105.4	105.48	103.75	105.47	106.7	103.68	99.677	104.16	108.54	105.08	103.63	107.63	104.78	104.01	105.07	108.96	106.99	107.1	107.77	104.34	105.52	104.67	104.78	102.06	104.04	106.28	104.47	106.19	105.06	105.65	104.21	105.62	108.46	106.46
112.51	112.14	110.59	110.89	110.26	109.68	109.15	110.7	106.88	111.36	109.8	105.89	107.01	112.99	107.9	110.29	109.57	110.9	109.54	113.33	110.97	112.96	110.35	109.87	110.3	110.48	107.7	108.88	109.97	111.51	110.77	111.78	110.45	109.82	109.89	112.66	110.14	112.31	109.42	109.66	109.18	110.41	113.33	111.25	112.14	112.3	109.98	110.03	111.12	112.99
98.179	98.074	98.449	95.641	95.894	97.626	99.082	97.578	98.068	96.929	97.522	98.405	101.38	98.019	95.13	96.743	100.74	97.729	96.755	96.707	99.332	96.793	97.404	97.63	100.56	95.717	98.856	98.844	100.67	98.398	101.96	99.099	99.634	96.586	96.516	98.454	96.545	99.579	96.448	99.919	97.2	97.575	97.381	95.366	99.578	96.743	97.649	102.65	96.251	97.756
108.61	109.44	109.4	110.51	106	107.25	112.29	107.72	109.32	106.49	107.35	108	105.25	111.22	110.68	105.31	108.54	108.32	109.89	107.59	109.43	109.03	109.18	105.08	108.22	108.31	105	107.08	110.04	107.54	106.67	110.67	109	107.88	109.86	108.84	108.39	109.09	107.59	105.36	109.83	107.49	107.17	109.3	106.47	108.37	107.86	107.63	108.99	108.14
101.88	107.83	106.29	104.22	106.04	105.7	107.74	105.49	105.83	106.4	107.3	105.12	104.09	108.13	106.05	109.49	105.62	106.45	106.54	104.7	106.76	104.64	107.76	104.61	104.86	108.75	107	102.85	105.15	107.08	106.77	106.62	107.1	105.59	104.99	107.53	103.22	106.76	106.09	106.88	106.58	106.83	104.49	105.24	108.74	107.25	108.1	106.43	105.19	104.54
97.188	97.718	95.551	99.952	95.584	95.773	99.169	97.222	100.45	94.354	98.204	98.737	96.949	97.351	97.851	99.677	98.388	96.095	95.355	98.883	97.655	98.92	98.969	98.114	98.467	96.334	98.024	101.27	99.408	99.586	98.921	99.319	96.979	96.327	97.483	97.801	98.39	97.856	100.49	98.207	97.341	98.44	100.05	97.754	98.81	98.189	94.324	97.796	98.257	95.249
103.3	103.05	100.31	100.03	99.03	99.178	105.85	99.635	101.91	99.273	99.43	99.231	104.19	100.97	101.96	100.91	101.32	99.045	103.08	99.861	100.28	103.2	100.15	99.408	99.051	102.22	99.34	103.53	99.782	100.87	102.19	102.49	100.22	101.94	103.48	99.667	100.04	100.24	101.61	100.41	97.66	99.876	97.421	101.31	102.49	102.7	102.36	100.47	99.747	101.22
97.549	100.16	101.11	97.997	99.45	102.8	99.073	101.06	98.925	99.675	97.293	100.51	100.66	100.38	97.255	99.58	102.77	98.088	100.02	96.952	97.494	100.74	98.245	101.27	99.567	102.82	99.884	97.799	100.4	101.84	101.27	98.928	98.787	97.676	101.89	101.36	100.92	100.89	100.81	98.825	98.616	99.012	98.464	101.68	99.743	97.307	102.62	99.421	99.211	95.864
102.83	99.342	99.101	101.3	103.79	98.677	101.09	99.149	102.31	98.744	100.92	100.22	102.42	100.65	103.83	102.23	101.21	100.93	101.75	97.642	103.02	100.64	104.9	100.74	98.785	96.403	98.276	99.61	101.51	103.55	102.6	104.6	100.37	104.85	101.13	97.912	101.58	102.69	98.966	103.26	102.8	99.287	98.938	100.26	100.92	101.5	104.95	101.87	96.466	100.12
108.19	110.26	107.14	109.84	109.06	108.13	106.78	107.46	109.86	109.72	110.16	108.92	109.57	111.87	108.09	109.69	107.85	107.24	107.71	107.67	110.88	107.85	109.84	106.38	105.76	109.97	108.01	107.89	106.66	110.15	110.63	110.71	107.16	106.87	108.6	108.4	111.66	108.32	105.9	104.49	106.38	106.18	109.19	105.45	108.09	108.54	107.13	106.57	107.94	107.21
103.1	100.3	103.38	99.408	96.607	101.01	98.645	98.387	97.178	100.73	100.53	100.26	100.96	99.212	100.1	100.31	100.4	100.7	102.76	99.487	103.13	101.4	98.599	100.77	99.755	97.434	99.715	100.5	100.77	100.78	100.14	100.48	100.71	98.834	97.659	97.854	101.72	101.33	98.397	101.01	103.14	96.878	99.664	98.555	103.02	98.88	101.78	101.81	101.35	100.1
108.52	106.04	106.8	109.82	111.48	111	109.89	107.06	108.38	105.73	106.78	107.39	106.97	105.86	107.48	105.82	108.32	109.76	107.79	110	107.36	109.94	108.43	107.87	107.32	109.07	106.9	106.15	110.15	107.76	105.72	109.84	111.56	106.96	107.15	106.92	107.82	106.74	106.86	107.09	105.91	109.66	103.78	106.84	107.13	106.96	107.73	106.86	110.06	110.6
106.28	106.07	107.23	104.41	109.41	106.25	103.76	106.13	106.47	106.33	104.79	105.36	104.98	104.24	105.35	104.51	105.04	103.73	105.22	103.51	106.36	106.59	109.68	107.21	106.91	108.19	106.6	105.54	107.62	106.09	106.74	107.07	107.36	106.99	105.68	103.73	106.51	104.65	102.35	107.85	108.04	106.68	106.62	104.53	105.39	105.14	106.36	106.96	103.92	104.78
106.11	107.22	105.23	105.68	104.36	104.55	108.15	106.78	107.58	105.91	105.52	106.88	107.61	103.13	106.92	105.57	103.54	105.22	104.33	104.98	104.18	106.91	106.16	104.99	104.95	106.53	108.42	106.68	104.43	105.72	107.83	104.59	105.8	104.2	107.56	106.59	107.11	104.5	103.18	104.67	106.31	107.77	105.28	104.03	104.52	104.4	105.76	106.05	103.64	106.66
106.7	105.63	107.9	105.08	104.29	104.36	106.94	102.53	107.87	107.23	104.18	107.27	106	104.52	103.49	107.29	106.4	106.92	104.13	105.54	105.88	105.76	105.89	104.33	104.2	105.98	106.52	102.42	103.99	103.77	105.01	105.22	108.36	104.92	103.56	105.73	102.93	109.24	101.6	107.62	107.35	104.27	103.29	103.28	106.29	103.78	106.62	104.92	106.32	106.65
102.6	104.09	103.1	102.12	104.82	100.54	101.39	104.08	100.94	105.06	101.82	101.28	105.58	103.14	105.47	102.53	102.18	103.91	104.85	102.68	103.61	104.02	103.4	104.66	107.04	103.89	102.71	103.29	104.44	106.23	102.13	101.84	98.826	101.36	105.64	102.07	100.87	102.82	103.47	100.01	101.34	103.82	105.48	103.67	102.29	105.14	102.85	104.41	104.63	102.24
100.74	100.85	104	101.76	101.6	103.65	100.73	96.96	102.51	100.57	101.37	103.72	98.023	102.05	99.587	99.87	103.71	98.202	98.159	101.32	99.654	101.92	100.7	101.52	98.229	100.7	100.54	99.161	98.481	100.19	101.45	102.46	99.823	102.7	97.843	98.582	101.47	103.46	103.52	103.62	100.7	101.11	102.54	101.11	101.58	100.79	102.81	102.55	103.22	98.755
108.32	108.3	109.18	107.04	109.14	108.06	106.75	107.97	108.35	110.84	109.17	108.17	108.44	107.81	110.93	109.56	110.29	107.13	107.43	105.56	110.58	111.53	107.99	106.3	110.69	106.22	106.98	110.58	108.46	109.43	107.83	109.18	108.37	107.68	109.31	110.84	108.3	109.16	106.02	105.9	110.74	105.73	106.68	108.17	108.63	108.32	104.89	110.26	110.79	111.44
98.245	101.95	100.71	99.578	101.04	98.392	102.74	100.08	100.76	99.103	101.24	100.36	103.67	102.43	100.28	101.3	100.02	98.464	99.664	101.07	99.83	102.83	99.88	101.69	101.64	100.72	99.875	100.82	101.56	102.52	100.09	99.159	98.101	100.46	98.779	101.19	101.41	100.44	98.999	101.83	103.61	102.28	102.91	98.749	101.13	103.76	96.856	98.157	105.26	99.804
101.19	100.25	98.651	96.944	100.17	98.793	98.943	100.31	99.398	99.95	102.09	101.66	97.971	100.62	100.1	98.136	99.45	101.16	103.12	99.567	97.582	102.42	101.02	100.25	99.54	100.84	99.92	100.37	100.81	97.972	98.144	98.091	100.48	100.32	98.604	101.64	99.74	100.02	96.763	100.13	100.19	99.309	99.056	97.239	99.172	103.27	101.23	104.17	99.717	100.19
104.31	106.21	105.78	104.79	105.08	106.86	107.15	108.46	102.7	104.51	104.6	105.88	106.36	106.33	105.7	106.66	109.18	104.57	105.83	103.41	103.89	104.82	107.13	104.97	104.56	107.25	106.71	104.92	105.66	106.26	102.82	105.9	105.63	104.11	105.69	105.66	106.92	108.71	108.12	106.66	109.92	101.98	104.17	103.53	104.52	107.03	106.03	105.87	101.59	105.95
112.33	111.5	110.74	111.64	109.32	109.9	108.96	111.71	109.43	112.25	112.42	112.5	111.01	112.98	110.68	108.74	111.17	108	108.05	111.6	108.87	114.02	112.22	112.19	113.47	112.74	110.37	111.93	109.2	106.88	108.98	109.84	110.27	109.24	107.96	112.64	110.88	112.65	110.44	111.26	111.03	107.64	110.2	110.24	111.95	112.16	112.63	111.34	112.02	110.36
103.59	101.53	100.4	100.52	99.505	100.4	96.347	102.15	99.33	100.1	100.82	102.55	100.54	98.537	102.3	98.701	100.73	100.04	99.958	104.78	100.44	100.55	103.83	99.673	99.775	99.52	103.48	102.93	101.97	101.22	102.35	101.69	98.631	103.92	99.794	100.66	98.706	98.794	100.94	101.26	98.772	102.06	96.325	99.818	98.521	99.55	99.791	99.333	101.09	100.18
100.07	94.028	99.1	98.574	96.369	100.64	96.589	97.369	96.556	98.296	97.602	96.972	98.865	99.53	100.29	97.525	96.178	98.889	94.466	97.19	96.151	98.79	99.662	98.935	99.433	95.125	94.566	98.881	99.421	101.12	98.215	99.225	97.919	100.77	101.19	95.674	98.552	96.107	97.456	98.361	97.91	98.458	97.175	99.413	98.87	98.073	97.445	97.988	98.614	100.06
106.07	107.74	105.8	107.36	106.81	106.07	105.95	104.93	105.21	104.17	105.95	104.91	107.73	104.09	105.15	105.61	107.62	105.79	105.59	110.82	109.55	105.35	107.36	105.24	103.64	104.12	104.55	104.46	107.49	109.35	104.04	109.53	109.09	106.88	106.53	106.3	104.26	109.79	110.63	105.94	109.98	106.3	106.08	108.92	105.65	106.17	108.23	109.07	107.42	107.31
106.33	103.71	102.78	107.14	104.98	108.55	106.66	105.48	107.05	105.46	105.72	108.72	102.93	107.58	106.97	102.47	106.87	104.73	107.53	103.27	105.61	105.04	108.24	107.13	103.54	106.21	106.7	106.51	104.34	107.21	105.95	107.13	106.04	104.99	107.47	105.78	107.72	103.59	107.21	106.54	105.4	105.57	105.91	106.67	108.27	104.2	106.65	104.31	104.84	104.58
96.415	96.787	96.138	96.464	100.14	97.176	97.238	98.852	96.299	97.552	94.271	95.86	96.656	97.86	98.195	100.75	102.35	98.345	96.426	97.325	97.966	96.47	98.953	99.949	99.53	99.464	98.762	99.61	96.651	98.395	99.676	99.743	97.774	96.112	97.899	98.394	98.354	100.59	98.56	97.915	97.577	99.292	98.478	97.236	97.151	98.969	99.599	96.914	97.417	98.205
99.616	98.989	98.366	95.827	96.857	95.996	96.524	100.03	97.674	94.702	96.704	99.896	96.468	100.01	97.065	98.583	99.611	98.118	99.883	99.321	98.967	96.229	96.775	95.225	96.469	95.908	98.96	98.251	95.952	97.166	99.248	98.815	96.856	97.466	93.933	99.173	98.602	99.845	96.685	100.46	96.745	94.918	97.334	98.175	100.71	96.15	97.979	97.398	96.226	98.965
106.97	109.18	106.6	107.4	105.93	108.07	106.85	105.11	108.93	108.04	105.97	105.37	104.34	107.43	106.15	105.21	106.91	107.98	109.02	106.03	106.58	106.78	106.01	102.56	103.01	107.28	108.53	111.64	105.98	106.05	107.36	108.11	106.16	103.47	104.44	105.96	108.16	108.43	106.5	105.91	107.79	107.34	105.92	104.98	108.16	105.96	106.55	106.94	104.91	106.04
104.28	103.55	107.24	104.21	106.39	105.21	105.41	105.74	100.72	103.5	106.65	104.87	104.36	108.18	109.25	105.08	103.61	102.67	108.61	103.32	104.45	103.38	107.9	107	108.19	102.89	103.64	106.58	103.05	107.12	103.04	107.1	105.58	103.58	104.93	106.16	103.64	105.92	105.09	104.93	103.7	102.85	103.29	103.43	107.82	109.15	104.35	104.12	106.65	110.99
108.72	111.04	106.23	106.36	110.66	107.76	111.58	109.72	106.85	108.57	105.37	108.55	109.36	110.98	108.86	109.76	108.38	108.51	110.98	111.13	109.6	105.82	106.51	109.41	110.74	110.67	107.75	107.97	107.62	109.37	107.25	108.68	105.65	106.15	107.86	106.5	105.26	105.39	108.14	108.86	107.62	107.76	107.09	109.56	108.51	111.51	104.32	106.85	108.26	107.75
106.3	104.64	109.74	108.97	109.11	105.63	107.21	108.64	103.89	104.31	104.43	107.01	108.81	106.59	106.45	106.43	106.35	106.69	103.68	108.64	103.84	104.66	103.28	107.68	104.56	109.32	108.05	105.19	106.62	103.24	108.51	109.86	106.77	109.31	106.4	105.11	107.36	104.43	106.54	107.55	106.91	105.26	104.82	103.7	106.28	105.06	105.57	104.84	104.48	104.57
109.44	109.07	108.54	109.52	109.97	108.87	111.75	106.72	106.35	107.04	108.31	111.95	107.57	106.58	107.76	106.63	106.35	105.68	109.59	109.51	108.59	110.03	112.11	112.51	108.65	109.5	108.15	105.52	108.56	107.53	105.13	108.22	107.66	108.26	108.62	108.6	109.69	105.85	107.47	108.68	103.74	106.85	111.11	107.62	107.06	107.69	109.34	106.03	108.18	109.98
107.77	103.97	104.28	109.46	108.49	103.91	104.38	107.63	107.67	107.45	109.85	106.45	107.7	105.28	105.92	106.53	107.45	109.32	105.44	107.05	107.97	105.56	106.54	107.32	107.55	104.73	107.69	106.86	106.21	106.82	106.98	106.76	104.62	109.26	107.98	105.15	107.94	108.41	109.49	105.7	106.51	106.5	103.54	108.81	106.48	106.94	106.18	102.96	107.12	106.27
107.22	107.71	107.99	106.91	109.31	109.44	109.22	110.51	103.75	111.81	105.93	106.99	107.84	108.71	108.55	108.85	110.03	106.68	108.42	108.59	108.19	105.41	106.24	106.98	107.28	107.38	109.66	109.69	110.19	110.36	107.48	107.49	109.13	110.88	109.97	106.14	106.8	109.07	106.52	108.23	106.84	109.15	111.4	107.01	107.83	108.59	107.85	108.08	107.43	110.29
106.18	105.55	104.27	103.69	104.91	104.23	107.81	103.25	105.57	105.23	109.67	107.69	107.77	108.7	107.18	108.87	104.63	102.45	107.05	107.94	105.09	103.91	108.8	101.01	106.59	103.8	106.31	105.56	107.72	103.84	103.59	104.15	105.79	108.6	105.11	106.04	107.07	103.82	108.27	110.31	105.29	106.92	106.5	104.47	108.35	104.68	105.09	105.24	105.02	105.78
104.62	106.21	107.22	105.22	102.54	106.03	107.46	106.68	105.66	106.53	105.59	105.9	107.17	105.7	106.67	106.59	105.39	108.34	107.83	108.25	106.45	104.53	106.9	104.53	107.96	108.22	103.58	104.49	106	106.86	106.3	106.13	106.98	102.43	104.67	107.53	106.66	106.24	105.12	105.84	106.49	108.21	107.65	105.06	108.04	107.82	107.33	107.47	102.74	108.31
103.47	106.31	106.47	104.39	106.92	104.48	108.77	101.91	107.16	106.3	103.56	104.88	104.85	110.05	105.61	104.54	104.38	106.45	105.37	106.94	104.97	106.97	107.7	105.48	106.71	106.07	104.63	104.88	105.81	104.57	107.8	106.71	105.38	109.83	104.53	106.92	106.34	105.71	107.62	105.81	106.98	106.96	105.68	106.64	106.52	105.07	109.87	106.48	104.9	103.92
110.7	106.77	107.99	107.37	108.08	109.02	110.24	107.99	108.02	110.62	111.72	107.92	108.38	109.53	109.28	106.4	106.25	109.34	110.41	111.91	107.47	105.35	106.44	106.8	106.03	107.61	109.61	107.32	109.04	108.89	107.47	107.16	109.23	106.92	107.52	110.46	109.88	109.18	108.65	108.17	110.98	109	105.52	106.91	108.05	108.07	107.49	109.81	109.3	112.31
108.44	105.93	109.07	111.19	110.9	108.84	105.13	109.64	109.1	107.53	108.55	108.55	107.05	110.71	111.3	111.31	109.73	110.24	110.69	107.37	108.26	109.47	108.71	109.39	109.97	107.87	107.29	109.52	108.32	108.44	108.09	110.82	106.73	110.78	107.67	105.02	106.98	106.71	108.6	107.95	109	107.71	107.1	108.28	108.07	111.14	109.43	107.2	107.52	107.77
109.86	107.98	107.26	104.9	104.3	105.7	107.17	107.98	103.85	108.11	105.21	102.87	107.86	107.8	104.13	103.88	107.21	106.91	105.66	106.08	106.75	104.08	106.17	106.69	106.71	106.32	105.84	104.45	106.61	106.69	106.2	109.19	107.42	103.56	109.3	104.57	108.57	106.09	108.74	105.82	104.97	103.66	105.28	106.69	109.94	106.66	107.6	104.81	105.29	105.9
110.1	108.82	107.27	109.73	109.7	108.12	108.93	107.73	110.37	108.05	106.81	105.11	112.31	104.6	106.44	106.15	108.6	108.48	108.92	105.98	109.92	106.78	107.33	107.31	108.59	104.93	107.57	111.14	111.05	106.08	108.74	106.5	110.34	108.54	106.34	107.21	106.35	108.33	108.64	107.73	110.21	106.73	109.09	105.59	108.14	107.2	109.62	108.18	106.53	108.11
107.87	107.21	109.75	106.26	106.69	108.62	107.47	107.26	112.31	109.08	110.57	107.56	107.21	109.82	110.16	108.66	105.77	108.52	105.13	109.17	108.1	109.95	110.09	107.53	108.04	108.41	106.75	108.7	107.66	107.18	108.75	106.64	109.49	107.94	106.98	109.66	106.52	108.82	109.89	107.49	107.78	108.39	104.9	105.62	108.68	108.86	107.19	107.91	110.07	105.17
105.02	108.09	106.19	105.29	106.81	105.99	101.79	107.81	105.84	107.84	106.5	103.13	104.89	103.23	107.77	108.92	107.47	103.74	105.75	106.03	106.24	105.92	105.96	105.52	105.84	106.21	106.84	100.99	102.2	106.74	106.01	103.68	105.33	106.54	104.54	105.62	104.89	104.37	107.44	106.52	106.66	106.87	105.53	107.92	106.76	105.37	104.24	106.65	104.55	106.78
104.7	103.79	104.37	107.82	107.75	106.16	105.58	107.4	105.02	110.03	106.08	108.22	108.39	105.83	102.05	106.33	102.31	106.13	108.41	107.33	106.5	105.98	103.7	106.7	106.37	105.56	104.16	107.02	107.25	106.56	103.75	105.7	104.39	107.27	102.35	107.91	103.98	105.46	104.47	103.62	106.3	104.68	102.68	105.06	106.9	106.35	104.64	108.4	106.77	105.85
95.508	96.157	100.3	98.59	97.272	101.47	97.729	98.338	96.845	98.313	96.643	99.11	96.274	99.534	96.525	96.021	99.041	94.657	96.663	99.069	96.125	100.07	100.08	97.111	96.868	97.331	99.809	95.549	97.144	100.57	97.962	96.208	98.762	98.331	96.523	97.564	95.124	98.072	97.206	99.003	101.28	99.466	99.229	98.15	96.407	99.187	97.324	100.1	99.298	98.869
109.43	106.69	108.47	111.2	107.47	109.11	110.14	107.31	107.81	109.61	111.4	109.34	109.12	106.72	109.83	107.51	108.44	107.82	111.05	107.13	111.23	107.47	107.04	103.86	108.46	110.39	108.3	108.41	108.83	105.12	110.7	111.62	107.93	106.61	108.1	109.22	106.79	107.8	111.75	111.28	106.71	111.68	108.14	107.96	105.36	110.49	109.64	108.2	105.82	109.1
97.911	100.07	95.495	99.856	95.018	97.845	97.751	98.167	99.764	96.898	95.982	99.761	98.123	97.27	93.975	97.857	98.365	96.035	96.657	95.186	98.253	98.82	100.69	99.472	96.748	98.468	95.701	96.953	96.533	97.433	97.848	97.498	97.685	98.138	98.041	97.635	94.16	99.8	98.107	100.71	99.992	98.937	102.34	95.28	97.077	95.966	99.692	100.68	98.731	96.418
103.94	102.23	109.03	106.64	105.79	105.63	107.18	106.82	106.66	107.35	103.97	104.25	105.3	109.79	105.38	107.91	105.82	105.4	109.03	106.76	105.95	107.2	108.05	104.94	103.38	105.11	101.26	109.35	103.27	102.6	105.33	104.75	104.65	106.21	105.33	106.8	108.14	108.31	107.63	106.22	105.23	105.13	106.43	106.78	104.64	105.59	103.42	107.18	104.6	105.22
111.85	106.41	104.91	110.55	107.62	110.65	107.69	109.79	107.79	111.51	109.3	108.81	111.16	110.61	111.44	110.59	112.64	111.11	112.37	112.71	113.12	109.94	112.85	112.13	110.89	110.14	112.82	111.74	111.04	112.14	110.04	111.51	113.33	110.62	109.2	107.65	109.5	113.4	111.41	109.29	111.71	111.61	107.54	110.96	110.28	110.66	108.46	111.59	113.9	108.81
108.44	106.82	106.72	106.59	109.36	107.75	105.57	102.98	105.79	104.22	105.97	106.3	105.87	108.82	105.02	106.61	106.53	106.63	106.91	107.17	105.62	106.18	104.9	107.64	103.85	109.06	108.03	108.78	107.51	106.88	106.2	106.3	108.4	108.61	106.23	107.4	104.91	108.83	105.43	105.24	108.69	107.6	105.87	105.69	108.16	107.31	105.47	108.68	108.52	104.8
108.1	106.57	111.28	108.08	110.69	109.03	108.75	110.26	108.24	106.65	110.64	111.92	110.21	107.38	107.42	110.16	110.96	109.94	108.78	106.74	108.6	106.74	107.59	106.55	109.14	108.15	109.7	109.92	104.03	107.08	107.98	109.52	109.95	111.9	108.94	109.23	108.73	106.1	108.13	110.41	110.1	108.65	109.14	107.95	108.17	107.73	108.2	107.44	105.89	108.76
109.01	104.85	109.03	107.83	104.58	110.64	109.34	106.99	106.25	108.77	109.2	109.55	108.61	106.44	107.18	107.57	108.3	108.96	105.96	105.34	107.46	107.4	105.88	108.95	108.41	106.84	107.11	106.42	110.72	106.29	109.63	108.66	106.84	109.4	107.72	110.07	104.99	107.05	110.41	107.22	111.56	109.02	111.04	106.08	106.31	107.02	107.26	105.48	105.44	108.86
104.23	108.76	103.97	106.7	105.37	106.02	104.78	105.87	106.94	107.16	105.14	105.81	105.67	108.8	106.9	104.28	105.61	106.28	105.94	103.58	104.75	106.71	104.41	109.56	103.21	105.57	104.65	104.5	107.59	106.03	104.66	103.66	105.41	104.85	105.11	107	105.15	105.53	102.98	106.53	108.33	106.28	104.58	107.99	108.53	104.29	103.9	108.27	104.73	106.5
100.18	96.686	99.539	97.573	99.037	97.08	102.5	99.263	99.694	100.59	100.29	102.6	98.411	99.107	98.584	97.577	98.205	103.29	98.676	100.26	98.049	101.43	102.79	96.886	99.829	101.78	101.87	100.46	99.201	101.19	98.109	100.25	97.387	100.44	96.294	100.73	100.71	99.485	102.01	97.863	102.55	99.573	100.06	98.288	101.13	102.03	98.923	99.8	103.42	96.526
107.31	106.67	106.79	106.31	104.44	105.12	107.14	106.74	107.67	104.42	108.28	103.2	105.79	106.22	106.79	102.42	105.05	106.63	104.22	105.32	104.19	104.85	101.16	108.49	106.08	104.04	105.23	103.21	103.71	104.18	107.54	103.66	105.3	105.86	105.31	104.58	105.35	107.46	103.61	105.45	105.37	107.29	102.12	104.6	103.47	107.91	106.68	105.62	104.95	107.99
105.78	104.57	110.23	105.52	105.88	107.83	103.64	104.83	103.9	106.36	104.43	109.23	105.49	106.52	107.65	107.19	106.28	106.99	105.84	103.74	108.54	103.82	106.51	108	105.17	105.08	106.94	107.31	104.62	106.38	103.25	106.12	107.63	107.66	105.08	105.55	106.56	105.59	106.74	105.41	104.66	108.01	106.2	101.77	107.58	105.34	107.47	106.02	105.69	107.26
107.41	110.23	107.63	107.75	103.97	109.54	109.91	106.7	107.88	107.95	105.73	110.42	106.01	108.61	110.73	107.86	106.66	106.39	109.82	108.49	110.53	107.72	106.8	108.11	110.02	108.52	112.02	108.49	106.71	105.79	106.74	110.31	106.13	108.03	107.96	108.12	106.22	106.69	106.29	107.63	109.04	104.84	105.4	109.01	107.79	107.91	109.29	107.95	109.03	107.16
110.88	108.93	108.69	112.32	110.17	108.27	108.71	107.87	111.29	108.12	109.84	109.6	113.05	111.62	110.52	111.21	109.7	114.05	112.91	108.88	106.11	109.06	107.91	107.38	107.62	110.68	108.96	110.69	111.74	109.01	110.1	111.52	113.18	109.15	110.49	108.8	109.4	110.92	107.14	108.99	113.68	108.92	112.42	108.55	110.84	111.79	112.02	109.06	109.81	109.37
108.46	109.39	106.5	110.01	108.78	106.27	107.66	106.04	106.83	105.98	112.06	106.41	108.26	109.63	105.77	107.99	105.05	107.95	109.91	109.41	105.47	108.11	108.43	107.56	108.14	106.84	107.53	110.08	106.91	109.48	106.41	108.01	110.35	106.37	107.92	110.25	107.79	105.39	110.54	108.93	104.12	107.69	108.15	108.76	107.95	107.24	111.2	107.74	109.3	107.04
106.83	106.87	104.58	103.14	103.94	103.67	105.18	104.4	105.21	105.77	106.46	103.8	106.9	104.68	103.71	106.58	105.52	105.18	106.02	104.98	107.85	105.44	106.24	108	107.2	107.23	105.14	104.48	105.57	107.77	105.43	106.28	104.64	102.84	105.37	106.91	107.25	105.68	103.68	104.59	102.74	105.49	107.82	104.99	108.23	106.69	105.39	106.6	101.73	105.5
106.77	111.53	108.37	107.2	106.06	109.04	107.33	106.44	111.39	108.28	108.38	107.58	110.49	111.8	108.97	109.66	106.89	107.04	107.95	105.4	111.69	106.77	111.38	110.96	110.52	108.46	108.58	107.06	108.68	108.26	109.72	111.3	105.04	107.93	108.96	107.15	108.58	110.23	109.96	110.42	112.23	111.27	107.83	107.55	110.4	107.78	108.3	109.85	111.09	109.74
104.8	109.49	107.77	104.75	106.74	105.07	109.35	107.62	108.45	109.89	109.24	109.16	108.37	108.24	107.92	104.57	107.34	107.82	107.33	107.48	111.67	110.19	108.3	106.42	109.02	107.06	107.87	108.3	107.29	107.12	106.61	106.25	106.14	108.01	108.21	105.47	108.72	107.09	106.6	108.03	109.65	108.7	111.49	108.19	107.99	107.72	108	109.5	108.67	109.63
106.73	107.53	108.95	105.7	107.84	111.22	109.71	106.58	108.94	105.18	110.15	105.24	107.08	103.76	110.13	104.89	110.96	107.87	107.48	108.09	108.12	112.22	105.55	106.34	107.06	107.91	106.46	106.77	106.72	109.22	111.26	105.7	112.28	108.04	106.08	106.28	109.65	109.66	107.2	107.42	108.16	108.17	108.79	109.06	109.11	107.21	107.79	108.63	107.37	109.05
108.64	104.25	106.27	107.34	108.72	107.46	106.01	106.7	105.44	106.77	106.66	107.57	110.65	105.95	106.44	105.17	106.01	105.49	107.96	106.65	108.82	108.3	107.85	104.8	104.72	107.07	107.79	106.84	105.07	101.97	108.96	106.75	106.28	107.1	104.24	108.56	108.71	106.98	106.82	104.78	102.77	104.88	104.76	106.99	105.86	106.05	109.4	108.59	105.84	105.12
103.96	104.91	105.32	108.06	105.68	104.85	107.82	105.18	104.92	108.52	107.93	106.5	103.96	105.09	108.09	105.77	107.06	108.24	100.34	102.86	106.88	107.46	107.06	103.25	105.71	105.89	103.81	107.79	104.69	107.07	107.91	102.46	104.29	105.11	106.68	106.94	105.69	103.93	104.79	103.34	108.08	104.74	104.64	106.15	105.41	104.58	104.63	106.3	107.02	106.3
96.78	100.35	101.65	100.6	101.5	100.76	100.62	100.21	99.494	99.797	98.095	95.604	98.555	99.359	99.439	100.25	99.908	101.05	100.68	98.277	101.1	99.238	99.482	101.02	99.489	102.65	99.835	102.27	98.294	101.09	101.03	100.19	100.77	100.38	96.88	100.68	96.198	104.18	99.332	96.215	98.469	101.46	100.48	99.384	102.53	100.73	97.868	99.949	100.58	104.98
106.3	104.99	103.99	106.5	102.97	102.91	105.11	106.76	106.66	104.7	107.04	103.66	108.14	104.64	103.13	106.31	103.22	107.46	104.77	107.58	106.94	106.34	106.82	106.43	106.03	104.68	105.91	106.54	104.4	110.43	106.84	106.93	103.3	105.31	107.12	105.27	103.73	106.54	107.18	106.88	105.55	106.65	104.02	108.49	104.71	106.87	105.2	107.09	106.41	104.73
97.769	98.623	94.598	96.155	95.466	97.499	97.319	96.837	94.214	96.838	101.7	99.567	101.02	98.149	96.465	98.222	97.574	94.093	94.849	100.17	98.033	96.007	96.517	98.072	101.18	101.14	94.615	98.924	101.96	96.32	96.918	96.706	98.057	98.394	98.514	99.619	93.844	97.361	102.07	97.686	98.695	97.687	97.715	98.472	99.11	100.93	97.921	98.296	98.588	96.872
101.1	97.38	98.751	100.7	95.784	99.079	98.354	97.37	96.563	95.333	99.767	99.341	101.12	100.24	98.113	96.655	94.285	97.281	96.691	98.33	94.901	99.299	98.217	93.126	99.246	99.502	96.108	98.697	99.986	95.461	98.759	99.076	95.42	98.206	100.59	96.567	101.94	96.63	96.487	100.27	97.211	97.996	95.553	96.735	97.855	99.045	98.939	96.173	97.222	95.911
108.79	106.28	109.65	109.27	106.55	108	108.37	107.94	110.12	108.4	108.92	109.1	109.39	108.31	108.15	109.47	107.93	109.07	107.81	108.86	107.3	110.9	108.7	107.8	104.81	110.52	108.04	107.86	107.81	105.36	108.17	109.61	105.81	106.76	106.8	106.55	108.69	108.98	106.47	110.45	107.79	109.02	108.25	107.79	108.99	110.52	109.35	108.55	108.94	106.79
108.95	105.58	104.46	109.68	108.18	107.62	106.81	103.37	110.15	109.23	104.98	108.7	105.65	108.54	108.49	107.82	108.52	107.76	106.4	107.34	109.03	113.41	107.38	107.75	107.56	107.29	108.51	107.77	107.82	106.46	106.85	112.23	108.45	107.06	107.71	107.54	105.81	109	108.03	108.66	112.03	112.32	108.59	106.04	107.95	107.83	107.04	108.65	106.9	109.3
109.62	110.23	107.73	108.17	107.59	111.37	107.18	108.03	108.64	107.72	107.95	108.15	109.22	107.89	106.33	109.01	109.33	107.17	109.55	107.57	110.24	106.78	108.05	109.73	106.13	108.47	110.36	106.28	109.04	109.07	108.46	109.94	109.39	109.5	109.61	106.57	110.54	107.83	110.59	108.09	104.27	107.69	106.61	110.45	108.72	108.66	105.88	107.28	110	108.03
101.59	107.74	106.99	107.94	107.56	107.65	105.84	106.34	106.2	108.89	106.49	108.08	105.67	106.42	104.7	105.11	102.71	102.34	105.48	106.97	105.12	107.14	105.94	103.7	101.75	103.07	104.07	104.79	103.87	105.95	105.57	105.83	103.93	107.06	102.97	105.96	105.49	104.91	105.69	107.12	105.93	103.09	106.38	104.81	104.08	106.21	107.23	103.51	104.17	106.94
108.16	106.74	106.9	104.68	108.09	105.33	104.41	105.25	105.89	103.19	103.49	106.11	107.16	107.14	107.53	106.54	105.8	103.83	104.34	103.91	109.32	105.17	104.67	104.02	107.61	107.16	107.56	104.41	104.8	105.85	105.3	106.72	107.2	104.61	106.1	103.62	105.34	105.95	104.23	107.18	107.19	104.09	105.85	107.05	106.78	106.47	104.44	107.11	102.46	105.4
98.226	99.706	97.07	95.296	97.012	100.27	100.48	98.518	99.857	100.75	99.893	99.731	97.273	99.549	98.534	98.208	97.541	98.734	100.11	100.17	98.588	97.469	99.998	96.448	99.469	97.749	98.541	99.437	100.46	99.805	98.107	96.331	100.62	96.87	97.701	96.285	99.497	95.425	100.31	96.434	99.006	98.776	99.252	97.107	96.13	98.078	101.7	97.985	98.66	97.713
97.619	97.792	97.274	99.317	101.06	96.486	95.559	98.833	99.876	99.66	99.561	97.771	97.254	97.427	98.962	96.54	99.581	98.091	98.512	97.886	94.991	96.917	97.398	96.907	99.541	98.877	102.48	100.12	98.929	97.126	93.11	100.48	99.335	98.078	99.846	100.05	97.094	97.034	95.889	97.005	97.962	97.243	98.309	98.728	98.678	96.521	96.635	99.43	97.336	94.744
104.54	106.43	108.93	107.97	106.91	105.61	107.13	106.96	104.27	102.23	106.4	104.36	102.62	105.22	106.14	105.76	107.6	105.36	105.94	106.01	107.86	103.5	103.6	106.46	105.55	105.79	108.99	106.23	101.09	102.56	105.77	105.64	105.68	106.56	106.9	106.15	107.29	104.25	105.32	106.94	105.23	107.27	105.94	108	107.19	102.61	106.42	105.88	107.02	105.48
108.7	110.74	108.94	108.09	111.01	112.34	110.42	110.01	110.49	110.67	112.22	112.97	109.84	109.58	112.19	108.49	110.55	111.85	111.44	111.09	109.37	108.3	110.59	110.29	111.09	108.96	108.45	112.32	108.94	112.77	110.64	110.57	109.24	109.8	108.42	108.47	110.98	108.05	107.09	109.13	106.68	109.64	109.56	108.9	112.13	108	111.19	110.33	110.48	109.98
98.257	98.855	96.307	100.38	102.46	97.933	99.822	95.259	98.363	98.527	98.352	96.549	98.275	100.32	97.718	98.263	99.693	99.264	95.978	99.419	98.782	96.22	97.042	95.351	97.095	98.164	94.731	96.9	98.957	98.402	96.61	98.721	98.539	101.58	97.145	98.458	99.055	99.499	98.88	101.72	97.089	98.808	96.51	100.52	100.03	99.518	97.249	94.69	102.2	95.459
106.74	107.18	106.19	104.58	107.18	108.47	107.24	107.71	107.2	107.84	105.91	108.03	106.51	110.21	106.2	105.29	107.25	106.07	104.84	104.86	106.68	107.12	105.55	108.21	108.35	104.97	103.5	108.13	106.59	107.11	104.51	104.81	104.42	102.82	105.91	107.47	107.09	107.98	105	103.82	106.89	103.93	103.72	109.2	106.26	106.14	104.28	105.2	103.47	108.63
107.82	109.67	107.6	110.14	103.28	108.55	106.88	106.2	108.08	109.65	110.65	106.71	110.57	110.02	109.22	108.22	107.87	109.16	104.84	107.15	107.96	110.69	111.17	109.87	106.26	105.78	109.53	108.39	106.74	107.58	106.96	109.22	109.19	108.92	109.96	108.22	107.05	110.05	105.48	108.93	107.33	105.83	108.37	106.29	109.35	109.77	109.2	107.18	110.04	110.72
107.44	103.63	102.5	106.83	104.92	105.88	109.54	103.57	104.79	105.58	108.04	103.29	108.2	104.94	104.04	107.03	108.48	105.79	105.18	104.11	107.33	105.88	102.53	105.14	107.57	105.84	107.4	108.59	106.16	104.46	107.91	105.7	103.81	105.85	106.01	106.89	105.76	103.44	102.34	102.95	108.21	104.72	107.02	107.52	105.89	102.72	107.68	109.16	106.33	105.38
106.58	106.57	104.9	104.35	106.69	110.19	107.44	101.99	105.59	104.95	106.58	107.36	105.39	103.04	105.17	104.14	105.43	105.13	102.06	106.09	108.06	107.21	105.22	103.51	104.61	103.28	105.68	104.28	108.67	106.7	104.81	103.16	103.63	107.62	106.87	104.95	108.78	105.1	108.33	104.76	102.77	104.09	105.7	103.23	106.39	104.63	104.5	103.46	104.34	107.04
102.92	105.91	105.69	106.13	106.7	108.17	108.45	105.86	108.53	108.08	107.77	105.37	105.48	107.93	106.52	104.19	105.28	104.88	112.08	108.21	105.86	108.17	105.24	107.63	104.57	108.01	105.85	109.62	101.49	104.48	107.51	107.05	105.7	103.06	106.43	104.29	109.78	106.52	107.15	106.78	105.87	106.61	106.95	104.51	103.73	106.72	106.74	108.37	103.77	104.92
103.66	107.68	108.1	106.99	109.74	106.04	108.15	106.24	109.09	108.62	107.8	106.14	110.24	106.45	108.81	106.47	105.63	107.63	110.29	110.29	105.48	106.3	105.26	109.46	110.18	106.71	106.1	106.63	107.4	109.03	110.54	104.96	110.53	108.94	109.14	106.34	106.68	110.14	109.29	106.62	107.72	108.33	107.59	109.93	108.36	109.83	109.85	108.2	107.91	109.77
107.39	107.94	107.68	104.47	106	104.82	106.83	107.32	104.61	104.8	106.61	108.73	104.6	110.33	105.18	106.56	106.11	108.04	104.09	107.04	106.21	105.19	104.83	103.11	102.15	109.16	107.39	104.7	104.64	108.03	106.15	106.56	104.78	105.27	108.75	106.8	108.03	106.18	109.07	108.26	106.23	107.71	105.42	106.49	104.77	104.62	105.87	105.3	108.91	105.15
100.93	105.79	102.23	101.55	101.37	103.42	103.46	100.08	99.353	99.543	99.37	104.09	98.803	99.713	97.665	100.21	99.281	99.43	98.494	99.223	100.32	101.1	101.99	100.66	99.324	100	101.35	103.58	101.56	103.25	101.81	102.28	104.44	100.2	100.08	99.884	103.16	100.69	102.55	99.249	102.68	99.906	102.04	100	100.38	103.02	101.78	100.5	101.31	101.37
110.44	114.02	109.07	111.73	110.51	108.6	111.76	110.33	111.08	106.29	112.72	112.36	110.81	109.3	110.78	107.39	109.79	111.13	110.34	109.88	108.41	107.73	110.47	110.73	112.96	110.31	113.46	111.89	110.63	107.96	109.01	109.66	111.31	110.32	108.51	109.95	110.16	110.16	114.35	112.14	112.31	110.69	110.49	108.93	110.03	108.13	112.9	111.43	111.5	113.84
113.75	108.16	109.94	110.09	111.17	111.86	109.58	108.47	109.51	112.15	110.04	108.56	108.33	107.1	113.03	113.41	110.65	109.18	109.34	107.75	110.16	113.97	112.13	110.57	107.8	110.86	110.84	111.24	109.76	113.71	112.91	108.8	109.86	112.62	110.8	108.9	111.52	110.01	110.1	110.25	112.17	109.42	110.53	112.9	112.83	111.67	110.81	110.21	107.37	112.25
107.15	105.39	106.04	104.48	104.45	108.09	105.03	109.24	105.07	104.9	105.52	106.88	107.58	103.31	106.93	105.23	106.84	108.42	107.09	105.52	107.03	108.92	108.78	102.24	106.72	106.48	106.42	106.99	105.66	106.76	105.22	108.51	105.18	104.96	107.77	107.35	107.4	106.89	108.2	104.58	105.45	109.08	106.66	103.51	106	105.04	105.38	104.71	103.6	104.45
107.61	105	105.39	105.66	105.89	105.86	103.58	107.73	100.41	105.61	105.79	106.47	105.77	105.44	105.78	106.31	106.8	104.16	107.75	105.65	106.07	107.02	104.24	107.21	109.64	105.36	107.88	104.32	106.41	108.71	105.22	104.24	107.06	104.79	107.51	104.38	107.14	104.04	104.93	104.23	106.29	102.65	105.31	104.71	108.22	103.07	107.9	104.76	106.53	105.33
107.56	105.82	105.09	106	105.73	105.45	105.01	105.86	107.41	106.33	101.19	106.32	105.34	107.59	104.57	104.48	105.02	103.5	106.17	106.6	110.29	107.01	108.82	107.49	109.74	105.3	106.07	107.56	104.13	109.28	108.96	106.31	105.31	104.8	105.34	108	106.5	105.57	107.06	107.64	106.62	106.84	105.73	106.14	104.56	105.59	105.44	103.59	107.42	103.94
98.746	100.09	100.86	101.74	99.342	102.41	100.26	97.049	99.578	95.932	102.51	103.75	100.87	98.163	104.61	102.77	100.06	101.86	99.709	102.88	100.96	99.551	100.68	103.25	101.04	101.68	101.35	99.208	101.21	100.97	101.63	102.13	102.93	97.87	101.19	98.407	102.9	99.655	102.21	101.22	99.794	99.487	100.15	102.49	98.671	100.85	99.594	100.7	100.7	99.057
106.41	110.34	107.66	112.34	109.2	106.58	107.33	109.36	107.19	108.49	107.76	109.45	105.88	109.66	107.92	109.05	108.57	109.5	107.87	107.8	109.14	108.46	107.52	110.25	108.34	106.47	109.87	106.95	109.46	111.69	108.65	109	109.86	108.15	109.23	107.46	110.11	108.62	107.73	108.79	106.52	107.98	107.32	109.31	108.94	110.17	111.01	109.33	107.55	109.04
108.04	110.43	109.52	110.67	107.71	107.34	109.95	110.36	106.7	109.13	109.88	108.18	107.2	105.49	107.14	109.11	110.23	107.39	107.22	108.17	109.3	107.61	103.36	108.4	107.05	104.75	107.56	106.84	109.45	108.75	110.37	108.86	108.79	110.84	109.57	108.8	109.88	108.82	108.52	106.47	109.07	108.38	107.88	109.71	109.76	109.79	108.37	105.75	108.47	107.09
104.95	107.43	104.31	105.29	105.59	107.56	108.34	101.72	105.86	104.62	107.08	105.42	107.81	107.91	103.86	105.31	104.38	106.41	104.37	105.39	105.97	102.31	107.21	107.85	105.33	104.82	102	109.99	108.28	105.03	106.31	106.15	106.43	106.44	103.44	105.85	104.18	106.43	106.93	105.14	105.34	102.29	104.07	106.81	104.55	103.44	105.22	105.62	103.42	102.13
108.41	107.75	110.45	110.51	109.95	109.34	109.7	110.55	108.95	109.06	108.48	108.92	109.11	108.12	111.1	110.72	110.07	108.04	108.2	108.29	109.76	109.28	107.65	106.62	108	105.33	106.69	107.86	108.8	110.16	106.56	112.03	109.1	108	108.84	109.32	108.42	105.03	106.99	109.34	109.27	104.18	104.31	106.95	107.33	108.31	109.96	108.79	111.48	107.02
103.58	103.2	104.65	103.5	102.81	103.95	102.14	103.84	100.42	104.48	104.47	101.82	100.82	106.37	102.72	101.48	101.82	104.59	98.937	102.2	100.77	101.83	101.53	105.52	104.22	100.01	103.64	102.93	102.26	100.92	103.3	100.39	101.2	104.19	98.726	98.49	102.96	101.42	102.54	101.3	100.62	104.6	103.43	102.2	100.85	102.45	102.22	105.6	103.93	103.37
98.386	98.936	100.48	99.034	99.823	96.927	96.106	96.584	93.276	98.936	101.07	96.286	99.163	96.396	100.24	99.273	96.601	98.779	97.54	97.626	100.57	99.954	97.487	91.746	100.99	99.818	98.789	98.844	98.987	98.804	97.501	97.977	96.08	96.451	96.651	99.919	97.461	99.046	95.408	98.439	100.55	99.334	95.962	97.221	100.27	99.545	96.549	99.114	97.288	98.477
109.59	106.55	107.8	107.68	108.65	104.79	108.75	107.24	109.02	110.74	111.15	107.97	110.19	104.39	107.88	107.79	109.46	108.41	106.22	107.77	108.28	109.4	109.01	106.88	109.97	107.51	107.1	108.7	111.28	106.57	109.59	108.3	110.56	109.35	109.84	109.17	107.8	107.51	109.47	107.63	110.35	108.47	105.33	110.56	105.06	106.92	109.11	107.56	108.78	109.3
107.04	108.67	107.46	108.33	107.95	106.65	107.57	106.86	108.43	105.32	107.82	106.44	109.1	105.9	108.67	107.54	108.64	107.91	108.67	105.16	108.26	106.09	109.74	109.35	108.47	106.26	109.83	106.45	106.32	105.75	108.26	109.12	105.52	109.28	108.64	109.27	105.3	109.79	108.38	106.04	107.31	110.02	107.6	107.41	111.16	108.84	106.55	109.58	110.74	106.38
101.35	97.801	100.53	98.341	98.77	100.23	100.7	101.36	101.24	100.14	98.701	101.74	96.165	99.92	101.53	97.703	100.69	95.531	99.881	100.42	96.6	99.693	99.103	99.594	101.32	100.32	101.43	99.274	99.351	101.5	100.52	101.72	100.94	98.746	99.627	99.886	102.3	97.529	97.195	101.59	98.804	99.694	102.81	100.94	100.87	101.21	100.46	102.81	98.799	98.793
107.27	106.77	105.45	106.47	107.78	104.82	105.77	108.42	105.11	108.53	107.31	108.93	105.84	106.9	103.82	105.42	102.74	104.91	105.36	107.11	106.52	107.59	103.71	108.79	107.97	106.36	106.87	105.92	104.29	103.74	103.42	107.09	104.01	105.2	105.67	107.98	105.88	108.57	104.46	103.95	106.4	106.43	106.69	108.11	104.86	109.12	104.76	107.41	106.55	108.68
109.69	110.2	108.17	110.3	109.64	106.19	106.67	110.56	108.8	107.18	106.92	107.53	109.2	109.2	109.88	105.29	104.91	106.72	107.89	110.12	108.02	107.55	106.4	109.44	105.73	106.5	108.25	109.82	105.53	106.04	106.44	108.76	107.62	111.25	106.48	105.32	107.74	108.68	106.16	107.68	106.67	108.1	108.45	107.98	110.73	107.49	106.85	106.33	110.32	109.35
107.71	103.34	102.2	105.23	104.36	106.51	106.45	108.11	105.18	105.79	104.54	104.78	106.69	106.14	103.94	108.09	104.86	107.24	104.73	103.36	105.8	105.86	106.19	105.65	104.91	104.57	105.09	108.64	104.4	104.7	106.02	107.03	108.24	105.28	103.96	107.17	105.02	105.4	102.74	105.13	105.56	105.72	103.17	108.63	105.46	102.65	105.88	105.94	104.65	104.15
109.7	109.64	107.17	106.68	107.44	111.57	105.55	106.87	105.37	107.45	106.07	107.92	106.19	108	110.37	112.31	106.03	112.19	109.07	105.5	108.92	111.38	106.65	107.37	109.28	109.16	109.63	108.18	108.26	107.57	107.61	109.12	108.26	110.26	109.13	110.71	106.09	105.28	108.18	108.56	105.52	111.76	106.79	110.81	109.3	107.67	109.57	108.57	110.28	105.77
110.1	107.03	110.31	104.79	109	111.5	108.73	108.87	105.87	103.21	107.68	108.64	108.74	109.48	111.41	109.68	107.65	110.45	106.82	110.75	107.55	107.84	105	107.63	108.11	110.52	108.5	107.75	107.59	107.43	106.96	109.62	107.45	106.01	106.95	108.42	111.61	110.85	107.89	107.27	105.47	106.08	106.76	106.5	106.09	108.59	107.27	108.38	109.02	107.69
108.98	107.29	107.9	107.88	110.5	111.76	110.63	108.17	107.4	110.84	108.24	108.51	107.21	106.21	106.14	111.66	108.39	106.14	108.25	110.78	108.72	111.46	112.81	111.04	109.62	111.03	107.12	108.09	108.05	111.46	107.41	108.74	109.05	105.75	107.29	112.9	109.29	107.2	111.44	107.94	109.61	108.47	108.01	111.71	106.54	114.37	107.91	108.99	110.19	105.31
107.68	108.39	108.58	106.51	109.9	109.53	109.12	106.23	107.62	108.28	106.11	106.31	108.93	106.89	109.4	107.5	110.59	108.52	108.83	108.22	111.75	107.56	106.37	108.51	108.91	110.04	108.89	108.95	107.31	105.57	107.84	111.1	107.89	109.12	108.86	111.19	108.09	107.84	108.13	106.79	106.83	106.64	107.12	110.38	104.98	108.02	108.45	109.11	110.2	107.66
105.79	104.52	107.04	108.31	107.44	105.21	106.36	106.16	106.84	109.54	108.02	105.33	105.93	106.36	106.63	105.9	109.02	103.35	105.09	106.85	103.75	104.19	106.28	107.81	105.68	105.21	107.17	109.75	107.54	108.83	102.46	107.23	106.84	106.33	107.1	106.93	106.47	106.42	109.11	106.57	105.94	107.85	107.46	107.32	109.32	108.93	106	102.75	106.75	108.74
99.586	100.8	98.773	95.337	98.648	98.49	97.092	100.52	97.521	97.001	98.268	96.104	96.715	99.087	97.292	95.95	100.05	99.059	96.849	97.892	99.635	97.501	96.295	97.826	96.103	98.931	97.533	95.139	95.632	99.199	97.764	97.65	100.01	100.55	95.745	100.65	97.766	97.164	95.138	98.722	98.926	97.681	98.9	98.46	97.885	95.473	98.686	98.425	101.08	96.915
107.51	108.44	106.07	107.47	103.99	106.75	104.16	103.6	103.76	107.74	107.18	105.69	104.29	104.03	107.42	106.61	105.12	107.44	104.08	105.92	102.35	105.85	105.3	109.35	106.67	108.04	105.21	107.75	104.31	104.68	107.02	103.9	105.5	106.25	105.6	103.44	104.92	106.97	104.29	107.08	109.23	101.84	102.86	106.73	104.5	103.29	104.08	105.78	103.42	104.12
110.71	107.84	108	106.69	109.07	105.3	110.39	105.22	105.12	108.59	109.22	106.68	107.38	106.55	109.6	108.54	107.1	111.32	104.77	110.72	106.24	109.23	107.77	109.4	110.43	110.68	110.8	108.24	111.85	107.13	108.56	108.88	106.17	109.39	106.3	109.77	109.01	109.39	110.7	107.19	109.71	108.03	105.86	110.4	106.24	107.76	108.35	105.02	110.3	109.3
104.24	106.52	105.92	106.74	108.18	108.42	104.72	105.68	105.66	104.09	106.89	106.86	103.35	106.28	102.42	107	101.47	103.48	104.82	106.21	106.75	103.82	105.35	107.23	105.03	104.05	105.48	103.34	107.79	106.61	105.9	107.07	105.76	105.07	105.64	105.17	105.21	105.26	108.41	106.61	107.24	108.58	106.52	106.31	106.89	105.22	102.82	106.77	105.06	105.79
108.29	108.12	103.65	105.06	104.26	106.39	105.02	107.05	109.75	106.81	107.24	106.16	105.98	106.99	108.42	107.4	106.04	108.15	107.96	106.81	104.18	104.9	106.95	107.33	106.28	108	108.16	107.17	106.85	108.78	106.84	105.03	106.51	105	105.42	106.56	105.4	105.58	108.12	108.18	107.86	107.23	108.37	106.37	109.46	107.18	105.44	108.57	108.94	109.38
99.904	100.57	96.142	97.124	100.95	96.508	98.187	98.843	100.22	100.11	100.89	98.231	100.4	97.976	99.188	98.224	98.425	101.36	99.739	98.797	95.182	100.31	99.372	95.864	100.98	99.681	96.522	99.523	99.658	99.737	97.935	98.819	97.407	99.965	100.33	98.996	98.735	99.375	100.59	100.26	100.87	100.34	98.104	96.582	99.573	98.661	100.07	100.13	96.176	99.062
100.63	97.984	98.875	96.204	98.522	97.324	99.487	97.214	96.511	93.314	98.824	98.271	98.918	99.301	98.155	97.399	98.877	94.322	95.581	96.825	93.955	100.84	98.912	95.393	102.4	97.052	98.976	96.609	99.3	98.517	96.562	95.983	96.463	98.889	97.472	96.657	100.37	98.048	98.929	100.09	96.876	96.872	97.038	99.959	98.496	95.278	97.721	98.625	98.989	97.966
99.336	98.922	100.11	100.16	101.42	100.7	100.83	99.332	102.86	102.1	99.981	101.39	100.45	98.878	100.11	102.59	102.29	97.604	100.26	99.385	99.455	96.937	102.51	102.07	101.37	99.786	101.64	101.31	99.537	99.581	101.49	98.426	99.932	98.413	103.16	104.13	101.66	99.812	99.742	97.222	101.25	105.35	102.34	101.16	99.62	100.93	102.59	100.86	98.622	97.788
99.55	97.305	98.729	100.89	102.2	97.714	100.41	97.532	98.825	96.986	97.264	96.777	98.211	97.893	97.763	98.169	96.895	96.632	96.331	99.563	98.434	97.452	96.408	98.982	100.11	97.517	94.649	97.502	101.53	97.645	98.553	98.433	96.937	100.02	98.717	98.078	99.707	95.944	94.75	98.79	96.882	95.618	98.374	98.294	97.115	100.49	100.92	99.511	96.997	99.281
98.621	99.996	98.158	105.65	100.33	96.871	102.25	100.6	99.145	100.66	99.609	98.772	101.92	102.7	103.01	99.276	101.87	100.61	102.05	102.4	103.15	102.76	99.112	101.77	99.424	99.686	98.341	99.265	99.282	100.45	98.485	102.66	97.801	99.62	102.87	100.74	102.46	101.31	99.433	99.638	99.024	97.446	97.158	101.72	96.663	100.72	100.37	101.14	103.11	100.86
105.33	105.34	106.41	106.71	105.64	106.91	107.01	106.29	106.79	104.95	106.33	107.43	106.93	105.74	102.8	105.7	105.64	105.53	106.42	104.27	107.36	105.67	104.24	105.3	106.51	104.29	101.77	107.53	106.56	103.27	105.6	104.42	107.22	105.78	106.27	106.24	108.46	104.9	107.67	105.81	103.3	105.63	107.15	103.34	105.56	104.86	103.54	109.48	105.53	107.24
106.54	105.25	105.42	106.65	107.47	104.59	108.04	105.39	106.5	105.29	104.79	107.36	106.76	109.54	108.05	104.97	105.88	106.77	108.87	108.77	105.82	105.61	106.76	108.33	108.14	103.37	106.93	103.97	105.96	103.13	104.93	108.41	106.78	107.83	106.93	105.14	107.7	103.95	106.15	105.94	107.27	109.1	105.12	104.08	108.62	105.81	106.85	107.9	104.3	106.84
107.42	109.15	111.52	109.38	107.29	109.61	109.73	110.49	105.75	109.93	107.79	108.72	106.72	109.38	109.59	109.31	109.68	108.96	108.48	110.79	106.71	109.15	108.73	108.81	110.71	107.26	106.79	109.08	108.94	105.95	107.42	107.64	107.93	106.53	109.48	107.7	109.31	110.35	107.41	110.61	109.36	110.61	105.86	110.44	108.24	110.74	108.16	106.94	107.96	108.34
104.97	106.51	107.98	104.03	104.66	103.87	106.12	107.62	110.39	102.72	108.54	106.4	104.9	101.47	107.86	102.91	103.04	105.22	106.82	104.15	106.35	109.11	105.5	109.47	103.64	104.06	108.98	105.03	102.84	104.46	107.37	106.12	103.79	104.76	106.13	106.09	108.73	105.52	101.59	105.39	108.42	104.69	104.52	105.29	103.43	103.99	105.67	104.61	103.51	106.66
105.8	107.35	106.8	106.33	102.15	107.93	106.44	103.32	104.66	104.48	106.2	108.03	108.29	104.67	107.15	106.61	104.75	105.37	105.13	105.17	105.86	105.75	104.81	103.28	105.63	107.01	106.67	109.4	108.15	105.37	105.99	105.07	105.85	106.85	105	107.42	107.39	106.48	106.36	104.55	108.06	101.99	107.2	107.39	105.91	106.62	103.64	103.08	105.31	105.32
107.85	109.04	107.26	108.6	109.19	110.53	104.8	105.7	111.62	110.61	107.13	109.03	108.94	107.04	107.57	109.08	107.73	107.34	111.48	105.49	108.82	106.59	109.58	108.37	106.48	110.03	110.65	107.32	108.66	109.21	108.87	108.6	108.05	108.02	105.8	109.22	107.24	110	104.4	109.34	108.58	109	107.02	108.03	106.82	107.39	107.81	105.81	105.09	106.52
95.674	99.338	98.412	97.634	94.947	96.446	97.206	103.01	97.554	96.617	97.046	96.596	98.598	98.293	98.013	98.611	99.212	98.374	96.843	98.585	97.497	99.069	100.15	99.471	97.584	97.394	97.795	98.737	99.782	99.008	99.032	93.748	94.92	97.378	96.716	98.039	97.983	98.022	99.789	99.259	99.542	99.561	97.511	99.513	99.107	95.227	101.25	98.065	98.36	100.96
108.93	109.79	104.98	107	111.48	109.1	108.88	106.62	107.12	110.45	106.13	106.91	108.34	107.3	110.9	109.75	106.08	107.7	107.59	107.1	108.74	110.33	105.52	107.45	107.43	109.11	108.48	109.71	109.07	108.59	108.44	108.08	106.81	106.49	111.33	107.53	106.86	110.35	107.55	109.63	106.24	105.05	109.85	109.3	106.99	108.93	109.86	106.81	108.54	108.95
107.25	107.38	108.56	107.75	108.75	107.77	108.93	106.98	109.42	111.2	107.03	106.45	109.91	107.91	110.03	109.67	109.24	109.12	106.61	108.1	107.6	108.88	108.25	110	109.85	107.36	108.63	109.68	107.9	110.62	109.39	107.83	111.32	108.17	108.06	106.95	108.62	106.94	112.36	105.91	104.43	108.19	106.63	109.91	107.24	106.97	107.15	109.3	108.95	106.51
109.76	109.27	105	106.32	109.16	109.22	110.18	107.52	107.34	105.42	108.67	107.56	107.32	110.45	105.06	107.17	106.03	111.09	107.04	111.35	108.49	106.5	110.29	108.16	109.44	110.13	110.44	107.35	109.37	111.68	109.47	110.03	108.61	107.94	105.3	108.6	108.01	106.33	107.37	108.04	110.68	107.94	109.5	107.16	107.11	107.52	107.16	108.31	107.5	109.78
108.46	106.41	109.54	106.53	106.02	108.07	107.89	106.36	108.21	107.24	109.03	105.98	107.8	109.74	106.43	109.2	106.99	109.14	106.8	107.31	107.28	109.87	108.6	113.21	108.93	107.58	106.38	108.73	105.65	109.77	108.58	107.58	108.07	108.06	107.19	109.19	107.14	105.27	107.23	108.93	108.19	112.3	106.81	107.64	104.66	108.17	106.97	108.97	108.83	108.31
107.83	106.49	104.93	106.08	104.55	105.22	109.77	106.64	104.97	105.14	105.66	105.63	102.08	105.17	104.27	106.86	106.31	105.11	106.72	102.37	104.85	105.66	105.67	105.23	106.85	104.3	106.1	107.96	101.31	106.17	105.18	103.5	105.65	103.2	105.04	106.53	108.56	106.67	106.06	103.26	106.82	106.94	104.86	107.93	108.11	103.6	107.66	106.59	104.96	102.84
108.08	109.56	111.16	107.35	109.57	109.86	107.44	108.89	107.11	106.61	111.16	107.99	106.38	107.09	108.69	109.04	108.13	105.87	107.85	106.91	107.33	107.64	109.36	110.5	108.51	108.35	106.12	110.32	108.36	106.28	108.57	107.06	109.34	108.17	106.17	110.44	107.29	108.77	110.56	108.8	108.68	107.44	107.2	108.67	110.89	106.23	109.48	107.22	107.34	106.81
99.692	105.98	102.09	100.18	104.09	103.25	103.73	101.24	104.83	105.1	101.85	103.46	104.76	100.48	101.54	101.15	103.71	101.88	104.27	102.23	101.33	104.99	101.03	104.34	103.7	101.2	102.41	102.46	103.19	101.84	102.95	102.99	103.39	102.51	101.01	102.21	103.53	100.42	101.83	100.98	100.29	100.77	104.93	101.75	100.76	101.38	104.2	105	103.3	100.8
110.22	104.49	106.69	109.14	105.36	106.51	107.54	109.72	108.35	105.45	108.22	109.07	109.16	104.3	109.05	108.32	105.86	106.32	107.58	107.65	108.16	107.41	109.53	107.98	106.16	109.5	105.81	107.55	109.98	107.83	107.72	106.94	107.63	106.34	107.16	107.97	108.6	108.01	109.26	107.81	111.79	108.56	106.66	108.28	108.06	108.52	106.6	108.66	106.84	108.67
107.2	106.64	106.18	107.48	107.33	104.94	107.87	107.25	107.19	105.03	108.06	108.61	107.21	107.12	107.35	105.7	105.36	104.08	107.02	108.37	104.46	108.56	107.34	107.16	109.9	108.23	106.61	104.41	103.66	104.7	107.63	111.08	106.79	107.44	107.18	106.13	104.94	107.01	105.45	107.05	105.69	103.96	106	102.49	106.84	107.86	108.02	104.03	106.68	104.4
107.18	108.17	103.91	108.14	105.06	113.46	103.78	108.86	108.69	106.89	106.51	107.81	107.39	106.52	110.06	111.44	110.71	108.53	106.79	107.32	111.55	107.42	109.4	106.9	107.52	105.62	108.22	107.36	107.54	105.51	108.36	109.72	109.42	102.51	108.28	105.56	105.67	108.65	107.54	106.66	107.02	107.71	106.78	107.96	108.13	106.72	110.09	107.42	110.32	107.37
110.77	107.84	107.89	109.49	108.93	107.41	108.6	110.84	107.68	107.59	109.11	107.36	105.75	107.56	109.12	109.35	105.92	108.23	109.87	104.17	109.76	108.73	108.32	110.05	106.51	106.28	109.53	109.62	108.91	106.33	109.73	105.64	106.75	106.31	106.23	107.61	107.13	109.8	110.51	105.23	106.3	105.22	106.75	103.97	107.1	107.07	107.93	107.46	108.26	108.57
108.95	106.19	106.36	104.27	106.71	107.77	106.91	106.79	104.98	106.21	107.23	102.61	105.31	107.73	104	109.68	105.74	105.22	107.67	105.11	105.92	106.86	106.75	107.19	102.25	106.38	106.63	107.6	107.31	107.31	103.91	106.94	105.4	108.98	106.64	107.01	106.19	106.15	105.99	108.09	104.76	105.87	109.48	103.71	110.35	103.72	102.33	105.53	107.82	106.62
101.91	100.76	101.08	101.95	101.24	103.88	101.33	99.223	100.75	99.831	99.727	100.25	101.06	100.49	102.12	100.69	101.67	100.94	100.76	101.67	99.633	102.38	102.77	100.92	101.63	102.53	102.52	99.118	103.29	102.59	100.03	98.976	98.343	98.544	100.56	101.3	102.11	103.42	100.78	100.1	100.01	99.147	100.55	101.28	101.42	101.64	101.14	101.79	102.91	102
104.88	108.19	107.18	105.47	108.64	105.6	105.6	106.09	106.66	103.9	107.78	106.92	104.09	104.25	106.28	109.11	104.93	108.47	108.85	108.66	105.64	103.1	106.07	105.01	107.57	105.66	108.58	108.43	107.33	104.87	107.3	106.15	108.8	108.25	108.5	108.67	108.26	108.07	107.22	106.41	105.38	106.71	106.86	101.63	108.51	109.27	104.72	107.27	105.16	109.52
105.42	104.25	105.53	108.52	107.5	105.89	107.7	106.7	103.76	105.61	104.63	102.67	107.76	103.55	104.45	105.18	101.35	106.2	106.64	103.74	104.93	109.64	103.32	106.3	107.52	105.47	105.35	106.74	107.04	107.48	106.29	106.3	105.67	107.71	104.63	104.92	108.38	104.3	105.34	109.5	104.86	103.38	105.61	104.65	106.03	103.77	105.38	107.94	109.33	104.63
108.07	111.88	111.45	112.09	109.91	109.8	108.83	111.35	109.97	108.44	110.97	110.11	109.48	112.21	108.09	110.08	108.16	108.83	108.11	111.9	111.66	109.08	110.26	109.1	110.46	111.85	109.69	106.55	108.79	112.2	112	107.24	109.2	109.91	108.1	109.41	111.74	112.43	111.48	109.1	109.26	110.26	107.54	110.54	111.52	111.71	113.2	115.21	113.13	110.85
104.27	106.06	109.34	109.45	107.64	108.24	107.06	108.25	109.26	109.26	108.78	107.75	109.3	109.81	107.98	108.74	110.11	107.91	107.59	109.44	107.5	105.43	108.29	111.66	108.48	111.13	109.64	110.64	107.02	106.6	110.3	112.24	109.12	107.47	110.05	108.62	105.51	108.25	110.71	110.59	104.31	107.21	108.75	109.65	107.63	105.38	108.5	108.96	105.93	107.07
100.74	99.776	98.179	96.934	102.13	94.2	97.709	97.463	95.519	94.86	95.713	102.16	96.017	97.096	96.655	99.958	94.206	96.579	96.663	96.08	98.717	97	99.157	97.972	103.5	98.861	98.984	98.448	98.406	101.31	96.979	100.03	99.259	100.49	99.764	97.887	97.657	100.46	95.31	97.051	98.339	98.259	97.126	97.449	98.475	99.112	96.77	98.203	99.681	100.38
105.65	105.15	104.31	104.65	106.25	105.67	106.26	104.28	104.44	105.03	107.21	101.55	107.07	100.57	107.36	106.19	107.55	106.63	107.46	105.62	105.68	106.75	104.97	107.57	106.18	104.25	107.15	107.17	104.74	104.7	106.59	106.41	105.45	105.53	106.57	107.26	104.62	104.48	104.62	106.62	103.25	106.75	104.35	104.03	103.09	105.78	104.75	108.21	104.47	105.2
107.58	108.79	106.86	107.25	107.4	106.31	109.11	109.83	106.74	110.13	107.4	108.86	108.15	107	107.46	106.19	107.88	108.87	109.69	107.5	107.44	111.63	109.83	107.54	109.91	109.21	107.71	109.33	108.85	107.73	109.74	108.7	107.04	110.55	110.11	108.22	107.3	106.53	105.99	110.17	107.26	107.98	109.81	105.05	109.29	110.84	106.34	107.19	105.69	106.7
108.26	107.85	107.53	105.92	107.56	105.88	107.41	103.9	109.96	106.16	105.77	106.66	107.29	106.17	105.97	106.98	102.08	103.86	104.8	107.16	107.09	102.3	107.32	105.02	106.67	106.95	106.35	107.59	106.94	106.76	106.86	105.78	107.16	105.54	107.71	109.4	107.43	107.48	102.93	106.8	104.63	105.6	107.14	107.77	107.57	106.11	104.23	107.17	103.86	107.94
97.269	97.36	99.316	97.564	98.299	98.048	97.55	98.147	99.404	99.698	101.79	96.809	99.128	98.322	96.611	97.43	95.296	97.931	99.631	95.628	99.155	96.881	101.08	97.34	99.433	96.795	99.303	96.398	96.175	101.14	98.152	97.112	99.614	99.085	98.385	100.19	98.62	96.652	99.764	95.464	97.37	97.271	99.517	94.925	98.997	98.677	99.259	96.058	95.282	98.747
107.91	108.94	106.19	107.28	106.8	105.53	109.29	108.58	107.94	108.96	107.17	106.07	107.37	106.77	103.74	109	105.9	110.26	108.12	110.25	104.53	108.68	111.37	110.09	104.36	108.32	108.82	109.98	108.03	109.62	107.79	106.17	109.01	107.12	109.97	105.39	107.35	104.9	109.34	106.76	107.87	105.93	106.66	108.19	108.81	110.29	109.13	107.51	108.32	109.07
110.13	107.9	109.52	110.74	108.45	108.98	111.89	111.99	108.74	110.13	112.97	109.26	110.29	110.26	113.82	112.75	106.1	109.57	112.06	112.29	111.9	109.72	109.67	111.06	106.84	110.95	109.18	106.98	111.87	109.61	109.53	111.33	107.4	112.17	103.27	111.46	113.01	110.15	111.48	113.08	111.82	109.53	108.4	111.03	113.58	110.34	110.21	111.22	106.09	111.23
106.75	103.44	104.62	108.07	108.03	106.92	104.15	104.68	109	103.91	107.85	107.33	103.77	109.05	106.27	105.28	106.46	106.7	106.92	105.85	104.53	107.01	108.2	105.42	103.37	105.45	109.03	110.46	103.59	106.67	107.17	109.34	107.04	104.71	106.64	106.54	106.77	105.19	110.19	104.47	108.89	106.12	103.13	107.8	104.58	106.68	109.13	107.4	107.29	106.07
107.09	106.61	103.19	104.62	105.15	105.16	106.66	106.81	107.46	103.34	101.73	104.5	107.01	104.65	104.76	104.71	104.85	107.9	107.48	109.56	108.88	108.46	105.73	104.73	105.54	106.94	106.78	104.72	106.88	105.26	104.54	102.94	105.17	105.82	105.41	106.73	108.06	105.52	104.86	105.93	106.05	108.55	107.59	105.82	106.66	106.41	105.42	104.43	106.23	104.06
107.57	109.02	104.6	110.41	106.92	109.27	109.23	108.97	110.43	108.36	108.67	107.33	107.94	108.57	106.62	106.89	108	110.8	105.66	108.77	108.63	109.76	104.04	106.85	107.17	108.06	108.4	108.55	108.62	111.9	108.48	106.77	109.44	107.3	108.76	106.69	106.52	109.93	110.78	107.61	107.35	106.93	104.11	108.38	110.52	107.95	106.33	106.93	109.46	109.28
107.5	106.79	106.1	107.17	104.75	106.92	107.02	108.37	102.39	104.67	105.58	107.4	105.83	107.6	106.54	106.2	110.17	101.39	106.98	103.54	106.51	104.93	104.26	101.79	105.52	106.77	105.43	102.82	102.62	107.29	105.22	104.29	104.3	105.58	107.03	107.11	103.73	104.78	106.36	104.24	105.76	106.63	104.69	108.11	109.02	106.7	107.52	105	106.39	108.2
103.71	106.27	104.21	106.7	106.54	101.86	104.39	104.9	108.86	106.2	105.62	105.06	106.89	102.96	106.14	106.38	105.49	103.72	106.26	105.2	105.28	107.82	107.08	104.05	102.29	104.32	108.82	105.57	103.16	108	106.74	106.54	106.43	105.07	103.82	107.78	105.43	103.65	107.02	106.62	102.84	103.51	104.27	106.57	104.66	103.43	102.91	102.77	100.38	108.08
106.64	108.71	105.69	109.15	106.45	110.1	107.06	105.93	109.49	111.03	109.39	108.99	109.31	105.41	110.85	110.26	109.34	107.52	109.78	106.86	107.42	108.55	109.04	110.31	108.46	109.82	109.64	109.26	110.51	106.55	105.65	108.47	106.78	106.91	105.74	109.41	107.6	107.95	111.52	107.6	106.11	107.1	110.33	107.98	108.73	110.51	108.52	106.56	108.81	109.21
99.979	97.52	95.42	97.542	102.87	99.608	98.508	97.791	96.584	99.184	99.855	96.84	100.83	100.47	97.42	96.718	96.142	97.475	98.086	96.682	97.132	98.733	99.317	99.462	98.07	97.86	97.448	99.216	96.531	94.07	98.224	98.787	99.417	100.09	98.363	97.307	99.75	100.58	99.952	95.833	98.335	100.65	100.11	97.887	100.56	99.521	98.6	97.994	100.42	95.917
96.016	98.039	99.186	101.2	97.775	101.34	99.843	99.162	98.438	100.37	98.912	100.73	97.687	100.13	101.27	97.718	99.849	97.947	95.261	100.45	97.182	96.545	99.11	100.01	96.488	99.728	100.79	97.462	98.753	99.723	100.98	99.413	98.213	99.602	98.477	97.023	97.105	98.387	98	100.62	97.036	97.03	100.46	98.541	98.96	96.582	97.735	94.437	101.24	98.813
106.27	108.63	110.29	105.91	110.04	105.25	109.32	107.15	109.84	108.96	104.61	104.74	107.91	109.16	107.89	106.9	107.53	110.31	107.75	108.91	107.49	108.53	107.28	107.52	111.62	106.91	106.05	108.76	109.33	109.68	106	105.05	108.39	110.29	107.93	108.88	107.19	107.09	104.96	109.61	104.43	107.12	108.53	110.09	107.14	110.36	106.85	107.83	108.1	107.69
105.04	111.34	109.6	110.02	108.11	105.77	109.55	106.35	108.21	110.42	107.85	110.05	108.52	108.71	110.38	108.45	105.98	107.05	108.48	108.22	110.03	109.8	108.85	106.14	105.83	107.51	108.41	106.82	106.19	108.45	108.46	106.47	108.19	107.03	108.17	107.04	107.74	107.65	108.24	109.74	106.72	109.41	106.07	109.77	107.2	108.28	108.7	108.39	104.6	107.26
107.17	104.74	107.99	104.44	103.41	101.93	105.69	105.96	104.15	107.43	106.68	105.85	105.18	106.86	105.78	105.84	103.98	105.56	106.8	105.64	108.69	107.32	107.48	107.06	106.09	105.97	104.84	107.28	108.04	103.11	104.11	106.75	105.94	104.66	106.7	107.37	108.16	104.12	108.01	106.86	106.78	106.4	103.56	106.35	105.9	105.21	105.81	109.02	104.86	105.14
107.21	103.47	109.25	108.49	111.41	105.12	106.9	108.47	107.76	104.98	109.01	106.88	105.84	108.83	106.17	109.89	105.91	109.61	107.61	107.61	105.59	108.42	107.76	105.33	107.5	107.3	105.41	107.5	107.03	108.29	109.66	107.12	105.6	106.39	112.67	107.27	104.7	108.16	108.08	107.64	108.59	106.79	106.48	108.36	107.11	108.15	109.48	106.92	107.91	110.01
108.65	110.79	107.47	107.38	111.64	110.09	109.97	108.26	110.73	109.27	109.3	109.6	110.66	111.26	109.04	108.44	107.01	108.74	107.72	109.1	108.46	107.39	107.83	109.74	106.92	110.26	110.46	106.39	112.39	108.79	106.25	109.33	107.38	109.54	112.67	106.32	107.84	106.1	107.82	106.03	109.51	110.12	110.64	107.35	106.48	108.28	112.93	106.93	108.57	108.14
107.34	107.78	110.33	104.79	104.81	106.42	108.36	106.75	107.27	108.59	106.57	109.44	111.04	108.62	108.64	109.98	105.27	108.79	107.58	108.89	108.1	108.83	106.74	107.35	109.55	109.69	107.88	110.52	110.37	107.79	108.62	110.09	110.61	109.99	109.36	105.2	108.68	107.54	108.94	110.3	107.08	110.12	107.31	108.67	105.53	108.11	105.42	107.58	107.71	106.18
108.54	107.64	107.06	109.13	109.31	109.24	108.16	105.46	112.09	105.44	109.86	107.76	110.01	110.23	109.6	107.03	108.43	107.39	109.99	109.16	111.94	106.5	106.35	109.91	110.33	107.66	112.91	106.45	105.45	108.67	108.65	110.36	108.27	108.44	111.5	110.33	104.16	106.51	105.89	108.61	108.26	110.6	109.48	109.46	109.9	105.39	109.95	108.25	108.76	109.25
96.874	95.98	96.929	101.24	99.355	94.792	99.758	99.551	95.932	97.223	98.302	98.968	99.252	95.758	95.286	92.361	97.336	96.848	99.902	95.934	96.28	95.85	98.528	97.449	100.18	101.12	96.323	97.79	94.831	96.174	98.811	98.948	98.671	96.577	97.462	98.062	95.744	96.434	97.652	97.747	95.137	99.554	99.173	98.934	95.618	98.499	97.554	96.713	98.445	96.716
107.32	110.71	109.11	112.01	107.98	106.89	107.1	109.73	108.99	108.49	110.23	108.76	107.54	107.84	108.8	108.69	108.3	105.11	108.27	106.22	109.24	106.95	110.75	109.8	104.94	108.32	106.84	106.59	105.85	110.32	108.5	110.04	106.61	108.74	110.85	107.95	107.84	108.53	109.47	106.85	107.89	108.58	105.34	106.34	107.53	108.72	107.06	108.79	110	108.74
102.23	98.309	99.382	101.7	100.55	101.8	103.34	99.888	98.274	104.2	100.2	101.85	102.36	102.47	100.25	104.93	102.3	97.375	103.5	99.143	103.55	99.256	101.34	98.998	102.39	101.22	98.509	102.8	102.85	98.053	102.28	98.896	102.12	103.45	100.93	102.91	99.524	100.68	102.8	100.77	102.11	101	99.271	101.64	99.594	99.842	102.82	101.39	99.381	104.2
99.93	99.326	97.619	100.45	96.631	96.324	95.49	95.466	98.424	98.032	97.184	97.083	99.25	95.008	102.41	97.412	95.237	99.539	98.478	98.643	98.065	97.243	95.665	96.441	97.926	97.722	96.65	97.834	98.556	100.08	99.806	99.273	101.28	96.27	101.59	99.367	99.811	98.934	96.621	100.11	96.964	96.493	94.415	99.694	95.358	98.968	98.731	96.805	98.384	95.47
104.45	108.65	110.76	109.44	106.5	107.29	107.23	109.64	105.35	107.94	107.88	108.5	109.44	107.05	107.48	107.43	110.5	109.27	105.55	107.45	110.04	108.64	109.06	106.6	105.33	107.4	110.14	110.34	110.34	106.93	108.9	107.2	109.15	107	109.59	107.75	108.05	108.06	108.98	107.83	108.59	107.42	107.75	109.06	108.87	107.42	109.99	107.76	111.15	110.64
97.013	101.21	97.906	97.685	97.667	96.894	97.965	100.1	101.85	101.8	98.981	99.454	98.708	95.296	99.78	99.271	98.248	97.373	97.644	96.636	96.462	100.99	97.138	97.892	98.001	98.628	99.125	98.01	98.648	103.64	97.655	98.619	100.28	99.832	100.47	100.01	101.02	96.982	97.928	101.12	99.167	94.802	98.767	102.68	98.682	101.92	99.049	100.01	99.416	99.588
107.47	108.99	106.54	109.61	109.55	106.64	108.62	108	108.08	109.39	108.48	109.87	111.65	109.76	106.12	107.36	108.65	108.66	106.42	108.24	106.69	105.3	109.42	104.05	109.13	111.35	108.97	109.62	107.73	107.65	104.3	106.93	109.75	109.23	105.81	107.34	104.85	107.99	107.95	109.57	110.39	106.77	109.33	111.76	107.69	105.33	108.53	103.67	108.5	108.35
107.21	108.77	108.4	109.48	105.92	109.38	108.34	108.02	106.9	108.37	109.33	111.56	106.57	103.75	105.71	105.2	108.92	107.31	108.48	105.02	108.52	107.52	109.39	107.23	108.9	104.92	106.77	110.59	111.5	104.99	107.86	107.02	108.84	108.37	107.7	106.58	108.97	110.79	108.36	104.26	105.32	106.68	104.51	106.91	107.88	108.68	108	108.88	106.65	105.27
107.64	105.18	102.86	105.65	105.68	105.5	105.63	105.01	107.23	105.31	105.66	103.79	101.74	103.52	106.44	105.74	105.31	108.19	105.46	108.13	106.56	106.93	105.02	108.09	107.13	106.75	102.74	105.93	108.32	105.5	105.58	105.2	106.43	105.13	102.29	106.71	107.38	105.02	109.11	105.97	107.43	106.04	105.91	106.15	105.15	106.94	101.89	104.14	106.38	105.92
99.481	99.963	99.865	101.06	98.995	97.294	99.806	95.873	97.273	97.814	98.945	100.27	97.902	98.536	96.964	100.49	99.691	97.656	97.045	99.289	98.624	100.86	98.594	98.365	98.8	98.098	99.476	99.254	96.328	98.227	97.584	100.08	99.054	100.05	94.879	101.02	98.016	99.129	99.862	99.526	101.89	95.929	98.822	100.82	99.799	96.406	96.57	99.274	98.226	101.48
98.729	97.333	100.28	98.657	97.599	99.685	97.26	97.282	99.23	98.941	101.85	100.42	99.65	98.02	100.02	98.688	100.15	97.146	97.724	98.341	98.92	99.031	97.595	97.012	98.315	99.694	99.271	102.78	100.51	98.76	98.627	98.11	101.29	95.472	94.725	100.36	98.649	102.7	100.92	100.75	99.305	99.065	98.124	99.237	101.26	101.86	99.717	98.71	98.264	101.72
99.531	100.31	98.453	101.52	102.68	98.594	100.71	100.93	100.4	97.573	101.9	96.827	101.52	99.224	101.36	100.84	100.97	98.735	100.84	99.216	99.654	100.12	100.27	99.169	98.786	100.93	102.72	101.57	100.37	101.43	101.91	100.7	99.852	98.53	100.67	101.33	99.34	99.953	99.33	101.15	100.82	100.09	101.66	102.39	99.729	101.87	100.41	100.26	100.39	96.64
104.26	105.24	104.59	104.74	105.16	105.84	102.2	104.01	103.92	105.45	105.22	103.37	104.47	105.99	108.86	107.36	104.44	103.69	104.54	108.03	105.9	104.45	106.21	105.82	105.44	104.65	103.23	103.73	104.5	105.43	103.8	107.34	108.51	108.43	109.11	106.84	104.45	103.76	105.2	107.57	108.2	103.38	105.12	106.55	107.48	106	105.72	104.37	105.77	104.6
107.98	107.12	110.23	107.97	107.7	108.49	108.22	108.48	106.35	106.33	107.64	111.61	108.7	107.18	110.7	109.65	110.99	108.79	107.22	105.82	107.63	107.68	106.47	107.97	108.55	108.91	108.8	110.6	106.44	108.13	106.78	109.96	107.94	104.58	111	110.14	109.68	107.11	107.35	108.73	108.14	106.48	106.86	106.53	105.43	108.7	108.09	110.88	107.38	106.85
108.1	107.92	108.61	107.15	106.36	109.25	106.37	109.29	110.11	107.71	106.37	110.55	109.3	109.86	107.83	108.51	109.36	109.44	106.47	108.62	105.82	109.37	109.23	107.66	105.51	107.43	109.15	107.84	108.8	109.84	111	105.26	105.73	103.99	107.54	110.28	107.66	107.49	108.21	110.35	106.86	108.55	108.64	106.4	108.16	109.91	107.81	105.3	105.97	109.77
108.96	106.85	107.18	106	104.68	107.93	103.39	106.04	105.34	104.82	104.31	103.5	104.83	106.11	106.63	106.34	106.74	104.69	105.86	106.22	104.9	106.04	106.4	105.69	101.44	106.3	106.08	104.64	106.58	105.55	103.49	104.13	104.95	105.29	105.31	105.04	107.01	107.66	103.36	104.34	106.43	105.94	105.13	108.38	104.8	105.22	107.63	103.01	106	109.02
110.57	111.94	105.73	107.99	107.36	105.53	108.97	109.06	105.83	106.28	103.72	106.99	109.46	108.27	109.37	111.15	111.49	108.58	110.56	110.17	106.73	110.28	107.46	108.72	109.31	106.91	110.62	108.55	108.89	109.26	108.47	111.53	110.17	107.4	107.86	108.75	107.94	107.38	107.85	107.4	107.68	107.44	109.4	110.18	110.5	111.03	108.4	107.5	108.63	109.5
107.33	107.86	106.66	107.25	109.47	108.29	112.06	108.14	107.31	109.02	107.06	109.45	110.18	105.44	108.95	106.71	108.25	108.7	108.93	107.41	107.54	107.13	108.74	107.51	108.79	106.53	104.16	108.94	106.22	110.76	109.58	110.37	109.18	109.02	109.74	107.36	108.93	106.41	106.93	109.25	110.15	106.94	110.58	107.63	108.49	108.28	106.45	111.17	106.63	106.95
109.6	108.94	107.28	108.29	108.76	106.77	107.8	106.97	109.27	108.6	109.99	108.16	109.7	107.7	110.04	108.49	108.16	108.85	105.1	107.86	108.41	111.09	106.52	107.81	108.27	105.86	106.91	111.44	111.14	108.87	109.61	106.62	110.47	108.39	106.06	105.8	111.35	109.59	104.82	108.01	109.13	107.45	108.32	108.16	107.85	108.5	108.21	109.07	110.62	107.11
99.278	98.16	98.591	98.741	96.35	99.895	97.087	100.44	99.848	95.165	99.913	98.857	96.505	95.094	99.995	99.73	95.779	97.398	100.4	98.142	97.234	95.51	100.78	98.035	100.18	94.936	96.47	95.349	98.455	96.505	99.824	98.502	97.47	100.27	100.42	97.356	98.881	99.198	99.787	99.674	93.974	98.907	96.656	96.805	94.705	97.988	96.396	98.577	98.764	99.053
106.28	105.14	105.74	106.58	106.61	104.74	103.75	105.07	105.8	106.5	106.7	103.83	106.29	106.58	102.89	104.01	105.16	106.13	106.1	107.02	106.9	104.03	103.43	105.43	108.04	106.81	105.48	108.06	104.87	104.24	110.31	109.89	105.62	106.25	105.12	108.03	106.52	105.32	104.87	105.52	107.85	106.7	107.14	106.61	102.74	106.19	102.48	106.14	106.1	106.15
95.683	97.978	99.135	98.175	97.258	100.31	97.732	94.346	100.4	96.642	102.14	97.227	101.19	98.786	96.937	97.589	96.774	96.938	95.589	99.548	99.289	99.739	98.463	97.581	99.765	101.51	98.154	97.595	98.143	96.347	97.67	95.619	97.148	96.598	95.906	95.661	98.442	96.084	99.552	101.73	96.502	97.095	96.993	96.443	99.277	97.004	99.307	101.63	95.931	97.875
110.88	110.93	113.37	110.76	109.42	111.32	111.9	109.71	107.11	109.18	111.47	111.27	110.69	110.35	110.51	109.33	112.22	111.23	111.4	109.07	105.95	110.99	111.12	110.28	111.3	110.3	110.45	110.43	109.92	110.12	109.51	110.02	112.9	109.2	111.75	110.08	109.78	109.61	111.78	110.87	108.26	110.67	106.4	110.7	112.9	109.49	109.63	113.05	109.58	110.02
109.08	108.43	104.88	107.83	108.44	109.46	110.23	106.2	107.25	109.17	106.8	106.53	109	110.06	107.53	107.96	109.78	109.63	107.04	108.7	105.29	108.41	106.72	104.54	108.23	107.9	113.59	110.7	109.91	107.45	109.43	106.92	107.27	111.89	108.89	110.09	106.61	110.01	108.35	109.76	108.05	110.18	109.37	108.05	111.23	108.1	106.93	110.84	109.5	109.38
107.4	108.35	109.32	105.19	106.5	109.92	109.04	104.31	109.25	111.83	108.25	108.06	106.72	108.57	105.96	109.69	105.61	110.75	109.27	111.73	106.55	105.21	109.64	110.63	108.08	108.02	111.63	108.88	109.59	107.32	104.83	108.09	108.65	109.73	108.23	105.93	107.41	106.03	109.07	111.2	108.62	107.2	108.32	107.39	109.7	106.67	108.22	106.44	108.63	107.72
106.35	104.7	107.56	106.18	108.91	103.41	105.98	105.5	105.44	105.04	107.24	105.32	103.85	105.92	106.91	103.89	107.64	106.97	106.68	104.61	106.42	105.82	108.67	107.02	106.27	109.37	104.35	105.19	104.98	106.56	106.72	105.91	104.05	108.36	103.34	102.46	104.91	105.23	107.44	107.4	105.86	103.97	106.76	104.45	106.15	106.74	106.59	106.21	103.73	103.98
104.86	107.7	107.47	109.98	110.32	106.18	106.53	106.54	108.69	108.06	106.01	109.62	106.34	108.72	108.29	111.29	108.53	107.76	107.29	109.2	109.3	107.62	107.77	107.11	109.37	104.4	107.43	109.56	104.63	106.92	110.79	110.02	108.66	107.31	104.39	105.57	106.47	108.04	108.25	108.38	108.03	108.57	107.61	106.7	109.41	107.38	105.57	107.13	109.05	104.99
105.99	106.43	107.32	104.61	107.02	102.86	104.19	103.55	105.68	103.68	105.83	108.22	107.91	108.09	105.89	107.86	106.25	106.54	105.11	104.95	103.37	104.51	105.95	105.11	105.41	107.74	107.27	103.93	107.26	104.4	106.47	105.23	108.21	105.23	106.1	104.99	106.02	106.11	105.18	107.9	107.01	105.45	105.36	107.92	104.56	103.64	107.13	109.39	105.09	107.56
104.02	98.098	95.449	99.284	98.975	98.76	100.83	100.34	100.2	95.716	98.811	99.884	97.845	97.994	100.77	100.37	97.884	103.31	98.08	100.27	98.734	97.14	99.017	98.262	97.392	101.88	97.685	98.084	99.527	97.044	97.728	98.255	96.005	101.03	99.031	99.153	98.333	99.37	98.26	99.665	96.955	98.129	97.336	101.58	101.95	97.63	100.91	99.02	96.389	96.617
106.86	105.51	103.22	104.89	106.69	105.99	103.97	106.71	104.51	105.45	105.86	105.15	101.32	106.11	107.7	105.06	105.5	106.36	105.2	107.01	104.76	102.9	103.59	104.31	108.07	104.88	105.4	106.08	105.95	104.84	106.31	105.95	106.64	108.37	104.78	106.24	104.72	106.71	101.41	104.4	104.65	105.51	107.06	109.13	104.44	106.92	104.65	104.21	103.19	108.27
103.16	106.17	105.27	100.61	103.37	105.26	103.39	107.2	105.5	108.46	107.24	105	105.31	105.86	106.32	105.37	106.38	106.27	104.66	108.55	102.03	107.51	106.32	107.02	108.29	105.4	104.92	107.62	108.89	105.76	109.14	107.62	104.92	106.23	103.75	105.31	106.79	105.64	107.05	103.05	105.64	106.14	107.16	107.12	104.4	106.81	102.98	105.49	106.26	107.25
106.35	106.77	104.58	109.73	105.46	105.3	106.91	105.44	104.25	107.4	110.36	108.16	108.17	105.82	102.86	103.87	107.53	108.25	104.69	105.34	108.14	108.84	107.18	104.92	107.76	109.43	105.65	104.74	110.68	107.53	108.37	110.07	107.84	108.95	107.26	109.44	104.23	107.62	104.72	106.76	106.07	106.54	107.07	108.47	106.97	108.45	108.6	107.8	108.12	107.35
96.958	98.028	96.372	94.867	100.21	98.103	95.621	97.328	98.449	97.947	95.383	100.56	97.336	98.403	98.927	96.825	96.373	100.01	97.76	97.133	98.619	95.057	97.457	98.303	97.823	100.57	97.754	97.466	97.838	98.209	98.251	95.373	98.258	98.121	100.18	94.742	96.729	98.524	97.094	98.54	96.027	100.16	97.932	96.401	99.729	97.776	98.49	98.622	98.407	99.83
105.13	103.85	100.73	105.07	106.02	106.73	100.67	104.37	106.02	108.33	105.24	106.6	108.47	103.47	105.73	107.4	106.03	102.66	103.75	103.79	104.92	104.52	105.24	103.61	104.18	108.23	109.04	103.8	107.21	105.74	106.6	106.63	101.51	105.47	106.05	105.8	105.35	107.7	105.01	106.72	105.25	104.64	104.27	106.44	107.78	106.98	108.74	106.11	104.27	107.03
111.09	107.99	111.91	109.74	113.01	108.36	111.95	107.7	108.08	110.53	109.33	109.67	112.06	113.14	112.79	112.75	107.65	110.93	110.15	110.16	107.28	111.09	109.96	111.48	110.44	111.29	109.87	107.55	110.98	109.71	111.09	110.84	112.63	110.05	112.78	110.31	110.55	109.69	111.02	111.04	108.66	110.2	108.51	111.6	106.53	108.75	110.22	112.2	108.38	110.96
108.16	102.23	104.65	106.15	103.86	105.34	108.58	106.89	108.02	106.76	105.99	107.93	105.86	105.94	104.72	105.2	105.68	101.95	106.06	107.94	104.62	104.9	106.12	107.46	106.02	108.73	107.77	105.74	104.9	104.11	107.93	106.99	106	106.2	107.34	104.77	104.02	107.9	103.26	107.46	104.57	104.07	105.27	107.21	102.76	105.55	106.65	105.36	107.19	109.8
104.57	104.77	105.21	105.9	102.46	104.9	102.62	107.83	102.55	104.64	104.69	107.12	105.25	109.51	105.68	107.42	103.58	103.39	103.43	106.72	102.38	102.71	105.17	104.35	105.82	102.59	105.49	105.77	107.04	103.48	103.37	108.01	106.29	104.37	105.66	105.13	105.14	104.84	105.14	105.58	104.95	105.87	103.3	105.59	104.44	104.03	106.37	107.16	104.95	103.63
109.25	109.54	107.83	109.05	109.42	107.35	107.77	107.45	110.32	107.31	109.82	104.38	110.85	104.76	106.53	106.57	109.74	106.67	110.13	109.83	108.27	107.82	110.69	108.23	108.6	111.78	105.56	108.11	104.97	107.52	108.72	107.14	109.98	109.9	108.1	109.37	104.96	108.16	110.68	106.23	109.69	106.31	107.15	107.77	106.71	110.12	106.11	107.28	108.26	110.67
109.15	105.78	108.96	106.25	107.64	108.38	106.54	110.61	105.49	107.88	107.75	106.96	105.37	105.47	108.79	107.18	109.47	106.78	108.55	108.04	108.78	109.21	108.11	110.13	105.92	108.74	111.39	109.94	108.22	108.93	109.79	106.97	109.96	107.23	106.99	108.09	110.63	106.65	109.44	109.16	108.44	106.91	105.97	106.15	108.84	111.24	106.56	106.83	108.95	108.72
105.8	108.8	108.22	109.74	107.63	106.42	106.27	107.1	108.97	108.71	108.15	107.53	107.71	106.04	108.56	106.64	106.99	107.94	109.02	108.11	108.1	109.27	109.46	106.3	107.53	108.1	106.68	110.67	107.79	109.07	108.32	109.89	106.83	110.01	105.87	108.18	108.08	106.4	104.94	106.03	107.38	107.94	105.75	108.39	109.84	106.81	110.15	108.3	107.3	107.75
106.03	108.91	107.39	101.7	104.37	104.97	105.33	105.04	104.82	106.72	105.77	105.39	105.34	104.59	105.67	105.58	104.99	107.09	106.39	103.41	105.69	101.85	105.5	104.26	104.87	104.42	101.33	106.39	104.37	106.43	103.72	102.47	105.83	103.53	106.56	106.61	107.39	101.33	104.75	105.46	105.02	104.39	106.25	104.62	104.64	105.45	107.73	105.39	104.75	104.65
107.32	105.9	107.33	103.83	108.63	105.72	106.55	105.42	106.47	106.44	107.64	106.32	105.44	106.37	106.22	104.96	106.82	102.55	104.29	109.95	105.33	106.57	110.95	107.41	106.86	105.83	105.52	107.28	105.51	106.4	105.99	106.62	107.45	106.49	104.06	105.05	107.6	107.5	107.93	102.37	105.53	106.32	107.02	106.16	105.19	106.95	106.28	105.63	105.66	105.54
103.53	106.74	107.4	107.18	102.99	108.45	105.95	106.26	106.65	103.02	108.54	103.69	106.57	106.15	108.72	106.05	104.93	106.66	106.68	105.02	108.88	105.25	104.89	107.55	102.34	102.81	106.2	102.15	105.3	104.97	105.43	107.05	106.14	106.86	103.92	103.68	104.6	103.35	108.11	104.07	106.51	102.19	101.93	107.46	104.88	106	106.41	104.94	104.14	106.35
97.387	98.829	97.435	99.892	99.538	101.97	99.016	100.36	99.287	96.535	98.609	101.07	98.914	101.61	101.99	99.353	98.75	98.591	99.623	98.638	103.72	99.766	95.342	100.49	97.343	99.425	102.37	100.33	98.729	98.501	98.497	100.8	97.034	98.421	99.527	97.339	96.599	98.988	99.313	99.004	99.764	97.758	100.51	100.95	96.036	104.35	96.804	96.937	97.291	103.46
110.75	107.08	109.78	105.14	108.51	110.17	110.06	105.71	105.53	110.82	111.47	108.46	108.09	109.37	108.93	108.42	106.63	106.78	107.75	107.12	106.18	109.65	108.02	105.1	107.23	107.41	106.57	111.15	107.54	109.7	107.04	111.05	112.46	105.94	106.62	108.51	107.62	109.1	110.58	109.03	109.03	107.06	111.2	108.29	108.08	105.6	108.79	109.32	103.38	103.11
107.98	108.36	104.55	106.91	109.09	107.6	107.1	106.98	108.66	109.89	110.49	107.89	108.06	102.39	110.08	105.33	107.44	109.07	107.85	109.54	107.87	110.69	110.89	106.58	107.57	105.83	109.13	107.29	106.39	108.47	110.88	109.91	107.95	108.53	108.17	106.82	107.46	106.45	106.65	109.81	108.64	111.09	108.82	106.73	108.56	107.46	107.78	105.91	109.59	108.11
105.09	107.87	108.03	107.97	107.04	107.71	106.49	104.03	107.38	107.82	105.97	106.1	108.92	106.7	105.27	107.34	105.19	105.08	104.58	106.75	106.65	103.95	107.05	106.72	108.95	106.6	108.11	106.37	103.07	106.83	103.9	108.05	104.81	108.26	106.27	107.75	103.63	105.15	105.3	106.11	105.39	104.3	106.28	111.39	108.35	104.57	102.42	104.62	105.94	107.23
111.01	106.16	108.85	112.37	109.34	108.19	106.68	106.14	106.4	111.12	111.44	107.01	106.03	104.37	108.35	107.64	104.7	104.61	106.46	107.86	107.9	108.09	107.28	107.27	106.05	108.82	102.7	108.04	105.09	109.11	110.58	105.86	108.32	109.55	106.16	108.13	106.58	111.64	109.64	108.71	110.59	107.47	108.72	109.03	106.48	105.73	110.13	110.98	105.91	107.79
100.27	98.027	94.239	98.378	98.99	97.566	96.795	100.04	98.34	98.967	97.746	97.788	95.433	97.384	98.238	99.936	95.768	98.473	101.5	95.538	97.004	99.314	98.604	99.967	99.285	96.655	98.644	101.34	96.655	100.08	96.984	98.563	95.402	100.54	97.899	97.25	96.337	98.371	99.258	95.713	100.93	99.546	95.807	95.928	97.335	100.51	96.591	98.443	95.796	97.719
102.7	100.16	101.88	101.96	101.54	100.14	102.3	101.14	101.82	102.5	101.5	95.327	103.81	102.21	101.9	101.1	97.647	102.8	99.105	101.32	99.382	99.835	103.86	102	103.57	101.35	96.482	100.16	101.85	100.52	97.891	100.67	98.625	100.22	101.77	102.57	104.76	102.73	100.97	102.9	101.74	102.22	100.63	96.55	101.18	103.58	102	98.672	101.26	102.46
109.8	108.81	107.73	110.1	107.34	111.97	107.25	105.98	111.73	105.82	109.98	105.89	108.35	105.39	110.99	109.97	107.37	111.11	109.2	108.6	112.25	105.32	109.94	106.86	108.75	108.13	109.92	109.14	106.57	104.51	107.35	108.58	106.12	104.2	109.59	109.55	101.17	110.33	109.74	108.03	110.55	109.36	108.87	106.16	112.25	107.8	109.08	106.23	107.13	111.38
108.27	105.87	109.36	109.27	108.42	107.23	105.68	107.6	105.37	108.38	108.01	109.51	110.4	108.3	108.44	107.29	106.26	107.34	105.81	108.68	107.75	109.51	109.38	107.1	107.5	106.12	107.86	107.01	108.22	106.62	106.29	109.88	109.32	108.81	108.8	107.93	110.09	106.6	108.66	108.42	109.11	110.32	110.01	108.88	107.66	108.4	105.56	110.27	109.38	109.65
109.14	107.9	105.83	110.31	110.8	107.05	110.71	106.9	106.31	107.12	109.21	107.06	105.77	109.31	106.86	107.98	110.04	108.52	105.78	109.41	106.77	109.45	106.8	108.56	107.69	107.57	110.47	109.31	110.25	108.86	108.64	105.56	103.05	108.75	111.46	108.91	106.67	107.47	107.61	107.27	107.86	105.91	106.46	108.77	108.36	109.76	109.76	108.05	107.25	108.51
97.643	100.51	98.23	100.39	96.605	97.889	98.863	99.347	97.941	98.064	96.081	97.538	100.49	98.541	99.524	97.872	97.361	97.341	102.81	97.843	98.755	96.869	97.653	97.108	98.705	99.269	97.338	99.092	100.42	96.226	97.5	101.65	98.265	99.876	99.742	98.237	98.688	97.788	96.634	98.692	98.647	98.504	93.329	99.624	99.148	100.36	99.218	100.83	98.925	98.338
105.65	108.1	108.46	107.8	106.95	108.83	109.55	107.46	110.57	104.53	110.25	107.93	110.63	110.4	107.65	107.55	106.8	108.39	108.98	107.5	105.63	106.67	108	105.14	109.17	108.38	107.42	104.55	107.82	106.79	107.23	101.99	105.35	108.36	104.97	109.67	109.67	107.07	105.45	106.41	106.63	110.32	106.46	107.3	110.33	108.29	104.19	105.75	106.8	109.39
96.868	98.714	97.898	98.119	96.945	97.525	98.112	96.769	93.959	99.136	100.16	97.84	97.452	98.026	99.627	99.039	97.286	97.823	99.925	99.681	99.104	96.884	99.871	100.42	99.807	98.985	97.607	98.77	97.13	98.179	96.867	100.48	97.495	95.688	98.559	94.824	100.03	95.69	96.892	94.698	99.318	96.204	100.96	100.73	98.843	98.359	98.595	99.184	97.859	99.289
97.076	100.35	98.837	96.988	99.97	98.136	97.945	96.769	100.41	98.334	97.491	99.352	97.589	96.234	96.679	97.326	97.178	99.355	96.487	98.422	97.125	96.981	95.336	97.09	100.33	98.22	95.788	98.73	99.587	95.385	98.432	96.471	100.71	97.449	95.743	95.985	96.47	97.339	100.15	100.14	100.41	98.12	99.311	98.927	99.355	97.294	98.15	96.588	97.146	98.119
107.23	107.55	108.16	110.16	106.79	109.66	108.46	108.96	112	109.06	109.86	107.68	110.19	109.84	110.04	109.11	106.45	106.44	112.11	106.62	108.51	108.06	111.65	109.25	108.58	105.03	108.1	109.99	109.03	105.47	112.38	108.04	108.47	111.66	106.8	107.58	108.62	111.16	110.83	109.02	109.45	107.24	110.35	108.49	111.87	106.52	111.18	107.94	108.38	106.26
105.65	106.77	109.71	107.44	104.49	106.04	104.68	105.97	111.9	108.12	106.79	108.85	108.22	110.46	106.65	109.3	107.14	108.14	110.67	110.11	106.65	106.32	109.3	106.82	105.73	109.84	108.14	105.18	110.48	108.14	106.05	107.31	108.23	108.71	106.4	108.39	106.29	110.87	108.97	108.83	107.16	105.78	105.04	106.56	104.75	105.64	110.52	109.18	107.53	110.79
108.02	104.55	104.16	108.33	102.71	103.48	102.98	108.91	106.85	107.83	108.42	106.45	106.48	104.15	107.18	105.96	105.08	106.07	105.65	106.09	106.26	107.13	108.08	102.9	108.27	103.28	102.78	105.3	105.43	102.08	104.89	106.51	102.38	107.13	107.1	104.15	105.9	104.38	103.73	106.93	106.27	105.98	106.03	104.27	104.91	105.53	105.22	104.95	106.42	107.79
110.95	109.61	107.6	107.48	107.25	109.34	111.14	106.94	108.26	108.43	107.68	107.75	107.83	108.84	106.54	108.66	108.05	106.58	110.25	106.51	106.79	107.93	109.15	107.28	108.51	109.39	107.55	105.93	104.04	111.09	105.46	108.11	106.25	112.51	111.77	108.66	109.07	105.8	106.07	108.1	105.81	110.11	109.93	108.84	108.73	105.58	109.67	111.01	107.23	108.93
108.54	110.95	113.11	109.14	109.29	108.41	111.29	112.12	109.94	111.43	112.75	110.55	110.55	105.23	107.68	109.09	109.79	108.28	108.29	110.3	110.57	111.84	110.23	112.32	109.46	112.24	106.16	110.2	109.33	110.32	110.31	109.83	110.63	109.95	109.94	111.1	110.7	112.25	106.99	110.81	109.98	107.98	109.75	110.27	111.09	110.27	110.63	109.26	107.18	108.11
108.2	108.74	106.26	108.83	108.75	106.18	107.34	107.05	110.91	109.01	106.23	110.84	105.69	108.64	111.4	109.97	108.43	107.94	108.66	106.43	110.37	108.32	109.49	107.63	110.54	109.48	110.89	110.52	107.97	107.6	107.78	110.05	105.91	107.92	107.88	107.26	107.11	109.22	108.11	110.27	110.47	110.46	109.45	109.67	110.15	108.68	106.09	110.04	110.88	107.92
105.64	106.04	107.42	105.3	105.14	104.9	105.54	107.35	108.74	106.22	103.96	103.97	108.84	105.19	106.56	105.55	107.95	105.86	105.3	106.05	105.79	106.04	106.45	109.67	105.29	109.24	108.3	104.37	105.5	110.12	105.02	107.24	108.25	104.43	106.11	110.91	106.06	110.26	106.94	110.18	104.93	106.72	106.22	105.95	106.25	106.15	106.2	103.92	105.12	106.26
108.26	105.71	106.6	106.96	107.58	105.83	104.78	104.98	107.31	106.14	106.42	105.54	109.77	105.99	107.37	106.97	105.39	107.06	104.59	108.05	108.3	107.13	103.11	107.42	102.19	106.94	107.43	106.28	106.1	105.46	108.75	108.18	105.77	108.95	103.47	109.02	110.81	109.95	108.62	108.47	108.73	107.7	107.81	108.57	104.37	104.87	104.51	105.9	104.17	105.9
107.25	109.91	109.21	109.12	111.32	110.96	106.61	107.88	112.05	107.43	109.31	107.04	110.7	112.36	111.4	112.43	109.61	112.33	111.35	111.95	110.1	109.57	111.41	115.6	108.55	108.4	109.61	110.83	109.13	111.56	113.01	112.99	111	110.58	111.13	110.21	110.41	110.36	113.54	111.32	108.7	107.89	112.21	111.21	109.6	111.81	109.92	111.61	112.63	108.79
99.9	96.956	100.03	102.29	100.81	101.15	99.38	97.077	99.878	99.97	100.59	98.342	100.2	100.92	98.158	99.679	102.46	100.8	99.54	99.516	100.7	99.599	99.363	98.401	100.58	100.52	99.016	100.36	99.762	99.493	97.575	98.845	97.48	100.33	100.99	99.439	103.97	94.082	99.246	96.91	100.18	98.96	100.45	98.883	99.932	100.05	99.981	100.35	101.02	99.977
108.51	105.45	105.24	106.36	105.78	105.3	104.83	104.83	107.21	104.76	108.13	108.69	109.17	107.78	105.79	104.9	106.16	103.95	105.34	106.92	109.37	108.59	105.76	109.01	102.93	106.94	103.96	105.3	107.11	108.19	106.64	108.55	105.55	109.66	104.75	103.51	108.15	106.36	106.99	104.22	105.21	105.27	105.92	106.37	105.81	104.18	104.29	103.57	105.72	105.4
105.3	105.49	104.74	104.27	106.04	108.77	106.09	108.57	108.07	105.6	109.08	106.29	105.91	104.26	103.64	105.57	103.85	106.55	106.36	106.77	106.14	106.18	108.75	104.45	110.82	104.98	106.61	105.76	108.48	104.82	107.82	108.82	106.13	106.17	108.75	105.02	106.98	106.3	107.08	110.32	103.15	107.55	107.91	106.98	105.24	104.52	109.22	106.93	108.25	104.71
109.32	108.16	111.57	109	111.11	111.23	112.47	110.82	108.14	107.07	110.3	110.47	109.89	108.88	112.21	113.31	112.79	105.86	113.76	108.22	109.83	111.1	109.15	111.73	112.28	109.23	107.81	108.4	109.14	109.86	108.29	109.88	113.66	111.65	113.13	112.21	110.24	110.27	109.11	112.19	107.61	111.24	107.55	109.38	110.8	111.86	112.36	112.86	107.71	108.07
100.53	101.86	96.684	102.27	98.913	103.06	99.588	96.673	100.77	102.42	99.345	97.755	99.032	102.01	100.88	100.31	102.66	100.2	103.26	98.062	100.01	102.72	103.03	101.09	100.71	100.5	100.64	102.02	98.066	98.78	99.056	102.99	100.39	98.11	96.677	99.306	98.185	99.259	99.843	101.26	100.73	99.848	99.04	98.574	95.302	100.95	102.26	99.456	100.05	101.18
106.8	108.62	109.89	108.35	108.51	105.06	106.73	108.35	106.71	105.95	108.37	106.23	107.27	108.15	108.19	107.63	108.77	107.97	107.76	107.52	109.02	110.53	109.33	107.95	108.08	106.81	108.85	106.59	107.29	109.65	106.54	103.95	106.49	109.29	109.67	109.11	109.51	109	107.88	107.92	107.37	108.01	106.7	107.45	108.81	106.45	109.95	111.33	105.52	108.16
104.52	106.03	107.17	106.8	106.3	105.6	106.43	105.49	106.02	108.12	105.73	105.91	108.4	102.33	104.94	107.31	105.03	107.41	107.11	103.81	104.46	101.79	106.54	102.1	107.98	105.84	102.82	105.72	109.52	105.05	108.02	107.02	104.38	102.17	107.48	104.12	105.24	105.45	108.41	104.52	104.58	107.29	108.23	103.7	105.39	104.85	110.56	104.47	107.61	103.82
99.63	98.533	97.929	99.13	95.537	96.198	98.589	95.458	98.91	98.659	98.618	100.11	98.233	101.79	97.473	99.642	100.96	98.488	95.563	100.4	97.262	100.65	98.139	99.2	98.075	95.641	99.82	96.376	99.633	97.264	96.433	96.543	96.368	96.383	100.19	98.264	94.174	97.21	95.837	100.43	99.377	99.936	101.19	97.9	98.126	97.604	95.087	97.853	96.05	98.835
105.49	105.36	103.82	103.69	105.83	107.44	106.52	105.2	105.02	101.89	104.75	106.08	106.08	102.94	105.74	106.11	106.65	107.66	102.88	101.76	107.7	107.05	107.02	105.96	106.32	105.24	104.14	105.87	106.14	103.51	104	104.83	109.25	105.73	105.47	106.33	106.82	107.77	109.04	109.1	103.42	103.01	107.88	103.18	104.3	107.32	106.46	105.66	104.47	106.63
104.24	109.01	104.65	105.3	104.08	107.47	105.19	108.21	106.23	107.82	105.27	105.19	107.3	109.92	106.71	105.47	104.96	108.99	103.01	107.98	105.05	106.52	106.88	105.45	105.79	106.71	105.1	107.6	106.75	110.56	104.38	105.62	104.78	108.7	108.6	108.9	106.52	107.49	104.5	106.77	105.04	105.23	108.38	105.11	108.76	102.43	106.67	105.72	105.6	106.37
107.01	102.43	104.1	104.97	105.04	105.99	110.86	104.56	105.15	107.03	106.78	104.75	110.08	104.4	102.04	108.89	105.83	105.3	105.5	108.08	106.07	106.03	105.03	104.94	103.89	105.24	107.26	104.54	104.13	104.73	107.51	107.48	106.49	107.69	106.16	106.26	102.42	105.23	104.69	104.9	105.65	106.87	105.52	105.36	104.72	104.58	107.08	103.93	106.08	106.6
110.44	107.17	108.53	108.81	106.62	108.99	109.95	107.56	108.14	111.85	108.81	108.34	108.51	106.81	111.3	108.9	110.15	111.85	110.17	107.27	109.81	106.49	107.35	107.43	108.3	108.07	110.59	106.37	109.61	106.73	106.01	106.68	107.74	107.83	108.58	107.41	109.98	107.2	104.71	107.94	107.55	106.39	108.86	110.78	109.47	110.52	105.38	111.2	109.53	106.3
105.7	102.21	104.79	108.66	107.96	104.91	106.27	106.89	104.27	104.89	104.96	107.25	106.97	106.17	103.16	108.4	106.15	106.04	104.87	104.62	108.01	110.12	106.03	105.94	105.06	104.3	104.48	105.89	105.36	107.78	106.79	106.42	106.26	106.92	108.18	107.05	108.47	107.08	105.39	105.72	106.56	106.55	103.25	106.45	106.37	103.78	105.64	105.4	105.53	106.02
106.53	105.7	104.4	105.71	105.14	104.37	108.4	105.4	104.31	106.8	107.32	102.15	106.39	107.42	106.32	105.34	106.49	100.83	106.19	105.69	105.95	110.22	105.44	107.43	103.54	103.62	104.47	101.82	105.93	108.59	105.5	105.02	105.03	104.52	107.21	106.71	107.94	103.39	106.56	108.07	107.74	103.12	102.14	106.63	105.9	103.4	103.76	105.99	105.29	106.17
109.37	110.22	109.72	106.46	106.03	108.25	109.98	107.07	107.83	108.99	108.95	111.94	107.84	107.78	107.39	111.21	104.93	106.43	108.71	107.82	110.13	106.53	110.8	109.73	110.51	107.82	109.62	107.69	107.42	110.31	107.83	107.42	108.05	110.02	109.63	107.05	110.76	104.71	107.84	108.44	109.83	108.33	108.37	107.94	111.22	109.93	106.14	108.04	109	107.1
104.02	108.44	105.29	105.7	104.24	102.39	104.81	103.81	103.37	105.21	105.3	105.8	105.89	107.6	105.07	104.36	102.47	105.27	106.72	105.4	106.79	101.42	105.33	106.04	105.76	104.96	104.33	106.17	106.9	102.46	104.7	104.44	106.76	104.12	105.89	107.29	103.25	103.52	105.94	107.72	104.33	104.41	106.57	105.9	107.49	105.54	105.75	105.2	105.05	106.35
106.15	107.61	111.16	105.3	108.99	106.7	107.44	106.19	105.27	103.84	107.53	107.43	107.3	109.06	105.57	108.46	109.67	108.41	108.35	104.88	109.4	106.81	109.4	106.81	108.76	105.67	107.72	108.51	107.88	108.88	108.21	105.78	108.5	109.66	107.93	108.05	110.16	107.68	105.72	110.02	108.34	108.27	108.89	108.28	108.23	109.81	106.67	104.81	108.46	107.05
107.26	105.77	107.37	109.8	107.61	106.55	105.54	109.35	108.44	105.68	107.49	109.63	109.46	107.34	109.43	104.5	107.78	106.5	107.82	106.98	106.75	110.01	107.71	106.91	110.5	105.66	108.06	105.95	106.94	106.23	110.16	111.09	106.3	108.2	108.27	108.9	106.39	107.66	109.65	105.27	106.83	108.15	108.98	108.79	107.32	109.08	110.28	108.27	109.64	106.51
106.42	105.83	107.88	110.34	110.26	110.58	108.54	105.4	109.62	107.05	108.64	108.08	109.04	106.59	105.57	109.14	111.76	109.85	105.71	107.48	108.23	108.52	107.24	106.1	110.27	106.99	112.08	106.48	107.64	108.52	107.25	108.09	107.76	108.74	108.53	109.88	106.28	108.58	106.19	107.1	107.28	105.61	110.65	108.19	108.07	109.72	108.05	105.78	110.47	110.09
106.76	105.75	109.12	105.02	105.32	108.23	104.97	109.56	106.58	107.87	106.23	108.82	108.7	106.38	106.39	106.03	105.19	107.56	107.06	104.85	107.24	103.57	108.71	106.38	107.79	110.27	104.23	106.25	106.81	106.2	105.38	105.58	108.44	104.34	106.49	107.07	105.1	107.23	105.63	110.85	104.29	104.45	105.86	107.58	105.31	107.75	102.96	106.28	104.71	109.8
99.934	98.377	99.55	99.422	101.53	101.68	95.085	98.604	98.351	102.57	102.29	101.56	104.13	100.42	100.58	101.05	97.935	99.108	99.405	101.2	97.542	99.298	101.45	101.62	105.63	99.599	100.15	103.05	100.34	101.2	101.8	104.03	98.273	100.12	100.33	99.789	101.15	101.18	101.46	100.62	101.47	100.45	100.48	99.636	100.67	99.168	101.03	100.45	99.46	101.54
103.86	107.1	107.37	106.79	107.46	105.17	104.47	109.31	106.92	107.12	111.09	109.32	103.48	107.2	106.63	104.65	104.39	109.49	105.54	110.05	109.41	106.11	106.57	107.21	110.21	107.42	106.18	106.68	106.61	106.07	104.43	107.28	107.1	102.7	104.72	106.63	102.54	103.76	105.96	107.59	106.18	108.77	105.27	107.41	108.25	106.99	107.04	112.02	106.34	107.58
104.6	103.72	103.32	106.53	107.46	104.37	103.63	105.99	109.56	109.89	104.56	106	103.62	107.1	103.15	104.25	102.47	106.54	105.11	104.98	106.1	106.31	108.65	103.77	104.12	105.55	103.11	103.23	105.36	105.33	102.99	104.59	108.98	109.8	103.24	103.92	106.03	108.82	105.85	105.16	105.9	105.84	105.88	104.58	105.54	110.42	102.89	104.73	106.91	103.81
100.42	95.019	98.605	98.859	98.439	98.183	98.169	99.294	99.863	99.505	97.025	98.634	99.067	98.603	99.323	98.32	96.073	98.179	99.763	101.46	100.33	99.405	95.748	97.308	95.039	96.464	98.817	98.628	96.659	96.215	97.557	96.351	96.564	101.46	99.774	95.707	99.717	101	96.48	96.776	98.671	98.811	95.406	98.349	98.844	99.297	100.73	96.57	97.542	97.542
103.15	105.21	105.19	102.86	109.46	104.81	105.41	107.15	106.96	102.83	103.11	105.89	105.13	106	106.93	102.76	104.67	106.7	107.55	103.88	105.12	105.56	104.44	104.61	106.89	103.81	108.16	106.95	104.48	105.31	105.35	104.73	107.93	106.67	105.76	103.38	105.48	106.65	104.74	108.94	105.88	106.35	105.28	105.24	105.55	105.33	105.18	103.78	106.04	104.78
103.63	101.5	101.82	105.69	105.95	104.09	106.47	107.67	108.25	105.4	103.82	104.44	108.15	106.44	110.49	104.4	107.27	106.06	105.28	107.27	102.68	104.65	104.85	106.35	102.43	105.3	103.98	106.13	109.85	105.49	107.13	107.37	105.9	105.58	104.75	103.47	104.63	104.42	107.44	106.67	109.74	105.15	106.91	105.66	107.36	106.02	103.83	105.37	104.52	107.96
104.59	104.06	103.54	107.36	103.24	104.07	103.81	104.92	105.7	105.22	106.91	105.57	105.39	105.03	104.71	103.16	105.85	105.06	109.71	101.26	105.18	104.46	106.09	107.62	106.22	103.71	106.39	107.11	107.67	105.18	105.53	103.8	105.95	102.23	107.74	106.02	104.74	107.4	104.94	108.06	106.28	103.18	108.07	103.09	102.35	105.71	105.6	105.17	107.63	107.06
107.85	108.05	110.39	106.4	108.9	108.81	107.12	106.7	108.05	108.52	108.18	109.05	107.28	106.95	108.8	111.94	111.16	110.45	109.43	110.11	109.69	106.82	106.65	109.73	108.72	108.74	108.15	109.39	108.38	109.57	108.27	108.44	109.66	106.3	107.08	108.75	104.92	107.59	106.07	107.36	110.94	106.69	109.92	106.83	110.95	110.25	109.98	109.29	110.61	108.03
106.24	106.99	106.22	104.21	104.04	105.17	104.72	106.38	108.51	103.27	106.76	107.55	103.52	107	105.99	103.05	107.78	106.66	106.98	103.74	104.01	102.91	104.55	107.57	106.11	107.61	107.97	107.08	107.96	103.91	108.72	104.19	106.1	106.37	107.04	106.22	105.67	106.43	107.06	103.94	100.85	104.04	105.02	106.33	106.46	107.53	108.5	108.93	101.98	108.36
110.14	108.65	106.81	109.03	107.92	111	106.79	107.95	112.69	108.89	107.44	106.95	104.77	110.49	109.52	106.5	106.77	105.21	109.43	109.41	109.25	110.97	106.97	107.52	106.15	109.22	107.65	108.66	109.05	109.06	105.86	108.08	108.24	108.89	108.48	110.32	108.27	107.26	107.46	106.04	105.32	107.3	110.51	110.45	110.37	108.09	108.05	108.39	109.92	109.06
97.435	96.118	96.627	97.127	96.343	97.915	98.956	98.794	98.844	97.946	97.81	94.055	99.855	97.992	99.592	98.747	100.01	97.638	96.358	98.851	99.71	97.167	98.908	100.02	99.502	94.616	98.485	98.138	97.728	99.032	94.577	98.807	98.774	101.64	99.737	99.366	96.969	98.763	99.541	98.896	97.795	96.761	96.12	97.82	99.091	95.191	97.631	95.915	98.228	100.55
100.69	100.29	96.882	102.17	100.57	101.19	99.244	100.98	101.69	103.46	101.39	99.984	102.48	101.96	99.078	100.93	102.89	103.04	98.755	101.51	101.72	101.65	100.46	99.335	98.888	99.652	99.996	99.353	100.53	98.654	105.01	99.192	99.997	101.12	102.65	101.76	98.414	101.68	97.638	100.95	100.25	100.57	98.833	100.37	101.33	98.499	100.55	103.55	99.76	97.33
105.21	106.37	106.02	103.35	105.29	108.29	105.29	103.29	104.38	105.37	109	104.72	105.9	102.89	104.14	104.44	107.09	105.14	106.18	106.82	105.79	105.26	105.46	107.17	108.27	104.25	104.17	106.75	104.23	107.39	103.3	108.2	106.31	104.85	105.21	105.63	105.73	107.79	106.7	102.99	104.92	105.9	106.44	105.83	107.92	104.98	105.34	107.76	105.36	104.02
103.1	97.109	98.701	99.601	96.906	96.906	97.273	99.121	99.809	98.524	98.994	97.462	97.281	96.876	96.4	99.827	98.356	96.928	100.32	98.467	99.9	96.61	97.268	97.942	100.3	96.264	99.318	97.389	95.562	98.376	96.275	98.052	95.729	99.801	96.729	98.487	96.884	99.078	96.023	100.19	99.385	98.171	99.585	97.439	98.931	98.123	98.638	100.88	95.996	101.18
102.57	102.35	101.76	104.16	104.73	103.44	101.18	105.64	102.32	101.58	104.15	102.06	103.8	105.33	101.93	103.72	102.27	102.88	102.68	102.28	102.96	105.13	101.27	100.04	105.26	99.534	101.68	105.72	100.17	104.31	104.26	104.6	103.23	99.629	100.7	101.65	101.53	104.9	101.87	101.12	101.2	98.752	102.76	100.91	100.8	103.7	101.85	102.47	105.91	103.88
102.6	106.18	106.07	104.8	105.49	108.06	102.92	107.58	107.73	105.91	104.27	107.65	109.09	108.26	104.97	103.16	107.75	108.44	105.02	104.41	104.91	106.54	104.86	106.85	106.33	105.77	107.29	105.04	105.68	107.79	103.9	105.32	106.74	108.07	105.59	106.41	103.65	106.79	106.85	101.84	104.77	102.91	107.1	108.89	103.67	107.9	104.74	106.72	110.18	108.2
102.35	102.04	101.27	100.98	102.21	98.536	100.33	100.32	99.141	97.075	100.91	102.08	100.04	99.603	99.351	97.372	100.63	100.17	98.685	96.912	103.02	97.943	100.06	100.67	100.91	100.91	99.221	99.359	104.37	98.344	97.975	99.57	98.514	98.906	100.56	96.468	100.09	99.391	99.873	99.939	101.24	99.249	99.23	100.28	104.09	100.24	98.504	100.16	100.77	97.617
112.08	110.12	108.93	109.82	109.23	107.62	107.56	109.85	109.79	110.01	109.16	113.06	113.19	108.87	112.4	111.49	111.28	110.76	112.31	113.43	107.87	111.07	110.32	113.31	108.53	111.63	113.95	109.74	111.02	108.51	109.38	111.01	112	109.51	108.66	109.85	111.76	110.92	110.12	110.15	109.08	109.67	108.69	111.32	110.09	110.91	107.54	111.24	111.44	111.24
108.27	105.47	105.96	107.46	106.55	109.4	106.31	104.31	105.07	105.68	105.01	104.18	105.67	110.74	104.81	107.64	107.66	105.88	106.45	107.54	105.95	104.75	104.69	106.14	105.37	104.8	105.9	106.76	105.9	105.46	106.42	105.31	106.72	104.59	108.19	105.87	108.65	105.86	105.41	107.45	107.5	107.29	110.91	107.19	101.47	106.52	104.25	106.44	106.54	104.91
99.148	97.128	100.27	103.56	102.29	99.226	99.34	99.359	101.09	100.17	99.544	102.37	100.16	101.15	101.06	100.77	102.93	101.47	102.02	99.996	102.71	98.075	102.86	99.177	100.78	99.279	102.4	100.04	102.41	100.72	100.88	100.5	100.21	100.89	102.97	100.65	102.73	102.65	99.81	103.04	103.1	99.412	100.28	96.791	99.112	97.623	98.55	100.31	101.5	101.32
105.6	107.18	107.06	105.02	106.78	106.76	109.3	106.73	102.77	106.09	106.31	106.99	107.02	107.37	105.58	107.9	103.01	103.95	107.34	106.29	107.18	108.09	103.85	106.37	107.21	105.77	105.5	105.94	107.48	104.68	106.96	103.89	105.7	106.55	107.81	109.11	106.97	108.8	105.15	102.34	107.47	105.28	106.05	107.32	105.05	105.22	106.14	106.73	108.08	106.23
107.4	108.64	107.66	108.38	108.56	108.01	105.64	109.91	105.93	110.69	109.35	107.12	108.37	109.7	107.59	108.39	105.98	106.59	109.16	105.07	111.67	107.8	107.39	107.99	104.62	109.28	105.78	110.45	110.33	107.09	110.22	107.66	108.6	109.43	108.84	108.64	107.12	109.44	109.63	109.27	109.61	112.39	107.54	108.46	108.04	109.01	109.03	109.8	112.17	106.2
102.72	98.733	99.808	101.58	101.08	103.41	98.013	99.077	98.14	102.11	101.21	100.48	99.647	100.47	100.83	100.61	102.66	102	102.98	99.26	100.87	99.183	102.11	98.551	101.13	97.334	101.66	99.799	101.1	99.041	98.939	100.94	102.46	102.57	100.19	99.575	101.3	101.28	99.703	101.74	100.77	100.05	105.84	100.49	103	96.737	98.786	99.891	102.73	101.75
97.993	98.173	98.012	99.063	96.554	97.088	100.08	100.69	98.084	98.888	100.28	98.369	98.644	100.73	99.141	98.847	99.741	101.3	96.753	101.19	98.48	97.377	100.04	98.111	101.07	99.161	98.778	98.216	98.712	98.604	96.235	102.58	100.15	96.416	98.766	97.65	99.923	97.75	97.782	98.865	99.995	96.62	98.514	100.45	99.884	99.248	99.792	98.243	101.42	96.808
108.87	108.74	110.32	110.59	110.48	110.6	108.39	106.95	109.14	110.39	109.43	109.74	106.64	108.36	105.6	106.71	108.05	110.2	107.5	106.32	110.45	113.29	108.41	109.03	107.15	109.79	111.52	108.44	110.28	110.19	109.52	109.44	109.54	107.72	110.14	106.73	107.85	108.84	110.26	109.02	105.69	107.77	109.24	104.33	108.66	106.73	107.42	112.52	108.39	111.99
106.89	106.58	104.88	105.92	109.21	106.06	106.81	105.54	105.91	104.6	107.2	106.02	107.4	103.79	108.03	106.26	103.01	107.5	107.72	105.19	105.61	104.79	105.73	107.48	103.66	107.46	107.92	105.73	107.69	107.07	105.66	107.3	106.05	108.37	103.72	106.76	108.21	105.93	105.6	107.46	105.01	105.67	105.34	103.7	106.8	106.73	107.93	107.16	104.72	106.19
108.19	106.95	107.1	106.02	105.92	107.67	106.26	105.68	105.93	107.51	108.36	106.55	104.97	106.83	106.97	106.3	102.34	105.15	108.74	107.4	107.19	103.9	107.04	106.59	108.86	106.64	105.94	103.03	104.44	106.42	105.39	108.71	108.54	104.88	107.07	106.33	108.39	107.02	106.52	109.74	104.82	107.34	108.89	106.5	107.51	104.12	106.53	108.42	106.09	106.13
104.91	105.19	105.61	106.27	104.13	107.85	105.41	104.46	105.44	106.32	107.27	104.69	108.14	104.22	104.38	104.14	107.23	107.07	105.53	105.08	105.87	105.34	108.4	104.5	106.62	106.69	103.31	107.42	107.66	107.16	102.3	105.43	103.49	104.02	102.53	102.59	106.11	105.95	106.22	103.41	104.7	107.04	104.99	107.62	103.96	107.43	108.39	108.59	107.11	104.78
102.73	106.97	105.11	105.6	104.45	108.63	105.41	106.64	107.15	105.6	105.48	105.66	105.97	106.2	105.19	103.42	105.94	104.33	107.73	104.44	102.62	103.73	103.11	106.36	109.42	106.39	103.87	104.49	104.65	110.09	106.64	108.73	108.69	107.02	101.64	106.1	108	102.79	105.75	104.03	103.62	102.45	103.8	105.91	106.28	105.56	101.9	104.85	104	106
101.59	98.441	100.13	100.55	102.03	101.27	99.741	101.23	97.32	102.44	98.743	101.89	98.663	100.42	100.72	101.18	103.28	97.449	102.42	97.833	98.715	98.768	99.261	101.22	100.15	100.26	99.658	102.13	101.05	102.14	101.34	100.79	102.33	102	99.73	98.844	102.65	99.134	102.39	98.468	98.686	102.6	100.84	97.291	101.59	104	102.72	100.81	101.64	99.392
106.04	110.03	106.09	106.56	106.5	108.59	110.14	109.38	112.23	111.58	106.45	110.44	105.92	106.4	109.61	109.57	107.61	108.62	108.98	108.27	108.94	109.4	109.04	107.26	106.8	106.14	105.97	111.33	105.02	110.64	108.17	108.09	105.9	105.37	108.22	104.47	105.28	106.38	108.9	107.97	109.8	106.88	108.5	107.63	111.24	107.32	107.18	105.06	105.98	106.25
99.581	97.967	103.17	94.539	97.79	95.912	96.82	97.67	99.822	101.23	98.555	100	99.625	99.35	99.642	99.114	97.925	98.604	96.539	100.72	99.411	98.352	99.729	96.407	98.934	99.452	101.36	94.886	98.816	98.773	98.139	97.678	99.338	95.828	97.366	97.263	98.427	101.32	99.361	98.385	99.832	99.526	98.797	97.629	101.62	100.91	100.29	93.291	95.485	94.373
108.07	107.36	110.19	111.55	107.09	107.21	108.65	104.45	109.43	104.72	106.05	107.57	108.57	108.06	106.56	108.81	108	107.48	108.3	111.61	110.57	107.81	109.67	108.28	105.68	110.18	109.98	105.58	111.7	110.9	106.89	111.43	106.18	107.14	108.57	108.56	107.21	107.37	108.9	107.24	109.63	107.48	109.41	108.91	107.67	106.34	107.89	107.5	105.02	106.9
105.12	107.08	105.25	108.51	105.5	106.97	102.47	105.56	105.34	104.24	106.37	104.35	105.61	106.64	104.31	106.85	108.36	103.2	105.35	104.61	105.5	106.98	106.35	104.63	104.95	100.52	105.13	104.78	105.63	103.65	107.78	104.73	106.69	107.37	107.33	104.09	106.56	103.33	106.45	105.63	108.59	105.58	106.94	105.55	107.57	104.33	108.03	105.72	102.87	103.56
110.68	106.79	105.61	107.29	110.35	110.45	109.34	108.18	105.48	107.67	107.02	108.32	106.14	106.34	112.04	107.26	109.35	111.59	111.07	109.28	105.08	110.45	107.48	108.3	108.47	108.36	110.09	106.45	107.81	105.6	108.01	110.11	107.68	109	108.22	106.24	107.4	108.71	109.02	109.49	111.18	106.47	109.25	108.04	107.44	110.31	108.7	110.32	106.32	110.06
103.09	106.44	105.82	107.83	106.92	108.48	107.93	106.6	106.13	108.74	105.66	107.94	104.55	104.6	104.29	107.17	108.12	103.4	104.91	106.39	107.02	105.82	105.44	104.1	104.96	106.12	107.1	103.87	110.36	105.15	102.26	104.04	107.23	108.27	104.79	107.23	103.59	104.52	103.46	101.94	102.79	104.47	106.25	106.16	104.75	104.68	104.11	104.49	103.66	107.52
97.119	99.395	96.352	98.094	97.746	98.867	97.015	95.554	98.987	96.145	99.295	98.77	97.81	99.028	97.367	96.037	96.569	96.266	96.661	97.762	97.086	99.614	97.197	97.789	98.118	97.621	99.173	98.157	99.834	95.657	95.065	96.154	99.546	97.505	95.541	98.704	97.911	97.049	96.18	99.65	97.967	98.622	100.95	94.616	99.91	98.247	97.647	94.739	99.997	96.916
107.96	108.43	107.64	109.17	108.53	109.37	111.89	109.45	109.66	109.74	109.66	109.94	109.65	110.44	109.88	109.42	107.97	108.29	110.17	108.15	109.42	106.85	108.36	109.39	111.27	107.23	110.96	107.92	107.42	110.32	110.04	108.46	108.54	110.39	107.48	107.91	106.91	109.23	108.72	110	109.86	108.66	107.49	108.16	108.96	108.04	109.15	111.63	106.09	112.39
104.2	104.24	107.71	104.23	102.66	105.05	107.68	106.47	109.31	105.93	108.97	107.65	105.83	105.77	107.08	104.57	107.18	107.71	108.02	104.96	104.03	102.86	103.23	105.61	106.23	108.25	105.44	104.62	106.13	105.07	104.95	104.04	107.29	109.56	102.95	107.31	103.82	107	107.75	106.68	103.55	104.72	105.05	106.95	105.08	103.46	107.17	105.1	105.53	108.4
107.3	108.81	108.15	108.95	108.47	108.88	110.28	111.57	113.53	107.18	108.85	110.46	109.16	111.58	108.36	108.28	108.66	109.2	106.09	106.67	109.26	108.71	108.93	106.51	109.77	108.03	110.51	105.84	109.99	109.17	107.71	112.5	108.45	109.78	106.67	108.79	110.96	110.82	108.13	108.17	108.22	109.49	106.36	108.88	107.44	111.8	109.78	109.41	106.11	108.41
100.3	99.046	97.961	100.87	95.129	99.419	101.62	101.79	98.256	98.14	101.19	99.371	96.937	100.16	98.612	96.866	96.595	96.768	97.533	95.005	98.5	97.932	96.859	97.162	96.618	97.303	98.57	99.733	99.37	99.613	97.674	102.06	97.681	102	96.863	98.436	96.57	97.83	100.83	97.394	99.668	96.404	98.812	95.649	98.501	98.526	96.844	98.102	98.614	101.72
110.69	107.6	108.63	107.12	109.17	109.78	107.21	108.04	107.18	107.76	110.74	107.04	106.48	108.89	111.02	109.77	108.27	105.83	105.71	109.73	108.43	108.54	108.26	106.6	104.35	108.77	108.95	110.82	106.81	110.87	105.76	105.58	107.37	107.64	107.81	106.7	106.9	106.48	109.42	108.74	107.9	106.07	108.94	109.61	107.31	108.87	107.61	104.24	111.35	107.08
98.137	99.617	95.152	100.14	98.901	99.035	100.11	98.98	98.133	98.897	97.618	98.27	98.605	99.958	97.013	101.24	99.773	102.15	101.48	100.06	96.197	98.941	98.007	98.008	99.757	100.06	102.36	97.498	100	95.735	99.932	99.824	96.141	97.169	100.31	95.527	97.49	99.315	97.208	99.839	99.757	102.22	94.467	97.746	100.5	99.696	102.84	99.437	99.144	97.716
100.08	98.516	100.74	100.46	104.05	97.374	101.49	101.65	101.85	99.94	100.9	98.882	101.8	99.775	101.69	97.915	101.65	101.13	101.23	102.67	98.479	100.62	100.95	101.27	100.28	100.63	99.819	100.2	98.783	103.47	100.42	104.67	98.943	101.76	100.64	102.38	98.919	101	101.88	103.69	99.531	103.49	100.52	97.887	103.54	98.235	99.986	99.726	102.54	98.957
109.47	103.05	109.74	107.21	108.17	106.85	106.93	106.39	107.22	106.26	107.16	107.55	106.32	106.3	106.7	102.66	109.25	108.76	108.14	105.14	107.24	107.06	106.24	106.66	108.03	102.01	108.38	105.6	107.93	106.07	103.2	111	108.33	106.98	108.58	108.96	108.13	108.67	109.99	108.14	105.96	106.96	108.84	106.5	106.72	109.72	108.13	107.15	110.57	107.45
107.95	110.58	112.03	108.64	109.51	108.26	107.36	106.61	109.44	107.1	108.95	108.94	108.93	107.42	107.43	111.7	108.77	107.76	106.43	109.4	109.42	110.36	107.98	106.65	110.03	110.01	108.7	111.02	106.66	106.13	108.61	107.39	105.02	110.88	110.28	106.99	107.18	108.16	110.82	110.77	106.11	109.87	108.58	109.82	110.26	109.42	107.69	110.05	109.99	108.16
106.21	106.51	107.29	106.27	106.5	107.26	105.53	105.21	107.73	105.15	106.65	105.42	104.96	102.46	106.2	105.96	106.05	106.21	106.44	105.4	106.15	107.55	106.72	109.4	106.81	110.16	106.48	106.55	106.72	107.36	107.46	105.36	106.72	103.31	105.88	107.06	109.37	107.24	105.05	109.54	105.64	105.22	107.58	106.9	105.93	105.25	107.14	109.35	103.41	105.43
107.2	105.46	104.32	103.2	105.29	108.2	107.67	106.64	105.96	103.45	106.56	106.57	104.71	106	105.32	104.24	104.41	104.01	104.84	105.02	108.58	102.33	108.49	108.23	104.4	104.73	107.49	106.03	106.65	103.8	104.36	104.69	103.83	105.18	107.62	108.21	107.44	107.36	104.55	103.77	105.36	105.9	105.68	104.36	103.86	107.43	105.12	105.8	105.5	106.53
104.33	105.37	107.44	105.24	107.13	106.67	105.23	107.48	104.15	108.97	108.66	105.47	105.77	106.18	105.59	106.61	102.67	104.32	108.38	106.98	103.78	106.96	107.23	103.99	105.54	106.32	109.81	105.42	105.4	110.46	106.82	105.09	100.69	104.99	108.2	103.56	106.17	104.72	103.91	105.84	108.24	106.27	107.36	103.11	108.65	104.21	106.38	107.39	108.21	106.39
107.94	109.84	110.11	113.29	107.67	111.55	109.68	111.62	108.83	107.89	107.03	106.49	110.41	108.96	108.12	108.22	112.17	111.53	107.96	111.53	106.77	112.04	109.84	110.8	110.73	110.33	108.87	108.38	109.09	109.25	109.21	109.48	111.45	112.73	108.69	108.18	111.71	110.77	110.98	110.16	111.54	111.37	110.49	109.2	111.1	110.7	112.17	112.18	112.1	110.81
103.62	106.47	105.61	107.09	106.82	105.83	107.54	104.2	104.37	109.11	104.57	103.57	105.98	105.63	107.64	104.57	104.41	103.66	107.25	105.6	104.34	104.8	103.96	106.44	104.99	104.53	104.16	107.7	105.3	105.61	106.26	104.54	108.61	105.36	106.43	106.69	102.1	106.38	103.25	105.68	102.52	104.99	105.94	107.92	106.1	103.46	105.14	108.91	104.47	106.3
105.11	106.35	103.18	104.37	104.91	108.84	106.24	105.81	104.67	107.96	105.03	109.18	106.35	106.18	109.13	108.06	104.98	106.65	103.27	106.76	105.5	106.94	102.71	106.74	104.93	105.42	104.11	105.47	103	105.69	107.11	106.36	110.14	104.4	107.64	106.33	103.39	103.41	106.31	106.45	105.53	106.39	106.01	108.7	103.72	103.88	103.72	102.48	108	106.15
110.08	105	110.62	106.57	107.13	109.99	109.48	107.66	111.29	110.2	107.4	109.41	107.53	105.65	108.42	104.95	108.13	106.85	110.18	108.47	107.78	108.87	108.6	107.49	106	110.41	110.16	109.7	108.48	105.49	109.69	108.77	109.24	108	107.28	107.69	108.9	107.78	107.82	108.53	110.23	106.97	106.38	107.95	107.39	106.03	109.77	106.07	106.78	111.36
95.606	100.25	98.439	100.87	98.005	99.303	97.43	99.441	97.481	99.698	99.692	97.387	99.615	95.952	98.518	99.902	95.625	96.483	98.303	98.904	94.624	98.74	99.184	96.769	98.87	97.162	99.898	99.956	97.547	94.999	96.916	97.205	97.422	98.633	96.587	100.09	98.787	102	96.173	98.363	98.176	98.97	96.057	96.141	99.507	99.642	97.781	100.26	97.124	97.266
107.69	105.45	107.68	106.11	104.66	105.13	105.62	104.03	108	104.3	103.21	108.47	104.51	101.5	105.37	105.75	107.84	106.69	107	108.98	106.54	104.05	103.86	105.06	108.36	105.7	107.58	102.69	104.04	107.63	109.57	104.88	108.24	105.78	106.81	105.35	105.08	107.85	104.3	105.44	105.75	104.44	107.26	107.43	107.99	103.7	104.83	107.49	104.23	104.4
100.38	106.06	107.96	108.6	107.43	104.65	108.55	105.51	105.71	102.7	105.2	105.22	107.39	106.53	104.47	106.02	107	104.49	108.68	108.24	105.51	105.92	103.87	106.55	103.6	106.01	104.37	106.29	102	104.69	107.74	107.19	106.47	111.35	108.17	109.58	107.61	106.46	102.27	107.79	105.75	106.76	103.96	106.53	104.82	106.01	106.05	108.55	108.35	103.32
103.44	103.88	106.52	107.69	105.26	102.97	107.56	104.9	106.8	102.18	103.9	106.39	104.31	106.52	106	105.6	106.73	101.76	107.5	107.27	108.02	106.38	104.61	103.61	105.34	106.31	108.26	104.55	107.03	107.42	104.25	104.71	107.52	103.91	106.72	107.9	104.38	108.23	109.28	104.43	104.55	104.38	105.58	106.31	106.46	109.33	105.32	105.23	109.03	102.09
108.48	103.49	106.01	103.31	105.25	105.03	106.26	105.63	107.54	106.62	103.64	106.09	106.48	104.91	105.21	109.15	104.6	104.35	104.22	106.08	105.38	104.28	107.19	105.94	106.83	106.79	102.72	106.43	105.37	105.97	103.94	102.19	104.91	105.37	106.94	104.94	106.93	104.54	106.94	106.48	108.07	105.57	104.94	106.6	105.23	100.83	106.75	107.58	104.13	106.38
102.99	102.18	99.964	99.983	100.27	99.329	100.4	99.45	98.401	101.48	102.93	99.79	98.926	101.46	100.6	100.57	101.39	99.796	101.74	96.617	100.45	101.88	100.74	98.676	101.21	100.5	97.355	101.18	102.98	103.65	98.698	99.179	99.345	102.08	99.655	99.817	99.999	102.37	100.53	98.268	99.843	102.08	101.54	99.674	98.599	99.292	99.959	98.989	99.276	98.926
105.14	107.27	104.11	104.9	105.11	108.18	103.61	104.51	104.1	103.28	107.78	106.1	107.48	106.96	105.24	105.63	106.66	105.14	107.06	104.42	103.65	105.33	106.83	103.01	105.4	107.76	108.28	106.14	106.88	105.58	106.46	104.08	106.07	105.79	104.35	105.03	106.25	105.23	108.73	105.23	104.21	105.09	104.01	106.58	104.21	104.69	104.82	105.18	107.36	108.4
104.88	105.74	102.64	103.85	105.15	105.96	105.91	106.02	107.78	107.33	106.77	105.9	105.59	103.22	105.34	104.37	107.97	106.4	109.11	105.64	106.16	104.48	106.59	106.09	105.94	105.24	107.15	105.63	106.51	105.01	105.11	104.96	107.44	107.99	105.94	105.58	107.06	107.28	107.02	104.48	105.52	109.36	106.32	105.3	104.44	107.32	106.37	104.68	107.34	104.12
105.4	107.07	106.88	101.62	105.52	106.13	108.18	101.38	104.65	103.26	100.03	107.13	106.99	104.57	102.09	101.56	104.78	104.1	107.23	105.35	105.66	106.33	104.32	104.2	107.88	105.19	104.75	105.49	106.77	107.48	107.89	108.06	105.03	104.51	106.99	104.64	103.92	105.26	106.58	105.69	108.4	108.32	105.16	107.36	107.07	106.06	104.58	103.62	105.65	103.72
108.82	109.26	106.65	107.48	108.28	107.18	107.74	108.83	108.74	106.88	104.54	109.59	112.24	106.6	106.34	109.64	103.89	107.4	112	106.54	105.88	109.35	109.18	109.73	104.08	112.02	105.86	109.9	106.89	109.38	110.4	108.06	108.45	108.52	105.3	107.15	109.01	105.63	107.51	106.42	110.06	109.19	108.39	108.82	110.13	107.65	106.04	107.64	108.14	106.89
108.74	106.2	106.51	106.15	108.1	107.57	106.7	104.11	105.08	106.37	104.73	105.49	108.74	109.42	107.58	103.96	103.14	106.87	104.49	107.12	106.73	106.89	107.34	106.8	107.39	111.05	106.29	105.84	104.9	106.39	103.64	108.59	104.95	108.78	105.2	104.6	106.22	106.79	107.83	107.73	105.39	105.8	107.37	103.5	105.84	106.26	107.39	108.23	105.47	104.78
106.15	110.11	104.48	105.51	104.67	106.68	104.88	105.3	105.67	107.89	105.41	103.62	106.25	107.47	104.72	101.59	105.05	109.61	103.77	104.78	105.74	104.76	107.18	107.68	104.57	106.95	104.26	102.67	105.27	106.06	106.92	103.4	103.69	103.91	104.36	102.52	104.08	106.62	108.82	106.63	103.06	104.58	103.92	104.72	104.25	100.16	103.7	105.56	104.48	107.17
109.11	107.69	112.59	108.48	107.56	107.22	111.32	110.28	109.84	107	111.14	106.44	107.49	108.11	106.2	106.58	108.74	108.59	113.73	110.51	108.03	105.94	111.88	105.61	107.07	109.74	109.18	108.18	112.77	110.44	108.4	109.79	105.27	107.94	110.66	108.67	107.71	110.35	108.42	108.68	109.67	108.22	106.68	106.49	111.26	108.64	105.56	107.09	109.15	110.73
99.828	102.15	99.102	100.89	100.14	103.08	99.73	100.15	98.546	99.419	104.34	101.23	100.19	99.641	101.35	101.03	101.55	97.698	102.81	101.94	99.06	98.301	101.23	101.47	102.29	100.11	100.42	98.84	100.22	102.62	99.604	98.77	99.763	101.34	100.76	97.123	98.88	104.85	101.72	98.749	97.422	99.433	99.702	100.8	99.173	97.571	100.26	99.331	98.682	99.899
107.85	106.95	108.03	109.52	106.79	107.37	106.45	106.08	101.79	106.28	106.08	109.17	105.59	104.97	107.59	107.55	105.91	106.55	106.66	104.66	105.54	107.94	106.94	103.68	106.17	105.85	106.7	109	104.44	106.67	103.45	106.31	105.98	108.53	106.01	104.6	105.79	108.46	108.62	105.22	104.75	106.63	106.08	105.93	106.26	108.97	107.12	106.77	102.29	107.56
106.8	109.41	108.38	105.94	106.36	106.18	108.41	106.73	106.83	108.45	108.09	109.61	108.5	108.75	108.74	106.82	106.64	106.9	107.4	107.55	105.36	110.14	109.84	107.78	108.87	108.49	106.6	109.79	109.49	107.43	108.87	105.44	108.49	110.15	108.34	105.14	107.49	107.98	108.89	109.2	109.54	105.67	106.69	106.87	106.32	109.56	109.44	105.94	104.66	106.92
111.49	110.76	108.37	107.31	106.06	109.96	107.12	108.98	105.87	108.87	110.52	108.19	106.64	107	108.46	106.02	105.16	110.89	107.4	110.94	107.29	105.67	107.35	109.81	108.27	105.76	107.94	109.1	107.37	106.86	109.74	107.91	109.86	108.79	108.23	109.59	108.06	107.53	108.63	106.74	104.36	110.47	108.63	105.27	107.2	110.92	109.59	106.64	106.24	107.09
105.05	105.74	105.62	105.24	104.06	109.84	105.88	102.69	105.73	103.89	106.03	103.77	105.53	107.51	104.34	105.63	106.06	104.56	106.31	106.89	105.23	107.3	105.31	106.46	106.66	107.58	107.82	105.32	104.33	101.56	107.44	102.8	104.71	104.17	105.27	106.28	107.94	105.49	102.98	105.54	107.3	104.37	106.45	106.18	104.02	104.08	105.4	107.29	106.35	104.74
105.37	109.55	104.36	107.53	109.35	108.11	109.57	107.53	107.8	108.35	110.68	109.79	105.71	110.11	108.48	107.57	107.93	109.06	105.7	106.09	108.88	106.46	107.71	106.89	109.01	107.8	107.93	109.5	108.45	109	108.94	110.35	109.81	107.56	111.49	109.23	110.03	109.35	108.39	110.01	108.87	109.55	106.21	107.12	111.13	111.81	113.42	110.89	106.5	109.44
106.45	104.02	107.53	106.03	105.22	105.29	107.44	107.69	104.53	105.42	107.18	106.42	106.47	105.45	107.56	106.48	103.53	101.08	104.63	104.85	109.69	111.41	104.86	104.43	107.44	104.88	108.47	106.79	103.88	107.65	105.91	105.8	104.63	109.19	103.4	107.47	104.9	104.68	105.98	105.22	105.58	106.49	105.96	107.21	106.84	109.28	106.6	106.33	104.57	106.88
107.42	108.54	107.11	109.4	106.53	111.69	108.98	110.1	107.74	105.84	106.64	103.28	109.91	106.96	109.5	107.82	109.43	106.65	105.26	107.83	106.95	108.41	108.64	110.13	110.07	107.73	107.53	108.61	107.1	109.22	111.7	106.7	110.29	108.37	108.14	108.06	103.21	106.55	106.11	108.23	109.67	107.54	107.96	110.27	109.2	109.12	109.58	106.07	108.9	108.84
111.12	108.82	107.22	109.46	105.22	109.22	110.44	108.07	106.41	108.55	106.69	112.28	107.96	107.5	106.58	111.12	109.73	110.55	109.01	110.47	108.59	106.77	109.63	107.21	109.13	110.88	107.31	109.25	106.86	108.06	107.2	106.15	108.3	108.21	106.61	110.32	106.71	109.46	109.51	110.11	108.51	109.4	105.82	107.83	107.86	108.35	108.56	111.27	107.41	107.56
106.87	105.93	109.11	106.88	109.69	111.8	107.35	111.06	108.35	112.11	111.41	107.17	107.74	110.69	108.08	109.88	107.76	107.06	112.34	106.83	107.59	108.38	108.19	110.76	107.88	107.82	107.76	108.39	108.58	109.88	108.49	111.29	108.16	109.12	112.35	110.22	104.39	110.13	108.63	109.94	107.47	103.35	110.65	106.91	109.65	108.8	107.85	106.85	107.03	107.26
106.8	107.34	104.91	106.12	107.76	105.46	108.41	106.5	104.07	105.52	107.57	104.55	106.47	108.06	106.82	108.48	104.16	104.97	104.33	104.99	106.79	105.3	104.58	107.77	108.21	105.15	104.27	106.4	106.04	105.65	101.36	107.66	105.11	106.16	103.76	106.58	106.12	107.88	108.35	110.5	103.75	103.49	105.8	104.12	106.19	106.39	105.07	105	106.68	105.83
109.12	106.75	109.09	104.89	111.1	110.07	109.51	107.38	106.67	109.44	107.57	107.09	107.73	106.8	108.99	108.53	106.6	106.08	108.02	107.86	110.39	107.33	108.51	107.87	104.28	106.76	106.62	107.55	107.45	108.78	107.12	106.77	108.49	108.33	104.56	108.81	107.7	109.42	106.77	105.34	107.94	107.25	110.14	108.31	108.07	107.02	110.27	107.79	110.01	109.24
100.01	97.773	96.118	99.286	99.077	99.636	98.304	97.277	97.818	97.17	99.831	98.232	97.064	97.639	97.371	100.42	97.624	97.889	97.883	98.431	99.77	99.324	97.435	102.4	101.73	98.975	99.637	98.659	98.607	96.837	97.692	100.72	100.68	99.441	98.935	96.744	100.93	99.781	98.926	100.37	95.854	99.372	100.21	95.068	96.614	98.865	95.793	97.966	100.19	98.623
108.16	106.96	103.21	106.65	105.96	105.53	107.62	105.5	108.92	108.19	111.38	107.91	107.55	105.11	108.67	103.19	106.37	107.67	107.49	104.95	107.19	108.09	104.91	105.92	105	106.16	107.54	108.26	106	106.06	104.15	106.27	106.44	107.11	108.32	108	106	105.6	104	106.38	108.66	108.75	106.98	104.59	109.05	109.39	104.91	106.62	108.74	106.01
103.47	107.63	105.34	104.85	107.56	105.68	104.5	105.23	107.69	107.14	107.83	106.27	106.72	104.23	105.68	107.3	105.87	105.85	106.29	106.45	106.3	105.08	108.15	108.42	105.28	109.73	106.48	108.82	106.61	107.64	106.63	105.12	103.49	110.85	109.21	104.35	107.81	106.35	106.19	104.88	107.71	108.23	106.83	106.98	107.39	105.95	106.96	106.57	104.05	107.05
107.69	104.44	103.66	107.03	106.14	104.76	106.7	106.05	106.84	104.54	106.97	106.7	107.99	102.45	106.28	106.74	104.17	110.08	105.48	103.16	107.91	105.73	106.28	105.76	104.43	104.61	108.24	105.14	109.21	105.23	106.45	103.83	107.94	107.62	108.36	106.75	105.89	106.49	103.71	106.39	105.44	104.8	105.7	103.35	105.03	107.03	105.48	102.44	105.21	103.28
109.55	103.74	107.78	103.28	106	108.66	107.98	103.45	103.96	109.02	108.81	107.29	103.56	103.43	103.82	103.92	103.2	106.73	106.78	105.33	105.78	104.98	105.95	107.22	105.75	104.02	106.46	107.68	103.34	106	105.21	106.81	105.62	106.61	106.87	104.25	106.18	107.97	106.73	105.76	106.04	104.81	104.07	106.89	105.33	104.41	104.81	103.51	103.49	107.42
105.28	106.69	106.41	107.51	107.67	104.64	105.84	104.6	107.59	109.1	104.2	104.89	106.74	104.76	106.44	108.27	104.49	103.8	106.75	109.31	111.99	105.59	103.08	106.14	109.33	106.19	106.7	104.88	107.84	105.35	107.13	104.07	107.69	105.83	105.33	107.12	106.56	108.37	105.34	105.75	107.9	105.81	107.97	103.27	109.01	105.55	108.39	110.17	106.4	107.86
112.02	112.61	111.22	110.99	113	112.41	112.38	110.46	110.74	108.21	111.56	109.43	111.19	107.73	110.69	111.48	110.43	111.28	112.98	109.22	111.7	111.09	110.12	108.16	111.55	109.05	112.49	109.01	111.98	111.18	110.43	111.35	111.35	111.99	108.41	108.61	108.82	110.11	112.3	105.94	111.51	110.54	110.15	110.23	113.56	111.74	110.5	109.58	109.36	110.98
106.56	112.69	106.14	110.29	107.22	108.37	110.49	108.88	110.09	108.74	110.09	109.72	110.4	111.16	108.1	106.95	109.37	108.89	108.71	109.72	109.48	111.66	107.92	108.93	108.86	106.95	108.95	108.3	108.31	111.78	109	106.74	106.36	110.01	110.97	108.75	110.99	107.59	109.71	107.76	108.11	108.77	109.51	109.24	106.22	107.61	111.21	109.74	109.15	109.23
105.5	105.38	108.06	102.82	106.32	104.36	103.21	103.63	108.49	107.2	106.57	104.53	106.16	107.37	106.41	106.36	107.05	104.47	106.95	105.04	106.41	102.25	107.37	107.02	105.63	107.31	104.98	104.65	103.83	106.73	103.6	104.03	103.37	105.1	107.59	107.7	106.03	105.13	105.41	106.06	102.99	107.17	105.41	105.47	107.32	107.24	103.28	109.53	106.74	105.53
108.35	107.12	109.32	104.39	107.07	110.66	106.51	107.63	107.25	106.36	109.85	105.58	108.14	107.1	111.28	107.47	108.7	110.12	107.37	104.87	106.6	106.71	109.64	105.8	109.11	107.4	108.49	107.25	107.21	107.29	110.07	105.74	107.73	105.96	106.69	108.01	109.84	110.31	106.99	110.3	106.92	105.31	106.8	109.38	110.51	105.34	108.32	105.94	103.82	109.83
107.64	108.13	109.68	106.25	102.86	109.1	107.91	108.47	106.63	104.96	109.74	106.6	108.67	106.05	109.03	108.01	106.13	107.3	109.55	106.1	107.3	106.74	108.54	107.94	106.9	110.66	106.45	109.84	107.6	105	106.61	108.25	108.42	107.19	110.42	106.04	107.57	108.41	107.57	107.71	104.57	108.32	106.64	110.57	107.35	111.11	106.59	109.16	108.38	107.26
108.58	107.35	107.69	109.52	108.33	109.51	108.51	107.3	107.88	109.8	107.19	105.5	105.74	106.74	106.9	108.52	110.03	106.49	107.53	107.6	109.95	109.58	109.21	110.72	107.38	107.42	107.15	107.11	107.34	107.64	111.15	109.76	105.8	112.21	107.38	108.09	106.45	111.41	107.3	112.18	104.64	106.18	109.52	106.45	108.69	107.42	105.36	109.23	108.06	111.4
106.89	106.41	109.44	107.42	107.94	107.04	106.12	106.7	109.62	109.63	109.5	107.68	107.2	108.06	108.76	107.55	111.13	107.09	108.62	109.22	106.93	107.23	107.1	109.6	107.59	107.2	107.31	110.33	108.43	108.84	106.65	104.8	105.62	104.72	111.25	108.55	109.8	109.09	107.89	108.93	108.55	109.84	106.87	105.38	108.83	108.05	107.39	106.48	110.78	107.74
98.922	96.693	97.853	96.715	97.917	97.511	97.113	100.97	98.754	96.396	98.216	98.66	98.125	99.225	97.527	97.967	95.757	100.67	97.511	100.13	98.622	99.028	98.013	99.052	98.797	97.295	97.711	96.01	94.35	97.81	97.716	95.98	97.302	100.84	97.151	96.518	101.71	98.535	98.193	98.758	96.23	100.61	99.536	96.711	97.158	96.458	96.087	98.173	97.453	102.32
97.113	103.24	96.682	98.378	94.377	96.36	98.224	98.089	98.967	96.213	99.249	98.072	98.938	101.34	96.491	99.232	99.852	97.13	98.472	101.33	96.82	99.457	100.28	98.144	94.269	100.84	95.007	96.311	95.815	95.49	99.56	100.02	96.956	96.105	97.071	96.981	96.51	96.398	100.49	97.148	98.524	96.26	99.85	99.307	97.124	100.38	97.049	98.831	99.736	96.484
108	107.93	107.72	108.58	108.75	106.1	108.74	106.47	110.56	109.86	107.53	113.16	108.68	107.87	110.52	103.8	107.78	107.54	108.52	110.25	108.09	110.37	106.62	108.36	109.05	108.74	105.25	108.49	108.66	109.14	108.03	109.79	105	107.9	106.89	111.52	111.28	107.73	110.81	109.57	109.63	108.4	103.31	106.17	108.6	106.39	107.46	108.27	107.39	110.04
105.27	103.78	104.67	106.76	106.22	105.05	105.1	106.82	103.98	107.54	105.18	104.61	105.46	104.3	105.24	106.62	105.03	106.4	104.49	104.7	106.32	103.56	102.69	102.32	107.68	106.36	105.63	109.11	104.65	103.79	105.99	106.85	105.2	104.16	106.71	103.35	105.98	105.73	104.55	105.54	103.95	106.05	104.64	108.1	107.25	109.23	105.24	104.17	109.74	107.06
104.7	103.91	105.16	105.66	102.81	104.38	101.39	109.13	103.63	106.6	105.66	105.93	107.02	104.48	104.55	107.25	104.36	106.76	104.51	106.41	103.46	105.03	105.64	106.2	104.91	107.14	106.78	106.71	107.59	107.35	102.71	102.96	104.91	105.26	104.33	104.61	109.88	105.76	105.82	105.38	103.88	106.5	104.95	108.06	104.35	108.03	105.43	104.41	104.18	104.62
105.87	109.25	107.63	108.48	108.48	110.11	108.81	109.67	106.33	109.42	108.16	108.16	108.74	106.76	112.62	110.12	106.34	107.27	108.44	107.4	109.12	107.95	108.31	108.6	110.1	108.35	108.53	110.87	106.94	110.23	106.84	107.88	111.36	109.4	106.41	110.15	107.91	104.44	105.13	106.23	107.76	108.77	106.35	109.86	105.67	110.01	108.16	108.3	109.45	106.24
106.71	105.55	108.16	102.95	104.65	107.42	105.59	107.57	105.34	106.58	106.6	104.86	106.06	109.02	105.35	104.72	104.75	106.91	106.55	102.87	106.07	105.65	105.46	106.4	108.42	104.77	104.45	107.67	107.05	104.79	108.28	102.15	105.86	104	105.6	108.8	104.35	108.81	106.96	104.32	103.96	105.43	101.87	108.38	104.42	108.82	103.92	105.52	106.22	103.9
106.99	109.65	112.35	110.21	108.75	111.6	110.27	108.6	110.51	113.1	110.36	111.58	110.25	110.14	111.49	110.21	109.52	110.87	108.65	106.92	107.71	109.98	109.86	108.87	108.99	110.94	112.54	109.74	109.1	109.7	108.05	107.79	108.09	110.1	112.05	108.66	109.99	107.85	109.87	110.68	111.59	109	109.41	105.71	109.72	110.81	110.36	108.53	110.94	107.38
106.07	109.03	106.02	109.46	109.68	107.63	109.44	106.9	109.82	108.11	108.95	109.56	105.87	108.02	109.02	107.54	107.35	108.11	112.03	105.18	109.88	105.97	105.71	105.52	108.46	107.83	107.78	107.61	108.19	108.05	109.35	109.45	109.74	109.57	107.84	109.86	112.42	108.48	108.59	106.74	105.95	108.46	106.67	105.16	107.59	106.41	108.74	110.51	110.4	110.59
107.27	106.18	105.12	106.83	109.79	109.7	111.3	105.83	110.01	108.26	106.18	108.42	107.34	106.8	111.3	107.19	110.88	109.87	108.37	104.17	109.58	110.3	108	107.89	109.74	106.47	107.46	110.01	109.57	104.65	108.72	109.75	107.9	108.53	108.72	107.08	110.24	105.95	104.41	105.17	105.59	107.63	106.96	109.48	110.12	107.68	106.37	108.8	110.71	108.1
104.36	108.91	108.79	105.71	103.03	106.75	106.88	102.46	105.3	103.09	105.4	105.89	105.72	106.04	105.39	104.64	104.79	106.49	103.85	103.55	105.87	103.84	106.57	104.95	104.66	105.76	103.67	104.51	104.06	105.55	107.56	104.74	102.94	105.21	108.93	104.02	105.96	105	104.58	107.95	105.7	103.35	106.34	108.95	103.27	103.02	106.87	103.56	105.07	107.37
100.13	97.75	101.52	99.579	101.95	100.5	99.358	97.538	100.95	98.197	102.15	103.68	99.093	101.27	101.93	100.37	100.77	102.33	96.655	101.21	101.32	100.75	102.44	101.27	102.78	99.632	100.46	100.48	99.534	102.41	101.76	99.526	101.29	99.083	99.273	100.1	100.69	101.87	101.12	95.721	101.54	102.12	101.54	100.17	101.74	100.69	100.93	99.475	101	103.86
108.24	104.69	107.51	105.78	107.92	105.82	107.95	105.67	109.56	104.18	104.4	104.53	106.53	108.96	108.24	105.94	107.19	107.13	107	105.64	109.03	108.62	110.95	108.66	104.66	104.69	103.93	107.81	104.02	108.07	103.52	105.85	106.72	103.54	106.07	105.06	109.62	104.17	106.96	106.8	108.64	105.84	105.97	107.33	104.01	107.3	107.16	105.73	102.84	108.53
106.29	106.98	102.46	106.97	105.17	107.34	102.36	102.89	107.59	104.37	103.47	107.16	102.5	103.59	106	103.37	109.38	107.75	107.67	103.66	107.21	104.86	104.47	104.92	109.64	102.92	108.19	107.53	104.52	104.29	104.43	103.89	104.47	103.51	108.39	105.2	106.55	105.46	105.31	108.33	106.47	104.17	106.8	103.77	104.46	102.53	107.53	103.7	105.71	103.77
106.62	111.01	108.19	105	109.11	106.27	109.74	109.02	110.29	107.14	104.48	108.68	107.65	105.25	105.26	109.7	108.29	108.96	106.57	107.95	107.31	111.86	112.13	105.79	105.5	111.51	110.87	107.72	106.91	107.95	107.31	109.08	108.02	106.94	108.99	109.38	110.35	108.81	107.6	108.41	106.86	109.4	108.75	109.35	109.04	110.74	107.86	105.92	107.53	107.8
99.74	97.72	99.163	104.39	99.8	97.671	100.25	103.67	98.735	97.77	98.819	100.48	101.03	97.948	98.082	101.03	98.681	102.53	101.27	101.18	101.65	98.669	101.74	99.206	102.31	97.893	100.33	100.67	98.459	96.797	95.906	97.378	101.06	98.581	100.38	100.75	97.692	104.39	101.93	102.29	96.963	99.916	100.08	99.987	99.186	99.084	101.47	99.748	102.82	97.967
96.386	96.678	97.134	94.953	97.347	99.07	99.496	100.33	100.99	98.211	100.18	96.245	95.424	98.438	96.432	96.054	98.385	96.016	99.348	101.38	98.141	98.158	98.421	100.43	99.45	94.173	99.459	97.51	100.29	98.55	99.646	98.551	98.208	98.11	97.024	98.577	99.808	97.221	97.974	97.506	95.437	98.899	98.473	95.973	100.44	99.548	100.6	93.046	97.41	97.008
99.894	102.47	100.64	99.376	99.621	100.62	99.943	103.03	101.52	101.76	99.819	100.56	100.3	100.54	100.17	102.17	100.34	100.03	99.674	101.96	96.476	104.84	99.584	100.53	101.42	97.465	101.5	99.042	102.64	100.12	102.14	100.29	102	101.38	101.3	102.65	100.27	102.07	96.194	100.96	102.61	100.29	102.22	103.01	99.642	103.29	102.35	101.77	101.66	101.6
111.06	106.68	110	108.92	109.27	106.81	109.27	110.21	105.96	105.45	106.99	109.16	110.25	106.47	106.5	109.58	110.42	109.31	108.01	107.42	109.19	109.35	110.02	107.94	108.1	106.74	110.5	105.51	105.22	108.96	108.55	108.5	109.96	109.49	105.77	106.69	109.78	107.61	107.4	108.16	108.32	106.74	108.12	108.34	109.13	106.42	110.75	109.42	105.95	109.18
106.52	106.6	104.28	103.52	105.67	106.29	107.34	105.58	104.56	106.25	106.04	101.72	107.81	105.57	105.79	105.34	105.07	104.77	105.16	107.82	105.22	105.45	106.76	106.28	106.51	104.81	106.5	108.01	106.49	107.5	103.82	106.66	106.59	104.37	107.46	109.25	105.3	105.77	104.24	105.81	107.37	104.34	107.6	103.12	107.5	108.42	105.49	105.06	104.33	103.38
98.885	98.026	98.801	99.291	98.254	100.62	97.187	99.396	99.396	98.668	97.911	99.321	96.924	100.51	96.222	96.777	97.809	99.383	98.086	99.182	98.184	96.481	100.07	100.58	99.484	97.683	98.189	97.064	100.71	101.62	101.62	96.974	99.091	98.75	98.735	99.845	101.29	97.692	96.033	101.38	98.222	97.205	97.103	99.484	96.918	99.689	98.723	95.96	100.64	100.93
105.4	107.88	105.7	104.76	103.1	103.58	105.22	109.9	102.65	103.36	106.84	104.73	104.39	102.07	105.61	103.61	105.51	103.53	108.25	107.44	102.32	105.87	104.31	106.54	109.47	104.29	103.02	108.43	107.31	103.64	103.25	106.05	105.61	105.19	103.8	106.78	105.02	104.67	106.04	106.23	105.07	103.59	106.93	104.01	106.84	106.43	105.34	105.76	104.63	105.58
106.63	102.75	105.13	104.97	105.38	107.68	104.33	105.87	104.36	108.07	108.3	105.29	106.88	108.64	102.29	102.6	104.65	104.14	103.76	104.82	104.39	103.76	102.19	106.67	106.86	107.05	106.81	104.51	105.67	106.52	107.94	103.91	102.77	105.31	103.94	106.5	103.59	105.05	107.12	107.84	102.64	106.95	109.51	105.21	104.81	106.82	103.22	101.68	104.1	102.86
95.73	99.512	95.274	98.978	98.451	95.815	99.099	95.254	97.131	99.542	97.553	96.643	97.415	96.106	96.005	98.646	99.212	98.628	99.189	101.71	97.168	97.091	98.407	101.89	97.385	98.781	96.057	99.205	97.298	99.788	100.37	97.912	94.894	98.717	95.097	99.813	100.83	100.71	99.162	93.753	98.012	100.63	99.349	100.37	99.532	99.496	98.543	96.677	97.462	96.006
108.02	104.59	105.5	106.2	108.87	102.54	106.88	105.28	107.06	105.19	106.6	104.71	105.04	105.31	102.72	103.29	108.44	104.43	105.14	107.06	105.99	105.35	105.76	107.14	105.35	107.96	104.69	108.62	103.48	101.29	106.36	107.98	105.87	105.68	105.64	105.88	105.51	103.31	106.32	103.37	106.42	104.61	104.28	104.5	106.2	102.16	104.12	106.48	105.6	104.55
108.56	107.35	106.64	105.76	104.9	108.24	106.91	106.99	106.66	108.29	109.24	107.56	108.66	109.4	107.34	107.97	108.92	106.16	104.9	109.69	106.75	108.06	105.42	109.53	109.09	101.89	106.19	112.03	104.97	105.99	106.47	108.8	103.6	105	104.74	107.21	107.85	105.3	111.92	108.75	109.25	107.71	109.29	109.31	106.23	108.43	108.83	108.84	107.86	108.16
106.66	105.42	105.9	105.71	103.57	105.86	105.74	106.15	105.25	105.39	102.98	106.43	108.55	110.01	106.08	105.34	106.22	107.26	104.02	106.99	103.93	105.99	103.34	104.97	106.73	106.21	106.39	106.37	107.17	105.91	103.29	106.34	107.79	106.11	105.72	105.37	107.79	106.78	104.26	105.74	105.17	103.69	105.44	107.08	110.2	103.62	104.88	102.3	106.76	105.62
99.41	100.68	99.412	98.674	101.62	102.57	99.097	104.94	98.456	99.259	102.74	97.354	104.01	96.939	99.379	97.614	101.09	103.11	103.88	99.077	97.95	100.1	97.933	100.39	98.789	99.231	101.54	99.601	99.6	102.42	97.94	98.688	99.103	102.6	98.099	95.89	99.04	100.74	97.075	97.419	98.607	99.793	97.969	99.98	97.861	99.365	99.754	99.272	99.499	101.03
105.63	103.85	104.03	106.45	105.35	108.18	108.71	107.14	103.65	105.23	107.36	107.31	105.41	109.47	106.84	105.6	106.72	106.8	106.72	108.38	106.44	103.06	108.23	107.14	105.52	105.68	104.63	106.69	105.62	105.58	107.14	106.71	106.44	105.85	106.51	107.92	104.79	107.55	105.28	106.04	104.22	109.92	110.24	106.48	103.82	105.33	104.9	105.32	107.94	106.52
108.28	110.39	106.73	108.34	108.22	107.44	107.34	107.17	108.06	103.83	107.86	106.72	109.35	105.75	108.53	107.13	106.76	106.51	109.21	109.62	108.92	108.97	104.67	104.74	107.91	109.15	106.99	109.36	105.98	111.32	106.07	106.33	107.51	108.77	105.85	105.96	107.15	106.04	106.66	107.22	110.73	108.6	107.21	107.14	108.69	105.22	108.19	106.98	105.46	105.94
99.339	98.71	100.86	99.356	101.78	101.23	98.686	99.991	100.25	97.486	100.46	98.109	100.29	99.181	100.01	100.69	98.114	101.17	94.488	102.6	99.168	97.877	102.8	101.6	95.976	100.01	99.708	101.61	100.5	101.17	99.195	99.712	100.65	98.199	100.79	100.54	100.55	99.841	102.18	99.741	102.03	100.39	97.951	101.97	101.55	99.763	99.126	100.43	100.68	98.89
106.66	102.92	105.3	104.65	103.18	108.41	106.03	109.44	103.89	107.44	106.67	105.95	103.87	106.28	105.17	103.66	107.2	107.93	106.11	106.84	105.7	106.58	103.26	104.51	105.37	105.43	106.88	106.95	107.53	103.13	105.62	107.57	104.48	105.24	107.21	103.99	104.11	104.24	107.4	108.19	105.21	107.01	104.2	105.95	104.21	104.06	106.3	102.47	105.86	108.2
103.78	105.23	105.9	105.02	105.24	110.45	106.93	106.03	105.44	107.48	109.05	107.98	107.23	105.47	105.25	107.21	110.24	108.62	107.71	105.68	108.42	103.76	106.97	105.25	105.13	107.02	105.25	106.08	105.78	106.33	108.75	108.87	109.07	105.12	106.3	108.27	103.8	106.38	108.48	106.28	102.77	107.33	106.16	102.8	106.33	105.3	105.78	107.33	108.05	106.97
108.96	106.65	107.87	109.87	108.97	107.01	109.06	110.02	106.59	107.9	109.98	109.94	106.99	105.94	108.02	108.29	109.02	106.47	108.31	107.65	109.97	106.36	108.5	105.45	106.53	106.36	111.28	108.95	103.97	106.73	108.38	106.16	105.25	106.63	106.63	109.58	109.27	108.44	108.54	107.65	109.59	107.28	109.24	106.95	107.73	107.16	110.07	110.01	108.33	109.66
107.74	110.14	108.87	106.05	109.95	109.42	107.45	106.31	108.37	105.76	110.87	108.96	107.85	106.93	108.84	108.33	109.84	107.81	107.67	108.49	106.13	109.2	112	110.49	110.48	107.58	108.91	107.74	108.05	106.88	109.61	110.57	107.66	107.67	107.84	108.86	110.21	107.12	104.81	106.87	108.15	105.39	106.79	110.46	108.96	104.79	108.01	111.06	110.19	106.11
107.68	106.99	105.66	107.68	103.15	104.76	108.75	104.97	107.26	106.72	104.31	106.49	104.15	105.67	102.97	106.83	103.85	105.37	106.5	106.14	105.7	106.12	109.1	109.92	107.99	105.42	105.86	109.6	108.64	103.54	105.71	105.95	103.85	105.4	103.15	104.03	101.98	104.66	106.63	107.17	106.41	102.8	105.7	102.19	104.66	104.03	106.29	105.65	109.59	106.53
106.87	106.34	103.97	105.58	109.71	106.74	106.68	105.19	106.7	103.51	106.68	105.9	106.29	109.16	107.31	105.29	108.19	106.39	104.96	106.06	106.33	105.85	106.1	105.58	106.58	104.82	105.98	105.47	108.66	107.93	104.87	108.75	105.67	105.5	107.84	107.01	108.15	107.14	104.32	108.07	107.03	109.28	105.63	105.31	106.4	107.24	107.21	107.29	103.94	108.24
98.885	102.42	101.16	101.07	98.543	101.31	103.7	100.14	102.74	103.45	101.56	102.59	101.91	99.179	99.554	100.76	100.07	99.85	101.17	100.33	98.968	97.698	100.39	101.46	99.193	100.9	101.11	101.03	100.13	99.599	100.26	101.84	101.85	100.99	101.41	100.57	99.56	102.85	101.77	102.83	104.29	99.644	98.66	102.18	102.87	100.99	103.36	102.31	99.371	99.791
104.58	104.15	109.42	107.27	109.68	109.63	107.29	109.75	105.27	106.7	106.15	110.09	108.35	108.51	105.59	107.73	108.35	105.73	105.84	107.31	109.47	109.97	107.33	107.62	107	107.37	109.38	110.57	109.01	109.21	104.32	107.55	104.63	105.31	105.96	106.74	109.76	107.78	107.99	108.78	109.38	105.51	104.18	108.24	104.98	105.87	109.01	104.71	107.22	108.41
108.73	107.94	108.2	106.2	107.36	108.51	110.09	110.82	106.04	108.25	106.65	108.86	108.18	111.24	107.32	110.75	107.2	109.5	109.41	109.97	106.8	105.87	108.05	109.43	108.22	110.36	109.45	108.58	109.68	108.82	109.57	107.89	107.76	106.86	107.01	112.54	111.72	107.45	112.69	111.49	112.15	104.96	106.88	107.35	110.05	107.46	107.64	110.67	110.47	110.03
110.37	106.98	109.67	107.02	105.52	105.98	112.03	107.23	108.07	108.13	106.54	107.61	107.79	108.89	107.63	107.16	108.7	106.4	109.46	108.21	105.67	106.09	107.42	106.84	110.26	107.17	109.22	109.23	104.86	108.37	111.18	110.42	108.69	104.91	108.98	106.28	109.88	111.47	105.18	107.49	108.9	108.36	106.97	108.26	106.67	106.47	107.6	107.35	107.96	108.58
97.625	100.52	102.57	99.951	102.31	98.042	104.39	103.73	101.68	101.48	99.043	101.05	102.76	98.829	101.07	99.219	102.73	98.031	99.159	99.286	99.915	101.13	104	100.08	98.626	98.653	102.52	101.36	102.48	102.81	97.034	100.67	100.5	98.85	98.427	99.573	100.47	101.32	100.54	94.637	99.594	99.878	99.2	100.05	100.18	105.05	101.22	100.82	102.58	101.15
108.24	103.43	105.99	106.54	105.09	105.45	105.03	104.56	108.01	104.88	106.87	105.73	106.26	104.22	108.33	108.62	104.84	104.77	107.42	108.61	107.28	106.71	106.5	102.69	105.88	101.48	105.82	106.19	105.5	105.08	106.13	105.31	107.17	107.41	104.18	106.53	103.14	105.83	105.18	104.34	105.68	106.78	105	106.35	105.33	108.32	106.62	106.75	103.88	106
107.34	109.74	112.14	109.51	109.32	110.33	113.68	110.81	111.11	109.9	112.16	108.69	112.35	108.49	111.75	109.33	110.33	110.32	108.79	110.33	110.84	109.43	107.53	108.9	109.82	112.41	111.76	110.92	109.99	111.32	112.43	108.09	110.74	112.53	109.62	111.89	110.5	109.12	114.55	110.08	110.21	107.02	110.41	110.6	109.45	111.54	110.96	113.6	108.69	110.76
107.91	107.55	106.29	108.51	104.64	111.15	106.98	106.69	106.79	108.45	108.09	108.23	107.28	109.77	109.4	109	108.45	109.38	109.31	107.16	106.86	105.16	109.11	106.61	108.94	109.58	105.47	105.85	105.89	107.75	106.05	105.93	112.57	106.05	108.38	108.68	107.01	109.38	110.92	112.06	107.41	107.24	109.93	106.92	111.26	108.59	108.3	105.88	108.16	106.34
103.94	102.79	106.16	105.84	104.99	103.8	105.61	106.29	104.63	106.41	102.87	105.1	103.41	102.4	107.42	106.93	105.7	106.98	106.47	108.01	101.73	103.35	106.29	105.16	106.24	105.61	105.3	104.4	106.08	103.67	104.38	106.63	106.71	107.31	104.8	104.23	107.11	106.07	106	106.03	106.21	109.51	103.1	106.53	105.99	106.2	106.31	108.08	104.8	102.92
107.58	106.67	104.71	107.56	104.27	106.36	109.84	107.98	106.79	107	108.44	103.45	108.06	105.29	106.23	106.69	106.5	106.2	107.14	106.33	108.28	106.2	108.62	107.51	107.92	105.36	108.19	105.74	104.8	109.17	107.66	106.93	105.55	106.9	104.77	103.25	109.18	105.21	105.99	106.69	104.21	107.65	110.22	105.72	106.21	105.78	107.48	104.66	109	105.68
97.968	98.721	99.089	100.45	98.304	97.374	99.621	101.12	97.843	96.517	101.28	102.33	99.48	99.868	98.607	99.154	103.65	99.133	101.12	101.29	103.46	97.814	102.64	100.22	101.14	102.25	101.78	102.12	102.21	99.9	101.5	98.551	101.25	101.4	101.18	97.159	99.839	99.988	102.59	98.308	101.06	101.79	101.92	99.649	99.783	101.41	99.78	101.92	99.295	100.82
109.19	109.8	108.62	106.8	111.2	110.98	107.53	109.96	108.15	108.18	109.88	107.84	110.19	109.19	105.62	106.11	108.62	106.59	109.7	110.15	110.35	107.58	108.65	109.23	107.01	110.91	107.57	107.52	107.77	106.89	108.59	105.51	108.41	106.48	106.9	110.22	112.76	110.8	107.84	109.88	108.61	107.61	107.59	111.18	107.95	107.85	108.72	106.81	110.39	107.79
106.38	104.48	105.77	105.92	108.15	105.8	104.79	107.76	103.16	107.36	104.38	108	107.35	105.04	102.11	107.62	103.59	105.46	104.47	104.03	105.88	100.86	105.12	104.93	103.94	105.24	104.77	103.05	106.6	103.29	106.31	106.3	101.51	103.49	103.39	107.45	107.39	107.2	106.58	108.71	103.04	106.19	107.42	101.74	107.66	107.98	109.85	107.57	105.65	106.8
105.86	108.38	105.25	106.66	106.77	105.93	106.01	105.02	105.6	103.09	105.72	105.48	106.63	106.49	102.62	106.09	106.89	102.04	105.64	106.11	105.1	103.87	105.2	105.53	104.96	104.84	107.17	106.05	107.68	104.64	105.94	106.52	106.43	107.16	105.41	104.27	103.25	105.79	105.15	107.38	102.45	103.63	107.41	105.05	107.63	106.91	106.25	105.76	106.02	107.09
107.92	107.6	105.2	108.03	107.58	109.87	109.13	108.21	107.63	108.54	110.37	111.8	109.18	108.51	106.65	108.79	106.62	106.19	110.47	108.22	108.93	110.54	109.93	106.93	110.6	106.88	107.41	109.59	108.47	109.6	106.77	107.63	110.85	108.82	106.6	108.33	106.54	109.69	107.01	109.23	105.19	109.61	110.86	107.83	110.31	108.99	106.29	110.38	107.21	108.67
107.75	109.31	110.09	107.4	109.29	106.27	107.09	109.17	104.75	108.18	107.76	106.77	107.99	109.71	108.1	110.37	109	107.46	107.28	108.54	108.48	107.71	111.15	108.08	108.08	106.98	108.96	105.82	111.83	107.11	106.36	108.72	107.4	108.03	106.39	107.48	106.88	108.31	108.6	107.75	107.53	106.91	106	108.91	107.18	106.32	107.02	108.04	106.17	108.12
111.49	108.28	108.38	111.44	110.93	107.86	109.09	108.28	110.44	112.69	111.04	109.66	108.92	111.05	111.05	109.7	108.23	111.21	109.22	109.21	109.33	109.57	110.99	111.19	111.41	112.09	107.01	109.64	110.51	110.48	110.44	111.23	109.27	112.84	110.55	110.06	107.77	109.76	111.42	110.79	110.19	110.22	111.86	113.85	112.22	109.49	111.78	110.08	112.36	110.08
109.18	104.89	106.75	105.74	107.22	105.65	107.34	104.77	108.06	106.68	104.93	104.05	106.82	106.13	103.41	106.17	105.05	107.92	106.6	103.28	109.66	106.1	105.66	109.78	108.13	107.2	104.98	104.78	107.88	106.07	108.63	105.67	106.8	104.05	106.28	106.28	106.11	107.43	106.89	104.08	105.28	105.01	107.77	109.35	108.11	105.87	104.04	108.62	104.53	104.99
95.444	96.463	95.677	93.966	96.903	100.79	98.267	99.364	102.39	98	99.394	99.163	100.14	97.777	100.26	97.706	101.23	98.853	99.961	98.751	100.61	98.247	96.118	95.21	97.691	99.684	98.199	97.254	95.982	100.4	96.981	97.434	97.277	98.702	95.665	101.71	99.109	96.951	94.947	96.696	97.103	98.613	98.685	102.4	98.526	99.088	97.694	95.771	101.51	97.683
98.319	95.199	99.875	100.53	101.09	102.11	102.75	99.242	99.314	100.77	100.69	98.811	97.722	99.997	99.551	96.151	101.33	99.966	100.41	96.508	97.849	96.399	98.042	97.185	96.706	100.89	101.36	102.65	99.007	101.45	99.203	100.36	102.88	97.305	96.809	97.376	99.481	101.21	98.678	98.344	98.759	99.755	98.727	99.211	100.67	104.41	100.32	96.242	99.988	101.17
106.55	105.21	105.01	103.83	107.89	110.5	108.07	107.59	107.29	105.99	106.35	106.52	105.69	104.76	107.38	108.79	107.06	108.08	110.41	103.07	103.79	104.54	104.77	104.13	103.54	105.22	105.14	106.84	106.26	108.61	108.34	106.42	108.1	107.07	106.89	105.43	106.55	111.44	107.01	109.43	108.75	109.51	107.04	106.47	107.78	108.97	106.39	104.44	107.3	105.82
104.53	105.81	106.15	106.23	109.28	104.77	104.58	109.51	110.88	108.67	105.94	102.34	109.61	105.95	108.26	108.53	108.89	107.25	105.5	108.38	107.48	108.72	109.09	106.16	106.29	109.64	104.84	109.18	105.11	111.45	109.93	107.22	108.65	108.26	105.66	109.28	108.04	106.25	107.3	108.62	108.02	106.13	106.9	108.47	106.76	108.16	109.66	103.96	108.28	107.7
105.56	105.77	101.95	105.11	104.77	106.44	103.26	106.48	105.49	104.61	105.94	104.96	107.75	105.63	109.23	104.07	105.33	108.51	104.77	107.48	105.29	102.4	105.03	104.43	103.18	107.68	103.41	106.63	107.49	106.21	104.39	105.18	107.48	106.3	105.48	106.24	106.03	107.81	106.35	108.23	105.67	103.54	105.95	106.99	106.1	102.23	108.84	104.26	103.1	104.26
101.25	100.78	102.67	101.24	102.07	102.07	101.58	100.26	99.2	100.55	99.163	102.19	101.07	100	99.939	98.466	99.408	103.26	102.35	100.77	102.29	102.58	100.85	101.1	101.91	101.8	99.867	100.75	101.09	102.68	100.42	100.1	99.88	98.772	95.326	100.92	101.19	102.27	100.28	99.848	102.08	100.17	99.947	101.05	99.127	101.15	101.4	100.31	102.6	99.986
105.2	106.57	106.09	105.03	108.9	107.67	106.14	105.08	109.05	106.23	107.13	105.39	109.48	103.82	108	106.84	108.18	105.1	104.61	107.81	106.39	107.92	106.13	107.61	108.19	106.63	106.91	105.21	104.64	105.47	105.54	109.01	104.88	105.26	104.36	104.54	108.7	108.62	106.64	106.28	106.05	106.53	105.25	105.4	104.17	107.28	104.69	106.29	105.34	105.26
105.44	105.59	107.34	105.98	105.76	105.51	105.32	105.28	107.33	107.25	105.16	108.96	105.94	106.63	102.79	108.13	106.27	106.48	105.26	106.37	106.28	102.62	106.03	105.3	106.05	107.95	107.25	106.43	106.18	104.77	108.22	107.44	105.34	105.17	106.47	106.14	105.51	105.4	103.91	107.16	104.6	106.45	107.81	106.08	106.06	106.71	107.67	106.72	106.42	104.5
106.04	106.65	106.57	111.67	110.51	107.75	111.19	109.47	107.55	103.36	109.46	109.41	105.75	109.63	109.17	105.05	110.15	108.99	111.1	106.82	108.28	106.96	108.96	107.49	106.83	105.09	106.57	104.2	107.83	107.46	105.22	106.77	108.58	105.97	109.88	108.39	108.43	110.14	107.79	106.52	105.57	106.85	109.86	106.8	108.62	107.31	107.58	109.46	107.91	107.7
102.57	108.19	106.52	104.53	105.02	104.7	106.34	107.27	106.75	102.87	103.37	104.56	102.95	106.36	106.37	105.38	105.55	107.74	106.29	107.57	104.39	102.68	103.21	104.23	106.58	105.33	106.48	106.56	106.83	103.59	107.48	106.4	103.56	105.83	101.24	104.27	106.07	104.37	101.91	104.05	106.47	107.18	104.84	105.2	104.96	104.84	103.94	104.33	106.79	103.26
102.06	101.65	99.563	102.05	99.542	100.09	101.37	103.19	99.678	98.683	101.71	100.04	100.14	102.37	100.61	100.91	101.72	100.06	98.531	101.88	103.44	100.02	98.916	99.286	102.63	99.774	98.302	99.172	100.91	101.53	105.07	100.23	97.498	102.22	99.673	98.305	97.646	98.88	101.98	100.09	102.45	101.05	102.4	99.886	100.74	99.919	99.965	99.446	99.125	98.785
111.77	108.62	111.15	110.27	108.53	108.9	111.19	107.51	111.18	108.88	110.65	113.13	110.01	112.18	112.51	110.7	110.8	112.53	110.34	108.45	109.91	110.75	110.44	109.43	112.49	112.36	112.22	112.03	110.98	110.47	107.78	110.38	111.66	110.19	111.13	111.98	109.15	110.28	109.26	111.08	110.13	113.44	113.77	111.7	110.97	114.32	110.77	107.03	110.4	111.89
105.87	104.11	105.49	103.42	105.95	108.02	104.95	109.67	105.29	106.34	105.46	107.91	105.82	106.56	106.85	109.86	108.15	106.24	108.26	106.13	104.13	109.96	105.82	106.38	107.5	110.38	107.79	104.57	109.08	103.73	107.02	105.75	105.23	107.33	108.24	103.7	106.73	106.01	106.64	106.61	105.15	107.52	105.69	108.6	103.79	104.76	108.44	107.03	104.13	107.86
106	105.05	107.57	106.73	105.15	106.58	105.56	104.62	103.9	107.32	106.86	105.82	103.82	107.71	104.4	105.12	104.86	109.11	105.91	104.98	107.06	106.96	105.37	104.16	104.9	104.07	110.02	105.47	107.93	104.83	104.7	104.71	105.35	106.77	103.6	106.14	105.51	107.18	105.46	102.05	104.94	107.05	107.04	106.79	105.88	105.75	104.68	106.47	105.48	106.35
110.73	107.74	110.41	106.88	107.38	105.98	110.26	109.31	111.29	106.81	106.09	108.97	107.15	107.34	109.63	107.31	108.27	109.92	106.95	107.7	107.64	106.11	106.97	104.77	109.49	109.84	108.48	105.9	109.18	109.12	108.77	108.92	108.21	106.85	105.78	106.89	108.51	106.24	109.35	105.25	109.72	107.64	111.2	106.98	109.77	107.53	107.18	107.49	107.76	107.19
102.89	106.7	107.55	104.11	108.11	106.79	107.94	106.61	104.41	106.03	105.84	103.66	106.08	107.92	108.09	102.21	103.19	102.54	107.85	107.24	103.55	105.77	104.78	108.09	107.34	108.08	102	106.26	107.98	107.42	108.73	109.42	108.39	106.71	106.02	106.93	104.75	104.97	103.93	107.14	106.73	106.46	102.81	103.8	104.78	107.35	104.94	106.72	106.49	108.01
96.531	98.841	99.005	99.359	96.64	98.386	94.505	97.216	95.931	96.535	100.63	99.564	97.773	97.869	98.183	97.855	97.86	99.394	97.091	97.731	100.47	97.529	97.204	99.025	96.282	101.33	98.74	97.902	98.512	98.938	97.169	99.483	98.636	99.05	100.36	94.401	97.888	96.301	96.315	98.868	99.189	101.38	96.448	97.195	97.348	97.189	97.946	96.95	95.522	98.068
108.99	108.98	106.03	109.85	111.13	108.19	104.56	108.91	107.91	103.32	105.58	105.58	107.69	105.95	104.88	105.98	106.88	104.22	104.44	105	105.57	108.62	106.35	106.21	108.14	104.71	106.81	105.25	105.57	103.85	105.92	106.43	108.12	102.81	109.74	107.9	106.63	106.6	108.57	105.28	109.23	107.17	102.14	106.81	105.56	106.7	106.18	106.84	108.26	107.14
109.57	109.51	105.04	108.21	107.99	104.32	109.26	111.65	106.26	108.26	108.14	109.62	110.54	108.05	107.74	107.97	108.62	105.6	109.39	112.03	107.49	107.83	108.38	106.14	108.11	107.97	108.1	106.73	109.24	109.56	108.22	107.19	107.82	110.24	107.71	106.61	109.16	106.24	108.28	103.72	108.6	109.17	104.31	104.27	107.34	106.57	109.44	104.93	108.95	106.5
101.25	98.827	97.342	99.279	102.29	95.958	98.559	97.167	95.556	96.347	97.616	99.804	98.945	97.304	98.185	97.921	99.162	96.943	98.143	96.7	95.741	94.608	98.305	98.436	98.362	99.1	100.12	97.404	97.577	98.75	98.366	100.24	97.55	100.31	96.396	96.484	99.203	97.915	95.473	97.485	98.28	97.678	101.12	100.79	99.202	101.05	100.96	94.562	99.942	99.674
105.69	106.89	107.47	107.1	107.4	108.19	108.1	108.05	109.32	105.94	107.69	106.29	107.27	105.27	105.47	111.58	108.94	107.73	109.11	106.81	106.2	108.35	105.5	112.48	109.82	110.89	106.19	107	107.92	108.48	107.62	108.67	110.64	107.3	108.49	103.02	103.9	106.56	107.14	106.11	107.25	106.69	106.72	110.05	107	107.85	110.23	104.71	107.74	106.91
103.64	107.37	108.27	106.23	104.07	105.56	105.47	106.53	102.33	105.32	104.82	105.89	106.4	106.06	103.9	105.37	108.22	106.32	106.03	102.54	105.12	106.79	106.96	106.87	105.24	106.69	106.21	107.78	108.71	102.41	105.9	106.8	104.01	105.72	105.23	104.21	104.8	109.26	106.07	103.72	104.59	108.39	104.42	108.49	109.49	107.62	106.68	104.68	105.95	106.75
106.85	106.08	103.52	105.18	102.66	107.05	107.38	105.26	107.26	104.55	105.05	103.81	103.77	110.08	104.01	107.08	107.57	106.93	102.98	105.35	107.81	106.25	105.68	104.14	104.2	107.95	105.37	103.06	103.12	108.6	105.89	104.8	107.13	107.96	107.67	103.75	106.34	106.36	106.72	108.75	106.31	104.59	109.75	104.01	105.6	104.74	106.05	104.31	103.74	104.35
106.99	106.33	103.66	106.2	105.53	105.23	104.3	106.23	108.5	104.3	109.11	103.26	106.29	107.34	106.41	106.27	103.19	102.2	105.99	104.38	106.44	105.47	104.36	106.75	105.54	108.69	105.48	107.87	105.13	106.45	103.49	106.11	109.31	103.12	106.84	107.83	105.61	107.76	106.42	104.23	106.72	103.62	105.38	104.04	106.94	106.93	105.66	105.81	107.61	108.17
97.559	95.862	98.911	101.86	101.36	96.676	98.79	99.95	100.01	97.94	99.743	100.94	102.65	100.57	99.144	98.834	97.55	97.802	97.086	98.852	94.282	97.302	99.301	98.504	97.625	97.052	95.268	98.281	94.814	99.724	98.175	97.434	99.623	96.842	96.835	99.396	95.811	98.165	96.795	97.638	101.1	94.185	98.385	95.748	97.548	98.264	98.962	98.949	98.109	98.985
98.098	97.506	97.256	99.243	100.43	97.558	102.06	101.39	97.762	100.79	99.667	99.47	98.999	100.98	97.443	98.366	96.939	104.56	99.796	98.406	100.98	98.938	99.315	97.974	98.284	96.224	98.375	98.74	101.5	96.048	99.692	98.794	99.506	97.075	100.68	102.7	100.78	98.027	99.702	97.436	95.603	100.25	98.043	100.63	101.45	99.726	100.18	102.3	99.654	100.93
108.3	106.87	104.15	107.15	106.38	106	108.42	109.98	109.98	105.48	106.69	105.15	106.02	105.8	103.51	104.94	102.99	103.27	105.99	108.12	107.14	107.44	106.33	105.15	106.14	108.27	106.95	104.95	105.49	107.66	106.27	105.97	104.02	103	106.45	105.19	105.96	105.26	108.09	109.13	104.86	104.67	108.05	105.75	107.03	104.3	105.44	103.84	106.07	107.85
105	108.11	110.11	111.49	106.68	105.35	107.28	106.77	105.72	105.65	107.05	110.01	107.81	109.03	109.25	105.09	106.23	106.1	108.66	108.62	105.21	108.32	106.79	109.73	107.73	107.14	103.61	108.29	107.47	106.85	108.61	105.93	107.49	108.7	105.71	107.05	109.18	110.12	107.77	108.25	110.55	106.09	108.71	109.58	109.76	105.8	105.02	110.6	108.77	109.12
109.86	109.58	109.31	102.56	107.3	109.56	107.82	105.39	110.62	107.45	109.23	109.51	107.58	109.82	107.21	107.14	108.97	108.95	107.49	108.89	106.63	107.94	106.31	106.14	109.63	107.25	105.96	108.18	106.5	108.12	108.95	105.15	107.92	109.81	109.74	109.76	109.85	106.21	106.05	109.91	106.42	109.62	106.45	109.86	109.87	108.99	107.01	107.49	108.03	105.82
105.65	107.59	107.76	103.3	105.21	105.19	106.79	104.71	106.63	105.4	106.93	106.31	104.41	107.62	105.76	103.89	104.96	106.18	106.54	109.19	108.05	106.97	105.21	105.1	105.9	103.41	106.29	105.62	105.45	103.22	102.45	107.14	101.99	106.29	106.8	105.85	106.54	105.15	105.62	104.18	105.45	107.01	104.97	102.55	106.49	106.48	105.41	105.9	103.11	108.06
108.47	108.25	104.2	106.01	104.8	104.99	105.24	108.5	105.31	106.5	105.3	105.95	108.71	105.07	107.91	107.95	105.98	105.44	106.86	106.44	106.14	106.18	106.6	104.66	106.13	106.63	108.52	104.62	109.87	105.33	105.58	104.36	107.31	106.78	103.72	103.91	105.82	107.12	103.82	106.69	106.61	106.05	105.63	106.24	106.93	104.69	107.16	106.61	107.66	106.11
106.33	106.63	107.62	106.28	107.23	108.41	104.5	101.16	105.03	107.42	105.09	103.2	106.17	105.51	106.16	106.11	103.25	102.63	108.43	105.89	104.04	103.55	103.76	104.38	104.66	103.91	105.35	104.25	103.48	106.73	103.32	103.48	105.42	106.59	106.53	104.35	108.16	105.49	105.71	105.45	105.17	103.85	105.06	106.69	105.47	105.72	105.52	105.66	106.05	104.75
104.84	98.423	102.6	101.25	102.31	101.88	103.07	104.49	104.08	104.81	103.82	102.6	103.35	102.02	103.63	102.53	101.19	104.3	103.5	99.67	102.42	102.25	100.05	103.46	104.64	98.695	100.22	105.25	101.73	104.64	102.3	103.63	103.4	104.99	102.68	105.16	102.51	99	102.51	101.51	102.15	104.76	103	101.36	102.34	98.198	102.87	105.53	101.41	103.87
106.87	106.23	106.77	104.95	106.49	103.92	106.83	104.22	104.27	108.46	107.31	105.85	102.71	105.04	109.73	104.3	105.85	107.44	107.48	107.21	106.56	106.4	105.59	110.42	107.19	105.51	106.95	105.39	107.81	107.91	106.58	108.15	106.48	106.71	107.29	104.96	106.74	105.3	103.58	107.38	109.41	106.06	105.62	105.88	105.47	103.93	106.63	104.54	105.79	105.64
107.84	107.05	107.82	107.83	107.06	107.5	108.71	107.57	107.87	105.49	108.67	108.69	103.88	106.41	112.08	106.63	110.96	108.96	105.23	106.53	107.71	107.35	105.92	107.42	111.08	108.36	104.51	110.02	107.18	107.63	109.83	110.92	107.01	108.28	107.37	108.77	107.57	108.97	107.85	106.75	110.26	110.55	108.63	106.31	106.65	106.79	109.87	109.02	108.79	108.15
105.92	107.68	107.18	108.26	108.94	108.01	105.75	107.68	108.24	107.91	108.84	107.28	108.36	108.8	108.33	104.03	106.25	105.86	106.12	106.53	111.74	109.19	110.58	106.81	108.73	107.25	105.11	107.32	108.4	106.83	110.32	108.37	110.03	106.86	108.96	108.04	108.67	108.95	106.64	109.64	104.95	106.57	106.11	107.69	109.93	106.08	112.42	109.54	107.26	108
104.65	101.56	106.5	104.54	106.53	106.91	104.95	107.26	104.5	106.85	107.7	104.48	103.57	103.22	102.81	104.61	106.15	106.27	105.9	104.92	107.78	103.86	104.76	107.11	105.94	106.61	107.18	103.95	105.01	104.56	105.85	107.11	103.33	107.72	104.87	106.39	106.36	105.36	105.64	105.42	106.45	107.96	106.17	105.78	107.93	109.28	105.4	107.22	105.17	106.33
106.51	112.6	106.24	110.09	109.86	108.18	109.04	105.48	106.85	108.22	111.41	108.79	109.38	106.66	109.19	107.9	109.92	105.99	108.22	104.14	112.03	108.01	106.82	108.38	108	105.22	109.25	105.91	107.31	108.84	110.88	105.64	106.16	109.28	107.38	106.43	108.89	109.06	109.05	108.02	106.31	105.89	108.36	108.57	105.63	111.35	108.93	109.65	109.03	111.5
107.32	109.53	108.86	109.01	109.4	109.47	106.2	105.5	107.7	106.45	106.13	103.75	108.84	107.94	109.13	106.22	108.59	105.88	107.73	108.96	108.65	111.28	108.85	108.4	106.47	107.89	105.47	107.47	107.19	106.86	110.45	108.05	108.18	108.49	107.64	106.64	111.34	109.48	108.65	109.81	109.52	107.47	109.05	109.15	103.77	107.92	108.99	109.03	109.26	107.69
107.26	109.08	105.48	106.83	107.88	107.41	105.8	109.43	108.6	109.04	106.6	107.98	111.25	107.43	109.76	109.95	110.65	106.6	107.7	105	107.63	106.73	107.92	106.24	109.05	107.05	108.03	112.74	109.12	108.84	107.83	106.02	110.3	109.87	105.57	108.58	110.68	107.27	108.04	111.22	107.5	110.2	109.62	106	110.5	109.4	107.94	105.97	106.21	109.16
105.49	106.88	106.03	102.33	106.72	105.09	106.58	103.53	103.35	103.92	102.7	103.21	102.85	105.1	106.55	106.81	105.88	105.36	105.57	103.63	104.55	105.67	102.74	109.48	106.66	105.16	106.26	107.57	106.07	107.19	104.69	106.04	107.71	107.3	103.26	105.92	105.55	103.65	106.71	104.48	107.11	104.05	105.09	108.8	108.56	103.76	104.99	104.83	105.56	104.41
100.08	97.27	96.885	100.4	96.55	99.47	99.285	98.134	97.049	98.854	98.202	98.085	101.18	99.276	100.73	97.443	98.356	97.132	98.736	98.455	101.56	100.12	98.506	98.322	97.59	97.899	98.371	99.598	100.74	99.628	95.86	101.4	98.453	97.479	97.421	97.026	97.118	99.873	97.523	98.031	95.954	95.149	98.359	95.734	97.139	97.689	97.602	96.24	97.958	97.268
98.719	95.705	97.573	99.143	99.191	98.104	97.876	97.595	94.566	98.913	96.685	95.815	94.958	97.346	96.569	93.096	100.72	98.177	98.8	97.441	97.921	95.642	95.937	98.101	100.16	96.292	95.617	98.765	100.09	100.73	96.901	96.636	94.628	98.408	100.31	96.825	96.485	97.654	97.141	96.659	100.62	95.698	98.867	95.991	98.36	100.44	98.185	98.385	95.275	100.37
103.95	103.23	106.5	104.84	105.92	104.67	104.33	104.7	106.99	104.53	105.43	107.14	107.28	107.8	106.82	104.43	103.79	105.75	107.89	103.71	104.51	103.41	103.56	107.59	110.03	104.79	104.44	106.33	107.67	105.54	101.54	102.91	104.71	104.98	106.08	107.43	102.28	107.75	105.32	105.61	103.03	105.14	103.92	108.33	101.26	107.39	103.38	106.66	107.07	109.6
106.43	106.2	108.84	108.89	111.48	110.61	107.95	108.97	109.12	106.2	108.95	107.79	103.74	109.36	108.05	108.48	110.17	107.22	108.84	108.2	107.4	108.85	105.31	107.13	107.75	107.77	108.91	108.97	109.76	106.8	106.62	107.52	106.5	108.49	110.13	107.51	108.03	105.5	106.23	108.45	107.96	108.52	106.97	108.29	110.33	106.01	110.66	104.4	107.52	104.87
105.79	103.08	107.63	106.25	105.01	107.62	106.98	106.49	106.14	107.75	106.61	105.73	108.26	106.94	107.04	105.4	105.54	107.64	107.48	109.78	110.58	106.61	104.49	107.61	106.13	106.54	105.38	106.07	105.32	108.6	105.51	110.64	108.33	106.55	107.33	109.13	106.53	109.97	108.06	106.91	106.72	103.41	108	106.45	105.38	106.22	105.2	106.37	104.86	108.42
108.6	105.27	109.55	104.81	107.49	109.51	103.59	103.09	105.81	105.41	106.58	108.4	107.24	108.58	104.36	106.31	106.74	105.46	107.71	107.72	104.75	106.72	106.12	105.82	110.21	106.53	104.59	104.89	107.27	103.31	108.19	106.22	107.57	108.53	109.02	108.51	107.93	105.67	108.52	107.62	108.08	104.62	103.98	106.79	109.19	108.25	107.53	103.63	109.52	109.55
99.766	98.95	101.04	99.089	98.986	96.627	100.26	96.801	99.97	95.991	97.432	98.187	99.206	99.801	96.433	98.413	93.399	98.184	99.068	98.648	96.826	99.235	99.271	97.863	94.932	99.679	97.991	97.219	96.331	100.18	98.673	97.667	101.42	98.892	98.998	100.78	98.864	98.618	96.694	100.46	96.414	95.251	96.235	98.334	100.37	101.42	99.322	97.392	97.235	99.598
96.502	96.909	96.03	97.092	97.077	98.214	98.291	96.73	103.21	100.61	97.089	99.404	95.934	98.25	98.427	98.011	101.79	100.91	97.058	100.61	96.513	95.899	98.756	100.63	96.165	100.17	102.36	97.935	99.236	99.801	99.479	99.946	101.07	98.683	99.351	100.03	102.06	101.27	99.546	95.391	98.81	104.32	96.529	99.922	99.594	98.271	99.458	97.409	97.216	96.589
107.14	107.01	112.71	109.5	107.06	108.95	106.55	108.41	110.82	108.46	108.26	107.44	109.09	106.88	108.12	108.58	110.48	107.13	110.6	109.01	108.01	110.31	109.41	111.34	107.86	108.85	109.56	109.46	109.29	110.02	109.28	109.53	110.1	107.07	106.44	104.01	109.78	110.24	107.54	108.22	106.92	111.65	107.91	106.83	108.46	111.56	106.34	109.14	111.83	109.64
107.69	108.28	105.89	106.37	105.63	108.06	102.52	106.95	107.51	104.65	105.07	103.86	107.07	104.47	107.37	107.53	104.52	106.23	107.72	103.27	103.78	106.6	102.65	105.64	104.8	105.87	105.66	103.75	108.41	105.47	106.53	105.09	106.1	105.26	104.45	106.47	106.66	103.65	105.33	106.07	107.66	105.36	103.81	108.52	103.83	105.66	106.9	107.07	107.25	106.32
98.723	100.26	99.858	98.845	95.505	97.942	98.432	98.488	101.12	98.407	100.6	99.326	99.246	98.59	99.627	103.13	99.23	99.458	99.518	96.697	97.795	100.8	98.872	99.64	96.957	100.79	98.526	100.2	99.542	99.105	101.13	96.977	96.373	98.14	101.31	97.411	99.816	98.262	101.36	100.12	97.768	99.8	97.754	97.728	98.505	101.4	98.077	97.756	99.08	96.623
100.63	103	100.53	101.42	101.7	101.17	103.38	102.59	100.07	98.843	102.43	102.48	101.13	100.14	99.13	103.59	102.11	98.666	100.38	101.91	102.89	99.147	102.27	102.56	99.373	100.35	103.63	96.396	101.22	101.45	102.23	102.87	98.808	102.99	101.34	98.363	100.78	100.06	98.407	101.32	101.11	104.98	101	100.73	99.407	102.73	101.4	100.75	100.7	102.3
104.4	104.89	105.46	104.84	103.21	104.48	102.71	109.01	103.93	106.8	104.63	105.52	106.42	106.45	103.66	104.45	106.38	102.63	104.64	106.93	105.76	106.84	104	105.48	103.43	104.38	108.6	103.43	105.71	104.95	107.11	105.77	106.76	105.09	107.92	107.04	103.33	104.08	102.12	105.34	105.52	105.17	103.36	103.88	106.18	106.42	103.14	105.52	102.7	106.58
106.48	106.9	110.09	104.22	106.29	107.44	105.36	106.87	109.68	107.83	106.77	106.45	105.6	108.86	107.55	109.89	104.6	110.41	106.65	105.7	103.92	109.95	109.21	108.47	107.28	106.14	106.56	109.87	110.18	106.53	108.84	107.31	106.59	109.69	104.63	108.41	107.56	111.02	105.18	109.25	104.8	107.73	106.07	107.98	107.86	108.18	109.38	109.53	107.07	105.32
98.226	98.32	99.245	100.74	99.299	95.943	97.008	98.595	101.28	101.54	97.337	97.764	100.62	96.832	100.37	98.745	100.95	97.846	96.711	99.471	99.049	99.416	96.821	99.009	99.776	99.11	98.268	99.259	96.935	102.03	100.04	101.17	97.035	96.829	100.11	98.865	100.38	96.716	99.625	96.702	99.241	100.47	94.91	97.86	99.31	99.542	99.102	99.886	99.433	101.35
107.62	104.88	107.04	105.29	106.97	103.64	105.15	106.12	104.09	106.27	104.95	106.11	105.09	108.13	105.21	108.69	106.76	103.91	105.43	107.66	105.16	104.73	105.16	106.87	105.97	105.8	105.65	106.17	107.18	102.82	107.44	102.85	104	107.02	105.89	109.08	107.36	108.71	106.02	106.58	106.89	107.83	106.4	107.82	108.69	108.45	108.73	106.23	108.3	103.75
110.67	110.98	109.44	110	111.11	109.34	109.27	111.21	113.15	111.22	115.68	110.36	112.56	110.73	111.62	109.04	108.01	108.08	111.37	111.79	108.14	110.66	106.55	112.58	110.91	109.96	111.17	107.34	109.05	110.34	107.68	111.75	110.3	111.94	110.75	110.69	113.27	112.13	109.53	110.41	109.73	109.08	111.15	110.71	110.96	108.95	109.86	108.67	107.56	114.03
98.713	99.249	97.546	98.833	99.82	97.914	101.36	99.464	97.098	100.08	101	96.982	98.047	99.133	100.22	102.26	100.73	100.23	98.771	99.512	96.881	96.516	95.931	101.12	98.656	99.455	99.529	100.02	100.17	99.549	96.39	97.918	99.391	97.572	99.918	100.72	101.41	99.608	99.295	100.29	101.5	99.227	99.664	99.448	100.11	100.15	99.384	96.188	99.59	98.685
103.09	107.75	105.74	107.87	108.1	106.93	105.04	104.57	107.87	103.59	102.68	104.12	103.55	107.38	105.92	107.01	105.9	107.15	105.38	104.27	105.53	106.52	105.62	105.4	103.99	106.61	105.14	106.83	105.92	107.87	106.59	108.3	107.89	106.93	104.41	103.35	103.38	109.33	105.42	106.26	108.33	107.01	103.5	103.97	105.69	106.34	107.83	104.84	104.94	111.81
105.77	105.39	107.71	108.11	109.03	104.59	108.06	106.49	105.83	105.27	102.88	103.27	104.9	106.36	104.34	104.57	104.24	104.26	105.44	109.98	108.85	105.89	106.45	105.78	103.16	104.81	104.49	105.61	105.29	107.06	103.84	102.29	105.62	105.76	105.14	105.69	108.66	105.85	104.48	106.68	106.68	105	104.35	107.22	106.08	106.28	103.68	104.53	106.03	107.35
105.82	107.65	104.38	106.25	109.13	108.81	106.74	106.15	107.73	108.76	103.93	109.93	106.27	107.85	109.02	107.5	111.05	104.98	109.49	106	106.05	108.92	110.77	109.01	107.55	106.16	105.85	109.78	105.28	108.11	109.2	105.58	108.4	106.84	107.21	107.96	107.13	108.51	106.47	104.71	104.12	107.72	107.08	106.08	103.33	105.75	108.16	107.8	108.03	108.7
100.74	97.133	102.54	101.31	101.21	99.442	97.795	98.993	102.66	101.11	101.44	100.42	101.35	101.43	99.073	102.96	101.2	104.72	103.48	99.47	97.181	99.32	96.723	100.48	102.94	101.85	102.16	99.278	103.44	100.25	102.29	102.37	100.66	99.258	97.703	98.946	99.667	99.565	101.79	98.169	103.86	98.953	102.41	98.91	102.74	99.531	103.55	100.01	99.129	97.54
106.27	104.56	102.93	106.19	104.1	107.2	104.6	107.19	104.48	105.2	103.66	105.9	108.05	107.38	108.05	104.92	103.01	107.14	107.46	105.62	104.91	106.08	105.8	105.14	105.05	107.08	104.13	104.47	102.07	106.25	105.42	105.7	107.12	105.59	103.81	104.4	107.61	108.94	106.06	105.51	105.93	102.54	104.93	105.75	107.24	108.33	108.31	104.79	105.51	106.48
106.27	103.8	105.57	104.26	105.94	104.77	106.15	103	105.64	104.58	108.64	103.92	106.38	106.63	108.14	104.06	107.69	106.63	106.89	103.93	104.98	103.4	105.99	107.58	102.49	107.19	105.87	105.66	105.62	104.3	106.68	105.06	106.83	105.64	104.29	106.56	107.57	105.3	106.52	104.5	105.08	104.01	106.05	106.03	105.54	105.23	105.89	106.82	107.62	105.65
106.29	106.48	107.43	102.82	104.44	108.84	104.36	108.74	102.36	107.75	104.69	106.63	104.95	106.66	108.35	103.59	104.88	102.85	106.86	105.24	107.67	104.44	107.51	109.9	106.15	108.59	104.73	109.27	104.67	104.12	107.1	105.12	107.62	108.39	108.03	108.12	104.95	107.08	107.08	107.16	107.72	103.99	107.88	107.33	107.72	108.58	105.44	105.45	107.04	108.96
104.24	107.33	111.63	108.01	103.26	106.32	107.99	106.93	107.58	108.18	106.94	107.77	110.02	102.33	108.79	106.16	105.79	106.47	105.98	104.59	107.03	106.2	107.62	107.83	106.41	105.9	106.4	105.35	105.37	105.56	105.86	104.8	106.12	103.75	106	103.79	105.36	105.55	103.84	105.13	106.98	107.33	104.93	103.83	108.96	104.42	108.69	104.45	105.85	102.72
101.21	98.459	96.419	99.696	100.88	98.273	97.891	99.276	98.464	100.87	99.386	97.305	101.9	98.993	98.81	101.31	99.123	98.777	99.734	97.96	100.17	100.16	99.211	100.5	99.417	99.889	96.937	99.919	99.074	100.13	99.155	100.38	98.967	99.129	100.18	99.6	99.678	99.269	99.304	99.465	98.657	99.603	98.431	98.242	100.27	100.02	98.386	97.99	96.064	99.894
100.69	101.78	100.68	100.98	102.15	102.02	101.79	97.359	101.72	102.17	99.611	102.18	102.14	100.19	100.43	100.28	100.18	98.272	101.25	101.14	100.7	102.79	102.59	102.33	100.43	101.32	99.065	98.868	100	102.37	102.45	101.96	102.15	99.208	100.17	103.65	99.635	101.76	101.19	101.18	101.26	102.74	97.343	98.841	100.42	101.21	101.99	102.39	100.45	101.77
107.81	107.41	109.58	105.8	110.13	103.06	108.05	107.38	108.38	108.65	107.71	109.22	104.47	104.25	107.92	107.02	106.3	106.65	107.48	107.86	102.94	107.33	105.04	105.96	107.97	105.42	107.17	106.8	107.22	108.45	107.04	104.95	104.12	103.8	107.25	107.84	105.37	104.29	106.66	107.03	108.18	103.15	107.23	108.47	107.73	104.89	107.65	101.86	106.72	106.79
108.88	106.67	106.27	106.43	104.93	107.84	103.22	103.73	104.71	105.58	107.85	107.25	105.45	106.94	105.42	108.24	103.16	101.6	109.97	105.94	104.91	104.7	103.91	105.53	106.58	106.21	105.01	107.59	102.91	103.59	105.23	104.76	106.68	104.36	104.42	106.45	104.93	107.73	105.6	101.79	106.7	105.96	103.78	107.42	104.09	106.78	107.39	107.53	104.48	105.79
101.17	97.592	94.682	99.153	98.546	100.39	99.588	97.942	95.534	98.748	98.81	96.665	99.155	96.812	95.528	101.27	96.767	97.404	96.545	99.922	100.68	96.859	97.648	97.68	94.658	98.552	98.162	96.637	97.177	97.355	98.974	96.118	99.27	100.15	96.573	97.479	97.49	99.581	99.2	95.436	98.331	102.03	98.435	97.794	97.918	97.511	96.77	98.016	99.022	97.426
106.56	102.62	106.4	105.14	106.66	105.92	107.18	104.22	109.19	104.93	104.47	106.26	104.79	108.74	103.77	106.13	105.07	106.79	105.26	103.81	104.54	107.02	104.61	104.07	104.65	109.67	104.91	104.22	105.69	105.76	106.77	105.29	104.32	105.43	106.25	107.48	105.27	106.48	107.1	107.98	108.37	106.02	108.85	102.84	105.99	103.4	104.43	103.58	108.37	104.56
98.75	97.942	95.848	98.711	98.916	97.327	95.779	97.35	97.332	101.08	98.752	98.267	98.17	98.986	98.315	96.842	99.983	96.28	98.633	96.666	102	94.418	98.386	95.706	102.09	97.544	98.376	97.948	99.706	99.907	96.875	100.44	101.89	95.253	98.257	97.918	98.795	99.426	97.979	99.199	97.977	97.196	97.658	100.88	97.254	95.694	96.519	100.14	98.002	101.39
106.88	105.95	107.89	108.22	109.84	106.69	111.65	110.46	107.16	106.46	108.16	108.69	104.97	106.56	106.97	104.81	106.42	106.3	108.22	105.66	108.16	108.13	106.58	107.71	107.29	113.25	105.69	109.59	108.99	107.57	105.95	107.74	108.58	108.13	104.78	107.3	108.93	107.5	107.67	108.83	109.23	104.84	106.65	106.64	109.2	109.81	110.03	106.37	107.33	109.25
108.05	108.39	105.91	106.59	113.22	106.62	106.58	107.95	105.74	109.33	110.34	105.74	107.73	106.89	104.71	108.4	109.71	109.79	107.19	107.73	107.35	107.6	108.62	109.34	112.01	108.07	107.95	109.89	109.06	108.88	107.8	106.98	105.79	105.73	108.87	110.8	112.92	108.03	110.69	109.16	107.92	107.41	107.3	108.52	107.1	106.94	105.1	106.53	110.6	107.86
106.79	107.93	109.42	106.39	108.41	106.71	109.56	108.43	111.06	108.74	108.49	108.45	109.88	109.91	106.4	107.77	110.94	106.39	110.3	110.27	109.39	106.12	106.54	108.05	107.18	108.41	108.74	108.36	107.2	110.27	106.11	105.54	109.42	105.19	106.55	107.92	104.96	110.3	107.64	110.39	104.79	106.82	111.07	108.7	105.43	110.23	111.62	109.04	107.94	112
97.833	96.769	98.087	96.907	97.195	101.07	100.51	96.814	99.726	96.796	97.798	96.488	99.713	99.209	98.913	96.764	96.95	99.137	100.15	97.883	98.03	98.104	100.46	103.39	98.852	96.1	100.07	99.261	100.8	98.011	96.023	98.505	100.47	99.877	98.514	102.52	102.47	96.908	102.39	100.11	100.04	100.21	100.52	99.175	98.742	100.15	98.347	98.557	98.254	98.031
107.66	108.99	108.03	110.03	108.62	106.38	112.38	108.85	108.62	110.02	106.94	110.11	108.44	105.67	108.51	111.29	111.13	108.67	104.06	107.33	106.52	106.39	109.49	109.94	107.36	109.18	106.9	107.29	109.56	109.14	108.2	104.8	109.12	111.58	108.57	108.88	109.52	106.3	106.97	106.2	107.7	109.98	109.04	109.97	111.09	108.22	106.99	108.58	107.13	109.77
94.881	95.862	97.047	96.855	96.772	98.343	98.862	97.582	99.622	97.269	95.183	99.117	96.365	101.15	94.891	98.363	99.061	95.934	99.501	97.791	99.291	97.314	99.852	95.841	100.56	99.451	97.789	101.08	96.466	102.93	96.066	99.779	97.267	95.958	94.936	98.818	98.355	98.678	99.39	99.922	98.642	98.063	98.229	97.071	97.769	96.035	98.696	97.56	98.684	99.72
105.78	110.09	106.24	107.89	105.59	107.06	106.13	107.53	105.61	106.15	104.24	106.92	108.03	108.01	105.25	106.62	106	105.4	109.15	102.93	104.62	105.05	108.09	106.55	108.96	106.03	105.17	106.84	109.9	105.65	103.6	109.06	105.46	109.34	107.41	106.85	105.91	105.71	104.78	107.41	103.71	107.49	105.46	107.32	107.65	105.67	104.75	108.48	107.14	102.8
104.98	105.33	105.43	102.96	102.06	102.55	107.54	105.54	104.66	106.23	103.12	105.44	104.65	104.78	105.08	106.26	105.02	103.38	107.81	105.14	105.86	107.12	108.42	106.74	108.66	105.3	108	104.98	107.62	103.2	103.55	103.88	101.7	104.49	103.29	106.3	103.19	105.01	105.15	102.63	105.09	105.27	106.64	105.5	107.03	106.1	106.52	104.51	104.09	106.09
108.31	109.09	109.74	106.12	106.64	108.94	108.59	106.85	110.16	111.41	106.84	106.21	105.31	106.43	108.6	108.35	107.52	109.66	106.72	108.49	110.18	110.47	109.32	104.66	109.7	104.76	106.48	110.79	107.44	108.37	107.46	108.45	106.1	108.62	108.38	105.4	109.74	107.16	110.98	108.56	108.57	105.38	106.63	107.71	109.95	107.99	106.62	106.72	107.56	107.84
107.26	105.59	107.72	105.41	105.3	104.06	104.03	104.79	106.12	103.26	106.66	104.33	105.73	103.69	106.04	105.19	105.5	108.68	106.52	104	106.55	106.38	107.05	107.62	106.21	104.35	104.6	106.12	104.21	104.98	105.08	105.43	102.5	108.28	103.78	103.77	104.17	106.2	105.16	108.21	106.94	106.98	104.23	104.16	106.13	107.44	104.83	105.47	107.87	105.95
108.49	103.33	105.78	107.26	103.66	101.67	108.41	107.86	108.2	104.37	104.81	102.07	107.31	107.23	105.54	108.05	105.25	103.91	106.22	102.67	107.63	106.37	106.09	104.67	104.7	106.27	106.29	104.98	107.62	104.8	106.58	107.54	103.65	104.32	107.75	105.82	103.54	105.28	107.09	107	103.95	105.8	104.6	104.21	105.89	104.15	105.2	106.21	105.8	103.68
96.685	98.53	96.25	96.563	98.88	99.251	98.641	99.925	96.756	97.803	98.114	99.067	98.796	96.161	98.128	99	95.815	98.818	101.91	97.928	97.937	96.664	105.1	97.913	98.1	102.43	97.968	99.544	97.669	98.146	98.749	100.11	99.334	94.443	99.796	99.923	95.361	97.6	97.038	101.5	96.318	98.816	96.502	99.689	101.05	97.87	96.009	96.531	96.307	100.45
107.94	103.62	106.92	103.66	104.44	101.89	105.91	108.25	106.58	105.17	103.11	106.07	102.67	105.04	104.77	105	103.14	106.16	104.36	107.47	109.52	105.17	102.36	106.58	104.11	106.79	107.17	106.2	106.76	104.85	104.65	104.07	105.37	107.89	101.8	105.53	108.07	105.43	109.54	106.61	112.15	105.23	107.11	102.39	102.68	101.83	108.19	103.62	105.46	105.03
98.024	99.514	98.344	97.439	99.253	97.833	98.513	96.472	100.73	98.911	98.634	96.111	95.111	99.439	98.949	98.851	100.44	100.37	99.472	96.459	100.27	98.684	97.653	98.362	99.904	97.462	99.475	97.968	97.994	102.96	101.34	101.57	99.241	96.639	100.06	98.773	96.264	100.75	99.249	98.036	102.87	99.186	98.766	98.945	98.15	102.25	98.004	96.841	99.747	98.22
108.34	111.13	108.11	108.37	109.57	109.86	109.34	108.59	107.69	109.49	109.36	108.11	110	107.68	105.79	109.74	109.89	107.66	109.38	107.67	107.57	109.82	107.05	108.26	111.83	110.83	108.88	111.15	111.57	106.83	107.55	110.93	105.84	110.33	108.36	106.24	113.85	107.11	110.34	109.18	108.98	111.46	110.96	105.65	106.24	110.2	104.91	105.92	108.91	106.87
107.35	107.31	104.75	107.92	105.96	108.65	107.87	109.02	107.75	108.11	107.74	108.14	108.67	106.27	104.07	108.18	106.74	108.19	107.37	108.55	108.09	108.53	106.2	107.4	105.97	107.42	108.1	109.17	109.79	103.74	108.51	109.73	105.68	108.69	109.1	105.2	108.51	104.3	108.09	106.71	106.83	107.14	105.24	107.97	107.78	106.47	103.46	110.1	105.59	107.32
106.68	106.39	107.94	107.61	108.26	107.63	107.66	109.96	106.36	108.35	106.47	107	107.29	110.08	109.63	105.34	105.7	105.04	105.93	107.16	105.52	104.94	106.92	105.72	103.86	104.66	103.43	104.63	107.83	108.7	107.94	107.35	105.67	105.16	104.06	110.74	107.04	108.99	105.07	105.88	104.77	106.65	106.05	105.59	105.62	104.58	107.28	107.46	104.74	108.07
101.07	102.53	99.484	100.72	99.699	100.61	101.32	98.726	101.17	103.29	99.685	100.58	103.15	100.02	100.06	98.482	102.79	100.04	104.32	99.422	99.038	98.457	99.942	98.945	98.859	102.6	101.31	99.97	102.29	99.067	104.07	103.28	98.632	99.568	100.57	99.044	99.722	100.5	101.46	100.88	98.557	98.23	99.102	100.49	99.68	103.4	101.76	100.91	99.383	101.69
103.54	106.52	105.13	103.81	104.38	107.74	105.99	106.99	106.3	104.48	104.42	104.21	103.74	105.56	107.78	104.23	105.27	107.27	106.3	103.97	107.68	106.55	107.65	107.65	105.93	104.09	104.34	104.71	103.6	102.7	105.8	108.17	107.13	106.8	106.81	106.13	103.56	104.07	108.59	103.43	106.47	104.32	103.1	107.8	105.65	104.94	108.16	105.14	105.58	105.56
109.8	108.66	108.17	106.63	104.95	106.15	107.09	107.16	108.25	108.2	111.24	109.3	105.14	110.9	108.83	111.48	109.31	109.41	106.51	105.73	107.58	107.4	109.62	111.14	107.63	106.18	109.49	108.2	109.64	107.14	107.06	105.94	107.98	109.62	111.08	108.02	108.24	107.23	107.59	108.9	108.12	109.1	106.48	111.33	106.65	105.95	108.41	107.76	108.82	107.34
105.9	108.11	104.09	105.68	107.35	106.99	106.67	105.17	104.94	104.58	105.31	106.87	105.18	104.12	108.14	101.84	104.62	102.86	106.44	105.12	105.08	105.78	107.5	106.03	106.33	108	104.86	105.51	107.56	103.18	108.05	105.57	105.99	103.57	105.84	106.07	105.7	102.95	106.06	105.76	108.23	106.46	104.12	109.04	104.63	105.6	101.03	106.82	105.18	103.93
104.47	107.81	105.72	108.05	108.12	105.49	106.26	103.04	106.47	103.74	105.59	106.34	103.37	106.92	101.6	104.23	103.87	104.93	105.41	107.6	107.74	107.57	109.57	105.98	105.23	104.03	106.17	108.33	106.89	108.89	104.57	106.89	106.19	106.05	104.07	108.76	102.49	105.47	105.92	104.89	107.69	103.01	105.5	106.04	108.82	105.02	103.25	105.45	106.55	107.11
110.47	107.09	108	112.03	109.71	108.32	108.01	106.7	108.41	105.38	108.23	106.36	107.22	107.02	104.75	112.83	109.82	109.92	106.35	106.9	109.41	110.61	106.64	107.24	110.4	107.78	107.94	111.27	106.97	110.12	105.82	105.43	106.16	107.37	108.59	108.34	107.57	105.67	110.44	108.38	107.64	109.16	108.36	109.93	105.85	109.29	106.59	110.02	109.39	105.87
100.17	99.039	103.31	99.811	98.696	99.833	102.22	98.731	100.39	97.211	98.361	96.289	99.044	100.14	97.501	98.203	100.07	98.342	96.3	102.45	99.858	100.96	101.27	99.892	97.426	99.906	97.929	100.21	100.89	102.22	100.55	99.389	100.95	97.853	98.622	102.72	100.11	100.74	99.729	95.479	100.33	99.789	98.34	100.9	101.16	99.028	97.744	98.328	99.698	95.788
100.42	105.65	103.97	104.96	105.75	106.8	106.14	104.9	106.75	105.83	107.17	106.77	104.75	104.45	104.69	101.28	105.48	105.59	104.39	106.34	107.03	103.52	106.87	104.58	106.86	107.77	104.98	103.6	105.35	106.58	105.48	104.77	106.66	105.86	106.37	106.74	104.7	105.5	101.71	106.01	104.52	105.29	104.21	105.83	103.08	106.35	104.62	107.58	105.05	108.16
99.725	101.09	100.76	99.489	101.83	99.365	101.68	101.32	100.5	100.15	100.22	98.273	98.617	100.13	98.41	100.59	99.493	100.95	103.13	101.02	101.23	97.834	102.01	99.416	99.528	99.931	102.75	101.43	100.21	102.15	101.2	99.184	100.65	99.417	101.04	101.34	100.55	101.83	100.37	103.34	101.67	100.7	101.54	99.665	101.89	102.11	98.532	101.89	101.16	100.46
100.65	100.97	99.91	95.721	102.29	101.02	100.82	100.72	103.01	100.14	101.02	101.54	101.8	102.39	98.423	103.41	101.62	100.46	100.97	98.389	101.93	98.853	105.27	100.9	102.75	101.24	99.888	99.78	105.52	101.26	101.11	100.88	104.16	99.242	95.879	99.511	100.68	101.21	101.83	100.56	100.96	99.776	101.97	98.687	99.993	99.912	101.3	101.91	100.49	99.87
111.5	108.52	113.61	109.91	110.9	109.37	111.59	107.99	112.08	109.05	110.44	110.14	112.43	109.61	112.05	108.87	110.58	110.34	108.18	112.24	109.87	112.19	112.79	109.6	111	110.02	112.44	113.38	112.37	110.76	112.97	111.44	109.65	112.07	110.59	109.36	109.58	113.56	112.17	108.75	106.77	109.76	109.73	112.5	110.31	112.69	106.53	110.03	110.4	110.38
107.5	107.86	106.08	107.61	111.08	106.1	106.52	105.98	107.72	106.15	107.46	107.79	104.76	103.64	109.16	106.96	107.41	106.45	104.14	106.2	106.8	104.05	107	107.7	106.77	107.62	106.52	108.25	108.09	109.4	104.56	109.12	108.7	103.16	104.17	105.18	105.97	106.55	105.99	107.63	108.95	103.4	104.11	103.15	106.77	107.76	105.38	106.66	105.89	108.69
99.355	103.48	101.67	99.349	101.36	100.99	101	99.707	103.19	102.38	100.32	97.756	98.415	102.3	97.539	99.559	99.927	101.24	102.36	100.44	99.897	100.45	99.789	99.617	102.35	102.22	101.17	100.31	100.8	97.81	98.635	101.97	98.084	101.22	99.442	100.71	98.795	102.42	100.86	101.14	103.15	100.84	98.933	102.6	101.36	103.84	97.974	99.458	98.802	103.77
103.13	106.83	111.71	110.13	107.37	109.7	109.58	106.8	104.44	107.1	107.59	109.1	107.26	107.35	110.32	107.43	108.95	107.66	107.47	108.2	106.72	107.83	107.56	107.41	108.18	109.96	107.12	106.82	105	105.25	107.78	110.46	111.06	108.5	107.61	109.57	108.6	107.5	109.39	109.79	110.54	109.18	110.66	108.7	107.77	106.86	109.74	104.68	105.17	109.42
108.81	107.67	107.75	105	110.05	107.07	106.87	111.05	108.58	109.16	107.09	106.46	108.02	104.81	109.97	108.2	107.76	109.69	109.68	107.95	113.14	107.22	109.21	107.75	110.88	109.16	106.27	109.38	108.03	107.04	106.06	106.38	109.58	107.99	108.74	108.01	108.67	105.69	111.02	108.43	108.23	109.01	107.61	106.79	105.95	108.3	104.64	110.4	101.78	108.22
105.31	105.79	106	103.63	105.69	107.47	110.28	106.19	105.18	106.35	107.99	107.02	105.18	105.5	105.14	108.14	103.59	104.82	105.2	105.78	106.46	107.71	105.88	105.52	103.95	105.28	105.79	101.33	103.92	103.01	106.53	103.63	105.51	105.05	107.06	108.08	105.9	107.13	107.45	108.37	108.32	106.53	103.3	106.35	105.03	107.1	106.12	104.65	105.56	107.23
106.06	101.46	105.53	107.34	106.36	106.06	105.7	107.92	106.81	104.24	102.32	103.49	104.81	103.32	102.95	107.19	106.11	105.61	106.6	108.53	103.06	104.44	107.09	102.95	105.27	107.07	108.22	104.39	105.86	107.46	106.91	105.36	103.08	107.44	106.89	107.04	108.86	105.92	106.15	106.17	107.03	104.97	105.4	105.04	103.22	109.25	106.54	105.2	106.48	106.07
105.39	105.69	106.62	104.33	102.52	105.94	103.01	103.84	106.31	105.88	104.08	106.48	106.51	109.02	106.13	102.49	103.89	107.81	106.8	105.45	106.34	106.78	108.87	107.21	104.76	106.86	105.48	106.67	106.26	105.44	105.94	103.86	104.95	107.71	105.3	106.7	103.3	104.78	105.46	106.55	103.99	104.88	105.58	106.5	104.35	108.5	105.24	105.1	105.82	104.53
97.965	98.875	101.64	101.32	97.835	98.738	102.43	99.019	99.804	100.75	101.15	100.37	102.04	99.831	99.194	101.05	101.74	99.533	102.15	101.85	96.272	99.804	100.12	100.41	99.696	99.454	100.63	101.76	98.656	99.755	100.19	101.34	100.21	100.15	100.8	100.1	99.6	98.364	97.355	99.763	101.13	99.29	102.28	99.549	99.472	102.47	103.03	102.62	100.03	99.32
105.11	107.74	106.83	106.34	108.71	108.69	110.42	109.99	109.14	108.9	107.1	103.89	106.29	108.53	107.52	110.26	108.35	106.11	109.77	113.92	108.22	108.37	105.3	108.91	107.56	109.77	107.68	108.84	108.06	106.6	110.84	105.4	110.11	106.33	106.18	108.3	106.12	108.5	108.92	108.05	108.21	108.39	104.11	106.47	105.66	106.99	106.76	108.61	108.62	109.68
110	106.41	108.43	107.61	106.15	111.02	107.87	109.38	107.46	107.56	104.6	109.15	110.01	110	109.48	110.17	107.47	105.92	108	110.49	107.56	110.76	107.62	107.27	108.59	107.77	109.56	105.29	105.1	107.65	106.65	104.75	109.34	108.99	103.83	111.03	108.06	111.51	111.24	105.38	106.47	107.23	110.52	112.27	110.03	106.52	110	102.7	108.46	109.72
96.701	97.388	98.292	96.385	98.864	96.337	97.475	96.028	96.87	97.59	97.861	99.488	100.65	99.56	99.833	94.422	98.682	96.294	97.575	99.42	97.831	99.737	99.286	95.922	100.29	97.309	95.856	97.145	100.33	97.846	100.38	97.009	97.98	94.719	98.142	100.56	98.938	95.944	97.935	97.225	99.443	96.506	97.131	97.288	96.446	100.88	97.03	100.97	98.019	95.479
99.411	100.9	98.997	102.2	102.02	101.33	98.583	100.78	100.77	98.875	100.88	99.898	96.761	100.8	101.26	101.87	102.79	100.57	100.63	101.47	100.91	100.21	102.64	99.828	99.754	100.81	97.872	97.99	101.62	101.32	104.4	100.85	102.86	100.66	100.65	101.3	99.558	101.13	98.962	98.917	99.574	99.443	96.539	99.77	100.18	101.42	104.76	101.05	99.461	100.52
110.31	108.67	109.27	107.76	108.22	106.18	108.38	108.76	108.85	107.03	109.53	109.21	107.37	107.55	110.93	108.26	108.65	107.99	109.41	105.64	107.9	108.33	106.37	107.21	108.9	107.69	105.95	107.54	109.72	110.05	105.32	110.11	108.23	107.22	104.72	108.56	108.29	108.24	108.56	105.62	108.55	109.05	106.54	105.48	108.1	105.78	108.39	107.48	109.98	108.71
99.266	99.903	99.853	97.751	99.947	99.462	100.62	100.17	98.298	99.657	96.828	100.2	98.649	97.838	99.154	98.659	99.022	100.08	97.995	96.219	99.6	98.739	93.807	100.3	101.1	99.887	98.736	96.497	98.521	97.896	93.591	96.599	95.944	99.374	98.249	98.51	101.42	98.027	100.86	98.591	99.673	97.399	99.616	99.817	98.034	99.031	99.503	98.695	98.155	96.171
107.51	106.41	106.95	102.41	107.84	106.14	106.27	106.86	109.55	105.96	107.5	108.01	108.79	111.35	106.92	107.1	106.24	108.16	107.32	110.04	107.32	110.28	108.16	109.61	109.9	109.96	104.29	106.72	107.52	108.95	105.12	107.66	107.67	105.26	107.72	107.31	108.95	107.06	108.26	108.68	109.43	109.29	107.75	110.85	109.57	106.15	109.88	105.38	103.57	110.73
106.14	106.99	102.22	107.06	106.83	104.93	107.04	106.36	105.89	106.68	106.67	106.47	103.83	105.45	105.52	105.33	103.86	105.17	104.85	105.66	106.12	102.34	106.86	102.95	107.9	106.29	106.6	105.44	106.2	106.19	107.44	105.72	103.59	105.25	103.99	106.01	105.47	105.53	104.95	107.68	106.75	105.24	102.95	103.89	106.9	105.67	104.51	107.14	104.56	101.77
100.1	99.916	98.53	99.804	102.42	95.833	99.894	99.527	98.222	102.46	102.8	103.21	100.58	103.68	103.3	100.55	102.56	100.61	100.88	100.47	103.83	99.002	102.81	100.54	98.756	99.572	100.18	101.37	100.16	99.071	103.97	99.488	99.364	102.34	103.82	101.01	100.05	99.877	100.6	98.551	100.42	102.02	100.71	102.87	101.84	102.71	102.09	97.854	99.161	98.916
102.15	100.06	99.718	98.745	102.14	100.37	100.97	100.49	100.85	103.21	98.005	99.065	99.32	100.67	97.523	100.08	99.133	97.894	100.32	102.4	101.03	99.218	99.289	100.51	101.78	101.95	99.893	101.24	99.499	100.94	103.52	102.48	102.56	96.529	97.674	97.202	100.38	102.43	98.101	101.26	102.49	103.59	100.42	97.337	97.953	101.15	101.04	98.736	101.08	99.881
105.19	110.06	108.25	103.84	107.19	107.35	106.33	106.04	106.33	104.45	105.36	107.38	107.13	106.21	104.66	107.34	107.48	105.37	108.47	102.47	107.02	110.74	108.73	109.07	108.21	106.76	103.35	103.26	103.86	106.32	106.68	103.26	108.47	107.78	105.73	105.05	105.32	106.43	109.37	104.79	106.02	105.55	106.44	110.18	103.71	106.85	108.9	106.85	105.95	102.85
99.874	99.276	98.174	99.965	98.479	99.768	99.442	100.06	97.946	99.066	98.324	95.933	98.876	99.163	101.62	99.811	98.105	99.501	98.346	101.11	98.247	100.15	100.49	99.185	99.908	99.116	99.622	100.73	98.517	98.896	98.791	99.166	99.754	96.52	104.99	96.192	99.413	100.31	101.24	101.06	97.11	98.288	97.582	97.837	99.648	98.49	98.574	97.208	97.315	97.308
98.511	100.48	102.03	95.413	100.94	98.151	99.522	99.848	100.81	98.938	99.297	99.369	100.45	99.863	100.55	100.97	104.07	98.398	102.99	100.22	99.291	99.87	100.47	103.51	103.34	97.323	99.238	98.524	98.808	100.3	100.17	101.64	102.21	100.74	98.06	99.319	100.01	101.82	101.99	102.66	101.35	100.34	99.965	100.14	99.968	102.39	100.76	101.54	100.83	99.609
102.21	107.72	109.53	106.02	107.17	106.82	104.21	109.19	106.5	109.56	106.34	109.74	106.76	106.93	103.7	106.43	107.24	108.3	105.48	106.42	109.11	106.31	109.38	104.03	108.07	104.64	105.56	107.03	107.41	105.49	101.7	105.21	107.12	110.05	106.99	106.09	108.42	104.15	106.15	106.56	104.94	105.56	106.37	106.63	104.25	107.1	105.21	109.55	109.57	110.28
105.65	108.09	104.4	103.1	103.6	107.12	106.98	104.33	104.99	106.66	104.65	105.77	106.14	107.42	105.14	104.3	105.27	101.83	103.35	104.28	106.62	105.94	110.84	107.01	106.78	105.26	106.11	107.75	105.95	107.7	106.17	108.49	105.56	104.97	103.4	103.46	102.15	103.56	105.26	103.31	106.76	105.58	107.01	107.47	105.24	108.32	107.05	100.89	107.68	107.17
96.002	100.11	97.625	95.839	96.253	94.766	97.22	98.861	99.447	97.815	100.28	99.868	96.716	97.52	100.79	95.199	97.967	94.803	99.103	97.914	96.494	96.811	97.907	100.74	98.168	98.627	95.63	97.917	97.124	95.942	100.24	99.771	98.102	99.852	99.598	98.934	99.152	97.941	97.045	98.228	97.34	98.209	94.992	99.555	99.513	101.36	98.254	98.381	97.403	94.581
107.59	107.22	108.21	106.88	107.01	110.98	106.61	107.32	107.02	109.69	107.87	108.9	109.15	109.49	108.98	108.71	107.46	104.43	105.89	106.63	108.27	109.25	105.88	107.19	109.59	106.05	109.93	108.16	109.17	107.71	107.73	107.1	105.9	110.12	113.11	106.92	109.66	108.97	110.37	103.45	108.48	106.24	108.19	108.05	108.86	108.05	106.82	106.22	109.11	107.96
109.71	109.4	105.56	107.54	107.65	109.29	106.56	106.67	105.42	107.85	108.01	108.06	106.68	112.26	106.37	107.54	107.47	109.32	109.23	107.84	106.61	106.14	107.56	107.96	107.75	108.82	108.76	107.45	109.67	106.85	109.14	104.29	108.95	106.23	106.6	109.12	107.25	109.05	107.91	104.16	107.22	105.06	107.09	107.05	107.07	106.82	108.99	104.63	109.01	106.52
104.42	107.75	108.5	108.67	107.64	106.78	107.98	110.32	106.95	109.42	109.67	108.35	107.4	109.62	107.2	108	105.74	105.84	110.85	109.74	105.89	106.76	107.68	107.77	108.68	109.04	109.91	109.3	109.38	104.96	105.9	106.99	104.87	109.11	107.98	106.35	107.57	105.16	107.87	105.89	106.82	109.64	110.35	105.69	105.04	104.89	105.06	106.53	108.78	108.03
104.15	98.511	99.926	100.94	101.12	101.42	100.34	100.54	103.06	99.76	99.447	100.56	98.595	100.27	99.646	100.76	97.428	100.92	98.192	98.033	98.616	102.68	100.78	101.27	98.7	101.93	100.65	99.914	100.63	99.299	99.11	99.732	100.94	100.35	98.064	101.79	98.855	98.534	101.12	100.12	103.38	100.48	98.406	99.063	101.53	100.26	99.741	99.666	100.5	97.954
95.842	97.325	98.718	98.8	97.415	97.925	96.566	98.254	99.253	99.186	96.052	97.085	98.44	97.985	97.599	98.597	101.52	96.521	98.557	96.095	98.643	96.789	99.013	96.135	98.051	97.666	98.467	95.623	100.42	99.29	99.733	96.98	99.212	95.727	98.626	99.031	96.831	97.284	96.902	97.429	94.627	98.596	93.417	97.678	99.259	97.693	97.055	96.78	96.207	95.117
102.73	98.094	97.292	98.399	98.823	98.603	100	98.677	99.232	97.59	96.714	100.29	98.786	99.157	100.84	98.383	99.248	100.62	98.856	99.077	97.456	100.07	99.481	98.236	96.345	99.184	95.341	99.357	100.19	97.251	100.52	100.3	98.906	99.476	100.37	98.62	97.965	95.604	97.868	98.895	100.62	100.45	98.733	99.432	101.46	100.42	96.962	96.808	98.515	95.366
107.51	103.3	106.38	108.11	106.72	105.79	107.24	107.05	102.81	105.72	104.6	105.23	106.84	106.08	108.54	110.04	104.77	105.2	108.66	104.1	106.71	107.6	108.38	105.65	104.62	106.49	105.1	108.25	108.11	107.88	107.87	104.55	105.74	106.71	107	105.74	104.25	105.28	103.59	103.43	107.01	104.89	106.98	106.03	107.46	103.4	107.28	103.66	105.21	107.87
108.91	108.45	109.7	108.94	105.45	106.89	105.45	108.69	108.59	109.36	107.5	111.91	107.2	105.15	108.47	108.24	107.34	107.19	108.74	109.05	108.79	105.37	105.7	109.62	105.75	105.34	106.42	108.47	106.39	108.95	107.19	109.52	107.3	108.92	105.92	106.93	110.31	106.87	107.6	110.61	105.97	107.37	104.22	106.64	109.86	110.07	108.57	107.53	109.99	107.6
105.74	108.67	107	106.85	106.08	106.93	108.23	105.64	108	106.41	109.24	106.81	109.45	105.26	105.41	104.27	104.65	106.55	105.84	104.45	104.67	104.58	108.02	108.35	108.58	106.04	110.05	104.21	106.24	106.77	108.89	103.59	108.46	106.99	103.11	108.06	105.41	106.96	107.53	105.97	105.47	107.89	105.91	105.38	104.9	106.33	108.02	105.79	107.56	110.58
107.77	106.93	106.49	108.55	105.84	103.97	107.25	105.41	105.89	111.12	103.49	103.31	106.58	105.62	104.04	109.68	105.32	111.28	106.48	106.17	108.02	104.27	108.38	107.41	105.7	107.46	103.94	106.02	109.5	108.45	110.1	109.61	106.32	104.19	108.02	103.42	104.65	106.98	105.56	104.48	105.57	105.83	104.69	105.94	103.46	105.14	106.51	109.82	103.3	105.52
109.52	108.55	109.08	107.56	108.6	107.67	105.85	107.58	105.44	101.91	105.46	105.43	108.37	106.11	105.83	109.23	103.98	105.02	104.77	105.57	103.51	103.76	105.55	103.76	105.81	106.95	108.84	106.29	105.88	104.98	108.13	104.26	104.29	109.73	109.24	103.65	107.09	104.22	107.65	103.65	104.59	110.46	104.03	106.08	105	104.46	103.81	108.06	106.2	109.82
100.78	101.54	96.628	97.033	100.46	100.58	101.51	98.488	98.183	99.688	98.59	96.446	98.424	97.037	97.906	101.02	100.77	100.1	100.2	102.7	101.33	98.378	99.169	102.14	98.841	99.892	98.618	98.039	100.73	100.56	99.931	99.048	95.245	96.667	96.719	95.215	97.263	101.29	95.845	99.036	98.89	102.95	98.826	95.403	97.228	99.877	100.55	100.2	98.276	98.75
109.13	110.63	112.89	111.05	112.04	109.8	110.68	109.16	108.68	110.09	107.7	109.81	110.11	108.69	110.6	110.81	112.29	110.08	109.58	113.11	111.35	110.71	112.8	108.25	109.22	109.23	110.63	111.85	111.35	111.25	110.55	112.47	110.07	112.9	110.98	112.61	108.87	107.95	110.9	112.22	108.93	107.91	110.74	111.26	109.33	109.46	113.47	110.11	111.66	110.32
104.45	105.34	104.79	106.25	103.24	103.29	108.05	105.11	107.58	105.05	106.2	105.22	106.23	105.7	105.17	104.13	108.81	103.41	106.35	107.84	104.61	108	106.63	103.46	107.53	105.68	103.68	104.54	107.96	104.16	105.39	105.03	104.59	101.37	105.7	104.73	108.07	104.98	106.1	106.42	104.37	103.41	105.67	109.67	108.23	106.63	105.95	104.78	105.45	106.84
103.63	106.61	104.9	107.17	107.85	108.14	105.39	107.73	107.19	104.58	104.54	105.76	103.16	106.28	104.51	106.84	103.86	107.02	107.61	107.02	105.6	106.61	107.23	107.63	104.26	104.4	105.32	107.48	106.34	106.39	104.26	102.8	103.86	104.61	106.07	104.95	104.08	106.39	104.2	107.5	101.9	106.04	108.22	105.58	106.3	104.33	108.28	105.25	106.64	105.35
108.68	106.12	109.55	104.61	102.99	106.21	105.76	107.32	106.81	106.91	103.37	107.64	110.6	103.31	109.25	108.04	106.18	104.45	106.91	105.96	108.53	104.54	105.99	102.34	108.5	107.19	104.41	109.01	109.42	104.28	110.2	107.92	105.42	106.2	105.55	104.66	106.79	104.04	108.35	106.24	104.04	102.49	107.84	103.41	107.49	105.69	106.12	105.51	105.67	107.22
96.071	99.072	98.756	99.419	97.354	97.837	94.195	99.904	96.069	100.01	98.532	97.675	98.207	99.841	98.595	98.874	97.842	100.26	96.475	98.99	98.517	102.23	99.028	98.24	95.767	99.487	99.938	95.897	102.04	98.867	95.531	100.04	93.56	102.58	98.158	99.474	97.845	98.697	96.855	100.61	97.436	97.652	100.07	96.942	99.27	96.708	98.626	97.075	99.893	97.24
105.98	106.16	107.82	110.54	109.14	108.9	103.71	107.05	106.62	106.56	107.18	107.84	109.92	108.39	107.25	106.33	108.1	109.62	110.62	106.61	108.29	109.19	110.17	108.37	105.36	107.42	105.74	106.93	106.32	105.73	105.92	106.11	111.6	111.92	107.41	107.15	105.83	109.25	109.98	106.37	107.86	106.35	109.84	105.09	109.65	108.74	105.69	108.14	110.16	109.28
109.44	107.06	105.3	105.76	107.5	107.98	107.29	107.34	109.02	107.37	106.62	106.07	105.1	107.03	106.59	107.74	107.94	106.83	106.42	108.49	109.16	108.78	109.5	107.54	106.03	107.87	107.37	105.2	104.84	104.95	106.86	104.18	103.93	106.43	108.58	109.66	108.04	109.16	109.19	105.84	105.55	109.44	109.42	106.57	105.29	104.16	106.15	106.87	107.75	105.49
112.19	107.96	109.1	111.84	106.31	112.33	111.57	109.15	109.3	108.25	105.67	107.37	109.76	108.35	107.76	111.48	108.88	106.39	108.68	106.27	108.39	108.39	108.59	107.23	108.93	112.69	109.55	109.68	110.91	109.74	109.3	109.64	109.1	104.63	110.04	109.36	104.57	110.8	107.58	109.58	106.97	107.72	107.19	113.51	106.75	110.79	108.02	110.21	109.11	109.75
97.266	99.7	99.259	95.629	98.946	99.832	99.334	98.694	100.61	96.524	99.996	96.988	100.4	96.126	98.453	99.641	96.676	95.377	101.86	96.679	102.17	95.174	98.335	94.8	99.57	98.355	99.324	98.878	96.8	102.04	96.347	97.572	95.855	99.284	96.43	97.712	96.038	97.488	97.462	98.794	99.823	96.296	98.594	97.716	96.813	97.902	96.802	99.746	99.397	96.196
108.27	108.52	109.78	109.67	106.44	110.54	108.24	108.51	110.07	110.66	106.68	105.83	108.95	110.24	108.05	109.23	107.87	110.86	106.51	106.8	111.71	108.21	108.93	107.6	108.8	106.97	104.76	109.76	111.84	110.68	108.33	109.98	108.85	108.48	111.62	108.61	110.96	111.32	106.14	109.64	109.03	109.52	109	109.27	108.83	109.63	109.47	110.29	106.74	108.74
111.79	110.36	106.26	108.75	112.55	109.49	108.61	106.4	108.2	108.8	105.85	105.96	110.37	107	109.32	108.29	107.03	105.17	108.25	108.11	108.55	107.03	106.05	110.57	108.15	106.76	104.75	105.49	108.72	109.7	107.91	107.96	112.12	107.24	109.82	106.53	106.54	106.53	109.72	111.01	107.26	110.27	108.71	107.32	109.95	106.83	109.59	109.07	105.59	109.22
97.54	100.42	99.151	102.65	100.55	102.97	101.29	99.067	100.64	98.919	99.463	100.76	100.65	99.712	103.26	98.785	100.24	100.08	99.196	102.65	103.36	101.24	100.28	98.38	99.255	100.5	102.47	101.88	100.04	103.42	102.19	99.044	100.61	101.93	97.882	101.18	103	101.73	103.25	101.46	100.87	100.27	103.9	103.6	102.36	100.88	100.75	100.19	101.76	100.36
96.955	100.27	98.327	97.95	97.418	97.371	95.946	98.572	100.34	99.518	99.053	101.91	98.811	98.981	99.908	96.387	100.19	102.37	98.85	99.113	97.189	98.24	94.977	100.24	98.102	99.619	97.659	96.283	95.83	95.797	98.814	100.97	98.84	100.21	98.631	101.89	100.43	99.622	97.352	95.372	98.303	100.75	95.949	99.806	95.627	99.495	96.838	97.598	94.934	96.627
97.26	101.03	98.685	97.097	96.653	96.562	99.014	96.968	100.88	95.99	98.609	99.697	96.691	98.438	96.013	98.883	95.476	99.334	96.073	101.11	98.582	95.411	97.306	95.913	98.262	94.912	96.488	98.572	97.334	100.39	98.487	95.214	94.276	96.825	102.11	96.044	98.525	97.458	97.645	97.95	96.403	100.41	97.122	95.136	98.45	97.744	99.307	100.43	97.702	96.468
104.7	102.04	104.87	104.11	106.53	103.84	107.07	103.32	105.8	106.32	102.95	107.11	104.55	104.44	106.03	105.52	107.75	106	105.37	103.44	104.08	104.59	103.08	107.81	105.77	105.07	104.96	106.54	106.43	101.48	105.82	106.1	105.93	102.68	106.63	104.67	104.8	109.02	109.2	108.29	106.92	103.63	107.63	107.17	106.13	106.86	104.84	106.11	107.05	105.17
107.52	106.22	107.2	105.56	104.17	102.12	105.13	105.64	105.04	106.71	107.5	107.52	107.46	107.7	105.8	105.72	108.61	105.11	106.24	108.2	105.56	105.33	107	109.42	107.27	104.98	105.95	105.67	103.34	106.44	106.03	104.25	104.02	106.15	107.42	107.02	112.3	109.91	105.56	105.34	104.84	103.28	106.92	105.66	106.46	106.03	103.4	108.26	104.65	105.51
97.904	94.739	100.43	97.888	98.403	99.531	95.507	99.243	98.921	98.609	101.54	98.34	97.353	98.326	99.213	101.16	95.978	99.183	99.112	98.4	100.66	99.592	97.236	98.388	99.296	98.209	99.109	98.176	103.41	97.771	99.091	97.067	98.099	99.492	102.44	100.32	100.17	96.36	98.449	99.738	99.087	100.75	100.41	99.509	98.647	98.742	94.72	97.552	98.673	99.724
96.738	97.482	97.844	98.453	94	94.747	98.037	98.062	99.341	96.058	100.67	97.009	99.023	97.72	95.729	96.147	99.05	99.639	99.262	98.745	99.042	96.045	97.554	97.653	97.02	98.541	96.332	95.95	98.844	98.193	98.171	102.35	98.1	101.57	98.735	96.067	97.32	98.808	96.891	99.209	98.71	98.087	98.301	98.725	97.895	98.271	98.517	94.777	97.217	97.437
106.39	105.59	107.86	106.03	107.58	108.37	109.34	107.51	107	105.69	107.14	110.29	108.15	108.72	109.01	106.46	106.75	103.76	108.4	105.35	108.98	109.83	106.02	106.73	108.17	107.14	112.33	106.57	107.35	109.12	105.53	109.93	107.95	108.7	106.24	106.8	107.56	108.9	108.41	108.26	107.42	108.58	106.9	106.75	108.97	109.22	108.14	109.29	111.18	107.61
106.53	108.32	107.12	104.78	104.8	107.97	105.86	106.58	106.25	105.42	104.99	104.53	108.72	107.54	105.78	106.88	105.61	109.35	105	107.12	103.89	104.53	106.62	105	107.23	106.05	108.82	104.21	105.19	105.98	107.3	103.99	105.67	107.38	103.78	106.47	103.98	104.18	104.63	105.29	107.68	106.06	104.97	104.53	104.7	108.38	105.04	104.62	105.55	103.81
107.49	104.95	104.01	107.98	107.19	104.04	106.74	103.98	105.08	105.68	106.28	107.01	106.35	107.21	102.23	104.56	105.5	107.74	105.35	103.4	104.74	105.78	107.05	104.26	104.16	106.24	106.27	108.52	105.94	106.96	105.73	105.18	106.23	106.43	108.35	102.01	104.25	108.59	105.25	108.31	108.01	102.67	105.93	105.42	107.65	107.73	107.79	100.43	106.32	104.4
109.54	106.8	107.13	106.15	111.84	107.98	108.8	109.52	110.86	106.92	107.88	109.74	108.96	107.49	109.22	110.09	108.54	112.73	108.34	108.48	105.64	108.74	105.67	110.57	106.63	107.03	106.17	108.73	110	108.13	110.59	110.59	109.45	111.1	108.46	106.03	108.06	108.22	110.65	107.82	108.26	108.78	107.73	108.27	110.19	111.41	108.65	107.46	110.73	110.83
101.72	106.99	106.38	106.68	105.63	102.39	106.22	105.01	105.41	103.06	105.08	106.55	105.99	108.77	104.8	104.7	104.46	105.98	105.35	105.05	108.24	104.96	106.91	105.82	106.74	107.57	106.27	105.74	105.98	105.89	105.83	105.15	107.25	106.49	107.83	106.92	108.71	106	104.36	104.53	105.27	105.88	104.1	105.28	106.06	108.12	105.63	106.15	106.12	106.74
104.49	106.61	104.19	105.27	104.78	106.53	106.64	106.52	106.49	106.31	103.67	104.98	106.56	109.7	105.48	105.28	107.89	106.7	106.9	109.25	107.36	105.61	108.67	107.7	106.01	106.1	109.3	104.24	108.69	107.3	103.57	105.03	107.68	105.9	107.05	107.97	106.15	108.6	107.86	107.15	107.31	106.72	105.71	105.93	104.97	108.89	108.23	106.57	108.67	106.91
96.823	101.82	98.485	99.449	101.7	104.9	101.95	100.15	100.79	100.32	100.41	99.377	100.14	99.475	101.16	99.251	101.39	99.296	98.972	102.48	99.789	100.82	100.44	102.81	99.232	99.417	98.908	102.22	98.855	99.433	100.32	103.69	100.94	98.551	99.985	99.025	101.03	100.29	97.471	100.37	100.85	98.279	99.936	100.46	98.705	100.6	100.19	98.221	101.62	98.53
100.75	101.03	100.22	99.599	102.21	103.75	103.36	104.94	101.97	102.79	105.4	103.27	103.63	102.89	101.99	101.28	102.62	101.04	102.77	98.32	101.46	101.57	101.68	98.764	105.06	104.31	103.06	102.86	102.53	104.22	102.91	102.06	102.73	102.59	102.09	102.63	103	101.58	102.08	102.96	103.47	103.57	102.57	101.81	103.05	101.27	106.03	100.66	104.35	102.67
105.47	104.05	110.01	109.65	107.54	107.19	110.37	108.05	107.12	108.21	107.07	109.24	110.26	108.28	108.08	108.8	108.41	105.55	109.47	108.43	110.1	106.88	109.15	110.23	109.4	108.59	106.3	107.17	108.28	107.81	107.8	106.68	106.07	110.38	106.84	108.47	108.44	108.5	109.61	105.98	106.74	110.78	106.86	109.52	109.33	107.7	108.71	110.06	109.14	110.01
105.76	107.06	101.87	106.76	105.96	104.21	103.85	105.05	107.04	103.02	107.46	107.9	103.93	106.14	106.5	104.17	110.71	104.34	109.35	107.98	104.86	106	105.67	105.87	107.77	106.32	106.82	107.85	107.02	107.18	105.14	108.68	106.1	104.14	107.69	106.48	104.65	106.14	105.31	105.68	106.54	104.14	106.03	110	104.44	105.24	105.93	106.69	107.93	102.91
106.11	108.41	108.06	106.96	108.55	108.75	106.98	108.91	108.49	106.89	106.1	110.56	108.12	106.65	106.05	106.6	106.65	105.1	109.48	107.42	108.28	106.9	109.66	104.54	106.93	108.69	108.09	106.03	109.69	106.7	108.02	107.25	106.86	106.36	107.88	109.77	107.3	108.34	106.83	109.2	107.54	110.27	108.49	111.63	109.77	110.01	104.86	108.24	107.87	104.84
108.04	107.79	109.43	106.69	106.38	109.6	107.02	108.89	109.6	106.73	107.37	105.87	103.49	106.25	103.05	105.41	108.14	104.11	105.42	106.54	104.06	109.62	105.85	106.57	105.75	107.21	106.72	107.84	108.79	104.84	105.04	105.88	106.75	109.69	106.99	107.99	104.91	105.67	111.09	107.14	105.98	106.4	104.22	105.74	108.35	108.02	107.48	108.63	109.27	105.58
104.67	105.69	104.71	107.14	105.4	107.26	102.46	103.82	105.09	110.3	105.17	105.78	106.21	105.03	105.26	106.54	108.44	107.24	104.82	107.88	106.45	106.08	106.07	104.51	105.55	106.72	106.87	104.64	101.85	106.69	108.8	105.2	105.62	104.09	103.04	108.46	106.79	103.38	109.19	106.3	104.74	106.6	108.49	105.32	107.54	102.55	106.22	106.24	106.98	104.26
110.58	112.34	108.99	111.27	110.33	108.55	110.79	108.92	109.48	110.38	110.13	109.77	108.24	110.16	114.75	109.34	110.99	110.55	108.71	111.02	107.04	109.58	107.65	112.1	111.05	107.54	109.62	109.85	110.79	110.13	109.4	111.9	111.68	111.29	108.72	112.43	108.86	109.52	112.69	111.46	109.82	109.39	110.66	108.06	112.35	108.68	111.32	109.47	113.37	110.89
107.56	104.43	102.69	107.97	102.16	105.91	107.15	107.21	105.45	103.34	105.84	106.25	108.64	104.15	103.33	105.58	104.93	106.41	104.57	104.42	104.27	104.01	106.25	109.45	106.06	106.95	104.9	106.9	104.74	107.26	104.82	107.83	106.21	104.9	106.84	103.13	108.04	107.42	104.14	104.45	104.75	104.21	108.66	103.99	105.37	104.7	109.43	104.25	105.94	103.75
107.79	109.68	109.4	112.22	112.51	110.85	107.46	109.65	111.58	106.3	113.62	109.43	111.57	107.2	113.4	109.2	109.8	110.5	112.15	111.14	110	110.83	110.58	113.44	111.4	112.83	107.18	110.38	111.79	109.43	112.69	107.58	109.91	112.16	108.05	112.3	111.08	112.23	111.68	111.49	109.2	112.23	108.27	108.68	114.69	109.56	113.32	110.45	111.56	108.59
105.56	106.41	103.74	104.71	105.5	106.73	103.32	104.71	105.97	105.37	105.51	104.24	108.39	106.19	105.84	104.33	103.09	103.22	107.75	105.62	106.43	104.83	105.35	106.42	111.03	107.8	107.12	105.96	103.73	103.55	107.78	105.97	107.16	104.46	105.41	108.7	104.25	107.78	106.8	106.38	105.4	103.83	103.85	104.29	106.78	105.39	108.48	105.54	105.39	106.71
108.43	108.5	105.08	107.68	107.32	107.48	106.7	106.71	108.62	108.28	107.39	109.48	106.63	107.67	108.2	109.47	108.8	108.3	107.77	109.49	105.54	106.2	107.02	106.21	109.38	111	107.83	106.07	108.13	108.97	107.66	109.63	106.87	109.53	105.86	108.52	106.39	106.95	108.43	109.84	107.02	107.58	107.95	106.19	105.22	106.18	105.68	109.96	105.27	106.94
107.17	106.49	105.1	107.1	110.24	105.73	106.75	107.89	107.61	107.12	107.42	106.64	108.22	107.85	105.06	107.8	107.13	106.89	105.31	108.78	104.77	106.5	110.81	106.87	107.56	105.15	106.23	106.46	109.49	109.28	107.63	108.12	107.63	105	105.34	107.22	106.79	106.78	105.85	110.89	107.66	107.59	106.44	106.22	104.85	105.9	101.54	105.45	108.01	103.26
96.961	101.3	99.291	100.27	100.3	97.483	100.34	96.473	98.92	100.3	98.461	98.315	99.431	101.08	100.1	95.218	100.59	101.43	97.63	99.7	98.564	98.142	98.898	98.846	102.48	97.943	100.63	101.17	98.128	100.63	95.638	97.253	99.15	95.532	98.498	100.22	98.736	99.215	99.084	103.83	101.66	98.536	97.874	99.881	104.01	98.277	101.8	101.59	97.244	99.426
106.31	109.21	106.69	106.58	108.63	107.47	108.82	108.98	109.64	109.13	108.59	109.28	106.05	110.43	108.85	108.14	105.21	109.05	106.45	107.26	109.43	109.3	107.8	107.74	110.07	109.78	106.44	110.76	106.7	109.45	110.17	107.45	112.24	107.79	108.06	109.28	108.01	105.22	106.42	109.43	106.53	108.32	106.91	108.49	107.95	102.87	108.99	108.36	113.12	107.83
95.666	95.897	99.007	100.56	97.443	96.146	98.028	98.015	100.36	98.971	97.938	98.755	97.249	95.497	98.475	97.97	98.165	97.948	96.6	95.823	99.856	97.937	99.132	100.49	97.715	101.95	97.264	95.978	100.08	102.04	99.516	97.97	100.34	97.833	99.948	95.126	100.01	99.266	98.473	99.22	96.236	98.468	100.42	95.169	97.807	95.062	93.844	98.12	96.371	97.993
103.06	109.4	103.99	107.63	105.43	102.39	104.19	104.66	107.19	105.52	104.97	103.54	107.21	107.05	105.24	106.03	106.95	106.62	103.9	106.96	106.65	104.58	104.46	105.38	105.36	106.42	106.19	104.34	103.62	107.05	106.2	107.59	106.51	106.36	106.58	104.56	107.39	108.59	105.35	105.29	109.35	106.4	108.02	107.08	108.26	103.64	103.52	102.26	103.64	104.54
108.97	106.98	108.07	106.83	106.62	107.7	108.95	104.2	109	107.27	107.57	107.45	106.7	108.87	109.27	111.09	106.09	109.93	108.56	108.59	105.08	106.45	107.88	109.07	107.28	110.41	109.61	107.8	109.8	106.57	106.86	106.53	108.37	107.91	108.23	109.74	108.35	103.46	106.52	105.91	107.85	108.28	106.1	106.63	106.63	107.4	108.06	108.19	107.23	105.66
102.66	108.31	106.82	107.83	102.71	104.15	104.55	108.38	105.71	105.68	106.92	106.13	106.91	106.6	107.65	105.21	104.52	106.69	105.14	108.3	106.08	106.49	105.34	107.39	106.36	103.19	102.7	104.84	105.32	107.56	105.65	105.01	102.74	110.42	106.76	104.2	103.1	103.78	105.26	103.43	103.96	106.02	108.46	106.04	105.21	106.81	105.25	106.58	102.39	104.31
113.56	109.74	110.91	111.07	112.32	112.36	109.46	110.5	110.26	107.21	108.1	111.5	109.05	112.35	110.16	112.47	110.63	110.65	112.41	108.58	111.78	111.11	112.6	113.56	108.94	113.03	109.02	111.99	110.58	107.39	108.71	108.6	106.3	111.45	109.88	110.13	108.88	112.28	107.85	113.13	112.94	108.59	112.64	109.49	109.64	107.92	111.02	107.91	108.15	112.12
98.758	96.917	96.672	98.096	98.635	98.372	97.891	102.32	95.751	99.041	98.411	93.2	99.814	98.516	99.262	99.221	95.891	98.712	93.719	97.962	98.934	99.621	97.514	96.307	99.6	97.641	100.02	97.159	96.005	98.087	99.645	98.339	99.326	97.752	103.85	98.254	97.058	97.565	97.576	100.27	98.452	98.614	97.081	97.541	97.762	100.9	95.641	97.928	97.738	96.815
108.65	108.45	106.05	110.8	107.8	107.66	107.33	107.88	104.41	110.26	110.63	108.99	110.52	109.9	106.81	106.65	109.59	110.47	105.89	107.16	107.83	107.91	108.41	110.07	108.14	110.03	110.58	107.35	108.91	105.07	109.75	107.51	110.71	107.43	107.1	108.09	110.53	108.04	110.2	106.24	106.1	108	105.42	108.46	108.16	106.86	109.15	110.62	108.37	105.75
110.51	109.63	108.77	110.82	113.64	109.68	110.42	110.98	109.95	111.55	110.5	108.37	110.89	108.3	111.6	108.62	108.6	109.13	111.46	108.35	107.93	108.76	109.23	111.47	110.59	113.24	112.12	109.97	110.11	109.85	111.38	109.53	111.78	110.49	112.37	110.25	110.52	110.68	108.95	110.65	113.67	110.6	108.95	113.07	113.24	109.47	110.52	111.21	110.83	111.85
106.31	103.57	107.09	109.52	107.7	107.4	108.46	108.47	107.37	105.65	105.05	111.9	111.19	107.55	108.29	108.33	108.21	106.93	106.78	108.86	110.7	108.71	108.27	105.04	108.41	107.86	106.97	105.9	107.23	107.32	106.94	110.65	108.62	107.04	110.78	108.65	107.9	108.41	110.24	106.83	106.84	109.56	108.38	111.32	108.67	105.56	103.72	105.14	110.07	106.6
107.5	106.85	106.44	108.39	105.92	109.39	106.08	106.02	108.26	108.93	107.66	107.32	106.1	105.69	104.4	105.75	103.71	106.49	106.38	106.35	106.7	103.78	103.57	107.65	105.95	105.46	104.91	104.45	105.93	109.81	108.47	106.73	106.38	108.53	105.45	107.45	106.61	107.18	108.54	104.82	106.36	109.01	109.96	107.94	107.48	105.18	106.84	103.51	107.61	105.64
105.32	107.79	104.79	106.72	105.06	105.19	107.91	103.45	105.75	108.49	105.03	102.91	109.18	105.38	104.77	106.53	106.64	107.8	106.29	106.26	104.04	104.94	106.12	106.78	104.54	107.88	104.62	108.14	104.98	103.83	105.23	104.2	111.72	103.19	107.82	105.63	110.73	102.18	107.72	104.29	105.58	106.68	105.86	105.55	107.08	106.39	106.9	106.7	104.38	106.96
105.17	107.67	108.93	109.35	108.25	109.3	107.54	106.88	108.53	107.03	108.22	109.55	107.2	106.66	108.81	107.77	106.36	107.7	109.13	106.95	110.02	109.36	104.23	109.59	108.32	107.84	106.7	107.19	111.12	110.14	108.15	107.86	109.2	108.36	111.38	108.67	106.05	107.35	108.62	107.27	107.87	108.68	106.84	107.26	110.46	108.85	106.81	109.77	109.97	106.72
104.45	106	107.73	103.13	103.14	105.23	106.96	103.84	107.37	103.18	105.98	106.45	106.32	105.9	102.15	103.5	104.86	102.72	106.95	105.79	106.15	104.76	107.77	106.61	103.32	104.98	104.09	104.86	104.56	105.13	105.29	105.66	107.08	108.73	104.21	105.64	104.35	105.9	105.38	106.44	105.17	105.43	103.86	106.52	104.7	106.27	106.39	108.96	107.33	104.89
102.25	106.64	106.21	103.54	102.85	104.99	105.15	103.87	107.51	106.31	103.85	106.66	104.32	106.95	104.42	102.26	105.87	102.97	107.69	106.91	106.72	107.02	106.82	106.88	104.04	107.93	104.01	107.36	104.14	104.76	108.17	105.31	104.57	107.19	105.87	105.5	104.82	102.83	105.99	104.96	106.46	106.95	106.53	105.54	105.85	106.13	104.39	108.91	105.06	106.48
104.05	105.8	107.84	107.51	108.66	106.17	104.28	106.47	105.93	102.58	105.72	105.76	108.47	105.86	105.56	106.68	104.05	106.36	106.15	109.03	102.01	103.62	105.64	102.95	106.61	106.34	108.3	104.55	105.19	109.15	102.7	104.44	108.05	103.42	104.49	105.06	105.15	106.18	106.36	106.22	104.22	104.54	105.78	106.72	104.59	109.84	106.25	105.09	109.1	102.06
94.798	96.666	95.578	95.321	97.17	99.965	99.375	97.366	94.227	96.625	97.139	98.815	99.373	97.768	98.85	95.366	97.389	94.791	99.099	97.297	97.498	96.944	97.949	97.465	96.406	98.668	95.191	96.629	98.227	100.26	95.991	99.536	98.267	100.67	98.896	98.443	98.545	98.478	99.38	101.66	95.823	99.519	96.456	96.779	99.522	94.656	98.16	98.617	95.81	98.856
105.64	106.99	106.2	105.03	106.55	104.27	106.21	104.07	110.06	105.76	107.05	106.54	109.87	101.16	105.17	107.99	106.9	108.04	105.55	107.66	109.38	107.74	101.57	108.14	105.7	104.96	104.14	104.49	106.68	105.46	105.79	108.05	108.57	107.42	106.17	106.15	105.82	105.25	105.51	108.38	102.75	106.37	104.66	109.27	104.05	104.79	107.65	106.23	107.96	104.03
106.91	106.5	106.37	106.58	104.42	110.08	110.45	107.78	106.24	107.86	107.05	108.76	106.72	106.88	107.79	110.37	108.83	109.14	107.69	109.83	109.4	107.93	105.07	104.1	107.33	107.49	111.83	108.13	108.14	109.32	104.75	112.49	109.54	109.88	108.6	108.23	105.29	108.84	109.34	107.12	108.6	110.78	105.18	108.26	109.67	109.29	107.34	107.85	108.31	109.3
104.19	106.21	105.17	107	103.75	107.28	103.11	106.06	104.88	105.32	106.07	103.59	105.26	106.26	106.85	108.08	103.4	105.61	109.81	105.55	108.46	103.64	106.07	106.44	102.34	107.47	105.61	106.39	103.12	105.69	106.99	104.28	107.44	106.43	106.85	103.79	107.32	104.1	105.79	105.08	106.16	102.83	104.7	105.68	104.1	105.3	105.93	104.61	105.98	106.6
94.141	96.116	96.137	97.442	98.187	96.796	96.446	97.904	96.711	96.716	97.693	99.196	98.22	99.891	97.773	99.241	97.693	99.264	98.737	97.667	98.801	97.359	97.013	99.125	97.207	95.183	98.717	95.796	98.24	99.449	97.212	96.986	98.372	97.94	97.993	98.141	98.276	100.39	96.337	95.323	97.307	95.914	95.872	96.283	99.288	98.645	99.058	101.69	98.234	100.19
102.07	109.6	107.2	107.66	106.7	106.82	106.18	105.76	106.1	107.86	103.78	107.81	107.39	106.78	110.2	108	108.89	108.38	101.78	106.04	108.47	106.3	102.28	108.71	107.6	105.96	107.51	107.33	106.38	105.72	104.43	106.26	105.75	108.73	107.09	109.38	108.53	106.1	106.11	106.17	108.36	108.07	104.2	106.57	108.22	106.2	109.02	103.49	105.83	106.38
100.86	100.86	99.318	102.09	99.044	99.356	101.29	100.07	102.36	101.79	101.35	102.4	98.967	101.92	101.48	99.895	99.107	98.291	99.56	101.64	99.911	99.192	101.09	101.95	101.13	102.58	100.04	98.986	101.01	98.776	99.921	102.21	99.113	99.155	101.81	103.49	100.91	102.58	100.25	102.19	104.21	102.35	99.07	103.11	100.66	100.64	102.14	104.41	98.635	97.899
105.9	107.2	108.9	107.19	108.44	107.52	110.69	110.44	109.63	105.83	111.03	108.98	108.2	106.81	109.83	105.76	111.32	106.62	108.71	108.34	107.62	108.23	110.88	108.02	106.44	107.39	108.46	106.71	104.24	109.02	106.75	104.96	109.02	107.91	107.52	106.64	106.07	108.52	105.76	108.6	105.74	107.74	107.74	107.74	109.33	109.24	107.35	110.1	109.49	105.95
96.735	101.19	95.984	98.315	97.562	97.393	95.574	97.843	97.925	96.289	97.137	97.843	99.048	95.799	96.193	96.93	96.787	98.561	98.65	96.216	96.545	95.408	98.473	98.47	99.124	95.825	96.324	98.412	99.704	96.238	95.848	95.089	100.79	99.08	99.402	95.469	97.643	96.963	100.07	99.717	98.592	93.613	100.07	96.356	99.914	98.637	94.489	99.031	100.96	98.854
111.28	109	109.8	107.2	114.54	111.63	109.76	110.4	110	110.34	109.23	109.11	112.15	108.36	109.45	107.46	107.56	110.06	112.74	113.19	106.65	111.16	109.62	107.47	110.89	106.52	109.93	109.9	108.73	109.93	112.06	109.72	109.11	109.77	108.88	112.34	109.46	110.91	106.19	110.1	108.96	110.3	110.93	109.91	109.39	113.34	111.32	112.36	109.31	110.97
104.08	104.78	103.03	106.46	105	106.04	106.48	104.89	103.46	105.47	107.83	105.36	101.6	104.29	105.14	104.18	107.5	102.09	104.32	106.03	105.24	108.07	106.15	103.41	108.35	107.38	107.02	106.63	108.77	106.1	104.74	105.77	109.91	107.13	108.15	106.6	107.84	106.09	105.09	107.74	105.63	106.14	106.07	105.76	109.47	105.31	103.53	107.4	108.97	105.04
106.32	106.72	105.4	107.91	105.8	102.9	107.45	105.94	105.8	107.07	104.58	107.58	106.57	104.86	105.4	104.31	104.15	106.42	105.63	107.34	106.23	105.5	106.31	107.08	108.59	105.76	108.16	103.57	104.58	102.75	106.28	107.31	104.95	106.98	107.16	103.66	106.24	105.96	103.06	107.22	103.22	104.1	107.34	107.85	108.73	103.69	109.22	107	103.78	106.84
101.23	101.51	97.751	99.887	99.003	96.874	103.59	99.843	99.859	99.502	97.95	100.32	100.25	101.66	103.19	101.49	101.65	100.64	98.093	98.913	96.806	98.862	101.44	100.81	101.49	97.539	99.736	97.981	97.184	102.28	101.49	101.2	101.02	99.544	101.88	101.99	99.182	99.36	98.758	100.26	100.81	101.54	100.85	99.303	98.179	103.42	98.519	98.254	102.03	97.489
106.84	104.83	110.99	102.79	107.48	107.89	104.43	107.77	104.48	109.08	107.55	106.52	109.57	106.58	102.1	110.37	104.37	106.6	109.45	109.5	108.49	107.63	109.29	104.45	108.28	111.4	107.16	108.53	105.86	105.93	103.98	106.78	106.95	105.47	106.82	106.74	105.9	110.88	108.12	107.26	107.38	103.99	106.39	103.58	108.02	107.19	106.64	105.07	104.01	109.04
106.58	103.38	102.62	105.94	105.17	106.51	109.11	105.67	105.39	106.55	102.72	106.37	107.83	105.51	105.53	104.64	104.86	101.92	105.51	103.55	104.82	103.65	108.74	106.16	102.61	109.47	109.71	109	106.71	106.77	107.43	106.71	104.92	103.69	105.32	108.35	110.6	104.23	105.41	105.91	106.12	105.01	105.2	105.76	107.95	104.65	106.95	104.75	108.01	105.65
110.77	109.51	110.4	107.82	113.52	107.65	104.51	107.5	109.19	106.91	111.24	108.84	108.72	110.86	109.68	108.52	112.02	111.55	109.23	111.64	108.55	109.06	110.32	112.65	109.97	111.28	113.89	109.66	112.5	109.56	110	110.83	110.62	114.27	110.7	109.04	111.22	109.2	111.28	109.19	111.38	111.02	109.96	109.17	113.05	111.46	112.73	109.75	110.81	110.34
100.95	102.3	104.65	104.1	102.9	102.88	103.13	103.61	102.12	101.32	99.807	102.17	100.55	101.62	103.17	102.55	101.27	104.54	101.6	104.24	103.58	100.76	104.66	99.758	105.25	105.87	100.17	102.21	102.02	103.81	101.78	103.84	104.21	99.607	103.74	102.12	102.01	102.98	101.04	104.38	102.51	104.72	105	101.31	104.75	102.29	102.69	101.81	104.22	101.6
108.29	106.81	108.04	109.32	106.83	108.75	104.34	110.41	107.79	108.12	107.87	109.34	108.13	111.29	108.21	106.11	106.71	106.89	107.16	108.38	106.04	107.19	112.13	109.27	108.28	107.37	107.67	109.89	110.34	106.64	108.51	107.27	106.68	109.64	108.17	108.22	109.59	107.58	105.05	107.06	103.2	106.35	106.8	105.25	111.73	109.2	108.6	109.62	105.33	106.2
97.93	98.715	101.54	102.52	96.456	100.09	98.431	97.647	98.078	101.16	97.467	93.894	96.791	99.954	100.53	98.378	98.618	99.483	98.487	99.178	97.717	97.595	99.136	95.901	97.863	96.727	98.967	95.307	96.136	95.192	96.637	95.616	95.386	97.078	97.949	99.727	97.25	98.034	96.674	98.519	98.92	98.758	99.078	102.38	99.201	95.439	98.513	99.927	96.91	99.8
102.85	105.53	107.06	104.77	105.83	108.57	106.2	105.82	107.57	106.59	104.39	107.95	104.56	105.22	104.95	105.29	104.14	105.79	106.17	108.18	104.83	106.38	104.56	108.44	108.76	104.89	106	104.81	106.27	106.27	104.65	105.02	104.89	104.92	107.79	106.57	108.15	107.86	105.66	103.87	104.44	106.6	104.71	110.08	104.62	104.61	105.64	105.29	105.43	105.96
97.099	99.827	97.482	99.031	95.137	101.56	97.161	98.065	98.502	98.591	96.921	98.778	98.736	96.904	99.303	96.606	96.277	100.12	99.367	97.156	98.119	100.23	100.11	96.906	95.793	97.135	98.004	96.997	93.636	100.15	96.873	98.833	98.266	98.37	99.141	98.362	98.272	98.731	97.807	97.231	95.664	97.065	97.507	99.888	98.404	98.977	97.158	96.885	96.103	98.235
103.85	104.42	105.21	106.46	105.67	105.19	107.44	104.8	105.96	103.7	104.6	107.36	109.18	105	105	104.88	105.73	108.43	105.64	107.31	108.12	107.45	106.49	108.43	107.82	102.91	106.13	107.37	105.56	107.18	105.88	105.8	104.92	103.44	107.39	105.53	103.5	105.12	108.21	105.99	104.14	106.24	105.39	107.46	105.93	101.84	108.44	108.06	104.48	105.76
108.08	106.57	107.98	107.47	104.44	109.78	105.57	105.11	106.33	105.25	105.06	107.32	106.24	105.06	107.11	105.43	105.05	103.89	106.32	105.53	105.2	106.81	104.55	106.88	105.98	106.39	107.58	103.64	105.96	108.97	105.19	108.2	108.82	104.98	105.71	105.85	107.39	106.71	104.91	106.95	106.22	104.31	105.55	108.79	106.92	106.14	107.1	108.98	105.08	107.08
102.04	100.07	99.472	98.997	100.37	103.2	98.669	102.39	105.38	99.638	103	99.944	100.76	101.92	100.5	99.464	98.995	99.987	103.2	104.39	99.851	97.607	102.31	97.922	103.77	101.97	102.49	102.17	103.54	99.63	100.55	99.455	100.79	106.36	99.864	100.34	99.124	102.03	98.828	99.899	99.838	100.32	101.58	101.96	101.38	99.605	100.71	100.59	100.62	100.93
103.49	105.77	106.27	108.33	111.12	107.19	106.29	108.45	106.91	107.11	105.84	107.47	106.45	105.3	107.3	106.04	106.7	107	105.1	105.96	108.2	107.05	103.47	105.71	105.38	107.13	107.37	104.22	107.09	107.2	109.4	104.51	107.24	110.78	105.92	108.54	106.43	106.92	106.23	107.14	107.43	106.66	106.45	110.76	106.98	108.09	106.51	106.81	106.54	104.44
101.29	101.75	100.68	103.76	99.54	104.91	104.25	100.24	104.6	104.18	103	102.26	102.4	102.22	103.05	104.02	104.47	104.59	103.17	101.71	102.61	100.78	105.79	105.24	104.12	101.62	99.643	104.55	103.16	105.3	103.73	102.21	104.09	100.09	102.01	100.36	104.99	102.17	101.77	103.34	101.03	102.39	103.96	104.73	100.01	102.25	101.83	103.02	103.67	101.58
106.24	107.11	107.69	108.42	106.6	109.62	106.37	103.6	111.04	108.65	105.82	108.93	109	105.02	106.73	107.68	105.47	108.22	105.08	106.55	107	106.95	107.88	108.27	104.01	107.84	107.85	107.31	104.13	102.49	105.81	105.47	107.26	103.55	106.61	107.51	106.46	105.5	109.31	108.13	104.24	106.99	101.18	102.26	105.94	105.31	106.45	105.49	102.89	108.36
109.04	107.12	107.98	107.49	108.91	108.55	107.04	107.72	107.67	108.31	105.53	109.2	110.78	108.88	106	107.01	107.97	106.42	111.67	109.33	103.42	108.82	107.89	108.77	110.19	106.9	110.34	104.36	107.81	107.55	110.39	109.09	107.65	109.89	107.79	109.41	106.44	107.5	109.93	107.14	108.57	108.17	107.59	105.55	107.33	108.24	109.55	106.85	108.91	109.13
109.1	108.57	111.01	107.49	111.63	111.46	111.55	111.53	110.46	111.88	108.54	107.89	109.89	108.38	110.85	109.4	111.71	112.67	111.21	112.11	112.66	110.52	110.91	111.32	112.2	108.9	109.79	110.28	109.98	110.28	110.96	107.67	110.46	110.62	110.85	110.08	111.51	108.9	110.2	109.04	110.04	113.56	110.02	111.4	107.68	111.39	110.88	110	112.56	112.54
104.91	105.35	104.17	108.07	108.95	106.46	105.5	107.27	106.04	102.78	102.06	105.88	103.64	105.7	105.7	110	104.07	109.19	107.33	106.5	103.05	104.5	105.54	106.07	105.75	106.21	106.91	106.02	104.22	105.24	104.24	102.04	102.72	106.62	105.94	104.8	107.68	110.24	101.77	106.96	104.89	105.26	103.33	103.18	107.28	103.27	104.56	105.73	102.97	106.9
108.45	104.2	106.16	106.87	108.17	104.05	105.32	102.29	104.53	106.68	104.15	105.8	110.56	105.41	106.84	106.98	104.99	106.94	104.02	106.33	105.9	103.83	108.12	103.53	108.04	106.25	106.36	102.59	107.73	103.23	103.96	103.69	105.04	106.62	105.2	103.97	104.01	102.22	103.07	105.25	105.79	106.8	106.5	104.56	105.04	107.06	106.88	105.4	106.85	105.9
104.68	106.28	105.82	104.77	106.86	104.39	109.39	106.7	106.97	101.64	107.74	106.48	103.66	104.58	106.44	105.21	103.38	104.17	108.97	105.37	105.71	105.1	106.71	103.43	106.97	103.97	106.56	104.5	102.6	103.64	107.08	108.38	107.23	104.59	105.61	103.01	103.06	103.98	109.89	104.99	103.12	105.85	102.75	106.01	104.53	107.05	103.22	107.31	105.47	109.56
102.07	101.04	100.45	96.992	98.448	98.618	101.97	96.238	99.971	99.587	101.26	101.74	98.457	102.51	96.989	98.676	99.152	102.35	101.43	99.65	101.21	101.67	100.56	102.18	105.04	102.06	102.72	99.482	101.97	100.5	99.806	101.77	103.94	98.901	100.02	101.7	99.495	99.495	99.337	97.717	100.23	100.54	101.25	100.19	99.03	100.91	97.941	98.66	99.782	102.04
106.1	106.74	108.28	103.82	106.34	106.93	105.25	104.85	106.08	105.75	106.99	103.78	107.08	106.47	101.58	104.25	107.12	108.84	105.38	107.28	106.81	107.74	108.21	106.91	110.9	106.71	105.98	105.09	105.69	106.78	105.55	107.79	108.58	104.37	107.6	107.2	106.04	107.14	106.39	110.29	106.93	105.54	107.45	108.78	101.97	108.32	108	109.71	106.94	108.43
107.07	108.4	104.68	107.32	106.2	107.83	105.7	103.06	106.99	107.06	107.81	106.07	105.63	105.99	102.39	105.95	106.93	107.34	109.53	105.52	104.81	106.19	103.68	104.14	105.4	108.51	102.75	106.95	102.84	107.64	104.71	105.56	103.74	103.75	108.96	108.58	106.69	105.96	107.74	107.19	105.97	105.94	106.24	104.09	104.18	108.61	108.41	106.33	105.25	108.03
101.15	97.292	98.637	101.56	103.88	102.01	98.803	100.92	98.332	98.646	101.25	97.138	100.85	102.7	100.48	99.227	97.799	100.35	103.32	100.99	100.11	102.74	101.89	102.48	100.87	100.48	99.053	102.5	98.816	98.333	97.009	98.979	97.71	101.81	105.43	102.47	99.72	99.974	102.52	98.668	103.45	98.887	97.748	100.03	101.77	104.73	100.52	101.04	99.625	100.4
107.02	110.32	107.95	108.3	107.52	110.77	106.33	108.36	110.73	106.65	111.82	109.79	106.05	106.98	107.09	109.94	110.85	106.94	108.16	105.76	108.85	108.48	106.38	107.37	107.31	105.77	105.28	109.54	105.72	107.53	108.35	107.5	106.94	110.85	107.12	110.07	107.82	109.48	104.05	109.57	105.53	109.54	107.87	111.02	111.08	111.5	108.6	108.35	106.23	109.01
110.64	110.98	109.18	109.29	107.58	107.85	106.41	108.42	109.43	109.23	107.61	109.1	109	107.59	107.02	108.7	106.58	108.58	106.64	107.69	107.13	110.33	107.65	108.21	110.98	109.47	108.52	106.38	106	107.86	108.37	105.85	107.87	106.59	104.87	107.91	110.59	109.43	107.27	108.37	109.26	109.32	106.94	110.05	105.85	110.22	106.46	107.84	106.67	107.69
101.15	102.02	100.04	98.479	101.93	99.181	101.19	101.07	100.37	99.402	100.37	103.93	101.35	100.31	101.39	101.36	94.655	103.23	100.85	99.366	101.34	98.767	95.232	100.56	100.94	102.7	99.863	101.96	101.64	102.36	98.671	100.31	98.935	101.01	99.011	100.74	99.731	99.707	100.36	104.74	101.45	99.244	101.46	102.58	99.924	100.8	100.13	101.3	103.19	100.87
99.173	101.91	99.707	100.17	100.97	100.18	97.93	96.059	97.417	97.392	95.994	97.745	100.57	95.528	94.655	98.446	99.068	99.261	100.07	97.518	98.956	97.348	98.342	98.351	97.118	101.68	99.058	97.567	98.887	98.938	100.35	98.3	97.32	99.15	100.64	101.39	96.829	98.743	100.55	99.471	100.35	97.959	97.633	99.775	99.417	98.867	99.935	98.085	99.629	99.022
101.47	98.923	101.49	99.943	99.496	100.72	102.19	103.73	101.71	100.37	101.38	100.76	102.08	99.392	101.14	102.17	102.27	100.69	102.54	100.64	101.02	100.65	100.28	98.111	99.67	99.023	102.68	99.258	101	98.1	99.513	97.575	102.68	101.57	100.92	99.987	101.87	103.09	101.41	98.919	102.31	99.978	103.44	104.01	101.5	101	99.054	101.82	102.32	98.83
100.9	100.71	100.83	100.28	98.959	102.64	99.855	99.636	100.11	99.024	95.538	98.646	97.488	99.029	97.712	97.265	100.41	99.604	98.35	95.763	96.857	98.695	100.03	99.698	100.56	96.23	98.191	102.35	99.58	99.777	97.387	100.31	98.965	94.622	97.687	100.98	96.947	97.905	99.268	99.623	97.281	99.926	97.443	100.56	100.6	94.163	97.666	97.328	101.92	97.011
112.07	110.24	108.33	107.86	111.99	109.9	111.98	110.24	110.06	109.81	110.44	107.48	109.95	110.05	112.58	112.3	107.73	111.53	109.84	111.17	111.27	110.89	109.6	109.13	113.55	107.59	112.03	110.91	114.04	108.95	111.88	108.36	110.88	112.13	108.59	106.68	110.28	110.48	110.47	110.5	109.08	110.44	108.85	108.46	109.69	110.46	109.12	110.44	111.1	107.88
103.12	106.53	102.07	107.91	105.34	105.15	109.12	106.52	107.77	103.85	106.31	105.1	105.52	105.55	104.61	103.99	105.12	105.13	104.52	102.73	107.6	105.92	107.55	104.33	107.85	106.44	104.86	105.49	107.15	102.93	106.91	104.21	107.81	107.91	105.32	105	103.62	106.03	102.96	106.38	104.32	103.23	104.19	104.31	104.44	108.76	107.45	104.69	106.32	107.14
103.93	102.49	106.25	104.66	104.56	108.13	105.44	107.92	107.72	105.2	107.09	106.24	107.44	104.81	105.54	106.13	108.37	103.55	104.78	106.14	107.67	105.83	103.78	107.07	104.93	105.43	104.44	104.84	106.21	106.11	106.3	106.97	106.24	107.02	106.55	103.65	103.66	104.87	104.04	108.65	105.22	106.71	105.07	103.56	105.07	105.9	106.26	104.66	105.49	104.22
110.46	108.61	107.19	109.98	111.33	109.64	106.84	107.69	108.43	109.94	109.11	108.63	111.77	109.29	112.07	111.32	110.21	109.49	107.46	106.27	109.13	107.33	109.49	110.53	110.02	109.57	108.43	110.28	108.05	111.2	106.51	109.49	106.52	108.72	107.02	107.75	108.24	104.86	109.67	109.7	109.62	108.78	110.47	109.16	109.12	108.97	107	108.47	109.76	108.04
106.25	105.13	108.42	106.33	106.65	109.18	107.49	108.61	108.11	105.81	107.49	107.18	108.26	108.86	105.16	105.12	102.75	101.42	106.82	107.97	108	107.64	106.63	107.35	104.22	104.43	106.48	104.74	107.68	108.22	105.08	110.35	103.82	107.03	103.57	106.49	105.83	105.71	104.33	107.57	105.93	105.53	106.96	105.25	106.45	106.94	109.07	108.57	105.47	106.07
110.27	110.41	109.4	110.01	109.03	111.21	107.28	106.46	106.46	108.12	110.35	109.54	106.07	110.22	108.24	110.15	108.01	108.81	105.48	110.92	109.87	108.9	107.24	108.6	106.92	109.67	107.75	110.1	108.09	108.41	108.89	106.56	107.88	106.73	108.42	106.15	108.93	107.97	108.26	108.13	108.82	109.44	111.14	107.71	107.34	110.51	105.06	109.38	110.35	105.57
109.15	108.45	111.38	110.58	110.77	110.2	109.74	111.36	109.01	111.54	110.11	108.51	107.87	111.4	108.23	107.61	110.39	110.63	110.71	107.82	108.67	110.32	109.56	110.19	110.96	112.23	109.32	108.36	109.44	111.03	111.1	115.49	108.17	107.76	109.46	110.61	109.93	111.79	108.23	110.27	109.41	111.51	111.41	109.35	106.23	111.29	112.22	109.31	110.47	113.15
99.031	103.74	101.23	102.08	101.32	101.35	100.88	102.18	99.382	101.73	99.372	100.51	100.23	101.79	101.26	99.125	99.907	100.93	100.36	101.73	104	101.64	99.679	101.95	100.79	100.09	100.59	101.95	98.98	100.74	102.37	100.57	100.68	99.988	101.91	100.33	101.47	101.83	98.026	101.18	99.277	101.03	101.03	100.61	100.29	101.59	98.54	97.905	100.1	103.93
99.255	99.581	98.743	100.79	99.027	99.88	100.05	96.429	97.598	99.383	98.061	99.529	100.91	101.75	99.861	100.79	99.195	99.322	101.15	99.847	100.4	98.829	100.01	101.4	98.203	102.41	100.3	101.51	97.839	97.544	98.968	100.77	99.249	98.931	98.344	102.22	99.762	98.694	97.764	101.25	102.3	102.05	104.91	98.044	103.08	101.87	102.29	101.69	97.683	100.53
105.26	105.46	105.24	105.41	104.63	107	106.2	103.17	104.55	104.74	107.19	103.4	104.24	104.76	105.46	104.09	106.79	104.54	105.9	108.36	108.77	102.37	106.95	105.89	105.82	108.29	102.84	102.84	106.13	104.55	106.62	106.89	104.95	105.67	104.47	103.73	104.7	106.12	102.97	105.55	109.12	105.9	104.98	105.28	105.78	106.68	106.34	105.88	106.29	108.27
108.87	107	106.4	107.03	107.86	109.05	107.96	110.61	107.84	106.05	110.16	109.05	108.95	107.5	106.87	107.79	112.22	108.46	111.74	111.12	107.59	108.14	109.02	109.12	108.59	107.89	107.39	109.06	109.51	110.62	108.57	110.39	109.83	106.85	106.53	108.9	111.13	108.02	110.9	108.8	110.09	111.47	106.66	109.32	107.86	109.36	106.46	109.77	106.78	108.16
106.37	107.93	105.48	104.6	107.71	107.61	106.63	106.11	106.4	108.9	104.18	106.4	109.94	105.42	108.98	104.06	104.53	105.7	105	105.81	107.07	104.94	104.48	106.02	105.05	108.26	104	108.22	105.97	107.81	107.69	105.42	105.69	106.52	104.27	105.12	107.65	107.66	106.25	106.26	105.33	108.45	104.89	109.65	107.93	107.59	107.7	108.33	108.54	105.73
95.798	99.472	99.918	96.246	96.16	97.376	100.24	99.902	97.03	99.325	96.099	99.759	102.82	98.456	98.929	99.991	99.695	98.073	98.919	96.462	102.2	98.052	98.823	100.15	101.46	98.922	101.45	101.75	99.403	99.68	100.16	101.71	97.401	98.816	101.28	99.331	99.567	100.87	100.28	96.853	97.157	99.114	97.258	98.55	99.145	99.328	101.39	95.822	99.583	96.897
103.85	107.91	105.01	104.77	106.38	107.58	106.02	104.29	104.6	105.38	106.95	106.39	105.48	103.01	102.91	104.17	103.8	106.59	106.42	103	102.95	107.35	104.37	102.99	106.96	105.13	105.44	104.61	107.25	105.29	108.26	105.34	107.48	105.52	103.99	108.99	105.86	102.89	106.49	104.25	107.97	104.23	102.39	106.58	105.09	106.71	105.34	103.85	108.07	105.15
114.34	107.43	109.95	111.35	107.88	108.95	106.17	111.45	109.25	107.43	108.54	109.71	107.27	111.08	110.77	109.9	107.8	110.57	110.19	110.52	106.76	110.47	105.63	108.01	108.26	109.17	107.52	106.91	107.62	109.2	108.25	108.97	109.36	108.31	110.45	109.85	110.27	111.33	108.87	110.46	108.17	110.5	107.6	106.66	111.66	108.54	107.38	108.5	107.68	107.85
104.28	106.94	105.03	107.87	106.73	107.22	104.56	105.42	105.23	107.95	105.97	105.09	104.11	104.75	105.53	107.22	108.83	103.9	105.86	105.83	106.89	107.95	104.12	105.42	105.07	107.95	108.94	106.22	108.39	105.67	104.22	104.79	106.28	106.65	107	106.13	103.39	105.23	106.21	106.22	106.04	106.29	106.44	106.87	109.32	108.86	105.9	103.64	107	108.45
108.59	106.57	109.52	107.65	109.24	108.61	108.71	107.53	104.92	110.68	106.65	107.25	103.28	106.98	107.1	108.26	107.86	109.23	108.38	111.33	109.03	106.88	108.64	105.91	111.13	111.08	110.56	106.77	109.52	109.38	108.67	107.34	106.31	107.93	108.84	110.22	108.28	108.49	110.33	111.54	109.64	109.06	110.27	105.58	106.77	107.73	108.25	107.35	107.14	107.72
107.12	105.46	107.35	108.28	106.75	105.88	105.36	107.21	105.89	103.21	106.06	106.06	107.41	107.16	107.14	106.52	106.78	103.08	105.11	102.85	107.27	105.06	105.13	103.14	104.39	105.7	102.8	106.26	105.97	105.18	107.67	106.58	107.58	107.31	103.21	104.1	107.37	106.68	107.04	105.39	105.75	107.88	105.09	105.28	105.33	103.31	106.61	103.69	106.84	104.57
109.38	103.92	106.03	105.55	104.85	106.83	104.4	102.49	105.92	105.54	104.9	101.64	106.57	105.3	106.41	106.42	105.68	105.4	104.17	104.99	106.65	106.14	106.86	108.12	103.29	107.15	103.69	107.27	104.8	106.31	104.88	110.83	106.84	106.39	108.97	105.78	107.64	106.81	107.26	101.97	106.27	108.19	107.75	107.65	106.21	105.87	104.22	107.29	105.36	106.72
110.63	113.78	110.49	108.92	108.89	110.05	109.9	110.84	109.48	108.91	111.55	106.87	108.46	111.06	110.05	111.43	111.38	110.18	107.58	110.15	109.94	108.97	107.51	110.49	111.37	111.74	112.05	110.63	111.34	112.87	109.01	110.87	110.59	114.16	109.87	109.14	113.33	112.72	112	108.68	111.17	108.33	110.97	114.29	111.55	112.47	110.88	112.05	110.74	110.02
101.91	98.962	100.67	96.881	97.019	95.863	97.994	99.405	100.44	102.19	98.301	96.55	96.244	100.55	100.39	101.08	98.9	101.88	97.892	99.684	101.71	97.335	100.12	100.82	95.306	96.328	98.597	100.38	96.733	99.503	102.61	98.49	99.427	99.383	97.334	100.06	100.07	99.335	96.794	98.338	96.648	99.752	100.37	100.66	97.273	97.058	98.389	98.986	101.1	102.51
105.82	107.48	104.66	103.09	107.05	103.94	104.41	106.05	105.77	105.18	107.98	108.19	105.59	105.11	99.969	106.51	107.46	103.22	108.56	101.15	101.73	104.75	106.35	107.51	104.8	103.66	106.53	104	105.71	106.4	105.83	107.76	107.53	105.58	103.83	104.72	103.49	109.37	104.86	106.38	108.11	105.54	104.76	108.22	106.75	105.36	104.59	105.61	101.02	103.41
104.99	106.06	103.81	104.85	106.69	107.11	107.13	104.52	104.61	108.63	104.03	105.8	103.86	106.46	108.49	105.59	107.18	104.4	106.21	104.98	104.01	106.26	102.98	103.81	105.27	103.59	107.61	103.96	105.26	104.44	102.69	106.86	106.73	104.76	105.45	106.08	103.63	105.15	102.23	106.67	106.31	107.07	104.48	105.12	107.08	102.85	106.75	107.34	107.32	105.25
101.38	102.08	101.96	101.88	100.09	101.1	102.92	102.75	102.66	101.26	101.81	100.99	100.56	100.48	102.31	101.44	99.365	103.74	101.75	99.513	100.9	101.65	99.889	100.19	103.31	101.91	102.04	102.86	105	100.9	102.22	98.274	102.85	100.67	100.52	100.54	104.41	100.78	100.86	100.01	100.66	99.476	104.54	100.54	100.98	100.03	100.91	100.68	99.435	100.67
98.116	98.431	97.611	98.278	96.945	100.16	97.032	97.348	97.573	95.87	96.768	100.5	97.205	96.663	97.325	98.848	95.911	99.067	101.64	97.682	97.473	96.857	98.901	97.697	100.65	99.121	98.469	98.017	98.324	99.946	96.026	97.73	97.562	97.806	92.949	98.293	94.754	97.01	100.37	95.77	98.939	100.05	100.59	98.478	100.89	93.4	98.377	98.235	97.632	99.152
108.15	105.64	108.02	105.94	105.98	102.92	105.45	104.73	103.91	104.87	108.14	103.73	105.02	103.28	101.56	105.04	108.11	106.38	104.63	106.46	106.12	106.82	103.51	106.42	106.66	106.54	105.65	105.86	103.15	104.3	104.39	104.42	107.53	101.33	106.9	104.13	104.13	106.18	104.05	101.39	107.43	102.41	107.82	103.19	107.53	107.86	106.18	106.69	105.81	104.84
105.89	105.11	105.57	107.46	105.18	105.34	106.79	102.71	102.19	104.57	105.93	104.9	107.11	101.62	104.72	105.07	105.86	107.89	108.6	104.87	103.45	103.55	106.21	106.48	102.85	105.44	103.37	108.42	103.83	106.53	106.61	107.38	106.44	103.59	106.14	107.6	102.47	107.34	104.54	106	110.67	105.13	104.41	104.35	106.63	106.91	102.7	105.07	105.76	106.39
106.1	103.7	102.79	107.67	104.8	103.67	104.94	104.5	107.51	105.06	106.36	104.44	108.36	106.6	103.01	105.64	102.46	104.89	102.83	108.69	107.89	105.02	103.77	105.44	106.79	106.28	104.64	106.43	105.56	102.85	104.72	108	107.41	107.01	104.57	102.8	107.88	106.74	107.07	107.24	105.77	107.34	104.34	103.18	105.84	106.21	105.35	102.97	107.22	107.83
98.868	98.266	98.621	99.082	95.676	99.138	96.92	100.47	94.8	100.64	99.166	99.901	96.054	96.566	98.914	98.461	98.752	96.737	100.37	99.481	97.726	98.099	96.04	97.561	99.347	99.567	98.213	95.072	99.991	100.27	98.655	99.125	98.468	98.416	98.634	98.203	97.955	100.45	96.708	97.931	97.898	99.359	99.883	97.3	97.927	101.02	101.05	98.019	96.477	98.099
106.68	108.17	107.06	106	110.24	106.34	103.75	109.2	104.37	107.92	109.29	103.91	107.06	107.35	107.25	106.41	105.43	105.35	107.83	105.74	106.72	106.56	105.22	103.98	107.51	103.41	106.38	108.39	108.86	106.48	107.67	106	104.62	106.29	106.86	106.14	108.65	107.43	105.49	106.42	109.41	106.79	107.29	105.17	106.56	106.93	107.45	108.64	106.12	104.39
97.288	96.724	94.262	101.06	96.65	99.991	97.574	97.914	98.655	100.14	99.912	98.433	95.176	100.2	96.621	100.8	97.127	96.334	95.962	96.297	97.041	99.432	96.273	98.418	99.489	101.35	99.646	99.69	98.668	97.833	100.32	99.98	98.377	97.319	95.014	97.814	97.34	94.846	97.504	95.335	96.708	97.467	98.46	99.002	96.162	99.929	99.995	99.223	96.793	94.502
106.1	105.96	106.02	106.19	106.95	108.65	108.04	106.32	107.31	107.16	105.62	108.01	105.81	106.6	107.6	105.88	109.47	109.01	108.35	104.76	105.85	108.55	101.95	111	106.94	106.55	107.53	106.4	105.27	105.07	107.18	107.12	103.27	107.09	105.55	107.18	106.58	108.99	105.44	105.82	107.8	110.06	110.07	104.67	106.48	107.41	109.03	105.3	106.71	107.29
95.386	97.445	97.876	95.591	100.51	97.245	99.247	96.725	99.148	96.146	99.827	98.444	94.955	97.673	98.648	96.91	97.733	98.007	97.954	95.974	94.948	97.118	100.11	96.536	98.402	99.847	98.919	95.819	98.243	98.984	94.548	98.125	99.494	101.01	98.993	97.644	96.4	100.31	99.793	95.981	99.298	96.991	94.799	99.499	97.894	97.594	100.57	94.11	95.097	97.947
108.17	107.67	109.55	106.75	109.76	103.95	109.93	109.3	109.71	103.46	110.41	109.84	108.57	108.71	108.62	107.5	110.2	108.23	107.9	107.9	107.14	109.53	107.73	106.11	108.58	107.53	106.41	110.97	106.72	106.64	111.15	108.64	108.48	108.77	109.72	109.66	106.23	110.07	108.03	110.23	108	109.31	108.12	110.61	109.58	107.51	104.49	105.82	110.16	107.79
105.05	104.84	105.44	104.19	108.15	105.26	104.86	106.62	107.78	107.69	108.21	103.93	107.37	105.91	103.6	107.52	107.76	104.01	105.03	105.92	107.43	108.04	106.73	104.65	106.84	107.77	106.24	107.04	107.18	107.64	106.07	105.97	105.08	106.42	106.77	106.14	107.19	104.05	105.56	107.26	108.66	104.58	103.33	106.36	102.91	105.22	107.89	107.39	106.56	105.68
109.06	107.99	107.04	109	109.45	108.63	109.66	106.89	107.83	106.39	106.75	107.38	107.58	110.63	111.6	104.69	109.62	109.78	107.5	105.29	110.08	105.52	108.75	107.76	105.89	109.23	112.12	109.62	107.33	110.05	105.85	109.02	108.5	111.84	108.85	109.79	107	108.67	108.53	105.71	104.97	108.83	109.01	110.87	106.39	108.54	106.69	106.19	108.65	107.26
104.09	107.2	107.32	107	106.98	102.93	105.86	103.67	106.14	107.41	107.63	105.93	103.92	105.8	105.69	106.5	106.9	106.33	101.68	104.74	106.41	107.57	107.29	107.04	107.7	109.09	105.7	106.27	104.77	107.73	105.91	107.02	105.27	104.09	103.22	107.83	102.74	104.76	104.91	106.23	110.95	106.55	104.04	107.55	105.27	106.7	102.67	103.66	105.69	105.85
100.27	96.687	99.377	99.673	101.44	96.734	100.23	96.001	100.36	98.039	99.119	97.756	100.99	101.08	103.78	100.54	99.864	99.661	98.934	99.911	99.398	97.5	97.705	99.224	97.422	99.191	98.324	97.319	97.612	98.676	102.3	96.534	98.755	97.94	97.873	97.978	97.967	97.847	97.929	99.121	98.935	95.46	97.608	97.822	99.81	99.113	99.345	99.83	100.55	101.73
102.59	100.56	101.88	101.71	99.148	103.79	97.426	98.854	99.505	102.3	100.7	99.667	104.16	100.93	102.26	99.231	99.844	99.959	100.73	99.897	101.41	101.85	100.46	98.527	102.12	99.791	98.757	99.937	99.052	101.23	102.54	100.7	98.505	101.88	104.73	99.325	102.79	98.71	98.973	98.461	98.844	96.262	100.26	100.87	100.79	100.81	103.54	101.01	99.19	99.373
101.76	100.11	101.92	102.62	98.89	100.44	101.49	101.35	100.24	95.908	103.11	103.46	104.25	99.101	100.44	100.71	97.401	101.13	99.132	100.37	100.12	101.61	101.63	97.953	100.51	99.801	100.28	102.8	101.4	101.84	100.83	102.51	102.92	102.12	98.981	98.917	100.86	97.737	99.673	99.767	103.79	102.74	101.86	100.76	101.8	99.015	100.41	102.52	102.24	100.67
103.1	104.76	106.92	106.18	108.31	105.63	106.14	107.18	105.33	105.96	108.78	107.35	105.25	107.91	103.92	105.35	104.85	108.18	103.72	106.1	106.69	108.76	104.14	105.29	107.87	104.86	105.21	107.88	107.64	103.46	106.02	104.42	104.53	106.1	104.24	103.57	105.1	104.88	107.12	105.82	107	107.8	105.55	110.62	105.33	105.64	105.26	105.69	105.34	104.6
107.09	106.29	105.04	105.25	107.11	103.33	100.62	103.54	105.44	106.8	104.84	104.81	103.39	103.45	105.54	108.97	105.99	105.48	106.47	106.67	105.36	106.49	105.98	107.02	105.89	105.67	102.38	105.87	107.33	107.19	104.59	105.88	108.13	106.58	105.05	104.33	107.81	105.34	107.4	106.31	107.04	105.31	105.25	103.86	106.38	106.98	106.22	104.52	102.13	106.47
105.39	108.95	109.39	109.82	106.71	108.81	108.98	106.74	106.9	109.88	106.62	107.39	108.98	106.88	107.27	106.78	107.46	106.09	105.46	107.68	109.78	110.75	103.63	106.4	106.95	108.53	109.07	107.3	106.06	110.8	109.33	103.13	105.65	110.36	107.54	109.32	108.35	109.86	107.53	106.77	107.36	107.09	108.85	109.77	106.36	110.53	105.56	104.23	109.67	109.79
103.68	107.9	104.49	105.75	107.14	109.48	104.54	106.24	106.14	106.51	105.86	106.74	106.66	110.42	105.22	106.44	107.11	105.7	103.33	105.16	108.48	104.89	108.2	107.57	108.4	103.79	104.63	111.47	108.14	106.04	107.44	104.48	109.86	108.98	104.51	106.93	106.3	106.37	104.18	104.86	108.05	104.04	105.57	108.59	104.42	105.6	106.63	103.59	104.88	104.18
107.95	107.95	111.22	111.52	109.37	108.98	108.36	106.87	108.31	108.28	110.35	109.88	107.17	109.19	109.94	107.11	107.12	108.96	109.44	112.71	108.52	111.27	111.09	107.17	108.19	105.72	109.13	108.43	107.37	108.38	108.96	109.51	107.46	106.65	108.37	108.72	108.6	108.65	109.32	107.03	108.57	109.94	109.41	104.62	109.84	111.68	106.64	111.42	108.1	108.93
105.08	104.35	109.8	104.93	104.52	106.26	102.05	106.71	105.08	105.73	105.86	106.79	105.69	103.47	105.8	103.99	104.61	106.24	108.91	103.46	105.03	109.71	103.18	104.63	104.96	105.45	104.1	105.71	103.88	106.32	104.24	104.98	107.72	103.51	104.95	105.23	105.99	104.46	108.2	105.65	105.85	108.1	108.18	103.78	105.13	102.44	106.52	105	105.84	107.63
98.084	101.45	102.35	101.85	102.26	98.356	101.46	101.07	100.73	105.39	98.73	101.56	98.529	102.54	100.72	100.31	99.863	102.39	98.859	98.56	99.829	100.82	102.69	99.457	100.9	101.05	103.8	98.983	100.57	102.69	102.15	100.17	98.939	100.61	101.63	100.99	101.81	101.26	96.945	101.53	103.3	98.755	100.45	97.845	99.182	98.928	99.425	99.553	99.347	103.43
112.13	107.79	107.03	110.18	106.56	106.95	109.39	111.27	106.08	106.12	109.55	109.18	108.37	108.64	109.55	111.37	112.92	108.28	110.12	108.26	105.87	109.87	108.72	109.05	107.27	107.41	105.89	108.63	109.41	107.75	107.76	106.12	108.7	109.46	111.05	109.6	109.29	106.56	107.12	111.19	110.06	108.04	105.97	105.53	105.54	107.02	109.34	107.13	107.23	107.92
99.774	96.765	96.534	96.89	96.492	96.37	96.706	97.364	99.464	97.896	99.039	97.498	101.38	97.359	96.228	98.28	99.221	98.593	94.845	98.592	96.785	98.789	96.253	97.843	97.646	95.984	99.348	96.067	99.496	95.888	98.346	97.08	95.219	95.202	96.671	98.812	98.504	97.408	98.172	98.014	98.34	100.18	98.22	98.515	97.609	100.34	96.611	97.918	99.527	94.825
97.439	99.448	97.023	97.714	99.503	97.3	95.61	98.373	97.95	99.087	96.694	98.556	102.43	97.575	99.84	100.83	98.965	100.5	100.67	100.77	101.01	99.694	98.893	97.872	99.26	97.113	98.017	99.571	99.411	95.24	99.844	103.42	97.915	98.342	98.279	100.48	102.71	98.201	102.65	99.461	97.758	99.424	97.329	98.701	99.218	99.93	100.56	98.324	97.837	100.49
96.729	101.82	97.759	97.222	98.759	97.828	97.509	100.21	98.333	95.779	95.925	97.223	98.544	100.27	99.173	100.4	98.38	98.791	100.76	98.892	97.418	96.565	94.993	97.507	97.175	97.015	100.64	97.385	96.861	99.881	99.432	100.5	95.088	99.964	100.72	98.687	97.656	97.545	102.42	97.63	98.811	98.95	99.673	100.79	99.611	101.66	97.307	99.682	99.907	97.509
112.2	108.03	107.7	107.92	110.07	111.04	108.48	113.74	107.48	110.66	110.49	106.41	111	107.36	107.2	109.62	110.54	110.14	108.2	114.12	111.89	113.32	108.42	111.68	109.23	113.54	110.24	113.16	110.76	112.74	110.76	111.55	111.89	112.13	112.18	110.05	112.65	110.52	110.27	110.85	110.35	110.69	112.9	108.25	110.4	107.9	107.88	108.28	109.55	108.81
110.16	108.16	108.74	105.95	110.65	109.68	109.44	109.44	110.63	105.21	108.84	110.93	106.74	111.49	108.45	107.78	106.38	107.81	108.88	108.74	109.36	110.19	105.14	109.68	105.63	109.03	107.27	109.68	110.02	108.2	107.01	108.21	107.95	107.17	107.3	108.75	105.28	109.25	110.51	109.45	107.26	107.64	108.67	109.14	106.21	107.61	110.89	108.97	109.73	110.75
107.44	108.85	107.21	109.53	106.93	108.91	113.19	106.34	107.45	111.73	108.2	106.9	107.87	106.5	107.49	106.78	107.25	109.81	108.55	107.56	106.48	105.62	107.72	107.7	108.22	108.74	109.35	109.11	107.01	110.03	104.83	107.15	111.69	112.55	106.69	108.23	107.84	108.71	108.01	106.55	108.89	107.55	107.82	110.19	107.18	105.31	109.85	107.35	110.46	108.57
96.25	95.3	98.291	100.29	100.84	96.869	99.311	100.26	100.1	97.229	98.882	97.765	100.6	98.359	96.986	98.694	97.535	100.51	98.686	99.748	99.557	99.764	98.388	98.572	97.369	99.81	102.15	98.942	98.219	98.284	99.727	97.144	100.37	100.31	100.24	99.865	96.999	99.308	96.386	96.498	95.636	100.05	97.425	98.813	97.579	98.256	99.25	98.198	100.31	95.301
101.42	97.628	97.726	98.401	96.45	99.03	96.506	95.029	101.13	94.155	98.766	95.379	98.676	93.902	97.413	98.07	96.425	99.034	97.908	99.251	99.772	99.529	98.05	95.389	98.205	99.781	94.53	100.85	95.187	96.945	98.729	99.681	96.45	97.205	96.162	99.04	99.43	97.561	96.055	98.002	99.33	99.803	98.704	97.588	100.76	100.14	97.457	98.203	99.114	98.63
99.983	98.24	98.215	99.318	94.384	100.26	101.3	98.443	98.276	96.967	98.382	97.237	99.524	101.58	97.696	98.236	100.14	98.79	98.174	99.211	97.624	98.495	98.415	100.03	97.795	98.301	99.73	101	97.177	99.728	97.674	99.505	98.651	99.961	95.932	95.567	95.651	97.433	94.692	96.07	99.504	96.26	98.245	99.304	99.409	96.281	102.67	96.612	98.8	97.296
111.04	109.82	113.44	111.84	108.38	111.21	110.41	111.73	111.71	111.49	111.81	109.88	109.34	112.96	111.23	107.79	108.75	111.14	110.11	109.81	112.21	113.78	110.43	109.08	111.47	106.62	108.35	111.31	111.57	110.37	113.05	110.99	112.72	110.31	110.22	110.52	114.48	110.24	106.75	110.24	109.37	107.57	110.45	105.5	110.42	109.92	114.47	111	109.52	112.3
109.75	109.12	110.95	109	107.03	109.62	110.8	106.59	107.41	113.31	108.45	106.84	107.48	110.49	111.95	107.55	108.32	107.58	106.5	107.46	106.22	105.36	106.16	109.89	104.75	110.67	109.57	109.79	108.29	103.42	107.85	108.36	105.8	110.4	109.47	109.75	110.05	109.18	109.57	107.54	106.94	108.61	109.03	108.24	108.27	108.86	109.53	108	109.04	108.91
105.48	103.41	107.71	104.03	104.79	105.63	105.02	106.6	108.35	106.45	101.94	104.2	108.9	108.76	107.22	105.93	106.19	104.96	105.04	107.59	103.96	107.83	101.91	105.25	105.74	104.79	105.82	105.77	105.49	104.02	102.95	104.65	106.18	106.12	107.95	104.24	105.59	104.19	109.21	107.26	103.65	103.46	108.91	106.49	104.63	107.61	108.27	105.81	105.01	103.15
104.69	108.56	107.21	105.73	106.94	106.35	110.99	106.51	109.62	105.98	108.29	108.9	108.96	105.71	110.2	107.12	109.8	111.32	105.6	109.65	108.16	108.23	110.12	106.14	106.56	110.61	112.03	106.14	104.85	107.91	103.57	108.75	107.76	108.88	109.05	109.87	105	106.65	105.53	110.78	108.92	107.49	109.67	107.26	108.26	104.18	109.41	108.16	107.89	107
108.97	105.21	105.25	107.13	106.99	107.45	106.42	104.71	106.28	105.84	103.67	107.52	108.01	103.68	106.83	104.2	106.45	107.35	107.68	104.02	106.83	108.81	106.6	108.04	104.84	109.59	108.37	106.52	107.9	107.77	105.81	106.03	109.3	108.84	105.28	105.11	105.84	105.73	103.76	105.75	104.93	103.94	107.47	107	102.04	104.11	106.66	106.9	106.6	107.86
98.106	95.173	96.944	99.135	98.787	101.21	95.21	98.431	100.35	97.918	98.107	98.825	98.491	96.137	98.763	98.076	97.472	95.646	97.104	98.82	100.55	98.748	97.306	95.099	98.2	95.834	96.782	100.73	96.599	97.132	98.606	96.189	98.293	98.034	95.093	97.206	97.199	96.067	97.867	99.87	100.4	98.616	99.319	97.778	98.369	100.2	96.497	97.115	97.877	99.232
106.21	105.97	106.92	104.07	103.02	106.28	104.32	106.04	106.57	104.43	106.55	104.37	105.41	104.82	105.24	105.32	104.11	106.23	104.12	107.59	108.66	105.2	103.58	106.23	106.09	104.95	107.21	106.92	107.29	106.31	107.07	106.68	107.57	107.54	106.2	107.74	105.09	105.15	105.12	102.99	108.43	105.84	105.67	106.81	105.13	105.09	106.03	103.78	105.05	105.08
107.89	107.76	108.14	106.46	106.88	107.5	108.65	105.62	108.83	107.09	104.58	107.47	105.98	105.48	107.3	107.04	104.51	108.9	103.87	104.26	107.7	104.72	103.61	107	106.83	107.8	108.28	109.05	108.13	107.16	104.69	105.61	108.32	106.59	104.61	105.21	107.9	105.72	102.18	106.21	106.5	106.15	106.82	110.27	108.76	106.51	108.82	104.86	109.02	106.87
105.35	106.34	103.88	106.75	107.97	103.95	108.89	104.52	104.7	105.7	106.55	104.57	104.96	106.45	107.93	104.77	106.56	107.39	107.75	105.75	107.8	105.7	106.45	105.65	107.08	106.56	108.9	106.54	108.86	102.87	107.01	105.08	103.37	104.86	103.51	104.85	105.81	108.98	107	105.5	106.87	104.13	106.17	104.85	106.86	103.97	103.61	106.27	105.92	103.72
104.94	105.59	106.34	105.57	103.85	104.55	106.25	104.76	102.92	107.23	104.33	106.31	107.1	106.09	108.05	105.05	105.35	104.82	107.88	107.04	108.03	106.45	105.75	102.49	106.36	106.85	106.35	104.37	107.15	102.54	105.96	100.68	107.27	103.17	104.93	105.76	108.55	104.23	106.15	102.36	104.45	110.55	105.54	106.44	106.47	103.92	104.67	104.86	107.05	105.08
103.44	105.22	103.92	106.61	105.45	106.9	104.05	105.97	102.09	108.53	105.88	105.92	105.54	106.42	106.64	103.39	105.42	106.78	103.21	106	105.07	102.02	105.96	106.74	108.59	106.08	106.97	105.01	102.6	105.42	105.53	104.91	104.68	102.8	104.77	104.32	106.54	107.74	109.6	103.21	108.6	105.07	106.4	106.29	107.99	104.91	101.86	105.69	105.2	104.99
101.74	101.96	102.24	100.22	103.51	100.5	102.77	98.715	100.91	100.93	100.78	103.22	101.54	104.08	101.44	99.775	99.785	102.08	100.16	101.34	101.78	100.07	95.927	101.51	102.34	101.46	102.27	102.6	99.796	102	100.26	101.03	101.61	102.09	102.48	99.448	102.18	102.62	102.11	97.905	95.492	101.01	103.83	102.29	99.007	97.349	99.225	100.44	98.435	101.58
106.31	105.39	104.75	104.52	105.42	102.17	106.18	102.83	105.73	104.39	107.17	105.63	105.72	102.63	104.69	107.64	105.37	104.3	108.17	102.68	104.41	106.36	108.03	106.68	104.95	104.98	106.07	104.95	105.65	106.72	104.61	104.78	106.13	105.38	104.09	101.55	106.62	105.21	104.82	107.13	101.86	104.61	105.27	104.34	104.24	108.34	107.06	102.06	104.97	103.25
105.31	105.81	106.21	108.53	109.25	106.63	107.26	111.36	106.38	107.79	109.61	106.38	104.14	104.69	106.09	106.71	105.06	110.59	104.18	106.61	105.2	106.23	106.97	106.6	106.88	106.14	104.52	107.86	105.92	106.01	108.25	105.22	107.29	105.82	107.59	106.6	107.55	106.65	106.24	108.56	108.3	108.85	107.72	108.09	105.47	107.62	107.77	107.67	105.35	107.6
104.02	107.74	106.67	104.71	106.56	107.19	106.15	104.93	106.29	106.93	104.47	104.81	106.23	107.47	103.72	107.44	108.03	102.68	104.35	106.27	105.6	108.42	104.98	102.86	104.34	106.02	106.4	105.71	105.78	105.98	106.3	103.48	104.31	104.66	104.26	107.4	102.26	107.3	107.9	101.75	108.83	103.51	106.5	104.99	102.38	105.83	107.44	105.42	107.8	106.94
100.92	98.97	100.97	97.635	101.39	102.58	98.214	101.58	102.52	102.01	100.59	98.698	100.06	102.22	99.112	98.311	102.66	100.27	100.13	103.43	101.65	98.504	101.92	101.53	103.45	102.82	98.531	102.04	103.18	102.72	101.95	102.25	103.08	97.549	101.39	99.266	102.9	98.168	100.31	101.12	101.19	103.72	96.862	100.39	102.54	100.41	99.219	101.99	102.18	99.367
111.37	111.1	107.99	108.53	112.18	109.45	111.91	109.8	113.15	108.68	112.36	109.09	110.44	109.09	112.34	110.82	112.17	109.44	112.36	109.19	107.36	108.89	112.22	112.82	109.04	112.19	110	110.03	110.98	109.7	111.52	113.81	110.07	110.65	111.38	111.77	109.69	107.19	108.68	109.73	110.08	109.77	110.52	111.59	109.29	111.37	110.82	112.29	108.41	109.82
106.76	103.84	107.31	106.31	107.73	104.3	103.87	103.04	105.8	105.57	106.36	105.59	106.13	104.72	108.2	107.48	106.79	106.52	107.33	104.8	104.64	107.15	105.87	106.87	105.02	104.64	105.9	105.08	105.65	104.44	105.16	104.72	106.22	105.7	102.61	105.85	105.5	103.9	105.83	107.19	104.76	107.09	103.97	100.99	105.12	101.37	104.15	106.89	106.22	105.6
109.23	106.8	109.92	109.55	107.63	109.2	106.77	108.58	108.16	108.18	109.2	107.87	107.75	105.56	106.22	109.01	110.68	109.27	111.91	108.24	107.8	107.14	109.65	106.41	108.27	109.85	108.58	107.2	110.46	105.11	108.72	108.34	108.3	109.74	108.16	107.94	108.31	110.43	112.05	109.83	109.68	107.27	110.36	106.63	110.57	108.24	106.75	108.07	110.95	107.52
101.89	100.75	102.99	96.955	100.45	101.89	99.564	99.369	101.79	102.67	99.955	101.63	97.19	103.7	100.76	100.46	100.88	99.63	99.119	103.67	102.35	102.52	100.73	99.654	99.536	99.453	100.48	100.96	101.76	102.62	100.96	100.97	99.48	98.409	101.71	96.034	103.42	98.539	99.227	100.95	99.765	100.18	99.498	102.47	101.74	99.066	102.27	98.593	97.47	100.06
104.69	104.07	103.96	105.28	108.61	104.95	108.85	102.8	105.41	104.56	106.48	102.78	102.91	105.36	105.45	104.85	104.38	104.43	107.97	106.44	106.99	106.7	105.07	104.72	104.75	106.48	104.95	108.79	103.46	106.41	104.55	105.09	107.37	105.88	106.7	104.94	106.64	107.11	105.68	104.17	105.42	106.58	106.05	107.09	105.44	105.72	104.96	103.17	106.08	104.75
108.8	106.06	108.97	107.15	110.54	107.94	108.69	108.64	107.2	107.59	106.55	108.76	112.23	109.92	110.91	108.43	110.86	106.46	107.05	108.61	106.1	108.1	108.95	112.66	107.38	111.63	109.51	110.58	107.9	111.41	106.69	108.86	107	108	109.78	109.13	106.9	109.17	109.21	110.33	110.18	108.4	106.97	108.71	106.74	107.79	106.37	109.06	108.63	107.03
107.95	110.18	107.07	111.23	106.1	107.94	108.27	107.59	107.47	109.11	106.11	108.19	111.89	109.63	108.06	110.42	105.41	109.46	108.99	105.41	108.58	110.21	108.79	107.48	107.49	106.77	107.22	109.35	104.91	106.07	109.25	106.66	106.15	106.8	107.69	108.56	106.39	109.06	107.91	105.05	107.63	105.74	106.91	108.97	107.94	104.75	109.18	107.82	105.09	106.97
111.5	107.1	108.72	111.32	107.21	108.8	108.03	109.99	109.35	105.4	107.15	108.28	106.53	107.16	103.99	105.48	105.91	108.9	108.11	108.49	107.89	107.88	110.75	109.73	109.05	107.18	109.27	108.13	108.92	109.51	107.26	106.13	110.78	108.75	110.35	106.65	106.99	110.91	106.8	107.64	109	112.38	108.3	110.07	107.07	106.23	110.86	109.54	106.52	108.81
107.95	107.87	110.61	108.2	111.15	113.44	110.78	111.34	111.73	110.53	110.78	111.06	111.9	113.24	107.86	110.64	109.18	108.97	109.73	108.5	108.76	109.4	111.57	107.45	111	107.16	109.07	110.51	111.48	109.64	109.38	108.48	107.24	108.07	112.11	109.52	110.14	108.84	110.36	112.31	107.18	110.53	108.22	108.92	109.82	113.78	111.6	109.47	110.11	110.34
100.61	98.129	95.791	100.18	100.59	99.536	101.64	100.96	100.28	100.64	99.142	98.956	98.696	100.23	100.93	100.83	101.08	100.6	99.288	101.41	98.568	100.51	101.26	101.92	98.551	102.12	98.612	101.88	100.94	102.86	99.172	99.172	99.43	98.815	101.46	101.36	103.58	101.89	101.22	100.55	98.035	99.817	98.675	101.42	102.12	100.48	100.12	102.25	99.598	100.61
106.74	106.31	102.35	105.32	104.86	104.98	107.26	103.55	106.32	107.91	105.36	109.94	106.07	105.96	106.5	105.6	105.15	104.48	107.1	105.25	103.7	106.47	107.93	106.29	104.4	103.62	106.65	105.64	105.5	104.08	104.98	105.22	102.74	104.43	106.93	105.89	105.57	105.19	104.42	104.91	108.38	105.84	106.94	106.66	107.16	108.43	106.83	105.9	103.16	106.42
99.413	99.464	100.92	100.38	99.949	101.18	102.39	101.14	102.03	101.27	99.701	100.58	100.82	103.5	102.21	98.188	99.342	101.21	98.969	103.58	101.14	103.11	100.11	101.19	101.79	99.521	103.02	100.23	101.11	100.35	99.013	100.29	101.82	101.9	100.86	102.95	102.36	101.88	100.09	99.347	100.88	100.29	101.3	97.931	99.824	103.26	97.709	100.5	100.7	102.97
110.33	108.96	109.54	106.52	108.15	110.72	109.32	111.26	106.9	109.87	107.45	109.55	106.39	109.18	106.36	111.18	105.23	108.2	107.19	109.45	106.91	109.26	109.51	112.22	110.12	106.89	109.56	106.48	110.77	109.31	110.43	109.07	109.04	108.98	108.67	105.37	108.3	106.93	108.93	109.59	111.23	108.26	109.55	108.78	109.2	110.46	109.04	109.63	109.93	109.03
107.88	104.38	105.15	105.61	105.89	106.61	107.9	104.25	107.12	105.85	106.17	106.97	108.58	105.04	105.95	105.81	105.79	108.23	104.34	105.44	102.12	106.5	104.88	105.15	107.59	106.03	107.53	105.06	101.58	104.95	104.29	110.16	106.7	106.64	102.78	104.5	105.01	103.28	104.51	106.71	103.79	107.07	103.35	105.19	104.22	105.99	105	107.68	105.54	108.44
105.81	107.09	104.61	105.22	106.14	106.42	106.77	104.98	105.75	107.05	104.47	105.75	104.08	105.2	105.4	106.56	109.22	106.42	106	104.47	105.21	105.19	106.14	107.89	105.57	102.63	108.04	106.73	109.1	107.39	101.75	106.03	106.64	105.5	103.95	105.34	104.84	102.02	105.6	107.14	105.21	105.04	106.96	105.84	110.17	106.71	105.08	103.2	102.39	105.66
98.163	97.835	99.436	97.235	97.377	97.967	97.511	99.699	99.689	100.28	97.844	102.3	99.759	100.23	99.442	100.89	98.298	98.644	99.538	97.568	99.987	98.845	97.74	97.372	96.86	96.325	99.96	101.32	101.94	97.576	98.83	100.3	98.911	97.908	97.195	98.37	100.65	99.868	102.32	96.987	95.161	96.937	97.63	100.37	98.136	98.096	99.817	94.555	99.704	99.827
109.74	105.72	104.74	106.98	112.23	111.08	108.57	107.46	107.53	108.83	107.71	106.21	106.88	108.6	109.19	111.19	109.1	108.84	108.35	109.41	109.01	109.43	108.12	105.99	105.55	108.51	108.35	106.33	106.97	109.87	106.83	107.27	109.06	108.95	107.75	105.88	107.23	105.76	109.36	109.2	106.58	108.67	110	106.9	105.47	107.99	107.66	107.72	108.62	107.61
106.06	101.52	103.68	106.32	102.68	100.72	104	101.65	105.76	104.51	102.59	107.58	108.27	107.88	107.58	107.31	104.27	107.55	108.87	106.07	107.26	104.76	105.64	106.42	109.61	104.81	103.41	106.27	105.39	104.92	109.39	104.98	106.11	107.92	108.04	108.22	106.15	105.47	106.51	105.95	105.33	105.38	106.47	104.94	104.85	101.55	106.43	102.68	105.09	102.32
106.66	108.95	107.18	109.2	105.68	106.89	108.76	108.7	108.21	109.35	105.56	108.85	105.02	107.2	106.05	109.22	107.21	110.43	107.42	110.16	107.19	107.91	108.33	106.65	108.26	105.47	111.84	110.8	106.89	106.63	105	108.36	106.4	106.58	107.8	106.78	111.26	109.21	109.7	106.28	107.01	109.15	109.63	105.82	107.55	108.99	109.3	106.71	105.86	109.3
97.063	95.706	95.421	99.759	98.844	97.762	100.61	100.52	100.49	99.479	101.98	97.795	99.115	98.304	97.776	96.36	96.855	98.844	98.649	100.38	99.524	100.57	98.882	99.41	100.7	97.708	96.817	98.306	95.202	97.233	98.465	95.859	99.449	98.764	97.415	100.91	101.71	96.46	98.928	95.915	98.197	98.252	99.278	97.856	98.689	100.92	100.13	100.72	99.088	100.28
105.28	103.71	105.16	105.43	103.81	105.27	104	104.86	103.68	105.88	105.07	101.45	103.78	106.11	105.18	105	103.28	106.1	107.52	107.98	109.34	107.36	107.93	103.24	104.2	107.51	105.78	104.53	106.92	107.23	103.55	104.11	104.69	107.83	107.44	103.01	106.31	105.03	106.22	107.91	103.68	103.93	108.1	103.7	105.02	104.58	107.97	104.84	107.18	104.99
107.72	109.85	107.81	109.71	109.41	110.5	107.56	107.35	107	109.71	108.96	108.34	110.06	108.42	111.6	107.29	109.83	107.68	107.67	108.46	112.14	110.45	109.52	107.9	109.27	108.97	108.33	111.79	109.57	108.07	110.05	107.29	107.57	106.47	108.02	107	109.35	109.63	108.53	108.27	109.74	109.22	109.42	110.64	109.77	112.63	110.33	109.32	109.59	110.82
106.72	106.6	106.52	106.26	105.69	105.44	105.82	107.54	104.29	105.48	105.89	104.82	104.57	106.85	107.14	106.6	107.53	107.71	106.91	108.25	103.58	109.69	106.7	105.7	106.45	108.97	107.62	107.31	105.88	106.1	106.08	107.05	104.69	106.69	104.56	104.74	105.79	109.26	107.01	106.36	106.38	108.32	108.35	104.57	106.18	106.12	106.08	104.09	108.32	108.03
106.71	108.85	108.75	107.69	107.26	108.65	108.73	107.32	106.15	109.45	109.21	112.25	108.49	109.11	109.21	105.95	109.29	107.82	105.3	112.37	109.3	109.04	109.16	110.12	110.11	107.13	106.13	109.18	107.89	107.05	110.37	107.48	109.39	104.56	106.11	107.76	110.45	109.31	108.44	106.92	108.07	109.19	106.29	110.7	109.28	107.81	111.84	103.79	105.38	105.08
106.44	104.69	105.98	105.33	108.27	103.71	104.71	106.5	106.76	110.26	107.6	106.56	105.42	107.38	107.46	107.49	106.06	107.47	105.69	107.95	104.87	106.86	106.82	107.18	108.11	107.1	105.74	106.87	106.48	105.99	104.03	104.08	106.12	107.24	107.7	108.78	107.58	105.41	104.39	106.71	108.51	106.05	108.13	107.9	105.2	107.68	105.48	104.66	107.01	105.41
107.46	105.61	102.95	107.01	107.38	106.99	102.57	107.15	108.86	103.06	105.96	107.84	105.15	104.99	103.71	108.63	104.89	107.53	109.25	105.38	101.45	104.43	103.88	105.87	104.54	104.65	108.79	104.49	106.91	103.89	101.47	105.44	104.22	105.06	103.15	105.33	105.55	105.78	106.3	107.35	105.67	106.69	106.29	106.17	105.84	103.79	103.68	105.8	104.14	105.67
104.59	104.51	105.78	107.97	110.48	105.16	106.03	103.58	107.76	105.86	106.28	107.44	107.75	102.91	104.36	107.54	109.4	105.27	106.82	106.11	102.35	105.94	103.24	106.04	108.74	108.89	104.45	108.41	105.64	106.54	105.55	105.68	107.42	104.52	109.61	104.59	108.76	106.73	107.77	108.17	105	105.58	106.17	108.95	106.66	106.99	104.53	107.48	108.35	106.9
104.8	105.15	105.35	106.27	105.5	104.02	105.88	104.18	106.65	109.16	104.2	104.33	106.3	104.79	106.31	107.79	106.18	104.72	105.21	106.56	106.33	103.78	109.51	105.82	105.16	104.38	104.96	104.64	104.84	108	104.64	107.95	107.11	108.44	104.98	106.42	105.32	102.45	103.66	105.97	106.96	104.33	105.96	103.22	102.17	109.08	107.96	108.17	104.44	105.82
107.45	103.49	102.7	102.35	107.73	107.98	104.66	104.43	104.84	105.24	105.88	107.62	108.11	104.87	105.42	103.19	106.7	103.91	104.29	107.62	106.79	106.39	105.15	103.63	104.21	105.13	102.68	104.64	105.98	107.34	107.72	106.65	105.6	103.7	107.08	103.33	106.11	107.18	108.85	107.16	105.57	109.41	104.49	107.06	104.95	108.49	104.47	104.02	104.85	104.85
105.28	105.34	105.49	107.63	108.6	107.55	105.37	100.23	106.92	106.75	106.76	106.86	108.06	106.26	108.31	108	107.45	106.06	106.73	107.16	107.32	106.32	104.11	104.95	107.68	108.72	106.59	108.08	104.91	105.38	107.06	105.65	105.62	110.14	104.31	106.57	107.84	108.31	105.45	103.17	106.32	104.43	105.11	107.33	106.27	108.51	106.74	103.16	104.92	109.67
104.63	104.96	106.76	105.75	104.9	105.49	105.07	105.98	105.18	107.91	110.52	105.68	105.85	104.65	106.52	108.66	106.28	104.74	105.84	106.31	104.14	108.77	109.93	105.06	107.21	107.12	106.09	106.56	108.88	106.63	107.36	106.14	102.21	108.76	108.08	104.88	104.95	108.14	101.28	107.35	105.65	106.75	109.16	106.8	102.85	102.51	104.99	107.38	108.6	105.95
97.962	100.09	101.58	100.2	98.309	100.46	103.26	99.629	100.52	100.75	101.54	100.71	100.73	102.85	99.107	99.528	101.75	99.296	101.87	101.58	103.51	99.342	100.98	99.371	100.33	100.1	100.6	102.24	103.99	100.27	102.98	100.94	101.5	99.227	99.984	99.868	101.94	97.548	98.567	101.89	100.61	100.33	100.43	100.44	99.542	99.474	101.67	101.67	98.872	100.99
108.04	108.77	107.89	108.98	107.81	105.88	107.16	108.88	106.46	113.26	107.39	109.94	111.54	109.56	107.68	106.81	110.21	105.77	106.24	106.16	107.52	109.98	107.15	110.54	109.01	105.79	107.89	105.08	108.38	106.73	105.46	107.63	107.17	107.73	106.34	108.86	107.29	108.66	106.32	107	110.29	109.23	106.79	108.86	109.97	108.87	107.81	108.28	109.42	107.74
99.459	97.087	98.34	99.702	99.61	96.433	100.23	97.644	98.932	98.979	98.687	101.62	98.169	97.744	98.359	97.893	98.44	99.652	98.016	98.453	97.896	98.991	97.687	98.573	99.269	97.033	98.132	97.237	99.298	98.835	98.372	99.624	98.195	98.392	98.244	102.22	101.26	99.38	98.603	102.5	98.897	97.979	99.297	97.656	99.06	96.885	99.254	97.555	98.913	96.88
108.75	107.72	111.14	109.07	108.16	109.86	108.4	104.77	107.63	109.24	106.7	108.61	108.11	109.01	107.98	104.5	111.87	106.71	108.06	106.34	108.18	106.87	110.34	106.59	108.06	108.34	107.68	109.64	105.98	109.23	108.84	107.28	106.05	106.11	108.37	108.17	108.88	108.65	107.48	110.18	108.3	106.94	110.58	107.84	107.6	108.75	109.23	107.74	105.66	108.44
106.51	104.62	109.65	105.64	103.36	106.7	106.26	106.88	105.03	107.03	104.84	104.84	108.33	105.71	104.42	105.92	106.02	105.68	108.68	106.03	108.67	108.54	109.68	108.13	107.22	106.12	106.93	106.03	108.25	104.19	106.47	103.89	107.3	105.22	105.19	109.59	108.38	111.18	105.93	108.43	104.33	105	105.48	108.72	106.13	108.8	104.67	103.43	108	108.8
102.32	106.7	107.17	106.45	107.08	106.54	104.95	106.08	106.99	106.04	105.48	107.02	105.46	104.13	105.34	105.32	103.31	103.38	106.3	107.29	104.74	105.87	105.93	103.43	102.03	106.14	105.49	106.27	106.24	105.2	107.21	106.54	103.88	103.63	109.23	109.34	106.9	104.18	106.78	106.73	103.23	102.89	106.2	106.15	105.41	105.45	100.34	107.53	108.75	108.15
105.08	106.12	107.73	103.81	104.35	104.29	107.41	107.33	105.31	110.2	108.58	103.79	105.76	104.58	103.69	106.31	108.27	107.68	106.43	107.72	107.44	105.03	108.41	106.61	103.89	106.47	105.94	107.35	107.18	106.96	106.46	107.4	101.81	105.74	107.98	106.73	104.39	104.82	106.8	106.7	106.55	108.13	106.06	107.96	106.6	108.34	106.18	105.94	108.74	106.7
106.37	105.71	108.93	104.55	107.06	107.22	105.3	106.99	105.07	103.32	107.17	103.62	109.04	106.18	106.62	110.33	104.82	108.48	103.77	105.51	108.32	105.85	105.68	103.86	104.86	106.73	105.53	102.83	104.9	103.76	104.27	108.11	106.32	106.84	102.61	105.04	106	107.64	107.64	102.68	107.31	104.24	107.92	108.45	105	106.24	103.5	108.11	105.5	104.79
100.13	99.052	98.165	98.718	96.324	98.263	100.32	99.95	99.729	99.122	96.11	99.567	96.039	98.467	97.324	97.652	97.003	95.258	100.15	99.696	101.03	96.95	97.481	99.07	99.342	98.949	97.026	97.347	99.038	96.858	97.639	98.2	99.502	100.59	98.166	96.681	99.377	97.773	98.449	99.033	100.72	99.292	97.441	100.24	98.451	100.86	96.617	97.472	98.23	98.783
103.02	102.17	106.99	108.19	104.57	106.37	104.63	105.44	106.72	103.89	105.54	105.29	101.04	105.73	102.45	106.37	102.52	102.92	107.73	104.61	106.46	105.14	103.63	105.73	105.34	107.01	104.82	105.19	105.23	102.09	101	105.33	106.46	104.68	108.1	104.92	104.48	103.48	106.5	106.02	103.7	102.99	104.18	106.78	109.31	101.78	105.22	105.05	105.39	103.71
103.31	97.333	96.837	96.641	99.748	97.397	96.884	97.621	98.135	98.857	101.84	101.4	98.192	99.52	95.834	96.597	97.009	99.724	96.315	100.01	95.316	99.508	100.26	95.466	97.763	96.919	98.487	94.798	98.216	97.492	98.248	96.56	99.535	97.582	96.813	97.153	99.262	100.48	96.293	96.792	99.359	98.373	100.39	97.576	97.868	97.316	94.416	100.4	98.554	96.542
103.26	105.21	106.77	104.94	105.27	106	107.09	105.3	106.89	106.17	105.47	109.36	102.69	107.56	104.59	104.64	100.97	104.29	105.49	105.48	108.32	108.06	104.88	104.59	109.31	107.16	106.79	103.82	106.5	103.89	106.01	105.6	105.46	103.96	102.24	106.03	105.25	108.32	103.42	101.02	108.45	106.98	106.41	106.89	104.21	101.15	104.07	107.07	105.06	105.4
100.43	99.22	100.04	102.11	102.62	99.865	100.39	101.84	103.1	98.241	98.964	103.06	101.41	97.513	100.99	101.47	101.89	99.434	99.801	99.365	100.03	98.94	100.67	99.351	103.31	106.01	102.32	102.64	101.08	99.706	103.17	102.61	100.72	100.32	98.598	100.24	99.955	101.83	100.84	97.947	99.152	102.43	103.43	99.706	96.763	100.28	101.18	97.906	100.92	98.15
105.12	110.49	107.98	107.15	106.3	106.61	111.19	109.3	106.04	110.1	108.8	110	106.53	109.69	111.76	110.29	105.72	106.33	110.9	105.04	109.04	107.96	108.76	109.99	109.67	106.45	109.89	107.59	107.45	107.15	109.08	107.41	107.37	107.98	106.55	107.64	107.69	108.32	110.51	106.97	104.55	105	109.38	108.04	107.13	109.04	105.99	109.53	108.35	106.24
103.92	103.26	104.53	102.7	100.61	105.38	101.51	100.93	103.09	103.07	102.34	104.75	102.46	104.36	104.23	102.67	102.61	104.98	99.287	102.49	103.29	102.77	100.13	103.06	103.08	105.26	101.4	102.03	101.08	103.19	104.17	100.41	103.37	101.9	105.24	102.44	102.3	106.1	105.81	103.72	103.42	99.933	105.03	99.56	102.27	104.52	101.05	103.89	104.04	102.25
98.828	97.778	99.628	98.078	98.059	98.036	96.336	99.551	99.11	97.204	100.92	97.98	97.737	94.753	98.069	97.669	103.17	101.03	97.793	100.09	100.7	99.344	99.102	99.042	97.757	96.121	98.825	100.69	102	100.1	97.817	99.626	98.277	101.96	97.754	97.982	100.06	100.81	95.29	96.79	99.145	101.06	97.798	101.13	102.52	99.379	99.338	102	96.601	97.873
105.42	107.44	102.45	106.2	107.55	102.93	107.23	104.3	105.17	105.18	104.85	105.98	106.48	103.7	103.35	106.09	103.02	104.08	106.34	105.24	108.15	106.25	106.16	105.6	108.36	105.28	107.15	106.87	109.11	107.7	105.43	107.07	107.4	107.27	105.81	104.87	104.5	106.89	104.14	108.44	103.53	102.59	105.48	106.51	105.85	102.39	104.77	107.16	105.72	101.18
106.18	107.49	105.87	102.59	104.9	106.39	105.85	106.36	106.18	104.88	106.54	104.63	104.85	104.66	102.89	104.45	103.17	104.24	101.28	105.24	105.93	105.48	104.25	103.55	108.8	106.66	105.11	106.41	106.52	105.4	104.25	105.88	105.78	106.71	105.8	104.87	105.45	106.46	104.63	104.76	107.17	107.76	105.81	102.7	108.24	102.34	105.53	107.81	106.26	102.29
110.9	105.94	104.85	107.74	105.51	104.5	104.86	106.33	107.85	106.98	103.86	103.11	107.57	101.53	108.45	108.39	107.23	104.9	104.96	104.53	106.21	106.15	105.82	107.7	106.66	108.34	107.23	106.95	104.75	106.34	105.5	107.42	104.17	106.53	104.04	103.49	103.2	106.2	107.06	104.05	103.56	106.21	105.98	105.04	107.61	105.19	106.62	106.91	107.58	107.52
111.11	107.04	105.93	107.77	108.21	108.36	107.06	107.73	106.63	107.75	104.33	108.84	106.01	102.1	105.67	105.54	107.85	108.37	108.79	107.91	107.85	107.04	104.91	108.83	103.92	108.56	108.61	107.53	107.47	105.99	105.8	107.4	106.84	107.82	104.8	106.9	104.8	104.63	109.2	110.02	109.84	107.08	105.04	106.76	106.67	107.79	105.79	107.37	105.72	106.39
105.19	105.28	107.38	106.16	104.67	107.1	104.12	105.04	105.64	103.03	104.63	107.55	105.91	104.54	106.92	107.8	104.36	102.51	106.35	104.79	105.21	103.48	101.65	107.54	106.64	104.67	106.71	102.13	106.46	106.72	107	105.84	103.58	106.29	107.03	105.37	103.31	106.11	107.54	106.5	106.08	105.42	105.91	105.86	106.89	103.9	105.08	108.12	107.81	101.34
107.05	101.24	107.22	108.52	105.74	106.07	104.81	106.13	106.76	105.73	107.12	104.44	105.66	105.07	107.86	106.1	107.53	105.45	104.53	103.62	106.98	105.38	107.95	106.35	103.63	103.62	108.74	108.36	107.44	107.88	103.55	107.61	106.16	104.2	106.79	104.99	110.12	105.43	105.57	103.81	107.85	108.41	108.46	106.98	108.88	108.28	106.65	105.04	108.81	104.29
103	107.96	108.44	100.2	103.76	105.12	108.85	104.54	104.22	105.36	108.34	105.31	105.64	106.92	105.8	106.16	106.82	105	101.25	106.43	105.9	106.78	105.86	107.27	105.64	105.41	106.91	106.61	105.02	107.48	106.8	102.55	107.42	110.47	107.5	106.83	105.38	109.01	107.05	105.06	104.23	104.29	105.4	107.25	108.33	106.02	106.79	104.87	107.87	106.16
108.08	104.7	108.61	107.8	107.5	106.81	106.92	107.72	106.1	111.49	106.89	107.52	106.38	108.67	108.31	110.9	105.15	108.99	109.33	107.74	106.39	109.75	108.9	109.42	107.71	109.83	109.67	107.82	108.18	110.45	110.86	109.71	108.64	106.32	106.66	108.83	108.41	109.33	109.22	107.07	107.2	108.9	107.47	109.94	106.15	108.63	107.38	108.18	112.1	110.32
108.33	108.71	105.63	106.62	105.82	104.47	106.99	107.98	105.03	106.88	105.47	105.45	107.75	106.39	105.24	108.09	108.26	106.87	105.93	106.9	107.17	105.53	105.82	105.87	105.19	104.1	108.54	106.32	105.21	103.6	105.53	105.25	103.27	105.77	107.51	107.78	104.74	104.44	105.89	106.54	102.62	105.97	105.59	106.19	106.2	103.81	105.75	107.38	106.61	107.21
98.905	100.04	99.929	102.49	102.85	98.55	102.78	99.894	104.84	99.181	102.46	100.74	99.764	102.75	102.08	98.987	99.565	102.64	102.72	102.46	101.8	103.24	104.19	101.94	103.41	99.52	101.44	98.696	100.47	101.08	101.75	99.259	100.89	100.84	100.88	99.08	102.66	103.17	99.804	100.82	101.97	97.863	104.08	100.25	100.2	101.87	101.34	102.22	99.744	101.96
98.828	98.939	99.25	98.292	99.357	95.672	99.778	98.828	96.626	96.844	98.247	98.1	98.402	97.608	98.323	96.14	97.38	96.402	98.543	98.874	98.149	98.874	97.612	97.507	95.934	99.505	99.549	98.475	96.372	98.682	96.975	100.78	99.089	96.094	100.3	98.91	98.593	98.458	97.352	95.9	98.312	96.434	96.172	94.284	97.65	98.754	95.616	100.45	96.084	97.757
102.11	100.64	99.766	104.27	98.149	99.729	101.67	102.5	103.03	101.61	101.75	100.3	98.015	101.68	102.37	102.4	97.613	99.773	100.39	100.69	101.28	99.234	100.81	103.48	99.081	102.25	101.91	98.912	97.028	99.116	98.399	99.394	99.675	98.371	98.97	100.73	97.988	101.7	102.52	99.844	101.88	99.684	100.84	99.853	100.15	101.22	100.02	98.723	99.422	102.79
96.668	97.949	97.93	98.76	99.386	97.054	94.282	98.878	99.852	98.838	96.52	98.148	97.896	101.42	96.871	95.117	97.385	97.564	98.965	97.728	98.719	95.611	97.227	99.15	99.525	100.02	96.576	98.108	97.398	99.181	97.391	99.625	97.137	97.249	102.43	97.779	97.366	100.6	92.608	98.924	99.623	99.512	98.055	97.478	97.131	100.03	97.767	98.326	98.168	99.028
106.6	108.01	108.49	107.65	106.17	110.08	107.91	109.38	109.37	109.81	108.7	105.74	109.31	107.88	108.92	109.96	111.1	110	107.68	105.8	109.44	107.98	108.03	108.43	107.1	108.7	110.94	107.95	108.93	108.7	108.37	107.63	110.48	109.78	111.63	106.04	109.52	108.65	108.3	105.44	111.48	109.15	107.92	109.67	111.04	107.2	110.17	106.89	109.31	107.57
99.424	97.158	97.802	97.317	97.151	96.922	95.403	96.36	97.463	97.182	101.29	97.341	97.009	96.028	97.88	101.12	96.663	95.989	99.465	99.048	99.49	95.426	97.148	95.687	97.725	98.192	96.845	98.857	95.522	98.799	99.11	97.582	100.87	98.192	98.56	96.743	99.39	96.109	99.813	97.677	99.775	99.014	98.684	100.79	96.509	97.782	97.916	97.326	97.18	99.063
105.4	106.11	109.66	104.69	108.28	104.9	105.92	101.92	103.67	105.6	103.29	104.72	104.91	105.64	108.5	103.4	106.41	106.5	105.65	105.14	106.14	106.06	105.13	104.63	107.85	105.83	102.62	103.65	106.3	105.95	106.81	104.56	103.46	104.93	108.5	104.96	106.13	103.45	105.99	106.46	105.5	105.73	104.94	103.79	103.76	105.67	106.6	106.44	102.6	103.82
109.65	107.88	107.89	107.18	108.04	109.12	106.59	108.91	109.3	109.58	104.74	106.96	110	110.83	110.98	106.57	108.33	107.72	108.84	105.87	108.14	105.26	104.06	108.94	105.92	106.93	108.5	107.6	107.31	108.17	109.19	107.08	107.95	109.44	107.23	109.24	106.25	107.68	107.07	105.65	106.87	108.06	110.71	110.78	110.36	110.49	109.54	108.56	104.02	104.41
106.6	106.17	103.85	105.04	106.15	106.86	104.15	106.68	105.65	104.14	104.43	106.24	105.63	107.43	107.47	106.19	106.93	102.83	107.63	104.27	106.91	105.38	106.93	102.78	104.05	103.06	105.99	107.39	105.87	103.86	106.17	102.86	105.97	105.9	104.18	106.19	107.72	105.78	104.81	107.69	107.35	107.85	104.17	101.56	104.8	107.21	107.31	106.2	102.56	105.04
105.58	106.34	104.64	105.92	108.62	106.31	108.98	106.77	106.38	108.05	103.56	106.87	108.2	108.68	105.78	107.96	107.72	105.88	105.59	108.34	105.27	106	106.43	105.05	107.92	106.35	106.35	103.76	105.31	103.7	104.99	101.42	108.14	105.98	103.13	105.69	108.78	106.6	105.79	107.44	106.22	107.01	106.78	105.41	107.24	108.09	111.04	109.29	105.73	103.91
103.44	107.84	106.97	104.36	104.2	105.25	103.16	101.24	105.52	104.49	104.84	105.51	103.51	104.58	104.97	102.62	108.63	107.4	104.4	106.65	106.72	103.37	104.7	106.6	104.86	103.82	107.51	106.43	106.71	104.86	106.12	104.42	104.17	106.05	105.72	104.26	107.14	103.13	101.57	106.17	106.46	107.37	107.95	103.98	104.7	108.42	106.88	106.19	106.08	107.43
107.02	108.5	107.88	108.84	111.22	110.1	108.24	107.16	107.59	106.36	105.2	108.38	107.93	108.3	107.33	107.18	108.61	107.49	106.66	106.68	107.16	107.03	106.19	107.14	107.82	109.04	109.08	106.45	107.62	111.67	108.57	108.09	108.66	110.33	110.34	107.87	108.65	107.29	106.98	108	109.79	108.57	107.11	108.01	104.56	109.83	109.18	108.21	109.77	107.8
106.83	106.89	107.16	106.89	108.17	109.61	105.34	106.94	105.34	104.92	105.08	107.45	110.28	105.03	105.87	107.43	108.32	107.08	105.86	106.47	111.57	107.32	107.01	109.44	106.41	110.87	107.82	102.98	106.55	106.94	105.84	106.61	104	107.05	106.12	104.68	104.6	104.14	103.3	106.62	106.64	106.65	106.78	104.51	105.31	108.77	108.13	108.51	106.36	107.54
106.34	105.78	106.26	108.09	109.02	105.01	105.02	108.58	105.43	108.72	108.91	109	107.83	110.4	106.61	108.36	109.6	107.88	107.29	105.21	107.9	106.47	109.11	104.66	105.89	109.14	108.9	105.81	110.16	112.54	108.81	104.34	105.53	110.09	106.74	109.17	109.3	107.89	105.75	108.22	108.84	108.31	107.59	107.39	107.06	108.42	107.34	107.13	108.12	110.36
101.98	94.328	96.744	95.811	98.963	95.778	100.62	97.109	95.68	98.179	99.93	98.928	98.084	99.452	101.06	99.364	99.707	102.22	97.863	99.648	96.598	97.952	100.99	99.323	97.961	99.561	99.994	99.433	97.933	97.719	99.037	98.943	99.677	100.39	97.762	104.34	97.72	97.866	101.56	100.14	96.748	100.42	99.079	99.947	98.905	96.55	101.26	100.22	102.71	98.319
101.01	101.14	96.987	100.79	103.46	98.881	101.67	99.999	100.82	100.71	99.292	101.84	102.27	101.92	98.692	96.925	100.73	100.16	102.36	102.82	105.1	101.67	101.69	99.721	98.729	101.95	98.128	99.303	99.733	101.09	98.324	99.378	101.19	104.2	104.71	101.31	102	99.586	102.72	100.41	99.97	101	101.36	105.37	101.15	102.47	97.78	99.044	105.56	102.05
96.049	100.43	97.122	98.913	99.256	99.101	96.836	99.92	97.806	96.556	101.08	99.027	98.784	99.388	97.977	98.036	99.447	97.121	96.734	98.238	100.45	99.623	98.405	98.068	96.707	97.538	98.035	102.05	97.604	96.826	100.62	97.341	101.14	98.28	98.01	98.539	96.752	98.965	96.032	99.107	97.269	98.803	98.394	96.782	96.089	100.17	97.109	96.536	99.211	97.854
109.17	105.63	105.95	105.72	105.11	104.4	104.48	105.54	106.79	106.56	108.46	103.93	106.83	105.43	106.33	106.76	104.03	102.81	104.85	107.7	104.67	109.09	104.69	105.87	106.84	107.64	103.66	105.8	103.16	104.41	107.05	102.72	104.25	104.44	104.38	104.39	107.18	109.41	105.85	104.4	103.77	104.55	107.32	105.01	105.72	102.88	104.92	108.15	105.87	103.7
108.51	107.47	105.31	102.63	104.86	109.11	106.11	105.96	106.41	104.6	105.66	108.64	106.28	103.84	108.01	105.71	106.19	107.94	104.97	107.83	105.74	105.45	103.2	106.37	107.74	108.52	108.09	104.42	106.06	105.91	105.68	107.16	107.49	107.59	105.89	108.16	101.98	103.8	103.15	107.06	106.82	102.78	106.06	106.96	106.43	107.8	104.61	105.42	103.28	107.95
102.71	107.81	107.49	102.26	105.77	103.44	104.98	105.03	106.42	103.96	108.52	105.52	106.54	106.9	105.31	106.41	107.59	108.68	103.9	104.52	106.05	104.76	106.57	108.36	107.71	103.19	107.88	106	106.42	107.56	107.05	105.82	103.91	104.71	108.41	110.11	105.79	108.94	106.97	104.86	109.63	108.04	104.18	106.51	108.7	106.08	108.08	107.68	103.42	108.34
97.451	96.615	99.018	96.729	97.991	99.028	101.16	100.6	99.907	97.563	100.02	99.586	101.33	99.03	96.199	98.875	99.61	97.901	98.306	98.074	99.021	100.63	98.324	101.09	99.302	102.8	97.244	96.867	101.06	102.04	99.054	98.584	97.977	98.66	98.169	99.149	97.869	100.25	97.925	102.33	99.603	98.469	102.07	100.13	100.34	98.896	100.16	98.858	99.601	99.463
98.502	94.889	99.197	100.25	98.113	98.605	94.151	98.337	96.082	97.982	97.865	96.073	97.954	97.153	100.08	99.366	99.716	97.199	97.954	98.781	98.404	98.145	98.859	99.253	96.179	100.77	98.05	96.788	96.483	96.409	99.16	98.306	98.437	97.538	96.643	95.569	97.231	99.311	95.788	95.231	97.197	100.51	96.38	96.411	100.06	97.21	98.732	100.3	98.613	100.25
97.792	98.605	96.761	97.195	99.424	98.64	97.111	100.63	99.63	96.143	95.541	95.606	98.867	97.968	96.195	98.925	99.012	99.825	97.873	97.222	99.8	95.502	98.068	97.471	101.9	97.448	96.71	96.838	99.989	100.74	97.069	100.07	98.33	97.54	98.128	96.679	98.955	99.341	100.97	99.025	98.757	103.13	96.662	97.005	97.411	99.867	95.286	98.097	98.754	98.903
106.35	105.07	106.19	108.68	109.46	107.55	104.59	107.05	106.32	104.43	104.77	106.32	107.48	107.18	106.69	105.07	107.13	103	104.9	104.36	104.72	108.64	102.66	109.96	105.56	105.95	105.98	103.85	107.95	107.37	107.06	107.19	103.34	106.78	104.34	106.09	105.28	103.21	108.19	105.07	103.77	106.58	104.82	105.55	103.63	106.14	105.45	106.97	105.35	106.89
108.9	103.59	104.05	107.53	106.12	106.79	105.54	108.31	106.06	108.25	103.33	104.54	107.15	106.03	106.8	106.99	106.63	107.51	106.23	106.23	106.61	107.28	106.97	103.61	104.57	105.46	105.94	105.84	107.88	107.96	102.93	106.35	105.66	107.4	107.08	107.3	110.12	106.08	111.07	104.63	105.24	108.28	106.79	105.76	104.33	107.83	109.29	107.01	104.99	106.26
107.12	107.47	106.73	107.02	105.66	107.89	103.6	106.43	108.57	106.65	105.82	106.06	106.97	106.64	107.92	105.24	103.66	105.83	104.92	106.46	105.52	104.76	105.93	105.54	107.31	102.52	105.44	104.08	105.07	103.06	104.9	104.58	104.97	106.18	106.14	106.48	101.39	105.79	101.09	103.67	107.92	107.25	103.95	107.78	104.05	103.74	107.15	104.11	105.99	105.86
106.5	106.67	103.3	106.59	107.5	104.76	105.44	104.77	105.16	106.59	105.85	106.25	105.45	106.77	107	106.37	103.94	105.14	106.3	103.36	107.02	104	103.59	105.61	104.75	105.07	104.97	105.13	106.34	101.94	107.48	108.49	106.26	104.32	106.63	107.08	104.54	106.86	102.62	103.93	107.3	107.79	105.76	107.32	106.05	105.34	106.69	107.06	106.38	104.78
105.38	107.96	107.02	104.95	108.82	104.59	106.99	107.43	106.52	105.77	108.7	103.88	106.42	107.51	105.04	107.33	105.67	106.03	105.91	106.86	104.76	105.97	102.08	107.31	107.81	107.76	107.69	106.92	106.6	105.8	106.3	105.25	107.05	106.92	105.75	106.22	105.56	103.86	106.49	108.42	108.32	108.86	107.26	106.05	106.36	105.9	107.21	104.78	107.16	106.6
107.98	105.28	106.61	107.04	107.58	107.24	108.68	103.55	104.48	107.07	109.18	107.52	107.01	106.03	103.86	105.89	105.98	105.52	107.15	107.99	106.07	105.46	106.4	106.09	108.1	108.61	105.75	106.38	106.48	107.12	105.03	104.71	107.62	106.2	106.15	107.56	107.05	108.98	106.7	107.43	106.4	105.77	109.09	105.16	108.56	101.38	107.31	107.18	108.52	104.81
98.148	97.076	100.08	98.53	97.107	99.888	100.83	97.455	100.51	96.789	98.284	98.841	98.234	99.968	98.815	98.247	98.054	99.243	96.571	95.195	99.004	99.695	102.78	99.17	97.544	98.47	99.112	100.81	99.691	101.38	99.799	97.598	99.4	96.489	101.54	99.307	100.56	98.139	97.923	95.673	95.684	99.25	101.62	100.39	96.923	100.84	100.49	98.406	99.716	98.671
102.49	102.33	100.6	102.47	101.64	98.387	102.12	100.37	101.39	100.61	100.43	101.28	99.86	98.898	104.07	103.97	103.03	99.953	102.32	99.436	99.467	100.62	98.99	99.966	103	102.54	101.81	99.262	97.165	101.09	101.36	102.95	99.339	103.09	97.853	97.667	98.705	99.757	97.032	98.692	99.7	101.41	100.9	98.416	101.33	100.35	99.724	102.05	99.569	100.28
106.07	104.96	104.51	106.15	108.66	104.47	107.29	103.23	103.41	106.2	103.99	103.86	104.42	107.07	106.31	106.1	106.39	107.51	105.41	104.85	105.51	105.66	104.6	105.09	108.23	106.99	104.01	104.55	104.22	105.65	106.44	106.77	103.95	106.4	108.98	105.02	107.47	108.99	105.33	103.92	108.67	105.68	106.74	107.06	105.4	104.12	107.17	105.42	106.17	105.29
101.04	98.888	99.779	99.943	98.282	98.896	97.682	95.597	97.927	99.184	98.568	100.11	101.6	102.89	100.98	96.651	99.386	98.158	99.536	102.22	99.286	98.03	100.44	98.793	100.8	101.51	100.98	97.573	98.789	103.61	98.123	98.782	99.888	99.718	99.123	99.494	100.47	99.567	98.639	99.923	99.35	103.41	101.34	99.802	101.28	100.78	101.1	99.234	95.917	98.832
100.93	102.35	100.4	99.944	98.405	101.84	100.44	100.01	100.09	96.313	102.44	100.27	100.99	102.33	98.841	101.16	98.367	102.98	97.022	99.041	100.82	98.186	102.86	100.19	95.909	99.835	99.3	100.36	98.154	98.285	100.43	101.31	100.15	99.352	102.95	102.85	101.01	98.598	100.92	98.277	99.017	101.14	99.466	100.56	99.987	103.56	99.83	100.45	100.12	100.22
107.43	105.26	105.85	102.89	108.53	105.34	105.9	105.61	106.1	107.04	107.54	107.56	109.56	109.55	108.13	109.95	109.95	107.81	105.68	108.87	106.99	107.9	105.29	106.04	105.65	105.97	105.5	106.19	104.72	107.31	103.37	104.42	107.6	104.94	106.77	108.12	106.01	106.12	103.46	105.36	108.13	108.02	108.13	107.67	106.02	106.89	104.92	106.06	107.58	105.99
103.8	107.3	108.47	109.73	103.54	105.61	105.04	102.22	104.84	104.91	106.48	103.49	105.71	107.3	105.3	107.67	105.23	105.4	106.68	103.49	106.05	104.3	104.34	103.97	109.55	106.31	108.57	105.11	107.08	109.14	105.49	106.14	105.76	104.71	103.86	106.5	106.94	103.38	105.31	109.14	107.07	106.76	102.68	104.97	105.03	107.83	106.57	106.31	106.92	106.25
99.653	100.88	99.737	102.59	98.308	103.12	100.32	101.02	100.52	102.51	102.79	99.514	101.71	102.06	99.913	102.09	100.76	101.2	102.45	102.17	101.4	102.59	100.84	102.63	96.587	98.632	96.599	101.94	100.33	103.02	101.96	98.372	102.18	101.85	103.26	103.07	100.11	102.23	104.61	99.503	102.39	97.122	104.97	98.785	100.23	100.77	101.11	101.86	101.52	101.18
110.41	108.06	106.46	106.68	105.79	106.77	107.24	107.03	108.41	107.97	103.71	105.33	107.12	109.33	110.46	109.82	108.25	108.94	106.99	106.35	111.44	107.79	106.06	108.5	110.5	108.31	110.44	103.93	108.71	109.7	108.65	109.7	107.11	108.37	109.67	109.92	106.89	105.83	108.07	104.14	107.79	106.99	107.62	109.39	108.57	106.88	105.32	107.92	109.06	108.6
97.236	102.67	99.326	99.49	96.323	96.987	100.01	99.195	98.612	99.339	100.18	100.51	98.833	94.802	99.415	100.04	96.389	97.121	99.351	96.437	98.155	97.584	98.553	95.821	97.876	95.577	96.4	94.942	97.459	95.573	97.557	101.09	97.205	98.94	100.33	98.791	94.748	95.632	95.972	99.26	99.815	97.229	96.305	100.61	100.24	95.551	94.741	97.8	98.584	98.257
100.06	98.394	98.639	98.263	98.232	96.892	97.705	98.329	98.685	96.844	99.135	98.884	98.902	98.2	100.09	98.821	97.135	100.6	100.56	100.11	102.5	100.74	101.69	98.515	97.582	99.654	98.651	97.156	101.43	99.512	96.865	98.94	99.465	99.837	96.542	98.678	97.756	99.1	97.945	99.321	97.662	100.9	97.38	96.834	99.467	99.391	101.9	96.365	98.099	99.642
105.6	108.25	110.45	107.77	107.06	109.05	109.03	106.73	111.47	109.95	105.55	107.72	107.7	110.03	108.02	109.4	109.27	110.89	110.97	105.12	108.86	108.68	107.84	108.63	107.76	108.1	111.09	106.33	108.8	111.51	108.16	106.21	108.4	110.84	106.16	107.79	110.69	109.34	107.87	107.51	107.32	108.74	107.95	106.34	109.58	106.56	110.23	110.6	108.73	109.1
108.33	109.2	107.44	110.03	105.6	106.13	106.74	109.92	106.49	112.01	108.19	110.91	106.91	110.52	106.28	108.85	109.25	108.36	106.21	109.61	108.22	109.42	105.71	108.96	108.49	108.92	107.77	107.43	107.87	108.34	112.4	109.92	106.29	108.07	110.49	107.04	108.03	109.15	108.42	110.55	109.27	106.01	107.41	106.69	110.45	109.1	106.68	107.72	108.31	105.86
105.15	106	107.41	103.54	106.19	107.56	104.35	108.09	104.82	109.36	105.09	106.51	106.11	103.3	106.38	108.6	106.8	107.8	107.76	103.87	109.2	110.32	101.67	105.78	107.14	109.13	104.43	105.2	106.17	105.09	105.26	107.9	106.63	107.46	106.37	105.59	106.62	106.53	108.71	107.54	107.65	105.76	105.92	107.69	105.76	106.64	104.69	108.99	104.95	107.08
109.05	111.35	108.94	107.74	112.81	111.67	109.09	109.57	107.28	106.49	109.58	106.02	108.35	108.33	109.88	108.67	109.94	108.91	106.24	108.24	104.82	108.28	107.04	105.51	108.64	104.91	111.36	106.51	106.91	105.44	108.18	108.28	107.09	107.99	108.51	108.78	108.13	108.11	106.9	106.02	109.94	105.23	109.06	107.32	106.7	105.69	108.74	107.81	107.58	108.13
107.16	105.61	106.36	103.8	109.97	105.72	105.85	106.35	106.15	103.74	108.33	109.03	107.92	106.02	108.09	107.42	107.72	110.46	106.4	106.43	106.98	103.36	105.91	104.15	108.34	106.18	109.3	104.83	105.93	105.84	106.53	108.37	107.95	108.14	105.8	108.43	105.72	110.19	107.99	106.47	105.71	107	105.42	105.91	104.51	106.31	103.63	103.88	101.38	107.37
97.511	100.87	98.897	100.19	101.32	102.83	98.853	102.11	100.98	100.73	101.09	101.31	103.05	98.332	98.548	96.127	99.667	99.762	100.9	101.61	98.872	98.929	99.747	101.3	100.75	102.35	101.63	99.296	97.649	96.568	101.81	100.71	102.17	96.838	100.05	99.944	100.1	101.8	98.206	98.873	97.088	98.13	102.37	101.17	97.689	97.306	99.296	98.934	101.18	101.22
106.43	108.15	105.96	107.12	107.67	107.76	106.43	104.63	107.27	104.1	105.7	103.87	107.58	109.94	108.24	104.23	105.6	105.89	105.9	107.54	106.72	106.29	105.74	106.75	108.59	104.05	109.59	108.52	105.72	106.52	108.77	105.03	106.8	106.63	105.82	103.87	107.22	108.47	104.75	105.75	108.09	106.84	107.41	106.71	106.02	105.9	106.99	107.16	104.8	109.6
107.76	105.37	104.59	105.17	104.28	103.07	106.36	103.49	105.22	109.36	105.09	106.56	103.67	105.5	104.94	103.07	106.07	107.47	103.33	102.58	106.31	105.67	103.54	105.79	106.8	105.06	106.37	105.07	105.98	107.57	108.31	104.88	106.34	105.19	105.2	105.95	106.3	105.2	106.45	104.89	107.14	105.18	107.7	106.08	109.26	104.77	105.42	103.72	102.56	104.33
105.76	106.76	107.38	107.83	108.8	106.84	105.95	104.39	109.35	113.08	110.61	105.31	107.91	109.44	110.92	110.3	108.72	111.23	110.88	107.26	110.09	106.94	109.78	108.86	106.39	108.72	106.66	107.57	107.14	102.88	107.04	108.75	109.66	107.53	110.15	109.26	106.09	107.45	106.92	108.2	105.47	109.23	109.7	107.71	110.14	109.08	107.93	108.06	108.76	105.42
101.26	101.31	99.607	100.01	99.75	103.28	99.041	101.74	99.529	99.849	99.297	101.61	100.9	102.08	100.71	99.992	103.11	98.818	101.36	101.58	101.13	99.354	101.98	100.65	103.61	101.51	102.14	100.8	101.26	100.48	102.78	101.84	102.7	104.76	99.254	101.14	100.98	100.5	98.128	100.32	100.43	100.36	99.303	99.119	97.763	98.904	101.01	100.36	100.44	102.46
106.31	105.46	104.75	105.66	108.88	105.32	105.72	108.64	103.44	102.77	104.61	107.7	105.59	104.44	105.74	105.69	104.55	103.18	105.92	107.24	103.93	107.02	104.5	106.52	105.19	108.79	106.55	104.6	105.42	107.55	102.18	104.64	104.1	106.07	103.27	105.22	103.9	104.92	105.22	104.24	102.35	103.7	107.05	107.34	105.67	109.42	106.17	105.45	106.18	105.88
98.215	98.557	98.229	97.577	98.79	97.415	97.531	95.365	98.771	95.166	97.276	100.28	94.683	96.609	99.058	96.576	94.071	94.777	98.179	99.915	95.394	97.697	95.873	98.168	99.613	97.638	98.791	99.285	96.928	94.967	97.587	95.652	98.453	97.766	99.38	98.589	98.743	97.655	97.792	97.042	100.71	97.515	95.506	96.916	100.09	98.035	96.183	98.153	98.319	100.41
96.917	98.26	99.182	95.667	98.081	93.757	97.748	99.275	95.918	98.746	98.049	96.014	95.995	94.703	99.166	100.78	99.33	98.254	98.625	96.319	96.347	96.324	97.635	100.28	99.489	97.773	97.08	96.56	96.142	94.26	97.485	99.015	96.784	98.554	97.818	97.261	97.126	95.661	98.103	95.716	98.913	98.485	98.156	97.85	97.503	98.838	97.145	100.02	97.73	96.396
102.79	100.6	99.916	100.12	99.179	98.252	101.74	97.76	101.22	101.02	98.119	97.451	99.194	98.511	99.167	100.82	100.64	100.3	99.477	98.806	101.8	99.485	100.29	100.14	99.51	99.149	100.57	101.35	99.8	100.64	101.56	102.58	99.322	100.76	100.42	101.1	103.15	99.002	101.2	96.895	99.726	102.05	99.962	101.5	101.86	98.818	101.28	100.06	99.612	96.899
105.48	107.56	104.98	104.23	104.55	102.93	103.28	107.14	106.71	107.39	107.48	106.38	106.16	104.21	102.66	105.24	103.32	105.16	105.77	106.49	106.51	105.65	103.46	107.45	107.82	106.76	103.11	106.57	106.32	105.6	106.67	103.98	105.18	105.74	105.16	104.27	106.43	105.16	107.3	106.32	106.51	104.26	105.48	104.86	107.9	105.18	105.59	107.22	105.26	104.03
108.21	106.16	105.14	105.73	105.47	107.11	104.66	106.69	106.43	103.88	105.07	104.06	101.54	104.5	104.68	105.21	107.02	105.5	108.25	105.37	103.72	108.34	107.01	105.22	106.78	105.82	100.31	106.52	105.89	105.17	104.37	106.16	104.84	105.69	107.37	106.57	107.07	103.37	102.71	104.91	107.48	108.52	106.56	106.69	104.42	105.75	104.9	103.88	108.25	106.05
102.92	104.62	103.72	107.58	107.35	106.95	102.65	109.55	106.09	102.13	106.41	106.26	104.46	104.81	105.02	103.8	104.4	103.32	103.98	103.81	105.78	105.39	105.88	105.51	102.14	106.56	106.65	108.16	105.98	109.19	105.22	105.9	107.28	104.03	108.98	107.15	105.29	103.77	106.52	105.22	108.39	110.91	107.26	105.08	104.48	104.47	104.82	104.24	108.51	103.92
106.15	102.02	105.49	106.9	103.05	104.02	106.66	106.11	106.27	103.04	107.42	106.25	106.12	104.54	107.46	106.94	107.47	105.64	107.29	104.96	103.95	108.1	110.24	107.45	106.34	105.53	105.1	105.82	108.41	107.61	104.48	104.57	108.23	105.84	109.23	106.68	107.3	105.38	103.35	103.51	107.25	106.43	104.03	105.05	104.41	107.64	106.5	108.17	108.19	107.36
113.23	108.49	114.16	112.3	111.67	106.71	110.91	109.2	109.75	110.96	109.12	107.57	107.95	110.4	109.02	109.19	113.71	111.47	111.89	108.86	111.81	108.56	109.4	111.86	109.23	112	111.1	111.34	109	110.81	109.64	110.18	111.76	109	110.47	108.43	110.93	112.45	113.22	110.66	109.91	109.07	106.97	111.75	112	109.09	113.23	110.41	111.97	111.64
105.27	104.76	104.2	106.34	108.17	105.49	105.67	104.18	105.79	106.47	107.77	106.42	107.58	105.68	105.7	103.09	105.16	104.04	102.24	103.27	105.08	105.28	101.94	105.71	109.91	107.8	107.95	104.35	104.82	106.03	105.55	106.47	107.21	104.59	106.81	106.39	106.18	106.05	104.34	105.58	105.5	106.69	106.69	103.93	105.24	110.44	102.88	107.3	108.04	105.95
106.34	105.54	105.7	102.68	106.34	106.78	107.14	105.24	107.65	107.8	107.9	103.93	105.7	104.4	106.36	105.63	105.06	106.3	106.51	106.91	103.21	102.82	108.12	106.14	107.75	107.3	106.5	107.84	107.99	108.18	105.7	104.03	103.86	106.06	105.08	107.22	107.05	106.22	103.52	106.12	104.79	107.17	106.51	105.14	105.47	107.94	105.31	102.35	108.06	105.04
96.385	96.327	100.53	101.58	93.832	100.83	99.158	99.289	100.58	100.29	96.345	97.476	96.822	95.825	99.3	99.409	99.425	98.622	97.76	97.904	99.888	99.965	96.486	99.489	95.362	98.44	99.253	94.182	95.981	101.27	101.08	94.838	97.948	99.458	99.171	101.98	97.215	97.135	97.73	99.806	96.414	96.284	95.642	99.593	97.346	96.005	97.374	100.61	97.255	95.711
109.64	110.4	106.85	107.18	107.47	112.03	109.96	109.36	105.58	106.74	105.19	108.55	110.93	108.3	108.26	108.97	108.4	106.21	110.06	109.87	108.58	107.98	109.96	107.7	109.52	111.44	111.2	107.33	107.32	106.23	109.94	107.86	109.78	106.01	106.9	108.61	108.55	107.01	108.89	104.76	107.82	108.33	108.99	107.2	108.16	107.24	109.6	106.67	108.99	108.6
101.82	103.65	104.87	104.81	104.2	104.67	106.02	104.83	102.43	104.09	105.71	105.41	101.89	106.33	103.02	107.18	105.36	102.46	107.82	106.61	104.13	104.93	108.07	105.97	107.44	107.49	106.43	104.63	104.24	106.08	107.82	106.93	107.16	106.44	106.15	107.65	105.08	103.34	109.47	107.16	105.56	105.11	106.61	106.23	109.41	108.98	105.39	106.68	106.25	105.35
104.93	105.37	105.23	106.22	104.98	106.84	106.19	104.19	102.86	106.34	106.63	107.42	105.82	105.81	105.15	103.29	104.32	104.47	105.99	108.53	105.68	105.97	104.85	106.31	105.14	102.11	100.9	105.98	108.84	102.72	107.19	104.93	103.75	105.28	108.3	106.86	105.46	105.7	106.28	106.8	105.11	103.59	104.65	106.71	104.92	107.73	104.27	106.9	106.28	105.42
103.6	106.75	106.49	105.56	104.03	106.48	104.52	106.6	104.71	104.05	104.15	101.73	107.07	104.89	106.48	105.87	108.01	105.62	106.96	105.41	106.99	102.25	105.24	107.22	106.3	106	102.84	103.67	102.62	102.53	108.52	104.65	107.58	108.01	101.29	104.41	105.71	104.25	104.01	110.25	106.89	106.87	105.59	106.38	103.73	106.3	104.1	106.05	105.72	102.96
108.82	110.87	111.13	110	111.46	110.35	111.17	113.66	112.1	110.76	111.56	108.42	109.47	111.06	112.98	110.01	109.14	111.37	108.74	110.22	111.91	108.78	111.97	109.8	107.15	110.24	107.16	109.79	109.79	110.65	107.03	111.8	110.11	109.72	109.32	108.11	107.53	110.75	111.43	107.94	111.54	109.61	110.56	108.8	110.94	109.67	111.54	108.26	110.5	109.69
105.22	109.21	107.75	104.52	107.99	107.99	106.02	106.24	106.45	105.39	105.63	107.15	109.03	104.99	106.19	109.31	107.28	107.16	107.76	105.02	105.56	106.5	105.89	106.23	103.96	107.26	107.14	105.76	106.86	102.39	106.12	105.67	107.13	106.96	105.06	105.49	105.23	107.97	109	105.72	105.11	110.46	106.37	104.13	107.75	108.59	109.37	105.74	105.83	109.86
108.63	108.33	107.54	107.19	107.82	104.42	106.29	107.85	102.63	107.02	111.63	109.13	107.18	108.88	110.06	109.71	107.76	107.64	108.86	105.61	104.26	110.86	110.79	105.55	109.72	108.86	108.29	107.36	108.47	104.53	107.92	107.64	107.64	106.94	106.11	106.62	107.14	108.05	107.51	106.26	106.76	106.57	109.98	108.45	107.14	108.33	108.04	109.77	103.47	109.37
110.71	110.3	107.71	110.96	110.04	106.35	109.08	108.58	109.94	107.26	109.97	107.48	110.55	106.29	108.9	107.65	111.46	108.4	106.37	108.19	109.96	108.26	107.71	105.77	107.42	107.61	107.44	110.57	109.1	110.19	108.03	106.93	105.84	106.63	108.84	109.12	108.56	109.33	107.58	105.12	108.28	107.89	106.31	109.24	106.43	106.95	109.07	106.26	105.99	107.52
113.14	111.74	110.21	112.59	109	108.5	108.18	110.82	107.7	110.53	111.08	110.75	111.43	109.33	110.26	109.3	112.55	110.47	111.96	112.42	110.21	111.23	111.52	108.74	112.23	110.84	110.18	110.66	109.91	110.26	108.71	112.6	111.51	110.82	109.15	109.81	109.49	110.23	106.43	106.31	112.68	108.42	113.39	107.47	108.58	109.44	106.06	113.29	111.61	114.88
103.25	103.42	106.92	108.5	110.03	106.09	109.03	102.12	103.34	108.74	108.04	106.43	106.89	105.45	105.86	105.86	106.24	105.21	107.78	104.01	105.1	105.05	108.62	105.14	107.83	107.15	103.17	109.2	101.86	106.22	102.29	103.53	104.11	105.19	104.91	106.66	105.72	107.8	103.96	106.81	102.21	106.47	106.18	104.8	107.03	103.34	105.6	106.79	107.09	106.05
109.27	105.92	108.28	104.84	106.09	107.66	106.52	105.73	106.1	105.33	111.44	104.92	107.67	106.01	113.62	105.33	111.68	105.8	109.14	108.96	106.7	108.69	109.67	106.6	107.2	108.43	105	109.3	106.77	105.31	108.62	107.03	109.79	107.09	111.2	109.64	107.82	107.4	106.36	107.38	106.13	109.29	106.86	106.21	104.67	109.82	110.39	110.08	105.86	107.19
99.632	99.818	101.99	102.73	97.753	99.534	98.474	103.51	103.39	102.54	100.95	97.351	101.78	102.85	99.21	103.17	101.34	98.333	97.259	100.46	96.902	98.966	103.23	99.669	96.948	102.44	101.82	99.704	101.4	104.59	102.49	100.95	101.58	102.91	104.56	98.5	99.82	100.95	102.04	101.54	99.827	101.42	102.81	100.34	100.34	98.473	98.207	100.78	103.64	101.08
109.16	106.31	102.11	105.09	107.02	107.16	103.29	105.81	108.05	104.62	108.62	107.33	103.94	107.79	109.8	100.92	106.24	105.49	103.25	105.01	106.19	104.79	103	103.06	104.41	106.54	107.99	106.49	103.58	105.7	106.32	106.93	101.18	101.68	104.87	105.79	105.94	104.57	103.03	106.2	105.15	105.93	105.26	105.19	105.61	104.64	105.54	107.05	103.78	104.83
99.114	98.496	94.49	100.84	97.707	101.45	97.377	100.91	97.216	98.079	95.12	96.395	96.508	99.566	100.06	97.061	97.333	96.727	96.027	97.641	98.488	97.078	97.985	95.69	96.274	98.74	94.725	97.864	98.324	98.825	102.15	94.871	97.114	96.162	99.463	98.502	97.454	97.601	98.242	95.874	96.963	99.882	99.306	97.491	97.795	97.835	97.385	98.931	98.214	98.195
112.12	110.55	111.67	112.45	110.56	107.62	108.89	110.69	112.9	110.37	109.46	109.32	110.16	110.07	107.14	111.88	110.3	111.37	110.98	111.5	109.16	113.35	113.25	107.68	111.42	109.98	111.23	111.71	113.15	110.68	108.21	111.57	108.97	110.89	110.83	111.72	109.23	110.23	110.58	110.82	111.42	107.9	111.83	112.23	111.36	111.45	110.61	110.51	108.9	112.36
106.82	104.71	104.5	106.52	108.83	108.03	108.52	106.73	103.22	105.76	104.76	104.32	106.07	104.92	105.94	108.72	104.84	106.93	108.44	105.03	101.24	103.32	105.55	106.08	106.29	106.91	102.63	106.94	107	107.66	105.96	105.59	104.26	104.6	106.23	106.64	104.1	104.68	107.14	105.57	103.28	103.83	104.82	107.42	106.72	109.59	107.65	102.65	104.36	106.26
106.36	104.47	107.52	106.38	105.68	104.57	107.31	106.44	108.26	106.63	104.22	105.84	106.55	105.13	105.85	103.94	105.07	105.58	106.69	107.37	106.79	107.14	105.79	109.03	106.28	105.91	103.31	107.25	107.83	105.72	107.92	107.46	108.89	106.37	106.16	107.65	107.67	106.49	106.66	109.26	105.82	106.22	106.61	106.38	109.24	106.54	106.56	107.33	107.66	104.37
108.01	105.55	108.04	107.27	104.58	105	107.61	111.27	106.41	108.67	109.78	112.86	109.68	110.17	105.78	106.55	109.15	109.61	106.17	107.28	105.95	109.44	108.49	108.14	110.19	105.57	107.88	110.15	105.73	110.36	109.44	106.6	108.24	107.12	108.49	108.21	109.59	109.98	108.47	106.58	104.76	108.53	108.48	108.49	108.02	109.07	106.16	106.11	106.46	107.28
108.3	109.35	108.48	110.01	109.11	108.23	108.45	107.32	107.45	108.32	108.9	102.95	109.88	109.67	111.41	106.98	109.23	107.84	109.28	107.91	107.24	105.98	109.35	108.97	104.64	111.2	107.64	109.36	109.91	109.42	106.87	108.59	109.92	107.95	108.51	108.44	105.92	108.92	108.6	108.11	108.61	109.32	109.11	105.45	108.28	108.52	107.74	109.46	104.91	106.42
108.88	104.06	102.61	105.9	106.18	102.84	104.91	106.23	105.28	104.59	107.44	105.65	108.27	107.06	105.18	106.23	111.16	105.82	109.42	104.08	105.49	107.27	107.18	104.1	105.04	106.92	104.84	105.38	105.64	104.74	101.35	108.83	106.96	103.75	105.62	107.94	103.88	105.37	108.28	103.55	106.38	107.67	105.61	105.88	105.05	105.59	107.99	104.26	105.67	106.52
105.87	104.32	110.68	110.04	108.27	105.7	107.82	107.9	107.91	109.68	105.33	107.79	109.29	109.11	107.85	108.31	105.94	109.48	110.7	110.37	106.4	109.95	108.97	110.68	106.08	108.47	107.8	106.11	106.22	106.85	107.11	108.6	108.35	106.11	110.75	108.96	106.82	110.74	107.38	104.66	109.33	105.22	106.73	109.79	105.21	106.43	107.39	108.57	110.14	106.15
98.439	99.453	102.5	101.16	100.58	104.41	99.455	100.12	101.39	100.75	98.97	101.96	101.21	102.09	99.586	101.3	101.28	102.53	100.76	101.98	101.21	98.144	97.834	101.73	99.355	101.92	101.58	100.69	100.62	101.14	100.09	98.801	102.94	102.18	102.38	98.803	104.25	102.43	99.592	100.75	98.886	101.18	103.59	100.99	101.95	102.34	99.685	99.835	102.28	99.799
101.91	105.84	105.8	102.97	106.97	105.72	101.87	105.79	102.81	105.62	103.5	108.23	102.1	104.75	103.98	105.87	103.81	106.53	103.56	107.27	105.55	107.11	108.44	106.67	107.13	105.72	106.92	105.07	107.31	107.36	104	108.05	104.59	107.44	105.04	105.22	108.44	105.01	106.76	104.8	102.44	104.78	108.34	107.5	105.04	105.07	104.42	106.64	105.88	105.01
105.39	106.32	106.82	105.35	107.94	105.71	107.44	105.69	105.7	109.05	106.16	104.8	106.47	105.71	104.51	105.91	106.6	105	108.83	105.74	105.65	105.77	104.82	104.32	109.87	104.32	106.28	106.55	106.76	108.02	103.59	102.89	105.56	106.78	103.2	103.74	104.16	103.86	104.96	104.36	105.24	106.85	106.3	103.7	108.46	104.9	104.69	106.13	105.73	105.48
108.59	109.96	105.01	109.33	108.67	110.77	109.71	107.29	110.16	107.18	111.15	108.1	109.6	108.66	107.85	108.82	107.22	108.07	107.96	108.02	107.91	107.1	110.68	110.12	107.13	110.51	111.71	107.04	106.78	106.71	110.12	107.04	109.16	109.15	110.01	105.41	113.35	108.36	108.18	110.49	110.5	108.46	109.34	109.32	108.08	106.36	110.88	109.53	108.21	107.9
108.34	108.5	107.9	107.26	110.44	107.42	110.12	107.39	104.88	106.42	106.15	107.78	108.46	107.95	107.45	107.78	111.26	108.67	110.91	107.81	107.48	108.03	106.44	111.18	112.37	108.33	111.29	103.56	111.68	110.25	110.23	104.77	109.03	108.75	108.36	105.12	108.13	108.68	108.64	106.39	105.82	109.11	108.12	109.75	106.84	108.46	106.99	107	104.42	109.5
106.77	105.63	107.88	107.41	106.79	104.16	105.64	105.41	106.03	107.59	109.44	107.28	107.61	105.04	106.56	108.95	106.36	105.4	107.5	106.9	108.33	107.14	108.23	105.3	103.49	104.28	104.66	107.9	106.48	105.07	107.03	106.16	108.48	108.7	108.01	107.33	108.62	107.18	107.42	102.12	104.53	106.6	104.29	106.71	108.84	105.38	107.97	105.13	109.93	110.7
106.83	109.33	108.8	106.3	105.87	104.77	108.45	106.96	107.29	105.11	106.22	108.84	110.19	105.64	106.29	103.32	107.9	106.42	108.01	107.14	108.3	106.84	104.53	106.92	109.59	106.87	107.4	107.88	112.36	108.1	107.04	107.73	108.64	106.44	109.95	108.58	105.29	108.2	109.9	104.82	105.87	105.37	107.93	108.89	106.78	109.21	109.72	107.21	107.22	108.46
103.99	107.04	106.29	104.2	104.27	106.01	107.05	103.44	103.13	104.88	107.31	102.51	104.63	106.24	107.31	103.52	107.2	105.62	103.28	105.11	104.78	106.12	106.2	105.16	106.04	105.75	108.2	105.65	108.64	108.23	106.56	106.19	107.7	107.55	105.82	106.95	106.37	105.2	107.21	106.45	105.88	106.55	105.01	102.81	103.86	110.35	106.17	104.72	103.48	106.83
98.854	95.171	99.442	99.556	100.14	97.371	96.695	101.95	98.24	96.801	98.425	94.198	97.46	100.25	101.24	98.74	99.151	95.968	97.735	102.62	97.976	99.46	97.374	98.919	100.01	96.91	98.238	97.758	98.335	100.79	97.588	101.21	98.032	100.13	98.016	97.722	96.11	99.416	98.954	99.09	99.671	97.88	97.261	101.12	95.574	99.04	99.923	100.87	98.071	99.705
108.85	106.5	103.69	105.94	108.04	104.65	107.13	104.41	105.87	105.15	106.45	107.02	104.84	107.75	104.84	104.02	105.89	107.02	106.97	103.29	104.43	107.41	107.64	105.07	106.57	107.7	105.74	105.43	103.47	105.23	107.43	107.61	106.11	104.29	106.65	105.76	108.38	105.02	105.08	106.94	104.79	103.26	109.42	107.51	103.97	106.94	105.63	111.66	107.05	106.89
100.9	98.118	98.96	101.08	100.87	101.12	101.14	100.64	101.61	98.509	100.08	101.33	102.67	100.49	100.05	100.45	101.91	99.284	101.01	101.27	99.145	103.96	97.454	98.446	105.44	99.344	98.047	98.459	102.16	101.27	98.539	99.049	100.62	101.39	101.01	99.891	101.38	99.1	99.302	100.71	100.78	98.653	100.96	100.18	99.638	99.098	100.98	99.838	100.25	102.05
109.75	110.43	107.95	113.5	108.31	107.92	110.98	110.73	107.95	111.11	108.35	107.76	111.64	108.43	109.29	108.94	111.36	108.34	108.5	108.74	106.97	108.81	109.78	108.85	109.4	104.82	107.03	107.45	108.54	107.43	109.63	110.51	105.77	111.44	107.87	109.49	106.83	108.97	106.96	108.22	107.7	111.49	109.8	109.77	107.11	105.81	110.84	110.42	110.5	110.32
101.69	99.013	98.868	98.952	101.07	103.53	102.06	102.81	100.06	101.57	102.42	102.87	99.227	98.352	97.447	102.45	97.963	103.27	103.64	99.639	102.14	102.14	101.19	99.593	99.909	99.226	101.89	101.78	102.45	101.09	101.19	102.5	101.31	101.48	101.63	100.3	99.142	99.54	101.91	97.795	101.42	102.31	102.25	100.2	102.41	98.689	99.043	102.6	98.173	98.393
106.36	106.96	106.13	102.31	104.65	107.83	107.05	106.56	103.49	108.77	107.49	103.41	105.26	107.05	106.73	106.8	106.56	107.21	103.47	106.52	103.77	106.58	103.21	103.65	109.85	106.06	108.05	105.83	107.34	103.6	105.7	106.77	107.68	103.99	106.33	105.79	105.23	107.61	101.14	106.17	106.83	103.54	105.82	107.34	106.33	105.93	106.8	109.18	102.84	104.87
103.15	100.34	101.35	101.56	100.11	103.08	100.23	100.28	99.379	101.72	97.562	98.513	103.27	99.662	99.994	104.45	100.35	97.574	99.517	99.786	98.366	100.71	101.54	97.393	97.408	98.985	99.823	102.03	101.99	99.62	101.51	100.07	100.51	100.65	98.352	99.019	100.85	100.59	100.01	99.179	99.923	102.53	103.72	100.93	98.999	97.948	99.379	102.67	97.566	100.32
110.79	107.56	107.93	106.95	106.95	108.66	109.7	108.45	105.82	106.9	110.98	108.34	109.78	106.31	111.45	111.1	109.02	106.7	107.01	109.02	108.45	102.19	108.34	106.32	108.6	108.14	109.98	108.97	112.99	109.88	106.3	106.15	109.49	110.5	109.27	108.24	108.23	110.26	110.06	105.74	106.78	105.18	110.52	106.48	109.5	107.74	108.49	112.33	109.24	110.28
105.34	107.96	107.28	106.68	108.44	107.82	109.2	112.09	107.41	106.02	109.59	105.68	109.73	107.11	108.18	105.2	109.82	107.84	107.61	108.07	107.99	111.53	109.11	110.69	106.92	109.25	109.4	109.86	107.28	107.19	108.48	107.02	106.47	107.81	108.25	106.52	109.31	105.01	105.89	109.15	105.55	108	107.6	109.83	107.06	108.14	109.16	108.81	108.49	108.38
95.594	99.718	100.63	100.46	99.777	100.26	99.497	102.05	97.822	97.86	100.95	99.236	98.311	97.623	99.579	98.539	103.27	99.656	99.745	98.491	100.34	104.58	100.88	104.76	98.931	100.76	104.6	98.608	100.75	102.04	98.035	101.09	99.773	100.68	100.98	98.28	101.43	98.364	100.98	97.713	100.27	97.961	101.72	103.3	98.857	97.651	98.921	101.13	102.24	99.645
108.4	108.77	108.76	107.03	105.95	105.3	110.73	108.41	106.54	104.91	108.17	108.35	107.55	105.27	107.78	107.26	108.59	107.29	106.72	108.56	109.07	105.65	107.23	107.27	110.55	106.53	106.27	107.16	107	108.04	107.83	109.63	105.98	110.79	107.42	107.79	107.52	108.14	110.22	107.4	106.63	108.18	107.24	108.87	109.87	108.22	108.29	107.38	108.97	108.02
106.54	104.06	107.02	103.3	105.5	105.55	105.05	106.32	104.6	106.07	106.59	107.55	106.56	109.78	107.96	105.13	105.17	105.78	102.01	107.46	104.9	104.02	108.64	104.31	107.74	104.56	102.85	106.56	109.88	106.02	105.05	107.39	106.58	105.02	107.24	104.21	109.05	105.24	103.84	103.72	105.99	106.92	104.47	105.33	106.27	108.42	107.24	104.56	106.83	103.82
106.01	105.74	105.34	109.44	102.41	103.32	104.46	102.66	106.68	107.12	104.84	104.6	107.08	104.64	105.06	107.09	104.96	106.03	103.96	106.74	105.4	105.28	107.67	107.2	109.64	104.12	106.43	104.52	104.06	105.97	101.96	103.06	105.04	102.48	103.29	104.22	102.43	104.68	105.07	104.38	106.44	105.15	104.36	105.79	102.34	108.04	103.61	104.86	104.71	104.22
101.52	100.68	103.1	99.577	98.868	100.4	100.05	99.516	99.996	99.861	101.4	103.6	102.52	101.19	98.966	103.31	98.382	100.96	100.8	104.14	100.25	99.228	99.158	100.7	100.48	101.97	100.43	96.009	99.844	102.92	99.045	101.57	104.55	97.758	100.2	98.173	100.99	101.83	101.94	100.93	101.65	98.595	102.11	100.05	100.21	97.84	99.745	102.07	100.96	99.914
103.81	106.06	104.99	105.41	105.18	108.87	106.18	107.13	106.33	104.38	101.96	107.99	106.06	103.88	108.61	105.67	107.68	106.08	107.49	106.66	108.99	107.59	104.63	103.17	105.54	107.46	105.73	104.76	100.65	104.2	106.02	103.25	105.84	107.48	106.3	103.59	104.63	105.36	106.72	102.73	105.63	103.37	103.15	105.42	101.79	107.72	105.93	105	102.69	104.25
100.14	98.913	98.3	101.18	99.967	98.881	97.577	96.384	98.498	98.896	97.785	101.91	99.146	99.304	95.049	97.773	98.136	100.03	98.118	99.801	102.14	100.98	100.24	98.709	99.498	99.545	99.135	101.52	95.755	100.06	99.645	99.557	100.97	98.24	101.13	99.639	101.28	96.745	100.36	100.48	98.771	96.068	99.271	97.203	102.87	98.721	98.348	96.46	100.32	99.763
109.19	109.81	110.11	108.24	108.69	108.41	110.19	108.7	109.83	107.15	107.33	109.47	109.36	108.11	107.6	108.9	109.37	107.51	109.89	109.73	110.31	109.88	108.87	110.17	109.42	109.44	111.07	110.72	110.41	109.39	110.93	111.22	110.42	107.44	107.73	107.68	108.54	107.85	108.86	110.78	105.94	108.97	111.3	110.42	111.16	106.03	108.91	107.76	107.57	113.01
107.67	106.52	108.29	108.7	109.18	108.87	106.11	106.43	108.28	108.42	110.03	106.31	109.66	106.03	107.1	106.55	106.51	107.75	106.07	107.57	105.65	105.75	108.03	109.7	111.58	108.53	110.86	110.93	109.27	108.23	111.16	105.11	108.42	106.07	110.85	108.73	105.12	108.1	109.43	107.65	106.93	107.82	107.44	108.21	107.49	108.04	107.99	107.69	109.24	108.98
106.76	104.28	106.65	108	108.45	106.07	106.29	105.99	100.94	106.75	104.97	106.02	106.64	105.79	105	106.15	107.27	103.6	108.04	104.58	106.37	107.6	105.9	103.46	107.61	104.38	107.8	105.65	107.29	104.95	104.99	104.18	105.39	102.64	105.96	104.49	105.2	108.92	108.12	104.21	106.25	105.63	106.44	108.47	103.3	105.24	106.42	107.43	106.73	103.64
104.98	106.24	103.98	105.41	107.61	104.42	103	101.93	103.81	106.68	105.44	105.68	105.4	104.86	101.6	104.89	107.19	104.76	105.27	104.57	105.07	108.18	108.25	106.51	105.58	107.1	105.3	106.99	102.63	105.86	104.57	105.45	106.04	106.23	104.62	105.3	108.5	105.65	105.77	106.48	107.69	109.2	105.4	105.63	105.63	103.74	107.32	108.84	108.72	103.19
105.57	106.87	107.33	106.91	107.47	108.54	107.19	110.24	107.72	108.9	109.63	107.58	107.28	108.85	110.91	104.59	106.37	109.11	107.98	105.51	109.6	106.64	104.85	111.34	106.4	107.45	107.52	108.32	109.51	106.65	108.47	107.64	107.08	110.06	108.3	109.83	108.12	108.91	109.23	109.26	109.05	107.98	106.05	106.87	107.61	107.2	105.09	107.25	104.66	110.36
107.76	108.51	106.55	107.68	110.25	106.59	108.02	107.73	108.65	108.58	107.95	108.38	106.89	108.93	109.59	108.15	109.6	107.44	104.74	108.57	108.17	107.5	109.6	109.56	108.41	110.34	109.66	106.95	108.16	108.75	105.87	110.1	109.23	108.22	107.15	107.66	108.68	108.12	108.71	106.73	106.77	109.68	109.49	110.52	110.29	112.26	106.32	105.73	111.97	108.81
109.16	109.61	108.43	105.68	109.25	106.57	110.72	110.24	111.65	106.36	109.28	107.06	105.93	107.67	109.95	108.1	103.65	110.49	105.71	109.1	106.56	107.2	107.08	112.28	106.86	110.87	106.96	106.82	109.2	111.01	106.87	108.33	109.2	108.08	110	111.73	108.45	108.27	107.8	109.6	105.4	104.27	110.03	108.72	109.26	108.4	108.53	106.46	108.31	104.79
99.551	97.556	98.048	99.346	98.743	99.997	98.994	98.603	99.279	97.769	99.438	98.673	96.444	99.898	99.369	100.87	96.202	97.311	98.603	99.64	97.804	99.72	101.44	97.884	94.32	98.11	97.437	97.997	96.01	97.014	99.76	98.403	96.772	97.56	99.189	97.184	96.116	97.529	101.14	102.29	97.945	97.219	98.12	100.33	97.701	95.007	101.17	94.918	97.509	96.159
99.232	98.663	97.806	96.976	96.322	99.765	99.939	98.976	100.43	99.002	98.63	97.906	98.044	99.521	97.792	96.119	99.773	99.17	96.026	100.56	96.268	98.201	100.96	96.981	99.702	97.82	97.687	97.399	97.137	100.61	97.015	98.881	100.36	98.728	98.254	98.216	98.052	99.226	101.61	99.526	97.642	99.955	99.836	101.77	99.374	99.591	100.02	95.976	101.01	100.41
108.26	104.35	108	106.37	103.94	110.52	108.33	107.23	111.77	108.3	107.11	108.45	108.16	107	112.79	108.05	106.11	110.32	108.78	107.28	106.52	109.91	105.96	106.65	108.94	105.8	106.47	105.94	111.57	108.78	107.88	105.08	106.92	109.86	106.15	106.43	103.64	104.94	104.77	106.95	107.73	107.5	110.39	110.5	109.77	107.42	104.55	106.42	105.3	107.53
107.82	108.95	109.55	109.13	106.19	108.61	109.65	110.36	108.46	105.96	108.92	107.85	109.22	107.18	104.89	109.7	106.2	110.83	105.8	105.82	105.2	110.52	108.16	108	107.54	107.59	109.83	112.21	107.9	110.08	108.52	109.63	109.93	105.97	106.02	108.34	106.58	107.95	106.89	108	109.03	106.34	108.12	108.8	108.18	110.46	107.93	111.44	109.42	111.75
107.15	107.64	104.93	109.23	109.85	107.47	108.51	108.44	105.08	106.08	108.17	107.38	106.05	106.8	106.56	107.61	108.44	110.1	107.59	111.18	108.42	109.83	106.31	108.47	108.88	109.69	107.01	105.75	107.44	107.48	105.18	108.22	108.46	107.96	108.17	109.53	107.98	108.99	107.01	109.93	107.81	110.2	103.85	108.74	106.86	107.54	108.47	107.35	108.93	108.76
106.07	108.02	108.59	106.57	107.79	105.5	108.5	108.41	108.56	107.85	110.8	108.95	107.54	108.29	106.92	107.22	106.63	108.29	110.16	109.97	107.19	105.09	109.11	105.64	107.2	107.34	110.56	109.91	107.48	107.31	106.66	107.42	109.55	106.58	108.06	110.43	107.28	108.03	111.09	108.11	108.53	104.95	107.31	109.43	110.46	109.18	109.08	109.34	109.82	108.11
112.32	108	113.08	109.09	112.25	109.97	108.74	110.64	110.6	109.73	111.45	109.21	109.27	110.26	109.86	110.04	110.21	108.79	111.71	109.03	111.9	108.87	110.44	112.16	110.71	111.84	109.06	106.92	107.14	112.09	109.46	110.65	107.82	114.46	106.74	109.77	111.45	111.4	110.78	108.01	109.35	109.26	110.73	109.6	112.15	109.57	110.57	111.24	110.21	111.26
99.455	97.824	96.583	98.123	99.217	99.248	97.094	96.915	95.903	98.787	98.672	99.112	95.228	100.23	99.445	98.849	94.933	100.56	97.324	100.26	100.17	98.826	103.34	98.201	95.477	96.856	95.638	99.369	98.155	98.967	99.559	95.54	97.105	97.027	97.225	97.173	97.758	97.104	98.824	100.87	95.29	101.27	97.421	95.918	99.696	97.632	96.795	94.42	98.439	97.388
110.28	106.71	103.19	109.9	110.44	108.41	108.82	105.75	108.62	106.02	106.42	104.75	112.92	108.69	105.52	107.02	109.68	107.79	109.78	106.63	105.4	108.7	104.53	106.85	106.34	109.39	105.44	108.22	107.62	106.72	105.9	108.46	108.5	107.29	108.08	103.82	105.79	108.02	108.55	103.06	105.1	107.89	107.33	108.11	105.97	108.14	108.12	107.25	107.76	110.76
100.08	98.106	99.351	97.035	100.36	99.344	98.947	99.436	100.57	98.311	99.511	97.835	96.931	97.216	95.927	96.871	96.76	99.78	101.28	100.96	101.81	98.083	99.03	97.866	101.83	100.65	98.078	96.043	100.65	99.36	99.226	98.348	98.832	101.55	98.87	99.191	98.794	96.376	98.817	98.882	97.908	95.268	99.213	94.725	98.922	96.961	98.383	99.899	97.199	97.29
103.34	109.07	106.92	105.06	109.19	106.74	105.82	105.97	105.72	107.61	105.51	104.51	104.08	104.01	105.61	108.75	108.67	103.24	106.01	107.14	105.44	104.65	109.03	107.37	107.6	105.25	107.69	105.96	107.49	103.9	105.05	103.32	103.72	108.05	106.29	107.23	102.79	106.42	108.33	105.37	105.77	107.75	108.89	107.58	106.07	109.27	103.96	108.63	105.49	106.37
106.64	108.37	104.54	106.88	106.44	106.65	104.76	104.48	102.02	105.54	105.16	105.1	103.39	104.14	109	105.66	107.32	106.02	104.02	108.99	106.19	105.12	105.48	107.4	109	105.96	106.87	101.7	106.31	104.19	105.4	105.26	106.69	106.55	109.99	106.36	107.42	104.58	108.1	105.46	102.98	104.78	103.84	107.32	102.13	107.15	103.68	107.21	103.97	105.74
105.93	103.18	105.53	106.53	107.47	102.49	104.42	108.27	110.37	109	107.45	104.79	104.81	108.91	103.3	107.59	105.36	103.38	108.17	106.94	107.65	105.78	106.3	108.55	106.58	105.55	109.1	105.99	105.38	107.75	106.8	106.23	106.75	108.26	109.05	105.94	106.77	105.15	107.64	105.98	107.82	106.21	108.62	104.06	107.19	103.83	105.42	107.84	104.37	105.71
93.675	99.216	97.761	99.364	93.823	103.16	97.14	99.64	100.64	101.63	97.441	98.108	96.943	97.727	98.148	98.746	99.119	98.133	98.863	99.472	96.166	98.443	98.454	100.67	99.756	98.383	96.843	96.359	97.232	96.502	97.205	98.057	96.809	97.857	96.078	96.93	95.704	97.755	96.951	95.993	97.786	94.286	97.818	95.966	99.468	95.763	98.694	98.315	100.01	99.46
104.52	102.41	106.05	102.66	104.38	107.85	105.03	104.28	105.33	106.84	106.2	106.88	106.35	105.91	108.05	107.39	108.61	105.98	104.11	105.73	106.9	107.53	106.02	106.07	106.26	104.72	107.23	108.04	103.32	105.76	102.32	107.87	105.04	108.14	104.15	105.35	104.75	105.66	105.14	104.58	106.42	106.72	103.7	106.4	107.02	105.14	102.56	107.86	105.12	106.69
104.93	99.319	105.57	100.94	106.35	105.41	105.4	106.24	106.93	106.65	103.48	106.06	106.58	105.12	106.57	103.8	104.38	106.74	104.06	102.19	104.83	105.79	107.42	106.24	107.51	108.72	103.85	107.67	105.98	103.45	105.93	106.63	104.75	106.95	109.04	106.65	106.47	103.64	107	106.6	106.92	103.38	105.92	106.64	109.9	106.72	105.62	106.53	106.81	106.55
104.76	109.35	106.46	106.93	103.74	106.98	104.52	105.7	105.82	105.5	106.26	109.15	105.33	101.05	104.12	108.42	102.97	108.81	108.07	103.02	107.95	107.49	106.37	106.79	107.37	101.6	105.23	106.67	107.25	106.07	107.3	108.25	107.3	104.95	105.3	102.34	104.86	106.82	105.25	103.92	105.56	108.09	108.59	105.5	105.96	106.74	107.58	108.05	106.37	104.74
106.86	108.02	106.94	107.38	108.05	103.33	105.48	107.14	105.32	105.97	104.74	106.14	105.33	105.32	104.65	106.61	109.03	105.49	109.36	106.19	105.82	105.77	105.31	103.86	109.22	108.1	105.95	105.83	107.61	105.2	106.4	105.41	107.85	106.55	104.61	105.04	107.88	107.03	103.09	107.24	105.87	103.09	106.55	106.13	104.47	106.75	106.44	107.53	108.97	105.38
105.76	107.42	105.48	104.85	108	104.38	102.69	102.19	104.18	102.56	105.04	107.23	106.95	106.21	105.36	104.29	104.68	106.29	105.5	107.71	106.26	105.12	103.41	105.6	104.68	108.59	108.66	105.86	104.98	107.03	103.31	105.77	107.35	105.31	108.51	105.69	105.73	104.43	105.45	105.41	106.37	106.29	103.66	106.35	106.13	107.79	108.2	104.39	107.82	110.13
107.33	107.88	109.33	105.34	109.81	106.76	107.44	107.73	105.25	111.05	107.19	106.47	108.56	108.1	107.65	108.75	109.59	110.89	105.93	111.75	108.16	109.11	107.37	109.63	109.93	109.98	106.08	110.84	106.25	106.39	110.79	109.3	110.87	106.63	107.6	109.09	108.58	104.98	105.23	110.74	108.55	106.81	106.59	107.78	108.64	106.79	109.12	109.79	106.86	108.46
105.01	106.79	106.21	106.33	108.37	107.04	105.02	105.16	105.76	108.25	103.27	105.54	110.21	106.87	106.57	107.51	106.08	107.67	105.67	108.67	106.11	105.43	107.09	107.72	103.41	106.24	105.21	107.96	108.5	107.88	108.53	106.23	108.4	107.04	107.24	106.84	106.75	108.35	105.98	105.22	107.38	105.4	107.1	104.94	104.5	106.33	107.55	104.64	106.35	108.95
100.76	97.262	98.648	98.284	99.086	99.383	98.054	98.292	99.544	97.039	99.341	99.695	97.472	95.275	97.948	98.631	98.222	97.262	100.29	99.895	98.551	98.938	97.982	96.151	97.76	97.541	98.048	97.089	94.383	101.11	100.06	99.069	97.772	99.059	95.558	98.06	96.705	97.523	98.066	100.47	96.658	96.402	95.137	97.179	97.548	96.782	100.77	100.35	95.828	99.784
112.56	109.83	108.58	109.09	109.95	110.01	108.4	108.1	112.25	109.34	107.68	108.89	111.01	111.07	108.32	108.3	110.19	112.49	113.09	112.07	111.21	109.84	110.57	106.1	108.06	111.22	108.84	112.57	109.72	112.15	107.32	111.86	106.94	108.26	110.54	110.85	109.85	112.18	109.27	111.14	109.28	107.95	107.85	110.97	112.51	111.81	108.28	108.27	112.53	114.84
104.29	103.79	104.25	105.47	104.74	106.74	104.03	105.89	105.36	108.44	104.31	107.62	104.48	107.61	107.55	108	106.04	104.21	107.42	104.27	105.77	105.94	106.04	104.29	106.27	104.38	103.87	105.47	103.41	107.4	104.39	103.41	104.24	106.89	106.61	102.39	105.13	106.79	104.75	105.64	101.91	103.79	107.14	103.78	103.93	105.67	102.48	104.81	104.72	106.58
99.854	100.16	101.56	99.357	102.39	104.18	99.98	101.3	100.43	98.331	101.86	100.95	98.985	97.468	103.75	98.498	99.483	101.45	100.95	100.38	100.77	99.832	99.703	98.753	100.69	101.01	103.07	102.09	100.37	101.5	101.81	100.48	102.59	102.3	99.361	102.77	102.37	100.62	99.677	99.838	103.85	102.3	97.248	100.3	100.6	100.96	100.69	101.43	100.89	101.43
101.79	100.01	102.53	98.935	100.58	101.69	98.153	100.87	101.75	100.97	98.854	101.83	99.097	101.37	98.052	100.92	100.4	102.13	98.923	99.388	100.95	99.364	100.82	98.771	100.33	101.63	103.58	101.46	103.31	98.247	99.996	102.79	98.769	101.24	100.9	102.81	100.44	98.216	102.92	99.371	101.44	99.965	100.96	101.31	102.14	99.243	99.412	99.437	100.03	100.76
105.71	105.12	104.27	104.75	105.54	109.37	105.62	103.45	103.27	104.34	104.02	103.42	102.15	104.2	104.76	104.11	106.39	107.18	105.77	107.99	105.82	105.64	106.1	107.1	103.8	107.33	105.26	106.12	105.38	105.31	105.94	106.59	105.87	108.4	104.97	107.6	103.3	104.59	104.2	105.39	108.15	107.53	103.85	103.27	104.84	103.96	105.67	103.92	103.81	106.71
104.74	103.29	110.25	105.61	107.09	104.85	106.66	103.34	107.02	110.77	104.77	106.08	106.52	107.51	108.46	107.06	109	104.58	104.2	108.58	105.99	106.18	104.5	107.93	104.02	105.57	106.57	105.87	102.53	104.25	106.09	105.79	102.83	109.26	103.92	105.22	104.64	104.71	106.79	105.87	104.3	106.99	106.03	105.71	105.76	106.19	103.19	107.48	105.72	103.23
106.78	106.7	105.78	104.67	105.34	105.95	108.18	106.18	104.04	107.24	104.94	102.46	104.91	108.33	106.65	104.35	105.45	105.38	103.8	108.09	103.82	107.01	105.27	104.78	100.13	104.57	104.33	106.53	104.19	105.95	106.15	104.43	105.17	104.65	104.02	105.29	105.93	102.08	102.89	105.9	107.8	105.57	101.65	104.88	104.98	107.02	109.43	104.41	106.78	103.93
100.56	99.792	101.53	103.71	96.581	98.627	102.35	100.19	99.127	100.45	100.86	99.165	102.08	99.834	101.21	98.474	102.75	100.68	101.62	98.745	102.14	101.83	101.68	100.11	99.17	100.33	100.94	101.2	100.09	101.17	101.27	100.09	101.95	96.466	100.59	99.658	100.25	101.86	99.113	99.437	101.57	102.18	101.81	99.597	102.22	101.13	101.21	100.99	100.42	101.99
100.61	102.31	102.1	98.663	102.91	100.74	99.802	97.517	103.6	100.55	101.78	103.24	100.39	100.64	98.069	101.34	101.67	99.698	99.685	97.249	100.76	95.587	102.34	99.156	100.15	101.89	103.01	100.72	97.746	100.7	99.232	100.38	100.48	100.59	99.723	101.54	101.63	100.11	103.35	97.098	100.28	98.813	100.48	101.19	103.99	100.66	101.36	98.782	98.56	101.39
104.64	104.27	108.23	105.69	105.23	106.72	106.79	109.16	109.34	104.34	108.63	107.84	107	106.6	104.55	106.67	106.46	104.74	104.45	109.36	108.02	107.73	103.69	105.88	106.64	106.86	107.71	105.14	106.05	108.39	107.06	107.67	104.36	108	106.15	106.71	103.81	108.02	108.78	104.91	105.85	103.65	108.38	104.11	104.22	106.94	104.86	108.71	105.52	104.24
104.44	105.22	102.59	100.21	100.9	102.31	105.61	103.39	100.65	101.59	101.64	102.81	102.18	103.68	104.02	107.86	99.825	102.98	104.54	102.83	101.78	104.49	103.06	103.58	101.03	104.01	101.66	100.4	105.29	102.34	102.92	101.7	102.85	105.82	101.25	101.51	104.33	101.27	103.89	104.88	105.89	102.56	103.02	102.93	103.44	98.735	102.5	102.13	105.49	103.1
101.02	104.43	105.65	102.75	106.53	102.54	107.4	105.12	105.46	104.96	107.99	105.87	106.09	100.81	106.23	104.09	105.89	104.22	106.3	109.71	106.16	106.83	106.42	106.86	106.07	103.53	105.88	109.02	107.18	103.33	108.01	105.03	107.26	107.38	106.35	104.3	105.49	109.63	104.12	104.9	104.73	105.27	108.17	105.52	103.43	104.83	103.93	104.87	106.48	103.75
103.75	104.87	107.56	106.01	109.29	106.89	105.95	106.62	103.05	103.32	107.91	105.36	103.82	107.17	103.51	106.03	104.48	103.98	102.3	102.62	104.78	104.21	106.28	105.2	106.76	101.58	104.25	109.2	106.47	105.48	106.81	108.27	104.6	105.19	103.48	106.71	106.26	105.98	106.11	104.16	105.69	105.66	102.88	107.55	103.93	104.66	105.23	101.24	106.77	103.13
105.98	107.02	107.76	106.18	104.95	106.7	106.88	107.16	104.91	104.19	106.86	102.75	102.36	104.27	104.72	105.76	106.33	104.51	104.43	103.51	102.37	104.28	103.26	106.36	108.85	107.78	104.85	107.91	107.44	104.42	105.37	105	108.99	105.89	107.25	110.42	103.67	105.38	106.7	104.51	104.71	103.5	106.04	109.56	105.02	105.38	105.71	104.89	104.05	108.99
110.34	104.71	102.99	104.67	104.15	105.12	106.45	103.21	104.84	103.22	105.41	108.14	104.41	104.93	107.55	106.03	104.2	105.31	106.08	105.01	103.06	105.03	104.91	104.16	106.8	107.57	105.52	106.02	105.75	103.92	105.03	106.37	105.25	105.1	106.68	102.89	105.24	105.27	107.61	107.55	106.72	105.64	101.67	107.28	106.8	103.86	105.49	106.92	104.96	103.92
107.12	105.96	103.7	109.58	106.07	107.64	107.56	105.07	105.96	103.21	108.04	107.46	104.38	103.64	105.63	104.28	106.81	104.86	103.28	105.6	106.68	106.38	105.58	104.49	105.15	105.24	103.5	105.76	107.4	108.15	105.65	106.81	105.18	103.78	105.95	108.51	107.3	104.8	104.61	105.87	107.63	106.26	107.16	104.26	108.17	108.69	105.55	104.76	103.95	103.92
105.88	106.64	105.4	104.28	104.88	109.92	104.68	106.04	104.2	101.69	104.8	105.85	107.03	106.31	104.01	105.87	105.28	104.93	103.82	105.43	104.28	104.98	106.49	102.87	108.6	106.79	107.17	107.27	101.2	105.15	103.89	104.07	103.18	104.19	106.39	106.11	107.23	104.49	106.28	106.4	105.03	104.06	105.59	107.47	106.3	103.92	104.49	105.55	104.82	103.56
110.83	109.12	106.39	113.44	113.31	109.59	110.93	111.08	109.07	109.13	115.26	113.2	112.44	110.34	110.6	110.17	111.88	111.36	112.09	110.79	109.54	107.34	110.94	108.12	109.77	105.42	109.49	112.79	105.74	108.61	110.88	111.16	110.2	110.96	110.12	113.13	110.52	110.77	110.23	111.38	109.39	110.04	111.23	110.34	108.12	110.71	112.16	110.81	108.88	110.53
99.582	100.28	98.931	100.58	102.67	103.82	100.14	101.12	97.948	100.33	101.93	98.083	101.34	101.51	103.69	98.567	98.59	100.72	98.77	100.13	100.95	100.04	98.077	100.06	101.87	100.53	100.01	104.18	100.85	100.3	101.58	100.72	103.94	101.26	102.85	104.72	101.4	100.05	100.95	101.59	100.92	98.785	102.24	102.09	100.29	101.73	99.948	100.71	98.938	98.731
106.51	106.74	103.91	106.33	107.63	103.67	103.76	104.53	105.15	108.68	108.49	106.24	106.38	104.69	103.35	106.62	109.19	108	108.61	105.1	107.29	105.32	104.32	106.36	103.91	105.88	104.83	106.46	106.27	106.75	106.64	102.16	104.95	105.85	107.62	108.04	105.16	103.67	106.83	106.53	105.7	107.11	105	107.74	106.61	104.67	106	103.03	107.88	103.65
105.07	105.33	106.26	104.49	106.77	106.07	106.86	106.55	105.43	105.25	104.43	107.26	104.19	104.76	104.1	107.25	104.52	106.28	103.7	103.97	105.71	107.86	108.06	106.48	106.93	107.93	104.85	104.92	106.54	103.04	105.41	104.7	106.35	105.01	107.1	107.9	106.19	107.35	105.68	108.11	109.21	104.84	105.39	104.05	103	106.85	107.05	105.56	102.78	108.02
107.28	105.85	105.86	108.84	105.9	109.67	105.26	105.48	107.94	105.08	103.77	104.07	109.2	104.86	106.69	103.98	104.27	105.8	103.6	108.56	105.96	104.62	107.79	108.14	103.68	104.51	107.05	108.42	106.2	104.43	105.7	106.85	104.65	106.91	107.28	104.75	105.63	107.55	107.65	105.24	107.18	104.21	107.02	104.89	104.59	106.63	102.73	103.12	103.2	105.6
104.84	107.53	108.12	105.95	108.32	110.39	105.81	103.84	106.42	110.08	108.17	105.5	107.54	109.63	106.51	110.41	107.9	106.68	103.18	107.86	109.29	111.26	108.23	105.94	107.5	109.24	110.07	109.55	105.93	110.33	108.6	109.47	110.2	109.47	108.1	105.79	108.13	106.37	105.5	102.54	108.83	108.27	109.48	106.69	109.92	105.23	109.87	106.91	109.19	105.72
106.95	103.5	107.81	108.51	110.15	107.22	108.62	107.48	105.41	107.92	106.93	106.21	105.72	111.36	107.89	108.84	107.99	106.01	108.04	108.2	108.08	113.14	108.65	106.72	108.73	107.12	105.45	107.92	106.44	108.98	108	105.95	112.16	105.63	108.87	107.51	109.64	105.87	107.49	107.78	108.36	110.1	105.38	108.26	109.04	108.33	108.47	108.42	108.32	107.76
109.83	111.56	109.37	107.18	109.66	106.24	106.68	110.89	109.17	107	109.24	107.54	109.67	106.66	107.47	107.1	105.35	106.96	107.04	108.09	107.7	105.75	106.16	107.01	112.26	108.16	107.05	109.91	109.08	107.03	109.88	106.3	109.6	109.74	105.92	110.04	100.27	107.75	108.8	108.02	108.43	110.41	108.07	107.88	107.02	107.6	110.77	108.72	109.44	109.85
105.5	109.43	105.36	104.37	104.44	108.07	109.34	107.31	108.09	106.3	108.01	111.17	107.73	109.97	109.62	106.18	107.05	107.29	108.9	108.51	107.76	105.92	109.42	109.49	108.61	109.45	106.76	106.6	110.67	105.46	106.12	105.44	106.9	107.93	105.66	108.67	110.32	108.23	109.18	107.71	111.32	107	108.15	109.87	106.57	104.92	106.46	107.05	108.18	105.84
105.32	106.69	106.7	106.15	104.33	106.74	108.94	104.8	106.51	106.8	106.33	109.51	107.07	104.97	105.45	104.51	102.53	107.04	103.06	105.29	106.84	105.83	106.72	105.65	110.32	109.98	106.75	107.53	104.02	104.82	104.77	105.04	107.48	108.71	106.89	105.38	107.3	105.13	107.7	107.67	106.46	106.46	106.83	105.62	105.93	105.99	104.34	104.57	105.31	106.92
110.15	108.95	110.6	108.73	109.07	111.66	109.94	114.44	112.15	110.06	110.86	110.25	108.3	107.5	112.04	109.81	109.87	109.44	111.41	112.21	112.8	111.32	112.23	111.41	109.74	109.13	109.39	111.43	109.87	109.58	109.82	108.97	109.53	110.36	106.8	108.02	114.1	109.5	107.83	109.6	111.2	113.1	112.38	110.49	111.2	110.03	110.64	110.13	111.04	111.09
108.08	104.27	102.85	106.24	105.16	104.17	104.86	108.78	106.91	105	105.51	101.04	106.71	106.28	106.18	105.71	104.43	105.86	105.42	105.26	104.7	105.22	103.71	106.62	105.38	107.84	101.72	106.06	102.99	105.11	106.92	104.37	101.75	105.17	109.01	107.84	105.68	107.39	107.43	103.72	104.81	105.24	106.49	106.4	108.09	107.58	103.96	103.73	105	106.42
105.25	108.82	108.19	108.73	111.34	107.58	104.84	108.7	110.01	110.59	106.96	109.33	110.47	108.34	106.33	111.59	109.19	107.13	108.63	110.15	108.15	110.07	110.65	108.97	110.57	108.11	109.4	109.12	109.2	109.05	108.35	103.9	103.85	108.33	107.56	105.7	108.17	108.65	107.82	110.96	108.08	109.93	108.11	108.93	107.5	107.1	108.53	110.41	109.58	108.65
102.1	98.439	96.25	99.92	97.712	97.894	96.639	98.666	95.485	98.069	98.269	99.549	98.047	97.12	99.386	102.44	96.461	96.973	98.935	103	100.33	96.789	98.922	98.432	98.495	99.877	99.043	99.617	99.939	99.829	101.26	94.433	98.208	101.73	98.548	97.946	98.755	101.42	101.25	100.69	95.803	98.352	100.61	98.542	98.145	99.15	96.815	97.332	97.711	97.984
109.41	104.86	104.7	108.07	106.65	106.68	109.96	106.17	107.45	107.69	107.72	105.54	104.51	106.56	106.91	105.91	104.62	107.69	108.96	105.01	106.61	107.41	104.43	105.82	107.55	107.01	104.45	106.05	108.9	104.97	106.48	106.79	103.98	106.3	108.35	107.62	107.5	106.26	106.1	106.64	109.5	107.68	109.97	108.01	107.58	106.08	106.5	108.8	105.63	108.63
101.18	97.398	95.58	100.27	98.772	99.301	101.4	100.78	96.967	98.307	96.69	96.887	96.799	96.398	98.745	97.41	97.037	99.683	98.661	95.473	95.872	95.321	98.749	98.397	97.595	96.823	98.015	96.76	98.122	98.86	98.141	97.265	98.03	97.978	99.181	97.909	97.034	97.348	95.798	97.1	97.153	102.85	97.839	101.61	96.641	99.109	97.853	97.876	98.48	98.052
97.736	97.077	99.739	98.862	98.231	102.46	98.354	98.02	98.738	98.429	101.31	99.751	98.087	98.367	100.78	100.24	96.652	100.98	99.995	98.701	95.467	99.08	98.352	97.468	98.273	99.903	100.51	97.222	97.696	98.4	97.588	98.002	96.801	98.019	97.03	96.764	97.889	99.646	99.904	98.342	98.025	99.556	98.662	102.15	103.48	100.27	97.8	98.906	96.574	98.29
101.34	104.2	98.943	99.664	103.13	100.03	99.943	100.77	98.879	102.36	102.02	99.71	97.236	99.675	99.755	101.15	97.636	100.5	101.79	101.16	100.47	101.3	100.46	102.21	98.108	98.287	103.75	100.39	100.74	97.631	101.64	102.63	98.773	103.24	98.785	101.37	101.54	101.67	100.77	101.04	100.26	104.89	99.409	98.424	99.406	100.36	102.21	100.99	100.5	101.75
100.37	99.487	98.104	97.93	94.451	96.951	97.797	99.808	97.436	96.416	97.437	100.59	99.455	96.829	97.579	98.013	100.54	95.481	98.81	98.398	99.94	97.928	96.178	100.01	95.275	98.235	98.421	94.075	97.034	99.06	96.585	97.356	97.748	95.667	94.342	96.474	97.666	98.322	97.193	97.002	100.52	95.853	98.636	97.268	100.04	97.87	98.408	99.223	98.948	98.884
108.64	108.13	108.09	107.42	107.68	107.74	107.93	110.56	108.02	105.07	110.03	109.21	108.25	107.65	107.45	106.83	108.2	105.38	108.96	109.71	110.8	106.23	108.06	108.2	109.51	106.24	110.09	108.91	107.78	107.6	110.76	107.68	108.46	109.01	107.6	107.53	109.19	108.91	108.54	108.66	108.33	109.63	107.63	107.3	108.02	108.07	109.43	106.98	107.54	107.81
110.06	110.9	112.89	110.19	107.78	108.47	111	112.02	110.84	112.62	111.73	109.01	111.03	113.01	110.77	110.41	112.49	109.19	109.69	110.05	110.93	111.03	111.85	107.8	111.05	108.84	110.14	110.63	108.94	111.43	113.4	110.85	109.52	109.65	110.74	108.01	110.13	110.81	109	109.52	110.56	111.98	111.64	108.11	107.47	108.12	112.87	111.29	107.67	108.76
94.631	98.657	99.918	98.17	97.108	98.985	98.807	98.024	98.285	96.344	100.46	96.054	95.746	101.07	97.645	98.649	100.2	98.77	97.765	98.328	100.44	97.247	99.245	99.428	97.185	98.268	100.41	99.542	96.834	101.27	98.871	99.008	102.01	99.731	98.106	97.82	101.25	98.289	96.358	100.06	100.13	97.489	99.066	97.996	98.266	96.824	97.214	94.916	99.074	99.399
109.49	106.18	109.04	108.02	112.79	110.65	106.25	107.48	108.98	108.39	104.69	109.61	108.77	105.7	108.05	106.45	109.64	110.61	107.9	107.02	107.15	107.51	108.27	106.86	106.84	109.99	108.56	106.2	108.98	107.93	106.22	106.05	107.83	107.35	109.2	105.57	108.84	107.87	108.83	107.99	106.68	108.43	109.84	108.4	108.79	109.69	109.07	105.16	107.33	109.47
99.891	99.165	96.663	96.982	97.326	97.268	102.37	97.236	99.446	97.17	101.53	97.561	98.978	97.656	93.739	96.337	99.029	95.275	96.247	97.921	97.212	95.781	97.435	97.206	98.571	97.063	98.23	98.949	97.992	99.949	98.391	97.7	96.563	100.11	100.53	98.135	96.504	98.312	98.507	100.55	98.662	99.427	96.566	97.847	98.814	96.705	99.032	96.096	96.567	95.77
98.639	98.837	96.941	97.011	100.13	96.658	98.283	98.171	97.695	100.34	100.31	98.584	96.761	98.582	99.278	98.74	100.48	98.813	97.568	104.09	98.348	100.13	101.38	99.103	98.576	97.913	96.036	98.105	96.421	101.56	99.051	99.087	96.503	97.659	99	96.982	97.528	99.48	100.08	101.65	101.01	99.571	100.88	96.453	98.547	100.27	97.55	100.29	97.916	97.239
108.53	109.59	109.86	111.31	110.52	110.04	111.86	113.95	105.92	108.22	110.73	112.74	111.51	111.72	109.66	111.87	109.74	110.2	109.21	110.58	109.52	110.92	109.61	108.85	111	112.27	109.19	111.23	112.33	108.99	110.2	110.03	111.82	112.06	112.68	110.96	110.09	109.66	110.12	110.11	110.73	110.29	110.23	110.64	110.61	109.62	111.31	111.34	113.08	111.59
98.901	101.96	103.39	100.35	99.53	101.01	101.29	100.27	100.81	102.71	100.24	100.63	101.62	99.424	100.15	96.751	100.22	106.54	100.35	99.629	101.19	104.13	100.9	99.792	102.12	98.319	100.32	99.232	102.01	100.95	102.43	103.85	99.787	102.55	96.631	100.02	99.093	98.191	97.67	99.643	100.82	102.52	104.31	101.51	100.09	99.249	100.6	98.059	102.6	98.169
99.104	97.818	100.83	100.16	98.573	95.995	100.67	100.57	99.378	96.675	102.49	97.768	97.081	99.245	98.685	96.739	98.262	96.118	98.47	100.85	98.168	98.305	100.18	98.042	97.897	96.342	101.07	96.361	99.139	100.58	101.07	101.2	99.475	98.837	99.368	97.465	99.644	100.06	101.69	100.92	100.41	100.25	101.56	98.688	101.83	99.339	100.09	100.37	97.772	100.78
106.11	108.37	104.01	105.7	105.75	105.41	106.77	107.73	104.86	104.8	105.74	103.8	103.63	107.63	103.79	106.14	109.06	104.36	106.59	108.28	105.51	106.93	103.15	104.85	106.53	105.76	102.16	105.78	104.82	106.12	104.22	108.39	105.51	104.86	103.49	103.04	106.23	104.82	105.18	103.49	105.86	103.56	104.16	104.79	103.29	107.1	106.94	103.85	107.08	106.13
106.45	104.53	106.11	105.72	106.29	107.33	106.04	107.11	105.55	106.07	101.73	105.06	107.78	108.1	105.94	108.5	107.37	104.65	108.57	106.24	105.78	103.9	104.65	106.04	103.29	102.64	105.47	107.99	103.94	106.45	107.69	107.36	106.27	103.06	104.28	107.72	105.64	107.11	108.19	107.68	105.47	107.29	106.84	105.22	101.48	106.05	103.5	105.92	102.63	107.64
106.2	103.6	107.63	108.02	104.41	106.03	107.25	107.4	110.77	107.13	106.03	108.48	107.44	106.23	107.56	105.94	107.72	102.6	108.66	109.03	106.04	104.58	105.61	104.96	106.55	105.75	105.18	105.84	108.61	109.23	107.05	108.53	108.48	107.73	106.28	104.48	106.26	106.23	108.19	106.9	104.33	108.94	104.43	107.57	107.61	107.01	106.14	108.39	107.11	107.06
99.061	99.462	96.874	96.904	96.002	98.536	97.896	100.84	98.87	98.268	99.247	96.266	97.332	96.745	96.882	101.08	95.842	99.661	99.044	97.409	98.375	100.07	99.023	99.216	98.261	97.877	100.58	100.72	100.34	97.063	99.303	99.479	99.682	98.995	98.391	101.74	96.775	97.548	97.341	100.14	96.126	95.239	99.673	99.649	98.189	96.399	101.11	99.303	98.475	97.68
105.18	109.31	106.66	107.44	107.12	107.66	107.89	108.05	106.8	108.31	109.41	108.71	107.24	108.3	110.08	109.01	106.5	110.03	110.14	110.85	109.11	108.28	106.54	109.27	108.86	107.13	105.84	109.49	110.39	112.76	109.28	109.94	107.46	109.33	106.73	109.27	107.16	108.3	110.9	109.21	106.55	107.58	105.51	108.47	107.32	107.86	109.91	110.35	107.26	108.59
105.25	105.33	104.73	106.43	106.14	104.84	105.57	106.87	106.34	107.19	107.56	104.63	106.36	102.68	105.03	106.46	106.37	106.56	105.01	104.64	103.76	102.9	102.94	103.56	105.11	104.62	104.59	103.96	104.49	105.49	106	105.38	105.77	106.7	104.36	106.4	107.19	106.47	104.59	106.42	104.24	102.08	107.11	101.12	103.45	106.08	106.9	102.8	105.63	102.92
109.71	110.99	109.21	110.06	108.22	111.21	111.99	112.96	109.6	109.82	112.19	107.31	108.91	110.65	110.32	108.87	109.72	112.64	109.63	108.54	110.5	111.76	109.2	112.49	111.72	109.93	109.66	113.96	110.95	107.14	110.1	112.28	107.73	111.63	111.56	108	110.15	115.23	108.72	111.12	111.86	108.96	113.41	110.42	112.33	110.92	108.6	107.83	109.42	109.53
100.17	100.37	100.37	101.76	100.54	99.518	101.4	98.517	96.917	100.46	99.663	99.747	99.319	100.24	101.24	99.34	98.399	104.32	98.472	100.95	103.67	97.884	101.34	99.235	99.881	98.075	99.427	100.51	100.11	98.737	98.356	101.88	100.39	99.851	101.57	103.44	101.13	98.406	100.54	101.05	96.53	102.4	100.73	100.85	97.779	104.41	98.157	101	97.887	98.334
99.58	98.013	97.062	98.459	96.364	98.993	102.24	97.735	96.34	96.653	98.893	98.837	102.16	100.57	96.669	102.4	97.894	95.811	97.979	102.01	101.25	99.799	97.887	99.334	100.99	100.45	96.56	97.207	95.626	97.798	97.667	97.884	99.592	101.79	98.572	95.574	101.77	97.285	99.053	101.47	95.901	100.53	100.11	99.22	100.51	95.388	96.657	97.889	100.98	98.783
100.34	97.848	97.913	97.859	99.813	103.04	98.601	101.14	102.19	99.287	98.378	102.52	98.695	101.94	98.054	97.452	99.512	102.42	101.08	96.174	102.44	103.77	99.464	98.659	97.968	99.236	99.596	99.591	100.77	99.498	97.331	95.045	101.13	99.43	103.36	100.45	99.554	99.029	99.038	98.583	101.42	97.449	103.61	99.107	99.929	98.435	99.807	101.95	99.656	99.14
103.9	103.38	105.96	102.72	103.14	101.71	104.26	99.702	103.45	102.71	101.96	101.41	101.56	99.68	101.85	102.41	104.66	103.34	102.65	100.87	104.76	102.98	104.89	103.24	101.32	101.9	104.19	102.21	105.73	103.53	103.24	105.29	102.37	100.24	105.36	104.58	103.49	104.34	103.98	102.62	101.88	99.621	103.6	100.7	103.24	102.92	103.16	103.82	104.78	103.29
97.154	100.19	97.688	97.614	96.487	97.968	102.57	97.274	98.188	99.511	98.455	98.079	100.5	96.459	102.18	96.235	97.723	97.937	100.6	97.531	99.815	97.414	99.706	99.216	101.48	99.8	100.81	100.68	96.399	98.987	99.378	99.425	100.29	101.7	98.348	100.43	98.877	99.143	98.857	97.533	98.344	99.683	98.253	95.606	98.061	101.63	99.578	95.659	97.577	97.607
96.832	96.65	99.648	98.871	97.742	97.17	96.492	97.344	98.395	95.095	99.025	99.239	97.697	97.529	97.412	98.708	93.482	99.636	98.747	97.157	103.11	99.101	100.19	99.48	95.766	97.066	99.967	99.932	98.687	95.957	94.764	96.81	98.842	98.851	96.149	98.02	94.972	95.223	97.613	95	98.187	94.506	101.46	97.695	97.825	99.115	96.542	101.5	96.845	96.919
97.658	97.826	95.262	98.436	96.949	99.343	98.068	97.864	96.72	98.81	101.37	98.922	94.441	96.742	96.837	95.438	100.41	98.429	98.12	97.39	100.4	96.729	98.307	98.893	95.13	97.851	98.531	100.04	98.426	96.165	100.33	96.55	100.19	101.39	98.547	96.782	96.65	94.996	97.601	98.468	97.38	99.257	99.252	100.62	96.177	95.516	95.989	96.376	96.72	102.04
101.76	108.83	103.43	108.63	102.39	106.07	106.01	104.29	105.23	107.85	105.8	104.29	104.3	106.03	106.19	106.58	103.58	105.35	106.48	105.76	104.82	108.5	106.82	103.6	108.42	104.87	104.73	102.33	106.91	104.99	106.55	106.19	102.72	104.1	102.76	103.89	108.48	105.19	108.31	106.36	104.93	105.07	105.8	106.77	107.38	106.45	103.34	105.34	105.34	110.07
105.66	105.6	105.38	109.97	108.16	104.39	106.74	107.13	104.47	107.74	107.17	105.5	107.72	105.57	105.88	104.98	103.5	107.54	107.08	105.62	107.98	109.54	106.73	105.6	106.46	107.26	105.13	107.04	102.79	106.92	106.25	104.47	108.81	109.2	110.32	107.68	103.62	110.77	108.7	107.34	103.74	106.22	107.68	107.65	104.6	104.98	104.98	105.71	106.95	106.3
104.46	110.49	106.09	105.69	106.31	105.45	105.53	107.25	107.48	106.05	106.01	104.54	106.34	105.59	106.36	105.31	105.68	107.22	105.33	104.37	104.6	104.46	106.43	107.16	106.05	100.05	104.78	103.95	107.62	106.5	106.23	107.93	107.24	105.37	107.82	105.9	104.6	108.54	106.85	105.57	104.49	108.37	102.28	105.13	106.84	106.79	106.72	106.2	109.79	105.38
112.81	110.78	108.37	112.2	107.95	113.31	111.7	109.72	111.37	111.14	112.42	110.99	109.67	109.06	112.73	111.36	110.28	108.48	109.99	105.94	109.8	108.61	113.76	108.92	109.48	109.6	111.28	110.1	109.76	108.68	112.6	112.78	112.18	110.64	113.44	108.84	108.63	110.15	110.62	107.07	111.63	115.04	107.25	108.44	105.51	111.81	112.21	109.1	112.48	109.97
97.489	101.77	104.12	103.58	99.563	102.57	103.93	105.11	103.11	100.74	103.47	103.09	102.25	102.28	104.21	100.2	102.46	103.92	101.93	103.05	103.78	101.78	106.42	104.19	103.15	102.46	103.06	103.05	102.24	103.84	103.64	103.94	99.21	102.4	100.06	101.81	104.83	107.23	100.73	101.04	101.57	99.527	102.29	101.25	102.93	103.66	103.25	103.9	106.43	100.09
96.205	95.767	95.769	98.42	99.242	97.558	96.524	96.248	95.527	93.993	99.394	98.049	98.96	97.684	99.303	95.489	95.74	96.201	96.451	97.324	97.442	99.928	96.617	97.099	98.737	97.312	97.475	97.95	97.222	98.879	96.739	102.24	99.216	95.796	97.587	99.657	99.077	98.852	99.188	96.313	99.786	95.499	98.807	99.994	100.18	95.017	97.319	102.17	97.787	93.259
106.37	103.75	102.75	103.69	107.09	103.31	104.47	106.04	105.73	104.75	104.04	107.48	105.05	101.81	104.1	106.27	107.51	102.93	105.95	107.36	105.34	104.62	105.85	105.67	104.11	107.06	105.11	104.34	105.97	106.33	108.02	104.23	103.04	106.81	108.91	103.64	105.96	107.59	105.05	104.54	106.2	105.77	103.32	105.29	105	109.43	105.48	101.19	106.77	105.4
106.99	105.47	106.74	105.79	105.83	108.57	106.39	104.68	105.07	105.39	106.46	103.55	104.29	106.62	108.47	107.57	103.2	105.77	104.85	107.94	107.56	104.14	106.15	105.57	106.78	105.81	104.83	108.28	106.4	102	104.41	105.69	106.31	104.32	106.87	103.11	107.44	103.09	107.74	103.34	105.24	105.44	106.61	104.24	106.56	107.78	107.81	107.11	105.05	105.55
103.48	108	107.11	106.52	103.98	107.2	105.72	101.66	108.18	105.86	105.28	103.57	107.34	104.52	106.19	108.39	105.72	104.79	103.91	104.95	108.73	106.17	104	109.76	104.38	108.12	102.72	106.72	106.56	103.58	104.44	109.05	105.68	102.83	104.99	105.4	106	104.65	104.87	109.67	105.66	104.6	106.51	107.78	107.58	106.07	104.09	105.45	106.71	104.55
103.91	101.78	100.74	101.64	102.75	102.61	105.19	103.21	107.18	101.56	102.68	102.34	101.08	104.5	102.83	102.63	101.96	103.53	103.01	104.23	102.83	101.37	99.7	101.94	103.48	98.612	98.098	103.4	106.28	103.64	102.8	100.7	102.01	102.99	102.84	103.02	102.01	104.77	104.35	100.6	103.35	102.62	101.26	101.88	102.78	102.61	102.47	103.02	103.98	104.2
106.92	104.52	105.24	105.22	104.13	105.69	104.63	108.55	105.25	105.43	103.89	105.86	107.2	105.53	103.67	106.13	105.54	104.48	105.33	104.74	103.38	104.59	107.55	108.29	106.98	104.54	106.03	106.51	108.34	104.64	105.63	104.21	101.74	103.01	106.07	104.43	105.8	107.64	105.33	106.81	107.47	104.18	106.45	106.93	104.05	106.47	105.72	108.84	104.92	105.93
106.09	107.81	104.44	109.16	105.35	106.19	105.88	106.2	104.9	105.49	105.75	104.29	105.69	108.8	108.45	106.28	106.14	107.98	109.08	106.78	107	107.36	106.42	105.49	108.57	105.22	106.04	106.77	108.94	105.84	105.85	106.79	106.51	106.22	106.37	107.36	107.71	103.98	105.07	106.21	104.72	105.85	107.21	105.96	107.15	106.6	108.7	104.12	107.5	110.02
109.7	104.06	106.54	107.14	107.56	109.83	108.36	107.22	107.9	107.76	108.72	109.87	112.21	108.45	111.22	110.17	108.83	109.32	108.16	106.53	110.1	108.01	111.61	109.1	110.33	106.34	106.41	110.56	110.77	109.34	109.6	109.23	107.14	109.89	107.22	105.35	110.21	108.45	107.01	108.75	107.93	106.31	109.35	106.73	105.16	108.96	109.72	106.52	104.02	109.62
110.89	110.86	110.63	110.38	109.39	111.51	110.82	111.08	107.54	111.48	112.31	111.42	113.38	108.7	111.35	112.52	111.29	109.46	114.32	112.46	111.55	109.11	108.43	108.6	107.62	109.99	108.33	110.06	110.44	108.73	109.94	113.13	110.39	113.95	114.94	110.97	110.26	115.14	110.5	109.94	111.25	108.24	108.11	112	110.21	111.23	111.75	111.66	112.36	111.32
100.4	102.9	94.818	99.888	97.804	98.841	96.503	98.49	101.73	98.922	100.63	98.886	101.65	102.88	103	100.24	100.5	96.179	104.55	102.51	101.96	98.007	101.9	98.747	98.706	97.609	99.397	99.648	100.05	101.78	103.63	99.867	101.2	100.56	96.579	97.297	100.81	100.98	100.06	100.8	97.138	95.986	101.43	102.23	98.851	97.103	100.36	100.74	99.319	98.44
107.2	106.4	106.35	104.99	105.26	105.03	105.58	106.36	104.92	106.16	104.9	106.09	106.88	108.06	103.69	105.6	106.89	104.26	107.73	104.88	102.34	106.62	106.99	107.61	104.4	101.76	104.54	104.22	105.99	107.87	106.31	105.32	104.93	106.16	105.65	106.87	106.45	105.29	104.84	105.61	107.43	104.84	107.68	104.93	102.04	103.93	108.79	105.12	106.45	104.91
106.48	108.83	109.87	106.54	106.71	107.76	107.16	107.94	105.75	108.51	108.19	107.4	109.74	107.12	103.75	109.64	106.77	108.52	107.97	104.64	109.92	105.03	105.77	109.28	104.29	108.9	108.87	110.37	108.12	107.64	109.78	108	109.25	107.53	110.88	108.57	110.81	108.51	107.61	106.82	103.99	109.54	106.79	109.9	106.57	105.33	108.08	106.22	107.57	106.64
109.74	108.55	106.73	107.94	105.03	109.36	106.31	106.75	108.62	109.56	106.96	108.79	107.29	108.94	106.73	108.39	108.65	109.16	108.64	108.5	107.43	110.53	107.65	110.97	109.11	108.83	108.52	109.1	109.1	105.79	107.34	109.75	106.05	109.29	108.02	105.76	108.62	109.03	107.49	105.95	107.75	108.98	109.19	108.25	108.4	107.48	108.64	110.07	108.48	108.65
110.8	110.91	109.59	108.95	106.92	110.83	110.17	111.52	110.99	111.27	110.73	111.64	112.95	111.67	108.68	107.52	110.92	108.85	109.59	111.72	112.68	110.83	110.68	112.63	109.14	108.21	109.88	109.8	111.01	108.47	112.6	111.49	109.16	109.17	106.29	111.29	111.04	112.24	110.16	111.54	109.83	109.79	111.02	106.85	110.57	112.73	110.8	111.06	110.09	110.1
104.15	105.97	105.5	107.92	105.01	103.71	107.25	106	104.86	102.11	105.44	108.28	106.22	108.73	103.24	107.5	103.95	106.77	104.69	105.44	106.94	108.25	107.26	103.65	107.71	105.36	106.84	104.15	106.45	104.54	107.87	104.68	104.06	103.5	103.83	103.5	109	106.51	105.32	106.51	103.54	106.94	106.27	106.54	107.3	106.35	102.07	105.98	105.95	105.62
108.21	108.6	106.58	105.76	106.95	105.67	108.12	111	106.35	105.6	107.58	109.19	107.31	107.81	107.79	106.27	105.24	107.69	102.6	108.5	107.63	108.35	106.3	109.05	106.87	107.45	108.74	105.24	109.68	107.23	105.79	109.19	108.71	107.58	109.64	108.55	108.42	107.98	107.08	106.76	110.02	107.4	111.73	107.04	106.16	104.16	109.12	106.8	106.85	106.76
107.52	110.41	109.5	108.5	106.9	107.13	111	107.19	108.4	106.5	107.68	105.93	110.29	109.26	108.67	107.45	108.71	110.06	105.4	107.89	108.37	109.23	107.86	106.46	107.15	111.05	107.63	107.78	109.5	108.79	107.35	109.42	109.35	105.76	109.74	107.95	109.98	107	109.81	110.33	106.38	108.06	105.6	108.41	109.05	108.87	108.84	108.77	110.56	108.18
104.17	107.18	109.67	106.69	108.01	106.2	103.63	104.72	104.18	107.7	109.33	107.08	107.13	108.62	108.78	103.61	104.11	105.91	103.76	108.25	105.63	103.31	106.99	107.83	106.98	108.59	106.54	103.97	109.97	107.62	108.2	106.65	105.81	106.52	109.69	107.15	106.83	106.75	108.66	106.55	109.07	106.04	106.59	108.04	107.49	104.71	105.28	104.34	104.51	109.46
103.84	111.11	106.86	106.08	105.33	104.78	107.57	108.8	105.04	107.23	109.05	106.14	105.54	105.34	110.3	108.49	105.05	106.27	105.15	105.59	108.06	108.16	103.92	105.4	107.05	106.57	106.37	108.08	107.21	108.8	106.13	105.18	107.01	106.89	108.45	108.05	104.25	102.85	104.67	104.44	107.04	106.75	105.43	105.39	105.67	105.19	107.46	105.75	108.43	106.6
104.24	101.91	107.01	108.57	103.66	104.28	108.46	106.12	108.36	105.29	104.27	105.45	104.85	109.59	106.62	105.14	108.54	107.68	105.42	108.75	105.08	105.03	102.72	105.25	107.06	105.2	106.44	106.36	105.25	103.69	106.21	104.85	103.82	105.88	107.14	104.46	106	106.14	106.68	105.88	106.27	107.77	108.19	106.44	105.99	105.79	106.38	106.69	103.11	106.18
111.13	108.76	108.03	105.07	106.14	106.92	109.52	105.96	106.77	109.78	107.9	105.72	107.35	110.95	111.02	106.03	105.82	108.57	108.59	108.98	107.37	106.4	103.45	107.1	108.84	107.58	108.21	107.81	106.79	104.9	110.39	106.63	106.12	106.84	105.98	107.98	105.21	107.16	108.76	106.62	108.82	105.31	106.63	106.01	105.7	106.71	109.99	108.1	110.03	108.48
107.61	109.77	105.2	107.74	106.27	107.97	105.68	104.96	107.15	107.35	107.14	107.33	106.07	105.21	105.69	106.92	105.51	106.23	108.29	107.39	109.81	106.49	106.89	107.58	107.95	106.34	104.31	109.82	105.22	107.68	106.26	109.17	104.53	105.03	106.5	104.08	106.39	108.05	104.17	104.87	107.25	108.59	105.88	105.3	104.6	107.33	107.37	108.3	107.15	107.14
106.41	105.98	105.4	104.71	108.44	104.95	105.11	103.16	103.86	105.71	104.98	107.32	105.13	105.05	105.2	107.6	106.91	106.11	104.24	105.14	106.61	105.5	108.83	108.59	106.23	107.76	107.56	107.92	104.11	109.82	105.61	109	106.87	106.49	106.82	105.73	104.37	105.15	109.08	109.58	108.51	105.47	108.02	112.1	105.17	106.7	106.19	108.33	106.15	108.79
108.02	107.16	108.73	109.18	110.15	112.1	108.35	104.03	106.55	109.17	106.72	108.43	107.04	106.02	107.74	108.85	105.99	109.4	106.68	110.9	107.71	105.69	110.73	105.95	109.67	105.7	107.21	104.81	105.83	111.96	106.23	106.49	109.55	108.6	105.72	107.38	107.68	107.4	109.08	108.37	105.83	104.97	106.81	106.61	106.95	109.78	108.21	110.92	105.86	109.55
102.72	102.1	101.8	98.445	100.97	100.07	100.51	100.51	101.48	98.08	101.09	100.17	98.933	102.98	99.649	100.84	101.61	102.06	100.83	99.881	100.74	100.01	106.86	100.61	100.09	101.8	98.853	98.98	100.31	100.08	99.415	101.23	98.116	99.515	102.44	100.86	100.81	99.833	102.33	104.95	101.28	98.846	99.023	100.81	102.51	98.827	98.431	103.06	100.45	101.34
105.97	104.09	106.06	107.24	108	106.01	101.69	102.81	105.43	109.61	107.15	107.28	106.9	109.61	107.42	106.18	103.55	108.68	107.24	107.81	105.5	109.81	106.09	109.28	106.48	103.18	105.03	104.45	107.09	106.7	105.06	106.43	107.77	106.24	104.18	102.72	106.17	107.28	102.99	105.12	106.43	107.03	106.28	107.39	103.84	108.58	104.72	107.06	107.12	105.99
98.24	99.045	101.17	99.569	99.147	100.02	98.319	99.674	99.871	98.879	96.325	101.81	99.026	97.86	99.05	101.79	100.27	98.513	99.611	98.013	100.25	99.73	100.98	102.27	101.23	99.78	101.36	102.12	102.59	101.34	104.4	100.16	97.342	101.58	103.06	99.846	98.479	100.55	102.28	98.65	100.42	101.7	96.64	101.52	98.478	101.51	102.53	99.426	96.769	101.51
106.16	105.43	107.49	106.77	106.51	107.28	106.34	104.25	108.66	106.92	106.22	109.58	106.08	106.74	106.78	103.53	104.96	106.39	108.57	106.28	107.41	103.25	106.7	110.87	106.53	107.39	107.32	106.56	106.25	107.95	106.9	105.49	107.36	108.03	104.38	106.32	107.31	104.9	104.43	107.16	106.46	105.12	104.83	106.47	103.73	108.34	107.88	106.28	107.81	105.2
106.14	103.53	107.53	109.99	108.38	104.15	105.92	107.93	105.56	107.58	108.03	106.99	107.25	105.88	106.91	109.13	108.09	106.8	105.83	106.19	105.77	105.99	107.22	103.72	104.5	104.7	108.13	103.59	109.16	106.05	106.16	108.58	106.47	105.7	109.03	107.08	106.16	106.53	105.61	107.34	109.12	105.19	106.03	107.03	105.58	103.99	106.48	106.68	104.34	107.21
95.89	96.516	97.807	97.427	99.942	96.847	97.738	99.614	95.977	95.123	96.047	99.297	96.54	99.09	96.77	99.425	97.44	97.383	96.166	98.658	99.279	99.043	97.833	97.053	96.966	97.161	98.085	97.237	98.313	99.751	101.25	97.472	95.739	97.111	99.849	98.946	98.448	95.22	99.39	98.1	97.806	99.896	95.921	96.779	97.248	97.141	97.381	96.489	97.239	98.328
103.31	107.46	107.45	101.27	104.7	109.14	104.43	107.02	104.47	103.75	102.83	105.12	105.72	108.58	107.41	108.03	103.97	106.26	107.33	106.53	107.82	105.7	107.74	105.24	105.9	105.58	106.55	106.52	105.03	104.49	105.36	104.15	106.15	104.81	107.03	106.04	105.38	106.24	106.46	104.73	104.49	105.41	107.86	105.35	105.32	103.77	107.54	106.35	105.24	105.53
101.18	101.08	102.82	99.048	101.33	102.38	99.787	101.1	98.864	96.997	98.134	98.293	104.49	99.28	101.06	100.68	98.282	98.481	98.412	100.11	100.42	99.148	102.23	100.93	101.1	101.85	99.259	99.645	100.96	102.03	99.134	98.329	102.99	102.89	100.46	98.651	97.616	101.65	98.757	101.95	102.26	104.28	102.27	101.66	101.27	103.61	97.209	103.29	98.549	104.08
104.56	104.77	102.96	103.28	101.66	105.05	105.89	107.28	106	105.77	107.32	103.25	106.59	107.07	107.61	104.77	110.48	107.14	106.38	106.12	106.19	106.81	106.56	108.41	106.2	106.96	104.06	104.59	106.36	106.28	106.82	104.61	107.78	105.54	109.19	108.22	109.06	107.71	107.27	105.21	109.93	106.74	107.1	105.66	105.08	106.94	106.14	106.72	104.74	105.69
109.04	109.71	110.55	110.81	112.24	111.04	108.76	108.98	111.31	108.81	112.44	111.43	110.83	110.92	108.22	109.32	111.73	109.78	109.56	109.89	112.4	111.78	110.25	112.26	107.44	108.73	106.53	112.67	111.52	111.56	109.46	108.66	109.75	111.45	108.2	110.48	112.32	110.28	110.37	111.21	110.13	111.25	114.53	111.8	110.13	109.2	108.52	106.48	109.85	110.97
101.65	99.612	102.02	101.39	100.4	102.57	100.03	101.37	99.617	101.35	100.39	101.6	100.65	100.4	103.33	99.461	100.56	102.09	96.937	101.1	101.57	103.29	99.882	101.98	101.46	104.12	101.14	101.08	98.58	102.11	101.52	98.7	97.965	101.21	101.25	99.251	102.15	99.258	101.3	100.39	101.07	100.92	100.46	100.06	101	101.03	100.63	98.569	102.13	101.26
99.495	97.643	99.116	98.306	99.17	100.49	97.882	100.46	95.974	103.74	98.676	98.327	96.219	97.247	100.02	97.446	99.382	97.484	96.735	101.69	96.715	102.1	98.643	101.1	99.626	102.34	99.742	94.189	98.763	101.97	96.235	98.42	96.714	97.189	98.181	100.23	100.3	96.67	101.34	99.661	97.791	98.411	99.31	99.401	100.4	101.12	96.683	100.68	98.853	99.965
109.37	107.35	104.52	110.39	110.07	107.61	108.13	108.16	110.1	109.33	107.78	110.14	109.26	107.23	106.21	107.76	110.73	109.15	109.22	106.96	105.68	108.1	108.59	108.07	108.72	106.89	111.58	110.8	110.06	106	105.99	107.33	108.23	109.1	111.55	109.72	107.4	107.83	108.75	107.7	108.39	106.99	106.33	105.61	110.29	109.21	110.42	107.66	109.41	107.93
105.65	103.05	106.85	107.52	105.55	105.8	105.22	102.63	105.05	106.85	106.17	104.81	104.53	104.21	104.94	105.8	103.96	105.65	106.57	104.23	102.51	104.54	105.69	106.36	104.02	105.13	104.21	108	103.07	106.2	108.51	106.23	103.29	103.4	105.99	103.58	104.96	105.35	101.68	107.35	104.07	103.41	104.58	106.28	106.6	106.64	104.61	105.47	109.72	106.82
107.32	108.7	109.16	106.99	109.53	108.19	110.51	111.87	108.1	107.5	107.2	107.42	106.27	104.39	106.22	109.29	110.1	108.57	108.99	107.36	105.13	107.16	107.91	107.06	107.67	107.56	111.21	108.03	108.53	110.6	106.58	108.71	106.14	106.64	107.94	110.35	102.72	108.54	108.08	109.11	109.46	107.52	109.69	109.34	109.66	107.2	107.23	108.31	109.05	109.12
106.09	107.87	105.45	104.73	105.37	105.04	106.91	102.63	104.38	104.03	106.06	104.06	106.35	106	107.8	106.47	107.39	103.33	104.8	107.08	107.53	106.3	108.76	105.35	106.77	106.28	105.85	106.28	105.55	107.14	103.91	108.03	103.67	101.58	108.12	107.01	103.8	100.2	105.4	107.42	108.32	102.27	105.49	107.37	105.13	106.41	104.33	105.56	104.86	106.75
104.65	107.24	106.9	110.93	109.68	109.4	109.63	109.28	109.42	107.04	109.91	110.4	106.11	108.2	110.11	111.03	105.65	109	107.71	106.64	108.85	108.02	108.3	104.61	108.73	110.73	109.97	108.99	109.24	108.94	107.27	110.72	109.84	109.51	108.91	107.67	109.05	108.61	109.97	108.44	110.34	110.16	108.46	109.34	110.5	109.38	109.41	107.48	111.48	107.52
108.93	106.48	107.92	108.25	106.81	106.85	106.44	109.69	109.59	103.87	109.39	106.93	107.33	108.91	105.74	107.91	107.59	109.63	109.21	108.47	108.96	108	106.04	110.12	108.16	108.75	107.4	111.56	107.77	108.32	108.13	107.16	108.25	109.92	111.18	110.74	107.46	106.06	106.38	107.64	108.42	106	110.74	106.63	108.67	107.4	105.14	106.03	107.73	109.17
93.562	98.57	101.36	101.22	98.241	96.977	100.27	96.533	99.247	97.485	96.605	94.793	95.995	94.966	95.11	94.293	100.4	98.749	101.05	94.186	96.579	101.32	98.355	99.917	97.035	100.07	97.894	99.366	99.783	97.967	96.93	98.048	100.88	98.108	100.54	97.936	98.712	101.96	95.567	99.458	97.012	98.303	99.2	98.384	95.863	99.466	96.245	95.983	95.782	97.181
107.76	107.61	107.19	109.83	107.99	105.6	107.63	108.39	109.68	104	106.74	106.34	109.21	111.14	106.67	106.93	105.85	108.26	109.02	109.82	108.12	108.62	108.2	109.56	108.21	109.34	106.75	105.85	106.8	107.99	109.67	110.5	107.79	105.75	109.54	108.42	107.44	109.29	106.64	107.72	105.87	108.95	109.96	107.32	111.85	106.47	109.33	108.2	106.56	109.53
107.31	103.84	108.39	104.75	108.26	106.01	106.55	104.39	105.64	103.49	104.71	104.31	104.5	106.99	103.05	109.5	105.33	103.86	105.63	105.03	105.31	104.74	107.79	103.26	102.52	108.7	103.79	106.42	104.67	108.21	101.45	108.02	103.61	105.61	105.31	108.53	105.67	109.76	103.76	103.57	103.51	105.09	106.56	106.19	105.06	107.88	105.75	107.12	105.68	105.9
106.56	106.36	103.75	106.7	106.91	107.76	106.67	105.16	103.17	102.35	103.03	105.35	103.51	103.63	107.05	105.6	103.19	106.62	107.15	104.28	105.32	107.03	107.17	106.52	104.44	104.97	104.53	105.75	105.53	106.23	104.59	104.25	106.71	107.51	110.2	105.35	104.61	105.66	104.66	105.14	102.71	105.53	106.38	105.84	103.5	105.58	105.08	105.17	105.36	108.73
105.66	110.35	101.44	105.31	106.87	105.94	105.63	106.16	102.06	105.48	106.35	104.62	106.69	104.81	105.59	104.52	105.47	104.31	108.22	105.96	100.13	103.26	106.22	108.46	106.79	104.42	108.05	106.79	105.04	108.12	104.36	104.62	103.89	103.7	105.84	104.56	105.79	105.36	107.76	105.87	104.25	105.87	105.83	107.24	106.02	105.61	105.66	105.33	105.5	106.79
107.68	105.84	107.91	104.86	105.79	109.38	106.45	108.2	103.32	104.45	106.41	105.39	102.48	104.8	103.61	101.75	107.21	106.94	106.62	105.19	107.33	103.04	102.92	107.48	106.41	106.71	105.32	104.78	106.66	106.46	104.3	108.69	108.86	104.36	108.49	103.99	105.07	102.19	105.96	107.97	104.96	107.13	106.31	104.82	103.96	103.91	105.03	106.58	106.45	104.61
101.61	101.06	99.536	100.67	102.22	103.29	101.82	101.09	100.83	101.06	98.437	98.836	100.32	101.34	103.57	101.65	102.01	100.18	103.44	97.899	101.58	101.96	101.86	103.63	101.65	100.5	100.04	102.56	102.15	99.249	99.771	98.956	100.01	98.98	99.946	103.78	102.6	102.39	102.64	98.963	103.07	104.07	99.812	99.915	99.478	100.77	99.712	97.652	102.24	100.46
109.37	108.08	105.38	105.68	108.24	109.88	109.47	111.35	109.41	110.53	108.42	107.23	105.39	106.97	109.12	109.2	108.88	109.07	111.77	107.78	106.85	109.02	107.36	104.48	110.18	108.57	108.9	106.1	109.17	107.33	109.59	108.53	106.89	105.96	108.96	109.91	109.12	110.13	104.63	106.48	107.36	108.54	106.89	111.37	110.86	106.24	110.16	109.87	109.19	109.24
104.78	106.31	105.1	104.95	103.06	103.53	106.67	104.18	105.03	105.37	105.88	103.96	104.98	105.21	107.85	105.6	104.43	105.04	102.49	106.87	105.94	105.73	102.39	106.48	104.68	105.22	105.14	104.11	106.19	106.14	106.4	106.9	106.24	106.26	105.48	108.37	107.08	102.44	104.47	104.72	105.96	107.23	104.87	105.01	109.76	102.93	104.58	104.5	106.64	105.21
110.59	109.73	109.25	109.93	109.56	109.51	109.31	112.48	108.07	107.13	109.12	112.79	110.68	110.9	111.76	111.23	112.97	108.6	109.41	107.63	111.35	109.8	110.62	112.08	111.09	109.63	109.95	109.85	111.46	111.62	112.31	113.16	109.33	108.5	109.97	111.23	111.81	110.05	110.45	107.99	110.09	111.6	111.21	109.23	108.63	110.7	112.94	112.46	107.22	109.74
107.02	106.76	109.15	105.54	108.89	103.32	109.6	108.74	109.95	109.02	109.82	110.19	107.5	108.77	111.61	106.45	108.52	109.08	107.02	109.45	107.42	106.67	105.57	104.76	113.2	112.73	105.96	108.55	109.32	107.73	105.5	108.97	106.71	110.13	108.33	110.66	107.41	109.04	108.84	108.74	105.64	111.99	109.06	105.6	112.62	107.04	108.32	107.78	108.51	106.21
107.51	109.24	108.05	106.85	105.92	105.34	110.05	105.87	106.85	106.5	108.98	106.18	108.57	110.45	109.07	109.4	109.09	108.27	111.44	111.68	106.86	107.34	105.23	109.59	110.1	106.23	109.47	109.39	105.57	108.56	109.41	110.28	109.79	107.84	106.35	106.79	106.73	105.34	111.4	109.51	106.53	106.91	110.68	107.07	107.77	108	105.96	107.37	104.48	105.66
105.23	102.26	107.31	103.63	105.3	108.07	103.46	107.62	105.66	105.7	105.87	103.15	106.82	107.08	108.04	104.66	106.19	104.61	101.55	105.37	106.35	106.23	102.66	105.3	104.95	108.03	103.95	106.32	105.58	106.29	105.54	104.78	102.64	107.11	105.2	105.84	104.17	108.65	105.31	104.67	106.76	108.65	102.46	105.62	103.2	103.53	107.17	106	102.62	103.91
102.85	106.65	107.1	104.23	109.1	106.66	105.89	107.13	108.22	109.21	107.1	103.4	105.6	106.28	104.25	106.73	103.22	105.05	104.3	104.42	105.19	105.18	104.91	106.23	103.87	105.15	109.52	105.48	108.18	104.3	108.51	105.2	106.52	107.27	105.2	105.28	107.04	105.18	108.64	108.65	108.97	105.34	105.06	105.64	107.42	107.71	106.45	107.45	102.06	102.41
108.28	104	104.74	107.23	106.39	106.34	105.94	106.89	106.06	106.01	107.51	106	107.1	105.75	106.27	106.24	107.4	103.54	105.39	107.19	104.9	105	105.45	108.28	103.76	103.47	107.37	104.37	105.31	104.2	107.83	105.8	103.84	105.21	109.56	106	107.97	105.59	104.72	100.82	106.16	106.41	107.17	105.45	106.04	106.05	104.44	104.06	103.95	106.3
96.418	96.337	101.05	98.757	99.215	100.38	97.173	97.236	96.469	95.255	98.775	99.071	97.054	98.895	96.502	97.535	97.593	98.086	98.488	98.279	98.712	98.224	97.081	101.33	96.711	97.627	97.402	94.51	97.817	100.31	97.394	99.505	99.514	99.42	100.67	101.48	98.364	97.107	98.691	98	97.397	101	95.88	101.37	97.63	97.843	98.503	98.367	96.574	97.479
107.77	107.9	109.34	107.2	110.45	109.81	111.01	109.1	106.37	110.9	109.5	106.8	108.54	109.91	110.62	110.02	107.33	110.53	112.2	107.02	110.91	111.11	111.81	108.08	110.76	112.79	108.82	107.22	107.96	107.5	107.93	106.44	107.67	106.31	110.52	108.91	108.96	107.46	107.16	108.35	106.3	109.43	105.57	106.92	108.05	107.97	107.96	108.79	108.8	106.77
100.79	99.082	100.97	100.07	100.74	102.24	101.03	100.26	97.433	101.93	101.32	101.4	102.69	101.96	98.823	101.3	99.069	100.82	100.12	100.92	98.59	101.63	99.95	98.419	100.64	99.22	98.463	102.58	100.36	97.047	100.07	97.269	99.299	101.26	99.769	100.67	97.414	99.29	101.49	100.73	99.831	98.166	98.407	102.13	100.63	99.915	99.375	99.38	97.132	99.917
[truncated: 300 more rows]
[truncated: 150 more columns]
