# Supplementary material for: Genetic dissection of main and epistatic effects of QTL based on augmented triple test cross design
Source: PLoS One. 2017 Dec 14;12(12):e0189054. doi: 10.1371/journal.pone.0189054 (PMC5730204; doi:10.1371/journal.pone.0189054)
Supplement: S10 Supporting Information — (ZIP) [file pone.0189054.s010.zip › z6_1450_0.5_5.csv]

108.24	101.42	101.42	105.11	105.8	103.22	102.26	102.63	108.05	108.65	107.16	110.37	104.4	106.17	104.28	104.19	106.78	104.05	106.72	102.69	106.84	107.54	104.85	106.39	106.06	103.81	103.59	105.72	105.03	99.852	101.44	100.37	103.72	102.38	106.46	104.14	105.23	105.75	109.33	110.35	104.68	108.13	103.08	106.12	104.25	108.04	101.72	104.59	106.35	108.67
106.28	108.7	106.44	108	109.5	107.71	107.2	107.3	106.66	106.39	103.27	106.95	108.71	111.96	111.09	109.38	111.61	104.99	103.83	108.48	107.73	107.38	109.49	109.32	110.56	103.67	113.14	106.45	106.79	109.21	107.69	107.44	105.79	109.24	108.52	106.45	109.82	109.22	109.09	110.55	107.53	107.21	112.66	108.48	104.84	103.31	109.18	107.82	103.14	106.28
108.87	110.94	108.87	113.29	112.64	107.15	106.05	104.25	114.14	105.21	109.92	107.02	106.17	108.3	107.99	107.8	107.51	112.29	107.89	110.05	108.92	109.57	110.48	106.59	109.68	109.2	111.37	105.77	106.94	107.11	110.46	106.51	108.98	109.99	113.93	102.51	108.25	107.98	109.47	109.61	108.79	107.25	113.91	110.41	107.49	111.31	111.91	106.11	107.29	107.01
108.3	113.4	107.25	105.51	108.18	109.43	106.51	108.83	107.4	107.54	105.26	110.68	102.3	106.84	109.47	107.25	106.61	106.9	105.29	109.24	105.79	101.99	106.15	107.32	108.75	108.46	104.61	108.82	106.71	105.33	107.5	107.73	111.73	107.61	104.7	108.06	106.16	106.94	107.27	110.53	106.76	107.39	106.58	106.42	111.26	104.83	103.11	103.91	103.19	107.87
105.98	107.33	103.49	107.98	111.12	104.89	111.62	108.05	105.94	106.43	108.39	111.52	108.11	109.99	105.31	108.45	110.48	109.63	112.19	107.56	111.94	107.17	110.79	109.72	107.92	108.53	107.15	109.62	108.35	109.17	106.7	110.07	110.92	111.11	107.04	109.32	106.57	106.55	106.22	108.04	106.97	109.36	108.28	108.28	110.14	111.22	106.63	107.94	103.79	105.4
100.67	100.88	95.887	98.715	99.913	96.542	95.613	94.876	103.44	98.92	101.61	100.16	98.999	95.262	102.61	97.709	95.898	100.52	102.86	101.11	100.81	102.56	101.71	101.12	97.96	99.828	101.12	98.905	99.93	98.029	95.614	97.218	101.48	102.3	98.337	101.54	102.97	103.28	98.705	99.253	103.58	102.1	101.34	100.26	102.61	96.253	100.6	97.597	98.879	101.96
96.211	96.922	100.25	96.383	99.46	93.437	100.21	100.7	99.874	99.676	97.434	94.689	102.23	99.386	97.711	101.28	99.395	100.42	102.63	100.49	93.957	98.174	94.065	99.924	100.9	98.756	101.99	98.446	101.69	107.22	98.066	101.21	100.26	100.95	96.497	98.884	94.951	98.62	100.46	95.849	97.154	96.644	95.784	99.969	101.62	97.564	98.343	94.491	96.669	100.19
102.95	101.31	102.92	100.71	101.16	103.15	103.21	100.24	100.17	100.29	104.9	97.77	101.57	101.12	97.214	99.377	99.388	97.182	96.201	103.52	102.46	99.007	99.938	100.53	106.22	103.84	100.64	105.01	101.09	104.94	99.098	101.55	102.47	103.39	101.42	96.933	96.416	103.33	102.21	104	100.96	96.679	103.03	100.23	101.58	104.49	98.23	96.965	98.688	99.163
109.33	111.61	105.79	107.59	108.24	109.01	107.75	109.83	109.58	107.53	108.11	109.76	108.01	105.94	105.22	107.15	111.92	110.9	106.45	110.6	110.83	108.3	106.83	113.13	108.4	108.89	104.13	108.41	113.3	108.68	107.8	107.27	108.12	109.82	100.57	105.64	111.73	113.77	107.06	110.23	105.61	107.95	113.02	108.04	108.47	106.78	109.77	107.93	105.02	108.31
113.89	110.87	110.04	108.93	109.88	108.66	106.11	109.27	107.41	107.06	111.67	108.05	104.57	111.07	106.41	107	106.94	107.89	109.62	104.37	105.7	106.9	108.62	104.57	110.82	109.43	108.24	104.5	107.31	110.69	110.68	107.95	109.27	104.71	106.93	111.58	111.49	111.51	107.76	110.42	111.08	113.02	110.18	109.97	108.94	111.26	105.81	112.69	107.73	113.18
104.66	107.18	106.82	100.9	105.71	106.14	103.95	103.23	105.51	104.75	101.52	104.15	105.12	104.96	105.43	106.23	103.12	103.67	103.16	109.35	107.04	105.89	102.14	106.5	109.32	103.68	107.34	111.43	105.04	108.03	105	103.48	103.34	104.86	104.93	103.54	110.32	105.5	106.31	106.35	105.84	107.69	99.37	106.51	102.94	104.18	105.69	106	106.07	102.8
105.18	108.97	108.15	106.47	107.4	109.58	106.18	108.62	108.44	108.3	111.39	109.22	108.72	105.25	105.77	105.77	107.98	110.2	110.74	104.84	107.65	108.37	110.35	108.6	106.06	110.57	105.15	107.82	103.43	105.14	105.92	109.12	107.92	109.83	102.62	112.24	106.88	105.92	104.13	107.18	107.94	107.07	105.34	107.96	106.97	108.53	110.58	105.34	112.07	107.86
104.8	104.74	108.04	103.34	107.01	103.98	102.81	110.61	107.53	106.84	111.32	107.39	110.5	102.96	106.6	104.19	103.59	107.31	108.64	105.51	103.74	106.05	110.57	107.73	105.82	108.81	108.16	103.54	102.85	107.68	107.23	107.18	113.13	105.59	105.04	104.71	107.66	101.17	106.91	104.56	112.18	107.61	105.22	110.63	105.81	105.75	107.25	108.4	107.24	104.06
101.37	105.2	104.46	109.24	105.7	108.02	109.91	110.64	108.2	107.04	111.72	107.61	110.74	107.64	109.68	104.23	105.77	107.16	105.45	104.23	105.46	108.14	109.68	107.2	106.28	107.31	108.98	109.95	110.79	106.66	111.9	110.57	107.71	108.79	104.39	108.09	105.66	106.15	112.51	110.46	108.16	109.31	108.88	107.23	108.2	109.04	108.18	105.16	110.67	109.85
107.58	103.06	102.36	102.34	104.98	102.96	108.43	107.72	110	111.49	104.26	103.08	109.64	105.88	107.28	104.21	106.96	104.33	105.66	106.12	103.8	103.92	106.28	103.82	105.93	101.56	100.42	105.99	107.43	108.73	105	101.28	102.4	107.82	106.31	107.45	100.84	104.95	105.45	103.68	106.03	109.95	101.36	106.21	105.81	105.46	107.81	104.97	108.81	102.92
104.62	104.49	102.21	105.66	108.67	103.46	108.5	102.48	104.29	103.82	106.59	108.08	106.02	103.45	109.06	111.45	102.97	106.06	105.35	105.82	107.83	105.55	103.26	109.56	110.52	107.84	105.11	108.13	108.7	110.88	103.83	107.07	107.77	110.49	107.8	105.8	109.55	107.35	106.58	102.89	112.53	104.86	108.09	105.85	102.26	104.4	107.57	101.95	106.88	101.2
111.18	111.43	108.53	110.37	108.24	108.72	109.21	110.48	109.65	109.59	110.13	110.3	115.35	106.67	110.81	110.9	111.12	109.52	112.39	108.6	113.83	112.68	108.6	110.46	105.42	110.95	109.7	114.53	109.87	110.71	109.74	112.15	114.82	108.41	115	110.23	107.66	111.2	113.29	108.81	114.03	107.21	111.06	109.53	111.65	112.3	111.77	113.17	114.65	108.64
105.95	108.43	103.93	110.16	106.99	108.53	106.11	107.76	107.28	111.32	112.73	108.26	108.96	106.06	111.24	109.89	104.31	106.76	104.19	104.92	106.51	108.75	110.12	108.32	106.17	107.9	105.7	112.55	107.27	108.04	109.18	112.45	104.83	108.14	108.11	109.08	105.96	112.82	110.44	108.16	106.41	107.51	102.73	108.46	108.14	107.48	109.81	110.84	105.32	104.06
110.88	103.25	104.53	101.72	102.48	103.28	109.31	103.97	108.24	109.25	103.23	105.06	104.01	108.14	104.94	105.55	110.33	105.22	103.09	106.98	103.82	106.08	106.74	106.06	109.71	104.63	105.63	101.23	104.3	105.91	105.32	104.52	104.71	112.57	108.67	102.47	102.76	101.86	107.12	108.1	103.12	106.44	103.91	108.03	104.73	105.1	105.9	102.34	104.46	110.11
106.06	105.02	105.09	104.63	105.27	101.98	106.88	107.12	103.53	106.48	108.22	103.16	105.86	101.41	106	106.59	104.69	103.88	103.65	112.71	105.3	106.58	107.56	101.25	107.83	106.28	108.66	102.59	103.5	105.96	108.38	104.98	103.72	102.03	105.75	106.29	104.88	102.61	107.38	101.23	102.02	101.66	108.7	105.02	103.34	104.18	106.49	107.9	109.87	100.23
96.708	103.03	99.38	101.38	101.7	99.888	101.23	100.53	104.45	105.1	95.662	99.349	101.05	100.33	101.93	104.86	105.49	101.31	100.69	98.403	100.18	97.48	97.197	103.19	100.2	103.91	100.61	101.61	94.444	102.77	104.12	97.733	98.435	105.16	100.25	99.628	99.727	100.14	95.739	104.07	106.38	98.185	105.63	98.741	99.292	97.785	101.44	97.672	99.387	100.56
107.47	106.98	104.14	105.18	106.84	107.91	102.26	109.18	106.97	104.18	109.63	105.43	106.97	106.91	110.72	107.33	106.14	106	105.25	107.3	105.06	107.52	102.48	105.59	108	106.62	106.53	107.59	106.14	100.83	109.77	103.72	108.51	107.55	101.47	102.38	105.41	104.67	104.71	109.73	110.96	102.22	103.61	105.47	107.62	110.27	104.93	101.97	104.87	109.39
100.11	99.18	102.42	101.39	97.069	101.82	102.25	104.25	101.6	99.134	105.74	101.83	104.39	101.76	106.16	100.66	100.9	96.282	97.401	104.08	102.03	99.801	103.42	101.07	104.71	101.86	101.35	99.882	99.587	101.13	102.74	102.56	101.28	104.11	96.435	102.72	101.22	104.9	104.45	96.781	100.13	104.18	103.14	104.3	101.26	101.99	98.722	98.19	98.681	97.689
109.93	109.19	102.49	106.72	108.32	106.52	105.01	109.6	106.26	109.16	105.07	108.99	105.21	105.8	107.55	104.64	106.51	105.33	110.2	104.49	105.59	106.47	107.3	106.54	103.64	104.56	109.39	108.94	108.54	106.62	104.9	107.62	105.17	108.22	108.73	110.11	105.59	106.89	104.16	103.94	107.15	107.21	105.97	108.69	107.18	108.18	102.7	105.37	108.88	106.84
98.893	101.42	94.656	97.009	101.4	99.408	95.873	99.974	98.224	96.11	95.815	98.776	96.475	95.943	96.273	101.11	96.303	96.788	99.641	98.358	96.738	94.944	100.26	100.27	96.466	104.77	101.51	101.94	97.737	98.773	98.877	101.34	97.604	99.118	98.71	100.33	101.44	98.022	99.535	102.44	99.706	100.72	99.167	100.94	98.82	99.299	96.671	96.816	94.545	102.14
110.46	105.91	108.25	104.47	108.67	108.79	109.95	108.09	107.85	104.21	107.99	105.94	106.46	107.3	106.99	112.35	107.11	106.17	107.94	107.07	106.1	106.31	108.62	107.77	109.25	109.4	106.64	112.11	110.87	104.46	105.24	105.41	109.7	108.03	115.06	110.98	107.3	108.18	104.61	106.32	106.31	104.59	112.17	106.36	110.83	106.91	106.83	108.3	109.29	112.13
98.798	102.46	101.19	99.481	98.575	101.08	100.26	92.828	101.96	101.21	98.192	99.954	100.5	100.21	99.746	97.527	101.82	98.073	97.842	94.812	99.328	97.986	99.999	95.352	98.647	97.414	98.976	100.02	103.72	95.819	101.6	97.485	99.325	98.827	93.485	99.017	98.377	94.894	97.761	97.581	99.665	99.327	99.098	98.368	99.425	100.78	97.272	100.46	99.356	95.122
112.23	108.34	106.78	110.28	104.87	107.44	109.43	109.94	108.38	105.65	112.65	110.19	106.94	109.17	109.82	109.89	106.58	108.37	106.07	108.47	107.58	104.76	113.7	110.31	107.58	112.38	108.62	109.46	110.75	112.71	108.84	112.42	106.02	110	112.9	107.86	108.96	106.41	109.34	107.5	110.39	106.2	105.43	110.11	109.84	106.08	106.76	106.67	108.32	103.25
105.01	107.67	108.33	102.07	105.63	105.63	110.7	107.54	109.18	101.74	106.21	100.84	106.02	106.35	107.44	107.58	106.44	105.07	107.52	104.2	104.92	109.82	108.82	102.99	102.79	108.09	107.43	104.62	105.73	104.74	106.58	111.52	107.65	109.29	101.43	107.22	105.62	107.35	106.96	106.05	106.59	108.16	99.875	106.19	104.32	102.81	105.49	105.26	102.12	111.39
101.04	101.11	97.401	95.677	99.802	94.995	101.78	98.383	99.498	97.435	92.943	94.745	97.318	99.972	97.445	94.928	100.63	99.185	100.23	97.94	97.187	97.925	96.936	96.029	95.122	99.771	101.45	99.537	97.683	101.71	98.843	97.478	97.832	93.877	99.652	89.807	97.784	102.48	99.327	98.113	103.89	95.617	92.624	99.454	97.202	97.214	97.232	97.74	96.876	96.586
104.35	106.31	103.83	104.23	104.38	104.94	104.58	101.12	106.19	104.25	111.24	104.34	103.75	108.48	108.15	106.44	105.21	106.47	105.02	103.83	105.89	107.17	109.66	104.3	106.33	106.73	106.55	103.88	108.67	104.36	109.8	105.96	106.79	108.16	104.28	107.65	104.88	103.32	99.901	107.6	105.82	103.14	103.13	108.89	101.85	107.01	105.67	106.44	102.65	110.91
109.93	107.02	107.47	110.59	111.1	111.05	106.93	106.91	109.64	106.68	109.79	101.59	109.24	107.8	108.03	107.47	108.86	113.26	104.93	108.12	107.67	108.52	107	106.39	108.11	105	110.25	110.16	108.73	110.61	110.24	109.71	106.09	105.72	104.54	110.79	108.29	106.03	104.61	107.84	106.24	110.1	105.9	107.07	106.74	103.94	106.13	112.9	111.43	108.53
97.305	96.564	102.23	97.665	100.22	104.11	96.355	105.57	97.917	100.1	97.7	96.082	105.41	99.666	103.21	97.373	99.378	97.622	94.298	99.884	100.21	98.301	98.076	100.05	94.693	97.844	96.473	100.41	99.778	93.785	100.33	100.66	100.97	101.62	104.92	102.94	98.202	97.634	96.093	96.482	97.651	98.537	100.95	100.45	96.871	99.104	93.972	98.055	94.123	94.562
101.71	98.953	101.94	98.367	97.54	98.45	100.35	99.555	102.01	103.63	95.606	100.83	94.815	100.59	93.412	100.22	94.095	98.106	99.555	99.624	94.024	97.697	101.57	97.947	98.566	97.331	100.48	100.99	100.11	97.722	98.445	104.16	98.905	95.695	100.65	98.589	101.57	101.56	98.144	100.05	94.065	103.69	100.35	101.86	103.45	100.06	97.605	98.133	101.85	100.73
103.42	103.94	106.52	104.79	102.99	109.87	104.18	107.43	105.28	104	103.75	108.08	104.2	105.68	104.78	103.72	104.81	109.61	109.17	106.15	103.25	103.85	108.12	103.56	102.44	102.28	101.62	106.73	103.62	107.22	110.45	106.28	105.26	105.53	103.09	108.76	106.96	104.78	104.01	105.1	106	102.93	109.42	103.34	104.16	104.93	106.24	105.35	107.06	106.6
106.51	107.94	108.34	105.29	106.64	107.61	107.35	105.88	108.44	107.29	110.02	108.37	105.82	106.31	108.18	101.92	108.26	102.44	105.65	110.93	111.77	111.38	109.49	106.44	109.6	112.42	109.76	104.63	108.82	108.19	108.84	106.88	102.53	114.16	106.11	107.75	104.36	108.02	106.55	108.73	106.14	112.23	107.78	110.76	109.09	112.34	107.95	108.82	108.37	107.53
109.13	106.91	108.64	107.55	109.16	101.84	106.78	106	107.31	110.01	101.58	107.86	106.89	101.18	103	103.99	106.15	99.937	100.95	102.39	104.54	102.86	105.33	102.94	100.28	107.08	106.26	108.48	101.24	101.73	104.89	104.31	103.93	105.45	109.25	104.35	104.68	111.16	107.23	106.47	109.19	103.22	105.63	107.14	107.62	106.21	108.53	107.29	104.37	104.63
105.24	108.16	108.03	107.21	110.03	108.71	109.17	109.01	106.82	108.53	106.03	104.76	108.94	106.91	105.97	109.81	106.75	110.67	106.66	110.05	108.91	108.93	106.74	106.53	113.06	105.48	108.32	106.49	108.76	108.57	108.09	112.23	111.15	110.77	107.52	109.64	110.43	107.56	106.51	104.77	106.8	105.45	107.11	110.79	103.78	111.7	108.15	109.11	107.84	104.78
95.7	97.4	96.815	98.907	99.733	97.651	96.597	100.74	97.07	97.939	99.327	95.52	93.631	98.184	96.274	100.16	101.86	97.02	100.83	97.243	97.523	101.25	96.536	95.275	98.478	97.641	95.977	98.389	101.31	97.932	99.341	96.743	96.948	102.69	97.639	98.289	99.487	97.444	98.599	95.093	95.163	100.91	99.957	102.41	101.58	98.183	98.804	96.606	96.499	92.824
97.746	96.446	99.425	100.54	100.07	99.692	97.277	99.272	98.309	103.18	98.414	95.622	101.12	93.056	98.559	95.55	98.041	96.258	97.054	96.647	99.691	99.799	94.717	100.4	98.723	95.187	96.964	94.565	96.515	99.469	99.695	100.55	97.789	100.25	100.8	99.169	100.05	101.25	98.355	97.434	97.895	101.18	101.41	98.902	101.3	96.314	102.94	98.459	98.98	99.416
106.67	107.93	109.55	109.75	108.03	115.42	107.12	108.65	105.06	104.28	105.58	104.72	109.76	107.78	109.26	106.53	106.84	109.98	112.44	109.89	107.96	109.53	101.76	106.64	106.36	104.19	108.58	112.42	106.31	106.3	108.26	108.46	108.26	107.25	109.24	108.11	108.4	107.92	111.41	107.3	109.69	106.44	107.76	109.3	107.52	105.37	109.83	113.08	108.27	109.75
100.58	102.52	98.468	105.63	100.98	105.55	97.899	97.888	99.301	99.239	103.22	103.2	101.3	100.93	102.79	99.7	99.406	103.56	100.4	107.13	99.97	100.35	101.89	101.47	103.66	99.35	101.47	103.6	99.833	102.71	98.819	104.35	101.95	101.06	103.17	102.15	97.863	102.73	100.7	104.8	98.626	101.48	102.12	99.942	100.31	99.042	104.72	100.08	100.19	102.54
103.39	107.39	107.07	107.22	104.02	106.25	105.54	102.78	104.84	104.84	103.15	104.24	105.75	105.45	109.07	106.7	106.38	107.87	104.16	108.87	104.84	106.04	103.77	102.51	112.47	102.24	106.01	107.82	106.68	106.07	110.24	110.2	101.55	108.74	106.71	98.813	108.82	109.24	107.95	107.83	107.77	105.29	109.76	109.09	106.4	104.58	110.38	105.56	108.11	106.59
108.2	103.75	105.99	105.22	107.18	100.76	109.67	101.92	102.18	104.69	109.39	105.8	101.06	106.66	103.64	108.46	110.75	105.41	110.89	108.72	102.64	106.13	103.53	103.7	106.34	101.73	105.07	111.73	104.61	105.59	103.97	105.27	104.77	103.26	105.38	106.59	111.73	103.27	108.43	108.29	105.14	105.76	101.7	105.96	104.88	106.09	109.22	108.68	107.85	106.87
110.19	108.95	106.63	113.45	108.85	104.91	103.22	109.39	107.76	106.89	108.31	106.03	101.66	101.78	104.68	108.26	102.88	109.26	110.64	102.53	104.46	109.98	106.46	104.05	108.52	109.33	110.17	111.39	108.36	109.79	105.66	112.72	105.27	105.7	105.28	111.41	105.02	109.42	108.36	110.82	110.55	110.09	109.83	108.05	105.92	104.93	107.28	107.71	111.82	111.28
99.168	95.131	96.874	94.455	99.128	98.861	100.68	95.046	92.846	95.381	99.537	101.81	98.403	98.323	97.8	99.566	102.33	98.427	99.509	95.38	97.37	97.144	99.1	101.16	97.839	95.058	98.762	97.091	93.863	93.321	95.527	97.893	102.6	93.655	100.79	97.981	95.686	100.69	100.42	97.82	99.377	101.19	93.275	95.697	100.77	101.31	97.349	101.44	98.955	100.61
102.98	108.29	103.69	105.83	110.25	107.92	114.64	104.76	107.67	105.68	105.47	106.79	108.36	103.44	107.39	105.78	108.05	105.72	106.49	103.79	106.31	103.42	107.77	108.24	107.46	101.61	107.97	107.22	103.31	102.34	106.2	107.79	103.39	105.13	105.31	106.52	103.9	106.57	104.71	109.51	107.06	103.56	105.37	112.2	101.92	104.54	106.28	107	110.32	106.75
106.34	104.36	104.65	108.29	111.61	106.57	110.05	107.23	110.8	105.88	105.71	108.47	111.81	109.4	104.9	107.66	106.45	106.19	107.05	105.18	111.18	104	103.64	108	106.76	108.37	106.55	108.17	110.35	104.65	103.57	105.56	110.75	107.5	107.92	103	106.82	107.02	105.35	106.56	105.8	108.14	106.03	102.1	110.36	106.7	106.91	108.55	104.09	110.63
107.08	105.98	106.55	110.43	109.2	108.08	108.16	107.61	110.66	107.36	112.81	105.14	109.25	103.12	106.94	108.3	108.03	106.64	105.52	106.45	106.13	108.26	110.15	105.74	102.92	108.79	106.35	110.4	104.43	108.07	112.66	109.45	114.17	108.94	109.08	108.48	106.56	109.7	105.3	109.75	107.21	108.77	110.74	108.16	107.12	107.62	106.63	109.24	107.93	104.39
107.04	102.33	103.93	105.54	105.57	106.84	104.34	108.27	103.06	105.75	105.81	102.34	108.16	105.04	106.55	105.16	105.92	103.83	105.25	109.57	110.5	107.06	103.54	102.1	108.87	104.1	104.37	107.01	105.22	106.29	103.97	104.35	104.73	105.57	104.71	104.58	105.39	107.41	109.96	105.22	103.91	106.87	104.05	101.2	103.45	105.71	105	104.52	110.24	102.82
101.67	101.86	98.821	98.151	95.429	99.217	105.21	105.02	103.52	100.33	105.49	103.06	101.63	101.71	95.729	102.01	102.35	99.37	102.66	100.89	100.38	97.921	98.449	96.733	102.99	101.16	99.688	101.41	98.361	104.87	104.36	96.873	96.493	99.762	101.17	99.347	100.59	102.32	97.857	103.33	98.672	98.61	98.376	101.63	104.62	99.628	98.25	100.26	98.202	98.126
110.02	109.09	108.32	110.24	106.97	104.87	106.44	106.89	109.8	109.08	110.78	108.53	110.8	109.94	109.6	107.95	108.31	107.94	113.01	107.75	107.39	111.2	110.99	111.64	106.37	109.84	102.42	107.97	107.19	112.07	108.87	104.04	109.84	108.32	108.23	105.66	106.58	107.91	106.17	105.49	111.23	105.22	111.35	110.1	112.04	106.85	108.45	108.02	105.08	108.09
106.23	102.94	101.98	105.17	106.24	105.12	107.56	107.95	109.17	105.99	104.98	101.2	102.26	102.96	107.03	108.37	100.13	103.89	106.44	107.28	105.14	104.26	103.02	104.4	100.75	105.27	104.92	102.76	111.85	105.78	106.03	104.22	105.19	105.53	103.87	105.37	101.93	108.14	101.65	104.48	105.16	105.01	109.87	106.32	103.04	107.1	105.02	101.16	103.32	107.63
98.126	98.932	98.87	97.414	98.337	100.94	103.31	101.81	96.559	102.68	97.78	98.382	101.6	102.34	101.09	97.325	100.95	96.785	97.065	103.13	97.516	100.39	99.638	98.927	97.94	102.1	98.753	99.122	98.57	100.42	96.065	98.47	101.31	102.61	101.07	101.48	92.86	102.52	104.15	100.57	103.03	95.091	95.852	100.25	102.6	100.69	96.493	98.564	97.755	100.78
102.94	105.73	103.64	102.71	106.67	108.75	104.45	107.19	107.13	103.68	105.59	105.98	105.92	104.49	106.53	106.16	106.96	110.76	102.46	106.68	108.34	108.46	101.91	108.04	105.58	101.91	103.72	108.04	103.37	108.21	104.74	103.15	105.38	105.14	101.18	107.47	105.34	103.32	104.31	107.34	107.14	104.42	105.27	109.28	107.12	107.81	110.13	105.42	107.11	107.87
107.88	102.15	104.67	112.54	107.44	107.39	108.97	104.62	102.24	108.16	106.56	105.15	109.42	104.93	110.42	106	107.88	107.97	107.21	106.36	108.37	105.96	105.28	103.54	104.1	103.51	104.99	101.06	104.67	108.98	104.22	106.73	104.62	106.69	108.59	104.55	105.38	106.24	107.36	108.69	111.31	108.72	106.02	106.18	107.22	108.43	105.24	105.66	109.32	108.73
103.37	107.67	108.67	110.03	104.94	106.09	104.75	108.49	107.16	105.37	103.9	104.14	106.87	108.48	106.11	103.34	107.89	110.06	105.19	102.8	105.44	105.84	108.41	103.87	104.19	105.27	107.17	107.14	107.81	108.41	108.18	102.71	103.52	106.02	107.66	114.72	106.83	107.26	110.2	108.3	110.47	107.81	105.98	103.25	108.04	106.13	103.59	106	104.45	108.45
98.576	95.999	100.31	99.52	100.4	94.263	94.689	100.19	98.079	96.726	98.079	100.93	100.16	100.99	96.25	98.293	98.149	100.02	97.147	99.804	97.523	95.074	100.82	96.507	98.145	93.851	100.32	101.16	99.86	98.438	99.017	100.2	99.538	100.11	98.857	98.627	100.69	99.526	101.96	104.1	99.14	103.27	95.635	99.141	99.371	100.44	94.927	96.695	98.429	100.4
108.57	111.38	107.16	107.03	110.54	104.13	103.67	111.63	103.97	111.01	107.62	107.43	106.49	106.22	110.64	108.93	110.69	112.79	109.96	111.44	109.67	108.88	107.87	107.2	108.49	109.23	105.45	110.18	105.54	105.69	111.06	107.6	108.79	108.66	105.2	108.69	112.42	108.87	106.48	102.71	105.92	107.12	106.87	107.77	106.28	106.44	105.54	108.28	110.25	104.86
96.934	100.69	101.19	99.37	102.4	98.552	99.909	101.27	101.04	104.2	101.07	101.85	99.519	97.39	102.13	99.699	98.056	105.91	98.804	101.33	99.878	101.17	101.34	100.63	100.62	100.18	102.79	96.648	97.474	103.54	97.691	102.26	99.771	100.36	99.573	100.66	97.334	102.88	100.52	103.3	104.11	98.312	101.38	100.33	98.917	102.29	104.52	99.754	103.17	101.67
109.07	110.89	104.25	104.74	107.82	107.77	108.71	103.03	110.18	108.78	110.2	105.74	108.5	111.94	110.66	104.76	106.87	103.37	111.33	102.41	109.54	104.45	111.67	108.48	110.96	108.4	112.4	109.51	106.64	109.98	108.66	105.76	110.29	107.43	107.29	107.11	105.39	109.87	103.15	109.64	105.37	107.61	107.74	110.25	105.5	111.6	105	103.64	113.26	106.52
99.106	94.505	100.01	102.24	99.772	101.12	99.369	101.21	101.23	98.041	99.836	101.84	102.69	97.318	103.85	97.455	99.226	98.836	97.19	97.087	101.83	97.871	99.576	96.536	101.27	92.989	98.084	97.881	101.6	93.314	101.76	98.259	99.148	94.739	92.911	98.526	99.982	99.647	100.9	99.742	99.751	99.731	100.23	98.889	98.472	99.343	96.113	98.604	101.65	97.256
95.928	100.09	100.72	96.823	90.45	91.249	102.67	96.489	94.956	96.084	96.45	98.239	98.54	93.451	97.05	100.69	97.841	98.158	98.974	98.25	99.301	100.61	97.586	97.359	99.692	95.296	99.157	99.43	98.656	97.866	93.747	93.801	99.74	102.56	102.66	99.245	101.54	98.978	96.476	99.425	95.524	100.7	100.64	99.634	97.805	101.64	98.287	98.779	97.74	102.81
110.87	106.01	107	112.26	107.03	107.57	106.8	111.86	104.92	113.74	106.98	104.45	110.2	109.99	111.83	106.21	107.06	105.78	109.39	106.48	109.3	105.12	112.28	112.35	106.35	107.06	102.75	111.02	108.56	111.18	109.38	109.18	110.91	109.82	104.28	110.35	108	108.81	106.69	109.01	109.38	106.28	112.73	109.37	109.82	105.64	114.34	111.5	107.47	111.34
104	107.13	105.26	106.8	105.9	107.3	107.31	107.54	106.92	109.11	102.66	106.07	108.5	106.23	105.83	108.01	105.84	106.79	110.57	110.13	103.92	105.03	105.44	106.3	103.9	106.55	108.45	104.32	105.82	107.7	105.03	105.79	103.82	109.16	98.474	105.07	106.35	103.37	102.82	107.63	107.63	107.67	108.11	105.95	109.17	106.88	105.47	102.6	107.06	106.71
109.49	104.3	107.89	106.34	110.53	104.25	107.28	105.19	109.97	102.42	105.05	103.61	109.74	108.28	110.01	107.44	100.44	107.45	105.48	110.49	107.9	102.17	105.22	105.8	107.28	107.62	109.11	108.54	108.37	108.49	108.33	104.22	107.27	104.3	107.94	108.59	107.97	105.12	108.32	105.05	106.64	106.2	109.89	107.47	103.96	106.88	105.2	104.36	103.73	106.35
108.1	107.03	99.655	109.04	106.59	104.7	106.32	101.31	108.65	106.79	106.24	105.32	108.7	107.08	107.45	110.47	104.22	105.9	108.43	108.28	100.95	105.03	105.91	103.37	101.24	102.25	107.62	102.18	106.31	99.998	104.69	106.64	107.52	98.839	101.56	109.43	103.06	101.51	107.91	107.08	102.65	104.02	103.91	105.61	107.49	105.43	106.66	103.27	105.08	105.08
111.79	110.46	110.06	114.03	110.22	108.32	107.13	112.93	108.52	108.85	116.66	111.74	113.19	110.31	107.91	110.5	107.29	115.66	110.41	112.94	108.82	112.39	114.52	108.97	112.39	111.28	110.47	112.08	111.14	110.24	112.83	108.56	105.57	112.14	113.42	111.13	107.38	111.29	113.62	108.84	111.4	113.25	110.44	108.77	107.61	112.62	108.4	113.85	107.71	109.79
104.93	105.43	100.25	106.96	104.92	101.93	108.29	106.83	110.08	103.63	104.48	105.07	106.77	104.51	103.13	106.02	105.79	100.26	103.14	105.46	107.99	105.96	107.8	108.53	106.45	109.4	103.43	106.32	104.68	106.72	104.39	106.04	103.71	109.28	107	108.65	105.23	108.39	107.9	104.53	102.05	105.76	106.83	104.26	105.4	104.96	105.53	107	105.24	101.59
99.469	98.042	97.202	98.558	101.69	100.37	97.442	97.397	96.889	99.966	100.37	103.22	98.55	98.409	96.933	99.05	96.673	98.431	100.71	98.845	102.99	101.93	99.509	98.582	103.16	97.601	99.697	97.875	101.21	98.132	97.553	99.037	95.892	100.32	103.42	99.544	100.49	96.87	98.493	100.5	98.826	99.587	96.842	95.681	96.772	97.259	96.341	93.34	98.31	96.042
108.65	111.8	110.08	107.72	109.84	108.96	113.08	114.4	109.19	107.16	112.55	105.65	110.68	109.23	110.07	110.15	110.32	110.92	108.98	113.3	110.6	111.9	107.83	108.36	111.85	113.3	108.78	106.14	111.54	110.56	113.07	112.22	109.46	110.77	115.56	109.9	107.28	113.14	109.32	112.99	111.03	109.53	110.68	109.06	109.6	110.3	112.82	109.96	109.49	113.95
107.04	106.67	103.22	106.11	106.83	105.86	109.15	108.95	106.85	104.88	104.26	105.99	101.64	102.48	106.28	106.59	108.59	105.99	103.41	102.43	103.19	104.11	107.34	109.04	106.13	109.53	102.4	107.29	103.46	107.52	103.78	102.48	103.34	109.27	105.71	105.51	103.42	107.43	105.32	107.24	105.13	105.28	104.05	106.26	105.4	111.42	106.99	106.97	105.68	103.51
97.176	100.61	100.1	97.296	96.026	96.004	101.46	97.384	97.838	97.735	97.609	95.802	100.69	96.278	96.828	97.837	97.715	99.256	103.2	98.039	96.592	100.82	101.52	100.21	100.86	97.398	99.528	97.927	98.823	97.778	100.54	99.605	97.971	97.247	96.417	102.68	94.708	96.121	96.729	98.91	100.31	95.894	97.947	97.999	95.264	95.695	97.662	96.454	102.08	96.382
104.14	108.33	113.41	108.27	101	102.51	109.83	104.92	104.85	104.32	104.59	107.78	105.22	106	105.55	105.57	102.8	105.34	108.14	108.33	104.23	106.87	103.16	107.08	107.06	102.49	107.3	102.57	102.98	109.26	104.66	104.4	107.68	107.3	106.23	104.61	105.6	105.66	103.24	105.19	106.35	107.12	100.72	107.1	105.6	105.81	107.06	109.49	106.68	102.84
103.93	108.36	107.97	107.76	105.24	106.45	108.68	112.74	109.64	110.22	110.4	107.43	109.98	110.29	109.8	110.09	108.97	106.1	108.81	111.66	108.94	107.68	107.48	107.71	107.34	106.68	110.41	105.81	109.05	111.15	106.3	106.29	119.09	107.55	102.8	104.88	113.66	106.55	109.42	111.14	106.43	108.68	106.42	112.18	111.4	109.61	106.93	110.91	110.75	110.71
102.73	106.23	105.92	105.77	107.32	104.27	106.43	103.75	103.7	98.289	105.61	107.35	105.25	101.1	107.46	103.53	105.68	107.42	109.51	106.87	103.68	107.07	104.98	106.22	107.69	107.05	106.54	102.34	107.53	110.96	101.23	107.81	110.51	104.46	105.53	104.46	104.89	105.71	109.84	107.76	103.64	107.12	109.2	108.73	103.68	105.16	106.82	104.96	105.45	108.23
99.694	95.344	100.05	97.319	93.764	97.813	97.858	95.171	94.854	99.953	93.494	98.386	99.828	104.51	98.114	101.71	95.598	100.7	99.947	93.799	99.189	97.465	98.685	94.535	94.506	101.13	97.964	97.31	96.086	94.865	97.227	98.064	101.86	101.72	96.115	101.43	95.123	96.767	96.812	99.731	99.513	96.955	100.9	98.585	99.616	99.194	94.43	94.736	94.874	96.941
94.862	101.24	101.31	97.174	103.53	102.51	109.7	103.96	104.07	98.214	102.49	101.83	96.42	101.44	101.02	102.9	100.03	98.796	104.39	104.35	100.04	97.57	99.547	102.54	99.582	101.81	100.36	97.727	101.4	99.534	105.09	100.36	96.313	100.24	99.799	103.56	99.873	100.09	100.03	97.498	100.06	99.609	100.97	99.382	102.22	98.552	96.338	100.97	98.604	103.45
107.85	106.36	107.27	103.86	102.28	105.29	108.9	109.18	106.56	104.06	103.83	106.89	107.49	105.72	107.38	103.7	107.02	104.35	106.3	108.73	102.81	104.07	105.92	106.02	107.5	104.03	105.92	107.77	107.16	106.1	104.07	102.74	107.93	102.12	107.25	104.85	102.82	104.65	108.93	102.2	103.64	108.43	104.43	104.91	102.33	105.08	103.97	104.44	104.66	108.52
108.36	105.41	108.19	103.94	107.17	104.15	105.44	105.97	108.21	106.25	106.23	101.55	102.38	100.9	103.36	106.57	102.02	105.82	104.23	104.44	105.11	107.58	106.85	109.08	108.1	105.09	104.87	107.79	101.17	108.45	102.36	105.5	105.36	104.53	103.34	105.18	106.52	106.5	105.75	110.09	102.93	103.96	107.05	108.22	108.12	106.92	104.03	106.68	106.04	101.51
104.47	105.8	105.58	106.41	105.39	111.8	109.68	108.36	102.83	106.53	100.5	108.77	108.78	110.42	106.81	102.13	101.91	107.54	103.88	106.68	99.714	101.26	104.89	108.3	107.93	106.94	108.85	105.73	104.45	103.55	108.66	105.44	105.04	103.88	104.01	101.6	105.03	104.59	103.18	105.05	103.43	104.78	108.06	107.03	104.36	104.73	107.32	106.4	102.67	103.17
108.05	106.18	108.22	107.88	110.7	107.08	108.84	105.47	101.76	109.33	107.92	105.65	106.82	104.7	106.83	106.63	109.67	112.42	107.16	105.73	108.32	108.77	102.81	107.04	110.37	105.66	109	105.22	109.57	105.74	107.48	106.79	109.22	109.25	108.07	107.01	107.02	105.57	104.5	106.9	106.99	102.21	102.68	109.91	110.95	105.72	104.68	108.57	108.23	102.62
97.583	97.249	97.223	97.281	101.98	96.078	99.264	99.282	98.415	98.848	97.352	99.675	97.524	98.785	99.75	99.183	100.3	104.01	94.902	97.934	97.393	98.053	99.468	98.58	101.66	98.115	97.462	93.407	100.11	94.296	97.248	94.203	99.286	99.63	95.97	100.78	100.29	93.859	96.286	98.322	93.584	96.392	97.096	97.467	98.04	97.123	99.601	99.311	100.88	100.74
101.06	103.53	103.26	99.424	98.402	102.84	103.71	96.613	103.71	96.513	100.83	100.9	101.44	96.03	97.039	101.32	100.7	99.154	99.307	99.184	100.04	97.182	99.686	101.93	100.61	99.899	100.21	97.632	98.757	101.31	101.86	99.043	103.47	103.58	101.82	100.49	100.97	99.859	100.99	101.23	99.013	98.62	105.24	103.52	102.09	100.66	102.01	95.692	97.584	100.62
108.95	109.97	107.48	100.39	104.7	110.63	102.31	108.88	105.5	102.09	110.59	102.7	107.32	107.82	107.68	107.82	108.43	107.06	104.54	106.05	106.38	104.82	104.61	107.9	106.6	101.64	103.92	100.61	103.8	109.14	102.71	102.5	106.43	110.72	104.49	101.96	106.12	100.92	105.13	108.82	103.58	107.37	104.83	104.19	106.63	107.41	106.69	104.62	102.64	101.99
103.8	103.76	102.91	100.16	102.16	97.203	103.46	102.84	95.804	99.826	101.09	105.18	101.75	100.15	105.96	98.758	100.51	98.605	102.57	94.391	98.735	100.24	100.06	106.15	102.8	102.71	96.987	102.16	97.487	97.833	103.42	99.923	102.85	96.39	101.43	97.689	103.23	100.97	101.79	100.76	103.54	97.326	99.33	105.83	104.95	99.606	100.05	97.717	97.487	98.873
107.6	110.11	105.68	104.35	110.64	112.56	110.43	106.97	108.32	106.71	110.55	104.92	108.54	111.76	105.71	106.75	111.69	108.09	103.91	106.66	109.21	110.52	106.68	111.33	107.5	107.31	107.06	103.08	109.17	107.31	109.33	107.58	105.93	109.95	105.06	110.51	103.81	108.13	107.93	108.45	105.43	107.3	112.07	108.85	106.52	107.28	104.85	108.39	103.94	104.58
107.79	108.7	104.69	105.02	104.82	102.2	103.06	102.88	104.59	106.71	105.89	107.87	104.2	105.04	105.2	104.23	106.51	105.41	110.12	106.83	107.46	104.93	103.34	109.97	107.91	104.33	105.46	104.56	103.62	110.5	110.99	110.91	102.97	105.14	104.88	107	103.66	108.29	106.55	100.65	107.42	109.53	106.63	100.54	107.14	108.93	103.95	109.49	103.41	102.41
101.66	107.53	106.07	109.83	111.12	108.45	112.24	111.72	107.03	107.71	109.35	111.48	107.24	109.97	106.1	104.17	109.55	108.87	102.42	106.5	110.78	107.79	104.32	106.24	106.04	104.9	107.18	109.79	108.19	108.49	105.78	104.61	110.45	104.32	110.57	108.58	115.23	112.1	110.5	106.59	112.11	105.81	104.51	104.95	107.49	106	107.42	109.22	105.12	109.85
107.23	110.93	107.72	106.19	111.38	104.64	103.02	111.67	107.77	111.37	107.16	106.5	108.38	109.45	109.39	107.19	108.14	109.91	109.91	109.79	105.78	109.05	109.7	105.69	105.06	108.88	108.59	108.06	107.19	109.47	107	108.83	106.02	106.63	110.09	107.16	110.65	109.75	110.75	105.25	110.87	103.55	108.19	103.65	108.81	109.89	109.25	106.65	111.57	106.53
103.06	110.54	101.51	104.15	105.02	106.85	103.44	104.8	106.06	106.89	105.11	106.16	105.11	105.42	104.67	106.25	103.8	106.71	110.6	105.78	109.8	105.14	111.65	105.52	102.03	106.27	108.09	103.6	106.55	104.34	103.97	104.74	106.61	110.48	105.59	103.04	108.46	101.2	108.66	107.72	105.46	107.93	110.06	105.79	106.15	104.11	107.28	106.75	108.3	107.99
112.1	104.75	112.07	106.66	104.97	111.72	110.49	105.17	108.87	102.76	106.98	110.7	107.88	108.35	112.25	106.08	103.12	107.2	108.36	108.11	109.17	103.59	108.59	110.57	104.84	107.57	107.22	106.21	105.98	111.77	111.3	111.39	105.97	113.46	111.45	102.1	108.97	110.75	110.37	108.69	110.74	109.3	108.86	108.31	107.23	109.84	109.55	109.94	107.6	109.3
104.83	107.14	107.49	106.21	106.55	111.05	104.66	108.4	105.7	107.75	104.92	106.18	108.69	110.5	108.04	103.94	107.6	103.8	103.75	103.47	104.94	108.75	105.07	107.92	104.69	108.23	110.19	108.07	106.01	109.02	105	104.58	106.27	106.89	106.71	111.72	103.42	115.16	106	106.36	104.59	106.83	105.51	103.89	106.1	109.31	110.9	104.21	110.17	109.77
110.08	111.07	111.77	109.19	111.61	109.23	113.73	110.85	109.77	112.4	112.25	112.87	112.04	111.11	109.94	106.97	115.36	107.65	109.39	113.15	114.31	110.5	110.05	110.73	109.54	109.96	107.89	114.47	108.52	110.57	110.43	111.09	111.41	114.49	111.27	107.71	108.24	108.4	113	107.63	108.55	107.96	105.53	108.12	112.51	108.57	113.26	109.95	109.93	111.06
104.91	102.65	100.65	105.21	104.4	105.59	106.35	104.92	109.71	109.18	107.54	106.67	104.01	107.02	104.31	104.56	102.44	108.77	107.55	106.15	102.55	110.04	103.32	109.16	103.62	108.38	104.5	107.17	105.79	104.38	108.84	106.73	102.45	106.73	109.94	100.4	110.63	104.63	106.01	106.82	105.12	105.5	104.88	103.38	105.29	103.62	105.6	107.55	107	107.86
108.27	101.68	104.44	105.41	107.23	105.38	106.59	100.53	105.47	103.48	105.82	109.95	104.07	102.8	106.88	108.05	107.62	108.53	107.52	104.87	104.03	106.15	106.76	107.26	107.14	104.39	107.06	109.79	106.03	104.95	104.48	105.89	104.73	106.75	105.95	107.22	102.22	106.86	103.02	101.42	102.12	103.79	111.42	104.95	106.08	110.38	105.08	108.95	109.41	103.72
104.96	104.13	103.89	103.51	105.76	107.57	109.08	106.07	103.65	105.98	108.02	105.47	106.27	106.15	106.39	107.49	111.17	108.41	106.91	103.72	104.96	110.74	110.73	108.08	110.45	104.66	107.43	107.7	102.94	108.28	111.18	107.2	105.84	105.06	106.58	108.6	106.28	103.44	105.4	106.94	109.79	108.9	108.13	109.11	106.4	105.96	111.82	108.05	108.52	111.08
100.88	100.82	104.24	103.23	99.113	101.61	97.288	95.535	96.56	99.894	93.899	100.38	95.253	98.059	98.093	102.4	97.145	102.56	99.74	97.743	97.343	97.659	97.861	100.41	93.134	96.916	97.2	100.69	100.08	97.836	93.502	96.27	97.282	102.67	99.401	95.453	95.139	102.16	98.929	103.17	94.591	96.167	98.326	95.409	99.604	99.802	93.95	97.141	95.073	102.33
111.12	104.57	108.12	109.61	106.67	108.16	103.41	106.97	108.57	109.47	105.53	108.46	110.98	106.87	107.35	110.58	108.32	113.77	112.45	116.72	111.48	108.89	109.82	112.31	107.05	105.13	107.43	104.76	107.15	106.71	114.34	104.3	102.11	107.37	107.94	110.75	113.48	111.09	101.42	111.06	110.12	108.54	105.7	110.1	106.29	106.93	108.39	106.51	105.4	102.34
107.42	107.71	106.92	106.01	107.33	102.24	107.61	104.74	103.7	105.64	109.22	102.57	109.1	107.84	107.45	108.12	108.1	106.87	104.91	106.31	105.11	103.92	105.76	105.63	103.52	102.5	108.62	107.46	113.52	106.42	104.29	104.62	106.64	105.07	107.23	104.37	103.84	110.24	108.77	108.29	104.03	105.78	108.13	108.09	108.95	109.55	108.93	103.91	108.93	106.71
107.45	108.75	109.91	104.84	109.01	111.17	106.42	111.11	107.53	106.85	108.63	103.44	106.15	107.88	108.15	106.46	110.15	106.45	106.38	104.55	107.97	107.6	104.91	108.04	103.77	105.22	108.5	105.16	102.44	107.48	105.86	111.02	108.23	106.87	106.27	106.27	108.04	110.28	110.68	103.3	109.18	107.96	109.5	107.65	108.33	112.35	106.12	104.56	108.22	107.43
97.617	103.98	100.19	92.631	98.537	98.718	101.56	95.518	98.365	102.04	98.354	98.497	95.845	103.73	91.216	96.535	99.204	97.369	96.688	93.234	95.478	96.522	98.008	100.19	98.909	97.673	101.82	98.387	95.777	98.569	98.975	95.135	98.961	99.007	98.065	95.032	99.517	97.078	97.002	99.058	95.903	99.157	96.041	99.392	103.19	94.579	99.242	94.401	93.299	103.51
110.06	107.85	109.42	111.8	110.15	109.74	110.79	108.9	110.49	109.43	107.87	109.36	112.16	105.29	110.16	106.04	106.43	104.55	110.7	109.77	112.58	103.24	107.27	107.28	108.18	107.93	108.21	109.77	104.47	109.78	105.55	106.79	107.88	113.56	104.52	109.16	109.91	109.26	108.21	109.47	111.66	109.5	107.81	109.71	113.39	110.32	105.96	106.53	107.45	105.38
97.578	99.063	93.073	96.449	97.333	97.899	97.986	97.259	96.265	100.58	98.051	97.309	101.03	100.8	98.331	97.696	98.181	94.769	96.126	99.45	97.742	92.843	97.379	102.61	94.781	97.304	96.129	98.368	96.465	94.675	100.11	100.33	102.59	97.034	97.242	97.701	98.234	99.419	96.095	96.37	95.453	95.594	97.611	101	101.62	97.08	96.106	99.2	92.872	101.09
105	108.47	106.37	109.27	104.34	108.39	109.98	110.63	110.29	102.68	104.06	108.81	106.71	104.92	106.61	108.11	106.61	104.99	108.59	108.21	103.86	104.07	108.59	102.84	104.58	106.34	104.53	101.84	104.93	107.31	105.3	112.63	106.74	108.21	108.37	107.55	105.31	107.49	111.48	107.47	108.44	104.9	101.95	109.51	105.56	104.63	105.74	104.33	108.97	103.54
109.22	108.15	109.05	108.99	111.03	108.87	113.54	112.77	112.07	109.4	107.83	113.55	110.11	108.66	113.36	112.63	111.89	108.42	111.12	106.08	113.29	108.52	112.82	108.08	110.21	109.34	117.72	113.53	111.64	107.52	109.25	107.98	115.51	109.06	113.95	109.86	111.15	110.15	111.78	110.16	109.09	112.85	112.7	113.38	111.16	113.17	112.21	106.55	107.23	108.96
110.31	106.08	107.55	108.97	111.12	104.76	106.45	107.5	109.81	103.47	103.39	103.7	103.41	109.71	106.18	107.39	108.27	107.92	106.89	103.52	106.46	105.87	106.57	109.81	107.11	106	109.68	112.14	107.32	108.41	103.25	107	112.35	109.17	104.64	109.91	102.59	112.09	109.88	104.95	107.86	106.87	106.01	101.82	103.18	109.8	111.6	110.06	109.67	111.68
99.725	104.2	107.39	104.77	99.691	106.12	108.29	108.62	103.66	105.23	106.38	107.67	104.42	111.54	106.02	102.89	102.93	105.61	106.64	104.7	106.31	109.9	106.6	106.42	102.72	101.7	106.55	105.89	107.71	107.78	101.53	105.76	106.17	105.03	108.26	106.81	103.92	104.74	104.51	108.11	105.11	103.64	108.86	111.47	102.34	101.2	104.57	104.66	109.36	106.62
108.41	109.59	109.08	111	109.16	109.48	110.13	113.35	110.68	113.45	108.53	109.84	110.48	110.26	114.29	113.59	107.81	109.73	113.12	111.54	106.99	109.24	109.63	108.74	113.15	109.25	109.24	109.63	106.44	107.8	110.14	110.38	111.49	111.31	107.61	109.8	110.15	111.17	108.89	110.62	109.62	109.4	107.26	107.15	109.1	109.6	110.9	114.38	113.72	109.76
115.02	108.63	105.96	110.24	108.26	101.68	106.93	109.37	105.9	111.32	109.01	107.55	105.6	111.45	109.94	106.01	106.08	108.24	110.75	108.68	108.39	106.79	113.59	108.36	110.33	104.91	109.13	110.3	107.82	111.6	111.51	109	106.4	101.68	107.26	102.14	110.69	106	110.76	110.44	107.98	110.13	108.4	112.56	107.7	103.61	105.98	108.9	106.7	106.9
108.01	105.48	104.21	104.78	102.87	110.79	109.95	110.11	109.13	104.07	105.43	109.39	107.98	101.03	108.9	107.89	108.31	105.99	105.8	102.09	106.33	102.15	106.33	107.64	108.48	104.44	110.92	104.42	107.92	108.27	107.52	109.05	111.44	104.71	106.49	101.42	104.9	108.76	104.8	108.4	105.81	107.04	107.23	104.06	106.04	105.6	105.14	106.71	104.22	103.06
103.25	110.18	109.34	111.1	106.12	103.13	103.15	109.28	106.86	102.96	108.28	109.21	103.98	106.44	106.56	106.09	103.69	103.86	111.11	106.47	107.15	102.01	110.19	107.62	104.25	108.03	104.64	103.33	107.36	105.24	104.16	107.79	103.43	110.08	105.6	105.81	105.32	106.83	107.2	104.76	108.84	100.8	111.27	102.52	102.58	107.34	107.2	103.95	107.99	108.39
104.91	109.76	101.82	105.14	106.95	103.84	105.74	109.71	102.58	100.09	111.16	110.59	107.37	104.57	107.11	105.63	107.06	104.88	104.07	103.82	108.02	106.82	110.03	105.36	103.92	106.78	105.18	107.74	104.68	107.94	104.59	104.97	105.27	107.48	109.69	105.55	105.87	104.2	106.7	106.56	106.51	108.11	104.89	103.22	106.29	109.2	108.51	109.6	108.75	103.24
110.22	112.23	105.59	110.59	107.06	105.12	105.22	108	108.47	105.87	110.77	107.06	111.34	106.37	107.19	104.91	103.63	109.59	108.08	110.83	103.57	105.77	106.58	103.82	105.87	109.41	105.93	102.68	111.38	109.2	103.44	106.12	108.27	108.74	105.4	113.52	109.17	109.76	111.06	110.81	107.4	107.57	106.77	105.59	107.03	109.85	108.94	110.37	107.66	109.15
104.03	103.91	107.64	101.64	108.28	109	103.74	104.61	109.68	103.52	107.12	104.21	105.82	103.89	105.81	102.44	110.79	104.94	106.94	104.41	103.71	105.77	104.41	106.61	105.92	110.71	106.05	108.08	105.96	106.94	106.03	106.06	109.18	109.23	106.22	100.34	109.66	102.94	104.03	105.49	104.02	107.34	104.87	103.49	110.49	108.62	104.32	104.87	107	106.82
110.21	105.07	106.07	111.24	106.31	101.09	106.74	109.13	113.05	107.8	111.91	109.12	111.15	105.66	106.4	107.2	112.73	107.15	105.47	114.42	113.71	105.17	108.76	109.38	105.57	110.75	107.96	103.46	107.73	109.89	110.22	105.57	107.39	108.61	106.12	106.76	112.53	107.87	106.74	107.86	108.65	105.83	105.84	109.24	107.14	108.57	107.22	107.15	107.9	106.51
107.34	111.93	111.1	108.55	111.88	109.83	110.57	107.4	111.21	108.61	110.96	109.93	108.58	109.92	107.47	104.93	112.52	113.87	109.62	110.63	110.63	112.2	116.28	109.25	109.64	106.79	109.79	113.05	114.19	108.85	112.45	112.78	110.33	113.79	106.21	105.58	107.33	112.81	113.62	112.96	109.68	108.18	109.24	111.47	112.35	106.43	111.59	110.96	110.56	111.19
105.04	103.67	103.13	99.791	98.903	104.98	104.44	104.03	99.337	105.59	99.81	104.25	104.18	99.407	102.82	108.77	99.793	99.988	102.04	101.42	100.81	100.88	102.42	101.3	102.56	104.33	102.1	100.09	103.59	102.66	100.59	104.71	104.49	104.24	102.66	100.92	103.64	106.71	104.91	101.54	99.896	104.25	100.95	103.12	103.18	98.505	101.56	102.91	102.4	107.7
108.77	107	106.86	110	109.71	107	108.77	109.06	106.8	106.89	113.65	107.22	107.33	111.28	105.07	107.71	103.56	115.7	108.52	105.57	111.76	104.36	111.66	110.7	108.1	112.54	108.34	106.39	108.03	111.43	110.34	111.9	107.5	104.85	111.05	109.32	109.94	109.9	106.14	105.58	106.95	110.4	106.88	109.28	109.84	110.12	109.62	108.59	106.35	107.91
108.48	106.84	111.33	110.67	107.82	111.31	109.27	112.53	111.21	109.06	104.94	108.01	107.87	111.03	107.42	110.17	109.87	115.11	111.48	107.67	111.23	111.19	107.66	110.01	111.02	107.94	108.73	109.04	111.46	111.25	109.67	113.26	106.02	113.81	112.52	114.52	107.57	111.17	117.89	105.9	109.94	107.96	110.36	111.97	117.64	115.57	104.55	111.49	110.86	110.21
97.272	98.235	97.27	100.21	100.17	93.831	98.785	100.28	100.75	96.939	99.634	99.099	100.21	98.382	100.72	100.43	97.615	96.385	96.678	96.96	95.918	96.876	98.008	98.849	98.989	95.932	103.43	99.65	97.162	94.834	97.416	94.05	98.761	98.498	97.732	98.718	94.346	97.155	95.881	94.479	101.44	100.39	94.952	97.896	97.685	101.65	95.807	102.05	95.218	95.283
111.5	107.54	111.38	106.36	108.88	106.99	110.01	107.25	108.71	107.05	109.29	109.07	108.85	109.99	105.54	109.81	109.12	106.2	107.78	112.51	109.64	107.42	110.74	107.15	106.2	109.06	106.42	107.16	112.69	109.68	104.93	108.74	109.11	109.53	109.37	108.04	105.75	107.46	105.96	109.94	109.14	108.71	107.64	109.13	106.15	108.07	108.89	110.29	109.91	110.07
107.98	107.82	109.48	106.54	107.42	111.15	105.97	105.29	105.36	111.21	109.65	103.13	109.15	107.16	106.91	107.19	107.13	104.95	108.43	107.3	106.98	103.36	104.53	109.22	107.48	110.45	106.7	104.43	107.26	109.84	109.26	104.46	105.64	109.21	106.72	109.7	107.16	102.96	111.79	107.36	106.87	108.31	105.37	107.27	104.48	106.2	106.6	104.48	106.87	110.61
104.37	106.83	107.98	110.21	105.61	104.73	103.67	106.2	105.19	109.46	106.72	106.57	104.52	102.32	111.42	108.5	101.27	105.6	108.07	100.71	107.74	104.57	103.12	101.3	108.08	102.32	107.24	107.11	105.26	105.28	105.08	107	107.33	103.88	110.32	104.36	107.53	105.98	105.84	109.55	109.22	107.08	107.45	105.25	103	104.26	108.49	108.56	111.46	105.68
108.12	113.46	108.79	110.19	115.54	112.77	111.73	110.5	107.75	109.64	109.89	108.15	110.74	112.09	111.75	109.25	109.53	115.29	111.25	112.93	111.37	112.27	111.37	106.54	105.32	109.18	110.87	114.78	110.94	108.25	114.52	109.53	113.56	110.38	109.76	106.55	108.97	113.4	105.12	109.7	106.37	111.43	113.13	108.17	108.85	107.87	108.69	108.49	108.84	109.48
111.88	108.21	106.59	110.47	111.23	114.24	109.88	105.71	110.43	108.86	114.61	108.14	112.21	108.01	110.84	112.76	109.81	108.15	107.16	110.31	113.36	110.16	108.39	112	106.56	110.46	108.43	108	110.03	110.05	112.05	111.08	112.17	109.8	110.52	113.7	110.33	110.54	112.44	108.9	113.08	111.02	108.45	110.54	110.24	108.46	110.53	111.9	109.82	113.11
106.69	107.99	105.71	111.61	107.5	112.78	105.68	109.08	111.94	107.53	106.35	111.28	104.72	108.34	112.3	108.33	109.43	112.36	107.78	109.18	104.96	111.08	110.6	109.54	111.98	107.69	107.18	109.24	110.05	105.71	109.69	106.4	109.27	106.03	107.54	109.8	111.21	107.53	105.91	109.05	109.83	108.21	104.88	105.87	105.48	109.15	106.52	107.06	105.47	106.8
103.99	98.217	104.46	101.72	97.418	103.11	100.24	101.65	100.6	96.183	103.03	97.652	102.8	101.17	99.824	98.209	100.87	101.85	97.28	101.05	100.48	104.3	97.34	99.072	98.534	103.47	100.3	96.797	99.788	101.37	100.67	100.27	104.65	98.533	95.487	97.843	99.693	101.37	103.5	101.51	96.932	100.57	103.45	101.53	93.144	100.78	99.537	101.9	98.505	100.55
108.38	109.88	110.09	105.09	107.33	104.43	106.1	104.22	110.46	108.3	110.58	108.34	112.87	108.04	107.14	106.6	109.74	108.54	109.1	106.77	107.99	107.84	105.23	108.69	105.34	107.81	109.95	105.82	102.62	100.04	111.84	104.3	110.21	108.31	109.36	106.13	110.53	106.61	107.93	108.67	109.01	106.87	108.67	107.25	106.82	107.85	107.47	104.89	109.08	108.37
106.48	107.98	105.91	103.31	103.97	107.86	105.04	110.07	102.67	105.47	101.03	104.13	101.79	99.959	105.22	107.99	104.38	105.97	104.01	104.58	100.93	100.29	102.79	103.33	105.07	104.5	106.01	106.34	106.72	104	103.56	105.41	107.77	109.64	107.39	100.11	109.29	107.55	105.29	104.52	102.11	106.3	103.18	103.19	104.44	105.7	105.03	109.47	104.5	105.88
105.93	107.94	103.77	104.17	102.49	106.31	103.67	105.1	108.1	106.32	107.44	100.84	104.99	101.4	104.35	106.74	102.5	103.19	100.68	104.59	106.03	107.08	111.54	103.75	107.16	107.17	104.29	109.36	109.4	110.6	105.39	108.79	104.32	103.49	105.96	107.94	103.39	106.05	104.6	104.41	107.65	108.36	107.48	110.03	109.62	105.44	108.21	106.52	108.37	105.27
112.46	105.99	105.2	111.63	108.15	110.45	111.41	106.79	105.14	108.75	108.27	106.42	106.12	109.43	108.51	105.35	105.49	108.44	103.81	108.4	109.14	106.59	109.84	106.67	108.25	105.94	108.87	106.22	112.08	109.21	111.3	106.46	109.84	105.94	108.78	105.03	107.44	108.02	109.64	104.98	108.03	108.13	106.08	102.58	106.81	112.06	108.95	111.44	106.54	107.83
93.639	104.73	101.61	99.215	97.064	91.061	98.62	95.411	100.58	100.78	101.64	99.422	91.551	98.768	94.345	103.05	97.591	97.211	95.171	98.233	95.014	96.69	96.991	99.389	95.901	98.99	96.818	97.887	94.298	97.171	94.614	99.634	98.625	97.431	98.919	102.55	100.89	98.368	97.166	95.164	96.999	101.85	94.798	93.262	96.265	95.724	97.059	99.218	99.602	101.23
93.065	95.223	95.48	101.52	97.898	100.46	96.999	96.681	94.316	96.844	100.36	97.273	99.395	100.41	97.4	98.369	100.78	101.4	100.34	94.755	94.43	98.08	97.436	98.988	98.481	92.347	97.746	94.498	95.576	99.431	97.701	96.221	99.775	100.37	98.564	99.82	95.976	95.988	99.828	99.408	100.39	98.228	99.977	97.948	96.409	97.327	96.953	92.302	93.934	99.696
111.09	112.29	107.01	112.08	111.1	108.66	108.92	108.31	109.69	112.73	112.13	113.62	107.22	113.65	106.49	111.46	113.01	114.69	112.51	105.09	113.92	109.68	110.61	112.32	114.21	112.57	104.14	110.33	113.22	111.4	112.47	109.72	113.54	108.62	109.27	111.57	111.58	113.3	114.1	107.26	107.05	108.39	111.79	105.58	110.62	113.66	108.95	113.15	110.75	111.76
110.47	110.83	109.22	109.62	108.04	107.98	109.28	107.28	107.52	107.18	108.29	109.72	107.2	108.31	102.77	108.64	105.06	108.53	112.9	102.88	108.7	105.6	112.69	109.32	105.52	108.32	106.74	99.238	104.3	111.8	111.58	110.01	108.5	108.12	109.94	105.89	106.3	112.23	106.36	108.77	109.36	110.52	107.27	112.43	112.48	104.67	103.84	111.03	106.04	106.79
104.94	111.19	108.68	105.94	109.01	106.62	105.95	109.54	107.48	109.93	108.9	111.44	108.74	107.66	105.65	107.62	107.57	111.42	105.23	109.11	110.56	104.55	113.47	110.2	108.89	111.4	105.46	109.71	108.45	110.5	110.42	106.78	106.56	107.45	110.57	106.98	104.84	108.93	108.6	109.21	109.88	105.81	106.89	103.71	109.25	107.5	107.94	107.45	105.83	108.51
111.91	113.72	108.92	109.21	110.67	109.09	107.5	110.67	106.21	107.07	109.22	111.72	109.69	107.6	107.67	108.57	108.31	105.33	110.99	108.11	114.03	110.73	110.87	104.41	109.74	105.91	111.94	107.3	112.52	107.32	110.2	106.73	104.88	103.23	110.18	107.27	108.76	107.54	110.67	107.79	107.9	110.93	106.54	107.18	110.68	109.32	107.84	106.11	109.95	105.78
107.1	107.44	103.88	111.58	112.25	110.81	113.35	105.48	111.09	108.8	107.54	108.37	110.01	110.05	112.24	109.73	108.03	106.47	107.15	108.32	107.15	107.9	111.07	109.92	107.31	110.43	104.94	111.72	107.71	107.88	109.34	108.02	110.84	109.06	108.83	110.8	108.83	107.23	109.46	110.36	108.74	111.45	108.84	107.68	106.27	110.47	110.14	102.7	110.12	111.88
100.33	103.36	101.7	102.02	101.76	99.406	99.138	96.894	101.26	99.935	101.26	103.87	98.32	101.38	96.68	94.991	103.81	101.04	98.584	101.79	99.573	97.979	97.572	100.95	102.11	98.771	99.571	104.17	95.75	98.644	103.59	99.432	101.57	100.4	97.554	98.054	100.41	102.38	103.21	98.431	99.297	103.76	98.393	99.957	99.747	99.372	101.09	97.993	102.79	100.86
110.03	110.64	111.36	108.59	108.63	104.02	109.56	108.36	107.14	105.73	107.54	111.57	107.61	107.24	113.04	107.55	112.12	109.17	111.36	104.63	108	108.87	106.45	109.74	108.54	106.19	111.66	107.7	109.36	107.61	109.96	108.23	110.51	106.37	110.63	110.28	101.89	109.62	109.85	106.55	111.5	106.7	110.92	108.11	105.62	102.85	107.6	108.39	111.64	109.7
105.73	105.41	107.82	106.7	108.79	104.63	111.23	106.13	103.92	108.4	104.82	106.78	104.42	107.56	105.58	107.27	103.39	102.67	106.03	104.38	107.93	106.64	111.12	103.38	107.53	103.41	106.6	107.24	107.7	109.02	105.03	101.7	106.19	106.39	103.93	105.4	103.33	106	106.99	107.99	107.08	105.52	105.26	103.36	104.8	103.3	107.77	104.27	102.4	99.96
104.25	106.18	105.14	105.81	101.86	104.47	99.203	104.86	101.08	105.04	105.57	103.61	106.05	105.26	107.06	103.56	105.89	102.27	102.76	104.47	106.62	102.75	104.24	109.13	101.39	110.6	105.98	109.93	105.89	105.04	105.24	103.69	103.44	104.45	104.92	105.64	104.42	105.29	102.01	109.62	108.38	104.66	109.16	108.76	103.79	104.81	105.27	100.9	108.15	104.15
105.19	105.41	105.98	107.96	106.55	103.64	109.74	105.15	108.01	110.33	105.43	105.66	104.99	110.63	101.93	105.56	105.55	103.99	107.54	103.75	103.31	106.56	107.02	105.1	108.39	103.7	110.51	102.11	104.39	106.26	105.25	106.4	106.56	103.61	104.11	106.7	105.53	105.98	103.73	104.78	111.23	109.18	105.26	107.6	105.62	103.76	106.49	109.41	103.06	106.43
98.779	97.418	98.632	93.339	96.82	102.62	98.711	94.997	96.35	99.563	96.048	104.33	96.37	96.954	95.061	96.998	101.01	95.341	98.04	96.399	100.44	98.766	100.52	97.883	98.712	91.006	96.472	94.698	94.5	98.01	96.292	98.466	95.097	101.28	97.161	94.594	95.437	98.915	92.529	97.652	98.051	98.473	94.049	95.624	95.644	101.45	100.77	96.701	99.556	97.428
103.59	106.38	107.61	107.03	101.32	106.96	110.92	103.61	102.07	105.93	104.33	103.92	106.95	101.84	104.78	103.64	103.84	105.2	106.29	103.87	106.6	105.22	109.78	106.96	104.33	107.23	107.17	108.35	100.38	102.32	102.97	109.54	105.68	105.51	106.39	102.97	103.52	102.1	104.9	100.37	103.79	111.09	102.95	107.62	107.09	105.88	106.8	103.64	102.68	107.55
109.66	102.32	103.35	107.67	106.75	110.04	113.73	110.11	108.39	109.79	106.58	108.02	109.39	109.29	108.2	112.81	109.02	109.45	108.31	110.44	113.34	112.36	112.03	111.58	105.25	112.86	110.15	112	111.64	103.95	107.15	107.01	104.61	104.53	110.04	110.12	107.2	107.99	108.18	111.08	105.09	108.11	106.79	106.46	106.62	108.36	111.79	105.71	111.55	115.85
104.11	106.32	108.59	105.16	101.8	101.07	103.58	104.46	102.33	104.26	104.95	104.17	108.33	107.41	106.57	107.96	106.5	103.47	104.02	102.35	108.44	101.7	104.72	104.04	104.62	106.68	106.19	102.31	100.6	105.08	108.89	105.12	103.69	104.58	105.95	107.72	103.75	103.82	102.26	105.28	104.11	107.33	106.69	102.25	105.64	104.83	105.14	109.93	106.16	103.45
102.6	107.16	106.32	104.93	106.71	107.81	102.04	108.77	106.32	104.45	106.1	108.69	106.95	105.92	107.33	105.12	107.74	105.82	102.46	104.72	103.2	108.05	105.37	105.76	103.29	108.39	101.16	106.64	101.24	107.34	101.47	106.69	102.98	106.05	105.19	106.13	103.16	107.1	112.55	107.24	105.81	105.37	109.15	106.16	108.06	108.69	101.93	110.06	108.89	102.48
100.89	107.39	105.04	99.376	104.34	105.47	105.19	103.33	105.75	109.04	107.36	106.4	108.46	105.09	104.35	106.17	104.03	103.9	107.68	106.49	105.68	105.46	106.72	102.63	107.9	104.8	102.62	104.38	107.48	108.09	104.51	102.61	106.18	104.68	110.51	102.83	109.52	103.29	103.93	102.55	102.7	107.67	102.3	106.1	104.83	103.46	112.89	107.98	103.02	106.54
109.5	106.03	107.45	102.37	105.43	103.45	108.83	103.64	109.41	104.51	111.6	106.98	106.7	107.08	109.95	105.14	103.89	111.78	108.07	111.53	111.04	108.31	104.57	108.7	110.55	111.21	108.57	109.69	109.04	111.95	105.1	111.16	108.63	109.47	104.86	108.17	108.92	107.92	104.86	105.74	111.41	104.19	109.4	108.57	108.99	110.86	112.45	111.71	105.59	109.29
97.571	95.762	94.731	99.174	97.397	102.06	101.77	100.72	101.23	93.409	102.16	100.59	98.763	101.79	100.5	100.6	96.431	97.512	101.23	98.618	98.693	97.78	98.099	98.981	101.47	96.86	99.707	101.49	101.21	100.57	100.87	101.69	94.167	98.523	100.48	99.089	104.09	95.579	96.464	100.27	95.863	96.602	101	99.662	103.32	102.02	100.39	95.488	102.61	100.83
107.73	103.31	105.93	106.74	107.39	106.4	104.42	107.25	104.38	109.18	106.69	103.86	110.55	109.94	107.7	101.8	103.74	103.22	106	101.05	105.47	99.957	105.41	107.46	111.47	105.61	103.77	100.73	105.99	107	105.6	105.4	103.41	101.93	101.52	107.73	103.45	106.57	106.91	107.18	107.48	107.35	105.2	107.24	103.65	110.41	103.35	101.16	104.48	108.7
97.691	100.87	102.71	99.562	96.939	99.379	101.29	101.04	102.14	99.736	104.89	100.46	96.145	98.504	96.324	97.58	93.643	100.76	105.17	100.76	98.306	93.08	101.81	100.85	99.433	100.85	100.27	100.46	99.668	98.22	101.37	96.153	99.005	99.187	102.34	96.736	101.35	101.16	99.457	97.207	99.852	103.6	97.758	102.09	100.96	99.693	102.83	97.866	98.737	101.76
98.536	96.242	100.45	100.35	102.1	100.94	100.87	101.1	99.595	98.46	101.56	100.03	97.718	96.945	99.171	104.68	103.51	101.16	97.764	101.85	102.07	99.614	100.69	103.93	98.97	98.876	101.08	103.2	99.733	97.962	96.414	103.96	103.81	99.128	103.58	100.91	98.962	102.35	101.75	98.59	97.307	103.98	102.89	98.244	98.767	104.49	99.477	95.717	101.17	103.52
104.37	105.81	104.51	102.78	105.16	106.38	105.15	106.91	107.55	106.41	101.95	109.17	106.21	106.63	107.27	107.01	105.59	102.28	106.22	102.86	101.7	108.67	104.28	110.3	104.54	104.7	107.78	103.93	107.38	103.04	102.23	105.97	108.66	107.47	106.23	103.73	109	109.72	105.38	113.01	109.07	109.99	104.67	100.81	104.54	105.97	100.59	104.42	102.41	102.17
102.86	102.93	107.06	108.55	106.8	100.16	104.7	109.88	105.79	106.77	104.12	106.18	107.03	107.05	108.29	110.05	100.83	105.77	107.21	102.79	109.44	109.67	106.44	105.35	105.55	103.89	105.44	103.35	107.55	104.21	104.1	106.74	108.27	105.95	108.61	104.02	103.57	105.74	105.2	104.69	106.21	104.05	103.63	103.43	111.28	100.12	102.9	105.1	107.77	109.39
106.26	112.81	105.21	107.44	105.18	107.41	108.12	114.11	109.02	109.6	110.41	108.13	112.91	108.31	106.47	106.76	108.03	108.76	106.4	110.44	115.5	105.67	108.08	104.91	105.84	105.08	108.94	109.07	111.92	108.9	108.6	105.92	107.79	106.42	106.18	108.13	106.69	110.73	108.68	103.78	103.33	104.04	109.25	106.1	107.44	107.11	112.08	110.68	108.35	107.88
106.05	108.06	106.58	111.71	110.05	112.13	113.04	110.86	111.85	111.35	110.78	111.14	108.22	110.81	108.78	111.77	110.28	108.39	108.95	109.52	112.44	112.34	111.01	115.19	106.94	110.48	112.3	112.83	108.37	113.28	111.68	110.05	108.87	110.96	116.17	113.98	110.46	110.93	108.94	109.98	110.87	106.93	107.97	111.84	107.23	111.35	111.5	117.13	109.25	109.55
99.864	98.549	93.176	99.53	98.955	96.75	98.604	99.228	96.396	100.39	97.002	95.958	97.18	102.15	101.4	97.187	99.315	98.405	99.827	99.719	98.494	99.529	97.267	99.584	100.03	94.506	102.08	102.5	97.81	96.453	98.664	99.802	98.604	95.681	100.96	97.211	96.583	99.531	97.939	101.8	97.74	99.888	96.385	100.22	101.75	100.6	98.717	98.555	100.35	99.474
110.75	112.72	109.59	112.03	113.68	107.38	110.31	107.22	109.16	107.69	110.33	113.89	112.82	110.49	108.75	107.48	109.88	113.98	112.03	111.57	113.94	112.21	114.62	113.2	110.17	110.22	106.06	111.56	111.35	111.2	113.2	108.76	109.35	110.36	113.53	108.33	109.85	111.9	104.78	107.88	111.3	112.57	112.08	108.06	110.7	111.61	110.77	112.57	106.87	106.87
106.37	108.47	111.11	108.87	106.06	107.05	106.48	109.2	109	108.98	106	108.26	110.5	106.13	109.14	109.09	104.75	107.04	112.98	107.55	110.01	105.89	106.35	109.2	109.87	109.13	111.59	108.78	106.7	104.69	106.84	108.46	106.25	103.64	111.9	107.76	110.24	108.67	107.12	108.51	110.37	107.76	108.69	108.73	106.91	106.4	102.66	108.33	107.1	107.53
107.93	103.02	107.22	106.44	103.63	104.33	103.52	104.83	110.3	104.53	106.55	104.6	109.09	112.14	103.09	107.39	105.11	105.86	106.19	108.87	101.22	104.13	108.39	108.61	101.97	109.88	104.84	112.27	106.88	105.08	104.13	105.92	108.88	108.44	104.86	106.5	103.21	104.1	104.69	105.95	106.6	112.3	103.65	104.31	100.45	105.27	102.79	106.21	108.02	102.8
106.26	108.99	105.35	109.08	111.97	107.85	111.67	106.25	109.6	109.21	110.08	110.6	108.96	108.98	109.18	114.08	110.87	110.34	112.35	115.51	106.18	108.62	111.27	108.78	113.2	109.1	106.49	111.13	114.61	113.04	107.22	112.44	110.37	110.19	113.24	107.52	111.03	112.08	113.88	112.63	109.25	112.94	115.93	111.6	108.62	113.74	112.21	114.59	110.41	108.25
107.14	108.87	106.04	100.39	101.68	108.47	101.8	104.91	104.89	102.61	103.01	107.85	109.09	104.16	106.23	110.44	105.18	104.32	107.95	100.95	102.64	104.66	107.82	104.61	106.67	102.87	112.08	105.39	107.4	103.22	105.61	106.49	100.37	99.607	110.32	103.92	104.76	104.53	109.88	106.58	104.53	102.48	107.01	104.19	104.73	109.35	106.44	106.64	106.64	104.5
109.58	98.765	107.78	106.46	103.76	107.18	108.59	106.94	103.72	104.16	106.94	107.29	105.22	104.28	104.29	104.76	105.46	109.67	102.64	108.8	110.71	105.04	105.82	101.68	107.96	104.06	101.98	106.73	103.54	110.31	105.7	104.31	110.71	106.57	104.77	104.55	102.04	103.27	102.82	101.7	105.48	103.07	111.4	105.92	104.69	103.82	105.15	106.9	103.82	106.87
105.11	108.29	108.08	107.38	106.64	102.97	103.44	101.9	108.68	102.94	108.08	107.94	108.81	110.29	105.49	107.07	111.6	105.7	105.32	107.48	105.79	107.88	106.43	109.38	105.78	104.36	104.32	106.7	105.81	109.93	107.42	104.49	108.18	108.09	107.35	108.63	107.3	106.43	109.34	100.14	113.87	108.1	104.53	104.34	99.302	102.05	112.37	102.91	109.52	108.34
108.51	108.5	103.59	105.03	107.29	103.29	103.81	108.03	103.16	108.55	104.62	104.36	104.23	101.27	103.43	106.27	100.43	108.03	103.37	106	103.16	104.98	110.05	109.07	104.75	102.62	104.33	109.69	107.03	105.7	106.56	104.75	110.57	103.38	107.91	104.14	106.05	105.63	108.57	103.12	101.9	107.06	104.38	104.38	104.68	105.93	104.63	106.68	107.96	100.55
106.86	112.25	107	114.19	107.18	109.06	108.65	110.22	110.52	108.12	106.27	104.98	109.81	107.89	107.39	108.79	108.78	111.9	105.38	105.37	109.11	110.16	108.5	111.09	107.3	108.92	104.31	104.33	104.16	109.29	105.21	108.73	106.83	106.21	110.5	110.66	107.94	109.87	106.94	109.05	102.48	111.43	110.51	109.93	110.71	104.89	107.64	109.1	101.82	107.07
100.35	103.57	97.806	99.124	94.547	100.6	105.07	101.64	96.278	105.18	101.1	103.75	99.999	102.6	98.718	103	97.96	98.165	105.18	102.84	107.21	97.138	100.73	100.98	102.71	100.83	97.328	101.04	100.23	107.32	99.626	96.087	98.459	102.22	98.142	102.4	101.91	99.308	100.07	99.774	99.134	95.547	102.41	98.295	104.8	100.63	101.09	99.182	102.47	99.682
110.98	107.55	107.71	111.46	108.88	111.49	109.42	111.06	108.9	109.49	112.4	107.85	109.6	111.03	109.25	110.94	108.3	114.83	111.96	111.29	111.4	114.78	115.79	112.22	108.27	110.83	110.85	113.48	106.78	106.67	111.41	108.24	107.43	107.52	111.34	108.22	111.17	109.52	113.09	111.9	108.75	111.76	111.9	111.03	109.99	109.68	107.56	109.34	110.65	111.5
98.498	95.819	97.986	99.963	103.15	103.47	100.12	105.11	103.6	107.15	102.33	99.636	99.648	98.577	101.83	99.421	96.587	101.86	99.619	101.16	104.34	101.81	106.55	104	102.82	100.56	102.9	100.65	100.35	100.79	101.27	99.49	99.405	97.614	103.47	97.823	106.02	98.674	101.12	103.76	98.232	102.45	100.06	99.748	102.13	98.924	95.195	102.82	103.99	98.724
107.97	107.89	108.98	109.69	107.52	109.18	109.29	111.52	107.18	109.58	109.13	107.18	108.36	109.94	107.62	104.35	108.47	109.95	106.88	108.49	109.44	107.81	106.18	107.92	108.72	106.1	109.74	107.04	102.85	105.68	105.66	110.36	108.53	107.61	111.48	109.84	106.79	109.2	114.81	103.41	102.63	111.25	108.38	111.06	107.19	106.96	108.92	103.93	106.05	107.47
105.25	104.44	106.63	108.48	111.76	108.37	110.86	113.33	108.89	106.4	103.99	106.98	107.4	107.37	104.58	111.56	106.87	112.88	111.1	105.88	107.28	112.75	111.88	108.59	106.13	105.7	109.45	110.65	105.8	106.1	107.13	110.88	107.52	111.8	109.29	108.89	111.53	107.01	110.14	112.66	107.3	109.86	105.32	105.1	106.53	108.64	110.76	105.52	109.27	106.7
108.17	108.3	106.67	105.65	106.13	106.37	108	105.69	106.24	110.04	104.23	105.66	107.13	110.01	102.36	108.51	103.57	104.36	107.12	107.09	105.47	106.3	104.5	106.79	105.4	106.63	108.22	109.08	107.54	107.21	105.06	107.24	104.37	104.9	108.2	105.67	106.09	106.37	107.8	110.15	104.02	107.73	105.01	103.91	106.93	105	105.93	109.96	106.3	109.09
104.59	112.14	113.25	108.75	108.23	108.64	108.99	107.8	111.6	107.36	105.41	110.83	108.1	105.53	106.36	111.59	105.97	107.06	113.31	106.2	108.76	107.93	105.76	105.17	106.81	108.44	105.11	105.68	107.69	108.89	108.3	110.26	106.69	110.04	107.16	105.62	112.77	115.3	110.62	103.92	106.62	106.36	106.04	109.04	108	107.31	104.88	113.38	110.27	111.26
106.69	105.64	100.55	104.01	104.18	106.53	103.58	108.68	108.97	106.93	105.34	105.3	106.14	106.08	103.77	107.67	107.25	106.39	100.6	105.96	102.51	103.3	103.89	105.63	105.9	107.58	107.51	106.62	102.85	105.66	109.56	103.65	106.81	105.86	103.41	106.45	100.48	100.03	99.932	105.87	109.25	111.54	104.26	103.81	106.19	110.01	106.85	104.84	107.47	104.13
101.36	98.665	96.44	98.585	101.98	101.23	101.08	103.2	98.94	106.91	103.39	100.63	100.89	100.5	97.126	102.15	98.967	99.937	100.86	102.28	103.41	103.15	100.87	102.46	104.23	99.818	103.49	102.98	103.5	101.59	99.179	98.585	100.81	109.13	103.03	98.499	100.03	100.68	103.66	100.99	101.48	100.77	102.48	98.556	100.17	105.68	102.84	100.97	104.94	102.89
112.32	111.8	109.56	110.03	113.02	112.4	112.34	109.52	115.62	110.05	111.04	109.04	108.54	108.74	105.23	108.65	108.45	109.14	106.83	112.17	110.52	112.37	109.96	106.37	109.09	113.5	110.28	109.64	111.28	108.58	115.52	111.61	108.94	111	108.91	107.78	107.97	106.97	112.49	115.93	108.72	110.48	108.4	109.13	110.98	107.47	111.1	110.92	110.19	112.02
103.19	107.12	102.74	106.79	104.12	106.62	106.15	106.96	105.6	105.19	105.74	104.94	100.34	105.67	106.54	108.17	107.89	106.3	103.19	101.92	103.76	106.86	109.65	108.79	104.95	103.23	105.68	104.06	103.32	100.27	105.76	101.2	105.47	106.67	105.95	106.97	107.57	105.98	111.55	106.84	105.07	106.61	103.8	100.5	104.87	104.86	102.47	102.63	106.22	103.09
109.25	105.97	108.65	105.65	109.39	107.85	109.54	109.15	102.89	99.743	100.14	103.27	98.713	107.8	106.44	101.47	108.48	105.45	105.65	104.82	100.35	109.46	105.26	108.04	105.98	108.66	109.08	100.78	102.77	104.1	105.05	100.98	107.93	104.78	105.92	108.12	110.57	107.92	103.47	106.52	106.95	103.76	108.2	104.79	105.42	107.73	111.32	104.6	107.01	111.02
108.55	104.65	111.54	108.98	109.43	109.77	106.59	110.24	110.56	104.19	107.23	107.21	107.35	105.48	108.62	106.08	108.97	110.04	109.94	106.14	111.32	105.69	112.99	105.41	109.25	108.94	109.54	109.18	106.5	109.86	111.57	109.73	107.14	110.08	108.06	111.61	110.91	108.54	112.77	108.59	106.2	108.74	108.55	106.3	104.66	109.9	105.65	106.52	106.52	109.72
102.86	101.94	101.77	104.19	99.101	99.962	100.32	102.73	100.6	105.82	107.22	103.64	103	108.91	103.59	104.58	107.5	104.6	99.65	97.157	100.75	103.12	104.73	102.33	101.2	104.31	99.413	99.968	103.4	101.45	104.6	104.69	103.88	108.38	103.78	103.67	100.98	102.71	105.51	105.31	104.51	105.18	100.15	103.84	101.17	102.22	102.49	103.95	104.29	106.96
108.67	106.21	102.16	110.09	106.86	106.33	109.06	107.31	108.5	111.17	103.24	106.33	109.11	108.18	108.05	103.05	111.25	104.35	105.57	108.85	107.15	108.88	106.71	106.54	106.58	103.96	106.54	106.17	108.57	106.52	109.44	105.42	109.06	103.46	107.58	110.96	107.2	107.31	103.9	105.3	108.34	103.14	106.9	108.12	105.64	106.12	106.25	107.7	104.69	108.81
105.4	102.63	104.36	113.23	106.73	105.83	104.73	103.11	100.34	103.77	107.86	103.03	106.46	107.84	108.07	102.55	109.93	106.39	102.26	106.84	105.35	106.69	105.84	110.33	105.17	101.72	107.54	104	110.38	101.65	107	105.15	105.22	107.92	103.83	106.02	106.78	105.64	109.64	106.99	108.57	102.35	110.07	108.36	107.09	104.29	106.45	103.6	105.14	103.84
101.54	100.95	99.327	97.23	104.98	97.782	97.201	97.183	97.431	97.854	98.924	99.669	97.546	97.936	97.412	99.301	97.496	98.251	98.27	99.652	97.494	104.75	101.04	97.702	95.339	98.49	100.37	101.35	95.687	96.974	98.817	99.703	96.726	97.237	101.91	95.496	96.602	95.418	100.16	97.077	101.85	99.422	96.241	97.596	99.749	103.18	100.06	98.918	93.686	101.92
110.42	107.85	104.5	105.24	112.24	108.15	105.09	104.64	106.04	109.23	113.51	107.29	112.72	105.28	108.42	106.8	109.86	111.39	105.96	109.8	104.87	103.99	109.63	106.4	107.85	105.74	108.12	108.91	105.83	106.32	108.83	108.52	109.65	106.79	108.16	110.1	111.59	108.1	108.59	107.14	109.42	106.75	111.01	105.3	106.17	111.23	108.29	109.65	112.53	103.25
106.82	104.58	106.09	102.58	107.24	109.15	107.05	106.72	105.74	108.37	108.33	109.41	109.06	106.81	109.67	102.8	110.49	111.51	107.76	111.46	101.77	103.21	104.96	111.17	112.39	105.64	104.16	104.93	103.14	107.34	108.47	104.19	103.85	108.5	106.02	107.56	103.2	106.2	105.41	105.23	106.45	103.96	104.62	108.01	101.61	106.03	109.95	109.55	105.02	107.52
105.67	111.26	107.78	105.45	109.16	105.66	105.53	109.33	108.69	112.94	107.37	108.45	109.21	110.86	106.69	111.73	112.49	111.3	106.84	108.88	110.36	106.87	109.4	104.37	110.84	107.52	112.24	106.38	109.86	107.56	108.85	108.93	109.16	107.79	105.41	110.04	111.87	108.68	103.99	105.89	109.99	108.66	109.19	107.94	110.42	106.05	106.19	106.61	105.89	109.23
111.6	110.29	111.88	108.12	111.59	108.35	110.25	111.1	106.96	108.05	105.74	112.22	110.9	107.17	110.18	107.71	109.82	113.31	108.66	107.98	108.15	105.88	107.12	109.19	108.27	111.9	105.06	106.47	109.61	111.38	109.64	108.96	108.57	111.31	108.28	109.29	108.92	103.42	110.35	103.19	112.29	112.86	108.74	107.44	109.55	112.37	107.02	110.6	111.32	108.25
107.21	106.35	110.78	106.17	105.87	105.53	109.3	105.55	111.12	106.43	106.88	108.87	105.51	106.06	105.59	107.26	108.36	109.15	103.63	103.72	103.76	106	103.04	110.85	103.84	105.81	110.37	109.66	108.27	106.14	109.09	109.27	105.33	103.71	104.68	108.29	105.61	114.3	105.07	107.72	106.17	109.67	109.21	103.14	109.65	106.56	110.07	109.03	106.67	105.98
104.04	106.99	109.7	105.69	105.84	110.51	104.01	107.09	107.77	109.23	106.67	103.39	113.2	104.78	104.01	107.51	106.35	108.48	106.42	108.11	105.34	111.07	109.01	107.67	105.38	109.79	106.61	109.06	106.03	105.39	108.83	104.82	108.63	110.73	109.58	106.74	107	107.49	104.74	106.69	109.86	108.23	108.12	106.98	108.95	102.23	104.92	100.79	106.66	108.67
98.628	98.969	98.409	102.1	99.782	99.323	99.683	104.53	99.759	100.88	104.46	98.561	104.12	102.36	104.71	97.25	100.7	98.255	101.4	100.33	99.626	100.08	106.66	104.47	97.147	99.29	99.827	100.19	98.286	103.94	96.888	101.65	102.24	101.69	100.22	100.49	103.31	99.776	105.91	97.778	103.6	102.26	105.04	101.19	98.706	103.1	95.397	97.242	102.42	100.18
107.35	108.21	102.93	103.63	107.86	106.75	108.13	106.64	104.5	109.84	106.63	106.35	105.42	103.22	101.25	105.68	104.33	105.23	108.09	101.69	104.08	103.45	105.52	106.78	106.57	105.4	107.18	104.35	102.29	110.68	106.2	105.38	104.51	108.04	101.33	106.81	104.94	105.26	103.76	102.32	102.53	104.28	105.22	105.92	107.87	105.53	102.61	108.1	107.61	107.7
102.31	95.941	98.353	98.86	95.939	94.447	103.7	98.823	99.779	95.767	100.19	96.45	92.756	96.516	97.439	96.973	99.147	96.14	95.319	98.333	104.43	96.243	98.648	101.01	102.04	99.679	99.615	104.81	97.306	99.194	101.55	97.475	97.06	99.143	101.22	97.137	100.32	97.946	95.613	92.952	95.187	97.862	101.7	97.779	100.4	94.496	102.28	100.65	100.33	101.32
108.56	103.83	104.46	102.39	104.04	105.29	106.61	106.27	108.49	105.55	105.9	105.49	109.66	109.71	109.63	103.48	105.5	108.39	103.38	109.24	106.51	107.97	106.59	106.9	105.74	106.95	105.18	104.45	109.05	105.25	103.32	106.56	104.76	105.99	104.04	107.45	105.54	102.02	104.32	106.76	105.73	107.15	103.89	109.81	109.13	106.62	105.33	101.18	104.33	100.98
105.71	106.81	106.14	104.94	109.44	108.04	103.23	106.41	106.94	105.35	104.29	106.9	103.18	102	105	103.35	107.2	104.64	104.7	104.33	103.82	104.96	102.53	105.89	108.48	105.6	107.19	106.11	104.34	106.18	105.92	104.07	103.27	104.52	101.85	108.2	104.25	104.51	107.09	105.88	106.09	105.69	104.5	103.67	108.06	103.37	104.34	104.99	101.41	103.11
107.9	107.57	105.33	102.99	108.07	107.74	104.67	106.05	105.79	107.92	111.92	100.94	108.68	109.03	104.57	105.27	103.88	108.85	106.95	103.08	108.94	109.01	104.09	110.1	105.38	103.99	107.95	102.45	107.14	106.04	106.49	107.21	105.13	106.66	106.91	108.5	103.22	109.24	109.48	107.63	101.84	102.64	103.34	110.65	101.36	107.68	106.78	108.49	107.89	103.99
103.52	101.91	104.3	107.21	107.73	107.46	107.01	106.54	109.61	102.52	105.78	104.54	114.47	105.4	104.91	108.52	109.4	108.49	106.51	107.35	104.56	109.61	107.53	106.52	103.95	105.9	104.5	108.58	109.09	106.57	106.69	103.6	104.22	108.16	108.72	107.24	108.44	109.05	110.96	105.58	104.7	109.44	105.95	102.65	108.7	104.59	107.32	111.06	107.15	109.25
110.41	107.09	105.91	109.16	112.24	109.93	104.23	105.19	104.83	110.82	107.37	107.04	111.45	108.92	109.63	107.57	107.02	103.85	110.41	106.29	106.48	109.59	107.88	105.81	105.79	105.67	110.17	106.95	105.97	112.17	106.52	108.53	104.22	111.07	110.16	105.99	108.92	110.58	112.61	104.03	103.67	106.75	109.83	104.04	107.61	108.92	105.41	111.09	105.22	109.93
102.74	106.19	104.57	104.5	107.22	104	106.37	100.42	105.56	107.31	105.04	106.38	106.73	107.82	108.39	106.3	106.29	107.69	106.92	98.43	104.26	104.61	105.39	104.78	111.51	105.01	104.98	107.9	109.48	106.32	103.25	107.77	104.82	105.17	104.09	103.16	106.96	107.34	110.61	106.68	105.8	103.91	108.94	105.73	104.79	106.75	107.01	109.06	105.84	104.56
108.15	111.45	108.82	105.54	107.01	108.32	108.36	106.66	108.2	109.89	107.38	108.42	109.28	106.21	109.28	108.08	111.31	105.12	107.48	104.58	106.16	111.33	107.39	106.82	114.6	103.79	106.35	103.78	102.02	110.69	110.06	110.98	108.82	106.86	112.7	105.85	107.09	110.01	107.97	108.21	107.79	114.28	106.46	112.2	109.71	107.77	104.89	106.82	109.86	111.62
98.63	100.16	93.443	91.341	98.969	99.535	101.51	100.95	99.446	98.795	98.527	100.81	98.054	95.049	99.931	96.746	95.523	97.996	98.907	101.6	99.655	95.261	101.35	93.457	94.641	100.1	96.945	96.337	98.357	97.746	104.02	100.44	97.253	103.41	96.383	97.643	98.569	99.529	99.106	96.48	98.096	100.24	100.29	98.323	99.954	100.08	94.798	99.363	98.442	99.905
99.33	99.146	98.219	101.2	98.939	95.628	96.01	100.72	96.786	96.573	94.574	98.979	100.55	99.305	91.838	102.67	101.31	96.312	99.542	98.647	100.02	96.114	96.577	96.869	101.05	102.55	96.268	97.733	94.29	98.193	98.243	98.51	101.2	99.005	94.683	96.22	102.89	97.368	97.223	104.44	97.946	97.403	99.903	94.505	99.424	97.959	98.44	98.052	94.15	95.288
106.37	101.76	107.99	107.58	103.59	105.91	107.6	105.03	107.98	108.24	105.2	104.38	102.91	103.42	109.72	106.74	108.46	103.38	103.7	107.7	108.29	108.87	109.73	107.65	109.92	105.86	107.11	108.61	106.23	101.93	105.7	108	109.66	107.99	103.92	106.82	106.23	105.84	105.6	107.56	105.89	105.08	105.42	105.02	105.17	108.29	107.91	105.52	110.1	106.71
103.15	111.9	107.94	108.32	109.42	107.94	109.76	105.52	109.92	110.16	109.77	106.79	110.39	105.8	110.64	110.49	108.12	108.01	103.7	106.1	108.42	108.09	110.76	106.89	105.55	105.83	105.76	108.23	108.45	107.94	104.67	107.5	106.7	110.3	110.21	106.97	105.41	109.33	107.9	107.59	106.65	107.83	105.31	104.8	108.91	106.24	109.03	108.47	111.79	107.75
100.15	98.038	100.24	100.86	98.534	96.571	99.999	98.948	102.08	97.071	98.814	99.869	103.04	98.477	106.51	101.39	99.453	98.382	98.475	98.799	103.51	103.42	96.604	97.889	101.5	95.049	98.35	101.89	100.68	99.742	99.517	102.74	105.55	100.98	100.43	99.702	100.01	104	106.01	101.68	97.553	102.12	97.082	103.81	105.53	101.95	102.02	104.25	99.159	101.74
106.79	103.8	106.19	104.65	102.81	104.98	102	107.64	108.11	102.71	104.09	103.65	110.17	105.39	104.14	106.63	106.88	105.43	105.71	106.65	103.5	106.34	104.71	103.44	106.9	103.39	105.1	102.88	107.56	105.05	109.92	103.16	110.26	103.94	104.67	104.71	106.18	105.33	108.18	106.96	107.25	110.18	106.29	105.16	105.86	108.55	105.95	104.7	103.08	104.08
106.49	107.27	100.71	105.84	111.6	102.98	103.09	108.7	108.15	104.32	107.35	106.45	106.78	105.85	107.28	108.56	104.44	106.77	110.75	105.04	106.11	103.92	104.71	108.33	105.84	107.93	109.78	110.86	105.61	106.35	108.6	103.99	107.19	109.52	111.11	108.63	100.89	106.69	104.97	107	107.29	108.69	105.06	110.2	106.17	104.76	106.62	110.73	105.08	110.71
103.11	100.47	99.246	97.506	100.07	97.227	104.79	101.48	100.4	101.15	104.81	96.189	102.61	97.904	102.19	97.919	102.76	99.202	102.97	96.406	97.281	96.905	102.51	101.62	101.72	98.273	101.38	101.48	106.68	100.95	99.526	101.89	99.337	103.07	100.79	97.906	101.17	102.63	99.755	99.592	102.3	107.5	94.089	98.98	99.603	102.72	96.139	96.492	98.452	99.678
112.45	106.72	110.15	108.42	111.18	111.89	108.34	108.1	106.75	112.33	108.54	108.91	107.94	104.89	107.7	107.66	110.35	110.7	108.98	108.42	106.24	107.59	103.5	112.18	113.48	107.4	106.88	108.04	107.71	106.9	109.16	104.24	108.92	106.54	104.74	107.04	109.96	100.19	107.59	104.37	105.71	106.16	109.38	104.85	106.94	109.59	108.76	107.8	107.83	109.31
107.28	108.24	116.17	107.27	112.43	104.76	111.48	110.1	109.46	107.45	108.91	105.01	107.12	110.18	109.67	104.43	107.92	110.8	107.52	110.62	108.67	108.06	109.2	109.9	111.1	108.82	106.51	101.58	113.27	110.56	105.46	109.09	107.4	112.25	104.54	108	106.17	105.52	106.23	110.98	110.96	106.49	111.24	111.29	106.06	108.27	105.53	109.9	107.07	102.48
99.383	97.435	95.55	95.538	96.97	95.71	94.421	100.62	96.712	98.015	101.12	102.47	96.004	100.65	101.49	100.85	93.459	99.02	96.54	94.42	101.32	101.22	97.713	98.069	98.858	94.888	96.274	96.828	95.753	95.411	93.883	100.86	92.626	97.809	93.017	97.971	99.959	99.467	94.874	95.638	97.43	98.396	97.955	103.17	97.195	94.397	96.255	99.853	102.64	96.124
109.65	109.74	112.93	106.6	109.2	108.21	107.07	103.61	110.16	114.24	106.87	110.41	109.86	106.73	109.41	106.56	107.21	108.34	107.06	108.16	102.8	106.6	105.48	108.24	106.19	109.99	111.92	107.27	108.03	107.69	109.57	109.15	112.48	106.8	108.74	107.07	102.58	111.37	110.55	108.07	110.62	109.43	108.57	106.69	111.2	109.41	110.13	109.55	110.83	106.9
107.62	106.8	104.42	106.85	109.87	105.64	106.18	104.77	107.14	104.16	110.94	107.17	105.49	103.95	106.12	109.55	104.18	109.15	107.65	104.46	106.36	102.54	102.32	102.85	102.89	106.92	104.73	105.14	107.31	102.48	103.17	106.01	106.84	107.8	107.08	105.69	100.21	103.9	102.34	106.6	104.85	105.92	101.46	104.2	108.22	102.64	101.84	107.27	106	103.12
106.39	107.17	110.23	103.38	108.48	105.86	104.12	107.42	104.3	105.43	105.49	107.31	107.33	104.48	107.64	104.57	105.26	106.62	103.89	105.57	109.82	108.67	106.37	102.09	103.34	110.22	104.38	101.27	104.88	107.19	106.77	111.26	105.4	107.41	102.77	106.61	103.42	107.14	103.82	106.77	103.67	105.37	105.69	107.22	103.34	103.72	110.41	102.9	102.37	109.21
95.626	98.507	99.785	95.893	97.337	98.067	100.03	97.017	101.38	102.97	102.74	97.682	100.64	95.826	97.961	102.59	99.615	99.89	98.281	97.829	94.42	102.89	99.045	96.791	96.102	96.949	98.905	95.203	101.98	102.15	95.76	93.338	97.577	92.856	97.1	99.996	97.801	97.697	101.77	100.24	96.185	96.168	100.89	98.657	95.145	96.424	97.776	98.291	94.517	96.412
106.62	109.29	106.76	105.12	105.82	108.21	99.908	103.02	110.15	108	104.87	106.86	104.95	105.85	102.17	105.58	108.58	107.28	104.52	105.37	106.07	105.8	107.01	111.97	103.81	103.81	110.21	106.21	109.31	107.71	105.94	105.32	103.91	110.09	106.39	108.53	110.89	106.4	105.22	107.27	105.75	108.07	111.67	102	101.11	104.43	108.95	103.15	102.01	109.96
104.92	106.25	106.16	107.01	104.76	106.2	109.45	111.65	106.5	104.12	103.88	104.53	100.5	111.67	107.17	110.18	106.87	104.91	108.14	106.94	107.98	104.55	103.11	104.84	110.96	106.64	105.99	104.54	103.06	104.14	105.71	104.22	105.6	103.15	106.09	108.71	107.44	101.3	104.95	103.22	106.33	106.85	105.88	105.09	105.54	109.12	106.8	100.65	107.58	109.28
110.38	105.39	110.92	106.99	109.54	112.38	113.37	112.83	112.14	110.17	109.08	106.72	107.29	108.51	102.63	103.91	111.52	113.58	112.42	103.08	106.12	106.36	106.52	107.9	110.64	105.98	112.33	109.93	109.3	112.42	108.25	107.18	111.22	110.82	110.1	109.49	108.29	108.79	105.71	106.82	110.61	106.1	110.19	113.03	109.88	105.88	105.51	109.28	106.19	106.65
103.4	98.189	102.74	96.422	101.4	103.59	98.121	103.57	103.57	104.83	101.17	102.39	102.33	100.17	97.538	98.509	100.14	98.557	100.07	98.556	100.58	97.04	96.525	98.598	97.431	104.14	101.77	102.01	97.638	97.378	99.307	98.637	103.78	99.966	100.78	97.258	99.823	105.5	98.756	96.984	100	99.973	106.46	98.407	100.35	103.72	100.85	99.495	99.722	97.322
101	95.89	102.32	99.15	102.86	102.93	103.65	99.613	98.324	99.663	98.235	94.84	100.58	101.63	99.252	99.522	101.25	102.91	97.185	99.556	102.29	100.68	105.06	100.24	98.702	99.286	100.03	100.67	103.33	103.05	97.8	95.037	97.331	99.578	97.77	102.76	100.79	97.691	99.576	98.87	99.682	101.68	103	100.52	97.707	97.907	104.65	103.02	96.741	101.97
100.4	104.46	100.37	99.636	99.405	96.178	99.319	99.376	97.906	99.443	104.49	100.1	97.04	101.81	97.873	97.222	100.12	97.795	95.459	97.063	104.59	93.731	94.784	97.203	100.32	100.32	98.542	104.79	99.201	94.859	96.741	101.87	98.906	102.94	96.962	97.584	101.18	100.3	98.133	103.27	100.35	93.963	97.798	101.61	96.529	97.117	93.629	99.505	97.639	96.586
101.86	101.4	93.777	96.239	103.06	97.345	96.268	96.084	95.615	100.47	95.414	99.649	103.44	97.254	95.897	101.65	98.226	97.056	98.259	100.01	94.949	101.78	96.308	98.581	95.335	96.967	97.69	97.821	100.88	97.393	99.318	97.445	95.023	95.406	97.836	99.169	94.254	96.757	96.044	97.577	99.667	103.64	97.93	97.722	100.1	102.29	96.007	99.001	94.688	96.834
107.98	106.54	103.41	111.12	109.07	109.15	110.37	110.13	109.08	113.37	109.47	108.9	110.15	103.95	107.54	108.08	109.72	104.57	110.63	109.61	104.82	103.37	101.52	107.12	108.57	104.95	109.44	109.35	104.18	107.68	111.28	105	103.7	105.86	113.92	109.68	109.14	106.93	110.58	107.28	112.38	106.32	106.79	108.42	107.82	108.49	108.04	106.45	108.63	106.85
98.042	97.81	95.678	96.813	98.179	96.433	97.473	97.102	101.2	98.667	96.859	100.79	101.87	99.916	102.76	99.397	98.158	101.24	96.919	100.11	95.953	100.27	97.851	97.79	100.42	96.838	100.18	101.52	98.794	102.92	100.73	100.7	98.177	101.08	100.38	97.003	98.025	100.36	99.626	100.3	94.9	97.801	100.11	94.446	99.43	99.542	97.264	98.267	94.454	100.96
102.08	99.122	101.69	96.256	99.257	98.603	100.48	102.25	99.019	99.83	97.462	102.86	99.45	95.373	98.571	102.58	103.23	100.81	101.33	101.31	99.68	97.48	98.266	97.093	98.558	99.982	101.18	99.626	99.888	97.964	99.717	97.012	97.341	97.97	103.53	100.22	96.616	97.499	99.301	101.86	95.044	98.294	99.818	98.716	95.539	103.91	99.147	99.073	98.151	99.669
106.64	107.84	107.42	99.393	101.79	101.67	111.46	108.55	106.79	102.62	105.27	106.39	108.21	105.55	108.16	105.8	107.52	103.67	107.02	104.77	105.72	107.23	106.85	104.44	104.65	104.6	104.91	105.14	104.7	105.36	110.59	103.11	105.67	108.26	103.1	103.35	107.85	106.67	103.81	105.37	105.25	101.88	104.16	104.85	104.5	104.02	108.05	106.56	105.07	102.4
110.54	108.3	110.94	106.31	109.96	104.44	102.96	110.38	108.39	108.1	107.81	106.22	107.31	105.55	110.26	108.53	108.75	111.71	109.69	106.83	103.95	106.38	112.88	105.62	108.94	106.56	109.74	107.61	108.46	107.12	111.96	107.71	108.29	108.47	107.21	106.58	105.52	108.52	107.28	106.71	104.93	108.15	109.45	110.39	113.17	102.52	109.16	108.1	111.61	107.1
104.1	108.79	106.74	103.3	109.87	105.87	108.25	109.87	113.06	107.66	107.2	106.37	106.79	108.14	107.41	110.37	109.08	109.58	104.58	106.86	109.72	104.33	102.17	108.03	111.75	109.51	110.62	110.14	107.5	108.45	106.41	109.5	110.09	106.78	104.8	106.53	107.06	111.46	107.85	107.32	107.68	109.93	103.74	107.83	114.5	105.04	106.04	110.14	110.29	105.24
108.44	107.59	107.42	104.45	105.11	102.72	109.58	108.12	105.23	110.68	108.71	101.59	110.15	109.05	105.91	108.85	104.58	108.3	109.36	107.36	101.37	108.74	105.74	105.92	106.87	108.88	109.96	105.39	102.22	105.74	107.12	103.38	107.66	111.21	107.12	103.31	107.48	106.51	109.93	107.61	103.11	108.55	106.7	105.34	106.13	105.31	107	106.12	107.13	108.68
108.32	104.46	104.61	109.29	108.44	106.14	102.59	106.58	108.78	102.34	105.48	107.42	102.2	104.1	106.94	101.61	109.05	105.69	105.92	103.32	104.88	108.41	106.83	108	102.8	101.86	109.05	101.56	105.29	105.36	103.34	106.06	105.36	103.25	100.76	102.07	109.19	109.66	101.3	104.97	107.15	104.07	106.83	107.85	105	104.25	104.31	107.2	110.39	103.33
102.71	109.17	108	110.03	107.18	106.08	112.39	111.5	108.53	112.41	108.32	109.98	106.35	110.09	108.1	108.08	107.19	110.62	106.81	106.47	109.8	104.53	112.13	107.57	107.06	108.26	104.55	105.36	107.91	111.48	106.62	106.11	109.38	111.08	104.59	109.19	110.3	106.15	106.24	112.98	109.18	109.21	110.27	113.71	105.93	105.98	106.4	105.63	107.28	110.12
109.35	106.42	107.38	104.24	106.14	106.76	110.46	111.62	105.05	105.4	108.46	103.17	106.83	104.02	104.08	104.76	107.1	106.93	105.8	108.29	106.75	101.25	107.99	109.1	107.52	107.47	106.03	109.29	107.07	105.71	101.24	112.15	107.84	109.78	102.66	105.48	109.34	105.7	106.17	103.29	110.14	103.73	107.37	103.9	106.85	103.97	101.99	104.26	108.54	109.85
103.88	99.246	109.19	103.75	105.35	105.93	106.45	105.83	102.44	102.73	108.12	104.95	107.09	104.14	106.89	107.64	107.15	111.6	105.1	109.15	109.44	104.76	104.24	107.81	107.62	105.86	103.18	106.12	109.91	107.79	104.87	102.39	102.38	111.85	108.14	105.5	106.37	101.28	102.92	105.85	107.61	106.98	106.39	108.67	108.83	103.1	105.19	108.77	102.13	102.78
110.61	105.14	106.19	105.87	108.6	109.25	110.09	110.74	108.58	105.67	111.31	105.63	109.4	107.58	107.29	106.16	111.91	110.97	107.62	108.98	102.96	112.51	112.45	107.35	106.81	104.5	109.45	107.2	108.77	106.29	110.56	107.71	103.69	108.84	109.84	107.78	110.21	107.5	106.52	111.22	109.39	107.45	107.89	110.09	104.73	107.45	108	109.58	105.6	109.66
101.05	93.631	95.928	94.394	101.05	97.791	95.822	99.405	97.575	99.275	100.3	100.26	97.642	99.293	96.619	97.485	95.815	99.441	98.38	101.04	99.779	98.585	98.532	98.621	99.449	103.31	95.953	98.25	102.68	99.103	99.433	101.51	98.248	103.35	96.915	101.98	89.725	92.617	99.517	97.095	99.662	98.479	95.569	97.466	97.734	99.238	94.624	97.334	99.978	95.726
97.108	96.317	99.426	100.5	100.28	97.254	101.5	102.17	99.902	97.24	99.836	103.18	97.432	94.451	98.478	99.19	96.989	95.898	95.47	100.43	100.76	104.94	97.973	98.013	99.413	99.38	99.768	98.642	99.727	97.815	94.855	104.23	99.158	97.526	95.097	100.12	101.76	99.97	97.958	100.15	97.409	99.396	97.705	98.55	101.06	98.492	100.65	99.131	102.88	98.278
95.597	100.33	98.758	95.45	97.881	100.87	96.535	94.863	98.191	98.861	96.611	94.961	101.22	93.546	91.705	96.767	97.976	97.534	100.42	98.895	103.47	95.812	97.341	98.927	97.638	99.922	96.556	94.224	100.89	101.26	98.903	99.654	97.659	102.2	98.545	96.036	95.881	101.41	99.405	96.559	96.445	97.801	99.978	98.629	95.764	97.882	92.882	98.249	95.766	96.053
101.94	105.69	106.19	104.11	103	108.65	105.36	106.36	107.3	107.04	108.15	105.44	101.34	107.34	104.73	101.07	108.45	106.88	105.83	107.51	101.35	108.67	110.18	107.52	103.86	106.98	106.33	104.16	105.97	111.12	105.5	113.67	103.76	103.73	106.42	107.92	103.12	106.41	107.57	103.88	110.2	107.95	110.29	107.73	102.85	105.31	104.65	105.88	111.53	107.75
110.01	111.88	109.73	113.08	111.07	109.22	111.34	109.93	115.77	113.78	111.69	112.18	110.79	107.6	112.59	109.34	110.99	112.09	109.16	110.4	111.58	108.38	111.51	113.13	116.51	110.38	110.6	111.09	112.58	113.74	110.27	108.31	101.59	106.01	109.11	107.71	106.08	114.9	109.93	110.4	108.22	109.93	114.28	106.28	108.94	112.96	108.14	118.16	110.33	110.16
110.06	108.43	106.74	109.08	107.27	103.8	106.49	108.09	105.21	106.96	106.07	108.05	109.03	108.62	108.93	103.88	111.29	107.65	107.92	104.84	107.03	102.98	106.47	105.82	110.69	109.48	105.24	109.23	106.19	110.7	105.67	111.19	106.91	106.05	110.47	107.08	108.41	107.06	108.6	109.3	109.38	109.58	110.03	107.64	112.02	105.8	106.64	107.88	108.41	109.26
106.25	108.68	109.09	105.82	108.65	108.63	104.03	107.24	108.26	105.77	107.51	103.59	102.19	106.94	106.47	105.53	108.37	110.35	106.23	106.28	106.46	107.56	107.95	106.94	106.82	104.34	107.12	110.96	108.16	108.1	106.32	110.45	102.5	106.08	104.8	106.18	105.63	108.94	104.31	104.74	109.04	106.2	107.24	107.1	104.57	110.72	110.85	106.32	103.13	103.47
100.36	97.13	90.885	96.767	95.642	97.458	100.39	95.469	95.757	96.768	92.65	93.415	95.76	98.637	96.098	102.65	98.396	96.826	98.451	97.001	98.156	93.712	99.168	99.596	96.178	94.993	98.469	91.721	103.17	100.03	91.385	100.32	100.64	98.527	95.721	98.655	98.247	91.873	96.355	97.93	101.17	98.765	96.403	96.148	94.485	93.55	95.437	95.869	95.273	95.741
96.87	99.058	102.51	99.563	94.41	99.918	98.165	95.839	99.666	94.472	96.989	98.546	95.779	100.41	101.52	95.716	97.938	94.9	98.078	104.31	98.686	95.581	98.665	96.239	99.457	100.32	94.253	102.35	100.09	98.427	98.587	96.65	101.01	90.845	97.342	96.938	97.892	100.74	97.011	98.6	100.2	93.649	95.978	102.92	96.782	98.529	96.993	100.8	97.753	97.426
106.73	106.83	106.86	102.02	105.15	105.03	109.75	106.39	104.03	106.82	107.45	104.01	106.62	111.15	105.38	107.15	110.31	104.87	104.62	109.63	103.69	104.99	101.29	106.37	104.1	108.73	105.67	108.17	103.97	104.37	109.14	103.26	103.28	105.41	102.79	101.92	105.28	102.78	106.39	107.22	105.1	107.95	106.73	101.3	103.76	108.17	107.03	109.26	105.3	107.76
106.09	104.08	104.49	108.47	108.25	106.86	106.72	103.88	108.53	107.43	105.47	105.64	109.25	103.99	102.46	108.47	105.87	102.79	108.8	103.11	104.45	109.98	107.37	108.15	105.99	104.75	108.03	109.67	107.83	108.84	109.45	108.17	110.45	109.84	107.27	108.41	104.53	106.13	107.31	110.45	108.51	111.1	103.46	107.13	110.12	107.8	104.2	106.06	111.12	105.76
110.34	102.7	101.81	101.84	104	106.39	110.39	107.23	105.34	103.31	105.92	101.59	104.23	104.58	107.79	104.08	106.44	108.03	107.19	106.83	106.49	102.9	105.57	112.13	105.59	104.54	106.07	106.74	105.25	107.26	104.51	106.27	107.79	111.45	105.2	107.83	105.07	106.75	100.77	104.18	105.8	103.56	106.87	103.83	108.49	109.3	107.43	105.71	106.77	104.48
98.91	95.909	103.79	105.67	101.21	96.936	101.01	101.55	98.101	99.836	100.09	102.28	108.31	99.396	100.48	101.82	98.076	99.131	101.97	102.46	101.13	103.83	99.392	103.22	102.69	101.02	98.15	101.59	99.549	101.14	102.81	99.87	103.34	96.35	99.492	100.53	97.831	101.68	101.29	104.41	99.513	101.73	104.63	102.16	96.433	97.615	105.5	107.02	98.607	99.264
104.62	104.7	102.63	105.74	106.14	106.42	107.46	104.85	105.16	102.75	104.21	110.63	107.47	105.76	106.86	109.28	103.08	103.41	108.38	104.38	106.03	106.28	105.3	107.49	110.3	104.51	108.13	106.98	106.32	106.58	103.23	106.75	104.73	107.64	108.26	106.7	106.77	110.72	104.39	102.9	106.15	105.91	109.48	100.91	103.72	103.67	103.63	109.79	104.96	105
107.71	108.89	108.93	102.2	104.77	103.07	104.88	107.95	106.42	101.34	110.13	108.14	103.56	104.13	107.18	106.95	104.22	105.84	103.96	105.44	108.41	107.2	105.13	103.03	104.62	105.3	103.33	104.52	107.82	104.05	106.6	106.22	106.63	104.16	108.64	105.79	104.87	106.06	103.65	104.95	105.7	106.93	106.45	106.04	107.24	110.3	109.24	102.84	107.96	101.6
106.47	101.87	107.84	105.77	103.38	111.43	104.76	107.36	108.44	108.31	101.47	111.06	106.86	108.74	101.99	104.28	106.75	106.77	108.12	107.4	105.78	104.42	106.48	108.72	105.68	106.77	104.39	101.62	106.4	108.95	109.9	108.23	108.87	104.26	108.83	105.1	103.62	106.93	106.37	109.04	104.26	106.8	101.74	108.31	106.77	104.99	108.33	110.15	102.41	103.83
102.85	103.66	107.42	103.55	103.17	100.14	106.08	103.61	104.76	100.26	104.81	108.67	106.78	105.24	103.41	105.76	108.15	100.88	107.68	109.04	106.33	105.21	105.69	105.6	109.16	108.49	106.33	105.01	106.8	103.03	109.35	105.77	106.42	105.92	103.58	105.24	105.87	110.98	100.84	107.96	106.55	106.98	101.61	103.43	97.061	104.77	105.39	110.64	99.974	104.77
103.96	109.19	103.94	105.06	104.22	104.95	102.75	99.138	99.735	105.57	104.48	107.74	107.45	105.77	103.23	102.43	105.01	108.08	110.21	106.68	108.6	105.82	108.67	105.41	103.73	103.74	107.41	108.76	101.82	104.12	106.33	105.86	106.37	108.36	103.67	108.14	104.46	104.95	108.38	109.86	102.17	104.94	104.67	106.28	105.93	104.51	111.69	106.13	109.45	109.2
109.9	107.44	110.7	107.6	107.48	110.16	109.41	111.56	109.61	100.14	107.03	105.04	110.36	107.36	109.4	108.92	108.24	108.12	108.53	106.49	107.4	110.45	110.38	105.07	115.5	115.18	110.33	102.66	106.91	111.24	111.26	103.9	110.41	104.3	103.05	108.05	111.09	111.04	111.9	107.39	106.4	105.29	106.45	108.01	105.01	108.77	108.16	109.97	111.47	110.88
107.34	104.37	107.74	104.49	105.64	105.19	106.98	105.05	108.5	106.73	104.36	106.81	106.04	103.22	105.87	103.58	107	104.44	105.86	109.42	103.04	111.17	104.63	111.95	106.99	106	104.23	112.37	102.76	104.67	112.87	110.71	101.71	108.01	108.96	105.54	105.16	108.56	106.23	103.81	105.3	107	109.24	105.38	103.49	110.16	104.52	108.28	108.92	107.86
109.03	110.04	102.64	112.86	107.2	110.77	109.07	107.68	113.54	108.02	109.52	108.22	107.23	103.7	104.72	107.29	106.5	104.56	107.48	110.47	106.07	109.02	109.22	105.94	106.3	105.19	109.99	104.76	109.23	105.25	105.58	111.42	105.8	109.22	110.7	104.88	109.84	105.67	107.05	104.59	111.5	107.35	107.95	109.11	107.43	107.62	108.5	108.28	109.41	111.99
107.9	106.82	107.54	106.69	108.94	106.19	107.54	107.91	104.74	106.41	101.45	108.43	102.48	109.95	108.4	104.43	105.92	105.71	105.41	101.52	104.83	106.92	106.14	104.41	102.93	104.22	100.33	104.05	105.08	108.48	106.47	105.79	107.49	101.65	105.17	104.76	103.4	103.81	110.56	108.25	103.36	106.07	105.81	110.3	110.76	109.33	102.48	109.17	107.53	102.1
102.36	106.37	110.78	108.19	104.03	108.61	106.39	105.01	107.43	108.94	105.5	104.24	102.48	106.73	102.6	103.08	105.88	101.85	107.06	104.8	109.37	105.29	102.39	107.88	105.24	108.53	104.76	106.83	103.94	104.33	104.84	101.89	107.55	106.37	99.173	102.66	106.88	103.55	106.43	101.6	104.54	107.07	105.07	108.06	105.49	111.68	106.44	103.85	103.61	112.83
99.518	99.237	96.151	95.557	100.28	93.067	102.97	96.015	99.827	99.299	97.605	98.773	100.45	101.12	96.091	97.095	97.473	98.771	103.03	99.478	97.909	95.055	95.554	97.195	98.403	95.563	94.562	98.859	97.961	99.957	97.891	100.7	93.12	100.06	95.264	96.197	102.52	99.641	100.34	98.599	97.063	100.41	97.611	95.721	97.76	98.642	101.19	99.168	98.264	101.22
108.5	103.15	108.79	104.76	105.54	107.28	106.56	108.19	104.27	107.87	106.13	110.49	102.64	109.07	106.99	107.54	108.06	112.41	104.45	104.66	104.1	106.1	106.83	108.98	101.98	108.75	109.46	104.19	108.22	107.22	105.97	105.06	113.34	104.28	108.24	106.55	106.5	103.5	104.83	105.53	105.96	104.12	108.37	105.94	107.79	113.08	108.62	107.26	105.39	103.6
109.85	107	109.02	105.57	103.88	104.8	107.57	106.44	104.41	103.02	105.82	105.9	105.88	103.53	104.37	106.6	103.43	104.42	110.59	106.4	109.23	104.83	101.53	106.8	108.35	107.72	104.84	106.71	106.57	108.65	108.57	105.06	106.33	105.12	105.97	106.84	110.47	106.01	106.86	105.57	109.22	106.41	104.16	103.57	103.01	104.74	106.03	103.52	105.33	107.68
100.25	99.374	98.082	98.218	94.587	99.994	94.961	97.855	96.02	95.225	99.741	95.343	94.885	99.256	101.45	98.663	97.884	97.823	97.257	97.438	98.564	97.207	96.489	100.21	96.788	102.33	101.13	101.05	101.24	100.82	99.628	97.264	98.844	99.076	101.38	99.639	97.729	99.214	100.47	91.434	99.041	96.851	95.544	96.667	99.989	100.4	95.944	98.004	100.98	100.75
106.03	104.23	105.95	102.92	104.79	102.71	105.2	102.9	108.19	105.58	105.81	103.99	104.29	103.2	103.83	109	106.87	107	106.04	104.22	101.15	103.55	105.3	99.842	107.49	101.7	104.46	107.42	104.34	106.89	110.75	104.28	108.78	104.54	103.97	107.27	108.5	103.23	107.13	110.24	102.61	102.72	100.84	105.92	106.78	103.86	99.854	108.77	104.61	108
99.693	103.03	104.76	100.74	101.78	97.275	98.816	95.771	102.07	101.72	101.52	101.14	95.642	103.44	99.283	98.69	99.662	100.9	102.44	98.14	97.787	98.926	98.12	101.26	101.21	99.038	98.583	99.516	101.29	98.495	99.83	96.627	100.75	100.79	97.726	103.52	95.183	99.413	102.37	97.869	102.45	101.45	102.48	104.94	102.61	101.86	96.804	98.691	94.97	99.607
109	106.23	105.51	105.66	105.36	107.03	106.58	102.18	110.47	102.19	106.3	105.72	103.73	105.89	103.28	108.98	104.13	103.33	105.46	104.83	107.86	106.74	108.23	106.26	105.74	107.03	112.23	102.07	106.44	110.56	102.68	111.5	105.3	104.32	107.57	106.35	106.54	103.29	107.71	105.54	108.95	108.74	105.07	105.82	104.99	108.54	108.18	108.89	102.53	106.48
104.77	102.98	102.63	106.33	108.44	105.86	109.45	109.07	102.73	100.69	104.76	105.84	105.9	107.86	102.11	102.86	104.18	107.04	103.31	107.34	107.79	108.43	105.32	108.77	104.39	106.81	105.86	104.76	108.61	106.65	102.95	104.99	108.7	102.25	105.05	108.5	107.37	106.58	108.49	103.63	107.71	105	108.51	106	107.81	104.74	104.46	104.51	107.67	99.408
100.17	95.124	101.16	100.31	98.514	100.35	98.074	98.268	105.21	101.92	99.317	96.36	105.78	99.668	96.354	102.17	100.5	98.773	99.611	99.114	101.75	100.51	95.625	97.028	96.75	98.867	98.592	103.82	98.253	101.74	99.914	98.94	100.66	96.879	99.106	99.857	99.463	98.631	99.524	98.071	95.224	101.22	101.67	102.15	101.85	97.127	90.804	98.993	95.844	100.85
108.62	103.86	106.86	105.34	102.81	105.91	111.06	107.84	107.07	108.67	103.02	110.98	105.48	108.13	108.15	108.98	106.39	105.56	104.3	106.34	106.04	106.2	108.8	105.6	103.8	106.82	102.4	108.6	105.13	104.4	107.93	103.95	107.79	106.02	108.81	106.09	108.65	107.25	107.51	107.92	105.39	106.93	105.4	101.95	105.48	103.15	108.04	106.36	103.91	104.71
108.62	111.27	107.49	113.82	114.06	110.63	110.25	107.92	109.18	107.97	104.81	105.88	106.15	106.73	103.5	103.91	107.07	103.94	108.37	102.92	112.78	111.31	110.4	108.4	107.58	109.86	109.98	107.82	104.24	105.85	108.93	108.01	109.15	112.43	109.82	108.27	110.57	110.64	109.96	106.56	107.65	107.93	107.87	104.83	106.81	110.4	109.8	109.24	108.38	110.57
110.58	108	107.87	109.63	106.38	106.9	109.06	107.28	110.75	104.9	110.28	108	108.45	107.71	106.65	108.79	105.87	108.62	111.28	105.58	102.61	107.14	109.32	112.18	114.58	110.8	110.97	103.37	111.22	106.92	108.28	110.24	110.4	106.09	108.02	110.54	111.11	106.48	105.15	106.7	107.43	113.3	111.8	104.78	102.44	108.18	106.3	106.41	103.75	110.81
104.79	111.46	107.54	102.55	105.55	106.58	103.96	104.72	107.8	106.64	104.6	106.66	105.09	104.3	103.39	109.74	107.29	103.99	106.97	107.35	99.642	101.99	108.22	106.23	108.96	107.73	107.57	109.72	106.15	106.39	105.7	108.61	106.42	105.1	106.53	107.97	108	104.98	102	109.48	104.44	102.05	108	105.25	108.43	104.6	103.53	103.19	105.5	103.08
100.35	95.451	98.307	97.302	100.3	98.622	96.168	98.094	95.698	97.83	97.311	98.239	103.87	96.152	98.553	96.627	97.579	95.193	94.965	102.66	101.79	96.248	96.653	102.06	95.078	98.683	96.513	98.905	98.356	99.237	97.405	98.725	95.688	100.01	99.174	101.5	93.788	100.07	100.12	101.97	94.975	102.14	91.432	98.552	102.67	101.19	101.48	97.686	98.646	97.292
99.493	104.47	101.21	99.521	102.3	94.506	99.471	100.84	98.29	101.98	106.02	101.83	97.504	102.56	102.69	98.058	97.494	100.17	95.832	104.61	99.844	100.68	100.1	97.404	96.759	99.172	100.64	98.986	100.3	100.75	104.46	102.51	100.11	101.47	101.79	100.39	101.33	104.44	103.06	99.058	101.04	98.615	104.01	97.457	100.03	102	99.559	98.677	98.411	102.57
108.37	109.17	107.53	108.92	111.63	108.66	106.48	102.86	104.69	107.93	106.59	108.3	112.36	107.68	110.2	110.6	107.25	109.15	111.33	106.61	109.44	110.54	106.32	106.33	108.43	104.18	111.87	108.43	106.92	108.86	107.84	108.31	110.86	107.91	109.87	107.96	107	110.54	110.15	109.96	106.32	107.5	110.61	108.44	107.05	112.47	108.91	105.74	113.83	107.09
94.466	99.646	94.537	100.08	97.974	101.73	94.398	97.268	99.439	95.738	96.755	97.248	98.446	98.939	100.37	98.846	99.32	101.54	97.98	100.14	95.385	103.92	97.315	97.449	96.455	97.829	96.052	94.613	99.155	99.619	97.105	94.183	98.304	96.859	98.56	100.75	99.147	99.188	99.623	93.707	99.02	96.763	100.38	101.54	94.827	96.157	98.461	97.133	99.661	99.261
110.18	112.19	111.65	108.47	110.52	108.17	105.31	108.59	103.46	103.99	108.56	106.3	112.25	106.2	108.07	111.21	105.73	107.03	110.76	107.7	105.14	109.02	113.52	107.7	110.86	106.7	106.39	105.2	110.43	107.85	106.68	109.74	111.76	107.4	106.92	111.73	107.93	109.84	111.28	108.28	106.04	109.21	108.23	103.55	110.85	104.46	110.49	103.04	111.49	106.4
99.019	100.07	101.82	99.685	99.621	101.52	100.88	100	93.726	100.67	101.39	97.739	100.25	101.32	98.885	99.618	99.3	99.388	97.396	99.371	100.13	96.596	100.46	101.37	103.28	100.38	101.59	101	95.806	102.99	95.525	96.152	99.407	94.807	98.854	103.05	97.343	99.671	103.91	102.5	102.09	98.233	99.552	99.251	102.41	100.19	98.731	106.3	97.975	97.194
105.42	106.74	107.69	108.27	112	104.14	109.38	108.19	106.78	106.18	112.42	105.32	108.41	112.02	110.54	108	107.48	105.2	111.6	105.54	108.82	108.37	106.49	106.61	107.31	104.01	108.97	108.02	107.64	107.53	108.56	110.75	110.62	107.64	108.18	109.46	111.36	109.01	105.01	105.35	112.3	108.88	107.65	106.8	106.62	106.9	104.26	107.95	109.19	105.27
100.13	106.12	106.91	108.87	105.06	106.92	108.96	106.05	103.96	108.11	109.53	105.93	105.58	103.28	107.08	107.13	108.03	106.18	102.09	106.56	107.21	106.86	100.37	104.08	108.69	108.86	106.82	100.38	110.37	102.88	108.62	105.37	105.71	109.77	104.69	104.55	105.74	108.18	107.16	105.92	108.69	107.42	106.85	106.8	105.54	103.73	107.39	103.76	108.35	108.38
101.89	99.557	101.9	100.45	99.729	99.99	100.58	103.91	103.7	99.536	106.67	100.95	100.92	105.86	102.41	104.37	98.239	100.51	104.04	99.939	99.104	102.3	101.42	105.5	104.33	99.528	103.02	96.354	102.01	102.56	99.648	95.227	99.731	102.22	98.123	106.05	102.53	103.14	100.02	103.31	104.15	102.5	100.2	95.85	99.111	100.99	103.9	106.18	100.84	104.1
95.736	96.163	98.88	98.303	102.24	96.245	101.37	96.056	97.136	98.969	97.527	94.421	97.32	99.175	97.051	102.01	99.317	95.232	102.04	98.633	95.236	102.91	94.42	99.296	98.766	95.453	100.73	97.023	97.039	96.615	99.839	97.211	97.385	97.204	99.459	96.962	101.04	96.862	95.777	96.809	97.343	101.08	97.733	99.097	99.044	100.39	95.635	101.25	97.557	94.575
107.07	109.08	106.9	109.99	107.74	100.7	106.48	107.64	102.15	105.12	103.56	104.13	104.02	108.83	109.4	102.61	106.53	101.75	104.96	106.02	105.41	107.52	107.19	104.36	103.75	107.37	107.64	105.52	108.09	110.25	106.8	103.17	108.2	106.59	105.91	106.27	106.67	113.11	106.37	101.99	106.07	107.19	107.84	105.39	105.18	106.57	107.22	105.73	106.18	105.24
97.808	99.465	101.24	99.34	101.22	97.594	99.683	105.09	98.345	105.16	98.906	101.04	103.01	99.884	97.837	100.29	101.64	100.78	99.262	98.324	98.033	99.091	100.56	95.744	99.811	97.645	95.573	101.84	98.045	94.374	100.28	95.804	98.497	102.23	100.59	97.943	94.465	99.419	105.67	101.17	95.002	96.581	97.37	100.33	99.811	96.077	103.48	98.462	100.79	98.344
108.55	108.7	108.56	107.08	108.11	107.31	107.05	105	106.56	111.23	110.49	109.23	110.38	112.14	108.04	110.38	108.52	106.67	106.94	106.49	106.16	104.3	105.33	108.74	113.06	103.95	107.37	107.54	103.92	107.92	105.73	109.24	111.12	105.16	108.14	107.62	104.36	107.33	106.19	109.37	107.92	103.74	110.74	111.32	108.1	107.65	108.06	106.91	106.37	110.44
108.29	106.84	106.87	106.24	108.77	107.47	108.96	106.64	109.51	105.78	109.18	104.11	110.04	104.22	108.65	107.27	107.14	105.13	105.87	105.52	106.68	101.68	101.77	106.64	104.47	104.62	107.06	109.38	110.7	107.88	103.83	106.94	111.27	104.27	110.11	112.56	104.86	107.32	107.16	108.21	112.03	108.09	109.96	110.76	104.99	105.7	109.53	105.46	106.01	111
106.67	102.36	107.94	104.39	96.442	105.09	105.5	108.33	108.47	104.54	105.21	106.04	105.13	105.75	103.66	106.12	104.77	104.46	104.73	106.33	106.75	103.08	107.25	106.15	110.01	100.6	111.92	103.66	105.4	102.76	105.17	107.23	104.54	107.45	103.46	108.23	106.64	109.04	105.78	108.17	104.91	106.83	107.64	104.29	107.33	109.98	107.46	105.33	106.43	101.31
108	104.29	107.86	108.31	107.73	106.55	108.29	108.33	105.37	110.37	106.65	108.56	109.28	107.16	106.58	104.53	108.92	107.3	107.29	108.35	103.66	107.35	108.87	106.77	105.94	108.95	106.06	109.99	109.61	110.26	105.21	104.43	104.56	110.13	106.1	107.28	107.75	106.33	103.71	110.98	104.69	101.99	107.54	108.57	105.53	105.66	108.47	104.43	108.19	110.84
99.614	106.18	107.21	108.95	104.9	106.69	104.34	105.58	105.72	104.58	108.52	106.25	104.06	106.2	105.65	107.17	106.58	102.51	105.17	104.24	107.62	105.42	107.12	101.71	108.65	103.47	109.04	104.11	104.8	105.77	104.78	108.19	110.08	104.23	108.41	106.26	109.33	106.71	104.51	108.02	106.51	111.17	107.1	110.94	108.98	107.05	111.85	106.17	107.38	111.44
101.39	102.68	101.09	103.22	99.185	104.06	99.65	99.101	104.22	102.28	102.1	101.37	105.04	97.393	102.23	98.243	100.91	101.32	99.527	100.56	102.7	98.408	97.386	99.17	101.53	101.77	102.99	99.735	96.284	102.24	97.535	101.35	103.02	105.12	100.01	99.637	97.236	100.48	102.77	106.1	97.068	98.867	99.665	100.99	99.76	106.01	101.25	104.16	98.429	104.02
98.481	104.63	99.986	99.302	105.37	101.8	101.04	99.008	100.86	105.64	99.632	104.35	99.706	102.87	102.18	98.335	99.25	99.014	102.96	97.431	102.61	102.64	98.577	99.417	103.24	98.519	103.96	102.07	102.58	97.072	97.543	101.78	99.801	100.23	98.73	101.77	97.9	103.71	103.61	101.79	102.02	102.48	102.26	99.721	104.74	102.48	101.18	101.43	101.68	97.218
107.17	105.43	111.85	103.39	108.74	103.09	108.56	110.63	110.9	106.62	111.06	103.92	106.45	108.4	110.34	112.28	104.94	104.08	104.81	109.78	101.54	102.9	102.38	110.56	106.22	112.34	109.61	110.09	109.67	112.72	105.77	105.81	109.07	106	103.36	104.92	108.42	107.71	103.52	107.41	109.77	106.54	107.95	105.2	102.76	106.68	103.89	109.66	108.12	110.36
102.52	106.17	102.03	106.56	106.11	110.51	106.37	104.42	107.85	109.33	106.5	104.74	106.62	105.62	106.01	106.55	105.82	103.07	102.11	104.14	104.42	104.53	108.73	106.81	110.82	106.52	105.65	104.65	106.44	103.05	104.51	107.57	103.18	108.14	102.07	101.83	103.62	110.86	106	107.35	104.18	107.68	109.69	106.58	104.32	106.36	105.46	109.44	102.14	104.54
110.11	105.17	105.76	103.92	101.89	107.03	101.66	105.7	107.66	103.79	105.76	105.08	110.1	107.35	105.04	109.56	108.99	108.76	101.2	112.08	107.97	104.76	107.7	107.02	106.08	103.4	99.001	105.46	100.5	106.82	108.98	103.33	106.87	108.82	108.87	108.29	106.93	102.29	107.65	109.06	108.28	106.46	108.56	107.28	106.84	108.26	107.03	105.46	107.01	103.97
104.44	106.59	104.85	101.84	102.69	103.78	102.61	102.89	106.8	108.46	103.06	103.17	102.82	105.66	103.62	103.42	104.84	106.77	109.1	108.65	106.95	103.98	104.9	107.48	107.88	106.8	106.87	106.97	107.6	101.03	106.43	104.03	101.5	103.97	108.3	106.92	103.54	102.6	101.35	107.48	106.61	103.39	110.54	108.2	106.52	102.95	106.28	106.69	108.35	110.54
103.7	98.644	99.844	101.58	101.81	96.689	99.211	103.44	96.361	96.743	103.34	101.38	104.76	100.42	94.998	99.662	98.13	94.943	99.886	101.84	98.042	98.985	101.13	100.56	104.1	101.08	101.66	101.83	100.25	101.35	103.04	96.656	99.646	99.872	102.05	101.17	98.376	104.83	104.99	100.21	100.89	97.823	103.01	105.48	100.01	96.731	101.31	99.168	99.223	98.179
101.25	108.68	105.71	105.33	111.03	109.05	106.35	104.83	104.32	103.24	107.38	109.28	108.56	104.6	103.12	108.69	107.93	104.45	107.87	108.75	106.84	108.96	102.59	109.04	109.73	107.49	106.94	106.13	106.43	104.6	111.54	113.4	112.83	108.52	107.32	108.85	108.18	105.29	107.48	106.76	105.44	108.88	103.42	103.33	108.96	111.47	109.21	110	108.45	105.45
106.64	108.12	104.63	108.54	110.49	106.52	104.55	102.95	103.94	104.3	106.04	107.21	105.7	103.44	106.69	109.53	109.01	110.69	106.17	109.66	107.74	102.37	102.86	103.75	103.78	107.99	112.32	107.56	107.3	105.26	104.18	104.61	108.87	103.85	107.07	109.86	106.56	108.1	105.12	100.78	106.71	104.12	105.96	103.25	104.48	107.76	108.16	103.55	104.76	107.55
110.17	108.39	105.33	106.25	106.99	103.92	111.88	106.08	107.77	109.91	107.82	110.25	108.38	107.14	107.96	111.06	110.28	109.74	109	107.99	110.9	112.76	106.81	110.01	109.09	108.73	108.61	111.49	109.77	109.21	110.85	107.68	111.05	110.89	105.44	111	105.87	104.92	105.78	110.11	110.57	111.45	109.51	107.52	108.48	109.61	111.82	107.28	105.95	109.85
105.16	107.13	109.02	107.92	108.08	109.65	106.37	111.16	106.81	106	105.18	103.64	103.83	107.26	108.97	107.46	108.75	106.84	110.31	105.48	107.47	106.67	105.65	107.93	113.04	108.48	109.63	104.89	106.31	110.86	109.29	110.49	107.66	111.96	111.15	110.7	111.72	108.74	103.97	108.43	112.97	106.15	108.1	107.94	107.89	108.4	111.06	106.45	109.71	106.58
109.36	107.92	108.45	104.49	108.51	103.42	109.08	101.49	107.6	105.37	105.55	106.91	106.12	103.42	108.32	105.47	110.51	104.06	103.74	106.25	105.24	112.19	110.98	110.22	105.5	105.68	108.45	109.57	113.1	106.89	101.98	100.2	102.23	105.89	108.97	108.59	104.34	108.7	108.85	109.48	106.72	106.76	102.84	110.81	105.45	105.39	102.67	109.88	107.36	106
101.21	96.365	98.067	95.516	101.32	96.298	96.713	96.944	96.822	98.887	99.374	97.783	99.399	100.54	96.994	98.262	99.853	95.057	99.528	101.46	97.629	96.723	102.19	100.41	102.29	95.728	106.88	97.137	100.13	101.32	102.61	102.55	100.7	95.625	104.22	97.741	102.31	100.15	98.327	103.63	100.18	95.727	96.394	96.005	94.061	102.57	100.12	99.33	100.35	95.819
104.25	104.63	108.67	106.05	103	106.48	103.85	104.42	99.421	104.13	103.38	106.15	105.54	107.18	106.16	98.994	102.55	105.48	104.44	99.541	102.15	104.01	104.97	102.77	102.83	106.74	107.71	106.68	107.32	102.19	103.35	100.57	103.3	105.01	109.76	107.66	108.99	102.8	107.62	105.26	106.1	105.63	103.1	103.73	102.73	103.14	101.91	106.77	104.76	100.87
98.777	98.373	101.69	98.183	101.53	97.527	102.71	101.16	101.67	102.47	100.03	101.15	102.57	99.784	100.72	97.944	98.309	106.98	96.001	102.64	100.75	105.32	106.86	104.5	98.948	98.39	100.55	102.7	101.35	100.83	101.14	100.7	100.05	99.424	102.44	98.788	101.97	105.13	101.37	95.07	100.64	100.96	101.6	100.59	101.02	103.19	96.857	94.978	102.51	100.85
103.37	104.63	103.23	105.4	101.93	108.45	108.55	106.24	108.92	106.03	107.73	100.3	105.16	107.26	106.05	104.76	104.74	104.43	104.53	105.95	105.6	107.97	108.42	104.53	103.49	109.19	104.86	109.22	108.77	108.98	106.96	108.23	102.81	106.02	105.29	103.94	107.98	108.35	103.96	105.85	105.52	109.24	105.02	105.35	105.7	104.6	112.62	101.54	105.34	104.38
97.862	97.137	101.28	96.743	90.778	97.408	103	99.601	100.17	99.289	102.95	100.6	96.304	100.47	101.89	101.52	100.01	98.734	97.785	96.179	99.589	99.599	101.96	99.627	101.82	99.372	95.319	96.26	101.4	97.605	101.06	98.598	96.467	96.865	98.159	101.6	100.28	96.787	96.433	97.756	102.21	102.06	96.455	98.583	94.612	101.9	100.69	101.54	96.682	101.06
106.02	107.68	107.4	106.76	103.92	109.43	110.2	109.97	107.79	105.25	107.21	111.75	110.41	106.66	104.63	110.82	107.28	107.9	107.12	109.04	113.3	107.35	107.54	104.34	106.04	107.79	108.58	107.83	109.89	106.84	108.6	108.34	104.87	104.91	105.98	108.3	109.36	107.96	110.12	109.87	111.01	102.45	107.87	110.17	108.27	107.13	107.9	105.72	105.75	105.44
101.83	104.69	108.07	106.88	101.58	106.21	109.3	109.35	102.44	105.24	108.77	104.15	105.23	108.65	105.15	103.31	102.23	107.89	110.19	103.54	106.1	104.96	105.86	104.78	103.94	108.23	105.71	103.34	106.34	107.71	104.22	103.28	104.52	108.41	102.17	97.39	109.09	102.95	106.44	106.49	103.35	109.64	101.45	104.82	105.97	108.33	101.44	105.89	108.71	106.9
99.717	97.923	96.476	102.25	98.73	98.403	99.892	97.537	97.516	102.89	100.31	100.43	94.564	100.1	98.915	99.811	98.843	95.863	102.82	95.181	97.571	99.486	98.25	95.237	103.96	99.338	95.684	96.879	98.789	104.71	102.26	100.72	99.719	97.549	97.009	94.035	98.361	102.87	96.379	95.592	98.407	98.035	96.846	97.821	99.744	97.713	95.71	91.12	96.684	98.058
108.46	101.92	101.55	105.55	107.74	104.69	100.75	104.21	100.87	103.63	107.27	105.33	105.67	103.31	109.13	103.03	104.55	105.84	106.39	102.06	106.85	108.66	108.58	101.56	107.58	105.62	103.14	108.84	101.52	104.32	108.23	110.77	106.31	106.93	104.84	103.95	109.12	106.98	106.98	104.97	106.15	107.1	108.2	106.23	106.32	103.54	103.27	104.3	106	104.82
105.54	108.8	107.12	107.7	111.09	106.03	111.54	106.58	108.93	109.64	108.61	104.57	107.17	109.96	108.6	107.33	107.03	109.95	104.44	106.08	112.01	109.14	108.39	108.19	110.92	107.08	108.76	108.63	103.91	106.75	106.08	105.38	110.75	105.86	108.29	104.68	111.84	108.02	109.04	105.16	107.87	108.68	114.53	110.83	111.7	108.88	110.32	107.41	109.6	110.58
106.77	110.88	107.4	108.61	103.33	112.19	101.32	108.86	106.46	107.89	106.25	106.8	108.93	106.47	108.75	108.15	108.68	101.53	105	109.15	104.79	105.79	105.66	104.27	104.97	100.89	108.74	109.17	105.41	108.82	113.33	104.05	107.35	108.85	104.15	108.82	107.48	110.28	110.77	111.41	106.07	109.79	108.44	107.02	108.53	106.25	105.75	109.67	106.52	102.64
101.77	106.1	104.24	108.96	102.79	107.52	104.49	104.16	107.21	107.03	106.35	106.68	110.16	108.73	109.41	104.38	107.49	108.7	109.22	102.51	111.91	102.08	108.68	105.22	101.93	101.09	106.39	106.05	101.92	105.9	107.44	103.28	103.09	101.75	105.42	105.39	111.01	109.83	106.88	104.54	103.35	108.44	108.14	104.35	105.14	107.71	105.34	101.48	108.13	102.54
99.753	98.565	99.865	99.581	103.29	98.501	96.184	104.03	103.72	100.4	102.52	100.63	101.41	99.831	99.472	101.54	101.98	100.79	98.767	100.93	100.5	104.95	103.58	96.219	99.404	98.501	101.43	102.84	102.27	95.77	100	98.498	100.95	100.48	97.478	99.542	97.32	98.515	96.996	94.352	100.61	98.581	104.57	100.18	101.05	98.79	97.659	100.11	100.88	100.5
106.96	109	106.14	104.87	105.13	113.75	108.82	105.65	109.13	109.68	110.7	107.16	108.79	110.42	110.06	105.3	107.31	112.64	106.54	109.23	106.93	106.84	111.71	106.06	108.16	106.9	107.35	109.31	106.71	106.78	108.16	107.03	105.75	105.42	103.1	107.97	112.05	108.65	109.07	105.47	109.94	110.62	109.33	108.47	111.07	106.27	108.11	103.97	104.42	113.87
107.44	107.3	106.61	109.66	106.19	110.03	111.33	110.41	106.61	107.2	102.31	104.18	110.19	106	109.87	106.68	107.79	102.14	104.92	105.02	102.26	104.98	104.98	106.07	105.9	107.67	106.8	103.71	109.5	108.74	105.13	108.36	107.66	104.76	104.01	103.05	104.41	103.14	106.7	103.44	108.14	108.67	104.8	106.15	108.65	105.25	112.72	106.01	105.07	101.12
99.992	101.21	106.76	107.05	107.66	104.88	104.22	103.82	102.84	107.37	104.43	106.42	105.66	103.47	108.76	106.66	104.54	104.04	108.21	101.86	107.33	104.93	107.84	104.41	107.24	104.1	106.58	99.719	107.95	105.13	106.02	104.63	106.22	104.96	111.14	106.9	106.27	102.23	106.47	105.16	104.26	105.35	103.19	106.89	106.2	105.01	104.81	106.59	104.37	105.61
105.4	106.28	105.24	105.42	108.81	104.48	109.09	107.44	109.17	106.26	107.4	100.29	102.72	103.49	104.24	102.15	107.39	100.39	106.74	105.84	107.49	99.19	104.05	103.91	102.73	107.28	108.66	104.75	107.9	110.57	103.69	108.03	110.87	103.76	104.27	106.17	104.49	104.65	107.26	107.24	104.36	105.65	105.56	105.98	106.11	102.95	104.38	108.42	108.14	108.07
108.89	107.67	107.5	112.96	110.11	107.64	107.41	110.78	103.11	108.89	112.39	106.27	105.45	108.38	105.91	106.91	108.23	109.05	107.68	104.67	106.25	109.16	105.56	107.68	109.1	109.25	101.99	109.82	110.13	108.64	106.15	106.39	108.27	108.43	111.89	108.83	110.68	107.65	106.63	112.29	109.64	110.96	109.68	106.61	106.46	106.02	106.38	110.25	108.74	107.72
111.12	108.42	107.31	107.65	107.32	108.75	107.36	109.54	107.94	110.96	106.35	103.64	106.87	103.59	112.11	110.14	110.72	109.77	107.04	110.12	106.78	108.49	108.95	110.64	108.26	103.55	106.7	110.55	109.45	107.13	109.6	106.76	103.12	107.59	109.75	109.46	105.45	108.1	106.29	108.61	105.26	108.56	108.39	108.9	104.17	108.79	111.33	110.33	111.64	113.03
106.33	102.65	102.48	100.23	107.13	101.98	103.93	100.53	102.83	99.901	105.24	106.59	96.147	102.84	102.92	106.45	107.66	102.95	103.06	103.59	102.07	105.79	101.66	100.87	100.88	100.09	104.99	103.28	101.19	100.33	103.06	101.24	102.1	103.7	102.14	102.39	102.18	98.754	101.44	98.572	107.94	101.08	105.76	101.71	104.11	104.51	98.57	103.93	103.67	99.466
105.39	104.09	106.98	102.68	108.52	105.36	107.04	106.98	103.44	111.55	107.11	110.81	106.46	108.61	112.99	105.07	106.4	107.72	108.7	107.82	105.67	106.66	106.2	108.61	105.09	105.89	108.69	103.44	106.88	108.89	107.62	109.02	110.9	109.76	108.09	108.64	106.62	109.08	108.16	107.06	107.51	103.53	105.71	108.31	109.29	110.54	109.96	108.76	114.16	109.38
110.56	112.36	109.07	110.28	116.6	111.92	110.79	107.35	110.84	107.97	107.48	106.47	109.3	113.3	104.05	107.74	105.25	112.77	110.47	109.92	109.52	109.41	107.84	113.14	108.39	109.19	111.29	111.2	107.94	109.2	107.74	107.03	104.8	103.56	110.16	105.63	110.14	107.21	107.01	110.49	109.02	110.57	109.09	110.94	105.81	106.18	106.67	111.09	111.23	110.23
98.52	100.36	103.86	98.643	98.586	99.467	101.58	103.23	102.63	99.481	97.417	104.9	97.982	100.78	98.692	100.24	96.994	99.556	100.75	101.3	101.88	100.72	101.45	105.71	101.64	100.87	97.082	101.88	101.65	93.976	102.84	103.15	97.583	103.41	97.667	100.07	104.43	103.23	108.39	102.55	101.65	100.36	103.31	102.43	98.759	103.77	99.564	105.43	99.963	106.57
108.17	110.13	108.16	105.23	106.49	109.31	106.66	112.85	110.45	111.86	107.79	104.32	106.8	107.36	100.92	110.92	107.93	110.06	105.83	112.75	108.46	111.85	108.76	109.15	111.97	110.95	110.08	112.97	108.63	105.79	104.49	111.94	107.62	106.13	108.93	104.3	107.12	114.29	108.57	110.11	111.86	108.56	107.89	111.34	107.88	106.89	109.59	114.09	106.79	112.2
110.16	115.93	111.74	103.88	113.43	109.26	107.73	108.64	116.33	109.62	109.39	113.75	110.44	108.77	109.34	110.45	107.35	111.09	111	107.35	108.45	110.46	106.73	109.22	112.06	106.48	112.13	112.08	108.33	109.18	108.52	110.29	115	111.4	112.09	106.03	108.32	110.18	105.18	109.66	110.34	109.64	109.88	108.35	109.97	110.35	109.42	112.63	107.18	113.17
107.77	107.71	108.88	104.16	102.92	107.4	105.76	105.08	107.65	109.83	105.26	109.49	106.87	107.21	106.2	104.83	109.83	105.79	110.04	104.97	108.48	103.65	105.38	106.92	107.61	99.925	100.12	105.54	105.94	104.84	106.62	109.13	107.96	107.92	106.43	105.36	109.35	107.43	108.36	105.39	107.96	106.1	107.6	106.84	103.87	104.81	105.77	106.05	104.3	107.7
107.09	108.54	107.37	102.61	111.35	106.91	108.42	105.1	108.61	105.1	109.05	101.84	111.11	104.27	104.19	110.43	106.11	110.51	104.7	102.37	108.64	113.17	110.61	105.62	107.02	107.12	110.03	105.28	108.88	109.66	110.08	107.06	103.95	109.05	103.87	108.74	109.01	104.87	103.69	111.17	112.33	103.8	105.34	101.48	108.01	106.69	110.31	112.41	107.89	106.56
100.53	98.112	103.42	94.672	98.419	102.63	104.85	100.79	100.08	98.867	100.02	98.942	98.099	102.37	100.32	101.1	101.46	100.68	99.199	103.69	98.36	99.166	99.469	100.65	99.64	100.05	104.26	105.58	100.45	99.449	100.95	101.06	100.31	99.156	101.34	100.57	98.716	96.567	98.906	101.17	99.603	101.38	98.56	99.523	103.06	99.357	102.55	98.051	98.65	102.19
99.095	101.93	96.976	93.312	98.982	94.16	103.44	98.724	99.915	97.899	97.101	101.45	99.15	96.19	100.64	100.72	97.782	96.417	96.77	95.218	99.819	99.318	99.72	100.26	99.689	93.467	98.702	98.506	98.19	97.002	93.986	97.413	93.891	97.695	100.22	96.963	95.129	94.464	97.588	100	97.526	96.132	98.107	96.187	99.548	101.24	102.14	93.474	101.14	95.718
105.84	100.07	107.89	107.6	104.94	106.55	105.08	101.78	106.14	107.78	108.33	107.23	105.21	103.78	104.53	107	103.04	107.4	107.12	103.23	104.3	107.64	109.46	106.65	107.87	97.864	109.38	107.47	101.78	102.72	104.56	106.59	106.94	104.94	105.32	105.16	104.71	102.18	101.37	108.45	105.04	102.75	105.75	98.797	106.11	109.79	105.15	110.04	104.47	105.11
107.24	108.01	108	105.95	109.27	111.17	110.23	107.41	108.64	110.53	108.81	104.57	112.35	108.71	109.29	110.4	106.74	106.52	105.39	105.57	108.84	110.01	110.44	110.97	108.38	107.49	102.91	111.8	108.02	107.2	110.7	104.84	107.69	106.29	108.89	112.46	109.57	105.69	111.71	113.8	104.23	107.27	112.74	109.82	103.36	108.63	106.09	106	106.1	107.56
111.96	108.52	106.01	107.99	109.37	110.6	107.32	109.01	106.7	111.15	109.77	109.48	106.65	106.8	109.38	109.22	103.03	104.77	110.49	106.2	109.51	108.84	105.82	109.48	108.61	111.38	108.08	110.07	110.68	111	105.52	109.67	108.71	107.2	107.97	108.76	107.53	104.94	108.35	112.66	109.76	105.77	109.19	110.38	107.69	113.31	105.4	109.83	106.28	108.34
111.53	112.56	111.91	109.55	107.06	112.03	111.58	110.13	111.88	110.29	112.31	111.33	111.59	106.97	108.39	108.54	113.85	111.12	110.09	109.97	108.29	114.34	108.75	109.49	108.12	109.79	112.74	106.99	109.62	109.04	107.75	108.39	114.92	110.84	107.33	111.43	108.78	109.24	110.03	106.57	113.26	108.04	110.21	108.01	110.79	108.21	108.77	112.28	109.54	111.06
103.91	107.65	105.51	104.65	110.28	106.46	102.34	104.97	104.17	105.22	102.76	105.44	103.64	103.13	104.53	105.61	107.29	108.47	107.67	103.46	107.55	107.98	103.58	107.47	106.42	104.62	108.4	108.01	104.71	105.4	106.11	103.28	103.98	106.29	108.86	105.87	106.25	105.89	109.44	108.58	104.7	104.33	106.48	104.87	103.47	105.93	101.08	106.25	99.735	103
108.45	99.118	103.38	105.51	103.1	103.72	105.6	109.22	106.32	103.29	108.27	107.65	109.36	105.18	106.54	106.73	111.72	106.3	106.63	106.18	107.71	106.64	105.57	102.91	103.69	106.58	102.07	107.96	108.01	106.44	109.4	106.89	108.04	105.46	103.7	106.16	103.7	104.77	108.13	106.79	100.92	111.45	105.46	110.18	102.01	105.38	107.17	111.21	107.26	108.58
100.72	99.711	99.079	101.6	100.77	101.24	99.449	101.29	102.79	102.79	104.42	99.737	102.91	100.38	103.16	104.13	104.45	103.87	101.44	104.84	101.59	103.14	108.09	104.59	102.68	101.54	100.59	101.36	104.2	104.54	103.19	101.14	103.88	103.43	102.77	100.05	101.87	101.98	100.29	108.31	100.54	107.87	109.06	102.98	107.23	104.46	106.94	103.63	101.56	103.96
102.57	101.93	106.88	103.82	103.49	103.92	105.28	103.03	101.55	102.02	101.62	106.89	102.58	99.636	101.82	104.66	100.4	108.05	102.94	101.1	106.66	103.82	104.23	105.65	102.12	108.17	99.752	103.01	102.28	104	101.14	98.861	104.74	104.97	105.96	103.48	102.33	101.55	104.82	101.95	99.309	98.393	95.883	99.924	102.52	105.64	107.04	100.71	102.41	107.05
104.82	108.94	107.56	105.33	107.39	108.66	105.76	109.1	99.967	104.93	106.71	104.85	106.69	107.73	106.09	106.16	104.86	101.83	103.53	106.61	107.73	105.76	108.47	110.09	110	108.9	106.34	103.84	109.67	105.31	102.56	106.99	104.16	109.73	108.06	107.01	106.45	108.78	107.65	103.68	98.335	103.78	105.57	108.13	108.1	104.09	107.02	108.22	109.08	102.78
107.87	111.12	110.27	106.64	104.09	107.97	108.87	104.86	112.31	109.75	111.23	106.12	104.58	107.95	110.01	109.22	105.58	104.13	106.29	106.8	109.47	108.7	110.56	108.82	109.19	112.71	109.67	106.65	111.18	107.77	108.21	106.3	110.83	108.07	110.52	108.74	109.05	108.78	109.7	107	106.7	111.1	110.15	105.37	110.05	107.74	105.92	108.55	106.5	115.18
111.31	106.38	105.5	111.82	110.32	103.7	110.66	109.85	108.62	103.42	106.43	103.16	105.99	104.67	107.89	106.76	107.02	107.98	113.49	107.71	112.57	108.04	108.07	111.39	107.71	108.84	108.85	111	106.83	109.23	106.15	108.34	108.72	110.79	109.27	108.33	111.66	107.67	107.77	110.24	110	111.11	104.68	108.15	110.69	108.9	110.69	104.95	109.95	103.7
111.41	112.56	103.96	109.98	113.31	107.49	106.35	107.55	107.09	109.56	110.22	109.96	112.39	105.02	111.76	109.52	111.08	108.84	109.32	105.59	108.38	106.8	112.2	109.38	106.23	108.19	110.77	112.72	111.13	109.05	109.04	105.04	111.59	107.31	104.73	105.04	112.87	109.63	109.14	108.09	107.68	107.13	103.96	110.38	110.11	107.56	108.8	109.55	107.58	109.14
103.58	101.16	95.586	98.734	101.51	96.771	104.78	100.11	98.947	99.444	107.04	104.88	101.85	101.87	102.93	105.47	99.808	103.21	97.169	104.38	98.709	101.62	102.69	102.09	98.658	99.018	103.49	100.36	103.85	102.8	102.84	98.101	102.18	102	101.48	105.75	97.059	98.208	100.22	105	97.946	95.403	103.66	103.48	102.24	99.089	100.89	98.334	97.058	94.424
104.2	106.36	105.74	103.35	107.03	102.33	105.57	105.75	106.04	106.26	102.67	101.06	105.26	103.99	103.8	106.8	105.75	106.04	104.06	102.3	109.55	107.47	105.35	104.99	104.87	108.01	113.33	106.93	105.82	108.49	110.51	100.37	101.98	108.69	104.44	104.99	97.25	105.74	105.98	106.02	106.34	100.78	106.63	102.28	103.91	111.11	101.39	103.21	102.99	105.42
107.58	102.67	107.04	106.9	108.09	103.26	103.04	104.42	105.04	102.16	105.51	100.85	104.54	108.99	101.84	103.63	106.42	106.98	103.53	102.26	108.83	106.59	108.05	102.56	101.53	106.23	101.6	103.98	103.5	104.23	103.05	106.78	105.48	105.7	108.78	107.03	106.7	102.93	106.69	106.22	105.2	101.72	106.13	105.79	107.2	106.29	103.28	100.53	108.07	104.79
106.36	106.45	102.79	110.63	108.92	108.99	108.65	110.92	111.3	109.91	107.77	106.66	108.84	110.06	110.9	111.95	111.39	108.7	106.97	108.44	108.28	105.33	105.72	110.64	106.36	106.47	107.23	103.71	108.41	108.67	103.2	111.96	109.62	106.07	106.35	106.45	107.39	109.56	109.24	111.57	106.99	110.02	105.62	108.65	109.98	109.6	111.24	111.75	106.38	106.47
108.8	107.23	108.11	109.1	106.77	107.27	110.89	108.2	104.1	108.61	109.94	105.69	104.67	109.35	106.37	104.19	106.67	108.3	107.29	106.24	105.02	106.81	108.57	102.06	107.85	112.2	105.95	105.88	111.35	108.89	104.05	112.05	113.19	106.29	105.1	109.64	105.77	102.62	104.06	109.92	103.8	104.34	110.6	109.21	110.37	112.69	109.68	109.93	105.58	109.86
105.66	101.12	100.67	102.18	101.79	99.481	98.44	104.99	99.059	107	103.37	102.13	101.18	103.79	103.88	101.43	103.22	95.251	99.55	106.76	104.42	104.86	102.75	101.63	105.02	103.15	103.05	102.43	100.88	106.34	101.91	100.67	102.58	98.242	102.78	104.77	102.62	102.5	103.02	102.33	104.58	104.05	105.23	103.49	104.04	105.26	100.63	101.68	100.27	100.72
107.12	106.52	105.61	105.32	108.29	108.44	105.51	107.24	107.44	99.161	107.64	109.45	108.12	107.14	107.18	106.18	106.77	105.06	105.9	110.31	109.25	108.71	107.38	101.42	105.15	106.76	104.91	102.76	109.51	108.16	105.92	107.14	100.93	105.64	104.43	104.9	106.16	106.24	109.76	106.98	102.58	108.51	107.63	103.8	105.76	106.23	101.57	101.02	100.87	106.45
104.96	107.65	104.73	110.9	107.86	107.98	111.72	107.22	104.33	106.58	102.33	112.55	106.69	107.79	108.61	110.45	107.09	105.19	105.8	110.73	105.71	107.39	106.67	107.5	110.37	109.16	105.82	108.74	105.62	105.31	105.38	111.04	103.66	105.37	110.36	104.6	105.9	104.37	108.49	108.77	104.96	107.75	108.18	109.9	103.08	108.85	105.69	106.49	104.62	106.43
107.08	112.35	107.1	109.78	110.07	106.63	107.94	107.34	104.82	107.58	109.04	107.36	109.88	111.16	111.2	106.24	109.46	111.55	115.06	110.48	104.63	110.81	111.61	108.96	108.15	106.8	106.89	108.37	110.85	112.39	112.27	104.92	105.98	103.3	107.12	108.22	109.34	107.92	111.68	113.25	106.38	105.87	104.19	108.51	108.99	109.88	109.24	109.48	103.4	105.48
112.21	111.61	112.76	106.48	111.55	107.01	113.23	113.39	107.47	111.32	109.84	110.85	104.16	110.52	109.89	113.26	112.12	108.45	108.8	116.15	111.7	107.12	109.36	114.21	111.91	110.1	110.88	108.92	110.21	108.73	112.27	109.92	111.31	110.42	114.79	111.05	111.25	112.88	111.96	111.42	114.77	110.23	107.06	111.63	108.13	107.87	113.58	113.37	109.21	112.92
107.8	109.84	108.17	106.44	111.14	112.01	108.57	111.5	104.99	110.56	105.39	106.44	106.78	106.61	109.33	103.66	106.83	113.36	108.86	105.3	113.13	103.17	106.64	111.49	108.28	113.59	104.32	112.08	107.67	106.3	107.4	108.64	112.7	106.42	104.5	108.8	110.83	105.31	108.54	106.76	104.55	106.84	107.86	108.28	107.79	107.33	108.96	110.99	110.02	113.11
110.36	106.46	110.05	107.97	108.43	105.59	112.15	112.11	105.94	109.56	110.42	105.2	107.86	111.3	105.78	104.71	108.25	107.58	111.15	107.61	109.31	107.8	113.08	110.15	111.11	107.98	107.39	103.94	106.13	107.95	113.47	106.28	108.95	108.87	108.42	110.99	107.05	109.04	109.45	103.46	109.36	110.79	110.25	109.02	108.64	109.74	103.2	108.56	107.6	110.46
107.63	108.23	111.09	105.24	107.04	109.99	103.14	112.29	104.04	109.41	104.42	108.59	110.3	104.97	107.94	107.29	107.65	108.96	112.56	102.32	108.64	106.58	108.71	107.43	109.34	109.62	108.88	108.05	111.29	107.78	108.67	101.44	111	106.36	110.95	106.28	107.78	106.79	108.29	106.79	102.94	109.02	108.77	106.03	107.79	112.4	106.02	108	111.37	106.91
110.96	107.75	108.13	113.12	107.48	108.39	109.42	108.31	105.67	107.32	108.53	107.09	107.56	108.42	106.1	104.59	107.84	102.67	108.5	106.48	107.05	107.59	105.4	111.17	108.12	106.22	113.45	106.3	104.44	105.36	109.76	109	105.25	105.8	106.2	108.48	106.57	104.93	106.71	108.51	108.94	105.36	104.38	107.46	106.72	106.17	108.04	105.48	106.28	109.51
102.09	109.45	102.96	105.3	107.37	111.41	109.69	108.97	107.22	107.91	104.83	106.27	106.73	105.12	107.62	106.05	102.71	102.99	105.35	103.16	105.18	101.96	106.74	104.95	105.13	105.48	103.28	106.41	106.14	101.61	100.83	101.55	101.83	105.6	103.19	102.11	106.12	105.07	103.45	103.55	109.65	108.96	105.31	105.95	102.98	106.34	105.99	106.75	104.14	114.62
106.47	107.36	107.59	107.02	108.91	112.06	109.19	108.54	108.41	106.16	104.65	107.6	111.64	107.81	104.76	104.63	106.5	108.04	106.11	104.9	109.36	107.07	110.38	105.15	109.9	108.69	108.38	103.72	104.68	104.1	113.69	104.43	110.45	107.96	106.96	105.5	112.88	111.68	105.5	109.32	106.21	110.62	107.75	109.87	107.7	106	105.56	103.67	108.33	110.55
101.76	102	96.847	100.43	103.52	99.585	101.8	100.14	97.624	98.158	101.3	96.563	103.7	98.242	97.158	100.72	97.154	95.212	101.25	101.89	101.24	100.13	99.091	98.862	100.88	97.861	101.3	103.32	101.53	98.893	105.85	100.26	103.24	102.23	96.348	104.42	103.18	99.912	98.596	97.724	99.554	103.35	98.581	101.46	98.217	102.86	101.82	102.35	98.045	98.101
107.01	112.84	105.49	106.04	108.47	105.96	109.95	107.98	105.29	102.15	108.91	107.54	107.39	104.64	105.6	107.67	103.67	104.62	106	107.96	108.36	109.84	106.72	107.43	107.36	108.31	105.21	108.94	104.24	104.15	109.66	102.68	107.6	102.05	108.24	102.85	102.96	110.63	100.77	104.26	105.93	104.35	106.01	109.39	103.62	104.47	107.9	107.12	106.66	107.95
100.05	108.03	103.93	103.16	105.22	108.11	111	104.82	102.57	107.18	106.57	105.47	107.31	104.87	103.4	103.95	105.85	109.07	101.87	105.61	105.1	104.22	111.06	105.45	106.27	105.93	109.63	100.57	106.04	108.63	105.99	103.17	103.62	105.19	104	104.07	106.84	104.62	106.12	108.78	106.25	110.11	107.66	106.13	107.21	111.66	102.6	105.51	105.38	106.36
109.49	109.93	108.91	106.98	105.5	106.02	105.65	108.13	108.86	105.85	111.8	108.96	110.3	106.09	105.25	110.79	105.49	108.41	106.22	105.82	112.06	107.54	112.44	107.54	105.18	109.6	109.97	109.79	109.29	107.3	106.56	105.71	111.84	110.28	109.15	109.8	105.03	108.98	105.81	109.19	107.68	107.74	106.7	111.39	105.58	107.09	111.82	110.64	107.81	105.63
105.73	109.54	106.33	105.06	107.98	108.51	106.81	103.22	108.17	107.64	108.03	101.98	106.64	103.95	104.57	104.58	105.56	108.7	107.27	107.13	105.74	105.92	108.19	102.24	106.81	102.03	110.6	106.03	105.85	110.42	105.97	105.49	107.43	106.36	108.9	104.25	103.69	103.4	104.13	103.94	101.81	103.86	104.06	106.6	106.71	106.68	109.47	107.18	104.03	105.43
108.91	111.56	108.32	110.39	104.86	109.48	109.99	115.89	109.39	106.1	106.55	109.48	107.72	108.74	111.43	108.05	104.92	107.54	112.55	108.62	111.91	107.6	111.84	115.83	111.5	109.08	106.99	111.69	111.14	111.19	110.24	106.24	117.05	108.73	107.44	110.35	109.51	107.41	110.43	111.72	113.37	108.13	109.74	109.2	111.25	110.08	109.09	109.53	110.47	109.11
109.65	104.82	109.03	107.5	109.18	112.3	107.38	108.18	112.32	106.04	110.86	109.74	109.96	114.57	109.95	107.74	109.07	108.18	108.78	112.68	107.43	110.29	106.2	106.59	105.8	108.68	105.21	110.63	105.29	109.07	110.2	112.21	109.97	110.71	107.75	105.84	109.15	110.96	108.38	109.3	108.23	109.42	109.85	112.36	107.87	107.51	108.82	108.07	103.97	109.35
100.23	101.07	101.09	96.584	99.391	97.086	94.804	95.411	96.469	91.902	97.05	96.398	102.12	99.708	98.355	99.947	98.561	98.3	95.531	94.216	98.558	99.431	97.758	99.16	96.309	100.21	102.81	95.954	92.425	100.49	101.03	94.749	100.28	93.866	96.335	95.054	91.206	101.18	99.397	100.51	99.415	101.37	100.37	98.778	98.766	93.954	100.16	98.988	99.239	98.789
100.67	94.993	95.166	96.372	98.283	96.869	97.458	98.103	101.02	97.07	102.35	94.48	94.992	98.62	100.59	99.435	95.263	100.91	98.985	105.72	94.754	97.321	96.859	96.183	94.847	105.11	99.6	100.02	94.522	96.299	95.112	95.99	101.11	97.951	102.51	97.857	98.159	102.93	98.38	99.632	98.792	97.072	97.658	95.711	101.71	98.832	98.278	99.875	97.622	96.746
110.4	112.66	116.76	110.91	109.64	112.72	106.72	111.72	113.9	112.03	116.12	111.23	111.04	109.18	111.1	108.57	112.35	113	108.49	113.41	106.11	118.42	110.72	105.91	112.19	112.91	111.06	104.58	110.01	104.31	109.89	112.64	110.15	113.11	109.71	107.55	110.45	108.11	111.47	111.31	112.32	111.62	108.94	113.88	111.15	112.03	110.46	108.79	111.6	109.05
105.09	107.88	108.08	106.57	106.86	106.27	104.01	105.88	105.64	106.31	103.8	104.9	108.05	102.03	108.53	106.51	106.73	108.18	107.12	105.65	104.33	106.13	105.69	104.61	107.45	107.93	103.28	108.22	102.45	100.75	104.87	103.74	103.5	102.96	105.63	107.85	105.44	104.2	103.39	105.06	108.01	106.89	105.33	107.44	107.28	105.72	110.22	109.28	101.45	105.46
103.97	108.39	109.91	107.77	104.8	106.17	104.02	104.13	112.48	108.71	107.49	110.13	109.13	111.5	103.94	105.03	110.63	107.36	105.6	106.83	107.07	107.07	107.76	112.64	111.02	104.06	108.91	104.8	107.14	102.09	109.96	105.41	104.83	104.71	113.95	103.64	109.01	108.74	109.64	110.47	109.64	105.52	110.22	109.3	112.05	104.33	106.75	109.94	106.11	107.02
104.66	105.89	109.29	113.26	112.38	105.25	106.04	107.71	108	107.79	112.5	113.48	113.36	105.49	108.18	107.51	107.82	105.71	105.3	108.14	110.28	108.96	107.41	104.34	103.66	111.39	102.48	109.97	108.43	104.47	102.28	108.6	104.83	106.09	109.81	106.26	110.98	112.59	106.25	105.52	105.4	109.74	111.04	111.49	108.91	106.12	108.31	107.81	111.43	106.67
105.58	104.91	106.98	107.23	107.92	105	102.63	107.01	106.2	105.66	103.7	106.87	107.26	97.954	111.1	102.76	104.07	106.24	103.96	106.77	107.25	105.43	104.85	102.97	107.2	106.64	102.88	104.42	103.88	103.82	107.23	108.09	106.27	109.28	104.7	106.93	106.15	106.5	106.51	108.11	109.2	105.09	102.23	109.62	105.35	101.71	107.22	101.39	110.69	104.75
103.36	102.24	102.6	99.362	92.176	100.29	98.297	100.8	100.43	100.44	99.227	106.07	98.079	99.85	102.68	101.53	106.6	103.86	104.84	101.02	102.23	103.24	97.878	101.49	99.391	96.906	100.06	102.39	102.3	99.699	102.14	97.832	100.47	95.088	100.58	103.12	98.759	100.76	97.609	103.21	100.93	99.486	99.453	100.45	97.906	99.879	98.033	101.11	101.71	101.77
98.912	104.44	108.05	104.11	108.84	104.98	107.29	103.37	107.6	101.92	104.46	102.59	107.77	105.99	108.29	103.52	111.48	106.03	106.83	104.58	105.82	104.88	106.1	109.61	103.39	102.86	106.9	110.16	106.76	109.85	106.9	108.55	103.94	107.47	105.83	107.85	104.86	106.09	106.77	108.27	103.2	106.5	106.21	102.83	109.7	103.58	108.59	103.58	105.18	106.3
109.8	106.28	110.04	108.05	108.29	111.19	107.38	104.72	112.26	106.99	107.67	105.29	111.3	106.72	105.91	108.99	107.76	108.49	111.17	111.61	107.61	108.97	108.86	107.13	109.05	110.08	113.23	108.37	105.51	108.09	110.87	109.51	112.01	104.78	109.49	108.05	108.63	111.12	106.76	105.9	112.82	109.1	110.3	106.22	107.84	111.1	110.54	105	110.71	108.2
107.49	106.29	105.83	101.31	107.14	104.08	105.61	103.37	107.6	103.41	107.62	104.04	107.42	109.98	103.52	108.79	103.5	106.3	105.58	104.57	101.31	105.67	102.74	106.2	105.84	105.04	107.96	104.56	106.49	105.43	107.26	108.57	105.25	107.44	104.81	108.67	103.93	108.22	108.58	107.53	105.26	108.8	108.67	106.1	110.14	106.61	105.07	105.09	105.41	106.98
111.07	106.83	106.99	104.45	109.11	110.07	106.87	107.8	108.09	105.42	108.28	106.73	107.63	110.37	105.53	114.03	102.41	105.31	107.96	104.27	108.56	106.16	107.7	106.37	112.82	104.53	106.94	105.74	107.41	109.99	107.46	111.78	107.77	103.86	107.4	106.8	105.84	107.06	103.76	109.03	106.32	105.48	109.14	108.17	105.79	104.99	105.17	108.32	111.04	107.25
100.77	100.12	103.05	102.35	99.222	98.326	100.57	101.38	104.56	96.144	102.68	101.32	98.383	100.97	99.584	104.3	98.086	100.65	97.385	100.29	103.24	100.97	98.81	98.341	103.75	98.664	99.655	99.423	99.426	100.16	94.87	98.636	99.536	99.659	103.59	100.39	98.482	99.97	99.847	103.08	102.59	99.218	99.084	100.44	98.555	100.69	100.45	98.885	104.72	104.24
107.4	104.82	104.65	106.13	107.48	108.66	107.55	103.2	100.73	105.19	103.72	105.07	104.34	108.73	105.58	111.62	102.26	101.63	104.01	107.32	105.17	103.48	106.97	107	105.49	106.54	104.45	105.1	99.181	105.19	108.34	107.06	103.71	103.17	105.86	102.45	102.21	107.07	105.13	105.58	106.95	106.17	105.27	102.79	106.61	104.66	103.06	103.01	103.87	102.93
97.907	103.44	98.638	99.907	97.252	95.718	99.205	95.348	97.285	100.52	98.422	98.922	94.877	101.53	97.792	99.577	95.988	96.952	100.14	99.743	98.679	96.476	97.912	98.021	98.626	97.899	95.824	96.148	99.384	100.01	97.121	97.893	100.7	97.546	101.53	101.03	95.278	99.032	99.125	96.759	99.969	97.008	98.699	98.811	102.12	95.791	97.319	98.072	101.35	97.643
108.65	106.73	109.2	105.26	106.44	106.55	106.59	107.17	111.04	111.01	111.97	108.13	107.62	107.21	110.66	109.58	108.13	109.77	108.42	106.26	113.11	107.36	107.61	103.86	110.02	109.4	110.95	108.17	105.6	110.1	106.81	108.59	110.17	112.03	109.92	107.47	104.55	113.51	106.3	107.97	106.8	108.77	108.06	108.52	111.84	107.41	108.47	107.14	108.65	109.06
98.941	99.388	99.909	100.66	97.895	96.374	95.914	97.939	94.72	100.94	99.619	101.47	102.46	96.058	96.876	98.845	100.94	95.396	96.71	99.895	94.057	95.087	99.505	97.668	93.868	98.709	103.44	95.699	94.637	95.658	95.199	98.318	94.743	99.075	99.914	98.487	99.446	101.03	96.877	96.134	98.895	94.816	95.709	95.467	100.46	95.427	96.186	99.502	97.075	92.667
107.66	108.4	103.2	109.61	103.66	105.44	104.48	104.81	106.18	106.89	105.41	106.61	105.54	107.86	105.51	106.47	109.47	105.4	104.68	108.01	106.19	106.98	107.12	108.24	106.56	104.83	103.4	109.13	108.6	103.37	106.07	104.14	105.6	103.16	104.97	106.5	109.16	104.3	104.11	105.12	108.2	103.6	107.69	102.65	102.97	107.46	108.26	108.87	105.19	103.04
102.16	105.28	102.79	103.74	104.72	102.66	102.02	105.81	99.438	104.93	107.11	107.59	108.47	104.94	105.25	106.74	104.31	106.19	108.32	106.16	107.58	107.53	104.26	107.03	106.14	102.95	105.93	108.14	104.9	106.14	106.35	104.39	108.79	104.4	103.18	103.95	107.48	104.64	110.21	99.877	99.978	109.95	105.25	100.66	104.98	105.11	104.44	105.68	106.02	101.28
109.67	102.12	102.53	104.02	106.47	104.56	103.09	103.04	104.8	107.46	108.74	107.94	102.48	107.71	110.91	105.94	104.37	106.83	107.02	105.62	100.1	108.11	105.37	108.39	104.77	104.21	105.06	108.52	104.36	106.16	107.98	106.43	102.33	104.21	104.94	107.16	106.69	98.892	104.8	108.46	109.92	102.74	104.3	108.03	106.57	100.42	103.87	103.1	102.59	109.36
98.086	98.135	95.347	96.042	98.786	99.968	99.362	99.186	97.743	101.04	97.301	98.661	98.09	100.46	98.221	96.418	100.23	104.85	99.473	99.302	99.029	95.012	94.241	99.862	94.347	100.08	96.018	100.95	99.69	97.843	97.738	101.45	98.186	101.26	97.322	95.744	97.881	98.465	99.554	97.337	95.605	98.81	95.775	104.37	94.484	94.517	98.359	98.954	97.158	96.148
109.32	103.74	106.25	104.14	104.7	104.21	105.31	108.84	105.65	107.2	103.41	102.32	102.34	108.11	106.83	109.12	106.11	107.98	108.36	103.66	103.82	108.48	105.25	104.89	108.31	103.57	107.58	105.66	107.18	107.28	100.19	109.36	106.07	109.18	104.84	103.94	105.52	107.06	104.79	106.24	105.53	104.04	109.13	103	110.03	104.57	104.25	109.81	108.44	107.19
106.87	110.09	105.46	108.61	100.72	103.91	106.79	106.36	103.52	105.86	105.06	104.42	105.64	109.57	104.74	104.06	108.65	106.26	109.05	107.51	104.92	105.29	105.27	106.43	107.79	101.02	108.5	102.94	102.26	107.99	108.5	107.98	104.36	100.58	105.55	108.62	102.7	107.57	105.68	110.09	105.77	108.36	102.15	110.12	108.35	102.84	103.18	110.32	106.76	106.86
108.24	108.76	108.97	103.71	105.04	108.91	106.15	105.49	103.1	108.85	107.94	111.08	106.65	104.46	105.06	104.15	105.47	103.42	108.75	103.31	105.25	106.53	102.85	104.99	105.4	107.08	109.24	108.09	101.89	107.12	107.77	103.38	107.87	107.26	103.33	105.99	111.05	105.65	105.69	104.47	108.4	104.58	103.46	104.36	103.54	103.5	107.56	100.13	108.03	107.49
96.881	101.01	99.374	102.3	100.24	98.139	99.974	103.08	106	98.738	102.48	101.64	96.757	100.15	101.95	100.81	98.808	100.3	98.182	96.569	100.34	98.956	97.844	99.352	102.96	104	102.68	98.906	100.61	97.62	96.226	100.06	102.75	98.775	99.539	102.43	95.234	100.88	97.764	102.36	101.16	102.28	104.88	100.03	98.222	105.04	101.03	98.177	100.25	100.59
102.87	107.64	103.69	106.81	103.33	107.86	105.13	105.89	106.46	105.89	102.81	104.07	106.53	105.14	108.13	104.92	102.87	102.87	111.18	104.27	100.14	108.68	100.1	100.33	106.67	104.96	106.03	103.64	105.47	105.39	103.07	108.21	105.53	104.4	105.17	98.997	103.42	102.19	106.07	111.16	105.76	105.12	108.73	111.39	104.16	103.31	103.41	104.61	103.73	101.67
104.65	104.67	104.32	107.45	107.4	110.51	105.11	104.21	102.97	107.43	109.32	103.68	103.99	106.86	105.74	105.43	110.87	103.87	104.9	107.17	105.89	105.91	104.01	108.99	106.22	108.64	103.29	106.84	105.22	106.99	110.13	109.02	105.83	108.31	103.43	110.17	110.72	108.99	108.08	106.97	105.66	105.89	105.14	106.63	104.5	101.43	107.84	106.4	102.55	108.89
100.09	98.804	100.28	102.16	98.554	105.05	101.49	97.481	98.651	101.35	100.94	98.451	103.75	103.3	96.356	100.49	99.083	102.32	102.2	101.06	105.17	101.67	99.25	99.023	97.768	101.94	96.354	96.545	102.07	99.789	99.592	96.866	96.438	96.726	97.508	99.061	99.85	101.8	99.68	100.68	97.573	95.297	97.882	101.19	97.285	96.752	94.071	99.964	104.05	101.86
106.34	104.25	103.03	104.06	104.55	109.39	106.42	108.39	104.74	105.81	105.2	109.97	107.36	108.73	107.18	106.36	99.095	105.83	108.44	112.29	107.84	109.61	108.52	105.09	106.33	109.06	103.45	109.17	106.82	107.04	105.43	103.75	101.01	109.81	105.29	103.08	103.02	105.88	104.86	104.79	104.19	105.28	103.49	103.93	104.64	101.71	102.55	104.77	110.6	109.26
93.805	96.218	96.718	96.627	98.351	94.52	97.822	95.638	97.196	95.932	99.641	100.73	96.999	96.894	96.309	97.538	101.72	102.84	97.362	96.139	97.495	95.876	98.967	97.045	96.655	96.065	96.781	93.873	92.204	103.61	95.088	94.636	99.108	98.34	101.4	98.667	98.474	99.829	98.241	94.52	101.46	98.605	94.841	93.873	91.418	97.654	95.641	99.433	103.03	101.19
95.538	100.2	96.801	97.279	100.59	97.22	99.575	99.4	97.325	96.562	96.673	96.454	99.385	100.18	97.605	95.583	96.203	96.056	95.741	99.401	100.7	100.88	97.456	95.289	100.92	100.76	97.535	96.228	95.218	99.079	102.54	97.101	99.042	95.59	98.208	97.479	95.219	98.708	99.485	99.504	99.033	98.449	95.77	100.63	95.178	95.926	97.961	100.35	95.407	95.954
100.89	102.3	98.882	102.57	101.79	100.02	100.44	97.237	102.39	100.79	98.854	98.539	97.04	102.7	98.921	101.99	99.328	100.87	97.323	99.071	99.075	99.629	98.12	96.182	99.738	101.25	100.38	99.129	101.26	98.533	94.931	96.936	101.27	101.91	99.36	99.024	96.618	102.43	99.101	97.602	97.599	101.3	98.285	97.762	102.4	98.449	100.45	100.61	100.16	100.79
96.779	98.321	93.331	96.635	104.53	103.07	100.14	100.58	98.566	95.032	97.274	100.23	96.049	100.23	99.905	98.481	98.949	96.589	94.395	101.71	95.497	97.082	98.202	96.061	98.982	97.512	97.99	103.21	98.753	99.486	102.66	97.047	96.288	100.28	101.19	97.995	100.68	95.744	96.494	97.968	97.922	99.308	100.4	102.92	99.324	99.549	98.426	97.478	99.513	104.55
96.899	97.7	105.71	103.8	101.08	98.712	101.91	102.67	99.251	98.015	100.51	96.883	99.12	102.33	102.2	98.68	96.224	97.383	96.223	100.85	97.325	95.685	103.77	103.36	99.502	98.828	98.542	101.35	102.55	93.31	97.964	98.89	95.706	102.09	99.352	98.542	99.294	99.335	99.056	96.879	97.7	103.68	100.21	100.78	104.72	100.96	100.43	100.05	96.735	98.756
101.38	109.11	107.16	105.66	102.14	103.54	104.72	106.46	105.18	106.26	103.96	106.76	102.27	105.22	101.8	105	107.94	103.87	108.8	102.69	104.98	102.66	107.18	107.45	106.02	105.95	109.88	108.19	107.11	104.72	104.18	105.64	106.71	104.65	102.39	106.8	101.86	102.56	106.43	105.53	105.51	101.43	108.34	105.52	102.08	103.68	106.6	106.12	103.7	105.4
102.14	102.53	105.02	101.67	106.46	109.79	107.65	101.68	107.26	109.35	103.21	111.27	104.94	104.61	109.44	108.9	104.24	106.31	102.55	107.92	104.55	108.72	107.61	112.51	103.21	107.8	108.71	101.79	108.7	106.88	106.19	104.41	104.8	104.42	107.18	104.9	107.3	108.45	106.09	108.19	102.88	107.13	109.05	111.18	107.4	103.4	108.36	107.37	102.81	107.59
100.52	93.26	99.701	97.815	100.03	100.79	99.09	104.93	101.36	100.65	103.51	99.308	102.29	102.99	98.195	99.995	102.65	101.6	104.05	100.31	100.15	99.136	100.74	105.94	95.305	103.89	103.76	102.11	95.866	101.55	100.32	102.63	104.25	103.49	101.52	99.01	102.04	98.905	101.54	99.624	98.359	99.321	99.608	97.918	102.27	99.666	97.901	99.083	98.324	99.166
100.05	95.36	101.29	94.606	97.425	97.076	100.54	100.64	99.689	97.25	101.78	97.485	102.77	99.638	100.07	99.122	96.65	101.68	98.214	99.75	95.563	98.901	101.12	98.775	97.088	97.433	98	99.411	102.78	96.56	97.873	93.544	98.092	97.07	95.794	99.022	98.168	97.918	100.89	98.177	98.339	97.49	97.081	101.32	95.842	97.526	97.098	98.141	99.104	102.52
105.06	105.73	105.78	106.09	104.93	107.68	108.99	102.92	107.31	100.33	103.95	106.4	102.58	105.59	100.79	107.95	104.94	104.57	98.36	106.86	109.65	105.64	105.44	101.52	107.25	105.68	105.32	100.36	106.93	106.34	104.46	106.92	103.16	103.19	103.85	106.96	101.65	104.79	109.66	102.72	104.45	110.72	104.67	107.8	109.83	105.54	104.85	105.77	98.723	106.29
104.58	104.95	109.62	105.14	105.69	104.56	107.66	107.99	103.59	102.48	105.77	106.4	100.18	105.07	103.77	105.78	105.11	105.47	100.41	104.91	107.06	107.9	105.1	106.25	106.28	103	109.54	103	104.24	104.2	104.69	110.57	106.05	107.31	103.24	105.96	104.64	101.88	103.1	104.1	108.43	106.09	106.04	100.03	103.88	105.44	107.87	105.56	104.37	107.5
101.82	104.79	104.21	107.5	103.5	102.43	104.06	110.77	100.19	108.52	105.55	102.82	105.87	105.53	105.04	109.97	105.57	108.09	106.67	99.248	104.65	102.11	100.12	106.68	106.69	105.65	102.99	104.58	104.95	103.22	103.41	106.15	104.66	106.13	109.78	106.34	106.55	105.45	105.15	106.65	108.51	108.43	104.54	101.45	109.4	104.01	103.01	103.74	105.02	105.31
113.84	113.13	110.7	113.02	109.37	109.93	110.84	106.36	109.73	107.79	113.15	113.92	113.05	111.38	111.13	111.34	109.32	108.59	113.64	111.55	109.25	112.45	108.5	105.18	113.67	110.2	119.77	113.48	112.42	110.4	114.67	112.67	105.96	109.14	112.22	112.87	109.21	107.83	111.8	105.39	112.95	113.51	105.45	110.39	110.61	109.67	110.02	111.43	112.41	111.01
106.57	110.49	109.89	104.82	104.93	109.98	106.95	108.34	106.11	104.26	109.77	107.78	105.5	107.42	110.1	106.58	107.41	105.34	108.39	105.8	105.2	108.89	103.09	109.38	103.51	111.24	105.24	108.66	102.48	105.31	109.39	108.08	104.15	107.56	107.23	102.29	99.284	107.48	104.16	104.43	107.97	104.93	104.73	106.73	105.74	100.04	107.05	109.25	108.03	112.05
104.34	107	105.26	109.29	103.09	106.79	99.372	105.33	104.57	109.12	110.33	106.31	103.48	98.773	104.25	109.11	111.42	110.12	102.86	101.67	108.1	101.31	105.98	105.7	107.71	104.96	105.49	105.29	105.65	104.99	103.4	105.21	106.98	110.66	104.49	105.41	103.97	106.31	110.43	106.59	105.1	104.86	106.26	103.33	105.7	105.25	104.48	107.84	108.08	107.28
103.46	109.35	107.71	101.48	107.08	105.47	108.53	107.21	106.16	107.7	107.65	102.16	107.91	106.66	108.59	105.04	106.75	106.95	105.7	100.97	104.94	99.982	108.3	109.96	107.65	110.17	102.29	103.7	108.66	105.04	102.51	105.86	101.18	102.64	105.35	108.51	103.01	108.3	105.08	108.28	107.6	106.9	102.52	103.92	106.19	109.36	104.12	109.83	102.72	112.82
99.375	99.246	102.55	97.161	95.469	97.124	99.005	94.568	93.368	100.02	100.14	99.266	101.61	98.94	102.68	97.211	94.609	99.431	102.31	98.647	97.06	99.061	97.74	99.391	99.049	100.44	97.154	98.013	99.679	93.797	98.646	101.3	97.902	100.21	102.48	99.651	97.357	102.85	97.782	100.07	98.268	97.98	98.756	100.79	99.213	100.46	100.71	92.965	99.67	99.108
103.35	101.25	102.01	100.82	104.4	103.86	104.78	105.62	108.24	104.03	107.28	104.62	104.72	107.23	103.75	102.87	102.6	105.19	101.95	104.79	105	110.19	103.59	103.92	104.12	108.31	106.91	105.69	106.04	109.41	103.14	104.8	100.62	105.54	105.07	102.2	104.06	103.42	109.34	105.32	101.53	103.94	101.08	105.79	102.88	108.04	111.1	104.92	106.42	108.33
109.33	107.16	106.01	110.56	106.59	106.98	110.43	105.56	106.16	109.79	105.34	109.46	107.47	107.57	106.16	109.79	109.41	105.84	108.83	108.34	104.71	108.54	107.94	112.52	105.09	105.83	107.95	103.22	104.72	106.06	109.72	106.39	111.91	109.53	105	111.04	105.9	105.68	107.19	109.05	111.12	110.08	106.84	106.82	104.87	110.25	107.56	110.48	107.66	105.57
110.72	112.1	106.12	110.2	111.07	109.06	110.99	110.21	107.24	107.49	116.6	108.88	111.11	113.27	107.41	108.81	114.62	109.66	109.34	109.44	115.47	114.76	113.09	110.99	111.21	109.95	111.48	114.43	110.67	109.98	108.78	105.26	106.94	112.7	111.41	109.22	110.83	114.03	107.82	109.39	106.05	111.61	111.84	112.16	109.92	109.29	114.66	105.01	107.19	107.68
109.79	105.76	103.6	104.03	106.42	105.86	108.58	103.79	109.27	109.58	104.34	108.13	112.02	105.16	106.39	107.66	111.06	107.4	112.18	107.93	109.16	107.02	106.67	107.1	110.55	109.54	104.1	110.4	109.52	105.36	106.69	105.57	104.61	111.26	109.02	107.62	103.52	105.73	110.56	109.19	110.58	105.68	109.84	106.1	109.23	108.8	106.64	107.15	109.1	107.12
105.11	107.81	108.68	100.46	111.38	108.93	104.37	107.91	107.22	111.11	110.66	104.18	108.24	109.09	105.6	103.04	108.21	105.7	107.71	106	107.45	108.45	102.83	101.16	105.42	103.21	102.97	108.68	102.74	104.15	108.22	105.67	104.07	109.76	107.24	107.76	107.38	110.32	102.49	103.01	111.84	110.5	103.65	103.9	105.2	107.67	104.76	108.41	108.23	98.047
108.3	105.37	106.19	105.34	102.22	104.78	104.53	106.84	102.61	108.32	100.87	107.87	103.06	108.89	104.57	105.67	105.94	105.97	105.8	109.11	109.18	107.4	105.42	103.17	102.68	109.26	103.55	107.58	107.68	107.18	106.64	106.73	108.34	104.28	103.66	106.22	105.77	108.16	104.43	111.23	106.63	104.25	104.35	103.32	106.03	104.82	104.83	106.02	105.34	105.93
104.59	104.86	107.14	108.93	104.28	105.15	104.28	108.12	105.86	104.92	101.38	110.53	102.27	105.58	106.7	102.98	104.27	106.33	108.48	100.53	108.02	106.51	104.73	108.45	105.14	105.18	105.22	106.16	106.16	107.42	106.69	109.98	104.4	103.95	106.99	104.71	108.76	110.99	103.19	108.48	101.2	102.72	105.58	103.81	106.86	107.98	103.82	109.71	105.45	104.61
104.06	99.754	100.55	99.556	99.439	102.81	103.73	102.47	96.753	97.035	100.37	98.541	98.169	96.333	101.49	97.265	95.702	103.85	97.522	102.95	101.58	103.56	94.52	100.7	100.59	98.311	103.74	98.679	105.52	99.166	97.854	102.2	102.51	98.374	98.849	97.771	94.752	97.872	99.144	98.509	101.86	97.293	99.927	97.676	100.83	100.24	104.18	98.926	97.665	99.091
106.15	109.09	105.71	109.25	110.25	104.24	108.15	108.09	112.45	107.41	109.59	107.08	108.35	104.42	108.57	105.35	107.44	106.24	105.43	110.8	110.03	104.91	104.5	110.01	103.47	109.93	110.52	111.57	108.65	102.97	105.23	109.59	111.36	106.79	109.37	109.89	111.27	104.1	111.89	111.72	109.73	112.97	108.73	106.4	109.37	109.14	104.33	108.72	109.91	112.32
100.2	101.11	99.05	99.216	94.274	99.559	96.018	96.814	104.32	99.271	97.41	100.69	99.468	103.37	98.898	96.948	95.097	96.539	96.225	102.4	95.335	98.903	96.021	99.262	96.967	97.552	94.074	96.457	98.054	99.127	99.763	90.773	99.097	97.74	98.86	95.942	95.739	95.537	97.227	96.695	97.12	96.189	96.004	99.245	95.904	93.586	98.162	94.538	99.562	99.015
108.82	107.33	104.93	104.45	101.89	102.92	109.66	105.78	106.62	105.67	101.65	104.43	107.39	104.94	107.1	104.19	103.79	104.65	103.94	106.68	106.55	104.47	104.73	112.58	103.54	105.49	106.32	107.83	110.27	106.95	105.54	104.49	102.69	104.12	108.58	108.28	109.93	106.66	107.83	104.38	106.27	108.32	107.63	104.63	104.94	108.76	107.35	99.981	108	104.06
107.13	109.3	104.27	101.93	105.58	110.49	106.56	104.7	102.84	105.07	106.57	105.82	106.55	101.24	107.53	101.61	107.78	105.12	110.12	108.16	101.77	106.2	103.73	106.59	101.86	104.24	104.98	103.72	109.21	104.55	102.75	104.41	104.6	100.65	105.28	105.81	103.9	102.47	104.19	104.54	108.97	102.31	106.27	105.76	106.4	99.639	103.93	105.63	105.2	105.94
109.32	106.95	104.25	108.11	108.95	107.93	109.84	104.53	104.57	110.35	110.68	106.28	106.31	107.07	102.21	103.82	106.9	110.21	109.17	108.21	110.97	109.21	109.34	108.51	111.36	108.01	110.43	111.04	107.38	110.27	110.18	108.6	105.99	108.22	110.14	106.15	107.99	105.41	109.7	107.59	108.25	110.01	108.4	108.8	109.08	106.68	102.25	105.58	107.88	108.32
95.509	96.491	98.021	99.595	98.471	96.912	100.12	101.34	95.08	99.179	97.467	98.848	95.003	95.931	106.87	98.15	96.588	98.182	98.956	95.615	99.761	102.3	95.917	99.449	102.24	99.409	102.39	98.889	95.008	99.455	98.383	100.11	100.09	98.182	95.678	97.45	99.412	97.42	99.457	100.81	94.551	98.363	93.053	99.835	101.2	99.795	94.98	101.78	105.02	96.195
103.61	99.241	98.43	96.139	95.717	98.295	98.914	100.1	101.63	97.584	96.371	94.854	98.812	99.475	98.485	96.249	101.96	98.259	98.034	99.408	97.133	99.405	99.613	101.22	98.817	98.021	93.655	98.691	95.228	99.989	98.199	95.858	105.14	95.67	95.836	100.44	99.064	97.446	93.774	98.13	98.71	96.247	96.136	97.548	102.33	96.433	100.5	101.77	97.197	92.291
95.792	97.719	100.41	100.55	93.371	94.929	99.398	101.85	102.65	98.417	97.553	97.526	97.428	101.86	97.315	96.643	97.7	98.17	96.578	98.65	97.57	101.58	99.908	99.344	99.343	99.65	102	97.745	96.301	102.3	98.449	99.112	101.14	100.29	100.21	99.348	99.22	99.266	97.145	99.694	103.83	98.808	95.586	100.11	99.813	97.944	99.494	96.165	100.5	101.84
107.39	109.52	110.55	112.18	108.11	106.25	106.8	110.22	111.43	109.5	106.78	111.43	106.18	109.02	107.47	105.8	107.46	103.79	109.8	110.5	105.47	107.82	105.37	109.92	109.02	105.4	106.36	102.72	110.22	107.03	107.94	106.47	113.51	101.96	110.27	106.78	111.77	106.64	106.9	110.81	107.83	109.91	107.2	110.4	107.55	109.91	110.31	106.31	103.9	109.06
107.2	107.19	106.68	108.98	105.65	107.5	107.15	108.67	107.03	108.62	110.28	106.98	105.56	106.38	108.74	106.07	107.15	108.88	109.53	103.9	110.14	108.57	108.91	111.41	109.38	103.89	107.54	104.83	110.43	109.09	109.48	110.3	106.46	105.78	113.39	112.19	110.69	106.13	111.62	106.69	112.26	105.61	107.61	109.96	104.99	105.49	110.97	106.2	108.27	108.26
111.29	104.5	109.67	105.18	105.84	105.63	108.78	110.9	104	107.41	112.23	108.12	105.19	108.96	112.15	109.37	106.98	112.13	107.16	110.94	106.68	111.28	107.86	109.22	110.87	105.18	108.82	107.21	105.03	107.35	105.33	108.91	108.09	107.43	105.19	106.47	106.19	104.86	108.88	104.58	109.77	109.43	110.18	110.03	104.67	104.11	105.39	103.25	111.15	113.27
97.386	94.086	96.569	98.371	98.105	94.434	99.415	94.943	97.626	95.377	99.832	94.719	99.555	97.262	97.534	97.12	94.932	95.379	96.286	100.45	100.94	93.199	99.311	98.228	93.145	94.937	100.24	98.706	96.893	100.64	99.476	96.112	102.56	98.32	96.219	102.33	99.873	96.95	95.936	95.611	93.387	97.573	94.874	98.05	95.786	101.21	97.58	96.42	98.595	101.67
96.936	99.466	98.165	99.529	95.398	101.35	96.184	99.713	99.775	92.52	97.172	96.233	96.228	101.98	98.92	96.941	100.48	96.069	100.89	99.51	95.778	95.744	99.516	97.682	94.896	98.623	99.182	95.243	97.334	98.293	98.847	96.323	98.239	95.889	102.44	98.471	99.723	97.433	94.233	98.31	103.08	93.884	99.189	95.428	99.266	103.51	97.078	92.226	95.614	92.855
105.94	106.34	102.59	109.14	107.13	106.26	109.81	106.84	105.9	108.73	106.51	99.907	107.16	108.92	112.04	104.75	108.03	102.97	107.27	106.04	107.36	109.53	108.13	107.77	108.13	102.86	103.36	109.04	105.43	109.75	103.06	109.81	106.69	107.59	110.78	107.53	105.07	105.28	103.57	102.5	108.75	104.69	102.87	110.98	105.48	107.09	105.39	106.35	105.69	106.94
104.57	101.93	106.49	103.83	105.25	104.48	105.21	104.52	105.43	108.09	111.03	105.97	104.54	105.54	106.46	102.11	105.36	100.13	104.66	104.42	104.48	108.14	103.32	105	107.8	103.38	108.22	105.76	108.83	105.48	107.61	107.88	102.99	107.04	107.92	106.81	106.38	99.893	107.34	105.76	105.96	105.83	98.772	107.68	106.15	108.3	108.89	108.45	101.11	110
108.8	106.83	106.66	109.45	107.98	108.25	108.79	114.32	109.37	110.71	106.93	106.36	106.75	105.56	110.28	108.17	110.23	109.92	109.45	103.23	109.51	114.74	109.02	107.43	109.28	109.87	107.63	106.48	109.99	104.57	105.1	108.17	105.72	103.65	104.73	105.74	112.09	111.46	104.68	112.29	103.09	105.11	99.297	108.1	109.18	105.91	108.32	112.43	102.04	110.64
99.201	93.076	95.538	94.549	101.5	94.769	100.34	98.642	100.27	94.779	99.262	95.704	97.566	98.533	100.61	100.76	94.555	99.362	99.656	95.658	99.058	102.2	99.876	97.323	96.462	99.954	95.148	96.159	98.326	102.89	95.771	100.93	100.4	99.467	102.09	97.279	95.715	97.197	96.851	97.484	97.752	97.616	103.23	99.44	96.212	99.6	98.884	96.734	95.018	100.18
109.94	111.29	110.69	105.5	108.25	112.51	108.9	105.47	106.19	108.39	109.54	104.15	107.49	109.49	104.67	102.87	106.46	104.68	107.1	107.25	109.13	111	104.06	106.67	107.86	105.5	104.64	107.08	110.86	111	111.99	110.04	104.26	109.06	107.6	108.73	108.48	109.2	110.77	107.45	105.44	113.83	114.96	110.89	106.9	110.07	109.54	109.35	105.53	111.31
102.91	107.12	108.12	104.7	102.64	110.79	105.32	108.77	101.82	109.31	105.14	103.26	106.19	107.28	104.78	109.43	106.23	104.88	103.01	108.16	102.43	104.04	106.25	101.9	104.37	105.62	108.82	105.19	108.69	105.2	109.12	100.85	108.26	102.23	103.61	103.61	104.3	101.59	108.59	106.05	106.23	107.21	105.38	107.15	106.46	104.08	99.621	104.85	105.74	109.36
110.31	107.16	104.72	106	107.78	100.98	104.2	103.19	105.72	109.27	102.82	108.52	105.2	109.14	103.43	109.95	105.87	100.06	111.44	111.3	106.12	102.23	103.33	105.06	106.43	104.76	104.93	102.75	106.98	104.7	106.44	106.02	106.33	107.34	105.53	104.69	105.57	105.51	103.93	105.5	105.43	107.49	104.45	107.13	106.23	107.73	105.27	104.75	105.99	107.32
110.45	105.69	102.6	104.93	109.83	107.67	108.03	109.49	113.09	110.42	107.69	110.83	104.46	108.39	109.11	107.19	109.5	106.79	102.65	108.62	106.4	107.03	108.87	109.1	111.92	111.46	105.42	106.82	106.29	109.4	106.75	106.78	103.99	108.41	108.06	110.65	104.65	106.99	108.78	103.83	107.48	108.96	112.86	107.32	109.12	105.13	108.2	108.1	107.42	106.76
104.66	110.06	99.589	98.749	98.644	106.27	107.14	107.49	105.5	103.94	102.13	105.03	105.75	107.82	106.36	105.84	103.26	104.49	103.25	108.47	105.47	110.41	108.87	105.58	109.01	103.26	109.07	102.1	104.77	105.47	103.47	100.99	103.94	105.11	107.53	99.954	102.84	105.62	107.42	106.11	104	111.19	107.14	106.95	104.98	108.87	98.721	106.21	105.88	106.47
106.22	101.32	104.92	107.8	107.92	106.67	105.07	107.61	106.29	107.72	104.31	109.73	107.41	106.67	104.24	111.47	109.17	104.89	104.72	106.52	105.42	107.07	103.88	103.55	104.96	102.07	105.71	107.65	110.93	103.5	103.34	105.96	103.78	106.96	107.04	108.07	106.34	109.4	105.57	109.42	99.921	107.28	102.58	110.91	104.69	105.73	104.38	109.45	105.57	105.89
98.179	96.532	101.78	99.586	96.531	99.252	100.06	97.632	98.321	96.922	99.41	100.97	96.97	98.072	96.289	103.93	100.43	94.964	94.719	98.207	91.734	98.247	98.626	98.548	101.03	98.317	100.18	95.832	94.46	96.159	100.02	102.86	97.856	92.532	100.51	100.04	102.46	99.565	95.856	96.616	96.456	95.148	100.27	93.958	98.584	98.084	98.06	97.997	98.217	99.065
106.68	105.44	103.16	101.52	104.01	102.73	104.6	101.36	107.22	106.37	104.23	102.54	105.89	108.52	106.83	112.29	101.33	106.5	110.22	111.07	102.9	105.97	105.56	104.92	101.84	106.2	108.8	104.94	110.94	108.37	99.699	102.04	107.52	106.95	104.05	103.94	104.55	110.8	104.9	105.28	107.46	108.54	104.74	108.14	109.67	107.52	104.93	104.13	107.4	103.96
108.45	107.99	106.93	108.19	111.05	106.56	104.53	111	109.68	108.68	109.32	105.18	112.03	102.7	104.32	108.45	105.36	104.36	106.27	109.68	103.87	104.6	110.16	110.25	105.42	102.8	105.1	116.16	112.23	107.68	110.29	109.39	109.59	105.41	107.24	106.38	112.39	107.7	109.46	109.88	107.32	106.56	106.07	110.54	106.48	106.83	109.99	108.81	111.51	105.39
106.99	108.84	104.39	106.23	105.15	106.62	104.68	107.02	98.497	104.62	106.75	108.17	106.31	106.25	107.29	111.05	104.65	105.5	107.37	110.61	104.49	103.63	105.3	107.38	107.23	107.49	107.38	104.48	105.37	105.77	103.21	107.68	104.36	104.62	109.27	108.73	105.55	107.03	106.46	103.44	107.31	107.85	105.48	107.69	109.13	109.38	107.37	104.26	103.85	107.76
109.41	110.3	109.6	103.65	110.62	107.43	111.31	109.18	107.99	103.48	108.32	106.11	111.84	105.29	105.75	105.56	110.71	108.97	109.43	110.36	109.4	108.31	113.5	102.69	108.48	110.68	106.99	114.56	105.96	112.96	108.84	109.75	106.31	110.75	109.2	109.95	104.66	103.33	105.68	108.3	108.63	110.14	109.03	107.46	105.96	111.48	109.56	110.3	107.28	105.99
99.6	97.719	96.597	95.568	96.515	91.041	92.787	96.254	99.5	99.217	100.86	96.435	97.132	99.996	100.85	96.989	97.365	96.227	98.684	99.643	98.415	95.558	98.621	99.328	96.023	97.585	101.62	96.159	96.874	101.81	95.742	97.169	98.983	92.075	100.02	98.603	98.981	98.386	100.67	100.81	97.017	99.753	94.86	96.168	97.318	98.635	100.87	97.952	96.178	98.748
104.67	102.69	111.07	106.39	102.91	105.86	105.61	105.87	102.24	104.2	105.06	102.46	101.37	106.42	104.88	106.38	109.29	112.38	110.76	106.65	106.21	105.49	105.83	107.65	107.15	105.85	109.03	106.22	106.51	104.78	105.76	108.31	105.51	106.77	106.92	106.04	104.79	108.3	106.03	106.79	106.05	106.58	105.75	104.75	106.15	107.48	107.34	107.21	108.17	103.29
106.84	108.87	105.68	107.2	105.11	103.79	107.01	105.15	104.26	104.47	104.06	98.663	106.28	105.51	109.6	102.85	102.08	107.25	102.12	104.18	103.21	109.48	105.3	101.83	103.3	107.38	105.11	108.25	106.72	103.53	108.03	110.13	100.76	105.38	101.56	107.45	106.23	110.6	102.8	107.09	104.32	104.98	108.13	101.73	106.27	106.11	107.62	100.58	105.06	105.88
99.38	97.955	97.645	98.489	97.996	101.82	96.264	100.94	95.182	100.84	95.533	96.227	99.844	99.499	96.759	99.176	95.13	93.709	95.362	96.955	96.351	96.643	103.66	95.367	95.251	99.281	96.536	100.2	96.842	100.63	95.876	101.12	95.622	100.8	97.206	100.31	96.918	98.93	97.898	96.731	97.465	95.097	98.639	94.988	94.81	98.726	95.741	98.319	100.11	100.09
103.35	109.8	106.36	106.32	106.27	107.66	102.82	110.94	100.01	107.38	103.16	100.31	104.82	106.38	104.24	101.16	106.09	108.69	102.47	101.87	106.87	105.97	103.71	104.91	100.59	106.64	99.569	109.13	104.75	107.72	105.39	105.43	105.38	106.1	102.51	107.73	107.35	106.43	106.61	103.25	109.57	105.75	105.99	107.83	106.32	102.76	104.71	103.94	104.57	109.47
108.19	108.98	111.29	108.81	106.9	107.47	107.55	111.17	110.33	103.05	109.05	108.97	109.6	111.63	110.85	109.33	105.81	110.13	106.42	104.31	109.51	110.11	109.79	107.08	106.52	106.22	108.18	109.27	106.91	106.74	107.87	106.55	113.02	111.07	105.78	108.75	103.81	108.47	106.51	107.87	105.22	112.48	108.76	108.65	101.99	103.28	108.8	106.29	109.3	106.31
102.07	104.56	108.03	104.94	103.59	100.43	104.71	106.28	109.03	109.74	104.09	106.99	108.69	105.8	104.14	108.53	103.15	107.7	103.24	104.13	105.48	101.71	111.05	104.04	105.21	102.91	102.26	105.61	104.57	106.61	102.54	106.97	103.64	105.94	102.6	107.82	104.24	106.16	104.77	104.52	105.62	107.36	106.11	106.65	108.98	104.24	105.47	105.23	102.93	105.93
96.536	96.147	100.32	103.65	98.532	100.17	101.91	98.621	98.166	103.74	97.719	95.213	94.04	100.88	97.239	99.725	96.409	100.17	97.877	98.984	100.48	101.67	98.187	99.472	99.668	94.34	100.29	99.867	95.844	96.086	97.955	97.831	96.261	96.083	101.82	99.89	98.53	97.411	102.03	96.244	100.14	101.67	94.25	96.044	96.135	96.466	98.459	97.751	97.493	95.766
97.804	99.333	99.248	97.674	95.489	99.846	101.17	95.49	97.181	103.64	99.205	98.438	94.917	97.6	98.326	97.992	100.07	99.349	94.829	95.319	95.141	98.036	99.728	103.42	99.391	97.932	99.4	97.981	99.387	96.445	98.481	101.67	96.316	98.655	96.272	96.046	99.214	98.548	95.882	101.04	103.95	97.967	99.553	99.181	94.963	98.645	98.159	98.547	98.499	98.207
107.57	106.37	105.99	108.99	106.19	104.62	102.13	104.26	100.13	106.35	104.44	103.55	108.04	109.34	103.13	107.09	104.33	109.33	102.84	105.61	110.95	102.8	105.6	108.73	101.45	105.71	109.54	106.4	105.94	106.41	108.44	107.17	101.31	106.21	103.22	105.65	101.26	104.18	106.23	107.1	100.16	107.17	110.07	104.17	107.68	109.34	104.42	104.7	107.97	107.97
108.38	102.28	103.45	109.27	109.44	107.18	101.15	109.8	104.56	104.79	109.27	106.77	107.29	103.83	106.92	106.64	102.3	104.53	102.99	106.57	107.45	106.2	103.45	107.34	104.9	107.61	104.81	106.16	106.96	108.4	107.24	105.76	105.45	105.25	106.01	108.66	104.58	105.97	103.07	110.24	107.56	109.39	108.79	105.21	104.97	104.43	102.17	99.339	106.03	105.9
108.53	107.32	105.78	105.77	107.47	107.75	113.13	111.53	110.34	110.34	109.63	109.47	113.61	108.43	110.7	110.13	106.68	109.53	114.12	111.03	109.85	110.71	107.7	108.47	108.56	108.89	106.56	109.39	106.01	107.48	103.2	109.85	108.08	107.24	110.16	110.18	106.52	108.35	106.96	108.98	111.24	111.67	105.93	106.82	106.54	109.81	108.62	111.76	109.54	106.26
106.13	108.8	104.31	106.86	105.44	104.5	105.73	109.6	100.68	100.38	103.8	108.24	103.04	102.36	105.22	106.13	107.83	102.17	108.15	105.59	103.17	107.51	105.42	107.54	105.63	107.68	104.96	100.27	105.54	105.47	102.7	107.78	105.8	106.35	103.51	104.98	100.99	107.43	109.11	108.09	109.43	104.51	103.73	105.2	107.77	106.61	111.78	103.84	101.94	109.26
101.73	97.546	101.34	97.378	105.13	101.48	97.915	99.862	99.62	97.214	99.324	101.88	102.14	98.876	100.77	97.745	101.7	103.75	96.714	98.852	99.918	102.13	99.15	97.384	101.16	98.718	101.27	98.168	99.271	101.59	95.701	99.583	100.91	104.21	97.627	98.343	99.825	99.778	98.855	100.58	103.61	96.885	98.473	97.159	100.79	103.63	99.442	98.995	102.29	101.27
106.31	106.73	106.42	106.19	105.56	108.4	106.75	107.68	108.94	108.6	101.17	97.873	110.26	108.54	105.67	107.62	103.93	106.56	107.64	109.5	110.37	102.6	106.44	105.03	107.35	104.62	106.79	108.39	106.36	107	108.32	107.67	105.28	102.13	107.22	110.53	106.58	106.28	103.89	101.81	105.84	104.95	103.72	108.59	106.97	101.71	103.45	101.07	103.28	107.1
107.83	110.75	104.68	109.93	106.65	110.46	104.17	109.47	108.48	104.2	102.25	103.14	112.54	102.34	103.13	105.99	104.33	105.87	108.18	103.82	105.85	104.49	102.71	105.9	109.71	103.99	106.2	105.04	108.22	110.08	107.37	104.76	108.67	107.07	107.16	108.05	108.41	110.4	103.32	106.11	111.01	104.45	104.8	111.88	109.13	110.96	99.95	109.42	105.66	103.39
102.86	100.26	102.14	101.06	106.93	100.05	99.119	97.388	95.352	103.89	99.92	96.276	97.677	97.509	98.823	106.93	100.29	95.964	96.276	100.63	96.069	103.51	103.13	97.206	100.95	99.56	100.31	103.26	99.375	104.06	98.183	102.4	101.06	104.58	100.97	103.2	98.271	96.531	98.294	99.945	103.05	98.511	101.62	99.094	100.86	101.28	97.974	101.98	99.651	103.45
109.62	112.43	104.76	109.09	110.71	111.84	105.66	109.43	107.43	109.71	108.31	107.96	106	111.69	109.67	106.63	110.63	109.23	107.27	107.11	108.1	108.35	105.99	105.7	111.26	109.63	108.64	108.25	106.6	110.28	106.59	107.28	108.92	104.74	111.2	109.32	105.36	105.64	109.74	108.85	106.28	106.73	106.46	110.58	108.69	108.58	109.01	108.69	112.28	110.5
111.52	106.98	105.46	107.67	107.63	108.27	101.8	104.58	110.5	102.58	108.19	110.49	108.13	109.49	104.82	109.72	103.83	107.6	106.44	107.31	104.5	105.12	107.99	104.68	105.99	101.3	108.48	106.4	104.1	105.4	107.09	109.52	107.48	107.5	107.29	106.75	106.93	103.76	107.36	105.15	104.81	103.65	109.35	105.41	103.7	105.33	106.04	105.01	107.5	106.26
105.61	104.21	106.11	103.21	104.33	103.1	105.9	104.51	106.41	107.26	108.81	104.65	109.34	108.17	107.26	109.15	103.57	107.96	104.27	106.25	109.11	107.39	111	104.94	100.33	104.74	101.51	104.08	104.32	106.93	105.84	105.25	101.93	102.03	103.92	107.51	113.67	110.65	106.51	107.28	107.6	107.98	107.27	106.72	103.31	103.09	107.75	101.84	109.38	104.47
99.199	102.47	105.67	101.36	99.921	102.06	100.03	96.421	101.46	100.43	101.53	100.48	99.299	98.229	96.672	103.12	94.805	98.868	104.64	96.712	101.3	100.94	100.3	95.979	102.75	104.59	101.49	105.13	98.074	97.322	99.879	99.834	101.69	101.22	96.477	100.18	98.766	99.982	97.306	100.73	99.543	104.39	102.36	97.836	102.14	100.73	98.324	102.21	102.44	100.75
94.534	97.677	95.578	96.899	96.858	97.44	98.466	103.94	95.531	98.337	95.704	105.36	95.73	96.967	100.27	99.083	97.405	95.164	96.077	99.399	99.934	97.971	96.766	92.794	98.933	94.604	100.86	93.429	96.997	100.9	100.01	99.108	97.378	98.968	96.317	101.42	97.254	97.29	97.637	93.468	93.288	97.145	98.347	99.941	100.71	102.6	102.06	96.345	94.402	96.553
95.297	97.361	93.365	100.28	94.61	96.217	101.04	98.902	100.36	97.017	100.74	98.274	101.07	95.102	97.267	101.77	93.659	102.39	99.37	94.613	101.19	101.76	96.263	96.757	97.191	101.24	99.887	101.54	96.131	98.425	96.579	98.829	100.34	97.772	102.3	95.942	101.1	94.721	99.379	103.03	93.448	99.365	96.96	98.783	102.37	96.976	96.6	100.3	99.905	102.38
111.32	109.61	107.83	112.37	110.83	107.31	106.95	105.86	103.49	109.34	110.18	104.82	104.3	107.46	106.32	106.64	108.15	108.24	108.85	107	107.51	106.59	107.28	105.57	110.29	102.06	110.34	108.36	106.13	102.45	111.47	112.16	101.1	108.04	104.68	110.65	103.3	109.23	106.81	104.36	107.65	109.31	105.17	106.71	106.77	104.4	110.23	112.11	111.21	105.43
105.89	107.85	110.89	105.26	107.77	103.4	103.68	104.23	105.46	109.67	108.66	103.44	104.74	107.13	106.69	102.82	103.72	107.78	105.09	107.88	108.64	108.19	103.91	99.994	100.7	105.56	108.98	105.07	108.84	102.05	106.31	104.38	108.7	103.51	107.63	112.21	105.78	109.46	102.02	107.65	106.05	104.88	105.25	104.53	105.87	102.83	108.11	103.4	101.55	105.61
99.738	98.577	99.918	96.71	99.498	100.92	101.19	98.874	102.19	100.48	101.39	104.13	96.538	98.119	98.724	100.88	102.44	98.918	106.64	103.03	100.53	100.23	101.52	103.26	97.705	99.815	97.758	100.16	99.015	98.322	96.913	96.622	100.54	105.58	103.39	96.498	102.36	94.883	98.261	99.598	97.121	98.912	98.42	97.878	100.32	97.871	99.678	106.03	98.032	99.377
110.05	109.66	110.04	110.37	107.97	111.79	103.59	103.5	107.26	108.98	112.98	106.75	108.25	109.25	106.03	106	108.3	105.06	110.23	105.34	107.69	110.66	114.51	110.12	107.63	109.17	105.89	109.37	109.18	106.87	106.29	108.24	106.8	109.73	109.46	112.51	108.94	110.32	111.91	106.76	108.58	105.96	109.59	115.64	106.65	104.45	107.9	110.71	110.71	107.67
107.73	114.35	114.06	107.41	107.35	105.7	110.77	110.41	107.5	106.24	104.45	104.42	109.15	108.38	111.61	110.16	107	110.54	108.04	104.69	111.84	106.01	112.15	107.45	106.94	107	109.28	108.18	107.42	107.93	113.32	111.63	110.58	104.54	108.49	103.36	105.17	105.98	110.5	109.53	111.38	109.39	112.99	106.8	103.89	108.03	110.13	109.64	109.68	108.51
110.81	109.4	107.73	105.86	104.73	109.24	109.7	104.86	107.65	107.13	105.4	109.53	107.16	106.93	109.11	110.63	107.78	108.77	109.3	110.43	108.99	105.38	108.51	113.21	107.35	107.65	111.07	113.45	105.4	108.41	105.69	105.9	102.83	106.69	107.76	106.99	108.94	105.12	108.08	109.13	104.87	110.6	108.16	108.77	107.95	108.72	107.62	108.66	112.54	101.3
112.75	105.69	102.8	109.66	105.59	104.75	109.27	106.9	103.66	106.95	108.02	108.66	108.59	103.65	104.31	106.53	107.99	103.99	105.04	104.46	104.29	106.36	103.15	104.78	111.29	104.23	107.46	106.82	103.56	105.65	107.29	104.37	107.78	107.1	108.52	106.94	104.1	106.61	104.54	108.49	105.01	106.3	105.11	101.74	103.68	109.17	104.46	107.7	109.26	103.87
100.08	96.393	98.99	100.5	97.922	96.065	94.169	102.5	94.376	92.483	99.521	95.455	97.509	97.702	97.594	101.28	100.07	99.776	101.41	102.53	94.841	99.076	96.343	98.063	101.27	98.529	95.392	100.22	103.76	99.535	97.228	96.741	101.82	98.073	94.083	98.165	94.409	97.339	97.931	99.888	93.395	101.46	99.083	98.77	92.224	93.305	96.074	95.504	101.49	93.155
105.35	104.58	103.68	107.77	106.56	108.43	103.43	108.1	109.87	107.41	107.66	107.13	103.41	107.75	109.65	108.18	105.23	106.98	107.82	107.57	107.68	107.12	109.48	106.58	110.83	109.23	106.03	109.33	108.17	105.08	109.09	108.75	108.83	107.93	103.5	111.29	107.88	111.46	106.99	104.54	106.45	106.83	108.31	107.71	110.14	108.87	108.55	110.29	100.64	103.86
102.99	105.75	100.26	95.944	99.188	97.69	104.13	101.36	98.963	100.69	100.26	101.25	101.55	104.02	96.396	103.47	102.11	97.585	101.33	100.8	99.037	103.2	103.04	104.67	101.6	100.12	103.72	103.41	96.187	102.45	100.25	96.167	103.03	100.32	100.16	99.833	104.19	102.19	102.56	100.61	100.77	98.714	100.76	97.25	99.721	105.85	99.265	99.161	101.64	100.1
104.22	105.09	104.61	107.34	105.11	105.48	106.98	104.1	106.43	106.54	107.41	105.48	109.68	107.06	106.02	106.29	111.59	106.64	105.36	108.77	104.36	104.94	103.37	102.42	104.72	107.21	110.37	107.04	106.33	102.62	105.34	103.59	108.14	107.64	107.15	108.57	108.41	107.35	107.58	103.5	106.93	107.99	106.86	104.93	107.56	108.92	108.01	112.4	109.94	109.49
112	108.56	109.36	103.8	107.75	107.81	108.83	112.04	106.36	104.43	103.8	106.02	110.96	112.26	102.23	108.95	108.99	107.21	107.52	104.95	108.79	106.51	107.68	103.91	106.89	104.62	105.04	110.33	109.44	106.64	110.27	101.25	107.95	107.55	111.39	107.48	109.93	104.87	109.49	105.98	109.47	103.61	107.26	106.99	105.62	107.33	108.12	105.39	105.27	111.77
106.49	104.86	101.28	106.23	102.46	105.54	107.58	106.2	104.24	101.63	107.26	107.11	107.19	99.467	105.54	101.85	105.45	103	102.31	103.44	108.65	106.83	107.77	104.68	106.57	105.36	102.54	107.09	107.63	106.1	103.92	110.44	103.96	110.15	106.31	102.87	103.52	108.92	105.13	102.47	109.18	103.1	105	101.66	104.61	102.12	106.45	104.97	109.3	107.16
97.743	99.225	96.905	97.002	96.068	95.373	95.034	99.242	96.329	98.2	96.609	97.332	100.16	96.705	95.92	97.275	94.985	99.619	98.524	95.434	98.67	96.112	94.749	93.548	99.237	99.562	94.528	95.157	101.35	93.767	98.824	98.15	96.555	98.098	96.925	94.459	98.508	100.13	97.007	100.1	94.139	103.32	94.075	94.651	100.31	98.214	102.5	98.308	99.247	96.432
109.28	114.26	111.57	110.17	114.9	109.92	113.31	110.74	109.52	108.02	114.18	111.55	108.05	118.1	109.22	109.13	110.28	108.06	110.02	111.87	109.28	111.06	109.81	112.12	106.56	110.81	111.83	109.37	111.81	111.98	107.61	115.45	106.6	108.69	109.95	108.98	109.67	113.75	109.05	108.95	108.62	110.22	109.25	108.74	108.75	112.57	113.59	107.45	108.34	112.24
106.62	105.48	108.43	105.87	104.55	109.91	105.99	108.42	107.67	108.78	104.9	109.85	101.97	103.17	102.7	104.94	106.96	106.28	105.52	106.13	104.77	106.27	102.75	106.38	106.17	109.45	107.49	109.02	112.88	109.48	107.35	108.86	104.89	106.12	104.49	104.15	108.91	107.43	105.24	107.45	106.95	103.11	109.1	105.21	101.13	105.6	102.69	105.39	108.47	109.04
106.41	104.03	105.97	105.97	105.9	108.7	102.48	102.19	108.32	105.66	100.75	105.04	102.69	111.76	107.79	105.98	106.39	104.06	107.53	104.72	112.03	101.23	101.99	107.4	102.41	104.21	109.17	106.38	102.56	107.12	106.74	103.93	107.95	104.72	108.11	107.07	106.91	107.35	108.92	107.26	105.61	106.2	107.48	102.22	104.01	111.7	103.74	104.46	106.48	106.76
108.28	110.16	106.88	104.59	110.38	109.81	110.06	103.45	109.91	107	106.35	108.73	106.77	102.41	102.56	100.4	103.38	107.93	102.33	110.16	108.06	108.52	111.5	111.08	106.05	110.07	108.51	109.06	109.8	110.37	105.43	110.06	111.32	108.83	106.3	109.47	108.27	108.51	104.84	107.48	103.4	110.51	106.61	104.7	108.44	107.42	113.38	108.16	108.91	101.85
114.4	106.52	109.95	108.12	111.37	105.6	109.24	110.48	108.02	107.5	108.06	107.08	109.93	109.16	103.37	109.14	107.42	109.08	110.56	105.7	104.76	108.68	107.29	107.79	110.74	105.53	106.18	110.37	108.98	106.4	107.06	109.21	107.86	110.2	108.23	103.77	108.49	112.06	107.41	107.66	109.31	104.64	106.83	109.81	112.33	108.42	105.78	107.71	107.27	108.41
110.88	110.67	108.34	109.1	110.6	108.77	109.85	106.57	108.09	108.24	108.74	105.08	110.31	107.25	108.9	105.04	108.88	109.57	105.19	107.53	104.63	108.83	110.77	108.46	109.26	111.04	109.1	104.22	107.71	107.59	107.27	106.87	107.11	107.57	112.43	112.89	111.27	108.54	103.25	105.02	106.65	106.66	106.95	110.17	107.38	113.44	105.92	107.68	108.48	107.69
100.54	100.97	94.943	102.08	96.691	101.49	97.63	103.49	100.59	95.034	95.6	102.08	97.19	100.15	99.717	100.64	105.65	101.44	100.26	97.121	96.741	104.6	101.96	100.39	95.703	104.35	102.19	100.03	98.596	95.467	104.04	102.21	99.133	99.291	104.89	98.702	95.759	98.45	97.819	100.43	101.08	99.555	102.58	102.98	101.58	94.994	98.563	101.71	98.866	98.671
107.29	106.46	104.11	107.68	108.05	102.17	106.85	105.71	107.3	103.61	103.82	108.59	105.33	106.03	105.5	103.09	102.37	107.11	103.27	106.52	109.98	100.82	108.65	104.96	105.41	105.91	105.89	103.89	107.41	103.62	107.59	103.66	107.39	102.17	104.51	106.44	103.95	108.83	107.25	100.74	98.61	104.71	105.87	105.41	107.3	105.54	101.14	103.86	110.9	104.86
103.71	108.4	109.43	103.34	103.09	103.64	104.39	106.59	107.22	104.66	105.7	107.19	104.55	105.11	102.24	106.9	102.93	101.97	104.89	104.51	101.17	106.96	110.68	100.05	100.62	106.33	103.61	108.03	105.2	110.81	107.14	108.3	105.76	109.16	107.01	103.01	105.81	107.44	105.66	105.12	106.03	106.59	107.92	106.53	103.44	108.31	106.69	103.06	105.34	103.93
104.14	106.5	109.46	108.15	106.65	107.49	109.25	99.091	108.92	108.63	110.36	108.83	107.3	108.31	107.58	108.86	108.88	105.22	105.1	108.42	106.51	109.08	110.59	105.48	108.78	108.23	114.32	106.49	109.01	104.53	106.75	107.07	109.64	108.01	103.6	108.9	104.31	109.9	105.92	110.26	111.11	111.86	109.93	107.88	108.98	109.83	110.4	108.49	111.3	109
105.03	112.94	111.49	108.42	103.74	107.18	110.42	108.71	105.78	111.28	107.22	111.59	110.6	109.85	106.79	111.91	106.22	105.48	106.04	108.89	107.93	108.29	109.52	106.97	108.33	108.24	107.67	108.58	114.47	103.49	109.36	108.2	108.68	106.48	104.3	110.47	112.62	104.3	105.54	109.19	108.38	108.58	108.81	108.29	111.62	109.24	107.14	111.38	106.27	110.94
105.62	108.18	109.56	108.13	102.31	107.99	111.6	105.61	111.29	105.07	104.62	107.87	111.42	104.44	108.88	108.69	110.18	109.28	108.26	113.36	106.65	109.57	108.96	110.1	110.77	103.63	111.94	106.44	106.25	111.2	104.18	106.19	112	111.47	107.32	108.22	103.73	108.46	107.78	107.9	110.92	107.84	106.76	105.96	110.02	108.45	106.49	109.41	105.75	109.77
107.6	107.23	107.19	105.72	105.38	106.34	106.09	106.2	108.42	105.73	110.75	108.69	102.08	102.28	110.95	102.29	103.96	102.65	105.65	106.19	107.58	108.41	104.17	100.95	106.26	105.79	102.19	104.33	103.87	102.33	106.59	107.08	105.13	107.48	102.49	105.75	105.52	107.97	109.23	109.63	109.14	108.5	104.24	104.34	110.05	109.07	108.32	107.08	105.31	107.13
110.28	105.41	104.91	105.92	108.05	109.09	102.76	102.85	107.7	107.94	108.49	108.07	108.4	110.91	105.71	110.86	107.93	104.53	106.32	109.62	104.2	106.58	108.85	102.57	106.66	105.28	111.09	107.53	108.02	104.05	103.86	105.13	109.29	108.37	104.65	108.94	106.6	102.8	107.91	101.37	105.79	104.62	108.21	107.62	102.72	107.36	106.09	107.22	103.82	104.96
105.61	111.78	110.13	110.35	113.61	109.58	104.55	107.78	107.16	110.54	109.41	109.19	113.02	109.36	105.43	111.61	109.01	110.27	108.99	109.34	111.51	110.07	110.12	109.49	106.36	109.63	104.54	104.72	107.68	107.85	107.35	111.62	109.62	112.19	111.92	110.88	110.38	107.63	107.75	106.25	107.16	110.96	111.94	106.42	103.31	110.44	105.57	108.93	104.05	107.78
105.95	108.69	106.84	107.76	110.06	111.36	102.77	105.76	106.18	107.57	111.01	107.78	109.04	111.02	110.91	106.41	107.91	110.12	108.01	109.82	108.66	105.61	108.09	105	109.14	107.71	108.91	105.24	106.63	108.13	105.13	111.78	107.44	107.08	108.15	112.95	108.03	110.75	108.76	112.42	105.44	107.67	107.83	104.29	109.46	107.83	110.12	107.73	108.69	110.74
103.05	109.16	105.92	106.15	103.85	107.93	103.42	108.02	105.45	103.83	107.84	102.51	104.81	103.28	106.23	100.29	105.52	104.92	102.77	105.35	103.87	101.75	105.16	108.14	108.12	104.94	105.19	105.65	105.01	106.82	104.12	105.02	100.78	108.92	104.78	105.3	104.84	105.01	103.35	108.47	103.25	107.71	106.85	103.23	106.33	106.7	107.35	106.8	109.67	108.56
96.591	93.293	100.1	97.278	97.932	94.687	94.868	97.717	97.37	96.639	97.114	98.876	98.742	97.787	92.577	99.63	99.573	98.839	98.252	98.492	103.96	97.251	101.17	99.27	98.578	98.74	97.014	93.81	98.577	94.043	95.892	98.697	100.32	93.714	96.015	98.422	100.55	97.467	100.75	93.766	95.488	100.69	98.483	97.584	98.26	96.036	100.13	98.703	93.648	96.582
108.64	104.62	104.52	110.62	108.73	105.44	103.34	105.65	105.74	104.94	105.45	107.95	107.22	105.4	105.23	110.25	105.38	104.54	106.73	100.32	107.01	99.689	105.61	107.51	104.23	101.29	99.543	102.95	101.53	109.03	107.88	103.8	103.99	101.32	104.75	102.13	100.14	108.16	105.01	104.14	103.1	105.68	105.95	104.66	102.57	104.12	105.62	107.55	101.92	104
110.37	110.56	106.26	107.08	109.77	108.57	108.93	105.51	109.51	106.13	107.86	108.16	104.01	107.49	106.94	103.08	110.77	106.91	114.7	107.99	108.22	105.44	109.96	107.16	106.43	106.2	106.85	105.64	104.86	104.62	107.99	107.48	107.37	103.08	105.41	107.86	108.76	107.48	109.75	109.75	110.06	107.01	110.26	108.1	112.99	111.76	104.25	109.54	106.92	105.7
106.86	106.61	104.97	109.49	105.7	104.21	107.35	103.48	105.88	106.65	105.54	110.54	107.32	104.73	106.96	109.54	106.86	103.27	111.48	105.54	110.8	109.71	105.56	108.45	107.82	110.21	106.71	103.96	104.38	106.73	105.57	106.73	101.88	104.05	104.79	106.27	106.69	104.73	106.45	107.11	104.23	113.22	104.17	107.61	112.48	102.01	108.31	110.58	106.96	104.59
109.44	107.61	104.73	107.91	102.83	106.44	105.87	107.81	105.58	104.41	109.12	107.91	106.7	106.17	108.02	104.88	109.28	111.48	103.49	108.93	106.51	107.3	106.26	108.53	106.99	108.95	107.79	110.39	106.31	106.8	111.88	111.2	108.06	110.5	106.81	106.04	106.08	106.83	108.93	109	109.16	110.92	108.58	102.86	108.4	107.15	108.57	109.03	107.27	109.44
104.37	107.73	106.19	106.98	106.14	101.48	104.89	107.02	109.05	99.773	106.38	107.45	103.37	104.68	104.22	106.89	110.31	104.34	103.23	108.73	102.32	100.78	102.95	107.03	108.31	106.31	108.1	101.48	107.09	104.71	104.78	107.2	108.37	106.36	104.5	104.3	107.97	108.08	107.6	107.31	106.13	104.52	105.02	102.42	103.2	107.55	106.64	107.49	98.946	103.46
103.18	98.972	98.867	97.375	95.264	97.62	96.817	98.855	106.78	105.71	97.156	97.186	99.863	98.567	96.292	99.993	102.52	106.03	96.562	99.385	100.95	96.587	101.97	99.512	93.669	96.264	98.978	98.605	99.904	95.945	99.681	95.723	94.317	100.93	97.772	101.5	102.07	103.02	97.575	97.228	96.159	98.31	102.76	100.35	94.335	97.377	96.577	98.838	95.604	96.834
111.31	107.18	109.85	107.06	111.9	107.01	106.51	105.74	108.76	104.44	106.33	109.56	108.13	105	111.18	109.07	108.25	112.26	112.86	109.4	104.49	105.63	110.94	109.25	107.47	107.38	106.64	111.99	111.54	106.58	107.35	109.82	106.5	110.48	109.45	108.81	109.74	109.62	109.77	106.15	105.21	103.28	109.28	109.32	110.54	103.76	106.51	106.76	108.68	106.11
109.33	105.61	105.04	107.54	110.68	104.24	110.32	108.87	101.4	107.03	106.56	107.3	103.21	105.68	108.97	109.2	108.68	105.12	108.11	103.59	112.56	107.19	106.27	112.13	106.49	108.51	108.19	107.27	112.59	105.37	108.96	104.42	106.95	110.18	107.29	111.89	107.71	110.03	109.53	112.67	110.2	106.72	113.32	108.29	107.3	110.86	102.01	106.99	106.64	103.38
110.35	108.92	112.84	109.68	106.04	111.36	108.68	100.6	108.77	109.02	110.9	107.58	103.25	104.22	109.54	109.41	110.06	112.82	106.76	110.13	106.28	108.22	113.04	105.53	109.48	110.02	107.04	109.46	112.15	108.42	106.26	108.98	110.18	106.23	108.41	108.43	108.3	108.99	111.61	106.91	109.09	109.62	109.88	106.64	111.08	108.91	110.33	112.11	105.74	108.54
107.67	100.71	104.15	108.18	104.43	105.28	104.47	104.47	106.4	99.924	106.85	109.53	103.56	104.94	110.69	103.72	106.51	101.19	106.94	108.04	104.81	106.35	102.94	109.82	103.43	107.81	105.3	106.71	102.22	105.88	103.19	104.8	106.6	103.3	103.36	104.74	106.69	107.24	106.7	109.9	105.67	107.06	107.76	107.27	103.28	102.83	107.14	99.492	108.43	108.86
104.93	107.66	108.91	108.03	107.17	107.09	105.41	108.83	106.95	104.62	104.42	106.87	108.23	107.24	105.33	103.82	108.14	102.18	110.73	106.37	103.63	109.92	107.67	104.41	103.63	108.66	108.24	103.8	106.3	108.6	104.21	109.72	108.76	105.06	106.79	108.46	107.84	105.05	105.32	109.39	102.9	104.13	104.99	108.05	107.09	103.31	109.79	108.14	105.01	105.14
97.763	99.788	96.425	99.142	100.59	97.119	93.772	101.05	98.512	94.958	99.704	103.1	102.46	96.163	97.599	101.04	99.802	98.599	98.535	102.69	99.954	99.165	96.261	97.98	96.852	96.061	101.93	93.304	98.847	94.931	95.036	95.993	93.598	96.599	98.355	91.685	97.044	100.07	97.835	100.52	96.093	97.181	98.792	96.705	99.618	99.175	93.391	94.913	101.51	95.353
105.22	111.28	107.91	102.59	107.8	101.28	103.79	107.62	108.17	104.21	105.93	103.44	102.42	105.27	108.44	105.2	109.04	106.65	107.45	105.99	107.91	104.96	108.72	104.69	102.61	105.26	106.25	102.42	106.06	107.39	104.77	106.3	104.26	107.99	104.71	106.42	105.51	105.48	105.75	105.66	106.9	104.59	107.2	105.6	105.76	106.39	106.35	106.44	104.48	99.278
105.13	105.04	104.74	105.27	102.52	104.44	106.6	105.73	107.14	103.44	105.38	102.61	107.13	103.14	109.92	103.04	108.36	105.19	109.92	106.38	102.09	102	109.58	104.35	106.98	102.85	106.45	105.64	109.01	104.96	102.03	108.06	109.81	101.94	109.49	109.82	106.5	106.81	107.7	105.26	102.38	109.61	102.16	105.74	109.85	107.58	106.8	110.01	108.38	107.68
105.74	103.39	106.53	102.57	107.34	101.09	104.55	105.28	107.58	106.76	108.91	104.18	109.19	106.33	105.47	105.74	105.2	101.54	104.13	102.79	97.919	107.9	105.53	109.97	103.93	102.43	103.72	100.75	104.72	102.66	106.92	107.7	108.12	101.93	110.72	106.43	104.77	103.94	109.37	110.42	103.82	103.55	103.75	106.89	105.87	106.44	100.13	104.15	102.84	106.12
103.7	100.46	99.751	102.7	95.95	103.82	93.231	107.18	106.16	99.535	100.51	100.84	103.55	101.16	98.457	100.43	101.07	98.212	97.998	97.097	105.82	102.55	102.6	101.51	98.436	97.828	101.5	99.179	101.19	99.93	103.58	99.417	101.59	95.344	98.469	95.594	99.043	98.389	102.81	99.468	100.18	97.347	104.41	99.012	98.406	104.01	100.16	102.96	101.07	101.8
108.99	106.59	101.86	102.51	106.16	102.4	105.93	107.82	106.86	106.76	107.99	100.49	107.74	107.89	107.8	102.32	107	103.28	107.46	106.89	105.82	104.83	111.45	103.77	109.55	107.7	110.79	107.1	108.55	108.25	106.82	105.86	111.48	109.78	107.18	104.84	104.78	105.9	103.02	104.26	110.88	104	104.62	109.07	113.67	108.38	108.69	106.49	107.59	105.78
109.81	113.7	112.27	110.65	106.41	109.31	110.34	107	104.21	104.85	105.69	106.4	107.99	111.03	109.98	107.33	109.77	108.2	109.65	110.83	106.63	110.26	107.72	109.89	105.67	107.31	110.18	110.98	110.98	106.18	107.35	107.25	106.57	107.82	111.82	111.13	107.51	109.22	108.24	110.2	109.53	111.45	107.55	107.39	107.18	113.48	105.64	110.25	109.09	111.15
103.41	108.22	106.3	104.56	104.73	105.76	105.43	105.16	103.41	102.8	107.29	104.54	104.93	108.18	101.42	103.23	106.4	105.36	106.01	104.82	102.97	105.75	108.96	105.59	108.36	108.96	100.56	104.43	105.82	107.47	100.36	102.78	107.25	107.77	105.09	111.38	105.85	110.82	103.52	110.54	104.69	108.38	106.42	106.61	105.7	101.3	107.87	106.28	103.61	109.23
104.98	108.34	109.73	105.94	111.23	109.38	108.68	111.47	107.52	110.17	108.33	106.51	111.91	107.81	110.59	114.91	110.47	102.54	106.18	106.71	105.96	109.13	111.06	105.84	113.44	111.13	108.47	106.6	111.81	113.19	111.57	109.4	107.04	107.6	106.17	108.36	105.16	108.12	112.32	111.47	111.5	108.89	108.97	108.05	106.25	104.92	107.08	107.34	107.22	112.61
108.43	110.03	104.12	104.15	107.1	103.99	107.56	107.32	106.67	108.17	102.72	111.73	110.24	111.95	112.34	111.2	107.34	111.09	107.95	110.9	108.15	106.38	104.5	108.79	109.46	110.51	106.55	108.24	106.89	109.59	110.75	108.82	107.47	105.62	108.5	109.56	104.28	109.47	106.16	107.22	104.67	106.27	105.37	108.09	105.4	109.25	107.45	104.67	103.37	108.53
113.92	110.21	108.34	116.25	111.58	109.27	105.88	106.69	108.63	106.06	110.75	110.07	114.17	108.5	108.51	112.32	105.74	110.58	111.66	108.7	111.09	111.6	109.76	106.59	100.71	112.7	112.07	110.11	112.4	110.99	112.84	112.49	108.91	110.07	112.49	111.82	110.73	113.16	110.28	112.98	111.72	105.86	107.46	107.84	111.89	114.19	112.89	109.83	113.13	109.4
109.29	107.37	107.81	107.44	105.3	107.57	110.62	105.7	107.99	107.63	110.78	108.43	106.19	110.72	113.42	107.69	111.39	112.39	110.44	111.85	110.7	108.14	109.37	109.71	105.28	108.13	104.92	107.41	107.9	108.06	110.08	102.38	103.37	112.05	111.81	107.59	110.45	109.99	106.45	106.54	105.86	108.11	108.08	107.14	112.32	111.37	106.83	110.7	110.21	108.9
99.798	97.065	95.362	100.12	94.406	96.77	96.107	101.11	94.146	97.138	99.783	99.891	99.252	94.762	97.261	96.647	94.788	100.94	99.171	100.34	102.36	100.31	101.11	101.22	98.506	100.58	91.282	99.468	99.429	99.022	96.885	98.587	97.93	99.563	101.79	97.049	93.969	99.448	94.425	97.718	101.38	97.358	100.94	101.82	98.744	99.366	102.01	99.603	98.837	99.032
102.16	111.47	113.13	107.38	105.1	113.4	108.84	112.14	111.2	106.14	106.29	108.42	108.57	109.86	108.43	103.38	110.17	106.63	108.95	105.64	109.37	110.07	108.59	110.17	113.95	109.65	108.31	110.28	107.72	106.03	108.35	107.2	111.59	110.39	106.56	109.12	109.48	109.27	106.94	110.64	111.35	107.85	110.72	106.09	105.34	105.61	106.83	110.51	105.41	106.59
104.23	100.31	105.44	97.194	98.539	99.614	100.82	104.41	103.65	98.274	101.16	97.951	101.98	102.01	102.51	100.8	97.769	96.941	98.716	99.971	102.21	104	97.468	99.67	97.251	98.427	100.99	98.018	101.84	100.14	100.48	104.54	100.6	100.34	100.71	100.05	101.76	102.77	102.44	102.49	95.612	101.92	96.629	103.95	101.42	102.82	96.419	99.831	97.863	98.866
105.41	102.13	102.6	105.26	102.34	107.23	103.64	105.38	104.98	99.545	106.99	103.21	106.11	104.8	106.72	107.45	103.7	100.32	106.1	106.67	101.56	105.95	103.76	106.88	108.69	105.37	105.54	102.86	104.09	109.25	103.46	108.11	104.98	105.13	106.51	105.08	100.54	105.08	108.19	108.68	105.68	107.05	108.04	106.68	106.64	108.57	101.16	109.46	104.68	106.54
108.44	108.92	108.96	107.66	103.15	108.15	105.05	109.31	108.8	111.9	109.14	102.1	105.03	106.84	112.81	108.38	108.02	109.65	109.5	106.4	109.81	109.68	108.86	106.18	109.77	107.25	107.26	107.97	110.28	108.02	104.63	107.99	106.76	105.77	108.14	111.08	106.6	110.78	108.39	105.82	111.88	108.05	110.87	107.02	106.1	102.28	104.16	106.53	108.51	109.98
93.578	98.048	98.08	99.35	93.379	93.2	98.735	98.964	100.29	101.26	97.315	98.626	99.161	102.68	100.4	96.383	96.182	98.743	96.692	97.337	95.543	100.53	97.795	93.733	97.433	103.6	97.879	100.51	97.796	96.685	95.169	101.72	98.113	96.792	100.91	96.045	98.799	99.3	97.992	102.53	97.725	97.976	99.113	98.001	96.619	101.33	99.9	96.168	101.78	96.183
105.07	106.46	105.85	110.18	111.3	109.81	106.95	108.62	109.46	115.25	104.47	110.53	108.39	105.22	111.04	107.82	112.72	103.97	112.3	105.87	112.25	111.04	107.82	103.34	107.13	110.1	105.9	108.15	108.1	107.63	102.97	106.94	108.81	109.33	107.67	106.26	107.52	111.01	112.24	109.8	108.84	109.89	111.02	104.26	104.86	106.32	108.33	111.19	110.39	105.02
105.07	113.66	109.56	107.09	108.52	113.11	102.93	104.45	111.27	101.41	112.11	109.55	107.69	108.86	105.48	107.85	106.88	110.55	108.11	106.14	106.07	107.24	105.83	106.93	105.61	105.26	106.8	108.87	109.94	107.38	114.58	108.67	107.9	107.69	104.66	104.51	113.18	102.56	113.29	106.79	109.75	107.23	110.67	110.03	103.63	104.8	105.71	111.27	110.83	112.37
108.77	111.02	112.79	109.12	111.95	112.02	109.62	107.84	103.45	106.82	110.18	106.91	108.94	105.18	109.98	108.22	109.62	112.29	109.15	111.87	108.04	108.86	107.58	110.38	112.56	109.59	107.74	109.42	110.78	114.31	106.79	108.44	108.34	108.29	104.7	105.44	110.09	108.6	104.73	109.67	111.39	107.59	104.31	106.76	109.5	105.25	106.92	108.03	110.69	108.53
106.32	108.93	109.73	104.92	102.75	102.02	106.08	103.01	108.44	107.76	107.68	106.78	106.8	104.24	107.66	107.5	100.71	104.39	105.31	106.48	105.75	105.1	108.28	110.48	107.35	104.88	101.96	107.01	103.81	104.39	110.24	106.52	107.1	101.78	104.34	110.99	105.49	105.08	99.436	103.34	104.98	110.68	108.06	107.75	104.57	109.09	105.66	109.16	109.26	104.41
99.02	94.927	102.07	96.974	98.877	95.202	102.71	98.001	100.49	96.277	97.43	91.837	99.01	96.039	96.923	94.003	100.46	98.428	98.715	100.42	96.792	98.525	95.387	97.243	98.858	100.01	97.135	98.281	96.972	101.23	101.41	95.731	98.837	100.08	95.021	95.824	98.627	99.921	102.43	97.103	97.342	93.335	97.515	98.241	93.356	97.442	99.23	98.911	94.34	99.129
100.65	105.38	98.617	101.56	107.2	102.02	102.89	102.01	101.7	102.2	100.37	106	106.56	102.5	104.07	103.98	106.71	103.61	106.24	98.473	104.38	105.98	101.36	100.05	105.62	99.951	106.56	108.1	107.09	103.66	100.03	102.29	100.33	102.38	105.82	99.035	100.61	103.41	102.69	101.31	104.1	100.41	99.006	101.64	99.178	101.53	100.58	102.87	99.337	102.05
104.06	106.34	105.3	102.54	101.72	104.22	103.18	108.67	102.59	106.86	104.41	107.85	106.15	107.95	106.6	104.74	106.27	103.62	104.11	105.24	106.21	102.95	112.41	107.14	106.11	104.08	105.62	106.07	105.03	107.98	101.27	105.68	104.7	104.37	100.84	105.01	109.25	104.55	106.59	107.16	104.54	108.45	105.04	103.19	106.02	106.77	110.14	105.12	99.531	107.24
110.44	114.41	110.07	114.85	112.24	110.33	111.61	105.65	111.86	109.41	109.12	112.92	111.05	111.6	111.12	107.09	110.08	111.91	112.22	112.41	112.51	112.83	108.85	105.13	110.02	111.55	110.2	111.79	110.69	109.75	111.06	113.72	115.3	110.72	112.36	112.06	110.32	112.67	114.07	109.33	110.18	112.96	114.21	110.24	113.33	109.18	107.89	108.87	113.17	114.05
105.89	106.18	100.29	102.78	104.34	106.24	104.14	99.429	108.23	101.71	106.28	102.75	103.63	103.44	107.4	107.43	103.63	107.64	108.21	106.46	102.6	104.68	107.13	101.47	103.95	103.79	104.9	102.36	107.38	102.42	108.01	104.84	103.12	103.54	102.15	105.92	101.36	104.84	102.33	107.07	109.6	105.14	104.39	105.6	106.16	110.72	105.29	105.18	105.35	109.23
100.39	100.38	102.57	102.01	100.52	98.197	102.46	97.515	96.968	99.445	103.08	100.51	99.971	98.59	99.263	99.93	101.97	100.94	100.79	100.82	98.251	95.939	101.79	98.497	99.933	99.499	98.678	102.73	106.55	99.836	93.641	98.047	101.62	101.66	99.644	102.33	105.91	102.69	100.97	95.843	97.818	99.777	100.39	101.27	97.027	99.834	102.76	99.261	95.344	102.31
107.25	110.71	109.98	110.13	107.89	108.32	101.67	104.9	110.35	107.98	106.75	104.88	105.19	108.31	102.91	111.03	111.32	113.21	107.05	109.7	106.63	105.51	106.58	106.04	105.33	110.62	107.88	108.16	109.82	115.63	107.13	103.52	106.01	109.08	108.1	106.13	106.85	109.62	107.51	102.95	108.76	108.75	101.9	104.32	106.78	106.37	111.45	112.04	106.36	110.64
105.47	111.37	109	104.08	109.12	108.88	105.95	106.22	112.3	110.38	105.28	107.28	106.97	105.85	110.6	109.02	108.62	109.06	114.71	105.98	108.51	109.52	103.37	106.24	111.2	105.64	113.85	108	108.81	108.02	104.95	109.52	109.11	112.11	110.16	111.04	107.58	110.5	110.72	110.17	107.65	110.14	109.72	112.51	109.84	109.41	111.4	109.34	105.26	103.99
99.033	97.469	95.337	94.248	93.447	95.843	97.851	98.631	97.81	95.941	97.147	95.986	98.706	96.105	97.232	96.845	102.17	97.593	100.04	103.13	98.322	96.064	102.96	99.192	95.466	97.866	97.872	97.266	100.4	99.819	101.83	98.477	95.93	101.22	98.789	95.819	99.505	95.823	95.348	99.447	101.02	95.884	92.113	93.555	95.81	99.462	97.273	97.383	98.377	97.995
97.747	100.78	100.62	101.62	100.45	102.4	100.11	100.02	95.982	105.47	100.12	99.843	95.919	98.2	99.598	95.588	99.325	96.576	97.248	99.271	100.28	103.49	102.37	101.55	99.896	99.338	96.332	103.02	96.164	99.621	95.044	98.243	101.76	103.18	103.88	98.088	97.322	96.878	96.228	100.75	97.8	98.298	99.624	102.33	103.82	97.219	95.327	97.432	97.594	96.3
111.26	110.85	110.68	103.43	105.04	105.4	104.08	108.41	110.66	109.74	106.04	107.11	111.85	107.71	105.02	108.24	110.18	109.48	107.63	112.6	106.58	105.97	109.34	109.58	111.38	110.23	110.63	107.47	108.84	110.65	107.63	107.68	107.74	108.7	105.7	110.06	109.36	107.66	108.76	110.17	109.25	105.67	105.29	110.69	109.45	104.7	111.69	110.44	111.67	112.16
105.77	106.51	101.86	106.16	106.55	105.84	108.57	108.58	106.96	105.85	107.25	106.59	104.14	105.06	105.73	103.58	105.87	107.21	105.07	107.09	107.24	101.47	108.92	103.67	107.24	103.9	103.32	107.7	104.85	109.2	106.79	105.66	105.02	104.11	105.51	107.23	104.15	108.7	103.09	110.14	101.91	103.2	103.11	107.1	108.36	107.27	105.12	106.79	113.82	104.44
102.94	105.09	103.26	108.62	105.05	105.41	105.37	108.77	106.74	103.82	107.44	104.35	104.25	107.09	109.04	104.4	105.43	106.56	109.87	101.85	108.2	106.45	101.88	106.66	103.62	107.69	106.36	104.58	109.55	102.64	110.56	104.25	106.3	101.3	107.78	102.83	108.31	108.99	103.2	101.95	108.2	104.55	109.3	113.16	104	105.97	107.94	104.5	106.46	102.15
109.06	109.47	104.17	103.67	105.77	101.9	104.64	107.76	107.34	102.32	103.91	105.79	109.42	106.31	107.98	111.03	112.09	103.77	108.03	101.22	107.12	107.36	105.31	108.86	107.48	108.77	106.24	105.91	105.1	107.34	111.95	104.96	99.351	104.08	103.77	105.28	111.27	102.12	109.46	110.03	105.68	108.71	111.76	103.92	104.88	107.63	104	104.59	109.61	102.92
108.18	107.47	104.05	107.9	108.16	109.76	107.11	106.2	109.85	104.94	108.11	107.85	109.41	108.17	108	104.69	110.43	105.38	111.92	102.84	107.74	107.6	110.22	107.54	107.37	109	111.97	106.26	113.13	103.43	109.39	104.74	105.99	111.49	106.64	105.48	109.33	111.49	104.4	103.9	106.33	108.53	111.01	103.25	105.82	109.34	103.85	112.03	105.05	110.81
112.1	107.88	108.57	104.6	113.4	109.06	111.64	111.06	111.44	108.59	114.99	112.4	110.04	110.8	111.2	112.11	111.4	108.06	111.83	106.81	108.45	109.78	106.71	112.58	111.7	111.87	110.35	114.07	111.34	109	106.52	108.81	109.3	105.07	112.21	107.91	109.02	106.51	111.26	113.49	110.47	113.14	112.56	109.38	110.61	114.19	109.81	109.09	109.41	108.98
112.29	107.66	111.49	108.56	107.07	111.32	105.81	110.69	109.02	108.96	106.91	107.96	109.38	105.38	109.02	105.53	111.08	105.54	108.66	110.42	105.32	108.63	111.41	108.88	104.64	108.88	107.6	107.82	109.82	103.67	106	108.88	107.83	112.1	106.39	107.29	108.93	109.59	103.52	106.06	109.56	107.01	104.61	109.41	109.07	108	112.24	107.77	107.25	107.53
107.31	109.32	109.33	107.65	109.59	105.82	110.78	110.44	105.7	108.54	108.51	105.35	107.47	112.91	105.97	110.82	109.52	112.63	105.17	110.08	107.46	108	104.26	104.35	111.39	106.57	108.35	107.28	106.5	108.13	107.94	108.29	108.2	108.03	110.12	106.83	106.31	103.55	109.39	107.28	107.54	109.77	110.67	110.49	110.34	106.17	107.46	107.34	105.71	107.01
101.86	101.78	103.41	100.77	103.21	98.632	100.03	100.37	98.745	99.498	100.59	105.3	100.76	95.158	99.814	99.584	102.11	103.86	100.6	98.164	101.79	99.751	101.13	101.16	92.641	94.63	103.98	97.289	103.37	99.052	102.45	103.68	101.82	99.706	100.91	98.535	98.18	102.22	102.94	102.47	99.31	95.804	101.08	98.545	105.08	96.649	99.345	102.44	100.3	102.05
109.85	112.43	112.5	113.71	109.3	109.99	109.29	110.23	110.58	111.11	104.79	114.07	113.08	112.69	109.63	107.14	112.84	112.49	114.83	106.28	111.23	110.69	110.15	105.51	113.49	111.05	112.64	108.12	108.51	107.81	110.24	110.89	112.65	112.8	113.95	111.16	107.49	107.56	115.09	111.13	106.9	111.1	111.44	111.69	110.43	112.99	111.21	107.87	112.23	108.76
103.35	104.3	106.63	106.07	106.12	102.35	105.53	104.96	108.38	103.44	103.47	102.29	106.14	107.4	101.91	102.37	109.05	98.134	106.92	105.22	104.36	104.54	108.54	104.76	108.35	104.43	109.94	105.09	107.06	107.58	105.22	110.67	106.14	104.33	107.47	103.47	106.94	106.92	107.55	104.29	103.29	105.22	103.99	101.78	111.15	105.3	103.61	105.13	107.34	107.14
110.62	112.85	110.11	107.47	110.19	108.2	111.33	110.37	108.41	106.56	111.55	106.96	105.4	112.19	106.23	108.37	103.09	109.51	106.8	107.41	106.36	105.05	110.31	106.98	110.3	108.64	109.95	108.81	103.1	107.02	110.39	110.69	106.94	105.66	107.2	109.78	110.42	112	107.55	106.29	110.34	109.15	107.79	109.91	104.01	108.76	111.22	109.19	104.7	109.47
107.67	105.48	105.73	106.71	109.67	105.99	108.31	105.13	106.53	106.46	109.15	107.28	106.31	105	106.97	108.51	105.75	103.74	105.03	103.52	106.06	110.14	109.27	103.93	110.91	104.47	106.39	107.11	105.44	107.02	104.27	106.89	106.82	109.76	113.28	111.16	104.8	107.79	101.62	107.5	105.01	112.14	108.87	103.44	103.84	109.3	103.87	105.29	107.18	107.13
109.87	104.22	105.95	110.86	109.2	109.24	112.97	111.01	107.62	111.13	107.28	109.72	108.68	109.45	110.16	101.93	105.98	108.33	106.11	106.79	109.92	106.37	109.86	102.71	105.78	105.89	103.83	108.83	107.75	107.6	107.72	103.67	110.2	105.33	109.57	107.45	109.13	108.58	107.45	108.39	105.63	108.3	107.46	103.26	111.16	105.1	102.34	108.27	107.89	105.34
96.031	96.938	95.884	95.786	97.065	95.652	103.64	95.022	100.1	93.931	94.467	101.66	99.166	98.213	96.544	101.59	93.705	98.745	94.897	96.435	95.795	101.94	100.31	98.079	101.78	100.66	97.999	96.058	99.561	100.68	98.281	92.453	101.3	98.275	100.87	98.998	101.53	98.804	96.974	98.788	96.581	96.491	97.919	95.468	101.17	98.571	97.215	97.115	99.656	96.865
103.84	103.09	108.88	109.78	108.11	109.56	109.18	109.11	112.07	109.76	110.12	110.49	105.13	108.66	103.93	107.08	107.89	110.81	107.69	109.27	106.57	111.17	111.42	107.19	107.51	110.76	110.76	107.18	111.65	107.54	109.29	108.37	107.08	108.72	106.74	107.31	105.56	107.51	103.47	108.45	110.86	106.14	107.9	110.25	108.37	109.89	103.62	113.71	106.17	106.87
105.03	106.36	108.18	108.04	100.93	104.5	106.04	105.98	104.06	104.89	108.32	104.95	104.05	107.63	104.41	104.34	106.5	106.29	107.99	107.59	105.15	110.02	104.65	103.8	103.84	106.57	105.95	101.87	105.74	103.32	105.41	102.98	110.17	104.81	102.1	107.15	110.55	101.81	103.17	104.28	104.54	106.67	106.7	107.79	102.85	105.73	104.47	104.99	107.42	101.86
97.866	98.882	96.705	93.566	104.74	103.7	102.72	97.73	97.018	102.28	98.39	98.448	97.326	102.68	96.368	97.636	99.376	99.252	99.983	98.565	99.335	100.13	97.246	97.317	97.614	98.754	98.113	100.07	103.46	99.171	97.883	99.151	95.781	99.668	99.303	99.937	95.639	104.31	102.65	99.418	99.331	102.42	101.98	99.64	98.321	97.844	100.44	98.55	99.786	101.05
101.64	100.41	98.697	100.64	98.493	97.817	97.987	101.66	97.081	106.9	96.268	100.96	100.11	98.262	95.903	100.22	102.77	98.295	103.54	98.206	99.326	101.44	99.3	101.77	100.63	97.093	98.669	104.15	103.94	99.7	105.03	97.353	99.063	95.777	99.961	99.088	99.152	100.16	96.909	101.43	107.39	98.181	100.51	96.823	98.755	100.87	100.68	100.47	99.362	98.622
98.123	97.463	95.389	98.472	96.357	94.935	102.03	99.015	98.604	96.975	99.838	100.63	98.233	97.524	97.116	95.876	96.969	98.427	97.18	94.475	99.704	100.86	97.012	96.754	96.493	94.739	98.527	97.817	100.32	98.581	96.557	98.028	97.372	99.436	94.899	100.73	98.281	94.962	98.56	95.249	99.588	100.57	101.39	94.425	98.122	99.278	100.05	94.478	93.053	94.08
106.98	108.44	106.44	109.56	104.92	104.28	102.79	107.4	107.5	104.8	106.26	110.04	107.18	112.55	109.58	108.75	107.27	104.5	104.43	105.96	107.38	105.21	109.13	109.6	108.65	105.87	111.12	107.83	105.49	107.25	102.69	110.28	106.61	102.78	110.79	103.39	107.45	105.82	108.75	109.76	107.82	107.75	110.81	105.68	106.58	113.51	106.09	111.22	107.65	111.83
108.76	111.44	110.4	109.29	107.98	112.62	105.95	113.39	104.59	110.29	107.63	111.49	107.64	113.93	108.39	112.7	113.46	104.39	110.8	108.2	109.61	109.39	105.67	109.9	108.85	113.27	110.99	108.56	112.57	107.7	111.32	107.88	110.3	111.48	107.27	112.1	110.66	114.78	110.8	109.11	112.06	110.88	108.25	111.2	104.59	110.74	105.89	111	111.45	108.81
104.71	105.81	108.03	108.2	109.82	106.61	107.93	109.15	104.22	111.62	107.6	104.5	107.17	104.46	109.79	103.84	105.72	105.22	101.15	104.77	107.83	105.14	108.36	107.07	107.14	106.33	109.32	102.77	109.83	104.33	107.26	104.99	109.13	106.21	102.36	105.55	108.32	105.33	103.07	109.81	106.55	105.22	111.02	105.21	107.93	104.53	108.31	108.07	106.67	106.31
105.76	110.66	103.48	109.88	109.61	108.93	111.04	110.18	103.35	105.73	105.76	109.56	108.9	104.86	103.78	113.02	109.64	111.55	105.56	110.57	109.37	109.25	108.44	105.68	108.22	113.43	104.07	105.11	109.07	104.5	105	108.43	108.1	105.85	104.78	109.99	111.88	109.33	110.66	107.22	106.6	109.5	106.92	109.44	108.76	108.06	106.28	108.36	104.6	111.15
97.562	95.572	96.507	98.727	101.21	97.62	94.302	98.393	97.367	95.462	97.21	97.798	96.907	101.91	97.992	96.322	98.776	99.189	97.248	99.274	101.13	97.523	97.336	100.21	100.33	100.02	98.597	95.696	95.92	96.375	94.884	100.15	99.784	100.12	99.358	97.132	93.77	95.978	95.652	100.46	100.39	99.287	100.86	95.297	103.57	102.15	100.34	97.69	95.998	93.394
101.66	108.84	107.03	108.24	105.3	107.58	106.99	106.47	107.33	109.63	108.83	109.61	111.92	102.8	102.54	112.2	108.07	112.34	104.94	106.6	107.84	108.18	112.36	112.47	109.26	107.88	108.64	108.65	107.92	105.23	108.41	108.58	109.41	108.71	108.18	106.79	109.8	108.68	107.74	106.99	101.1	110.18	110.91	107.91	110.68	114.83	111.08	108.34	107.44	109.62
108.23	108.61	108.71	106.96	105.18	103.53	103.91	108.48	107.76	103.33	107.18	110.49	105.95	107.5	104.03	103.89	103.73	104.92	109.71	106.48	107.81	102.73	109.1	105.2	105.92	104.39	106.04	106.71	108.19	105.19	105.76	105.99	105.79	105.77	110.43	105.65	106.05	103.15	105.77	103.42	104.73	108.24	104.64	101.69	110.95	105.71	107.88	106.27	103.54	104.08
106.36	108.31	109.27	108.84	112.63	112.06	108.49	106.21	111.01	103.46	106.87	112.82	105.72	105.99	110.5	103.53	112.67	110.78	109.44	106.81	107.45	111.11	111.54	106.74	106.58	107.66	105.97	106.43	109.09	106.85	109.77	111	107.24	109.21	106.64	110.76	111.53	109.58	110.28	105.09	111.35	111.33	108.8	104.46	106.71	106.23	107.96	109.8	104.26	106.03
97.392	99.097	97.111	95.863	97.877	95.258	98.266	100.46	102.82	98.214	98.218	96.522	101.05	102.34	98.931	92.923	101.86	99.584	96.067	101.49	100.06	100.88	95.24	101.6	100.77	98.657	100.76	103.32	103.95	101.68	97.395	97.629	94.508	100.49	98.755	100.94	98.159	99.452	103.26	97.816	102.21	100.28	101.29	98.269	99.066	99.242	100.07	98.059	97.979	100.51
107.89	109.62	108.05	110.04	109.11	109.55	111.32	107.11	111.75	110.15	112.84	107.78	105.89	104.09	106.82	105.95	107.63	107.98	111.78	104.71	103.24	105.32	112.26	105.74	105.22	104.47	107.75	110.28	109.95	111.23	108.84	106.69	110.37	108.86	106.91	105.65	109.27	108.28	105.63	110.28	109.67	108.35	107.49	107.31	106.34	108.5	106.43	112.77	108.67	109.75
104.31	110.5	105.25	104.59	107.02	106.36	110.48	108.2	110.51	112.32	109.04	104.56	106.79	109.91	109.33	106.08	106.39	104.14	105.67	107.03	105.78	108.21	112.52	111.74	111.94	108.54	107.8	106.58	110.4	108.01	110.19	108.84	107.47	105.82	109.91	112.24	108.09	108.79	107.03	107.32	105.45	110.96	107.56	109.38	106.29	109.54	106.7	109.12	111.51	108.11
99.858	100.23	99.758	98.375	95.87	101.9	101.27	103.1	95.576	101.49	102.2	105.77	97.861	101.87	101.98	99.682	98.847	102.94	97.791	100.88	103.12	98.029	98.854	102.48	98.252	101.27	100.95	100.29	97.918	103.9	101.72	101.78	97.09	102.05	98.538	100.71	99.492	104.1	98.316	101.81	100.36	105.49	98.254	100.37	98.962	103.07	104.09	104.21	101.21	101.99
106.84	108.76	104.76	107.84	108.1	107.94	106.23	104.11	107.54	103.71	108.01	105	103.22	102.83	103.14	106.08	104	104.2	106.65	105.1	108.03	105.39	104.21	104.1	105.8	108.93	106.46	103.02	108.64	109.95	105.82	111.31	107.2	108.32	107.18	105.8	104.98	109.56	102.92	104.5	104.24	107.12	103.21	104.93	103.17	110.27	105.52	105.71	108.05	106.7
105.37	106.42	110.18	109.07	112.44	112.85	108.69	107.6	108.45	107.61	108.23	106.25	112.13	107.45	107.75	107.91	110.9	106.47	104.22	107.72	108.08	105.89	105.16	112.17	107.39	108.08	107.01	107.05	105.96	109.38	108.84	110.32	107.11	106.5	105.09	105.32	112.42	106.27	106.21	108.46	109.16	105.18	108.35	107.56	110.32	109.95	108.56	108.62	109.12	107.23
106.76	114.81	109.03	107.93	107.94	111.78	107.13	110.36	111.31	111.17	108.67	110.09	106.08	107.7	107.62	109.78	107.02	112.57	107.15	105.3	108.37	105.33	109.13	109.75	106.93	104.67	103.56	106.44	108.7	108.32	108.42	109.32	108.05	111.15	108.84	107.47	105.48	108.56	106.16	105.44	110.86	110.6	110.92	108.99	107.51	109.97	102.65	110.38	106.95	109.17
106.36	107.39	102.85	104.85	102.46	103.74	102.1	109.76	105.51	106.83	111.52	107.31	108.05	105.41	104.46	107.97	105.17	109.19	100.56	102	106.92	105.59	107.93	106.27	112.28	108.2	113.79	106.25	106.39	105.19	105.05	108.11	106.77	103.52	107.95	103.44	106.91	105.26	110.08	105.21	109.18	107.88	108.14	111.29	105.17	105.57	107.03	107.36	110.28	105.17
100.53	99.914	93.423	100.34	100.77	94.231	97.145	96.594	95.762	99.558	95.749	100.52	95.774	100.41	99.646	96.964	99.093	100	99.74	101.94	99.761	95.069	98.42	97.618	93.837	103.16	99.038	97.875	98.984	98.785	96.429	99.379	93.009	98.472	99.702	98.045	92.639	98.491	96.627	95.091	94.775	99.893	97.414	95.824	98.553	101.26	98.086	96.402	101.88	93.877
109.71	106.06	105.59	111.75	109.43	104.94	111.76	107.8	110.6	106.15	107.09	106.24	111.82	109.1	111.94	107.61	106.66	108.92	106.61	109.9	109.73	106.58	103.1	105.63	104.53	105.48	106.94	111.16	106.55	109.62	106.97	107.93	106.08	110.12	109.77	106.3	108.51	109.36	104.1	107.31	105.11	112.31	111.6	108.1	108.36	104.22	109.2	111.89	110.61	111.32
107.1	106.27	111.01	104.11	110.35	104.91	109.92	106.42	106.28	106.89	104.23	112.89	100.56	106.09	106.16	107.57	103.27	107.32	102.53	105.67	105.54	107.22	103.05	109.39	105.06	104.38	108.54	104.69	101.78	109.38	105.84	103.35	106.06	104.88	108.48	107.36	105.8	101.48	105.64	101.5	105.18	104.91	100.86	102.72	108.95	109.68	108.35	104.79	110.29	107.65
103.61	104.84	101.44	105.15	106.91	104.07	107.09	104.08	107.05	103.51	106.95	104.12	105.97	108.2	104.99	107.21	106.05	104.32	106.02	101.77	107.3	103.64	108.36	102.85	104.41	110.39	106.58	104.84	105.59	101.35	106.5	108.71	103.93	107.1	102.22	106.39	105.28	112.86	102.91	106.81	105.75	104.48	107.15	107.82	107.35	108.69	104.66	104.72	104.34	106.66
107.37	109.47	109.16	107.54	111.69	108.42	108.3	109.36	106.29	113.36	114.67	113.85	112.52	106.93	115.81	109	111.19	113.1	109.49	109.22	107.43	112.92	111.14	110.64	108.88	108.34	109.92	109.66	109.09	112.52	113.1	108.23	107.88	105.66	111.46	109.69	109.3	111.28	109.34	106.17	107.73	109.41	108.18	110.3	110.78	108.94	110.1	110.3	110.28	112.99
107.1	106.57	101.38	107.69	108.02	104.77	109.65	105.19	107.37	103.19	107.78	107.14	103.89	104.87	102.92	105.88	107.1	103.64	105.4	104.91	108.54	102.63	112.02	104.42	106.08	111.19	104.24	106.44	104.49	103.53	110.25	105.8	104.9	109.62	110.32	101.47	101.34	107.65	104.56	113	107.8	105.5	103.08	107.47	104.58	110.28	104.17	106.34	107.22	106.05
107.33	108.03	108.27	108.54	106.81	112.06	103.01	109.78	108.32	105.86	102.15	110.32	105.08	106.58	107.56	106.54	111.35	108.35	108.29	110.14	106.47	110.44	108.42	106.42	107.5	109.48	110.31	111.78	107.91	106.95	108.96	106.75	106.43	109.07	108.18	108.62	107.04	101.7	108.25	111.54	110.4	106.83	109.05	104.38	103.59	106.84	106.09	112.96	110.65	109.01
99.012	99.234	97.004	91.59	99.942	98.252	99.37	103.74	98.385	101.24	92.346	98.251	93.897	102.31	100.79	95.894	93.471	99.728	98.929	103.88	95.762	101.97	101.65	97.576	97.803	99.974	104.61	99.888	93.998	99.266	99.046	101.27	101.59	96.027	101.24	100.49	102.82	94.198	92.3	98.342	104.53	98.721	96.755	99.054	101.06	100.94	98.45	100.28	99.097	99.219
98.589	100.36	99.827	101.8	95.169	94.925	96.228	99.552	99.882	96.35	95.985	94.175	98.992	99.633	102.58	95.611	97.761	102.34	97.955	96.118	95.953	96.981	100.15	97.607	98.825	91.8	97.413	100.25	99.129	99.486	96.414	100.39	99.279	97.441	98.135	95.636	101.58	97.082	97.231	102.36	97.829	100.12	97.398	97.876	92.808	100.5	98.705	103.09	99.365	102.55
105.62	107.84	105.38	105.34	103.99	107.48	104.52	103.06	109.31	106.43	101.25	102.32	105.37	101.49	108.2	107.94	101.53	106.74	100.5	106	109.72	106	104.35	103.47	102.93	109.28	101.89	105.25	108.66	106.89	107	104.96	107.49	107.7	105.34	108.36	108.95	102.86	103.84	108.91	99.292	104.95	105.3	103.87	102.66	104.19	105.09	104.15	107.45	108.99
101.88	103.88	107.35	104.34	107.97	105.34	105.88	107.03	101.63	101.07	105.23	100.23	104.13	109.66	101.66	106.52	104.11	102.3	107.96	110.22	103.53	105.97	108.07	107.25	100.9	108.83	104.42	104.76	102.58	102.26	109.14	109.01	104.62	107.51	106.9	107.03	108.5	105.34	108.26	106.59	102.76	106.45	105.76	99.392	111.07	105.34	105.47	104.03	105.94	102.03
95.143	99.234	102.03	97.01	99.193	99.357	99.024	93.417	95.986	101.65	98.908	96.111	101.62	92.655	100.51	94.296	95.787	100.87	96.401	97.951	99.335	97.674	92.056	96.816	99.199	98.231	101.69	99.598	93.018	99.512	99.097	99.16	96.952	98.382	95.116	97.466	100.1	100.86	98.372	98.767	98.975	97.273	98.253	99.878	98.181	96.497	100.7	95.375	96.023	98.074
109.37	110.9	109.93	113.86	109.84	108.21	111.48	112.91	107.44	110.18	111.87	108.83	111.59	110.53	105.43	111.01	109.91	105.12	113.11	108.8	111.69	111.89	110.22	108.69	115.14	112.93	108.47	109.39	111.24	109.38	109.58	109.67	106.62	109.04	109.26	105.46	106.02	113.67	109.56	114.09	107.45	109.47	113.31	112.11	108.73	105.94	115.01	106.65	111.33	113.05
99.124	92.092	95.291	97.814	98.869	97.425	100.76	98.698	94.823	99.532	97.114	101.06	97.535	98.769	94.616	100.82	96.161	96.365	94.546	102.32	99.188	103.1	94.813	96.213	97.48	95.153	94.718	100.45	98.121	100.33	97.947	95.799	101.88	100.58	97.978	98.995	97.455	97.78	98.362	96.491	91.969	99.44	98.548	95.346	98.028	99.494	97.992	98.25	95.543	97.442
95.218	96.135	96.523	102.78	97.452	92.875	98.153	96.293	98.222	101.71	97.015	97.789	102.03	97.634	95.001	97.984	100.13	98.641	99.245	100.27	97.399	99.395	97.476	97.041	96.853	99.211	104.28	95.875	100.5	99.03	100.56	97.767	100.7	99.968	94.961	101.98	95.935	100.14	98.621	97.614	103.1	99.366	101.22	96.319	95.787	96.744	97.404	97.011	99.177	101.28
102.07	95.172	98.715	102.06	99.11	104.73	102.53	103.17	94.957	98.558	99.008	101.94	100.21	99.061	103.95	101.59	101.35	98.618	103.7	103.94	102.63	99.928	99.563	103.55	103.57	104.18	100.45	102.86	101.91	104.51	99.284	99.875	104.18	97.58	100.73	99.866	101.42	99.656	100.33	103.56	101.26	101.33	98.577	96.239	99.322	103.78	102.45	99.483	100.14	101.49
102.07	97.896	98.063	99.525	96.657	106.59	103.27	102.57	100.44	100.36	95.949	98.482	96.353	103.28	103.4	97.954	103.38	102.64	102.15	95.689	95.007	99.66	99.982	98.874	101.17	99.759	100.29	99.359	100.41	99.715	103.47	99.627	99.934	98.538	97.266	101.05	101.22	103.08	102.69	100.71	97.75	102.31	96.912	102.21	100.03	97.874	97.75	96.556	97.173	101.06
104.52	105.86	106.71	104.35	107.33	103.13	101.88	107.15	106.86	106.18	106	105.32	106.26	111.07	107.34	108.47	105.03	105.44	107.61	104.02	105.2	106.04	107.07	103.86	109.47	103.76	105.45	108.06	107.23	102.66	104.97	107.46	106.96	104.47	100.72	104.5	104.55	108.54	109.23	103.02	107.73	107.93	106.3	108.33	108.41	107.94	103.09	108.54	104.42	103.15
95.714	99.551	96.292	99.337	93.877	97.789	101.54	100.45	97.126	95.101	99.814	95.977	100.97	94.65	100.27	96.569	100.3	95.216	94.196	96.738	94.545	96.891	96.211	97.301	97.308	100.67	101.31	99.528	97.812	98.544	99.005	97.655	99.87	98.857	92.76	100.34	98.352	99.809	95.136	96.082	98.577	100.91	99.278	99.338	95.523	98.235	97.621	94.661	100.21	98.492
106.43	106.51	108.19	106.35	109.46	111.6	104.47	106.36	109.22	109.68	105.22	110.21	111.25	105.46	110.75	104.6	103.31	106.74	105.08	107.39	112.03	107.57	106.2	110.28	108.94	114.35	107.84	106.31	104.64	105.51	105.73	110.19	112.11	107.32	107.23	105.41	108.53	103.54	103.14	106.2	104.32	108.43	106.6	104.26	109.2	108.81	106.18	110.1	103.9	101.71
95.158	101.05	102.26	100.56	98.087	97.248	95.333	99.812	99.735	96.337	102.38	95.904	95.237	98.543	101.38	96.838	98.08	96.384	94.2	95.638	98.667	94.885	96.35	93.828	98.543	94.681	100.12	99.598	94.546	90.484	95.426	96.483	100.15	97.256	97.799	96.202	99.052	97.036	100.13	94.245	99.052	96.51	101.92	97.03	99.278	97.626	99.421	96.638	99.314	93.666
109.88	109.66	108.53	108.52	110.58	109.9	110.78	108.14	108.11	109.2	105.02	109.81	106.4	107.02	107.72	105.19	108.11	106.03	109.01	108.31	111.16	103.82	109.94	109.59	113.66	105.6	109.02	106.22	110.21	110.93	107.58	111.15	111.09	105.13	106.05	105.95	105.66	109.77	108.9	107.92	110.9	105.33	107.41	106.94	112.39	109.56	106.29	106.71	111.28	110.29
105.71	104.82	104.09	103.63	105.2	105.36	110.6	105.58	108.21	107.15	102.92	109.44	104.21	108.71	105.4	105.94	103.58	105.19	106.36	104.99	103.81	106.14	103.59	103.38	105.58	106.66	107.6	105.35	105.42	105.55	107.06	106.28	106.85	104.02	103.39	109.22	102.95	106.63	105.36	107.67	102.89	108.22	106.57	105.02	106.51	108.16	107.37	106.7	104.9	103.54
103.02	103.04	105.41	104.47	108.65	105.03	104.4	105.27	103.58	105.31	105.62	107.21	107.87	108.68	105.97	103.03	106.97	106.27	104.8	102.71	104.88	99.803	105.59	102.53	103.47	101.77	105.87	102.25	102.88	105.03	107.38	105.64	107.04	105.58	107.49	105.66	105.74	102.19	108.61	107.03	107.36	105.4	102.75	104.84	102.74	102.31	104.86	100.76	103.84	106.65
103.26	110.16	109.24	110.23	107.19	103.93	109.82	108.91	112.69	107.53	100.84	108.91	108.49	107.41	107.63	105.2	109.61	106.69	107	104.22	105.58	108.97	108.32	109.33	108.98	107.55	106.92	106.91	112.55	108.21	105.18	109.64	102.32	107.54	107.05	103.44	109.07	108.32	105.75	108.44	108.69	107.34	103.56	107.06	106.51	106.49	108.63	108.84	106.5	109.28
106.06	104.07	105.05	108.58	110.41	104.86	105.75	106.65	101.81	109.79	105.89	108.71	106.41	105.46	103.49	102.8	107.62	110.72	108.37	103.06	106	101.8	103.91	105.86	108.45	109.23	107.75	108.84	107.19	104.61	106.89	107.9	105.87	105.01	107.78	105.89	106.85	106.67	109.57	103.01	104.69	106.28	103.09	103.76	105.46	105.07	102.9	110.8	104.33	106.34
105.38	104.28	109.95	107.47	107.94	105.85	106.06	108.26	108.54	107.76	109.12	108.47	109.47	104.7	108.98	108.02	111.49	108.66	106.69	108.28	107.48	106.54	111.45	110.82	106.46	107.9	109.08	103.82	108.7	108.41	107.53	111.01	107.11	109.07	110.25	107.24	105.52	105.74	111.07	108.76	109.99	105.96	108.08	108.18	101.07	104.27	110.46	109.11	106.2	109.65
110.25	104.06	107.32	102.2	107.75	111.11	105.6	106.68	105.06	108.5	105.29	103.68	103.38	107.03	101.63	105.57	107.21	102.55	108.71	105.89	101.95	105.17	107.72	104.3	106.19	106.01	106.46	107.24	101.99	106.32	105.12	105.22	107.29	103.05	101.64	105.68	107.37	104.58	106.1	107.07	103.06	106.37	100.46	110.24	107.97	107.08	101.68	107.2	110.6	100.4
102.36	102.42	97.345	102.71	97.715	102.42	102.54	104.05	104.13	100.15	100.13	99.293	101.77	101.65	103.24	104.33	102.05	104.99	102.3	96.905	100.63	99.498	101.51	100.22	100.62	99.7	96.888	106.25	106.46	103.29	99.957	103.51	101.91	99.388	99.575	106.58	101.23	100.33	101.12	102.46	97.98	101.84	99.231	100.15	106.91	101.75	100.35	100.21	100.51	96.689
108.4	108.36	106.56	111.76	105.09	113.11	103.8	108.6	108.94	104.26	105.43	109.26	107.74	107.62	108.08	105.85	102.06	110.22	107.73	107.42	114.55	113.62	112.33	110.15	111.41	109	101.46	107.23	104.53	110.08	112.11	110.46	103.89	106.11	109.3	109.2	108.06	106.57	109.61	111.66	108.11	109.54	107.28	111.7	105.33	104.05	106.7	107.85	104.17	108.72
98.586	102.67	96.343	95.82	95.577	99.961	95.931	98.176	94.327	97.304	97.527	94.118	100.44	100.03	101.54	104.71	104.01	98.761	102.01	98.233	99.416	100.19	95.274	102	97.486	93.978	94.827	103.38	99.06	97.754	96.557	94.932	100.95	99.382	98.953	97.691	98.229	97.23	96.133	97.703	99.28	98.994	98.642	93.752	100.29	103.95	96.773	100.19	102.71	95.24
104.38	105.62	106.2	108.34	109.81	102.64	107.61	108.44	100.91	109.12	103.15	105.03	107.33	107.17	107.4	107.64	108.29	102.5	110.76	103.2	105.23	104.24	108.24	110.8	109.16	103.19	108.21	108.91	107.13	104.22	109.01	101.71	100.79	107.17	102.83	108.46	106.48	101.91	105.78	105.14	104.29	107.99	106.16	104.05	105.99	110.62	104.43	106.84	106.11	104.5
107.78	110.48	110.28	111.45	108.11	114.15	107.71	115.99	104.64	109.74	108.75	102.52	110.34	107.42	110.7	113.3	106.76	109.48	107.3	107.4	106.48	110.69	105.46	111.21	110.55	103.88	116.26	109.52	113.61	109.47	107.16	115.13	111.2	110.09	106.75	107.52	109.19	111.67	113.35	108.68	111.6	103.58	101.59	110.31	106.95	103.65	111.93	108.08	109.09	111.41
106.92	103.31	105.26	102.32	104.68	101.25	103.94	107.97	103.03	106.22	103.63	107.17	105.38	107.17	104.88	102.67	106.81	112.4	103.63	106.88	100.3	103.31	102.78	107.6	101.69	104.25	103.4	102.61	106.7	105.77	101.36	98.995	102.97	106.59	104.43	107.18	107.13	107.7	102.35	110.46	107.15	105.95	104.86	105.24	105.07	105.01	102.69	106.87	105.25	108.55
99.843	100.2	104.34	98.841	100.61	101.81	104.88	104.27	100.93	101.31	98.918	97.867	100.5	99.158	95.439	103.89	100.66	103.93	97.252	100.52	101.44	101.09	101	100.21	100.54	98.367	97.521	103.39	101.05	105.27	102.6	101.68	100.56	102.62	103.09	99.821	96.011	101.38	101.95	103.63	101.42	101.59	99.937	98.748	99.524	103.67	97.581	96.557	100.03	99.885
94.832	98.858	98.94	98.873	96.731	98.179	96.892	100.11	99.957	102.45	101.16	103.28	100.42	98.275	101.93	99.583	96.818	99.163	99.231	101.97	93.99	100.14	99.39	99.067	99.431	96.525	106.38	99.995	102.72	99.393	93.65	98.226	96.257	101.2	96.57	93.055	98.069	100.16	97.907	95.157	103.76	100.1	91.434	99.206	100.1	96.512	97.353	100.52	101.03	99.564
109.09	108.96	107.02	106.79	106.74	107.24	109.13	111.97	105.94	104.86	110.53	106.31	107.89	109.85	106.5	111.57	106.96	107.63	105.73	108.43	109.07	112.1	108.6	111.04	109.29	108.77	108.59	105.65	108.7	108.39	102.98	106.01	103.29	109.17	105.98	108.24	110.45	106.86	102.54	109.41	108.14	107.64	106.63	109.3	105.56	107.84	110.05	107.14	103.9	107.97
101.7	98.323	99.262	104.2	102.76	102.78	100.23	103.51	96.1	98.184	98.383	99.707	100.02	99.822	102.41	99.577	99.064	101.19	99.681	98.874	104.27	98.874	100.18	100.26	100.9	99.045	96.476	103.48	104.35	100.5	103.82	98.268	101.89	102.68	98.577	106.44	101.2	100.86	101.88	102.36	97.14	100.19	104.36	102.9	101.32	100.5	99.107	102.16	102.4	100.48
109.85	106.97	111.34	109.8	106.05	106.13	110.3	105.93	110.37	104.9	104.66	104.65	109.2	110.28	107.59	109.6	110.27	109.59	108.8	109.09	105.04	108.55	109.86	105.45	109.05	105.78	104.99	106.99	106.48	108.5	108.21	109.01	107.16	110.91	110.91	108.16	111.01	110.16	108.33	104.83	107.13	107.21	107.61	106.44	111.92	115.04	110.34	106.71	112.67	108.31
105.85	110.88	107.92	109.37	107.84	108.23	110.23	109.84	107.22	107.76	114.1	108.47	107.51	110.47	108.59	109.83	109.06	111.43	109.98	107.27	110.51	107.97	108.92	108.71	107.98	108.43	109.01	105.11	102.89	110.51	110.86	110.9	110.98	106.38	110.21	104.8	114.96	108.02	103.43	107.72	106.45	113.46	110.77	107.31	107.5	108.12	105.51	108.24	108.99	109.27
109.24	109.74	108.23	111.22	110.73	109.74	115.45	108.85	108.65	106.82	110.58	108.75	108.79	108.78	110.23	111.91	111.03	106.26	105.81	109.3	107.3	110.61	108.53	109.3	109.42	113.33	107.32	108.96	109.03	111.15	113.65	111.31	107.96	116.7	118.2	109.64	112.15	106.23	111.47	113.79	109.21	111.04	110.4	107.21	112.03	110.29	110.78	116.75	111.04	108.95
104.76	106.12	107.27	106.32	107.96	105.41	104.34	104.84	105.69	106.6	108.85	102.43	108.21	104.67	103.36	110.2	104.43	99.847	103.78	110.11	106.53	103.27	107.38	104.37	109.41	108.04	104.63	99.83	103.04	103.34	106.68	105.82	101.02	105.27	104.25	99.62	107.94	101.28	102.55	108.9	107.79	101.39	105.04	106.43	104.2	102.45	106.01	107.17	103.87	105.17
106.62	102.34	108.38	107.69	108.32	107.06	110.12	104.54	112.93	113	105.93	106.18	104.91	105.75	108.98	114.28	104.19	112.29	108.53	109.82	108.15	108.29	107.2	106.57	110.62	109.96	106.12	105.59	109.2	108.56	108.59	104.67	110.33	112.6	109.48	107.14	106.34	110.07	109.74	106.04	106.9	103.86	107.12	107.84	107.93	110.32	109.61	103.88	108.22	110.63
93.472	98.154	96.197	97.715	97.559	100.18	102.57	98.09	98.092	97.671	98.813	97.906	96.745	97.299	103.65	95.108	96.742	98.771	93.28	96.067	97.294	96.748	99.296	102.33	91.444	99.148	97.14	97.506	99.019	102.44	101.56	99.313	100.83	96.819	98.896	100.92	98.629	100.14	99.406	97.565	94.275	93.487	98.091	100.2	97.539	96.51	101.29	95.316	99.147	98.994
100.62	97.125	103.98	104.27	100.07	106.31	103.55	100.86	98.157	102.34	98.125	95.962	99.578	103.45	99.048	100.39	101.61	95.085	103.32	99.576	101.26	93.62	104.5	95.334	99.34	97.87	99.397	104.47	100.29	101.45	107.49	97.81	99.421	104.53	107.06	97.031	98.368	104.82	100.32	98.693	100.3	99.776	105.95	105.09	101.74	101.53	101.51	101.46	97.96	98.484
110.43	104.41	103.99	103.74	108.94	104.66	106.82	102.01	103.21	107.6	106.18	105.69	108.22	101.48	100.89	106.49	103.31	107.18	107.68	105.7	102.53	105.35	107.41	112.57	106.61	107.93	106.19	106.6	100.79	108.63	106.57	108.97	108.04	110.21	102.84	106.24	105.02	108.78	101.25	106.51	105.63	111.69	108.79	103.83	105.05	104.32	107.41	105.74	102.4	109.79
109.75	106	113.04	108.21	104.97	107.29	107.55	109.97	103.93	106.85	106.35	110.01	110.73	106.32	109.51	108.07	109.06	109.32	103.25	109.84	110.58	110.1	107.56	112.46	109.43	112.41	107	107.3	111.87	110.12	109.56	106.63	110.06	108.98	108.86	105.81	111.19	110.96	103.43	110.94	111.1	106.48	106.28	106.25	107.05	109.89	106.43	104.71	103.77	105.23
99.874	99.711	102.5	103.04	96.825	97.487	99.099	97.783	98.42	105.37	98.786	96.693	99.039	94.803	100.92	96.784	99.429	101.73	102.1	101.69	96.107	103.27	100.83	97.82	102.67	102.87	100.79	96.884	97.028	97.756	96.855	104.25	103.44	101.23	101.03	99.325	99.838	99.138	97.931	98.62	98.596	101.12	98.709	100.61	100.37	96.935	96.75	100.44	97.528	99.765
106.37	105.64	109.12	106.54	108.74	106.54	109.65	106.13	110.96	108.22	105.7	106.92	110.91	108.7	105.44	109.13	108.2	111.89	105.76	106.57	105.26	109.48	104.89	105.72	108.31	107.68	110.56	108.43	111.88	106.76	109.82	115.27	107.79	108.34	105.17	107.73	106.04	107.84	110.7	105.65	106.9	110.89	110.96	108.55	106.75	107.98	111.1	108.95	105.25	109.16
106.9	109.28	114.31	109.31	102.84	105.26	111.4	107.52	109.24	107.04	110.01	108.98	107.65	108	108.04	110.63	108.24	114.57	104.26	110.62	109.15	111.26	109.54	109.68	112.09	109.77	110.07	109.49	111.63	113.34	110.1	111.44	107.74	110.45	103.52	106.59	110.8	108.28	111.06	107.04	105.49	108.03	107.59	104.88	107.1	106.62	106.45	107.82	110.87	112.84
103.72	111.45	104.94	100.66	108.42	103.27	105.53	105.1	104.33	105.32	105.1	108.59	103.88	102.73	107.83	101.8	106.2	106.49	105.52	103.46	104.64	106.89	106.05	105.34	107.64	104.82	104.79	105.01	102.79	109.37	107.21	107.09	106.41	105.74	105.3	104.89	103.2	101.99	105.6	104.16	107.14	109.12	112.67	100.57	111.33	102.74	105.29	102.48	108.03	101.46
105.84	104.88	103.85	105.39	107	105.75	108.09	104.38	107.11	108.8	106.43	103.03	105.75	107.88	108.09	103.79	103.76	100.75	102.24	103.11	107.34	108.78	110.41	104.09	104.22	106.3	106.02	103.93	108.08	101.56	108.1	105.96	102.78	104.13	104.41	110.45	104.53	108.34	107.38	103.6	97.772	107.38	108.92	106.05	110.91	108	105.26	103.69	107.95	108.32
108.07	106.66	105.67	104.29	104.78	104.42	108.47	104.2	102.85	105.11	104.54	106.4	107.07	105.81	103.98	103.14	105.71	103.45	106.37	111.9	107.1	111.93	107.16	101.03	103.62	103.09	106.04	111.95	107.56	108.68	105.42	106.4	109.06	104.22	102.86	102.32	102.66	108.33	106.74	102.98	108.13	107.83	105.97	108.51	103.63	104.26	103.35	106.46	107.25	106.39
110.35	109.08	108.95	109.86	108.22	108.39	106.56	104.8	108.27	108.16	111.37	108.93	107.8	104.49	105.94	106.97	110.27	106.81	107.71	108.65	108.05	110.55	107.83	107.46	103.65	109.18	107.46	106.41	103.47	112.17	108.82	112.07	110.47	110.57	112.72	107.84	109.8	103.57	109.49	106.41	110.37	108.9	108.21	107.55	110.91	108.73	107.81	109.21	106.77	111.15
102.84	108.07	105.96	110.2	110.41	107.1	110.25	104.83	108.95	107.15	105.68	106.37	109.02	103.39	104.61	107.47	104.27	105.89	105.98	106.65	108.48	106.11	108.27	105.4	107.02	104.06	101.92	101.45	106.11	108.03	101.24	105.33	105.64	103.03	106.85	105.49	104.72	102.6	101.32	105.65	109.04	108.11	105.17	103.46	110.89	102.39	106.61	99.186	103.88	108.09
106.71	108.76	106.96	109.35	110.99	99.96	104.19	110.54	105.37	105.63	108.8	105.75	107.15	109.91	105.58	110.37	110.49	111.27	108.61	108.44	105.98	105.08	108.22	103.75	103.22	105.75	108.44	105.53	108.32	109.21	105.8	109	103.88	105.99	107.87	101.35	107.08	109.49	104.77	106.38	110.74	109.29	106.15	107.41	104.88	107.28	107.93	109.98	112.42	108.39
100.22	100.3	99.69	95.794	96.923	99.032	97.487	95.086	96.616	101.35	99.7	94.392	93.512	95.938	99.469	96.88	102.01	101.78	102.43	95.795	99.231	93.436	96.664	101.02	98.111	96.235	100.99	99.18	100.72	97.364	96.919	97.079	98.491	102.17	100.68	97.625	98.237	94.49	95.852	104.15	99.526	98.536	101.56	94.656	97.142	99.162	99.015	96.356	96.729	96.637
95.66	97.907	96.121	102.12	100.14	98.424	99.165	98.214	93.684	99.74	99.265	94.636	94.481	99.43	96.406	99.303	101.7	94.966	99.154	99.158	99.283	94.727	95.633	95.55	97.88	101.9	97.928	95.526	95.435	98.591	98.619	95.703	93.713	100.4	99.009	97.544	99.869	96.254	96.095	99.247	101.01	96.066	98.266	103.06	100.69	97.18	99.188	99.766	96.9	97.344
113.45	103.78	108.25	105.47	112.47	109.16	104.19	102.49	107.17	104.88	106.47	110.65	110.74	109.58	106.58	111.18	109.25	105.6	105.25	106.41	108.05	110.6	106.42	107.57	108.19	104.72	106.22	106.94	102.97	102.39	107.53	101.79	103.77	105.11	103.57	104.45	107.01	107.25	106.5	107.46	105.53	104.66	107.18	106.37	106.08	105.29	104.23	104.28	108.22	108.04
106.81	106	105.94	107.18	107.35	104.16	105.88	105.68	108.31	104.55	102.68	110.14	106.82	105.3	101.51	106.83	106.66	107.04	104.22	105.25	106.05	112.12	107.5	103.71	108.14	105.76	99.68	104.32	108.18	106.69	107.73	104.72	103.27	108.49	103.45	100.63	107.99	107.8	107.59	107.94	106.24	105.55	104.67	103.96	103.71	106.95	107.32	103.9	106.47	105.34
97.606	96.514	98.936	96.576	99.07	96.867	97.927	96.927	93.718	103.3	97.355	102.22	98.74	99.063	97.553	97.007	101.9	98.743	100.73	105.85	99.983	99.231	94.294	98.285	97.112	101.07	102.41	100.05	93.982	97.691	101.79	99.032	98.05	97.482	97.772	98.504	96.068	96.656	93.391	92.181	100.15	100.84	95.812	98.687	102.91	102.38	96.115	95.534	97.162	97.372
100.13	100.27	99.762	100.49	95.398	97.85	98.937	98.919	96.485	96.925	98.06	96.915	98.045	100.49	101.34	101.18	94.63	101.63	100.11	96.331	100.85	92.449	99.994	94.071	97.571	102.7	98.144	96.622	99.773	97.024	93.657	101.91	102.2	103.14	101.74	97.822	98.178	105.16	101.1	97.354	101.35	100.43	99.524	96.302	102.36	97.618	100.93	105.02	99.65	97.622
104.59	110.59	104.42	108.76	107.21	99.234	107.15	107.91	108.22	103.61	111.44	107.01	109.55	103.15	104.97	103.93	105.79	102.11	109.63	107.42	106	103.29	105.17	109.26	106.16	104.45	103.97	103.77	102.79	106.96	106.33	104.68	103.37	104.23	103	105.14	108.52	107.48	107.67	108.61	106.63	108.42	108.35	107.82	107.62	110.47	108.73	107.97	107.23	105.87
102.49	103.64	107.63	103.3	102.22	107.3	107.33	106.22	102.91	104.61	102.31	111.06	106.23	105.32	103.77	107.4	103.72	103.05	106.01	107.83	105.96	104.36	105.64	106.53	105.79	106.93	107.8	102.73	107.6	104.05	109.91	106.23	103.64	106.38	104.08	106.51	106.73	106.87	103.71	102	104.56	104.26	109.26	104.18	110.9	104.81	104.34	101.73	108.79	105.75
102.18	103.44	100.49	104.15	100.2	98.249	101.78	97.29	98.912	96.262	97.192	101.73	98.887	97.948	104.09	100.86	97.608	104.25	98.912	103.42	101.34	101.33	98.891	100.36	103.47	104.22	99.108	95.825	99.363	100.44	103.06	101.95	103.64	100.59	107.68	101.34	96.328	101	102.43	96.395	102.67	99.892	101.34	100.76	98.564	97.158	101.4	98.103	104.72	98.832
107.35	108.85	110.4	109.57	104.8	113.85	107.33	108.06	105.37	112.19	109.4	112.92	108.09	106.66	111.49	102.7	113.43	106.64	111.18	107.67	109.66	113.09	109.39	108.36	106.19	109.17	110.89	112.54	113.91	109.58	108.07	109.61	109.95	109	108.92	108.81	114.82	111.25	106.73	110.69	110.93	111.35	110.97	116.81	112.32	109.52	112.33	111.02	106.12	112.58
105.82	106.83	104.59	101.2	108.41	103.8	108.25	105.84	110.27	112.4	111.64	106.05	103.66	105.49	109.36	104.72	105.37	103.55	106.3	108.42	107.62	107.8	101.15	107.2	104.12	104.29	105.59	109.61	103.97	102.86	105.67	105.5	101.26	103.11	108.74	108.46	108.96	105.95	104.75	102.03	105.29	107.08	107.7	107.13	109.49	104.08	107.15	102.71	102.2	103.9
97.742	96.191	97.109	98.266	96.743	93.949	96.758	96.814	97.166	93.821	100.5	96.602	98.791	100.01	98.421	98.837	96.464	95.234	101.09	96.287	96.567	99.956	96.053	102.01	94.609	95.156	98.133	96.913	99.223	93.945	100.67	96.851	93.953	99.773	99.251	97.146	100.37	95.36	98.241	96.094	103.39	95.629	96.706	100.09	100.08	98.813	95.989	99.027	100.83	104.71
106.98	106.38	105.33	105.76	107.44	101.38	108.85	105.1	104.72	108.46	107.5	110.31	103.55	106.19	105.55	108.96	109.27	106.44	101.07	103.68	106.58	106.36	107.65	104.36	107.94	105.21	108.17	110.06	110.24	105.44	105.27	107.55	104.04	104.99	109.97	102.99	102.58	105.99	107.14	104.62	108.31	106.74	104.65	107.98	106.58	107.35	107.1	105.25	102.47	105.52
104.99	106.88	108.75	108.67	104.53	102.22	109.9	102.34	103.43	106.58	106.58	107.81	108.53	104.53	103.09	103.69	108.97	105.4	110.39	108.02	111.44	101.67	104.34	107.56	104.59	103.23	105.67	104.16	104.88	106.33	107.93	106.88	104.82	103.45	104.25	106.42	101.8	105.5	106.47	107.25	106.1	106	106.56	103.02	105.08	104.35	105.21	99.204	106.39	105.79
107.7	108.99	106.66	110.9	108.31	110.29	109.73	111.68	109.9	109.94	110.55	114.29	106.79	107.94	110.04	107.64	108.19	109.81	106.89	106.63	108.07	110.45	108.05	110.28	105.62	109.1	102.48	107.26	105.45	110.77	107.1	104.03	109.86	106.96	106.33	106.22	110.94	109.21	111.15	109.94	107.12	109.91	103.19	108.63	103.89	107.41	111.63	108.22	108.77	103.98
102.51	97.095	103.58	99.729	100.93	97.011	100.46	102.07	107.55	100	101.21	103.02	98.727	103.71	99.036	101.58	102.2	98.264	100.07	103.71	100.12	103.69	104.71	100.28	100.22	98.884	102.23	105.98	102.96	97.16	98.668	99.898	105.35	107.15	99.302	102.74	100.78	102.31	102.8	104.71	101.91	100.71	100.03	99.258	99.925	96.54	101.92	100.48	101.52	95.478
108.96	103.3	101.4	103.52	106.28	107.27	109.66	104.57	105.25	111.01	106.27	105.57	105.04	107.33	107.79	103.15	107.17	106.85	103.02	104.18	101.91	101.64	108.09	107.18	108.33	104.02	103.53	105.9	106.72	107.65	100.42	108.8	104.76	107.24	99.7	106.14	108.56	103.54	104.97	103.07	104.85	107.2	108.27	106.46	106.27	103.36	107.61	104.87	105.71	104.16
112.33	110.08	110.45	111.29	108.51	108.4	109.07	107.45	107.86	111.34	110.35	106.43	107.78	108.76	105.4	105.79	105.72	118.13	112.19	110.95	109.34	109.53	112.2	109.61	112.52	111.03	106.66	106.17	105.43	109.13	109.71	108	101.38	106.21	110.37	106.86	107.89	107.7	108.17	110.96	112.4	108.04	109.04	105.34	112.87	104.16	109.46	107.67	108.35	102.7
106.92	105.05	106.88	99.776	105.4	104.04	101.54	107.94	108.69	107.04	101.79	105.76	102.5	104.67	103.57	104.15	101.29	106.12	111.49	100.71	106.53	104.84	105.83	104.15	103.91	103.93	106.97	105.76	105.2	102.91	109.41	111.34	103.87	105.89	105.44	107.99	106.03	103.25	106.1	105.44	105.88	110.04	105.29	106.2	104.11	106.33	104.96	107.28	104	105.56
104.45	106.03	108.62	102.7	105.41	103.27	102.55	101.22	103.24	109.45	105.94	103.62	105.13	105.9	101.06	108.51	108.93	105.37	111.67	104.83	107.84	105.41	107.43	107.8	102.53	102.94	107.73	97.221	105.08	104.06	104.46	103.42	105.84	105.58	107.55	98.436	106.02	105.22	108.1	106.42	105.04	102.67	102.27	105.22	106.55	104.48	105.25	107.02	102.74	106.56
96.284	99.549	94.435	97.203	96.087	97.157	95.464	96.731	97.285	95.457	99.258	101.31	95.001	97.771	95.206	96.77	99.777	96.761	95.793	98.428	93.46	99.537	97.716	98.475	100.79	103.4	98.661	97.274	95.942	95.189	98.368	96.361	97.151	98.51	96.881	99.35	94.766	99.218	99.069	99.642	99.775	98.838	95.545	96.744	98.604	101.79	98.642	99.149	102.5	98.232
108.9	104.55	106.97	97.608	104.75	105.45	103.79	106.82	107.76	106.05	108.58	104.08	108.56	101.08	104.1	104.92	105.62	102.53	107.11	107.09	104.91	105.66	105.71	101.84	107.21	103.1	105.71	104.3	103.59	105.9	103.28	106.3	104.17	105.8	108.45	106.73	109.35	106.79	104.5	105.52	106.26	109.34	104.31	106.47	103.85	111.48	107.4	105.86	104.16	103.18
98.6	96.401	106.52	99.814	97.735	98.403	99.805	102.71	102.96	98.08	99.829	97.37	98.974	100.4	100.03	98.173	98.755	96.171	96.868	99.779	103.74	100.01	99.763	97.616	102.68	99.875	100.85	100.09	100.11	98.448	98.382	98.45	102.32	102.62	99.98	106.16	98.391	100.05	100.36	97.777	100.65	97.151	102.92	98.552	98.894	98.149	96.956	103.47	99.987	99.39
99.48	101.61	99.708	99.111	96.345	101.75	101.8	102.59	97.197	103.38	102.89	96.656	99.518	95.647	94.018	102.42	99.736	99.563	101.97	97.708	102.23	98.322	95.305	99.451	99.705	96.613	102.79	97.52	97.385	101.36	97.651	101.04	101.42	100.68	99.342	101.52	99.309	98.165	99.247	98.681	100.49	103.56	101.47	100.98	99.329	101	99.713	103.8	99.318	103.16
98.814	102.54	99.642	98.847	100.4	106.44	101.21	103.04	104.48	99.67	100.76	103.67	100.38	98.709	104.47	100.71	105.18	98.657	104.44	104.36	106.61	101.72	103.66	106.09	102.35	103.11	102.46	104.19	102.63	100.46	95.605	103.42	103.65	103.04	103.78	101.23	99.608	102.72	103.47	99.008	103.84	102.04	104.59	103.24	101.25	102.75	103.7	105.73	106.55	101.79
105.9	105.59	105.53	111.52	106.76	113.08	108.77	109.26	106.79	107.06	109.62	103.3	105.2	105.09	104.13	109.54	107.49	101.57	110.04	106.42	110.73	108.03	111.17	110.52	100.56	106.79	105.47	107.04	106.68	103.8	111.3	110.09	107.84	110.41	105.55	106.91	107.53	107.88	105.36	113.67	108.65	105.62	102.55	110.5	107.29	110.19	107.44	108.51	109.96	105.37
96.437	96.328	99.665	94.937	96.836	93.75	98.601	98.334	93.332	98.86	98.654	99.506	100.97	96.086	95.391	104.05	100.09	96.031	101.65	98.713	103.75	96.412	97.039	97.29	100.14	101.47	101.05	100.3	97.094	100.73	96.842	98.346	97.401	94.599	96.669	98.348	101.38	99.252	100.24	97.682	98.967	98.163	94.221	93.264	97.895	96.783	101.65	99.673	96.573	101.47
106.01	101.66	106.5	101	110.43	103.32	106.06	104.31	104.98	105.18	108.51	100.92	105.29	108.86	103.5	107	106.67	103.37	106.68	108.57	102.49	111.75	105.94	105.39	106.47	106.76	111.26	103.73	110.4	103.24	104.89	106.9	104.71	107.04	107.39	108.73	103.51	106.79	103.9	106.89	104.62	104.91	106.37	109.36	102.5	107.49	107.99	104.33	107.6	104.93
105.84	108.23	103.98	104.03	99.506	97.659	106.06	105.34	103.37	99.859	102.3	104.04	104.08	105.2	108.98	103.82	107.93	108.7	104.67	105.45	95.722	103.85	107.09	106.35	106.13	106.64	105.5	106.16	101.74	102.65	107.2	105.17	105.61	105.65	103.69	104.57	105.6	105.08	108.18	105.6	102.43	106.06	105.63	111.3	106.48	104.15	103.15	106.26	107.59	109.5
106.01	106.97	103.24	108.97	105.8	106.14	106.8	107.27	109.45	111.94	106.68	106.21	111.94	107.12	109.89	106.98	107.64	102.93	103.97	103.97	108.23	103.82	103.81	104.43	106.76	105.07	108.06	105.4	105.32	103.95	104.8	107.37	107.6	110.36	107.68	109.63	105.92	101.88	107.01	105.98	105.82	102.39	104.99	107.56	106.83	109.31	101.93	107.33	106.04	107.05
111.16	104.42	113.67	106.28	108.74	105.12	109.37	113.01	113.62	113.48	113.11	110.36	111.04	108.36	106.29	107.91	107.66	111.28	111.34	111.05	108.6	110.49	108.36	109.8	109.41	105.07	106.55	109.58	108.51	105.56	108.98	107.44	109.19	110.76	106.58	110.01	110.25	109.05	108.52	113.6	103.08	105.34	113.44	110.12	107.15	103.39	107.19	106.48	108.24	111.67
103.12	96.831	101.84	100.33	101.72	101.69	101.2	98.903	101.75	100.87	96.728	97.752	104.95	100.85	99.641	97.463	95.935	104.57	100.98	98.27	97.367	100.7	97.59	101.24	99.988	98.237	97.227	98.899	101.13	95.434	99.085	106.15	97.308	100.5	103.14	98.1	102.2	101.43	100.67	102.99	105.15	103.25	100.96	99.44	98.161	99.876	98.165	99.208	100	101.9
106.93	103.53	110.75	109.12	108.85	106.84	105.85	106.25	106.78	104.81	105.77	105.45	107.24	107.11	104.34	107.75	112.05	107.68	108.93	103.35	107.03	106.52	111.07	109.08	110.49	106.09	107.12	108.4	107.08	110.15	110.83	105.06	109.04	106.43	110.43	109.38	111.9	108.26	111.02	106.48	110.37	108.08	108.36	107.64	104.98	106.02	115.53	100.35	113	107.97
104.41	106.13	110.07	101.49	106.62	106.68	106.83	106.99	103.5	110.03	108.66	103.09	106.58	105.86	103.7	106.15	103.63	105.49	102.69	100.47	106.01	106.46	107.68	106.78	107.1	106.33	103.93	103.18	106.44	105.08	105.85	103.25	105.33	104.83	102.79	106.61	110.28	106.04	104.68	102.83	105.5	106	105.17	105.82	103.82	106.02	102.33	101.98	106.07	103.02
103.9	96.322	98.165	100.1	96.765	94.32	94.399	95.841	96.911	101.47	99.415	100.67	92.406	98.035	101.47	97.079	103.95	98.711	102.49	99.701	98.262	96.972	98.272	100.07	99.077	97.112	102.73	95.584	95.353	96.154	96.73	99.979	96.654	98.164	98.119	98.096	95.838	94.571	100.44	95.281	96.355	100.62	97.59	103.68	95.851	99.302	94.415	99.884	99.344	100.46
104.87	103.28	108.83	103.26	103.72	105.7	103.04	103.7	107.87	104.35	104.21	105.03	104.64	100.79	107.58	101.75	107.53	106.88	102.04	107.29	103.83	104.18	106.1	103.08	104.79	103.66	108.45	106.11	107.75	107.61	109.9	104.47	104.75	109.16	105.93	110.59	108.61	109.28	103.43	109.64	107.8	105.48	102.44	106.77	105.34	104.87	98.815	104.28	106.35	101.5
97.554	99.097	99.137	101.46	100.4	98.749	98.656	98.745	96.283	94.329	97.966	99.077	98.547	100.4	96.471	98.083	98.567	96.125	96.69	100.54	93.899	98.754	96.725	98.252	96.716	96.123	102.19	100.53	97.507	100.86	103.29	98.95	94.203	97.434	96.956	100.52	100.37	98.129	99.891	92.691	99.697	94.903	97.119	99.026	101.23	98.372	97.843	104.74	99.002	98.365
109.41	108.78	106.6	109.43	112.33	105.38	110.24	108.44	110.66	105.67	110.44	108	105.65	105.87	106.45	111.65	106.8	107.37	107.46	108.93	111.14	110.52	108.31	106.17	111.13	106.34	106.17	103.71	108.47	109.43	102.64	110.45	106.98	109.77	106.09	111.03	108.77	104.45	104.58	107.4	109.68	109.3	103.09	109.71	107.93	110.33	103.62	106.62	107.51	105.77
102.33	106.25	106.99	104.14	101.9	110.04	105.45	104.59	106.13	106.16	103.62	106.97	112.76	104	106.78	104.62	101.7	101.86	111.09	109.32	108.31	106.26	107.94	107.86	106.02	106.96	104.9	106.6	101.8	105.28	109.13	106.6	107.03	108.82	103.72	110.39	106.65	104.52	106.76	105.82	102.7	108.27	107.52	107.46	109.47	107.57	110.26	109.85	104.33	108.15
106.49	102.3	109.31	106.77	101.47	108.44	100.85	104.21	107.39	105.37	101.07	107.22	110.31	103.72	103.99	104.92	104.98	104.34	106.45	105.29	107.18	105.89	105.01	108.32	106.09	111.45	105.98	104.67	109.87	105.11	108.38	104.07	100.25	106.38	108.26	106.16	109.36	105.91	109.33	101.57	103.58	102.8	108.78	105.84	100.2	107.98	110.16	104.08	106.24	106.18
99.117	97.023	102.26	102.56	97.168	95.358	99.186	91.55	96.832	100.74	95.177	97.622	98.427	100.31	96.407	97.387	94.722	92.188	100.61	98.427	93.731	101.45	99.485	95.857	98.732	94.387	96.655	97.749	99.243	94.239	95.617	96.804	96.25	101.42	94.983	97.308	98.707	94.897	102.18	96.355	96.161	97.698	99.828	99.984	90.254	100.3	100.04	93.992	96.27	98.591
105.43	103.95	105.08	103.95	107.78	107.09	108.57	109.48	104.78	102.76	107.58	106.24	109.01	104.26	107.5	107.59	104.03	107.83	106.04	106.11	109.02	102.6	106.39	101.05	101.91	104.56	108.61	105.9	106.1	104.99	105.05	104.45	107.59	103.22	103.7	105.31	107.48	105.57	106.88	104.41	106.87	104.93	102.49	103.32	105.97	103.98	109.59	106.64	104.23	104
110.41	106.45	114.73	111.26	112.12	110.93	113.35	108.81	109.34	112.11	112.06	113.92	112.58	112.64	107.49	104.17	111.59	110.69	110.83	111.55	111.04	112.85	110.81	108.4	111.77	109.14	108.58	109.07	107.52	113.66	109.89	109.57	110.37	110.7	105.99	112.06	110.08	106.4	106.53	108.94	113.28	111.42	108.11	109.86	112.49	111.56	111.83	109.7	109.97	111.99
105.15	106.72	101.52	107.95	111.92	104.95	107.31	108.34	104.66	104.4	107	107.44	103.61	111.64	107.19	105.77	105.18	103.65	104.37	110.72	105.56	111.56	109.67	107.29	112.96	109.78	108.45	106.82	106.53	108.76	108.55	112.46	107.12	110.07	107.82	109.04	109.7	110.19	107.74	110.39	110.35	107.3	107.66	107.3	107.67	108.82	106.99	110.12	105.28	109.16
106.88	110.65	108.91	109.39	108.1	109.68	114.68	106.95	102.43	112.51	110.32	106.53	108.56	108.12	107.29	111.75	105.33	106.41	106.06	110.15	107.77	113.63	112.78	111.09	100.66	108.63	106.31	107.95	105.15	105.01	107.22	111.51	108.75	109.6	108.06	109.75	111.29	110.68	109.21	105.89	106.8	106.8	108.85	109.48	110.67	111.19	103.7	109.22	104.39	105.72
101.41	104.75	101.02	98.888	97.986	97.024	101.89	100.2	103.35	97.505	104.3	101.37	101.27	97.075	101.17	100.4	97.828	100.88	100.08	104.25	100.26	102.58	102.25	97.742	104.76	102.57	100.45	104.28	99.221	100.72	99.725	97.256	100.51	102.24	102.92	98.236	100.04	100.04	97.747	98.187	102.2	101.66	102.97	105.63	101.44	99.77	102.61	99.255	103.58	97.55
97.779	101.96	98.86	100.07	95.727	99.398	100.37	96.619	99.344	101.13	94.222	100.27	99.289	98.084	100.33	100.82	98.423	93.806	99.164	99.131	100.58	102.31	100.85	96.8	97.418	98.371	102.09	101.65	100.66	100.37	99.329	101.1	97.979	99.624	96.7	99.318	99.113	96.553	99.659	97.067	102.28	96.696	98.038	100.93	95.497	99.174	103.07	96.32	98.534	97.899
107.4	108.97	105.54	103.85	107.4	109.13	105.2	104.54	108.12	109.24	109	107.73	110.33	110.31	109.53	109.26	106.67	114.3	110.44	109.37	104.21	109.2	115.18	113.96	115.06	107.08	104.48	105.83	106.67	109.55	109.43	106.6	106.33	105.75	106.91	112.64	107.62	112.62	108.49	106.01	106.85	109.67	105.47	109.63	105.66	107.34	111.05	108.94	107.94	110.38
109.79	108.41	106.64	105.02	104.89	111.17	110.52	105.18	106.61	109.65	103.18	107.18	109.95	109.53	109.06	104.73	105.92	109.41	110.89	105.63	111.86	104.63	105.29	104.85	110.14	109.5	109.31	109.97	104.13	105.34	107.85	108.56	106.97	106.48	109.66	105.09	110.03	110.35	107.01	107.7	109.29	108.22	111.42	108.18	105.36	104.11	109.02	112.17	106.42	104.88
99.939	95.372	96.416	101.48	99.339	100.17	102.46	97.354	95.175	96.934	95.499	97.787	100.41	93.337	98.583	95.121	95.756	97.855	98.741	100.26	98.52	94.598	96.143	95.496	98.328	99.776	98.514	99.128	92.208	96.7	99.67	95.953	100.87	96.702	97.287	99.625	103.72	100.54	99.736	95.767	98.145	97.244	96.831	97.669	98.547	97.79	99.345	95.23	99.06	101.99
106.1	105.2	107.27	105.49	103.16	106.14	106.69	106.32	106.38	106.27	105.56	106.93	103.25	109.2	106.99	107.84	103.97	100.58	107.01	105.83	106.47	106.28	108.69	104.89	105.82	106.84	106.94	108.29	104.69	104.18	105.51	106.11	110.44	108.36	105.26	106.54	107.7	105.38	108.99	109.26	106.69	105.76	110.24	106.92	108.25	106.2	106	105.41	105.53	104.52
107.19	112.43	106.96	107.91	111.8	108.6	112.98	106.97	108.75	110.96	105.68	106.79	108.38	106.17	115.01	107.35	109.08	108.32	105.61	110.43	106.19	108.82	105.53	109.86	105.17	106.52	110.85	107.04	109.39	108.99	105.28	110.18	109.94	113.15	106.96	108.84	109.97	110.86	107.16	103.72	111.71	108.95	105.57	107.8	112.98	113.83	107.92	107.36	107.24	108.01
106.63	105.82	105.01	102.29	106.95	104.84	106.21	104.29	105.7	104.85	102.39	106.81	104.86	103.69	102.6	105.9	109.89	101.79	105.96	104.22	106.01	107.69	103.39	103.66	101.75	102.56	109.82	109.29	107.26	108.31	108.44	103.68	102.44	103.2	112.4	105.52	103.12	102.5	104.23	100.82	104.54	108.97	106.07	108.21	104.31	104.04	103.61	103.59	107.38	104.05
108.72	105.01	102.91	103.83	108.07	110.51	106.9	111.48	107.35	108.82	111	109.34	105.1	106.27	109.1	109.71	107.44	112.17	103.69	112.3	106.27	106.92	108.23	108.98	108.77	108.94	110.57	105.09	106.46	110.88	109.18	107.37	106.26	107.99	107.31	108.34	110.08	105.81	110.16	109.4	106.93	107.67	107.19	112.43	112.53	106.23	109.92	113.07	106.41	104.01
95.023	97.249	101.37	102.59	95.869	95.242	94.608	94.861	96.2	100.17	99.253	94.061	98.251	98.022	93.343	97.156	100.18	102.78	99.073	100.66	103.75	96.624	99.059	97.765	99.615	93.016	98.723	100.76	99.001	101.43	96.086	97.27	96.803	101.53	103.64	97.63	100.65	95.429	96.744	97.684	103.22	97.537	97.403	97.443	95.556	93.773	97.065	91.326	100.2	97.47
106.72	104.74	107.09	105.63	106.77	106.01	108.07	106.84	105.23	109.34	104.49	103.9	105.46	103.64	104.51	107.65	105.23	104.3	104.82	107.13	107.31	105.05	105.51	104.12	102.97	103.09	107.54	102.72	107.33	101.48	108.51	107.01	109.72	110.67	106.53	105.71	106.88	104.97	106.82	108.34	104.66	108.91	104.73	108.15	110.7	109.25	107.07	108.73	107.2	107.15
109.83	110.27	111.98	110.25	114.22	108.71	112.45	112.04	109.39	110.92	109.98	109.84	105.3	113.63	109.87	111.45	108.21	107.4	106.16	106.14	108.08	110.53	110.52	109.27	107.65	111.06	110.75	107.78	115.99	113.33	110.95	112.32	111.87	107.88	112.77	118.88	112.31	117.26	111.97	109.44	110.47	109.63	109.79	110.74	109.62	115.9	109.56	108.83	114.4	112.09
101.38	102.75	98.623	103.29	99.263	97.496	95.236	103.61	100.94	97.491	96.379	93.728	96.818	100.4	99.055	99.056	99.723	102.12	100.95	96.149	95.701	95.876	93.716	101.36	99.983	103.15	97.524	97.781	98.138	99.988	100.69	98.181	98.073	93.713	99.912	96.301	96.124	97.486	99.221	96.815	99.372	99.745	100.83	98.213	97.876	100.57	100.06	97.077	100.48	96.313
102.92	108.13	103.74	102.85	106.74	104.23	105.48	106.34	107.89	107.57	108.51	104.69	104.87	104.71	105.03	103.51	109.77	107.29	108.03	106.05	104.24	107.86	103.62	109.92	107.38	101.75	106.2	105.45	103.15	107.76	107.12	103.31	108.56	102.31	104.33	104.92	106.22	106.89	105.3	111.92	108.6	99.589	110.6	107.73	106.68	103.97	107.03	109.01	111.24	108.81
108.04	104.12	103.24	108.33	111.33	102.28	105	106.08	109.92	106.4	105.52	104.03	104.23	104.38	106.01	103.46	107.96	104.44	102.31	109.21	105.68	108.12	110.93	109.63	107.78	110.51	108.64	104.03	107.65	107.82	105.67	103.93	104.67	105.19	105.21	107.16	105.32	110.12	108.82	102.79	105.17	107.48	106.18	105.36	102.64	105.28	104.9	107.91	103.72	105.99
105.33	105.68	106.07	105.83	112.31	103.93	107.19	104.47	101.32	107.67	106.08	111.45	105.45	105.05	108.82	108.42	98.993	105.75	101.93	107.4	104.19	108.76	103.75	106.98	104.48	104.71	111.6	106.62	106.14	103.71	105.49	107.5	104.67	110.65	106.22	105.53	103.22	103.21	107.27	104.09	108.17	103.85	106.6	105.91	104.56	108.2	107.43	103.36	101.82	106.24
102.7	104.76	105.53	110.85	107.36	102.78	108.01	104.85	108.6	105.32	102.97	105.64	111.35	105.43	104.47	106.71	103.19	107.85	102.77	108.72	106.14	106.38	108.7	104.47	110.1	105.1	107.11	106.17	104.4	111.04	106.57	105.59	107.7	106.43	105.27	106.53	105.23	112.2	104.49	109.22	107.86	108.57	106	107.91	105.2	103.65	107.89	104	108.98	106.64
108.32	107.03	111.3	104.88	104.07	105.13	106.79	108.11	105.58	106.06	108.26	107.61	111.18	109.45	107.89	111.82	110.12	109.32	109.44	110.1	104.15	107.66	109.25	106.82	109.78	108.65	112.74	107.77	104.47	111.93	106.12	103.86	112.28	108.19	110.36	107.49	109.51	106.95	103.88	111.63	106.4	108.89	107.86	103.76	110.15	110.18	110.42	113.04	107.66	105.2
108.75	104.13	110.33	106.88	106.83	105.34	106.9	105.66	103.93	115.23	105.51	104.04	104.65	107.71	105.84	104.77	106.94	106.84	103.49	106.79	101.23	103.86	107.53	105.46	108.67	106.11	109.1	102.88	111.25	105.58	105.19	104.1	106.19	103.1	99.8	105.3	102.64	108.4	110.1	106.95	109.58	106.17	103.41	103.39	107.32	107.18	109.05	104.34	109.47	107.1
107.15	106.78	101.32	107.49	105.78	102.88	103.53	104.63	105.89	103.64	109.3	106.48	106.3	102.22	108	104.5	105.73	102.16	108.51	105.44	106.38	103.76	106.77	106.75	108.53	106.6	106.43	102.85	108.59	106.5	106.87	105.89	104.42	107.29	108.68	102.93	107.59	107.05	101.14	106.43	101.6	105.15	110.01	107.45	107.67	108.44	104.96	106.62	105.03	111.53
108.18	104.8	103.21	105.87	106.9	105.62	107.27	108.87	107.39	103.06	103.88	107.69	108.86	103.89	103.66	108.45	106.24	106.57	107.09	104.79	104.84	99.904	106.96	106.04	102.67	106.64	107.95	103.24	102.72	106.85	106.65	108.18	107.02	106.74	109.77	105.43	105.08	106.01	102.73	104.33	102.53	104.97	105.06	109.61	107.15	107.31	104.19	104.37	105.15	104.27
108.31	108.24	108.96	108.91	108.52	107.37	112.65	107.13	109.17	106.45	107.83	107.63	105.19	111.86	108.81	106.51	104.16	108.66	106.13	108.88	103.5	109.7	111.42	107.99	108.56	107.6	110.97	108.4	106.21	106.92	109.09	108.2	104.39	107.41	110.41	107.17	104.63	111.09	108.33	110.56	108.29	108.78	109.39	105.73	108.47	107.98	101.02	108.19	110.99	110.06
104.44	107.24	107	105.36	107.7	104.88	107.4	105.13	111.05	111	107.68	106.64	105.75	107.03	108.41	108.66	111.65	107.61	109.77	108.08	108.26	107.99	111.84	103.92	108.87	110.5	106.33	109.41	111.07	105.38	109.46	112.04	108.91	106.77	105.13	108.6	103.68	105.8	109.89	112.16	111.46	110.45	110.03	105.85	108.68	106.5	107.51	111.59	108.32	107.07
107.19	106.35	107.46	102.5	107.51	106.18	101.82	111.91	105.56	103.1	113.27	107.58	107.85	106.98	109.12	106.72	106.31	101.26	103.55	102.55	110.45	103.76	102.2	108.73	106.33	104.64	104.81	104.89	104.12	104.96	108.71	108.16	104.52	105.13	108.44	109.69	103.04	103.36	104.35	103.51	107.13	106.54	105.62	106.85	105.08	104.96	102.81	103.67	104.95	102.41
109.66	107.5	106.73	109	104.8	110.79	107.8	106.39	108.96	108.78	111.41	110.5	107.57	107.82	111.38	109.22	107.73	105.87	108.1	109.26	106.59	107.99	105.93	104.38	108.68	109.38	108.14	109.3	107.16	108.57	106.76	111.98	112.86	107	110.49	108.51	112.35	104.56	107.78	108.85	105.41	104.19	105.99	107.76	109.27	112.89	106.59	105.53	110.46	105.33
107.1	107.47	110.36	102.92	106.16	104.97	108.48	108.84	111.51	110.72	106.09	103.22	100.77	103.52	105.05	103.77	105.66	105.37	105.19	104.84	104.41	109.02	106.65	107.06	105.53	106.91	105.89	111.03	104.29	105.5	103.98	103.59	105.01	110.75	106.69	105.69	110.14	105.35	107.06	104.9	105.43	104.25	104.53	108.11	100.98	105.8	107.26	107.22	107.91	108.46
105.32	105.95	108.72	106.23	104.7	104.44	106.07	107.54	104.59	105.57	103.12	102.55	108.05	105.58	104.75	106.6	104.97	106.91	107.5	104.15	106.9	105.12	103.03	103.25	102.2	109.21	105.53	105.33	101.09	103.11	108.68	106.84	108.02	104.57	105.43	101.1	106.96	106.51	106.66	108.63	108.13	104.9	106.17	107.57	100.89	109.56	104.81	104.67	106.08	104.48
107.56	105.95	103.21	107.79	101.86	105.61	108.42	106.53	99.972	106.1	108.4	99.294	106.66	105.55	108.24	110.44	108.86	105.49	101.58	109.49	107.63	100.89	103.73	102.84	107.82	103.06	107.77	108.58	108.02	109.8	104.84	106.12	105.46	107.06	105.03	107.85	104.01	106.22	107.41	99.676	109.15	106.43	106.23	104.36	104.16	106.99	106.66	109.7	104.42	101.96
97.894	101.08	95.233	96.882	105.23	101.11	102.2	97.74	104.6	97.518	101.85	96.364	100.36	99.922	100.87	103.73	101.19	98.143	101.67	99.54	100.49	96.855	105.9	100.69	102.66	101.38	104.28	99.264	103.06	97.889	102.92	99.919	102.33	97.105	107.21	99.71	97.399	94.447	100.27	99.803	98.339	105.97	104.4	105	92.994	99.508	94.74	102.2	102.17	98.544
104.31	103.09	109.92	105.94	108.08	104.73	107.89	108.35	100.68	108.88	106.58	108.21	102.84	105.76	112.08	107.34	104.11	106.31	105.11	101.81	106.69	105.09	108.63	106.21	107.08	103.27	102.03	106.39	104.59	108.6	109.68	107.84	106.89	104.45	107.42	107.23	102.37	107.16	105.89	103.09	106.62	105.19	106.28	108.2	106.22	102.54	108.64	106.42	105.85	107.87
95.318	103.29	96.863	98.856	101.41	104.3	102.32	100.23	101.38	95.684	101.71	98.136	103.78	101.11	98.422	101.74	98.474	100.92	101.22	103.38	100.34	101.03	98.604	103.22	99.023	97.676	105.1	99.302	103.45	96.118	103.62	100.56	100.26	101.88	98.169	106.57	102.86	101.44	102.98	100.75	99.729	97.374	98.334	96.46	98.982	96.194	99.309	103.85	97.62	99.598
104.28	103.01	105.53	107.71	105.55	106.3	104.4	104.88	105.01	107.92	108.17	104.66	105.89	104.1	107.09	101.23	110.27	105.87	102.56	106.54	107.15	105.35	104.99	104.38	105.32	104.8	102.04	105.09	106.59	104.83	105.29	104.71	105.67	104.76	106.22	109.93	106.43	106.25	106.32	102.88	104.03	106.57	103.71	108.05	108.72	109.12	106.63	106.91	104.24	107.09
107.53	102	110.02	112.16	112.8	106.14	111.15	109.61	110.45	108.55	110.59	110.29	112.57	107.41	102.13	112.21	108.92	108.68	104.23	107.52	107.68	105.18	109.73	105.25	108.96	107.5	107.66	105.35	107.68	108.39	106.79	106.68	110.95	109.59	115.69	108.33	106.46	111.58	107.39	109.04	108.21	104.58	107.72	105.71	108.16	108.01	105.11	110.88	110.98	109.88
105.8	105.23	105.42	110.23	104.81	106.26	105.23	101.24	108.63	106.16	110.23	107.26	106.73	106.64	103.76	106.26	102.64	109.15	107.61	105.03	107.16	106.47	103.27	106.14	101.55	106.62	104.16	103.09	107.87	109.73	107.42	103.84	106.93	104.39	110.13	108.46	105.83	107.94	107.8	103.25	106.39	107.87	107.19	102.75	106.91	105.02	108.43	104.76	104.15	107.01
105.86	104.68	105.57	105.1	106.31	104.2	102.34	104.18	105.86	106.64	102.06	109.66	107.69	104.51	106.17	108.67	108.85	104.05	102.58	108.9	106.77	107.53	106.8	106.82	101.63	102.26	106.73	101.5	103.5	105.35	103	105.88	104.28	103.59	100.07	106.78	105.86	107.14	103.63	105.81	107.52	104.03	101.91	106.65	110.14	104.8	106.39	98.778	104.35	104.35
107.39	105.85	106.44	104.03	103.94	105.29	104.82	105	102.13	111.32	107.57	103.25	102.46	103.9	107.65	104.96	107.02	104.54	104.61	104.31	110.01	107.96	104.71	110.05	105.99	107.48	101.96	104.16	104.59	107.06	104.25	104.94	106.24	104.86	103.8	103.43	105.39	110.12	106.55	103.13	104.22	107.38	103.77	102.8	104.02	109.16	103	102.54	103.71	106.5
108.29	108.38	103.69	105.5	108.01	104.73	105.58	104.14	107.66	108	103.36	106.94	101.51	102.89	102.26	103.1	106.05	104.16	106.33	106.33	103	110.25	109.05	104.55	106.91	106.21	107.83	106.99	108.27	105.85	109.13	101.25	107.36	103.65	103.42	106.26	105.11	102.81	105.33	99.888	104.7	107.49	106.53	108.15	105.54	102.96	104.85	104.49	110.84	105.36
110.02	105.47	102.22	104.82	108.01	106.91	104.56	109.9	108.17	107.96	107.57	106.18	103.9	103.99	102.43	105.76	106.35	108.25	102.65	113.63	106.32	109.15	104.79	108.09	108.05	104.65	106.75	108.03	110.27	105.61	107.4	111.61	107.37	105.9	104.67	104.91	105.26	105.57	103.94	105.11	108.45	110.69	104.66	102.8	103.18	106.68	104.24	109.78	106.63	112.49
110.63	106.4	109.55	108.02	109.14	104.35	106.96	113.84	107.31	107.38	107.13	108.31	104.6	105.86	105.31	107.44	106.95	108.31	103.1	106.09	108.77	111.63	108.41	106.82	104.16	105.18	110.02	107.32	99.835	104.41	112.22	108.27	106.7	106.15	107.69	112.14	107.84	106.85	107.7	103.66	108.59	106.34	105.22	106.81	107.27	106.36	104.91	109.25	108.54	106.37
105.46	109.28	109.18	111.13	105.82	100.41	104.13	105.76	106.13	105.19	106.25	107.63	106.83	109.2	105.88	113.3	108.48	109.46	109.78	108.09	105.47	111.11	106.12	106.87	109.14	107.97	109.58	112.56	105.74	107.41	114	109.93	104.76	109.2	106.42	110.13	106.77	109.45	108.51	105.03	104.08	107.06	105.47	112.86	109.03	106.61	106.08	107.51	111.63	106.79
108.11	106.47	108.21	105.35	110.64	104.96	109.96	108.57	106.66	107.21	106.73	103.66	108	107.35	107.03	111.99	106.54	107.3	105.38	106.33	108.59	104.2	107.25	109.28	107.93	103.98	106	108.33	107.8	112.04	104.67	104.68	101.88	104.87	110.1	109.4	108.72	107.58	105.47	105.5	107.9	108.84	104.21	105.96	110.24	111.35	104.21	109.99	112.33	103.03
100.67	102.92	100.76	103.59	101.59	103.19	105.77	101.58	104.52	104.53	102.64	105.46	99.913	97.464	104	103.2	103.43	100.03	103.76	98.022	101.46	100.81	101.58	97.177	101.21	100.97	103.72	99.505	104.4	102.26	110.69	98.595	101.63	102.99	103.2	101.1	103.04	100.19	104.87	99.105	109.54	98.915	101.57	102.3	95.768	103.97	101.03	104.01	98.655	98.046
104.92	105.95	104.11	106.25	105.74	106.96	106.12	106.69	101.61	106.76	108.04	102.53	101.56	104.18	101.23	104.9	104.4	109.19	104.26	105.5	102.63	107.13	106.35	105.04	107.56	107.05	105.56	104	103.74	103.85	109.33	102.2	105.23	104.73	104.66	101.98	107.92	106.21	102.31	102.93	106.34	106.45	104.99	105	104.19	110.03	103.7	106.58	108.43	107.48
106.06	107.16	101.15	102.54	111.24	104.58	108.79	105.2	103	105.79	105.53	105.56	98.991	112.92	104.72	109.43	107.21	103.45	107.36	100.84	106.17	103.98	107.16	106.04	102.34	105.82	110.24	102.14	106.89	103.33	102.55	109.8	103.09	106.28	108.35	104.34	108.63	100.72	106.55	104.82	110.74	110.51	108.1	107.02	107.62	102.77	106.37	99.921	103.6	101.71
99.826	97.473	98.497	93.828	97.993	92.974	98.354	98.574	98.669	99.635	95.53	100.25	98.265	96.892	98.016	100.3	98.861	92.987	95.927	101.25	97.129	96.801	100.46	97.961	97.586	94.666	101.18	96.934	98.914	96.217	100.72	95.988	96.488	91.708	101.93	100.73	101	98.769	97.282	96.427	96.46	98.292	94.347	95.91	99.343	100.19	99.149	99.395	101.33	99.785
106.11	105.68	106.16	106.53	110.52	107.54	105.43	106.17	106	106.04	104.11	106.63	101.24	108.79	103.06	104.48	105.94	107.91	106.22	103.98	106.64	108.97	103.47	110.51	108.08	103.58	102.73	106.3	105.12	104.98	108.48	108.45	105.32	105.17	104.84	107.28	104.69	106.21	111.38	109.78	105.1	103	103.03	106.81	107.71	99.234	104.16	112.49	105.15	104.44
106.05	111.65	104.09	106.65	99.247	105.21	104.87	109.39	106.08	110.39	105.69	106.79	103.87	108.96	102.53	107.13	105.9	105.04	107.24	108.38	108.87	106.54	105.03	104.47	103.74	103.97	103.41	109.9	103.37	105.84	103.02	103.61	106.06	103.74	104.42	103.51	106.25	107.23	108.66	104.41	110.7	105.88	109.89	107.19	105.13	105.24	108.91	105.14	104.49	107.35
107.29	108.22	110.32	106.24	105.76	101.96	106.14	105.21	107.78	110.13	104.04	106.06	106.9	106.29	106.27	106.8	107.09	110.66	105.83	107.93	106.87	108.73	107.16	107.66	107.18	108.13	104.55	104.47	108.59	105.58	108.94	107.47	109.33	105.63	111.63	112.86	106.03	108.67	106.4	105.02	107.31	106.78	105.88	106.69	109.84	104.54	104.06	107.55	106.48	102.23
105.09	106.64	104.65	107.99	108.06	101.99	106.4	103.73	106.98	104.94	105.6	105.4	101.99	103.56	106.32	102.92	103.57	102.02	105.16	104.82	108.33	103.97	107.07	107.8	106.85	107.1	111.2	108.7	104.55	107.22	105.04	108.29	101.96	101.82	104.02	108.84	106.07	104.65	105.15	106.45	105.22	106.07	104.52	104.93	108.8	105.62	104.88	102.82	100.27	108.2
102.12	106	106.02	109.54	103.08	103.82	103.07	107.7	105.69	104.68	106.58	103.24	107.17	102.86	106.78	108.27	106.74	102.47	107.58	109.97	103.65	109.37	105.59	107.53	108.46	103.61	106.69	104.56	106.33	107.01	102.62	105.84	104.17	109.05	104.16	108.08	104.37	105.52	107.37	103.43	103.57	108.21	106.66	106.91	107.26	106.9	109.78	106.19	108.6	107.47
104.21	107.71	108.94	106.99	102.1	107.93	106.3	108.44	105.14	110.18	107.25	107.13	105.26	111.33	107.97	105.8	104.66	104.91	107.33	107.61	107.12	104.87	103.8	105.42	109.69	106.11	110.97	102.94	107.06	109.82	105.86	105.53	108.13	106.31	106.72	110.74	104.63	108.97	111.37	105.68	109.16	109.65	106.28	106.66	107.76	106.34	108.35	104.94	104.94	104.47
97.379	100.16	102.37	100.38	97.853	94.256	93.53	100.26	99.024	99.013	96.657	96.708	97.215	98.785	96.392	102.51	96.844	94.753	98.077	97.21	100.07	97.886	98.533	96.782	97.177	98.08	96.628	97.607	104.77	100.27	97.122	94.13	96.269	99.648	99.382	92.732	94.74	98.3	95.353	97.774	99.678	98.84	97.989	94.277	97.103	92.071	99.598	98.245	101.27	99.283
104.38	103.21	107.06	103.96	100.84	105.35	106.78	101.05	106.17	104.84	111.86	103.34	103.54	103.67	100.19	104.22	102.24	104.29	98.559	111.45	108.61	106.56	105.72	104.95	106.55	107.98	106.32	104.87	109.03	103.43	105.92	103.12	103.12	104.33	109.52	104.07	111.95	103.51	104.01	104.18	105.74	107.82	106.18	104.76	105.34	103.45	102.4	104.5	109.06	107.1
107.39	107.04	108.97	104.23	110.19	106.9	105.66	105.12	108.81	103.81	108.06	106.78	105.69	107.6	106.6	104.53	108.14	105.7	103.97	103.41	108.09	106.81	104.97	107.23	108.88	107.08	105.4	107.37	106.76	111.55	108.91	104.97	101.44	107.15	108.78	111.41	111.02	107.47	106.82	106.33	106.24	106.96	104.35	105.46	103.49	108.4	104.93	109.84	106.29	106.05
114.33	108.36	109.49	106.6	104	108.21	112.48	109.29	109.59	110.21	109.6	105.24	107.86	109.3	107.06	109.69	112.27	107.49	104.05	110.99	109.67	105.84	106.26	105.69	107.88	110.57	107.81	110.73	105.16	109.03	109.17	110.98	108.59	106.14	109.09	107.24	105.88	111.86	106.14	108.88	110.13	109	107.41	111.38	107.49	102.4	101.43	106.99	109.57	106.69
104.84	103.96	105.98	109.29	111.56	107.39	113.16	105.22	112.95	103.91	105.22	103.84	110.25	105.69	106.93	108.98	106.71	112.59	105.74	107.45	108.85	109.18	105.4	109.1	111.86	111.64	105.15	105.89	108.17	108.93	112.43	105.6	106.24	105.83	106.96	107.74	109.79	108.35	105.52	108.37	107.7	106.64	105.29	108.58	106	110.57	108.76	105.45	106	105.82
106.34	112.43	103.81	105.49	101.54	108.31	106.53	104.7	105.8	108.66	102.9	106.01	105.49	106.98	103.6	109.3	110.49	105.24	105.66	115.02	105.15	111.22	105.97	101.38	109.94	104.3	103.76	109.05	101.79	105.06	108.17	109.5	103.69	108.38	105.26	106.67	104.3	108.51	101.97	107.27	103.08	105.54	103.14	104.62	103.23	109.51	108.7	101.7	104.88	101.24
107.57	108.75	106.54	101.96	106.16	107.38	104.64	104.84	105.5	108.43	107.29	108.91	103.82	104.87	105.92	106.56	104.98	108.42	105.86	104.26	108.55	107.53	102.8	100.31	104.6	110.43	105.44	105.99	109.47	103.92	106.36	107.18	102.34	105.92	108.54	103.45	105.74	107.9	108.75	105.33	102.1	106.85	108.16	106.62	106.29	103.36	107.56	106.67	102.86	105.27
106.96	102.06	109.94	106.42	103.2	106.43	103.7	102.08	103.44	107.33	104.96	103.62	104.91	104.61	105.15	104.19	107.24	106.6	108.4	107	107.55	104.8	100.61	104.71	107.27	111.58	101.07	104.57	110.2	107.23	107.17	102.19	104.78	100.77	101.07	106.85	107.02	105.7	102.9	105.21	104.64	102.12	103.24	104.44	103.68	107.82	106.38	105.51	103.36	104.87
108.28	108.22	110.51	107.67	106.09	110.66	109.83	107.35	110.91	106.12	108.63	101.81	107.85	103.75	108.1	105.81	104.45	104.98	108.73	110.7	105.22	101.43	108.46	105.84	105.13	106.28	107.19	112.71	105.74	106.65	103.25	108.42	108.26	106.63	106.93	111.97	106.09	109.43	109.46	109.55	107.37	108.09	106.67	102.94	108.26	109.79	106.52	102.08	106.4	103.13
110.97	108.14	110.82	104.94	105.31	106.23	107.96	109.03	109.14	106.59	110.75	113.97	105.81	109.02	108.23	107.91	107.74	107.25	108.71	109.5	109.67	110.81	105.24	106.14	106.65	106.93	105.49	105.3	111.74	108.99	106.66	106.33	108.16	108.47	107.68	106.86	106.44	105.09	104.65	110.73	109.98	102.27	111.53	109.92	107.25	102.77	113.69	108.68	103.43	106.44
107.27	99.651	106.96	104.64	107.59	107.63	105.45	105.14	108.25	110.1	104.54	101.36	106.08	107.29	109.79	102.5	103.87	104.96	107.03	106.21	107.11	103.97	105.56	107.78	106.97	107.06	103.39	106.63	104.21	106.09	103.86	106.84	107.28	107.85	109.86	108.98	106.15	108.6	104.93	106.58	104.1	107.68	100.37	105.83	106.72	107.21	104.83	103.22	107.79	105.82
106.71	105.22	105.29	108.68	109.16	104.28	104.61	110.82	108.48	98.867	105.63	106.43	107.24	105.65	109.11	103.47	101.43	105.87	105.36	103.89	104.99	103.26	108.99	107.41	103.96	103.26	105.71	106.34	103.79	107.51	107.56	109.09	111.91	103.48	105.23	106.46	108.14	106.3	107.88	102.26	109.75	106.29	111.58	106.31	109.88	106.76	107.29	105.97	107.35	107.14
96.14	96.47	99.739	94.115	94.122	99.074	100.41	95.939	100.8	101.05	102.98	97.378	96.879	97.201	100.62	96.944	97.664	95.786	93.641	93.828	97.583	99.059	94.902	96.978	92.413	98.396	95.767	95.081	99.072	96.05	99.569	102.45	99.572	95.902	94.623	99.076	94.564	98.049	94.224	99.638	101.14	102.26	101.02	99.233	98.663	94.637	100.39	96.2	97.888	100.36
106.13	107.93	104.46	104.25	106.04	106.73	105.97	107.3	99.705	110.85	99.395	104.36	107.72	106.89	108.08	105.63	106.67	108.21	105.63	112.03	101.42	104.86	108.69	104.06	100.91	105.53	105.53	105.06	103.72	107.95	103.98	105.71	106.29	109.8	106.32	101.53	101.43	104.49	100.99	105.1	105.19	106.14	107.57	103.1	108.99	104.63	104.82	102.86	104.99	101.77
101.67	103.95	98.068	98.86	97.28	99.759	103.61	95.047	97.223	98.794	107.01	101.75	102.44	95.06	103.84	101.06	105.68	102.7	99.204	97.638	104.42	98.819	103.75	101.78	102.13	102.79	98.094	97.453	96.928	104.28	101.47	98.531	101.19	100.12	98.849	98.529	94.798	104.44	100.12	97.2	103.04	104.45	100.56	99.692	102.24	98.948	99.358	100.48	103.47	103.87
108.47	109.62	106.43	109.68	109.31	110.81	111.22	107.77	104.29	108.3	108.17	109.5	113.6	109.14	110.94	107.14	103	108.03	113.08	104.83	113	107.08	107.43	107.66	109.29	107.77	111.43	105.48	105.68	106.54	108.17	108.91	109.01	106.84	107.08	107.75	110.7	106.83	104.47	107.91	106.04	109.37	108.01	109.59	104.08	109.56	106.24	104.68	106.55	105.89
106.16	106.06	108.61	109.17	109.1	102.17	106.8	106.23	108.65	110.45	103.77	107.56	104.13	106.34	103.25	105.05	106	103.26	104.73	108.51	106.91	109.25	104.49	101.04	107.05	104.86	110.07	105.41	106.73	108.58	102.57	102.99	106.93	107.95	109.01	100.33	107.78	109.06	106.33	106.44	109.29	105.64	103.3	109.07	105.89	98.99	110	108.46	105.9	109.7
108.32	112.41	111.6	110.33	106.75	108.01	105.13	109.37	114.5	108.11	107.74	114.28	107.82	112.23	111.95	109.09	109.54	112.34	108.95	104.23	106.24	113.52	115.31	111.44	111.18	113.68	110.14	113.04	106.43	108.03	113.26	107.41	109.74	106.82	111.55	111.85	115.05	109.56	110.44	112.97	114.04	109.06	109.56	108.85	107.23	110.57	108.33	108.47	116.81	111.17
100.35	102.53	102.58	108.89	106.79	106.44	105.19	105.43	107.56	102.78	104.17	105.79	105.3	106.62	107.93	103.91	105.15	104.92	107.78	101.5	104.81	107.34	106.95	107.24	103.78	105.19	106.12	107.65	106.68	100.34	101.25	106.04	106.01	107.27	104.57	109.05	106.46	107.32	109.57	108.09	102.9	101.63	102.83	102.57	104.31	108.73	106.4	107.71	105.27	108.06
107.75	105.96	105.27	106.89	105.89	105.2	102.48	107.19	105.4	106.17	102.98	100.43	104.61	103.74	104.86	106.76	103.37	104.26	106.77	104	107.58	103.46	102.8	108.94	106.26	109.2	105.97	103.5	109.3	104.21	103.79	102.68	105.05	105.06	106.3	103.82	104.51	103.78	105.49	109.82	107.91	106.93	105.46	106.99	106.41	106.78	103.1	106.38	110.25	107.15
115.11	116.21	110.22	105.24	112.61	110.68	105.63	109.77	103.82	111.28	104.53	108.92	108.93	108.47	110.14	101.13	106.34	108.93	107.28	109.14	107.91	107.94	108.23	109.92	104.98	106.6	107.68	114.37	108.8	105.23	102.87	106.73	108.56	106.2	111.36	106.16	107.42	106.13	114.74	105.74	107.61	109.92	113.74	107.71	110.84	108.81	110.23	105.13	103.39	109.91
101.08	98.258	99.518	96.915	100.09	100.08	100.92	100.87	94.685	96.236	99.642	95.975	98.795	97.61	98.16	98.356	98.949	97.364	98.105	97.823	95.208	98.989	97.836	98.733	97.431	98.051	97.108	98.421	101.17	98.311	98.254	96.51	97.784	97.494	96.892	97.964	101.16	94.291	95.833	94.51	98.504	101.32	101.1	97.675	100.52	98.956	99.092	98.013	100.22	100.05
110.06	110.79	111.06	111.56	105.47	110.04	105.19	111.39	106.15	111.18	109.87	112.38	111.22	110.09	105.3	110.77	110.14	106.59	107.65	108.32	104.2	108.33	111.91	103.22	105.55	111.13	107.45	113.39	107.6	103.9	106.51	108.32	109.55	106.52	107.23	110.4	114	110.26	108.62	105.92	109.42	109.05	108.04	109.19	109.2	109.61	108.23	107	106.21	107.69
108.93	107.99	102.83	102.98	110.21	108.47	105.27	111.33	108.59	108.08	111.18	110.04	106.63	110.78	109.11	107.15	110.35	109.79	109.35	110.6	107.09	108.09	109.68	109.47	112.2	107.82	108.96	106.38	106.91	103.63	109.44	108.78	109.74	105.15	104.79	108.42	107	109.49	108.06	108.05	104.54	106.45	107.81	108.4	105.75	109.21	105.44	109.87	106.87	109.02
98.249	99.749	97.988	97.25	102.12	95.993	95.301	95.861	101.57	93.567	101.36	96.598	100.92	98.939	98.311	99.223	96.494	102.36	100.02	97.572	102.03	98.85	97.648	104.75	96.615	104.43	96.266	98.662	98.706	101.18	98.588	99.049	96.446	103.4	99.807	99.849	97.972	97.232	98.688	97.937	98.809	99.765	102.15	98.999	98.926	97.316	99.59	98.749	98.993	92.58
102.65	99.391	96.213	99.198	101.85	101.98	99.521	101.91	97.372	97.827	101.94	104.3	104.08	102.01	96.197	103.51	99.257	101.65	99.905	104.14	103.37	101.43	99.321	102.62	98.937	98.174	102.18	101.54	99.366	96.663	97.364	100.41	99.48	100.93	103.08	103.88	107.46	100.53	100.25	99.476	101.36	100	96.989	101.31	98.813	103.58	100.49	101.27	100.89	99.84
106.95	104.07	106.61	108.14	111.04	109.43	107.34	103.89	105.01	110.01	109.33	108.15	110.69	108.29	109.31	103.95	112.49	107.08	112.78	110.35	109.85	112.77	105.38	102.23	107.08	107.93	109.75	107.48	105.81	108.46	105.07	110.45	109.07	109.79	107.24	109.59	107.88	113.7	105.33	109.56	110.02	112.69	108.05	103.53	104.68	112.87	105.98	107.05	109.57	110.69
107.4	106.87	108.16	100.76	106.03	108.95	104.98	107.08	109.8	110.25	107.38	105.83	103.58	104.95	103.13	101.1	99.802	102.25	104.92	103.39	98.909	109.7	99.787	102.79	105.74	102.38	104.43	107.25	105.38	105.7	104.34	105.13	108.18	108.11	101.29	103.71	105.73	104.5	106.02	104.24	107.26	108.53	107.47	109.02	104.49	104.19	104.23	109.77	105.46	105.22
107.63	109.63	106.86	103.05	106.41	107.16	108.53	107.32	110.6	106.98	108.73	111.3	104.34	105.56	104.63	109.56	109.82	106.22	104.83	106.39	107.44	108.17	105.18	109.16	107.62	111.58	104.57	108.69	106.62	104.07	105.04	106.94	105.83	106.7	104.29	109.95	108.22	103.17	109.82	113.12	107.95	106.54	105.71	102.11	106.29	105.76	105.63	107.87	107.87	104.86
105.85	105.72	105.11	108.15	105.65	105.23	107.35	106.22	107.02	102.67	103.88	107.46	108.19	108.15	107.88	111.83	98.496	109.15	109.67	108.19	103.25	103.73	105.6	102.01	110.17	104.5	104.94	104.17	107.34	106.86	109	106.88	107.95	104.3	103.86	107.56	107.78	103.92	105.7	102.06	108.86	110.12	98.872	107.24	104.57	108.31	102.24	105.94	103.78	107.05
109.1	105.17	107.34	109.9	104.39	106.43	102.71	107.44	105.09	109.33	109.18	110.7	107.28	103.58	111.95	106.46	107.71	109.36	110.25	106.01	105.71	106.97	107.35	105.9	106.22	107.5	108.49	106.51	106.02	101.32	108.5	110.98	103.45	105.55	104.47	106.08	101.93	106.58	105.64	106.49	105.4	109.45	111.79	103.82	105.96	108.15	111.8	105.26	109.56	106.14
106.86	103.56	103.5	107.77	107.98	103.86	104.02	109.4	103.74	106.7	105.55	103.34	106.35	103.33	103.46	106.44	107.64	105.16	105.89	109.41	109.96	110.28	106.68	108.26	108.39	102.57	104.7	103.97	106.29	107.52	101.91	109.21	106.44	107.32	103.98	99.045	105.16	105.27	101.03	106.99	106.27	107.35	107.04	105.15	108.84	103.94	107.95	109.66	109.03	104.19
110.17	106.94	105.21	107.46	109.11	107.23	107.52	109.12	106.06	116.2	109.79	106.89	109.84	110.07	106.29	107.46	112.56	106.14	108.2	107.1	110.43	107.4	108.22	113.35	110.55	106.36	110.08	109.15	105.71	105.6	109.81	109.42	107.66	109.07	109.08	107.64	111.04	113.17	112.57	107.8	111.39	107.84	112.16	110.87	109.32	108.53	105.13	110.83	104.02	103.01
109.43	110.34	113.51	106.95	110.38	109.84	109.79	109.88	110.34	108.65	107.06	107.38	109.4	110.85	109.18	108.49	110.61	106.02	107.49	107.01	106.29	107.99	108.19	108.82	112.61	112.41	112.1	112.03	109.44	110.26	105.63	112.36	106.39	108.65	104.57	104.67	110.68	109.54	105.71	110.59	106.25	111.78	102.41	106.43	109.83	109.62	104.73	110.68	111.1	105.48
111.77	108.77	102.32	109.58	103.93	109.08	107.15	106.08	105.8	102.18	106.81	104.51	113.22	104.72	100.07	109.76	108.25	106.93	103.82	108.53	101.68	106.08	104.81	104.83	103.9	108.37	109.58	107.98	104.55	104.84	107.3	101.26	108.58	102.74	104.49	106.02	105.06	102.37	99.464	107.11	107.46	104.88	109.68	106.05	105.92	103.1	105.19	105.95	108.87	104.84
96.93	95.572	96.245	96.752	95.342	96.977	95.02	101.83	101.12	96.69	96.444	102.15	100.1	105.73	98.941	95.776	96.392	102.54	97.736	96.536	99.232	93.898	101.47	101.15	97.924	99.33	96.247	95.019	98.299	100.96	102.96	98.676	103.06	97.955	97.942	100.57	94.125	99.585	98.786	94.603	97.423	96.54	97.06	97.2	99.341	101.83	95.526	98.735	97.042	99.655
100.43	100.4	106.02	107.27	107.95	110.98	102.08	102.69	104.36	102.16	104.16	104.29	105.48	102.17	105.27	102.17	106.25	107.46	105.34	103.95	105.31	105.94	104.21	109.22	104.2	106.1	104.41	106.71	110.01	103.08	106.05	104.85	105.14	104.82	108.97	111.56	109.28	103.02	104.1	109.47	108.52	106.29	102.51	105.91	105.74	106.37	107.13	104.69	104.42	108.89
96.589	99.827	99.497	97.378	98.717	98.622	95.565	100.61	98.847	99.983	99.689	100.58	104.1	98.38	99.499	99.133	96.998	102.01	99.283	95.073	99.862	104.39	101.68	99.18	100.88	99.803	99.659	100.75	101.6	105.52	101.75	100.67	97.596	101.45	99.599	103.81	101.8	101.48	98.612	104.96	100.44	100.12	99.075	100.65	98.095	99.31	101.99	102.62	98.375	102.79
113.99	104.35	106.45	109.55	109.35	110.53	107.75	112.4	113.56	111.51	112.08	111.69	108.91	108.07	113.25	111.13	112.85	110.61	103.73	113.72	114.56	108.35	111.58	111.01	115.06	110.35	106.94	110.82	111.28	106.21	106.43	112.4	111.2	111.34	110.47	105.43	108.77	108.3	106.07	111.3	106.28	109.79	107.64	113.37	106.69	107.02	109.86	104.55	108.07	110.53
108.32	111.81	104.3	106.33	106.17	107.86	105.72	105.29	105.23	105.09	104.88	107.99	107.05	102.87	108.87	105.14	107.39	104.39	108.07	102.73	106.36	107.67	103.61	105.34	104.18	104.09	102.87	102.79	108.68	103.13	103.43	104.83	108.57	102.91	99.528	105.41	105.13	104.66	108.91	105.66	106.75	103.72	106.35	109.28	106.77	103.65	108.49	95.541	103.27	105.74
98.958	98.678	96.279	104.1	99.067	105.01	102.76	101.56	101.98	98.961	102.32	101.91	101.39	99.595	94.918	103.53	98.833	97.582	100.37	99.968	102.46	100.66	100.77	100.29	100.94	94.542	96.691	97.987	97.591	97.883	100.5	98.307	99.586	102.5	98	98.527	97.859	104.25	98.042	101.55	97.743	99.875	96.318	103.12	98.494	100.92	101.64	99.755	103.75	101.12
108.36	110.17	107.87	109.23	110.82	112.11	106.84	109.35	106.51	102.67	108.85	107.26	107.07	110.12	104.34	108.59	109.49	106.07	105.67	110.81	110.58	109.07	101.09	110.65	109.67	107.35	104.18	109.57	107.2	108.68	104.21	106.19	106.41	110.48	106.2	107.11	105.71	109.45	107.89	103.91	105.85	110.62	103.69	107.39	111.37	104.8	106.79	110.02	109.35	106.62
106.75	109.75	110.09	110.85	113.95	108.12	111.17	110.29	108.75	112.62	108.53	111.33	109.47	109.8	114.45	114.13	110.84	107.53	109	108.25	108.32	107.22	105.73	112.29	111.49	111.57	108.65	109.11	110.31	107.89	109.92	112.76	114.38	112.57	111.1	112.66	110.99	113.19	109.26	112.51	112.63	109.51	112.27	115.85	108.34	115.74	108.99	110.34	113.09	110.79
108.4	104.6	106.68	109.97	107.43	106.46	112.94	105.68	108.63	111.29	110.89	111.58	108.62	107.16	109.59	105.98	105.02	104.61	108.86	105.92	109.05	108.77	110.83	106.3	109.43	105.73	114.69	107.56	108.42	104.1	109.86	112.33	106.15	105.49	104.51	108.64	106.75	105.65	110.78	105.17	109.86	107.94	107.11	104.75	107	107.82	108.95	108.44	108.81	106.09
106.35	109.19	112.85	109.65	112.65	108.33	109.8	108.82	109.7	111.7	110.54	108.1	110.05	114.44	110.84	112.32	108.86	112.44	110.71	111.61	104.31	107.65	106.9	108.36	106.4	110.34	107.59	108.2	105.17	105.4	107.51	104.41	108.44	108.12	108.08	110.02	110.17	107.55	111.64	107.95	112.17	108.91	107.83	106.54	110.54	107.81	107.97	109.77	108.6	113.37
106.92	103.85	105.55	107.45	107.98	106.55	104.69	105.33	106.45	107.45	102.3	104.23	105.75	106.5	104.63	100.03	105.04	108.33	104.34	106.65	108.87	102.25	103.05	108.14	103.11	107.29	102.63	104.16	107.48	105.7	105.22	105.72	106.79	103.19	110.09	105.6	103.08	105.72	101.95	106.62	111.91	106.16	103.79	103.9	108.27	103.9	108.61	108.1	104.31	110.06
112.81	104.43	106	110.96	106.62	108.31	109.21	106.01	110.57	106.74	104.39	106.08	108.56	107.39	106.11	104.6	108.81	107.28	110.04	102.84	106.94	110.07	110.97	107.59	109.62	106.07	112.71	108.99	113.14	106.57	108.37	108.52	108.04	108.78	107.48	108.37	107.66	108.1	106.88	108.64	108.74	106.33	105.67	105.73	107.63	109.68	106.44	103.72	106.83	115.25
106.1	106.58	105.43	106.06	105.03	111.4	110.9	108.9	109.16	107.9	109.7	108.35	105.16	110.21	110.94	105.53	107.58	107.89	111.26	108.26	111.41	105.16	104.69	105.89	109.14	111.6	105.96	108.39	105.37	103.42	107.68	104.99	107.28	107.17	109.08	105.19	110.69	109.23	108.18	109.4	108.22	111.35	114.98	110.6	107.52	105.91	106.77	110.77	111.81	112.22
113.83	107.27	106.86	104.74	105.22	106.83	107.07	107.6	106.77	106.24	107.49	113.25	108.66	106.78	109.09	106.49	104.51	105.36	107.35	108.15	109.74	107.74	107.29	106.54	108.45	108.79	109.98	107.55	111.07	109.77	110.63	109.2	108.56	108.78	108.27	107.22	109.35	107.3	109.99	108.92	109.6	107.4	107.38	104.38	107.11	107.89	108.41	110.04	109.13	105.39
101.55	99.453	97.29	102.05	96.053	99.663	98.376	97.987	99.692	101.29	99.81	97.528	104.21	102.92	99.636	101.88	98.534	100.39	95.425	95.337	99.626	98.009	96.165	98.638	96.336	98.645	97.31	97.569	98.222	95.321	95.648	101.33	100.09	99.606	99.438	103.26	98.244	98.575	101.2	100.5	95.965	96.676	99.385	100.04	99.093	98.425	101.68	100.5	100.61	101.35
100.73	101.56	106.34	108.7	102.52	104.64	106.19	105.2	109.26	103.42	110.2	104.92	106.67	103.54	103.42	100.66	104.01	106.73	107.48	106.82	102.16	105.57	106.7	108.86	105.03	104.97	109.49	109.52	111.08	108.21	107.66	105.32	107.63	104.62	110.62	106.73	106.03	107.67	103.05	108.39	109.85	105.88	108.09	106.38	98.784	101.03	106.13	101.89	105.81	102.57
102.33	106.56	102.99	107	107.79	108.82	110.34	107.49	103.41	106.25	108.18	107.4	100.11	109	101.41	101.76	103.54	100.35	105.01	101.98	104.37	109.02	110.1	104.96	106.38	107.97	106.48	110.52	108.37	106.2	111.05	105.09	104.47	107.02	108.55	106.17	106.75	106.8	104.58	101.43	106.24	109.13	108.64	104.8	107.38	105.05	104.75	102.26	104.62	109.34
108.5	108.62	104.02	106.97	106.37	108.29	110.51	109.79	107.04	109.9	110.18	107.98	104.72	107.74	112.23	107.56	106.01	105.98	106.89	108.09	108.99	106.37	106.29	105.5	111.5	112.77	105.53	112.71	110.43	104.66	109.26	108.13	112.21	109.38	108.36	106.72	108.82	106.54	106.56	108.92	105.53	109.68	107.76	110.75	109.36	110.11	108.73	111.52	107.47	106.8
105.12	103.88	101.26	106.03	109.54	110.14	104.06	103.36	109.08	104.68	99.469	105.94	104.39	103.94	107.68	106.72	107.56	103.65	106.51	108.73	105.25	103.37	103.48	103.81	105.71	105.65	105.66	108.42	105.04	104.28	101.37	106.2	102.83	103.66	107.06	105.91	99.714	108.69	107.27	108.81	104.94	105.44	107.87	101.64	106.23	106.89	110.05	107.9	111.93	105.87
104.03	103.92	98.721	105.38	98.198	102.25	101.76	102.99	102.79	101.79	105.65	99.752	102.94	101.2	101	106.81	103.56	100.22	104.82	100.07	103.06	104.6	107.14	102.91	102.93	104.02	101.53	104.8	106.41	101.37	103.02	103.58	102.96	105.8	104.55	102.43	105.12	101.93	100.01	101.71	109.18	103.48	97.545	98.498	105.79	102.55	102.49	105.53	99.729	101.72
94.048	98.515	95.554	106.61	103.59	100.76	100.31	102.71	98.064	100.15	97.796	107.11	105.99	100.16	97.706	100.22	103.72	101.87	96.894	104.32	99.756	100.86	99.818	99.309	100.48	100.17	99.628	103.01	98.138	97.305	102.59	99.839	98.015	99.223	102.5	101.38	101.63	99.276	100.74	99.774	96.113	101.93	102.14	100.59	99.648	100.48	94.627	95.858	103.63	100.76
111.32	113.57	105.61	111.11	109.42	111.89	110.35	109.44	107.37	109.65	114.8	109.64	107.95	108.76	108.56	110.22	105.43	114.21	107.68	105.55	104.9	111.08	110.13	106.9	105.96	108.66	110.03	109.27	109.43	109.31	107.12	108.01	109.12	111.53	111.8	107.8	107.15	109.74	108.43	108.3	114.12	106.91	108.27	105.87	105.73	108.22	110.56	104.06	110.3	105.01
95.703	99.424	99.862	100.86	102.4	103.88	99.173	105.88	102.74	103.23	102.3	96.743	100.28	99.793	101.6	100.2	103.09	100.66	104.15	97.506	100.1	98.062	99.181	101.47	101.21	100.51	100.29	101.65	103.17	102.08	99.246	99.745	98.941	100.54	103.91	101.22	100.09	103.9	101.84	96.85	100.45	99.767	99.107	95.992	105.66	100.03	101.9	97.612	102.1	101.61
102.88	108.9	104.43	103.16	106.28	108.13	105.95	105.8	104.02	105.75	105.95	107.05	104.98	103.45	104.39	105.84	105.18	105.72	107.34	104.25	107.66	106.72	105.61	105.67	106.59	103.92	103.34	103.85	107.3	107.73	106.57	103.85	104.09	108.74	104.15	104.9	104.95	103.96	106.47	106.94	105.49	100.94	103.79	109.22	104.88	99.803	105.35	107.98	104.51	108.75
107.07	103.62	105.37	105.89	109.35	104.35	106.58	102.8	106.4	113.02	102.02	106.56	105.79	104.73	103.55	104.39	106.17	101.35	105.39	109.43	103.38	109.23	106.44	107.25	105.1	104.1	103.2	107.86	105.31	102.44	107.86	105.79	102.46	103.84	104.93	107.11	101.5	101.38	108.06	111.47	108.58	110.28	110.72	104.94	102.8	106.41	97.722	102.44	105.52	102.61
95.968	99.2	98.095	99.554	97.868	100.77	96.898	96.985	98.959	97.545	100.3	95.408	99.772	97.781	94.373	96.753	103.76	95.371	102.57	96.227	97.049	98.276	97.944	98.104	99.229	98.605	92.993	99.006	101.89	98.161	96.103	99.12	104.02	101.01	98.818	99.749	99.045	96.942	97.245	100.44	99.769	97.253	101.25	98.699	95.591	94.074	94.53	98.199	98.788	96.589
108.4	106.3	106.94	111.33	104.23	109.23	110.6	111.31	107.24	106.44	106.7	107.76	110.95	109.74	112.95	104.8	105.95	104.83	109.81	105.81	108.84	111.9	107.63	106.44	102.94	110.5	109.69	108.05	105.86	108.35	108.28	109.82	102.9	110.67	112.13	107.81	107.4	109.15	108.77	108.89	105.65	111.13	108.29	110.2	104.94	103.11	105.58	112.6	109.63	109.39
111.78	106.99	107.79	104.51	106.55	105.44	108.84	103.9	110.25	105.21	105.4	108.73	105.02	105.02	106.15	105.2	107.27	108.07	108.3	107.88	106.6	105.86	106.63	107.67	108.56	108.43	104.1	112.72	112.5	108.82	108.88	110.18	110.49	110	106.29	107.06	107.93	106.1	115.52	107.15	104.57	109.59	108.36	108.5	108.45	112.1	108.17	109.55	107.39	107.98
107.93	106.06	108.04	102.65	106.04	109.14	108.94	105.72	105.68	104.6	103.97	101.17	111.14	109.1	104.96	106.33	106.91	108.08	107.43	109.18	106.56	108.99	107.16	107.93	103.54	105.9	112.14	105.14	102.12	102.35	110.86	110.09	106.04	110.68	104.31	103.62	104.08	107.73	107.74	108.08	106.5	106.18	106.47	108.85	106.31	105.65	107.99	106.85	106.62	105.03
103.32	108.58	108.74	105.83	105.85	109.74	107.5	107.95	107.37	104.21	107.33	112.9	102.7	110.38	109.14	110.28	103.64	103.28	108.91	105.65	107.5	107.9	110.34	109.88	107.99	106.96	106.79	109.04	107.26	107.87	107.99	109.16	114.68	113.87	106.24	106.23	104.6	107.01	110.07	107.63	109.65	105.84	109.07	103.85	106.51	107.83	108.86	109.92	105.38	108.97
106.34	108.39	104.76	102.78	106.08	108.83	102.9	103.41	107.82	108.69	106.19	105.84	104.46	103.31	104.47	103.96	103.45	108.37	100.95	102.58	103.98	106.89	102.25	109.14	105.11	106.44	101.73	107.68	104.29	104.46	106.89	108.11	104.86	102.82	106.01	106.99	103.71	108.48	99.437	108.51	102.59	106.69	108.51	108.18	106.72	106.1	105.11	102.28	105.92	106.8
105.96	103.6	106.65	105.28	107.19	99.732	100.4	107.76	108.38	104.82	101.22	107.6	108.11	107.25	104.6	106.02	106.44	109.13	105.12	109.8	105.38	107.89	110.53	102.99	111.02	104.29	109.04	101.32	101.98	108.64	103.95	101.46	107.6	106.52	108.57	106.21	105.06	104.16	105.88	101.99	101.25	107.8	97.64	114.63	109.63	107.13	104.08	102.85	106.22	108.52
110.5	107.27	111.57	102.12	110.55	107.99	108.65	109.53	116.44	108.34	109.3	109.8	108.91	108.72	109.26	109.01	109.43	105.86	107.57	114.19	110.86	109.32	108.8	109.19	105.03	109.88	110.02	107.04	107.56	105.23	108.39	110.58	109.19	104.86	108.41	110.44	108.08	106.16	108.88	107.33	109.13	107.52	105.64	104.33	108.39	109.03	108.32	108.51	107.23	108.66
107.11	108.05	108.42	102.85	110.02	108.78	104.9	103.75	106.36	107.55	106.2	105.65	103.62	106.41	109.74	104.3	105.92	108.15	108.14	104.55	108.93	103.38	111.8	107.21	110.37	108.77	106.32	109.11	105.04	105.12	108.45	106.23	105.07	109.45	105.95	106.48	104.56	108.89	115.04	106.21	105.62	105.46	106.79	104.03	107.2	109.42	108.19	105.27	108.03	100.07
98.169	99.879	99.492	100.57	102.77	96.175	102.02	99.008	101.78	94.001	100.4	102.44	98.286	97.943	100.03	96.11	99.362	98.87	97.081	99.861	98.782	100.15	104.38	96.847	99.554	99.154	97.361	100.73	99.566	100.99	97.406	100.99	94.131	99.803	103.61	97.904	104.57	100.74	97.926	100.09	100.49	100.48	97.046	97.933	99.442	95.398	100.39	99.032	102.26	100.87
110	101.3	107.69	106.79	104.52	103.07	105.68	106.76	102.76	102.04	108.23	106.53	106.69	103.6	103.98	108.56	106.8	105.12	103.89	101.82	106.56	106.12	106.03	107.53	106.15	104	105.25	104.67	111.19	100.48	110.36	104.03	102.97	101.76	104.49	109.64	104.32	104.16	101.14	105.72	105.05	101.99	107.32	109.24	105.84	104.97	101.69	103.83	110.06	105.35
106.4	100.36	104.16	95.558	105.29	102.74	107.16	107.4	107.03	106.98	101.57	103.93	107.52	103.23	106.8	104.84	102.12	104.61	103.08	104.24	105.3	111.03	98.786	104.09	105.92	105.62	103.77	104.74	103.27	107.1	104.5	102.6	109.95	106.08	107.65	107.74	104.73	102.61	107.74	107.07	108	101.37	101.18	105.28	107.04	103.6	105.33	104.24	103.91	108.24
99.237	99.416	98.119	100.16	101.33	100.7	103.24	104.09	103.93	103.09	101.83	96.652	101.09	101.51	101.94	104.8	98.869	100.01	101.67	98.92	101.82	103.39	103.84	96.935	102.27	101.57	101.78	98.466	101.05	102.34	100.85	100.94	96.365	99.446	97.436	102.52	93.817	98.8	100.9	98.046	101.39	98.926	100.62	100.96	101.23	97.222	101.21	99.391	98.485	101.23
111.05	107.01	108.59	106.31	112.75	111.03	113.29	109.11	112.54	111.06	114.45	110.85	105.63	110.11	110.7	106.09	112.69	106.7	106.68	109.08	108.06	111.62	111.8	113.1	109.62	108.58	114.22	112.32	105.48	110.57	110.02	110.24	113.78	115.8	109.96	112.17	109.97	109.35	115.37	109.42	112.38	110.11	108.56	105.09	110.19	109.84	109.65	111.34	108.22	108.38
97.755	97.593	96.73	98.638	96.184	96.283	98.412	96.806	97.587	96.753	102.84	99.852	101.89	97.74	95.016	99.347	94.943	97.745	96.392	100.32	101.99	98.532	100.84	102.37	95.592	101.23	100.88	100.73	96.354	100.4	95.109	94.619	97.884	99.955	95.515	93.788	98.005	95.742	98.201	99.686	97.13	101.61	97.071	97.475	95.308	98.774	102.48	100.03	101.52	93.494
107.21	105.87	107.29	107.53	108.33	109.46	107.88	110.74	109.93	108.33	107.19	109.87	112.24	107.3	102.76	111.09	111.31	106.33	110.33	108.59	106.99	110.72	107.75	109.62	108.43	107.51	111.12	106.23	107.36	106.06	109.18	109.32	106.79	107.04	106.65	107.83	106.32	106.49	109.21	103.96	106.75	109.5	107.48	111.74	112.29	106.99	107.87	107.32	103.36	108.87
105.88	110	106.1	106.43	103.92	101.62	101.65	106.36	107.21	105.18	103.15	103.44	105.78	106.56	106.47	106.15	107.98	108.91	102.92	100.71	101.8	111.55	103.98	104.46	108.12	105.86	105.57	111.66	103.87	105.68	105.93	107.45	105.74	105.13	105.09	106.67	106.02	102.9	105.26	104.71	107.82	101.71	106.93	102.09	105.78	104.98	111.02	102.32	105.87	107.09
111.83	106.07	107.32	107.8	109.25	110.86	112.72	111.77	105.56	106.37	105.75	112.44	110.03	109.55	109.92	115.12	109.78	104.03	108.53	111.08	110.29	111.82	107.77	112.05	105.93	111.37	108.34	111.49	107.72	108.31	110.23	109.11	109.56	103.93	108.61	105.68	104.38	105.34	112.24	109.92	108.47	104.8	108.46	103.79	107.29	107.13	108.99	109.56	108.93	107.35
103.15	102.31	110.77	103.5	103.12	109.97	104.9	107.86	105.32	107.82	106.97	102.83	107.61	105.6	108.86	106.56	108.05	109.34	105.47	105.64	110.62	105.86	105.46	103.91	100.4	108.45	107.68	106.38	106.63	107.99	105.22	107.19	106.41	101.95	105.81	108.29	105.6	104.93	105.62	104.85	108.69	106.39	106.68	106.58	105.28	104.85	105.06	107.74	105.61	107.36
104.56	112.39	109.54	106.27	104.04	107.86	104.11	109.3	107.66	103.67	101.78	104.63	102.57	104.68	102.19	106.88	108.52	103.78	105.7	103	109.43	108.65	109.44	107.18	103.27	110.25	107.97	101.58	106.19	105.49	104.6	109.96	101	106.38	105.08	102.8	100.61	104.74	106.04	105.94	104.67	106.28	105.63	104.01	104.88	100.23	105.32	107.93	106.23	105.33
98.133	100.81	101.97	96.717	101.51	102.65	95.905	100.38	101.47	101.56	103.41	102.86	100.78	97.606	97.794	97.686	101.1	101.99	101.76	101.08	99.582	96.388	96.176	103.1	103.02	105.97	98.043	99.512	102.73	100.01	100.14	100.09	97.091	101.87	101.33	104.36	107.6	102.19	101.28	100.8	100.4	98.486	104.29	103.24	102.47	100.33	102.68	100.91	103.99	98.507
108.55	107.22	106.62	103.94	105.66	106.97	106.89	109.43	103.22	104.69	106.1	105.94	103.8	104.53	106.83	105.45	99.764	105.02	104.63	108.42	106.33	103.4	103.86	105.04	106.63	105.42	105.57	106.74	107.87	106.47	108.77	110.3	109.62	106.3	106.91	109.33	109	105.29	106.86	110.65	109.19	104.43	108.24	105.88	109.91	103.27	104.76	108.95	107.39	105.52
106.87	107.34	105.3	107.99	108.19	104.56	106.46	108.84	103.9	104.01	108.54	104.86	103.29	102.28	106.48	105.72	103.29	105.1	106.18	102.96	103.3	103.58	105.75	108.12	106.98	105.51	102.96	111.24	107.18	105.48	102.8	107.29	102.11	105.54	105.74	104.69	103.08	106.31	102.71	106.31	104.87	106.88	103.69	103.46	105.28	105.9	104.12	107.11	105.37	104.94
105.23	102.37	108.35	105.4	103.72	101.25	103.84	107.64	105.57	106.71	107.58	107.1	106.44	102.98	102.39	104.28	109.04	108.02	107.32	108.16	103.83	104.38	106.72	106.14	101.45	108.48	106.02	104.22	104.41	109.07	103.84	103.6	106.36	105.91	108.23	102.65	106.04	103.67	107.92	105.82	103.66	105.95	107.74	106.7	105.59	103.47	105.7	107.7	104.95	102.89
103.33	105.99	108.13	100.28	109.86	105.18	105.17	106.1	107.52	103.42	106.09	104.77	100.96	107.41	104.75	106.51	103.19	105.93	103.65	106.34	109	102.94	103.34	106.29	106.13	107.43	102.77	104.5	105.84	105.46	102.06	107.31	105.86	108.8	108.95	104.22	108.21	104.45	105.27	104.48	107.92	99.505	102.23	98.414	105.33	105.53	102.13	107.63	103.76	106.34
113.08	110.03	107.43	106.22	105.56	112.27	109.87	108.85	109.65	110.74	109.95	104.71	105.58	109.68	107.54	105.09	111.73	108.56	107.83	108.37	107.64	106.55	105.3	107.28	114.3	104.35	106.36	106.74	113.35	109.44	105.89	112.03	104.37	109.6	107.26	101.85	112.25	108.28	109.91	103.82	107.6	109.5	107.24	110.41	109.03	107.88	104.7	106.95	109.46	111.71
109.52	102.89	108.31	104.05	108.35	103.1	111.45	108.22	112.38	106.5	107.06	108.04	108.69	104.91	108.99	103.48	110.59	108.44	104.7	111.6	105.99	111.17	110.7	107.29	107.9	107.83	106.03	108.97	104.63	109.74	105.1	108.02	109.77	107.71	107.95	113.42	106.99	102.35	106.41	109.19	106.84	106.8	109.89	107.7	106.48	110.33	108.05	110.04	106.46	107.76
103.61	106.33	111.22	106.15	104.1	106.02	105.29	109.08	109.87	107.67	104.88	107.03	107.06	105.81	104.04	101.74	107.89	104	101.59	103.74	103.77	108.33	107.17	105.59	105.16	102.32	105.02	107.47	107.12	107.61	106.44	103.97	107.57	106.02	107.69	106.02	106.87	105.38	104.71	103.17	105.44	107.81	105.63	103.74	110.3	107.16	106.85	106.73	109.11	106.64
108.26	103.08	109.69	108.92	102.34	103.49	105.05	106.35	103.81	107.95	103.7	100.34	107.75	108.01	109.06	105.44	102.46	109.28	105.54	105.38	109.84	101.31	109.78	106.87	102.94	105.12	105.01	106.43	108.91	105.39	108.41	106.44	106.21	108.4	104.6	103.85	105.77	105.41	108.33	107.9	102.61	109.69	106.72	107.86	105.75	108.69	101.82	105.91	105.62	105.61
110.21	106.93	105.83	105.52	107.69	109.78	110.8	108.47	108.36	108.81	108.77	107.06	106.11	112.47	101.49	105.32	106.71	109.89	107.24	105.81	107.74	103.19	107.37	105.24	105.84	107.29	107.21	107.01	104.64	112.01	103.91	113.86	109.15	110.43	107.29	105.36	114.16	113.47	109.23	109.01	109.54	108.18	107.24	104.35	111.28	105.82	108.18	108.88	107.04	106.4
104.36	106.46	111.11	108.21	107.08	110.5	107.72	110.32	108.63	108.32	107.9	109.24	109.13	111.24	107.37	113.26	104.59	106.85	107.93	105.23	110.03	105.44	106.02	108.18	110.8	102.42	107	109.91	103.96	106.82	107.02	111.38	107.64	109.06	107.19	102.38	102.84	108.06	109.99	107.96	107.13	107.85	105.17	110.3	106.78	104.38	104.51	106.49	108.56	106.8
100.97	99.974	103.39	97.015	100.46	97.787	100.3	98.423	102.42	97.164	96.277	100.71	97.204	101.92	99.21	103.18	100.78	100.74	99.629	98.063	100.56	102.79	101.7	100.18	98.684	104.08	98.41	97.545	98.253	102.37	97.987	101.1	98.449	104.54	103.28	99.173	101.24	96.941	104.1	99.619	101.87	97.058	100.83	96.101	102.28	102.62	100.61	99.766	99.656	100.66
102.02	107.88	109.63	104.59	108.4	108.51	107.37	108.73	105.61	104.77	103.3	104.82	103.29	105.53	102.13	103.99	105.5	103.44	109.86	108.05	107.16	110.13	108.19	105.84	105.09	105.39	105.99	107.45	104.18	102.65	101.56	104.64	106.85	107.89	105.79	100.9	104.92	103.85	108.89	105.17	110.82	107.49	108.46	104.55	110.13	105.89	102.82	108.22	103.82	101.57
105.87	104.67	105.38	104.96	106.82	106.6	108.08	104.26	105.56	104.09	108.84	106.49	105.15	106.62	103.68	102.83	106.05	103.38	107.34	109.8	105.34	100.13	102.57	104.91	101.93	103.8	106.09	106.72	109.15	104.78	108.15	103.6	102.55	102.94	106.73	104.05	105.17	108.51	104.16	105.81	106.55	106.22	105.36	107.96	107.84	105.1	109.35	104.84	109.11	106.14
109.24	108.75	107.63	108.65	105.86	107.21	108.65	108.11	106.94	105.71	105.9	109.97	107.69	109.79	105.9	107.84	106.2	109.82	105.37	104.35	106.68	108.02	108.8	108.62	106.15	103.74	107.45	106.38	110.75	111.13	108.9	108.02	105.47	109.29	107.06	106.57	108.63	107.2	108.62	103.71	109.62	113.06	106.43	107.66	107.08	111.27	110.73	109.5	109.29	104.52
112.17	116.43	109.3	105.11	113.83	109.96	111	109.63	109.71	113.19	114.66	111.46	109.93	108.55	110.79	113.17	107.52	110.28	110.22	111.04	113.52	107.82	110.84	107.37	110.15	112.34	111.19	109.85	109.52	109.81	113.18	111.04	112.35	107.75	110.14	113.48	107.84	107.76	107.43	114.29	114.9	110.36	111.49	107.44	106.2	111.27	109.5	109.68	112.35	113.41
94.283	97.888	99.417	97.814	97.074	96.261	97.507	98.797	99.524	91.403	100.82	100.42	93.225	100.23	94.232	100.18	98.701	96.784	102.41	100.83	96.042	95.66	98.355	98.744	97.263	98.655	94.875	97.741	95.719	99.614	96.672	96.97	97.819	99.675	103.56	98.661	98.3	93.612	100.02	99.29	98.948	96.841	100.43	97.591	93.547	100.63	99.206	96.969	97.149	98.383
113.11	109.68	110.06	104.62	107.13	109.02	108.59	112.95	108.02	112.16	112.51	108.11	109.8	105.8	107.37	111.35	110.56	108.38	111.07	112.29	109.39	106.85	111.28	108.64	109.86	108.02	108.16	106.38	105.51	110.78	108.96	107.8	112.35	107.92	110.93	112.18	109.81	108.9	109.93	110.28	111.45	112.64	111.42	107.66	108.33	108.3	106.98	111.54	104.91	109.75
105.56	109.81	107.07	108.25	99.797	106.24	100.25	103.83	105.72	106.54	102.24	107.42	106.17	109.16	107.19	106.51	104.81	107.88	103.73	102.4	104.39	104.37	105.76	102.04	106.7	104.44	106.99	105.53	102.59	105.96	106.49	107.2	107.07	106.42	106.81	100.89	100.92	101.91	109.97	104.69	105.1	106.16	104.56	103.09	108.13	106	107.39	108.21	100.63	108.46
104.48	107.36	109.5	107.5	108.15	104.8	105.94	111.84	104.1	108.07	107.25	107.91	111.04	107.11	103.67	105.24	106.69	105.11	111.79	106.46	103.23	105.74	108.67	104.44	108.08	110.74	107.29	108.31	106.19	105.48	106.75	107.51	104.46	108.41	111.13	106.83	106.88	110.62	104.31	101.95	110.31	104.31	109.3	104.07	105.11	108.56	106.8	106.75	107.18	107.6
109.72	110.29	108.92	111.6	107.11	108.08	110.52	107.24	113.65	107.11	108.46	110.01	109.18	105.16	108.5	104.56	111.91	106.18	106.44	107.2	106.8	112.36	109.34	107.72	107.56	110	113.25	110.37	107.27	109.24	110.16	107.18	102.14	108.76	109.65	108.21	107.91	112.63	110.43	108.27	105.28	107.81	110.26	113.72	106.61	101.81	108.19	111.82	104.25	110.9
99.795	94.271	101.3	102.75	98.318	98.009	96.762	97.537	100.83	96.897	96.566	97.353	96.701	100.47	94.692	97.151	97.267	94.623	98.274	102.68	98.44	101.71	97.464	96.021	104.93	96.663	99.069	96.682	94.804	95.192	99.674	97.112	98.842	99.351	99.107	101.97	94.294	97.36	100.3	98.228	101.66	96.325	98.598	97.729	100.62	99.896	101.64	96.42	100.84	98.204
99.913	103.17	97.709	106.63	103.14	101.49	107.5	101.1	102.17	104.8	105.98	101.71	100.7	103.45	104.65	102.85	106.21	102.22	101.91	98.92	103.81	105.77	104.81	97.967	100.14	104.74	96.628	102.99	101.65	103.91	101.32	107.4	99.884	99.654	103.17	100.93	98.047	98.198	100.6	100.41	98.998	104.3	102.3	103.58	103.07	106.63	102.46	102.95	107.43	101.69
101.59	99.173	95.654	100.57	104.89	98.96	102.38	99.517	103.18	104.92	97.228	96.024	96.351	101.08	99.966	96.702	102.24	99.76	101.59	100.7	101.41	102.41	102.53	102.63	101.78	99.177	100.17	99.72	105.15	97.584	98.847	97.791	102.21	101.58	101.15	100.31	101.88	98.716	103.12	103.05	104.31	96.507	99.112	101.81	101.75	99.879	100.27	97.416	96.479	101.62
107.27	108.2	107.64	108.04	104.93	108.65	109.53	106.75	107.5	109.7	109.31	108.74	111.47	111.8	108.66	110.65	107.18	112.1	110.31	110.28	107.81	108.6	109.05	105.68	108.76	107.52	109.23	110.28	111.22	107.19	111.15	111.17	110.04	110.45	107.89	109.2	112.44	108.19	106.48	108.09	110.14	110.59	108.43	108.42	105.79	112.55	108.92	109.03	109.45	106.31
97.724	96.256	99.82	97.464	98.333	97.828	100.43	97.252	99.661	98.197	98.483	100.1	102.64	101.8	96.953	99.324	96.81	99.864	97.855	97.55	101.12	89.831	100.84	98.44	98.289	99.085	103.56	99.437	95.941	99.96	99.643	93.871	99.732	100.9	96.523	93.141	96.908	97.075	99.762	92.029	97.237	98.009	103.33	98.909	100.17	96.801	97.499	96.343	95.392	99.937
109.99	108.33	107.88	109.31	103.36	107.24	106.66	106.21	105.36	105.36	109.39	103.35	112.71	106.47	108.45	108.13	109.59	107.58	108.02	106.29	106.18	103.61	105.47	116.02	110.76	108.08	109.89	113.62	105.28	109.27	105.83	113.08	106.16	112.74	111.31	104.75	109.15	105.8	109.45	110.7	104.74	108.37	109.78	111.79	108.61	107.48	106.85	109.16	107.17	107.64
99.973	96.311	100.6	101.71	101.47	100.96	104.44	100.43	99.589	99.083	102.66	101.13	103.17	102.55	100.45	101.16	97.6	98.632	100.42	99.417	96.136	96.431	102.53	99.711	97.844	98.525	97.968	103.5	96.731	101.54	105.95	99.052	98.687	99.154	100.33	100.76	98.502	102.74	99.517	99.298	101.51	103.07	99.587	102.21	100.52	98.571	103.98	97.085	100.95	100.26
108.55	100.16	102.98	105.8	108.97	106.04	106.94	107.42	107.98	109.61	104.04	103.68	102.32	105.93	103.27	104.79	105.7	107.4	107.81	101.51	102.96	110.18	110.93	106.5	103.48	109.52	106.03	103.28	106.65	106.48	102.64	105.12	104.04	102.71	104.66	105.17	105.73	108.59	103.77	105.18	107.14	107.89	105.91	106.42	105.65	101.82	108.64	112.73	105.36	106.32
105.71	107.84	107.42	108.78	110.12	105.95	110.33	106.42	110.76	108.67	105.22	103.99	108.61	112.04	108.52	110.02	108.65	111.77	107.21	108.3	107.39	113.55	110.38	109.31	111.04	103.36	108.93	109.88	104.52	106.78	106.76	108.71	113.02	110.95	108.98	110.61	107.22	105.2	103.84	105.75	106.45	111.45	110.08	111.32	108.08	107.66	110.75	110.68	108.1	106.49
108.21	110.03	106.98	110.65	102.15	112.98	110.02	107.31	103.39	104.43	110.8	107.84	109.87	107.28	108.23	108.03	110.44	108.26	107.2	107.76	104.57	108.67	108.24	110.29	110.82	113.03	111.03	110.72	108.42	108.82	104.46	107.11	110.79	110.75	104.07	107.69	106.07	113.31	105.56	107.22	106.68	110.21	109.73	110.48	110.4	108.39	111.37	108.18	104.85	109.92
94.49	101.79	99.007	95.89	92.764	98.459	96.403	98.43	96.006	96.589	96.37	97.355	97.509	100.57	97.884	101.38	96.797	95.82	97.927	104.68	95.361	96.488	97.772	97.384	99.158	100.08	99.802	98.036	101.92	96.906	95.767	98.005	97.018	96.047	98.63	98.855	96.027	97.72	95.134	100.58	95.561	98.604	95.816	101.12	95.639	90.552	96.979	98.72	97.83	101.67
104.93	105.9	113.27	107.58	101.21	104.42	106.52	104.18	107.02	104.15	112.18	104.57	107.49	106.17	104.54	105.77	106.1	108	102.6	104.74	110.72	109.36	105.46	108.17	104.75	108.08	102.81	105.42	104.09	108.2	106.81	106.83	102.13	106.16	106.26	104.32	103.75	104.17	107.72	106.79	104.45	103.87	107.21	106.58	100.95	102.81	102.72	111.4	103.06	110.14
108.25	104.34	108.9	105.6	107.67	105.55	106.33	111.78	109.42	106.42	100.57	103.23	103.97	110.74	102.61	108.98	106.45	105.41	103.95	105.15	102.59	109.48	110.74	109.7	106.96	107.31	102.95	105.35	106.37	105.62	101.82	107.02	109.86	109.73	101.71	107.67	105.94	105.57	107.55	103.62	107.17	105.54	104.71	106.71	106.24	106.62	108.7	105.06	104.1	106.58
109.88	106.04	107.23	109.67	107.15	108.28	110.36	114.09	110.4	110.42	109.16	111.19	107.57	108.13	110.03	110.08	105.93	106.5	111.87	102.81	112.08	104.56	107.32	106.92	108.76	111.43	105.13	105.9	109.77	106.07	109.62	107.9	107.86	110.05	107.13	112.65	103.36	106.51	108.84	103.64	107.76	105.37	111.83	108.65	107.86	109.13	111.15	106.51	105.49	108.83
104.64	96.077	98.371	103.65	97.983	107.5	102.14	101.76	101.8	98.096	103.24	103.04	103.22	101.86	99.153	98.606	101.26	102.4	100.47	103.7	99.15	99.295	102.06	102.48	96.893	103.45	105.71	103.98	104.12	100.93	97.398	101.11	100.37	102.4	100.32	98.803	103.2	98.032	96.756	99.641	101.73	100.69	100.33	100.81	98.606	100.16	100.03	101.53	95.246	100.05
112.61	108.16	108.59	106.7	108.06	104.06	107.7	106.02	111.17	108.21	111.4	110.12	108.26	114.95	105.9	109.22	109.11	109.46	109.32	108.98	103.6	105.72	110.49	110.94	110.82	108.92	107.97	112.11	109.67	109.8	107.05	111.26	110.36	110.55	108.89	107.95	106.98	108.7	107.8	107.91	111.37	103.36	105	111.77	109.39	101.85	111.38	105.87	110.94	108.44
99.564	102.58	101.26	97.738	97.083	99.25	98.253	104.16	104.62	99.117	105.06	94.375	95.449	101.77	102.43	97.251	100.72	97.633	104.97	101.98	105.99	101.43	97.746	101.95	101.75	99.967	101.24	99.678	103.67	99.129	98.126	100.59	99.915	101.05	100.84	100.65	101.06	101.38	97.812	100.62	99.579	98.862	103.86	100.86	101.04	101.4	101.5	96.187	100.94	100.53
106.08	106.04	105.13	103.69	104.8	103.31	105.09	107.95	107.5	103.35	105.82	103.04	107.61	104.62	106.03	102.99	109.76	106.74	101.74	103.5	111.87	104.2	105.62	103.24	103.63	104.94	103.52	105.97	100.81	105.09	102.68	104.41	104.35	102.53	112.24	108.28	109.72	102.85	102.4	109.04	107.63	106.91	104.82	107.49	106.11	105.46	102.18	110.8	106.12	104.48
104.75	111.22	108.73	109.07	112.19	109.86	108.01	106.99	107.82	112.83	106.2	104.79	105.43	107.82	110.53	107.62	107.71	105.59	107.23	109.46	110.54	110.31	105.75	107.61	107.87	110.98	106.53	105.51	108.44	107.3	102.65	106.76	110.09	109.51	107.62	107.94	107.15	111.57	107.12	106	101.89	106.77	110.1	105.31	105.7	109.48	108.41	102.2	114.55	109
98.998	99.82	96.898	99.866	97.399	101.77	99.659	96.306	95.625	97.525	98.029	97.192	99.305	98.15	96.041	94.417	98.377	98.918	93.563	98.655	99.248	97.942	102.11	99.324	96.73	97.946	99.028	99.533	95.007	100.41	104.33	98.838	98.691	96.544	100.04	98.587	102.45	99.723	98.401	102.23	99.772	98.961	99.864	95.664	92.737	94.835	102.36	100.89	100.48	97.569
96.45	98.376	103.01	100.69	100.89	99.367	98.646	95.482	101.33	100.27	97.624	97.726	99.557	95.2	97.041	97.617	98.764	95.173	99.645	98.256	93.928	97.85	100.83	98.572	96.931	97.311	100.56	98.802	98.063	96.684	97.907	105.14	103.27	101.68	100.85	101.42	95.183	94.41	98.915	95.943	98.016	97.265	100.18	99.691	99.877	96.958	96.392	96.188	102.11	94.333
104.34	104.58	104.68	105.34	106.49	105.11	109.53	109.88	108.21	106.08	107.62	107.44	111.34	108.25	105.1	104.32	106.09	109.56	109.82	105.81	109.86	106	104.04	107.45	104.06	104.47	106.78	105.21	104.83	106.16	104.31	106.52	104.56	111.1	106.71	106.21	104.5	113.08	111.84	109.01	103.62	104.57	108.51	104.69	108.85	110.93	103.31	108.59	105.36	102.55
108.2	108.03	108.42	102.98	107.75	112.2	105.68	108.57	102.85	111.25	107.15	111.27	104.78	105.33	110.3	109.04	109.96	104.6	110.08	110.01	108.53	107.52	112.89	108.25	109.2	106.6	110.48	106.46	106.6	111.59	108.99	108.97	109.89	106.92	111.28	104.21	106.78	104.11	103.41	109.59	112.72	111.01	106.69	109.68	108.87	104.73	109.04	106.09	108.69	107.59
99.388	96.81	95.641	100.13	100.29	102.63	100.31	100.33	100.06	95.575	103.2	99.817	97.963	99.908	104.85	102.23	99.407	98.755	100.17	101.78	98.412	96.58	102.13	100.87	100.28	97.508	102.41	101.72	98.858	102.85	103.23	100	101.45	102.75	98.887	99.907	96.621	98.025	97.261	96.744	98.224	97.173	98.892	100.16	97.35	98.571	98.378	101.49	100.36	100.64
106.24	100.09	106.71	108.07	107.69	106.56	107.06	108.34	101.16	110.2	105.5	104.05	106.11	106.8	105	107.66	105.26	105.94	108.33	106.09	105.44	107.14	104.69	101.29	103.35	101.35	103.08	106.2	107.97	107.19	104.47	108.99	103.62	105.51	102.06	107.06	110.48	110.35	107.73	102.57	111.01	103.83	102.56	108.15	103.1	108.84	106	105.1	105.32	104.44
112.67	112.07	107.48	106.31	107.39	106.86	110.99	108.83	107.56	104.7	110.93	110.73	104.97	105.95	108.38	109.7	108.62	112.32	108.66	103.86	108.45	109.66	104.38	110.43	108.03	107.21	108.64	103.84	108.61	110.44	108.47	106.12	108.05	107.91	108.36	107.99	107.36	110.61	109.02	108.11	108.59	109.61	112.16	108.79	106.99	107.47	110.69	105.56	103.66	107.94
107	108.53	112.07	106.39	109.01	108.68	108.59	107.61	106.6	105.97	112.05	115.79	104.55	114.05	106.91	108.97	110.22	107.74	109.07	102.68	108.72	106.35	111.65	107.27	111.78	109.41	106.62	105.89	110.49	108.58	108.07	112.85	109.79	106.55	107.38	107.61	110.08	109.03	105.18	113.2	107.46	111.63	107.76	110.84	103.54	108.04	107.24	105.72	111.16	104.61
101.98	102.16	103.41	99.747	98.718	100.44	99.446	100.82	100.83	100.17	101.23	104.17	102.61	104.5	100.21	100.46	104.74	97.986	100.5	102.44	100.24	98.601	98.125	100.5	103.56	98.029	103.35	100.77	96.868	99.584	98.921	101.19	99.886	104.8	98.726	102.47	97.723	101.85	104.43	98.115	101.15	102.86	102.48	101.68	104.32	100.87	104.07	97.969	102	103.59
106.21	111.32	108.43	105.29	108.83	102.06	108.74	104.51	108.33	110.45	105.87	107.6	108.19	105.71	111.48	109.37	107.38	104.89	108.55	103.02	108.05	103.91	110.36	106.08	106.33	109.09	102.21	110.78	105.41	106.46	104.8	110.09	105.61	106.53	107.04	109.43	103.19	103.99	103.51	100.84	105.02	109.32	106.94	108.54	107.91	108.47	105.1	105.63	109.84	108.15
101.72	107.14	107.96	106.99	104.06	105.65	106.71	102.78	105.97	102.82	105.81	104	100.06	106.87	107.08	104.62	105.72	105.48	102.55	105.81	103.97	105.43	103.89	105.61	105.8	106.24	107.27	106.68	108.27	103.89	108.3	104.09	106.64	103.19	107.66	103.25	107.42	103.89	107.59	104.21	108.98	105.03	108.41	107.46	104.09	104.51	104.2	103.69	104.98	103.99
109.62	104.79	106.83	109.39	104.65	105.68	107.67	111.44	108.51	111.32	104.73	109.97	104.6	108.47	110.65	103.6	103.69	107.49	107.53	106.92	113.78	110.48	108.88	113.04	106.77	110.83	105.44	112.05	109.23	103.94	111.9	106.77	110.87	105.73	108.91	109.15	104.24	107.99	108.53	106.36	112.88	105.31	108.75	105.22	107.92	111.4	108.17	108.6	108.67	107.01
108.33	108.09	106.44	106.9	112.02	106.56	108	108.89	108.44	105.84	108.76	108.08	106.36	108.4	105.59	105.98	104.73	105.83	113.26	109.09	108.76	108.22	103.94	107.35	107.44	104.98	109.59	109.85	109.84	107.81	106.69	104.8	102.73	106.11	107.84	110.23	111.29	111.8	105.75	103.74	107.46	106.47	104.91	107.08	108.46	103.49	109.11	108.83	108.02	107.41
98.928	92.749	95.237	100.65	96.432	100.11	101.46	99.488	100.45	96.313	98.809	102.55	99.698	97.828	99.016	98.043	100.24	96.5	98.953	98.627	98.863	99.703	96.378	97.586	96.473	94.828	97.334	97.131	98.283	98.114	96.099	99.124	97.873	95.117	98.173	99.216	97.294	98.365	99.72	97.027	96.626	98.69	100.44	99.781	92.629	100.95	96.136	97.733	98.082	95.24
107.16	101.32	110.18	107.4	115.61	107.17	109.56	111.16	105.01	111.98	106.8	110.49	110.69	108.04	110.57	105.65	112.25	108	107.17	111.11	108.23	112.3	110.05	106.62	109.29	104.3	111.82	107.59	108.23	109.77	103.44	106.82	104.85	106.04	108.16	106.63	111.48	112.15	108.04	107.67	111.31	111.28	109.75	106.48	109.26	107.95	107.76	112.29	111.43	109.53
109.5	105.97	109.84	108.03	108.34	106.46	106.7	112.64	106.61	112.15	107.84	112.74	110.75	107.42	106.94	107.57	108.82	108.76	109.1	109.26	109.19	110.82	106.26	107.61	110.9	105.16	107.52	109.39	103.68	109.25	109.24	108.74	107.06	112.68	110.89	108.6	106.43	106.28	106.11	105.81	109.64	109.97	105.7	109.36	110.85	111.63	104.72	107.25	103.5	104.2
108.28	109.57	102.62	109.83	106.55	104.36	112.08	106.2	107.43	105.86	99.717	102	105.44	107.4	107.43	102.58	104.33	109.06	106.5	105.64	108.47	102.71	104.62	102.19	104.7	107.9	105.66	104.05	101.31	102.14	107.08	107.61	107.83	108.58	105.1	108.03	104.62	105.83	105.27	106.71	106.33	105.85	110.39	103.91	104.07	103.62	106.91	108.02	106.86	101.01
108.47	106	105.41	102.95	104.29	105.62	105.87	102.03	105.53	111.04	110.78	101.24	103.35	104.25	107.18	106.54	103.27	107.71	105.9	108.79	106.06	110.51	111.77	103.49	113.34	107.18	102.94	106.27	106.34	105.56	106.71	105.34	103.09	106.72	104.41	105.13	107.22	106.92	107.13	105.37	105.06	105.45	104.83	104.49	101.12	106.14	109.93	110.07	108.87	109.38
108.63	107.17	105.12	105.06	106.66	106.7	111.13	106.95	106.98	100.92	105.4	108.37	107.1	108.31	107.84	106.56	102.72	104.37	107.87	104.7	104.92	108.4	108.2	106.61	108.18	103.47	108.61	108.54	105.85	106.95	108.79	105.69	104.26	103.34	106.05	103.33	107.26	104.12	106.25	105.38	105.62	105.93	104.11	106.82	104.55	107.5	110.96	110.23	113.22	102.27
97.696	98.442	99.519	99.679	99.618	99.658	102.54	102.62	97.312	98.426	102.03	98.843	100.8	98.902	101.58	101.73	97.638	105.11	98.928	101.89	104.04	106.07	99.442	105.85	102.11	100.85	102	100.42	99.837	101.28	102.35	98.294	100.3	99.599	99.905	97.19	98.919	97.339	105.58	100.81	96.387	103.75	99.901	101.69	104.02	98.586	98.554	102.47	103.66	101.2
102.6	103.09	107.73	105.15	104.31	107.8	106.38	104.38	103.52	101.02	105.54	105.14	107.02	106.35	102.36	108.43	103.23	104.77	109.04	105.19	109.14	102.56	108.86	108	103.25	102.18	106.81	103.38	104.24	106.66	101.99	106.11	105.22	104.44	105.92	102.54	106.21	104.59	106.37	103.99	104.03	101.39	105.57	107.07	107.23	111.77	105.44	106.31	104.5	108.41
100.15	93.583	96.882	99.368	104.15	97.664	101.12	98.54	101.94	97.928	100.35	96.405	99.508	96.753	95.615	102.5	99.335	99.168	97.543	99.721	96.994	97.372	94.433	93.188	98.668	96.851	96.681	96.618	100.23	97.27	97.633	96.399	98.125	95.328	99.241	97.531	98.182	93.864	94.892	102.83	96.28	96.914	96.71	97.517	96.682	97.358	94.747	98.277	98.965	101.61
110.2	110.16	111.79	110.25	108.48	113.07	105.16	109.29	106.57	109.96	105.84	103.75	112.26	106.84	107.96	108.78	111.69	107.5	108.44	107.07	111.09	111.97	108.46	109.05	103.22	105.39	105.97	110.04	111.07	108.8	107.55	108.66	104.51	106.93	110.17	105.72	108.72	110.69	101.55	106.88	109.41	107.81	107.63	108.48	107.05	106.51	109.24	110.09	109.61	108.76
106.09	107.69	108.06	110.36	109.05	105.43	104.63	107.21	105.9	113.07	104.23	108	107.81	110.02	114.59	105.43	103.4	108.39	107.12	108.77	105.94	104.84	109.51	105.11	108.05	111.44	106.28	111.25	104.43	111.87	109.33	105.49	108.86	113.07	109.45	109.43	110.18	109.88	107.96	109.9	108.74	110.33	106.05	108.45	109.48	108.5	104.53	112.05	106.05	104.8
96.232	99.608	101.1	99.204	97.164	97.439	99.937	100.61	99.284	96.065	100.31	96.853	100.24	92.633	100.86	97.762	97.792	97.074	95.759	101.73	96.557	98.315	96.162	98.281	99.036	98.022	97.884	99.158	95.516	97.257	98.007	98.996	99.86	102	97.021	104.28	96.104	102.05	99.255	94.339	98.467	97.527	98.095	97.674	99.938	96.699	94.465	97.761	94.406	94.772
110.13	104.62	107.54	108.04	104.1	108.8	104.44	106.5	104.13	108.89	104.01	101.93	106.75	105.27	103.63	104.58	110.95	102.96	104.48	102.27	105.9	107.28	102.84	102.17	107.28	107.66	108.75	107.11	105.6	106.34	106.57	106.56	108.59	107.35	111.54	104.42	106.08	106.24	104.94	107.46	108.93	107.64	106.54	105.14	104.37	108.01	107.2	103.62	107.61	101.19
106.31	108.21	104.24	104.71	108.2	104.84	108.68	109.51	109.88	111.02	104.03	106.39	107.09	104.04	107.09	107.51	107.56	108.77	108.77	107.74	107.71	104.33	110.16	107.79	107.48	106.16	107.21	102.57	109.76	105.32	105.49	107.38	112.45	106.37	104.02	107.14	109.74	106.88	105	107.21	101.9	107.94	109.07	106.36	110.78	109.62	109.02	112.98	110.94	103.44
114.25	106.46	110.25	113.3	111.32	104.78	108.66	108.62	105.22	107.41	111.17	106.54	104.43	108.99	106.37	104.96	111.59	111.45	104.55	113.89	107.82	108.81	106.62	107.66	101.72	107.42	111.52	102.73	109.85	104.97	104.78	110.13	108.67	109.48	107.52	110.19	107.4	109.05	106.5	106.74	108.7	106.36	108.04	109.8	106.62	107.47	110.84	108.07	104.05	108.07
104.14	104.86	105.65	109.13	110.92	103.58	107.05	106.48	106.72	100.82	106.75	103.97	107.82	106.17	106.16	106.22	105.85	107.64	102.82	105.77	107.13	105.58	107.01	106.68	107.81	107.24	106.14	106.28	104.62	105.67	108.32	106.04	100.55	108.37	102.21	104.25	106.47	109.09	103.59	107.85	106.45	105.02	103.38	109.92	105.22	107.05	107.96	106.8	102.94	105.88
105.63	107.04	102.98	104.7	103.58	102.97	105.37	102.48	108.34	106.07	103.96	99.235	105.37	108.01	107.01	105.28	104.7	107.99	104.05	103.08	102.96	107.45	106.43	107.02	104.67	104.77	105.49	105.94	106.18	103.69	100.58	106.45	104.91	105.59	104.91	106.25	104.81	110.72	105.85	109.22	107.24	104.58	110.04	109.79	103.81	107.55	107.89	105.19	105.56	109.27
113.22	108.16	109.29	109.14	112.29	113.91	109.47	111.29	105.39	106.91	115.17	111.89	108.42	111.87	111.99	111.41	111.54	110.26	112.09	110.41	112.96	109.48	110.01	110.99	109.26	104.51	108.45	108.2	110.23	109.39	112.01	108.91	112.91	108.85	110.86	109.06	106.62	108.7	114.14	109.38	108.7	107.91	108.67	110.63	110.42	112.29	108.81	103.89	109.23	117
106.09	106.61	103.59	107.74	105.98	106.07	105.55	100.92	100.53	105.13	103.42	103.42	103.48	106.82	108.89	107.74	103.28	102.68	105.1	109.84	107.1	102.08	105.98	108.75	106.11	105.17	108.82	104.56	104.83	105.96	100.65	106.88	106.11	109.81	105.74	105.6	103.26	107.57	102.2	106.81	103.77	108.13	111.53	105.64	107.17	107.74	109.51	111.43	102.76	109.48
107	107.6	103.14	103.91	107.84	102.61	113.85	110.42	105.33	108.73	112.62	108.59	105.77	111.49	107.14	110.76	109.76	102.63	105.29	104.25	108.14	110.7	104.98	108.09	109.87	111.3	109.82	111.42	102.51	110.63	108.81	110.03	107.5	109.84	108.6	109.37	105.65	106.43	107	110.55	104.4	108.18	110.49	106.54	106.99	107.43	107.57	105.87	105.33	107.42
105.7	106.86	104.78	109.69	106.41	107.42	106.41	106.39	109.66	107.36	110.03	104.39	104.52	102.41	108.33	105.21	106.72	108.31	107.39	104.82	109.22	106.54	105.54	106.92	106.51	109.91	109.34	106.03	106.06	105.54	107.12	110.6	103.23	106.98	110.82	103.73	104.67	104.73	106.59	105.73	103.94	104	103.01	104.76	108.76	103.28	105.91	112.54	103.87	106.36
100.61	102.24	102.39	99.709	100.56	105.23	101.37	100.79	101.59	103.42	101.48	101.59	101.39	102.32	102.52	103.55	100.52	102.92	104.63	103.02	99.822	99.422	103.91	102.01	102.22	98.685	96.585	99.987	97.947	101.8	102.64	102.66	98.336	103.65	102.24	104.72	96.127	101.47	100.52	101.79	102.62	100.55	99.52	100.17	97.974	104.5	97.628	100.62	102.68	99.992
104.27	107.69	107.38	110.38	108.11	106.03	112.63	111.24	108.18	106.7	105.15	109.78	113.27	109.86	106.17	111.29	109.51	110.96	105.98	105.03	109.83	109.71	113.72	103.98	108.59	106.25	105.26	110.81	110.14	105.78	108.71	111.68	107.32	105.75	108.68	105.35	114.27	105.2	105.33	107.11	109.45	109.55	107.12	109.66	105.89	111.83	110	105.58	110.47	106.53
96.053	98.06	95.684	100.65	101.7	97.654	100.7	100.21	99.242	96.371	97.241	102.11	97.199	100.05	96.403	94.874	100.82	98.329	96.071	95.618	97.613	103.19	97.346	94.141	103.4	99.296	98.767	95.365	96.764	101.3	99.109	101.93	102.16	97.526	96.254	97.706	99.099	101.82	98.327	98.061	95.548	99.161	96.191	97.978	101.7	98.45	101.62	100.73	97.988	100.52
112.18	102.81	108.09	106.48	107.27	105.53	107.79	108.89	102.03	106	107.23	110.8	109.9	110.35	113.05	112.36	108.44	108.99	107.87	106.5	106.41	109.64	110.05	107.82	107.54	107.53	104.53	102.28	107.01	106.13	101.92	103.55	109.56	107.31	109.02	103.91	111.04	108.68	106.32	110.86	109.89	108.53	103.7	107.19	107.98	108.82	106.46	105.09	105.75	107.04
97.851	104.77	98.98	99.163	104.68	104.3	100.13	102.45	100.71	103.19	102.17	103.21	98.844	96.785	100.9	104.08	101.03	99.684	98.831	102.94	101.29	102.31	98.596	101.96	100.8	101.5	99.574	99.022	99.047	100.48	103.45	103.81	103.82	97.524	102.35	100.8	101.78	107.26	97.835	98.951	98.955	102.55	102.04	101.53	101.74	102.47	104.74	102.19	102.05	96.163
101.75	106.26	102.02	106.55	106.16	103.33	105.45	106.99	104.81	102.81	104.3	104.05	106.8	105.06	105	105.97	106.91	106.78	105.75	103.06	108	106.76	102.28	103.4	105.77	101.83	104.73	102.04	104.16	102.93	107.71	102.72	102.42	103.55	106.41	102.94	107.51	104.41	104.3	106.3	108.81	104.73	102.49	104.76	98.807	105.84	101.25	107.78	105.78	103.76
102.93	105.42	111.07	114.69	108.58	107.85	108.85	109.85	108.03	109.02	105.91	105.51	111.28	109.14	111.47	102.96	104.44	109.14	110.79	106.53	113.26	109.06	109.68	106.23	105.17	107.03	109.23	105.38	103.83	107.14	107.84	111.1	109.26	111.04	107.57	107.86	107.14	103.26	106.51	109.88	112.24	107.43	110.35	106.51	110.86	114.93	108.32	108.36	107.85	106.8
106.49	106.55	105.22	106.49	104.8	106.09	103.48	105.94	105.63	106.64	107.37	103.58	109.86	108.77	103.86	100.85	104.3	103.61	109.92	107.63	105.26	107.91	103.46	104	103.18	102.19	102.24	105.93	100	107.88	103.46	106.82	101.87	105.25	104.44	105.1	107.99	106.05	105.6	101.54	108.29	111	107.44	99.197	101.07	104.51	109.07	104.92	108.46	105.51
111.84	105.64	108.57	109.83	104.68	111.24	111.13	106.4	105.78	111	106.64	106.93	105.77	109.55	105.15	107.91	107.75	110.91	104.91	107.64	104.76	106.75	105.68	106.01	108.81	106.5	105	109.34	111.27	108.84	108.13	105.07	110.36	108.12	104.48	108.92	107.66	108.58	111.21	111.45	107.78	108.16	107.25	105.15	109.53	109.6	108.4	110.92	107.45	101.64
109.65	111.15	112.73	106.39	109.31	105.9	106.25	108	109.44	108.58	106.78	107.31	112.66	108.65	110.07	110.45	108.99	109.09	105.59	103.65	107.07	108.38	107.26	112.43	112.53	104.49	108.79	108.35	109.4	112.75	110.02	107.47	109.01	110.74	108.59	101.22	110.5	113.39	106.76	108.73	107.67	107.71	111.03	108.93	109.93	108.64	108.24	111.04	107.09	111.61
109.16	101.22	105.22	106.87	106.48	102.36	106.07	106.33	104.21	105.16	102.21	105.19	106.41	106.07	109.15	107.13	106.33	105.28	106.33	108.38	103.51	100.88	109.85	101.4	103.72	102.86	107.91	104.35	105.83	105	98.721	105.89	104.33	104.29	108.12	102.65	105.35	106.15	106.93	103.27	104.67	111.15	104.26	101.08	104.63	106.42	102.53	104.39	105.33	107.68
103.19	98.581	102.5	101.17	98.92	102.56	99.689	98.24	101.24	99.384	102.98	100.02	104.15	103.42	100.23	97.582	102.41	99.23	102.54	101.91	98.07	99.966	101.32	99.782	103.37	97.495	102.17	103.44	98.903	100.94	99.92	99.857	97.342	99.386	98.685	101.14	99.935	99.161	99.954	101.98	100.74	99.198	102.52	101.07	100.66	102.31	102.88	98.548	100.38	98.563
110.15	109.52	111.07	108.48	105.39	109.12	105.05	113.21	105.19	107.18	105.31	105.08	110.16	110.72	105.64	111.57	106.93	107.08	108.88	107.19	107.58	111.74	109.49	106.82	105.87	108.01	104.14	103.97	105.24	108.51	107.51	109.51	106.91	110.7	108.55	109.79	109.56	108.15	105.61	109.56	111.76	109.29	112.1	108.64	108.62	112.07	105.24	109.51	105.4	109.17
113.47	106.76	107.48	104.67	109.57	106.02	106.3	104.02	111.01	111.98	105.07	109.74	111.35	113.34	108.33	110.42	110.48	110.28	108.44	105.1	114.12	112.63	107.62	111.44	111.5	108.82	110.72	109.74	112.71	106.72	106.09	106.73	112.91	104.43	107.26	108.72	109.99	110.52	107.03	107.18	109.81	110.05	111.06	110.25	109.01	104.7	112.31	109.76	103.79	110.15
101.02	97.546	98.697	96.886	96.374	103.23	103.46	100.26	98.933	99.335	92.195	102.38	94.497	97.525	97.788	98.838	96.333	97.815	95.631	99.236	98.926	94.257	98.676	97.234	97.378	96.441	96.424	102.23	102.91	99.006	100.21	102.13	96.211	103.22	96.063	96.615	102.64	96.208	97.112	97.473	97.914	93.95	101.8	98.879	98.736	99.671	98.019	96.351	98.675	98.244
104.27	105.59	109.92	106.21	106.5	102.29	109.71	111.94	102.47	106.61	109.23	106.18	109.5	108.25	108.02	108.19	109.62	103.91	108.58	105.95	104.98	110.22	106.42	110.09	109.91	108.6	109.77	108.35	109	108.97	105.98	104.83	107.68	108.2	111.59	110.94	107.55	110.32	107.3	106.83	110.1	107.1	112.47	110.21	108.99	107.27	105.73	106.28	108.91	108.76
104.38	106.77	108.81	108.65	105.34	103.41	103.16	97.64	107	103.77	108.24	106.99	108.95	105.38	108.37	108.76	105.87	106.06	107.45	108.8	106.75	108.69	109.63	105.27	106.76	99.963	102.21	101.12	101.62	106.15	106.31	105.92	110.11	105.57	104.84	105.89	109.71	105.12	104.14	107.77	108.57	108.49	109.02	104.01	105.8	104.53	107.45	105.37	105.03	108.83
109.35	105.53	103.86	105.92	110.65	106.5	103.14	108.62	107.1	105.4	101.59	104.74	108.77	106.54	108.18	107.16	108.26	103.49	104.34	104.3	109.64	104.33	107.39	108.06	105.02	103.5	107.08	103.63	104.69	107.5	106.54	107.84	107.05	106.64	105.69	105.33	106.61	107.58	108.9	106.31	109.55	105.86	110.56	103.41	107.62	105.94	107.73	107.23	106.69	105.37
108.4	108.59	109.82	107.57	109.56	107.95	110.2	104.87	103.47	105.37	104.35	106.39	105.16	106.78	102.91	104.11	105.77	106.77	107.25	107.19	110.06	106.27	106.18	107.98	106.89	106.52	106.98	109.16	105.24	111.78	105.01	108.54	108.52	104.43	101.65	104.75	106.84	104.15	106.42	101.5	104.27	109.26	104.59	103.9	107.14	102.83	107.97	108.02	110.44	106.38
99.508	98.234	98.477	98.093	96.594	102.33	100.26	99.002	99.609	95.851	99.341	96.263	96.053	97.834	100.81	100.42	98.863	95.13	97.304	94.33	99.072	95.992	98.459	93.823	98.669	100.89	98.983	99.234	103.48	96.531	94.567	97.521	102.69	102.95	98.996	100.94	97.888	95.435	96.542	101.96	99.753	97.356	97.915	94.618	100.72	99.962	99.589	99.63	99.431	103.13
105.25	109.34	105.02	108.75	103.57	102.11	107.8	107.55	104.65	104.3	105.01	104.52	102.78	104.95	108.03	108.11	105.48	106.01	105.43	105.59	103.4	107.11	104.37	107.39	102.84	105.51	107.83	104.57	103.9	105.49	106.41	110.09	105.99	112.23	104.69	104.85	105.19	110.9	103.28	106.99	103.95	105.67	102.75	105.9	108.13	109.49	109.25	109.95	106.83	110.86
99.838	101.74	103.11	99.355	102.58	100.7	100.46	105.28	98.288	97.735	103.09	101.91	102.04	100.5	98.769	102.98	102.97	104.68	100.57	96.796	100.61	101.74	101.84	102.04	105.59	98.965	102.16	100.97	95.028	104.31	98.215	101.77	96.478	97.828	96.867	101.51	98.591	100.56	99.87	101.74	99.664	97.53	102.64	95.7	97.111	102.71	105	101.75	101.82	97.779
103.69	99.349	99.74	101.91	98.309	99.291	101.53	99.185	104.41	98.977	99.984	96.441	98.703	98.053	100.18	99.647	101.29	98.348	97.912	103.82	95.966	101.28	103.05	99.182	96.836	95.523	104.89	99.672	97.842	100.04	96.013	97.003	95.464	103.11	96.141	97.857	98.35	96.338	92.769	99.571	97.685	101.01	99.287	101.04	104.19	102.38	97.975	96.38	100.34	101.85
102.99	108.45	110.39	106.95	109.62	113.75	107.59	108.38	105.59	114.92	109.3	110.02	105.12	107.61	107.78	106.31	109.82	108.01	110.3	110.75	108.18	107.8	105.51	107.67	106.88	108.7	105.59	111.09	103.58	106.69	110.52	107.6	107.97	111.75	107.75	107.64	109.22	104.77	110.03	107.72	105.16	106.15	107.65	106.72	107.96	108.55	108.82	106.47	107.89	107.54
107.55	105.35	109.59	111.55	112.01	110.35	115.46	107.51	117.95	104.55	105.63	110	106.32	109.04	110.82	111.97	109.67	110.58	113.48	111.65	108.06	110.99	112.6	106.73	111.8	112.44	107.66	110.69	109.88	109.89	110.81	110.63	108.74	110.32	112.98	110.58	110.28	108.03	113.06	109.68	112.17	114.45	110.36	107.92	111.12	107.33	110.71	104.77	111.51	112.77
111.82	110.72	109.84	108.32	110.01	105.56	106.62	108.96	110.16	108.02	103.55	108.83	107.92	108.54	111.89	104.2	108.4	111.69	111.19	110.54	107.08	104.72	107.97	108.32	107.81	108.63	110.68	104.07	105.75	109.46	107.12	111.12	107.55	109.05	107.65	110.65	107.27	106.74	107.34	108.97	109.94	106.11	113.75	103.8	107.4	106.16	105.09	105.72	108.58	105.85
103.23	104	108.06	105.09	104.78	107.06	103.51	111.17	103.38	101.61	104.95	108.1	104.14	105.28	101.65	107.98	107.8	105.89	107.1	110.27	106.3	103.15	107.16	105.14	108.19	107.87	100.73	104.72	106.74	106.34	108.48	103.53	106.25	105.36	101.54	103.67	113.45	99.605	103.51	111.17	105.45	104.44	108.58	108.77	105	104.41	109.52	103.18	105.76	106.58
103.74	100.1	102.97	102.87	105.23	101.25	96.021	101.39	105.59	105.15	104.42	105.05	105.27	102.59	102.91	104.88	102.64	102.99	103.37	101.62	106.12	103.31	99.286	106.1	102.1	102.71	101.69	107.67	98.319	103.14	103.12	105.69	103.89	100.5	103.83	100.32	109.3	100.25	99.263	103.99	106.17	99.526	102.66	99.642	101.78	106.74	98.974	103.72	101.84	102.24
100.22	96.519	100.15	100.4	99.397	99.696	100.79	95.946	98.972	100.9	100.61	96.155	95.573	97.614	98.211	98.086	98.487	104.4	96.886	98.15	94.18	97.167	95.474	99.069	92.706	98.425	94.345	101.15	100.87	101.66	96.597	97.552	96.442	102.99	96.848	98.677	102.48	99.898	92.237	98.612	96.922	99.47	94.306	94.805	97.002	97.174	101.76	95.744	101.47	100.15
109.62	103.89	105.84	104.95	106.82	99.267	106.94	105.88	104.43	103.85	104.44	103.78	103.64	103.31	101.43	102.36	105.07	105.14	105.28	107.57	103.95	103	106.06	102.97	105.19	106.67	111.65	108.71	109.42	106	104.82	105.36	106.06	109.24	105.37	108.41	105.51	104.13	104.89	103.62	108.76	103.47	105.37	106.92	105.53	107.05	104.81	105.01	107.77	101.33
93.692	96.707	92.918	99.047	96.814	99.776	103.09	92.435	101.77	101.21	100.67	99.422	95.109	95.17	99.133	95.918	100.63	94.988	96.841	99.978	100.03	93.952	99.326	95.185	99.973	96.514	95.094	97.187	95.044	98.838	95.273	100.04	97.374	101.51	97.126	100.4	100.65	101.37	94.01	99.064	97.799	99.444	94.557	96.962	95.202	94.823	96.659	96.178	98.937	96.909
93.189	95.903	98.5	95.209	99.509	101.09	98.106	97.518	99.245	101.77	97.111	99.339	97.299	96.289	100.24	95.03	97.81	101.58	95.306	96.289	95.483	94.808	98.595	99.837	94.444	100.29	96.061	96.906	100.21	93.416	103.13	100.01	99.345	94.745	96.438	100.34	92.774	97.687	102.37	100.61	99.334	99.575	97.815	98.148	98.861	94.768	98.479	99.355	100.47	96.887
107.21	104.93	107.02	113.61	110.65	106.61	110.89	111.76	110.39	106.72	110.36	106.54	111.77	108.21	111.57	108.07	109.1	108.36	107.17	105.92	114.25	107.04	104.19	111.58	114.48	105.86	106.78	110.1	106.8	104.35	112.81	107.12	107.31	112.86	109.91	110.34	107.5	107.49	105.86	109.66	104.48	109.43	108.95	109.54	105.07	115.19	108.07	106.91	110.22	108.8
104.14	109.04	104.54	109.9	106.81	106.8	107.28	107.27	105.15	107.55	106.87	104.22	111.15	106.99	103.93	104.36	105.57	108.64	108.4	108.73	104.08	107.11	107.13	106.26	105.45	107.42	104.15	106.42	104.52	106.43	103.51	103.91	103.98	106.18	106.47	110.94	104.97	106.62	104	107.17	106.71	101.76	107.36	102.9	106.33	106.53	107.42	109.74	104.64	110.03
107.19	108.09	112.24	109.12	109.36	110.13	109.58	107.3	111.62	106.85	104.44	107.38	105.84	110.07	112.19	106.17	108.27	107.82	111.58	106.59	104.43	105.98	101.41	110.11	110.6	107.76	104.32	106.51	105.95	109.06	102.87	107.79	110.08	107.28	105.66	109.07	109.21	109.68	109.69	111.22	111.23	105.17	111.31	105.26	111.44	107.2	110.25	105.19	108.28	109.15
104.06	101.35	106.69	112.1	108.17	107.04	104.45	103.65	107.77	106.69	104.12	106.39	102.73	103.41	104.91	106.51	104.89	105.48	104.63	105.13	107.05	105.92	104.5	106.57	103.35	108.36	106.84	99.825	108.37	107.01	105.25	102.21	101.1	102.37	107.2	100.96	103.46	112.11	102.25	103.66	106.97	109.57	104.42	107.35	100.5	102.82	108.39	104.54	104.94	106.9
109.42	110.42	109.9	104.87	109.3	109.29	107.28	110.03	103.27	106.77	109.09	104.71	111.97	104.72	108.74	108.92	105.73	105.41	112.38	107.04	107.66	105.75	111.04	113.05	108.3	109.57	111.11	105.28	110.77	109.52	111.28	111.65	110.23	107.77	116.61	110.22	105.77	110.11	110.46	109.45	110.12	110.22	107.92	109.22	104.79	110.91	107.79	104.21	106.57	109.36
107.05	105.32	108.75	107.95	111	107.13	105.65	111.27	101.49	112.65	105.11	112.22	104.99	108.78	112.05	105.91	112.39	106.7	109.22	107.77	108.32	105.57	110.1	107.64	110.16	108.21	110.85	109.59	105.17	109.48	106.63	110.93	108.69	106.44	107.84	108.09	106.52	109.53	110.76	105.17	106.37	108.16	112.25	109.49	108.78	111.55	109.61	112.23	109.06	108.72
104.83	105.06	103.09	103.63	103.71	105.89	104.79	106.83	104.22	104.08	102.6	105.24	109.58	106.67	105.79	105.04	112.88	104.06	108.57	103.1	103.7	106.17	106.19	106.95	107.43	105.77	103.48	105.55	110.67	104	104.13	104.6	104.36	104.84	104.57	106.4	107.11	108.94	107.72	108.17	108.38	101.14	108.92	107.16	105.59	109.74	103.74	105.07	106.25	106.31
104.75	106.13	107.29	103.44	106.64	105.49	104.66	105	107.09	100.49	107.6	107.29	101.58	104.26	103.71	107.47	103.32	106.18	106.04	104.63	108.04	106.45	103.21	105.35	105.49	107.7	105.74	101.08	102.67	106.33	103.96	105.75	108.5	105.66	106.66	108.23	99.906	102.6	102.26	106.62	107.1	104.51	108.43	108.87	110.52	108.34	106.6	103.44	105.34	103.89
104.19	106.48	104.66	103.25	107.13	107.31	108.2	110.03	106.23	109.62	106.17	110.52	103.1	104.99	107.97	105.62	108.44	109.13	104.44	102.7	104.39	105.29	109.9	106.55	106.31	103.44	108.18	107.45	103.86	105.82	106.05	106.24	104.35	105.31	107.54	103.75	109.65	104.38	106.46	105.38	107.29	109.5	109.91	105.24	109.43	107.89	111.21	107.78	106.51	107.3
109.32	102.9	104.79	108.42	105.27	108.28	108.35	101.3	107.25	106.85	108.85	110.48	109.72	103.11	109.24	104.96	104.87	107.78	109.15	110.25	106.17	105.5	105.04	103.11	103.71	108.87	106.42	108.71	105.78	104.37	111.07	107.77	108.44	102.5	104.87	105.99	105.4	106.01	106.11	106.23	107.17	105.89	105.71	103.74	106.21	105.27	107.49	101.64	105.88	104.21
107.96	112.26	108.73	110.99	104.71	110.1	109.93	110.9	106.87	104.19	109.58	105.25	111.63	107.21	107.61	111.3	109.3	107.41	113.32	107.49	110.89	107.7	106.19	106.73	109.54	109.14	105.92	108.74	106.61	105.08	107.36	107.47	107.65	111.62	105.86	108.64	110.76	110.98	106.05	104.85	109.23	111.97	109.63	104.67	108.68	109.02	107.97	106.61	111.17	108.95
106.44	106.29	102.82	105.55	102.13	109.21	105.88	106.02	110.49	99.602	105.68	108.03	104.51	105.69	107.16	106.19	105.66	109.93	106.81	107.02	107.48	100.72	105.66	107.06	101.59	106.28	102.94	108.57	102.9	102.31	105.98	102.71	106.75	103.31	109.08	109.2	103.81	105.46	105.89	105.14	106.05	104.64	105.97	101.81	108.33	107.43	106.82	104.66	110.24	102.45
105.1	109.65	104.04	104.94	102.17	108.29	106.08	102.54	106.88	100.79	102.29	102.7	104.12	101.45	107.85	105.77	106.1	104.04	104.84	104.93	105.64	107.52	108.29	109.63	104.92	107.76	104.43	110.5	106.52	108	104.35	103.46	102.46	103.62	107.29	107.7	104.86	101.9	104.94	102.29	104.73	107.55	104.71	110.72	104.66	107.8	104.68	103.84	103.48	110.23
104.33	101.75	101.75	104.87	110.3	104.41	100.96	103.58	103.9	107.42	105.82	109.21	105.4	104.4	105.09	106.11	105.45	100.79	105.64	108.67	105.71	105.04	106.77	101.89	107.87	104.42	105.62	106.47	108.27	106.01	109.38	102.77	103.94	105.65	105.28	109.1	103.66	109.54	101.89	107.05	110.38	108.22	105.78	107.03	105.37	103.38	101.79	101.08	104.52	105.12
110.71	111.59	112.54	111.05	110.91	111.92	110.95	109.99	108.09	113.31	112.43	111.01	110.51	109.96	110.04	109.21	111.99	105.24	113.29	108.38	108.96	108.07	109.06	105.61	110.72	109.74	108.87	110.28	110.9	110.4	108.83	111.48	109.57	110.46	107.43	111.7	109.72	109.61	112.79	109.52	111	113.8	109.05	109.56	110.67	108.52	112.9	111.47	111.06	108.79
107.43	104.27	105.42	107.89	108.47	111.85	107.5	104.49	102.77	111.18	107.44	105.19	104.55	108.88	111.32	104.5	111.96	108.04	110.74	108.09	111.97	108.34	110.22	103.84	104.63	113.44	106.7	109.43	109.23	107.3	104.96	109.02	107.01	108.93	107.91	113.18	109.81	108.5	108.14	104.03	103.52	113.32	107.81	109.44	106.45	110.59	109.66	107.89	105.26	108.88
108.16	103.02	108.31	105.27	104.85	105.55	109.7	102.83	106.7	102.32	104.7	102.19	106.94	106.42	103.51	104.8	102.51	107.75	104.57	106.58	105.08	100.57	105.33	103.43	103.85	107.74	103.55	106.43	108.04	110.91	106.3	108.48	101.91	103.99	104.8	106.28	107.78	106.03	104.05	100.52	107.15	103.38	109.45	102.02	103.63	110.34	105.55	104.25	105.03	105.68
111.83	111.67	107.89	107.76	108.54	110.28	107.08	106.41	114.28	109.27	105.39	106.66	109.07	109.83	105.32	108.87	108.78	105.68	109.03	105.34	107.02	103.81	109.71	108.5	105.82	108.04	106.92	109.94	108.83	111.29	110.28	110.29	106.31	113.89	103.46	110.34	107.84	108.7	104.07	110.01	104.24	105.49	109.84	111.3	109	108.85	107.09	104.73	106.86	113.57
97.881	99.078	99.395	97.406	103.17	100.39	98.046	93.891	97.996	97.469	98.309	97.157	99.08	98.735	100.15	101.69	99.766	97.048	94.073	95.712	96.825	96.217	98.296	95.631	97.008	97.093	99.186	99.993	97.688	98.329	98.512	98.3	99.238	96.615	93.416	97.031	92.919	101.21	98.257	96.836	97.878	94.209	92.676	97.323	99.193	95.225	99.583	95.317	100.07	93.588
108.32	109.29	109.28	105.79	107.69	109.56	109.7	109.44	105.17	107.47	104.56	105.19	106.32	107.86	110.26	113.22	108.3	109.23	113.79	108.2	104.85	105.75	108.78	106.64	108.14	111.74	104.42	108.98	109.91	105.19	103.83	107.1	112.92	109.26	113.46	112.22	105.18	104.37	112.62	112.41	108.77	107.11	113.39	106.7	104.81	106.84	111.53	103.18	108.26	108.72
102.32	106.15	110.62	103.23	101.99	105.88	103.8	106.72	108.37	102.82	104.24	103.68	108.86	104.73	103.57	100.93	104.32	106.17	107.27	105.28	103.96	105.29	107.39	109.41	102.1	106.66	103.17	105.79	102.97	103.11	106.23	106.13	108.4	107.62	104.13	108.49	108.57	113.59	105.87	105.95	104.53	108.57	110.15	107.6	109.25	105.3	100.89	104.3	104.27	101.03
112.54	109.5	110.52	106.36	107.87	106.99	107.01	110.79	113.09	111.69	107.29	105.52	113.53	106.54	111.34	112.9	111.79	111.34	112.26	104.66	112.96	106.21	110.84	109.71	111.08	107.04	106.56	109.4	107.94	107.08	110.52	108.37	113.12	107.89	105.14	110.01	110.19	106.58	106.01	106.78	106.64	103.61	111.07	109.68	103.47	109.87	107.84	109.57	107.03	110.28
113.66	110.25	112.01	110.38	112.06	110.41	109.06	109.89	105.86	108.28	111.79	111.46	109.04	108.9	106.12	107.25	112.11	106.53	107.46	107.97	112.9	108.05	109.2	107.67	111.57	102.92	109.66	103.61	107.65	110.45	106.95	111.82	107.11	110.18	108.78	109.61	107.94	110.61	110.2	109.69	106.67	109.56	105.56	106.17	105.18	109.98	108.4	104.62	101.85	110.64
102.28	103.52	105.05	106.54	107.18	107.3	107.36	106.55	103.6	104.95	106.12	105.23	106.48	105.73	107.88	100.02	104.56	102.33	108.48	108.37	106.32	106.03	108.32	102.46	111.23	110.12	103.58	108.42	103	107.71	106.03	106.74	108.12	104.41	105.2	107.38	106.98	104.78	105.21	105.6	102.88	107.53	104.81	105.99	106.85	105.25	107.25	103.88	101.77	105.16
107.05	102.09	104.33	103.67	103.76	107.6	104.48	101.25	107.89	102.69	107.86	107.91	102.02	106.41	106.84	108.67	105.18	105.34	109.27	105.96	104.08	107.8	106.22	104.69	108.82	106.99	105.35	105.26	105.54	104.55	103.47	103.81	106.55	105.25	103.31	101.66	108.15	104.04	109.31	103.02	105.92	103.9	106.06	100.96	107.05	106.52	110.64	105.85	102	106.63
111.08	103.92	111.22	112.03	109.56	112.37	107.91	107.68	108.03	107.86	111.88	109.65	105.38	108.78	110.59	105.84	107.64	108.07	104.24	108.13	108.98	104.69	110.63	108.45	107.1	107.52	105.24	106.66	106.69	110.92	104.06	111.66	109.32	108.83	103.84	112.8	105.67	115.49	106	108.7	108.73	110.76	109.94	105.4	107.52	108.7	109.63	108.59	108.23	105.18
105.66	105.84	107.38	104.92	104.73	110.75	111.2	105.11	105.92	106.65	108.95	109.05	108.42	106.88	105.18	110.49	106.67	104.9	108.27	103.48	105.3	107	108.95	107.98	107.12	108.85	109.8	105.18	109.67	110.49	108.23	111.02	104.7	112.71	106.45	105.1	105.1	107.75	106.67	105.17	105.41	108.08	103.53	106.42	108.92	105.57	110.69	111.67	110.94	110.72
111.57	113.92	110.03	108.59	112.34	114.47	111.82	109.36	111.34	111.76	112.1	110.38	107.42	109.44	109.78	113.72	111.88	109.71	107.44	108.22	111.34	110.78	107.31	111.01	111.88	109.92	106.83	109.81	110.02	112.36	110	113.03	110.29	112	111.11	108.07	105.97	114.15	109.01	113.68	111	109.2	109.74	110.82	117.24	111.68	108.22	109.78	105.97	109.21
105.07	108.56	104.4	108.55	107.26	109.98	106.9	105.17	107.72	107.6	110.36	107.52	109.63	107.7	108.16	111.25	103.92	112.53	114.03	108.28	109.66	110.72	109.86	109.4	110.99	111.79	106.64	107.35	108.52	104.96	108.36	106.81	108.39	106.33	108.92	106.77	112.49	105.32	107.29	108.99	105.01	107.32	109.27	108.36	104.44	111.32	107.42	106.66	105.95	108.38
105.68	109.45	106.16	109.87	110.21	104.69	108.61	108.21	105.94	107.11	108.76	108.22	108.98	109.38	106.34	113.49	107.56	107.18	106.13	103.94	106.76	108.26	107.67	108.63	107.81	109.81	103.5	108.13	107.42	108.37	108.07	103.64	113.72	104.6	108.72	107.36	105.22	109.25	103.95	107.17	103.35	108.6	106.87	107.43	106.38	110.4	106.8	105.1	114.14	105.65
105.98	104.47	106.36	106.21	107.36	104.8	104.85	103.62	105.68	103.9	104.65	110.52	104.74	103.24	106.09	105.04	108.67	108.04	105.72	103.09	105.5	111.74	108.25	104.87	111.5	110.19	105.83	108.52	104.69	97.212	105.88	107.51	102.49	104.15	110.87	104.68	103.46	107.13	107.31	104.23	104.32	107.92	105.03	103.17	110.21	105.26	104.19	105.54	102.49	104.14
103.42	104.11	104.81	105.34	103.61	108.32	106.22	107.45	99.46	101.29	103.99	108.01	106.02	104.23	101.24	103.24	109.84	106.14	105.46	103.05	105.27	105.96	105.47	105.15	105.87	107.85	106.84	110.59	105.16	105.38	106.41	108.9	107.21	107.62	103.49	103.78	106.07	108.74	109.56	108.88	107.47	101.54	106.95	104.75	101.59	108.51	107.49	105.54	111.26	101.73
99.689	98.309	94.998	102.2	103.32	100.77	99.841	97.613	97.061	103.06	100.44	105.37	99.575	100.16	102.35	103.27	100.69	99.004	101.41	99.379	104.55	105.24	100.96	99.629	100.07	97.042	104.3	97.553	101.91	103.32	99.808	95.685	101.86	95.756	98.817	103.37	101.07	101.6	105.59	99.846	100.28	104.85	103.88	99.767	100.79	101.92	99.827	96.72	103.27	102.48
108.29	110.27	110.99	109.86	114.79	112.59	110.98	109.48	114.05	108.12	111.08	108.87	108.62	107.78	110.65	114.1	111.15	111.64	108.29	110.6	113.19	106.69	108.73	109.92	106.76	111.48	113.79	113.77	110.55	114.1	114.26	110.34	110.97	110.55	109.12	113.21	111.95	113.41	107.89	106.53	111.07	107.65	111.28	116.01	111.07	113.21	114.02	106.76	109.74	103.57
106.68	102.76	109.33	107	107.93	112.29	108.76	104.84	106.26	106.19	108.04	109.91	104.23	105.23	103.03	109.41	103.79	103.79	110.06	106.29	109.11	106.97	107.13	107.84	109.15	112.17	112.26	112.05	106.56	107.32	105.96	106.87	107.86	112.11	110.15	104.73	107.63	108.04	111.2	109.79	110.35	104.84	108.71	104.54	107.16	107.82	107.14	107.57	107.34	106.53
105.13	104.87	109.33	108.16	108.35	102.72	109.95	109.23	103.68	103.72	104.69	106.48	110.16	107.46	109.86	110.09	110.39	102.36	108.04	110.28	111.45	115.78	108.07	101.12	108.89	107.32	107.42	103.01	106.02	105.11	108.18	107.6	107.46	109.37	102.53	107.73	109.61	103.02	106.4	107.92	109.62	106.11	107.54	106.98	108.83	104.96	109.12	109.96	103.73	109.07
103.33	100.53	99.998	101.09	95.145	95.159	98.406	100.66	99.635	96.144	98.033	96.709	102.08	99.089	102.83	100.79	99.93	99.696	101.8	102.67	99.637	98.591	102.21	99.821	101.51	99.125	103.2	102.4	96.267	96.824	97.476	105.48	100.22	97.898	99.996	98.906	101.38	97.811	102.48	96.313	96.996	100.91	100.68	99.26	99.628	99.156	100.48	97.717	101.5	98.416
94.046	95.121	100	97.491	96.284	93.724	97.466	98.64	99.172	99.717	102.19	97.064	97.803	96.006	98.097	99.317	97.404	94.055	97.664	99.811	92.906	101.11	98.384	95.882	100.43	96.144	97.558	102.28	100.65	101.6	95.824	96.463	99.812	95.267	96.975	100.8	101.9	95.48	98.098	95.45	98.496	95.609	96.794	97.307	100.46	94.836	100.91	93.44	96.982	99.544
101.83	98.923	103.03	99.886	102.96	105.01	100.01	98.113	99.097	101.18	105.87	101.55	103.32	102.92	98.681	96.141	102.37	104.71	99.702	102.97	94.541	102.94	99.83	100.33	101.23	102.64	101.12	106.92	99.928	100.73	99.673	97.255	99.55	104	100.04	95.349	99.957	106.85	96.819	103.95	100.2	101.66	104.17	102.68	102.48	103.89	99.507	99.426	96.64	99.456
108.77	105.97	110.71	103.99	107.02	108.8	108.49	106.65	106.17	103.48	108.76	106.41	108.06	104.35	103.2	109.95	107.88	107.06	107.97	103.88	106.99	106.79	107.98	105.61	108.75	104.89	110.55	109.45	110.15	103.54	109.87	106.36	103.09	107.26	108.07	104.18	108.81	107.58	103.8	107.5	110.94	107.6	101.82	110.27	105.82	105.46	111.12	110.51	107.37	104.13
108.24	104.4	103.12	104.83	104.86	107.21	101.57	102.55	105.51	102.59	103.1	108.36	106.08	104.44	101.97	106.82	107.38	107.18	104.32	106.75	106.1	108.9	105.68	105.98	105.09	104.45	108.21	107.99	106.62	103.88	106.79	103.6	104.43	102.98	108.79	103	108.07	106.11	101.38	102.65	101.2	105.6	104.68	104.06	105.5	106.11	104.6	101.43	101.96	108.74
105.32	105.28	107.7	106.12	103.05	103.61	110.63	101.02	101.32	106.2	107.19	109.99	105.64	107.44	110.11	109.55	106.04	104.67	110.06	110.27	107.25	106.66	108.12	109.12	107.58	106.29	104.13	106	104.81	107	105.58	112.27	112.06	108.42	109.19	102.4	108.82	108.74	104.64	105.52	110.06	106.89	104.13	105.93	108.38	101.37	107.37	105.71	107.66	109.21
106.49	106.17	106.38	106.66	109.38	100.48	106.89	107.46	109.93	107.21	106.48	105.59	106.68	104.75	107.25	104.51	107.47	110.31	102.45	112.27	109.78	107.63	107.77	107.89	104.46	107.08	107.22	108.7	105.42	105.51	104.53	102.28	102.69	106.32	104.62	104.69	106.16	106.19	103.03	105.42	104.58	102.18	107.84	104.96	102.79	100.84	105.85	102.63	104.45	108.4
105.01	106.56	107.05	102.34	109.68	104.75	106.85	106.28	106.61	109.15	100.05	108.8	106.09	105.72	105.15	107.74	102.31	102.33	104.01	106.86	106.37	105.56	109.85	107.01	104.19	101.43	106.99	104.39	105.49	104.64	106.84	109.7	105.12	107.78	106.94	104.28	109.06	107.1	103.12	106.07	106.05	104.1	103.69	109.52	110.41	104.34	108.05	105.92	107.57	110.47
101.9	100.45	102.59	100.53	102.48	101.47	103.7	98.997	99.077	98.557	101.31	99.448	100.88	102.81	99.545	99.607	95.268	97.264	97.704	103.72	102.49	105.09	101.37	105.23	102.61	100.96	104.23	100.95	104.57	104.59	101.48	103.05	102.25	102.04	100.15	100.28	100.01	98.788	98.814	96.67	101	98.002	101.62	104.04	99.549	102.29	100.58	101.83	100.56	97.336
111.84	106.33	110.35	111.36	106.07	111.99	104.36	103.96	108.88	111.39	105.88	109.05	106.85	113	106.63	110.82	110.72	106.22	103.22	105.25	109.15	107.66	108.19	109.74	110.41	112.87	108.26	108.44	107.02	106.03	112.6	103.75	105.7	110.44	111.51	109.52	107.21	105.63	110.02	108.32	112.88	108.33	104.63	107.57	105.36	107.42	108.05	103.01	108.43	107.34
100.65	107.42	107.87	105.82	107.16	103.64	106.47	102.74	104.19	106.59	110.36	106.45	102.54	105.81	102.95	106.16	100.98	104.33	107.45	102.05	106.97	111.08	102.39	106.36	106.4	105.14	108.27	103.71	107.87	102.93	108.15	103.24	104.35	107.85	99.026	101.59	105.02	105.85	108.52	105.9	104.25	109.21	107.02	103.4	102.49	104.86	103.46	107.21	108.47	103.3
109.8	107.58	104.72	105.96	106.14	106.55	101.52	102.03	107.89	101.89	105.36	105.23	108.4	103.39	108.64	108.64	103.86	103.2	100.24	111.66	106.12	102.58	103.95	106.04	104.19	101.59	101.69	104.82	108.37	106.29	108.26	107.14	101.46	102.35	103.15	103.33	106.37	103.23	104.79	106.45	101.09	107.31	107.03	109.28	101.95	103.51	105.86	107.17	107.67	109.26
106.82	109.12	108.55	115	104.68	110.14	107.76	110.07	107.64	108.49	106.16	106.5	113.08	107.36	105.99	107.03	110.4	110.67	110.4	108.54	108.19	107.83	107.95	106.71	111.24	110.16	108.94	105.29	110.5	110.04	105.57	109.7	105.38	107.15	107.82	111.01	108.39	109.7	108.58	109.4	111.02	108.61	108.38	111.28	113	106.83	106.66	107.49	113.49	108.26
106.15	111.01	105.18	104.94	103.75	110.08	105.99	104.65	106.68	106.92	103.54	101.95	109.07	108.49	100.99	103.6	106.04	107.2	108.81	104.2	109.9	104.57	105.9	103.79	108.94	107.12	108.45	102.06	107.94	104.31	105.32	107.83	103.35	106.35	103.45	107.03	104.96	108.42	106.33	104.47	103.54	106.24	102.51	105.88	106.9	103.61	104.91	109	110.98	106.43
112.44	109.53	106.46	108.55	112.02	110.62	107.11	107.13	113.6	107.71	105.85	110.34	103.4	113.37	105.57	105.48	106.37	107.34	107.03	111.46	106.98	111.64	109.6	107.94	108.42	108.16	113.49	109.79	109.99	104.9	107.2	105.8	104.8	107.89	110.83	107.93	110.83	111.64	109.96	108.53	113.96	103.33	104.65	102.36	105.88	110.71	104.35	107.42	107.28	107.08
108.41	112.97	114.24	115.1	110.06	113.29	112.58	113.34	106.93	107.74	110.11	110.66	109.41	109.52	111.25	109.07	105.55	110.61	110.85	111.19	112.21	112.42	105.84	108.02	109.71	110.72	110.22	105.02	109.8	112.35	107.03	115.95	108.92	107.33	114.19	112.14	107.81	108.71	108.43	111.08	109.75	108.94	108.4	111.85	107.74	112.11	114.57	111.9	111.42	111.31
108.95	110.46	105.61	108.26	106.87	107.62	105.87	104.01	104.85	109.87	103.15	109.85	111.69	115.35	106.29	108.37	107.38	111.58	105.49	107.79	105.25	109	107.72	110.22	106.09	107.5	107.23	104.06	108.82	108.22	110.38	107.76	112.3	109.35	107.81	106.22	108.48	107.19	109.16	106.98	107.99	109.15	108.08	106.48	107.45	106.63	107.95	110.77	106.67	104.94
99.551	97.518	97.873	98.843	96.851	100.5	100.28	103.16	104.24	102.31	97.611	98.233	98.457	99.795	96.121	101.1	95.154	101.91	97.531	99.25	99.104	99.884	93.715	102.24	94.639	95.972	100.15	97.959	96.755	101.75	101.22	96.269	100	92.832	99.363	102.06	101.2	97.988	102.7	98.372	95.001	96.56	104.52	97.178	97.045	99.385	97.723	92.65	101.44	98.451
96.324	102.54	99.753	97.371	100.03	96.036	96.686	93.907	99.986	100.06	98.753	94.703	96.869	98.353	98.474	94.748	97.954	98.704	98.893	100.51	97.575	98.649	96.492	94.211	95.465	97.989	94.9	95.014	96.87	95.218	98.959	94.478	94.331	98.682	96.325	97.441	96.529	90.589	100.51	94.453	98.386	93.732	103.65	98.247	96.951	99.157	97.555	101.09	98.674	99.443
109.01	105.76	109.46	112.66	106.83	112.59	109.62	109.64	111.47	114.49	110.05	109.65	111.92	110.6	108.9	108.02	110.62	113.39	112.84	111.92	110.08	106.48	110.64	110.75	110.48	108.51	107.25	108.57	111.53	112.8	106.41	110.23	113.8	114.19	110.68	108.74	109.66	103.98	108.53	109.34	114.34	112.48	108.63	109.71	112.54	116.16	115.42	108.65	107.22	112.82
99.569	98.621	97.455	94.421	101	102.99	101.99	102.74	102.02	95.485	95.408	102.19	99.114	96.856	99.451	100.71	100.78	94.588	100.99	99.775	100.75	104.68	106.85	100.97	103.3	102.86	100.83	96.782	96.772	101.82	97.968	96.313	103.1	100.96	97.872	99.147	98.713	100.14	103.99	97.721	102.94	100.15	100.51	98.694	100.16	101.84	100.38	102.27	99.421	101.32
110.43	107.93	103.4	107.66	105.38	108.95	108.74	103.11	108.26	106.85	110.9	106.05	109.16	107.1	104.11	104.14	105.03	101.66	103.55	105.49	104.82	103.34	103.36	108.36	105.33	106.13	109.2	107.47	109.88	106.19	105.9	107.49	111.79	107.7	102.56	106.69	101.08	104.39	102.1	102.62	105.32	104.8	104.35	104.92	106.97	104.63	110.13	105.02	106.69	101.7
107.77	108.88	110.02	109.1	108.61	108.66	112.74	108.88	105.1	108.73	106.96	109.12	106.23	105.66	105.69	103.59	112.62	106.07	110.37	106.55	107.72	111.3	110.06	104.55	106.64	102.01	111.03	109.93	104.38	105.93	106.59	103.64	106.77	107.52	108.74	104.57	106.59	101.57	103	104.04	107.75	102.86	105.6	106.73	110.55	108.41	109.75	106.98	107.27	108.49
111.26	106.76	109.5	108.24	104.54	108.38	109.11	110.68	104.14	113.11	112.55	108.22	108.5	108.16	104.1	107.47	108.87	104.68	106.95	110.67	109.13	107.42	110.92	104.62	109.62	106.24	105.77	107.19	106.18	109.56	105.33	108.52	105.54	104.67	105.99	105.49	111.27	106.6	106.71	104.36	104.68	109.4	107.66	109.03	105.41	110.9	104.4	109.77	104.23	105.66
105.74	111.18	108.4	104.46	106.44	108.31	111.68	111.03	108.43	108.7	108.71	106.03	109.99	107.02	106.95	106.42	106.59	108.35	106.64	109.52	109.08	108.62	105.45	105.88	101.75	107.18	106.3	110.31	105.59	109.14	110.76	109	109.86	105.87	106.05	105.04	105.33	109.11	104.42	105.03	105.34	108.27	108.72	109.24	107.16	104.73	107.88	110.34	113.79	110.09
100.21	97.01	96.77	97.911	98.938	99.478	100.45	94.307	98.762	96.878	96.462	99.859	101.15	91.183	96.615	94.186	99.972	98.553	101.89	100.39	100.63	101.82	94.54	99.973	95.511	96.93	95.129	96.452	97.517	97.656	100.3	97.355	96.596	97.731	102.72	97.19	95.88	96.864	102.57	96.817	98.933	97.088	96.61	99.502	99.113	97.995	98.851	99.45	96.817	99.615
107.49	106.65	111.15	108.81	106.51	109.53	105.58	111.4	110.12	106.06	105	106	105.03	108.77	105.82	109.15	107.42	106.76	110.15	107.07	110.98	107	106.91	105.96	109.52	105.66	107.69	107.15	108.48	105.57	107.57	105.12	108.95	109.56	104.24	108.03	109.24	102.98	108.69	107.06	107.43	109.03	107.52	107.26	111.97	106.56	107.79	111.05	106.66	111.16
92.028	96.975	100.47	93.832	97.997	95.419	97.943	99.076	98.413	97.2	94.013	97.244	98.147	98.869	101.28	97.13	92.287	98.823	99.932	99.803	95.18	97.72	97.366	96.744	99.906	95.677	97.931	99.206	97.809	98.586	97.882	100.04	100.99	101.18	99.631	95.986	97.288	99.621	94.85	99.259	98.815	93.649	98.561	99.376	100.16	101.58	100.66	99.94	95.618	93.575
106.82	108.67	106.93	104.65	107.67	106.02	107.49	104.93	108.9	105.71	107.31	106.43	106.26	106.39	102.79	105.92	111.68	101.27	103.32	107.88	104.74	111.72	105.07	106.31	104.5	104.15	102.84	106.81	111.66	113.68	111.2	105.68	104.23	107.69	106.84	107.31	105.03	106.97	104.02	107.81	106.53	108.62	108.07	113.56	107.1	111.65	107.06	109.37	105.15	102.27
96.505	96.226	98.828	98.917	100.67	95.179	99.917	99.366	96.872	100.87	95.606	100.42	98.899	98.153	96.714	98.474	100.14	98.281	95.678	93.375	103.79	100.08	103.29	95.343	96.604	99.964	97.347	94.381	94.797	100.02	94.314	100.52	102.06	96.877	96.169	94.714	96.493	100.61	96.696	99.503	96.984	96.905	102.19	98.467	97.443	95.933	94.414	98.972	100.71	97.146
99.923	103.27	97.229	100.51	100.55	97.07	103.44	98.44	101.21	97.352	98.443	100.61	103.33	97.307	100.68	97.883	100.39	101.28	100.18	99.3	100.91	97.397	101.52	101.38	95.602	97.007	102.31	108.43	100.91	101.67	98.613	100.3	101.38	95.451	100.78	96.861	100.13	99.161	99.027	102.95	104.06	99.767	99.686	95.617	96.85	99.335	101.15	103.58	102.68	101.54
104.85	98.545	102.06	101.56	104.28	102.26	101.37	101.02	98.734	99.109	102.68	103.81	98.763	97.349	103.52	101.24	94.345	100.94	101.16	98.961	101.53	102.54	98.216	107.21	100.59	97.95	99.549	100.52	99.498	102.92	96.76	99.46	102.55	102.1	102.76	101.09	100.92	105.57	100.82	96.969	98.713	101.18	99.672	98.339	102.39	100.03	100.98	101.96	100.53	98.926
107.32	106.08	112.85	106.55	107.96	110.1	104.23	105.42	108.32	103.65	111.82	109.58	109.49	107.24	109.12	114.47	109.33	106.42	108.75	108.32	106.52	106.84	106.89	108.56	109.33	107.11	110.02	110.03	102.59	108.45	110.16	110.08	109.09	108.69	107.36	109.75	105.27	106.74	107.98	104.96	109.21	107.32	109.19	111.62	109.15	106.03	112.27	110.42	112.56	113.56
107.23	105.32	106.24	105.47	103.7	109.97	107.68	106.87	109.59	107	101.17	104.51	105.05	106.54	104.74	102.15	105.87	103.23	105.92	108.48	105.85	104.05	99.805	106.69	108.12	105.71	110.83	106.17	105.4	104.11	104.3	101.11	99.628	99.389	106.63	105.87	110.22	108.02	104.48	102.83	106.17	103.41	103.36	105.25	106.84	103.43	108.18	102.23	107.82	107.43
103.16	107.63	103.94	107.49	103.49	103.16	100.22	104.06	107.31	105.67	108.84	108.93	106.77	105.92	105.46	105.04	103.98	106.42	105.25	110.67	104.75	108.04	106.5	110.12	108.19	105.49	104	104.7	109.57	107.7	105.57	106.14	108.84	108.82	104.87	110.09	104.44	105.75	108.4	105.51	102.84	102.39	102.45	105.28	104.52	109.89	108.21	109.12	108.25	105.73
108.38	106.96	109.11	109.19	107.94	107.15	111.28	106.74	111.35	107.04	107.83	109.6	107	107.13	108.45	104.95	106.25	106.73	103.66	111.72	108.97	108.69	105.89	102.38	105.42	104.66	104.41	108.93	108.55	107.96	109.82	103.36	107.66	106.8	109.49	110.25	109.15	109.93	109.49	103.36	109.63	107.23	105.82	103.23	108.09	108.18	107.45	108.26	106.72	105.17
104.35	105.61	106.92	107.24	104.19	103.23	102.37	105.16	109.59	108.82	102.98	109.17	108.1	101.85	105.03	103.74	102.82	105.44	105.99	106.17	105.3	106.66	104.63	106.85	105.27	105.61	103.64	105.8	105.83	101.3	102.77	105.4	109.01	106.89	103.98	107.75	104.2	104.42	104.27	104.92	105.35	102.8	106.21	108.9	103.68	102.68	105.04	102.73	101.2	106.07
105.77	108.6	107.19	105.01	105.94	104.27	111.77	110.26	111.02	109.75	105.68	106.88	109.69	105.58	107.32	106.92	109.89	107.25	102.75	111.05	112.05	107.56	111.41	105.27	106.74	110.08	104.57	106	106.49	109.2	108.7	109.02	110.71	105.1	107.23	109.36	111.37	108.26	107.59	112.99	111.73	106.44	109.89	108.26	106.99	104.19	110.74	107.59	109.35	106.5
106.4	104.2	107.47	102.78	108.13	104.07	104.96	105.24	105.68	106.16	104.44	107.43	110.06	110.02	107.58	105.87	105.1	105.43	107.38	108.31	104.02	110.03	108.54	107.88	105.84	103.09	107.01	104.54	103.39	106.7	107.74	102.7	106.36	110.13	106.56	106.41	104.39	109.2	109.5	105.83	103.2	107.26	108.94	109.55	107.13	108.84	107.9	107.23	103.44	108.2
112.02	108.4	108.21	105.67	110.45	108.21	106.38	105.73	107.46	110.94	107.91	110.97	107.62	107.57	112.62	106.54	103.82	109.95	109.62	110.98	108.34	108.72	108.41	111.21	109.24	107.16	105.13	109.17	105.56	108.03	107.95	108.16	107.76	105.4	111.24	104.23	106.54	109.91	111.38	112.9	108.15	106.53	110.38	108.8	108.47	108.6	103.6	111.7	108.79	108.15
103.64	105.13	107.56	103.81	103.81	101.98	105.63	107.34	104.89	106.44	105.12	109.13	108.62	105.96	102.09	110.59	108.86	108.34	107.17	107.91	107.67	109	106.23	106.86	99.797	104.19	103.7	112.05	109.72	105.4	107.25	105.12	105.67	104.54	107.39	109.93	107.89	104.98	109.01	108.36	108.81	110.43	107.26	106.61	108.33	112.26	107.59	106.36	102.59	105.76
97.226	92.041	98.732	95.608	102.7	93.952	99.769	99.604	101.7	100.53	97.698	99.699	96.616	95.88	101.82	97.982	96.181	99.377	93.45	95.042	97.791	100.93	97.199	99.647	96.461	95.773	96.167	99.7	100.8	102.23	99.579	98.255	96.386	96.311	99.264	94.911	102.6	100.08	101.59	95.402	101.14	99.685	94.221	99.226	96.155	93.612	96.405	97.63	96.43	96.778
96.382	95.972	94.878	97.74	95.872	100.04	99.251	97.276	98.423	98.071	95.364	97.258	95.068	96.313	97.651	96.219	96.999	98.225	93.093	99.294	96.008	94.436	99.5	95.314	99.953	104.27	94.063	97.646	98.159	94.834	94.013	92.862	96.183	95.108	96.926	97.892	97.922	100.66	93.09	101.08	101.1	99.339	96.911	98.244	93.541	95.429	98.29	100.16	100.27	97.758
109.48	109.31	111.43	111.47	110.64	109.47	109.41	114.64	109.32	106.45	108.5	104.01	106.62	105.4	108.54	106.91	106.86	109.13	106.21	109.27	114.08	108.4	111.93	111.46	104.61	109.26	105.62	111.38	108.22	109.94	107.59	105.92	111.39	108.08	111.39	107.99	109.48	106.72	103.54	104.19	112.4	105.39	104.32	111.59	107.84	108.39	107.39	107.41	107.52	111.26
107.74	111.23	101.95	104.29	110.19	106.92	108.06	106.57	107.16	108.46	107.52	109.89	107.41	110.54	108.39	105.91	107.25	107.26	109.13	109.93	107.82	102.94	110.23	108.85	110.91	106.16	105.5	110.23	107.71	101.4	109.13	107.61	103.94	107.68	110.73	108.8	109.4	107.38	107.73	108.13	112.29	111.24	109.78	108.13	110.18	109.07	112	111.56	105.92	110.79
109.85	103.57	106.33	100.25	107.61	106.67	106.6	108.38	105.08	102.52	108.7	104.49	104.75	104.18	99.845	110.49	104.24	110.78	105.36	102.35	103.49	104.86	105.49	98.579	107.42	102.52	108.31	104.4	107.51	107.46	102.53	102.85	104.84	106.74	110.6	106.73	106.69	104.94	108.09	105.64	110.05	106.73	105.51	105.39	107.22	105.72	107.3	104.98	103.35	109.98
104.9	110.89	106.98	109.97	101.99	105.74	107.85	105.73	104.24	103.91	106.01	105.99	101.59	114.66	103.15	104.66	105.1	101.76	106.76	106.89	107.26	103.85	101.78	103.45	105.86	106.16	108.37	106.56	102.39	105.09	105.86	109.45	104.64	105.12	105.4	103.09	110.66	106.7	109.11	102.77	102.97	104.64	106.77	105.65	107.36	106.01	107.69	105.14	104.14	107.2
108.47	108.61	105.01	106.83	110.26	106.8	112.19	107.53	108.92	102.37	109.94	106.4	112.44	105.91	110.6	105.14	108.46	109.51	104.72	112.43	106.76	108.8	108.5	109.24	107.25	105.18	109.49	111.69	105.37	104.95	107.85	104.69	104.08	107.5	103.86	110.38	106.12	105.15	106.95	109.26	106.68	109.78	110.61	108.71	110.04	104.96	112.68	108.76	107.56	110.26
103.31	96.025	103.06	101.32	102.85	101.2	95.559	102.06	96.925	98.942	101.02	104.17	102.15	100.39	101.52	98.441	104.17	101.78	102.1	98.959	95.516	98.385	103.11	100.24	99.46	102.16	103.52	104.26	98.98	101.82	103.02	99.663	100.98	104.53	99.974	98.841	102.77	100.4	98.67	101.61	103.48	97.78	103.18	98.888	97.847	99.873	103.63	100.1	103.5	99.878
105.37	112.8	104.7	107.84	110.59	109.68	111.94	107.82	109.04	106.62	110.35	104.71	111.11	108.07	107.48	109.42	104.52	111.38	107.7	107.62	107.46	107.05	111.86	110.48	108.1	107.87	103.58	105	108.96	105.77	111.94	111.01	104.86	105.23	107.22	104.89	111.68	109.76	112.65	109.92	111.9	109.31	111.04	105.64	111.83	104.33	104.07	106.19	102.29	103.39
107.4	104.18	100.45	106.17	106.73	104.69	103.67	105.96	104.64	106.71	105.48	104.99	106.67	103	109.01	107.21	106.4	105.94	107.46	102.46	102.56	104.08	107.89	106.64	104.47	101.69	102.7	105.83	105.48	103.2	104.25	107.54	103.7	105.53	105.27	105.36	105.13	108.7	108.48	101.19	105.8	103.75	106.01	102.68	106.06	105.04	104.6	105.62	103.33	106.97
105.85	104.86	109.18	103.68	106.81	107.28	101.79	104.57	108.93	106.69	105.91	103.47	107.28	108.23	106.15	105.24	103.36	105.52	105.91	107.98	107.8	108.03	106.38	108.53	107.09	103.16	106.77	100.44	104.07	106.76	105.53	102.8	106.62	106.98	105.69	106.43	105.15	105.68	102.28	108.4	105.88	104.34	103.5	103.41	105.23	104.35	107.35	100.97	108.5	103.17
100.53	99.726	101.04	99.014	98.032	102.56	95.942	98.876	98.287	97.845	102.17	99.774	101.78	101.26	100.1	101.13	97.088	98.662	98.411	97.236	97.142	102.25	96.884	97.665	98.343	99.747	97.061	99.814	99.819	98.836	102.73	100.99	100.45	93.254	97.393	100.32	99.578	98.254	98.094	97.597	100.21	97.414	99.456	100.59	97.32	96.692	96.909	103.4	99.445	94.483
104.91	102.38	100.45	109.09	103.35	104.51	108.27	106.42	110.08	104.6	110.17	110.22	105.12	104.04	104.57	108.05	102.8	107.09	102.9	105.95	104.57	99.179	104.23	104.79	105.84	103.54	105.46	106.63	109.72	105.18	108.04	105.38	104.93	106.55	105.69	107.33	105.07	104.71	107.11	103.75	106.55	104.64	102.71	103.92	104.38	104.91	105.75	105.91	102.97	104.55
107.42	111.04	111.67	110.58	105.73	104.88	104.22	106	111.32	107.65	110.31	107.6	111.63	109.5	107.89	109.21	110.22	111.22	110.72	104.16	103.37	108.44	112.29	109.93	111.49	112.01	108.48	108.41	106.8	106.09	104.98	109.3	112.41	109.01	107.45	107.17	107.21	107.99	109.19	114.82	106.35	103.19	105.33	110.58	113.49	111.86	107.97	109.26	105.36	107.32
110.45	107.48	101.15	108.65	106.48	107.99	111.15	105.27	110.05	108.74	109	106.36	103.3	106.67	109.89	108.96	108.51	107.55	107.38	108.92	110.84	103.48	110.05	103.89	113.94	112.48	101.8	110.93	107.54	107.02	110.43	108.83	109.46	111.66	108.74	109.8	106.73	103.79	111.45	107.81	108.66	106.58	106.91	107.62	109.12	111.56	108.9	109.97	106.89	106.07
108.1	105.96	110.34	105.01	108.21	108.56	108.45	110.97	107.46	104.13	105.2	107.37	105.75	102.97	110.68	107.3	107.37	107.41	108.72	108.34	110	110.07	108.88	109.52	107.34	110.35	107.57	109.51	110.97	107.41	108.46	105.85	108.15	113.46	109.01	110.33	105.86	107.44	106.52	112.86	106.69	112.71	108.47	105.91	108.7	108.56	105.36	110.72	110.29	108.69
113.98	109.21	106.25	112.84	108.35	114.47	114.63	107.91	112.53	110.86	109.56	113.63	106.34	107.65	108.14	109.07	110.6	107.31	110.37	109.34	108.9	109.73	112.04	111.28	113.05	108.94	116.14	110.08	115.74	106.27	111.41	111.51	114.23	111.96	109.47	109.46	110.79	107.64	117.94	111.26	113.59	111.97	111.09	109.79	107.42	109.76	106.27	113.13	111.87	106.29
106.77	107.93	104.82	108.51	105.69	107.99	110.74	111.6	105.06	107.57	108.13	106.23	105.57	105.9	105.83	109.77	107.96	110.65	109.17	110.26	105.32	107.34	108.36	113.23	103.03	110.01	112.21	114.51	105.12	109.4	111.47	110.4	106.31	111.56	107.46	109.86	109.31	103.44	107.43	103.89	105.6	108.29	102.85	105.84	105.15	109.04	110.64	102.63	106.63	108.06
105	107.16	104.51	105.97	106.41	103.16	105.21	105.88	105.05	108.69	102.7	107.69	104.76	107.39	102.97	106.67	103.98	110	110.06	107.55	109.63	105.12	102.93	105.24	102.76	105.81	105.12	107.79	104.54	107.87	108.03	105.66	101.67	109.6	104.99	107.65	107.39	107.59	109.78	104.26	107.24	105.5	108.01	104.59	104.21	110.43	108.34	103.59	106.3	104.97
101.53	110.46	109.03	105.29	105.74	108.26	104.01	104.43	105.57	106.93	113.58	108.18	108.3	106.17	108.95	111.41	105.77	109.26	110.33	106.67	114.22	107.3	104.81	107.13	104.26	112.36	107.16	107.46	108.01	106.29	107.73	104.55	113.1	107.78	106.75	110.83	106.36	103.51	107.44	108.04	111.94	109.14	104.43	108.84	110.89	108.65	109.38	106.96	111.02	114.04
106.87	102.82	103.42	102.13	103.12	103.37	106.15	107.91	106.43	106.92	106.32	105.49	107.3	103.51	107.26	103.26	108.16	105.93	106.21	106.08	100.07	106.74	110.12	102.71	103.64	102.71	107.84	110.2	108.97	107.13	105.81	105.29	104.78	103.12	105.71	106.49	107.52	107.18	105.06	103.22	106	108.5	107.31	106.7	108.35	104.05	107.09	103.74	105.8	108.8
96.345	96.925	100.55	96.215	99.045	97.712	98.312	96.992	98.07	103.94	99.314	98.3	97.608	97.306	100.44	97.503	94.318	96.032	97.361	99.965	95.932	101.55	97.214	98.206	98.747	97.586	100.47	96.553	100.85	97.642	98.344	101.09	101.91	100.07	102.69	101.45	102.91	98.815	100.73	96.711	96.922	97.477	96.077	96.942	98.272	97.979	99.791	97.253	96.375	99.943
111.46	110.03	112.87	107.61	109.18	111.54	111.53	105.61	106.11	112.82	104.8	107.5	110.23	111.1	103.99	108.21	113.25	104.69	108.49	107.82	107.26	109.42	110.94	108.65	107.84	109.7	111.84	106.2	112.01	109.41	109.62	112.8	104.16	107.27	111.23	111.07	113.52	109.55	110.05	107.72	107.07	109.65	107.49	107.82	102.67	105.91	107.26	111.54	112.88	106.47
99.418	98.738	96.509	101.71	99.26	98.195	103.25	99.681	97.387	98.452	96.803	96.608	99.112	99.487	103.03	98.148	96.041	100.77	99.42	94.909	100.3	95.115	101.33	94.711	94.52	97.121	101.24	100.51	96.333	97.11	97.513	96.67	94.289	96.048	98.068	101.16	98.937	102.55	101.67	95.436	99.642	101.41	99.218	99.923	93.829	96.401	99.772	97.201	97.343	99.045
106.2	103.51	109.32	108.62	103.06	102.52	106.61	107.07	105.5	104.77	102.36	107.06	107.48	108.94	108.61	105.22	111.45	104.58	107.15	105.01	104.08	102.15	105.16	109.07	108.05	105.36	108.75	107.34	108.82	105.7	105.16	103.47	103.38	108.6	102.97	104.77	104.04	103.49	101.79	104.39	104.72	107.4	102.08	106.94	107.98	104.43	106.96	106.11	106.97	104.24
100.75	101.58	98.255	97.635	102.55	99.512	98.876	103.04	97.784	96.284	99.293	94.669	102.52	98.878	98.1	99.716	98.367	98.896	99.714	95.495	98.574	100.63	96.274	96.573	96.857	98.488	99.626	96.169	94.41	95.42	97.897	94.632	100.18	97.724	98.732	96.627	100.15	98.044	98.168	97.06	100.91	102.06	100.69	97.95	97.794	98.635	96.657	95.505	100.08	102.01
102.93	106.59	101.11	109.04	107.13	105.84	106.39	106.44	106.01	105.37	102.32	105.86	108.92	108.45	105.84	106.66	101.65	106.98	104.36	102.84	103.93	102.74	103.89	105.64	101.92	108.36	98.712	103.92	102	106.47	104.97	106.45	105.75	108.54	105.77	105.38	108.25	103.4	104.77	105.33	108.64	105.05	102.95	102.43	104.29	109.9	106.74	107.75	107.47	100.98
109.7	109.3	108.37	109.73	110.52	107.83	112.63	103.77	105.76	114.64	106.58	107.68	110.05	108.19	111.54	104.29	106.37	107.55	109.48	111.04	109.84	104.36	112.14	110.2	104.27	109.72	109.11	105.44	111.02	107.96	100.56	111.06	107.3	108.01	107.81	106.88	110.82	112.33	106.89	107.37	108.43	112.56	108.02	109.41	111.9	107.98	111.43	102.85	109.87	108.71
101.85	107.05	111.47	109.26	106.34	108.92	106.4	109.87	107.59	110.8	105.5	107.86	111.47	110.23	110.59	109.43	106.39	108.46	111.4	110.06	108.35	109.21	110.94	110.85	113.66	107.13	104.21	110.77	110.66	108.75	110.39	106.51	103.74	105.1	108.96	110.9	108.05	103.9	106.35	104.65	113.29	109.63	112.84	108.04	107.09	107.6	107	107.54	105.92	108.46
101.08	105.46	106.41	109.57	106.77	103.77	101.66	105.05	103.14	102.38	105.31	108.46	101.44	108.43	107.11	105.96	106.92	102.14	104.76	109.34	101.73	104.97	103.09	108.01	106.67	102.52	104.2	104.42	105.91	107.06	107.24	108.97	102.64	106.7	98.007	105.46	105.93	101.47	106.6	106.59	105.53	105.67	105	104.62	106.82	108.21	107.16	106.64	105.76	107.1
106.69	105.49	106.8	103.8	106.36	105.32	108.17	105.55	103.31	100.81	100.74	104.99	104.8	109.1	108.72	107.32	107.57	99.601	106.29	107.5	105.98	105.29	107.83	107.84	107.22	106.75	104.08	107.41	106	106.58	106.86	103.59	108.01	101.38	103.42	103.26	110.11	105.48	108.33	103.83	105.67	107.66	108.32	105.43	103.63	104.97	105.4	104.62	109.03	104.1
105.61	105.65	106.8	109.11	106.75	105.92	103.35	104.84	106.38	106.77	106.93	103.15	112.81	104.49	106.66	105.57	106.12	110.91	107.84	100.19	111	105.24	106.4	108.95	106.87	106.31	99.948	106.67	106.09	107.97	107.31	105.64	108.61	104.01	106.68	108.11	109.45	106.05	110.22	107.05	102.24	104.53	106	103.76	103.47	107.57	107.3	109.23	103.5	103.24
102.48	107.09	103.69	107.02	105.43	108.15	107.02	107.34	103.9	102.46	104.48	106.66	101.46	103.27	107.71	105.18	109.84	108.01	106.69	102.97	103.61	109.62	106.25	107.1	106.14	108.35	108.79	104.66	105.6	104.21	105.41	107.33	104.63	104.58	106.8	110.5	103.95	105.11	104.16	109.01	104.87	100.99	104.82	107.85	108.73	103.54	108.34	107.05	110.69	105.31
102.55	101.08	101.82	103.67	98.589	99.889	101.43	101.59	103.74	102.58	98.992	97.46	100.88	96.972	98.924	97.67	101.88	104.81	98.978	96.518	95.242	105.2	97.988	99.652	100.6	102.56	101.79	98.391	98.211	102.07	98.67	100.24	102.77	95.056	103.15	105.39	99.15	99.714	96.586	100.16	102.77	99.666	103.68	102.55	103.57	97.328	100.27	95.6	98.946	102.35
101.57	101.93	100.88	102.58	100.58	100.39	101.6	105.15	99.846	99.649	106.39	98.872	99.005	104.15	98.087	99.282	102.3	97.171	101.89	97.806	95.111	102.26	103.34	99.194	103.19	98.391	99.952	103.41	103.13	97.866	97.263	98.223	99.11	100.82	103.24	104.77	96.749	98.658	105.69	102.5	103.73	105.14	105.2	101.62	100.73	100.5	105.45	99.802	97.736	97.317
109.41	111.14	111.85	111.05	109.31	109.38	108.01	112.55	107.54	105.82	113.92	111.68	115.73	108.18	112.06	110.07	106.4	108.49	110.4	111.15	110.88	110.2	109.99	116.09	110.99	113.34	110.34	107.36	112.27	109.16	114.35	113.09	112.84	111.66	112.71	110.47	111.2	107.09	111.69	112.5	106.22	109	111.95	108.83	107.04	110.16	113.83	109.69	110.69	110.5
111.29	111.21	108.71	104.95	111.37	110.4	108.05	108.78	110.08	106.84	111.77	109.63	104.17	108.43	104.82	112.29	107.59	107.27	106.12	108.01	111.93	108.63	108.88	107.75	110.62	109.79	107.45	108.95	105.23	102.95	106.49	107.13	111.11	106.44	112.16	108.08	106.98	110.66	109.45	111.6	107.59	109.03	104.19	104.82	110.79	107.2	104.08	110.79	106.23	105.43
109.37	105.91	111.53	109.23	104.63	106.66	109.17	105.7	107.57	103.39	104.42	104.67	106.26	106.83	109.66	104	106.71	103.77	108.13	106.51	108.53	104.58	104.56	106.71	107.23	104.88	109.4	113.71	103.52	104.35	106.92	107.67	105.22	103.27	104.69	109.51	105.63	104.97	102.77	106.64	103.27	105.12	107.47	105.77	105.65	102.75	109.85	107.41	103.32	103.54
104.93	109.19	106.17	108	107.26	107.32	107.45	103.01	106.01	105.89	108.73	106.29	107.81	107.26	109.63	104.22	104.39	108.15	108.36	104.12	109.39	110	105.32	107.32	107.96	106.44	106.62	103.87	102.26	106.82	105.87	105.2	107.18	108.3	107.06	107.67	106.86	105.95	107.72	107.22	105.55	103.17	106.63	106.51	104.49	102.5	104.7	104.49	104.8	105.54
108.99	108.23	107.3	104.28	109.42	111.35	105.54	105.74	104.87	107.64	111.8	105.3	111.8	105.75	110.31	107.72	103.18	108.02	100.97	106.84	106.41	103.66	106.18	108	105.53	108.26	105.53	108.72	104.78	105.18	104.8	109.29	104.92	102.65	106.05	102.78	107.7	103.45	106.7	107.03	105.71	107.28	104.12	105.02	108.3	108.26	112.97	104.06	106.21	106.39
98.419	96.146	102.35	97.944	97.124	96.949	97.483	95.419	98.682	96.725	93.978	99.785	98.374	99.832	100.11	97.056	100.82	99.8	97.173	97.241	98.967	96.291	98.95	99.263	93.399	98.636	94.644	96.852	100.94	99.634	95.199	95.123	97.538	96.723	102.13	103.15	98.593	94.26	95.988	98.477	100.24	97.496	96.626	98.755	98.009	99.053	103.05	99.259	100.48	96.477
109.1	109.95	106.64	108.26	115.9	112.73	103.84	115.95	105.44	105.11	111.87	104.73	105.91	103.74	111.3	106.92	109.68	108.82	108.11	110.74	106.36	109.28	111.93	105.28	109.38	107.11	107.1	107.95	107.79	109.64	107.77	104.58	104.89	111.79	109.27	108.59	106.51	109.63	105.87	106.57	108.6	103.74	107.04	109.36	107.13	109.58	105.76	115.95	107.84	108.65
102.85	106.33	102.03	111.09	108.5	104.06	105.97	106.61	101.99	108.34	103.99	105.57	106.28	102.97	105.84	104.55	103.01	105.22	105.15	104.75	109.07	104.59	104.86	107.86	112.39	104.42	111.11	107.58	104.39	103.37	103.91	106.23	103.08	104.56	105.62	104.68	108.4	105.45	103.5	106.88	102.79	104.71	105.85	107.21	103.25	105.98	106.74	106.1	104.18	107.55
102.94	99.905	104.72	102.53	97.712	97.122	101.27	100.97	100.75	102.51	100.89	98.786	104.21	101.13	101.04	95.761	98.258	99.82	103.21	104.69	98.31	100.77	103.96	98.827	97.872	101.07	99.109	95.135	97.317	97.793	100.54	97.598	99.75	99.874	102.55	102.83	103.03	99.083	101.97	100.87	102.58	99.054	103.49	102.2	97.775	105.21	97.432	101.31	99.743	102.96
107.99	107.1	106.03	105.79	104.28	109.32	105.01	104.72	109.09	105.99	105.22	102.53	104.59	104.26	106.27	107.82	108.48	105.92	104.92	105.74	105.23	106.6	107.92	103.81	108.13	106.09	109.71	103.27	103.21	104.18	107.94	103.75	101.8	104.79	106.19	102.38	106.65	107.34	102.85	104.04	102.42	104.79	107.89	104.86	102.82	106.77	102.95	103.77	106.43	104.95
106.46	109.41	106.37	105.17	111.08	104.2	106.43	106.16	102.09	105.94	104.41	105.81	104.95	102.05	99.747	101.87	107.36	106.23	108.01	104.68	106.68	105.86	107.76	109.12	105.41	111.99	103.75	105.04	103.33	104.08	101.41	105.63	104.8	105.13	107.87	106.1	101.18	108.1	105.96	106.37	106.27	107.07	106.48	102.55	104.03	104.57	105.02	107.07	102.81	103.89
103.51	107.67	103.52	106.47	111.44	106.23	106.37	102.53	106.31	103.79	107.98	108.38	109.47	105.09	107.11	103.8	103.42	108.03	108.19	103.78	103	104.86	107.56	105.83	105.48	106.96	104.72	108.19	105.44	104.82	103.49	107.61	107.35	100.27	105.21	107.7	110.23	107.42	108.63	109.9	102.74	107.03	102.7	104	105.06	106.49	105.74	108.96	105.97	106.38
104.35	106.51	106.04	108.01	105.46	109.1	106.21	105.72	107.04	105.89	102.23	105.48	104.02	100.03	104.23	102.68	108.73	106.1	107.58	104.11	107.12	102.74	106.87	107.37	107.97	105.23	104.48	104.81	105.93	109.35	103.47	108.28	108.05	107.58	107.76	105.64	104.98	105.22	104.08	106.39	109.14	102.56	103.95	104.94	107.6	103.6	110.7	105.91	102.37	107.32
108.42	109.21	108.95	106.28	111.38	105.89	108.97	107.88	111.27	108.2	102.64	110.29	112.68	107.94	105.86	107.75	114	110.88	108.23	111.56	107.78	109.68	111.24	109.45	109.54	101.34	109.49	109.08	104.36	112.28	108.54	107.44	108	108.95	111.48	109.25	103.9	110.41	112.66	113.08	109.05	107.2	110.44	105.08	109.26	110.84	109.96	112.3	105.14	108.65
107.62	111.08	110.6	111.62	108.25	106.19	110.54	110.23	105.66	108.88	109.88	112.93	111.44	108.06	111.84	111.58	108.6	109.14	108.42	107.63	109.94	110.25	109.28	108.6	110.4	115.77	104.8	108.55	109.64	109.33	107.99	113.26	107.92	106.8	111.75	115.8	110.22	110.18	111.12	110.83	114.28	110.47	110.78	113.75	108.51	110.87	110.36	111.91	106.88	109.89
103.67	108.18	108.2	107.13	100.53	108.3	103.55	103.23	104.61	106.79	105.21	105.14	104.43	112.66	103	104.7	107.08	105.68	102.39	104.58	107.11	109.24	105.45	101.71	104.86	110.74	102.52	109.42	108.12	106.72	107.28	105.54	106.23	102.32	102.86	101.88	105.61	106.09	107.13	100.72	103.78	107.93	104.8	103.79	105.85	106.3	106.54	109.41	103.93	106.53
106.11	104.41	108.34	104.14	103.61	107.61	102.23	107.59	107.02	104.14	103.87	109.3	105.91	108.21	104.14	103.95	107.05	106.31	107.02	99.793	105.66	105.02	108.17	106.59	106.96	107.49	107.45	104.45	106.32	105.15	103.16	107.46	112.69	103.33	108.24	103.83	107.33	101.61	105.02	104.85	105.66	107.26	102.25	102.98	105.27	106.81	110.42	106.44	106.87	108.54
102.1	107.74	108.09	107.72	103.24	108.75	105.46	105.87	108.67	106.28	103.4	104.25	104.56	103.62	104.76	107.86	104.65	108.24	106.36	103.45	109.26	107	105.61	106.19	103.17	106.24	103.54	104.51	105.3	102.74	105.76	104.38	107.14	108	107.68	107.96	107.07	108.35	107.49	109.36	106.86	101.97	109.41	105.29	107.96	106.64	108.06	106.47	110.14	105.47
106.79	107.08	102.61	106.16	104.9	104.6	107.04	106	106.22	106.33	105.4	107.88	108.46	106.4	103.08	103.5	106.55	104.77	105.59	107.63	103.75	107.21	108.45	107	102.09	105.79	103.41	108.85	102.83	104.68	105.95	103.45	103.97	109.95	106.06	108.69	102.21	107.31	110.95	103.74	110.29	110.43	100.5	104.91	106.89	105.28	107.16	107.48	108.65	102.13
101.13	95.491	95.197	100.59	100.49	95.131	95.649	97.564	98.945	101.53	96.693	96.966	98.069	97.077	101.29	95.943	104.34	105.52	97.472	98.981	99.624	96.895	96.443	96.707	102.33	101.45	101.14	96.944	97.15	97.661	96.871	98.812	95.692	100.73	99.585	96.849	100.11	99.458	97.273	97.165	99.102	98.181	99.855	98.632	95.049	101.04	95.956	103.38	98.582	96.438
107.94	107.21	110.29	108.71	106.01	107.3	107.71	110.76	107.25	105.13	104.18	109.64	108.45	110.07	109.28	109.39	105.22	109.26	109.5	108.3	104.47	112.91	108.47	105.3	107.9	106.01	108.71	109.54	101.31	111.6	108.93	115.92	113	110.39	111.53	105.35	110.97	110.66	108.81	109.66	106.53	105.56	106.22	111.49	111.44	109.22	104.07	106.56	107.62	105.25
107.5	105.47	109.24	109.18	110.26	108.74	106.57	111.96	109.29	104.77	109.02	104.12	105.77	105.78	109.67	102.88	105.93	108.82	106.47	106.61	110.39	107.2	110.36	111.45	105.06	106.06	108.82	104.18	107.77	109.79	109.93	104.66	110.31	109.81	111.16	109.27	107.9	108.64	107.16	112.82	112.97	106.57	106.94	110.04	108.28	109.71	111.94	107.14	111.3	105.88
105.86	103	105.23	105.18	105.87	106.5	113.56	105.42	103.71	106.35	106.72	105.78	104.68	104.31	106.55	105.07	108.73	104.68	105.08	106.63	102.25	105.7	109	105.8	106.82	105.6	104.1	106.22	101.4	103.36	103.84	104.25	105.13	104.35	104.79	105.91	105.04	106.3	108.22	107.73	101.31	107.88	108.53	106.03	101.36	106.46	106.55	106.4	98.399	107.03
105.61	108.76	109.46	107.28	109.18	109.5	110.25	109.37	113.34	107.71	109.86	110.46	111.74	109.67	111	108.76	109.75	105.77	113.79	107.56	101.46	111.84	104.68	109.09	107.85	109.51	108.92	110.64	110.19	106.5	107.09	107.03	107.51	109.44	107.49	105.83	105.86	102.31	107.02	109.03	105.47	107.7	111.2	108.88	109.88	109.74	107.68	108.64	106.1	103.91
105.57	109.38	107.5	103.84	105.58	105.55	105.36	104.83	104.71	109.44	107.75	103.34	104.06	105.19	111.77	105.9	103.08	107.02	107.7	110.38	105.3	107.09	107.83	107.77	105.56	103.24	106.44	106.66	106.13	107.86	105.53	104.95	105.21	110.22	102.65	109.68	104.15	108.48	105.42	105.22	101.34	109.75	108.73	110.85	106.03	109.58	106.3	107.3	109.32	107.1
103.45	107.54	105.15	104.74	107.22	108.44	107.79	103.96	109.61	106.99	102.33	100.41	107.06	104.51	110.04	104.45	107	106.02	105.82	107.49	105.41	104.75	104.13	100.7	106.62	109.32	106.27	104.43	106.88	104.28	102.28	109.36	104.63	105.74	108.65	102.79	108.6	104.75	105.15	107.63	108.5	102.99	105.16	107.62	105.35	109.69	106.86	104.08	101.02	107.13
106.64	103.15	108.69	100.26	104.99	107.36	106.96	101.48	109.63	109.32	104.08	105.94	105.57	109.15	104.02	110.42	107.08	105.07	104.27	105.42	107.67	110.67	101.58	112.7	106.56	107.81	107.4	107.19	106.39	110.11	104.56	107.33	103.75	105.33	104.04	105.67	105.9	105.64	104.26	105.59	106.77	104.66	107.46	110.06	107.46	107.09	102.47	108.33	105.77	105.8
104.35	105.21	107.86	106.28	104.46	105.92	103.76	106.42	104.97	104.71	103.2	106.78	105.65	107.25	111.02	108.49	103.6	108.77	107.44	101.34	102.01	101.72	104.23	105.91	104.35	105.01	107.72	105.02	105.68	104.8	102.74	105.54	108.73	110.94	104.46	107.92	102.95	103.55	106.38	107.86	107.87	107.01	109.3	102.38	100.03	107.59	107.45	106.87	107.2	105.89
105.98	110.66	111.48	112.44	107.18	105.17	106.48	106.93	107.37	108.65	107.5	107.04	103.75	104.28	111.97	110.75	113.58	108.51	105.66	108.39	108.95	111.44	108.58	103.28	106.74	110.76	112.89	110.97	108.17	109.89	106.68	108.57	111.4	115.36	105.78	109.85	113.04	106.63	108.14	105.86	108.67	108.28	103.42	109.6	107.89	106.57	108.37	104.62	105.97	105.11
98.731	96.976	95.387	95.353	98.665	97.813	94.045	96.543	99.06	98.637	98.527	96.686	99.11	95.84	97.821	96.084	99.647	94.09	99.759	95.769	99.663	96.214	97.843	95.317	101.62	94.414	99.541	93.641	100.07	99.602	96.89	100.18	98.866	94.833	96.117	99.785	98.137	102.09	98.505	100.54	95.066	99.025	98.361	98.833	99.651	101	95.849	101.58	97.711	97.024
109.32	101.9	109.35	111.28	110.03	104.84	111.56	108.53	107.51	108.36	109.71	110.78	110.49	110.91	106.87	106.36	108.16	109.11	110.77	103.47	103.92	106.67	111.25	108.48	107.35	105.66	110.47	107.36	108.38	105.77	111.23	103.35	107.44	106.83	110.27	106.84	107.84	108.23	111.91	109.99	109.57	106.72	108.61	109.79	111.86	108.48	110.67	105.98	103.36	111.49
106.13	109.89	106.54	110.52	105.47	108.43	110.7	108.47	111.07	108.62	112.02	112.12	113.1	114.3	112.87	109.11	111.12	105.32	112.34	106.52	112.44	108.4	108.46	114.21	112.02	110.88	109.44	111.06	110.22	114.74	113.11	106.94	110.08	108.41	110.14	110.13	109.76	108.92	111.7	110.94	113.03	108.24	110.39	112.84	113.49	109.74	111.54	106.95	109.47	108.32
107.59	102.45	108.81	109.1	110.6	107.55	107.59	104.46	112.27	106.08	106.07	104.18	104.52	110.47	107.28	110.43	105.3	109.49	105.01	107.97	111.15	107.94	103.97	103.48	107.36	110.02	109.04	108.86	107.04	112.34	107.27	111.87	105.57	106.23	109.73	106.76	109.04	107.89	107.17	108.76	109	110.11	110.47	111.02	108.6	107.16	111.95	106.36	105.65	109.73
115.47	108.37	105.72	102.75	101.51	106.21	106.46	109.42	103.48	104.4	108.21	107.91	105.04	103.28	106.84	108.67	109.77	105.14	101.85	105.75	108.12	107.18	113.84	110.22	108	104.56	104.84	102.53	105.12	106.12	103.6	104.13	108.41	104.64	106.41	107.56	107.53	106.68	108.31	108.39	108.64	106.79	106.13	103.43	102.69	105.41	106.13	107.9	105.74	108.53
100.29	100.32	99.535	102.1	98.888	98.877	105.65	98.66	102.81	102.6	100.85	105.66	101.5	96.448	102.44	100.53	97.732	101.83	99.505	104.48	103.18	101.71	95.823	100.49	103.96	100.24	102.95	103.3	104.5	102.24	99.592	97.699	97.077	99.391	100.08	99.081	100.08	97.143	101	101.05	104.48	97.174	95.484	100.14	98.235	97.777	102.44	102.82	102.7	96.841
102.34	107.36	105.16	105.88	104.19	107.14	105.37	109.99	106.75	108.64	111.27	110.16	109.31	112.54	102.26	107.76	103.81	108.05	109.37	103.28	110.38	107.74	107.86	108.02	110.19	110.32	109.32	107.27	107.71	108	111.74	107.55	103.79	105.77	111.38	108.4	105.04	108.42	109.24	107.44	107.48	107.69	108.49	107.56	107.95	109.04	108.59	106.67	107.05	109.88
111.32	108.89	107.64	107.23	109.73	107.39	112.16	103.86	107.12	110.48	109.03	106.58	110.92	108.29	111.02	110.25	104.69	106.59	107.18	111.12	107.25	109.9	110.14	105.56	107.48	106.02	107.63	107.1	111.7	106.17	110.53	110.68	106.25	109.08	108.73	110.72	108.34	108.81	114.73	104.13	112.52	107.78	107.06	105.34	106.81	107.19	107.72	107.18	109.18	109.83
103.25	102.13	103.51	106.13	104.87	104.79	104.76	101.74	105.86	101.6	110.51	106.67	104.46	107.97	102.75	103.52	101.63	106.19	104.68	104.84	100.64	102.21	106.92	106.5	104.64	106.22	103.6	108.27	105.61	104.28	105.46	107.24	104.87	103.83	106.38	111.22	100.42	104.62	106.69	105.79	103.3	107.14	107.63	107.72	104.57	105.21	109.47	107.68	104.76	105.42
102.28	105.48	103.36	98.132	102.7	104.54	99.456	104.72	107.21	102.29	106.65	105.99	106.39	106.16	104.7	108.67	108.74	104.93	106.31	101.58	108.67	104.26	103.73	102.72	103.17	106.77	106.15	105.13	105.05	105.01	103.98	109.16	105.67	108.49	103.03	105.11	108.02	107.23	109.7	107.57	108.84	104.96	107.93	107.01	105.62	101.86	107.53	106.35	104.97	100.53
108.85	111.05	106.83	108.34	105.34	103.97	104.25	105.21	106.87	102.03	109.68	111.69	106.64	99.08	98.474	105.16	110.02	102.03	102.8	109.49	104.54	105.77	108.19	102.08	106.87	105.85	103.87	107.2	104.55	109.64	109.52	107.81	106.15	106.35	109.93	107.68	109.15	107.05	104.01	107.28	110.06	107.17	107.1	107.47	105.47	103.16	100.61	111.04	108.06	110.03
107.87	104.83	109.35	107.36	112.89	114.9	112.46	111.72	111.09	104.27	112.81	107.95	109.39	110.74	107.68	110.77	107.12	107.67	107.05	105.88	108.86	107.9	106.32	112.84	110.29	112.43	109.39	111.45	107.51	108.14	111.11	106.76	108.38	111.95	104.96	107.81	108.84	111.13	106.65	114.16	109.93	109.12	111.43	105.89	110.85	111.91	106.36	104.71	111.36	109.56
98.367	98.785	101.22	98.156	97.803	97.108	97.927	100.44	96.787	93.491	98.444	100.21	98.009	105.14	96.048	97.316	97.186	98.194	99.025	97.687	98.148	98.854	98.099	99.554	97.568	97.034	95.396	98.388	98.925	92.227	93.572	98.954	100.71	95.253	99.087	94.055	94.027	96.099	101.89	98.274	98.852	95.79	99.056	99.234	102.37	100.72	98.85	98.547	96.383	94.65
107.09	109.31	111.75	111.55	109.63	107.85	108.7	108.03	105.76	111.28	105.15	107.36	108.99	105.25	105.84	106.17	111.32	108.6	111.08	110.25	109.41	107.59	106.84	108.92	109.55	108.96	108.65	110.85	105.45	104.91	109.2	104.47	107.61	107.35	106.02	110.86	110.59	107.5	107.08	109.34	109.12	110.77	108.94	106.32	107.2	104.57	108.68	107.74	111.01	108.47
103.8	105.35	104.57	103.53	105.09	105.74	108.06	103.87	104.54	105.93	104.98	101.6	108.87	103.04	100.82	105.7	106.46	105.94	103.14	104.59	114.23	107.04	108.18	105.36	103.62	106.47	107.48	106.56	109.07	102.94	110.13	106.58	106.94	106.15	108.57	105.26	104.47	105.68	108.25	108.57	103.12	108.02	105.08	109.01	106.97	108.06	107.2	104.65	105.01	104.62
103.85	111.2	105.67	110.99	105.08	107.6	105.93	107.57	110.35	108.09	107.23	111.32	109.79	104.75	106.94	105.96	112.52	108.7	105.96	108.94	109.65	106.2	111.14	108.04	108	105.81	107.46	111.35	109.86	109.54	113.08	106.56	106.96	112.47	112.49	110.08	107.41	107	107.86	111.48	108.84	105.97	106.34	109.78	106.96	107.59	106.21	109.9	102.83	110.1
110.68	111.67	107.02	105.53	110.54	106.16	107.9	110.42	101.24	108.87	108.02	100.99	106.18	101.87	101.37	109.6	109.49	111.77	107.16	108.85	109.32	108	100.18	109.06	111.69	115.74	110.18	106.6	104.35	110.94	110	108.33	109.41	106.8	110.86	107.97	105.9	105.89	109.16	107.43	108.95	111.08	112.18	105.15	107.93	110.93	106.71	108.23	105.34	108.03
109.62	109.25	107.82	106.86	111.1	109.25	105.32	113.31	109.08	107.62	106.14	107.26	108.34	111.35	106.05	112.32	106.8	110.58	109.13	111.19	111.87	107.75	108.95	104.65	106.7	108.53	110.31	110.81	107.57	111.56	109.95	104.77	112.36	107.34	111.04	106.96	106.69	110.82	104.68	104.68	109.21	111.79	106.39	111.54	107.06	103.81	106.95	108.57	108.15	107.86
102.63	107.6	107.26	108.46	105.34	104.14	101.14	105	102.11	106.1	105.62	107.21	106	107.2	106.48	101.98	106.01	110.43	103.75	102.88	105.68	107.14	102.32	105.7	102.6	106.44	105.39	107.29	107.1	106.58	103.25	103.59	103.86	107.35	106.29	102.43	104.69	100.7	108.73	106.92	103.28	103.74	108.01	104.09	107.39	111.25	103.16	105.19	104	104.29
109.49	108.14	112.25	109.45	114.43	104.83	106.66	107.62	104.38	104.93	110.44	111.44	106.01	105.21	107.02	107.53	107.7	110.33	111.03	110.32	108.53	107.1	105.15	104.07	108.27	109.61	108.22	107.85	108.31	107.28	105.98	110.28	108.01	107.45	107.69	106.2	111.28	110.58	106.38	104.76	107.2	105.85	110.68	107.92	109.22	108.48	107.75	107.87	106.54	106.61
104.24	105.53	104.14	104.05	110.09	107.97	103.26	102	105.18	104.18	103.17	108.38	107.06	101.42	102.86	107.67	105.36	106.89	107.78	106.72	105.67	105.41	108.97	107.12	107.75	103.09	105.57	101.59	110.07	103.47	105.7	104.85	105.43	103.26	109.37	105.21	108.38	104.03	104.41	107.11	107.73	102.76	104.89	110.69	100.81	105.33	102.84	104.56	106.82	105.31
106.45	106.57	103.86	108.26	105.8	107.51	104.84	104.66	105.53	108.46	105.81	107.61	101.66	106.03	105.84	106.1	105.96	104.5	106.31	105.47	101.84	106.08	106.84	107.06	103.21	107.97	104.53	108.38	105.25	109.66	103.81	110.27	103.19	101.66	103.15	109.81	108.11	100.72	103.43	108.24	107.27	106.64	97.512	109.72	102.2	109.71	103.24	106.29	108.95	108.34
109.01	104.96	109.4	106.23	111.24	104.97	109.28	106.01	109.48	111.16	108.12	107.22	104.97	106.53	110.35	108.95	109.87	109.1	107.32	108.29	107.13	107.08	106.89	108.99	104.44	106.14	106.76	106.26	105.68	106.24	108.76	111.03	111.04	108.88	108.89	105.78	108.77	111.74	109.08	108.45	107.52	107.41	106.52	109.12	105.75	106.53	102.84	111.98	110.31	105.52
100.49	100.23	97.984	99.039	100.32	101.31	102.32	98.011	102.95	97.176	98.789	102.42	100.25	101.61	102.13	97.419	97.507	100.35	99.881	101.57	101.03	99.405	101.41	100.78	101.18	97.793	99.546	95.531	99.636	101.76	101.98	100.33	98.647	97.088	101.42	99.763	99.59	101.56	94.901	101.13	99.709	98.695	99.642	101.11	99.872	101.67	100.15	96.92	103.46	103.15
106.41	106.19	105.59	103.84	109.66	103.58	108.01	106.65	109.38	106.09	107.2	110.25	104.83	111.99	105.08	107.13	106.65	106.5	106.29	109.21	107.74	110.09	109.9	106.22	113.48	103.73	110.35	108.71	112.41	100.89	106.6	105.74	108.88	114.81	106.21	108.39	106.11	110.77	107.67	107.9	109.29	105.71	115.19	107.87	110.32	106.11	107.37	107.71	106.44	109.52
99.948	98.298	101.5	99.274	103.99	99.06	102.68	99.35	101.29	99.727	99.499	98.859	98.231	100.9	97.469	102.41	95.906	98.355	102.69	102.25	99.621	97.449	99.352	98.606	101.86	100.19	100.2	105.17	97.26	99.187	101.73	104.55	100.84	99.06	101.45	103.29	104.45	100.7	94.809	100.78	99.213	103.37	99.935	101.84	102.6	100.4	99.809	101.02	100.29	103.71
108.28	108.65	106.77	106.18	108.33	107.56	106.22	106.42	105.78	106.34	104.47	104.11	106.06	103.68	103.49	107.47	107.56	113.8	108	108.14	107.38	101.94	112.43	110.05	106.48	106.37	105.28	103.2	107.43	104.51	107.54	101.88	104.98	103.18	105.18	106.79	103.67	105.24	108.1	103.06	103.51	106.97	106.79	102.6	108.02	104.85	105.75	108.33	105.26	109.39
101.66	105.48	104.61	106.51	105.65	105.8	105.82	105.62	107.48	103.58	107.56	108.12	106.47	107.58	104.27	111.9	102.77	109.5	103.42	103.83	104.67	108.07	105.89	105.94	105.81	101.24	103.59	107.05	106.2	102.04	110.31	100.48	104.53	103.86	105.06	99.278	103.58	108.53	105.57	107.74	105.46	105.39	106.56	104.88	103.18	103.62	105.65	101.18	106.78	102
105.23	111.29	103.95	106.68	105.34	106.85	104.55	104.01	102.71	104.14	103.03	103.93	106.56	103.96	106.4	104.89	107.41	104.05	103.16	108.99	103.46	104.12	105.49	103.41	104.31	104.01	109.69	105.12	106.98	106.88	106.89	111.19	102.7	102.4	104.34	105.54	109.45	113.01	104.18	105.85	107.78	104.25	108.01	106.88	105.7	103.88	103.57	108.78	99.4	106.12
94.867	97.701	99.126	100.87	99.764	98.918	95.403	94.996	98.068	99.38	96.491	100.04	99.122	98.241	99.779	97.653	98.957	99.97	95.312	100.53	97.285	100.41	98.562	95.625	97.534	96.966	95.472	97.899	96.453	99.676	99.667	95.951	101.42	98.328	102.26	96.506	99.623	101.07	100.84	102.25	96.253	97.701	99.016	97.046	99.915	96.72	97.254	95.905	95.734	98.742
101.62	103.98	99.41	95.696	100.09	103.11	99.655	101.55	101.16	101.47	97.933	100.66	98.646	96.537	103.32	102.09	100.52	103.23	105.16	101.39	99.529	99.605	103.66	102.12	101.72	101.13	101.28	99.614	101.02	102.4	108.12	103.06	100.35	99.856	97.603	102.93	101.57	100.79	103.44	99.323	103.08	94.836	102.13	104.66	99.87	99.098	101.96	97.885	98.811	99.962
107.24	106.73	104.98	107.52	106.43	107.21	102.45	105.26	105.37	103.95	105.34	102.89	105.22	103.17	106.14	104.69	101.7	107.57	110.87	107.05	109.33	105.41	105.31	103.71	103.69	111.51	99.607	107.58	102.42	101.74	103.55	103.77	105.45	102.46	109.28	111.67	106.01	100.77	105.62	102.01	107.56	107.28	102.68	102.44	103.49	102.41	105.21	102.59	102.65	103.6
113.62	108.93	102.29	111.33	108.07	108.84	107.03	106.4	106.15	108.97	109.48	105.83	108.36	105.46	103.75	112.41	108.32	111.22	109.26	109.91	106.97	107.65	109.48	109.8	110	112.59	113.02	110.34	110.06	110.62	111.38	110.58	109.19	108.5	109.76	112.1	109.87	111.9	110.27	107.74	110.4	113.19	107.76	107.64	107.03	110.79	103.88	112.22	110.23	107.18
104.34	106.15	105.48	103.98	106.54	108.33	108.79	104.87	107.96	109.19	103.47	106.01	103.02	111.69	103.66	105.45	102.62	111.56	107.3	111.11	103.36	109.63	110.21	102.75	107.34	106.94	105.42	105.34	107.4	109.06	110.19	105.7	109.58	111.13	108.47	109.72	103.4	108.47	100.89	105.08	101.63	107.1	108.22	106.67	105.31	108.73	105.17	108.89	103.89	105.05
110.5	109.85	103.72	103.52	108.31	102.74	111.84	108.78	105.11	108.72	106.87	110.16	108.33	106.95	108	107.16	109.21	104.44	111.96	104.89	116.13	112.49	105.92	105.6	107.1	104.38	109.35	109.26	106.37	110.74	114.29	101.79	107.04	109.41	105.58	109.31	104.82	106.95	106.95	110.23	111.13	104.59	109.35	107.09	108.72	111.2	104.77	109.93	111.58	109.54
99.715	101.39	99.317	103.95	98.828	101.3	99.739	100.48	98.578	98.617	100.06	102.67	97.834	102.77	100.98	104.75	102.38	102.39	100.79	100.92	102.94	100.46	100.76	104.28	99.116	97.259	104.45	97.926	102.2	103.52	103.73	97.938	101.69	94.991	100.17	96.449	96.235	101.36	99.932	98.42	96.081	99.968	98.867	103.45	96.881	100.05	103.13	101.67	99.213	103.58
117.48	109.11	109.54	114.77	110.08	114.46	109.59	109.56	110.23	113.35	108.55	109.11	112.84	112.11	109.54	113.75	110.4	109.02	109.72	110.19	111.14	108.54	112.92	109.21	108.47	113.33	111.32	108.53	112.72	113.71	107.67	111.8	109.11	107.31	108.8	111.83	110.93	105.53	112.42	109.49	111.06	111.68	112.45	111.61	106.62	110.2	109.57	106.38	113.01	113.12
108.88	107.62	111.08	107.48	103.97	106.29	111.35	108.88	107.56	106.34	110.42	104.39	106.2	103.9	109.99	108.38	109.25	110.52	107.2	110.56	109.32	107.85	109.52	112.87	109.3	105.94	110	112.95	113.19	113.24	109.6	107.73	104.92	104.38	107.59	109.61	113.19	105.84	108.89	108.95	110.17	114.65	110.96	106.11	111.11	106.62	110.47	109.26	108.23	112.3
104.56	104.33	110.9	106.45	109.12	107.02	101.61	106.29	107.84	105.33	106.89	107.78	105.34	106.06	106.95	106.36	98.763	104.92	105.9	106.75	109.45	111.08	106.6	105.7	110.45	113.55	107.82	102.94	103.67	112.52	106.75	102.05	109.22	106.33	106.11	104.65	107.79	107.9	109.03	106.81	106.93	108.03	109.46	105.63	107.21	105.19	102.77	107.09	103.11	108.06
106.89	107.76	109.38	107.45	104.01	105.69	108	106.9	107.66	108.9	105.64	111.45	110.45	110.41	111.53	106.43	109.36	110.19	110.81	106.81	104.78	107.72	108.31	109.03	108.24	108.54	110.67	109.35	111.04	108.49	107.25	107.58	112.02	105.85	109.26	108.85	109	108.34	109.98	114.71	111.09	105.74	111.33	103.32	111.4	103.97	111.25	104.46	104.51	108.76
108.55	110.07	113.11	107.47	108.12	107.32	106.97	112.43	107.52	108.05	108.42	106.4	113.6	107.87	111.4	111.35	110.54	107.92	106.05	104.78	108.2	104.77	105.65	110.47	108.88	108.01	107.92	106.69	110.18	106.73	108.36	107.77	106.21	105.3	102.81	107.36	106.06	106.78	111.49	110.74	107.18	111.51	110.38	108.52	107.54	108.13	110.21	109.16	111.33	107.59
107.48	108.82	110.87	111.12	110.75	109.29	108.44	107.07	110.54	114.08	110.45	111.73	106.41	109.25	105.53	107.6	108.29	106	112.69	107.55	107.39	111.96	109.11	105.88	108.27	104.84	106.35	110.46	107.71	109.74	109.69	109.83	109.71	109.99	107.08	106.69	107.96	106.07	114.96	108.68	110.69	109.72	109.51	107.6	107.79	111.71	108.36	111.19	108.83	106.44
97.842	102.52	99.399	97.052	97.173	102.16	100.75	99.929	98.459	99.74	99.195	95.111	95.882	100.28	97.475	101.37	95.033	98.707	99.421	93.824	98.343	98.533	98.288	104.23	101.44	101.46	103.11	97.462	97.101	99.517	102.06	99.095	96.83	98.589	99.514	94.717	100.47	97.974	101.38	97.892	97.138	99.698	101.36	96.825	94.043	98.872	93.84	97.595	96.293	103.71
108.83	108.76	107.27	105.91	105.2	110.73	112.85	109.58	112.53	107.67	108.69	109.61	108.59	106.46	111.73	105.62	110.23	110.84	107.06	110.15	110.22	110.71	103.61	111.57	107.97	113.71	107.12	105.27	108.72	106.47	109.38	110.17	105.77	108.62	109.94	110.67	110.68	107.94	104.26	112.84	102.82	108.41	109.17	111.8	111.16	106.29	107.17	110.35	107.34	110.7
109.42	109.2	108.17	109.36	103.21	106.4	107.12	106.09	106.61	105.72	108.98	111.36	108.45	103.98	108.56	106.9	110.23	109.42	105.49	107.34	105.41	108.9	109.77	107.95	105.96	112.47	107.07	106.63	105.14	107.07	105.17	109.67	107.22	109.49	111.98	109.99	110.82	112.4	109.53	105.71	108.04	107.64	105.33	107.72	110.46	111.28	109.58	106.63	109.78	109.9
103.41	110.66	108.14	106.55	108.26	106.63	105.44	106.65	109.46	109.63	105.45	107.77	104.14	104.47	108.8	107.4	107.69	111.18	111.01	106.93	104.61	107.89	104.66	107.38	108.3	107.85	108.53	111.09	107.46	108.58	109.29	107.12	107.61	106.87	106.54	105.52	110.45	109.6	107.62	104.92	111.4	106.39	105.88	106.04	107.58	106.74	106.54	105.45	106.99	109.2
111.85	110.19	107.81	111.25	108.38	106.32	108.92	109.01	111.33	106.9	104	104.17	106.56	106.52	107.26	102.23	108.3	104.39	102.74	109.81	105.71	107.52	110.85	109.97	107.2	106.26	109.35	108.17	109.48	109.45	108.16	104.29	106.28	107.47	110.17	109.4	109.25	105.28	109.08	108.55	103.34	109.23	105.41	107.7	106.36	113.66	108.87	110.41	103.5	108.39
106.9	109.45	107.25	104.38	106.19	106.4	106.77	100.79	110.92	105.76	105.79	106.96	104.18	105.86	108.71	107.18	106.91	104.14	107.12	102.86	107.28	103.28	104.1	102.92	105.53	106.22	101.64	99.469	106.8	105.06	107.54	108.18	107.75	102.38	107	104.56	104.62	105.72	108.35	106.61	104.09	106.7	104.96	104.03	102.92	105.49	106.81	104.47	106.44	108.86
110.93	109.59	107.09	107.36	106.04	105.93	105.71	104.9	107.93	106.96	106.6	105.74	110.01	106.47	107.63	112.69	104.09	103.75	109.19	111.67	110.42	107.49	107.7	106.65	106.9	106.66	105.77	104.73	110.67	108.76	107.43	106.96	110.94	108.12	104.84	106.11	109.28	109	110.58	106.31	109.83	108.46	106.22	111.13	108.08	113.17	107.87	106.84	107.67	108.17
101.17	96.354	102.04	98.738	98.601	102.99	97.767	101.89	98.21	100.09	102.29	101.78	102.47	97.878	100.62	100.68	97.339	98.052	97.724	102.52	100.75	102.33	106.1	103.65	102.39	95.995	101.99	98.245	97.757	100.82	99.026	102.65	100.14	98.435	101.67	98.075	100.16	106.27	104.83	101.75	99.406	103.02	99.956	102.41	103.13	102.66	101.32	97.121	103.79	100.85
100.61	102.92	103.37	99.246	102.25	103.93	98.9	100.37	101.07	102.92	99.032	98.198	98.664	101.26	98.674	104.3	104.52	99.346	102.25	102.8	100.54	100.14	100.82	98.405	102.42	103.42	99.893	103.62	98.747	98.147	98.173	95.185	97.56	98.92	99.257	103.08	104.03	103.18	101.01	99.125	102.34	102.55	99.681	100.6	97.869	99.753	100.87	99.068	100.28	99.038
100.29	102.4	99.104	99.752	102.9	103.38	98.473	102.42	99.984	101.78	99.743	96.71	101.89	96.651	102.89	100.21	102.74	96.894	102.1	102.83	100.07	106.49	101.56	102.47	99.182	100.66	106.85	102.19	98.845	95.31	103.19	101.45	97.251	100.66	97.476	98.617	99.834	104.19	103.73	99.991	104.75	101.02	99.423	100.47	102.51	101.92	100.67	104.85	99.741	103.04
109.63	109.01	109.1	108.78	109.44	108.57	108.86	109.36	110.92	109.84	112.89	107.9	109.56	107.93	107.22	112.19	114.33	114.79	109.78	109.55	112.85	110	108.16	110.38	105.72	111.17	110.09	106.41	115.64	109.68	109.47	109.85	113.39	108.28	107.77	107.22	112.68	112.46	112.18	111.06	110.43	113.95	107.13	111.33	105.77	112.11	106.43	111.26	108.88	108.67
105.53	101.79	102.7	105.35	108.36	100.64	102.54	97.835	102.36	100.03	101.5	100.32	105.84	101.47	102.7	100.84	100.04	102.25	100.08	105.47	103.67	102.01	107.65	104.25	103.51	105.89	105.08	100.47	108.34	101.67	104.34	104.54	101.18	106.13	104.67	102.29	99.685	105.5	102.09	99.632	103.22	101.96	102.9	101.47	106.4	103.72	104.72	104.01	101.62	106.54
105.02	102.18	114.16	107.74	107.67	105.82	106.58	108.53	104.26	110.25	105.33	106.29	107.31	107.65	107.45	111.3	104.03	101.32	108.79	105.93	107.33	105.77	106.25	107.24	103.28	101.15	106.06	110.02	106.78	107.52	112.19	105.41	107.29	109.55	105.86	104.2	103.88	107.42	104.15	102.63	107.4	104.75	105.19	106.02	108.18	103.78	105.69	104.83	105.94	104.71
110.71	109.01	104.7	107.28	109.27	109.23	108.26	106.84	104.57	113.15	111.23	105.48	105.53	104.77	108.95	110.92	111.57	106.96	104.84	107.27	105.89	105.14	110.38	107.51	110.5	105.24	112.46	110.68	114.98	111.23	106.82	107.83	107.95	108.7	106.27	113.25	108.05	106.03	107	113.43	107.63	105.89	106.51	106.12	104.92	109.94	110.22	101.82	108.95	104.01
110.07	107.93	107.32	102.12	110.36	108	109.16	107.03	108.03	107.94	106.51	109.8	105.46	105.44	106.33	106	107.96	111.61	107.43	110.14	110.01	107.86	103.48	110.66	105	107.29	106.03	109.92	108.86	107	103.53	102.78	106.32	108.52	107.7	105.23	111.38	107.64	102.29	109.18	113.08	108.49	111.95	107.46	105.86	104.89	108.3	110.51	107.35	107.6
112.03	111.38	108.7	111.94	112.41	108.34	107.36	110.01	107.53	107.2	112.83	106.11	111.48	105.75	110.81	108	111.57	109.26	113.03	110.18	112.1	109.62	110.26	109.17	111.67	110.56	112.87	111.89	109.31	108.36	104.71	109.86	111.76	112.61	110.58	110.22	110.75	111.6	113.5	109.55	110.01	111.82	108.28	111.29	112.79	110.97	110.95	110.31	108.59	115.12
107.91	105.06	105.34	106.63	106.21	104.94	105.07	104.05	103.87	107.02	108.17	108.49	107.39	108.12	96.18	107.61	107.01	109.24	103.15	102.77	106.49	108.88	111.2	100.35	100.59	107.61	107.71	106.32	105.42	103.58	108	103.6	104.85	106.61	106.39	107.68	102.93	109.32	105.48	104.02	108.26	108.54	104.24	109.21	106.2	106.57	109.6	107.18	106.29	103.8
107.26	105.57	107.46	112.76	107.05	112.56	107.71	109.37	110.64	109.94	104.54	109.13	105.95	110.84	112.24	111.36	108.05	110.11	109.34	103.82	105.81	108.26	112.33	110.94	111.38	111.72	106.95	109.25	110.96	109.43	110.4	109.63	111.69	104.72	110.33	108.63	105.52	110.26	114.71	109.38	109.24	109.06	109.04	105.73	107.07	105.07	108.84	109.93	109.64	111.49
112.61	111.72	111.72	109.84	111.96	110.28	111.39	110.97	112.88	112.95	105.48	111.63	111.36	106.74	104.33	109.88	108.73	108.43	109.71	112.48	112.32	111.54	109.43	109.86	110.92	110.48	109.86	113.89	109.4	111.67	107.87	108.23	110.16	108.31	111.95	111.2	109.18	116.53	113.02	109.06	116.28	111.7	110.3	112.37	109.08	111.32	110.18	109.82	110.12	111.89
92.805	99.25	97.051	96.088	101.99	96.362	98.726	100.29	97.5	95.013	97.772	102.01	97.691	92.765	93.699	97.765	100.33	94.981	101.22	98.933	98.691	99.971	100.23	93.436	98.52	99.43	103.67	98.947	99.164	99.145	97.126	97.574	100.08	97.868	97.687	99.239	96.805	97.102	96.999	101.51	96.511	96.528	95.969	93.152	97.128	95.488	99.255	99.803	92.019	99.49
107.32	108.21	108.02	107.12	109.64	107.34	108.28	108.64	108.68	107.99	106.32	103.36	108.92	105.48	104.49	106.46	105.26	108.5	103.48	107.69	111.3	108.45	105.96	107.53	101.99	103.18	107.87	101.64	106.74	107.95	102.57	109.69	108.08	105.31	105.42	107.71	108.76	106.06	107.72	108.63	107.57	107	106.88	100.74	103.7	107.74	110.23	107.16	109.99	103.25
98.116	98.024	98.797	97.67	99.77	97.274	96.146	97.26	100.45	106.03	99.784	92.084	103.13	100.03	97.543	94.597	101.26	101.4	100.88	98.553	101.69	98.876	97.821	99.904	104.43	100.06	97.963	100.42	99.561	98.903	101.48	100.33	100.45	98.452	95.413	99.497	96.697	96.813	99.85	94.6	98.058	103.2	95.881	101.74	100.51	99.766	100.93	99.714	95.76	98.473
103.06	99.084	100.14	100.62	100.93	102.17	100.74	99.642	98.743	103.85	99.781	95.912	102.23	103.57	101.22	101.3	103.55	102.27	102.3	100.16	102.13	101.49	104.97	98.765	103.6	101.92	103.1	102.22	99.236	97.699	103.61	96.428	100.88	93.92	104.09	102.31	98.117	102.31	101.32	101.86	102.8	100.49	101.66	98.561	98.08	101.23	99.078	99.439	98.866	103.86
109.63	110.84	105.72	105.13	104.35	106.13	103.3	110.06	109.62	112.33	112.51	107.21	105.83	112.32	106.5	106.32	109.74	111.83	109.11	106.82	112.54	110.89	108.42	107.19	108.05	110.91	110.99	102.7	109.63	107.23	107.37	109.74	107.52	110.92	106.18	109.7	112.83	110.63	110.38	108.47	108.43	110.26	108.02	107.48	112.47	104.98	104.73	109.13	106.83	106.35
102.98	105.86	107.23	107.59	105.82	110.42	108.45	113.01	109.89	104.99	111.56	106.93	110.99	112.32	109.4	105.55	104.99	107.54	107.44	106.27	109.25	104.9	107.02	108.18	107.31	106.67	109.2	111.23	105.93	109.87	112.19	111.2	107.44	107.28	114.11	110.18	111.26	111.46	112.67	107.15	109.69	110.12	110.15	113.39	107.85	111.45	105.04	110.16	106.82	107.91
99.179	104.11	108.15	105.59	103.75	107.33	106.53	102.9	106.32	103.6	107.74	106.38	106.04	102.2	106.02	102.66	101.6	105.19	106.18	109.09	102.95	103.59	108.24	98.553	106.87	106.91	105.26	101.75	106.93	106.83	106.69	104.52	109.57	107.31	108.36	104.91	106.71	105.96	105.83	107.87	103.2	107.45	103.1	105.92	105.9	105.19	105.24	104.96	109.05	109.61
113.39	110.33	112.5	106.07	112.07	109.91	110.79	109.96	112.15	110.51	111.76	112.43	113.08	112.34	103.98	108.49	110.01	110.24	109.7	110.29	106.62	109.48	114.26	111.4	108.73	113.81	110.11	108.65	108.93	109.21	108.42	108.18	114.02	110.88	109.88	109.75	111.27	108.32	114.42	111.23	112.07	116.84	107.3	112.18	110.75	109.62	111.53	115.5	109.04	109.28
101.88	105.45	106.17	104.71	103.21	107.04	106.44	108.14	99.174	111.55	102.65	103.08	103.58	107.93	106.01	105.82	105.83	111.97	103.73	102.74	104.53	108.01	108.69	106.77	104.29	105.77	105.53	109.27	104.98	104.59	100.61	106.9	106.59	101.14	109.05	106.47	105.21	106.24	111.06	104.69	107.13	104.94	104.88	105.66	103.24	106.21	103.18	106.32	103.09	107.48
107.97	107.53	108.55	110	109.9	108.9	102.78	104.37	108.53	111.42	101.35	107.92	107.63	112.71	112.39	105.3	110.58	106.52	106.44	108.69	106.56	104.7	105.56	105.58	101.61	110.23	106.99	110.23	109.07	110.51	108.38	103.99	108.12	98.074	101.9	106.38	109.81	112.51	110.71	108.41	106.4	113.33	106.28	110.94	110.64	109.86	108.98	108.58	107.04	103.71
101.59	105.13	107.12	103.58	107.53	104.14	109.12	104.26	104.85	107.66	104.76	105.31	107.52	108.89	108.24	110.99	105.29	106.18	106.85	109.07	105.28	106.27	106.69	104.83	108.79	102.39	107.96	106.7	107.32	108.57	104.83	106.92	105.2	105.3	101.53	108.17	104.54	102.9	104.73	107.91	106.77	107.72	109.12	106.04	108.94	103.29	101.49	105.66	107.47	102.94
96.812	95.897	99.836	93.893	98.51	98.084	98.167	101.29	98.412	96.193	100.42	100.01	94.862	100.11	96.825	98.225	95.965	98.038	97.023	101.44	98.595	102.37	93.677	98.687	100.58	96.866	103.39	97.411	103.61	96.248	100.76	101.24	100.54	98.615	100.74	96.837	99.138	96.906	98.551	97.287	98.992	97.826	95.74	101.12	99.376	96.057	98.614	98.565	96.912	97.367
108.67	108.37	106.97	108.84	105.97	106.7	108.67	110.27	108.8	114.43	103.55	107.36	110.83	104.49	105.38	107.1	107.61	108.01	107.33	110.15	105.35	108.46	108.57	107.52	107.13	107.02	108.23	109.74	106.3	109.09	109.16	108.43	105.32	108.43	107.87	112.26	106.37	106.46	116.09	109.32	107.06	106.97	107.53	109.15	108.11	110.68	104.55	106.89	110.2	107.56
104.59	107.63	109.47	110.52	106.27	107.56	104	102.72	108.02	107.41	107.49	111.3	111.62	108.51	110.67	107.82	108.82	110.23	105.37	109.55	112.28	103.89	106.32	105.62	105.52	104.58	102.37	106.57	103.85	103.54	108.05	109.44	111.59	107.87	108.63	107.08	106.38	107.8	107.89	101.57	105.94	102.34	104.43	107.66	107.51	105.37	113.05	108.23	107.67	105.8
105.54	109.49	108.74	106.94	108.53	115.86	109.85	110.41	107.46	107.45	107.42	110.86	109.22	107.37	102.46	108.06	107.13	111.38	109.17	107.34	105.58	110.91	109.72	108.33	113.04	105.25	108.97	103.48	109.52	108.56	107.94	110	106.07	109.26	106.37	105.59	111.36	109.78	107.48	110.64	112.37	109.15	109.58	106.28	107.8	108.84	106.74	109.27	106.84	110.23
96.226	95.166	103.06	93.268	98.387	96.104	100	99.951	97.964	94.269	97.144	98.841	99.478	96.596	99.359	100.01	98.234	100.57	104.69	99.017	95.098	101.52	93.445	97.104	96.063	97.359	97.598	102.66	99.634	96.528	97.474	99.433	97.868	97.774	99.649	95.105	99.474	98.79	98.062	98.301	102.49	98.919	93.943	103.27	102.71	98.794	99.663	99.018	97.717	102.18
110.11	109.41	108.69	111.95	108.77	106.4	106.47	104.83	109.46	110.56	110.98	106.76	110.45	110.22	105.34	105.45	109.5	107.84	107.15	104.9	104.63	108	113.57	108.91	104.87	112.64	109.13	106.2	111.34	109.93	108.52	107.05	108.78	108.06	105.5	110.03	107.07	109.38	104.91	109.21	109.33	109.87	113.8	110.64	105.6	111.39	111.73	107.14	106.75	107.44
111.12	110.86	114.07	111.69	105.39	112.98	107.99	109.87	110.94	115.15	108.61	107.25	110.57	106.59	112.68	111.23	112.22	109.26	111.86	106.29	108.25	117.12	110.7	112.13	109	111.31	106.62	106.27	109.35	107.32	111.38	109.83	109.1	110.52	113.34	117.68	111.85	110.19	108.76	107.49	106.58	109.57	109.6	109.27	115.49	109.53	113.27	112.5	109.79	108.92
101.78	103.64	102.08	105.85	108.87	103.14	103.8	106.8	103	106.49	107.01	103.17	104.05	106.19	98.986	101.88	108.9	107.28	102.23	105.2	107.04	102.57	102.69	108.65	105.26	108.25	105.34	109.08	106.13	109.12	102.08	104.45	106.2	107.01	101.69	101.73	103.02	107.05	107.33	106.16	108.79	104.29	107.23	102.3	108.2	105.95	103.39	102.57	102.69	108.32
96.863	100.57	96.275	95.4	98.432	100.79	94.841	99.924	95.459	102.43	93.564	99.829	103.96	101.27	91.753	101.9	98.793	95.409	96.322	101.7	95.943	94.635	97.283	98.873	96.422	96.969	98.757	96.774	93.854	99.463	97.695	97.653	95.445	94.368	98.039	94.594	103.84	96.372	97.768	95.968	100.33	99.57	104.38	101.81	97.452	94.956	101.21	96.014	96.071	101.69
100.64	95.574	99.76	103.7	95.716	100.7	99.394	101.71	101.87	98.899	106.76	101.91	106.74	97.167	101.85	102.52	100.27	101.14	104.38	96.858	99.193	104.31	100.47	100.04	100.24	101.85	99.305	106.09	102.52	103.15	99.27	103.42	102.45	100.1	103.93	102.62	101.8	100.47	96.901	100.14	103.56	99.883	98.716	101.55	104.24	103.98	102.59	101.28	101.74	98.587
106.08	108.24	103.74	103.57	104.35	102.92	107.85	102.53	104.14	108.86	104.59	102.77	104.19	104.43	107.36	102.61	108.99	104.63	103.09	106.03	106.92	105.21	105.39	104.78	101.39	109.38	104.16	106.53	105.68	108.21	104.91	103.95	106.05	107.35	106.33	110.76	105.89	103.89	107.91	105.86	108.29	108.22	102.86	106.25	106.37	103.88	107.18	106.23	108.92	101.57
98.32	101.46	98.783	96.59	97.976	98.144	98.671	96.198	97.559	97.655	96.008	98.196	96.659	98.25	98.282	99.209	98.422	98.19	96.076	96.004	96.883	98.033	99.28	100.29	102.45	98.534	96.395	98.563	95.02	96.365	95.88	95.601	96.667	101.08	101.48	97.866	97.1	93.925	97.344	94.875	101.3	99.269	100.61	100.19	96.238	99.351	97.155	97.869	96.414	97.442
114.31	108.06	110.24	115.61	112.11	110.79	114.14	109.16	114.48	113.14	110.57	109.75	110.26	107.96	104.77	108.67	106.83	105.97	115.71	105.88	109.58	110.74	113.86	107.19	112.52	108	109.38	107.15	108.44	110.77	112.65	114.56	111.3	107.3	109.54	113.45	105.79	109.63	113.25	106.55	114.06	108.8	106.66	109.96	109.35	112	106.95	107.95	107.59	108.71
106.5	103.34	106.71	106.51	105.2	106.43	102.87	106.59	105.39	109.52	104.41	104.89	101.41	103.24	105.05	105.29	102.7	103.64	108.14	102.88	101.51	109.72	99.17	109.97	108.32	107.73	102.62	109.52	111.44	106.37	104.9	106.09	104.63	107.4	105.46	102.4	103.18	102.86	106.06	105.7	105.42	105.7	105.9	104.96	104.36	104.62	110.64	109.86	106.17	102.53
107.64	106.22	107.83	102.38	105.83	106.59	108.85	104.38	110.67	107.94	104.19	106.8	106.16	110.07	103.84	110.45	101.4	108.5	106.29	101.75	105	108.32	103.89	105.48	101.79	105.93	105.89	103.41	107.67	103.53	109.2	103.2	108	107.76	105.65	108	109.51	107.09	104.93	105.38	104.49	105.11	101.69	108.97	103.46	104.31	102.26	110.54	106.26	102.85
103.47	100.02	107.4	106.78	106.04	108.61	112.11	106.27	105.4	106.34	105.22	105.97	107.45	108.11	104.54	102.45	104.39	106.81	105.04	106.92	102.18	107.76	105.16	111.26	102.89	103.9	105.36	106.42	108.82	102.91	107.88	105.66	107.28	103.85	104.6	102.51	102.85	106.83	105.61	105.01	104.1	101.53	109.6	103.39	102.57	108.28	107.98	110.08	107.49	108.8
103.21	102.56	106.17	102.08	107.02	105.39	105.6	104.78	108.44	110.75	103.34	106.67	102.63	104.92	104.08	106	103.9	109.66	106.74	105.58	104.58	108.91	111.86	107.55	102.76	108.41	107.76	108.04	108.68	102.55	104.62	102.26	108.6	105.55	105.87	107.2	104.3	106.78	104.21	103.56	104.24	101.49	102.69	106.4	102.84	102.17	108.79	107.64	104.33	107.16
103.05	103.19	100.28	96.471	100.73	98.124	99.838	105.11	101.48	100.55	98.066	102.4	101.09	105	96.5	102.04	102.04	106.36	98.907	101.72	102.9	102.19	102.45	100.85	100.35	101.15	100.9	100.75	101.54	100.49	101.82	102.55	102.47	96.876	100.06	101.46	102.62	101.59	97.103	105.04	98.88	105.93	100.23	97.595	104.31	101.73	99.299	105.44	100.71	102.64
[truncated: 300 more rows]
[truncated: 150 more columns]
