# Supplementary material for: Genetic dissection of main and epistatic effects of QTL based on augmented triple test cross design
Source: PLoS One. 2017 Dec 14;12(12):e0189054. doi: 10.1371/journal.pone.0189054 (PMC5730204; doi:10.1371/journal.pone.0189054)
Supplement: S10 Supporting Information — (ZIP) [file pone.0189054.s010.zip › z6_1450_0.8_10.csv]

106.97	107.06	105.8	105.28	104.94	105.6	105.88	105.5	105.03	105.88	107.63	105.09	106.4	106.71	105	105.57	106.35	106.13	106.99	106.48	105.7	104.33	107.09	105.24	106.55	105.32	106.23	106.97	105.42	107	105.7	105.44	104.71	105.19	105.62	105.71	105.46	105.47	106.45	107.61	106.43	105.14	106.46	106.58	105.55	107.07	106.46	104.9	105.33	105.56
104.36	105.92	103.51	105.38	107.34	104.55	105.57	105.15	106.32	106.53	104.88	106.84	105.19	106.79	107.38	105.55	107.7	105.84	104.89	106.53	105	105.18	105.78	105.36	105.34	105.37	103.99	107.46	105.98	106.21	106.04	105.12	106.6	107.05	104.49	106.03	106.16	106.27	105.55	104.51	106.8	106.9	106.13	105.65	105.23	107.12	104.52	107.89	104.15	106.28
104.37	105.47	106.1	104.09	106.58	106.11	106.94	105.89	106.22	106.95	106.43	105.97	105.04	104.95	106.15	104.56	107.1	106.28	106.09	104.48	105.97	105.03	106.17	104.63	104.63	103.7	106.16	105.72	105.07	105.08	105.42	105.53	106.61	104.87	105.6	105.98	105.8	106.6	103.98	105.59	103.8	105.51	106.38	104.4	104.98	104.97	106.04	106.14	107.08	105.41
100.06	100.82	101.77	98.238	100.13	101.28	100.57	100.67	100.49	99.147	100.13	99.989	99.429	99.636	99.053	100.18	100.68	101.51	100.8	99.444	101.99	101.59	100.76	100.33	100.31	98.975	98.707	99.671	101.83	100.26	100.23	101.1	100.15	98.03	99.649	100.33	99.302	99.174	99.658	101.03	98.7	99.96	101.81	99.623	99.879	100.23	100.31	99.6	100.89	100.57
107.2	106.13	105.98	105.68	105	105.75	106.67	105.55	106.59	105.59	104.93	106.53	104.93	104.95	107.51	105.34	105.21	106.16	106.53	106.72	104.64	105.84	105.36	105.05	104.75	105.44	104.6	106.04	105.17	104.3	105.58	105.49	103.01	106.28	105.12	105.53	105.95	104.19	104.93	106.42	104.54	104.7	106.03	106.38	105.92	103.66	106.54	104.97	104.69	105.98
106.07	104.97	105.75	106.42	105.96	105.53	107.12	105.01	105.83	106.27	105.39	105.32	105.14	105.96	106.02	106.89	106.68	107.24	105.45	104.42	104.94	105.66	105.49	104.37	106.07	106.73	106.61	105.68	106.57	105.33	105.16	107.31	104.7	104.27	104.9	105.89	107.61	106.07	103.22	106.37	105.36	105.43	103.75	103.65	104.88	105.22	105.58	106.83	105.11	106.49
108.71	109.26	108.22	109.55	107.5	107.84	107.09	107.97	109.74	108.22	108.14	108.21	107.58	107.76	109.01	107.13	107.25	107.12	107.72	107.67	109.69	106.43	107.13	107.94	108.39	108.29	109.86	108.58	108.66	108.79	106.68	107.45	108.98	108.55	108.17	107.81	108.58	107.51	108.1	108.9	107.56	108.71	107.65	108.71	109.02	107.26	108.62	107.96	108.87	107.01
108.32	107.29	108.36	108.2	107.42	109.24	107.23	108.02	105.53	107.2	107.6	106.85	109.37	107.95	107.93	108.97	108.07	108.75	108.05	107.92	108.65	108.23	108.65	108.49	107.74	108.1	107.31	108.13	107.29	108.41	108.18	108.43	108.38	107.49	107.79	107.95	108.41	108.38	109.05	107.18	108.59	108.62	108.51	108.48	107.1	107.17	106.74	108.34	107.81	108.34
104.84	105.07	106.63	106.11	105.62	104.96	105.06	105.03	106.07	106.46	105.9	104.9	105.12	106.65	105.76	107.03	106.45	107.27	105.42	104.69	106.96	106.58	105.35	106.94	105.82	107.08	106.19	103.64	106.51	103.88	106.7	107.02	106.02	105.82	104.75	106.27	104.4	104.4	106.4	105.58	105.48	105.15	106.54	105.72	106.48	106.82	106.31	105.69	105.91	107.98
108.05	107.05	107.4	107.57	106.4	107.3	108.41	108.98	107.1	106.82	106.57	108.66	106.88	106.66	106.97	107.49	107.73	107.61	107.58	107.47	107.34	108.11	107.67	107.01	107.43	108.55	107.86	107.95	108.07	107.65	109.72	108.59	108.18	109.23	108	107.93	108	107.05	106.85	106.56	107.08	108.23	106.61	109.06	105.94	108.68	107.73	108.19	108.34	108.52
105.02	105.96	106.58	103.92	104.84	105.71	105.58	106.47	107.1	105.03	104.34	107.37	105.15	104.52	105.16	105.54	106.55	105.66	103.29	103.83	104.33	104.09	106.25	105.73	106.23	106.13	105.5	105.35	105.73	104.31	104.64	103.8	105.18	106.42	105.77	106.56	108.37	105.41	105.26	106.08	105.79	104.33	105.78	104.1	104.91	107.46	105.53	105.92	104.91	104.89
108.69	107.68	108.36	106.92	107.48	106.46	107.67	107.82	107.66	107.9	108.01	108.52	108.36	108.29	106.69	107.09	106.97	107.8	108.53	107.37	109.26	107.72	106.58	107.8	108.81	108.35	107.87	107.81	108.7	106.41	107.29	107.97	109.17	107.15	106.88	108.66	108.51	107.92	108.7	107.55	107.49	108.04	106.22	108.49	107.32	108.3	106.73	107.37	106.99	107.8
105.77	108.2	107.23	104.95	104.11	106	106.08	105.22	106.72	107.41	104.97	106.02	106.92	105.83	105.84	107.63	105.51	106.26	106.36	104.43	105.85	106.32	106.9	107.72	105.59	106.13	108.03	106.5	105.84	107.76	105.76	106.19	107.45	105.45	107.2	106.58	107.34	106.63	106.53	106.16	106.28	106.63	105.59	106.47	105.86	107.3	107.21	106.23	107.01	106.67
106.97	106.36	106.28	106.16	106.07	106.8	107.14	106.59	106.1	107.06	105.35	106.18	105.14	107.03	107.51	105.46	107.32	107.17	106.09	107.1	105.26	106.57	105.65	106.28	107.75	107.35	107.18	106.21	107.98	106.38	107.1	104.86	105.88	106.85	107.69	106.58	106.42	105.87	107.53	107.87	105.48	105.55	107.23	106.71	107.59	105.58	105.97	106.88	105.87	107.18
108.18	108.35	108.08	109.08	108.23	109.73	108.11	107.64	109.11	108.55	107.56	109.28	107.77	108.8	110.36	108.35	108.43	109.14	109.04	107.19	107.89	108.18	105.36	107.84	106.66	108.07	106.82	108.13	108.12	108.04	108.61	107.88	108.81	108.49	107.66	107.89	109.33	108.69	109.01	107.82	107.84	108.49	108.52	107.16	109.19	109.86	107.41	107.39	108.02	108.39
101.09	101.35	102.15	99.615	99.689	100.52	99.414	100.91	100.31	101.02	101.22	99.613	99.245	100.14	100.51	100.26	99.879	100.93	100.06	99.215	99.907	100.26	100.22	101.61	101.84	100.68	99.517	100.35	101.87	98.784	99.03	101.16	101.57	100.31	100.34	101.37	99.404	98.821	99.453	100.09	100.07	100.81	102.02	99.748	101.45	99.194	100.44	100.57	99.688	99.718
109.92	107.94	108.28	108.34	107.99	107.84	107.58	107.76	107.59	107.33	109.33	108.21	108.51	107.72	108.18	108.58	108.28	109.07	108.79	107.95	107.97	108.68	108.89	108.18	108.02	108.59	111.19	108.32	109.35	108.36	109.11	109.29	107.31	107.67	108.22	108.12	109.49	107.44	108.29	108.94	108.1	107.73	108.39	107.43	110.02	107.76	107.92	107.4	108.31	108.02
106.1	105.59	106.68	106.57	105.66	107.14	105.83	105.99	104.89	106.8	105.87	104.24	106.05	106.83	105.26	105.77	106.25	103.94	105.48	104.87	106.62	104.56	104.9	106.13	105.48	105.39	106.07	105.1	106.25	106.53	104.92	105.89	105.07	105.54	105.49	105.82	104.82	106.68	105.25	105.08	105.71	104.69	104.86	106.68	105.76	106.63	104.11	105.39	106.88	106.5
108.67	108.3	109.82	108.34	108.87	108.74	107.59	108.15	106	109.3	109.05	110.09	108.61	108.97	108.97	108.39	108.37	109.55	108.29	107.65	109.29	108.93	107.57	108.71	107.65	108.59	109	109.01	108.43	107.6	106.76	107.99	109.39	108.86	108.4	107.98	110.49	107.64	108.79	108.98	108.56	108.52	108.71	107.61	108.33	109.81	108.4	107.51	109.71	109.14
105.74	105.21	105.98	104.71	105.9	106.06	106.69	106.25	106.19	107.53	106.61	105.39	105.98	104.77	104.21	104.81	104.96	105.76	106.34	105.31	105.73	105.03	106.75	106.34	106.35	105.56	105.75	105.52	108.52	105.84	107.34	104.92	106.49	105.97	105.15	106.04	104.67	104.23	105.62	106.18	106.4	105.01	106.59	105.64	105.53	105.02	105.01	105.94	105.46	105.38
106.52	106.4	105.2	106.11	104.8	103.67	105.31	106.57	105.23	105.52	107.26	105.58	104.84	105.85	105.39	106.16	105.38	105.75	106.52	105.96	106.69	105.82	106.28	106.12	103.36	104.22	106.22	104.3	106.1	105.61	105.3	105.11	104.67	105.76	106.05	105.49	106.46	105.17	105.76	105.96	105.26	104.2	105.98	104.66	105.39	105.62	105.26	105.66	105.37	105.5
107.15	106.8	105.67	106.2	105.53	105.4	106.08	105.62	105.39	106.77	105.58	103.49	106.79	104.83	106.21	105.43	106.13	105.08	106.21	105.68	106.34	105.9	106.67	105.56	105.33	104.78	106.82	104.4	105.89	106.67	105.62	105.91	106.03	105.92	104.99	107.12	106.57	105.77	106.76	105.63	105.42	104.66	105.08	106.69	106.46	105.75	105.12	106.14	106.71	105.79
107.89	108.23	110.15	107.74	109.87	109.45	108.81	109.3	108.34	108.78	107.7	107.75	108.63	108.89	107.3	108.08	109.47	108.24	108.38	108.81	107.09	108.22	108.6	107.93	107	108.71	110.17	108.05	107.45	108.46	108.72	108.69	108.34	108.03	107.03	107.71	107.39	108.47	108.35	108.65	109.66	109.39	107.58	109.34	107.23	107.95	107.27	109.19	110.27	108.92
101.55	101.55	99.942	99.927	99.692	99.196	101.54	98.907	100.57	100.66	100.72	101.09	99.532	101.95	100.36	100.21	100.84	101.25	101.01	100.77	101.3	100.28	101.2	100.83	100.44	99.779	100.92	100.28	100.67	101.47	98.444	101.44	100.04	100.54	100.68	100.71	98.652	102.02	100.8	98.497	100.57	100.91	99.307	100.19	101.66	99.565	99.972	100.78	100.82	100.24
105.51	106.97	105.96	106.99	106.72	106.34	107.51	106.16	105.34	106.94	106.75	106.97	107.45	107.28	105.6	107.72	106.48	106.22	105.43	106.17	105.96	106.79	107.38	104.95	107.14	105.6	105.75	107.32	106.32	106.78	105.44	106.1	107.48	107.77	106.49	108.39	107.14	106.01	106.82	106.68	106.86	107.91	106.03	107.09	105.63	107	105.03	107.14	109.57	108.39
106.62	105.31	105.53	107.03	105.02	105.97	105.8	105.79	104.27	105.93	106.58	105.12	105.2	106.55	104.94	106.39	105.67	105.11	105.23	104.92	106.95	105.28	105.05	103.71	105.95	105.35	104.71	104	105	105.71	105.69	105.37	106.25	105.82	105.07	105.21	104.95	106.18	105.85	106.28	106.85	106.29	106.52	106.22	105.69	104.79	106.39	106.96	105.2	105.55
105.69	105.51	103.91	108.37	105.58	107.25	105.63	107.28	106.88	107.76	107.21	106.4	106.68	105.87	105.77	108.03	106.8	105.67	105.75	106.18	107.3	107.16	105.79	106.62	105.35	107.13	105.96	108.32	105.98	107.67	107.92	106.26	106.05	106.47	108.41	106.13	106.61	105.94	106.07	107.56	107.53	106.48	107	106.04	106.32	107.97	107.81	108.18	107.4	105.58
105.23	105.47	106.5	105.31	106.57	105.66	105.13	107.11	106.27	105.32	105.83	105.37	107.77	105.08	105.99	105.87	105.25	106.37	106.4	106.68	105.16	105.36	104.5	104.74	105.62	105.85	106.14	104.54	104.92	104.72	106.15	106.18	104.68	104.86	105.71	104.83	105.45	105.61	106.47	103.34	105.51	104.05	104.99	104.39	106.14	105.7	105.6	105.64	106.12	104.84
106.32	104.67	105.41	106.45	106.37	105.43	106.48	105.92	106.36	105.71	105.97	106.31	104.71	107.03	105.31	104.68	108.1	106.56	106.72	105.8	105.11	105.75	105	105.25	105.99	104.93	105.84	105.76	105.63	106.54	104.74	105.76	105.46	105.82	103.45	106.26	106.23	105.69	105.42	106.31	104.88	104.14	105.05	106.41	104.98	104.92	104.99	106.1	105.96	105.52
98.642	97.694	97.843	98.773	98.519	96.703	96.835	98.499	98.294	98.158	98.049	97.923	98.303	97.225	97.157	98.528	96.25	99.22	98.825	98.82	99.18	96.542	99.168	98.302	97.756	97.333	96.857	97.304	98.272	98.123	97.918	97.797	98.456	98.852	98.73	97.349	98.395	98.319	96.908	97.828	99.008	98.488	98.678	98.286	96.99	96.959	96.696	96.815	97.866	96.566
110.27	107.1	106.28	109.78	107.48	107.87	107.76	108.07	107.65	109.64	107.14	108.67	110.17	107.44	108.26	108.04	107.35	107.64	108.29	107.09	108.54	108.04	106.8	108.74	109.09	108.65	108.19	108.18	108.42	106.77	110	108.86	108.63	106.73	107.94	109.43	108.8	108.5	107.23	106.28	107.46	106.65	107.84	106.18	107.6	107.91	107.93	107.17	109.36	107.58
97.891	98.028	98.806	98.896	99.294	97.779	97.868	97.195	97.495	98.637	98.57	97.747	97.164	96.8	98.577	98.446	99.287	99.006	97.509	98.575	96.748	97.571	97.957	97.654	97.94	96.032	96.484	98.169	98.381	97.382	97.111	98.866	97.403	96.145	97.229	98.724	98.027	98.131	97.873	97.796	97.998	98.839	97.783	96.902	98.992	98.869	96.403	96.944	98.191	97.423
105.44	105.69	105.73	105.25	106.2	104.7	105.36	107.12	106.2	105.32	105.77	104.97	104.29	106.34	106.76	106.35	106.21	106.62	105.32	105.09	105.11	105.28	103.79	105.53	103.26	103.91	106.66	104.87	107.15	105.67	105.65	105.18	105.26	105.71	104.61	106.23	107.32	104.6	105.62	105.61	104.89	104.54	105.73	105.57	105.45	105.97	107.04	104.16	105.12	104.35
106.69	108.1	108.25	106.95	106.23	107.87	107.5	108.72	107.18	107.79	108.23	105.67	107.59	108.09	107.47	108.07	108.03	108.55	108.64	107.34	107.95	108.45	107.9	108.4	107.72	107.9	107.58	108.05	106.87	107.64	107.97	107.84	107.27	109.19	107.7	107.76	106.72	107.58	106.77	107	107.58	106.55	108.93	107.4	106.04	109.22	107.22	106.17	108.08	107.92
107.24	104.34	105.57	105.52	105.41	106.3	105.77	106.75	105.6	104.78	106.52	106.35	104.13	104.98	106.76	105.66	104.42	106.27	103.83	106.27	105.93	104.67	105	104.04	105.92	105.01	107.18	105.09	106.23	105.57	106.58	105.44	106.14	106.76	105.97	105.87	104.96	106.46	107.05	105.9	106.33	105.65	103.34	105.57	105.28	104.05	105.05	107.1	105.8	105.32
105.05	105.14	106.05	106.83	106.73	106.73	106.85	106.28	105.41	106.55	107.32	106.3	106.32	105.32	106.92	106.97	107.09	107.18	107.92	104.32	106.08	106.83	105.85	106.4	108.47	106.07	105.68	106.79	107.67	106.27	107.17	106	106.4	107.13	107.4	108.33	106.03	105.37	106.24	106.85	105.94	105.93	106.91	108.22	107.24	107.35	109.23	105.96	107.43	105.7
105.04	107.22	106.41	104.35	107.22	104.99	105.35	106.39	108.14	106.28	106.8	107.36	106.58	106.59	106.16	106.49	106.15	105.93	107.1	106.41	107.55	107.18	106.16	107.21	105.97	107.44	105.88	105.57	105.75	108.91	106.28	104.64	106.74	106.98	107.64	107.45	106.26	107.59	106.87	107.49	107.94	105.98	106.22	106.55	106.19	106.04	107.21	104.79	106.61	106.27
98.727	99.527	99.994	99.002	97.18	98.682	99.11	99.308	99.27	96.82	99.056	97.832	98.342	98.797	99.616	99.614	98.288	97.674	99.542	100.66	98.6	98.83	102.18	97.818	99.909	99.322	100.12	99.299	99.282	98.721	98.804	98.53	99.368	97.853	98.872	98.444	99.416	99.349	98.458	98.197	99.513	99.01	98.747	100.41	99.498	98.232	99.796	97.632	98.242	99.521
109.54	108.75	109.42	110.75	109.14	107.63	107.67	108.33	108.01	108.23	109.77	107.49	107.75	107.22	109.25	108.6	107.98	108.36	107.9	108	109.62	108.51	107.58	109	109.39	107.96	108.23	108.65	109.42	109.11	108.31	109.14	108.55	107.68	108.98	107.73	108.51	107.89	108.87	109.82	110.46	108.99	108.12	108.07	109.23	108.35	108.21	108.67	109.48	108.18
107.26	107.65	108.04	105.46	105.68	106.09	106.06	106.92	106.29	106.65	105.64	105.88	106.77	104.44	106.63	106.33	105.39	104.82	105.71	106.38	106.13	105.05	105.74	106.14	105.94	107.16	106.09	104.91	105.82	104.81	105.72	106.16	106.28	106.2	105.37	105.96	106.39	106.01	105.9	106.28	106.24	106.68	106.19	106.67	105.19	106.4	107.69	106.82	105.23	105.79
110.69	109.95	110.61	109.63	110.59	111.29	110.3	110.47	110.82	111.08	108.77	109.86	109.22	108.86	111.89	109.37	110.09	110.58	111.23	109.18	110.82	110.12	110.47	111.48	111.94	109.47	110.02	110.74	110.6	110.39	111.58	108.41	109.95	110.1	111.75	109.85	111.42	110.18	110.23	110.74	110.35	109.41	111.73	109.76	109.75	110.68	109.74	108.55	110.8	111.51
109.36	107.29	108.62	109.11	108.71	108.1	108.15	108.25	109.94	109.23	109.66	108.97	107.6	110.35	109.54	108.17	108.49	108.55	109.36	108.55	110.1	109.31	108.66	109.57	107.65	110.07	106.96	108.73	109.15	109.42	106.49	108.84	108.86	108.34	110.11	110.57	109.59	108.06	107.94	108.55	107.53	109.82	109.1	107.35	107.78	106.77	108.19	107.96	108.2	110.19
105.78	105.03	106.96	107.19	107.5	106.43	105.81	107.95	106.29	106.66	106.88	105.89	106.62	108.34	105.96	107.07	105.52	106.43	106.45	107.02	105.17	107.28	106.96	108.89	107.54	106.4	106.08	106.94	104.9	106.33	107.12	106.34	106.94	107.47	105.76	105.21	106.08	105.78	105.46	106.67	106.62	106.91	106.68	105.69	105.44	106.46	107.11	107.43	106.59	105.05
107.34	105.97	104.15	105.96	107.9	107.52	105.93	104.97	104.93	106.17	107.51	107.01	106.04	107.48	106.94	106.69	107.52	107.27	106.38	104.86	105.13	107.88	107.53	106.21	107.58	106.44	108.35	105.39	105.28	106.83	106.34	105.42	106.55	106.97	107.08	107.31	106.79	106	105.42	107.17	104.77	104.38	105.06	107	104.79	106.93	106.52	105.21	106.64	105.81
106.84	109.62	109.48	107.51	108.27	108.57	109.77	108.24	110.97	108.28	107.81	109.58	108.47	109.82	107.94	107.02	108.28	108.97	109.26	108.71	107.57	108.04	107.39	107.65	107.4	109.44	108.15	107.89	110.46	107.52	108.06	107.97	107.89	108.4	108.67	107.65	106.61	109.54	109.39	107.58	107.12	107.85	106.8	108.18	109.09	108.24	107.77	109.97	106.16	108.69
101.06	100.18	101.05	101.25	100.66	100.69	101.06	100.18	101.84	100.62	100.47	100.86	100.09	99.898	100.57	100.29	100.17	100.81	99.39	100.25	99.484	100.52	101.74	100.96	100.73	99.699	100.7	101.09	100.59	99.674	99.824	101.48	101.46	100.78	101.09	100.55	101.01	100.41	99.898	99.638	99.978	100.93	99.853	100.72	99.669	99.778	98.484	102.32	100.47	100.9
104.94	104.71	107.25	106.2	107.17	105.88	105.55	104.78	104.1	105.69	104.98	106.06	104.38	106.86	106.48	105.18	105.6	105.76	105.59	107.32	106.26	106.39	104.07	106.34	105.39	105.27	107.13	105.91	106.43	105.11	106.49	105.49	106.08	105.74	103.94	107.29	106.41	106.2	103.95	105.32	106.46	106.73	105.12	104.81	106.16	106.48	107.73	105.07	105.87	107.01
104.16	106.63	105.66	104.18	106.94	105.5	105.88	105.93	105.86	106.04	105.34	105.07	107.05	105.2	106.44	107.08	105.93	105.54	105.22	105.86	107.65	105.82	104.81	105.51	107	105.14	106.85	106.16	104.5	104.6	105.17	105.81	105.2	103.84	107.56	104.26	105.72	105.33	107.85	104.77	105.44	107.13	106.04	105.79	106.05	105.74	106.38	104.88	103.69	106.15
109.94	111.09	110.03	109.85	111.15	111.25	110.81	109.87	111.18	109.88	111.02	109.23	109.97	110.87	109.29	110.66	110.34	111.06	109.48	108.53	110.88	109.55	110.45	110.37	111.98	110.05	111.05	110.87	110.01	111.02	110.85	108.29	109.24	110.11	110.69	110.91	110.09	110.38	110.75	110.11	108.74	109.09	110.08	109.74	111.54	108.54	110.31	108.91	109.9	109.54
98.703	96.885	96.801	97.937	98.327	98.1	98.338	97.872	98.229	96.867	98.311	98.689	98.78	98.541	97.626	98.636	98.794	97.269	97.259	96.55	97.944	96.821	98.819	97.403	96.691	97.342	97.49	96.971	96.661	99.018	97.957	97.876	99.425	98.253	98.053	99.25	97.065	96.756	96.985	95.403	98.262	99.382	98.755	97.793	98.905	98.111	98.127	100.35	98.686	97.243
104.53	106	105.32	106.35	106	105.22	104.99	106.42	106.68	106.26	107.14	105.1	106.84	105	104.53	106.4	106.2	105.56	105.14	106.66	106.45	106.25	105.05	105.46	107.83	105.49	104.17	105.97	105.1	107.35	106.25	105.86	103.67	105.25	109.32	104.4	105.48	105.01	106.06	106.91	104.6	105.89	106.04	105.85	106.45	105.99	106.94	105.69	105.65	106.61
106.51	107.09	105.15	107.91	106.44	105.32	105.85	106.04	107.5	106.53	106.61	106.86	106.16	106.45	105.89	107.14	106.59	106.76	107.07	108	106.61	105.91	107.43	106.39	109.29	104.3	106.6	107.01	106.71	106.49	104.94	107.48	105.96	104.32	107.13	105.49	105.34	105.57	105.38	106.85	107.3	109.41	105.94	105.22	106.19	107.32	106.21	106.23	105.64	106.8
109.17	108.24	108.98	110.14	108.6	107.22	109.11	107.58	108.69	106.78	108.29	109.1	106.5	107.47	108.31	108.07	108.54	108.94	107.54	108.65	108.25	107.75	109.46	108.34	108.18	106.63	108.44	107.79	109.12	106.69	108.4	108.83	107	107.1	107.85	108.93	107.19	108.97	109.17	107.16	107.22	108.58	107.58	109.39	109.14	108.22	107.91	108.21	107.84	106.59
107.67	107.95	108.61	107.6	107.06	107.63	108.36	107.08	108.13	107.99	108.34	107.93	107.91	107.96	107.39	108.06	109.67	108.49	106.92	108.07	108.01	107.86	107.32	107.55	106.22	108.23	108.1	106.45	106.84	106.84	107.65	109.27	106.55	108.1	107.52	108.22	108.48	108.24	106.29	106.9	108.29	108.28	106.42	107.77	109.38	108.79	106.81	108.12	108.51	109.43
111.58	107.99	109.74	109.76	110.6	110.52	110.1	111.28	110.06	111.91	110.92	109.23	110.16	111.28	110.79	109.98	109.96	108.87	111.14	111.25	111.04	111.39	111.82	109.29	110.15	110.96	111.12	109.48	110.35	111.7	112.35	109.95	109.94	109.82	109.76	110.5	111.77	110.35	110.7	110.18	110.34	109.35	109.68	109.83	109.29	111.88	111.06	111.15	110.16	108.43
107.81	108.76	108	107.78	106.45	108.29	106.89	107.1	109.39	108.13	106.92	107	108.73	107.47	108.75	107.82	108.25	108.1	106.94	107.82	109.68	107.68	107.23	106.59	106.1	108.91	107.74	107.18	107.73	108.04	108.22	107.68	107.57	108.61	107	107.74	110.06	108.54	107.67	106.89	108.89	108.42	108.83	107.32	107.86	108.85	108.12	107.82	107.73	107.23
106.7	108.89	107.75	109.29	108.94	107.33	107.53	108.97	107.92	108.67	108.78	106.83	106.9	108.22	108.57	108.48	109.68	108.19	107.65	108.21	107.88	106.14	108.81	109.43	107.88	109.24	109.36	108.49	108.53	108.82	108	109.92	108.44	108.62	108.96	109.36	109.3	109.15	108.1	106.79	107.4	108.15	108.55	106.45	107.81	108.73	109.06	107.24	107.75	108.23
105.84	105.8	105.14	104.62	105.63	105.26	107.13	106.44	107.48	107.19	106.3	106.18	106.2	105.28	105.33	105.51	105.26	105.82	104.3	105.73	105.38	103.92	106.05	106.56	105.29	105.11	106.61	105.97	104.59	106.84	105.67	106.45	105.12	104.2	104.69	105.59	105.26	105.33	106.28	106.05	105.75	106.17	105.12	104.87	105.35	104.95	106.95	104.9	104.9	106.88
98.695	98.027	97.662	96.48	98.284	98.89	98.438	97.341	96.308	97.759	97.448	97.634	97.002	98.623	97.782	98.876	97.862	99.165	97.592	98.646	97.815	96.35	97.481	98.207	97.783	97.508	97.674	97.517	97.545	98.208	98.93	99.07	97.987	98.343	96.977	98.473	98.698	97.949	96.667	97.894	96.6	99.213	97.578	98.073	98.047	99.219	98.003	96.775	98	98.543
104.47	106.71	105.68	105.74	106.62	105.32	106.14	105.21	106.21	107.02	106.66	105.25	105.9	106.21	107.59	105.47	105.46	106.58	105.46	105.47	105.71	104.56	103.68	105.44	106.16	105.88	105.07	104.97	106.26	105.42	106.7	105.12	106.69	105.59	105.59	106.37	106.27	105.98	108.19	107.62	105.29	106.11	107.32	105.7	106.79	105.99	106.86	106.61	105.95	106.5
98.897	98.05	97.839	98.015	98.315	96.249	96.726	98.781	97.162	97.734	99.2	98.926	97.371	97.072	97.493	97.983	99.409	98.774	97.285	96.528	96.352	96.977	96.662	99.671	98.416	96.985	97.938	98.543	98.72	97.637	98.492	97.206	97.507	96.215	96.662	98.793	95.625	96.593	96.94	97.75	98.757	98.927	97.134	97.818	97.4	97.962	96.777	98.358	98.452	98.51
107.66	108.07	107.58	109.23	106.76	107.69	107.63	107.16	107.97	106.98	108.38	108.92	108.23	108.19	105.67	107.91	108.7	108.4	108.36	109.25	108.67	106.81	108.18	108.59	109.92	108.03	108.66	107.97	107.1	107.77	107.96	107.87	107.92	107.67	108.22	108.43	108.46	108.43	109.83	107.2	109.38	108.76	108.65	107.79	107.98	106.24	108.46	108.84	107.44	109.14
107.65	106.9	107.11	106.07	107.26	105.81	106.75	106.26	106.96	108.03	106.74	107.3	105.21	107.29	105.33	106.65	106.84	106.8	106.29	108.38	105.85	105.85	107.16	106.36	106.48	106.84	105.61	106.43	106.06	106.81	108.24	105.51	106.18	106.26	107.56	105.72	106.22	105.31	107.35	108.62	105.92	107.09	105.52	105.75	105.72	107.48	106.59	106.64	106.1	107.13
109.66	108.24	108.63	107.56	107.79	110.54	108.85	107.03	107.34	106.51	108.74	108.11	108.55	108.6	108.04	108.26	109.59	108.39	108.06	107.89	107.47	108.79	108.03	107.64	107.85	108.71	108.07	109.3	109.03	108.21	109.51	109.04	110.11	109.22	108.86	110.59	107.96	108.35	108.96	106.67	108.11	109.35	108.68	107.03	109.29	109.83	108.11	107.38	108.75	109.11
106.3	105.93	106.66	106.38	104.94	104.91	105.96	106.72	106.53	105.34	106.05	105.04	107.55	104.44	104.14	105.84	104.06	103.12	105.39	104.98	106.79	106.94	107.06	105.78	106.2	105.85	105.4	105.74	106.41	105.73	107.78	106.85	104.43	104.87	103.62	105.45	104.16	105.26	105.17	105.45	106.06	105.47	106.44	105.41	104.96	106.1	105.87	106.45	104.34	106.36
98.794	97.235	97.555	97.785	99.812	99.288	98.393	98.267	99.122	99.064	98.167	98.041	98.17	98.552	97.343	97.772	97.75	97.712	97.004	97.566	96.965	96.641	97.642	97.713	99.073	97.134	97.355	98.605	96.552	97.239	99.29	97.38	97.232	98.489	96.94	97.478	97.94	98.976	98.436	97.444	99.187	96.635	98.423	99.394	99.314	96.825	97.787	98.645	97.395	98.09
105.18	104.83	106.06	105.28	107.12	105.51	105.66	105.48	105.19	106.62	106.13	107.08	105.65	107.4	104.62	107.03	106.01	106.92	106.09	106.03	105.94	104.72	104.94	105.89	104.6	105.08	105.21	106.09	104.33	104.5	105.07	105.34	105.88	106.7	106.44	106.17	104.8	106.1	105.86	105.12	106.69	104.48	106.86	104.34	105.01	105.94	104.78	106.08	106.34	105.62
103.65	105.75	103.59	106.79	104.88	105.74	106.21	106.44	105.8	106.06	104.41	105.92	106.69	105.79	105.21	106.41	105.14	104.75	105.3	106.13	106.05	105.97	105.78	105.26	104.8	104.8	105.18	105.56	104.42	106.01	106.55	104.73	105.57	105.5	105.02	105.46	105.37	105.91	106.58	107.25	104.41	105.06	105.44	104.44	105.97	106.46	106.6	106.89	105.31	106.61
107.36	108.07	105.81	106.5	106.01	106.78	107.99	106.37	104.7	107.85	107.96	106.64	107.33	107.46	107.43	104.89	108.43	106.4	107.08	106.25	106.84	106.11	107.61	105.97	106.13	106.93	106.87	106.63	105.31	104.95	107.48	107.5	104.55	106.03	106.53	106.92	105.85	105.88	105.01	106.7	106.58	106.22	105.1	107.49	104.5	108.06	107.11	107.31	106.08	106.14
107.83	108.3	107.39	106.86	107.75	106.71	106.68	107.52	106.99	108.74	107.61	106.67	108.15	107.68	108.15	109.47	109.15	108.11	108.47	107.24	107.37	105.54	107.9	108.18	107.7	107.78	106.58	108.02	107.61	109.02	107.56	109.13	106.8	106.33	108.06	108.44	107.12	108.63	107.39	106.9	107.35	106.83	108.27	108.4	107.37	108.3	108.3	107.91	109.1	107.79
106.01	104.9	105.74	103.8	103.82	105.13	105.19	106.13	105.13	105.1	105.08	105.51	105.64	106.17	104.68	104.69	104.68	103.99	103.98	105.1	106.01	104.34	104.76	105.21	106.59	106.33	107.02	106.06	104.75	104.95	106.08	107.41	106.01	106.85	107.52	106.3	106.37	106.48	104.4	104.95	104.87	107.21	104.88	103.72	104.38	105.41	106.23	104.06	104.9	105.34
105.97	105.8	106.29	106.47	106.23	105.49	107.59	105.71	104.81	106.55	103.69	106.12	105.56	105.28	107.42	105.07	105.12	105.3	105	107.07	105.27	106.08	106.11	106.11	106.6	106.56	106.25	105.64	105.61	105.5	104.68	106.07	106.56	106.11	106.79	105.72	105.81	106.85	106.49	106.82	105.89	103.52	104.42	106.13	106.24	105.15	103.92	105.9	105.66	104.91
97.624	97.636	98.73	98.015	99.869	99.741	96.67	97.965	98.745	97.639	97.539	98.429	98.427	97.336	97.94	97.569	98.754	98.626	98.801	97.423	99.081	97.373	96.927	98.61	98.75	96.338	98.501	97.345	99.658	99.432	96.844	98.097	99.435	97.457	97.011	97.751	98.303	98.203	100.07	99.154	98.536	99.689	97.417	99.724	98.868	97.034	98.316	98.545	97.973	99.451
107.15	107.02	107.97	108.07	107.83	106.79	106.55	107.8	107.97	107.78	107.83	108.28	107.95	108.32	108.34	106.69	107.29	107.89	108.48	107.06	108.03	107.3	107.64	108.41	108.57	108.56	107	107.73	107.85	108.35	108.32	108.07	107.57	106.69	107.84	108.67	106.76	107.75	107.6	108.83	108.8	107.62	107.39	106.53	108.15	107.77	106.51	108.59	106	107.48
98.491	98.801	99.399	99.463	98.345	99.383	99.157	99.205	97.56	99.882	98.052	98.905	99.56	97.746	98.748	97.432	98.113	100.47	98.525	99.002	98.336	99.082	99.338	98.54	98.789	98.231	97.616	98.107	98.9	98.868	99.643	98.242	98.698	98.265	97.963	99.099	99.811	97.628	98.618	98.179	100.89	98.995	97.512	98.672	98.301	98.942	99.482	99.177	97.479	99.754
112.07	110.54	110.65	110.48	110.6	110.66	109.43	109.87	110.52	110.43	110.74	110.77	109.65	110.36	110.52	110.35	112	109.19	110.14	111.13	109.73	111.49	111.83	108.88	111.08	111.71	111.67	109.15	111.6	109.89	111.76	109.79	110.58	110.78	111.44	110.48	109.68	111.37	110.26	112.96	110.61	112.47	111.17	110.32	110.18	110.68	109.16	109.91	111.06	110.31
107.73	108.42	109.15	108.6	107.68	108.82	108.39	107.5	109.8	108.37	108.37	107.9	109.37	107.79	107.54	106.51	108.82	108.55	109.15	107.07	109.06	108.19	107.93	110.08	107.43	108.26	109.38	108.23	109.1	109.15	109.53	107.21	107.2	106.98	110.07	109.32	106.73	108.1	108.65	108.2	107.09	107.85	109.83	107.12	108.67	108	108.08	110.11	107.04	107.92
98.189	98.319	98.537	98.061	96.707	97.687	98.514	98.149	97.97	96.749	97.976	97.652	95.957	98.263	98.601	99.778	99.357	99.365	98.691	96.975	98.194	97.682	98.445	97.968	97.57	97.351	97.241	97.379	97.155	97.121	98.403	98.559	98.86	96.92	98.278	96.362	97.905	97.072	97.453	97.88	98.787	99.336	98.913	98.998	97.597	98.299	97.392	97.603	98.427	98.644
100.85	100.64	99.755	102.15	99.864	99.905	98.755	100.25	99.859	101.33	99.546	98.835	100.29	101.57	101.1	100.86	98.898	99.146	101.05	99.117	98.766	100.91	98.651	100.5	100.42	99.576	100.72	99.789	99.591	100.13	100.61	99.295	100.5	100.62	100.96	98.666	101.1	100.62	99.957	99.576	99.125	99.554	101.74	100.89	100.28	100.21	100.72	98.575	99.969	100.22
104.45	104.72	106.51	106.2	104.31	106.44	105.64	105.9	105.34	105.47	107.11	105.75	105.54	105.77	105.47	105.79	104.85	105.02	105.88	107.67	104.86	105.73	105.16	105.42	104.83	106.16	105.77	105.2	105.17	107.68	104.88	105.85	105.91	106.69	106.51	107.27	106.75	105.31	106.05	107.9	105.6	106.93	105.83	105.85	104.53	106.89	103.23	105.35	105.43	106.38
107.67	107.97	107.77	107.12	107.99	107.62	108.36	106.62	108.14	108.19	106.65	106.34	106.99	108.25	107.55	105.73	109.13	108.66	108.52	107.9	107.22	108.14	106.74	108.34	107.15	106.42	108.41	107.02	109.15	107.6	107.94	108.32	108.44	107.93	106.43	108.26	107.83	108.65	107.19	108.01	107.19	107.27	109.04	106.54	107.54	108.92	108.47	107.14	106.63	108.52
106.64	106.58	105.72	108.19	107.75	106.22	107.68	107.78	107.34	106.79	106.98	106.42	107.26	106.05	105.71	106.69	105.31	106.81	106.42	105.16	106.76	107.15	107.68	105.88	106.89	106.22	107.86	106.94	104.3	106.85	105.78	106.14	106.51	106.8	106.92	106.3	105.98	105.35	106.58	106.48	106.28	107.87	106.23	106.13	104.54	106.27	106.85	107.46	105.4	104.8
104.39	105.2	105.67	105.57	106.15	105.62	104.81	106.66	106	106.93	106.12	106.37	103.94	107.73	106.55	105.2	105.43	106.54	106.26	106.72	105.81	105.93	105.97	106.56	105.88	104.99	105.81	104.31	106.6	105.68	106.7	107.52	106.38	103.46	104.79	106.13	105.12	106.02	105.41	104.19	104.69	106.74	105.23	104.86	103.97	105.05	103.92	106.37	104.21	104.32
97.874	97.144	99.024	97.637	98.928	97.721	98.927	98.661	97.717	98.854	98.342	98.385	99.109	95.447	98.214	97.211	99.522	97.653	98.328	98.242	98.163	97.26	98.155	96.796	97.751	98.039	98.825	99.281	98.815	98.134	97.927	99.635	99.529	98.532	98.385	98.649	99.563	98.145	97.536	97.521	97.161	96.982	97.481	98.71	98.613	98.626	99.103	98.372	97.268	97.641
105.26	106.36	106.62	106.79	105.31	107.07	106.07	106.1	105.53	105.92	107.47	107.85	107.14	106.69	106.35	105.66	106.63	106.62	105.11	105.59	106.81	105.56	105.16	105.46	105.65	105.97	106.76	106.27	105.51	106.86	106.72	108.14	107.22	104.22	106.02	107.47	107.55	106.17	106.68	105.69	106.17	106.52	106.33	106.57	106.33	104.37	107.64	106.95	108.47	106.76
106.57	105.09	105.69	104.86	107.12	104.6	105.03	104.91	105.47	105.15	106.76	105.25	106	106.57	105.19	106.82	106.39	105.09	105.55	106.07	106.93	104.88	104.96	104.22	105.31	104.99	106.44	104.75	106.57	105.04	105.34	105.17	105.07	106.79	105	105.88	105.5	105.25	106.71	106.01	107.59	105.51	106.41	105.3	106.83	106.07	105.85	103.48	106.01	107.12
99.814	100.39	100.82	99.853	99.932	100.57	101.12	100.2	100.39	100.8	99.862	101.13	101.06	101.43	99.972	100.96	99.837	101.11	101.18	101.99	100.42	99.306	99.847	98.548	101.39	101.33	100.37	100.64	102.41	101.99	99.818	100.84	101.07	100.87	99.965	99.358	99.525	99.179	101.82	100.76	99.366	100.67	100.22	100.52	99.771	98.919	99.602	99.371	98.763	100.56
105.67	107.01	106.31	105.81	107.02	105.49	105.1	105.63	106.28	106.38	105.87	106.28	105.88	105.17	107.38	104.76	105.98	106.44	104.66	106.55	105.48	106.92	105.85	105.47	104.11	106.73	104.79	105.06	106.55	105.88	105.23	105.75	106	105.91	106.51	105.51	105.98	105.89	105.13	105.44	105.25	104.8	106.22	106.29	105.92	105.96	106.64	106.01	106.71	105.38
104.91	106.37	104.68	106.5	105.97	105.78	106.6	105	105.93	105.76	105.09	105.27	105.42	104.98	106.24	105.08	105.37	106.89	105.53	106.33	107.08	104.09	105.85	106.15	105.82	106.08	104.65	105.55	106.06	105.5	104.95	105.31	107.22	106.46	104.78	104.68	106.87	105.22	106.54	106.13	104.15	106.76	107.03	106.42	105.72	105.52	107.08	105.46	104.74	106.63
107.29	107.86	107.62	108.42	108.31	107.54	106.79	109.38	107.82	109.7	107.87	107.2	108.87	105.86	106.84	109.16	108.55	109.06	107.13	108.97	107.55	107.83	108.36	107.98	107.43	106.65	108.03	108.55	107.05	107.07	107.11	107.81	108.07	106.73	107.35	107.19	107.29	108.16	107.13	108.65	107.71	107.13	108.04	106.08	107.83	106.2	107.52	108.09	106.99	107.99
106.64	109.67	108.48	108.51	108.42	108.5	107.39	106.12	108.38	107.84	108.63	107.52	107.53	108.26	106.95	107.1	107.33	107.55	107.98	107.86	107.05	107.32	107.23	107.82	108.36	108.54	108.74	106.86	107.14	108.78	108.85	107.53	107.18	108.19	106.92	108.8	106.73	108.33	108.49	107.42	107.83	105.35	108.59	107.14	108.77	105.34	107.92	107.87	107.18	108.49
108.23	108.26	109.06	107.91	107.8	110.94	110.07	106.92	107.16	109.39	107.08	108.17	107.28	107.12	107.91	108.31	108.36	108.18	107.05	109.65	108.56	108.28	106.95	107.89	106.88	107.71	108.06	107.99	107.34	108.93	108.98	107.89	107.43	106.67	108.36	106.6	109.68	108.68	110.25	107.33	106.81	108.45	108.71	108.35	107.17	107.72	107.97	107.8	108.3	108.29
104.82	106.3	106.3	104.79	105.82	105.64	106.2	107.91	107.09	106.28	104.97	106.19	105.78	106.86	105.3	108.31	105.95	105.82	105.07	106.84	105.58	108	105.57	106	105.92	106.06	107.49	106.29	105.51	106.03	106.32	105.77	105.38	104.94	107.59	106.05	108.09	107.28	106.85	106.94	106.09	105.44	107.15	105.66	105.75	107.4	106.72	106.59	106.61	106.18
103.09	103.99	102.79	104.89	102.11	102.68	102.36	103.39	101.7	102.82	103	104.65	102.91	102.89	103.18	104.05	103.32	101.73	102.08	102.3	103.04	104.35	103.31	102.12	103.4	103.43	101.15	103.57	101.36	102.37	102.95	102.92	101.39	102.73	103.81	103.17	102.38	103.71	102.63	102.93	103.07	103.56	102.88	102.06	102.47	102.63	102.99	101.85	103.98	103.06
107.96	108.41	109.01	108.37	109.62	109.54	106.75	108.57	109.19	107.88	108.3	107.67	109.73	107.78	108.97	109.71	109.16	108.28	108	107.48	108.38	108.07	109.17	106.45	108.71	107.96	107.86	107.04	107.79	107.54	108.44	109.18	109.21	108.78	108.58	108.48	108.29	108.95	109.48	109.64	109.57	109	106.95	108.87	109.52	109.64	107.76	110.5	107.91	108.44
98.077	99.273	99.69	100.23	100.61	98.781	99.286	98.556	96.954	98.935	98.807	98.643	99.426	99.211	98.822	99.278	100.02	98.013	99.312	99.104	99.296	99.975	99.192	101.38	99.861	98.36	97.965	100.18	97.954	98.154	99.96	98.658	98.603	99.849	98.893	98.975	98.392	97.522	98.688	97.41	98.293	99.324	99.006	98.971	97.447	99.487	99.057	100.38	99.237	99.227
100.62	101.77	102.61	100.59	101.04	102.22	100.7	100.48	100.71	101.48	102.03	98.772	101.19	101.13	100.54	102.21	100.76	100.77	101.83	101.58	102.54	100.95	99.187	99.896	100.49	100.29	99.791	100.01	100.7	101.23	99.989	101.56	100.51	100.31	101.33	101.78	102.18	102.09	100.43	99.436	100.87	102.6	103.05	100.88	99.888	102.02	100.51	100.92	101.49	101.39
105.23	105.71	105.45	105.58	105.53	105.31	105.44	105.67	106.04	105.74	105.56	104.67	107.38	105.17	105.53	105.74	104.62	106.5	105.27	107.29	106.48	104.46	106.28	105.16	106.12	106.53	105.38	105.3	105.5	104.79	106.02	105.27	108.04	104.86	104.96	105.8	106.11	106.46	104.53	106.95	104.78	106.31	104.71	106.05	105.92	105.84	105.49	104.5	106.97	106.15
105.34	104.94	106.59	104.98	104.6	105.05	105.59	105.97	106.89	106.38	105.26	105.47	105.32	105.3	105.7	105.88	107.46	104.15	106.04	104.9	104.35	104.52	105.5	106	105.49	105.99	104.81	106.11	105.39	105.25	105.15	104.88	106.49	104.17	104.21	105.71	104.23	106.15	105.7	104.56	106.61	106.1	105.02	105.17	105.97	105.18	107.21	105.39	107.14	106.23
109.19	106.67	109.34	107.93	107.47	106.8	107.21	107.32	107.42	108.4	107.88	109	109.18	109.12	107.27	107.74	107.5	106.82	106.54	107.44	106.95	108.44	107.53	107.91	107.36	107.29	107.26	107.42	109.14	106.91	107.21	107.71	107.55	106.78	107.08	108.01	108.47	108.95	107.75	106.01	107.28	107.69	107.44	107.21	108.47	107.5	107.87	108.1	107.21	108.03
99.46	99.984	99.357	99.696	102.37	99.637	99.577	100.37	100.14	99.374	99.139	100.12	98.937	100.28	100.13	100.49	100.19	100.3	100.49	100.38	100.43	100.77	99.657	99.126	100.94	100.59	99.865	99.625	100.78	100.39	99.206	100.26	99.247	99.325	99.099	99.304	100.72	100.93	100.06	99.161	99.253	100.57	100.58	99.459	99.595	101.08	101.22	100.26	99.42	99.935
103.73	101.2	103.04	103.56	103.49	101.56	102.7	102.59	102.85	103.36	103.76	104.24	102.81	102	103.34	101.77	103.66	102.67	102.13	102.71	102.69	102.11	102.76	102.42	103.53	101.72	102.06	101.5	103.08	102.8	103.68	105.01	103.48	103.14	101.42	103.68	101.58	102.35	103.99	102.98	103.27	103.97	103.53	102.05	102.36	103.87	103.91	103.97	103.63	101.91
100.45	102.57	100.09	101.82	101.21	100.21	101.31	99.656	99.862	101.4	100.75	101.6	100.68	101.18	100.41	101.1	102.24	100.89	102.26	100.67	101.03	101.63	100.95	100.63	101.24	100.51	100.62	101.63	100.07	99.746	101.73	99.915	101.74	99.231	102.14	100.28	102.32	100.99	101.08	99.874	101.98	100.83	101.62	102.91	101.82	102.61	100.01	101.37	100.59	100.89
107.79	108.61	107.93	109.18	109.32	108.75	109.36	108.38	108.03	107.19	109.7	108.41	108.8	108.47	108.74	107.96	108.49	108.11	109.09	107.63	107.3	108.11	109.68	109.61	109.7	108.93	109.2	107.2	109.94	108.96	109.59	111.55	107.84	109.71	108.47	108	108.06	106.32	108.5	108.32	108.88	106.21	107.35	109.55	109.33	107.43	108.96	107.24	108.58	108.36
107.83	107.75	107.49	108.13	108	107.07	108.28	107.6	108.94	108.32	110.23	107.74	106.93	107.05	107.38	109.17	107.4	106.7	108.75	109.07	108.45	108.59	107.66	107.21	106.87	109.05	107.96	109.31	107.83	108.34	107.82	107.99	107.75	108.17	107.94	107.76	107.63	107.66	109.49	109.21	109.09	108.24	108.61	109.45	109.26	108.33	107.8	109.28	107.67	108.17
105.9	106.31	105.82	104.18	105.68	105.13	104.99	104.71	107.09	105.14	104.45	106.8	106.26	105.8	107.6	105.89	105.58	105.29	104.84	105.98	106.95	106.04	106.27	106.29	105.73	104.43	105.5	106.25	105.98	105.59	105.08	105.99	106.26	106.58	105.96	105.12	106.76	106.28	106.09	106.07	104.02	106.07	105.15	106.83	104.9	105.18	107	105.55	103.38	104.6
107.83	105.57	107.82	107.42	107.22	105.45	108.23	106.16	108.7	106.39	106.04	106.34	105.99	106.84	105.2	105.33	105.5	104.48	106.95	107.39	107.28	106.4	105.5	105.65	107.82	107.22	106.36	106.39	106.12	107.24	106.81	105.46	106.9	107.37	106.69	105.94	105.55	105.57	106.37	106.02	105.52	107.51	104.78	106.43	106.02	105.33	106.43	104.96	107.59	106.34
105.51	105.43	104.94	105.39	104.17	105.95	104.95	106.05	105.32	105.66	106.71	104.09	106.3	106.64	106.16	107.12	105.3	105.88	104.53	106.43	105.87	105.72	104.56	105.29	105.96	105.42	104.38	105.71	105.76	106.95	105.14	106.28	104.22	104.44	105.4	107.56	104.57	105.74	106.12	106.65	106.32	106.05	104.97	105.93	104.85	107.52	105.13	106.07	105.31	106.61
99.17	100.19	101.85	101.48	99.335	100.83	100.69	100.61	100.38	101.06	98.696	102.28	99.412	101.31	101.08	101.53	100.29	101.53	98.815	101.37	98.83	100.43	99.725	100.76	98.958	101.61	100.94	99.149	100.42	99.496	101.38	100.28	101.08	100.95	99.988	99.44	99.571	99.133	101.06	100.99	100.95	100.97	100.1	99.285	100.88	99.959	99.559	99.522	100.04	99.571
108.36	107.47	109.36	106.08	108.95	107.54	108.07	107.2	109.01	107.53	106.86	107.74	107.43	106.44	107.52	108.79	108	107.93	106.02	107.17	106.62	107.4	109.39	107.14	108.54	108.76	108.86	107.75	109.68	108.52	107.25	108.41	108.28	107.23	107.61	107.74	107.16	108.26	107.67	107.13	107	107.69	108.45	108.75	107	107.45	107.14	108.43	108.5	107.74
109.25	110.6	108.96	111.76	110.1	108.44	110.8	110.39	110.86	110.28	110.58	110.03	109.3	110.03	109.45	110.26	109	111.63	109.67	110.49	110.83	110.76	111.45	110.12	110.97	110.1	111.87	111.5	110.36	109.39	110.64	109.99	111.06	111.72	112.47	110.85	112.32	111.54	111.68	109.98	109.96	111.1	109.3	111.15	111.4	110.77	111.46	110.29	111.23	110.13
108.58	108.37	107.05	107.52	107.63	107.64	106.28	108.1	107.9	107.4	108.99	107.2	109.44	108.14	108.41	108.15	108.06	105.7	106.63	107.25	108.65	108.15	106.67	108.09	108.29	108.41	106.38	108.21	107.49	109.81	108.22	107.57	108.47	107.42	108.47	107.53	107.81	108.86	106.91	107.56	107.08	108.19	108.49	108.9	108.79	108.06	107.4	106.82	107.3	108.33
99.768	101.31	99.97	99.833	100.49	100.85	101.67	101.96	99.973	101.68	102.58	101.62	102.42	102.65	100.62	101.19	101.5	101.24	101.1	101.89	100.56	101.65	100.52	101.42	101.12	100.6	100.04	102.42	102.15	100.16	99.908	102.58	100.7	101.41	101.98	101.35	101.57	99.497	102.08	100.31	101.37	100.26	100.82	100.5	100.51	100.16	100.24	101.21	99.338	101.8
105.75	106.87	106.22	106.76	105.25	106.04	107.06	107.48	104.66	106.74	106.62	106.63	107.55	106.41	106.34	107.09	106.43	104.52	107.48	106.59	106.31	106.71	107	108.14	104.37	108.08	106.76	105.13	105.88	106.18	105.73	107.07	106.36	106.3	107.2	104.99	106.62	106.14	105.35	105.3	107.24	106.2	105.34	105.89	106.1	106.2	106.59	105.84	106.14	104.87
106.11	106.13	106.55	104.34	105.77	105.55	104.3	105.83	105.6	105.43	107.42	105.4	106.95	106.83	104.28	105.23	106.2	106.45	105.29	105.43	106.7	105.78	106.32	106.72	105.85	105.09	105.3	105.7	105.45	106.09	103.88	105.88	105.89	105.56	104.4	106.02	105.06	106.08	104.3	104.66	108.07	106.46	104.48	106.25	105.27	104.07	105.88	105.23	104.17	106.45
109.66	107.4	106.31	109.68	108.45	108.5	106.57	108.45	109.27	108.87	107.28	108.03	108.1	108.26	108.78	109.49	108.77	109.68	108.45	107.23	107.3	108.1	109.47	108.24	108.29	109.54	107.99	107.54	108.66	107.91	108.93	107.96	108.53	108.43	107.09	108.96	106.77	109.59	108.08	108.16	110.43	108.82	109.4	106.6	107.99	107.4	109.31	109.16	108.29	107.34
105.42	105.72	104.67	107.43	105.06	104.89	105.98	105.75	105.15	107.17	104.89	106.7	104.91	105.43	106.37	105.86	105.27	106.56	105.55	106.6	106.05	106.28	106.78	104.76	106.81	106.73	105.96	107.92	105.01	103.92	106.36	104.1	105.5	105.26	106.48	105.54	105.32	104.13	105.06	105.8	105.41	104.92	104.92	105.29	106.12	106.72	105.72	104	106.25	104.88
105.56	104.95	104.61	105.19	106.43	104.94	107.74	105.95	106.3	105.05	106.34	106.64	105.33	106.02	105.29	105.61	106.38	106.45	105.19	105.29	105.37	104.61	105.44	105.31	106.21	104.91	106.58	105.2	105.1	105.17	105.82	104.56	106.09	105.57	105.02	105.03	105.39	106.61	106.87	106.44	106.19	105.64	104.17	106.77	104.89	105.3	104.73	105.98	105.28	105.93
108.75	108.52	109.29	108.39	108.98	107.81	109.24	108.9	106	108.67	109.51	107.7	107.57	108.08	109.21	106.4	107.74	109.02	108.08	107.53	108.19	108.53	108.37	108.51	109.31	106.8	106.33	107.61	107.17	109.05	108.7	107.79	107.41	108.32	107.87	107.19	108.79	107.99	106.5	110.96	108.75	108.54	109.08	106.75	107.66	108.85	107.73	107.14	110.19	108.81
106.95	106.29	108.08	105.88	105.4	107.49	105.71	106.33	107.49	106.72	106.69	107.45	107.7	105.95	108.21	106.19	106.7	106.54	106.48	105.72	106.69	107.64	105.93	107.25	106.03	106.94	106.08	107.55	106.81	105.99	106.52	106.26	106.1	107.34	105.95	107.96	106.91	105.97	106.63	106.42	107.69	104.81	107.21	105.52	105.64	107.15	107.25	107.03	106.21	107.41
96.942	96.879	97.813	98.063	98.871	97.204	98.044	98.536	98.407	98.341	97.409	98.442	98.99	97.78	98.114	99.148	99.019	97.509	98.064	96.218	97.591	95.653	98.256	98.547	97.612	98.552	97.189	98.517	97.314	95.366	98.08	98.431	98.558	96.835	98.735	98.042	99.894	96.996	98.263	96.61	98.426	96.434	99.055	96.209	97.594	98.252	98.597	96.668	98.663	97.534
106.07	106.65	103.72	105.66	105.42	106.67	106.89	104.41	105.12	106.65	104.5	106.26	105.63	105.35	105.19	106.28	106.36	105.73	105.01	106.43	105.6	106.21	105.78	106.46	106.92	106.06	105.65	105.53	104.53	105.16	105.46	105.58	105.93	105.29	105.89	105.91	107.7	104.6	105.02	104.39	107.61	105.89	107.66	108.22	104.77	105.75	105.25	104.63	105.01	106
108.89	108.4	108.15	105.73	107.17	108.45	107.12	107.62	108.21	106.92	108.55	108.03	107.67	108.19	109.15	107.21	107.58	107.69	107.87	109.14	107.82	109.5	107.5	107.67	107.37	107.51	108.7	109.24	108.91	108.24	106.85	108.12	107.74	108.34	108.1	108.33	108.59	108.19	108.83	107.59	108.61	107.29	105.26	107.48	109.03	107.28	108.56	108.03	108.34	107.54
104.08	105.37	105.66	104.38	106.09	106.49	106.06	105.48	104.94	106.37	103.63	104.96	105.2	107.31	104.98	106.67	105.78	105.61	104.89	105.95	105.78	105.18	105.22	103.47	106.03	103.95	107.07	105.23	105.25	106.01	105.66	106.25	106.5	105.15	107.48	104	106.28	107.03	105.79	105.23	104.39	105.22	106.83	104.41	107.66	104.94	105.37	106.27	104.99	104.53
106.15	104.37	106.84	106.41	107.39	105.49	105.7	105.01	105.98	105.9	106.91	105.53	105.13	105.66	106.66	105.07	105.7	106.07	106.07	104.65	105.54	105.6	105.2	106.52	105.83	107.63	107.18	105.99	106.43	105.5	106.41	104.35	105.87	105.41	105.05	105.57	105.57	106.45	107.42	106.42	104.95	106.96	105.84	104.85	105.33	105.55	107.1	106.68	105.89	105.24
105.09	105.9	105.6	104.56	104.68	107.17	106.69	104.75	105.48	106.63	105.35	104.79	105.88	104.47	106.67	107.86	104.69	105.77	105.76	104.71	104.71	105.32	106.9	107.08	105.31	106.45	105.35	105.22	105.9	105.05	104.79	104.67	105.65	104.98	106.19	106.29	105.12	106.13	105	105.3	105.22	105.34	103.94	104.9	106.37	105.3	105.74	106.62	106.02	106.28
108.59	107.87	108.62	108.62	109.01	109.05	107.1	108.57	108.12	108.2	108.25	109.31	108.98	109	108.27	108.89	108.71	107.43	109.32	108.85	108.29	107.77	108.14	107.69	107.12	109.96	108.53	109.43	109.81	107.94	110.45	108.3	107.64	108.98	109.32	109.49	109.38	108.81	108.01	107.8	110.15	108.53	108.03	108.81	107.32	107.42	109.57	108.33	108.75	107.76
111.08	109.31	110.28	110.89	111.41	109.19	108.38	110.56	111.02	111.12	110.36	110.72	109.89	110.24	109.84	111.41	111.28	109.28	110.51	109.65	110.51	110.75	110.76	110.73	111.84	110.03	110.89	109.08	111.9	111.25	110.83	110.08	110.78	111.56	109.81	111.41	110.96	110.2	110.55	110	108.25	110.18	109.61	111.07	110.23	109.64	109.54	109.39	109.34	111.13
106.69	108.27	107.01	108.87	109.14	108.57	109.65	108.67	109.26	107.52	108.1	108.54	108.57	107.38	108.05	108.03	107.4	106.25	107.55	107.44	107.87	108.11	107.16	108.16	107.97	107.72	107.54	109.69	107.21	108.98	108.65	107.41	108.67	106.78	106.88	106.35	108.24	107.79	107.7	108.22	107.3	108.59	108.45	108.06	108.94	109.7	108.36	108.77	108.18	107.67
97.916	98.717	99.046	99.111	98.371	97.484	96.913	98.298	97.436	98.021	97.123	99.726	97.433	98.11	98.597	98.875	96.521	99.217	97.012	97.759	97.058	97.544	98.783	97.009	96.774	99.824	97.092	97.143	97.695	98.904	97.639	99.162	97.291	96.995	98.386	98.234	98.954	96.514	97	99.106	96.723	99.246	97.793	97.225	98.679	98.95	97.617	97.506	99.342	96.728
105.06	106.43	105.97	104.8	105.44	106.69	105.23	107.42	103.99	105.82	106.3	106.68	102.28	104.39	106.29	107.14	106.5	106.03	104.28	105.33	104.14	105.62	105.89	103.5	104.65	105	106.09	105.75	107.17	105.33	106.13	103.84	104.8	104.3	106.76	107.86	104.75	106.49	105.2	105.42	105.61	106.63	105.1	105.71	105.2	106.02	106.32	105.85	106.12	105.49
106.11	106.07	105.93	105.83	108.03	106.63	105.97	107.34	105.64	106.47	105.23	106.04	107.21	105.59	107.18	107.19	105.23	105.45	107.01	106.57	108.39	107.9	106.16	106.63	105.69	105.99	106.44	106.22	106.7	107.83	107.44	107.28	105.58	107.17	106.65	106.14	105.1	106.08	104.83	107.38	108.12	105.36	106.53	106.95	107.04	107.56	105.03	107.33	107.01	104.52
104.29	103.97	106.07	104.9	107.46	106.21	105.69	104.97	105.55	105.92	106.7	105.42	105.82	104.29	104.76	105.72	106.49	105.93	104.43	105.6	104.93	105.98	106.48	105.25	104.59	107.86	105.24	105.34	105.94	104.89	105.42	105.24	105.38	106.19	105.68	106.03	105.45	105.17	105.73	105.41	106.37	106.04	106.01	106.12	105.59	105.67	105.18	105.97	105.74	105.92
99.313	99.582	99.916	97.137	98.15	98.171	97.577	98.502	99.482	96.076	99.373	99.235	99.908	99.34	100.75	97.615	100.07	99.131	98.03	98.52	99.517	97.999	99.93	98.959	99.29	98.775	99.12	98.916	99.984	98.558	100.37	99.164	100.49	97.016	99.124	97.371	99.548	100.25	98.766	97.283	98.151	97.496	99.955	98.645	99.943	99.131	98.118	98.623	97.121	98.583
105.09	105.31	106.02	106.6	106.88	104.19	104.04	104.74	105.93	107.56	105.56	105.79	106.54	105.62	107.45	105.62	106.06	105.84	105.76	105.38	106.24	107.16	103.51	106.37	104.47	106.27	105.92	106.23	104.83	105.01	106.1	106.36	106.66	104.5	107.38	105.01	105.86	105.6	105.37	104.96	104.88	103.91	104.71	105.91	106.92	105.04	105.36	106.52	106.55	105.6
107.63	109.16	109.01	108.25	108.05	109.12	108.51	108.67	106.9	107.69	108.1	107.3	108.07	109.01	108.5	108.19	108.4	108.06	109	107.64	108.17	108.47	106.95	107.35	110.13	109.45	108.44	108.45	108.5	108.58	109.18	110.1	107.64	108.53	109.29	109.29	108.34	110.81	108.34	106.53	109.24	106.87	110.25	108.06	109.89	108.74	107.69	107.66	108.88	109.58
109.21	109.03	109.18	108.9	107.71	108.19	108.75	107.2	107.37	109.59	107.9	109.63	108.98	107.62	109.97	105.82	109.11	108.82	109.29	108.94	108.72	109.43	109.17	109.17	108.17	108.66	108.12	109.32	107.86	108.45	107.24	110.79	107.78	107.71	108.39	109.18	108.19	109.56	109.32	109.48	108.51	108.95	109.23	107.8	109.4	107.55	109.5	109.74	108.32	107.55
98.643	99.016	99.611	98.793	97.493	99.334	99.04	98.016	97.75	99.727	99.726	98.364	98.587	99.295	98.621	98.559	97.795	98.436	97.885	97.304	98.366	98.31	99.705	98.854	96.841	97.925	98.501	99.52	98.958	99.087	98.976	99.057	98.172	98.475	97.295	99.145	99.576	98.364	99.673	97.196	98.535	97.777	98.582	99.857	99.64	99.037	100.18	98.088	97.376	99.644
106.51	106.31	107.71	104.08	105.19	104.75	104.8	105.41	104.98	106.44	106.2	105	104.56	106.24	105.33	105.46	105.37	106.71	105.47	105.23	106.35	105.39	105.63	105.51	106.28	106.3	105.77	105.56	105.48	105.82	104.75	105.04	106.23	104.98	105.27	105.2	105.62	103.27	104.62	105.8	106.17	105.19	105.62	105.79	104.63	106.2	105.51	106.84	106.81	105.36
107.64	107.21	107.02	106.83	106.4	104.73	106.22	107.69	105.42	106.66	108.36	107.14	107.42	106.59	106.7	105.25	106.27	105.9	106.7	106.18	106.75	105.59	106.27	106.78	107.08	106.08	105.8	107.55	106.46	105.39	106.61	105.7	104.83	107.11	107.36	106.97	107.32	105.5	106.13	107.58	105.61	104.75	105.66	105.84	108.39	106.21	106.67	106.92	104.66	106.31
97.654	97.33	97.595	97.899	97.822	97.401	97.744	97.428	98.096	97.358	97.343	97.337	98.15	99.469	96.247	98.942	99.195	98.063	97.614	97.505	97.804	98.461	96.409	99.15	97.123	99.22	97.123	98.57	99.19	98.787	98.394	98.849	97.483	98.177	99.919	98.338	98.552	98.108	98.388	97.87	99.154	99.182	97.616	98.693	97.309	97.054	98.326	97.243	99.586	98.179
107.9	107.58	108.09	108.51	107.6	107.69	107.31	109.02	108.37	108.88	108.45	108.58	108.39	107.62	108.33	109.29	107.99	108.6	107.57	109.33	108.33	106.37	108.02	108.5	109.09	108.13	107.57	106.48	109.34	107.36	108.09	108.87	109.56	107.48	108.41	108.51	108.4	110.02	107.49	107.69	107.7	107.87	108.3	108.12	109.09	106.97	109.51	107.62	109.59	107.71
104.76	107.03	105.02	104.45	105.45	105.4	106.54	106.75	105.18	105.55	107.29	105.87	107.19	105.98	106.18	105.31	105.95	106.42	106.33	107.27	106.96	106.66	106.18	105.96	105.11	107.22	105.46	107.55	106.76	106.6	106.76	106.17	105.22	107.48	105.51	106.97	106.03	106.37	106.62	105.55	106.54	107.41	105.8	106.2	105.79	106.95	106.69	107.04	106.52	107.03
105.7	106.79	104.97	107.15	105.72	105.66	104.77	106.96	105.84	106.75	105.85	104.16	106.03	104.64	103.5	105.46	106.79	105.93	105.53	105.74	105.87	106.56	105.92	105.98	105.55	106.48	106.13	105.24	104.77	106.13	106.61	105.57	106.21	105.14	104.86	104.86	106.11	107.74	104.13	104.67	106.47	104.14	106.03	103.95	104.4	104.8	104.99	104	106.54	105.88
106.14	108.53	105.16	105.68	105.84	106.21	106.82	106.7	104.01	107.99	106.29	106.03	105.71	106.22	106.82	107.59	107.26	107.58	105.05	105.98	107.34	108.14	105.98	107.71	106.12	107.24	106.08	105.57	107.33	106.78	105.53	107.59	106.58	106.67	105.67	105.57	105.89	107.32	106.22	106.3	106.94	106.03	105.82	107.08	106.32	104.82	106.97	105.4	105.83	108.4
107.91	108.81	110.06	110.42	108.42	108.25	108.02	108.23	108.2	108.72	109.96	108.74	107.28	109.2	108.77	107.38	107.97	108.87	108.33	110.17	109.39	107.81	107.3	109.57	108.66	108.32	107.65	108.85	107.93	107.07	107.8	109.73	108.99	109.08	108.28	108.7	109.3	108.66	108.97	109.31	109.96	109.58	108.41	109.28	108.79	109.74	108.12	110.01	107.67	109.31
110.21	109.83	109.41	111.37	109.28	110.7	110.77	109.82	111.47	109.68	112.15	110.86	110.16	109.61	108.91	110.08	110.04	110.25	110.8	110.63	110.52	110.98	110.58	110.41	111.03	109.11	110.16	109.18	110.95	109.87	110.13	110.22	109.91	109.46	110.69	110.03	110.03	109.92	110.38	108.74	111	110.74	109.44	110.31	110.28	109.22	111.09	108.81	109.58	110.27
99.678	99.582	98.988	98.238	97.847	98.609	96.487	98.935	99.206	99.431	98.118	96.921	97.153	97.956	98.89	97.443	96.923	98.499	97.713	96.9	98.669	97.207	96.918	97.952	99.03	99.393	97.744	98.719	99.086	97.165	98.102	96.959	97.708	97.898	96.828	98.625	98.83	97.961	97.539	98.544	98.309	100.08	99.042	98.371	97.984	98.563	100.19	97.396	97.813	99.336
97.711	99.439	98.651	100.02	98.698	98.937	98.263	98.952	100.78	99.061	98.378	97.675	100.2	97.902	99.948	98.798	99.452	97.453	99.342	99.554	98.573	98.231	99.287	98.017	97.26	98.311	100.35	98.549	99.26	100.16	99.055	98.787	99.501	97.665	97.948	99.595	98.285	98.345	98.063	97.3	99.114	98.978	99.632	97.313	98.765	98.76	100.24	98.548	97.244	99.812
105.41	106.15	106.27	106.27	104.26	105.1	106.33	106.34	105.07	103.96	104.8	106.15	105.52	105.72	105.9	106.32	106.16	106.86	103.9	106.68	104.1	106.23	104.85	106.65	105.59	104.81	106.1	105.82	105.26	106.19	106.87	104.48	106.07	106.54	107.22	108.21	103.7	106.2	106.02	107.02	104.74	105.65	104.95	105.51	106.56	105.18	105.37	104.32	106.05	105.64
97.772	97.261	97.12	98.489	98.602	97.222	99.175	97.749	97.377	98.898	97.212	98.61	97.638	99.02	97.43	100.35	98.275	97.382	97.461	98.445	98.933	98.054	97.307	97.181	99.051	98.992	98.78	96.988	98.301	96.775	98.157	97.883	99.009	96.749	97.656	97.361	98.262	99.292	98.322	97.509	97.503	97.128	96.902	98.203	99.352	98.512	96.883	98.822	98.411	98.719
107.96	108.63	108.28	107.95	106.9	108.52	108.29	108.47	108.77	108.78	107.44	108.33	107.9	108.17	110.19	108.34	110.01	107.97	107.11	109.65	107.96	109.06	108.92	107.77	109.5	108.89	109.48	108.09	109.02	109.98	108.91	107.61	108.27	108.09	105.97	109.19	107.66	109.21	108.51	109.1	109.77	108.31	109.02	110.46	108.79	107.07	107.75	108.86	108.51	108.56
110.3	109.13	108.88	110.97	112.21	111.85	108.4	109.82	109.5	110.43	110.94	110.91	111.14	109.59	111.44	109.96	111.57	110.26	110.38	109.43	110.93	111.78	110.32	109.21	111.04	110.76	111.26	109.41	111.16	110.2	110.44	109.74	109.69	109.57	110.35	109.84	110.25	110.97	108.78	109.43	109.57	111.53	110.39	110.15	110.84	112.02	111.05	110.96	109.96	110.48
105.07	104.3	105.89	105.34	107.01	104.85	105.47	105.38	105.06	105.78	105.63	106.61	104.04	104.28	105.06	103.75	105.15	106.17	105.05	104.96	103.78	105.33	107.45	105.23	106.79	105.55	104.86	105.17	105.06	105.77	104.93	104.91	105.91	105.51	104.63	105.26	105.2	105.04	103.22	105.05	106.6	106.54	106.42	106.79	107.51	107.34	105.91	105.63	105.51	106.15
105.01	106.92	104.68	106.07	104.47	104.73	106.41	105.61	106.1	105.5	105.8	105.13	105.37	104.54	104.94	106.47	105.4	106.41	106.02	105.42	107.25	104.32	103.88	106.74	104.24	105.88	105.32	105.57	106.93	106.01	106.28	105.77	105.16	104.45	105.21	103.69	104.79	106.14	105.13	106.04	105.48	104.96	105.19	106.14	105.83	105.69	105.4	106.51	106.53	105.92
106.74	110.13	108.81	107.42	108.92	106.69	108.3	107.55	108.32	108.79	107.81	108.62	108.69	108.79	108.19	107.3	107.59	107.69	109.49	108.81	108.42	108.94	107.78	108.94	108.63	109.39	109.01	109.01	109.27	109	107.49	109.33	108.03	109.48	108.47	109.43	108.91	108.26	107.03	108.58	108.95	107.7	108.6	108.43	108.95	108.26	108.1	108.25	109.29	107.69
107.06	108.85	108.35	108.12	108.35	106.79	108.1	109.01	107.22	108.63	108.97	108.51	106.95	107.23	109.3	108.6	107.47	106.81	107.35	109.11	108.67	109.12	108.67	108.66	107.52	108.97	108.45	107.43	107.14	109.77	107.33	107.88	108.54	107.55	109	109.17	106.5	110.54	109.06	108.17	109.47	107.98	108.4	108.28	108.62	109.2	109.88	109.05	109.3	108.65
109.64	107.99	107.26	109.96	108.91	107.63	110.3	108.01	108.79	108.23	109.05	109	108.72	110.19	108.05	108.09	108.81	106.93	106.65	108.04	107.73	109.46	107.29	109.26	107.72	108.08	109.02	108.86	108.11	108.83	108.53	108.72	110.96	107.72	109.28	109.3	108.29	110.41	108.87	106.95	108.88	107.24	106.33	109.16	108.91	109.81	107.33	107.09	107.97	107.71
98.311	98.499	99.661	99.612	98.644	98.484	97.097	99.367	99.597	98.526	99.719	100.93	98.547	99.335	97.567	99.689	99.502	98.586	98.862	98.562	98.382	97.235	98.859	100.36	100.65	99.828	99.599	100.19	99.114	99.197	100.51	99.34	99.383	99.465	100.67	98.654	99.975	98.419	98.462	98.096	98.945	99.406	99.992	99.015	99.597	97.492	99.486	98.556	100.76	99.293
106.24	103.96	106.88	106.24	105.47	104.59	103.28	104.75	107.17	105.6	106.01	105.54	106.42	105.15	105.43	106.22	105.76	105.65	106.69	106.37	106.18	105.86	105.2	104.06	103.74	105.42	104.47	104.37	106.48	105.6	105.21	105.12	104.45	106.35	105.76	106.37	106.63	106.62	105.96	107.71	105.01	104.76	106.14	105.75	105.27	106.4	105.44	105.57	106.02	105.53
106.61	108.91	107.89	107.29	108.28	108.57	108.99	107.12	110.27	107.92	107.35	108.44	108.77	108.17	108.92	107.7	109.59	109.96	108.16	108.17	107.73	108.81	109.74	107.51	107.09	106.92	108.5	108.56	108.49	107.92	106.87	108.4	108.03	107.71	108.2	109.32	108.71	106.8	108.9	108.18	107.87	108.2	107.1	108.17	108.39	111.04	109.16	108.09	107.99	107.26
104.8	105.82	105.21	105.23	104.7	105.32	107.11	105.62	106.66	105.55	105.06	105.66	104.67	104.99	104.27	104.54	105.98	105.38	106.75	105.97	103.84	105.56	104.77	105.33	105.95	103.69	105.09	106.26	107.55	107.46	106.35	107.78	105.73	106.63	105.93	105.44	105.09	105.22	105.15	105.47	104.94	106.14	106.55	105.68	106.1	103.78	103.96	106.55	106.16	105.95
108.44	108.12	109.01	109.54	107.89	107.92	108.26	109.16	108.46	107.34	109.58	107.54	109.11	107.17	107.96	109.33	108.21	109.34	106.63	108.89	109.21	107.9	107.36	108.47	108.99	108.08	109.53	107.34	108.07	107.38	108.7	109.57	107.54	108.16	107.61	107.66	108.34	109.11	107.46	106.82	108.26	107.7	107.13	109.2	109.66	109.72	108.32	107.43	106.69	109.31
106.09	108.27	105.66	107.04	105.56	105.83	106.19	106.93	106.26	107.05	107.49	106.67	106.22	106.31	104.79	105.39	105.5	107.22	107.13	106.71	107.48	105.22	105.65	107.2	106.41	107	107.54	105.71	104.52	107.08	105.72	107.21	105.84	106.14	105.04	106.8	107.74	105.62	105.84	106.22	104.69	105.87	106	105.31	108.01	106.36	106.4	107.41	106.91	105.22
106.62	107.7	107.17	106.32	106.19	105.41	104.83	105.88	105.59	106.46	105.35	105.37	106.89	106.49	106.44	106.44	105.94	105.74	105.88	105.9	106.05	105.56	105.22	107.13	106.18	106.13	105.65	105.04	106.17	107.17	104	104.8	106.16	105.25	106.21	106.27	105.39	106.65	106.26	106.21	106.49	104.47	106.33	106.19	106.21	105.26	106.66	106.31	103.78	106.91
106.65	106.41	105.92	106.61	106.15	105.05	105.44	107.14	107.98	106.23	107.24	105.92	107.44	106.02	105.5	105.26	106.91	106.77	105.98	105.34	104.37	106.13	106.33	105.41	107.14	105.53	107.34	105.82	105.54	107.17	106.46	106.95	105.79	105.71	105.97	106.87	107.44	105.25	108.22	107.79	108.41	106.17	105.59	105.75	107.72	107.46	106.8	106.39	104.81	107.07
97.775	98.11	99.14	99.051	98.379	98.21	96.315	98.068	97.508	98.104	98.04	99.889	98.107	97.524	98.445	98.71	97.122	97.385	96.798	96.989	97.011	98.714	97.866	98.761	98.382	96.974	95.873	98.982	98.514	99.89	97.786	96.538	98.729	98.248	97.494	97.339	96.977	97.353	97.633	97.938	99.572	97.828	99.574	97.934	96.683	96.366	98.086	97.691	98.301	98.876
105.38	106.02	106.16	105.87	105.51	105.21	105.1	105.7	106.23	103.85	105	107.34	106.95	106.08	106.83	105.44	105.84	105.5	105.81	105.73	105.56	106.28	105.41	106.49	105.49	104.8	104.4	105.26	106.64	105.32	105.34	105.66	105.96	105.2	106.07	104.22	105.33	105.9	105.19	106	106.03	106.52	105.5	105.71	106.33	106.19	106.56	107.47	106.24	105.23
106.31	104.9	103.99	104.18	105.32	107.38	106.94	106.8	105.26	105.42	105.28	106.04	105.08	104.28	105.82	105.84	105.11	106.22	105.14	104.95	104.8	105.4	105.54	103.96	105.09	105.73	105.63	105.2	105.92	105.83	105.56	106.19	106.01	104.08	106.61	104.93	105.49	105.9	104.91	105.68	104.24	105.16	105.57	105.82	106.77	107.15	106.05	106	106.72	106.97
107.96	107.51	107.67	108.19	107.9	108.15	106.22	108.07	107.21	106.97	108.48	106.95	108.55	107.64	108.68	104.88	108.08	108.91	105.65	107.27	107.53	107.1	109.85	108.52	108.9	108.44	108.19	107.74	108.57	107.3	107.37	108.13	110.5	107.56	109.29	107.01	106.97	108.11	107.02	107.55	106.93	108.44	107.58	107.92	106.83	107.37	106.07	108.48	109.06	107.34
99.402	97.996	97.402	97.318	97.802	97.573	99.812	96.997	98.742	97.112	97.757	98.443	98.585	98.69	97.332	98.31	98.209	99.058	98.32	98.627	98.301	96.301	98.539	98.682	99.917	97.781	98.306	97.533	98.527	96.949	97.006	97.863	97.2	95.705	98.964	97.897	97.456	97.548	99.48	98.043	98.811	97.094	98.475	98.004	98.353	98.491	99.788	98.503	97.994	97.275
98.737	99.759	98.352	97.174	97.723	98.86	97.888	98.778	99.178	98.404	98.066	99.351	99.888	97.732	99.127	99.028	99.93	100.02	99.573	97.915	98.656	99.263	99.269	97.372	98.22	99.415	101.16	98.761	99.214	99.491	98.993	99.1	99.961	98.627	99.137	99.822	98.883	99.377	97.138	98.374	98.916	98.706	101.08	98.902	99.859	98.847	98.011	98.269	100.02	98.669
99.569	99.566	100.05	100.4	101.91	102.06	98.45	100.3	100.4	101.53	100.18	100.52	100.25	99.861	99.392	101.46	101.27	102.05	102.32	101.16	100.79	99.812	100.93	100.37	99.498	101.19	101.69	99.66	99.581	102.38	99.937	100.61	100.05	101.3	101.05	99.709	99.915	100.67	101.83	99.85	99.073	101.8	101.17	100.49	99.887	101.33	100.1	100.43	100.62	100.78
97.512	99.42	98.188	98.478	99.709	99.391	98.964	98.871	98.664	99.248	99.278	98.218	98.216	99.224	99.068	98.466	97.808	99.271	98.255	98.249	98.657	98.762	97.651	100.5	99.984	98.975	96.567	100.17	97.9	98.062	98.852	98.153	98.849	99.016	98.35	98.321	98.756	99.087	98.375	97.753	98	99.649	99.373	100.04	98.791	97.951	99.581	99.739	99.252	97.929
103.3	103.32	102.04	102.11	102.64	102.94	102.85	101.49	103.12	102.26	104.87	102.57	102.27	102.39	102.63	103.24	101.94	103.41	103.59	102.1	102.29	102.51	102.1	103.7	104.45	101.54	102.14	102.66	103.35	103	102.8	104.45	104.22	101.78	101.81	100.65	103.02	103.53	101.76	102.96	102.74	102.67	101.67	102.07	102.85	101.91	102.55	102.31	103.88	103.7
108.61	106.53	110.86	107.55	108.39	109.18	106.23	107.61	107.25	108.09	105.18	108.03	107.96	108.38	108.08	108.69	108.05	107.98	107.73	108.41	109.4	107.24	108.66	108.5	107.66	109	109.44	108.5	107.12	109.1	108.28	107.95	108.26	109.19	107.5	108.88	108.45	109.09	108.41	107.31	107.79	108.13	107.21	108.31	108.3	109	107.89	107.21	107.35	108.56
108.09	109.59	108.02	108.08	108.54	108.23	106.64	106.55	109.98	108.58	106.58	107.11	108.39	107.05	107.16	108.85	107.88	108.02	106.07	106.35	108.4	108.61	108.22	109.29	107.81	105.91	106.63	109.07	108.62	106.53	108.96	107.82	107.78	106.87	108.16	107.89	107.81	107.51	107.65	108.22	109.41	108.67	109.54	107.96	106.68	109.66	108.4	107.51	107.97	107.4
106.2	105.42	107.67	107.42	106.81	105.37	107.26	104.06	105.54	103.98	105.43	105.88	105.27	104.25	104.63	106.58	104.98	105.17	107.08	106.33	105.68	105.22	105.59	106.19	106.07	107.15	105.06	106.77	103.67	105.32	106.75	105.86	105.44	104.7	104.41	105.09	106.22	105.26	106	104.78	105.71	105.4	107.16	105.61	106.17	104.89	105.77	104.36	105.54	105.79
99.347	99.826	100.28	102.01	100.75	100.63	100.86	100.65	99.99	100.22	100.02	99.276	100.93	100.71	98.129	100.75	101.04	99.119	100.84	100.27	96.793	98.457	98.777	98.743	99.107	101.19	100.19	99.773	100.28	100.72	99.398	100.23	100.38	100.23	100.15	98.524	99.93	100.68	101.2	101.22	99.157	100.18	99.367	99.113	98.812	100.27	101.06	98.94	100.12	98.506
97.589	99.343	98.066	97.479	97.478	97.128	99.289	96.867	97.965	98.295	96.169	98.646	98.631	98.211	98.376	97.864	97.346	97.645	99.796	98.548	97.438	97.714	100.79	97.899	97.661	96.36	98.514	98.587	97.192	97.452	96.759	97.664	97.089	98.345	98.951	98.09	98.674	98.486	97.259	97.659	96.948	98.327	98.652	97.837	97.248	98.808	97.659	97.579	98.651	98.543
108.1	107.45	108.14	106.8	107.03	108.24	108.68	108.79	108.37	108.98	106.99	107.63	108.5	109.5	108.59	108.03	108.81	107.72	108.14	108.02	108.3	108.65	107.45	106.98	107.92	108.97	107.07	106.29	108.8	108.78	105.94	106.27	107.29	108.05	106.74	108.99	107.18	110	107.44	107.13	107.57	108.38	107.48	107.82	106.76	108.38	107.98	107.44	109.47	107.52
98.725	100.04	98.419	98.94	99.118	98.989	99.476	97.674	98.059	99.944	98.986	98.773	98.888	97.126	97.916	99.348	98.559	99.228	98.09	97.944	98.901	98.265	99.446	98.597	99.242	99.479	99.61	100.07	98.534	98.191	97.532	98.685	97.016	99.514	99.738	100.16	99.128	98.166	97.584	99.982	99.131	97.052	97.348	99.352	99.001	99.865	98.948	99.3	98.988	99.514
106.73	106.33	107.42	105.22	107.17	106.41	105.17	106.13	106.51	107.29	105.64	105.63	105.6	106.14	106.63	106.17	105.37	107.35	106.72	107.12	106.87	105.6	105.71	106.84	107.86	106.09	107.13	105.76	105.01	104.56	105.05	105.97	106.49	107.24	105.72	106.33	105.73	106.38	106.92	106.08	106.73	106.88	105.33	106.07	105.88	106.73	105.88	104.57	106.85	108.47
105.86	105.64	107	106.14	105.34	106.43	106.27	105.06	106.57	103.49	105.35	105.89	105.2	105.06	106.09	105.06	104.58	103.92	105.67	103.06	105.56	104.82	106.88	106.18	107.32	106.12	105.64	105.5	104.68	106.85	105.17	104.7	106.66	103.51	104.28	104.48	107.91	106.04	106.85	105.18	103.06	106.97	104.22	106.23	107.25	106.14	106.63	104.56	106.36	105.55
106.77	106.38	106.29	106.49	105.98	106.44	107.13	104.61	105.68	106.03	106.3	107.09	106.87	106.79	107.4	107.86	106.19	105.79	107.48	106	107.8	107.43	105.19	105.61	106.32	108.29	105.8	105.71	107.05	106.12	107.64	107.35	105.49	105.61	106.57	107.59	107.31	104.7	107.07	105.48	107.15	105.85	107.76	107.33	106.09	105.46	107.4	105.96	106.13	104.98
104	105.77	105.16	105.63	104.19	105.45	104.33	105.87	105.81	105.59	106.08	105.15	107.32	106.86	105.75	104.25	104.93	105.69	105.44	107.05	105.88	105.7	105.59	103.45	104.32	106.53	105.88	105.43	106.78	106.9	105	106.17	105.56	105.52	105.67	104.97	106.29	105.63	105.21	106.65	104.58	104.46	104.95	105.94	104.78	104.91	106.45	104.89	105.52	105.3
105.28	107.93	107.12	107.9	104.93	105.18	106.25	106.06	104.61	106.82	106.28	107.39	106.83	105.57	106.92	105.65	105.79	106.6	105.48	106.57	105.93	105.91	103.56	106.23	105.77	106.36	106.52	105.68	107.75	106.63	107.28	107.18	106.66	106.15	108.04	106.75	105.16	107.56	105.26	107.15	105.34	105.85	107.61	106.38	107.53	106.85	106.17	104.71	105.05	105.53
104.85	106.8	106.15	105.36	104.99	105.34	105.43	104.5	106.16	105.2	106.63	106.95	105.96	106.76	105.45	105.78	105.98	106.52	105.6	105.48	106.04	106.57	105.62	107.35	104.18	105.99	105.66	106.72	104.89	105.32	105.07	104.94	105.21	105.4	106.86	105.97	106.79	105.49	105.33	105.91	105.24	106.83	103.16	107.22	107.34	105.38	105.58	105.05	105.9	105.42
109.13	108.18	108.21	108.26	106.67	108.15	108.33	109.39	109.24	110.44	107.36	107.6	108.54	107.68	108.49	108.23	106.91	108.47	108.15	109.18	106.75	108.07	108.37	106.14	108.14	108.03	108.21	109.84	107.39	107.94	107.78	108.33	108.94	108.47	107.98	108.43	108.37	108.56	107.65	108.47	110.18	106.77	106.85	109.35	110.01	108.05	107.99	108.78	107.34	108.14
109.75	107.52	107.4	108.43	107.49	107.94	107.94	107.49	107.71	108.47	107.79	108.67	107.29	107.21	108.19	108.46	107.91	109.74	109.17	105.83	108.99	108.35	108.05	109.83	106.63	107.97	108.52	108.15	107.42	108.6	107.34	106.77	107.52	108.37	107.41	107.14	109.17	110.59	107.52	108.19	107.37	108.56	107.62	106.56	108.41	108.83	108.09	108.41	108.06	109.93
110.56	110.07	111.67	110.86	110.03	109.62	111.25	111.34	109.32	110.06	110.43	109.4	110.73	109.6	110.23	109.53	110.82	110.9	110.15	109.9	109.7	109.94	111.42	110.64	108.68	111.43	110.4	111.36	111.12	112.5	109.8	111.7	111.31	110.49	110.93	109.7	110.72	110.67	110.54	110.92	111.69	109.85	109.57	110.75	111.49	111.28	108.37	110.02	110.63	110.97
100.19	100.37	101.27	100.75	100.23	99.768	102.05	101.14	101.73	99.901	101.27	100.78	101.97	102.31	100.34	99.772	101.28	101.08	102.63	99.359	101.4	100.32	101.63	101.54	101.72	100.74	100.34	99.632	101.43	101.69	100.3	99.412	102.52	99.882	101.09	100.8	100.83	100.58	102.63	101.43	99.96	100.34	100.72	100.46	101.34	100.47	100.03	101.29	102.37	99.274
107.86	108.78	109.7	108.39	110.21	108.69	108.57	109.19	109.54	108.15	107.63	108.3	108.47	110.01	109	107.34	108.69	107.68	107.58	106.96	107.59	108.97	109.46	109.64	107.66	109.32	109.8	107.48	109.03	109.13	108.06	106.64	108.65	109.91	108.44	108.94	109.02	110.28	108	109.03	107.41	108.67	110.28	109.8	109.36	110.22	108.48	108.07	108.9	109.3
105.89	105.41	106.55	107.44	105.33	107.37	107.17	105.2	106.26	104.76	107.75	104.91	105.19	106.78	105.88	105.36	107.71	105.35	107.19	104.3	105.34	106.44	106.7	108.24	107.07	107.22	106.95	105.96	105.46	106.32	106.84	106.08	106.25	105.24	105.69	105.49	106.5	106.58	105.53	106.35	105.2	106.58	106.35	106.2	105.83	106.79	106.05	105.54	105.63	106.82
105.23	104.26	105.09	105.37	104.17	105.14	106.14	104.49	105.34	106.33	106.28	107.47	106.03	105.62	104.62	107.09	106.14	107.03	105.97	105.5	105.99	105.14	106.31	105.5	104.06	105.65	105.24	107.29	104.56	104.97	105.56	104.97	104.68	105.76	104.46	105.68	105.69	105.19	106.66	106.71	106.81	104.42	105.52	106.53	106.53	105.43	106.76	106.12	106.48	105.83
110.09	109.27	109.17	108.74	110.73	110.43	109.97	110.16	108.72	110.15	109.81	111.07	109.53	111.42	110.85	110.04	110.5	110.53	110.98	109.9	109.98	111.39	109.23	110.14	110.92	110.5	111.55	111.73	110.77	109.67	109.58	108.44	111.13	110.4	109.37	111.3	109.13	109.96	110.05	109.58	110.63	110.52	110.8	108.87	111.22	109.51	110.2	111.56	109.75	110.25
105.63	105.03	106.21	106.12	105.41	104.01	106.25	103.98	105.89	106.44	104.86	106.31	106.24	105.5	105.48	107.93	105.07	105.97	107.16	106.22	104.82	105.91	104.92	105.97	107.12	105.97	106.76	107.16	107.6	106.9	107.05	105.62	104.09	105.64	106.01	104.51	106.5	104.72	105.1	104.7	105.41	103.53	104.84	105.28	105.38	105.28	106.41	105.93	106.02	105.65
106.51	106.11	107.19	107.34	107.17	107.1	106.84	105.95	105.8	107.26	105.6	105.18	107.18	107.74	106.28	106.88	107.14	104.65	105.06	105.05	106.46	105.07	105.35	105.64	106.86	106.26	107.36	104.46	104.6	106.48	106.06	106.32	106.01	106.63	106.73	108.03	105.5	106.05	105.72	106	104.78	106.14	106.01	106.66	105.16	106.23	106.34	107.33	106.45	108.18
99.002	98.144	99.572	97.297	98.047	98.922	96.945	97.803	100.66	98.064	97.022	96.291	97.955	98.556	98.187	98.045	98.075	97.482	98.491	96.813	97.341	97.71	98.113	98.575	98.275	98.995	99.546	98.215	99.32	99.668	97.385	97.966	98.105	98.233	94.214	98.187	96.774	98.426	96.838	97.58	96.103	97.752	98.298	98.14	97.905	98.011	97.882	98.744	98.607	98.868
106.01	106.47	107.9	106.73	106.32	104.65	106.97	106.51	107.94	106.01	106.16	106.89	107.43	106.11	106.65	107.86	106.13	107.09	106.95	107.27	107.18	106.14	106.12	106.66	107.71	107.38	107.56	106.89	106.72	105.44	105.69	109.07	106.02	107.93	105.48	106.47	107.66	105.15	106.61	104.69	106.44	106.09	106.4	105.33	106.61	107.94	106.57	106.46	105.4	106.69
106.4	107.37	107.12	108.64	107.85	106.54	107.81	105.51	106.63	107.11	105.5	105.19	107.73	105.67	105.56	106.94	106.48	106.25	106.57	107.49	106.88	107.36	108.17	105.17	105.66	107.34	106.3	107.05	106.37	105.77	105.91	107.87	106.52	105.11	105.44	105.35	104.9	106.16	108.13	105.33	107.35	106.1	107.72	104.99	105.77	108.21	106.96	107.2	108.48	107.09
106.78	107.02	107.5	105.62	106.03	107.26	104.93	107.2	106.09	106.45	107.39	106.56	106.85	104.98	105.23	103.99	107.34	106.03	106.02	106.36	105.03	106.83	105.67	105.41	105.61	104.2	104.52	105.85	105.43	106.14	106.16	105.48	104.43	105.67	106.05	106.37	107.11	104.61	104.64	105.08	105.92	105.29	104.9	105.27	106.06	105.16	106.98	104.65	107.58	105.63
107.9	110.18	108.17	109.18	108.66	108.53	111.06	110.07	108.88	108.73	107.58	108.47	107.87	109.06	107.47	109.68	107.27	108.85	107.88	109.04	109.1	106.31	107.85	108.95	108.35	108.99	107.82	109.02	109.54	108.34	109.97	107.81	108.76	107.7	110.11	107.85	108.86	108.13	107.93	108.38	109.92	107.75	107.74	109.66	109.18	110.21	109.5	108.94	108.44	109.86
107.73	108.12	107.85	109.61	107.9	108.17	109.5	107.27	110.08	109.19	108.69	108.01	106.8	108.49	107.08	108.62	107.61	108.81	107.55	107.28	109.29	106.89	107.01	108.33	109.09	109.36	108.53	109.31	109.29	108.99	108.15	107.88	109.29	107.97	108.89	107.2	108.32	108.06	107.49	109.31	107.99	106.31	108.41	108.06	105.99	108.44	109.12	109.85	108.19	107.87
105.55	107.34	105.97	106.8	106.49	106.57	107.95	105.53	105.92	107.67	105.57	105.46	107.08	106.33	104.86	106.58	105.36	106.57	107.76	106.24	107.46	105.75	106.19	105.4	106.3	105	106.72	104.39	106.15	106.73	106.82	107.82	105.83	103.91	105.99	105.83	107.86	106.38	105.99	106.23	106.96	105.6	106.49	106.34	106.71	106.8	107.53	106.62	105.66	108.5
97.989	97.301	97.956	97.13	98.412	98.859	96.882	98.64	97.665	97.826	99.344	97.788	98.274	98.696	98.887	97.787	99.944	97.33	99.377	97.181	97.308	96.253	99.685	98.473	97.429	97.391	97.71	97.928	99.2	96.938	98.268	97.886	97.351	98.532	98.798	97.772	97.489	96.666	96.334	96.338	98.013	97.17	99.02	98.677	98.054	98.643	98.64	97.464	96.909	97.73
106.56	105.73	106.4	106.6	105.27	105.75	106.02	106.95	106.02	105.76	105.57	106.57	105.39	105.87	105.29	105.63	104.62	105.78	104.71	105.06	106.46	105.78	105.54	104.79	104.34	106.82	105.48	105	103.62	104.54	104.65	106.4	104.52	105.28	106.49	104.82	105.44	106.63	106.06	105.52	106.06	105.11	104.4	106.17	105.73	106.59	105.09	105.66	105.32	103.95
97.948	98.954	96.825	99.647	98.647	96.889	97.478	97.951	98.668	96.223	98.482	97.643	98.765	96.374	96.334	96.183	98.207	97.162	98.232	96.572	96.909	97.638	98.626	96.894	97.358	98.867	98.625	96.937	96.517	96.927	98.475	97.676	97.318	98.001	99.658	97.697	97.985	97.682	100.14	97.419	97.633	98.485	97.716	100.05	96.69	96.859	97.421	99.288	97.847	98.374
100.27	102.07	101.29	101.56	101.28	101.75	100.19	101.59	101.14	102.55	100.41	100.64	100.97	102.05	101.49	99.934	101.91	100.91	101.33	99.16	100.84	101.34	102	99.162	100.81	102.57	101.17	101.19	101.41	100.42	100.73	101.71	101.22	100.99	101.72	101.86	102.02	100.88	102.39	100.6	101.26	101.17	101.27	101.66	101.62	102.4	99.531	101.52	101.74	100.98
107.58	106.68	108.38	107.43	108.6	108.13	107.54	108.27	107.53	108.19	108.26	106.67	107.28	108.94	108.34	109.09	109.59	108.13	108.92	108.19	107.4	108.57	109.25	107.06	108.49	107.52	109.27	109.66	108.01	108.35	105.99	107.49	107.55	108.05	107.62	108.54	106.96	109.65	107.18	107.93	105.97	106.57	106.36	106.76	108.61	107.36	106.25	106.28	108.98	108.43
108.84	107.67	107.11	109.3	109.29	107.53	107.48	108.03	107.97	108.69	106.82	107.57	107.27	107.79	107.12	108.5	106.92	107.04	108.52	107.68	107.57	106.7	108.16	107.73	106.83	108.16	107.36	106.75	106.59	107.29	106.73	108.71	106.64	106.72	106.62	107.93	108.66	107.92	106.17	107.9	108.14	108.94	108.17	108.51	107.62	108.33	107.29	108.22	107.76	109.25
97.483	96.816	98.115	97.885	98.777	98.492	97.507	98.225	97.508	97.861	96.187	98.194	97.568	97.276	98.44	98.96	98.601	96.811	98.895	98.387	98.849	99.23	98.554	98.264	97.264	97.37	99.332	97.165	97.448	97.036	98.512	97.52	97.621	96.963	97.135	98.171	97.51	96.479	98.984	98.016	98.788	98.469	97.948	97.652	97.986	96.717	95.84	99.28	99.059	98.201
97.552	97.408	98.283	99.144	99.362	97.337	98.48	98.567	97.236	99.011	99.604	97.999	97.926	99.421	97.924	98.207	99.08	98.573	98.996	99.217	97.323	98.291	97.239	97.64	96.917	97.835	97.981	97.281	99.813	97.971	98.262	97.924	98.695	97.511	98.92	99.395	99.507	98.276	97.932	98.838	96.567	97.918	99.316	98.953	96.274	98.354	99.34	97.849	98.842	97.577
104.76	105.7	104.87	104.7	105.09	106.23	106.13	105.69	104.51	104.57	105.86	106.28	105.68	104.75	106.85	104.31	105.29	105.08	105.72	105.76	105.73	104.39	105.55	104.75	105.45	106.02	104.88	106.6	105.43	104.96	105.07	106.71	104.81	106.88	105.94	104.97	105.01	105.94	104.89	106.39	105.89	105.38	106.02	105.24	106.03	105.45	105.43	105.08	104.48	105.73
109.54	109.47	108.5	109.54	109.48	108.22	108.09	108.85	107.91	106.15	109.37	109.19	108.08	107.79	108.8	110.45	107.94	108.49	109.62	106.3	107.44	109	108.22	107.16	108.2	107.86	109.86	109.31	108.38	106.98	109.01	108.66	108.35	108.84	107.25	108.29	106.93	107.44	108.33	109.73	108.82	109.58	107.3	109.77	108.28	108.19	107.59	109	108.92	110.06
101.14	102.96	102.62	103.3	102	101.66	102.26	104.12	103.28	104.29	100.94	102.8	102.32	101.18	102.4	101.9	102.13	102.37	103.47	102.64	103.29	103.77	102.46	102.95	102.28	104	103.5	102.79	104.66	101.95	102.68	102.54	102.72	103.11	101.42	103.5	103.37	103.35	101.68	104.1	101.39	102.95	104.35	101.63	104.03	102.36	104.28	102.6	104.5	101.49
105.37	105.79	107.02	105.9	105.56	104.07	105.54	105.9	105.39	106.46	106.05	107.5	104.63	104.68	104.49	104.98	104.38	105.52	106.75	104.73	104.87	105.58	105.35	106.46	104.83	106.63	106.47	106.07	105.34	106.12	105.8	105.96	105.27	104.89	106.66	105.05	104.44	105.75	107.16	104.63	105.21	106.06	105.32	106.83	105.87	104.89	104.83	107.92	104.83	104.56
98.855	99.378	101.63	99.638	98.3	101.21	101.62	99.563	100.15	100.36	101.53	101.26	101.03	101.4	100.26	99.481	100.74	99.116	98.79	101.14	98.73	99.432	101.77	98.244	101.95	99.221	101.15	100.34	101.3	99.088	100.44	100.12	100.05	100.6	100.36	99.987	99.545	100.61	101.35	101.36	98.749	100.11	100.26	99.526	101.53	100.26	100.49	100.25	98.788	100.56
106.19	108.27	106.22	108.25	107	106.43	106.38	105.74	107.54	105.62	106.25	106.48	107.02	107.32	105.74	105.92	107.96	104.95	106.91	107.27	108.16	105.53	107.81	107.36	106.78	106.96	107.38	107.74	107.47	105.23	107.23	105.83	105.83	105.09	106.77	105.07	107.43	105.79	106.65	105.08	105.51	105.45	106.61	106.78	104.89	107.18	106.44	105.29	106.52	106.21
105.49	106.12	106.41	105.12	107.35	106.03	107.14	106	105.27	105.64	104.92	105.05	104.95	104.88	104.61	104.63	105.3	105.63	105.35	105.27	104.79	105.95	105.07	105.5	106.52	107.07	103.92	104.94	105.87	104.15	105.62	106.79	106.62	105.62	106.41	105	106.85	105.37	105.24	105.09	106.61	105.69	104.98	106.84	107.22	106.66	105.23	106.7	105.51	105.26
100.94	100.15	99.396	99.049	99.8	100.02	101.7	101.06	100.92	101.71	99.993	100.85	99.284	101.73	100.88	101.33	101.3	100.64	99.548	100.74	99.668	99.633	99.542	99.77	100.92	99.184	101.3	99.872	100.48	100.47	100.07	101.27	99.044	99.642	99.712	100.18	101.83	100.51	100.1	100.88	99.259	100.32	98.783	100.36	98.961	98.764	99.406	100.13	101.72	100.31
108.16	109.04	108.19	107.43	109.66	107.84	108.27	107.76	108.02	108.04	109.16	106.67	107.39	108.51	107.86	108.07	108.61	107.6	107.74	107.49	108.68	108.35	107.59	109.88	107.67	108.34	106.85	108.36	106.92	107.69	107.91	108.41	106.48	108.93	109.18	106.73	108.3	109.12	108.25	108	108.76	109.21	109.08	107.8	108.42	108.3	108.11	109.33	108.48	107.56
106.09	106.07	106.19	105.92	106.95	105.56	106.18	106.22	107.63	106.18	106.42	106.78	106.6	106.24	106.22	104.47	106.94	105.16	106.26	105.8	107.08	105.92	106.68	105.47	106.52	106.54	106.32	105.77	107.12	106.08	107.66	108.42	105.2	105.6	105.67	106.91	107.01	106.84	105.84	106.01	107.64	106.93	106.15	106.07	107	106.45	107.04	106.53	107.03	105.93
109.22	110.06	110.67	110.87	110.02	109.67	111.15	109.34	110.22	110.9	110.44	110.69	109.2	110.72	110.43	109.64	110.47	111.69	110.85	110.66	110.9	111.08	110.44	110.16	109.43	111.23	110.83	110.77	109.88	109.03	112.54	110.36	110.12	109.33	110.63	110.04	108.98	108.85	110.25	110.51	110.46	111.68	110.36	111.66	111.37	110.68	110.05	108.76	111.05	110.2
101.84	101.54	100.43	98.867	100.18	99.94	102.18	101.93	100.57	99.477	100.69	99.537	99.929	100.31	101.07	101.57	99.178	99.777	100.28	102.15	100.48	101.84	100.07	100.17	99.803	100.93	100.55	99.263	101.18	100.37	99.915	101.21	99.993	100.66	101	100.31	100.63	101.32	101.02	100.41	100.72	102.01	101.11	99.919	100.9	99.726	101.43	101.39	100.12	101.32
105.59	105.85	103.37	103.86	106.2	107.31	106.4	106.72	106.84	104.72	105.47	105.91	106.27	106.26	105.19	105.75	103.98	104.81	104.2	106.24	104.57	104.85	105.69	104.8	103.9	105.25	107.84	105.52	106.5	105.84	107.27	105.03	106.91	105.45	105.79	107.95	106.11	106.6	104.64	105.54	106	105.03	105.33	103.81	104.42	105.33	105.02	105.49	107.54	104.46
98.064	97.018	98.338	97.244	99.288	97.37	97.501	98.125	98.077	96.051	98.955	97.744	98.791	98.227	97.573	98.246	98.304	97.479	98.267	97.945	99	98.998	99.034	99.515	98.327	98.628	97.045	96.949	99.149	97.136	96.75	99.089	99.247	97.597	98.08	98.69	96.927	99.433	99.292	98.124	96.369	99.108	98.357	98.533	97.88	98.272	99.529	99.397	97.482	99.622
105.69	105.5	106.44	106.03	104.66	104.99	106.54	105.23	103.78	106.7	104.49	104.97	106.69	105.62	104.91	106.55	106.71	103.89	106.37	103.43	105.01	106.17	105.8	105.03	105.52	105.52	105.22	107.28	106.47	103.33	103.89	103.88	107.63	104.51	104.92	106.69	105.8	104.95	105.2	105.1	106.03	105.75	105.37	105.23	104.58	107.05	105.4	106.8	103.56	106.36
106.35	106.42	106.04	107.2	105.35	106.86	106.88	107.53	106.34	104.67	106.07	106.81	105.44	105.87	107.48	106.14	108.23	106.18	106.45	106.71	106.33	107.01	105.28	106	104.73	108.04	105.86	106.29	105.69	106.52	105.87	106.65	106.96	106.52	104.85	108.62	106.51	105.14	106.87	107.33	106.44	106.72	108.03	106.33	107.16	105.29	106.11	106.89	106.62	106.39
106.68	104.24	106.2	104.81	104.87	106.26	107.15	104.65	105.32	105.94	105.72	104.11	105.31	106.19	106.79	106.65	106.51	104.98	106.12	104.68	106.73	106.61	106.68	104.08	103.9	106.81	104.89	106.86	105.26	105.91	105.8	103.64	106.22	104.94	104.32	106.26	107.45	105.44	104.58	105.87	104.16	105.55	106.56	104.37	105.14	105.7	104.96	106.95	104.69	104.93
105.77	106.08	106.51	106.92	105.62	105.5	106.23	104.21	107.81	106.22	107.54	105.41	107	106.24	105.34	106.12	106.04	105.9	104.45	107.01	106.51	104.51	104.14	105.93	105.98	105.77	105.49	106.79	105.89	106.62	106.98	105.97	104.48	105.84	105.45	106.64	105.33	106.24	106.42	106.19	105.31	105.64	106.57	105.4	106.66	104.77	107.1	105.6	104.83	106.45
106.42	106.95	107.53	106.7	107.03	106.53	106.25	104.62	106.59	105.24	104.98	105.09	106.15	107.03	105.14	107.75	106.31	106.66	105.3	104.64	106.15	104.64	107.99	104.75	105.99	107.6	108.24	105.74	105.47	106.46	107.28	104.42	105.7	107.42	107.15	105.23	106.94	106.85	106.39	106.28	106.77	107.05	107.08	106.01	106.73	107.11	106.79	106.99	106.16	107.68
109.08	108.46	108.9	106.9	108.65	106.67	109.01	108.47	108.79	109.15	109.01	108.2	108.88	108.91	109.55	109.11	108.77	108.31	109.3	109.26	108.6	106.76	108.64	107.98	108.65	107.98	108.59	108.96	109.72	109.46	108.64	108.85	109.17	108.03	107.88	109.34	109.29	108.67	108.61	109.4	108.71	109.21	108.25	107.54	106.98	108.92	108.27	108.57	109.66	106.96
108.43	105.46	107.41	109.3	106.42	107.84	108.33	108.09	107.62	106.46	106.39	107.04	107.17	105.34	107.66	108.3	106.01	106.59	107.24	106.89	107.01	107.46	106.16	106.2	105.8	107.6	106.01	106.2	105.88	105.61	107.28	108.64	107.73	107.08	105.2	106.83	107.76	104.99	105.34	106.11	107.81	105.58	106.93	106.62	105.93	106.18	107.39	108.02	106.47	106.98
107.3	108.5	107.09	106.07	107.23	106.13	106.44	105.22	105.95	106.73	106.83	105.32	107.69	106.26	106.82	107.31	105.9	106.88	107.32	105.82	105.54	106.8	106.09	106.34	106.83	105.98	105.55	106.61	106.18	105.11	105.93	107.24	105.98	105.37	108.43	106.66	105.51	106.54	106.42	105.5	106.96	106.6	107.25	104.15	105.5	106.31	106.62	106.74	107.99	105.36
109.02	108.51	108.07	108.4	109.83	108.69	108.5	108.75	108.27	106.42	108.99	107.81	109.04	107.6	108.66	107.71	108	107.05	107.83	109.21	109.13	107.34	109.79	107.52	109.18	107.85	107.04	108.21	108.15	108.69	108.69	107.99	107.11	108.71	107.56	108.53	109	108.9	109.25	108.43	109.02	107.33	107.86	107.49	107.93	106.9	108.42	107.68	107.81	107.13
108.35	108.07	110.13	108.94	107.72	109.02	109.88	109	108.25	109.5	107.77	109.31	108.62	108.97	109.68	107.89	109.24	107.59	109.68	107.23	107.92	109.48	109.48	110.08	108.88	107.2	108.9	108.38	107.51	108.11	109.89	110.27	108.99	108.88	110.23	109.03	109.32	108.06	109.18	109.45	108.06	107.65	108.75	108.86	108.49	109.5	109.76	108.2	109.34	109.59
106.26	104.35	104.87	105.61	107.39	105.41	106.35	106.25	106.73	106.01	106.34	105.94	106.62	105.21	105.95	106.63	106.49	107.15	105.7	107.15	105.89	106.06	104.65	106.16	106.2	105.66	105.39	105.38	107.28	106.14	105.24	106.77	103.72	105.32	106.22	105.29	106.08	105.9	103.28	103.82	106.81	105.41	104.88	105.51	104.34	104.76	105.29	103.97	106.49	108.15
105.37	106.29	107.09	107.26	106.42	106.89	107.3	105.27	107.94	107.67	106.61	106.88	105.67	106.85	106.61	107.67	106.21	106.18	104.64	106.37	105.98	107.26	107.16	106.84	108.42	106.26	106.81	106.91	106.51	105.63	106.56	107.27	105.74	105.58	107.22	106.75	105.54	106.87	107.09	106.51	105.14	106.01	106.19	105.36	104.99	106.41	109.24	107.18	105.88	107.4
104.86	106.65	105.65	106.52	105.92	105.29	105.12	104.24	104.72	105.75	106.86	105.11	105.46	106.66	103.93	105.8	105.72	105.03	106.27	104.7	105.66	106.53	105.48	105.77	105.96	105.95	105.18	104.66	105.7	105.37	105.53	104.08	104.02	104.28	105.46	104.74	104.82	104.77	105.97	106.61	105.43	105.05	105.27	105.53	105.25	105.42	105.14	105.57	106.71	105.34
107.19	106.17	105.83	105.8	104.39	105.85	104.79	106.53	106.63	105.4	104.72	106.33	105.08	104.99	105.14	107.29	105.8	106.2	105.9	104.95	106.57	104.62	106.69	105.94	106.07	105.96	104.35	106.68	105.56	106.95	105.96	105.01	106.03	105.45	103.73	106.7	105.33	107.46	104.43	106.74	105.12	105.89	106.43	107.76	106.07	106.64	105.72	106.1	107.16	105.22
106.28	107.56	107.46	106.64	107.06	109.89	108.59	106.71	106.82	106.67	106.54	108.18	107.83	109.77	108.06	107.1	109.01	108.04	108.82	108.24	107	107.54	108.91	108.52	106.16	107.1	106.45	107.02	107.47	107.2	108.88	106.22	108.53	107.97	107.68	107.7	108.32	108.09	109.73	108.02	106.12	107.55	107.87	108.48	108.54	107.47	108.2	107.99	106.69	108.25
105.41	106.08	106.61	104.77	106.7	106.33	106.98	106.84	107.49	105.79	106.92	106.1	105.78	107.09	106.91	105.22	106.31	105.74	106.63	105.64	105.62	107.6	105.65	106.4	106.26	105.38	108.05	105.54	105.15	105.82	107.24	105.84	107.47	106.4	107.4	106.61	105.99	106.91	106.76	105.63	105.85	105.91	106.3	106.06	106.74	105.79	107.94	107.07	105.76	106.77
108.94	109.23	109.28	107.99	109.61	107.46	110.31	106.56	107.96	107.49	108.21	106.87	109.29	108.51	107.52	109.93	108.1	107.96	107.33	108.58	108.36	108.5	107.83	107.25	109.27	109.65	108.79	107.49	107.4	106.95	108.36	108.85	107.62	108.68	105.89	107.45	108.79	107.82	108.87	107.46	106.76	106.8	107.73	106.49	107.78	109.56	108.29	107.24	107.47	108.71
107.32	107.31	107.43	105.46	105.88	105.83	106.09	104.98	104.79	107.66	107.14	104.88	105.41	106.84	105.23	105.88	105.69	106.38	105.83	105.95	104.75	105.84	106.51	104.96	105.81	105.24	107.03	105.54	106.13	104.97	104.2	104.63	107.29	105.69	106.13	105.84	106.2	106.46	106.44	106.64	104.81	104.96	105.87	106.85	105.1	107.44	105.89	106.64	105.8	105.78
104.33	106.43	104.37	104.94	105.1	106.29	105.82	106.49	105.18	107.17	106.75	106.92	106.63	105.76	105.6	104.08	105.67	105.44	105.12	105.42	106.05	103.89	105.83	105.7	104.32	106.08	106.45	104.51	106.49	105.42	105.24	106.47	105.86	105.03	105.46	104.39	104.75	105.58	106.09	106.85	105.08	105.85	106.37	106.95	106.18	106.1	104.64	106.14	105.65	106.51
107.3	107.27	107.9	107.19	107.27	107.59	107.99	105.95	107.62	107.41	107.26	107.21	107.12	106.39	108.53	108.11	106.18	107.9	107.72	108.47	106.96	107.97	107.3	107.44	108.71	106.24	107.6	108.51	109.04	106.37	107.66	108.16	108.07	106.27	107.1	108.46	108.1	108.9	107.84	105.74	106.44	106.58	107.76	106.87	108.11	106.53	108.44	107.32	106.72	107.23
107.39	107.49	107.37	106.04	108.36	107.93	108.34	109.93	108.81	108.99	109.98	108.56	108.49	108.42	107.89	106.82	107.95	108.03	107.82	107	107.89	106.44	107.12	109.43	107.83	110.42	108.72	108.23	108.85	107.12	106.08	108.32	108.17	107.91	107.82	107.27	107.68	108.03	107.61	107.74	107.4	107.89	108.02	108.25	106.57	108.47	107.88	108.61	108.57	108.69
98.042	98.387	98.422	97.993	98.887	97.523	98.048	99.857	97.945	98.828	99.081	97.823	97.852	97.139	99.991	98.294	98.425	97.223	97.271	98.287	97.582	97.771	97.23	97.181	98.242	98.536	97.564	97.723	100	97.681	97.453	98.83	99.286	97.647	96.473	97.789	99.213	99.02	98.04	98.146	98.235	98.646	96.78	96.773	98.866	96.921	98.422	97.249	98.769	97.697
103.77	103.34	104.01	102.96	101.39	102.06	102.42	102.73	102.96	102.86	100.64	101.76	101.81	102.52	102.96	103.22	102.76	101.91	101.89	102.7	102.73	101.84	103.52	103.92	103.72	103.17	103.09	101.21	104.26	102.85	103.31	102.86	103.56	102	102.48	103.18	103.72	103.63	103.91	103	102.59	102.28	103.29	102.66	102.49	103.01	103.24	101.64	102.85	103.63
112.06	111.45	111.81	110.33	110.71	110.46	109.8	111.31	111.91	109.25	109.93	109.13	109.69	111.23	111.08	111.48	110.86	108.92	108.63	111.5	110.64	110.25	109.18	111.09	109.05	109.03	110.42	110.24	110.13	109.41	109.97	110.32	111.68	110.04	111.69	110.47	110.05	110.19	109.29	111.04	110.14	110.45	110.23	111.28	110.14	110.43	111.73	111.06	110.08	112.22
100.46	101.47	101.28	100.85	100.44	100.15	100.97	100.5	100.49	100.27	99.189	101.74	101.32	99.496	101.81	101.52	98.929	100.51	101.05	99.704	100.49	98.746	101.62	99.442	101.46	100.29	100.9	102.13	101.9	100.25	101.97	100.86	101.26	100.83	100.8	100.76	100.44	101.1	101.37	101.21	100.53	101.4	101.01	100.46	101.32	99.923	100.75	101.7	101.68	102.05
101.78	98.916	100.25	99.597	99.262	101.88	99.713	99.251	99.506	100.87	100.17	100.22	99.683	99.238	100.51	101.72	99.216	99.716	99.936	100.63	100	101.55	98.679	101.87	99.659	99.972	100.56	100.47	101.97	100.15	99.151	101.88	98.859	99.862	99.725	101.33	99.879	99.529	101.21	100.09	101.16	99.889	101.3	100.06	100.18	102.24	100.4	98.121	100.39	99.032
103.04	102.49	103.19	102.72	101.3	103.53	103.19	102.85	102.78	101.91	103.04	101.04	103.34	103.28	102.72	102.24	102.85	103.6	104.03	102.13	104.14	103.04	103.72	102.89	102.61	101.48	104.05	102.57	102.47	102.85	102.95	103.1	103.62	102.36	102.99	102.97	103.84	102.96	103.27	103.64	101.85	102.1	103.26	103.66	103.77	100.87	102.25	103.29	101.8	103.35
108.15	108.66	108.8	108.26	107.45	108.56	109.42	109.26	109.16	108.53	107.31	108.52	108.39	108.62	108.47	109.28	110.03	108.84	107.57	108.25	108.58	109.67	107.94	109.26	107.05	108.65	107.07	108.2	108.96	109.28	108.16	108.3	107.46	107.05	108.49	108.68	108.9	107.49	108.78	108.39	108.47	109.61	107.92	107.2	107.4	108.22	108.88	110.43	107.82	108.13
107.45	108.66	107.82	109.3	107.35	108.1	108.36	107.23	108.45	108.24	108.16	108.12	108.17	107.56	107.35	108.56	108.52	108.26	108.96	108.08	107.73	106.99	108.9	107.23	109.17	108.87	108.23	106.99	109.52	109.44	108.4	108.07	107.82	108.41	107.62	108.49	108.95	108.74	107.34	109.32	105.92	107.63	108.49	106.77	107.33	107.32	109.26	107.25	110.39	107.12
108.73	106.76	107.85	108.67	108.65	108.14	107.65	107.11	108.01	109.65	107.4	106.87	106.23	108.09	107.9	107.01	105.72	108.33	106.64	108.05	105.88	106.28	107.22	107.21	107.32	107.27	107.61	107.91	108.56	108.06	107.77	107.29	108.99	108.17	105.77	108.26	107.96	107.33	107.45	107.56	106.9	108.65	108.12	108.02	107.11	105.61	108.4	107.02	107.63	107.86
98.668	98.927	98.993	99.078	99.89	97.637	97.451	97.84	99.23	99.354	97.035	98.227	99.025	97.154	99.392	100.36	98.823	100.33	98.163	98.438	98.315	99.026	97.204	98.312	99.137	99.088	98.242	99.176	98.935	98.977	97.582	97.23	98.771	97.963	98.456	98.072	97.002	97.297	97.819	97.62	98.926	98.005	97.134	96.823	99.501	97.201	98.421	95.946	99.625	98.219
106.37	105.6	106.66	107.07	106.4	107.74	106.25	108.04	106.23	106.73	106.43	108.58	106.36	106.49	105.88	104.51	107.29	107.18	105.57	106.53	106.43	106.1	107.49	107.52	106.46	107.15	105.23	106.04	105.97	106.1	106.88	106.31	106.41	107.2	106.79	105.66	105.08	104.96	106.65	106.05	106.61	105.85	105.92	106.34	105.98	104.51	106.45	108.3	106.92	105.49
106.32	105.73	107.21	105.35	105.38	106.04	105.01	105.86	105.5	106.69	107.01	106.76	106.35	105.69	105.6	105.67	104.68	106.29	106.54	103.62	106.49	106.88	104.25	105.96	104.96	106.57	106.69	107.14	106.17	105.48	105.78	105.73	106.75	105.23	105.29	105.64	104.95	106.1	104	106.77	106.91	104.71	106.6	106.6	106.7	105.16	106.02	108.46	106.01	105.7
107.88	107.39	108.91	108.15	108.2	107.47	108.34	107.48	108.15	109.66	108.43	108.24	109.06	107.63	109.11	109.98	106.93	109.07	108.35	108.9	107.6	107.82	109.51	109.87	107.14	108.84	108.06	107.38	109.87	107.99	108.39	107.98	107.77	108.12	106.5	107.15	108.4	108.5	108.79	109.92	107.45	106.19	109.91	106.67	108.36	108.36	107.05	108.06	109.33	110.28
104.75	106.17	106.4	106.25	105.28	106.23	105.21	106.87	106.37	107.5	106.76	106.04	106.42	106.35	106.27	105.99	107.45	104.76	105.43	105.95	106.45	105.92	105.59	105.39	106.22	106.61	106.35	106.69	104.93	105.46	105.61	104.54	105.15	105.78	105.67	106.53	106.02	104.82	106.52	104.61	107.57	106.31	106.78	105.66	105.87	106.82	106.5	105.07	106.65	105.03
103.65	106.01	106	105.06	106.95	105.66	108.55	105.81	105.79	105.09	106.5	103.65	103.4	106.3	105.26	105.13	105.33	105.41	105.05	106.48	105.86	104.95	105.35	105.71	104.52	106.12	106.79	105.87	105.62	106.38	105.42	104.61	104.72	106.96	106.09	104.18	106.09	103.81	106.36	105.23	105.65	105.82	104.49	105.01	103.76	105.78	106.29	104.55	105.01	104.36
107.43	106.6	106.89	107.64	106.58	107.31	106.38	106.71	106.05	106.05	106.13	105.79	107.2	106.61	106.98	106.29	106.86	105.46	107.66	106.46	107.22	105.98	107.42	106.07	109.37	107.67	106.51	106.39	106.48	104.87	107.07	105.62	106.28	106.27	107.02	107.63	106.2	105.37	107.01	106.6	105.52	107.62	107.32	106.2	106.83	106.38	107.08	108.26	106.38	108.08
105.42	106.99	105.95	105.33	106.7	106.39	107.39	105.29	104.6	105.54	106.12	104.84	105.29	105.86	107.19	106.57	104.97	104.74	104.55	104.87	105.61	106.01	106.44	105.97	105.5	105.8	104.45	105.17	105.5	105.65	106.07	106.72	106.1	105.03	107.05	107.62	106.78	106.57	105.33	105.76	107.26	107.73	105.5	105.77	105.82	105.89	105.23	102.99	104.71	106.64
97.947	99.019	97.795	98.807	98.821	99.554	98.675	98.112	99.128	99.002	99.573	98.582	98.161	98.247	98.903	99.039	98.937	98.927	98.636	97.858	99.604	98.734	100.29	100.12	98.042	99.256	98.703	99.594	99.161	99.097	98.634	99.098	97.65	97.035	98.596	99.537	98.984	98.449	99.885	98.036	99.682	98.65	99.406	99.304	98.149	98.221	98.591	99.624	98.888	99.59
100.2	100.04	99.712	102.23	98.463	101.02	101.51	100.55	100.63	100.27	100.12	102.09	100.92	99.437	100.93	101.79	99.631	101.41	101.08	102.44	100.51	100.7	100.44	100.85	101.52	100.2	100.5	100.68	100.04	102.19	101.35	99.737	101.67	100.58	100.7	100.97	102.7	101.38	100.8	101.46	99.671	100.68	101.08	101.25	99.915	98.931	99.708	100.13	101.99	99.867
108.21	108.72	106.74	108.21	107.81	109.29	109.43	109.37	108.3	108.09	108.22	109.29	109.2	106.92	107.93	107.65	107.93	108.32	108.85	108.71	106.15	108.62	108.84	109.15	108.97	108.51	107.1	107.76	108.11	109.86	109.14	108.25	108.71	107.53	108.22	108.43	108.43	108.89	106.62	108.58	108.84	109.51	107.27	107.53	108.52	107.38	108.84	108.68	107.51	108.23
107.24	107.36	108.92	107.53	108.16	109	106.34	107.7	106.81	109.67	108.18	107.49	107.46	108.89	107.84	108.58	107.39	106.49	107.18	109.04	108.14	109.6	108.68	105.61	107.17	107.16	108.08	107.54	108.64	106.67	107.72	108.35	107.07	106.23	106.77	108.06	106.74	107.39	106.6	109.84	105.51	107.87	107.45	106.66	108.62	108.01	108.27	108.45	106.72	107.07
107.46	106.34	106.22	106.02	107.75	106.49	107.28	105.02	106.57	106.92	105.36	106.29	107.52	105.72	106.85	105.8	106.11	105.23	107.23	107.29	105.69	106.52	105.92	105.86	105.5	107.02	106.35	106.28	106.67	104.52	106.75	106.59	105.74	105.83	106.19	106.63	107.51	105.52	105.36	105.62	108.06	105.22	105.94	105.31	105.77	106.39	107.22	105.75	106.19	106.84
104.81	104.75	105.96	106.89	105.6	105.96	105.26	104.62	105.9	106.6	104.04	105.95	104.72	105.39	104.98	105.89	106.09	107.08	105.06	106.82	105.51	104.7	106.15	104.41	105.99	105.42	107.73	106	104.93	104.5	104.86	106.81	105.15	105.54	104.72	104.54	105.61	107.65	105.39	104.75	106.82	105.4	106.06	105.2	105.51	105.7	104.73	105.39	105.32	105.54
106.28	105.07	106.1	104.73	104.9	103.96	105.17	104.78	106.22	105.2	106.93	106.92	103.08	106.19	104.78	107.01	106.12	104.15	104.88	104.83	105.89	104.77	105.09	106.3	105.27	105.79	105.06	103.54	106.06	105.53	105.64	106.23	106.46	105.12	105	106.13	104.68	107.16	106.05	104.54	107.97	106.78	105.95	104.64	105.04	106.05	106.23	106.44	105.37	104.64
105.64	104.82	106.25	105.26	105.69	106.52	105.06	105.2	105.23	103.48	104.28	105.48	105.47	105.42	105.57	106.52	106.26	104.02	105.98	103.22	105.67	104.56	107.86	104.61	106.26	105.92	106.77	104.5	105.54	103.22	104.57	104.47	107.08	106.02	105.64	106.52	104.29	106.01	106.23	106.52	104.41	106.5	105.17	105.59	105.86	105.8	106.24	104.73	106.07	105.5
105.42	103.59	106.16	106.44	105.22	105.78	107.11	104.52	105.04	105.42	107.03	107.2	106.29	105.77	106.78	104.75	105.5	105.13	105.77	104.78	104.48	104.3	107.11	106.35	105.43	105.89	106.11	105.01	106.34	104.02	106.22	105.09	105.28	106	105.05	105.94	106.2	104.32	106.12	105.55	104.97	105.15	105.57	105.64	105.03	106.66	105.51	106.2	107.52	106.42
102.38	98.825	100.48	99.581	100.48	99.913	101.35	98.625	100.78	99.799	100.37	101.71	101.9	100.67	100.08	101.69	99.185	103.06	101.46	102.06	101.34	100.58	99.374	100.24	99.91	101.46	100.19	102.8	100.7	99.239	99.776	101.67	99.9	100.56	102.06	99.488	99.812	100.38	99.498	100.33	102.14	99.628	99.826	100.2	99.996	100.09	99.035	100.43	100.1	100.14
106.24	106.74	105.71	105.34	105.11	105.57	106.11	106.24	105.83	105.6	105.59	105.05	105.83	104.98	106.25	106	104.52	106.45	105.49	105.74	104.27	106.02	106.41	106.13	106.84	105.62	106.07	105.6	104.69	105.34	106.05	106.37	103.78	105.96	104.06	104.46	106.24	105.13	107.28	104.19	105.39	105.81	106.19	106.05	106.78	105.05	104.65	106.98	105.82	106.42
106.85	105.73	106.96	104.46	106.19	108.09	106.89	106.51	105.63	107.41	106.13	105.1	106.58	107.01	105.68	107.74	105.89	105.59	105.54	105.57	106.91	106.78	105.27	106.47	106.44	106.97	106.26	107.58	105.12	106.41	106.25	105.61	105.42	107.55	106.1	107.07	106.85	107.85	107.08	107.94	105.24	107.42	105.13	105.68	106.41	106.63	106.6	105.62	107.15	106.28
105.37	105.31	104.55	105.72	107.05	108.51	105.33	104.83	105.09	105.58	105.81	105.16	106.19	104.93	105.17	106.51	104.85	105.04	105.41	104.33	104.27	107.4	105.53	104.98	106.61	106.41	105.67	105.18	104.94	104.77	105.49	106.06	103.67	105.47	104.79	105.48	104.99	105.86	106.12	106.06	105.14	106.65	106.8	104.66	105.05	106.51	104.74	106.65	104.96	105.94
105.09	106.89	106.45	105.37	106.2	106.5	105.29	105.59	106.89	105.99	106.59	106.01	108.05	108.48	107.64	105.17	106.11	105.54	106.68	108.38	104.16	107.16	105.82	107.13	107.16	105.09	105.98	107.16	107.08	106.44	106.17	106.91	106.86	105.54	107.15	107.37	106.25	107.2	107.64	107.65	106.28	104.91	106.46	107.67	106.79	107.47	106.47	106.28	105.49	107.69
110.49	110.27	110.24	109.31	109.64	109.28	110.2	111.5	110.65	111.39	110.14	111.47	110.46	110.63	109.74	110.5	110.41	109.44	112.65	111.13	109.63	109.86	109.15	111.12	109.82	108.83	108.59	109.54	110.44	111.52	109.82	110.7	111.03	109.83	110.59	111.2	109.52	110.73	109.7	110.74	109.81	109.76	111.01	109.78	110.84	111.37	110.72	109.13	111.87	110.43
106.28	105.84	106.14	106.51	105.5	107.37	106.06	105.42	106.8	106.11	104.97	106.49	104.48	106.2	104.99	105.7	105.51	104.62	105.47	106.09	105.56	103.88	105.3	104.67	105.14	106.1	104.9	106.28	106.23	106.22	107.57	105.9	105.07	106.67	105.95	104.82	103.36	104.93	105.26	106.05	106.88	106.38	105.45	105.16	104.61	106.28	105.46	105.04	106.01	107.02
106.47	106.1	106.45	106.7	104.8	105.03	106.07	106.78	105.11	106.35	106.57	105.39	104.97	106.51	106.64	106.47	107.63	105.51	105.41	105.26	106.03	105.65	104.34	104.4	103.89	104.71	106.41	105.32	106.73	107.44	105.69	106.06	105.26	106.93	106.62	106.55	105.37	105.31	106.7	106.97	106.34	106.48	106.65	105.78	104.87	105.97	105.84	106.43	106.28	106.85
106.39	106.02	106.87	106.45	107.06	106.35	106.56	107.15	105.96	106.59	106.72	106.53	106.49	106.95	107.04	105.63	107.7	107.23	106.89	105.42	105.85	105.35	107.16	107.02	105.76	105.77	107.73	105.63	106.92	104.91	104.69	106.13	105.96	106.88	107.21	106.78	106.21	107.56	106.83	106.8	104.44	105.36	106.4	106.83	105.58	105.99	106.11	104.82	106.18	106.79
105.83	106.39	105.97	105.47	107.99	106.68	106.9	105.68	108.93	106.78	106.84	107.18	105.54	107.26	107.35	107.24	106.89	105.97	107.47	108.48	106.32	107.99	106.91	107.81	108.61	106.66	106.94	105.69	106.4	104.87	107.65	107.14	106.85	107.45	107.36	105.41	106.17	105.8	106.33	105.59	107.08	107.42	106.72	108.32	106.55	105.52	107.06	104.15	107.92	107.02
109.42	110.12	110.13	109.09	110.71	109.36	110.27	111.74	111.12	109.88	111.25	111.25	109	110.24	111.09	110.65	111.87	109.79	109.67	110.58	110.64	111.71	110.76	108.27	111.31	110.44	110.62	108.78	109.54	109.6	110.72	108.48	110.82	111.17	110.68	111.65	110.96	108.63	110.08	110.26	109.44	111.37	111.03	109.68	109.27	111.33	110.4	110.67	111.32	110.97
107.58	107.85	107.35	107.81	107.99	107.95	108.08	107.41	107.95	108.82	107.94	107.57	106.13	109.46	107.56	107.77	108.13	108.72	107.94	107.21	108.42	107.68	106.92	106.55	107.43	108.18	108.58	107.79	107.46	107.74	108.02	108.45	106.57	108.34	108.42	109.14	107.87	108.13	109.45	108.92	108.81	108.7	108.72	107.84	107.65	107.94	107.05	107.68	108.63	107.07
101.12	101.16	99.399	102.14	99.821	101.77	101.28	100.33	100.69	100.43	100.67	100.76	100.05	100.65	101.67	101.31	103.06	102.15	101.12	100.77	99.612	100.76	100.76	101.03	99.524	102.16	99.76	101.69	101.24	100.93	98.937	102.03	100.36	100.28	100.36	100.3	100.54	99.888	100.96	102.9	101.35	100.08	99.986	101.31	101.51	100.05	99.33	102.68	99.371	100.96
108.86	107.84	105.62	108.26	107.47	106.63	107.54	107.28	106.47	108.08	107.29	110.3	108.33	109.16	107.37	106.48	107.33	106.04	109.12	106.71	106.01	107.57	108.59	107.7	106.37	108.26	107.56	105.77	108.78	108.23	107.95	106.83	107.09	107.13	108.01	108.11	107.76	107.71	108.87	108.01	107.49	108.98	108.22	108.08	107.1	107.54	107.06	107.58	108.58	107.09
105.38	106.9	106.42	106.6	105.34	106.46	105.35	105.04	105.72	105.55	105.01	105.38	103.96	104.98	106.3	105.5	105.82	106.23	105.38	105.45	107.43	106.91	106.66	105.55	104.52	104.97	104.89	105.46	105.11	105.55	103.71	105.25	107.07	105.25	105.5	105.54	104.86	105.62	104.64	104.83	105.28	106.83	108.26	106.82	105.71	103.67	104.07	105.94	105.4	105.54
108.61	107.69	107.47	109.8	110.14	109.17	107.26	109.37	109.51	109.08	108.28	108.83	107.92	107.62	108.02	109.07	109.26	107.48	106.35	107.21	108.51	107.39	107.74	108.74	108.78	109.41	107.98	108.67	106.99	106.55	109.21	108.55	110.47	107.75	109.71	108.2	110.73	107.98	108.92	107.7	108.63	110.23	109.4	108.8	107.6	108.09	107.57	108.26	108.57	107.73
105.98	106.32	106	105.8	105.08	104.83	105	106.88	106.14	105.75	104.84	105.04	105.28	105.69	104	105.73	105.36	105.42	105.59	104.81	105.72	104.74	105.73	106.74	106.82	104.14	104.6	104.68	105.41	104.95	107.58	104.83	105.63	105.25	106.28	106.92	105.59	105.35	105.41	106.18	106.47	106.31	105.58	105.84	106.33	105.63	104.45	105.48	104.73	105.91
99.628	99.484	100.01	99.058	98.839	98.843	99.607	99.36	98.98	98.88	98.856	99.781	97.673	97.888	98.256	97.86	101.12	98.603	100.52	97.177	100.63	99.59	99.73	100.01	98.8	99.009	97.788	98.281	99.66	99.858	99.305	98.836	99.216	99.771	101.04	99.769	99.382	98.104	98.883	99.302	98.031	98.927	98.51	98.688	98.87	98.641	99.41	98.648	99.259	97.315
96.9	98.813	99.146	97.749	97.778	99.23	98.226	99.024	98.633	98.138	97.73	99.826	96.186	98.493	98.031	97.744	99.28	98.414	98.314	98.61	98.078	97.863	98.49	99.003	97.809	99.185	99.385	98.217	97.824	98.588	98.321	98.647	97.009	97.981	96.4	97.701	97.585	98.874	97.209	99.213	97.263	96.442	95.115	98.171	97.465	98.259	98.006	96.639	98.441	98.134
106.48	106.6	106.66	106.53	106.16	105.86	105.91	107.51	106.68	106.62	105.5	108.21	106.61	107.42	105.53	106.24	106.47	104.66	105.28	106.8	106.27	106.52	105.99	107.7	105.19	105.06	105.92	105.94	106.92	107.96	105.65	106.33	105.18	107.19	106.03	107.28	105	107.86	106.23	105.81	105.74	106.81	106.42	107.05	105.4	104.77	105.33	106.72	106.08	107.27
106.49	107.89	107.12	107.34	105.69	105.99	107.08	106.92	106.33	105.35	107.41	107.12	105.96	106.32	107.53	107.72	106.79	106.02	107.66	106.6	104.43	106.83	106.56	107.42	105.55	105.58	106.76	105.58	104.84	105.94	106.98	107.17	106.77	106.16	105.43	107.28	105.91	106.75	106.42	106.36	107.29	107.08	107.46	107.98	106.01	105.84	107	105.78	106.04	105.73
97.765	99.111	98.248	99.224	97.017	95.878	98.719	97.767	97.408	98.108	97.324	97.505	97.276	98.407	98.148	97.034	97.256	99.158	96.88	97.094	98.681	99.103	98.293	97.446	98.473	97.607	97.866	98.115	98.093	98.279	98.306	97.828	96.655	97.63	98.391	98.703	98.568	99.35	97.669	98.324	97.581	97.042	96.975	98.962	97.201	99.04	98.368	97.693	98.338	98.537
98.82	98.042	98.757	97.775	98.611	100.03	97.486	97.972	97.646	98.782	99.139	98.406	98.012	99.61	96.789	97.626	97.998	98.323	98.122	96.812	98.852	97.648	96.76	97.925	97.494	98.126	96.865	98.726	98.479	96.449	97.764	97.498	99.966	98.563	97.99	97.454	98.045	99.61	98.683	98.392	98.726	97.341	99.452	97.756	97.462	97.147	98.398	98.594	98.475	98.018
98.243	97.686	97.783	97.569	98.559	98.367	98.582	98.677	99.288	98.24	97.935	99.332	99.179	99.523	97.521	99.026	98.307	98.639	96.461	97.104	98.038	98.661	97.426	99.914	97.809	97.848	98.719	97.276	98.328	98.096	97.71	97.449	98.272	99.414	98.503	98.353	99.205	98.747	97.89	97.715	98.713	98.537	98.713	97.868	101.05	97.794	98.406	97.519	98.695	98.26
98.322	98.354	97.534	98.287	97.332	98.396	97.806	97.235	99.03	97.26	97.66	96.749	97.905	96.395	97.862	98.239	98.884	99.031	98.992	96.828	98.165	98.128	99.421	98.78	99.134	96.95	98.741	97.709	96.842	98.702	98.381	97.501	97.267	96.02	98.145	98.007	97.962	94.901	97.39	98.956	97.826	99.421	100.34	98.219	97.143	98.838	98.453	99.373	97.715	98.299
108.33	108.87	109.81	109.53	107.94	109.18	107.45	107.05	109.14	109.71	107.51	107.92	107.03	108.49	108.97	109.17	108.96	108.73	107.98	110.75	109.13	109.48	109.13	108.97	108.95	109.19	108.54	108.46	108.63	109.06	108.53	108.62	108.75	109.9	109.26	109.79	107.82	109.79	109.95	108.58	107.76	108.86	108.78	107.94	109.29	106.23	107.57	108.38	108.23	109.85
109.56	106.63	107.52	109.8	109.05	108.02	108.01	108.23	106.49	110	108.68	109.07	108.28	108.27	109.26	108.76	107.98	106.5	108.83	110.28	108.56	107.34	107.72	107.1	108.62	108.12	108.11	108.38	107.97	108.15	108.39	110.62	108.24	105.68	109.07	108.6	109.22	108.96	108.87	107.82	108.97	108.9	107.68	109.07	108.1	108.1	107.95	107.98	108.3	109.28
105.86	105.24	103.8	105.41	105.05	104.59	105.68	104.25	105.7	105.91	104.62	105.18	105.73	106.59	105.3	104.49	105.17	104.19	105.78	106.01	105.65	105.93	105.41	105.12	106.21	104.71	107.13	106.47	105.81	104.38	105.06	106.56	104.61	107	105.29	107.08	104.99	104.09	105.61	105.77	105.81	103.68	104.94	106.94	104.58	105.54	104.59	105.61	106.29	106.24
100.83	98.922	101.59	99.004	102.07	101.47	100.01	99.712	100.78	100.54	99.981	100.06	100.26	99.648	100.58	101.54	100.95	100.29	101.51	100.47	101.4	99.824	101.3	98.757	98.389	101.19	101.51	99.992	99.946	100.06	100.76	101.07	99.277	99.797	100.31	100.25	99.999	101.42	99.97	101.47	98.909	101.09	99.996	99.202	100.13	102.75	99.432	100.47	99.943	98.09
97.487	98.471	100.71	97.211	98.527	98.318	98.018	100.55	98.161	97.744	99.561	97.903	98.668	99.203	97.461	99.523	98.057	98.943	99.924	97.751	98.838	99.357	97.36	100.19	98.824	98.096	99.622	98.571	98.186	97.518	99.083	96.687	98.598	97.96	99.256	98.159	99.063	99.356	98.852	100.78	98.271	97.811	97.396	99.522	98.527	99.229	100.73	97.87	98.436	99.683
97.964	99.04	97.972	98.392	97.922	98.982	97.982	98.084	99.247	98.864	99.287	99.229	97.939	98.121	98.339	96.79	98.21	99.768	97.844	98.119	96.726	99.864	97.363	97.863	97.208	99.282	98.264	98.607	97.467	98.591	97.632	98.391	97.461	99.13	97.566	97.474	97.916	98.75	97.1	96.498	98.976	97.893	97.683	99.421	97.206	97.509	97.378	97.743	96.994	96.738
106.93	106.32	106	106.72	107.16	107.02	107.5	106.49	107.29	106.16	106.59	105.48	103.74	104.83	107.2	106.31	107.74	106.1	106.3	106.58	106.39	106.48	105.75	106.25	105.16	107	107.37	106.71	107.58	105.94	106.8	106.28	106.38	105.56	105.53	106.74	106.87	107.52	106.44	106.02	105.04	107.74	107.6	106.76	106.43	105.13	107.47	107.36	106.76	106.28
97.94	97.79	97.813	97.534	97.07	98.561	98.407	97.59	97.532	97.591	95.958	99.567	98.562	97.248	98.36	97.311	97.1	96.086	98.805	96.389	98.753	97.814	98.952	98.939	97.115	96.459	98.425	97.312	96.525	96.47	98.097	97.873	99.815	99.693	97.896	97.781	99.489	98.66	98.761	97.756	98.855	97.415	97.764	97.86	96.725	97.917	98.57	96.745	98.433	95.558
106.49	104.74	105.63	107.29	105.14	105.59	106.26	106.4	106.26	107.79	105.42	104.78	107.37	106.41	104.9	106.33	104.11	104.16	106.17	105.33	105.58	106.99	106.55	106.12	105.91	106.34	105.9	105.21	105.2	104.33	104.68	104.97	105.5	105.34	103.83	105.44	106.64	104.2	105.64	107.24	104.88	107.04	106.91	105.54	104.63	105.61	105.12	105.37	105.75	105.47
98.019	96.558	98.474	96.884	97.744	98.122	99.097	98.028	98.962	99.679	97.444	98.001	98.268	97.742	97.097	97.577	98.025	100.47	97.599	97.783	97.974	99.424	97.83	98.205	97.648	99.895	96.252	97.998	98.319	98.238	98.16	98.666	96.566	98.226	96.643	98.229	97.021	97.7	98.146	97.482	97.572	99.219	98.241	98.225	98.505	98.312	97.775	98.665	97.967	98.979
106.16	104.53	105.02	104.7	105.53	104.18	104.78	105.51	106.25	105.41	106.92	106.28	105.05	105.11	105.49	104.98	105.56	106.66	105.6	106.19	106.4	105.12	105.94	104.96	106.17	106.07	107.39	104.59	105.48	105.13	105.86	105.84	104.92	104.16	105.13	106.61	105.92	105.84	106.29	104.57	105.8	105.73	105.35	106.07	106.63	107.23	105.4	105.61	104.93	106.74
106.59	107.56	107.76	109.76	108.88	106.91	106.52	107.07	108.12	109.19	108.45	107.85	107.61	106.94	107.59	107.29	108.27	107.38	107.65	108.05	108.62	107.72	106.99	106.18	107.37	106.89	107.75	107.26	107.23	108.41	107.38	108.53	106.57	108.9	108.33	107.6	108.73	107.72	107.37	107.6	107.94	108.26	108.68	108.05	109.08	108.61	108.97	109	109.47	107.92
107.28	106.52	106.38	108.63	107.84	108.76	110.27	109.26	109.01	107.34	106.94	107.18	109.28	107.34	107.4	108.97	108.18	109.08	108.68	109.15	107.98	108.48	109.22	108.18	107.89	107.79	107.9	108.43	105.95	108.25	107.68	108.71	108.75	108.58	107.14	108.13	109.79	107.8	107.02	109.15	108.52	108.55	107.96	107.32	109.17	108.92	108.95	107.86	107.07	107.27
105.22	106.07	106.19	105.42	104.99	107.06	104.74	104.28	106.52	105.66	104.27	106.3	105.79	105.46	105.93	104.74	105.19	105.68	105.05	106.41	106.99	106.28	105.2	104.5	105.57	106.66	105.21	105.76	104.93	106.28	104.33	106.55	106.03	107.24	106.28	104.62	107.09	105.61	103.47	107.13	106.76	106	106.06	105.23	105.53	106.12	104.95	105.74	105.95	106.21
105.51	107.12	106.37	106.39	107.55	105.74	105.62	106.86	105.23	105.06	105.87	106.21	106.02	106.65	104.59	106.99	105.71	107.01	105.37	106.37	105.46	105.93	105.75	105.15	106.07	104.27	106.69	105.37	106.81	105.97	105.6	105.44	105.11	105.77	106.74	107.9	106	107	106.16	105.93	106.93	105.94	105.34	105.82	106.03	105.42	106.38	106.1	106.49	105.9
107.89	108.67	106.72	108.28	108.23	110.37	109.08	107.19	107.5	106.23	109.08	107.95	109.17	107.42	108.15	107.53	108.46	107.43	108.39	108.85	106.08	108.25	108.58	107.99	109.51	106.78	108.79	107.36	107.17	106.6	106.85	106.95	108.26	108.85	107.62	107.76	108.65	106.95	107.44	107.53	106.18	108.18	108.56	107.81	108.09	108.37	107.75	109.07	107.01	107.94
104.75	106.78	105.77	105.62	106.93	104.62	104.5	106.25	105.21	106.49	104.87	106.03	105.29	104.44	106.04	105.8	106.74	107.71	104.1	104.8	104.96	105.78	104.49	105.18	104.14	104.63	108.28	105.84	106.86	104.87	105.02	105.04	106.18	105.83	106.16	105.3	106.15	105.29	105.33	106.08	106.23	104.3	106.19	106.06	107.31	106.23	105.93	104.21	107.56	105.35
107.95	108.79	110.94	110.46	109.36	110.19	109.83	109.97	110.7	111.29	111.4	110.58	110.87	110.51	111.16	110.27	110.11	108.83	108.8	108.77	110.27	111.22	110.76	110.86	110.23	111.39	110.73	110.11	109.01	110.46	109.24	111.52	109.96	111.83	110.21	109	110.25	107.7	111.79	109.17	110.67	109.93	110.2	111.81	109.86	111.05	109.3	110.99	111.07	108.88
108.39	107.47	108.03	108.22	109.41	108.09	109.2	108.56	108.6	108.84	107.23	107.75	110.1	108.84	108.51	109.13	109.31	107.98	108.68	108.9	107.06	108.31	106.16	108.19	106.98	106.51	110.45	110.11	107.56	109.41	107.75	108.87	109.88	108.43	108.03	108.56	108.27	108.79	107.16	108.26	108.66	108.34	107.73	108.26	107.49	108.86	107.22	107.89	108.18	109.05
108.76	107.65	108.54	110.12	109.12	107.8	108.6	108.55	107	108.72	108.75	108.58	107.95	107.3	108.67	108.52	108.51	109.38	106.28	106.21	107.52	108.95	109.19	108.2	107.02	107.71	110.03	109.04	106.75	106.76	107.69	109.15	108.01	109.75	108.35	106.77	108.69	108.8	108.06	108.07	107.56	107.98	107.43	107.58	108.59	108.75	109.18	107.83	107.09	106.5
101.72	101.05	100.3	99.52	100.71	100.12	100.21	99.392	99.589	99.57	98.826	101	101.29	98.616	100.43	101.07	100.31	101.51	100.18	99.322	99.45	101.02	99.583	99.857	99.779	99.976	101.84	101.09	100.7	99.231	100.5	100.68	99.695	100.88	98.587	101.61	99.532	98.636	100.2	99.18	99.978	100.91	99.847	100.53	101.26	99.823	100.96	100.08	100.86	100.97
105.86	107.12	106.28	108.02	106.85	106.88	106.69	105.3	105.95	106.16	107.23	107.65	106.83	106.04	106.12	106.72	105.51	106.78	105.96	106.1	107.35	105.62	105.32	105.95	107.08	108.2	106.95	108.11	105.56	106.19	106.92	108.69	107.12	105.58	107.77	104.88	107.62	105.86	105.86	107.66	108.01	107.76	107.4	106.92	106.44	106.63	107.58	107.81	106.71	106.37
100.31	98.471	99.265	100.18	99.357	98.253	99.986	99.293	98.658	98.169	99.687	99.128	100.51	97.974	97.755	99.37	98.645	97.455	99.688	98.187	99.032	98.96	99.813	98.077	99.234	99.255	100.57	100.1	96.688	98.951	99.837	99.496	100.45	100	98.889	99.432	98.701	97.588	99.356	98.651	98.942	99.542	97.941	98.076	99.138	99.015	97.793	99.834	99.787	100.3
107.1	106.71	104.94	106.15	105.66	105.88	106.71	105.17	105.43	106.33	104.75	105.84	106.63	105.36	106.27	106.11	104.09	104.95	103.68	104.58	105.67	105.03	104.4	104.98	107.45	106.53	104.53	106.83	106.46	106.74	105.76	106	105.33	104.73	107.02	104.96	104.97	106.46	105.34	106.71	105.67	106.15	105.06	103.91	107.43	105.53	106.2	107.24	106.29	104.53
109.4	107.63	108.63	109.28	108.34	108.28	108.75	108.3	108.42	108.11	108.1	108.86	107.31	108.26	109.4	109.71	108.55	108.85	108	110.06	109.03	109.34	108.08	107.63	107.82	108.44	107.46	108.35	106.96	108.68	110.01	110.85	109.31	107.88	107.85	108.02	108.4	109.14	108.99	108.73	107.83	109.3	108.58	108.18	109.31	108.51	108.3	107.38	109.06	108.81
104.72	105.57	105.53	105.76	104.62	105.3	105.94	106.71	106.65	104.9	105	106.52	104.65	104.42	105.4	106.95	106.23	105.97	105.16	105.24	105.76	104.6	104.11	104.62	105.58	105.07	106.46	104.69	105.72	105.85	106.09	104.15	105.97	105.77	105.22	106.9	106.42	104.96	105.53	105.19	104.53	106.04	106.56	105.54	105.28	105.07	105.83	107.45	105.16	105.1
106.59	105.23	106.54	107.82	106.55	105.04	105.22	106.58	105.76	107.65	106.14	106.54	105.64	107.01	107.32	105.29	106.01	105.99	105.68	107.44	106.78	105.96	107.21	106.29	104.56	107.4	105.24	106.76	107.34	105.32	106.25	106.12	106.81	106.34	106.44	104.96	106.12	106.13	106.13	106.56	106.97	106.22	105.88	105.97	106.95	107.58	106.31	107.12	105.51	107.27
106.44	106.92	106.29	103.79	106.19	105.41	104.64	105.94	105.11	105.1	106	104.88	104.92	106.14	104.83	103.7	106.28	106.6	104.52	105.58	105.94	104.77	105.99	104.14	105.09	104.63	106.21	106.32	107.52	105.25	105.92	106.48	105.01	105.25	104.93	105.03	106.29	106.06	105.3	106.12	105.84	106.53	106.91	105.99	106.05	105.6	104.5	105.57	104.68	105.21
108.96	108.72	108.59	108.43	108.57	107.46	107.2	107.82	108.39	108.46	106.23	107.92	107.19	107.68	106.97	108.71	108.26	109.44	106.18	107.98	108.79	107.29	108.23	107.76	106.18	107.18	108.21	109.22	109.01	108.82	108.3	107.49	108.19	108.03	109.16	107.27	106.9	107.12	109.35	109.3	107.41	109.55	109.43	108.66	106.97	108.76	108.74	108.66	108.08	107.47
99.407	97.285	97.012	98.461	98.899	98.463	97.742	95.653	97.941	97.415	96.956	97.421	98.724	97.392	98.475	98.874	97.901	97.841	97.945	97.884	98.214	98.182	98.516	99.04	99.246	98.29	97.176	97.959	97.625	97.39	96.31	98.33	97.131	96.037	99.213	97.214	99.528	97.286	98.267	98.083	98.149	96.471	98.655	97.974	97.849	97.997	97.677	96.576	98.404	98.548
108.38	106.35	107.76	109.42	109.01	107.92	109.32	107.82	108.26	109.08	108.95	106.35	107.87	108.73	107.41	108.19	108.76	109.3	109.73	107.47	108.88	108.57	107.57	107.46	108.37	107	108.8	110.05	109.86	106.88	110.88	106.91	107.44	110.68	109.07	107.82	107.42	107.76	109.63	109.2	107.5	108.51	107.07	108.56	108.5	107.82	108.24	107.89	109.25	109.01
105.67	106.17	104.24	105.31	104.97	106.37	105.54	106.73	105.54	105.1	105.7	106.57	105.69	106.69	105.53	106.86	104.6	106.01	105.93	106.01	105.22	105.69	107.65	105.82	105	104.89	105.22	104.41	104.69	104.81	104.82	106.14	107.04	106.16	106.27	105.04	106.35	106.8	105.86	104.69	105.74	105.46	107.1	104.39	105.55	107.19	107.46	105.72	106.16	107.25
100.53	102.4	99.951	101.2	100.36	99.994	100.77	99.998	101.62	100.9	99.675	100.4	101.08	101.25	100.56	102.2	101.36	100.63	100.26	101.92	102.27	100.39	101.58	100.4	100.82	101.39	102.12	100.23	100.39	102.32	99.357	101.45	100.96	99.524	100.54	100.45	101.4	103.77	100.68	101.25	101.96	100.51	101.49	100.91	101.45	100.27	102.22	100.38	101.27	100.08
101.82	100.82	98.634	100.76	99.178	101.67	101.18	101.23	99.592	100.4	98.828	102.45	100.64	99.539	103.06	99.401	100.98	99.101	100.84	99.407	100.2	100.33	101.02	99.591	99.793	100.64	100.55	99.529	100.68	100.69	101.17	99.963	100.03	99.931	101.53	101.56	99.772	100.15	99.736	101.4	100.01	100.75	101.17	98.762	101.63	101.17	100.68	100.29	100.61	100.83
106.82	106.9	105.69	106.84	104.32	107.02	105.08	105.24	106.13	105.1	105.11	105.54	106.04	104.96	105.24	105.19	104.93	105.32	107.25	105.98	104.46	104.38	105.07	106.2	104.91	105.76	106.57	105.21	105.16	106.26	106.03	105.29	106.26	105.83	105.28	104.71	106.09	105.11	107.6	104.6	104.39	105.73	105.36	104.63	106.88	104.79	104.82	104.38	103.92	105.29
106	105.27	106.04	105.28	105.95	105	104.95	105.78	106.11	104.83	105.51	103.79	105.34	105.14	106.17	105.31	105.66	105.09	106.19	104.84	106.49	105.71	106.43	104.02	106.16	105.21	104.94	106.87	105.3	105.7	104.63	106.03	105.92	104.64	105.49	104.68	106.09	106.22	105.43	105.97	104.07	105.68	104.17	107.09	103.68	105.43	105.47	104.84	105.89	106.18
108.51	107.85	108.61	107.33	107.72	110.23	107.02	107.86	106.91	108.81	107.92	109.4	107.8	107.41	107.48	106.88	107.25	107.26	106.45	107.21	108.13	108.49	107.03	109.53	108.45	108.18	109.58	107.59	107.99	108.42	109.06	107.29	108.74	108.41	107.34	107.41	107.86	108.55	107.71	107.84	107.27	107.12	106.98	108.29	107.33	108.36	107.51	108.61	106.86	107.74
96.923	96.29	97.688	98.956	98.666	97.886	98.023	97.419	98.436	97.91	98.741	97.507	96.492	99.125	97.553	97.067	98.125	97.922	97.564	98.461	98.774	96.821	97.646	98.604	98.494	97.904	99.975	98.814	98.41	98.376	98.072	97.363	97.857	98.69	98.135	98.34	97.599	97.608	97.453	97.524	98.029	98.061	97.941	98.608	98.148	98.138	97.436	96.928	98.573	97.901
99.527	98.826	101.55	100.8	101.18	99.515	100.36	99.904	101.12	99.057	100.37	99.009	99.888	101.26	98.493	99.887	100.05	99.298	99.031	100.09	98.833	99.18	99.587	102.55	98.372	101.55	99.391	99.501	101.94	99.357	98.732	101.29	100.04	99.391	100.08	99.542	99.465	101.66	99.39	99.172	99.525	99.791	98.964	100.03	102.21	98.662	99.51	100.45	98.844	98.928
109.89	110.16	109.2	110.69	110.19	110.7	109.99	110.88	111.53	111.51	109.39	109.48	112.05	110.08	109.48	110.73	108.76	110.24	109.94	110.26	111.19	110.84	109.89	110.78	111.42	110.02	109.57	108.49	110.6	111.83	110.53	111.01	110.12	110.42	110.62	110.18	108.68	110.06	109.71	110.01	110.71	110.87	109.15	112.34	110.89	110.31	110.19	109.86	111.49	109.19
105.75	105.19	105.95	105.14	105.03	105.35	105.04	106.63	107.01	105.03	104.7	106.35	105.99	104.66	104.2	105.64	105.41	107.22	105.97	106.82	105.92	105.46	105.45	105.98	105.95	107.6	105.33	104.83	107.26	106.47	105.27	106.19	105.8	105.64	104.1	105.63	105.65	106.07	104.75	105.65	104.16	104.84	105.98	103.95	105.36	104.8	106.15	105.62	105.19	104.17
105.84	106.65	105.12	105.66	106.81	106.84	106.68	107.28	106.06	106.85	105.85	105.53	106.09	106.57	105.12	107.93	106.36	107.69	106.36	106.08	107.78	106.18	105.97	107.43	106	105.48	107.88	106.85	106.36	107.29	107.05	106.25	107.07	105.28	107.77	108.14	106.35	108.09	106.96	105.28	105.47	105.42	107.02	107.96	106.35	107.25	106.63	106.84	106.55	106.32
106.32	106.65	106.03	106.61	106.81	105.84	105.08	104.61	105.52	106.99	106.85	106.38	105.89	105.56	106.49	106.86	106.64	105.82	106.46	106.84	107.29	105.56	105.7	104.91	107.71	106.57	107.86	105.67	106.88	107.32	106.34	106.5	106.58	106.49	106.22	104.63	105.29	106.56	106.78	105.58	106.15	105.94	107.67	106.67	107.01	107.47	105.52	107.28	105.43	105.68
108.17	107.81	108.94	109.3	107.92	108.2	108.27	108.15	108.28	108.94	109.35	108.4	107.8	109.57	107.43	107.16	108.03	109.5	107.1	108.96	108.06	109.4	106.89	109.27	106.98	107.73	108.34	108.18	108.38	107.75	108.77	107.84	107.89	110.02	108.58	107.9	109.71	109.14	108.13	108.2	108.64	108.52	108.89	108.79	108.43	108.63	108.11	108.03	107.96	107.99
96	98.966	98.176	97.933	97.804	98.337	98.986	97.21	97.835	98.302	98.937	97.951	97.338	99.355	97.89	97.276	97.182	98.321	98.693	97.82	98.173	98.846	98.638	97.806	97.556	96.274	98.091	98.754	98.23	97.42	97.079	99.787	98.304	96.914	98.823	97.278	98.457	100.12	97.324	98.077	97.702	97.215	98.578	96.602	97.636	98.653	97.066	98.437	97.163	96.74
108.03	107.84	109.1	109.17	107.1	108.24	107.34	108.84	109.68	108.39	107.42	108.97	107.98	108.1	108.71	108.02	109.62	107.03	108.23	108.24	108.21	109.58	108.06	108.29	106.62	108.09	109.05	107.54	107.91	107.82	107.25	108.25	108.13	108.04	108.12	109.15	108.5	108.69	107.98	107.17	107.85	107.37	106.64	107.8	107.47	109.42	107.76	108.31	106.89	108.46
109.05	111.55	110.34	109.33	110.18	110.76	110.53	109.49	109.72	111.27	110.86	110.54	109.62	109.3	111.05	110.82	109.01	109.96	110.11	111.37	110.28	109.9	110.65	110.44	111.24	110.57	110.46	110.59	110.18	109.79	111.89	110.58	112.16	109.91	108.94	111.01	109.88	111.2	109.67	111.13	110.27	111.17	111.63	111.21	109.81	109.89	111.62	109.86	109.58	110.31
107.7	108.94	108.44	107.54	108.77	106.33	107.99	109.13	106.69	108.28	108.55	108.18	106.26	109.59	107.52	107.39	107.65	109.33	107.68	108.26	107.7	107.53	109.2	106.09	108.22	106.76	107.73	108.14	107.83	108.5	107.65	107.86	107.7	108.24	108.23	108.59	107.53	107.88	108.01	106.96	109.37	107.57	108.44	108.95	107.66	108.66	108.05	107.61	107.72	107.42
108.19	105.6	106.48	104.33	105.11	106.74	105.91	106.48	107.86	106.62	104.79	105.29	105.78	106.32	105.79	106.93	106.98	106.25	105.15	106.79	108.07	107.48	105.7	106.71	107.15	106.84	107.1	105.84	104.96	105.95	107.41	107.32	105.96	106.11	105.76	107	107.49	108.27	106.76	105.93	106.14	106.26	104.82	105.68	106.26	105.48	107.59	106.59	108.14	105.36
105.11	106.53	104.85	105.41	104.21	105.37	105.29	105.78	105.68	105.87	105.75	104.59	104.79	105.08	106.32	106.1	105.71	104.54	106.11	105.63	104.67	106.31	105.01	104.27	105.83	105.27	105.28	106.68	106.19	104.62	105.1	106.73	107.28	104.84	104.94	104.78	107.15	105.92	103.9	105.37	104.55	106.36	104.51	104.64	103.94	105.96	104.18	104.49	106.86	104.92
104.8	105.39	106.68	106.5	105.49	104.81	105.17	105.01	106.56	106.46	106.05	106.07	106.46	105.04	106.9	106.57	104.94	105.49	104.92	105.06	108.1	106.38	104.89	104.22	103.62	105.78	105.38	106.16	104.29	104.97	106.16	104.97	105.18	106.43	106.31	105.89	106.12	107.05	106.86	104.35	105.24	106.72	105.58	105.59	104.34	106.06	107.07	107.2	107.01	107.34
100.38	100.01	100.62	100.56	99.554	99.498	100.53	100.38	102.93	100.53	98.877	100.69	100.09	99.779	102.93	100.27	100.31	101.5	100.3	99.026	99.719	99.425	98.806	99.565	99.791	99.56	100.6	99.842	101.53	101.15	99.762	99.41	101.22	100.99	99.927	101.12	101.24	99.675	99.858	99.022	98.751	101.14	97.954	99.094	99.762	99.531	99.806	99.205	99.701	101.94
106.87	109.29	109.15	108.61	108.49	107.86	107.97	107.92	107.91	107.71	107.84	108.24	108.12	107.95	107.99	109.55	109.71	107.7	108.29	108.07	106.34	107.54	108.9	109.33	109.87	108.44	108.28	108.57	106.92	107	108.36	108.24	108.19	107.31	108.78	107.99	107.75	107.83	107.56	108.07	107.89	108.38	106.46	108.85	107.6	107.89	107.22	108.28	107.58	107.32
105.48	106.23	105.01	105.94	106.13	105.61	105.04	105.41	104.14	105.17	107.16	104.62	105.42	106.03	105.01	104.93	105.96	105.15	105.15	105.93	104.38	105.4	105.16	105.57	105.94	104.44	105.5	104.12	106.11	105.22	104.29	104.7	105.76	106.55	106.21	105.27	105.88	105.04	106.08	106.01	105.87	105.85	105.22	106.13	108.05	105.34	106.28	104.41	106.51	106.3
97.791	97.774	98.806	98.134	97.35	97.876	98.588	98.427	98.498	98.634	98.308	97.422	99.903	98.972	99.706	99.233	98.602	98.061	97.634	97.431	99.492	99.142	98.528	97.606	97.875	99.238	97.829	97.106	97.97	98.091	98.155	96.42	96.757	97.397	99.437	98.174	99.008	98.046	99.016	99.566	98.274	97.663	99.266	98.251	100.33	97.795	98.541	98.148	98.566	97.507
105.92	106.43	107.29	107.2	105.61	106.3	107.06	105.66	107.36	105.88	105.24	105.4	106.36	105.69	106.88	107.08	107.65	106.6	105.93	108.32	106.85	105.09	105.58	107	106.31	107.68	105.56	108.05	106.48	105.21	106.14	105.43	106.93	106.15	105.22	106.26	106.31	107.94	106.45	105.86	105.88	105.55	105.86	105.89	105.84	107.46	107.27	107.22	105.12	105.69
103.13	102.92	102.78	103.52	102.71	102.34	102.68	101.53	104.23	103.52	103.36	102.98	103.06	103.65	103.74	101.46	103.16	102.32	103.88	102.48	103.22	101.28	101.58	103.23	102.63	103.64	102.88	103.05	104.54	102.3	102.24	101.86	103.67	101.74	103.76	103.3	104.4	102.47	101.41	102.59	102.1	103.16	101.8	103.79	103.16	103.15	102.86	103.61	102.62	104.18
106.73	107.45	108.73	105.63	105.97	105.62	107.45	106.11	106.01	106.8	105.92	106.45	107.19	106.45	106.64	105.57	107.67	106.06	107.4	105.42	106.19	106.15	104.77	106.1	106.41	106.88	106.22	107.37	108.15	106.38	106.94	106.16	104.31	105.69	107.73	105.25	106.85	106.16	106.36	105.45	106.27	106.41	105.09	104.79	107.35	106.34	105.4	106.28	106.4	106.49
110.67	111.46	111.41	110.6	108.81	110.17	109.31	110.09	110.29	109.55	111.49	109.56	111.2	111.83	110.43	111.29	109.53	109.33	109.87	109.58	109.44	110.23	110.52	111.4	108.23	110.85	108.85	111.62	111.21	110.69	109.51	110.48	111.73	111.32	108.88	111.36	109.72	112.03	110.41	110.96	109.77	110.42	111.13	109.22	109.86	109.06	111.18	110.63	109.85	112.25
108.05	108.26	107.88	108.7	108.8	106.73	107.36	108.02	107.48	106.82	108.2	106.38	108.32	107.79	107.98	107.65	107.27	106.83	108.37	107.38	109.46	108.91	107.4	107.75	107.63	108.12	108.94	108	107.71	106.54	108.94	108.46	108.92	107.91	107.53	107.19	107.39	108.44	107.73	106.87	106.54	108.42	106.81	108.38	108.74	108.08	107.61	106.65	107.68	108.67
108.19	109	109.59	107.44	107.68	107.66	108.32	108.89	107.66	107.58	109.3	107.77	108.87	108	108.85	108.84	108.13	109.18	109.66	108.09	109.08	107.74	107.22	110.24	108.85	108.95	108.7	108.61	108.07	107.88	108.5	107.6	108.72	107.94	108.68	108.83	108.85	107.28	108.72	109.33	110.24	109.51	109.53	108.07	108.31	108.29	108.08	109.78	109.2	108.36
100.96	99.975	99.65	101.41	101.77	100.1	99.205	99.95	99.628	99.843	100.03	101.32	102.42	100.47	99.099	100.58	99.82	101.54	100.37	99.372	100.24	101.52	99.502	100.14	100.47	100.01	100.66	100.11	100.73	100.17	100.33	100.45	102.15	99.65	100.78	100.24	101.36	99.776	99.93	99.394	100.56	100.03	101.28	100.86	99.913	100.51	100.72	100.06	99.492	100.47
110.94	109.39	110.17	110.08	110.71	110.77	110.86	109.13	110.01	108.56	109.93	108.32	110.84	110.08	110.76	109.11	111.08	110.31	110.09	110.56	110.4	110.67	111.87	112.2	110.02	109.99	110.49	109.62	109.56	111.59	111.67	109.33	109.09	111.17	112.32	109.82	110.52	110.7	110.42	110.25	109.2	109.75	109.82	110.24	108.94	111.46	110.91	111.7	111.14	110.87
110.8	110.02	110.85	109.91	110.14	109.48	110.14	111.09	110.51	111.85	109.63	110.77	110.01	110.23	109.51	112.5	110.96	111.48	109.91	111.27	109.44	109.8	110.76	109.97	110.43	110.57	110.81	110.72	109.06	109.53	111.15	112.6	111.16	110.3	110.69	110.42	110.11	109.63	110.47	109.02	111.42	110.59	111.21	109.7	109.23	110.42	111.02	109.93	109.12	110.52
107.46	106.5	107.08	107.68	106.07	108.34	109.29	106.75	110.24	107.22	106.42	108.43	108	108.47	108.95	108.85	108.26	107.73	107	108.47	107.6	106.43	107.71	108.26	108.98	108.09	107.58	106.55	106.81	107.88	106.67	107.47	107.13	108.1	107.55	108.49	108.21	107.87	108.13	106.72	109.89	108.6	108.36	106.65	108.03	106.7	106.16	107.19	107.25	108.98
105.92	105.35	105.99	107.03	106.47	106.39	106.12	105.57	105.73	106.88	105.71	105.18	104.96	105.81	106.61	105.53	105.73	105.39	105.72	105.66	106.26	106.27	105.61	106.47	105.51	106.86	104.85	104.31	106.36	106.39	104.49	104.4	105.75	103.94	105.59	105.17	106.24	105.57	106.27	104.18	105.85	105.16	104.18	104.56	106.02	106.45	106.1	105.37	105.16	105.15
105.3	105.33	105.46	105.58	106.18	105.54	104.92	105.69	105.78	106.53	105.79	105.48	106.13	104.69	106.1	105.85	105.38	106.17	106.28	105.98	106.95	105.07	104.08	105.75	105.62	106.44	105.11	106.3	106.54	105.52	104.34	104.79	104.33	106.07	105.43	104.48	104.86	104.46	105.95	104.74	104.74	106.98	106.19	105.07	106.58	104.29	105.02	105.64	106.28	105.24
111.42	110.47	110.58	111.06	110.27	110.46	110.7	110.74	109.9	110.8	111.2	109.39	110.22	110.71	110.48	110.68	109.92	111.45	111.22	111.09	110.39	111.81	111.46	110.02	109.61	111.26	111.38	109.92	110.99	109.06	110.92	109.43	109.85	108.67	111.93	108.13	109.72	109.53	110.35	111.27	110.8	110.31	110.95	110.77	111.33	110.12	110.58	110.09	109.97	111.64
109.8	110.32	109.98	110.42	112.63	110.73	110.57	108.52	109.57	109.94	110.76	110.03	110.01	110.55	109.18	109.6	110.94	110.46	110.79	110.39	110.12	110.24	109.74	109.28	109.69	111.37	110.39	110.49	111.58	108.45	109.85	109.95	109.64	109.11	110.13	108.74	109.76	111.56	110.39	109.71	111.22	111.51	111.3	110.67	109.35	110	110.47	110.49	110.27	110.44
98.369	98.637	98.485	97.808	97.545	98.173	96.596	98.644	97.184	97.751	98.339	98.106	98.634	97.544	98.322	99.021	97.864	97.943	98.208	97.446	98.098	100.14	99.798	98.291	99.423	97.827	96.721	96.981	97.418	97.538	98.859	96.993	98.34	98.299	98.128	98.18	99.166	98.387	98.917	97.964	97.995	98.898	97.888	98.189	97.836	99.167	98.08	97.309	98.038	98.279
106.27	106.24	105.85	105.02	105.64	106.55	106.39	105.11	105.17	106	104.86	105.55	105.79	106.12	105.59	106.12	106.9	106.07	106.25	103.67	106.55	106.68	104.78	105.3	106.37	106.11	105.5	104.7	107.1	106.22	106.6	106.79	105.49	105.59	107.2	106.07	105.24	105.14	105.19	105.59	105.89	105.48	105.97	105.47	105.7	106.14	105.01	107.37	106.41	106.36
104.85	104.92	105.79	106.43	105.44	105.62	104.27	104.16	106.21	105.08	105.63	105.25	106.14	106.84	105.69	106.51	104.72	103.88	105.42	104.39	106.73	103.53	105.18	105.15	105.66	105.47	105.13	105.27	105.38	104.89	105.41	104.56	104.67	105.72	104.36	106.47	106.95	104.97	104.17	106.88	106.04	105.89	104.78	105.43	105.37	104.79	104.1	105.48	104.61	107.08
97.669	98.573	98.568	98.284	99.37	97.335	97.739	97.827	94.816	99.13	99.062	98.093	95.755	96.35	97.322	99.699	96.946	97.668	97.735	98.609	96.653	98.039	98.53	98.153	99.487	97.877	98.022	97.693	97.904	98.394	97.75	97.878	96.574	99.765	96.771	97.784	98.069	97.037	98.264	98.429	98.334	98.925	97.018	97.769	98.815	97.984	97.166	99.681	99.819	99.047
98.895	99.254	100.53	98.042	97.953	98.398	99.518	98.818	97.688	101.04	98.38	99.837	100.25	97.367	99.632	98.99	99.489	99.022	98.351	98.711	99.735	99.102	99.408	99.048	99.014	100.19	99.161	98.856	99.773	98.068	97.778	98.765	98.782	98.818	99.106	97.008	98.248	98.323	100.11	98.563	100.63	97.227	99.328	99.003	98.699	98.361	99.159	98.259	99.567	99.087
105.11	106.08	106.36	105.38	107.42	106.77	105.18	107.3	107.52	106.83	106.98	106.41	105.41	105.82	105.06	107.08	105.83	107.69	108.77	106.51	106.05	106.08	106.87	104.82	105.7	106.92	106.05	106.53	106.33	106.29	105.08	105.99	107.19	105.9	103.81	107.22	106.37	106.84	106.76	106.33	106.55	106.57	106.58	104.75	105.57	105.65	106.54	104.63	107.49	107.01
107.84	107.85	107.29	108.39	107.24	108.03	107.19	108.03	108.07	108.14	108.16	108.1	107.12	110.01	108.09	108.18	107.14	107.06	108.1	108.43	108.03	107.81	108.22	108.34	109.1	107.66	108.97	110.41	108.63	107.96	108.35	106.94	107.15	108.12	108.7	106.84	108.13	108.73	107.82	107.87	110.4	106.63	106.69	106.59	107.92	107.83	107.34	108.02	108.18	106.54
106.73	104.62	106.16	105.1	105.2	107.57	105.98	104.45	106.1	105.08	104.48	105.62	106.8	106.71	107.32	106.32	106	105	106.56	107.1	104.61	104.47	107.73	106.24	104.94	105.14	107.3	104.64	105.57	105.75	105.34	105.71	104.98	106.42	103.75	104.91	106.96	105.12	107.89	104.58	103.06	108.16	105.87	105.44	105.28	106.11	104.31	105.55	103.58	105.65
106.55	106.87	103.46	106.36	106.47	105.69	107.14	104.75	104.89	106.07	104.96	106.57	104.74	105.47	103.88	104.28	104.94	106.36	106.11	107.15	106.44	105.99	105.43	105.85	106.43	106.33	103.69	105.98	105.11	105.49	104.72	105.83	105.32	105.92	105.24	105.15	106.4	103.94	104.29	106.06	106.12	104.29	105.25	105.03	105.7	104.96	106.6	107.51	105.43	106.22
98.15	97.514	98.493	99.026	98.145	98.712	97.284	97.671	99.192	98.311	97.828	100.04	100.13	97.457	96.923	97.125	98.396	96.956	98.387	97.152	99.33	98.637	98.743	96.083	98.147	97.935	98.411	96.002	99.149	97.259	98.345	97.691	97.891	98.372	97.63	99.673	97.041	97.284	96.827	96.241	97.776	98.066	96.647	97.438	97.258	97.23	98.709	97.08	99.519	96.486
107.96	106.25	107.61	105.44	106.93	108.18	107.34	105.92	105.52	107.84	106.1	106.04	106.55	106.89	104.74	105.69	106.61	106.7	105.34	107.49	105.2	106.72	106.14	106.54	104.96	107.12	106.64	106.63	106.95	106.79	107	105.67	105.34	105.3	104.12	106.74	107.6	106.81	106.16	105.29	108.78	106.17	105.9	106.6	106.46	107.36	107.73	106.22	105.68	106.49
105.65	108.07	104.52	104.43	104.27	107.3	104.5	104.45	105.57	104.38	104.66	108.07	104.19	106.86	105.94	106.8	104.81	103.56	105.57	105.17	105.11	104.39	105.85	105.58	105.63	105.34	107.77	106.36	104.57	104.86	105.77	104.78	106.05	106.32	106.11	104.64	106.45	107.36	106.11	107	106.18	106.27	104.87	105.27	104.47	105.74	104.73	105.57	104.76	106.62
107.05	109.2	108.77	106.92	109.33	109.2	107.16	109.33	108.72	107.7	109.4	109.32	107.89	107.84	108	108.14	108.95	108.09	108.62	107.1	108.58	107.55	106.08	107.75	107.37	108.08	107.25	108.81	108.18	109.03	110.45	107.77	108.98	107.28	106.4	109	104.86	107.29	107.75	107.48	107.31	106.92	107.59	108.61	107.22	107.97	108.92	106.69	108.97	106.5
106.11	105.79	105.59	105.68	105.24	105.55	105.25	104.38	105.08	106.65	105.9	105.13	105.64	105.74	105.49	104.57	106.32	105.65	107.85	105.34	106.42	105.18	105.01	106.02	108.18	104.84	105.57	104.98	105.12	105.75	106.08	106.47	104.84	104.91	104.86	107.59	105.01	106.37	105.38	106.03	106.43	104.66	104.41	106.32	105.4	106.36	104.88	106.88	106.73	106.31
104.6	104.98	106.15	107.67	104.92	106.36	107.93	104.06	104.63	105.3	104.47	104.75	104.36	105.31	104.51	106.86	108.05	105.4	105.57	104.28	105.57	107.15	104.82	106.82	104.66	105.71	105.34	105.36	105.16	105.68	105.65	105.5	103.64	106.83	105.67	106.01	105.12	105.45	107.26	107.08	105.44	105.28	105.42	106.08	105.54	105.36	105.19	105.51	103.4	104.05
109.46	107.99	108.36	108.04	107.99	109.83	109.2	108.42	108.05	108.25	109.8	109.41	107.95	108.53	108.68	107.72	109.33	109.4	106.92	109.07	108.11	107.75	107.11	108.66	107.06	107.54	108.93	109.18	108.17	107.41	109.42	108.5	109.5	110	108.87	107.96	109.52	107.29	108.34	109.8	110.41	107.79	108.37	108.48	107.8	109.93	109.89	109.31	109.08	109.09
104.87	106.36	104.59	105.88	105.56	106.19	105.09	106.96	105.49	105.3	106.34	105.21	105.49	106.17	105.74	105.16	106.43	105.58	104.92	105.91	104.88	106.39	105.49	105.93	105.76	106.28	104.98	105.64	105.87	106.54	106.02	105.91	105.2	106.62	107	106.42	106.8	105.15	105.79	106.96	106.54	104.62	105.37	106.23	106.3	104.95	107.05	106.57	105.19	106.66
106.74	106.85	105.17	106.92	107.04	107	105.94	107.44	105.56	106.18	107.07	106.42	107.07	106.69	105.76	106.77	106.81	105.81	105.89	107.91	105.81	107.42	105.18	107.98	106.91	106.53	105.81	105.24	106.7	108.06	106.21	107.59	105.8	106.73	106.3	107.73	106.46	107.68	106.84	107.26	108.49	106.15	106.06	107.19	106.54	106.51	106.55	107.15	105.66	106.8
105.24	105.53	105.15	104.78	105.85	105.32	105.47	104.08	107.03	106.07	104.76	105.1	107.16	105.08	105.86	107.84	105.31	104.73	106.38	107.17	105.63	105.68	105.45	104.73	106.51	106.18	105.79	104.16	105.35	106.48	107.3	106.56	105.05	104.61	105.69	106.94	104.78	106.52	105.86	106.04	106.51	106.81	105.93	106.12	106.74	105.31	104.62	105.62	106.31	106.13
105.79	105.14	107.21	103.63	106.85	107.45	104.08	105.48	105.52	105.4	103.96	104.82	105.4	104.85	105.23	104.45	106.8	105.5	105.48	105.83	105.02	106.47	106.6	105.72	105.56	106.04	105.18	105.35	105.14	104.61	105.79	106.34	105.84	106	106.01	104.57	105.34	104.69	106.02	107.06	105.03	105.84	106.26	106.61	106.21	106.05	104.16	105.15	105.14	104.78
108.05	106.1	107	106.05	106.87	106.76	105.84	106.92	104.92	104.82	106.29	106.48	106.98	105.27	105.12	105.73	106.31	106.71	105.63	107.17	105.58	106.83	106.79	107.34	106.47	105.33	106.95	105.51	106.43	106.3	106.39	106.81	106.2	105.12	106.74	105.25	103.65	104.96	107.57	106.32	105.29	106.26	106.19	104.97	105.87	108.26	107.32	106.29	106.18	106.23
104.8	105.92	106.14	106.58	105.62	105.18	106.47	105.18	106.19	106.24	106.21	105.91	106.4	105.77	106.59	107.82	105.02	105.67	105.57	105.07	106.17	105.68	106.68	105.26	107.1	106.07	105.46	105.29	108.77	105.34	104.75	105.97	106.76	104.76	105.86	105.98	104.62	105.42	103.81	104.09	105.29	106.24	105.75	104.62	106.47	106.58	107.31	105.94	105.41	104.01
108.7	109.33	107.76	108.27	108.38	109.13	110.54	107.78	107.05	108.83	108.8	110.81	109.36	108.63	110.58	107.38	107.96	108.3	109.18	109.12	109.08	109.09	109.08	109.01	108.14	107.91	106.66	107.82	107.78	108.42	109.79	106.97	109.16	108.87	109.68	109.46	108.63	108.84	109.27	109.06	108.81	110.5	109.31	107.94	109.01	108.65	109.13	107.57	108.46	108.99
109.48	109.37	108.93	108.39	109.68	107.88	107.88	108.26	108.82	107.35	109.26	109.14	108.08	107.93	107.48	108.87	109.58	108.95	108.97	108.64	109.2	108.76	108.85	107.05	108.96	109.02	108.5	107.38	107.95	107.87	109.26	108.76	109.06	109.84	108.76	108.36	108.09	108.16	108.72	108.32	109.52	108.35	108.54	108.22	110.26	108.71	108.85	109.03	108.49	107.27
104.43	103.69	106.31	106.1	106.41	105.65	103.75	106.28	104.48	106.05	106.71	105.38	105.12	103.8	104.42	106.15	104.91	105.67	105.68	105.33	104.95	105.06	106.61	105.98	105.18	105.51	103.82	105.27	105.2	105.1	104.59	105.04	107.52	104.1	105.63	105.45	104.46	106.02	106.08	106.86	103.97	105.13	104.95	106.08	106.89	104.93	104.78	104.93	106.84	107.08
99.983	98.05	96.435	98.874	98.579	99.007	99.461	98.313	97.316	99.194	97.27	100.31	97.737	98.878	97.194	98.527	97.066	98.031	99.118	98.133	98.334	98.807	97.441	99.198	98.243	100.47	96.878	97.911	97.839	97.046	96.392	98.656	97.502	98.451	99.073	98.951	96.154	98.053	98.536	98.968	97.802	98.453	97.615	97.651	97.162	99.146	98.815	98.364	99.475	98.262
98.625	98.069	98.733	98.146	97.339	97.569	96.727	98.841	97.985	99.226	98.605	97.411	99.123	96.864	98.185	98.989	98.203	99.021	97.082	98.474	97.332	98.799	98.256	97.651	97.265	98.828	97.337	98.326	98.143	96.939	97.992	96.848	97.733	98.207	99.365	98.304	97.121	97.891	98.439	99.134	97.684	98.356	97.6	96.294	97.484	97.505	96.572	97.272	96.905	99.136
107.71	107.83	108.82	108.63	108.3	107.84	107.49	107.24	107.07	109.96	107.99	109.31	107.25	106.85	108.11	106.53	107.86	107.42	108.19	106.47	108.72	108.36	108.17	107.36	108.5	107.74	108.2	108	108.52	108.66	105.17	108.5	107.97	106.78	107.54	108.9	108.7	107.73	108.82	108.51	109.84	109.45	107.93	107.38	106.96	107.23	107.97	108.32	107	108.12
110.34	110.81	110.48	110.6	110.19	112.6	109.66	110.87	109.86	111.79	110.25	110.99	111.09	111.01	110.78	111.6	110.48	109.87	110.45	111.59	111.54	111.41	112.38	111.38	111.31	111.93	110.24	111.43	110.5	109.71	110.44	112.8	109.74	110.66	109.63	112.04	110.56	110.19	110.82	110.69	109.93	110.27	110.9	110.03	110.39	110.3	110.03	110.92	111.08	110.55
99.238	101.36	96.016	98.799	99.001	97.829	99.43	98.917	99.717	98.907	96.997	97.58	98.804	98.945	97.849	99.287	98.171	98.098	98.267	98.072	99.312	98.618	98.667	98.796	99.661	98.566	99.407	99.342	99.098	100.03	99.519	99.121	98.283	98.459	99.279	99.772	99.498	97.958	98.569	99.327	98.127	98.45	98.737	98.391	98.719	97.816	97.824	99.925	99.276	99.255
109.64	109.51	107.79	107.54	106.85	108.88	108.09	107.7	108.47	106.43	107.26	108.66	107.91	107.06	108.74	107.8	107.8	106.55	108.32	107.43	107.49	108.1	106.78	108.35	106.72	107.76	107.63	107.6	109.77	106.18	106.65	108.12	108.09	108.13	108.75	107.96	108.29	108.89	107.27	107.27	107.98	107.86	107.66	106.86	107.95	107.45	106.88	107.92	107.14	109.19
106.61	105.66	106.14	103.95	106.33	105.49	104.54	106.46	104.49	104.08	104.23	106.15	106.36	105.52	106.21	107.23	104.73	104.79	104.93	104.99	104.59	105.3	106.06	104.64	105.49	106.08	105.21	104.69	106.69	104.73	106.39	106.16	106.55	105.02	105.11	105.86	106.76	106.55	106.65	105.98	106.13	105.64	106.28	107.48	106.94	106.12	107.03	105.33	105.43	105.84
108.14	111.17	109.41	108.44	108.16	109.77	109	109.23	109.1	109.59	107.4	107.84	109.09	107.99	107.74	107.65	109.03	108.7	109.5	108.07	108.83	107.76	107.17	109.09	109.12	108.75	109.9	107.38	110.02	108.68	109.38	108.64	109.51	109.95	108.86	108.92	108.54	108.55	108.97	107.76	107.96	109.12	109.36	108.91	108.52	109.93	108.38	108.44	107.08	108.33
98.679	97.571	98.879	99.891	101.2	98.691	99.635	98.931	98.144	98.677	97.675	97.956	100.07	99.848	100.1	98.627	99.617	98.796	99.193	98.637	99.037	98.316	99.768	99.549	98.264	98.739	98.836	99.331	98.804	98.53	98.656	99.265	98.214	99.783	98.228	98.794	98.326	98.674	98.104	99.458	99.178	100.5	98.961	98.54	100.23	96.677	98.273	98.609	97.679	99.031
104.71	105.19	106.06	105.97	106.39	106.14	105.26	105.35	104.95	105.89	104.57	107.72	105.46	106.13	104.26	105.79	106.92	104.9	106.09	105.68	106.52	106.61	107.18	106.92	106.24	106.01	105.4	105.3	105.8	106.9	104.64	104.51	105.6	105.1	105.79	106.58	106.24	106.48	106.53	105.97	106.79	105.65	105.67	105.36	104.57	106.67	105.04	106.01	105.72	103.73
108.49	106.66	106.26	106.84	106.2	105.79	105.4	106.93	106.95	105.67	105.35	104.96	105.75	107.18	106	106.84	107.14	105.32	106.37	106.33	107.32	105.7	106.97	106.34	105.73	106.42	106.23	105.91	104.93	107.48	106.74	105.95	105.59	107.97	107.99	107.04	106.3	107.01	105.13	107.55	105.09	106.79	105.85	106.3	105.84	107.36	106.99	106.56	106.32	106.25
106.76	105.49	105.15	106.77	106.48	106.54	106.52	105.97	106.42	105.61	107.12	105.71	106.01	106.14	106	107.54	106.64	104.6	106.93	107.09	106.72	105.89	106.17	107.28	106.58	106.51	105.97	106.87	107.71	105.88	106.61	106.38	105.81	107.54	106.03	107.04	106.1	106.18	106.32	107.45	107.23	107.37	106.12	106.33	106.91	105.58	105.37	107.9	108.52	107.96
105.47	106.73	105.01	106.78	104.24	105.21	104.31	103.77	105.81	106.9	105.04	105.85	106.76	105.3	105.75	105.35	105.3	105.48	106.29	106.38	106.9	105.83	104.73	105.3	105.59	104.73	104.35	105.62	104.05	107.32	104.93	106.17	105.73	106.84	105.47	105.3	105.51	105.06	103.82	105.94	105	105.07	105.47	106.73	107.02	106.34	106.81	106.96	106.39	106.38
106.55	106.75	106.62	107.53	106.96	105.23	105.42	105.97	104.89	106.74	106.81	107.52	106.2	108.76	107.25	107.19	106.93	106.18	104.47	107.17	107.3	107.5	106.41	106.19	107.03	105.94	106.49	106.31	104.76	105.88	106.69	106.39	105.92	106.65	104.62	106.01	108.75	106.15	104.9	107.55	105.22	105.56	105.13	106.55	106.7	107.24	106.85	107.11	106.13	105.82
107.14	105.49	105.61	106.3	107.4	106.45	106.19	107.46	106.09	105.71	106.62	107.18	106.75	107.38	105.85	107.26	105.85	106.16	105.15	107.26	105.77	107.81	105.61	107.16	107.47	107.14	105.83	106.9	105.73	106.5	106.35	105.83	106.72	108.33	106.63	107.16	107.41	106.94	106.42	104.67	107.09	107.26	108.46	107.67	107.14	107.83	106.64	106.39	105.91	105.53
106.81	104.37	104.35	105.26	105.92	104.86	104.93	105.35	103.43	104.92	104.12	107.13	106.01	106.19	104.49	106.53	105.39	105.01	105.18	106.25	105.2	106.16	105.15	106.74	106.71	105.56	105.26	105.51	106.51	105.11	105.59	106.77	105.32	107.21	106.57	106.6	106.78	105.87	106.01	106.08	105.02	105.02	105.49	104.15	105.66	106.35	105.67	104.64	104.59	106.59
109.2	106.38	108.27	107.68	109.14	108.08	107.79	108.4	107.14	108.25	106.34	108.14	108.42	107.48	108.19	107.5	108.41	108.29	107.63	107.56	107.25	108.56	108.2	109.91	107.58	109.41	107.55	109.43	107.59	108.84	108.26	107.31	109.28	107.72	108.22	108.04	107.82	107.33	109.47	108.25	108.27	107.5	108.65	108.38	107.82	107.05	109.24	108.74	107.49	107.98
108.29	107.22	108.26	107.56	109.27	109.03	107.4	108.08	108.62	106.75	105.61	106.67	109.79	108.67	107.82	108.27	108.35	107.77	106.71	106.8	107.8	107.61	107.14	107.49	108.89	108.04	105.88	109.02	108.68	107.16	106.53	107.88	108.09	107.75	107.11	108.3	107.86	107.09	109.3	108.52	108.67	106.88	106.7	105.58	107.53	107.69	106.7	106.77	106.91	109.72
107.23	106.67	107.29	107.72	107.37	107.49	107.96	109.16	108.16	109.35	106.38	107.96	107.4	107.55	106.21	107.15	108.6	108.28	108.41	107.97	107.81	107.17	107.59	107.54	107.87	107.28	107.13	107.2	106.75	108.79	107.76	107.98	107.79	106.61	108.68	107.58	108.77	108.1	106.92	108.39	108.52	108.83	108.13	107.23	107.19	108.1	108.89	108.43	109.48	107.44
108.58	107.13	107.66	107.88	107.72	107.38	106.78	108.32	108.29	108.41	108.04	107.28	107.06	107.1	108.26	106.76	107.43	108.31	106.75	106.61	107.72	106.95	109.41	107.7	107.93	107.92	108.73	108.25	106.98	106.79	108.26	109.46	106.81	108.22	107.85	108.01	108.35	106.22	105.53	108.97	108.48	108.5	108.9	107.28	107.82	108.65	107.04	108.74	105.93	105.79
104.67	105.65	105.96	105.39	106.36	104.78	105.97	105.34	107.89	105.89	106.17	104.68	105.54	106.49	104.97	107.02	106.5	105.61	103.83	106.62	106.88	106.33	105.81	105.54	105.51	105.45	105.32	107.27	106.61	105.53	107.27	105.2	104.32	107.87	105.74	105.25	106.97	105.77	104.63	107.04	105.43	104.81	106.58	105.94	106.62	106.23	105.82	106.33	105.78	104.47
97.267	98.196	98.141	98.629	97.021	96.546	97.722	99.074	97.161	98.961	100.18	98.994	97.938	98.498	98.211	98.111	98.253	98.259	96.907	99.462	97.421	97.684	97.7	97.452	98.259	99.034	97.196	99.652	97.031	98.374	98.062	98.305	97.948	97.527	96.811	97.729	97.539	98.671	97.571	97.31	98.236	98.757	97.264	96.95	98.582	97.562	98.234	98.367	97.518	97.7
107.28	109.65	108.03	107.88	105.86	106.96	107.86	108.12	108.62	108.13	107.14	107.53	109.17	108.34	107.94	108.92	108.07	107.66	108.38	108.01	106.41	108.07	109.76	108.9	108.54	107.72	108.53	109.26	108.15	107.8	109.68	107.67	107.37	108.07	108.71	106.9	107.54	106.9	107.95	108.1	107.77	108.74	107.68	108	106.44	108.11	107.68	108.64	108.09	108.66
106.66	105.84	107.03	107.35	106.13	104.75	106.52	106.63	107.01	107.65	104.95	104.75	104.87	105.81	107.23	106.35	107.61	107.38	105.56	105.7	106.18	106.22	105.72	106.42	105.46	106.34	106.63	106.98	105.35	106.64	105.63	107.34	105.3	106.31	106.45	107.02	107.31	106.66	105.12	106.26	106.28	105.96	105.55	106.22	106.3	105.84	107.2	106.96	107.07	105.43
106.09	106.01	105.43	107.54	106.04	104.63	106.82	105.26	106.01	105.67	105.53	106.77	105.71	106.67	107.04	106.45	106.38	105.7	106.5	106.41	107.63	106.29	105.25	105.47	107.05	107.6	105.31	104.82	105.99	105.22	106.77	105.98	106.29	106.67	106.36	106.72	106.25	106	106.4	106.92	106.87	106.61	105.8	107.06	105.3	105.55	105.3	106.45	107.03	106.65
107.61	107.67	108.92	107.09	108.22	106.69	107.32	110.3	108.68	109.26	107.17	108.46	108.12	107.57	107.49	107.39	108.18	106.64	107.67	108.61	108.61	108.2	107.42	109.08	108.33	108	107.29	108.51	107.67	108.36	107.38	106.7	106.82	108.03	108.65	108.52	108.27	106.73	108.82	108	107.98	106.72	106.68	108.58	107.49	108.33	107.74	107.68	107.14	107.84
109.89	110.03	109.72	111.19	110.31	111.79	110.37	110.04	109.36	110.31	111.51	110.42	110.99	112.01	110.96	109.85	108.95	110.53	110.38	110.15	109.96	110.23	111.14	110.89	111.01	112.65	109.4	110.92	111.34	110.95	111.15	110.97	110.07	107.19	110.51	109.68	109.69	109.91	108.47	110.46	111.49	110.45	110.61	109.51	108.78	110.31	110.31	110.51	110.29	110.04
106.05	106.76	106.72	107.14	106.98	106.32	107.7	105.17	106.32	107.72	106.84	105.96	106.41	105.07	107.9	106.63	106.97	107.67	104.42	106.88	105.89	104.37	107.06	105.77	107.34	105.46	108.77	105.26	107.36	107.82	106.88	106.63	106.04	107.65	107.28	104.48	106.59	106.63	106.46	104.96	107.35	106.69	107.36	105.37	104.83	106.45	107.21	106.4	107.52	105.61
105.94	107.49	105.85	104.88	104.87	106.01	106.51	104.81	104.01	103.66	105.67	106.27	104.64	106.77	106.18	106.52	105.01	106.92	105.23	105.28	103.61	105.93	105.97	105.89	104.86	105.32	106.7	105.65	106.89	105.39	105.21	105.73	105.97	104.99	106.17	105.07	106.98	104.72	105.2	105.97	105.23	105.33	105.27	106.94	105.11	105.43	104.96	105.9	107.21	104.81
103.63	105.72	104.92	105.3	106.27	105.94	105.74	106.32	107.27	105.21	104.73	106.04	105.88	103.64	107.78	104.7	105.63	105.85	105.75	105.85	105.21	106.77	105.5	105.55	104.01	104.54	106.54	106.1	106.54	106.69	106.61	106.28	105.99	107.57	105.19	106.77	104.04	104.76	105.64	104.72	104.86	104.43	106.62	105.58	104.42	106.3	105.3	106.27	105.9	105.99
105.48	107.83	105.92	105.4	106	105.95	104.34	106.63	105.72	104.65	104.75	106.55	104.66	103.85	105.72	105.21	106.36	106.9	106.07	105.37	106.11	103.65	107.41	104.13	104.27	104.69	104.57	104.62	107.08	105.6	104.93	106.02	105	106.5	104.45	104.29	105.74	106.38	104.86	106.43	104.6	105.84	104.86	106.97	104.98	105.06	105.24	104.77	105.54	104.74
104.72	105.46	105.3	104.69	103.64	105.16	105.04	103.91	107.49	105.36	105.14	105.83	105.08	104.98	104.92	104.79	105.75	105.86	104.17	106.15	105.33	106.76	106.31	105.72	105.77	105.55	105.93	104.57	106.25	105.64	105.26	105.44	105.64	104.79	107.07	106.28	107.11	105.98	105.26	105.86	106.95	106.92	105.53	104.89	106.71	105.72	106.49	105.29	105.97	105.11
99.427	98.931	99.43	99.202	97.602	99.967	97.857	99.635	99.005	98.787	98.309	98.33	100.58	99.269	98.854	97.267	98.997	99.555	98.511	98.868	100.48	99.724	98.545	99.856	97.491	98.763	99.493	98.696	100.19	99.146	98.819	98.18	97.927	97.502	98.092	98.624	98.908	97.027	98.465	98.956	98.592	99.366	99.176	97.55	98.672	97.994	98.416	99.865	98.052	99.118
98.803	99.227	99.591	99.016	97.357	99.145	98.886	98.992	99.136	99.234	98.704	97.618	99.166	99.017	99.777	99.049	98.119	99.474	99.758	99.234	99.463	98.334	98.345	99.567	98.2	98.158	99.328	101	100.15	100.16	98.77	98.493	99.951	99.325	99.811	99.963	98.636	99.487	97.812	99.975	100.32	97.15	97.481	98.294	99.211	99.084	99.966	97.497	97.861	99.225
107.37	107.12	107.45	107.55	107.88	108.38	109.11	107.85	109.37	108.77	108.58	108.84	109.71	108.72	108.24	108.06	107.34	107.18	109.61	107.8	109.43	107.77	108.49	109.12	107.18	107.71	107.3	109.09	105.39	108.29	107.59	107.75	108.59	108.11	108.06	109.34	106.8	108.27	108.16	108.41	108.63	106.4	107.74	108.89	109.38	107.74	107.73	108.15	108.06	108.59
101.05	100.79	100.94	102.07	100.82	101.66	99.519	100.87	99.756	99.414	100.34	100.23	101.18	101.24	97.213	99.312	100.44	100.37	100.47	100.8	100.27	100.18	101.51	100.24	101.47	100.39	99.982	100.55	99.613	100.52	98.993	100.48	101.07	100.81	100.95	97.718	100.76	101.71	99.865	99.058	100.3	100.48	100.48	99.78	101.25	101.62	99.687	100.84	101.47	100.29
107.14	104.89	105.03	105.54	104.14	106.15	105.01	105.1	106.01	105.78	105.16	105.6	104.35	104.95	105.94	106.64	104	104.47	106.25	104.78	104.61	106.65	105.17	104.85	105.44	106.62	107.18	106.92	105.7	105.1	106.36	105.5	105.07	105.5	105.22	106.26	105.13	104.47	104.87	105.62	105.33	104.22	106.07	106.44	107.44	105.24	104.17	105.16	106.04	104.82
105.69	106.35	105.09	104.37	106.03	106.26	104.41	103.5	104.75	106.42	105.66	105.98	105.57	106.18	105.57	106.28	104.44	104.24	105.65	106.08	104.87	106.25	105.1	105.06	105.69	104.6	106.65	105.98	106.02	104.93	105.84	105.24	105.75	104.81	104.63	105.09	104.63	104.42	105.66	105.5	103.34	105.19	106.92	105.07	107.25	105.31	105.34	105.61	105.2	105.19
101.82	103.66	103.1	102.89	103.93	102.1	103.13	102.48	103.47	101.98	103.17	100.94	102.59	103.85	102.87	101.45	103.81	101.76	104.42	102.81	102.07	102.15	101.89	102.59	103.91	103.43	104.1	102	102.53	102.72	103.82	103.35	101.58	101.69	101.75	102.53	101.33	103.93	103.33	101.64	101.7	101.55	103.5	103.61	104.16	102.83	102.82	101.96	102.92	102.1
105.82	106.58	106.18	107.45	105.02	103.89	106.51	104.09	106.68	104.61	104.49	106.52	107.99	105.64	105.45	104.33	107.22	104.66	106.43	106.41	107.19	104.26	105.72	104.34	105.82	105.49	105.04	107.07	105.29	107.23	105.67	106.21	104.82	106.22	106.17	104.81	102.96	106.35	106.32	105.51	104.97	107.37	104.53	105.77	105.63	106.09	105.51	106.53	105.83	106.03
106.62	106.84	105.26	106.26	106.95	106.25	107.21	107.5	107.02	107.54	108.06	106	105.61	106.49	106.5	105.94	104.83	107.51	106.84	106.4	107.65	105.18	105.02	107.39	106.82	106.07	106.24	106.49	105.89	107.39	106.69	108.98	105.31	105.61	105.91	106.34	106.02	105.35	105.55	105.9	105.82	105.52	105.78	106.56	107.35	107.5	106.27	105.5	106.46	106.47
110.05	111.04	110.07	111.02	110.12	110.34	109.7	111.26	109.97	111.08	110.11	110.59	110.14	110.59	110.97	111.28	110.55	112.3	109.18	111.32	110.69	110.77	109.71	109.2	110.82	110.76	110.51	111.02	109.24	112.12	110.53	108.54	110.17	109.1	110.45	111.12	111.79	111.27	109.44	109.85	109.21	111.18	109.73	109.79	111.05	110.57	110.13	110.07	111.12	108.7
104.66	104.72	106.53	105.24	105.62	106.6	106.92	106.64	105.5	105.69	105.16	104.9	106.58	105.83	102.95	104.67	105.68	105.7	105.21	105.21	106.26	106.74	104.73	105.59	105.39	103.86	105.71	105.86	105.89	106.29	105.85	105.58	105.86	104.97	106.68	106.66	106.82	105.06	103.93	105.84	104.74	105.23	105.71	106.39	107.06	104.78	104.71	104.89	104.05	104.24
112.11	110.95	109.7	109.5	110.55	108.79	110.69	111.34	110.64	111.77	109.22	110.57	109.24	110.17	108.94	110.71	109.61	109.4	108.16	109.2	110.28	108.24	109.62	111.6	110.14	110.64	110.23	111.01	109.45	110.63	110.3	110.41	111.54	110.64	111.74	110.57	111.85	109.79	109.66	110.25	107.96	110.78	110.59	110	110.86	110.92	110.57	109.91	110.35	109.38
99.679	99.801	99.224	99.822	101.66	99.227	100.18	100.54	99.062	100.89	100.22	100.8	100.89	99.925	99.369	100.61	98.636	99.402	100.07	101.63	101.47	101.06	100.39	98.469	100.26	98.893	100.12	100.39	100.41	101.04	99.399	100.63	99.27	99.585	98.607	98.95	100.35	99.75	101.21	100.1	102.08	99.02	101.55	100.35	100.92	100.92	99.206	99.376	100.09	100.19
105.31	106.17	105.82	107.57	106.09	106.42	104.19	106.7	106.26	103.87	107.21	105.28	106.06	106.06	104.72	105.31	104.28	105.86	105.22	106.41	105.49	105.7	105.38	105.3	105.55	106.32	105.42	105.99	105.84	106.11	105.17	106.15	104.58	105.18	107.67	104.4	105.49	106.22	106.69	105.85	104.19	104.37	106.25	105.78	106.53	105.54	106.7	107.27	105.87	104.92
107.52	107.27	107.18	108.29	109.55	108.06	108.68	109.08	109.86	107.87	107.69	108.54	108.31	108.24	108.67	108.7	108.53	108.63	108.01	106.76	108.12	110.3	109.01	108.36	106.74	108.65	108.26	109.6	107.47	107.74	108.55	110.16	109.47	108.38	108.87	107.8	107.71	109.18	107.96	107.08	107.93	108.37	109.18	108.78	109.03	107.97	108.29	108.63	109.09	109.34
107.46	108.49	108.32	109.05	107.63	107.66	108.27	108.68	107.24	107.78	108.12	108.21	108.56	108.29	108.35	107.98	109.11	109.07	106.4	106.75	107.86	109.08	108.39	108.15	108.42	108.41	108.56	108.12	106.7	106.98	108.66	108.55	107.77	108.74	108.64	107.83	107.99	107.17	108.86	106.4	109.2	108.13	108.35	108.77	108.97	107.72	108.02	108.04	106.8	110.09
108.35	108.64	107.17	107.65	108.1	106.7	109.38	107.2	108.23	108.64	108.28	107.33	108.51	108.85	109.43	108.85	108.78	108.86	109.59	107.17	108.22	107.39	107.79	110.4	107.22	108.95	107.93	107.73	109.75	107.61	106.55	109.05	107.39	107.64	108.77	109.76	108.36	106.89	108.21	108.31	107.48	108.81	109.62	108.22	106.17	107.4	107.6	111.12	108.36	109.21
109.9	105.79	108.43	109.4	109.4	109.53	109.3	110.12	108.01	109.3	107.9	107.26	108.65	108.05	108.13	109.37	108.78	108.73	109.34	108.82	108.8	108.82	109.69	108.6	108.3	109.48	109.29	108.48	108.82	108.29	109.7	107.99	108.81	109.14	107.98	108.37	107.45	108.67	108.76	109.05	109.93	108.13	109.33	109.7	108.66	108.86	109.74	106.75	107.84	108.64
97.376	97.8	97.774	98.441	98.194	99.279	97.855	97.865	97.601	100.17	98.498	97.348	99.102	97.119	98.463	96.854	99.247	98.296	98.649	95.863	99.085	98.449	98.112	98.012	98.042	96.907	96.949	98.771	98.036	100.7	98.534	99.705	97.196	98.351	97.829	98.544	98.144	99.502	98.579	99.738	97.311	97.344	96.065	98.972	99.539	98.018	96.897	98.611	98.517	99.629
107.54	106.48	106.47	106.54	105.85	106.59	106.01	107.13	105.25	107.13	105.8	107.18	105.3	105.74	105.28	107.86	106.79	105.87	106.97	107.38	107.79	107.73	106.78	105.76	106.15	105.07	105.74	108.53	107.24	106.38	105.84	107.72	107.6	106.08	106.24	106.92	105.89	106.61	108.26	106.57	107.12	105.54	106.25	107.4	106.69	105.29	105.19	107.56	105.52	108.01
105.97	105.63	108.29	106.92	108.32	107.26	106.6	106.08	105.76	105.65	105.89	105.59	106.22	105.57	104.71	105.26	106.51	104.42	106.78	105.53	106.38	105.84	106.64	106.52	106.75	106.05	106.75	105.05	106.48	105.95	105.18	105.98	105.09	106.01	107.55	107.01	105.67	106.63	106.66	105.8	107.88	105.9	106.97	104.45	105.9	105.17	106.77	107.2	105.9	106.47
105.72	105.48	104.88	107.67	106.46	105.34	104.66	106.35	105.14	104.86	105.38	105.1	104.56	105.82	104.53	106.08	104.3	105.43	104.57	105.41	105.85	106.04	105.09	105.28	105.77	105.45	105.79	106.05	104.81	105.51	105.02	105.06	103.42	105.39	105.05	106.61	105.91	105.15	106.76	105.65	106.82	105.22	106.64	104.95	104.85	106.7	106.05	106.96	105.78	104.49
107.81	108.29	106.56	108.14	106.81	106.52	106.47	106.24	107.51	108.17	107.12	107.93	108.9	108.94	108.45	107.26	107.11	109.1	107.38	108.5	108.44	108.66	106.11	107.58	107.11	108.6	106.81	108.16	108.38	107.27	107.38	106.59	109.18	107.18	107.97	108.1	107.18	107.97	106.16	107.4	107.72	106.57	108.25	108.69	107.72	106.86	108.7	107.63	107.7	106.63
97.585	98.362	97.419	96.609	96.216	97.649	97.899	97.445	98.252	98.716	97.82	98.601	97.585	99.37	95.835	97.17	98.839	98.485	97.884	97.628	98.593	97.906	97.355	97.784	97.355	97.089	97.285	98.441	97.462	96.839	96.716	97.45	97.564	96.817	98.051	98.197	99.141	97.541	98.69	98.541	97.441	97.216	98.779	98.022	98.974	98.722	99.248	97.4	99.062	99.073
98.953	99.939	98.777	99.474	99.324	98.572	98.109	99.274	98.252	99.033	100.44	99.138	99.489	98.995	99.167	100.17	98.985	98.498	98.774	98.469	101.46	98.554	98.232	100.17	98.104	98.323	99.702	99.185	98.098	98.183	99.073	99.728	98.296	99.302	99.365	98.175	98.811	99.991	99.526	98.92	97.955	99.186	98.405	98.398	99.727	97.474	97.083	99.071	98.549	98.994
106.18	107.21	104.59	106.26	106.2	104.53	105.26	106.56	107.3	106.16	106.28	105.41	104.95	106.02	106.26	108.32	104.84	107.73	105.77	106.56	106.15	106.44	105.93	105.51	107.04	105.88	108.37	106.77	105.5	106.68	107.22	107.22	105.9	106.06	105.88	106.21	105.14	105.65	106.52	107.46	107.49	106.75	108.06	105.69	107.41	105.45	105.66	105.56	106.84	106.62
106	106.96	105.71	106.94	106.19	107.18	105.63	105.72	106.71	106.86	107.94	106.53	106.68	106.3	105.98	105.13	107.2	109.33	104.78	106.77	105.55	104.88	106.63	105.55	103.92	105.53	105.84	104.92	105.05	107.72	106.93	107.32	106.87	106.68	106.67	105.78	106.2	107.32	106.51	107.51	104.56	107.47	105.78	106.66	105.76	107.48	107.16	106.13	105.48	106.87
108.76	108.14	108.29	107.52	108.47	107.11	108.6	109.5	108.79	109.1	108.5	109.3	107.8	109.54	108.26	108.67	107.27	108.3	110.51	107.09	108.75	108.99	109.03	109.54	108.02	109.44	109.72	110.01	107.62	108.02	108.59	109.87	107.51	107.77	108.57	109.07	109.51	108.68	108.98	107.06	108.87	108.31	109.96	108.57	109.2	109.21	106.9	109.08	109.18	108.25
109.09	107.89	110.06	107.7	109.36	108.62	108.53	109.02	109.06	107.68	107.99	108.91	111.31	109.38	108.68	108.45	109.97	107.96	108.78	107.94	107.7	109.13	110.26	108.35	106.86	109.68	108.11	109.28	107.16	108.25	109.65	109.53	108.53	108.24	109.29	108.44	108.8	108.64	109.73	109.38	107.66	106.07	110	108.2	107.86	108.87	109.02	107.94	108.27	107.73
107.93	107.47	105.85	107.25	107.97	108.29	108.68	109.63	106.89	109.74	109.1	107.04	107.09	108.76	109.77	106.7	108.9	108.08	108.27	107.93	106.83	108.19	108.71	108.62	107.25	107.58	107.41	109.06	109.13	107	108.53	108.81	108.19	107.07	107.42	109.94	108.18	108.76	109.65	107.96	108.37	108.03	108.12	107.28	108.04	109.15	107.8	109	110.02	109.5
106.32	105.41	106.06	106.29	105.14	106.31	107.52	105.91	106.03	105.69	107.77	106.27	105.81	105.72	107.7	106.75	107.19	105.95	105.53	105.83	106.77	106.49	107.52	106.99	107.29	104.95	106.28	105.74	107.09	106.51	107.3	107.02	104.85	106.47	106.27	106.05	106.25	106.5	105.91	105.3	106.11	107.1	107.65	106.12	105.67	106.39	106.54	106.69	106.73	106.69
110.19	110.46	109.86	110.87	110.84	110.83	109.11	112.04	110.38	113.05	110.34	112.07	111.43	110.73	110.33	109.96	110.5	111.22	110.03	111.75	109.37	111.66	110.64	110.36	111.37	111.13	110.44	110.72	110.83	110.56	110.48	108.66	110.51	111.73	112.07	109.3	109.93	109.8	111.34	110.58	110.43	111.25	110.45	110.84	110.26	110.04	110.8	110.36	110.65	110.79
108.01	107.81	110.74	107.9	108.75	109.03	108.25	109.12	109.75	109.09	109.57	107.48	108.11	108.14	109.2	109.3	108.43	109.5	108.36	109.05	108.64	108.77	108.4	109.39	109.75	108.44	107.87	110.83	108.13	108.33	108.96	108.23	108.13	107.7	108.37	109.47	108.91	109.16	108.34	108.03	109.99	107.96	109.89	108.46	107.47	107.19	109.78	107.71	109	110.02
109.96	111.2	110.18	111.62	109.91	110.74	109.31	111	109.84	111.29	109.82	111.78	108.55	110.01	110.84	110.41	110.99	111.24	110.45	110.68	111.43	109.69	109.5	110.41	112.12	110.56	111.76	110.9	110.26	109.75	110.74	109.56	109.22	109.84	110.51	111.09	110.83	110.6	110.43	110.7	111.21	109.44	110.4	110.57	109.63	110.21	111.52	110.97	110.14	108.39
105.51	104.65	105.62	105.23	105.55	105.37	104.35	105.29	106.84	105.78	107.51	104.82	106.67	105.25	105.91	107.14	105.47	105.69	106.21	106.82	105.03	106.25	105.61	106.18	105.66	104.89	105.43	105.27	105.91	105.86	105.61	105.12	105.09	104.99	105.64	106.82	106.45	105.42	105.61	106.27	105.33	106.5	105.23	105.85	104.71	105.53	104	105.72	105.12	105.76
105.63	105.32	104.13	105.83	104.04	106.9	104.99	105.98	105.4	106	107.36	106.68	106.52	106.16	107.43	105.32	106.46	106.68	107.18	108.03	106.11	105.32	107.28	108.55	105.52	106.61	106.51	107.61	105.96	105.85	106.74	105.37	106.58	106.74	107.68	107.36	106.37	106.57	107.87	106.85	108.24	105.65	107.29	106.24	107.3	105.67	106.28	106.33	104.81	105.15
106.58	108.12	109.1	107.19	108.77	105.43	106.85	106.9	107.62	107.99	107.18	107.17	106.96	108.02	108.29	108.85	108.21	107.12	106.85	108.75	110.1	107.02	108.8	107.27	107.73	106.57	107.96	108.35	107.65	106.82	107.59	106.75	107.47	106.88	107.64	108.12	107.91	106.76	107.74	106.57	107.02	108.16	108.53	107.52	106.28	108.93	107.48	106.72	108.33	109.09
108.13	108.54	109.08	107.99	107.94	109.54	107.18	107.26	107.65	106.91	109.29	108.92	107.02	108.71	108.76	107.65	108.17	108.3	106.73	108.38	108.3	107.01	109.99	108.92	109.04	106.44	109.64	108.64	108.6	108.72	106.29	106.94	108.75	109.44	107.33	108.63	108.45	107.21	109.15	107.57	109.41	108.76	107.2	108.32	109.13	108.08	107.61	109.22	109.86	108.31
100.52	99.439	101.66	101.37	99.153	101.3	99.941	102.28	100.12	100.68	99.579	100.96	100.33	102.48	101.32	100.37	101.29	100.86	100.08	100.63	100.49	101.68	100.8	101.59	100.88	98.983	100.72	100.75	99.881	101.34	99.478	99.204	100.59	100.63	102.04	99.202	101.99	99.959	100.76	101.38	100.5	101.96	100.23	101.29	101.38	101.78	101.46	100.12	99.885	101.01
108.72	107.64	109.01	106.54	107.19	108.87	109.69	109.07	108.08	108.64	108.84	109.18	106.77	109.4	106.16	110.14	108.66	105.44	109.41	109.95	108.54	108.11	110.06	108.47	106.83	108.81	109.15	109.1	109.02	108.51	108.69	108.33	109.23	108.45	107.93	108.09	108.69	107.45	109.12	107.95	107.67	108.82	109.36	109.94	109.18	109.49	107.95	109.61	108.19	108.06
105.75	105.34	106.29	106.26	105.76	103.16	105.21	105.46	106.77	105.77	105.94	105.26	105.78	104.24	106.15	104.99	106.16	107.09	105.17	105.09	105.02	106.53	105.99	106.9	105.6	106.27	106.12	106.87	104.23	105.49	106.85	103.99	103.41	106.14	104.78	106.09	105.68	103.43	106.09	105.18	105.53	105.62	103.6	106.63	105.99	106	104.62	108.26	106.53	105.5
98.442	98.696	97.976	98.259	97.876	96.583	99.436	97.35	98.166	97.934	97.426	97.378	100.19	98.723	96.358	98.678	97.936	98.422	97.621	97.452	100.54	98.091	97.885	98.143	97.076	98.846	97.235	98.168	96.143	98.113	98.167	97.751	98.115	99.2	97.878	98.362	99.719	98.097	95.727	98.643	98.632	97.201	98.575	98.309	98.611	97.189	97.714	98.859	97.263	96.493
109.09	110.28	108.29	106.85	108.42	107.99	106.99	108.82	107.54	109.99	106.1	109.2	106.81	107.79	107.87	108.52	107.61	108.55	108.29	108.17	106.15	109.66	108.1	107.4	108.81	107.71	108.63	108.85	107.68	109.92	107.5	107.93	107.59	107.7	107.47	108.25	108.1	108.37	107.59	108.54	109.16	106.89	108.22	108.42	107.59	106.94	109.1	108.66	107.41	108.45
97.456	98.141	98.726	97.405	97.275	98.864	97.886	97.934	98.7	98.721	98.081	98.27	98.218	99.163	97.247	97.668	99.852	96.764	99.024	97.788	98.342	97.454	97.997	99.493	97.824	98.787	97.415	97.261	98.657	97.815	100.37	100.54	97.661	98.409	98.653	96.924	97.97	97.963	97.963	98.551	96.939	97.662	98.532	95.678	98.087	98.592	97.889	99.841	96.6	96.027
107.61	107.05	107.21	106.35	107.04	108.33	108.49	107.53	109.26	107.23	107.63	109.3	108.18	107.14	107.04	107.76	107.25	109.09	107.27	106.75	109.48	107.11	107.92	108.42	108.05	108.09	109	108.58	109.77	108.34	108.46	107.86	107.72	107.38	107.37	108.26	107.42	107.52	106.72	108.84	107.53	107.86	107.52	109.15	106.62	108.69	107.91	109.41	108.14	108.11
103.17	102.28	104.09	103.3	102.56	103.83	103.09	103.26	103.94	104.27	101.77	102.82	104.63	101.57	101.74	103.74	103.69	103.25	103.01	103.09	102.51	103.93	103.81	103.61	103.56	102.26	103.93	102.32	103.7	104.14	104.22	102.62	102.55	102.95	102.56	101.16	103.91	103.64	102.55	102.55	102.06	102.78	103.17	102.2	103.05	101.47	102.56	102.86	103	104.14
106.54	104.34	106.2	106.16	106.84	107.57	105.42	104.39	105.15	107.4	106.67	106.12	105.84	106.8	105.58	104.82	105.48	105.51	104.68	106.09	106.72	104.35	106.19	106.96	105.06	104.11	105.15	107	106.37	103.41	104.9	105.65	107.02	105.76	104.6	107.05	104.58	105.9	104.84	105.08	105.38	104.04	104.39	105.58	105.64	106.41	107.07	106.62	106.09	106.14
106.99	107.52	109.33	108.25	109.25	107.73	107.53	108.6	107.21	108.89	109.38	108.87	107.32	108.02	110.16	108.17	108.78	107.45	107.87	107.79	107.79	109.18	106.83	106.68	108.33	108.86	107.82	108.68	108.08	107.76	107.86	108.48	108.87	108.02	109.59	108.77	107.66	107.86	107.71	108.9	108.84	108.11	108.68	109.23	109.51	107.7	108.33	108.8	106.81	108.12
98.402	98.739	98.473	97.8	97.684	98.406	99.691	95.831	97.58	98.279	97.915	98.575	96.787	99.69	98.679	96.562	96.647	96.398	98.208	97.911	98.344	98.198	99.13	97.646	97.818	97.875	98.555	97.607	98.805	97.692	96.725	97.388	98.207	97.588	97.912	96.696	95.491	96.389	98.847	97.24	96.781	100.21	97.369	99.046	98.955	98.355	99.284	98.616	97.976	97.58
105.25	105.67	106.63	106.83	106.33	106.05	104.8	104.9	106.96	104.43	104.64	104.74	105.63	106.04	106.38	107.14	105	105.04	104.59	104.76	105.69	106.57	106.4	105.72	105.25	106.13	106.34	104.13	106.32	105.31	105.11	107.1	105.01	106.8	106.86	105.62	106.88	106.93	105.84	105.14	105.22	105.91	105.22	104.64	104.39	105.78	104.9	107.44	106.95	105.42
107.24	107.91	108.68	108.91	108.21	109.26	109.03	108.32	108.01	109.03	108.68	108.45	109.24	108.3	107.74	107.58	107.99	107.24	109.34	108.62	106.14	106.64	108.62	106.49	107.29	109.43	109.02	108.38	109.3	108.78	109.85	110.13	108.89	108.03	107.61	108.21	108.56	108.69	109.19	109.3	108.86	106.67	109.03	107.65	107.57	107.35	108.63	108.76	108.69	109.86
106.44	105.87	105.54	106.46	106.34	106.43	106.45	106.02	107.22	107.9	106.82	105.72	107.56	106.22	107.11	106.8	106.1	106.17	106.81	106.53	105.81	106.46	106.86	106.01	106.82	106.66	106.55	107.25	105.78	105.72	106.56	106.27	107.4	107.39	106.49	106.04	106.13	105.12	105.92	105.75	105.65	107.31	106.45	106.18	106.24	104.77	106.98	105.5	105.76	107.72
107.26	108.36	107.88	108.4	107.53	108.19	107.83	109.13	109.51	109.93	108.51	107.89	106.45	108.28	108.71	107.19	107.26	107.37	109.45	108.81	107.85	107.28	109.03	109.61	108.11	108.33	108.3	108.26	108.82	108.78	108.3	107.89	108.15	107.92	108.67	108.16	108.83	108.91	107.33	108.97	107.52	108.12	108.34	109.46	109.47	108	107.64	107.48	107.11	108.21
105.04	105.52	104.9	105.01	106.56	106.72	106.56	104.9	106.58	105.86	103.45	104.04	104	105.22	104.26	105.16	106.45	104.71	104.09	104.81	103.29	105.22	103.72	105.89	105.89	105.23	106.34	106.11	106.03	105.13	105.32	105.27	106.09	106.95	104.87	105.23	104.8	107.48	105.46	105.48	107.02	104.82	106.2	104.07	105.22	105.99	105.56	106.43	105.19	105.6
103.16	100.56	104.6	102.01	102.33	103.17	103.64	101.87	102.54	103	103.03	103.02	103.49	101.66	101.66	102.11	103.56	103.85	102.7	103.25	103.03	103.41	102.19	102.96	102.37	101.9	103.99	103.68	103.17	103.65	101.37	102.89	101.68	102.71	101.1	104.49	102.71	104.1	100.87	101.73	101.52	103.94	101.58	103.72	102.25	103.37	102.01	102.88	102.9	102.73
108.2	107.35	107.59	109.53	109.05	108.33	107.72	106.95	107.04	108.32	106.98	107.49	107.51	107.95	107.88	108.21	106.73	108.54	107.3	107.12	108.15	105.96	106.33	105.86	106.9	108.73	107.72	108.25	108.45	107.62	107.78	107.92	107.88	107.19	107.23	111.11	107.9	107.89	108.81	108.62	106.67	109.11	108.32	106.56	106.47	108.2	108.59	107.81	110.22	107.36
107.02	107.23	106.44	106.43	105.83	107.03	106.44	105.83	109.05	106.48	106	106.35	107.71	105.47	105.86	107.22	105	106.92	107.59	105.82	105.46	106.12	107.09	107.74	106.99	107.97	106.65	106.72	106.05	107.34	107.2	106.73	106.65	105.71	105.47	108.12	106.56	105.59	107.28	107.41	107.24	106.29	107.02	107.87	105.61	105.3	106.03	106.8	106.03	106.58
107.93	105.89	107.34	107.13	107.47	107.23	107.19	107.88	107.12	106.64	106.84	107.09	108.43	108.29	108.56	108.36	108.62	109.18	106.55	106.33	108.12	107.9	108.7	105.89	107.25	107.32	107.77	108.7	106.91	108.95	108.13	108.15	108.4	108.69	106.83	109.09	107.84	107.45	107.29	107.52	106.66	107.63	109.43	109.79	106.29	108.49	109.02	106.46	108.26	107.34
99.5	98.954	98.262	97.568	99.513	100.53	99.075	97.515	100.52	97.957	99.525	98.88	99.873	98.54	97.601	99.751	98.776	99.578	98.822	98.221	99.049	99.796	99.132	97.699	97.505	99.308	98.662	97.828	97.879	99.557	98.089	98.395	98.479	97.165	97.789	98.785	98.848	99.692	100.41	99.818	99.282	99.592	98.149	98.966	99.077	99.567	99.827	98.241	99.218	98.841
104.77	106.31	106.64	106.23	107.11	106.46	105.95	105.61	107.14	107.31	107.27	105.11	105.95	106.3	105.61	106.63	106.82	107.43	105.66	107.71	109	106.96	106.8	107.58	106.66	106.68	106.08	107.06	107.13	106.84	105.87	105	106.95	106.72	107.12	106.54	105.35	107.16	106.38	106.41	106.91	106.1	107.18	105.63	105.5	105.51	106.42	107.08	105.35	106.29
105.93	106.76	106.43	106.78	106.79	106.22	107.01	105.05	105.54	106.55	106.48	105.3	105.21	106.76	106.64	105.61	107.95	107.04	105.06	106.92	106.99	107.52	108.48	106.91	106.26	105.47	106.25	108.21	107.79	104.53	107.45	107.18	105.9	106.08	105.31	107.46	106.28	105.69	106.24	107.45	105.99	104.53	107.72	106.47	107.41	106.73	105.41	106.13	107.1	106.61
105.77	105.81	104.44	106.81	105.74	105.4	107.02	104.38	105.72	106.73	104.28	103.79	104.67	106.35	106.15	104.15	104.46	105.53	108.23	106.03	106.02	104.53	106.04	106.82	105.16	103.39	104.99	104.72	106.03	106.36	105.68	104.94	105.64	107.43	107.76	106.35	103.97	106.22	106.61	106.24	104.4	104.03	106.77	104.95	106.52	105.47	105.56	105.58	104.39	107.01
101.24	100.55	101.94	100.88	100.77	100.61	101.17	101.07	101.25	98.737	100.73	101.15	101.07	100.09	100.58	99.68	102.33	100.39	101.1	99.191	101.41	101.21	99.91	100.87	101.34	100.95	100.69	99.952	100.23	100.01	101	99.398	100.54	99.926	101.13	102.29	101.6	99.939	99.978	100.36	100.38	100.07	101.98	100.84	101.63	101.15	100.96	100.31	102.15	103.24
107.79	104.53	106.93	107.31	107.62	106.05	107.07	105.29	104.93	107.54	106.58	106.91	106.48	105.52	106.4	107.66	105.51	107.04	106.51	105.76	106.66	106.33	107.54	105.87	105.69	104.5	105.51	106.44	107.9	106.17	106.26	106.08	107.05	107.4	106.22	108.48	104.51	106.9	108.1	106.18	107.57	106.22	107.44	107.14	105.24	105.46	106.26	106.02	106.61	106.87
106.83	104.22	105.51	105.47	105.14	106.7	105.15	105.33	106.54	106.24	105.54	106.39	106.46	104.75	105.33	104.75	104.74	104.49	106.31	104.8	107.47	105.92	105.6	106.64	105.23	106.08	104.94	105.46	107.68	107.1	105.93	105.02	104.54	104.73	106.3	104.36	105.01	104.63	105.13	106.06	105.02	105.38	106.15	106.85	104.82	104.24	105.11	104.7	105.96	106.55
106.11	105.97	107.08	106.37	105.6	106.2	106.25	106.66	105.81	107.18	106.47	108.17	106.56	106.96	105.78	108.16	105.42	108.01	106.53	106	106.89	107.09	106.4	105.65	105.39	105.88	107.55	106.57	106.58	106.04	106.16	106.61	107.4	106.46	107.07	106.42	107.41	108.07	107.75	106.67	106.15	104.16	105.75	105.72	105.45	106.34	105.97	107.83	105.65	106.22
101.47	100.42	102.15	102.66	103.12	101.43	101.35	102.46	101.34	100.56	100.61	99.459	101.38	99.901	100.08	101.65	101.69	101.39	100.99	102.86	101.88	99.884	101.18	102.54	101.46	100.98	100.7	101.24	100.32	100.55	100.98	101.86	100.29	102.62	101.4	99.552	100.3	100.29	100.82	101.56	100.93	101.78	100.27	101.31	100.98	101.46	101.76	97.969	101.6	100.31
102.03	102.68	100.68	100.65	99.929	101.5	100.17	99.941	100.04	101.57	101.55	100.47	100.4	101.35	102.07	100.85	100.87	99.179	102.04	100.58	101.07	100.04	100.27	100.81	100.82	100.61	99.164	101.82	101.05	100.87	100.47	100.12	100.58	100.56	102.29	100.15	101.6	100.84	102.08	100.51	100.08	101.33	102.52	100.58	101.3	102.7	102.04	101.34	101.51	99.405
109.29	109.04	108.19	109.74	109.5	108.59	107.93	108.35	107.8	106.99	107.89	108.11	108.35	108.59	108.89	108.01	110.22	109.51	108.57	108.32	107.97	107.43	107.67	106.95	108.61	107.47	107	107.52	109.01	106.99	109.14	109.92	106.57	105.88	107.22	107.47	107.73	105.48	108.81	108.55	109.07	108.34	108.69	108.54	109.17	108.25	108.41	108.42	108.95	108.34
106.89	107.47	108.1	107.85	108.41	106.26	106.74	108.07	108.14	107.53	108.54	109.28	108.22	109.42	107.9	108.35	107.96	107.85	108.01	107.78	107.62	107.57	108.46	107.58	108.14	109.08	106.45	105.76	106.6	108.41	108.51	107.75	107.45	109.35	107.76	108.22	107.58	108.22	107.27	106.73	107.65	107.59	105.7	107.72	108.6	108.6	107.57	108.14	108.8	108.35
106.61	104.92	104.42	106.32	104.58	106.54	106.05	106.19	104.83	103.75	105.49	104.46	105.27	106.08	105.17	106.06	105.55	106.04	105.62	107.29	105.41	107.08	104.53	105.65	103.72	106.96	105.82	105.79	107.52	106.57	105.42	105.8	105.3	107.44	105.85	106.09	105.7	104.17	104.85	106.44	105.98	106.51	106.63	106.6	105.01	105.66	105.14	105.57	106.9	104.8
105.46	105.7	105.68	104.52	105.09	105.35	105.62	105.51	105.42	103.85	105.44	105.75	104.82	106.72	107.24	106.15	105.87	106.2	105.36	104.76	107.2	105.46	104.79	106.45	105.91	105.43	106.11	106.32	105.95	106.53	106.85	105.46	105.99	105.99	107.57	106.99	106.18	104.42	106.36	106.15	104.08	104.79	106.22	106.1	105.22	106.79	103.21	106	105.34	104.45
99.106	99.558	98.459	99.379	99.208	98.656	99.669	99.673	99.721	98.918	100.15	98.457	97.174	99.751	98.388	98.079	99.971	99.199	99.852	99.444	99.179	98.649	97.75	99.962	98.996	98.466	99.961	98.556	98.175	99.321	99.153	98.568	97.425	98.736	99.328	99.242	99.794	98.48	98.71	99.017	100.3	99.121	97.787	98.775	98.144	98.262	100.23	98.187	100.22	99.607
106.53	106.31	106.48	107.43	105.67	106.07	104.35	106.67	106.56	106.44	107.97	107.82	106.75	106.2	106.26	106.56	106.74	106.27	106.8	106	107.22	106.85	106.22	104.8	105.82	106.6	106.95	105.87	106.01	106.34	106.99	106.43	106.29	106.83	106.18	106.93	106.66	107.36	107.29	106.28	106.87	106.89	107.19	105.65	107.23	105.97	107.38	106.09	106.33	106.58
106.32	104.39	105.65	104.3	105.6	105.62	104.22	105.65	104.5	105	105.77	105.87	105.23	106.1	105.94	105.88	105.51	105.8	105.65	106.42	105.33	106.95	106.33	105.01	104.98	106.7	106.46	104.98	106.27	104.22	106.08	103.99	105.32	105.23	105.32	106.22	106.4	106.93	106.18	103.93	105.33	105.56	104.52	105.53	106.23	106.12	106.26	104.99	105.84	106.06
105.05	105.21	104.38	106.46	106.7	106.46	104.97	106.44	106.23	105.1	104.81	105.2	105.59	107.43	104.69	105.29	107.8	106.48	106.75	106.05	104.64	106.47	104.5	105.92	104.83	106.62	105.42	106.25	106.86	104.74	104.85	105.44	107.84	106.8	105.08	106.67	104.33	106.98	105.16	105.19	106.58	105.88	105.4	105.75	105.04	107.11	106.89	106.42	104.03	105.18
106.18	108.32	106.59	107.88	108.13	105.65	106.89	108.62	108.46	106.11	107.02	107.08	108.15	106.66	107.85	107.67	107.57	108.01	106.09	108.3	106.5	108.19	109.68	107.01	108.57	108.15	108.33	107.29	107.11	108.53	108.16	106.32	107.76	108.99	107.5	107.58	107.75	107.59	108.38	106.4	107.6	108.04	109.31	106.54	107.78	108.22	108	107.49	108.76	107.8
106.25	106.25	104.3	105.89	106.28	107.06	103.98	106.15	106.12	105.17	103.21	105.69	104.62	105.24	105.8	106.36	103.92	104.4	106.86	106.89	104.59	106.58	106.02	105.46	105.42	106.21	105.31	105.17	105.02	107.93	107.21	105.87	104.5	104.76	106.84	104.8	106.06	105.15	106.38	106.31	104.85	106.76	106.84	104.83	105.85	104.88	106.57	106.62	106.28	106.23
106.92	105.62	106.7	105.73	107.18	105.62	106.05	106.79	106.69	107.37	107.4	107.26	107.32	106.54	106.61	106.27	106.09	106.21	106.44	105.25	105.96	107.72	106.09	106.75	104.24	107.16	107.4	106.16	106.54	106.91	105.94	105.8	106.9	106.28	107.56	107.01	105.7	107.12	106.69	106.69	105.89	105.9	106.49	108.06	106.81	106.37	106.87	106.22	107.35	105.24
105.01	106.68	104.51	106.82	104.41	105.3	106.27	106.78	105.53	107.23	106.64	104.87	105.29	105.15	104.19	104.18	106.33	106.08	105.38	103.98	106.27	105.29	104.18	104.97	104.3	105.62	105.81	105.81	105.7	106.41	105.41	105.18	104.74	105.84	105.04	105.38	105.37	105.47	105.63	106.43	105.42	107.6	104.09	105.18	106.08	106.9	104.64	107.22	105.49	105.4
107.04	107.1	106.56	104.18	103.37	105.7	106.72	105.94	105.84	105.38	105.35	106.23	106.24	105.01	106.71	106.15	106.24	104.28	103.64	105.56	105.94	105.05	106.13	106.32	106.84	106.23	106.62	105.16	105.23	106.48	107.84	107.08	106.74	104.88	106.19	104.8	105.54	103.84	105.32	105.25	105.63	105.07	105.9	106.15	104.89	107.45	104.74	105.7	104.8	106.08
109.54	112.28	110.85	111.86	110.49	111.32	110.69	109.68	110.7	112.71	112.37	111.08	110.57	110.86	111.02	110.99	110.56	111.34	110.5	109.93	109.93	109.8	111.17	110.52	110.53	110.08	110.86	111.97	111.24	110.53	109.93	110.25	111.75	111.59	110.83	111.48	110.15	110.26	110.79	109.58	111.05	109.96	110.22	111.59	111.8	108.16	110.72	111.82	108.77	109.08
105.13	106.82	106.65	107.88	107.29	105.45	106.29	106.8	106.73	105.86	105.6	107.02	104.85	107.32	104.56	107.26	106.9	106.53	105.62	107	107.9	107	107.72	107.46	106.41	104.55	104.45	106.35	107.37	107.36	106.43	108.13	106.98	107.2	105.15	105.38	107.8	105.69	106.85	107.02	105.11	107.25	106.28	105.97	107.53	106.85	106.23	104.93	106.41	107.1
105.02	104.32	104.41	105.14	104.27	105.36	106.92	105.12	106.29	106.12	105.03	105.46	104.73	106.23	106.22	106.31	105.68	105.13	104.27	105.29	104.82	105.97	106.32	104.46	105.02	106.69	107.34	105.76	105.95	106.11	105.07	106.16	106.48	103.21	104.84	104.7	104.33	106.34	104.78	105.16	105.96	103.88	105.15	105.03	105.2	104.62	106.1	106.79	104.66	105.39
108.29	106.35	106.92	107.93	108.19	108.71	109.31	107.86	109.19	108.4	108.51	106.85	109.47	108.75	109.13	107.54	108.8	108.33	107.88	108.32	107.87	106.65	108.17	109.14	108.73	108.69	108.41	108.05	108.7	108.14	108.05	108.01	108.23	108.05	107.5	109.66	108.32	108.09	107.85	109.54	108.18	107.7	108.51	108.23	108.59	108.86	107.72	109.12	108.92	107.8
108.93	108.11	108.59	110.39	108.99	108.14	109.43	109.91	109.49	109.5	108.32	109.6	108.73	107.63	108.87	109.26	110.81	109.66	108.47	109.03	108.16	109.24	108.4	109.09	109.59	108.61	108.25	108.56	110.08	107.88	110.17	108.82	108.3	109.59	107.64	109.23	108.93	108.4	107.92	109.37	108.45	108.6	108.02	108.15	109.68	108.58	108.64	107.77	108.81	108.9
108.45	109.4	110.94	108	109.4	109.05	109.25	108.14	109.08	108.74	109.66	108.92	108.16	109.02	109.69	109.2	111.03	108.04	108.28	109.01	109.03	108.41	107.95	107.91	107.11	108	108.79	105.5	109.53	109.96	108.07	110.03	109.6	109.34	108.37	108.54	107.45	108.45	108.37	107.88	109.56	108.91	110.93	107.69	110.16	108.9	107.04	108.54	110.44	109.52
104.66	104.89	104.73	105.95	105.85	104.9	105.94	105.03	105.96	103.91	105.53	106.21	107.86	104.77	106.82	106.1	104.58	105.3	104.83	104.78	106.04	105.64	106.5	105.7	105.72	105.56	104.76	105.81	104.73	105.44	104.88	105.95	106.14	105.83	106.55	106.25	107.05	105.65	105.15	105.98	106.22	106.42	104.59	106.32	104.96	106.77	106.17	104.67	104.22	103.67
106.85	106.78	107.43	106.14	106.16	106.36	106.84	107.12	106.42	108.39	108.17	106.26	107.07	107.99	106.86	105.88	107.59	106.57	107.17	104.96	105.93	106.96	105.44	107.09	106.28	107.86	106.41	105.94	107.08	106.27	106.74	106.43	105.11	107.16	106.63	106.27	106.11	106.17	108.04	104.87	106.95	107.95	106.44	106.5	104.79	106.42	106.58	107.28	107.92	105.69
105.71	106.07	107.27	104.38	106.56	105.24	107.24	104.91	105.29	106.42	106.95	105.23	107	104.57	104.9	105.27	105.75	105.16	105.72	105.98	104.92	106.27	105.4	105.23	105.52	106.01	104.35	105.05	105.45	104.8	106.18	105.85	105.93	106.21	105.46	108.19	105.67	104.75	106.46	106.08	105.49	106.08	104.92	105.26	104.4	105.85	104.81	106.46	105.79	105.94
106.68	104.99	105.43	106.8	106.35	105.64	105.68	105.27	103.63	105.96	105.35	106.08	105.13	104.81	103.47	104.47	106.45	105.18	106.64	105.74	105.44	103.56	105.22	105.83	105.74	105.86	106.5	103.96	104.71	106.22	106.47	104.77	105.43	105.29	108.4	105.77	106.48	106.36	104.51	106.62	105.85	107.44	105.04	106.1	104.14	105.6	107.72	104.5	106.35	105.76
99.858	98.206	97.426	98.749	97.686	97.43	97.231	99.513	96.081	98.815	97.362	98.607	97.426	98.349	97.31	96.234	97.801	98.278	97.413	98	96.82	98.144	97.94	97.501	98.917	98.698	98.423	96.316	96.999	98.448	98.3	97.748	97.577	98.854	99.574	99.102	97.394	98.144	97.236	97.577	96.435	97.835	97.992	97.187	97.108	97.911	97.35	98.291	98.28	97.259
109.29	107.5	108.9	107.63	107.35	107.63	105.83	108.12	109.16	108.43	110.45	109.2	108.1	107.88	108.41	107.82	109.53	107.58	109.7	107.89	108.03	108.23	107.47	106.99	108.32	109.28	107.49	106.83	109.07	107.02	107.58	109.33	108.92	109	108.22	107.89	106.85	108.26	109	108.75	108.9	108.14	107.43	109.16	106.38	107.04	108.65	107.35	108.05	109.09
99.314	98.604	98.177	98.739	99.24	98.761	98.857	99.768	98.167	98.94	97.67	97.392	98.983	99.671	99.599	98.678	99.863	98.851	98.575	98.401	98.486	100.05	98.869	100.08	98.395	98.571	99.619	97.947	98.536	97.468	98.219	98.637	98.286	98.037	98.342	99.208	96.955	98.733	99.549	99.086	98.97	99.341	99.645	100.34	99.421	98.501	98.22	100.01	98.928	99.681
103.64	106.87	107.59	106.06	104.96	105.58	106.25	106.99	104.52	105.09	105.41	106.07	105.47	104.99	104.26	105.72	105.45	104.98	104.98	105.7	105.81	105.04	104.9	105.8	106.57	104.82	105.56	105.96	105.43	104.99	105.66	106.6	105.72	105.89	105.79	103.57	106.36	104.34	105.39	106.38	105.28	106.79	103.79	106.32	105.61	106.6	104.89	104.67	105.42	107.1
105.5	106.59	105.43	103.96	105.39	105.96	107.07	104.73	106.05	107.84	105.64	106.74	105.04	105.33	105.91	106	105.72	105.7	105.29	105.38	106.33	106.57	104.88	106.18	105.61	105.43	105.25	107.94	107.31	104.93	105	106.78	103.97	106.77	105.6	105.53	104.35	106.77	106.32	105.41	104.45	107.19	105.87	107.05	105.85	104.71	106.11	105.68	106.12	104.92
106.86	106.72	107.88	108.07	108.27	107.88	107.61	108.5	108.99	106.75	107.23	107.92	108.98	105.73	107.56	108.35	106.86	106.7	107.26	106.16	108.09	107.33	106.6	107.2	107.91	107.16	107.42	108.04	108.69	109.4	108.39	107.08	108.73	106.18	108.79	107.39	108.44	108.03	108.48	106.88	108.61	107.2	107.67	106.97	108.48	107.82	107.55	107.6	107.44	106.39
105.45	106.39	105.61	107.1	105.38	106.06	107.05	105.79	105.68	106.19	104.14	107.12	106.82	105.39	104.54	104.34	104.13	105.27	105.37	105.88	104.25	106.44	106.57	106.05	105.93	105.44	105.8	104.83	106.55	105.45	106.42	105.87	105.06	105.23	104.22	104.7	104.7	105.44	106.09	106.53	107.23	105.06	105.9	105.65	106.81	106.64	106.89	104.93	106.04	106.41
97.382	98.105	98.737	97.392	96.137	98.843	98.032	97.291	99.316	98.249	97.124	97.688	99.113	96.853	98.745	98.855	97.369	97.067	96.677	97.859	98.092	96.585	98.706	97.436	98.05	98.778	97.393	98.269	96.841	96.691	98.029	97.37	98.315	98.036	95.689	97.879	98.415	99.778	98.846	99.489	97.732	98.331	98.731	98.09	97.584	98.231	97.287	97.321	99.322	96.729
100.03	101.34	101.98	100.68	101.73	99.774	101.12	99.89	101.41	101.06	101.4	99.444	101.52	100.5	101.4	104	100.1	102.37	100.75	99.856	100.78	102.55	99.78	101.64	102.17	99.982	101.01	101.92	100.68	101.78	101.61	100.51	99.636	101.81	101.99	99.853	103.16	99.673	101.54	101.58	100.52	101.32	101.1	101.57	98.989	102.28	98.469	99.811	101.29	101.26
99.045	98.55	98.383	100.14	97.653	98.349	97.152	98.451	97.637	98.872	98.404	97.29	96.783	97.987	97.939	98.846	98.33	97.065	99.176	97.649	98.036	98.629	99.023	97.845	97.454	98.633	97.338	99.086	98.274	97.453	99.028	96.87	99.161	98.073	98.369	98.751	98.479	97.815	98.375	99.091	97.469	98.201	96.455	98.989	99.307	97.423	98.341	97.683	97.73	99.479
107.08	108.59	107.52	109.04	108.33	107.56	108.83	108.56	107.44	107.86	106.86	108.95	107.2	108.51	109.82	108.39	109.76	106.23	107.14	108.17	108.44	109.1	107.69	108.53	108.72	108.93	108.7	109.03	107.41	107.97	108.45	107.5	106.91	109.07	108.51	107.65	108.28	108.11	109.01	107.58	107.66	110.63	107.64	108.04	108.24	109.69	108.28	108.06	108.04	106.71
97.39	97.109	97.631	98.775	98.33	97.102	97.838	99.954	97.22	98.096	99.551	99.581	96.882	98.566	96.864	98.089	96.84	98.162	99.12	98.548	97.885	97.672	98.337	97.88	97.567	98.279	97.714	98.98	97.729	98.157	96.521	99.24	99.214	98.824	97.002	100.18	96.671	99.153	97.548	97.418	98.946	98.864	98.755	97.848	97.801	97.234	96.799	95.739	97.43	98.183
99.904	99.785	98.573	99.983	100.61	98.013	99.87	99.081	101.59	100.48	99.131	99.741	99.66	99.072	100.5	100.05	99.471	98.565	99.902	98.53	101.12	101.11	99.722	100.72	100.31	100.24	100.31	100.52	99.712	100.3	100.38	98.672	100.37	99.645	98.96	100.53	99.89	99.98	100.43	99.21	101.03	98.936	100.74	100.85	100.38	98.778	99.155	100.61	100.15	100.7
97.978	97.113	96.709	98.726	96.947	98.677	98.425	98.132	97.141	97.992	97.122	97.442	99.11	97.646	97.827	98.153	97.53	98.067	97.187	96.942	97.405	98.114	97.511	97.44	97.71	97.12	100.07	97.24	96.994	97.919	98.717	97.547	98.775	97.122	98.416	99.011	96.711	97.024	98.556	98.617	97.641	96.186	98.599	96.744	97.215	98.605	98.053	98.731	98.714	96.901
100.79	102.72	101.57	102.54	101.49	101.42	100.63	102.31	99.591	101.22	101.13	100.5	100.19	100.04	100.28	101.09	99.961	101.46	100.9	100.52	100.64	100.63	100.59	99.329	99.804	100.07	100.06	100.49	101.21	101.66	100.44	101.27	102.27	101.46	101.8	101.72	101.11	102.92	99.96	98.635	100.02	101.76	102.14	101.23	102.59	100.23	100.63	99.423	99.838	101.72
107.11	105.25	104.45	106.16	106.54	105.75	105.82	105.01	105.09	104.8	106.44	104.78	106.09	105.41	104.54	106.5	104.66	105.31	104.94	105.61	103.42	106.55	105.41	105.89	107.26	106.29	106.49	106.15	106.25	104.64	105.4	105.21	105.41	105.39	106.52	105.18	105.7	107.3	105.41	106.56	106.16	105.13	105.03	105.12	106.3	105.96	104.93	105.46	106.33	104.07
107.55	108.69	107.32	107.69	107.25	106.93	108.39	107.13	108.72	108.55	107.89	108.15	108.08	108.55	106.38	109.24	108.99	106.59	106.81	106.46	106.82	106.14	107.94	110.02	109.39	108.14	108.34	108.05	107.17	109.02	107.66	107.68	109.27	108.31	106.77	106.89	107.31	107.21	108.74	108.01	108.46	108.35	107.51	108.14	108.59	106.85	108.58	108.15	109.01	107.77
104.74	106.58	105.53	104.81	104.22	104.67	104.42	106.07	105.53	105.58	106.55	105.99	106.14	105.59	105.42	105.29	105.77	107.45	106.08	105.72	104.35	104.06	105.78	104.31	106.04	104.3	107.07	104.08	105.2	106.48	105.66	104.85	107.32	105.91	105.73	105.9	107.78	105.97	106.43	105.72	105.16	104.91	105.13	105.36	105.64	105.03	107.87	107.03	106.12	104.36
106.14	106.64	105.72	104.87	106.3	104.99	106.96	106.3	105.96	105.29	105.93	106.66	106.15	105.1	106.29	104.8	105.59	104.49	104.59	104.69	105.26	105.54	105.29	105.64	105.7	105.57	107.11	105.12	107.8	105.33	106.2	105.14	104.74	104.04	104.63	104.17	105.42	105.53	104.73	106	106.73	105.83	105.88	106.59	107.6	105.56	106.7	107.14	104.83	105.86
105.41	104.89	105.02	106.97	106.06	104.74	106.92	105.18	105.83	105.9	106.74	105.87	105.1	106.23	106.78	105.65	106.58	107.4	105.35	106.76	105.07	105.74	104.37	106.82	105.44	104.35	105.78	106.42	105.96	106.12	106.56	105.64	104.7	104.64	105.76	106.93	105.77	106.99	106.58	106.22	106.19	105.06	105.87	105.08	105.25	105.67	104.53	105.19	105.19	104.12
98.822	99.578	98.563	97.736	97.716	97.656	97.002	98.067	97.804	98.859	96.826	99.422	98.622	98.152	97.733	97.875	99.079	98.281	97.589	100.66	98.684	99.012	99.361	98.52	97.441	98.505	98.358	99.303	98.534	97.604	98.218	98.827	99.027	97.274	97.351	98.38	97.668	99.28	100.25	99.038	99.17	99.273	98.595	97.63	98.463	99.032	98.56	98.245	99.314	98.703
110.64	111.77	111.19	111.29	110.37	109.61	111.32	108.58	108.98	110.03	110.42	110.77	109.73	110.03	111.67	110.11	110	112.94	109.62	111.03	111.46	111.83	111.51	110.89	111.44	108.64	108.99	110.77	110.92	109.68	110.18	112.25	109.84	112.35	110.4	110.94	110.12	111.2	109.61	108.92	110.98	110.82	110.16	111.71	109.75	110.95	110.18	109.47	111.34	110.05
98.509	96.744	99.648	98.696	96.628	98.577	99.172	98.652	99.311	98.753	97.885	98.169	99.347	97.749	99.021	99.089	98.35	98.841	97.864	100.45	98.641	98.129	100.03	98.582	100.07	96.788	97.223	99.443	99.655	98.006	97.471	96.983	97.5	98.34	98.133	97.883	98.246	99.458	98.862	98.764	98.427	98.875	98.771	99.885	98.47	97.465	96.828	97.471	101.15	98.265
108.37	109.09	109.41	108.49	108.68	109.32	109.02	108.32	109.06	109.57	109.73	109.53	110.02	109.61	108.32	108.14	108.25	108.68	107.93	109.31	107.6	109.51	108.77	108.06	108.65	109.59	108.26	108.48	108.7	107.1	107.18	108.9	109.04	107.41	108.89	108.97	109.49	108.09	108.14	109	108.47	110.73	109.29	107.99	108.43	110.19	109.53	109.02	108.37	108.62
101.56	101.48	100.91	100.11	101.72	100.91	102.11	101.41	101.15	100.85	100.66	101.19	101.74	100.94	101.25	100.46	100.28	100.51	102.95	99.813	101.01	100.63	101.06	100.47	100.38	100.96	100.32	101.07	99.662	99.86	102.6	100.74	100.75	100.42	101.57	101.68	101.14	101.23	100.02	100.87	100.57	98.997	100.76	98.93	100.69	99.975	100.5	99.493	100.31	100.88
105.86	105.53	105.26	105.63	105.66	106.14	105.69	106.51	105.01	105.09	107.25	105.24	105.95	106.63	106.55	107.23	106.05	105.89	103.94	105.43	106.9	104.17	104.4	104.87	104.3	105.96	105.04	106.44	105.7	105.98	104.97	104.48	104.67	104.33	104.16	105.93	105.09	106.72	105.95	105.2	106.04	106.42	104.4	106.37	105.63	106.31	107.46	105.32	105.3	105.83
104.84	107.56	106.59	106.6	104.42	105.71	107.3	104.51	105.92	106.19	106.36	105.7	106.54	105.77	106.43	105.68	105.59	106	106.03	103.65	105.87	104.32	105.49	105.32	106.51	106.59	107.58	105.84	107.25	105.25	105.85	105.2	106.8	106.05	105.29	106.64	103.72	105.92	106.44	105.84	105.11	106.25	106.79	105.82	105.81	106.13	105.98	104.94	104.4	106.25
106.03	105.34	105.94	105.88	106.26	106.08	105.52	106.83	104.53	105.12	106.39	106.82	106.18	106.14	104.88	106.61	106.47	106.16	106.73	105.55	106.49	104.87	105.76	106.77	107.34	106.38	105.2	106.47	106	106.8	107.02	106.4	104.2	105.2	107.31	107.58	105.25	106.36	105.26	105.18	106.56	105.09	104.7	104.97	104.95	106.53	106.14	105.94	104.78	105.14
107.05	105.38	105.66	105.67	105.71	104.68	106.05	105.7	105.01	106.15	105.35	105.48	106.05	106.61	105.13	105.69	105.62	105.66	106.25	105.58	105.31	105.98	107.03	105.35	105.44	104.82	105.46	104.8	106.86	106.18	107.96	106.4	103.98	106.32	104.71	106.28	106.56	103.81	106.25	103.84	104.59	104.7	104.16	104.07	107.25	106.83	104.83	104.93	105.51	105.08
104.78	103.4	101.47	102.67	103.32	101.88	102.21	103.57	102.71	102.32	101.87	103.46	102.59	102.4	102.58	105.41	104.07	104.56	102.24	103.54	102.49	103.19	103.43	103.78	104.6	103.64	102.72	100.6	102.91	103.94	102.41	103.15	103.21	101.82	102.05	102.82	103.02	102.7	103.15	101.65	104.05	103.21	103.09	102.8	102.95	102.6	103.12	104.13	101.83	103.75
97.503	98.003	99.103	97.279	97.131	98.631	97.671	98.729	97.264	99.875	97.699	97.03	97.647	97.649	96.753	97.964	98.263	98.318	97.929	96.311	97.023	98.904	98.038	98.983	97.557	98.184	96.355	95.839	98.391	97.649	99.044	99.214	97.547	99.393	96.955	98.222	98.574	99.523	97.185	97.272	98.117	98.927	97.15	99.171	97.348	97.87	97.103	97.764	99.971	97.969
105.13	106.39	105.95	104.66	106.66	105.43	105.46	104.93	104.8	105.43	106.4	104.91	106.64	105.16	106.02	105.01	106.38	105.35	106.1	104.11	103.99	104.12	105.69	105.33	107.59	104.39	105.75	105.02	106.63	106.28	106.08	105.53	106.38	105.28	104.86	105.18	105.3	105.15	105.44	105.34	106.1	105.24	106.2	104.02	105.95	105.94	106.34	105.1	105.36	106.67
111.68	110.35	110.57	109.77	110.73	112.13	109.22	109.84	109.57	111.09	111.61	111.04	110.98	109.04	110	110.56	108.83	110.22	110.54	111.13	110.47	111.57	110.92	111.71	109.99	109.14	111.17	110.84	111.69	111.32	110.57	110.99	109.91	110.25	111.13	111.34	110.22	112.41	109.94	110.65	111.08	109.99	111.56	111	110.08	109.62	112.34	110.19	111.92	110.53
107.77	107.79	108.59	107.75	108.46	109.64	109.36	107.63	107.7	109.71	109.49	108.18	109.44	110.04	109.17	108.68	106.79	108.29	107.62	109.26	107.79	109.36	109.92	107.72	109.6	108.86	107.89	109.09	108.93	110.25	110.36	109.12	109.71	107.48	108.4	109.93	107.66	109.22	107.75	108.65	108.21	108.53	108.26	108.58	109.03	107.87	107.43	109.35	109.46	108.4
106.37	109.33	109.36	107.97	108.61	109.13	108.5	107.99	108.56	109.21	109.15	107.78	107.5	107.26	109.71	109.6	109.3	109.1	107.02	107.44	108.77	108.29	109.69	108.14	107.55	107.8	108.64	106.9	108.35	109.17	108.05	107.09	108.04	106.9	108.47	107.66	108.96	107.45	107.65	107.83	108.74	107.34	109.6	109.04	108.3	109.19	108.41	107.36	109.62	107.82
107.44	108.28	107.15	108.31	108.91	108.6	107.89	107.55	108.17	108.39	106.55	107.23	108.13	108.49	108.25	108.09	108.66	106.53	108.27	107.24	107.88	108.72	108.4	107.14	108.93	106.64	106.7	108.42	109.2	108.19	107.65	107.34	107.85	108.05	109	107.54	109.05	107.71	108.92	108.65	105.82	108.61	107.06	108.19	108.1	107.9	107.56	107.69	107.63	108.17
107.12	106.37	108.67	108.45	107.32	106.82	108.28	108.44	107.76	107.51	107.39	109.09	109.48	107.31	106.66	106.54	108.09	108.05	109.43	107.95	110.06	107.37	108.43	107.72	107.85	107.15	107.73	107.4	107.87	106.61	107.23	107.34	108.99	107.87	107.74	107.53	107.72	106.58	107.97	106.78	108.33	108.4	107.31	107.58	107.06	107.25	107.23	108.89	107.63	107.93
105.65	105.01	103.31	105.28	106.26	105.56	106.43	105.85	105.58	104.51	105.25	104.08	105.73	104.39	105	105.4	106.28	106.91	105.66	106.42	106.22	106.82	106.23	105.79	105.7	105.59	105.77	105.94	106.57	104.53	103.71	106.37	104.87	103.71	106.76	105.7	104.72	103.94	103.7	104.62	105.66	106.32	105.58	105.98	104.58	105.37	105.96	105.3	105.9	105.03
108.11	108.35	106.94	109.23	109.01	108.39	108.83	109.05	107.56	107.98	108.51	110.42	109.53	110.75	110.08	108.9	109.07	107.73	107.49	107.3	106.89	109.8	109.83	108.83	109.58	108.63	109.4	109.2	107.43	108.62	107.95	108.18	107.71	109.51	107.76	107.82	107.99	109.5	108.94	108.44	108.39	108.35	107.76	108.81	109.67	108.77	108.28	107.4	108.56	108.02
104.41	106.07	105.36	105.66	104.02	105.33	105.74	106.08	105.36	106.82	105.76	104.97	104.14	106.78	105.77	105.75	106.01	105.11	105.47	105.18	104.89	104.17	105.77	105.46	107.52	106.77	105	105.66	105.31	104.99	105.21	104.9	104.18	106	104.98	105.63	105.93	105.69	105.62	105.59	104.93	106.63	104.88	107.11	105.53	105.95	105.3	104.89	104.76	107.19
108.77	110.51	106.67	107.87	106.07	108.49	109.29	107.93	108.77	109	108.91	109.34	107.47	107.08	108.13	108.66	107.8	107.09	109.79	108.39	108.3	107.77	107.46	107.1	109.23	107.9	108.15	109.01	106.8	107.74	108.95	108.54	109.06	107.84	107.71	107.27	108.21	108.13	108.1	107.03	108.31	107.11	108.52	108.54	108.37	107.92	108.48	107.21	106.5	108.72
99.415	98.893	97.873	98.071	99.672	97.364	96.859	100.17	98.406	98.263	98.845	100.51	99.995	98.269	97.153	97.985	98.156	98.766	98.224	99.295	98.731	98.017	97.79	99.209	99.13	99.357	99.133	99.674	98.701	98.906	97.19	100.05	99.752	99.677	98.218	99.375	98.595	98.748	97.915	98.412	97.745	98.641	98.41	99.099	97.651	96.87	97.454	97.364	99.369	98.185
108.83	106.9	108.05	107.29	107	108.9	108.65	107.53	108.16	107.4	106.51	106.87	107.86	106.67	107.17	107.49	107.34	108.1	106.91	107.34	107.55	106.19	109.17	107.99	107.77	107.37	109.29	108.22	106.91	107.92	107.97	107.45	108.31	108.91	107.22	108.24	106.23	109.15	106.95	107.6	109.05	107.61	106.81	108.45	106.56	107.95	106.99	107.32	108.03	108.81
105.69	104.58	107.71	106.82	105.11	106.66	105.27	105.28	106.54	106.54	105.9	105.29	107.37	106.19	105.8	105.6	106.7	105.67	105.41	106	104.72	104.99	106.48	106.1	105.62	106.34	106.17	104.69	105.05	104.7	105.51	105.88	105.94	105.79	107.99	105.47	107.11	105.25	106.52	105.47	107.52	105.21	106.58	107.62	104.79	106.42	106.23	106.52	104.98	104.37
101.02	101.15	101.52	99.639	99.915	97.582	97.712	100.1	100.85	100.88	99.22	99.856	100.32	101.8	101.39	99.849	99.826	99.177	99.8	100.42	101.79	99.479	98.803	100.47	100.45	100.71	98.091	99.388	101.51	99.601	100.96	101.17	100.61	101.69	99.774	100.77	99.917	101.24	100.14	98.436	99.572	100.94	98.43	101.42	98.562	99.096	100.47	100.19	100.67	100.36
98.348	98.651	97.552	98.262	97.199	98.034	96.659	96.749	98.355	99.829	98.521	98.55	97.964	97.799	98.788	98.382	96.469	99.15	97.593	97.916	98.363	97.018	98.994	97.889	97.562	98.124	98.245	98.52	97.274	97.56	95.85	98.579	98.205	97.69	98.028	97.594	97.491	98.566	99.207	98.005	97.545	98.125	96.915	97.672	99.435	98.877	98.345	97.944	99.014	98.016
108.51	108.55	108.66	108.33	109.4	108.31	110.45	109.21	109.57	108.17	108.97	108.21	109.98	108.13	108.15	109.83	109.33	109.31	109.56	109.06	109.42	108.92	107.58	106.95	107.65	108.66	109.33	106	107.98	109.02	108.38	107.38	107.38	108.22	109.5	109.62	109.2	108.73	109.34	108.24	108.91	109.14	108.42	109.39	107.87	107.64	108.59	109.08	109.69	108.71
106.02	107.06	108.24	107.66	106.39	108.9	108.27	109.15	108.22	107.06	107.87	108.58	108.79	107.92	107.72	107.8	107.18	108.95	107.93	108.99	108.59	109.13	106.8	107.61	108.89	108.45	107.35	109.47	107.76	109.36	106.91	107.18	106.91	106.37	107.2	108.31	106.67	108.51	106.74	108.23	109.58	107.3	107.66	108.41	108.07	109.08	108.86	107.57	106.73	108.04
110.38	108.73	109.27	110.16	109.1	106.85	108.79	109.35	109.33	110.23	109.1	109.76	108.99	108.07	108.51	108.62	108.85	107.51	106.92	107.89	109.73	107.36	110.34	108.9	108.84	108.44	108.09	107.5	109.71	110.64	107.02	109.36	108.53	109.46	108.22	108.93	109.13	107.64	109.47	108.43	110.59	107.92	108.51	108.47	108.69	110.14	109.48	108.33	109.26	107.8
99.942	100.37	100.18	99.05	101.15	102.47	101.24	100.92	100.48	100.91	99.859	100.46	102.62	100.92	100.01	100.68	101.57	100.76	102.01	100.97	100.22	99.955	100.17	101.72	102.25	99.778	100.81	102.35	101.33	100.8	102.08	100.5	100.7	100.69	101.24	100.59	101.73	101.38	100.73	99.882	101.81	101.11	101.74	100.77	101.59	102.62	100.48	101.71	100.88	101.5
108.14	109.88	109.36	108.14	110	108.6	108.04	108	107.81	108.22	109.16	108.17	107.8	108.32	109.19	108.32	106.05	108.52	108.17	108.33	107.9	109.59	107.71	108.07	108.04	107.15	107.98	108.3	107.87	106.85	107.76	108.54	108.11	108.45	107.66	107.52	107.8	108.55	109.84	107.86	107.54	107.63	107.38	106.76	108.4	107.8	108.91	109.19	107.71	108.65
106.03	105.28	105.31	104.97	105.52	104.68	105.58	105.21	104.37	104.73	105.94	105.1	106.21	105.47	104.95	105.51	106.79	106.55	106.34	105.03	105.94	105.62	106.14	105	104.75	103.77	105.83	107.14	106.03	106.64	106.35	106.13	104.3	105.3	105.99	106.17	105.15	105.78	104	104.98	107.71	105.61	105.21	106.16	105.81	106.32	106.62	107.4	104.46	107.29
107.97	107.11	108.77	108.76	108.59	106.59	108.91	107.52	107.63	108.35	107.43	108.08	109.29	108	106.2	108.4	108.17	108.73	108.16	106.55	108.73	107.48	106.97	110.24	108.32	110.01	105.63	108.38	106.81	106.32	107.4	108.36	108.26	106.7	107.01	105.47	107.36	107.11	106.75	107.48	108.21	107.51	108.25	107.35	108.25	109.12	108.15	108.34	105.95	108.71
107.71	105	105.44	105.05	105.26	105.98	105.56	105.05	106.4	105.02	106.79	104.89	105.86	105.38	106.75	105.54	106.74	105.79	104.88	105.42	105.75	105.6	106.6	104.83	105.22	105.65	105.88	105.95	106	105.8	105.41	104.98	106	105.83	106.9	104.69	104.96	105.98	105.94	105.8	105.47	104.95	105.49	107.18	107.44	108.22	105.12	105.13	105.18	105.55
107.09	104.17	105.61	106.82	105.06	104.39	105.46	106.95	106.03	106.37	104.7	105.17	105.47	106.16	105.81	105.81	105.23	103.73	105.76	106.67	104.96	105.06	104.6	106.95	105.32	106.15	105.5	106.87	105.49	106.03	104.7	105.78	105.93	105.73	105.8	106.45	105.4	107.3	104.25	105.54	105.71	105.23	107.21	103.75	105.81	105.89	104.8	106.3	104.74	106.43
110.51	108.94	107.84	108.71	108.64	108.54	109.57	109.3	109.19	108.17	110.03	108.81	108.62	109.75	109.06	110.36	108.26	108.33	108.35	106.75	109.08	108.6	110.06	109.4	109.62	108.88	108.5	108.88	107.67	109.25	109.41	109.25	110.61	108.2	110.23	107.85	108.21	109.12	108.97	109.22	107.98	108.32	108.79	107.56	106.97	109.32	105.45	106.99	107.69	108.27
106.94	106.09	106.01	105.91	106.43	107.67	106.36	106.1	106.08	105.94	108	107.5	106.31	106.47	106.98	106.28	107.11	107.85	107.79	107.43	106	106.39	106.83	106.18	106.8	105.81	107.44	106.55	105.79	106.29	107.74	108.61	106.26	105.95	106.47	107.7	105.69	107.48	107.24	107.16	105.45	105.55	106.79	104.53	106.86	107.93	106.01	107.36	106.2	106.2
106.81	106.44	106.86	105.94	104.16	105.95	104.47	105.57	105.11	106.24	105.01	103.9	104.74	107.01	105.26	105.86	107.29	107.22	105.56	105.02	103.87	104.97	104.67	105.75	104.57	104.77	105.28	105.02	105.59	106.49	105.95	105.42	105.18	104.22	106.07	106.36	107.72	105.51	106.13	103.6	106.81	104.3	106.42	106.76	106.69	106.93	104.7	104.58	104.72	105.54
109.22	107.78	108.57	108.96	108.51	108.09	109.57	108.21	107.13	108.94	107.64	108.7	109.15	107.74	108.24	108.08	107.88	108.41	108.67	108.8	108.02	109.47	108.08	108.92	108.93	107.66	108.66	108.18	109.13	108.63	108.58	108.17	107.73	108.57	108.91	109.66	109.25	109.75	108.07	106.76	109.81	108.45	108.22	109.01	109.85	108.51	107.62	109.46	110.02	107.58
98.052	97.721	97.682	97.765	99.052	98.142	97.881	96.39	99.154	97.76	96.037	97.41	99.415	97.516	98.038	98.557	97.644	98.444	97.526	98.922	96.792	98.342	97.187	96.939	98.825	98.334	98.887	99.424	98.569	98.617	98.563	95.976	97.969	97.624	96.249	97.924	100.13	98.856	97.395	98.162	98.71	98.933	98.959	98.222	98.387	97.31	97.955	98.156	97.695	96.717
106.57	106.69	104.99	104.77	105.47	105.51	105.36	105.75	105.78	105.75	104.62	104.6	106.2	104.67	105.32	106.01	106.08	105.6	105.95	106.23	105.77	104.52	105.96	105.28	105.33	105.22	106.89	106.65	104.33	104.94	106.7	105.5	106.52	106.86	105.02	106.79	105.56	106.57	105.2	105.25	105.9	105.72	106.96	106.48	105.9	104.64	105.46	103.63	104.62	105.36
108.39	107.99	108.41	109.14	107.98	110	106.79	109.14	108.44	107.86	108.28	108.18	109.19	108.07	109.85	107.83	107.3	107.97	108.85	108.3	109.77	110.17	107.87	108.56	108.33	108.81	106.75	106.78	108.06	107.87	108.81	106.77	108.82	109.93	108.66	109.39	108.45	108.26	107.16	108.06	107.01	106.9	106.67	108.56	109.64	107.82	107.83	108.5	110.3	110.3
97.121	99.15	97.475	97.964	99.625	97.227	99.489	98.203	99.63	97.738	98.304	97.615	98.549	98.476	97.09	98.63	97.553	99.1	98.508	97.465	96.485	97.958	97.194	98.837	97.164	98.3	97.989	100.77	98.034	96.637	98.102	98.006	100.12	98.18	97.529	98.825	96.573	98.912	98.49	98.203	98.14	98.168	97.81	98.826	98.384	97.871	97.854	97.979	97.052	99.367
104.56	104.96	106.86	106.11	105.37	105.2	105.78	106.5	106.22	105.82	104.25	105.3	105	107.06	105.96	106.21	106.03	105.89	105	105.06	105.36	103.64	103.77	105.52	106.15	104.42	105.94	104.69	104.12	105.08	106.64	105.99	104.73	105.43	105.76	103.54	104.84	106.21	105.92	104.79	105.59	106.12	106.09	104.32	104.8	104.57	106.26	105.03	105.7	105.24
109.2	108.87	109.13	107.59	107.88	107.85	109.57	109.38	108.18	108.42	107.71	108.22	107.81	108.15	107.94	109.06	109.14	108.32	108.31	107.5	108.6	108.81	108.05	108.85	109.11	107.81	107.36	107.87	108.54	108.92	108.83	107.47	108.5	107.96	107.91	108.36	107.23	108.15	106.33	108.05	107.89	108.71	107.94	107.86	108.27	107.66	108.12	107.99	108.89	108.49
106.09	107.09	106.7	105.87	106.37	105.88	107.89	105.9	106.19	105.19	105	106.37	105.67	106.18	105.65	106.64	106.75	106.59	106.8	106.49	107.42	106.93	107.95	107.29	105.44	105.81	107.26	106.46	105	107.06	107.3	106.31	107.21	106.43	106.64	106.97	107.16	105.72	105.58	108.56	106.95	105.85	106.13	107.53	106.18	106.84	107.24	107.82	105.86	105.61
105.96	106.4	105.87	107.15	107.28	105.68	106.08	106.59	107.64	107.14	106.87	106.27	106.15	106.28	107.26	105.34	107.08	105.84	107.71	105.28	106.42	107.12	105.55	105.71	107.45	106.11	104.36	107.28	106.2	106.09	106.33	106.61	107.17	105.82	106.06	105.63	105.6	105.32	106.55	106.61	105.9	107.32	105.52	106.59	106.83	106.47	104.95	104.74	105.76	107.29
106.25	106.08	105.07	107.16	104.88	108.15	106.91	105.07	104.02	105.86	107.09	106.12	106.79	105.29	105.8	106.59	104.4	105.38	104.47	106.38	105.84	104.74	106.05	104.5	104.6	106.2	104.37	106.27	104.64	106.21	106	106.12	105.48	104.68	105.32	104.39	105.46	105.29	106.95	106.15	105.66	106.3	105.37	105.76	105.51	107.81	103.96	106.57	105.65	105.61
105.71	105.4	106.68	105.1	104.83	105.68	106.16	106.59	106.68	106.83	105.1	106.9	104.81	106.78	107.7	106.93	106.77	107.03	105.37	104.93	106.61	106.76	107.28	104.27	106.34	106.93	107.59	105.81	106.5	105.66	106.9	106.68	107.59	105.03	107.11	106.15	106.41	107.87	106.99	106.19	107.7	105.82	104.89	107.15	106.1	106.71	106.81	106.54	107.44	105.74
106.6	109.43	108.26	107.73	107.03	109.17	109.16	107.99	108.23	107.64	108.29	107.92	108.94	108.45	108.34	107.79	107.13	107.93	106.76	109.72	108.16	109.13	107.79	108.42	108.63	107.84	106.97	108.45	108.7	106.81	108.7	108.2	107.4	108.81	107.09	108.01	108.53	109.41	109.81	109.93	107.56	108.88	109.12	106.74	107.84	107.33	107.24	108.08	107.47	109.9
97.428	98.005	97.449	97.991	97.922	98.499	97.177	98.189	97.708	98.701	98.069	98.313	96.267	98.669	97.922	95.615	97.397	97.604	97.201	98.272	97.939	98.515	99.113	98.108	97.108	98.081	96.718	96.976	96.551	99.222	98.59	96.924	96.859	98.016	96.585	98.269	97.032	99.18	96.143	96.736	98.018	96.959	99.052	97.124	96.734	97.479	97.701	97.477	98.197	96.691
106.33	105.91	105.32	105.73	106.1	104.39	106.61	106.16	104.56	106.59	105.22	105.18	106.49	106.77	107.08	105.85	106.51	104.05	105.07	105.14	106.02	105.14	105.38	104.86	106.09	106.03	106.39	105.91	103.73	105.37	105.62	105.92	106.56	105.11	106.52	106.3	107.18	106.33	104.8	104.65	105.47	105.46	105.51	106	106.54	104.96	105.36	105.3	105.07	105.15
104.83	106.45	104.94	106.29	107.02	105.27	106.94	107.42	106.36	105.71	106.63	105.89	105.26	107.09	105.32	105.53	107.21	106.52	105.26	106.35	106.03	104.66	106.63	107.6	105.43	105.8	106.81	106.34	106.76	106.67	106.53	107.88	107.95	105.24	106.61	106.28	106.54	106.4	105.4	106.22	105.84	107.11	105.82	106.19	107.53	107.45	105.87	106.73	105.98	106.78
105.74	105.93	106.02	106.07	107.09	107.11	106.51	106.99	105.66	106.04	105.42	106.33	106.89	105.92	104.67	107.19	105.87	105.82	105.65	107.76	107.05	107.09	105.39	106.62	107.19	106.32	104.71	104.76	105.32	106.1	105.81	106.87	107	107.04	106.43	104.77	105.78	106.85	105.74	104.2	106.95	106.66	106.86	106.89	105.97	105.36	107.13	107.14	106.88	105.77
108.96	106.76	110.26	108.59	110.16	106.26	108.17	107.2	108.93	106.98	107.88	107.88	107.91	108.42	108.08	109.07	108.07	108.26	106.97	108.13	108.84	105.67	108.41	107.25	108.97	108.72	108.66	109.08	107.83	109.39	108.23	108.88	107.27	107.44	107.51	107.94	107.3	106.84	108.28	107.66	108.44	109.54	107.88	107.65	107.84	109.08	107.51	107.71	109.15	108.23
107.51	106.98	108.74	108.03	108.18	108.51	108.41	108.28	106.88	108.72	107.55	110.51	108.45	107.33	108.77	107.87	107.07	109.36	107.77	107.54	107.69	107.41	106.24	106.78	106.91	106.5	109.17	107.27	108.1	107.74	106.97	108.02	107.16	107.93	108.13	109.24	106.66	107.96	109.15	108.41	108.83	107.17	107.45	108.02	109.27	108.54	108.84	107.62	109.16	108.58
104.91	105.17	106.52	105.42	106.39	105.27	105.83	105.33	106.39	106.96	106.53	105.26	105.46	105.29	105.98	105.42	104.63	106.75	105.66	105.55	106.03	106.66	105.95	105.51	105.81	104.25	106.99	105.2	106.87	105	105.49	107.72	105.88	106.91	105.78	104.82	104.59	105.45	105.95	106.08	104.63	106.9	106.67	104.9	105.62	105.56	105.61	104.54	106.93	105.18
108.85	109.01	109.11	107.02	109.57	108.29	108.52	108.78	108.39	108.6	108.83	108.74	107.86	107.88	108.32	109.24	109.71	108.75	107.86	108.45	108.76	106.87	107.05	108.4	108.76	107.5	109.05	107.66	109.28	108.7	109.05	109.26	109.51	108.96	108.19	108.76	106.67	108.34	109.8	108.19	107.59	107.44	108.16	107.22	107.81	108.44	107.56	108.93	107.71	109.57
105.97	107.38	106.94	107.98	109.03	106.91	107.76	109.48	108.61	107.07	107.4	107.18	106.97	107.29	108.23	108.5	107.97	108.38	107.97	108.03	108.43	108.82	107.68	108.13	105.98	107.21	107.57	107.36	108.19	108.4	107.66	106.44	106.97	108.45	108.22	107.35	109.24	105.95	106.67	107.84	107.65	108.23	108.95	107.76	106.22	109.79	108.62	107.69	106.92	108.58
108.36	106.82	106.75	107.25	106.49	107.33	106.05	105.63	105.58	106.46	106.84	107.07	106.14	107.44	105.98	108.31	107.46	106.7	105.92	106.37	107.17	105.17	105.52	108.11	105.85	106.91	107.62	107.12	106.57	104.81	108.61	106.89	106.03	105.79	105.92	107.57	108.22	106.75	106.37	106.67	108.09	106.73	106.09	106.84	103.77	105.8	108.23	106.4	106.07	107.59
105.43	105.2	105.31	105.03	104.91	106.68	106.2	104.95	104.98	106.46	105.47	105.48	104.19	106.35	106.37	105.15	104.7	105.27	105.07	106.44	106.05	105.54	106.39	105.62	104.86	105.64	105.35	103.99	106.23	107.55	104.78	105.04	105.53	106.58	104.67	103.72	105.8	106.25	106.94	106.18	106.1	105.53	104.47	106.5	105.62	105.59	105.12	105.63	106.25	107.01
103.5	106.34	106.81	105.79	105.6	105.33	105.24	105.53	105.97	106.16	104.79	106.16	107.31	105.06	105.93	105.61	105.03	105.81	106.45	104.57	103.84	105.66	105.43	105.62	105.15	104.55	107.61	104.67	105.94	105.5	105.72	105.35	104.66	104.43	105.96	106.39	105.52	106.09	104.34	105.49	105.14	105.12	104.88	104.22	106.09	107.23	105.65	104.51	106.43	106.26
105.93	106.48	105.5	105.96	105.43	106.33	106.16	105.4	104.94	105.46	106.24	104.55	105.65	106.12	104.9	104.31	106.25	105.08	105.95	106.5	107.28	106.34	106.19	105.68	104.84	105.31	105.06	107.39	105.99	104.34	104.41	104.32	105.3	105.07	105.83	105.74	104.92	104.78	106.08	106.09	106.34	106.32	106.92	107.4	106.2	104.15	105.52	106.31	106.07	104.01
105.3	105.21	105.52	106.09	104.95	105.73	107.47	105.06	106.32	104.28	106.48	103.32	105.29	104.96	106.3	105.23	104.72	104.95	106.69	103.75	107.41	106.05	104.46	105.65	106.32	106.96	105.93	103.75	106.24	105.85	106.09	105.85	106.73	105.82	105.02	105.1	104.86	104.65	105.23	106.05	105.43	104.9	106.03	105.79	104.02	104.29	107.61	105.21	105.6	105.18
108.39	109.92	108.43	108.09	108.83	108.64	109.91	108.15	107.98	108.32	108.63	107.94	109.11	107.18	107.74	109.01	109.98	106.49	107.03	107	108.35	109.32	108.75	109.29	109.48	109.38	110.09	108.15	108.29	109.66	108.92	108.19	110.1	107.22	105.77	109	107.8	108.11	108.6	106.7	108.63	108.95	106.76	106.57	109.11	108.68	108.11	108.09	108.48	110.11
105.04	105.43	105.12	106.8	106.19	105.62	105.41	105.28	103.8	106.82	106.48	105.65	107.75	105.3	105.65	104.9	105.84	104.96	105.32	103.5	105.9	105.64	105.82	105.47	106.81	105.5	106.78	105.19	105.8	106.47	105.36	106.7	105.5	106.32	103.08	105.92	104.8	106.26	105.51	106.07	106.91	107.04	106.02	107.34	107.25	105.92	105.52	105.14	105.94	105.7
108.45	106.81	108.61	107.7	109.71	108.1	108.28	107.97	108.53	107.74	107.63	106.92	107.49	109.38	107.54	108.48	108.4	109.17	108.53	107.97	109.37	109.4	108.25	108.48	110.12	107.71	108.87	107.73	107.72	107.97	110.14	105.48	109.71	107.48	108.07	108.95	109.51	107.76	108.55	108.99	110.2	108.4	109.77	108.64	108.91	108.46	107.73	107.76	108.47	109.69
109.27	107.38	107.66	108.71	108.81	107.95	107.84	108.22	109.21	107.51	108.82	106.58	107.8	107.72	107.89	109.28	106.85	107.57	108.55	108.77	108.18	108.7	107.81	108.4	109.95	108.45	106.93	108.72	107.7	107.01	109.09	108.07	108.55	108.71	109.27	109.63	107.85	108.76	106.86	108.53	108.17	108.56	108.4	107.69	108.27	107.25	108.88	107.08	106.8	107.6
108.62	106.84	108.28	108.32	108.85	108.52	108.36	106.78	106.3	107.52	108.75	109.52	108.16	109.79	107.97	106.61	108.01	106.81	108.82	107.02	107.88	106.96	109.26	108.2	107.6	106.58	109.25	107.73	109.21	107.83	108.03	108.91	108.07	108.28	108.06	106.61	109.19	109.84	107.7	107.53	109.02	107.87	107.43	108.42	107.39	109.89	109.27	107.79	107.07	107.33
97.783	97.829	97.69	97.245	97.402	97.412	97.903	95.584	97.58	98.043	97.197	98.292	96.176	97.782	97.839	97.045	100.15	98.451	97.344	97.091	99.048	98.491	97.756	98.242	97.917	98.12	98.524	98.457	98.782	97.032	97.259	99.379	97.692	96.754	98.249	97.734	97.436	99.182	98.973	97.925	97.279	98.439	98.481	95.983	96.723	97.917	97.811	97.116	99.436	96.801
108.68	109.66	106.41	109.1	105.73	107.88	107.8	107.59	106.24	109.28	106.87	107.37	106.29	108.29	107.03	107.83	108.75	105.55	107.38	108.94	108.81	108.66	106.62	107.9	110.03	108.18	108.26	108.84	107.1	107.73	106.63	106.8	107.27	107.91	106.88	107.8	108.05	108.76	107.79	107.11	107.67	108.37	106.66	106.12	108.62	108.04	106.66	106.38	108.37	108.09
107.1	107.62	106.37	107.09	105.55	104.76	104.53	106.02	106.4	105.84	107.57	105.36	107.35	106.72	105.36	106.64	107.7	107.05	106.77	106.27	107.9	107.47	106.86	106.89	107.18	107.42	106.72	106.25	105.22	107.14	105.04	107.31	105.5	105.48	106.08	107.85	106.73	106.92	105.69	105.99	106.64	105.28	107.67	105.33	104.85	107.09	106.03	106.4	108.65	106.88
111.1	109.92	110.86	109.21	109.64	111.01	110.87	111.48	110.35	109.16	110.58	110.74	109.52	110.4	110.98	110.51	109.98	110.6	111.43	109.64	110.09	110.05	109.87	110.88	109.93	111.63	110.68	111.13	110.76	111.57	112.16	111.32	109.98	109.8	109.48	109.61	109.58	111.33	110.64	111.24	110.12	110.92	110.61	111.26	108.78	110.91	109.72	109.46	110.57	110.34
109.61	109.47	109.31	109.87	108.16	109.09	107.72	107.5	108.7	108.57	108.87	109.48	108.15	107.59	110.2	108.57	108.53	109.45	109.75	107.47	105.75	108.44	108.66	107.27	108.3	108.85	107.58	109.03	108.73	109.38	108.05	107.68	108.38	109.09	108.41	106.52	108.48	108.68	108.45	109.55	108.54	107.19	108.12	108.34	108.41	107.82	109.65	108.61	108.68	107.96
108.98	108.24	108.05	107.51	107.93	107.57	108.37	108.46	108.19	108.07	108.3	107.72	107.76	107.82	107.24	108.62	109.18	108.46	109	108.31	109.26	107.35	108.9	108.31	108.13	110.65	108.68	108.41	108.87	107.61	108.51	107.11	106.35	107.68	106.39	108.24	107.49	108.13	108.29	107.77	109.42	107.66	107.61	108.23	107.54	107.56	108.38	107.27	107.79	108.01
105.76	104.96	105.82	105.65	105.15	106.1	106.48	105.47	105.33	105.61	105.86	104.74	106.71	107.29	106.51	105.13	104.85	105.7	104.84	105.75	104	105.74	106.71	106.77	106.75	104.23	105.41	105.51	104.4	104.1	105.96	106.79	106.98	105.31	104.14	106.44	105.32	105.57	106.07	105.63	105.71	107.09	104.74	104.85	105	106.31	104.91	107.23	104.79	105.87
105.61	107.42	106.63	105.19	107.04	105.48	107.16	104.96	107.76	105.25	105.24	105.18	105.14	105.46	106.63	106.02	106.05	107.13	105.08	105.87	106.54	104.84	106.5	104.28	106.98	105.6	105.69	106.43	106.21	105.39	105.32	106.33	106.34	106.49	105.62	106.15	103.89	105.11	105.78	105.71	106.34	105.27	104.32	104.91	106.26	105.83	105.85	105.44	106.06	105.1
105.69	104.93	105.79	105.82	104.86	106.13	106.05	105.06	104.36	104.23	105.83	105.02	105.26	106.46	105.58	106.18	106.05	105.18	105.34	106.34	105.84	107.63	104.84	104.37	105.64	105.17	106.13	104.65	105.4	105.96	107.46	104.3	107.14	105.49	105.48	105.01	106.53	106.29	105.33	105.03	105.87	104.97	105.42	105.84	105.19	106.42	106.02	105	106.95	105.95
105.22	105.49	105.1	103.9	106.12	105.5	106.95	105.52	106.34	105.98	107.34	106.54	106.21	106.03	106.83	106.16	105.8	104.69	106.86	105.12	104.87	105.16	104.63	105.93	106.15	105.6	105.88	105.67	105.13	106.83	103.95	104.31	105.08	106.47	106.04	106.3	105.94	106.5	106.11	104.43	105.11	105.99	104.58	106.08	106.16	104.93	104.93	105.34	104.48	105.86
106.27	109.34	107.26	105.85	107.6	109.1	108.35	107.46	108.88	107.57	106.6	107.6	109.16	105.82	107.75	108.84	106.33	106.67	107.46	106.87	108.08	109.17	107.13	107.26	108.39	107.46	108.66	108.41	107.35	109.82	107.64	108.08	108.18	106.49	106.59	107.87	108.48	107.69	108.2	108.23	108.23	107.38	107.21	107.27	109.16	106.47	108.56	108.03	108.1	107.9
98.498	98.969	98.184	99.52	96.607	98.011	99.185	97.831	97.529	98.565	100.8	98.935	97.616	98.031	99.879	99.303	98.602	96.33	99.135	98.707	99.525	99.767	99.784	100.02	97.929	99.43	98.727	100.7	100.36	97.934	98.373	98.263	99.793	99.58	98.922	99.444	98.365	98.442	100.42	97.255	98.887	99.238	98.976	98.781	99.241	98.437	99.887	97.942	99.046	98.1
100.14	100.96	99.117	99.921	100.99	100.97	100.17	98.735	99.621	101.65	100.15	98.968	99.007	101.27	100.58	100.34	100.92	99.034	99.227	100.47	99.745	99.558	99.379	98.152	100.02	98.947	100.97	100.69	99.361	99.589	100.44	99.458	100.46	101.07	99.26	100.55	100.92	101.52	99.402	101.92	101.6	100.78	101.03	101.1	101	98.797	100.84	100.55	100.48	99.665
107.25	107.89	106.39	106.45	106.74	106.12	104.99	106.41	106.94	107	106.15	107.86	106.29	107.54	106.12	106.24	106.54	105.88	106.03	106.51	107.11	106.59	106.78	105.26	106.26	107.66	106.39	106.96	107.19	107.75	105.32	105.68	105.76	105.17	109.12	105.38	107.71	107.23	106.35	106.3	105.77	105.89	107.38	106.07	104.81	105.4	106.39	106.82	107.04	106.75
105.82	106.09	105.96	104.55	106.83	105.09	105.77	106.27	106.27	105.27	105.93	105.73	105.14	105.12	106.72	106.08	106.16	104.33	104.63	104.8	106.84	106.25	104.4	106.18	104.98	105.73	106.61	105.33	105.96	106.31	106.21	105.25	105.16	105.5	107.43	105.91	106.32	106.87	105.7	104.92	105.81	104.13	106.47	106.1	106.69	107.82	106.03	105.17	106.44	105.57
99.859	101.46	100.19	101.34	101.09	100.9	100.93	99.012	100.88	100.69	100.03	98.85	101.09	100.49	101.42	101.32	101.4	98.786	100.93	101.14	101.86	101.31	101.84	102.85	101.21	100.39	102.1	100.83	102.67	99.527	100.91	101	100.66	100.59	100.89	99.539	100.85	100.39	99.761	101.22	101.93	101.24	101.28	100.53	102.27	99.556	100.84	101.88	100.62	102.25
107.09	107.59	108.9	109.01	108.71	107.86	109.45	108.88	107.75	107.94	107.24	108.74	107.58	108.35	106.64	106.98	107.67	108.16	109.38	106.48	107.36	109.47	106.42	108.66	108.43	107.49	107.64	106.68	108.42	107.25	107.42	108.72	109.43	107.98	108.21	109.3	105.18	106.92	106.54	107.21	107.96	107.01	108.38	107.55	106.76	107.99	108.91	108.47	108.33	108.65
107.68	106.82	107.28	108.14	106.83	106.57	108.02	106.99	107.42	107.68	108.24	106.96	107.06	108.74	109.06	109.2	107.6	108.04	106.68	108.83	107.35	108.15	107.15	107.2	108.3	107.35	107.22	108.23	106.95	108.34	106.82	107.26	107.73	108.51	105.04	108	106.6	107.69	108.84	108.58	108.14	107.48	107.79	106.74	106.84	106.27	108.12	107.68	107.22	108.19
107.8	108.47	110.3	108.47	108.21	109.73	107.98	107.77	109.34	108.93	108.5	108.04	109.05	107.07	107.14	108.83	108.88	108.88	108.07	107.9	108.9	109.02	108.57	107.7	107.1	107.23	107.93	109.48	108.3	108.09	108.1	108.09	108.37	107.29	109.17	106.58	107.53	109.08	108.26	110.1	108.45	108.47	108.48	108.92	107.85	109.6	108.28	107.77	107.71	107.57
107.3	108.8	108.81	107.4	107.93	106.92	108.53	109.36	109.33	108.79	107.95	109.84	108	108.51	107.58	109.09	108.84	107.27	107.94	107.76	107.2	107.28	109.21	107.71	109.32	108.57	109.94	109.16	108.79	109.31	108.77	107.65	107.16	108.34	108.15	108.52	108.72	109.83	107.83	108.29	108.85	108.63	108.35	107.99	106.73	107.16	107.99	109.88	106.92	108.51
96.786	100.47	99.791	97.917	98.214	99.006	99.165	99.246	98.901	98.638	98.797	99.172	98.833	99.281	99.105	98.466	99.322	99.371	98.786	98.124	97.858	97.96	98.548	98.352	99.297	100.91	97.456	100.41	100.42	99.963	98.644	98.355	98.213	98.472	100.24	98.667	99.136	100.15	100.1	99.901	98.736	98.397	99.393	98.072	98.532	99.884	99.358	98.136	99.756	100.06
109.11	107.96	108.42	108.53	106.82	108.73	107.06	107.58	107.34	107.49	107.81	106.54	105.8	108.43	106.89	108.33	108.25	107.32	106.91	107.02	106.74	108.63	107.18	108.38	107.17	106.91	108.72	108.49	108.37	106.55	107.68	109.82	109.01	107.57	108.69	108.85	106.77	108.36	107.08	106.72	107.62	108.11	108.85	107.35	107.73	107.65	106.84	105.94	109.17	108.69
98.805	99.812	99.709	100.65	99.409	99.673	101.64	100.02	100.31	99.469	99.722	100.44	99.917	102.17	99.771	100.31	99.83	101.86	101.18	100.45	100.38	101.35	100.15	99.905	100.13	100.96	99.31	98.777	100.16	99.323	100.66	100.91	98.279	100.39	100.94	101.9	99.167	100.45	100.41	99.642	101.07	101.01	99.118	99.416	99.966	99.376	99.725	99.62	100.39	100.42
105.4	107.26	106.38	105.44	106.82	106.32	106.17	105.21	106.07	103.87	106.47	106.05	105.47	104.93	106.56	105.53	106.05	107.14	105.38	105.63	106.95	107.38	106.48	105.28	106.24	104.42	106.42	105.38	107.02	106.87	106.26	105.57	105.74	106.88	106.92	105.42	106.15	105.59	106.97	104.2	106.79	106.21	106.66	107.46	107.62	105.79	107.31	105.7	106.43	104.87
107.57	106.47	106.03	106.58	106.92	107.16	106.74	107.62	108.24	106.76	105.31	106.93	106.47	107.87	106.82	105.33	106.41	104.85	106.82	106.15	107.37	107	107.8	106.68	108.06	108.12	105.67	106.22	105.56	107.61	108.49	106.65	107.49	106.8	106.12	107.25	106.8	106.28	106.12	106.51	106.66	107.37	106.81	106.46	105.96	108.19	104.68	107.55	106.29	105.68
107.07	107.85	106.18	106.9	106.32	107.37	106.19	104.87	106.7	105.31	106.21	107.41	107.32	105.06	105.53	108.48	105.69	106.16	106.89	107.44	106.2	106.3	107.84	107.46	105.6	105.56	106.9	107.93	105.94	106.42	107.68	106.52	106.72	107.92	107.11	106.55	106.22	106.47	106.2	107.76	106.66	106.81	105.08	106.84	107.07	107.18	106	106.69	107.8	106.44
105.5	105.72	103.71	105.48	107.04	107.06	106.15	106.07	105.88	104.72	106.15	107.26	104.64	106.12	104.51	105.31	105.76	105.06	106.46	103.7	106.54	103.66	105.08	105.46	107.51	106.47	106.19	106.56	106.55	106.3	105.75	106.15	106.03	105.37	106.37	106.61	105.49	105.22	105.96	105.39	104.75	106.1	104.32	106.88	105.1	105.68	106.29	105.33	106.47	106.49
105.96	104.69	106.58	106.05	106.26	105.66	105.89	106.05	105.96	106.72	105.61	105.29	106.12	104.6	104.26	106.07	104.69	106.32	106.98	105.19	108.07	106.38	105.34	106.09	106.59	104.31	104.27	106.91	104.91	106.08	104.75	106.06	105.03	107.61	105.61	105.3	107.21	104.17	105.07	105.75	105.67	104.29	104.25	105.86	105.12	105.99	105.2	105.5	106.81	106.49
105.75	105.05	104.59	105.81	105.84	106.53	106.84	106.43	105.04	104.17	105.81	106.52	105.85	106.32	106.47	106.78	105.18	105.5	107.31	106.1	105.63	105.47	106.23	105.29	107.05	106.8	106.27	105.88	106.41	105.14	103.54	104.96	105.1	103.52	103.89	106.21	105.58	104.63	105.82	107.4	105.29	106.24	104.62	106.74	106.6	105.73	105.85	107.61	105.93	106.18
107.37	104.98	105.97	105.71	107.01	107.64	106.1	105.13	106.73	106.66	103.77	106.14	105.68	107.41	107.02	105.68	107.89	105.94	108.37	107.66	106.26	105.68	107.72	106.72	105.93	106.82	106.59	107.01	107.26	106.55	106.25	105.97	106.24	108.13	106.74	105.91	106.85	106.72	105.89	105.45	106.82	106.75	108.39	106.82	106.39	107.76	107.11	106.93	106.5	107.6
107.26	105.54	107.41	106.53	104.84	107.3	106.09	106.15	107.8	106.9	106.3	106.65	106.01	107.24	107.06	107.21	106.76	105.81	106.79	106.27	107.97	106.52	107.3	105.68	106.26	107.8	106.61	107.77	106.95	106.15	106.67	107.84	108.78	106.05	107.03	106.78	106.24	104.79	107.42	106.84	105.08	107.41	108.2	106.15	106.57	106.83	105.33	106.96	106.14	106.92
109.53	107.57	108.41	109.15	108.35	108.4	110.15	107.87	109.15	108.92	109.95	107.64	109.5	109.22	108.59	106.92	106.93	106.67	107.88	107.66	107.76	110.25	108.28	109.36	107.35	108.61	107.76	108.69	107.46	106.73	108.55	108.66	109.98	108.33	107.94	106.65	107.99	108.85	108.32	109.46	109.26	108.78	107.5	108.98	107.91	109.1	107.28	107.95	110.06	107.97
105.6	105.88	106.08	105.91	108.93	107.27	108.17	106.09	107.61	106.21	107.82	106.6	107	106.1	105.57	106.68	105.55	106.52	106.79	106.28	106.26	105.96	107.33	105.29	104.47	106.85	107.18	106.92	106.12	107.9	107.87	105.07	104.75	104.11	105.51	105.63	107.17	106.09	106.1	106.38	105.85	106.74	105.67	107.6	107.61	107.95	107.44	106.87	106.22	105.46
97.788	99.294	99.325	97.259	97.309	100.04	99.253	98.061	98.852	97.689	99.466	99.087	99.537	98.011	98.342	99.262	99.809	98.509	98.331	98.931	98.919	99.426	99.334	99.994	99.667	99.596	99.48	100.59	99.004	99.048	99.136	99.207	101.29	98.439	98.94	99.713	99.968	98.216	98.731	98.983	100.25	98.314	99.485	98.98	97.551	99.035	99.703	99.043	98.218	98.492
100.22	101.01	99.888	100.84	99.98	102.07	102.14	102.08	101.87	99.767	101.17	99.148	100.87	101.55	100.95	100.04	99.459	101.17	101.37	101.53	100.58	100.38	101.02	101.78	99.677	100.92	100.18	100.28	100.06	100.83	100.78	100.37	100.18	102.36	99.727	100.85	99.904	100.52	101.3	101.07	99.923	101.06	101.16	101.5	101.64	100.78	100.66	101.63	101.58	99.399
107.08	108.2	108.77	109.19	106.36	107.64	108.44	106.22	109.18	110.12	107.35	108.41	107.21	108.13	105.95	108.24	106.68	108.5	107.64	107.5	108.31	107.23	107.48	107.04	107.95	107.86	109	107.51	105.94	107.28	106.31	108.25	109.92	108.35	107.84	108.18	106.38	108.56	108.62	107.03	106.94	108.09	107.75	108.82	108.05	107.65	107.55	107.36	107.93	109.87
105.7	106.68	105.61	107.21	106.68	108.02	107.8	106.49	105.99	107.95	107.04	106.65	105.75	106.74	109.22	106.27	105.17	107.24	106.94	107.26	107.04	107.12	106.08	106.93	106.42	106.63	107.27	107.3	106.37	106.72	106	107.65	105.17	107.15	106.66	106.97	106.47	107.74	104.83	106.06	106.61	106.3	104.76	106.27	106.56	106.63	107.13	105.9	107.3	108.13
105.85	107.53	104.62	105.98	108.26	104.37	105.45	104.52	105.88	106.08	107.4	104.73	105.66	104.12	105.73	104.94	106.01	106.52	105.84	103.84	104.42	104.88	106.5	106.48	106.63	104.06	105.14	104.43	105.87	106.53	105.66	105.76	106.21	105.39	106.01	105.94	104.13	105.51	106.26	106.58	106.75	105.23	104.85	106.19	106.86	105.9	106.13	105.7	107.18	106.01
106.88	107.25	107.52	106.45	106.31	106.81	106.99	107.04	106.73	107.99	106.32	105.9	106.87	107	107.67	107.79	104.99	106.52	106.89	107.73	106.89	106.88	106.99	107.51	106.64	106.93	105.73	106.87	106.22	106.4	105.62	108.64	106.12	105.96	106.15	106.85	107.31	106.64	105.21	106.43	106.66	106.64	105.86	107.29	106.68	105.48	106.51	106.84	106.94	106.66
105.71	106.41	106.47	105.06	107.05	107.2	105.98	107.5	107.11	107.73	105.26	107.63	105.38	106.11	106.56	106.79	107.39	107.71	106.1	106.24	105.96	105.51	105.48	106.53	106.88	106.74	107.57	107.02	106.41	106.59	105.91	108.45	106.54	106.34	106.1	107.05	107.01	106.99	106.46	107.84	106.26	106.01	106.08	105.12	106.82	105.89	107.33	107.04	106.85	108.16
109.68	108.83	110.25	109.03	108.11	108.42	108.17	109.42	108.04	107.7	108	108.04	108.55	109.65	108.5	109.27	108.02	109.17	109.93	108.28	108.65	107.33	108.14	108.91	109.01	109.73	107.81	109.1	109.11	107.05	108.84	109.14	109	108.07	107.97	108.47	110.04	108.98	108.16	108.73	107.99	107.9	108.9	108.77	108.44	107.32	108.97	109.83	109.95	108.24
108.88	107.79	107.21	109.65	108.54	108.16	107.69	107.12	107.4	107.06	106.4	107.51	107.02	107.2	108.23	108.85	107.52	106.53	106.73	109.03	107.23	109.75	107.87	106.04	108.25	107.83	107.84	107.12	106.84	109.45	108.05	106.84	106.83	109.07	107.21	108.37	108.56	109.29	106.85	107.66	107.75	110.12	108.47	107.95	108.53	107.93	106.77	107.66	108.49	107.38
108.53	107.37	108.79	109.24	108.34	109.38	108.88	111.18	107.89	109.07	109.74	107.43	107.7	107.88	108.8	106.78	108.69	107.85	108.67	108.1	107.95	107.75	108.21	108.32	109.59	106.86	108.86	107.97	109.84	107.62	106.58	107.35	107.93	108.48	108.59	106.59	108.77	109.37	106.73	109.42	107.46	109.1	108.89	108.6	110.08	107.7	108.81	109.16	106.78	108.52
107.26	106.72	106.84	108.13	107.46	107.44	107.78	106.91	107.51	106.45	107.57	109.38	107.23	109.55	108.58	108.65	107.01	107.08	106.61	107.37	107.26	106.23	107.21	107.03	107.97	107.82	107.44	108.45	108.18	108.14	106.96	108.45	107.57	107.55	108.44	108.64	107.47	107.25	108.07	108.96	107.98	107.05	108.03	108.13	107.23	108.54	106.96	107.75	107.88	108.05
105.79	107.23	105.65	106.38	105.51	105.67	104.2	104.96	105.33	106.4	106.53	103.77	105.91	105.65	106.23	107.24	104.89	104.32	104.48	104.34	105.13	105.57	105.53	105.21	104.31	105.81	104.65	106.21	104.8	106.47	107.21	105.78	106.42	105.3	105.61	105.73	105.73	105.17	106.64	106.14	104.92	107.06	104.47	105.71	107.83	105.15	104.96	106.88	104.97	106.79
103.47	105.75	106.76	104.34	107.32	106.88	107.14	106.05	104.63	105.64	106.7	104.93	106.74	104.86	108.7	103.63	105.16	107.04	106.31	106.86	106.59	106.05	105.94	106.9	105.59	106.82	106.72	106.36	105.64	106.96	107.17	106.93	106.54	105.94	106.83	107.02	105.38	107.51	106.24	107.61	105.97	106.7	105.98	106.56	107.16	107.37	108.62	105.89	104.97	106.09
107.03	105.19	106.84	105.85	107.53	106.76	107.02	105.79	105.91	107.36	106.11	106.37	106.78	105.17	105.83	105.29	105.92	106.12	106.62	106.31	106.07	106.98	106.58	107.41	106.76	107.55	106.42	105.56	107.44	108.82	105.98	105.83	106.65	106.23	107.05	106.67	106.43	107.27	106.99	105.83	107.27	106.25	106.35	107.79	106.76	106.83	107.58	107.49	106.67	106.29
105.61	105.39	104.71	106.86	104.21	105.08	106.16	105.27	105.72	104.63	106.24	106.84	105.84	105.66	105.93	106.05	106.43	105.38	106.11	106.09	104.63	106.2	106.84	106.86	104.59	104.65	105.03	105.41	106.25	106.59	104.8	106.81	105.54	105.11	105.74	105.01	106.1	105.72	105.9	104.67	105.17	105.99	106.02	104.92	105.95	105.65	107.13	105.55	104.32	104.47
98.27	96.723	97.742	99.032	98.998	97.889	97.345	98.184	98.458	98.01	99.098	97.193	98.256	97.989	97.99	97.305	98.281	97.703	99.256	99.305	98.322	98.128	98.878	97.83	99.202	98.587	99.046	98.101	97.503	98.504	97.721	98.499	98.348	96.945	97.959	97.494	97.567	98.76	98.464	98.157	97.109	98.365	97.358	98.379	98.347	98.544	97.844	97.6	99.227	98.683
106.68	105.94	105.91	107.31	107.49	106.43	104.14	107.07	104.29	104.66	105.62	105.58	105.97	105.38	105.49	105.87	106.04	105.07	104.76	106.68	106.51	105.32	105.92	103.9	105.8	105.64	105.48	104.72	105.02	106.58	104.73	104.55	106.77	106.09	105.35	106.14	106.12	108.25	105.25	105.38	105.41	106.21	107.53	105.33	105.55	105.43	107.14	106.32	104.84	105.6
108.96	107.8	107.45	109.86	107.44	108.63	107.14	107.9	108.71	110.1	107.47	107.61	109.07	108.87	107.81	107.58	109.38	109.26	107.39	108.66	108.3	107.54	108.08	109.38	108.1	108.54	110.74	108.71	109.09	109.76	107.06	109.22	108.73	107.9	108.46	108.53	109.41	108.66	108.58	109.02	107.52	109.37	108.35	108.7	109.49	107.25	109.78	108.63	109.58	106.43
106.31	105.06	105.15	106.08	104.38	106.54	106.44	105.45	105.7	104.75	105.56	105.91	106.37	105.91	106.17	106.72	107.87	106.16	106.53	106.05	104.39	105.45	105.87	105.12	106.98	105.78	106.32	105.9	106.12	105.42	105.78	105.08	105.02	106.65	106.39	105.43	105.93	106.71	104.86	107.37	104.63	104.62	106.08	105.67	104.78	104.41	105.35	106.65	103.62	105.99
108.51	108.01	109.15	109.36	108.12	108.12	107.88	108.17	108.54	107.07	107.65	109.29	108.29	107.11	108.61	108.7	108.38	107.71	107.3	108.19	106.1	106.91	107.65	106.97	108.62	109.4	108.12	106.94	107.99	106.55	107.69	107.54	108.01	108.47	107.17	107.58	107.13	108.66	107.72	107.66	106.34	107.14	108.58	108.36	108.9	107.05	108.52	108.32	106.37	108.12
107.74	109.02	108.27	109.19	107.23	107.48	107.74	108.33	108.35	109.48	107.29	107.86	109.1	109.6	107.35	107.84	108.91	108.12	107.55	107.37	107.13	106.65	107.96	107.25	108.27	108.88	108.26	107.52	108.07	107.93	106.92	108.01	108.28	107.99	108.87	108.1	107.41	107.4	108.49	108.73	107.85	108.44	108.64	107.06	108.7	107.72	108.27	108.81	107.52	107.69
108.57	108.41	107.88	107.42	109.46	108.83	108.28	109.69	107.49	109.42	108.63	107.89	106.23	108.51	106.1	107.55	109.41	107.33	108.26	108.38	109.53	108.98	108.43	106.22	108.67	108.61	107.24	107.61	108.65	107.1	108.3	109.87	106.38	109.14	108.19	107.71	107.72	109.19	107.25	108.26	107.6	108.29	106.55	108.24	108.28	108.42	108.98	108.49	107.04	108.63
97.739	98.697	98.77	98.607	97.641	100.65	97.961	99.515	97.942	98.394	99.076	97.421	97.228	98.903	98.372	98.696	99.528	97.821	98.552	97.293	99.112	97.082	98.278	97.053	97.839	96.382	99.043	99.123	98.836	97.785	97.984	97.301	97.49	97.776	98.075	97.516	97.996	98.444	99.083	98.056	99.022	98.913	97.453	97.614	99.017	97.494	98.709	96.861	99.18	96.485
107.79	105.91	105.06	106.1	106.68	105.32	107.09	104.91	104.86	106.47	105.7	107.96	105.77	107.38	106.08	107.4	106.05	105.72	105.98	107.28	107.52	105.09	106.1	106.83	106.65	107.53	106.75	104.73	105.34	106.31	104.96	105.65	106.26	106	104.98	106.22	107.01	106.14	106.87	105.87	104.5	106.21	105.61	106.83	106.15	106.45	107.39	105.29	107.73	106.06
106.55	103.87	106.62	105.71	106.02	105.74	106.56	105.37	106.87	105.51	108.18	106.12	105.76	104.91	107	105.82	106.2	105.79	107.07	104.77	106.4	107.22	106.3	106.74	107.47	106.48	106.68	105.87	104.2	107.18	105.58	107.01	106.86	106.74	106.89	106.88	107.37	106.18	104.78	106.65	106.83	107.01	105.33	107.42	105.01	106.19	105.31	106.92	106.77	105.86
105.56	106.41	104.06	106.28	105.28	105.4	105.29	105.26	105.5	106.69	105.41	105.97	105.48	106.95	105.19	106.12	107.04	105.97	106.56	104.54	106.53	106.24	104.95	106.16	105.23	104.87	104.86	106.1	106.59	106.21	104.98	105.93	104.3	106.25	105.2	103.85	106.2	103.61	105.68	106.08	105.08	104.41	104.68	104.67	103.6	106.04	106.2	104.01	106.16	104.41
105.92	107.18	105.9	107.32	107.1	105.95	105.92	105.85	106.4	106.83	106.46	104.81	107.45	105.75	106.71	107.34	106.12	106.18	106.92	107.33	107.22	107.08	106.65	105.33	107.39	107.14	106.78	108.99	108.14	106.29	105.18	105.08	107.24	106.48	105.65	106.47	105.46	106.5	106.26	105.28	107.6	105	108.3	106.8	107.65	106.63	107.44	106.84	106.63	106.94
96.432	98.898	99.166	99.092	100.39	97.952	99.771	98.555	98.459	98.172	97.821	99.359	98.996	99.31	100.28	98.758	99.711	98.904	99.004	99.449	98.161	99.122	99.068	98.01	97.623	98.775	100.31	99.083	99.638	99.512	99.897	99.381	97.665	99.012	98.705	98.556	99.267	98.585	99.725	99.134	99.462	99.218	98.95	98.703	98.591	97.905	100.42	99.578	100.21	98.805
105.67	104.93	105.96	105.46	105.18	105.98	105.95	105.19	102.82	105.28	104.9	104.87	105.57	105.07	104.92	105.04	104.81	107.77	106.63	104.87	105.97	105.26	105.01	105.18	105.16	104.81	104.92	105.17	105.16	105.14	107.58	107.14	104.92	103.75	106.65	105.13	104.2	106.49	106.01	105.66	104.36	104.98	104.47	105.98	103.73	106.15	107.62	106.33	106.05	105.12
108.2	107.81	107.3	108.06	107.68	109.47	107.8	107.28	107.82	108.44	108.35	106.77	108.15	108.71	106.12	107.94	107.14	109.13	107.51	108.39	106.55	107.44	108.04	107.7	107.38	107.2	107.13	108.27	108.59	108.13	106.87	107.29	108.5	108.22	108.49	109.12	107.85	107.73	106.61	107.64	108.09	108.68	107.18	108.13	106.91	108.36	108.34	106.11	108.16	107.42
109.89	108.54	108.85	107.95	108.61	109.15	108.04	107.21	108.12	109.59	108.47	109.41	108.12	108.08	107.81	107.57	109.32	108.02	108.02	108.25	110.37	110.24	108.75	109.4	109.9	106.85	109.21	107.89	108.62	107.6	107.85	108.86	107.13	108.14	108.44	108.55	107.46	107.89	109.62	108.79	109.53	107.3	107.81	108.79	107.09	108.49	108.13	109.39	108.28	108.96
107.53	105.79	107.3	106.79	106.15	106.52	107.31	107.22	105.13	106.82	105.74	107.42	106.35	108.22	106.43	104.97	105.66	107.25	106.96	105.73	105.05	107.14	105.68	105.41	107.16	105.84	106.39	105.77	109.48	106.26	106.97	106.32	105.77	105.95	108.04	105.79	106.18	106.5	106.29	105.77	107.51	104.23	107.05	104.57	106.62	107.37	105.21	106.16	106.32	104.54
99.167	100.43	100.36	99.931	99.637	101.6	99.725	101.71	100.58	100.56	101.97	99.791	100.41	100.73	99.941	101.66	102.2	101.42	100.52	100.39	100.08	100.91	100.86	101.16	98.444	99.29	100.2	99.84	99.733	100.57	100.37	100.6	100.34	101.06	101.54	100.37	100.95	100.73	99.801	99.592	100.89	101.26	100.74	101.62	101.73	100.2	100.81	101.3	100.81	100.81
110.6	109.94	109.59	110.75	112.16	111.53	110.08	110.99	108.62	108.51	109.77	111.4	109.64	108.55	109.98	110.87	109.36	111.74	110.37	109.62	110.35	110.14	108.8	112.23	110.5	110.22	111.19	110.45	110.39	109.28	110.6	110.25	109.91	110.91	109.57	110.86	111.16	110.66	111.09	109.26	110.05	109.87	110.75	111.2	109.25	111.28	109.82	110.39	109.03	109.53
106.12	106.86	106.61	106.27	106.07	103.15	104.61	106.95	104.64	106.46	107.78	106.6	105.79	106.68	105.26	107.2	106.44	105.28	105.35	106.13	106.26	105.55	105.26	106.15	107.62	105.48	106.57	104.65	105.38	104.44	107.27	105.38	106.06	106.45	106.31	106.26	106	106.32	106.44	105.08	105.88	107.59	107.08	104.42	106.14	106.28	106.9	105.07	107.08	106.47
99.172	99.195	98.682	98.022	98.185	99.96	98.608	98.424	98.948	99.851	98.613	98.55	99.438	97.409	99.584	99.65	98.376	96.994	98.744	98.703	97.559	98.533	99.043	100.49	99.4	99.453	98.997	98.845	99.308	98.265	98.683	98.816	98.888	99.222	99.778	98.457	98.551	99.051	99.382	100.97	100.41	100.3	98.231	98.872	99.994	98.89	99.36	98.598	98.773	98.53
104.64	106.48	105.45	105.19	106.12	103.59	104.92	105.83	105.46	105.04	104.37	105.91	105.07	105.55	105.07	106.71	106.48	106.14	105.86	106.12	105.65	106.88	106.48	104.28	107.31	103.91	105.2	105.35	105.38	105.27	106.68	105.04	108.13	105.92	105.72	105.95	106.86	105.73	106.57	105.3	105.71	106.22	105.62	106.36	104.68	105.69	106.28	106.74	106.18	104.47
97.34	97.379	98.639	100.14	97.977	97.117	96.63	98.085	97.939	99.472	98.867	98.206	98.975	97.011	97.716	98.407	97.877	97.438	97.815	97.846	98.335	98.161	98.082	100.34	99.186	97.096	98.393	97.396	98.497	98.545	97.603	97.786	97.961	98.831	97.946	98.148	98.999	98.489	97.213	96.799	98.476	98.892	97.852	97.334	99.198	98.974	99.202	97.632	98.718	99.473
105.37	105.13	106.43	105.21	106.14	104.36	104.39	104.61	106.13	104.6	105.13	106.36	104.72	107.5	105.68	106.1	106.5	105.63	106.04	106.57	106.32	105.06	104.75	105.73	105.38	105.83	104.97	106.75	105.46	105.78	106.09	106.09	105.48	106.63	106.8	105.5	104.81	106.37	103.51	105.63	104.98	105.28	105.57	106.46	105.28	106.88	104.66	108.46	106.21	105.55
105.04	105.63	107.98	104.92	105.8	106.1	105.43	104.73	104.46	105.5	104.98	105.41	105.52	106.13	105.39	105.3	105.93	104.29	106.97	104.76	104.76	105.06	105.2	106.39	106.45	105.17	105.97	104.78	105.66	106.06	105.57	105.85	105.82	105.26	107.17	105.81	106.01	105.37	105.46	106.88	105.18	103.38	106.46	105.36	105.31	105.35	103.91	105.5	104.34	105.43
99.131	97.248	99.915	96.765	97.437	97.016	99.786	98.556	97.415	98.637	98.073	96.803	96.477	97.756	97.002	97.598	97.845	98.103	97.163	97.174	98.609	96.986	98.988	97.391	96.591	97.352	97.717	98.161	98.773	100.24	97.908	97.137	98.268	96.347	97.426	97.38	98.198	99.136	97.521	98.393	97.764	97.723	98.401	98.334	98.932	98.36	98.073	97.462	97.383	98.396
108.41	107.81	107.66	106	108.54	108.44	106.71	107.88	106.84	106.97	107.46	108.43	108.76	107.3	106.3	109.45	108.59	107.8	107.65	106.86	107.89	106.31	107.61	107.44	107.57	106.18	108.52	109.74	107.48	109	109.24	107.4	107.2	107.43	109.25	106.44	107.86	106.94	107.63	108.86	108.96	107.97	107.46	106.61	107.77	107.73	108.56	108.24	107.21	107.54
108.42	108.93	109.07	108.07	109.4	107.34	107.99	107.94	108.92	108.52	110.02	108.87	108.14	108.57	108.21	108.06	106.74	108.75	108.26	107.9	108.46	110.47	108.26	109.05	108.01	107.49	109.15	109.13	109.79	108.16	109.06	109.17	109.02	108.72	108.77	105.94	110.17	110.35	108.27	108.89	109.99	109.53	107.1	109.48	107.17	108.09	108.66	108.91	108.56	107.77
105.55	105.3	105.61	106.19	107.45	105.19	104.92	106.51	107.25	104.29	105.55	105.23	104.29	107.28	105.04	105.59	106.13	103.99	106.11	105.08	106.09	105.88	106.58	105.17	103.9	104.77	105.03	105.65	105.16	105.18	105.59	104.47	106.69	106.82	104.94	105.9	107.12	105.57	106.06	102.55	105.57	106.15	106.74	105.43	105.89	104.36	105.02	105.35	105.99	106.22
99.748	99.256	100.86	100.39	99.536	100.32	99.921	101.27	101.9	99.932	99.895	100.84	98.787	99.382	100.38	101.09	101.26	100.94	100.02	99.437	100.27	99.984	100.97	99.271	100.92	100.75	99.342	100.46	101.2	100.85	99.598	99.629	99.87	100.22	100.35	98.332	99.823	98.645	99.959	100.02	100.95	99.002	98.782	99.862	99.308	99.19	98.911	100.33	98.78	99.072
105.56	105.98	104.78	103.49	105.26	105.22	103.57	106.47	106.43	105.94	105.9	104.52	106.75	105.51	104.61	104.41	106.42	105.1	107.35	104.43	105.65	105.83	105.83	105.67	104.43	106.65	103.65	104.98	106.1	105.37	104.9	107.11	104.86	105.08	105.42	106.26	105.88	105.84	106.54	105.18	106.48	106.4	105.18	105.6	105.25	104.07	105.01	107.36	104.44	104.36
111.6	110.3	110.52	111.62	111.15	109.76	110.49	109.47	110.04	110.96	110.69	109.02	110.48	109.76	110.33	111.28	109.76	109.78	109.66	110.17	110.07	110.51	110.24	109.28	109.66	111.66	109.87	110.4	110.23	109.59	110.01	111.95	110.54	109.85	110.11	110.12	110.72	110.91	110.24	110.87	111.01	109.57	109.59	110.5	110.82	111.12	109.87	109.33	110.02	110.26
98.902	98.285	99.37	98.105	98.111	96.867	98.884	96.563	96.971	97.998	99.822	96.78	98.108	98.652	99.484	95.802	99.593	97.229	98.091	98.664	98.751	99.042	95.843	96.221	98.213	98.169	97.387	98.577	97.012	97.544	98.521	97.948	98.305	99.59	96.212	97.91	97.203	98.48	97.665	99.011	97.993	97.691	97.853	98.941	98.221	97.5	97.352	98.712	97.255	98.365
97.64	98.366	98.292	98.518	96.912	96.938	97.918	98.116	98.981	98.887	97.913	98.585	98.652	97.789	99.26	97.375	99.585	97.458	97.966	95.919	98.235	97.708	98.506	99.049	94.894	98.812	97.588	98.089	98.426	97.467	98.975	99.165	97.729	97.176	99.784	98.978	97.763	96.925	97.249	98.206	97.808	98.658	98.878	98.221	97.685	98.054	99.367	98.009	98.19	97.184
100.55	101.63	101.6	100.05	100.79	100.67	100.27	102.45	99.171	101.82	101.27	101.44	100.96	100.48	100.5	101.13	100.73	102.29	101.65	101.13	101.22	100.05	100.15	101.39	101.82	101.11	99.766	99.973	100.65	101.7	102.38	99.864	100.35	100.39	101.1	101.36	101.27	101.19	100.53	100.87	101.59	102.04	100.76	101.74	99.71	100.39	100.45	101.02	100.5	102.24
105.72	106.3	106.51	104.49	104.26	105.53	105.38	106.5	104.54	106.12	106.03	104.8	104.94	105.06	106.7	105.94	106.24	106.6	105.51	104.77	106.97	105.29	105.19	105.71	106.84	105.14	105.78	105.57	106.05	105.77	106.23	105.27	105.54	105.56	104.15	105.04	104.96	105.21	105.36	105.35	106.63	105.89	106.76	106.07	105.35	107.33	106.35	105.86	105.96	104.92
104.48	104.55	103.71	106.58	106.37	106.86	105.55	105.93	106.41	107.68	105.94	104.73	105.12	105.81	104.71	105.2	104.26	106.5	106.1	105.17	105.25	104.32	105.53	105.6	106.07	104.83	106.33	104.83	105.07	107.15	104.4	107.01	104.72	106.35	106.28	106.06	107.84	105.01	104.18	103.44	106.05	105.58	106.75	104.63	105.35	104.47	105.5	105.64	105.58	104.98
110.16	109.03	111.45	111.69	109.98	110.71	111.56	111.53	110.18	110.4	109.4	109.78	110.45	109.29	110.7	110.92	110.4	109.76	111.32	109.49	110.14	110.94	110.12	110.41	110.22	111.78	112.27	110.36	111.97	109.84	110.14	110.79	109.25	108.92	109.64	110.25	111.41	110.48	112.11	109.92	111.13	111.45	112.03	111.34	109.67	110.34	111.23	110.63	111.82	109.5
108.82	107.04	107.08	108.21	108.2	108.74	107.89	109.25	106.84	108.72	110.19	108.48	107.91	107.95	106.97	106.37	106.33	107.63	107.2	107.9	107.07	108.04	108.31	108.49	108.31	109.37	106.77	108.64	109.28	107.03	106.88	107.55	107.51	109.26	108.14	109.53	108.54	107.67	109.09	107.44	108.18	108.56	108.21	109.79	108.96	107.27	108.29	107.72	109.52	107.66
106.14	105.65	106.08	106.89	106.13	106.86	106.26	107.71	106.38	104.61	105.79	106.49	105.82	105.36	105.85	106.13	107.07	105.96	106.95	105.94	106.48	106.83	106.74	106	106.51	106.56	105.8	106.15	107.15	106.42	107.8	106.62	108.15	106.24	106.51	106.07	107.11	107.43	106.54	107.37	108.17	107.66	105.58	105.98	106.89	105.96	105.73	106.34	107.61	107.66
108.29	109.4	109.09	108.95	109.12	107.34	108.72	107.92	107.63	108.11	107.55	107.33	108.92	107.49	107.16	108.25	108.93	109.62	108.57	107.68	108.48	107.24	107.63	108.39	108.3	108.08	109.14	108.95	107.41	108.21	108.14	108.31	107.8	107.44	107.03	108.09	108.82	107.81	108.1	108.62	108.07	108.54	108.42	109.16	109.28	108.73	109.02	108.43	108.45	107.62
108.55	110.1	107.81	107.91	108.56	108.44	109.19	107.93	107.9	109.28	108.97	108.1	107.5	107.96	109.43	110.41	108.3	107.8	109.33	107.43	107.75	108.61	108.97	109.5	108.25	108.39	108.33	109.36	107.83	108.5	106.79	108.21	109.66	108.1	110.11	107.14	109.72	109.25	108.88	109.56	109.79	108.62	107.61	108.71	109.22	108.49	108.28	108.41	110.11	109.61
106.98	106.08	106.68	105.51	106.29	107.22	105.57	105.68	105.87	105.96	106.83	106.67	108.48	107.34	107.26	106.65	106.04	106.37	107.15	106.29	106.58	104.94	107.24	106.22	107.12	106.82	105.82	105.79	108.52	104.83	105.92	105.7	107.62	105.26	107.64	106.65	105.68	107.29	107.62	106.7	105.35	106.33	106.32	106.87	108.47	106.73	106.42	107.44	107.91	108.83
97.789	98.456	98.352	98.268	98.014	98.995	97.134	97.52	98.503	98.646	98.627	99.403	98.289	96.968	97.944	96.972	99.282	99.793	97.436	98.322	99.137	98.156	99.137	99.748	99.055	97.934	98.357	98.764	96.583	96.735	98.705	98.835	97.679	99.171	96.955	98.287	99.652	98.242	98.113	97.897	98.479	98.761	99.496	98.742	99.024	99.088	99.012	96.557	98.65	98.68
104.96	104.6	105.06	105.73	105.54	105.35	104.1	104.15	105.83	105.84	106.23	106.19	104.37	104.14	106.31	104.51	106.58	107.71	104.26	105.2	104.81	105.61	104.91	105.85	105.75	105.18	104.66	104.66	106.8	106.75	105.86	104	106.27	107.67	105.39	104.31	104.13	105.67	106.98	104.87	106.16	106.48	104.23	106.04	105	105.74	104.92	105.59	107.22	104.38
107.97	107.51	108.38	107.27	108.71	110.21	108.18	107.98	109.2	109.59	107.77	108.09	108.04	107.21	108.19	107.2	107.47	108.48	110.08	108.22	108.92	109.04	108.88	108.33	108.09	108.23	109.08	109.28	108.69	110.58	109.14	109.27	108.26	109.1	107.67	108.71	107.66	108.11	108.79	107.3	108.75	110.41	107.53	107.66	106.53	106.7	109.33	109.2	107.78	108.83
105.53	104.83	105.56	106	104.82	105.54	105.5	105.09	105.06	104.84	106.62	106.04	107.29	106.75	105.1	107.02	103.54	104.6	104.69	105.83	107.17	106.17	106.34	104.8	105.29	104.82	106.24	106.09	105.27	106.26	105.43	105.45	105.49	105.15	105.81	105.59	105.63	105.5	105.45	104.55	105.22	104.05	106.5	104.99	105.32	105.44	105.56	107.01	104.7	105.74
106.46	104.75	106.47	106.08	103.41	105.92	105.87	105.74	106.17	105.46	106.44	105.55	105.71	106.93	106.38	105.65	105.88	106.72	104.96	106.34	105.81	104.64	107.65	106.56	106.38	105.82	104.86	107.21	106.17	105.61	107.22	106.09	106.19	104.99	107.16	103.74	103.99	105.53	106.51	105.4	106.17	104.09	105.51	105.92	106.67	105.68	105.85	105.43	105.49	107.21
105.28	106.96	105.43	106.49	106.92	107.83	105.95	106.69	106.54	104.86	106.46	105.86	107.36	106.57	106.21	106.93	107.71	105.42	107.52	104.94	106.49	107.62	106.33	108.17	106.14	106.24	107.59	107.03	106.65	106.19	107.95	106.04	106.27	107.04	106	105.7	106.88	106.14	107.53	108.2	106.5	107.21	106.7	106.16	107.1	107.97	106.13	106.67	106.32	106.96
105.23	106.06	105.76	105.44	106.07	104.24	105.41	105.3	104.91	105.4	106.4	105.38	106.44	105.77	106.24	105.07	104.85	104.91	106.84	105.07	104.39	105.92	106.41	105.47	106.02	104.73	105.53	105.66	105	105.81	106.03	106.8	106	105.26	106.26	105.9	104.66	107.47	104.4	106.08	106.63	106.33	104.84	105.39	103.86	105.06	105.77	104.98	105.52	104.75
103.9	104.6	106.56	106.17	105.41	106.47	104.5	104.7	104.5	105.74	106.58	105.72	105.9	105.58	106.14	107.06	104.87	105.1	105.38	105.08	105.26	105.82	105.12	106.49	107.19	106.88	106.99	106.73	105.47	105.51	103.87	106.35	105.49	105.63	105.6	105.12	104.56	104.17	103.21	106.04	105.77	104.92	104.59	105.11	106.02	106.7	107.39	105.39	106.78	105.35
108.5	106.44	109.94	108.07	108.82	107.82	107.39	106.55	108.55	107.14	108.04	109.42	108.63	108.95	110.98	108.8	108.49	109.1	107.12	108.61	109.34	110.67	107.96	108.72	109.79	109.61	108.03	108.83	108.18	109.64	109.54	108.45	108.95	108.76	109.15	109.39	107.85	108.14	107.2	108.3	107.52	108.04	108.63	107.27	108.83	107.41	108.54	108.64	108.44	107.97
108.24	109	109.18	107.6	106.44	108.1	107.81	107	107.3	107.92	107.92	107.75	105.25	107.78	107.44	108.63	108.13	107.15	107.4	107.19	108.68	107.58	106.42	108.03	107.6	106.07	106.53	108.32	108.69	109.77	108.45	108.18	108.78	107.26	107.97	107.89	107.48	108.27	108.51	107.79	108.17	107.88	108.74	108.19	107.85	107.07	108.46	106.42	108.06	106.48
108.9	108.7	108.77	108.59	108.23	107.87	109.69	108.4	108.78	107.95	109.58	108.38	109.29	109.04	109.3	107.51	109.26	108.57	108.6	108.6	107.21	109.63	108.04	108.5	105.66	108.13	108.89	107.43	108.23	107.49	107.27	110.54	108.62	107.96	109.7	109.52	109.67	108.09	107.93	108.61	108.68	110.6	108.27	108.7	108.48	108.87	107.37	107.65	108.63	108.62
105.88	105.81	105.48	105.52	105.89	106.29	104.64	105.24	106.23	106.1	106.11	105.86	105.82	106.28	104.13	106.95	104	106.31	104.61	104.72	104.46	105.56	106.66	105.45	107.38	107.05	105.94	107.03	104.58	106.34	106.44	105.32	104.15	105.92	103.29	106.81	105.89	105.48	106.03	104.18	103.93	104.21	105.57	105.74	106.09	104.31	106.82	104.74	104.76	105.61
104.36	104.89	105.07	105.44	105.66	106.2	105.54	105.44	104.33	103.43	104.68	107.36	105.18	105.04	106.92	104.39	105.14	105.29	104.22	105.86	105.06	105.79	106.44	105.71	105.04	107.57	106.96	107.36	106.23	106.29	104.93	104.77	105.31	106.01	105.29	104.51	103.46	105.24	105.39	105.12	106.38	105.43	107.05	104.48	104.81	105.45	106.69	103.31	105.24	106.35
108.71	107.9	107.02	108.82	109.4	109.46	109.95	108.42	109.96	108.16	107.81	106.99	107.05	108.33	108.01	108.34	108.31	108.46	109.16	107.65	110.72	108.68	108.31	109.33	106.9	107.28	108.69	107.62	107.98	108.56	108.27	107.86	107.78	108.14	107.4	108.67	109.2	108.61	109.69	108.33	108.34	107.98	107.77	106.74	108	107.44	109.84	107.77	109.97	108.45
105.56	106.74	105.68	105.93	106.17	105.51	105.21	105.55	104.77	106.07	105.25	104.26	103.86	106.63	106.34	105.59	106.28	107.23	104.97	106.28	106.08	105.87	106.23	105.71	104.27	105.23	105.73	105.32	106.51	104.84	107.11	106.97	105.35	104.95	105.2	106.2	104.98	104.84	103.43	105.54	105.28	105.16	105.66	105.59	107.03	105.05	105.13	104.99	104.96	106.31
108.61	109.09	108.13	108.34	107.8	108.61	109.52	109.44	108.53	106.79	110.16	109.33	109.04	107.4	106.38	109.14	108.52	108.62	106.91	107.88	108.75	109.41	109.85	108.07	108.85	110.06	108.95	108.03	107.58	108.97	107.61	109.27	108.24	109.12	108.24	107.91	107.87	110.24	108.94	109.66	108.95	108.62	108.29	108.11	110.25	109.6	108.54	106.82	109.77	107.8
105.42	106.4	104.09	105.24	106.1	105.83	105.85	105.85	106.23	105.45	107.31	106.28	105.46	104.16	106.45	105.02	104.72	105.96	107.68	106.09	104.98	106.04	106.65	105.28	105.43	105.9	106.6	105.14	104.81	104.7	106	104.84	103.32	107.39	105.12	103.78	104.9	105.53	104.87	105.22	104.21	105.33	105.2	104.64	104.15	106.17	105.85	105.28	105.95	104.74
109.47	108.88	109.76	109.53	108.74	109.96	108.15	108.8	108.74	106.79	106.81	108.64	109.01	107.97	106.17	107.55	109.21	107.22	109.33	108.74	109.22	108.14	108.12	107.71	109.38	109.52	109.82	108.77	109.1	108.96	108.83	107.92	108.37	109.62	109.79	109.55	108.24	109.47	108.08	109.27	109.69	109.15	108.78	107.62	109.08	107.94	106.66	107.33	107.56	107.47
107.18	106.92	109.18	107.81	107.63	109.06	108.53	108.33	108.76	108.74	108.75	108.53	106.98	107.78	108.91	107.14	109.12	107.03	108.74	107.77	107.92	107.74	107.05	110.21	108.36	106.76	108.51	108.49	107.65	108.51	108.11	107.89	106.33	108.41	109.48	107.64	109.6	107.62	107.25	107.56	107.75	108.24	108.63	106.93	108	108.31	107.41	107.4	109.34	107.96
100.33	100.53	101.82	101.59	100.61	102.19	102.59	99.638	100.86	101.99	99.737	101.07	101.98	100.66	101.09	99.138	100.74	100.85	101.15	99.992	100.14	102.37	99.919	100.35	101.38	100.1	100.78	99.946	99.887	100.77	101.67	100.28	100.21	100.91	103.04	101.07	101.12	101.43	99.979	100.75	100.08	101.94	100.89	100.48	100.37	100.45	101.32	100.56	100.34	100.77
105.38	104.89	105.39	105.02	105.02	106.32	104.22	104.74	106.98	105.44	105.9	105.98	106.44	106.15	105.61	105.07	105.61	105.27	103.91	104.76	105.72	105.31	104.68	105.08	104.47	106.02	106.99	106.18	105.39	106.95	104.08	105.52	106.89	106.44	107.15	105.3	104.31	105.42	104.21	105.31	106.01	105.82	107.27	105.94	106.35	105.73	105.74	107.27	105.48	105.48
107.03	105.2	105.73	105.09	104.74	105.54	105.95	106.06	103.59	104.93	105.54	104.83	104.61	106.44	104.18	105.54	105.15	106.67	105.39	105.57	106.99	106.6	105.77	105.96	106.08	104.82	104.65	106.18	105.71	105.23	105.37	107.52	105.48	105.43	106.53	105.23	107.22	104.21	106.42	106.41	103.54	105.52	106.73	105.1	105.43	106.69	105.85	105.51	106.76	105.77
99.805	99.778	101.68	99.148	100.41	99.32	100.29	100.48	101.28	100.64	100.88	101.15	101.38	100.82	101.11	99.367	99.558	99.212	100.75	99.924	100.34	99.993	99.75	99.254	99.168	99.965	100.69	100.76	100.23	100.09	101.43	101.02	101.69	100.92	100.05	99.99	99.761	100.79	101.62	100.67	99.165	101.21	101.04	98.49	100.75	99.824	100.22	101.22	101.22	100.93
109.23	106.93	107.11	107.46	107.48	107.97	108.25	108.39	109.23	107.77	108.97	105.74	106.16	107.68	107.68	106.93	108.27	107.59	106.94	107.71	107.18	106.5	107.87	108.83	108.96	106.72	106.92	107.55	106.3	107.35	108.85	108.2	106.36	107.47	108.41	109.4	107.29	107.3	109.73	106.58	108.56	107.69	107.41	107.86	108.14	105.61	108.81	106.3	107.94	107.83
98.16	98.574	99.451	98.551	99.88	98.805	97.72	99.726	97.951	100.13	97.84	99.771	98.467	98.352	99.485	97.121	98.665	97.393	98.084	99.273	98.964	99.81	98.869	97.472	99.608	99.976	98.236	98.63	98.122	99.082	98.201	98.564	100.99	98	97.427	98.321	97.565	99.037	101.13	98.577	97.464	97.994	97.601	96.71	99.589	100.22	98.089	99.6	97.067	98.769
100.96	100.39	99.773	99.245	101.93	100.63	99.394	101.24	100.25	99.684	99.876	98.829	98.976	101.59	99.836	99.818	101.87	102.39	100.15	102.38	101.43	100.15	100.46	99.554	99.648	100.24	101.43	99.191	100.05	100.43	99.689	99.295	99.833	100.53	102.23	99.393	100.75	100.45	99.793	99.611	99.654	99.049	99.484	100.6	99.909	98.743	100.23	98.68	99.639	99.814
97.525	98.107	98.911	98.84	98.046	98.929	96.523	98.202	98.272	98.306	97.541	97.588	98.281	97.87	98.059	96.923	100.2	96.611	96.68	98.144	97.804	96.827	96.908	98.169	97.261	96.992	97.899	96.972	98.761	97.672	97.999	99.311	98.666	96.832	97.773	96.899	96.424	97.696	97.405	99.036	99.392	97.907	98.588	98.163	99.523	99.02	98.333	99.204	95.994	98.539
107.77	107.41	106.72	109.88	107.68	109.19	108.05	107.93	107.53	109.92	109.44	107.57	107.44	107.61	107.05	107.69	108.15	107.31	109.33	107.68	108.35	107.75	107.78	108.17	107.05	106.31	106.99	108.27	109.02	108.06	108.76	108.66	109.28	107.09	108.62	108.09	107.24	107.38	108.58	108.21	107.28	107.85	107.37	108.07	106.62	107.36	107.55	106.91	107.61	107.7
105.32	105.02	104.33	105.72	105.8	105.71	105.59	105.72	103.56	104.98	104.39	105.74	105.39	104.34	105.65	108.12	105.64	105.9	104.8	106.62	105.77	105.86	105.33	107	106.4	104.37	105.15	104.31	106.25	106.73	104.78	106.15	104.32	106.28	106.64	106.17	104.95	106.62	105.52	105.13	105.4	104.23	105.82	105.94	104.52	105.56	105.42	105.53	106.67	105.35
107.35	106.5	107.3	105.71	106.04	105.92	105.79	104.72	106.48	106.8	104.96	107.75	105.71	107.02	106.89	107.77	106.17	105.83	106.12	105.38	105.35	105.5	107.38	107.5	106.25	106.15	107.51	106.24	104.9	107.13	106.69	106.73	107.26	105.87	105.73	105.07	105.94	106.54	107.08	105.93	107.04	108.52	106.45	106.44	106.12	106.14	107.77	107.65	106.66	107.08
109.35	108.12	110.09	108.98	108.51	107.17	109.07	108.77	107.55	109.11	109.71	108.43	108.21	107.64	107.74	108.22	110.81	107.78	108.71	107.07	107.22	109.36	107.68	107.68	107.05	109.38	108.73	108.98	108.54	108.53	108.39	109.22	108.86	108.56	108.74	107.9	108.82	109.44	108.94	109.85	108.48	108.17	108.67	109.2	109.3	107.75	108.43	108.27	108.61	107.51
105.99	105.86	105.29	106.89	105.21	105.65	106.65	105.75	105.63	106.48	105.79	106.66	106.79	105.43	106.34	106.22	105.71	108.52	105.96	107.21	107.64	106.49	107.2	106.06	105.88	105.38	106.08	106.16	106.79	106.08	106.75	108.14	105.66	105.26	107.15	106.09	107.44	105.01	106.11	105.9	105.51	106.7	106.46	106.52	107.21	107.31	106.96	106.77	105.57	106.86
103.43	106.27	106.08	107.15	104.22	105.32	104.9	106.15	106.73	104.45	105.03	105.58	105.62	105.84	106.24	105.43	106.73	105.29	105.09	105.24	105.22	105.04	106	105.32	103.22	104.21	106.97	105.91	104.08	105.53	104.47	105.41	105.52	106.5	105.18	105.05	107.06	104.95	106.13	106.41	105.15	105.17	107.02	107.24	106.31	104.83	106.37	103.92	106.41	104.9
108.12	105.9	106.13	106.99	105.48	106.11	106.97	106.45	106.64	107.51	106.78	105.99	107.35	105.73	106.36	105.66	105.13	105.57	106.37	105.93	105.9	107.34	106.13	105.25	107.4	106.83	105.34	106.38	105.92	107.03	105.61	107.27	106.28	106.81	105.54	104.94	108.04	105.34	106.73	105.97	107.28	106.47	106.34	106.17	107.6	108.03	105.52	106.84	106.17	105.77
108.51	108.75	108.7	108.16	108	107.89	107.35	108.89	108.3	106.46	108.21	109.73	107.56	109.81	107.11	107.51	108.62	107.93	108.12	108.03	108.51	109.03	107.84	107.82	108.4	107.62	107.87	107.28	107.72	107.41	108.68	107.62	108.69	107.62	108	108.2	108.19	108.29	110.16	108.55	108.75	108.8	108.24	108.65	107.32	109.22	108.38	109.17	109.45	108.03
103.82	106.81	105.65	104.32	106.55	105.3	106.85	106.1	105.19	106.43	106.48	107.59	105.84	106.75	105.32	107.6	106.03	106.81	104.99	105.01	105.8	105.95	104.03	106.74	104.73	105.85	105.48	106.9	104.32	105.96	107.46	104.39	106.64	104.95	105.87	104.95	104.98	106.61	105.52	105.91	106.52	106.21	104.5	105.3	106.08	105.67	105.66	106.47	105.97	106.64
110.19	109.43	110.12	111.39	110.91	109.98	111.02	111.04	110.58	110.76	111.31	110.44	109.93	111.4	112.29	109.51	109.83	110.15	110.47	110.36	110.74	111.29	110.91	110.97	109.57	110.83	110.39	111.38	110.65	107.61	109.86	109.81	110.58	110.89	109.29	110.76	110.67	108.75	109.39	111.18	108.72	111.77	111.02	109.81	110.19	112.28	111.02	110.84	111.26	110.87
107.27	108.4	109.23	109.02	109.62	108.52	108.23	108.38	108.57	108.26	108.7	109.48	107.44	109.76	108.34	107.56	109.52	106.86	108.55	108.7	108.66	107.94	108.53	108.55	108.93	108.57	108.68	108.51	109.68	107.53	106.89	109.74	108.28	110.38	109.42	108.1	108.65	108.31	109.42	110.08	108.81	109.18	109.08	110.72	107.76	108.47	107.39	108.76	109.02	108.24
106.55	105.99	105.92	105.28	104.48	105.65	103.87	106.65	105.65	105.71	106.64	106.82	104.61	105.64	105.99	104.54	105.18	106.07	106.09	105.25	104.57	106.7	105.59	104.97	104.12	104.17	105.24	105.02	103.82	107.3	105.31	105.19	104.7	107	103.88	104.63	104.77	105.72	105.65	105.77	106.28	106.1	105.67	105.96	106.33	106.82	104.02	105.63	104.78	105.01
99.011	99.304	97.857	97.823	97.589	98.616	98.828	98.009	98.608	98.698	98.793	99.278	98.953	98.528	98.746	98.332	98.279	98.721	97.939	98.385	97.591	100.17	97.913	99.531	99.16	98.63	99.114	98.199	98.341	98.111	98.879	99.835	98.595	98.443	100.23	98.534	99.957	99.34	99.954	98.876	98.58	100.25	97.128	101.1	98.812	97.789	99.586	98.87	97.835	99.987
101.98	101.29	101.22	99.803	102.29	100.29	100.49	100.7	99.913	99.869	98.937	101.56	101.37	101.01	100.94	101.66	100.8	101.48	100.77	100.53	100.57	101.16	101.28	99.87	99.039	101.62	99.892	101.31	100.03	99.72	98.768	100.48	100.04	102.56	100.85	99.759	101.96	99.863	101.7	102.17	102.6	102.37	101.26	101.86	100.9	102.1	98.701	100.45	102.5	101.83
103.69	103.49	102.45	103.75	102.64	102.74	103.06	103.97	103.94	103.54	102.91	102.9	102.76	103.22	102.14	102.06	103.63	102.62	101.84	101.87	104.88	102.59	101.84	102.51	102.57	102.8	102.33	103.69	102.26	102.82	102.38	102.07	103.78	102.57	104.72	103.58	101.62	102.76	102.85	102.64	103.64	102.54	104.17	102.39	104.65	102.11	101.59	101.27	102.97	102.69
103.57	105.06	105.89	105.65	106.13	105.81	104.87	105.21	105.69	106.51	105.39	105.34	104.65	104.89	105.14	106.94	106.08	106.46	105.78	106.02	105.39	105.31	104.88	105.86	106.49	105.2	105.23	104.8	105.14	105.5	106.12	105.04	106.15	105.03	105.09	105.89	105.92	106.07	105.19	105.99	106.94	105.35	105.27	108.23	106.16	106.31	106.25	105.74	104.83	105.6
98.162	99.266	99.969	98.217	99.369	98.757	100.81	98.654	98.725	98.627	97.203	99.67	98.524	100.01	98.927	99.955	98.065	97.728	100.09	99.135	99.419	99.932	99.449	98.931	97.44	98.568	99.308	98.334	99.287	97.463	97.373	98.876	99.245	97.759	99.507	97.83	96.975	97.596	97.955	98.561	99.112	98.552	98.292	98.579	98.633	97.713	98.216	99.062	99.171	98.605
107.99	108.39	108.21	107.99	107.73	108.28	106.41	108.5	109.62	107.89	107.84	109.36	108.8	108.4	109.09	109.27	108.66	107.73	109.47	107.06	108.94	108.46	107.73	107.64	108.12	107.22	108.77	108.69	108.88	108.61	107.76	107.87	108.9	106.92	108.21	108.38	109.31	108.71	109.51	108.04	106.93	106.93	107.65	108.09	107.21	107.67	108.91	107.07	107.94	109.26
108.33	108.73	109.02	106.65	108.65	108.8	110.87	109.19	108.39	108.96	108.43	110.84	107.51	110.37	109.44	108.6	109.14	108.75	107.28	107	108.85	107.36	109.22	109.35	109.21	108.98	107.63	110.82	109.5	109.24	109.75	109.44	106.51	108.55	108.53	108.92	109.1	110.23	107.19	109.26	108.62	109.27	107.76	107.41	107.73	108.61	109.67	109.04	108.07	109.88
106.65	104.86	106.98	105.1	105.78	105.93	104.82	104.9	105.26	105.23	105.7	104.59	104.59	105.79	106.25	105.89	105.31	105.7	105.8	106.37	106.14	105.99	106.91	107.43	106.24	105.32	106.62	105.38	106.33	105.56	106.18	103.42	105.92	105.84	106.72	106.14	103.45	105.77	107.32	105.05	104.53	107.68	105.17	106	105.27	104.13	105.38	106.82	107.17	106.37
109.76	110.17	110.38	110.69	111.17	109.79	109.57	111.45	111.53	111.18	109.5	110.74	110.36	111.35	109.61	111.34	110.2	109.41	110.99	108.98	110.04	110.77	109.54	110.14	111.18	110.8	109.99	109.75	110.29	112.64	109.04	111.21	109.24	111.31	109.96	110.88	111.74	109.84	110.89	110.06	110.66	111.81	110.65	109.99	109.92	111.37	110.09	111.59	110.26	110.03
101	101.4	100.93	101.37	102.42	100.95	100.81	100.21	101.66	100.69	100.36	101.51	99.622	100.43	100.39	100.42	100.69	101.75	100	100.7	101.33	101.24	102.28	101.24	102.02	100.6	99.988	101.25	100.72	101.31	99.318	100.61	100.83	100.03	100.74	100.09	100.94	100.93	101.18	99.905	100.33	100.83	100.8	102.3	99.69	99.881	101.72	101.14	101.48	100.77
106.64	108.36	106.52	108.2	107.1	107.42	107.37	108	107.89	108.88	107.5	107.7	108.69	108.25	107.4	107.93	108.4	107.3	108.39	108.55	106.35	108.48	108.17	107.85	107.37	107.31	107.88	107.59	107.67	108.15	109.21	107.01	108.18	108.13	105.64	108.81	109.19	106.77	107.73	107.86	108.54	108.34	109.19	108.28	107.03	107.13	108.8	108.8	106.21	108.28
101.72	100.93	101.27	101.54	99.998	101.29	100.75	101.62	99.617	100.94	101.48	101.75	100.43	99.54	101.37	101.16	100.97	101.92	103.56	102.18	101.62	102.34	100.64	101.54	100.89	100.91	101.36	101.94	99.522	100.77	103.55	100.87	99.878	102.09	100.14	99.3	100.84	100.44	102.17	101.91	99.774	99.709	101.86	100.1	101.34	100.87	100.5	101.36	102.47	99.493
97.693	99.464	96.911	98.407	98.471	96.891	97.501	97.823	97.597	96.931	98.084	97.667	96.868	98.444	96.683	97.702	98.407	98.159	98.282	96.511	96.157	98.31	98.269	99.855	99.225	98.674	98.607	97.142	99.387	99.78	97.047	100.35	98.351	98.631	97.684	97.71	97.706	99.09	97.191	96.846	97.065	99.195	98.927	96.96	98.456	98.071	98.445	97.654	99.303	98.62
107.71	106.36	105.07	105.76	107.43	106.6	106.45	106.34	106.42	105.3	105.44	106.18	107.69	107.47	106.16	107.13	107.62	107.84	106.71	106.7	107.32	108.05	107.03	106.49	106.16	105.26	106.59	107.12	106.41	106.84	106.78	107.94	107.25	107.77	106.57	106.89	105.16	106.96	106.35	106.91	106.73	106.95	105.29	106.29	106.58	104.02	105.6	107.93	107.64	106.76
98.684	99.003	97.948	96.788	97.285	95.67	97.862	98.458	97.335	97.775	99.723	97.267	97.283	96.979	96.869	96.905	97.451	98.985	97.524	98.698	97.341	98.389	97.85	98.533	98.484	98.135	98.919	99.266	97.912	97.933	99.682	100.12	98.366	98.592	98.039	98.812	98.034	98.151	99.523	98.314	96.687	97.745	98.972	98.9	98.615	98.547	98.365	99.493	98.532	97.876
107.72	108.33	107	109.83	107.53	107.34	108.98	108.89	108.85	109.3	108.02	109.06	108.56	108.54	108.73	107.72	108.06	107.79	107.85	107.89	108.56	108.3	108.53	108.58	109.16	109.52	108.09	109.39	108.15	108.92	108.81	107.37	109.89	108.21	108.51	110.57	108.3	108.16	109.75	108.16	109.11	109.58	107.13	108.28	108.46	109.66	108.72	108.41	109.66	110.44
108.25	106.21	106.5	106.49	108.86	108.65	108.76	105.89	108.02	106.82	108.33	108.14	107.14	108.46	108.57	107.58	106.32	108.51	108.27	107.37	106.24	110.1	107.55	108.23	107.12	107.67	107.24	107.02	107.98	107.19	108.58	107.27	107.77	107.39	108.58	109.03	109.51	107.61	109.26	107.62	107.15	108.15	106.31	106.32	107.49	108.07	108.22	108.15	107.99	107.01
98.649	99.554	100.49	101.03	101.13	99.918	99.698	101.74	101.3	102.03	100.45	99.91	98.991	102.32	100.37	102.17	100.88	101.98	100.61	99.884	101.31	101.95	98.726	100.53	101.74	99.589	100.35	101.42	101.83	100.78	100.53	100.6	100.45	99.47	100.37	100.77	100.6	100.14	99.553	100.16	101.62	102.07	100.17	101.88	101.07	100.27	98.862	101.45	100.44	100.91
109.05	107.29	108.37	108.98	107.67	108.99	108.38	109.08	110.06	108.23	108.35	107.47	108.23	108.65	106.36	107.83	108.85	107.65	107.43	107.61	107.43	107.13	108.81	108.45	108.81	108.46	110.23	109.51	107.58	109.27	108.66	108.36	110.72	108.5	108.18	107.88	108.31	108.83	107.33	107.87	109.13	107.94	108.36	107.86	109.58	108.81	108.22	109.15	108.13	108.33
109.88	108.4	110.25	110.4	108.79	110.98	110.65	109.27	110.14	112.02	109.56	110.55	110.87	110.3	112.12	110.35	110.14	110.91	110	110.45	110.92	110.22	109.22	109.65	111.23	110.51	109.98	110.38	109.39	111.25	110.64	111.45	110.15	109.33	111.85	111.07	110.49	109.24	109.7	112.34	110.68	110.52	110.22	108.22	111	111.32	109.79	110.84	110.42	111.56
101.22	100.52	100.69	99.316	100.93	102.05	99.89	100.47	101.01	101.02	101.83	98.526	99.873	99.89	102.31	100.42	100.85	102.04	99.317	100.2	101.39	100.98	100.5	101.38	100.02	99.745	100.42	99.578	101.56	101.58	101.07	102.08	100.88	101.41	100.08	99.845	101.86	101.31	101.1	100.19	101.58	99.405	100.85	99.805	99.473	100.06	99.665	100.56	99.959	100.77
106.54	105.31	106.67	104.94	107.32	106.17	106.63	107.49	106.66	106.37	104.24	105.77	105.04	105.17	106.09	104.02	106.41	105.98	105.34	105.96	106.14	105.6	105.97	106.81	106.08	105.79	106.08	104.21	104.72	105.27	106.13	104.96	106.71	105.4	106.89	104.13	106.56	105.62	105.11	105.32	105.85	105.03	104.24	106.41	104.81	104.39	106.17	106.48	104.64	107.51
99.81	99.656	100.63	99.334	100.49	101.71	100.49	101.39	101.59	102.22	98.54	100.2	98.292	101.34	100.53	102.13	99.992	100.13	100.94	99.569	102.61	100.24	100.39	100.86	101.27	100.56	100.46	99.532	99.509	99.824	100.12	99.536	99.994	100.03	101.89	101.6	101.69	101.61	99.742	101.76	99.994	100.22	100.47	100.62	101.26	100.48	100.66	99.922	100.62	100.29
105.77	105.25	105.61	105.32	105.41	105.1	104.77	105	106.47	105.43	103.87	106.58	104.42	104.85	106.04	106.43	105.13	105.51	107.06	104.85	105.7	107.29	104.67	106.8	105.72	106.53	104.29	106.59	105.18	104.02	106.24	105.98	103.79	105.26	107.23	105.29	104.55	105.42	105.26	105.12	106.51	105.04	106.84	105.47	104.11	105.72	106.37	105.44	103.85	105.02
108.17	107.84	109.01	110.27	108.63	108.6	107.99	107.92	107.53	108.12	108.38	108.02	110.37	109.2	108.7	107.51	107.1	107.19	108.93	107.9	108.71	109.15	107.95	106.75	106.72	108.14	108.93	108.54	107.2	108.27	107.99	107.43	109.37	107.05	107.64	108.95	107.31	107.12	105.84	108.36	108.87	106.83	109.97	108.2	108.64	108.5	108.5	109.41	108.22	108.59
105.95	107.32	106.91	105	106.39	106.09	105.63	109.18	107.25	106.65	106.66	107.75	105.68	105.74	105.36	105.93	105.85	106.55	105.28	106.16	106.09	107.4	107.38	105.97	107.37	106.85	105.81	106.36	106.49	105.27	105.39	105.92	106.93	105.97	107.16	107.24	106.07	105.51	105.64	106.98	109.02	106.71	105.38	106.79	105.91	106.55	107.09	106.82	107.7	106.56
107.13	106.9	106.2	106.06	107.1	104.96	105.42	105.81	105.72	105.93	105.08	104.93	104.64	105.73	105.87	106.67	106.06	107.47	106.18	107.68	104.66	107.88	106.43	106.06	106.81	106.68	106.02	106.07	106.51	105.91	107.03	106.47	106.67	105.25	105.94	106.9	105.93	107.99	107.31	106.8	106	106.01	106.17	106.08	106.45	105.53	107.23	107.14	109.01	108.7
104.24	107.25	105.64	106.21	104.72	107.1	106.3	104.96	105.63	105.69	104.95	105.4	106.53	106.91	105.18	105.88	105.5	106.71	106.97	106.24	106.52	105.46	105.81	106.83	105.65	106.02	105.1	105.46	106.4	106.82	106.27	105.87	104.04	107.41	105.36	105.36	106.28	106.1	105.42	106.02	105.56	104.23	105.59	106.82	106.13	105.22	104.89	104.43	104.87	104.18
96.472	98.113	97.108	97.76	97.743	95.82	99.063	99.586	98.757	98.556	98.803	98.386	98.428	97.865	96.269	97.048	98.349	98.988	99.563	99.192	99.335	96.889	98.706	97.372	100.54	95.852	100.19	97.091	97.348	98.184	98.31	98.386	97.371	98.454	99.254	97.744	96.749	95.596	97.812	98.498	97.84	97.774	97.357	98.634	95.465	97.663	97.36	96.819	98.551	97.42
108.46	109.49	109.19	107.98	108.74	108.37	107.94	106.59	108.69	108.97	107.68	108.85	108.78	107.89	109.02	108.69	109.1	108.29	108.83	109.29	107.7	108.34	107.49	109.84	109.26	108.63	107.66	108.21	109.34	109.08	109.68	107.41	107.11	107.59	109.16	107.27	109.53	108.53	108.95	109.55	108.79	109	110.68	109.39	108.81	108.21	107.84	107.8	109.41	108.04
107.84	108.87	107.66	108.87	107.33	108.36	106.67	108.23	108.26	108.13	107.96	107.07	108.42	107.28	108.28	107.84	108.05	110.67	108.76	108.05	108.95	109.53	107.78	108.02	107.33	108.48	107.96	108.33	108.35	108.86	109.19	109.31	108.15	106.96	107.31	108.11	104.56	107.75	108.72	109.65	108.57	107.4	109.99	109.33	107.93	108.65	107.02	107.62	108.5	110.04
104.42	105.41	104.78	105.3	106.07	106.94	106.33	104.76	105.84	104.5	104.91	105.66	104.39	106.49	105.27	102.67	107.01	105.97	105.32	104.92	105.89	105.53	105.01	106.39	105.85	106.14	105.64	104.75	103.46	106.12	103.88	105.73	106.16	105.44	104.47	105.06	106.49	106.07	106.52	108.03	104.45	106.02	106.27	105.57	106.09	105.78	106.09	106.3	103.82	105.71
108.38	107.1	105.27	108.23	106.23	107.44	107.73	106.99	107.73	108.97	108.14	108.54	108.1	107.95	108.73	107.88	108.84	107.35	107.74	106.96	108.28	107.11	106.59	106.49	107.91	108.72	107.56	106.15	107.57	107.13	107.71	108.65	108.78	108.14	106.35	105.93	108.21	108.18	108.57	108.05	108.6	107.97	106.44	107.79	107.84	108.17	109.25	106.63	107.6	107.26
105.98	105.95	106.79	106.29	106.54	106.68	106.95	106.61	105.3	106.86	106.87	107	106.68	105.96	105.7	107.2	108.83	106.1	106.69	105.66	105.75	107.37	104.96	106.21	107.23	105.92	106.13	106.22	107.61	106.53	104.59	106.45	105.88	105.61	105.91	107.81	107.32	106.82	105.41	106.98	106.21	106.2	107.06	107.25	108.17	107.07	106.73	107.13	106.74	106.16
107.07	106.94	105.46	105.1	106.26	106.38	107.6	106.72	104.87	106.49	105.64	105.73	105.6	105.32	107.38	107.55	105.39	106.56	103.99	106.95	105.26	108.07	106.94	106.62	107.77	105.95	106.74	105.92	106.06	105.62	106.12	106.3	104.01	108	106.72	107.45	106.77	107.26	105.11	107.41	106.09	105.99	105.66	107.45	106.52	107.38	105.76	106.02	105.8	105.45
97.102	97.516	97.214	98.607	97.409	98.157	97.987	98.809	98.353	97.875	98.111	98.445	97.268	99.171	99.247	98.227	97.518	98.39	97.171	98.768	97.628	97.627	98.369	98.245	98.13	98.857	99.266	98.287	97.395	99.278	98.954	98.144	98.097	96.886	99.726	98.748	96.975	98.004	98.055	98.318	99.037	98.803	97.139	98.528	96.969	98.697	97.444	98.084	98.221	98.184
104.9	106.25	106.77	107.09	106.49	105.98	104.9	105.59	106.52	106.32	104.66	106.27	105.2	105.78	104.82	105.49	106.28	106.29	105.39	105.57	106.84	106.27	102.95	104.68	104.44	105.97	104.67	105.97	105.4	106.26	104.96	106.45	107.76	105.03	106.46	105.33	104.74	106.23	104.79	106.39	106.27	105.16	103.18	106.45	106.22	108.04	106.38	106.01	105.96	106.81
107.59	107.76	108.62	109.02	107.8	108.68	109.44	109.29	108.08	107.12	109.16	108	108.04	107.83	108.86	109.64	109.73	107.43	108.99	108.38	108.15	109.29	108.02	108.08	107.49	108.91	109.46	108.01	107.55	108.68	108.93	109.07	108.53	108.93	108.3	109.82	109.13	110.49	108.7	108.15	108.55	109.63	108.47	109.19	108.29	107.58	107.39	109.75	109.36	109.35
108.58	109.16	107.8	106.43	109.2	107.96	107.31	108.62	108.25	106.29	108.53	107.47	106.46	107.74	108.76	108.96	108.41	107.75	107.74	106.77	108.22	109.15	108.66	109.87	108.54	108.12	107.57	108.57	107.57	108.34	109.8	109.08	108.82	109.38	107.34	109.68	109.45	108.02	106.5	106.68	107.11	108.64	106.9	108.42	106.97	109.64	106.93	108.08	107.69	109.26
103.25	104.28	106.44	104.78	106.06	106.12	104.87	106.31	107.14	106.4	106	105.22	106.5	105.95	106.7	104.59	106.1	105.94	106.35	104.42	104.33	104.48	104.81	105.51	105.51	106.06	104.33	107.04	105.51	104.1	106.45	105.9	105.77	104.76	104.25	105.77	105.57	105.58	105.62	104.93	105.46	106.19	104.13	105.38	106.03	104.74	105.43	104.97	104.85	105.45
105.46	105.12	104.32	104.28	104.46	105.27	104.11	104.73	106.62	106.63	105.79	105.38	104.59	107.8	106.63	103.8	105.56	105	105.55	104.19	104.73	105.73	104.93	105.06	105.2	106.12	105.33	105.37	104.52	106.77	104.33	104.53	105.85	105.94	104.56	105.94	105.31	107.14	104.57	106.34	104.95	104.92	107.07	106.42	106.56	104.98	105.79	106.2	104.62	104.07
100.6	99.934	100.9	98.182	99.259	100.53	100.78	100.56	100.26	100.03	100.67	100.31	101.08	99.454	99.442	101.19	99.795	98.294	100.62	100.21	100.99	101.54	100.49	99.974	99.237	100.6	99.87	99.205	100.55	100.26	99.36	102.35	100.2	100.65	101.15	101.86	101.24	101.73	99.513	98.961	100.69	100.97	100.6	101.27	98.77	99.868	98.938	100.72	100.97	101.88
99.925	100.29	100.69	98.631	100.7	99.885	100.99	100.33	100.37	102.62	100.81	99.533	99.534	101.02	98.943	101.13	99.694	100.04	99.848	99.419	100.99	98.872	99.364	101.08	100.98	101.24	100.18	100.55	100.25	100.41	99.686	98.242	100.35	101.2	100.21	99.64	101.46	98.553	100.59	101.44	100.68	100.7	99.955	101.37	99.587	100.71	99.701	100.99	101.31	100.26
99.928	101.56	101.97	100.78	100.48	102.26	100.94	101.36	100.07	101.89	100.39	99.771	102.49	99.567	102.72	101.67	101.34	100.45	101.36	101.11	102.14	102.25	102.37	100.76	100.41	99.561	101.02	99.833	98.662	100.38	100.01	102.36	100.14	102.24	99.377	101.24	101.22	99.835	100.53	100.14	100.84	100.1	101.4	101.61	101.98	99.335	100.73	100.57	100.99	100.71
106.14	105.34	106.74	105.06	106.3	106.45	106	105.83	106.66	107.61	106.72	104.78	107.07	107.7	105.92	106.8	105.55	105.05	106.48	107.31	106.33	105.94	107.33	106.91	106.83	107.1	106.44	106.86	106.8	105.8	104.3	106.97	106.61	106.42	106.19	106.34	106.45	107.1	106.37	107.27	105.51	106.57	106.72	106.62	106.86	107.77	105.66	106.46	106.89	105.98
105.08	106.01	104.07	106.41	105.62	104.6	105.18	105.76	105.32	103.85	104.65	103.5	104.61	106.11	105.68	104.46	104.87	107.18	105.65	107.32	103.45	105.02	106.24	105.41	105.29	104.49	105.88	106.06	106.19	104.82	106.99	104.98	105.2	106.23	104.48	106.75	105.13	107.37	106.67	107.33	106.64	105.61	106.45	104.26	105.5	106.52	105.87	105.07	106.2	105.1
102.49	103.58	102.13	103.71	102.21	101.51	102.25	103.76	101.93	101.6	102.92	102.17	102.85	102.68	102.46	102.92	101.89	101.06	103.23	102.89	102.39	103.3	102.31	103.4	102.12	101.42	102.74	102.59	102.07	103.6	104.36	103.73	102.95	103.48	102.24	101.63	103.68	102.6	102.66	103.43	102.53	102.68	102.57	101.81	101.24	103.12	103.39	102.5	102.66	102.17
100.63	100.58	101.03	101.12	99.138	101.3	98.999	100.63	99.75	100.47	99.498	100.04	100.48	100.3	98.33	101.14	99.071	100.12	99.456	99.671	100.25	102.2	98.927	101.54	100.97	100.38	99.777	98.695	101.42	100.9	101.32	101.23	100.39	100.53	99.817	99.989	98.612	100.22	100.42	100.57	99.367	99.111	100.89	100.13	100.61	101.15	101.91	99.315	100.56	99.86
103.56	107.07	106.55	107.6	106.44	108.22	105.29	105.52	105.61	107.23	106.85	105.63	106.96	106.42	106.7	105.96	106.57	106.09	105.15	106.77	107.52	105.44	106.49	107.33	106.42	105.91	107.4	105.51	107.39	105.14	105.8	106.63	105.68	106.21	106.25	106.9	104.75	105.94	106.57	106.44	105.97	107.07	106.09	106.8	106.2	109.31	106.96	107.55	105.95	107.07
100.09	98.53	98.559	98.035	99.369	99.891	97.717	97.752	96.974	97.381	97.176	97.184	97.505	97.237	97.208	96.787	96.108	98.678	98.803	97.614	97.505	97.045	99.617	99.646	99.667	98.592	98.149	98.564	97.75	97.173	98.214	98.492	98.512	97.08	98.189	97.937	96.781	98.192	97.525	98.953	99.559	97.271	98.789	98.031	96.842	98.443	98.461	96.797	98.235	98.293
107.51	107.64	108.38	108.22	108.37	109.51	109.86	107.38	107.21	107.66	108.5	107.33	108.01	110.47	107.08	107.36	108.97	109.4	108.94	108.79	108.66	108.77	108.04	109.26	108.28	108.12	107.47	108.52	107.34	109.37	107.35	107.54	108.03	108.64	108.51	108.57	106.36	107.74	108.26	109.03	107.9	107	108.22	107.02	107.83	107.35	109.29	107.37	109.77	108.61
98.768	98.862	98.704	96.767	99.091	98.353	98.955	97.908	98.731	99.032	96.839	98.43	98.412	100.11	98.037	97.975	98.681	98.885	99.724	98.67	98.224	97.874	97.584	98.767	98.542	98.824	98.731	99.174	98.482	99.632	98.045	99.399	99.797	99.848	98.954	98.367	98.18	98.326	99.154	97.955	98.729	98.758	98.03	98.031	98.441	100.19	98.884	98.024	98.314	100.27
100.16	99.941	100.47	99.869	101.22	101.54	100.85	99.399	98.698	99.401	98.324	99.624	99.05	98.807	101.78	99.798	99.549	99.804	100.75	99.46	99.601	101.22	99.814	99.231	99.929	99.955	100.76	100.04	100.68	99.583	99.58	99.603	100.8	99.305	101.05	100.7	99.262	99.837	100.04	99.004	99.729	100.12	101.41	102.71	99.897	98.993	101.83	100.17	102.42	100.76
110.33	110.28	109.55	109.43	109.26	110.44	109.14	110.41	111.08	110.6	109.33	109.37	110.31	111.05	110.84	109.67	111.46	111.6	109.63	110.56	111.29	110.48	111.4	110.45	112.14	110.88	111.8	110.91	111.16	111.6	112.8	110.86	110.52	111.86	109.62	109.95	110.02	110.08	109.55	109.15	109.38	110.26	109.96	108.07	110.06	108.84	109.98	110.57	108.8	111.3
108.69	107.78	108.55	108.51	107	108.77	108.82	107.35	107.6	107.81	107.68	108.84	106.83	108.06	107.73	107.13	108.35	108.96	107.49	108.54	108.57	107.91	108.34	107.7	106.7	107.02	108.25	108.42	108.18	108.85	107.55	108.98	106.13	107.29	107.16	108.52	106.85	107.8	108.6	108.68	107.92	106.01	106.44	107.21	106.94	107.7	108.13	107.2	106.73	107.16
108.91	107.96	108.88	107.99	108.98	109.97	107.98	108.34	108.29	109.96	110.25	108.67	109.22	107.79	109.89	109.21	108.7	107.61	109.73	106.93	107.58	108.55	108.61	108.65	109.06	107.19	108.11	108.62	108.68	108.4	108.92	108.1	108.54	108.29	108.01	108.67	110.16	108.04	108.85	107.87	108.95	108.99	109.79	108.68	108.74	107.95	107.33	108.39	109.62	108.88
108.02	107.27	105.44	107.34	107.37	106.28	106.66	107.94	106.13	108.01	104.61	105.58	106.38	107.36	105.74	107.9	106.14	105.67	106.88	104.86	105.91	107.87	106.36	106.46	107.1	106.01	106.32	105.88	107.46	104.83	106.81	105.51	106	105.81	107.19	105.8	107.2	105.97	107.52	105.98	106.38	106.09	106.19	106.06	105.91	106.81	105.39	106.4	105.49	105.96
107.97	105.51	104.95	105.88	105.29	105.75	106.42	105.41	105.96	105.96	106.51	106.68	105.05	103.98	105.04	106.64	106.2	105.38	105.07	107.24	104.73	103.38	104.35	106.42	106.74	104.74	106.47	104.88	106.2	105.44	106.47	104.54	107.13	105.29	104.93	105.7	103.87	105.65	106.77	104.91	105.79	106.04	104.53	107.1	105.19	105.02	106.1	104.62	105.59	105.86
100.08	98.748	101.05	100.98	100.07	97.783	100.11	99.841	102.27	101.06	102.86	101.52	100.06	99.829	102.98	99.842	100.57	101.52	100.46	101.39	99.355	99.561	99.27	102.31	100.97	100.21	100.72	99.53	102.09	101.27	101.21	101.04	102.35	100.11	100.82	100.82	101.29	100.13	101.14	101.12	102.6	101.01	100.18	100.2	99.598	101.34	101.29	100.15	100.99	101.77
101.07	100.2	100.36	101.53	100.9	101.71	100.7	99.521	100.15	101.18	102.19	100.89	100.97	100.83	101.37	100.65	100.19	100.41	102.37	101.45	101.89	101.33	100.79	100.56	101.01	100	101.19	102.72	101.44	100.12	102.23	101.73	101.14	99.781	101.44	101.41	100.5	100.46	100.22	102.72	101.62	103.61	100.25	100.21	102.46	101.13	99.417	100.88	101.36	99.439
107.7	105.98	105.23	105.96	105.65	106.02	104.84	107.2	105.83	105.54	105.65	106.17	106.53	106.08	105.82	105.77	106.68	106.04	106.61	105.99	107.48	107.71	105.73	106.39	106.67	105.55	107.16	105.79	106.49	106.91	107.61	106.26	106.84	105.46	106.48	106.24	106.6	107.45	107.58	107.08	106.76	108.11	105.98	107.27	107.31	105.58	106.44	108.02	106.38	106.33
105.95	105.25	105.92	106.66	106.89	107.45	106.16	106.2	105.84	105.2	106.23	105.36	105.72	106.13	106.19	106.18	106.59	104.38	105.74	106.36	108.25	106.07	105.72	106.93	106.44	106.9	105.41	104.09	107.75	104.58	107.26	107.22	104.24	107.08	106.49	104.29	107.03	105.82	104.44	106.69	105.91	106.49	103.89	105.12	106.78	106.81	105.77	105.4	105.86	106.06
99.257	97.789	97.842	96.675	97.247	97.792	97.557	96.949	97.747	97.954	99.061	97.091	97.958	98.226	97.774	97.285	98.74	99.878	99.549	98.589	98.887	98.089	98.42	98.157	99.034	98.803	96.594	98.131	98.362	97.797	97.336	98.944	98.938	98.192	98.278	98.669	99.337	99.868	97.669	98.582	99.357	98.619	98.171	97.844	98.623	98.129	99.903	98.046	98.854	99.863
105.18	106.05	104.09	105.23	104.94	107.35	105.28	104.39	107.19	104.66	104.67	106.57	105.5	104.31	106.14	104.69	106.65	104.15	104.66	106.4	105.6	105.76	104.92	105.4	103.97	104.83	105.82	105.1	105.81	105.57	106.33	105.88	105.94	105.07	107.55	105.68	105.59	104.59	105.09	106.18	105.61	105.09	104.69	103.81	105.74	105.88	105.08	106	105.9	106.26
105.29	105.64	105.97	106.5	105.46	107.1	104.97	106.68	104.94	106.1	105.14	106.3	106.46	106.96	106.07	105.74	104.84	106.53	104.51	105.15	104.33	104.83	106.24	107.25	105.64	105.27	107.02	107.79	105.84	105.31	105.52	103.78	105.54	106.23	106.22	105.3	104.06	105.27	106.01	105.81	105.13	106.21	106.33	104.09	106.33	104.62	106.52	105.6	104.72	105.55
105.43	107.06	106.74	107.55	106.24	107	106.27	106.17	108.14	105.53	108.47	104.51	107.32	106.6	105.74	105.27	104.58	106.89	105.16	107.62	104.58	106.32	105.9	106.96	105.23	107.62	105.67	107.48	105.91	107.14	105.13	105.65	105.92	105.99	105.77	104.97	106.74	107.83	106.65	106.62	106.64	106.77	106.01	108.31	106.44	107.62	106.29	106.85	107.6	107.33
105.32	107.13	105.55	104.64	105.68	106.11	103.77	105.13	104.35	106.84	105.42	105.26	106.06	105.41	105.87	106.26	105.77	105.19	104.78	106.76	106.12	106.28	105.45	104.47	104.63	105.97	106.81	105.71	105.15	105.25	107.15	105.65	107.04	105.97	105.46	105.45	104.83	106.02	106.58	105.25	106.22	106.2	105.6	106.53	107.5	105.96	106.74	106.03	105.62	104.95
105.73	105.4	106.55	105.31	105.49	106.69	105.51	104.54	105.43	105.6	105.81	105.29	105.76	106.3	106.52	104.94	105.86	106.15	104.31	105.78	105.1	107.26	106.18	106.78	105.79	106.51	106.84	104.99	106.35	104.51	106.54	106.92	107.57	106.11	105.88	104.45	103.9	105.84	105.21	103.88	105.68	106.03	106.41	105.12	105.33	106.24	106.79	106.21	106.87	105.22
97.567	98.324	97.727	98.1	97.553	99.198	97.57	98.247	97.493	97.431	98.052	99.086	98.302	96.961	96.906	98.698	98.391	100.28	97.352	99.008	99.356	96.607	98.92	97.883	96.937	98.485	97.321	97.447	97.613	97.413	97.498	97.673	97.422	97.447	97.133	97.597	99.763	99.062	97.094	97.71	97.457	97.947	99.277	99.232	99.148	99.111	96.982	98.495	97.626	97.81
105.88	104.59	105.82	104.95	104.88	105.72	106.21	105.03	105.24	105.13	106.44	107.86	106.1	105.8	105.15	104.54	105.53	105.4	106.36	105.1	106.58	105.23	103.5	106.34	107.3	105.7	105.92	104.01	107.34	106.53	106.11	105.1	105.59	105.13	106.52	107.72	107.46	105.61	107.26	106.22	105.73	105.74	106.75	106.33	104.88	107.43	105.11	105.56	104.17	106.43
107.77	108.11	108.71	107.62	108.07	108.99	108.02	108.04	109.01	108.22	107.21	108.52	107.13	108.18	107.98	108.46	106.41	107.65	107.4	108.83	107.02	108.75	108	109.1	108.53	108.35	108.34	107.44	107.69	109	107.16	107.62	108.13	106.22	107.01	107.39	108.69	106.88	109.02	107.06	107.93	108.35	107.38	109.07	107.22	108.75	108.27	108.31	108.35	108.49
108.04	107.14	107.05	107.58	108.59	109.01	107.01	107.19	107.21	109.74	108.73	108.73	108.63	107.12	108.12	109.51	107.81	109.2	109.35	107.76	108.19	109.46	107.55	107.11	108.26	108.6	108.66	108	109.41	107.7	108.12	108.43	108.67	109.02	108.12	109.49	108.36	108.47	107.54	106.13	108.88	108.15	110.18	108.56	108.71	107.96	108.39	108.63	108.53	106.85
97.648	97.978	98.845	98.366	100.1	98.661	99.087	98.619	100.41	98.844	96.108	99.497	96.962	98.542	97.791	98.331	97.651	96.567	96.674	97.95	97.453	99.477	97.803	98.235	98.561	98.6	98.786	98.217	98.795	97.597	97.961	97.037	99.354	96.976	99.064	98.872	97.511	99.066	98.083	97.065	97.769	98.119	97.997	98.07	97.167	98.594	98.59	97.155	97.903	98.868
100.99	100.82	99.887	101.02	100.7	100.17	100.94	101.16	99.959	101.09	101.47	101.12	101.69	101.41	100.17	101.29	99.702	100.84	100.84	100.65	98.953	101.11	100.36	99.85	102.18	100.77	102.46	100.48	101.24	102.2	99.792	101.72	100.24	102.15	100.43	100.95	99.054	101.08	98.665	102.32	100.75	100.68	101.52	100.81	100.48	101.14	101	98.891	101.03	99.656
106.6	108.48	109.32	108.77	108.49	107.81	107.25	107.11	108.35	106.19	107.06	106.87	107.58	108.07	108.49	107.1	108.35	108.69	107.01	108.03	106.28	108.25	108.24	107.55	107.47	108.5	106.66	107.39	108.2	108.08	107.46	107.63	108.27	106.2	107.73	108.03	107.35	109.28	107.2	107.95	109.43	108.08	106.79	108.57	108.61	108.51	109.27	106.48	108.93	107.51
105.57	105.53	105.56	107.13	105.76	107.1	106.78	105.5	105.92	106.02	106.11	106.53	104.69	103.86	106.29	105.77	105.1	106.59	102.69	106.69	106.16	105.89	106.84	105.24	106.38	105.4	105.89	105.63	107.5	106.07	106.37	106.43	106.56	105.22	105.52	106.29	106.58	105.83	106.08	105.86	104.87	106.52	104.7	105.57	105.62	106.7	106.41	106.53	106.73	104.24
108.12	109.8	107.88	108	106.55	107.36	108.57	106.86	106.67	106.55	108.8	109.75	108.23	107.54	109.59	106.66	107.13	108.25	109.36	109.38	106.72	108.53	108.54	107.5	107.89	109	107.76	108.5	107.9	108.61	107.12	109.37	108.33	109.9	106.44	107.71	108.1	107.18	108.58	107.1	108.27	107.72	107.07	108.71	106.79	108.92	106.71	107.64	107.12	107.63
105.3	106.32	105.73	105.32	102.94	103.94	105.47	106.31	107.25	105.75	105.53	105.06	105.4	104.5	105.98	105.71	106.03	106.22	104.75	107.15	104.98	105.89	106.14	106.66	106.43	105.64	105.25	107.16	105.94	104.35	106.25	105.07	104.45	106.32	104.28	104.64	105.23	106.11	106.61	106.54	104.86	105.36	104.89	104.71	105.38	105.3	105.89	105.63	105.72	104.98
106.02	107.59	108.15	107.63	108.91	107.54	108.4	108.85	108.33	108.32	106.53	107.87	107.26	107.15	107.86	107.58	109.47	107.6	108.76	108.38	109.21	107.54	107.15	105.88	108.42	109.4	109.44	106.39	108.58	108.71	107.93	108.09	110.22	108.93	106.09	108.84	107.69	107.22	107.86	108.61	107.3	106.1	107.66	108.43	106.85	108.04	107.21	109.34	107.48	108.26
105.31	105.62	105.1	104.64	105.79	107.61	104.93	106.93	106.05	106.55	105.3	106.15	105.73	107.9	105.14	105.43	105.27	104.52	106.46	105.57	106.81	105.03	105.78	106.37	104.19	105.69	107.02	105.79	102.9	104.36	106.6	105.82	105.23	106.03	105.42	106.01	106.13	105.9	106.16	105.69	107.12	105.38	106.65	105.55	106.03	105.6	106.16	106.99	105.86	106.63
106.99	105.52	107.68	107.35	105.52	106.79	105.36	107.01	106.35	106.29	107.22	107.03	104.28	106.99	105.91	106.97	106.06	107.45	106.65	108.19	107.12	105.98	106.36	107.26	107.45	105.58	106.05	106.56	108.93	107.03	106.49	105.84	107.76	107.36	106.14	106.44	107.19	106.9	106.42	105.98	105.44	106.04	106.49	106.35	105.82	107.27	106.59	105.51	107.27	108.18
110	108.9	110	108.95	109.6	108.49	108.31	109.22	108.98	107.76	108.42	108.26	108.65	108.08	108.5	108.24	108.97	108.04	107.44	108.06	107.82	107.88	106.72	107.2	106.33	109.63	106.79	109.52	106.91	106.83	106.97	108.37	109.28	108.79	107.73	106.77	109.37	106.74	109.12	107.65	108.02	108.57	108.33	107.72	107.59	108.71	107.83	108.48	109.88	107.85
111.35	109.48	109.36	111.6	110.17	112.12	109.72	111.02	109.25	110.55	109.31	111.09	111.17	110.16	110.62	109.96	110.03	111.56	108.88	108.84	110.2	110.38	111.33	110.51	110.36	111.19	109.83	109.7	110.87	109.39	111.18	111.51	109.88	108.88	112.06	110.74	109.85	109.82	109.11	110.82	110.91	111.94	110.38	110.12	109.99	111.84	110.12	111.82	112.45	111.58
104.71	104.61	105.74	104.93	106.95	104.66	105.81	105.66	105.06	106.13	107	104.89	106.36	106.08	106.79	104.73	105.71	107.29	105.56	106.56	106.12	105.14	105.96	106.07	104.01	106.67	106.5	106.2	105.93	105.94	104.72	105.41	104.97	105.97	105.36	106.21	105.02	104.85	105.99	105.06	106.17	106.51	104.74	105.77	105.04	105.3	105.92	105.93	105.33	106.33
107.53	108.31	108.71	106.62	108.07	109.44	108.23	108.41	108.62	109.78	107.65	106.57	109.07	108.34	108.3	107.44	108	109.22	107.15	107.91	107.38	107.29	106.63	107.65	106.99	107.36	109.74	107.05	108.07	108.22	108.18	107.13	108.59	107.38	107.6	108.08	109.16	108.36	108.13	108.61	107.97	107.92	108.37	108.06	106.88	108.07	107.11	107.4	107.6	106.5
104.21	106.2	104.57	105.62	105.65	105.72	104.81	105.57	105.34	106.68	103.93	106.37	106.36	105.67	105.18	105.27	105.66	105.76	105.36	104.1	105.75	105.61	107.02	106.31	105.55	105.4	104.77	104.66	107.08	104.5	105.06	105.99	105.54	105.4	106.98	105.92	104.63	107.12	105.36	104.03	105.75	106.34	104.5	104.5	104.66	105.48	105.77	107.22	107.38	104.57
109.83	108.27	109.9	107.93	109.53	108.27	108.57	108.77	109.59	107.38	108.37	107.59	108.2	106.09	108.67	107.62	109.17	107.66	108.81	108.76	108.68	107.51	107.05	108.28	109.31	107.78	110.76	108.8	109.07	105.79	109.17	108.94	107.67	105.56	108.53	109.15	107.83	108.78	109.07	108.73	108.8	108.64	108.27	108.26	109.72	107.41	107.35	108.9	108.93	107.01
105.9	106.9	105.38	104.73	107.01	104.65	106.38	106.24	104.4	105.56	104.72	106.01	105.96	106.16	105.89	106.46	106.26	105.41	107.33	107.47	105.42	105.64	107.89	105.77	104.71	106.09	105.01	106.79	107.35	105.87	106.76	105.82	105.61	107.21	104.79	106.59	106.39	105.09	106.14	106.21	105.58	105.43	107.02	106.92	106.43	106.35	106.26	106.02	106.01	106.3
104.82	106.87	104.39	104.62	105.94	104.18	106.26	106.05	105.65	106.74	106.21	105.03	104.44	105.3	105.62	105.52	105.08	105.65	105.75	106.11	104.73	105.01	106.82	105.31	103.85	106.2	105.79	106.52	105.84	105.13	104.74	105.65	106.31	105.04	105.69	105.39	105.82	104.86	105.13	105.41	105.01	106.01	105.99	106.73	104.34	105.75	106	106.8	105.23	105.79
99.656	97.977	99.245	99.273	97.772	100.67	99.414	98.76	98.015	98.083	98.946	99.028	97.777	98.38	100.18	98.325	100.14	98.102	100.02	99.164	97.21	98.549	98.531	98.85	98.063	98.138	98.259	97.448	99.073	98.461	100.08	98.117	98.122	97.853	99.851	100.15	97.952	100.76	99.466	100.17	98.966	98.427	98.261	99.07	98.975	99.427	99.996	97.862	98.688	99.899
110.5	110.19	110.34	108.33	108.45	110.84	109.92	110.14	110.93	111.08	110.35	109.44	110.79	109.71	109.81	111.09	111.91	111.16	110.48	109.1	109.06	110.49	109.68	110.3	112.69	109.71	110.48	109.41	109.63	109.37	110.21	109.87	109	110.52	109.73	109.47	110.68	110.65	110.28	109.26	110.6	109.6	109.94	109	111.24	110.22	109.39	112.85	110.27	111.14
99.628	99.053	98.935	100.26	99.85	97.096	98.382	98.948	97.565	97.353	99.288	96.551	97.885	97.307	99.217	97.546	98.927	97.932	98.538	97.225	98.413	98.608	98.808	97.729	96.823	97.873	99.086	97.376	97.452	97.37	98.034	98.254	98.604	98.572	97.234	97.288	98.025	98.096	98.128	97.767	97.378	98.29	98.295	98.621	98.154	99.917	99.02	98.499	99.162	98.289
107.82	106.57	109.12	108.06	108.06	107.55	109.42	108.16	108.07	106	107.74	106.98	107.34	108.32	108.79	108.27	106.45	107.52	107.63	107.74	106.13	107.23	108.81	106.41	108.53	108.02	108.42	107.41	107.6	108.43	106.87	108.29	108.19	109.12	107.19	107.43	109.08	107.18	107.37	107.77	106.05	107.42	106.34	107.7	107.7	108.65	108.19	108.24	108.12	105.69
102.15	99.368	101.16	100.33	101.15	100.12	100.88	102.53	99.92	100.89	101.05	100.06	100.82	100.81	100.1	101.73	101.09	100.11	100.24	100.24	98.589	100.71	101.56	100.14	100.13	100.14	99.314	99.493	102.59	101.76	101.45	99.739	100.66	98.958	101.55	100.6	100.88	100.18	99.928	101.03	100.11	100.97	102.08	100.41	99.769	101.44	101.58	100.42	102.61	100.06
107.13	106.92	105.66	106.03	105.78	104.06	106.93	106.44	105.06	105.51	105.5	106.44	107.52	105.24	107.12	105.61	105.46	105.84	105.26	106.94	105.33	106.6	105.85	103.54	105.88	106.15	104.32	107.02	104.61	106.44	105.73	106.07	104.95	106.12	106.21	106.08	104.72	106.45	106.68	105.73	105.87	106.69	105.36	104.42	107.06	105.97	105.52	105.71	104.87	106.62
110.15	110.45	109.49	111.88	110.29	111.57	109.83	110.68	110.54	110.36	110.14	111.53	108.83	110.42	109.45	111.16	110.37	110.67	110.49	110.91	110.89	111.36	111.3	109.99	108.59	112.5	110.58	110.67	108.92	110.51	111.54	108.33	109.44	108.89	109.1	110.74	110.78	108.69	109.67	110.13	111.4	111.01	111.15	110.89	110.35	110.27	111.47	109.75	109.57	110.08
104.38	106.15	105.11	104.99	105.52	105.82	106.37	105.92	105.39	104.38	105.14	105.61	106.72	107.64	107.38	104.85	106.56	105.42	105.3	107.32	107.64	105.58	104.86	104.84	105.7	106.37	106.65	104.04	103.67	107.52	105.78	106.31	106.38	105	107.36	104.85	106.21	104.82	107.77	104.7	105.98	106.22	104.8	104.86	107.49	104.72	105.66	105.69	106.39	106.66
98.406	99.095	97.578	100.87	99.48	99.129	99.002	99.197	98.583	99.135	99.312	99.019	100.16	99.01	98.401	99.546	98.528	99.383	99.781	100.91	98.965	99.454	98.217	98.98	99.101	99.691	100.1	97.215	98.754	98.547	96.989	98.675	99.576	98.985	97.952	97.052	99.503	99.229	99.676	98.506	98.594	98.408	98.268	99.202	97.919	99.311	97.837	98.969	98.812	99.024
108.53	109.3	108.2	107.45	107.66	107.01	107.94	110.49	108.39	107.65	106.8	108.52	108.88	107.72	107.39	107.44	107.05	108.1	107.76	108.02	107.5	108.33	110.16	108.25	107.83	107.5	107	107.35	109	107.97	109.15	109.07	108.78	108.31	108.73	108.97	107.6	107.23	108.17	107.37	107.95	108	108.71	107.08	109.34	106.72	106.52	108.55	107.56	107.92
104.94	105.29	106.99	104.61	106.1	105.1	105.88	105.53	106.4	105.45	105.19	106.3	107.63	105.56	105.7	106.24	106.19	104.03	105.93	106.3	105.53	104.99	106.86	107.07	105.9	104.67	105.35	103.73	105.93	105.27	104.35	106.45	106.34	108.14	105.65	104.03	106.12	103.53	105.25	104.07	106.96	104.96	106.5	106.57	105.04	106.93	104.28	103.75	105.33	105.92
110.17	109.55	108.04	108.39	109.32	107.12	107.63	108.19	109.61	110.12	108.5	108.57	108.87	107.78	109.32	108.65	107.46	109.31	107.31	107.52	109.91	108.89	109.18	108.02	109.18	108.64	109.33	107.4	108.17	109.29	107.63	109.54	108.75	109.13	108.24	107.38	107.96	108.97	109.4	109.64	107.71	107.97	110.37	108.35	106.04	108.24	108.7	109.64	108.89	107.11
108.67	111.79	109.45	110.69	111.76	110.14	109.59	109.69	110.69	111.91	110.38	110.69	109.44	110.25	111.75	111.01	112.35	111.4	111.06	109.34	110.65	112.14	110.1	111.37	109.86	110.94	109.6	109.76	109.49	110.06	109.38	109.27	110.72	110.94	111.08	109.7	110.28	112.05	109.41	109.39	109.98	109.93	110.96	108.89	110.42	111.3	109.68	110.81	109.55	109.82
98.915	98.881	99.371	99.097	98.548	97.21	101.22	100.89	99.086	99.916	97.169	98.183	100.05	98.343	98.71	99.055	99.258	98.885	96.469	99.033	99.94	99.233	98.948	98.228	98.918	98.789	98.694	100.2	97.349	98.979	98.709	99.912	98.79	98.968	98.99	98.489	98.751	98.302	100.38	98.22	97.953	98.71	98.781	99.14	98.163	99.008	98.196	97.984	97.21	98.278
102.2	102.13	102.88	104.55	103.16	101.56	102.74	103.66	104.67	102.31	103.56	101.52	102.4	102.76	100.96	101.15	102.02	101.04	103.41	102.78	103.73	102.69	103.66	102.07	102.6	104.71	104.8	103.15	102.08	103.18	102.14	101.15	102.12	103.39	102.34	102.01	103.48	103.08	102.95	102.88	103.57	102.66	104.21	102.58	101.82	103.37	103.55	103.63	102.91	103.48
97.876	99.692	98.505	98.06	98.062	99.013	98.061	98.635	97.649	99.022	98.462	99.013	99.382	100.97	97.792	97.657	97.752	100.71	98.402	98.624	99.146	98.81	98.933	98.457	98.503	98.58	96.916	98.079	98.54	98.72	98.881	97.437	98.896	98.97	98.08	98.212	97.645	98.035	99.752	99.322	99.424	97.229	97.304	97.509	97.988	99.399	99.785	99.038	99.628	99.037
108.21	106.79	105.46	107.01	108.13	106.87	106.05	107.39	106.34	104.67	107.23	106.87	106.73	106.47	105.4	107.02	105.58	105.69	107.57	107.88	106.44	107	105.71	105.74	105.2	107.82	105.49	105.81	107.26	105.9	106.78	104.75	106.69	105.43	106.42	107.27	107.22	106.41	106.39	106.61	105.59	106.22	106.74	106.53	105.18	105.54	106.07	106.35	107.01	109.81
106.89	107.21	106.12	106.83	107.39	107.11	106.37	105.54	106.5	107.41	105.38	105.13	105.88	106.18	105.84	104.21	106.54	106.22	105.35	106.49	106.64	107.03	105.1	105.47	107.31	108.32	107.1	108.54	106.94	107.34	106.33	107.29	106.83	106.94	105.98	106.8	106.35	106.19	106.36	105.57	106.64	106.45	104.78	107.21	106.83	106.59	106.56	107.58	105.78	105.09
107.07	106.64	104.62	105.88	105.54	106.84	104.75	107.54	106.12	104.89	105.33	107.39	106.15	105.37	105.27	105.69	107.21	107.13	105.16	105.69	106.94	107.05	104.05	104.96	106.95	105.9	107.31	106.95	105.14	106.48	106.38	105.25	104.99	105.89	106.56	106.96	105.44	106.28	106.77	106.92	105.35	105.46	106.71	105.42	106.45	106.47	107.6	106.41	107.71	105.74
102.26	102.6	103.67	102.35	103.16	104.67	104.66	104.57	103.39	103.15	102.96	103.37	103.01	103.51	102.97	103.51	103.15	101.64	102.06	102.25	102.23	103.15	102.71	102.92	102.53	103.6	101.34	104.38	101.82	103.26	103.34	102.96	104.35	102.89	102.69	102.45	101.99	103.06	102.91	103.32	100.77	102.19	102.84	103	102.47	101.92	102.31	102.29	103.12	102.69
97.744	97.246	98.318	97.771	98.747	97.835	96.794	99.187	99.935	98.226	97.685	97.762	98.761	97.686	97.154	98.768	98.605	98.488	97.561	98.124	99.155	98.265	97.755	98.85	98.493	98.394	98.699	97.909	98.391	98.374	98.584	98.695	97.776	97.69	98.996	97.717	97.658	97.111	99.689	98.226	98.301	97.383	99.049	98.022	98.109	98.471	98.184	98.79	99.106	98.769
103.66	103.09	102.46	103.22	103.26	102.66	101.18	102.68	103.08	104.3	102.85	103.31	102.88	102.12	101.49	101.6	102.87	103.53	103.04	103.28	103.31	102.13	102.64	102.78	103.6	103.58	102.34	103.09	102.27	102.67	102.68	101.64	103.02	101.77	103.46	103.31	101.93	103.57	102.59	103.92	103.8	102.11	102.42	101.84	101.93	103.43	104.26	102.62	101.5	103.37
108.53	108.64	109.74	107.75	108.95	108.94	108.05	106.86	109.79	107.25	108.68	107.97	108.72	108.39	107.68	108.77	108	107.8	109.29	107.99	108.53	108.54	109.06	108.11	108.75	106.6	108.15	108.97	108.47	108.43	109.73	109.53	108.64	109.35	109.73	110	109.07	109.54	107.95	106.67	107.31	108.75	109.59	108.93	108.39	109.07	107.89	109.2	106.56	107.63
104.15	106.62	104.78	106.05	105.61	104.01	104.44	104.46	105.98	105.68	106.16	106.5	105.19	107.96	106.7	106.7	105.9	106.2	104.82	106.2	106.78	105.81	105.39	106.93	105.23	106.63	105.35	106.83	106.77	104.54	104.54	103.91	104.8	105.21	105.2	105.01	105.92	104.49	104.28	105.68	105.69	104.52	104.72	105.61	106.53	106.02	105.65	105.01	107.04	107.42
110.26	108.38	108.57	108.1	108.16	108.19	108.22	107.03	109.34	108.2	108.4	108.51	109.42	108.22	109.44	108.4	107.65	110.48	109.13	108.11	110.16	110.05	107.38	109.17	108.91	107.86	108.94	109.29	107.3	107.95	108.94	108.11	108.23	108.62	107.39	108.61	108.3	108.99	107.57	108.83	107.15	108.58	108.98	108.06	108.16	108.61	109.41	108.17	108.02	108.88
99.933	100.03	99.76	101.63	100.21	99.433	100.58	100.86	100.01	99.913	100.17	99.347	99.76	98.719	100.67	99.802	100.01	98.796	99.493	101.26	102.45	101.09	100.22	101.21	99.728	99.84	99.209	101.11	100.36	99.484	100.19	100.82	100.13	100.48	99.717	100.66	100.29	100.5	99.5	101.85	99.743	99.377	99.764	101.46	99.566	100.2	100.71	100.4	100.27	100.36
107.43	106.65	106.84	106.72	104.48	106.42	108.48	106.31	105.51	105.38	107.43	105.07	106.26	106.43	105.3	106.08	106.46	106.21	105.86	107.14	105.94	105.88	105.49	106.39	107.52	107.04	108.89	105	106.88	107.11	106.17	104.75	107.11	107.13	105.68	106.67	106.19	107.29	106.59	106.26	107.29	106.4	106.11	105.36	106.4	105.45	106.3	106.87	105.95	106.14
107.18	108.26	107.12	108.61	109.23	106.49	107.29	107.74	107.51	107.58	108.29	108.02	105.79	107.37	107.94	108.43	108.04	108.63	107.78	109.04	108.47	107.69	108.26	108.41	108.2	106.98	109.1	108.87	107.71	108.2	108.73	106.39	108.25	108.58	108	108.88	109.2	108.57	108.59	108.12	107.63	107.76	107.97	106.91	108.57	108.45	108.36	109.26	108.93	108.39
104.5	104.57	105.8	107.03	108.11	105.84	105.31	106.13	104.99	103.77	105.31	106.23	107	105.85	106.77	107.12	104.98	104.14	104.74	106.15	105.46	105.05	105.43	105.29	106.53	106.44	105.5	106.38	104.65	106.51	105.29	107.71	106.26	106.28	106.56	106.25	105.74	105.25	106.19	104.82	103.74	104.74	106.52	104.22	105.3	104.57	105.97	106.05	105.94	105.78
97.764	98.369	98.909	98.213	97.914	97.401	97.764	98.826	98.007	97.644	97.65	97.549	97.097	97.488	97.849	99.076	98.328	97.253	98.075	97.248	99.478	97.176	98.903	98.141	98.436	100.06	98.76	99.002	99.175	97.612	97.997	99.138	98.202	98.097	98.931	97.93	98.051	98.153	97.512	97.562	99.021	98.933	97.713	99.089	96.777	98.486	98.917	98.89	96.925	99.759
107.42	107.31	107.28	109.29	108.13	107.64	107.19	109.35	106.96	108	106.58	107.53	109.6	105.72	108.27	108.4	109.33	108.27	107.3	107.09	107.6	108.34	106.62	107.49	108.41	107.04	108.19	107.73	109.2	106.82	106.88	106.63	108.57	107.4	107.53	106.17	108.21	108.12	107.56	107.48	105.93	109.64	106.09	106.64	106.99	106.8	108.11	108.6	107.47	107.48
107.35	107.79	108.24	108.55	106.81	108.78	107.04	106.28	106.27	105.33	108.41	107.62	108.62	109.08	107.19	108.42	108.13	108.31	108.63	108.71	107.43	106.9	107.35	106.78	106.88	107.06	108.8	107.95	107.16	107.68	107.3	107.85	108.02	108.14	107.93	108.53	108.9	107.7	106.74	108.55	106.1	107.13	108.62	108.46	108.04	107.23	108.22	107.64	107.3	108.42
105.52	105.78	106.12	105.38	105.56	104.98	104.62	104.42	106.84	104.99	105.05	104.91	104.01	105.75	105.24	104.42	105.13	104.41	104.27	104.53	105.69	106.5	106	106.07	106.06	104.8	103.31	105.5	105.71	106.51	107.26	105.03	103.65	103.67	106.22	107.2	105	106.98	105.55	104.94	105.75	104.99	106.82	104.35	105.93	105.04	105.25	104.08	106.49	105.46
105.78	104.93	105.66	105.19	105.12	107.2	105.91	105.41	105.58	107.71	106.26	105.51	105.47	105.19	106.55	104.71	104.86	106.42	104.91	105.28	103.8	105.78	105.75	105.98	106.21	104.91	105.97	105.64	105.45	107.16	106.23	106.94	104.98	106.77	105.3	106.83	105.86	105.19	106.29	105.56	106.2	105.21	106.58	107.25	105.96	105.92	107.42	105.18	106.6	105.08
105.53	105.49	105.2	106.98	104.01	106.55	105.32	104.87	105.77	105.21	106.35	107.09	106.66	105.97	104.9	105.79	106.64	107.31	106.31	104.73	106.07	106.32	104.92	106.09	105.39	106.01	105.62	105.28	105.8	105.06	106.61	106.2	105.12	105	106.94	105.91	105.52	107.39	105.65	104.21	106.18	104.7	105.46	105.4	106.01	105.61	107.88	105.52	106.27	106.22
105.73	106.5	107.3	105.69	105.75	107.18	107.18	107.11	104.57	107.05	105.81	106.27	107.91	106.46	106.1	105.83	104.5	107.45	106.89	107.31	106.14	105.57	105.86	107.13	106.93	106.68	106.96	105.23	105.74	106.24	106.57	105.52	105.91	107.18	106.1	106.07	107.07	106.1	106.45	106.19	106.96	106.73	107.52	105.94	106.35	106.06	106.16	105.29	103.84	104.37
105.82	106.25	104.98	105.09	107.07	105.44	105.44	106.77	107.44	104.79	106.58	105.39	104.99	106.21	105.08	105.37	105.77	106.67	107.23	104.55	106.37	104.89	107.28	107.82	105.51	106.13	105.81	106.19	104.4	104.26	105.94	106.74	107.24	106.85	106.56	105.87	105.9	106.6	105.86	106.15	105.37	105.62	105.42	106.75	105	104.79	105.64	106.65	105.58	103.99
107.24	104.98	104.81	107.78	106.93	107.12	105.44	107.09	106.52	106.16	106.68	107.38	105.87	106.67	106.6	106.1	106.54	106.92	104.4	106.11	107.1	106.06	106.52	107.21	105	106.02	106.81	107.6	105.89	104.48	108.5	106.38	105.13	105.56	105.07	105.98	107.07	105.92	105.67	106.36	108.32	106.1	106.41	104.14	106	107.02	105.63	107.41	105.74	106.53
106.95	108.72	105.62	106.5	105.9	106.75	105.66	106.17	106.35	106.28	107	106.07	106.02	107.43	106.67	106.67	106.26	107.34	106.8	105.61	105.23	105.28	105.73	107.32	107.78	106.94	107.3	105.8	106.39	106.91	106.66	106.24	107.71	107.3	107.94	106.04	107.49	105.87	106.76	106.12	106.97	107.22	106.13	106.43	107.15	107.53	105.9	105.96	107.49	105.92
110.17	106.59	107.6	108.29	106.6	107.99	108.19	107.86	108.25	109.01	108.41	108.75	108.5	108.83	110.03	108.25	108.36	108.83	109.22	110.1	108.81	108.03	107.4	109.56	108.03	108.01	108.05	108.72	106.83	108.28	107.61	107.22	107.26	108.18	107.18	107.36	108.73	107.03	107.59	106.54	107.52	107.46	109.41	108.81	106.24	107.6	108.21	108.44	108.94	108.6
111	109.42	110.71	109.71	109.89	110.4	109.36	109.81	111.05	111.72	110.25	110.72	110.61	111.45	109.89	109.73	110.84	111.17	109.59	110.48	109.81	111.18	110.94	111.83	111.68	109.37	109.52	110.36	110.2	110.97	109.91	110.08	109.3	108.37	110.38	109.58	111.65	111.42	110.17	110.38	110.81	110.41	109.91	109.91	112.88	110.33	110.37	110.55	112.03	110.13
109.2	110.55	109.84	111.1	109.97	109.38	109.85	112.05	109.58	110.21	109.16	108.36	109.77	110.65	110.11	110.62	110.74	109.12	110.13	110.93	110.22	110.13	109.82	110.12	109.33	110.79	109.9	111.43	111.27	108.87	110.24	110.94	111.87	110.91	111.4	111.45	110.18	109.17	108.11	109.59	109.91	111.84	109.8	109.95	110.58	110.17	110.33	110.02	109.87	111.29
109.43	108.59	109.54	107.65	110.07	108.54	108.87	107.94	107.91	109.48	108.1	109.74	109.21	106.22	108.39	109.53	108.79	108.67	108	109.47	108.97	107.58	108.7	108.51	108.14	108.67	108.75	108.92	109.17	108.7	108.5	106.76	108.97	109.39	110.61	109.29	107.17	109.89	109.02	108.44	106.95	109.02	109.65	109.3	107.24	106.65	109.35	108.61	108.82	110.07
99.818	98.487	99.807	99.458	98.696	98.67	98.002	97.641	97.911	99.982	96.957	98.958	98.174	100.06	98.251	97.806	97.905	99.434	98.254	96.928	99.445	98.36	99.758	97.975	97.353	97.779	97.97	100.36	98.836	100.07	99.028	98.222	99.217	98	100.09	97.205	97.272	97.169	99.061	96.665	97.916	100.1	99.23	99.575	98.736	97.945	98.901	97.594	98.079	100.72
108.19	109.75	107.89	110.3	109.54	109.62	108.46	109.64	108.86	108.51	108.98	108.65	108.37	108.03	108.2	107.47	108.26	107.79	108.65	105.97	108.19	108.92	109.17	108.7	109.04	107.84	109.3	108.02	108.72	107.7	107.51	107.78	107.22	108.07	107.59	107.95	107.94	108.98	108.86	108.09	109.33	106.54	109.36	109.29	108.68	107.87	108.74	109.47	108.15	109.08
106.04	105.1	105.52	105.99	106.49	105.89	105.35	105.3	104.68	105.03	104.57	105.12	104.88	106.16	106.11	104.65	104.74	106.59	104.88	105.33	104.77	107.39	105.73	105.71	107.26	105.79	105.3	104.43	105.41	106.84	105.24	104.97	105.14	106.72	105.96	104.85	105.13	107.69	104.26	106.72	105.25	104.67	105.57	105.13	105.66	104.74	104.64	104.56	106.32	105.29
109.39	107.97	108.74	107.64	107.79	109.05	108	108.72	110.86	108.25	108.45	109.29	108.92	107.5	109.61	108.11	109.59	108.28	108.81	110.07	108.31	107.89	109.67	109.09	108.79	108.98	108.17	107.64	108.32	107.11	108.08	109.33	108.58	107.49	107.58	109.07	107.28	108.15	108.19	108.19	108.36	108.73	108.64	108.67	107.16	109.51	108.88	109.24	108.26	108.67
110.35	110.19	110.43	110.55	109.21	111.52	111.76	109.22	110.56	111.3	109.49	109.58	109.97	109.24	109.72	109.86	110.2	109.82	108.49	110.46	109.93	111.54	109.43	110.66	111.99	109.41	108.4	110.96	110.78	109.86	110.25	110.72	111.97	109.85	109.53	111.09	108.9	111.33	111.09	111.72	112.16	109.64	108.47	110.02	109.63	109.55	109.94	109.7	111.34	110.19
108.19	108.08	107.32	108.05	107.9	109.89	108.77	108.04	107.37	109.65	108.88	107.58	106.82	108.25	108.68	105.92	107.39	108.69	109.06	109.88	107.84	108.63	106.74	108.51	108.05	108.52	108.89	110.29	109.21	109.23	107.81	106.17	109.04	108.72	107.02	108.24	108.66	107.14	110.22	109.11	109.04	109.1	108.57	109.18	107.44	108.22	108.78	108.21	108.35	109.62
98.479	97.334	97.769	98.042	99.359	96.823	97.117	98.27	98.29	98.675	98.753	98.511	97.326	98.326	98.925	96.443	97.144	98.275	98.443	97.106	96.949	97.802	98.947	97.863	97.483	97.607	96.999	97.823	96.742	97.08	99.653	99.085	97.611	98.964	96.573	99.461	100.4	97.457	96.878	97.982	97.758	98.39	97.816	97.048	97.772	98.264	98.221	99.531	98.869	96.459
106.05	105.64	107.18	106.28	106.33	106.96	106.18	105.7	105.73	104.46	105.87	104.5	106.32	104.23	106.09	106.56	105.39	105.45	106.19	104.95	106.82	105.64	106.2	106.38	104.95	106.98	106.25	107.36	104.55	105.08	105.33	104.55	105.35	104.21	107.02	106.31	104.77	105.92	104.54	105.76	104.88	105.99	106.03	104.71	105.16	107	104.4	104.88	105.48	105.79
96.625	98.651	97.601	98.424	97.827	97.314	98.683	97.942	98.543	96.235	98.421	98.597	99.002	98.726	99.548	98.092	97.074	97.487	98.506	97.527	97.718	98.933	98.351	97.267	99.554	97.568	97.28	97.768	97.456	98.669	98.234	98.49	97.969	97.305	96.893	97.725	99.771	97.986	98.149	97.946	95.733	98.644	98.03	98.509	97.813	98.135	98.569	96.275	97.479	96.775
97.839	98.867	99.445	98.311	96.934	97.778	98.913	98.531	98.708	98.729	97.119	98.543	98.459	96.606	97.761	98.369	97.813	98.361	97.56	96.373	97.195	97.527	97.858	98.577	98.194	95.959	98.526	97.197	98.915	97.9	98.781	97.515	97.011	97.979	96.511	98.376	98.088	98.262	98.043	98.146	96.226	97.544	98.815	97.598	97.973	99.124	97.076	96.747	98.433	98.695
96.787	100.76	97.736	98.796	98.642	98.086	98.824	96.004	98.843	99.192	97.315	97.908	98.312	98.025	100.77	98.334	98.221	97.375	98.74	98.568	98.263	96.867	97.523	97.768	97.46	98.853	98.921	98.34	98.824	99.458	98.889	97.998	97.99	98.715	99.785	99.262	100.41	100.43	98.286	99.497	97.843	98.384	98.517	99.391	99.261	98.094	99.205	97.916	98.732	98.079
107.47	106.04	107.4	108.81	108.78	107.88	109.54	108.55	107.87	108.09	108.18	107.47	107.43	108.11	108.11	107.61	108.4	108.96	108.05	108.39	106.46	108.74	109.05	108.24	108.02	106.4	109.63	108.91	108.67	108.18	108.32	109.8	109.82	109.62	108.72	108.98	108.31	109.92	109.12	109.13	106.3	107.27	107.74	108.73	107.46	108.54	109	108.28	107.89	108.92
106.04	105.84	104.18	106.15	105.82	106.48	107.23	106.63	106.77	107.48	106.33	107.86	107.61	107.21	106.52	106.35	105.9	106.84	106.54	105.78	106.58	107.11	106.85	106.83	106.02	108.56	106.66	105.39	107.22	106.21	107.87	104.63	107.36	106.8	107.71	105.99	108.66	106.13	105.36	106.33	107.5	106.7	106.34	106.5	105.95	108.57	106.81	106.27	107.28	105.8
106.78	106.89	107.88	106.76	108.51	107.09	107.78	105.12	107.29	105.56	105.28	106.59	105.86	108.01	104.96	107.04	106.51	105.55	106.4	106.86	106.97	106.19	105.47	106.52	106.74	106.1	105.68	106	104.58	106.68	106.65	108.15	107.13	105.57	107.31	106.25	106.94	106.87	106.2	105.44	105.74	107.26	106.77	106.16	106.05	105.52	106.16	107.24	107.35	107.34
100.83	100.27	100.53	101.76	100.16	101.36	101.54	99.506	100.56	100.44	102.4	100.77	100.89	98.752	98.749	99.859	100.97	100.78	100.38	101.22	101.37	99.799	100.16	99.983	101.12	100.95	101.09	99.559	99.77	101.02	100.08	103.11	101.21	101.61	102.32	99.086	100.78	100.99	100.97	99.949	100.86	102.39	100.85	101.46	100.65	99.638	99.795	99.983	100.06	101.34
98.133	101.89	101.38	99.734	100.31	101.21	100.66	100.23	99.054	100.92	98.625	98.77	99.638	99.509	100.89	101.28	99.646	99.313	100.07	101.47	99.637	99.589	101.51	100.45	100.19	98.986	99.078	100.19	100.57	101.38	99.395	98.943	99.592	99.653	100.87	99.749	100.05	100.13	99.575	100.48	100.06	99.261	99.718	100.43	101.51	99.132	100.47	100.63	99.687	100.39
97.906	98.553	99.181	97.592	96.881	97.507	97.594	97.361	96.951	96.585	98.072	98.005	97.49	98.619	96.302	98.53	98.154	97.444	97.928	97.83	96.646	97.629	98.835	98.26	98.207	99.408	97.708	97.652	97.902	98.312	97.08	98.658	97.432	95.985	97.906	98.156	98.024	98.748	96.942	98.642	98.211	98.128	98.192	97.909	98.972	98.081	98.732	97.108	98.487	96.839
106.51	105.23	106.4	106.63	104.73	106.2	105.06	105.53	106.57	106.34	106.78	104.98	105.52	105.49	106.57	106.55	105.21	105.06	104.16	105.97	106.01	106.94	105.51	105.65	106.59	106.47	106.02	105.76	104.87	105.66	107.83	105.49	107.32	104.32	107.82	105.58	105.55	104.69	105.24	105.63	105.07	104.1	104.97	105.63	106.02	105.21	106.76	104.48	104.41	104.78
106.75	104.96	104.64	105.32	106.07	107.04	106.92	105.3	105.34	105.95	106.53	105.63	104.79	104.4	105.48	106.53	105.07	106.08	106.05	106.22	106.55	106.02	105.65	104.76	106.92	105.96	105.98	105.2	105.65	104.02	105.81	105.76	104.89	105.76	106.38	106.57	106.28	104.39	106.83	105.86	104.86	105.27	105	105.87	105.08	106.66	105.8	106.88	104.25	105.82
97.221	99.928	98.333	100.86	99.1	99.416	97.326	99.292	98.953	100.43	96.978	99.81	100.18	100.24	98.649	98.687	98.181	97.577	99.374	99.124	99.852	99.447	98.505	99.346	99.705	97.896	98.58	99.979	99.307	99.652	98.811	99.439	99.491	98.918	98.821	97.902	99.403	99.727	97.605	99.905	99.358	98.373	99.202	99.044	97.525	97.644	98.11	97.655	99.224	99.439
108.42	109.01	107.24	108.03	109.67	107.36	107.68	109.62	108.25	109.86	108.31	109.45	108.97	106.79	108.21	109.95	109.82	109.55	108.77	107.59	109.67	108.54	109.74	107.89	108.31	108.55	107.98	108.49	108.77	108.69	109.3	108.81	110.34	107.46	107	108.91	109.09	109.66	108.81	108.73	108.53	108.17	108.49	108.78	107.73	108.5	106.82	107.38	107.43	108.64
107.49	105.44	106.68	105.32	105.46	105.22	106.17	105.89	105.88	107.05	106.17	105.23	106.18	105.77	105.49	105.48	104.26	105.12	105.07	106.93	106.51	105.15	105.9	105.61	106.24	104.93	104.95	104.29	104.48	106.82	106.66	104.71	106.13	106.28	106.61	106.15	104.97	105.6	106.71	104.29	105.21	105.68	106.38	106.11	105.3	104.08	106.01	105.53	106.52	105.02
98.593	97.329	97.128	98.197	98.332	98.647	98.508	97.745	99.353	98.906	97.977	98.896	97.655	96.26	97.928	98.08	97.68	98.708	98.091	97.245	97.708	99.125	99.385	98.334	98.381	97.58	98.604	98.503	99.568	98.647	97.436	97.168	97.837	98.451	97.902	98.551	98.936	97.283	98.186	97.531	97.769	98.128	97.436	96.199	97.578	98.007	97.123	98.623	97.301	98.381
110.88	110.11	110.25	110.35	110.62	109.62	111.3	110.75	110.94	111.1	110.77	109.45	110.22	110.58	110.18	110.93	109.89	109.37	111.12	110.08	107.42	111.2	108.62	110.07	113.63	109.52	111.44	110.36	111.37	111.3	110.65	109.43	110.59	109.96	112.23	111.84	110.59	110.62	110.77	109.45	109.94	110.05	111.85	110.7	110.67	109.71	111.61	110.61	111.16	109.87
105.83	106.97	104.99	105.05	103.94	106.2	106.88	105.67	104.03	106.6	106.57	105.94	105.59	105.11	106.42	103.87	105.62	105.29	107.29	105.19	105.76	104.82	105.35	105.5	104.89	105.12	105.14	106.33	104.31	107.26	105.62	104.72	104.92	106.61	104.66	105.36	103.51	106.81	106.06	104.96	105.45	105.87	104.37	105.42	104.92	106.63	106.29	106.01	106.64	106.52
108.02	108.86	108.74	108.26	107.99	108.41	107.67	108.56	108.18	108.8	109.08	109.2	107.71	107.52	108	107.45	107.03	107.76	108.39	107.56	107.4	108.52	108.81	108.19	107.6	108.47	107.92	108.32	108.43	107.03	107.25	107.87	109.45	109.82	109.28	108.32	107.61	108.79	108.48	107.81	106.93	109.04	108.96	108.27	109.54	108.19	108.16	107.12	109.77	108.24
104.85	105.56	105.86	105.01	103.98	105.83	105.35	105.55	105.86	105.77	106.13	105.83	105.99	106.27	105.85	105.61	106.44	105.93	104.47	105.85	105.78	105.44	106.71	104	105.75	106.94	104.32	104.93	105.74	106.18	105.62	105.69	105.65	105.42	104.77	106.26	105.02	106.63	106.32	106.26	105.67	106.26	107.91	105.85	105.32	106.68	104.9	105.86	105.24	105.87
107.52	108.77	106.85	108.41	109.01	106.76	108.02	107.66	108.31	109.09	107.9	110.17	108.77	108.6	108.87	107.5	109.97	108.14	108.5	109.41	108.97	108.5	107.58	108.35	108.41	109.21	108.56	107.82	108.01	110.42	108.71	107.82	109.92	109.33	109	107.85	108.03	108.61	108.62	108.54	108.95	108.81	109.61	108.19	108.61	108.03	109.58	109.38	108.42	107.6
105.88	105.56	106.12	104.9	106.62	106.24	106.75	105.6	104.49	105.79	104.55	105.74	104.96	106.25	106.1	105.28	106.36	107.17	107.09	105.81	106.49	105.94	104.42	104.96	105.4	106.04	105.03	105.24	106.42	105.36	106.55	103.81	104.26	105.93	105.57	105.51	107.62	106.06	106.01	105.42	106.26	107.05	105.62	105.78	107.42	105.49	105.09	104.6	105.2	105.65
106.04	108.01	107.5	107.91	108.97	110.15	107.36	107.53	109.07	109.34	108.2	109.36	108.23	108.76	108.29	108.55	106.64	108.12	108.87	109.31	108.77	109.27	108.96	108.87	109.18	109.33	107.64	108.08	109.53	109.47	108.91	108.96	108.87	108.51	109.61	108.51	109	108.74	108.8	108.17	109.96	106.41	108.23	108.07	107.59	109.21	108.06	108.72	107.93	107.47
106.43	104.39	106.09	106.38	105.98	105.81	105.44	104.49	105.43	106.38	105.49	105.65	105.9	106	106.35	105.32	107.02	106	106.43	105.91	104.78	106.78	106.4	106.07	105.13	103.81	105.26	105.58	105.58	104.53	104.84	105.23	104.88	107.33	106.05	106.54	107.13	105.05	105.58	105.96	105.15	106.25	104.51	104.37	105.11	104.89	103.57	105.16	104.45	105.22
99.425	97.027	100.01	98.371	100.28	98.35	96.814	99.115	99.16	99.935	100.13	98.549	98.043	98.249	99.64	98.805	100.28	98.721	97.75	98.805	98.574	99.418	100.53	98.537	99.414	98.677	100.15	99.494	99.146	99.399	98.032	99.551	99.23	99.139	98.595	98.705	99.035	99.48	99.307	99.058	98.171	98.454	99.27	99.808	99.088	98.563	97.968	99.569	98.686	99.931
109.68	109.53	109.82	108.61	109.46	109.32	112.53	110.65	109.95	110.08	108.58	109.99	110.69	108.94	111	108.6	111.16	110.41	110.15	110.47	111.14	110.92	111.22	110.67	112.42	112.22	111.03	109.55	108.59	110.51	111.69	109.95	110.52	108.76	110.67	111.64	110.1	109.95	109.53	109.78	110.76	109.47	111.31	111.21	107.39	110.66	109.73	111.21	110.44	111.38
105.76	106.04	106.05	106.17	105.87	104.32	105.45	105.42	105.5	106.71	105.87	104.96	105.36	105.05	106.23	105.01	105.85	105.67	104.94	105.58	105.61	105.17	104.74	106.02	105.93	104.48	106.78	105.85	104.68	106.81	105.02	107.17	104.55	105.71	105.4	105.51	104.83	105.95	104.97	106.04	105.36	106.69	105.87	105.16	105.77	104.83	104.67	104.48	104.62	105.57
106.11	106.54	105.27	104.4	106.89	105.42	104.56	105.01	105.55	105.31	104.86	105.48	105.35	105.85	104.61	106.78	105.39	104.44	107.48	105.73	106.36	104.64	105.37	105.11	106.28	105.05	104.97	107.38	104.83	106.07	105.3	105.79	106.33	107.8	104.68	106.07	104.79	107.59	104.6	106.53	106.02	105.76	104.4	105.87	106.56	105.53	105.78	106.7	105.02	106.54
106.64	106.64	105.18	106.91	107.14	107.57	105.98	107.35	104.86	107.1	106.53	105.55	107.18	107.7	108.61	105.18	105.08	106.47	107.44	106.71	105.59	106.45	106.75	106.28	107.99	106.65	106.94	105.27	106.7	105.85	106.8	106.98	106.08	106.85	106.46	105.06	106.7	107.53	104.91	107.65	106.27	109.43	104.69	105.1	104.53	105.43	107.79	107.32	106.59	106.5
105.81	106.74	104.52	108.18	105.18	104.4	105.89	106.92	106.15	105.43	105.11	105.86	104.21	104.79	105.26	106.18	104.84	105.94	105.37	105.47	106.53	106.87	106.72	106.33	106.5	106.11	106.24	104.87	104.25	106.62	106.33	106.52	106.47	104.26	106.73	106.31	105.98	107.54	106.37	105.88	105.1	106.11	106.25	105.54	106.17	106.81	106.17	106.73	107.91	105.68
106.62	106.37	106.91	105.68	106.58	105.8	106.79	106.15	106.64	105.55	107.35	105.83	106.66	106.65	106.27	106.62	106.59	105.95	106.17	105.34	106.52	106.7	106.71	107.35	105.06	106.69	106.94	106.85	107.15	107.28	106.6	106.45	105.84	107.08	104.96	106.44	106.25	105.35	105.37	105.46	107.24	106.16	105.91	106.27	107.94	106.9	106.22	106.21	107.27	105.94
107.08	108.07	108.92	107.37	108.7	108.34	107.34	107.9	107.68	108.71	109.65	110	108.76	108.72	108.37	108.56	107.99	107.19	107.62	107.98	108.44	107.28	108.79	108.95	106.5	108.59	109.8	107.94	108.75	108.52	107.22	108.57	108.58	109	107.43	108.12	107.85	107.89	106.93	108.98	108.64	109.87	108.06	108.76	108.87	108.37	108.42	110.34	108.78	107.92
107.49	108.25	108.94	107.48	107.35	108.41	108	107.92	109.02	107.32	108.73	107.08	107.68	107.9	108.45	105.64	106.33	107.35	107.45	108.92	106.83	108.94	109.05	107.79	106.93	108.07	106.28	108.31	108.19	108.02	108.76	106.7	106.47	107.65	108.55	107.66	107.44	106.65	107.6	109.15	108.69	107.59	108.1	108.53	107.46	108.78	108.48	108.21	108.99	108.15
97.5	97.994	98.441	97.878	99.459	98.527	97.647	99.541	98.218	99.305	98.822	98.554	98.286	99.409	97.017	99.867	98.556	98.316	97.499	98.896	97.216	98.648	98.284	99.348	101.06	98.731	99.931	100.45	99.624	98.247	99.266	98.685	99.193	98.086	97.363	98.549	99.115	100.16	98.644	99.152	101.54	98.749	99.08	98.843	98.899	98.995	98.78	99.562	99.146	99.88
105.74	106.55	106.25	106.76	106.35	106.61	105.36	104.84	104.71	105.48	107.24	105.27	105.44	106.56	106.28	106.54	105.98	104.63	107.31	105.65	106.46	107.53	105.88	105.25	107.02	105.18	106.16	107.96	105.71	107.1	105.69	106.63	103.73	106.7	104.72	106.45	105.65	105.63	104.62	106.02	106.35	104.93	105.4	106.55	106.84	107.02	106.45	104.83	105.91	105.57
105.34	105.58	107.22	106.42	106.58	105.55	105.84	106.93	104.3	105.38	106.28	105.63	105.08	106.91	106.56	108.46	106.47	105.79	106.72	107.24	105.68	104.44	107.1	105.83	105.43	105.44	105.16	105.78	104.64	105.57	106.34	104.65	106.94	106.54	105.18	105.17	105.39	105.45	104.56	106.6	105.7	106.71	106.94	106.59	105.31	106.06	105.81	106.66	106.23	105.55
108.31	108.96	108.83	107.4	108.43	107.37	109.27	110.03	108.26	107.94	108.36	109.67	109.22	108.08	109.53	109.71	110.02	108.46	108.38	108.24	109.23	109.45	109.08	108.62	108.3	108.57	108.48	107.97	108.7	108.5	108.66	107.58	108.65	109.36	108.6	108.71	109.75	107.17	108.17	107.96	108.12	108.07	108.31	108.81	108.39	110.31	110.26	109.3	108.37	109.14
101.25	101.9	102.35	101.14	100.29	100.89	101.54	101.35	100.75	99.912	100.41	99.51	99.953	100.94	100.32	99.323	101.21	100.21	102.56	103.56	99.707	99.515	101.15	101.66	99.927	99.666	101.4	99.78	101.17	100.5	101.31	102.54	101.37	101.45	100.13	101.62	99.632	100.23	100.36	100.74	99.526	100.76	101.55	99.067	99.912	101.55	101.82	101.05	101.3	100.22
105.39	106.66	106.75	106.72	107.64	107.44	107	105.8	107.19	106.3	105.26	106.31	104.97	105.61	105.32	106.07	106.34	107.29	106.69	106.75	105.81	107.98	106.47	106.06	105	107.12	106.02	107.83	106.54	106.49	106.4	106.58	107.79	107.12	106.77	104.48	106.02	107.83	107.62	106.7	105.3	105.11	106.77	105.28	105.16	106.2	105.91	107.75	106.15	106.59
106.01	105.44	106.7	104.96	105.63	105.56	105.02	105.57	105.42	106.47	106.68	106.3	106.43	104.74	106.11	105.48	105.78	104.84	106.09	104.22	106.01	105.64	106.54	104.8	105.59	105.88	105.43	104.76	105.12	104.7	105.57	104.84	106.38	105.36	103.37	104.52	105.4	105.57	105.54	106.24	105.68	106.06	106.38	105.26	105.83	105.69	106.8	106.23	106.61	104.6
107.19	107.87	108.01	106.89	106.52	108.4	108.73	108.08	107.98	108.91	107.21	107.07	108.56	106.52	107.88	107.3	107.7	107.68	107.06	106.8	108.3	108	108.1	108.04	108.32	107.85	106.54	110.32	108.07	109.03	108.11	109.15	107.97	108.31	109.43	108.73	107.14	106.24	108.71	108.1	107.51	107.91	107.11	107.36	109.64	107.79	108.13	108.69	107.92	108.2
106.18	105.95	106.07	105.71	105.41	105.59	106	105.03	106.8	105.14	105.14	105.59	106.12	105.65	105.84	105.93	105.81	106.07	104.31	105.36	105.9	106.31	105.68	105.73	105.01	106.53	104.32	104.22	106.82	105.46	105.51	105.75	105.81	106.01	106.53	106.88	105.26	104.28	105.86	105.67	105.91	107.11	106.24	106.97	105.46	106.87	106.09	105.99	105.42	105.36
107.34	107.62	108.63	107.19	107.48	107.2	106.33	106.6	108.61	107.74	107.44	107.33	107.8	108.02	107	107.36	106.77	107.94	109.43	106.51	109.26	107.75	107.89	108.22	107.09	106.78	106.55	108.13	107.56	109.21	108.01	108.62	106.82	107.67	108.35	108.39	106.52	106.77	108.78	107.27	107.35	107.56	108.17	107.22	107.85	107.67	107.8	106.66	107.81	106.55
106.42	105.04	104.86	104.63	104.76	103.83	105.67	106.51	106.08	105.32	105.3	102.89	105.94	104.9	106.65	107.01	106.51	105.14	106.14	104.23	104.87	105.41	105.24	106.17	106.38	106.42	107.38	106.14	105.97	104.82	106.45	105.58	106.94	105.36	106.87	105.35	106.33	106.82	103.08	105.49	105.57	105.1	104.64	104.45	106.22	106.22	105.02	107.67	107.4	104.32
99.032	97.944	99.947	99.061	98.283	97.889	97.206	97.028	97.945	97.128	96.35	96.958	97.895	97.321	99.486	99.182	99.182	98.905	96.983	98.16	99.239	98.177	98.288	97.716	98.587	96.727	98.897	97.392	98.325	99.605	98.697	95.98	98.211	97.649	98.001	99.628	99.839	99.084	98.85	98.121	99.447	98.223	98.389	97.437	97.424	97.814	99.07	97.431	97.953	99.398
108.36	106.72	107.28	107.52	107.99	106.11	108.67	108.58	109.98	107.75	108.05	106.06	108.38	109.05	107.94	107.94	108.22	108.14	106.85	106.49	107.46	107.94	107.06	108.41	107.74	107.81	107.87	109.12	107.71	108.05	107.52	108.53	108.32	107.63	108.82	109.19	107.85	108.26	106.12	108.69	107.94	107.62	106.33	108.96	106.12	107.93	106.16	107.27	108.73	106.8
106.08	107.28	105.92	105.9	105.76	106.24	106.48	106.67	106.05	106.46	106.47	106.32	105.88	106.44	107.3	106.81	106.21	106.86	106.84	107.07	105.77	106.81	107.79	105.95	106.33	105.97	107.5	106.76	107.66	106.97	104.56	106.56	106.46	105.75	106.32	107.76	105.01	107.14	107.31	107.07	106.05	106.35	108.7	104.5	106.76	105.83	106.87	105.81	106.49	105.76
108.3	108.99	109.21	109.45	109.02	108.02	108.33	106.87	109.13	109	108.59	108.68	106.41	109.74	108.94	107.63	107.67	107.5	107.78	109.01	109.16	107.44	109.42	108.73	108.14	107.73	108.16	107.32	108.43	110.25	108.92	107.49	107.91	107.57	107.98	109.54	108.92	107.67	108.57	108.22	108.81	108.14	109.13	108.39	108.06	108.67	108.76	108.27	108.74	107.62
105.02	105.77	105.01	105.76	104.24	105.88	106.51	104.76	106.48	105.67	105.7	107.18	105.69	105.31	106.66	106.3	105.95	103.72	106.6	105.76	107.06	106.3	107.02	106.23	104.04	105.21	106.43	104.82	103.69	105.92	106.52	105.54	106.84	106.46	104.4	105.73	104.19	104.86	104.83	105.35	105.09	106.49	107.42	105.7	105.82	106.23	106.17	105.76	106.75	105.33
106.26	105.18	105.51	104.87	104.62	107.13	105.63	105.32	105.47	106.9	104.87	105.85	107.34	107.08	105.98	104.56	106.51	105.37	107.72	105.26	104.93	105.47	106.66	104.76	105.83	106.6	106.35	105.73	105.75	105.11	106.16	105.45	106.33	105.04	104.87	105.18	106.02	105.94	104.65	104.8	105.37	103.59	105.26	106.08	105.56	105.5	105.68	106.08	105.77	107.09
97.856	98.31	96.743	98.754	98.165	98.783	99.575	100.12	97.105	97.609	97.165	99.406	99.403	98.924	99.603	98.721	98.362	99.839	100.51	97.703	100.52	99.719	98.998	98.786	100.25	98.338	98.266	98.892	99.449	97.404	99.426	98.863	99.25	99.862	100.13	98.594	97.665	98.323	98.884	98.692	97.924	98.656	98.281	98.104	98.368	98.456	99.147	99.776	98.251	98.917
106.47	105.75	105.03	105.04	105.68	105.34	104.47	103.71	105.35	104.14	104.54	105.74	105.43	106.5	104.29	104.28	104.78	106.1	106.13	105.15	105.58	105.57	108.1	106.78	104.83	104.44	105.26	107.89	105.68	104.02	106.53	107.42	104.76	106.14	106.25	104.92	106.28	104.93	104.51	105.39	104.37	106.61	107.13	105.15	107.66	104.08	106.03	103.71	106.01	105.11
109.2	108.22	108.34	107.16	108.23	108.48	107.26	109.38	108.88	108.36	107.76	109.45	108.95	108.13	107.51	108.51	108.95	108.26	108.65	108.49	107.49	109.17	108.63	109.84	107.26	108.09	108.3	107.19	107.47	108.16	108.16	107.02	107.92	108.72	109.04	107.4	107.57	107.51	108.7	109.34	110.86	106.88	107.85	106.85	107.29	108.8	107.6	109.03	108.14	107.57
105.82	105.44	105.86	105.76	105.41	104.51	105.45	106.4	106.67	105.04	105.46	103.19	105.52	105.94	106.46	104.37	107.13	105.83	104.41	107.62	106.58	106.55	106.46	104.75	106.89	105.65	105.49	104.59	106.73	106.25	105.05	107.61	105.5	104.63	104.05	105.26	106.69	106.85	106.27	104.2	106.47	104.72	105.51	103.65	105.97	105.72	107.51	105.09	105.71	105.68
104.3	104.93	105.6	105.69	106.46	104.67	105.5	104.6	107.2	104.91	105.22	105.86	106.06	104.24	104.68	104	105.77	106.46	104.7	105.1	105.04	106.63	105.66	106.07	105.7	107.36	105.49	105.94	104.53	106.04	105.16	106.13	105.58	105.3	106.78	105.77	105.86	106.15	105.74	105.48	105.48	106.45	105.13	105.76	105.87	104.81	106.3	107.03	105.98	105.2
107.79	109.06	108.63	108.58	110.55	108.18	107.85	107.57	108.94	107.25	108.31	108.36	107.52	108.39	108.76	108.86	107.93	109.38	107.99	107.65	107.14	108.07	108.92	109.24	107.31	107.76	108.98	108.88	108.13	108.14	107.3	107.58	108.6	109.4	109.03	108.43	108.5	107.04	107.51	108.9	107.51	108.73	108.54	108.79	108.4	107.26	108.1	107.24	108.18	107.18
108.63	109.56	109.11	109.94	109.86	109.14	109.4	108.98	108.13	108.73	108.07	109.31	109.15	109.93	108.87	108.59	108.88	107.92	108.31	109.39	108.56	108.28	110.36	108.22	109.06	107.89	107.55	109.56	108.07	108.78	108.06	109.8	109.32	108.7	108.32	108.89	108.63	107.19	109.29	108.61	109.03	107.79	108.89	108.82	107.9	107.71	108.15	108.27	108.55	109.38
107.77	107.9	109.3	107.52	108.06	108.26	108.52	108.35	107.16	106.36	108.64	108.49	108.01	108.42	109.57	108.76	108.65	107.87	107.02	108.86	109.79	110.32	107.53	109.22	109.39	107.16	109.06	108.06	108.33	108	108.62	109.06	107.37	109.16	107.56	107.68	109.26	107.99	108.37	109.44	109.09	109.47	107.59	108.32	108.16	107.55	107.7	108.25	106.07	107.31
106.24	107.36	106.12	104.69	106.44	107.81	104.62	105.75	107.53	107.35	107.3	108.08	105.27	107.15	106.36	106.01	105.69	105.15	106.87	107.49	106	104.22	106.44	107.63	106.85	106.94	105.41	106.91	106.37	106.33	106.06	106.57	106.41	104.97	105.72	106.99	106.72	105.69	107.04	105.5	105.7	106.47	106.39	108.02	106.28	106.91	107.44	107.65	106.88	106.25
100.95	99.207	100.41	100.41	100.03	98.377	99.208	100.7	100.33	98.848	99.796	101.78	100.87	100.11	101.96	98.096	99.557	102.12	98.608	100.6	99.226	101.62	100.65	100.89	99.424	99.991	98.558	101.47	101.96	100.27	99.718	98.78	99.263	99.03	99.901	101.33	99.124	100.86	101.29	100.32	101.71	100.07	100.69	99.268	102.24	99.543	101.99	100.16	101.44	99.449
106.74	106.55	105.69	106.08	106.93	105.88	106.82	106.58	104.32	105.36	105.02	105.57	107.67	106.04	105.61	105.82	106.42	106.5	105.51	104.94	105.02	106.57	105.36	106.22	105.05	104.95	106.79	104.55	105.2	105.59	103.66	105.75	105.83	105.89	105.34	105.34	106.49	105.06	106.64	104.99	104.44	104.47	104.74	105.19	105.69	106.28	105.89	106.17	106.91	106.23
109.36	107.93	107.66	107.86	107.68	108.28	107.75	107.37	108.37	108.09	106.28	108.63	108.53	108.96	106.85	108.2	107.99	108.78	109.54	109.26	108.13	109.57	107.34	108.92	107.45	108.53	107.8	109.62	108.58	108.95	108.14	108.79	107.38	109.27	107.56	110.24	108.56	109.81	107.67	107.06	107.38	108.66	108.47	108.87	108.54	109.82	107.94	109.86	107.47	107.44
104.89	106.45	106.87	105.72	105.25	106.37	108.02	106.51	106.58	106.88	108.63	106.42	107.24	107.47	105.11	105.45	106.87	105.8	107.67	107.9	105.81	104.48	106.79	107.46	104.81	105.95	105.59	106.03	107.24	107.76	106.98	106.76	106.38	107	105.37	107.57	106.53	106.46	105.7	107.36	105.23	104.86	105.34	105.46	107.17	107.32	107.73	106.42	105.41	107.29
107.63	108.25	108.11	108.15	106.9	108.53	108.53	108.02	110.2	108.02	107.6	108.6	106.6	107.71	108.39	108.13	108.13	107.88	108.18	108.9	107.72	108.91	107.01	107.96	107.28	108.1	108.86	110.44	108.81	108.83	108.73	108.61	108.88	108.97	107.77	108.9	108.31	107.09	108	108.62	108.16	108.56	109.27	109.13	109	107.36	107.51	107.51	107.47	107.96
105.83	106.81	107.15	106.21	106.57	104.87	105.35	107.41	105.79	106.56	105.57	107.33	106.69	105.86	105.08	106.91	106.76	104.34	105.5	106.12	106.02	106.92	107.73	105.98	108.11	107.56	106.89	107.09	106.5	106.48	107.44	106.54	107.08	106.84	105.59	105.49	106.65	104.89	106.92	105.95	105.1	107.48	105.26	105.86	104.83	107.08	106.49	105.85	106.85	107.14
106.2	106.6	104.34	105.44	106.35	104.61	104.36	105.49	106.57	105.64	105.74	105.91	103.96	106.03	106.42	105.4	106.65	106.33	106.81	106.73	106.63	106.12	104.62	106.1	105.05	104.47	105.32	104.2	106.72	104.66	106.07	105.31	105.47	107.04	107.15	104.15	106.15	104.49	105.76	106.63	105.94	105.49	105.17	106.81	107.07	106.43	105.93	106.15	106	106.76
108.31	106.96	108.13	107.65	107.61	107.66	107.27	108.32	109.38	108.28	107.41	107.88	106.34	109.74	107.31	108.68	107.96	108.99	108.58	108.21	107.99	107.02	108.1	106.75	107.09	108.93	107.86	107.64	107.7	107.27	106.78	108.85	107.82	109.03	106.84	108.47	108.13	107.4	106.06	108.42	108.51	106.56	107.62	107.27	108.23	106.57	106.89	107.69	107.8	108.48
108.19	106.05	107.46	106.85	106.92	106.81	106.82	106.77	106.29	105.11	106.34	105.73	106.01	105.39	107.03	105.93	107.17	107.06	106.77	106.34	106	106.4	107.44	108.09	105.53	106.01	107.35	107.88	108.32	106.52	106.96	106.4	106.89	107.09	105.87	105.14	105.55	106.39	107.71	107	106.54	105.46	106.65	106.53	106.37	105.46	105.63	107.01	107.03	106.19
105.61	106.72	105.94	104.9	106.21	104.03	105.96	105.93	105.98	105.47	105.07	103.99	105.41	104.8	105.79	104.69	105.25	107.04	104.31	106.47	105.33	106.03	104.86	105.69	106.2	105.12	104.36	105.73	104.93	106.61	106.24	107.27	105.94	106.49	106.18	105.03	105.97	105.57	104.13	105.37	105.15	105.6	104.35	105.95	104.84	106.12	105.88	107.21	105.56	105.69
107.52	107.63	107.79	108.2	108.13	108.84	110.16	108.37	109.2	107.24	108.63	109.04	107.17	107.04	106.26	107.83	109.49	107.24	107.63	108.08	107.39	107.97	109.32	109.32	108.45	107.26	108.38	108.08	109.22	108.2	108.54	109.1	107.56	107.83	107.62	107.94	110.29	106.91	107.71	108.17	109.5	108.72	108.9	107.65	108.06	107.94	108.35	108.56	108.44	107.76
107.84	107.37	108.9	109.58	106.94	108.37	108.96	107.7	110.06	109.02	108.43	107.88	108.91	108.57	107.71	107.9	109.04	108.67	108.19	108.11	109.03	107.91	108.73	108.93	108.75	108.44	107.29	108.12	109.45	106.86	109.07	108.23	107.45	110.15	107.48	109.51	109.39	109.9	108.65	108	107.46	108.75	109.6	107.79	108.94	108.29	109.68	106.45	108.61	107.91
108.78	108.62	108.13	108.49	107.61	107.34	107.18	108.02	109.49	109.45	107.49	108.26	107.69	108.96	109.5	109.11	108.54	108.42	107.23	108.15	109.71	109.17	109.1	108.2	107.95	107.67	108.98	108.35	108.73	107.8	106.34	108.82	108.12	108.39	108.97	108.06	106.27	106.93	107.77	108.03	107.5	106.93	108.67	107.68	108.63	109.03	108.98	107.46	108.29	108.89
106.38	105.56	105.63	104.3	105.71	104.69	104.59	106.07	103.7	105.49	106.76	104.72	106.9	105.73	106.27	105.94	106.47	105.07	105.11	106.59	105.75	105.52	105.61	105.22	105.65	105.4	103.58	106.42	105.59	106.25	106.52	106.92	106.77	105.65	107.24	105.68	104.88	107.11	106.52	105.71	106.58	108.39	105.69	106.5	106.09	106.57	106.35	106.96	107.16	106.88
106.89	108.02	106.21	107.65	105.89	106.24	105.04	106.27	108.14	105.59	106.28	107.23	106.37	106.71	106.68	104.93	106.86	106.81	106.62	106.69	107.01	107.33	106.23	106.05	106.42	107.76	106.8	106.17	107.15	106.14	106.88	107.13	108.24	107.11	106.73	107.56	107.41	106.1	106.21	107.52	106.29	107.2	105.96	105.41	108.24	107.56	104.73	105.77	105.84	107.14
107.59	106.54	107.75	105.51	106.99	106.21	106.14	106.39	107.32	107.6	105.77	106.79	106.48	106.29	104.8	107.76	105.16	106.49	106.76	107.27	105.82	107.13	107.13	105.46	106.74	107.27	107.37	107.25	106.85	107.81	106	106.81	104.59	105.68	105.77	106.66	106.16	105.38	106.85	106.9	106.16	104.68	107.11	106.31	105.08	104.93	104.57	106.52	106.47	106.62
105.67	106.46	107.23	105.91	105.47	106.53	105.85	106.56	106.76	107.28	106.65	105.24	105.86	104.14	107.15	105.96	106.62	106.59	106.41	104.95	105.92	105.38	103.36	104.32	104.86	105.86	106.55	105.63	104.71	106.97	104.56	106.5	105.85	106.11	104.05	105.63	105.56	105.83	107.44	106.62	106.67	106.07	104.82	104.83	105.67	105.71	106.37	106.99	105.81	105.89
108.13	106.46	106.8	109.1	106.74	108.09	108.47	107.87	107.69	108.26	107.01	109.05	107.89	109.33	107.85	107.86	108.84	108.66	107.64	108.62	108.16	110.68	108.4	106.9	107.74	107.51	107.17	108.07	107	108.03	108.61	107.42	108.14	107.31	109.31	108.58	108.42	108.51	107.94	107.94	107.9	108.29	105.46	109.23	107.6	109.86	108.57	107.7	109.77	109.16
105.52	105.46	106.01	104.48	105.39	107.09	104.74	105.42	105.39	106.02	106.26	107.96	106.11	105.96	105.16	105.99	105.96	107.07	105.63	106.76	105	107.59	106.12	105.76	105.1	105.33	105.2	105.56	105.51	105.43	104.9	105.54	105.64	106.42	106.23	106.54	107.03	104.89	104.62	107.34	106.53	106.68	104.66	104.93	104.72	104.72	105.89	104.68	106.87	104.93
108.14	106.91	107.89	106.95	109	108.96	107.56	106.97	108.19	108.32	108.39	109.26	106.91	105.38	108.79	106.78	107.69	107.47	106.17	108.5	106.7	106.96	107.72	107.79	106.73	107.19	106.83	108.19	107.04	107.51	106.45	107.54	107.77	108.1	107.41	107.5	108.13	108.39	108.26	108.22	107.32	108.87	108.09	107.1	107.07	108.89	107.17	108.4	107.66	108.52
106.66	105.12	104.09	106.18	105.93	107	105.2	108.76	105.2	105.07	104.73	105.25	106.37	105.82	106.43	104.44	105.43	105.1	106.56	106.33	108.18	106.31	106.8	105.96	106.01	105.21	106.56	106.47	106.72	104.75	106.77	105.61	106.33	106.14	104.49	105.35	104.05	106.14	105.03	105.34	106.7	106.59	105.19	106.16	104.15	105.47	105.2	105.33	105.92	104.86
105.99	106.13	106.21	104.32	103.95	106.83	105.58	104.52	105.27	105.56	104.34	105.1	105.1	105.07	106.16	103.8	105.12	106.14	106.3	105.52	105.95	105.53	104.66	105.44	106.32	106.33	104.99	105.22	107.28	104.98	105.94	105.12	106.01	106.34	106.28	105.16	105.89	105.5	105.41	105.99	105.17	105.94	106.78	106.7	103.98	106.21	106.32	105.54	106.52	106.04
107.64	107.19	106.99	106.6	107.08	108.28	107.29	106.02	105.75	104.69	106.16	107.86	106.89	106.65	107.85	107.09	106.59	107.34	107.2	106.9	105.84	107.52	105.58	104.93	107	104.39	106.91	106.1	106.94	107.01	105.48	107.84	105.45	107.24	105.95	107.03	106.88	105.55	106.1	107.13	105.5	106.47	107.57	106.51	108.08	105.12	106.68	105.76	106.74	107.12
106.36	106.81	104.12	106.51	105.81	106.03	106.28	105.5	105.71	106.99	105.59	105.04	107.26	104.21	107.36	104.88	105.62	105.48	104.57	105.53	104.85	107	108.38	105.85	105.93	105.83	105.03	106.38	104.77	104.13	106.11	105.94	105.11	105.39	105.79	107.92	104.5	105.51	105.26	106.9	103.75	105.93	106.26	105.23	105.84	104.53	108.03	106.37	104.3	105.4
109.93	107.64	107.92	107.64	108.28	109.3	108.9	108.42	110.69	108.64	108.02	107.11	109.33	106.64	108.64	107.52	107.98	107.14	109.09	109.75	109.21	109.05	108.26	108.94	107.3	108.18	109.52	110.06	110.14	108.18	107.89	108.95	109.43	108.77	109.28	108.46	109.72	108.72	110.28	109.28	108.26	108.17	108.06	107.89	108.88	107.77	108.33	108.37	110	109.2
108.78	107.7	107.48	107.67	107.87	108.82	107.6	108.98	109.05	106.98	107.37	107.98	106.57	109.74	107.41	107.45	109.76	107.05	108.46	106.82	108.69	107.93	107.6	109.07	107.02	107.58	108.48	108.78	108.11	108.15	107.31	108.87	107.59	108.16	107.86	107.53	106.99	109.73	107.96	107.42	107.44	108.88	107.04	107.65	107.91	106.97	107.66	107.7	109.19	107.85
103.96	104.86	104.87	105.58	106.86	106.1	105.38	104.89	106.27	104.47	107.78	105.82	107.28	107.27	106.63	104.62	105.56	105.45	105.97	105.43	105.56	103.68	103.94	104.89	105.97	106.72	106.45	106.48	106.89	104.08	105.44	103.99	106.24	105.28	105.67	106.97	105.88	106.06	106.47	106.81	106.03	105.86	105.68	106.34	105.4	105.93	104.85	104.8	105.53	105.04
106.23	105.02	107.67	107.26	105.03	105.46	106.9	104.86	104.95	105.62	106.15	105.95	105.85	104.2	106.09	105.14	105.69	106.66	105.5	105.62	106.79	105.94	105.48	105.53	104.9	105.59	105.54	106.43	108.51	105.74	106.47	107.05	105	105.83	105.9	105.45	105.65	105.31	105.88	106.9	106.08	106.06	105.59	105.17	104.82	103.92	106.93	106.46	105.04	104.08
107.43	109.66	106.04	107.99	108.83	108.55	108.05	107.56	108.06	107.3	108.21	110.28	107.84	108.3	108.05	107.2	107.57	107.42	108.44	106.97	108.34	108.33	106.47	108.76	107.94	108.12	107.58	105.7	107.62	107.08	107.19	108.57	107.18	107.61	109.24	108.38	107.09	107	106.16	106.85	109.97	109.41	108.6	109.05	108.02	108.64	109.39	107.68	108.6	108.99
107.74	107.58	108.69	108.46	107.47	107.68	109.18	108.04	109.85	107.86	109.02	108.51	108.12	109.49	109.61	108.06	109.56	107.98	108.4	107.72	110	108.99	106.92	108.32	110.38	109.73	108.29	108.77	106.93	107.87	107.72	108.57	106.2	107.58	107.88	108.23	109.92	108.15	110.3	108.23	109.39	107.81	109.81	108.78	106.44	106.91	108.23	108.96	108.42	107.63
104.34	107.11	106.51	107.17	105.72	104.91	105.69	105.32	104.54	106.15	104.86	105.38	107.24	104.91	105.33	105.44	105.17	104.1	106.76	106.27	105.24	106.09	105.15	105.73	104.92	102.77	105.08	104.48	102.76	106.59	105.97	105.15	104.3	104.99	106.15	105.48	106.03	107.08	103.89	105.73	106.19	105.37	105.5	106.8	106.51	104.34	106.21	105.55	104.73	106.21
101.76	101.96	100.95	100.88	100.67	101.94	102.32	100.89	99.95	100.53	100.48	101.18	102.76	100.9	100.53	100.31	100.26	101.19	101.32	101.29	101.06	101.2	101.51	100.35	100.66	101.26	100.94	101.37	101.54	99.184	99.057	101.25	100.93	100.97	101.55	102.05	102.38	99.939	100.24	100.57	101.81	101.17	99.603	101.19	101.43	100.58	100.07	100.21	100.43	100.48
105.74	105.68	105.41	105.21	106.12	107.52	106.49	107.36	104.98	106.12	106.86	106.05	105.85	105.33	106.05	106.22	105.84	106.37	105.68	106.31	103.96	106.13	106.51	105.26	106.41	105.84	107.39	105.66	106.12	105.83	104.33	104.56	105.59	105.46	105.18	106.6	105.34	106.82	107.17	104.93	105.25	105.71	106.53	105.49	105.47	105.55	104.94	105.35	106.97	106.86
98.476	97.594	99.759	99.954	99.675	98.523	97.951	98.717	99.288	99.941	100.55	97.403	99.605	100.32	98.094	99.608	99.43	98.99	99.907	98.657	97.385	99.066	99.051	98.886	100.3	98.271	100.57	99.39	98.089	98.251	99.34	99.303	97.968	98.888	98.406	98.643	97.922	99.371	99.633	99.139	99.074	100.37	100.04	99.009	100.01	98.736	99.531	98.344	98.228	97.881
109.37	107.6	108.28	108.51	105.74	108.24	109.38	107.45	108.62	107.83	107.8	107.85	107.94	106.63	108.12	110.87	107.15	107.74	106.99	108.1	106.62	106.32	108.9	105.6	107.57	107.9	107.08	107.11	107.71	107.62	108.69	107.44	107.78	110.02	107.4	106.7	108.24	110.05	108.71	107.26	108.08	105.8	109.08	108.47	108.2	108.27	107.9	107.05	108.22	108.02
104.56	105.51	106.64	104.71	104.66	105.77	105.77	105.35	104.64	107.3	105.5	104.91	104.12	105.79	104.04	105.11	106.22	103.67	106.28	104.78	106.76	106.46	104.95	106.34	105.92	105.68	106.27	104.54	105.89	105.64	105.51	107.28	105.42	105.18	106.28	105.05	105.14	106.16	106.31	106.63	104.51	104.96	105.68	104.04	104.46	107.8	106.35	104.75	104.64	104.88
109.2	107.91	109.22	109.12	107.77	107.9	108.66	109.28	107.37	107.84	107.74	108.65	107.79	108.65	108.37	109.57	107.28	108.18	107.59	108.76	107.58	107.93	106.58	109.3	107.96	109.17	106.95	109.57	108	108.11	108.95	108.05	106.29	108.58	108.09	108	107.73	108.74	107.62	108.36	108.79	107.43	107.12	109.06	106.28	107.82	107.8	108.93	107.6	109.26
105.16	106.53	106	103.98	103.8	105.5	105.62	105.99	105.6	105.35	107.21	106.28	104.37	104.67	105.91	107.35	105.88	106.49	103.8	106.5	104.47	104.53	105.15	105.36	106.66	106.07	105.79	105.1	106	105.94	105.95	104.29	107.06	105.17	106.9	104.43	105.35	105.45	106.2	106.53	106.19	104.9	105.19	105.88	105.04	105.36	103.8	106.76	106.36	104.32
107.84	105.96	106.78	107.23	108.03	106.72	105.37	106.06	107.13	106.59	105.88	106.69	107.21	105.51	105.08	108.78	104.91	105.7	106.04	107.77	105.9	107.04	105.86	107.54	106.19	108.86	106.98	106.36	106.34	107.21	106.15	105.42	106.54	106.07	106.52	105.46	105.79	106.61	106.37	106.11	105.61	105.95	106.98	106.88	105.31	106.25	106.75	106.46	106.08	106.48
108.53	108.05	108.29	107.2	107.08	107.72	108.62	106.16	108.35	108.55	108.08	109.1	108.82	108.17	108.16	109.69	107.79	107.59	108.79	109.22	109.26	110.12	109.11	108.32	109.83	108.73	108.06	108.4	109.45	109.23	108.71	107.24	106.91	107.73	108.72	109	108.21	108.18	108.56	108.95	107.19	108.5	109.66	108.48	110.03	108.94	108.09	107.4	107.25	108.59
107.27	106.91	104.74	104.6	106.16	106.8	106.31	105.7	106.77	106.72	108.51	106.64	106.39	105.55	106.52	105.76	106.25	107.5	105.95	105.4	106.86	107.04	105.94	105.96	105.99	106.33	107.15	107.47	107.03	105.7	108.38	106.12	107.55	106.28	106.23	106.31	106.72	107.16	106.28	106.05	106.83	106.61	107.05	105.66	106.62	106.7	106.82	105.95	106.61	105.23
106.43	109.12	107.26	108.64	106.9	108.79	108.47	107.47	108.17	107.55	108.53	106.42	108.09	107.88	107.1	108.24	108.81	107.45	107.93	107.01	107.9	106.58	106.77	108.07	109.28	108.89	107.04	109.14	107.41	107.29	107.09	108.54	110.54	107.26	108.52	107.77	110.29	107.07	108.92	106.78	107.34	107.71	110.4	107.08	107.9	107.77	109.38	107.36	108.38	107.44
99.79	100.82	100.28	100.73	100.59	101.03	99.526	99.954	101.14	99.491	99.732	102.13	99.643	100.36	99.518	98.559	99.372	100.69	100.59	99.791	101.8	101.38	100.68	101.36	99.482	101.27	101.85	100.93	98.556	100.48	100.5	100.79	101.38	101.15	101.42	102.23	100.63	102.32	101.58	100.66	100.72	99.216	100.59	99.918	100.19	99.683	101.23	101.96	100.87	101.4
106.15	104.92	103.15	104.96	105.65	104.82	104.12	106.86	106.38	106.21	106.64	106.47	106.16	104.94	104.98	104.81	106.76	105.17	106.31	105.68	105.17	105.25	106.05	105.39	105.84	104.85	104.36	105.14	106.61	106.26	105.99	105.37	104.14	105.24	103.85	105.26	106.36	105.1	105.15	106.32	105.33	105.26	106.08	105.32	105.94	105.57	104.99	106.74	104.19	107.66
106.94	107.93	108.29	108.1	109.78	106.97	109.65	109.27	108.48	109.2	108.27	108.69	109.13	107.53	108.37	109.57	107.52	107.98	108.21	108.61	107.59	107.97	108.06	108.5	107.42	108.61	108.79	108.86	108.68	110.26	108.91	109.7	109.51	108.67	107.68	107.83	108.68	108.22	108.76	108.27	107.7	108.19	107.21	107.97	107.15	108.74	108.93	109.76	109.09	107.4
100.34	100.57	99.162	100.38	99.234	98.949	101.97	99.02	99.819	100.53	100.09	100.66	100.13	101.7	101.84	100.72	99.754	101.17	100.87	99.227	101.02	100.11	100.54	100.64	99.862	101.15	100.15	100.15	100.68	100.09	100.49	98.772	99.35	100.2	99.436	101.31	101.21	99.724	101.43	99.906	99.873	100.27	99.231	101.08	100.47	99.894	99.257	99.772	99.892	101.21
98.137	97.229	98.651	97.712	99.757	98.684	99.731	97.35	97.649	97.54	99.343	97.698	96.088	98.648	99.312	98.773	100.07	98.203	98.611	98.392	96.529	97.675	98.401	97.147	98.802	98.71	99.091	97.26	97.836	97.585	99.407	99.206	97.598	99.62	97.813	99.236	96.326	98.114	99.306	99.014	98.244	98.998	98.361	98.273	99.305	97.015	98.709	98.116	97.991	96.084
97.352	99.03	98.206	98.377	97.904	98.52	98.955	99.192	97.265	97.719	97.979	98.236	96.101	98.147	99.225	97.327	99.87	98.961	97.914	97.531	98.146	99.075	99.401	98.192	98.871	97.978	98.803	97.863	97.772	97.719	99.092	98.932	98.857	98.112	98.841	99.245	98.793	98.567	98.935	96.372	98.819	98.242	98.703	98.229	98.348	98.156	99.115	96.275	98.414	98.841
105.11	105.91	106.06	104.93	105.78	106.84	106.31	105.8	107.23	105.89	105.63	106.13	106.21	105.22	106.04	105.79	106.9	105.67	106.72	106.37	105.76	105.54	108.06	106.86	105.89	106.21	103.8	105.35	105.72	106.14	106	105.37	107.18	107.16	106.31	105.69	106.16	106.32	106.7	105.36	106.23	107.24	106.77	105.33	105.8	105.59	105.55	104.39	104.02	103.83
108.35	108.42	108.27	109.46	108.31	107.02	108.84	107.25	106.98	109.63	110.53	107.85	108.62	107.17	109.14	108.23	107.69	109.54	108.95	108.02	108.03	106.31	108.17	108.38	108.38	107.84	108.58	109.11	109.01	109.08	107.57	108.32	108.51	107.44	107.79	108.82	108.51	107.86	107.35	107.61	107.34	108.83	110.5	108.24	110.61	108.48	107.66	108.16	108.53	108
105.75	106.14	105.68	106.22	104.84	106.83	105.33	106.49	105.29	106.59	104.46	104.57	106.07	105.37	104.66	106.46	104.54	104.78	105.5	105.51	105.53	104.35	105.6	104.54	105.85	106.04	105.86	104.73	104.93	105.33	105.2	103.56	106.36	103.41	103.78	105.69	104.85	105.66	105.17	105.09	105.8	104.63	104.88	104.74	104.85	108.43	103.78	106.65	105.2	104
109.35	107.93	106.46	108.44	107.14	107	108.54	108.21	107.1	108.15	107.67	108.32	108.25	107.64	108.37	108.85	108.06	107.98	107.58	106.18	108.15	108.63	109.02	107.97	108.8	109.03	108.43	107.54	108.78	108.52	107.35	106.88	108.47	107.81	107.48	107.96	108.96	109.68	109.01	107.98	108.67	109.16	107.82	108.39	107.1	107.28	109.99	108.79	108.05	105.78
108.13	108.34	107.38	108.45	108.76	108.48	108.86	107.61	109.08	107.91	109.96	108.9	107.41	107.91	107.36	108.33	109.72	108.17	109.09	108.71	109.02	107.9	109.23	109.51	107.18	107.29	109.42	110.14	109.72	108.46	108.7	108.6	108.84	107.6	107.62	109.05	108.82	107.54	108.25	107	108.25	107.78	109.25	107.59	109.45	107.07	108.42	107.75	108.35	106.77
100.23	99.149	98.717	100.12	98.471	99.543	99.229	98.376	98.041	97.738	99.522	98.224	98.966	98.195	98.524	98.548	100	97.279	97.498	98.21	97.401	98.433	100.07	98.087	97.445	98.01	98.607	99.476	98.802	98.631	97.647	96.925	98.124	99.037	97.499	97.679	97.773	98.45	98.125	97.92	96.102	98.032	97.683	97.897	98.195	98.59	98.303	97.917	99.126	98.459
108.61	107.62	108.42	108.09	108.56	109.16	110.37	108.59	108.39	108.12	107.28	108.18	108.03	108	108.35	108.46	107.57	107.99	108.25	106.59	109.37	109.28	108.9	107.91	109.12	108.73	108.67	107.46	106.83	107.36	109.31	108.74	109.22	108.23	106.41	110.89	108.31	108.48	107.52	108.9	108.49	107.23	108.29	109.25	106.85	109	107.69	109.26	107.39	108.14
104.95	105.15	105.52	105.13	107.32	105.46	105.64	106.28	106.41	106.33	107.14	106.38	105.77	106.06	106.68	105.1	106.3	106.25	107.21	105.58	107.32	106.32	107.1	106.03	106.92	107.51	105.39	106.73	107.52	107.1	108.33	107.84	108.34	106.39	105.68	106.45	106.55	106.7	106.97	107.41	106.58	107.88	105.81	104.93	104.84	106.8	107.39	106.88	106.15	105.53
100.02	100.72	100.35	102.09	100.61	100.13	100	101.18	101.95	100.59	102.89	98.19	99.35	99.564	99.066	100.72	100.64	99.034	100.68	102.08	101.14	100.96	101.04	101.84	101.67	100.14	100.58	100.06	101.11	100.14	101.29	100.34	100.78	100.09	100.37	101.73	99.551	100.76	100.86	101.7	99.395	100.32	101.19	101.37	100.02	100.31	100.69	101.12	99.249	100.65
106.1	107.27	105.32	106.12	106.82	106.41	105.41	105.19	106.82	104.4	105.43	104.49	105.49	105.79	105.52	105.33	107.22	104.22	104.48	107.23	106.94	104.41	107.26	105.64	104.46	106.61	105.78	106.21	104.89	104.42	105.33	106.66	106.02	105.05	106.95	107.16	106.11	105.21	104.59	104.88	106.36	106.34	106.49	105.23	106.25	103.1	105.13	105.58	104	105.67
106.08	105.29	105.07	107.44	105.37	106.3	106.66	104.81	105.52	105.23	105.57	105.19	106.31	105.72	105.68	104.88	105.33	105.36	106.36	106.12	105.15	106.11	106.83	106.6	106.35	104.69	105.71	105.17	105.75	106.05	105.03	105.49	104.81	105.42	106.64	104.32	105.87	105.5	106.83	105.75	105.41	104.74	105.84	104.61	105.05	106.7	105.13	105.69	104.95	103.8
104.81	103.68	105.07	106.1	105.17	105.84	106.4	108.3	105.99	106.17	104.96	105.87	105.2	106	106.93	105.12	106.38	105.86	104.58	105.15	103.39	105.1	105.65	105.82	107.31	105.76	105.66	105.81	106.18	106.94	106.21	105.18	106.26	107.08	106.17	104.05	105.26	105.19	104.83	106.07	104.63	106.53	105.1	105.14	105.94	105.63	104.79	106.6	104.33	103.85
105.62	105.09	106.13	105.35	106.86	106.37	105.06	106.14	107.02	103.83	104.48	104.79	105.33	106.29	104.59	105.97	107.41	104.27	105.34	106.21	105.34	107.18	104.98	105.6	106.29	105.53	104.87	104.73	106.12	106.9	105.72	105.3	106.53	105.53	105.53	104.94	106.32	106.2	104.88	105.39	103.27	105.46	104.62	106.54	105.66	106.67	105.67	106.09	104.99	105.04
97.535	98.958	98.186	97.327	99.466	97.602	96.722	99.259	98.727	98.199	97.805	97.451	98.265	96.797	98.876	98.689	99.363	97.484	99.049	99.095	98.251	98.904	96.188	98.696	98.992	98.662	98.122	98.975	97.432	96.805	97.66	97.424	97.095	97.327	98.681	98.848	99.643	98.622	97.252	97.724	97.587	99.14	97.691	96.852	98.739	98.991	97.246	98.705	98.014	97.677
109.27	109.68	107.07	108.6	109.28	106.98	109.49	108.01	108.87	109.04	107.09	108.23	108.92	108.57	108.68	108.29	108.67	107.01	108.66	108.67	108.38	107.6	108.57	108.99	107.08	107.14	106.06	108.38	106.9	107.21	108.63	108.81	108.31	107.52	109.85	107.96	107.73	107.14	108.94	106.97	107.27	108.63	108.92	108.06	108.45	107.92	109.07	108.29	107.15	107.53
109.42	108.84	107.63	106.72	108.77	109.26	108.09	108.11	106.59	108.54	107.78	107.63	108.27	109.23	109.47	107.11	107.4	109.28	107.62	109.4	107.26	108.8	108.68	107.19	107.7	109.82	107.55	110.65	107.32	109.43	109.4	108.34	107.26	107.61	108.53	109.03	108.58	108.81	109.1	108.78	108.88	108	107.97	109.37	107.98	106.61	109.56	108.21	109.22	107.3
106.64	106.35	106.74	106.99	104.51	107.08	106.22	104.97	106.6	106.49	103.81	106.48	105.62	106.08	105.19	106.24	105.35	105.12	105.33	104.46	106.36	104.62	105	105.07	106.43	105.7	105.35	105.23	106.42	105.35	105.51	105.77	106.49	107.12	105.9	104.82	105.62	106.5	105.9	106.02	104.9	106.18	104.58	104.7	105.08	105.84	104.59	106.21	105.03	104.84
98.8	100.28	98.32	100.03	98.522	98.537	98.359	98.414	99.613	99.051	98.493	99.682	99.897	99.491	98.127	99.107	100.32	99.416	99.827	98.504	97.536	98.257	98.984	99.89	98.743	97.689	98.299	98.407	100.75	98.733	98.107	99.59	99.247	96.218	100.03	99.433	100.52	99.352	97.128	98.17	98.723	98.039	98.509	97.886	98.878	100.37	98.517	97.934	98.75	97.664
109.05	107.92	108.55	108.75	108.7	108.65	108.13	109.87	108.6	107.45	108.51	107.57	108.3	107.16	108.88	108.53	108.72	109.22	108.91	108.14	107.22	109.25	108.88	109.61	108.5	108.35	109.61	108.69	107.93	107.96	106.25	109.35	108.94	109.05	108.3	108.49	108.36	108.53	108.3	108.29	107.81	108.47	110.25	110.18	108.51	110.2	108.05	108.02	108.21	108.9
107.21	105.46	105.21	106.2	104.38	105.74	104.31	105.73	106.17	106.21	105.49	105.68	106.34	104.13	105.09	106.07	103.22	105.85	105.43	105.41	105.85	105.09	105.86	107.51	105.36	105.89	106.12	105.51	107.94	104.53	106.33	105.36	106.62	104.92	105.54	106.02	106.69	104.54	106.17	106.6	105.18	105.62	106.81	105.86	105.25	105	106.94	104.2	106.9	104.57
98.193	99.141	98.165	97.559	99.382	100.23	100.34	99.294	99.892	99.163	99.465	99.013	98.775	97.617	98.143	99.453	99.892	99.06	97.651	98.666	99.323	99.69	95.311	98.12	99.657	99.902	99.152	99.543	99.287	98.891	99.501	98.992	98.612	99.217	99.458	98.586	98.478	99.552	98.84	101.03	99.972	97.755	99.2	97.809	99.39	100.33	99.259	99.593	97.524	96.832
106.62	106.01	105.27	106.01	104.73	105.39	104.8	104.77	104.21	105.39	106.27	105.92	105.19	105.73	106.91	105.29	106.21	105.65	104.1	105.64	105.49	104.52	106.87	105.59	105.52	106.09	105.38	105.58	105.88	106.03	105.99	105.54	106.15	106.47	106.15	107.44	104.88	105.41	105.6	104.82	104.01	105.59	105.37	106.67	105.97	104.8	105.54	105.68	105.09	105.86
105.99	107.07	106.31	106.63	105.59	108.52	106.36	108.17	104.71	105.79	105.91	106	107.57	107.65	106.69	107.18	107.43	106.07	107.32	107.17	108.49	106.32	107.36	106.42	107.32	108.05	106.75	106.75	106.11	107.09	105.38	107.21	106.21	107.17	106.67	107.27	105.89	107.07	106.9	106.32	107.86	106.72	107.89	107.39	105.59	105.35	106.26	106.59	106.66	107.08
107.24	105.74	106.21	107.61	105.84	106.07	106.72	106.79	107.87	107.05	106.71	105.7	107.34	106.09	105.78	105.97	106.02	106.43	105.49	105.84	107.39	106.88	106.63	106.67	106.23	106.8	106.26	107.28	106.44	105.63	108.44	104.66	107.73	106.24	106.53	107.87	105.06	105.86	105.25	104.93	106.91	107.19	105.46	106.75	105.54	105.36	108.43	107.74	104.93	105.96
103.93	105.99	106.53	105.45	106.08	103.89	107.72	104.38	104.32	107.46	105.17	105.67	104.49	107.47	106.08	106.29	106.03	105.26	105.96	103.59	106.37	105.54	105.53	105.85	105.67	104.63	103.93	105.31	106.78	106.05	105.96	107.07	106.21	107.11	105.58	105.23	105.58	105.39	105.73	105.64	106.23	104.72	105.29	106.78	104.82	104.21	105.82	106.48	105.49	105.92
110.41	107.96	107.35	108.33	108.86	108.97	108.72	107.66	107.35	107.14	106.43	107.5	107.75	108.66	109.26	107.69	107.8	109.75	108.68	109.9	108.23	107.87	108.13	109.2	108.1	108.12	108.68	108.28	108.05	107.89	107.91	108.78	108.53	109.03	106.84	108.12	109.52	108.82	106.87	107.14	109.03	108.99	109.38	107.72	109.03	108.67	108.76	108.47	107.74	107.79
105.46	105.32	106.83	104.45	105.23	106.16	106.01	105.87	106.64	103.99	105.28	104.64	106.22	105.76	104.02	105.82	106.45	104.52	104.08	106.56	106.16	105.45	106.54	105.89	107.5	105.33	103.88	105.99	106.26	106.13	105.86	104.07	105.27	104.69	106.19	105.5	106.04	105.63	105.97	105.39	105.22	105.82	105.3	104.83	106.61	107.15	104.6	105.1	104.89	105.99
97.951	98.654	96.958	97.816	98.758	98.827	98.466	98.737	98.897	97.821	97.827	98.741	97.657	97.87	98.311	97.594	97.804	97.359	98.394	97.473	98.031	96.956	97.45	97.875	98.914	99.107	98.343	98.006	97.745	99.356	96	98.179	98.947	96.756	97.504	98.428	99.555	97.888	97.727	97.15	98.914	99.234	98.357	99.104	97.997	98.011	97.812	97.939	97.783	97.196
107.82	109.68	107.34	107.61	108.53	108.21	107.86	109.2	106.92	109.19	107.3	107.49	108.69	107.06	107.14	109.42	108.39	109.13	107.34	108.15	106.85	108.7	107.04	109.96	107.5	109.5	108.17	108.93	108.14	108.04	108.4	109.79	108.68	108.53	107.5	108.01	108.39	108.12	108.8	109.08	107.76	108.04	107.91	109.57	107.74	107.83	107.96	107.09	108.66	107.57
105.45	107.95	108.22	106.19	106.02	106.11	106.46	106.11	106.3	105.47	106.26	106.88	105.68	106.9	106.12	105.68	105.97	106.78	104.75	106.65	106.8	105.56	105.81	106.92	107.53	105.36	107.05	107.11	107.4	106.82	107.82	106.68	107.63	106.25	107.08	105.51	106.42	106.65	105.92	106.65	107.33	107.4	105.71	107.71	106.54	106.77	107.28	105.65	105.95	107.84
109.46	107.98	107.09	109.99	109.4	108.6	107.8	109.15	109.69	108.15	109.32	107.68	109.61	107.7	109.03	107.09	109.04	108.59	107.81	109.82	108.97	109.77	107.46	108.97	108.03	109.27	110.28	108.63	108.83	106.48	109.11	108.72	108.15	108.89	107.69	107.61	109.38	108.6	107.49	106.98	106.88	108.94	108.29	108.67	109.86	109.01	108.29	108.9	108.59	110.02
107.52	105.73	107.33	106.5	108.04	107.3	107.06	106.06	104.42	107	104.75	106.67	107.35	105.42	105.06	105.27	105.55	106.71	105.68	106.07	104.75	105.25	106.63	107.04	106.39	107	106.14	106.47	104.96	107.64	105.87	106.27	106.86	108.34	107.63	105.88	106.44	107.88	105.26	108.39	105.78	107.73	107.3	105.72	104.74	107.28	106.99	106.05	107.52	106.99
107.2	107.39	107.92	106.94	107.64	107.96	109.85	108.61	106.33	108.29	106.76	107.2	106.74	108.77	107.6	108.55	110.07	107.89	106.54	108.01	109.56	109.04	107.35	107.46	106.91	107.97	108.27	106.78	107.96	108.87	107.71	108.11	107.28	107.38	107.72	107.94	108.44	109.29	108.32	108.49	108.29	107.4	107.62	107.52	106.97	107.44	109.09	106.91	107.42	107.46
110.22	110.51	110.49	110.36	111.87	109.61	110.77	110.85	110.07	111.01	111.12	109.92	109.76	111.56	110.2	111.24	111.27	109.71	110.41	110.44	110.45	110.64	110.55	110.45	110.31	110.4	111.65	110.49	110.73	111.22	110.84	109.95	110.96	110.86	109.5	110.42	109.86	109.6	110.72	111.12	109.95	109.3	111.42	111.66	111.86	112.31	110.53	110.51	111.04	110.14
98.565	97.317	97.913	97.317	96.496	97.888	97.048	99.421	98.693	96.859	96.893	98.85	98.11	98.676	97.991	98.205	98.604	97.437	96.552	97.311	95.769	97.85	97.709	97.376	98.29	98.84	98.243	98.105	97.746	96.823	98.744	98.766	96.34	96.681	98.366	98.429	98.437	96.408	98.134	97.822	98.236	96.773	99.472	99.147	95.519	97.57	98.691	97.741	97.669	98.38
110.18	109.32	109.48	108.41	109.01	109.16	108.36	108.46	109.08	108.05	108.9	108.15	108.67	106.94	110.36	109.11	107.78	107.87	109.91	108.88	108.44	109.1	108.14	108.86	109.26	108.8	109.92	107.14	107.36	107.95	109.19	109.41	108.58	109.37	108.14	110.32	108.05	108.93	109.83	109.04	109.48	107.51	108.48	107.1	107.76	108.46	109.03	108.19	108.52	108.26
99.604	98.324	98.753	98.428	98.089	97.794	99.014	99.688	99.594	98.658	99.688	98.507	98.882	98.369	98.974	99.8	99.383	98.298	98.449	98.9	96.736	98.948	99.295	100.36	98.463	97.933	98.178	98.242	98.463	98.432	100.03	99.091	98.847	98.356	100.35	97.889	98.959	98.48	98.783	100.06	98.199	97.832	98.877	100.64	100.5	99.919	97.927	98.814	97.792	99.001
108.14	107.23	106.23	107.04	108	108.12	108.01	107.64	108.28	108.6	110.12	108.89	108.21	109.31	109.37	109.68	109.77	108.88	109.79	108.16	108.42	109.19	109.6	107.94	110.57	109.5	108.57	107.81	109.18	108.84	110.34	109	109.3	109.5	109.09	108.65	107.43	108.98	106.5	108.72	108.16	109.6	108.1	109.67	107.64	109.07	108.14	108.41	107.73	107.69
104.13	107.03	107.02	106.47	105.78	104.97	107.31	105.5	107.78	107.58	107.5	105.96	106.21	105.38	105.36	107.06	105.95	106.62	106.14	106.12	107.47	106.58	106.7	106.14	106.86	107.89	107.13	105.73	108.34	105.54	107.07	105.79	107.12	106.7	106.4	107.07	106.26	106.06	106.3	105.92	106.5	106.45	106.51	105.45	105.81	105.98	105.57	105.09	107.65	105.64
107.8	107.97	107.91	108.64	108.66	106.74	107.75	108.18	107.8	108.16	108.43	107.07	107.53	108.12	108.58	107.77	109.89	109.06	108.46	108.64	108.16	108.23	107.93	106.83	107.19	107.31	108.65	108.3	107.89	108.09	110.03	106.8	107.13	108.15	109.3	108.28	108.67	108.1	106.4	108.48	108.48	109.26	110.31	107.89	107.98	108.5	107.89	108.37	109.28	109
110.19	110.84	109.98	110.02	110.08	109.36	110.51	109.89	108.41	108.99	112.45	111.3	110.57	108.58	110.3	109.77	110.71	109.59	112.58	109.51	110.8	111.37	110.71	111.69	111.49	110.43	110.86	109.66	108.89	109.96	110.35	110.12	109.92	110.31	111.31	109.85	109.77	109.35	109.6	111.22	109.86	111.24	110.04	108.07	111.3	110.79	110.71	108.98	109.04	111.59
107.9	108.57	109.29	108.6	108.03	106.45	108	106.16	108.35	107.48	107.44	107.1	107.54	107.52	108.53	106.2	108.41	108.15	108.8	106.83	106.6	109.33	106.88	106.78	106.47	106.9	106.98	107.31	107.37	107.09	108.54	106.38	106.59	107.84	108.62	109.78	107.66	106.65	105.38	107.81	107.25	108.66	107.29	107.72	106.82	107.96	108.22	108.33	108.21	107.22
106.96	108.17	108.48	109.24	107.54	106.71	108.7	111.39	107.58	109.16	107.88	107.94	108.64	109.12	108.32	108.4	108.29	108.16	108.03	108.26	109	108.03	108.99	109.15	107.55	109.05	109.37	106.84	108.79	108.67	109.44	108.47	108.48	108.18	108.43	108.33	109.27	107.99	108.1	108.24	108.73	108.26	109.85	108.96	107.91	109.13	109.61	107.89	107.91	108.61
108.02	107.86	108.05	108.11	106.74	107.64	108.23	108.61	108.19	106.81	107.34	107.9	108.75	108.48	107.01	107.63	107.88	107.63	107.73	106.98	107.64	107.81	109.49	107.56	106.73	107.05	108.38	107.33	107.81	107.05	108.13	108.3	108.48	108.05	109.2	107.77	106.76	107.9	105.56	107.6	109.78	107.75	108.62	107.79	105.99	107.69	107.3	109.71	108.63	107.58
106.89	108.96	107.85	108.7	107.61	107.74	107.94	108.08	107.76	108.61	107.09	106.98	108.93	108.04	107.53	108.82	107.48	108.2	108.71	108.56	107.49	108.34	106.86	106.92	107.52	108.98	108.92	108.66	107.34	107.95	107.94	107.67	109.46	108.65	107.02	108.22	106.23	106.5	108.41	107.73	105.53	106.24	107.68	108.49	109.96	109.14	109.1	107.19	107.87	107.58
107.22	107.52	105.67	108.12	105.88	106.68	107.12	107.34	106.53	106.74	107.74	105.16	106.85	107.61	106.54	107.61	107.69	107.03	105.96	107.64	105.5	107.53	104.89	105.61	104.39	106.02	106.82	106.39	106.29	106.18	105.41	105.33	105.64	106.22	106.13	105.8	106.63	105.65	106.71	106.33	106.2	106.87	105.23	105.72	107.68	106.41	107.04	106.68	107.01	106.84
99.56	98.016	99.728	99.484	98.942	100.55	97.724	98.469	100.12	98.787	98.537	98.818	98.67	99.72	96.944	98.252	98.558	99.355	99.552	98.839	99.677	99.321	100.15	98.331	98.049	97.553	98.18	100.59	98.51	97.958	99.214	99.04	98.696	98.104	99.86	98.397	99.548	99.217	97.849	98.905	96.084	98.432	99.234	99.597	99.376	97.436	97.54	99.701	98.24	98.768
105.13	106.53	105.8	103.78	105.98	105.93	104.05	105.1	106.42	106.31	106.33	105.89	106.6	104.9	105.43	105.18	105.54	105.3	105.63	105.15	106.38	105.61	103.45	105.55	105.75	105.07	105.83	106.12	106.5	106.28	106.34	105.92	105.03	105.18	104.43	106.6	105.73	106.43	106.48	104.94	105.76	107.54	105.31	105.14	104.06	106.91	104.04	105.43	104.94	106.14
105.38	104.29	107.4	105.46	104.89	107.04	105.57	105.36	106.19	105.65	105.53	105.37	106.81	104.6	105.29	106.05	105.48	105.11	105.74	106.12	106.25	103.97	104.37	106.3	107.12	106.36	106.47	105.53	105.59	105.32	105.07	105.77	105.65	105.98	106.03	106.62	104.02	105.76	105.7	104.86	104.67	105.49	104.48	106.87	106.54	106.33	105.55	106.13	104.31	105.39
109.59	108.13	107.9	106.73	108.84	110.19	107	108.53	107.12	107.37	108.16	108.53	107.58	106.7	108.3	106.94	106.99	107.21	109.26	107.04	107.54	108.78	109.09	107.56	108.41	108.42	107.66	107.36	110.62	109.23	106.92	108.14	107.68	107.23	108.55	106.66	107.58	107.78	108.69	108.18	107.72	107.81	105.68	106.73	106.62	107.33	109.74	108.06	107.23	109.61
106.1	109.61	108.28	107.9	108.27	108.8	109.35	107.95	109.35	108.63	107.79	109.75	108.52	108.63	108.04	108.53	108.58	108.23	106.41	107.68	108.95	108.6	108.41	109.04	107.61	108.92	109.09	109.3	108.44	107.54	109.29	107.72	108.66	108.44	108.84	107.78	107.92	109.14	108.99	108.22	108.16	108.82	109.22	108.85	108.58	110.22	109.02	109.12	106.24	108.76
98.418	99.025	97.76	97.488	99.162	100	99.338	99.621	98.666	98.817	97.22	98.414	99.074	98.531	99.575	99.931	98.487	99.811	98.743	99.945	96.958	98.704	100.8	98.703	98.01	99.929	98.215	99.199	99.244	97.847	99.159	99.722	98.529	99.083	97.714	100.24	98.507	99.461	99.077	99.488	98.106	99.61	99.59	99.183	97.384	99.654	100.02	99.542	99.928	100.05
97.384	99.316	98.184	97.672	98.861	97.006	97.582	99.292	98.473	97.231	98.272	98.948	98.693	98.093	97.651	99.022	98.801	99.118	98.625	100.47	99.082	98.151	99.162	98.334	98.31	98.441	98.57	99.31	99.237	97.392	96.785	97.819	96.689	98.127	97.785	98.108	98.575	97.95	98.714	99.019	99.089	98.699	97.856	97.932	99.032	98.274	97.793	98.287	97.687	98.218
105.34	105.27	106.06	105.38	104.86	104.28	106.62	105.82	104.81	106.06	107.09	106.36	107.1	106.04	105.89	105.84	104.46	105.88	105.29	105.08	106.32	105.73	105.58	105.64	105.83	104.92	106.29	107.35	105.05	105.53	106.18	105.5	105.98	104.98	104.32	104.98	107.34	105.25	104.83	105.72	105.95	106.35	105.07	105.17	105.09	106.2	105.4	106.11	105.48	105.45
104.86	106.32	106.23	105.47	107.15	106.16	106.3	104.42	106.99	106.09	107.99	106.9	107.42	104.8	107.25	106.26	106.14	105.28	108.31	105.85	104.32	107	105.63	106.21	107.13	106.13	105.82	105.24	106.68	105.39	106.31	107.47	107.23	106.83	106.09	106.89	107.47	106.15	108.27	106.12	107.26	106.6	107.03	104.44	107.49	107.11	106.09	106.37	105.88	105.77
107.53	107.72	110.12	108.58	108.01	107.71	109.99	108.91	109.09	108.11	109.05	108.54	108.45	107.04	108.98	108.1	110.37	108.45	109.28	108.05	107.4	107.82	109.42	108.66	106.79	109.14	108.93	108.21	109.73	108.78	108.89	108.29	108.38	108.41	109.23	107.6	107.66	110.96	108.56	108.86	107.4	108.84	107.95	108.88	109.33	109.08	108.91	108.25	108.9	109.39
106.21	105.86	105.11	106.45	105.98	104.4	107.27	108.03	107.06	107.03	106.76	105.61	107.74	105.23	107.03	106.87	108.74	106.72	105.81	107.54	108.86	106.22	107.28	105.34	105.84	106.57	105.85	105.72	105.62	106.12	105.31	105.91	107.25	105.62	107.35	105.15	105.32	107.1	103.8	105.99	105.94	107.03	106.79	105.75	107.49	106.25	107.42	106.87	106.25	107.14
98.059	97.876	98.075	99.235	97.812	98.099	96.912	98.849	98.315	97.45	98.773	98.246	96.07	97.459	99.431	97.539	98.681	98.363	97.798	97.746	96.981	98.726	96.856	98.101	97.861	97.847	99.465	96.778	97.912	97.371	98.986	97.747	100.03	97.914	98.144	97.306	97.95	97.933	98.407	98.708	98.034	98.63	98.37	97.194	96.163	98.597	97.69	96.916	97.927	97.507
100.55	100.03	98.661	97.788	98.853	99.874	99.236	97.826	99.872	97.78	98.252	98.812	97.326	99.181	98.573	100.01	98.754	98.355	99.502	98.455	97.228	98.743	100.2	99.005	98.758	99.152	97.959	98.327	98.282	98.624	99.004	98.552	98.686	99.104	100.26	97.356	100.37	98.256	99.059	98.444	98.511	98.085	97.605	97.943	97.849	97.992	98.099	98.994	98.246	99.287
110.39	110.27	110.31	111.99	110.54	110.87	110.89	110.53	111.66	109.87	109.91	111.44	110.93	109.94	109.74	110.51	110.97	110	110.83	109.66	110.8	108.98	109.83	111.92	110.9	110.89	109.5	110.05	111.41	110.88	108.44	109.92	110.59	108.97	110.19	110.22	112.18	111.34	109.16	109.2	111.21	109.92	110.57	110.25	112.16	110.96	109.62	111.09	109.19	110
108.77	109.3	108.12	107.63	108.86	109.27	107.94	109.58	108.1	108.14	108.37	108.65	107.92	107.74	106.97	107.63	107.41	106.9	107.31	108.58	107.92	109.15	109.48	107.51	107.46	109.02	107.52	107.37	107.37	108.58	108.31	107.44	107.32	107.49	109.62	109.61	107.06	108.98	108.01	108.12	108.46	109.13	108.83	108.41	109.49	109.93	108.35	107.97	108.38	107.92
103.46	106.24	103.61	106.68	105.11	105.21	105.87	105.61	105.83	105.75	105.63	105.38	105.93	104.25	105.74	103.72	105.94	106.65	105.94	105.25	105.08	105.82	105.25	105.55	105.51	105.82	104.6	105.92	106.14	104.34	105.76	105.65	104.61	108.03	105.78	105.98	105.34	106.33	106.96	106.42	105.46	104.41	107.11	104	103.51	105.38	106.36	105.17	105.59	106.95
106.32	109.53	105.75	106.33	107.28	107.21	107.29	107.52	106.83	105.86	107.42	106.11	105.45	105.67	107.07	107.19	107.11	106.82	106.71	107.37	106.8	106.44	108.55	105.63	107.2	105.86	105.81	106.5	106.48	107.41	106.79	107.52	107.37	106.58	104.75	107.02	106.66	106.28	107.33	107.36	106.39	107.34	107.14	104.57	106	106.56	107.37	106.57	106.48	105.99
106.88	108.89	107.78	107.55	108.64	107.55	105.37	108.85	108.91	107.12	108.28	108.62	106.14	107.51	109.09	106.75	108.45	107.74	107.1	108.18	108.04	107.75	108.02	108.64	108.98	107.97	109.39	108.25	108.25	108.59	107.35	107.95	107.62	108.17	107.17	108.11	109.58	107.7	107.24	107.81	108.19	108.74	108	108.25	108.08	109.12	109.38	107	107.74	109.53
108.84	107.7	107.44	107.33	107.26	107.94	108.01	108.91	109	107.44	107.78	108.76	107.59	108.91	106.99	107.49	108.09	107.62	109.52	108.58	108.33	108.77	108.44	106.97	107.97	108.34	108.87	108.01	108.43	109.18	108.98	106.87	106.65	109.74	108.08	109.36	107.2	108.25	109.97	108.72	106.83	107.3	106.74	108.81	107.81	108.5	108.83	108.28	108.16	108.37
108.03	107.79	107.52	108.97	107.42	106.57	106.51	106.64	109.19	107.78	107.38	107	108.25	109.11	107.35	107.2	108.01	108.48	107.37	108.16	107.24	107.86	106.16	108.7	109.05	108.8	107.22	106.77	107.54	107.53	106.84	107.66	108.58	109.67	107.88	106.88	108.18	107.29	107.73	108.28	108.57	109.1	106.73	108.42	107.43	107.4	108.95	107.73	106.92	108.13
109.96	110.22	110.58	110.01	109.78	110.34	110.01	110	108.65	110.22	110.07	110.07	111.7	110	110.87	109.83	108.62	111.28	111.13	111.76	110.09	111.31	109.64	110.06	111.08	109.85	111.83	110.01	110.06	111.16	110.8	108.34	111.48	110.87	109.37	110.55	110.08	109.4	109.37	109.7	109.45	111.36	110.19	109.86	111.22	110.11	109.65	111.36	110.09	110.92
105.35	107.29	108.36	107.28	108.86	109.78	108.16	108.49	106.84	106.93	107.69	107.82	108.65	109.05	106.23	108.71	107.55	108.33	106.75	107	106.28	107.47	107.18	107.21	107.31	106.86	109.05	107.9	108.16	107.88	109.58	107.1	108.31	107.44	107.62	108.83	109.33	107.07	107.98	108.32	108.55	107.3	106.95	108.25	108.3	109.05	109.63	107.15	108.48	108.13
106.77	104.9	105.78	106.68	106.99	107.05	105.89	105.02	107.82	106.21	105.48	104.86	106.65	105.87	106.32	104.95	106.23	105.63	107.56	106.68	105.53	106.91	106.17	106.78	105.71	105.88	106.14	106.02	105.56	106.18	106.53	106.32	104.64	105.92	105.06	106.63	106.42	106.61	106.31	106.33	107.29	106.89	105.88	106.56	106.01	106.27	106.74	105.08	105.02	108.19
106.15	105.66	105.38	106.96	106.11	108.74	105.95	106.78	106.36	107	106.93	106.22	107.35	106.13	107.39	106.12	106.04	107.85	104.94	107.05	106.21	105.92	105.51	105.68	106.06	106	107.03	107.07	106.82	106.3	106.25	106.64	106.45	107.77	105.91	106.44	106.15	106.52	106.21	107.57	105.16	106.5	107.33	106.22	104.77	106.46	106.44	106.95	107.06	106.95
99.519	101.35	101.54	101.91	99.904	100.11	99.913	101.77	99.765	99.818	100.93	101.56	98.969	100.87	102.05	99.41	99.7	99.636	101.37	101.47	100.35	100.79	99.162	100.34	99.527	100.95	101.86	101.1	101.47	101.52	100.1	100.64	99.725	100.39	101.05	100.56	101.3	100.06	101.05	99.521	100.74	102.01	102.53	101.3	101.77	100.6	100.7	100.15	99.921	101.87
108.8	107.61	107.37	107.4	107.97	106.35	108.16	107.1	106.2	107.86	108.73	108.99	106.53	107.86	108.27	108.76	107.22	107.11	107.13	107.5	108.31	109.15	107.34	108.08	106.22	107.77	107.73	107.97	106.96	108.2	107.98	107.63	107.29	108.71	107.47	105.83	106.18	107.99	108.03	106.35	108.57	106.45	107.73	108.43	108.77	108	108.26	107.71	108.38	108.67
110.94	110.1	109.97	109.1	111.85	110.89	110.55	108.77	110.69	111.64	111.82	112.12	110.12	109.25	111	111.47	109.58	109.99	109.49	108.82	109.53	111.26	110.19	110.63	110.84	111.29	111.04	111.4	110.44	110.05	109.99	109.28	110.46	108.97	108.79	111.07	109.85	110.01	112.3	110.86	109.27	110.74	110.04	110.02	110.39	109.84	109.38	110.48	111.64	111.59
97.478	97.546	98.895	98.055	97.983	98.228	98.944	96.555	97.442	97.095	98.311	97.247	97.041	98.113	98.455	97.115	98.528	98.475	99.5	97.41	97.869	98.094	97.74	97.561	97.209	97.458	98.503	100.36	98.6	97.7	97.708	97.144	98.242	97.813	95.222	97.692	98.412	98.936	97.141	97.001	98.283	97.568	96.73	99.673	97.305	96.723	98.73	98.07	98.058	99.123
105.5	105.27	104.95	105.77	104.32	105.73	104.75	106.14	107.37	104.77	106.35	105.92	108.17	107.11	106.09	105.78	106.82	105.53	105.2	103.8	106.09	104.88	106.12	105.49	105.69	105.22	105.72	105.37	106.32	105.49	107.21	106.55	105.57	106.7	104.93	107.08	106.32	106.71	106.25	105.88	104.05	105.66	106.65	106.21	105.58	106.11	105.89	106.12	106.23	104.96
107.65	109.41	108.02	108.53	106.25	108.01	109.38	108.34	107.58	107.49	107.98	108	107.22	109.21	108.97	107.45	109.06	105.42	109.85	110.37	108.67	107.42	107.55	108.64	109.89	108.47	109.27	108.35	107.8	108.9	109.05	107.42	109.05	107.97	108.18	109.27	109.11	107.66	107.41	108.73	107.39	108.45	108.98	107.36	108.27	106.56	107.89	108.98	108.42	108.37
105.32	105.98	106.5	106.91	107.14	106.48	106.11	106.37	106.08	105.34	106.34	107.07	107.8	105.55	105.96	106.53	106.73	106.02	106.07	107.3	106.65	107.66	107.06	106.29	106.36	106.58	107.35	106.49	105.85	106.39	105.01	106.01	108.07	106.7	106.25	107.9	105.87	106.91	105.54	107.08	106.9	105.42	108.61	106.76	107.17	107.94	105.53	106.04	106.85	105.6
106.02	106.14	104.54	106.66	105.91	105.37	106.57	105.58	106.87	105.17	104.18	106.72	107.3	105.52	105.19	107.24	107.22	106.47	106.47	107.88	107.46	105.91	105.06	107.01	106.61	105.46	106.22	104.69	105.63	105.73	107.61	106.78	106.78	107.05	108.56	107.59	106.63	105.52	106.18	107.15	106.43	106.41	105.45	107.13	107.1	107.76	106.96	106.53	105.83	107.88
104.84	105.55	104.83	104.84	105.61	106.16	104.76	105.78	106.27	103.74	105.51	104.01	106.16	104.47	105.81	105.58	106.59	106.73	105.16	106.21	104.24	105.41	107.27	105.46	104.99	105.68	106.72	105.47	104.66	105.01	105.27	106.54	104.12	104.21	106.34	105.75	105.2	105.33	105.15	103.95	104.91	105.3	105.42	106.4	106.48	105.7	105.62	105.87	105.97	104.16
105.1	105.91	104.98	106.06	105.72	106.97	104.63	106.05	105.46	105.35	105.89	106.17	105.95	104.36	105.66	107.71	105.08	103.89	104.86	106.23	105.72	104.99	105.88	105.04	106.26	104.86	105.76	105.93	104.66	105.49	105.26	105.32	104.91	104.82	106.02	107.18	106.33	105.39	106.55	104.17	107.29	106.03	106.44	106.33	105.22	107.03	106.06	105.73	106.26	106.45
107.41	106.09	106.58	107.16	106.5	106.66	105.52	106.44	105.4	108.07	107.87	106.97	107.08	105.83	105.31	105.83	106.25	106.75	105.31	106.99	105.7	104	107.92	106.63	107.96	106.19	107.35	105.83	107.15	104.65	106.68	105.94	106.37	104.84	108.32	107.49	106.44	106.03	105.82	106.66	106.86	106.61	105.44	107.91	107.22	106.55	105.02	106.63	106.23	104.65
96.94	97.676	98.307	97.931	97.25	98.998	97.751	98.122	98.91	98.613	97.493	96.419	97.289	98.874	99.627	98.207	99.21	95.241	98.519	98.192	97.268	97.713	97.683	97.965	98.393	96.856	97.554	97.151	98.013	97.566	97.532	97.915	98.728	97.741	98.928	97.895	99.292	98.834	98.552	99.299	97.269	97.732	96.23	97.954	97.89	98.718	96.454	98.042	99.242	98.787
107.01	107.26	106.43	106.25	107.18	106.79	106.71	107.08	105.37	105.75	105.71	106.64	105.38	105.41	107.56	108.18	105.79	106.49	106.17	107.41	107.12	106.2	106.94	105.36	107.57	106.44	105.44	105.95	106.15	107.32	105.78	106.2	106.21	104.84	107.09	107.26	105.9	105.47	108.46	106.4	107.6	105.86	106.39	106.13	105.81	105.42	106.64	104.8	107.11	106.81
109.07	107.69	107.49	107.89	107.01	108.11	108.43	107.48	109.44	107.49	108.3	108.73	108.06	107.73	107.6	107.33	105.75	108.77	109.22	108.6	108.59	107.67	108.19	108.93	106.31	108.98	107.78	106.53	108.45	108.85	108.89	110.44	106.2	107.67	108.25	108.7	107.15	109.31	108.05	108.43	106.36	107.15	108.82	109.95	107.37	107.04	108.12	108.58	107.94	109.04
108.6	108.56	106.41	108.05	107.85	107.83	108.59	109.84	108.16	107.02	107.82	107.88	109.21	109.74	108.72	109.03	108.39	110.13	108.22	107.98	108.25	109.18	109.77	108.76	108.48	109.2	109.7	109.04	109.36	109.52	107.57	109.66	109.35	107.82	108.83	109.4	107.94	107.54	111.21	109.49	108.56	106.97	108.36	108.06	108.24	110.06	106.98	109.75	108.41	107.74
107.65	107.39	107.2	107.97	108.61	107.85	107.83	109.03	109.3	108.33	108.76	106.58	107.53	107.77	107.95	107.09	108.8	105.52	108.64	105.71	108.58	107.49	108.09	108.39	107.82	109.51	108	107.57	108.39	107.12	108.22	109.09	107.15	108	106.41	106.57	107.83	108.45	108.85	105.69	107.37	108.28	107.83	107.29	105.53	106.85	107.67	107.22	107.83	108.03
104.56	104.29	102.62	102.39	103.07	104.07	102.17	102.99	103.13	103.23	102.6	104.87	102.11	103.19	103.37	102.14	102.5	102.98	102.72	103.25	103.58	103.31	104.61	103.02	102.98	102.95	104.14	102.29	102.04	102.56	101.98	103.2	102.09	102.72	104.85	103.65	104.16	103.02	102.8	104.22	101.55	101.75	102.47	102.25	102.13	101.63	101.88	102.67	102.35	101.69
97.914	96.765	97.998	99.397	97.702	98.385	99.402	98.309	99.394	96.968	98.134	97.9	97.987	96.546	99.251	98.785	97.866	97.989	96.613	96.77	96.435	99.287	97.151	98.793	97.804	97.837	96.783	97.112	98.857	98.211	97.074	97.018	98.265	98.954	97.078	100	97.671	97.945	98.468	98.808	96.534	96.858	98.747	96.48	98.479	97.708	98.913	98.076	97.227	98.599
107.29	108.87	107	107.83	107.93	108.46	108.94	108	107.58	106.65	107.38	108.21	108.97	109.79	107.98	106.89	108.66	108.97	107.87	106.91	109.1	107.03	109.29	107.82	110.1	108.74	108	109.09	108.43	108.29	107.15	108.66	108.33	107.81	107.29	107.99	110.46	108.79	108.88	109.37	108.27	105.93	109.08	110.45	109.56	108.92	109.26	108.51	108.08	108.11
106.08	105.97	105.24	105.57	105.15	104.26	105.32	106.67	104.61	105.83	106.71	103.97	104.94	106.16	105.92	106.7	106.1	105.1	105.73	106.26	106.15	106.01	105.3	106.86	106.53	105.65	105.81	106.89	106.21	105.03	105.37	104.86	105.41	107.06	108.64	104.79	104.54	106.48	105.92	105.41	105.29	105.09	105.44	105.42	105.49	106.52	104.71	105.64	106.75	108.21
98.044	97.959	98.045	97.372	98.445	96.575	99.357	97.136	99.586	99.307	99.198	97.98	97.261	97.13	97.343	97.593	99.215	98.057	99.872	97.213	96.77	96.92	96.147	99.034	97.821	95.514	99.069	99.176	97.199	97.024	97.308	98.721	96.796	98.004	97.482	97.225	95.433	97.525	96.845	97.037	97.685	98.985	98.595	97.481	98.124	98.285	99.302	98.844	97.923	95.446
108.25	109.4	109.13	107.63	109.2	107.26	108.38	109.32	108.4	109.3	108.14	107.63	108.65	108.82	107.7	107.7	109.23	108.41	108.72	109.04	107.42	107.23	107.26	107.21	108.92	107.73	108.39	106.82	108.35	108.97	108.26	107.06	109.18	107.86	108.69	106.72	109.74	108.55	107.68	108.71	107.68	108.17	107.77	108.4	109.14	108.72	108.23	107.85	108.51	108.18
105.38	105.66	105.76	104.91	104.56	106.32	106.14	106.28	105.18	105.85	103.41	105	105.91	107.68	104.95	104.59	104.2	106.02	106.06	107.1	106.2	106.05	105.83	104.28	105.6	105.68	105.34	105.56	107.28	105.66	106.24	104.74	104.28	106.52	104.32	106.29	105.53	104.87	105.59	106.22	107.09	106.56	106.29	105.07	105.51	103.47	105.1	107.05	105.74	107.04
106.01	106.91	106.74	106.98	107.66	106.17	104.91	107.89	106.58	105.75	106.57	106.12	106.46	106.82	106.38	106.97	107.06	107.02	105.99	106.39	107.37	105.25	106.47	106.36	106.31	106.69	106.12	107.73	105.54	106.17	107.08	108.18	105.73	106.29	107.65	106.77	108.3	106.94	105.12	107.4	107.25	106.01	106.95	107.46	106.62	107.92	107.02	106.62	106.66	108.01
105.06	107.39	105.5	107.02	105.86	107.16	105.26	106.9	105.11	104.42	104.41	105.64	106.33	106.38	104.73	105.47	104.2	105.66	106.58	105.73	105.59	106.46	105.23	106.06	104.05	105.89	106.83	106.9	105.38	107.86	106.53	105.99	105.62	104.84	105.45	104.93	105.92	105.76	103.94	105.82	105.63	106.33	106.29	105.64	106.11	105.73	106.01	105.7	106.15	106.1
107.99	105.37	107.7	106.13	106.11	105.22	105.71	106.68	106.26	104.96	105.2	105.39	106.1	105.54	106.33	105.5	105.17	106.94	104.28	104.82	105.26	105.65	105.18	106.14	106.21	105.64	103.86	106.66	104.24	106.6	107.12	105.82	106.44	106.56	105.5	105.75	105.25	105.41	105.58	105.76	106.94	106.16	105.95	105.06	105.62	106.78	107.92	105.83	104.23	105.71
96.797	96.565	97.836	98.188	99.966	97.812	99.421	96.769	97.334	97.994	95.376	98.664	98.252	97.155	97.764	97.703	98.894	98.279	97.916	99.104	97.587	97.918	96.319	98.224	97.775	96.944	99.379	96.256	97.604	98.138	98.983	96.951	98.187	98.237	98.766	98.368	97.096	97.625	97.623	98.755	98.603	98.899	96.841	98.664	99.134	98.565	98.083	98.562	96.021	97.623
98.951	97.174	99.148	98.622	101.14	98.51	98.44	98.286	99.479	98.03	98.799	99.527	98.807	98.934	97.389	98.186	98.136	99.963	99.313	99.76	98.92	99.986	98.512	98.867	100.46	98.59	98.757	97.808	98.747	98.395	100.01	99.564	99.533	100.6	99.974	97.878	99.316	99.148	97.862	99.905	99.857	98.819	99.827	98.875	98.056	99.146	99.255	99.037	98.077	99.432
106.72	107.37	107.04	109.82	107.12	108.66	107.39	106.61	108.63	106.26	107.76	107.28	107.3	106.49	107.43	108.33	108.04	109.09	109.76	107.68	107.01	107.26	107.43	107.76	108.08	107.71	106.7	107.31	107.83	107.37	107.14	106.77	107.4	109.97	105.65	107.22	107.37	108.44	107.71	107.14	107.83	108.62	107.09	109.52	108.7	108.12	108.52	106.76	108.17	106.97
105.15	105.9	104.83	106.09	105.98	105.16	106.3	108.43	103.38	106.22	105.23	105.61	105.43	105.42	104.01	105.55	105.88	104.92	105.08	104.78	105.48	105.17	104.84	105.37	106.33	105.62	104.95	105.67	106.71	105.43	104.93	104.5	105.13	105.17	105.28	105.47	105.51	105.83	105.58	106.34	105.65	105.74	105.98	106.4	105.91	104.78	105.48	104.39	105.68	106.63
97.644	98.074	98.971	99.298	98.262	99.02	99.378	98.21	99.01	98.715	97.805	98.19	98.617	98.691	99.305	98.263	98.996	98.499	99.775	99.529	97.871	98.279	98.5	100.33	98.874	99.378	100.03	99.079	98.408	99.597	99.343	98.09	98.107	98.014	98.777	98.332	98.614	97.507	98.465	99.348	98.903	98.153	97.727	99.124	100.63	99.847	99.759	97.814	98.185	100.72
101.29	98.95	100.18	100.92	101.13	100.12	101.8	100.94	101.97	100.44	100.05	102.07	101.59	98.634	101.01	100.18	100.4	102.44	100.68	101.1	100.43	100.52	101.39	99.397	100.4	100.68	99.797	102.16	100.33	101.84	100.01	100.68	101.61	102.49	101.69	100.16	100.31	101.06	100.22	99.935	101.05	102.34	101.77	101.05	99.634	99.975	98.951	100.79	100.33	101.33
107.37	104.85	104.27	106.21	105.96	105.23	103.64	104.85	105.59	104.72	105.8	106.61	107.08	105.47	105.86	107.98	104.58	106.86	106.01	105.04	105.95	107.82	104.91	106.15	106.44	104.1	105.73	106.7	106.36	104.86	103.57	107.8	105.83	105.5	106.3	104.08	106.62	104.92	104.64	106.26	105.51	106.26	105.95	105.31	104.78	105.24	105.99	107	106.61	106.42
105.21	106.35	106.93	105.38	106.38	105.04	106.28	105.68	106.81	106.52	105.9	105.73	106.93	106.93	107.12	104.62	104.31	104.82	105.72	106.22	106.56	106.13	104.41	107.01	104.43	105.15	104.72	106.51	105.5	106.58	105.88	104.82	103.94	105.29	103.85	105.88	105.73	105.42	105.29	106.06	104.8	106.08	106.22	106.79	106.46	106.85	106.25	105.3	105.79	104.71
104.76	105.67	106.26	105.94	106.97	104.38	103.88	106	105.65	107.11	105.84	104.62	105.35	104.95	105.56	105.02	104.38	106.41	106.11	105.56	104.6	106.47	106.16	104.55	107.05	105.66	105.1	106.16	107.35	105.43	106.17	106.14	104.15	107.03	106.41	105.46	104.46	104.86	104.99	105.47	104.71	105.4	105.09	105.23	105.27	106.49	106.09	104.25	106	104.55
109.5	109.25	108.51	106.43	106.82	108.33	108.97	109.01	108.69	107.33	106.89	108.65	108.52	108.7	107.96	109.2	108.29	110.38	108.12	108.28	109.08	109.54	106.63	106.07	108.07	107.61	110.15	108.38	109.53	109.15	108.36	108.78	108.86	108.02	109.07	107.98	109.46	107.94	107.39	108.33	108.51	108.34	106.64	107.4	109.31	108.48	105.86	107.79	109.44	109.94
106.08	105.96	106.62	107.96	106.14	106.74	106.14	106.1	104.89	104.81	106.28	106.95	105.54	107.02	105.76	106.91	104.82	106.66	105.89	107.77	106.5	106.72	106.21	105.95	105.57	104.64	108.07	106.38	105.79	105.9	107.3	106.53	107.62	106.11	106.22	106.39	107.47	106.63	105.67	107.25	106.34	108.22	107.28	106.41	106.97	105.7	105.96	107.12	106.41	108.61
107.81	105.99	109.19	107.73	109.32	106.78	107.17	108.57	108.31	108.29	108.98	107.63	108.6	105.35	106.68	109.26	106.66	108.56	107.15	106.01	109.29	107.94	106.2	109.19	107.65	108.42	109.38	107.14	108.24	109.18	107.91	106.46	108.27	109.15	107.47	106.97	108.73	106.77	107.42	106.26	107.09	107.82	109.76	108.53	107.41	107.09	107.75	107.66	109.56	107.22
105.63	106.43	106.34	105.71	107.02	105.93	108.22	106.15	105.86	106.79	107.96	105.41	106.23	106.86	106.45	106.8	105.75	107.26	106.14	106.26	107.03	106.51	107.51	105.78	106.71	106.4	106.05	105.88	107.15	106.44	106.05	106	107.35	108.45	107.01	106.15	106.86	105.9	105.62	107.32	106.68	104.28	106.95	105.68	106.47	106.87	107.24	106.33	106.21	106.66
107.09	108.85	109.27	107.51	106.95	108.27	108	108.41	109.21	108.59	106.76	107.56	106.33	109.78	107.95	107.55	108.94	107.29	107.78	108.32	108.66	108.24	109.03	107.92	109	107.3	108.75	107.57	108.13	108.48	108.33	107.55	107.23	106.19	109.18	107.29	108.46	109.54	108.44	108.86	108.52	109.04	108.59	109.52	108.91	108.54	107.92	106.32	106.29	109.27
107.57	108.02	108.37	106.62	108.2	109.49	107.02	108.5	107.01	107.5	109.69	106.28	109.06	107.6	106.64	108.09	108.49	105.08	107.36	106.48	110.15	108.32	107.99	106.84	107.32	108.07	107.63	107.08	107.51	108.01	108.29	108.56	107.95	106.95	106.43	108.84	106.26	109.03	108.31	106.95	107.66	106.81	106.98	108.66	109.6	107.46	108.93	107.93	108.48	108.16
99.584	97.99	98.477	98.135	98.91	98.947	99.118	98.264	99.437	97.498	96.131	98.829	99.236	97.221	98.615	98.84	99.282	99.465	99.197	99.131	98.319	99.709	98.555	99.966	98.006	99.934	98.266	98.757	97.033	98.305	99.764	98.587	99.19	99.421	98.202	100.08	98.19	99.121	98.255	97.217	99.308	97.767	98.76	98.669	98.315	100.18	99.842	99.936	98.061	100.79
106.09	105.91	103.74	105.11	105.56	104.84	105.47	105.38	104.56	106.44	106.02	105.63	105.63	105.33	107.87	107.05	104.4	105.26	105.25	105.07	104.56	107.6	105.45	106.38	106.02	106.41	106.35	104.62	106.11	104.81	105.21	105.65	104.63	104.24	106.06	105.83	106.47	105.19	105.7	106.49	106.11	105.39	105.51	105.41	105.74	105.28	105.32	106.08	105.76	105.58
108.48	107	108.38	107.59	108.02	107.93	109.49	107.31	108.14	107.5	107.36	108.09	108.43	107.73	107.36	107.89	108.58	109.41	108.24	108.99	108.08	108.24	107.77	107.81	108.42	107.46	108.81	108.97	108.66	107.62	108	107.28	108.24	109.1	110	107.65	109.02	107.35	108.12	108.02	109.04	107.94	108.05	108.36	107.08	107.08	109.28	108.85	107.58	106.81
107.91	107.26	107.55	107.92	107.6	109.47	110.11	109.33	108.17	108.09	108.09	109.13	109.28	110.06	108.63	109.36	109.76	107.38	108.1	107.92	108.15	107.72	109.21	109.46	108.35	107.76	107.53	110.05	108.69	108.09	106.99	106.36	107.14	108.41	108.17	108.45	109.33	108.51	107.99	108.5	108.05	107.68	109	107.5	108.01	109.73	109.25	108.16	108.78	108.21
107.71	108.58	108.61	108.12	107.76	109.21	109.45	109.27	109.95	109.18	108.51	107.43	107.86	109.01	107.94	108.99	108.97	108.98	108.51	109.42	109	109.27	109.27	107.18	106.04	107.62	107.44	108.16	108.83	107.06	106.7	106.61	109.24	107.65	107.69	109.27	107.82	107.13	108.1	109.28	106.72	107.69	109.16	108.61	108.33	108.94	108.46	107.76	108.59	108.42
105.93	106.03	107.09	107.87	105.04	106.44	105.03	107.67	105.19	107.46	104.71	106.67	106.12	107.06	103.99	105.77	106.73	107.66	107.86	106.39	108	106.32	107.17	106.21	105.8	106.3	106.34	106.71	106.91	106.14	106.93	106.03	105.97	106.31	105.45	105.19	106.19	107.58	106.6	105.26	104.89	106.18	105.67	105.86	106.97	105.93	105.19	106.72	105.19	107.35
106.74	104.52	104.71	107.52	104.37	104.56	106.48	106.1	104.82	105.76	104.11	105.46	105.2	105.65	105.21	105.44	105.85	103.72	106.16	105.46	105.54	105.43	105.94	104.98	104.39	105.06	106.03	105.78	105.31	105.53	105.95	105.06	106.44	105.81	105.94	106.04	106.23	106.36	105.7	105.42	106.01	105.4	106.32	105.62	107.05	106.67	105.65	105.4	105.68	104.88
107.37	105.49	106.36	104.84	104.07	104.35	106.18	105.47	106.4	106.88	107.73	107.01	105.87	105.2	106.44	107.62	106.42	105.92	106.69	104.42	104.24	107.05	106.26	106.42	105.27	105.41	105.75	104.97	104.92	104.72	105.53	104.72	106.07	107.77	106.03	105.55	106.25	105.21	106.1	105.66	106.95	105.74	104.95	106.29	105.44	104.93	104.59	105.07	104.42	104.57
108.19	109.39	108.37	108.05	108.62	109.08	109.19	107.65	107.6	108.22	109.72	109.54	107.76	107.6	108.83	107.74	108.29	108.5	108.79	108.22	109.75	109.14	107.53	108.74	107.67	109.09	107.66	108.62	108.62	108.89	108.36	107.89	107.06	107.36	108.51	109.79	107.44	107.75	107.29	109.6	107.4	109.47	109.18	107.79	109.24	108.15	107.89	108.75	107.2	106.97
108.2	106.85	108.47	108.04	109.23	107.64	108.43	108.21	109.38	109.34	107.92	110.13	108.81	108.26	109.31	107.95	108.28	106.82	108.44	108.65	107.96	108.97	106.73	107.34	108.34	108.58	107.74	108.01	107.3	109.24	107	107.8	109.11	108.96	109.68	108.92	109.37	108.46	108.46	109.77	108.3	108.87	109.22	108.24	108.12	108.97	107.31	107.49	109.53	108.84
109.3	109.27	107.46	108.39	108.09	108.16	108.6	107.85	110.43	106.34	107.31	108	109.61	108.86	109.14	107.78	109.25	108.02	108.62	107.82	108.24	108.39	108.42	108.84	107.99	108.41	110.02	107.56	110.13	109.25	109.56	109.06	107.7	109.45	108.93	107.58	108.78	108.23	108.76	108.69	107.9	109.07	110.69	108.3	108.49	109.89	107.66	108.89	107.9	108.61
103.16	103.33	101.84	103.84	103.7	102.21	102.62	103.46	102.99	101.99	103.91	102.98	102.88	102.94	105.36	104.84	101.92	101.72	103.03	104.16	101.94	103.18	102.36	101.69	102.71	102.78	102.11	102.06	102.07	101.58	101.63	103.37	103.22	102.25	102.82	101.85	101.71	103.28	102.25	103.2	102.24	102.58	102.05	104	101.89	102.58	101.78	103.01	103.1	102.51
106.96	105.43	104.84	105.71	105.46	104.72	105.66	105.61	106.36	105.3	104.27	105.19	106.73	105.28	106.4	104.54	105.87	105.64	105.92	104.65	104.81	104.47	105.67	105.16	105.14	105.3	104.29	106.22	107.69	107.35	107.25	104.88	106.06	103.83	106.22	105.06	106.5	105.5	105.01	105.51	105.72	104.89	105.84	105.24	104.38	106.11	106.21	104.81	105.3	104.35
107.05	108.36	107.04	107.9	108.38	107.72	106.76	107.7	110.01	107.09	108.08	107.1	107.09	107.06	106.9	108.35	107.48	108.59	108.53	107.82	107.37	106.54	108.01	107.78	107.49	107.87	108.77	108.51	107.83	107.75	108.06	107.8	107.83	106.75	109.47	108.93	106.75	106.5	107.34	109.1	108.82	107.11	109.03	108.82	107.51	108.29	107.73	107.31	107.18	107.32
106.2	105.45	103.52	105.45	104.93	105.92	106.1	106.46	106.48	104.64	105.82	106.05	106.1	106.24	107.06	105.44	105.12	105.15	105.35	105.96	105.38	105.4	104.97	104.14	105.04	105.74	105.54	106.32	106.49	106.17	104.16	107.39	105.56	106.05	105.02	105.62	105.83	105.26	106.8	104.75	105.37	106.43	104.92	105.43	105.24	106.33	105.8	105.4	104.98	104.87
107.07	106.41	105.64	107.15	107.35	107.27	106.53	107.82	107.83	107.47	107.76	106.86	107.62	107.75	106.34	106.99	109.8	107.15	108.94	110.06	107.24	106.14	109.05	109.57	106.59	108.33	106.66	108.44	107.7	107.96	106.08	107.73	108.1	107.79	107.9	108.73	106.69	106.98	106.12	108.07	107.89	105.49	107.43	106	106.89	108.2	109.02	107.49	107.01	108.67
98.414	98.625	97.125	98.366	99.89	99.422	99.19	100.39	97.864	97.655	98.973	98.221	99.632	99.374	99.524	97.835	97.817	98.724	98.759	99.712	97.308	98.587	99.702	99.588	97.542	98.069	97.866	98.656	97.785	100.34	100.27	98.303	99.126	98.33	98.051	98.036	98.814	97.75	100.03	98.83	98.598	99.622	99.063	98.644	98.022	98.915	99.255	99.391	100.24	99.186
108.19	108.4	108.17	107.04	107.29	107.33	108.08	106.03	108.77	108.57	107.03	108.54	107.2	106.28	108.25	108.31	107.44	107.11	108.26	107.41	108.5	109.03	108.14	108.08	107.66	105.11	109.33	108.48	107.72	108.75	109.13	109.03	108.72	108.06	107.56	107.09	107.29	108.56	108.12	106.61	109.36	109.71	108.69	107.63	107.72	108.87	107.95	108.75	108.54	108.6
101.38	100.58	99.875	100.74	100.89	99.222	99.956	99.413	101.45	100.33	100.33	101.26	99.547	100.84	101.08	100.4	101.33	100.26	100.8	101.57	100.37	100.52	100.29	101.04	99.418	100.13	100.01	100.16	101.24	100.98	99.629	99.906	100.76	100.02	99.383	99.062	99.67	99.276	100.87	98.801	101.38	100.72	99.759	101.45	99.653	101.19	98.796	99.01	99.106	100.84
104.96	104.44	106.28	106.83	105.31	105.14	106.98	104.45	106.52	107.2	106.81	106.83	105.7	104.88	105.6	107.15	105.49	105.25	106.11	106.14	104.4	105.34	106.14	104.72	106.66	105.2	105.86	104.67	105.67	104.71	104.52	106.71	105.5	104.92	106.53	106.34	104.51	105.78	105.66	106.35	105.51	105.91	105.38	106.94	106.25	107.36	104.77	105.98	106.06	106.11
104.73	104.94	107.16	105.75	106.06	105.1	106.19	105.09	105.08	106.52	104.21	105.73	106.17	105.39	105.61	105.78	105.25	106.7	105.17	105.75	106.48	105.53	104.4	103.8	107.44	105.53	106.55	105.3	105.09	105.03	106.9	105.06	106.4	106.09	103.86	104.86	105.31	106.69	105.57	106.47	106.28	104.48	105.44	105.38	104.21	105.82	105.25	104.5	105.84	104.61
108.42	108.82	109.43	108.91	108.68	107.19	107.36	107.69	108.42	107.44	110.03	107.75	107.83	108.32	107.15	106.26	109.25	108.74	108.3	109.29	107.9	108.86	109.84	108.26	106.77	108.29	108.42	108.18	108.22	108.61	108.62	107.21	107.44	107.66	109.19	108.75	109.85	108.85	107.89	109.14	109.27	109.36	108.82	109.23	107.61	107.72	109.6	108.46	108.29	108.63
107.36	106.72	106.78	104.84	107.49	107.09	107.52	106.49	106.21	106.25	106.9	104.87	108.02	107.3	106.13	107.13	107.87	106.65	106.54	106.81	105.63	106.52	105.84	106.23	106.65	105.77	106.77	105.5	106.21	105.92	107.48	106.77	106.24	107.7	106.69	105.55	104.77	105.76	105	106.15	106.37	106.52	106.61	104.64	106.33	106.59	106.73	107.56	106.58	105.92
101.28	100.94	100.74	101	100.52	100.92	101.9	100.48	101.88	100.77	99.658	102.01	99.911	101.81	100.42	100.56	99.428	100.9	99.96	101.88	99.755	101.01	99.243	100.91	100.03	100.68	100.61	100.66	101.67	99.479	100.88	102.07	101.64	99.824	101.55	99.247	100.72	99.819	101.29	99.909	101.63	101.6	99.418	101.51	101.63	100.34	100.11	100.65	100.9	102.18
108.31	108.53	109.55	108.73	109.74	108.15	107.29	110.13	109.08	107.73	108.97	108.63	109.28	109.79	108.18	108.34	109.06	109.7	107.99	107.85	106.97	108.21	108.93	108.94	109.62	108	108.42	108.32	108.25	108.35	108.55	108.67	108.03	106.95	108.85	108.08	107.91	110.21	107.77	107.69	109.81	109.57	109.36	107.85	109.24	109.42	107.29	109.06	106.87	108.07
109.27	108.31	108.21	106.83	107.15	107.61	108.19	109.41	110.63	107.65	108.08	109.08	108.01	106.78	109.15	107.64	108.07	109.52	108.63	109.36	108.26	107.12	105.89	106.98	107.9	108.71	107.51	109.08	107.91	106.94	107.29	107.24	108.12	107.66	106.29	106.73	108.39	107.53	108.46	106.52	107.42	109.15	107.87	107.78	107.86	107.15	108.18	107.5	108.59	106.57
105.44	105.24	104.56	104.74	104.77	105.38	105.27	104.51	105.4	105.68	103.8	107.47	106.03	104.63	107.05	105.6	106.24	104.76	105.35	105.07	105.95	105.11	105.47	105.31	105.73	105.01	107	106.93	105.44	105.8	104.77	104.66	105.24	105.87	106.44	104.52	104.75	106.19	105.48	105.56	105.31	105.64	105.75	104.68	106.95	105.82	106.22	106.36	105.29	106.08
107.29	108.2	108.02	109.03	107.01	107.33	107.17	108.44	108.24	108.36	108.96	108.96	108.87	106.21	109.19	109.18	106.34	109.12	108.51	109.23	107.69	108.11	107.12	108.79	108.98	109.24	110.84	107.9	107.51	109.09	108.24	108.28	108.79	108.21	109.55	108.14	107.89	108.73	107.83	108.01	109.53	108.22	108.41	107.99	108.07	109.72	108.74	106.58	107.31	107.89
99.241	100.51	100.03	99.898	100.27	102	99.791	102.09	99.202	99.978	99.96	101.78	102.6	100.15	99.482	98.718	100.84	100.15	102.43	99.96	101.49	100.29	100.02	100.05	99.94	100.92	99.307	101.09	99.174	100.08	100.99	99.006	100.12	100.19	101.23	100.28	100.84	100.13	100.1	100.39	101.13	101.99	99.727	100.78	100.57	100.1	100.89	97.726	100.39	99.343
99.824	101.49	100.17	100.82	101.36	99.755	101.18	100.67	101.41	101.29	101.98	101.76	100.41	99.887	100.68	99.866	102.46	100.72	99.32	101.84	98.741	99.476	99.809	100.05	100.01	102.43	101.8	100.5	100.97	100.34	99.852	99.473	100.56	100.83	101.26	100.34	102.2	101.47	99.316	100.49	100.06	100.95	102.02	101.21	99.825	100.45	99.795	100.31	100.6	100.6
106.89	107.65	107.01	108.32	107.91	108.78	106.5	107.78	109.16	108.48	107.81	107.94	107.44	107.4	107.54	107.57	107.2	108.55	106.65	107.82	107.01	107.2	109.21	107.72	108.54	107.9	108.35	107.9	108.18	108.11	107.68	107.62	107.42	107.73	108.51	107.75	107.99	107.28	106.96	106.91	108.78	107.14	108.48	107.51	107.28	108.56	108.47	108.88	107.51	108.15
97.966	99.369	99.296	97.988	99.032	99.925	100.47	97.768	99.617	99.351	100.2	99.228	99.643	99.769	100.46	97.407	98.336	99.471	99.96	99.069	99.329	97.845	97.357	96.253	100.36	98.44	98.154	98.221	99.323	99.129	99.35	98.665	99.695	100.15	98.758	98.211	99.237	98.516	98.519	98.147	98.663	98.931	98.986	98.674	98.728	100.5	98.877	98.459	99.201	97.796
110.71	109.66	108.94	110.54	110.22	112.12	111.22	110.48	110.6	108.79	110.2	110.84	110.59	110.11	110.54	110.48	112.77	111.33	110.5	108.19	110.23	110.82	110.51	111.06	111.63	110.17	110.47	109.37	111.15	110.32	109.86	111.81	109.81	110.82	109.33	111.04	110.74	109.12	110.1	110.32	109.87	110.63	109.95	109.62	109.23	111.01	111.44	110.94	110.83	110.56
109.9	109.09	109.23	108.08	107.07	106.88	108.06	106.63	108.82	108.46	110.02	107.95	109.24	108.66	108.59	108.7	108.42	108.6	109.25	107.37	108.36	109.46	109.21	107.93	108.89	107.75	107.93	108.03	110.47	109.01	108.87	109.26	107.96	108.92	108.1	108.24	108.72	107.26	110.08	108.51	107.87	108.09	107.72	108.41	108.18	107.08	107.6	108.88	107.94	109.31
106.14	106.45	106.6	107.27	107.08	105.07	106.57	106.02	105.04	107.84	105.82	106.72	104.78	105.14	106.4	106.41	105.62	104.84	106.26	105.51	105.05	108.21	106.73	106.94	107.3	106.18	105.12	103.81	105.09	106.41	104.59	106.83	106.63	106.29	105.39	105.36	106.51	106.06	104.94	106.17	106.2	105.2	105.46	105.97	105.64	105.89	106.18	105.68	106.12	104.49
106.17	105.44	105.59	107.05	106.42	106.94	105.81	103.84	103.9	104.97	104.41	106.37	105.73	104.79	106.76	106.77	104.21	106.01	105.47	104.35	105.14	105.18	104.69	105.69	104.58	104.97	105.01	104.32	106.86	105.07	107.09	106.57	104.08	106.17	104.33	104.81	106.05	106.03	105.89	106.35	106.29	107.03	105.15	104.8	104.55	104.38	107.05	105.67	106.18	104.11
97.127	97.486	96.83	99.334	98.699	99.386	98.916	97.325	98.553	97.763	97.628	97.611	98.037	97.841	97.301	99.345	97.149	98.521	96.548	97.373	100.29	98.819	98.424	98.511	97.193	99.059	97.605	98.823	98.098	95.955	98.472	98.073	96.667	98.003	99.724	96.454	98.508	97.437	97.807	97.98	100.35	99.944	98.636	98.117	98.224	98.327	98.51	98.475	97.575	97.631
108.67	108.28	107.51	108.66	109.02	109.51	108.92	107.65	107.72	109.82	109.05	107.71	107.8	109.58	108.07	109.03	107.5	108.56	109.03	108.09	107.91	109.68	107.22	107.86	109.05	108.05	108.83	109.01	108.23	107.95	108.02	107.78	108.86	107.3	109.91	108.76	106.81	109.13	108.32	108.59	106.96	107.6	108.22	108.87	106.88	108.06	109.09	108.83	108.72	108.9
109.15	107.61	106.24	106.94	109.28	108.22	108.06	107.66	107.8	107.1	108.79	107.69	108.22	107.3	108.89	108.76	110.28	108.37	107.24	108.68	107.69	108.21	108.86	108.31	108.81	107.43	109.63	108.94	107.64	109.73	106.21	108.16	108.26	108.76	107.3	107.56	106.12	107.58	109	108.9	106.55	107.35	107.19	107.89	107.9	107.34	107.7	108.22	108.95	107.19
107.02	106.59	106.61	107.83	107.02	106.05	106.04	107.29	107.27	106.69	106.77	107.68	107.75	106.38	105.69	107.7	107.39	108.34	107.21	108.59	106.03	106.79	106.88	105.75	108.53	106.32	107.15	107.69	106.13	107.31	106.25	107.27	106.47	106.49	107.47	106.48	105.7	106.64	106.31	106.71	106.72	108.14	107.68	109.06	106.48	106.73	106.69	107.02	106.12	107.05
104.56	105.89	105.49	104.25	106.78	106.64	106.57	105.29	107.19	104.97	104.65	104.41	103.23	105.45	104.96	104.23	106.82	105.11	104.92	106.25	105.28	104.92	105.78	104.8	105.4	107.76	105.76	105.09	106.12	105.09	104.28	106.52	106.58	105.54	105.74	104.3	104.94	104.5	106.52	105.37	106.78	105.49	105.47	107.1	105.48	105.94	106.06	104.99	105.82	102.96
99.585	100.14	100.04	99.266	99.668	99.804	99.876	100.77	99.743	101.32	99.996	98.964	100.18	100.21	101.08	102.19	99.917	99.213	101.2	99.703	100.73	101.09	100.76	100.47	99.428	101.52	101.55	99.083	99.418	99.729	100.14	99.33	100.35	101.34	99.444	99.985	101.82	99.598	101.16	99.045	99.936	101.43	99.289	99.496	99.56	98.922	101.29	98.611	99.457	99.666
108.3	108.46	107.94	109.27	106.04	108.11	107.85	107.48	108.85	107.6	109.1	108.92	108.31	107.96	107.11	108.11	108.68	108.67	109.72	109.26	106.71	107.26	109.71	107.02	109.71	108.47	108.98	107.21	107	107.86	107.4	108.29	109.49	110.12	107.75	109.62	107.17	108.16	107.57	107.8	108.71	107.51	108.94	108.81	107.96	108.81	107.76	107.57	109.06	108
109.21	107.88	107.69	107.64	106.64	107.76	108.81	106.85	106.73	108.53	110.56	107.26	108.02	108.24	107.1	107.71	109.12	108.1	107.97	107.98	109.35	107.23	108.37	106.67	109.62	106.96	108.37	108.88	107.51	107.09	107.72	107.88	106.95	108.79	107.7	108.81	109.06	108.18	108.04	108.47	109.52	108.21	109.27	107.25	106.4	108.37	110.24	107.08	108.41	108.55
105.13	105.34	104.04	105.49	105.83	104.56	106.07	106.24	104.73	104.82	107.18	105.23	104.67	104.7	106.71	105.41	104.97	107.08	105.24	106.79	106.05	107.47	106.97	105.72	105.53	104.9	105.58	105.52	106.89	106.87	105.41	106.18	106.57	105.74	105.75	105.37	105.72	104.29	106.82	105.44	104.42	107	104.27	105.42	104.55	106.11	106.55	103.83	105.3	105.04
108.83	106.96	107.13	108.79	108.54	106.95	109.47	107.38	108.22	108.99	107.37	108.07	108.2	108.4	107.43	107.93	108.76	110	107.95	107.29	108.16	108.48	106.93	107.78	109.03	108.76	107.73	107.99	108.27	106.95	108.92	108.02	109.57	107.69	107.31	107.36	108.86	107.04	107.37	109.88	109.47	108.52	110.15	109.03	108.38	108.34	107.78	108.26	108.5	107.39
106.65	106.08	105.33	105.52	103.47	106.41	104.91	106.49	105.18	105.84	105.7	105.52	104.63	105.66	107.37	106.78	104.66	105.44	106.74	106.64	105.52	105.07	104.42	104.9	105.02	104.73	105.72	105.43	106.42	105.34	106.67	107.22	105	106.23	103.89	106.17	104.15	107.11	106.38	105.41	104.38	104.41	105.26	105.55	106.51	106.41	106.03	104.41	106.65	104.98
105.4	105.29	104.42	103.82	105.53	106.47	105.39	105.01	107.5	106.23	106.5	105.49	105.39	104.37	105.17	104.76	105.48	104.87	104.51	104.96	107.35	105.81	105.24	107.14	105.97	106.62	105.12	106.77	105.71	105.16	104.63	105.3	104.99	106.62	106.37	106.28	104.62	104.28	105.96	106.51	106.5	105.54	104.73	105.74	105.92	105.73	105.81	105.98	105.84	105.82
105.67	106.73	105.22	103.94	106.35	104.53	106.28	106.68	107.1	105.83	105.3	105.48	106.23	105.07	104.43	103.98	105.9	103.69	106.35	107.29	106.21	105.65	105.2	106.26	105.39	105.62	106.06	104.32	105.03	106.15	106.47	107.17	105.34	104.87	106.99	105.48	104.28	104.11	105.57	106.3	107.23	105.02	104.12	106.43	106.29	105.64	104.51	105.98	104.69	103.19
105.43	107.07	106.44	105.12	106.78	106.71	106.68	107.46	106.44	105.45	106.85	106.92	107.5	106.69	106.08	107.42	105.99	105.9	106.76	106.5	108.28	104.15	106.81	106.7	107.96	107.35	105.68	106.35	106.53	107	107.78	106.84	105.18	107.34	106.34	107.09	106.19	106.36	107.25	105.95	105.72	107.29	107.65	105.67	107.79	105.15	107	106.6	105.33	106.81
104.86	105.65	105.41	106.23	106.63	107.32	105.1	105.7	105.83	106.99	103.86	106.99	105.89	106.87	105.21	105.71	105.57	104.94	105.33	105.89	105.49	104.84	104.73	105.92	105.84	104.26	105.87	105.98	106.4	107.04	105.95	107.05	106.67	107.02	105.83	104.71	105.14	107.57	106.34	105.2	105.23	104.73	106.08	106.73	106.3	104.57	103.73	105	107.2	105.62
107.54	106.7	108.11	108.65	107.13	108.84	106.04	107.33	108.71	109.02	109.59	107.68	106.71	106.43	108.11	108.68	107.81	108.09	107.41	108.56	106.75	107.41	108.47	107.5	108.08	107.78	107.25	107.09	106.79	107.15	109.3	108.63	107.22	107.05	105.34	107.79	106.31	108.32	108.67	107.9	108.52	108.08	107.14	107.02	107.77	107.05	108.56	107.87	106.99	109.67
104.12	104.6	106.28	105.24	105.37	105.46	104.99	106.6	107.12	107.62	104.06	105.9	107.03	103.84	105.25	105.44	104.16	105.78	105.48	105.51	106.12	105.24	106.35	104.94	103.63	106.46	107.38	104.67	106.4	105.05	104.93	104.76	105.92	104.8	103.72	105.69	105.35	105.88	106.39	105.98	106.81	105.66	105.4	105.08	105.62	103.98	105.59	105.83	105.44	105.09
104.64	105.29	105.71	107.44	106.2	105.87	104.96	104.6	104.8	106.88	105.26	104.03	105.58	106.83	105.29	106.58	106.45	104.46	104.91	105.87	105.51	106.91	105.81	104.17	105.87	106.26	106.11	104.59	106.37	104.94	105.65	105.31	105.64	106.39	106.5	106.61	105.62	104.93	103.91	104.71	106.42	106.05	105.78	106.53	105.76	106.43	105.72	104.93	104.09	106.95
106.88	105.57	106.25	106.83	106.78	105.5	106.18	106.77	105.34	105.27	107.17	106.89	105.72	106.62	105.02	106.97	107.15	108.18	105.66	106.68	106.2	106.48	106.21	105.35	107.18	106.29	106.72	105.45	106.47	105.7	107.5	105.18	105.24	106.64	105.56	106.36	106.04	104.22	106.65	106.64	105.82	106.92	107.55	107.54	107.69	106.3	106.07	104.18	106.4	104.53
110.08	109.27	110.07	108.55	110.13	110.84	110.9	109.19	109.32	110.63	111.47	110.29	110.37	111.2	111.65	109.34	110.59	111.57	111.01	110.58	111.3	110.79	110.18	110.39	110.65	110.56	111.29	111.64	111.28	109.05	109.51	109.73	109.92	109.7	110.76	109.99	110.37	110.19	111.59	109.96	111.11	110.81	111.77	108.31	111.92	111.17	112.34	110.06	110.34	109.4
104.22	105.7	106.24	106.45	105.8	106.73	105.62	106.25	105.52	106.13	106.75	105.43	107.4	106.17	106.52	105.45	105.13	105.26	105.12	104.42	106.95	106.56	106.27	105.12	106.37	105.75	106.16	104.56	104.85	105.55	105.66	105.88	105.48	106.9	105.44	105.19	104.54	104.2	106.2	104.45	107.52	106.58	105.11	106.79	106.22	103.73	106.43	107.21	104.81	106.17
110.56	111.36	110.99	110.89	111.04	109.11	107.96	110.84	109.24	109.41	110.12	110.47	110.83	108.99	110.41	110.7	110.1	110.89	110.62	109.08	110.74	111.36	110.76	111.07	111.17	110.06	109.26	110.54	111.98	108.87	110.02	109.34	109.99	111.87	110.09	112.37	110.68	110.48	110.8	110.49	111.79	111.04	112.21	111.93	110.95	109.34	109.89	111.86	111.39	112.61
[truncated: 300 more rows]
[truncated: 150 more columns]
