# Supplementary material for: Genetic dissection of main and epistatic effects of QTL based on augmented triple test cross design
Source: PLoS One. 2017 Dec 14;12(12):e0189054. doi: 10.1371/journal.pone.0189054 (PMC5730204; doi:10.1371/journal.pone.0189054)
Supplement: S10 Supporting Information — (ZIP) [file pone.0189054.s010.zip › z6_1450_0.8_5.csv]

110.02	108.83	107.24	108.6	109.32	108.47	108.15	111.31	107.85	108.82	107.48	109.71	108.86	109.62	108.66	107.81	109.51	109.46	106.65	108.24	109.63	108.1	109.15	108.49	107.77	106.57	110.02	109.91	107.71	109.1	107.54	106.58	109.52	107.45	109.83	109.25	108.98	108.47	107.21	109.39	108.39	109.01	108.98	107.87	108.91	110.02	108.08	108.38	109.58	110.42
97.378	99.208	99.59	97.785	98.345	100.14	98.351	100.29	99.389	96.356	101.34	99.522	97.541	99.09	99.337	97.937	100.61	101.78	98.116	99.495	97.032	98.759	97.643	99.929	99.987	98.467	97.81	97.248	99.08	97.678	97.583	98.264	99.479	99.318	96.842	96.668	98.944	98.528	101.55	99.004	101.47	97.247	97.275	96.631	99.413	97.043	100.35	100.59	96.59	99.344
110.8	109.26	109.18	110.82	110.43	109.78	112.38	109.69	110	111.14	110.85	110.12	111.52	112.07	110.55	111.71	108.65	112.3	108.96	110.93	110.22	111.54	108.45	111.33	110.76	108.29	110.14	113.29	109.77	110.26	111.64	110.31	111.02	112.62	111.16	110.71	108.31	112.13	111.12	111.98	112.58	112.32	109.5	109.91	111.36	110.12	108.47	109.87	107.93	108.98
105.3	106.8	104.8	105.35	105.18	104.18	103.57	106.49	107.72	105.2	107.15	105.55	106.31	105.49	104.68	104.88	106.6	105.35	104.89	104.83	103.48	105.74	103.69	104.58	105.15	104.55	105.86	106.78	106.97	106.11	106.89	106.31	106.49	105.62	103.04	105.15	107.11	106.32	106.35	105.84	105.89	104.97	103.36	105.6	107.18	107.04	105.97	105.93	104.35	105.12
96.475	98.413	96.517	99.716	98.712	98.563	97.373	99.936	96.985	97.722	95.972	98.723	96.587	97.43	95.889	97.357	96.921	97.157	98.305	98.7	97.507	97.539	98.701	97.875	97.821	96.969	97.075	101.01	97.701	97.004	99.451	99.605	98.523	97.257	97.977	99.279	97.447	98.133	97.434	100.04	102.07	97.915	97.538	96.374	96.745	97.177	99.019	97.029	97.752	98.435
98.998	98.424	98.081	97.937	96.517	100.86	97.711	97.219	99.78	99.005	98.209	98.218	98.609	99.284	99.114	97.53	99.061	98.329	99.287	98.225	97.325	97.411	99.291	97.984	98.913	98.539	96.999	98.147	99.871	99.006	99.232	97.291	98.845	96.076	97.438	98.605	95.09	98.713	97.459	97.646	97.534	99.247	100.15	97.408	97.077	96.835	98.065	98.465	95.411	98.429
108.64	108.75	107.95	109.78	106.71	107.78	108.03	107.23	108.29	107.45	106.63	108.44	108.56	106.56	106.61	108.73	107.83	106.64	110.05	110.4	109.38	107.08	105.26	108.23	107.9	108.47	106.88	107.36	106.36	109.25	108.7	108.43	107.65	106.95	107.51	108.14	106.82	108.44	110.66	109.37	109	105.25	106.35	108.57	107.76	108.59	109.1	107.95	107.68	106.36
100.69	102.3	101.08	100.54	102.45	101.76	98.878	100.46	101.09	100.27	102.11	102.29	102.28	100.23	102.87	100.72	102.7	101.16	100.78	101.31	99.794	102.04	102.31	99.346	99.847	101.51	101.15	102.06	100.76	102.42	100.53	102.45	100.83	99.957	100.71	99.668	101.19	100.76	98.84	101.06	102.85	101.84	101.35	99.88	99.803	102.63	100.64	100.76	100.93	101.06
106.27	106.91	105.53	102.77	107.58	105.51	106.13	105.98	105.43	105.28	105.99	105.07	106.94	104.44	105.93	107.74	105.99	105.47	106.08	107.97	104.97	106.05	105.9	104.59	107.84	105.85	104.79	103.62	105.02	106.28	105.67	103.1	107.01	105.24	105.02	103.27	105.91	104.42	104.84	106.43	104.82	107.18	106.47	103.43	103.22	105.07	105.03	106.44	106.78	105.22
99.355	97.522	99.891	99.918	96.874	97.532	98.498	99.813	97.407	98.377	96.612	99.498	99.344	97.952	97	99.336	97.669	96.732	98.263	98.426	98.559	97.169	98.355	96.143	96.902	100.09	95.699	97.185	96.555	95.336	97.406	98.077	99.661	97.487	97.34	97.038	97.479	96.365	99.322	97.632	98.62	102.11	98.982	98.104	98.735	97.717	96.744	98.474	96.749	98.992
107.27	109.49	107.92	106.69	108.38	108.2	109.51	107.93	107.28	108.92	106.84	106.27	109.32	107.44	108.21	108.5	110.2	105.18	107.96	106.53	107.53	108.42	107.63	108.39	104.53	107.15	107.25	106.49	108.61	108.66	106.54	105.91	106.74	108.59	106.05	109.52	109.11	107.96	109.48	109.67	106.83	107.2	107.24	107.58	106.69	105.92	106.91	108.39	107.27	107.34
99.793	101.15	101.26	101.13	98.29	100.61	100.23	100.37	100.55	96.897	99.459	99.591	100.09	99.218	102.31	100.67	99.058	99.473	101.18	101.12	99.931	98.983	98.534	102.04	100.2	100.41	101.81	98.83	99.922	99.331	101.37	98.927	100.83	99.142	100.61	103.23	100.61	100.13	100.32	100.1	100.23	101.31	100.27	98.648	99.984	100.8	99.936	101.45	99.958	100.97
107.87	105.9	109.02	108.44	110.72	107.52	107.76	107.61	108.84	106.94	108.65	109.9	108.61	108.84	108.23	108.61	106.56	107.86	106.69	107.51	107.93	108.37	107.37	107.4	109.35	108.41	107.87	107.88	108.24	106.76	105.64	107.01	108.76	107.09	106.15	107.33	107.01	105.57	107.21	106.87	108.35	108.72	106.6	106.43	106.45	107.92	108.12	107.61	107.95	106.55
107.14	105.32	107.22	104.95	106.43	108.24	106.63	108.07	107.45	105.24	105.2	106.86	109.32	105.56	105.32	106.49	106.52	106.55	104.03	108.88	103.71	105.67	105.55	106.44	106.06	107.72	105.1	106.94	108.1	106.02	105.06	106.78	106.78	104.44	105.82	106.25	106.32	106.31	107.87	106.52	106.66	105.75	109.46	106.12	107.08	106.12	105.22	107.22	105.9	107.67
98.174	98.609	98.228	98.604	98.011	96.9	98.49	98.411	100.28	99.578	99.337	97.339	100.3	100.42	97.127	99.887	100.15	99.827	99.803	99.298	98.189	99.662	98.563	99.759	100.58	97.615	97.513	98.545	97.236	98.081	98.949	99.967	97.195	98.618	97.564	99.643	97.32	100.47	99.476	98.137	97.416	97.424	98.863	98.111	99.742	99.629	98.336	99.254	100.62	99.154
107.36	107.61	105.85	107.02	105.18	103.98	103.94	102.52	104.17	105.59	107.01	106.56	104.96	105.4	106.93	106.96	104.61	106.74	105.25	107.4	107.25	105.46	103.28	105.55	106.02	106.12	106.41	104.61	105.88	105.88	103.31	106.28	104.63	105.32	106.06	106.78	105.14	106.4	106	105.28	105.38	105.29	107.95	104.5	105.06	106.35	104.44	106.37	107.55	105.61
107.61	106.77	107.65	109.24	109.31	108.89	108.87	107.65	107.77	106.66	109.57	108.26	108.98	106.4	108.59	107.26	108.94	108.32	110.97	108.08	106.96	108.5	106.29	109.96	108.55	107.79	110.35	108.55	110.04	109.51	107.42	107.79	106.86	108.2	108.14	107.98	110.46	106.86	109.42	108.1	108.94	107.32	107.7	105.27	108.23	108.65	106.86	107.12	108.89	109.33
97.921	98.687	99.478	97.154	98.213	99.13	97.953	97.82	100.2	99.366	98.306	99.111	97.822	98.486	97.866	98.893	99.026	97.413	98.36	98.309	97.286	98.405	99.705	97.746	96.875	98.51	96.613	97.561	100.1	97.306	97.224	96.963	96.289	100.39	98.197	98.619	97.883	99.336	100.49	97.247	97.246	98.075	98.196	99.16	100.01	98.327	97.042	97.595	98.915	97.271
106.45	103.32	106.66	105.17	105.66	106.4	107.27	104.28	104.5	105.99	105.23	105.88	105.3	104.87	106.01	105.4	105.86	106.28	105.72	105.26	105.72	105.09	105.87	106.6	104.32	104.57	105.67	105.57	105.78	105.45	105.5	106.52	106.05	106.94	103.19	105.2	104.95	105.93	106.36	104.35	107.53	105.86	106.28	106.75	104.41	105.87	106.73	105.95	106.99	103.76
110.07	107.39	108.34	108.53	108.62	110.16	109.82	107.93	107.58	108.16	107.65	107.47	109.5	110.88	109.15	109.3	110.14	107.49	109.06	109.7	109.46	108.44	110.14	108.77	109.48	107.71	108.45	109.15	107.96	109.78	109.8	109.92	110.04	109.18	109.14	107.89	109.49	106.75	109.29	108.2	109.21	110.29	110.03	108.87	107.28	106.01	108.7	108.64	108.36	107.72
110.6	107.6	105.83	109.32	108.4	107.95	105.69	106.1	105.11	108.4	108.17	108.81	109.49	108.91	108.47	107.15	108.19	108.79	105.46	107.31	108.6	109.43	110.65	108.17	105.62	108.16	108.24	106.63	108	108.95	106.37	106.61	110.29	109.24	104.35	109.95	109.26	107.18	107.29	108.21	108.04	109.36	108.23	108.81	109.25	107.38	106.39	107.18	108.05	108.03
105.93	109.22	109.12	106.27	106.61	106.75	106.96	107.63	108.63	107.57	108.74	108.75	110.07	111.22	108.52	107.56	107.72	110.14	109.4	110.22	107.39	108.42	110.79	107.71	108.33	109.11	109.5	108.14	108.44	109.75	108.72	109.32	109.46	108.66	106.16	111.08	109.45	109.53	108.1	109.44	108.63	109.75	107.85	108.43	108.95	106.86	108.11	110.1	108.88	107.08
100.31	99.264	100.49	98.896	102.03	98.277	100.8	101.39	102.01	99.455	99.582	99.184	100.71	100.7	100.69	102.95	101.26	100.02	99.445	100.8	99.111	100.94	99.212	101.3	99.689	99.697	100.49	100.58	101.46	100.95	100.28	101.34	102.35	100.94	100.89	100.17	99.75	102.35	100.68	100.36	100.4	100.11	102.12	100.46	102.37	100.27	100.54	98.322	101.01	98.284
107.76	107.77	108.13	106.85	107.3	107.93	109.08	108.59	106.58	109.05	109.67	108.61	107.82	108.16	111.91	107.68	109.01	109.85	107.72	106.21	109.57	107.86	106.79	108.02	108.48	108.03	108.28	110.53	108.25	109.5	110.65	107.34	107.46	107.39	107.38	109.24	108.9	107.38	108.78	110.1	109.56	108.29	109.17	108.05	108.92	108.08	108.83	109.32	110.22	108.55
106.13	107.14	107.11	107.07	107.22	106.25	107.02	106.79	105.13	107.09	105.66	107.11	104.24	106.12	106.96	108.27	107.13	104.9	107.77	106.86	106.45	105.39	107.27	104.96	107.97	107.15	107.49	107.1	107.51	105.52	107.28	105.77	103.31	105.82	104.64	106.11	106.35	107.86	105.84	106.36	104.57	106.41	106.39	109.63	108.05	105.98	106.36	105.65	107.71	107.21
104.51	107.05	106.39	106.91	105.91	104.4	105.03	104.86	106.21	104.44	106.23	105.29	107.13	105.47	105.94	106.54	104.25	104.5	106.56	108.9	106.09	107.71	105.21	104.78	106.27	104.87	106.05	106.78	106.48	106.64	107.06	104.75	104.43	105.26	105.92	106.43	107.44	106.42	106.37	103.67	103.42	104.77	104.11	105.93	105.71	104.91	104.94	105.78	105.42	108.21
108.63	108.73	108.77	109.15	107.36	107.49	108.67	109.22	108.89	108.94	106.47	107.03	108	108.04	109.71	110.39	106.42	107.25	107.47	107.19	107.23	107.59	107.33	107.22	109.91	109.78	108.18	108.52	108.08	107.42	108.06	109.29	109.62	108.85	107.81	112.36	107.8	106.68	108.28	108.49	110.47	108.84	110.06	108.53	109.74	109.62	109.91	108.07	108.34	107.13
105.36	105.66	108.26	108.2	107.26	105.85	107.72	104.71	105.8	106.4	105.54	106.7	108.65	104.39	106.86	106.81	107.37	106.53	105.75	107.18	105.81	105.35	108.06	104.99	108.1	106.92	105.56	105.67	105.7	106.77	106.69	106.64	105.32	107.33	107.01	107.96	107.08	103.63	108.06	105.64	107.12	105.42	106.47	107.01	107.34	107.37	106.25	104.74	104.81	106.66
109.05	110.57	109.44	110.86	110.77	111.99	111	109.78	110.02	110.45	110.07	110.64	110.41	110.11	108.95	112.01	109.38	109.81	110.24	111.26	109.11	111	110.46	111.85	108.94	111.13	111.52	111.65	108.35	111.46	109.32	111.26	109.43	109.62	110.08	112.08	110.73	112.06	109.08	109.56	110.04	110.04	109.79	111.28	112.57	110.31	111.16	110.52	110.46	110.5
109.29	107.27	108.82	107.71	109.04	107.82	107.82	107.73	107.69	107.3	106.47	107.31	107.99	108.32	109.43	107.4	107.66	107.17	109.88	106.07	108.51	107.55	109.4	110.34	109.98	106.68	108.49	107.24	108.88	107.94	109.48	108.44	107.31	105.87	107.86	106.29	108.21	107.74	107.57	106.24	107.99	107.92	108.72	109.29	108.73	107.29	107.52	109.96	106.86	107.41
98.875	100.6	98.174	97.834	99.21	100.72	98.568	99.861	99.604	101.2	97.951	98.809	99.206	98.792	98.696	98.792	97.37	97.812	99.228	102.01	97.279	98.291	99.217	99.332	98.283	99.908	98.011	99.364	97.766	98.253	98.916	97.296	98.466	98.379	98.343	100.04	97.869	97.622	98.416	99.325	99.141	97.261	98.785	98.774	98.265	98.892	99.821	96.53	98.557	95.789
108.97	111.9	109.9	108.31	109.37	106.7	110.4	111.83	109.56	109.07	109.82	109.07	108.67	110.67	109.4	111.55	111.54	108.86	108.9	110.55	109.77	110.37	109.08	111.63	109.92	110.26	110.93	109.68	109.24	110.8	111.83	107.8	111.58	110.1	108.7	110.52	111.39	112.01	110.89	109.68	108.44	110.92	111.04	110.3	111.07	107.87	111.38	111.46	109.32	110.83
107.85	106.53	110.15	107.39	109.19	109.93	109.55	109.51	109.29	107.58	108.82	108.36	107.12	108.72	107.47	105.57	107.15	108.96	109.03	108.14	109	109.99	108.58	108.55	107.6	107.44	108.75	107.47	107.12	107.9	106.89	108.17	108.12	107.71	106.33	109.51	107.78	107.05	108.5	108.23	107.76	107.28	108.49	106.5	108.93	108.43	109.14	108.81	109.26	108.28
107.22	107.5	107.49	106.65	108.82	109.41	108.13	106.05	107.16	108.91	108.93	106.07	108.62	107.49	107.79	106.99	107.31	110.37	109.69	108.66	109.04	108.33	108.72	107.09	108.27	108.07	107.51	107.77	106.98	109.35	108.39	107.26	109.22	107.1	110.41	110.12	109.75	110.67	108.85	110.82	110.1	108.96	106.62	109.33	108.52	110.47	109.8	107.73	108.19	109.24
108.89	110.34	108.94	109.94	108.64	109.63	109.07	109.36	110.93	110.49	110.04	112.47	111.93	111.53	110.49	109.94	109.86	113.07	110.84	108.8	108.82	108.22	109.74	111.28	112.87	109.7	109.57	111.2	110.05	110.94	109.32	112.31	113.35	110.92	109.45	109.91	110.68	108.15	111.73	109.88	110.09	110.36	110.3	109.82	110.13	112.51	112.05	110.59	110.09	111.71
105.39	108.17	105.59	104.47	106.09	106.11	106.63	108.46	107.94	106.22	107.01	107.94	104.65	107.18	105.27	105.09	105.6	106.71	106.74	108.31	106.74	105.06	107.28	106.01	104.2	105.24	106.86	106	108.07	104.17	105.76	106.7	106.45	105.42	106.77	107	106.66	106.12	109.42	104.1	106.65	105.56	106.8	105.55	105.73	108.13	105.55	106.09	109.22	105.11
99.696	96.586	99.307	98.831	97.442	99.176	99.747	97.144	99.506	97.826	97.242	96.132	98.76	102.54	96.434	96.95	96.072	98.091	98.147	98.062	96.877	97.691	98.245	97.758	98.27	97.563	98.355	97.183	97.992	99.331	96.775	97.208	97.541	97.01	98.545	100.86	97.959	99.138	97.361	96.89	98.201	95.958	97.647	98.168	98.856	96.818	98.353	100.7	99.282	98.501
98.701	98.385	100.22	96.749	100.59	99.602	98.164	99.892	95.957	96.35	97.087	96.711	97.078	98.307	98.651	97.196	98.341	96.88	97.303	95.989	99.375	97.875	97.272	97.558	98.354	99.741	98.886	98.023	96.966	98.655	97.504	97.183	99.488	97.988	99.13	97.371	98.303	99.132	98.863	99.947	97.186	98.702	97.008	96.789	96.834	99.804	96.92	97.748	96.84	98.992
108.52	112.34	109.35	110.34	113.05	110.59	108.54	108.98	109.28	111.72	112.33	109.18	110.15	110.5	112.18	111.27	109.77	110.94	110.04	110.64	109.41	109.11	110.65	109.76	112.87	110.93	110.64	110.57	111.96	112.47	107.49	110.57	110.62	109.54	109.52	108.7	110.09	110.53	110.33	109.77	111.86	109.14	108.2	110.79	111.96	108.88	110.26	110.94	111.81	112.42
105.37	106.47	106.26	104.64	106.12	104.85	106.92	106.87	103.54	105.86	104.22	103.25	105.92	106.84	105.56	106.51	105.82	103.79	104.16	105.26	104.8	104.8	107.3	104.82	105.16	106.01	105.87	106.87	106.06	107.34	106.67	104.06	106.91	107.69	105.96	105.54	105.59	106.14	105.93	105.32	107.18	105.16	105.55	105.62	103.94	107.37	105.57	103.33	105.32	106.06
108.2	109.19	106.91	108.22	108.7	111.17	108.23	105.94	108.74	106.77	107.83	106.92	108.76	108.58	106.76	106.38	108.4	107.3	107.23	107	109.09	109.27	108.81	108.22	106.27	108.61	110.82	108.3	106.61	108.1	108.22	107.57	110.44	108.25	108.51	107.34	107.48	108.68	108.11	109.49	107.33	107.56	107.47	108.68	108.22	107.42	109	108.08	106.43	107.78
107.28	108.91	108.45	106.22	109.01	110.24	108.3	108.17	109.25	108.49	109.04	106.65	107.55	109.26	107.69	107.02	108.24	106.49	106.81	105.97	107.46	107.89	108.73	107.64	107.94	108.29	110.49	107.09	107.63	108.14	109.19	110.41	108.74	108.71	106.55	108.75	107.55	108.27	107.93	107.76	109.76	106.69	107.88	108.27	109.34	107.37	108.71	107.56	108.26	106.81
105.04	106.08	106.82	106.54	104.98	106.02	108.23	106.51	105.5	105.68	104.76	106.34	104.75	104.64	106.52	106.63	107.31	106.57	105.05	104.62	104.72	106.95	106.57	106.31	105.95	106.05	104.53	108.11	106.18	106.36	105.17	104.48	106.4	106.79	109	105.07	105.04	108.39	103.26	105.46	104.09	106.53	106.03	106.85	105.29	105.14	106.45	104.85	105.23	107.18
106.4	106.97	105.53	106.46	104.92	106.69	104.81	104.91	106.41	105.23	105.18	105.51	106.25	104.37	107.44	104.54	105.06	106.13	105.95	107.9	107.96	106.44	104.4	106.95	105.58	106.93	106.62	105.77	105.05	107.53	106.29	106.53	104.56	106.06	104.88	105.39	105.08	104.87	104.04	106.78	108.5	105.38	105.31	107.19	105.97	104.71	104.16	106.96	107.14	104.9
108.07	110.49	111.66	108.57	107.63	107.51	108.65	109.5	108.97	109.36	108.52	110.17	109.51	110.31	108.64	108.19	109.56	108.75	108.02	110.94	109.32	109.05	109.78	107.26	108.89	108.44	108.48	110.27	107.85	110.02	110.45	109.8	107.39	108.59	111.15	110.03	107.44	107.98	109.9	110.72	108.2	110.76	107.73	107.97	108.08	107.58	107.71	106.81	107.89	106.24
107.02	107.11	104.08	106.49	103.24	106.96	105.82	104.11	105.55	103.5	104.83	105.68	106.14	105.66	106.56	106.66	104	105.72	106.71	104.52	104.84	104.87	102.22	105.06	105.24	105.1	105.99	105.92	106.94	108.03	108.29	104.66	104.92	105.5	105.01	103.85	105.4	104.41	105.07	107.23	105.62	107.31	105.98	106.32	107.42	105.78	105.62	105.02	105.7	103.36
106.22	105.57	107.47	107.48	105.8	106.27	104.34	105.58	105.82	106.26	107.21	103.08	104.85	107.14	105.58	103.91	106.08	106.43	107.32	103.88	106.6	107.05	106.13	104.49	104.5	110.09	104.52	108.19	106.27	105.49	106.95	105.99	105.74	104.32	103.8	106.41	106.1	103.79	104.73	107.22	107.39	107.83	106.24	106.28	107.63	106.41	105.15	105.67	106.07	104.5
105.13	105.43	106.5	104.92	106.71	106.04	105.21	104.97	106.02	105.63	105.98	107.44	106.14	105.39	106.14	107.77	106.94	106.45	106.04	103.4	103.55	105.05	105.64	105.04	106.26	105.28	105.07	107.18	104.62	105.34	106.12	105.43	105.71	107.05	107.59	107.6	104.3	104.92	105.57	103.06	107.41	104.75	106.67	107.39	105.38	106.31	103.03	106.81	103.84	105.98
107.96	109.1	108.2	108.36	107.9	107.81	106.04	106.69	107.43	110.02	110.07	105.66	106.4	107.62	108.23	106.91	110.26	107.73	105.36	107.35	107.03	109.91	108.81	106.58	108.25	110.55	106.7	108.48	105.61	107.87	106.54	107.7	109.56	109.88	108.74	108.75	107.91	109.35	106.67	109.51	110.89	107.02	108.53	107	108.1	109.3	106.25	108.59	105.04	106.87
106.41	105.72	104.87	106.25	105.05	106.56	104.75	106.04	106.78	106.29	105.16	107.39	105.84	104.23	104.55	106.79	103.81	104.99	104.95	104.96	106.48	105.63	106.64	106.38	105.05	105.53	105.49	106.65	104.9	106.88	106.2	105.56	104.82	103.91	108.63	105.57	104.95	105.99	105.04	106.16	105.77	106.09	104.39	105.52	104.03	104.72	104.36	105.77	106.87	105.72
104.97	104.53	103.39	105.2	107.18	106.99	105.7	106.93	106.54	106.59	104.76	105.63	105.67	106.33	105.57	105.15	106.6	106.95	106.54	104.39	106.23	105.18	105.97	103.55	105.82	106.17	103.4	105.79	104.11	104.6	105.54	105.88	105.09	107.4	105.23	107.34	106.5	103.37	104.98	106.52	104.64	105.91	106.34	106.65	106.57	106.05	103.92	107.86	104.28	105.92
107.22	106.92	103.77	106.21	106.33	107.02	105.69	105.42	108.92	107.36	106.48	105.72	106.5	104.43	105.92	109.25	106.1	106.07	106.16	107.14	107.05	106.67	106.33	107.04	107.83	106.87	106.92	106.05	104.98	106.88	106.44	106.21	106.18	106.35	106.77	105.97	107.75	106.51	105.21	106.33	104.2	104.35	106.45	108.35	106.35	108.5	107.11	108.2	106.98	107.1
101.85	100.09	100.23	101.3	100.5	102.24	100.48	101.54	102.98	101.78	101.52	98.777	102.65	99.93	99.87	99.84	99.078	101.22	101.8	102.13	99.662	100.47	100.8	99.244	101.01	102	101.67	100.16	100.14	102.5	100.56	102.07	100.72	100.8	100.62	99.455	100.45	100.91	100.95	100.05	98.471	100.64	101.85	100.73	101.89	102.72	101.98	99.8	99.645	100.23
98.761	98.647	97.068	99.685	98.308	98.332	98.715	98.449	95.693	97.663	99.605	98.488	97.665	98.084	99.275	100.4	98.706	98.445	97.521	97.43	99.427	98.272	98.78	99.398	99.353	97.426	98.49	97.512	99.783	98.184	97.353	99.105	98.386	95.809	98.364	97.46	97.614	99.145	99.145	99.012	98.152	98.246	98.425	97.858	98.099	99.581	97.259	96.922	98.564	96.932
109.68	109.41	109.4	109.4	106.8	108.17	108.5	109.95	106.63	108.74	109.97	108.94	107.98	108.43	109.66	108.71	108.22	108.53	107.93	108.3	107.98	108.23	109.01	107.02	110.14	108.83	107.72	108.15	107.97	108.25	108.73	108.05	107.68	108.59	106.1	110.02	106.76	108.34	109.35	108.26	107.93	109.49	108.44	109.49	110.84	110.47	106.75	108.85	107.18	110.79
98.646	96.963	98.701	97.799	98.543	98.729	96.989	101	98.559	98.931	98.177	99.11	96.883	100.41	99.311	97.044	97.926	98.559	97.912	97.32	98.19	98.655	97.244	97.48	99.568	100.41	96.245	97.424	97.715	96.879	97.855	96.617	98.195	97.275	99.273	97.224	99.095	98.81	98.52	99.524	100.84	98.632	98.034	98.091	97.943	98.614	98.849	97.097	99.771	97.193
100.2	100.83	100.68	99.932	100.87	100.09	99.931	102.57	98.549	99.054	103.8	98.606	101.04	101.09	101.26	100.9	103.13	101.7	101.89	100.74	101.21	100.12	102.26	100.15	99.141	100.49	100.78	101.11	102.22	100.87	101.51	99.646	101.89	100.23	100.53	101.26	101.08	99.878	101.13	102.4	101.14	100.01	99.997	101.94	99.863	100.01	101.47	102.29	103.13	101.52
109.07	106.76	106.48	108.41	107.35	107.03	107.67	108.73	108.48	109.66	108.65	107.62	106.8	106.96	107.75	107.39	107.22	107.14	106.28	107.28	106.56	109.64	108.78	107.9	109.54	110.21	107.56	107.13	109.3	106.42	108.96	106.08	109.16	106.79	108.99	108.73	108.16	111.01	108.89	106.83	107.81	107.32	106.18	108.08	105.84	108.48	107.7	109.72	106.97	109.78
106.54	105.44	105.46	105.47	104.87	105.39	103.39	104.15	105.86	106.88	105.8	104.53	105.9	106.48	106.1	106.27	107.19	107.09	106.86	104.6	104.39	103.57	104.73	105.79	107.33	106.43	105.93	107.53	105.28	105.02	104.96	106.67	107.16	107.15	105.27	106.45	105.87	105.98	105.95	104.16	106.13	104.73	106.94	105.77	107.43	108	104.33	107.41	103.57	105.62
101.58	99.072	100.32	102.59	101.12	101.59	100.23	100.65	100.56	101.15	100.57	101.53	100.34	99.817	101.98	100.69	101.33	101.33	98.971	99.907	100.78	97.141	99.794	100.74	101.47	100.81	99.851	100.49	101.56	101.15	100.4	101.07	100.99	101.51	100.02	102.26	99.493	100.96	100.58	99.841	102.69	98.647	101.81	101.17	99.353	98.815	99.576	99.816	101.63	100.77
107.71	108.33	109.41	108.45	108.2	107.01	108.35	108.66	109.19	107.16	107.27	109.26	106.55	108.52	109.87	107.8	106.14	108.11	107.48	107.89	108.99	109.75	106.62	107.49	108.43	106.81	107.28	108.53	106.86	108.63	106.79	106.19	107.14	110.02	108.48	105.75	108.01	107.49	108.49	109.14	108.65	107.25	109.64	108.47	108.5	108.04	108.76	108.04	108.72	106.63
105.97	105.65	105.25	105.98	106.99	105.79	106.48	105.82	105.76	104.85	104.73	106.93	105.6	105.22	107.11	106.21	106.54	105.26	107.81	107.55	106.84	105.3	104.9	104.93	105.59	107.03	105.94	104.93	104.63	106.12	106.04	105.47	104.25	103.58	108.68	107.73	106.18	104.9	103.89	104.73	105.42	105.08	105.8	104.87	106.72	105.54	108.28	104.78	105.72	105.76
105.02	104.09	107.35	105.64	107.1	107.1	108.04	105.98	105.86	105.42	105.14	106.89	106.05	106.41	105.97	105.83	105.29	106.41	106.17	104.02	105.04	106.77	105.12	105.06	104.77	105.04	106.06	105.25	105.3	104.87	107.07	106.16	105.03	106.32	106.34	107.69	106.1	105.56	105.89	105.86	107.17	104.13	105.18	106.62	105.29	107.04	104.49	106.12	106.96	106.53
97.565	98.879	96.027	98.489	98.491	98.054	98.607	97.986	101.31	101.43	96.33	96.804	97.246	98.091	98.69	96.712	97.529	96.909	95.937	98.155	97.832	96.88	96.883	98.292	99.049	96.098	96.546	97.963	100.53	97.333	99.543	99.747	98.591	95.953	98.469	96.826	99.417	97.687	95.572	97.566	98.204	96.458	98.638	97.54	96.766	97.235	96.608	96.797	97.839	97.695
97.325	96.407	98.822	99.335	100.1	98.379	98.286	97.51	98.424	96.807	98.739	98.037	99.429	101.83	97.948	100.89	99.835	99.582	98.511	98.72	98.8	98.626	98.884	96.957	97.5	97.209	98.027	98.984	97.062	96.743	98.649	98.835	98.045	99.037	99.017	98.312	97.786	97.86	98.49	96.923	98.1	99.542	99.059	97.441	96.86	98.141	98.256	98.837	97.911	98.494
100.62	99.054	97.982	98.566	96.702	95.878	98.31	98.393	98.715	100.16	96.757	99.526	97.316	98.779	97.813	97.389	96.673	98.846	98.147	98.954	97.688	98.479	97.002	96.454	98.598	98.468	97.437	99.861	98.656	97.48	97.615	99.42	98.273	96.485	97.673	98.384	96.805	97.782	97.403	97.469	97.915	98.436	98.724	98.794	97.742	99.187	98.933	98.641	99.795	99.467
107.53	107.73	110.42	111.8	111.73	112.15	109.8	110.28	109.69	108.97	110.75	110.34	109.08	110.86	109.09	111.12	111.24	111.32	111.99	109.97	111.05	110.53	109.18	108.88	111.09	112.61	111.92	111.73	110.26	110.18	112.07	110.44	112.36	111.12	112.25	111.07	113.1	111.43	111.2	112.77	109.07	111.38	110.2	111.9	110.25	110.86	110.46	109.06	109.54	110.36
105.43	108.84	106.38	105.73	106.5	104.76	105.97	104.38	105.26	106.46	103.96	104.63	105.91	108.84	106.3	106.05	106.38	104.26	107.54	106.09	106.93	104.22	105.39	105.75	106.74	103.63	106.28	106.78	106.98	104.46	105.02	106.8	103.78	106.22	106.23	105.63	107.72	105.84	107.44	105.64	105.42	106.94	104.76	105.49	106.11	106.06	107.3	103.68	105.28	105.16
97.297	96.314	96.008	96.242	96.418	97.419	99.206	97.291	98.834	97.71	99.572	95.141	97.508	98.184	99.231	98.516	97.69	97.616	99.821	99.472	97.782	98.244	97.587	96.138	99.976	96.2	98.842	97.704	98.006	99.313	96.27	97.441	98.442	97.819	98.198	100.1	98.197	97.201	96.786	97.139	99.787	97.387	98.032	99.403	98.495	98.752	98.733	102.97	97.957	100.75
97.49	98.387	98.452	100.38	98.858	100.25	98.912	98.904	98.266	97.009	98.287	98.558	98.511	99.891	98.49	100.84	99.098	101.04	99.392	97.246	100.31	98.053	99.151	99.142	98.704	97.088	98.037	100.26	99.184	98.377	99.304	100.38	98.207	98.429	97.669	100.12	99.773	98.463	101.42	98.371	100.19	99.969	99.782	100.5	98.573	97.913	98.123	100.32	101.35	99.842
109.76	109.18	108.38	107.69	110.27	109.43	108	108.13	108.74	109.31	107.02	108.78	107.35	108.04	108.17	107.6	108.64	106.55	107.48	108.89	108.92	108.68	109.24	109.54	106.85	108.41	109.6	107.57	109.59	108.63	109.21	108.24	105.33	108.19	108.57	108.61	108.31	108.04	108.97	107.45	107.06	106.64	108.88	109.15	107.54	108.95	107.67	107.25	108.71	108.31
96.815	100.59	100.2	96.423	101.15	97.292	97.021	97.702	97.913	99.22	99.052	99.724	96.634	97.095	99.864	97.31	96.827	97.145	98.659	99.581	98.061	97.199	100.66	98.805	97.003	96.827	97.938	98.197	98.403	98.217	97.281	96.301	98.811	97.901	99.227	97.276	100.49	95.244	99.813	98.435	99.414	99.715	97.849	95.938	99.049	96.776	98.292	97.22	100.97	99.099
104.74	105.51	105.46	106.42	106.12	104.91	104.98	104.4	104.42	107.06	103.54	105.61	104.36	105.22	104.92	106.17	104.63	105.97	105.73	106.9	106.59	104.43	106.89	105.02	104.6	104.61	105.27	104.64	105.68	103.93	107.25	106.46	106.4	105.08	104.44	106.09	107.86	104.14	106.91	105.14	106.86	107.43	105.22	105.44	106.66	104.64	104.99	106.15	107.04	105.34
99.382	97.36	96.494	99.54	98.243	97.694	97.229	97.209	98.366	98.256	99.368	97.141	97.866	98.859	98.635	98.677	99.641	97.641	97.819	97.796	98.537	99.571	97.664	96.919	98.269	99.346	98.681	98.53	97.596	98.997	97.604	98.043	99.904	97.835	97.082	97.964	97.377	98.879	97.874	99.177	98.22	100	99.286	95.842	99.346	98.911	98.416	98.569	96.788	99.038
105.74	106.72	105.75	106.2	103.76	104.42	107.04	105.79	106.51	106.37	107.5	105.61	104.46	105.45	106.25	105.22	102.92	106.6	105.02	104.98	106.83	103.56	106.65	105.57	105.2	104.48	104.81	104.83	106.26	106.19	106.57	106.05	105.38	105.35	105.73	106.29	108.33	105.79	105.03	105.85	105.4	106.07	103.18	106.82	105.54	105.59	105.94	105.95	108.57	107.52
107.58	106.76	104.83	104.82	105.76	105.45	104.95	104.04	105.18	104.03	106.55	105.63	106.44	105.28	104.24	104.62	106.56	105.92	104.44	104.97	105.56	106.28	104.88	104.38	106.51	106.12	104.41	105.92	104.94	105.27	104.78	106.08	106.12	103.05	105.17	106.05	101.65	106.68	105.43	105.89	106.62	105.32	105.04	105.17	105.07	105.93	106.1	104.74	104.83	105.81
98.678	98.595	98.939	97.239	97.388	98.74	96.415	96.868	100.78	96.327	96.848	96.989	98.657	98.534	97.567	96.081	97.604	97.835	98.687	98.141	95.533	99.316	98.507	98.122	100.38	99.797	97.33	97.073	97.495	98.828	98.214	97.626	99.573	98.541	98.362	98.729	97.498	97.725	98.627	100.52	96.113	98.346	97.887	97.845	97.058	98.837	96.835	99.019	96.058	99.58
104.83	106.46	103.15	106.03	106.31	105.51	105.75	105.98	105.77	105.14	105.76	106.93	105.37	104.29	106.63	103.63	106.81	105.37	105.72	102.7	106.13	106.08	106.66	107.35	105.56	104.17	108.35	104.9	104.27	107.74	103.55	106.18	106.46	105.03	106.07	105.33	103.86	105.83	103.62	107.12	105.14	105.87	106.75	105.99	105.61	105.95	106.31	104.23	104.82	105.11
99.978	100.01	98.712	100.28	97.306	98.318	101.95	101.73	101.02	100.77	101.3	99.87	99.682	100.63	98.796	100.37	100.75	97.738	98.618	101.11	99.819	98.271	100.05	101.19	100.88	101.61	97.636	99.949	101.66	98.707	99.11	101.67	101.78	100.05	100.81	100.58	100.76	99.423	101.06	100.71	98.676	102.04	100.41	102.07	100.29	99.949	101.14	100.91	100.12	101
98.621	100.06	96.361	98.571	100	97.217	96.958	97.509	98.22	98.716	98.783	98.839	98.318	97.133	101.22	96.427	99.433	99.117	98.592	98.173	95.061	97.803	98.066	99.046	96.964	97.279	97.812	99.536	99.558	99.152	98.477	95.159	96.375	97.583	98.037	99.071	97.793	98.579	98.159	98.435	98.602	98.465	98.125	95.712	99.374	98.671	100.15	99.014	97.836	99.19
104.63	106.18	106.28	105.49	105.54	109.52	107.97	105.23	106.43	105.98	106.25	106.12	106.96	106.2	105.37	107.55	106.21	105.28	105.64	107.36	103.83	106.24	106.27	105.02	106.62	106.26	106.73	105.36	105.76	107.03	105.41	106.31	104.13	106.84	107.29	107.23	105.05	106.04	105.8	105.45	104.95	106.99	106.49	105.2	106.8	105.61	107.93	105.47	107.2	105.81
106.44	106.01	105.82	106.83	104.15	105.44	106.03	105.98	107.32	104.76	105.7	106.27	106.31	104.58	107.37	105.28	105.53	106.82	106.91	105.34	107.94	104.96	107.25	106.17	108.05	106.24	107.81	104.42	106.7	107.09	104.42	106.78	107.89	106.19	105.35	105.47	106.96	105.71	106.55	107.98	105.71	106.1	106.32	105.78	108.85	105.82	105.6	106.27	106.45	105.22
98.13	100.37	99.634	99.726	98.43	100.5	100.39	98.232	97.391	100.07	100.34	97.874	97.342	100.29	98.244	98.377	100.66	98.612	95.225	100.11	99.482	100.29	100.28	98.079	100.16	97.845	98.986	98.38	97.521	98.335	98.609	98.521	99.983	98.849	99.363	97.099	98.326	96.463	97.915	97.244	100.24	98.3	99.757	98.314	100.23	99.467	98.978	98.11	98.124	99.533
106.11	107.35	105.3	104.5	106.75	104.28	105.68	105.63	104.74	106.73	106.9	105.87	106.7	107.44	104.09	104.68	103.57	105.49	106.28	106.33	106.59	104.62	105.85	105.12	106.71	105.7	106.25	105.8	107.19	106.72	103.35	105.47	104.8	105.35	106.91	108.01	104.66	106.21	105.2	104.69	106.37	102.49	106.11	104.34	105.6	106.48	104.89	107.03	107.18	106.56
98.238	96.149	97.895	97.19	97.414	99.768	98.458	98.775	97.365	95.928	96.292	96.375	98.889	99.251	99.621	95.585	97.392	98.99	100.31	97.414	98.592	96.553	97.593	99.744	97.302	97.273	96.684	98.469	97.28	97.217	98.895	97.468	98.896	96.48	98.053	98.668	95.709	98.621	97.646	99.066	98.192	96.726	97.718	98.324	97.166	96.511	97.584	97.022	97.294	99.105
109.9	109.23	108.45	107.46	106.8	107.63	108.73	107.33	109.79	106.9	108.23	109.17	109.2	109	108.52	107.79	107.53	108.69	108.71	110.93	109.23	108.23	107.5	105.88	107.61	108.9	108.58	108.33	106.64	110.46	106.98	108.46	109.51	108.4	108.81	108.84	107.81	107.49	105.84	108.56	108.01	108.86	107.56	107.86	107.56	106.33	108.72	108.31	108.87	108.24
108.85	108.3	108.09	107.33	108.34	108.56	109.17	108	108.26	107.08	106.01	108.12	104.41	108.42	109.08	107.98	110.24	109.15	108.5	108.56	108.7	108.43	108.29	109.11	106.33	109.08	107	109.23	108.01	108.55	106.25	109.31	108.64	109.09	108.08	107.27	108.15	108.25	108.13	108.57	108.83	107.44	106.79	109.36	107.59	105.02	108.15	108.12	104.88	106.99
110.49	109	108.23	108.58	111.06	108.8	113.11	109.83	109.88	112.9	112.81	110.49	109.87	109.49	108.51	110.06	108	111.55	111.57	113.04	110.26	110.93	110.48	108.46	110.46	110.25	108.47	108.65	111.29	110.76	108.08	110.15	110.77	111	110.34	109.28	111.96	108.27	109.04	110.73	110.24	109.92	108.78	111.66	111.26	111.14	110.29	109.63	112.21	110.48
107.85	107.5	107.46	105.93	108.95	106.23	104.63	107.75	108.78	104.37	107.08	104.2	106.19	104.83	106.76	105.52	106.84	104.64	106.11	105.34	106.95	106.99	106.85	107.58	106.01	106.45	104.08	105.37	105.97	104.78	106.18	106.46	106.2	104.42	106.89	104.87	107.28	107.7	105.64	103.79	104.5	105.3	105.3	104.58	106.85	103.45	104.74	104.27	106.33	102.83
108.04	106.89	106.9	106.09	108.47	107.05	105.45	103.06	104.13	106.81	106.59	106.64	105.37	105.03	107.9	105.12	105.62	103.31	105.39	107.98	105.59	106.66	107.24	106.53	104.96	105.41	104.56	107.3	106.7	106.06	106.61	106.96	106.52	104.32	104.95	105.57	104.61	105.1	105.5	106.76	106.74	105.7	105.83	108.11	105.35	105.8	105.84	103.93	105.66	106.98
106.91	107.26	107.38	108.59	109.61	108.8	108.69	107.28	108.7	106.78	108.2	107.98	106.53	107.18	107.56	107.67	107.73	108.43	108.17	107.17	107.1	106.47	106.9	108.22	107.12	107.71	106.73	106.8	108.55	107.43	109.56	108.32	106.7	107.46	107.83	105.17	107.19	106.35	109.61	107.75	109.22	107.51	107.86	108.84	109.44	105.88	109.17	106.24	109.23	109.06
107.75	109.16	109.01	110.9	110.61	108.6	108.45	109.19	109.59	110.05	108.09	109.04	109.02	107.13	109.62	109.23	108.7	108.83	109.47	110.41	109.53	108.62	109.09	110.35	108.79	109.6	107.81	109.31	106.7	107.78	110.53	109.17	107.03	108.9	108.14	108.79	108.24	107.58	108.44	107.24	109.83	108.21	106.17	109.63	109.38	109.5	107.48	109.39	107.27	107.08
105.07	108.84	107.91	111.15	109.46	109.1	106.34	108.81	109.32	104.86	108.62	110.34	107.75	110.71	111.11	107.17	108.48	107.38	109.15	108.55	106.69	107.54	110.35	109.32	109.05	108.28	107.77	109.52	108.78	107.77	108.58	106.54	108.13	109.9	107.77	106.69	106.75	109.44	106.73	108.55	107.75	107.86	109.74	107.79	106.53	109.04	107.28	107.48	108.46	108.93
104.8	108.04	106.58	106.72	106.64	106.1	105.55	107.02	108.04	107.23	105.01	107.32	109.87	107.02	107.53	107.48	106.34	107.23	106.69	108.69	106.24	107.23	105.53	107.62	106.79	106.2	104.18	109.21	105.88	107.05	104.92	104.68	107.74	104.49	107.07	103.98	107.53	106.92	106.07	107.29	109.33	106.82	106.64	106.62	105.91	106.23	106.39	105.91	107.81	108.41
105.44	105.08	106.32	104.16	104.12	105.77	103.86	106.86	106.32	105.06	105.48	105.94	104.6	107.55	103.09	104.63	103.99	105.81	104.34	107.09	104.32	104.17	105.48	103.53	106.29	105.83	106.5	106.32	105.06	104.12	104.38	105.79	104.95	107.17	105.11	105.33	106.79	105.22	105.59	107.03	105.61	105.36	105.6	106.5	105.66	106.48	105.38	106.59	104.75	103.97
106.47	106.99	103.67	105.42	103.83	104.51	103.55	105.29	107.49	105.92	105.94	105.78	104.45	105.84	104.15	105.64	105.9	106.07	105.49	106.76	104.52	106.69	103.83	104.87	106.51	105.24	105.7	106.78	106.01	102.88	105.29	103.89	105.78	105.4	106.26	105.9	107.24	107.27	103.47	109.01	102.63	105.6	103.47	105.47	103.24	105.04	106.73	105.88	106.01	103.4
109.61	110.97	111.51	111.31	111.67	108.38	111.74	109.89	109.09	108.21	109.87	108.46	111.19	108.45	111.11	109.98	111.37	111.05	110.22	109.1	110	109.9	111.08	110.79	108.41	111.39	113.36	108.54	111.11	110.28	110.68	110.92	109.12	109.78	108.4	113.08	110.92	111.01	111.78	111.28	109.94	111	109.88	111.01	109.13	110.34	111.88	110.92	112.82	110.96
99.254	99.351	98.34	96.832	98.494	99.399	100.12	98.651	96.911	99.241	97.684	97.002	97.901	98.742	98.066	99.027	98.703	96.724	96.708	96.899	99.393	99.245	97.866	97.163	96.115	98.625	96.864	98.241	97.728	98.303	99.096	98.469	97.628	99.343	95.63	98.534	97.246	98.221	96.751	97.298	97.043	97.829	98.514	97.615	97.805	98.706	99.619	98.547	97.685	97.739
105.27	105.15	104.48	107.94	108.72	105.88	106.05	106.42	106.19	106.88	105.12	106.18	106.26	106.96	106.4	107.53	104.79	104.65	106.76	106.34	105.16	105.3	104.05	104.53	106.55	107.62	105.77	104.82	106.56	106.29	107.18	105.23	106.68	104.71	106.05	103.6	105.89	104.97	105.91	107.9	106.94	105.9	106.19	107.96	107.81	108.08	104.27	104.32	106.01	107.45
99.148	99.788	96.488	100.05	98.696	98.919	99.749	98.47	97.7	98.368	98.061	100.78	96.902	100.24	99.985	99.639	98.145	98.845	98.737	98.938	98.473	99.124	96.536	98.561	98.244	98.519	101.69	98.803	99.799	98.879	97.135	101.26	97.294	97.793	99.633	97.607	98.597	98.51	98.372	100.39	98.096	97.234	99.244	97.965	98.152	97.551	96.363	99.987	98.681	99.042
94.493	98.779	96.633	95.909	98.412	95.886	99.532	97.088	98.068	97.768	98.449	99.304	99.496	95.628	97.533	100.56	98.159	96.363	96.21	99.481	98.131	99.216	98.146	97.985	95.706	96.831	98.412	98.481	98.011	98.011	97.32	98.834	98.647	98.514	98.148	97.799	96.871	96.695	96.792	98.14	98.265	98.053	99.933	97.395	99.827	98.248	97.017	100.49	97.261	97.432
100.22	99.021	97.344	100.03	96.573	96.897	100.39	99.156	99.526	100.41	99.194	97.775	99.281	97.406	97.099	99.054	99.041	99.204	98.615	97.716	101.16	98.797	98.842	99.081	98.93	97.876	100.04	96.973	100.17	99.022	98.568	99.942	100.14	98.207	98.146	99.26	99.283	97.782	98.675	99.633	98.494	98.66	96.256	98.751	98.717	98.82	98.002	98.963	99.83	98.16
110.41	110.01	110.46	110.66	110.86	109.28	111.6	110.83	111.6	110.66	111.01	109.87	111.07	111.57	111.2	109.73	112.99	109.69	112.21	111.26	110.67	110.63	109.99	109.95	110.56	109.68	108.83	110.5	111.13	111.44	111.94	111.57	111.13	110.65	111.35	110.83	109.95	111.59	110.98	110.38	111.5	109.09	111.02	113.36	110.64	112.71	109.69	109.75	110.93	110.58
98.992	99.539	100.14	99.06	96.297	99.966	99.435	98.074	98.627	98.381	99.719	98.667	99.363	98.356	101.28	101.81	99.932	97.692	98.784	99.776	98.205	98.123	97.387	97.394	98.764	98.041	99.484	99.62	100.3	98.3	99.667	99.084	97.634	100.24	101.17	101.78	101.57	98.527	98.858	99.66	101.49	100.37	100.97	99.304	96.913	99.671	100.23	100.05	100.05	98.097
106.03	106.92	106.03	105.63	104.34	103.99	107.69	105.2	107.02	103.67	104.34	106.16	104.48	105.39	105	105.46	104.76	103.83	104	107.13	103.84	106.46	104.98	106.11	106.65	104.76	105.17	104.35	107.34	104.11	107.03	106.19	102.57	104.04	105.43	105.85	107.29	106.66	103.93	103.56	104.44	105.52	105.42	105.21	106.44	106.06	106	108.38	104.38	105.84
105.46	107.69	105.75	107.25	105.43	105.04	107.51	105.21	105.64	105.44	105.84	108.35	107.82	104.56	106.67	106.18	107.55	107.62	106.45	104.89	106.16	106.75	106.25	109.03	105.23	106.11	106.42	106.1	105.01	105.99	106.45	106.51	106.6	105.36	108.02	107.73	104.8	107.08	105.25	106.05	106.67	106.05	106.68	106.8	108.65	104.14	106.34	106.63	105.55	105.71
110.69	111.7	109.89	109.16	109.8	111.33	111.93	109.6	110.2	113.52	110.32	107.9	110.93	111.16	110.81	111.79	111.07	111.69	108.48	110.35	110.66	111.08	112.25	111.1	109.32	111.09	109.87	111.5	111.43	111.71	109.81	109.58	109.4	108.36	109.26	110.07	110.18	111.61	110.23	112.9	110.89	111.21	109.37	111.26	110.96	110.67	110.58	113.15	110.96	110.2
108.52	107.62	108.72	108.1	107.3	108.17	108.81	107.88	108.26	108.12	110.43	107.6	106.44	106.71	107.34	109.04	109.12	106.92	109.18	107.94	108.33	110.06	109.47	107.21	109.56	106.28	109.39	108.63	106.17	107.3	107.97	107.17	107.99	107.17	110.98	108.64	108.37	106.84	108.55	110.25	108.12	107.36	106.92	108.53	109.02	105.85	107.9	108.21	106.41	108.49
109.45	109.09	107.19	107.57	108.65	107.73	108.12	109.61	107.95	108.93	108.61	107.17	106.86	108.07	107.87	108.45	109.78	109.8	107.44	109.7	108.43	107.5	109.41	108.64	109.03	108.32	108.39	108.69	107.25	107.15	108.45	108.05	107.09	108.28	106.16	106.07	108.61	106.92	108.09	109.66	110.41	110.26	107.26	108.64	109.23	109.68	106.28	109.11	107.5	107.03
103.56	107.71	106.42	107.35	105.22	104.31	106.31	104.94	106.64	107.3	103.62	105.99	104.38	106.66	104.93	106.26	106.04	104.98	105.2	104.92	105.04	106.42	104.58	104.39	105.87	105.43	104.84	108.62	107.08	107.63	107.09	105.9	105.33	106.13	105.54	107.32	105.93	104.64	106.04	104.56	103.38	105.74	104.71	103.87	105.51	106.19	104.53	106.6	107.09	105.91
100.36	98.081	97.889	100.09	99.568	99.011	99.912	99.654	98.926	99.039	98.807	101.31	97.9	99.515	100.31	100.32	98.78	99.693	97.274	99.873	100.24	99.685	97.122	99.369	100.15	97.318	100.52	101.13	97.674	98.275	98.909	100.38	99.324	98.152	99.403	99.866	99.526	96.965	99.1	98.437	97.263	99.43	100.37	99.937	96.689	101.09	99.658	98.346	99.04	99.669
108	109.3	108.3	108.16	107	109.29	106.53	107.68	108.63	111.1	107.42	109.06	108.12	108.11	110.6	107.84	109.85	108.25	109.6	108.16	106.5	110.22	108.82	107.37	109.21	107.19	107.41	108.29	107.79	109.58	107.54	107.42	110.51	108.32	107.45	110.55	107.94	107.27	108.58	106.81	107.43	108.58	109.62	106.83	108.7	107.92	109.91	106.91	107.89	107.8
108.53	108.7	107.49	109.32	106.69	109.5	107.63	107.6	106.98	108.48	106.42	107.36	106.65	107.22	108.47	103.42	107.94	108.08	106.24	106.49	106.36	106.58	107.9	107.11	108.04	108.89	108.84	108.47	107.41	106.82	109.45	107.39	107.68	108.84	108.6	106.29	109.44	109.43	105.67	107.3	109.01	107.39	106.66	108.6	105.97	106.41	106.68	107.3	107.08	107.63
101.14	101.66	102.09	101.33	100.73	100.2	101.03	100.23	101.01	99.861	99.824	101.8	99.279	101.23	99.988	101.08	100.65	98.591	99.452	102.29	100.4	101.16	102.22	100.64	101.89	103.23	100.47	101.93	98.526	102.28	101.65	102	100.91	101.36	101.32	100.88	100.7	102.79	101.17	100.83	102.71	102.3	100.13	101.53	100.76	103.27	101.69	99.754	99.036	100.28
105.97	105.73	105.07	108.03	106.76	106.28	106.21	106.86	106.51	105.75	106.28	105.76	107.89	106.86	104.6	106.11	106.06	106.64	108.44	108.6	108.09	105.98	105.3	107.62	106.97	106.38	106.22	110.97	106.11	105.31	106.49	106.85	107.26	105.73	105.9	107.1	107.1	106.35	110.37	106.9	107.94	105.88	106.83	107.04	106.34	106.35	104.76	106.21	106.06	103.68
109.29	107.25	108.3	110.69	110.27	108.86	108.77	109.54	109.66	107.9	106.47	108.98	108.29	108.62	109.1	108.26	104.8	108.87	106.78	107.35	108.33	107.23	107.81	106.45	108.21	109.87	105.65	108.61	107.7	107.25	107.87	108.73	108.39	107.15	110.8	107.88	108.23	108.19	108.12	105.99	108.48	109.31	108.17	108.42	108.62	106.7	106.08	106.94	106.16	108.78
105.69	106.23	106.19	105.43	105.2	105.92	103.45	102.67	105.02	106.02	105	106.46	104.41	104.4	107.29	106.19	105.73	107.91	106.57	105.76	106.14	104.91	106.3	107.05	106.19	106.46	104.43	105.92	104.86	106.66	107.15	103.98	107.6	106.59	103.23	105.15	105.27	106.29	108.06	107.25	106.63	107.48	105.39	106.28	105.07	104.34	106.31	105.06	104.86	103.98
104.37	106.99	104.76	107.42	104.68	105.72	102.43	106.67	105.29	104.07	104.87	106.33	105.42	106.21	105.12	105.1	104.82	107.83	103.83	104.47	104.86	103.42	105.75	107.08	104.3	108	105.23	105.88	106.03	106.22	105.44	105.6	104.16	106.49	104.92	105.99	106.79	105.87	103.76	105.52	105.59	106.11	105.3	106.26	106.63	106.96	105.03	104.14	104.49	104.56
100.24	99.561	100.35	101.11	100.65	100.32	101.55	99.924	100.48	103.34	99.927	101.49	101.84	100.27	100.41	102.16	98.741	102.71	100.74	99.145	99.686	104.53	98.928	101.7	100.2	102.05	102.3	99.647	102.31	100.04	102.32	99.586	99.79	99.049	101.1	101.87	99.106	100.63	99.843	100.87	100.74	99.017	98.263	101.98	100.46	101.18	100.57	101.18	102.08	98.584
106.66	106.84	109.48	106.97	106.85	104.97	104.21	105.4	105.57	107.57	106.86	106.08	107.76	107.67	106.1	106.94	106.27	106.9	105.18	106.16	108.8	106.28	107.3	103.47	108.43	108.26	104.93	105.59	105.6	108.74	107.11	106.44	105.81	108.1	105.83	108.49	107.45	107.35	106.62	108.42	104.1	104.59	105.13	108.07	105.1	106.92	104.07	106.09	105.02	105.75
98.612	96.325	98.404	95.946	98.171	96.465	99.144	98.014	96.837	99.73	101.03	98.721	96.718	98.638	96.546	97.777	97.374	98.75	97.579	99.159	99.808	97.455	96.437	98.402	98.572	96.93	97.276	96.599	97.795	98.86	96	97.938	96.898	98.936	96.554	97.008	98.366	96.529	98.788	98.896	98.067	98.046	98.507	97.984	96.977	96.863	96.245	97.927	100.16	96.554
100.38	95.135	96.368	97.809	99.145	96.836	96.262	99.18	100.31	97.381	97.873	97.822	98.632	97.723	99.218	95.9	100.04	97.256	99.056	97.937	97.832	97.629	96.268	99.136	100	97.521	95.705	98.706	98.196	99.804	99.837	96.156	99.004	97.176	98.739	94.975	97.569	97.157	97.124	95.955	97.54	99.923	98.085	97.913	99.141	96.649	98.931	98.35	96.07	99.064
104.17	104.74	105.23	106.9	106.06	106.12	108.06	107.34	107.1	103.9	105.58	107.02	106.35	105.95	106.08	105.99	103.47	104.51	105.86	108.12	106.8	106.78	105.97	107.83	105.94	105.55	106.34	106.63	107	109.02	104.53	106.3	106.92	106.09	106.32	105.79	106.82	107	103.48	106.73	105.9	107.34	105.88	105.3	106.77	105.93	105.56	106.73	108.26	105.98
108.72	108.53	108.62	106.91	108.66	108.88	107.64	106.62	106.68	108.05	110.07	106.68	108.45	107.65	108.1	107.79	108.98	108.53	110.28	108.2	108.19	106.38	106.38	106.29	108.79	107.64	107.08	105.95	106.98	106.44	107.59	107.03	109.54	108.06	106.85	108.16	107.55	108.14	107.91	108.35	107.61	108.71	106.48	106.83	105.96	109.24	106.28	109.15	107.14	106.86
106.74	107.61	106.54	107.11	105.81	107.74	106.34	106.26	107.42	106.43	105.73	105.12	104.58	106.66	105.69	102.51	106.2	108.02	104.94	105.42	106.76	104.53	106.31	107.98	105.19	104.91	106.23	104.24	106.5	105.79	106.38	106.02	106.58	105.76	106.4	105.48	107.59	105.84	107.57	103.14	108.41	105.8	106.25	106.55	108.14	107.53	104.66	105.91	104.59	106.86
104.66	107.13	106.86	107.26	107.25	105.65	107.98	108.49	108.73	107.02	107.32	107.39	105.98	106.47	108.24	105.22	105.58	108.41	106.68	108.18	106.58	105.33	105.96	104.51	107.59	106.39	105.74	105.9	106.26	104.48	107.24	105.22	108.9	104.84	107.36	104.92	106.32	106.36	104.12	104.86	106.13	103.65	106.48	107.62	105.64	107.27	107.56	105.11	107.76	108.07
100.91	99.713	100.99	103.08	101.06	102.33	100.88	101.95	101.85	100.04	101.82	101.86	101.55	100.16	101.88	99.776	101.54	100.72	101.81	102.82	100.15	102.8	99.836	100.24	101.17	99.023	99.589	101.45	101.02	100.23	102.27	99.162	102.25	100.8	102.02	102.83	100.15	100.91	101.35	100.15	102.03	100.98	99.105	100.64	101.15	101.93	101.21	101.95	101.52	102.31
104.75	105.11	103.87	105.57	103.28	106.99	104.62	107.41	104.94	106.43	106.97	107.27	107.91	104.97	106	104.9	104.86	105.56	104.13	105.71	104.51	104.98	105.3	104.94	106.24	106.26	105.7	106.37	104.72	104.86	105.91	107.05	105.27	104.62	105.92	106.47	104.88	106.31	107.86	106.66	106.1	106.47	106.69	105.77	106.98	107.08	104.73	105.35	107.44	106.28
106.16	104.66	105.63	107.29	106.34	109.34	107.31	107.49	107.53	107.39	107.55	105.47	105.38	107.78	107.06	103.27	105.53	107.64	106.48	107.12	106.41	105.35	105.74	106.07	107.06	107.01	107.33	104.99	105.07	107.23	107.01	105.1	105.61	105.78	105.29	106.88	105.31	106.72	104.54	107.7	104.41	107.29	103.7	106.59	104.81	107.67	108.18	103.51	105.28	106.64
110.56	107.9	108.97	110.13	108.5	109.1	109.52	109.66	108.36	109.83	108.22	108.29	109.29	108.28	106.45	109.45	109.36	107.79	108.63	107.88	109.79	109.34	108.5	109.32	106.55	108.53	108.55	106.41	107.79	108.47	109.46	108.26	108.33	107.5	106.39	109.66	107.11	109.31	108.23	109.58	106.22	107.41	107.78	108.32	108.66	108.12	107.96	110	107.31	109.78
99.339	102.05	100.66	101.18	100.96	102.03	102.4	101.94	101.97	101.45	100.73	99.59	101.86	100.5	99.697	100.78	101.27	101.96	101.93	100.91	102.49	100.56	101.39	100.4	101.8	101.84	100.57	99.395	100.8	98.834	101.12	104.3	100.07	100.97	100.54	100.93	101.03	100.25	100.1	97.984	100.69	101.17	101.17	100.2	101.93	100.45	100.89	99.212	100.9	102.03
104.5	105.85	107.57	106.85	105.82	104	104.94	106.57	104.8	105.88	103.83	105.25	104.86	106.55	107.34	106.35	108	106.3	106.01	106.65	105.84	105.44	106.27	104.71	104.74	104.47	104.95	104.05	107.81	106.49	106.31	106.11	106.31	105.85	106.29	106.5	104.76	104.35	105.23	103.63	103.83	106.16	106.28	106.39	104.14	105.36	107.41	107.38	105.63	106.12
96.19	98.028	98.068	97.315	98.128	98.264	98.443	98.072	96.621	97.453	97.781	100.64	98.497	97.908	98.564	97.071	99.001	97.36	97.222	97.598	95.649	96.321	98.789	96.927	98.661	96.628	98.286	97.333	97.283	98.55	97.582	96.611	100.63	98.719	97.038	98.891	98.437	98.481	97.85	99.043	97.085	97.789	97.295	97.523	96.536	97.38	97.506	98.541	96.324	97.728
104.25	102.57	102.66	100.35	102.09	102.42	101.93	104.56	104.86	103	103.23	101.41	105.39	102.74	104.7	100.94	104.97	104.88	101.42	103.74	103.2	101.82	103.1	104.44	103.1	103.31	101.2	101.66	101.6	103.3	102.27	103.14	102.95	104.48	104.14	102.1	103.6	103.54	100.62	103.32	104.74	102.71	103.88	103.83	104.06	104.1	102.78	101.49	102.25	102.8
103.71	104.81	104.61	105.24	104.5	106.88	106.06	103.97	107.43	107.13	106.76	105.76	103.98	105.06	106.32	104.97	105.8	103.88	106.58	103.69	106.24	103.49	106.69	107.45	103.52	106.22	104.39	106.16	106.33	106.51	105.25	106.94	105.74	103.82	107.69	105.48	105.45	104.47	105.49	106.85	104.99	105.93	106.5	107.63	105.92	106.28	103.23	105.52	104.9	105.65
97.758	99.025	96.635	99.784	98.425	98.209	96.414	98.649	97.606	97.738	98.394	98.119	99.27	98.337	100.66	99.12	97.062	97.76	97.677	97.512	98.595	97.968	97.376	97.449	97.879	97.111	99.023	97.771	98.693	97.96	98.022	98.252	94.552	97.676	100.01	98.073	96.214	97.705	99.157	96.402	99.327	97.444	96.288	99.116	99.054	97.814	97.069	97.893	97.719	96.273
99.357	98.146	98.303	98.592	97.155	97.907	98.334	98.501	100.72	98.79	96.622	99.588	98.423	99.401	98.648	99.091	98.168	100.79	101.46	97.195	99.151	96.809	99.349	99.639	100.23	99.64	96.006	98.06	97.662	98.144	96.566	99.113	98.473	98.975	101.39	98.499	98.373	99.83	99.756	96.989	97.742	100.11	97.41	98.781	100.45	99.116	97.618	97.263	100.53	96.571
106.66	108.34	108.17	105.41	109.4	109.19	109.26	109.12	108.7	107.3	109.12	107.29	109.6	109.39	108.19	109.7	109.28	107.72	109.1	108.33	107.11	107.62	108.58	108.1	108.35	107.51	109.29	108.49	106.99	108.7	108.26	109.6	109.86	106.96	108.28	109.32	106.71	107.9	107.31	108.79	109.58	108.07	108.46	109.38	107.89	108.61	107.1	109.55	110.16	105.63
108.63	109.63	109.66	109.24	108.04	108.27	107.63	108.46	108.99	108.34	109.21	108.01	110.52	107.63	108.63	105.52	106.62	107.21	106.84	109.64	107.67	108.21	107.64	108.15	106.66	105.84	106.44	107.99	108.09	107.77	107	107.95	107.03	108.94	107.81	107.49	109.21	108.3	107.76	110.7	109.52	108.1	106.76	108.22	108.47	107.73	108.65	108.07	106.14	108.62
105.04	106.48	108.21	108.58	106.6	104.32	105.35	105.83	107.5	107.75	104.63	104.96	105.88	106.23	106.49	106.94	108.18	105.33	107.62	106.42	105.16	107.36	105.77	103.61	108.71	105.94	106.22	104.93	105.59	107.16	104.9	105.31	105.01	106.82	104.58	107.02	106.12	106.47	106.59	107.29	106.05	103.18	105.88	107.45	107.4	106.45	107.49	106.07	107.09	106.81
106.06	106.18	106.08	107.2	106.78	106.28	105.18	108.15	105.7	106.95	105.06	105.02	106.46	106.2	104.66	106.2	105.43	104.73	105.73	104.69	105.34	103.83	104.06	105.19	106.88	104.41	105.15	106.93	106.39	106.17	103.47	108.11	105.87	105.04	106.26	106.11	102.17	102.53	106.23	109.4	104.96	105.82	105.03	108.06	105.21	105.59	105.55	106.44	107.27	105.25
112.03	110.95	112.15	112.45	110.21	111.19	110.96	113.76	110.9	111.92	110.7	112.15	111.82	109.27	109.41	111.12	108.58	110.31	108.95	112.5	110.82	111.92	109.91	109.88	111.29	109.56	110.33	111.89	109.4	109.9	111.7	113.76	110.01	112.57	109.29	113	111.19	111.29	111.15	111.65	109.81	108.94	109.47	111.45	111.39	109.1	110.26	111.2	111.19	110.23
109.05	110.25	107.29	109.96	107.86	109.54	109.35	108.97	107.5	106.01	107.98	107.91	107.45	108.43	110.6	107.83	110.96	107.44	107.76	109.12	107.71	108.72	108.54	109.27	108.24	109.17	108.94	106.82	108.96	107.22	107.96	109.16	107.15	108	107.44	107.81	107.58	109.14	108.39	106.72	107.91	108.6	107.58	106.98	107.12	106.06	107.6	110.43	108.18	108.63
102.71	99.685	100.07	98.608	98.745	100.67	101.28	99.456	101.58	100.19	100.82	98.809	100.79	99.889	100.98	99.658	99.263	98.925	100.83	100.01	100.49	100.37	100.34	99.848	102.11	98.798	98.87	100.89	101.98	100.14	101.51	98.194	100.62	99.847	102.21	101.99	100.18	101.97	98.744	99.641	99.648	101.31	99.534	100.18	100.95	97.563	100.67	98.986	99.285	99.722
105.63	107.84	105.09	105.5	106.79	106.59	106.76	104.76	107.66	105.8	106.11	107.22	104.63	106.29	105.79	105.14	106.42	105.32	106.35	106.67	105.6	107.54	104.35	106.02	107.02	108.26	106.49	104.35	105.76	103.74	103.25	106.21	108.77	105.98	104.57	107.46	107.53	104.32	107.87	107.12	105.7	107.6	105.58	107.76	106.26	106.23	106.67	103.96	106.11	106
101.54	98.838	99.804	101.46	100.93	100.25	100.05	101.04	101.3	99.257	99.672	102	100.8	103.77	102.11	102.24	101.65	98.68	103.12	100.03	101.71	101.44	102.22	100.75	102.89	102.33	99.4	99.79	100.36	101.58	102.95	101.17	100.19	101.26	99.607	100.69	99.916	103.13	102.26	102.22	99.646	99.223	100.72	101.24	101.94	100.5	99.513	101.16	101.13	99.719
106.76	106.36	105.29	105.47	104.85	103.9	106.4	105.71	105.49	106.68	106.84	105.33	104.76	106.79	105.14	107.84	105.44	107.3	106.16	106.04	105.7	104.06	104.42	104.55	105.9	105.66	105.28	105.91	105.68	107.52	102.55	108.78	105.31	105.38	105.33	107.44	106.66	107.34	103.74	106.75	104.55	107.44	104.19	105.12	104.71	102.76	104.13	106.24	102.95	104.56
102.9	102.98	105.12	101.49	102.67	103.19	104.16	102	101.57	102.77	102.8	101.78	104.75	103.09	103.42	101.76	102.59	104.99	101.26	104.05	103.54	103.16	102.88	105.78	101.11	105.51	102.09	102.54	102.06	102.83	102.79	102.17	102.76	104.2	102.89	101.86	102.86	102.77	101.66	102.05	102.7	104.58	100.87	103.48	104.71	103.7	104.49	100.42	102.38	103.65
105	103.49	105.91	106.26	106.61	106.08	105.68	106.89	108	104.89	105.38	103.8	104.36	104.85	105.73	107.02	104.99	106.34	104.7	105.67	105.93	105.6	106.43	105.88	105.36	102.6	105.06	103.11	104.8	106.89	107.18	107.05	106.71	105.97	108.66	106.78	104.83	105.03	104.71	106.52	105.76	108.06	104.88	105.7	107.53	105.89	106.01	104.56	106.82	105.39
108.98	108.65	107.84	106.74	106.87	109.29	109.01	108.95	108.05	110.45	107.18	109.11	109.09	107.98	109.25	106.27	106.09	110.29	108.73	109.78	108.26	107.47	107.46	107.06	106.75	106.86	110.01	109.2	108.92	108.8	108.55	109.62	107.75	108.83	108.44	110.02	110.32	108.99	108.08	108.9	108.24	109.54	106.47	105.55	108.7	106.69	107.99	107.26	108.91	108.85
105.71	104.49	108.27	105.16	103.69	105.56	105.64	105.85	105.55	106.93	103.05	107.62	103.25	107.16	103.86	105.44	104.88	107.67	106.9	104.97	103.7	105.21	103.86	104.2	107.21	107.23	108.16	105.28	106.87	105.64	102.62	106.19	105.31	107.11	107.21	105.56	104.45	104.48	105.48	103.77	102.52	106.46	103.97	107.27	107.76	105.43	105.6	107.54	105.14	106.35
99.091	95.817	98.542	100.41	100.47	98.372	97.752	98.753	98.667	99.553	98.485	97.135	97.625	98.93	99.719	98.382	98.072	96.086	96.49	97.087	95.917	97.919	100.57	98.618	97.623	97.876	98.118	98.464	97.258	95.599	98.296	99.129	97.721	98.36	99.047	97.494	98.054	98.566	97.241	96.613	97.702	97.914	99.519	98.123	99.383	98.15	100.53	98.976	97.045	98.266
108.9	107.63	107.8	106.94	111.18	106.81	109.36	107.61	107.07	107.53	110.02	106.36	107.79	110.12	108.6	109.53	107.27	108.71	108.44	108.55	108.26	107.39	107.38	107.27	110.55	108.36	109.57	106.67	106.74	110.61	110.21	107.53	108.91	108.85	109.57	108.14	107.78	108.02	108.78	107.67	108.46	107.29	106.61	108.96	107.26	109.17	107.9	107.84	108.21	109.67
106.88	104.25	104.89	106.24	104.31	104.88	105.44	107.21	107.25	106.89	104.76	103.8	106.35	106.41	106.15	108.47	105.15	106.57	105.96	107.24	106.73	105.26	105.06	106.27	104.52	105.44	106.26	104.95	104.94	104.7	106.76	105.03	106.08	103.9	106.55	104.82	103.79	104.44	108.5	106.75	106.35	106.53	104.47	104.05	106.34	105.29	104.71	105.34	107.4	105.58
101.28	103.55	103.15	101.23	101.15	105.14	101.55	101.54	102	102.32	103.73	102.68	101.89	100.2	99.972	101.54	101.69	102.33	101.21	102.42	100.58	104.08	103.11	104.42	104.63	100.53	102.05	102.77	101.69	101.93	102.26	103.63	101.48	102.23	102.49	104.72	103.36	104.76	103.25	103.48	103.82	102.37	105.03	101.16	102.15	101.67	102.7	102.79	101.6	103.53
108.5	106.19	109.6	108.15	109	108.38	105.77	106.31	107.64	108.51	107.24	109.72	107.78	106.15	108.11	108.59	107.3	107.56	107.6	107	108.39	107	110.3	107.14	108.51	107.79	106.07	105.66	108.39	109.54	106.77	109.11	106.28	105.98	108.43	106.94	109.18	107.46	109.47	108.71	108.11	104.95	108.24	105.91	106.27	106.48	105.18	110.52	107.92	108.11
104.97	103.71	107.94	104.79	106.51	105.25	105.09	105.72	105.43	107.66	105.81	105.65	105.32	106.12	104.87	105.65	103.88	107.43	105.62	104.23	105.97	105.26	105.42	104.23	107.3	107.19	103.71	106.05	105.83	106.95	104.78	104.93	106.16	105.01	105.1	103.93	106.3	105.88	108.9	104.45	104.44	104.61	104.23	104.57	105.17	105.54	104.46	105.92	105.34	104.36
106.91	103.79	105.47	104.71	106.36	105.72	105.28	107.06	103.95	105.98	106.13	106.4	105.9	106.87	105.88	105.71	106.59	104.94	104.78	106.14	105.02	107.14	104.76	103.46	104	107.04	104.08	106.05	105.93	101.24	105.53	106.44	105.17	106.06	104.54	107.97	107.01	106.2	105.46	106.01	107.75	104.21	106.63	107.46	108.11	105.82	104.78	108.91	107.07	104.38
108.53	107.83	109.01	107.44	106.88	109.58	106.47	109.91	109.64	108.46	108.91	108.72	108.35	108.14	108.27	107.59	110.18	107.16	108.37	107.8	109.64	110.07	108.64	109.57	108.51	108.94	108.89	108.04	106.93	107.46	107.97	108.51	107.09	107.76	107.77	108.55	107.81	105.25	110.36	108.15	107.94	107.29	105.73	106.82	110.35	108.16	107.74	108.92	109.83	108.53
108.56	108.5	107.74	107.81	108.48	109.77	108.54	108.22	108.53	108.27	107.12	108.99	110.16	106.98	107.37	107.41	108.87	108.31	108.82	108.98	110.03	109.43	108.94	107.95	108.71	106.38	108.21	108.73	106.36	106.63	109	108.19	108.18	108.12	109.21	109.6	109.92	107.33	106.57	108.2	106.88	108.18	106.22	107.51	107.47	109.03	108.58	107.21	107.52	108.04
98.221	97.811	98.643	98.405	97.933	97.943	98.305	96.122	98.769	98.298	97.738	97.624	98.744	97.86	95.853	98.359	98.483	98.378	96.82	98.408	97.636	98.173	96.749	97.254	98.525	97.75	97.271	98.881	99.445	98.948	100.62	98.136	94.709	99.123	98.397	97.996	97.205	97.268	97.185	99.017	97.849	99.559	97.908	98.44	98.183	97.829	96.765	97.328	98.488	97.387
105.95	105.91	105.74	105.79	104.7	105.94	105.07	106.12	106.35	104.35	107.06	105.18	103.86	105.41	104.16	105.55	104.67	107.6	105.31	105.54	109.02	106.12	102.68	105.61	105.9	106.08	108.29	105.16	103.29	105.34	107.2	105.32	105.25	105.2	105.77	107.13	104.39	104.82	105.46	104.78	104.87	104.7	106.08	104.72	105.41	105.83	106.47	104.48	103.49	105.9
105.93	105.29	107.17	106.48	104.49	106.64	104.92	106.98	106.81	103.68	104.12	105.83	105.98	106.88	104.66	105.19	106.92	105.42	105.79	103.68	105.19	107.59	104.59	104.4	107.61	105.13	104.89	105.29	105.68	106.89	107.88	103.48	104.42	107.25	105.08	105.36	106.43	107.88	107.22	105.03	105.06	104.42	104.14	105.02	103.85	105.47	106.42	103.7	104.49	106.01
97.395	98.788	96.592	97.026	96.318	98.256	97.293	97.223	99.512	100.02	100.53	97.795	98.711	97.94	97.915	99.009	98.923	98.205	98.198	97.252	98.458	98.715	98.608	98.741	97.871	98.335	95.753	99.742	97.797	99.077	97.857	97.592	98.101	97.252	97.821	97.342	100.12	97.453	98.662	96.277	98.337	98.283	97.383	98.98	98.528	98.364	99.11	99.169	97.749	97.199
106.01	108.17	106.77	104.94	105.96	104.42	104.31	104.03	106.48	106.53	103.75	103.1	106.15	105.09	105.54	106.9	106.64	107.02	105.26	106.4	103.35	105.64	106.18	107.11	107.87	104.82	105.44	104.5	106.91	104.52	105.77	107.8	105.97	105.77	105.45	104.41	107.23	105.92	107.27	105.32	103.49	105.95	106.11	103.4	106.5	104.4	106.65	106.34	107.15	106.28
106.67	107.88	106.87	105.23	107.9	104.07	104.93	105.46	106.68	104.67	103.78	106.6	105.6	103.39	104.65	105.87	105.03	105.26	105.74	105.31	105.22	104.24	106.38	106.39	106.58	104.46	106.36	106.91	105.96	104.22	105.78	107.68	106.4	106.81	103.45	107.79	103.92	106.02	107.07	106.64	106.94	105.54	106.52	104.78	105.48	105.3	107.29	103.43	107.12	105.07
107.08	106.61	105.68	105.02	104.76	104.78	107.06	105.07	105.56	105.54	106.26	105.07	106.36	104.13	105.22	105.82	106.5	104.69	106.24	104.85	105.06	105.38	105.54	104.29	106.71	107.21	103.93	105.79	105.29	108.1	106.73	104.65	105.86	105.09	107.18	107.97	105.58	105.73	107.03	107.01	105.91	104.42	105.74	104.48	104.67	105.01	104.71	105.29	106.16	107.17
104.79	105.9	106.05	105.25	105.88	107.71	105.2	105.8	102.95	105.31	105.96	108.08	106.94	105.5	105.07	105.38	105.43	105.02	106.21	105.2	106.42	105.23	105.13	104.18	103.88	106.65	103.58	102.65	106.57	107.52	105.26	104.71	104.52	107.12	106.05	106.57	104.66	103.01	105.05	104.1	105.54	107.3	106.23	105.99	103.24	106.34	106.09	105.36	106.45	104.94
111.18	110.04	108.69	106.76	108.63	109.27	108.55	109.36	108.23	108.15	106.79	108.78	109.81	109.84	109.3	107.29	105.26	112	107.96	108.55	106	107.66	107.66	107.65	109.11	109.85	108.31	107.95	109.77	108.05	108.93	107.67	110.4	107.88	108.62	109.92	107.44	109.21	107.03	108.59	108.44	108.39	107.85	109.68	107.72	108.6	107.63	108.07	108.88	108.13
103.14	105.12	107.66	105.9	106.93	106.18	106.39	104.32	105.55	103.78	103.25	104.05	105.87	106.25	104.89	106.01	106.08	107.23	105.08	104.95	107.03	104.54	105.01	105.25	105.41	105.73	106.34	105.37	105.05	107.24	105.05	108.24	105.91	105.78	105.01	105.78	105.61	105.77	106.23	104.41	107.88	104.07	105.7	107.26	104.73	104.17	105.63	106.08	103.51	106.89
106.35	105.18	104.55	107.62	107.05	104.25	106.65	105.76	106.01	104.86	104.76	106.44	105.59	105.92	105.88	106.05	106.02	105.82	105.84	106.95	103.73	104.52	103.38	106.77	106.46	105.98	104.34	106.03	106.72	104.7	106.58	104.67	107.35	103.13	104.78	106.84	106.37	106.61	103.09	105.82	104.84	107.42	104.94	106.06	104.43	105.46	107.43	107.7	107.21	104.09
100.71	101.02	99.442	102.38	101.95	99.459	100.41	100.25	100.88	99.66	99.212	101.38	100.62	100.27	101.56	99.037	102.16	100.11	101.58	101.82	102.43	99.377	100.96	99.518	100.97	100.65	101.61	100.76	102.3	99.503	99.575	101.52	99.585	101.91	97.524	99.856	101.89	102.19	101.33	103.71	103.01	100.15	101.76	100.62	99.769	103.33	99.562	102.3	99.986	100.13
104.77	106.28	105.57	104.86	107.56	105.75	104.53	106.59	107.42	105.55	103.94	105.94	106.12	106.05	103.86	106.66	106.8	106.69	106.57	107.48	104.14	103.98	104	106.24	107.25	108.53	105.89	106.55	105.43	105.18	104.83	105.99	106.22	106.77	104.65	104.2	104.91	105.84	105.63	106.44	106	106.06	105.79	107.75	106.45	106.46	102.9	105.28	104.84	105.34
105.7	104.28	105.71	105.65	105.01	106.12	108.53	104.2	105.82	104.4	105.11	105.84	105.62	107.62	107.93	105.41	103.91	105.88	106.39	104.44	103.87	107.57	106.99	104.99	104.18	103.11	105.81	103.02	106.3	104.6	107.24	104.8	104.66	106.33	105.2	105.1	103.86	105.17	105.28	105.87	105.03	105.95	106.31	105.14	106.51	103.73	104.86	103.74	108.92	105.13
106.09	106.47	106.24	107.09	106.42	108.01	106.33	108.61	107.81	109.61	109.49	108.83	106.85	107.07	105.7	106.5	106.69	109.47	106.6	107.04	107.98	109.3	107.14	105.91	109.78	108.36	109.12	109.36	107.79	107.56	108.21	107.66	107.48	109.43	105.8	108.81	107.55	108.7	109.83	107.68	107.84	110.39	108.21	105.98	106.59	108.1	107.71	107.61	108.18	107.29
104.13	105.53	104.1	105.66	105.03	105.6	104.8	104.83	104.42	104.09	105.44	108.24	106.25	106.38	106.78	108.45	105.87	104.65	106.61	106.97	103.99	105.94	105.11	106.87	105	104.66	103.2	107.85	105.2	106.2	106.08	105.47	103.87	104.85	106.25	103.43	108.24	106.52	105.28	107.47	107.57	108.64	105.33	104.7	105.73	104.71	105.33	103.77	106.92	106.23
101.95	104	100.74	99.075	100.85	99.096	100.47	99.982	100.21	100.09	101.87	99.845	99.646	99.995	102.96	101.79	103.06	99.335	101.04	102.93	101.55	100.24	99.143	101.31	98.011	100.21	98.971	100.05	100.66	100.27	101.97	99.627	98.82	101.01	98.141	98.148	101.35	102.35	100.74	99.164	100.63	100.29	98.977	100.01	101.34	101.05	101.66	102.32	100.39	99.934
97.65	97.335	97.794	96.494	98.442	97.363	98.519	95.787	98.258	98.52	96.081	97.151	97.17	99.307	96.511	97.033	99.072	97.325	97.645	98.984	99.236	97.019	97.827	98.103	96.577	100.71	98.83	97.845	97.453	99.24	98.018	97.477	99.398	98.724	96.151	99.142	97.827	98.911	99.567	97.053	97.221	98.683	97.629	96.722	96.939	97.953	96.45	99.175	96.786	98.618
106.03	105.17	105.03	105.04	108.33	105.96	105.03	104.39	104.02	107.1	103.45	104.85	107.97	107.81	106.25	105.78	106.58	106.19	107.21	106.4	101.29	106.79	104.77	103.31	108.9	106.27	104.67	104.68	104.12	107.38	105.13	107.28	105.14	104.25	104.93	103.12	104.08	106.46	105.82	104.7	104.66	104.44	106.42	105.44	106.97	106.03	105.29	106	104.94	104.96
111.56	110.56	109.71	109.41	112.99	109.95	109.84	109.15	109.89	110.69	112.6	109.97	109.08	110.45	108.31	110.92	111.24	108.29	110.93	107.36	109.42	109.79	111.51	110.94	108.36	111.32	112.6	109.38	111.26	110.38	110.42	109.18	110.21	109.46	110.36	111.04	107.21	110.39	109.7	112.07	107.14	109.93	109.63	111.86	109.84	109.81	111.33	110.84	109.65	112.06
108.07	107.45	107.7	106.36	105.65	106.57	107.55	108.13	106.15	106.39	105.84	107.12	105.1	107.25	108.63	105.88	106.99	105.49	105.98	106.2	106.14	106.94	106.86	108.23	107.75	107.76	107.37	107.57	106.31	105.79	106.24	106.19	108.58	104.66	105.65	106.73	107.27	104.52	105.57	106.34	106.46	106.55	106.6	105.6	107.08	107.52	106.11	106.39	106.09	105.92
104.68	104.3	103.64	104.9	104.22	105.69	105.79	107.31	104.63	106.99	107.62	109.14	105.78	106.22	103.88	105.03	105.29	106.41	105.17	105.72	103.76	105.49	106.23	105.28	105.67	106.37	104.51	105.88	104.31	106.7	107.29	104.38	105.65	106.06	107.23	107.23	104.72	107.97	105.59	106.09	105.07	107.37	105.46	105.84	104.07	104.36	107.43	107.06	106.83	106.61
105.31	106.48	105.18	110.04	105.92	106.35	107.74	106.84	105.77	106.11	108.1	105.44	107.74	106.45	107.18	106.71	105.57	103.94	106.35	105.86	106.41	105.33	106.13	108.35	106.81	107.36	104.43	107.17	109.68	106.36	105.36	105.61	104.64	106.75	107.13	106.96	107.46	106.29	108.59	105.61	107.86	108.31	106.19	108.38	108.27	104.61	108.63	106.77	108.05	107.24
103.15	105.99	106.39	105.92	105.86	106.38	105.52	104.55	105.6	103.29	105.73	104.49	106.09	105.04	106.37	106.37	103.83	103.13	106.77	105.01	104.6	105.26	104.96	105.58	106.5	108.14	107.39	104.25	106.29	103.57	104.5	106.67	106.5	104.83	106.68	105.21	105.81	105.41	107.23	107.29	106.25	105.24	107.23	106.64	106.3	105.98	104.75	105.82	105.61	104.89
108.32	106.4	109.5	107.97	104.95	106.84	107.1	106.4	106.19	106.86	106.95	107.14	108.74	106.01	107.55	107.67	106.83	105.62	105.16	105.7	105.91	104.92	107.63	107.02	104.23	105.01	106.76	106.93	108.37	105.43	105.88	107.61	108.3	107.61	106.17	105.6	106.65	105.69	106.03	107.04	107.07	108.5	106.6	106.19	106.91	104.96	109.39	105.89	107.19	105.73
111.02	111.27	110.77	110.71	109.71	111.08	109.73	108.71	110.64	110.11	110	109.77	111.24	111.57	112.57	111.09	110.49	108.56	111.72	111.39	108.9	109.01	110.01	113.09	111.02	109.11	109.95	108.59	109.18	110.89	110.43	111.22	113.83	109.82	110.62	109.76	111.29	109.4	110.55	111.45	111.56	109.12	109.22	108.57	110.79	110.29	108.64	111.07	110.92	108.8
108.2	107.31	105.44	107.36	107.48	106.06	106.66	106.19	106.61	107.8	108.53	107.95	105.53	105.03	107.47	105.93	107.29	107.06	107.57	104.87	107.7	103.76	107.23	107.88	105.51	107.39	104.51	104.14	105.58	105.11	108.29	106.4	107.45	106.71	106.41	105.42	105.62	105.67	108.72	105.45	109.42	107.26	107.03	108.55	105.15	106.69	106.29	107.87	106.8	106.87
96.422	96.707	96.656	100.82	97.642	98.306	98.087	96.826	95.521	98.199	96.711	98.283	100.4	99.023	98.126	98.667	97.744	96.354	96.041	97.23	98.553	96.252	97.395	98.027	96.664	96.165	96.283	98.023	99.211	100.11	94.929	97.886	97.505	98.08	98.086	98.905	98.818	97.124	95.639	99.196	98.838	96.675	98.294	97.889	99.853	99.937	97.257	97.028	97.834	99.647
106.55	105.44	104.92	105.68	105.42	104.62	106.21	106.11	105.28	106.14	105.73	104.32	104.97	104.95	105.52	107.7	104.37	104.88	105.78	105.24	104.11	106.44	106.89	104.88	104.72	103.34	105.63	106.7	105.22	104.41	105.67	104.27	105.68	105.13	105.77	106.36	105.32	103.99	105.58	106.54	106	104.95	104.15	104.71	106.22	105.34	106.35	102.92	104.91	104.18
108.49	107.34	110.21	107.05	106.77	110.99	106.01	110.58	108.27	108.75	108.84	107.25	108.51	108.14	107.52	108.13	108.3	108.37	108.38	107.52	107.75	108.98	109.83	107.67	110.02	106.67	108.83	106.45	106.23	108.15	109.25	110.6	107.67	109.6	108.58	106.62	110.37	109.84	107.51	109.15	109.14	107.2	106.81	108.5	109.9	108.49	107.62	110.1	110.99	108.83
108.25	106.36	108.18	108.48	108.24	108.57	107.54	109.25	107.68	106.24	110.15	108.16	108.56	108.54	109.52	108.16	108.87	108.48	108.77	109.71	109.18	106.73	109.63	107.7	109.28	108.93	107.13	108.51	108.56	108.61	108.12	108.84	107.45	108.72	106	107.68	106.82	109.37	105.53	110.25	109.76	107.53	107.75	107.99	108.75	107.6	107	106.9	107.93	107.23
96.378	99.13	97.31	97.804	97.723	99.115	100.39	99.074	98.653	99.105	100.53	98.632	101.08	98.27	100.89	100.31	100.1	99.579	98.584	96.723	99.613	100.63	98.862	99.701	97.92	100.54	100.4	97.171	98.515	99.181	99.781	98.475	99.371	98.717	98.734	98.009	98.456	99.703	95.365	99.958	100.04	98.941	98.841	99.713	97.377	99.273	98.73	100.51	97.494	97.669
99.667	101.41	100.15	102.64	100.84	101.48	98.737	99.822	102.08	98.883	102.07	99.484	102.13	99.042	99.831	99.514	101.23	101.43	99.455	99.809	101.57	101.37	101.33	100.06	101.62	102.59	100.45	100.71	100.09	100.2	100.94	101.54	99.146	101.75	99.87	102.59	98.574	101.65	100.47	99.158	101.75	98.249	98.05	101.3	100.95	99.32	99.464	101.28	99.646	100.42
108.44	107.79	107.24	107.85	106.49	106.06	105.61	108.23	108.16	105.94	106.88	108.91	108.19	108.68	105.3	107.76	107.5	108.43	109.56	106.82	108.95	106.85	110.05	106.97	109.29	108.75	107	107.85	106.71	110.78	108.62	110.19	107.17	109.65	105.45	109.56	108.97	108.09	108.7	106.45	108.29	109.44	106.59	107.86	108.3	107	109.26	107.27	109.23	108.15
110.29	109.73	110.25	107.23	110.87	109.07	113.11	111.94	112.38	110.03	109.76	111.7	110.2	113.68	107.84	108.9	111.28	112.53	110.89	112.05	111.22	111.17	109.12	109.72	108.7	110.81	111.06	110.55	111.8	109.11	109.99	110.89	111.21	110.2	109.59	106.97	111.13	109.19	109.04	110.43	108.36	110.84	111.65	110.79	109.71	112.36	110.63	109.35	111.34	109.31
98.132	99.99	100.1	98.186	101.05	97.77	96.98	97.204	99.155	97.757	98.095	98.045	98.277	97.953	100.1	98.194	99.377	98.12	98.315	97.429	99.032	99.243	98.693	99.964	100.2	98.78	98.285	98.836	97.794	101.41	96.925	97.399	100.38	99.065	101.06	98.658	97.602	97.745	101.81	99.754	99.617	97.926	100.4	98.754	96.864	98.031	99.346	98.449	99.627	99.482
99.122	96.741	96.728	97.339	98.442	98.304	97.85	98.936	97.823	97.282	97.176	99.19	98.545	98.166	97.762	98.695	100.88	96.389	97.069	99.144	97.778	96.286	97.506	97.555	98.923	96.297	97.425	96.933	97.603	99.326	98.499	99.597	97.785	96.551	99.73	97.905	95.398	97.623	99.085	96.958	97.077	98.031	97.514	97.644	98.127	96.419	96.686	98.445	97.932	96.859
106.33	104.42	109.31	108.31	107.26	106.57	105.24	104.64	103.53	104.41	106.52	106.46	106.04	107.3	106.91	106.07	105.45	106.77	105.74	106.56	105.72	108.53	104.41	103.4	106.15	106.41	107.46	105.43	106.61	106.34	107.08	106.73	105.35	106.35	106.82	104.43	106.89	105.05	106.62	106.48	105.9	108.07	105.73	106.46	103.63	106.87	109.08	105.59	106.87	107.21
107.63	107.42	106.61	106.98	105.7	106.65	107.51	106.48	104.42	106.5	105.94	107.69	105.17	107.21	105.12	106.58	107.8	105.18	107.8	105.28	107.36	107.7	106.81	108.36	107.86	105.89	105.9	106.93	106.68	108.05	107.11	107.41	106.37	107.34	106.93	108.27	107.28	107.09	106.65	109.01	105.43	107.17	107.94	104.95	104.52	108.24	107.45	107.05	108.36	107.65
108.65	110.5	110.21	109.95	110.78	108.73	108.51	107.47	108.31	106.32	107.65	109.52	107.11	106.45	108.3	108.94	108.05	109.91	106.89	108.5	109.51	108.85	107.33	108.22	109.84	107.69	109.15	109.83	108.13	106.83	106.93	108.48	109.07	109.56	107.97	108.86	108.12	108.7	107.72	109.55	108.01	108.51	106.54	107.98	108.27	108.27	108.52	109.17	107.97	107.12
101.3	101.06	101.86	101	98.648	99.058	102.68	101.93	100.53	101.88	98.619	100.93	101.35	100.89	99.384	99.154	99.165	101.2	101.74	100.7	101.21	101.19	102.16	101.87	100.21	101.34	100.57	100.59	99.601	99.864	100.58	101.35	99.521	102.07	101.16	100.74	100.52	98.935	100.26	101.8	101.99	103.63	100.18	100.21	101.57	100.55	103.08	102.04	101.25	101.74
108.68	111.15	110.69	109.99	109.87	110.02	108.9	111.39	110.41	111.29	109.26	108.56	110.27	108.78	107.29	110.5	112.99	110.17	111.19	112.37	111.61	110.64	108.32	110.28	108.84	108.83	110.42	108.95	109.33	110.49	109.96	112.07	110.25	109.75	111.58	109.15	111.1	109.83	109.72	110.85	110.4	111.7	111.33	111.67	109.65	109.37	109.86	111.8	111.48	111.42
104.66	105.36	105.76	106.57	105.46	106.33	105.91	104.88	105.68	104.16	106.54	105.9	104.84	105.26	109.52	105.58	105.63	107.48	106.85	108.12	106.11	107.37	105.57	105.93	104.4	106.79	105.58	105.71	104.71	106.62	106.91	103.86	104.65	106.62	105.29	108.13	105.82	105.79	103.74	105.68	106.22	106.33	104.01	105.98	105.18	105.82	105.52	105.33	106.06	107.19
104.75	107.8	104.23	105.13	104.38	105.97	103.98	103.14	105.52	105.26	104.41	104.6	104.8	106.4	105.09	104.37	107.67	107.23	106.26	107.1	106.86	106.56	104.58	105.83	106.12	105.85	106.37	105.4	108.2	105.78	109.47	103.82	105.23	106.22	106.76	104.45	105.65	107.97	106.31	106.84	105.69	106.65	104.67	106.7	107.51	106.53	104.71	105.92	105.78	105.67
106.06	105.67	107.45	105.74	107.65	104.15	106.03	104.67	103.88	107.17	106.2	106	106.58	106.22	106.55	106.35	106.78	104	105.42	106.15	106.5	105.98	106.86	107.3	106.75	106.95	105.19	106.2	107.1	107.91	106.03	106.4	106.87	107.62	103.8	106.11	107.78	105.36	109.11	104.73	106.12	106.59	105.71	107.7	106.3	106.64	106.96	107.48	107.01	107.97
105.39	103.14	106.24	105.94	106.62	105.83	105.94	103.63	104.33	108.09	106.74	106.32	101.96	104.99	107.75	106.1	105.5	105.31	104.54	106.2	105.48	104.95	107.15	104.48	103.57	105.75	104.76	104.59	106.53	105.57	105.34	106.22	105.83	106.2	103.38	106.26	104.68	105.76	107.02	105.28	106.62	108.51	107.42	103.68	104.2	106.21	106.06	105.08	106.24	105.29
105.55	105.83	105.66	108.22	108.8	107.45	105.33	106.26	105.64	105.38	107.24	108.02	104.02	107.26	106.49	107.44	106.4	106.74	106.26	107.06	106.79	105.63	105.32	104.88	107.22	105.69	105.01	108.13	105.9	106.88	104.74	106.8	105.95	107.93	107.18	105.95	105.23	105.62	105.85	106.17	107.35	107.3	106.22	107.35	107.3	105.27	106.13	107.02	106.12	106.8
107.05	105.25	105.84	104.5	103.78	106.73	106.75	106.99	105.7	104.59	105.65	105.16	101.08	106.73	106.7	106.58	107.02	104.61	103.59	106.97	105.4	104.35	103.37	104.77	104.56	105.25	104.01	107.47	106.67	105.34	106.38	108.11	103.79	104.87	106.77	106.42	106.6	105.22	106.68	106.72	107.83	107.82	104.16	106.27	105.96	105.38	106.73	102.76	105.58	105.87
105.59	108.08	107.68	105.14	110.05	108.56	108.74	106.04	109.99	108.27	108.4	108.29	107.64	108.92	108.48	106.73	108.76	107.98	108.34	109.34	107.62	108.92	108.51	108.38	106.72	108.89	107.61	107.99	106.76	108.76	108.14	110.76	107.46	106.98	109.3	107.74	107.72	108.56	108.06	108.42	111.75	110.42	106.1	109.56	106.97	108.07	108.07	108.5	108.94	107.34
106.66	105.46	106.34	106.92	104.91	105.95	106.06	106.59	105.43	107.67	107.98	104.36	103.98	105.01	107.8	105.84	105.59	103.92	104.23	105.5	107.01	103.28	106.78	105.67	106.27	107.21	105.22	106.56	105.67	107.2	105.07	105.08	108.06	104.32	105.28	106.2	106.17	106.36	107.33	106.1	105.84	107.22	105.1	104.65	103.31	104.8	105.16	105.68	106.6	103.78
106.14	108.91	108.91	108.61	106	106.36	106.62	107.09	107.57	106.06	105.56	106.22	108.18	108.01	106.35	107.87	107.03	104.99	104.94	106.9	107.05	103.92	107.83	107.62	106.71	106.55	106.17	107.36	107.83	107.7	103.16	105.81	107.97	108.33	106.88	106.95	107.94	107.69	105.26	108.59	106.94	106.72	108.17	108.07	107.06	105.31	106.49	104.94	107.04	107.26
108.5	105.31	109.39	108.58	108.19	109.33	109.96	108.72	110.84	107.27	106.33	108.46	108.44	107.52	107.86	106.63	106.99	107.21	107.48	106.26	107.11	107.37	108.97	108.63	107.43	106.16	106.8	106.94	106.15	109.09	107.3	108.38	111.25	107.8	109.31	107.54	106.54	109.56	105.83	105.34	106.25	107.93	107.87	109.33	107.09	107.69	106.64	106.87	107.25	108.01
103.96	106.73	105.92	103.14	104.48	105.82	107.14	107.19	104.49	106.56	105.3	105.05	104.22	105.09	105.89	106.71	105.55	105.96	105.5	106.1	104.26	104.99	105.66	104.01	107.08	106.49	103.54	106.9	104.38	104.72	105.76	104.99	105.34	105.33	105.81	108.18	105.93	106.44	105.28	106.32	106.16	106.34	105.38	105.47	105.16	105.13	105.5	105.97	106.13	105.16
105.5	104.15	105.68	104.07	104.4	106.75	106.2	106.9	105.42	106.26	105.44	105.58	105.63	105.86	105.84	106.84	105.8	104.66	105.94	106.17	104.85	107.41	104.82	103.79	103.7	105.84	106.64	107.37	104.76	105.59	105.5	105.72	106.21	104.96	106.49	104.06	105.26	104.91	106.33	106.41	103.48	106.17	102.57	105.42	106.87	105.03	105.05	104.4	104.34	105.72
107.9	105.51	109.62	108.64	107.95	108.74	108.56	110.75	105.34	108.12	105.04	107.05	107.76	106.75	105.91	108.26	106.17	108.03	108.72	107.63	108.91	108.7	108.26	108.79	107.59	108.69	105.22	107.26	108.89	107.57	109.17	110.35	106	105.62	107.34	106.59	108.72	108.32	108.09	106.63	107.76	110.61	107.69	107.86	109.31	109.81	105.87	107.19	106.83	109.44
107.89	107.26	109.02	109.26	108.29	108.47	108.29	106.77	108.49	108.58	109.21	110.29	108.81	107.87	110.29	108.22	109.79	108.55	107.63	107.07	110.01	107.32	109.31	109.1	107.46	106.4	106.56	109.09	108.36	109.58	107.63	107.27	107.55	104.55	107.21	107.44	108.5	107.68	107.08	108.05	107.05	109.24	108.05	107.45	108.05	107.23	109.65	109.01	107.59	107.06
108.63	107.83	107.19	106.11	108.88	107.81	108.1	106.94	107.17	108.29	107.13	106.9	106.4	110.53	107.25	109.14	106.23	108.02	108.2	108.04	107	108.17	107.89	108.06	109.77	106.94	107.69	108.4	108.06	109.06	108.98	108.78	109.71	107.23	108.75	110.03	108.78	107.28	107.54	109.56	106.26	110.01	110.08	106.16	107.06	108.4	110.55	109.54	108.82	108.1
109.3	108.98	109.47	109.9	111.13	110.15	110.96	109.31	111.4	110.17	109.52	110.55	113.07	110.7	110.72	110.72	108.49	110.37	109.83	111.24	110.19	110.81	112.42	111	109.59	112.62	111.1	111.04	111.7	111.96	110.68	110.72	110.46	111.3	109.32	110.13	112.68	111.47	110.75	110.01	110.33	112.5	111.82	109.83	108.23	112.52	111.46	112.02	111.88	109.09
104.44	104.18	107.04	107.04	104.43	106.35	107.45	104.88	107.06	105.79	103.62	104.93	105.38	108.56	107.14	107.07	105.35	105.37	106.77	105.51	105.76	106.21	104.21	105.21	104.76	103.77	106.88	105.91	107.17	104.11	104.54	105.09	106.39	104.88	106.72	104.75	107.93	106.55	105.08	104.77	106.04	108.86	106.78	103.67	105.26	106.35	106.27	105.48	105.56	104.79
97.405	98.268	97.974	96.381	98.474	97.904	100.08	99.964	99.392	97.956	98.783	99.325	97.586	98.658	97.93	98.702	102.06	98.744	98.579	99.096	99.418	98.265	97.334	96.73	97.124	98.935	97.785	97.602	100.06	96.37	98.411	98.92	98.477	98.043	100.25	96.886	99.439	97.587	97.462	97.247	98.098	97.981	100.96	97.34	98.396	98.937	100.46	97.907	97.188	97.955
107.14	106.4	104.71	105.61	107.18	104.41	104.37	104.48	103.95	104.86	107.17	105.84	104.72	106	106.21	106.1	105.31	104.52	106.6	105.45	105.81	104.41	107.61	104.28	105.03	106.04	106.23	103.92	104.86	103.62	105.32	105.53	106.67	106.69	105.79	106.4	105.76	106.78	107.21	106.52	104.88	106.25	106.19	104.83	105.98	104.55	105.05	105.88	105.66	105.08
107.2	104.38	105.79	105.36	106.32	105.32	107.24	105.88	104.83	106.11	106.12	107.5	103.86	107.56	104.15	105.56	106.53	105.87	104.68	104.81	104.77	106.06	105.86	105.22	107.72	106.49	105.85	105.25	104.47	105.08	106.09	105.7	106.52	105.6	107.28	105.65	107.46	103.07	105.02	105.26	107.51	104.63	106.94	105.44	106.4	103.92	104.68	105.35	105.82	106.44
105.97	106.51	105.64	108.44	105.86	105.12	106.13	106.08	104.59	107.75	106.05	106.44	106.26	105.39	104.74	106.14	103.99	107.05	104.72	106.71	107.01	104.84	104.91	106.97	104.78	105.57	105.94	102.85	106.04	107.07	106.4	105.96	107.7	106.65	104.75	103.42	106.37	105.8	107.19	106.41	105.42	106.19	106.22	104.38	104.78	105.73	108.53	106.93	106.65	107.62
106.83	105.34	105.75	106.83	106.9	109.47	105.94	106.24	103.8	106.53	103.67	105.54	104.89	106.55	108.59	105.78	106.66	107.39	106	105.56	105.37	105.17	104.73	106.51	104.68	106.16	104.52	103.83	105.63	105.07	105.33	105.91	106.12	107.2	106.36	107.35	105.43	106.17	106.56	106.66	107.38	105.17	105.28	105.62	107.37	106.72	106.92	104.53	105.29	106.05
109.01	111.22	109.51	106.2	108.59	107.98	108.65	109.52	107.42	106.6	109.01	111.09	109.39	109.68	107.11	108.53	109.41	107.62	110.76	111.04	108.57	108.7	108.87	109.08	107.47	107.7	108.18	107.34	106.25	108.67	108.89	110.93	106.53	110.07	110.12	108.08	107.9	109.48	108.88	107.6	109.17	107.18	106.43	107.15	105.66	107.41	107.83	107.78	109.65	107.05
105.58	107.15	107.38	105.43	107.8	105.47	105.88	104.77	106.05	105.06	106.66	106.5	107.29	106.81	107.47	105.38	106.03	105.49	105.29	104.99	105.64	105.9	107.81	103.91	106.54	105.76	105.75	103.92	107.14	105.15	105.94	108.88	106.04	105.43	104.28	105.58	108.89	104.65	106.34	105.86	107.12	108.61	106.2	106.3	107.45	104.46	105.1	104.97	105.24	106.37
107.26	106.47	106.49	104.68	105.51	105.75	107.3	106.33	104.46	106.91	107.92	105.57	106.32	104.13	106.09	104.94	105.34	104.55	106.46	108.41	108.17	103.71	107.44	106.1	107.33	106.31	106.43	106.28	106.72	105.81	106.58	108.15	105.8	106.68	107.67	108.42	105.17	106.86	105.34	106.48	105.55	104.89	107.08	105.22	107.2	106	108.97	104.94	107.09	105.23
101.16	98.787	101.64	101.45	102.41	100.67	99.735	101.13	101.33	101.84	97.768	99.92	100.76	100.86	99.491	98.98	99.317	99.571	98.022	100.5	101.49	100.44	101.59	97.872	101.92	102.38	101.56	101.21	99.773	100.68	101.34	100.66	101	101.48	99.041	100.06	99.549	100.15	101.84	101.13	100.37	100.83	101.6	99.308	100.28	101.13	100.78	98.058	100.8	100.19
104.23	106.6	107.42	104.61	107.03	105.43	103.76	106.16	104.68	108.73	105.87	104.22	107.62	103.26	107.66	105.11	104.55	104.94	107.88	100.89	107.59	105.75	105.23	106.39	106.83	105.58	104.24	106.46	106.4	105.28	106.5	103.99	105.1	106.5	107.39	105.61	106.52	105.94	105.67	104.02	104.45	105.93	105.74	106.83	105.85	107.1	105.43	104.02	105.11	104.61
110.29	110.53	110.71	108.5	109.94	107.65	108.06	106.43	108.59	106.74	106.69	106.79	107.83	108.79	106.51	107.49	107.5	107.67	107.19	106.33	106.91	107.62	107.33	108.5	107.98	108.03	110.44	107.47	108.4	108.71	108.68	107.56	105.73	108.31	109.18	108.26	107.35	110.64	107.87	108.19	108.53	108.03	110.36	109.2	106.79	107.96	107.24	109.09	109.01	109.13
101.99	104.17	100.76	101.97	102.04	103.11	103.27	103.7	102.47	103.93	101.36	101.83	101.85	101.19	103.42	103.01	102.33	102.91	102.86	103.68	100.52	103.63	101.17	102.82	101.23	101.28	102.6	102.78	101.67	104.4	102.91	103	104.02	102.79	102.92	103.18	101.76	101.29	102.36	107.19	104.9	101.45	104.13	103.31	101.12	102.27	101.64	103.24	102.44	100.72
106.2	106.52	105.71	106.35	105.88	107.32	105.26	106.61	105.2	106.71	105.56	105.31	107.69	108.01	105.92	105.05	104.61	106.19	105.56	104.6	106.27	104.73	105.53	105.1	106.74	105.42	106.66	106.78	107.4	106.89	104.57	104.94	106.2	106.61	107.05	104.5	104.84	106.81	104.34	107.37	106.77	106.66	105.38	104.93	104.14	104.11	104.53	103.63	106.1	106.68
99.216	98.494	100.7	99.92	100.97	99.952	100.59	98.77	101.53	99.501	100.85	99.105	99.475	100.84	100.46	100.82	100.09	102.02	100.3	97.402	101.34	100.26	101.19	101.07	100.12	101.25	99.859	99.864	100.08	100.24	99.969	99.421	101.74	100.28	101.74	100.63	99.015	99.862	103.11	99.495	101.77	99.814	99.254	99.324	101.95	100.87	102.69	100.24	100.02	99.513
106.01	105.5	106.24	105.54	108.27	107.7	106.72	105.43	105.29	105.8	106.65	104.99	105.35	106.6	105.27	104.16	105.26	104.34	106.31	106.32	106.07	105.7	107.2	104.34	105.81	106.17	103.03	104.39	107.13	108.23	108.93	106.8	105.45	106.76	106.61	104.58	104.67	105.33	104.92	107	106.41	104.19	104.92	105.8	103.97	106.41	105.92	104.76	107.62	105.36
107.32	108.73	107.64	109.14	107.94	108.01	109.38	108.8	109.51	110	106.64	108.77	107.99	108.3	109.21	108.91	110.08	109.96	106.4	109.22	107.46	109.22	107.73	107.84	109.21	106.99	107.56	107.18	109.63	108.92	109.27	108.71	108.3	109.32	108.69	108.36	109.75	107.08	109.34	108.53	106.86	109.23	110.99	107.31	109.1	108.62	108.41	107.54	108.24	108.54
104.17	104.8	104.87	104.79	103.93	104.91	106.11	104.5	107.07	104.94	104.98	105.8	107.46	106.21	104.27	105.19	106.67	107.31	106.72	106.13	105.44	104.34	106.16	106.13	105.21	105.34	105.62	106.45	106.86	104.47	104.65	106.71	106.98	106.57	106.58	105.71	108.02	105.2	105.93	107.18	105.1	104.22	106.76	104.76	106.04	104.2	106.93	104.7	104.1	106.56
99.176	101.37	100.42	99.711	98.265	101.47	100.68	99.62	99.963	98.051	98.838	100.27	100.3	101.35	100.4	99.464	100.62	98.592	99.083	99.963	100.7	100.31	101.26	100.48	99.218	100.64	101.22	99.847	99.939	102.15	101.03	100.94	100.91	100.41	101.22	100.37	101.26	100.14	99.462	99.576	100.86	100.23	101.96	99.248	98.561	101.58	99.292	100.92	101.11	97.832
106.32	108.57	107.68	109.12	108.84	107.66	109.33	106.52	107.07	107.85	107.61	108.12	107.39	108.21	105.75	108.21	109.67	109.24	106.91	107.07	107.86	108.21	107.36	106.18	110.33	108.19	105.27	109.2	108.2	107.87	109.27	104.9	110.02	109.18	109.37	107.1	107.47	106.76	106.44	107.35	106.22	107.01	108.67	107.25	108.12	105.85	108.9	108.84	108.63	107.64
109.88	111.13	109.59	112.17	109.53	109.46	111.75	108.77	110.41	111.17	110.87	111.41	111.19	109.79	108.94	111.54	109.9	111.5	109.69	109.33	110.05	112.99	108.72	109.88	110.64	111.87	110.74	108.62	112.27	109.87	110.36	109.74	112.68	109.39	110.09	110.48	111.18	110.9	107.82	109.21	111.44	110.13	109.8	110.61	110.26	112.31	112.3	111.99	111.33	110.73
108.25	106.47	106.23	105.44	105.96	109.33	108.02	107.05	108.34	105.91	107.35	107.26	108.97	108.16	109.23	106.64	106.43	106.18	109.73	107.59	108.34	106.66	108.55	109.24	106.71	108.15	108.53	107.4	105.2	109.02	110.22	107.94	106.39	105.65	109.22	107.88	106.78	105.1	109	110.86	109.63	108.12	108.74	108.49	109.69	109.5	107.02	106.51	107.9	106.03
102.04	99.711	101.76	101.97	102.08	100.02	101.91	100.53	99.899	101.76	101.17	101.44	100.47	101.88	102.16	102.16	101.78	100.55	101.32	101.66	100.72	100.05	101.33	99.097	100.23	102.52	100.41	100.2	99.958	101.91	101.02	100.04	101.64	101.61	100.43	101.82	101.15	100.36	99.645	101.41	99.725	98.864	101.4	100.62	101.14	100.74	99.08	103.12	101.73	101.57
106.69	105.43	106.11	106.33	106.13	106.56	107.28	105.9	105.22	105.7	106.54	105.59	105.66	105.85	105.36	107.02	106.7	106.49	106.17	107.56	104.39	107.13	105.06	105.74	105.36	103.13	107.5	106.44	107.35	104.52	105.74	107.92	106.09	106.3	104.05	104.54	106.45	103.62	106.29	104.16	103.73	106.42	104.62	108.05	107.7	105.65	106.15	106.44	106.31	105.35
97.565	99.02	96.594	96.574	97.763	96.769	100.17	97.559	97.807	97.938	97.805	99.135	97.266	98.443	97.253	98.252	97.775	98.131	96.151	97.971	101.54	95.821	99.78	99.402	99.119	96.287	99.562	96.686	99.464	98.208	98.876	99.805	97.272	96.539	97.799	98.751	96.7	99.122	98.947	95.615	97.008	97.837	98.363	95.872	98.869	97.181	97.998	96.47	96.989	96.891
100.79	100.8	99.792	100.25	97.911	99.656	102.31	100.46	100.95	99.271	101.63	100.85	101.03	98.945	100.36	99.197	100.32	101.28	98.12	101.28	101.31	100.16	100.66	101.27	100.39	100.39	100.73	98.663	98.893	100.58	100.24	99.575	102.02	100.65	100.46	100.34	97.892	100.19	100.8	99.02	101.2	100.75	101.84	101.13	101.77	99.78	100.72	99.958	97.89	101.09
106.12	108.45	107.05	108.33	108.54	106.59	107.99	108.26	107.58	108.44	106.84	105.43	107.23	107.87	107.66	108.04	109	106.99	108.45	106.85	105.35	105.99	107.33	108.26	110.64	110.05	109.09	107.2	107.99	109.09	108.95	107.03	108.69	108.39	108.54	108.73	106.79	107.94	106.67	107.25	107.95	106.99	107.64	108.46	108.64	107.54	109.67	109.37	108.47	109.54
99.908	97.67	99.467	101.91	99.264	98.022	99.972	96.954	101.04	98.709	99.225	98.019	100.46	99.083	100.38	101.45	99.459	99.511	98.523	99.628	101.09	99.111	99.742	98.312	98.955	98.05	97.074	98.949	100.3	99.347	99.487	98.661	97.387	98.818	97.213	99.208	97.647	99.545	99.856	100.17	100.56	99.97	97.052	96.211	99.638	101.06	98.375	99.265	95.468	98.79
110.69	111.1	107.89	112.88	108.49	110.04	110.94	109.37	110.55	110.77	110.17	110.13	109.58	112.15	111.7	109.26	110.49	112.01	110.57	111.64	111.42	110.25	110.17	110.24	110.99	111.47	107.53	109.38	111.7	112.44	107.62	109.75	107.36	109.76	110.49	109.56	110.62	112.35	109.01	111.6	110.83	111.23	111.09	109.62	109.41	108.65	111.53	109.86	108.62	109.36
103.28	106.1	106.38	106.78	104.77	105.75	106.77	106.74	104.15	106.41	104.82	107.13	106.01	105.22	106.71	105.96	107.24	105.03	106.11	105.47	104.41	105.28	107.48	107.19	106.72	104.29	104.37	105.48	106.76	107.76	104.25	107.71	105.44	106.07	104.86	105.39	104.32	105.5	105.81	105.11	104.89	105.47	105.48	105.23	105.09	104.61	107.84	106.83	103.52	105.25
107.31	107.19	104.95	105.44	104.73	105.92	105.27	107.18	105.29	105.05	105.38	105.04	105.33	105.85	103.76	105.5	105.27	106.2	107	105.85	108.29	105.77	106.61	106.82	107.73	106.76	104.08	105.29	105.94	106.43	106.7	105.38	105.11	105.01	107.27	103.39	106.08	104.45	105.65	104.84	107.33	104.3	106.82	106.78	103.82	104.52	105.21	104.04	104.38	105.69
99.547	98	98.878	98.477	99.316	100.54	98.238	99.607	99.412	98.135	99.17	99.911	98.125	98.668	99.155	97.819	99.922	100.14	98.933	99.667	101.35	100	98.621	97.121	98.358	99.153	100.26	100.93	100.08	98.001	100.84	100.11	98.049	99.416	99.197	100.37	100.07	97.827	97.373	99.589	100.87	101.17	98.979	100.86	97.786	99.27	101.11	99.754	99.541	97.925
100.69	99.41	101.03	102.24	100.06	101.18	101.98	102.85	100.07	100.13	99.503	98.414	102.51	103.67	101.83	102.48	99.691	100.39	102.45	100.92	101.24	99.198	100.4	101.93	101.78	101.5	101.1	100.23	99.551	101.7	100.55	98.239	100.37	100.59	102.83	99.935	102.01	97.818	98.622	100.69	103.03	99	99.402	101.43	101	100.22	100.72	101.03	99.046	102.56
96.061	98.729	98.164	99.026	97.37	98.611	97.628	99.4	96.531	96.252	99.401	96.497	97.367	98.218	97.418	94.993	98.841	99.578	98.539	98.613	98.285	101.02	97.34	95.763	100.72	97.658	98.606	98.486	96.465	100.03	98.554	98.561	97.073	98.52	96.347	96.324	98.754	97.171	97.304	98.101	96.747	98.237	98.209	98.883	96.075	97.833	98.593	96.474	97.421	96.526
105.84	104.79	103.95	103.72	105.13	106.25	104.98	104.16	105.41	105.59	104.88	105.08	105.11	105.36	107.25	105.22	106.67	105.22	104.04	107.59	104.23	105.04	102.77	102.67	105.62	104.28	105.41	105.63	104.56	108.33	108.87	107.17	105.64	103.8	105.68	107.39	105.1	105.48	105.18	103.82	106.2	105.88	105.9	107.93	104.17	103.64	104.56	107.16	106.22	105.19
97.632	97.871	96.853	98.587	97.082	98.687	97.306	98.323	95.977	95.818	99.645	96.693	98.77	98.196	96.672	97.687	98.089	99.604	97.798	97.396	97.963	96.918	98.28	98.637	99.254	98.012	96.954	97.84	99.163	99.232	98.392	97.056	97.994	97.754	98.124	97.625	96.963	98.289	96.636	98.129	100.4	97.781	100.12	99.137	99.452	99.835	96.623	97.617	99.034	95.578
105.92	106.19	108.63	110.49	107.33	106.76	106.8	107.14	108.08	107.09	106.34	107.42	107.89	107.89	109.24	109.56	108.89	109.66	107.09	106.4	107.26	109.48	107.24	108.67	108.3	106.77	108.45	108.69	107.23	109.63	107.58	108.08	105.43	107.27	107.94	106.42	107.24	107.86	107.48	107.48	106.76	108.3	107.29	109.1	109.72	109.18	108.19	110.1	105.63	107.21
105.34	105.09	104.72	104.81	107.96	107.14	105.15	105.03	104.19	106.06	105.74	103.92	104.54	106.21	106.54	105.75	105.81	104.07	106.24	105.8	107.03	104.64	104.09	104.38	104.21	106.46	104.51	107.44	105.43	107.59	104.33	103.85	106.6	106.19	105.82	105.36	106.53	107.5	105.87	106.26	106.38	106.28	106.92	103.76	106.52	106.77	106.76	105.19	105.62	105.3
107.74	106.26	108.55	108.82	105.67	108.9	109.93	105.83	107.9	107.87	108.34	108.17	106.24	109.14	106.27	106.03	109.03	105.64	110.01	107.64	108.15	105.96	110.91	110.35	106.81	110.42	106.9	107.81	108.46	108.2	108.25	105.16	106.84	106.27	109.14	106.99	107.57	107.54	106.31	106.25	107.59	104.38	106.87	109.33	111.46	106.92	108.79	108.2	109.27	109.17
104.16	99.988	98.428	100.32	100.75	102.08	101.29	100.48	99.804	101.39	100.87	100.12	98.836	102.57	99.539	101.39	100.04	101.12	99.963	98.675	98.565	99.072	98.748	100.47	102.01	101.14	99.172	100.79	102.9	99.584	96.686	100.55	99.337	101.99	100.38	100.6	101.76	100.5	97.718	101.36	99.154	97.308	102.4	97.045	99.351	98.114	100.16	98.95	98.539	101.24
109.32	108.68	109.45	106.81	108.14	108.8	108.07	108.02	108.94	108.75	107.92	109.47	110.76	107.74	107.01	109.14	108.79	108.49	109.24	107.22	108.78	107.2	107.99	108.27	106.67	108.71	107.29	109.13	109.21	109.61	108.47	106.02	107.94	109.52	106.12	108.56	108.79	105.41	109.23	108.76	108.05	108.01	108.1	108.68	110.44	109.07	108.85	112.94	109.34	110.62
98.43	101.49	100.62	102.48	101.41	102.24	100.24	99.983	101.32	102.28	100.57	102.38	100.82	100.42	101.96	103.68	100.1	100.44	99.417	99.591	100.8	102.31	101.89	100.53	100.69	102.06	102.19	99.281	101.9	100.77	99.065	102.05	100.09	97.811	102.02	103.22	101.86	100.87	101.14	101.33	104.55	98.631	101.89	103.03	103.05	99.589	100.14	103.07	99.88	100.17
107.19	105.42	106.06	106.6	106.31	106.3	105.06	105.87	108.06	105.64	104.83	105.08	104.49	105.17	105.68	106.74	105.12	104.21	105.08	107.12	106.41	106.09	105.15	105.01	105.71	105.63	105.74	105.94	106.22	107.22	104.85	105.65	106.19	106.4	103.57	106.86	105.47	105.26	104.55	105.63	107.89	104.33	108.16	104.49	105.13	104.05	105.8	102.08	104.91	106.96
107.49	107.24	108.42	110.03	110.22	109.99	107.94	108.06	109.2	106.95	107.27	110.34	106.67	108.2	106.01	108.97	108.31	108.7	109.97	107.05	108.51	107.15	106.91	108.35	106.17	111.47	107.72	108.92	107.03	110.89	107.49	107.49	105.49	106.97	106.19	107.06	109.07	107.89	105.74	108.21	109.16	108.67	107.15	109.11	109.14	108.02	108.49	107.49	106.39	109.98
108.31	107.69	107.92	106.77	110.23	107.44	106.78	108.62	106.86	107.86	108.41	107.66	106.53	108.93	108.37	108.52	107.17	109.19	107.43	106.41	108.86	109.56	108.8	107.43	108.1	108.97	107.58	107.34	110.8	106.34	108.43	108.85	110.2	110.15	110.64	108.91	109.9	112.03	109.09	107.36	106.43	109.19	109.03	109.13	110.38	108.01	109.08	109.58	106.9	106.79
108.83	109.07	111.43	109.81	109.18	107.96	107.71	108.5	108.09	105.64	107.79	108.7	108.41	107.56	109.86	108.25	109.48	108.74	108.3	110.26	108.18	109.49	109.37	111.42	109.67	108.42	108.26	108.39	108.5	108.37	107.83	111.77	108.12	108.17	108.81	108.5	108.65	107.01	107.26	107.88	107.84	110.1	110.45	108.87	109.83	112.41	108.12	109.23	108.54	109.32
101.25	100.73	101.37	100.83	98.06	99.759	101.48	99.732	100.68	99.289	99.788	99.468	101.77	98.606	102.23	99.982	103.25	100.37	101.28	99.266	101.32	100.63	99.51	98.275	100.47	99.955	98.619	100.12	99.616	102.48	99.959	100.35	100.19	99.486	99.659	100.42	96.882	99.929	100.12	99.448	98.079	98.575	99.552	100.14	99.283	99.468	100.35	101.78	101.06	100.78
107.24	107.54	106.95	106.41	106.26	106.35	105.19	107.79	105.89	105.2	105.1	105.48	106.66	108.5	108.31	105.96	105.94	107.31	105.38	105.48	107.18	106.7	106.84	107.27	106.81	104.59	105.87	106.25	107.18	107.36	106.58	106.51	104.33	106.51	106.52	103.66	106.91	107.33	106.27	105.68	106.74	105.73	106.33	107.81	106.25	107.84	108.56	105.25	108.97	107.25
105.22	106.08	107.79	105.78	105.27	103.35	106.55	105.72	103.91	107.33	104.07	107.32	108.48	107.06	107.83	107.23	105.35	106.55	105.38	106.9	107.3	107.16	108.53	106.79	106.43	107.08	105.47	106.52	106.54	105.43	108.81	107.35	105.79	106.91	105.62	105.5	106.13	107.2	106.46	107.22	106.68	107.48	106.86	106.04	105.59	106.04	106.21	104.57	104.48	106.6
104.97	110.04	108.16	107.67	108.36	108.54	108.94	109.45	109.44	109.55	109.54	109.58	108.06	108.1	110.4	107.7	108.96	109.72	110.52	108.63	109.86	108.14	108.38	107.26	107.43	108.77	108.41	108.69	106.45	108.96	107.92	108.35	108.57	109.75	107.2	109.95	107.62	109.36	108.52	106.88	108.26	108.93	107.45	106.82	109.59	107.08	106.81	105.96	107.29	107.72
97.813	98.589	97.278	96.508	100.21	97.922	98.862	97.403	98.205	96.921	96.912	96.398	97.281	98.021	97.93	99.605	99.194	98.471	97.514	99.482	97.41	96.681	99.011	98.282	98.074	98.447	97.193	98.792	97.915	98.941	99.308	97.649	99.658	97.751	97.259	97.3	98.765	95.911	97.438	98.795	99.754	98.908	97.095	98.803	98.303	98.428	97.927	97.29	99.414	97.438
107.53	106.4	108.21	109.67	107.08	106.67	108.92	107.16	105.61	108.3	107.02	108.5	105.86	105.91	105.4	110.28	105.57	109.56	107.34	108.26	109.39	108.02	108.71	107.27	107.68	108.92	108.77	108.88	107.17	107.58	109.74	107.21	107.95	107.08	107.65	108.15	108.28	107.71	107.6	108.05	107.52	108.55	107.73	107.74	106.21	109.97	106.95	109.54	108.44	109.19
95.212	97.424	97.75	97.148	99.187	98.762	97.616	95.777	98.177	99.297	96.879	98.271	98.851	97.714	98.12	97.877	99.407	96.227	98.547	96.552	96.204	96.848	97.377	99.202	97.317	100.54	98.164	98.432	99.384	98.433	96.933	97.179	97.209	98.205	99.601	98.483	96.498	98.021	100.5	96.636	98.468	97.779	99.474	100.04	99.479	100.48	98.92	97.99	95.578	99.929
108.43	105.71	108.06	107.97	108.09	109.48	108.26	108.42	108.12	106.69	108	109.85	108.89	109.12	108.39	107.36	107.5	106.25	106.04	107.3	106.91	106.74	106.6	108.57	108.39	109.81	108.07	107.44	107.5	106.61	107.08	108.71	107.92	107.11	107.99	108.66	108.15	109.52	109.5	105.98	107.5	108.78	109.35	108.32	106.26	106.26	109.67	108.09	109.28	108.36
106.27	105.53	105.42	103.56	105.48	107.12	106.2	105.67	106.17	105.27	105.28	107.85	102.91	106.75	105.21	104.93	104.74	103.74	106.24	104.66	104.32	106.47	102.95	104.32	108.75	106.13	104.35	105.16	106.98	107.01	106.4	105.97	103.57	106.66	104.18	107.75	106.02	104.31	105.65	107.44	105.92	107.75	107.28	105.2	104.42	106.14	105.81	105.7	104.46	106.63
96.04	100.01	97.909	98.639	98.608	98.548	99.014	95.772	98.708	96.29	95.856	96.813	99.345	100.06	96.295	98.395	98.517	96.632	98.297	98.517	97.905	99.631	96.504	97.956	97.958	97.971	97.66	99.404	98.022	95.668	99.022	97.22	96.571	100.86	97.854	97.468	98.369	96.838	97.704	98.216	97.397	97.552	97.692	99.283	98.054	97.723	95.743	97.54	99.261	101.07
106.37	106.66	105.11	104.59	105.45	107.83	106.75	106.18	103.76	105.25	106.31	101.66	105.82	105.86	103.67	105.88	107.32	102.57	106.65	103.02	107.89	104.98	105.8	106.43	106.56	104.36	105.12	106.66	105.14	106.49	105.86	104.99	107.52	107.58	106.75	103.2	104.51	107.45	106.2	106.16	106.74	104.4	106.77	108.64	105.45	104.45	105.68	108.1	103.72	107.2
107.16	106.37	106.13	104.26	104.68	107.56	105.9	107.45	105.09	105.77	106.63	104.91	106.94	106.26	107.79	107.56	107	107.32	107.93	106.07	105.96	107.19	106.17	106.18	106.12	106.04	107.14	107.5	106.35	107.37	105.37	107.28	107.48	107	106.19	106.75	107.04	106.98	107.11	108.15	105.59	106.46	108.21	106.11	105.82	105.66	106.14	107.28	105.41	106.7
107.31	109.1	109.93	108.37	108.19	108.03	107.8	108.46	106.7	108.92	105.98	108.27	108.94	106.67	109.73	109.03	108.67	109.16	106.29	107.97	107.04	108.56	108.98	107.92	108.15	106.88	106.39	109.4	107.61	107.65	107.18	106.04	107.28	108.24	106.9	107.67	108.68	107.66	108.31	109.59	108.6	106.39	108.3	107.81	106.55	107.75	106.55	107.59	107.52	108.93
109.5	112.22	111.21	109.97	110.34	110.23	110.96	111.42	110.76	110.8	111.11	113.75	111.19	110.5	110.71	108.03	109.83	112.23	108.46	110.19	108.96	111.08	110.72	111.02	111.52	110.17	106.26	111.74	113.41	108.98	112.55	110.34	110.07	108.7	107.82	109.16	111.19	111.65	111.08	111.45	111.54	111.09	108.84	111.87	111.26	109.99	111.22	112.1	111.1	109.66
111.28	108.2	105.71	108.82	108.7	107.14	107.91	109.14	108.09	109.27	110.21	109.15	109.64	107.52	108.02	110.16	107.71	111.03	109.79	110.58	109.34	108.36	109.46	107.38	109.45	109.4	107.57	109.39	108.39	109.73	107.94	110.14	108.9	110.35	108.54	107.24	106.99	112.61	108.82	108.72	108.79	108.05	108.08	108.14	109.48	109.47	109.33	107.7	107.89	107.88
105.35	108.23	107.66	108.57	108.25	109.43	107.97	109.56	106.93	107.98	106.86	107.76	107	106	107.73	107.46	108.56	106.53	108.53	107.37	106.99	107.72	106.71	108.96	108.19	106.96	105.99	107.5	106.96	107.72	108.6	107.13	106.89	107.01	109.35	108.77	109.76	108.04	108.61	110.46	108.64	107.02	108.28	109.03	107.74	110.71	106.47	109.69	108.56	105.73
105.48	106.66	106.15	105.83	105.8	106.49	104.58	105.32	105.87	104.54	105.29	107.39	105.54	104.89	105.81	105.75	106.44	107.06	107.09	106.29	105.02	105.83	106.75	107.55	104.84	105.22	105.52	106.94	104.82	103.38	106.02	104.31	107.57	107.58	104.13	105.88	106.27	106.21	106.27	105.33	106.75	104.6	104.4	106.43	105.96	105.04	106.28	107.03	107.54	105.14
107.3	106.25	107.44	105.67	107.11	105.67	108.12	107.66	106.6	105.42	105.72	106.39	107.3	106.17	105.01	105.82	106.06	106.17	106.4	105.88	107.39	105.93	107.35	106.63	106.42	105.05	106.85	106.12	106.06	109.01	109.16	105.82	106.4	105.11	104.49	104.61	109.04	104.05	108.5	106.24	105.69	106.92	105.48	106.18	105.88	105.14	107.22	106.96	107.52	103.75
106.72	104.89	105.5	106.31	106.83	106.71	106.09	103.33	107.16	105.72	106.47	105.31	104.58	105.07	104.93	106.2	105.98	103.1	107.56	106.84	106.11	107.68	102.94	105.28	104.3	107.82	103.6	106.19	105.54	106.28	106.03	105.64	106.36	104.72	104.77	105.26	105.69	106.1	106.76	108.07	105.88	104.05	106.37	106.04	105.43	108	105.63	104.99	107.02	105.21
96.937	97.684	99.49	98.378	97.416	98.304	99.108	96.552	96.811	98.243	95.915	101.17	97.555	99.167	101.18	98.474	99.295	98.007	96.794	99.189	98.098	96.48	100.79	97.433	98.583	96.538	98.655	99.739	98.114	99.099	96.848	99.261	97.307	98.446	97.237	98.183	95.614	96.437	98.318	96.983	100.83	99.53	98.938	98.829	98.922	98.574	99.47	98.265	98.495	97.289
104.77	104.92	105.98	103.65	105.58	105.9	108.23	105.77	106.69	106.45	108.08	105.89	106.34	105.71	104.93	105.82	106.42	106.36	106.58	106.85	107.57	104.25	104.97	105.77	107.19	107.96	106.28	105.01	107.4	105.76	103.25	106.89	107.4	103.69	105.46	105.92	105.27	107.71	106.12	106.4	106.77	105.02	106.19	106.71	105.61	106.98	103.32	104.45	105.85	105.24
106.86	105.41	104.93	104.09	105.28	103.86	106.08	104.73	105.84	105.29	105.58	104.32	104.75	105.25	103.73	105.42	105.01	104.78	107.39	108.07	104.67	107.42	105.19	106.49	105.49	103.6	104.45	104.68	107.87	104.66	103.1	104.86	105.91	104.44	104.28	105	105.49	105.08	106.05	105.68	106.4	108.25	104.19	105.08	107.24	107.28	106.4	105.22	105.8	102.52
100.72	102.75	100.04	99.841	100.24	100.84	100.56	101.14	97.695	100.24	100.49	101.28	102.75	99.615	100.83	100.15	100.94	100.44	100.95	99.898	98.531	101.67	100.82	100.39	99.556	100.97	99.817	99.273	100.1	99.773	98.758	99.965	102.84	99.363	101.12	101.34	100.41	99.442	99.943	101.17	98.423	101.18	101.15	101.74	101.59	102.06	99.031	98.543	101.04	99.544
104.7	106.33	106.9	104.73	103.73	106.5	105.71	104.6	108.49	105.48	105.14	105.78	105.3	105.57	104.6	105.11	104.16	106.15	105.63	105.82	105.88	106.15	106.92	107.35	107.77	106.48	105.82	104.36	106.55	105.72	106.74	105.57	107.54	102.67	106.5	105.11	104.82	106.2	104.28	105.42	104.59	105.44	104.61	107.02	106.13	107.92	105.81	106.7	107.47	106.47
105.92	105.48	104.28	107.25	106.1	104.64	105.52	105.95	107.03	105.82	105.44	105.74	105.62	107.16	106.1	105.75	106.21	106.44	106.12	106.95	106.21	106.35	107.15	108	104.69	107.19	104.39	106.07	103.72	107.89	106.51	107.03	103.88	107.33	105.33	105.11	104.33	105.67	106.62	106.46	105.79	104.52	103.13	104.68	106.84	106.82	105.98	107.1	104.55	104.37
98.732	100.88	99.953	99.151	98.482	97.979	99.321	97.95	96.448	99.959	99.273	97.324	100.39	97.491	98.161	96.754	99.652	98.569	99.373	100.7	99.543	100.32	97.841	98.509	96.808	100.15	95.557	98.343	100.45	98.292	100.28	98.303	98.123	99.55	100.16	99.144	99.331	99.147	99.028	102.79	98.272	99.872	99.807	98.249	101.38	97.177	99.076	97.192	99.861	100.43
107.8	105.88	104.99	102.72	105.63	105.71	104.64	105.23	107.1	104.95	105.97	105.29	107.49	106.2	106.85	106.88	107.75	105.42	105.14	105.11	104.77	106.69	107.84	108.19	105.97	103.41	106.52	107.84	104.51	106.08	106.52	105.22	105.22	106.38	105.26	106.64	104.79	104.68	105.04	103.96	104.97	106.52	106.7	104.21	104.95	105.49	107.18	104.95	105.43	104.57
107.72	110.08	108.77	107.29	109.2	108.23	105.13	108.02	107.13	107.51	105.96	107.86	106.08	106.71	107.32	110.32	108.84	106.17	108.65	108.41	108.22	105.05	108.3	108.26	105.79	108.61	104.97	108.14	106.25	105.72	106.37	107.19	107.82	107.39	107.88	107.75	107.93	109.1	109.86	108.88	105.64	107.74	107.73	108.22	109.54	107.49	109.68	107.59	109.04	108.4
105.05	105.8	106	106.42	106.01	107.42	104.81	106.01	106.14	105.74	106.19	107.7	107.54	105.99	104.06	104.95	107.83	105.8	104.7	105.36	105.66	105.23	104.29	104.05	104.55	106.87	106.83	106.38	108.29	106.01	104.77	104.69	104.54	104.15	104.91	105.47	105.83	106.2	106.66	104.93	106.84	103.71	103.3	105.32	104.92	106.01	104.03	102.5	107.32	105.8
108.41	109.41	110.55	105.47	110.61	107.08	107.52	108.51	109.33	109.58	107.15	107.7	106.8	108.17	108.87	107.56	109.75	105.62	107.15	108.11	107.2	108.68	108.22	109	109.3	106.25	106.37	107.18	106.7	108.55	107.02	108.78	108.72	106.94	107.92	111.79	107.7	109.82	108.71	110.2	108.17	108.06	107.89	108.03	108.03	108.62	109.75	108.64	108.28	106.97
105.71	105.24	107.36	106.8	106.89	109.42	105.05	105.73	106.32	105.23	102.33	105.59	106.25	106.67	106.53	104.17	106.61	107.06	104.93	105.48	105.26	105.4	105.97	106.85	105.03	107.37	105.75	105.59	104.23	106.14	105.6	105.18	105.77	106.59	105.7	106.71	106.42	106.65	104.76	106.66	105.32	105.97	107.6	105.34	103.99	106.81	106.7	105.56	105.66	107.14
106.7	103.88	106.38	104.96	106.72	105.44	105.45	104.27	107.49	107.64	105.85	107.16	106.18	107.69	104.17	104.6	103.57	105.48	107.32	106.43	104.94	105.75	105.75	104.29	105.61	106.83	105.1	104.01	106.21	105.04	103.73	106.79	105.34	106.13	104.78	104.86	105.92	104.4	105.52	107.5	104.13	104.33	107.64	105.25	104.97	106.19	106.13	105.05	107.35	104.01
109.22	108.61	110.02	110.21	107.77	109.87	109.81	108.04	107.54	108.48	108.65	109.52	107.25	106.45	107.08	106	107.65	108.45	109.05	109.47	110.3	107.6	109.32	109.47	107.86	107.89	109.97	108.7	108.09	105.65	107.42	105.98	106.69	109.54	109.4	107.37	108.71	106.04	111.08	108.87	108.75	109.6	104.83	105.32	108.68	109.25	110	109.48	109.63	109.19
108.67	107.93	109.28	105.96	107.77	108.1	110.57	109.54	106.65	108.88	108.83	107.48	107.38	108.88	108.62	108.09	107.43	107.82	106.25	106.88	108.12	107.03	108.43	107.29	105.24	110.44	108.84	108.69	107.68	109.8	106.42	107	108.6	108.43	105.69	109.74	108.65	108.05	107.83	109.19	106.53	106.37	107.94	107.83	107.68	107.53	107.16	106.21	107.58	106.29
103.42	105.75	105.96	104.37	105.51	106.9	104.33	103.98	104.68	105.04	103.95	105.77	104.99	104.91	106.23	104.8	104.66	103.65	105.11	106.22	104.76	105.74	106.69	104.26	106.83	106.56	106.09	103.53	106.96	104.48	107.79	106.56	101.11	105.38	108.33	105.78	105.5	104.35	105.16	107.41	105.34	104.82	104.55	106.07	105.78	106.56	104.66	104.27	104.06	105.47
110.09	109.95	112.13	111.49	109.73	109.44	109.88	112.09	110.94	113.68	111.85	109.92	111.44	111.12	110.69	110.04	110.72	110.24	108.64	110.07	111.84	110.77	110.57	110.59	110.07	109.02	110.4	112.41	110.12	110.53	109.22	110.96	111.51	110.44	111.13	112.32	109.81	108.18	109.64	108.26	111.33	110.22	111.17	109.91	112.59	112.69	112.86	109.13	108.73	110.47
107.17	106.73	106.17	105.97	105.42	105.83	105.74	109.07	108.18	106.24	106.79	108.48	106.86	106.31	105.24	108.27	104.59	108.22	106.53	104.89	105.68	108.57	105.14	106.13	107.75	109.06	105.69	105.64	107.36	106.02	105.64	106.2	107.17	108.91	106.65	105.85	102.84	105.39	105.67	107.55	106.52	107.35	107.72	106.8	106.22	106.95	105.73	105.48	106.95	108.11
105.48	105.66	108.42	106.9	105.09	106.38	106.82	107.17	107.05	108.19	106.4	104.82	104.7	107.1	106.64	106.89	109.01	106.01	105.89	105.68	108.06	106.2	106.08	104.13	107.67	107.73	103.89	105.65	104.76	106.72	107.13	107.24	106.75	108.35	107.34	105.07	104.39	103.62	105.89	105.62	105.88	106.68	105.63	104.26	107.39	107.61	104.87	106.06	104.55	104.04
104.21	102.86	104.12	105.69	108.25	106.58	105.16	106.09	106.84	104.78	106.17	107.59	108.33	105.31	105.44	108.21	104.67	104.46	106.22	107.54	108.27	106.11	106.22	107.28	106.79	105.49	105.09	108.82	106.58	104.04	104.74	106.32	104.3	106.4	106.46	105.67	105.81	105.78	104.4	105.89	105.62	106.71	104.99	105.69	106.36	106.17	105.94	107.27	108.01	105.37
109.36	110.34	106.56	107.43	107.36	107.88	107.67	109.85	106.73	106.44	108.7	107.54	107.66	108.87	108.97	106.98	105.69	106.06	106.78	107.25	106.34	108.67	109.11	107.69	106.96	110.47	106.54	109.25	106.92	107.1	106.42	108.5	107.84	107.79	106.42	108.57	106.7	109.78	107.49	108.2	108.55	109.85	107.03	104.91	108.76	106.65	106.93	107.9	107.11	106.98
98.056	98.67	98.793	98.778	98.326	99.87	96.752	97.112	98.808	96.52	97.32	96.409	96.461	96.423	97.934	98.121	99.306	98.891	97.68	97.443	97.533	96.687	99.478	96.658	99.326	97.843	99.16	97.315	97.371	98.497	100.64	96.844	98.535	102.18	97.363	98.052	100.71	100.19	97.02	98.383	97.096	100.44	98.91	97.927	97.191	97.435	99.091	96.052	94.968	97.073
104.53	106.18	103.84	106.14	102.95	105.77	108.35	103.77	106.12	104.42	106.26	104.9	106.43	103.54	104.64	103.5	104.93	105.01	105.52	106.71	104.81	104.36	104.06	106.57	105.06	106.2	104.43	105.5	105.17	106.74	104.96	105.07	104.04	105.75	104.58	106.59	104.15	105.92	104.14	105.4	105.38	104.95	107.13	105.77	103.5	107.01	106.29	105.73	105.11	105.71
107.41	104.85	106.6	104.82	104.07	104.78	105.63	106.98	104.45	105.7	105.71	107.01	104.77	104.76	106.83	105.09	104.4	104.29	105.4	106.68	104.83	103.92	106.76	105.24	106.98	103.93	106.32	103.31	105.09	103.65	103.43	105.17	104.64	105.3	105.92	104.53	104.05	106.98	105.02	105.15	105.57	106.1	105.19	104.98	104.24	105.73	104.46	107.22	104.54	106.04
103.17	100.84	99.822	104.16	102.23	103.02	101.89	100.82	103.57	101.32	105.6	103.61	102.25	105.32	103.75	102.84	103.03	101.75	103.33	103.88	101.31	103.78	100.89	102.95	102.64	103.55	103.5	101.74	101.92	101.63	102.83	104.67	105.14	104.27	105.27	102.54	103.2	100.7	102.05	102.82	104.5	102.37	103.09	102.49	103.19	103.82	102.4	103.13	102.7	103.24
99.105	99.981	100.24	99.175	101.65	99.648	98.284	103.28	99.065	100.25	101.01	100.46	101.18	101.75	99.877	98.475	99.218	101.85	101.64	97.185	101.92	100.71	99.732	100.45	102.44	100.36	101.28	100.93	101.12	100.39	103.1	100.11	98.047	98.575	100.32	99.743	102.02	101.65	100.78	102.11	102.17	99.827	102.78	101.2	100.52	101.18	101.28	101.36	98.17	101.9
109.22	108.28	107.12	107.96	110.4	108.08	108.59	108.29	110.16	108.33	107.23	107.34	109.04	108.46	108.1	106.85	107.88	108.01	106.04	108.59	108.62	108.17	110.28	109.19	110.18	109.05	108.61	107.81	109.48	111.54	108.06	107.21	108.82	110.1	109	109.02	108.88	108.38	107.88	107.72	110.79	109.52	109.12	107.32	111.01	110.61	108.75	108.4	108.81	108.82
98.643	99.584	99.609	96.704	99.028	97.423	99.581	98.807	96.081	100.6	100.28	97.089	100.05	97.254	97.939	98.607	99.24	98.145	97.725	97.238	97.764	98.665	98.398	98.505	99.328	96.48	96.715	97.846	98.135	96.691	99.077	98.993	98.12	100.14	99.379	97.625	98.609	99.92	96.794	98.93	96.781	97.312	98.065	97.117	99.404	96.984	98.07	97.813	98.142	97.465
105.52	103.36	104.23	106.71	105.26	105.58	105.63	106.51	106.75	106.76	105.43	105.26	106.25	106.19	107.84	107.56	105.5	107.7	105.89	108.05	108.15	107.75	107.51	108.26	108.08	104.42	107.59	106.57	107.09	104.99	106.32	107.4	109.06	106	106.11	105.89	107.56	108.32	107.75	107.02	109.04	106.39	103.83	105.9	107.55	105.02	106.46	106.78	107.31	109.88
96.839	98.527	98.539	100.61	101.14	97.135	100.68	97.609	100.37	97.594	97.151	97.693	98.518	97.331	97.505	100.58	96.941	100.22	96.649	97.376	98.31	98.244	98.099	99.576	96.92	96.95	96.701	98.82	96.01	96.643	97.301	98.615	99.158	99.446	97.48	95.376	100.69	100.53	95.975	97.045	99.698	97.891	95.567	99.392	96.212	100.58	99.666	96.563	97.609	97.358
105	107.36	106.99	106.61	105.8	107.63	106.3	105.13	107.22	105.97	108.83	106.39	106.81	105.91	105.05	107.94	105.27	107.13	106.45	104.38	106.25	107.48	107.38	105.84	107.12	107.36	104.95	106.2	104.26	106.41	103.79	106.17	105.2	104.37	107.62	104.8	105.97	105.82	106.8	105.8	106.33	107.18	105.88	108.14	105.18	106.33	104.05	104.89	106.95	105.31
100.52	100.44	97.152	99.23	98.66	101.19	98.425	98.194	99.518	100.63	98.774	98.225	99.292	100.75	97.144	97.202	99.041	100.2	101.15	97.96	98.98	100.83	98.201	98.522	97.244	97.618	99.793	97.638	97.097	100.74	97.968	98.321	98.209	98.712	96.461	98.902	97.435	99.559	97.837	101.23	97.186	98.74	98.58	99.665	98.268	99.255	100.44	100.45	99.374	100.28
110.49	108.22	107.3	106.8	109.34	106.53	107.94	106.08	108.02	108.66	106.81	108.41	107.45	107.12	107.08	107.99	107.66	107.76	107.72	107.76	108.57	108.07	108.53	108.24	108.22	107.52	106.84	106.42	109.17	108.47	109.96	105.81	107.32	107.09	106.65	108.31	106.91	108.04	108.3	108.38	107.17	109.79	109.33	109.76	109.39	107.51	105.82	107.15	108.33	107.17
101.3	100.27	102.57	100.79	101	100.04	103.15	100.58	100.79	100.6	102.8	99.953	101.55	100.36	98.856	101.2	100.87	100.71	99.764	100.72	98.709	101.14	97.977	100.59	100.19	101.24	100.35	101.61	99.989	99.783	99.156	100.89	98.874	100.85	100.81	102.5	100.68	102.06	98.667	101.43	100.61	98.663	100.26	100.5	102.78	101.86	101.81	103.22	100.18	99.053
107.26	107.31	107.58	106.58	106.4	109.06	106.92	108.75	110.37	108.5	108.54	108.16	106.2	106.29	110.55	106.03	107.29	108.94	109.54	109.14	108.82	106.82	104.73	108.35	107.52	108.59	107.7	107.95	108.69	107.67	108.14	109.29	108.29	106.62	107.64	108.72	108.79	108.91	108.91	108.02	108	107	108.09	107.16	106.06	109.07	107.44	109.22	107.24	107.59
104.86	104.72	104.11	105.66	105.36	106.93	107.21	106.34	107.87	106.41	105.64	105.65	104.33	104.96	105.68	105.59	106.6	107.01	105.47	107.49	106.46	105.37	105.42	106.24	104.23	107.85	106.42	104.8	104.42	106.91	105.14	106.02	105.73	105.83	106	105.37	105.26	107.46	104.18	104.63	106.02	107.14	105.26	105.33	104.38	107.73	104.18	106.69	107.14	104.62
106.84	108.45	108.21	107.72	108.82	109.23	107.87	107.04	108.24	106.63	110.52	108.03	109.48	106.88	108.51	109.11	108.13	108.47	108.81	109.55	110.27	107.29	108.84	106.8	108.79	108.98	107.17	108.41	106.64	106.95	107.96	108.72	106.74	106.78	107.03	107.96	108.25	107.2	108.83	110.43	109.39	107.69	107.99	108.86	109.36	107.01	108.02	107.92	109.87	108.87
97.178	98.016	99.697	96.733	96.55	98.775	98.132	98.273	100.06	97.495	96.31	95.637	96.608	98.961	99.584	97.134	99.43	99.31	95.352	100.61	99.364	97.601	97.174	100.14	99.83	99.386	98.841	98.623	96.717	98.437	98.979	97.534	98.578	98.914	97.276	99	99.065	97.234	97.218	99.776	95.516	98.658	99.412	96.839	98.835	95.922	98.206	98.739	99.142	98.753
105.13	104.9	105.84	103.74	106.7	106.73	106.08	106.58	107.45	105.93	106.51	105.8	104.36	104.3	108.25	106.26	105.96	105.54	105.58	104.69	105.89	105.18	106.92	106.53	105.18	105.54	104.95	106.17	107.29	105.65	102.98	106.6	103.66	107.05	106.98	105.9	103.13	106.53	105.5	106.76	103.97	104.39	104.69	104.6	107.75	106	106.21	105.65	105.5	104.81
109.09	109.57	108.37	109.42	110.13	109.76	107.51	107.9	108.13	109.64	108.24	106.9	107.95	109.29	110.73	110.2	110.56	108.93	109.29	110.05	108.14	109.31	109.24	111.23	107.9	108.76	108.66	107.6	107.1	108.68	109.13	109.19	109.17	108.59	108.64	110.28	108.91	107.49	109.24	108.42	109.02	108.48	107.05	107.77	107.53	108.09	109.11	108.93	108.83	108.64
108.06	107.47	108.54	109.92	106.04	107.44	107.83	107.43	107.81	108.61	108.91	106.81	108.4	109.99	108.08	107.01	108.4	107.7	108.7	108.66	108.03	109.01	107.44	109.44	107.86	106.33	106.91	110.68	109	107.13	108.74	109.48	109.29	107.69	109.63	110.42	111.36	108.76	108.01	108.02	108.78	107.84	106.02	110.08	109.22	110.06	108.23	108.94	108.7	106.94
107.99	105.82	108.98	106.82	107.88	106.36	108.15	106.78	107.09	110.81	108.22	107.65	106.44	108.02	108.01	107.3	106.11	109.41	108.07	107.39	108.59	107.28	107.61	107.97	107.98	107.52	107.55	108.89	108.25	107.84	106.62	109.92	108.59	109.69	104.6	107.64	108.4	107.36	105.25	109.53	110.02	105.51	106.48	109.34	108.87	107.26	109.14	107.49	107.03	107.25
106.73	107.11	105.2	106.73	106.67	103.03	104.66	107.62	105.77	106.14	107.46	104.55	106.75	106.15	103.62	104.25	105.04	105.61	105.79	106.65	106.37	104.19	105.79	103.78	106.77	104.7	104.57	104.93	106.67	102.85	104.27	104.92	105.54	105.71	105.61	108.94	105.96	104.29	105.54	107.07	105.04	105.57	105.3	103.49	106.68	105.81	107.15	107.26	104.69	106.64
109.6	107.31	109.91	111.59	108.5	110.45	108.41	108.76	108.55	113.82	110.03	110.26	110.73	109.83	108.82	112.95	108.13	108.41	108.97	111.77	111.4	110.23	108.6	108.04	109.93	111.68	110.89	109.81	109.82	110.65	111.63	110.82	110.03	111.2	109.8	109.07	109.51	109.74	109.55	110.69	111.39	111.74	110.19	110.33	110.99	109.79	112.62	110.66	110.83	110.69
108.07	102.02	103.63	103.85	106.29	104.85	104.58	106.64	102.67	104.17	106.69	107.18	106.29	104.65	103.96	104.8	107.92	105.28	105.11	106.12	106.05	104.23	104.93	105.21	105.42	106.08	104.41	106.9	104.77	108.08	104.31	103.78	106.57	103.31	105.53	106.75	106.84	104.51	107.73	108.36	106.75	104.66	107.97	106.05	105.55	106.41	105.82	107.72	105.84	107.47
106.89	106.74	111.62	108.24	108.3	109.92	106.49	109.03	109.52	108.75	108.76	107.76	106.32	110.08	107.84	108.88	106.57	107.75	108.26	110.55	108.33	107.83	108.88	107.27	110.56	108.25	110.05	106.94	107.77	109.16	108.34	108.1	107.44	110.05	108.2	108.21	107.62	107.8	109.42	107.4	106.97	107.71	107.94	108.98	108.24	108.75	110.58	107.46	110.66	108.04
108.27	106.3	106.75	106.64	105.97	104.54	106.43	105.33	105.68	105.86	105.12	108.56	105.33	104.52	104.36	101.9	105.63	107.32	103.37	108.03	106.81	107.61	105.57	107.56	104.77	103.53	104.27	105.13	107.79	105.53	104.85	105.1	108.52	106.38	105.46	103.69	106.19	105.57	105.15	105.27	105.47	105.62	105.81	104.55	103.44	104.72	105.22	105.84	106.63	105.75
106.31	105.6	105.98	108.68	107.79	106.07	106.91	103.7	105.29	105.6	105.37	107.83	104.51	106.66	105.86	107.61	105.67	105.77	104.98	105.72	106.44	104.81	107.22	105.46	108.68	107.86	104.43	104.54	105.56	105.6	106.86	107.75	106.29	105.87	107.81	106.17	106.99	105.1	105.36	105.58	106.89	106.88	106.24	105.37	107.99	106.44	106.29	106.18	104.36	107.13
96.628	96.687	99.51	97.607	99.537	98.398	99.126	98.381	96.003	96.691	99.299	98.865	97.865	97.923	96.893	100.83	96.094	98.515	97.273	98.246	97.63	96.046	98.647	97.137	96.759	97.193	99.421	98.737	101.92	97.141	99.762	97.655	99.098	98.926	95.069	97.926	99.107	96.849	97.876	97.051	97.606	98.936	97.169	99.219	98.389	98.868	97.902	98.283	101.36	100.12
108.84	109.62	110.14	108.68	110.72	110.55	109.53	109.5	108.6	106.53	111.29	109.12	109.38	109.13	106.59	107.11	108.47	106.79	107.13	106.34	110.2	109.07	108.67	108.73	109.03	107.62	108.71	107.82	108.85	108.74	109.36	106.82	108.28	105.64	108.29	108.28	109.42	110.21	108.51	108.55	109.34	109.05	108.41	109.14	106	106.9	108.68	109.59	106.18	109.6
108.33	110.94	107.99	108.59	108.6	110.27	108.86	107.93	107.97	107.91	109.05	108.24	111.44	109.53	108.1	108.95	109.38	107.79	108.63	108.11	108.79	108.7	109.35	110.59	109.43	108.34	107.67	108.82	110.25	109.37	107.75	110.83	109.37	104.62	108.76	108.46	108.95	108.66	107.97	110.68	109.6	109.23	106.61	106.4	107.55	108.78	107.56	107.12	108.11	108.92
110.97	109.45	109.25	109.41	108.95	108.66	106.95	108.54	109.43	109.35	108.04	107.45	109.66	109.79	106.94	110.27	108.14	107.89	109.7	108.45	109.75	108.74	109	109.81	109.62	107.43	107.69	109.95	107.03	109.22	107.3	108.77	110.08	108.54	108.47	110.33	109.01	110.39	109.82	109.95	107.94	107.92	108.49	107.71	107.57	108.11	110.09	107.43	108.03	107.95
105.7	108.22	106.08	105.69	105.98	106.64	105.76	106.64	104.25	107.41	106.07	106.72	106.75	104.43	105.53	104.07	108.21	105.7	105.58	108.17	108.21	103.9	107.09	104.13	105.5	106.06	105.7	106.75	106.19	103.62	105.43	105.98	106.31	104.43	107.06	103.98	104.99	109.72	106.37	105.42	107.8	103.86	107.47	107.99	105.59	104.84	105.96	105.54	104.04	106.05
108.97	109.17	109.64	110.04	110.05	111.25	109.44	110.74	113.2	109.57	111.61	110.35	111.09	109.26	112.11	108.44	110.64	111.41	111.02	110.78	110.29	110.16	110.2	110.94	109.45	111.69	111.19	110.86	110.84	111.99	110.9	108.77	110.02	112.47	109.6	113.31	108.47	109.94	109.77	109.58	110.54	113.12	111.92	111.61	110.25	110.1	110.63	109	110.38	111.24
107.48	106.73	108.03	106.77	109.16	108.75	108.41	109.09	110.26	108.4	106.74	109.4	105.7	107.58	107.57	106.52	105.67	106.9	106.91	108.95	108	110.01	107.56	107.37	109.62	108.11	107.95	107.45	107.09	107.89	107.1	108.29	106.37	109.49	107.2	107.88	106.96	108.2	109.66	106.25	108.59	107.24	106.47	106.1	106.61	108.4	107.89	108.8	107.13	107.22
108.48	104.35	106.47	105.97	106.45	107.22	107.45	105.18	106.92	103.69	107.02	105.73	106.95	107.52	106.62	106.72	105.9	106.37	106.04	106.64	104.43	104.61	106.94	105.04	107.73	104.95	103.52	104.59	103.72	106.48	106.43	105.15	106.06	106.34	103.83	108.34	105.23	105.68	105.3	108.19	106.08	104.6	106.65	107.11	104.9	105.19	106.45	106.07	106.38	105.26
105.56	104.55	105.68	107.87	107.49	104.48	108.16	107.54	107.79	108.97	105.31	107.41	105.8	107.54	108.32	106.2	107.85	105.88	106.44	106.11	107.47	105.27	104.99	107.34	106.46	106.41	106.6	107.69	107.31	103.95	106.66	106.12	106.63	106.03	105.95	106.94	106.75	106.16	105.66	107.7	108.05	106.49	107.29	107.66	104.88	107.26	107.09	104.98	106.7	107.41
105.03	106.43	103.91	105.61	104.36	106.26	104.61	105.55	105.87	105.77	106.18	107.61	105.91	107.66	104.74	106.95	103.6	106.91	106.76	106.21	105.09	102.25	105.93	107.04	103.29	106.41	103.61	108.02	105.08	105.29	108.28	106.33	104.47	104.22	105.85	104.34	104.38	106.15	104.42	106.38	105.27	104.22	106.71	106.16	106.38	105.61	105.61	107.17	105.13	105.62
103.96	105.11	104.71	106.72	104.36	105.53	106.49	105.52	106.34	105.43	105.94	108.69	108.21	106.21	106.74	108.57	108.21	108.06	107.01	106.59	106.33	108.54	104.82	108.67	106.01	105.95	104.12	105.26	105.53	106.96	102.87	105	108.86	104.68	106.28	108.87	105.48	108.64	105.87	106.61	106.88	108	106.96	107.84	106.93	106.6	106.59	107.82	108.21	104.76
104.95	107.68	106.51	106.79	106.18	105.52	105.51	105.83	104.31	106.73	105.65	107.7	105	105.74	103.09	105.59	107.29	108.4	108.42	107.12	106.22	106.29	106.62	106.43	106.83	104.47	104.65	105.64	105.98	106.48	107.99	106.62	107.57	106.98	105.25	107.35	106.89	106.7	106.47	105.28	106.98	105.72	106.07	107.16	107.5	105.92	104.2	106.55	107.25	106.58
101.15	100.46	101.83	101.34	99.076	102.1	100.75	102.08	101.94	101.11	101.94	102.69	100.87	100.21	103.48	100.77	101.72	101.43	99.484	99.082	100.37	102.49	101.04	101.64	103.39	101.04	101.33	102.6	100.98	100.63	98.325	101.15	100.06	98.664	102.35	100.16	101.49	98.077	102.71	100.96	101.52	99.576	99.079	98.404	98.009	99.422	102.36	100.15	97.994	101.04
106.57	103.88	105.45	106.23	106.27	104.96	105.53	105.89	105.03	107.5	107.7	106.85	104.18	106.91	105.89	105.53	106.44	105.92	106.15	105.43	104.82	104.45	106.07	105.4	106.51	104.5	105.5	108.2	105.03	105.02	105.81	104.58	106.3	104.42	104.7	104.48	105.38	104.59	107.33	105.88	107.13	106.36	105.2	104.68	105.05	107.16	105.82	107.28	104.75	105.53
108.01	108.29	108.11	109.52	106.94	108.31	109.8	107.8	107.38	106.88	107.62	107.97	107.85	107.33	107.9	109.57	107.94	108.77	107.89	108.53	110.15	108.85	107.27	109.2	108.6	107.09	109.1	109.03	106.66	107.7	107.46	108.55	106.7	106.13	110.54	109.31	107.56	106.25	109.41	107.8	108.65	109.27	108.06	109.05	109.63	107.59	109.25	109.14	108.26	106.62
108.33	108.6	106.38	106.82	107.49	106.99	108.58	109.93	105.89	108.25	109.17	109.28	107.33	107.54	106.73	108.98	108.49	106.1	107.83	106.92	106.9	109.07	109.95	106.35	108.81	108.05	109.5	106.9	107.46	107.37	109.17	107.51	105.43	108.35	108.36	109.97	106.62	107.97	109.06	109.13	105.67	107.7	109.83	108.41	106.15	109.57	109.49	108.85	108.97	106.2
105.87	107.55	106.32	104.7	104.76	107.07	103.96	107.82	104.96	107.6	107.32	105.54	104.77	104.43	107.25	107.89	107.87	104.67	105.3	104.46	105.39	106.9	106.94	106.74	104.79	105.66	104.66	107.85	105.64	106	104.18	106.34	108.04	104.07	108.57	107.07	102.97	106	104.37	105.17	107.1	104.21	107.49	106.33	104.69	107.83	104.63	105.42	104.96	106.19
98.866	98.51	100.17	100.35	100.24	100.31	99.554	102.24	100.67	99.989	101.34	101.79	102.15	100.01	99.28	101.64	101.32	100.88	100.85	100.45	101.46	103.05	104.13	101.12	100.54	99.499	100.11	100.82	101.56	100.25	98.841	99.304	99.888	101.36	100.78	100.34	100.12	101.13	99.457	102.16	101.15	101.13	101.38	101.87	101.52	98.389	100.33	101.59	102.04	101.48
99.614	99.018	98.596	97.128	98.352	97.561	100.38	99.609	99.571	98.89	98.438	99.604	99.684	99.1	100.63	99.599	99.88	100.73	98.801	98.488	100.84	100.19	97.926	98.976	99.656	96.966	101.54	98.498	98.345	97.824	99.2	99.869	97.051	98.913	97.869	97.528	97.859	98.24	96.934	98.507	99.928	99.235	98.907	97.745	97.998	99.34	98.641	99.079	97.952	97.419
108.33	108.02	108.91	109.24	107.79	110.41	109.1	108.26	107.79	108.67	110.14	110.76	109.26	107.06	108.31	109.78	107.67	109.35	107.42	110.45	107.98	106.84	107.87	107.96	107.85	108.31	110.17	107.14	106.51	109.48	108.75	109.73	108.14	109.68	110.88	109.05	110.14	108.93	109.15	109.18	109.03	107.72	108.93	109.3	107.09	108.46	107.45	107.79	106.89	107.08
106.6	108.5	109.37	107.78	108.21	105.98	107.01	108.47	108.18	107.47	106.51	106.76	107.62	108.94	107.71	107.85	108.3	107.95	107.46	108.2	108.69	106.75	106.9	108.84	109.2	108.31	109.15	107.02	108.31	107.23	109.43	109.14	106.71	108.51	107.48	107.25	108.41	109.04	108.71	107.86	107.82	107.9	106.4	106.25	108.87	107.7	110.3	110.5	105.77	107.66
108.86	106.39	109.61	107.94	107.36	111.04	108.82	108.6	109.31	106.32	108.72	104.95	110.14	111.06	107.81	108.98	110.98	108.83	107.71	108.65	110.31	109.7	109.23	109.04	108.72	109.27	110.33	110	110.06	108.57	111.02	108.96	109.1	111.14	108.71	108.25	109.54	108.47	110.63	106.93	109.86	108.26	107.28	108.08	110.99	107.72	108.44	111.4	109.34	110.09
97.848	98.998	99.439	97.998	96.95	100.62	98.419	99.136	100.27	98.803	97.814	97.967	98.749	98.727	98.964	98.577	98.657	96.104	98.642	98.531	98.986	98.345	99.731	95.646	97.92	98.35	97.45	95.748	96.817	98.43	98.223	100.14	97.411	98.536	98.143	97.633	96.084	101.05	99.47	96.393	97.25	96.728	97.953	96.533	98.184	97.818	100.75	98.657	97.669	98.817
105.3	103.6	105.58	105.55	105.4	106.26	104.51	105.88	104.82	106.56	103.14	105.58	107	105.45	106	107.08	105.44	102.78	104.81	104.53	104.38	104.8	108.13	106.3	104.41	105.97	105.83	105.37	104.24	105.86	106.04	105.49	106.33	105.53	106	105.56	103.83	106.46	106.19	105.4	107.75	105.45	104.61	108.09	106.24	105.26	106.7	104.98	106.59	105.58
106.01	107.99	105.74	104.36	103.62	106.91	107.23	102.91	105.94	106.48	106.67	107.08	104.31	107.58	107.27	102.32	106.17	105.1	106.14	104.6	104.11	106.66	107.74	105.88	105.49	106.77	105.07	106.93	106.84	106.88	105.91	106.13	104.71	104.54	105.95	105.83	104.17	103.74	105.04	106.93	106.08	106.38	106.26	104.19	105.13	105.6	106.73	106.65	107	105.63
107.14	107.66	107.66	107.74	109.42	110.16	107.68	109.62	109	108.73	108.49	108.87	107.93	109.88	109.38	107.4	108.29	106.37	107.23	109.31	108.85	108.68	108.34	106.36	107.46	110.65	107.59	109.44	107.65	107.74	109.06	105.02	109.76	107.56	108.76	107.9	106.45	109.19	109.06	107.33	109.1	108.43	105.81	109.09	107.65	109.58	107.73	105.93	110.44	108.66
97.973	98.174	98.38	98.392	96.905	97.289	97.51	98.831	99.922	97.287	98.087	96.829	98.195	98.899	100.02	97.873	98.581	99.558	97.574	97.68	97.471	97.565	99.48	98.031	98.168	97.296	99.473	96.521	97.263	97.045	96.32	98.639	97.989	94.878	98.135	98.167	96.748	98.396	99.645	97.314	97.134	98.19	96.367	99.378	99.642	99.878	98.098	97.841	96.995	97.024
104.84	106.92	106.46	106.46	105.64	107.71	106.46	106.37	107.37	109.12	105.98	106.27	107.49	105.1	105	105.18	104.54	105.32	105.87	103.92	104.56	107.56	107.79	107.54	106.93	104.31	109.34	105.25	106.29	107.99	105.85	105.08	105.14	106.82	107.44	104.39	106.4	107.82	106.77	108.07	107.28	105.84	104.89	104.69	108.35	105.35	106.18	107.11	108.56	106.45
104.45	105.61	105.87	105	106.75	106.37	105.74	106.24	105.75	108.03	104.66	104.88	104.33	107.12	107.06	104.81	105.53	105.95	104.69	106.5	104.96	104.01	109.5	106.21	104.27	104.46	105.15	106.43	107.63	105.63	105.55	105.69	106.76	106.52	105.29	103.95	105.49	106.75	106.14	104.32	107.48	108.35	106.23	105.87	106.26	106.22	106.38	104.44	105.73	103.24
99.063	99.354	99.289	97.077	98.512	99.418	97.533	100.53	99.821	99.062	97.672	100.19	99.521	98.777	99.512	96.619	100.83	98.646	99.159	97.489	98.826	99.974	97.218	99.688	98.324	99.71	100.62	98.63	97.316	98.343	98.799	99.153	100.81	99.416	98.458	97.207	101.49	98.418	100.28	100.18	99.49	98.398	97.948	100.54	98.745	97.966	96.233	98.934	98.689	98.216
107.25	105.35	104.08	108.02	105.98	107.98	107.05	107.78	106.24	106.64	105.87	106.67	107.77	108.56	108.34	106.15	106.39	109.16	105.87	107.34	106.33	107.27	107.02	105.15	106.7	105.45	106.7	108.34	104.72	106.11	104.87	106.8	107.19	106.37	107.51	105.63	106.12	104.78	104.86	105.77	106.94	105.28	105.17	109.26	105.13	109.05	107.4	108.94	106.6	106.73
108.48	108.43	107.37	110.13	109.42	107.21	109.88	105.72	110.82	108.62	108.03	107.73	109.97	107.89	107.5	109.15	108.31	107.47	109.02	108.92	106.26	108.57	106.42	107.37	110.39	108.88	109.24	109.41	109.72	107.19	109.04	107.64	108.04	107.61	107.67	110.41	107.96	107.8	110.09	109.69	106.61	107.56	108.93	108.02	108.73	108.64	108.26	105.39	109.01	109.69
106.71	106.89	107.58	106.7	105.53	106.08	103.99	106.07	106.74	107.55	105.42	107.15	104.25	105.74	106.17	106.27	106.51	107.99	107.77	105.96	106.47	107.21	107.27	105.61	105.08	104.63	106.26	108.57	106.81	103.43	105.93	105.43	105.77	108.33	106.05	107.78	107.31	105.73	108.09	107.7	105.1	105.43	105.96	106.54	105.25	105.95	105.39	103.44	104.64	103.91
97.785	97.261	97.302	99.376	98.051	97.204	97.196	98.833	99.008	97.879	99.061	98.026	99.373	95.35	96.899	99.03	95.573	96.636	96.692	97.937	96.266	97.997	100.08	96.518	99.42	98.207	99.34	98.278	98.069	98.8	98.163	97.35	98.107	98.957	94.79	96.788	97.719	98.519	97.409	97.444	95.55	96.392	98.553	98.352	97.688	96.67	96.489	98.672	100.05	100.31
99.587	99.952	101.74	99.453	101.86	102.33	101.59	101.17	99.17	102.66	97.487	99.87	100.34	101.6	102.2	99.958	100.18	99.328	99.306	102.2	101.34	102.2	100.91	100.35	101.49	100.2	101.85	101.09	100.73	100.21	101.15	99.582	102.94	99.561	100.22	101.66	101.13	97.327	102.23	99.451	100.24	100.69	101.93	100.67	102.01	99.291	99.042	101.51	99.797	100.95
106.2	109.84	109.12	109.98	107.74	106.91	106.46	108.55	107.34	105.69	107.81	106.28	107.78	106.89	107.94	106.89	106.79	111.82	108.8	106.74	108.31	108.86	107.36	110.09	109.08	108.43	109.43	109.6	108.21	107.11	108.86	108.78	105.82	107.22	108.99	109.87	109.75	107.68	108.13	108.18	106.61	108.43	108.04	106.37	108.88	106.4	108.17	108.8	107.85	109.04
107.83	109.19	107.36	107.68	108.11	108.71	108.63	107.94	109.49	108.7	108.33	109.56	107.69	107.82	108.74	105.79	106.07	105.48	107.01	108.94	107.22	108.78	107.49	108.4	107.87	107.08	108.63	105.36	105.88	108.19	104.43	108.53	107.85	109.62	107.03	108.64	108.76	109.46	107.37	109.15	107.1	106.83	109.65	107.66	108.72	107.45	109.03	108.9	107.7	106.66
106.42	105.74	103.71	105.48	106.64	104.39	106.76	106.29	106.16	103.14	106.13	103.67	104.22	106.33	104.16	106.22	106.03	105.74	104.73	105.04	104.85	106.11	104.95	104.46	106.27	106.78	106	104.87	106.63	106.9	106.81	107.79	103.92	103.6	106.69	106.65	104.45	106.49	105.11	106.34	106.79	106.8	105.92	106.9	106.92	105.77	104.31	108.01	105.99	104.13
106.81	108.31	107.83	108.04	110.81	108.45	106.92	109.46	109.86	109.75	110.19	107.92	108.71	108.38	109.25	108.45	107.8	108.44	108.82	108.48	107.99	108.91	109.06	109.64	110.15	109.67	109.1	108.99	107.62	107.72	107.98	109.72	109.99	108.45	108.03	108.15	109.75	110.71	107.92	108.35	107.78	107.51	108.25	107.48	110.29	109.12	109.13	109.05	110.39	109.04
106.74	106.83	107.95	106.21	108.44	105.33	104.66	106.21	105.53	105.23	105.05	105.9	105.21	107.75	105.73	103.17	106.01	105.57	105.8	106.09	105.2	106.4	107.67	106.97	105.93	105.82	105.26	105.59	107.81	106.23	106.25	105.52	106.62	106.41	106.51	105.99	106.77	106.68	107.57	108.67	107.94	105.17	107.6	106.8	107.35	105.57	107.02	108.3	106.72	103.38
100.61	98.998	103.35	101.14	100.19	98.835	100.97	97.64	97.565	100.5	99.064	101.24	99.084	101.37	100.77	99.628	98.575	100.92	101.9	100.08	99.417	100.13	97.755	100.31	100.61	99.586	99.599	102.07	101.94	103.5	99.698	101.15	100.83	100.36	101.19	100.09	99.958	101.37	100.36	100.38	101.58	101.52	100.98	103.25	101.1	98.784	101.19	100.32	101.64	102.71
106.06	105.06	105.39	108.04	108.31	107.08	106.9	107.61	107.16	107.84	105.77	108.21	106.42	104.88	105.17	105.4	108.46	104	106.7	105.76	106.79	107.23	106.55	106.99	105.93	107.18	104.93	105.66	106.68	105.9	106.22	105.33	107.73	107.09	108.03	108.63	105.69	105.91	106.01	106.73	105.63	106.19	105.87	107.42	106.88	106.97	107.73	106.43	105.53	107.61
104.79	106.31	106.23	107.38	106.3	105.64	105.56	103.05	105.45	105.11	107.98	105.5	105.72	105.9	106.26	106.32	103.92	106.87	106.23	106.22	105.54	106.03	106.83	104.65	105.99	105.94	105.18	105.28	106.38	106.99	102.74	105.37	106.18	105.2	104.97	106.72	106.51	105.14	104.97	106.98	105.3	105.69	104.14	107.33	105.46	106.25	105.45	105.94	106.58	102.26
106.3	105.23	105.22	106.73	106.4	106.89	106.67	106.22	106.76	107.92	107.93	106.19	108.22	105.59	105.83	108.32	107.57	107.67	106.99	103.87	106.62	105.12	105.57	104.54	103.68	104.52	106.04	105.86	106.06	108.54	105.09	106.27	107.11	107.54	104.37	105.55	105.17	105.91	106.29	105.79	106.37	106.18	103.9	105.31	106.5	105.72	104.46	107.55	106.9	106.42
96.947	98.874	98.223	97.581	97.671	99.3	97.337	99.654	98.037	95.998	98.07	99.798	97.944	98.983	98.486	100.8	97.099	98.557	99.451	100.06	98.026	100.28	98.659	99.174	98.946	96.755	98.772	98.201	100.91	100.25	98.009	99.65	99.64	99.467	97.755	98.285	99.229	98.903	96.789	97.536	99.623	98.54	98.753	98.992	100.54	97.76	99.314	98.668	97.859	98.683
95.457	97.873	97.243	98.368	97.99	97.961	97.889	98.935	96.02	100.87	99.317	98.344	96.209	97.105	97.128	97.171	95.837	98.275	97.417	98.353	99.134	95.234	96.109	97.123	97.288	95.775	97.259	97.796	99.028	99.384	99.275	99.36	98.596	97.175	96.964	96.706	97.743	98.741	99.268	97.738	99.436	98.171	98.453	98.601	98.833	96.458	97.65	98.54	97.201	97.652
105.97	107.72	105.71	107.05	104.74	107.52	106.14	104.58	104.11	105.81	107.08	107.84	106.55	106.69	103.14	107.21	105.48	106.32	108.76	106.84	108.39	105.71	104.8	105.13	105.45	107.92	107.56	107.46	106.54	104.17	107.9	106.24	106.26	105.18	104.93	105.36	106.97	105.83	106.91	107.05	105.67	105.17	105.2	104.99	107.33	106.45	108.2	106.65	105.43	107.41
108.07	107.38	109.91	108.14	107.33	109.21	106.96	107.89	107.15	106.45	109.32	106.61	106.64	109.47	108.51	108.51	108.5	106.87	108.91	107.23	110.85	106.46	109.87	109.4	108.61	109.1	110.02	108.94	110.24	106.98	107.05	107.89	111.44	111.55	109.04	108.32	107.9	108.24	107.24	108.26	106.22	109.25	109.72	109.74	108.19	107.88	106.26	111.2	108.28	108.92
104.61	106.82	106.29	106.39	106.2	105.61	105.2	106.87	104.68	106.48	106.82	105.56	106.36	105.46	106.9	103.8	106.41	103.74	107.37	105.54	104.29	104.43	103.37	105.8	105.72	105.01	104.11	105.83	106.68	101.99	106.2	107.86	104.71	105.07	106.22	106.04	103.56	103.87	105.42	103.25	106.26	103.36	104.5	104.02	105.77	108.18	106.33	103.57	106.68	107.78
98.488	97.458	96.251	96.355	98.61	97.184	98.776	100.02	95.738	97.735	98.458	98.527	98.565	96.674	96.104	97.445	95.866	97.719	96.79	98.392	97.192	98.654	96.731	97.263	96.446	97.545	98.135	97.784	98.514	97.007	99.047	99.237	95.651	97.429	98.556	96.676	98.09	98.456	97.028	97.862	99.621	98.275	98.813	96.71	100.71	99.657	97.672	96.534	96.977	97.813
99.767	98.152	98.321	97.167	95.737	96.179	95.455	98.551	97.695	96.446	98.522	99.555	99.581	97.648	96.443	95.964	95.578	98.006	97.986	97.402	98.841	96.9	98.422	98.549	95.384	96.573	99.735	98.651	96.666	97.486	97.491	98.502	97.664	97.712	98.631	96.631	100.3	97.273	98.869	97.551	96.487	97.657	96.357	97.37	97.048	98.228	99.926	97.326	100.22	101.01
107.99	109.88	108.44	108.77	106.33	106.96	107.94	105.76	109.14	108.15	105.68	108.86	107.66	107.51	108.14	109.38	107.47	107.21	107.01	108.99	109.12	107.65	108.93	106.9	108.53	105.87	110.34	108.84	109.62	107.4	108.63	108.25	108.35	108.27	107.19	107.09	110.17	111.51	107.21	108.67	107.81	107.29	108.43	107.73	107.13	109.59	108.04	109.75	109.17	107.77
106	104.42	105.18	104.72	105.36	106.03	104.14	107.08	104.11	104.15	104.63	105.42	104.49	107.72	104.55	105.15	104.63	103.09	107.68	105.38	106.88	105.12	107.21	106.21	104.3	104.34	104.64	106.21	104.82	105.2	106.32	105.51	103.51	106.87	105.44	106.72	105.11	106.17	103.23	106.11	104.41	106.13	106.85	107.35	105.23	106.3	105.8	105.69	106.03	105.98
109.84	109.43	109.33	107.36	108.31	109.59	107.48	108.58	109.41	110.51	107.84	108.64	107.64	107.35	109.1	108.02	110.16	107.35	109.09	107.57	108.07	109.23	107.65	108.54	109.9	107.27	109.09	108.11	108.27	109.54	106.65	108.09	107.82	108.34	109.6	108.64	113.41	106.74	107.13	106.65	106.9	108.72	108.54	108.65	109.89	108.19	109.31	110.48	107.48	107.5
107.95	105.86	107.46	104.86	108.01	105.88	105.88	105.25	107.63	104.52	105.04	108.27	106.09	104.68	105.56	105.66	108.59	105.83	105.39	104.18	106.82	105	106.19	105.68	105.89	106.49	106.55	105.24	106.23	104.7	105.29	106.14	108.32	104.91	107.65	105.17	106.33	105.94	105.36	105.71	105.43	106.94	105.79	105.7	106.96	106.27	104.46	105.83	104.89	104.96
109.64	108.41	107.95	108.16	107.54	107.36	108.51	106.68	109.34	106.97	110.07	108.73	108.35	110.05	107.86	105.5	109.67	108.44	108.15	109.59	108.38	108.24	112.27	107.54	107.58	108.76	108.91	108.63	109.85	108.22	107.24	109.81	108.68	108.32	109.95	108.8	108.15	106.53	106.38	107.54	108.47	109.18	109.42	109.86	108.87	108.46	106.56	109.47	110.87	106.45
104.72	105.51	106.73	105.94	108.47	104.1	105.68	103.2	104.88	105.79	105.03	106.06	105.02	103.87	104.76	105.12	107.33	103.96	106.16	106.66	102.64	106.76	107.01	103.6	104.12	105.93	106.9	105.6	106.86	107.97	103.96	105.73	108.05	105.58	105.34	108.38	105.86	105.19	105.86	103.49	105.83	104.45	105.76	106.84	106.28	105.07	105.38	107.03	106.2	107.5
103.63	104.93	105.02	104.79	105.74	108.7	104.9	104.98	104.93	104.47	105.04	105.04	105.33	106.79	106.1	104.56	106.77	103.54	105.03	106.88	105.49	105.98	105.96	106.83	105.06	103.04	104.47	105.26	104.16	106.16	104.63	106.73	105.01	107.22	108.05	107.26	105.12	105.65	105.18	106.72	105.23	105.81	106.3	104.46	106.59	105.95	106.35	106.15	104.96	106.19
95.395	96.848	96.515	96.818	98.128	100.1	99.632	98.037	97.871	97.043	97.908	98.136	100.15	97.584	99.039	98.054	95.84	98.182	98.679	97.243	95.663	97.575	98.321	95.851	98.179	98.791	98.896	99.046	97.062	96.585	96.094	98.476	99.608	97.014	97.345	98.131	98.786	95.78	98.898	98.518	100.76	97.052	98.306	98.544	98.249	98.684	96.837	99.898	97.914	99.946
106.96	108.84	105.82	107.31	107.04	105.25	106.72	106.3	107.92	107.55	107.49	109.49	106.65	107.81	108.09	104.51	106.21	109.13	107.19	106.43	106.8	104.08	108.52	106.61	106.23	106.75	107.39	107.16	104.97	108.71	106.15	106.14	107.78	107.49	107.29	104.61	107.11	103.92	107.78	105.72	108.34	105	106.73	107.62	107.44	104.42	106.85	108.63	106.74	107.37
109.38	109.39	105.27	107.52	108.28	108.83	107.85	108.44	108.12	108.53	108.85	107.39	109.9	108.69	108.36	108.69	107.61	107.71	109.03	108.67	106.21	107.57	110.07	106.43	107.34	109.26	109.27	106.48	109.27	106.69	105.83	110.25	108.69	108.36	106.84	107.79	108.2	108.33	104.43	107.15	106.76	110.66	107.28	109.58	109.44	108.7	108.58	108.98	109.4	107.12
106.25	104.24	105.39	104.47	107.72	105.99	105.6	106.09	106.84	106.37	102.63	104.59	105.82	104.75	106.41	103.56	104.49	104.44	105.14	105.82	105.65	105.81	105.72	105.19	106.62	106.27	106.76	104.72	104.86	105.24	105.94	105.93	104.85	104.58	106.45	106.77	105.41	104.19	105.44	109.52	103.4	103.71	106.32	106.24	104.79	105.6	106.17	103.9	105.16	106.38
105.59	106.08	104.44	107.26	105.73	107.35	105.12	107.38	108.26	104.21	106.89	105.38	106.06	105.46	106.45	107.4	107.44	106	104.87	106.37	106.36	108.23	106.52	106.19	105.23	104.3	105.56	106.94	106.5	108.33	106.94	103.2	105.17	107.47	106.61	108.17	105.84	105.43	106.4	106.06	105.7	104.36	106.04	107.21	106.58	105.26	107.6	105.74	106.49	104.68
97.843	99.591	100.59	99.521	101.39	100.53	96.859	102.32	100.03	99.614	100.66	100.98	101.67	99.351	102.31	99.326	99.98	99.671	99.489	100.15	98.927	99.834	99.691	101.66	102.63	100.5	100.53	101.86	100.18	99.332	100.29	100.71	100.18	102.6	98.87	100.06	100.47	100.1	98.967	100.81	99.844	99.262	99.168	99.079	99.345	102.21	99.337	100.73	98.552	100.02
99.334	100.17	102.6	101.25	101.07	100.83	100.2	100.23	98.574	101.4	100.93	99.855	98.966	99.289	97.924	100.85	99.719	99.932	101.3	101.08	100.9	101.65	101.43	99.515	99.998	99.073	98.928	99.164	99.148	99.919	101.32	99.906	102.3	99.306	100.65	101.34	99.354	97.887	99.732	101.99	102.03	102.11	97.966	101.27	100.54	99.117	101.42	101.16	101.09	98.945
99.464	98.809	99.704	98.867	99.526	98.59	101.21	101.61	99.668	98.642	102.33	98.465	101.72	101.85	99.804	99.681	97.548	100.43	99.807	99.392	100.83	98.933	101.54	99.886	98.451	100.42	100.09	99.913	100.42	100.64	101.49	101.68	98.706	100.54	102.04	99.152	102.05	100.34	100.25	101.14	99.387	100.12	99.185	99.191	100.17	103.53	100.59	102.68	100.08	100.62
108.83	108.15	108.11	108.91	108.47	107.7	108.46	109.75	107.39	107.34	108.49	109.44	107.5	109.67	108.41	107.35	107.44	108.85	108.43	107.96	109.04	107.64	110.28	106.56	109.69	105.81	109.14	109.1	109.24	107.4	108.01	108.84	107.76	109.47	109.67	106.17	109.12	108.76	106.5	107.5	107.85	110.1	109.95	111.3	109.39	106.72	108.2	108.52	108.75	109.73
107.68	107.06	108.67	107.44	108.27	108.07	108.38	108.48	108.98	106.86	107.19	106.87	107.58	106.99	109.33	107.74	108.46	108	108.39	107.93	110	105.48	108.7	108.58	105.13	109.1	108.11	109.59	109.56	108.26	108.61	107.35	109.57	109.76	106.68	108.51	106.91	106.83	108.14	107.32	108.62	106.74	106.85	105.3	109.48	107.32	105.86	108.47	107.42	108.72
105.1	104.93	105.68	103.16	106.14	106.48	104.07	102.89	103.84	106.25	105.6	105.9	106.54	106.85	105.33	106.75	106.72	105.07	106.17	106.91	105.37	104.02	104.41	104.96	105.99	105.84	102.98	105.2	107.31	108.47	105.05	106.19	106.43	105.75	107.24	107.1	105.26	105.53	106.45	103.37	104.54	104.11	105.64	107.25	105.66	105.67	104.34	104.86	105.11	105.47
103.56	106.47	105.95	107.44	105.16	105.56	104.78	105.02	107.86	106.24	104.92	106.03	107.92	107.21	106.17	105.37	103.57	105.98	106	104.24	106	104.54	106	105.11	107.69	102.66	107.5	106.01	104.42	104.07	104.4	107.33	106.26	105.94	104	106.84	103.9	105.94	102.34	104.75	105.22	105.57	107.15	108	105.46	106.68	105.19	105.89	105.17	105.8
106.36	108.98	110.14	109.93	107.3	107.82	110.69	106.94	109.32	106.74	109.47	109.24	108.36	108.63	107.54	109.6	106.51	105.76	110.02	107.64	111.26	109.3	110.2	109.93	108.15	108.05	108.92	108.99	108.61	108.12	109.95	109.28	108.79	109.89	110.37	110.17	108.39	108.55	108.52	108.03	107.4	108.09	109.66	107.52	108.18	109.18	109.43	108.81	111.6	110.4
100.73	99.885	100.09	100.53	99.065	99.754	100.06	98.02	100.79	98.521	100.4	101	98.238	99.527	100.1	100.81	98.5	99.475	98.062	101.25	100.21	99.203	101.49	101.63	100.4	100.61	101.07	97.95	98.897	100.78	101.02	100.28	100.96	101.23	99.56	100.36	100.2	97.506	100.07	98.977	101.44	99.801	101.55	101.1	99.909	99.272	101.31	101.69	97.187	100.8
104.47	105.65	106.22	106.95	105.67	107.05	107.15	106.4	108.3	106.39	104.94	103.43	105.7	107.77	108.22	108.5	107.89	106.48	105.58	103.78	106.33	106.3	106.92	106.37	105.95	107.49	107.18	105.29	106.82	104.79	105.88	105.67	103.28	105.16	106.35	106.02	107.49	108.8	106.59	105.37	106.43	107.14	105.66	105.63	106.49	106.95	103.45	108.03	107.37	106.53
105.73	104.28	105.15	104.63	103.4	106.79	106.44	107.15	103.48	106.02	103.99	107.95	105.36	105.27	103.5	106.29	105.13	104.37	105.49	104.86	104.95	104.86	103.44	105.96	104.95	104.8	106.05	106.05	108.29	107.99	106.9	104.21	105.78	106.6	105.51	107.12	105.41	107.43	104.59	106.61	104.38	106	106.17	106.35	105.09	106.15	108.18	106.77	105.78	105.25
98.972	97.462	100.7	99.44	98.426	97.679	100.38	97.54	97.882	98.594	98.313	99.099	97.963	97.197	97.462	98.785	98.793	97.563	98.75	97.628	96.965	100.38	98.082	100.46	96.2	98.562	98.962	101.78	99.467	98.319	97.792	99.81	98.934	98.151	99.188	98.935	98.037	99.902	101.16	99.949	97.467	100.49	99.677	98.568	98.668	100.93	100.79	99.222	100.54	98.891
106.51	107.36	106.09	106.79	106.85	104.05	106.29	106.77	107.52	106.15	107.01	106.31	105.96	106.27	106.51	105.69	106.05	105.96	109.18	104.64	107.3	106.24	107.91	107.71	104.67	105.83	104.57	105.06	103.96	106.97	104.56	105.44	107.17	105.83	107.63	106.03	106.82	106.1	109.26	106.52	106.27	106.9	106.34	104.68	107.2	108.48	107.19	105.82	106.57	105.96
106.52	106.82	106.07	107.65	106.93	105.03	105.18	105.86	105.93	105.18	105.62	106.77	105.79	102.38	104.69	104.25	103.12	105.89	103.79	105.27	106.13	103.74	106.3	103.56	105.43	102.38	108.62	105.51	105.4	106.18	106.29	105.46	107.75	107.26	105.07	105.77	106.52	104.68	106.43	106.37	104.8	105.35	107.23	104.35	106.34	105.21	105.85	107.13	104.71	105.64
104.01	106.81	107	107.25	107.28	107.11	106.46	105.64	106.5	107.88	106.52	106.69	106.4	104.8	107.09	106.04	105.4	104.62	106.11	107.82	106.33	106.02	106.39	105.08	106.91	104.88	106.07	105.47	104.71	107.59	107.58	105.16	103.81	105.21	105.1	107.22	104.77	107.01	105.13	106.7	105.84	106.46	105.22	106.37	106.22	107.09	104.22	105.89	106.01	104.84
108.78	108.21	106.52	107.51	107.39	104.63	107.17	106.25	106.36	106.14	105.79	105.96	105.9	105.4	106.43	104.71	106.84	106.27	104.92	107.81	106	106.23	107.11	106.83	108.3	104.04	107.55	105.91	107.9	107.89	105.21	105.7	107.38	105.7	105.95	106.29	105.59	108.58	104.99	106.43	106.66	104.74	107.58	106.54	104.15	107.49	106.02	106.85	105.23	106.08
108.02	105.58	106.27	107.49	106.87	103.64	105.74	102.75	107.62	106.93	105.6	106.03	104.27	105.22	107.4	108.22	103.53	104.51	104.72	105.91	107.9	105.13	104.57	106.84	106.58	103.6	105.63	104.96	106.8	104.54	106.11	105.37	107.31	104.61	106.78	106.72	103.19	104.34	106.78	107.63	107.44	106.18	104.34	104.17	106.04	105.23	104.93	104.92	104.89	106.43
100.82	100.75	99.236	101.58	102.13	100.69	100.51	101.28	100.35	100.61	101.71	99.559	100.97	100.34	99.842	100.81	100.65	100.78	100.06	101.48	101.62	101.16	102.6	103.39	101.26	102.12	100.13	102.34	101.82	101.82	104.63	99.12	100.66	100.57	99.26	98.525	102.17	100.51	102.07	100.23	102.84	99.253	100.26	101.31	99.766	98.375	100.4	102.28	100.48	100.62
106.25	107.38	106.83	107.67	103.88	106.7	105.42	106.21	106.44	107.42	103.55	105.49	105.94	105.05	105.64	104.56	105.75	107.89	105.83	104.98	107.9	105.42	105.51	107.95	107.21	107.86	105.76	103.96	105.83	104.64	107.37	104.33	105.36	104.84	104.22	106.25	105.19	105.99	106.58	106.6	105.08	106.26	105.38	110.47	105.78	104.75	104.48	106.6	104.86	107.39
108.33	107.86	108.46	109.63	107.39	108.15	107.74	106.29	109.96	107.62	110.6	107.22	108.78	107.72	110.95	108.66	110.64	108.31	106.84	107.51	110.09	108.22	108.74	109.29	108.89	107.5	108.66	106.82	107.16	107.92	110	108.11	108.35	107.63	108.54	110.01	108.98	106.73	108.88	108.84	106.91	106.91	107.25	109.6	108.78	106.86	107.41	107.27	108.47	109.05
104.87	105.77	106.26	104.98	106.05	105.89	107.4	105.27	104.29	105.54	105.68	104.79	107.25	104.32	106.05	105.13	105.82	106.76	106.57	102.85	105.79	104.4	107.91	104.31	105.03	106.15	105.64	105.29	105.02	107.17	106.52	104.25	105.83	106.4	107.07	107.59	107.66	104.66	105.29	106.54	103.74	106.5	105.55	108.12	105.43	105.17	105.17	103.13	105.71	107.21
106.61	110.81	108.15	108.82	109.61	105.92	108.29	107.55	109.84	109.05	109.54	108.03	109.76	107.57	110.48	109.28	109.42	108.05	107.94	109.34	107.73	109.14	108.15	108.2	107.82	108.24	109.83	109.99	110.34	106.87	108.99	106.59	106.26	107.33	110.17	109.32	110.66	110.38	110.44	109.95	104.19	109.22	109	109.45	107.23	107.86	108.89	105.96	107.41	108.04
107.86	108.46	110.17	106.04	108.8	108.01	108.84	108.68	106.67	107.54	109.64	107.38	109.06	108.47	107.06	108.97	107.9	106.46	108.6	108.83	109.05	110.19	108.84	107.18	107.89	105.81	106.78	110.01	108.87	109.38	109.99	108.33	107.62	108.74	109.24	108.1	107.86	107.78	108.17	104.91	110.85	108.16	107.74	106.44	109.79	107.7	107.81	109.03	108.31	109.59
107.62	107.67	108.32	106.74	109.25	108.9	108.13	109.67	108.92	108.97	107.94	110.01	109.21	106.05	108.49	108.66	107.06	106.96	109.02	106.53	108.27	107.21	107.65	108.5	108.18	109.64	110.59	106.55	109.1	107.81	109.47	108.29	108.55	107.96	108.92	105.87	106.91	108.71	109.4	107.91	108.99	106.51	107.83	107.18	108.57	107.33	107.96	108.5	108.62	105.91
103.98	105.69	106.1	103.75	107.4	107.3	103.92	105.48	105.56	105.65	106.27	105.89	106.64	103.9	104.61	104.88	107.16	106.94	106.72	106.7	106.09	106.96	104.86	106.71	105.02	107.65	106.17	106.28	105.63	105.31	105.42	105.97	107.38	107.36	107.86	106.45	107.25	105.81	105.85	105.48	107.98	107.15	106	104.22	104.79	104.67	106.12	105.33	107.19	108.07
104.03	107.61	108.1	106.58	108.66	106.54	107.58	104.52	106.09	104.89	107.7	106.56	104.33	105.97	108.1	106.61	106	107.46	107.78	107.09	105.7	107.72	105.85	104.89	106	105.94	108.25	104.78	105.02	105.83	105.61	105.72	106.72	108.81	108.32	106.27	104.92	108.28	106.24	105.78	104.36	106.29	104.43	107.46	107.14	105.24	105.62	106.4	105.84	106.56
105.94	104.19	106.61	106.72	105.62	106.21	106.32	106.75	105.68	105.11	105.18	105.15	104.99	106.41	106.69	106	105.57	103.84	106.75	104.96	105.16	104.82	105.59	104.6	106.36	104.98	104.91	104.97	105.6	105.98	104.51	106.35	106.1	105.13	107.23	103.7	106.05	103.67	107.22	104.07	104.84	105.21	105.7	105.85	104.15	104.81	104.75	106.29	103.46	103.78
108.32	106.98	109.24	107.87	106.27	109.41	107.85	105.1	108.64	107.93	108.6	107.25	109.65	110.64	108.94	110.57	108.18	105.49	105.97	108.28	109.34	106.84	108.54	106.91	107.17	106.68	111.98	107.35	107.61	109.48	109.37	108.35	106.57	110.08	108.89	108.2	105.95	106.48	108.18	107.65	106.64	107.56	108.18	110.17	107.83	107.48	108.84	107.2	107.12	108.91
101.89	100.01	101.31	100.63	100.93	103.79	99.419	100.02	102.21	100.82	101.08	98.568	101.69	100.59	98.829	102.86	100.88	99.786	101.85	101.14	100.79	99.661	98.72	99.984	100.08	100.48	101.1	102.25	103.19	100.04	101.66	101.58	100.93	100.24	100.13	101.89	101.12	102.04	101.69	102.18	100.77	101.05	100.6	101.19	99.391	98.752	102.42	100.87	99.346	99.616
100.66	98.718	98.822	100.72	101.95	97.266	98.133	98.725	98.944	98.339	100.09	100.36	98.765	101.27	101.41	100.26	100.77	101.04	99.161	98.945	101.08	100.36	103.24	101.32	101.16	98.384	98.6	100.2	100.38	98.915	99.99	99.783	100.42	99.484	102.23	102.26	101.53	100.03	101.05	99.747	101.66	100.22	100.87	101	100.69	98.473	100.98	101.44	100.78	100.17
101.28	102.44	102.42	103.02	101.03	103.1	100.9	100.56	99.993	101.43	101.7	101.63	101.97	102.12	100.21	99.877	101.51	101.68	100.01	100.92	103.37	100.79	103.51	101.14	100.93	101.26	101.48	100.73	99.321	100.61	100.88	100.32	100.37	97.724	103.06	100.98	101.72	99.712	101.23	101.15	101.33	100.12	101.17	101.07	100.95	100.88	101.65	101.95	99.844	100.56
106.37	104.59	103.95	108.61	106.35	106.89	104.34	105.17	103.9	105.29	105.26	105.08	106.15	105.58	106.12	108.86	103.44	105.83	104.33	104.55	105.12	104.88	103.71	104.4	107.25	103.96	104.2	107.26	106.7	105.94	106.61	105.33	105.36	105.8	107.53	106.08	105.88	107.83	105.21	106.84	104.38	105.64	103.04	106.81	105.33	107.74	106.81	103.36	106.12	105.4
105.13	104.57	104.71	106.29	106.68	105.11	106.94	106.23	106.23	105.35	106.19	105.93	104.23	107.43	107.07	103.57	103.65	106.01	105.73	107.04	105.76	109.09	104.81	105.09	105.45	107.32	106.52	105.79	105.9	104.93	104.41	104.68	105.49	106.88	105.62	103.61	107.33	107.47	106.59	105.32	104.6	103.75	106.75	105.7	105.92	107.26	104.85	107.09	105.77	105.77
104.95	107.11	108.08	104.89	104.95	106.01	107.26	106.8	106.87	106.35	107.31	105.82	105.63	104.97	108.59	108.94	107.81	107.07	104.9	106.85	105.9	105.54	104.68	105.9	104.64	106.94	105.44	106.58	107.28	105.78	107.14	105.96	106.92	106.05	107.06	105.82	107.53	105.86	107.64	105.5	105.87	104.53	107.92	106.77	105.95	107.73	105.97	106.66	105.5	106.51
107.72	108.47	109.31	109.47	111.89	107.71	108.07	108.61	107.62	109.18	110.64	111.41	108.27	107.73	108.8	108.15	108.24	108.44	108.1	110.88	108.22	106.57	108.7	110.05	109.46	108.41	109.36	108.76	107.25	107.32	108.76	108.71	108.84	108.94	108.9	107.29	108.05	108.43	106.95	106.33	108.48	109.15	108.71	106.99	109.37	108.81	107.57	107.54	108.51	107.79
106.92	108.07	104.35	105.74	106.72	104.88	105.59	105.12	104.56	105.54	107.43	105	106.88	106.93	104.23	106.55	106.9	105.75	105.89	106.7	105.42	104.55	106.73	106.35	105.96	105.83	107.9	106.55	107.82	106.18	104.79	104.56	106.14	107.61	105.34	106.65	105.79	105.16	104.68	104.35	106.89	106.07	106.58	106.52	107.4	104.72	103.6	105.9	106.15	106.37
107.83	105.76	104.97	105.34	107.91	108.95	105.34	105.99	106.73	105.33	103.46	104.85	105.39	106.15	104.99	107.44	104.19	107.06	105.94	106.06	105.4	105.9	104.11	104.74	104.62	105.08	104.81	107.44	104.43	107.67	104.19	106.06	105.05	106.58	106.43	105.99	105.88	105.91	106.01	105.93	106.72	105.65	105.34	106.58	105.93	107.44	105.45	106.27	106.12	103.41
102.83	105.6	103.24	102.43	101.33	103.76	100.99	103.85	101.66	104.99	102.98	103.47	103.03	104.12	102.24	103.96	102.56	102.09	103.5	103.69	103.24	103.96	104.1	103.65	102.63	104.26	104	103.45	103.16	105.56	103.08	104.84	102.23	102.83	101.98	102.66	103.82	103.48	101.94	102.72	100.66	103.21	102.06	102.92	103.97	104.51	104.18	102.81	102.09	103.25
107.73	107.54	109.61	108.06	106.96	107.26	107.54	109.82	105.32	111.3	106.79	106.76	106.74	109.84	107.24	106.09	107.75	108.23	109.92	108.27	108.7	105.74	107.87	108.2	105.6	110.52	109.99	108.66	106.5	106.5	106.99	109.38	107.08	107.38	108.81	107.88	108.02	107.13	108.4	107.28	109.98	108.26	107.64	109.04	108.13	107.78	106.95	107.51	106.64	106.55
100.12	98.607	98.906	99.05	99.771	99.273	96.046	98.899	98.61	98.221	98.388	99.248	99.121	97.821	98.652	99.457	98.13	97.111	98.065	99.505	97.994	98.376	98.224	99.211	100.43	99.347	99.569	98.786	97.244	97.351	97.049	100.63	98.231	99.406	100.09	99.142	96.846	97.279	100.06	98.655	97.29	99.589	99.139	99.112	101.29	98.945	98.793	98.463	99.865	97.724
101.01	98.603	98.406	98.919	98.16	96.395	97.551	98.006	97.359	97.802	98.511	97.231	95.761	97.029	97.674	99.712	96.964	98.47	98.61	98.19	96.524	96.807	98.618	98.139	98.282	98.277	98.081	97.265	99.515	96.394	96.46	96.804	99.818	98.342	98.655	98.898	97.868	96.43	97.346	98.262	98.234	96.658	97.392	99.515	97.292	97.261	97.18	99.456	98.121	98.936
109.14	109.17	110.77	108.52	108.42	106.27	105.58	106.42	107.2	107.23	108.94	107.73	110.2	108.41	109.36	106.66	108.39	106.99	107.68	108.57	108.52	108.23	107.95	108.71	109.52	106.93	108.84	108.91	107.94	106.51	105.18	107.01	107.24	110.22	106.83	109.41	109.54	108.54	107.14	108.33	108.06	107.22	106.37	106.92	107.06	108.56	107.31	109.07	108.38	107.64
108.31	107.95	108.53	108.49	108.5	107.45	108.24	109.73	107.61	106.61	106.16	109.14	105.74	109.54	108.03	109.61	107.84	109.35	108.41	108.8	108.84	109.23	109.57	109.02	107.29	108.85	110.38	109.37	108.63	107.45	108.19	105.16	110.16	109.18	106.54	107.22	105.83	107.16	109.25	109.62	107.3	108.06	106.72	106.46	107.81	108.67	106.55	106.76	107.76	109.41
98.639	98.243	98.231	96.936	98.596	100.48	98.936	96.942	97.34	100.59	99.23	99.613	98.552	99.029	100.75	100.02	99.306	98.833	99.533	99.083	98.208	98.327	98.006	98.893	100.17	97.88	99.904	100.16	98.065	99.032	98.36	98.155	101.03	98.135	97.886	101.36	98.257	97.375	97.768	98.675	98.661	99.829	100.36	99.086	99.759	99.876	98.215	102.06	98.707	96.71
101.34	99.875	100.21	103.83	99.043	103	102.13	103.07	102.02	101.23	99.779	99.986	100.64	104.31	100.66	100.19	99.66	98.836	102.15	99.729	102.7	101.21	100.28	99.525	102.45	99.338	102.01	101.19	101.26	103.02	102.04	100.2	101.3	100.4	101.72	100.2	100.84	99.713	101.49	99.416	100.34	102.26	101.33	100.84	100.31	99.477	99.716	100.9	100.1	100.8
108.96	109.61	109.36	108.62	107.05	109.53	109.04	109.46	108.69	109.05	109.2	108.79	107.42	108.26	106.29	109.27	109.26	109.83	108.79	108.95	108.04	106.31	109.83	110.21	110.34	110.22	108.41	107.01	108.24	108.65	107.98	109.63	110.83	109.15	108.72	108.67	109.57	108.9	108.94	109.85	108.36	108.85	109.64	108.36	109.1	109.3	108.39	107.8	107.21	107.21
110.29	111.88	110.45	110.72	109.71	110.55	112.24	112.65	109.17	109.81	111.51	109.84	110.72	111.87	110.41	110.12	110.68	107.39	109.87	111.51	110.27	112.49	109.64	110.42	110.24	110.2	110.39	109.32	110.09	111.15	109.41	110.56	110.15	110.54	110.31	112.33	110.65	112.64	111.55	107.72	108.23	110.18	108.67	110.04	110.69	110.99	110.06	111.21	110.98	108.73
107.52	108.06	107.26	108.85	108.88	107.54	109.43	108.86	108.03	108.1	109.62	108.4	110.25	107.03	109.1	107.98	107.35	108.11	107.38	107.04	106.35	107.84	108.11	108.53	109.79	108.3	109.29	106.89	109.04	107.17	108.02	108.53	106.22	108.13	105.78	107.49	108.77	107.46	108.97	109.34	109.44	106.94	108.05	109.31	107.99	108.32	108.22	107.35	108.94	109.97
108.2	107.34	107.11	106.95	107.64	108.71	107.46	107.14	107.11	106.87	109.83	107.11	108.56	108.49	106.67	108.44	106.82	107.21	108.72	107.65	105.08	109.43	106.74	108.19	108.87	107.51	108.89	109.53	107.35	109.71	107.48	106.12	108.5	108.95	108.64	104.19	108.08	108.11	106.78	106.78	108.61	107.95	107	107.47	111.25	108.2	108.1	109.48	109.1	108.41
106.5	105.97	107.16	105.36	108.05	107.98	104.95	107.74	105.63	104.98	106.55	106.66	106.01	106.49	104.81	107.87	105.29	105.72	107.23	104.71	106.46	107.35	105.59	106.99	106.49	102.6	106.9	106.81	106.82	105.33	103.58	107.09	106.12	107.74	105.78	105.74	106.6	107.16	104.6	106.87	106.17	106.78	106.35	106.91	105.09	106.06	105.89	107.87	109.63	106.61
103.75	104.22	104.05	105.7	105.78	104.83	104.47	105.46	107.21	105.57	107.31	106.2	104.57	104.85	106.53	105.58	104.65	103.7	106.18	105.99	105.62	106.65	106.35	107.14	106.37	106.86	105.95	104.74	107.37	104.74	104.39	104.11	104.17	105.88	105.41	106.22	107.51	107.03	106.69	106.17	108.13	103.46	104.95	107.7	104.77	105.42	104.17	104.89	104.89	107.72
108.79	108.4	109.32	109.63	108.24	106.61	107.05	108.23	108.52	108.19	108.96	107.1	105.89	106.82	107.31	108.47	110.22	107.39	106.22	108.07	107.27	107.23	106.88	107.06	106.07	107.38	108.97	107.99	107.71	108.88	110.08	107.6	106.38	107.39	107.1	108.21	107.63	109.07	107.67	108.21	109.3	107.64	106.36	107.06	107.06	107.72	108.74	108.5	108.17	106.38
108.57	109.04	109.27	107.75	106.67	111.11	109.16	109.31	108.85	108.89	108.52	107.47	108.56	106.17	106.75	109.13	110.92	108.99	107.28	107.88	110.03	108.6	109.97	108.05	106.93	106.09	110.52	107.8	107.95	109.71	109.05	108.7	108.62	107.08	107.42	108.43	110.17	108.6	108.16	108.22	108.52	110.59	108.54	107.87	107.13	107.15	109.2	109.28	107.74	108.33
104.89	104.79	102.52	103.93	104.99	107.93	104.72	106.11	106.5	105.52	106.61	105.5	104.92	107.18	106.6	106.26	105.35	104.74	105.32	106.32	106.86	104.64	103.48	104.99	105.26	105.61	105.7	105.89	103.81	104.31	106.11	104.51	106.43	104.48	105.43	105.9	105.82	106.93	104.39	104.69	104.56	103.76	106.07	108.09	106.26	104.6	104.74	107.6	103.89	106.72
107.44	108.08	107.54	105.9	107.72	106.51	106.17	105.34	104.8	106.7	105.65	106.61	107.18	108.28	107.42	107.09	105.6	106.6	105.7	108.92	106.44	108.86	105.51	106.52	106.7	107.04	107.25	106.28	107.1	108.15	105.1	103.49	107.79	106.94	106.12	105.33	107.85	106.45	108.83	106.06	105.79	103.42	105.27	105.73	107.85	106.11	105.27	108.15	106.29	105.61
99.571	100.36	99.28	98.869	99.304	97.952	99.454	99.262	98.879	97.834	98.726	98.716	100.84	98.817	97.402	99.66	99.74	97.543	99.29	100.14	100.04	95.893	98.85	98.536	98.363	97.342	98.662	98.395	97.57	99.04	97.889	98.377	97.371	99.438	97.424	98.49	96.798	98.639	98.739	98.557	100.17	98.699	98.297	99.422	98.52	99.605	99.467	99.7	99.61	99.374
106.2	108.61	106.43	107.76	106.8	106.94	105.26	106.04	105.84	105.36	106.08	107.73	108.14	105.68	105.77	104.2	106.84	107.14	105.5	106.43	106.75	103.67	106.69	106.89	104.37	105.79	107.94	109.13	105.01	109.04	104.99	110.14	106.92	104.76	105.57	107.13	106.21	106.78	104.92	106.6	107.58	107.84	106.5	106.59	107.95	105.14	105.85	107.66	107.82	108.14
108.81	106.69	109.15	106.64	107.03	108.16	109.25	107.29	108.1	108.43	106.43	108.92	107.8	105.84	108.85	106.19	106.55	108.1	107.94	108.22	105.88	108.29	109.38	106.55	109.11	106.49	108.11	111.12	109.76	108.95	108.44	106.33	106.79	110.04	108.18	107.63	105.42	109.71	109.49	106.96	106.92	108.38	105.64	107.06	108.61	109.19	105.88	109.01	107.74	108.14
106.66	103.94	106.48	104.35	107.09	106.61	105.82	105.48	106.6	106.49	104.21	105.1	103.89	106.11	107.27	105.85	105.73	103.72	105.04	106.06	106.35	105.9	105.72	107.43	103.95	103.38	105.62	104.77	106.75	102.58	107.27	106.09	106.89	104.32	103.78	104.76	106.33	105.57	106.16	105.72	109.44	105.12	106.8	104.96	105.2	104.43	104.09	104.9	105.48	106.49
105.92	105.16	106.16	105.55	104.58	107.42	105.12	104.29	106.76	105.62	104.39	103.91	105.95	105.35	107.41	105.64	105.38	105.8	105.14	104.77	106.26	105.5	106.2	105.03	107.01	106.42	105.79	104.1	107.57	104.51	105.44	104.09	104.72	104.67	105.49	104.71	106.32	108.51	107.19	104.44	107.42	105.63	106	105.15	104.76	106.45	105.76	106.83	106.62	105.53
99.925	97.767	99.613	100.29	97.693	99.606	99.924	96.872	100.23	96.552	100.53	97.781	99.938	99.433	98.504	98.555	98.727	99.229	100.38	96.154	99.471	100.15	99.307	97.987	98.905	98.974	100.03	99.294	98.332	98.05	100.1	99.171	99.825	100.07	100.61	99.061	97.721	98.305	98.743	99.328	98.385	98.56	98.242	98.294	101.16	101.58	100.11	100.47	99.905	99.282
107.99	109.19	108.55	109.58	107.59	107.99	110.23	109.29	109.81	109.22	108.52	109.17	109.25	110.47	108.87	108.35	108	106.8	108.98	108.66	110.61	108.06	107.28	106.29	108.15	107.66	110.83	108.58	109.17	108.39	108.44	109.32	107.38	107.42	109.35	107.35	109.85	109.05	109.82	109.56	106.91	107.81	108.58	108.38	108.6	111.39	111.43	108.06	112.72	108.87
110.95	111.03	110.7	109.49	111.07	111.49	111.94	109.98	110.12	111	109.01	109.08	111.26	109.3	110.64	108.97	111.16	110.35	108.37	111.84	108.38	111.84	108.89	109.94	109.71	108.15	108.5	110.66	110.56	110.09	111.19	111.98	110.38	112.08	111.2	110.05	109.68	111.5	110.94	110.43	108.66	112.66	109.35	112.72	111.25	110.1	109.3	110.28	109.07	109.65
110.72	107.51	109.78	108.41	107.43	108.28	108.23	106.31	108.16	108.22	108.8	108.67	109.36	108.12	110.02	108.13	109.4	108.96	109.83	107.67	109.2	109.75	108.01	108.47	107.6	108.59	108.98	107.05	110.25	106.76	110.46	107.8	109.52	111.39	109.03	108.01	109.11	108.88	108.29	108.37	107.91	109.4	108.62	109.2	107.13	107.93	107.67	106.12	107.37	107.89
105.9	106.68	104.98	107.33	105.92	106.31	106.13	103.91	105.42	106.83	105.09	107.9	105.67	105.86	106.12	104.36	103.8	104.36	105.61	103.92	105.43	103.21	105.37	106.4	106.08	105.94	106.63	105.24	107.65	105.13	104.77	105.23	105.31	104.2	108.28	104.54	107.06	105	105.4	106.75	103.25	107.38	103.41	108.36	104.2	108.39	107.49	104.48	106.51	104.53
108.65	105.83	105.9	107.38	106.23	106.92	104.92	106.36	106.27	106.09	105.1	104.31	107.63	107.64	106.26	105.89	108.37	108.37	105.91	107.77	107.13	108.96	106.14	106.94	105.55	107.16	106.15	105.26	106.5	105.8	106.41	104.55	109.37	107.48	108.18	107.93	103.6	105.77	107.68	107.25	104.53	104.03	105.51	107.69	105.19	105.17	108.22	106.31	108.27	106.48
103.57	99.777	100.57	99.656	100.22	100.2	101.03	101.51	99.577	99.293	100.02	101.47	101.59	99.234	100.6	97.47	101.81	99.021	101.66	101.33	100.54	99.931	99.166	104.15	101.35	101.2	101.19	102.04	101.04	99.257	101.12	99.958	98.497	100.4	102.56	101.39	98.072	100.74	102.28	100.08	99.889	101.42	101.25	99.835	98.465	99.879	100.25	100.5	100.58	96.931
107.85	104.58	105.63	106.03	105.94	103.96	106.86	104.82	105.26	107.34	105.79	105.32	105.08	104.64	104.31	105.93	106.11	101.66	107.1	105.73	106.24	104.28	104.24	104.08	106.67	106.75	108.99	108.17	107.16	106.38	105.85	107.17	106.33	103.15	105	106.12	107.44	105.06	106.25	104.29	106.67	104.53	106	104.82	105.25	106.16	105.33	106.41	104.71	105.83
106.31	104.53	104.51	103.37	104.44	105.19	105.94	107.14	103.47	104.76	105.71	103.08	105.96	105.5	107	104.95	105.07	106.03	105	104.59	106.64	105.7	106.68	106.73	106.74	106.34	104.83	103.39	106.98	106.5	106.44	105.58	105.45	106.78	104.94	105.29	106.34	102.98	105.13	105.34	106.06	106.82	104.29	104.84	107.3	104.68	104.88	104.55	103.95	104.94
103.68	107.12	105.48	104.19	105.88	104.49	107.8	106.53	107.16	103.71	105.08	107.99	106.04	104.59	104.19	105.43	106.58	106.25	104.22	105.86	105.4	106.15	106.02	106.13	107.43	105.38	105.25	104.93	105.65	104.45	106.97	104.29	106.38	104.65	106.59	105.52	106.35	106.9	105.89	105.52	108.18	105.44	106.61	107.55	107.02	107.85	103.88	106.46	105.1	106.53
105.81	107.52	105.65	104.93	104.98	105.6	107.97	105.91	105.74	104.75	106.61	105.37	106.3	107.72	105.77	103.31	105.45	106.37	104.77	106.53	105.89	105.02	105.66	105.19	109.08	103.91	105.56	105.65	104.85	106.52	105.69	104.72	106.43	106	106.85	104	104.84	108.62	106.16	104.76	106.01	105.33	107.47	105.78	104.05	105.54	104.59	104.29	105.09	105.19
100.03	99.726	99.503	100.99	101.47	101.62	99.016	102.15	100.67	99.32	102.03	98.739	99.893	101.67	100.19	99.813	100.79	99.03	97.306	100.96	99.737	100.22	99.35	101.19	100.01	100.91	101.49	101.48	99.486	99.482	102.34	99.805	100.51	102.84	101.84	98.836	99.82	100.49	101.68	100.61	99.186	100.43	100.95	98.895	100.57	100.04	102.45	101.82	99.056	102.29
102.35	101.53	101.74	101.58	101.37	103.68	101.2	102.29	103.41	100.73	101.34	101.95	101.93	102.79	102.8	102.12	103.17	102.19	101.11	105.53	102.3	102.89	102.65	105.26	101.08	102.28	102.73	105.35	103.11	103.85	102.47	102.55	101.95	102.72	102.92	101.4	103.12	101.49	101.52	102.22	101.06	102.42	101.67	103.68	104.05	102.44	102.81	104.01	102.19	104.15
106.48	107.21	105.39	107.37	106.86	107.25	105.86	105.91	107.3	104.84	107.33	105.84	105.88	107.36	106.53	109.74	109.75	105.86	106.22	105.81	108.87	106.32	107.21	105.66	106.89	106.47	107.47	107.78	109.34	105.61	107.55	105.3	107.47	104.77	104.11	106.64	105.52	106.34	107.36	106.09	105.08	106.09	107.32	103.74	107.92	106.01	104.98	105.94	105.73	106.81
110.44	110.47	109.49	109.05	110.16	110.15	107.11	109.67	108.69	109.98	110.65	111.31	109.32	110.84	110.97	109.11	110.92	108.94	111.27	111.26	108.58	109.25	109.62	110.6	112.14	109.98	111.98	111.63	110.07	108.77	110.3	110.27	109.72	111.85	111.95	110.56	109.81	111.48	109.73	110.87	110.66	110.47	109.36	111.19	113.37	110.02	110.36	111.4	108.25	112.5
107.61	106.94	106.4	107.93	105.78	105.78	107.11	105.05	105.79	108.11	105.49	106.91	105.73	106.14	109.33	107.03	107.24	105.55	107.93	106.58	108.31	106.42	107.63	106.61	105.29	108.18	107.65	108.06	108.92	106.57	107.15	105.4	104.4	106.7	105.46	106.26	104.93	105.47	106.99	106.37	105.02	107.29	104.7	105.15	107.4	106.49	106.68	106.32	106.37	104.7
104.53	104	106.4	104.75	107.05	105.96	105.15	106.07	105.2	104.67	105.07	105.48	105.58	108.22	106.02	105.77	106.67	106.1	105.6	104.68	106.36	103.26	105.82	103.44	105.27	106.3	106.69	106.71	107.65	105.64	106.05	103.74	106.92	106.66	102.55	106	105.9	104.52	107.55	103.98	106.49	105.11	105.95	104.78	107.39	105.22	105.39	103.7	105.72	105.11
103.5	106.17	104.37	104.77	105.05	105.4	104.25	106.1	106.9	105.11	106.47	106.88	106.21	105.87	105.47	105.24	104.95	105.75	106.41	103.9	103.99	104.48	103.79	107.3	104.1	106.54	106.42	106.27	105.94	105.08	104.78	105.18	105.85	106.82	106.65	106.19	105.37	104.99	103.38	103.5	103.15	106.69	104.8	106.81	106.2	106.63	105.47	106.79	107	107.42
97.87	97.906	96.621	97.941	97.488	99.25	97.069	96.817	99.219	97.342	98.357	99.293	99.115	99.529	97.43	97.197	98.504	96.475	97.766	99.624	96.148	98.894	97.574	98.778	97.86	98.774	98.838	97.661	95.761	98.605	99.539	98.297	98.55	98.359	96.203	97.506	99.063	98.972	97.696	97.627	99.051	97.858	96.921	98.158	97.472	97.348	96.884	96.851	96.848	96.652
96.287	98.834	98.224	98.314	97.184	98.747	95.985	98.465	99.328	99.219	96.832	97.691	99.468	98.919	97.557	96.433	97.918	94.169	98.809	97.241	97.737	98.254	97.734	96.703	96.789	99.09	98.019	98.107	98.821	96.976	98.028	96.668	95.299	98.011	96.142	98.883	96.225	96.932	97.321	99.155	96.036	98.994	95.781	97.195	100.2	98.486	95.878	96.266	97.448	98.322
109.64	108.44	109.86	107.78	106.96	107.29	107.41	110.38	107.8	108.72	108.66	107.71	106.82	110.02	105.95	109.32	109.74	106.48	107.22	106.48	107.8	106.3	109.52	109.91	106.9	107.82	108.98	108.18	107.79	106.79	108.25	111.01	109.25	106.38	108.59	109.97	109.06	106.98	107.85	109.14	108.34	105.58	108.49	107.97	110.32	107.07	109.63	106.78	109.09	106.54
100.75	101.4	98.99	100.01	100.44	101.88	100.77	99.943	100.86	100.54	99.148	101.27	101.64	100.63	99.883	98.522	99.248	99.782	99.73	99.559	100.86	99.628	100.83	100.93	101.05	98.949	99.294	100.75	99.572	98.823	100.93	100.52	99.63	100.24	99.898	99.708	100.62	98.839	100.78	99.141	101.9	100.02	100.84	98.692	100.9	99.773	101.62	99.231	100.18	100.59
110.87	110.19	108.18	108.24	107.78	106.62	109.83	109.74	108.23	109.31	110.32	110.39	108.64	107.74	108.33	109.18	106.34	109.05	109.44	108.6	106.77	110.75	108.5	108.38	111.51	108.3	106.37	106.57	108.05	109.11	109.15	107.88	105.76	108.31	107.7	109.75	110.61	109.44	109.03	110.74	109.98	107.57	107.95	106.84	109.98	106.44	108.58	107.66	108	109.61
106.98	104.74	106.71	106.71	109.04	106.04	107.17	107.94	107.87	107.23	107.09	105.2	105.93	106.81	103.94	107.06	105.92	105.78	105.37	106.84	105.72	108.21	104.44	105.88	107.2	103.5	108.26	107.28	107.63	105.97	104.42	106.39	107.99	107.13	106.84	105.44	108.47	110.31	106.41	109.96	106.65	108.05	105.71	107.74	105.98	105.57	107.42	108.34	106.1	107
105.63	106.67	106.5	105.99	106.26	105.14	105.5	107.06	105.32	106.31	104.91	105.71	106.17	105.11	105.61	104.4	105.72	106.25	103.56	103.58	107.46	106.28	106.04	104.71	106.43	106.44	104.49	106.46	105.77	104.93	106.37	107.35	105.11	105.93	107.85	106.21	106.42	104.91	104.06	107.51	105.08	105.65	103.73	104.75	107.17	105.79	105.24	104.87	107.73	105.46
105.55	105.52	106.6	107.2	106.7	106.84	106.95	105.53	106.02	108.12	105.98	108.1	108.29	108.54	104.26	105.81	105.55	106.11	106.33	106.97	106.37	105.96	105.26	108.22	105.68	104.16	105.56	106.82	106.33	106.11	105.26	105.07	108.12	106	105.33	106.39	106.93	105.34	106.52	106.55	107.35	104.62	106.88	107.56	105.54	106.43	105.29	105.03	107.26	106.45
104.71	106.45	105.95	104.41	105.92	107.99	103.33	105.74	104.6	105.49	106.85	106.66	105.15	105.02	103.59	105.41	104.84	105.16	103.63	107.22	107.17	106.57	106.69	106.13	105.68	106.52	108.2	104.87	106.66	104.41	108.05	106.34	105.93	103.96	106.6	105.78	104.73	104.3	105.66	105.76	106.75	105.18	107.27	103.76	107.88	104.66	103.9	107.35	104.7	104.48
104.82	102.64	105.52	104.17	106.26	107.17	105.97	106.19	105.37	107.42	104.11	104.85	104.57	103.5	105.09	104.14	104.99	106.13	104.95	108.22	104.51	107.05	104.92	105.82	106.46	105.75	103.7	106.83	106.87	104.22	106.77	106.78	104.95	104.89	105.69	106.69	105.97	106.23	105.09	105.42	104.45	104.66	106.36	105.88	105.12	106.16	107.58	105.79	102.88	103.98
108.54	105.7	106.72	107.93	105.33	102.74	107.08	107.06	106.79	107.32	105.41	107.91	108.22	104.76	107.66	104.25	106.32	105.83	106.97	105.71	104.73	108.23	104.73	108.13	104.37	106.28	107.69	107.03	106.74	106.73	109.33	105.74	107.3	107.11	107.48	105.81	106.44	103.51	105.81	107.34	107.25	105.32	105.71	107.56	105.95	106.47	106.27	107.1	108.21	107.19
107.45	108.49	106.34	107.43	108.89	107.14	107.58	109.5	107.57	106.14	107.99	106.87	108.77	108.12	109.13	108.53	108.16	108.34	107.98	108.08	107.62	108.28	107.91	107.06	106.9	108.71	106.14	109.83	106.26	106.26	107.89	107.53	109.21	109.11	107.57	108.45	108.8	107.77	108.24	108.19	108.31	109.33	108.11	109.04	109.62	108.49	109.39	108.36	107.19	108.92
107.52	105.49	106.08	107.17	104.22	104.77	107.06	107.53	105.56	105.04	105.55	105.85	106.18	106.98	107.5	108.92	106.83	105.29	104.79	106.21	106.72	106.58	107.39	107.35	106.45	106.08	106.16	108.98	106.75	106.11	106.18	105.77	105.07	106.1	106.27	107.18	105.17	105.63	107.3	108.62	104.01	105.51	106.15	108.68	107.13	106.16	107.74	106.37	107.18	106.64
104.55	105.6	104.49	106.85	104.06	106.05	105.53	106.05	106.76	105.64	104.67	105.32	106.76	104.91	107.65	106.64	104.61	105.38	106.86	104.94	105.76	107.37	104.08	105.73	108.95	108.22	102.83	106	105.68	107.15	106.84	107.19	107.74	105.34	105.71	105.58	106.93	104.06	105.29	104.75	106.51	105.96	106.64	105.69	105.6	105.82	107.11	104.87	104.43	105.29
97.031	96.191	97.264	98.838	96.977	97.145	99.639	98.541	98.131	97.638	97.147	97.654	96.157	97.279	96.706	96.261	99.6	97.533	99.812	97.771	98.218	99.44	99.14	98.139	98.837	98.766	98.387	96.969	101.43	98.601	99.841	98.648	96.592	98.259	97.095	100.03	96.773	98.133	98.688	96.252	96.965	97.37	97.794	98.605	98.606	97.407	99.28	100.18	99.269	98.99
104.51	105.5	106.9	106.75	106.75	107.03	105.6	107.4	106.22	106.02	105.63	107.42	107.99	105.5	108.63	105.47	107.56	107.12	107.66	105.67	106.3	105.95	106.94	106.51	106.8	108.1	106.21	108.2	106.26	109.46	104.81	106.2	106.23	107.87	104.8	106.49	105.01	106.9	108.09	105.34	107.31	106.45	106.75	105.44	106.72	108.37	106.18	102.99	105.47	105.58
110.75	108.25	107.39	108.02	108.58	106.51	108.48	109.39	108.57	107.21	108.67	106.93	109.97	108.62	105.74	107.94	107.24	108.08	108.91	108.67	107.34	107.54	109.57	109.18	108.5	108.97	109.46	107.88	106.65	108.26	106.39	109.19	111.02	107.89	108.51	110.28	108.24	108.63	108.65	108.42	107.19	108.16	108.33	107.87	108.12	105.98	108.84	108.65	109.55	108.42
106.07	105.43	105.71	105.62	106.57	107.66	106.33	106.92	107.55	106.7	106.19	105.68	106.34	105.43	106.88	105.2	105.17	105.61	105.93	105.07	106	106.21	107.84	107.57	106.41	107.6	105.4	106.51	105.32	104.71	107.74	105.94	106.89	105.58	105.33	106.05	107.23	105.41	107.65	106.51	104.73	104.8	105.21	107.21	106.17	107.71	107.24	107.22	106.99	106.82
105.72	104.72	105.74	105.3	105.11	104.45	105.81	103.83	106.26	105.58	104.64	106.67	106.14	106.34	107.58	107.82	103.76	106.25	107.24	104.29	105.82	106.55	107.76	106.2	105.09	106.88	107.15	104.53	103.35	107.17	105.76	105.57	104.89	106.8	105.73	107.61	107.61	104.22	105.57	106.62	105.57	106.7	105.78	103.35	104.03	105.99	106.15	105.19	105.14	105.8
106.28	107.03	105.46	106.87	104.64	104.98	105.32	103.77	104.71	106.93	104.47	106.65	104.05	106.83	108.36	106.43	106.94	106.44	106.78	105.85	104.39	106.73	105.31	105.85	105.56	104.15	104.69	105.57	106.17	104.05	107.49	105.59	107.4	104.45	104.94	106.71	106.48	104.61	106.34	106.81	105.92	105.01	105.16	104.98	105.53	106.01	108.55	106.05	105.25	103.91
106.64	103.33	105.53	105.7	104.9	107.65	104.72	105.39	105.95	105.79	106.88	105.28	104.77	105.16	104.76	106.38	105.25	104.11	104.52	106.23	105.47	105.03	103.67	107.3	108.13	106.21	106.26	105.28	105.59	107.01	104.41	106.71	106.7	107.61	104.93	108.03	105.15	102.87	104.12	106.69	106.44	106.56	105.88	106.34	105.97	105.33	106.24	107.6	104.23	106.53
108.21	107.01	107.38	109.2	109.53	108.03	108.33	108.67	106.94	107.27	107.96	108.68	108.86	108.31	107.83	109.15	107.31	108.26	109.64	106.84	105.58	108.31	108.51	109.28	108.07	109.13	108.21	108.99	107.99	107.34	108.82	109.94	108.63	110.05	107.95	109.57	108.65	107.19	106.73	109.66	105.97	108.34	107.53	109.44	108.44	108.29	107.33	108.26	108.74	107.22
99.161	101.9	101.99	103.52	99.988	99.669	100.33	101.22	98.734	99.849	99.333	100.99	99.818	100.63	99.386	101.38	101.99	99.551	101.39	99.52	98.71	102.07	101.98	101.22	100.85	98.998	99.175	97.459	101.2	98.468	101.19	100.06	100.54	100.1	99.966	102.58	101.07	100.94	99.463	101.36	99.995	98.886	102.44	100.13	102.07	101.78	98.154	101.01	101.18	101.43
100.86	98.662	98.617	97.146	98.775	98.133	97.901	98.366	98.66	98.082	98.769	98.01	97.803	97.031	97.234	97.502	98.364	100.76	97.076	100.59	100.01	96.768	97.18	97.778	97.681	98.117	100.17	99.081	100.12	98.776	97.811	98.407	98.576	96.6	98.73	96.458	98.198	100.11	98.57	99.694	98.098	98.982	98.421	98.434	95.893	97.052	97.813	96.522	97.145	98
108.36	108.7	109.8	107.01	108.06	107.58	107.76	109.85	109.29	108.47	108.06	109.27	108.18	109.46	107.64	108	108.58	107.32	107.45	107.72	107.91	107.02	108.23	109.06	106.94	109.75	107.49	108.92	108.29	109.22	107.9	105.12	106.75	109.13	108.39	109.68	109.66	109.7	108.04	108.77	106.94	107.65	107.38	106.45	110.15	110.7	108.42	107.13	105.95	108.97
110.49	108.33	109.5	111.86	110.94	110.56	108.48	111.52	110.51	110.54	108.93	111.62	110.05	109.79	108.78	109.67	111.23	111.46	109.42	110.74	109.51	112.77	111.29	112.09	110.17	108.96	111	110.75	112.67	109.98	109.67	107.87	112.32	108.65	109.54	112.23	111.17	109.74	109.98	110.5	109.24	111.48	108.02	112.05	111.63	111.2	111.24	111.55	109.95	110.23
107.32	105.92	105.3	104.72	105.73	108.68	106.59	104.47	105.7	103.78	107.2	106.03	106.24	104.93	104.44	105.49	106.94	105.75	107.7	106.55	103.82	105.23	105.37	105.58	106.83	106.23	105.69	105.27	105.34	107.02	104.88	106.77	106.62	106.16	104.08	104.72	105.79	105.66	105.83	105.5	104.73	104.52	104.65	104.8	106.08	105.71	106	104.92	106.03	106.41
100.67	102.02	99.82	99.865	101.07	99.149	99.53	102.11	100.56	100.1	99.669	101.94	100	100.98	103.23	100.88	101.99	98.977	98.56	101.07	99.529	100.75	99.824	101.85	103.74	101.98	102.24	100.91	99.89	101.45	101.06	100.23	98.422	101.42	101.37	100.31	101.94	98.178	103.16	100.06	100.64	99.171	98.648	101.47	100.29	99.536	101.36	99.398	100.91	99.768
107.17	104.78	108.23	102.72	106.54	104.62	107.04	105.15	104.52	104.41	105.06	103.4	103.6	106.46	105.26	106	106.88	107.41	107.22	105	105.93	105.06	104.36	104.96	106.55	104.73	105.43	105.54	107.17	104.41	107.62	106.02	104.7	104.28	104.84	104.39	106.71	105.23	107.02	106.4	106.79	104.95	105.23	102.89	104.7	106.79	104.88	106.55	104.67	106.11
110.77	109.74	109.37	110.22	109.93	109.91	109.32	110.32	109.85	111.21	108.79	111.18	110.78	109.35	109.22	111.21	111.99	108.34	110.8	111.7	110.12	110.45	109.98	111.88	110.6	111.27	111.46	109.95	111.95	111.57	109.27	109.74	108.56	111.3	109.42	111.21	112.05	111.13	109.66	110.22	108.78	112.36	112.13	111.41	108.24	111.37	109.84	110.43	110.65	110.91
111.16	109.35	110.52	112.18	109.98	110.8	108.27	111.69	111.14	113.15	112.26	112.36	109.27	109.48	107.15	110.75	111.91	109.76	110.43	111.34	112.03	111.45	110.49	110.32	110.1	110.27	109.79	111.47	111.37	112.58	110.89	109.01	108.95	109.55	110.26	109.36	110.49	110.46	106.92	110.69	108.88	111.09	110.97	110.96	110.07	110.03	109.75	108.32	106.72	107.98
104.22	106.08	108.67	106.17	106.13	106.1	105.5	105.13	107.78	105.32	104.82	104.95	105.59	103.96	103.55	106.38	104.94	103.88	102.99	106.2	107.26	106.08	107.66	104.05	105.4	105.82	107.02	104.8	104.11	105.35	105.39	104.96	106.35	106.56	106.65	104.71	104.57	105.25	105.39	105.78	105.28	106	105.51	107.53	104.87	104.53	105.42	104.74	104.61	105.69
111.18	109.13	110.92	111.7	109.38	111.37	110.27	110.19	111.01	108.68	110.8	112.05	113.97	111.36	111.01	110.78	110.49	108.35	109.22	110.08	108.9	110.75	112.13	109.86	107.56	110.55	111.06	111.49	112.13	112.68	110.63	109.8	111.06	111.58	110.65	109.97	109.09	110.26	111.93	110.64	107.84	111.21	110.41	110.86	108.68	110.51	109.41	110.99	110.18	107.61
108.9	109.84	108.6	109.19	108.77	107.35	107.03	110.03	107.76	107.4	109.26	108.1	108.79	108.61	107.52	106.39	108.08	110.19	107.42	107.27	108.59	108.63	107.67	108.83	107.35	109.69	108.47	109.21	109.52	108.5	107.39	107.15	109.18	108.52	106.62	107.18	109.46	108.78	107.94	107.79	106.93	107.23	109.97	105.8	110.06	107.54	108.55	106.87	110.42	108.15
97.099	97.108	97.531	99.247	97.934	98.752	95.722	94.124	100.55	95.847	98.057	98.836	100.06	99.008	98.775	97.004	99.274	97.738	95.598	97.858	98.381	99.565	98.259	100.34	99.823	99.721	98.159	98.975	98.885	98.168	99.061	97.363	96.708	96.9	98.23	97.721	98.651	98.418	99.951	98.478	97.892	98.126	96.741	98.38	97.8	98.629	99.778	98.042	98.894	98.793
105.32	108.87	106.89	109.23	108.41	107.44	108.57	108.37	108.01	108.97	107.64	109.61	106.66	105.92	109.1	109.68	107.12	109.69	109.79	110.18	108.02	108.28	106.87	107.93	105.48	108.47	108.48	109.63	106.62	108.79	109.35	108.72	109.58	107.04	107.51	107.28	107.53	106.67	105.61	108.07	107.88	107.4	109.09	107.74	109.48	109.97	108.38	109	108.05	108.66
105.01	106.4	106.69	104.51	105.22	106.94	104.7	103.15	106.24	104.67	104.73	105.49	103.17	105.62	105.67	107.09	103.84	108.28	105.75	105.81	106.29	107.12	105.35	104.13	107.74	103.28	102.96	105.08	106.26	105.59	103.77	107.23	106.86	105.31	106.82	106.03	105.25	107.06	106.28	104.2	105.93	104.61	105.34	104.75	105.48	102.89	104.64	103.9	106.84	107.71
106.83	107.27	105.49	103.85	107.09	106.97	108.25	105.94	105.63	106.24	106.19	105.93	106.99	104.55	106.73	105.71	104.84	106.62	105.44	107.47	108.45	106.16	107.97	106.37	105.11	104.14	107.54	103.54	107.13	106.92	107.22	106.13	106.63	106.3	106.49	108.51	109.07	106.62	105.44	106.4	106.09	106.14	107.09	105.94	107.74	104.75	106.23	106.71	105.18	106.99
97.445	96.612	100.41	97.733	97.812	97.763	98.672	99.11	97.877	100.24	99.783	98.267	99.702	98.326	95.149	99.227	99.65	98.315	96.914	97.389	97.158	97.902	98.573	98.904	98.203	100.26	97.962	98.708	96.713	96.472	96.659	97.913	97.473	97.007	97.793	97.506	100.05	98.121	99.118	96.123	97.248	95.898	96	98.432	97.323	98.05	98.715	98.462	98.019	99.125
106.51	105.34	106.25	106.38	103.56	106.46	106.97	108.61	104.37	105.52	105.54	107.43	105.39	107.18	110.46	106.93	104.47	108.76	105.66	106.26	107.42	105.26	107.45	106.67	107.12	106.48	105.69	106.5	106.53	105.8	105.37	105.31	108.09	103.71	106.88	102.99	105.5	107.78	106.21	105.66	107.32	105.81	105.75	107.78	106.54	106.55	107.43	106.74	106.63	105.02
110.3	107.83	109.04	109.74	107.24	108.26	109.62	108.97	107.5	109.41	108.3	108.72	108.78	106.81	109.28	109.56	107.67	106.76	107.5	106.7	107.82	108.51	107.18	108.44	110.1	110.49	106.91	108.64	106.88	106.89	106.88	108.36	109.32	107.26	107.14	106.73	109.06	109.17	105.8	107.18	108.15	107.83	107.44	108.64	108.05	106.9	107.44	108.1	107.04	108.32
107.22	106.83	108.77	108.33	107.92	110.63	108.36	107.1	107.52	110.29	108.01	107.27	107.94	108.09	109.11	108.5	109.65	109.16	107.91	110.34	108.17	108.32	108.35	110.25	108.72	107.69	108.16	108.67	108.85	107.33	107.8	109.81	108.35	108.05	108.83	107.49	108.34	109.23	107.2	106.79	110.19	108.76	108.04	108.12	107.46	108.41	107.31	109.54	110.15	108.33
107.22	107.3	105.7	107.91	104.71	106.63	106.2	108.19	106.8	104.85	106.29	104.69	107	104	104.58	103.93	105.75	107.92	107.72	107.23	104.99	106.17	107.64	105.01	107.47	106.98	106.39	108.43	107.41	107.8	103.63	105.86	106.6	106.17	107.63	107.32	106.04	105.92	105.03	106.2	105.81	107.04	107.25	106.13	105.88	106.4	107.34	105.12	106.52	106.39
104.43	107.38	105.64	106.2	106.51	105.44	106.46	103.77	106.12	105.37	104.98	104.57	105.04	106.69	103.56	106.07	105.29	106.28	106.22	104.59	105.76	105.25	105.4	106.13	105.73	105.49	104.07	104.98	107.24	104.23	105.09	105.69	106.89	105.32	105.3	104.54	106.21	107.43	106.7	106.11	103.35	105.52	105.69	107.13	107.73	107.18	105.84	105.07	103.17	107.21
106.8	106.26	105.93	107.06	108.01	105.36	107.1	104.14	105.15	106.99	106.14	107.25	106.52	103.49	105.09	106.63	102.99	106.5	106.89	106.45	103.83	105.72	105.33	107.89	104.71	106.4	106.65	107.18	104.43	105.38	105.34	106.36	104.88	105.87	107.1	103.72	103.12	106.68	104.39	104.76	104.99	106.48	105.98	104.72	107.7	105.89	105.29	105.48	107.07	104.58
106.83	108.48	108.55	106.95	107.94	109.16	108.26	107.2	107.67	109.58	107.73	106.4	108.63	109.25	107.29	107.33	109.39	106.16	109.83	109.05	107.85	108.46	109.97	109.62	108.24	107.75	107.32	109.05	108.95	106.98	109.36	108.15	106.82	110.37	107.98	107.78	108.83	108.46	109.2	109.41	107.11	109.21	108.92	107.94	107.82	108.55	108.45	109.8	107.07	110.1
112.65	107.28	110.47	111.13	110.45	110.8	109.27	110.33	110.01	112.2	110.96	108.92	110.22	110.37	109.73	109.16	111.19	108.56	111.13	111.18	109.15	110.56	110.69	110.82	110.07	111.32	111.53	109.36	109.57	111.47	108.47	110.19	111.9	110.27	111.21	108.68	110.46	111.71	109.05	109.54	109.59	110.55	109.82	110.03	111.21	110.79	110.07	111.02	111.06	111.35
105.62	103.31	107.47	105.9	104.84	105.97	106.46	104.92	105.97	104.92	106.2	105.78	105.13	106.87	104.7	105.36	107.13	107.75	106.27	105.53	107.64	104.13	104.89	105.73	106.9	104.44	106.06	107.08	106.68	106.32	107.9	104.96	103.27	105.1	105.98	106.83	107.34	106.8	109.04	106.63	106.65	108.34	105.07	103.96	105.63	105.58	105.53	108.08	104.58	104.14
99.409	99.35	97.558	96.301	97.473	98.83	97.837	97.556	96.867	99.126	99.427	97.841	97.806	96.506	98.281	99.284	97.564	97.154	100.52	97.768	98.577	98.957	98.707	98.248	97.76	97.506	97.063	98.497	97.161	98.986	99.625	98.518	98.085	97.793	98.75	99.144	98.489	97.2	97.361	98.427	97.893	99.036	97.433	96.256	98.486	95.523	97.64	96.984	96.734	99.198
106.41	106.12	107.31	107.23	107.65	106.77	106.87	106.03	105.63	105.71	107.29	107.42	106.55	106.52	105.78	107.49	105.62	106.4	103.81	107.87	107.24	106.96	107.37	110.06	107.3	105.53	105.62	104.21	107.07	105.3	106.65	107.45	106.47	106.69	106.21	105.68	107.68	108.13	104.79	105.84	106.2	104.73	107.02	106	106.84	103.82	106.69	105.85	104.94	106.07
108.75	105.09	107.29	108.09	105.3	104.67	105.26	105.64	106.98	105.19	105.64	108.66	105.53	106.45	106.27	106.86	106.18	106.22	105.73	107.72	105.36	104.35	104.63	105.66	105.36	105.82	103.9	106.5	105.76	107.72	107.27	105.02	106.07	107.29	105.71	104.3	106.94	108	104.9	108.56	107.48	104.93	106.22	105.19	106.33	104.3	108.65	105.44	105.95	105.33
107.72	107.09	106.72	105.82	106.29	105.3	106.45	106.14	106.46	107.48	108.14	108.14	104.4	107.86	105.75	107.83	108.74	108.01	106.27	107.25	106.3	106.46	107.2	106.58	107.05	105.82	105.85	107.68	106.02	106.31	106.06	107.49	104.53	105.91	106.56	104.61	109.41	105.64	105.91	107.27	107.65	107.72	106.22	105.99	108.03	106.45	104.49	107.03	108.27	107.4
102.97	100.3	102.26	98.42	99.923	99.012	97.803	99.781	99.972	101.13	98.785	101.2	98.479	99.532	99.3	99.812	101.3	101.76	101	102.85	98.114	101.27	99.246	99.404	100.71	100.13	99.747	100.93	100.48	103.64	100.71	99.227	102.34	101.63	101.25	101.67	102.96	99.849	101.08	102.36	101.3	100.07	99.702	100.63	101.16	100.8	99.421	98.758	100.13	101.4
106.25	105.42	103.61	105.24	105.28	107.38	108.08	107.15	105.38	105.74	108.01	105.96	105.85	105.04	105.49	102.83	104.97	105.27	106.73	104.09	104.09	105.41	104.03	106.85	106.24	103.61	104.54	105.32	103.4	103.11	104.79	103.82	105.39	105.54	104.57	106.16	106.85	107.54	105.44	105.83	106.18	106.66	102.48	104.76	104.34	107.1	108.01	104.82	105.28	104.86
105.39	105.5	104.62	101.9	105.86	105.47	105.82	105.06	105.27	107.73	105.08	107.11	104.16	105	105.66	104.44	107.15	104.76	106.19	105.82	106.06	106.86	105.46	107.28	105.34	105.49	104.99	105.39	105.21	105.04	105.84	108.66	101.12	105.56	104.69	105.79	104.79	107.25	106.18	107.96	106.08	105.37	106.81	104.32	108.08	105.94	106.06	104.49	105.57	103.96
104.65	108.11	108.17	109.4	107.06	108.03	106.77	105.02	105.76	106.13	108.13	106.21	106.92	108.06	105.36	104.9	105.8	106.41	106.42	102.84	107.91	105.75	106.01	108.09	106.74	108.3	104.58	108.18	105.67	105.02	103.46	107.1	108.44	104.89	106.68	106.06	106	107.72	106.44	105.29	106.28	104.06	108.48	104.79	106.89	107.06	104.85	104.81	107.89	107.9
103.74	104.76	104.36	104.07	104.4	107.18	106.08	106.58	106.43	106.07	104.64	105.08	106.57	105.52	104.62	103.98	107.27	105.75	105.82	104.87	104.66	104.71	102.95	105.96	107.23	102.93	106.25	105.58	106.29	104.26	103.95	104.3	105.45	106.14	106.11	105.42	106.94	105.88	106.47	106.09	106.6	105.39	107.15	104.7	106.48	103.78	107	106.46	105.94	104.05
99.53	96.836	101.56	100.53	101.2	100.02	99.178	99.708	97.429	98.241	98.357	99.181	97.211	99.721	97.951	97.883	98.498	99.178	99.135	97.394	100.68	99.008	99.897	96.896	99.447	98.475	98.338	97.669	95.71	97.841	96.192	100.01	99.574	100.08	98.44	99.816	99.073	97.581	100.97	98.856	99.718	98.996	98.45	97.939	100	100.24	98.146	99.015	97.816	100.24
108.43	106.04	107.58	109.65	109.78	106.9	110.94	108.43	107.98	109.69	107.71	108.27	107.44	107.52	110.24	107.74	109.06	109.95	107.05	107.95	109.46	105.53	107.95	108.65	106.97	107.31	108.51	106.81	107.65	108.21	109.57	109.12	110.25	107.45	107.85	108.54	107.28	108.6	107.18	107.01	109.9	107.33	107.01	105.98	109.13	109.48	107.68	109.57	108.09	108.65
99.355	100.34	103.27	100.02	99.647	99.353	100.65	99.538	100.58	99.472	101.01	99.796	101.59	101.71	99.428	100.04	99.569	99.706	101.76	99.922	100.91	101.46	100.58	100.57	101.23	97.693	98.939	99.834	98.963	100.56	99.914	99.997	101.15	99.461	100.51	98.565	101.23	98.923	100.24	101.22	99.782	100.45	101.08	99.771	97.779	101.57	102.02	101.33	99.436	100.06
108.85	110.68	107.92	109.52	109.62	107.74	107.31	108.31	107.97	107.27	107.78	109.21	108.72	108.71	106.12	108.19	108.61	106.12	107.86	106.9	106.33	108.36	105.71	108.43	105.39	107.85	108.09	107.39	107.38	110.66	106.23	108.77	108.85	107.03	106.72	108.84	107.66	109.79	106.73	108.78	108.12	107.07	108.53	106.43	109.02	107.22	108.85	108.09	107.9	109.05
106.62	107.19	107.71	107.16	107.88	106.82	108.51	105.45	107.12	106.87	106.23	106.76	107.37	106.05	105.39	107.45	106.66	107.07	107.27	106.92	105.22	105.79	104.31	106.16	106.34	107.05	106.31	106.01	105.81	106.15	105.18	107.93	104.62	106.56	106.64	105.68	105.8	105.01	106.83	107.76	105.99	106.47	105.95	108.34	105.54	106.13	107.7	105.91	106.28	104.27
106.29	104.87	106.21	106.22	105.13	104.93	106.85	104.53	106.13	105.63	104.97	105.62	108.29	105.26	107.06	106.21	104.97	105.83	106.2	106.5	104.25	106.47	104.5	103.77	104.86	104.15	104.89	106.25	106.22	106.93	107.98	106.08	108.93	105.33	105.25	105.17	108.27	104.66	104.2	104.57	105.44	107.23	104.74	105.46	105.42	106.75	105.3	106.08	107.72	103.25
106.02	104.72	105.88	105.07	107.49	104.75	106.9	104.18	106.76	104.29	104.62	108.71	106.53	106.28	106.24	107.04	105.03	105.51	104.86	105.73	106.26	106.69	107.05	106.47	107.67	106.54	107.24	106.03	105.44	104.35	107.74	107.78	106.12	104.06	105.57	105.85	107.8	105.26	108.42	108.39	106.06	106.89	106.69	105.72	106.33	106.39	103.19	104.97	106.6	105.66
99.065	98.187	97.384	98.6	97.397	98.599	97.56	99.888	97.047	98.858	97.846	98.053	97.035	97.322	97.659	100.27	97.988	98.527	99.182	95.783	98.259	97.504	97.554	97.059	97.396	97.219	96.244	97.87	97.434	98.378	97.051	94.033	98.672	97.2	97.063	97.173	99.131	96.449	97.738	96.321	98.095	98.776	98.897	97.501	98.424	97.015	97.674	98.386	99.162	99.338
107.52	106.59	107.06	106.33	106.9	107.57	106.32	106.26	104.83	107.88	106.61	107.34	105.21	107.92	106.57	108.31	107.14	108.01	106.35	107.48	107.37	107.63	107.83	106.01	108.36	104.77	107.39	105.53	107.14	106.45	105.22	106.28	107.71	104.49	104.64	105.74	106.95	104.21	107.4	107.17	106.46	107.37	107.24	107.03	108.29	106.81	107.36	103.31	105	108.51
107.83	109.22	109.02	109.38	110.02	108.37	108.43	106.02	106.07	107.81	107.42	107.65	107.65	106.83	109.15	107.34	106.46	105.84	108.2	107.09	105.92	108.55	108.2	110.15	110.83	108.41	109.6	109.12	108.43	108.45	107.37	108.04	108.21	108.6	107.16	108.78	107.96	106.13	109.34	111.44	108.97	107.03	109.75	110.77	109.09	108.41	107.74	107.95	107.87	107.87
101.53	98.662	100.14	99.097	99.113	100.61	100.39	100	99.613	101.28	99.269	101.24	102.02	101.46	101.52	100.41	99.494	101.21	100.82	100.81	99.161	99.765	100.35	99.631	100.37	101.06	101.34	103	99.354	98.975	101.13	99.922	100.99	101.16	99.163	99.867	100.49	100.08	98.047	102.22	99.689	101.77	100.76	100.65	99.55	99.211	99.168	98.447	101.5	102.1
109.55	109.08	108.91	109.67	110.53	108.12	109.72	109.67	109.56	106.16	107.44	107.24	106.97	109.62	108.66	109.01	108.56	108.09	107.96	108.75	107.87	107.4	110.46	106.66	108.96	106.69	108.53	108.29	110.74	108.05	108.23	108.98	109.36	110.15	108.11	108.06	106.37	108.57	107.69	108.95	108.95	107.61	107.78	107.18	106.97	107.85	109.7	110.54	107.63	106.54
108.23	108.19	106.93	107.75	106.21	107.77	106.48	108.43	105.89	107.2	107.94	107.65	107.68	106.27	105.01	105.95	104.85	105.99	105.18	105.67	106.56	107.17	107.84	104.18	106.64	105.52	106.8	105.19	105.77	105.36	107.64	108.73	108.2	105.03	105.32	106.28	106.64	107.63	105.56	105.75	106.87	105	106.05	108.14	103.31	104.52	105.42	106.12	106.56	105.7
108.74	108.66	109.04	108.87	108.76	109.06	108.56	108.32	109.5	109.03	108.79	107.97	109.33	108.3	108.32	110.39	108.56	106.71	108.85	107.86	109.17	108.26	107.77	108.31	107.65	107.66	108.77	108.15	106.53	109.35	110.19	107.6	107.79	109.32	107.4	108.92	109.96	108.99	108.36	111.47	108.73	108.4	107.43	110.47	107.34	107.66	108.04	108.3	107.35	108.42
107.37	105.24	105.84	106.39	105.47	105.63	107.27	105.93	104.62	106.01	105.21	105.79	107.3	106.34	108.58	107.44	105.31	107.58	103.79	105.37	104.17	105.76	106.12	106.25	105.51	105.16	106.73	105.67	107.1	105.52	107.26	105.86	105.16	106.79	103.45	106.23	105.47	107.22	106.03	107.16	105.94	105.57	106.21	105.58	106.74	106.95	106.19	104.52	107.48	107.04
99.093	100.55	98.517	97.336	98.945	97.813	100.59	99.906	99.237	98.008	98.136	98.592	98.385	97.52	97.628	98.17	98.281	99.372	99.63	100.71	97.336	99.514	99.719	97.965	99.177	98.219	98.918	97.333	98.871	98.11	100.22	100.83	98.864	98.67	98.755	96.749	98.018	98.988	97.765	99.495	100.16	99.778	100.68	100.39	99.895	100.4	98.287	97.201	97.976	99.707
109.81	108.88	106.84	108.25	106.14	106	108.44	110.11	107.31	108.14	106.69	108.27	109.22	105.88	107.6	106.06	107.12	108.66	107.59	107.87	107.62	110.35	106.31	108.14	105.71	107.61	109.11	105.26	106.64	111.41	107.65	107.41	108.04	106.04	106.11	109	108.13	106.03	109.29	108.68	109.01	108.32	107.99	108.84	107.8	107.37	109.62	107.45	106.74	109.35
109.32	110.45	108.3	109.45	108.93	107.7	107.53	107.02	107.54	107.52	107.4	107.6	110.17	108.33	108.5	108.8	110.31	106.72	108.99	106.33	110.03	109.06	110.14	107.44	106.68	108.31	108.36	109.29	106.85	108.64	107.71	109.32	108.99	107.01	108.43	108.82	109.11	107.38	108.7	105.85	108.93	107.75	106.58	109.34	107.84	107.39	110.96	109.02	108	107.42
101.25	100.34	101.6	101.64	103.66	102.65	99.58	102.37	100.86	100.98	101.97	99.657	100.47	101.3	99.349	101.62	100.64	99.203	100.06	100.54	101.26	99.617	101.44	99.768	100.18	100.97	100.95	101.5	102.61	101.95	99.706	102.86	100.68	100.31	100.83	100.61	100.65	98.789	101.44	102.3	100.73	103.1	101.54	101.09	102.92	101.46	100.25	101.21	102.34	103.49
104.03	107.04	104.28	107.94	105.18	105.47	104.75	106.37	105.28	104.57	106.94	105.65	105.16	105.67	106.03	105.38	106.9	103.88	103.3	107.13	105.47	104.98	104.38	106.26	107.16	105.26	105.88	104.48	107.04	107.61	106.75	106.23	105.45	104.93	105.97	105.98	105.59	105.56	107.25	105.75	105.16	106.03	105.89	106.63	106.52	107.23	106.07	104.48	105.78	104.95
109.13	108.27	109.78	107.52	107.86	108.91	108.08	109.32	108.33	108.85	108.73	110.51	109.19	110.08	107.88	107.45	111.07	107.41	107.13	109.99	109.88	109.27	107.68	108.19	107.46	107.47	110.31	107.7	107.42	109.79	109.52	106.99	109.51	109.36	107.88	109.21	109.57	108.76	108.1	110.93	108.93	108.76	109.19	107.14	107.81	108.11	109.7	108.23	106.42	106.48
98.607	96.025	100.03	98.063	97.275	97.296	98.578	100.57	97.063	98.399	97.332	99.66	97.786	97.458	96.365	97.922	98.132	99.417	97.81	98.098	98.655	97.122	96.444	98.828	97.464	97.716	98.303	97.839	98.083	100.56	98.471	101.69	98.52	98.723	96.317	96.479	100.1	98.54	98.366	99.675	99.029	99.949	97.522	98.798	96.965	98.119	98.097	97.882	98.652	100.48
106.7	105.57	105.87	106.62	105.18	104.44	107.82	105.48	106.33	104.47	104.16	104.94	107.39	106.53	106.25	104.35	107.8	105.91	108.03	104.69	106.36	105.99	105.08	107.37	108.12	104.45	107.93	105.04	103.99	103.87	105.14	107.53	106.13	106.4	105.48	105.18	104.81	104.08	107.12	105.94	105.76	106.12	107.43	107.75	106.2	104.82	105.82	109.91	105.84	106.7
100.4	100.67	99.33	97.838	97.819	98.053	98.426	99.664	100.27	97.369	99.653	98.31	96.046	98.861	99.354	97.785	99.902	96.227	100.48	98.838	98.932	99.787	98.21	99.202	98.603	99.164	99.55	97.425	98.78	99.099	100.58	98.271	100.38	98.202	100.58	98.594	97.706	98.462	99.289	100.38	100.48	97.602	98.114	101.54	99.808	99.544	98.74	100.62	98.692	98.085
108.99	106.49	106.2	105.11	104.87	106.35	105.89	107.27	106.01	107.2	107.37	109.71	105.88	103.17	108.6	108.97	106.76	105.73	106.61	106.91	104.49	107.35	109.07	107.93	106.33	107.18	107.05	106.32	107.67	108.03	107.89	105.16	107.52	106.28	106.99	106.74	106.92	106.35	107.93	105.74	106.33	106.81	104.35	105.51	106	105.59	105.86	107.94	107.35	105.19
107.36	103.79	108.66	104.44	107.01	104.43	104.6	106.54	106.99	105.32	105.21	106.13	102.46	105.7	106.37	104.72	104.43	105.51	106.52	106.07	106.44	104.95	103.36	105.2	102.81	105.78	105.93	104.32	104.64	104.92	105.72	106.34	107.92	107.5	106.68	103.87	105.31	108.17	106.42	107.25	105.03	105.9	105.83	107.26	104.43	106.06	105.29	106.02	103.34	104.37
106.2	109.9	108.65	108.38	108.2	109.69	109.58	109.8	107.46	108.49	106.7	108.14	110.89	107.9	108.51	109.62	108.52	106.85	107.09	110.79	107.97	107.73	107.49	107.86	108.87	109.85	107.96	106.41	108.66	109.62	107.45	109.8	108.67	109.93	107.98	105.39	109.46	110.76	108.6	108.24	108.54	108.42	108.43	109.34	109.19	110.08	107.14	109.98	110.26	107.22
109.14	108.3	109.38	110.92	107.03	107.5	108.94	108.66	107.91	107.7	110.19	108.96	107.28	105.56	105.74	108.37	107.94	107.81	106.44	107.89	108.55	107.77	107.36	107.01	108.92	107.84	107.19	107.46	109.6	108.27	108.9	106.66	109.72	108.3	110.38	109.97	109.87	109.77	107.36	110.22	106.85	108.98	108.68	109.14	106.76	109.18	107.55	109.39	106.36	108.41
101.35	98.22	97.893	96.382	100.09	98.101	98.568	97.225	97.918	99.722	98.318	96.121	98.922	97.08	96.809	97.718	97.924	98.936	98.763	99.356	97.494	96.651	98.447	97.021	96.713	97.057	97.887	98.638	98.818	97.421	97.566	96.271	97.627	97.266	97.671	96.004	98.746	98.633	97.505	97.193	97.969	98.711	96.154	98.192	98.22	100.86	99.519	98.548	100.1	98.17
106.43	106.34	106.28	106.13	104.23	105.24	104.5	102.9	104.72	104.99	106.66	103.91	105.64	104.73	104.01	103.71	104.05	106.32	107.02	105.17	105.48	105.82	106.15	105.9	104.32	103.87	106.85	107.9	104.84	105.97	105.98	105.96	106.95	107.09	107.02	104.25	104.08	105.1	104	103.56	106	104.88	106.63	106.87	103.88	104.62	104.77	105.96	106.82	107.63
106.84	106.61	105.58	103.85	107.12	108.34	106.99	105.77	106.17	105.74	103.65	105.53	107.99	106.55	105.61	109.07	105.23	109.14	105.73	109.99	107.16	106.21	106.3	106.92	106.34	105.46	106.35	107.06	107.88	106.72	106.93	107.46	107.27	108.04	105.71	108.42	104.35	108.65	107.95	107.6	107.33	107.11	105.71	106.57	105.1	107.66	106.7	105.75	107.61	107.38
106.69	106.02	107.49	104.28	105.6	105.19	105.61	104.89	107.98	103.66	107.5	106.73	104.93	106.3	103.82	104.63	104.92	105.76	106.08	105.69	105.26	105.5	105.38	106.29	106.28	103.22	105.45	106.71	106.49	105.94	104.74	106.24	105.07	106.51	105.47	105.2	105.2	106.41	105.59	104.28	106.44	105.2	104.69	106.93	105.96	105.92	104.46	107.18	104.6	107.53
106.76	106.64	102.89	103.43	105.4	105.81	106.42	107.26	105.12	105.09	104.86	104.9	106.07	104.47	105.46	105.64	106.03	104.15	107.12	106.73	105.3	105.27	105.61	106.15	103.54	105.42	106.14	106.12	104.01	105.14	106.14	104.19	106.82	104.1	107.85	104.52	106.79	104.71	104.14	104.06	107.85	106.38	108.08	104.8	104.01	104.53	105.34	104.55	104.65	104.79
105.98	106.67	106.15	107.08	106.5	104.95	106.56	106.34	108.12	104.65	107.23	105.07	106.16	105.95	106.9	108.73	107.2	104.34	105.28	106.3	106.62	108.83	106.94	105.52	104.58	106.9	106.92	106.65	106.23	106.33	107.56	106.38	106.31	106.45	107.2	105.84	106.5	105.14	105.59	107.51	106.55	104.45	106.7	103.87	105.38	104.92	106.46	106.41	107.47	107.37
98.298	100.86	101.11	102.13	99.388	100.67	99.902	98.723	101.2	99.504	101.34	101.31	99.705	98.567	99.026	99.855	100.92	99.632	102.55	102.43	99.457	100.43	100.93	97.791	101.77	103.23	99.46	100.16	99.339	101.48	99.09	100.19	100.91	99.878	101.8	100.91	99.477	99.053	99.797	100.09	99.537	97.896	99.85	99.255	102.89	101.03	99.997	100.14	100.31	97.662
104.33	106.87	106.83	104.78	105.81	103.08	106.5	104.63	106.4	103.29	106.48	108.57	104.89	106.5	104.38	105.17	106.72	105.02	106.61	104	105.41	104.99	105.67	106.23	106.08	106.55	106.03	105.55	104.7	107.34	105.86	105.7	106.51	105.62	107.09	107.98	107.92	107.06	107.86	107.14	108.05	104.02	105.11	105.55	103.61	107.55	107.05	105.11	107.22	105.61
107.44	108.59	107.1	108.6	107.74	107.11	107.8	108.11	110.34	110.58	104.85	109.05	109.33	107.63	108.42	108.81	107.82	109.79	109.87	107.19	107.56	107.77	108.22	108.58	105.7	106.98	108.46	109.9	106.5	108.26	108.21	107.28	106.17	106.63	111.24	110.68	105.54	106.55	106.61	108.36	108.94	107.08	108.91	107.23	107.85	106.84	107.27	105.62	108.27	109.81
108.51	109.98	108.31	106.75	107.69	107.28	110.35	106.91	110.36	109.17	106.48	106.85	106.8	106.91	107.07	108.36	107.81	110.27	107.61	109.83	107.24	109.24	108.14	107.53	107.59	109.76	107.61	107.83	107.98	109.09	108.07	107.41	108.09	108.56	107.04	107.1	107.07	106.25	105.99	109.27	109.35	109.96	107.35	107.64	109.33	108.36	108.23	108.41	108.68	109.68
98.342	96.741	98.877	99.334	98.367	98.547	99.283	96.835	100.09	97.622	96.817	99.488	99.677	99.031	96.124	99.043	98.623	96.517	98.52	98.268	99.279	99.462	98.063	97.993	97.942	97.359	98.717	97.677	100.6	98.067	96.501	99.454	95.61	97.355	99.642	96.93	98.248	98.204	95.729	98.784	100.12	99.237	96.441	97.895	98.76	97.167	96.702	95.289	97.968	97.409
106.45	104.23	104.91	104.35	104.57	104.89	104.38	106.53	106.97	105.01	105.22	104.74	106.92	105.49	105.16	107.84	108.28	106.11	105.32	106.49	106.82	106.59	104.52	107.6	105.23	106.51	105.91	105.76	105.74	104.35	108.13	106.35	105.83	107.2	105.43	104.69	105.28	103.96	105.97	104.71	105.61	105.59	103.81	104.95	106.48	107.59	103.66	104.45	105.84	104.94
110.28	109.58	107.04	110.19	107.83	108.65	108.35	107.28	108.65	105.98	109.53	108.02	107.51	107.28	107.53	107.16	106.33	108.31	105.89	109.84	108.01	106.42	108.78	108.76	110.33	108.48	108.05	109.88	110.5	108.26	109.72	107.44	107.25	108.25	107.78	109.31	109.37	107.35	107.77	106.86	107.76	107.04	107.42	106.05	109.84	109.12	108.66	112.69	107.89	107.64
108.94	107.92	108.24	108.54	107.05	108.02	108.32	108	108.92	105.86	109.13	107.24	108.4	109.38	109.29	109.01	108.03	106.79	108.03	106.96	108.08	109.34	109.78	108.85	109.14	107.33	110.89	107.53	108.16	108.89	108.94	105.88	108.08	106.49	107.43	109.33	105.68	109.51	106.54	109.09	110.09	106.12	106.62	107.16	105.3	109.3	109.02	110.45	107.76	106.31
100.71	100.29	102.33	100.26	101.38	98.855	100.63	101.18	100.75	100.86	103.32	100.73	102.92	100.19	100.97	99.911	101.41	101.19	102.64	100.34	99.624	100.44	101.73	101.77	101.28	100.62	101.76	99.517	100.01	100.2	101.98	102.04	101.99	100.32	102.16	99.779	98.914	101.21	103.19	103.01	101.22	99.178	99.66	100.7	101.29	102.03	99.9	103.66	101.29	103.66
105.19	106.85	106.6	105.71	106.56	107.53	104.34	106.01	105.52	105.98	104.97	108.64	106.16	106.41	106.03	105.28	104.58	105.03	106.68	108.76	107.69	104.47	105.9	107.11	106.8	103.75	108.36	104.96	105.83	105.38	106.47	105.65	107.35	106.44	105.04	104.49	107.4	104.16	104.52	107.72	109.26	107.34	106.48	104.05	104.56	106.93	106.23	107.21	107.37	107.33
100.96	98.892	99.8	98.242	100.69	99.946	100.92	100.96	101.02	102.26	99.508	98.065	101.82	101.49	101.89	100.56	102.16	101.52	100.47	100.71	100.35	98.821	102.09	99.955	100.92	101.39	100.42	101.72	101.41	100.18	100.97	100.84	99.976	103.63	101.07	99.474	103.16	101.11	100.49	100.94	100.62	101.25	98.339	100.46	100.84	102.25	101.29	101.48	101.42	100.22
96.738	97.224	99.246	98.335	97.015	98.02	97.953	96.547	96.938	99.034	96.42	95.876	99.032	99.095	98.863	95.879	99.152	97.665	99.342	99.179	97.057	97.721	98.406	98.777	98.228	97.166	97.756	98.051	96.062	97.561	98.497	98.561	97.362	98.251	97.485	97.269	97.45	96.726	97.194	95.822	98.811	99.173	98.123	100.36	97.302	96.255	97.718	96.792	98.179	98.432
105.98	105.9	106.01	104.26	106.23	105.03	106.57	105.65	105.89	106.31	107.04	106.51	104.41	106.78	104.02	105.87	105.06	107.22	104.18	106.35	105.35	107.07	103.98	104.26	104.95	104.25	106.26	105.89	105.71	104.22	106.44	106.81	105.18	105.77	105.3	105.82	104.61	107.02	106.98	102.81	103.8	104.17	106.81	108.97	106.3	107.59	107.95	104.72	104.87	105.13
105.21	105.32	106.09	105.4	104.3	102.04	105.02	104.96	105.59	105.49	106.06	105.85	102.99	104.96	105.75	105.66	106.49	106.54	106.02	104.8	106.19	105.43	104.06	104.42	105.55	103.42	107.62	106.9	104.53	105.54	106.57	107.21	105.22	104.9	104.32	106.18	106.19	106.42	107.75	105.81	107.08	105.63	106.31	104.1	106.39	106.37	104.63	104.57	106.71	106.39
105.93	104.87	106.23	105.8	104.21	105.12	104.67	106.14	105.8	106.44	104.77	103.9	105.9	104.42	108.42	105.42	104.31	103.49	105.64	105.8	106.36	104.49	105.15	104.28	106.1	104.95	105.1	104.52	105.44	107.22	103.92	103.5	107.05	105.65	104.71	108.04	106.2	105.44	106	105.35	103.36	105.42	104.62	105.14	105.41	103.27	105.12	105.67	106.91	104.5
98.965	97.345	97.433	100.1	99.971	97.276	95.835	96.698	97.356	99.084	97.222	98.333	98.606	98.717	97.8	100.7	97.902	97.149	98.425	97.408	97.163	98.872	98.243	95.695	98.677	99.391	96.533	97.46	97.981	98.317	98.745	98.536	97.802	97.471	99.073	96.721	98.958	97.342	98.787	99.297	97.053	96.887	100.76	98.373	97.639	99.175	98.152	97.303	98.308	98.743
104.38	104.07	105.67	104.13	104.16	107.57	103.8	104.02	106.46	106.61	106.34	107.12	104.5	107.26	106.1	107.42	104.49	107.23	105.7	105.94	106.33	105.19	105.83	106.14	104.47	106.4	105.67	104.31	105.56	105.7	105.08	106.49	106.35	107.42	105.81	103.55	105.63	106.16	106.68	104.86	105.33	106.57	106.93	105.62	104.25	105.62	105.89	106.09	107.44	107.02
111.47	111.61	108.75	110.86	111.21	110.21	110.72	112.5	109.83	108.43	109.55	112.32	110.08	109.81	110.37	109.11	109.94	109.37	110.97	109.85	109.62	109.21	113.3	108.78	109.18	109.7	108	110.67	109.79	108.47	109.94	110.83	108.73	110.02	110.25	108.99	110.11	111.25	110.64	110.55	110.29	110.72	109.68	110.94	110.71	108.82	110.7	112.86	108.21	107.5
106.94	105.25	105.28	107.21	106.14	105.99	107.12	105.08	107.25	107.84	104.66	104.15	104.44	107.41	106.21	103.94	104.73	107.16	105.32	106.28	105.34	106.23	104.54	106.65	104.3	104.61	104.68	106.13	105.58	104	106.34	104.05	106.88	105.92	104.66	105.78	105.33	106.34	104.92	106.91	105.71	104.84	103.99	107.55	107.86	103.43	103.69	105.13	105.89	104.92
106.37	104.96	105.76	106.35	108.11	104.82	107.3	106.24	106.86	106.54	108.5	105.22	105.87	106.75	106.18	107.64	105.95	104.21	105.66	106.38	107.15	105.91	104.25	107.47	106.71	106.42	105.13	106.12	104.39	105.71	103.25	108.46	106.22	106.33	104.06	106.17	106.63	104.94	107.01	106.01	106.64	106.32	108.33	104.25	109.86	108.36	104.18	106.35	106.37	106
105.58	105.89	106.19	106.15	105.28	104.44	106.43	102.74	106.49	104.54	103.32	104.52	106.65	106.07	106.34	104.66	105.11	106.17	107.35	103.35	106.48	105.73	107.09	105.12	105.15	104.38	104.79	107.24	104.95	106.01	105.25	107.15	103.27	107.56	106.38	104.94	103.84	105.86	105.29	107.4	107.99	106.54	106.49	105.97	105.42	107.4	105.57	104.9	106.13	106.01
110.14	107.73	107.48	108.71	109.26	109.13	106.8	107.62	108.14	107.39	108.47	108.66	108.71	107.74	109.55	108.13	109.26	108.46	109.54	110.09	108.71	107.97	107.88	108.63	108.63	107.5	107.3	108.74	109.57	108.67	108.54	106.89	109.56	105.36	110.68	108.22	108.96	108.25	108.77	109.62	108.09	108.78	108.93	108.82	109.02	108.58	110.05	107.69	107.63	109.94
109.12	109.43	107.79	108.17	107.94	107.04	106.58	107.25	107.87	106.59	106.35	107.4	107.07	106.55	109.87	107.65	109.25	110.63	106.17	106.1	108.24	108.88	109.78	109.2	109	109.25	107.13	108.17	109	107.03	106.82	108.79	109.74	107.9	105.35	107.6	108.65	108.7	110.36	108.2	107.21	110.04	108.39	109.2	106.92	108.78	110.38	108.28	109.78	108.05
109.93	108.07	108.46	107.43	108.1	108.81	108.89	106.38	109.6	108.09	109.36	109.35	108.47	107.47	108.08	106.07	109.91	106.75	108.02	109.08	105.85	108.16	109.4	111.22	107.11	108.95	108.53	106.74	106.56	107.81	110.51	104.74	107.51	106.67	108.66	107.78	109.31	108.76	107.19	110.4	106.69	108.41	107.51	107.63	109.23	106.6	108.29	108.67	105.9	107.1
104.99	106.37	107.1	105.11	104.89	107.35	105.17	106.8	106.34	106.47	107.46	105.14	105.66	106.3	105.69	107.73	107.78	105.74	106.87	106.92	105.17	106.36	103.13	104.87	104.71	104.22	107.3	103.95	105.4	106.54	107.14	103.91	104.05	104.65	105.17	106.23	104.47	103.85	104.01	105.37	104.98	105.02	105.55	106.05	105.64	106.69	104.73	105.68	105.51	106.02
107.19	108.1	107.64	106.86	106.5	105.56	106.85	105.88	106.73	105.66	107.69	106.36	106	105.77	106.76	106.23	107.52	107.21	108.12	107.58	105.43	108.15	108.13	106.51	107.35	104.9	106.73	106.29	105.88	106.43	105.55	105.93	107.08	106.66	106.78	104.56	106.73	107.49	106.72	107.21	106.41	106.01	107.04	104.41	107.1	106.95	106.32	106.43	108.24	107.39
97.791	98.095	97.856	97.385	98.161	98.296	98.128	98.752	99.153	100.14	97.424	98.792	97.705	98.387	97.502	101.36	98.338	97.564	97.485	99.466	96.773	98.157	97.947	97.89	97.975	95.874	98.03	100.5	96.923	97.688	96.523	99.418	100.53	95.752	97.967	98.626	97.981	98.802	98.273	98.047	98.452	99.507	97.652	96.267	97.954	97.593	98.577	97.726	98.919	96.938
106.35	108.65	105.58	105.02	106.34	105.85	106.22	108.71	105.67	106.2	107	108.59	107.88	105.8	107.17	107.18	105.41	106.06	108.13	106.03	108.11	106.62	106.49	104.96	106.86	107.08	109.21	106.33	105.11	104.77	107.89	106.8	107.12	105.09	106.71	107.69	104.26	106.97	106	105.87	107.98	105.34	105.34	106.43	106.46	106.15	106.58	106.66	105.72	105.37
110.34	108.61	107.79	108.68	108.71	108.23	109.9	108.93	108.32	108.79	105.67	110.2	107.96	107.86	107.64	108.69	109.14	108.45	109.61	107.47	107.91	109.88	108.42	109.38	106.46	106.68	107.63	107.13	109.06	105.88	110.08	107.2	106.96	108.48	108.02	108.5	108.09	108.77	108.74	106.7	108.13	107.95	110.56	107.2	105.92	108.83	107.39	108.55	107.4	107.81
95.972	98.474	97.753	98.409	100.17	99.932	96.994	97.478	95.41	97.579	97.306	96.585	96.54	100.63	97.002	96.05	98.538	98.113	95.95	97.021	99.06	97.373	96.428	97.558	95.62	99.611	100.18	96.16	99.426	98.135	98.028	98.31	99.355	98.013	98.377	96.005	100.55	97.595	98.069	96.22	96.9	96.398	97.059	98.925	98.187	96.5	97.889	97.404	99.334	95.913
99.601	100.31	98.049	100.35	99.646	101.42	100.13	99.166	98.142	97.005	99.423	100.73	99.525	98.178	101.3	102.11	98.849	99.73	99.723	100.24	102.24	99.149	101.01	97.444	100.4	100.25	98.942	99.695	100.94	102.89	99.254	98.751	101.68	100.68	99.755	101.35	101.39	98.42	101.02	99.429	101.37	98.637	98.848	99.711	100.29	101.4	101.41	100.36	100.42	101.47
107.52	107.47	108.84	107.81	108.17	107.96	107.75	107.6	106.71	107.6	109.4	107.7	105.76	108.25	109.11	107.57	107.85	107.38	106.4	107.12	107.04	108.22	107.3	108.55	106.82	106.81	108.44	106.27	107.95	107.57	106.31	105.95	108.37	109.04	108.94	107.78	107.22	106.57	107.76	107.54	108.43	107.65	107.65	107.77	109.31	105.72	109.9	107.81	108.02	106.45
103.29	107.42	105.3	106.41	108.81	105.83	104.6	107.89	107.37	107.38	105.32	105.42	107.46	107.57	108.65	106.75	106.34	106.29	106.42	106.81	106.51	106.6	108.93	107.68	106.78	108.09	106.99	108.13	103.48	104.92	104.73	106.46	106.54	106.76	107.65	106.16	102.74	105.69	106.36	105.17	106.51	106.29	107.17	106.72	106.47	108.5	107.31	106.93	106.02	107.62
108.41	110.34	108.17	109.67	110.8	107.96	110.47	107.89	108.93	109.21	109.09	111.92	109.12	108.67	108.69	108.14	109.89	109.94	109.15	108.66	106.89	111.18	109.16	108.16	108.78	108.6	108.07	109.07	107.75	109.61	107.84	108.19	108.67	108.54	109.62	107.89	109.12	109.79	108.79	107.08	109.14	109.46	110.54	106.87	109.16	106.19	107.29	108.76	109.56	109.21
104.28	106.03	105.28	104.1	103.08	107.76	106.61	107.02	104.27	106.03	106.98	105.9	103.21	107.02	106.29	104.03	105.31	105.54	106.37	105.46	105.27	104.9	104.09	102.65	106.12	106.73	107.03	105.42	104.44	106	106.92	105.85	105.79	104.94	104.8	103.98	107.4	105.27	105.16	104.9	105.99	102.4	105.78	103.97	104.78	105.31	103.83	105.98	104.86	106.05
101.41	99.447	99.45	99.198	99.877	100.86	100.66	101.95	98.852	101.47	99.586	101.58	100.84	99.585	99.458	99.056	101.41	101.25	101.29	100.17	99.291	99.238	100.25	99.998	100.85	101.56	99.513	101.7	98.681	100.69	100.75	97.815	101.55	99.345	101.07	100.07	101.18	100.73	99.922	101.12	100.24	100.59	103.53	99.303	101.46	100.37	101.4	102.17	101.28	99.347
100.71	100.88	102.18	100.29	99.592	100.28	103.09	100.99	98.744	100.27	101.77	101.57	101.1	99.603	103.16	100.46	100.48	100.43	100.09	100.8	101.97	101.26	98.917	99.06	100.09	100.8	99.086	102.41	101.26	100.01	102.18	98.107	100.72	100.17	100.29	101.93	98.401	99.152	99.606	98.751	98.663	100.45	100.89	99.562	98.493	98.56	103.51	99.937	99.877	98.112
106.35	108.57	107.04	109.97	107.41	106.06	107.68	108.37	106.26	108.67	107.82	107.15	107.97	108.68	106.69	108.85	108.9	107.72	108.85	107.09	108.84	108.12	106.25	105.56	106.89	106.38	107.03	105.82	107.23	109.26	107.63	108.37	109.25	107.61	106.89	108.53	108.34	109.22	108.62	109.53	108.78	109.36	107.76	105.98	108.85	106.49	109.41	108.13	107.9	110.45
109.03	114.05	110.73	110.47	109.99	112.59	109.06	109.72	112.42	113.42	109.01	110.67	110.17	110.39	107.98	112.63	110.37	112.31	112.37	112.5	109.33	110.12	109.92	113.5	110.12	110.82	112.82	109.26	111.93	111.14	111.34	112.02	110.3	108.8	111.27	109.79	111.77	109.56	109.97	109.64	109.59	110.8	110.03	109.8	110.85	111.71	109.82	110.78	109.66	109.55
98.169	97.733	99.35	97.318	96.245	95.844	96.85	98.635	97.476	97.526	97.512	98.336	100.6	97.282	98.264	98.214	96.243	98.967	98.227	96.952	98.93	100.53	99.013	97.917	100.11	97.754	95.767	95.972	96.808	98.252	97.057	97.358	98.516	98.431	98.221	98.153	98.194	96.322	97.118	97.418	96.612	98.327	96.398	98.713	97.947	95.389	98.277	99.308	98.721	97.808
106.28	107.59	106.92	105.97	105.13	106.68	104.93	106.62	105.41	106.44	106.32	104.68	107.53	105.73	107.91	103.67	105.68	105.11	106.42	103.2	104.36	105.13	104.96	106.91	106.68	105.2	106.45	105.45	107.6	106.7	106.56	104.89	107.32	106.05	107.4	106.99	105.76	106.12	106.06	105.71	103.01	105.98	108.37	106.92	103.74	105.15	102.77	105.33	104.56	105.79
108.2	105.72	106.13	108.36	106.58	105.59	105.94	105.19	105.25	106.58	105.54	106.87	106.25	107.81	107.59	107.6	106.52	104.99	104.1	107.67	105.6	107.61	106.31	105.61	107.6	103.66	106.39	106.97	106.32	105.25	105.94	106.25	105.73	106.66	106.37	105	107.67	104.96	106.85	106.66	107.05	105.46	105.43	106.35	105.37	105.04	108.1	106.94	104.87	108.7
106.48	105.53	109.04	106.09	109.12	108.81	108.09	107.21	108.93	107.18	107.6	105.98	107.95	107.28	107.35	107.97	106.36	105.92	107.37	108.9	106.33	107.92	106.98	106.33	106.68	108.51	106.3	108.3	107.42	106.84	106.61	108.39	107.47	109.38	109.13	108.95	108.88	111.02	109	108.36	109.59	107.16	107.5	109.04	107.54	110	108.14	109.1	108.34	108.56
98.515	97.551	100.9	98.04	96.322	97.389	98.076	98.571	99.161	98.995	100.75	98.47	97.981	97.078	97.633	97.297	99.276	97.193	96.731	97.424	100.81	97.154	98.154	96.407	98.33	97.889	97.751	98.659	98.296	97.686	99.776	98.089	98.665	98.834	97.932	98.074	96.389	95.278	98.765	97.476	98.065	98.479	98.173	95.661	95.874	97.395	96.825	97.195	98.997	97.824
105.13	105.96	107.36	108.08	107.85	107.66	109.42	104.73	104.82	106.15	104.96	108.81	108.75	107.24	108.11	104.46	104.17	103.6	106.03	105.02	105.02	106.73	107.59	107.07	105.29	107.67	106.4	106.01	107.52	106.66	107.18	107.54	105	106.69	106.55	106.57	107.08	106.41	105.36	104.95	107.03	106.26	107.78	104.74	106.92	107.62	108.15	106.26	107.47	105.62
105.86	106.52	105.01	107	105.91	104.89	104.67	103.96	105.23	105.84	106.91	104.43	106.88	106.17	106.19	105.95	104.84	105.12	107.98	106.69	107.82	105.16	106.3	105.06	105.08	106.1	104.94	107.44	106.63	106.74	106.12	107.19	105.69	107.34	107.2	107.67	105.52	108.88	105.61	107.3	104.84	105.12	105.49	106.14	107.47	105.89	102.97	107.23	108.26	105.99
107.24	103.67	104.94	104.85	108.01	107.12	106.57	105.83	106.91	105.12	106.85	105.97	105.84	107.15	105.6	107.31	106.84	107.5	106.87	106.96	105.87	106.49	107.39	107.19	106.94	107.33	108.5	107.8	104.56	107.12	109.94	107.27	105.84	108.19	105.23	104.61	105.67	105.6	105.21	105.22	105.54	108.1	106.61	107.03	105.97	106.32	105.97	104.47	106.23	106.84
101.25	97.505	100.8	102.7	101.93	101.97	100.61	101.14	100.1	102.9	97.35	102.47	101.44	102.91	99.072	100.75	99.271	99.806	100.69	99.795	99.531	102.44	100.57	100.38	102.13	100.27	102.41	101.76	98.164	102.37	98.937	99.647	100.44	101.48	100.31	101.49	102.65	99.627	100.41	102.06	101.9	99.858	100.67	102.53	99.882	100.65	101.81	99.79	99.081	100.32
97.884	100.29	98.688	101.62	100.95	98.351	101.6	99.719	99.498	101.86	100.04	104.07	98.748	98.301	98.892	98.53	100.24	101.58	101.34	100.05	100	101.71	100.24	100.92	99.587	101.43	98.606	101.17	99.352	98.656	99.531	100.93	99.376	100.18	99.447	99.79	99.168	100.32	100.72	99.702	100.58	100.28	99.418	98.479	101.24	99.003	99.655	100.16	100.23	98.761
98.022	99.653	99.432	98.489	97.634	97.426	98.217	98.533	95.4	100.36	97.415	97.565	98.724	96.681	98.969	98.056	99.115	97.313	98.294	97.834	98.197	99.588	99.456	97.254	99.541	96.539	98.606	98.857	99.134	100.55	97.035	97.927	97.828	95.897	100.35	99.299	98.714	97.94	98.005	99.016	100.32	99.104	98.309	99.772	97.943	98.717	99.15	97.329	98.832	94.797
103.46	102.73	104.29	106.4	106.62	106.1	104.66	105.26	103.25	104.96	104.75	105.39	106.78	107.65	104.54	106.78	107.16	105.41	105.52	103.6	104.21	105.95	105.38	105.14	105.36	105.66	104.11	104.97	107.15	105.14	106.55	106.03	105.23	106.01	105.04	105.81	103.83	106.61	106.52	106.98	107.33	103.35	106.62	105.74	104.69	106.72	106.33	104.7	105.5	106.24
109.68	109.64	109.54	110.07	109.57	108.34	109.73	108.99	108.61	108.4	110.9	108.03	110.84	108.4	107.18	107.09	107.64	106.9	110.34	106.41	108.05	108.88	108.44	109.43	108.35	106.41	109.05	107.44	107.9	108.81	109.18	107.68	109.47	107.01	109.3	108.04	109.75	108.21	109.71	107.76	105.34	108.7	107.08	109.94	108.3	108.7	107.11	107.93	109.04	109.28
107.72	109.68	107.17	107.43	107.83	107.88	109.94	106.71	107.84	108.57	107.24	108.2	107.68	108.3	108.54	109.52	108.57	107.59	107.95	110.22	108.05	108.68	108.68	107.73	110.17	110.15	106.53	108.33	106.5	109.16	108.62	108.94	108.86	107.96	109.78	109.28	108.63	108.53	107.32	108.59	108.1	108.31	107.45	107.72	109.23	107.7	107.97	109	108.63	107.45
109.58	106.58	108.24	107.53	107.37	108.37	108.6	108.97	107.92	109.46	108.94	109.03	106.9	107.91	105.53	108.89	109.49	109.62	106.41	108.95	108.18	107.67	108.77	108.93	106.94	109.04	108.62	107.31	106.64	109.95	106.76	105.65	107	108.76	106.02	108.32	109.13	109.05	109.14	108.77	107.98	107.5	104.92	107.17	107.03	106.88	108.13	106.45	110.14	108.81
99.613	98.514	100.81	98.673	100.53	96.253	97.485	96.722	97.804	97.363	98.837	99.477	99.905	96.379	97.338	97.569	99.244	97.604	98.596	97.858	99.88	98.325	98.582	97.162	97.682	97.916	95.958	97.432	98.446	98.724	97.3	95.535	98.794	97.216	96.119	99.861	98.75	99.22	97.162	99.131	95.483	97.182	98.855	99.793	98.615	100.26	99.582	97.862	96.725	97.67
108.82	106.95	109.32	109.39	108.12	107.54	108.63	105.66	106.58	107.88	112.2	108.78	107.03	108.83	105.54	108.17	110.2	105.13	106.81	107.75	110.41	109.95	108.53	104.61	106.78	105.31	107.65	109.45	105.79	109.62	107.84	109.84	108.48	108.77	106.39	108.14	108.39	109.64	108.79	108.63	108.09	108.69	108.8	108.25	110.65	107.99	107.85	109.72	109.12	109.64
99.866	100.95	102.56	100.41	99.288	100.53	100.49	101.47	100.68	101.48	100.61	101.49	100.63	100.79	102.14	100.19	98.449	99.46	101.25	103.36	100.05	102.7	101.81	99.675	100.92	101.01	98.487	99.532	100.23	102.63	100.35	97.411	99.738	101.8	100.02	101.55	100.19	100.4	99.182	99.193	101.46	100.28	100.41	100.15	99.179	100.16	98.135	100.33	99.738	98.991
103.51	106.84	106.75	105.82	106.39	106.63	105.31	107.54	106.64	106.22	107.24	106.7	106.84	107.93	106.65	107.59	106.55	106.2	107.38	105.52	106.85	102.45	105.81	106.3	103.89	104.81	107.5	106.59	105.16	105.66	108.15	105.9	108.16	106.99	106.82	103.42	106.81	105.88	107.07	104.75	107.6	106.35	104.42	106.87	104.75	106.26	107.03	109.65	106.7	103.71
108.75	107.34	107.56	108.45	106.52	106.48	107.94	109.86	108.48	109.55	108.06	108.16	106.45	107.74	108.84	107.65	108.65	106.84	107.11	107.6	109.5	107.9	108.26	104.76	109.11	108.93	107.51	108.09	107.51	106.47	108.19	107.89	106.51	106.55	108.16	109.63	106.1	107.35	109.32	108.18	109.17	105.41	108.78	107.18	108.21	105.12	107.7	107.04	107.33	108.71
111.6	111.02	109.84	108.98	111.26	109.02	111.85	110.31	110.74	108.42	110.7	109.11	111.95	111.25	111.81	109.44	111.35	111.04	109.78	111.96	110.79	109.93	109.12	110.93	112.83	109.01	110.31	110.3	111.14	110.58	110.42	110.09	111.78	110.77	111.65	109.19	111.29	109.26	109.93	109.66	110.06	109.66	109.63	111.53	108.76	109.35	110.68	110.78	108.6	110.38
108.77	105.49	104.76	108.01	105.19	105.83	106.33	106.3	105.31	108.1	106.79	106.6	106.14	105.8	105.55	108.32	105.96	106.05	104.83	104.29	107.33	107.1	104.73	104.61	105.18	104.32	104.05	106.92	106.01	106.9	108.24	106.98	106.14	107.67	106.93	104.82	107.12	106.47	106.98	105.95	106.25	107.21	106.07	103.68	106.61	106.64	106.96	107.22	106.8	105.9
108.55	106.22	107.25	108.2	107.62	107.6	106.34	108.43	106.59	106.49	106.29	108.09	108.15	108.53	106.37	109.41	109.77	108.15	106.5	106.65	107.86	107.61	107.21	108.3	110.88	108.24	107.99	107.71	107.96	107.87	109.23	109.08	107.85	107.23	107.15	107.24	108.18	109.15	108.32	108.41	107.75	109.1	107.04	109.71	107.57	106.6	109.06	106.34	107.58	108.25
105.71	105.49	106.84	107.6	105.88	107.78	104.37	104.75	106.13	105.12	104.79	103.28	105.33	106.52	105.61	104.67	106	103.32	103.97	105.6	105.07	105.6	105.84	103.83	107.61	106.78	106.49	104.18	105.95	106.14	107.3	103.53	103.98	105.45	105.76	104.74	105.22	105.74	106.68	104.78	106.18	106.63	102.95	106.99	104.66	107.11	106.62	107.84	105.4	106.53
102.55	99.215	103.06	101.89	99.481	101.12	101.73	101.48	100.38	99.943	102.47	99.899	101.3	100.55	100.95	100.58	102.66	103.59	102.17	100.55	101.87	99.513	101.69	100.97	98.196	100.62	101.36	101.62	100.48	101.67	101.35	101.18	99.996	101.32	103.27	100.41	101.84	100.07	101.34	102.41	101.59	101.74	101.28	99.551	100.48	99.24	99.918	99.662	100.09	101.42
100.12	101.44	99.371	100.8	101.07	99.227	102.38	101.17	100.76	101.88	101.91	97.621	99.947	101.2	102.16	98.629	99.364	101.56	101.87	101.63	99.282	99.317	98.378	100.44	98.26	98.912	101.15	102.24	98.995	99.875	100.63	103.63	101.2	102.49	99.298	101.24	100.68	100.64	100.15	99.409	101.5	98.736	99.795	98.038	100.06	100.74	98.958	101.09	99.372	101.09
99.267	99.963	98.096	101.94	100.31	100.96	100.36	100.65	101.45	102.79	98.731	99.981	101.61	100.24	98.399	99.601	101.39	98.792	103.05	102.96	100.68	101.78	100.28	100.79	100.83	98.445	102.83	101.69	100.13	99.782	99.195	101.34	101.75	100.55	99.636	101.95	100.61	102.84	102.2	99.424	99.996	101.9	99.87	98.954	101.86	100.44	99.887	101.43	101.76	100.28
108.17	106.44	108.76	108.62	107.79	108.39	108.72	108.42	110.15	106.63	107.87	106.98	109.03	108.07	108.92	107.18	106.87	107.52	107.14	108	106.47	106.4	108.1	107.36	107.99	107.48	108.92	107.96	107.39	108.35	110.13	107.91	109.33	108.31	108.84	108.77	105.46	107.58	108.97	108.21	107.29	108	108.41	106.08	106.09	108.67	108.03	107.29	105.16	107.51
106.3	104.49	108.05	106.08	107.58	106.78	105.78	105.48	105.46	104.99	106.96	104.36	106.35	106.97	105.37	106.12	104.51	103.97	107.19	105.63	105.29	106.62	103.79	105	105.72	106.51	105.04	105.57	104.54	106.43	103.17	103.77	105.82	107.06	104.79	104.92	104.67	104.21	103.31	105.34	105.75	106.2	105.72	104.87	106.39	103.22	105.36	104.52	105.57	103.92
105.04	105.96	104.64	105.61	105.5	105.93	104.76	104.78	105.23	107.04	105.57	105.87	103.78	105.84	106.05	102.55	105.07	106.44	105.26	103.99	105.11	106.04	105.51	105.72	104.93	104.12	104.43	104.66	105.81	106.24	103.98	107.19	104.16	105.52	105.68	103.92	103.75	106.67	105.47	107.39	106.66	105.55	105.46	106.29	107.03	106.25	106.14	107.1	105.44	105.69
102.22	98.99	99.992	102.21	99.401	100.43	99.445	101.17	101.17	101.38	99.941	102.27	100.66	101.31	99.2	99.422	99.625	98.838	99.569	101.37	101.32	100.12	99.66	100.15	100.51	100.01	99.254	101.75	101.49	100.57	100.12	100.73	102.28	98.688	100.66	100.9	101.43	100.89	100.71	99.534	100.7	100.11	99.716	99.98	101.21	102.39	100.43	100.66	99.395	99.886
106.17	105.05	105.07	106.46	104.21	104.58	108.3	105.61	104.58	107.18	104.98	105.4	106.64	106.78	106.55	105.32	106.05	105.42	106.62	105.24	105.46	107.12	105.05	104.51	106.03	104.84	105.38	105.47	105.78	105.85	107.33	106.61	107.24	105.25	107.88	106.19	108.05	106.17	106.6	105.68	108.21	106.09	104.79	105.39	104.66	106.23	105.79	105.9	105.96	104.55
98.965	98.679	98.457	100.14	100.43	97.148	100.73	99.526	99.328	98.261	100.18	99.471	97.463	100.16	98.498	99.537	97.878	97.184	95.555	100.39	98.353	98.492	100.2	99.82	99.465	99.651	97.417	97.557	98.246	98.315	100.33	100.57	98.399	98.109	99.192	98.223	98.961	99.523	100.24	99.633	98.882	97.577	98.738	98.747	100.08	99.821	96.878	98.966	98.058	97.408
107.56	106.69	107.94	110.67	106.33	106.15	105.68	106.84	107.3	107.32	108.11	109.57	106.46	110.16	105.21	108.29	107.17	106.42	109.1	108.31	108.42	108.02	108.94	106.88	108.47	109.87	107.36	106.11	107.12	108.02	107.51	107.74	109.25	108.24	108.8	108.88	109.92	107.22	108.25	107.02	108.71	108.99	105.7	109.16	108.59	108.03	108.3	107.72	106.18	106.97
107.19	105.09	106.52	105.71	105.14	105.54	104.1	106.29	106.02	104.63	104.56	105.39	106.6	104.92	106.7	104.72	107.27	103.74	106.18	107.01	108.16	110.44	104.66	106.96	103.8	104.76	105.88	104.54	106.35	104.9	107.32	106.16	107.13	106.46	105.66	106.31	105.6	107.98	105.97	105.53	105.01	106.87	106.19	105.98	105.21	106.65	105.85	107.05	103.95	103
106.55	107.12	108.46	106.53	108.43	104.25	104.48	106.94	107.3	105.24	108.85	106.22	103.58	107.62	105.02	105.26	103.46	104.37	106.94	107.42	106.96	109.13	105.44	107.08	105.97	106.51	103.34	105.17	107.31	106.91	106.53	104.33	104.31	106.01	107.42	106.68	106.54	104.24	106.47	107.47	105.12	106.45	105.19	105.13	107.51	107.85	106.09	106.44	105.56	107.8
106.25	106.35	103.61	106.01	107.97	103.98	104.56	106.13	104.03	103.88	105.32	107.19	106.74	105.73	106.06	105.45	104.42	104.32	104.12	105.04	106.59	107.1	105.48	105.61	105.62	105.24	106.04	106.75	104.25	107.42	103.23	106.33	107.04	106.13	105.52	107.16	103.82	104.2	107.98	106.62	105.65	103.7	106.04	106.4	106.11	105.12	106.62	104.59	105.84	106.94
99.152	98.368	94.436	96.746	98.531	98.993	101.51	99.058	96.522	98.349	95.59	96.16	97.764	100.43	99.099	97.553	98.406	96.995	96.042	98.022	97.586	99.015	101.71	94.863	97.088	98.547	99.416	100.13	100.21	98.836	98.264	98.327	98.07	95.229	98.147	98.066	98.141	98.693	97.064	99.539	97.683	98	97.775	97.281	97.738	97.926	98.706	99.661	96.482	96.396
107.34	106.17	108.07	107.88	107.98	109.07	108.26	105.08	109.6	108.64	107.58	108.85	105.28	109.59	108.36	110.24	107.31	109.14	108.48	109.13	109.56	109	105.83	106.38	110.91	107.54	106.56	108.39	107.19	110.08	109.86	107.37	106.16	107.52	106.3	107.75	106.61	108.54	107.57	109.47	106.68	109.08	106.66	108.47	108.01	106.98	105.79	106.98	108.47	106.82
106.15	107.58	108.43	108.76	106.1	109.33	104.89	105.83	106.98	107.81	108.92	108.54	107.76	107.21	107.72	109.12	108.27	107.56	108.46	107.69	108.09	108.03	106.87	104.91	108.18	107.36	107	107.7	109.48	108.53	107.53	108.24	107.65	106.64	107.79	106.7	108.5	107.91	108.63	108.09	108.58	108.34	108.12	107.28	107.5	108.53	106.8	107.23	106.46	109.65
104.01	105.63	104.03	103.06	105.23	103	104.18	105.41	108.13	107.08	105.77	105.56	107.13	106.96	105.54	105	106.8	105.93	106.63	105.31	105.08	107.66	107.75	105.3	105.48	104.56	105.18	106.89	107.21	106.98	106.72	106.22	105.28	106.49	105.12	105.51	105.88	104.24	105.44	105.68	105.46	107.59	105.9	106.54	104.84	106.04	105.16	104	106.46	105.4
106.43	104.45	109.1	104.73	105.57	105.01	104.29	104.52	103.32	104.87	106.33	106.37	106.64	104.61	105.43	105.76	104.26	103.83	105.86	104.91	106.2	106.47	105.97	106.96	103.77	108.02	104.74	105.57	105.01	105.59	107.51	105.38	105.38	105.13	105.53	107.27	104.59	108.25	106.44	105.31	105.84	106.9	105.38	105.13	106.88	104.59	104.81	105.27	106.16	106.29
110.33	108.52	109.4	110.8	109.49	109.6	112.21	108.98	111.54	110.74	111.99	109.72	108.97	109.5	109.58	112.04	111.21	111.9	108.73	111.2	109.59	109.92	110.24	109.11	109.82	111.34	110.27	111.05	111.04	110.33	109.98	111.63	112.56	111.26	107.78	111.49	110.93	107.9	110.07	112.08	108.46	111.85	111.82	111.93	110.86	110.09	110.72	109.88	110.39	110.24
98.932	99.43	99.332	96.363	96.755	97.833	97.357	98.588	97.945	97.577	98.709	97.149	97.569	99.712	96.99	98.262	99.237	96.753	98.494	98.738	96.328	96.678	98.854	99.531	97.93	99.186	96.573	98.54	100.03	97.467	97.376	101.14	99.276	95.534	97.21	97.258	98.735	99.349	97.198	98.401	97.189	97.654	99.667	98.016	99.917	96.997	99.436	98.313	99.566	98.725
98.347	102.7	99.865	98.914	102.02	100.04	101.56	99.593	101.72	100.95	101.13	98.812	102.35	97.726	99.96	100.41	101.53	99.084	101.26	100.98	99.789	100.37	100.97	98.038	100.9	101.56	99.736	100.36	101.83	101.83	100.03	98.41	101.82	99.913	101.08	98.405	98.5	100.08	101.47	101.95	99.508	99.2	102.17	100.81	100.71	100.15	100.17	99.633	99.169	100.26
108.02	108.38	106.48	109	107.83	107.68	108.23	111.6	105.29	106.51	109.65	110.6	108.64	107.35	108.42	106.68	108.45	110.01	106.99	106.12	108.08	108.01	108.23	107.1	106.15	107.09	108.15	105.83	109.48	106.46	107.57	110.04	107.19	105.39	107.68	108.94	108.02	105.97	109.11	108.07	109.29	107.51	108.18	108.63	107.83	106.46	108.22	107.61	107.98	105.82
110.06	106.19	109.41	109.7	109.51	109.63	111.11	107.98	110.74	109.83	106.86	107.41	107.43	109.9	109.75	110.11	105.66	109.04	107.99	109.7	107.41	108.23	106.91	108.39	108.32	108.21	108.19	109.69	109.17	110.66	108.75	107.11	109	108.29	109.57	109.18	109.62	107.82	108.7	107.8	108.64	108.11	108.42	109.48	107.76	107.55	107.91	106.66	109.16	109.35
105.91	103.65	106.28	107.15	107.16	106.28	105.03	105.69	104.98	107.16	103.79	104.57	105.75	104.46	105.08	102.53	104.32	104.2	106.11	105.3	104.02	104.5	105.2	107.09	105.64	105.89	106.55	105.88	105.99	106.57	104.8	105.85	106.19	106.53	104.08	106.33	103.65	105.9	105.49	105.99	105.9	107.47	103.5	106.17	103.74	107.06	106.64	103.8	105.65	107.47
107.81	106.29	105.9	105.77	107.89	108.04	107.01	107.61	104.56	104.05	105.9	106.81	108.31	106.46	106.15	107.07	104.91	107.54	105.57	106.73	105.78	105.31	105.05	107.28	107.46	106.05	107.19	108.13	105.45	107.21	108.56	107.87	107.89	106.14	107.48	106.32	107.48	107.91	107.89	105.11	109.85	108.26	107.83	106.42	107.89	105.46	107.62	104.99	105.93	105.63
105.84	106.03	105.31	105.95	107.12	105.95	105.02	105.94	105.43	103.26	105.79	105.09	103.28	108.37	106.08	107.08	107	107.18	106.93	106.22	106.98	106.03	107.54	107.06	105.48	106.53	106.09	105.53	106.32	107.51	106.54	105.74	106.45	105.69	104.99	106.45	106.17	106.45	105.22	107.09	106.5	106.75	103.33	104.56	104.68	104.96	103.93	105.14	108.8	106.68
104.73	105.09	106	106.36	104.99	103.88	103.65	103.91	106.43	108.25	106	107.17	107.84	107.62	104.2	105.07	105.73	105.76	106.47	104.94	104.36	104.97	108.02	105.82	105.16	105.42	103.6	105.1	105.43	105.97	104.17	105.54	106.87	104.2	103.65	105.48	106.32	106.9	106.79	104.34	106.04	107.92	104.54	105.95	104.68	107.24	105.55	106.85	104.1	103.57
108.94	106.48	105.82	105.28	106.45	106.12	107.27	106.06	106.69	107.18	105.03	105.71	109.28	106.54	108.5	106.97	105.91	105.85	107.08	106.05	107.03	106.16	109.1	107.09	107.15	104.91	106.09	106.62	104.82	105.38	105.2	107.59	107.27	104.4	107.25	106.26	105.34	106.39	106.91	104.87	106.08	105.45	108.2	106.14	105.43	106.78	104.13	104.7	106.75	107.15
110.31	109.77	108.87	112.3	110.32	109.75	109.62	110.35	111.58	111.11	110.57	111.46	110.65	110.01	110.3	112.67	111.1	109.7	109.45	109.31	111.08	112.11	111.14	108.45	109.98	111.19	111.81	109.79	109.48	111.45	111.29	112.34	111	108.33	110.07	110.13	113.46	110.02	111.91	110.38	111.45	110.64	108.74	112.04	110.62	111.8	110.06	111.32	107.9	110.38
107.08	106.71	106.39	104.76	106.47	104.61	104.5	105.51	105.15	106.2	103.61	105.26	106.5	104.23	107.41	106.14	104.34	106.74	103.18	106.25	106.46	107.36	105.3	104.9	106.68	104.62	104.26	106.91	105.36	105.31	104.17	105.69	105.17	105.38	105.64	104.34	104.81	108.23	106.93	106.02	105.51	106.92	104.66	106.38	106.77	104.38	105.86	106.1	108.34	106.09
106.57	106.42	106.19	107.59	106.38	107.92	108.04	104.22	106.79	106.92	104.65	105.81	104.46	106.12	105.62	105.86	106.48	109.4	106.22	108.16	108.15	107.16	107.91	108.65	109.4	106.34	105.04	104.29	106.8	104.9	105.05	103.88	106.05	107.8	105.78	104.1	104.95	104.79	107.34	105.81	104	106.31	106.36	109.07	106.47	107.92	106.39	106.81	104.8	107.15
108.42	108.22	110.39	106.5	109.13	109.3	109.6	107.71	108.13	106.06	108.69	109.73	106.92	109.06	106.71	109.85	106.94	110.46	108.53	110.1	107.13	108.25	105.48	109.39	108.01	109.41	109.43	108.9	108.89	106.03	108.65	108.45	110.02	109.2	108.55	107.5	109.76	109.26	108.54	109.15	107.73	107.22	106.61	107.85	106.9	109.35	106.11	109.19	111.7	111.07
100	98.344	97.684	98.935	98.241	98.81	97.838	96.055	98.452	97.697	98.418	96.973	97.091	98.248	98.268	98.853	98.425	96.293	96.228	99.524	99.148	98.684	96.777	98.657	100.32	99.722	97.155	98.595	98.035	98.582	96.849	97.744	96.193	97.615	98.628	96.56	100.17	96.443	99.192	97.241	97.688	99.751	100.58	96.777	100.19	98.884	99.516	99.046	97.626	98.355
107.84	103.07	104.9	106.02	106.95	105.31	103.89	105.19	105.58	105.48	102.99	105.19	106.56	105.83	104.66	108.49	106.7	104.72	104.74	105.12	104.66	104.09	104.9	104.61	106.84	102.44	104.95	105.78	107.15	107.05	106.66	106.88	107.03	104.66	105.39	104.05	105.54	108.7	105.07	106.1	105.17	105.53	105.65	105.24	105.35	104.43	106.12	107.83	107.15	105.95
107.98	107.07	107.04	109.06	110.18	111.4	107.27	108.89	105.09	107.56	108.19	107.15	107.35	108.36	108.42	109.51	107.6	109	107.47	109.1	107.78	108.35	107.76	108.18	110.05	109.47	108.67	108.54	109.62	106.5	108.98	106.96	109.24	109.56	108.81	109.03	107.65	107.21	111.19	107.63	108.54	106.8	107.86	107.73	108.01	110.77	109.41	109.24	109.81	107.5
97.541	98.551	97.853	96.28	99.163	97.808	97.538	97.242	98.559	94.851	96.962	97.694	98.897	98.96	97.057	98.347	100.42	97.03	96.474	99.93	98.331	97.141	96.824	97.536	97.664	99.318	95.821	96.27	98.313	98.905	97.338	96.466	99.976	97.741	96.537	98.164	98.022	96.862	98.746	95.959	98.193	97.821	98.962	100.19	98.165	96.712	99.804	98.703	100.74	96.663
107.17	105.77	106.96	105.57	106.07	106.01	106.14	105.5	107.61	106.88	105.17	106.92	105.68	106.46	107.51	106.32	106.98	105.11	106.79	107.3	105.4	105.23	107.6	106.47	107.55	107.07	106.5	104.72	108.99	106.45	106.18	107.22	107.95	106.9	106.65	106.51	107.47	106.55	106.91	106.07	106.27	105.13	105.29	105.8	105.61	107.02	106.41	104.65	105.52	109.94
104.58	105.36	106.23	106.5	104.59	106.22	104.49	106.53	105.34	105.55	105.99	106.07	107.07	103.15	105.31	105.08	105.24	105.89	104.64	104.34	105.74	106.51	106.36	106.26	103.91	104.28	107.66	104.74	106.83	106.41	104.93	107.49	105.89	106.22	106.34	105.04	106.63	105.47	106.46	106.53	104.08	106.17	106.6	105.37	104.24	105.25	105.9	105.53	105.27	105.16
99.294	100.28	97.284	98.551	97.084	99.03	97.495	98.598	98.344	97.694	98.165	98.526	98.408	100.21	98.284	96.787	97.677	98.621	97.607	101.04	98.874	98.099	99.287	100.79	99.004	99.365	97.325	98.076	96.568	99.065	99.395	99.466	97.968	97.831	100.02	95.806	99.115	97.139	98.729	96.809	97.546	99.119	97.156	98.028	97.086	96.852	98.15	97.76	97.215	99.216
98.072	98.561	96.175	97.25	101.16	98.133	99.604	97.624	98.289	96.872	100.94	100.55	98.591	98.83	100.18	97.863	99.254	97.443	97.462	98.749	98.93	99.62	99.074	98.752	100.28	97.63	100.55	97.478	98.646	97.585	99.226	97.463	98.308	98.624	97.557	100.68	96.988	99.014	97.875	101.73	99.88	97.755	98.265	99.965	98.692	101.51	101.01	97.439	98.656	99.747
106.46	107.02	105.97	106	106.13	106.65	110.63	106.46	107.15	106.61	104.96	107.02	105.84	105.89	106.49	107.62	107.81	107.41	107.05	106.43	107.86	105.85	106.61	104.34	105.4	106.67	107.77	104.03	109.03	105.54	105.99	106.26	107.85	107.84	107.16	105.83	106.27	107.49	104.3	106.23	104.58	107.92	105.59	105.81	107.19	106.44	105.91	108.83	106.95	105.16
105.45	106.78	105.26	106.87	107.74	106.53	107.59	108.03	106	104.04	107.85	105.83	107.3	105.43	107.57	109.4	107.51	106.78	104.46	105.21	106.06	106.82	108.1	107.08	106.78	105.56	108.17	105.52	103.19	107.87	105.22	105.74	106.14	106.24	106.82	108.75	109.54	107.43	106.47	108.02	106.77	107.86	105.79	107.18	106.57	106.75	106.31	105.38	107.15	104.62
111.02	105.51	108.36	112.12	108.07	109.6	112.91	107.27	108.53	108.79	110.17	108.25	109.73	107.22	108.43	107.29	107.89	108.52	105.28	108.7	107.16	109.31	108.51	109.22	107.23	108.61	106.24	108.89	109.41	109.76	109.16	109.24	107.57	110.58	109.72	107.59	108.05	108.69	109.35	109.85	108.1	107.52	110	108.76	107.76	107.88	107.42	109.03	109.93	107.17
99.408	97.415	100.92	100.65	102.31	98.93	102.09	99.645	101.56	99.221	100.22	100.35	100.48	99.008	100.97	99.739	99.532	99.75	100.09	101.82	100.87	101.77	99.126	101.13	99.318	99.909	99.354	100.65	99.462	100.42	100.79	100.38	100.17	102.33	100.81	101.39	98.693	99.95	99.635	100.96	101.63	101.1	98.977	99.14	100.47	101.55	101.2	100.04	99.989	99.451
103.69	102.34	102.71	103.82	101.54	101.73	101.33	102.39	103.2	103.05	103.36	102.23	102.79	102.91	103.04	105.08	102.41	102.18	103.88	104.13	104.12	101.51	102.12	102.39	100.72	100.92	100.81	101.92	104.11	101.06	102.7	103.99	104.58	101.85	103.35	102.16	103.27	102.43	102.89	103.03	101.51	103.66	104.11	102.8	102.46	102.32	103.23	103.48	101.55	102.25
105.09	106.69	104.97	103.49	106.43	105.29	104.37	106.42	106.23	106.49	106.16	106.8	104.12	107.36	105.66	105.77	105.51	103.02	105.05	104.68	104.56	106.07	106.57	106.06	106.02	103.99	105.33	104.09	107.25	103.98	105.75	104.91	103.78	105.38	103.57	106.27	105.79	103.88	104.93	104.42	107.3	107.66	107.52	104.27	107.64	104.48	106.04	104.12	105.49	104.55
105.56	105	107.58	105.79	105.98	106.4	106.9	106.86	104.72	105.31	105.04	105.26	104.21	106.55	106.63	105.45	104.76	102.12	106.18	105.88	105.34	104.26	104.95	106.1	105.51	102.96	105.86	104.08	106.43	106.29	103.89	105.13	104.96	106.9	106.49	105.21	104.84	106.85	107.45	105.98	103.97	105.84	106.09	106.18	104.63	105.69	106.22	103.98	106.72	106.21
101.06	98.826	100.77	99.128	99.721	101.53	98.969	102.06	102.03	100.39	100.01	100.72	101.91	100.15	101.39	101.09	100.07	99.514	103.38	101.46	101.85	100.03	102.06	101.49	100.43	101.69	100.13	100.79	98.752	102.61	100.47	100.65	100.21	102.8	101.34	98.827	100.51	102.62	99.455	100.72	99.627	99.81	101.7	100.22	101.75	101.42	100.9	99.495	101.75	100.05
105.66	109.41	105.69	108.37	107.33	109.33	107.81	108.85	107.67	107.2	108.83	106.92	110.31	108.33	109.28	107.04	107.49	108.47	107.09	107.46	108.85	107.36	108.76	108.91	107.42	109.52	109.41	109.73	108.23	108.67	106.57	109.22	108.43	107.62	109.57	108.24	107.78	110.31	110.99	110.55	108.11	106.41	109.74	110.6	108.26	107.29	106.65	107.28	106.76	108.66
106.7	108.46	107.57	106.03	105.06	108.36	106.8	106.19	104.89	106.55	106.17	106.25	104.17	107.71	106.46	107.44	105.29	106.2	107.48	106.68	108.02	106.47	106.43	108.18	104.52	107.52	105.98	106.91	105.12	106.18	106.27	106.34	105.1	105.76	106.93	107.39	108.26	108.25	107.07	108.2	105.72	107.17	105.78	105.05	105.57	103.29	107.82	107.94	107.02	105.65
107.23	106.03	106.4	107.48	107.24	105.63	107.48	107.28	107.02	107.44	106.21	108.07	107.45	108.54	105.88	105.34	107.95	105.35	106.36	107.02	107.34	103.44	105.21	104.94	106.42	106.16	107.59	107.68	107.66	106.42	106.98	105.81	109.09	106.38	107.2	108.1	104.41	106.69	105.32	107.18	106.56	107.47	105.98	104.44	106.4	105.3	105.82	104.51	106.92	107.35
99.401	100.94	100.22	100.47	100.94	101.49	101.34	101.95	100.81	99.974	101.12	101.72	102.66	100.11	100.25	101.36	98.754	100.34	100.38	100.41	100.88	99.627	99.821	100.79	98.009	101.62	101.92	99.731	99.738	100.89	99.894	102.49	99.527	101.27	100.91	100.23	102.24	101.22	101.79	100.85	100.92	101.25	100.77	102.92	101.02	104.37	98.419	101.51	100.94	98.391
110.85	111.91	111.76	111.01	110.3	111.19	108.9	110.77	109.62	110.05	110.62	108.57	111.65	109.72	111.32	112.19	109.94	110.42	109.51	111.14	110.16	109.9	111.52	110.17	109.2	111.61	108.16	109.95	110.52	109.37	110.31	111.58	109.4	109.53	111.92	110.73	111.35	111.01	111.7	110.13	108.06	112.91	111.05	109.57	109.72	111	110.64	109.7	110.48	110.21
108.83	108.61	108.04	107.64	108.67	108.2	106.01	110	107.88	108.91	109.04	107.29	109.17	109.17	108.54	109.17	110.97	110.52	111.48	106.95	106.68	107.39	106.62	108.46	108.03	106.45	109.17	109.32	106.67	109	107.59	107.81	109.42	109.48	108.57	108.85	108.94	108.68	111.31	106.84	108.44	108.24	107.44	110.27	107.83	106.74	110.8	107.92	109.31	108.9
98.678	97.141	100.17	98.443	97.583	97.374	99.067	98.632	97.056	97.821	99.612	96.495	99.058	97.948	99.168	96.959	96.965	97.686	97.501	97.266	96.865	98.43	96.759	96.674	97.65	95.846	98.796	100.16	100.41	100.44	99.16	100.04	99.165	97.22	95.716	98.713	97.051	98.669	99.515	98.181	99.035	96.109	99.257	97.582	96.831	96.753	98.067	97.95	99.415	98.144
97.153	99.026	98.624	99.266	97.903	97.993	100.67	99.087	98.278	97.176	98.951	99.438	99.279	99.695	99.84	99.265	100.37	98.238	97.744	96.754	97.847	97.29	98.852	97.785	98.279	97.944	99.321	97.772	98.743	98.701	99.561	99.83	100.97	98.589	98.329	99.919	98.942	96.518	100.74	99.02	97.841	96.395	98.301	98.566	98.414	98.569	96.91	99.146	99.863	100.73
102.76	103.88	102.69	101.7	101.75	98.18	99.683	102.33	100.43	101.6	100.2	102.12	100.75	101.7	101.24	100.8	102.13	98.902	101.63	100.44	101.08	100.69	100.69	101.77	101.75	101.03	102.91	100.21	101.98	101.38	101.1	102.01	100.92	101.54	101.5	99.417	100.98	100.48	100.91	101.16	100.26	100.66	100.97	101.05	100.79	100.43	100.6	98.564	100.39	100.21
108.61	105.28	106.45	105.43	107.74	109.5	105.52	105.16	107.1	102.09	105.58	104.93	104.38	105.72	105.98	107.28	106.72	104.11	106.88	104.6	105.71	105.48	103.31	106.41	104.78	106.55	105.73	106.4	105.06	105.68	104.12	106.34	105.46	107.97	105.02	105.18	106.17	105.73	105.65	102.96	108.12	107.24	103.59	104.26	106.68	105.95	104.1	107.32	107.02	104.63
97.68	100.52	96.611	98.06	96.001	99.17	96.792	98.202	96.666	98.75	98.177	99.66	100.52	98.377	98.768	98.318	99.116	98.962	96.059	97.394	98.721	97.996	100.3	95.257	97.336	100.06	97.269	98.354	98.832	97.459	97.139	100.02	98.06	96.21	97.082	97.923	97.561	99.198	100.07	98.303	96.878	97.533	98.381	97.019	96.651	101.1	102.12	99.218	98.139	94.638
106.89	104.72	105.9	105.44	106.63	105.95	106.61	106.41	108.75	104.87	108.62	107.24	104.7	106.49	106.49	105.34	107.1	106	105.13	104.47	107.22	106.76	104.8	107.12	105.89	105.91	105.09	106.05	107.46	106.55	104.3	106.69	105.81	105.87	105.12	107.39	106.13	106.07	104.42	105.48	105.67	106.61	105.52	105.02	105.51	106.79	106.62	107.43	106.29	106.55
111.75	109.47	109.74	111.11	108.97	112.33	111.97	108.91	111.94	110.93	109.84	112.76	109.88	111.89	110.56	110.72	109.86	109.41	109.71	110.32	110.52	110.59	110.03	110.17	109.92	111.25	111.16	108.52	110.58	109.17	110.88	112.19	110.63	110.74	109.67	108.33	110.71	109.76	110.67	110.67	109.39	110.98	110.8	109.16	110.58	109.01	110.37	111.44	112.75	110.35
108.77	107.88	109.29	108.62	107.26	106.36	109.04	107.97	109.38	107.19	107.91	108.12	107.53	108.37	108.44	110.34	106.6	106.71	108.71	109.22	107.49	107.11	109.33	107.65	108.76	109.38	106.84	108.64	106.72	107.39	109.27	108.12	108.97	107.65	107.73	109.47	108.46	107.52	109.32	108.37	109.65	109.85	108.32	107.9	108.94	107.53	106.89	110.74	108.64	108.35
110.23	110.65	110.61	109.05	111	110.9	111.94	109.93	111.77	109.33	110.01	111.3	110.05	110.29	107.9	111.51	110.17	110.42	110.58	110.78	110.7	110.21	111.99	110	109.24	110.99	108.52	111.05	111.76	108.66	111.39	110.7	111.59	109.92	111.85	109.68	110.81	111.53	111.37	110.64	109.14	110.38	108.39	110.21	108.68	112.16	110.62	108.01	107.87	110.72
105.3	107.36	107.61	104.39	105.75	104.67	105.13	103.82	106.25	107.36	105.79	105.86	106.22	104.45	104.56	104.95	105.01	105.31	103.58	106.08	105.96	105.48	106.68	105.65	106.88	104.87	105.3	106.55	105.99	105.61	106.41	105.1	106.18	106.32	106.38	105.71	107.59	105.61	104.66	105.58	104.88	106.02	105.23	107.08	105.05	105.29	106.68	104.96	104.06	106.98
106.84	108.02	111.37	107.38	107.9	106.75	108.77	108.63	107.09	109.55	109.4	107.85	108.45	109.95	107.28	109.02	106.13	107.86	109.55	106.65	106.74	108.1	107.58	108.45	109.98	110.14	108.01	107.66	110.78	110.27	107.94	106.36	110.95	109.61	108.37	110.68	110.24	108.61	107.88	109.35	108.32	110.16	106.58	106.48	107.34	108.98	108.39	109.36	108.8	108.18
105.72	105.21	103.08	106.12	106.56	107.21	107.97	104.26	107.72	106.06	109.01	107.36	106.69	105.63	106.52	108.54	107.3	106.26	106.9	104.12	105.04	106.51	106.92	103.74	105.7	105.72	106.79	105.15	108.01	103.98	105.59	106.71	105.44	105.44	106.66	106.58	106.62	105.98	106.13	107.71	107.8	106.14	106.66	107.63	107.02	104.32	106.2	105.07	106.52	105.71
106.48	105.6	106.36	107.55	104.18	106.28	106.87	105.87	108.05	105.7	105.68	105.31	106.35	103.78	105.29	109.11	103.74	106.38	105.74	106.77	103.95	104.36	103.93	106.44	106.64	106.12	105.56	104.14	103.77	106.32	104.63	105.32	106.2	106.76	103.9	105.62	106.69	104.54	104.81	106.52	105.57	108.17	106.63	106.37	105.05	107.66	103.49	106.32	106.05	104
108.53	109.99	108.87	106.31	109.43	108.45	107.98	105.45	106.82	109.52	107.34	108.26	107.95	108.88	108.51	109.48	108.72	108.34	107.6	108.68	106.57	106.77	109.77	107.37	108.36	107.02	107.75	108.87	108.29	108.82	106.27	108.99	107.36	109.14	108.2	108.5	107.17	108.47	106.92	106.92	107.41	109.09	107.95	106.22	107.11	107.5	107.8	107.68	109.76	105.24
106.07	105.63	107.27	105.62	105.5	104.32	105.71	106.54	103.91	105.59	105.71	105.19	105.48	106.24	106.59	107.77	104.84	107.03	106.04	108.91	105.95	107.88	104.36	105.91	107.8	105.96	104.54	107.33	107.24	105.68	106.51	107.55	106.59	105.5	105.41	105.28	105.99	107.39	104.55	104.72	105.63	105.08	104.7	106.67	106.94	106.86	105.94	108.53	106.01	107.23
111.8	111.48	111.59	108.96	109.41	110.87	111.78	109.07	111.98	109.37	110.39	111.33	113.52	109.39	109.6	110.45	110.48	109.81	109.67	112.68	109.87	109.79	111.25	108.63	109.82	109.51	110.22	107.75	109.89	110.63	109.47	110.6	108.64	111.24	108.87	109.82	108.11	109.9	109.77	109.5	110.52	110.78	110.52	111.75	110.13	109.81	109.41	111.36	108.53	109.79
99.077	98.149	96.564	98.026	96.576	97.879	98.211	98.814	93.649	99.406	99.144	98.364	98.73	96.304	98.649	97.693	97.013	96.32	96.974	99.793	96.621	99.379	97.652	99.342	101.24	99.41	99.235	97.936	98.971	98.376	96.381	97.796	97.317	99.182	98.736	97.428	95.854	97.422	98.956	96.832	98.456	99.147	98.797	96.847	98.996	99.004	99.603	99.776	96.891	100.22
105.47	102.57	104.02	104.72	106.54	105.24	104.77	104.42	104.43	105.74	104.01	105.32	106.49	106.97	105.84	106.19	107.08	104.5	103.42	106.01	106.92	106.86	105.12	104.17	106.6	105.8	105.43	104.43	104.33	105.35	105.45	105.82	104.02	105.65	107.5	106.26	105.24	105.91	105.08	105.97	104.84	106.95	106.88	104.09	104.81	107.25	104.42	104.02	106.4	106.06
100.53	100.54	99.981	101.65	101.7	99.187	101.74	98.706	100.97	100.93	101.75	101.94	100.08	101.12	99.541	98.665	99.712	100.87	97.621	100.58	102.05	99.042	101.36	100.92	100.1	102.35	101.2	98.966	102.54	102.41	100.52	99.998	100.88	102.41	101.08	100.23	100.36	99.23	101.24	99.219	100.54	99.577	99.689	100.75	100.72	99.664	100.22	100.41	98.793	98.83
96.041	96.911	98.044	97.054	95.658	97.236	99.071	97.119	96.897	96.749	96.725	97.424	99.878	97.445	97.655	99.265	98.341	98.128	97.622	98.49	96.421	98.609	96.538	97.677	98.127	96.23	97.303	98.975	98.138	96.469	95.512	100.08	98.964	97.083	98.528	95.872	99.363	96.305	98.396	97.569	96.821	97.103	99.303	96.982	98.084	98.651	98.921	99.048	98.349	99.145
100.58	99.943	100.12	101.33	100.76	100.43	100.17	99.547	102.74	99.423	100.82	98.434	100.6	101.64	99.759	100.06	100.03	99.721	100.62	98.795	103.57	99.214	101.62	99.026	99.821	100.77	99.062	99.83	101.19	99.111	100.72	101.88	101.23	100.5	100.28	100.06	99.995	100.71	100.65	99.994	101.02	99.871	101.57	100.54	99.563	98.806	99.015	99.302	102.67	100.16
100.29	100.33	101.13	101.04	100.06	102.84	100.79	101.64	101.96	100.04	104.33	98.37	99.823	100.19	101.89	100.77	100.41	100.45	99.844	100.37	101.19	100.32	100.28	99.072	100.38	100.92	101.03	101.68	98.915	100.22	100.6	99.645	100.77	98.531	102.15	100.77	101.17	102.33	102	102.75	100.92	99.81	100.51	100.75	101.4	100.14	98.664	99.908	99.28	101.17
98.722	98.382	99.935	99.191	97.062	98.011	98.105	96.244	99.151	100.88	98.836	99.014	99.771	95.331	98.11	99.68	97.76	99.568	98.494	97.188	100.62	99.993	98.658	97.999	99.308	95.974	99.789	96.841	97.393	99.835	98.89	97.181	98.183	98.416	100.53	98.789	99.132	99.617	95.294	97.305	96.98	101.28	97.597	97.402	99.42	97.962	97.976	96.79	98.756	100.15
100.05	98.596	98.023	98.365	97.909	96.989	100.27	97.527	100.07	98.367	99.823	97.709	98.182	97.298	98.171	97.688	102.44	98.151	99.822	99.691	99.007	98.353	98.6	100.36	97.579	99.588	97.331	96.915	100.88	100.15	98.42	99.539	98.989	99.489	98.019	99.314	100.27	97.755	99.76	98.55	99.639	98.662	99.789	97.344	101.61	96.59	97.97	97.911	102.28	98.369
103.54	105.14	107.09	106.54	105.62	106.95	106.04	104.72	105.28	107.19	106.56	105.97	107.17	105.64	106.34	108.27	103.14	104.66	105.18	105.48	105.64	106.32	107.42	105.78	104.8	106.09	107.18	104.72	107.43	106.11	103.94	107.19	105.85	103.83	105.41	106.68	106.96	103.54	105.8	106.2	106.28	106.89	105.65	105.86	104.22	103.31	105.3	105.52	106.21	105.81
108.77	107.98	107.62	106.88	108.34	108.85	107.05	108.81	107.92	108.95	107.67	108.26	109.19	107.5	108.94	108.42	107.69	109.49	107.07	106.4	109.43	108.75	109.05	108.55	107.86	110.15	107.41	107.95	108.08	108.39	106.61	107.77	109.84	108.52	108.64	107.75	109.11	106.5	110.11	109.08	108.39	106.37	109.19	107.91	108.66	108.84	107.45	107.02	107.6	108.73
99.175	97.543	98.945	98.048	95.992	98.331	98.661	97.599	97.491	98.536	98.664	97.936	98.318	98.015	95.577	99.174	97.056	97.55	99.74	98.864	100.28	97.551	98.739	99.197	97.859	99.199	96.747	98.901	98.675	98.635	96.43	98.443	96.384	99.067	99.05	96.789	98.413	96.763	96.267	98.318	98.862	95.112	99.868	96.317	99.455	97.654	98.464	98.367	98.02	98.49
106.54	105.39	104.56	106.02	104.59	107.1	107.32	106.05	106.17	106.52	106.18	105.92	104.27	104.79	106.06	104.49	106.27	105.25	103.25	106.48	106.45	105.91	105.6	104.27	106.33	104.8	107.06	105.21	104.16	105.67	103.77	106.89	107.36	107.02	104.93	104.9	106.29	105.08	106.62	105.87	104.19	105.66	104.42	105.45	105.22	108.52	106.66	106.41	105.91	106.79
106.59	105.3	105.38	106.59	105.83	105.72	105.66	103.94	104.05	104.57	104.72	104.78	105.15	104.11	104.28	106.37	104.49	103.6	105.58	105.9	103.77	106	103.93	105.67	104.6	105.49	104.41	106.7	103.46	104.81	108.27	105.88	105.01	106.95	107.1	106.16	106.56	108.32	106.46	103.15	105.19	106.13	105.35	106.26	105.26	104.81	102.48	105.61	105.45	105.58
103.74	107.96	106.09	105.74	106.73	106.54	106.77	103.73	106	106.52	105.08	107.08	106.39	107.93	104.43	107.14	107.41	104.93	106.74	105.46	105.28	106.28	107.24	107.93	107.36	106.85	107.64	108.22	105.76	106.03	105.99	106.78	107.5	107	109.31	104.98	105.93	104.33	105.39	105.6	105.18	106.76	103.28	105.75	105.66	105.47	104.57	106.9	105.65	104.71
107.6	108.09	106.23	105.64	106.02	103.43	107.85	105.67	105.99	107.01	105.98	106.01	104.49	107.03	104	105.16	106.7	106.65	105.03	105.47	106.22	107.73	106.16	106.4	106.02	106.16	104.82	105.56	107.54	106.36	110.12	107.07	108.64	105.76	106.3	105.84	107.35	105.55	105.99	105.99	105.91	106.36	107.3	108.46	105.97	106.7	107.15	105.84	108.6	107.7
108.99	109.35	109.43	108.73	107.07	107.06	108.49	109.73	107.64	109.64	106.82	107.41	109.93	108.41	106.75	110.14	107.64	109.65	107.52	108.81	110.86	109.72	108.95	107.01	110.57	108.05	110.04	109.41	106.94	110.04	108.05	108.24	107.46	109.23	108.75	109.63	107.48	110.06	106.37	109.32	109.69	109.35	108.29	106.14	109.4	107.29	109.45	107.93	109.27	110.46
107.19	106.23	107.51	107.17	105.26	105.1	105.32	106.25	105.93	104.98	105.84	108.77	107.12	106.83	107.27	106.31	108.75	106.02	106.88	105.57	107.78	108.41	106.79	105.53	104.42	105.78	105.11	107.97	108.38	105.79	107.03	106.37	106.78	105.79	106.36	105.46	106.11	105.15	106.39	104.25	105.36	104.51	106.8	109.06	106.5	106.08	107.36	105.99	107.59	105.78
106.28	106.85	108.97	107.64	108.3	107.58	108.44	108.5	108.35	105.66	107.41	108.46	105.86	107.84	107.38	107.14	107.26	107.95	107.49	107.26	108.38	108.3	107.25	106.26	109.28	108.63	107.14	107.04	110.49	109.8	108.36	105.99	109.11	108.38	109.68	107.2	108.33	107.94	109.18	108.33	108.24	109.28	108.94	108.35	105.9	107.1	109.4	107.51	111.21	104.69
104.08	107.19	104.85	106.49	104.95	104.7	107.37	104.85	107.55	105.09	105.41	106.51	105.99	104.81	104.36	105.4	104.99	106.44	104.79	105.78	104.69	103.83	106.39	105.56	104.79	106.48	104.76	105.15	105.77	104.22	102.91	103.86	107.67	105.61	107.93	103.78	107.19	105.92	104.27	105.46	104.7	105.22	103.69	106.62	105.48	106.14	107.77	103.37	104.92	105.3
98.25	98.021	99.171	98.391	98.657	98.812	98.39	98.894	98.767	97.143	98.247	98.588	99.295	98.423	99.702	97.52	97.056	98.859	99.88	97.94	97.817	98.323	97.99	97.979	98.718	97.663	97.662	99.098	98.417	101.11	99.144	98.638	99.324	96.767	99.604	97.224	98.088	98.175	99.656	98.227	97.524	97.992	99.9	99.036	97.901	98.076	96.266	97.338	98.576	100.19
108.29	108.05	108.95	106.3	106.77	106.49	109.22	109.41	109.71	108.5	108.65	108.95	109.26	104.06	108.45	108.13	108.9	110.56	107.73	109.45	106.95	109.57	107.85	107.78	107.35	108.91	108.52	105.54	107.48	106.71	109.73	106.97	107.95	109.02	107.17	109.49	109.15	107.32	109.62	107.51	106.95	105.69	107.69	109.19	107.43	107.79	108.91	108.84	109.2	108.12
109.23	107.08	108.21	108.15	108.16	110.15	108.54	108.23	108.84	107.94	109.03	109.99	107.68	108.7	107.75	107.79	107.5	107.12	106.8	108.05	105.8	108.81	109.1	106.5	107.95	106.14	108.21	109.07	109.21	108.47	108.94	107.25	109.47	108.52	107.96	107.83	107.85	109.23	107.96	106.56	109.25	108.68	109.27	108.16	108.85	108.99	106.28	110.13	107.24	108.77
104.28	105.44	104.19	105.15	106.59	105.17	105.32	104.91	104.29	103.95	105.44	105.12	105.2	104.95	107.84	106.07	105.69	105.03	106.79	104.59	105.01	104.69	106.19	106.2	106.64	104.18	105.93	106.03	106.42	106.48	104.88	105.58	106.93	105.29	105.56	106.72	105.53	106.67	105.97	105.95	105.55	105.63	104.41	106.54	102.93	106.67	104.02	105.83	106.08	106.15
105.04	102.33	104.9	104.48	106.85	103.96	105.23	106.01	104.26	105.03	106.76	104.88	106.8	105.54	104.71	107.33	105.34	103.82	105.83	104.85	106.06	104.13	103.79	105.73	105.6	105.68	105.54	107.21	105.28	105.7	106.36	107.14	104.55	108.07	105.78	107.07	107.66	108.4	106.61	107.3	104.06	107.34	106.79	104.49	106.32	103.19	106.25	104.58	106.01	104.88
106.51	107.7	107.67	108.09	108.16	108.88	108.42	106.99	108.88	107.33	107.28	108.69	108.32	108.1	108.25	107.91	108.32	107.63	107.76	109.67	107.98	105.17	106.68	108.57	106.56	107.86	108.17	109.11	109.09	108.29	106.29	108.49	109.5	107.79	108.63	108.16	106.5	107.99	108.6	105.45	106.86	107.7	106.98	108.24	108.5	107.87	106.58	108.48	109.8	108.54
104.08	104.49	105.09	105.27	105.76	105.54	105.53	106.07	104.62	105.5	105.37	104.83	105.22	105.25	106.79	105.62	103.92	105.76	104.42	107.41	105.92	105.65	108.77	105.95	108.95	105.1	107.1	105.03	106.49	107.84	104.68	106.36	106.09	106.24	105.34	105.66	106.51	106.02	108.05	104.03	106.22	106.07	105.15	107.52	106.26	104.52	107.13	106.8	105.7	107.38
109.12	112.35	106.68	108.04	107.38	109.11	106.98	107.72	106.26	109.49	107.88	109.83	106.14	107.97	107.18	109.49	111.03	107.88	107.25	107.03	106.57	107.21	106.98	107.77	107.8	108.14	107.36	109.31	108.29	109.62	108.76	108.13	106.47	106.92	108.78	107.3	108.67	107.19	106.95	108.74	107.37	106.16	106.68	106.66	107.08	106.48	109.11	108.17	106.79	107.84
105.77	103.78	104.4	105.09	106.17	105.26	105.77	104.95	105.95	106.7	108.35	103.78	105.37	103.98	106.34	106.93	104.95	103.73	105.5	103.76	103.14	106.51	106.43	104.31	105.54	107.04	107.63	106.06	105.24	108.31	106.52	106.88	107.03	103.82	104.87	105.08	106.21	105.77	103.31	107.8	105.66	104.79	104.98	106.96	105.16	106.02	106.29	106.03	105.96	104.79
107.54	107.98	107.94	106.03	108.98	108.75	109.09	108.95	110.23	108.04	108.58	107.05	109.44	109.97	108.33	108.99	107.09	108.83	107.16	106.76	108.57	111.33	108	106.62	107.39	108.77	107.68	106.55	109.37	108.11	106.5	107.39	108.38	107.77	106.81	108.9	109.96	108	106.85	109.08	106.59	108.05	109.4	105.99	108.74	109	108.71	108.73	109.7	107.29
109.18	107.88	108.68	107.79	108.84	107.83	109.53	109.11	108.81	108.73	108.98	111.15	107.78	109.85	108.31	106.94	105.62	108.29	109.53	108.56	106.91	107.98	110.08	106.59	110.84	108.04	109.46	108.75	108.75	111.08	109.39	106.28	109.49	107.47	108.72	106.25	108.64	108.66	107.09	110.57	108.27	109.63	107.57	109.52	107.84	111.06	107.2	106.16	108.49	109.97
105.12	106.48	106.43	105.17	106.66	106.59	105.19	106.95	105.4	105.61	103.77	108.86	105.08	104.68	105.05	106	107.92	106.27	105.83	105.57	102.78	105.32	107.08	105.72	105.86	106.39	105.94	106.75	106.79	105.59	103.77	104.79	108.31	104.12	107.16	104.57	103.4	107.77	105.82	106.21	106.03	106.45	104.36	103.37	104.35	104.59	106.06	105.76	104.01	106.32
97.705	97.565	98.376	99.145	97.759	98.266	97.214	98.744	96.583	98.695	95.999	98.108	98.547	100.57	97.396	97.971	96.438	97.901	98.423	98.885	98.151	99.872	97.471	98.245	98.196	98.184	99.197	97.322	100.65	100.01	96.567	96.316	97.178	96.498	99.016	97.58	99.633	99.503	97.519	99.18	97.761	96.677	97.6	98.486	98.454	97.046	98.087	99.279	96.961	99.53
101.28	103.26	102.8	101.06	100.59	104.19	101.26	100.42	101.29	102.46	100.2	100.14	101.67	100.24	101.28	99.85	101.06	100.3	100.89	101.55	100.9	99.518	100.51	102.34	101.48	102.46	101.68	99.005	99.596	101.52	99.247	100.32	102.88	101	101.21	100.35	100.76	101.04	100.53	100.34	100.1	102.39	99.384	102.73	100.63	100.49	99.092	101.06	100.22	101.12
104.7	108.34	107.1	107.5	104.42	105.03	105.33	105.93	106.75	105.67	103.61	104.63	106.96	105.97	106.68	106.22	104.65	106.5	105.64	106.61	104.71	105.35	105.93	105.53	105.27	106.6	108.14	105.32	107.36	105.88	103.64	106.32	106.73	104.58	105.74	106.45	105.18	106.3	103.51	103.76	104.91	106.94	106.58	107.11	105.59	105.65	105.84	104.57	105.7	105.05
101.82	98.37	96.382	99.596	101.76	99.365	100.69	102.59	100.93	99.884	100.01	98.381	99.816	98.123	99.416	100.85	102.55	101.45	98.725	99.69	101.24	99.057	99.38	99.65	99.528	99.208	100.75	101.71	100.08	98.803	100.81	98.121	99.099	99.876	102.23	99.858	99.137	100.08	101.73	98.822	98.006	100.84	100.55	98.588	99.861	101.18	99.988	101.65	100.42	99.94
97.316	96.036	97.514	98.165	98.14	99.025	98.083	98.167	97.122	96.913	97.951	98.186	98.545	100.71	96.424	99.189	97.921	98.668	97.502	97.384	99.411	97.426	98.995	99.809	97.834	98.156	98.574	99.603	97.072	97.778	98.108	97.165	98.03	98.374	97.824	98.477	96.407	97.648	96.997	97.916	100.29	98.198	98.159	97.365	97.522	97.938	98.738	97.99	98.096	98.008
107.87	107.12	109.03	107.02	103.17	107.66	108.52	107.49	109.19	108.31	107.62	109.01	109.88	109.45	107.04	107.96	108.9	106.39	106.77	108.66	107.32	108.57	106.21	107.27	106.52	107.63	108.45	108.38	106.05	107.19	106.77	107.34	108.27	108.38	108.96	108.09	108.23	108.64	109.77	107.71	107.48	109.42	106.54	108.1	107.79	107.76	108.34	106.4	107.88	107.22
100.87	101.74	99.223	100.98	101.88	101.66	100.99	100.68	102.73	102.25	101.36	100.44	100.19	101.86	101.38	101.24	99.8	102.17	102.68	100.57	102.42	103.02	102.61	102.49	101.08	100.13	103.47	100.6	101.8	100.78	100.4	99.819	100.34	101.38	98.067	101.24	100.8	100.07	103.15	101.55	99.869	102.08	103.53	102.38	100.11	100.75	99.176	98.298	98.068	101.83
105.08	105.77	106	105.75	105.58	106.99	104.9	104.76	104.07	106.09	104.11	105.68	105.77	105.36	104.96	105.62	106.65	106.66	104.8	104.6	105.73	106.79	105.02	106	107.31	105.15	104.82	108.43	105.09	104.93	106.2	105.74	103.55	104.54	104.56	106.14	106.37	103.93	105.36	106.68	104.5	105.11	105.45	102.51	106.26	106.15	105.48	103.43	106.51	106.41
102.11	101.88	100.83	101.78	99.453	101.57	99.504	99.942	101.28	100.31	98.981	101.72	99.68	100.87	102.2	100.51	100.84	100.9	99.498	99.234	100.22	101.4	101.56	101.43	100.48	101.29	100.55	99.52	100.57	99.604	100.68	99.453	100.32	100.65	101.51	99.399	101.38	101.72	102.69	98.568	98.714	99.803	99.751	100.11	100.78	99.314	101.18	102.21	100.83	100.61
98.648	96.907	99.8	97.149	98.957	98.33	96.302	99.439	97.427	98.672	98.435	97.747	95.924	98.351	101.23	97.776	97.83	97.84	100.11	96.676	97.144	99.542	98.368	99.33	97.422	97.905	98.452	97.998	96.451	97.662	99.437	98.383	99.425	101.29	99.342	99.43	98.636	98.603	97.783	96.504	98.988	98.309	98.356	98.633	97.468	98.678	101.38	98.075	98.042	98.378
105.05	103.74	106.41	105.57	104.86	105.53	103.62	106.25	102.92	104.68	106.7	107.57	104.6	106.79	106.12	106.67	105.49	104.27	106.48	107.57	102.2	105.86	106.74	105.34	106.02	105.51	105.07	108.28	106.94	106.55	105.86	105.33	107.39	105.3	106.22	104.6	107.32	105.85	105.67	104.64	106.04	105.33	105.59	104.18	104.67	106.85	103.78	104.21	104.62	104.92
104.58	106.48	106.41	106.02	104.69	107.32	107.95	106.31	107.34	107.34	107.12	107.84	105.39	106.98	105.45	107.37	105.34	105.62	108.26	105.42	108.36	106.92	106.04	104.42	107.53	105.75	105.92	105.98	104.58	105.2	105.44	105.54	106.68	106.88	105.94	106.25	106.43	107.69	107.99	107.62	106.01	107.53	104.99	107.95	107.5	106.29	105.69	105.2	107.61	105.15
98.813	98.946	98	98.55	99.702	96.191	98.227	95.907	97.078	99.127	99.074	98.942	99.329	97.351	96.148	95.057	95.45	100.4	100	97.256	98.173	96.167	99.202	95.67	98.533	98.966	96.917	97.539	99.929	97.801	98.363	95.704	98.924	99.698	96.258	97.941	97.965	98.81	97.714	96.965	98.273	99.087	97.357	96.825	97.2	100.21	97.004	98.954	98.402	97.945
105.29	107.08	108.32	106.37	105.31	106.22	107.78	104.75	105.94	107.99	106.92	105.48	104.46	106.23	108.42	106.27	107.07	109.34	106.03	107.35	106.28	107.25	106.57	105.85	106.86	107.59	105.62	104.62	106.63	103.82	108.5	109.23	107.29	105.18	106.42	104.94	105.37	105.94	108.69	104.84	108.04	105.69	105.89	106.42	107.69	106.4	107.18	107.55	106.55	105.38
107.26	105.73	105.56	105.17	106.55	104.49	104.95	104.04	105.9	107.4	105.04	105.49	107.37	108.02	104.72	105.47	106.27	106.21	107.43	106.9	106.84	105.98	103.61	107.06	107.82	105.25	106.28	108.02	106.31	106.69	105.88	106.17	108.13	105.81	105.24	107.15	107.89	107.43	106.61	103.59	106.61	106.65	105.11	106.02	104.78	106.01	106.51	107.5	106.4	107.73
106.79	108.44	108.68	108.97	108.95	108.84	105.32	108.54	108.44	109.64	107.88	106.71	109.33	110.83	108.8	107.81	109.11	109.52	107.76	105.34	110.1	110.65	108.1	107.71	106.55	110.54	108.97	108.76	108.83	108.37	108.23	106.18	108.62	110.24	107.69	107.51	109.99	108.02	107.15	109.77	108.4	108.76	108.26	108.49	107.85	107.97	110.57	108.55	108.13	108.51
98.014	99.401	101.17	99.75	100.4	100.32	99.732	98.712	100.61	99.881	100.33	101.87	98.744	102.3	100.98	100.37	100.83	102.04	102.42	100.16	102.02	100.03	97.499	101.41	99.651	102.14	100.53	98.357	97.842	101.43	102.11	97.077	98.969	99.822	101.46	98.773	101.6	100.81	101.08	101.34	99.794	101.28	100.43	99.55	100.01	100.89	100.67	100.77	100.19	100.15
106.29	105.66	104.68	106.54	104.88	106.31	104.2	105.53	104.92	106.48	105.97	106.7	105.21	107.55	105.09	105.33	105.21	106.89	105.4	105.42	104.35	106.31	107.11	104.26	103.75	106.26	107.59	107.29	104.16	105.81	107.14	106.69	106.04	104.05	106.9	106.51	107	105.61	106.04	106.89	107.09	105.4	105.62	105.92	104.52	105.41	106.58	106.51	104.73	107.5
110.44	109.3	105.68	106.67	107.74	107.84	109.48	111.07	105.96	108.78	109.81	107.35	108.93	108.56	107.34	108.56	108.78	107.75	109.37	108.82	107.97	110.64	107.9	107.74	108.36	108.8	109.36	111.36	107.23	108.03	108.29	108.26	109.39	109.44	108.28	108.15	108.71	104.06	108.04	107.58	108.61	107.43	110.26	107.5	107.74	105.7	109.65	108.83	108.97	108.58
98.23	103.5	101.17	99.37	100.06	100.1	101.83	98.937	97.509	99.508	100.16	102.02	98.984	99.457	101.3	100.47	101.28	103.21	100.92	101.25	100.08	102.88	98.267	99.237	100.89	101.14	101.25	101.42	99.174	100.76	98.972	100.96	100.45	99.619	99.851	99.635	100.05	102.22	100.89	99.721	97.631	98.093	100.64	99.764	100.62	101.82	99.356	100.6	102.14	99.162
105.56	105.61	107.53	105.15	104.38	104.51	106.7	106	109.86	106.41	107.22	107.99	106.72	107.21	105.2	106.4	104.96	105.06	107.09	108.58	105.11	108.59	106.4	108.22	108.5	105.14	106.37	107.31	106.43	107.87	103.52	105.75	108.3	108.6	106.27	107.8	107.52	107.8	107.45	107.15	108.11	106.67	108.79	106.43	105.97	105.58	107.54	106.42	107.08	105.5
108.33	104.68	104.46	107.13	106.66	104.81	105.84	107.54	106.29	107.39	103.95	104.7	105.24	105.66	106.83	105.71	104.87	106.05	105.76	107.06	103.09	106.13	104.78	105.1	107.11	106.41	105.81	108.67	105.09	107.5	107.43	105.63	105.74	104.52	104.69	106.05	104.83	106.27	104.59	103.24	106.84	105.41	106.46	106.96	104.42	103.74	103.58	106.39	104.5	105.52
106.17	104.61	105.03	104.73	106.75	107.84	103.82	107.34	104.94	103.8	106.84	109.11	106.19	105.18	104.1	107.48	105.86	107	105.16	105.38	104.41	105.6	107.1	108.09	107.72	105.29	103.56	105.97	107.2	104.87	104.64	105.43	107.07	107.24	105.82	105.25	104.24	106.79	105.02	106.55	105.39	106.6	107.52	105.48	105.25	106.85	105.95	106.39	106.15	104.65
98.462	96.947	99.96	99.531	98.184	99.681	97.268	97.094	98.869	98.44	97.716	96.612	94.965	99.291	97.171	98.742	98.343	97.587	96.524	98.382	99.078	95.481	98.472	98.136	97.229	95.566	97.313	93.736	97.83	96.831	96.718	98.385	100.53	97.3	98.345	95.692	96.709	99.809	97.154	97.92	99.11	97.855	96.896	100.36	97.338	97.956	99.165	95.827	97.062	99.743
105.41	103.7	106.07	106.58	105.78	105.6	104.08	109.42	105.71	106.85	103.98	105.13	103.49	106.27	104.79	105.5	107.12	105.07	105.81	106.83	104.68	105.89	105.09	107.37	104.77	106.73	108.09	106.73	106.75	104.84	104.39	106.58	104.41	104.45	108.18	105.69	105.58	106.61	102.83	104.19	103.66	105.08	105.34	105.41	105.24	106.07	103.26	104.34	106.53	105.18
97.442	97.911	97.15	98.935	98.05	99.744	98.651	99.496	97.93	99.89	97.616	98.048	97.902	100.06	98.243	98.514	100.56	97.745	100.13	100.43	100.74	101.03	100.12	97.761	98.986	100.28	97.123	99.385	97.439	100.32	99.08	99.164	98.436	100.53	100.29	98.585	100.71	98.642	97.715	101.69	100.1	96.14	99.085	100.28	98.913	100.22	98.992	97.297	100.78	100.34
103.43	104.05	106.76	106.68	106.05	105.69	104.57	103.37	105.26	105.69	104.8	107.87	105.13	105.53	107.09	103.74	104.37	104.72	108.68	107.07	106.27	106.26	103.4	103.99	106.3	106.04	105.99	107.13	106.86	107.82	106.21	105.73	104.93	106.62	107.1	106.07	104.37	106.45	106.76	106.2	106.53	105.5	107.81	104.85	105.95	103.96	105.3	106.44	105.89	107.33
107.05	106.86	109.31	106.8	108.87	109.14	107.86	107.48	108.65	108.57	105.52	107.48	106.93	108.47	107.92	107.65	110.11	109.15	107.85	106.95	106.9	108.14	109.36	109.29	107.81	108.71	110.18	110.37	108.85	107.22	108.3	106.74	106.13	108.25	106.17	108.53	108.37	110.96	110.97	108.84	106.57	106.07	109.75	107.89	106.67	108.23	107.28	109.52	109.75	108.38
111.95	107.63	109.82	108.68	109.03	109.85	110.32	111.74	110.84	108.9	109.35	109.99	108.01	112.68	110.95	110.85	109.67	110.63	111.91	110.63	111.11	109.79	110.27	111.24	111.02	111.26	110.94	108.73	112.29	109.72	110.65	107.65	109.95	112.69	110.68	110.42	111.78	111.69	110.32	111.32	111.8	110.01	110.05	111.66	109.28	109.55	110.37	110.89	111.47	112.03
96.232	98.429	98.003	97.292	96.751	97.022	96.204	97.535	96.531	97.577	96.061	96.793	98.164	97.515	98.9	101.94	98.999	97.891	100.14	99.866	98.969	97.957	96.474	95.102	97.186	97.444	97.462	96.946	99.366	98.141	99.066	98.638	98.462	98.558	99.524	98.811	97.076	98.985	97.643	98.174	97.305	97.843	96.092	97.583	98.292	98.668	98.53	100.89	98.291	100.03
106.46	109.41	109.21	107.12	109.75	108.14	107.77	109.38	108.61	107.77	107.31	109.7	110.28	109.8	108.77	106.96	108.85	108.33	107.36	107.9	108.82	106.56	107.24	108.19	108.81	108.06	107.74	109.07	107.28	109.9	109.94	108.04	107.51	108.41	107.86	108.64	106.86	110.65	107.59	107.36	106.24	109.06	110.37	106.96	108.68	108.58	106.65	108.2	106.27	109.69
106.08	104.8	106.87	105.98	108.21	107.95	106.8	105.46	106.73	107.48	107.43	105.81	106.03	106.24	107.87	104.55	107.09	106.83	105.41	107.11	105.3	108.74	107.19	107.12	107.18	105.71	105.26	106.68	107.83	104.39	108.48	107.25	105.4	105.42	107.01	105.5	105.01	107.42	103.44	106.51	105.95	108.01	106.66	108.59	106.44	108.97	107.47	106.5	105.69	105.37
109.48	108.11	108.72	106.18	105.76	107.61	109.54	109.12	108.59	106.06	107.91	109.4	108.84	108.33	107.89	107.07	106.43	109.26	109.04	108.98	108.91	108.05	107.4	106.88	107.57	107.33	108.04	109.07	108.21	108.26	108.34	106.1	108.91	106.93	109.54	106.84	106.04	109.47	108.55	108.59	107.91	108.82	108.32	110.23	109.94	107.01	108.88	107.31	106.97	108.27
98.301	97.608	97.519	97.818	96.283	96.931	97.842	98.136	99.431	96.8	98.36	97	99.499	98.209	96.425	100.68	97.2	98.459	99.927	98.404	96.985	99.262	95.639	97.754	95.737	97.317	98.334	99.127	98.306	97.227	98.24	97.778	96.771	97.368	97.875	98.096	96.845	97.353	100.3	97.76	96.174	96.221	96.652	97.698	97.668	98.054	97.306	97.516	100.84	97.887
104.75	104.39	106.25	105.76	105.24	107.38	104.59	107.7	106.38	105	106.44	107.25	105.65	107.09	105.85	107.32	107.28	107.69	107.61	108.45	104.17	106.85	108.63	106.41	106.39	105.29	106.46	108.89	105.96	107.6	107.19	108.81	104.68	107.61	104.89	106.96	105.59	105.39	107.31	106.2	105.7	107.02	107.07	107.7	106.05	106.16	107.75	106.34	105.98	103.81
107.46	107.48	106.68	107.21	109.42	106.12	106.67	105.41	106.44	107.87	106.61	107.61	106.9	107.72	108.55	104.5	105.31	106.76	107.07	107.19	105.53	104.28	107.2	107.21	105.18	106.21	107.75	102.79	106.72	106.2	107.79	106.97	107.44	105.09	108.75	108.01	108.32	103.91	105.44	108.08	106.85	106.89	106.88	109.02	107.98	106.82	106.72	108.53	108.24	105.58
105.62	105.29	107.34	105.21	106.4	109.5	107.28	105.57	107.03	106.57	107.1	106.72	106.67	105.11	106.32	104.38	105.25	106.62	105.78	107.54	103.59	105.74	106.68	105.41	104.65	107.63	105.87	107.39	108.25	108.13	106.03	108.48	105.61	103.87	107.09	107.75	108.95	106.24	104.18	108.18	106.3	108.04	107.15	106.18	106.47	107.52	106.62	108.11	106.73	104.83
107.22	106.31	105.82	106.36	107.41	106.03	106.86	106.16	107	107.28	105.74	106.52	104.65	107.96	106.35	105.14	105	107.45	107.66	106.59	103.9	108.25	105.83	104.27	106.68	105.99	105.7	108.93	107.66	107.78	103.81	107.46	107.53	105.42	104.34	105.06	105.63	107.99	105.75	107.3	109.17	108.1	106.18	106.88	105.91	105.46	107.92	108.21	105.02	104.41
108.3	107.95	108.78	106.03	104.66	106.48	105.28	107.3	106.07	106.43	107.3	107.21	106.81	107.21	106.38	105.18	109.27	105.37	107.07	106.89	106.12	105.58	105.17	105.89	107.03	106.67	105.85	104.87	106.5	106.34	105.39	107.54	106.33	105.97	107.66	106.81	107.18	108.24	104.66	103.74	106.73	105.52	103.98	104.75	104.29	106.11	103.53	105.63	105.36	106.18
105.76	105.04	106.2	107.51	106.41	107.3	105.43	105.75	104.45	106.84	105.94	106.14	106.97	107.61	103.13	104.02	106.72	106.14	106.76	105.33	107.09	103.54	105.21	107.17	108.36	106.8	105.13	105.91	107.1	106.39	103.42	104.77	105.45	104.64	106.9	106.4	105.32	105.32	104.86	106.06	107.58	106.7	105.71	107.32	104.3	106.74	108.72	104.96	108.57	105.35
107.7	106.89	104.07	106.89	106.32	108.48	107.85	107.74	109.32	107.86	106.87	108.37	104.59	105.48	105.55	108.55	106.2	106.11	105.51	107.13	107.18	106.48	106.18	106.91	106.53	107.83	106.49	107.2	106.81	105.44	108	106.07	107.83	106.87	105.23	107.14	107.35	106.96	106.76	108.97	107.25	105.55	107.84	106.41	105.24	108.19	105.73	108.46	106.71	107.01
106	104.73	105.65	105.55	102.99	104.57	106.66	104.22	106.4	106.91	105.36	105.1	106.69	105.42	107	104.55	104.27	106.27	105.73	104.94	106.93	103.99	106.81	106.33	106	105.75	102.55	106.6	103.92	101.58	105.99	103.47	103.66	104.49	105.86	105.46	106.92	106.58	107.23	103.83	104.69	105.28	104.98	108.09	106.06	106.82	104.83	107.11	107.31	104.92
106.47	107.05	107.79	106.54	107.62	107.89	105.5	104.86	106.58	107.21	105.98	107.49	109.19	107.46	106.32	104.74	105.46	106.6	108.5	103.56	107.67	105.93	105.22	105.51	105.36	105.57	109.08	106.01	108.71	108.52	106.39	107.83	107.17	104.67	104.51	107.59	109.32	109.18	105.13	106.72	107.98	106.38	108.98	107.59	109.12	108.47	105.7	109.07	108.39	104.37
98.442	97.485	96.592	96.534	97.319	96.916	96.542	97.038	95.975	97.415	97.735	97.932	95.762	98.787	98.856	97.247	98.622	96.013	98.221	97.449	98.817	97.046	98.165	98.307	96.863	96.743	99.032	98.822	98.617	98.126	98.858	98.15	95.725	98.047	97.569	97.082	97.936	99.058	99.13	98.896	97.341	96.588	100.28	97.487	98.484	99.616	98.563	97.799	98.542	97.296
106.15	106.54	104.28	105.07	105.38	107.58	106.04	105.99	108.28	106.11	106.1	106.73	105.91	104.44	105.27	107.14	107.57	107.72	104.38	107.32	107.24	107.5	105.51	104.71	105.96	106.49	105.84	109.02	103.67	106.73	105.58	106.51	105.1	106.24	104.68	104.87	107.13	106.64	105.46	104.93	104.78	106.38	107.98	107	106.81	105.2	108.08	105.38	104.55	104.46
108.5	106.01	107.21	105.05	106.97	107.09	104.4	106.34	106.6	107.8	107.04	106.37	105.88	105	108.23	106.32	107.75	105.62	104.6	106.96	107.63	106.77	107.23	105.78	105.32	104.68	104.55	105.05	106.32	104.29	106.76	106.54	105.56	105.14	104.95	107.25	105.51	107.39	107.81	105.4	107.57	108.83	107.75	105.97	107.97	105.73	109	104.54	105.77	106.69
110.43	109.93	106.34	109.01	106.94	110.18	110.87	105.85	108.06	107.69	108.96	107.86	107.9	108.72	109.43	108.44	109.74	107.64	109.59	108.42	109.22	108.47	107.97	108.82	109.48	110.35	107.74	107.99	109.31	110.03	108.96	107.8	110.28	109.02	106.07	108.53	108.65	108.78	107.47	108.63	108.64	112.13	106.45	107.5	109.01	107.05	108.27	109.48	108.8	107.7
99.649	98.337	95.361	97.627	98.101	99.056	99.583	98.569	98.475	97.887	99.447	97.956	96.449	100.02	97.734	98.914	96.82	97.779	98.855	97.979	96.371	98.219	97.991	97.47	97.204	97.533	98.36	98.1	97.461	97.788	97.483	96.96	99.262	96.661	97.449	97.643	98.234	101.24	97.242	96.731	98.275	99.341	99.873	99.585	98.411	95.406	99.306	97.187	97.644	98.69
107.75	105.85	104.52	104.71	104.2	104.71	106.41	106.17	103.62	107.01	105.07	105.78	104.95	103.26	104.85	104.19	106.1	107.27	105.46	106.99	106.24	104.8	106.27	105.9	105.3	107.9	106.29	107.13	102.77	104.35	107.08	106.06	105.2	105.8	106.6	104.75	105.26	106.23	106.03	105.36	104.37	103.11	104.39	106.11	107.32	105.75	103.71	105.74	105.82	106.8
98.593	98.29	97.776	98.04	98.823	96.97	97.931	98.529	96.414	97.922	97.474	96.306	97.972	98.171	98.189	95.962	96.421	99.562	96.517	98.609	97.22	97.758	97.676	98.417	97.641	96.002	96.731	100.13	97.869	98.131	98.161	97.17	99.474	97.241	100.06	98.335	97.865	98.035	101.04	101.07	96.853	97.593	98.546	99.209	98.622	98.413	96.768	98.311	96.045	98.907
105.01	108.09	107.59	103.46	105.79	103.72	104.16	105.63	103.54	105.93	106.65	103.65	106.21	108.14	107.68	105.65	106.01	107.07	105.8	106.56	105.55	106.95	105.83	105.69	105.99	103.46	105.95	106.19	104.51	106.35	106.18	107.44	104.15	104.43	104.16	104.85	105.13	104.73	106.87	106.69	105.02	104.73	105.31	103.97	106.24	105.68	107.55	106.41	107.07	104.47
101.96	105.28	106.22	104.92	103.72	106.95	105.54	104.87	105.47	107.79	104.37	104.86	104.31	106.68	107.76	102.54	104.93	105.03	104.95	107.02	105.72	106.58	104.78	105.31	106	103.86	105.78	104.26	104.78	107.74	104.06	107.37	107.53	107.31	106.29	104.53	106.9	104.52	106.78	103.51	104.05	104.62	105.43	104.87	104.38	105.31	103.14	106.87	106.81	105.51
108.44	108.44	107.64	108.42	110.2	108.47	109.35	108.09	107.31	109.07	108.63	109.69	111.42	108.54	108.36	108.44	108.74	105.81	107.28	108.8	110.71	109	107.57	105.26	107.8	107.05	107.45	107.36	106.85	107.74	109.77	109.16	107.15	109.65	108.21	108.18	109.6	109.14	107.99	111.35	107.07	108.01	109.22	107.21	106.5	104.7	109.58	108.16	107.6	106.18
105.33	106.09	106.52	105.99	107.47	106.74	106.46	106.14	108.11	106.02	104.52	106.88	104.93	105.88	105.73	107.16	105.75	104.49	105.76	103.72	106.32	104.8	104.89	105.42	107.04	106.49	106.86	105.63	104.01	106.97	105.25	106.69	107.02	107.29	102.84	104.27	104.95	103.5	107.15	105.96	105.45	105.75	105.23	104.66	104.87	103.22	104.86	105.71	107.02	106.35
98.097	100.41	96.767	99.553	101.82	99.272	98.868	97.367	99.061	97.734	100.44	99.918	99.08	99.227	96.979	98.717	98.498	98.911	98.998	98.881	98.261	97.879	99.542	99.209	99.085	101.82	98.538	101.42	97.655	99.495	96.35	98.478	97.613	99.6	97.2	97.016	98.604	99.467	98.858	98.502	96.948	98.999	98.463	98.87	100.86	99.583	100.08	98.291	95.99	98.805
99.265	99.334	101.52	99.238	101.97	103.94	99.65	100.9	98.139	101.41	99.824	101.97	101.31	101.58	101.7	101.09	99.155	101.4	100.9	99.768	103.26	100.76	101.15	101.97	99.482	99.787	101.35	100.82	98.718	100.09	102.37	101.92	100.3	100.83	98.23	103.32	99.27	98.382	100.65	100.15	102.53	98.525	100.45	101.37	102.97	101.75	98.972	102.05	101.38	98.936
97.45	98.923	96.779	97.469	98.564	97.112	95.281	96.695	97.284	97.276	97.35	98.489	97.585	98.788	98.535	99.771	98.634	98.572	98.752	98.114	99.156	97.18	98.602	96.865	99.629	100.07	99.46	98.85	97.797	98.422	99.797	99.016	97.208	99.199	96.955	99.013	99.734	96.953	97.472	97.451	96.974	98.504	98.897	98.933	97.241	97.951	98.797	98.131	98.898	98.054
108.12	107.69	107.29	106.81	109.23	107.88	109.29	111.34	108.46	110.08	110.35	109.62	109.54	108.12	109.92	106.6	108.08	108.22	107.18	108.2	110.84	106.42	110.03	107.6	107.34	108.67	110.64	109.6	107.36	108.78	109.2	109.33	108.78	107.1	107.65	108.35	109.66	109.44	107.73	108.49	109.76	109.43	108.59	110.25	108.44	109.57	108.54	110.87	109.4	108.4
107.96	109.49	107.7	109.04	107.65	108.29	108.4	108.7	108.65	108.96	108.91	108.59	108.79	108.36	109.74	109.54	107.26	108.21	106.49	111.18	106.82	108.49	108.61	108.97	107.71	108.19	108.67	108.47	108.54	108.12	108.08	109.41	107.69	110.07	108.81	108.46	107.8	109.27	107.72	107.16	108.53	107.7	108.08	109.11	107.47	107.29	108.75	108.17	107.59	108.23
100.4	101.79	100.82	101.1	99.942	98.763	98.966	100.12	101.33	99.637	101.43	100.83	99.097	100.78	101.21	98.439	100.61	100.68	101.92	100.09	100.68	102.12	101.7	102.33	99.193	98.434	99.616	102.23	101.28	100.81	99.994	100.58	100.45	101.29	100.36	100.64	98.836	99.564	101.72	101.39	97.488	100.11	100.16	99.626	100.72	101.87	101.19	102.39	100.21	100.85
104.04	104.78	105.4	107.76	105.1	106.68	106.82	106.29	105.06	105.01	103.49	106.87	105.11	103.55	104.75	106.85	104.08	106.16	105.38	104.81	104.4	104.62	106.26	105.42	105.24	106.58	105.4	105.63	106.8	104.83	106.93	102.73	106.46	104.41	103.74	105.12	105.9	106.91	106.28	107.56	108.35	106.22	104.9	106.07	106.44	105.43	107.44	106.19	104.31	106.57
97.344	98.125	98.112	98.074	97.271	96.795	100.3	98.71	99.069	97.326	101.21	99.738	97.598	97.009	98.328	95.291	97.314	99.107	97.088	99.155	97.412	97.583	98.425	98.758	97.514	97.471	99.944	96.279	98.177	99.018	98.677	99.215	98.971	96.648	99.422	99.105	99.147	98.274	96.812	97.728	96.211	95.814	99.381	97.767	97.191	98.309	96.258	99.121	99.183	97.854
108.21	108.22	105.85	104.92	104.81	107.49	106.42	107.78	106.67	106.9	104.91	105.94	107.92	105.79	106.78	105.76	104.62	105.76	104.89	106.06	106.22	108.1	107.09	105.69	108.32	106.14	105.51	106.79	107.36	105.76	107.58	107.74	106.74	106.51	104.31	104.55	106.64	107	107.87	106.99	105.73	106.55	105.56	104.35	105.98	106.77	105.95	107.67	107.01	106.69
104.57	102.93	103.33	103.3	104.61	100.8	102.87	101.24	103.36	103.9	102.33	103.8	105.46	101.73	103.77	101.48	102.98	102.62	103.56	102.17	103.29	103.28	102.49	101.32	103.9	103.35	102.5	101.69	103.67	103	102.33	102.84	100.48	100.86	101.77	101.8	102.47	104.2	104.86	102.98	103.35	103.06	102.64	104.79	102.03	103.65	100.98	103.76	102.5	102
108.95	110.11	108.1	108.76	108.53	108.93	108.59	108.35	109	106.35	107.63	105.74	107.52	109.18	110.15	109.55	106.4	105.94	110.05	106.95	109.54	107.81	108.59	110.62	109.37	105.59	110.34	107.19	107.67	108.25	108.29	109.4	108.66	108.42	109.17	108.53	110.64	108.98	109.2	109.53	110.16	110.12	108.46	108.36	107.12	108.8	107.4	108.62	108.13	108.57
99.046	97.282	99.963	99.637	99.159	97.76	99.533	99.443	99.965	95.779	98.959	99.4	97.817	97.987	99.234	97.811	100.6	100.77	98.281	98.474	97.157	101.51	97.589	98.168	99.971	97.61	100.94	98.712	99.632	100.27	98.275	99.003	98.841	99.343	98.421	98.632	99.35	99.539	97.9	98.771	100.47	98.801	100.46	98.663	102.03	98.581	98.339	100	100.39	98.991
105.34	104.16	105.47	106.74	104.51	105.42	105.13	105.04	107.04	103.23	105.46	105.03	104.39	106.37	106.74	104.93	106.14	105.86	106.53	105.63	104.46	107.04	106.38	106.72	107.56	107.17	104.98	104.01	105.13	105.93	105.82	105.03	105.05	107.02	105.9	105.15	104.41	106.37	102.04	105.52	104.05	106.21	105.84	103.57	106.81	105.11	104.71	103.87	105.22	105.92
105.02	104.2	105.76	107.65	107.53	105.42	105.65	104.01	108.14	107.72	102.8	106.53	104.51	104.74	106.88	107.85	105.06	103.89	104.85	103.21	104.76	104.91	105.74	104.36	105.25	105.38	104.96	105.55	105.79	106.82	105.86	105.46	104.26	105.24	105.94	107.24	106.12	105.05	106.13	106.27	106.02	104.95	106.32	105.98	105.18	107.99	105.54	104.81	104.28	104.91
108.27	108.25	106.77	108.1	108.96	107.25	107.59	106.26	106.47	107.28	110.21	109.98	108.92	108.67	108.18	107.04	107.73	108.04	107.84	108.14	108.69	109.07	106.77	108.92	106.61	107.76	107	107.58	108.45	108.05	108.51	107.65	107.43	105.4	106.77	106.33	105.62	108.58	106.22	107.14	108.32	108.96	107.51	108.8	106.78	107.21	107.39	107.49	107.82	109.22
98.513	98.862	102.89	101.32	101.43	99.786	101.05	102.18	100.01	99.715	98.941	102.38	100.95	99.566	100.62	101.58	102.34	99.974	99.973	101.62	99.479	97.794	101.52	99.89	98.202	100.35	99.65	99.556	101.19	99.374	101.52	100.72	100	99.572	100.56	99.872	100.74	102.4	101.3	102.71	100.99	100.98	99.085	99.392	99.044	99.418	100.18	100.15	100.11	99.329
108.21	110.86	109.16	107.79	108.13	108.92	107.73	108.39	107.05	106.73	108.26	107.83	107.72	107.6	111.05	106.99	109.36	109.04	105.81	107.77	107.66	109.24	106.19	109.23	108.29	108.64	109.74	105.55	109.6	109.22	109.74	109.12	107.6	107.87	109.23	108.22	108.04	106.56	107.31	108.33	106.54	108.52	109.29	106.93	110.07	110.13	108.94	109.39	106.94	108.82
97.866	101.22	99.353	99.154	99.109	98.767	97.6	97.965	99.225	98.141	95.977	100.03	97.827	101.34	96.917	99.046	98.275	100.05	97.207	99.405	98.793	100.41	98.858	98.213	99.251	96.882	100.54	99.662	97.453	99.866	97.462	99.519	98.296	99.909	99.747	98.778	99.777	97.306	99.101	99.433	99.726	99.122	97.698	95.186	98.056	97.919	96.486	97.782	97.789	99.01
96.353	98.799	94.57	96.997	98.276	98.478	97.384	97.268	97.517	98.87	96.853	96.418	98.454	100.66	98.003	98.308	97.508	96.722	99.16	98.788	98.347	100.22	96.125	101.04	95.839	97.012	98.996	97.097	98.752	97.602	99.968	96.592	98.045	97.69	99.881	97.344	97.049	96.767	98	95.905	99.044	98.075	101.11	98.312	97.941	97.43	97.725	98.002	99.217	97.716
106.02	108.22	106.96	107.1	105.1	107.22	105.81	106.19	106.18	108.32	106.92	105.01	105.35	108.03	106.76	107.75	104.31	105.22	106.59	105.83	105.62	105.95	107.82	106.33	106.89	104.9	109.15	105.42	104.83	106.92	104.29	106.45	108.56	105.07	106.67	106.09	105.97	106.35	104.86	107.66	105.89	107.49	105.21	106.5	108.05	107.93	107.68	108.76	106.24	105.22
97.266	99.115	96.151	99.212	99.914	102.36	101.03	100.25	100.61	96.154	98.614	97.361	98.254	99.348	99.848	101.21	97.898	98.347	101.16	98.432	98.929	101.75	97.729	99.331	99.074	99.141	98.088	98.502	98.66	98.661	98.974	100.4	99.177	98.254	99.245	99.768	98.391	100.86	99.943	99.745	99.488	98.6	99.038	98.746	99.809	98.283	98.421	99.533	99.705	98.706
107.92	108.38	109.99	107.88	107.91	107.99	107.25	107.34	109.24	109.61	108.71	108.39	107.05	107.81	106.18	107.43	107.25	107.44	107.99	108.22	107.28	107.18	106.99	107.83	106.74	107.68	108.39	108.19	106.14	108.28	109.75	107.25	107.49	107.8	107.17	108.39	107.63	108.58	108.08	108.99	106.34	104.43	109.12	105.94	108	106.95	107.6	108.71	108.68	108.05
105.65	105.94	105.92	104.16	104.15	106.18	107.74	103.65	105.17	105.62	105.4	106.48	106.84	104.36	107.49	104.69	107.19	103.31	105.99	106.56	105.49	103.31	105.68	105.2	105.28	105.47	105.16	103.63	105.86	105.91	105.48	106.13	106.29	107.93	104.74	105.39	105.91	104.37	105.99	106.66	106.6	105.61	105.61	109.8	104.61	105.77	104.98	106.2	107.39	105.18
107.37	105.75	106.12	107.03	107.2	106	104.07	106.4	107.24	107.98	105.18	106.4	108.24	103.65	107.16	103.34	106.2	103.82	106.5	105.28	105.39	106.55	106.05	105.85	104.14	106.54	105.64	106.56	104.54	107.26	105.4	103.74	105.75	104.41	107.9	106.17	105.72	106.55	107.86	108.19	107.98	104.18	106.39	105.71	105.81	106.14	104.15	106.51	105.94	105.54
106.28	109.17	106.47	106.3	106.2	104.81	105.94	107.56	106.87	107.75	105.81	107.48	106.13	107.94	106.26	108.57	106.13	107.81	107.21	106.39	106.89	107.83	106.41	108.19	107.82	106.66	107.03	106.62	106.89	107.73	106.35	105.89	106.69	107.8	106.18	104.29	107.7	106.94	106.35	107.24	107.78	106.4	105.68	105.78	106.23	107.64	107.75	108.01	106.88	105.9
104.46	105.56	105.03	106.73	105.68	104.77	107.01	104.32	106.7	107.2	105.38	107	107.1	107.33	106.55	104.82	106.89	107.46	107.11	107.99	106.28	106.53	109.28	105.03	106.31	105.28	106.31	107.23	104.83	106.06	105.76	107.17	106.48	106.45	107.18	106.78	108.62	106.93	105.2	106.96	107.26	107.35	105.24	108.39	107.53	107.85	106.6	108.09	104.18	107.27
101.39	98.674	101.24	101.16	101.7	101.05	99.113	99.172	102.18	99.279	100.31	99.318	100.15	102.44	100.19	98.763	100.83	100.39	99.293	99.081	97.899	98.62	96.982	101.72	99.61	102.62	99.445	101	100.55	101.48	100.48	98.563	97.2	99.309	101.22	100.56	99.459	101.42	101.75	100.88	99.717	101.01	98.971	101.02	101.58	101.72	100.01	100.95	101.4	100.38
108.42	108.88	105.16	105.57	107.15	107.6	104.37	106.73	104.83	105.85	108.54	105.47	108.28	104.42	103.93	107.52	106.14	105.7	106.21	105.78	104.81	107.13	108.72	105.59	104.97	104.67	104.59	106.44	107.93	105.89	105.24	106.99	103.81	104.29	105.18	106.23	106.93	105.1	105.96	104.91	106.62	106.47	107.24	108.5	106.96	107.59	105.14	104.81	105.77	104.88
107.55	107.85	106.67	104.93	107.14	106.99	106.09	106.29	104.84	106.71	106.01	107.17	106.54	106.08	105.21	106.75	106.06	105.69	108.06	106.94	106.12	105.37	107.55	108.16	108.4	106.17	106.67	107.47	109.43	105.21	106.73	105.88	103.5	105.86	105.06	106.21	107.45	106.49	108.72	106.85	105.47	107.89	105.63	107.14	108.06	106.99	107.34	106.52	108.29	105.95
103.27	107.21	106.03	105.69	106.75	106.6	103.94	105.52	104.6	108.92	106.49	105.82	105.1	105.95	106.53	107.24	106.77	106.02	107.24	107.51	105.7	106	103.07	104.35	107.65	106.57	104.61	107.17	105.36	106.39	104.59	106.62	104.36	104.37	106.1	105.61	105.22	105.12	104.33	107.7	105.62	105.38	103.45	106.92	102.91	103.26	104.85	106.32	105.07	104.81
108.32	109	108.14	106.64	107.45	108.48	109.33	108.59	107.49	108.27	107.55	105.72	107.96	109.7	107.67	106.84	109.24	106.78	106.57	108.98	107.78	109.44	109.34	109.9	108.85	110.02	108.75	108.49	106.15	108.35	110.12	107.91	110.38	107.95	106.53	108.5	107.14	109.17	109.82	108.06	108.22	107.11	108.77	108.06	108.71	107.29	107.37	106.95	108.38	107.54
105.19	105.19	104.3	106.91	105.15	106.36	107.21	106.13	108.19	107.57	108.03	106.86	107.71	106.63	106.17	107.33	106.02	106.68	107.12	105.54	105.78	106.3	106.83	107.21	107	106.85	106.41	102.99	107.64	106.4	105.84	104.72	105.49	109.83	105.21	105.22	104.61	105.29	108.74	104.1	105.73	104.79	107.85	107.99	106.1	106.72	108.11	104.79	106.47	105.32
103.73	106.96	106.18	103.98	106.64	103.53	107.54	104.18	105.96	105.51	105.41	106.37	106.02	105.28	105.17	106.21	105.35	106.7	104.79	103.43	104.27	106.19	107.77	104.98	103.34	106.45	103.65	105.36	103.64	107.97	103.98	104.93	107.21	104.9	105.16	105.39	105.68	105.28	104.21	107	105.46	104.79	107.09	105.76	105.56	104.97	104.23	104.28	103.89	105.06
105.81	105.15	106.23	105.08	105.61	105.71	105.05	105.36	107.7	106.28	105.92	105.47	105.03	104.7	104.57	104	107.55	104.64	105.69	106.02	105.82	107.32	104.78	103.3	105.43	105.52	107.08	105.24	107.31	106.73	104.51	105.9	106.17	104.95	105.64	106.06	106.18	105.53	105.94	105.73	108.74	104.86	105.39	107.2	107.17	105.46	106.77	105.84	106.06	107.13
104.69	106.07	104.98	107.46	106.24	106.45	105.01	103.99	103.73	107	106.27	107.21	105.32	104.13	106.53	105.35	106.23	105.23	106.2	106.16	105.8	106.26	105.02	104.59	105.89	102.33	105.24	107.71	106.46	104.9	106.38	106.22	104.77	107.49	106.41	103.71	105.17	107.45	103.87	104.18	106.1	105.42	106.89	105.66	105.92	105.13	105.41	105.96	105.85	106.63
108.51	108.42	110.17	111.28	110.04	108.2	108.62	110.34	108.38	109.08	108.25	108.97	108.12	109.57	108.65	106.52	108.01	108.68	109.01	108.6	107.86	109.15	107.33	107.25	109.76	108.64	109.15	107.61	110.75	109.11	109.65	107.38	106.57	107.42	108.31	107.94	107.42	107.23	107.99	108.31	108.15	106.75	108.62	108.49	108.99	105.96	109.19	107.78	110.02	108.04
108.23	108.86	109.41	106.25	109.76	109.67	108.48	110.59	108.98	110.14	107.07	108.63	109.02	108.24	111.07	108.39	108.35	109.28	109.16	107.26	109.37	108.06	107.31	108.74	108.27	108.56	109.83	108.29	107.7	106.77	107.95	109.85	110.33	107.18	109.51	109.96	109.36	109.33	106.68	109.1	108.11	107.78	109.07	110.69	108.12	108.35	110.22	109.44	106.11	108.21
109.74	109.5	105.52	107.48	107.61	108.94	109.21	108.89	107.03	109.86	109.04	107.23	108.08	108.1	110.54	108.34	107.77	109.82	108	110.28	108.56	108.36	107.31	108.15	109.62	108.78	109.58	107.42	108.1	107.33	106.34	108.08	107.53	107.23	108.21	108.84	107.63	107.17	108.46	107.57	107.75	110.29	105.98	106.42	108.76	107.34	106.44	108.46	106.57	107.19
110.73	106.92	109.05	107.98	104	107.48	106.14	108.38	108.08	105.86	109.2	109.04	109.1	107.42	105.7	106	108.27	106.26	109.94	108.59	108.07	107.69	106.98	105.84	109.65	107.85	107.86	108.54	108.61	107.5	107.52	106.43	108.56	108.27	107.17	104.65	107.56	107.36	108.66	107.64	110.23	107.64	107.91	107.65	108.37	107.04	108.6	108.37	106.76	107.52
104.23	105.92	106.17	106.8	107.8	107.04	107.39	107.03	106.76	105.5	105.53	104.82	105.84	105.17	108.2	106.27	108.4	105.91	104.39	107.85	107.6	106.38	109.35	107.21	103.55	107.07	110.43	105.61	106.81	105.79	106.02	106.38	105.5	105.46	106.21	106.7	105.68	106.4	106.1	107.05	106.05	106.11	107.51	107.31	108.12	104.98	109.13	104.66	107.35	106.9
107.18	106.04	108.7	105.39	105.96	105.19	106.53	106.59	107.14	106.36	107.54	106.81	106.82	105.51	105.82	107.24	105.13	105.18	106.5	105.07	107.15	104.88	107.09	106.92	107.19	106.61	106.91	107.33	107.06	105.01	108.99	107.05	104.41	108.03	105.3	107.01	104.69	105.33	106.18	107.15	105.24	104.96	106.7	105.44	107.24	105.08	109.61	106.9	106.87	106.85
106.18	104.99	106.55	102.69	106.52	105.27	105.77	105.81	103.98	106.15	107.12	106.51	107.19	105.59	104.59	108.92	105.09	105.77	104.03	106.16	105.66	104.03	105.48	104.78	104.42	107.12	107.4	104.43	107.44	103.71	107.87	105.56	106.68	103.57	107.48	106.72	106.73	106.88	102.15	106.85	104.39	106.38	104.44	106.69	106.01	105.32	105.98	104.74	105.55	105.15
106.84	108.22	108.38	108.8	108.54	107.18	107.1	108.46	108.78	106.71	107.67	107.41	109.09	107.69	109.16	108.63	108.13	106.74	110.58	108.16	108.28	109.72	109.07	108.96	107.19	108.18	107.19	109.78	109.16	109.53	108.16	108.16	112.6	108.83	109.01	108.75	108.08	107.51	108.22	108.28	107.42	108.15	108.54	108.57	105.01	111.78	108.44	108.95	107.23	108.84
103.79	104.03	104.48	105.34	106.32	103.13	106.24	106.64	106.9	104.62	103.54	105.73	104.09	105.94	106.21	105.13	103.52	105.68	106.58	104.6	104.35	106.43	104.73	104.11	106.23	104.46	107.53	105.51	107.41	106.03	105.35	104.04	104.47	107.17	105	106.54	106.23	103.12	107.97	106.83	106.76	105.94	105	107.08	105.64	106.91	105.02	105.3	105.77	104.91
109.38	109.52	111.24	111.17	111.82	110.68	109.88	111.26	110.65	111.76	112.03	108.57	108.55	110.74	110.12	111.81	111.73	108.39	109.48	110.54	110.51	109.73	113.1	110.08	110.98	109.7	110.3	109.74	111.43	110.67	109.78	111.02	110.85	113.31	110.08	111.05	110.14	110.59	111.04	108.14	108.59	112.69	109.04	110.71	109.09	108.48	110.28	111.98	110.73	110.26
99.794	98.925	101.49	100.63	99.953	103.13	98.217	99.272	99.446	100.9	100.07	99.221	99.52	100.91	101.29	100.77	100.79	101.3	103.67	100.81	99.826	100.03	99.821	99.348	100.76	100.59	99.552	101.36	101.16	100.43	100.32	100.92	102.29	101.27	101.72	97.94	102.43	100.86	100.26	100.45	100.01	102.29	100.51	99.931	98.849	100.28	101.8	100.91	100.19	100.91
110.91	107.06	109.2	108.6	108.48	109.06	108.4	111.06	107.39	108.31	109.21	107.52	109.74	107.46	107.5	107.95	109.63	109.72	108.77	107.18	107.09	106.73	109.38	107.95	107.71	108.85	109.55	108.47	107.78	109.89	108.14	110.12	107.55	108.56	110.19	107.54	107.11	108.29	111.64	109.34	108.79	108.42	108.65	109.77	108.63	109.6	109.65	107.7	109.29	109
107.54	107.64	106.79	107.95	109.04	108.58	107.45	109.17	107.59	108.75	107.74	105.65	107.47	106.84	106.46	110.37	107.2	109.43	107.87	106.81	108.26	107.56	108.46	106.57	106.37	108.59	107.94	106.6	108.84	107.55	108.97	107.52	108.15	105.81	106.76	107.18	107.72	107.25	108.82	107.79	108	107.06	106.42	106.62	107.42	110	106.84	108.45	109.26	107.33
107.99	108.52	108.14	108.84	106.21	110.23	107.44	109.22	109.76	109.6	108.12	107.84	108.8	108.77	108.63	109.01	106.82	109.23	109.1	110.42	109.74	108.05	110.47	108.8	110.69	109.96	108.02	108.86	109.09	109.66	111.16	107.02	106.76	108.04	108.73	108.49	107	108.84	108.7	106.56	109.07	106.96	110.59	109.14	105.75	109.29	108.73	108.63	110.14	110.16
107.92	108.76	108.03	109.74	105.85	105.65	107.26	105.15	106.92	106.6	108.38	107.71	108.07	108.07	106.57	105.72	109.31	107.47	107.24	106.98	106.7	107.22	106.37	106.38	105.96	107.23	106.69	107.54	109.89	106.85	107.63	108.55	109.67	105.28	108.25	110.38	107.69	108.42	107.93	109.39	106.84	107.67	105.34	105.63	107.59	106.89	105.82	108.78	106.43	109.04
100.5	102.03	100.41	101.21	99.964	102.84	100.77	102.48	101.14	102.18	99.919	98.979	98.971	100.91	101.36	100.21	99.674	103.58	98.795	101.33	100.43	101.29	101.22	99.87	99.176	102.74	103.04	101.01	100.36	100.85	100.55	99.47	100.97	101.05	99.406	100.45	98.055	99.288	102.17	99.66	99.812	100.41	101.95	98.55	100.59	102.19	102.71	101.16	102.49	100.34
110.16	106.06	108.74	108.08	106.24	106.72	108.32	109.11	107.31	109.22	107.61	107.73	106.03	107.2	110.81	106.87	109.36	107.82	108.92	107.79	108.49	109.31	109.14	107.03	108.16	107.67	107.9	108.5	108.17	109.47	108.76	108.14	109.82	108.55	108.93	107.76	107.75	108.76	109.74	108.6	107.35	108.25	107.72	107.64	107.59	106.79	110.13	109.89	106.49	107.19
96.98	97.473	97.958	96.353	98.728	95.657	98.571	97.699	97.738	97.257	101.54	99.182	96.922	98.38	98.484	96.986	98.922	98.471	98.161	96.777	98.201	98.041	97.408	96.623	98.897	99.371	99.058	97.556	98.299	98.017	99.166	99.608	99.889	99.003	98.06	98.044	96.476	97.987	98.275	97.446	98.282	98.604	98.183	97.152	99.33	97.964	100.51	98.33	98.684	95.539
104.47	103.68	104.96	105.94	104.44	104.03	106.08	105.9	104.76	106.51	107.97	105.08	104.71	106.95	105.31	105.73	101.9	105.57	104.85	107.95	105.08	105.09	105.01	106.09	106.42	105.31	106.07	105.94	105.6	107.1	103.67	106.46	104.17	106.24	104.01	105.67	106.44	106.93	104.14	105.45	104.97	105.96	104.41	105.41	108.26	107.78	105.26	105.66	105.08	105.45
105.98	106.55	108.01	105.45	104.98	108.11	106.95	106.99	106.18	106.98	107.26	108.4	104.94	107.61	106.44	106.81	108.15	105.13	105.62	108.28	107.17	106.49	106.94	105.62	106.8	107.44	108.1	105.51	105.54	105.75	107.99	104.38	106.7	106.88	106.76	108.42	105.59	107.28	107.32	103.79	105.95	106.95	106.43	106.15	105.14	107.19	106.35	105.75	106.01	106.73
100.68	98.308	98.081	98.219	99.43	99.555	97.746	100.85	99.455	96.53	98.944	98.245	100.22	99.431	98.674	97.663	97.174	97.841	98.384	97.886	97.676	98.012	99.897	100.77	97.387	100.17	97.737	97.035	97.006	99.037	99.353	98.752	98.768	99.874	96.478	98.059	99.92	98.602	98.405	98.572	100.05	100.44	99.432	98.683	98.984	97.907	99	99.037	101.08	99.32
105.63	103.39	105.98	105.59	106.98	104.95	105.14	107.09	105.78	105.21	105.67	105.74	106.33	105.78	105.89	107.12	105.17	106.46	105.28	106.26	106.39	106.31	106.64	106.58	106.8	104.3	106.93	105.64	105.58	103.61	106.26	105.87	106.99	105.39	106.36	105.58	105.83	105.33	105.24	107.6	106.36	105.81	105.01	106.7	103.13	106.39	104.19	105.38	106.99	103.22
110.64	109.71	111.04	109.62	109.38	111.05	110.26	111.31	108.8	111.92	109.68	111.33	110.64	111.75	110.98	110.45	112.46	110.95	109.74	111.18	108.89	110.96	110.44	111.24	109.13	110.12	111.51	109.75	110.29	109.77	111.31	110.21	110.33	110.65	108.14	110.5	108.99	110.58	109.28	108.55	111.41	110.43	109.75	108.91	110.39	110.52	108.41	108.76	110.87	110.13
101.53	103.77	100.96	101.88	103.26	102.91	101.62	103.17	104.49	104.07	101.52	102.69	104.05	101.85	102.97	102.19	101.6	102.28	102.03	102.17	102.42	102.89	101.97	102.87	101.62	100.49	103.12	102.68	104.34	105.01	102.44	102.81	102.46	102.22	102.87	103.47	102.79	102.27	103.28	103.08	101.52	104.22	102.82	103.32	101.43	101.41	103.79	103.08	102.37	102.95
104.38	105.8	104.89	105.3	109.23	104.81	105.84	104.95	106.34	105.92	106.5	106.97	106.16	105.6	104.77	102.93	105.21	106.35	103.7	107.05	105.51	106.36	106.2	104.29	103.9	104.4	104.1	105.55	105.81	107.4	103.93	106.14	105.17	105.45	106.61	104.16	104.8	105.88	104.05	106.25	105.18	106.98	107.47	103.36	106.84	104.5	106.65	104.65	106.65	107.48
99.179	96.755	100.08	95.778	98.575	96.499	98.117	99.692	98.407	97.101	99.819	100.45	97.784	97.792	96.489	99.053	99.962	97.135	96.344	97.825	99.138	99.789	97.861	96.905	99.341	98.661	98.332	97.251	97.807	98.703	98.88	99.086	99.81	98.728	98.117	97.12	97.112	98.579	100.1	98.781	98.726	97.431	98.815	97.915	101.12	97.432	95.89	98.91	98.546	99.26
108.12	107.14	108.11	105.31	107.84	107.54	109.32	108.84	108.48	105.98	107.97	106.91	109.85	106.69	108.59	108.3	108.34	107.94	108.56	108.48	107.73	105.39	107.35	108.18	107.5	108.94	110.36	109.95	107.33	108.37	107.1	107.82	106.24	108	109.53	106.62	108.64	108.39	107.52	106.49	109.26	108.9	108.4	110.76	107.9	106.22	110.7	107.85	106.9	107.01
106.35	107.83	104.84	106.59	104.79	105.12	104.6	106.22	106.45	107.39	105.23	106.22	106.4	106.75	107.21	103.27	105.5	105.96	107.51	104.44	105.53	106.33	107.89	106.12	103.41	104.83	104.96	103.36	104.78	105.01	105.13	105.11	105.17	107.83	104.96	107.03	104.24	106	107.37	105.89	106.14	104.91	104.43	106.4	106.25	106.41	106.9	106.65	106.3	105.31
109.14	107.47	108.03	107.59	109.07	107.57	110.26	108.63	108.87	106.75	109.54	106.77	107.16	108.26	109.93	107.12	108.94	108.69	108.77	105.46	109.18	109.05	107.57	108.42	106.44	106.57	107.11	109.38	107.17	108.51	106.73	106.75	107.72	106.89	109.16	108.09	107.56	108.22	107.07	109.1	106.8	107.02	106.71	107.95	108.65	108	109.52	108.42	109.32	107.22
105.81	105.2	106.45	105.11	104.39	105.44	105.19	104.68	104.72	106.67	103.34	107.96	104.86	103.11	104.45	103.6	103.88	104.26	106.15	106.31	107.03	105.11	106.8	105.61	105.48	106.62	105.12	107.33	106.76	105.6	105.64	107.36	106.84	104.1	105.13	106.58	104.5	105.5	105.8	104.34	103.18	105.01	106.8	104.86	106.58	104.77	107.31	107.31	104.43	105.28
104.94	106.41	106.16	106.93	105.25	105.35	106.63	105.48	107.02	105.03	104.96	105.1	104.52	106.37	105.5	105.4	104.39	103.82	106.4	104.32	105.16	104.78	106.24	106.01	105.72	103.24	105.07	105.27	105.29	106.24	105.45	106.86	107	107.34	104.47	107.34	105.87	107.63	106.55	106.74	106.06	105.13	105.35	107	105.41	104.16	106.13	105.4	106.51	106.51
105.25	106.73	105.66	105.21	106.89	106.91	105.2	105.25	107.83	106.09	108.36	105.08	105.64	106.55	106.05	107.57	106	107.47	106.25	105.73	105.56	105.2	105.28	107.28	106.93	107.25	107.6	104.96	104.53	108.15	107.29	105.13	107.06	105.52	106.94	105.62	106.95	106.14	106.76	107.15	107.38	104.92	106.75	107.61	105.8	105.96	105.91	106.75	105.83	108.34
105.74	104.43	106.16	104.97	107.04	104.65	105.25	105.64	104.29	106.54	104.46	105.02	106.81	102.64	105.05	106.1	104.28	105.07	105.29	107.97	104.84	105.3	105.79	105.5	104.72	105.92	106.12	105.94	105.57	105.99	104.74	103.95	106.18	104.45	105.32	105.4	106.9	107.75	105.98	104.39	104.25	104.52	105.08	104.73	104.45	104.35	103.38	105.42	106.06	104.65
109.03	108.3	107.11	107.7	108.28	107.77	107.78	106.38	107.06	108.96	108.29	107.37	108.36	110.48	106.59	108.05	109.2	107.43	107.7	108.84	107.26	108.64	108.56	107.23	107.11	108.28	109.5	108.92	106.1	108.2	108.67	108.79	109.25	107.03	108.68	107.71	109.1	107.55	107.8	107.47	107.57	107.78	107.42	107.7	106.32	105.99	107.05	108.14	107.99	105.83
107.83	106.53	107.46	104.65	109.27	105.82	106.57	107.32	106.37	106.4	104.15	104.3	106.44	106.77	103.44	107.28	103.85	106.54	105.57	106.13	104.63	106.23	105.33	107.42	105.32	105.71	105.08	105.91	106.93	104.53	103.36	106.09	106.53	105.39	104.64	103.32	105.5	106.22	105.87	104.36	105.05	105.87	106.43	106.44	104.16	105.49	105.14	103.28	106.76	105.21
111.26	106.78	109.8	107.8	108	108.89	108.22	106.75	108.42	110.25	108.15	107.4	111.2	106.39	108.36	107.73	109.28	108.6	107.32	109.18	108.48	109.23	109.48	109.4	107.81	109.79	109.65	109.49	107.94	108.73	109.79	110.45	107.97	107.86	109.65	106.8	110.38	108.47	107.39	109.73	106.67	107.37	109.93	107.8	107.6	108.22	108.37	109.2	111.09	112.3
110.61	110.82	110.41	110.37	110.63	112.26	112.39	109.77	110.66	111.49	109.46	111.58	112.38	109.49	110.84	110.63	109.77	112.5	111.8	110.62	110.98	109.23	111.84	112.24	111.32	109.54	109.84	108.9	108.21	110.22	111.14	108.47	108.84	112.04	109.38	109.27	110.56	108.28	111.58	111.96	111.53	109.38	111.42	110.88	112.87	111.12	109.59	109.96	112.65	109.44
108.64	105.35	104.31	106.68	108.61	107.52	107.72	108.28	104.67	107.99	107.43	108.76	105.52	107.96	106.39	104.86	106.79	106.03	107.29	106.87	107.87	107.01	108.49	104.45	107.35	106.03	106.18	106.69	107.41	108.07	106.98	105.21	107.27	107.79	104.87	108.49	107.99	107.23	106.11	106.07	104.92	106.29	106.99	108.88	107.37	109.47	103.35	105.53	107.57	107.81
107.01	105.01	106.82	105.56	104.73	108.76	103.25	104.12	107.81	107.14	105.32	107.72	106.03	104.02	106.61	105.68	107.45	106.09	106.45	106.45	105.82	106.32	105.32	107.05	105.87	106.98	105.57	106.1	107.99	107.09	106.58	106.09	104.22	108.11	106.88	104.83	107.42	104.38	105.77	105.23	108.79	108.46	106.8	109.19	105.74	107.45	108.56	107.94	107.39	106.82
107.19	105.84	107.31	106.96	104.71	105.26	106.46	104.4	105.63	104.46	107.25	105.54	105.03	107.58	106.64	107.28	107.12	104.12	104.76	105.3	107.02	106.31	105.65	107.5	104.95	106.07	106.82	103.29	105.22	105.88	106.19	103.49	104.24	105.44	107.33	105.42	104.12	105.2	106.76	105.78	105.63	105.04	106.75	105.76	103.7	106.31	105.92	106.34	104.91	106.37
98.69	99.995	99.431	101.42	100.75	100.22	99.822	98.535	100.68	100.17	101.38	99.907	97.57	99.021	100.96	100.65	99.319	99.566	100.22	98.32	98.196	100.97	100.3	100.11	100.33	101.75	102.65	101.69	99.945	100.37	101.1	100.09	100.09	99.834	99.649	98.802	99.691	99.373	98.892	99.266	99.964	101.92	99.107	99.341	102.05	101.13	99.617	99.552	99.914	100.21
109.23	110.4	112.59	108.82	111.12	110.58	110.06	109.75	110.76	112.16	108.93	110.89	112.66	111.31	110.26	108.4	109.43	109.02	111.05	110.42	109.75	110.42	111.06	111.18	110.98	110.4	109.1	111.14	110.41	110.42	110.27	111.82	109.43	109.21	110.38	109.99	112.52	109.71	110.65	111.56	112.76	109.68	109.89	111.21	106.83	108.82	111.04	109.37	109.15	109.92
106.09	107.03	105.87	105.26	106.76	103.85	107.42	106.41	105.24	105.1	106.6	107.07	107.85	108.96	106.62	107.98	106.04	106.4	106.28	107.08	106.16	108.15	107.63	107.06	106.11	105.57	106.05	108	105.67	106.57	107.35	106.61	104.95	104.69	105.88	106.78	106.22	108.31	103.88	105.17	107.31	105.33	103.87	109.03	105.77	104.24	106.02	105.77	106.83	107.21
109.29	109.07	109.03	108.77	108	106.05	108.33	111.12	109.4	108.51	109.11	109.54	106.8	110.13	107.94	109.52	109.05	109.8	107.98	108.21	107.59	107.78	106.39	107.58	108.62	107.97	109.67	108.07	108.29	108.67	109.03	108.78	107.96	107.56	106.78	109.52	109.8	108.64	109.51	109.56	108.04	108.51	109.63	107.39	109.03	109	107.76	108.51	108.6	107.91
106.95	106.28	105.98	105	103.88	105.41	105.3	106.32	103.92	105.38	104.11	108.34	106.96	102.72	107.81	108.22	105.78	107.17	105.02	106.82	104.64	106.25	105.8	105.84	106.01	105.98	106.85	105.01	105.62	105.4	105.24	106.36	105.06	105.04	104.47	105.51	105.12	105.21	105.41	106.22	106.91	106.17	106.49	104.96	104.67	106.33	105.52	105.91	105.57	106.41
106.8	109.08	106.57	106.44	107.48	108.36	105.28	108.76	110.57	106.1	107.95	109.18	107.13	108.2	108.13	107.65	107.33	108.1	107.84	108.3	105.53	109.82	108.05	109.11	108.86	109.58	106.46	108.5	107.14	108.5	109.02	107.99	107.76	107.63	106.78	106.21	107.48	107	107.99	108.54	106.09	106.69	107.53	105.66	109.19	107.55	106.64	107.62	106.87	108.92
107.04	108.53	109.08	110.43	109.23	109.64	109.18	108.16	108.48	106.02	110.92	110.56	109.3	108.65	108.33	108.7	108.66	109.02	108.73	109.82	108	107.56	110.39	108.99	106.13	108.28	108.49	110.24	107.92	108.05	108.65	108.35	107.83	105.92	107.58	108.12	108.58	107.67	110.12	107.15	107.59	108.69	108.08	108.46	108.88	107.16	107.75	109.79	109.22	107.28
103.85	104.42	101.26	103.97	101.61	103.32	102.97	101.5	104.24	104.07	104.2	101.69	102.12	101.72	105.68	101.23	102.92	102.79	100.75	101.48	103.11	100.23	100.89	102.91	103.66	103.36	103.94	102.53	103.94	104.04	103.2	103.48	103.25	99.852	102.8	103.68	102.26	101.06	101.63	102.54	102.73	102.73	103.97	102.45	101.63	101.73	104.68	103.17	102.64	103.83
104.92	104.61	104.54	104.81	105.72	104.79	107.04	104.44	106.12	106.94	107.83	105.54	106.73	105.23	104.33	104.14	104.27	102.83	105.37	105.24	104.99	108.69	105.45	103.42	105.82	103.66	105.65	106.61	104.48	108.17	106.72	105.95	106.21	106.21	104.8	104.07	108.38	104.66	103.92	108.95	105.95	107.61	104.62	102.99	105.83	105.04	107.42	104.21	106.87	107.52
105.65	107.15	106.1	106.91	107.46	108.29	108.85	106.21	106.9	107.1	107.69	109.09	108.86	105.87	106.67	107.34	108.55	107.62	109.21	106.15	107.92	106.74	107.08	106.43	108.15	107.38	109.59	108.29	108.9	109.16	107.87	106.55	108.49	108.62	106.87	106.81	108.09	107.11	109.48	107.86	106.85	106.53	107.6	107.27	110.52	106.71	107.53	108.24	109.18	106.14
105.68	105.21	106.76	103.37	104.56	106.23	105.41	104.38	104.93	104.04	103.99	104.57	105.45	104.28	106.44	105.26	107.36	106.98	105.14	105.94	104.6	105.74	104.51	103.74	104.59	103.85	107.17	105.03	104.98	103.67	104.95	105.66	103.44	105.97	105.59	105.53	105.77	104.42	105.83	106.04	106.29	107.05	105.58	104.55	105.22	108.45	105.14	105.24	105.43	107.73
102	97.703	97.847	100.75	98.406	97.76	99.875	99.516	98.027	99.361	100.17	99.145	99.286	102.06	98.608	98.337	100.92	99.77	98.03	100.07	100.27	100.24	99.937	97.536	98.566	102.99	100.38	98.61	98.551	99.264	97.685	99.739	100.95	98.331	99.197	99.974	98.198	99.891	99.356	97.728	100.48	99.809	98.767	96.921	97.618	99.952	100.17	98.568	100.54	96.35
99.264	100.91	100	99.424	101.14	99.94	100.66	99.54	100.71	98.976	101.44	99.856	99.626	99.125	99.143	101.82	99.277	100.88	99.059	101.66	99.445	99.197	98.918	100.05	100.11	99.388	98.084	98.29	100.08	100.88	99.001	101.64	101.59	100.2	100.95	99.357	100.38	96.947	98.94	100.54	99.661	101.4	102.47	98.999	100	99.329	99.326	100.3	98.286	99.672
107.4	107.73	106.13	103.69	104.36	107.21	107.47	106.26	104.81	105.71	106.23	104.33	107.35	107.8	104.45	106.69	106.42	105.93	106.55	105.43	105.67	104.88	104.96	105.74	103.64	105.94	105.78	104.75	106.49	107.79	105.12	105.42	105.96	105.24	104.61	106.57	106.12	105.61	104.23	104.06	106.07	105.1	107.68	105.2	105.67	107.27	107.57	107.49	104.89	105.59
107.82	106.3	106.57	106.26	107.61	108.64	108.95	106.65	108.36	107.61	109.21	108.01	110.97	107.62	107.2	109.57	108.79	109.19	109.5	108.03	107.03	109.87	108.76	109.05	109.96	108.1	107.78	107.99	109.67	107.84	108.57	108.45	109.2	106.75	108.76	109.81	108.4	106.93	108.22	108.55	106.56	109.67	107.73	107.34	108.23	108.31	106.72	109.51	109.27	109.31
99.438	96.735	96.674	96.143	98.388	99.113	98.727	95.458	98.656	98.16	97.122	98.384	98.054	99.358	99.024	95.115	97.876	97.742	97.785	98.59	97.712	98.241	97.816	97.354	97.365	98.847	97.784	97.057	95.443	98.699	97.343	98.675	96.789	98.593	99.584	97.589	99.705	96.787	98.959	100.89	97.354	97.171	96.812	97.387	99.15	99.718	97.445	96.667	98.27	98.837
106.88	105.29	106.79	106.21	103.83	106.61	104.25	107.47	108.22	104.29	105.54	107.36	107.37	106.96	107.62	106.62	106.31	105.74	105.51	106.51	107.18	107.49	105.88	105.41	105.76	105.43	104.82	106.65	106.76	107.09	105.88	105.81	106.8	106.9	106.54	105.55	106.58	105.42	106.47	104.7	108.79	107.36	108.4	108.23	105.6	105.56	107.41	104.98	109.04	107.14
110.92	110.97	108.85	110.55	112.45	109.45	110.69	111.02	109.54	110.16	113.26	110.1	110.38	108.08	113.19	111.86	110.38	109.93	110.18	111.31	110.08	112.19	111.77	110.27	110.33	109.95	110.32	111.24	110.68	109.72	109.29	111.16	112.35	109.84	110.01	111.32	110.18	107.88	109.61	108.89	111.25	109.27	111	110.55	110.29	108.35	109	109.52	108.51	108.85
109.62	110.88	110.23	108.86	107.41	109.86	108.3	109.37	111.11	111.56	109.26	110.32	109.18	109.24	111.2	108.42	110.7	108.95	112.25	111.78	110.03	111.03	109.67	109.8	109.58	111.27	111.45	112.53	111.29	108.14	110.4	111.74	108.99	110.43	110.71	111.02	110.88	108.16	110.59	110.63	110.26	112.56	110.23	108.62	109.3	111.39	109.24	111.15	111.58	108.32
104.95	105.16	104.98	107.2	104.74	107.09	105.14	106.51	106.74	106.35	105.46	107.79	106.86	105.39	104.63	104.77	105.8	105.38	105.86	106.56	103.8	106.55	103.92	104.83	103.57	104.49	106.23	105.17	105.26	107.09	105.65	105.91	104.62	107.99	104.51	105.86	106.91	105.41	104.3	104.54	107.37	106.47	103.98	107.69	104.77	105.69	104.35	105.58	107.28	106.24
99.472	100.3	98.966	98.215	98.858	98.94	99.269	96.81	98.146	96.56	100.82	96.891	99.004	96.835	97.727	97.718	96.902	97.932	95.284	99.46	99.182	96.244	96.771	98.084	98.823	96.976	98.165	98.335	98.68	98.561	101.48	98.958	96.882	97.965	97.993	96.74	98.18	98.192	99.303	98.708	97.61	96.568	97.242	100.01	98.143	98.198	97.202	96.943	96.522	100.3
96.818	98.479	97.262	99.157	98.536	97.195	98.45	100.13	99.418	98.906	96.859	99.602	98.227	95.975	97.733	99.013	97.411	97.926	98.367	99.073	98.196	97.225	97.837	100.08	97.374	99.494	97.077	99.238	98.114	98.199	97.281	98.085	97.386	98.927	97.037	99.147	98.828	97.891	98.532	96.932	98.734	99.572	96.881	100.25	100.32	98.1	97.92	100.82	99.097	97.601
106.5	104.95	106.2	106.97	105.68	105.8	106.94	105.39	105.39	105.03	104.69	104.59	106.24	108.13	106.89	107.98	104.07	104.52	108.16	106.13	106.77	105.92	105.03	106.3	106.92	104.15	104.98	105.53	103.84	106.86	105.23	104.61	106.81	105.26	105.97	104.06	104.76	106.9	104.88	103.05	107.82	105.89	105.5	107.13	105.19	107.68	104.52	104.4	106.57	104.57
107.06	104.42	105.39	108.27	108.24	102.74	105.54	104.05	104.95	106.2	105.76	104.24	105.54	107.24	104.63	105.47	104.55	107.84	104.62	105.45	105.41	106.03	106.65	106.75	106.11	105.15	106.87	104.18	104.1	104.7	105.4	108.48	104.82	105.97	106.42	105.68	104.77	106	105.99	105.69	105.72	105.14	106.54	104.72	105	105.1	106.57	106.45	105.17	108.21
99.912	99.229	99.468	96.843	96.814	98.807	98.643	97.98	99.833	98.062	101	98.987	98.063	97.525	97.654	99.788	99.779	98.053	98.674	97.711	98.828	96.79	98.957	99.416	98.855	99.375	99.619	99.622	98.592	97.008	97.97	99.721	98.866	99.447	98.754	99.689	98.734	99.191	98.754	100.8	97.195	97.686	99.505	100.08	98.753	97.699	97.44	97.538	97.555	99.28
108.18	105.21	106.11	106.33	105.44	105.32	105.96	107.7	105.56	106.77	105.67	107.11	109.7	106.13	107.73	105.46	105.89	106.08	106.4	105.83	106.17	106.04	106.8	106.23	105.25	104.49	106.53	108.16	106.77	105.41	104.84	105.07	106.38	105.76	105.48	103.6	105.68	105.35	107.19	108.2	108.63	105.55	107.74	104.37	105.99	107.18	106.01	108.13	107.66	104.36
99.811	96.979	96.684	99.579	98.519	99.276	99.035	98.64	95.212	99.517	97.795	98.122	97.97	96.071	97.349	96.808	97.134	98.403	97.457	97.288	96.95	97.649	100.21	100.11	98.475	97.212	96.363	97.793	96.586	98.368	97.414	98.997	98.184	99.852	97.241	96.895	97.924	100.08	98.154	96.941	97.383	99.959	97.517	98.444	95.81	98.289	96.816	96.988	98.244	97.307
106.67	106.09	106.49	104.89	106.11	106.19	104.55	104.82	105.1	106.53	106.63	105.46	106.83	104.11	107.25	104	105.5	106.78	107.36	103.7	105.97	105.46	105.19	102.78	104.61	107.67	103.24	106.43	102.47	105.72	106.99	107.64	105.62	105.21	105.3	106.13	103.45	104.83	107.79	106.86	105.13	105.48	105.93	104.91	104.95	106.9	107.32	107.19	105.31	104.65
108.13	107.96	106.99	106.02	107.96	107.84	107.58	108.75	108.34	110.19	106.5	107.65	107.7	107.83	107.99	107.44	107.41	105.96	106.7	109.91	107.49	107.98	107.84	109.42	105.34	106.68	108	109.48	106.87	109.43	107.63	108.26	107.14	107.77	109.15	107.96	105.34	108.49	107.36	106.59	107.45	109.54	107.71	106.71	109.37	107.96	108.13	108.16	109.38	107.3
108.36	107.01	107.32	109.09	108.98	110.01	106.06	108.35	108.7	106.8	106.04	110.26	107.27	109.01	110.2	108.31	111.52	107.65	107.37	108.4	109.88	109.98	108.85	107.28	108.34	107.55	110.01	108.59	106.71	107.78	108.73	107.39	109.13	108.43	109.07	107.81	108.94	106.98	108.06	107.57	107.32	107.63	108.09	109.89	109.2	107.38	108.67	107.25	107.75	107.84
107.93	108.94	107.73	108.02	109.74	109.72	108.22	107.23	108.57	108.16	107.99	109.75	106.57	107.61	107.74	108.83	108.89	109	108.49	108.29	109.14	108.26	107.93	108.64	107.03	108.24	108.08	108.13	108.39	108.08	108.86	109.38	109.26	107.67	108.85	109.81	108.2	110.46	107.11	105.87	110.99	107.13	108.81	110	108.02	108.57	109.24	108.77	107.74	106.73
104.28	108.14	105.25	105.2	107.26	107.18	106.7	104.15	105.5	104.26	105.49	108.6	107.32	106.36	107.67	108.6	108.56	106.3	106.51	107.27	104.05	104.71	106.17	106.74	106.15	105.98	104.93	109.15	106.15	106.84	106.07	106.31	106.1	106.18	106.46	106.87	107.54	105.6	105.22	103.09	108.29	109.09	107.9	104	108.14	103.31	107.95	106.08	103.98	106.8
101.45	102.67	102.69	102.57	102.38	102.22	103.47	103.68	102.73	103.18	104.32	102.61	103.47	101.53	105.31	104.67	102.46	102.91	101.52	103.94	103.21	102.34	101.79	103.11	101.49	102.09	101.63	102.41	101.62	103.35	104.83	103.57	101.86	103.71	101.52	103.1	104.59	101	104.95	100.92	104.82	102.73	101.58	102.28	102.96	102.66	101.1	104.27	103.59	101.41
105	103.49	105.79	105.72	103.97	104.6	107.57	105.96	107.39	104.07	105.25	105.26	104.52	103.93	106.99	104.69	106.21	104.53	104.86	105.55	107.55	107.31	103.49	104.58	105.88	105.49	105.79	106.17	108.02	104.25	106.49	105.79	107.22	103.16	104.56	105.14	104.68	105.4	104.35	105.07	106.83	106.33	104.43	105.4	109.82	105.09	104.66	104.35	104.78	106.37
100.05	96.627	99.707	96.756	97.056	98.174	97.65	96.601	99.219	98.105	99.042	98.208	97.343	98.275	97.537	97.755	97.436	96.978	98.024	98.118	97.885	97.031	97.36	97.57	97.292	95.489	98.145	99.824	99.351	97.545	98.113	96.389	95.858	97.788	98.231	98.656	97.765	98.251	97.822	98.059	99.075	99.303	97.789	98.317	98.656	98.017	98.638	97.335	95.861	98.068
109.25	107.61	109.86	107.76	107.03	106.62	107.33	109.9	108.95	107.89	108.48	106.64	108.04	109.04	109.3	110.35	107.07	107.01	108.48	109.67	107.37	106.99	109.37	106.55	107.56	107.23	107.14	107.22	108.61	108.83	107.58	107.49	108.32	107.91	109.9	109.23	108.03	108.9	107.59	108.19	108.77	109.56	108.56	108.19	106.23	107.44	105.46	108.24	109.42	108.54
97.259	100.27	97.352	97.462	100.25	99.646	98.944	100.63	98.09	97.897	101.01	96.683	98.118	98.701	96.376	97.426	99.179	98.483	98.545	95.449	97.062	95.615	99.108	97.996	96.182	98.959	98.724	97.544	99.228	99.04	99.155	95.995	98.461	97.549	97.602	99.402	96.842	98.254	99.188	97.274	97.85	99.169	97.89	98.012	98.943	97.256	96.932	98.157	98.147	98.937
99.288	99.677	100.87	100.17	100.18	101.34	101.41	100.08	99.855	101.08	100.67	100.33	99.923	99.801	98.874	98.688	100.59	100.21	97.028	102.2	101.83	101.14	99.955	101.23	103.3	101.75	101.21	99.846	100.2	101.56	100.25	100.24	100.2	100.59	100.87	99.782	98.937	102.56	99.797	98.824	100.42	99.456	101.96	101.17	101.57	102.19	99.76	101.46	101.61	100.59
106.77	108.9	106.74	105.53	105.09	105.95	105.71	106.36	105.98	106.32	105.1	107.39	105.86	106.16	106.01	104.61	106.5	105.83	104.89	104.59	106.83	106.92	104.92	102.87	106.58	105.54	109.27	105.9	106.01	107.03	105.62	109.75	105.58	107.19	107.13	106.51	106.91	104.78	105.73	102.34	106.25	107.83	106.7	107.1	106.06	106.57	106.19	107.21	105.23	107.74
104.95	104.93	107.84	106.65	105.11	103.84	107.56	106.25	105.98	106.47	104.72	105.62	106.65	103.4	104.06	105.71	106.35	105.4	104.29	105.14	103.95	106.2	105.63	105.98	107.02	104.59	107.1	109.05	106.53	107.81	107.67	108.09	105.59	104.64	105.11	105.33	107.66	104.51	106.12	108.05	104.7	105.35	103.97	104.06	105.96	108.31	106.26	104.68	105.2	106.22
98.663	100.18	101.5	98.875	101.76	98.459	99.77	100.29	100.74	100.08	101.65	96.912	99.472	102.33	102.66	100.71	101.31	99.663	101.33	100.97	98.878	100.82	99.574	101.06	101.18	97.989	98.956	99.263	101.5	98.532	100.12	99.762	99.454	100.22	100.72	99.268	100.8	102.2	100.45	99.567	99.857	101.75	102.52	99.429	98.8	100.7	99.943	98.734	101.97	102.14
105.45	107.94	106.93	107.38	109.37	106.97	106.61	107.8	108.65	106.49	107	108.48	109.74	109.51	107.47	108.33	107.33	106.51	106.24	109.36	106.92	107.6	107.67	105.56	107.75	106.83	109.19	110.31	106.94	108.43	108.35	106.99	108.14	109.1	109.34	109.14	106.28	109.49	106.96	107.41	107.23	108.13	106.3	108.43	107.93	107.37	108.55	105.31	108.71	106.66
106.06	105.53	105.33	105.14	105.73	106.51	107.25	105.55	104.54	105.35	106.26	107.18	103.56	107.4	105.78	103.16	104.91	104.06	102.95	105.04	105.32	105.03	106.47	104.43	106.57	105	104.62	103.64	105.54	107.94	105.49	103.47	105.72	107.03	103.58	104.09	107.16	104.33	105.43	103.99	106.22	105.73	105.77	104.5	104.34	106.74	105.08	105.09	105.93	107.87
103.82	105.86	106.12	104.46	106.97	105.01	107.57	104.39	105.7	105.65	105.22	104.78	104.44	105.42	105.66	105.84	107.13	106.4	106.18	105.33	104.59	105.29	105.9	103.76	105.69	106	106.14	106.26	105.18	105.1	104.48	106.27	106.17	103.12	104.69	104.17	103.78	104.27	105.85	105.86	106.39	106.06	105.15	104.81	106.27	106.74	104.45	104.59	106.67	107.58
108.37	104.38	106.41	104.69	107.09	104.12	103.94	107.85	106.07	106.37	106.12	105.22	106.26	106.72	104.24	105.47	107.47	106.68	106.99	107.1	107.09	104.9	105.73	104.87	106.5	107.58	105.59	103.09	105.14	106.15	105.36	106.41	105.7	106.13	106.33	106.38	105.41	106.2	104.19	107.08	105.66	105.93	105.82	107.04	107.22	106.28	103.85	106.09	104.93	105.17
111.73	112.5	110.09	109.6	110.94	111.11	109.69	111.68	108.9	110.66	111.23	113.88	110.71	109.28	109.6	109.59	110.25	108.94	109.4	113.36	110.16	111.03	108.52	109.61	111.48	110.04	106.88	110.09	110.12	110.12	109.73	108.18	109.24	109.39	108.29	110.62	110.13	110.42	110.63	112.13	109.36	107.78	108.63	109.26	111.97	113.01	111.77	110.15	109.75	110.64
109.13	108.87	107.5	107.78	107.86	109.06	107.62	107.98	107.45	108.16	106.17	109.73	109.93	109.33	107.75	107.35	108.95	107.95	108.02	108.46	107.01	107.21	107.33	107.8	108.86	108.85	108.61	106.58	109.78	107.73	108.97	108.44	108.35	107.17	109.31	108.51	108.62	105.9	110.22	109.78	107.95	107.74	109.46	108.91	107.89	106.86	110	107.84	108.73	106.34
105.33	105.01	105.98	107.23	107.96	104.62	105.19	105.19	106.55	105.04	106.79	107.07	107.41	106.32	105.77	106.55	105.74	105.57	106.51	104.51	104.92	104.7	104.73	107.45	105.15	105.62	107.27	109.35	106.95	107.65	107.61	104.11	108.73	107.44	107.63	105.36	107.26	105.39	106.23	106.35	106.3	106.48	104.13	109.1	109.26	104.91	107.06	106.1	106.38	107.14
99.801	100.31	99.553	99.22	98.332	97.47	97.872	98.431	97.61	99.321	98.243	97.886	99.272	101	99.822	98.071	97.806	100.53	99.602	97.621	98.783	99.527	99.1	99.592	98.465	99.189	98.403	99.123	97.648	100.16	100.92	98.327	99.276	98.762	99.078	98.043	98.868	97.522	99.938	100.2	99.724	98.494	100.92	100.2	99.79	99.003	97.572	98.708	99.887	97.061
96.551	97.306	98.159	98.447	98.071	96.168	98.443	100.19	97.935	99.981	100.34	99.419	97.628	98.593	97.856	95.967	98.411	98.026	97.132	98.874	96.942	94.521	95.675	98.678	99.434	98.293	99.578	98.76	100.03	96.811	98.362	97.115	98.846	95.906	98.405	95.863	97.966	95.765	96.12	96.195	98.574	98.518	98.645	96.193	98.48	100.65	98.923	96.626	98.534	99.238
104.64	106.3	106.84	107.22	103.9	105.13	105.98	105.75	105.35	105.28	104.57	104.7	106.63	102.03	105.81	105.54	106.18	106.4	106.94	106.57	104.3	105.75	107.66	107.8	106.74	104.3	106.1	103.61	105.6	107.02	106.53	106.86	105.48	107.99	108.26	105.56	106.49	105.07	105.69	105.67	108.41	107.23	104.4	105.05	107.04	104.09	104.37	107.34	104.69	107.28
105.62	106.31	107.43	106.54	104.85	107.43	106.75	103.7	107.16	108.44	105.12	105.83	106.61	106.61	108.04	108.03	105.18	107.33	105	107.2	109.11	105.62	106.15	106.28	107.56	107.59	106.31	105.3	107.52	104.83	104.51	105.38	105.56	105.95	107.99	108.03	105.18	107.28	105.99	106.44	105.3	108.51	108.18	106.59	106.59	106.73	105.2	108.07	107.92	106.25
108.02	106.34	106.85	109.32	107.83	107.41	106.53	108.68	105.32	105.41	103.75	107.43	104.44	106.39	106.26	107.71	105.88	106.66	104.78	106.73	105.74	106.99	105.7	105.87	109.68	105.22	105.39	104.36	108.09	107.77	107.35	107.02	107.11	106.69	107.49	106.35	106.5	107.78	104.79	106.27	106.57	106.95	106.01	104.82	105.99	107.06	108.35	107.63	105.26	105.67
98.257	97.06	94.784	98.099	98.123	97.4	97.682	97.562	98.989	98.591	97.577	98.154	98.88	97.17	97.998	98.542	98.332	97.824	99.43	98.739	99.083	96.855	95.95	98.453	99.777	97.078	97.913	97.071	100.45	98.372	98.555	99.159	98.194	97.586	98.725	96.967	98.808	98.372	96.655	98.297	96.045	100.73	97.519	98.781	96.536	95.925	98.709	97.474	99.5	96.232
103.99	106.13	104.66	105.16	104.73	106.15	104.06	106.19	104.15	103.05	105.68	105.4	107.13	106.07	103.92	106.36	103.39	106.46	105.21	103.1	105.78	106.41	105.26	107.02	106.7	106.6	103.19	104.01	105.5	104.58	104.93	106.2	105.73	103.23	106.28	104.34	106.51	105.9	103.64	104.14	105.38	106.89	106.23	106.27	105.75	106.38	105.98	107.33	104.89	105.77
105.28	105.94	105.37	105.87	105.54	106.12	106.24	104.76	106.79	107.11	105.54	106.5	106.08	108.39	107.1	104.19	107.01	105.99	104.86	106.78	106.68	106.54	102.49	106.14	106.82	107.52	105.95	105.1	105.6	105.18	108.04	106.52	106.05	104.09	104.3	103.97	107.56	106.44	104.35	106.02	106.85	105.78	104.29	105.66	104.61	107.01	107.23	105.28	103.01	104.01
106.57	104.47	105.71	104.31	104.18	104.14	105.13	106.72	105.42	106.25	106.8	104.23	104.36	108.02	106.61	106.68	105.81	106.36	103.39	106.64	105.33	105.2	104.06	105.07	104.37	106	105.39	106.09	106.19	108.06	107.49	104.56	106.15	105.76	105.77	104.65	106.71	104.57	107.07	104.2	107.15	105.19	107.43	106.07	102.44	105.79	104.26	107.07	103.97	104.65
108.99	111.85	110.51	110.78	110.76	112.14	110.18	111.72	108.99	107.1	109.47	110.21	109.2	112.35	110.55	111.84	110.35	110.45	110.33	109.89	109.57	111.09	109.72	112.69	109.81	109.06	109.98	108.84	111.74	110.1	110.2	107.59	111.38	112.74	111.08	112.07	111.25	109.24	110.87	110.24	111.57	110.47	109.59	112.32	109.66	112.63	109.37	110.8	108.95	110.06
100.07	99.552	98.7	102.15	102.42	101.27	100.26	101.35	100.59	98.363	100.18	101.77	98.449	99.355	97.956	101.47	99.782	100.94	99.588	98.554	101.34	102.63	99.974	101.8	99.946	100.97	101.79	99.555	98.748	102.05	101.04	100.8	101.99	100.3	100.42	99.85	98.264	97.912	100.12	100.39	100.1	100.1	100.01	101.88	99.724	101.15	100.5	99.45	100.12	100.68
111.8	109.1	108.2	109.04	109.94	111.29	109.82	112.04	108.87	111.22	108.89	110.35	111.47	109.09	109.93	109.84	110.55	113.31	111.1	110.9	110.29	108.33	111.85	111.71	111.05	109.64	110.23	110.65	111.78	113.87	110.16	111.52	108.67	109.84	109.64	110.13	111.73	108.46	113.6	108.78	110.47	110.83	109.8	111.47	109.97	108.7	109.49	109.65	110.97	109.23
99.568	100.89	99.662	99.77	100.11	100.02	98.546	102.77	99.905	100.26	100.19	99.921	100.1	99.423	99.494	98.564	99.771	100.63	99.229	99.522	100.84	101.29	100.09	100.33	99.199	98.57	100.96	99.074	100.35	99.318	99.355	101.46	100.19	102.21	99.946	101.03	101.47	100.37	98.868	100.22	101.16	100.73	101.82	101.38	102.3	101.83	99.765	100.34	99.311	99.687
106.85	103.08	106.07	104.63	106.11	106.21	105.37	106.8	104.6	104.62	106.85	107.58	104.6	107.62	107.01	106.22	106.04	105.18	107.51	107.96	107.17	108.61	106.88	107.46	104.66	103.8	106.95	105.24	106.12	107.87	105.92	107.06	104.3	103.66	107.4	107.02	105.48	106.58	105.96	106.75	107.39	105.96	105.42	106.69	106.12	104.99	105.23	106.47	105.06	107.59
96.371	97.203	97.894	98.623	97.257	100.51	98.28	95.825	97.119	95.702	96.781	98.833	98.955	97.411	98.512	97.808	98.634	97.943	98.64	96.679	97.79	100.6	97.282	97.323	100.52	98.273	98.877	101.15	99.369	96.527	98.683	96.81	97.728	99.407	99.176	96.068	97.688	97.873	97.14	100.15	96	100.15	99.581	98.704	97.965	96.655	97.081	97.918	98.09	98.73
108.42	106.54	105.63	107.09	104.86	106.85	104.13	106.51	104.57	105.09	106.78	106.79	105.43	107.39	106.62	104.94	105.66	106.59	108.29	106.72	106.25	106.96	104.9	104.81	104.05	104.42	106.35	105.23	106.35	105.63	107.24	105.84	104.37	104.92	105.4	104.98	107.05	104.88	106.65	106.23	106.84	105.4	103.29	105.67	104.74	105.71	104.83	105.9	105.97	105.91
104.06	108.89	105.42	107.42	106.79	105.57	106.5	104.44	104.54	106.46	103.38	104.5	104.57	107.38	106.67	105.02	106.51	104.99	106.74	105.72	105.11	104.86	106.1	106.14	108.02	105.91	102.69	106.72	105.53	105.5	105.51	103.74	106.41	107.11	103.06	103.02	105.77	105.13	106.11	104.57	105.74	106.14	105.47	104.67	106.86	105.85	106.33	105.36	105.38	105.8
105.63	106.43	106.49	106.43	107.22	106.37	107.34	108.63	106.32	106.01	106.1	107.14	107.92	106.7	106.77	105.39	107.1	103.34	106.25	106.01	106.8	106.12	106.61	107.14	106.52	108.14	107.75	107.29	106.43	105.37	107.52	105.38	105.14	104.9	105.51	104.9	106.17	106.32	104.76	105.61	107.91	105.79	106.68	106.22	106.12	105.67	105	107.22	105.75	108.23
110.39	108.28	109.69	109.03	108.63	107.49	109.32	108.33	109.6	108.79	108.37	108.72	109.54	108.36	108.04	109.79	108.39	108.73	109.91	105.86	107.15	108.56	109.3	109.23	107.26	109	106.71	109.66	109.02	107.09	109.38	108.67	109.9	108.43	107.34	105.68	106.66	107.66	109.3	107.27	108.09	108.83	109.12	107.52	108	109.07	109.74	108.95	107.26	106.98
104.67	105.77	105.03	105.2	105.08	108.36	105.68	107.69	106.56	107.02	107.21	104.97	106.92	105.42	107.11	109.23	108.83	107.77	107.03	106.47	108.32	106.64	106.53	106.4	106.95	106	104.23	106.89	107.14	106.39	108.84	104.85	106.83	107.44	107.75	107.96	104.28	106.61	110.01	105.75	107.11	106.29	106.86	106.09	106.92	106.74	108.28	108.11	104.85	105.3
97.819	97.039	98.594	98.268	98.11	98.213	96.713	98.618	97.931	97.791	96.893	96.384	99.214	97.934	96.063	100.67	97.653	99.067	100.07	98.1	99.419	99.38	99.529	99.601	98.562	98.796	97.98	96.986	100	99.759	98.588	97.98	97.719	97.479	96.674	99.215	98.938	98.093	96.96	97.917	97.752	98.251	95.983	97.224	96.317	97.171	97.927	98.27	95.057	94.997
105.9	104.87	104.06	106.38	104.51	105.08	108.36	107.09	105.82	106.31	106.03	106.6	107.74	107.27	106.99	104.43	107.07	105.76	108.88	104.62	108.24	108.15	104.09	107.49	105.47	107.23	105.74	106.23	106.39	104.79	106.81	105.47	108.11	106.01	107.57	108.09	105.64	105.85	106.14	106.15	109.08	106.49	107.02	104.42	109.44	105.69	103.77	105.75	104.72	107.6
106.74	106.34	106.17	103.45	106.38	104.8	105.51	105.62	104.69	105.07	106.01	104.37	104.33	105.83	106.02	106.18	105.67	105.17	104.92	105.93	104.95	106.64	104.54	108.25	106.14	106.55	107.17	104.35	102.96	107.09	105.9	105.1	105.89	105.26	106.47	104.03	104.9	106.79	105.84	105.99	106.35	104.78	104.18	104.08	104.47	104.59	105.16	106	104.98	105.08
103.03	103.14	104.39	103.21	105.13	103.49	101.31	101.89	102.61	103.17	102.85	102.68	104.01	102.09	104.72	103.25	102.23	105.55	103.56	103.29	101.95	102.17	102.21	102.01	103.01	100.89	101.46	102.46	101.83	102.84	103.81	103.99	102.82	102.71	103.97	102.3	102.36	103.9	102.92	103.67	103.9	102.82	103.78	101.89	102.37	104.43	104.64	104.59	103.9	103.97
106.22	105.62	104.43	105.76	104.92	104.67	105.29	104.09	106.07	104.78	105.53	106.63	107.32	107.18	103.61	106.44	106.83	103.41	105.25	105.11	105.59	104.71	106.34	102.31	105.71	104.29	103.5	104.39	105.11	107.51	105.77	104.66	106.55	104.04	103.29	105.14	105.82	104.05	106.01	103.79	105.67	107.75	106.1	105.41	103.86	107.17	104.52	107.33	104.76	104.92
98.124	98.596	99.991	98.07	98.577	98.307	97.891	100.44	100.85	97.359	97.656	97.866	100.76	99.47	96.207	99.066	98.905	96.802	97.459	99.918	100.23	98.13	96.584	97.942	97.55	99.537	97.272	96.651	95.744	97.434	98.419	98.315	97.734	98.848	96.378	96.619	100.94	98.89	98.983	97.68	97.834	98.044	98.477	95.985	98.492	94.948	99.201	98.227	98.865	96.736
108.87	105.59	107.41	107.17	105.88	105.94	105.43	104.56	108.47	103.94	107.01	106.57	104.91	105.81	106.18	107.34	106.1	105.09	106.42	106.62	105.71	107.4	105.49	106.13	107.36	108.16	106.67	108.58	107.35	104.37	106.99	106.92	105.5	105.44	105.91	104.55	104.43	107.34	109.51	107.99	103.7	107.53	106.07	104.33	106.39	107.06	106.16	105.44	107.24	106.68
102.47	107.11	105.74	103.67	105.58	106.69	106.79	105.49	104.9	103.44	105.69	104.34	104.09	102.89	108.4	105.51	104.66	105.62	107.35	108.05	106.2	107.55	105.32	103.33	103.86	106.4	104.03	105.72	106.39	106.38	106.76	105.81	105.68	105.72	106.4	103.33	106.82	104.74	104.83	105.5	102.44	105.24	104.64	105.42	106.79	105.94	105.32	103.68	103.15	103.38
109.15	109.79	106.25	109.61	109.88	109.83	107.77	107.96	108.55	107.76	107.8	109.26	110.18	108.82	108.24	110.33	108.12	106.84	105.84	108.47	108.12	109.1	108.18	107.87	107.04	111.43	106.83	109.08	108.63	107.4	108.19	106.67	108.29	109.72	109.23	109.33	107.83	110.57	106.37	109.39	106.64	108.71	106.33	107.36	109.73	109.52	110.75	107.12	107.2	109.38
105.46	107.76	106.55	106.98	106.39	107.35	106.24	106.57	106.99	104.24	106.18	105.62	106.75	106.07	105.46	106.36	105.52	105.52	107.66	106.72	110.13	107.48	105.62	105.37	106.23	106.13	104.49	108	105.87	106.23	107.2	107.53	105.56	106.4	104.58	107.44	105.41	105.11	105.87	106.5	106.76	105.56	103.91	106.58	108.12	104.88	105.63	107.23	103.82	106.43
104.48	105.92	103.27	104.71	104.85	106.52	106.77	106.06	104.52	107.38	103.41	104.95	106.32	103.64	106.87	105.74	105.23	105.81	106.6	102.75	105.47	106.16	104.86	104.82	104.47	104.45	105.2	107.2	105.94	106.49	105.23	106.18	108.12	105.16	105.01	106.08	102.58	103.6	106.57	106.13	105.36	105.32	105.56	104.66	105.9	105.52	103.82	104.95	106.35	104.63
108.23	109.28	106.63	106.58	108.09	105.88	108.75	107.35	107.29	109.19	108.85	107.64	106.39	107.7	108.24	107	106.75	106.66	108.1	108.44	106.83	107.26	108.23	107.93	108.9	108.59	108.39	108.07	108.79	106.93	107.09	109	108.5	105.78	106.65	107.73	109.13	107.21	108.7	108.9	108.8	107.22	107.08	107.24	107.9	108.18	106.64	107.88	106.6	107.1
107.09	106.28	106.67	107.89	107.31	104.14	106.48	104.58	106.49	106.95	107.22	106.23	105.9	106.81	106.91	106.48	107.3	108.13	107.26	105.53	106.63	106.32	104.82	106.84	107.35	105.23	104.68	107.67	105.45	107.38	110.02	104.92	105.31	104.96	104.59	107.76	107.43	104.4	106.97	106.76	105.9	107.03	106.25	106.45	106.67	105.75	105.63	107.84	107.65	106.63
103.27	102.56	99.859	100.71	102.32	99.548	101.65	102.51	100.05	100.84	102.41	99.868	100.47	103.07	100.03	100.33	101.5	101.45	102.6	100.79	99.738	99.861	99.567	103.52	100.1	99.993	101.57	100.42	99.756	100.63	100.51	101.25	101.41	100.71	101.01	100.83	99.158	102.97	101.24	101.95	100.61	99.982	99.896	100.95	100.4	99.862	99.993	101.88	99.946	98.867
96.671	98.033	99.39	98.005	100.07	97.2	101.06	94.334	95.72	97.785	97.496	99.263	97.363	100.58	97.366	98.976	99.441	97.138	96.851	97.671	96.591	98.668	97.87	98.369	99.023	98.003	98.639	96.426	97.635	100.65	96.198	97.861	95.521	98.855	99.069	96.993	98.835	97.372	100.56	97.819	95.861	98.081	98.325	99.28	98.274	99.499	98.551	102.05	96.991	96.844
107.91	106.12	109.31	109.25	108.85	108.51	106.81	105.76	108.23	107.56	108.62	105.77	107.44	108.64	108.56	108.21	107.9	108.45	107.72	108.37	107.5	108.61	107.71	107.06	105.58	108.45	108.51	108.72	106.95	109.44	109.98	106.65	108.29	106.67	108.38	110.64	105.18	106.13	108.07	108.03	108.68	106.4	108.19	109.67	108.68	107	108.19	108.82	108.16	109.04
106.86	106.62	106.11	105.27	105.84	105.67	106.34	103.87	108.42	107.17	105.21	105.89	107.58	105.14	106.15	105.66	106.52	104.49	106.58	106.57	105.47	105.38	108.08	105.58	108.18	106.64	107.08	104.59	104.92	107.51	107.35	108.42	107.43	107.65	106.49	103.26	107.26	105.54	105.63	106.41	105.92	107.7	106.3	105.11	103.53	106.96	104.91	105.67	105.62	105.04
106.9	105.79	106.59	106.95	105.49	103.05	104.2	106.17	106.67	104.54	103.95	106.35	105.18	105.95	105.2	105.63	105.44	105.99	103.15	104.82	107.88	103.61	104.18	104.1	104.66	104.88	106.25	103.07	103.96	105.45	103.58	105.28	105.03	106.48	102.82	104.73	107.22	104.74	104.89	107.76	105.48	105.74	104.34	107.89	106.01	106.58	104.21	103.59	107.19	105.8
106.65	106.85	105.69	105.91	107.52	106.93	105.6	107.95	106.56	106.01	107.99	106.24	107.96	105.66	104.85	106.08	108.13	104.95	110.12	106.83	107.22	105.64	106.14	108.01	108.03	105.63	106.46	106.36	105.28	106.64	105.32	103	107.3	106.87	108.9	108.48	107.33	107.74	105.94	105.66	105.32	107.98	106.76	105.72	107.57	106.45	105.28	109.04	106.75	104.33
107.39	105.64	108.97	109.05	108.99	109.41	106.48	108.95	107.52	106.35	107.98	106.05	108.12	109.56	108.6	107.37	107.86	108.27	107.85	108.08	108.49	108.47	108.22	105.83	109.58	110.46	106.92	107.94	108.62	108.24	108.03	107.35	110.02	107.19	108.07	107.17	108.55	107.3	109.76	107.1	109.79	108.05	109.26	105.46	109.35	110.49	108.08	109.42	110.04	108.8
107.3	105.77	103.71	108.2	106.46	106.28	105.18	106.98	109.63	106.34	105.13	105.88	104.79	107.81	105.15	104.28	107.39	106.37	107.87	105.4	104.62	105.47	107.4	105.06	106.21	105.14	105.18	109.2	107.25	107.23	105.78	106.67	107.59	107.08	107.12	107.65	105.11	107.24	105.93	107.86	105.52	104.94	107.75	107.29	108.24	105.17	106.71	106.25	106.74	106.2
107.22	108.29	111.09	107.08	111.28	107.79	107.02	108.99	109.33	107.25	106.76	108.18	105.86	108.46	106.67	106.95	109.15	109.07	109.36	109.36	107.79	106.87	108.79	106.17	110.98	109.59	106.92	107.85	109.65	107.15	107.41	108.32	109.7	108.1	109.63	107.74	108.07	108.36	107.91	109.14	109.52	108.58	108.67	110.33	109.8	107.32	108.62	107.62	109.16	107.37
98.995	99.446	103.29	98.994	100.68	101.98	99.664	99.14	100.73	97.785	98.417	102.07	100.31	100.94	98.723	99.744	100.78	100.77	98.848	99.345	101.57	98.549	100.15	100.7	100.79	99.708	100.52	100.69	97.591	100.16	99.34	98.438	99.821	99.965	100.32	101.66	99.856	99.025	100.14	100.28	99.176	100.67	100.49	98.311	100.98	98.439	99.928	101.36	99.902	99.223
98.119	97.83	98.28	99.252	100.76	99.456	99.796	99.177	98.475	98.859	96.758	98.889	99.67	98.815	98.033	98.529	99.88	100.78	100.35	99.788	101.37	99.444	100.22	98.788	99.467	99.773	100.56	97.824	99.924	99.636	97.438	100.74	98.234	99.462	100.79	99.013	97.024	98.263	99.913	99.835	97.292	98.297	98.765	99.688	99.439	97.306	101.21	100.46	98.265	99.825
105.57	105.94	105.5	104.68	104.6	106.53	106.85	105.93	107.37	107.09	106.9	105.74	104.3	106.32	105.67	106.97	105.31	103.02	107.26	106.2	105.93	104.67	105.41	107.77	104.68	107.14	107.02	105.43	104.46	104.72	106.59	105.99	105.92	104.19	105.93	105.12	106.86	105.38	106.4	106.17	106.2	105.48	106.64	104.86	104.92	103.89	108.29	106.32	105.52	106.23
111.3	108.45	108.63	108.13	109.85	108.05	108.88	108.01	109.37	106.77	107.61	107.4	106.91	108.17	108.34	108.31	108.38	106.44	109.84	111.35	108.58	106.92	108.15	107.09	108.09	109.03	107.94	108.66	109.71	107.56	109.93	106.47	107.99	106.53	109.19	106.87	107.7	108.81	109.1	107.45	109.68	108.1	108.99	107.7	109.37	109.65	109.09	107.32	108.14	110.07
105.97	107.19	104.64	105.11	103.39	107.35	104.69	104.69	104.89	102.86	105.55	104.45	107.07	104.21	106.11	107.33	104.07	105.78	104.87	104.78	104.13	106.99	106.71	106.22	105.64	107.04	106.36	106.42	106.49	104.18	106.06	105.12	107.68	103.47	105.19	103.18	106.28	104.31	105.63	105.49	107.69	102.7	107.41	103.79	107.01	104.78	104.04	107.26	104.47	105.84
109.13	106.01	106.26	107.91	107.73	106.64	108.03	109.67	109.04	108.18	107.68	109.82	110.01	105.49	109.07	108.31	108.14	109.32	109.14	107.35	105.81	109.29	109.1	107.77	106.61	107.98	107.69	107.58	108.24	107.17	109.73	105.82	106.22	108.82	106.97	108.12	107.58	108.77	109.77	107.93	107.58	106.76	108.76	107.63	106.28	108.16	109.1	108.77	108.44	105.72
99.12	96.608	98.759	98.197	97.301	97.503	98.858	96.847	97.981	95.976	98.162	97.732	96.92	99.561	98.581	97.102	97.483	96.732	99.212	97.351	99.22	97.171	98.982	97.653	98.548	97.728	97.235	96.621	96.6	95.614	97.505	97.422	99.921	99.859	99.741	96.334	95.791	96.895	100.29	100.7	99.437	98.629	98.054	99.289	97.338	99.897	97.518	96.603	97.981	97.472
107.34	107.19	105.74	105.86	105.8	105.97	107.06	103.6	103.85	104.01	106.84	105.06	106.42	105.73	106.1	105.31	107.2	106.08	104.77	106.06	106.57	105.62	105.96	104.59	103.82	105.6	105.48	105.95	105.97	104.36	104.36	106.16	105.34	104.61	105.65	104.87	106.59	105.56	105.66	103.57	104.97	105.99	103.44	105.67	107.08	103.44	106.02	106.58	104.57	105.39
104.66	104.5	107.73	103.6	108.3	105.35	106.37	105.69	107.02	104.18	106.02	104.02	105.9	106.2	104.92	104.26	106.74	104.18	106.31	104.54	104.25	107.02	105.1	105.78	105.37	104.29	105.45	105.9	105.01	104.42	106.74	105.85	106.4	106.06	106.72	106.34	105.43	105.23	105.51	104.72	105.45	108.72	103.93	104.93	105.95	106.19	106.87	104.8	105.16	108.05
95.322	97.934	98.154	97.827	98.774	97.851	98.266	99.068	96.855	98.391	98.803	97.582	97.394	99.681	98.526	96.49	96.888	96.556	99.423	98.387	98.109	96.847	98.22	96.162	97.346	98.468	99.19	99.144	97.531	99.218	99.203	98.894	97.981	97.223	98.989	98.038	97.602	97.691	99.124	98.837	99.356	98.727	97.493	99.671	97.364	98.196	97.88	98.788	100.07	97.788
99.358	100.16	101.26	99.677	100.34	100.16	101.19	102.89	100.18	99.832	100.88	100.87	100.29	100.24	101.42	101.18	100.39	101.92	100.05	102.03	101.01	98.771	99.975	100.28	100.84	101.82	101.86	101.53	101.34	100.2	100.63	101.82	100.49	102.76	102.1	101.93	99.346	99.621	102.48	101	100.3	102.38	101.15	101.28	102.79	99.971	99.831	100.26	101.64	100.62
108.06	105.48	107.45	107.2	107.5	108.39	106.83	108.27	107.45	106.15	109.82	108.74	110.5	106.17	109.76	109.91	108.72	108.46	108.14	107.99	108.09	108.21	107.78	108.51	106.96	108.48	109.15	110.21	109.31	107.51	109.66	108.86	106.15	107.49	108.15	107.8	109.95	109.67	107.92	108.05	109.38	106.66	105.83	109.82	108.4	109.21	109.01	106.59	107.44	107.56
98.924	96.518	98.511	97.209	98.851	97.203	97.243	99.949	97.591	97.622	96.783	100.36	99.619	99.54	100.02	99.242	99.233	97.107	96.613	98.839	96.059	96.585	98.44	100.17	98.354	98.719	97.183	97.686	96.44	100.43	98.181	100.45	98.335	99.093	99.019	98.849	97.593	97.216	98.243	97.489	98.503	96.296	96.837	98.088	100.23	99.461	98.35	99.136	97.56	97.408
108.46	106.86	108.38	108.9	109.43	107.42	109.04	107.12	108.93	108.61	108.2	107.71	108.23	108.45	108.96	107.58	108.01	107.93	106.76	109.81	108.07	107.76	109.04	109.91	108.44	107.95	108.5	106.99	108.39	110.54	108.73	110.41	107.33	108.92	109.61	109.94	106.73	107.36	107.36	107.5	108.08	107.38	108.96	107.96	108.22	106.8	109.23	110.55	108.07	107.93
100.98	100.11	100.56	101.31	99.845	99.521	101.3	101.16	98.565	99.293	102.22	99.287	100.97	98.916	101.33	100.79	99.654	98.673	101.57	98.521	101.72	100.95	101.99	99.442	99.526	100.18	98.168	99.346	100.69	101.24	102.77	100.49	101.46	101.55	98.457	99.496	99.728	99.266	97.945	98.991	99.719	99.971	101.57	99.494	101.66	99.598	102.68	99.988	101.83	99.442
99.306	99.342	97.628	99.961	97.038	99.117	96.894	97.478	98.817	97.251	96.319	97.668	98.061	98.589	98.676	99.962	100.44	97.203	98.773	99.862	98.257	98.912	98.234	99.002	98.692	96.859	96.854	97.062	98.537	98.042	97.297	98.859	96.192	98.812	99.389	98.06	96.968	97.94	97.399	96.185	98.812	97.88	98.124	97.746	98.737	97.965	98.524	98.139	98.201	98.938
108.66	106.88	107.04	106.26	107.42	109.03	106.46	105.14	107.91	106.08	106.91	105.92	107.17	105.21	107.78	106	106.01	107.68	106.45	105.53	107.62	105.91	106.75	106.47	106.72	105.51	107.7	107.25	106.55	104.34	108.06	104.55	108.81	107.2	107.28	103.85	106.17	106.55	105.68	107.69	107.14	106.64	106.74	105.02	106.25	107.94	107.04	109.3	108.25	106.82
112.05	108.03	110.51	111.51	110.82	107.66	109.66	112.04	112.67	111.77	111.63	109.63	110.26	110.91	110.28	108.34	110.53	109.5	109.69	108.66	112.45	110.26	109.79	109.53	109.31	109.18	112.41	111.64	108.61	108.33	109.67	112.1	109.54	110.49	108.51	110.76	108.77	108.48	111.04	108.44	111.42	110.36	111.53	112.73	109.47	111.77	109.4	109.68	110.72	111.98
97.554	97.334	98.6	99.456	99.102	100.15	97.41	97.372	98.236	97.904	98.783	97.342	100.32	97.604	97.69	98.281	97.605	98.512	100.06	97.77	101.02	96.641	98.39	99.895	98.774	95.526	100.42	97.259	97.593	97.661	98.691	98.01	97.407	98.378	98.309	97.925	99.21	96.984	99.522	97.877	95.685	98.036	97.326	98.655	96.75	99.081	98.153	98.89	97.876	96.77
106.32	106.83	108.08	106.02	105.87	105.58	107.16	107.08	105.43	107.77	105.51	107.01	107.17	105.96	103.88	108.26	107.7	106.88	106.98	107.4	107.28	107.37	105.2	106.32	106.57	106.6	107.18	106.36	107.47	106.35	104.69	107.3	105.26	106.33	104.43	106.48	104.65	106.28	104.33	107.11	107.05	106.75	106.46	106.92	105.59	106.87	106.47	106.89	107.89	106.09
110.18	105.13	108.31	109.36	107.72	106.07	107.95	107.3	106.01	107.23	105.35	109.06	104.6	105.01	108.58	107.92	106.08	106.6	107.01	106.82	107.26	106.6	105.7	105.39	107.5	106.94	106.87	107.09	106.86	106.46	104.93	106.65	107.05	106.61	106.43	105.14	107.62	106.13	107.45	105.88	108.5	107.47	106.36	106.79	105.76	106.25	107.5	107.26	105.99	104.88
109.57	111.71	109.33	110.63	110.04	109.09	112.11	110.63	110.72	109.64	111.78	111.16	109.76	111.98	110.92	110.9	112.68	110.9	111.24	112.99	109.35	112.11	110.56	109.85	109.99	111.01	109.52	112.27	108.92	109.75	108.82	109.63	110.86	110.2	111.28	112.38	109.62	110.73	112.42	112.1	109.45	109.34	110.27	111.84	111.87	110.54	110.33	109.83	109.58	110.61
108.45	110.8	110.69	110.13	109.92	110.24	108.88	109.93	111.89	109.55	108.93	110.65	110.18	109.66	111.11	108.67	113.8	111.82	109.78	111.19	109.46	108.93	111.17	110.4	110.99	108.66	109.28	110.16	111.42	108.55	110.95	110.64	110	110.52	108.97	110.87	109.61	109.55	110.89	109.45	111.13	108.46	112.62	110.7	109.24	107.83	110.6	110.72	111.76	109.81
107.68	106.66	106.19	103.97	107.78	105.64	105.47	106.91	105.62	105.72	104.3	107.35	106.2	105.8	105.11	107.54	106.28	107.11	106.09	108.02	104.32	105.51	106.3	106.07	104.05	108.01	107.25	106.4	108.04	105.82	108.69	105.94	105.69	103.75	106.95	104.68	108.13	108.51	107.76	104.53	105.72	106.14	106.36	107.16	105.93	106.2	107.35	107.22	106.9	105.69
106.99	106.88	106.42	106.19	104.53	106.88	107.11	104.66	105.73	105.66	105.32	105.96	105.46	106.95	105.55	105.34	106.01	105.34	105.37	107.32	105.62	104.77	106.96	104.54	105.78	105.99	106.26	105.09	104.68	107.85	105.52	105.81	105.11	106.62	107.97	106.82	105.41	105.18	107.76	104.38	105.18	107.14	106.56	105.55	103.51	104.57	106.7	104.74	104.37	106.57
105.34	107.54	104.72	102.24	106.23	106.43	104.75	106.41	104.46	105.15	105.58	106.52	106.24	105.03	105.27	103.24	104.79	107.96	106.48	105.48	105.32	107.15	106.36	105.44	107.54	105.25	106.66	107.04	106.55	106.44	104.77	104.88	105.87	105.38	105.24	106.47	103.43	105.3	104.77	105.71	107.17	107.39	105.65	107.15	104.85	106.57	104.5	105.22	104.74	105.49
107.9	108.93	106.99	107.92	106.97	108.18	108.15	110.01	107.29	108.67	109.37	108.51	107.99	107.16	106.81	108.61	107.94	108.21	108.4	106.99	108.47	107.69	109.43	105.87	107.11	109.67	108.75	107.2	107.96	107.09	108.4	108.12	109.19	108.98	107.13	108.06	107.14	107.74	107.79	107.6	107.49	107.32	105.74	108.08	105.73	108.3	107.39	108.21	108.65	109.4
97.381	100.1	101.27	100.48	100.58	101.88	102.79	100.98	101.93	101.09	98.859	102.35	100.49	99.896	100.47	103.07	99.56	100.86	99.092	100.41	100.63	100.57	100.04	101.3	100.93	101.08	101.14	100.48	99.994	101.84	101.23	101.91	100.7	100.71	100.84	99.147	99.869	101.35	100.78	102.05	99.708	101.58	100.86	100.01	100.37	98.91	100.66	99.971	102.22	101.45
100.47	96.628	99.879	100.22	97.537	99.895	101.08	100.59	98.41	98.035	98.524	101.58	99.903	97.46	100.41	99.979	100.25	97.887	99.518	100.26	98.181	99.636	101.7	99.398	98.795	99.29	99.04	98.047	98.884	100.53	96.763	100.92	97.911	98.197	96.39	98.354	98.836	99.112	97.333	97.745	97.155	97.635	97.984	96.788	98.571	98.598	98.468	97.85	97.998	99.438
101.11	95.071	100.11	98.981	96.658	99.631	97.705	97.546	100.01	98.03	100.05	95.795	97.071	99.13	97.933	99.735	95.305	98.734	97.403	98.636	97.74	100.84	99.418	98.009	95.195	97.86	98.541	97.115	97.714	97.727	97.297	100.27	99.515	96.908	98.404	98.949	97.452	100.59	97.938	97.576	97.644	95.492	97.887	96.761	97.39	98.681	98.272	99.226	98.509	98.539
102.54	102.22	101.41	102.53	102.39	102.17	103.67	102.41	102.34	102.59	105.05	102.28	104.07	102.92	103.31	101.55	104.79	102.66	103.77	102.7	105.07	101.05	102.64	102.1	102.73	102.95	105.8	102.98	103.58	102.9	104.54	104.11	101.31	102.54	101.62	103.9	104.56	101.69	102.36	103.65	102.01	103.08	104.07	103.37	104.06	104.46	101.42	102.98	103.07	102.49
108.62	105.9	107.07	106.33	108.25	106.56	106.84	105.91	107.03	106.28	107.85	107.85	104.66	105.22	108.09	106.41	108.34	107.94	106.19	107.27	106.36	106.79	106.35	107.18	106.46	106.69	104.63	103.67	106.77	108.46	105.1	106.87	105.76	106.14	106.91	105.17	106.67	107.01	103.88	106.4	105.55	107.86	108.69	106.35	105.75	107.74	104.84	104.57	106.36	106.78
106.13	106.02	106.42	105.15	107.43	107.01	104.31	105.37	106.4	106.22	105.39	106.16	107.27	107.35	106.56	107.67	105.87	108.21	106.47	105.84	105.49	104.02	108.12	105.41	107.39	105.63	108.53	106.61	104.84	106.35	106	104.53	106.88	107.17	106.39	104.82	107.7	108.33	105.99	104.91	107.14	107.94	106.7	106.64	106.18	106.92	104.51	107.72	108.28	106.61
112.32	112.05	109.58	109.4	109.82	111.16	110.23	110.84	109.67	110	111.88	111.75	111.57	109.33	111.92	110.39	110.28	112.55	110.87	109.93	109.66	109.3	108.34	110.61	110.11	108.62	109.94	109.05	111.03	110.35	111.1	111.04	111.38	111.27	110.45	109.04	108.51	111.39	110.88	111.88	112.24	109.6	111.41	110.21	111.5	108.72	112.52	107.54	111.44	110.32
106.52	103.93	108.87	106.21	105.61	106.17	106.49	107.91	108.24	106.28	106.53	105.18	105.77	106.28	106.64	105.33	106.63	107.47	107.42	105.41	107.45	105.91	105.75	108.5	106.17	105.41	108.63	107.42	106.8	108.02	107.8	108.54	107.43	106.57	104.32	107.74	105.69	106.97	105.73	106.66	108.15	107.32	105.87	105.99	108.31	107.16	107.34	105.26	108.43	106.33
108.54	106.18	105.58	107.39	106.03	105.76	108.03	106.47	105.16	105.82	104.99	104.83	105.45	105.62	106.12	106.23	104.94	105.94	108.24	106	107.36	106.19	105.1	105.88	103.27	105.42	105.58	104.54	105.96	104.71	106.13	104.56	104.97	103.93	105.76	105.37	107.71	105.2	104.26	104.44	104.95	109.06	105	104.66	104.94	104.76	104.5	105.02	105.54	104.62
105.77	105.65	105.63	105.08	106.99	106.58	107.99	106.21	105.42	105.3	105.75	106.93	107.68	105.43	106.68	106.47	106.76	104.85	107.36	106.37	105.18	106.11	104.66	105.48	106.41	104.38	107.21	105.93	105	105.7	106.2	104.89	107.6	105.42	106.12	105.97	105.45	106.73	105.52	106.53	107.29	107.32	107	105.55	104.7	106.74	107.76	106.69	108.54	105.65
108.46	107.96	107.49	105.56	107.81	108.54	106.73	107.57	108.56	109.37	108.65	107.18	109.86	107.07	108.69	108.76	107.04	107.91	107.8	109.07	107.59	107.64	106.69	108.25	109.6	106.99	108.15	106.97	106.9	109.7	107.33	106.1	106.95	108.23	108.18	106.26	107.1	107.8	110.05	108.81	109.38	106.51	107.39	107.79	108.24	108.76	107.77	107.41	109.56	109.45
110.44	109.82	110.16	109.79	112.85	110.59	109.79	111.84	110.44	108.91	109.64	111.84	112.06	111.56	110.67	109.99	108.76	110.04	112.96	108.94	110.95	112.72	108.69	110.19	110.73	111.21	111.08	108.72	112.28	111.09	112.22	113.07	109.5	112.9	107.69	111.48	109.63	110.61	109.24	111.45	109.64	109.14	109.11	109.62	108.83	111.56	109.63	109.29	109.44	112.03
107.43	106.21	106.64	106.89	108.09	108.06	107.8	109.2	110.17	107.62	109.58	107.22	107.06	110.36	107.89	107.42	110.65	107.95	107.87	108.1	107.31	106.78	109.25	106.63	110.2	107.79	108.66	106.84	109.84	106.84	106.94	107.21	107.64	108.05	106.52	108.72	105.5	108.39	108.22	110.13	107.28	108.26	107.28	109.71	108	107.06	107.18	107.97	105.12	106.48
105.66	107.03	105.04	106.53	104.92	106.19	106.43	108.18	108.25	107.06	106.37	105.78	107.98	105.2	107.25	107.85	104.41	105.51	108.86	107.18	106.29	108.25	106.24	106.61	105.43	106.96	104.88	107.73	105.23	107	106.14	106.26	106.13	103.92	103.32	104.09	105.42	106.86	105.61	106.55	107.09	108.97	106.58	108.03	105.73	107.99	105.03	106.62	106.49	107.17
107.43	107.92	105.82	109.11	107.67	108.63	107.72	108.28	110.48	107.42	107.05	108.36	106.03	108.4	106.41	108.81	108.68	106.3	105.13	109.13	110.34	108.13	108.5	107.06	109.75	106.73	110.19	108.14	107.74	109.92	108.8	109.97	106.36	107.71	108.36	109.02	107.18	106.55	108.65	107.19	110.21	109.38	107.52	107.85	105.98	108.31	109.19	109.7	108.82	109.78
104.8	104.59	105.58	105.89	105.34	106.04	108.7	106.53	106.44	108.57	106.87	106.29	106.91	105.37	105.38	106.67	105.42	106.12	105.31	104.31	105.52	106.99	106.05	103.14	105.35	105.4	104.46	107.07	106.01	106.56	108.96	107.22	108.63	106.22	105.02	107.38	107.18	106.74	106.32	105.85	105.81	106.15	106.88	107.53	107.32	108.07	110.68	107.86	107.29	104.56
96.747	98.591	99.038	98.531	97.699	97.924	98.949	97.019	100.27	97.921	100.77	100.97	97.471	98.865	98.151	99.075	99.187	101.48	100.7	98.558	97.964	99.287	99.414	98.02	99.829	98.365	98.576	99.539	97.992	97.186	99.889	95.855	100.16	96.432	97.816	98.07	97.75	101.92	97.853	99.367	99.05	97.665	99.81	99.763	98.97	98.635	97.172	97.741	99.308	98.323
97.393	95.118	97.439	98.003	98.592	100.07	97.759	97.899	97.16	97.315	98.299	99.263	99.024	96.016	99.517	99.275	97.754	96.949	94.383	96.885	97.405	99.356	99.03	97.331	97.32	100.51	100.04	98.142	97.062	97.676	97.635	99.325	98.089	99.271	96.529	100.73	98.78	96.971	97.316	98.367	99.474	98.68	98.777	98.34	98.184	99.93	96.107	98.625	97.593	99.5
107.37	108.58	110.58	108.39	107.43	108.05	105.5	106.23	108.41	107.06	107.83	108.03	108.19	108.36	109.42	106.49	107.44	106.46	109.21	107.84	108.65	107.03	108.68	106.78	110.04	106.39	108.01	109.13	104.65	108.56	107.49	108.23	106.76	106.53	107.74	108.01	108.3	108.18	105.94	109.5	107.16	108.16	107.74	106.41	108.28	108.17	107.88	106.99	109.29	107.97
105.07	105.63	106.83	107.8	105.11	107.57	105.21	104.65	106.98	103.01	106.19	104.58	106	105.15	105.33	105.79	107.58	107.79	105.26	105.73	106.44	107.36	107.49	107.68	105.13	107.78	107.07	106.91	108.51	106.16	106.12	104.09	106.56	105.1	106.2	104.87	102.92	106.36	106.28	106.29	102.49	106.99	105.14	106.59	105.03	107.53	106.84	104.7	105.8	104.84
106.25	104	106.16	103.32	108.56	105.42	104.33	106.86	103.53	105.14	104.46	106.42	104.87	104.01	106.15	106.38	105.2	103.95	106.95	105.13	105.48	106.58	107	105.48	105.51	106.39	105.23	106.96	107.7	105.61	105.72	104.88	108.94	105.18	106.25	103.07	105.82	104.35	105.03	105.15	106.41	105.88	105.45	103.49	105.29	105.2	105.87	105.32	106.48	105.94
107.07	102.8	106.81	105.35	105.57	104.35	103.76	105.96	107.29	104.51	105.87	106.33	105.83	105.61	105.25	106.5	104.62	106.37	106.54	105.63	105.89	108.51	104.6	104.53	105.78	105.78	105.58	105.74	105.44	105.26	108.54	107.11	105.2	104.84	106.44	105.78	107.67	105.62	104.39	104.68	106.17	105.42	105.66	105.43	107.5	106	105.52	103.05	105.67	104.05
104.87	106.52	107.12	106.76	104.98	106.4	106.31	107.67	104.34	105.68	106.89	108.58	103.98	105.15	105.72	105.87	105.02	106.44	105.57	105.93	103.71	105.05	107.4	106.44	108.22	105.67	106.77	107.43	107.43	105.4	106.56	106.01	105.2	106.83	106.07	106.24	104.79	105.97	106.44	103.17	106.38	107.11	107.94	106.18	106	106.67	107.67	106.15	106.07	108.12
106.45	105.03	105.75	105.98	106.81	108.19	107.38	108.05	105.02	106.14	105.67	107.1	106.32	107.52	106.62	106.54	106.59	106.09	106.19	104.84	104.3	105.04	107.16	106.37	104.87	105.15	108.16	106.95	106.38	107.79	106.59	106.93	106.33	107.82	104.98	106.29	106	105.46	106.06	106.37	108.49	106.73	106.97	107.98	107.33	105.79	106.46	105.48	106.43	106.15
110.11	110.26	110.06	113.17	110.03	108.71	111.42	110.19	109.41	108.53	111.56	109.06	113.1	110.52	111.45	111.4	110.85	109.38	112.52	109.66	111.35	110.31	109.92	110.27	112.94	111.28	110.41	107.67	109.57	111.85	108.99	109.36	109.67	109.5	108.85	109.85	109.24	110.64	111.19	110.6	110.13	111.23	110.17	109.83	112.57	111.58	110.28	110.79	109.97	110.05
105.65	107.05	105.5	107.79	107.89	105	105.98	105.34	106.36	106.76	105.87	106.85	104.61	106.18	106.05	106.26	107.59	107.06	107.61	106.25	107.69	108.83	108.32	104.5	105.02	106.19	104.9	107.33	106.33	106.05	105.31	108.36	106.68	104.06	107.14	104.6	108.24	105.65	106.97	107.35	104.94	106.75	106.95	107.51	107.01	107.47	106.13	105.42	107.03	107.92
108.76	108.27	108.05	108.64	107.12	110.06	107.71	108.98	109.26	110.04	108.41	109.19	107.9	108.83	110.63	107.72	106.95	108.81	111.04	108.35	112.4	109.5	108	106.32	108.85	110.83	108.42	106.18	109.55	110.06	109.8	107.09	107.79	108.52	109.88	109.81	108.31	107.22	107.86	109.97	108	107.43	108.82	108	110.56	108.08	107.63	108.64	107.27	105.97
106.06	110.49	108.51	109.88	107.95	111.2	109.36	107.91	107.74	108.33	109.68	108.23	108.46	108.14	108	110.1	105.47	108.46	106.4	107.25	110.12	109.46	108.86	106.4	107.8	106.34	109.99	108.24	108.55	109.61	106.34	109.52	109.71	109.32	108.38	107.38	108.08	107.12	108.39	107.41	107.7	110.51	109.96	109.05	107.55	108.58	107.52	109.01	108.31	108.82
107.08	105.96	109	107.05	107.25	107.03	107.75	112.49	109.06	107.13	108.99	108.77	107.39	109.3	108.68	108.39	106.92	107.61	109.8	107.13	107.42	108.9	107.49	106.68	107.59	108.91	108.95	107.37	106.71	107.94	109.63	108.03	107.77	106.38	110.16	106.07	106.51	108.57	108.44	108.56	109.28	108.14	105.88	109.97	108.08	108.66	106.75	107.48	108.8	109.94
105.58	104.2	105.54	104.9	106.19	105.63	107.47	105.16	104.63	107.27	107.36	104.93	105.52	107.17	105.95	105.08	106.98	104.01	107.27	105.26	105.2	106.23	106.62	105.34	104.96	106.14	104.74	106.14	106.26	107.24	108.22	104.82	106.06	106.28	105.63	104.9	104.22	105.03	105.02	106.23	105.09	105.71	104.99	105.21	104.96	107.34	107.66	105.6	107.2	107.6
105.09	105.66	107.64	106.84	105.28	103.86	106.43	105.92	106.18	109.03	106.16	108.66	107.34	104.81	107.7	106.31	107.88	107.66	105.78	107.52	107.47	106.77	107.07	108.41	104.74	107.09	107.32	105.69	103.98	106.33	107.84	106.37	108.98	106.28	106.48	109.32	107.1	107.37	106.97	105.3	106.5	105.14	106.47	106.33	105.69	106.77	104.95	105.85	106.47	107.35
109.46	107.12	106.71	106.21	107.75	108.14	110.1	105.22	105.61	108.44	106.98	106.3	108.36	106.83	105.5	106.66	107.66	106.23	106.32	106.81	106.01	107.56	107.79	106.3	106.91	107.33	105.57	106.3	104.08	106.8	104.6	106.69	106.86	106.88	104.69	107.82	107.19	107.89	106.09	105.75	107.33	105.56	106.63	106.01	106.7	105.45	104.05	104.92	108.37	107.22
107.79	108.22	107.69	107.33	108.6	109.07	107.48	108.82	107.17	109.13	107.98	108.23	108.79	108.57	108.85	106.22	106.74	108.23	108.53	106.39	109.82	107.28	107.39	107.36	107.81	109.54	108.33	106.54	107.52	109.12	109.08	108.67	107.23	105.74	107.33	107.33	106.56	107.88	107.09	108.85	107.42	108.83	107.01	107.15	108.62	106.8	110.01	108.55	107.51	107.92
97.359	97.489	98.055	99.198	98.725	99.112	99.448	98.804	96.803	96.558	98.614	96.414	97.597	98.939	98.851	97.658	98.055	97.388	96.74	98.916	99.91	94.609	96.147	98.347	97.634	99.015	97.501	96.207	97.41	99.25	99.815	98.233	98.094	99.305	97.384	95.572	97.176	96.527	96.903	100.61	96.401	96.879	97.827	97.621	98.755	98.684	97.591	97.071	96.498	94.662
110.04	107.39	108.79	109.6	108.75	106.84	106.49	108.65	108.44	108.79	110.26	109.13	109.31	107.2	107.72	109.95	107.69	108.25	108.34	108.55	107.54	109.47	110.38	108.19	109.19	107.75	108.13	109.53	109.27	107.27	108.57	108.25	110.42	109.32	107.33	110.14	110.81	106.81	106.38	108.23	109.97	109.91	109.08	108.93	105.87	107.43	109.69	107.82	108.45	108.07
106.86	108.02	105.95	107.92	107.12	104.99	105.82	105.66	104.23	106.67	107.44	106.3	105.4	108.27	105.61	107.13	108.13	106.36	105.84	105.39	107.53	104.95	106.9	105.57	107.03	106.85	107.23	106.08	107.16	107.48	105.47	106.1	104.45	106.51	104.96	105.26	106.18	107.32	106.33	109.21	109.77	107.23	106.43	108.34	103.37	106.32	108.47	108.59	106.66	106.09
107.01	106.04	107.67	106.41	108.1	105.61	105.43	107.22	107.73	108.67	106.81	104.42	106.89	105.2	105.76	106.83	106.77	107.4	106.8	107.2	106.02	104.93	106.63	105.72	106.25	105.78	106.44	105.21	106.62	106.02	107.47	104.2	106.03	107.35	106.31	107.69	107	106.46	107.39	105.66	107	107.32	106.64	108.25	104.1	108.36	106.34	106.24	105.97	108.14
107.99	109.5	108.98	108.86	106.47	107.93	109.77	108.92	108.09	108.96	109.18	107.46	107.16	106.83	109.39	105.43	109.14	108.86	105.95	109.52	109.29	106.79	110.13	109.05	107.03	108.86	109.49	108.6	105.77	107.61	108.88	106.45	109.27	107.01	107.36	108.93	105.69	106.98	109.08	108.11	106.69	107.4	110.35	107.28	108.63	108.51	109.26	108.24	109.25	110.03
107.69	108.37	106.09	106.74	107.64	108.79	110.65	106.55	105.34	106.57	110.58	108.27	107.3	108.09	106.6	108.12	106.52	109.49	106.22	107.12	109.01	105.87	108.78	109.79	110.71	109.26	105.49	109.61	108.53	107.58	108.02	109.94	108.85	108.9	106.52	106.89	108.62	110.36	107.75	106.67	109.03	108.65	107.44	107.59	107.34	108.18	107.96	106.95	110.41	108.13
105.4	105.06	107.62	108.68	105.56	106.89	108.4	107.41	107.37	105.55	104.57	106.17	106.48	107.91	106.79	107.31	105.61	106.67	106.48	105.98	106.29	107.23	105.22	107.97	108.82	103.84	105.41	107.42	106.76	103.83	106.37	107.57	105.47	104.29	105.77	105.79	106.08	106.98	109.07	105.18	104.8	107.96	105.6	105.43	107.29	107.2	107.12	107.36	106.77	105.41
108.61	105.85	106.56	106.32	105.5	106.3	106.6	104.86	107.29	108.61	105.78	108.98	106.09	105.9	106.45	106.02	108.63	106.05	105.22	105.37	106.08	106.81	107.33	106.58	105.92	105.53	107.06	107.07	106.18	107.58	106.13	107.26	106.39	105.6	105.67	106.3	105.52	104.7	108.09	103.76	106.79	105.47	106.82	104.21	103.53	104.33	104.82	106.17	107.04	107.08
99.587	101.51	100.6	100.45	100.72	100.81	99.093	100.11	101.18	99.753	99.307	100.11	99.319	99.961	100.35	100.6	99.873	100.91	99.484	101.37	101.38	101.86	100.95	99.577	100.45	102.12	98.115	100.47	102.32	99.173	99.968	100.85	101.72	101.82	101.2	100.65	100.83	101.68	99.829	97.95	100.03	97.987	101.92	99.246	99.707	100.77	98.816	101.07	99.962	100.87
105.78	106.62	106.24	105.84	107.92	106.39	106.75	106.78	104.98	106.71	104.77	107.05	106.5	105.73	107.48	107.52	107.59	107.79	107.18	106.93	107.25	105.1	107.16	106.17	107.93	104.73	106.12	106	106.07	105.53	106.39	105.22	105.79	105.94	104.97	105.49	104.92	104.59	106.68	106.16	105.89	108.09	101.94	108.2	105.16	107.01	106.34	108.67	105.23	106.75
111.15	110.94	109.1	109.43	109.36	107.42	110.29	109.63	108.92	110.31	110.38	109.76	109.91	111.38	111.5	109.81	112.4	110.2	109.89	108.71	111.64	110.77	109.84	111.49	110.83	109.32	109.94	109.9	111.06	111.46	109.16	111.23	111.36	111.38	107.81	110.73	108.91	109.68	110.58	109.42	107.67	110.94	109.36	108.74	109.05	109.77	109.75	110.57	109.57	110.31
105.53	106.09	105.97	104.76	105.8	106.7	104.98	103.82	105.29	105.89	107.71	107.33	105.17	106.91	105.28	105.86	103.83	104.91	106.41	107.5	105.63	105.19	103.14	106.77	103.37	104.12	106.12	105.15	105.15	105	104.97	105.7	105.3	105.16	106.79	106.42	104.64	108.75	106.46	106.24	105.54	105.81	104.8	105.06	109.24	105.81	104.88	105.68	104.32	108.32
106.46	105.75	102.1	106.39	104.35	105.53	106.06	107.74	105.49	104.93	105.77	104.65	106.89	106.66	104.89	108.35	105.98	104.93	106.54	103.32	106.38	104.57	106	106.9	104.47	104.57	106.83	104.15	107.82	104.54	107.05	104.65	105.18	103.12	105.54	106.07	106.31	105.36	105.51	106.11	104.11	109.58	105.87	105.12	105.15	107.17	107.61	106.9	106.87	107.04
109.83	108.67	107.11	107.24	107.39	107.38	107.52	107.83	109.2	108.58	107.26	109.67	109.08	108.92	107.16	106.99	107.65	107.55	107.83	108.94	107.86	106.89	107.18	108.4	109.47	107.4	107.64	108.14	106.91	107.65	106.54	108.18	106.31	108.5	109.03	106.72	107.58	106.72	109.35	110.98	109.94	108.41	109.8	107.67	108.41	107.53	108.28	107.64	109.04	108.08
104.25	106.02	106.1	104.44	105.78	106.17	106.21	107.95	106.45	105.82	107.18	106.81	105.27	104.85	106.17	105.34	104.43	105.68	106.13	105.8	107.17	104.31	107.16	108.35	103.83	107.3	106.88	106.44	104.3	106.29	107.55	104.01	104.66	107.43	105.26	105.52	106.72	106.49	105.86	105.62	105.09	106.02	104.12	107.5	108.69	106.08	106.63	105.14	105.98	105.27
109.05	107.26	107.51	108.61	108.81	106.44	108.24	108.41	107.05	107.15	109.35	109.45	110.67	108.26	108.86	106.17	106.8	108.16	108.13	109.77	108.15	106.93	110.12	108.94	107.35	107.07	107.82	107.24	110.58	108.69	108.84	108.91	108.42	110.55	110.12	108.4	111.21	108.68	109.52	109.07	110.17	107.78	107.29	111.18	108.74	108.16	108.05	106.69	108.22	109.72
108.48	109.39	107.19	108.99	108.81	108.57	107.84	109.72	109.97	106.44	106.93	108.14	109.08	108.33	108.84	107.97	109.3	109.92	108.02	108.48	108.9	108.09	108.85	108.26	104.99	108.81	108.8	108.6	106.76	107.33	109.3	110.04	109.19	107.09	109.34	108.1	108.95	106.61	109.58	108.57	110.32	108.89	109.49	107.79	107.38	109.59	109.44	107.06	108.6	107.82
106.85	105.14	105.19	104.07	104.98	105.71	103.14	104.83	104.07	106.55	105.56	107.94	105.78	106.22	105.16	105.02	105.66	105.97	105.84	104.82	103.19	104.55	104.34	105.33	106.51	106.85	107.76	106.11	105.73	103.95	104.92	106.83	106.24	104.27	106.63	108.58	107.03	104.11	106.27	104.98	105.66	104.61	105.19	105.94	107.22	104.95	104.18	104.36	106.56	104.58
108.63	106.46	103.83	105.68	108.65	106.24	106.51	105.27	106.33	107.3	105.9	108.3	105.85	105.69	107.06	106.18	107.96	105.7	106.33	107.24	104.34	104.09	108.27	105.94	106.73	105.16	104.26	106.11	105.39	106.7	107.54	105.66	106.96	107.5	105.78	105.9	105.62	105.64	106.92	104.91	105.66	106.64	106.26	106.61	104.32	104.43	106.43	106.18	107.13	106.66
107.06	108.62	108.46	105.59	108.69	108.56	109.56	108.52	109.84	107.94	107.77	109.63	106.27	106.9	107.66	106.87	108.82	107.41	108.27	108.69	109.81	108.4	107.32	107.37	109.02	107.42	108.69	107.54	106.63	106.91	107.18	108.25	109.94	107.52	109.97	108.82	111.42	107.44	108.35	109.22	108.77	108.4	110.25	108.01	108.62	108.76	108.37	108.59	108.08	110.01
107.34	107.59	107.86	109.77	107.5	106.69	108.31	109.32	107.55	107.56	108.56	105.59	106.65	107.88	105.89	108.54	106.75	108.43	108.42	108.19	108.63	106.88	107.14	108.18	107	106.95	108.85	108.56	107.84	108.24	106.03	107.42	107.88	108.15	109.2	108.87	106.24	107.56	110.14	107.75	107.26	109.29	107.39	107.59	108.19	108.23	106.64	108.58	106.72	107.8
105.95	103.63	103.72	105.26	104.8	106.2	105.82	105.07	104.54	106.62	104.31	106.11	106.76	105.07	102.73	104.29	105.02	107.93	107.71	106.54	106.04	107.53	107.5	105.38	106.48	105.55	107.54	104.36	105.59	107.42	105.94	108.74	104.91	106.15	105.8	107.79	103.82	103.86	104.77	106.47	104.93	106.41	105.86	108.3	104.72	107.55	106.41	106.66	106.69	105.73
104.98	104.41	105.06	105.39	105.19	104.62	105.16	103.56	106.01	104.51	105.48	105.05	104.22	102.24	104.47	102.15	105.22	105.22	106.75	104.41	104.89	106.27	105.39	106.34	104.71	108.41	104.58	105.65	107.7	106.31	104.05	105.2	104.97	107.57	106.68	105	105.65	106.37	106.95	105.03	106.51	107.27	106.72	104.28	107.04	106.62	105.3	105.86	105.38	105.73
108.02	106.9	107.78	109.36	106.84	107.31	106.37	108.97	108.24	107.48	108.84	107.77	107.33	108.18	108.28	107.63	105.86	106.65	108.52	109.08	107.88	111.38	107.61	107.42	108.32	108.16	108.42	108.11	107.72	107.68	106.81	106.21	106.62	107.14	106.36	106.76	107.44	107.52	107.24	110.03	107.46	106.28	105.77	107.29	108.08	107.95	107.21	107.16	107.57	109.56
106.43	105.06	104.81	105.32	104.87	106.2	103.6	104.48	105.15	106.78	105.28	106	105.09	107.29	104.2	104.2	105.04	107.54	104.73	105.09	107.04	104.19	107.82	105.07	105.24	104.61	106.92	104.99	103.84	104.07	107.56	107.21	107.91	107.52	108.56	104.91	103.92	105.81	106.41	106.26	104.79	106.12	103.92	104.73	106.19	104	104.3	106.65	106.31	106.93
104.6	105.81	109.02	104.45	108.4	106.08	105.85	106.48	106.25	104.87	108.83	105.83	105.74	105.12	105.29	105.88	104.7	107.85	107.54	108.84	105.74	105.48	107.02	108.46	105.51	107.53	105.77	106.52	105.44	108.07	105.76	105.84	106.21	109.09	105.28	106.47	106.91	106.92	107	107.49	109.19	105.54	106.34	107.6	105.85	107.26	107.48	105.43	106.55	107.52
105.64	105.58	106.7	105.47	105.85	107	106.91	106.35	105.82	105.96	105.42	106.09	107.25	104.31	104.03	105.56	106.38	103.48	105.75	106.43	105.09	105.13	104.97	107.35	105.56	107.81	106.54	107.35	105.9	103.87	105.03	104.18	108.45	105.24	105.02	103.68	107.03	105.82	106.29	105.2	103.63	105.91	105.78	105.44	104.22	104.17	103.74	105.05	107.47	103.88
99.977	101.59	100.79	100.27	100.27	102.94	99.882	99.883	100.83	102.68	101.46	101.74	102.87	99.854	100.83	100.69	102.18	100.42	102.75	102.03	101.16	101.45	99.831	101.39	102.22	98.787	101.8	98.027	98.071	99.849	101.14	102.32	101.16	99.164	101.32	102.56	100.43	102.33	98.702	100.26	101.77	102.1	101.42	102.46	101.21	99.804	99.208	102.75	97.865	100.99
105.97	106.59	106.7	105.53	105.93	103.65	106.33	106.19	105.81	105.99	105.12	107.44	105.18	103.99	107.49	106.32	106.54	105.99	106.24	106.06	106.86	103.51	105.55	107.4	104.52	108.52	106.41	105.07	105.56	104.69	103.71	105.89	104.8	104.74	105.77	104.57	105.15	104.99	106.35	104.92	104.34	105.45	106.08	106.21	107.84	107.38	105.89	107.91	107.16	105.48
104.07	104.23	106.18	106.49	103.57	107.11	105.94	107	105.81	104.77	106.57	104.03	105.36	103.68	105.9	104.49	104.99	106.77	103.41	105.78	105	106.87	102.13	106.33	103.2	105.11	105	104.05	105.21	106.58	104.89	102.97	103.46	106.23	106.79	104.87	104.76	105.58	105.82	105.76	105.92	106.38	106.44	105.27	101.9	107.18	105.01	107.06	106.36	102.89
107.08	108.67	108.29	107.47	106.85	107.22	108.28	108.4	108.01	106.57	107.39	109.4	107.95	106.42	107.34	107.35	105.41	107.62	109.67	109.4	108.42	109.14	108.07	109.56	110.15	106.18	108.28	106.4	109.37	109.14	109.99	107.9	109.42	108.45	107.48	109.58	109.06	108.45	109.33	106.36	108.88	108.82	106.9	106.63	108.29	107.63	107.03	109.74	105.69	106.08
110.45	110.5	110.15	108.08	110.52	109.26	109.51	109.37	108.8	111.85	110.52	109.74	110.14	109.24	108.53	111.91	108.56	109.53	111.38	111.92	109.02	109.85	112.22	108.07	112.18	109.04	110.27	110.4	110.7	109.63	111.73	110.09	108.89	109.29	109.9	109.11	110.12	110.58	110.22	108.76	111.96	111.03	107.18	111.92	109.76	109.63	109.38	111.44	111.28	110.21
106.89	107.02	106.53	105.98	102.51	108.28	106.98	106.5	106.57	107.72	106.2	103.89	107.04	104.84	104.65	106.72	106.47	104.95	107.5	107.51	106.3	104.44	107.55	105.96	105.68	106.68	106.75	109.08	104.79	109.48	108.09	106.76	105.3	104.77	106.83	104.54	106.76	106.6	107.36	107.05	106.85	106.1	106.07	107.58	105.89	106.86	106.27	105.27	105.67	105.7
109.07	108.23	109.84	108.86	109.72	108.15	109.56	108.11	110.23	107.89	109.42	110.24	107.48	108.85	110.54	108.93	107.49	109.35	106.53	108.51	110.77	111.39	107.95	108.44	107.92	110.42	108.12	108.71	107.55	106.89	109.16	111.11	109.34	106.73	108.26	108.75	107.99	106.79	109.53	108.25	107.6	109.88	107.86	108.69	109.08	109.66	107.24	108.63	108.46	110.44
105.95	106.08	105.16	107.14	107.25	105.17	105.86	105.51	105.57	104.44	105.32	103.26	106.25	105.53	105.87	105.85	105.44	107	105.45	104.19	105.97	104.62	105.43	104.73	107.29	107.03	105.83	104.58	105.87	107.05	104.33	103.61	104.18	107.35	104.47	105.13	104.18	107.07	106.58	105.79	103.26	104.91	105.05	105.22	105.85	105.79	105.96	105.51	106.64	107.03
98.798	97.944	98.38	96.905	97.708	97.873	96.846	97.274	99.234	97.069	97.772	101.33	97.096	100.74	96.092	97.446	97.257	98.507	96.027	96.703	98.639	98.085	98.092	97.982	98.357	99.903	99.647	99.686	98.94	97.352	96.46	97.336	98.388	101.42	98.705	97.597	98.403	99.425	99.623	96.757	98.548	99.285	98.844	98.359	95.396	96.614	98.756	98.595	97.857	98.588
101.16	101.43	100.87	100.44	99.988	103.33	99.117	100.32	99.247	100.21	100.96	97.808	100.81	100.45	101.15	100.23	98.051	99.973	100.76	100	99.547	100.35	101.68	100.19	102.68	99.787	100.97	100.77	100.93	101.78	101.33	102.65	100.96	98.972	101.07	100	99.02	99.833	98.81	101.79	101.47	101.89	101.23	98.787	99.937	101.73	103.54	98.363	99.757	100.93
107.18	105.91	105.93	105.05	104.38	107.33	103.73	107.68	105.26	107.71	104.24	105.03	107.06	105.66	107.61	108.53	106.88	104.57	107.07	103.72	104.93	106.31	106.08	106.13	104.16	104.76	105.57	106.6	105.96	104.21	105.27	106.36	107.83	104.76	103.31	105.9	105.44	106.37	105.27	104.52	106.61	106.56	107.07	106.43	107.39	106.33	106.74	105.24	105.74	103.46
106.43	105.32	105.97	105.67	106.07	106.2	106.33	105.95	106.04	105.68	104.41	106.91	106.59	106.09	104.56	105.49	105.91	105.3	107.62	105.71	105.64	105.23	105.11	104.47	107.96	103.85	103.43	106.65	104.44	106.96	105.45	106.04	108.64	104.81	105.28	103.68	105.88	104.09	105.65	106.77	107.03	105.38	102.29	107.7	103.78	105.06	104.94	105.11	104.57	108.17
108.55	106.11	107.84	105.8	107.26	108.85	109	106.65	107.51	107.06	106.75	108.18	108.7	107.29	107.44	105.14	106.42	106.09	107.88	107.98	107.65	104.95	108.37	106.69	105.66	107.99	106.94	108.53	107.49	109.75	109.18	107.14	109.63	107.88	105.91	107.39	107.89	106.71	109.72	108.87	110.28	109.45	106.66	106.68	108.77	108.77	110.05	107.12	108.67	106.8
104.5	106.21	106.62	105.24	106.05	106.76	106.77	103.24	107.55	105.06	105.5	103.43	105.84	106.16	105.65	107.11	106.95	105.29	105.58	106.95	104.96	104.44	102.16	106.41	105.01	106.3	105.34	104.56	107.4	105.44	103.25	106.85	103.85	106.56	104.92	106.44	103.64	104.62	104.9	102.7	104.85	104.51	106.15	104.58	104.75	105.01	105.07	105.66	103.79	104.93
107.08	106.6	107.19	105.38	105.67	104.84	106.02	105.09	106.96	108.09	105.86	105.1	107.45	106.34	108.63	106.09	106.54	106.49	105.73	107.29	109.06	106.85	106.84	104.65	108.25	105.44	107.22	106.4	106.44	104.36	105.95	106.88	106.2	105.04	107.54	106.22	105.93	105.94	105.57	104.92	107.29	106.43	106.26	106.4	106.6	107.38	106.03	106.49	106.6	107.91
105.31	107.93	106.65	107.88	106.42	107.14	104.94	106.24	107.51	107.58	108.48	106.92	107	105.04	105.73	107.78	106.83	109.19	106.53	105.32	104.86	108.7	107.38	105.16	108.68	106	105.63	107.34	106.08	107.77	105.64	104.72	106.86	107.72	109.59	106.37	105.82	104.87	107.24	105.01	104.97	106.03	107.27	105.16	106.45	106.6	107.72	103.58	106.63	107.19
108.04	107.05	105.32	106.17	106.46	107.29	105.03	105.62	104.87	105.66	106.19	105.93	107.66	107.07	106.99	106.76	105.76	105.57	105.42	104.15	107.83	107.02	106.59	106.8	105.76	107.26	105.4	106.27	109.8	105.56	107.04	107.87	105.82	105.83	106.36	108.71	105.45	106.5	106.77	105.13	105.45	105.88	105.24	106.47	105.86	107.97	108.3	105.8	106.25	105.32
99.91	98.693	98.417	97.996	97.512	99.391	100.77	99.479	98.227	98.821	97.883	99.622	97.278	98.036	98.985	99.531	98.277	99.543	99.839	98.835	98.066	98.904	97.907	97.538	100.73	100.47	97.705	97.357	100.29	97.479	98.037	98.762	99.393	100.06	99.589	97.192	97.763	97.563	100.37	99.045	100.69	98.513	97.969	98.867	100.53	98.526	99.234	98.053	98.554	98.853
108.58	107.17	108.37	107.6	106.66	109.73	106.25	109.87	109.86	108.89	110.58	109.68	109.04	107.95	107.51	110.2	108.18	106.74	108.44	106.79	107.29	109.34	108.72	108.85	110.35	109.39	108.05	106.72	109.11	108.21	109.03	109.07	108.46	107.26	109.97	109.25	108.23	107.45	106.58	106.89	109.9	109.49	108.34	107.05	107.83	105.18	108.51	107.2	107.41	110.05
105.68	105.68	103.55	108.33	105.2	105.21	105.09	106.31	107.25	104.19	105.88	104.44	104.94	104.72	105.36	103.23	105.77	104.66	101.99	106	105.07	105.08	105.42	105.79	106.11	108.17	103.33	104.22	105.48	105	107.53	104.38	104.49	105.2	107.66	104.87	105.09	103.88	106.39	106.43	106.52	106.39	107.26	106.81	105.68	103.48	106.47	105.22	104.52	106.82
97.027	98.6	98.073	97.73	98.035	98.094	98.724	97.668	99.562	96.72	97.507	98.612	98.663	98.84	97.748	96.734	97.055	99.721	97.397	98.886	97.364	97.447	96.512	98.577	97.223	100.35	98.085	96.684	99.233	97.84	97.348	99.424	96.686	97.517	98.488	96.727	99.155	97.815	98.586	99.902	98.505	97.478	96.708	98.551	97.635	99.21	98.247	98.399	100.12	96.163
113.53	110.24	111.29	111.3	110.81	109.16	108.81	110.39	111.07	109.21	107.9	111.52	110.19	110	110.85	112.6	111.39	111.46	109.84	112.42	108.65	108.5	110.36	108.34	108.21	109.6	111.44	109.54	110.44	110.29	110.33	109.44	112.34	109.64	109.88	110.32	109.93	112.17	109.33	111.07	109.2	109.33	110.02	111.36	111.21	109.93	109.97	111.44	109.29	110.62
101.91	101.15	101.75	99.959	102.57	101.59	101.56	101.38	99.503	99.961	101.68	102.51	100.96	100.3	99.776	96.931	101.09	100.88	102.46	103.06	100.49	102.19	99.006	99.321	101.94	103.17	101.72	100.51	101.28	101.16	102.09	101.09	99.539	101.92	103.02	101.85	98.233	101.63	101.58	102.57	101.52	99.047	99.737	100.78	99.346	99.814	100.54	100.25	101.85	103.8
99.225	96.904	97.533	99.367	97.247	98.336	97.005	97.642	98.536	97.623	98.665	97.82	99.799	96.609	97.932	96.332	98.864	99.181	98.688	97.559	96.506	99.404	96.781	98.894	95.472	96.153	98.516	100.88	98.787	97.261	97.867	96.093	100.91	99.807	95.678	96.733	96.667	98.369	97.177	97.106	99.644	98.641	97.587	95.033	98.053	96.505	97.342	98.571	98.007	98.326
100.11	101.85	99.785	101.01	101.74	99.042	99.897	101.26	101.58	100.76	99.301	102.36	101.02	101.35	99.432	101.43	99.829	100.46	99.414	100.27	99.148	100.22	98.691	100.76	101.15	98.506	98.772	100.49	98.902	98.083	100.01	99.818	98.813	100.69	100.66	99.523	98.52	102.63	102.04	102.52	101.54	100.76	101.9	100.86	100.12	99.745	100.46	100.27	99.938	102.77
100.25	102.59	99.964	99.816	101.94	101.94	102.06	101.07	100.03	102.17	99.455	102.31	99.1	100.27	102.15	101.28	100.95	101.77	100.44	102.12	101.44	99.191	101.53	101.66	99.454	102.45	99.783	100.88	101.45	101.95	100.44	101.25	101.48	99.281	101.32	99.47	99.851	103.37	101.59	100.37	99.184	99.373	98.581	100.04	100.45	101.77	100.12	101.06	100.99	100.89
98.757	98.546	99.123	97.101	100.09	99.412	98.707	100	98.871	97.172	98.702	95.285	97.35	98.831	97.256	96.632	96.067	98.072	98.202	99.556	96.666	96.526	96.957	100.25	97.887	96.784	97.557	98.318	98.623	98.887	98.092	97.226	95.743	96.131	99.132	98.46	97.257	96.641	98.381	97.076	95.916	98.001	98.851	97.4	96.583	99.294	98.635	98.226	97.885	98.114
106.64	104.29	105.92	104.45	105.12	105.2	106.47	103.53	106.18	105.33	103.56	107.43	104.3	108.19	105.48	104.4	105.6	107.48	106.57	104.82	104.51	107.08	106.81	105.5	103.93	106.56	104.27	105.54	108.03	106.22	106.95	107.47	104.92	105.62	106.8	105.59	107.21	105.05	106.06	106.35	105.55	106.22	106.2	104.16	105.66	106.66	105.87	105.63	105.27	106.98
107.84	107.59	108.68	104.08	105.93	105.97	104.53	106.57	105.46	106.22	107.19	106.01	107.59	107.49	104.67	107.89	105.98	106.6	108.94	105.45	105.99	105.63	105.58	106.67	106.12	105.1	105.02	105.73	106.31	104.94	107.47	106.86	106.97	106.3	105.67	107.59	106.68	106.36	106.43	106.01	104.26	104.42	107.31	106.15	107.92	108.39	108.41	106.99	106.8	105.22
98.673	97.958	98.849	99.494	98.952	98.24	98.608	97.729	98.131	99.304	97.817	97.332	98.655	99.233	98.881	95.575	100.05	99.888	97.903	98.335	98.4	96.027	95.573	98.454	98.376	99.035	98.562	100.7	97.041	97.585	98.793	100.82	97.209	98.41	96.96	100.03	98.847	99.587	96.763	99.177	98.631	98.203	99.419	98.673	97.414	96.878	100.62	98.962	98.819	98.786
104.62	106.66	106.4	106.32	106.83	105.52	107.1	105.98	104.91	105.54	105.95	105.32	104.72	106.37	103.28	104.46	107.93	108.71	107	105	104.84	104.05	105.21	106.49	106.69	106.84	105.32	106.36	104.91	107.1	105.76	104.67	105.2	106.74	106.47	105.29	106.2	105.82	105.73	105.87	103.24	106.75	104.59	105.31	105.62	105.32	103.52	107.22	103.76	105.08
103.89	107.33	106.58	106.13	105.41	104.46	106.44	104.72	104.06	106.87	106.46	106.34	105.43	103.83	105.27	106.13	104.98	105.69	103.99	107.47	107.41	104.56	105.31	104.96	103.25	104.84	105.03	104.04	104.6	106.11	105.28	106.08	107.25	105.02	106.42	103.89	105.12	108.39	105.5	106.56	105.4	106.18	107.28	105.59	106.27	105.95	106.02	105.31	106.77	103.57
106.68	105.67	105.58	106.04	106.79	104.67	106.16	105.47	106.33	103.85	105.28	106	106.33	105.8	106.73	104.03	105.04	105.49	105.57	106.77	105	103.46	103.78	107.29	108.53	103.82	104.58	106.1	103.89	106.06	104.95	105.17	107.13	104.82	107.27	104.94	107.06	102.04	106.91	105.28	105.32	106	102.63	107.06	105.78	106.44	105.8	104.55	107.18	103.63
99.889	99.974	99.678	100.15	100.83	99.288	102	101.22	100.56	101.38	99.966	99.561	100.61	101.87	100.11	100.51	101.02	100.45	100.08	99.956	98.256	100.24	102.57	102.31	101.04	102.58	98.579	101.04	101.67	101.31	99.726	101.82	100.44	102.31	99.254	101.52	99.319	101.36	100.27	100.4	99.965	101.09	100.68	98.048	101.32	100.41	100.02	100.28	102.55	100.36
107.25	106.33	107.32	106.62	106	104.96	107.59	105.62	106.31	104.14	104.4	104.77	104.07	107.37	103.69	104.85	107.13	106.55	106.49	105.89	104.81	104.44	105.55	107.78	104.36	106.6	106.89	105.81	105.36	105.06	105.2	107.68	105.17	106.01	104.33	105.85	107.09	105.38	106.23	106.22	105.08	105.36	105.69	105.05	105.49	106.04	106.68	105.59	104.61	106.81
96.774	99.109	97.966	99.894	100.38	96.609	99.747	99.708	98.841	98.315	97.875	99.496	101.3	100.59	97.725	98.435	99.395	98.485	97.965	97.739	99.27	97.975	96.925	98.598	98.696	96.707	98.114	99.218	98.951	97.748	102.39	101.48	99.081	98.253	96.511	97.723	100.52	97.561	97.971	99.041	100.05	97.557	98.176	98.019	97.767	98.694	97.775	98.319	99.558	99.506
109.2	108.29	108.57	109.24	108.49	108.64	109.04	109.24	107.34	110.3	109.97	106.33	109.67	108.38	105.57	108.96	105.9	108.62	109.63	108.26	107.67	106.97	108.64	106.17	107.8	106.23	107.35	107.98	109.53	110.3	107.68	109.31	109.03	109.74	109.41	107.99	109.25	108.67	107	107.75	107.03	108.23	106.64	107.59	106.41	108.18	108.17	107.21	104.51	109.16
106.91	106.69	107.01	106.96	107.66	105.71	104.38	107.99	105.82	108.75	109.87	106.55	108.25	107.29	104.93	105.4	106.28	107.5	104.28	106.77	106.76	107.48	105.33	105.3	106.75	105.75	108.3	107.25	105.64	108.43	107.81	107.55	105.39	105.64	106.81	104.63	106.69	107.21	107.92	105.03	105.23	103.36	106.94	106.55	106.8	104.69	107.06	104.61	106.03	107
96.324	98.546	96.163	98.718	98.593	97.841	99.78	97.947	99.836	98.276	97.334	98.641	99.058	96.997	95.824	98.14	97.197	97.903	98.759	99.672	96.177	99.764	97.044	100.39	98.074	97.333	98.906	100.38	96.315	99.526	98.866	98.681	99.446	96.218	96.43	96.958	98.924	98.873	98.694	97.13	95.616	96.488	97.771	98.895	98.585	98.101	97.618	96.834	98.188	97.917
104.49	103.88	104.14	106.61	105.41	107.21	106.17	104.82	104.86	104.48	104.87	105.7	105.47	104.39	105.06	103.4	107.26	105.48	104.54	106.58	105.65	107.13	109.35	107.87	105.18	107.02	107.19	106.21	105.7	106.17	104.05	104.46	104.57	106.53	103.64	108.06	107.39	105.31	106.08	104.97	105.43	106.07	106.44	106.44	104.73	106.36	105.4	103.91	105.97	103.79
109.01	106.54	107.67	107.16	108.95	108.5	108.84	107.55	107.51	107.69	106.85	108.25	108.09	108.92	107.44	107.29	109.01	110.31	109	107.43	109.48	107.48	109.3	107.91	106.83	107.26	108.57	109.13	108.06	111.32	108.05	108.98	108.81	108.01	106.77	109.57	107.43	110.58	106.41	106.71	107.03	110.13	107.1	107.83	106.88	107.1	109.45	107.78	107.74	108.05
107.32	107.21	108.05	105.83	106.78	107.01	107.52	106.15	106.7	107.34	106.86	107.09	106.16	108.6	107.44	108.22	107.71	107.69	105.92	106.72	105.12	104.59	107.69	104.47	105.35	108.63	105.31	106.79	104.58	108.08	105.09	108.3	104.75	105.94	104.85	106.41	105.61	106.68	107.25	106.38	107.27	106.34	105.54	107.87	107.33	107.62	107.45	107.4	105.23	105.34
105.81	106.64	104.78	105.05	106.73	106.44	108.09	107.92	105.01	104.15	108.54	104.42	106.88	107.67	106.99	106.68	107.03	107.69	104.56	107.14	106.83	104.28	107.22	106.65	106.49	107.34	107.31	106.76	105.96	106.39	106.17	107.19	105.11	104.12	107.97	102.58	106.63	106.01	108.03	104.56	106.69	109.21	104.96	106.47	106.96	105.98	105.08	107.57	106.81	107.52
110.78	112.11	109.79	108.56	108.47	109.32	109.53	109.4	109.43	108.28	108.62	110.52	108.51	110.82	110.95	110.42	109.67	111.86	108.25	111.85	110.22	110.83	107.75	110.43	109.08	111.54	112.73	111.65	110.7	109.2	111.37	109.92	111.59	110.54	108.39	112.52	110.51	110.63	109.67	110.2	109.19	111.16	110.81	110.58	109.17	109.8	109.54	110.33	112.54	108.44
99.903	98.97	97.589	96.676	96.695	97.182	97.113	97.591	98.198	98.824	97.605	97.639	96.754	97.589	100.34	98.193	98.482	97.275	96.049	96.351	98.055	97.152	97.28	97.507	95.793	96.482	99.859	96.583	99.092	98.816	99.827	98.682	97.999	98.776	98.092	98.506	99.961	97.247	98.412	94.924	98.844	99.287	97.457	98.033	99.312	98.985	100.3	97.578	99.474	98.074
107.05	105.07	107.06	105.8	106.53	105.56	104.42	105.71	105.39	105.21	104.97	106.39	106.89	106.56	104.6	106.68	106.59	105.71	107.46	107.74	106.29	107.43	104.73	105.41	105.25	105.88	104.48	104.9	106.35	104.5	106.88	105.24	104.79	106.64	104.53	107.05	107.98	105.98	105.57	104.04	106.34	105.78	107.05	104.93	103.68	106.89	103.65	105.42	105.41	104.92
111.96	111.54	111.82	110.84	110.83	110.3	111.36	111.28	109.94	111.65	111.69	109.81	110.32	113.31	111.62	108.53	110.28	110.1	111.57	109.63	111.35	110.39	111.4	110.77	110.23	110.97	109.97	110.46	112.19	112.16	109.09	109.86	112.28	111.22	110.9	111.22	110.16	113.39	108.36	110.87	111.09	111.13	110.55	107.73	110.98	112.85	110.36	109.99	110.39	111.7
110.13	110.32	109.84	108.16	109.33	110.92	108.7	108.38	109.66	112.1	110.79	108.27	110.68	110.5	109.19	110.38	111.64	109.56	109.86	111.35	109.84	109.68	110.28	109.99	110.52	110.35	109.27	110.72	112.71	109.7	111.65	110.07	110.32	109.43	111.33	111.45	110.53	112.6	109.57	110.93	111.16	109.15	110.94	111.16	110.65	111.73	110.72	108.11	110.86	109.96
109.04	108.57	109.36	109.15	109.41	109.15	109.41	107.76	108.47	107.82	110.88	108.38	106.02	109.07	109.88	108.42	108.74	107.52	107.44	108.54	107.31	108.74	109.58	106.9	108.87	109.38	107.51	108.43	109.06	108.49	106.73	108.09	108.82	107.76	108.3	107.73	107.31	108	106.76	109.66	108.92	108.46	108.44	109.91	107.96	106.92	107.45	106.78	106.43	106.12
105.54	105.78	105.53	105.3	105.93	106.1	106.17	102.65	106.94	104.97	107.42	103.9	105.31	105.62	104.69	103.9	104.37	105.82	104.91	105.49	104.6	105.94	105.94	107.25	106.75	106.6	106.92	105.35	106.03	103.13	106.66	105.1	105.25	106.44	106.31	105.62	104.43	106.63	107.36	106.14	105.74	106.75	106.01	106.01	104.87	103.59	105.3	105.04	108.28	106.48
105	108.48	107.3	105.7	108.81	104.65	107.43	105.01	107.61	107.11	105.12	106.35	104.89	102.7	105.61	106.52	106.06	107.38	104.53	106.82	106.51	105.79	103.49	106.65	104.16	107.09	105.53	106.74	106.52	107.01	105.66	106.69	106.55	106.24	105.39	106.71	107.37	106.71	105.88	106.1	106.1	104.09	105.37	104.46	105.33	106.61	104.95	103.99	105.64	104.68
107.03	106.4	106.6	108.42	111.74	110.07	108.44	108.77	109.24	107.93	108.41	107.76	107.3	107.09	108.89	107.91	106.22	108.91	105.48	106.55	106.2	108.96	106.37	108.53	107.62	108.17	109.3	106.67	107.73	107.43	109.18	107.8	105.39	107.89	107.04	107.73	108.18	107.79	108.34	106.78	107.89	107.13	107.56	108.35	110.31	108.17	106.54	106.99	108.63	107.17
105.6	106.8	106.6	107.29	108.8	105.58	105.44	105.53	105.59	107.28	107.27	107.36	108.32	105.46	106.86	104.86	106.36	105.79	106.33	107.41	106.3	105.61	108.92	104.17	106.06	105.87	106.18	107.17	107.69	105.28	106.99	109.09	104.43	107.84	107.22	107.41	107	108.6	106.12	106.48	108.51	105.64	105.29	105.9	105.95	105.73	105.79	106.06	105.78	104.03
105.11	106.29	107.78	104.12	106.05	107.9	104.11	104.75	104.37	105.95	105.16	106.22	103.52	105.23	103.66	107.43	104	104.5	105.7	106.64	104.51	104.39	104.33	106.06	106.43	104.16	107.78	104.71	105.57	106.21	104.39	105.63	104.34	104.76	106.87	103.11	105.65	105.14	105.31	105.78	106.08	103.53	105.64	103.65	105.41	105.48	104.6	106.94	103.51	104.32
99.51	100.85	100.84	100.66	100.62	100.94	99.911	99.605	102.15	100.54	99.832	100.66	98.551	98.431	101.85	97.641	98.862	97.376	100.79	99.889	99.222	100.3	100.65	99.372	100.23	98.198	99.105	100.45	101.68	101.03	99.727	100.75	100.88	101.4	101.11	99.134	98.999	99.325	101.9	98.526	101.21	99.133	101.05	98.939	101.8	100.56	99.855	100.88	100.22	99.926
108.11	107.59	105.42	109.25	107.06	107.77	108.63	108.03	110.19	108.82	106.97	106.38	107.42	109.7	108.58	107.2	108.19	106.76	108	109.86	109.87	106.26	107.64	107.83	108.2	108.97	107.33	108.33	107.03	109	107.25	108.02	108.32	106.54	109.41	108.05	105.08	106.57	110.29	108.6	108.41	109.5	108.23	106.82	109.38	110.56	105.22	104.92	108.4	108.29
106.16	108.54	106.59	105.78	105.03	107.86	105.71	106.42	106.78	104.72	106.37	108.62	104.89	106.33	107.34	106.09	106.29	107.7	108.72	106.1	105.6	105.9	107.12	106.47	105.39	106.25	106.71	105.98	105.77	105.62	105.23	106.31	105.13	107.01	104.32	105.64	105.67	105.53	107.06	106.28	105.64	107.98	106.71	107.15	106.69	108.51	105.19	105.98	107.22	104.24
100.14	98.635	103.05	98.822	98.519	100.68	99.115	100.98	100.94	102.91	99.749	101.74	100.45	100.76	99.314	102.61	99.12	101.53	99.759	101.01	100.38	99.96	99.633	100.61	100.81	102.26	102.29	103.91	99.655	102.07	100.55	101.22	99.958	100.16	101.2	101.26	100.52	100.61	100.56	101.66	100.43	97.46	100.22	102.05	98.695	101.24	101.35	99.676	99.419	102.16
99.086	97.461	97.81	96.775	98.716	97.636	97.371	97.646	96.072	97.845	96.023	97.105	97.644	97.244	98.114	96.866	96.857	96.383	99.489	99.168	96.323	98.937	97.755	96.964	98.466	99.355	99.512	97.657	97.479	95.532	97.478	99.333	98.017	97.572	95.465	98.506	96.232	98.374	97.573	99.747	96.884	97.437	99.167	97.603	97.089	97.212	98.513	100.46	97.768	99.246
104.55	104.43	103.38	106.22	104.59	107.83	102.77	104.15	106.51	106.26	105.57	105.32	104.31	102.54	105.08	105.86	104.64	106.43	104.45	105.05	106.77	107.48	105.39	104.72	105.92	103.94	105.87	105.51	106.68	104.79	104.49	110.17	104.69	104.76	106.47	103.92	102.98	105.69	104.91	106.15	107.04	107.86	105.32	105.47	107.29	105.27	104.43	105.2	106.87	106.57
106.07	106.09	103.86	107.73	106.87	105.47	106.25	104.22	104.53	106.09	104.42	106.64	106.41	107.84	104.69	106.5	104.59	105.92	105.36	104.85	106.33	104.9	106.7	107.88	106.6	105.03	106.35	105.68	104.4	103.84	107.38	106.94	103.86	107.21	107.16	103.5	104.47	106.05	105.04	105.18	105.55	105.37	104.38	105.07	104.66	106.75	105.93	103.92	106.9	106.08
105.81	108.06	103.69	105.34	105.63	106.05	106.92	105.39	104.39	104.21	103.78	105.16	104.92	106.93	106.65	105.76	104.36	104.87	107.72	105.67	106	103.94	106.04	104.34	107.09	106.32	107.41	105.92	104.46	104.6	106.58	105.66	106.08	105.59	106.14	104.57	105.89	105.36	106.61	105.8	107.29	104.66	106.39	104.6	105.85	104.61	107.25	105.16	105.92	104.39
102.08	104.15	104.6	99.97	104.52	103.89	101.5	103.55	102.31	102.2	101.86	103.11	101.82	102.34	104.82	101.28	100.33	102.58	100.67	105.07	104.39	103.58	102.78	103	100.73	101.2	103.24	102.62	101.64	102.53	100.35	104.17	102.5	101.25	99.949	103.89	102.76	101.99	103.76	101.31	101.24	100.58	101.55	105.09	104.69	100.77	101.89	101.61	101.75	101.32
103.66	103.12	100.7	102.2	105.14	103.07	103.07	101.86	100.84	104.34	103.35	104.01	102.4	104.06	103.35	100.37	102.63	101.03	104.07	101.91	100.55	105.12	101.38	103.89	99.119	102.73	102.08	104.63	100.9	101.68	103.84	103.6	103.22	103.5	101.89	99.351	102.28	101.27	102.37	103.79	101.63	103.13	102.96	103.6	104.85	103.97	104.25	103.18	103.38	103.37
105.87	104.86	107.81	107.82	106.58	105.94	105.53	106.49	107.11	107.64	106.75	104.25	106.42	103.05	106.1	105.12	105.36	106.1	104.18	106.46	106.94	106.25	108	106.91	104.96	105.13	107.21	106.37	108.02	107.4	108.48	107.65	105.85	105.32	108.75	105.1	106.75	105.21	106.97	104.54	104.09	106.14	106.04	106.24	106.25	105.82	103.01	106.9	105.78	106.63
105.09	105.09	108.89	109.07	105.75	109.71	108.3	106.62	106.18	107.12	106.73	106.71	107.62	107.68	107.58	107.95	109.14	108.3	108.1	108	108.25	108.41	107.63	106.33	108.48	108.92	108.67	107.89	106.66	108.76	109.95	110.03	108.91	108.84	105.72	108.91	109.33	108.45	107.16	106.81	108.68	106.45	107.69	108.17	110.37	108.05	106.42	108.79	105.36	107.15
105.43	107.41	107.22	107.3	107.83	108.64	104.07	105.8	107.2	106.28	104.19	105.39	106.32	107.06	107.09	107.49	106.76	107.94	106.07	107.34	105.89	106.44	104.76	106.05	104.4	104.2	105.98	105.71	107.7	103.77	107.94	106.95	106.88	107.45	107.99	108.68	106.66	106.51	105.81	106.67	106.4	107.55	105.71	107.31	107.12	105.5	108.45	107.52	106.94	105.07
105.83	106.92	105.55	105.07	105.74	106.95	104.02	103.94	105.87	105.2	103.96	105.5	103.65	104.17	103.11	105.12	105.44	105.15	105.85	105.51	106.04	105.62	104.87	103.61	105.91	104.79	105.75	106.41	105.73	105.64	104.74	104.93	106.52	107.5	106.74	106.26	105.34	106.94	106.39	105.31	106.99	106.78	104.92	107.94	106.02	105.7	105.34	106.87	105.64	104.93
110.01	108.87	107.79	108.4	107.22	106.33	108.74	107.87	108.63	106.92	107.56	107.11	109.74	108.98	108.43	107.05	109.62	109.44	108.83	107.39	107.12	105.62	107.88	108.7	107.36	108.85	109.79	109.29	107.6	107.66	109.81	108.54	107.24	107.05	110.32	111.61	110.86	108.43	109.19	108.19	107.17	107.55	109.9	109.3	105.74	108.97	106.83	107.96	106.14	106.85
100.76	99.67	100.02	100.33	101.4	99.88	100.78	100.58	99.816	99.565	99.492	98.609	100.18	98.361	101.26	100.43	99.057	98.145	101.19	99.727	98.831	99.437	101.58	98.668	100.95	101.81	100.28	102.48	101.69	99.924	100.62	99.918	100.27	98.597	100.23	99.885	100.58	99.448	101.47	101.47	99.497	100.93	98.317	100.85	101.01	100.72	98.357	101.96	101.07	98.555
98.937	97.566	98.238	99.671	97.517	97.828	98.137	99.133	97.948	99.216	97.587	96.388	96.944	98.257	96.363	99.281	96.857	99.066	98.672	97.499	96.364	98.044	96.998	99.234	99.746	99.931	99.356	98.568	99.645	98.709	98.831	98.798	98.535	98.182	96.38	99.185	98.613	97.408	96.946	96.323	97.53	99.171	98.508	97.033	97.607	96.097	96.516	98.766	97.505	96.617
109.45	108.93	109.37	109.41	107.81	110.37	109.54	109.59	108.29	107.45	109.08	108.53	106.78	106.17	108.64	109.32	108.17	108.55	109.03	106.95	109.09	110.71	108.88	108.87	108.74	109.39	110.62	107.69	108.6	107.34	109.3	109.55	107.27	108.41	108.07	107.58	108.93	107.84	108.24	109.04	109.29	106.25	105.27	109.3	108.41	109.98	108.65	108.26	106.96	106.85
104.94	107.05	107.74	105.79	104.51	104.92	105.51	105.78	107.38	106.92	107.46	104.42	106.25	106.3	105.6	107.01	108.61	104.3	106.84	105.51	108.08	105.32	106.14	106.04	106.14	106.56	107.98	105.98	105.94	107.46	106.33	105.58	102.68	104.84	105.18	104.86	104.78	106.65	106.47	102.75	104.72	105.87	105.54	104.64	103.24	105.64	106.44	106.16	105.79	104.35
107.82	107.49	106.24	106.77	106.29	107.24	105.55	106.45	106.8	108.41	103.89	106.45	106.36	105.68	105.43	106.22	108.75	105.59	107.73	106.58	105.88	107.73	104.24	106.2	107.04	105.84	107.98	104.1	106.84	109.13	105.92	104.84	106.52	105.83	106.81	105.42	106.08	105.89	107.35	106.73	106.61	107.34	106.2	105.38	108.14	103.85	107.36	105.66	105.06	105.78
109.85	108.06	108.2	108.55	110.04	111.73	110.07	107.29	110.24	108.8	107.4	107.76	108.07	109.26	110.97	109.92	107.86	108.54	108.48	108.49	107.77	107.75	107.91	108.58	106.83	106.98	109.09	108.35	108.17	108.29	108.93	107.84	107.15	108.19	108.93	109.13	108.67	108.7	108.06	107.88	110.19	110.03	106.28	109.53	107.22	108.24	111.53	109.25	108.13	108.55
104.79	104.63	104.67	107.27	107.59	104.46	105.36	106.23	106.03	105.89	105.86	106	106.84	104.63	109.21	105.1	105.02	106.92	106.37	105.39	104.72	105.27	104.82	106.56	107.68	105.38	104.79	107.22	105.17	103.64	105.8	105.84	106.18	105.91	106.73	107.08	106.49	105.32	106.42	103.05	106.72	106.2	106.53	107.33	104.94	105.49	103.25	107.23	105.07	103.23
109.3	112.15	111.37	109.44	109.55	112.63	111.02	109.48	110.78	110.36	109.83	111.1	110.14	109.11	109.88	112.78	110.1	109.18	108.03	111.66	111.87	111.06	110.6	110.32	108	110.55	110.44	109.43	109.44	109.48	110.22	109.84	110.49	110.15	110.71	108.49	110.02	111.01	110.16	110.3	108.86	112.49	111.5	109.62	112.2	111.08	110.3	110.32	110.06	111.12
99.598	99.739	98.961	100.62	99.341	100.9	100.04	101.11	101.67	101.79	99.071	99.652	99.03	102.14	99.456	101.31	97.278	99.439	100.47	100.23	99.956	100.1	99.885	99.674	101.33	99.352	99.063	100.72	100.3	99.324	98.781	100.64	99.819	98.928	99.683	101.58	100.77	101.88	103.07	98.065	100.32	99.184	100.72	100.27	102.33	102.4	99.966	100.62	99.905	101.14
106.76	107.33	109.45	106.87	108.74	108.46	109.12	108.69	107.65	110.04	107.45	108.79	106.62	107.26	107.42	106.14	107.43	109.14	107.67	106.55	105.67	108.98	108.43	108.76	106.76	108.24	109.21	106.24	108.15	105.25	108.09	106.03	107.96	108.73	109.27	107.2	108.19	107.82	108.55	108.65	109.27	106.3	109.01	107.7	110.08	106.77	108.34	108	109.69	106.61
105.63	104.46	106.43	105.88	104.92	106.59	105.07	103.45	107.32	104.83	103.16	106.1	105.89	105.49	107.15	105.64	104.11	103.26	105.57	105.46	105.28	105.93	106.14	104.68	108.13	105.69	104.98	106.23	106.57	106.67	104.16	104.18	106.21	104.3	105.79	104.96	107.7	105.33	105.92	106.81	107.97	107.1	106.2	105.69	102.74	108.05	105.01	106.25	105.79	105.15
109.43	106.25	105.57	106.26	106.01	105.53	106.87	104.73	105.37	104.73	104.92	105.08	103.77	106.85	107.97	105.29	104.15	105.19	105.98	108.55	106.92	104.62	106.18	104.03	106.68	104.72	104.6	105.55	105.36	104.68	106.06	106.73	105.9	106.73	105.57	106.28	107.45	103.04	104.44	106.69	105.02	104.83	104.94	106.6	105.7	105.57	106.14	105.13	106.28	103.81
107.55	108.34	106.82	107.23	107.93	105.84	109.18	107.75	106.61	106.89	106.96	108.13	105.82	105.23	106.77	108.12	106.63	107.47	109.36	109.33	107.45	108.6	108.12	105.43	108.66	104.35	107.36	108.51	108.05	108.66	106.23	109.55	107.84	108.9	105.6	106.33	106.05	107.13	107.35	109.91	108.32	106.42	107.9	107.84	109.01	107.29	107.33	107.09	108.93	109.8
100.25	99.393	98.777	102.63	100.89	101.67	100.44	102.84	99.424	100.26	103.75	100.43	101.38	100.71	100.09	103.03	98.62	100.18	102.21	100.64	101.93	100.38	100.89	99.58	99.383	98.797	100.39	101.76	99.913	100.17	99.783	99.545	100.91	101.34	99.456	101.2	101.07	100.72	99.347	99.981	100.06	100.89	100.13	100.51	100.64	100.33	101.37	100.86	100.55	103.44
108.6	107.49	109.98	108.88	107.51	105.85	110.35	108.48	107.44	106.93	109.01	107.55	108	106.54	106.96	106.39	108.79	109.23	107.89	107.82	105.74	109.17	106.46	107.33	108.89	106.47	108.42	107.19	104.51	110.24	109.38	109.74	107.76	107.09	107.1	108.07	108.54	106.76	108.58	107.52	107.37	108.17	108.7	107.58	109.06	109.33	110.3	109.11	106.57	107.27
96.645	98.267	97.893	98.122	98.893	98.33	98.67	98.898	97.172	98.941	99.064	98.67	96.177	98.553	99.017	98.163	99.81	97.053	99.899	97.369	98.78	95.976	98.592	98.759	97.056	96.533	97.331	97.454	96.279	99.164	96.332	95.401	98.805	97.605	97.641	97.708	97.299	97.38	97.407	97.594	97.194	98.974	96.845	97.926	98.181	96.948	99.27	98.04	98.922	100.32
109.53	108.75	105.62	108.86	108.09	109.97	107.69	107.04	109.1	107.16	108.11	110.77	106.91	107.02	107.04	109.92	109.15	108.5	110.25	108.46	109.13	107.51	108.84	109.37	107.04	108.11	107.79	109.12	109.71	107.6	108.37	110.26	108.88	107.69	107.66	109.2	108.94	109.97	106.55	108.3	107.12	107.64	110.53	106.92	109.79	108.69	108.43	109.19	108.38	110.24
106.9	107.66	106.18	103.49	105.02	106.21	104.93	107.32	105.33	104.82	107.48	104.44	107.29	104.98	106.87	106.08	107.3	106.93	105.36	104.68	106.16	107.42	105.92	103.75	105.46	107.01	106.74	108.67	106.59	106.94	104.98	105.6	106.02	104.77	108.13	105.99	106.96	105.71	106.47	106.45	107.42	105.48	106.36	104.51	106.69	105.25	105.58	107.8	105.39	106.02
104.34	104.49	105.38	104.94	105.13	105.69	103.77	106.11	105.76	106.74	104.53	107.02	106.69	104.26	104.96	106.21	104.57	105.26	106.21	106.34	107.17	106.62	104.6	105.88	104.75	104.38	105.92	105.61	108.16	106.35	104.61	104.44	104.72	106.26	105.04	105.46	104.49	104.32	102.79	104.51	104.97	103.83	104.48	106.06	106.68	108.41	106.68	102.69	105.89	107.73
104.93	103.88	105.98	104.5	105.82	106.11	107.88	106.14	107.61	104.72	104.4	104.26	104.9	105.24	104.81	104.76	105.74	105.87	106.33	103.56	105.66	105.11	104.12	106.18	104.85	107.78	105.55	106.04	105.46	106.83	106.19	107.04	104.53	105.7	106.17	105.97	105.41	104.67	104.41	104.02	104.75	105.65	105.62	105.62	107.46	105.08	105.12	105.62	104.58	104.07
107.2	108.16	105.75	107.99	107.44	106.94	107.21	105.19	106.41	104.1	107.43	105.63	107.9	104.92	106.06	105.65	106.16	107.69	107.62	106.17	106.67	104.83	104.27	104.48	107.02	107.09	105.35	107.1	107.04	106.43	104.89	106.17	105.43	108.83	103.65	106.79	104.25	106	105.35	107.03	105.65	105.67	107.34	106.72	106.83	106.86	107.86	103.71	107.31	105.94
98.858	96.955	96.212	97.715	98.581	95.675	96.551	97.148	98.908	98.471	97.383	98.587	98.934	98.727	98.874	97.471	98.307	95.583	95.598	99.276	98.61	97.289	97.645	99.517	97.985	98.772	97.812	97.758	98.42	97.999	97.258	97.355	97.421	99.658	97.932	99.574	97.384	95.896	97.59	97.833	99.362	99.453	97.423	99.055	97.663	98.453	95.558	99.441	99.118	96.985
109.04	111.19	111.93	110.13	110.48	112.77	110.57	109.51	110.9	110.18	111.41	110.6	111.96	110.13	110.64	111.1	109.61	111.35	108.87	110.41	109.52	111.2	110.33	109.44	110.85	109.85	110.35	108.72	109.44	111.13	110.13	109.81	110.47	107.72	108.61	110.43	109.92	110.79	110.53	110.61	109.62	109.38	110.13	111.51	109.03	110.79	110.12	109.06	110.81	112.26
108.26	109.02	107.73	107.82	105.82	109.12	108.21	108.3	110.02	107.96	107.49	106.17	109.15	106.84	109.11	109.15	109.65	106.95	108.25	110.74	107.67	107.37	108.01	110.22	108.66	106.34	108.32	110.25	108.58	108.15	109.93	109.36	109.02	108.87	106.53	107.64	107.36	109.84	108.19	109.56	105.55	107.79	109.82	110.33	109.95	107.82	105.43	108.22	107.95	108.91
109.22	105.82	104.36	107.58	104.75	106.93	106.04	106.43	106.36	105.15	107.44	107.54	104.73	105.97	104.59	107.56	106.86	106.7	105.59	106.7	105.32	107.11	107.25	105.34	104.94	103.9	104.14	107.86	105.51	106.65	103.8	107.86	104.34	106.76	108.4	104.81	106.02	106.77	107.33	108.21	105.77	107.05	107.61	105.35	104.34	106.89	106.63	106.47	105.3	106.07
98.976	99.866	100.84	98.866	99.612	100.12	101.55	102.33	100.09	102.63	99.898	101.4	100.39	100.08	101.75	101.02	96.903	99.459	100.27	100.48	100.44	101.77	97.694	100.81	98.292	100.46	101.64	101.72	101.45	100.51	99.696	99.97	100.6	100.2	99.56	102.47	101.6	98.585	98.946	101.02	100.4	100.17	100.33	103.43	101.01	100.24	102.23	100.47	98.134	100.17
105.06	106.73	104.3	104.94	104.18	103.96	103.11	104.54	106.22	104.61	105.88	105.14	106.03	105.19	105.92	105.62	105.97	107.15	105.33	107.81	105.29	106.94	104.01	104.96	105.24	105.74	104.27	104.04	103.81	106.2	106.38	106.91	105.67	106.11	104.61	105.47	102.42	105.7	105.52	107.48	106.57	106.51	105.95	105.57	104.78	104.53	105.18	106.28	105.69	104.9
109.4	109.53	107.35	106.87	109.36	108.59	107.52	109.15	107.42	108.47	107.75	108.89	106.51	107.13	108.74	108.41	106.84	107.83	108.79	106.83	109.99	107.01	106.56	108.74	108.22	108.44	108.8	107.73	107.87	108.26	107.33	109.1	108.27	109.72	109.27	110.73	108.72	107.44	106.54	106.45	109.79	108.02	107.77	108.16	108.78	109.66	108.44	107.41	108.99	107.07
106.83	106.63	107.06	105.72	106.89	105.48	105.87	105.46	104.54	105.29	107.58	107.23	108.75	106.78	108.18	106.36	106.94	106.33	109.04	105.73	106.97	106.47	108.57	106.81	107.15	105.67	107.27	108.33	105.6	107.58	109.01	105.37	106.87	104.66	105.93	106.24	106.78	107.26	106.83	109.63	107.62	106.32	107.85	105.19	105.41	105.76	105.71	106.41	108.2	106.67
107.54	107.11	108.61	107.37	108.63	108.28	109.7	107.42	108.22	107.72	108.65	110.17	106.85	106.93	110.53	107.63	108.53	108.2	107.96	109.03	106.52	108.18	110.86	108.29	108.84	108.79	108	110.33	108.87	107.53	107.62	106.76	105.91	108.6	108.71	108.46	108.21	111.01	107.66	110.12	107.54	106.68	106.87	109.12	110.19	110.35	108.97	109.63	108.07	110.17
104.71	104.38	105.49	105.61	105.59	103.54	105.78	106.59	106.72	103.93	104.23	104.75	105.08	105.88	105.48	105.62	105.65	104.65	106.78	106.77	104.93	106.12	105.97	107.74	104.98	103.79	107.4	104.53	107.9	106.76	108.64	108.36	107.86	107.99	107.01	105.09	106.29	108.15	106.5	107.05	105.98	103.68	104.91	105.38	108.22	104.96	104.09	104.14	107.34	106.69
102.04	99.79	98.258	100.24	98.913	102.44	101.06	102.27	100.02	101.57	100.08	100.64	98.946	100.07	101.61	102.76	101.05	100.99	100.53	100.61	99.671	102.47	101.84	101.36	100.77	99.543	98.992	101.36	102.68	101.93	100.61	100.15	103.77	101.48	100.38	102.13	102.01	103.68	102.98	100.56	98.559	100.28	102.11	101.68	101.59	101.16	101.18	99	101.38	100.27
100.22	101.15	100.87	99.122	101.03	99.8	101.45	101.67	98.809	100.51	101.27	98.535	100.66	100.85	99.323	100.52	102.87	99.928	101.39	100.95	102.15	100.16	101.51	100.01	97.531	100.98	99.185	101.7	102.03	99.283	100.68	101.29	99.74	99.777	100.36	98.967	101.38	99.855	102.87	99.941	98.967	100.52	100.15	98.585	100.9	98.556	98.112	101.29	99.337	98.971
105.03	105.71	105.34	106.38	104.18	105.47	103.8	108.36	105.02	107.41	102.76	103.29	106.11	104.58	105.67	105.29	105.5	103.64	104.97	107.47	104.78	106.04	105.22	105.51	105.16	105.14	104.63	106.11	106.74	107.25	106.16	105.45	105.43	106.11	109.36	104.51	104.99	105.27	105.61	105.85	105.06	107.05	103.67	104.46	104.67	106.55	106.26	104.55	105.58	105.26
104.16	106.96	106.35	103.63	106.18	105.49	107.65	103.69	107.22	105.86	106.6	107.64	106.4	103.75	105.66	107.08	104.53	105.72	107.53	104.71	104.94	105.28	105.01	104.56	106.56	105.38	106.76	104.93	105.14	104.66	105.48	106.51	105.49	104.4	105.09	105.7	104.77	106.09	104.89	105.45	104.27	106.79	105.65	105.48	105.28	105.83	104.1	105.09	106.14	104.85
98.075	97.751	97.725	98.586	95.965	97.565	96.623	97.524	98.634	96.344	97.213	96.629	98.755	101.11	98.202	95.814	98.425	98.247	98.597	98.596	97.676	95.164	98.573	97.345	96.029	96.86	98.78	99.363	98.143	97.678	97.165	99.402	97.674	99.075	100.75	100.35	98.792	95.871	98.622	98.486	98.318	98.782	97.096	98.595	98.363	96.606	98.765	98.98	97.52	99.453
105.11	108.81	107.82	106.84	107.94	108.19	107.49	107.81	106.64	106.7	106.99	108.42	107.21	108.74	110.12	105.6	108.68	109.1	109.14	107.37	107.81	106.66	108.65	107.04	108.09	108.53	105.78	109.68	107.57	106.07	108.29	105.84	109.12	107.45	107.45	107.03	107.19	106.12	107.55	104.85	107.49	106.94	106.08	106.62	107.37	107.67	107.23	106.44	108.96	109.21
107.14	109.5	108.72	111.71	107.44	107.45	108.06	109.8	108.77	106.89	108.26	109.21	109.46	107.96	107.18	110.31	106.69	108.68	106.11	107.97	105.5	107.95	107.21	108.48	109.87	107.83	105.96	107.46	109.67	106.66	109.52	106.8	108.01	107.56	106.44	108.99	109.51	107.42	107.53	107.33	108.42	108.57	106.77	108.96	107.8	108.28	106.17	107.29	106.06	104.92
106.75	108.35	106.56	106.45	106.14	106.99	106.41	106.65	105.62	107.87	107.11	106.69	106.26	106.85	106.5	106.38	105.25	108.26	104.03	106.58	107.14	106.65	107.16	108.3	108.72	104.82	103.73	108.95	105.74	106.77	107.57	106.63	105.19	105.92	107.96	107.1	106.85	108.27	107.39	108.43	106.68	107.07	107.72	105.61	106.45	105.29	105.95	107.42	108.15	103.88
109.66	107.1	108.43	108.73	107.61	105.37	109.9	107.32	108.45	108.41	107.44	105.69	108.62	107.57	108.16	109.89	106.6	107.63	108.06	108.59	108.11	109.44	105.55	107.49	106.4	110.02	110.08	108.96	110.38	108.33	106.13	108.15	108.6	110.27	107.66	107.89	108.53	107.94	109.37	109.37	106.73	108.38	108.68	109.28	107.39	108.89	108.15	108.55	109.5	106.44
110.97	108.16	108.22	108.76	107.88	109.2	108.21	109.35	105.22	108.05	107.79	107.72	109.4	108.32	110.34	107.62	107.95	108.84	109.18	106.97	109.37	107.66	108.7	109.2	107.09	109.01	106.9	109.1	108.2	108.5	108.89	107.7	110.3	106.74	108	104.8	106.84	106.41	109.07	110.27	106.28	109.26	108.4	110.31	108.98	109.35	109.54	108.65	106.93	105.69
107.61	108.52	107.12	107.1	108.32	109.99	110	106.55	109.45	107.67	107.99	106.91	107.71	108.96	107.07	109.73	105.56	109.14	107.87	106.4	108.61	107.95	108.26	106.73	107.43	106.83	110.08	108.97	110.54	109.65	108.66	108.87	107.18	106.44	107.18	108.39	110.13	109.96	107.8	109.12	106.56	107.78	107.94	106.32	110.14	107.59	109.67	108.11	109.16	108.67
108.05	107.02	107.66	107.94	110.73	109.72	108.79	105.89	109.9	108.64	110.7	110.13	108.67	107.75	108.82	108.67	106.47	108.39	108.11	108.72	106.69	106.68	108.66	107.02	108.15	108.95	109.01	107.91	108.06	107.66	107.57	107.29	109.02	108.31	108.36	108.28	107.47	105.3	106.84	109.04	109.38	107.12	107.67	107.66	109.05	108.54	107.53	111.18	105.94	108.14
109.28	107.68	109.63	108.16	109.68	110.56	108.49	107.91	107.54	108.37	108.51	106.98	110.72	105.18	107.37	107.52	107.17	106.26	111.3	107.25	108.1	105.06	109.45	107.91	110.02	107.39	108.95	106.7	107.06	109.41	108.51	107.58	108.23	109.17	108.03	108.97	109.43	106.31	108.18	107.55	108.43	108.07	108.32	107.96	109.85	106.58	107.78	106.73	108.69	106.93
108.04	106.09	107.93	107.16	108.02	107.08	109.48	106.83	109.66	107.86	108.78	107.29	106.88	109.15	108.14	108.59	107.65	105.58	109.13	106.14	108.39	107.8	106.65	108.55	108.77	107.74	106.92	107.92	108.57	106.61	108.31	108.25	110.04	107.29	110.43	107.75	110.05	107.05	108.21	111.8	107.76	107.46	107.72	107.41	109.66	106	106.73	106.68	107.36	108.24
105.89	104.63	106.01	105.84	105.08	106.96	104.94	105.96	106.17	105.16	105.79	105.54	106.43	104.37	109.2	104.45	105.79	105.92	106.97	105.21	105.04	105.83	108.31	106.14	106.98	104.93	107.26	106.09	104.4	106.16	106	104.21	105.8	106.01	107.11	105.3	103.66	104.91	104.78	103.24	103.69	107.02	106.19	106.01	104.63	106.18	105.43	105.18	106.84	107.36
105.05	106.11	107.26	107.24	107.89	106.85	107.66	103.4	104.79	106.22	109	107.37	108.52	106.27	106.3	105.99	106.28	106.3	107.96	106.42	105.58	107.16	106.32	107.6	107.13	107.27	105.29	106.91	104.65	109.39	105.65	107.15	106.9	106.66	106.65	104.36	106.24	107.2	106.21	106.41	105.16	106.69	108.93	107.48	106.38	107.45	106.55	105.31	105.96	104.69
105.63	106.32	105.7	104.67	105.22	104.56	106.21	105.88	103.24	106.88	108	103.92	107.3	106.52	104.98	104.53	106.32	104.61	105.4	107.93	106.78	105.87	104.27	104.86	108.53	105.08	105.52	104.59	105.83	104.96	106.27	105.41	106.1	105.56	105.11	103.53	104.11	105.14	106.4	104.48	105.04	107.79	106.27	105.2	104.81	105.61	105.16	104.58	105.14	106.37
[truncated: 300 more rows]
[truncated: 150 more columns]
