# Supplementary material for: Genetic dissection of main and epistatic effects of QTL based on augmented triple test cross design
Source: PLoS One. 2017 Dec 14;12(12):e0189054. doi: 10.1371/journal.pone.0189054 (PMC5730204; doi:10.1371/journal.pone.0189054)
Supplement: S10 Supporting Information — (ZIP) [file pone.0189054.s010.zip › z6_1500_0.2_10.csv]

106.44	108.2	109.74	99.395	108.52	110.96	102.58	112.05	111.39	102.99	109.12	109.88	102.9	105.36	106.08	103.58	107.6	105.98	109.98	111.12	99.718	105.74	108.41	104.59	102.03	102.58	101.84	109.71	108.68	104.11	107.28	110.16	109.79	103.82	102.65	103.65	103.43	105.6	104.02	103	108.52	108.64	105.09	108.03	109.85	105.93	110.94	101.2	106.41	106.49
108.36	110.59	110.03	109.39	113.1	106.61	108.99	107.23	111.35	110.49	114.75	113.87	108.93	103.29	112.89	108.51	107	104.8	106.99	115.48	109.59	107.24	109.33	107.34	107.49	106.16	108.81	105.16	103.4	109.38	109.28	105.6	109.94	110.55	107.37	106.82	112.19	110.1	107.2	108.32	109.58	113.17	104.24	109.79	112.01	107.14	107.04	106.71	113.11	103.27
97.407	103.23	106.51	106.47	108.2	106.98	110.03	106.02	103.69	107.44	106.01	106.87	105.97	108.97	102.48	103.49	112.74	107.16	95.63	101.23	106.04	106.01	101.59	105.05	104.79	102.84	104.07	101.13	103.05	105.68	108.99	102.5	110.73	105.43	107.42	103.12	110.28	103.64	103.63	102.99	104.93	104.24	109.26	102.31	100.36	104.69	100.21	107.52	106.7	106.01
110.02	102.49	105.82	112.52	108.88	105.45	107.29	105.04	106.71	111.75	116.91	110.54	109.21	107.97	105.79	107.68	107.95	105.42	105.01	109.6	113.66	113.68	114.12	105.07	105.88	106.14	111.09	107.71	110.72	112.01	111.13	109.82	109.9	105.4	108.01	108.86	107.11	104.19	108.52	112.94	103.29	107.03	106.07	107.02	112.51	109.81	107.13	108.51	109.7	105.11
99.104	106.04	106.55	101.46	112.47	107.04	107.44	102.23	107.7	109.67	107.95	103.7	104.1	107.87	105.54	108.11	111.23	107.43	104.58	104.66	106.05	107.23	101.31	110.11	96.844	110.4	111.22	100.1	108.97	111	104.8	107.25	106.44	102.3	103.67	110.66	108.05	106.58	112.74	102.32	105.05	101.7	109.58	102.05	106.31	105.04	105.35	112.42	102.75	111.11
108.48	116.32	106.75	107.07	110.79	108.16	107.21	109.23	108.8	103.62	107.87	105.27	113.18	113.28	110.88	112.28	108.64	107.83	107.28	101.88	108.24	115.46	112.75	102.12	110.66	105.32	112.71	109.26	106.93	115.47	111.86	111.91	110.97	106.86	110.27	109	110.65	111.14	105.96	112.47	108.01	110.25	113.3	103.23	110.18	105.01	106.64	105.93	112.3	103.96
103.23	108.79	106.09	103.74	102.29	111.5	102.86	108.93	110.29	106.86	107.45	104.45	100.27	106.36	103.63	103.92	104.25	110.59	101.66	104.64	105.47	108.87	105.04	109.38	102.88	106.17	108.68	98.683	106.06	104.17	106.91	104.97	108.74	115.58	105.67	107.22	106.03	105.45	102.24	109.87	110.05	101.83	107.57	103.83	102.86	106.97	103.38	107.95	111.76	107.93
107.5	104.87	109.25	105.25	106.61	107.36	109.33	101.62	105.61	102.48	101.88	106.18	103.33	108.05	109.65	105.61	106.41	101.18	104.86	106.16	103.36	101.14	103.12	106.15	105.57	106.6	107.28	103.07	106.86	104.59	107.68	103.41	104.66	107.17	105.56	101.33	107.32	100.35	105.96	105.17	100.15	104.22	110.43	109.38	107.93	98.449	100.35	106.08	105.88	103.39
101.22	104.73	105.79	104.14	111.54	106.62	102.05	104.94	108.14	101.81	112.6	104.33	108.68	106.82	110.47	104.97	105.37	104.45	109.07	108.37	108.14	102.42	112.52	107.65	104.43	104.65	109.38	109.52	110.42	103.14	111.84	111.35	104.03	104.01	109.24	104.96	107.46	101.38	105.06	109.75	112.89	107.75	103.85	101.9	108.9	106.56	105.96	111.17	105.97	113.54
102.52	107.28	109.42	103.02	108.75	105.93	104.85	103.67	104.71	102.93	98.486	108.24	106.29	109.73	103.43	107.39	101.71	110.78	101.12	101.64	102.91	103.7	105.69	109.46	110.08	105.13	107.42	103.36	109.2	97.355	104.57	108.26	107.43	106.29	112.9	104.78	107.36	106.49	109.7	103.4	101.02	102.7	107.82	103.27	105.05	107.01	111.19	105.19	101.99	109
100.09	104.75	105.58	103.47	101.8	103.4	106.66	105.38	111.01	106.3	107.69	105.8	106.26	102.51	107.06	104.35	99.078	100.49	106.26	98.252	111.23	107.8	107.65	109.51	102.72	109.45	103.15	111.79	105.46	102.58	104.39	111.6	111.23	105.61	111.19	99.463	108.95	101.31	101.1	106.78	112.95	103.9	104	103.59	105.94	103.83	102.11	105.11	103.25	103.23
108.41	109.39	115.03	109.89	106.27	111.95	108.22	110.62	111.31	112.51	111.98	106.35	111.42	111.9	114.53	108.82	120.27	107.89	109.59	114.21	109.45	109.6	106.71	114.14	111.63	113.73	109.53	115.88	115.14	107.5	106.35	112.42	111.18	112.99	109.35	109.25	110.87	111.49	107.84	110.5	109.8	104.03	113.25	112.8	109.03	107.22	118.79	109.54	115.82	101.63
96.623	93.923	101.7	99.918	101.42	96.179	102.65	95.242	98.243	98.947	97.463	96.544	100.67	95.438	98.138	98.372	99.323	95.824	96.47	94.306	92.985	104.94	102.27	99.267	96.98	96.91	104.19	102.86	100.27	98.805	101.35	101.41	98.167	100.61	92.105	106.05	99.107	105.78	103.03	106.23	103.99	92.25	93.812	95.319	99.221	99.885	101.98	95.451	97.638	104.64
106.38	103.44	105.85	103.92	98.212	105.53	113.26	106.17	106.67	107.2	105.4	102.61	104.95	103.5	107.13	102.17	109.6	104.27	107.97	105.86	100.36	111.04	107.19	108.87	108.17	111.6	100.55	101.52	105.73	102.5	108.31	110.31	104.62	103.73	100.27	114.69	99.752	106.69	100.03	108.02	112.62	102.27	103.94	104.13	109.59	105.38	110.18	109.2	107.5	107.01
104.65	100.32	106.85	101.37	97.007	100.57	100.23	99.342	105.49	95.833	105.06	93.807	97.798	106.18	102.05	100.74	99.36	99.809	95.113	97.178	98.871	102.35	94.203	97.356	101.66	91.362	91.484	94.844	97.962	90.298	91.888	97.791	103.25	94.13	96.265	98.427	97.417	98.527	96.337	102.71	99.782	104.11	97.187	96.347	102.29	105.63	98.549	102.01	94.646	97.165
103.86	101.25	105.23	99.635	104.8	108.49	105.87	102.81	106.41	106.02	101.49	108.09	109.45	111.28	112.34	102.39	103.6	104.77	110.14	101.85	106.44	109.16	105.91	106.34	104.48	105.83	103.39	103.15	108.78	104.77	99.662	103.14	100.6	110.13	99.748	107.85	105.65	106.58	113.07	111.57	104.17	109.4	107.05	102.73	105.31	100.23	107.55	100.66	106.03	104.89
102.72	116.08	107.85	110.52	115.23	113.5	101.05	107.22	106.2	107.99	110.38	105.83	108.87	112.79	107.88	110.61	112.93	112.39	104.15	107.86	107.33	106.89	109.1	110.99	105.43	103.2	103.28	110.47	102.09	107.21	106.47	111.95	105.45	108.06	115.27	103.45	105.45	117.62	105.38	110.92	106.19	112.98	108.11	108.65	104.71	114.44	109.41	113.46	108.45	105.44
92.074	100.88	99.318	99.702	104.08	97.522	91.823	104.48	105.59	97.169	96.962	97.412	97.898	99.299	104.15	98.751	105.41	100.32	99.292	96.542	91.289	105.79	96.639	99.189	98.214	103.58	100.18	95.394	94.492	96.449	102.41	99.061	97.543	101.31	100.46	97.615	98.086	97.752	98.934	101.52	96.173	97.11	97.097	104.8	90.773	91.36	96.813	97.922	99.941	100.71
107.4	105.94	106.21	105.78	105.95	114.8	101.57	108.2	106	109.86	106.04	108.9	106.21	102.57	106.46	103.78	113.76	107.08	111.27	106.06	108.74	112.28	104.06	103.27	108.49	105.43	108.23	110.16	103.46	106.57	108.67	113.06	101.47	108	114.18	108.3	109.43	102.82	112.23	108.69	99.947	110.02	104.44	111.48	104.85	104.79	108.17	104.28	108.42	111.03
108.36	109.22	110.67	110.3	107.17	107.04	104.75	115.95	112.11	106.47	108.72	108.19	104.7	111.8	111.43	109.41	106.29	113.89	107.89	114.81	105.13	110.15	110.9	102.3	110.18	102.88	109.45	99.686	109.41	112.89	103.91	106.76	111.85	106.39	105.97	106.94	105.14	111.86	107.45	108.39	112.61	109.86	106.46	107.94	107.88	108.68	101.3	110.34	106.7	109.32
111.64	112.1	106.67	106.53	109.56	106.23	106.62	107.1	110.91	105.3	104.94	102.91	108.03	105.52	115.55	108.83	108.42	105.24	105.52	109.21	103.72	112.25	103.57	111.22	104.01	110.55	108.02	106.12	107.09	105.69	103.34	104.43	107.81	106.2	112.23	108.31	110.76	117.65	111.37	107.88	106.91	111.78	113.33	108.17	105.56	107.5	109.19	110.11	108.95	108.61
108.92	102.73	107.85	108.79	105.04	107.89	110.99	106.21	105.43	106.78	106.04	106.88	100.69	105.38	104.47	109.32	101.54	105.25	100.51	100.61	103.86	105.38	102.64	112.74	106.34	104.98	104.77	111.18	104.38	103.36	111.73	101.19	104.69	111.48	104.84	106.35	105.03	108.08	99.572	108.12	106.62	106.71	103.43	101.15	107.57	96.104	108	100.36	99.76	108.95
113.64	106.02	105.98	104.69	109.93	105.82	106.22	105.44	112.52	107.26	107.53	115.18	106.51	107.46	105.29	108.3	109.6	112.06	106.87	99.938	114.37	108.86	110.83	111.72	106.39	100.4	104.66	108.99	107.92	108.21	110.19	111.98	109.04	107.68	104.74	107.91	107.77	109.35	106.96	113.34	110.13	111.35	108.51	104.26	108.71	112.87	111.48	102.93	103.27	108.96
108.96	103.35	103.37	112.28	111.66	105.93	108.87	107.17	107.07	107.32	110.34	108.43	109.37	110.74	110.5	105.69	115.26	105.65	111.35	109.01	106.76	107.41	103.74	107.84	108.77	104.8	111.41	109.41	111.2	104.37	115.59	107.63	106.19	107.64	105.95	105.24	108.55	112.63	107.44	109.26	106.87	106.83	107.11	114.08	107.89	106.18	105.34	111.87	113.35	103.76
111.79	118.22	107.59	117.26	109.33	110.85	114.22	107.79	106.08	104.46	110.59	113.72	110.04	112.52	113.84	111.31	114.89	109.83	109.76	110.77	107.2	106.72	109.09	108.76	113.48	112.35	115.4	109.41	117.71	110.32	113.95	111.36	107.16	107.39	111.98	107.06	112.73	107.85	106.16	111.87	115.35	111.43	113.46	112.58	106.81	116.72	104.49	108.75	109.89	112.96
104.81	101.08	104.56	106.46	102.81	108.18	104	104.74	102.53	105.61	104.47	111.59	104.72	104.15	100.45	109.8	110.65	106.61	110.05	105.1	102.83	104.21	110.69	107.74	105.54	108.13	104.47	105.17	104.08	109.49	100.76	110.2	106.09	109.94	105.89	107.94	105.31	102.05	109.74	109.73	108.15	102.77	104.63	111.69	105.76	109.49	109.38	110.15	108.84	104.39
109.52	108.84	107.32	107.55	111.12	109.53	105.77	100.93	101.59	109	108.32	111.16	113.05	104	114.15	107.25	110.83	113.05	109.19	101.96	105.39	107.77	114.66	106.86	109.91	108.12	108.19	113.36	106.04	108.41	106.58	106.85	108.63	107.04	108.06	110.8	106.28	106.92	107.06	99.495	106.7	107.28	108.2	108.23	108.12	108.32	104.77	110.48	105.72	107.41
98.011	96.733	97.855	94.18	94.206	102.85	104.54	95.568	89.872	98.28	99.858	93.854	102.93	94.235	99.208	90.947	96	91.41	94.419	99.94	94.294	94.225	98.26	99.612	98.019	95.906	96.793	103.67	95.641	98.167	100.59	97.709	95.911	97.835	98.778	95.077	97.946	98.146	96.948	102.1	96.796	97.53	96.883	104.53	97.069	92.46	101	100.21	98.33	100.11
97.992	98.112	112.89	107.7	97.317	103.53	104.07	104.45	105.32	108.59	108.48	109.15	114.83	111.96	102.36	106.63	109.68	103.87	109.77	110.37	107.13	106.3	105.68	103.19	102.05	102.98	110.18	112.18	110.41	108.03	106.03	109.04	109.53	110.49	105.35	109.97	99.539	106.52	104.38	108.8	103.99	109.92	108.28	103.53	104.28	109.57	103.65	106.42	104.4	110.05
110.03	110.42	103.59	103.29	107.05	109.31	113.7	107.03	109.03	110.14	107.65	110.51	107.54	107.54	108.38	112.84	109.01	104.58	112.92	115.28	110.25	106.82	105.48	106.57	106.71	111.86	105.5	104.35	105.73	110.83	108.33	108.99	105.11	110.66	111.65	106.48	109.5	104.65	108.89	112.68	105.62	115.05	112.34	106.67	102.88	107.51	105.35	103.49	104.7	106.84
90.558	96.594	96.924	92.26	92.324	93.829	97.204	95.126	99.022	103.26	97.846	100.49	99.199	98.673	102.91	95.262	97.1	99.364	96.026	99.989	97.893	92.625	98.096	106.55	97.842	101.59	102.43	102.97	97.168	101.76	99.084	91.331	96.163	102.89	97.994	102.8	96.877	99.94	101.58	101.93	93.769	98.255	97.355	95.917	94.355	104.16	100.23	97.928	98.487	91.008
111.09	105.06	106.83	113.04	109.65	107.94	99.966	102.52	111	109.22	113.2	103.6	103.29	109.64	106.13	109.98	109.91	104.59	109.9	104.3	105.62	104.35	110.3	109.46	107.6	110.73	109.13	109.7	106.6	109.81	110.94	107.13	107.28	112.93	113.23	105.09	110.13	110.65	109.73	111.14	112.9	110.8	112.23	110.12	105.46	110.61	112.82	111.69	110.92	104.8
108.12	114.26	110.13	110.23	105.64	109.2	106.33	105.76	101.99	107.18	104.72	110.05	104.09	108.75	113.39	109.9	108.36	107.94	102.45	115.23	107.99	108.49	105.84	108.16	106.24	113.49	103.25	107.36	108.38	110.07	104.77	115.32	108.56	104.27	108.77	109.65	108.07	107.61	107.45	107.22	111.26	113.31	99.476	110.38	112.13	110.54	106.84	109.02	113.17	106.27
96.43	99.263	99.438	102.42	100.5	100.52	94.865	93.566	99.802	101.27	98.702	98.31	99.127	100.54	104.54	94.975	96.921	98.604	97.577	105.21	96.414	95.209	99.982	104.86	99.093	95.284	96.03	97.465	96.35	101.94	95.099	98.795	98.079	93.924	98.249	95.343	103.74	97.081	101.9	97.363	101.79	91.711	104.42	104.76	97.909	92.307	101.88	92.632	99.056	99.817
106.23	105.35	113.68	101.69	102.32	110.79	103.1	108.18	107.47	106.16	104.94	104.3	104	105.62	109.58	103.31	97.449	108.1	110.37	103.05	110.49	107.91	110.31	108.09	111.36	104.12	104.11	110.65	107.55	103.69	108.74	104.58	104.4	105.16	110.6	104.65	112.85	101.36	102.15	104.85	113.8	110.47	110.16	105.85	105.08	103.71	101.44	100.55	107.09	111.31
102.77	101.59	104.92	99.404	98.877	101.26	99.571	90.302	101.82	107.89	108.79	99.928	100.85	93.623	98.641	102.04	101.41	100.25	98.042	97.891	100.54	94.481	99.574	103.24	102.58	100.03	95.38	104.53	100.42	101.98	96.06	96.899	95	98	97.829	101.94	99.785	98.569	93.662	104.64	96.117	97.681	101.12	96.679	96.756	97.679	98.335	91.771	98.71	96.925
110.21	105.57	106.07	102.93	106.97	106.02	107.2	109.45	103.81	108.51	109.63	111.28	110.9	101.88	106.17	106.51	106.49	109.16	110.64	104.87	102.07	109.83	106.09	108.89	104.34	101.88	102.77	101.48	106.99	108.62	105.08	108.48	103.84	99.983	111.28	102.77	110.22	101.96	109.82	103.03	110.26	111.24	103.81	109.43	103.93	102.11	105.06	109.79	102.68	105.68
109.05	111.57	105.48	99.705	102.08	108.56	106.39	106.25	105.73	107.2	109.15	105.45	106.42	110.75	112.22	104.51	107.54	104.52	99.427	102.05	99.144	101.43	103.39	105.87	104.18	102.96	109.26	107.58	104.93	107.13	102.74	108.9	108.05	102.36	107.48	102.71	112.22	112.57	103.39	112.22	107.11	103.96	107.61	107.94	100.31	108.79	106.7	102.46	101.38	107.92
110.74	110.78	106.29	107.53	102.54	115.64	101.92	105.96	108.63	109.04	107.43	101.33	106.64	101.84	113.38	107.68	112.5	106.77	104.91	108.43	108.51	104.53	103.39	107.09	115.83	107.7	113.04	106.19	107.28	115.36	110.82	105.22	113.94	108.47	111.06	104.43	104.24	107.15	109.14	111.72	109.53	103.99	109.69	104.45	112.17	112.21	110.07	108.22	106.81	111.27
103.68	103.39	97.509	97.783	100.99	100.77	102.12	102.41	95.64	97.319	95.541	98.749	97.941	102.46	99.737	98.676	95.82	100.81	95.004	99.395	98.262	99.287	101.95	100.56	100.79	99.263	91.184	97.15	96.671	97.099	99.204	101.37	104.47	98.926	95.515	99.721	86.42	98.723	97.694	100.77	98.553	96.101	96.988	94.626	97.477	102.33	105.75	100.99	99.833	93.397
105.58	104.18	102.35	108.08	98.965	103.35	104.77	104.82	104.97	108.23	109.79	108.02	105.99	105.33	107.12	107.79	105.47	107.07	107.21	102.72	110.38	104.74	111.46	102.16	99.792	102.87	103.2	100.13	103.46	105.47	103.55	106	108.56	111.15	104.71	106.29	104.54	108.18	109.43	107.03	104.53	110.18	108.04	106.3	106.26	103.81	105.55	98.646	103.01	108.05
100.12	102.34	100.93	103.02	101.7	100.06	98.651	101.72	100.54	99.988	103.27	98.934	99.207	100.25	100.05	106.08	101.23	106.21	94.599	98.971	98.962	99.231	99.461	96.642	102.81	104.83	101.08	102.96	106	97.43	103.63	101.03	105.05	99.812	104.58	96.403	99.991	102.84	99.082	103.23	97.574	99.85	99.024	105.5	101.03	105.52	97.853	100.28	109.92	99.577
109.82	100.66	110.38	106.3	105.47	113.56	104.05	110.52	100.76	108.15	107.9	107.65	103.41	104.82	105.03	106.48	112.35	105.98	108.89	107.15	109.46	106.63	104.86	110.76	103.23	104.99	110.4	107.02	113.2	101.88	107.67	98.678	111.29	103.6	109.57	101.38	109.73	102.62	107.16	103	107.91	108.71	100.38	107.75	104.94	102.67	108.33	106.33	113.22	106.08
100.54	101.43	102.59	102.5	102.91	96.511	98.868	101.14	98.614	98.975	106.9	104.27	98.013	101.99	103.05	106.32	109.11	99.465	99.307	98.227	100.84	105.63	101.79	104.82	101.44	107.63	99.981	100.87	106.79	99.438	98.911	103.46	99.728	101.75	96.359	97.545	95.498	102.17	98.558	108.46	97.885	96.804	106.53	96.112	102.48	101.46	97.779	103.8	99.152	107.82
105.06	104.72	107.71	111.9	112.24	100.68	105.29	105.16	111.39	107.45	108.02	114.95	106.91	109.33	114.16	109.68	106.71	105.38	111.63	104.36	108.23	107.89	106.53	103.65	101.92	113.27	108.64	109.7	106.48	110.02	112.52	107.62	105.81	108.42	111.62	113.44	105.2	107.37	107.61	106.63	106.16	107.04	105.26	103.81	106.81	108.62	111.73	105.7	107.44	110.37
104.65	109.81	108.31	111.16	111.75	106.66	96.075	103.7	103.77	101.23	100.01	105.61	107.78	103.88	106.7	105.63	109.33	105.78	106.45	107.74	106.99	107.18	104.54	99.564	100.69	99.433	105.53	103.43	99.205	106.88	104.49	109.82	105.82	104.24	107.3	110.16	112.87	110.44	103.32	99.974	109.47	108.24	105.48	99.531	108.75	105.12	112.05	104.71	102.52	106.72
98.881	95.975	98.747	99.016	100.69	104.17	96.884	101.04	93.059	100.03	97.491	97.93	101.51	95.769	99.927	96.687	94.975	101.2	96.263	92.909	96.421	95.057	97.405	92.026	101.62	100.72	98.245	95.321	99.788	94.032	101.24	94.106	95.192	94.2	93.147	100.75	95.078	93.651	103.16	102.39	93.849	96.327	98.913	95.194	101.58	96.812	92.478	97.955	99.631	94.906
107.49	111.25	102.46	110.42	110.91	104.44	111.14	102.22	106.45	111.29	101.86	106.68	106.92	107.84	110.49	107.52	104.26	104.84	111.65	102.05	114.08	105.24	112.99	109.98	108.99	105.92	110.03	112.38	111.55	112.02	103.56	106.06	106.94	103.46	105.44	109.91	106.22	109.65	99.96	107.82	99.839	107.94	107.56	112.3	112.3	113.72	108.22	101.62	109.17	106.51
97.472	100.28	97.311	101.09	103.03	105.68	94.558	102.24	102.21	101.16	96.677	99.428	102.29	101.05	104.42	100.77	101.49	98.05	96.153	96.18	98.878	102.66	100.06	98.87	103.08	96.584	103.51	103.23	98.409	101.09	98.729	102.94	99.979	97.667	103.28	102.44	99.351	102.97	102.25	102.33	101.17	101.36	109.91	98.417	104.32	100.71	100.81	97.286	100.43	99.656
97.348	102.13	108.51	98.535	96.157	97.363	96.414	95.377	99.088	96.247	90.384	95.295	96.692	96.272	102.69	103.92	98.389	96.178	94.387	98.313	101.67	99.013	100.2	101.87	104.37	98.147	99.589	95.572	95.934	89.035	93.71	101.02	93.159	98.734	96.634	98.057	99.573	93.807	96.052	91.871	101.54	94.47	106.9	98.817	91.548	102.86	93.516	91.722	94.784	96.335
110.34	100.02	104.13	108.19	103.56	106.26	109.25	107.92	100.66	104.13	100.45	104.12	104.9	109.75	103.03	106.3	98.83	100.61	108.8	103.99	110.18	98.732	107.64	105.79	103.56	102.14	104.94	106.28	113.35	104.43	107.13	109.07	113.2	113.55	109.31	107.87	111.74	103.34	111.88	105.71	105.33	110.67	106.18	105.74	106.06	109.3	103.47	106.46	106.99	106.17
104.13	104.04	106.52	104.17	109.54	106.65	107.44	104.86	106	103.64	106.54	100.69	105.76	100.7	112.72	105.42	107.87	101.56	110.62	104.2	101.04	102.94	109.12	101.59	106.14	102.37	104.92	111.61	105.63	97.602	102.79	105.1	107.63	110.64	107.89	103.54	105.52	105.76	107.27	99.129	105.58	102.8	107.79	102.48	103.48	110.15	108.31	109.45	105.48	103.85
105.74	112.95	108.86	107.62	105.16	108.58	108.03	106.14	107.94	112.49	108.07	108.49	103.97	109.83	108.8	110.19	110.04	106.96	110.09	115.11	107.15	106.38	106.04	110.66	114.81	106.23	109.5	111.19	111.64	112.29	111.54	107.74	105.36	104.49	103.77	110.12	109.86	105.32	104.35	107.45	103.85	104.82	112.31	109.29	104.83	101.15	104.87	105.72	109.77	113.71
109.5	106.44	106.97	108.45	104.17	109.54	105.05	104.18	101.01	111.63	108.54	110.14	113.11	104	108.88	107.75	105.79	102.08	106.26	108.39	106.8	112.45	103.19	104.62	108.77	107.08	108.47	107.98	108.6	111.2	105.18	110.17	103.98	107	104.55	105.74	103.43	113.78	109.49	100.59	109.38	106.47	104.65	107.8	109.56	103.11	105.17	109.98	108.69	106.75
108.46	115.51	103.03	108.4	108.68	113	106.39	104.55	106.2	108.02	109.3	111.31	114.01	106.51	113.37	101.56	107.72	109.32	105.91	110.64	113.18	101.32	108.37	109.46	104.7	103.37	104.48	103.32	109.89	111.16	102.47	108.29	109.59	106.93	106.05	112.38	106.83	103.9	107.08	104.43	107.99	105.07	113.32	111.39	106.66	105.36	104.3	103.21	116.55	107.01
104.47	108.63	107.48	104.8	110.29	100.37	106.48	104.2	100.47	111.78	104.69	106.87	104.56	109.48	108.41	106.8	115.45	107.84	108.29	107.49	109.84	101.96	108.88	113.3	111.29	103.73	110.08	103.2	111.59	103.27	111.79	106.38	114.78	107.84	107.27	113.13	108.26	105.3	105.23	106.43	99.404	108.97	107.86	109.37	107.28	108.5	105.98	108.57	115.31	104.23
111.5	108.75	106.05	107.03	110.24	110.98	108.48	115.43	109.52	107.4	106.38	111.88	107.84	112.92	101.07	107.1	111.71	109.62	108.34	113.77	113.52	111.06	111.21	106.48	111.82	107.08	112.93	111.8	110.7	112.4	111.97	106.18	108	110.06	111.88	114.34	106.86	100.82	103	110.43	110.45	107.27	101.61	111.81	109.84	107.89	111.29	109.58	103.15	112.73
106.31	111.52	109.68	110.38	113.11	108.35	112.5	108.9	110.83	108.19	105.4	104.82	103.13	105.88	108.14	108.25	105.53	107.73	114.33	109.84	110.16	112.37	108.48	107.16	108.15	105.9	107.39	111.06	107.01	108	97.879	113.03	108.94	111.08	102.48	109.29	108.71	111.64	109.6	105.44	106.14	114.33	112.45	107.54	104.99	110.28	105.48	111.14	106.72	108.7
97.869	98.185	102.69	96.173	93.618	96.778	94.197	105.83	99.277	97.521	100.81	92.557	98.689	100.74	100.22	98.629	97.656	98.842	95.553	96.288	96.573	99.721	104.71	104.39	98.943	99.999	93.843	99.931	94.816	99.056	98.818	101.69	98.59	97.419	94.639	97.529	99.346	100.7	95.66	103.11	102.17	100.2	105.31	102.28	97.516	95.752	98.529	100.02	98.256	100.13
100.54	93.264	100.69	106.26	106.22	101.57	102.28	104.18	104.54	98.357	98.416	98.948	99.364	108.43	100.7	98.767	98.094	106.66	100	101.03	107.37	105.83	98.299	105.73	99.015	101.92	97.108	101.32	102.36	98.144	99.622	102.47	94.454	99.784	106.47	98.383	101.88	107.06	103.39	97.449	102.78	98.138	99.471	110.57	104.34	103.96	96.612	105.2	96.392	99.891
109.48	103.48	109.08	105.5	111.37	107.51	108.29	107.77	110.18	108.84	105.97	106.61	108.79	109.72	109.63	106.44	107.02	111.42	108.32	105.95	107.18	103.41	98.313	112.18	108.24	102.73	110.44	107.09	107.63	107.28	109.05	101.13	106.93	108.3	103.81	109.75	106.33	107.63	107.36	101.77	104.96	105.12	103.31	105.71	106.57	103.28	100.12	107.83	108.22	103.95
111.34	104.41	110.2	109.26	112.47	112.2	111.73	110.75	107.31	114.53	107.9	113.07	117.69	108.59	109.87	110.16	109.03	101.53	106.94	106.32	107.09	107.83	112.26	113.8	110.49	114.15	114.06	111.63	112.96	110.53	113.31	109.98	109.64	106.23	106.85	110.07	109.83	110.98	107.32	113.07	109.49	111.2	109.86	111.31	109.3	112.04	111.58	113.58	114.17	106.93
108.43	99.918	99.814	104.86	106.61	101.86	109.37	100.62	110.73	104.99	104.97	102.7	103.4	101.26	105.36	99.964	103.66	105.24	102.98	110.4	107.83	103.53	107.27	107.7	104.72	105.44	107.81	104.95	104.49	99.891	100.9	102.69	108.62	98.578	110.48	106.86	104.21	101.71	104.17	108.89	106.19	103.89	105.29	109.12	102.37	106.2	102.97	109.38	106.86	106.68
99.35	103.96	97.583	105.78	105.09	110.26	107.66	108.91	107.98	110.97	104.36	108.6	106.32	103.54	102.55	104.96	109.19	103.68	108.49	104.66	108.11	106.85	105.31	111.04	103.76	102.3	102.83	103.75	104.51	109.92	105.79	104.63	107.63	103.21	99.614	107.13	101.73	107.47	106.01	100.85	106.95	104.08	102.22	103.11	103.73	104.84	107.02	108.09	111.74	108.19
94.476	99.886	95.258	99.902	104.59	94.992	95.943	99.023	95.503	107.57	97.156	100.81	99.272	92.56	96.424	98.342	98.007	98.422	93.741	97.183	99.634	102.76	96.477	94.947	102.53	100.54	94.444	98.257	99.949	99.578	95.452	103.92	100.19	99.024	99.191	94.517	100.27	97.238	90.979	84.241	104.16	98.32	98.415	97.638	94.494	97.76	98.396	103.33	99.521	95.872
108.72	104.39	106.27	106.97	101.66	106.03	103.24	106.68	100.97	100.59	110.26	108.27	104.13	107.56	105.39	106.65	109.34	108.36	113.57	100.89	102.76	107.09	105.72	105.73	107.05	98.969	101.52	103.09	106.57	105.29	104.13	106.84	104.98	107.9	105.99	102.93	105.89	107.66	102.13	104.74	103.02	103.16	101.34	107.5	106.67	110.98	107.25	107.54	102.41	108.97
103.09	109.92	102.58	102.16	101.79	106.11	106.45	108.24	111.71	110.23	111.32	110.67	108.33	107.47	108.99	106.43	103.85	112.95	107.04	106.14	101.29	99.014	104.58	104.28	108.02	104.73	113.37	114.05	113.28	104.34	106.98	102.59	108.74	104.95	111.41	101.01	104.7	107.42	111.82	110.76	103.63	106.58	106.37	109.05	105.07	103.27	102.05	111.74	110.66	106.54
112.52	105.62	107.85	106.02	107.37	107.27	97.201	105.09	99.407	103.79	105.07	111.72	103.49	109.12	111.91	111.57	111.09	108.36	107.75	109.11	105.75	109.56	114.83	104.28	103.89	110.65	103.86	101.72	109.38	105.23	108.68	105.97	109.11	103.31	109.75	97.295	107.46	107.81	106.91	102.55	111.24	104.49	103.21	105.6	105.13	101.8	100.43	110.68	103.94	103.18
105.18	107.94	114.06	108.4	109.03	108.92	108.07	109.44	112.59	120.35	107.15	114.29	109.44	112.18	110.73	104.87	110.16	109.52	107.19	108.92	107.16	109.57	108.73	108.58	109.48	108.13	107.77	113.74	108.42	107.85	114.59	116.89	112.91	113.71	108.4	111.25	108.72	107.25	112.91	108.2	108.47	109.2	112.43	108.81	114.63	111.21	106.13	109.63	109.96	108.34
103.97	110.93	107.49	108.1	106.27	110.5	103.03	105.76	107.78	110.56	112.3	104.24	104.32	105.48	106.23	110.11	105.66	106.18	103	103.5	108.6	104.87	103.85	107.91	107.93	103.09	104.07	110.62	103.18	106.47	108.54	104.34	112.51	109.12	106.56	107.85	110.22	103.77	110.45	106.57	111.9	111.34	106.03	105.01	104.59	114.71	102.15	111.46	99.192	111.23
108.06	100.28	101.65	104.06	106.03	109.36	109.87	109.94	105.66	106.35	102.56	99.405	100.28	104.82	101.92	104.01	99.095	106.38	103.06	104.25	97.134	110.99	107.66	110.95	101.04	103.45	96.908	109.8	103.4	106.53	103.89	100.21	97.658	101.92	105.12	112.21	106.13	112.48	103.07	104.77	107.96	106.45	106.24	107.98	103.76	111.89	111.41	101.9	102.84	111.56
107.12	109.6	112.42	101.77	107.4	105.69	104.74	113.15	107.95	106.55	101.33	100.26	103.05	102.16	104.01	103.47	106.67	105.97	102.77	104.32	98.734	100.42	113.96	106.63	106.9	101.15	104.18	100.52	104.5	105.53	104.63	101.37	108.72	107.16	99.438	102.62	101.51	104.91	105.28	105.87	105.43	108.15	102.87	106.39	110.71	106.32	99.111	105.25	107.41	101.38
102.45	107.76	111.7	101.71	105.32	104.32	99.144	104.6	106.3	110.67	103.65	111.32	103.09	101.58	113.75	104	104.45	110.35	106.05	103.08	109.68	102.2	105.73	103.08	104.88	97.189	106.64	110.45	104.47	103.25	103.48	107.74	104.13	104.15	106.34	105.69	108.49	105.18	105.77	107.02	107.28	98.519	104.15	103.55	104.83	107.88	105.78	106.53	105.48	107.31
105.08	103.67	105.88	103.32	105.82	108.96	110.34	108.26	113.92	105.31	108.88	106.42	106.16	108.2	108.01	107.5	100.89	100.41	105.47	115.39	99.63	112.32	106.25	109.1	108.04	104.32	106.54	104.68	101.83	104.3	104.69	102.55	108.08	102.02	106.19	107.94	107.8	106.38	106.82	102.35	105.23	112.09	102.91	108.81	103.54	107.09	113.07	105.11	102.12	108.33
108.58	109.67	107.51	102.24	106.31	100.67	112.7	110.65	110.58	103.75	111.93	105.56	109.19	107.56	105.29	107.7	107.88	109.42	108.71	104.79	109.4	103.99	109.93	107.53	106.63	105.26	108.05	108.41	112.96	110.57	109.94	107.06	102.62	115.49	109.69	103.59	110.52	104.66	108.92	110.37	107.89	115.67	108.52	113.89	107.13	110.59	111.73	108.28	103.74	106.25
95.763	100.92	98.552	99.672	97.174	93.769	93.526	89.647	100.19	95.087	91.061	102.06	101.74	101.39	102.41	98.176	94.082	99.306	95.903	102.43	96.308	100.87	94.189	98.45	97.27	99.015	100.19	99.108	102.97	96.574	96.973	93.554	94.252	97.463	99.422	97.824	102.8	107.48	97.864	96.399	93.991	94.412	100.8	104.32	98.869	97.493	92.45	95.975	99.03	97
109.74	106.87	102.68	108.04	105.52	109.98	106.73	105.36	111.41	107.66	103.39	108.53	104.35	103.54	109.72	112.83	108.66	106.78	112.42	106.67	101.85	106.79	107.83	107.56	108.14	108.21	107.4	105.73	109.32	99.956	104.47	109.09	111.11	102.05	103.49	103.91	103.08	103.07	110.69	110.5	101.97	107.22	108.73	109.25	108.47	102.76	113.29	103.69	104.67	100
107.52	109.7	106.88	106.82	105.5	115.68	100.21	103.69	100.13	101.81	103.19	104.24	106.25	103.15	107.4	105.36	113.24	115.04	105.33	106.74	111.92	99.781	111.25	109.02	111.97	102.29	106.86	107.37	104.33	104.52	108.14	108.86	101.8	106.7	104.55	105.73	106.58	107.77	107.39	105.97	107.69	108.99	108.78	107.61	105.71	107.53	105.8	104.63	114.03	106.68
107.81	105.55	107.1	113.8	115.59	108.73	105.06	110.33	108.57	110.83	99.347	106.01	106.24	106.29	107.49	110.19	111.08	106.38	107.5	106.35	104.25	110.1	106.96	117.24	107.66	111.63	103.52	101.26	106.53	108.36	112.6	110.84	102.45	106.49	111.64	114.15	110.24	108.83	108.74	109.97	113.32	111.57	108.3	111.4	113.39	109.1	103.21	105.07	112.17	114.3
105.44	109.9	106.91	106.92	107.1	109.95	106.37	108.85	106.68	106.92	108.4	103.63	104.51	103.28	108.63	99.759	105.94	112.57	107.21	105.42	110.35	107.77	111.7	108.49	103.78	107.46	108.14	105.95	105.82	102.15	107.37	113.81	108.84	103.07	107.2	103.47	107.34	106.16	102.35	105.25	111.96	108.32	105.28	110.17	111.13	107.84	109.12	110.44	107.8	108.18
107.06	111.06	107.4	107.21	108.61	106.57	104.79	108.28	112.74	108.65	105.56	109.63	110.28	106.45	107.6	106.66	106.89	110.98	113.73	105.43	103.1	105.79	108.12	108.54	106.75	110.07	105.01	111.67	104.72	107.5	112.5	105.98	113.71	109.92	111.88	109.32	109.32	108.42	107.65	112.12	105.91	108.46	112.82	106.46	109.6	98.512	105.28	105.93	112.9	112.33
113.11	103.39	108.21	101.66	103.24	103.03	109.65	106.07	105.74	102.82	105.35	102.89	106.97	110.07	107.09	109.28	109.57	102.41	108.65	109.65	105.95	102.23	112.42	104.4	108.86	103.27	107.42	111.18	109.86	104.59	111.2	108.38	106.14	104.66	103.48	101.25	109.01	103.69	110.75	100.72	107.42	105.79	105.99	103.29	108.24	105.94	105.25	106.71	101.79	103.15
114.06	109.16	107.62	105.82	103.88	100.27	111.04	106.5	114.28	108.36	106.41	108.56	110.32	108.46	105.1	109	104.5	111.09	99.65	109.49	115.68	105.18	109.34	108.78	106.44	102.14	107.14	106.49	104.34	110.17	110.3	104.96	103.52	107.08	111.65	100.96	113.99	109.15	112.76	114.91	110.17	108.94	107.2	104.97	106.3	105.8	108.27	109.77	114.13	114.45
110.47	111.1	108.53	102.96	107.78	101.2	107.78	113.71	108.34	108.95	102.36	105.43	102.6	117.17	110.45	113.33	108.71	106.1	109.24	106.44	108.26	100.84	109.55	105.93	106.99	107.08	113.75	106.12	105.06	112.73	101.91	111.95	108.21	108.75	103.15	107.54	109.95	106.47	111.78	106.95	104.01	106.17	104.8	107.63	107.87	109.87	108.93	103.46	110.51	103.98
104.66	108.4	109.49	106.78	103.8	109.76	103.1	110.12	117.11	109.26	107.49	107.68	108.85	110.52	109.61	102.31	107.11	110.39	103.52	110.27	108.69	110.37	105.06	108.67	105.58	103.54	107.7	109.64	111.33	109.62	105.91	103.11	108.37	107.77	110.37	107.57	106.33	110.59	109.09	102.55	106.97	111.65	109.18	110.23	111.9	107.52	111.14	112.78	104.96	113.57
106.38	106.36	103.49	110.07	110.66	102.32	104.86	106.49	105.96	108.4	105.92	111.14	102.69	104.22	105.58	108.92	109.82	105.78	98.91	104.59	106.09	108.82	113.56	106.07	108.12	107.68	105.12	106.11	111.91	99.05	106.68	105.73	104.31	106.79	105.19	107.25	102.47	107.17	106.97	103.32	109.08	103.42	101.91	106.33	104.65	104.83	102.89	104.39	111.24	108.23
106.2	105.69	112.74	99.743	101.82	105.74	101.74	107.09	108.73	106.12	110.49	103.71	106.24	104.75	105.1	103.67	106.5	107.06	98.722	106.23	106.44	108.88	107.45	98.702	103.66	102.95	98.333	104.14	106.12	102.29	108.72	105.35	107.17	110.13	106.9	106.35	103.48	103.7	104.9	107.79	111.77	104.48	100.01	100.93	100.41	108.32	102.75	103.18	107.34	104.07
106.08	106.59	110.03	112.7	104.52	108.76	104.95	109.55	109.57	105.68	107.1	107.55	103.99	114.13	109.06	104.28	111.32	105.08	111.92	111.58	101.21	105.57	114.49	105.18	106.57	113.02	108.63	111.19	110.69	106.35	107.96	105.16	104.53	113.06	111.81	110.52	105.09	112.81	103.4	103.61	104.23	108.47	109.18	108.68	105.57	111.54	108.6	103.31	107.96	108.13
113.9	105.49	103.08	107.85	101.32	108.91	104.46	108.47	106.42	110.01	107.78	110.3	105.92	104.62	111.03	107.42	100.69	105.28	108.48	94.917	107.31	102.15	107.03	101.74	108.93	107.22	107.14	104.2	107.25	105.7	108.17	103.83	101.67	106.52	109.27	101.48	103.69	108.88	103.95	103.83	107.22	108.07	110.13	109.41	101.16	104.24	110.98	105.51	105.03	102.43
100.81	99.509	99.075	98.939	103.52	99.703	96.462	97.755	104.37	97.009	102.08	99.298	101.76	96.071	100.2	99.133	97.794	94.489	99.174	99.515	104.18	104.81	99.874	95.476	93.309	99.505	96.846	101.68	102.84	103.45	98.197	99.621	96.921	100.81	101	98.666	101.53	97.646	103.83	101.81	102.89	103.26	96.717	101.86	95.296	98.691	99.949	102.11	108.42	98.791
96.138	93.855	96.447	99.351	100.59	101.52	96.122	97.817	96.485	97.12	93.982	101.98	97.06	97.85	97.106	101.98	102.07	99.126	95.637	91.532	92.904	97.878	95.401	97.191	98.808	99.887	95.646	98.326	96.39	95.614	100.42	104.12	100.95	95.792	87.864	100.83	97.015	89.498	95.068	98.251	102.06	102.37	97.341	99.639	98.928	101.77	98.646	92.749	100.4	99.545
102.93	107.78	108.73	107.44	106.65	109.24	105.08	109.43	109.07	108.71	106.76	104.1	103.05	101.19	111.88	102.09	108.5	106.4	99.434	104.79	104.53	105.74	106.4	104	107.19	112.67	108.7	105.8	107.73	103.19	103.87	105.82	107.13	107.2	104.38	102.55	111.6	100.04	108.34	100.94	106.24	111.48	110.1	105.73	106.9	114.26	113.92	101.67	104.01	104.52
106.94	107.71	101.6	107.7	107.12	103.93	106.77	107.16	99.869	98.159	105.25	105.39	103.91	106.05	106.93	102.62	105.58	108.33	103.36	104.75	108.23	100.01	103.11	104.89	106.04	100.02	103.09	106.41	100.15	104.46	101.46	108.94	108.84	116.63	102.01	106.8	103.62	104.12	105.25	105.14	98.597	103.62	104.88	98.972	103.95	107.2	108.45	102.52	108.35	103.55
95.155	98.648	102.48	100.04	96.408	98.431	100.4	98.159	98.638	102.35	106.24	100.34	101.52	97.437	96.617	100.43	103.31	94.551	94.447	101.74	94.838	98.969	101.24	100.5	94.127	99.158	104.34	98.621	95.031	98.585	103.24	95.637	97.263	94.705	97.666	95.516	101.41	96.309	96.942	98.951	99.768	100.85	98.765	96.656	96.944	100.03	95.006	97.859	102.29	101.7
106.19	104.91	107.42	107.21	105.15	104.8	104.56	108.41	105.18	110.62	106.45	108.31	104.41	110.62	112.54	112.51	105	105.66	109.63	102.94	106.52	104.6	101.85	110.42	104.14	108.54	101.52	99.921	109.88	107.46	106.17	106.73	104.32	100.78	105.32	102.4	102.04	105.09	106.04	107.79	104.74	107.86	101.17	106.35	102.21	106.16	103.65	107.24	106.61	101.39
96.48	102.27	96.901	95.69	102.04	93.674	100.57	90.516	97.039	102	100.76	96.719	96.903	96.732	89.511	99.907	99.995	97.867	94.919	97.928	93.488	100.03	97.769	96.675	96.087	92.704	102.85	98.855	97.633	106.04	98.14	95.941	98.576	100.16	96.15	100.7	104.36	93.34	95.236	96.385	101.19	103.09	97.917	99.067	92.18	95.941	96.373	93.067	101.75	97.474
113.05	103.1	107.81	103.85	109.01	104.37	105.99	104	109.48	106.45	108.7	108.69	100.75	103.24	105.85	111.92	106.55	106.22	109.21	103.17	101.5	97.962	106.8	109.95	108.07	101.98	109.54	107.02	106.29	112.44	105.75	106.98	107.74	106.16	100.73	106.09	103.43	107.83	111.01	104.47	103.5	115.75	114.21	108.48	107.74	103.27	109.61	105.98	104	105.41
99.543	103.71	100.89	97.5	104.02	106.34	109.17	106.12	105.01	108	110.15	101.97	109.12	100.58	100.9	104.76	105.47	101.55	106.11	108.7	101.9	109.6	107.75	108.29	109.44	107.23	108.84	103.4	106.61	105.81	106.49	110.13	102.7	110.72	105.51	110.45	106.35	102.83	102.62	103.2	105.04	99.727	108.33	112.3	111.26	109.27	102.89	102.2	106.76	102.19
102.48	101.53	110	104.07	101.04	107.92	104.54	103.38	103.77	105.07	107.89	101.21	108.89	106.77	107.55	105.38	106.59	110.02	108.29	113.7	102.19	110.39	110.68	102	108.44	103.59	105.74	107.38	108.71	106.57	103.09	111.89	106.05	102.93	101.84	106.3	106.93	107.68	104.32	102.46	108.34	110.63	106.91	110.64	107.27	104.26	105.43	109.07	108.94	103.21
101.06	112.61	113.16	112.12	114.76	110.18	107.02	111.5	113.65	112.01	112.85	112.8	113.06	109.81	111.7	113.67	108.68	107.47	114.28	101.78	108.34	109.93	112.65	113.06	110.22	119.93	107.63	112.57	112.08	107.03	110.21	106.39	110.9	106.13	113.37	107.69	109.87	111	106.54	110.34	110.29	113.02	112.53	108.63	106.31	112.17	109.19	105.76	113.84	108.71
115.2	110.44	106.36	108.35	106.87	112.21	107.65	108.35	107.77	102.89	107.53	113.81	110.03	105.76	104.65	108.19	110.18	100.37	102.8	104.77	109.56	110.38	112.91	105.6	112.5	106.02	109.64	111.2	107.11	105.38	106.7	106.08	107.23	110.38	109.45	110.27	110.05	108.07	109.45	99.78	113.81	105.14	113.04	110.22	106.84	113.71	109.73	106.21	112.16	108.65
109.53	103.38	104.38	107.76	107.6	107.93	111.54	107.94	101.15	105.68	110.05	106.14	101.92	107.4	107.07	97.11	108.08	104.44	105.37	107.8	108.65	101.83	109.49	105.26	105.35	104.21	104.11	109.03	108.44	99.759	111.01	101.64	111.11	105.43	101.86	104.44	109.54	106	105.14	107.03	101.3	104.15	98.1	106.85	107.66	105.11	109.54	113	105.23	107.05
106.54	100	97.985	101.93	107.49	101.21	100.73	101.01	103.38	107.79	105.65	101.02	101.44	101.92	99.937	100.67	104.47	111.11	96.364	110.9	102.39	100.5	105.65	105.05	107.97	102.55	105.65	104.88	102.76	109.88	109.54	103.79	107.73	107.71	102.75	103.89	102.22	107.46	103.64	106.94	109.25	105.42	101.7	101.86	105.72	105.41	108	103.22	108.63	109.2
108.02	103.21	103.88	105.74	108.19	103.84	107.56	105.88	112.12	107	107.49	109.74	107.65	107.45	110.5	109.77	105.58	103.06	100.09	104.28	108.55	110.59	103.14	106.59	105.73	107.15	106.22	104.81	103.85	108.27	102.53	104.39	104.03	110.68	105.18	107.38	101.43	102.63	105.67	105.9	103.84	106.74	110.23	108.82	102.76	107.84	106.96	103.59	104.77	112.23
107.78	110.92	110.24	106.27	112.1	109.94	113.88	114.15	109.08	111.03	110.6	111.26	111.75	105.52	107.8	111.49	117.74	111.08	108.2	113.88	109.17	111.37	106.45	110.1	109.36	109.29	109.32	110.86	115.62	112.23	112.44	106.03	112.75	108.86	104.94	105.41	111.78	104.85	112.72	107.83	111.71	112.13	108.95	109.42	107.53	113.69	105.6	110.28	112.12	111.38
108.51	102.76	103	105.3	114.33	106.79	111.01	97.279	108.87	110.69	109.31	104.33	92.648	105.73	104.11	100.91	100.84	101.11	104.16	108.64	110.04	109.31	108.56	111.98	109.55	106.8	107.25	103.88	113.58	108.66	104.29	105.13	103.57	101.7	106.85	110.29	103.52	104.12	105.6	104.45	107.08	109.79	100.63	107	104.37	108.61	105.08	106.02	110.3	108.98
104.94	103.46	103.14	109.7	107.45	110.17	107.95	104.16	102.97	105.38	108.07	106.32	108.24	106.02	102.6	109.86	105.16	103.35	103.45	111.43	106.5	103.32	108.65	107.81	102.59	104.13	106.57	110.07	104.65	107.09	102.51	108.83	109.04	108.14	104.91	107.79	105.03	111.94	103.15	108.98	103.36	107.49	109.91	105.09	101.87	109.45	101.45	107.61	107.07	111.02
103.86	102.1	104.35	105.75	112.05	107.25	106.85	105.18	107.55	104.99	107.51	111.31	105.72	109.85	107.84	107.37	108.06	99.442	107.56	105.18	103.3	102.08	100.95	107.86	105.87	108.64	104.82	105.3	112.33	102.74	107.67	106.11	107.44	105.1	105.42	102.14	100.24	102.3	106.85	106.7	107.66	105.61	109.15	101.74	102.51	104.92	107.88	107.91	109.29	113.05
110.57	106.84	106.6	102.69	100.84	105.73	104.19	108.29	101.43	107.88	104.9	102.09	104.45	115.31	106.45	96.819	114.31	105.68	106.01	105.4	102.51	109.78	109.85	103	103.63	104.79	106.98	102.18	111.88	104.65	103.1	106.82	107.51	105.7	105.37	103.58	103.94	107.3	107.86	99.891	103.26	102.48	107.25	105.93	110.02	102.88	110.31	105.54	107.56	102.67
109.63	107.71	103.61	105.21	109.12	103.37	103.82	106.36	104.32	110.9	102.24	102.94	102.36	103.64	106.86	109.9	99.665	103.76	107.08	110.13	110.79	102.36	104.73	99.776	113.4	98.298	105.01	104.57	101.25	106.29	104.08	103.89	105.66	102.05	105.39	106.24	105.57	105.8	112.1	107.91	103.7	105.65	105.98	110.38	104.52	106.65	102.8	105.13	106.91	104.6
98.514	95.843	102.31	94.469	103.03	93.402	94.853	104.75	97.641	101.81	94.678	99.747	96.193	91.734	100.92	102.23	101.56	98.875	94.837	96.67	99.302	104.03	103.44	99.051	95.289	95.869	100.51	101.75	100.89	97.236	94.706	102.05	95.823	94.086	92.772	101.97	100.37	92.754	96.961	96.337	97.112	96.096	100.67	98.685	100.24	97.194	90.376	101.21	106.9	100.9
99.672	110.69	106.81	104.57	112.08	106	108.42	106.91	110.48	107.07	103.28	105.41	103.77	107.28	107.56	106.42	109.24	101.91	102.14	106.15	101.72	109.68	108.45	112.45	107.04	105.33	104.85	99.898	109.84	108.61	108.08	109.73	110.74	103.87	103.66	104.07	101.52	107.71	107.95	113.44	105.19	105.5	104.74	107.8	102.33	100.84	109.24	105.43	109.05	107.79
99.482	97.806	97.8	98.677	98.805	98.035	103.17	101.64	101.7	93.8	102.07	98.281	95.817	101.09	95.088	95.601	103.32	100.79	97.599	100.64	97.226	101.43	95.874	102.33	98.094	98.859	97.716	100.92	101.4	103.46	99.837	99.265	96.704	103.09	103.02	102.53	96.523	102.84	97.705	102.16	100.01	101.95	101.63	100.25	107.4	96.032	95.423	104.45	102.76	104.1
101.97	106.19	110.48	105.28	103	108.66	98.282	103.45	102.98	106.64	111.19	112.77	110.24	107.71	101.05	103.82	103.44	103.95	108.31	108.19	101.58	104.59	103.68	110.82	103.72	105.95	105.92	104.99	104.92	99.794	102.01	104.77	104.91	112.48	104.21	107.92	104.1	111.21	108.42	114	98.454	108.97	103.53	104.43	105.29	115.03	105.81	111.82	106.63	109.99
100.93	102.6	96.87	96.686	99.706	99.715	94.276	100.15	96.753	94.218	101.23	104.91	102.6	99.068	99.047	101.05	104.59	99.204	102.41	102.04	97.396	97.689	96.917	102.36	99.381	98.92	98.367	92.642	96.138	99.401	96.638	101.28	93.035	95.797	106.01	97.869	101.63	97.641	101.79	103.41	97.844	98.744	104.98	100.69	99.909	93.827	103.38	94.624	96.708	99.552
110.47	113.31	109.73	107.9	108.23	106.98	107.16	109.71	103.25	108.46	112.08	104.89	109.24	100.13	107.7	108.81	110.11	110.16	111.97	113.8	101.73	106.26	112.38	110.43	110.72	112.68	105.48	101.28	102.12	108.59	107.58	105.85	107.36	102.99	103.03	107.17	105.93	111.94	104.87	104.35	109.63	104.58	100.75	112.75	101.69	109.92	112.27	104.71	104.46	112.46
102.92	95.787	95.115	92.862	98.108	100.16	104.11	98.618	95.471	101.46	93.738	100.25	97.386	100.55	93.17	97.515	100.53	95.526	99.589	95.417	102.08	105.46	107.03	104.23	100.44	96.843	94.125	102.24	100.34	101.36	101.61	97.282	98.726	95.107	97.93	97.558	92.173	103.94	92.743	94.37	97.671	92.962	96.196	92.792	98.272	95.496	96.121	97.254	100.9	102.07
99.517	102.89	99.187	93.675	93.389	99.984	98.397	95.905	95.682	101.94	101.09	100.83	93.459	99.766	96.264	94.458	98.741	100.3	98.012	98	93.705	99.508	104.58	95.258	97.914	96.99	98.437	95.356	100.35	94.337	99.17	99.396	93.728	100.77	106.07	96.868	96.5	101.58	100.63	98.031	106.29	102.39	100.73	97.345	91.672	100.31	92.246	100.18	98.199	99.927
110.79	107.8	101.75	109.44	109.82	110.29	107.04	106.17	103.95	111.4	103.17	106.41	108.71	109.49	109.01	114.85	104.7	102.68	106.89	109	106.08	104.03	112.26	114.02	113.95	106.37	101.56	106.97	105.36	109.28	104.55	109.23	110.57	112.26	109.53	107.57	106.66	103.56	112.17	104.92	103.42	109.59	111.21	112.15	112.77	107.83	110.18	110.57	111.19	114.47
110.91	107.87	106.96	108.41	107.7	109.11	109.06	105.33	100.83	102.19	110.96	103.21	108.16	109.86	101.89	106.29	109.16	102.86	106.91	100.63	104.69	107.33	102.43	109.92	105.26	101.47	111.38	105.34	110.68	99.099	106.87	105.71	105.55	107.17	107.46	110.19	108.35	105.58	106.5	107.53	106.99	102.41	102.21	107.73	112.51	108.2	104.14	109.09	109.91	107.59
107.83	107.91	104.03	109.46	104.42	109.33	106.61	101.14	106.84	103.72	105.29	111.25	103.52	106.99	107.12	98.22	109.83	105.26	108.79	109.56	112.54	104.07	104.97	107.53	105.19	105.28	104.43	108.54	108.87	109.9	108.95	108.95	108.9	106.67	101.11	99.769	107.21	107.25	103.83	107.13	105.01	108.62	105.85	103.6	111.22	110.01	105.9	106.28	114.84	106.61
110.67	104.58	112.93	107.02	100.23	109.6	107.65	107.6	102.67	105.69	104.62	100.66	106.07	111.31	105.81	103.85	106.2	105.22	101.56	111.24	98.468	104.88	100.16	101.22	103.55	108.68	99.445	102.93	111.53	102.74	100.59	106.26	107.21	108.49	99.973	99.855	105.07	108.99	107.56	102.96	98.93	108.95	104.89	112.17	105.28	104.44	103.02	107.72	108.75	103.93
104.61	112.29	101.84	100.38	107.45	109.92	110.99	106.69	105	100.95	108.9	109.78	103.93	106.42	104.07	107.11	103.35	98.262	106.91	107.73	108.29	107.7	104.06	111.38	110.42	111.29	108.08	106.35	106.93	101.39	101.01	108.39	109.82	102.77	101.96	110.47	104.04	104.95	104.83	104.7	110.02	106.48	101.21	102.12	104.08	102.87	104.09	107.81	104.87	104.52
96.559	101.27	104.5	98.429	97.424	94.388	100.97	98.159	93.113	95.381	100.53	94.564	97.735	102.97	98.935	96.067	97.874	100.95	94.024	102.69	92.897	93.621	103.04	94.019	93.905	93.366	96.288	102.45	104.8	101.73	97.326	98.184	98.693	96.308	102.96	102.32	91.927	94.058	91.809	95.772	104.73	94.019	99.308	95.373	97.438	97.383	99.253	99.749	91.894	99.062
106.32	104.16	104.44	112.35	114.62	106.05	100.53	108.77	103.2	111.08	102.22	111.52	101.87	100.1	104.99	113.73	104.36	108.61	110.86	106.68	103.9	102.27	107.61	106.02	107.7	106.42	105.71	106.64	108.66	105.42	113.42	111.17	109.22	105.55	102.36	101.03	112.52	102.48	111.93	112.86	112.31	104.63	107.79	100.44	103.64	111.69	112.25	106.7	111.25	103.33
107.08	102.14	111.32	111.76	102.44	105.74	106.1	109.93	110.43	104.88	114.25	108.7	108.5	105.88	107.73	109.91	107.02	110.62	104.14	104.27	107.57	110.03	105.11	105.14	106.71	111.88	108.23	107.82	106.97	105.58	107.61	108.57	105.63	102.58	109.43	101.63	114.46	109.23	107.22	107.92	110.51	110.91	99.112	114.05	107.43	105.88	111.64	101.84	105.17	110.53
105.65	99.888	102.98	99.65	101.12	101.86	103.21	100.13	102.16	102.36	99.464	96.822	107.77	106.26	101.28	101.41	98.377	103.36	98.316	97.195	101.52	100.22	100.74	99.407	102.04	103.18	100.07	104.14	97.102	99.916	97.467	101.39	97.909	98.732	99.163	100.87	106.96	102.21	100.79	100.89	99.195	104.83	99.213	100.52	98.966	103.13	104.02	102.56	102.28	93.057
109	112.42	106.59	111.01	105.71	104.48	102.18	106.1	100.3	107.77	104.91	108.21	114.26	109.44	105.46	110.69	105.6	106.91	108.31	104.29	112.5	104.02	109.84	107.13	103.94	109.83	110.71	108.85	107.28	105.48	109.52	104.24	101.93	106.77	110.16	113.92	106.21	106.17	103.92	108.8	112.19	109.6	104.34	105.81	108.07	109.02	110.13	110.27	117.36	108.49
94.108	98.021	96.438	97.392	95.731	96.019	95.213	97.868	97.397	98.942	104.69	97.189	104.52	98.297	97.697	95.188	101.93	102.18	94.85	98.381	98.922	101.42	94.54	92.981	98.056	103.89	97.617	100.14	94.079	101.66	93.386	99.474	97.909	96.757	95.921	101.25	102.43	103.71	99.326	94.955	96.491	101.07	102.45	97.442	100.43	93.685	101.35	106.15	94.681	101.63
101.9	99.396	95.664	98.658	105.32	101.12	97.397	98.217	93.076	100.5	104.22	102.36	101.46	106.21	97.002	104.48	102.05	105.67	100.4	98.134	97.398	103.32	97.115	97.361	98.572	101.57	101.96	102.6	104.67	94.504	94.896	98.633	103.49	106.83	98.74	108.05	98.977	103.46	99.428	102.13	105.12	98.772	98.199	102.84	106.91	102.05	103.47	103.71	96.175	95.205
102.41	103.28	104.93	110.62	100.97	106.6	108.01	110.99	108.64	100.4	112.35	106.28	107.51	104.35	109.56	106.39	109.37	102.52	105.39	104.06	110.47	108.93	104.76	107.94	107.24	108.18	102.81	104.56	103.91	105	107.41	107.04	107.62	101.85	103.9	105.06	105.14	103.73	100.98	105.22	107.62	102.89	100.56	111.06	103.4	104.77	104.2	112.35	108.82	103.39
103.22	98.379	97.89	99.66	100.97	100.23	98.196	93.639	99.444	101.14	103.32	105.34	96.58	105.73	98.807	102.22	103.06	101.81	103.78	101.45	100.99	100.21	98.691	100.71	102.54	95.476	109.03	97.692	99.081	98.677	99.268	101.39	103.43	97.348	104.47	98.704	100.59	95.841	101.26	102.92	101.72	97.591	94.575	100.07	100.09	97.367	100.93	97.355	101.85	98.469
100.73	100.34	97.38	100.69	97.467	97.182	99.396	96.791	105.64	100.27	102.03	105.66	98.437	101.42	100.37	100.72	97.349	98.065	99.913	104.6	107.69	101.56	102.22	101.11	106.46	104.75	98.364	94.328	101.8	99.644	101.63	102.05	100.4	102.16	105.24	105.47	106.53	104.45	103.04	98.713	103.8	103.18	102.06	98.934	93.6	100.32	92.671	95.443	102.41	99.681
94.686	94.963	94.437	97.506	100.93	96.822	99.843	99.565	101.64	94.207	96.447	100.12	94.251	90.622	93.088	95.028	96.612	99.746	96.591	100.22	99.226	98.697	96.652	104.3	96.113	96.335	94.884	99.137	98.937	99.481	95.383	107.71	103.22	92.534	103.43	101.49	96.09	99.021	101.47	98.313	92.308	91.517	101.85	102.61	100.6	101.66	100.29	95.032	100.68	100.56
116.33	106.99	112.42	107.85	111.86	100.6	105.41	109.23	99.483	114.62	111.24	105.23	106.8	105.47	103.59	112.7	109.03	105.79	109.65	108.61	113.03	105.27	108.19	105.79	106.72	107.32	105	109.25	109.72	115.59	110.01	105.43	106.77	107.84	111.18	102.04	110.46	110.56	107.71	111.06	111.69	107.9	110.14	104.74	103.68	105.37	107.74	111.17	110.99	112.25
106.09	107.03	105.03	104.83	111.14	107.62	106.35	110.04	105.25	107.59	105.49	105.99	110.79	105.5	104.05	107.1	100.72	105.81	105.8	104.27	109.51	106.46	103.08	101.43	108.84	113.76	110.91	108.63	111.75	103.13	108.94	101.04	107.59	107.37	95.158	107.96	106.8	108.87	107.07	104.09	110.23	100.41	108.23	105.04	102.81	103.13	104.58	105.32	102.16	101.9
98.309	94.789	106.27	97.043	100.87	98.586	94.392	98.777	100.35	104.37	93.665	102.07	97.958	95.499	100.08	99.76	102.73	103.58	97.21	96.139	95.374	101.84	100.21	94.77	95.973	92.455	94.654	94.017	95.552	94.389	101.13	100.29	99.842	99.556	100.43	97.14	98.93	102.47	97.429	95.897	104.08	101.69	102.85	94.875	96.682	91.378	96.025	97.438	101.17	96.584
97.426	95.585	102.98	104.54	101.21	100.04	97.172	98.13	93.86	100.69	99.442	99.391	97.384	99.786	100.27	105.21	86.133	94.76	100.9	99.834	95.382	101.61	99.686	96.824	94.471	102.32	97.6	101.05	96.604	96.299	96.405	102.53	97.862	103.57	100.94	94.452	95.389	97.268	103.44	92.455	92.519	98.398	92.975	99.362	105	99.244	92.305	98.394	97.505	99.175
106.57	110.13	107.37	104.98	106.39	102.98	106.77	104.3	109.55	103.81	107.53	108.7	102.14	114.47	102.95	99.545	110.84	111.26	106.1	105.67	108.89	103.9	108.65	107.77	107.71	107.76	104.07	106.77	107.81	106.01	107.04	99.437	107.39	100.23	100.92	106.8	108.39	98.575	107.64	106.81	109.08	110.33	107.99	107.49	108.57	112.06	109.16	103.51	107.12	108.8
109.76	103.25	110.72	98.271	105.38	110.95	108.46	105.14	111.38	105.18	111.38	108.35	109.45	103.08	107.82	97.277	108.09	108.36	106.47	102.92	102.56	104.58	102.1	107.69	105.24	111.31	104.24	100.98	110.45	113.5	99.502	104.4	102.93	105.27	106.77	101.56	111.56	108.28	117.08	106.75	101.53	104.82	108.15	101.96	100.22	106.61	104.17	104.67	107.87	111.39
108.79	110.75	106.17	103.1	104.42	110.38	105.44	107.06	109.37	104.88	113.78	112.57	114.55	108.91	113.4	107.06	97.921	107.53	108.22	108	107.9	112.56	113.5	110.89	105.69	107.81	113.4	107.26	115.27	107.44	110.32	100.47	113.19	106.99	104.65	114.26	104.67	103.73	111.21	106.96	113.16	106.1	115.9	103.16	106.15	104.89	107.05	109.84	108.11	110.42
97.501	97.583	105.4	100.02	101.21	101.77	96.129	101.32	101.06	102.03	102.64	95.977	97.348	102.12	95.278	103.79	100.49	97.803	94.193	105.13	104.98	104.27	104.23	101.16	99.124	99.878	103.14	99.303	106.83	98.256	102.16	98.58	100.81	96.501	93.712	97.688	100.48	99.03	102.98	101.84	109.03	94.857	106.31	96.398	101.33	102.61	96.75	94.603	97.913	99.729
104.93	110.01	106.42	104.73	102.18	112.49	103.09	104.84	102.92	105.57	108.47	102.71	106.92	108.47	108.71	100.53	103.02	107.52	109.64	108.36	99.038	104.46	106.44	108.36	111.56	107.36	104.65	105.54	100.84	107.9	107.06	105.33	109.03	104.13	106	107.55	109.58	106.97	105.97	104.57	103.39	106.85	107.28	110.45	101.37	104.13	107.55	110.5	105.6	103.64
108.93	104.69	110.56	116.99	111.86	102.8	110.09	114.72	113.84	115.74	109.6	113.02	112.98	115.86	109.57	114.95	108.84	112.61	110.73	105.15	105.99	107.65	109.15	117.12	116.07	109.82	108.34	115.83	105.92	108.83	113	104.08	111.72	107.64	108.74	108.8	107.87	115.84	105.76	113.31	109.57	106.55	108.12	111.08	110.49	111.13	109.61	116.25	110.66	115
102.82	97.584	101.34	95.676	102.16	95.405	90.456	97.076	97.447	94.206	100.44	103.91	94.333	96.981	97.938	101.61	97.466	99.209	104.55	102.99	97.656	96.309	98.647	93.739	98.778	101.67	98.361	102.03	97.693	101.1	96.003	97.422	98.371	100.07	99.778	95.967	92.024	99.021	99.55	100.96	98.612	98.039	97.062	96.453	104.14	102.73	97.336	96.269	98.381	99.515
104.32	105.14	102.75	103.13	110.88	106.36	104.76	109.07	102	104.51	102.58	103.12	104.81	100.61	108.03	107.51	105.63	104.27	105.55	108.71	103.5	106.85	106.14	110.19	108.77	105.22	107.04	110.77	109.67	111.01	104.51	103.9	106.38	112.38	104.1	108.73	108.35	107.84	102.22	107.77	107.15	109.24	105.25	106.16	110.94	104.05	102.59	106.25	111.78	107.39
105.17	101.71	108.77	105.31	104.38	108.72	100.4	104.58	107.06	107.98	107.82	108.18	103.58	106.45	109.55	101	101.39	102.13	108.5	108.73	106.23	101.09	109.47	106.76	104.12	103.9	102.96	99.825	99.457	105.12	108.31	99.031	105.28	109.34	106.63	105.61	110.65	100.09	102.51	103.39	109.52	108.63	109.93	103.57	104.46	103.43	106.26	106.48	105.4	105.03
99.181	107.59	100.88	105.13	108.51	100.95	107.21	106.42	101.9	104.3	102.49	105.67	102.82	108.04	106.12	108.2	111.73	111.25	109.9	101.77	100.97	103.04	100.3	107.82	103.21	104.43	105.08	107.14	105.86	109.21	104.82	106	106.73	107.21	109.96	107.39	108.49	107.24	109.64	108.5	110.51	105.98	102.94	105.39	106.94	106.89	98.927	98.621	112.58	106.35
110.84	110.36	107.53	105.92	108.24	108.9	111.97	104.01	108.81	103.56	106.44	102.99	109.69	104.74	108.99	109.35	100.17	106.26	112.55	112.51	102.6	107.69	105.24	111.61	101.43	104.1	109.52	112.83	104.74	103.6	103.97	103.4	104.36	111.71	105.35	108.73	109.45	109.32	104.66	104.4	107.74	104.89	105.28	105.02	110.28	109.24	108.38	103.25	104.33	107.54
110.26	107.47	104.12	106.46	106.35	107.75	104.01	110.32	109.55	103.97	104.36	101.16	111.9	99.708	107.4	102.29	101.61	106.88	103.88	111.95	107.11	97.758	106.37	104.33	108.81	102.46	106.26	100.76	107.69	104.5	104.9	109.32	109.73	104.01	108.42	102.28	107.28	95.611	105.53	104.78	105.69	108.95	106.31	106.12	108.97	102.85	106.36	105.7	102.78	109.45
107.05	110.05	102.83	107.26	109.8	114.18	108.75	110.87	105.99	106.24	107.29	107.44	109.83	102.97	113.72	113.73	109.77	111.27	107.56	109.56	113.51	112.74	108.37	107.56	104.69	105.09	108.83	110.53	113.56	110.86	111.22	112.76	105.54	107.77	108.03	112.34	115.08	109.78	114.57	106.39	103.94	111.16	103.55	105.17	108.74	109.48	111.76	111.8	105.7	104.26
103.13	109.87	106.4	103.71	104.2	103.76	104.91	99.795	108.3	106.22	107.29	111.36	106.33	105.33	111.39	103.28	99.685	101.05	101.71	104.11	106.68	102.63	108.52	108.18	106.24	99.587	107.73	100.42	106.75	107.74	101.81	101.24	98.532	107.15	105.88	105.15	111.74	105.37	109.79	105.02	101.11	111.01	105.77	109.94	97.749	103.35	105.27	106.4	105.51	103.36
102.05	99.149	105.88	106.76	104.1	107.67	111.44	112.47	101.27	102.08	113.78	105.49	107.48	110.78	106.86	102.75	105.31	105.84	100.83	108.46	107.46	97.301	107.45	108.99	108.29	103.02	102.69	106.6	106.65	108.05	108.24	108.11	107.61	106.3	103.98	109.41	106.42	105.86	113.49	107.89	107.13	105.72	104.98	100.88	105.51	105.63	109.97	107.71	107.02	106.82
104.75	112.05	104.99	110.47	110.27	103.48	106.43	114.37	108.17	113.93	113.19	112.57	110.96	110.43	108.34	106.21	108.49	113.97	107.08	109.97	109.82	114.9	112.76	115.4	107.31	106.58	100.95	109.15	108.08	118.32	110.08	104.28	107.14	109.02	109.77	110.55	110.84	110.46	104	109.61	111.66	116.6	108.27	105.16	109.87	109.43	111.49	106.58	109.4	106.69
105.53	110.67	112.95	112.3	103.67	108.86	110.96	103.3	102.54	112.8	112.07	111.92	107.78	110.96	114.34	110.47	108.76	106.03	109.23	104.71	112.06	103.07	110.3	112	108	105.84	103.97	110.09	105.86	107.84	107	111.33	113.94	106.49	113.98	112.49	106.21	109.15	113.3	110.47	107.27	112.14	102.19	110.66	106.83	113.99	106.91	98.225	107.82	106.49
98.764	101.76	90.024	93.866	94.83	97.661	92.843	98.474	94.393	106.34	97.522	94.621	97.44	93.537	96.715	101.72	97.159	97.536	100.4	101.3	95.01	98.105	100.66	97.555	96.28	100.27	95.483	100.24	98.089	90.084	97.123	97.99	96.316	101.51	93.153	105.21	99.901	91.753	99.152	96.555	97.724	103.37	92.7	93.617	97.606	97.91	100.22	94.712	96.696	95.007
113.78	108.55	115.76	99.998	112.47	109.99	101.13	109.73	112.57	103.44	107.62	108.75	105.86	104.35	111.1	107.06	108.29	112.23	107.43	108.49	107.28	106.92	108.22	109.7	111.48	109.99	107.15	109.66	118.56	109.45	109.63	102.92	107.5	105.66	108.62	107.01	110.88	107.48	108.37	107.37	112.59	106.76	101.06	110.87	103.76	114.77	106.92	108.33	105.05	109.9
110.81	107.73	107.19	112.32	103.95	109.11	111.96	110.19	107.75	105.17	111.26	110.05	114.97	109.52	102.52	106.89	108.37	105.87	104.21	110.47	109.13	107.47	106.18	104.29	104.1	110.03	111.41	107.59	111.08	109.02	112.73	102.46	105.76	108.7	108.05	110.52	105.08	111.31	108.75	110.8	108.58	112.48	108.11	108.76	111.5	108.92	105.07	105.21	109	112.77
104.45	103.08	103.65	98.579	110.99	105.58	107.95	108.31	107.79	108.79	104.81	103.89	112.3	107.58	102.99	107.4	104.65	109.59	101.29	112.94	104.66	108.62	104.28	104.2	102.93	106.75	111.29	104.86	105.99	106.9	101.63	104.71	102.42	106	104.11	101.5	106.33	100.71	110.33	109.43	102.69	105.01	101.2	110.69	113.07	103.14	105.37	108.42	104.18	106.92
104.35	100.2	105.07	100.34	104.88	102.21	100.05	105.48	96.689	97.927	101.25	100.23	103.71	110.58	102.5	97.135	103.43	94.808	100.35	103.76	103.4	105.43	104.02	99.074	96.873	101.31	97.422	99.298	100.59	110.49	104.97	100.04	94.966	99.643	102.34	96.399	99.851	100.3	104.06	93.046	103.7	101.39	98.142	107.46	105.33	96.859	107.5	104.76	93.456	99.169
93.434	100.44	92.663	95.186	95.517	97.688	92.862	94.068	98.484	99.706	96.365	101.12	96.888	99.381	99.046	94.595	97.779	97.364	96.853	100.81	99.268	99.048	97.126	100.66	102.1	101.99	95.368	97.227	98.424	103.54	97.668	97.393	94.445	102.98	96.991	98.909	100.96	101.88	90.603	93.279	99.475	100.14	97.451	103.02	94.024	96.232	100.74	97.247	101.07	101.08
100.61	95.507	100.6	94.481	100.08	93.508	95.458	106.36	102.28	101.29	99.218	108.64	95.369	98.263	104.17	97.386	102.85	97.706	98.496	93.089	102.33	101.2	99.304	99.419	97.76	97.364	93.565	102.06	102.13	96.198	102.55	103.26	100.53	98.465	96.016	99.872	98.99	97.987	97.253	96.882	102.32	107.56	103.49	103.45	102.04	98.001	96.038	100.37	100.67	96.528
108.42	103.52	106.58	106.96	105	102.75	104.76	104.9	109.59	107.14	113.77	104.89	108.25	104.1	106.68	107.01	99.09	106.05	105.84	109.64	105.86	105.3	107.44	101.7	105.68	107.19	110.39	108.74	105.77	104.61	105.67	99.613	106.48	109.42	105	107.2	101.12	110.17	107.45	105.51	105.12	109.45	104.63	107.57	103.97	98.451	105.08	106.28	96.583	106.73
113.43	107.91	105.74	109.41	109.54	115.5	113.57	115.63	109.93	111.07	114.11	117.58	109.24	109.88	113.82	112.65	110.7	105.56	109.23	116.43	115.47	111.06	108.28	104.79	103.94	110.94	111.07	116.59	109.63	116.63	109.23	115.01	108.99	113.81	112.26	113.32	113	111.6	111.81	113.4	109.29	108.37	105.85	107.85	109.05	113.78	108.43	111.85	117.95	109.03
100.89	96.236	97.865	93.859	99.13	99.775	97.374	99.605	89.911	96.323	95.005	102.1	93.358	99.154	99.405	102.57	98.714	101.7	93.014	96.671	97.774	101.45	99.294	95.963	95.714	94.007	99.177	98.5	101.51	96.006	97.33	97.641	97.983	99.205	96.996	95.367	96.853	99.906	93.675	93.506	101.92	95.137	97.162	101.61	98.456	99.701	92.881	93.604	95.234	95.578
102.38	103.48	106.5	107.08	104.77	106.92	112.64	106.73	100.12	110.37	104.64	105.92	101.26	109.46	106.9	112	105.55	107.24	104.81	98.633	104.28	104.06	100.83	101.53	104.37	106.4	114.5	107.64	110.12	114.93	101.54	104.92	109.99	104.11	106.7	101.94	106.47	107.8	108.81	103.84	104.97	101.76	102.78	110.68	98.987	105.48	107.73	108.67	109.44	104.1
108.68	104.29	101.17	106.56	101.9	117.49	102.63	106.25	109.3	105.49	104.91	112.2	99.748	104.44	108.99	108.92	102.55	103.76	106.6	103.21	105.84	103.12	103.07	101.99	106.75	104.39	112.7	106.75	106.79	110.69	105.88	103	104.21	98.427	101.31	105.43	101.68	113.68	106.44	107.74	108.02	100.88	104.99	110.29	107.22	100.12	100.74	104.99	101.39	108.2
92.672	92.26	96.632	98.38	95.016	96.376	96.803	94.318	97.816	99.74	101.18	98.639	101.28	96.365	91.451	100.05	94.722	92.691	98.288	94.099	107.87	97.871	99.375	98.969	102.41	99.616	103.5	96.274	96.266	96.634	99.49	98.016	99.08	88.673	100.96	95.917	95.703	102.65	97.805	95.776	100.54	101.72	97.439	99.098	100.66	95.041	103.22	94.75	107.21	99.452
113.73	112.78	110.34	112.07	111.1	113.67	107.41	107.2	109.97	114.37	112.22	112.05	110.65	110.28	112.53	100.26	112.54	109.68	113.06	109.11	112.62	108.9	111	107.56	109.6	108.73	112.98	113.19	108.5	111.64	107.28	112.95	117.86	106.63	112.24	109.91	108.86	114.74	108.15	116.01	110.35	110.15	112.26	112.44	112.94	109.77	107.41	111.68	111.23	105.22
106.82	105.54	109.83	105.78	105.97	102.71	109.65	101.68	104.47	102.87	107.45	102.46	113.86	106.16	111.18	101.23	112.11	107.17	108.32	109.52	108.61	108.12	96.575	106.7	108.04	110.48	110.57	107.89	100.48	106.43	111.23	106.86	106.2	101.47	112	109.57	105.72	102.91	101.43	106.28	106.16	101.99	102.05	106.64	103.39	110.29	106.47	98.699	109.61	106.59
103.54	104.12	98.272	100.46	107.86	98.276	102.02	102	101.8	104.22	97.134	103.67	101.59	100.43	100.05	104.71	101.16	103.71	100.8	98.453	103.43	105	100.14	104.55	99.201	95.424	103.09	103.54	106.25	102.22	99.572	98.405	103.86	101.36	98.217	99.581	97.46	102.09	98.477	104.26	100.32	106.7	98.56	97.819	100.65	98.527	101.14	97.094	103.99	101.34
102.03	107.18	105.76	106.53	106.26	112.13	104.56	100.87	110.92	107.31	113.01	112.13	105.1	101.26	107.16	111.32	104.23	110.04	111.95	110.28	105.7	95.512	105.79	106.52	112.78	107.71	103.72	108.69	103.79	100.97	105.22	108.12	102.8	103.29	113.71	109.42	105.52	107.5	105.82	109.81	110.53	104.83	109.96	103.03	110.43	105.49	105.67	111.33	102.38	104.16
109.07	103.86	108.9	111.73	100.19	100.59	102.26	103.07	104.68	112.09	109.05	103.75	106.9	105.66	106.74	107.83	110.12	109.61	99.581	103.33	108.42	108.13	112.21	103.81	101.14	104.15	108.18	104.53	105.98	109.76	107.46	109.81	104.4	105.95	103.48	109.41	105.7	108.28	107.64	106.65	100.53	107.15	102.98	96.727	109.91	104.94	113.72	102.65	99.969	106.33
100.79	101.32	102.28	95.461	103.9	100.25	99.8	105	96.645	99.901	101.1	100.68	92.834	96.19	102.72	98.928	95.272	107.21	93.069	102.32	105.51	101.05	100.2	94.338	96.536	95.613	101.62	106.13	103.3	96.158	97.777	105.42	101.43	103.45	100.26	101.39	98.399	100.47	100.35	97.783	96.222	96.091	97.364	100.97	103.53	98.001	97.315	103.19	101.17	93.385
105.58	100.92	106.26	105.41	105.03	107.02	106.8	111.68	106.36	109.93	107.31	108.08	103.49	105.19	110.69	109.27	110.44	105.18	97.039	111.06	109.43	110.18	104.78	101.63	102.34	105.89	105.11	107.93	102.4	104.71	105.8	102.44	110.24	96.027	107.91	106.54	108.72	110.65	112.41	105.45	107.73	106.2	104.87	107.04	104.74	110.17	108.22	103.82	107.7	108.68
106.93	108.64	107.78	106.79	113.03	113.57	107.31	103.08	110.39	101.43	106.06	105.7	110.51	96.424	111.1	104.29	104.2	110.58	101.69	108.24	104.83	110.51	100.78	106.4	107.48	104.53	114.91	107.66	105.28	97.449	107.6	104.23	110.77	100.81	99.023	104.88	100.92	104.43	102.92	108.72	104.71	109.66	113.09	104.84	105.8	104.12	110.67	105.17	101.83	103.35
108.36	103.17	113.33	106.28	103.45	105.26	108.21	109.62	113.66	108.93	110.42	107.81	107.5	107.46	111.95	104.99	106.02	109.97	110.62	106.82	102.1	109.45	111.34	104.17	116.1	105.94	107.07	103.91	109.69	104.82	106.7	108.11	105.65	103.52	103.03	103.62	106.75	107.83	105.37	108.5	104.02	101	104.06	109.74	106.22	102.63	105.46	103.83	107.26	110.54
108.03	108.06	110.09	110.35	115.71	110.28	103.74	107.88	107.89	107.48	102.86	105.65	107.57	108.66	103.84	107.11	111.79	109.78	114.67	110.53	108.59	105.56	111.42	114.49	109.04	105.6	110.98	106.19	105.4	108.53	105.27	105.38	106.87	106.68	102.31	110.36	112.58	107.36	115.93	107.18	111.52	108.98	107.51	111.07	109.54	105.84	101.8	110.51	110.61	107.08
115.67	106.47	107.89	105.63	103.26	107.25	105.17	108.04	110.63	116.93	110.3	102.3	106.63	107.36	102.67	105.08	108.84	108.39	109.81	102.65	106.32	111.91	109.24	111.54	103.65	110.18	102.63	106.97	109.12	104.72	107.42	114.43	110.65	100.02	117.29	108.08	108.9	109.66	110.27	103.59	113.1	108.01	104.69	105.17	102.95	109.68	105.86	105.93	105.64	110.98
109.11	102.53	109.51	102.99	110.09	109	108.97	98.087	108.83	98.26	102.38	98.424	97.412	106.5	109.59	101.97	111.49	105.29	105.14	103.9	105.36	102.77	105.82	102.1	103.58	107.74	108.8	108.41	102.8	104.53	107.14	105.82	109.05	109.13	104.6	101.28	109.21	104.37	103.58	104.91	105.6	108.1	107.63	103.27	113.32	109.61	110.19	106.4	101.48	105.36
100.69	112.01	98.316	98.847	106.27	105.3	107.46	106.36	104.7	111.99	104.41	107.9	106.55	101.99	98.259	114	113.47	105.95	104.25	108.14	98.072	103.66	108.01	107.2	103.2	104.63	104.12	107.21	100.27	111.1	111.22	109.56	100.08	106.68	103.2	108.49	108.63	106.16	107.43	106.5	107.46	105.46	105.34	103.34	106.77	108.43	105.9	111.75	103	108.97
102.55	102.11	99.544	95.473	101.93	105.04	98.041	101.94	96.848	95.861	94.659	103.98	92.991	96.917	98.683	105.07	96.291	110.25	102.71	101.22	100.02	100.66	99.56	93.696	101.41	108.77	94.633	107.19	99.779	99.889	99.295	101.79	99.599	103.09	95.861	99.139	98.671	100.01	97.471	101.9	104.88	99.046	106.79	95.664	96.142	98.285	107.62	105.14	98.308	95.392
107.6	109.52	108.18	107.24	99.993	101.52	111.26	110.8	107.79	107.69	109.47	109.54	107.55	114.49	106.28	105.54	107.1	108.66	108.79	107.94	104.2	111.94	108.24	103.9	101.86	109.14	107.19	110.94	109.21	111.5	105.3	101.63	110.83	105.49	105.18	97.442	112.88	108.88	111.09	107.46	107.16	103.42	108.4	112.33	109.38	111.4	104.26	105.11	109.21	104.91
107.99	107.98	103.88	108.62	110.91	101.08	112.68	107.27	110.76	101.87	106.48	104.72	113.24	105.46	106.48	103.56	112.57	116.56	105.71	108.45	103.18	110.53	112.99	107.67	107.34	106.93	106.22	108.78	103.48	105.57	110.1	106.75	105.88	107.27	104.78	110.83	109.6	109.45	107.32	110.58	102.67	107.07	113.98	110.5	106.89	105.34	103.99	104.71	104.32	103.17
112.26	104.23	106.75	107.35	107.13	104.58	111.16	106.6	109.21	105.61	111.84	102.84	107.84	103.24	103.98	109.48	108.23	103.55	107.12	107.78	102.79	103.22	109.05	107.04	108.17	107.4	108.49	107.01	116.46	107	106.26	109.52	109.22	108.14	105.14	108.16	101.52	109.61	108.92	107.11	109.29	112.49	106.36	104.88	107.64	102.79	106.93	114.91	108.22	108.1
104.94	113.18	107.19	111.2	107.57	105.79	112.14	111.55	108.37	110.23	115.48	113	109.23	113	111.33	107.94	112.36	106.15	107.32	108.29	109.67	111.73	109.87	109.22	100.51	114.55	111.8	112.14	108.83	109.35	102.81	108.43	108.24	101.31	114.54	111.75	108.27	108.18	104.44	109.61	114.92	107.76	105.76	102.06	106.34	107.38	107.22	102.33	107.3	104.94
105.75	108.25	110.86	105.52	108.58	108.11	108.48	110.02	108.52	101.65	110.42	109.09	108.6	98.786	107.01	103.89	106.75	107.33	105.81	108.66	110.84	103.88	106.16	107.06	105.04	109.31	117.46	104.08	105.57	113.47	104.64	110.93	112.2	105.53	102.91	107.46	108.94	104.21	108.18	105.95	106.89	109.61	109.95	116.86	105.47	108.26	102.82	106.72	106.82	113.29
108.28	104.1	103.06	98.78	110.42	113.58	113.8	110.31	102.4	104.46	100.18	102.99	105.81	107.62	105.45	112.29	112.39	102.62	105	111.65	113.14	110.37	108.51	111.56	105	109.61	104.42	107.93	111.54	109.07	110.67	108.15	112.8	110.79	103.07	113.46	103.5	107.96	105.05	109.55	108.85	101.5	103.52	103.92	108.04	104.53	112.08	107.36	105.27	104.79
99.905	106.05	106.54	104.32	102.72	104.47	107.43	104.23	98.28	103.49	105.93	105.43	104.24	109.96	104.23	107.05	98.782	102.05	106.86	109.32	108.28	105.93	107.11	106.45	100.72	106.84	104.82	108.65	105.67	106.87	103.71	102.76	110.3	104.61	101.58	100.38	103.34	110.34	101.46	106.82	105.52	99.276	107.52	107.86	103.87	104.82	107.1	104.62	105.87	103.84
98.763	103.22	106.55	106.45	102.46	103.6	110.27	104.05	100.57	106.4	109.47	110.49	104.61	100.69	109.74	104.38	98.682	104.67	109.15	101.28	112.43	107.05	110.75	106.14	98.508	104.49	98.672	103.25	106.44	103.29	106.04	105.85	101.09	99.25	98.872	109.99	111.3	111.74	107.12	106.74	100.84	103.08	111.82	109.3	103.48	98.463	105.24	99.672	105.57	108.38
104.18	107.49	112.62	108.15	107.19	109.43	106.07	112.19	104.27	117.24	108.23	108.4	108.71	107.06	101.07	103.12	105.96	110.84	113.46	113.87	109.34	106.46	110.35	105.36	108.28	112.83	110.76	112.01	110.03	115.14	114.26	106.59	109.64	101.65	106.8	108.75	105.01	113.16	102.99	118.27	109.87	107	109.24	114.08	101.1	108	111	104.81	108.9	107.44
111.75	111.78	108.2	104.17	110.87	110.14	113.07	107.46	109.57	109.46	104.24	106.34	115.78	102.35	108.41	107.61	102.35	104.19	106.37	102.22	107.63	110.2	106.62	106.75	108.16	110.64	108.71	110.31	111.4	103.32	106.69	111.31	112.83	101.83	108.47	103.2	108.2	106.75	105.21	108.04	112.54	108.92	109.42	109.67	104.42	104.99	102.76	104.17	109.07	106.69
90.848	99.146	101.82	99.398	102.12	97.277	94.108	95.315	98.989	101.38	96.285	98.157	98.21	93.22	102.51	103.4	102.41	90.62	95.601	100.27	92.659	91.922	102.45	100.47	98.83	93.587	98.232	104.06	101.28	94.162	98.381	100.14	104.73	93.275	102.92	96.161	96.938	98.566	97.816	92.729	100.28	91.783	98.073	97.604	97.092	98.534	95.834	99.106	95.659	97.942
103.25	109.36	104.55	106.46	104.81	105.49	101.57	107.45	104.16	105.46	106.99	102.22	101.16	102.22	106.99	105.28	106.21	104.01	107.55	107.28	100.47	103.3	100.61	105.09	106.24	103.6	104.19	105.57	107.65	104.88	106.76	102.23	103.43	107.94	108.21	102.47	105.58	102.86	106.47	98.289	103.01	107.11	110.64	106.1	108.66	108.78	107.68	105.64	112	105.5
102.5	104.54	94.033	96.43	103	101.85	99.647	104.32	99.119	100.75	98.152	104.07	102.44	102.22	96.653	101.69	103.14	101.75	105.12	104.87	105.19	103.29	100.46	97.856	102.61	105.75	98.44	100.99	107.09	99.578	100.86	98.184	103.13	99.808	103.87	104.61	107.06	103.83	98.74	95.556	100.94	102.35	94.681	104.8	98.462	96.867	102.59	99.781	97.903	105.79
105.58	106.05	108.11	97.346	107.43	99.785	100.53	101.82	104.81	107.23	104.46	111.54	106.44	108.64	104.28	113.51	102.7	104.58	105.57	101.98	100.97	106.62	109.26	107.14	113.72	104.59	103.75	106.77	100.18	98.503	110.23	97.615	104.28	110.44	103.11	105.79	101.05	105.94	109.06	105.3	104.33	102.87	106.99	103.64	112.3	105.14	101.06	104.87	109.6	108.32
102.48	95.736	97.782	100.37	101.24	101.1	93.728	102.71	99.402	98.901	98.797	96.837	101.34	95.09	104.36	94.684	97.702	89.245	92.578	102.1	99.709	96.145	97.083	94.647	96.086	98.221	100.32	98.18	97.477	101.41	101.01	96.613	98.474	97.47	96.006	100.51	98.683	92.47	88.8	98.944	97.192	100.32	98.658	98.59	95.84	93.911	101.75	101.08	95.734	95.347
100.65	96.659	102.99	96.011	94.909	90.274	99.695	105.74	101.24	95.188	105.25	94.823	94.215	102.61	100.18	95.714	95.157	98.239	99.1	104.16	96.906	95.644	102.94	103.3	97.693	103.87	96.597	94.835	97.674	96.319	105.01	102.51	97.507	101.93	94.408	97.283	98.649	96.606	93.113	95.565	101.33	98.291	95.204	101.82	95.154	97.532	98.445	95.454	97.454	100.81
100.17	101.96	102.71	101.48	100.94	99.4	99.455	100.02	103.91	98.469	100.03	98.927	104.62	93.112	102.09	94.179	99.255	101.12	101.78	100.17	101.51	97.476	97.965	106.82	103.95	106.3	101.94	108.65	96.871	97.472	104.89	103.99	109.66	99.426	101.63	100.53	106.97	103.21	103.95	105.16	99.087	97.951	103.66	103.17	99.537	105.94	101.11	105.59	100.84	106.74
103.16	106.12	104.35	106.12	106.5	106.86	110.82	102.78	110.35	105.73	105.11	103.9	107.77	103.99	107.75	102.75	104.04	111.96	110.19	110	103.45	103.88	103.22	107.8	99.846	105.26	105.86	99.553	106.94	107.74	110.33	105.31	107.95	107.7	108.15	103.64	105.37	104.63	107.48	105.46	102.67	99.431	106.46	104.03	108.96	99.76	105.59	105.54	106.6	105.06
106.8	107.12	106.45	98.447	103.46	105.47	109.93	101.45	106.65	102.3	107.64	105.65	106.17	111.39	100.53	105.88	106.23	109.95	106.12	107.49	102.24	105.17	112.93	109.07	107.18	99.71	102.55	103.31	108.2	107.88	106.35	107.29	109.32	107.18	107.38	107.26	103.38	104.27	99.23	108.28	103.52	106.28	109.58	104.2	109.2	106.43	106.51	105.49	108.03	109.53
106.7	105.76	110.27	107.14	109.29	112.49	106.58	104.21	107.34	107.38	108.31	113.65	112.62	105.26	104.48	99.993	106.25	109.16	105.31	110.28	111.28	109	108.28	105.68	112.08	111.61	106.75	113.43	104.78	111.01	103.77	104.67	100.06	105.66	102.98	108.42	108.61	110.43	111.16	103.03	105.16	104.75	111.62	109.02	111.66	100.12	104.97	106.29	105.5	105.54
104.98	97.359	113.3	105.59	107.38	108.5	103.68	107.5	107.35	103.24	106.21	98.406	99.338	100.76	109.97	103.56	112.19	106.8	107.11	103.65	104.03	114.3	105.04	104.98	106.86	107.05	105.55	105.8	107.98	106.3	99.635	110.28	102.89	105.04	104.22	107.32	98.449	102	104.36	105.81	110.47	105.77	111.5	111.72	104.45	99.697	108.2	101.25	106.54	110.61
106.61	114.71	110.01	111.79	108.21	105.84	107.03	106.35	108.05	107.77	110.02	113.63	105.37	113.41	109.21	115.46	115.19	107.59	111.56	110.85	113.83	106.59	107.32	110.19	113.5	107.12	113.34	110.5	110.44	113.8	110.31	104.13	112.47	109.11	105.14	109.24	112.57	108.8	103.07	105.29	107.25	111.8	106.84	116.22	105.66	103.7	108.66	112.59	104.22	110.66
114.79	107.37	108.92	108.68	106.05	100.05	113.64	105.21	100.73	112.63	108.47	102.63	106.17	104.19	105.66	112.97	103.3	110.69	112.33	109.51	103.22	103.89	108.29	105.38	106.03	102.35	106.63	110.45	112.48	107.31	103.88	114.76	105.6	108.95	108.49	108.2	108.06	109.65	110.28	109.28	110.71	101.74	107.47	107.02	112.23	108.82	107.81	108.1	106.17	102.45
100	94.638	101.82	104.01	98.545	96.474	100.2	100.1	98.303	98.093	102.83	95.701	101.46	102.39	95.361	92.641	94.229	96.028	100.04	97.168	102.9	104.73	100.09	99.29	97.081	104.66	99.391	99.193	99.661	101.1	100.48	98.362	98.379	99.783	96.184	98.786	101.26	103.11	92.744	96.416	101.23	105.76	98.07	97.136	104.14	95.472	97.632	100.93	98.727	98.225
108.14	108.64	104.75	100.14	106.39	106.85	111.06	110.39	105.61	110.75	106.44	108.04	106.47	118.3	102.64	107.93	108.57	100.87	114.24	110.71	113.91	109.8	108.97	112.4	105.33	108.11	101.66	105.39	108.99	105.32	110.52	112.16	111.37	106.64	108.7	110.51	104.41	108.25	108.01	111.8	109.69	106.95	106.65	109.82	110.81	110.56	111.74	102.06	106.61	114.69
104.29	94.156	100.45	99.892	96.752	98.95	97.78	100.04	97.315	96.426	100.28	105.09	96.677	99.383	96.783	96.479	99.616	94.346	99.506	96.977	101.08	100.01	101.49	93.269	101.48	100.16	97.406	98.02	101.57	100.48	96.039	101.12	91.896	102.44	94.724	97.368	98.42	97.831	92.369	95.723	96.052	97.832	95.867	95.068	101.4	94.007	95.655	97.864	97.313	91.075
109.37	111.18	112.68	104.8	105.05	103.84	108.29	107.91	106.66	110.14	103.4	110.03	99.878	102.98	105.88	106.81	101.7	108.78	105.77	109.31	98.351	112.55	109.15	106.7	110.61	111.82	109.41	106.49	107.6	103.37	113.18	114.55	102.96	105.1	106.19	107.82	102.89	106.32	106.94	106.97	106.14	113.31	107.75	109.68	114.56	108.12	112.1	106.62	113.36	100.76
106.33	106.22	104.85	103.98	105.27	107.09	111.16	108.84	102.77	105.58	110.75	103.64	103.63	111.25	109.37	105.92	101.13	107.94	106.14	102.46	111.43	103.35	107.45	103.26	104.28	111.61	99.57	101.32	105.29	106.87	110.98	104.33	104.71	102.12	99.697	105.22	107.61	108.17	106.34	107.24	104.41	102.95	105.05	104.86	107.27	108.46	101.52	106.59	108.21	104.73
111.83	111.94	106.79	105.74	99.625	104.8	105.66	105.12	106.7	109.8	98.937	103.54	105.67	107.55	107.76	104.66	103.88	103.45	101.47	104.66	107.49	107.53	101.92	104.69	110.5	104.36	104.8	107.23	105.25	109.26	106.27	109.24	103.96	103.18	99.662	107.77	108.49	114.74	104.29	96.307	101.64	106.53	109.67	102.28	106.62	104.77	103.51	107.55	105.87	106.14
97.856	94.466	102.27	97.031	104.39	98.016	97.073	96.024	99.889	96.854	96.432	98.962	95.466	98.121	95.734	98.591	95.871	97.479	103.61	106.69	94.29	93.584	100.97	96.444	103.34	92.134	92.096	99.326	96.634	103.06	101.11	97.215	92.657	91.806	101.94	96.759	101.93	99.649	97.093	102.27	95.551	88.251	96.007	101.66	95.428	101.16	94.821	98.744	98.167	99.489
113.08	110.09	110.87	112.74	108.41	106.91	114.3	110.26	111.59	110.82	108.08	115.37	107.97	111.16	108.99	112.32	109.93	112.02	113.02	109.38	100.38	110.04	112.05	106.44	114.2	107.85	111.2	114.17	110.53	114.83	106.82	109.85	111.06	111.07	107.5	107.32	113.12	109.35	116.13	109.17	106.28	119.33	106.73	113.55	105.62	117.16	109.34	112.12	110.29	107.21
107.86	106.28	103.26	108.13	111.38	102.64	103.68	106.08	97.154	108.7	105.32	109.26	107.24	105.72	102.73	106.5	108.29	99.684	103.35	101.93	111.69	110.15	104.39	103.14	113.34	106.43	110.47	109.13	107.45	109.68	106.86	104.16	105.15	103.27	101.25	101.66	106.58	106.48	107.31	105.45	101.39	106.41	102.11	109.14	102.66	100.64	110.06	110.75	101.25	108.28
101.36	104.81	100.05	100.27	104.58	101.76	99.075	103.36	94.546	96.24	100.82	105.34	100.49	99.09	101.05	104.7	98.341	104.56	99.173	105.73	98.272	111.57	100.2	99.15	97.444	98.873	98.697	102.05	100.44	98.861	100.03	99.628	105.32	100.13	103.94	103.27	94.416	101.46	99.574	101.8	99.883	98.807	95.377	97.628	105.1	98.321	110.54	100.77	101.08	102.27
108.5	110.14	109.25	107.38	106.1	104.75	103.68	110.14	107.05	106.8	108.52	103.93	107.1	109	106.1	109.63	104.82	113.94	104.15	98.224	100.03	109.68	107.85	107.39	108.35	114.42	109.88	109.88	111.28	108.93	104.14	102.02	109.95	104.33	106.65	111.07	115.81	107.73	107.27	106.52	106.55	109.24	104.36	107.13	98.15	105.86	112.16	111.5	104.56	99.505
104.85	108.48	100.91	114.4	114.39	111.82	104.49	105.12	111.21	109.55	104.53	109.48	103.15	112.84	111.4	107.11	109.31	115.2	119.05	107.88	108.61	103.91	116.4	106.43	112.1	113.74	105.74	108.86	100.82	110.76	108.49	107.67	106.24	112.63	106.28	101.36	108.9	113.23	109.97	107.57	105.9	114.38	112.36	109.5	101.04	109.13	110.37	108.25	116.84	108.87
109.97	106.61	107.69	112.35	108.34	110.72	110.83	115.3	118.11	112.74	109.37	110.88	111.71	107.59	114.5	107.96	109.14	110.9	111.62	108.7	107.45	112.86	111.28	114.31	107.95	106.12	109.18	112.69	111.64	106.75	113.92	108.24	111.96	105.09	110.94	110.62	104.83	112.64	114.21	109.39	106.35	111.94	111.3	106.27	110.17	110.54	111.49	114.31	101.14	108.21
110.53	108.98	111.72	101.93	105.15	103.2	101.6	107.01	109.39	114.43	105.87	103.81	105.78	102.69	106	105.29	108.47	105.8	101.37	106.14	101.26	108.41	109.57	107.14	103.27	104.32	102.12	102.98	107.2	113.54	105.91	107.67	111.36	109.21	107.76	104.22	106.15	104.73	106.86	100.42	100.31	109.41	110.66	108.02	103.64	107.85	115.38	106.49	101.63	104.54
106.84	103.57	111.76	105.62	102.64	106.41	108.3	101.69	106.11	99.363	106.9	104.27	103.82	107.05	102.05	108.11	106.19	105.5	101.22	102.16	102.91	107.7	106.62	104.82	102.63	109.62	99.803	106.27	106.63	109.17	106.62	111.21	103.61	105.53	109.07	104.59	109.1	104.28	109.64	100.88	103.38	110.24	103.17	107.67	107.01	106.51	99.488	104.43	104.06	107.76
97.227	99.316	92.457	99.605	103.2	94.517	101.44	103.73	93.122	94.816	103.78	100.07	100.45	95.226	97.181	105.5	104.78	104.44	101.95	102.62	101.78	95.678	91.924	99.836	95.564	102.95	93.484	99.673	98.909	93.59	91.975	104.96	95.067	95.529	100.81	98.511	97.716	99.658	98.597	97.505	100.03	101.34	102.33	94.189	100.38	95.905	99.931	95.625	99.643	100.68
108.64	99.61	102.14	104.68	98.336	99.97	99.381	98.183	101.19	104.45	95.174	102.91	101.77	101.81	102.36	102.21	93.479	108.13	103.24	103.04	101.83	102.6	97.831	103.6	98.489	98.502	105.74	106.04	106.13	104.1	110.5	102.79	100.82	105.78	101.17	110.48	107.21	100.55	104.19	109.87	97.492	101.33	106.56	105.26	98.406	105.42	105.89	98.206	93.52	98.724
108.17	102.38	102.44	106.35	108.3	107.16	105.58	107.08	108.21	101.41	102.31	105.62	108.71	105.26	105.71	111.05	106.25	103.21	106.22	106.22	103.91	101.36	106.51	108.12	99.946	105.74	105.06	106.12	105.4	106.98	100.7	112.23	102.05	107.55	100.38	104.81	108.34	110.96	104.07	101.64	105.8	100.45	106.51	108.2	104.98	105.91	108.15	104.51	104.56	104
105	107.84	111.09	108.21	106.1	109.69	101.55	106.78	106.42	104.9	109.83	103.36	110.08	100.78	106.82	103.9	106.4	103.75	107.22	110.65	101.55	105.31	111.68	107.75	106.61	97.352	106.49	109.94	105.63	105.68	114.86	106.24	108.44	107.89	103.71	110.13	106.34	107.36	105.09	103.41	106.8	109.69	103.86	103.6	111.22	106.33	108.55	108.35	100.04	102.48
105.9	104.42	105.1	102.49	106.76	100.95	111.51	106.24	102.64	106.26	102.38	105.14	102.69	102.25	105.32	106.33	109.42	108.12	101.72	102.73	112.21	103.06	107.11	103.72	102.39	102.63	106.9	101.34	105.08	103.33	105.62	105.05	107.01	101.92	104.51	110.71	107.57	105.03	105.57	108.19	109.59	105.36	112.74	105.11	100.97	104.54	103.89	105.16	107.53	105.39
109.02	106	104.26	108.21	105.38	106.5	99.19	109.61	103.25	110.88	108.91	100.23	113.51	107.31	106.86	104.14	103.53	104.94	109.26	102.97	102.68	110.86	106.65	105.54	104.62	101.08	107.37	108.68	102.8	106.13	101.55	104.21	114.48	107.67	104.52	106.53	113.01	104.97	108	100.82	107.46	104.02	111.58	101.16	106.34	108.78	110.63	104.63	102.66	103.24
113.13	107.98	107.84	111.84	107.27	113.38	107.76	112.03	111.13	105.64	112.64	113.14	105.29	109.9	102.49	111.67	104.39	116.93	108.92	111	105.53	113.75	110.25	112.73	110.64	111.1	107.09	111.91	106.83	111.52	105.02	113.84	113.38	100.4	117.68	109.61	106.98	109.17	108.69	109.9	111.39	113.78	112.07	110.43	113.62	108.19	114.88	105.97	112.13	104.8
102.84	108.94	111.74	104.73	104.64	106.19	105.34	105.59	107.42	108.72	106.25	112.21	108.52	111.55	115.66	107.68	100.88	105.78	109.96	106.06	111.7	113.89	107.5	109.81	105.13	107.06	109.64	108.8	114.69	107.61	110.61	110.36	106.12	102.24	108.09	107.23	106.3	107.25	103.97	114.71	101.81	104.33	112.09	103.68	107.52	105.5	111.03	102.09	98.127	106.72
102.73	103.57	106.91	102.24	102.94	95.112	104.91	98.896	100.57	101.5	100.81	107.08	100.29	99.918	93.714	102.81	104.29	108.85	99.41	104.54	95.364	100.87	102.04	97.562	102.29	97.353	95.608	97.899	95.459	106.86	106.9	108.94	96.162	102.1	100.63	104.71	104.9	100.21	96.685	99.492	97.214	99.487	103.47	99.845	99.477	102.04	96.214	106.05	96.922	101.35
99.268	100.55	98.132	97.749	99.998	100.88	102.7	106.75	105.69	104.19	95.896	103.52	102.68	91.043	101.55	99.539	102.61	100.88	98.9	100.62	97.271	103	101.81	100.95	100.31	98.399	96.736	101.81	95.845	100.79	105.56	100.69	100.09	99.734	101.2	101.79	99.212	96.212	95.506	98.617	92.178	101.34	102.93	103.44	102.91	98.843	89.898	104.53	106.23	100.29
108.57	100.85	108.06	109.81	105.03	100.68	102.9	106.94	106.32	103	103.6	109.83	103.4	107.96	103.89	98.381	108.88	108.78	107.22	103.55	108.92	107.58	105.76	107.53	106.61	107.15	106.86	106.08	113.12	107.83	110	111.17	105.1	103.44	98.222	107.04	107.45	107.37	106.55	107.22	106.3	104.3	106.27	108.6	103.84	106.64	105.58	104.83	111.24	106.99
109	109.52	103.06	108.86	107.52	107.78	110.82	107.49	108.29	105.76	112.07	107.15	110.19	105.65	109.14	115.06	109.94	110.76	109.51	110.97	106.31	102.24	101.59	109.14	109.16	112.64	104.6	108.52	110.11	102.82	107.15	105.9	109.17	112.7	105.69	102.26	108.06	111.72	108.71	113.29	106.48	112.67	108.57	108.21	104.61	110.58	115.56	104.3	112.87	106.77
107.65	110.29	102.95	103.17	108.85	107.78	104.32	103.56	105.71	106.62	110.5	110.76	108.82	109.89	109.39	106.11	100.85	103.75	106.47	103.08	112.23	104.65	105.79	108.27	104.43	108.53	105.44	106.33	105.77	104.86	99.917	105.87	107.57	113.88	103.52	105.76	108.93	107.54	104.02	102.46	110.42	101.74	109.25	112.32	102.18	108.34	108.62	100.73	104.98	105.33
105.73	104.82	108.68	103.39	106.72	106.37	102.4	98.43	101.32	108.1	107.82	103.98	108.91	108.74	106.59	100.34	103.31	107.87	101.39	102.45	109.15	98.024	103.97	107.78	96.965	104	108.43	106.44	109.53	111.7	105.09	107.42	104.38	104.7	101.23	105.33	105.17	107.34	105.24	105.81	104.21	100.72	107.63	106.45	107.04	107.18	100.35	102.77	108.8	105.31
110.13	111.4	102.38	97.916	103.5	104.44	104.72	99.284	114.07	112.09	105.23	101.76	110.7	108.31	107.76	107.7	105.23	105.57	100.34	106.37	108.18	98.344	103.46	106.82	105.49	100.85	105.57	107.11	104.29	102.44	106.09	107.59	108.65	109.92	107.29	105.09	100.29	104.95	106.29	102.52	105.93	110.58	105.78	97.399	99.929	100.48	103.68	102.09	107.13	108.26
106.88	103.64	103	105.38	106.34	101.91	107.72	106.61	106.04	109.57	104.74	103.55	102.01	108.01	98.534	105.75	103.09	106.87	101.25	105.26	110.52	111.09	105.53	112.54	107.37	102.84	112.85	104.06	103.88	102.91	105.47	107.69	107.93	109.23	98.897	108.55	109.08	104.52	105.98	108.66	105.69	105.04	110.25	110.83	98.612	100.56	104.53	98.287	109.93	101.78
97.036	104.87	105.99	110.41	102.93	104.56	107.64	102.13	104.9	104.63	106.28	106.21	106.15	102.24	104.12	109.96	100.79	108.96	109.85	106.28	105.19	96.582	109.55	110.45	105.34	107.35	109.59	110.81	101.42	111.01	105.19	103.55	109	103.65	102.75	103.75	103.56	103.05	107.39	104.98	105.01	108.23	108	103.21	112.09	103.57	102.11	102.16	113.51	102.33
102.34	104.65	111.85	109.7	104	107.46	105.98	111.21	104.57	105.04	110.59	103.52	108.17	114.75	109.32	105.48	103.71	106.86	111.01	105.72	108.05	115.63	101.42	104.09	105.94	102.97	109.11	107.27	105.71	111.13	109.17	107.55	103.68	106.5	105.67	98.475	99.775	108.29	103.7	99.443	101.42	108.99	105.89	111.57	107.72	108.71	109.16	103.62	107.63	112.17
112.17	102.73	110.84	110.94	107.25	107.2	114.72	104.41	109.41	108.6	107.73	105.52	111.93	108.39	104.65	108.18	106.32	106.46	108.56	107.63	114.51	113.89	113.66	105.87	105.33	107.03	106.23	107.43	108.83	105.85	111.69	108.98	109.95	108.52	108.28	101.9	107.81	105.27	102.15	103.46	110.58	109.17	108.83	110.05	107.56	107.37	109.53	109.24	112.21	101.89
107.61	112.35	101.81	104.56	104.2	115.68	107.04	100.62	107.39	108.13	106.63	102.9	104.45	108.47	102.21	102.77	107.91	104.48	107.87	106.45	100.17	107.89	108.3	106.09	105.07	104.2	109.04	106.53	99.946	103.24	99.43	109.02	102.68	106.33	107.39	105.06	104.65	108.54	113.05	103.64	99.122	103.32	103.37	102.29	105.68	106.92	102.69	108.84	105.05	103.68
110.04	105.65	106.23	99.141	107.35	105.3	108.95	103.08	103.51	107.71	104.9	108.45	100.48	106.53	100.51	104.58	110.83	109.48	105.04	109.84	109.83	101.83	110.06	103.76	112.62	105.51	102.4	109.09	108	104.79	101.84	105.76	104.32	113.62	101.78	110.3	107.18	107.28	103.65	105.12	106.27	105.32	100.65	105.46	110.38	103.77	101.51	105.96	106.85	101.97
113.08	109.25	103.97	114.34	111.25	103.51	112.2	115.92	116.51	113.11	108.41	109.92	113.06	113.41	111.14	111.14	109.83	107.8	111.62	114.9	105.66	112.41	104.99	107.08	107.19	106.26	113.11	105.58	104.57	110.17	110.86	111.43	107.37	112.71	112.27	117.01	110.64	103.18	111.42	112.73	111.1	106.89	103.14	114.19	103.87	105.92	109.42	118.98	106.89	110.25
109.43	104.02	105.79	107.99	110.17	112.8	104.15	104.44	104.68	103.49	111.19	108.59	113.07	104.69	105.01	107.26	114.45	106.83	108.91	113.71	108.64	107.2	112.64	107.43	116.46	106.46	112.33	102.57	109.46	113.83	103.5	108.4	108.61	107.11	107.98	102.42	106.61	106.78	108.24	108.11	106.53	116.21	110.84	102.97	104.44	100.45	109.3	106.28	113.39	107.91
100.63	95.962	94.936	97.564	98.369	96.625	94.385	100.89	97.832	109.01	89.684	99.414	99.873	96.256	97.19	96.11	101.95	98.986	100.01	98.801	100.18	101.76	104.92	104.19	98.83	104.19	99.68	99.033	101.91	105.64	99.18	95.917	105.12	97.845	95.244	94.622	97.626	100.94	99.396	101.43	99.427	101.26	98.079	99.506	99.679	100.29	96.09	97.076	98.644	99.43
106.62	109.94	105.34	98.564	102.86	112.3	107.04	102.11	99.521	109.37	111.38	109.75	101.54	100.19	107.93	107.4	105.55	103.78	107.99	106.84	105.23	110.32	103.01	107.03	105.09	105.99	108	110.22	106.08	113.18	110.03	107.38	109.56	106.75	104.37	104.54	106.03	105.83	104.67	106.73	108.73	102.21	100.06	106.73	107.41	109.81	105.06	102.54	108.47	105
93.552	101.51	99.321	99.335	103.36	103.44	97.581	101.81	99.913	103.06	99.52	96.602	100.05	101.31	103.74	102.55	103.22	102.83	98.824	94.576	101.74	110.99	100.46	97.103	98.33	99.943	103.58	101.05	101.73	103.52	93.931	100.59	98.33	94.377	100.79	102.65	100.9	102.32	103.02	102.21	104.85	99.346	98.109	105.22	100.86	104.46	101.86	99.01	104.49	102.04
94.901	101.14	97.79	105.17	97.819	99.697	97.978	92.413	94.289	102.12	100.78	98.254	101.81	97.927	95.23	92.742	95.347	98.086	100.71	102.64	93.123	93.428	94.016	101.51	100.89	99.851	96.048	89.454	103.43	99.525	100.46	101.36	103.15	98.217	97.059	98.48	96.712	98.649	97.991	99.266	96.738	95.613	106.26	91.763	105.56	97.667	99.84	100.34	100.21	105.06
110.07	110.14	106.17	98.729	105.41	102.24	108.76	102.01	104.26	110.52	108.69	103.23	107.45	108.08	107.73	105.95	113.64	103.18	106.85	103.28	105.21	115.09	107.49	109.63	104.25	103.56	104.77	104.75	109.96	106.71	104.78	106.88	109.07	103.13	106.23	99.931	103.9	103.44	104.2	101.27	105.92	98.843	105.2	99.664	105.44	101.03	104.31	105	101.36	107.53
100.67	91.176	99.719	102.56	103.85	100.39	99.694	99.777	100.49	107.41	97.88	94.744	95.907	95.366	101.31	99.783	93.36	101.42	98.247	98.45	101.98	104.21	99.519	97.302	99.573	102.37	99.011	94.845	94.816	99.273	97.876	95.304	93.847	92.757	97.491	97.709	93.57	101.28	100.69	94.736	100.87	105.16	96.061	102.96	91.223	97.583	98.353	98.332	103.91	100.27
106.16	109.29	109.53	107.44	109.07	104.32	105.11	107.81	104.61	107.43	109.44	107.34	103.37	103.43	115.41	103.77	113.98	107.2	114.57	103.27	101.06	104.55	107.25	109.66	104.57	108.52	105.33	108.14	106	105.14	109.67	97.847	105.2	107.56	101.48	106.18	101.69	97.582	106.67	100.31	101.55	100.08	105.54	107.45	113.35	111.31	107.24	110.27	103.28	110.26
103.74	108.23	105.61	100.15	103.01	102.09	103.18	102.77	111.26	100.37	104.5	107.85	105.27	103.98	106.53	107.65	102.64	108.58	106.79	102.91	107.75	101.38	100.21	101.67	105.74	103.52	107.49	108.25	112.12	107.84	100.72	108.08	105.15	106.89	105.99	105.03	111.86	102.25	98.22	105.34	105.85	102.45	108.48	101.62	103.39	108.68	103.55	101.54	110.56	105.04
99.266	90.448	94.991	97.969	98.307	99.093	97.729	96.627	97.394	98.808	103.37	99.227	100.57	95.864	100.3	95.746	97.021	93.964	96.068	99.69	98.153	96.188	102.13	101.04	97.805	93.142	101.05	93.134	100.39	96.007	93.357	103.15	95.333	100.58	99.5	94.076	105.63	102.71	96.747	94.702	92.461	96.626	96.564	99.418	88.537	93.988	92.395	102.84	101.38	97.708
108.84	107.3	111.25	105.83	109.9	105.08	110.58	104.02	111.51	111.01	108.61	110.17	104.65	102.65	106.71	107.98	112.47	109.81	109.12	104.9	108.44	105.34	111.37	110.84	106.75	107.13	105.12	108.28	113.33	104.55	108.49	111.35	107.44	104.23	111.67	104.6	112.08	114.26	106.75	113.92	111.85	108.55	106.96	108.39	110.74	106.68	104.66	106.18	102.11	111
110.76	109	102.42	100.31	101.91	104.09	100.23	102.65	106.22	109.2	101.58	100.15	107.1	96.265	107.55	108.4	109.87	105.13	108.35	101.1	102.42	106.51	108.53	107.48	110.23	105.97	101.63	106.68	107.75	106.83	106.24	104.18	106.67	98.318	102.94	111.15	112.29	109.5	109.12	108.94	101.97	102.23	106	102.07	108.31	104.57	98.508	96.509	110.45	107.97
107.54	104.32	104.59	103.66	109.2	105.89	105.23	104.3	103.13	105.66	110.78	108.54	111.18	104.24	104.04	107.43	110.64	109.94	103.95	102.67	104.52	97.865	109.79	110.19	104.99	109.54	103.35	113.59	107.01	107.72	105.57	106.57	104.9	107.99	108.48	104.55	104.96	102.87	103.54	103.81	111.04	104.06	102.56	107.39	101.98	102.2	102.89	105.14	106.64	108.17
102.65	103.99	105.19	105.84	109.09	103.8	108.25	104.38	104.69	98.798	109.7	103.37	101.23	111.08	98.512	102.87	109.94	100.45	105.5	103.93	104.59	109.54	110.95	102.12	103.8	103.86	107.26	104.34	104.79	105.89	105.82	105.17	106.82	103.52	106.8	106.73	105.51	105.9	109.21	102.04	103.63	109.51	106.69	105.94	103.11	106.91	107.71	106.91	108.51	109.58
112.54	108.96	112.44	106.05	101.69	111.02	105.9	108.74	107.36	111.8	106.4	113.16	115.27	108.19	114.02	103.04	103.25	103.17	107.33	104.82	106.89	110.93	108.01	111.35	111.68	110.88	108.86	105.21	117.18	113.06	111.39	106.44	105.77	107.54	108.31	107.69	112.47	110.59	108.67	98.341	101.82	107.62	105.15	104.08	112.42	108.86	99.999	107.59	109.47	104.63
109.55	113.65	106.56	105.34	110.1	111.11	112.35	108.21	107.15	110.62	108.39	106.53	103.48	106.83	108.34	113.62	105.11	104.95	115.45	106.24	111.49	104.75	105.95	106.75	107.71	113.36	108.13	108.12	108.43	109.23	109.34	103.8	105.26	106.37	110.99	108.96	111.66	107.54	105.13	109.6	109.05	108.75	113.08	104.31	106.5	110.83	101.62	112.59	104.71	111.2
108.33	112.82	108.51	107.22	115.88	105.1	112.86	105.03	104.17	107.92	115.13	109.11	108.19	108.1	110.13	107.88	105.9	109.58	107.61	110.47	107.36	108.81	107.26	103.02	103.66	109.5	109.16	110.14	103.44	106.09	110.79	110.54	112.97	111.74	106.27	104.16	113.56	103.55	108.98	104.31	111.97	109.8	110.57	105.86	113.94	107.6	107.15	108.14	105.76	106.69
107.79	107.23	106.44	111.64	104.77	103.41	99.104	109.98	106.49	100.94	100.6	109.19	111.31	106.34	105.39	106.2	107.71	104.75	107.56	101.65	108.65	103.48	104.9	107.37	118.23	108.83	106.72	109.25	108.84	111.46	105.74	110.89	110.9	111.61	111.34	112.27	106	104.67	113.35	106.14	106.61	109.62	113.16	103.81	106.65	109.55	113.11	110.65	108.87	106.66
108.56	106.2	102.87	107.14	110.67	105.3	107.15	109.77	103.86	112.55	113.44	109.9	106.83	102.01	113.01	105.62	109.31	104.76	113.98	115.14	113.4	102.75	108.48	109.12	111.97	104.6	111.65	108.27	103.87	108.57	114.54	105.26	111.33	111.29	106.27	106.24	104.2	109.72	105.39	109.38	108.13	105.8	109.35	102.16	105.18	107.47	107.73	114.44	111.01	110.87
114.05	109.43	107.79	109.33	112.29	108.46	114.8	108.04	109.95	102.71	104.8	115.44	109.3	103.76	103.8	109.71	108.42	101.77	109.67	108.14	113.32	110.99	108.94	106.12	107.7	117.58	104.76	106.06	107.2	101.66	102.52	109.48	106.55	109.29	110.99	107.1	102.88	100.85	115.15	109.71	107.65	110.17	106.21	114.68	102.94	110.18	114.15	108.72	107.11	110.19
108.51	98.091	108.56	98.181	103.42	107.22	112.17	104.96	107.98	111.29	113.58	102.85	106.51	103.13	102.32	101.35	102	99.758	101.55	109.1	105.05	109.79	108.76	107.88	105.43	109.03	110.07	103.76	101.18	99.076	102.29	108.98	108.38	106.01	106.63	104.82	104.61	111.44	106.94	111.08	103.86	116.03	105.62	108.09	106.35	97.584	105.96	96.75	108.39	106.49
109.28	107.47	100.89	108.83	109.06	108.74	110.49	103.84	106.42	107.8	107.23	99.559	101.87	104.93	102.67	101.98	109.05	107.57	105.77	101.39	99.599	112.48	97.799	104.77	109.15	100.89	108.23	110.5	103.92	106.21	108.8	108.31	104.84	106.28	110.21	100.42	106.91	106.37	102.43	105.62	107.24	108.17	101.66	108.16	108.88	107.96	100.39	109.61	105.87	108.75
99.928	110.99	107.42	102.99	107.63	98.872	107.75	103.91	105.58	109.79	105.21	110.11	100.43	103.98	99.996	106.76	108.7	104.09	106.22	109.26	103.68	104.44	110.17	106.72	105.86	103.35	102.16	103.5	107.98	110.42	104.33	108.55	105.44	103.71	105.98	105.81	98.854	102.62	108.11	106.78	108.28	106.75	102.21	101.15	105.24	100.15	114.16	109	101.64	105.01
103.36	114.96	106.04	106.4	99.791	106.72	104.58	102.68	106.59	108.12	106.93	107.11	106.92	106.02	95.653	102.61	101.96	104.26	106.78	109.76	108.57	104.26	112.31	108.8	105.4	110.76	110.75	104.64	104.94	103.98	115.38	107.95	111.44	104.3	106.93	103.83	107.76	104.35	105.63	101.96	108.13	108.41	97.804	104.91	103.91	101.08	107.16	108.81	104.82	101.58
101.82	96.958	101.4	98.952	101.17	101.07	100.75	96.25	95.616	101.28	98.387	99.223	97.736	98.785	101.23	96.131	103.47	94.945	101.66	97.734	101.43	91.748	96.335	103.49	92.421	101.96	97.525	106.45	108.28	98.951	99.174	101.43	99.873	99.975	96.585	99.305	99.621	98.817	99.064	92.442	102.72	98.45	100.82	96.8	95.38	96.765	93.077	97.051	99.353	104.06
103.47	109.75	99.496	107.19	106.6	103.79	102.85	101.24	102.51	104.74	107.84	102.15	103.7	106.45	104.15	104.8	110.53	103.09	105.17	104.04	111.74	105.62	109.49	108.09	109.09	107.17	106.65	104.07	96.917	104.57	110.93	105.77	109.44	103.23	108.98	104.73	108.63	104.28	108.87	108.44	105.35	100.54	108.45	103.48	100.94	97.684	109.1	106.05	108.49	104.14
106.2	109.91	113.4	106.34	107.14	112.82	111.89	105.16	102.52	103.79	113.04	108.89	110.64	107.22	113.84	111.42	109.74	107.03	110.65	110.47	111.54	113.35	110.36	108.27	109.77	110.51	112.5	111.54	118.44	108.17	107.7	111.46	112.54	110.81	109.63	111.88	112.52	104.61	111.24	119.28	113.49	111.15	109.74	111.67	110.67	111.87	106.95	107.72	114.25	108.19
93.324	98.741	100.12	100.34	99.57	103.12	94.81	104.47	92.126	97.081	94.057	99.332	101.05	100.96	97.873	91.463	96.954	96.357	101.66	96.551	95.619	103.09	95.906	96.803	97.907	84.768	104.24	96.835	102.77	101.11	102.89	97.058	95.253	101.99	100.92	92.168	92.12	94.976	95.368	97.281	102.3	99.937	99.583	96.271	102.28	101.39	92.524	96.237	97.768	98.008
109.45	107.6	105.22	106.17	107.19	110.12	109.69	111.02	108.62	105.98	101.59	105.42	110.45	103.28	110.59	110.14	103.07	114.58	106.25	108.49	102.73	110.92	110.57	112.05	112.24	108.81	109.26	109.86	106.23	103.25	104.23	112.27	112.11	109.9	112.57	110.45	110.97	106.98	108.68	107.92	114.13	111.13	106.27	106.43	107.94	108.13	108.18	108.25	108.08	109.07
106.54	108.96	110.47	114.47	105.59	105.02	107.65	110.35	103.5	104.21	108.91	112.21	109.17	117.32	100.14	108.72	104.03	110.07	106.52	103.43	110.02	108.98	110.55	112.35	113.69	109.81	106.38	104.82	110.31	110.49	116.34	105.05	103.77	112.65	106.01	105.67	108.47	109.78	109.61	111.78	104.49	116.89	108.97	111.56	110.62	107.67	108.99	108.26	101.81	101.28
99.519	101	100.91	101.08	99.599	100.31	97.297	99.991	101.95	98.831	99.946	99.637	97.844	97.936	106.69	97.098	93.314	101.66	99.176	97.761	101.78	96.004	93.746	95.225	98.035	104.92	90.81	102.36	99.304	98.715	95.844	102.45	97.976	101.01	93.459	101.38	100.78	98.514	95.903	98.241	99.571	101.48	97.63	98.08	103.35	98.686	96.715	99.821	94.508	100.19
111.47	103.38	102.16	103.22	112.91	103.97	105.17	112.32	105.96	102.56	101.1	102.63	113.39	105.63	115.93	102.13	105.94	108.99	109.3	100.54	104.53	110.81	104.92	105.24	108.3	107.6	105.16	109.94	102.68	105.36	104.31	104.31	109.45	102.56	104.05	107.2	106.18	106.34	103.48	100.19	106.6	109.08	103.98	102.3	106.58	107.55	101.61	108.18	103.02	103.72
101.25	105.72	103.75	104.91	104.92	114.07	101.94	98.865	101.3	103.49	103.24	107.17	106.94	106.06	105.15	108.04	106.95	104.29	108.11	106.91	102.25	104.44	107.73	99.126	102.2	101.75	108.56	102.4	111.52	108.41	105.52	108.91	105.31	98.706	106.89	106.11	106.75	102.09	111.96	110.58	103.47	102.47	107.4	102.79	103.55	106.3	106.45	100.76	104.75	105.3
102.08	108.43	111.3	107.96	107.88	111.2	113.48	110.95	112.05	109.33	110.53	108.97	110.39	114.26	112.79	105.96	102.62	113.64	103.13	115.04	108.4	104.83	110.74	114.59	110	106.26	109.27	110.7	108.53	113.25	111.43	112.48	109.73	118.29	114.92	111.39	102.6	109.39	110.73	108.34	113.38	115.01	110.84	108.02	113.58	115.77	108.75	112.91	109.83	104.22
108.57	105.94	116.59	105.65	109.64	105.48	112.3	105.6	103.09	112.81	107.18	109.62	108.64	107.18	106.43	102.85	109.52	111.52	109.64	107.55	110.52	109.02	109.45	105.14	100.98	103.01	110.56	105.83	109.04	103.88	104.14	114.41	108.16	110.76	110.68	114.29	103.97	104.99	106.74	105.26	104.44	108.93	114.18	99.901	108.04	105.37	104.06	106.93	104.58	108.76
102.75	99.287	101.31	100.77	95.646	97.32	96.092	99.613	96.261	96.061	104.07	96.016	98.442	101	96.329	103.27	95.552	97.698	95.591	98.642	99.116	95.598	100.25	96.735	97.346	92.231	96.929	97.725	99.283	100.66	97.45	96.672	96.401	96.868	99.466	95.883	93.26	99.259	101.55	99.124	100.42	100.94	101.21	97.246	104.03	99.922	95.196	99.174	95.371	95.965
112.44	109.65	105.28	111.01	98.739	104.78	107.02	109.45	105.29	103.04	101.21	100.18	110.41	102.68	107.2	109.39	102.31	109.38	109.4	106.75	106.94	104.57	109.61	111.75	103.03	106.81	107.24	110.22	106.59	109.95	107.38	103.88	105.36	108.17	111.78	105.84	114.13	106.28	103.81	107.3	105.99	104.14	107.26	103.81	107.12	106.43	106.95	105.12	107.17	109.39
102.23	110.75	116.07	104.61	106.86	108.21	112.91	107.48	102.98	107.89	104.32	111.71	113.21	109.4	97.881	113.15	102.69	106.69	103.39	102.87	108.26	111.99	110.77	111.57	105.52	104.61	113.73	109.73	110.65	101.34	107.87	103.19	102.61	107.5	108.84	104.99	108.33	106.31	97.441	106.57	102.33	109.96	109.58	105.16	99.55	114.31	106.66	109.62	106.81	104.52
95.973	105.35	104.22	98.044	93.185	105.74	96.331	102.1	95.46	102.21	90.885	101.28	100.06	89.942	92.318	97.596	101.82	100.7	97.388	109.66	101.24	101.55	98.403	102.02	105.53	94.118	99.521	92.559	98.805	98.647	105.34	100.27	105.91	96.912	96.854	103.19	97.88	103.22	102.95	97.747	96.052	97.014	92.436	102.88	99.618	100.16	95.673	95.539	106.24	100.15
112.04	102.59	103.97	110.18	101.17	107.85	115.83	107.81	108.86	102.76	102.92	103.1	108.25	114.77	111.75	106.24	104.75	108	109.52	106.09	105.4	114.47	108.68	109.51	108.92	108.15	119.06	112.58	100.82	107.15	117.17	101.45	106.71	108.37	107.73	101.37	106.59	106.92	108.57	100.26	111.67	110.28	108.88	109.84	105.71	111.17	104.42	108	115.48	112.5
99.116	98.472	97.281	100.92	96.445	97.784	101.71	93.245	93.971	103.22	102.44	98.8	100.18	100.78	101.9	94.545	99.381	96.579	96.735	95.393	94.606	95.755	99.903	99.162	93.477	96.4	99.232	98.382	95.775	97.625	100.76	103.46	99.461	101.99	99.817	99.879	100.68	96.305	97.894	97.655	96.54	98.196	103.75	98.518	100.37	100.68	95.373	102.79	94.363	102.43
110.49	107.76	111.25	107.92	106.21	105.57	102.07	105.27	110.26	107.96	106.66	108.37	109.35	107.39	108.36	109.72	114.59	113.37	102.68	108.87	104.36	106.11	107.61	113.19	112.75	112.64	104.92	101.5	108.9	111.97	109.93	106.03	112.37	113.38	105.76	104.47	110.12	113.19	109.02	107.62	111.37	106.28	108.23	108.29	110.95	106.98	107.97	110.72	108.28	112.48
109.35	108.15	108.19	110.66	112.52	112.58	109.76	108.55	107.13	111.49	110.19	105.71	111.83	114.76	105.65	107.63	114.58	105.21	104.13	113.03	104.42	109.51	112.02	105.32	101.99	112.69	110.36	107.4	105.07	102.05	110.28	106.43	107.54	107.71	102.41	106.12	105.44	111.83	104.78	110.46	109.59	101.57	108.13	106.69	106.45	108.66	106.49	108.91	107.86	110.79
106.73	113.39	100.5	101.78	102.45	98.785	108.95	105.51	106.35	104.62	112.27	106.17	107.44	107.98	105.11	107.92	96.193	105.58	106.43	102.25	102.03	106.71	105.56	108.42	104.23	106.27	104.72	104.55	99.135	110.94	106.43	103.72	104.48	105.65	108	96.971	106.43	98.875	105.13	104.88	110.39	106.1	109.78	106.41	102	103.71	108.4	103.26	102.79	105.97
107.69	108.1	104.98	98.857	101.21	113.48	108.32	108.32	102.74	104.98	97.816	104.47	108.17	108.72	108.55	108.88	104.77	106.57	105.37	103.22	108.31	106.46	105.97	108.07	108.08	105.47	106.88	107.01	107.51	109.95	102.55	102.65	101.81	106.76	109.39	102.11	103.5	107.04	98.955	101.42	109.16	104.69	109.57	108.8	105.36	102.46	106.62	106.94	106.93	103.07
100.03	101.13	91.826	94.954	99.036	105.19	103.07	98.277	95.202	99.794	103.19	98.156	100.69	105.6	95.623	103.76	103.46	103	101.12	106.84	99.448	107.95	103.72	102.17	102.61	106.74	97.409	103.37	111.01	93.891	98.165	99.689	103.76	104.97	100.08	98.605	101.7	96.7	106.59	104.62	103.25	104.83	98.229	100.17	105.45	102.31	98.119	99.596	104.22	95.956
114.95	110.9	109.16	106.9	112	108.27	105.38	104.96	111.43	106.63	105.21	113.2	107.51	106.05	108.68	102.61	111.4	105.66	105.08	103.96	105.72	109.14	104.09	106.85	112.64	111.42	109.02	100.77	105.22	109.18	107.32	109.32	105.58	105.8	106.32	106.41	106.24	107.82	112.1	108	107.81	105.08	99.131	107.94	111.85	107.43	111.33	109.15	111.09	109.39
102.56	101.92	105.02	93.797	99.459	98.684	99.232	99.132	97.258	96.469	95.706	96.17	95.145	97.605	102.91	95.045	100.57	102.8	96.602	100.54	101.26	94.285	101.5	92.147	92.905	106.71	93.521	100.63	95.178	100.78	99.762	100.53	96.984	99.85	97.784	101.7	97.924	102.97	94.626	104.21	103.83	95.189	98.248	100.13	97.924	99.062	96.014	104.9	97.441	98.335
94.43	100.79	104.08	101.26	99.613	102.83	94.475	102.95	95.567	96.23	104.65	104.37	101.36	94.896	101.64	100.69	100.65	103.11	100.8	103.76	108.99	101.67	105.77	99.196	102.47	95.412	106.56	100.18	104.66	99.559	103.3	101.82	98.279	102.86	99.538	100.57	98.199	101.77	98.343	94.056	98.818	91.042	98.993	102.66	103.05	98.146	94.173	98.199	102.37	96.813
100.51	100.3	99.226	94.244	99.775	98.338	99.557	105.22	92.715	105.91	93.418	100.17	95.608	104.3	98.171	97.9	96.55	102.69	96.902	104.98	100.63	93.825	98.202	98.119	100.5	96.933	95.224	100.57	100.58	101.75	97.533	97.915	95.73	96.722	99.472	102.2	96.919	99.706	103.62	90.382	97.379	104.27	92.301	98.909	95.863	92.636	93.121	101.62	103.91	96.636
101.09	111.3	108.72	107.15	100.91	103.54	105.42	103.53	109.55	107.38	111.52	100.01	109.28	113.51	111.35	106.82	107.51	107.39	108.08	104.91	103.3	106.3	102.8	108.31	108.17	107.03	106.47	104.89	106.84	105.75	105.33	104.93	105.11	108.68	104.57	108.87	102.05	104.58	106.49	108.21	111.86	105.99	104.43	109.6	105.53	111.34	102.06	108.31	100.12	108.49
114.6	106.81	110.97	111.69	108.46	108.34	109	113.54	111.79	111.01	109.13	111.08	113.9	113.03	108.49	110.98	117.81	112.39	106.1	110.26	118.85	102.78	113.69	107.26	110.02	101.94	111.26	110.44	107.34	113.12	111.21	106.69	109.5	110.76	113.77	109.38	105.55	112.73	109.77	111.61	112.27	111.4	114.22	111.43	109.33	115.03	111.07	109.38	106.51	112.65
104.69	105.02	106.75	106.04	103.69	102.95	105.54	107.08	108.07	107.03	105.83	111.97	108.45	98.489	109.83	101.78	108.57	109.54	106.82	111.36	100.2	109.07	105.73	107.86	114.35	105.2	102.46	103.08	100.54	107.07	108.05	104.69	107.46	107.03	107.13	105.76	106.41	104.58	102.38	105.38	109.73	109.42	104.33	107.42	115.02	110.29	105.49	107.66	106.96	104.52
110.46	114.47	101.45	105.12	102.19	105.75	105.37	112.09	103.9	100.81	102.23	103.39	109.2	105.62	105.93	102.66	104.35	109.64	109.83	110.61	105.18	102.51	108.49	105.97	100.54	106.07	109.34	100.94	103.67	98.607	104.91	105	103.33	106.24	102.94	107.73	104.59	101.99	114.91	103.32	107.87	108.02	103.45	101.65	109.59	105.19	105.53	102.75	109.85	106.73
100.52	98.113	96.475	101.49	102.04	97.101	102.77	103.73	107.52	99.59	103.25	100.19	103.32	106.95	107.63	102.98	105.53	102.95	109.68	104.85	103.84	98.227	102.82	103.59	101.45	101.64	107.14	104.75	104.47	104.35	108.52	102.96	105.79	103.89	98.219	99.693	104.38	98.715	102.55	102.72	105.49	103.89	103.58	95.257	94.404	101.58	106.08	103.7	97.027	101.16
114.09	106.48	111.67	103.86	112.01	105.88	108.3	110.3	104.8	107.88	117.93	104.77	104	104.08	105.87	108.52	100.64	103.91	111.1	107.74	107.38	108.37	107.81	109.57	106.96	106.62	106.31	112.07	104.1	105.11	104.84	104.7	111.12	106.87	108.47	104.73	109.28	103.91	110.87	108.96	108.78	106.3	112.4	105.61	109.28	107.24	112.07	110.2	107.78	110.62
110.19	106.27	104.65	105.35	105.7	105.82	105.9	109.26	111.27	106.33	110.88	102.79	110.25	105.59	106.09	104.32	102.7	109.35	106.52	104.08	107.6	106.63	110.66	106.08	103.54	108.37	106.32	106.3	104.53	104.97	107.99	102.3	107.82	107.28	107.43	101.42	107.91	105.34	113.54	110.09	100.29	109.01	110.78	108.77	112.13	102.98	110.63	111.18	111.14	107.63
103.19	107.22	103.49	107.24	106.72	105.28	103.15	106.97	102.73	107.45	102.47	104.46	98.2	101.16	105.59	110.66	104.8	96.382	102.57	102.58	100.22	102.07	104.45	107.51	107.83	105.71	100.97	107.57	109.15	104.59	109.4	103.54	104.84	104.27	100.99	102.13	109.05	105.33	104	105.64	104.56	108.78	103.2	111.88	106.46	104.56	103.27	100.24	104.11	110.27
102.82	102.15	108.37	111.2	107.11	98.608	99.118	108.29	103.88	106	101.56	101.12	110.62	104.73	101.61	102.26	105.7	104.5	97.148	102.87	109.37	107.11	108.98	107.1	112.11	101.17	107.75	104.66	106.15	104.48	102.68	109.92	109.52	100.24	109.14	103.3	105.33	109.2	110.19	111.15	106.93	106.15	105.68	105.9	106.19	102.16	98.997	101.72	107.25	97.704
106.24	107.08	105.57	100.66	108.83	100.91	103.87	103.53	109.51	109.69	108.33	106.68	109.79	110.77	106.52	110.19	110.41	108.42	109.92	114.21	112.78	109.06	109.3	106.64	109.25	113.68	103.63	105.24	110.48	103.33	105.18	108.09	103.38	97.221	106.12	105.96	102.06	110.59	107.6	108.32	107.13	108.5	107.87	118.34	107.23	104.37	102.31	111.68	102.05	113.15
93.184	103.13	97.637	101.88	101.36	97.219	97.084	100.54	97.723	96.991	98.419	97.327	92.137	93.587	100.95	96.296	95.736	97.063	97.178	96.927	102.83	97.32	99.657	98.925	98.382	98.523	98.445	96.803	96.625	96.214	89.357	105.22	98.71	104.12	105.64	97.545	101.19	95.465	98.375	100.03	99.357	98.501	95.018	101.83	93.173	93.677	95.422	104.98	104.66	97.643
95.87	100.66	92.8	98.159	101.83	96.957	97.126	97.296	95.69	95.883	93.157	95.328	96.393	96.247	100.2	96.658	96.062	99.927	90.873	94.549	102.44	104.28	91.437	98.364	100.03	98.561	94.994	102.78	99.171	92.347	97.235	99.236	97.486	101.05	93.772	105.34	92.866	98.436	100.56	95.979	97.341	103.23	97.343	92.281	94.651	101.04	98.266	97.737	101.62	96.915
110.59	111.39	103.54	104.74	103.44	111.98	105.02	111.9	109.42	110.18	107.62	109.7	109.45	109.51	104.89	106.06	104.98	109.39	101.08	107.21	113.82	106.22	108.45	104.02	106.69	107.89	108.63	106.9	110.49	101.94	108.08	101.35	103.8	113.36	105.13	108.35	112.89	107.69	110.5	108.63	110.21	112.18	105.44	109.02	107.91	111.82	110.02	104.91	106.76	105.72
111.69	108.51	107.53	107.48	102.76	108.46	113.48	114.5	102.93	109.2	108.13	107.17	107.51	106.17	104.81	107.07	110.17	104.39	102.95	106.12	104.05	104.54	105.68	103.45	107.17	104.25	105.25	106.01	109.12	109.54	103.12	107.49	107.27	110.53	110.64	110.62	104.21	103.41	105.58	101.05	105.8	105.09	108.07	106.01	108.04	113.05	104.93	104.51	104.47	108.51
93.235	98.139	97.351	99.554	94.315	98.585	100.12	95.006	101.33	101.13	101.81	104.1	102.94	103.27	97.166	98.928	103.9	92.185	98.537	100.36	101.71	97.072	95.326	100.75	100.85	98.871	96.287	99.443	102.18	101.02	103.71	93.656	104.47	99.102	103.5	95.212	100.29	102.42	101.93	104.68	104.38	98.353	101.23	99.036	101.05	93.73	99.53	103.03	101.5	94.284
105.21	106.95	105.28	105.77	110.16	99.042	103.2	107.37	100.87	112.54	104.06	106.56	104.82	108.57	107.58	113.21	108.74	104.81	112.49	102.64	112.07	98.906	99.712	104.36	111.5	103.27	107.03	107.82	110.1	105.92	98.86	109.56	106.55	106.35	100.66	115.41	102.79	108.94	106.17	110.5	103.75	109.83	110.05	101.9	107.07	113.69	100.29	103.88	106.47	108.98
110.59	108.76	108.16	109.39	99.4	105.66	105.64	110.46	105.43	105.89	100.74	111.5	109.74	107.65	110.3	108.84	105.85	106.92	102.36	111.72	114.38	104.5	108.42	105.49	109.64	107.14	107.4	103.98	107.1	102.8	100.53	110.06	109.72	111.67	100.4	106.11	109.39	109.83	103.46	108.25	109.76	109.78	105.12	106.73	108.15	106.82	105.32	106.42	107.26	111.9
105.4	103.76	109.75	101.94	107.7	106.68	107.35	114.93	107.4	97.914	107.94	105.92	106.47	112.81	99.727	107.3	110.65	104.92	105.43	100.68	106.27	112.41	104.33	104.63	104.85	103.8	112.41	102.28	105.85	107.6	111.36	109.98	104.55	108.89	104.47	104.95	103.13	104.84	108.52	99.621	104.63	108.09	108.14	106.98	106.65	102.5	106.01	103.64	105.13	105.36
102.02	103.69	97.15	103.83	99.677	102.72	103.51	107.55	100.85	98.714	97.616	98.944	99.427	104.66	102.94	102.16	100.31	97.666	99.319	107.26	104.23	106.02	100.19	103.12	104.17	98.777	98.218	101.49	99.266	104.26	98.971	101.92	100.24	104.64	103.36	101.31	102.54	96.293	99.365	96.288	102.25	97.468	107.49	99.522	98.364	99.8	104.11	102.44	105.58	95.252
108.48	107.46	110.48	105.98	104.95	106.43	112.03	110.05	109.85	101.75	108.12	102.57	106.92	105.95	102.31	107.69	105.54	103.32	106.62	108.24	110.62	106.47	112.07	109.08	108.47	105.58	103.36	106.44	110.4	106.63	106.15	111.24	105.19	107.42	104.93	111.82	107.2	103.64	112.3	109.07	100.4	113.24	110.43	105.04	106.67	107.58	104.46	111.87	116.19	107.93
100.62	101.64	97.174	94.64	96.626	102.67	91.366	98.607	97.463	101.74	95.418	93.325	97.685	101.46	95.736	100.54	97.623	106.58	93.074	100.49	100.85	98.25	94.386	102.01	105.27	96.224	99.892	99.089	105.31	91.881	105.67	102.58	93.74	98.418	101.15	101.65	103.24	100.51	104.12	102.81	98.98	95.597	97.315	96.86	101.61	101.02	96.368	105.26	100.55	103.88
100.43	109.13	109.15	113.98	107.56	112.66	110.14	108.99	106.26	103.23	104.49	109.57	107.66	108.59	111.02	104.05	108.95	110.22	111.2	112.76	110.06	101.34	110.51	113.54	109.16	112.41	103.8	105.32	100.82	107.28	107.17	109.27	110.18	107.1	101.52	111.62	107.13	104.87	106.06	110.54	104.19	107.03	108.19	101.67	102.69	110.45	111.21	110.32	100.79	104.15
106.73	108.37	107.74	105.75	108	109.46	110.74	106.99	111	110.89	111.42	100.8	112.12	103.7	105.44	114.56	103.36	112.37	108.37	109.25	110.1	105.82	109.86	106.91	106.63	104.81	106.58	107.79	108.21	110.48	106.14	105.42	106.94	103.04	103.91	107.64	105.14	106.88	109.69	103.92	110.64	105.15	107.85	111.08	105.38	111.93	104.21	115.4	106.43	105.19
104.11	112.57	109.76	105.38	107.05	105.58	105.23	107.36	107.76	105.61	105.38	107.15	106.61	100.96	104.48	106.71	108.54	104.43	113.16	109.25	110.66	107.94	100.23	106.48	107.77	106.59	106.88	104.17	106.58	105.36	107.7	102.28	101.19	109.18	104.94	106.33	110.37	109.41	104.16	107.32	99.262	103.53	109.8	105.55	106.15	101.26	106.21	100.57	99.336	106.04
104.36	106.1	106.28	108.64	111.08	103.82	102.09	105.37	104.11	102.2	105.54	105.8	103.06	97.87	104.61	109.64	107.56	104.62	105.5	112.65	104.32	103.54	102.03	105.51	103.49	107.49	110.61	106.69	107.38	108.34	105.43	110.43	106.63	110.65	106.95	105.91	107.43	106.1	107.14	104.82	104.5	105.5	103.19	108.01	103.72	108.17	104.86	106.09	108.65	105.11
105.62	102.79	100.68	107.26	107.81	102.44	98.14	105.03	106.88	103.1	111.19	105.06	106.13	105.18	110.2	104.01	103.94	105.44	106.69	105.42	108.37	98.49	103.56	109.84	104.79	106.58	104.98	111.32	105.61	106.77	108.55	104.13	105.11	106.68	99.768	107.78	104.53	103.26	108.64	104.53	107.55	100.17	106.2	103.98	109.19	108.3	103.95	105.77	107.38	102.23
114.79	106.37	109.42	105.34	108.1	105.89	113.09	109.93	109.78	102.48	114.47	109.33	106.65	108.47	110.88	99.776	111.27	102.3	109.93	110.9	106.94	110.74	110.53	107.29	109.41	109	114.64	111.3	108.3	110.04	114.28	106.55	108.02	113.26	107.66	107.56	109.51	98.346	108.94	110.14	111.24	102.08	100.61	105.54	107.79	110.99	104.5	103.5	108.42	107.53
107.13	110.5	110.16	109.58	102.16	109.58	112.61	100.73	111.03	101.72	104.12	102.8	109.31	108.69	108.28	102.17	112.93	106.46	111.87	113.96	107.91	105.83	106.79	111.79	110.89	107.68	109.82	112.48	104.48	110.33	108.01	109.48	106.53	107.45	113.23	110.56	108.67	109.13	105.07	104.07	110.46	107.88	111.28	109.46	111.64	108.54	107.59	110.13	111.74	110.93
106.68	100.81	114.26	104.47	105.88	106.35	104.29	103.75	100.21	107.52	108.91	99.698	103.33	111.32	108.24	107.68	101.94	109.34	108.46	110.73	107.31	109.02	104.81	106.21	104.37	103.04	108.93	109.17	114.47	108.98	104.82	105.18	109.23	107.84	109.04	102.36	107.46	105.73	108.21	109.3	105.86	109.82	112.58	102.71	104.32	109.39	112.06	105.66	107.94	105.71
108.62	107.47	108.91	105.96	105.87	104.77	113.94	110.08	104.16	106.18	113.2	109.63	106.52	107.29	110	105.31	109.23	108.88	108.07	111.15	111.3	109.46	100.15	106.94	111.09	99.12	111.29	113.78	113.98	106.72	106.35	104.79	105.08	110.07	104.28	105.82	109.09	109.72	104.13	112.07	103.55	105.61	103.53	106.58	111.51	105.01	108.35	109.63	111.08	110.58
102.97	106.68	108.71	110.17	106.64	108.8	105.68	111.06	108.18	111.63	111.64	114.23	111.09	103.99	110.59	114.8	107.62	105.92	106.58	116.42	106.98	109.78	106.92	103.57	112.76	113.35	106.48	104.63	119.26	110.13	110.22	110.34	112.48	104.31	110.89	102.17	103.73	105.24	110.23	113.85	111.71	110.95	105.58	111.55	102.53	112.52	111.1	112.08	109.17	105.68
105.18	101.19	106.93	109.17	113.36	101.48	110.68	108.27	108.8	110.23	108.32	108.94	110.35	105.54	110.38	111.07	111.4	105.25	108.57	105.84	112.68	116.43	112.52	110.71	104.89	112.95	109.83	107.82	106.95	105.92	114.31	104.99	108.55	109.87	103.98	113.01	105.28	110.77	109.01	106.79	105.88	114.62	108.63	109.81	107.74	110.12	108.62	107.39	113.44	112.91
109.15	102.99	105.76	108.5	112.93	109.85	114.04	100.57	108.07	105.89	100.51	104.13	106.18	113.18	107.96	109.46	107.45	105.62	111.36	107.34	108.05	106.38	104.55	108.36	108.01	112.98	106.86	107.28	111.2	106.48	110.08	113.23	104.28	104.43	108.59	112.08	106.66	108.51	116.4	109	109.52	108.71	110.32	109.38	104.97	112.21	108.91	105.96	108.11	102.92
100.42	99.043	96.824	102.08	108.15	103.39	102.38	95.882	102.23	100.5	103.96	101.07	102.81	102.76	98.263	108.08	104.44	100.63	96.522	100.51	105.78	103.13	100.52	104.42	101.12	98.544	104.34	105.08	96.077	96.292	100.59	97.847	101.18	102.72	99.476	103.7	98.793	93.882	98.958	98.784	101.96	92.623	101.87	94.778	100.19	109.3	97.921	96.503	99.044	104.69
103.05	106.54	102.93	112.25	99.051	103.22	108.83	111.64	105.12	106.14	111.15	102.58	104.27	107.51	108.96	107.27	102.28	106.42	109.62	104.39	106.92	99.749	105.87	107.15	106.03	109.36	100.95	103.03	106.51	103.54	112.17	110.54	106.04	106.09	110.09	105.73	107.13	111.35	103.29	109.28	104.51	107.21	113.35	112.32	110.98	107.1	102.88	106.75	105.4	108.39
95.672	98.053	98.569	98.062	96.155	97.192	100.57	100.45	100.76	101.12	100.3	93.7	92.861	92.099	101.33	99.516	98.863	99.323	99.572	103.4	100.37	99.79	102.01	102.32	100.64	101.93	102.77	99.91	103.5	102.45	97.226	92.527	102.42	98.06	98.498	95.943	95.723	98.464	104.83	95.917	95.7	102.1	95.428	98.564	96.18	91.733	98.254	103.87	98.051	100.56
99.539	109.77	110.04	105.57	107.64	109.82	106.66	107.61	111.29	107.7	108.48	106.98	106.85	107.32	104.95	111.31	110.92	107.85	108.95	105.09	109.08	103.86	105.53	107.12	104.41	108.23	113.34	105.76	108.84	105.25	110.45	98.26	105.48	109.76	104.99	105.07	103.98	107.65	105.15	115.04	109.94	107.35	102.82	110.42	110.65	108.62	100.42	113	112.81	103.98
106.99	109.12	109.08	106.13	107.09	108.67	109.08	107.36	107.14	112.52	115.2	106.57	112.54	106.42	106.7	115.44	115.67	110.05	113.73	109.98	105.3	108.77	108.32	104.52	105.53	109.93	107.86	109.61	107.89	112.04	107.13	108.64	111.46	109.95	103.47	111.07	108.23	109.85	109.87	103.78	107.23	107.11	113.47	104.14	105.23	108.24	107.46	107.88	105.98	109.36
104.63	112.74	111.94	112.05	109.8	99.702	108.89	109.08	104.3	105.03	101.82	101.57	104.68	101.32	115.09	105.96	99.992	99.561	104.78	109.46	101.96	107	105.17	105.54	102.7	109.22	108.6	107.27	105.89	105.93	108.64	101.68	105.56	97.213	102.35	108.12	105.24	101.86	105.06	107	111.06	105.81	110.89	107.89	113.95	106.52	110.33	105.26	103.64	101.06
110.13	108.57	103.44	108.61	100.2	101.43	105.8	102.46	104.12	108.95	108.74	105.36	108.11	111.68	110.99	104.13	99.87	101.93	109.02	107.37	110.16	105.02	102.62	101.1	102.66	100.99	102.23	99.8	107.4	99.459	109.58	103.88	98.894	105.88	99.439	102.22	104.02	110.32	103.82	107.58	108.6	109.02	101.54	102.26	105.57	105.59	104.71	106.75	108.47	104.21
96.486	97.295	101.18	98.147	98.835	97.609	98.018	92.132	97.883	94.118	98.666	95.048	99.336	101.3	99.974	98.693	98.232	101.53	105.01	91.899	95.535	100.14	100.12	99.191	97.583	99.594	97.206	101.29	102.47	96.288	97.176	96.021	96.123	96.232	99.088	95.728	105.81	95.582	100.73	96.682	100.23	94.933	101.71	93.103	95.342	96.839	99.078	99.512	102.48	100.27
100.9	106.72	109.17	102.64	110.93	112.88	106.02	106.35	105.33	98.534	96.373	106.7	102.35	109.81	107.58	106.62	105.36	107.48	100.36	112.31	109.46	105.56	111.32	103.02	111.71	104.92	102.26	105.45	109.91	108.07	104.49	100.41	110.23	102.36	113.85	109.35	102.43	100.97	100.1	104.29	106.4	108.37	107.1	108.77	99.911	103.82	104.81	107.48	101.27	105.1
113.19	107.75	107.18	106.34	104.23	107.48	101.56	109.07	109.53	111.25	105.18	104.92	102.92	103.41	107.82	114.18	102.96	105.63	105.61	108.65	112.01	106.41	108.61	116.17	108.82	108.43	99.643	104.95	105.9	105.52	110.11	105.91	110.51	109.48	105.76	111.12	110.29	104.19	110.47	102.77	108.64	104.07	100.55	107.21	106.47	106.55	103.1	108.64	109.9	111.66
116.78	116.66	110.94	104.23	109.72	107	113.21	112.37	103.29	111.09	109.23	114.77	109.25	112.42	110.89	108.17	108.47	108.9	108.74	110.16	106.75	106.51	111.8	113.59	110.39	112.36	107.17	105.98	114.27	106.25	112.51	102.34	111.91	107.54	108.14	107.58	113.89	108.78	116.91	110.37	108	111.96	107.31	110.28	108.71	112.23	107.03	111.09	110.86	111.97
105.97	106.49	102.96	109.47	111.28	107.82	106.26	108.02	107.64	106.98	114.55	104.17	107.85	105.74	103.12	104.96	104.49	108.54	106.62	108.17	106.17	104.45	102.4	110.02	106.21	102.19	99.688	108.77	111.41	109.18	104.73	97.56	105.84	108.8	102.29	111.06	105.81	110.93	105.4	99.049	103.83	107.8	101.53	105.14	112.83	100.02	105.16	102.05	106.94	98.752
101.97	96.076	97.429	98.188	97.921	100.26	97.531	97.371	94.06	98.785	97.941	99.243	97.665	96.227	100.51	101.94	90.913	97.759	93.807	99.048	107.18	97.893	96.878	100.47	90.609	101.14	91.429	92.238	97.422	102.59	98.554	95.084	99.97	100.21	99.645	93.518	103.68	92.519	99.787	93.608	96.443	92.49	102.65	100.19	95.537	89.993	97.716	102.12	93.183	101.62
101.13	102.7	108.08	104.86	105.85	106.05	102.49	106.45	105.31	108.66	102.02	101.62	107.41	102.43	112.29	104.31	111.51	104.04	105.8	107.83	111.26	109.06	113.98	99.372	109.4	104.01	106.74	106.53	107.03	103.92	103.9	104.17	105.41	103.25	105.28	103.5	103.28	101.19	111.01	105.65	98.034	107.16	102.39	103.26	105.14	101.8	106.29	102.64	100.31	98.197
104.69	113.39	110.28	108.37	107.9	108.16	106.27	107.73	109.02	107.82	110.01	112.25	108.23	107.9	104.03	109.82	112.73	106.49	113.16	113.37	104.84	102.7	110.63	109.76	106.66	111.68	109.92	109.26	113.86	109.75	109.96	106.22	106.03	105.05	109.09	110.43	107.38	109.94	104.96	108.92	106.55	111.29	101.45	112.01	107.27	105.17	110.5	103.87	110.34	113.58
103.58	102.05	105.26	104.19	109.18	103.17	102.54	109.2	108.59	107.32	113.11	105.2	111.94	107.99	103.77	106.18	105.88	102.74	103.15	108.97	107.92	107.81	100.72	105.02	106.06	104.18	112.2	104.19	106.21	104.67	106.58	108.61	101.17	97.235	104.98	107.71	101.57	106.11	109.33	105.75	104.67	102.57	107.24	103.12	102.68	111.06	103.77	103.44	104.19	108.55
98.889	99.709	100.66	100.04	103.42	99.608	100.81	93.55	98.362	105.78	102.81	100.78	99.645	103.28	97.142	102.7	103.05	93.922	103.51	97.236	100.12	101.65	95.623	103.78	103.45	103.49	99.669	100.66	101.42	98.022	105.84	99.663	107.62	102.93	96.594	102.76	100.86	99.733	101.51	98.783	99.625	97.593	99.398	100.75	99.418	104.48	100.72	97.541	102.12	101.74
104.35	108.77	107.76	102.62	103.99	105.95	107.03	99.104	112.06	108.23	106.35	112.66	112.68	98.903	104.42	108.05	106.07	102.07	106.13	107.77	108.64	106.1	106.9	106.88	105.42	98.952	110.55	101.53	105.02	102.36	99.701	107.29	106.36	104.56	105.7	108.08	108.35	107.54	105.79	104.26	107.05	106.5	107.92	105.56	109.06	110.86	102.26	107.69	107.03	111.57
101.94	104.78	106.07	108.23	112.45	107.64	113.73	103.27	111.52	103.14	109.59	99.069	100.74	103	102.5	105.47	104.15	107.61	111.58	105.61	108.15	109	109.96	107.53	106.42	111.14	105.96	114.43	107.84	112.29	102.32	115.3	107.84	104.09	106.99	108.85	107	111.65	107.9	102.13	113.72	112.01	115.34	108.47	109.92	109.16	106.8	104.65	108.37	105.61
115.3	110.37	110.33	105.76	103.81	111.43	109.46	96.953	107.13	111.31	111.48	111.17	109.93	105.29	110.02	110.58	110.06	110.72	102.18	105.88	115.32	112.5	107.5	110.54	106.2	104.21	109.07	104.99	114.28	108.89	114.67	108.89	111.57	112.92	112.61	109.87	110.27	109.12	106.51	107.12	107.66	107.01	107.75	110.29	108.23	101.89	112.75	103.1	110.26	102.88
101.86	97.212	101.79	101.39	99.44	107.21	105.43	98.201	107.75	102.78	100.37	100.04	94.543	100.53	98.604	96.488	103	102.44	98.848	104.87	96.2	100.69	98.651	101.37	100.47	105.62	96.832	95.65	101.52	97.305	96.424	105.14	96.731	100.44	98.628	99.768	103.53	101.18	101.27	102.83	100.45	101.06	97.283	99.242	97.675	99.327	104.76	103.46	101.43	102.44
110.57	111.44	107.81	109.98	111.13	106.03	102.79	108.8	104.06	110.29	110.9	113.79	110.44	107.93	111.78	104.43	102.63	106.85	108.82	101.33	107.84	104.67	101.45	109.86	110.23	105.83	106.11	109.95	106.49	112.63	114.78	112.72	105.46	109.56	107.45	105.66	107.89	117.57	110.79	113.02	112.02	114.86	106.16	110.11	105.63	110.96	108.38	108.79	106.37	105.58
107.12	106.87	97.61	107.85	109.17	106.18	103.47	103.34	102.24	104.71	106.78	106.42	101.43	107.91	104.92	102.52	104.35	108.08	108.16	106.31	105.11	102.12	108.72	108.98	105.43	108.26	105.43	108.39	102.21	110.04	100.65	108.4	105.99	107.37	107.19	105.47	106.49	101.57	108.31	103.15	105.07	99.877	102.94	100.35	101.21	104.35	104.89	100.74	105.01	103.22
101.19	102.77	104.08	103.08	103.72	99.946	96.788	96.248	107.77	103.94	100.38	107.54	100.03	101.33	97.97	97.311	98.742	99.654	108.64	103.61	99.75	102.67	100.96	100.6	101.74	98.786	96.124	104.95	100.73	101.69	96.84	98.873	91.435	98.654	100.88	105.01	100.83	109.31	96.604	101.56	97.415	103.96	97.487	102.5	99.432	97.538	104.76	102.58	104	98.463
110.83	106.47	102.72	110.11	110.17	109.52	108.29	104.08	109.22	105.92	109.87	107.24	107.18	108.2	102.65	104.41	99.691	107.18	110.52	100.79	108.75	106.85	110.81	108.78	112.9	105.48	100.64	106.54	108.18	104.77	114.42	102.59	103.54	107.29	110.31	107.91	112.26	105.71	97.913	108.01	111.47	104.33	107.49	102.31	113.99	104.34	110.19	105.84	108.19	103.14
100.34	100.46	102.1	109.51	105.93	109.81	99.861	100.03	103.21	97.529	98.384	104.49	103.41	99.768	104.54	103.16	100.01	103.51	97.74	103.15	103.68	101.11	104.55	100.3	102.76	100.15	103.93	102.8	102.45	105.6	99.524	107.19	105.86	102.76	105.1	102.13	99.491	104.98	99.185	102.1	110	100.19	111.31	101.1	99.306	104.68	101.47	105.83	101.63	103.56
109.61	107.99	106.89	117.22	111.42	109.02	109.17	109.65	109.74	107.54	110.42	105.42	104.3	107.71	108.21	105.13	109.71	106.87	113.51	105.14	110.32	109.23	108.08	105.44	109.41	115.92	113.43	109.22	114.65	109.44	107.43	111.35	104.74	105.31	110.73	104.6	106.62	112.36	105.69	107.99	113.8	107.99	111.85	111.24	112.61	105.33	102.52	107.35	108.1	111.74
104.7	108.59	100.9	107.72	106.38	101.84	98.928	101.31	107.32	105.21	108.46	104.86	108.31	103.21	100.46	100.22	106.04	98.678	108.13	102.49	104.71	110.67	101.21	108.29	103.4	104.48	104.94	101.76	108.78	101.15	110.08	104.49	108.23	103.09	107.71	105.45	102.57	109.3	106.16	108.42	111.17	101.63	102.88	105.93	108.32	102.78	110.6	111.57	105.6	104.68
96.829	96.743	96.277	98.896	109.32	94.392	102.35	96.539	95.273	103.28	96.772	102.07	100.79	94.015	89.9	103.01	96.374	100.79	94.461	99.468	93.245	100.91	92.896	95.664	93.679	98.271	104.37	97.681	95.186	100.73	99.85	97.284	99.976	94.67	99.936	97.406	94.315	97.868	97.921	103.54	94.077	99.126	99.781	96.062	99.598	96.867	94.197	96.06	98.694	98.515
101.82	105.84	107.98	103.62	99.47	99.598	109.52	107.17	111.12	107.13	110.15	107.47	107.55	104.5	105.71	104.39	102.87	103.93	103.28	107.69	104.64	107.47	103.42	107.14	101.29	105.26	110.83	105.18	111.78	105.1	108.41	109.82	105.55	104.89	107.58	110.14	108.82	110.53	109.95	106.65	107.52	107.35	109.96	110.56	106.05	104.38	110.9	106.45	102.79	111.6
100.67	98.423	102.12	99.993	102.84	102.7	103.19	106.16	103.43	102.02	103.35	102.97	101.45	103.72	96.221	103.05	102.16	104.38	100.13	91.118	96.815	97.108	102.69	99.407	101.95	103.86	101.41	96.312	101.55	105.76	99.619	102.24	99.236	104.26	102.25	99.746	96.102	99.499	99.245	99.676	101.09	107.91	94.656	105.57	93.552	100.77	101.1	90.54	103.29	102.24
103.64	103.53	105.97	100.31	104.96	105.23	113.38	101.39	100.24	106.25	104.91	110.79	104.6	110.14	104.68	104.96	101.02	110.4	108.89	110.86	104.06	102.07	104.86	109.06	104.35	108.29	108.65	108.3	104.15	103.66	107.83	105.82	105.36	104.67	107.83	106.5	103.39	103.46	105.09	102.36	107.16	101.39	103.24	103.91	107.8	106.86	105.55	102.27	100.83	106.61
110.57	103.26	109.69	101.53	104.44	95.383	103.54	102.75	101.13	111.02	101.87	105.93	95.672	101.92	105.11	106.02	105.45	102.85	107.74	111.25	101.62	101.41	106.13	108.69	109.21	103.57	99.766	106.79	101.26	106.51	104.12	108.5	106.34	103.14	101.19	100.57	102.18	106.74	109.26	106.55	105.75	106.05	109.16	109.84	103.31	100.98	102.92	108.59	106.09	110.11
107.33	100.25	107.97	107.37	102.52	109.04	101.99	104.87	100.5	106.13	103.55	106.12	106.56	104.2	99.753	111.8	104.54	106.06	110.85	107.12	101.46	108.45	106.38	104.38	102.7	101.68	110.07	103.11	107.59	101.31	107.33	108.93	107.63	104.14	99.139	105.43	105.89	103.69	105.1	108.31	104.62	106.48	108.73	108.17	109.9	105.44	106.58	109.7	103.9	108.47
102.97	99.528	95.397	101.08	106.89	102.85	97.426	100.31	100.56	102.88	105.76	106.66	97.157	101.35	103.26	95.236	99.909	98.572	100.04	101.5	103.25	102.74	97.333	97.036	99.052	98.959	104.01	107.33	95.091	98.775	109.06	96.996	103.14	104.51	102.04	101.47	102.75	98.413	108.53	98.303	95.086	99.705	104.11	95.006	102.69	100.39	102.68	110.43	105.03	101.9
106.12	111.07	105.35	105.76	104.61	104.26	109.64	103.01	108.41	110.61	107.96	107.37	107.69	104.39	105.76	103.81	109.88	100.52	100.89	105.97	104.25	106.36	104.42	98.839	106.66	107.68	106.35	111.25	108.74	111.08	107.69	110.17	104.2	101.21	104.13	104.24	107.92	103.63	107.46	110.37	107.61	109.48	109.09	108.02	105.38	103.98	111.56	105.14	110.55	107.89
96.823	99.966	103.72	102.53	100.74	109.05	101.66	101.53	105	106.97	96.306	95.49	98.314	103.75	100.88	104.96	102.01	104.33	99.412	98.225	97.936	96.701	96.251	102.88	103.4	99.315	99.195	103.38	102.53	99.423	97.453	102.09	101.61	101.64	105.75	100.46	101.39	110.2	98.839	100.99	100.36	97.284	99.773	101.48	97.725	102.76	97.435	101.16	101.76	100.65
97.965	105.86	107.68	105.09	109.6	103.03	110.11	103.48	109.53	100.81	100.24	108.81	108.19	104.65	106.08	102.03	100.71	105.81	105.01	103.52	111.82	103.87	107.99	108.4	104.71	108.04	101.22	109.08	102.78	111.43	104.37	107.9	109.24	105.11	105.35	100.56	106.11	103.68	107.66	100.6	105.67	106.86	109.5	107.48	112.5	104.57	105	102.92	101.71	106.28
98.774	104.83	100.65	107.03	99.262	98.387	100.83	97.058	100.61	101.4	97.458	97.748	100.9	105.56	95.334	100.9	104.63	101.44	97.903	101.74	99.804	97.844	99.715	100.33	100.6	98.069	99.54	102.91	96.581	96.161	101.89	105.29	101.71	95.792	99.358	97.699	105.68	99.318	96.409	103.92	102.19	101.14	101.85	104.59	93.544	97.348	101.66	105.4	100.96	99.007
101.92	100.3	90.773	97.4	105.57	100.82	98.358	101.53	99.626	100.74	98.199	101.79	102.47	100.78	96.276	104.39	99.195	104.18	97.766	99.348	96.858	104.8	98.75	102.48	105.59	96.548	100.27	98.741	98.587	96.273	103.39	98.81	106.77	106.44	100.29	102.39	98.544	101.82	101.78	97.623	102.94	109.86	106.86	96.72	102.69	93.496	101.58	100.71	92.326	101.67
106.97	106.85	109.77	107.87	100.59	107.97	109.43	107	104.28	106.35	111.93	108.09	103.64	102.08	103.76	106.6	107.49	107.17	100.99	106.53	107.88	104.03	105.41	108.46	104.53	104.75	103.7	111.99	100.15	104.66	102.68	103.12	106.51	101.17	103	103.99	109.27	104.14	108.8	99.92	106.18	106.12	108.72	106.22	105.13	106.15	103.71	111.15	100.26	108.94
98.687	95.264	101.02	97.207	94.67	97.533	104.07	100.75	97.124	97.233	95.51	99.905	91.638	97.246	101.01	99.254	95.233	94.336	95.027	94.825	98.055	99.09	104.47	98.832	103.76	98.744	91.879	101.81	97.801	99.1	94.756	100	95.821	97.268	100.97	91.819	100.68	95.621	95.077	101.52	94.976	101.68	99.242	95.757	96.373	93.375	98.674	99.163	102.23	95.644
101.52	101.87	96.643	98.045	99.06	97.01	102.22	97.186	97.757	103.55	97.374	96.391	98.517	93.885	99.342	101.84	94.187	102.16	97.676	100.46	96.913	101.62	94.253	102.34	101.91	95.779	95.823	95.343	98.88	87.383	96.603	98.61	95.166	103.21	95.911	92.584	98.26	93.89	93.995	96.481	95.423	93.047	98.052	101.97	97.424	98.406	98.957	107.59	95.131	99.461
111.48	103	110.58	111.4	108.89	111.53	111.79	112.63	111.85	102.21	115.09	104.96	115.17	110.93	103.67	112.34	107.11	117.74	107.01	103.34	114.7	102.46	105.02	110.93	106.55	115.52	109.11	111.57	106.57	102.31	109.83	104.9	105.64	109.69	108.15	107.86	107.99	108.59	110.89	106.07	110.1	106.16	105.49	105.88	113.04	110.18	108.64	104.97	112.7	107.6
107.69	107.57	103.73	105.42	101.15	101.54	103.17	108.13	103.25	104.43	105.82	113.19	114.25	110.55	110.65	105.41	105.22	113.24	111.74	108.09	105.93	107.48	108.59	108.27	104.91	110.31	104.07	113.77	110.17	105.22	106.83	104.69	111.9	108.83	105.69	101.29	109.72	103.09	103.43	108.43	99.623	109.74	104.7	106	106.16	106	103.95	108.01	105.3	104.97
114.35	116.76	111.87	115.22	112.68	109.93	112.79	111.28	109.38	107.7	111.38	108.54	106.03	107.2	111.57	109.85	105.41	107.5	114.74	106.86	110.37	111.7	108.59	113.9	105.26	114.31	107.95	110.7	111.63	105.88	110.66	108.94	106.8	108.17	108.68	113.77	110.04	107.1	106.09	109.99	107.52	111.75	108.38	109.79	114.45	113.83	106.61	113.18	106.3	113.06
106.3	101.99	105.5	103.75	108.9	103.21	104.25	107.82	102	104.8	106.86	109.03	110.72	107.15	102.34	106.02	106.48	106.55	109.65	107.81	102.49	109.95	110.58	98.476	103.71	109.73	107.62	105.38	101	113.95	106.89	100.41	108.14	105.69	104.5	106.68	99.431	107.06	106.14	102.41	104.2	107.36	110.52	112.42	108.64	103.34	104.74	106.58	106.14	104.69
100.41	99.353	100.28	99.853	98.593	101.06	90.758	95.277	95.283	94.824	103.22	96.667	99.903	96.852	97.243	96.663	95.632	95.58	98.943	95.93	94.05	93.299	101.3	96.943	97.771	102.42	100.47	104.14	102.36	98.693	101.81	98.242	99.423	103.87	97.031	106.07	100.2	93.768	96.13	97.493	96.534	100.8	97.312	99.86	98.991	94.262	96.584	100.91	95.434	101.81
98.049	98.127	96.894	102.47	96.547	105.04	97.694	104.08	97.526	95.028	101.3	91.193	97.94	102.26	101.92	98.975	100.97	102.66	95.544	96.289	93.732	101.87	98.038	96.507	101.26	102.92	99.479	95.225	100.97	98.779	97.657	100.19	97.524	99.033	99.221	94.253	93.176	97.246	91.476	99.75	107.12	93.385	95.104	101.04	97.517	96.731	99.279	100.8	95.254	97.775
102.19	107.84	109.92	114.61	110.06	102.76	110.42	110.37	114.24	103.24	111.8	114.54	106.27	105.79	112.34	112.16	109.13	112.14	107.5	107.78	101.83	115.8	105.33	109.64	106.04	113.24	112.24	103.4	112.81	107.03	113.46	108.19	104.94	110.72	104.8	105.64	112.2	106.49	104.27	109.55	114.17	114.32	109.27	109.39	109.42	110.66	98.724	110.24	106.35	111.53
107.98	107.9	106.79	104.43	107.82	104.09	111.17	105.79	109.13	108.78	109.38	111.45	108.06	111.13	97.02	107.65	108.64	108.98	105.53	110.52	102.33	107.25	102.84	103.26	108.56	110.15	109.69	111.13	107.89	109.63	100.15	113.26	113.25	117.53	106.91	118.27	102.44	108.52	111.53	104.16	109.24	104.31	106.19	109.17	106.54	105.82	112.03	105.37	107.44	103.43
103.54	110.4	106.93	106.17	104.79	102.85	110.44	104.18	112.38	104.92	109.89	109.78	108.2	107.99	104.63	103.64	109.11	101.8	113.24	111.9	111.02	106.99	104.61	110.96	107.37	111.58	105.99	103.4	106.44	109.16	104.72	105.36	107.76	107.74	103.27	109.29	107.11	112.49	111.04	104.2	112.14	107.4	99.293	105.59	107.43	102.93	106.02	110.74	107.32	112.21
98.844	103.42	105.05	99.98	101.96	99.071	97.86	100.87	99.473	106.22	97.433	101.3	97.25	102.21	96.956	97.998	101.2	108.31	96.239	97.081	102.19	97.968	98.969	98.378	99.794	102.22	99.363	100.24	95.749	98.285	102.75	103.34	101.94	103.46	100.97	103.23	100.57	94.427	105.66	103.59	99.914	96.763	102.2	100.77	99.436	96.335	103.6	94.618	99.836	95.028
95.129	100.03	97.186	100.02	90.336	102.1	93.798	93.155	98.036	96.314	99.572	96.168	98.697	97.415	98.172	105.22	100.04	99.874	97.663	97.95	99.392	101.42	100.31	98.121	98.331	95.707	100.32	98.18	98.78	99.971	93.743	96.723	101.6	96.169	93.249	95.313	96.703	94.017	98.339	99.922	99.753	96.828	96.012	97.532	102.76	98.299	103.76	100.1	102.47	96.989
100.5	100.14	99.659	97.416	103.13	108.02	96.89	99.284	101.05	102.09	100.77	100.55	102.34	101.32	105.37	100.2	95.21	98.254	104.46	102.28	93.618	97.98	92.725	97.13	95.477	107.06	98.595	98.398	102.56	96.052	100.87	98.369	92.517	96.458	98.201	90.844	102.09	92.534	104.19	96.716	104.77	92.9	94.156	103.57	97.526	94.948	94.68	98.009	100.37	106.38
104.61	101.44	106.53	109.67	102.26	104.95	106.47	103.89	105.01	102.02	109.25	104.83	102.44	100.84	105.29	101.27	108.29	103.77	108.56	104.63	102.71	107.94	105.91	98.893	107.56	106.66	108.09	100.62	103.45	108.23	106.21	98.188	103.8	106.42	109.93	102.49	105.38	110.22	103.32	106.26	105.12	107.36	106.8	108.83	102.39	106.29	107.5	106.15	102.86	107.85
114.7	112.13	111.71	114.41	108.56	116.61	110.52	112.9	109.68	114.59	109.01	107.22	114.52	114.77	107.47	107.47	109.7	115.53	111.61	110.44	117.28	111.59	105.79	108.34	108.11	111.78	113.03	108.83	111.71	111.11	111.69	112.22	112.39	112.05	103.01	108.34	108.97	106.74	110.7	109.86	107.68	113.57	111.87	107.03	113.82	114.4	113.33	108.17	112.88	115.22
109.83	113.66	110.88	112.1	104.86	102.87	103.58	112.29	103.69	105.25	110.47	111.27	110.7	116.01	107.32	110.77	104.58	109.63	109.82	109.34	113.08	104.23	105.7	111.33	109.8	114.76	104.65	110.22	108.14	111.44	104.64	102.31	106.51	107.28	111.71	102.82	110.23	110.24	106.67	107.76	102	109.7	113.9	115.12	109.01	100.1	106.6	115.2	108.64	107.61
104.47	101.46	101.03	106.35	106.32	111.5	100.67	111.56	105.34	110.36	113.8	105.34	105.77	105.76	109.52	104.41	104.23	105.93	106.05	113.68	112.25	109.85	105.3	99.179	102.82	113.61	110.46	108.16	105.55	107.83	106.11	107.81	107.84	113.27	105.67	107.52	110.59	110.09	102.7	108.29	103.23	100.78	108.25	105.12	105.58	108.84	103.12	104.72	112.28	107.23
110.37	104.51	111.81	107.71	105.15	108.02	101.61	104.53	107.22	106.3	105.86	106.44	106.35	105.83	109.21	104.16	106.99	103.41	104.96	113.51	101.44	107.72	113.16	103.42	103.29	105.53	106.63	109.17	103.04	105.23	106.56	105.63	107.3	101.31	98.752	104.95	102.41	103.64	101.59	102.75	110.81	107.5	101.49	104.64	105.21	112.15	103.06	108.14	102.23	107.93
102.45	105.54	102.7	97.54	101.57	98.878	105.29	104.02	103.37	97.691	98.712	94.871	101.63	101.68	106.47	105.83	100.7	102.15	101.44	102.28	102.82	102.01	94.287	96.06	103.61	101.59	106.15	100.16	99.381	96.759	99.344	105.28	101.54	100.76	103.8	98.546	98.051	103.97	106.69	102.74	103.43	97.319	96.325	102.88	103.85	103.03	101.18	99.279	100.85	97.047
104.06	103.69	107.22	102.75	110.94	102.92	107.77	107.15	102.31	107.37	106.66	101.72	102.7	106.78	107.35	108.91	108.91	109.56	105.38	108.8	104.95	108.65	110.38	104.14	106.19	102.9	105.1	105.69	107.04	100.81	105.23	106.87	110.99	107.96	104.29	105.04	105.97	99.058	104.62	105.14	107.35	107.44	102.96	110.76	103.23	102.34	104.28	101.16	103.89	99.763
96.03	98.783	96.143	98.65	99.862	99.704	98.571	95.944	102.13	100.74	102.24	100.58	102.4	98.207	101.31	100.86	100.69	97.345	104.57	99.372	102.15	103.34	100	100.04	98.939	108.14	97.242	100.17	98.035	100.72	100.57	99.172	101.03	103.73	104.61	104.51	103.65	94.024	97.652	99.688	98.224	99.551	100.66	92.069	95.85	105.13	101.19	98.851	103.63	95.771
112.17	102.72	106.52	105.61	103.34	107.57	104.09	109.09	101.3	101.66	105.01	111.77	111.03	106.13	109.33	100.47	105.69	105.08	107.65	105.73	106.86	111.68	102.68	108.15	108.44	103.77	106.33	112.05	107.17	105.34	99.994	101.24	104.83	106.3	103.88	106.12	109.36	104.49	106.93	107.19	104.45	110.48	108.14	108.57	97.479	101.67	105.99	104.87	108.4	106.08
110.05	104.95	109.45	108.47	105.74	108.37	105.87	116.08	107.81	110.26	107.52	109.65	103.21	100.42	117.12	107.96	110.5	104.78	106.58	109	110.32	106.13	108.31	105.23	109.56	104.37	101.59	112.64	109.89	99.119	111.4	108.71	117.53	108.05	105.72	102	109.25	105.97	105.36	108.01	107.29	108.52	111.04	103.49	98.575	105.62	109.12	103.15	103.74	110.9
114.49	102.64	101.83	108.6	107.23	102.2	100.42	103.66	105.7	112.05	107.02	111.21	101.75	106.59	101.41	105.35	110.54	98.836	105.61	110.33	103.9	103.65	102.43	107.24	99.692	108.12	110.3	113.75	110.73	107.43	114.07	109.09	102.07	97.432	103.37	108.94	106.14	115.06	103.44	106.1	108.2	105.28	103.14	107.86	107.71	106.18	107.3	101.9	101.05	104.82
98.317	94.258	97.691	92.208	105	96.053	103.83	97.764	95.765	99.166	95.472	94.929	98.177	100.13	92.863	100.45	98.58	99.936	97.409	97.866	97.812	99.883	94.05	95.224	104.09	99.787	99.397	96.699	98.192	99.374	97.109	92.728	93.073	101.12	94.969	99.239	97.563	99.656	102.45	96.897	96.521	97.284	97.887	95.34	95.164	93.185	96.075	97.134	98.854	99.55
110.98	106.35	106.92	105.81	106.25	108.44	101.18	100.81	112.52	104	110.23	103.89	106.78	106.4	108.96	105.77	106.49	107.37	105.18	102.05	108.22	105.57	107.01	108.49	106.36	104.95	109.02	108.66	105.2	105.58	104.47	110.42	109.55	106.67	105.95	104.35	106.88	106.59	104.57	109.25	101.33	102.29	105.34	103.99	107.33	107.22	108.65	106.4	100.98	105.22
106.58	108.54	112.76	111.43	110.09	101.36	112.24	110.47	112.46	110.21	104.59	108.46	110.86	115.48	111.36	110.29	104.19	115.93	111.42	111.26	105.02	112.13	106.18	113.72	108.47	110.68	111.04	112.81	112.79	108.68	109.47	114.76	110.79	110.32	109.81	109.93	107.28	107.7	106.13	108.25	118.96	115.22	115.42	108.43	110.25	107.19	101.34	112.35	107.02	110.1
107.53	109.55	112.04	117.79	109.42	113.13	100.48	107.33	115.07	110.52	108.74	101.43	109.61	108.08	107.83	104.63	114.6	108.37	109.96	107.56	110.81	103.4	110.5	101.01	110.93	108.5	113.4	104.09	110.03	108.45	108.79	104.6	108.77	112.29	106.76	106.67	108.42	109.63	105.12	112.92	107.58	108.17	111.5	109.44	110.4	119.03	105.95	115.98	102.48	114.21
108.01	102.22	107.05	106.24	103.79	105.41	110.44	106.39	110.34	111.23	103.38	100.63	108.7	108.91	109.38	109.6	112.88	110.75	113.91	108.3	108.42	105.95	109.15	108.87	104.11	113.31	109.8	107.15	108.38	103.94	105.72	118.09	109.52	116.65	106.59	103.85	115.03	110.61	110.93	105.76	105.28	107.65	108.67	105.44	106.64	103.62	111.39	104.74	111.91	107.98
105.57	102.69	104.96	110.25	108.63	110.09	108.41	105.64	102.96	103.6	105.29	108.84	113.55	97.904	106.83	103.12	103.26	107.64	106.45	106.55	107.12	115.08	109.34	100.53	109.4	110.76	104.36	104.12	103.3	111.53	106.57	104.86	102.87	103.7	102.62	106.6	102.8	103.23	102.45	103.08	106.02	112.33	111.36	109.56	113.24	99.491	105.66	105.89	105.12	105.32
107.02	103.08	110.36	109.78	108.03	102.38	104.42	107.53	104.54	106.8	106.96	110.02	106.2	107.91	109.51	112.61	100.01	103.9	111.05	110.07	100.11	104.35	99.457	100.87	103.22	108.67	104.99	108.58	104.95	104.54	105.26	100.87	106.01	111.39	106.97	103.48	103.66	102.44	106	105.79	102.71	102.65	102.61	106.46	108.19	104.28	104.97	107.83	108.2	107.39
109.12	106.53	109.11	106.86	114.45	115.47	105.59	104.87	103.38	111.34	104.16	108.3	105.22	105.9	102.82	106.44	104.77	97.204	101.77	110.71	110.38	105.82	110.22	103.71	107.58	115.31	112.33	109.76	107.4	111.34	104.73	104.2	102.02	108.73	108.8	105.39	105.8	111.22	110.47	111.63	114.87	110.06	115.51	113.28	110.74	108.87	107.66	107.04	107.43	120.54
101.99	108.5	102.34	107.51	108.92	104.01	105.13	105.32	107.72	109.5	104.6	108.34	98.359	102.71	103.79	102.6	110.61	109.3	107.9	108.12	112.13	105.48	108.35	114.56	105.95	101.58	104.26	103.04	106.59	105.9	107.29	103.06	102.82	99.758	98.003	99.879	103.51	106.22	102.91	114.21	103.71	107.67	110.75	111.65	98.734	101.68	101.51	106.1	101.83	110.9
104.23	103.69	105.79	112.6	110.36	108.6	101.81	101.54	112.72	106.14	105.36	105.55	104.72	106.82	106.23	99.792	99.667	104.55	99.274	103.59	108.66	102.62	107.32	102.96	103.6	104.95	109.04	100.63	106.92	108.72	112.83	110.85	102.95	100.88	101.77	106.42	112.79	107.63	104.46	100.05	105.52	105.65	109.87	101.03	100.49	110.5	107.79	115.73	101.69	108.52
103.36	100.39	106.95	109.03	108.25	105.78	107.62	108.07	108.87	106.9	104.77	108.34	107.01	107.7	100.14	105.5	101.72	105.35	109.98	104.81	109.53	103.93	110.82	111.77	98.927	107.15	104.52	110.01	107.71	109.75	109.85	103.57	105.55	111.89	106.11	100.94	105.54	105.19	106.11	108.66	105.67	108.54	104.35	108.62	105.21	102.64	107.97	103.3	105.3	108.76
114.76	109.1	110.12	113.96	111.44	109.13	112.24	106.6	109.51	106.33	109.34	107.36	117.07	114.57	109.41	104.4	114	110.41	111.63	110.44	118.01	114.3	111.17	111.82	114.29	109.25	106.85	113.7	113.83	107.63	106.73	109.32	114.5	111.11	107.83	115.83	109.66	109.95	109.3	114.64	111.78	105.87	110.15	106.67	108.5	111.33	108.64	108.04	115.92	111.52
101.19	109.65	101.98	110.4	103.93	109.07	100.45	105.96	108.09	104.33	107.22	105.88	110.8	115.18	113.32	101.12	101.05	103.58	102.17	107.97	102.11	103.37	109.85	106	108.07	107.12	110.82	102	102.7	107.17	98.401	112.93	109.02	106.23	112.25	107.51	105.87	107.12	105.26	100.22	109.12	103.04	105.81	103.36	106.59	102.55	108.68	104.79	110.82	105.3
101.88	106.19	103.83	101.92	110.89	111.49	105.07	111.81	110.16	104.62	102.49	107.47	111.71	104.95	110.31	107.32	113.04	107.07	105.01	114.01	105.47	111.73	108.92	108.34	113.36	110.23	107.33	106.83	106.14	101.09	110.95	109.03	104.44	105.37	108.84	113.52	107.24	107.66	111.04	108.6	105.08	108.42	112.51	106.99	113.84	109.8	108.32	104.72	109.74	110.35
104.86	106.28	102.6	102.79	110.1	107.61	103.51	106.64	101.65	107.29	107.52	113.65	103.56	110.1	112.33	109.35	101.15	107.84	101.18	102.57	108.17	101.99	102.3	101.1	109.16	104.22	97.988	106.08	106.18	106.94	110.98	103.56	104.54	103.14	108	113.4	102.96	100	106.95	104.5	109.28	108.93	104.03	106.3	105	102.36	104.66	107.78	104.77	109.24
103.01	107.55	105.36	109.66	105.65	111	110.99	110.43	104.71	114.28	101.13	107.37	103.05	108.05	104.45	109.13	107.73	110.94	103.17	105.89	106.83	102.1	107.63	106.55	103.18	105.55	104.87	100.12	109.76	112.96	111.6	106.97	105.2	111.51	107.79	108.75	105.62	103.19	111.28	105.3	109.98	100.83	101.7	114.81	109.82	112.12	101.63	104.26	112.77	107.67
96.473	98.038	94.56	96.451	99.191	96.933	98.154	97.264	95.955	94.207	96.803	99.133	92.493	96.54	95.43	98.517	96.457	104.99	95.703	100.49	97.54	106.12	99.984	101.85	95.498	93.605	97.894	98.707	95.331	93.333	97.573	96.808	93.908	99.818	97.899	102.13	98.835	101.48	100.42	102.27	97.364	99.036	97.832	101.04	101.99	100.08	103.07	94.83	95.358	102.66
96.548	104.76	107.63	107.66	106.71	110.99	107.62	106.26	110.68	114.21	105.8	105.44	107.49	105.68	105.23	105.62	106.61	106.8	98.763	104.44	107.66	107.78	107.21	113.91	102.26	105.04	105.49	107.68	102.46	110.55	100.26	110.56	106.95	105.83	104.49	109.54	107.86	107.95	107.97	104.21	102.48	107.83	105.78	106.75	111.57	112.59	106.15	105.78	107.16	102.91
105.22	107.51	99.198	110.93	106.18	102.83	101.62	104.6	107.18	105.44	102.59	102.79	111.59	111.01	103.87	108.03	104.47	101.56	103.92	103.7	114.75	117.87	104.78	108.27	105.27	102.5	106.1	107.13	107.99	104.66	107.98	105.21	109.12	103.67	104.78	110.57	104.94	101.75	109.06	101.82	95.313	110.59	107.55	107.74	103.11	108.53	114.47	107.53	109.42	107.55
113.88	111.36	108.25	99.462	98.691	104.9	106.54	111.35	105.13	106.2	104.99	103.21	100.45	108.46	104.42	110.83	105.59	105.6	112.13	108.13	104.43	114.09	104.17	109.71	105.41	101.99	100.57	108.53	110.35	110.57	113.45	108.83	110.79	109.98	106.13	105.82	101.92	100.11	105.37	108.63	108.3	105.09	109.08	104.02	108.73	107.92	113.51	107.8	103.97	107.69
111.24	103.68	108.97	112.58	107.09	109.27	106.45	107.77	105.04	112.17	109.48	112.07	107.99	112.08	104.67	103.56	107.24	107.57	111.22	110.73	103.39	107.66	104.56	109.71	104.43	109.51	103.69	112.09	109.34	102.37	111.44	108.32	107.86	111.2	108.16	106.56	103.59	111.32	114.83	115.92	108.36	106.11	110.1	114.77	108.37	110.44	108.4	105.92	105.12	108
102.29	103.44	101.73	101.9	106.08	103.74	102.67	107.98	104.68	110.59	106.69	106.79	107.51	106.88	105.99	104.78	104.55	102.19	106.67	108.81	109.55	103.4	101.11	102.87	104.42	109.92	109.25	110.14	108.32	113	99.46	110.16	106.79	108.4	98.469	109.51	104.04	103.59	107.36	105.1	101.62	104.68	102.98	105.54	105.54	105.26	110.26	106.8	103.3	102.73
111.9	100.48	98.303	111.2	104.48	111.53	116.61	104.8	107.69	109.77	107.9	110.08	109.69	110.61	102.87	104.76	104.51	112.3	107.09	111.84	103.35	113.95	109.37	110.56	110.65	106.83	105.37	113.62	102.86	106.26	104.52	111.26	105.26	105.89	109.33	108.81	105.53	107.17	110.28	107.86	106.82	109.78	106.65	106.31	108.15	111.94	105.68	105.68	107.76	98.775
99.107	97.638	103.96	97.675	103.03	97.346	99.781	93.835	102.95	104.01	102.54	94.413	95.307	98.133	100.98	97.429	96.564	99.627	101.06	98.712	106.96	100.11	100.22	102.06	104.09	98.528	101.15	97.577	99.429	98.756	100.88	97.98	106.93	98.836	95.476	98.259	97.164	101.34	101.2	97.796	96.662	103.08	98.374	97.083	99.31	100.95	98.277	104.5	94.669	100.6
95.815	101.2	97.248	106.74	101.48	100.43	99.128	102.67	102.33	104.46	101.13	100.35	98.223	96.373	99.284	99.503	103.26	97.274	95.117	100.45	98.288	104.78	101.18	106.15	95.969	101.89	94.493	103.54	100	100.6	98.357	107.53	99.818	97.375	105.95	104.43	104.18	103.36	100.91	101.12	97.244	101.29	101.66	98.594	99.814	102.33	98.474	102.16	96.41	98.34
104.87	108.51	105.78	103.75	112.77	101.27	103.51	111.57	109.24	105.42	112.63	104.23	106.34	108.59	109.93	108.49	108.07	100.56	101.59	112.67	108.92	103.57	102.45	105.19	104.58	103.36	105.04	106.85	106.97	111.18	108.13	110.7	108.16	108.53	109.5	102.84	100.38	107.65	108.91	113.24	111.41	111.89	106.03	107.61	99.828	113.81	110.32	106.91	104.41	105.12
108.77	107.89	106.72	100.15	109.42	103.85	105.79	110.38	117.45	107.3	102.07	110.42	105.06	110.05	113.41	111.02	107.28	109.05	111.88	103.58	111.44	108.14	105.86	106.38	113.03	114.1	105.05	110.11	113.34	111.43	108.88	98.323	103.45	110.06	104.92	113.08	110.51	110.97	110.74	104.47	112.3	112.67	110.67	107.6	104.67	101.09	104.66	107.56	107.27	103.26
109.42	106.93	97.72	106.34	107.67	108.79	102.39	106.8	105.25	109.45	104.49	107.38	105.36	101.58	100.39	101.54	105.08	107.22	98.788	105.03	108.6	103.08	106.49	105.19	100.62	100.48	107.77	102.19	100.85	105.34	108.96	107.42	107.43	107.99	106.25	109.11	108.96	112.19	103.87	104.56	105.3	103.22	106.97	108.98	110.32	107.67	105.81	105.75	103.8	113.05
102.91	104.8	108.38	105.57	107.69	107.72	98.338	110.03	105.96	108.8	105.38	105.72	105.53	107.93	104.96	107.34	110.43	104.28	109.49	108.87	109.45	111.04	104.37	112.48	108.69	104.87	105.71	107.83	106.48	108.5	101.05	102.53	109.32	102.67	105.42	105	101.2	105.3	116.1	110.19	104	105.08	107.21	105.66	101.07	99.811	102.57	100.45	104.99	103.8
110.49	102.63	107.13	109.94	103.92	106.41	109.57	111.34	109.33	106.55	109.73	107.18	109.73	106.56	108.04	109.91	102.64	100.21	109.2	105.46	106.49	103.25	102.93	107.98	105.72	110.67	110.86	108.67	109.7	107.21	100.35	107.41	109.81	104.07	112.6	107.32	107.54	100.91	106.68	110.48	107.75	105.59	107.47	108.33	112.75	105.94	106.25	109.66	107.07	103.39
104.31	110.65	107.52	110.91	95.955	101.44	106.04	107.03	109.79	104.99	105.13	104.44	107.26	105.36	109.72	104.87	103.65	105.35	105.96	109.68	105.68	109.53	108.21	101.31	95.728	100.89	108.48	102.78	108.37	106.4	109.17	104.3	103.21	114.25	102.62	103.26	108.77	112.79	101.75	109.92	108.83	103.63	107.46	96.749	108.7	103.39	107.93	106.68	106.48	103.52
104.52	106.06	105.37	110.71	102.73	107.11	110.92	107.06	95.159	107.21	103.63	106.74	106.4	106.59	109.75	110.22	103.08	111.52	99.011	102.72	106.96	106.16	107.45	113.75	106.91	105.67	111.53	113	103.78	112.82	110.63	104.97	104.42	112.09	105.88	110.27	106.97	106.77	107.82	103.59	104.05	102.96	112.86	110.69	109.43	107.25	110.67	100.89	104.65	106.02
115.06	108.43	107.55	107.69	104.18	113.43	109.75	106.72	106.64	108.95	114.91	108.93	106.04	107.78	112.46	102.66	110.38	107.75	113.49	107.65	108.22	106.99	105.26	110.69	113.23	97.753	107.59	98.829	108.52	98.587	106.37	110.63	109.71	107.32	105.74	103.26	104.38	108.27	107.83	109.72	112.15	106.27	107.02	106.14	110.79	107.66	108.71	111.35	106.72	108.9
110.13	112.25	111.09	108.61	104.26	107.63	116.08	109.66	106.94	107.61	105.21	107.31	106.52	106.11	104.28	106.7	107.74	109.46	109.24	102.29	103.91	110.93	103.3	118.19	109.3	104.88	112.59	107.51	107.97	104.21	105.61	108.18	106.81	111.67	108.53	105.9	107.05	108.19	111.69	111.53	103.09	107.6	105.16	107.26	110.76	108.96	103.61	106.92	113.4	110.98
105.3	111.65	111.42	107.69	111.16	107.22	105.47	111.9	114.14	114.83	110.79	105.3	108.46	108.56	110.64	107.17	115.95	106.89	108.84	110.74	115.32	112.86	106.73	106.94	110.58	111.8	113.98	104.6	104.53	108.91	104.78	108.95	113.89	102.21	113.39	112.58	112.19	115.99	116.85	109.2	104.21	116.62	106.19	118.43	104.7	107.99	111.17	112.88	111.08	109.41
96.294	100.74	96.424	101.4	103.57	100.15	97.521	100.93	96.218	102.16	103.58	101.08	100.66	96.275	96.898	101.34	104.83	97.568	103.08	95.66	98.275	97.476	104.95	98.835	100.26	106.02	99.741	98.855	103.02	98.476	102.99	103.98	98.861	95.538	98.19	100.26	103.51	97.845	105.67	105.38	103.26	99.044	97.951	107.82	103.24	104.28	96.979	96.969	98.305	103.37
99.916	101.89	98.868	89.069	103.42	98.71	99.982	106.37	95.554	97.403	102.36	99.057	109.53	102.8	100.1	96.348	102.47	98.365	99.726	94.842	95.978	102.5	100.35	98.198	99.854	100.34	99.217	94.693	104.34	104.33	94.119	97.514	96.997	96.508	98.117	92.809	98.747	106.92	100.14	106.09	99.89	98.224	94.468	98.975	99.235	91.087	99.614	95.707	97.926	98.56
100.35	102.33	103.74	100.01	97.851	99.081	100.22	97.005	93.143	102.09	101.99	93.578	101.25	99.379	98.826	97.223	98.395	98.694	97.856	98.21	97.684	93.033	93.271	98.488	96.714	98.289	95.656	98.157	95.901	100.86	98.596	104.64	98.202	102.14	100.71	99.954	99.924	96.773	99.434	97.728	100.56	93.581	94.051	108.06	96.75	97.86	102.16	91.767	96.34	95.465
105.5	102.31	101.84	110.16	104.05	109.43	104.82	108.09	105.08	102.29	96.98	108.61	102.88	104.91	108.43	104.28	98.431	109.67	107.85	109.25	101.68	108.5	101.9	103.14	108.83	106.38	103.98	109.4	108.85	106.31	107.13	101.44	104.23	102.63	109.55	111.25	108.45	100.3	106.84	102.35	109.92	103.33	100.72	107.06	101.95	110.66	112.22	110.72	105.54	101.59
100.44	106.36	100.32	109.99	100.37	108.57	110.67	106.07	105.94	97.841	106.39	110.89	106.49	108.61	105.4	105.22	104.23	112.89	102.53	100.34	106.01	111.22	105.7	105.35	105.88	104.91	108.24	111.72	106.95	101.12	97.705	110.19	108.4	104.16	108.43	107.3	107.41	113.84	108.55	104.25	103.93	102.12	103.96	103.17	112.03	108.43	100.31	103.23	98.875	108.44
106.59	103.41	109.3	108.1	105.28	106.75	111.68	106.37	107.45	110.54	121.09	110.09	110.54	108.96	104.66	109.81	105.91	113.59	106.94	110.34	108.74	109.81	111.24	102.52	106.34	108.37	110.69	109.79	111.72	112.22	107.69	105.61	103.43	108.25	109.74	108.79	111.41	105.01	104.75	110.34	105.62	109.05	111.48	110.59	111.22	106.78	107.21	112.21	110.65	107.8
91.035	99.902	102.48	100	98.608	105.58	101.4	96.188	94.443	102.11	97.445	95.556	92.353	95.403	98.76	92.759	97.226	101.67	96.57	101.2	96.18	95.436	92.028	101.73	97.51	96.994	94.757	90.547	96.141	96.981	103.1	98.657	97.81	101.21	98.721	102.03	93.685	96.024	94.538	99.396	101.15	93.766	98.197	96.715	97.181	104.82	93.071	100.56	98.422	96.079
110.78	101.41	106.18	110.07	105.85	109.12	99.903	106.79	104.47	103.37	99.267	103.06	104.11	107.19	105.88	103.84	108.73	100.73	112.36	104.26	106.86	104.66	110.27	107.28	102.99	103.71	102.61	104.54	101.3	106.23	109.17	114.19	103.92	101.69	102.94	108.27	102.28	105.16	104.87	111.47	109.51	106.68	102.8	106.5	105.7	103.64	107.47	105.91	105.39	107.7
110.16	113.59	99.871	109.93	110.89	109.21	110.95	100.12	106.61	106.52	105.41	114.24	107.96	109.77	108.23	102.33	105.74	99.343	105.32	101.93	104.02	108.89	101.86	106.69	109.69	108.27	106.36	101.15	113.2	107.33	107.9	101.13	104.33	100.35	104.75	115.69	104.78	108.81	102.9	103.75	102.77	110.22	101.79	109.92	102.56	107.45	108.34	105.51	112.51	104.67
97.813	95.678	100.78	102.02	92.733	105.41	98.632	100.28	100.7	98.561	98.356	95.87	99.009	98.228	102.67	95.944	109.13	107.42	95.051	93.289	96.994	97.831	102.21	100.83	97.247	100.36	90.95	91.335	99.811	95.208	101.69	98.674	95.638	96.818	100.43	96.816	99.244	96.086	104.78	101.81	97.211	98.041	90.979	104.04	97.015	98.415	96.07	94.407	96.34	99.693
116.22	114.94	110.7	109.66	112.44	108.88	105.4	109.83	111.22	107	111.67	106.58	110.42	104.8	111.63	105.34	117.42	106.94	113.16	112.24	111.57	110.96	107.99	110.75	103.88	114.08	112.7	107.68	106.76	108.24	108.22	114.21	110.14	107.61	111.21	109.5	106.83	112.67	112.47	107.22	110.43	110.9	105.83	110.42	110.37	113.21	108.27	105.42	108.71	108.14
108.28	109.45	110.42	108.6	102.89	106.02	110.81	109.34	113.02	108.28	108.93	114.45	106.5	105.22	106.68	104.12	107.65	113.56	104.44	104.25	110.07	108.55	106.13	112.81	103.2	112.55	115.12	105.39	101.05	115.66	110.95	108.26	111.94	104.29	111.69	107.53	107.07	110.35	105.64	106.75	111.82	110.8	108.31	108.7	106.96	106.66	107.9	111.71	113.53	108.21
110.52	105.5	113.18	111.02	102.3	110.76	101.33	111.07	107.83	102.65	105.21	108.06	113.16	104.15	108.47	102.93	113.72	106.75	106.96	105.5	106.65	107.2	110.94	107.16	107.93	101.29	102.88	102.68	110.59	102.51	102.39	101.32	110.02	107.77	97.755	107.5	105.01	103.7	108.09	107.06	103.03	104.99	100.41	106.03	104.02	105.33	104.26	108.66	101.45	108.89
103.41	110.36	105.45	108.45	111.43	101.38	104.13	107.14	106.52	110.47	108.51	95.706	109.85	108.71	104.71	113.07	106.18	107.75	106.04	107.69	104.85	100.89	106.44	106.2	108.98	111.25	107.18	110.67	101.47	102.92	105.89	102.88	107.55	104.58	111.53	104.53	111.72	96.849	101.17	104.38	111.4	108.9	107.18	109.07	110.25	111.6	105.9	108.88	108.04	107.4
96.169	90.356	102.23	101.66	99.599	98.413	98.286	93.238	96.566	95.015	97.911	102.28	98.671	98.789	93.211	95.566	101.74	97.071	103.51	92.51	92.593	100.86	97.216	98.929	98.74	103.19	97.927	97.871	99.333	101.04	100.53	96.987	97.253	97.568	97.828	103.34	105.48	104.46	99.915	104.39	100.47	97.971	97.799	95.383	106.8	95.444	97.482	99.099	102.39	103.48
93.786	98.896	93.872	88.62	97.842	98.231	102.82	94.565	100.94	100.76	92.885	102.72	90.329	101.89	99.58	95.623	100.36	98.599	99.409	99.125	94.227	100.23	94.599	99.091	102.22	101.19	91.966	99.511	100.34	95.073	94.758	98.947	96.724	104.88	100.82	99.138	97.027	97.385	100.92	99.361	99.993	99.796	100.07	96.907	101.72	93.112	105.29	98.158	91.361	98.85
106.75	100.29	103.33	102.31	103.89	98.593	103.09	107.86	98.348	106.11	108.97	104.49	103.63	106.2	113.39	106.33	104.52	106.75	103.64	106.32	103.61	106.78	109.68	103.64	107.05	104.72	106.54	96.489	99.909	106.93	107.97	102.62	103.62	102.37	103.87	104.87	101.92	103.78	104.24	105.98	107.25	101.85	114.84	107.69	107.28	104.66	112.1	109.21	105.81	105.71
103.54	104.36	103.63	107.11	107.21	113.83	95.918	110.2	110.91	107.76	112.18	109.43	105.92	104.48	100.92	105.77	103.85	107.8	110.33	103.39	102.6	105.3	107.4	103.96	106.95	103.1	102.56	102.84	106.29	107.68	102.13	107.69	106.91	107.77	101.5	104.88	105.78	106.32	103.16	104.14	108.72	100.61	104.89	105.6	99.556	107.52	108.04	106.39	99.851	107.84
107.05	104.99	108.73	111.02	97.609	100.63	106.87	112.35	103.76	110.01	100.08	106.32	110.54	102.84	100.9	104.82	105.22	98.793	103.11	116.99	108.41	109.52	99.693	105.48	108.96	111.48	111.31	105.2	111.49	105.23	106.71	107.12	108.24	102.84	102.77	105.32	100.62	102.7	107.82	105.51	108.61	105.33	103.23	101.05	99.954	100.49	109.65	104.74	106.3	105.01
101.92	115.57	110.28	112.73	115.78	111.57	108.55	111.16	103.73	105.6	111.13	108.17	104.32	109.02	104.5	113.21	111.56	113.53	108.16	108.98	104.78	112.18	108.56	107.29	109.85	107.72	105.45	104.88	112.02	113.58	108.2	107.95	113.03	108.14	107.95	111.58	107.08	110.53	109.65	112.15	109.67	113.99	105.12	104.82	105.15	114.66	105.73	107.66	115.35	115.75
106.58	105.3	109.97	107.53	106.16	113.26	112.7	104.18	104.68	101.03	108.54	103.62	104.88	104.47	105.64	108.21	107.24	108.12	110.94	106.59	103.95	105	112.96	104.54	107.42	111.49	111.07	97.529	106.53	109.21	106.78	110.08	108.24	107.87	110.35	108.08	101.16	108.71	106.66	109.69	108.65	114.43	111.23	111.69	106	106.04	109.07	107.34	109.84	111.75
102.18	99.846	102.02	106.49	105.77	103.56	105.47	104.38	106.91	104.99	106.58	109.36	103.4	109.06	110.07	102.51	115.41	111.78	105.77	100.6	109.52	113.49	101.41	103.28	108.4	104.56	106.62	104.38	107.85	113.09	109.83	107.83	105.5	114.85	106.8	100.71	104.38	106.26	106.9	105.78	103.56	103.8	105.73	102.44	102.58	100.64	110.47	104.05	101.72	107.79
100.92	99.093	100.13	96.489	105.49	108.17	104.36	102.1	101.38	101.06	101.39	96.722	96.308	105.46	97.407	104.24	99.085	93.638	97.787	100.4	99.837	99.808	99.756	94.979	96.277	103.54	102.63	103.55	102.79	97.238	103.53	95.417	97.495	99.602	106.25	104.93	95.175	101.22	99.456	94.406	102.26	102.34	92.635	103.92	93.239	99.534	100.11	102.66	98.561	95.904
109.2	103.82	105.87	103.23	106.74	108.3	107.13	109.2	108.45	105.13	107.49	111.03	111.69	108.3	109.9	109.57	104.21	108.38	107.24	104.94	101.35	109.23	111.08	105.17	114.37	113.18	109.04	110.07	108.71	110.86	106.49	114.34	107.98	111.27	110.77	100.74	103.14	110.72	106.66	114.12	107	103.55	109.2	110.33	106.93	104.17	106.87	109.39	109.72	105.72
103.04	107.77	105.81	105.4	99.633	100.16	108.88	106.99	101.79	106.43	110.68	108.85	106.37	106.31	106.75	107.15	104.47	100.96	102.3	108.21	108.37	104.3	109.06	112.25	104.27	107.28	106.84	103.69	106.52	107.9	106.44	103.81	105.17	111.43	107.05	102.55	102.34	106.91	106.74	105.72	97.649	102.52	107.99	103.79	105.15	101.09	103.73	107.76	105.9	108.46
95.124	98.37	98.928	91.235	102.14	93.17	99.907	97.436	97.371	103.44	99.543	100.53	100.45	102.52	98.438	89.686	97.771	100.02	102.53	97.651	106.87	100.59	101.08	97.823	98.114	101.78	101.07	96.948	97.171	100.14	97.342	102.87	103.4	106	94.718	103.02	100.3	98.544	96.591	98.078	105.9	94.879	101.22	98.031	99.466	95.488	103.96	96.766	97.317	97.314
109.49	108.93	102.54	109.14	105.21	112.32	105.56	107.98	104.05	106.77	109.96	104.09	101.65	103.87	106.94	105.84	104.82	106.79	109.08	105.25	108.28	105.79	108.92	104.46	102.99	101.13	110.84	111.73	107.74	104.01	111.09	111.62	111.65	106.04	103.25	103.21	108.85	111.15	106.63	107.28	104.18	110.75	105.26	108.07	104.05	109.56	108.09	99.019	103.8	106.95
107.08	110.36	106.72	102.51	107.55	104.6	108.62	103.01	100.99	102.52	106.79	104.95	107.54	104.08	101.26	103.14	109.04	111.06	110.7	111.54	103.22	99.095	106.27	100.48	108.49	104.34	103.52	106.11	109.36	103.3	104.38	115.7	106.01	101.53	101.36	108.4	105.82	109.09	111.73	104.72	108.95	107.86	107.8	108.42	102.12	105.98	109.3	103.02	103.95	108.16
106.74	106.98	105.66	101.01	104.92	103.67	105.16	104.72	96.362	106.38	100.83	101.68	104.46	103.75	101.27	106.2	110.67	101.39	113.02	107.78	108.01	106.31	107.36	105	106.99	106.29	101.02	106.15	109.73	104.12	106.23	109.13	107.35	107.54	109.19	106.72	110.12	110.5	105.33	110.37	108.94	106.65	104.35	107.58	104.91	105.13	105.66	107.2	105.65	106.81
107.52	106.83	109.07	113.34	105.56	111.14	109.97	109.89	108.06	112.48	110.27	108.92	111.66	109.94	104.33	103.58	105.15	110.38	111.88	104.5	106.3	106.17	108.31	107.8	114.82	109.85	105.54	109.41	106.84	113.91	110.96	109.35	110.48	104.73	110.65	109.12	111.17	109.37	109.16	109.07	109.97	103.59	108.25	106.28	105.96	106.93	101.54	108.89	103.81	107.33
101.03	102.97	98.221	101.51	102.51	103.24	102.48	95.803	101.5	96.546	96.967	105.12	101.69	100.53	98.402	99.915	95.215	95.788	95.685	94.223	98.187	91.877	98.583	98.283	96.222	98.162	97.962	97.278	93.973	96.184	95.082	102.49	105.94	94.078	93.997	100.17	93.952	97.958	97.33	94.41	97.91	100.07	96.199	100.4	89.042	98.31	94.951	101.29	99.731	97.094
110.05	110.33	107.84	110.37	109.03	103.41	112.24	108.47	112.82	109.32	105.8	108.46	108.84	112.09	106.19	114.82	104.66	105.72	109.08	111.72	109.92	112.02	111.07	109.42	106.29	107.13	107.35	103.86	117.69	110.28	112.16	99.662	106.42	108.69	110.98	108.75	112.51	106.87	108.38	108.79	112.16	112.32	104.85	103.9	107.36	107.95	111.15	108.94	105.61	112.61
109.96	106.8	110.3	109.89	106.61	108.17	107.87	104.06	109.46	106.65	107.16	107.79	112.87	111.44	107.89	110.75	112.64	109.78	103.14	108.32	107.2	110.25	112.28	107.44	108.44	114.51	112.01	111.81	109.1	109.9	110.21	106.92	108.07	103.07	103.06	111.03	107.99	103.8	107.2	110.12	109.99	105.95	109.96	108.13	108.55	108.18	103.31	105.16	113.01	108.03
110.01	107.01	106.17	106.84	110.61	107.52	113.59	109.75	98.634	105.96	101.02	104.65	107.29	111.57	108.01	111.21	113.85	107.81	114.31	108.39	103.69	112.11	111.37	111	107	107.3	111.45	112.2	104.32	114.02	108.16	106.4	108.13	105.2	109.65	108.96	103.6	105.03	101.76	108.78	108.72	108.61	110.7	106.14	110.8	116.56	106.19	108.21	114.24	111.1
110.37	106.02	107.28	112.07	105.65	101.77	110.59	110.24	108.82	103.08	110.47	101.58	104.88	104.77	108.67	108.11	110.28	114.79	117.42	108	105.69	102.35	106.96	106.99	101.16	106.36	112.14	108.42	108.51	105.68	115.55	107.44	106.41	106.28	103.54	105.81	105.99	106.19	106.65	109.07	106.63	108.63	108.87	112.57	101.48	104.68	106.55	106.13	107.02	105.27
95.765	98.608	96.952	102.26	99.47	99.499	97.223	100.01	96.125	95.022	99.574	99.972	98.798	98.96	91.107	98.322	99.221	96.971	92.413	97.89	92.9	96.011	97.723	98.972	95.744	96.572	94.879	95.909	94.603	107.25	103.39	97.968	92.378	96.921	100.31	92.779	95.514	104.36	96.724	95.729	95.92	96.27	95.447	97.033	99.613	108.3	94.43	91.836	102.06	91.812
99.035	92.177	96.759	103.53	94.9	100.18	103.64	101.18	94.612	97.751	90.115	106.28	101.43	95.322	92.014	97.382	101.17	94.837	100.32	97.936	98.658	95.917	99.317	100.19	98.523	97.519	96.203	89.322	98.136	100.04	98.24	99.093	99.204	102.66	99.311	101.21	99.602	95.905	103.16	94.582	96.818	103.36	97.812	98.314	97.291	98.427	96.214	97.937	99.199	102.94
99.943	105.77	104.29	101.63	96.67	102.93	106.28	106.43	102.4	101.4	106.92	106.75	105.52	106.81	113.08	105.1	104.17	105.6	101.53	100.83	104.53	106.76	104.91	110.83	103.72	106.01	107.28	98.416	105.82	108.94	106.46	104.09	100.71	103.67	110.86	107.42	99.383	106.97	104.3	101.75	102.25	102.09	109.45	105.09	102.8	112.3	105.17	107.15	106.86	101.99
109.71	106.07	107.19	113.82	112.34	108.86	109.5	104.9	108.9	109.88	104.91	106.77	105.04	109.17	108.03	107.44	99	110.31	109.41	105.8	106.79	112.8	102.7	106.97	107.71	111.07	107.23	100.73	108.4	107.12	110.44	110.67	107.24	104.76	104.55	113.05	108.88	111.08	114.66	111.08	113.21	104.69	104.75	114.08	109.67	110.28	110.57	104.68	114.55	112.6
103.88	108.77	108	109.2	100.41	104.57	106.15	111.33	102.86	109.08	108.64	109.06	110.88	107.4	106.86	107.1	105.06	112.08	111.06	110.43	109.79	111.93	103.85	110.96	106.24	105.94	111.46	109.1	114.68	107.29	110.09	108.43	109.06	105.56	112.18	104.52	106.11	105.09	107.67	113.88	109.12	109.39	111.33	111.25	104.89	110.1	107.43	108.78	105.37	113.68
110.58	105.46	101.46	99.521	104.64	112.91	108.06	98.014	105.47	105.29	106.07	105.82	103.18	104.48	107.41	103.73	101.63	103.11	108.19	108.85	108.53	110.6	105.9	102.57	100.21	99.319	108.38	106.27	101.48	104.09	106.43	102.61	105.8	105.95	106.55	109.07	102.16	106.39	114.32	107.1	107.92	104.22	105.77	111.36	108.65	101.88	112.73	109.22	107.03	111
105.91	104.13	108.32	102.36	105.54	102.26	103.25	107.5	105.91	105.44	102.9	99.321	106.73	105.06	99.205	107.8	113.65	108.22	101.57	110.14	104.2	102.16	104.18	103.58	105.27	105.15	104.42	108.55	103.55	105.53	101.27	100.6	105.6	102.64	109.51	99.469	107.79	109.06	106.07	107.3	110.87	104.95	110.24	109.56	108.01	100.64	96.504	105.71	100.77	107.39
112.85	109.09	106.42	103.63	108.6	105.48	103.7	109.96	98.02	108.82	104.26	110.29	101.16	107.64	103.1	105.89	107.45	104.05	107.93	103.35	105.15	103.33	100.5	107.13	105.17	110.16	109.17	106.97	109.92	96.186	107.21	105.3	106.68	101.88	102.8	109.56	104.62	106.88	95.437	97.26	105.55	110.15	106.85	106.83	103.56	107.09	104.19	103.82	110.51	104.89
102.09	112.37	112.89	113.79	115.21	114.79	110.54	108.51	116.52	112.53	115.38	115.37	114.69	108.88	117.31	108.9	114.01	106.92	106.23	107.68	106.29	115.34	108.91	122.45	114.02	113.07	116.64	108.54	109.64	116.39	109.45	111.21	113.58	111.17	106.35	107.35	110.5	104.91	113.79	110.17	106.07	111.27	104.57	114.32	111.06	102.36	110.14	114.79	109.36	110.93
104.59	110.24	105.37	102.7	108.9	101.39	100.35	103.98	108.69	108.69	107.07	115.5	106.84	102.61	99.016	107.87	110.83	101.48	107.68	108.08	106.02	105.98	108.11	104.41	103.99	109.38	103.45	107.83	100.68	102.75	108.23	103.68	106.07	103.8	106.88	107.97	109.82	109.19	107.82	101.52	110.31	103.79	107.84	108.65	105.47	101	104.18	104.77	104.2	102.87
98.67	92.313	92.693	102.48	101.18	102.66	94.995	101.03	102.4	96.262	94.95	99.419	103.64	98.543	100.18	96.932	100.03	101.96	96.588	95.094	96.714	101.72	99.186	99.552	93.791	98.282	97.72	101.48	98.301	97.288	100.24	100.64	96.061	100.75	96.544	99.882	96.343	100.77	91.566	99.431	101.07	100.84	106.77	100.31	99.797	100.78	99.656	98.752	100.18	98.362
110.25	113.92	104.02	102.01	107.71	111.81	110.71	112.48	104.78	113.25	116.72	109.32	107.35	109.95	105.74	104.99	106.37	111.26	107.44	115.03	110.72	106.63	111.66	106.15	110.05	108.43	105.58	103.21	106.23	103.66	110.3	109.95	105.32	101.51	110.52	115.81	108.52	110.45	106.41	111.52	109.26	112.56	108.44	104.3	108.59	109.36	100.78	105.08	108.69	111.59
104.55	104.52	99.46	103.71	108.61	100.52	104.5	100.38	102.74	108.11	106.09	96.054	111.5	103.17	100.24	108.48	109.31	104.96	106.33	100.33	111.34	106.85	101	108.22	99.649	103.81	107.71	105.72	110.68	105.05	106.24	101.76	108.43	108	104.19	104.6	102.73	106.06	105.85	100.13	106.09	109.94	107.84	103.51	116.19	113.49	102.17	103.52	102.46	106.51
109.82	109.51	103.88	106.56	100.08	107.13	103.79	112.37	103.24	101.61	111.22	107.22	107.25	107.51	105.28	104.03	108.38	102.45	108.65	107.1	106.14	106.7	109.57	106.08	102.21	109.32	109.55	102.94	106.86	107.33	106.66	109.39	98.639	107.86	107.38	101.29	107.29	103.13	105.31	108.07	102.15	110.48	104.78	99.56	105.39	101.44	107.64	107.2	104.97	103.28
101.21	98.373	114.51	110.78	110.01	109.45	111.41	100.59	102.3	102.8	103.13	108.97	103.11	113.04	109.36	109.74	110.29	102.92	108.3	111.37	108.96	109.95	109.02	108.82	105.71	115.06	108.18	110.62	108.66	104.78	110.86	103.91	105.78	105.55	114.69	106	108.21	106.29	103.84	107.99	113.21	110.82	112.46	108.05	100.38	113.22	110.62	110.42	108.23	109.74
99.58	97.15	98.208	101.38	92.297	103.91	103.3	105.35	105.76	99.426	101.52	98.721	99.996	103.91	100.14	103.49	103.47	101.84	101.07	96.231	99.953	102.34	101.2	104.59	105.86	98.774	102.58	100.5	105.29	96.29	102.16	102.19	94.413	98.083	98.396	109.49	98.459	103.66	99.002	100.74	97.722	94.967	97.23	105.75	100.71	97.814	100.41	103.07	97.975	105.9
94.558	103.26	103.4	101.87	102.37	96.199	103.67	105.1	96.327	101.53	100.9	97.911	103.09	107.45	101.38	103.3	101.03	104.28	93.402	101.75	102.05	93.955	96.979	104.64	96.547	102.36	98.448	97.536	107.48	99.901	95.412	104.02	98.357	99.413	102.03	106.75	102.42	92.983	99.998	100.68	104.01	98.823	101.14	93.19	99.342	103.83	96.539	101.57	96.435	99.623
95.555	103.94	101.38	100.86	104.98	97.413	99.468	95.994	110.39	99.858	98.938	99.396	100.33	101.92	102.48	94.303	95.858	101.47	102.29	98.475	100.99	102.12	99.255	94.034	96.119	101.53	101.91	97.132	97.826	99.421	100.45	100.29	99.054	96.741	98.779	98.575	98.981	99.976	95.484	102.99	102	100.6	100.93	102.45	97.563	91.275	103.09	105.12	101.28	102.34
104.68	105.49	108.03	102.79	107.37	108.57	106.29	108.04	107.06	107.69	102.83	107.21	101	104.68	106.37	106.16	107.95	103.6	106.37	107.48	100.12	100.15	100.68	100.49	107.36	105.49	109.2	106.11	108.38	112.05	104.19	105.4	105.18	103	105.18	108.07	107.08	106.25	107.39	97.997	114.97	110.7	102.9	112.1	104.03	104.15	112.91	106.12	100.66	105.24
110.44	106.69	106.14	95.753	109.57	99.656	105.17	108.76	103.6	114.87	113.27	103.24	105.9	112.32	97.371	100.98	109.39	100.57	110.35	106.22	107.98	106.8	110.55	107.27	107.02	105.93	108.42	101.14	105.16	101.39	108	104.79	107.95	107.06	109.32	104.46	108.41	102.32	107.56	108.58	107	102.37	107.45	106.82	106.41	106.48	105.44	109.26	109.52	105.66
108.54	110.98	109.38	108.76	104.18	109.57	103.59	100.31	115.89	113.5	111.23	110.13	103.08	116.25	109.19	115.04	108.2	107.22	114.39	112.68	108.97	108.11	115.04	112.65	104.47	113.37	109.06	108.27	110.34	110.88	107.51	109.12	107.65	115.59	114.73	109.7	106.61	112.64	111.12	105.14	112.51	108.6	109.14	112.03	103.82	108.24	107.49	108.43	113.51	110.12
108.17	109.02	107.04	105.2	101.58	104.5	100.2	108.66	103.4	108.21	101.22	101.59	103.24	107.2	118.64	111.61	105.77	105.19	108.51	104.07	102.03	110.83	106.23	96.723	107.94	109.51	105.68	104.05	102.53	107.29	108.31	110.12	103.35	111.57	103.04	102.97	104	112.74	102.84	107.91	105.9	104.07	108.79	103.79	107.04	102.63	102.16	108.53	106.94	103.02
103.17	106.81	112.5	109.58	113.39	105.54	110.08	111.59	112.53	114.36	105.84	106.57	109.18	104.41	109.31	105.14	109.97	110.97	108.72	108.84	110.46	109.05	109.32	105.21	110.2	104.82	107.64	104.32	107.12	109.12	108.34	112.03	106.56	113.16	105.37	109.49	111.5	110.83	109.71	108.29	106.15	107.37	105.88	109.58	106.84	105.9	108.37	102.03	106.3	112.58
100.14	96.514	98.553	96.102	96.525	96.699	98.343	102.25	97.304	102.41	98.937	98.327	103.86	101.8	104.31	99.428	97.632	102.66	97.474	99.208	105.81	98.165	97.789	100.72	98.909	101.73	104.38	95.361	100.93	102.06	99.337	100.11	102.81	102.14	96.533	106.24	97.353	103.93	98.494	96.218	99.013	103.71	90.734	94.187	98.071	103.58	100.21	98.665	99.406	102.27
103.33	106.31	112.25	107.71	104.66	104.78	103.9	100.51	98.541	105	107.68	104.27	104.12	99.514	106.9	111.64	105.86	101.69	100.81	105.23	107.38	106.66	107.01	115.45	106	109.7	113.78	108.55	95.444	103.53	103.99	106.03	97.745	105.77	106.94	105.68	109.19	102.41	105.45	103.26	105.74	100.4	103.23	100.13	106.38	103.82	110.04	103.07	103.06	104.55
110.32	105.36	113.1	108.54	112.48	114.7	106.04	108.98	102.07	106.93	102.81	108.26	101.56	106.55	108.88	106.3	112.08	108.31	101.5	109.45	109.52	106.07	113.48	110.67	110.41	111.39	108.5	105.35	110.4	105.64	108.14	112.85	107.82	109.13	108.05	100.78	106.52	104.78	100.89	106.78	108.82	111	105.84	108.11	111.46	106.08	109.76	109.37	104.38	106.35
99.371	99.944	101.4	101.26	94.908	98.118	98.403	99.614	96.782	96.214	103.52	100.37	105.32	98.947	96.908	99.283	100.91	101.95	94.128	105.53	98.16	99.936	99.595	106.87	99.662	107.22	96.447	93.441	96.551	101.51	99.89	93.428	99.753	100.65	97.731	94.409	95.044	97.988	98.509	97.966	97.117	97.966	97.871	96.231	100.35	103.69	99.644	96.59	98.681	94.462
101.57	108.58	97.289	101.28	109.06	116.86	104.85	103.56	104.02	105.18	112.45	112.12	104.04	107.3	105.51	102.75	110.53	106.42	107.08	106.91	108.35	107.03	103.78	105.89	108.02	108.43	111.11	102.99	106.14	96.891	102.16	108.62	105.55	112.07	102.21	115.95	103.19	104.22	101.49	105.87	105.4	104.65	99.737	110.4	106.42	108.26	103.32	104.89	97.569	101.11
95.154	100	93.9	102.24	93.437	91.034	98.248	97.196	95.698	90.54	91.073	103.9	95.37	96.493	101.99	102.9	98.215	102.63	96.188	99.924	97.458	99.932	100.7	98.05	98.084	100.85	101.24	94.765	99.713	101.71	99.121	100.91	98.834	102.37	91.92	97.943	98.329	106.71	99.097	98.8	98.202	98.698	104.23	100.03	101.63	100.13	100.51	99.988	93.772	104.74
102.67	103.62	105.96	107.87	106.01	101.92	104.86	104.39	109.77	103.69	106.62	108.87	111.94	109.53	106.91	106.37	101.16	110.33	107.43	111.04	102.6	104.59	102.72	112.35	108.55	105.81	100.36	109.2	103.6	107.83	104.55	110.94	105.91	105.25	104.87	108.37	108.63	112.69	100.86	107.1	106.37	103.58	110.04	103.45	105.6	104.18	105.45	107.34	109.43	107.14
99.662	103.74	102.83	107.57	106.55	108.29	102.59	100.56	111.28	102.89	101.21	104.83	108.53	106.76	104.14	108.86	105.03	106.47	104.47	109.96	108.39	111.21	105.68	102.17	111.89	101.32	106.04	104.35	102.4	108.08	104.92	105.55	98.294	100.59	115.23	105.5	107.45	110.58	108.56	104.99	104.61	107.08	104.54	102.41	103.13	105.88	108.21	100.44	108.69	104.76
104.2	105.19	110.01	110.76	108.21	102.99	109.16	109.26	105.52	100.9	103.19	105.83	108.83	107.77	108.85	106.58	107.21	112.13	102.6	107.57	108.08	103.46	106.09	105.3	107.39	106.29	108.73	102.72	107.96	103.48	113.22	104.13	106.36	104.77	103.4	107.31	105.17	105.49	108.3	107.74	105.75	103.01	106.2	105.84	105.17	102	100.82	105.78	108.56	105.95
109.19	109.34	106.86	108.08	104.13	111.35	110.38	109.04	108.03	111.58	109.08	112.75	106.77	109.84	103.61	114.81	101.17	101.39	103.16	105.38	102.98	106.88	107.72	110.3	104.92	103.33	102.58	104.43	116.61	113.46	102.74	102.53	110.44	114.37	108.94	110.82	106.97	111.89	105.31	110.15	102.6	103.16	104.8	107.94	108.62	108.76	109.29	104.33	111.16	105.62
112.92	113.49	109.13	107.15	108.05	108.24	106.71	112.79	114.2	109.59	115.03	108.39	106.34	112.68	120.03	100.92	117.29	106.53	106.41	111.18	105.37	108.67	112.18	107.16	114.51	110.65	111.62	109.2	108.5	106.84	109.9	110.18	114.92	115.51	108.14	107.63	113.21	110.07	109.37	110.14	110.52	107.62	113.34	112.51	107.74	110.71	112.61	115.68	109.47	114.02
102.47	107.09	103.39	108.64	106.11	104.94	107.22	101.33	107.05	105.46	108.91	101.98	105.67	106.43	109.85	105.51	106.31	110.39	105.35	106.32	108.71	105.07	107.06	107.1	105.1	108.16	105.53	98.257	111.75	104.46	107.15	103.49	97.651	108.54	100.29	102.22	100.31	105.3	104.53	108.87	108.76	108.23	106.32	109.9	106.51	103.82	105.38	102.4	103.9	105.59
108.54	102.02	108.95	103.65	107.93	101.3	103.27	109.25	103.56	105.68	105.29	107.02	103.42	104.54	107.07	106.18	107.84	105.69	107.25	104.31	99.204	116.3	102.43	106.17	105.13	110.77	104.09	103.37	103.74	106.74	106.24	106.79	103.88	104.43	105.26	108.92	105.66	109.02	103.42	104.84	116.25	104.43	103.1	101.68	104.65	106.48	106.34	102.16	109.79	99.717
105.65	111.69	106.28	107.31	100.15	107.81	104.96	105.9	97.103	106.57	103.96	113.71	103.98	110.29	100.55	101.31	104.06	104.56	100.52	116.61	105.65	106.24	101.15	102.41	101.79	104.1	102.68	105.14	105.57	103.63	101.98	101.05	102.63	105.61	106.18	101.69	108.27	105.79	103.02	106.36	107.21	103.56	104.01	105.68	109.8	104.99	105.67	106.63	101.06	106.14
101.44	101.69	100.16	98.015	103.35	99.347	94.171	104.8	96.026	101.95	96.802	94.862	100.52	86.592	98.581	99.561	103.12	104.05	103.86	99.7	103.29	100.92	99.278	102.69	105.26	101.17	99.395	105.33	100.64	95.554	103.16	103.59	100.75	99.457	102.35	101.81	96.193	102.33	102.22	96.828	102.39	97.9	101.26	100.71	101.32	93.255	105.88	97.955	93.529	101.58
106.25	108.07	105.39	110.43	107.96	111.2	109.44	110.48	107.97	108.79	106.01	108.2	108.19	112.11	105.94	107.16	102.76	104.72	106.87	106.51	105.15	101.31	107.14	107.35	101.9	101.95	101.81	105.23	101.27	102.74	102.76	106.89	104.13	105.46	109.43	108.45	102.51	102.8	108.02	112.07	109.55	105.42	108.27	107.43	110.24	105.72	101.31	107.61	109.95	101.45
96.974	104.4	102.55	102.89	99.616	96.15	91.97	98.953	100.86	99.099	101.88	100.92	98.915	99.575	95.108	100.64	101.2	96.632	100.29	102.29	85.7	100.18	98.903	105.78	99.876	94.191	96.596	99.096	100.89	102.92	95.537	102.79	95.595	95.656	97.99	101.36	95.141	89.339	96.942	96.696	97.261	100.8	107.63	92.729	99.205	100.49	98.755	99.32	96.248	96.373
97.505	104.54	112.56	109.84	107.99	104.02	102.89	108.43	103.48	109.6	108.99	114.76	105.32	108.38	112.26	107.18	106.73	107.02	106.78	110.53	109.08	104.4	95.883	109.63	104.48	106.43	109.18	111.45	106.02	106.76	106.11	108.17	112.48	101.74	108.5	104.15	112.14	107.59	109.31	110.75	113.79	105.47	109.76	108.67	110	109.35	113.18	112.32	106.06	111.11
105.04	107.09	112.27	107.14	105.46	106.46	120.37	110.8	105.95	102.99	106.57	109.23	109.62	105.89	99.195	110.84	107.75	110.62	109.11	107.66	115.8	108.03	107.65	100.6	112.68	110.69	107.18	106.06	109.55	109.29	105.04	106.78	109.8	109.99	102.21	108.99	111.47	105.19	103.27	108.7	106.85	110.25	111.8	115.25	108.25	111.52	113.93	107.84	106.27	105.94
111.49	109.4	107.06	111.37	106.95	109.5	106.06	115.09	101.3	103.32	108.72	104.77	107.08	101.32	105.62	107.07	100.14	101.01	103.73	107.67	109.78	110.24	108.07	104.61	106.55	106.7	111.93	110.46	111.48	106.44	110.6	106.7	103.51	107.95	110.84	99.351	109.53	116.35	107.42	115.73	106.44	106.34	107.6	106.43	108.92	109.71	110.05	105.31	108.98	105.46
112.44	109.05	105.14	115.54	111.36	108.64	109.1	109.86	110.18	102.57	103.07	112.76	106.4	111.62	114.83	109.82	108.69	113.93	111	107.92	113.54	113.47	109.14	104.11	108.89	109.62	111.13	108.69	109.48	102.34	106.91	112.15	106.57	106.92	106.37	109.16	106.47	106.06	106.28	99.99	105.03	105.6	112.32	110.68	106.55	105.97	108.96	104.36	113.52	110.85
111.33	106.45	110.93	109.42	107.53	105.2	108.2	108.76	102.59	108.38	104.96	103.92	103.26	103.4	100.84	104.17	104.25	104.78	101.33	98.692	104.48	110.29	99.472	108.24	103.4	108.01	103.34	109.8	110.78	101.94	105.53	110.31	108.08	107.56	108.25	105.38	106.54	108.73	109.78	109.05	108.42	109.84	106.22	104.92	99.983	105.86	105.54	99.753	103.63	105.51
103.19	103.86	108.56	107.48	105.72	104.34	110.14	109.4	104.16	104.15	109.46	105.53	104.19	105.51	112.67	104.29	101.85	107.58	108.83	108.05	102.69	102.68	108.05	104.92	104.26	101.45	105.75	103.85	110.34	109.4	105.65	108.74	103.87	105.34	102.33	108.84	108.52	104.17	105.61	108.68	114.63	106.06	97.549	104.73	105.54	109.31	103.05	102.11	107.19	105.95
103.91	113.99	104.5	107.08	111.35	111.57	106.27	106.54	100.5	101.15	108.61	103.27	108.99	114	111.18	109.78	108.26	106.01	102.21	109.67	110.37	108.82	108.78	108.52	101.8	113.31	111.02	111.28	105.7	110.46	112.25	106.78	110.83	115.19	107	103.66	108.64	104.73	105.37	110.56	109.84	110.77	109.11	110.53	112.94	112.35	110.99	113.55	112.56	108.95
99.641	99.152	112.1	103.76	107.95	106.58	102.49	108.03	103.76	99.506	108.08	101.98	107.24	106.5	103.93	100.19	108.23	101.34	110.03	104.74	103.46	100.56	101.28	109.86	106.05	110.14	101.57	104.68	105.88	106.6	104.71	107.16	113.49	102.01	103.57	109.44	103.08	107.07	111.88	113.95	105.33	103.84	107.77	108.77	100.86	102.88	105.93	109.97	107.75	108.62
108.57	106.27	112.06	103.97	102.83	102.18	111.97	109.05	105.19	103.92	111.46	106.89	104.71	108.19	106.4	105.42	105.57	108.14	107.96	106.72	106.4	102.68	102.37	103.72	107.01	105.61	106.87	112.77	98.161	105.89	107.85	103.33	107.07	109.2	106.76	105.48	110.46	107.3	108.4	102.71	103.97	109.44	108.28	105.38	105.41	111.95	107.44	106.09	103.02	111.66
103.93	111.62	109.66	100.58	106.52	108.37	109.62	108.79	114.93	108.59	109.25	101.21	106.54	106.77	110.38	104.17	112.69	110.01	109.23	107.43	108.26	106.82	112.07	104.56	109.95	100.02	111.34	104.06	113.11	104.95	109.73	106.27	110.65	112.65	105.06	108.14	112.75	107.93	103.52	108.19	110.38	104.99	107.91	109.53	105.79	106.34	107.43	113.25	110.1	108.17
105.32	114.95	104.03	113.89	108.07	107.5	104.92	108.76	101.75	106.25	112.18	103.43	104.2	107.26	104.71	107.95	110.1	106.57	108.77	103.18	103.51	103.84	102.89	106.76	110.74	106.37	106.45	106.22	103.18	106.66	106.72	107.48	102.9	105.15	110.06	110.49	101.25	110.68	112.28	105.56	105.89	107.23	110.07	108.45	111.44	109.14	106.52	104.74	101.66	110.56
106.37	109.38	106.41	106.35	112.18	114.4	104.98	106.43	116.63	107.86	106.84	111.85	102.47	103.35	108.17	109.2	108.74	109.89	109.13	106.41	104.65	108.5	110.48	112.96	110.22	108.71	104.95	116.82	112.52	108.79	105.97	111.46	110.25	111.13	109.14	111.56	111.56	106.5	111.05	113.04	111.78	115.55	110	110.19	110.63	112.95	113.17	107.55	109.47	107.75
107.65	106.65	106.62	109.99	100.72	110.23	104.08	107.85	110.86	111.99	105.67	108.81	111.4	106.52	112.1	106.22	113.28	110.42	110.94	108.09	99.957	107.18	101.66	106.78	104.19	112.36	110.12	107.66	110.87	105.06	109.14	106.18	106.04	107.68	109.25	110.13	111.73	105.48	104.5	115.15	103.61	106.57	104.77	105.2	104.38	109.03	108.52	102.53	109.41	100.54
105.81	107.85	104.93	105.09	99.836	112.08	107.52	112.49	104.92	104.3	106.27	105.33	108.53	112.61	100.76	111.37	101.93	108.11	103.77	105.28	104.9	101.52	106.05	107.02	107.71	105.07	107.55	105.94	101.35	108.23	104.82	104.2	108.29	104.81	104.05	105.53	103.64	104.94	104.25	104.57	107.44	106.37	106.85	106.91	114.91	103.66	107.75	103.06	105.94	101.77
93.5	96.167	98.712	97.475	94.933	92.684	97.853	96.359	103.63	102.36	99.086	95.305	94.183	101.65	98.405	94.53	98.083	96.8	101.96	98.093	100.25	99.755	95.692	95.754	105.42	93.944	94.054	95.585	96.603	93.114	97.3	94.702	97.28	96.769	97.876	101.99	98.962	96.054	95.943	100.83	99.297	93.587	96.899	103.74	102.79	100.11	101.02	101.1	102.24	94.933
113.49	107.04	110.3	102.99	108.85	104.57	106.77	106.88	116.86	107.04	107.93	110.08	103.21	107.51	107.4	111.16	101.76	110.36	105.94	114.56	106.73	108.08	106.45	100.97	110.16	109.96	105.15	107.79	105.78	107.07	109.21	112.56	104.16	111.24	112.12	105.32	105.18	113.07	108.93	108.62	114.46	106.32	105.09	102.86	108.09	107.5	109.68	109.27	106.8	106.87
105.8	108.18	105.31	107.98	106.03	96.409	102.35	101.06	108.52	107.91	106.25	106.96	105.41	102.09	106.79	104.01	103.7	101.78	107.71	110.38	101.48	105.35	103.9	107.27	103.16	106.7	104.46	103.58	109.44	101.69	107.98	108.08	106.08	102.48	107.22	102.01	104.43	108.72	102.37	102.08	106.59	103.64	105.8	102.61	102.72	109.81	107.57	104.98	102.87	103.92
110.98	109.14	117.63	108.93	113.65	109.93	109.15	111.13	113.05	109.94	113.03	113.85	113.18	110.77	110.57	109.88	105.99	117.01	109.01	107.26	109.72	106.28	106.08	110.49	112.27	110.31	106.77	112.86	106.27	115.49	115.43	110.8	109.62	103.52	108.94	109.61	118.4	110.16	106.28	114.21	107.49	111.35	109.18	111.27	104.57	115.52	114.3	100.6	116.63	109.35
105.97	109.86	104.58	104.77	103.91	101.18	105.1	106.28	104.25	106.54	105.38	109.18	108.11	102.11	99.929	102.18	106.81	102.09	106.87	97.517	107.74	107.49	103.3	100.25	111.06	97.286	109.35	105.14	101.8	101.78	104.6	105.98	106.18	102.1	104.38	101.69	106.76	101.78	104.62	108.39	106.14	105.21	102.68	107.63	107.81	103.67	105.04	111.38	106.92	106.57
100.02	103.73	107.15	109.37	106.26	106.8	104.96	103.28	103.51	104.39	102.44	105.94	102.2	95.586	110.58	104.2	109.85	102.41	106.29	105.58	103.88	105.24	103.37	108.12	102.98	106.23	108.37	102.27	104.29	106.48	106.28	105.37	102.1	103.34	101.64	102.22	106.89	100.2	106.22	104.88	105.99	110.41	102.99	105.11	105.72	108.46	107.79	106.81	103.43	106.42
106.35	112.97	112.81	104.8	113.46	110.67	112.82	107.19	111.28	113.32	104.54	106	102.2	106.37	106.31	108.16	111.69	109.8	107.88	107.09	109.88	113.04	112.83	111.79	105.57	105.26	102.98	109.46	111.06	106.59	103.94	109.42	108.48	110.27	111.96	106.65	110.15	100.88	109.17	104.07	105.93	107.54	111.32	111.4	110.78	111.38	105.89	109.52	102.79	109.89
104.08	103	106.28	101	109.12	103.97	112.72	110.14	112.11	106.87	108.03	108.83	106.75	107.1	110.04	104.94	106.19	104.87	107.03	112.67	109.22	110.81	111.4	107.64	110.92	105.31	101.69	108.23	108	104.47	115.01	114.84	103.99	111.44	106.29	100.41	109.5	112.71	104.82	104.35	107.34	99.992	105.32	107.08	106.26	106.73	107.03	110.6	105.93	104.8
111.64	107.9	107.34	109.26	106.07	113.45	99.437	106.42	110.5	114.51	110.19	106.98	111.56	108.25	108.13	106.1	109.26	110.94	109.06	103.64	102.81	101.79	110.99	105.94	105.53	107.06	104.15	111.25	110.9	109.21	107.88	110.57	108.76	102.39	115.25	112.94	104.91	104.73	104.72	111.47	106.58	107.41	106.38	103.48	106.54	107.28	107.06	112.57	110.36	102.98
110.59	108.37	109.7	109.88	105.06	109.03	101.82	106.58	104.26	104.13	100.57	101.6	107.61	105.16	102.08	105.47	106.9	102.28	101.19	104.57	103.72	107.76	98.781	108.35	99.815	105.19	104.63	107.3	103.54	106.54	103.64	107.5	109.78	106.32	102.56	108.56	105.58	108.34	110.47	107.55	111.5	107.5	99.035	106.57	101.69	102.81	109.67	102.43	105.17	99.17
112.02	110.64	107.36	109.63	120.66	114.32	107.81	103.34	108.34	115.29	110.07	111.58	105.45	108.79	110.75	108.57	109.19	111.88	107.64	111.75	111.67	109.39	109.89	111.3	111.15	110.47	107.03	105.23	110.41	111.75	115.17	114.04	107.89	113.75	117.78	110.58	113.09	111.42	108.59	110.14	105.98	107.66	115.39	107.88	109.68	111.72	108.68	115.26	115.04	108.92
111.05	102.83	106.31	112.85	104	111.93	108.27	108.07	109.55	107.05	104.81	116.12	109.13	110.87	104.1	107.03	103.03	110.59	105.85	105.24	110.82	110.29	117.86	109.01	110.18	110.68	107.47	110.5	103.21	112.25	103.75	108.59	115.19	105.75	109.29	113.42	104.51	116.29	107.58	113.95	112.42	106.48	104.23	104.04	109.87	110.61	107.84	115.17	104.61	107.28
105.83	106.66	103.67	100.72	108.34	114.77	114.54	110.26	109.83	107.47	108.05	109.88	105.55	107.84	109.02	103.21	109.31	101.41	107.4	112.63	105.41	105.26	104.95	114.17	110.9	112.99	109.75	109.89	107.97	106.33	99.951	105.21	110.53	110.19	109.73	111.25	109.26	108.48	112.15	105.03	106.85	102.42	105.79	110.04	106.94	112.02	109.18	110.27	105.37	107.62
100.42	111.83	106.66	111.67	108.97	103.77	104.23	105.65	106.88	107.34	102.39	108.01	105.93	102.97	103.93	109.96	99.11	108.52	108.89	103.13	105.6	104.76	109.02	108.16	98.433	110.6	107.88	101.31	104.51	102.74	106.48	110.35	103.81	104.13	106.45	104.78	105.93	105.7	102.87	99.117	107.17	110.96	109.22	98.966	101.07	108.7	109.65	109.48	102.36	102.38
98.983	98.976	102.67	101.52	101.55	100.17	101.4	98.228	94.47	96.88	99.419	97.045	94.92	95.686	100.03	97.852	93.433	106.64	96.038	97.924	99.251	102.09	102.83	101.32	96.495	102.22	101.82	96.16	97.508	101.51	97.116	101.73	102.3	98.717	102.33	97.056	97.458	102.01	100.22	98.387	99.927	100.19	96.76	98.335	100.38	98.831	105.27	93.881	98.613	90.971
105.72	103.49	98.678	105.73	100.66	110.75	106.91	101.95	101.1	107.94	102.87	108.48	99.569	110.1	104.48	105.81	98.459	101.51	103.4	102.47	104.21	109.93	103.17	104.58	105.35	106.06	106.74	109.91	105.57	102.84	102.53	103.93	101.15	110.29	107.76	105.77	106.42	105.58	108.79	107.66	104.76	106.79	103.19	103.54	104.94	103.89	106.84	114.14	100.46	104.97
110.89	103.43	106.57	109.88	114.32	105.86	109.12	105.45	110.52	108.74	101.78	105.41	105.9	103.07	111.21	108.58	108.06	104.15	110.07	108.33	103.4	103.68	104.4	106.54	106.41	105.23	104.42	107.43	107.56	94.521	106.52	103.45	106.69	103.63	103.89	107.54	111.69	109.15	106.2	101.4	104.88	101.84	99.381	102.6	102.09	106.83	103.38	102.02	106.38	105.44
109.56	101.46	105.52	104.3	102.92	105.98	102.16	96.792	100.29	110.15	109.09	107.55	101.28	104.87	108.27	105.32	104.79	105.42	107.98	105.33	107.13	100.55	102.87	109.87	105.64	110.18	101.2	110.55	103.16	104.3	101.92	107.21	105.51	106.49	100.67	105.34	106.66	105.24	107.04	103.85	102.32	109	104.26	109.55	102.3	106.59	106.12	104.82	100.02	110.38
98.663	95.003	96.67	97.495	98.069	98.312	101.15	99.121	94.879	97.352	92.527	101.28	93.622	100.33	100.49	100.6	102.51	99.39	90.553	96.841	96.489	98.171	94.734	92.237	102.23	93.825	91.92	95.687	95.402	93.729	93.424	98.047	95.734	96.536	93.816	92.949	95.959	96.309	95.668	96.021	97.796	90.272	94.603	93.294	106.1	96.683	98.422	95.112	99.653	96.672
104.55	107.96	107.83	107.79	109.61	110.82	101.74	106.99	105.76	106.6	114.04	105.54	108.4	108.95	103.06	107.25	105.65	113.27	108.79	94.646	104.56	103.53	107.99	110.51	101.74	105.17	103.53	101.81	106.01	106.65	109.88	101.84	110.65	110.96	109.36	106.34	104.78	102.6	103.5	105.06	109.59	105.03	107.94	105.94	112.39	106.08	105.9	102.62	108.04	110.79
109.85	111.15	104.89	109.52	111.63	112.59	110.56	111.65	108.73	110.71	112.35	110.21	116.23	111.41	103.83	105.12	106.84	111.16	105.69	106.63	109.52	112.95	111.91	109.4	105.65	113.99	109.15	104.47	108.91	113.54	110.19	106.82	104.84	110.25	112.99	109.42	109.39	109.59	108.53	106.24	105.92	105.21	113.82	108.13	112.4	109.4	107.4	112.39	109.35	114.06
100.69	104.74	105.61	103.78	106.13	111.78	101.48	105.23	100.55	105.81	106.29	106.06	100.78	108.29	112.49	108.31	101.52	112.29	107.23	100.09	110.45	109.96	104.46	106.67	107.33	97.036	99.47	110.15	99.946	104.25	105.01	108.55	104.48	109.83	104.97	102.48	101.44	98.192	103.39	103.75	105.81	108.33	108.84	97.092	108.4	105.97	107.02	106.66	107.66	103.49
110.07	106.73	103.55	109.54	105.95	102.54	107.47	101.59	99.783	106.54	109.27	105.57	103.07	104.5	102.7	105.28	108.85	108.02	107.61	100.1	107.21	106.17	102.59	105.4	109.16	109.15	107.25	105.61	104.65	102.26	109.9	105.91	107.28	106.66	103.48	113.25	101.11	103.92	99.949	108.87	105.15	106.47	105.08	104.53	108.89	103.65	105.71	98.567	107.66	110.56
107.32	88.409	99.456	95.866	97.826	95.145	100.49	98.443	99.418	100.52	95.692	101.23	98.672	95.031	100.68	100.95	96.749	93.575	97.493	94.373	96.56	96.037	103.96	94.502	92.029	99.239	103.67	100.19	92.234	97.403	96.837	96.642	101.54	91.945	98	97.541	102.63	95.685	95.956	95.649	97.024	96.191	106.49	89.48	97.962	102.43	101.7	99.842	102.76	97.495
110.96	109.99	106.9	107.86	104.93	107.31	104.66	112.16	103.85	110.39	112.52	102.65	114.66	111.1	104.85	102.91	105.75	111.02	103.02	110.47	113.21	105.03	110.1	103.54	103	106.72	103.18	108.84	103.66	111.87	104.68	114.32	106.72	106.33	111.64	112.58	105.88	107	111.96	110.92	104.24	114.05	110.23	110.34	100.48	110.98	101.21	113	103.97	111.15
106.09	99.781	100.82	98.089	96.125	106.52	102.25	91.518	101.31	97.489	98.173	101.38	107.45	98.768	103.76	98.413	98.688	107.11	102.96	100.02	108.18	102.01	96.396	103.12	98.072	97.118	97.639	103.56	110.82	103.74	101.64	100.65	102.91	104.64	98.195	97.081	96.845	104.29	101.47	104.34	104.41	93.11	99.44	98.593	96.938	96.392	100.13	99.265	99.688	100.38
107.24	108.92	105.69	109	111.12	109.14	104.01	111.14	106.43	112.36	109.85	107.81	106.07	106.48	102.22	110.18	106.76	112.31	107.03	105.84	112.14	109.48	107.62	111.19	102.37	110.92	108.14	105.35	106.56	110.44	103.45	108.26	109.53	100.21	104.86	110.67	107.47	105.12	112.02	110.99	99.399	107.61	106.39	106.7	110.2	106.09	108.24	112.49	105.22	119.22
107.32	109.36	102.1	114.49	108.94	111.45	108.04	102.13	114.62	107.37	108.65	106.2	107.9	105.81	102.97	108.11	105.54	109.05	103.3	107.93	101.15	104.18	106.92	107.38	105.85	103.23	106.75	102.37	108.5	106.18	113.69	103.31	110.93	112.04	111.5	109.28	109.28	104.65	112.29	108.89	103.58	101.78	105.78	109.44	107.9	105.07	99.987	110.8	110.63	107.34
104.49	112.15	107.78	103.65	109.28	106.08	103.54	101.45	106.22	113.54	105.76	107.47	107.13	103.05	105.89	103.86	106.28	109.32	106.56	110.28	112	109.79	103.35	101.84	109.55	107.35	109.69	101.62	103.86	108.21	106.93	114.23	104.14	106.63	105.64	109.1	110.32	98.106	104.66	107.28	95.405	107.31	105.79	108.66	104.36	110.35	105.34	102.14	105.9	104.43
100.4	98.29	100.13	99.131	102.16	100.46	92.658	95.76	94.146	95.234	95.542	96.963	97.862	98.853	105.61	106.81	95.835	99.877	96.825	99.417	96.262	91.617	97.348	96.283	94.979	94.926	102.65	97.225	101.59	98.316	92.77	100.4	103.99	91.05	99.552	100.66	98.527	102.13	100.85	98.8	99.224	99.804	99.144	95.782	102.68	96.931	95.818	99.725	106.2	100.62
107.52	106.1	112.76	110.23	106.77	108.07	101.66	107.87	107.16	107.38	108.68	105.62	101.93	112.18	109.73	102.71	104.57	106.13	111.7	114.61	110.92	107.67	109.69	113.95	108.11	113.8	107.26	110.25	102.1	105.12	106.15	107.82	111.19	111.07	102.18	110.77	110.82	108.4	106.07	107.92	103.41	109.87	109.99	105.77	103.43	105.7	107.93	103.03	110.06	109.38
112.11	108.31	108.79	103.26	108.35	101.7	104.78	106.25	100.38	110.41	107.92	103.72	106.17	107.32	103.14	103.49	100.03	107.47	107.15	113.38	99.592	100.43	108.26	112.33	104.01	103.92	104.24	108.45	108.5	106.73	109.32	100.22	108.87	103.05	104.07	105.04	106.32	108.18	100.38	106.08	109.86	103.07	108.93	104.56	103.04	99.402	106.73	107.3	108.26	108.52
103.93	110.97	105.85	107.93	107.11	115.06	103.49	107.71	115.18	110.65	109.36	112.2	106.53	116.09	112.94	111.4	105.36	107.5	112.18	108.11	102.54	108.34	108.44	118.15	107.14	107	105.1	104.96	115.69	110.82	110.38	107.63	108.1	110.21	106.2	108.65	114.46	116.25	103.7	108.56	110.35	106	106.69	110.9	107.53	104.24	111.38	115.75	105.21	106.77
99.627	100.26	100.87	100.47	103.2	103.7	100.1	103.67	104.64	98.93	99.702	104.03	97.147	103.88	95.725	101.9	99.69	96.799	102.93	104.2	102.43	103.91	103.37	100.42	103.15	100.95	93.55	99.003	99.429	101.36	95.937	104.39	107.45	105.67	103.31	95.797	95.08	108.15	101.73	100.02	96.576	93.447	92.969	102.81	104.55	96.067	100.47	101.04	100.77	101.19
103.31	97.05	100.16	96.806	101.49	104.96	105.69	103.57	104.57	98.785	95.599	103.32	95.999	105.95	100.08	101.05	103.25	99.784	96.171	98.742	98.928	100.93	100.29	101.63	104.02	104.21	98.131	96.163	97.602	100.12	100.01	97.989	97.812	95.322	102.86	105.02	95.533	97.486	97.308	101.2	97.126	96.729	102.97	100.5	94.607	99.858	100.33	100.98	101.54	104.16
102.96	107.17	104.54	101.09	107.42	108.47	107.26	104.83	113	111.84	98.716	100.7	106.5	100.31	105.82	109.15	105.78	102.56	111.11	103.74	107.85	112.47	101.24	107.91	103.96	102.33	107.31	104.2	110.54	108.41	104.81	110.64	109.09	104.54	100.15	103.16	104.87	105.43	105.58	110.04	107.32	101.72	106.64	98.782	114.55	108.06	103.81	108.23	98.75	109.92
106.92	110.25	110.61	103.34	106	101.17	107.01	96.575	98.381	100.68	103.81	105.1	107.6	105.23	98.442	102.12	105.87	103.74	106.16	98.134	105.93	105.99	106.8	98.696	106.23	106.1	110.99	98.927	104.07	107.1	106.31	103.34	111.28	106.5	104.94	101.52	105.15	102.67	107.83	106.07	105.92	108.31	107.35	105.53	107.77	101.12	105	107.09	112.3	103.2
96.011	95.791	101.52	97.195	92.637	98.208	94.94	98.482	94.676	100.15	93.329	104.25	97.693	91.62	101.35	98.412	99.459	104.98	102.59	100.03	98.335	99.896	95.605	101.18	102.68	105	97.383	100.32	100.19	98.96	99.564	97.327	101.3	97.219	91.58	95.572	100.5	102.57	101.05	95.333	104.87	97.839	97.264	102.02	101.09	98.054	100.58	97.549	96.961	100.08
103.38	105.54	108.75	107.54	102.85	106.19	106.79	109.49	107.79	108.14	108.2	110.3	99.434	112.86	109.64	112.3	106.37	108.67	106.88	111.82	103.14	103.26	105.32	101.88	103.42	115.42	105.07	105.96	98.729	111.49	104.6	100.06	105.63	107.62	99.885	106.58	101.45	103.99	107.19	104.72	110.59	105.26	100.12	111.69	95.477	105.74	105.63	111.02	110.38	110.17
111.21	110.55	110.36	108.88	109.69	109.69	109.45	112.11	107.24	108.14	111.26	115.23	111.92	112.65	108.9	110.7	109.9	107.96	111.01	111.44	107.57	108.93	111.43	112.28	113.79	116.93	106.59	106.94	115.34	107.04	109.44	107.53	108.05	106.4	113.09	108.8	108.41	108.81	112.35	112.32	106.98	107.94	108.9	108.11	105.79	109.72	111.54	116.41	113.25	107.12
101.82	105.58	108.19	108.7	111.95	104.69	111.65	105.67	107.73	112.75	104.78	110.18	113.1	113.95	108.6	110.8	107.33	109.18	108.33	114.13	102.02	105.38	101.92	106.65	108.1	108.16	110.16	108.54	103.07	106	107.8	102.01	109.43	110.75	105.87	111.67	110.36	105.83	110.59	107.56	108.86	109.18	112.6	105.14	111.75	109.23	108.36	111.85	112.69	110.93
112.38	113.02	108.24	105.02	111.1	107.06	109.55	110.87	109.41	114.12	112.18	110.49	110.17	113.5	105.4	107.89	110.29	109.4	101.38	109.49	108.23	109.49	101.53	104.72	110.98	107.45	107.59	114.25	112.14	112.8	103.08	112.58	99.582	113.66	108.43	102.17	110.04	105.92	106.94	108.04	108.4	100.99	105.56	113.6	108.7	111.65	109.56	107.19	109.97	106.56
102.89	106.7	106.82	105.94	104.5	107.01	102.99	104.89	101.47	105.52	103.59	101.31	108.18	106.5	105.68	105.61	105	105.45	105.5	98.526	108.69	100.69	115.48	105.9	105.44	102.5	103.23	106.8	98.464	103.97	107.59	108.79	107.82	103.89	106.02	101.85	110.85	102.59	104.47	108.22	109.9	107.09	102.74	107.24	106.15	99.499	107.43	102.2	109.34	103.02
103.4	109.25	110.25	111.78	104.51	107.22	109.13	106.85	102.46	104.6	96.644	105.85	109.75	108.84	112.23	114.91	103.15	107.28	113.17	107.78	104.71	106.54	104.88	107.53	104.72	107.07	111.62	108.48	108.78	113.61	116.08	106.39	106	98.546	106.91	109.16	103.13	100.68	104.5	106	106.51	107.03	109.74	107.56	107.8	100.2	107.11	104.27	106.66	105.56
97.327	111.71	104.3	100.7	101.06	105.4	99.887	93.654	92.991	99.033	104.35	97.598	100.01	96.725	97.966	99.176	103.94	99.382	104.25	97.25	106.27	98.201	99.029	103.34	93.936	106.03	105.74	99.047	103.47	102.27	101.79	103.37	100.72	99.25	103.91	99.544	99.514	99.101	96.135	99.053	98.061	101.08	98.763	104.72	97.309	100.64	101.66	105.79	99.18	102.88
104.09	109.76	101.17	110.13	107.97	101.15	108.85	105.99	106.72	105.31	102.82	105.28	101.63	102.28	110.15	106.5	102.51	105.92	108.08	102.62	106.65	103.71	100.04	100.68	105.93	97.865	103.59	106.47	101.63	104.59	103.49	106.23	100.8	104.34	110.89	105.71	101.85	110.67	104.62	110.07	107.59	108.06	100.67	106.53	104.06	98.407	105.75	111.27	104.25	106.54
109.58	108.13	106.21	99.092	104.53	107.88	103.21	106.43	104.04	107.22	106.91	99.813	104.39	107.52	108.13	106.33	103.56	106.28	107.06	101.66	105.41	104.02	104.79	104.53	111.87	105.84	105.88	105.48	106.41	107.98	104.38	106.05	112.17	109.58	109.54	111.78	106.83	106.75	112.47	105.72	102.98	101.93	104.08	100.19	104.75	106.87	108.6	110.45	108.39	107.12
108.8	111.32	109	109.39	106.5	108.1	112.64	113.34	109.75	111.21	105.49	109.8	107.59	106.02	106.73	108.81	107.82	102.69	100.24	108.59	107.03	105.77	108.56	112.32	106.41	108.47	108.49	111.23	112.89	104.09	104.77	108.65	108.95	104.51	115	103.3	105.51	101.23	108.46	111.39	108.71	105.46	106.84	111.81	105.16	106.32	102.4	111.32	105.66	105.91
110.36	109.21	101.6	115.69	109.26	112.72	113.2	102.09	105.49	107.37	103.15	104.34	104.94	109.36	113.77	110.01	112.68	107.95	106.13	107.97	110.19	106.02	103.99	110.35	108.27	109.38	109.3	108.44	106.08	106.36	109	107.97	109.31	105.72	105.27	110.15	103	112.48	103.97	108.51	109.98	109.57	112.69	113.06	113.91	105.32	107.66	106.56	106.16	106.84
104.18	114.86	105.02	108.74	105.86	104.89	107.29	116.38	112.64	112.9	110.95	113.83	113.54	108.02	113.55	107.57	108.18	112.6	110.2	108.59	108.86	113.09	108.37	112.28	118.69	111.39	107.4	110.62	106.59	109.75	114.3	114.36	107.15	107.79	110.56	114.8	110.34	110.26	110.43	115.9	110.25	105.6	112.98	112.58	108.13	107.68	111.09	107.34	115.52	107.46
100.98	95.184	98.319	96.191	101.56	102.67	99.015	108.4	101.77	103.53	110.55	103.5	99.669	104.64	98.618	102.57	100.75	95.387	100.49	99.664	102.46	96.541	100.69	97.709	101.57	90.222	99.326	97.523	99.563	106.3	97.784	100.47	101.38	99.994	101.19	97.576	94.238	103.93	103.66	105.33	93.707	102.74	106.01	104.29	102.08	98.286	104.3	96.659	100.57	104.44
101.13	103.44	104.3	101.19	105.61	98.47	101.04	103.2	94.248	99.21	105.38	99.584	100.63	98.018	102.39	91.775	104.71	100.76	103.37	103.56	98.403	100.84	96.509	101.86	104.87	96.272	99.436	102.98	100.76	101.68	99.837	97.786	105.27	95.662	95.848	103.19	101.35	102.76	103.62	101.54	104.6	101.6	89.342	94.918	101.92	99.676	102.91	101.89	100.32	105.65
104.74	110.18	106.65	103.17	101.06	106.31	106.07	101.51	102.18	107.95	109.39	102.98	105.7	104.31	102.99	109.93	103.8	105.27	102.43	102.61	100.84	106.15	105.36	110.64	101.83	105.9	112.11	109.94	105.29	110.71	107.22	106.41	105.09	106.96	104.71	102.48	106.27	99.345	106.2	106.29	108.72	101.97	103.91	108.54	107.77	100.02	98.986	108.42	108.19	110.79
114.62	106.56	107.82	109.5	106.23	112.15	103.91	104.89	102.45	111.12	108.32	113.77	107.67	111.05	110.69	105.42	109.21	110.22	109.71	106.02	105.03	101.86	113.65	109.57	105.68	113.59	110.08	113.83	107.55	109	110.68	111.26	105.41	105.72	104.97	104.54	104.75	106.22	101.51	119.19	110.42	109.42	111.63	105.65	110.61	104.57	111.58	105.48	102.84	111.25
104.65	106.18	106.66	107.86	106.97	106.22	110.1	105.47	107.5	107.02	108.34	108.26	114.78	108.25	103.63	102.9	106.15	105.25	108.98	108.24	106.72	113.42	106.29	105	106.08	104.82	110.81	105.3	108.6	108.52	105.16	111.93	104.36	99.883	108.28	108.11	111.8	107.41	110.64	106.41	108.69	110.96	107.02	111.65	108.4	110.83	105.88	109.29	107.72	106.87
105.21	108.92	109.27	106.33	104.79	102.74	98.467	109.15	104.19	108.76	105.66	100.84	108.82	102.52	104.63	108.15	107.43	107.25	99.423	107.45	108.65	103.94	112.87	105.74	100.88	109.87	98.754	109.09	103.13	106.01	105.46	101.98	110.46	112.75	104.9	110.67	100.07	101.91	112.05	102.71	109.09	107.17	104.08	96.94	104.67	101.25	106.85	108.02	107.46	106.43
111.38	110.02	106.58	110.09	108.62	106.86	107.7	111.38	109.91	115.27	109.08	109.91	105.78	105.66	105.18	114.42	103.73	105.82	115.44	112.15	114.39	114.71	110.52	110.8	114.71	114.81	112.18	111.5	113.67	112.93	107.61	109.2	106.28	109.28	116.98	110.41	110.04	115.81	107.06	106.7	109.12	109.02	111.22	102.4	112.01	109.04	109.73	107.06	109.77	106.34
111.32	105.63	98.451	105.96	108.1	110.45	106.78	100.99	108.22	106.78	101.92	108.73	99.352	104.02	105.58	108.56	103.4	102.74	104.3	105.12	104.27	107.33	109.79	111.52	106.82	104.98	99.969	107.85	100.34	101.02	111.31	110.52	107.34	102.33	98.117	107.08	111.06	105.38	97.949	101.35	106.37	108.18	109.93	101.95	106.01	105.63	103.69	110.01	106.49	104.8
110.51	111.3	111.29	108.47	114.99	104.37	102.44	107.96	107.94	108.02	109.1	107.35	107.89	103.04	110.54	106.51	109.53	110.99	108.86	110.79	110.37	107.29	107.59	110.68	99.749	108.81	106.68	104.33	111.81	108.87	109.82	109.04	108.58	109.15	108.52	105.65	111.28	107.36	111.55	108.88	107.01	113.3	106.23	105.17	104.86	117.16	106.82	105.16	106.04	100.9
107.21	107.93	111.06	103.62	109.06	105.47	111.58	111.9	110.56	103.44	110.67	107.93	113.06	104.41	101.18	102.13	107.25	105.67	106.14	108.38	110.4	109.46	104.37	113.26	106.18	107.39	116.25	107.4	104.74	105.78	110.96	111.12	108.53	110.58	109.16	109.91	108.68	111.02	108.55	105.85	106.08	104.96	113.41	108.48	106.04	105.12	112.79	106.72	102.31	110.57
98.102	101.6	98.293	100.71	89.753	98.323	98.055	94.176	103.1	98.243	95.512	95.15	99.24	96.371	100.64	97.834	95.659	94.085	104.22	100.27	96.525	89.411	100.52	99.702	101.79	99.041	101.34	103.63	96.818	100.72	98.139	102.44	98.704	98.47	98.734	98.904	95.507	98.448	103.28	97.842	95.963	95.63	94.334	88.846	98.587	94.531	104.23	93.2	94.473	100.93
110.54	109.27	106.06	110.82	107.63	115.97	112.94	114.53	110.07	113.46	106.95	108.28	106.19	102.55	107.71	101.93	110.79	114.87	104.43	111	109.67	109.53	105.18	109.15	110.82	111.58	108.28	104.94	105.39	109.75	104.8	110.03	111.54	108.87	101.11	102.53	109.11	108.23	109.03	111.8	109.34	110.21	110.17	114.81	108.48	117.61	109.23	106.83	110.15	112.58
107.12	114.31	116.33	110.94	113.74	103.16	105.25	105.27	115.32	111.44	111.64	119.94	110.64	113.01	110.4	113.86	108.65	111.68	112.72	111.61	106.55	114.17	110.97	107.97	98.894	108.26	105.93	115.61	106.34	113.45	112.07	114.51	111.56	110.58	112.07	111.29	109.73	106.68	108.52	116.37	113.14	108.58	107.65	108.81	111.14	111.01	112.97	108.02	112.2	108.15
104.8	106.13	104.03	110.92	103.53	106.85	102.3	103.04	103.27	100.76	109.96	105.18	108.48	112.74	102.75	106	107.62	107.11	110.33	110.16	104.75	105.8	106.73	103.32	106.28	106.68	110.93	108.01	109.32	102.96	105.48	103.42	104.65	105.78	102.19	106.03	108.48	103.56	108.84	104.38	110.18	106.31	110.63	106.66	107.74	109.49	110.23	108.84	102.32	100.86
111.98	109.99	110.05	115.53	110.62	113.22	103.41	107.8	110.52	111.48	109.37	111.56	101.62	105.2	108.16	110.59	110.49	107.12	108.97	111.72	109.26	105.16	107.59	112.42	110.9	113.68	104.01	110.91	107.53	107.91	105.36	111.42	108.41	107.45	111.21	115.24	112.12	111.62	113.69	110.1	111.51	104.53	107.15	105.1	107.24	109.23	112.72	103.52	110.02	107.79
116.37	107.48	105.15	109.34	113.3	107.09	107.13	106.22	118.02	115.32	109.78	111.68	108.73	111.67	106.07	109.62	104.05	107.74	102.05	106.86	103.97	106.77	105.69	109.24	108.65	108.3	108.12	106.44	106.78	105.24	106.16	105.11	112.4	104.77	108.24	112.83	107.49	101.92	104.58	107.17	112.35	105.04	106.44	104.38	109.02	102.78	110.76	107.71	105.82	110.08
91.99	95.844	94.141	94.847	96.057	94.584	101.69	101.59	97.549	106.14	101.91	97.249	103.16	100.82	97.169	101.32	94.493	94.951	98.632	96.64	100.85	99.242	98.812	96.609	99.288	95.19	97.822	96.071	98.427	99.289	96.508	101.53	99.439	102.83	93.541	99.362	103.81	101.09	101.82	95.78	98.101	97.462	103.57	97.791	97.116	102.04	103.27	99.246	97.966	99.809
104.57	105.76	99.964	108.93	103.52	105.47	101.24	109.11	102.34	110.37	104.78	102.7	104.91	105.06	106.92	106	107.22	105.66	105.63	100.75	107.84	105.53	106.8	105.84	96.966	113.97	104.21	101.5	108.51	106.1	104.87	105.71	106.36	107.97	105.31	105.41	105.33	105.13	101.72	105.96	102.31	112.82	106.19	102.51	103.7	103.13	108.17	102.67	110.98	106.26
109.84	105.82	105.11	104.88	105.47	108.49	99.74	108.29	105.18	102.11	107.61	105.72	110	103.6	108.57	109.17	106.03	107.68	109.03	104.17	108.28	107.94	106.17	104.01	106.11	106.82	110.4	104.98	104.12	104.64	108.22	109.4	104.37	108.23	104.68	98.995	104.86	105.53	103.91	106.6	106.75	110.21	111.25	102.87	101.29	99.27	103.84	105.01	106.19	102.08
104.87	102.14	108.79	103.44	108.11	109.3	104.63	111.97	114.34	105.14	103.58	110.89	106.58	107.16	99.882	111.9	110.6	108.21	103.87	108.47	112.1	105.14	108.93	108.23	106.19	113	113.2	100.1	108.21	109.65	101.58	106.32	99.569	100.46	109.75	107.97	110.52	107.44	110.64	108.83	109.64	103.47	104.66	108.05	111.12	112.19	104.44	104.82	99.88	104.7
104.66	108.22	106.84	108.72	113.07	99.759	103.57	108.62	113.08	103.44	114.23	106.34	101.98	110.35	105.1	102.56	104.66	100.02	104.67	100.76	106.73	101.83	105.92	105.84	108.32	104.5	101.45	101.92	105.8	103.76	112.19	103.46	105.82	102.24	111.56	112.6	105.06	104.46	105.25	105.65	102.88	108.1	103.98	109.67	101.57	100.53	103.88	101.7	103.99	108.05
106.06	106.86	104.15	112.93	101.64	108.11	104.57	108.39	111.94	109.72	104.63	108.19	104.2	100.98	106.84	114.67	103.15	100.23	111.66	107.7	107.4	102.44	106.82	109.58	106.82	105.8	106.85	102.34	109.52	106.78	104.44	106.18	105.57	105.32	105.03	105.22	106.45	102.17	105.6	107.38	106.65	104.76	107.21	104.3	106.59	107.41	105.74	105.15	101.18	109
105.13	107.76	95.537	105.57	109.36	105.78	107.69	103.3	105.55	100.93	100.82	99.097	107.48	108.73	105.53	103.24	101.38	109.17	107.48	107.79	105.44	111.5	105.96	104.56	106.47	112.43	102.41	106.94	107.7	110.08	105.56	107.5	99.931	104.39	104.26	101.58	103.51	107.95	107.92	107.75	101.07	101.64	106.13	106.41	105.07	107.99	104.29	105.86	104.26	98.316
106.68	96.914	101.1	96.586	99.526	100.45	98.512	99.008	97.72	99.835	92.89	105.84	97.862	101.88	104.95	100.48	96.866	97.346	99.112	96.019	104.2	101.83	99.633	103.42	98.398	96.791	102.38	102.89	99.348	101.14	94.825	104.74	104.99	102.8	95.294	101.38	98.638	99.064	99.468	93.206	100.1	100.21	98.975	100.85	99.41	101.63	102.93	94.682	104.8	100.92
108.06	109.14	101.6	100.67	108.49	105.02	100.86	105.71	105.9	107.83	108.07	109.46	105.69	112.48	108.42	107.98	110.05	105.82	113.43	106.6	109.88	105.38	107.58	107.48	105.2	108.13	104	104.81	106.07	109.63	111.57	103.45	106.88	106.02	113.84	108.01	106.14	106.16	108.29	104.24	109.11	106.3	105.56	112.6	104.68	105.32	107.33	104.35	110.8	106.76
97.723	102.85	103.19	99.424	98.544	96.506	93.052	95.071	96.696	99.641	98.922	95.346	94.161	97.953	103.01	96.22	90.204	97.58	96.528	101.8	102.67	97.958	94.121	99.483	96.457	101.11	100.36	100.01	90.265	98.654	95.642	98.342	98.198	96.331	100.96	92.762	93.989	94.39	96.972	101.71	94.939	99.127	98.215	98.525	97.012	95.524	101.49	98.503	96.903	104.61
107.59	104.07	107.91	105.75	100.82	104.32	105.46	103.46	105.34	105.27	106.07	104.8	104.95	97.935	106.21	102.48	104.99	109.44	107.54	109.87	107.63	105.11	105.66	106.78	109.44	106.19	105.09	99.522	105.13	107.53	103.79	108.21	103.28	103.72	101.73	105.27	105.19	107.82	100.77	102.13	103.53	107.1	101.08	102.47	102.68	107.33	107.98	106.49	100.66	102.97
109.8	116.05	106.19	109.73	106.81	111.78	108.28	108.97	105.93	107.34	101.85	106.48	106.13	104.48	106.06	99.442	113.41	109.55	109.14	107.31	108.47	110.56	106.58	106.89	101.89	109.46	112.82	105.66	104.99	103.01	106.68	107.18	94.791	100.99	108.19	105.36	104.06	108.11	110.35	105.67	105.69	108.91	104.73	108.38	110.74	112.33	102.59	102.95	106.8	105.31
102.43	117.07	108.16	110.8	110.79	111.91	112.07	111.15	110.62	107.58	111.06	107.41	113.24	105.98	110.86	101.6	114.84	108.64	107.31	109.72	108.65	114	109.88	118.76	113.26	110.8	109.54	109.65	111.92	106.52	111.86	104.55	110.38	106.91	109.15	112.71	107.6	114.54	111.1	112.64	114.55	105.35	109.91	108.05	109.01	105.66	111.74	113.27	107.81	110.78
105.57	112.91	109.11	108.83	111.02	113.77	111.2	116.76	113.97	112.56	112.56	111.35	109.29	113.04	108.75	112.49	112.82	107.3	112.28	113.86	110.92	104.16	108.85	107.1	112.53	110.74	112.29	108.93	112.57	114.78	112.81	106.93	106.04	111.41	110.45	108	108.27	110.6	111.05	105.94	113.77	111.95	108.69	115.9	111.16	110.74	107.04	107.76	107.61	113.57
100.23	112.68	107.15	105.71	108.95	104.06	107.66	103.32	105.22	107.72	109.46	104.11	104.28	106.86	111.45	109.95	102.14	108.68	100.7	105.76	111.76	103.47	104.2	102.94	108.73	108.93	106.29	102.94	107.01	105.18	106.45	100.84	107.61	106.26	106.74	110.6	104.59	107.1	111.54	106.57	109.58	105.57	102.24	107.39	105.43	101.47	105.16	109.13	103.48	108.38
100.23	99.732	107.65	100.26	103.79	102.74	106.65	101.11	99.376	103.59	100.97	101.48	102.72	104.49	105.52	98.576	105.66	106.02	100.92	100.82	105.04	103.19	101.31	104.49	104.77	103.65	100.03	101.17	103.96	99.709	104.49	106.84	98.436	102.97	105.09	101.14	104.42	99.317	106.88	101.08	106.8	105.57	105.26	101.46	103.56	103.41	105.94	105.03	104.51	105.64
107.44	102.13	106.47	107	107.45	108.74	101.38	110.02	107.17	110.23	110.2	109.37	106.45	104.54	114.18	105.89	110.58	102.74	108.31	106.07	114.71	105.13	111.44	105.77	112.33	112.6	104.99	103.19	108.78	108.98	108.64	109.61	107.69	106.87	112.17	105.64	104.88	109.47	109.53	114.6	106.51	107.46	109.61	107.77	106.4	111.72	107.37	106.28	106.9	103.51
103.6	102.15	106.26	101.92	102.77	105.5	102.44	105.29	107.69	109.22	104.99	100.7	108.74	98.441	105.18	108.18	102.43	104.06	98.611	109.06	112.2	107.4	105.24	101.2	109.65	107.05	107.62	98.767	106.94	107.9	107.25	106.03	98.983	109.13	108.07	104.31	101.2	110.33	108.92	103.96	105.09	102.77	108.27	107.32	101.17	107.22	104.47	108.87	108.86	105.07
106.78	106.01	112.58	106.76	106.27	107.85	112.91	110.22	110.85	106.96	107.57	112.9	109.93	106.34	109.92	104.43	114.18	106.69	110.66	106.45	105.95	108.47	105.38	100.83	105.45	108.63	108.9	102.61	105.52	107.76	107.36	105.58	104.43	106.87	111.8	109.21	106.56	104.43	105.81	106.41	109.97	106.43	106.4	108.57	104.04	100.87	109.15	111.01	110.64	111.46
104.66	109.94	108.53	102.99	105.4	96.692	106.54	100.86	98.348	108.29	109.37	106.39	102.59	101.89	108.86	107.5	105.73	106.91	103.19	100.54	105.3	101.6	111.61	106.99	102.9	105.69	113.14	108.17	107.29	104.03	108.32	102.54	100.36	110.93	105.48	107.06	101.11	104.34	108.03	107.19	103.78	99.797	105.21	101.97	101.79	104.21	101.67	105.29	108.7	106.64
100.12	115.48	107.19	102.21	110.64	108.6	117.42	104.91	111.77	112.19	102.78	109.13	107.7	111.13	108.51	107.11	110.59	111.25	108.32	114.83	108.65	110.65	111.33	110.71	107.95	108.45	110.28	114.76	105.35	106.97	104.17	109.24	113.15	110.83	110.87	107.88	112.46	102.18	100.05	104.17	109.17	102.67	112.81	111.82	109.68	104.9	107.34	110.42	106.08	110.57
109.12	110.71	111.21	103.82	108.75	107.97	108.11	109.57	109.79	110.98	110.85	107.9	104.38	109.29	111.26	111.96	110.21	109.47	103.73	108.31	108.62	109.99	114.02	113.27	109.03	104.65	108.12	114.02	109.67	110.42	109.7	102.04	109.54	107.67	110.39	109.75	110.79	108.24	112.88	107.78	113.4	110.41	106.42	104.83	109.97	105.25	107.73	107.5	113.92	115.59
100.84	98.871	99.825	102.23	93.747	100.27	101.58	91.44	102.7	95.605	101.3	105.83	100.21	105.36	100.76	103.77	102.38	103.44	96.423	106.37	108.55	93.852	97.612	101.82	106.7	101.65	97.009	95.835	106.13	98.839	97.944	96.539	100.1	106.73	108.02	97.223	96.483	105.47	99.291	99.269	98.725	98.793	99.113	99.327	99.503	94.956	100.27	100.88	103.72	103.59
104.63	100.9	108.61	101.35	103.46	102.89	108.36	111.11	106.48	101.9	103.21	109.11	106.4	102.67	107.27	113.47	105.58	102.62	97.699	108.31	96.972	104.52	107.25	109.16	102.85	105.17	106.37	100.43	111.55	102.51	108.75	108.5	107.58	108.88	103.79	105.19	97.067	103.66	110.86	106.47	110.87	103.16	106.92	105.57	109.72	102.89	104.4	107.46	102.08	102.7
104.24	102.59	103.02	106.24	105.85	103.7	103.24	105.03	102.85	106.75	101.5	103.9	99.293	106.64	96.311	107.02	103.43	105.72	102.18	111.47	113.4	110.83	99.186	107.52	104.14	108.1	110.63	108.58	110.06	106.91	105.85	105.18	103.8	103.41	105.1	102.05	105.67	102.93	109.09	107.28	106.55	102.34	107.23	108.42	109.34	110.1	106.05	99.967	107.6	105.34
109.6	112.25	112.7	113.69	100.61	106.78	109.54	104.4	114.74	111.19	106	109.02	108.61	111.93	104.53	109.23	104.99	112.22	105.81	106.95	108.86	108.2	109.9	111.96	108.53	109.32	109.52	106.95	100.58	103.6	104.97	107.13	105.34	102.38	111.2	110.15	103.87	99.942	111.12	112.12	104.91	111.78	108.88	109.99	108.52	106.5	110.29	111.01	106.96	104.64
107.32	106.18	102.78	102.93	109.18	103.15	105.84	111.15	111.47	104.52	99.566	108.63	106.94	105.36	101.08	105.69	103.33	104.49	102.17	105.63	105.99	102.56	106.97	109.64	97.706	104.93	111.55	105.16	109.23	106.39	102.69	103.88	104.27	106.98	104.59	103.62	108.18	106.81	109.11	101.56	102.44	100.92	108.37	103.2	107.98	107.5	109.65	104.16	106.7	105.74
112.81	107.58	108.11	101.93	107.87	106.9	103.62	110.08	106.79	105.35	113.26	106.59	103.5	112.08	106.16	109.65	105.99	105.87	103.3	105.9	107.8	99.756	106.49	103.92	107.13	100.05	101.75	111.59	110.17	105.81	107.43	106.72	106.16	104.53	96.543	102.53	105.52	110.4	103.07	96.993	111.14	107.06	105.79	109.56	107.59	104.56	104.05	108.74	108.7	102.01
99.192	94.255	101.19	101.18	96.272	101.18	98.247	95.157	103.95	98.061	101.65	98.699	93.045	105.1	97.312	97.427	104.57	100.34	97.842	99.499	96.326	95.324	99.776	99.896	100.1	95.686	100.36	100.6	96.277	101.7	99.892	102.41	95.829	96.465	101.35	97.203	99.472	101.6	103.65	92.799	99.257	102.38	97.743	101.57	97.098	100.05	101.92	94.565	100.44	103.94
98.912	108.31	110.44	111.01	101.22	105.41	105.65	104.99	107.95	107.12	107.98	104.63	105.81	109.54	98.181	106.41	109.83	103.38	110.13	105.14	104.79	102.63	106.85	106.49	102.49	102.84	100.04	108.43	106.97	99.695	103.74	97.856	112.34	102.06	105.68	105.92	103.74	107.43	103.69	111.05	104.37	108.32	109.07	104.07	102.25	97.71	108.78	104.02	102.49	105.28
104.47	110.85	102.68	106.84	103.45	107.55	109.19	104.89	107.47	103.2	101.84	106.85	107.87	102.15	104.88	109.87	107.86	104.4	109.75	101.36	104.27	106.52	99.699	102.32	107.08	107.42	106.13	108.38	104.27	106.4	103.5	105.85	111.88	110.83	111.9	107.48	105.89	107.19	107.74	108.05	103.24	110.55	107.05	103.35	103.24	105.74	105.65	106.28	101.43	106.02
109.45	104.25	103.15	104.04	105.81	110.07	106.51	109.44	116.5	106.94	107.32	109.13	109.17	97.593	103.19	108.18	106.44	111.72	103.33	108.12	112.2	106.45	107.52	107.05	106	101.66	111.32	105.1	106.66	102.88	104.66	107.68	102.82	111.26	108.87	105.35	111.66	107.08	108.57	100.8	105.59	111.24	115.48	103.15	104.67	108.3	106.51	108.13	104.66	106.11
105.1	111.34	104.6	103.01	106.47	107.35	101.44	106.89	113.64	111.92	108.45	104.46	104.09	113.12	103.97	112.51	99.126	107.73	106.64	105.69	100.62	104.73	103.54	105.77	101.94	101.98	108.65	106.33	104.75	108.25	112.48	104.7	105.22	103.76	102.77	108.95	100.99	109.7	101.93	107.22	105.98	104.19	105.61	101.35	109.49	110.76	102.61	106.99	107.54	102.98
114.98	105.49	111.4	103.04	105.29	117.42	108.96	108.98	112.11	105.38	107.22	108.34	106.34	106.38	105.84	103.98	110.45	107.86	105.64	114.92	109.09	110.14	112.24	111.66	107.2	106.15	109.92	114.45	110.6	108.56	108.39	104.69	106.74	107.93	112.56	104.48	103.87	110.72	107.18	110.92	110.66	108.61	113.43	110.35	103.76	111.5	105.65	100.87	107.59	109.3
100.19	105.51	100.45	104	107.75	107.41	108.3	106.24	101.31	104.99	102.41	113.18	104.9	105.61	101.68	110.43	104.4	106.83	105.67	102.16	105.48	108.5	106.68	99.97	111.69	101.62	100.81	102.66	108.48	111.95	105.55	104.49	99.149	107.43	102.06	107.36	102.71	108.32	112.07	111.1	105.36	112.17	104.33	109.19	114.92	100.8	111.6	102.55	97.776	99.462
119.65	111.68	114.93	108.97	114.07	111.65	112.17	103.84	115.11	110.36	116.08	112.1	109.29	110.68	115.66	114.05	114.56	107.39	117.61	106.48	110.46	104.98	105.6	104.03	112.18	108.49	108.06	108.99	106.86	110.65	106.47	112.76	113.29	104.85	119.05	115.7	109.11	115.47	110.85	110.47	110.91	107.82	109.49	112.43	112.48	113.02	107.4	105.77	116.12	107.56
103.78	108.95	109.37	102.72	110.97	109.44	112.49	107.7	116.3	107.85	109.3	110.01	103.69	104.08	103.18	108.86	109.18	97.749	109.24	103.08	105.4	107.11	104.59	100.61	101.61	101.92	109.51	106.63	109.95	107.5	111.12	99.376	102.02	106.92	110.33	106.09	111.62	101.34	110.17	105.34	106.13	105.09	102.23	104.7	110.54	103.04	108.09	104.99	105.05	102.95
106.34	106.83	111.48	102.76	103.84	108.44	107.12	106.2	106.03	105.39	105.32	107.22	103.66	99.477	108.79	98.949	107.04	109.4	105.27	106.1	111.24	105	102.44	105.28	105.12	106.37	107.79	107.77	110.58	105.53	103.73	102.68	111.36	107.83	104.68	109.63	113.8	99.611	103.25	107.7	99.62	106.74	107.35	103.9	102.2	105.33	110.32	111.16	108.84	102.56
99.424	97.326	98.695	95.57	95.192	97.4	102.26	97.157	96.588	97.764	97.174	97.704	97.689	100.65	99.908	98.558	98.573	97.841	93.178	92.096	97.712	93.186	93.787	102.79	102.64	98.44	99.202	95.671	94.59	95.262	95.8	97.231	98.882	99.4	99.649	96.897	99.147	97.936	110.52	95.623	100.8	105.41	95.689	99.224	99.233	103.75	100.98	93.007	93.068	103.32
102.21	107.33	105.91	110.16	106.99	105.67	99.296	107.42	106.99	112.77	111.18	109.49	110.95	106.55	111.76	109.51	106.57	110.27	106.81	101.65	109.25	108.31	109.81	110.95	100.46	107.87	113.49	113.25	106.73	107.37	104.78	111.9	108.36	105.03	102.92	103.76	103.49	108.95	111.29	102.16	105.83	106.46	106.88	109.52	105.99	104.72	107.63	110.62	108.13	103.68
100.34	104.7	102.08	101.6	100.58	99.457	99.476	99.262	101.66	98.694	100.47	96.225	98.441	96.493	103.22	97.781	94.458	100.05	99.623	100.05	98.755	92.938	101.63	97.015	103.61	95.704	99.591	93.844	103.3	98.258	100.08	90.057	100.01	104.58	97.227	103.7	95.212	99.064	101.75	90.86	102.66	93.81	93.907	100.79	98.701	98.222	94.611	98.956	99.981	95.26
103.11	108.88	103.63	105.34	102.06	107.25	108.18	111.03	97.202	102.85	103.89	104.42	101.62	106.57	104.87	100.56	105.55	103.57	108.26	106.93	110.75	111.81	107.54	103.88	108.02	106.01	107.87	106.01	111.02	104.32	97.57	99.694	104.18	107.07	101.16	101.06	112.03	102.95	100.02	107.5	110.62	98.104	99.671	106.48	103.38	107.15	100.3	111.15	102.55	101.74
100.63	96.927	93.862	103.76	101.73	95.693	102.61	97.402	92.913	97.747	96.837	95.46	96.179	92.946	97.33	94.244	95.603	99.388	99.343	93.701	98.747	99.595	97.045	93.875	105.11	100.43	88.6	95.891	99.268	99.706	98.179	97.532	103.21	102.12	102.08	98.353	102.02	94.84	97.529	100.73	108.51	95.134	96.908	99.351	97.523	102.7	100.01	95.805	97.356	97.031
104.6	111.35	108.28	107.54	114.69	106.09	107.45	111.14	109.01	100.38	109.87	117.48	108.67	110.63	112.58	114.32	108.86	103.47	105.03	106.49	109.33	107.37	106.36	114.85	99.979	104.73	108.17	110.3	109.78	103.33	105.92	111.33	97.916	109.6	115.77	111.59	113.96	101.4	110.05	108.89	107.62	106.82	109.62	113.02	106.73	109.22	101.5	111.13	113.49	107.75
105.79	103.57	110.44	107.19	107.23	109.56	110.31	107.59	109.97	106.12	108.48	114.45	113.04	105.01	105.44	115.87	106.83	109.59	111.16	110.57	107.22	103.03	106.98	107.63	105.18	112.05	106.49	108.82	104.54	103.48	107.55	104.5	109.35	112.81	111.35	107.98	108.77	113.7	112.57	103.33	113.02	107.92	102.88	109.93	105.98	117.51	116.33	101.41	114.17	108.58
111.01	114.52	113.54	105.54	102.47	108.57	104.62	111.47	108.41	111.6	110.57	107.63	109.09	105.75	105.75	109.73	110.65	105.45	104.06	111.38	112.54	104.95	101.82	104.43	103.98	105.18	112.7	108.72	109.48	106.5	108.32	110.88	116.32	107.8	111.81	112.88	107.14	106.08	110.55	108.89	109.76	105.12	112.51	109.67	106.75	113.16	104.34	100.17	106.25	109.2
102.57	105.32	97.944	108.62	95.948	99.059	99.855	106.21	96.711	96.92	96.07	102.56	100.06	103.6	96.79	99.905	104.42	101.02	101.14	98.144	101.63	92.123	99.201	104.18	96.73	103.36	92.392	102	96.401	102.67	95.618	99.891	97.088	98.491	92.763	104.7	100.67	96.918	104.42	97.67	94.625	103.57	105.46	102.12	99.928	99.443	100.26	103.31	101.45	99.998
109.78	104.54	109.03	102.77	108.97	106.51	108.03	105.81	103.11	105.49	110.98	107.31	108.68	111.82	107.85	102.37	102.88	110.07	107.6	111.53	106.75	116.22	100.87	106.05	110.22	107.2	103.11	109.88	103.78	108.49	104.06	106.68	111.6	112.57	106.82	108.65	108.63	108.59	107.95	109.3	109.85	111.83	106.01	117.17	101.89	107.37	98.991	101.86	110.58	105.72
108.04	113.47	111.37	108.15	104.58	111.11	107	107.86	104.78	108.84	105.24	113.19	108.62	105.53	109.59	110.03	110.99	108.15	106.18	110.94	104.8	104.7	109.99	108.39	107.15	108.64	107.4	109.29	102.98	111.46	109.59	99.596	107.07	109.34	107.97	109.25	106.52	117.31	106.63	101.8	108.03	105.27	107.83	111.41	109.48	111.21	111.56	103.5	115.79	111.51
107.18	105.22	108.64	106.45	113.41	108.2	110.08	106.33	112.62	106.79	114.25	108.3	104.91	110.66	105.89	110.4	111.28	106.37	108.21	105.94	106.18	110.59	107.67	102.68	100.51	105.11	110.02	114.61	106.1	112.66	110.7	108.75	101.02	105.3	104.77	101.88	100.95	110.78	109.17	108.14	104.62	102.76	108.95	105.63	112.43	105.86	114.37	108.72	109.97	107.88
96.65	100.52	99.77	104.42	98.076	97.852	95.326	94.948	98.935	100.04	95.652	96.357	99.815	100	102.14	101.71	99.034	100.63	98.995	96.459	104.57	103.54	91.858	91.252	103.38	94.784	103	96.714	97.997	101.9	103.2	106.67	99.208	96.197	103.27	93.911	96.643	91.037	95.943	94.837	102.8	98.814	96.864	102.43	101.28	98.277	99.196	97.698	96.937	100.46
98.632	102.37	109.19	105.85	106.12	107.46	106.17	105.74	105.18	107.39	102.18	105.09	107.57	102.78	110.06	103.66	109.39	103.97	109.84	104.16	106.21	98.385	108.66	107.38	103.83	99.708	99.43	103.64	103.54	105.86	106.54	97.078	102.04	112.89	107.69	107.86	104.98	103.32	98.866	102.52	104.4	102.56	99.697	104.74	108.04	101.83	105.97	109.13	104.18	107.11
113.19	102.73	111.93	107.22	105.33	110.47	103.71	105	110.27	103.52	115.19	113.83	105.33	109.62	106.39	106.81	113.67	106.16	107.61	106.58	108.64	106.15	108.76	109.91	109.34	108.6	109.81	104.1	104.73	106.71	109.3	107.83	111.68	109.98	109.41	103.67	107.81	108.23	113.18	106.8	107.01	112.84	110.88	108.38	106.37	114.1	110.85	105.09	110.75	107.23
102.16	115.07	108.57	107.58	113.33	101.3	108	105.57	103.55	102.25	111.21	107.53	107.93	103.31	106.87	107.76	106.42	107.97	108.77	105.48	108.44	103.91	106.09	100.73	105.03	106.75	103.96	102.29	108.68	110	102.89	107.45	106.23	100.45	108.56	109.16	107.41	100.45	103.94	110.21	103.75	102.59	104.61	110.49	107.54	106.51	105.97	101.74	100.72	104.06
105.37	107.47	106.74	106.53	106.57	106.05	110.98	100.44	104.28	102.28	101.6	105.98	104.88	96.809	110.5	99.712	114.55	102	110.25	107.72	105.26	109.22	107.13	106.42	108.41	106.45	103.18	101.15	103.34	99.368	107.69	102.4	105.66	105.7	110.4	106.28	103.78	108.86	101.98	104.61	106.52	100.16	112.22	101.82	108.3	105.27	104.16	102.58	106.21	106.26
103.45	109.82	107.9	102.76	106.07	107.62	105.1	108.55	109.39	102.92	105.52	109.14	106.55	107.2	106.81	105.34	108.07	103.37	99.947	101.62	105.52	103.57	109.87	108.2	112.16	107.35	107.34	101.89	104.89	100.53	100.09	102.38	103.6	108.37	110.83	100.54	104.24	105.78	96.923	104.4	104.04	106.39	106.23	104.3	103.97	110.08	103.75	101.86	107.34	101.88
103.57	104.14	111.58	98.83	106.53	104.28	103.93	106.71	108.55	110.93	106.38	99.627	109.07	113.48	103.56	101.93	104.03	104.99	102.77	108.65	106.68	105.38	104.06	107.01	104.15	109.56	105.19	98.219	104.1	106.1	106.01	100.4	99.699	103.01	106.06	105.3	103.03	107.27	104.67	103.53	104.19	106.91	113.12	113.67	106.48	105.29	106.89	101.18	102.37	100.64
106.43	105.69	117.07	104.37	104.38	105.33	104.58	103.76	105.76	109.22	107.67	103.07	112.08	107.98	111.82	110.46	106.24	109.44	107.8	110.97	108.52	109.9	109.49	109.33	108.46	110.1	106.5	104.61	113.25	102.57	110.39	104.63	112.38	114.91	111.91	101.5	112.82	105.08	111.22	111.47	112.84	104.6	114.48	105.74	103.27	115.23	103.69	107.02	109.04	107.38
109.33	106.64	111.14	105.93	105.96	110.25	97.283	102.87	106.22	104.3	106.79	103.35	111.99	105.96	115.78	102.89	102.3	107.1	100.89	101.79	109.57	104.42	106.95	105.13	106.38	102.66	100.88	108.9	108.59	110.08	105.06	99.965	110.46	109.28	103.6	107.28	106.79	114.39	102.66	108.67	104.87	101.37	103.91	105.93	110.42	103.42	101.45	100.53	107.51	100.71
93.627	103.57	96.036	93.61	92.185	99.852	104.15	105.62	98.162	100.67	106.05	94.177	97.239	96.39	95.907	102.11	96.802	106.77	104.23	100.99	100.73	95.736	97.088	98.426	99.87	99.191	97.637	98.899	96.657	97.714	98.3	95.706	98.66	99.195	102.96	97.699	100.22	100.01	99.995	100.24	94.594	99.944	97.786	101.51	102.69	95.483	94.806	98.057	94.918	91.979
104.61	103.92	101.44	102.49	97.8	97.073	101.84	101.21	98.485	101.23	100.94	103.72	104.6	101.29	100.64	98.855	96.425	100.58	96.87	103.43	99.881	96.635	95.398	97.9	99.394	96.68	98.025	99.58	104.14	103.3	96.022	96.329	93.613	104.85	99.024	104.97	109.12	105.76	93.414	99.128	99.656	99.802	103.75	93.039	95.054	97.639	100.58	98.127	108.05	99.817
101.92	108.13	103.78	102.99	102.43	106.59	105.75	98.048	102.98	104.25	104.21	105.66	104.86	105.58	104.52	106.47	108.28	106.84	104.66	108.03	106.73	104.76	104.38	109.9	100.82	114.27	105.53	110.4	102.67	108.8	109.91	99.871	101.21	105.65	102.88	106.77	110.3	104.08	97.498	108.4	112.09	108.22	109.38	102.24	101.74	107.86	102.64	96.97	109.17	107.88
108.88	114.05	106.17	109.34	105.98	106.5	109.68	104.12	108.86	114.84	103.92	102.28	109.02	110.33	106.47	111.9	106.69	109.68	102.9	103.17	99.975	107.07	112.29	106.51	108.74	107.05	105.92	102.8	107.96	107.98	114.32	111.49	111.43	111.33	104.88	108.33	104.02	110.66	110.07	106.61	109.46	109.57	99.341	108.13	105.65	106.92	110.01	105.68	109.36	105.25
106.6	113.04	108.26	108.3	107.84	109.51	103.53	109.22	103.61	107.84	109.3	105.75	107.06	105.85	110.26	107.13	114.89	103.34	108.66	110.71	110.22	110.93	104.78	110.78	107.02	105.93	106.04	113.46	108.09	107.19	112.94	112.03	109.1	105.35	105.19	105.83	107.21	105.98	112.78	110.77	102.68	105.65	105.8	107.74	106.87	108.66	110.88	103.39	109.22	106.13
107.33	107.76	114.17	108.05	111.2	109.96	109.43	104.44	108.72	109.57	109.95	104.58	115.28	109.88	103.89	106.95	110.8	109.43	109.67	107.21	110.57	106.32	103.84	107.75	108.94	112.28	111.42	108.49	99.053	111.47	110.52	111.73	111.79	111.91	108.37	108.3	104.7	110.17	110.5	109.03	103.35	105.33	104.77	106.02	114.2	107.71	111.72	110.71	106.47	105.3
118.85	109.3	105.72	116	104.34	107.65	110.05	113.25	112.17	108.93	104.38	112.08	112.83	112.53	115.31	110.16	106.85	117.51	115.97	117.39	107.02	114.22	106.17	105.41	110.16	108.21	112.13	112.28	103.1	113.4	111.32	106.83	110.32	114.68	111.16	110.44	111.05	112.01	107.3	114.24	105.83	114.81	108.83	114.41	112.9	110.01	108.79	110.84	106.09	112.13
103.32	96.55	97.848	96.525	96.72	100.27	100.74	97.857	98.101	95.354	105.33	100.24	101.1	98.238	102.73	106.95	94.503	95.566	107.7	97.588	101.85	94.132	95.723	95.292	96.035	100.53	98.565	103.89	97.331	99.085	103.79	98.949	98.318	100.27	100.41	101.2	98.647	104.25	99.437	101	102.54	98.512	102.5	100.14	96.693	102.41	102.59	98.766	101.96	101.38
99.156	94.217	94.966	93.111	99.499	97.461	97.049	100.19	99.802	97.827	95.303	100.62	95.719	98.71	93.978	98.945	101.08	101.52	100.46	100.05	105.49	101.36	97.226	102.7	98.771	92.114	100.83	92.039	96.805	100.45	95.422	96.317	103.05	103.09	98.235	104.14	99.548	102.91	101.9	93.302	94.882	96.761	98.389	101.14	101.16	102.19	99.391	92.285	96.395	94.348
109.62	106.04	103.04	106.53	103.61	105.99	108.74	102.69	108.64	102.45	106.62	102.84	102.27	105.77	104.48	106.39	103.81	109.05	104.73	109.98	107.69	107.62	104.34	111.82	109.21	110.11	105.22	102.36	106.41	104.73	112.23	109.32	105.05	108.14	108.6	104.74	107.96	107.28	102.89	107.12	109.61	112.88	107.38	112.3	100.39	99.984	100.05	106.55	108.65	103.86
104.36	103.71	105.3	110.85	108.81	105.66	108.72	103.01	103.99	109.58	103.03	106.07	105.36	103.25	108.49	99.552	104.77	109.01	105.21	105.54	103.05	95.927	107.77	103.92	107.39	102.15	102.58	106.78	104.69	101.96	108.21	104.83	102.38	101.85	103.09	106.56	105.82	102.24	100.22	105.04	102.33	114.22	106.94	100.18	104.48	106.36	112.89	101.13	110.07	102.05
106.32	99.973	108.41	107.16	105.2	107.81	107.63	104.78	101.57	105.81	106.39	101.26	107.22	103.68	108.04	106.85	106.19	110.31	106.21	109.79	106.96	106.87	106.55	112.47	107.64	100.71	107.2	101.9	107.52	99.146	103.03	101.59	106.27	106.07	111.02	109.04	107.09	106.2	102.65	106.26	108.15	106.51	108.38	103.78	101.74	100.55	99.362	106.39	111.28	108.1
111.61	102.66	103.88	103.28	108.56	104.11	107.5	98.693	103.45	97.709	106.99	106.61	113.28	109.52	108.17	100.62	102.45	111.11	106.12	104.99	104.12	108.34	106.2	105.54	102.8	107.04	102.87	104.54	105.17	108.5	99.272	105.33	112.04	108.39	110.7	110.97	107.34	108.93	108.91	104.86	108.34	100.66	103.4	114.09	107.41	111.54	110.21	102.49	105.04	109.97
104.12	107.68	105.06	105.74	107.91	111	109.16	113.11	109.18	103.77	107.07	108.85	104.5	108.75	113.3	108.54	102.97	109.52	108.29	104.08	106.64	107.55	110.82	101.85	111.88	110.3	116.08	107.32	106.33	111.92	120.47	109.69	113.02	107.06	105.8	107.07	110.07	106.06	99.493	110.27	106.13	107.53	112.04	108.21	110.8	105.06	114.15	101.69	106.89	101.01
104.95	106.82	110.92	101	111.59	100.66	108.43	104.15	104.94	102.99	103.21	103.57	113.38	102.45	112.02	107.85	102.83	109.47	109.57	102.49	106.56	102.67	102.54	107.99	101.94	111.72	101.84	110.36	99.885	106.96	101.41	106.21	104.07	103.7	108.07	108.21	98.998	102.96	107.38	108.5	103.24	106.83	109.41	107.42	106.71	97.752	107.53	105.7	102.54	106.69
99.953	99.077	101.6	104.51	97.34	109.58	107.66	100.79	101.37	98.549	98.526	103.02	104.5	96.74	105.34	97.276	104.48	103.62	100.59	100.65	95.578	104.87	100.64	101.99	102.09	92.994	103.37	102.3	97.157	103.91	95.304	99.033	99.528	100.89	94.127	98.349	103.07	99.428	98.505	106.07	101.5	103.55	103.9	97.215	106.07	100.7	97.579	96.039	102.21	101.83
112.06	105.96	101.07	106.9	109.47	109.05	108.51	111.24	102.34	108.85	107.06	106.63	107.57	111.99	105.18	109.68	110.81	111.35	109.29	102.3	110.21	111.49	107.84	109.12	108.21	106.42	110.8	107.66	107.42	109.86	112.7	112.84	108.75	108.8	105	108.02	109.43	106.1	109.45	108.54	113.24	109.42	102.88	106.04	107.71	102.44	112.26	106.37	114.1	105.47
95.616	103.41	102	97.397	100.55	95.914	97.515	102.25	98.928	99.546	96.293	101.96	97.799	95.122	97.375	98.512	104.77	94.875	97.738	101.73	97.105	95.907	98.157	99.678	97.066	90.362	98.663	99.429	102.84	97.06	97.379	94.337	95.476	101.51	99.274	100.45	100.4	96.117	101.17	95.893	102.04	102.12	97.854	99.25	99.738	97.239	99.987	103.93	96.085	101.26
112.1	103.8	112.8	112.1	105.11	105.87	116.27	109.8	106.29	110.27	111.1	106.76	103.67	118.22	110.35	112.12	109.01	108.55	110.95	107.92	106.12	105.21	113.38	102.82	107.68	109.18	105.21	114.24	104.75	109.29	103.63	108.54	109.37	108.36	111.49	106.55	114.62	111.67	110.4	110.45	103.9	107.14	105.73	108.03	110.1	105.43	109.24	107.54	106.26	111.8
106.67	108.09	109.13	107.51	116.51	102.05	116.5	105.22	105.04	106.85	106.62	105.24	111.95	110.25	99.6	109.78	105.05	109.72	110.31	112.57	102.01	111.41	113.06	114.45	102.08	106.17	106.13	109.97	108.63	106.25	111.24	101.84	107.19	99.8	112.62	104.68	113.74	107.66	107.36	109.4	109.32	107.86	102.39	117.67	106.73	108.86	112.11	105.38	111.12	107.02
96.358	107.55	103.57	110.06	107.94	100.85	104.62	108.59	104.05	108.16	109.76	109.21	107.84	107.89	107.15	97.354	108.31	108.5	107.32	98.342	111.07	102.6	107.81	106.65	109.66	106.14	111.11	102.27	104.38	108.53	101.78	104.48	104.72	102.31	100.88	109.08	109.73	102.4	107.33	102.09	101.45	105.15	104.74	103.15	101.82	103.59	103.76	100.62	103.83	101.01
99.194	102.99	101.28	103.68	94.924	98.509	98.242	101.67	100.17	102.75	98.478	98.104	102.31	101.23	97.718	99.603	96.025	100.38	104.96	96.49	107.99	105.3	99.069	101.14	109.39	91.857	108.83	97.072	98.853	100.03	97.096	105.56	101.78	102.65	102.08	96.74	101.14	97.594	98.348	105.26	101.89	98.141	97.145	98.223	98.428	102.78	101.57	105.7	98.364	100.98
101.68	99.167	98.085	97.023	102.93	95.436	98.466	100.84	99.118	102.78	98.737	100.4	101.16	93.778	100.98	98.813	98.484	103.1	99.426	101.61	99.897	103.93	103.41	102.46	96.542	105.44	98.479	103.25	94.855	102.04	105.46	95.311	99.37	99.193	100.25	99.332	107.82	103.71	101.44	99.726	100.93	101.3	95.722	97.006	98.138	104	101.05	94.226	102.34	92.553
107.49	112.83	107.55	101.11	102.99	102.36	104.89	99.158	108.73	104.96	98.412	102.74	106.88	101.8	105.94	101.64	107.16	104.18	105.05	105.38	108.49	106.64	110.97	105.48	101.82	108.59	109.52	109.73	101.28	112.06	102.8	106.62	102.11	107.29	106.23	108.17	109.47	108.75	108.86	101.91	108.16	113.28	102.13	101.87	106.78	97.253	106.68	111.07	103.28	103.08
109.46	101.86	105.14	110.8	110.16	103.3	106.91	113.49	110.51	105.39	103.82	109.39	107.24	107.21	111.15	114.47	109.57	101.28	106.95	109.48	101.1	102.68	113.4	109.53	114.59	103.66	112.74	113.47	106.56	106.83	109.03	105.48	110.85	111.28	109.52	104.14	114.89	103.11	104.19	109.73	101.13	109.32	109.18	106.47	107.95	104.94	105.75	102.29	107.06	109.36
105.29	102.66	102.85	109.01	106.41	107.37	107.95	105.36	105.29	105.44	100.24	105	103.97	110.18	107.44	106.22	106.61	105.01	105.66	102.9	111.2	100.82	104.91	101.47	100.75	105.5	107.09	97.927	111.88	103.68	110.99	101.29	105.65	105.39	109.76	103.24	103.19	107.62	106.37	105.16	104.5	104.87	106.7	110.85	107.11	110.46	101.13	108.38	110.62	102.72
105.43	106.16	109.1	107.81	102.16	103.44	104.41	103.39	103.96	107.77	108.68	104.28	102.22	109.26	103.19	104.38	106.73	110.97	113.19	102.41	109.01	109.9	108.04	108.49	108.16	102.73	109.64	102.32	106.45	108.96	106.52	102.78	108.29	109.8	107.16	107.68	104.84	102.47	108.72	102.48	100.73	102.47	103.63	105.75	105.67	105.78	105.27	101.14	105.34	104.74
116.09	107.47	108.11	105.84	105.76	108.28	112.13	104.7	107.91	110	116.34	114.29	109.01	108.9	116.72	112.61	109.25	109.05	109.58	108.7	106.53	111.86	108.33	105.92	112.9	108.71	107.23	110.87	110.97	108.62	107.31	105.09	108.59	114.59	111.25	106.7	106.59	104.96	104.81	113.82	114.95	109.38	112.68	115.19	109.63	113.18	106.58	112.57	109.94	109.83
108.73	105.43	113.26	106.66	106.53	111.16	105.31	106.78	114.1	104.95	114.47	104.52	104.24	108.69	105.92	109.75	110.47	102.46	105.4	106.87	110.64	104.45	96.808	104.82	107.82	104.58	112.48	103.16	109.95	106.68	103.73	104.74	102.4	114.39	102.15	105.4	108.58	114.74	107.12	102.42	107.79	108.72	110.2	106.9	103.35	106.79	113.8	106.11	106.05	111.34
103.32	108.7	106.26	111.05	103.67	108.49	111.64	104.2	113.88	115.97	107.03	110.89	112.33	107.38	109.25	106.45	110.07	111.05	109.18	107.05	103.46	113.55	103.53	110.05	109.26	112.12	108.47	109.14	109.69	110	104.39	110.08	106.64	106.65	108.01	105.25	109.28	111.19	107.43	107.34	111.1	108.75	108.45	104.67	113.28	107.4	105.93	112.24	109.37	110.56
108.87	106.05	102.27	101.37	110.09	114.12	105.68	103.1	110.45	105.2	107.83	101.21	112.1	107.82	106.52	105.32	103.79	99.49	101.26	101.23	104.77	110.89	102.1	103.48	105.29	111.53	102.28	105.01	101.36	106.67	111.52	105.14	106.41	108.1	106.65	108.36	108.71	101.76	104.01	108.16	110.42	116.35	102.98	103.45	99.403	104.66	104.6	109.13	104.06	110.1
95.64	98.614	91.4	102.33	91.793	100.77	98.6	96.281	95.284	99.031	95.539	101.39	103.59	104.19	98.449	98.455	91.917	100.22	101.02	102.59	103.44	99.92	103.3	102.4	103.36	93.06	99.447	96.377	93.105	103.15	96.337	95.839	97.273	92.2	100.4	98.568	96.219	103.57	103.25	100.72	100.32	103.35	93.032	95.055	93.319	95.776	96.018	98.238	105.15	97.379
110.58	98.49	112.16	106.73	104.54	106.48	104.61	103.65	99.76	108.2	107.41	105.79	97.461	104.32	107.27	112.2	109.24	102.35	107.28	108.47	116.8	104.52	110.28	109.85	97.02	109.66	109.9	102.89	109.31	105.12	111.29	101.92	104.5	107.33	105.77	103.67	103.56	105.19	103.82	104.2	103.26	106.76	108.31	100.68	107.93	107.51	107.24	108.31	102.26	106.4
95.566	102.83	98.423	99.614	97.29	97.816	99.011	94.732	103.03	94.901	98.982	102.51	104.03	105.92	100.11	103.34	97.035	96.262	89.938	98.427	98.073	101.41	96.98	99.329	96.372	98.264	95.059	99.851	95.68	98.287	97.855	99.594	97.135	98.292	97.548	98.612	100.44	104.04	101.3	97.904	97.35	99.817	97.119	99.543	99.96	103.55	101.64	101.18	99.132	98.363
107.86	101.61	100.51	107.2	103.63	107.64	113.63	111.28	103.36	105.62	100.48	109.01	109.96	109.61	104.5	105.93	107.03	107.55	113.64	110	110.46	108.78	104.89	109.05	111.1	103.59	99.213	108.92	108.78	111.29	107.67	99.37	106.91	108.42	115.18	102.91	107.66	111.4	109.45	112.16	111.74	105.49	108.74	100.66	106.95	102.51	113.36	105.57	106.29	110.52
106.26	105.74	111.57	107.45	112.46	109.34	108.79	108.03	112.75	110.29	106.87	110.82	108.14	112.42	109.91	106.81	109.36	110.89	105.3	111.1	109.54	109.76	111.27	105.06	106.06	108.39	102.13	103.32	105.09	108.13	104.66	106.88	115.07	113.03	108.24	108.35	103.72	108.1	105.22	103.86	111.18	110.63	110.52	114.33	103.56	102.91	116.43	113.28	113.04	109.79
107.53	111.77	111.44	108.92	106.02	113.73	99.195	108.6	105.86	106.23	99.092	103.15	110.82	109.63	109.62	104.12	106.01	114.31	106.2	103.66	99.09	105.39	108.28	111.19	102.23	108.5	101.8	104.12	101.99	116.71	108.31	105.67	109.08	104.82	110.92	108.79	105.7	110.57	104.6	112.69	104.54	112.39	106.65	105.42	101.86	115.8	107.31	111.71	112.83	100.7
105.85	100.54	116.24	110.15	102.52	106.86	106.98	110.91	108.83	104.51	103.55	107.92	106.21	106.65	106.26	104.57	108.14	110	111.28	108.67	104.78	100.79	112.67	110.83	110.14	111.08	104.27	103.32	109.71	112.76	110.54	106.57	109.96	107.88	113.02	105.95	106.17	111.55	107.77	111	102.75	113.03	109.61	106.9	111.09	108	105.49	117.24	103.25	108.15
106.33	102.2	102.95	100.31	113.11	108.39	105.46	116.13	103.44	108.41	104.4	110.08	103.82	110.91	103.42	105.66	111.32	105.82	109.03	106.53	101.69	113.26	109.57	113.01	105.29	110.8	108.96	106	104	107.49	105.59	104.43	103.14	101.86	110.38	103.26	110.55	106.66	102.89	112.67	105.53	104.06	111.73	108.1	107.11	110.78	106.13	108.07	102.28	108.58
99.18	100.34	98.057	102.36	106.91	103.76	102.36	97.078	98.27	102.75	100.6	100.81	93.194	108.42	98.948	98.246	102.84	99.78	97.732	92.062	100.59	100.6	104.87	104.1	99.411	96.563	105.76	105.95	100.49	94.038	102.56	97.239	96.95	100.3	98.8	102.3	95.887	92.945	104.9	102.97	96.044	100.03	105.17	104.96	100.01	107.44	94.07	103.9	104.18	98.927
106.93	107.67	106.35	101.49	103.74	106.5	104.79	108.54	109.54	104.32	105.95	108.08	103.83	104.93	111.43	107.12	106.26	104.43	106.28	105.92	105.87	106.55	105.9	102.31	100.98	97.938	111.27	106.49	100.2	110.28	105.64	107.73	100.63	99.072	107.52	109.95	102.45	108.66	108.25	105.79	108.7	108.37	103.52	104.22	109.39	107.69	107.01	107.87	108.41	109.2
111.73	103.42	97.611	112.53	100.4	108.02	105.41	101.97	102.91	100.75	105.18	104.69	99.354	109.66	108	109.39	111.77	102.68	111.29	104.37	107.86	102.92	103.6	104.75	106.27	100.02	108.24	107.6	106.51	107.88	104.66	104.72	104.04	108.66	102.31	99.551	105.05	108.48	106.46	105.16	103.14	110.07	104.09	103.75	104.68	105.14	100.38	105.44	105.03	103.97
103.11	102.49	107.82	102.56	109.89	104.33	104.27	105.29	109.7	102.51	106.2	108.13	103.5	105.01	108.84	103.96	103.61	109	103.56	101.27	103.03	108.41	107.44	105.92	104.36	103.71	105.17	104.22	101.68	107.95	108.08	102.76	102.1	107.13	101.65	107.23	107.52	108.17	105.48	105.7	106.12	112.66	108.64	111.4	102.32	108.79	106.18	98.841	109.74	108.1
111.01	104.93	110.31	105.75	104.42	100.38	117.8	100.67	105.19	105.16	112.48	102.86	105.81	110.56	104.38	107.81	107.62	103.84	106.64	101.78	105.93	109.35	104.15	103.96	106.35	106.73	104.76	106.25	107.2	104.2	107.43	105.49	101.22	111.42	110.8	104.07	107.72	107.38	104.96	107.78	97.309	106.06	112.03	103.89	99.55	105.25	104.35	107.81	105.89	100.38
93.456	102.69	97.255	101.35	94.554	101.55	102.4	96.727	95.759	93.888	95.717	100.71	102.6	95.596	101.39	97.806	99.416	93.263	94.589	98.386	94.992	97.771	97.519	100.04	101.46	96.854	104.01	102.33	99.795	98.517	93.02	96.055	101.82	99.468	100.91	100.98	92.62	99.363	99.196	101.83	94.187	97.21	97.991	91.982	94.018	99.385	100.27	102.48	96.134	97.001
93.895	101.38	94.784	104.76	100.67	97.851	98.801	105.41	97.686	93.453	100.28	98.801	95.355	96.371	94.043	102.34	98.491	95.2	103.14	94.867	98.85	98.068	100.49	97.901	103.36	99.465	95.394	101	99.475	101.13	97.03	102.36	99.317	94.672	95.863	96.586	99.903	93.762	95.55	98.661	101.66	106.12	97.684	104.62	102.43	84.472	93.363	95.334	98.764	98.249
106.19	105.45	109.13	108.96	110.8	109.92	113.05	107.56	107.63	105.68	104.25	111.94	103.03	104.26	105.08	109.4	108.12	109.97	109.76	113.29	110.91	109.37	107.37	106.67	109.81	108.89	106.95	105.22	110.58	103.39	108.31	112.38	108.36	98.915	106.45	114.9	106.67	109.88	108.49	108.8	107.06	105.25	112.12	111.43	113.1	114.59	104.13	108.11	115.27	107.47
107.18	106.1	95.73	100.29	102.74	111.28	109.4	108.93	105.4	102.36	97.509	105	103.46	104.08	107.82	109.93	110.16	108.54	103.79	104.26	110.67	104.09	105.39	111.93	105.65	111.75	108.83	108.73	107.82	109.12	111.07	100.64	105.1	106.43	104.38	99.125	106.45	104.05	101.19	106.68	104.81	110.79	104.32	106.27	105.97	103.7	107.46	100.69	101.27	107.07
110.72	104.6	105.78	107.07	107.07	111.39	109.82	107.02	106.4	102.17	112.48	106.95	104.91	101.83	113.26	105.82	106.74	115.67	104.44	109.07	106.41	112.28	114.28	107.19	107	102.14	105.73	106.1	114.15	108.44	110.15	112.5	113.03	108.72	109.86	107.64	106.93	104.3	108.57	108.55	112.58	109.45	108	112.9	115.02	109.87	99.931	106.32	109.02	107.81
109.45	106.93	103.89	107.14	109.1	104.22	102.41	102.22	111.82	102.34	98.112	110.45	102.74	103.04	106.2	109.58	108.14	105.23	105.3	107.29	102.19	105.78	104.65	107.36	104.07	108.92	103.71	109.87	106	102.48	104.39	101.65	106.43	102.28	103.52	105.13	104.6	104.97	107.19	110	106.9	105.6	106.94	104.42	107.79	112.57	101.39	102.04	107.48	101.43
106.13	104.68	101.94	102.34	103.09	111.81	105.31	99.523	109.35	101.31	98.36	108.56	101.69	102.11	101.21	103.82	107.22	102.95	102.46	110.09	105.82	100.54	102.74	105.14	104.67	103.69	105.99	104.22	101.63	108.06	104.77	103.77	104.25	106.37	106.32	104.5	99.119	101.42	108.72	104.3	100.34	105.72	107.47	95.353	101.95	98.982	100.94	105.06	104.18	106.65
110.33	109.91	106.5	107.4	104.86	104.92	106.56	108.62	103.89	103.33	107.46	108.13	108.64	105.31	100.48	101.38	103.68	107.35	107.95	101.04	106.24	101.55	113.48	109.28	109.32	105.86	105.49	103.78	101.55	103.89	108.23	104.7	102.44	104.59	100.76	103.68	104.52	100.41	101.21	104.15	104.32	110.6	107.87	107.68	102.13	100.82	104.79	105.13	110.12	106.56
100.02	103.12	100.68	104	103.54	97.81	100.32	95.997	102.14	102.04	100.8	99.473	98.232	100.87	100.25	93.385	101.42	95.82	101.24	98.423	100.97	102.86	99.342	101.96	99.363	106.37	101.34	97.971	98.71	100.59	98.464	97.071	99.145	99.197	102.57	99.795	102.2	101.99	107.85	102.31	101.79	96.968	100.01	92.658	99.629	96.532	101.15	101.96	97.444	100.41
102.57	104.5	111	102.03	104.22	106.21	103.95	103.18	111.47	107.69	111.54	102.31	117.71	108.66	104.98	104.48	104.68	105.37	111.31	92.515	115.23	103.84	107.79	111.29	101.94	110.59	107.21	102.74	105.52	105.53	109.82	105.25	108.29	108.74	104.22	112.54	104.78	112.32	104.76	108.14	107.18	110.84	106.38	105.82	109.14	99.076	104.49	104.07	111.67	108.59
103.95	109.61	108.45	108.56	103.44	105.56	102.08	108.39	98.821	108.2	109.35	109.55	107.82	106.45	102.63	109.8	99.234	105.88	107.79	103.62	108.34	105.81	104.59	104.89	111.79	100.61	106.06	108.37	106.84	105.86	109.33	102.37	108.93	106.62	103.81	107.72	109.3	111.13	105.57	105	107.63	96.19	103.85	110.01	109.6	106.81	101.51	108.76	105.09	110.19
96.188	96.158	96.15	96.384	97.934	91.505	98.747	94.966	99.478	94.65	99.336	98.183	93.675	95.061	95.784	100.29	101	96.327	97.916	103.19	102.79	94.899	99.7	97.357	101.16	97.224	97.06	99.36	94.864	91.48	95.099	95.626	103.14	99.583	106.68	104.11	99.131	99.649	99.202	93.244	100.53	97.05	99.059	105.42	98.848	102.81	95.509	103.32	97.016	102.87
115.95	110.29	112.94	111.53	115.82	105.55	113.48	111.46	107.97	111.18	111.14	102.68	109.15	109.88	105.01	105.81	110	111.14	105.15	108.48	113.33	105.94	113.43	109.07	112.58	113.36	115.59	112.62	109.64	113.47	106.17	107.76	108.34	113.48	112.22	115.59	106.46	112.3	108.22	111.64	108.61	112.62	113.27	108.62	112.14	114.5	110.35	115.28	117.75	114.01
101.49	101.25	101.94	100.31	103.08	97.806	91.917	98.793	102.34	101.53	102.14	104.71	99.608	95.902	97.472	102.78	100.35	89.302	94.483	92.587	93.304	97.692	98.134	103.98	100.52	101.44	99.727	99.48	97.533	101.39	99.215	98.975	102.74	102.82	101.84	97.907	95.85	96.948	102.19	97.392	94.496	96.774	99.399	97.569	91.467	96.251	94.886	97.431	103.55	104.61
105.84	108.03	107.03	104.05	114.97	108.79	107.17	107.37	107.99	108.72	105.46	105.28	106.45	106.55	101.53	113.92	97.244	110.22	99.756	103.5	104.57	107.11	106.11	107.86	101.12	104.01	108.64	104.22	107.93	105.08	105.49	107.88	102.72	106.73	104.82	106.57	106.78	104.27	104.04	106.01	104.84	109.41	106.13	102.93	107.52	112.05	103.35	103.46	111.71	101.87
105.32	104.42	103.56	106.09	99.216	112.39	103.53	104.95	101.58	104.8	107.13	103.14	105.5	108.63	104.33	107.32	102.85	100.45	103.48	101.77	104.75	103.71	103.4	105.01	106.98	107.15	113.09	101.38	108.88	106.38	102.89	104.24	108.69	104.53	107.3	108.64	108.39	107.91	106.88	107.95	111.21	101.32	100.12	99.859	106.48	100.94	106.17	108.61	106.6	107.24
108.82	109.48	107.84	108.74	102.88	105.41	108.41	107.09	107.97	109.05	107.3	107.27	109.24	114.59	109.76	109.37	109.06	106.8	109.61	110.32	113.69	106.93	110.01	108.07	113.24	109.62	109.49	112.91	111.17	115.31	106.49	107.77	109.45	111.53	108.27	109.69	107.78	109.78	107.47	109.69	110.72	108.79	109.12	114.49	111.81	113.94	108.57	108.06	113	111.99
101.1	105.12	102.15	105.4	103.71	100.44	101.09	102.46	100.26	99.622	102.53	98.994	104.09	108.28	101.82	109.36	100.5	99.762	102.56	104.96	101.11	105.58	101.25	97.751	92.752	104.73	106.28	98.59	103	100.04	106.08	101.46	108.03	104.3	101.3	106.93	107.03	101.9	91.095	106.54	102.24	101.83	100.34	109.32	100.2	97.828	99.831	101.67	101.06	114.09
103.04	107.45	110.65	105.09	108.35	102.82	99.148	109.32	105.65	106.87	100.98	104.81	106.19	104.62	110.13	111.88	100.68	106.67	100.49	106.63	106.47	108.77	104.87	108.28	106.52	101.49	108.7	106.64	104.13	109.1	101.47	94.718	112.67	107.58	113.4	102.02	106.47	106.19	105.81	110.66	110.12	103.38	109.35	109.67	111.66	102.47	112.24	107.25	107.99	105.26
106.2	103.13	109.83	103.56	107.97	110.08	102.09	98.849	102.91	103.81	108.86	103.73	105.62	110.07	104	99.44	107.91	103.62	102.95	106.26	104.94	103.45	110.88	109.83	108.84	110.18	104.44	103.64	110.7	103.37	106.91	103.71	109.07	101.61	102.7	114.9	102.09	107.28	108.24	106.06	106.03	103.84	102.82	103.65	107.91	105.1	107.11	103.61	108.58	107.55
93.547	97.073	99.14	97.92	97.526	101.32	96.272	99.71	99.927	97.164	101.16	100.91	102.56	94.897	99.525	94.618	98.593	98.588	93.191	98.932	93.053	94.358	104.5	94.443	97.663	95.46	94.622	104.95	98.686	97.957	100.37	98.776	104.39	104.01	96.256	101.97	93.945	99.49	99.153	100.61	97.059	98.204	102	96.872	100.39	99.971	96.861	103.03	99.477	91.505
100.94	97.533	94.844	97.603	101.9	94.913	96.013	100.01	102.16	101.48	101.77	98.484	93.944	94.609	90.323	92.067	97.336	96.807	94.632	97.938	98.537	89.283	91.089	96.438	96.758	91.693	99.865	100.02	101.91	97.465	104.17	98.082	99.987	102.16	99.219	102.1	93.512	97.434	100.67	99.764	93.409	94.726	99.065	94.807	102.41	94.466	99.641	96.389	95.24	91.966
108.2	106.16	106.08	105.2	106.28	108.61	103.45	103.91	105.47	99.841	104.21	107.84	103.81	108.57	116.15	107.71	106.06	104.2	105.22	108.43	107.13	100.47	107.22	109.43	109.12	108.26	103.02	103.58	106	103.83	104.91	97.968	107.4	101.19	113.85	101.07	106.67	105.49	109.28	102.93	100.72	109.6	100.95	111.72	103.03	105.82	108.6	106.48	107.59	102.24
103.93	107.94	104.59	102.21	104.5	102.86	110.29	109.47	104.36	105.65	103.65	107.11	108.01	107.76	105.95	104.93	105.44	105.55	105.12	101.79	109.34	105.35	102.93	100.59	108.11	100.07	99.799	104.83	106.5	111.22	108.31	106.81	110.92	111.02	110.91	105.13	108.64	104.57	108.33	106.25	108.03	101.67	104.88	104.92	101.86	107.75	106.52	105.58	110.87	103.86
104.8	109.65	111.69	107.07	111.04	103.52	106.37	104.66	103.08	109.8	103.24	102.22	97.935	105.16	100.45	107.41	104.12	109.87	106.32	104.66	100.92	103.96	100.61	108.6	108.12	109.89	105.54	105.81	104.5	109.68	105.66	103.61	104.05	109.68	103.79	105.39	102.37	105.36	95.8	103.51	103.57	108.44	109.61	108.15	105.48	105.12	102.15	107.05	105.73	108.95
107.58	114.03	110.39	104.96	109.4	111.49	112.52	108.05	103.46	109.35	108.8	107.41	109.97	105.56	103.81	108.98	108.49	102.97	97.855	103.55	104.62	105.58	108.74	102.04	108.56	109.58	100.2	105.54	104.13	112.22	107.16	104.68	108.6	106.8	107.86	114.83	103.52	109.48	108.45	108.22	104.57	113.39	102.94	109.5	111.6	105.52	111.46	105.26	105.41	113.4
101.27	107.25	112.84	111.26	107.49	103.42	109.75	103.19	111.58	109.21	110.65	106.46	106.39	104.84	109.6	109.44	114.31	103.73	101.84	105.84	108.52	106.39	112.01	105.24	112.38	103.98	103.92	109.48	103.63	107.92	106.25	107.94	106.63	105.26	109.89	105.76	114.09	107.35	106.6	103.95	110.22	108.32	110.46	109.72	105.56	109.32	106.49	106.8	110.86	107.91
103.5	110.9	108.76	105.23	108.03	107.63	106.8	106.58	106.34	104.62	105.04	106.61	108.05	103.26	108.44	107.02	103.52	113.63	106.67	112.36	110.97	109.68	110.17	111.65	103.48	109.07	105.25	109.47	105.87	108.13	107.84	110.45	110.16	103.15	105.2	108.88	108.1	107.44	103.77	111.43	103.09	108.75	106.8	108.96	103.04	105.9	108.11	117.66	102.25	114.39
106.92	108.61	109.31	102.36	115.8	105.23	104.6	112.98	110.14	118.33	107.85	108.23	110.39	105.92	112.1	103.8	104.84	108.69	107.86	106.61	106.79	109.37	109.32	110.75	111.53	105.96	109.73	109.13	102.7	112.17	112.37	106.67	114.09	105.36	109.17	111.8	112.44	105.54	101.97	117.06	103.54	110.64	112.91	106.69	109	113.58	101.01	104.66	109.29	100.63
110.6	104.46	107.05	109.55	105.73	105.9	104.57	105.4	104.76	105.81	102.5	103.91	105.38	107.03	106.18	107.46	106.29	111.22	107.89	108.98	111.09	97.744	103.81	105.04	111.62	109.41	104.05	107.7	112.21	109.47	106.59	92.362	103.73	98.998	105.09	110.57	100.46	107.27	109.22	109.9	103.12	104.77	105.52	108.95	108.02	106.25	100.33	107.61	102.38	109.4
107	113.82	110.89	108.78	110.15	105.55	109.34	105.63	111.14	109.18	110.48	105.57	106.18	113.23	104.52	109.3	110.87	109.74	105.96	115.88	108.34	114.51	108.36	106.08	118.22	101.45	105.36	110.76	102.79	107.38	106.03	110.07	107.23	111.06	106.77	111.5	108.07	102.55	105.43	109.97	111.86	108.31	111.1	109.13	107.84	107.06	107.92	118.13	106.62	105.65
99.131	103.81	101.29	100.05	91.141	101.69	102.79	101.28	104.63	99.456	105.11	104.46	96.288	108.04	99.678	101.27	97.944	96.044	106.54	99.434	96.313	105.29	102.7	101.83	101.55	99.962	94.78	100.72	101.54	100.34	104.93	107.27	96.187	96.908	96.161	99.54	102.75	102.12	100.29	105.08	94.354	100.59	100.32	102.09	103.87	102.32	102.32	101.13	106.73	103.27
108.52	106.14	107.93	105.07	105.68	100.34	101.97	104.29	103.77	108.26	104.17	105.99	104.64	106.19	105.09	101.65	101.79	107.31	104.82	112.31	109.13	110.86	99.368	105.61	110.29	106.07	104.96	107.61	108.3	102.9	108.94	106.33	107.53	107.49	108.64	109.32	105.43	102.17	108.68	107.32	109.41	106.91	108.73	102.26	104.8	107.25	110.64	105.8	101.49	103.8
102.49	100.44	104.44	113.68	107.89	105.53	105.64	106.85	101.38	114.95	102.29	106.57	105.57	104.85	104.95	107.19	105.45	99.377	107.58	101.85	103.77	105.86	104.98	107	104.36	105.33	102.28	102.29	105.5	104.77	105.77	109.53	104.15	104.79	104	106.28	104.36	99.275	103.85	110.05	105.46	107.25	107.85	100.84	105.96	108.38	106.15	106.43	110.89	101.18
100.43	101.38	94.64	93.34	99.083	101.91	98.786	96.136	102.93	98.768	102.21	102.1	103.17	95.272	100.31	100.64	94.007	94.697	99.84	98.34	96.845	97.571	93.683	98.302	96.164	99.093	95.583	98.225	98.224	95.062	97.034	104.02	95.106	97.638	98.846	94.701	98.16	94.717	96.848	100.69	98.552	97.455	101.21	102.99	97.884	102.47	96.977	98.208	96.704	98.319
108.49	107.69	109.07	109.9	107.73	109.01	104.3	115.33	107.71	103.96	106.61	111.97	107.68	103.47	114.7	109.67	107.39	106.9	108.62	104.64	106.28	105.2	106.65	105.24	117.57	105.52	104.61	102.65	104.7	112.57	107.44	110.24	106.97	112.65	112.71	111.54	107.73	111.2	115.06	109.79	105.8	108.14	112.2	104.96	106.43	114.89	106.18	111.88	105.91	110.4
106.02	99.456	103.44	107.15	103.5	104.7	108.32	107.7	106.79	104.23	106.69	110.79	107.26	108.85	105.32	103.69	101.33	104.31	101.3	108.56	98.321	110.47	107.8	106.91	105.16	107.52	106.65	108.73	105.39	103.19	108.08	107.31	104.88	99.96	96.558	104.57	101.62	111.3	106.45	107.99	105.87	104.32	102.8	104.72	104.71	107.18	105.33	108.45	106.17	107.85
106.7	109.37	114.93	99.336	107.93	107.88	115	108.32	105.78	102.97	111.87	102.75	115.57	108.12	106.76	109.95	101.41	111.13	109.07	106.16	101.52	101.3	113.93	105.74	113.26	109.69	110.5	109.88	105.62	114.34	114.64	113.44	106.85	112.35	113.3	111.54	108.98	104.65	117.04	106.88	104.2	112.92	110.94	105.21	105.27	112	112.18	110.18	112.96	103.15
106.69	108.43	112.65	104.09	114.08	105.81	105.24	113.89	108.26	107.17	104.4	107.78	103.1	103.69	105.67	108.34	106.3	113.98	112.05	106.84	106.18	109.83	108.8	105.93	106.3	101.43	109.76	106.33	108.68	103.49	109.73	108.44	98.174	105.36	106.23	104.96	101.42	113.11	103.95	107.85	106.6	109.66	99.585	112.1	103.91	109.71	98.427	107.82	107.47	111.67
93.569	98.68	95.105	99.26	101.03	98.331	94.291	98.917	100.42	100.01	101.69	100.45	106.58	97.307	96.481	101.21	103.61	99.694	96.252	96.238	96.427	98.533	102.15	96.772	100.14	102.11	94.878	102.51	97.155	104.47	99.795	101.43	101.51	98.024	92.351	95.706	99.452	100.6	110.36	101.74	96.492	102.64	100.74	95.724	98.418	111.99	100.58	98.549	104.34	96.259
106.93	111.23	110.21	99.637	102.25	101.33	101.93	102.98	106.26	109.33	105.35	111.5	97.342	110.53	103.9	110.04	104.69	105.57	105.77	102.8	98.429	104.2	103.67	106.71	110.74	103.05	106.15	108.42	104.99	105.37	108.34	103.15	104.11	108.4	102.62	102.3	101.13	110.82	105.82	114.97	102.5	98.797	106.49	106.08	107.21	106.13	106.03	103.72	110.36	103.4
99.514	101.17	107.07	99.44	96.455	92.569	107.22	96.492	97.974	95.08	106.39	103.7	102.66	105.13	105.54	100.84	98.088	101.37	96.662	102.25	99.952	97.681	95.894	102.75	96.675	102.13	98.188	101.97	98	98.251	96.821	98.177	100.27	97.55	96.167	102.44	102.42	97.867	95.671	101.07	92.538	103.75	101.49	98.379	99.173	101.35	95.236	105.57	102.43	97.316
102.17	99.89	97.274	108.22	102.67	101.96	103.66	107.56	111.23	108.68	107.65	107.24	103.22	107.89	107.32	100.35	101.19	106.27	104.69	111.84	107.61	109.81	105	104.28	102.13	102.82	104.32	100.85	112.15	101.52	104.58	111.4	108.57	106.52	101.06	111.36	110.63	105.96	103.95	99.967	99.847	104.3	99.767	103.08	108.21	102.82	102.11	104.28	106.17	108.95
99.898	100.82	92.847	100.02	99.861	101.14	100.25	100.12	101.67	95.305	100.13	98.176	105.87	98.636	102.94	102.46	98.165	104.43	99.722	96.566	107.61	98.147	100.47	101.83	103.06	101.39	101.68	98.811	99.263	99.827	102.87	102.59	101.16	102.79	104.67	96.148	95.972	98.628	101.7	99.474	102.6	102.08	99.113	96.482	98.564	102.71	104.79	97.91	102.64	104.99
110.34	112.52	104.27	112.11	111.3	108.41	109.89	106.12	111.14	99.769	109.96	105.58	107.98	105.32	108.15	107.1	107.61	103.51	101.16	101.73	106.77	109.62	103.84	100.08	103.32	108.65	105.26	108.64	104.28	105.91	104.51	108.19	106.96	99.986	110.51	112.64	107.78	109.34	113.74	108.12	106	110.13	105.97	108.92	99.117	104.01	104.7	107.71	112.54	105.25
99.131	108.28	105.1	107.06	104.83	102.85	104.78	101.28	103.26	102.79	103.04	106.04	106.03	107.82	109.27	95.946	106.89	108.12	101.68	107.57	105.35	100.65	105.13	100.3	99.41	106.7	99.816	100.55	103.2	106.22	102.44	110.27	110.56	106.38	107.63	105.39	102.64	105.65	102.69	107.93	102.81	104.88	104.73	108.08	102.44	103.36	104.32	106.21	105.4	104.1
99.348	101.25	103.83	103.98	94.488	100.59	102.21	102.88	98.627	99.76	104.45	97.099	95.832	99.608	103.13	97.164	105.78	103.53	103.51	100.34	92.467	100.87	92.249	92.727	96.745	99.264	104.77	92.127	97.639	97.153	99.923	101.79	103.54	90.906	95.136	94.461	96.66	95.3	95.789	99.805	96.821	95.211	103.31	93.563	101.23	100.73	101.13	103.81	99.606	96.103
106.42	114.76	105.75	105.03	109.78	107.09	110.36	102.84	99.521	106.4	101.72	101.8	106.82	104.81	106.21	105.27	105.16	105.65	103.16	113.4	105.48	104.67	108.72	110.13	107.97	104.29	108.73	106.1	103.94	110.59	104.86	104.98	111.25	110.18	109.39	106.01	112.47	112.06	108.71	107.5	99.391	107.06	105.72	112.28	105.89	107.85	101.34	102.49	110	104.2
104.04	101.77	107.93	111.21	108.17	103.78	105.23	106.85	104.1	106.8	104.16	105.27	110.57	105.04	101.83	103.14	102.11	105.05	96.954	102.57	98.51	108.06	105.6	107.64	108.01	108.13	109.61	105.37	104.48	101.66	107.21	105.89	104.58	104.53	102.71	101.48	104.61	106.74	104.1	107.28	103.26	111.15	111.11	105.74	104.43	107.05	111.32	106.32	105.89	107.71
102.4	103.25	105.65	107.53	106.97	103.23	106.42	105.03	104.79	102.37	105.61	105.86	104.53	105.07	110.62	106	103.65	100.68	107.85	105.01	110.53	106.58	105.37	113.07	106.36	107.84	104.41	102.68	108.5	106.88	106.5	107.44	101.95	108.27	106.33	104.22	101.57	106.91	110	104	106.21	107.24	101.44	111.87	103.82	103.39	109.73	109.65	104.83	113.29
96.569	104.45	95.211	95.427	100.61	102.13	94.243	103.5	102.72	96.74	100.31	98.354	96.188	95.424	102.1	99.702	99.881	101.79	101.65	104.74	95.546	106.87	96.198	100.16	100.79	100.3	97.768	91.557	104.36	100.53	96.219	95.645	100.55	93.924	101.94	99.764	104.28	103.81	94.177	98.31	97.154	97.558	95.021	100.3	101.93	108.73	99.869	99.913	100.64	104.13
113.65	104.87	113.34	110.39	102.06	109.38	109.57	109.12	111.36	106.16	109.67	111.76	106.99	104.8	103.73	111.3	113.52	108.85	107.62	107.97	104.51	114.56	101.42	113.13	106.71	109.24	106.71	108.28	103.84	104.81	111.58	112.39	104.12	111.08	105.43	101.83	106.03	103.06	106.33	110.11	107.69	115.71	109.8	106.78	112.9	107.38	103.42	106.78	110	104.93
99.006	99.506	97.162	100.32	96.71	100.94	107.17	101.72	99.483	89.909	102.66	99.235	95.847	93.445	97.666	98.472	97.218	96.744	93.804	91.909	96.591	98.808	99.483	96.607	92.387	93.617	101.72	97.162	98.441	100.4	93.193	101.39	102.74	96.891	97.948	100.61	97.037	92.356	98.267	103.07	96.394	91.702	99.465	99.717	97.545	97.831	98.536	95.825	94.043	102.49
106.5	105.75	111.6	105.98	102.85	104.14	106.31	106.35	107.67	105.91	111.06	102.63	112.57	104.68	110.02	101.18	107.5	111.25	103.73	104.72	108.28	100.81	106.96	105.03	111.23	112.93	108.11	108.1	111.06	111.6	107.98	111.64	107.38	104.94	108.51	107.96	108.3	105.89	109.26	110.5	114.5	110.46	109.46	110.47	109.4	106.67	112.7	111.21	114.51	108.92
105.44	104	109.17	108.94	103.48	109.1	109.36	102.6	107.79	112.67	103.9	112.51	114.54	105.9	105.72	110.3	106.98	110.99	110.54	110.11	105.26	102.66	108.41	108.24	109.76	110.53	107.21	108.48	100.37	113.02	105.61	107.84	107.84	113.07	108.08	106.38	112.16	103.73	104.37	106.94	112.52	109.59	106.17	107.49	106.15	107	109.48	113.95	111.04	103.74
110.82	107.44	104.86	109.27	111.74	110.1	104.61	106.06	104.25	108.17	102.94	101.82	105.75	101.96	105.62	107.8	114.06	111.63	107.42	101.04	106.47	110.34	109.53	111.35	107.22	111.18	109.73	107.76	109.34	103.52	111.32	110.11	108.51	106.65	109.17	106.76	108.54	102.76	110.22	115.7	110.68	109.08	110.57	107.31	109.09	104.93	111.33	116.72	107.06	103.14
100.1	99.899	96.32	98.204	98.809	101.29	97.278	96.403	102.22	96.287	105.24	102.69	98.795	98.15	104.55	101.48	104.05	104.43	107.33	97.068	100.65	107.91	94.036	102.23	100.75	98.677	109.47	105.21	100.82	103.1	97.448	102.92	98.756	97.025	100.21	103.88	101.3	98.052	103.97	105.61	103.78	97.998	105.21	96.671	105.12	98.885	99.919	103.28	102.29	104.54
100.22	108.29	107.81	108.44	109.98	110.58	103.35	111.08	107.46	107.25	106.75	103.3	110.77	109.58	111.05	108	105.06	108.38	113.07	106.14	96.29	101.39	112.3	110.76	108.91	112.17	111.84	104.98	109.89	104.85	112.85	109.81	110.89	106.23	111.21	100.3	104.46	106.13	111.04	108.56	107.21	108.44	111.17	111.09	110.39	102.94	109.43	106.51	107.65	106.26
108.37	104.42	105.39	110.02	105.34	105.61	110.47	105.66	107.18	108.44	109.34	105.8	110.85	104.91	105.62	104.49	109.02	109.28	101.22	105.82	108.91	103.12	108.95	98.043	105.52	111.37	103.31	110.61	101.84	110.94	99.747	111	109.77	103.48	101.38	106.07	107.6	106.88	111.53	106.66	111.28	100.44	106.4	106.64	104.87	104.28	110.52	107.17	101.62	103.87
99.584	103.66	99.465	107.75	99.258	104.08	103.75	104.51	103.62	109.09	111.03	110.04	108.04	107.13	114.28	102.42	111.03	106.33	108.38	107.82	97.569	110.5	110.83	104.79	103.12	106.38	102.06	110.94	107.44	110.02	106.52	105.58	111.78	104.36	109.65	105.34	104.24	108.04	101.93	105.42	105.73	109.07	106.91	101.97	106.63	107.34	103.38	107.25	102.55	108.04
108.37	110.4	105.93	106.54	112.64	112.61	108.83	101.4	111.57	101.57	110.33	115.7	107.89	104.91	113.36	106.41	112.5	109.1	106.29	110.23	109.46	109.42	100.43	106.96	101.89	103.99	105.65	101.7	106.41	107.27	107.59	106.54	109.32	102.19	109.57	114.12	108.35	110.84	112.64	104.89	112.9	108.81	104.74	106.21	111.76	106.82	109.9	109.94	108.85	112.7
101.98	101.29	106.84	103	101.37	111.53	108.8	104.35	104.02	106.79	105.96	105.17	101.86	95.522	105.38	106.98	104.84	106.71	106.04	103.11	105.76	108.2	108.45	106.76	102.06	101.1	109.03	102.76	111.05	108.9	104.61	107.77	109.88	100.76	100.27	110.06	108.64	107.05	101.53	105.86	110.56	106.98	106.55	100.06	105.46	105.55	103.6	112.03	102.46	110.34
103.74	97.447	104.44	100.36	103.55	106.68	107.83	106.13	98.485	96.975	107.74	105.12	102.2	106.43	107.81	102.64	107.35	104.24	103.69	108.02	101.79	107.74	107.42	105.73	109.92	105.63	108.24	95.35	103.62	110.13	110.1	108.24	103.09	107.03	105.65	100.12	101.33	104.11	116.73	105.92	99.854	99.967	106.13	108.26	107.66	107.83	106.38	101.46	102.66	101.05
96.593	100.04	99.229	103.84	102.54	98.245	95.144	98.336	98.753	99.577	97.722	96.368	99.822	98.277	97.846	97.432	99.642	90.858	99.919	98.65	98.581	92.534	104.5	96.055	97.304	95.767	99.002	104.17	98.685	94.949	100.49	102.83	100.05	96.356	96.148	94.169	89.243	95.732	95.26	98.954	96.582	95.595	94.704	96.652	94.93	98.591	94.558	101.41	97.762	98.147
99.82	98.555	94.698	97.744	99.416	92.573	98.404	100.63	98.813	95.169	92.466	105.24	99.656	96.792	100.4	94.953	94.512	92.81	93.285	95.83	98.405	97.884	100.15	93.439	103.76	100.49	98.807	97.67	101.74	98.518	99.202	98.736	97.804	99.286	96.569	97.326	103.07	95.358	97.666	100.04	100.1	94.824	96.114	99.983	100.25	98.16	97.33	99.381	102.58	96.335
104.26	102.56	111.72	110.29	101.9	109.08	108.78	103.4	107.63	102.25	106.8	99.842	105.44	102.41	105.38	108.86	101.48	107.01	105	106.54	104.75	103.95	105.96	100.8	107.37	103.89	104.29	103.8	102.43	108.89	108.17	107.16	106.25	106.24	107.08	102.31	100.18	102.57	109.16	103.56	99.315	106.27	108.47	107.52	105.48	109.06	99.85	104.96	108.92	112.1
91.489	98.057	97.898	93.192	91.577	98.328	93.866	101.06	108.02	100.69	99.539	103.34	101.19	103.08	97.087	98.858	105.74	95.675	101.85	100.27	102.83	105.33	93.461	97.417	93.311	101.3	92.374	102.02	101.61	103.53	95.325	99.776	100.05	95.918	97.874	106.22	92.272	97.116	86.479	95.097	94.475	96.844	103.24	96.314	98.775	98.956	96.436	102.2	96.319	97.962
107.18	105.08	101.9	108.08	104.17	105.75	108.37	107.68	105.01	110.03	111.92	107.5	104.33	107.52	106.13	107.62	105.27	109.98	110.77	102.72	100.43	106.45	102.45	105.49	105.84	108.33	107.9	106.58	104.1	97.489	104.37	103.5	112.01	104.05	109.21	105.1	105.68	100.84	107.16	107.09	106.05	111.32	108.79	102.25	98.432	96.868	108.87	96.466	107.7	105.79
103.74	101.98	107.47	99.799	102.84	107.35	100.84	107.24	105.5	101.68	103.11	109.42	105.37	103.18	107.61	104.82	103.53	105.25	105.86	112.83	106.7	104.02	109.36	105.69	106.77	109.78	104.28	106.25	100.22	105.68	107.2	106.44	110.12	108.07	108.71	104.96	107.4	100.03	104.96	108.29	105.02	105.93	106.93	98.034	111.6	106.86	103.62	106.99	109.64	107.56
92.755	101.32	92.046	99.486	103.52	102.53	101.16	100.94	94	100.91	104.24	96.912	103.31	98.265	100.4	98.888	97.854	101.65	98.997	101	100.44	104.17	101.2	95.141	98.302	96	101.95	106.61	99.882	100.21	102.96	101.31	99.713	97.767	107.44	98.298	100.58	96.35	107.19	99.084	101.68	106.35	96.392	101.77	105.29	100.91	98.516	105.51	99.733	104.25
102.82	114.67	103.64	105.94	104.94	105.57	107.17	101.85	109.98	110.72	104.92	107.2	106.93	106.94	107.51	103	104.73	103.79	113.6	105.47	103.15	99.784	106.64	107.88	108.07	107.1	107.08	103.49	106.47	103.66	100.27	110.49	108.45	107.4	108.96	107.57	108.62	104.07	108.28	101.79	105.11	105.75	107.12	105.95	108.51	112	101.83	106.93	107.44	107.07
108.23	103.71	103.34	102.42	106.78	104.83	107.99	108.47	105.34	108.64	103.84	101.92	106.71	101.65	105.55	109.83	104.74	101.34	105.75	109.97	107.08	102.86	107.69	105.39	104.24	106.4	105.71	105.04	113.26	108.1	105.68	106.59	108.07	103.68	106.71	107.65	99.827	104.24	107.71	99.483	104.53	108.21	102.5	106.03	109.22	106.41	109.95	104.31	99.199	105.71
108.3	106.58	108.05	108.27	109.84	112.64	106.26	104.89	101.77	103.11	104.04	105.98	107.78	106.53	104.32	103.61	106.45	102.11	107.29	111.92	112.74	109.3	106.27	109.49	100.03	101.76	108.28	107.01	98.232	106.98	104.56	102.83	105.13	107.47	105.07	100.63	104.57	99.945	105.12	107.35	99.97	107.67	106.71	100.11	109.2	108.11	95.586	109.14	112.14	107.34
100.33	97.624	92.56	99.848	99.734	105.17	99.646	100.3	105.13	99.238	105.05	100.8	102.51	101.01	99.622	98.986	97.708	98.115	98.311	102.83	101.43	101.81	104.07	98.869	101.65	101.67	99.839	95.32	93.835	102.79	95.234	98.191	106.47	103.57	105.18	97.833	100.75	104.9	102.74	91.75	91.987	97.917	94.814	103.32	102	98.393	101.67	95.787	99.678	107.05
109.65	102.51	103.11	104.14	107.08	111.48	104.75	110.17	109.72	103.66	111.63	107.12	104.07	109.37	103.07	101.93	105.41	106.44	105.58	108.03	110.91	103.69	104.93	111.33	108.25	108.27	110.64	112.28	106.33	104.31	107.57	104.86	116.17	110.16	110.48	104.89	109.39	115.66	102.87	105.45	107.19	109.05	105.5	105.87	102.58	107.08	106.5	107.93	109.29	102.92
103.59	101.51	103.96	105.2	102.68	106.69	97.71	107.39	103.24	107.31	108.13	110.69	107.92	103.63	105.78	104.81	108.5	109.36	107.79	108.54	104.7	111.69	102.29	109.53	102.52	101.83	109.01	108.05	113.84	106	107.97	112.44	114.75	103.51	108.79	98.661	105.27	106.32	108.92	112.84	104.31	105.55	106.55	108.41	104.54	104.27	109.92	106.02	102.14	108.39
110.52	108.08	103.62	102.51	106.71	108.63	98.984	107.94	100.76	110.42	107.37	107.47	106.22	103.09	104.44	105.95	107.7	103.85	112.52	114.53	109.25	110.08	105.31	104.46	107.27	102.12	108.91	109.81	104.71	103.33	107.83	103	110.92	105.62	107.67	102.8	102.02	111.55	115.68	107.14	105.63	101.87	101.99	107.25	103.7	108.17	107.16	106.7	104.45	100.08
108.5	105.52	102.36	105.2	104.98	108.6	103.88	101.65	109.13	105.02	109.34	105.79	104.2	105.11	103.68	97.629	102.12	106.95	105.24	104.05	103.6	111.41	108.64	106.04	102.38	102.47	107.14	108.07	104.93	102.05	103.63	109.02	106.7	108.32	103.46	108.81	110.6	109.66	104.24	105.59	105.73	104.92	109.92	110.39	101.58	102.23	104.52	111.79	107.49	100.34
93.185	99.547	101.48	101.3	95.427	95.426	108.71	101.97	98.795	100.87	103.58	105.38	97.554	101.95	94.76	98.113	100.33	97.466	94.502	97.689	103.79	97.133	94.332	98.22	100.59	98.48	95.912	100.44	95.743	96.447	103.13	99.358	98.746	94.342	93.002	94.809	95.17	102.22	98.277	98.984	93.647	97.03	97.72	99.179	101.93	95.871	101.16	96.518	105.61	98.583
105.21	108.34	106.54	104.61	109.97	113.42	113.38	112.19	108.06	103.94	107.21	105.94	107.39	110.94	112.19	100.63	107.04	107.42	107.81	106.17	105.24	104.63	102.68	109.55	108.48	103.86	104.49	107.53	104.39	102.63	105.49	111.14	105.6	107.47	110.09	113.94	106.2	103.49	111.09	97.377	108.66	104.82	109.6	104.69	107.62	103.1	108.73	106.36	114.27	98.9
98.657	102.7	103.56	99.425	98.425	99.854	101.13	101.14	99.057	97.153	95.692	99.251	100.75	102.65	97.783	95.616	96.421	97.666	102.62	104.26	96.34	104.6	94.827	100.26	97.361	95.457	98.89	94.561	97.945	97.567	98.439	96.877	98.038	101.7	101.87	100.12	97.509	96.44	97.694	100.75	98.379	100.09	100.79	96.713	91.895	95.043	100.11	102.81	98.671	92.189
105.96	102.62	107.24	98.575	96.654	102.84	96.675	100.06	98.483	106.76	95.248	99.837	104.25	98.462	100.09	101.52	98.794	102.9	101.66	98.426	98.858	100.3	96.147	103.73	101.63	102.01	102.53	99.505	101.06	98.886	106.44	101.29	95.981	103.86	101.98	95.951	106.28	103.16	97.723	94.854	106.6	100.05	98.953	99.729	100.34	106.71	101.31	103.07	96.115	95.179
104.31	106.49	105.14	108.24	102.14	102.44	104.91	115.35	105.63	101.04	103.11	103.1	102.57	107.25	107.13	100.76	111.45	104.79	111.68	100.11	109.48	106.17	103.38	104.4	108.29	104.39	103.4	107.48	105.62	105.04	101.98	107.63	108.77	106.35	105.93	104.37	105.26	108.6	105.13	103.58	109.16	107.04	106.24	110.17	106.75	104.69	105.87	110.49	109.69	105.39
109.43	115.03	112.58	103.93	106.52	114.24	102.1	110.91	106.35	113.99	114.1	112.16	106.08	107.11	110.17	119.14	109.13	111.46	112.54	109.76	108.57	116.85	111.12	111.7	109.93	111.92	109.19	112.11	107.53	112.31	110.48	110.85	111.53	105.97	112.04	110.95	106.73	107.77	109.44	112.22	117.11	105.72	112.93	107.4	107.05	114.71	110.63	106.7	109.08	110.48
103.28	108.94	112.18	112.05	110.29	109.29	107.62	106.43	104.23	96.062	99.253	101.52	104.94	108.31	108.29	102.83	104.47	104.98	107.19	101.48	104.61	107.98	111.92	104.08	106.56	104.02	98.295	103.28	108.65	106.22	97.865	106.53	102.89	108.14	103	106.47	110.72	106.48	107.18	106.36	107.53	107.77	105.2	102.03	107.33	103.99	108.12	106.8	100.94	106.88
112.2	109.08	112.39	107.06	113.48	113.54	108.74	103.09	100.03	103.97	109.76	109.8	112.83	107.35	109.69	108.23	104.22	107.13	104.49	107.93	109.24	108.28	106.12	102.95	103.33	110.89	104.05	101.48	115.95	110.79	105.76	110.88	110.13	106.5	103.43	106.97	109.48	105.78	104.01	106.39	108.02	103.11	109.62	109.42	104.66	113.31	104.99	113.87	111.71	109.05
107.9	105.22	110.6	106.96	102.67	100.62	108.69	110.44	110.34	113.54	105.96	103.42	107.68	109.7	114.2	103.45	109.22	118.68	101.94	107.62	102.04	98.09	109.26	103.08	106.33	102.58	110.86	112.07	111.33	100.29	110.04	108.52	111.78	105.45	103.51	100.96	99.822	113.2	105.59	110.36	107.54	113.2	105.12	111.24	107	107.28	109.86	108.46	106.5	111.19
102.78	99.739	98.917	95.193	105.08	102.44	102.49	99.343	98.532	101.53	99.556	99.023	103.54	99.596	97.621	105.65	96.828	96.127	107.24	100.09	100.33	110.77	99.127	97.647	93.739	100.79	96.582	100.8	98.318	95.967	97.011	100.53	109.42	94.035	99.878	103.82	96.899	100.87	101.58	103.37	106.58	104.35	98.53	100.22	97.58	101.43	103.97	97.837	92.744	100.94
108.13	110.16	106.04	106.71	108.55	103.96	108.47	112.07	106.05	110.38	108.71	105.89	110.81	106.01	108.73	100.87	103.94	101.93	104.05	107.89	112.05	110.14	108.19	105.56	115.37	115.11	104.05	105.61	112.09	104.56	106.69	109.76	111.14	107.03	109.64	105.37	108.82	112.46	99.406	110.33	109.21	111.31	105.05	105.44	109.67	103	106.12	108.53	105.54	109.17
105.92	101.62	112.56	105.46	105.93	107.59	108.41	107.88	103.99	99.003	106.1	103.71	107.71	107.3	94.902	108.42	104.48	108.89	100.48	103.82	99.895	105.44	101.76	105.98	109.71	103.52	101.88	103.64	99.086	105.57	108.23	102.78	105.4	101.77	105.63	112.06	105.93	105.5	109.48	103.77	102.04	103.27	107.67	102.75	104.41	108.68	106.83	109.55	102.49	105.12
108.12	104.13	105.25	113.39	103.72	104.58	103	109.21	107.98	111.3	115.98	113.48	106.87	108.39	106.62	111.81	112.42	108.87	96.106	108.64	105.27	106.21	102.02	108.86	108.66	102.38	111.18	106.13	106.93	106.31	115.5	107.16	108.85	107.6	106.58	104.87	107.87	102.39	101.1	106.44	112	107.12	105.53	107.72	104.85	109.98	104.72	108.91	110.29	106.4
103.28	99.109	96.868	107.48	102.26	97.418	104.23	105.7	101.69	98.465	98.021	98.598	98.437	96.196	99.174	102.21	102.7	100.59	99.788	98.589	102.98	103.67	108.87	98.048	101.8	103.84	95.423	98.422	99.543	102.68	100.2	101.62	101.39	99.786	97.415	104.6	100.65	106.81	104.86	103.95	108.4	99.517	102.1	104.2	97.68	97.009	104.97	104	105.92	100.08
109.77	109.96	109.82	111.48	109.36	108.9	114.26	107.65	103.19	104.55	103.51	112.07	108.2	106.13	110.14	106.36	112.28	103.9	106.53	109.69	112.46	105.93	111.65	108.43	97.333	107.89	115.71	105.05	105.76	110.97	108.52	104.42	109.17	108.38	107.09	105.89	103.55	110.68	107.53	104.22	108.71	111.31	111.77	104.58	104.04	106.12	109.66	111.8	106.57	110.21
97.643	102.81	101.03	94.147	104.82	92.661	96.014	100.74	100.59	102.07	105.54	96.118	92.063	95.436	96.775	100.15	101.96	95.931	94.13	94.18	107.2	92.117	101.84	97.33	103.64	97.695	96.495	93.543	98.021	94.381	102.67	92.05	94.214	97.981	93.284	98.945	95.616	94.179	97.174	98.404	98.232	94.679	101.69	96.666	97.865	92.898	96.585	97.283	94.591	101.52
105.01	109.82	105.43	109.18	114.96	107.59	105.81	108.9	107.87	109.48	98.804	104.61	109.29	102.19	103.96	109.34	111.4	113.71	105.94	111.45	107.63	111.68	111.76	107.47	104.31	109.78	109.2	108.39	106.41	105.61	109.72	114.62	107.82	110.77	107.22	109.2	108.6	107.5	111.21	102.92	110.67	109.7	102.45	103.59	110.68	107.66	106.21	112.55	108.46	106.22
106.83	106.68	93.784	91.506	99.19	93.175	93.205	99.291	91.558	103.22	101.69	103.99	91.331	96.609	99.209	91.801	94.201	103.08	99.572	97.001	93.196	104.7	95.411	94.975	98.598	91.388	93.208	95.338	94.878	97.243	100.11	97.534	96.78	103.14	100.01	101.85	97.697	98.76	99.712	97.551	98.711	97.562	98.574	97.015	96.561	97.104	95.632	101.27	99.99	96.803
97.289	97.035	96.053	94.714	101.15	102.85	95.651	94.872	97.037	97.942	95.687	96.15	96.265	92.938	101.39	98.173	93.606	97.465	98.014	101.04	100.36	100.1	101.79	97.183	95.974	98.177	96.312	97.197	98.821	95.848	102.62	98.216	98.04	92.164	99.45	99.153	97.639	94.152	89.161	99.725	100.79	99.199	98.481	94.707	96.723	99.308	95.424	96.948	99.986	92.996
98.317	97.716	95.443	101.86	98.078	108.8	96.634	94.543	95.694	97.678	97.516	99.063	104.49	96.883	102.95	97.844	98.582	100.02	100.2	97.998	92.374	98.939	98.179	93.618	95.552	98.412	96.722	98.555	101.18	104.53	101.62	92.42	99.691	98.723	89.493	102.22	97.963	100.41	96.642	101.73	91.441	95.27	101.35	101.93	98.106	95.162	94.476	93.722	99.928	94.275
99.816	103.1	101.25	95.356	97.174	107.11	104.8	104.23	103.99	96.101	97.895	103.94	101.21	103.37	104.31	101.64	101.6	101.46	101.32	97.168	99.357	99.305	103.89	100.07	104.32	97.908	111.61	104.65	99.219	104.19	104.28	96.716	101.31	97.126	103.75	98.498	105.3	101.78	99.573	100.39	104.42	106.02	102.67	96.469	97.445	94.675	96.697	97.345	99.1	100.06
100.11	93.822	94.03	109.38	95.364	91.944	99.333	94.494	100.57	99.346	101.03	97.979	96.136	106.17	102.41	98.583	96.793	97.133	99.352	97.243	103.94	99.416	92.78	100.84	96.081	94.446	95.394	100.04	102.59	101.59	102.24	101.19	96.61	96.13	101.47	94.232	104.49	94.707	96.96	99.018	102.18	97.901	99.717	106.01	95.776	95.532	96.992	103.84	110.39	104.14
100.56	93.28	101.32	102.77	96.51	102.17	92.987	103.34	99.41	100.19	99.478	99.357	103.63	99.399	100.64	96.308	101.65	94.67	97.961	97.659	95.211	95.13	99.24	96.768	98.464	101.48	102.89	103.63	100.18	97.793	94.018	93.982	100.89	99.478	99.07	99.024	97.991	97.165	98.334	101.7	103.08	96.937	96.15	96.737	95.716	97.416	101.77	103.36	98.423	100.88
108.87	104.24	104.35	103.8	104	114.89	104.07	108.16	109.73	108.04	103.94	102.77	110.57	112.43	106.76	109.86	111.32	112.14	110.47	107.77	110.01	107.49	103.16	108.1	103.93	111	105.84	105.59	112.72	111.87	106.97	111.62	111.09	108.53	109.76	112.4	109.89	105.73	110.09	108.77	111.07	113.24	110.21	108.92	105.5	109.05	102.39	113.99	107.19	109.34
114.41	111.31	105.12	103.79	111.91	113.67	106	118.97	102.3	113.18	112.68	104.42	104.51	106.78	103.09	105.8	108.81	103.68	105.15	109.54	104.29	115.64	106.85	110.97	110.72	113.43	107.79	109.78	111.34	106.89	105.84	106.68	113.82	105.27	108.5	103.62	108.53	111.53	106.85	105.3	108.83	107.26	109.59	107.19	114.63	112.09	105.12	108.42	105.26	109.28
95.288	100.1	100.07	94.959	95.028	88.986	96.062	101.49	104.43	100.57	96.682	95.994	98.161	102.12	95.472	100.78	94.019	100.1	93.324	94.784	104.71	97.289	102.71	101.6	102.37	99.071	98.972	98.356	91.781	93.869	103.58	90.787	100.27	98.887	97.098	103.13	90.735	95.762	93.817	97.07	94.341	97.638	104.67	95.593	101.47	96.253	102.2	99.092	105.1	101.96
107.98	107.53	104.82	107.01	107.31	107.42	113.71	104.65	108.2	105.96	111.14	109.07	102.62	110.71	104.32	112.26	109.8	104.52	105.82	107.59	106.79	103.87	109.24	105.71	104.8	104.48	101.92	107.04	107.28	110.09	106.31	105.16	106.96	104.81	105.99	109.65	107.3	106.29	106.11	100.65	101.67	109.01	102.57	107.81	108.23	108.37	102.91	103.7	105.13	108.69
103.05	94.174	104.46	96.633	102.57	98.463	98.05	100.09	94.281	96.852	101.97	96.582	98.341	95.862	92.936	98.128	92.044	99.643	87.897	94.423	99.464	90.062	97.847	102.47	98.014	99.194	98.811	94.414	97.321	97.212	95.164	96.313	97.402	90.684	101.51	97.646	103.79	102.07	100.34	97.412	100.59	100.91	95.043	97.733	95.339	92.959	98.544	99.893	92.826	96.859
108.03	106.94	108.99	103.87	107.25	108	105.5	114.94	104.63	103.72	105.68	103.05	106.88	108.72	107.81	106.84	107.31	107.99	108.45	101.8	105.44	108.92	105.36	107.67	106.85	106.54	103.11	110.42	105.26	103.59	109.36	106.78	109.04	110.46	109.66	103.01	109.82	107.67	107.87	100.7	103.89	98.888	101.86	103.34	107.6	99.647	103.05	102.62	109.13	103.62
108.64	110.43	107.92	105.43	107.8	111.97	117.36	110.33	117.5	108.77	117.29	110.07	106.76	108.14	112.32	108.67	110.07	105.45	113.4	112.53	112.58	106.54	109.58	103.2	104.08	108.96	111.26	106.99	108.37	113.26	113.93	108.65	115.52	117.95	109.55	111.61	109.83	113.72	110.6	112.47	109.66	114.63	111.57	112.98	109.01	111.75	113.14	111.34	107.07	106.57
100.66	99.341	101.98	97.345	99.278	102.47	105.84	99.039	102.51	103.21	102.55	98.873	101.92	100.47	104.21	99.362	101.62	100.59	97.178	99.378	97.224	103.02	97.694	99.953	103.2	101.26	96.057	97.351	91.342	97.502	102.04	102.24	98.525	102.54	100.93	108.34	94.719	101.06	98.219	99.164	92.733	99.105	98.302	102.96	96.196	106.09	103.79	100.45	103.78	101.17
106.9	105.44	103.44	104.03	110.15	105.59	111.89	107.17	106.72	104.63	106.64	107.57	109.59	111.96	112.05	110.96	113.37	100.95	112.18	107.72	110.29	106.34	108.43	113.72	104.08	109.06	107.55	112.7	109.39	110.13	108.67	108.99	105.62	100.16	106.29	104.28	107.51	104.16	107.7	102.25	106.29	104.33	111.32	106.93	107.41	109.16	105.81	102.11	112.35	105.09
107.07	109.92	102.59	106.94	107.72	103.35	113.34	108.27	101.36	113.58	110.15	105.08	111.27	113.61	104.65	106.85	111.67	106.69	107.02	112.77	112.75	109.67	110.7	107.38	113.24	106.98	108.04	108.28	109.51	107.07	111.1	108.68	106.12	106.32	107.63	111.47	114.85	107.95	110.57	112.85	105.65	102.2	103.75	113.25	102.2	108.79	107.76	110.36	107.85	110.35
102.59	105.47	107.79	104.52	104.08	109.38	105.06	100.41	106.53	104.5	110.06	101.26	105.85	108.41	105.81	102.42	105.73	103.54	112.4	105.42	104.73	102.69	103.48	102.32	101.94	105.64	104.37	104.52	103.86	109.15	104.98	105.27	109.32	107.31	100.49	108.11	99.523	106.89	107.94	109.6	106.68	100.92	104.75	104.73	101.74	103.68	102.31	105.5	111.6	97.828
101.48	98.818	103.82	95.978	94.838	96.371	100	98.617	106.55	93.844	97.845	93.996	103.7	100.99	101.95	102.05	88.65	96.681	99.144	99.451	98.696	99.76	95.224	96.516	103.71	101.07	93.835	100.55	94.842	99.869	96.785	95.729	97.023	106.43	100.5	95.211	95.823	98.877	105.41	94.932	95.87	94.735	103.48	97.533	100.13	97.113	96.648	94.909	92.581	95.448
109.02	104.7	103.76	110.47	105.56	100.25	100.93	102.38	109.35	104.89	110.91	107.95	107.61	100.2	102.18	105.84	106.55	102.51	105.78	107.18	105.32	112.33	110.76	110.99	106.08	106.44	108.55	113.53	107.73	107.7	107.36	104.48	107.59	104.54	108.44	107.88	102.44	106.03	102.98	109.5	108.12	108.74	112.14	105.24	108.24	113.81	104	99.9	103.4	105.8
101.88	103.51	105.73	102.3	105.85	110.24	108.23	107.93	105.47	101.17	106.31	108.57	105.82	107.49	107.75	109.9	108.19	108.78	102.93	103.78	100.13	105.06	100.45	104.05	106.64	103.51	100.11	106.24	105.95	102.4	95.209	110.36	104.46	102.3	108.64	106.18	105.83	103.23	102.69	114.18	109.63	101.43	107.44	106.38	105.45	105.86	108.7	102.85	107.86	102.38
105.29	106.25	102.1	105.63	103.83	111.76	102.42	105.58	103.36	101.46	101.88	106.25	103.1	103.15	111.25	110.34	99.154	108.44	99.796	104.86	104.86	103.46	103.79	107.45	107.61	102.68	103.4	104.96	106.97	109.23	106.65	102.37	105.28	104.96	106.21	106.35	109.92	102.83	106.68	104.54	107.87	111.84	104.73	98.432	107.15	103.97	107.77	105.19	106.03	108.15
104.13	102.27	98.516	103.61	98.427	102.02	101.34	100.23	100.88	94.834	102.09	98.122	102.07	103.82	96.306	99.027	99.174	98.766	101.48	102.86	108	104.15	96.676	103.02	95.894	101.27	99.466	107.68	100.78	103.38	100.72	93.501	104.49	100.42	100.93	98.633	101.96	93.395	98.259	96.407	98.962	98.157	96.861	105.06	105.59	104.59	103.79	100.08	101.25	97.199
102.53	99.197	96.004	96.03	100.75	96.51	100.3	101.19	99.617	95.29	96.948	97.036	97.955	105.34	100.57	100.68	103.39	92.756	100.17	106.23	98.614	103.78	97.441	94.515	99.312	103.52	94.917	96.801	98.05	100.5	94.856	104.8	94.658	98.953	100.65	98.063	97.489	92.013	96.754	102.48	94.416	98.399	98.705	92.896	102.69	105.15	103.24	99.326	101.18	105.1
103.97	103	109.95	102.77	109.21	111.66	108.45	100.63	104.8	109.21	108.93	109.09	111.21	99.393	105.09	109.04	108.87	97.878	110.69	108.9	104.07	106.83	109.52	110.69	106.16	110.59	112.49	106.25	103.62	106.54	103.52	99.812	107.48	99.259	105.63	104.27	101.28	108.1	104.27	113.51	101.86	105.94	107.87	105.41	108	108.5	112.66	99.084	103.55	102.9
110.56	99.35	105.18	107.49	108.34	110.1	114.7	110.74	104.15	109.63	109.34	111.41	107.29	104.55	106.08	110.2	110.63	111.86	111.43	107.53	107.29	107.88	117.58	104.34	112.43	107.68	110.69	106.56	105.73	110	111.04	104.92	109.89	111.31	108.81	104.97	103.88	106.71	108.17	106.93	105.53	107.55	107.42	111.62	105.4	111.03	105.35	110.18	113.3	105.55
95.099	97.131	99.68	101.46	99.357	95.691	96.6	95.7	96.606	90.62	97.554	101.54	99.596	97.654	98.214	96.086	95.588	99.154	96.132	97.482	97.944	102.54	99.133	102.14	102.77	99.207	95.13	103.07	95.618	100.83	98.027	101.1	96.538	99.739	101.93	103.28	95.27	101.84	95.86	101.74	93.18	99.258	96.748	101.57	102.93	96.207	99.905	98.831	98.556	102.74
105.1	95.896	97.568	100.75	101.05	100.63	100.5	93.671	101.78	95.343	102.81	103.52	101.28	101.81	99.175	97.846	106.11	99.976	96.515	99.637	101.19	98.449	103.92	95.205	99.762	97.133	94.229	100.23	106.66	108.41	106.56	98.191	101.27	104.75	97.983	107.33	101.68	100.39	103.44	104.15	96.938	102.03	105.15	97.425	101.44	97.301	102.8	101.4	97.163	92.447
105.16	105.58	110.2	108.22	104	101.14	100.83	108.71	113.67	113.55	103.07	109.3	108.85	109.7	106.78	110.77	95.41	108.49	114.2	104.34	104.87	109.67	108.33	110.36	111.79	107.83	106.89	106.41	105.74	107.73	101.57	97.806	105.76	106.87	103.38	100.65	103.64	107.76	109.2	104.71	104.39	105.27	105.79	106.59	105.17	108.93	102.83	107.39	108.12	107.55
105.56	105.65	105.52	103.21	98.767	109.42	106.94	94.383	107.45	96.538	104.9	112.39	101.66	104.78	101.49	99.556	106.28	101.83	103.66	103.4	105.85	105.92	108.97	103.44	107.45	103.62	107.87	106.3	101.16	107.66	107.71	99.935	100.45	102.9	98.056	100.71	110.63	96.219	104.27	111.99	108.86	109.46	104.58	97.908	104.81	105.41	106.58	105.03	101.89	105.03
104.69	104.27	107.9	107.77	109.63	108.39	102.13	105.38	106.56	106.05	103.18	109.2	111.51	106.95	102.11	107.2	106.3	102.46	110.99	107.37	108.08	105.17	110.56	104.35	101.06	102.29	112.57	107.11	101.48	106.2	109.37	103.24	110.98	108.02	108.2	107.21	107.13	105.67	109.66	111.1	105.77	107.37	113.3	105.97	108.78	108.65	114.4	116.1	106.02	106.73
101.89	104.09	108.09	105.52	97.479	92.45	99.366	108.2	111.73	100.11	97.884	103.75	97.362	98.562	100.75	101.61	101.06	108.48	99.336	104.17	103.17	103.55	106.43	100.2	103.9	99.831	104.53	101.69	102.33	104.65	100.25	103.1	103.09	105.4	110.14	101.68	104.94	99.93	99.303	109.44	103.31	103.78	102.23	105.84	106.26	100.44	106.35	104.5	100.06	101.21
103.35	96.645	105.88	102.21	100.73	104.88	97.663	104.11	105.36	103.03	95.956	97.219	94.641	105.34	106.87	101.32	93.556	98.185	99.47	105.48	98.529	99.469	106.13	102.85	98.373	97.218	100.9	103.38	109.02	110.96	102.43	98.105	103.26	95.944	105.55	109.44	104.53	98.349	99.289	102.26	106.21	111.64	100.11	107.54	103.53	103.4	101.02	98.965	101.91	98.434
105.64	105.8	112.18	106.12	106	105.49	105.6	113.12	105.69	111	110.43	107.82	106.96	106.77	108.82	108.82	107.98	110.73	105.97	112.27	110.19	109.39	113.85	110.91	109.95	110.04	110.04	109.45	111.08	103.17	104.12	107.53	106.24	102.28	110.01	110.88	109.27	113.98	110.4	107.75	105.75	108.07	114.16	106.88	106.66	109.96	106.2	106.19	111.27	105.93
110.64	108.34	102.22	110.03	107.28	112.71	110.76	105.28	115.25	113.14	111.44	109.04	97.546	102.97	110.76	114.29	108.06	114.42	111.75	109.94	104.45	103.71	116.11	109.26	102.63	107.99	110.23	109.19	105.17	108.24	104.62	112.09	113.29	111.13	110.32	110.33	116.36	107.37	109.53	107.81	96.587	108.64	99.328	119.49	105.46	104.88	104.38	110.75	105.14	107.75
103.94	105.86	106.9	111.88	107.6	107.28	103.32	108	103.96	104.34	106.71	105.5	106.21	102.65	111.28	106.02	104.27	105.11	104.19	107.5	107.2	105.56	104.25	106.85	111.33	103.94	104.37	101.62	105.03	108.31	108.26	99.937	102.4	101.39	106.07	103.99	108.69	102.5	105.31	102.58	106.55	103.97	110.29	105.11	105.28	108.63	105.86	105.39	112.41	105.98
112.68	109.38	109.18	104.81	103.79	105.99	103	104.39	106.85	116.06	109.84	113.05	108.85	102.66	105.36	111.81	106.11	109.34	111.21	107.84	107.85	118.32	107.84	103.22	100.36	108.67	106.74	110.96	105.63	107.86	103.83	113.95	109.76	115.31	113.51	112.93	113.15	112.15	109.02	117.36	102.69	105.21	106.73	108.72	107.67	109.41	101.45	108.88	111.22	101.05
103.17	97.06	103.22	97.674	99.372	105.68	102.64	100.45	99.204	96.664	98.829	97.266	103.13	98.754	103.21	104.75	103.53	98.722	100.94	106.59	101.72	102.61	98.147	102.24	99.52	99.025	109.1	105.72	101.09	102.26	98.552	104.02	102.37	98.839	98.335	96.393	100.98	102.21	109.45	99.275	103.41	98.851	98.922	102.44	102.87	103.66	103.28	98.992	101.05	102.88
101.97	108.61	108.23	104.53	112.66	115.91	105.66	101.94	110.14	105.63	105.36	109.62	102.64	103.8	105.88	109.78	107.5	103.75	103.35	109.32	108.12	103.31	107.04	108.54	108.96	108.57	101.08	99.921	108.38	106.04	101.89	107.24	104.7	109.61	107.74	103.54	103.22	107.85	105	106.42	106.91	104.1	107.91	111.34	112.58	102.63	106.11	102.24	103.72	105.11
105.14	110.83	107.68	102.68	108.69	102.59	104.32	103.14	108.16	101.83	105.51	102.09	99.163	112.11	105.22	109.07	111.88	105.96	101.22	102.2	104.83	105.66	107.59	104.41	102.17	105.93	104.39	105.85	98.986	103.94	101.26	97.198	107.41	102.68	102.99	104.69	104.82	103.68	99.474	107.35	108.2	105.04	101.97	107.45	101.8	103.26	108.65	105.77	101.14	112.88
108.06	105.8	106.37	106.4	108.32	103.89	112.2	102.92	109.03	107.75	102.03	98.838	111.05	103.95	106.66	108.8	110.86	111.05	109.57	111.89	105.57	108.3	108.1	105.99	102.9	106.62	108.84	103.57	107.53	116.01	106.88	104.97	109.35	110.07	113.58	107.66	111.96	102.11	111.49	104.86	111.89	109.11	99.607	105.51	101.74	108.21	106.29	103.13	111.34	103.43
108.79	112.47	112	109.46	111.21	101.7	100.42	109.07	106.88	107.46	103.36	102.69	106.66	101.61	105.23	101.74	102.95	108.66	110.4	110.29	100.72	104.29	101.82	111.18	110.55	114.5	104.13	112.09	104.46	103.7	106.35	105.4	103.46	101.66	103.27	109.01	107.75	109.85	105.55	111.61	110.3	112.57	111.08	105.55	108.95	113.7	113.28	102.89	108.71	104.17
102.49	103.22	109.04	99.135	107	106.75	103.85	100.25	106.43	100.49	104.75	101.55	109.07	102.99	106.84	102.05	106.31	108.11	111.34	111.38	102.06	103.46	110.88	104.22	106.11	109.16	108.21	108.63	102.92	103.29	110.3	102.88	106.73	103.76	101.42	105.04	103.45	102.96	108.16	108.58	110.2	105.68	108.72	105.3	109.36	107.5	102.57	107.86	104.64	106.22
104.45	102.92	99.444	105.05	107.97	106.86	105.62	107.43	104.31	106.9	109.98	104.78	106.54	109.65	112.89	101.19	107.63	107.77	99.914	97.301	111.17	100.15	108.88	104.38	99.229	104.84	101.82	101.36	111.16	111.72	102.57	108.76	111.96	106.4	109.58	110.85	106.06	109.96	109.43	107.17	105.55	106.52	108.68	101.96	107.78	107.92	108.51	106.68	106.28	104.86
111.47	99.836	108.51	109.99	104.3	102.55	109.92	110.88	100.26	105.35	107.83	112.57	108.4	106.34	107.87	110.18	102.1	108.94	110.35	111.53	112.33	111.37	109.48	106.17	108.47	111.2	110.69	108.74	109.53	106.69	110.76	108.87	106.42	103.23	110.06	108.97	103.61	111.06	107.88	117.03	111.87	111.25	109.11	106.96	103.99	106.35	109.71	108.55	109.21	110.5
93.945	97.616	97.569	100.95	98.174	100.09	99.116	101.38	97.332	97.789	99.255	101.55	100.22	89.624	97.952	98.838	97.335	97.048	97.412	97.865	97.355	95.95	94.062	98.049	102.29	96.701	100.07	102.12	94.253	95.465	99.687	101.14	98.021	99.939	101.74	96.7	98.68	102.42	97.937	96.345	95.287	105.49	95.214	102.35	99.721	95.738	94.012	95.602	96.588	97.553
104.9	89.762	94.672	97.662	102.76	101.19	99.992	104.68	101.78	102.15	99.437	97.355	95.924	100.23	95.565	98.473	97.808	106.52	103.2	101.27	99.931	97.888	105.12	100.42	105.46	99.756	99.502	96.102	103.05	106.99	98.316	105.93	104.59	106.69	104.16	101.98	98.001	101.13	102.38	95.978	92.47	100.19	101.59	98.842	99.635	102.34	104.59	105.57	99.015	96.457
114.6	116.4	100.9	107.56	109.22	113.35	113.53	112.33	107.38	104.58	114.11	110.15	115.3	106.65	108.35	111.92	112.05	108.89	108.71	107.54	111.21	109.07	106.07	104.78	109.61	110.49	106.57	108.46	103.19	106.2	107.63	113.18	106.81	106.59	107.21	106.53	106.55	107.25	107.63	111.54	105.48	110.27	109.57	107.9	103.25	104.31	112.85	108.53	113.96	110.89
99.478	98.811	92.698	101.46	98.006	98.819	96.696	99.416	92.019	95.816	89.058	96.617	96.516	99.679	101.34	93.872	99.89	98.401	93.881	97.287	91.995	95.189	102.7	94.277	100.13	99.1	101.42	92.08	97.754	95.986	95.216	98.017	99.641	92.073	100.04	99.383	101.88	96.861	96.205	98.572	96.427	93.2	102.66	96.02	99.147	102.16	100.45	99.85	98.206	95.949
101.49	97.149	93.438	98.506	103.57	102.57	105.02	103.95	96.175	105.14	105.8	104.58	102.19	105.53	99.214	105.09	107.19	97.065	105.38	102.74	103.88	101.05	107.21	100.84	103.48	102.5	99.672	106.76	111.76	104.89	101.51	100.84	98.387	102.14	105.23	94.584	103.34	94.908	104.94	99.068	103.57	105.39	106.36	107.99	97.236	102.59	101.6	104.86	104.48	97.258
98.36	104.84	100.17	98.943	101.82	106.88	102.16	104.26	105.36	105.19	100.71	101.06	98.639	104.06	106.24	99.838	101.31	96.93	100.23	100.55	96.813	100.29	96.056	98.638	99.014	99.995	95.238	98.204	96.244	103.82	102.15	96.592	96.941	95.743	100.85	98.144	104.24	104.94	105.3	96.873	100.76	102.22	103.88	100.95	99.562	96.384	98.624	96.447	94.672	98.937
106.59	104.71	111.69	106.3	107.93	110.1	107.82	104.33	106.83	110.14	104.58	106.94	107.38	110.13	105	107.21	114.08	105.6	109.36	111.25	107.1	108.57	108.19	108.98	110.84	106.36	109.35	102.97	111.51	112.29	107.13	108.38	110.62	107.73	111.1	110.22	105	115.61	115.26	107.55	106.03	104.11	105.56	112.44	104.57	105.94	104.02	107.44	111.11	106.25
102.33	104.07	96.723	101.77	99.022	96.199	106.58	95.364	104.89	93.929	93.389	93.748	101.15	97.865	92.915	99.495	95.373	93.629	103.8	100.43	97.71	93.685	100.04	95.911	99.487	98.635	98.641	97.233	95.194	98.509	99.346	99.443	93.053	97.666	98.18	97.567	96.046	99.967	95.609	99.259	97.929	102.16	99.624	98.393	97.383	97.025	103.44	98.132	93.55	95.104
105.3	111.93	108.51	107.43	113.77	106.29	107.54	109.34	113.75	101.92	111.91	113.52	111.73	106.19	109.64	109.67	108.75	106.51	105.7	111.69	104.35	113.6	110.4	108.69	110.73	114.37	102.39	106.98	115.47	106.43	108.07	105.83	107.78	114.64	107.11	104.28	109.17	111.83	109.19	107.36	110.52	104.58	103.92	111.84	105.09	108.17	113.11	105.6	106.42	110.3
101.37	100.13	95.984	103.22	105.67	88.092	99.297	98.149	98.008	99.894	96.526	100.1	95.902	101.49	100.26	95.043	98.589	96.352	98.444	100.05	94.747	96.383	102.74	97.961	96.394	98.178	96.618	94.007	97.488	103.99	93.737	86.838	98.05	99.655	98.365	95.299	96.08	104.08	102.14	98.701	102.59	95.648	99.44	100.33	99.157	98.597	100.73	98.233	104.05	96.512
105.5	109.24	107.71	109.2	111.23	109.73	107.93	113.25	102.49	98.805	112.09	108.98	107.31	114.51	107.6	107.13	111	104.53	110.88	113.93	111.44	105.24	105.41	109.26	111.93	109.02	104.7	113.38	109.76	109.43	105.02	114.03	106.43	110.18	112.74	108.95	108.15	111.88	108.76	112.75	116.44	107.48	112.08	114.07	110.88	108.73	112.03	106.11	115.14	108.12
106.45	109.08	104.37	120.83	105.66	111.9	114.98	111.56	111.45	111.95	112.26	109.54	107.28	104.62	114.06	113.77	104.3	110.52	106.99	110.64	111.5	106.5	106.81	109.5	108.96	115.2	107.68	108.59	107.13	112.91	112.23	104.27	106.38	108.57	105.24	115.23	104.85	114.14	108.67	110.08	109.43	113.81	115.12	111.5	111.33	109.76	110.41	114.49	106.89	110.63
107.17	110.98	106.36	106.35	103.49	111.48	101.03	106.46	106.73	100.83	105.78	102.6	101.56	107.1	103.65	103.58	105.89	105.7	100.3	106.06	105.29	105.45	104.52	107.9	102.06	109	110.11	102.01	104.77	104.95	109.54	110.11	109.27	110.99	109.76	107.99	101.18	98.677	100.75	106.64	103.78	107.34	108.68	109.85	98.643	108.75	107.33	109.95	104.45	102.99
109.37	109.38	109.68	109.98	113.23	109.74	107.3	108.35	105.03	108.12	101.65	111.47	107.22	102.76	113.87	105.43	117.46	103.81	107.76	108.41	113.15	106.27	101.41	114.32	111.54	110.02	105.49	110.11	108.71	110.15	109.74	110.16	113.41	104.03	104.8	104.41	107.95	100.68	98.217	108.48	106.52	105.3	105.06	108.08	109.02	108.11	108.68	103.95	105.22	113.93
108.6	109.05	108.95	106.89	110.52	113.5	101.22	106.15	104.73	103.62	100.8	109.82	108.82	106.43	106.94	107.8	110.44	102.36	103.33	108.65	100.59	113.22	112.28	105.19	105.02	111.56	107.57	112.09	108	106.13	105.2	108.56	106.85	105.27	108.31	106.47	106.9	112.84	99.992	108.64	106.21	105.89	103.14	104.72	110.95	103.18	109.41	105.4	110.3	110.51
102.89	107.27	107.43	98.803	101.85	106.4	102.04	104.15	105.91	104.97	108.87	101.39	106.01	110.94	102.75	110.78	105.19	104.12	102.27	107.85	103.99	103.18	104.74	103.96	101.17	104.72	104.52	105.23	107.5	98.356	104.59	106.65	99.491	111.06	104.58	104.58	104.51	101.57	104.12	104.31	103.33	110.75	106.56	103.77	107.11	104.08	102.64	104.89	107.55	106.21
100.22	104.52	107.57	106.31	107.18	106.69	103.18	100.42	101.61	112.16	106.82	105.26	101.78	104.83	100.98	103	104.36	103.77	104.42	109.6	106.07	110.77	104.21	113.6	110.48	110.64	106.26	107.75	107.71	106.54	103.35	103.63	100.91	106.38	104.97	106.65	103.93	102.22	104.08	97.813	102.16	106.87	106.68	106.04	102.78	109.51	101.34	106.24	105.61	104.65
111.27	112.35	108.09	113.71	107.15	111.71	105.48	110.96	106.22	108.28	114.77	108.73	108.16	114.51	107.49	105.64	108.29	110.45	115.72	108.46	111.94	101.98	100.55	106.72	113.48	105.24	108.59	106.78	112.65	102.43	108.6	106.6	109.52	107.5	111.79	111.1	109.24	114.9	108.79	110.5	104.2	108.64	105.73	109.62	112.75	112.51	109.29	108.96	111.68	106.79
102.73	110.26	107.01	102.99	103.88	108.27	108.64	103.99	105.83	103	106.09	116.81	105.94	110.34	106.74	103.93	102.49	105.02	106.5	102.27	108.62	103.49	102.11	106.22	100.7	106.87	111.93	105.48	102.15	112.9	102.01	110.52	107.45	109.31	107.38	105.87	109.21	99.944	112.15	108.27	107.46	114.2	110.87	107.46	106.24	105.01	102.48	101.39	99.076	108.54
109.05	104.2	112.74	113.36	113.01	113.8	109.74	111.94	106.9	101.39	107.9	112.86	105.3	109.69	105.77	103.81	104.25	113.4	106.91	114.49	114.89	114.33	114.05	106.93	105.13	111.15	108.87	107.7	109.35	100.5	108.71	106.28	101.42	104.75	107.12	110.06	102.91	103.27	110.07	105.12	110.06	105.23	106.56	106.71	107.61	107.3	111.55	110.07	108.35	109.33
97.069	96.037	95.177	90.32	99.912	95.764	98.793	98.528	108.16	100.53	102.15	97.015	100.05	96.418	91.923	97.301	100.71	92.548	94.396	98.856	98.834	101.68	99.157	103.65	95.297	88.392	97.125	96.191	97.439	99.807	99.6	92.045	90.821	101.73	95.084	101.79	100.47	100.09	98.717	98.46	96.513	100.56	94.32	101.1	102.93	103.22	95.058	102.23	100.05	99.245
93.293	109.33	98.876	107.62	97.217	97.941	95.51	99.359	104.37	97.179	100.43	104.41	103.83	102.11	100.35	95.25	91.639	98.621	98.712	92.439	100.97	93.355	95.972	99.674	98.572	98.187	103	96.576	103.22	103.36	95.199	97.978	97.532	95.873	97.118	101.06	101.41	99.874	98.49	109.85	103.53	94.823	102.19	98.746	103.89	101.32	95.595	99.769	97.918	101.95
107.44	106.19	107.82	106.34	104.48	105.38	107.03	110.31	107.36	108.27	105.28	108.91	106.29	106.24	104.87	99.133	112.94	104.76	102.73	107.81	109.96	110.15	110.38	105.56	110.04	110.46	104.57	103.49	103.31	105.51	112.16	107.54	106.11	99.745	106.54	102.43	112.17	110.5	103.69	104.03	98.609	110.53	104.38	109.9	108.52	109.67	117.05	108.49	101.86	110.3
108.5	109.97	109.89	109.29	101.53	104.72	109.48	102.83	112.03	109.63	107.15	104.56	105.5	105.7	103.39	105.19	108.66	114.13	111.36	105.79	108.01	107.33	111.64	110.5	107.12	113.91	114.53	107.09	108.79	111.37	103.75	107.32	103.26	108.37	104.84	108.29	108.9	105.48	107.11	109.46	109.72	112	107.67	108.32	112.38	116.09	107.44	108.81	105.74	108.8
108.19	114.41	106.92	111	103.84	113.75	109.52	107.65	111.79	109.9	106.77	107.83	113.55	112.05	112.24	115.9	112.71	115.89	112.77	111.19	115.36	109.45	112.03	112.69	106.53	104.98	108.55	111.99	109.1	105.95	113.12	106.49	111.47	105.79	109.38	105.21	109.77	104.65	110.87	109.84	108.61	116.14	107.71	112.21	107.64	109.74	105.77	103.68	110.28	113.08
102.52	104.37	105.26	106.55	113.41	106.52	104.96	107.25	105.1	109.59	106.35	112.44	107.62	105.13	113.98	97.226	105.22	102.19	105.79	103.76	105.12	104.75	111.64	109.12	103.98	104.1	106.03	109.74	103.06	100.53	103.9	106.93	101.83	104.39	102.43	103.3	99.136	109.21	98.59	97.589	110.01	106.35	108.5	111.78	108.77	106.13	106.11	109.17	103.79	99.589
107.25	108.12	108.88	101.67	109.17	101.77	107.85	108.74	107.16	106.82	108.34	105.05	111.62	110.12	103.04	109.47	108.54	105.25	102.23	110.06	108.87	108.12	111.68	105.03	106.47	100.42	105.19	107.73	102.05	103.87	111.33	102.94	104.83	108.85	106.85	109.45	104.05	103.65	108.29	108.35	106.62	110.18	110.47	101.92	94.211	108.62	106.6	109.42	107.31	103.99
113.26	107.33	111.94	106.5	108	103.77	115.68	104.73	110.08	112.33	104.07	103.85	109.62	108.67	106.57	103.04	105.82	108.9	112.42	109.32	109.22	107.12	108.83	108.85	110.45	108.31	102.07	103.87	105.45	107.91	105.86	106.21	106.96	108.58	103.29	106.49	108.53	110.92	109	104.98	101.49	103.18	104.32	102.36	108.66	108.21	108.89	111.92	108.9	110.71
107.03	101.16	109.14	103.89	102.55	105.81	102.21	104.09	109.62	102.88	109.68	99.788	104.36	110.18	107.55	101.02	112.68	110.39	104.2	111.63	105.27	106.57	102.4	110.77	100.21	110.44	104.78	101.92	104.34	107.74	112.79	106.09	101.25	103.67	107.31	105.16	101.54	102.6	105.9	109.82	109.35	108.54	103.88	104.5	110.43	100.94	102.32	101.02	109.18	105.63
109.9	111.88	110.32	107.59	106.32	119.56	107.69	104.69	112.26	113.88	108.63	110.03	108.41	106.04	113	108.64	112.85	104.52	104.77	111.54	106.97	103.52	107.18	108.77	110.24	109.73	109.54	109.67	107.85	103.67	106.51	105.44	113.37	113.8	105.79	105.21	108.85	111.26	110.4	105.75	104.7	107.53	105.47	98.97	101.31	109.19	108.21	106.26	107.17	113.07
106.98	102.08	102.11	100.99	106.89	108.77	111.48	103.11	108.3	108.82	110.42	107.55	104.8	104.4	100.77	104.69	97.349	104.35	108.4	107.73	104.46	107.26	103.91	104.33	107.24	110.13	105.78	106.51	108.04	109	107.54	107.54	105.35	98.603	111.09	106.67	105.33	109.32	106.29	101.81	106.34	102.63	107.46	99.076	106.71	110.42	106.05	112.79	103.54	113.62
101.89	108.46	107.95	105.98	106.58	101.71	108.77	113.34	105.42	111.32	106.15	108.81	106.53	106.32	104.16	105.05	109.52	104.98	114.46	104.17	112.06	107.02	106.08	109.04	108.18	106.68	109.49	103.17	108.63	107.07	109.5	106.77	109.84	107.75	111.75	109.83	112.66	111.04	103.66	112.79	111.16	112.46	114.6	104.69	106.51	105.08	111.07	103.9	105.37	109.57
103.99	102.68	107.7	101.05	108.53	103.28	103.17	106.95	100.02	104.29	102.83	107.69	104	102.68	107.59	99.142	106.73	105.88	111.33	113.37	101.7	107.29	101.72	103.72	105.79	105.34	101.46	104.48	105.78	102.47	107.2	109.99	110.27	102.4	111.42	102.52	105.77	107.99	101.2	107.58	106.16	103.04	107.94	107.87	103	112.09	104.4	111.29	107.16	104.62
106.79	112.63	107.8	102.11	104.23	109.15	112.88	108.4	103.56	106.2	106.37	109.02	115.49	106.25	108.5	102.73	101.09	111.52	111.49	105.7	109.4	112.71	105.83	106.88	107.04	107.98	110.27	103.5	106.35	106.05	111.25	101.81	113.05	109.69	109.52	108.67	104.8	115.59	104.18	104.85	105.51	112.84	113.17	107.83	107.54	112.04	100.4	112.34	106.15	106.67
110.66	103.14	114.03	103.93	107.36	106.72	113.04	98.971	106.22	113.28	108.97	106.81	110.39	109.03	110.87	110.82	109.12	109.64	107.05	109.5	105.71	111.13	109.5	110.83	107.17	108.01	113.83	112.19	111.06	103.91	115.49	108.11	109.92	103.06	112.23	112.08	101.24	107.77	107.71	104.66	109.52	115.17	108.82	111.07	114.43	106.01	110.56	104.89	109.9	105.79
106.2	102.75	110.74	113.61	102.44	103.38	105.4	102.65	109.04	101.65	108.12	106.33	103.75	107.71	107.58	100.43	113.9	114.45	106.9	101.14	103.83	106.8	105.05	106.97	110.83	108.42	111.83	107.56	109.09	106.94	107.19	105.78	107.6	104.26	113.55	105.26	104.06	104.88	104.92	109.11	109.41	103.97	105.6	109.67	109.41	103.82	105.26	107.58	107.3	98.628
110.43	110.71	109.25	104.18	106.98	102.43	104.47	103.5	105.12	105.51	108.96	105.65	103.23	110.56	109.63	106.07	105.79	106.81	106.27	108.24	111.86	100.71	114.34	107.02	110.46	105.54	111.51	113.47	110.83	105.61	107.33	104.69	104.44	105.29	106.77	106.35	105.17	102.72	111.86	104.21	103.96	104.36	99.796	100.41	106.99	102.88	110.44	109.61	104.47	106.7
97.315	98.601	100.36	99.456	98.361	96.71	92.306	94.27	96.899	93.956	100.93	95.457	90.754	100.76	99.343	101.93	100.72	100.37	98.929	98.817	98.178	100.22	98.317	95.133	99.841	94.841	100.64	96.821	97.546	98.75	97.925	97.972	101.04	93.356	99.344	101.27	93.709	102.86	98.446	97.539	97.683	100.19	92.412	96.405	96.182	92.212	102.82	92.533	95.195	96.402
97.694	92.343	100.31	100.39	95.734	97.655	100.84	96.979	92.001	99.301	89.271	95.315	89.329	96.958	96.831	98.416	95.917	100.13	99.094	102.18	101.71	96.594	95.58	101.2	97.49	96.137	95.482	93.33	96.426	97.661	96.032	99.126	94.719	95.125	98.002	97.511	102.6	96.49	99.389	98.143	96.478	96.195	101.28	94.967	97.751	96.448	104.65	92.919	92.331	95.72
109.44	103.2	106.38	101.94	100.07	108.52	106.22	103.63	103.26	109.94	106.29	107.73	104.9	106.73	104.62	106.58	107.21	107.86	112.26	103.43	103.59	109.34	103.7	104.25	105.06	105.68	105.19	107.89	101.41	104.37	108.96	106.64	114.08	107.13	106.82	114.92	106.54	103.74	108.12	109.97	102.24	102.05	103.24	104.42	103.32	107.15	102.51	105.51	111.85	98.071
107.47	108.04	109.86	104.96	110.12	105.6	105.59	113.46	107.91	110.65	103.78	105.6	107.43	106.42	104.84	110.2	103.98	109.02	116.31	105.99	106.35	105.2	108.65	113.48	110.84	105.52	113.26	104.97	106.96	107.05	103.2	106.46	108.22	108.66	101.18	107.57	112.82	109.89	107.81	109.71	103.07	108.63	107.34	104.32	110.18	108.51	104.86	109.63	109.62	108.21
108.65	106.69	104.36	111.12	108.13	108.64	111.97	109.78	109.19	110.8	110.2	106.19	100.36	101.76	102.45	108.58	102.29	105.2	103.12	109.72	104.74	102.32	98.385	107.31	110.55	105.11	104.28	103.31	100.36	104.83	107.26	106.96	106.02	110.71	100.34	108.35	104.63	113.02	102.2	102.68	104.49	106.57	107.24	110.63	105.65	109.87	105.04	103.16	101.93	104.73
109.4	105.07	103.69	112.57	105.77	100.81	113.32	103.35	106.44	103.35	104.76	106.33	101.16	101.17	116.81	104.36	108.61	107.58	107.69	102.14	97.189	100.43	101.69	111.34	107.18	111.38	108.39	102.26	109.56	107.82	107.63	106.35	104.37	109.46	100.7	105.83	104.04	101.5	110.33	100.48	102.67	104.9	102.05	106.54	104.34	105.86	110.08	106.77	110.25	114.5
109.6	111.16	111.05	108.67	105.11	106.6	97.714	106.8	109.74	106.41	108.35	104.98	99.671	103.02	102.53	107.76	108.68	110.68	102.84	103.17	106.64	109.24	111.32	107.3	112.88	103.69	104.77	109.02	105.96	102.67	108.98	110.55	108.11	102.92	105.59	110.79	103.66	105.48	97.653	105.18	102.41	97.93	107.05	108.18	105.98	101.38	104.78	108	98.42	100.07
105.43	109.94	100.06	109.69	107.95	105.66	108.8	105.42	111.23	101.67	107.24	105	109.38	102.51	108.03	108.84	99.569	99.397	100.46	109.15	103.26	106.23	103.37	108.6	107.28	104.5	111.01	102.51	102.4	104.99	105.43	111.08	106.66	106.57	101.79	105.7	109.48	101.34	103.8	107.88	107.51	107.99	102.38	100.04	97.856	101.63	105.62	105.59	111.83	106.37
110.89	104.92	102.49	103.61	103.64	107.7	107	107.16	104.69	111.89	111.49	102.67	107.18	103.79	107.01	98.377	105.03	110.85	109.2	100.94	104.6	107.11	103.96	108.9	103.29	106.5	102.38	105.07	106.61	103.94	108.58	105.26	100.89	99.487	107.33	105.03	112.67	106.37	103.33	111.28	102.05	108.35	99.03	105.3	98.254	108.64	108.78	104.01	102.14	104.85
116.76	116.46	106.03	107.59	113.67	109.06	108.44	110.73	109.18	109.15	110.83	113.44	107.03	104.26	103.63	111.27	115.93	109.97	107.08	108.43	108.69	112.76	113.5	107.99	113.5	114.21	106.64	104.07	110.19	104.9	111.1	109.45	115.27	113.96	111.93	107.91	105.21	113.67	107.94	114.17	106.09	108.04	113.42	110.04	111.71	109.57	115.57	114.36	109.29	103.8
102.98	110.11	103.15	105.61	102.67	104.77	103.87	110.15	106.94	110.62	101.43	110.78	102.72	112.35	107.59	105.93	111.36	110.11	100.83	110.27	111.78	99.271	110.23	100.47	105.18	114.94	105.12	104.07	108.46	99.643	102.42	113	104.84	106.39	106.72	109.19	113.12	106.62	103.76	111.28	105.84	107.37	99.742	109.97	104.53	110.56	107.84	105.01	108.21	100.93
101.42	103.75	109.59	102.24	101.81	104.42	104.6	103.73	113.36	107.37	99.514	103.25	103.53	107.51	106.2	112.1	111.05	102.87	101.27	109.33	112.14	102.89	108.52	105.37	102.83	107.22	104.96	113.49	103.84	105.27	108.38	106.39	97.39	109.17	108.02	107.69	105.09	104.2	109.06	110.16	107.85	99.818	105.91	108.62	103.91	103.79	110.41	110.53	106.19	103.68
107.6	112.41	110.26	109.73	114.56	110.97	107.15	106.06	106.39	110.93	107.15	112.08	109.04	109.35	108.02	105	108.97	105.3	104.34	108.44	106.87	107.54	113.09	109.64	111.63	104.47	104.95	110.98	113.27	109.92	108.11	108.48	108.64	102.11	108.04	106.56	109.71	115.36	101.35	112.11	107	105.73	109.38	111.66	112.61	109.7	112.65	111.22	107.19	110.39
107.93	105.96	115.8	108.28	104.74	108.4	106.85	101.81	106.79	104.02	101.15	107.96	103.51	105.26	106.09	105.87	105.85	104.88	113.39	102.93	108.65	113.23	104.25	106.07	106.04	108.92	105.2	102.1	102.25	101.59	106.5	101.65	105.92	109.72	104.11	110.19	104.77	105.19	107.21	103.31	103.46	101.5	111.45	106.16	105.53	108.59	105.51	108.45	100.55	108.13
103.65	100.19	108.58	101.11	106.16	102.99	107.58	113.11	107.04	99.285	109.29	106.13	106.84	110.6	108.74	103.47	112.02	108.78	102.15	109.84	102.09	99.688	106.89	106.49	107.23	109.8	107.98	109.04	107.38	111.46	111.57	102.33	103.32	105.39	103.71	103.15	108.99	100.68	103.68	105.05	110.92	104.54	106.29	105.53	113.45	105.03	111.71	112.36	104.18	99.07
108.79	107.21	114.14	114.43	113.1	107.32	115.61	113.61	114.25	106.63	106.17	112.51	111.04	104.23	111.62	114.47	114.01	110.36	108.19	108.79	112.95	110.04	113.17	108.82	110	116.09	106	105.85	104.87	110.44	110.2	105.89	109.98	107.51	106.02	109.45	106.27	111.12	102.38	106.48	107.77	106.62	111.3	100.21	112.39	108.28	106.88	103.29	110.46	108.64
110.54	107.34	110.88	105.06	114.75	110.26	112.36	99.724	108.03	101.95	104.97	109.3	109.81	108.14	106.61	108.64	112.06	103.72	107.31	109	105.64	108.07	106.51	106.85	103.61	102.72	105.44	110.12	109.2	111.45	109.63	111.71	109.06	112.47	109.07	105.78	106.76	111.6	108.88	107.42	108	102.88	114.79	104.17	110.23	107.84	102.8	110.55	108.66	104.52
111.42	109.26	108.35	108.8	110.25	115.6	109.99	106.67	113.06	108.71	114.73	109.58	102.72	108.35	106.93	109.66	105.95	103.72	105.26	104.57	104.7	102.61	101.04	112.82	106.44	101.5	109.33	102.75	108.77	111.9	111.35	104.01	109.6	105.54	104.84	110.48	108.14	111.17	110.97	104.88	109.06	103.21	110.75	106.69	110.16	102.81	106.88	112.43	112.72	109.24
108.25	105.65	108.45	104.26	105.98	111.9	104.28	106.96	102.53	109.84	106.95	108.41	103.97	105.81	107.51	106.34	108.85	107.73	102.99	100.31	107.44	100.66	100.61	108.38	98.178	107.39	101.59	104.12	103.27	105.77	108.44	109.89	111.09	105.54	104.2	109.76	103.17	107.83	102.52	113.87	108.27	109.03	112.26	102.59	102.77	103.31	110.28	102.19	103.23	105.37
103.26	110.25	105.75	108.54	105.29	110.39	107.81	105.56	101.73	98.684	104.52	108.47	103.56	105.37	105.48	106.59	108.49	106.72	101.4	106.56	107	99.34	107.31	103.63	101.17	97.523	102.27	106.83	103.18	100.21	105.86	102.91	101.92	102.27	110.02	103.26	109.97	108.85	103.78	105.6	102.7	100.36	102.59	102	108.23	101.75	102.65	109.68	105.21	104.71
104.55	104.1	105.83	110.83	109.71	105.23	103.68	104.51	108.64	105.64	109.42	103.22	106.37	104.51	107.58	103.32	106.28	105.04	107.92	102.22	107.95	106.09	108.38	109.56	110.62	106.75	100.39	104.91	105.68	108.06	109.13	111.69	101.71	108.98	107.72	106.73	105.21	100.96	106.67	104.32	112.66	106.45	115.21	105.45	105.41	101.18	107.68	98.032	101.31	107.51
108.79	101.34	106.5	105.82	111.73	104.07	104.59	106.46	107.5	109.73	109.01	105.89	108.97	101.11	107.69	106.85	106.19	101.37	103.54	104.18	109.21	107.48	99.355	105.16	100.88	106.25	102.33	102.8	106.77	111.15	104.83	110.09	104.27	108.66	110.23	109.84	103.66	107.74	105.12	107.7	103.86	111.47	107.31	105.46	109.54	107.79	104.98	97.144	113.85	107.61
109.36	103.01	108.03	105.16	109.9	100.97	106.85	104.63	100.22	107.37	107.8	105.51	101.6	104.74	100.4	109.72	96.509	102.72	103.91	107.32	104.1	99.783	103.81	105.95	105.7	103.99	103.32	104.31	108.95	106.66	99.904	104.01	103.07	101.7	109.59	107.66	111.35	102.18	105.26	110.02	109.02	104.81	106.21	108.47	104.51	106.66	103.4	102.55	101.2	106.28
99.149	99.922	98.707	91.912	95.385	97.532	95.64	102.02	99.17	100.79	95.571	100.77	95.762	102.93	100.52	95.753	102.13	97.172	99.514	102.37	98.997	95.562	95.953	100.53	97.32	97.76	88.862	100.97	103.88	98.987	101.09	102.74	93.85	97.072	100.39	101.29	93.124	105.93	102.16	103.62	99.528	103.03	95.029	103.62	97.767	97.572	102.16	100.97	99.722	93.538
103.93	109.27	108.18	105.78	102.99	104.11	108.22	99.412	104.89	112.81	101.19	107.31	110.34	98.672	111.85	107.2	108.94	110.91	103.79	107.42	105.79	112.64	106.63	101.69	112.48	100.01	105.14	100.06	107.14	108.26	99.773	107.66	102.1	105.08	102.32	107.38	107.9	100.79	101.64	101.56	106.39	109.64	103.85	100.21	111.46	106.87	107.81	104.31	106.99	103.23
115.72	109.73	110.09	109.82	107.5	109.05	107.32	111.62	108.38	102.86	113.58	108.26	112.82	112.09	109.21	112.21	109.46	111.85	112.7	106.94	108.2	112.09	117.43	103.76	107.94	114.14	112.81	112.87	109.63	104.01	114.58	116.07	110.49	104.83	111.75	109.98	102.69	106.09	109.47	108.72	116.65	108.86	108.9	113.83	115.77	107.45	109.42	110.57	112.23	108.15
102.49	111.54	99.121	105.24	106.84	106.66	108.45	105.9	103.47	107.09	106.38	105.61	107.4	104.29	109.3	104.56	104.63	101.47	107.31	102.84	102.04	102.17	99.97	106.34	100.75	97.615	102.02	106.34	100.07	98.758	107	100.79	101.66	104.71	101.2	107.03	105.86	108.86	106.47	102.12	104.7	104.95	102.42	106.57	105.77	104.11	109.01	104.33	104.06	99.579
97.002	101.22	94.324	100.19	98.973	104.5	106.32	96.333	104.15	93.846	96.298	98.94	101.69	96.927	100.63	98.316	104.36	99.525	103.01	100.09	97.165	101.82	99.799	100.47	95.101	99.976	98.175	101.04	101.26	100.16	101.8	103.07	98.756	102.81	101.03	95.729	102.28	101.06	102.29	101.79	95.802	98.855	96.493	105.41	101.27	98.395	97.111	102.92	100.79	98.25
104.64	105.13	102.97	103.91	112.76	101.74	109.27	107.36	114.84	104.34	112.35	112.22	111.72	103.88	107.2	109.96	107.3	103.31	105.38	115.84	109.88	105.96	105.01	110.03	107.3	111.54	110.48	105.86	108.9	108.12	102.79	106.77	108.34	101.95	114.93	111.57	104.36	106.02	108.57	108.54	106.77	102.47	106.73	108.58	105.91	108.61	99.388	111.93	110.73	112.45
107.09	111.9	108.37	108.47	103.7	102.86	105.95	113.43	111.37	110.42	105.91	101.89	107.42	108.25	103.63	106.03	109.13	105.55	108.11	106.99	103.64	107.46	105.1	109.95	104.87	110.49	109.33	100.96	103.49	110.77	107.2	99.92	103.68	106.64	99.679	110.5	102.51	110.46	110.25	104.35	108.04	107.48	111.84	111.47	106.16	105.37	109.82	102.66	106.63	101.99
108.72	106.9	111.44	107.43	105.94	109.5	109.26	105.91	111.04	109.39	106.66	107.21	107.73	105.39	110.43	101.66	110.33	106.48	108.47	112.25	108.69	106.2	108.87	107.72	107.89	108.66	106.8	114.68	111.6	108.85	112.97	107.67	105.6	112.68	112.38	114.25	110.63	112.1	110.03	106.37	106.84	105.72	108.75	106.23	112.42	106.47	107.43	114.07	105.57	110.98
113.6	104.19	111.09	111.41	108.51	103.79	103.72	108.11	108.22	107.24	102.1	101.32	104.59	103.34	109.85	105.98	105.78	103.23	106.36	105.83	106.48	108.33	109.52	104.9	110.35	103.44	107.9	116.24	102.46	109.31	105.91	101.47	105.06	98.782	106.22	105.15	110.6	113.85	117.5	104.06	102.62	100.89	105	110.44	110.66	109.16	109.28	102.85	108.12	105.6
101.83	97.895	98.66	102.95	101.14	101.3	101.55	95.656	96.371	99.081	101.16	104.98	101.08	91.115	98.003	100.88	98.456	95.162	101.32	98.673	101.22	95.841	92.824	102.13	102.98	103.88	102.28	100.51	103.61	100.36	102.79	94.809	99.015	100.51	104.09	101.95	105.25	96.11	102.98	95.484	104.6	105.52	97.246	98.439	102.58	98.978	105.55	97.334	99.452	99.126
106.85	108.24	110.46	113.26	104.85	114.08	102.91	105.98	106.69	110.25	107.41	113.37	108.6	107.23	109.93	104.38	111.68	105.47	107.75	110.08	106.41	104.04	102.43	114.44	112.3	105.65	103.43	107.95	109.09	107.92	108.35	107.57	101.61	104.59	108.23	104.83	109.27	109.44	112.79	111.68	114.18	107.45	114.03	109.2	100.77	110.77	113.96	109.42	112.7	109.61
103.56	108.65	110.2	109.21	103.25	102.22	103.65	107.17	107.84	101.3	102.12	109.21	108.68	112.22	100.73	103.94	112.99	107.74	102.97	107.5	117.6	102.45	103.58	108.4	103.7	107.03	108.17	108.05	109.98	108.23	108.74	112.19	105.03	108.2	97.852	102.64	105.43	108.06	105.1	113.8	108.62	105.52	112.51	106.82	112.66	102.26	109.76	108.02	108.62	99.138
101.96	105.01	105.79	111.48	105.12	107.72	110.31	107.17	108.03	106.68	104.37	105.5	104.66	102.62	108	103.07	110.74	106.28	102.17	107.72	111.81	112.04	104.24	106.76	105.94	101.47	102.93	104.82	107.66	105.78	106.04	108.96	104.13	111.8	101.88	111.09	107.49	103.44	102.85	102.39	101.15	105.93	112.01	105.96	113.28	109.16	96.928	107.25	112.22	104.38
110.32	110.26	101.97	107.07	111.41	108.21	113.74	109.88	109.22	107.97	104.7	109.92	107.65	106.01	108.15	108.41	109.16	106.63	113.04	110.87	106.64	114.05	107.9	107.08	101.73	104.52	110.02	99.581	110	109.38	107.02	105.82	110.17	109.98	113.78	102.62	104.75	111.76	117.57	108.09	108.74	107.79	108.24	113.47	107.81	108.89	110.24	106.42	106.55	113.48
104.07	113.54	109.12	108.86	104.45	111.2	104.79	111.72	109.76	102.62	109.64	109.79	112.44	107.13	107.89	111.6	103.61	111.14	111.69	109.11	111.31	105.55	108.07	110.43	109.75	107.36	107.63	108.48	111.16	110.41	106.67	106.09	110.41	113.08	112.4	108.45	111.23	114.26	107.94	110.12	109.39	109.5	102.18	108.05	104.72	105.31	108.58	111.41	111.12	110.32
108.51	104.43	103.34	110.48	106.83	113.47	102.99	106.21	107.47	106.58	107.82	100.07	108.53	104.7	110.33	105.53	109.74	107.38	109.45	108.03	104.81	108.85	117.61	109.04	108.48	107.8	110.11	110.01	107.84	114.24	103.25	109.91	103.33	104.68	106.44	109.04	110.22	106.4	109.47	105.97	102.86	106.88	111.22	102.29	106.16	112.22	108.49	109.84	110.18	108.65
114.05	112.03	106.97	102.01	113.43	108.68	104.67	101.95	102.1	105.71	102.11	103.96	105.93	100.07	109.8	105.6	111.52	115.75	104.81	104.33	103.21	104.61	107.71	107.12	98.307	104.09	111.1	106.47	100.26	109.73	108.3	107.43	103.94	105.58	103.98	104.76	111.92	108.33	98.665	95.355	104.62	108.6	105.76	101.8	110.13	106.62	106.48	102.49	111.49	105.8
99.549	103.34	97.814	96.668	95.324	99.584	98.997	100.86	96.04	98.455	108.56	98.097	102.98	103.57	94.597	95.546	100.4	99.772	97.074	97.593	99.51	95.852	97.139	98.244	98.116	91.711	97.919	101.41	95.137	97.933	97.924	99.474	92.937	100.68	101.06	90.283	93.585	92.576	100.91	91.386	91.698	89.953	96.194	99.686	95.039	104.31	103.56	97.623	94.028	104.57
104.03	107.22	99.883	101.92	104.18	102.94	101.46	102.05	105.88	107	98.209	103.79	101.58	101.72	98.756	105.79	99.975	98.654	101.57	100.14	102.67	99.327	100.75	100.28	101.33	109.42	99.693	101.25	100.74	101.84	102.48	99.493	102.47	97.97	101.42	104.57	102.59	92.844	109.77	101.61	104.6	97.589	98.298	98.507	99.129	95.157	105.61	97.634	103.92	101.11
105.08	106.82	107.15	104.81	111.22	110.31	103.76	106	109.06	111.13	111.5	103.15	106.96	111.09	108.89	98.966	99.921	114.59	106.17	110.86	107.97	110.36	105.17	105.92	107.69	109.61	108.98	110.26	109.43	116.69	102.92	104.32	108.53	110.49	104.12	105.03	111.02	107.55	102.14	108.55	106.61	111.09	108.48	108.65	107.43	105.7	107.54	111.72	109.2	111.78
95.537	96.669	96.497	97.466	98.207	95.59	95.341	101.21	95.065	94.802	106.57	95.454	97.364	98.927	92.338	98.853	92.849	98.499	93.775	99.48	100.72	93.404	96.07	95.578	101.12	97.581	105.15	96.02	94.227	99.108	100.55	102.49	94.96	103.61	96.475	96.705	97.809	98.214	96.726	98.997	100.52	98.013	94.778	101.69	94.237	93.75	98.509	95.662	95.847	96.122
106.14	109.16	104.47	103.09	107.88	106.37	98.846	112.97	105.36	103.39	109.32	110.76	110.6	110.18	108.63	98.591	103.37	108.14	104.74	104.88	104.9	105.26	105.45	107.42	112.43	103.11	104.27	107.47	98.139	102.96	100.62	112.78	107.29	105.83	109.05	106.01	107.63	101.83	106.03	101.26	106.47	105.57	109.26	105.82	101.48	104.25	104.66	110.13	106.84	111.79
107.48	112.9	111.07	108.57	109.83	105.17	104.81	110.44	109.82	106.56	109.59	107.71	107.78	112.3	107.59	106.29	109.37	108.45	109.59	110.24	108.01	110.84	112.5	111	111.7	112.98	114.85	113.82	114.75	113.36	111.46	113.26	104.84	116.06	108.15	110.11	114.23	113.59	110.7	113.96	112.58	111.84	106.98	114.34	113.06	111.14	105.81	110.5	104.94	111.36
105.6	104.45	101.91	107.75	105.84	113.87	109.69	106.36	99.611	102.38	106.72	113.88	92.394	108.9	107.07	103.48	107.81	106.64	93.789	100.97	103.73	107.85	109.15	102.74	102.04	105.24	104.75	102.09	102.22	109.51	108.56	103.07	104.5	107.95	105.88	103.89	100.7	103.07	102.64	98.909	105.29	102.6	106.87	104.52	99.914	102.92	105.77	107.61	105.38	106.86
103.76	109.14	104.06	102.39	104.81	105.21	106.75	104.15	105.06	104.55	106.17	105.63	99.441	104.27	101.88	105.88	105.02	107.91	113.97	104.45	110	105.49	101.17	103.93	105.3	107.46	104.15	102.35	105.27	103.63	105.7	99.067	106.72	109.06	105.83	101.01	105.9	103.38	105	107.11	104.46	102.89	110.35	106.26	111.76	98.461	113.89	102.76	102.62	107.17
106.8	110.73	108.3	99.92	106.54	108.4	104.54	101.44	106.32	106.16	104.6	103.09	99.006	102.25	103.48	107.3	108.02	112.86	102.34	102.01	107.74	101.88	104.97	104.33	104.19	110.45	105.66	103.64	104.22	103.47	105.57	107.84	103.62	109.34	104.18	96.951	104.21	103.79	109.28	98.271	106.81	114.22	101.06	107.78	105.28	102.31	108.05	106.59	104.64	106.44
103.01	111.27	102.78	112.76	106.39	106	105.49	101.83	111.03	106.85	106.91	104.96	105.47	114.6	106.9	110.49	101.05	104.25	97.271	115.72	104.7	108.78	104.5	102.96	101.54	106.36	102.46	103.58	104.65	107.31	108.05	110	108.84	104.88	113.31	104.56	107.23	101.87	111.13	112.71	108.44	104.75	107.82	106.52	107.44	110.87	110.37	107.33	109.88	110.95
104.15	99.27	101.16	94.207	99.109	98.518	101.63	102.84	99.495	100.46	97.638	98.997	97.433	102.63	102.37	109.06	108.96	100.9	99.056	98.812	98.908	99.459	97.032	100.47	101.46	100.3	97.366	98.839	101.05	97.223	102.07	97.388	97.324	99.544	105.92	98.356	96.093	93.549	97.003	97.646	99.659	94.881	99.345	95.681	104.24	105.52	99.302	96.649	101.73	94.306
107.15	109.86	109.31	113.74	104.17	106.2	110.45	116.57	109.79	110.79	106.7	107.06	108.81	103.13	102.56	106.61	105.21	107.43	111.96	109.95	105.15	104.81	101.08	112.86	106.87	102.65	96.352	112.91	105.23	111.35	107.6	111.34	110.1	104.05	106.75	103.36	106.79	103.44	108.9	113.04	110.32	105.07	107.53	113.01	101.22	107.81	106.13	108.96	107.76	105.15
109.62	102.32	101.53	102.42	102.71	109.95	100.21	102.43	107.44	106.66	107.21	105.13	108.74	107.87	112.21	99.456	102.28	102.21	103.94	106.52	104.23	110.79	112.25	100.95	108.92	102.23	102.38	105.69	107.23	107.47	102.61	107.72	106.46	105.63	103.29	106.39	109.02	111.99	105.49	112.91	101.73	107.23	106.93	107.79	104.85	106.73	104.24	107.97	100.88	99.459
99.07	106	108.4	107.39	110.47	112.19	99.721	102.96	103.06	102.98	103.87	101.23	106.81	106.99	101.28	105.42	110.49	110.47	109.6	103.47	102.09	108.33	108.38	111.86	107.15	109.33	105.65	113.41	107.09	108.53	107.84	109.73	104.05	113.73	105.98	108.26	106.54	93.483	109.96	110.95	111.26	106.95	108.43	101.64	102.61	103.69	104.37	106.91	100.68	104.05
110.45	108.83	104.3	103.69	108.76	108.74	105.9	109.24	103.24	107.55	104.13	110.38	105.03	102.21	109.95	99.673	104.75	108.01	103.84	109.83	105.63	107.77	100.5	108.19	104.31	109.09	108.81	101.85	100.96	99.205	107.26	105.09	99.934	100.1	105.43	104.93	112.2	102.49	103.89	103.26	104.38	103.63	111.02	107.76	107.03	107.08	106.56	109.01	107.01	107.52
108.1	104.49	110	99.254	113.53	111.91	109.25	101.68	106.93	106.91	104.85	108.57	109.09	109.38	110.03	104.51	103.36	105.57	113.98	110.1	105.34	108.82	110.04	109.3	103.26	103.45	107.18	107.24	105.42	104.85	106.88	108.39	104.39	103.43	111.58	95.317	102.93	104.52	109.99	105.41	103.24	103.58	107.51	103.51	106.14	108.89	111.94	110.64	103.51	106.81
107.89	106.54	112.63	104.48	108.31	106.43	111.08	104.2	109.07	105.09	104.76	104.54	107.84	104.74	106.5	100.9	105.45	106.08	105.11	104.26	109.97	103.52	104.41	105.29	103.83	107.49	109.59	105.14	108.82	100.38	110.21	100.96	110.01	107.28	105.53	103.67	100.18	104.37	103.08	107.88	101.27	111.77	99.982	107.85	104.45	103.98	105.97	107.18	105.35	105.86
103.91	103.31	104.1	108.53	107.92	110.96	104.32	98.153	107.35	108.85	103.73	100.78	111.42	102.67	109.27	102.93	110.18	102.83	107.66	104.79	107.34	105.75	104.93	112.17	113.17	101.72	102.5	101.81	106.59	109.61	108.32	103.88	108.49	110.19	109.67	99.953	105.47	103.72	104.77	101.31	99.188	105	103.61	102.22	105.61	104.34	109.34	103.94	103.25	106.11
111.78	107.6	108.47	101.73	109.06	112.85	106.74	109.5	106.62	110.6	110.5	107.3	106.52	117.23	112.82	112.83	108.34	109.95	107.6	111.56	109.17	115.91	107.65	110.57	109.15	120.7	110.69	108.68	110.54	105.74	108.67	101.25	108.48	107.27	106.98	105.46	114.98	105.11	111.79	102.55	112.12	106.4	113.68	115.36	102.18	106.23	115.25	110.73	108.75	107.39
108.36	105.87	103.24	108.69	113.06	109.35	116.11	108.76	108.3	103.12	105.45	109.8	109.7	104.86	110.33	106.41	101.46	111.13	110.05	108.07	104.77	101.76	112.96	114.43	106.51	108.73	109.21	110.27	105.77	111.43	107.78	113.78	103.39	104.43	104.67	105.96	113.04	110.14	106.89	103.85	107.39	109.74	108.4	108.05	108.32	114.29	110.43	112.11	104.74	102.88
109.25	107.14	111.5	107.94	107.61	112.27	110.05	111	109.36	106.18	105.65	106.24	113.12	110.08	104.36	104.1	108.26	109.04	106.01	115.26	110.38	105.72	109.75	110.35	107.49	106.01	109.92	104.71	110.36	111.43	108.59	110.86	104.45	104.77	113.3	109.41	107.15	108.64	108.08	108.21	108.14	106.3	106.42	112.28	105.55	115.33	109.87	109.8	107.41	105.32
101.94	110.01	103.8	104.95	105.58	112.75	107.67	105.3	98.374	108.16	106.18	105.16	104.85	103.34	103.7	107.8	107.23	103.49	103.31	107.41	110.55	105.61	103.88	100.33	110.78	109.01	107.57	99.913	107.55	103.78	100.92	107.43	104.73	111.46	103.96	106.62	107.64	101.42	110.5	98.125	106.31	104.39	103.29	103.9	109.8	105.28	107.87	104.62	105.09	109.96
99.94	99.928	103.81	100.88	106.3	107.44	106.51	100.78	106.71	106.87	105.05	106.73	109.08	104.97	107.73	113.83	102.26	103.93	102.44	108.48	108.05	108.17	102.54	104.8	102.34	105.77	103.34	105.53	109.93	104.71	106.01	106.6	103.73	106.3	106.81	105.72	104.36	105.37	104.97	106.67	113.2	102.82	105.05	96.914	103.08	98.253	103.12	109.08	105.32	104.82
106.12	106.97	111.58	109.28	109.38	100.05	107.1	106.11	102.68	104.64	111.86	109.11	102.07	105.88	108.34	109.53	106.05	107.28	106	105.16	112.32	101.21	109.04	111.07	109.41	98.785	102.03	106.87	109.99	100.91	101.01	107.14	107.37	114.53	105.3	107.01	105.56	106.59	102.44	106.66	103.41	104.55	103.06	100.68	107.69	107.22	106.83	108.19	103.38	107.03
106.67	101.35	108.83	110.23	109.52	106.3	112.28	109.84	107.12	104.33	107.88	103.36	108.22	103.57	102.28	112.93	113.96	108.48	110.04	104.28	106.01	108.09	106.14	105.71	115.22	110.38	120.02	108.9	115.61	111.09	108.94	109.02	110.89	107.01	108.08	109.78	107.82	107.8	113.21	103.47	114.23	105.19	107.11	107.76	107.09	116.3	106.56	103.23	113.26	102.83
113.69	114.45	113.18	115.45	103.99	111.31	110.13	104.73	111.19	109.34	115.36	109.83	110.65	117.71	111.95	113.71	115.28	111.47	109.02	111.83	111.8	114.79	105.66	105.36	108.79	109.86	107.72	108.17	113.04	106.62	110.88	108.69	113.64	109.46	115.23	112	110.38	108.22	111.25	113.05	114.52	115.97	106.27	110.81	106.5	112.56	106.4	108.34	111.61	109.76
108.1	105.05	106.32	108.49	101.52	102.8	101.12	108.05	111.25	108.96	110.52	111.2	110.67	103.97	107.92	112.6	110.25	105.21	101.3	105.19	105.18	105.76	106.72	115.09	106.27	104.33	99.598	111.05	104.38	111.14	102.22	99.041	108.39	99.684	104.24	103.81	104.87	103.49	97.149	109.74	111.77	98.226	105.82	109.13	102.5	105.5	102.75	113.05	103.64	105.26
96.436	98.785	98.358	103.31	98.573	99.28	93.065	103.52	96.039	99.776	99.223	92.813	89.832	90.643	100.46	96.832	95.636	97.514	102.82	98.608	104.31	95.658	103.42	103.16	105.06	101.38	105.13	98.294	94.313	97.941	96.261	101.35	95.765	103.06	98.048	98.748	100.46	96.959	99.08	101.16	103.06	89.537	92.88	97.366	96.115	98.545	99.641	94.954	98.479	103.15
99.515	102.98	98.108	97.678	101.62	98.407	94.295	97.409	98.465	97.334	106.23	97.061	93.255	102.69	102.25	101.08	100.14	100.87	98.288	95.723	98.098	97.388	97.551	95.435	93.988	101.47	97.311	96.578	93.25	92.265	98.599	91.328	97.678	99.606	99.649	104.42	96.485	93.188	96.968	104.14	94.883	97.092	98.469	95.484	96.996	99.28	100.56	99.584	105.46	99.046
102.8	100.56	100.37	109.46	100.6	91.868	96.859	98.36	95.11	101.84	103.01	101.92	91.376	104.32	104.59	100.34	99.35	104.54	101.13	99.646	102.03	102.94	100.66	103.47	98.649	101.33	104.75	98.911	105.74	105.29	102.82	97.895	99.216	100.28	97.33	98.169	102.32	101.32	100.62	94.742	106.13	106.73	106.93	98.178	103.04	105.08	95.734	101.89	96.954	100.17
105.63	110.08	101.28	107.41	104.25	103.61	105.84	108.6	108.61	101.09	104.91	106.8	108.14	101.03	106.98	102.69	106.31	105.71	103.61	107.64	106.36	103.59	105.94	110.99	107.21	103.09	104.57	106.2	108.91	108.82	103.26	104.1	111.81	109.82	106.83	107.96	104.67	103.92	109.18	104.58	109.67	106.83	103.7	106.26	110.14	107.34	100.98	107.62	111.46	100.52
110.4	99.306	104.8	107.61	106.03	108.43	103.53	112.86	106.51	107.37	104.39	106.38	102.32	106.72	105.3	108.96	108.86	110	114.06	106.53	108.43	105.79	115.03	101.04	107.98	108.9	107.82	110.64	105.87	108.46	107.71	103.59	105.82	98.249	104.96	105.46	106.28	109.62	108.39	106.99	108.71	103.61	107.29	110.19	107.45	112.18	112.7	107.01	111.11	103.09
107.04	106.55	110.28	107.23	104.5	108.75	98.307	110.1	110.97	103.54	103.68	119.67	104.78	106.2	112.05	105.06	111.66	109.8	113.14	108.62	107.39	112.27	105.9	106.96	106.55	109.15	111.95	111.34	108.48	109.29	109.5	111.17	103.59	108.27	104.91	107.71	108.68	108.75	106.5	105.53	106.65	110.16	109.49	107	112.46	104.55	112.41	116.76	111.94	107.84
109.51	103.48	107.88	101.28	110.39	103.56	114.06	106.83	103.73	102.89	103.31	110.29	113.65	104.17	104.09	105.02	102.73	114.54	98.991	107.14	101.79	103.75	107.43	102.37	110.85	104.62	103.22	106.34	107.4	110.16	107.49	109.18	104.56	102.12	106.27	103.77	111.03	103.81	103.54	105.34	103.04	107.73	112.97	106.64	109.28	105.48	111.21	108.34	106.72	99.868
109.53	107.18	107.8	110.24	108.87	109.92	112.95	112.48	109.04	110.83	115.19	111.56	109.4	107.79	111.62	111.78	114.91	106.77	106.5	116.16	104.47	105.96	109.51	108.67	115.05	119.26	106.91	113.08	106.03	112.24	112.95	107.96	111.26	113.24	109.19	106.94	112.03	108.22	107.87	114.09	110.67	110.12	115.35	109.08	106.22	109.29	103.53	113.78	116.36	109.01
107.24	108.26	107.05	115.64	109.17	105.85	109.26	111.84	105.99	104.19	100.36	106.5	106.95	105.77	109.87	103.9	117.23	104.54	112.09	106.55	102.7	108.04	111.09	106.39	106.12	108.7	105.54	104.34	109.45	105.13	108.02	109.6	109.17	104.04	107.36	104.69	101.83	107.76	107.43	105.96	116.75	111.71	111.96	104.81	108.6	107.57	114.69	106.3	106.86	109.95
105.59	108.15	106.49	105.38	110.01	108.3	101.88	101.76	100.29	104.49	108.16	109.56	104.33	113.01	104.16	107.97	102.02	102.38	106.74	98.596	107.2	113.16	105.13	107.63	102.22	104.93	109.45	101.61	106.19	101.91	104.46	104.8	103.35	103.9	107.33	103.13	103.59	104.29	99.946	109.45	100.24	109.68	112.35	108.47	100.02	106.41	104.68	105.8	107.57	99.803
113.16	109.34	106.64	108.27	104.65	104.76	106.1	107.68	98.441	108.48	105.21	101.34	106.84	112.57	104.06	106.43	106.93	108.99	104.55	105.96	111.98	108.94	110.31	109.22	108.05	108.97	111.19	107.14	98.951	109.8	104.57	108.17	103.21	113.05	110.03	111.05	102.67	113.02	104.65	108.65	108.98	108.97	110.9	102.82	110.6	108.59	107.59	103.3	103.73	109.79
101.32	108.31	108.78	107.45	109.52	105.34	109.47	113.1	107.12	109.89	101.42	107.77	108.99	101.94	114.18	107.65	105.01	105.65	104.28	110.35	110.52	110.95	108.26	114.98	107.29	104.2	101.21	106.57	113.6	114.19	112.72	109.58	106.46	107.57	108.06	107.62	114.41	108.46	109.93	106.79	107.7	109.72	108.85	111.68	105.9	103.26	106.66	117.49	111.96	106.15
101.9	98.304	106.57	104.63	108.07	109.76	111.04	105.5	102.49	107.96	110.84	104.3	106.7	106.08	104.61	103.51	104.33	108.6	102.79	107.42	99.494	113.49	110.11	104.5	103.64	109.43	103.41	104.61	112.24	105.22	105.71	107.68	112.87	111.74	103.29	101.83	108.77	111.21	100.16	109.91	106.54	103.7	107.86	105.44	104.59	98.104	97.221	106.75	103.63	99.399
110.26	109.24	107.83	102.75	106.45	112.33	103.6	106.23	110.63	103.22	108.6	104.3	107	110.16	101.79	104.08	104.55	97.812	107.41	103.4	104.43	102.37	102.79	105.25	107.44	104.79	108.41	101.02	104.24	106.07	106.52	106.12	111.09	99.466	104.52	99.325	105.44	104.29	106.94	111.54	106.09	105.81	102.06	96.772	103.51	101.82	104.23	107.12	104.89	102.33
103.77	108.23	105.98	106.14	105.64	104.78	107.09	112.27	100.39	100.69	108.48	108.16	101.82	112.24	102.28	109.72	99.415	101.99	110.46	104.15	106.8	104.03	103.58	102.81	110.59	104.74	102.02	111.21	103.5	112.03	105.36	106.18	100.04	105.16	107.61	104.89	108.35	102.44	108.59	107.05	101.1	102.9	119.01	108.56	109.1	100.04	108.67	100.59	100.79	100.93
101.93	107.21	109.77	110.03	108.01	106.54	103.16	106.07	103.87	110.01	106.55	108.36	103.13	105.34	108.74	102.45	103.7	106.47	106.07	107.02	103.89	105.04	107.59	112.23	110.06	106.7	110.74	105.5	111.89	99.521	102.93	103.09	107	108.57	105.46	114.1	100.2	102.35	107.57	107.93	101.59	107.64	108.11	106.5	112.47	108.01	107.06	106.53	107.01	104.21
103.39	107.51	109.55	109.43	107.46	107.77	103.9	105	102.41	107.11	105.51	108.07	107.64	106.55	109.87	105.03	110.21	103.68	109.39	106.95	112.98	103.16	100.83	107.05	105.09	111.15	111.81	105.3	107.15	104.95	100.05	110.58	106.17	106.81	113.26	104.03	105.64	106.37	109.01	104.34	111.66	108.64	109.54	108.79	104.42	109.79	107.21	112.12	104.82	103.43
107.77	108.47	104.89	112.31	106.42	109.03	109.56	109.63	108.33	112.84	111.26	113.54	106.14	109.57	112.45	110.15	108.78	109.75	109.6	106.41	105.9	105.1	103.7	103.53	105.09	112.1	109.17	105.88	106.44	105.44	108.41	104.96	109.55	102.76	109.44	109.84	112.58	109.72	114.56	103.79	107.4	110.27	107.91	101.2	111.77	102.55	108.77	108.21	105.53	105.76
92.509	99.225	98.255	103.22	99.879	101.44	96.404	98.457	98.656	99.757	101.65	94.883	96.558	96.753	100.34	98.621	96.983	96.964	104.3	97.926	102.11	95.984	105.88	104.68	108.22	101.06	102.84	99.468	100.68	99.513	101.19	105.32	99.059	101.76	102.11	99.079	96.931	103.74	106.2	98.85	101.62	102.62	104.35	102.55	98.377	98.414	94.401	103.13	105.01	102.52
99.177	99.518	99.324	94.513	96.937	89.479	105.54	103.21	98.628	98.534	99.335	96.892	108.54	97.551	97.72	95.528	99.566	100.2	99.698	100.71	91.587	93.804	95.369	98.767	94.429	92.732	97.884	98.836	101.27	101.74	98.338	100.1	96.391	100.28	97.705	93.467	100.43	93.539	102.98	94.359	97.188	94.016	100.79	98.737	97.469	94.997	97.32	101.2	98.453	98.574
103.69	99.571	99.436	100.29	94.23	106.29	96.23	103.44	101.4	104.6	104.61	99.715	96.592	103.71	98.077	104.76	101.79	104.32	96.04	94.973	102.78	101.72	100.46	94.187	100.18	96.275	100.37	96.609	99.87	92.964	102.06	98.545	94.425	104.27	101.14	95.889	100.75	97.334	100.58	102.9	95.606	100.24	101.97	104.48	100.29	92.654	100.48	104.82	97.41	92.476
102.35	106.43	98.336	107.9	107.3	105.36	106.6	111.46	103.06	99.767	106.68	108.38	104.46	109.64	103.82	101.62	109.94	104.03	100.47	109.54	105.01	103.04	105.95	99.684	104.79	105.43	101.74	104.02	101.14	109.21	107.38	105.71	107.31	100.97	108.26	108.74	107.77	107.57	105.26	104.91	102.29	107.54	113.07	110.78	103.07	105.32	106.3	107.36	103.14	102.39
110	111.04	105.25	102.27	114.2	107.88	110.61	102.54	106.67	107.94	107.86	105.03	105.61	109.09	104.97	106.26	109.15	105.77	105.46	107.47	117.23	105.32	104.37	106.06	105.2	105.23	114.58	102.38	109.91	107.03	107.56	103.65	106.46	107.94	100.63	101.58	107.19	103	108.17	107.11	103.17	104.55	107.25	109.17	106.46	106.06	104.61	107.43	112.2	112.26
101.39	103.68	100.32	97.973	101.37	105.43	98.031	104.33	100.08	104.29	100.1	98.793	103.05	97.552	101.13	101.05	102.8	100.56	100.53	104.78	106.44	103.11	98.792	99.736	104.41	98.713	103.81	101.54	104.81	101.27	108.08	105.27	95.058	99.191	96.652	104.13	105.16	101.36	102.51	100.55	100.11	107.32	101.72	97.491	101.13	103.99	102.26	94.346	101.01	106.47
103.12	108.82	110.86	109.38	110.21	103.1	105.68	109.32	106.88	108.06	100.89	107.39	102.98	110.62	105.04	103.2	106.14	109.25	109.74	104.35	103.34	105.1	105.01	104.73	104.25	103.99	105.94	104.89	107.5	105.13	96.395	103.37	105.77	100.05	102.77	103.68	108.78	104.03	104.59	103.26	112.26	106.26	106.37	102.4	104.62	105.7	105.93	108.91	103.88	106.93
105.87	110.06	114.13	111.51	108.75	107.96	110.58	109.86	104.86	103.63	111.8	107.19	107.03	101.66	103	105.75	111.17	101.79	102.99	104.78	107.59	108.89	105.72	103.78	105.29	107.24	107.47	103.6	104.12	101.42	107.94	101.94	112.45	108.9	104.84	108.74	97.633	105.52	106.99	103.22	102.63	101.32	111.81	104.05	105.69	101.08	107.52	105.79	109.75	104.21
102.28	104.29	99.052	110.02	101.94	107.97	105.93	111.41	98.693	99.819	109.63	103.43	103.43	102.82	103.33	107.08	102.29	110.83	105.69	105.19	110.51	102.5	103.75	105.04	102.51	109.17	112.96	107.62	100.83	106.34	100.67	108.17	110.31	104.06	110.93	107.81	111.74	104.3	107.31	101.53	104.11	106.95	105.32	109.8	109.68	103.22	104.31	112.4	101.61	106.77
112.66	111.51	106.83	110.54	108.83	109.41	113.55	100.83	111	111.8	110.52	111.57	110.59	117.64	111.57	109.43	109.43	112.43	110.03	110.29	101.51	109.47	111.35	110.35	112.09	109.87	109.7	112.12	111.46	112.64	111.18	107.54	110.11	110.71	109.73	114.52	107.74	109.43	99.551	112.89	106.34	109.34	109.8	110.97	110.23	112.69	109.57	111.56	113.6	116.24
101.55	110.08	104.61	104.98	107.03	109.26	110.67	108.17	110.1	108.89	107.77	108.72	109.85	107.78	107.7	107.42	102.09	110.73	109.43	108.38	111.34	111.81	114.48	108.21	105.02	106.53	104.74	108.75	106.73	109.27	111.27	107.14	109.43	102.27	108.28	107.69	103.1	109.54	106.19	111.11	113.3	107.55	111.23	98.951	107.2	114.6	108.48	105.43	109.94	105.45
110.01	107.93	112.12	112	111.19	103.83	106.24	107.82	103.91	110.71	109.25	103.84	109.66	108.05	104.27	101.61	107.51	108.61	106.62	108.46	114.23	106.85	107.56	107.74	101.33	110.23	104.55	108.15	105.97	107.84	99.475	108.07	103.69	108.31	114.08	106.1	111.89	105.07	105.46	104.84	107.34	103.41	106.53	102.42	107.14	108.65	101.21	113.56	108.67	112.04
96.515	102.5	101.03	100.8	97.2	102.46	103.63	103.52	96.878	102.53	96.689	98.804	97.401	107.07	98.147	108.59	94.893	99.392	103.8	92.486	99.672	100.47	101.15	103.23	104.13	97.784	102.94	100.74	100.63	94.296	107.51	90.906	98.781	96.424	103.11	101.18	94.985	97.179	97.526	99.733	101.71	102.59	106.39	100.25	102.27	101.59	101.48	99.381	98.783	98.297
95.503	99.519	97.063	100.08	100.35	98.167	99.594	101.57	91.758	89.116	94.304	98.04	98.617	99.164	93.58	98.354	101.33	96.359	98.847	98.96	101.55	96.239	95.224	97.993	97.598	94.39	104.45	95.59	100.3	104.94	99.952	94.084	103.03	99.741	95.385	100.04	95.047	97.815	98.979	98.035	100.56	96.979	98.18	104.12	99.322	95.498	105.93	105.11	103.56	96.032
104.02	105.8	104.04	111.41	105.69	105.18	102.62	103.36	104.89	106.84	104.1	105.9	105.42	110.59	98.654	106.45	102.46	107.35	111.94	101.47	104.31	107.34	106.89	104.37	109.94	104.77	112.89	110.68	110.27	111.87	106.74	105.07	112.19	109.23	102	104.6	106.24	107.86	107.04	105.65	108.51	108.91	102.25	104.04	110.6	104.86	107.77	110.78	107.15	102.79
96.431	105.16	99.779	100.24	97.268	93.929	100.72	102.83	100.74	101.73	97.663	94.932	100.67	101.61	102.48	98.54	96.527	101.16	104.71	97.47	106.64	98.212	99.948	95.014	103.07	101.06	101.18	98.659	97.231	100.75	103.32	97.248	102.11	97.548	99.189	99.478	101.44	102.01	96.882	98.929	93.779	97.336	102.22	91.224	98.29	96.742	91.696	103.08	100.22	97.665
106.62	109.51	112.15	109.9	106.87	101.01	111.01	108.31	103.39	106.21	109.2	107.36	112.34	102.18	106.23	103.31	107.75	108.57	104.93	104.18	105.49	108.3	109.98	106.39	106.24	113.52	109.54	105.71	109.11	105.81	108.5	109.09	114.64	104.31	107.24	103.13	107.29	102.72	108.93	99.327	102.88	107.8	104.19	106	107.1	99.575	104.94	110.51	108.38	109.52
110.85	108.03	108.86	105.47	112.79	109.57	97.317	101.4	107.58	103.15	107.82	103.35	101.19	110.39	109.84	107.24	103.89	99.754	101.72	115.39	108.51	109.79	103.95	101.85	103.79	103.42	101.62	104.98	105.52	107.7	97.712	106.65	104.23	108.27	104.37	103.27	107.91	110.38	103.29	103.99	107.89	103.77	103.96	105.32	100.05	104.07	99.526	105.82	102.35	105.58
102.84	104.23	105.54	112.53	110.25	108.4	107.32	108.23	107.45	108.07	102.51	100.34	102.7	104.33	103.92	106.14	103.8	103.75	116.29	106.36	102.65	105.39	106.64	110.37	106.3	99.535	105.14	105.11	111.63	106.25	109.46	107.86	110.02	110.01	105.22	98.708	103.54	105.29	113.79	103.89	110.11	108.6	105.59	108.32	106.49	100.72	105.66	109.05	103.93	108.33
102.71	113.67	105.31	106.95	108.53	110.91	104.66	100.47	107.04	112.49	108.48	108.4	107.15	108.56	102.98	103.42	105.14	106.73	108.21	106.72	104.72	104.64	107.68	111.7	110.6	107.18	109.35	102.81	103.97	102.71	102.93	111.45	111.51	105.31	111.78	103.36	103.63	105.71	107.34	111.92	105.26	111.66	115.93	101.29	106.05	98.382	101.21	100.83	111.46	103.04
102.66	112.65	109.5	99.403	106.22	110.31	102.93	111.93	106.03	98.573	105.61	107.15	102.9	110.64	103.69	101.64	99.122	106.21	110.36	102.14	106.78	105.31	109.43	104.05	109.66	103.52	107.78	107.06	101.05	103.13	102.29	104.26	105.01	101.67	103.13	103.51	111.46	106.57	103.68	100.75	104.08	107.43	109.81	100.45	105.83	109.42	104.41	105.38	107.2	108.26
97.956	102.53	108.69	102.28	95.719	102.71	102.18	97.321	102.85	101.65	102.09	98.031	101.69	101.37	98.853	100.93	95.29	99.049	100.61	100.65	103.13	99.255	108.33	95.912	100.96	94.819	98.732	101.99	99.748	98.989	92.53	98.56	104.48	101.51	95.672	100.78	98.692	103.22	102.12	102.38	100.79	102.15	100.81	93.396	99.495	101.51	89.937	101.73	96.902	100.65
105.31	107.99	106	107.86	106.01	102.41	108.82	102.68	99.115	107.34	106.75	105.44	97.016	106.36	108.39	112.03	104.32	103.8	103.65	110.5	105.58	105.18	112.61	107.5	109.5	109.1	109.86	105.03	104.03	107.22	107.25	103.55	106.03	97.085	110.77	105.07	99.7	111.82	111.67	107.19	105.74	104.33	111.77	107.53	107.65	107.41	110.78	105.18	108.59	110.76
100.66	108.11	109.92	105.63	103.2	106.36	104.28	108.09	104.83	108.75	103.82	105.9	106.51	99.646	107.54	99.886	104.85	109.15	105.31	103.02	97.895	102.25	106.94	105.57	99.328	104.53	104.88	98.61	102.85	103.81	101.01	110.23	100.95	104.14	105.99	107.66	107.61	108.11	107.94	100.13	108.61	102.63	103.75	104.39	107.96	108.34	104.03	102.95	98.26	103.56
98.176	101.38	103.28	101.15	100.65	101.45	101.99	96.697	104.14	89.825	101.64	97.296	101.04	94.662	102.77	97.801	100.38	102.35	102.66	99.155	97.159	95.267	103.4	99	97.866	94.626	95.569	100.91	100.14	97.597	97.959	99.6	99.187	99.014	105.97	106.11	95.835	99.266	99.116	101.02	98.895	96.604	107.19	97.685	102.8	99.956	96.473	96.066	102.56	96.614
106.18	109.84	98.971	106.88	103.88	110.47	104.12	109.31	105.56	106.75	103.63	105.95	106.47	107.07	102.86	111.39	107.64	104.77	102.28	105.1	103.1	113.12	105.66	101.08	106.09	108.4	109.83	100.58	106.29	107.31	107.78	106.51	111.03	107.52	105.88	106.58	108.46	101.17	107.54	101.18	97.391	99.706	104.65	106.98	101.26	106.51	105.55	109.39	100.78	99.616
113.41	115.94	108.42	111.98	107.04	108.52	108.86	111.6	112.37	113.67	112	109.67	109.55	107.9	110.01	111.67	110.58	108.52	113.67	107.48	102.76	114.47	110.03	110	119.33	106.19	116.13	114.16	117.13	113.65	107.87	111.27	108.07	112.71	104.13	109.72	107.86	110.21	110.32	111.5	109.89	116.03	107.51	109.65	109.44	107.66	111.77	112.33	108.84	111.25
106.69	102.74	94.141	97.81	96.803	100.75	103.27	98.277	99.453	99.231	102.96	109.17	100.6	108.1	94.202	98.441	105.57	96.902	95.379	101.95	105.99	95.729	97.567	97.976	100.04	97.968	100.51	94.164	98.616	98.321	93.872	99.915	101.12	99.841	101.07	102.69	96.446	104.76	96.89	100.78	105.36	105.93	104	99.756	101.04	98.877	100.57	94.257	105.12	103.22
95.598	94.609	91.398	99.757	96.915	102.7	95.769	98.737	90.058	92.859	100.19	100.24	103.55	96.342	92.975	97.108	95.355	93.142	97.98	94.991	97.618	96.738	98.985	95.589	100.5	95.092	100.58	103.15	101.18	98.012	98.175	97.877	94.929	101.99	99.822	92.132	94.494	95.633	101.38	93.361	95.23	101	101.04	98.893	99.3	98.735	98.219	101.61	96.482	92.636
109.53	102.87	103.16	104.52	108.36	107.24	101.06	107.85	101.51	104.3	104.76	100.77	115.33	110.26	99.665	108.1	106.44	103.83	104	112.46	104.2	112.46	107.11	104.23	104.48	105.7	103.4	104.68	101.41	99.914	101.62	104.13	112.21	103.45	104.3	105.38	110.86	107.93	100.18	102.38	108.4	107.21	102.99	102.9	105.46	105.86	111.84	104.85	100.55	104.73
94.392	99.909	102.6	98.064	100.09	100.67	100.42	102.58	97.959	100.13	98.436	102.44	104.15	105.55	93.479	95.938	97.663	98.036	100.56	96.803	99.504	99.665	100.75	100.76	98.723	97.668	103.52	94.418	94.054	99.789	103.39	101.03	104.74	95.111	101.14	98.457	100.08	102.68	102.79	104.83	98.47	105.27	97.614	97.227	97.798	99.077	97.503	100.86	102.86	95.277
113.26	103.69	104.8	107.65	104.04	106.17	102.58	108.48	109.54	111.93	106.45	106.96	106.77	109.44	102.53	110.24	103.76	110.08	103.43	103.83	111.39	108.85	107.26	106.01	109.09	107.91	104.47	108.4	109.67	110.06	111.07	109.62	108.61	110.34	107.68	104.95	106.78	104.44	113.7	102.19	107.52	117.03	105.83	116.52	111.98	109.88	108.26	110.53	104.59	109.5
96.11	98.27	96.627	96.952	95.667	101.45	96.869	90.873	93.097	99.631	100.24	99.941	104.75	97.645	103	96.707	90.907	99.545	100.14	102.28	106.26	93.624	95.583	102.34	103.19	97.87	98.543	95.211	98.331	90.5	100.09	92.068	95.884	101.65	103.34	96.394	102.37	101.39	92.676	96.614	95.321	95.236	96.195	89.844	98.096	100.81	97.915	102.57	101.94	98.032
105.58	107.08	104.57	103.36	104.45	100.98	110.5	107.41	110.63	104.98	109.33	103.68	100.18	97.387	109.87	101.04	107.46	110.58	110.03	110.14	103.26	101.42	110.83	110.72	112.82	107.64	104.24	106.15	103.75	110.37	109.96	99.783	112.73	112.49	111.87	108.41	111.98	106.52	105.13	108.06	109.51	104.84	102.12	101.21	105.82	104.25	103.12	106.56	110.4	111.78
104.47	99.121	100.85	111.96	110.22	109.48	105.74	107.41	99.177	106.36	102.62	109.62	105.71	107.74	105.22	109.32	102.37	111.81	105.63	107.5	104.21	105.09	107.42	105.4	111.56	112.68	103.8	100.91	103.9	109.95	104.05	106.23	110.75	107.13	99.656	103.39	107.17	100.41	107.9	104.04	104.56	102.93	104.42	106.03	105.48	114.92	106.39	107.05	108.34	103.11
100.42	101.07	101.15	106.91	105.62	101.52	113.91	108.23	107.34	109.13	107.78	105.89	109.66	105.41	109.28	107.11	110.71	107.53	103.99	98.997	103.85	101.2	101.24	105.07	109.6	105.14	110.05	104.13	105.98	108.53	106.01	103.17	108.39	103.93	108.68	112.6	112.15	112.12	110.91	108.9	103.6	108.78	106.21	101	103.21	109.76	101.75	109.04	108.28	107.02
106.79	111.54	111.8	113.86	99.502	110.99	106.11	109.03	111.39	110.84	109.15	109.64	108.04	108.48	102.25	110.25	108	110.59	107.35	108.89	104.11	109.41	105.39	108.3	112.31	108.35	105.57	107.86	104.67	105.18	111.72	112.99	109.48	110.99	111.91	110.54	112.94	107.22	112.25	104.21	105.14	103.05	105.53	107.1	112.03	105.55	100.66	111.78	107.27	105.85
99.324	100.6	102.56	103.24	97.113	100.64	103.26	97.862	93.973	103.41	92.432	92.522	92.945	94.815	106.97	102.48	103.3	100.59	98.72	104.53	95.335	96.19	100.14	100.29	100.56	101.19	103.91	102.8	95.963	93.869	96.734	93.969	96.202	98.964	101.04	101.76	100.91	94.95	98.444	99.944	94.23	101.65	99.464	97.595	97.912	99.743	98.037	100.19	98.711	96.877
103.19	94.685	97.657	99.247	90.571	98.291	99.885	97.192	102.74	91.731	95.784	96.574	95.751	103.78	94.846	97.739	92.247	101.57	91.088	99.215	97.026	96.881	97.397	98.613	105.76	90.737	96.676	96.922	96.976	100.84	101.11	95.114	97.397	95.501	94.149	98.187	94.043	101.9	103.57	103.81	95.577	99.458	94.258	96.502	91.851	92.127	95.823	92.566	102.67	97.292
96.678	99.907	101.41	98.953	100.15	102.89	106.06	103.2	95.28	100.32	94.797	104.55	95.471	103.05	101.84	94.444	101.15	104.28	100.68	102.59	97.825	101.77	101.46	95.134	102.46	100.7	101.81	97.791	102.67	103.96	97.457	99.308	100.12	96.177	101.14	101.87	101.77	97.63	98.93	101.96	98.478	97.375	100.24	101.78	99.307	106.61	98.53	101.93	101.58	103.38
101.14	109.44	113.62	105.52	111.86	111.28	113.64	107.59	106.26	110.72	104.25	110.46	111.83	113.66	112.31	104.35	106.78	110.98	114.25	98.041	110.17	110.14	110.29	105.35	103.08	109.09	106.58	103.72	113.66	111.98	101.71	114.04	111.91	105.74	113.13	115.38	107.4	104.42	106.8	107.14	101.19	107.19	108.51	112.12	107.7	107.96	109.83	109.6	106.93	107.1
112.77	107.87	108.91	102.61	106.84	108.02	108.22	115.7	107.28	103.57	103.89	104.68	105.61	108.37	107.37	102.98	110.42	103.74	102.82	105.31	103.56	104.69	102.93	102.31	110.26	106.67	107.49	109.91	108.54	108.74	104.54	111.88	102.55	102.22	103.18	107.69	105.35	101.84	108.11	101.05	110.5	107.19	104.68	106.38	96.832	113.16	106.3	106.59	110.73	101.95
102.99	107.82	105.69	105.88	107.14	108.78	112.19	103.92	103.4	108.29	103.98	111.64	104.82	103.33	109.28	111.27	109.81	105.28	104.93	106.38	102.77	101.87	102.14	106.79	110.56	103.46	102.99	112	111.5	104.87	105.47	101.07	115.82	103.42	105.93	105.03	100.37	102.35	104.96	104.66	108.87	104.27	107.35	103.9	100.85	111.8	104.25	110.63	107.7	102.26
101.39	109.1	105.06	108.22	106.13	103.6	105.52	109.34	108.12	104.98	104.31	105.13	114.45	101.93	103.46	100.96	104.83	105.36	111.24	103.26	112.5	107.91	102.83	103.66	108.67	108.23	104.79	102.93	107.06	102.97	102.72	105.74	105.39	113.34	109.98	103.74	109.74	106.99	97.564	104.39	111.16	113.39	103.55	110.2	101.93	107.96	98.335	103.07	106.35	109.08
112.85	112.7	109.63	104.02	110.23	105.34	106.45	108.17	106.94	110.72	108.1	115.55	106.38	108.65	106.56	115.51	106.3	109.07	110.32	107.41	109.06	106.33	103.79	110.85	111.63	113.09	109.21	113.3	105.46	108.07	113.72	103.24	111.74	105.99	113.11	110.74	109.82	102.97	104.88	112.35	101.61	106.52	107.76	114.62	114.26	105.28	109.49	107.59	108.29	109.37
102.15	107.45	107.41	104.76	105.23	104.2	107.66	101.18	105.79	111.78	111.05	106.15	104.98	103.73	97.584	105.29	106.33	112.13	100.75	102.9	103.66	100.57	107.91	106.36	105.66	107.89	109.23	110.77	102.06	107.69	104.74	104.33	103.47	104.74	105.68	106.22	107.27	102.49	108.14	110.86	113.52	111.58	109.53	103.03	104.68	98.787	106.99	107.58	104.97	108.17
110.62	115.93	113.73	106.24	115.31	111.2	109.39	110.94	116.8	111.58	116.99	109.23	108.63	116.66	110.53	112.33	112.85	110.37	114.53	108	111.52	112.74	111.79	117.05	109.08	116.52	104.66	111.66	113.06	116.42	112.04	112.19	103.96	108.42	109.05	99.682	109.86	107.8	112.95	104.56	108.98	110.97	104.83	108.78	113.47	107.76	111.21	110.32	113.79	111.03
103.2	111.53	109.08	108.49	99.928	103.49	104.54	104.6	99.552	101.54	107.44	108.8	110.53	106.63	104.14	105.73	108.74	107.42	100.43	109.91	103.13	106.44	105.47	107.29	112.79	101.38	111.37	103.44	108.25	105.06	106.25	104.1	108.85	111.93	99.999	106.32	106.57	104.96	106.23	106.07	103.57	102	111.88	104.94	104.52	97.254	105.96	105.55	106.3	100.17
103.36	101.51	97.829	109.99	100.3	102.13	109.83	106.61	107.21	106.48	111.26	108.01	103.91	108.71	105.23	107.72	105.41	109.72	104.07	103.06	100.65	106.38	105.99	101.94	109.23	103.88	111.29	105.57	105.65	108.07	104.3	102.59	100.52	104.07	100.02	107.56	108.07	100.32	105.32	102.21	108.27	107.75	109.09	104.06	102.56	105.12	105.05	116.45	106.84	106.11
105.65	108.45	110.59	107.91	111.3	102.64	109.03	112.68	110.03	103.38	113.72	113.72	109.29	105.75	112.41	114.05	114.66	117.6	111.54	109.62	109.42	113.46	111.18	109.62	110.3	113.86	107.77	115.19	112.12	104.19	109.36	114.13	110.34	105.75	104.27	107.94	116.02	104.97	115.76	113.57	111.47	107.32	113.91	106.42	109.92	109.49	108.12	108.84	114.76	107.34
97.565	105.73	104.38	109.3	110.79	103.18	104.23	106.91	106.96	105.68	109.5	105.8	108.47	111.89	108.03	101.98	104.48	102.03	106.73	101.8	105.2	106.68	110.01	106.33	108.47	102.65	107.01	107.42	108.37	107.78	95.274	104.81	107.54	98.853	110.78	104.73	102.21	106.32	104.94	101.38	103.42	113.13	102.02	98.584	105.8	105.66	106.05	106.96	105.43	108.64
113.65	106.05	105.29	104.39	102.66	103.95	114.13	104.99	110.42	104.55	103.81	108.55	109.84	104.88	117.27	104.86	110.14	110.68	108.64	107.94	102.06	106.94	112.42	104.92	109.57	110.35	115.54	109.15	107.88	103.1	108.29	114.83	103.56	105.24	107.1	108.47	103.43	111.43	108.35	106.56	110.41	103.01	106.82	112.93	111.18	110.41	108.56	110.91	104.31	105.36
108.18	109.1	109.11	107.25	111.47	104.71	111.3	112.88	105.9	105.56	104.99	105.53	109.19	111.18	100.58	109.45	104.92	104.59	105.27	110.3	103.89	103.19	108.58	104.54	110.19	102.29	103.07	110.8	109.08	107.02	108.77	105.18	108.1	107.68	114.38	100.16	113.56	108.03	107.91	105.49	106.36	106.34	110.5	108.71	105.89	105.84	107.18	109.64	104.11	107.12
109.55	105.98	101.95	99.079	107.99	108.8	109.46	108.15	111.61	109.82	106.32	101.88	106.86	105.13	106.84	110.4	107.83	105.41	102.9	103.82	98.434	104.79	111.57	107.97	101.88	101.21	102.14	107.08	103.62	105.33	103.3	108.13	104.49	105.36	108.81	104.17	107.05	101.54	101.31	101.13	107.82	107.19	106.17	107.81	102.27	99.274	99.266	110.72	107.19	102.92
106.73	112.68	104.97	108.66	110.65	106.76	106.28	106.35	105.99	108.25	109.16	103.19	108.4	107.01	108.01	103.44	108.09	109.46	110.76	103.16	105.43	110.21	107.22	99.512	103.8	102.99	106.24	108.45	107.37	103.5	105.8	107.92	101.29	106.6	114.74	103.61	102.25	107.06	110.46	105.75	108.03	111.15	106.22	109.41	111.52	113.46	107.93	109.19	108.03	110.08
102.24	102.54	101.28	102.04	101.27	97.74	107.74	103.66	102.51	99.011	99.221	95.751	94.213	93.983	105.71	100.82	103.13	98.764	102.54	95.179	98.73	98.273	102.79	99.97	101.34	103.74	100.68	99.894	99.809	104.36	105.24	102.21	97.253	99.515	103.86	100.31	103.09	95.641	105.34	103.77	99.452	100.74	104.24	104.49	105.42	100.68	104.66	98.667	101.18	99.902
106.55	102.79	105.71	106.51	108.94	105.81	105.22	110.4	105.84	103.21	102.86	108.37	106.84	108.81	107.73	105.34	101.94	108.94	104.55	109.34	106.82	107.74	100.27	104.8	103.26	106.73	102.34	103.84	104.6	105.72	106.71	106.46	104.67	108.62	104.51	101.95	104.99	103.7	104	100.14	108.93	113.76	104.45	104.35	108.78	113.8	103.91	111.86	111.31	104.63
105.54	112.74	109.63	110.62	108.47	103.62	106.01	104.7	107.46	101.12	108.14	109.79	110.38	109.52	103.67	106.12	108.18	107.05	104.24	107.63	109.71	107.06	104.93	105.19	108.85	101.39	109.51	109.26	106.88	112.25	107.88	108.93	113.79	105.49	109.46	111.35	104.22	107.93	104.6	104.15	101.69	104.75	108.87	106.05	108.5	106.29	110.85	105.29	104.49	108.36
104.59	111.79	110.67	112.55	103.48	108.12	114.31	105.89	111.69	105.37	105.96	113.45	107.7	98.419	107.55	105.44	104.3	107.85	114.05	103.56	115.45	108.49	111.94	107.12	104.65	103.92	101.22	109.87	106.97	106.43	109.55	107.47	105.9	99.546	107.08	105.94	113.04	105.68	108.63	104.86	111.04	113.11	102.81	108.76	107.87	110.58	104.98	104.7	108.4	109.23
106.78	102.42	105.64	109.12	108.5	106.89	104.88	103.9	107.47	104.99	105.69	105.26	109.83	105.41	102.31	109.01	113.77	111.59	106.42	106.42	109.19	101.42	100.83	106.62	111.72	112.09	104.93	107.55	110.86	108.92	104.13	103.82	106.61	108.57	106.4	102.21	107.99	109.57	109.8	104.01	106.19	108.22	110.81	103.6	105.64	106.93	104.68	102.04	105.34	102.14
97.788	97.858	97.793	101.22	98.893	95.963	102.47	101.11	99.152	97.991	95.252	94.558	102.18	99.843	100.11	99.677	95.987	94.796	88.825	96.701	101.04	98.992	97.861	97.215	100.05	99.294	98.99	98.142	104.43	100.28	104.17	98.458	95.735	95.22	102.18	97.598	100.27	98.149	101.34	93.635	94.79	100.31	101.05	100.98	99.599	100.29	97.456	96.726	94.952	102.89
108.67	101.95	101.54	111.2	106.83	101.14	108.12	108.87	109.47	105.09	104.54	105.73	108.73	105.13	110.05	108.85	110.59	105.91	110.17	109.59	109.19	108.84	106.37	104.48	116.21	118.26	109.21	107.71	110.03	109.25	104.33	99.402	103.61	107.3	104.14	111.08	110.85	106.3	111.15	107.19	110.28	105.76	107.58	106.97	107.85	109.33	107.73	111.13	105.34	114.59
103.13	107.17	111.5	111.82	108.48	109.47	108.1	109.51	110.64	109.66	110.69	111.78	106.7	117.54	108.18	109.62	114.5	113.54	114.02	110.94	112.97	111.29	105.81	116.65	109.15	107.38	111.09	106.57	110.87	113.54	113.29	108.12	111.14	113.47	120.31	108.67	110.82	110.13	116.53	112.04	109	109.62	110.94	105.16	112.34	111.97	111.8	112.42	107.33	104.96
109.81	110.62	109.01	106.55	105.02	110.22	105.35	109.28	112.89	106.82	105.37	104.17	104.82	104.52	114.54	112.24	112.95	115.59	108.57	111.32	112.23	102.65	109.91	116.72	103.16	113.63	110	110.67	105.97	112.46	111.24	111.62	114.32	117.31	112.25	109.8	110.69	113.32	114.73	110.31	106.68	109.98	113.17	112.42	114.34	109.78	111.78	114.17	109.66	113.53
103.47	108.33	104.38	103.57	112.59	110.53	106.08	110.65	109.79	112.01	104.67	107.78	106.61	107.71	110.37	107.53	109.38	107.74	102.09	100.16	101.75	108.04	106.56	97.244	104.88	109.29	102.74	99.773	104.87	106.17	103.95	112.64	105.46	104.2	102.02	104.97	106.21	110.25	105.08	104.89	97.874	109.47	116.08	102.3	109.16	100.94	108.61	108.22	105.81	105.65
98.214	98.845	98.48	103.06	104.34	102.63	102.85	103.8	98.728	97.61	95.746	99.332	99.88	101.71	104.65	99.464	101.84	104.61	94.559	104.68	95.368	98.598	102.32	102.56	98.628	96.729	99.953	99.055	105.17	104.84	97.368	104.22	100.01	98.966	98.369	100.74	99.482	100.49	99.034	108.12	104.46	100.79	99.145	99.531	100.55	94.312	102.82	89.955	102.12	99.229
104.48	112.89	99.086	103.64	100.47	105.95	107.17	112.97	103.27	99.768	103.59	107.7	109.22	103.19	103.51	103.04	104.41	109.59	100.38	106.03	107.76	103.73	104.65	104.32	106.58	109.68	103.37	104.69	104.1	103.17	103.4	103.35	105.72	106.95	113.84	105.54	103.94	99.142	104.73	110.73	103.57	102.97	106.99	111.3	104.44	109.22	104.77	105.14	111.83	110.67
102.74	104.98	100.68	106.23	108.38	109.71	107.67	106.21	107.54	101.73	98.781	101.84	105.53	106.97	111.07	104.4	104.44	110.65	99.778	105.4	99.481	110.06	106.92	106.42	103.33	109.24	97.84	99.147	101.86	103.06	108.78	108.09	98.263	105.59	106.69	105.65	106.4	104.73	110.02	100.48	108.29	107.23	108.07	106.84	103.96	103.38	102.8	105.98	103.28	106.69
105.98	115.46	105.68	105.48	101.03	110.69	101.42	104.23	107.03	113.2	107.98	104.12	100.87	107.63	107.77	112.08	112.14	115.72	109.08	106.24	103.58	109.36	105.01	102.82	109.14	104.8	111.92	106.39	112.06	105.89	108.35	102.63	107.41	107.15	107.59	110.67	105.21	101.86	107.43	108.68	107.84	104.34	104.5	105.65	106.58	103.85	104.92	104.32	102.88	112.32
106.58	104.35	109.83	113.14	112.51	111.67	110.2	110.13	111.56	106.1	108.11	110.67	108.52	114.38	109.93	110.5	109.1	110.32	113.81	101.52	109.35	110.48	112.37	110.55	108.27	107.35	108.38	104.72	111.83	108.1	108.25	112.88	108.9	109.79	108.77	104.82	109.12	112.94	105.25	111.9	110.12	107.7	115.21	113.09	117.26	112.49	112.25	111.09	111.17	117.45
98.015	100.21	103.88	98.799	91.159	104.53	97.123	92.463	96.461	97.914	94.328	100.02	100.93	102.23	103.28	102.97	99.606	100.01	93.986	101.72	100.64	99.064	103.48	102.12	101.19	97.603	96.539	97.57	100.63	103.29	107.56	106.68	95.92	104.44	102.54	102.06	102.68	97.64	102.68	104.92	98.163	96.798	104.53	97.479	106.3	100.75	98.915	94.73	93.489	97.948
105.07	110.02	102.93	112.56	105.05	103.83	111.83	108	108.73	104.99	106.74	102.72	109.71	109.32	109.82	106.59	108.99	106.4	108.16	110.17	105.65	102.62	103.56	102.33	106.45	109.73	110.59	109.4	104.99	113.48	109.16	102.11	110.9	109.91	100.75	110.37	109.55	112.73	104.33	105.49	106.52	106.05	107.04	102.97	110.72	111.05	112.82	100.7	107.06	105.99
94.767	96.14	98.157	97.128	97.562	104.34	96.423	98.287	98.242	104.39	99.514	92.944	102.65	98.086	102.9	98.779	96.269	105.24	106	96.278	99.185	99.645	101.11	102.42	94.409	101.31	97.491	98.369	104.01	102.17	108.27	104.89	97.43	107.51	94.722	102.72	101.92	100.15	105.13	97.752	99.543	100.96	103.4	98.539	102.37	103.58	106.28	97.194	95.982	100.31
102.5	102.68	105.25	101.35	102.24	100.56	102.45	97.854	93.989	107.21	98.826	98.549	97.501	99.063	98.657	108.05	94.438	102.76	101.87	101.73	99.071	97.861	102.22	97.665	101.09	101.96	101.74	97.593	99.322	105.45	107.24	102.16	99.069	102.39	97.572	100.04	106.13	103.46	94.23	99.53	104.15	102.15	97.924	99.564	99.891	96.558	101.08	101.87	101.33	103.01
107.41	99.936	99.843	96.209	95.293	103.36	98.389	101.75	94.657	101.18	96.447	93.92	100.62	105.05	104.28	105.27	102.64	97.828	97.471	99.87	100.9	95.378	104.66	96.374	96.59	100.02	100.32	103.35	99.662	97.205	100.88	98.054	104.99	104.22	94.63	99.758	96.5	99.941	101.1	96.903	101.49	102.05	100.9	101.35	104.86	96.313	98.975	102.79	102.24	93.779
109.22	99.977	109.83	109.9	111.24	105.24	108.65	112.14	110.06	104.95	103.47	106.66	106.97	99.529	107.39	109.14	109.82	106.81	104.82	103.39	111.05	104.53	108.35	104.67	106.96	105.92	108.33	104.92	99.82	106.36	100.51	104.81	106	102.51	102.64	104.04	107.89	103.12	107.69	109.91	105.85	105.63	108.27	102.97	104.12	107.36	107.58	104.17	106.69	105.22
103.69	103.92	104.28	102.22	105.61	104.08	103.73	100.3	104.14	107.48	108.62	108.97	105.56	105.32	106.39	109.69	107.42	105.83	105.31	104.17	104.52	106.16	104.71	109.28	111.59	103.33	104.8	111	113.18	106.22	104.34	106.18	108.73	108.58	109.11	98.915	107.28	106.08	108.39	107.26	103.68	104.67	103.79	104.73	104	103.73	104.88	109.09	106.77	102.39
105.07	108.2	103.15	102.35	110.45	106.02	107.91	103.45	99.35	103.73	107.08	108.09	102.82	107.22	105.16	101.03	109.02	105.13	107.59	105.6	112.48	104.53	106.89	107.57	108.73	102.11	106.81	105.92	111.36	108.2	105.82	105.85	107.16	101.84	110.67	105.41	108.3	110.29	109.45	112.77	106.56	102.31	102.21	112.81	104.77	105.95	103.8	102.26	106.18	107.74
98.237	98.806	96.648	92.635	98.412	99.176	102.11	98.558	92.222	96.638	94.806	102.39	91.352	94.601	99.398	97.151	97.661	97.751	94.085	99.53	89.433	102.27	103.64	97.312	96.403	97.225	93.979	100.87	104.59	98.068	97.153	94.772	105.34	99.934	97.383	95.579	91.288	95.569	97.748	99.305	97.123	97.928	95.992	98.87	97.456	97.244	100.75	95.121	94.102	92.733
108.02	106.93	103.82	104.18	102.16	105.81	97.309	102.54	103.75	103.2	111.5	112.01	109.19	108.46	101.61	106.57	104.94	109.42	109.51	105.49	109.24	104.51	106.66	109.8	102.34	103.22	107.23	102.42	105.27	106.65	104.62	99.828	105.48	111.26	105.07	101.47	106.14	104	105.42	103.36	103.85	103.23	107.58	103.89	103.66	97.547	106.9	110.11	108.43	107.24
103.43	104.81	98.473	104.3	107.59	108.55	108.69	108.17	108.58	104.71	102.31	102.65	110.42	103.76	101.54	108.59	105.79	108.62	103.16	107.71	102.69	102.89	110.91	108.98	102.28	100.62	106.54	107.95	108.72	108.29	108.49	103.96	104.08	105.27	107.27	101.55	103.31	104.82	104.04	105.75	108	103.19	107.41	103.53	110.99	107.07	107.29	100.13	104.39	109.84
95.037	97.69	99.24	102.2	95.611	96.918	101.76	97.054	100.52	98.82	94.033	101.36	98.791	100.34	105.39	104.7	93.204	100.55	96.439	102.93	95.274	96.835	98.899	104.4	99.139	96.679	97.532	101.47	103.33	97.952	102.75	103.68	99.634	102.02	97.787	94.377	99.121	98.491	95.767	98.535	94.434	102.95	101.8	98.669	99.518	97.317	104.52	99.286	96.799	106.41
105.97	111.86	118.62	112.24	111.26	106.44	101.94	106.13	107.46	111.97	109.75	104.96	111.52	111.98	115.87	107.63	111.47	106.14	104.99	110.44	114.03	113.03	104.68	104.8	106.28	106.4	113.33	105.74	105.55	109.92	106	109.53	109.9	111.82	102.32	102.42	108.97	104.02	108.94	112.95	109.18	108.69	110.67	110.29	106.85	106.91	112.43	115.33	106.81	114.79
101.96	106.32	101.97	111.56	98.041	104.55	107.22	104.99	112.63	105.52	107.94	108.05	109.57	95.586	110.99	107.2	105.3	103.98	105.79	107.97	101.09	104.42	108.29	108.76	107.82	105.86	107.81	108.59	105.06	107.23	105.84	107.89	109.56	103.64	99.987	103.52	103.69	105.12	101.58	99.365	108.53	106.52	106.08	104.81	109.65	107.02	108.94	105.83	106.85	105.4
112.81	103.67	111.15	109.82	107.62	104.24	108.25	107.01	115.5	109	107.47	111.77	103.42	108.71	108.68	105.83	108.44	105.89	111.99	113.01	109.18	100.3	109.24	110.62	110.99	112.54	110.11	112.76	109.32	108.86	107.04	109.61	113.07	109.16	108.92	107.76	112.77	104.06	111.26	109.43	102.74	108.79	106.68	105.44	109.55	108.17	114.59	112.62	108.68	102.37
107.87	107.84	108.43	108.13	110.13	105.44	110.23	104.29	110.73	110.14	103.68	108.05	112.06	114.08	107.35	107.42	107.5	105.53	105.05	114.18	111.14	107.29	107.73	114.22	102.72	108.41	108.49	110.38	109.14	109.95	110.33	110	106.38	101.68	103.52	104.15	107.25	107.94	104.65	105.95	102.19	106.83	110.21	110.35	110.9	106.04	104.68	107.25	111.51	104.94
105.8	107.7	102.71	113.78	107.53	109.28	109.05	99.624	111.53	110.98	102.27	102.71	109.27	107.47	107.01	108.35	105.32	109.54	105.86	113.6	111.91	103.93	112.88	108.34	107.78	107.82	111.18	105.39	103.19	111.04	111.7	109.23	108.32	103.73	108.9	112.42	109.39	106.58	113.88	103.64	112.72	108.97	108.86	111.57	107.63	107.17	108.22	110.36	109.5	103.06
104.13	108.36	109.25	107.51	113.48	111.37	107.91	105.17	109.64	107.96	103.88	109.59	107.22	105.96	113	104.49	106.95	109.8	108.05	108.3	109.63	108.5	106.6	114.35	105.6	102.05	107.59	106.36	116.47	110.29	116.19	111.41	109.45	100.83	106.74	113.24	110.09	105.61	112.67	114.61	110.12	102.57	103.63	110.02	106.03	102.8	110.86	109.67	109.84	108.97
112.49	107.99	107.95	101.32	100.34	107.77	106.95	112.94	108.99	109.13	103	112.93	106.42	114.27	105.26	110.02	111.35	111.13	107.18	111.95	106.28	105.11	112.56	110.25	107.03	104.84	105.34	110.27	103.91	110.77	109.98	107.56	103.47	108.39	108.54	113.56	102.01	105.29	104.27	108.78	106.88	106.77	109.35	109.59	107.59	112.93	109.31	105.97	106.21	108.4
105.75	100.58	103.34	102.2	109.55	102.4	104.25	107.65	110.31	102.22	108.39	106.42	105.66	107.34	101.86	106.13	101.24	103.35	108.12	103.68	105.12	102.62	111.55	105.74	105.91	106.75	101.34	105.63	102.79	106.19	106.34	105.2	109.05	102.71	105.57	110.3	107.86	106.01	109.31	106.65	107.89	105.13	100.88	110.38	101.83	108.92	109.33	105.02	109.24	106.68
93.667	103.79	96.017	100.78	103.12	103.36	100.99	101.48	97.065	104.75	98.461	106.55	98.646	99.693	102.29	96.825	102.45	97.79	97.97	99.159	99.073	99.606	101.68	92.709	107.39	94.74	98.826	97.845	99.824	103.08	100.08	98.178	99.746	101.57	104.72	108.42	96.866	109.99	96.594	100.82	100.53	98.5	107.52	102.04	99.263	103.34	103.04	97.324	103.52	103.23
97.841	101.37	102.5	107.31	103.73	101.37	101.75	106.02	106.2	105.33	104.21	100.61	102.82	102.87	99.432	110	98.698	96.814	106.24	99.664	103.01	100.97	98.382	103.02	103.06	103.73	105.89	105.62	102.88	102.46	103.73	101.9	105.65	104.16	103.1	103.12	102.46	104.75	105.87	103.91	102.95	109.02	104.67	103.88	105.91	102.8	97.721	105.96	101.42	103.03
111.05	101.6	110.11	106.13	103.26	106.8	104.03	104.62	103.36	107.98	106.12	109.37	116.59	107.68	106.39	106.4	98.984	104.53	107.51	106.56	107.11	109.32	102.18	110.57	104.94	107.93	109	108.84	107.39	113.15	109.99	107.77	106.85	108.97	111.35	111.64	112.14	101.67	107.32	113.4	110.3	105.12	108.54	107.56	102.93	99.895	104.31	104.98	107.08	103.4
102.96	110.52	112	111.36	112.31	106.75	108.15	105.62	107.43	107.37	102	105.04	103.83	106.28	106.68	106.48	104.94	107.24	107.85	110.33	108.6	109.06	110.93	105.39	112.39	108.48	107.03	106.32	108.69	107.26	103.51	106.06	104.94	110.87	105.04	101.5	104.42	98.555	105.87	109.83	103.77	107.44	104.31	111.02	109.86	108.09	104.51	105.71	109.94	101.85
108.86	103.32	104.12	102.33	103.48	109.5	99.424	101.61	108.07	109.99	104.57	107.77	104.84	105.11	101.94	106.59	106.06	105.69	102.51	107.19	106.82	107.3	104.65	106.71	102.57	102.1	106.97	108.7	104.54	110.73	114.49	106.51	102.34	108.27	104.67	96.749	102.28	112.28	107.2	104.07	106.08	104.57	113.69	109.09	105.32	109.93	104.46	103.17	105.02	99.748
107	109.67	105.39	107.3	108.44	102.11	112.53	103.49	107.1	109.82	102.94	100.35	103.52	107.63	106.87	104.62	106.55	106.41	108.34	106.09	109.66	101.86	108.88	103.84	107.11	97.497	104.77	105.99	103.76	106.53	107.42	107.32	110.38	102.79	106.43	98.652	105.96	112.38	101.16	103.32	102.89	109.39	105.66	115.71	108.6	107.43	103.41	100.01	107.26	105.48
102.27	110.19	102.95	104.53	103.25	108.78	102.9	107.83	108.9	107.98	105.14	108.79	104.51	101.71	110.18	105.19	108.06	107.25	99.637	101.09	110.51	105.79	108.87	103.66	104.55	107.73	107.87	103.18	101.73	106.21	106.01	106.29	104.99	107.39	112.24	111.31	107.91	110.74	112.2	102.58	112.77	105.97	108.62	103.62	103.32	109.27	110.52	112.79	104.21	101.19
110.29	103.19	105.39	108.28	106.04	111.1	106.23	105.4	106.53	103.88	107.61	108.71	101.98	104.07	101.88	107.66	101.86	107.5	110.08	106.84	107.14	102.46	112.18	100.13	101.97	108	107.86	105.49	105.78	109.95	106.17	105.87	109.24	103.21	107.35	109.09	104.8	100.37	111.96	108.24	107.99	104.05	108.55	108.27	107.46	104.62	102.98	107	110.1	102.59
107.94	103.44	106.34	111.82	100.42	106.59	107.52	112.72	101.22	106.58	101.33	111.06	101.29	105.2	104.46	105.85	113.1	108.39	109.48	108.9	110.68	109.74	112.74	106.04	112.22	104.93	105.3	103.18	107.64	109.14	112.24	102.84	108.2	106.67	109.26	112.55	100.41	112.22	108.43	108.09	108.02	110.65	110.76	110	110.27	115.1	104.89	105.16	105.9	104.33
111.39	108.2	103.69	106.24	109.3	105.38	109.28	107.66	112.62	101.3	109.71	107.62	111.19	104.99	102.87	104.31	105.43	110.21	105.46	103.79	108.23	108.07	110	105.99	106.51	110.89	103.74	108.82	108.19	106.41	104.39	108.95	106.53	110.45	105.67	100.66	111.48	112.2	102.98	102.63	107.93	101.03	109.58	109.05	105.86	112.32	104.48	105.83	109.52	109
105.52	100.4	106.08	101.29	104.89	106.29	103.79	103.92	108.66	106.04	112.91	106.76	109.45	100.53	107.91	106	102.73	103.84	105.16	103.11	100.81	102.52	99.983	99.354	102.11	102.71	106.11	106.89	98.761	101.78	106.66	103.19	104.43	106.76	100.86	103.94	108.08	102.42	102.63	102.23	105.56	104.78	98.735	103.73	105.18	104.42	107.89	105.57	111.19	103.61
106.58	102.82	101.38	110.87	104.41	108.46	108.81	110.25	101.9	107.69	106.28	110.18	102.48	108	112.35	110.29	108.3	103.7	104.51	104.11	106.11	103.23	109.94	108.83	106.62	110.64	114.36	105.91	110.74	108.5	110.45	110.61	109.76	108.14	107.38	103.93	111.36	112.5	110.55	110.66	107.24	109	112.82	106.18	109.19	105.22	109.25	98.826	109.46	105.05
93.625	97.875	93.334	96.456	94.176	101.84	97.637	103.32	98.102	96.397	100.38	97.292	104.71	93.499	97.291	92.72	103.87	95.837	95.794	101.62	97.877	98.725	101.49	99.074	98.714	96.088	97.635	102.09	102.05	101.28	101.06	99.124	106.65	100.62	103.71	95.079	102.19	96.272	99.912	96.56	107.51	96.684	91.762	98.698	93.784	95.026	102.72	99.034	106.01	92.997
102.87	99.316	104.65	107.91	105.69	108.69	107.35	104.02	101.08	108.8	109.76	109.34	104.36	106.22	108.3	104.37	103.16	99.629	104.99	109.35	106.3	104.67	103.14	105.97	105.42	102.68	113.14	105.16	107.12	100.08	106.95	102.81	102.39	105.81	96.372	104.16	104.33	103.05	103.59	109.96	99.317	108.41	99.935	106.86	107.51	104.4	100.34	103.51	101.5	101.51
94.079	100.06	95.6	100.38	101.08	100.2	98.865	95.93	98.797	101.82	103	99.823	102.39	99.905	101.11	99.005	101.46	96.23	100.39	99.476	106.03	95.292	100.44	102.36	102.13	98.671	95.559	107.32	94.564	96.069	101.03	101.4	97.517	104.86	98.241	99.984	97.032	103.79	93.597	97.128	99.32	100.18	98.339	96.515	100.6	102.39	95.812	99.386	98.374	99.222
105.09	105.45	103.93	106.72	106.75	110.36	105.03	108	104.2	111.25	105.78	103.9	109.43	103.59	104.09	102.07	111.98	106.43	108.56	101.27	106.91	107.24	107.36	104.52	104.47	104.23	103.31	109.91	104.7	109.65	114.14	107.56	104.8	109.58	102.76	111.63	104.79	111.96	109	102.31	107.43	103.16	104.76	106.96	104.79	106.96	106.34	109.01	108.6	109.18
107.97	104.89	111.64	108.37	106.34	102.36	113.66	107.14	102.61	99.34	102.18	107.12	106.02	107.04	102.93	108.48	102.03	106.69	114.71	101.74	112.1	98.386	101.53	100.93	108.48	110.25	108.38	112.06	104.44	100.73	101.97	100.34	110.53	107.38	119	107.57	105.62	112.59	109.33	100.68	99.342	105.95	105.28	104.12	106.92	108.7	109.7	110.75	106.72	108.37
110.81	107.21	105.55	113.54	109.39	102.37	99.053	110.4	98.167	104.8	107.78	108.25	108.79	108.99	107.47	111.09	105.97	108.22	108.47	107.38	106.82	106.52	109.38	107.38	110.82	103.47	107.35	103.93	106.53	106.75	111.39	101.29	112.45	98.545	103.12	111.01	103.14	100.67	105.19	99.438	111.13	103.89	105.69	109.64	104.09	109.9	101.85	107.7	105.06	107.98
105.19	105.74	103.42	105.65	106.56	103.01	106.54	104.15	108.26	108.31	104.77	107.56	102.53	108.19	105.59	100.2	107.09	100.83	103.77	107.15	101.36	112.26	103.87	105.96	103.56	102.01	105.71	106.31	102.72	104.81	104.91	101.32	110.12	112.14	106.16	101.51	112.57	107.27	110.29	104.39	108.07	110.73	100.4	106.92	102.15	102.85	111.8	107.35	105.43	103.26
107.92	114.05	105.45	102.42	104.54	101.73	108.38	107.85	101.76	109.87	107.36	109.54	104.85	105.09	107.06	106.97	105.61	99.681	100.82	108.34	103.54	108.12	105.6	106.4	102.48	105.95	104.78	106.69	108.22	109.15	110.99	103.88	113.26	110.9	109.05	111.1	108.74	110.34	106.55	106.4	105.26	107.35	107.05	106.75	104.45	101.93	112.13	109.56	106.64	102.66
106.19	110.75	102.82	105.51	109.55	101.78	105.93	100.9	109.45	107.62	110.55	108.4	103.66	110.64	99.819	101.5	107.32	103.37	101.25	104.79	105.6	106.34	106.28	101.21	104.79	109.01	103.39	107.54	101.92	108.45	107.21	107.44	109.25	109.76	101.99	112.82	106.19	108.91	100.83	106.88	106.44	105.28	103.38	105.17	109.09	109.23	103.98	111.65	109.08	117.33
115.57	112.58	107.7	114.61	105.69	109.39	116.32	113.07	112.88	107.62	113.54	108.61	105.99	113.74	109.87	109.23	109.96	103.28	112.02	107.1	108.17	115.93	116.19	109.17	108.3	109.88	107.93	106.99	107.31	106.11	104.52	106.14	118.43	111.16	104.03	109.48	112.66	112.56	106.31	109.6	109.79	117.84	111.75	120.7	116.11	108.91	112.25	111.6	108.64	109.82
101.97	100.12	102.53	99.544	100.44	97.94	101.29	98.615	103.08	106.24	99.528	104.47	94.893	104.99	100.48	102.42	100.13	96.458	106.88	110.5	102.8	90.908	96.453	97.686	97.49	99.471	104.59	100	103.25	94.812	96.527	99.291	100.18	102.45	101.46	95.14	100.98	104.99	94.463	102.56	104.58	107.6	102.06	99.295	100.07	99.634	99.475	97.859	97.913	98.092
113.82	108.27	105.31	106.29	114.05	111.31	107.84	110.26	115.03	111.44	113.01	107.58	110.86	108.15	112.53	111.91	111.22	111.78	105.42	106.49	111.93	108.14	114.74	106.74	107.54	114.29	115.59	107.76	106.94	108.47	111.26	107.31	111.6	110.73	112.58	105.1	107.93	112.23	112.71	110.84	113.21	112.4	112.7	108.76	110.67	110.97	110.74	113.68	114.75	114.25
106.78	99.373	107.42	108.77	104.94	107.96	100.88	106.72	103.33	105.24	108.38	103.78	103.04	110.32	103.84	107.3	105.74	108.32	111.15	108.82	108.59	110.41	104.24	99.088	105.36	108.09	104.17	111.13	109.14	101.61	109.9	103.55	107.64	104.92	106.27	107.82	107.58	104.75	108.53	103.69	104.18	103.28	100.5	108.74	101.87	104.42	107.77	103.03	116.43	108.46
102.61	110.92	106.95	106.28	106.32	103.86	107.54	106.6	108.2	108.72	111.02	115.24	106.86	107.84	113.77	106.71	111.27	105.24	105.86	115.44	106.85	113.31	107.77	107.47	110.84	108.56	112.14	110	109.5	111.39	109.67	110.99	109.48	103.71	112.63	113.27	107.83	112.66	110.81	107.08	112.24	115.11	104.9	106.59	108.7	105.88	108.56	109.96	106.38	105.11
106.38	106.75	103.63	110.61	109.25	107.37	109.17	107.59	109.79	107.75	105.38	109.84	97.306	109.72	114.6	105.88	105.81	108.05	103.36	110.22	105.47	99.859	112.61	103.76	107.29	107.61	100.92	111.67	106.82	103.34	105.74	106.55	105.91	102.09	103.91	105.72	102.38	110.45	111.45	110.57	103.47	110.52	102.96	108.62	103.88	106.32	105.9	104.09	99.143	105.03
110.59	105.79	108.45	110.25	109.71	102.23	102.46	115.67	107.58	108.64	108.88	110.49	104.05	103.41	104.4	108.62	117.64	100.95	106.99	110.48	112.21	106.64	101.46	114.34	108.85	108.76	109.15	108.09	105.36	112.5	109	106.49	109.13	104.26	109.41	107.17	107.91	104.74	108.6	111.94	100.47	113.31	104.38	110.5	107.59	107.47	109.16	106.5	107.76	103.66
108.81	109.75	104.09	105.96	108.45	109.47	105.67	111.39	98.08	102.06	101.28	106.73	105.96	110.19	105.82	110.33	111.05	101.15	103.81	103.13	104.96	99.06	103.66	109.17	104.09	106.18	107.58	114.53	101.15	104.57	103.71	108.29	100.77	103.85	104.09	105.41	106.58	108.24	101.25	106.82	102.64	109.98	108.9	104.97	114.23	102.74	105.43	104.8	107.19	102.27
106.7	98.78	107.66	107.2	108.59	103.89	113.74	105.23	108.37	110.89	108.4	107.36	105.19	108.91	102.95	106.57	109.04	101.47	106.19	106.24	104.77	103.56	115.86	112.53	107.88	102.21	104.89	110.69	107.97	106.62	107.68	108.82	105.16	108.53	104.23	112.68	109.64	106.9	106.89	108.98	105.88	113.49	109.44	103.78	106.9	106.71	105.24	110.15	114.59	107.18
104.58	98.351	98.447	100.41	102.98	97.707	99.782	93.586	104.91	101.78	96.936	96.154	100.45	100.39	102.32	103.51	104.87	95.492	100.4	96.817	100.76	103.11	101.4	102.94	104.21	95.258	107.86	100.32	107.92	104.73	103.21	103.95	100.1	104.29	107.26	100.7	102.03	97.356	98.119	100.04	102.31	100.28	100.31	106.18	104.88	96.493	102.09	103.78	104.54	104.65
107.88	99.782	106.8	101.15	105.64	107.86	108.37	104.85	104.82	110.18	105.74	103.31	112.16	114.71	105.52	107.94	107.19	111	102.2	104.62	110.28	107.3	109.43	109.64	110.88	110.47	107.71	108.33	102.06	105.66	102.22	102.89	112.84	103.65	108.69	109.5	109.21	108.36	111.83	106.67	107.88	109.94	100.57	110.54	111.62	109.56	111.28	107.45	101	108.63
99.714	100.17	100.91	96.434	100.97	100.46	97.811	103.8	97.354	99.073	102.63	93.574	99.393	106.51	96.66	98.994	104.66	99.527	102.57	100.17	104.23	96.768	104.77	107.86	98.673	96.935	100.55	101.51	101.57	105.11	101.9	104.56	105.46	107.63	95.286	102.36	101.81	102.11	112.11	99.189	101	98.957	97.141	99.084	106.52	95.509	102.8	101.96	101.2	106.43
97.726	109.87	105.11	101.07	105.12	104.21	105.89	103.2	104.15	95.418	105.77	107.52	106.04	104.31	107.48	102.28	109.05	108.23	101.85	98.881	103.28	102.32	104.67	106.01	110.34	103.26	101.58	105.98	107.01	106.16	98.136	105.82	103.74	110.6	106.73	101.3	105.06	106.78	105.55	108.13	105.67	103.2	100.8	110.93	104.6	109.78	107.42	107.1	103.02	103.7
101.6	106.46	106.08	103.38	105.29	105.18	105.39	106.41	105.33	108.85	109.38	107.83	105.72	104.64	111.41	101.36	104.47	103.66	110.63	105.93	101.85	106.58	102.39	106.08	101.43	106.05	103.47	112.11	109.11	104.51	104.84	107	106	103.12	107.48	108.41	103.23	109.06	106.37	101.91	103	108.56	108.79	100.95	99.478	99.943	108.46	109.25	105.3	109.05
110.29	107.49	111.28	102.88	102.42	104.57	102.92	109.71	109.06	105.53	114.07	110.59	107.87	105.04	107.24	104.87	100.67	106.75	110.96	111.94	103.9	106.93	109.44	103.77	110.03	108.9	107.2	109.24	113	102.73	110.9	103.16	108.02	103.6	105.84	105.72	111.27	110.87	106.52	106.87	105.75	106.21	104.44	111.96	104.42	110.27	112.49	113.42	111.23	104
92.688	96.559	87.062	100.97	93.3	99.435	96.943	102.84	96.728	104.72	91.563	100.1	98.774	96.932	102.5	91.788	101.57	89.926	96.468	90.852	100.33	100.24	96.036	92.221	98.331	96.816	98.921	94.811	95.105	90.9	97.425	93.097	99.919	99.799	94.502	97.411	97.568	101.27	93.644	96.464	100.84	97.758	99.352	99.048	100.07	99.217	100.16	101.94	101.83	99.843
100.96	96.662	107.32	107.31	105.27	102.72	109.9	105.14	102.34	107.07	99.159	104.85	104.4	102.73	105.41	105.04	101.15	105.57	104.66	107	100.13	103.28	97.555	108.85	108.45	106.91	102.77	109.29	106.74	111.14	103.21	109.78	109.41	105.3	104.78	107	101.15	104.94	106.35	108.46	104.88	107.36	108.77	107.24	110.07	105.01	109.81	105.56	100.81	107.96
114.21	112.36	103.39	106.09	109.07	106.21	107.15	112.85	114.49	112.4	111.53	111.93	109.34	105.75	111.49	105.28	105.59	114.46	105.06	117.25	107.45	114.5	118.66	109.31	105.46	106.69	109.09	110.89	108.74	113.64	111.01	114.36	112.76	105.16	108.12	112.61	105.16	112.84	115.04	112.2	109.85	111.87	109.96	104.26	108.87	110.58	110.05	111.94	110.27	115.47
105.31	101.2	109.85	105.8	106.43	109.7	107.21	105.54	107.88	105.32	101.49	96.762	105.57	108.14	104.22	105.03	105.88	101.93	104.53	105.1	97.767	110.04	109.05	104.94	113.4	106.61	103.32	107.07	113.5	105.17	102.54	116.64	107.94	102.97	102.43	110.14	102.77	102.08	99.856	104.64	108.25	109.78	106.39	112.75	99.288	105.16	107.78	108.78	106.59	99.046
109.73	102.21	109.9	108.38	106.19	106.69	109.43	102.39	108.44	109.04	113.9	107.26	117.01	109.81	103.76	104.99	103.07	106.21	108.71	109.74	106.63	108.79	102.08	101.78	106.66	109.85	106.12	105.31	106.54	105.16	108.58	113.6	112.87	108.5	107.52	113.26	108.45	107.9	111.98	114.89	107.08	109.68	109.56	105.56	108.48	106.39	106.18	103.39	107.15	109.46
98.163	100.57	104.09	101.66	91.93	100.33	100.98	100.64	96.326	97.478	98.833	96.849	87.31	100.3	98.141	96.651	101.58	95.808	99.048	93.299	94.811	95.033	90.954	96.822	98.299	100.19	104.42	95.888	91.801	92.445	96.081	94.671	95.726	97.018	99.043	96.55	96.145	95.539	96.289	98.577	100.24	96.37	100.33	95.807	93.502	97.897	94.653	97.504	98.389	98.033
105.13	105.3	107.75	107.71	110.39	106.34	107.6	105.82	105.96	100.02	109.27	108.5	108.67	98.573	110.66	108.83	113.09	99.956	106.43	103.45	105.57	105.4	104.91	105.44	105.72	107.28	102.57	108.35	108.7	111.25	106.37	112.86	106.99	106.28	108.21	106.85	104.94	114.01	108.56	104.34	106.12	107.09	106.02	109.45	108.53	103.48	98.344	106.26	106.07	111.62
102.54	111.94	101.37	108.27	102.92	108.64	110.54	104.37	109.59	109.89	111.94	106.82	112.39	104.89	105.65	103.79	107.19	108.73	108.97	111.15	112.08	109.11	104.82	100.97	109.19	105.27	103.96	104.64	111.27	113.67	111.07	113.15	113.26	112.1	103.33	113.64	108.28	99.561	111.37	107.67	106.09	111.59	106.77	108.72	110.76	106.52	106.38	101.24	106.12	102.42
107.43	101	106.22	106.81	105.8	105.24	106.64	110.43	104.34	103.95	99.137	100.49	104.31	104.37	102.98	101.94	109.1	103.88	103.97	104.84	103.67	106.95	105.54	104.98	104.87	110.51	108.69	104.59	111.06	106.52	105.07	109.6	104.6	102.03	107.07	105.68	108.43	108.52	108.38	103.48	105.46	111.36	103.03	111.98	107.02	110.62	104.74	99.78	101.4	109.89
110.09	105.01	107.02	107.81	109.69	110.86	111.93	111.28	104.73	106.27	111.17	106.23	108.88	109.13	106.03	114.21	111.61	105.54	108.1	106.55	113.32	112.44	107.68	102.37	109.6	114.03	103.87	109.7	112.64	109.61	106.03	107.55	106.19	112.07	105.93	110.3	102.53	113.2	111.88	117.38	104.78	106.53	113.79	105.4	106.86	114.89	105.09	109.71	106.55	110.96
96.458	98.241	101.14	97.503	95.115	94.203	96.306	97.921	100.45	104.26	88.706	101.61	101.52	96.073	96.997	97.396	100.7	96.021	98.082	97.645	94.353	98.466	96.372	95.984	93.773	100.06	96.872	97.039	106.7	99.061	95.895	94.496	105.16	94.232	104.02	97.454	97.877	97.645	98.81	95.699	96.181	97.058	95.843	98.333	97.053	97.14	102.27	96.917	98.316	98.244
105.74	102.75	102.86	107.24	105	102.32	105.94	103.41	104.82	104.72	104.45	108.5	99.315	101.1	103.19	103.12	108.28	105.48	105.67	102.76	106.42	104.1	108.84	109.17	103.49	106.39	105.47	105.58	105.54	104.25	98.564	97.824	103.05	104.82	104.02	98.949	104.76	113.5	106.27	101.16	107.87	103.87	111.26	109.72	104.99	109.72	105.8	103.31	103.95	105.14
103.73	106.08	108.68	103.72	111.58	106.25	105.75	108.83	111.01	110.87	105.86	109.71	109.25	111.5	102.51	106.04	106.78	112.07	108.19	110.27	109.35	100.06	105.73	109.09	108.88	106.64	112.36	106.45	109.38	106.46	111.85	109.15	101.92	104.6	111.57	107.26	108	108.33	116.61	115.24	107.22	107.88	104.34	108.38	112.96	104.96	110.8	104.7	103.41	105.55
105.57	99.995	107.52	109.56	103.79	103.96	103.94	108.93	104.56	105.53	109.17	105.68	104.25	96.95	107.44	105.35	105.95	106.45	102.34	107.98	106.77	110.07	104.21	101.96	102.94	114.44	110.19	109.03	107.84	100.08	102.44	101.68	108.27	100.79	100.88	105.65	103.76	103.26	105.02	107.43	103.82	104.32	105.87	104.69	106.08	102.19	105.7	106.38	106.99	103.41
95.626	98.341	105.01	102.28	103.43	105.74	95.356	93.913	97.013	104.85	99.818	97.754	111.33	104.51	97.803	100.99	107.03	108.02	102.5	102.25	100.96	96.297	101.09	100.14	104.09	98.506	101.07	106.97	105.74	102.28	101.16	100.8	100.7	101.47	100.73	100.44	108.85	104.74	102.11	97.646	100.53	98.431	101.34	101.22	103.94	98.928	99.195	105.21	102.3	100.42
99.645	102.8	99.338	106.48	97.36	99.84	108.9	102.74	96.447	98.462	102.14	101.34	93.179	101.26	95.777	98.969	106.35	99.495	100.71	98.95	100.14	103.46	99.669	100.17	104.43	103.86	95.896	103.63	105.36	101.9	106.15	100.95	98.962	98.246	103.79	106.28	100.82	99.158	102.5	99.425	104.38	97.235	100.07	102.67	107.57	102.9	104.02	95.792	105.58	95.566
105.15	105.93	104.34	107.09	106.19	112.47	108.22	103.71	110.05	109.84	111.01	106.16	115.1	107.4	103.47	115.21	105.78	106.92	107.26	103.48	109.22	109.44	101.8	110.46	106.91	104.35	107.21	102.38	114.63	110.46	101.56	109.84	108.89	108.06	106.59	105.77	108.74	111.78	104.67	108.72	111.67	113.35	102.73	107.01	108.61	102.86	107.45	105.35	108.59	112.22
104.92	109.87	107.62	112.66	115.14	107.47	112.08	107.29	109.6	109.33	103.71	109.16	107.75	115.29	109.61	108.82	112.24	108.46	113.86	115.55	111.63	113.44	105.94	107.31	111.1	113.67	110.76	107.57	105.43	104.69	110.98	108.32	105.17	114.94	103.63	108.21	110.43	114.37	105.45	102.18	109.95	110.16	107.27	112.46	108.38	111.81	109.44	113.07	105.9	113.76
102.87	104.04	102.85	108	99.134	107.03	108.03	104.5	109.26	109.33	111.6	111.02	97.238	103.28	104.3	106.46	102.59	107.24	110.81	99.355	111.63	105.13	108.58	112.46	106.61	106.73	104.77	112.8	106.93	102.23	106.49	100.59	105.47	104.16	110.01	102	105.47	106.76	97.831	110.17	109.31	108.09	111.21	102.52	102.47	104.25	109.5	103.51	103.91	107.76
111.73	101.79	106.03	104.84	112.51	110.82	111.79	111.69	112.35	102.15	108.18	106.2	106.51	108.28	107.32	110.93	108.1	108.63	107.99	108.39	106.97	108.37	107.76	109.25	104.07	110.94	107.47	103.44	101.07	103.14	110.17	103.12	107.43	104.6	101.14	110.33	103.79	105.06	108.38	102.11	108.03	111.41	110.99	105.71	107.58	104.27	106.64	107.06	108.8	106.05
109.11	106.9	105.79	104	103.23	106	105.69	111.45	107.55	105.64	113.5	105.98	109.08	102.57	109.84	105.27	107	108.68	105.52	107.12	103.64	108.19	111.11	106.48	114.07	100.52	107.55	104.51	104.45	108.16	107.29	105.97	106.12	99.509	106.79	106.21	108.74	105.38	106.64	109.74	98.159	104.24	102.55	102.87	105.08	106.08	101.97	105.36	107.98	110.56
106.72	109.56	107.07	110.08	110.66	108.14	105.58	113.49	106.76	114.66	113.96	106.4	111.44	111.84	104.93	105.29	110.61	108.82	105.54	111.91	103.57	110.1	109.86	110.47	110.11	108.15	111.58	110.37	107.91	107.67	109.08	111.22	108.75	110.54	105.27	104.67	109.62	110.52	108.2	108.36	109.32	106.32	103.31	111.11	113.65	109.73	109.62	108.62	111.52	110.16
90.987	101.78	98.412	99.014	104.68	99.556	98.189	101.37	99.082	98.263	97.707	97.295	96.46	97.004	94.662	94.503	96.896	95.045	93.017	91.249	97.387	100.52	96.509	106.63	100.89	93.705	97.403	98.721	94.336	101.45	99.12	107.04	98.675	94.34	103.34	93.968	102.04	103.29	93.767	94.772	102.08	104.77	99.563	94.64	97.565	95.206	105.41	99.138	94.851	95.748
99.08	111.69	104.99	107.82	109.23	106.21	107.09	111.78	105.27	110.49	112.01	103.42	111.55	102.93	106.74	117.71	102.94	114.16	100.62	108.41	109.32	105.22	115.07	117.94	105.01	110.07	107.65	105.42	106.03	107.65	103.28	105.58	108.71	105.77	107.87	104.83	110.67	111.32	110.72	107.67	103.92	106.85	105.77	106.02	108.25	112.33	107.71	103.96	109.09	106.47
109.11	103.97	110.25	107.47	112.47	113.25	105.22	111.35	108.74	105.76	112.86	103.28	111.92	105.24	108.38	115.63	103.49	112.61	104.13	99.317	109.14	107.19	110.96	109.29	112.87	105.25	108.85	109.34	109.98	104.51	113.81	114.23	108.42	111.51	105.18	113.45	106.84	110.28	108.3	109.17	104.7	111.57	105.2	100.82	110.9	104.96	107.68	114.59	106.85	106.43
93.912	102.17	97.472	101.88	99.028	100.57	95.761	95.827	100.26	96.385	95.775	104.64	99.772	100.03	94.811	106.02	103.35	98.704	98.425	98.388	98.455	94.933	99.634	95.977	96.581	102.63	93.638	100.15	99.195	96.661	94.493	98.56	96.415	93.613	105.46	101	98.192	99.215	98.068	94.809	98.689	98.138	102.26	102.34	96.564	93.091	101.39	99.158	93.753	101.06
112.77	111.88	107.05	108.7	110.05	111.23	110.38	112.38	109.5	107.57	107.69	114.12	111.24	108.18	117.39	110.85	112.53	107.31	111.51	109.11	111.71	108.36	107.34	109.24	111.17	99.896	107.29	109.29	115.59	115.56	118.77	104.56	112.81	114.54	113.68	111.75	111.04	110.5	111.4	110.16	108.11	108.82	110.97	105.09	111.05	114.18	106.75	110.01	113.73	108.35
99.894	111.93	105.81	106.16	105.6	106	108.12	101.72	111.69	106.64	101.28	105.65	108.72	103.25	107.29	102.58	109.53	101.1	104.38	103.6	105.45	103.49	101.4	101.94	108.87	106.96	104.39	108.7	107.33	106.91	109.65	103.38	102.24	103.38	104.65	109.16	105.33	105.03	104.23	105.16	100.88	103.9	106.29	106.47	106.86	101.1	104.69	106.52	105.8	112.98
101.06	89.502	95.678	96.543	100.9	98.922	97.651	97.299	96.428	97.522	95.43	91.129	99.413	94.36	99.87	99.894	99.829	96.357	100.77	98.158	97.554	91.658	104.65	95.471	95.279	100.4	97.139	97.105	105.08	95.456	96.159	95.6	94.292	97.34	95.907	102.96	99.107	100.03	93.841	94.391	102.22	101.62	95.89	104.91	97.233	100.26	97.086	101.59	98.569	100.18
111.11	108.48	106.18	103.51	108.49	107.93	101.59	104.03	109.5	103.62	103.25	106.9	109.39	103.51	110.01	108.29	106.5	107.81	104.45	108.94	107.66	101.44	112.38	106.44	114.42	112.93	109.72	108.3	102.5	106.44	103.71	106.55	104.85	106.65	108.41	112.1	106.51	106.24	110.93	107.23	102.05	104.71	100.5	108.36	112.45	108.84	112.48	107.04	108.63	109.57
111.81	102.61	100.99	100.84	100.89	105.36	109.64	112.89	106.21	110.2	100.48	105.38	104.67	102.3	111.71	103.78	102.57	108.63	105.36	106.92	106.31	104.75	109.59	111.15	105.57	104.74	109.16	100.54	108.6	104.98	108.28	100.5	109.12	107.84	104.25	114.03	103.72	106.46	102.59	107.19	105.05	96.723	110.73	115.59	107.28	102.11	104.63	103.84	99.396	96.989
114.94	104.51	107.46	110.21	105.23	109.75	110.8	107.87	105.01	114.77	105.66	114.98	113.23	100.54	105.14	109.79	106.29	104.89	110.86	107.4	113.5	110.38	113.03	106	108.96	109.41	108.02	114.27	108.82	107.67	106.54	105.66	109.77	104	105.29	103.81	107.04	109.47	107.13	113.34	114.4	108.13	102.48	105.37	104.23	109.35	99.113	106.09	108.61	112.73
100.8	109.91	112.33	106.84	108.74	111.03	106.06	112.88	108.45	106.62	110.09	107	105.41	113.55	101.45	118.04	102.49	108.49	110.82	102.21	105.41	108.95	105.49	107.07	110.18	111.32	110.09	107.4	110.2	112.06	110.82	109.53	110.14	108.95	114.05	106.82	111.33	109.26	103.59	113.46	108.92	110.39	106.14	110.53	114.39	104.2	108.78	103.27	106.47	108.55
107.56	107.14	111.81	105.29	103.9	107.32	109.17	104.39	106.86	112.48	110.78	104.08	109.75	105.36	102.97	107.26	110.35	103.64	104.29	112.3	110.69	106.2	107.89	103.1	109.55	111.52	104.56	99.173	102.67	110.54	110.14	106.72	106.49	115.3	112.42	103.21	105.58	111.44	114.89	108.83	106.93	105.09	108.81	109.91	105.39	105.2	105.62	104.08	101.39	107.35
108.35	109.97	103.91	107.46	100.77	103.64	105.52	105.57	106.03	112.87	109.38	105.24	119.25	109.2	107.51	107.06	112.06	110.98	111.77	106.58	111.02	105.29	109.6	112.2	99.548	103.23	111.92	108.67	112.77	108.12	108.57	106.76	108.61	106.76	110.1	107.1	110.28	109.99	103.32	107.93	110.02	111.35	109.48	107.83	105.48	109.17	115.03	107.86	109.55	108.06
105.36	106.07	111.77	108.19	102.58	104.16	107.43	105.2	106.8	96.673	107.36	105.29	109.48	107.21	105.14	102.64	106.74	104.56	101.08	105.07	107.26	101.71	98.087	107.55	111.41	105.14	113.48	101.81	99.19	110.12	108.16	102.87	108.07	106.52	106.62	101.49	102.89	104.25	101.23	106.89	107.17	103.72	109.73	109.9	105.25	111.54	105.74	115.86	105.65	106.33
106.06	102.48	108.27	101.38	101.72	107.21	109.11	102.69	103.34	106.68	103.31	107.26	103.04	102.91	107.5	102.09	102.21	103.91	94.784	104.24	104.24	101.43	105.25	100.39	107.71	107.04	109.72	103.5	112.03	106.16	103.19	100.68	108.72	102.93	100.9	100.51	100.52	100.04	103.98	111.1	101.59	105.02	107.18	102.26	110.36	102.28	95.883	105.26	107.36	110.74
111.02	108.55	110.89	109.45	107.27	107.01	111.06	107.32	113.25	105.23	106.43	113.71	112.48	110.52	112.17	109.68	111.39	108.64	104.06	110.91	106.22	113.72	102.52	105.6	104.82	106.7	109.33	113.39	107.07	107.79	109.18	111.87	107.1	109.49	103.24	108.84	106.8	110.98	109.4	112.97	108.17	109.3	112.39	108	107.25	102.08	103.06	113.35	107.21	110.11
116	108.76	109.46	112.61	109.44	113.72	117.8	112.86	108.98	108.56	109.96	106.99	105.87	109.89	110.41	113.59	112.03	108.53	103.21	114.01	105.38	108.16	109.31	111.44	102.89	115.66	109.34	113.02	111.77	117.11	105.23	104.63	110.21	108.29	105.85	112.69	111.82	111.97	108.74	110.69	114.8	112.22	115.26	103.82	116.58	106.27	107	109	112.74	109.61
107.98	103.59	103.98	110.01	110.63	105.97	102.78	95.878	104.55	105.74	101.66	112.06	107.83	105.85	106.51	100.05	108.61	101.42	104.55	107.07	104.62	105.29	114.51	108.67	101.73	108.17	104.86	104.12	105.82	106.9	106.61	110.44	111.7	106.44	103.84	114.23	108.5	104.23	99.235	109.93	110.05	106.74	109.51	112.43	102.41	106.53	102.38	113.65	106.83	105
97.58	99.067	97.613	101.21	95.652	99.967	100.84	97.21	99.057	98.01	96.359	92.944	101.5	97.709	105.26	94.3	98.865	96.312	99.046	95.368	103.42	94.749	102.88	101.96	100.04	101.28	100.42	97.349	106.62	97.123	104.26	102.23	99.5	104.85	91.076	96.505	102.32	106.21	100.82	99.942	94.518	99.251	96.26	103.02	99.04	98.934	98.311	102.12	97.457	94.81
107.18	100.84	103.26	98.789	106.09	101.59	93.76	102.83	101.64	100.57	99.898	101.54	109.46	102	104.52	98.648	100.67	100.55	100.03	101.91	100.64	105.16	97.776	98.45	101.74	98.093	97.689	99.678	103.93	104.27	100.71	91.811	99.914	107.59	99.728	99.166	101.28	99.165	100.51	101.23	101.2	102.75	95.956	97.607	97.841	99.718	99.515	105.39	105.98	100.5
112.93	100.08	112.96	107.95	105.74	112.28	116.54	106.54	111.88	111.8	107.1	115.43	115.41	103.84	109.93	108.12	108.92	110.09	112.31	105.7	112.1	113.38	111.58	104.36	117.81	107.83	106.53	112.68	111.29	114.55	108.58	114.12	112.62	110.49	112.04	107.97	102.79	112.99	112.82	105.7	112.02	113.6	110.8	108.18	107.88	114.23	111.11	115.67	108.6	110.05
101.88	102.49	109.08	102.06	106	106	103.38	103.87	104.62	112.05	106.97	111.66	103.75	109.65	109.11	106.84	105.19	108.52	109.56	101.83	104	108.72	105.99	110.02	107.48	108.53	105.93	103.11	108.28	105.08	99.706	110.11	102.6	107.92	103.97	104.56	97.752	105.63	112.56	107.34	107.91	105.44	104.03	107.97	103.01	107.04	102.57	111.34	107.25	100.98
97.489	102.47	100.68	104.3	99.217	100.68	101.06	100.84	97.178	100.32	99.207	93.779	102.1	103.63	97.986	99.669	99.566	106.95	101.29	101.42	98.746	95.986	104.48	108.34	97.099	103.71	102.42	103.39	100.69	102.73	97.86	104.37	104.51	102.13	102.61	105.08	101.59	93.345	102.62	99.725	99.131	102.25	95.154	102.17	99.825	104.79	105.89	101.12	103.4	104.69
105.09	103.7	109.52	101.16	105.27	105.84	103.66	102.79	101.58	97.214	109.82	99.458	99.838	106.85	100.59	104.54	109.35	102.85	109.74	106.04	101	109.21	101.01	104.08	99.457	99.006	103.22	101.31	99.387	103.55	106.86	102.73	103.67	102.89	103.92	107.25	103.71	101.34	106.2	99.966	97.609	108.21	104.64	100.69	106.58	101.28	106.06	90.685	103.62	103.07
110.29	108.18	107.47	105.48	112.34	108.3	107.75	105.67	105.55	103.88	113.26	106.91	106.69	105.27	108.31	105.74	110.96	108.35	107.62	111.09	108.59	102.66	110.64	110.2	107.75	117.69	106.99	104.67	102.92	108.5	108.16	99.902	109.88	113.12	103.65	109.62	112.28	108	110.37	101.95	106.22	108.14	104.95	115.81	106.14	109.45	111.97	110.4	118.38	110.33
102.25	105.56	98.099	105.8	101.67	99.386	97.959	100.17	100.97	104.63	103.21	100.47	105.42	99.636	99.626	100.77	98.345	99.933	104.35	102.15	102.65	103.21	99.321	106.31	100.92	99.091	94.531	101.1	101.34	104.46	95.912	99.938	98.525	98.989	102.8	104.67	99.983	106.51	97.524	101.41	106.9	96.852	101.26	103.16	96.492	101.45	103.73	103.22	109.82	100.97
101.5	111.49	111.3	101.49	106	102.61	108.65	111.46	109.8	107.59	110.38	106.45	104.11	103.35	107.06	105.63	107.25	100.46	109.34	110.02	102.11	105.52	103.67	108.77	108.45	103.47	107.38	115.22	107.56	111.87	102.87	105.69	108.72	107.98	103.28	109.78	110.87	112.84	105.34	108.28	107.32	109.89	107.17	107.91	105.33	105.16	105.4	103.18	110.59	100.31
110.45	107.9	97.157	102.33	100.74	109.82	108.27	100.41	111.31	100.27	107.65	109.21	109.81	95.922	101.85	109.21	109.14	103.28	107.92	101.02	105.89	106.14	108.79	105.13	105.85	103.13	108.92	102.65	104.86	107.76	108.83	106.4	102.35	103.01	104.61	105.47	106.23	108.67	108.9	108.44	106.02	105.97	105.08	101.61	108.88	111.12	110.69	106.11	107.12	111.63
105.89	107.14	109.59	112.51	109.98	109.14	107.14	108.22	112.72	108.78	109.23	104	103.5	106.69	114.35	104.76	106.85	112.21	109.53	110.13	113.42	109.39	111.25	107.34	104.49	103.7	112.36	106.36	104.01	109.99	113.23	112.64	107.34	111.93	113.44	110.45	108.25	103.19	115.15	111.43	107.04	108.81	108.94	110.4	102.67	108	103.99	104.89	103.03	106.73
96.656	104.34	102.57	98.733	98.06	95.442	102.14	101.21	102.68	101.45	103.55	101.46	93.907	100.7	100.01	105.3	108.34	103.92	103.44	99.965	100.74	96.879	101.91	103.79	97.26	99.919	97.521	97.591	98.316	89.945	109.56	97.857	100.07	94.801	96.146	99.753	99.116	103.7	105.53	105.81	105.97	104.31	100.3	100.79	102.49	100.65	101.2	98.38	101.86	99.801
102.81	114.87	103.47	106.59	109.31	105.57	103.71	108.19	100.85	102.99	97.697	107.18	107.44	106.24	104.97	106.65	101.9	99.541	106.63	106.59	109.08	100.73	108.93	117.88	107.06	105.19	106.74	110.17	109.65	103.26	101.52	106.24	107.31	102.57	111.53	106.91	102.71	106.28	108.4	103.1	104.51	105.16	102.68	105.59	110.06	108.72	102.79	101.41	107.51	108.36
106.1	109.63	106.84	112.65	110.36	110.09	107.86	110.28	109.1	108.48	109.65	108.84	108.48	112.37	108.12	104.8	108.79	109.67	109.58	104.16	106.83	104.26	109.95	105.41	107.97	112.66	108.44	106.86	108.09	112.45	104.03	103.78	113.74	101.43	110.3	117.4	105.5	108.98	109.22	108.62	111.08	105.35	108.67	108.39	110.6	109.1	104.46	110.04	109.51	112.64
100.14	102.33	101.62	98.47	100.47	95.883	100.54	102.84	105.02	100.57	100.5	103.81	105.32	101.5	92.856	104.89	96.181	101.35	99.826	96.961	102.48	100.65	99.165	98.902	103.31	101.57	96.006	98.094	97.406	107.39	101.09	98.649	104.01	100.69	96.7	97.655	96.843	100.17	97.933	106.35	99.505	104.61	94.147	96.845	92.96	103.95	101.6	103.5	100.87	98.64
104.95	102.4	104.14	102.62	104.77	105.41	109.7	103.61	102.16	107.58	108.61	102.23	105.48	105.51	102.69	107.87	109.6	104.19	98.634	100.14	105.46	106.2	108.93	102.74	108.93	109.82	106.86	101.51	110.79	102.92	112.78	101.85	106.47	103.4	97.486	106.07	109.59	101.2	106.9	107.85	102.18	107.16	110.96	108.54	107.68	100.41	107.29	110.13	109.68	107.63
105.77	110.47	105.87	104.67	113.69	109.74	104.38	105.88	102.53	103.08	111.02	110.01	113.43	110.71	108.89	104.04	105.54	109.53	112.72	111.3	107	108.56	107.19	106.7	105.25	111.46	103.55	111.02	106.8	117.62	111.11	108.79	110.09	106.68	106.62	111.46	104.53	107.8	107.3	107.9	107.61	107.47	109.22	110.97	108.47	106.77	103.89	105.95	100.84	105.38
107	106.23	116.49	112.78	108.96	106.28	113.87	106.75	112.41	101.61	108.14	105.63	110.36	111.89	105.92	111.11	107.49	104.92	108.73	110.08	106.96	117.1	102.63	101.05	109.63	112.06	111.09	108.35	107.95	106.84	105.05	108.74	105.01	104.53	108.65	107.24	113.63	107.31	105.23	109.01	106.26	101.89	103.88	105.84	104.8	110.76	106.99	106.95	107.12	107.33
106.46	103.95	102.8	106.34	108.43	97.549	112.17	112.28	107.66	111.82	96.75	104.18	107.95	107	104.34	106.66	107.79	104.26	97.235	113.91	102.03	111.95	102.19	112.96	105.57	105.51	102.26	103.63	109.03	107.81	108.28	108.09	106.4	103.33	105.92	106.16	108.01	101.52	105.34	107.19	108.44	104.46	102.66	109.3	102.29	103.89	104.28	105.79	112.06	103.26
106.2	109.28	111.09	104.3	113.66	108.97	105.33	107.38	101.93	111.58	107.39	107.83	109.1	103.55	102.66	104.19	105.24	107.02	104.49	112.19	110.83	106.28	103.92	105.46	96.625	104.3	99.664	103.73	105	115.06	102.23	107.67	112.35	106.28	109.59	111.76	104.44	104.43	104.82	101.86	106.59	108.68	103.6	104.35	107.89	102.23	109.32	100.89	106.39	108.51
96.677	101.64	99.434	100.75	102.02	103.02	99.55	95.214	97.554	103.51	93.442	97.424	95.09	94.818	100.07	93.497	97.837	100.36	96.337	96.686	96.991	98.61	93.336	94.135	97.487	98.112	97.33	92.88	99.409	91.795	100.78	95.869	96.009	98.176	102.64	98.525	96.401	101.69	98.796	95.198	93.801	101.3	90.755	98.747	92.555	99.856	102.97	100.64	87.312	94.288
97.033	93.703	96.147	94.994	101.04	102.93	102.51	98.743	104.19	94.396	98.714	98.284	90.604	92.861	100.63	97.444	96.982	95.826	98.181	92.282	101.54	99.418	98.914	103.82	104.9	96.204	105.06	101.1	98.461	98.45	92.932	99.047	99.564	96.124	96.109	103.82	94.194	97.06	96.265	97.551	100.22	96.333	90.473	97.198	99.603	94.08	100.03	90.135	92.263	95.92
102.84	98.861	103.2	99.2	106.71	98.631	103.5	98.526	99.437	107.23	105.08	93.903	99.411	106.7	102.71	103.31	96.493	95.588	101.45	98.388	99.059	96.541	105.53	97.801	100.36	102.31	103.92	101.41	103.12	106.19	108.35	95.317	101.4	107.04	100.03	99.611	103.41	101.39	104.55	100.43	104.28	99.881	97.596	103.86	98.969	101.69	92.295	97.026	97.558	96.395
101.92	101.63	105.86	97.518	96.489	100.09	97.194	99.458	94.774	99.489	99.416	100.72	95.307	99.367	103.8	94.146	97.561	98.596	103.88	98.209	99.767	100.07	95.023	100.9	104.3	102.37	97.77	90.085	99.747	100.6	106.83	98.828	96.619	101.67	103.66	100.24	101.39	104.52	100.75	98.695	102.78	101.49	94.151	98.654	101.37	102.19	103.95	103.86	104.07	101.39
108.82	115.71	108.9	105.3	108.93	109.42	108.92	113.03	107.72	110.46	115.52	105.78	115.75	112.49	114.53	108.51	108.09	111.22	110.04	114.81	117.25	115.47	112.6	107.2	113.22	111.13	112.23	108.76	111.84	109.73	115.2	113.08	103.76	114.89	110.92	112.34	107.65	112.16	106.96	114.33	111.54	116	108.98	109.31	108.18	109.06	111.28	115.03	114.58	105.75
109.15	104.95	107.36	108.88	101.68	105.09	105.82	106.75	102.05	103.68	103.45	108.12	108.32	111.35	104.65	107.47	107.95	109.28	105.15	106.23	107.87	111.2	111.63	104.29	103.83	100.2	101.68	102.48	102.64	102.25	105.04	110.87	106.53	105.4	110.7	104.25	107.38	100.49	101.38	110.07	100.31	107.74	103.3	106.89	103.59	106.35	100.74	104.4	100.86	100.39
106.19	105.56	108.52	109.1	112.93	108.11	106.57	110.31	108.38	107.55	104.31	113.28	99.443	105.2	106.94	109.25	110.49	113.02	111.14	108.23	104.94	104.8	107.2	111.8	108.69	104.65	104.79	105.81	106.81	102.19	106.06	108.3	114.27	110.17	100.44	110.07	105.72	107.74	110.47	106.18	104.57	104.49	109.24	108.06	106.71	108.99	107.84	109.69	112.4	110.89
108	102.48	107.34	109.33	107.41	108.47	97.665	105.13	103.01	105.48	100.11	104.3	106.07	96.385	108.03	106.24	100.49	101.75	102.51	101.39	108.71	100.6	106.68	113.95	105.19	107.97	105.95	107.24	103.74	105.14	105.42	102.83	110.07	104.98	99.293	105.12	104.44	102.93	108.29	105.03	108.48	104.64	101.26	106.73	106.61	109.5	110.37	105.53	104.52	108.57
104.49	106.84	108.73	108.63	107.05	110.28	109.34	110.3	105.18	107.44	106.02	106.49	102.99	110.41	112.41	110.59	108.7	108.52	102.74	111.73	101.88	109.77	113.08	107.46	114.97	111.74	107.14	115.26	111.44	105	110.27	102.21	114.31	107.66	102.31	108.86	106.79	110.42	110.53	106.09	108.68	107.98	109.91	107.73	112.57	106.92	110.52	109.21	115.18	116.11
94.914	100.02	98.984	95.76	97.175	95.845	103.32	99.292	101.37	103.79	95.732	98.562	98.873	97.295	92.038	97.526	97.425	95.235	96.728	98.386	98.218	99.544	97.843	103.7	93.701	100.6	97.003	102.9	101.72	100.49	97.423	99.203	98.161	100.45	96.952	100.3	97.351	97.978	105.39	93.342	94.051	101.37	102.22	98.407	93.493	98.77	97.617	92.232	101.48	94.208
105.2	104.21	104.11	104.71	108.17	111.07	106.28	110.39	107.79	115.62	108.35	109.04	109.65	112.32	113.15	114.76	108.23	111.61	109.75	105.74	112.85	109.14	108.19	108.85	95.385	103.24	107.21	108.12	115.39	110	110.42	108.34	107.66	105.13	112.44	106.76	106.14	103.42	109.65	104.08	112.1	108	102.44	108.36	103.03	107.68	112.2	110.73	109.63	109.34
108.74	102.95	104.5	114.56	113.71	103.6	114.54	105.13	104.45	107.46	108.89	108.43	106.66	106.99	109.28	109.9	114.83	107.31	112.15	106.44	103.48	111.14	111.82	107.59	103.63	109.57	112.25	108.37	111.3	108.54	105.61	106.36	109.24	106.85	104.15	114	101.71	106.13	109.42	105.2	103.36	106.05	106.21	107.61	111.58	107.96	110.47	110.49	104.88	107.47
93.852	97.127	100.35	94.38	96.943	90.314	104.82	98.064	98.337	98.837	99.814	97.458	99.217	98.962	103.8	97.264	97.202	95.184	94.099	98.375	106.08	94.994	101.96	94.228	98.229	95.332	95.254	96.545	98.687	97.491	102.74	98.052	93.625	100.9	93.115	99.54	92.315	98.287	98.953	98.952	93.616	105.32	94.06	96.338	94.33	99.733	96.487	95.787	99.933	94.796
95.72	104.19	99.375	96.309	101.15	96.718	99.601	96.361	99.989	94.681	101.04	97.578	102.17	95.294	101.74	94.198	97.724	95.935	99.751	99.372	98.59	99.257	99.789	96.104	95.874	100.58	94.94	95.4	97.68	98.729	97.3	97.633	97.16	102.71	95.5	105.74	99.779	101.7	98.415	98.442	98.846	97.594	99.797	93.428	98.86	94.841	98.277	96.61	99.2	97.662
115.16	111.52	104.49	105.8	111.29	104.44	104.82	108.65	112.18	107.21	108.84	104.09	109.17	108	106.84	109.02	105.63	100.46	100.14	108.37	103.89	118.41	108.43	108.49	109.72	112.1	106.28	105.56	112.68	104.74	107.76	109.81	110.13	105.34	108.75	109.62	107.81	112.56	108.98	110.96	109.12	109.59	105.7	106.16	111.05	107.93	105.32	107.98	108.41	111.25
100.95	97.733	93.068	106.33	98.85	94.208	95.349	98.645	99.636	100.39	97.094	98.904	93.366	96.657	96.281	99.886	98.034	102.22	97.409	97.796	97.3	96.862	94.85	96.737	95.327	97.583	101.5	97.63	102.66	96.961	95.774	97.789	96.281	95.093	97.707	95.983	95.06	100.41	96.109	95.729	97.961	99.397	99.261	93.853	96.238	95	100.12	100.77	99.583	102.93
113.98	105.19	112.18	109.24	105.64	113.84	108.4	104.87	107.54	106.35	106.95	105.98	106.31	108.85	111.75	106.9	101.67	107.75	105.97	105.98	100.71	105.31	110.2	108.42	109.52	105.25	104.9	108.65	107.68	109.44	114.28	103.84	102.67	104.93	110.57	109.95	113.38	109.27	105.03	108.45	108.1	108.84	102.18	110.21	104.16	106.99	103.35	112.55	108.69	109.55
105.76	112.5	110.35	116.86	110.67	109.47	109.72	110.2	112.68	106.99	110.83	104.09	111.12	108.98	105.87	111.37	100.21	105.22	110.32	106.18	111.29	110.87	112.84	113.9	106.34	100.5	101.87	112.16	107.34	111.41	108.51	106.03	114.24	106.17	112.32	105.85	109.75	106.14	112.94	108.27	114.09	113.42	116.94	112.5	108.44	112.76	108.83	111.85	111.16	105.9
102.58	106.21	110.56	104.34	102.94	114.48	98.107	105.69	108.18	110.33	110.63	103.28	105.64	109.06	106.89	109.21	106.45	104.99	104.98	106.26	104.69	103.85	105.05	106.67	100.94	107.14	105.34	106.31	106.51	104.64	103.18	106.35	106.97	103.11	103.1	109.12	106.81	110.11	98.577	100.01	107.97	103.13	109.88	102.27	108.09	103.85	111.56	109.09	105.36	103.92
[truncated: 350 more rows]
[truncated: 150 more columns]
