# Supplementary material for: Genetic dissection of main and epistatic effects of QTL based on augmented triple test cross design
Source: PLoS One. 2017 Dec 14;12(12):e0189054. doi: 10.1371/journal.pone.0189054 (PMC5730204; doi:10.1371/journal.pone.0189054)
Supplement: S10 Supporting Information — (ZIP) [file pone.0189054.s010.zip › z6_1500_0.2_5.csv]

106.96	110.57	95.297	102.73	102.35	102.7	103.95	106.64	107.73	100.84	100.68	102.43	109.04	104.05	104.4	105.41	99.405	103.54	102.73	99.409	109.7	98.307	108.4	97.403	100.62	104.58	104.58	99.198	101.24	106.4	104.57	101.55	104.98	106.37	104.62	108.5	105.2	107.91	89.812	102.87	105.66	101.31	106.96	102.79	95.618	102.51	106.01	98.173	102.74	114.47
108.1	109.95	100.58	103.15	104.99	103.53	95.49	99.432	103.19	112.41	107.48	104.78	105.3	100.21	106.52	108.19	101.75	108.56	108.36	99.849	101.04	106.36	110.95	106.92	105.6	110.05	109.75	118.86	112.83	101.32	111.41	119.33	100.58	103.22	111.87	99.037	100.95	105.75	97.828	102.85	105.06	105.05	106.74	112.56	111.96	105.03	101.86	102.95	104.42	108.64
113.87	102.07	109.03	112.62	104.78	105.1	119.78	109.99	99.446	118.56	109.94	104.86	117.79	104.17	105.24	109.31	107.42	108.75	113.85	106.73	113.64	104.52	112.47	113.39	107.47	110.78	108.55	115.17	116.89	108.42	103.72	110.92	113.05	109.54	116.5	116.45	110.88	102.79	113.9	110.74	110.14	100.66	116.22	118.84	109.5	110.94	112.35	99.555	108.47	117.19
98.905	108.47	105.11	108.39	114.08	112.87	112.01	109.43	108.37	98.168	105.92	103.77	98.674	104.66	104.79	110.34	114.9	105.93	101.12	108.69	104.37	102.19	106.44	109.11	103.03	108.24	106.45	109.25	109.75	107.17	109.84	104.16	110.3	99.514	111.23	111.14	103.43	108.08	109.88	106.34	103.32	106.27	101.21	103.37	105.65	108.3	109.43	104.32	104.52	100.87
102.61	98.81	96.317	97.176	97.625	99.735	105.9	104.15	108.15	100.9	106.11	102.24	98.373	101.3	101.72	97.922	113.28	96.738	106.76	99.93	107.26	112.1	96.833	94.438	109.21	91.813	92.939	99.655	97.343	100.42	96.333	96.341	100.91	101.39	103.92	92.62	95.046	106.45	102.69	104.44	101.03	101.2	106.38	99.503	105.16	103.11	99.125	104.35	105.46	97.353
106.15	110.71	104.7	114.28	101.14	111.62	107.93	108.46	107.44	114.64	101.75	96.683	106.4	106.51	104.25	112.49	111.35	103.2	102.62	118.8	104.5	107.13	104.81	97.564	104.91	107.1	102.24	108.81	100.29	105.41	103.41	102.88	107.68	104.7	105.15	102.91	101.36	98.421	104.25	102.68	95.538	101.41	108.36	111.95	109.85	107.7	99.195	105.83	117.06	102.12
111.79	104.37	102.05	109.87	101.98	108.24	103.18	101.29	113.33	96.774	100.22	110.3	110.36	105.8	118.01	96.43	107.28	103.33	107.82	108.42	97.63	105.88	105.36	115.61	106.96	102.03	101.65	104.72	100.77	97.337	113.79	108.11	109.58	102.65	104.06	107.07	105.9	98.843	113.6	99.346	110.96	97.287	105.67	100.98	105.73	104.68	101.54	103.84	109.37	105.93
105.12	107.14	103.49	112.68	110.46	110.48	105.08	108.77	110.31	96.9	111.25	109.83	114.18	110.26	115.25	114.63	105.97	116.98	99.954	112.71	107.8	103.82	115	107.97	105.17	107.44	113.23	112.36	115.84	100.55	111.64	110.26	122.18	104.51	105.6	112.13	114.94	112.09	113.17	112.14	114.64	106.79	111.32	107.4	98.324	103.19	118.09	109.3	111.1	107.59
100.34	95.43	91.976	95.58	93.934	98.408	101.47	98.683	96.245	97.345	94.392	109.48	96.304	103.53	89.92	102.31	89.313	103.92	97.362	87.455	92.868	98.571	102.21	90.159	93.912	103.87	98.96	93.589	91.702	93.062	107.95	101.38	96.445	103.34	101.54	95.598	89.821	103.75	95.205	89.18	95.737	96.678	97.727	101	98.764	99.11	99.599	93.665	93.232	100.96
106.51	99.091	108.61	111.61	106.46	110.38	109.69	110.07	100.49	107.21	111.84	105.76	107.78	98.899	106.47	99.368	98.957	110.38	104.88	112.37	105.14	109.6	111.45	118.61	104.14	105.85	99.632	110.05	109.96	114.96	106.75	111.63	100.9	103.4	102.89	103.67	109.95	99.95	114.55	108.65	106.94	108.82	97.688	101.3	104.29	105.76	107.96	102.32	110.29	98.156
109.01	107.09	103.14	113.76	105.27	108.27	108.69	113.82	105.77	109.03	117.66	109.59	110.02	106.97	101.71	110.78	110.7	111.53	105.09	107.07	100.36	103.66	109.19	109.79	108.82	107.33	101.74	103.36	105.19	109.8	104.93	103.9	108.76	108.61	106.87	106.84	108.77	115.33	105.46	105.94	107.56	111.79	113.04	106.65	101.79	119.37	105.53	113.75	106.46	107.58
106.81	99.075	104.83	113.91	108.04	104.58	101.8	99.98	102.93	97.579	106.83	100.9	98.746	98.839	101.46	106.08	101.26	100.34	109.11	100.14	107.34	100.02	106.22	101.95	110.73	108.65	108.13	116.73	108.47	108.16	105.25	105.92	110.55	111.24	106.41	104.04	98.368	113.05	104.41	101.19	103.96	101.21	91.98	101.05	102.38	102.26	107.99	106.51	102.72	111.77
107.96	110.86	105.8	108.44	99.76	108.34	102.25	102.88	107.08	103.25	113.02	108.48	109.14	111.15	103.3	103.21	112.2	100.76	105.56	103.05	108.44	101.54	103.89	106.61	105.53	105.19	105.96	104.03	105.33	111.75	106.32	107.17	115.59	107.91	107.43	103.03	108.91	111.25	104.06	117.13	105.93	103.74	111.16	101.93	111.13	102.68	105.39	108.65	100.16	103.88
113.13	116.39	100	109.76	111.45	105.05	105.86	97.725	107.99	105.06	111.56	114.6	104	107.46	107.06	108.14	111.25	106.82	107.23	105.29	106.58	105.58	99.728	102.88	113.67	112.16	97.613	103.54	111.45	107.68	107.27	106.24	108.04	100.78	99.487	107.56	105.2	112.61	107.95	108.17	100.27	101.63	97.547	112.71	104.01	107	114.08	102.62	104.58	107.85
109.82	99.963	105.45	114.7	100.12	108.81	112.06	105.81	104.96	119.48	107.58	108.22	119.13	105.99	104.02	102.46	114.55	105.36	108.63	107.84	96.8	111.41	107.48	105.8	110.83	99.198	115	97.393	102.71	107.72	116.05	108.66	111.77	109.87	101.21	106.25	100.33	102.97	103.66	105.95	111.39	105.14	110.54	107.32	108.31	104.95	107.38	109.58	107.07	112.88
113.08	99.34	109.39	108.27	105.77	114.02	112.18	110.89	109.35	111	110.04	110.86	106.41	106.47	108.81	103.69	108.92	107.81	101.84	115.58	100.5	105.57	105.24	103.49	105.01	99.381	110	112.17	106.37	104.03	107.31	107.41	106.27	109.67	111.25	104.7	107.83	108.59	107.18	108.8	120.76	117.23	110.4	106.3	109.57	105.18	115.4	115.86	115.65	106.41
110.87	108.58	102.73	101.1	106.63	102.17	107.71	105.28	108.18	107.45	109.62	110.01	100.71	111.67	108.43	106.88	105.65	102.55	96.932	107.71	104.05	98.298	115.89	110.39	105.67	104.12	103.32	100.88	105.14	105.53	105.01	105.21	105.5	108.08	118.15	112.94	106.24	112.01	99.364	102.26	111.31	107.94	105.13	105.31	115.13	116.2	107.5	103.21	107.22	106.77
111.3	108.48	109.99	113.1	105.72	111.49	111.6	107.56	108.94	103.01	120.54	106.54	100.96	106.81	111.12	105.64	106.79	112.91	109.61	103.35	114.9	107.94	103.92	112.47	118.91	107.38	104.75	116.23	94.677	106.94	103.27	107.22	104.67	112.5	101.28	103.9	103.79	114.18	97.64	110.29	107.54	107.09	103.55	109.11	114.86	116.18	105.67	102.6	116.42	113.58
109.01	105.66	110.7	108.36	109.12	108.09	107.77	118.88	107.16	106.95	102.7	94.264	112.92	105.84	107.07	104.23	102.1	105.35	103.88	100.58	109.8	108.38	107.08	109.67	99.761	104.68	107.16	106.66	109.97	118.48	108.28	109.33	115.7	111.87	108.61	113.8	114.21	108.17	113.01	117.4	112.33	105.95	111.38	113.84	114.29	111.28	104.36	117.34	101.44	107.41
101.48	103.07	106.54	111.67	113.21	103.85	102.21	103.48	111.63	107.1	106.59	102.94	97.827	111.55	101.51	106.51	104.99	102.38	109.34	94.225	105.43	102.56	103.67	112.21	118.38	104.81	106.93	107.97	102	107.38	107.5	107.3	115.26	96.118	107.6	100.09	112.68	99.535	94.137	104.58	91.008	102.6	110.14	99.323	98.565	108.95	110	106.09	98.409	105.94
104.82	95.201	103.78	111.56	103.94	106.86	103.78	110.42	114.3	106.71	99.772	108.16	110.03	116.92	112.98	107.43	112.62	112.04	113.3	108.14	113.15	105.65	110.75	108.71	103	101.63	110.69	106.64	107.95	107.07	112.92	114.27	111.37	112.09	101.93	101.66	102.13	114.1	108.12	105.17	107.96	110.88	109.83	119.51	103.03	98.071	109.08	116.22	102.55	108.35
111.11	102.8	106.83	108.76	99.795	99.688	110.4	112.71	108.6	104.22	97.728	96.39	104.53	106.14	104.95	101.25	104.54	107.2	116.01	102.35	114.33	105.28	103.83	115.15	98.657	101.9	109.64	109.41	95.908	96.851	102.86	97.791	103.61	102.72	93.687	103.57	109.83	99.88	100.65	103.35	111.24	105.36	113.56	104.77	110.17	113.21	103.44	106.75	99.668	105.02
99.063	102.65	95.367	87.74	102.47	96.047	96.66	110.75	96.957	98.638	103.97	97.918	98.558	91.13	99.436	92.289	102.12	97.471	110.3	103.74	87.401	101.77	95.783	97.701	95.949	103.93	94.936	95.26	95.906	92.859	101.51	95.582	93.757	104.27	109.92	98.168	99.498	95.781	91.209	97.253	102.68	89.723	94.515	95.236	94.232	100.61	100.97	91.681	96.676	103.37
101.9	106.66	118.9	112.41	99.012	107.59	102.99	109.14	103.34	98.697	109.79	111.14	119.84	106.68	114.71	109.28	111.51	99.826	104.88	108.1	103.94	104.27	111.11	102.32	112.36	106.85	98.506	104.6	106.42	99.923	101.91	106.74	111.35	111.71	111.4	113.07	104.24	109.13	107.4	105	109.55	102.65	103.82	113.05	103.74	98.789	103.24	107.5	106.48	104.36
89.308	90.472	96.264	97.462	96.552	93.824	89.089	95.089	100.43	105.13	91.949	104.06	96.593	91.885	92.08	98.697	92.324	100.63	89.365	98.061	99.662	98.937	106	88.733	96.394	109.18	100.78	91.335	99.855	96.569	94.961	93.69	95.648	99.623	103.65	100.42	102.08	96	103.22	98.148	95.17	96.081	104.35	97.109	99.274	100.77	98.954	95.089	99.528	94.196
106.2	110.99	111.24	113.45	109.08	104.66	111.75	115.56	106.95	114.37	107.1	108.84	108.99	105.76	121.37	111.81	98.614	108.4	107.65	104.54	111.45	105.75	101.61	105.3	99.664	112.12	109.14	100.53	109.89	97.43	111.22	110.23	101.98	108	105.14	109.64	97.339	106.39	103.99	102.43	111	104.48	114.25	110.32	108.06	111.78	107.23	107.69	103.01	114.88
100.48	98.17	93.469	94.267	109.22	95.828	92.851	96.553	99.002	103.57	97.315	93.88	100.44	99.541	101.38	99.285	96.81	99.257	102.18	103.89	103.7	97.97	93.341	98.13	100.31	95.501	99.477	104.87	102.76	93.541	95.979	98.543	96.101	102.03	101.96	91.913	100.23	103.65	109.04	102.86	96.515	99.962	100.48	100.49	98.235	97.145	100.46	105.12	103.43	90.212
107.68	117.95	109.87	107.67	107.24	113.69	108.65	106.45	107.24	101.53	99.423	107.82	108.94	97.083	114.62	103.61	108.81	103.37	102.13	109.23	103.48	110.02	100.69	107.4	109.84	107.1	109.39	100.24	109.07	100.66	110.24	109.75	101.95	111.25	100.67	108.32	104.31	122.15	110.82	118.66	109.54	103.47	106.68	102	109.66	104.21	107.39	99.584	104.65	106.5
104.88	105.7	105.3	94.797	100.73	95.55	97.455	98.303	106.63	110.84	107.24	100.87	107.63	108.79	103.64	109.24	107.08	101.6	101.59	110.84	97.127	98.315	102.84	104.79	101.4	100.34	106.15	105.72	100.66	106.82	105.67	98.603	107.01	102.05	106.6	103.72	101.07	105.67	98.323	107.21	110.24	100.6	110.64	115.42	104.62	103.49	112.5	107.12	100.8	116.73
110.93	106.52	99.432	113.72	110.34	107.6	99.164	109.47	107.41	105	112.79	111.36	110.22	101.6	115.96	102.37	103.06	105.74	107.67	98.74	104.31	97.056	109.96	109.09	103.09	105.29	107.88	97.042	110.5	101.58	104.11	98.716	111.27	112.19	94.773	114.46	101.9	106.61	106.07	106.86	104.32	107.35	101.34	97.249	115.68	107.62	96.929	103.72	103.81	104.02
104.58	97.766	94.073	96.011	96.624	102.77	91.824	92.884	103.34	100.86	101.94	100.39	90.875	102.29	96.147	101.23	101.62	105.19	101.5	99.44	97.754	89.618	93.214	102.86	87.979	92.269	102.76	100.92	98.28	99.624	106.98	91.39	92.727	100.61	99.678	88.043	96.373	101.4	100.95	93.695	96.479	99.315	96.054	102.85	104.5	94.632	90.192	96.141	104.12	105.41
100.24	116.89	102.9	105.75	102.73	107.98	107.64	95.572	104.21	107.71	107.89	109.25	108.74	103.09	111.44	102.88	110.58	108.71	106.34	106.85	110.49	108.92	109.47	108.86	107.14	110.17	105.62	102.74	109.34	115.72	109.43	104.81	101.09	104.82	105.12	112.6	111.97	109.08	116.9	110.74	107.58	112.42	107.22	109.26	102.48	111.21	113.95	107.87	107.33	112.66
99.689	98.681	97.253	111.13	111.72	107.03	104.51	96.801	104.85	115.5	106.19	106.85	113.15	100.12	106.81	107.64	104.2	98.766	107.95	107.17	106.37	106.26	101.69	99.162	97.75	95.812	112.54	95.231	103.88	109.49	112.28	109.82	105.78	104.9	108.31	105.7	99.933	116.6	101.71	100.33	102.12	107.46	107.79	100.91	115.01	97.969	99.538	106.15	106.9	94.994
98.789	103.18	108.05	120.04	118.15	99.026	112.61	113.21	106.28	114.04	109.86	118.44	111.18	109.91	109.83	112.58	106.9	112.1	103.36	115.5	106.51	101.73	117.39	106.64	112.6	115.2	104.29	114.02	107.41	109.67	116.21	106.32	105.85	100.51	109.63	102.51	101.51	114.47	104.62	106.76	106.5	102.93	108.97	112.61	108.47	106.54	114.31	110.72	113.13	105.82
107.2	117.08	106.27	109.96	111.04	110.72	108.89	107.09	104.44	113.54	113.22	115.17	106.86	117.83	112.47	101.05	106.71	104.67	113.11	108.97	107.89	117	111.19	122.12	109.79	98.849	109.76	104.51	111.94	110.41	107.22	112.16	99.903	115.2	98.19	113.48	101.51	107.21	112.66	105.92	111.63	98.586	109.98	110.54	107.85	109.43	110.87	106.98	111.69	115.17
117.12	106.24	105.95	108.44	111.53	114.54	104.38	107.18	110.22	106.19	114.93	114.55	108.65	109.05	104.63	107.52	111.14	105.09	103.32	109.06	111.05	108.09	104.2	111.62	108.6	101.64	111.09	100.49	111.04	110.7	108.97	110.82	101.47	109.59	105.75	108.54	124.76	111.96	102.21	109.93	108.9	103.97	103.89	106.55	106.58	112.95	111.45	108.96	110.94	101.31
96.182	103.44	93.605	95.182	105.94	100.69	88.667	99.272	96.458	99.228	98.502	99.557	100.65	95.824	100.89	96.363	99.693	97.885	97.74	85.121	97.987	94.148	104.41	99.344	97.624	90.345	97.504	99.502	94.96	98.3	93.497	95.315	101.32	105.18	92.819	100.57	104.98	102.65	96.094	101.03	99.625	90.687	94.413	96.38	91.036	105.23	92.146	85.075	98.507	97.874
98.733	107.73	105.42	106.74	119.99	102.5	110.19	105.11	110.2	113.12	110.01	107.39	97.71	104.48	104.4	113.87	109.72	112.02	100.53	107.33	112.25	109.84	114.9	106.66	107.58	104.32	115.63	107.3	102.98	110.05	107.76	103.2	109.29	106	118.86	101.05	110.45	106.38	103.27	106.89	101.78	103.36	106.86	108.42	107.39	106.13	108.52	115.72	114.13	106.99
104.77	99.685	104.5	100.48	96.349	97.897	98.781	93.614	100.97	101.63	93.853	94.275	103.14	97.591	95.157	99.125	95.443	95.223	95.283	106.05	94.396	101.33	101.29	98.427	102.28	100.17	95.307	99.601	93.14	103.61	99.116	94.818	95.593	102.8	94.93	102.51	100.39	100.34	92.285	103.17	100.14	91.988	102.28	104.15	91.914	99.672	92.165	99.904	93.286	94.366
103.44	104.12	107.98	116.33	113.91	117.18	107.61	116.06	104.7	105.72	104.27	110.84	107.72	107.11	108.72	115.46	112.21	111.86	108.66	106.13	110.77	114.53	108.34	106.7	115.69	111.37	111.16	116.23	114.89	117.9	112.98	113.24	117.51	111.54	110.19	113.01	115.3	105.26	109.09	108.94	113.9	107.01	106.81	111.94	104.27	114.72	113.07	113.8	110.09	109.9
106.91	107.36	111.03	101.28	101.43	105.91	113.5	104.15	94.423	107.48	104.47	105.38	104.51	101.41	101.89	102.78	107.2	100.87	113.31	107.73	108.63	107.95	102.4	111.33	99.423	111.18	103.61	107.35	110.36	112.44	100.55	105.18	108.45	103.71	110.91	103.43	106.6	100.6	106.63	94.695	104.94	101.01	112.38	105.22	102.97	99.455	101.78	104.31	110.74	98.75
100.97	111.28	107.65	105.01	107.42	105.04	105.29	109.43	104.78	106.06	106.2	107.97	113.41	103.93	101.12	105.88	100.34	104.77	102.08	105.91	112.04	100.9	107.73	100.47	106.93	102.77	103.29	106.61	99.914	107.38	106.82	103.07	106.42	109.37	106.24	104.07	97.904	106.5	100.74	100.27	113.29	105.78	111.85	104.22	111.37	107.49	110.23	104.55	106.71	104.12
104.06	110.63	116.08	104.2	101.82	107.01	120.9	106.79	112.72	112.07	102.29	109.46	107.8	100.33	117.26	100.79	101.37	109.68	117.48	112.26	102.3	96.249	124.48	112.15	105.73	97.366	108.99	102.01	110.11	98.681	100.48	108.41	109.87	114.77	106.11	106.87	114.19	113.82	109.45	109.04	101.59	100.44	105.32	113.5	105.67	111.98	97.904	109.57	117.88	100.5
89.539	100.62	95.068	107.89	90.583	99.593	94.053	109.92	104.67	103.46	107.03	95.92	104.81	95.041	101.79	105.53	100.41	100.85	101.58	102.74	101.7	97.556	108.56	102.82	99.743	97.196	99.733	103	104.03	93.556	101.45	96.634	102.22	105.67	100.45	102.18	98.142	104.69	107.81	98.524	103.21	104.86	104.73	95.144	99.894	106.69	104.34	94.406	96.099	89.069
116.38	117.95	115.52	106.12	100.99	106.37	109.35	114.11	107.88	112.52	106.88	110.89	99.259	112.17	101.62	115.25	112.42	112.59	115.73	115.94	109.86	110.8	101.85	115.54	111.22	106.74	103.65	113.18	108.56	112.34	121.54	112.02	106.45	108	110.46	99.202	109.07	103.24	112.31	112.05	112.96	107.97	111.27	104.2	106.09	105.06	109.6	109.46	113.3	114.1
109.22	111.49	111.04	116.08	111.84	101.75	99.009	112.31	105.6	105.87	106.98	116.79	107.32	109.24	109.32	109.49	118.98	105.71	105.39	98.866	113.11	107.63	104.15	112.76	115.3	114.92	116.65	104.04	111.28	110.28	109.56	111.41	114.7	110.58	110.91	110.75	109.41	113.58	103.71	112.31	113.56	111.58	109.4	103.04	113.74	114.05	115.67	113.77	119.31	122.05
104.13	106.16	105.84	107.51	101.53	111.46	108.6	109.42	104.39	107.13	108.49	100.38	110.87	116.21	114.31	102.53	101.75	109.61	117.76	107.1	115.09	102.19	102.67	105.56	102.56	111.58	110.55	100.54	105.59	108.63	95.35	110.45	113.6	118.05	105.24	113.15	105.6	106.44	103.25	108.64	104.52	104.62	104.34	107.7	109.33	105.66	115.3	104.4	103.64	107.59
105.3	115.67	107.23	98.414	101.73	105.9	106.73	113.72	110.37	100.31	98.572	100.71	106.06	108.72	104.72	104.28	106.67	108.15	99.46	118.71	109.67	105.56	111.73	105.09	107.91	111.51	109.49	108.8	110.27	103.12	103.59	105.67	105.91	103.96	105.98	100.09	112.7	118.83	108.74	115.06	99.655	108.7	114.12	113.57	105.68	107.95	114.81	115.58	112.72	104.27
106.7	101.57	108.92	105.86	106.48	104.16	105.44	113.7	105.83	113.79	105.44	105.87	98.139	110.33	111.7	106.43	107.94	106.91	106.32	106.44	89.12	109.4	110.15	104.4	107.01	115.14	107.02	106.09	104.15	104.98	103.39	112.6	107.1	110.23	104.13	102.54	119.78	114.92	102.68	110.49	105.52	111.1	109.79	112.88	105.38	108.95	111.95	111.69	111.64	111.19
109.01	104.1	106.3	111.09	98.395	101.47	103.58	104.19	97.152	103.65	105.71	105.67	108.17	102.43	102.18	110.47	101.39	106.69	101.38	107.02	103.35	113.05	105.88	103.86	107.68	107.5	110.37	116.24	113.07	98.514	106.4	104.4	97.726	102.82	105.9	112.13	105.89	100.15	107.83	99.095	109.14	103.84	101.59	105.16	109.67	106.68	104.59	103.31	105.11	107.43
109.88	106.5	104.52	105.96	110.4	108.01	101.77	106.52	101.34	98.508	99.208	104.48	105.34	111.57	108.14	105.57	101.89	105.42	104.82	105.66	107.17	109.36	105.42	105.46	101.6	108.83	111.4	104.66	95.569	101.87	111.97	111.81	96.773	109.16	107.85	106.55	111.61	100.43	103.48	98.92	111.54	103.8	107.81	109.17	105.14	103.21	110.25	103.72	106.94	114.07
110.79	100.31	109.61	116.16	111.19	112	109.07	103.83	106.94	106.99	112.2	104.96	111.77	112.49	100.91	106.7	104.85	107.43	107.7	107.27	109.29	114.02	102.06	108.74	108.43	104.64	104.28	110.11	96.586	111.62	103.98	106.41	105.62	108.38	113.28	107.28	103.92	111.89	104.68	112.45	106.2	108.78	107	102.54	102.68	108.28	105.83	103.74	106.53	101.61
110.28	109.41	103.91	108.49	112.35	105.53	109.12	105.29	108.54	103.32	110.12	104.79	108.88	108.36	105.54	111.1	99.863	108.6	95.16	104.4	97.472	108.27	114.77	107.81	114.02	103.74	107.95	105.29	112.31	114.01	104.74	109.38	113.9	109.32	106.12	97.22	101.13	107.69	112.96	110.32	112.03	108.14	107.13	99.556	110.13	105.16	103.92	103.57	108.8	109.62
95.536	99.782	106.42	96.168	97.39	104.14	96.336	99.766	98.019	100.74	101.11	98.198	92.706	106.24	101.86	105.18	104.49	102.15	99.087	98.139	104.11	91.238	101.04	94.006	97.899	103.22	99.855	89.012	96.555	104.06	96.326	97.415	93.353	106.17	96.037	97.19	97.665	93.56	100.22	97.126	100.02	98.98	102.65	98.33	95.587	108.91	93.233	93.868	93.668	93.997
111.65	110.88	116.94	110.52	112.81	108.95	112.99	109.9	107.46	111.03	111.11	110.67	110.63	114.42	117.93	113.83	101.11	103.74	99.423	112.42	110.25	115.42	101.14	108.34	119.36	104.02	112.36	106.9	107.1	111.17	94.904	109.85	112.47	105.77	119.14	112.45	110.94	110.48	104.46	116.84	109.37	120.14	116.38	113.25	106.73	105.9	119.64	108.46	105.95	111.4
107.94	107.69	114.27	101.71	100.72	100.41	100.08	101.8	99.891	107.26	109.56	98.143	107.46	106.21	102.86	107.39	103.55	107.03	107.18	109.37	103.82	110.69	109.9	110.57	105.65	101.23	99.487	108.98	110.46	107.54	106.18	107.57	109.27	104.53	111.87	108.13	109.96	97.626	110.33	111.98	104.38	108.67	106.67	114.02	98.948	108.21	113.6	114.63	109.15	103.38
91.396	104.61	92.574	97.481	100.92	102.11	91.34	95.624	88.515	97.653	98.222	100.46	96.54	102.06	106.51	99.906	99.469	96.63	96.393	99.843	95.511	97.258	104.02	108.93	95.657	100.48	101.26	97.859	100.01	90.378	94.537	94.701	98.908	95.603	105.22	93.255	106.06	93.666	98.669	95.383	95.286	93.72	96.307	97.141	95.477	95.931	108.03	91.94	98.96	106.46
107.02	97.84	93.754	98.626	100.26	93.692	99.722	89.184	97.1	104.19	94.904	96.856	98.167	109.23	103.66	89.47	99.174	98.751	100.2	91.433	91.23	101.04	102.68	100.76	97.852	102.94	97.389	93.927	94.719	97.526	98.162	89.284	97.937	90.464	93.528	108.93	103.17	99.201	97.11	94.557	99.297	102.95	91.84	97.651	93.793	94.201	103.06	101.47	89.805	104.68
111.66	113.15	102.97	100.54	115.07	108.58	114.37	103.5	106.7	107.27	104.28	113.01	106.05	114.36	112.27	114.48	113.86	111.52	116.38	99.723	108.18	118.8	102.94	104.75	115.09	112.53	117.07	111.05	121.83	113.58	108.81	107.47	110.3	115.27	106.08	105.52	105.32	106.86	115.96	109.25	117.72	114.85	112.97	114.23	110.6	113.56	103.7	107.69	111.16	114.09
107.14	107.9	113.67	110.16	101.89	106.37	105.19	101.78	108.3	100.84	99.561	101.91	105.42	107.53	108.02	105.07	115.63	108.49	102.49	115.97	106.37	108	109.21	106.7	101.47	96.705	107.49	105.55	110.17	105.3	110	100.13	108.5	102.2	104.8	109.3	100.83	105.53	114.33	109.21	101.97	109.18	105.02	101.83	103.35	115.63	102.28	108.72	104.45	102.79
111.93	106.21	110.39	108.72	101.08	100.35	113.87	100.22	107.6	100.25	107.52	105.95	111.38	110.28	103.03	107.1	109.23	111.67	91.069	108.52	110.33	111.06	103.75	112.97	102.53	105.84	113	106.03	103.34	95.002	100.26	111.07	102.44	91.412	107.43	106.88	101.97	108	113.03	101.09	97.066	101.72	109.14	97.861	112.11	100.65	107.59	108.29	101.55	103.37
104.51	104.76	101.52	106.54	111.91	115.53	111.68	117.11	103.42	106.8	107.4	114.38	105.62	117	105.3	107.04	116.9	113.74	112.98	104.26	107.35	108.4	105.53	113.68	111.3	106.52	110.09	114.94	99.754	97.774	102.59	106.02	110.79	106.77	106.08	112.22	99.857	104.64	101.29	111.18	107.41	111.14	109.14	109.28	100.44	110.91	110.82	106.61	103.01	108.19
101.45	103	100.95	103.85	108.44	98.916	103.54	99.623	100.65	104.59	100.52	103.01	96.42	99.213	105.11	89.339	99.174	92.93	97.013	105.87	95.641	104.1	99.187	102.3	97.647	97.853	101.59	99.76	99.618	108.55	101.46	99.377	104.6	98.71	100.54	102.15	92.124	101.05	100.78	104.4	100.91	106.99	87.923	95.833	102.2	104.04	100.74	98.048	108.53	96.835
106.29	99.459	105.5	117.02	106.81	105.7	102.62	104.87	105.64	106.31	107.25	96.688	109.74	110.28	105.37	108.34	106.84	102.52	111.08	103.7	108.65	107.33	121.84	112.98	107.63	103.85	107.72	110.12	112.38	107.1	101.17	108.74	112.33	102.8	108.29	110.8	103.22	97.274	113.34	114.27	111.72	102.58	109.89	111.17	114.69	104.9	112.92	111.65	108.49	102.13
97.609	98.828	106.23	99.574	102.3	107.42	107.02	103.35	116.27	104.96	105.37	105.62	98.664	112.7	100.17	105.8	106	108.35	104.96	112.63	108.94	108.08	104.02	111.71	108.69	101.51	115.81	108.08	107.8	111.11	98.379	98.052	115.54	110.24	112.44	104.48	92.476	102.6	104.92	109.75	104.57	100.01	102.6	103.85	103.42	104.93	104.3	104.16	112.7	109.66
99.031	107.09	105.81	106.25	107.64	111.22	97.406	99.897	95.504	107.39	111.08	103.66	101.51	106.83	101.71	108.13	110.23	99.7	108.32	106.23	109.25	100.32	108.43	102.66	109.26	108.27	107.83	98.295	103.57	115.67	104.96	101.54	106.64	102.71	103.49	101.59	111.54	102.13	104.13	105.6	95.83	103.99	101.43	104.69	112.54	105.68	115.8	104.17	99.902	114.21
101.21	95.793	95.229	99.809	105.94	95.445	99.315	103.22	107.05	95.857	101.6	94.012	103.62	99.664	101.2	102.61	98.187	86.531	94.111	98.842	103.8	96.647	87.862	105.1	94.605	95.148	100.06	91.811	97.81	98.441	95.607	101.64	104.43	91.081	87.731	95.772	94.444	106.49	109.07	99.86	97.497	99.42	86.327	100.85	100.92	92.886	93.349	86.263	99.372	99.771
105.97	109.11	102.96	109.05	108.2	108.76	103.3	104.78	101.39	103.8	109.56	99.001	105.31	117.06	103.67	108.11	107.78	106.04	110.03	102.24	106.09	103.52	99.046	107.85	105.82	110.53	112.18	109.25	106.02	110.23	114.22	106.3	106.29	106.74	109.26	105.19	102.75	103.24	110.7	104.87	113.22	109.67	109.66	101.97	114.61	105.62	106.45	105.71	123.35	106.27
105.43	113.31	108.45	119.57	104.13	109.17	106.67	108.2	107.68	113.78	103.39	103.28	112.93	100.83	107.52	105.75	109.5	118.28	105.77	105.58	110.99	104.52	109.26	100.23	108.23	104.78	111.25	111.46	98.465	110.02	111.42	106.35	115.3	114.86	113.38	112.96	117.81	112.17	107.75	111.07	106.72	111.04	99.489	99.128	112.93	102.65	108.65	105.23	101.75	106.24
104.35	92.374	103.45	108.32	115.64	98.029	110.66	111.44	113.05	110.03	97.947	100.72	105.98	111.76	110.75	107.21	108.32	106.79	103.4	97.985	112.63	100.16	105.95	113.21	109.01	111.82	102.95	111.72	107.17	102.49	103.38	103.71	113.93	106.74	109.92	103.47	103.09	102.62	101.01	98.164	96.377	105.29	106.97	100.3	103.71	105.48	106.45	102.24	108.06	116.03
106.39	105.12	104.41	93.353	107.39	109.4	99.916	112.33	109.61	103.57	105.52	106.7	116.52	103.45	101.81	107.65	112.59	103.64	111.53	105.71	100.44	104.36	104.04	98.617	105.24	103.4	110.18	114.59	107.11	114.8	101.94	112.77	107.11	109.2	101.7	102.75	109.24	103.66	103.64	107.6	100.14	100.34	113.24	110.43	108.46	106.46	104.36	105.54	102.45	106.99
103.97	110.77	107.03	109.15	102.43	99.213	104.92	100.87	108.14	104.85	105.85	101.66	101.88	111.3	108.27	101.9	96.859	110.62	103.14	96.245	103.67	117.46	109.75	106.88	104.53	104.19	109.55	103.39	104.15	103.73	109.34	118.37	100.32	100.28	102.6	109.92	107.94	101.96	106.54	109.18	95.842	103.14	98.24	122.27	106.18	107.55	105.72	113.85	104.78	107.7
115.78	101.35	116.94	98.186	101.59	109.88	108.81	113.44	106.9	113.73	114.67	116.66	107.59	104.44	115.98	101.68	106.18	116.99	106.33	110.77	97.923	110.88	110.19	107.19	107.04	113.18	94.857	111.15	104.25	107.5	106.29	102.74	107.91	111.46	116.01	106.49	114.37	93.048	109.28	105.55	106.98	97.591	112.1	117.54	104.5	100.56	113.8	102.1	111.95	106.98
114.66	104.9	110.28	113.04	104.09	112.86	108.27	108.94	104.23	105.05	110.27	111.26	100.9	96.446	116.82	116.06	107.42	107.56	108.93	100.97	111.86	108.04	102.07	101.59	104.08	103.9	102.79	101.73	110.08	111.94	109.15	108.33	104.75	110.39	104.46	101.82	99.783	109.79	111.31	110.69	104.5	100.87	111.39	100.07	105.1	109.83	109.1	96.579	114.28	92.634
108.56	99.328	112.76	110.34	111.98	113.9	111.69	89.746	103.67	106.79	102.79	105.13	104.35	105.17	103.85	118.23	104.35	114.91	95.451	113.76	103.5	107.05	109.57	109.61	107.13	113.7	106.28	110.98	100.26	103.23	107.95	109.65	107.79	97.669	96.369	102.29	109.31	106.13	107.85	111.01	104.73	110.48	105.08	103.46	105.76	101.74	94.544	101.94	104.29	114.02
108.49	105.31	110.5	113.67	108.99	99.375	101.71	106.87	109.59	104.56	111.01	104.27	109.8	107.82	101.19	110.92	110.26	108	102.02	105.03	116.39	100.13	112.77	109.61	102.5	111.56	111.83	106.46	102.93	108.39	109.19	106.99	112.45	114.55	99.567	109.93	109.8	113.35	110.56	108.97	102.99	109.16	107.75	103.11	106.78	107.09	107.47	108.02	111.13	99.922
108.92	107.77	112.59	106.24	108.71	107.99	98.511	106.69	112.63	104.41	103.4	104.13	107.24	109.5	109.26	112.49	119.63	107.88	110.56	106.76	102.78	110.52	103.82	108.72	98.591	115.8	103.4	108.35	103.11	114.61	106.45	98.257	106.11	103.95	113.96	98.109	102.76	112.2	107.43	106.31	109.95	98.942	95.657	111.49	109.35	106.21	113.31	111.84	102.28	110.86
101.52	102.57	104.24	110.28	111.42	115.72	99.172	108.94	107.21	104.19	110.6	109.71	111.33	104.33	104.13	108.29	106.58	110.79	110.9	107.98	96.528	106.6	107	104.34	104.35	108.3	108.48	107.78	103.4	105.98	97.619	103.7	103.25	106.24	104.17	109.33	110.36	110.45	106.97	103.73	108.14	115.79	100.92	113.46	108.95	105.34	106.44	113.06	98.891	108.49
101.41	109.11	104.48	100.73	103.97	107.75	112.9	111.51	107.26	114.24	92.735	106.83	114.42	108.54	112.08	98.358	103.48	113.14	98.465	100.43	104.83	102.23	102.33	102.89	109.79	112.01	102.51	102.88	101.08	102.46	101.22	106.04	107.47	103.26	100.03	103.83	110.93	111.49	107.71	101.13	102.12	106.03	107.09	105.6	102.05	105.75	110.93	100.96	107.49	105.66
118	111.13	112.42	104.83	106.87	113.03	108.24	110.97	104.09	111.72	97.736	111.88	114.64	109.39	117.5	111.01	112.18	106.56	109.58	111.4	103.71	100.98	108.53	109.44	98.737	107.05	121.23	112.84	110.32	112.46	106.01	112.65	106.47	103.68	108.1	108.33	105.78	97.884	101.71	100.42	111.24	113.09	104.47	109.13	116.88	110.93	109.44	103.1	111.52	106.43
101.21	106.22	98.887	101.31	100.8	105.84	107.91	105.12	105.68	96.949	104.93	116.64	102.52	106.22	105.9	109.48	103.79	106.18	103.16	107.9	110.42	97.639	104.36	107.54	105.54	106.27	103.66	98.991	112.01	103.79	100.16	114.51	105.94	106.54	104.07	97.723	97.954	105.35	100.47	107.57	110.36	108	108.76	103.89	98.254	104.11	107.42	112.58	111.44	115.71
103.34	104.57	107.05	105.64	112.39	110.78	99.41	111.94	106.67	111.43	114.78	118.64	104.02	102.62	100.38	102.42	108.17	103.19	103.11	109.91	103.71	105.88	105.57	118.73	108.36	101.57	104.8	100.99	104.59	107.09	106.12	105.89	111.23	106.99	106.33	103.22	111.9	98.552	107.3	98.937	96.289	92.3	105.71	104.14	110.37	105.86	99.909	108.79	111.08	102.37
106.15	112.11	104.18	114.4	109.43	112.86	110.02	116.11	110.65	103.22	107.18	108.95	110.77	111.12	114.95	106.06	108.14	110.86	107.73	107.85	112.37	113.21	104.26	104.03	107.43	110.28	117.94	108.33	104.89	104.3	104.94	108.6	111.49	107.03	108.53	117.8	115.82	104.62	111.27	112.75	112.91	106.75	108.32	111.92	106.54	101.37	107.33	112.18	110.6	108.18
100.79	95.01	102.51	96.957	105.56	97.999	101.89	91.571	98.549	111.62	101.46	103.64	105.05	101.68	104.15	95.012	97.661	97.722	105.76	105.71	103.85	110.99	106.14	98.386	106.76	99.144	104.59	94.045	106.83	108.94	95.924	97.746	108.62	96.937	102.71	93.607	104.41	95.066	100.08	103.74	103.83	104.99	98.517	106.35	106.89	98.875	104.78	102.97	102.22	103.55
112.27	106.71	96.747	103.4	101.54	103.85	107.07	107.63	102.34	105.92	97.379	106.98	108.65	104.04	112.59	106.92	100.27	109.32	107.48	103.5	112.46	110.88	100.98	102.95	112.75	107.18	106.78	99.648	112.09	99.427	108.94	99.611	108.54	116.27	109.55	107.34	107.94	110.26	113.69	108.96	103.95	111.23	104.35	102.86	106.42	112.52	108.04	115.15	105.17	100.79
88.887	108.44	104.71	94.2	94.229	96.235	101.63	94.378	101.61	102.38	101.49	99.793	89.402	97.198	95.416	98.16	96.966	96.224	101.44	105.65	101.53	95.898	97.69	94.59	102.14	98.267	107.33	96.411	103.74	101.98	102.41	101.13	95.807	92.458	107.01	93.559	93.379	99.127	92.212	104.68	100.51	91.175	101.79	101.46	95.512	102.49	97.021	94.285	104.17	96.336
104.16	110.32	105.6	101.44	108.11	105.66	110.34	109.76	109.86	110.52	102.17	108.17	104.45	116.4	118.36	102.5	109.16	94.969	107.05	107.46	100.54	107.27	110.25	109.61	109.18	107.53	99.966	106.74	104.13	112.49	110.23	102.79	112.21	102	109.13	114.21	104.37	113.32	101.67	101.32	104.89	103.5	107.89	110.96	104.98	103.88	110.8	104.12	100.04	107.76
103.43	106.96	103.94	100.58	95.047	111	104.59	115.2	102.29	107.21	115.25	100.36	117.33	100.32	94.628	101.07	112.47	101.38	108.8	104.59	122.68	102.5	111.12	110.81	115.99	107.16	99.032	104.46	107.95	110.99	108	104.89	105.99	104.95	105.05	107.33	100.45	109.6	107.89	106.63	106.83	95.003	108.19	105.9	101.59	107.57	98.69	102	104.36	105.7
97.459	103.79	92.044	103.05	96.105	108.32	99.304	106.51	93.755	95.121	99.111	102.86	100.63	94.781	103.71	97.084	98.891	94.03	89.271	99.716	100.24	93.182	95.207	101.29	104.61	101.51	90.708	93.144	103.63	103.13	97.065	102.43	99.533	93.972	104.11	82.614	98.241	95.833	92.994	104.76	99.972	90.895	93.233	95.503	102.05	96.748	98.057	101.01	98.282	94.778
102.95	112.46	113.29	99.414	117.49	103.29	108.49	103.58	106.12	109.1	110.86	112.16	105.41	106.84	102.26	107.11	111.95	118.9	109.28	99.293	102.02	109.19	96.371	108.44	110.76	113.7	120.58	107.74	107.28	100.55	108.92	117.88	108.64	108.36	116.98	106.4	101.61	103.77	104.42	111.42	109.13	109.49	110.91	111.14	117.48	105.91	103.94	105.16	120.19	113.64
100.88	111.9	96.004	110.53	98.383	108.83	105.74	100.74	110.33	113.39	103.09	99.017	99.799	109.83	97.961	113.78	106.77	111.57	105.73	110.72	107.47	106.05	109.11	108.66	110.93	100.65	110.08	111.35	103.91	104.33	100.44	107.78	117.14	110.59	110.32	114.18	109.72	104.15	103.82	101.66	112.79	106.03	97.409	109.09	119.95	102.5	104.09	112.13	112.68	96.729
107.8	103.91	108.9	104.52	105.25	104.04	102.05	107.08	108.55	104.68	116.07	116.16	110.42	115.42	111.2	111.99	108.85	108	115.82	105.4	97.489	109.89	105.49	114.34	105.96	114.65	115.78	114.85	99.486	99.083	106.84	104.33	109.3	110.78	108.04	105.97	108.82	112.92	109.22	112.9	115.99	103.41	109.08	112.68	111.45	108.77	108.02	102.56	102.34	108.59
116.43	111.82	110.17	106.92	94.753	114.4	110.84	112.36	105.26	106.58	110.52	111.84	114.46	109.23	115.56	111.48	107.62	105.4	111.56	109.79	107.78	103.18	104.49	112.13	99.364	109.12	103.35	106.23	102.83	110.13	106.75	115.48	113.08	107.72	113.53	106.9	107.72	103.65	111.55	105.4	100.47	100.51	112.15	117.75	107.76	107.25	105.67	103.08	108.81	114.64
104.12	105.76	107.96	97.852	106.72	107.37	106.3	114.62	106.04	106.1	99.149	101.63	110.25	112.91	102.66	105.41	107.4	102.5	109.04	106.53	112.64	100.64	109.15	114.36	90.481	100.23	105.68	101.13	105.72	103.08	102.7	106.15	104.46	104.09	102.59	103.04	110.94	103.42	103.53	100.31	109.47	106.79	108.57	114.85	105.94	106.39	98.802	114.3	96.937	104.92
93.163	97.369	98.522	98.965	102.43	100.57	100.58	99.352	98.775	94.529	106.18	98.541	104.88	104.46	98.029	106.22	104.87	104.26	95.433	98.038	101.33	91.477	88.976	95.13	99.19	102.73	99.316	102.79	97.609	101.48	108.22	92.044	101.31	100.26	95.691	108.06	93.377	99.984	98.692	96.525	108.13	102.42	106.41	101.12	97.139	99.212	104.32	96.77	102.74	93.392
106.68	103.87	108.72	107.67	110.98	105.12	114.91	109.57	110.6	110.09	103.7	113.73	110.53	111.05	100.57	104.3	106.95	115.47	108.76	110.27	112.96	112.75	107.26	108.17	106.7	111.21	106.27	98.446	105.02	106.53	118.07	114.5	106.7	111.1	98.147	111.08	114.96	116.76	115.19	117.39	113.19	109.83	113.39	110.95	111.84	119.38	105.28	118.55	110.86	109.59
109.83	111.71	102.72	120.37	105.22	108.26	109.74	112.37	106.21	103.31	108.42	104.93	110.16	104.47	110.55	102.59	105.62	107.02	109.51	104.97	110.31	109.72	102.7	116.35	103.27	109.23	110.57	104.78	111.49	108.87	107.61	98.921	109.94	105.33	109.13	100.4	109.4	112.75	104.73	108.77	105.23	114.64	107.19	105.87	100.43	111.05	106.23	108.82	103.2	93.032
101.71	112.14	104.29	105.24	104.48	105.8	106.83	104.56	115.26	103.73	109.93	107.86	104.65	104.72	105.72	109.91	104.51	106.48	108.5	112.65	102.96	107.94	117.16	96.401	106.97	107.84	104.6	116.58	88.618	96.997	104.56	109.61	113.65	100.29	106.58	113.86	112.74	102.14	98.006	101.21	104.81	111.58	102.51	102.92	108.96	113.1	102.24	104.07	98.461	99.852
111.95	105.51	109.54	104.18	117.85	111.55	114.85	108.86	111.51	104.66	108.39	106.55	111.24	101.7	109.44	113.39	110.92	112.34	105.76	105.87	104.89	105.62	100.8	114.85	105.91	112.85	108.14	103.98	107.9	114.84	107.56	115.87	119.54	110.29	108.87	114.42	108.23	115.58	112.81	115.13	100.14	111.15	113.25	108.39	115.99	99.94	105.51	111.07	116.76	111.33
110.59	112.75	107.22	110.22	105.01	107.39	111.6	104.32	108.36	108.84	105.19	111.65	115.45	109.9	105.31	104.94	114.97	108.55	117.32	113.46	110.96	110	104.97	107.19	106.64	109.45	112.17	114.44	115.12	109.19	103.75	101.55	107.57	114.19	104.38	110.75	105.75	107.8	102.76	104.67	105.42	105.22	98.576	105.13	106.16	107.45	107.99	109.07	107.55	107.22
110.58	103.67	111.87	106.35	105.37	105.61	108.75	115.34	101.89	98.77	118.05	104.32	103.89	116.29	111.94	110.97	104.83	112.6	112.62	103.02	111.35	100.82	110.78	103.18	118.31	108.32	109.79	102.32	111.1	108.65	107.94	109.87	109.21	111.36	105.05	108.59	105.55	108.43	107.29	98.37	102.57	108.43	109.48	108.73	112.99	109.84	101.72	118.17	99.491	112.3
95.329	98.636	84.001	100.73	102.42	102.87	95.538	98.199	92.546	97.839	88.261	92.38	92.151	98.649	103.47	96.916	99.813	93.783	100.46	107.77	100.67	101.42	100.75	96.032	111.93	93.158	104.27	101.65	98.284	107.28	93.153	94.347	102.47	88.682	88.754	102.9	99.379	99.588	91.785	100.05	100.33	94.949	101.33	97.356	92.673	105.2	93.833	95.979	100.67	99.907
107.61	102.3	110.47	102.41	111.97	105.84	113.16	106.55	107.53	106.03	108.92	108.26	118.73	111.88	104.3	111.99	95.106	113.46	109.81	107.83	110.2	110.26	109.09	110.63	104.49	105.51	110.1	99.019	105.65	99.882	112.64	103.03	113.47	105.2	101.11	99.034	108.69	111.28	110.54	98.482	105.38	101.65	113.15	112.03	106.49	113.09	103.29	109.47	102.11	102.69
98.186	94.873	94.96	96.348	94.875	95.221	90.607	93.778	90.157	101.64	101.35	97.373	98.71	97.578	97.148	99.009	92.265	97.492	91.372	96.016	100.28	107.57	99.977	101.44	101.8	98.393	95.414	94.357	100.44	96.142	94.1	89.723	89.696	111.92	106.99	90.401	100.57	98.273	94.027	98.176	99.425	102.51	109.11	91.12	87.26	102.58	97.392	97.728	94.693	102.31
105.39	111.43	112.71	99.739	105.04	111.35	107.69	111.76	104.87	111.51	104.63	105.57	112.66	113.35	112.54	110.3	105.05	108.92	105.37	104.86	103.8	94.209	103.42	111.14	108.45	102.13	111.97	118.36	106.42	102.29	102.11	107.81	110.92	107.21	99.782	105.69	110.18	110.19	109.9	102.95	106.16	102.16	112.13	108.64	105.74	108.45	116.04	102.3	100.66	109.3
95.389	98.731	107.49	107.15	103.97	98.613	98.831	98.26	109.11	103	94.639	98.778	109.37	104.15	99.838	94.448	104.59	98.845	100.72	96.807	104.66	104.52	100.35	97.567	94.523	94.272	103.51	106.46	102.76	102.62	104.28	100.36	107.7	92.923	99.717	101.31	100.75	95.511	100.39	102.22	108.65	102.65	112.71	109.01	93.084	100.84	101.02	102.57	102.91	104.63
98.755	111.09	111.29	101.58	96.522	105.64	106.73	102.95	97.24	97.624	105.08	107.67	104.56	102.53	105.44	96.228	100.44	97.368	110.4	93.01	101.76	98.895	109.43	106.06	94.767	99.524	112.44	99.581	97.046	99.656	97.272	103.59	103.53	99.844	105.66	99.581	106.6	103.31	96.98	102.88	102.52	102.87	98.736	102.23	108.06	108.03	103.38	111.17	101.28	103.38
99.663	98.509	98.475	98.807	97.2	101.41	94.628	109.01	86.875	92.97	97.431	96.202	104.06	96.571	103.5	100.41	100.33	90.637	97.192	101.5	98.38	99.398	101.59	101.8	99.894	100.27	103.28	101.81	99.938	95.593	100.19	102.29	109.11	96.465	95.566	103.94	103.29	95.576	99.428	98.905	103.06	101.91	91.419	98.326	111.95	108.4	104.54	92.333	102.71	100.8
102.17	101.09	95.517	101.66	98.943	93.915	103.53	93.713	103.06	105.78	88.788	97.816	96.003	101.13	95.238	102.24	95.087	99.161	98.617	104.27	106.25	98.363	101.42	100.04	93.447	101.55	94.519	90.224	105.1	102.96	103.09	92.844	105.08	96.608	96.784	95.252	93.533	101.56	93.97	101.15	99.613	99.849	90.126	95.004	102.14	88.531	94.756	97.573	92.704	103.95
95.441	99.436	95.538	96.205	94.54	108.15	92.34	96.044	105.31	90.409	88.673	96.81	106.23	102.38	95.019	96.406	86.558	96.859	102.49	96.515	98.24	89.614	93.187	98.773	91.85	105.07	97.831	93.899	101.63	93.601	91.153	101.23	101.67	94.392	90.617	92.034	101.3	91.56	91.148	99.655	93.494	104.73	91.26	93.249	91.95	108.65	98.351	106.47	95.521	98.369
103.26	110.03	109	110.12	105.87	108.81	104.93	100.91	115.66	109.97	106.6	108.25	109.49	105.65	108.73	95.044	112.35	110.99	103.9	110.29	108.95	105.37	110.2	109.77	109.98	112.72	109.52	94.791	111.02	106.73	110.48	113.53	113.98	106.17	108.31	103.74	109.36	107.44	113.82	116.92	110.01	108.66	116.44	113.15	108.33	114.12	109.06	113.05	116.16	106.34
95.243	107.54	117.68	112.2	102.79	108.08	101.76	109.51	113.34	100.89	114.04	109.69	108.03	112.89	110.77	102.87	101.09	105.11	109.12	108.9	97.931	111.07	115.81	108.21	105.54	100.23	103.7	107.47	110.77	107.39	106.35	100.53	103.67	111.44	110.38	106.4	110.76	105.62	108.32	103.49	108.58	104.46	114.35	109.46	106.81	117.96	101.13	101.63	110.33	112.23
105.06	103.06	104.08	101.51	109.53	115.59	97.867	109.8	105.64	106.32	101.2	103.64	109.18	103.6	103.92	102.02	104.83	106.81	116.64	112.82	95.429	101.91	109.29	106.76	115.42	110.32	103.17	106.75	107.34	106.32	96.206	113.6	102.53	99.561	107.2	109.36	107.9	107.65	105.41	103.96	103.94	99.351	98.56	104.76	105.22	106.16	98.812	102.46	113	111.07
112.13	106.41	108.92	105.76	109.29	110.44	110.92	116.19	110.02	109.14	105.29	113.05	109.41	106.67	117.31	114.17	112.02	106.1	96.53	108.42	110.71	108.81	116.09	116.65	105.55	100.5	116.01	107.94	115.59	116.28	109.53	107.17	107.32	109.31	115.88	116.13	106.64	111.63	118.09	106.66	107.39	105.8	110.2	107.23	102.88	113.23	111.42	106.67	110.09	111.29
103.92	109.17	105.29	100.4	109.9	99.961	114.85	110.64	118.82	114.53	110.34	107.28	117.11	119.1	107.31	104.1	101.78	100.16	107.75	95.288	106.68	103.6	109.68	112.48	115.51	109.83	108.52	117.63	110.61	113.68	110.81	113.08	106.44	104.59	111.99	105.06	104.85	110.5	106.67	109.2	118.18	104.86	114.71	110.68	112.56	108.68	111.37	110.4	103.58	112.75
104.81	101.49	103.4	109.64	109.87	115.71	107.18	112.97	99.362	107.45	120.18	112.56	104.35	105.96	104.64	116.87	104.62	115.13	110.12	107.39	103.34	108.31	113.91	106.91	98.253	104.99	107.59	110.92	101.08	105.71	108.52	110.14	112.46	94.971	110.95	112.82	112.34	109	113.99	114.55	105.1	115.65	113.18	115.56	102.1	108.72	107.43	106.19	110.8	109.94
105.1	98.623	112.71	111.66	112.63	110.83	113.47	115.54	105.26	110.99	107.12	111.06	102.97	107.83	111.15	105.11	108.81	113.01	108.83	98.022	104.73	110.67	109.86	108.5	111.06	111.51	111.19	113.89	110.82	106.32	108.81	115.69	117.21	110	107.57	111.22	123.86	106.12	111.54	116.73	109.65	114.17	106.93	112.08	118.85	108.05	108.85	112.45	114.95	114.12
105.17	102.09	104.27	102.97	106.71	104.34	99.122	111.34	98.825	107.53	101.24	105.04	107.98	99.587	104.4	107.61	114.11	105.36	112.04	107.76	100.45	106.07	105.04	109.83	106.48	101.85	110.63	106.11	105.88	103.14	114.64	107.64	108.06	107.44	84.884	107.73	104.4	102.96	91.993	110.35	106.47	109.16	109.85	105.28	105.67	106.86	101.72	114.88	106.3	112.24
99.502	106.57	104.12	113.47	107.36	108.68	102.71	105.07	101.44	109.43	114.18	107.72	110.56	103.33	119.27	106.81	111.61	100.96	113.43	105.64	104.54	107.9	105.58	112.39	101.12	113.83	103.3	110.98	110.63	101.06	95.619	113.53	110.28	111.54	105.46	105.46	113.93	104.49	117.24	113.12	113.15	115.32	101.8	111.84	113.57	116.62	102.05	106.1	114.25	106.34
99.11	95.93	96.688	97.397	102.53	104.21	89.042	97.635	99.839	96.178	91.382	93.398	101.12	99.683	92.152	106.08	101.85	96.775	99.94	89.33	101.02	106.31	93.39	95.836	95.161	101.94	94.688	100.14	95.52	91.671	93.068	100.37	100.1	98.304	95.998	99.963	87.979	100.06	97.897	94.253	90.96	106.02	103.94	99.911	100.61	95.521	91.038	102.28	99.557	91.844
111.49	107.17	117.55	118.93	111.01	102.38	109.21	107.44	103.82	117.11	127.76	113.39	110.79	104.23	101.02	114.46	108.73	105.64	113.88	109.73	112.89	104.65	112.87	106.8	108.55	114.17	110.17	116.81	107.83	121.13	119.57	109.98	113.2	109.35	105.06	112.43	104.2	107.98	101.23	109.53	101.3	111.18	119.48	114.66	103.16	109.61	118.73	109.64	107.82	106.37
98.387	105.56	97.463	97.257	104.53	103.92	97.769	103.06	97.833	97.298	97.537	95.102	100.28	97.598	94.461	97.859	98.396	90.998	98.871	99.75	100.05	100.9	102.89	99.394	96.343	102.54	94.758	97.418	95.648	92.282	110.22	93.526	99.004	111.06	105.08	105.56	104.52	98.582	98.976	99.851	103.53	102.65	105.01	92.532	100.13	98.58	93.173	102.18	95.699	105.6
120.29	112.72	107.36	114.58	106.11	110.09	110.98	104.31	113.87	108.89	110.97	108.36	114.93	111	98.169	116.61	108.31	108.78	111.19	106.73	112.12	113.69	109.64	108.39	105.6	112.96	115.48	114.53	111.63	103.65	106.26	112.41	111.06	110.88	104.67	114.06	112.17	111.1	113.95	108.93	117	107.6	101.56	113.57	113.36	111.22	104.3	109.33	106.02	110.1
108.49	111.37	101.49	110.26	104.08	107.5	112.57	116.48	103.3	105.77	108.78	112.31	119.65	97.445	102.32	98.181	107.57	111.04	101.14	111.9	113.09	97.035	111.49	105.55	104.37	100.73	101.91	100.08	104.56	114.77	113.23	112.48	100.95	109.17	110.06	107.9	106.69	107.84	112.45	106.66	105.96	110.06	111.16	104.86	100.61	110.58	110.39	109.29	115.49	109.88
101.76	105.74	102.16	107.38	109.98	105.02	93.883	99.451	100.21	111.1	117.83	104.02	110.06	103.31	103.74	107.76	104.29	107.02	114.45	107.36	112.97	106.05	104.89	108.86	103.95	103.09	118.69	103.82	106.81	102.57	103.19	99.441	103.37	109.51	106.55	105.2	107.94	106.09	105.86	105.03	110.29	103.93	101.74	97.161	106.6	114.9	114.42	104.59	102.06	98.691
104.37	99.978	112.06	105.75	104.74	109.54	107	96.505	97.693	111.18	114.7	112.54	97.771	113.78	113.87	106.61	109.9	106.04	110.89	103.03	110.09	107.98	104.64	107.71	103.49	109.98	105.83	108.99	102.53	106.95	101.57	104.77	109.62	109.65	99.668	98.068	105.93	104.68	109.24	104.36	97.102	104.27	112.99	112.05	120.97	108.74	108	102.69	110.8	109.43
105.35	102.83	102	106.11	100.14	101.04	104.47	100.71	104.15	106.75	110.32	95.714	111.38	110.53	110.31	105.8	110.22	107.19	104.03	103.71	107.43	107.87	103.56	107.12	101.35	110.3	109.58	103.6	101.02	111.71	106.95	105.06	101.1	106.65	109.57	104.56	100.84	95	105.53	95.921	103.89	100.55	102.69	102.62	101.22	106.24	110.2	103.58	108.02	107.16
112.73	114.7	117.92	106.45	113.06	102.04	113.29	109.1	110.43	109.49	116.35	108.41	105.82	112.94	99.769	113.6	108.97	111.9	107.79	109.66	109.49	111.02	113.66	107.57	108.9	104.26	103.76	108.68	105.67	106.99	109.97	110.44	113.9	108.37	106.77	109.42	104.27	105.19	105.51	103.35	113.39	116.97	109.31	106.54	108.85	115.75	104.99	118.05	108.67	109.31
105.85	106.67	106.04	97.909	95.369	96.989	107.24	103.49	96.413	104.68	99.225	109.41	103.66	101.68	99.672	97.953	101.28	102.93	102.61	94.443	108.32	107.88	99.351	100.08	106.68	100.66	107.08	106.01	102.67	110.77	106.25	105.51	108.46	110.27	100.3	102.35	102.18	102.41	101.63	102.06	103.96	108.59	101.72	96.653	102.63	102.63	100.63	107.85	99.301	101.44
100.96	101.51	100.65	107.34	110.44	102.96	108.26	90.401	98.594	110.63	99.211	101.8	102.25	98.473	90.609	93.865	104.69	113.69	94.364	98.878	95.351	102.98	93.183	102.29	96.313	105.36	101.43	98.424	100.33	94.104	101.09	98.743	96.435	93.535	108.38	99.569	94.846	99.859	103.24	100.34	89.462	91.357	93.633	107.06	94.688	93.409	108.84	103.31	99.017	94.369
111.81	111.75	109.16	110.87	108.1	111.47	102.13	111.62	114.93	112.75	107.77	114.86	108.24	105.97	109.55	101.94	109.72	106.57	105.76	105.54	104.37	103.13	114.8	101.56	113.71	107.23	107.96	106.73	109.06	110.56	115.39	110.08	110.48	105.76	100	100.61	114.47	108.51	115.17	106.2	109.22	106.03	107.56	106.73	113.5	105.36	115.01	103.95	106.81	117.65
102.88	109.28	105.02	101.3	107.12	105.95	104.86	99.114	103.59	98.55	105.94	104.78	109.02	104.38	114.48	108.61	106.21	113.92	114.26	110.39	108.73	101.57	114.2	113.86	102.25	108.8	108.28	104.56	99.359	111.45	105.94	103.96	116.76	113.55	111.98	111.49	110.71	112.97	105.37	106.62	99.172	108.16	109.77	106.77	104.41	108.92	94.007	103.81	100.64	101.29
108.83	105.49	105.61	121.1	104.16	113.96	103.36	106.26	109.83	118.53	107.6	107.37	109.39	107.33	100.68	109.71	111.34	107.18	106.71	108.32	108.93	110	100.57	109.76	105.46	105.2	107.59	98.537	113.37	109.98	95.675	101.04	100.38	101.71	102.3	101.13	96.22	100.29	102.41	111.64	107.6	97.327	112.19	103.54	95.925	111.86	102.99	105.99	103.87	114.38
103.21	102.74	101.84	105.18	111.68	108.86	105.79	101.88	111.02	108.39	96.674	102.89	99.633	112.6	105.63	107.36	101.49	88.293	107.07	116.46	95.086	108.08	108.81	102.88	106.44	107.98	110.64	115.02	107.27	107.6	103.59	108	98.393	111.92	100.79	105.02	100.89	99.528	98.578	103.85	115.32	111.12	107.79	102.26	96.897	102.28	103.42	105.83	106.87	116.7
92.896	96.001	98.521	99.502	88.867	95.311	98.779	96.013	97.162	93.977	101.21	99.293	96.187	98.196	95.574	103.3	96.486	103.11	100.83	100.32	100.17	102.02	93.809	100.64	97.735	103.42	94.402	102.37	102.27	97.286	96.577	105.24	98.453	90.996	103.9	101.11	97.798	103.97	92.703	96.328	104.44	100.57	92.243	103.64	96.457	101.64	101.38	102.63	98.55	101.66
110.33	100.2	101.47	103.51	111.45	107.92	102.02	100.73	107.55	119.09	108.68	112.06	110.43	104.34	108.72	110.93	108.21	108.33	104.22	102.33	109.57	102.03	108.11	107.24	99.005	102.86	103.95	102.37	109.32	104.16	95.761	109.75	101.46	102.99	106.64	114.46	100.23	105.5	102.91	102.28	112.49	101.94	102.73	108.41	111.59	111.5	109.71	111.32	113.31	108.67
107.31	98.602	102.59	103.51	106.45	103.11	105.35	103.38	99.773	111.43	102.83	104.97	105.77	108.14	103.28	113.33	103.46	112.6	105.54	103.26	111.37	106.75	112.61	111.93	103.94	106.22	108.79	100.72	107.73	110.76	100.83	110.87	99.178	113.12	109.43	108.46	103.52	104.11	106.73	102.79	115.68	109.48	103.47	114.01	112.1	108.45	113.22	106.5	115.11	104.82
116.94	111.57	102.53	112.54	107.29	121.06	112.89	102.86	99.137	107.96	111.71	106.51	104.13	110.75	101.67	108.1	110.58	104.85	118.65	103.2	104.99	110.27	103.39	99.495	103.74	105.26	103.62	112.49	105.01	91.767	103.71	111.67	107.95	101.39	112.39	101.25	99.561	101.09	107.12	108.31	105.03	96.623	101.57	101.6	109.24	102.04	105.15	109.55	103.56	103.47
90.477	93.363	98.924	97.841	105.79	92.657	100.57	98.891	95.556	97.001	103.06	99.68	100.75	90.378	111.78	102.16	101.47	105.13	103.54	99.589	95.771	92.218	101.45	98.55	91.218	99.38	95.614	98.017	97.469	96.669	98.318	101.08	101.14	92.225	99.875	103.86	100.14	101.14	95.551	106.91	94.178	92.661	104.02	89.946	97.265	97.885	96.896	92.229	100.54	102.05
95.369	102.8	89.604	94.136	96.504	108.5	94.892	96.996	104.82	103.44	90.695	96.655	100.2	97.624	104.43	97.021	90.996	100.58	98.725	100.14	101.05	92.201	111.48	100.03	97.508	89.364	100.96	93.727	102.43	96.561	99.149	90.133	90.422	104.56	102.58	90.688	100.52	99.423	94.382	98.65	103.74	103.3	101.02	95.642	89.371	91.098	93.137	99.539	98.772	102.51
106.82	120.84	114.12	109.06	109.66	104.43	112.95	109.14	109.97	107.44	104.24	101.78	97.059	113.59	103.22	113.03	101.73	111.87	113.07	104.85	117.57	114.09	104.91	110.64	110.91	105.9	109.56	108.73	110.02	105.94	109.3	108.52	101.57	110.89	105.69	113.6	116.37	105.62	105.89	108.7	104.87	120.11	107.97	106.82	105.24	100.53	108.36	109.27	101.91	109.39
108.17	107.56	104.52	109.05	106.87	108.96	102.17	112.56	97.678	100.86	111.32	102.37	107.28	100.16	102.18	103.2	110.58	112.14	107.12	106.55	98.084	115.17	103.92	106.33	114.31	109.35	109.02	108.29	97.277	100.62	103.85	101.16	103.88	109.13	102.59	101.23	99.445	99.066	113.04	111.76	107.87	90.779	105.18	109	107.52	110.81	98.692	105.79	105.16	99.912
108.07	103.86	105.35	106.21	117.38	100.32	105.66	105.97	103.7	106.5	115.07	104.23	101.9	105.64	96.428	103.64	106.67	107.72	113.61	105.54	109.31	111.45	108.87	99.085	110.05	107.07	106.7	104.28	108.33	108.68	103.63	103.66	113.87	101.78	110.39	105.59	100.75	100.54	106.76	106.65	104.27	97.504	106.75	104.27	103.64	101.96	98.791	105.15	113.02	109.54
107.36	92.903	93.589	92.843	89.627	97.255	100.15	103.25	103.88	93.665	91.874	104.85	95.137	103.52	96.996	95.8	96.931	91.815	96.621	97.475	93.625	98.261	93.952	95.172	99.442	95.318	92.744	96.811	99.24	94.243	106.69	96.911	98.687	101.02	95.835	97.801	100.28	92.066	89.559	101.56	98.041	106.24	98.651	96.355	99.451	101.16	96.306	106.4	93.426	99.597
92.458	93.626	102.19	96.369	98.565	108.45	102.52	95.584	93.802	88.616	101.81	102.39	102.27	91.952	101.48	94.497	109.34	92.427	88.334	104.76	90.269	98.037	94.246	100.78	87.426	103.63	93.948	90.483	90.813	98.336	107.46	104.34	103.14	95.458	97.633	102.05	102.18	97.899	97.93	92.971	88.067	102.81	95.102	102.7	95.362	91.958	103.36	104.97	95.563	104.99
108.89	109.6	110.79	100.48	100.65	103.52	102.04	110.19	107.67	110.6	103.64	106.7	106.72	110.26	113.42	98.003	108.22	111.93	108.21	101.41	110.43	111.05	110.11	102.29	96.52	108.81	102.68	102.59	110.29	112.61	106.79	104.01	107.79	99.179	98.494	108.48	105.48	103.81	105.94	103.17	106.33	106.69	104.29	107.95	101.77	111.58	111.71	111.94	107.75	107.02
110.07	107.38	102.37	97.63	110.8	99.57	109.82	110.33	104.32	114.88	111.95	103.88	116.62	110.57	108.46	101.87	111.19	108.81	108.86	112.91	111.69	104.32	108.45	107.49	110.68	107.94	105.44	111.03	113.89	107.3	110.88	100.91	116.79	104.06	104.63	115.81	106.01	114.37	109	111.32	109.38	114.29	113.63	117	108.97	106.1	105.24	105.37	115.23	106.18
96.814	101.74	94.074	102.87	98.088	91.226	113.45	95.637	99.558	94.67	94.019	100.11	97.437	93.389	93.607	97.939	103.98	107.12	101.18	97.621	107.38	96.197	95.763	102.01	100.48	97.533	107.49	94.673	107.27	105.86	102.65	98.848	101.53	96.37	97.34	106.46	103.17	102.82	92.871	97.499	99.716	102.14	99.819	98.746	102.39	100.89	91.178	98.543	96.165	99.632
109.4	119.1	106.62	107.72	113.76	118.31	100.86	112.97	109.43	107.81	105.15	109.13	114	107.05	110.95	103.1	103.91	91.931	102.01	112.33	105.99	103.99	110	106.23	106.63	110.43	108.49	106.92	110.37	103.29	107.97	103.8	103.73	104.65	99.688	107.43	110.76	119.29	101.86	108.45	99.011	98.682	105.63	106.84	109.43	99.597	110.32	105.37	105.84	105.1
107.64	113.53	116.51	103.11	106.07	108.66	106.14	107.38	103.45	103.65	114.05	114.25	106.73	106.49	110.29	99.935	100.86	113.71	101.96	109.94	108.24	107.21	109.4	114.16	112.8	112.22	107.01	118.97	110.56	107.35	100.62	110.18	111.44	110.04	94.481	105.72	115.31	105.42	101.99	111.69	109.34	100.26	110	113.02	117.4	122.7	99.283	111.89	105.06	112.21
104.59	107.18	109.91	99.231	109.05	106.63	106.18	116.22	110.31	121.57	114.73	108.85	109.35	112.48	109.21	110.65	111.18	111.33	107.13	107.88	101.66	102.3	102.47	96.232	101.28	103.59	109.73	109.22	100.18	110.06	101.53	103.45	108.35	107.84	108.98	103.77	108.57	104.66	107.54	114.88	110.49	106	103.23	97.6	97.572	107.67	109.15	98.908	112.91	104.92
97.38	110.75	102.47	108.51	103.4	106.03	106.09	106.53	99.836	113.35	106.94	111.98	108.99	107.29	106.62	108.23	103.63	110.11	110.19	108.02	107.88	103.69	103.28	104.57	106.7	106.44	105.1	101.46	102.58	105.27	103.8	105.98	111.56	112.27	110.38	99.643	109.55	104.79	109.55	108.21	106.51	110.19	110.9	112.9	113.44	104.69	120.13	110.23	113.54	109.18
93.124	90.879	102.38	94.54	95.499	100.67	104.94	99.359	102.11	100.79	103.01	94.483	97.848	91.279	107.02	96.22	101.21	100.7	109.28	101.79	93.329	103.65	102.51	103.08	92.009	102.23	95.235	89.007	109.94	99.159	98.896	91.09	105.38	94.633	96.196	95.22	101.76	102.02	92.111	91.121	93.426	106.52	93.779	95.989	100.62	98.289	92.097	102.18	94.95	95.107
95	99.536	92.092	100.05	103.56	104.94	89.645	94.567	97.839	89.568	100.05	109.49	97.016	94.244	99.995	100.7	98.364	96.443	100.25	106.09	102.09	91.586	94.775	94.36	102.06	99.511	92.69	106.9	101.74	113.57	103.55	100.07	97.871	84.804	94.763	100.73	101.86	94.872	109.55	96.31	99.241	95.971	101.98	95.009	101.14	95.688	101.44	113.92	107.15	110.8
98.539	97.533	97.361	96.591	108.64	104.68	104.77	109.3	100.21	103.57	98.089	99.48	107.38	93.607	101.07	98.318	96.3	96.153	106.87	103.62	98.161	94.88	102.91	95.136	92.06	100.28	106.09	103.75	98.93	100.2	105.23	103.94	99.943	106.47	102.8	104.53	106.38	99.451	100.8	97.761	100.91	104.38	104.56	106.74	96.941	96.727	96.35	101.89	96.659	103.84
99.662	103.25	98.199	96.758	98.114	101.36	98.019	96.859	97.857	91.295	87.579	97.232	109.52	91.301	102.6	100.94	96.32	98.104	95.73	93.306	97.392	103.69	91.533	98.384	94.656	107.17	95.095	91.721	98.768	103.51	98.858	95.039	92.389	93.528	95.167	99.989	93.863	102.1	100.15	105.52	98.127	96.517	91.242	105.81	106.52	98.197	95.39	98.33	97.965	104.07
111.33	102.99	107.3	104.35	106.44	104.76	110.55	107.79	106.13	103.25	110.38	102.29	103.94	112.77	105.85	102.8	117.25	111.85	99.864	107.22	99.751	103.85	108.07	103.39	107.75	105.79	98.816	110.16	94.655	105.78	104.98	109.85	104.9	105.4	107.22	114.97	106.36	106.49	96.791	104.45	112.05	106.64	112.34	114.05	99.88	108.13	105.76	113.63	98.508	99.098
103.93	107.59	105.33	108.66	110.95	102.35	100.84	105.3	110.38	104.19	108.54	109.56	113.35	105.64	109.48	107.18	103.67	111.22	109.07	104.76	102.32	112.05	108.98	112.24	113.86	109.51	108.16	115.26	103.01	105.49	109.4	103.03	111.45	108.75	106.88	100.61	102.89	110.72	96.418	110.29	102.07	107.44	105.6	104.87	101.78	101.17	101.3	103.66	111.13	103.47
112.31	98.44	99.843	106.86	104.67	105.53	110.84	106.65	98.795	100.47	99.176	100.67	94.967	110.91	103.2	107.61	114.37	101.67	101.77	114.97	98.908	101.18	108.53	104.95	100.26	112.47	107.55	102.1	104.61	113.27	98.984	113.73	98.301	103.54	104.5	99.908	104.44	105.24	110.47	114.33	95.217	102.38	108.08	103.02	110.38	109.84	109.47	101.14	102.11	102.81
109.4	90.751	110.65	105.12	103.92	107.79	106.6	102.07	110.84	93.704	109.19	97.74	102.9	110.68	103.66	97.907	100.3	104.35	96.415	94.476	107.51	104.71	98.338	94.083	99.244	100.23	98.521	91.623	101.25	99.572	102.1	105.31	96.41	103.95	96.384	100.99	106.91	101.17	106.78	98.427	101.43	92.635	105.29	100.94	103.16	94.447	105.44	106.73	104.88	103.61
115.12	104.29	113.78	104.9	105.67	112.67	109.78	93.756	118.06	120.9	117.21	110.53	99.903	105.39	109.27	109.81	104.59	109.37	110.92	115.07	111.84	108.28	108.63	119.49	108.27	109.9	101.71	108.32	100.04	109.29	114.44	111.21	114.26	106.18	108.86	109.9	109.4	115.89	112.1	109.28	111.73	101.39	103.88	114.44	100.47	114.22	106.76	108.89	114.37	113.31
103.39	111.2	109.24	123.62	106.22	109.08	101.71	110.11	99.062	112.89	103.78	96.536	104.72	109.24	114.93	97.018	107.48	101.72	107.73	100.88	111.48	110.77	106.48	98.62	107.07	103.7	106.55	103.64	107.3	103.38	102.94	100.45	110.36	102.18	106.04	111.6	112.43	110.02	117.52	109.35	106.14	100.08	109.01	106.78	101.81	103.59	112.41	111.09	106.29	113.76
115.11	102.71	98.737	107.68	105.41	108.93	108.59	113.67	110.6	116.32	119.58	110.95	110.29	106.22	106.8	122.99	122.22	110.15	111.73	101	106.11	109.89	112.55	102.89	111.25	106.93	109.79	115.35	106.26	108.43	121.17	103.98	118.15	114.14	106	112.69	112.79	115.52	105.37	113.18	108.99	105.58	115.13	116.06	104.05	104.49	106.55	115.87	117.4	115.42
99.749	104.1	112.71	99.008	106.25	102.96	100.74	106.17	111.64	102.99	107.06	105.18	101.1	104.32	106.06	106.56	97.382	101.38	112.72	111.47	100.83	106.54	106.81	97.744	94.649	110.73	111.97	110.31	98.666	100.41	107.93	116.55	103.85	103.41	103.19	103.82	109.56	104.62	103.3	103.94	104.12	99.247	114.04	101.39	107.56	101.91	107.34	105.72	103.3	102.54
100.9	99.584	105.37	98.995	105.04	97.681	96.845	95.071	97.408	97.674	101.11	106.77	92.612	103.46	91.517	90.964	99.747	109.69	111.72	96.081	100.67	100.59	103.25	93.068	105.36	101.98	97.425	98.332	97.297	90.59	102.63	98.58	103.85	110.6	102.04	92.91	93.154	90.363	104.81	104.88	93.387	99.157	98.876	93.469	102.03	92.201	101.06	102.69	95.632	103.45
98.11	98.466	100.92	96.75	100.09	96.668	95.695	97.584	113.13	95.926	95.933	101.88	103.01	98.217	97.555	99.949	95.293	104.77	100.01	109.89	98.128	101.23	99.194	105.18	89.667	100.85	94.812	95.833	101.67	109.95	102.38	90.208	102.42	103.71	111.45	108.13	94.278	96.9	109.14	107.85	97.264	93.386	90.782	104.8	104.67	102.36	109.19	99.822	96.776	102.86
102	96.25	93.877	89.359	100.7	95.547	102.68	95.523	100.3	109.95	108.38	95.822	96.475	100.14	100.56	101.53	95.285	97.392	90.893	97.664	104.13	96.525	104.41	92.518	104.21	94.746	84.963	102.18	104.69	99.498	90.867	97.666	102.86	93.586	95.006	96.33	99.232	95.848	97.578	94.808	107.04	96.576	101.92	100.3	100.06	105.69	100.44	102.43	105.48	102.4
106.47	112.79	115.75	120.06	116.68	108.45	104.34	105.47	102.73	112.61	101.77	104.44	107.3	109.79	112.45	110.31	111.18	111.24	113	111.13	106.15	102.18	109.77	112.55	117.25	115.34	111.06	109.68	114.89	104.46	112.34	109.27	105.28	111.24	111.26	103.28	111.94	112.67	103.54	101.43	105.44	106.79	103.38	103.85	109.34	111.03	106.43	107	96.288	110.82
101.46	106.76	102.99	103.18	112.93	112.79	108.27	112.42	92.706	111.18	110.29	106.64	114.53	110.91	114.52	111.01	113.57	101.43	105.58	108.06	110.92	107.81	106.09	106.09	104.95	103.81	104.34	105.33	108.13	108.92	95.98	102.09	101.92	96.395	118.52	102.07	110.07	109.51	100.19	101.47	101.61	106.05	102.06	103.38	110.09	101.18	99.524	108.44	105.64	103.66
98.658	112.45	100.51	115.25	100.5	101.47	111.77	106.12	109.27	109.93	109.76	103.72	99.634	113.97	106.36	108.85	111.85	102.19	107.5	106.21	112.95	102.5	105.8	114.31	100.28	106.56	107.18	115.34	104	115.92	112.42	106.03	104.84	113.08	107.07	110.66	113.61	106.74	102.04	102.69	110.45	106.46	98.794	100.77	104.1	110.59	101.87	111.55	105.84	102.76
106.24	116.08	104.17	106.3	116.63	109.18	106.4	96.731	101.32	99.885	104.49	91.414	92.944	112.11	109.93	100.57	100.64	101.9	97.04	114.92	102.97	114.24	99.175	107.37	104.94	104.36	105.58	104.75	105.35	110.97	109.04	104.76	104.52	109.53	104.54	101.6	101.17	97.542	97.958	98.078	98.791	106.56	99.843	104.22	110.37	109.12	100.6	109.39	109.62	108.64
103.51	104.56	107.48	112.42	109.27	100.72	110.11	115.17	107.46	101.28	116.61	100.76	97.311	105.63	105.48	103.32	108.27	109.57	111.26	111.95	103.97	109.32	108.57	103.13	96.889	119.2	111.03	104.45	115.16	110.25	103.25	110.13	111.33	104.66	110.96	104.9	111.13	104.22	113.84	106.56	105.17	108.46	99.355	100.53	99.683	112.15	109.38	102	103.58	110.58
112.07	100.38	108.47	105.63	101.51	95.854	105.33	103.96	108.8	107.72	102.57	111.99	112.24	115.06	112.91	100.52	102.89	117.69	101.72	105.4	101.94	102.73	106.64	99.73	103.72	97.708	99.616	101.11	106.81	101.65	103.42	104.76	109.32	108.29	112.9	106.88	105.01	112.93	106.9	103.03	102.07	102.16	100.52	113.14	98.604	107.43	107.7	106.44	108.46	105.43
94.568	102.47	96.694	93.158	99.01	108.71	97.811	106.36	100.06	106.68	101.71	87.816	88.04	98.341	107.11	91.682	101.33	97.644	93.035	95.384	97.43	94.615	90.375	93.992	96.713	110.72	98.576	100.37	90.243	98.288	92.772	97.676	90.089	107.27	97.238	98.487	99.992	94.109	93.779	98.943	99.775	94.816	99.03	107.07	94.009	100.89	100.35	91.474	104.08	95.562
103.47	97.574	110.86	96.303	105.71	103.17	98.205	97.691	92.581	100.96	112.69	114.75	114.68	109.78	101.12	105.38	117.29	103.22	111.19	107.3	102.8	112.83	102.64	108.94	100.91	115.1	107.87	107.56	102.18	110.72	104.46	103.62	106.64	104.31	94.716	111.51	104.74	101.81	99.735	104.28	101.77	111.83	108.29	105.89	106.18	103.76	101.48	105.37	100.23	101.36
97.369	106.83	95.799	93.979	93.68	90.837	97.376	99.62	98.747	99.042	106.22	97.222	92.587	102.37	101.76	98.836	93.428	106.45	96.337	107.02	91.89	90.247	99.731	107.83	94.54	91.664	105.1	106.67	99.204	98.297	98.655	100.01	103.74	92.762	90.026	104.82	98.368	98.702	98.34	109.76	107.14	107.24	92.289	97.459	101.26	96.683	105.37	88.429	95.869	98.274
95.558	105.12	100.02	96.076	90.855	95.609	94.946	95.54	97.616	98.625	104.01	104.38	98.764	98.037	95.025	101.37	95.167	92.881	99.781	89.062	103.06	103.96	98.316	89.215	100.03	111.27	97.695	97.787	101.1	95.43	100.76	99.946	95.145	101	100.22	98.438	99.194	104.65	102.41	100.79	96.899	96.473	101.83	101.12	99.261	103.34	92.881	96.789	102.25	112.59
112.18	104.63	111.25	107.81	114.26	104.04	108.65	103.8	113	110.78	108.87	111.61	112.96	113.83	101.83	113.88	105.3	108.02	104.05	114.98	109.01	103.93	115.27	119.53	108.85	108.47	108.62	107.76	111.43	106.03	102.04	110.76	103.63	101.41	108.8	107.2	104.37	109.85	106.46	102.91	113.03	113.97	110.79	109.18	109.7	115.15	104.72	110.28	104.05	110.21
103.18	100.32	104.04	116.77	109.37	111.98	109.33	106.93	104.42	104.51	109.26	110.09	99.274	114.59	110.36	108.77	112.33	107.76	103.49	110.04	111.25	110.68	107.29	104.36	116.91	108.03	110.92	103.78	110.74	109.66	103.03	102.44	104.71	114.47	110.65	111.65	103.76	102.28	115.68	113.76	103.28	107.93	106.21	114.16	106.68	110.44	104.4	103.39	110.22	108.67
108.04	94.074	112.57	105.9	108.74	102.88	104.41	104.97	104.86	111.02	100.47	106.91	106.01	114.7	107.26	96.219	92.894	102.53	113.54	106.15	111.7	100.57	106.49	109.65	99.903	107.54	100.86	110.57	111.14	118.5	104.11	106.19	110.98	113.2	108.87	111.96	110.97	101.37	103.11	103.34	110.84	106.88	106.33	113.08	112.53	106.6	99.847	108.05	101.47	97.862
106.13	106.78	107.99	111.36	112.09	113.27	106.69	103.05	108.49	113.3	111.77	104.2	111.21	107.38	114.76	100.65	110.67	110.34	109.37	103.38	113.59	114.21	107.73	100.79	105.97	108.69	99.338	103.44	105.16	100.51	109.92	106.63	110.56	100.97	108.61	110.29	111.54	104.25	110.5	106.95	115.57	98.451	107.61	111.64	101.61	101.95	100.38	101.4	113.85	116.31
102.1	100.12	99.425	99.499	93.129	98.418	106.87	92.655	98.311	99.867	96.945	102.7	99.823	91.083	95.467	102.33	106.14	93.21	98.961	106.14	106.58	102.97	107.99	98.548	93.717	106.54	102.63	95.073	95.319	105.33	111.62	100.52	102.43	97.857	94.802	97.269	100.19	101.13	105.68	104	96.332	97.66	97.304	103.29	95.941	102.85	98.987	102.24	96.855	100.54
106.36	108.05	114.14	104.72	112.61	107.72	103.86	109.09	104.14	106.38	109.6	109.13	110.89	110.7	110	102.5	109.28	108.6	98.829	108.37	105.82	113.73	115.76	106.31	110.09	112.74	110.36	108.37	103.06	110.73	104.13	110.24	99.1	109.19	119.21	110.64	105.46	106.37	114.95	109.27	99.923	118.21	115.04	99.803	105.56	114.13	107.65	105.05	109.7	111.53
91.724	98.4	98.185	110.3	105.65	88.863	90.59	101.94	92.459	103.37	99.825	102.86	110.88	96.708	98.569	109.76	98.944	100.77	100.94	98.872	105.84	107.83	93.568	98.208	108.01	99.48	109.31	104.35	89.902	99.73	103.76	104.76	103	101.32	97.928	96.076	104.9	100.28	99.555	98.039	101.77	87.901	99.451	111.03	95.417	104.81	99.473	104.17	92.664	108.36
112.66	113.42	109.52	105.86	111.61	106.42	114.23	110.36	105.63	110.02	97.928	100.37	107.54	106.82	101.53	102.13	114.48	104.42	110.98	110.64	107.66	113.4	108.85	101.31	114.99	104.65	112.3	96.965	103.83	108.72	101.1	96.758	107.55	107.73	110.77	113	105.86	108.8	107.96	107.19	108.53	105.16	110.98	109.49	108.61	102.19	103.67	102.55	110.86	106.2
104.02	112.3	111.05	104.48	104.17	111.86	117.56	103.77	111.67	110.21	103.95	107.17	104.27	106.1	108.01	101.09	113.71	106.83	104.64	110.39	106.02	101.53	110.92	109.9	102.63	116.12	109.73	104.42	101.34	103.28	111.21	107.75	104.58	104.33	111.37	106.66	99.128	107.34	123.91	110.13	112.26	107.5	107.3	107.19	102.27	121.32	102.15	111.41	104.28	106.11
108.54	106.44	107.15	112.22	108.6	111.95	104.98	107.94	123.05	106.79	109.46	113.55	115.45	109.8	104.9	105.23	115.04	104.98	114.44	112.12	106.54	105.78	107.41	106.22	113.89	106.3	104.16	109.87	109.84	110.97	108.63	108.33	105.21	109.98	108.66	113.63	110.35	104.64	106.41	110.47	111.26	114.02	109.96	110.2	112.09	104.28	103.89	110.38	108.63	105.75
103.1	107.2	99.909	102.38	96.025	92.489	95.978	104.63	94.96	101.5	89.154	99.611	96.515	100.85	100.86	100.2	102.02	96.697	98.654	93.646	99.845	93.834	95.844	99.243	104.28	95.069	108.01	96.436	93.862	99.793	97.346	96.455	95.04	97.981	90.835	95.504	98.126	102.93	96.917	94.972	100.1	95.113	99.226	103.12	101.51	95.055	99.973	100.34	98.592	94.03
107.58	103.58	106.65	103.98	104.39	102.77	107.69	101.46	105.57	99.294	108.75	104.92	113.26	103.78	102.26	111.28	107.72	106.23	106.58	102.86	105.4	99.018	98.826	104.91	104.01	108.17	103.08	109.15	105.82	100.99	105.05	108.9	107.86	103.93	104.16	99.742	108.45	107.82	108.01	102.51	117.23	107.49	111.16	107.83	107.21	115.19	106.44	115.46	106.74	107.89
105.58	111.74	113.52	106.03	110.47	104.32	114.6	105.86	108.61	116.05	105.36	114.18	102	103.69	109.9	105.07	103.27	109.23	106.82	103.66	104.85	112.08	109.76	106.98	102.92	121.18	104.09	105.72	104.49	112.57	109.53	102.93	105.31	106.28	110.68	108.77	110.96	113.45	109.32	105.95	99.012	108.77	107.96	102.88	103.81	109.36	108.4	105.83	109.8	112.11
84.45	101.28	93.068	92.955	98.049	96.473	92.365	95.297	94.404	92.345	104.94	95.3	99.583	102.33	100.46	93.292	100.44	101.88	97.411	94.296	94.097	98.6	102.37	100.15	104.09	94.718	97.766	95.027	102.11	102.82	98.452	101.81	95.914	95.747	98.505	103.91	99.35	103.88	98.225	104.19	94.002	104.63	96.527	101.74	102.26	96.055	98.226	97.827	97.915	100.81
107.21	112.81	111.79	109.01	113.02	101.86	99.144	108.22	104.53	98.66	108.32	106.03	107.8	106.39	105.69	114.16	101.25	96.056	107.74	101.7	110.49	110.36	110.66	101.37	105.62	103.52	98.467	108.29	102.71	106.43	101.81	102.32	95.97	103.99	108.97	100.01	114.59	103.09	106.65	106.93	104.28	106.62	110.05	108.43	108.85	102.76	108.79	109.25	101.31	103.21
112.28	108.67	114.5	105.9	104.4	102.35	108.8	115.31	105.4	110.76	107.84	103.56	107.28	110.81	102.02	106.23	110.7	100.33	106.68	105.75	100.89	106.13	101.67	104.74	104.16	111.22	105.02	102.9	103.32	110.12	100.15	97.666	102.89	106.71	104.86	106.1	105.22	102.36	108.31	109.1	114.69	110.29	110.44	108.33	99.745	102.83	97.827	100.53	106.77	112.59
113.31	108.32	98.945	107.22	103.08	121.65	111.56	101.24	107.46	105.08	103.37	114.53	101.59	109.61	116.72	113.72	117.44	113.21	111.74	102.09	110.48	112.48	106.53	109.28	114.35	109.75	113.15	113.45	106.24	109.31	102.21	104.34	99.486	106.24	114.55	105.33	105.9	118.6	111.77	113.28	108.27	99.111	101.97	113.5	108.02	119.45	111.66	107.32	107.7	114.53
105.22	107.31	106.73	113.47	106.07	107.89	108.37	106.18	104.15	112.5	95.677	107.23	107.17	107.41	99.796	113.66	105.78	109.99	115.52	107.69	98.776	111.53	107.17	107.35	105.08	105.08	99.177	108.67	103.35	110.34	97.587	105.27	109.05	110.48	106.26	98.238	99.933	105.83	101.44	109.75	110.83	108.35	96.794	105.48	98.583	110.85	107.47	98.982	104.29	107.06
104.2	99.128	92.953	99.797	102.35	99.396	95.565	106.13	101.88	94.823	99.899	102.23	98.004	100.79	95.904	95.735	95.594	99.277	99.016	104.18	97.56	97.24	96.674	105.55	91.88	103.26	100.02	100.39	97.16	93.098	98.181	93.126	97.97	99.154	95.879	98.801	96.194	93.088	95.001	91.113	102.58	98.898	106.84	97.196	102.12	100.38	92.677	100.14	95.178	99.163
99.817	107.21	99.978	107.06	106.26	102.31	108.49	108.46	106.85	99.178	110.76	102.85	113.42	110.53	110.66	102.88	108.08	101.9	110.12	104.66	108.3	106.53	106.89	96.172	105.16	102.02	99.59	100.03	99.395	101.38	103.55	111.35	107.84	107.87	115.68	100.59	109.84	112.05	110.26	107.83	114.16	107.2	101.96	103.29	106.39	107.62	109.88	109.54	106.48	108.19
93.614	98.584	99.128	90.454	99.424	101.92	97.121	101.67	101.39	90.96	97.81	93.236	96.769	107.12	99.941	92.088	99.344	97.302	100.86	95.374	95.743	103.08	97.113	96.043	102.39	88.457	99.113	100.07	95.513	95.934	97.252	91.186	98.46	97.602	99.77	100.29	92.188	101.46	91.039	100.49	97.52	88.397	103.71	97.531	95.411	100.29	91.242	101.63	100.1	95.016
111.63	106.43	106.17	119.25	107.23	101.8	113.89	104.36	107.33	105.76	111.19	106.41	101.61	105.86	103.43	97.918	109.03	95.364	108	113.47	110.45	99.073	109.14	108.66	103.04	110.43	105.31	106.61	106.86	106.12	121.98	113.58	112.31	106.81	103	111.74	101.84	102.67	116.07	98.383	114.61	109.66	106.39	112.06	107.24	100.61	114.23	107.09	110.47	111.49
103.56	106.26	103.48	105.82	99.362	104.73	112.04	112.51	95.471	110.97	108.02	108.43	107.6	108.56	110.07	110.81	105.33	110.53	109.5	105.01	115.63	109.47	107.35	108.24	108.65	106.34	106.56	101.54	125.8	105.71	99.483	109.89	106.75	108.78	109.84	104.38	110.63	101.88	100.74	107.58	104.02	102.75	104.54	102.97	110.62	109.2	111.39	103.51	110.44	105.72
100.65	101.45	113.4	100.69	98.726	108.42	113.61	110.23	102.18	105.92	104.41	108.67	107.4	98.864	101.91	105.27	105.97	98.758	109.06	111	102.8	109.33	106.57	111.34	104.68	102.58	108.49	109.8	102.39	98.713	114.71	105.68	99.121	106.13	96.434	103.09	103.25	105.12	109.93	102.21	99.068	107.26	106.18	110.59	93.211	107.53	107.87	99.999	97.748	101.65
102.4	101.24	103.35	101.75	93.665	99.323	109.17	95.3	96.369	108.69	105.32	100.37	107.29	99.975	104.53	104.14	102.24	104.27	97.5	96.748	101.57	100.4	101.41	96.804	95.655	103.06	97.213	103.94	96.308	96.157	103.5	105	106.5	93.042	100.1	102.16	96.731	102.37	103.19	105.63	97.658	101.93	105.17	106.8	106.96	95.929	98.051	104.29	104.23	99.648
97.675	99.372	97.407	104.96	111.2	108.93	109.86	100.83	97.394	99.315	99.015	100.77	101.13	103.84	109.26	98.83	114.75	96.827	107.73	100.29	99.375	107.09	101.19	105.3	104.27	94.82	104.02	104.79	103.65	108.53	95.695	99.478	96.762	102.48	106.19	106.66	106.49	98.29	106.14	107.44	100.79	102.9	102.31	105.11	100.91	97.207	100.03	95.592	104.05	103.47
109.85	109.87	108.86	114.6	105.15	109.72	107.03	101.94	120.02	108.98	110.14	98.295	108.19	106.89	105.97	101.49	101.53	100.22	107.01	115.64	101.47	105.72	110.27	100.59	102.86	102.8	103.87	101.43	99.455	103.84	100.91	102.76	114.91	107.49	109.89	102.23	116.27	107.85	113.57	101.06	102.08	115.78	116.76	110.14	96.491	112.55	105.74	110.8	107.73	98.985
104.81	106.38	105.4	101.83	103.5	101	108.19	96.521	103.04	103.7	107.19	104.44	93.588	109.53	109.18	106.55	111.66	102.86	105.86	99.484	105.93	102.82	109.38	101.71	101.15	99.337	112.68	103.68	108.37	109.91	109.6	113.32	107.44	100.72	105.55	96.817	101.72	107.7	109.26	104.71	105.32	108.94	113.87	106.55	112.38	105.04	113.08	97.215	109.57	109.92
93.684	86.633	97.048	103.71	100.14	94.835	98.593	102.73	100.41	105.43	91.345	92.51	97.587	97.21	101.3	91.098	105.28	103.06	97.984	98.107	96.691	97.84	91.212	95.554	101.64	99.35	93.143	95.366	106.54	104.11	99.991	95.317	94.923	93.571	95.224	101.12	94.303	109.33	96.017	96.727	101.51	97.153	92.947	91.787	90.035	100.92	99.88	100.7	96.627	98.036
95.097	93.038	108.25	96.703	98.001	105.05	95.94	93.84	103.22	88.701	98.803	101.21	99.201	99.496	102.62	96.002	98.097	111.01	100.37	98.197	100.84	101.16	99.528	96.388	103.62	98.733	96.325	99.673	95.28	100.22	96.577	100.82	100.29	103.58	94.002	94.478	99.874	96.983	95.388	99.731	98.077	101.56	95.864	99.37	99.094	91.659	97.121	100.69	99.027	98.384
110.04	109.7	104.09	105.44	108.12	109.6	102.36	108.27	99.047	103.22	107.47	115.6	105.02	110.87	110.1	110.19	97.431	106.74	112.01	111.96	108.74	107.01	107.42	108.51	108.58	107.02	113.31	108.19	118.04	111.19	110.08	112.3	115.61	108.8	116.23	106.48	108.47	110.62	115.18	115.91	111.63	97.443	109.5	112.46	108.73	106.94	98.765	102.68	115.23	112.08
110.79	107.82	105.49	109.24	107.32	107.62	97.751	106.17	105.17	108.39	102.5	102.5	109.39	111.71	110.08	108.77	106.54	103.97	101.33	101.18	107.94	100.83	108.93	108.89	110.14	122.32	103.92	101.03	110.9	104.8	108.81	99.425	106.23	109.5	104.06	104.56	100.84	110.98	105.39	110.38	104.33	108.92	110.72	102.45	101.41	103.37	102.63	111.04	103.68	104.6
86.999	100.86	91.372	90.961	95.241	98.728	93.782	87.534	102.64	97.146	102	88.186	94.142	91.311	95.661	93.582	100.37	90.805	97.276	109.4	95.322	106.25	98.407	99.38	93.423	97.505	104.3	93.346	98.755	94.084	96.116	104.58	94.002	105.45	96.441	90.535	96.07	101.51	108.11	98.89	92.984	96.576	104.46	97.664	87.645	94.144	101.95	96.459	101.02	105.5
99.167	100.12	104.04	100.28	106.01	108.54	107.33	104.74	109.27	108.45	109.41	97.344	106.41	113.09	106.57	100.12	98.416	106.01	98.549	104.54	110.01	101.43	107.35	98.675	96.921	98.185	109.36	105.92	96.092	100.82	113.12	106.08	105.49	107.79	101.5	105.27	102.37	97.108	102.1	100.9	101.11	94.785	109.66	104.94	97.845	96.331	103.49	110.65	101.45	98.785
104.49	107.04	109.13	110.49	109.63	102.37	101.48	102.57	108.1	103.45	107.18	104.77	96.441	105.36	110.06	111.82	103.19	99.23	105.26	108.68	106.34	99.068	116.77	98.96	102.64	100.12	106.09	112.88	103.64	103.19	108.98	103.46	99.411	103.17	95.158	107.09	106.61	95.358	112.8	108.6	106.67	97.136	104.99	104.07	100.47	105.33	104.18	117.77	97.515	109.48
94.373	96.068	104.7	102.4	109.23	103.61	103.49	104.19	101.65	100.49	100.22	93.983	100.7	99.956	97.191	95.278	94.092	89.792	109.42	94.85	98.484	101.33	89.889	90.94	96.425	98.377	90.633	94.383	100.04	95.312	96.471	99.461	105.91	103.84	97.349	102.5	103.17	102.73	95.926	106.82	103.21	95.151	94.846	104.53	100.19	103.34	98.912	97.8	88.297	98.651
107.13	99.159	104.77	102.09	97.428	104.43	101.35	111.48	112.75	109.54	104.51	109.54	108.58	108.01	105.14	102.93	114.29	105.22	99.063	102.75	115.91	108.87	106.86	102.31	102.67	107.23	100.21	112.4	110.85	109.31	107.55	109.67	107.03	106.9	107.04	102.74	102.75	100.44	106.23	103.3	99.78	103.27	107.79	106.6	102.29	106.36	101.32	112.2	104.27	102.15
98.061	100.85	100.65	104.35	100.07	98.992	101.24	98.921	91.858	98.471	100.55	101.4	100.41	94.28	88.538	97.249	96.017	91.305	102.42	93.33	95.585	103.83	96.014	89.532	100.07	97.942	109.49	93.224	101.63	91.113	97.104	98.157	100.44	91.738	101.39	91.839	101.7	109.26	95.851	96.399	88.872	97.363	103.73	101.82	103.74	102.68	92.599	93.525	99.936	96.51
99.737	112.25	98.375	100.59	100.62	111.11	100.31	103	102.45	103.01	101.74	99.026	103.49	97.445	104.81	104.82	103.11	95.638	107.38	102.08	109.88	110.24	99.588	105.33	101.31	102.89	102.33	115.54	110.03	104.92	101.17	104.13	101.79	103.46	104.7	98.851	103.48	103.66	99.958	101.09	102.16	107.65	104.71	102.25	104.59	99.629	101.2	99.988	110.43	102.53
110.6	105.96	107.52	104.23	107.84	109.22	109.81	109.34	110.79	114.38	104.36	112.53	113.91	114.92	104.75	103.74	106.3	94.951	99.441	104.91	101.06	98.19	102.1	108.04	105.37	103.52	102.93	114.91	103.01	107.27	104.82	104.71	111.2	107.88	104.21	108.87	104.39	110.74	104.47	110.63	110.71	101	111.6	105.74	112.11	113.91	110.75	112.03	108.3	105.1
109.08	111.94	110.47	110.03	111.46	115.56	109.03	112.66	100.15	110.35	103.23	109.15	106.68	101.58	111.64	115.36	114.22	111.31	107.91	100.14	109.13	99.555	118.58	112.24	109.42	115.78	101.29	113.09	104.42	112.08	111.82	104.43	116.37	102.91	106.91	113.32	110.75	112.97	117.28	106.23	104.1	104.31	109.01	111.23	102.04	103.27	106.16	98.234	107.14	109.69
114.84	101.11	111.14	105.64	95.959	99.946	110.3	105.28	100.62	102	102.79	100.95	101.55	118.04	90.872	103.74	113.91	105.8	108.78	106.19	113.65	102.01	113.16	121.49	106.6	110.7	99.67	113.21	108.76	102.87	104.87	104.83	109.57	111.09	103.25	107.32	107.69	95.019	103.15	103.22	113.18	108.72	105.76	100.07	106.38	116.14	104.57	109.88	109.29	107.52
105.17	105.45	101.88	110.49	109.66	104.59	104.93	106.75	111.12	113.04	95.248	95.748	104.31	105.97	111.91	104.74	105.18	108.87	111.18	109.33	101.75	101.3	98.028	113.43	101.13	102.44	100.92	106.65	98.974	101.38	99.459	112.58	106.24	95.941	109.73	98.336	110.73	107.4	99.019	113.18	102.82	110.26	103.89	94.43	113.07	106.37	102.86	101.81	101.26	96.457
114.45	109.36	106.27	102.77	105.39	98.883	115.03	110.3	99.845	103.46	110.46	99.872	110.1	110.9	96.165	107.56	107.63	102.14	109.14	107.31	96.196	100.64	102.05	103.82	113.12	111.44	108.04	111.49	103.29	108.29	107.97	93.236	110.67	106.24	111.21	110.68	106.15	114.85	111.96	106.17	110.1	110.23	105.26	101.62	109.4	105.29	103.09	105.79	95.652	97.76
115.81	99.164	110.48	100.83	105.23	108.18	103.66	110.87	106.56	113.42	105.08	104.68	108.82	107.14	103.61	102.69	103.89	103.87	110.26	111.62	100.21	104.8	109.6	111.38	115.19	107.43	112.57	108.24	110.52	118.15	102.93	103.35	106.45	109.99	98.685	106.78	108.66	107	112.09	109.07	106.55	115.97	99.483	108.21	104.17	102.51	107.57	106.55	109.24	102.94
102.86	108.85	105.48	107.38	107.73	105.06	110.95	106.98	102.07	104.61	104.09	101.52	109.38	104.1	110.42	99.777	95.951	105.54	100.22	107.88	105.07	109.36	97.148	111.52	104.91	105.94	104.64	111.61	109.59	105.12	113.14	101.32	110.06	100.43	108.48	106.74	108.25	113.18	102.93	102.91	101.61	99.428	111.24	99.502	101.88	110.23	96.931	99.568	105.35	104.98
93.654	97.774	105.12	99.355	105.55	101.66	96.19	96.644	102.31	89.928	95.597	97.214	94.07	100.12	99.329	101.75	101.06	94.989	111.7	94.775	108.12	103.68	99.48	99.72	91.567	101.44	96.993	99.89	103.66	98.269	103.52	101.68	97.768	90.764	101.65	101.59	93.872	98.036	95.185	98.088	97.215	94.401	97.262	94.55	94.412	99.806	86.714	94.959	101.96	93.259
110.41	119.19	108.75	105.17	112.14	108.62	112.02	111.33	106.04	106.63	110.82	106.51	110.06	103.25	110.44	106.99	109.59	101.06	103.46	115.65	101.61	106.99	107.23	107.66	111.15	102.61	102.31	111.32	116.18	104.38	113.9	112.99	103.21	110.33	108.04	110.14	109.85	108.54	111.26	109.98	103.08	110.61	112.58	108.91	103.21	107.13	110.72	108.29	101.73	107.74
111.61	100.57	102.16	108.28	104.97	101.07	103.44	104.17	105.8	112.06	111.38	104.74	105.57	111.35	107.49	117.76	107.85	105.49	107.33	115.25	108.19	109.37	106.64	106.89	109.01	106.27	105.29	111.83	104.33	107.66	113.07	106.57	104.44	113.2	114.36	115.21	107.05	102.59	104.64	111.6	105.07	109.54	108.16	113.65	119.16	109.72	109.22	115.17	105.32	106.32
107.84	98.753	96.597	98.055	96.976	102.48	100.76	100.42	108.91	98.382	100.11	99.88	106.02	104.85	100.59	107.69	98.824	96.359	98.807	91.821	101.84	103.13	96.691	103.41	111	101.63	111.77	110.39	103.54	94.96	96.818	98.898	98.904	92.877	98.812	107.07	108.65	93.766	99.427	107.79	104.7	106.78	94.635	101.05	94.259	102.98	97.233	104.88	94.998	97.214
98.425	99.96	104.3	97.856	113.13	102.21	107.11	108.69	98.837	105.73	99.227	103.1	100.65	109.98	97.428	98.355	106.83	107.65	98.458	98.011	106.93	111.92	99.583	108.91	105.32	109.7	103.56	102.84	102.33	112.38	111.88	95.585	106.67	105.65	118.49	110.95	107.04	104.43	101.32	101.26	104.09	107.53	107.58	104.57	106.35	100.29	101.01	105.64	97.103	98.966
109.71	109.24	109.03	104.02	109.02	100.58	102.06	109.57	107.51	105.6	106.36	97.31	106.91	108.77	92.651	109.7	108.76	102.73	105.87	117.01	114.11	101.48	101.75	106.52	100.7	108.53	110.94	104.26	101.72	110.71	113.1	105.38	109.82	101.79	107	107.74	107.28	109.06	106.4	108.82	104.97	102.62	108.26	111.08	106.01	96.248	104.83	105.38	106.77	106.44
100.38	98.287	103.73	115.84	104.77	109.84	107.85	95.795	104.03	111.51	106.05	99.742	112.25	110.43	101	111.82	105.98	109.31	101.34	110.66	106.16	103.29	101.74	103.81	99.866	107.8	102.53	99.38	102.06	111.17	103.26	113.73	103.93	95.635	106.17	101.14	97.147	104.08	101.84	104.63	103.93	104.51	100.03	111.41	109.05	102.69	95.664	103.8	115.71	105.12
106	102.12	109.57	105.88	104.48	103.25	112.2	108.5	110.34	100.76	103.16	108.73	106.9	108.9	113.67	110.91	112.4	103.43	108.09	108.25	108.57	112.64	103.63	102.92	117.15	106.75	102.44	115.63	110.38	112.26	107.91	106.55	108.5	113.97	101.11	102.38	111.5	109.09	104.23	110.88	108.11	105.42	103.58	112.48	112.55	117.36	105.34	111.09	103.41	98.909
104.18	114.54	107.81	109.37	111.58	112.22	98.966	108.83	115.23	105.73	109.35	106.41	113.28	114.81	106.36	109.92	108.77	112.46	112.92	105.43	109.11	102.3	115.96	100.71	102.02	108.92	106.28	102.77	105.55	100.67	109.48	111.98	100.57	107.72	113.16	100.4	114.39	104.97	102.42	112.16	100.14	114.7	100.75	112.4	109.62	115.85	98.591	104.06	101.4	117.27
110.46	110.15	109.86	104.51	108.41	104.19	101.35	109.09	111.78	111.89	109.36	108.56	98.803	110.48	114.84	111.88	109.79	114.13	109.55	107.03	114.1	107.93	113.95	108.66	107.75	115.65	107.77	105.71	108.08	118.71	112.88	99.769	107.97	97.424	102.81	110.18	104.63	102.25	111.42	124.48	105.49	120.54	102.66	102.2	105.32	116.81	108.23	101.54	106.9	105.99
104.43	104.89	106.78	107.14	102.39	116.36	107.68	97.084	111.66	115.36	104.87	98.836	96.906	101.03	111.52	111.28	102.11	96.333	106.86	99.382	97.998	114.49	97.507	114.31	107.34	110.42	111.74	105.51	106.6	109.51	109.21	111.46	109.03	106	107.19	110.83	103.55	104.81	102.41	104.69	104.05	111.72	116.25	109.04	116.6	106.96	108.54	101.49	100.48	103.68
106.42	103.38	102.38	108.63	110.47	102.91	96.643	100.98	104.1	105.82	105	111.85	105.54	106.3	103.37	102.32	99.614	104.82	111.63	103.68	111.51	109.68	120.18	111.27	105.98	113.85	101.52	112.44	95.987	101.4	100.97	93.319	102.53	110.38	104.05	100.66	103.44	106.7	100.36	102.63	103.88	97.456	108.89	104.59	97.982	98.048	107.16	102.33	98.642	102.18
109.45	109.5	105.92	108.75	103.51	105.94	116	100.06	111.4	105.36	114.2	111.8	101.03	109.53	104.91	108.33	115.56	107.44	104.41	104.04	107.77	105.9	103.21	106.76	104.56	113.39	101.27	104.6	104.82	112.97	108.59	108.64	108.53	105.28	107.49	112.15	111.52	110.33	102.8	104.45	107.43	120.67	105.65	107.86	104.83	107.41	104.15	100.56	113.2	106.44
108.47	104.16	107.39	110.83	102.53	109.43	108.1	101.38	102.44	110.3	118.59	107.12	100.63	108.71	107.48	101.84	107.36	103.1	101.58	109.23	108.99	110	117.71	104.72	104.61	105.78	103.53	107.81	102.12	112.04	109.38	110.97	93.133	102.04	103.37	120.25	114.35	98.261	110.8	109.1	102.73	103.56	104.63	108.49	114.73	110.33	103.57	111.88	107.75	101.26
108.92	104.79	104.71	105.73	111.22	99.515	111.28	105.82	105.4	106	96.223	105.08	100.4	105.93	99.593	96.99	110.71	105.14	107.43	110.82	107.54	99.985	101.05	97.265	107.42	103.99	103.57	105.78	104.47	103.66	106.41	105.86	115.14	102.27	101.58	103.01	100.98	101.06	105.71	101.28	106.98	111.44	105.6	108.36	106.02	104.94	104.5	103.21	102.42	104.89
116.25	112.83	103.43	110.69	107.12	102.08	105.81	106.71	107.16	103.1	104.34	94.601	106.85	100.77	102.34	103.59	111.2	99.544	106.45	107.05	107.47	106.08	101.26	115.53	110.75	100.34	103.57	109.86	103.39	111.79	108.67	99.764	111.18	106.4	105.65	99.753	105.56	103.23	100.91	109.05	101.92	111.81	115.98	105.31	100.03	110.3	93.488	112.51	98.76	99.717
104.74	108.17	116.48	115.28	113.49	109	113.04	115.95	105.45	111.79	104.21	109.78	109.79	99.483	116.55	110.41	114.48	104.11	112.09	106.22	105.23	107.39	98.24	117.09	110.13	106.58	108.94	110.3	96.905	106.56	105.33	107.74	113.4	105.38	110.31	103.05	109.25	108.01	111.29	112.32	106.07	101.51	103.89	103.5	108.32	109.66	108.93	109.76	102.85	107.27
110.99	106.92	101.07	106.27	114.76	99.276	101	110.68	96.902	100.4	104.99	108.27	113.26	108.93	105.64	110.75	109.15	97.067	104.55	107	102.78	105.36	114.88	110.02	111.04	111.45	115.74	112.99	110.82	109.9	105.4	109.53	107.58	110.96	109.08	110.58	113.88	97.055	108.48	114.25	109.17	109.93	101.71	102.51	106.3	113.68	113.89	100.75	101.62	94.331
103.66	102.17	101.58	108.59	112.12	94.609	108.61	100.85	110.24	105.43	104.86	107.74	100.51	102.1	106.98	103.72	103.07	109.44	110.8	113.76	105.22	106.02	101.92	101.41	107.48	105.34	103.02	98.673	102.94	110.42	104.01	108.86	110.83	108.91	117.06	106.2	104.66	99.381	103.78	105.13	103.02	103.46	104.72	104.94	108.1	108.31	96.092	107.51	106.76	103.46
106.99	105.34	98.355	103.12	110.62	105.04	98.094	105.5	106.09	113.91	103.85	104.91	98.54	110.08	114.79	108.1	105.31	100.13	105.3	97.995	108.51	102.82	112.89	107.59	106.01	104.96	103.65	100.63	111.31	105.52	106.2	104.82	114.89	104.63	101.21	108.35	107.19	105.42	106.46	110.47	100.92	109.02	112.87	101.08	114	105.42	102.19	95.693	100.88	115.89
109.61	110.15	104.18	110.35	113.03	110.03	107.74	109.94	102.44	107.8	103.29	111.44	106.42	112.3	108.85	112.45	113.24	110.63	108.61	111.17	106.33	105.07	95.186	107.95	100.68	109.38	104.5	107.92	102.15	113.33	110.15	107.08	106.24	110.52	110.16	111.62	116.51	118.19	110.25	110.72	109.16	114.42	109.6	110.27	105.37	104.11	110.3	110.86	118.19	102.88
107.08	108.65	109.06	110.18	107.54	114.83	104.57	108.6	110.25	114.58	108.25	102.65	110.11	112.06	117.49	111.12	101.88	116.17	113.24	105.84	113.72	110.22	110.96	102.13	113.77	117.43	105.25	108.7	108.41	109.35	114.31	113.46	116.96	105.28	110.84	105.56	109.73	107.64	110.81	109.29	112.33	111.65	110.45	113.89	109.35	101.36	106.82	113.19	113.68	114.79
110.9	101.04	107.61	107.08	108.51	109.95	102.77	100.77	101.55	98.95	105.56	99.14	104.7	99.932	107.11	101.34	103.39	101.99	107.32	101.07	107.92	102.25	103.75	104.5	107.32	105.04	104.78	107.49	111.19	107.74	108.91	103.46	96.431	105.84	109.41	104.57	106.46	104.4	103.72	105.5	104.63	106.31	100.43	106.04	108.18	115.88	105.34	101.94	110.39	106.71
104.88	112.81	111.67	110.09	116.14	106.1	112.38	106.47	117.36	104.53	106.29	108.42	107.3	109.74	106.39	108.66	111.13	116.48	111.59	113.63	111.79	100.79	108.88	109.22	102.94	113.13	110.34	102.64	100.46	106.34	109.11	110.08	110.05	107.48	107.77	112.15	107.21	107.47	100.56	111.41	111.6	111.86	99.196	111.61	109.21	105.94	105.68	105.17	112.04	117.04
112.78	109.77	104.04	114.43	100.8	110.66	117.93	106.97	113.98	105.25	114.34	101.6	110.44	110.72	103.21	106.2	115.29	108.34	108.91	104.41	111.96	108.8	117.7	112	114.85	108.42	113.38	111.89	106.93	104.19	113.77	111.94	107.4	113.69	114.85	118.84	98.925	109.35	110.46	106.48	117.35	116.89	113.12	109.96	100.93	115.11	115.33	110.74	112.5	104.26
95.271	97.918	106.12	102.95	104.5	111.3	112.35	116.32	104.15	112.1	102.66	99.259	107.16	106.18	109.73	107.27	103.84	115.54	100.05	108.84	107.42	109.59	97.374	102.9	93.719	109.23	110.47	109.51	110.43	104.83	111.03	103.75	107.22	110.63	108.58	105.29	115.15	104.9	106.95	99.472	98.639	108.89	103.45	109.26	93.866	101.31	105.27	104.77	116.07	98.723
105.56	104.69	100.6	105.14	101.84	108.56	100.47	113.15	106.74	102.06	104.49	108.77	105.53	97.437	112.53	110.43	105.84	104.7	105.74	97.444	102.33	101.38	108.72	112.79	103.69	101.77	97.964	103.65	105.71	110.02	112.39	99.26	103.85	110.06	107.02	95.765	109.73	96.69	109.71	116.95	105.44	109.23	103.36	102.4	107.1	110.84	100.91	100.62	99.979	117.27
117.32	105.44	102.91	101.67	110.85	109.17	110.92	103.42	112.67	115.56	108.04	107.74	102.64	104.38	101.67	107.89	106.26	108.64	106.98	107.42	108.61	114.87	107.49	110.82	113.74	107.41	109.13	96.006	108.71	110.05	113.47	108.25	115.2	107.37	106.96	98.018	116.09	104.86	112.34	106.26	108.26	108.09	114	107.35	102.32	105.77	108.56	107.53	107.24	111.05
97.975	114.99	108.41	117.16	111.71	98.972	117.41	118.65	111.35	112.72	110	119.78	108.94	105.27	107.01	104.42	104.17	110.53	111.39	112.34	100.19	107.92	112.84	112.03	113.09	116.71	117.31	104.18	108.87	116.47	109.66	111.34	115.83	112.31	110.56	105.53	107.44	111.52	114.02	111.11	113.42	104.19	108.92	110.68	101.31	112.81	119.62	105.17	113.64	118.44
100.37	112.5	101.57	112.76	99.889	110.19	108.33	104.87	110.34	104.25	109.47	104.99	103.1	109.13	102.12	98.612	112.51	103.43	100.34	104.28	109.6	107.41	107.65	103.31	105.88	111	113.93	108.35	103.48	98.432	105.07	111.79	114.27	106.43	109.3	108.5	106.2	110.95	105.55	105.79	109.11	106.25	102.87	103.85	107.5	106.25	107.26	104.44	102.49	106.82
99.319	107.1	116.63	110.77	101.31	105.67	106.52	108.58	110.05	109.7	101.37	104.54	105.19	104.73	97.307	106.21	114.71	99.925	107.02	104.46	111.26	110.43	100.3	111.93	112.3	103.24	105.67	99.201	105.61	115.23	100.81	100.94	111.64	109.41	107.81	114.07	97.063	105.89	103.22	101.62	107.43	113.71	113.36	109.29	107.73	100.84	105.72	103.95	115.42	100.82
106.06	105.41	109.16	97.726	101.43	106.07	103.1	106.31	106.78	107.22	102.32	106.41	106.45	104.24	106.34	103.05	107.43	102.97	104.33	107.81	102.31	105.53	105.63	117.65	112.65	103.27	111.49	95.289	101.55	114.05	101.44	98.691	95.173	109.16	104.98	111.21	105.62	106.31	105.5	108.1	113.6	110.89	107.55	106.86	115.65	105.51	106.81	106.46	106.43	107.7
105.91	114.08	113.47	104.64	102.76	102.7	108.6	105.15	116.79	113.08	118.62	117.84	110.57	118.26	111.59	114.29	110.65	102.6	112.64	105.75	108.59	113.12	115.08	115.61	110.64	107.64	107.19	108.19	103.63	106.41	118.26	107.06	105.77	107.75	116.79	120.26	125	104.43	113.79	116.47	113.91	117.99	111.51	113.91	103.39	102.47	107.94	103.34	116.04	108.12
108.61	110.45	112.68	107.33	106.65	101.5	104.46	109.19	107.34	109.13	109.15	105.64	112.69	109.9	107.07	103.07	108.51	114.07	99.179	109.97	109.19	102.07	110.82	104.34	109.63	104.31	103.81	104.72	109.8	118.23	109.55	101.56	109.16	106.79	101	100.75	104.83	109.11	102.49	106.47	114.26	109.05	104.14	107.46	106.89	105.5	103.04	103.41	109.03	110.06
101.97	102.22	106.34	96.831	95.659	95.287	100.01	92.265	96.791	108.9	103.44	97.403	105	101.23	100.91	110.5	97.178	101.69	98.362	94.293	93.413	102.05	99.954	96.873	103.11	101.37	101.66	100.94	92.577	104.91	105.7	95.149	103.81	95.664	101.15	102.77	95.761	104.08	99.67	101.24	104.43	106.65	101.42	103.2	104.23	99.207	110.15	95.794	91.397	98.848
108.22	108.53	103.88	97.073	104.82	102.83	111.94	102.36	106.3	104	105.48	112.06	105.29	107.09	101.25	103.86	113.45	112.66	110.52	114.44	102.37	98.645	109.29	109.19	90.099	94.623	108.35	107.52	107.09	112.77	103.74	117.02	106.47	101.73	104.13	104.07	116.17	102.98	102.37	102.72	106.46	106.94	107.5	116.52	107.4	98.941	99.114	103.96	102.99	96.659
112.02	102.79	107.8	106.03	103.59	109.68	106.72	109.98	114.53	110.36	102.02	111.66	100.82	109.4	104.61	103.39	120.79	109.86	113.95	100.98	110.56	108.85	99.855	110.77	112.33	105.98	97.526	96.798	108.35	107.04	114.62	108.85	105.07	103.85	111.34	108.25	103.1	102.29	102.9	116.23	107.27	102.54	101.98	106.78	104.21	107.86	106.7	105.36	98.175	110.65
95.715	102.12	110.63	102.22	100.91	93.366	105.34	99.714	101.52	100.63	94.261	104.74	100.3	101.67	100.61	105.33	99.109	107.04	98.536	101.65	103.79	105.52	103.15	100.02	98.583	96.089	103.58	105.09	102.45	107.96	97.391	95.873	108.16	99.733	97.991	106.54	91.826	100.87	106.24	105.58	104.02	98.785	100.1	98.353	106.07	103.33	115.47	100.11	96.368	89.884
110.79	103.77	111.44	106.51	107.23	106.39	107.34	97.079	112.15	114.39	114.43	103.71	105.07	97.846	111.5	99.029	107.96	109.01	98.459	99.803	101.78	104.2	109.33	108.91	108.13	111.81	98.891	111.17	103.18	116.01	103.46	103.19	111.59	111.04	109.79	116.13	110	105.32	108.46	103.85	112.31	105.55	113.94	108	104.72	103.69	105.56	108.84	102.99	109.28
98.933	109.89	110.88	111.76	107.95	112.51	115.07	105.94	107.64	105.82	110.03	102.21	105.06	111.28	114.81	104.27	109.3	108.97	113.02	104.84	110.36	107.31	111.89	107.88	101.23	109.69	105.97	105.23	109.41	103.8	111.31	112.46	117.19	101.84	112.31	104.95	101.37	102.93	112.32	112.73	109.56	106.4	110.35	109.04	109.04	111.74	103.1	109.63	114.69	112.8
98.981	103.65	110.28	99.481	94.386	92.155	106.28	97.406	92.038	103.09	96.16	102.09	106.02	97.227	97.833	106.63	101.22	94.717	95.779	103.48	95.498	93.003	92.967	85.091	102.5	96.153	97.781	99.72	94.551	100.02	105.59	95.83	109.53	98.73	99.194	97.825	100.21	104.12	102.35	99.441	98.438	104.86	108.52	102.42	98.706	99.865	97.297	102.35	101.07	101.17
96.243	99.042	104.65	104.29	104.59	107.11	109.73	104.5	98.782	103.18	104.22	110.84	104.62	106.49	103.22	109.44	113.84	110.45	98.71	104.95	113.15	104.1	100.51	105.84	100.77	111.35	112.63	108.82	107.2	102.68	111.72	103.66	100.63	106.08	103.88	102.13	108.91	104.06	104.85	105.36	110.2	105.76	98.76	105.6	100.19	102.3	114.31	107.2	109.88	102.73
108.08	101.71	101.52	108.61	92.644	94.81	92.492	91.423	91.683	104.92	98.12	98.654	97.553	106.09	100.22	99.319	93.243	94.471	98.427	98.849	97.604	95.751	95.283	99.917	95.453	91.495	97.792	99.832	98.485	100.87	105.9	105.7	97.146	100.1	89.257	99.788	104.92	94.042	89.855	96.035	97.323	104.29	90.824	97.954	98.142	89.575	92.006	98.983	99.655	105.76
103.41	113.96	105.93	108.5	107.91	104.03	102.54	109.45	109.73	108.04	104.42	105.91	102.04	109.68	106.82	101.11	116.62	103.88	114.4	111.57	108.58	103.21	110.52	109.56	101.5	114.87	102.19	114.58	107.73	97.911	101.26	108.31	106.57	103.96	105.91	101.56	101.43	95.807	100.79	106.98	109.41	95.75	103.3	108.37	116.51	104.92	102.43	96.316	109.15	103.51
104.57	102.98	99.426	107.32	95.15	104.96	98	96.515	98.422	103.72	107.98	99.642	90.933	91.317	92.684	98.602	94.078	98.486	97.014	99.889	96.21	96.115	95.162	101.06	94.299	96.235	102.9	93.36	100.21	98.746	97.286	92.5	101.91	95.302	100.98	96.093	97.745	100.06	98.45	98.754	104.11	97.792	88.469	93.149	105.45	98.36	95.318	102.85	93.024	96.875
113.67	112.39	106.64	103.44	108.03	104.91	105.22	109.15	117.8	109.55	98.208	107.01	111.42	104.49	101.5	107.67	103.56	111.68	112.38	100.03	103.99	107.67	108.68	119.65	109.85	107.11	99.985	105.75	103.91	108.32	107.09	104.73	103.59	104.04	103.81	100.02	104.55	113.64	116.54	113.57	106.9	116.05	106.66	112.62	113.53	110.23	102.67	107.82	97.598	106.97
108.81	114.4	118.38	109.87	105.56	105.92	105.91	106.34	99.844	111.1	97.442	115.12	111.67	99.86	111.37	111.22	107.15	103.47	108.01	110.57	108.51	111.12	108.77	104.87	114.82	115.67	111.87	111.38	114.21	112.3	116.13	112.07	110.57	107.28	100.77	103.67	101.1	109.83	113.41	108.01	106.4	109.41	106.39	104.24	108.56	117.68	107.19	110.48	114.73	105.94
112.38	103.63	107.02	100.1	108.93	110.04	104.28	115.57	103.04	111.27	102.08	116.32	100.24	108.29	103.96	109.18	105.74	112.25	111.73	107.5	99.629	109.47	102.67	109.03	110.54	98.433	96.813	112.12	103.53	111.78	100.36	107.89	98.624	113.11	102.79	100.5	97.346	99.251	108.48	98.626	108.89	100.46	109.6	109.68	101.93	111.8	115.74	106.19	104.47	101.14
105.89	102.86	104.92	112.96	105.27	111.62	101.49	102.39	99.449	102.58	105.93	103.95	105.49	111.93	104.37	107.88	97.037	106.26	112.49	110.98	103.3	101.75	105.64	99.029	103.57	106.87	110.75	111.78	104.21	115.97	107.56	103.91	101.72	99.934	105.62	110.96	103.89	106.26	110.29	103.36	111.5	101.97	106.46	93.087	100.13	100.64	115.51	101.22	108.35	101.81
103.02	111.68	107.29	106.97	101.88	108.76	108.37	111.55	111.15	115.29	103.95	108.23	106.01	108.39	114.68	106.98	101.51	114.01	104	111.14	105.01	114.83	114.01	107.25	105.59	115.32	102.69	109.34	104.77	102.88	117.18	101.67	103.29	100.39	109.67	103.94	101.94	106.96	116.9	106.24	106.97	123.89	109.05	114.6	107.36	114.26	102.86	105.63	108.79	108.39
97.365	102.37	95.278	104.55	101.45	106.04	102.89	109.13	99.555	100.28	105.79	99.482	93.613	96.889	97.556	87.94	103.37	96.356	94.153	105.48	100.93	106.77	103.86	94.506	98.822	101.29	97.778	99.853	102.57	112.07	109.7	101.79	100.34	94.649	97.237	95.983	98.74	106.47	107.09	98.741	109.15	99.657	106.88	103.19	99.317	103.66	98.066	97.457	102.57	99.941
98.238	91.802	102.85	98.847	108.88	96.753	104.32	100.14	108.06	107.12	88.426	97.326	103.83	95.61	101.42	97.847	97.664	105.22	105.26	104.46	91.495	101.85	105.64	101.19	95.881	105.62	101.51	98.768	103.19	99.95	114.38	103.51	95.196	105.94	92.768	100.14	100.09	102.15	91.04	105.17	101.23	91.491	99.295	104.24	98.937	97.091	104.35	104.7	102.67	100.76
107.07	107.27	113.48	105.51	108.8	106.38	107.88	123.9	109.14	104.61	109.37	96.177	108.56	105.88	109.33	111.09	101.76	108.27	109.75	108.59	104.48	108.47	113.7	109.77	111.09	107.71	108.3	110.7	99.741	105.52	110.13	107.11	108.79	110.31	113.06	111.07	102.35	110.08	108.44	108.03	117.8	112.55	108.89	105.66	106.17	113.71	107.9	119.48	106.68	108.78
104.75	109.61	104.54	100.24	107.95	110.96	106	92.389	106.32	110.9	102.09	108.84	103.67	103.27	102.86	105.37	97.587	101.09	101.2	104.83	101.55	103.38	112.81	110.17	107.48	105.76	109.39	98.095	102.41	114.83	110.87	98.114	113.23	105.57	109.24	113.77	99.146	106.34	117	106.34	102.2	93.265	106.66	112.78	114.81	112.21	98.312	111.31	101.19	96.955
109.83	108.46	117.29	102.02	96.545	110.1	112.43	95.638	105.74	106.15	106.5	101.45	104.52	108.94	116.6	109.79	106.66	104.77	99.749	107.19	102.53	106.61	100.17	108.07	105.11	97.938	107.43	101.91	106.07	110.25	98.252	97.66	98.848	101.16	106.65	101.61	110.78	114.06	107.51	103.55	110.86	104.39	99.633	111.71	103.67	103.71	105.01	110.05	113.48	115.83
112.24	106.92	110.88	109.31	99.16	105.84	109.07	111.08	107.98	105.26	111.85	112.22	106.68	106.23	97.655	107.89	105.5	106.65	113.28	112.73	107.74	109.6	107.35	109.43	106.97	102.4	106.22	104.1	108.97	110.93	103.4	104.51	106.49	109.29	106.24	105.67	105.19	110.8	100.13	107.64	116.64	110.31	111.63	104.51	113.48	114.97	107.77	112.64	107.1	104.81
115.11	105.83	104.5	94.824	111.06	101.25	104.03	104.24	103.08	110.26	106.16	112.27	105.56	115.35	106.45	108.99	117.84	106.11	115.39	111.58	106.37	115.87	101.97	111.22	109.56	106.91	112.56	110.81	110.5	113.92	110.27	112.92	111.11	109.37	101.76	109.56	98.974	108.9	109.47	114.69	107.29	100.72	106.49	103.27	103.68	112.98	106.05	102.68	103.58	100.44
106.73	107.97	105.99	97.888	96.69	105.13	104.67	111.44	105.2	113.73	103.52	100.3	105.37	112.86	105.82	101.01	108.95	110.27	103.79	103.63	100.97	106.04	102.04	107.59	113.3	111.08	101.61	105.48	107.24	99.892	105.99	100.17	104.8	110.42	103.79	101.12	104.12	108.75	103.24	116.19	110.35	95.002	102.09	96.384	100.19	111.07	94.174	98.236	105.92	106.08
93.944	112.6	107.31	109.07	103.73	105.38	108.87	104.71	106.09	113.87	103.86	102.73	104.29	109.39	105.98	108.57	104.85	103.22	104.87	106.84	103.17	112.56	107.77	106.89	102.86	102.97	113.29	89.626	104.63	100.03	115.41	95.031	103.98	114.03	105.96	111.25	99.988	106.9	107.74	106.67	107.37	115.77	105.7	111.33	104.75	111.2	105.98	105.93	109.5	108.24
98.504	107.69	113.19	104.8	108.06	107.89	105.65	112.4	119.51	108.75	103.86	110.43	104.99	110.96	115.74	108.2	100.71	111.05	103.57	99.51	107.99	111.9	106.89	106.81	111.94	105.61	107.89	108.76	105.47	106.07	118.05	113.22	106.68	102.87	109.36	112.32	112.95	107.56	107.38	108.72	103.19	105.18	102.14	103.83	114.33	109.48	111.22	104.96	107.92	107.4
98.306	93.366	95.365	95.76	100.24	93.686	98.769	93.968	94.811	104.08	102.81	90.261	98.798	99.866	96.453	94.335	102.67	100.26	101.95	103.74	93.15	103.1	103.93	94.483	97.17	103.65	101.25	101.41	97.356	98.438	101.2	93.652	101	98.86	96.482	87.295	96.743	95.171	95.908	97.715	102.13	84.788	104.06	94.49	97.88	90.084	97.129	101.32	102.59	99.055
109.21	98.595	105.4	105.72	113.59	114.47	106.6	110.38	105.91	109.11	101.91	107.99	109.26	114.72	101.69	112.13	106.01	113.17	113.34	104.18	103.73	101.62	100.06	105.43	106.81	97.864	99.005	109.08	109.51	99.933	105.82	100.76	100.13	105.24	101.98	106.18	105.91	109.48	107.9	100.23	98.573	110.47	107.47	103.03	106.14	103.59	100.14	106.38	102.8	104.82
111.93	102.69	106.15	107.76	99.099	115.24	100.04	111.18	115.68	112.52	109.77	105.4	110.67	106.96	107.61	102.46	106.13	106.18	109.6	104.86	105.15	95.819	103.32	108.6	112.14	105.27	106.61	105.72	111.86	109.13	108.04	102.18	100.88	117.55	111.63	104.94	105.68	106.59	109.53	111.21	112.36	104.32	101.65	101.81	102.13	98.191	114.97	111.53	103.46	103.55
112.22	115.51	111.52	116.02	107.84	118.43	110.03	106.01	106.56	107.49	114.4	116.31	117.97	114.43	113.04	112.96	105.84	111.87	110.53	112.97	108.5	117.72	110.58	116.14	111.03	109.32	115.91	112.99	112.34	111.47	112.09	108.51	110.31	116.94	102.49	105.26	106.11	107.85	107.67	108.78	108.81	108.63	106.85	116.78	112.23	106.78	114.27	101.97	106.74	109.18
101.04	95.023	96.948	98.888	105.79	91.88	101.06	99.737	99.864	95.653	102.59	97.882	99.79	98.928	96.316	102.28	92.659	103.02	104.26	93.552	95.29	94.996	98.909	102.49	103.3	99.568	98.088	100.13	98.723	97.692	92.245	101.04	106.36	103.74	105.4	103.52	101.46	102.36	101.93	96.813	96.155	93.92	94.112	96.098	108.89	102.46	104.61	95.352	93.605	99.484
103.7	108.24	113.85	103.7	111.02	110.04	102.38	101.23	100.08	112.98	102.7	110.63	108.27	111.3	102.98	104.18	111.46	103.55	116.26	100.75	107.53	118.08	108.6	100.59	112.52	111.06	104.72	108.41	109.29	100.84	103.56	111.5	108.85	104.11	112.07	110.53	104.1	102.6	117.38	108.75	112.18	105.04	102.88	110.16	103.12	103.61	110.92	108.97	107.55	105.03
116.31	110.81	106.7	108.91	105.27	107.82	115.13	116.75	114.41	117.83	106.11	109.82	109.87	116.86	111.06	110.43	117.41	107.91	109.22	107.47	115.08	108.34	106.9	102.41	117.25	107.37	104.35	115.23	114.05	111.87	114.15	107.57	122.43	111.45	108.42	108.21	112.04	112.14	107.47	113.19	109.87	106.98	112.03	115.46	108.07	116.39	104.72	115.24	114.91	111.12
103.97	110.11	113.63	114.08	111.2	111.39	102.75	111.66	101.56	103.92	110.39	111.07	106.73	114.21	103.37	112.22	107.65	105.38	106.21	108.88	111.47	105.16	111.5	105.68	115.43	111.81	100.84	112.75	109.6	111.61	113.97	113.26	116.66	108.39	108.14	108.57	109.38	114.65	99.029	115.32	109.45	113.3	112.66	110.33	111.58	110.28	111.83	108.14	110.98	108.72
104.41	108.17	108.06	103.29	103.99	106.09	97.265	113.18	108.63	104.18	99.145	102.83	107.27	101.9	110.93	101.37	108.89	106.01	106.84	107.38	113.23	105.01	108.36	103.59	111.04	105.81	103.27	97.927	103.91	104.18	103.64	102.18	106.13	106.85	105.2	106.4	99.625	107.44	102.12	110.32	103.97	104.09	116.41	111.06	98.082	103.39	112.52	108.03	94.98	110.47
105.31	107.68	117.96	110.44	109.95	105.28	112.53	104.92	107.97	99.771	105.29	108.77	105.82	106.99	110.82	111.56	104.61	114.09	110.62	104.92	109.64	103.63	101.07	109.7	105.97	102.52	105.06	109.24	109.39	103.84	104.79	111.41	101.96	108.02	111.08	104.68	108.43	104.84	112.12	108.76	110.89	106.21	107.29	114.73	107.67	111.65	106.95	106.46	114.34	106.65
102.08	87.326	99.855	90.483	98.501	100.93	102.92	99.659	99.595	98.472	98.161	96.827	91.265	94.191	94.562	99.649	101.63	98.448	97.081	106.86	109.09	104.29	101.36	92.43	95.119	99.034	94.693	97.858	93.28	101.52	95.274	99.016	99.088	87.887	101.95	98.526	95.34	97.414	95.485	96.454	100.05	99.725	102.73	92.553	96.614	91.228	98.416	102.67	104.27	100.81
103.62	104.93	107.21	105.34	109.04	109.37	98.777	102.91	101.1	110.61	103.36	102.42	106.29	104.44	105.85	100.6	110.26	106.72	106.4	102.97	108.14	104.86	109.81	96.322	108.49	101.62	104.83	101.2	108.83	116.63	106.73	114.51	108.85	105.51	91.111	107.72	102.52	114.97	110.78	112.63	104.14	99.025	103.34	106.23	112.65	107.61	102.44	101.93	103.29	106.26
103.24	110.12	104.77	101.02	103.88	104.08	104.25	107.11	103.15	107.39	116.77	103.95	109.94	106.64	106.5	101	103.32	100.2	104.13	108.9	105.09	100.14	104.51	98.852	93.193	110.75	112.97	105.87	96.668	102.49	109.96	111.63	106.37	111.24	103.21	97.664	102.07	102.51	104.68	101.22	110.44	104.05	110.35	104.08	107.33	104.71	115.22	110.13	100.91	111.88
106.24	106.26	106.72	106.54	107.81	107.68	112.27	114.69	107.96	115.77	97.053	108.71	105.3	107.19	105.05	119.5	106.98	106.46	108.54	100.12	107.04	105.55	104.67	109.91	108.86	100.13	114.71	108.3	105.89	102.08	100.66	107.92	105.55	105.04	108.07	112.45	110.83	115.17	100.74	106.33	109.55	111.37	109.42	114.15	108.2	112.56	108.24	108.73	103.87	110.1
105.72	114.65	111.7	108.9	109.66	103.71	106.24	113.33	117.13	100.93	113.11	104.75	111.98	113.09	105.89	114.38	112.13	108.57	121.32	109.34	111.48	112.29	105.14	106.62	97.036	102.85	108.65	111.02	100.94	110.51	111.42	108.38	109.7	108.81	106.89	105.63	112.06	100.3	106.89	109.92	102.65	105.28	105.59	113.32	111.78	101.45	113.74	110.49	113.74	102.67
103.04	96.561	108.56	103.05	107.33	106.56	104.89	106.2	114.2	99.008	116.98	108.98	101.79	111.82	114.39	109.34	102.4	105.84	105.9	112.85	102.84	111.67	111.89	97.803	96.356	99.389	103.86	109.11	103.96	109.26	106.66	106.16	109.98	108.19	104.19	110.96	107.44	108.5	102.54	104.5	108.93	106.91	105.95	107.32	112	105.88	105.31	110.67	107.33	97.834
105.87	112.2	108.8	98.414	105.71	116.08	101.24	116.17	114.49	115.95	112.39	109.08	109.55	113.02	109.46	106.62	103.79	107.83	112.63	115.32	109.28	113.69	106.89	104.76	111.48	107.11	110.73	101.74	106.04	109.98	117.48	102.27	110.98	104.71	104.84	108.36	102.9	110.53	104.41	111.53	102.2	112.65	104.68	112.37	106.68	115.92	113.49	105.35	100.58	107.34
110.93	108.26	118.87	104.6	107.47	105.46	109.25	114.76	108.91	110.9	112.65	111.65	109.92	106.74	114.44	110.34	113.67	113.1	103.07	99.942	117.52	106.83	105.4	106.15	103.78	109.53	107.88	109.85	111.45	116.09	109.93	111.28	108.02	107.87	105.12	102.33	95.297	117.9	108.7	109.83	116.55	101.3	109.06	115.71	103.77	93.665	110.33	104.66	111.04	104.93
108.84	112.85	100.89	114.23	103.92	99.276	110.02	100.55	103.03	113.56	115.32	109.97	117.44	117.04	107.74	104.43	109.75	113.48	109.86	102.07	111.24	112.23	106.2	112.93	105.79	107.33	113.56	107.84	108.12	107.52	111.41	110.85	103.39	96.126	112.44	111.98	117.53	116.55	109.45	103.74	109.83	108.94	107.96	102.91	118.29	110.29	115.54	112.37	120.11	107.68
107.9	109.92	106.91	98.82	112.44	101.08	94.017	113.75	110.56	102.64	113.42	108.99	111.75	107.91	105.85	105.02	109.09	111.73	105.08	105.42	114.09	95.636	105.96	98.119	107.57	106.84	102.09	107.63	108.1	100.64	103.87	102.17	104.91	113.07	104.93	110.15	108.84	107.14	109.45	106.64	106.07	107.84	100.83	110.59	98.531	110.9	111.46	109.38	108.41	102.41
109	112.24	110.46	105.67	103.97	104.41	103.64	103.87	109.46	106.67	114.92	106.04	108.13	117.65	103.9	94.159	98.229	110.74	110.94	100.62	98.913	111.76	107.62	109.19	113.06	106.78	110.87	114.99	112.33	110.64	109.24	104.47	114.35	98.603	108.87	105.67	103.59	111.56	112.2	101.86	106.34	108.4	101.94	111.55	104.86	106.96	105.95	104.36	118.02	113.3
96.466	98.575	106.3	103.7	107.69	105.61	103.17	109.81	102.05	101.87	102.16	104.81	113.35	115.7	116.51	104.15	112.91	104.37	101.01	109.38	103.8	107.24	103.05	104.82	96.175	109.02	111.53	106.61	102.71	108.66	101.54	116.61	95.43	105.2	106.93	101.01	105.9	107.81	109.89	110.8	110.35	107.68	105.61	113.08	116.11	110.08	107.22	109.38	110.99	103.64
106.83	107.35	106.93	101.47	109.03	99.977	103.07	104.27	95.082	101.74	107.82	101.95	109.51	112.65	100.95	106.58	102.88	115.81	100.71	103.86	109.4	104.59	110.86	101.52	110.47	112.16	100.91	98.705	108.19	114.05	107.42	104.36	104.06	109.69	100.45	104.04	111.82	106.72	100.86	104.43	96.474	109.74	110.89	99.994	112.31	106.88	106.3	112.01	109.09	97.775
92.562	101.18	101.36	107.46	96.765	105.54	102.76	110.75	107.25	98.862	95.538	110.47	98.986	106.06	95.28	96.19	102.51	104.47	94.406	111.75	101.35	103.32	97.492	100.9	104.84	102.76	94.962	110.44	97.816	104.5	96.745	97.587	100.52	100.11	105.13	100.34	91.147	105.54	107.44	103.19	98.835	108.15	99.749	101.37	107.25	102.41	101.71	95.321	107.7	97.325
107.02	110.95	118.81	107.47	106.1	100.45	114.31	109.4	114.66	109.7	108.16	115.32	104.68	107.82	109.94	100.59	101.13	109.13	109.86	111.41	117.92	100.71	110.8	118.33	107.53	99.651	115.68	104.06	112.91	106.46	104.58	115.61	106.26	101.92	106.92	103.05	108.93	110.67	113.08	104.28	113.96	102.41	106.63	106.42	109.97	107.54	101.66	111.99	93.08	101.78
109.6	105.74	110.95	102.02	105.79	103.76	108.23	104.1	104.35	107.57	105.33	115.93	107.65	107.13	103.34	110.25	102.85	106.41	113.67	115.49	98.122	99.615	93.797	105.84	109.76	101.67	105.84	105.6	101.78	109.44	108.6	99.632	99.572	102.15	116.1	104.76	101.98	104.15	99.852	113.36	107.92	103.33	114.92	103.47	108.3	106.79	105.45	100.54	112.81	103.95
106.44	114.01	111.82	112.35	112.1	102.27	108.42	107.55	111.33	104.23	110.87	117.35	115.08	105.61	113.81	103.08	106.07	103.44	108.13	106.71	107.82	100.85	105.31	106.51	112.67	102.41	117	119.3	109.13	100.91	104.2	109.47	102.7	108.42	109.11	97.168	106.38	111.47	108.81	107.55	107.53	106.36	112.39	109.25	106.71	103.94	107.38	109.74	106.73	108.63
106.86	108.07	111.64	103.92	110.62	113.64	118.58	114.44	109.05	111.4	102.37	103.82	107.47	103.48	114.48	114.66	115.63	103.95	107.99	112.24	112.82	99.91	113.53	102.25	109.57	97.396	97.194	104.72	114.16	112.23	100.47	101.99	110.76	103.78	102.6	112.12	108.69	112.68	112.06	115.17	119.71	112.03	107.38	103.67	109.26	110.72	108.57	119.72	110.58	108.53
104	105.55	96.94	100.11	107.88	94.874	103.31	96.425	110.43	100.47	105.88	100.16	112.25	100.36	101.1	102.67	101.16	92.301	102.58	96.985	104.4	100.74	90.15	105.21	101.2	104.58	102.77	104.43	97.724	106.65	100.66	97.705	100.42	99.938	103.36	105.81	98.801	100.48	102.4	101.06	103.92	97.118	102.16	103.55	101.83	103.98	100.57	107.99	92.674	102.38
113.01	103.32	115.09	105.52	100.89	108.98	107.08	96.241	104.47	103.59	101.2	111.82	112.13	102.09	109.31	108.21	98.788	114.32	107.09	114.24	103.52	108.95	106.75	109.53	103.27	103.03	108.59	103.69	112.7	103.35	101.12	104.1	100.62	119.04	99.285	104.01	106.97	105.15	104.65	110.31	110.28	109.19	101.55	108.83	99.112	112.65	99.149	112.78	97.623	111.42
105.25	105.71	108.61	113.63	106.68	111.33	107.91	117.3	102	111.25	107.79	112.94	104.36	99.283	112.76	112.91	111.24	110.23	105.42	96.16	101.47	103.02	102.39	104.34	111.41	109.64	106.28	107.9	111.38	103.45	112.32	115.1	106.42	104.14	106.87	107.57	111.29	104.23	101.73	99.531	102.61	118.01	99.596	119.71	111.46	113.26	109.27	107.8	115.19	105.2
107.25	107.23	104.27	107.17	101.95	99.268	108.89	101.07	94.889	88.482	103.6	111.95	98.539	106.33	99.752	93.137	98.439	103.63	102.29	104.57	95.487	105.42	101.27	94.227	101.51	109.73	104.23	101.16	98.191	112.73	100.15	101.24	100.53	95.506	100.02	103.68	105.19	106.16	105.42	96.129	95.568	100.18	96.166	104.8	93.253	94.551	101.74	111.42	93.596	101.23
104.44	101.99	109.13	109.94	104.46	91.702	98.665	104.78	105.95	108.6	106.6	94.126	102.68	99.92	112.71	94.958	105.52	102.16	94.177	104.63	99.748	102.42	99.796	93.998	106.15	107.27	106.4	97.572	101.8	98.315	102.8	97.155	92.937	102.8	102.35	100.34	94.855	101.27	100.6	98.044	100.34	96.979	103.37	101.77	99.897	94.715	97.599	99.574	95.419	96.405
105.88	114.78	101.17	111.67	107.12	112.35	105.76	108.02	110.69	113.43	113.32	102.62	112.89	104.31	111.86	111.25	113.34	105.88	115.06	102.19	106.91	104.15	113.2	109.92	101.43	114.66	118.86	115.62	111.34	111.05	101.34	114.7	102.84	102.06	111.1	110.8	107.27	104.03	110.77	106.26	108.38	110.14	108.24	113.08	112.22	109.82	110.78	109.98	110.23	113.78
106.91	96.389	104.39	108.94	109.92	102.67	106.39	107.41	115.45	109.49	110.03	119.31	96.683	111.5	109.55	113.93	115.04	108.03	104.91	104.05	112.71	112.78	109.36	103.41	107.64	102.39	115.43	104.48	115.3	105.7	120.44	108.77	104.64	101.79	118.58	99.522	112.78	103.41	108.32	105.89	112.03	106.3	111.38	92.015	102.24	104.74	105.35	103.23	107.41	101.39
114.31	104.54	106.06	112.25	106.53	110.11	101.07	110.63	105.12	108.11	111.29	106.06	105.1	109.87	104.48	116.9	94.977	107.16	98.179	109.1	109.25	110.34	111.71	112.4	101.56	111.22	106.43	114.57	110.55	109.58	109.12	112.51	110.38	105.11	104.22	103.66	112.13	111.63	110.34	112.56	109.92	103.63	101.43	109.36	110.97	115.54	112.34	99.196	110.41	94.791
113.16	96.271	113.1	112.56	102.8	105.67	105.95	108.95	99.093	107.36	113.11	109.6	97.421	109.53	114.5	108.52	108.02	110.68	107.57	112.9	107.91	99.405	108.34	105.96	105.68	103.8	102.43	113.6	108.99	103.23	116.16	107.24	110.79	99.848	110.96	107.82	109.09	109.68	117.25	102.11	101.91	108	104.87	111.1	105.32	116.51	102.82	107.14	102.9	103.47
106.07	104.74	113.64	115.73	101.74	113.23	111.39	106.62	101.67	115.24	102	103.61	99.133	102.48	107.7	90.601	100.1	106.97	102.09	107.5	113.65	111.73	103.68	103.56	109.66	105.2	107.79	103.17	99.064	108.56	107.32	99.931	102.72	106.45	110.84	106.96	105.28	102.54	113.36	103.88	97.622	109.35	103.43	99.354	111.23	104.66	100.87	110.33	105.28	107.34
104.93	112.11	104.33	115.72	111.63	106.7	107.98	108.27	108.39	110.69	102.53	106.21	106.11	106.15	107.96	111.44	109.75	117.04	121.82	118.4	110.06	107.18	108.7	112.25	120.65	106.61	98.96	107.81	110.63	107.82	104.13	114	114.61	113.44	108.7	107.02	102.5	106.6	108.55	111.43	114.58	99.926	108.32	96.66	117.67	115.15	113.23	112.5	107.22	107.25
98.079	107.52	105.31	113.62	107.97	116.29	114.42	113.7	103.54	100.74	104.91	104.89	109.36	103.83	100.85	116.53	112.94	108.38	115.57	109.81	111.24	108.66	112.62	115.85	113	107.66	103.96	115.91	106.75	114.53	111.17	114.53	105.07	118.53	104.52	105.75	102.36	108.5	112.89	104.33	101.71	114.99	103.65	101.63	103.82	116.39	101.99	106.58	110.11	106.63
105.97	99.006	93.123	101.97	99.023	97.504	95.376	96.38	95.462	98.63	106.69	102.9	99.457	96.202	97.581	100.48	106.61	102.22	99.319	98.068	100.08	103.54	114.2	97.545	106.75	95.465	96.998	91.357	108.22	96.361	99.636	107.61	99.631	103.49	105.73	108.73	101.84	93.856	98.179	98.637	90.371	98.582	91.698	102.54	94.259	102.4	100.65	101.3	105.23	106.02
113.72	112.21	107.37	98.688	103.97	103.43	103.29	110.44	107.38	113.04	109.99	99.21	95.8	106.04	104.47	106.58	113.83	105.39	105.08	110.27	104.49	97.675	96.944	109.14	106.84	108.79	104.72	99.929	103.78	106.27	98.446	105.23	105.55	105.1	100.37	107.62	108.46	106.65	112.21	105.57	105.18	101.47	101.9	120.23	106.17	103.41	96.837	107.47	103.6	106.95
112.06	108.03	103.69	105.3	98.265	111.07	108.42	106.65	114.7	106.4	104.78	117.55	106.49	109.7	110.15	107.47	111.19	106.71	107.13	104.1	102.69	107.38	102.77	108.07	104.45	105.22	114.55	115.24	119.69	108.02	109.11	103.07	108.66	114.89	102.83	108.88	116.94	106.98	105.89	105.82	112.85	99.002	109.19	113.82	100.73	107.41	114.32	105.02	102.19	113.42
105.17	100.55	101.76	105.92	102.59	100.19	107.89	102.26	98.067	107.6	105.83	108.22	108.8	110.56	108.68	104.42	104.41	110.24	103.99	109.25	115.52	110.91	99.063	104.63	107.63	110.06	107.36	98.125	111.44	104.36	108.64	110.28	103.88	103.38	99.795	104.53	108.73	103.56	107.77	100.39	101.32	104.43	105.46	102.02	102.53	108.69	106.41	116.3	106.25	96.822
100.33	111.73	107.47	97.752	112.86	107.86	108.5	104.61	106.47	101.91	107.97	115.8	107.54	104.29	108.06	111.8	105	103.51	110.78	107.67	106.64	112.06	105.23	113.19	109.66	99.905	108.36	113.84	114.88	119.32	103.67	104.27	107.23	110.79	109.35	99.092	101.63	105.94	104.42	106.52	105.26	101.45	109.91	102.41	105.47	104.76	99.341	112.16	113.25	99.513
104.19	98.963	99.206	99.26	98.677	100.93	99.124	99.369	99.545	106.63	93.639	97.421	99.694	101.68	90.292	110.57	105.29	101.01	101.15	100.92	106.75	109.54	97.967	102.2	97.254	102.59	100.13	96.559	112.04	104.83	94.458	92.418	95.339	105.14	100.92	100.05	99.081	114.46	104.51	93.751	106.75	97.434	105.34	100.56	96.537	102.53	107.43	93.149	107.39	96.65
114.62	110.5	114.8	109.32	108.1	108.59	108.34	108.92	107.38	109.43	102.76	111.98	113.56	107.78	101.77	109.31	114.23	105.82	103.27	106.87	109.66	104.2	115.73	102.51	109	103.38	101.11	109.67	106.99	105.12	112.55	106.34	99.596	105.11	104.03	107.72	105.07	106.32	103.49	108.26	101.42	104.57	108.26	106.5	107.37	110.5	111.27	108.27	110.56	104.84
106.71	109.19	97.603	107.35	104.57	111.43	111.38	103.14	100.8	95.761	102.12	103.32	110.18	102.06	114.19	101.05	100.21	104.43	111.54	108.29	107.01	108.33	100.67	106.33	103.89	105.37	99.744	108.71	105.56	104.24	109.76	102.81	106.96	104.96	103.21	110.6	109.58	95.432	103.69	102.13	100.65	110.02	105.26	110.78	102.79	105.69	104.55	118.41	105.56	110.11
115.01	105.04	112.96	105.83	103.07	102.7	102.52	111.18	106.74	104.3	96.335	103.46	106.45	103.07	109.14	97.655	105.74	103.02	108.66	105.12	105.73	114.58	105.54	107.66	110.65	106.1	94.19	99.121	111.19	98.738	108.15	109.97	104.77	100.51	102.05	110.24	107.48	106.53	105.29	111.82	105.29	97.679	103.97	108.18	107.38	107.46	108.08	109.64	107.93	100.44
109.64	101.44	101.16	99.525	99.559	105.15	108.03	103.65	107.28	107.46	111.9	107.15	109.32	105.65	111.4	113.19	105.34	99.045	97.816	113.68	99.417	112.06	113.89	112.62	107.28	111.67	102.34	108.14	104.5	120.55	105.02	107.43	108.82	116.23	110.45	109.57	113.71	113.32	104.11	102.18	108.19	105.65	109.58	110.38	110.2	104.65	106.4	111.19	108.75	106.24
100.62	107.99	111.04	115.07	112.32	104.53	103.33	96.54	102.37	109.08	111.87	108.15	108.56	113.67	109.21	106.15	113.67	111.71	112.22	113.25	120.46	114.25	110.5	108.65	109.67	111.86	106.49	113.8	111.58	107.27	108.29	104.97	110.48	104.71	107.83	117.57	110.82	106.81	97.935	114.73	110.17	110.46	110.43	105.62	113.4	107.96	106.03	104.48	105.98	113.03
89.219	104.11	93.686	102.17	100.87	108.11	96.16	90.344	99.836	104.33	102.49	90.381	95.967	90.837	92.155	100.17	101.44	93.428	99.674	105.33	97.856	95.52	88.819	95.495	96.605	104.68	100.05	100.83	107.24	97.992	88.889	103.36	104.07	98.557	91.821	104.19	95.563	93.145	91.233	95.126	97.214	101.29	92.752	96.74	107.03	93.24	100.14	96.246	106.21	96.789
95.65	96.681	94.764	97.684	94.172	100.77	93.149	97.648	105.02	91.749	96.166	101.5	102.9	98.335	101.08	96.383	101.05	99.745	102.74	94.653	96.234	92.582	96.931	95.268	107.33	98.279	94.085	101.8	90.465	95.678	103.62	101.11	101.22	92.893	97.933	104.17	100.93	105.77	99.149	101.19	102.11	99.44	85.355	100.84	109.95	97.315	101.27	95.721	98.752	99.536
106.18	104.66	111.77	109.58	101.91	100.89	102.11	113.53	101.15	106.49	109.09	105.18	103.1	108.71	104.35	100.02	109.54	101.23	112.12	100.85	104.48	95.873	106.5	105.77	109.95	101.57	112.59	99.378	98.188	104.87	107.26	114.35	104.56	105.09	99.416	101.7	105.2	104.44	107.47	102.63	104.37	105.8	105.45	115.11	103.06	110.93	104.71	113.73	101.5	107.29
102.75	106.45	107.21	99.985	109.56	109.23	103.6	101.29	101.96	112.93	103.31	105.84	109.61	101.37	93.107	110.15	110.45	110.55	95.65	98.648	103.97	106.41	109.52	117.55	101.57	106.86	106.96	108.29	109.13	105.3	110.24	111.55	107.57	114.19	100.88	111.87	102.6	107.44	102.46	103.36	98.439	101.58	101.26	99.113	105.37	100.96	104.31	105.22	108.92	106.62
105.51	102.65	98.696	102.06	98.893	96.298	93.633	100.43	105.06	91.58	91.339	92.927	103.77	103.98	105.17	102.76	107.48	96.355	113.75	93.795	103.88	97.253	104.18	111.2	95.618	101.84	103.8	100.81	107.44	99.44	97.508	98.878	99.573	110.05	100.78	96.616	98.682	99.972	98.455	97.082	99.59	95.681	101.64	89.896	98.67	94.797	101.54	96.664	94.442	99.659
99.585	99.928	101.43	105.33	101.5	104.29	111.41	102.59	103.43	103.81	103.02	114.44	109.39	111.53	105.56	109.5	110.91	108.45	97.458	103.45	104.44	106.24	108.97	108.78	101.8	108.32	102.92	106.61	115.72	106.43	95.48	107.96	112.36	108.49	107.8	100.43	107.26	109.1	105.81	103.47	108.63	113.38	100.83	105.94	106.27	103.84	104	101.82	106.2	110.11
112.54	102.47	105.31	120.07	101.26	111.08	109.52	102.66	110.49	110.59	105.41	107.24	91.884	111.94	112.34	105.43	116.38	107.44	107.1	107.59	109.44	100.45	100.42	105.76	112.77	116.24	105.75	106.75	102.16	111.49	109.98	102.45	108.3	106.06	104.24	121.44	111.02	106.03	115.39	99.42	107.7	106.43	108.64	113.98	110.2	106.38	115.72	110.7	108.56	101.31
106.94	103.38	112.02	102.47	100.25	104.77	108.19	102.15	110.68	110.92	104.44	112.74	109.98	106.18	101.05	99	110.93	110.86	112.42	103.19	105.06	114.13	111.67	105.64	114.19	104.53	105.47	101.1	98.59	102.66	104.79	102.58	102.77	93.755	109.68	105.34	99.972	109.97	104.9	103.52	109.17	101.79	109.51	100.89	110.66	106.71	111.21	97.754	98.063	106.45
108.73	104.74	109.83	105.13	112.9	102.14	105.58	112.39	109.97	107.82	107.05	109.19	108.76	114.67	107.4	105.01	109.74	104.9	118.48	103.7	111.49	112.93	111.16	105.1	108.41	106.92	104.6	95.554	105.13	104.74	109.11	97.301	114.44	106.15	102.95	105.85	99.702	108.38	112.81	112.74	102.12	105.09	110.64	103.72	116.37	108.52	111.59	110.14	113.34	110.68
107.94	102.72	122.05	110.17	106.03	110.59	114.17	106.74	103.76	106.85	102.66	108.46	107.19	105.55	97.468	109.58	99.837	107.49	104.13	101.19	101.58	110.25	98.442	107.02	113.93	106.05	102.88	107.25	103.22	109.18	109.86	100.51	99.646	110.16	100.08	104.32	99.663	109.09	111.5	97.849	107.87	106.71	109.22	104.38	105	107.96	114.42	104.63	104.5	110.22
100.68	104.75	100.77	109.16	108.73	105.58	103.6	112.48	104.27	104.42	106.88	106.56	103.32	108.36	106.49	105.5	101.98	113.47	100.57	103.81	100.26	109.74	107.01	100.1	115.08	109.19	104.51	112.26	108.89	102.46	108.76	110.23	101.15	98.573	104.25	103.83	105.86	103.82	99.336	102.63	101.55	101.84	104.24	107.45	110.34	109.53	109.52	98.469	99.873	112
104.05	114.38	111.87	106.48	107.21	107.65	109.31	113.06	115.16	107.95	101.71	115.89	115.51	112.02	111.73	105.44	107.16	112.38	113.58	104.68	102.79	102.35	110.74	106.77	101.44	109.1	110.83	121.56	116.01	103.59	112.88	111.21	104.73	114.34	114.6	107.66	108.31	116.24	103.83	105.7	104.89	111.19	100.6	109.83	109.66	107.16	110.64	109.8	107.16	110.18
100.08	104.5	103.9	106.07	106.91	107.85	101.8	106.71	100.96	104.61	91.173	96.645	105.31	105.35	111.61	105.62	102.7	112.2	99.365	107.97	105.44	106.41	99.232	108.99	107.53	111.74	100.62	101.2	105.22	98.988	108.73	107.78	106.18	105.94	100.62	100.8	105.03	107.45	109.08	93.98	109	98.896	113.65	108.62	103.95	106.79	105.82	103.27	103.29	95.251
99.866	106.54	103.47	97.488	108.06	100.06	99.274	99.029	104.34	98.555	97.902	97.701	101.31	108.08	100.05	98.292	95.242	99.388	90.38	102.93	109.53	106.58	94.42	95.577	101.1	91.692	102.2	105.25	100.52	96.569	102.32	103.04	100.2	102.66	101.3	97.797	92.726	97.155	107.17	105.74	101.58	103.75	102.98	101.61	102.94	105.07	97.517	99.816	105.59	99.11
100.1	114.53	118.41	105.37	109.74	109.3	105.09	108.2	112.87	108.43	104.42	96.372	109.72	110.29	106.42	111.87	105.09	104.99	107.93	110.45	112.16	111.45	109.21	110.77	110.04	109.07	113.58	110.08	111.26	110.11	107.3	92.436	115.97	119.02	119.48	104.53	116.33	109.85	109.86	110.98	101.53	112.12	103.22	108.39	110.52	109.61	97.09	107.45	103.45	103.49
112.76	108.84	108.78	107.56	110.8	102.09	116.43	108.85	104.91	105.2	96.057	99.025	105.75	102.73	100.17	94.336	102.38	112.33	105.65	100.83	104.35	100.09	105.37	109.14	100.01	100.4	99.912	104.51	102.18	98.255	101.94	99.973	110.21	103.34	99.68	105.17	112.49	107	103.92	108.2	112.11	108.78	98.197	101.26	108.14	107.03	110.17	105.24	104.41	104.09
106.13	109.3	109.86	106.37	113	110.63	102.58	102.61	107.12	105.18	105.47	105.66	107.22	102.48	110.19	104.21	112.24	101.14	103.38	110.16	116.93	104.03	99.86	110.76	108.02	114.81	109.33	107.83	109.96	109.45	98.364	107.58	105.21	99.271	99.031	101.07	107.38	99.92	106.65	103.91	103.48	109.29	108	110.53	105.25	102.96	112.58	102.12	102.47	101.5
112.35	107.46	110.94	118.04	110.51	117.6	110.92	106.44	120.62	108.64	108.03	111.32	112.38	107.29	107.97	106.71	108.9	108.96	109.35	109.83	106.59	118.92	116.74	105.81	115.93	105.39	109.69	104.76	102.1	101.87	110.71	105.43	119.39	113.09	109.82	113.23	115.28	108.76	103.37	115.93	110.94	113.87	104.72	110.26	115.84	98.42	96.881	119.43	107.09	110.27
107.84	119.16	102.08	106.56	109.44	110.9	111.92	114.83	110.53	107.28	115.92	107.65	108.81	111.65	109.71	105.35	112.12	103.58	107.19	111.51	111.77	104.18	113.9	106.19	105.24	103.34	111.04	105.99	108.31	109.82	107.19	107.62	107.34	105.77	105.73	116.83	107.14	111.22	110.9	99.553	108.42	112.2	109.28	108.72	118.45	107.56	110.5	106.29	109.33	111.03
99.339	105.57	94.179	101.46	106.42	106.83	102.9	107.43	103.81	107.82	110.7	99.355	103.39	111.79	100.02	109.17	109.42	111.68	108.45	102.41	103.21	107.74	104.59	105.25	100	106.04	108.48	110.6	101.32	102.22	111.86	104.48	105.82	113.83	107.31	103.2	101.52	105.36	110.46	101.04	103.33	104.05	118.39	103.31	109.01	111.69	110.47	108.93	108.56	96.732
99.324	95.586	102.86	99.253	97.641	93.318	100.18	95.251	97.867	100.13	99.376	104.55	100.56	106.82	96.721	101.41	100.77	106.67	100.45	91.379	105.59	89.172	97.88	92.855	107.07	103.53	92.412	102.57	108.4	104.21	103.18	102.88	96.193	105.57	100.25	101.28	102.88	103.73	107.88	101.34	110.56	99.655	98.567	98.402	104.86	91.791	99.131	91.046	106.34	101.06
108.71	105.61	109.08	110.02	106.42	113.88	109.91	112.14	103.81	108.2	105.05	107.13	104.83	101.68	108.73	97.573	104.55	110.98	110.75	108.51	109.03	112.16	115.26	107.57	108.74	105.17	109.61	114.52	106.12	113.21	102.21	110.6	111.61	112.47	106.85	103.85	105.53	108.15	106.81	106.12	109.3	107.34	100.29	112.23	109.24	114.17	99.558	109.79	104.28	103.13
109.69	101.31	103.28	106.25	104.64	102.83	105.8	101.79	108.72	108.55	104.36	111.13	103.96	99.131	102.87	106.74	104.54	117.87	106.33	104.14	108.54	107.01	111.62	97.702	103.97	113.33	106.9	93.457	107.49	111.09	107.87	105.35	101.13	108.71	106.83	100.5	108.48	101.85	113.8	111.38	113.55	109.12	101.73	104.01	101	107.86	114.01	103.87	112.93	102.86
116.29	110.23	114	113.69	98.998	125.67	101.81	118.98	108.3	115.35	112.49	112.5	107.6	98.275	111.37	111.41	105.74	114.78	114.52	112.97	111.57	110.15	107.98	107.84	118.13	105.96	108.96	116.57	109.6	102.36	111.51	111.28	107.36	104.83	103.49	112.93	105.45	106.74	113.55	108.71	112.72	113.9	105.81	115.93	108.68	108.93	110.07	110.31	106.68	113.58
113.92	108.24	111.96	104.31	106.61	111.67	114.58	108.23	102.93	114.31	107.26	113.45	106.4	115.72	114.81	105.72	105.96	101.08	108.28	108.45	112.64	111.93	101.74	109.84	96.363	112.95	104.91	115.89	110.68	103.1	98.949	112.8	105.29	109.37	111.09	107.11	107.28	102.9	103.06	101.91	95.34	107.6	111.39	104.71	104.59	101.3	104.48	115.01	106.12	101.36
107.44	108.34	107.05	107.59	113.76	113.41	122.06	104.34	109.31	107.16	119.49	114.91	107.28	110.17	113.43	104.13	108.34	99.841	107.09	105.92	99.681	111	112.23	104.8	106.24	105.96	101.68	109.37	104.77	104.11	116.6	101.94	105.04	108.06	108.91	110.24	110.91	111.15	112.72	111.16	99.48	109.91	111.96	106.28	110.22	115.62	109.16	111.07	109.72	107.58
112.65	104.14	96.058	106.36	101.26	103.61	103.06	113.72	104.82	105.64	106.15	99.583	106.41	106.65	107.93	106.43	100.67	103.51	105.62	104.48	107.39	108.9	102.12	109.84	111.99	110.24	101.73	111.05	97.403	104.63	107.28	103.41	111.57	105.88	108.44	106.49	107.77	103.63	102.5	103.43	97.459	112.6	105.39	102.62	107.73	109	99.651	103.82	117.63	107.09
105.28	104.4	99.617	104.33	107.07	104.72	108.1	109.85	104.31	101.57	105.91	107.4	109.53	102.31	102.79	104.5	105.69	106.24	111.56	98.045	108.69	98.08	100.1	105.42	98.616	97.597	110.64	107.11	110.22	112.78	114.72	105.46	101.45	114.6	115.11	106.52	104.56	105.62	109.48	121.49	108.32	109.33	100.45	109.98	114.6	109.38	110.17	108.54	105.52	103.08
101.47	97.35	100.05	102.26	91.48	94.116	101.41	107.22	100.11	103.2	100.59	99.385	97.928	99.565	103.65	92.38	94.412	100.41	103.44	104.57	100.83	100.59	96.595	101.58	103.91	107.13	103.76	97.172	104.72	102.8	93.422	101.17	102.01	94.255	97.407	97.762	93.171	105.22	101.02	105.94	90.619	103.82	98.575	99.837	99.687	95.098	94.567	97.843	93.181	97.201
101.38	94.181	98.765	98.77	96.715	99.449	100.31	100.19	88.913	100.92	102.16	102.02	102.33	101.56	97.613	101.09	97.456	92.893	104.09	98.575	97.877	101.6	94.267	95.46	95.476	104.87	108.16	98.169	102.25	101.81	106.07	100.57	99.256	92.118	95.575	95.569	104.55	104.95	97.815	98.422	93.637	90.658	88.049	94.921	92.659	108.61	89.95	102.92	95.634	95.705
107.3	112.07	112.3	107.09	99.988	107.43	108.75	112.36	114.44	104.98	107.69	107.77	104.33	100.52	107.9	108.27	108.64	107.68	110.66	106.07	101.43	105.92	111.69	107.11	110.19	105.8	109.79	103.55	99.28	110.34	104.08	109.2	102.68	113.43	103.3	110.12	109.68	106.2	106.32	114.99	112.85	104.72	104.47	110.84	107.98	117.75	112.61	99.169	107.21	99.419
106.95	100.76	103.53	110.47	116.7	108.5	104.95	105.13	104.07	108.82	99.11	98.331	103.31	108.12	101.3	103.48	106.13	105.43	103.09	107.32	117.28	112.46	110	101.18	101.26	105.14	116.15	106.84	101.86	95.78	105.87	100.15	108.63	108.15	105.29	95.274	105.04	104.68	106.64	104.16	104.66	100.59	101.64	105.42	102.07	110.28	108.23	107.86	103.42	109.99
105.99	109.09	97.061	108.96	108.16	112.12	102.38	109.41	96.462	109.89	106.15	112.24	101.46	106.54	99.771	98.718	106.34	111.6	108.21	109.32	100.18	99.234	110.91	104.43	108.16	119.78	108.62	108.02	101.77	104.65	106.75	105.68	102.98	103.15	102.85	108.04	104.32	105.13	103.71	106.62	101.39	113.42	115.34	112.6	103.45	109.21	101.02	102.14	107.2	112.29
105.56	116.21	105.45	107.77	112.32	112.72	106.75	104.12	114.49	108.8	115.11	110.47	106.81	106.99	106.92	108.67	108.45	111.67	103.76	105.43	110.48	110.93	105.4	110.68	111.16	105.85	108.37	108.64	100.82	110.35	100.23	108.54	107.21	106.16	102.27	108.87	104.22	106.93	111.48	107.43	112.95	102.39	115.93	111.37	108.53	104.02	111.77	122.16	105.28	101.85
106.97	96.963	101.05	103.61	110.53	105.09	107.21	108.24	104.5	109.91	103.65	102.93	97.795	104.78	108.27	110.47	108.77	102.71	108.56	104.62	105.06	103.78	103.76	108.23	101.19	107.75	99.381	109.05	106.41	100.07	102.55	97.847	102.02	99.95	101.13	102.68	106.84	100.5	104.07	102.22	106.83	107.1	103.1	105.41	102.49	112.06	114.06	108.24	107.38	110.49
108.65	115.69	103.54	110.48	92.47	108.26	112.46	108.33	111.45	110.37	111.73	106.13	104.66	109.86	115.15	107.9	113.04	105.76	101.27	115.63	107.87	108.67	104.6	118.6	110.82	108.74	114.44	105.02	106.81	102.19	109.42	102.1	102.97	105.18	97.351	111.89	111.38	106.7	108.33	102	110.56	107.18	104.23	110.63	108.31	104.77	108.31	110.39	100.48	108.38
100.26	108.05	101.36	108.49	104.85	104.29	115.36	109.06	110.94	108.66	103.07	99.26	105.33	104.77	110.67	99.791	113.37	112.47	105.16	107.09	101.68	106.4	107.43	107.43	105.71	108.59	104.92	110.58	106.41	109.18	109.77	102.71	109.02	106.53	106.49	109.88	98.608	103.78	104.76	107.64	104.94	100.12	114.25	107.26	107.26	107.96	103.89	106.19	105.76	101.95
110.55	100.1	103.43	104.67	90.811	103.65	108.09	103.05	91.394	106.92	106.48	95.812	103.63	96.715	103.81	101.96	101.04	99.934	103.49	105.55	94.325	106.82	104.89	90.92	104.4	104.81	98.68	96.944	106.57	103.48	101.79	107.26	96.623	96.133	96.308	92.272	102.44	99.341	98.872	100.5	96.742	96.485	96.23	109.79	104	97.748	100.77	101.16	102.9	97.039
100.78	123.42	112.85	110.91	101.04	107.42	112.81	104.25	116.55	110.25	106.75	108.63	107.19	115.5	106.25	105.56	110.34	115.97	100.52	107.88	113.41	109.73	109.72	114.27	111.75	103.24	111.04	108.33	99.611	103.29	106.6	109.27	106.86	107.59	113.47	105.2	114.42	107.78	103	116.08	112.68	117.95	103.44	104.88	107.49	101.08	113.96	115.97	108.68	111.42
100.98	102.53	100.94	89.679	93.797	103.71	100.66	99.401	102.27	100.73	87.514	92.482	95.583	99.637	101.09	99.133	91.808	95.593	92.96	104.45	102.8	89.55	105	97.053	93.938	98.575	100.12	93.671	98.625	100.76	85.703	99.65	94.96	103.19	94.102	95.691	101.29	97.489	99.772	101.74	95.388	101.38	103.55	103.45	94.378	90.697	93.357	95.53	103.83	84.755
110.04	105.92	107.75	115.04	109.22	106	110.84	115.96	105.49	112.26	103.05	111.61	109.83	107.96	104.09	106.32	108.19	107.46	116.76	99.316	107.63	111.76	115.67	106.9	99.456	104.91	99.804	103.55	116.4	100.46	111.64	110.56	105.97	107.55	104.46	101.76	112.56	99.342	105.39	107.71	95.838	104.63	105.75	103.85	107.87	108.15	111.05	99.488	108.6	117.21
112.09	107.28	110.71	114	111.59	107.37	108.47	107.11	103.5	106.64	109.06	107.34	98.308	109.88	114.56	107.75	108.29	112.22	110.91	106.41	113.82	110.15	107.8	115.49	108.59	100.34	104.07	110.35	110.54	106.72	101.27	106.73	112.1	104.25	99.353	113.85	103.15	105.25	107.68	101.18	108.72	103.25	106.86	117.39	103.57	110.1	108.83	118.5	101.65	116.09
102.57	104.55	102.63	106.15	109.09	114.12	109.59	109.83	116.72	112.83	104.8	114.16	109.95	107.43	110.24	113.13	99.31	103.54	107.45	106.98	110.48	101.18	109.21	105.77	99.129	96.31	100.5	105.93	106.15	106.68	100.19	99.937	101.07	100.51	113.34	103.41	107.48	105.04	108.49	100.24	105.55	118.48	105.29	108.28	102.3	102.73	109.12	104.33	104.4	107.74
110.5	103.18	105.76	106.5	107.82	110.32	105.02	104.58	108.44	118.09	103.62	110.18	113.14	111.15	108.85	117.3	111.35	107.68	111.67	104.38	112.95	97.636	102.47	113.33	111.18	113.46	103.86	108.81	108.37	97.904	112.84	97.151	106.65	99.654	114.75	108.63	111.56	117.12	113.15	101.96	113.4	104.95	109.77	109.8	107.19	109.71	113.05	97.466	110.82	110.37
102.45	103.35	113.02	104.61	109.41	110.64	110.83	98.929	111.22	105.74	106.48	109.66	104.93	109.14	112.49	102.26	107.76	105.33	98.348	108.64	104.32	100.28	112.66	105.29	110.1	106.03	108.11	98.055	103.55	107.44	108.73	101.8	109.15	98.529	113.2	111.32	105.98	99.88	109.69	99.038	104.81	109.78	104.86	106.51	108.32	106.67	107.29	104.67	96.008	106.81
105.66	117.99	105.49	110.84	105.84	114.25	108.4	98.951	108.14	109.67	102.33	103.15	106.2	99.986	110.03	101.37	103.53	103.57	97.979	110.8	103.41	110.33	112.52	96.066	109.08	109.64	112.41	110.65	101.97	114.52	106.74	107.22	108.38	106.58	110.9	104.29	108.84	108.08	109.22	109.27	103.34	104.42	109.27	104.65	102.97	107.23	114.74	107.07	104.87	101.2
103.22	100.03	96.207	99.341	103.55	104.79	91.395	99.078	101.93	99.507	108.95	100.83	101.46	106.85	98.294	99.106	99.171	106.11	96.721	91.877	104.44	96.411	100.84	105.05	98.203	99.8	96.944	97.105	102.23	96.667	100.41	104.7	110.19	95.352	99.049	98.259	105.59	95.755	110.77	94.307	96.505	105.83	89.656	98.692	103.29	103.01	116.43	90.587	102	105.63
106.63	110.53	109.35	115.52	105.71	105.2	109.51	110.46	110.31	109.41	114.04	107.1	109.6	104.4	108.19	108.06	102.01	102.94	109.27	109.36	104.96	118.84	106.81	104.16	108.81	103.42	107.58	112.65	112.07	103.58	108.04	100.21	106.26	108.66	109.93	104.02	109.95	108.59	95.841	110.33	112.33	113.99	99.665	98.641	104.59	112.13	116.85	110.52	100.19	102.32
90.097	99.457	101.41	104.28	93.169	102.7	107.94	90.931	87.433	91.125	102.14	99.317	96.017	97.875	103.18	101.51	94.622	96.782	99.065	92.713	97.412	98.214	107.94	99.39	90.023	113.21	99.897	98.164	100.57	100.39	102.06	97.928	106.59	97.337	98.202	92.789	99.154	94.436	100.25	98.536	97.257	96.708	101.21	89.882	88.297	100.52	104.09	92.324	100.04	102.79
100.27	96.493	94.397	97.693	101.93	94.563	91.217	96.954	101.01	99.994	102.73	105.37	91.496	92.187	95.62	97.039	108.64	102.96	104.11	102.99	101.5	99.937	102.83	98.905	99.699	98.103	92.185	102.28	97.687	101.51	102.22	99.687	97.345	96.528	91.062	94.038	91.619	98.247	97.356	99.774	97.933	96.881	101.44	94.159	90.028	104.7	103.21	96.128	92.63	104.36
115.76	113.22	106.2	101.65	106.53	103.84	104.67	98.088	109.32	114.68	104.57	100.45	98.144	102.84	104.62	108.94	102.62	102.84	99.245	99.236	101.16	102.93	112.07	105.14	106.64	110.78	100.69	112.56	102.32	100.82	101.73	101.36	107.17	109.43	99.025	101.2	105.11	104.35	109.2	98.973	100.59	119.36	105.61	104.82	114.21	111.22	102.78	107.91	107.94	109.53
102.03	106.25	99.856	111.22	106.5	105.06	112.47	100.37	110.42	106.54	105.46	108.74	98.938	105.16	103.87	109	112.62	106.6	101.89	112.58	96.95	106.75	106.22	105.31	112.42	103.35	100.24	97.345	108.4	97.864	102.08	107.24	103	108.83	104.74	108.31	103.64	114.04	108.9	111.05	102.79	96.553	105.22	100.16	98.365	96.261	103.74	111.99	102.5	111.46
114.29	106.93	109.13	115.98	109.42	111.59	111.34	108.05	107.39	110.71	111.9	107.47	110.3	107.51	106.41	105.36	114.86	110.41	115.26	109.83	106.28	107.19	102.16	112	103.6	109.82	107.57	107.74	111.07	111.11	103.06	113.31	107.38	116.28	110.07	105.74	104.26	102.38	105.49	103.83	105.54	103.22	104.52	120.16	99.448	114.97	100.88	107.07	104.87	109.34
110.33	102.28	106.67	102.68	110.65	105.22	101.53	111.69	111.45	106.77	101.87	100.56	101.13	112.85	94.317	107.33	109.83	106.53	97.294	107.87	105.91	107.32	103.21	104.67	101.75	104.59	102.74	99.946	99.178	109.44	98.435	105.48	115.32	97.994	103.28	105.04	106.17	100.44	104.78	107.54	105.88	96.14	104.66	90.207	110.89	109.09	100.9	101.1	108.81	106.37
108.07	112.06	105.4	115.89	107.27	108.83	111.47	115.94	112.66	108.7	110.88	106.32	106.97	104.07	120.52	104.3	108.85	108.12	104.66	105.7	107.75	107.12	107.14	105.45	116.97	110.68	116.17	107.43	109.27	108.68	103.37	105.48	107.52	104.04	103.79	106.17	116.93	102.55	109.12	107.35	113.09	109.92	121.12	106.11	112.77	113.17	103.61	101.55	115.13	118.47
107.64	110.56	103.76	99.161	103.15	109.08	104.47	102.36	93.673	104.83	105.49	108.93	107.05	110.95	111.51	114.74	110.79	102.66	105.03	111.18	108.61	109.03	93.57	100.27	101.39	101.83	109.1	108.86	102.96	103.73	110.68	100.38	108.23	111.5	112.42	100.2	104.47	106.95	101.74	104.2	101.65	99.847	103.08	108.85	116.87	99.997	111.64	109.58	111.39	99.107
101.93	112.9	111.66	104.73	100.33	109.43	102.99	114.87	107.65	110.86	114.66	105.86	108.92	109.94	105.67	116.06	112.56	107.29	110.34	107.47	107.88	107.8	96.82	104.8	113.64	116.28	115.52	102.75	112.23	100.87	110.53	112.91	113.51	101.98	109.68	100.16	114.89	96.574	109.21	107.7	114.14	112.98	104.06	106.13	102.3	104.56	103.13	104.33	110.11	116.17
100.87	108.49	105.5	101.11	108.17	110.23	118	102.1	105.15	104.11	100.97	110.24	97.054	119.06	101.53	102.01	103.59	118.26	103.86	105.45	106.23	97.85	99.633	105.66	104.85	103.77	107.18	98.06	101.88	104.54	107.15	109.87	101.21	111.06	104.73	110.34	111.74	103.53	109.84	106.22	113.24	112.66	108.33	115.07	112.18	108.55	95.135	107.4	104.81	105.85
108.43	101.28	107.13	104.74	105.96	98.968	106.08	108.89	101.25	108.95	103.18	102.46	99.693	112.45	100.54	108.19	104.1	104.2	114.4	112.66	107.27	103.04	107.75	116.95	110.05	101.54	101.79	105.26	113.57	107.41	106.15	110.87	110.85	101.46	103.98	111.89	97.732	105.73	108.2	104.66	115.57	107.5	105.74	103.2	99.749	108.74	107.1	111.52	107.82	102.65
102.71	94.853	99.889	113.03	103.44	107.31	116.31	107.89	113.22	103.26	111.74	105.06	109.75	111.92	112.62	110.01	111.93	110.18	101.52	100.34	101.6	109.15	100.09	100.24	110.44	100.65	110.26	105.67	109.34	109.26	101.88	103.15	103.8	114.79	102.95	99.69	101.25	106.65	114.67	97.798	102.97	111.29	104.21	106.01	99.796	112.55	104.17	109.93	97.595	96.684
106.62	106.39	107.37	103.33	106.59	104.79	105.12	103.93	112.64	97.806	103.59	99.251	105.71	102.72	111.96	99.679	118.87	109.5	105.98	108.51	111.74	105.99	97.76	109.66	111.84	109.26	101.41	100.81	104.52	109.8	107.32	103.76	101.32	113.57	110.9	101.97	110.6	111.31	107.97	104.85	97.405	104.89	111.36	104.35	116.75	102.59	114.78	106.73	112.01	111.94
101.59	103.56	102.41	113.21	112.62	111.99	113.56	104.2	112.45	116.1	113.11	111.09	101.81	108.34	109.51	99.66	105.43	108.56	107.41	118.82	113.15	104	109.3	100.36	104.18	110.48	109.77	104.35	108.03	108.58	102.26	107.19	109.87	108.37	113.85	100.19	110.89	104.15	106.46	110.7	103.33	108.97	101.27	101.4	109.7	104.87	111.98	116.8	110.98	115.93
109.54	111.24	103.03	114.31	104.04	107.21	117.43	106.48	105.53	101.71	115.51	103.29	113.16	114.02	108.98	113.39	112.09	104.26	106.62	115.52	109.56	107.93	109.29	107.89	105.95	112.05	105.5	117.56	105.64	116.15	105.29	108.95	110.49	106.94	105.23	113.35	106.64	112.9	104.92	100.84	105.62	114.38	113.36	110.74	110.28	105.71	107.51	114.5	106.68	104.86
109.36	112.36	99.675	112.45	109.19	111.55	99.15	116.15	118.85	111.13	102.98	108.73	110.81	112.57	102.81	105.56	114.09	102.6	105.24	113.75	107.38	114.61	106.3	108.67	112.07	105.01	108.04	111.68	101.39	105.37	113.03	104.58	108.19	105.61	104.24	112.28	109	113.57	108.66	115.01	109.27	100.94	111.59	106.48	108.8	103.53	107.04	107.8	115.25	111.08
113.98	109.62	103.45	111.08	115.39	115.52	114.1	111.03	112.13	111.13	106.16	111.67	103.01	114.54	115.04	111.5	104.04	100.74	113.08	112.44	113	109.62	115.86	107.47	115.03	109.66	107.92	110.42	110.21	105.55	120.16	109.23	110.21	108.17	117.27	112.88	105.67	114.92	113.71	110.23	106.77	111.89	113.35	110.43	109.55	100.43	107.34	105.16	112.8	109.16
104.94	108.09	101.34	103.98	103.58	101.31	104.24	111.45	103.23	106.15	103.19	108.65	109.67	107.32	110.61	103.62	107.54	106.89	112.22	110	107.72	103.97	108.45	103.72	110.8	102.56	105.12	107.83	111.23	107.62	107.86	102.18	108.05	103.69	94.963	112.43	106.42	99.132	116.09	102.87	96.212	100.39	113.98	102.75	114.87	116.92	99.624	109.31	111.56	102.07
88.169	102.92	107.5	101.07	104.02	104.96	101.28	97.283	105.06	97.26	100.39	109.43	97.752	96.199	96.389	105.71	98.81	105.06	100.9	97.952	97.458	98.309	109.83	97.007	99.018	104.08	91.827	92.108	104.1	104.65	99.505	100.44	96.888	105.39	97.352	108.43	111.56	99.13	102.97	99.837	100.16	101.06	106.07	99.512	104.53	105.18	108	94.956	93.865	91.298
114.64	110.92	108.91	115.9	107.73	103.9	111.63	116.85	113.73	105.05	114.36	116.27	106.06	112.1	100.73	110.08	110.42	104.91	114.85	115.49	103.28	107.99	117.8	110.35	115.89	115.16	118.49	107.83	112.49	104.33	109	107.44	116.43	112.61	112.42	114.74	109.8	115.98	113.7	114.13	124.89	112.56	102.33	107.34	114.08	113.26	111.77	116.26	102.83	109.4
109.79	88.98	103.18	96.167	99.63	102.26	99.574	99.514	94.943	100.35	96.286	98	97.524	98.085	92.543	86.417	101.8	100.44	100.18	93.052	100.44	90.073	104.39	93.59	98.793	103.45	94.34	103.3	93.394	96.909	98.723	89.467	106.26	94.886	100.35	98.892	90.602	97.34	96.621	102.4	101.24	97.735	96.904	95.15	99.881	91.665	107.99	106.95	96.896	93.576
90.091	94.849	94.249	97.385	107.35	95.534	92.461	101.2	94.816	107.28	101.03	96.974	96.896	96.519	102.1	98.348	99.728	103.66	105.22	101.67	91.816	97.979	95.273	97.256	94.771	102.85	92.336	96.09	96.913	88.62	100.59	95.057	87.845	99.284	100.59	97.043	99.73	95.055	93.538	92.975	103.73	99.087	99.771	100.27	92.162	99.071	95.215	103.42	98.962	102.05
105.01	103.59	106.94	108.57	102.77	105.57	107.33	111.08	108.13	109.44	104.96	110.47	104.8	98.456	102.52	104.13	109.58	109.26	109.68	104.35	106.26	94.3	105.76	104.5	107.94	100.62	111.78	116.08	103.53	107.17	110.9	103.9	105.3	103.84	104.22	100.59	115.49	100.49	106.59	105.74	106.66	105.6	103	99.536	104.76	103.17	100.93	102.97	103.68	117.76
104.06	100.91	108.43	100.09	98.396	96.554	96.722	89.145	97.435	100.9	96.158	107.95	96.934	100.88	107.86	105.19	105.08	95.326	98.746	98.371	101.28	98.251	105.21	107.88	102.02	104.65	94.962	97.529	98.446	100.79	112.21	102.85	105.84	90.614	96.438	96.594	97.173	100.92	96.161	103.92	102.03	103.5	95.166	101.16	101.72	101.11	97.413	94.637	106.47	97.402
103.61	108.13	102.54	107.46	113.14	109.37	106.1	97.646	102.91	102.77	114.19	104.83	111.27	100.31	96.277	113.18	108.76	102.96	108.76	104.2	98.175	102.45	109.37	101.77	104.41	100.73	102.86	113.68	104.91	108.04	106.72	103.72	103.86	108.22	108.11	111.8	104.62	107.33	105.94	107.06	109.65	112.59	103.56	111.8	106.5	101.73	104.25	107.75	104.24	110.3
108.03	106.06	101.27	111.11	107.48	106.65	104.02	103.12	104.86	104.84	121.56	107.32	113.64	106.27	106.36	104.24	106.24	108.42	108.08	111.83	105.6	113.57	116.15	111.34	104.78	107.64	112.18	117.71	116.65	108.48	108.43	110.48	105.18	116.15	109.11	100.62	111.52	104.52	115.56	112.28	115.2	106.56	101.58	100.26	98.359	105.83	112.29	109.28	102.52	108.01
99.753	117.75	109.22	107.39	104.66	108.77	108.59	105.34	102.45	102	109.11	107.59	104.7	100.29	108.45	107.91	115.25	106.14	105.82	104.43	113.95	111.2	108.45	100.69	106.97	115.2	104.53	103.4	102.47	104.4	100.43	106.7	112.97	106.91	99.81	106.69	105.85	103.75	107.7	105.38	100.5	103.87	102.77	113.18	104.86	108.45	108.87	105.28	111.36	102.66
106.04	114.52	117.48	110.84	108.79	111.5	110.37	109.86	102.27	116.18	105.51	108.82	107.47	101.31	109.76	104.94	109.29	110.67	115.56	116.91	111.61	117.81	111.28	110.57	106.31	106.58	106.4	111.61	109.83	109.78	105.37	103.29	111.31	109.11	104.38	97.238	104.34	105.59	111.32	102.36	104.08	112.21	115.05	102.18	112.58	110.09	110.08	103.51	106.85	112.2
107.31	112.89	111.24	99.79	103.82	103.34	107.88	106.22	105.76	105.53	104.48	114.58	95.838	105.22	105.19	113.68	107.89	104.97	110.13	113.38	112.22	106.14	113.91	110.83	106.2	99.849	106.69	110.24	103.61	108.8	109.04	106.25	105.45	104.41	105.4	101.79	102.63	110.84	106.36	111.64	97.009	107.79	103.41	109.62	98.347	109.46	109.71	107.19	109.33	100.52
118.69	102.02	116.44	103.46	115.78	109.62	111.28	100.07	107.34	111.32	112.08	108.45	108.57	104.07	101.9	116.23	104.66	107.74	107.4	118.27	110.51	115.79	108.37	107.42	102.99	112.89	108.26	102.91	111.97	109.58	106.78	118.75	109.31	114.3	112.74	110.01	103.38	110.79	117.92	104.4	109.22	106.88	105.51	104.73	106.17	101.41	109.56	105.41	105.64	106.52
112.28	103.87	94.493	107.69	113.53	100.8	105.19	109.38	106.07	104.96	102.66	109.09	101.47	108.69	110.61	102.52	103.42	100.91	112.55	104.46	102.92	106.41	105.67	105.22	111.23	102.88	103.23	109.76	106.38	102.41	95.082	106.19	98.694	106.12	114.45	106.38	96.515	103.11	106.07	104.38	101.43	105.85	102.78	112.45	102.2	103.97	101.85	104.39	108.82	106.46
101.81	108.67	99.015	106.09	99.852	105.1	101.16	99.421	100.17	106.76	95.283	97.342	96.524	102.79	98.397	95.024	106.32	104.04	98.381	103.52	100.58	105.13	105.72	106.78	92.071	90.161	101.33	105.13	105.37	97.942	103.01	98.226	100.57	107.82	100.57	102.08	101.65	93.327	102.39	101.84	101.13	97.291	112.68	95.233	101.06	98.547	103	109.28	102	96.513
100.89	99.46	114.01	106.13	107.39	95.566	107.55	112.17	103.41	107.55	116.26	103.36	101.99	98.151	105.19	110.4	105	112.24	103.69	101.02	96.942	105.65	109.81	113.06	99.479	104.38	111.93	111.52	110.81	110.82	98.838	114.32	111.15	112.8	102.92	101.74	104.76	105.35	98.228	101.27	109.38	104.56	109.22	104.81	104.54	96.742	105.87	116.37	101.77	101.36
106.45	109.08	104.55	114.93	104.7	109.63	107.28	111.08	115.28	108.77	101.75	108.21	101.23	114.07	99.597	109.6	107.35	103.51	112.56	104.71	106.07	108.76	101.7	102.73	104.29	110.53	106.14	114.27	113.71	102.38	103.69	98.187	108.94	97.706	102.83	112.23	111.38	103.27	103.55	111.03	112.11	107.93	94.859	109.13	101.45	106.29	103.04	108.56	95.552	109.28
101.27	110.33	95.753	114.14	108.79	99.16	100.85	109.95	111.46	111.24	116.71	109.17	102.23	104.47	109.71	112.04	108.44	108.67	105.61	117.41	105.21	102.25	109	101.13	106.81	108.27	115.73	106.53	104.69	106.49	104.99	105.55	102.57	107.58	102.34	111.36	100.99	113.63	108.48	107.87	111.41	111.95	104.91	108.56	101.3	103.97	105.2	107.12	106.3	103.59
94.136	103.35	95.976	89.693	104.38	91.415	94.102	93.413	103.25	94.406	100.72	93.772	88.109	95.239	92.583	99.55	98.395	104.19	99.075	90.408	98.733	99.717	100.39	102.09	92.802	102.02	95.096	99.925	100.11	101.86	93.588	98.551	99.74	98.14	94.999	96.28	94.424	98.066	95.687	97.271	100.31	102.79	96.704	101.6	98	93.77	88.916	99.984	97.174	102.01
105.77	115.77	107.74	105.67	102.95	110.38	110.17	101.74	109.59	117.63	106.07	105.45	105.93	110.68	107.99	108.55	113.74	107.16	111.67	101.47	112.63	113.69	100.87	117.3	108.51	111.31	105.79	109.36	117.19	105.29	102.31	110.6	102.52	114.09	109.88	109.44	104.08	111.17	111	109.42	111.35	110.63	108.2	108.21	113.16	105.94	108.79	109.78	123.06	108.8
110.48	102.79	101.39	108.23	109.02	106.15	111.5	104.25	102.79	102.91	103.54	106.19	111.66	103.06	105.46	111.64	108.75	108.99	110.76	101.05	105.74	103.68	101.18	101.67	99.004	102.49	102.63	109.72	105.78	104.38	104.49	106.64	112.7	107.94	99.332	104.62	106.74	103.3	109.17	104.04	100.12	104.98	105.26	114.08	100.57	97.555	109.88	111.19	104.1	103.07
94.765	91.043	101.6	92.375	100.07	103.4	105.99	102.34	101.54	98.039	100.74	102.45	98.374	99.998	103.81	93.567	92.717	94.809	98.039	88.777	104.05	103.65	94.489	97.418	94.964	87.24	100.05	87.922	93.189	102.97	97.373	100.56	99.145	103.47	103.63	96.249	95.038	103.27	93.925	95.947	104.12	108.07	97.507	96.211	99.34	99.672	94.557	101.59	102.6	90.5
109.49	117.77	105.66	110.63	106.22	105.55	117.78	99.496	103.23	109.95	114.22	104.15	120.25	116.24	112	107.84	114.52	115.08	112.68	111.59	108.8	113.52	121.6	109.41	118.26	113.44	117.21	109.04	109.78	109.17	108.93	105.89	124.74	113.38	105.46	113.33	113.01	110.48	107.48	117.92	110.17	115.18	100.97	107.23	112.56	108.16	113.27	108.06	104.22	105.65
106.97	110.52	106.62	99.185	107.07	105.68	102.84	103.12	106.25	107.62	114.26	102.47	106.94	105.8	104.89	112.22	106.77	110.49	105.24	110.99	100.94	107.6	115.43	111.68	107.58	110.85	104.4	99.712	109.68	106.88	103.01	103.39	108.09	106.81	103.47	104.75	109.06	102.24	106.96	110.69	107	107.9	104.41	115.89	111.17	112.38	107.49	104.38	106.94	105.28
114.38	104.33	112.75	113.05	102.13	113.88	110.26	105.97	110.82	109.33	109.81	100.81	116.77	107.65	103.45	109.98	105.27	107.43	116.11	107.38	111.31	104.43	110.14	106.61	102.76	113.82	110	108.79	100.65	109.33	114.95	106.86	109.38	104.41	99.684	103.37	114.01	101.27	113.22	112.79	112.76	109.24	116.17	109.25	114.09	105.66	113.55	108.28	113.91	111.52
95.282	104.55	103.66	93.642	103.6	103.61	98.007	99.122	98.189	99.711	97.205	100.19	100.47	99.054	104.67	110.2	91.048	99.198	93.354	104.18	93.011	106.72	94.346	100.25	92.386	95.785	94.277	108.09	106.11	99.399	96.557	92.07	93.821	99.087	101.84	93.48	98.679	95.77	88.745	103.7	103.28	103.28	94.042	100.13	100.71	104.87	102.5	104.41	95.687	113.87
118.75	99.136	101.39	107.87	101.15	102.58	110.64	106.03	107.92	110.94	109.17	98.342	112	103.79	108.01	113.4	117.76	111.74	97.745	113.15	107.79	100.42	106.61	110.63	104.11	111.55	104.65	115.71	105.24	98.72	106.57	102.61	120.76	101.28	108.76	107.97	114.7	107.61	108.11	110.92	106.56	116.54	112.25	102.39	114.59	111.5	114.59	111.48	104.15	113.1
113.11	94.492	110.91	114.97	110.82	100.2	113.12	101.15	104.74	107.17	97.99	109.67	109.99	106.05	108.01	103.48	111.75	104.16	94.442	109.86	112.15	108.34	93.465	105.62	106.84	102.15	104.46	106.42	102.81	103.68	97.965	112.33	105.06	102.4	104.14	105.94	118.38	104.31	113.03	106.65	102.98	102.15	105.51	107.14	101.19	101.3	105.04	102.61	108.47	105.33
105.39	106.59	106.88	109.82	103.17	104.55	107.06	105.89	113.66	114.17	107.5	102.09	106.71	114.21	110.97	113.8	110.83	105.36	105.41	111.69	114.64	111.85	109.02	111.63	112.4	109.81	108.18	99.995	103.81	105.86	103.16	110.23	106.27	111	109.36	96.465	104.8	103.85	106.07	107.17	108.52	107.43	113.57	107.25	107.48	104.64	109.79	116.74	106.03	117.02
97.635	100.2	99.506	89.419	95.095	109.49	98.508	106.38	92.501	102.48	100.37	96.026	106.1	97.902	102.57	96.597	99.293	108.14	106.09	102.52	101.55	95.625	101.74	100.75	110.08	95.282	96.894	100.42	99.096	101.49	101.53	104.85	102.12	103.58	103.07	100.77	95.113	102.88	104.54	105.21	96.034	101.65	97.62	100.44	99.716	95.825	103.13	97.812	103.47	100.03
104.91	115.33	112.31	117.55	106.56	117.82	116.73	111.75	106.98	112.57	101.58	113.29	109.41	106.02	110.35	107.88	104.37	108.39	109.56	107.55	101.91	105.13	106.8	106.93	110.21	116.83	104.95	100.89	109.79	105.1	106.79	108.5	113.53	106.68	107.05	112.94	103.07	114.47	102.35	107.48	106.43	101.11	117.88	110.38	117.91	114.54	101.73	108.38	108.41	108.93
113.41	116.9	103.7	113.72	108.17	114.99	109.65	106.93	109.28	110.07	106.62	104.51	101.68	109.66	106.1	102.9	106.33	95.649	106.6	105.28	100.61	100.91	111.84	115.1	105.16	104.86	119.89	102.15	105.58	100.97	110.63	108.54	105.46	107.43	106.05	107.44	105.46	108.12	94.949	103.78	105.23	101.8	102.36	113.12	107.73	106.44	104.67	110.34	111.99	106.56
104.43	108.97	104.8	94.399	100.45	104.06	100.29	109.73	99.506	102.26	104.07	97.185	96.252	98.551	110.59	99.857	106.18	104.54	105.27	101.7	92.099	94.565	104.47	100.66	101.67	98.74	97.41	98.273	104.31	98.096	101.2	96.903	106.27	86.785	108.46	105.03	107.02	106.18	105.93	102.07	99.476	101.52	98.877	98.473	101.25	101.83	101.96	103.32	93.639	101.75
94.269	102.22	97.715	101.5	98.695	102.74	88.749	88.13	93.969	98.741	86.101	90.847	101.37	103.41	96.36	91.527	98.528	92.684	91.153	87.583	96.006	89.828	97.875	99.623	106.01	102.94	87.898	95.784	107.42	97.952	102.99	105.15	98.588	93.367	97.163	105.41	92.39	105.44	97.512	94.746	94.434	93.641	98.281	100.64	102.93	98.927	102.7	89.525	93.348	94.922
98.382	97.475	111.8	109.24	103.31	111.13	103.85	97.672	110.26	101.16	104.39	106.67	104.75	110.1	106.17	103.71	103.22	107.42	103.29	102.21	102.77	97.428	96.163	98.042	105.25	109.11	105.77	92.972	101.55	107.83	108.2	109.68	112.29	100.43	107.1	103.39	108.36	111.23	109.79	105.44	103.1	103.09	106.24	109.07	104.76	106.3	109.71	100.37	113.58	105.86
109.84	107.2	111.98	108.44	98.713	111.76	107.19	106.41	105.29	115.45	106.69	116.27	111.25	108.48	109.9	102.52	103.96	112.99	95.692	106.91	114.33	107.25	107.19	101.89	107.37	109.36	101.27	105.2	112.12	109.14	101.26	103.27	110.2	102.48	108.6	101.78	109.46	112.01	106.31	108.68	100.38	102.97	104.95	103.67	102.06	102.94	105.58	105.08	106.23	103.81
102.67	97.289	96.067	98.086	94.804	98.658	101.11	98.319	104.35	92.961	98.647	93.704	110.21	105.63	102.7	100.81	101.02	95.551	102.75	94.528	99.265	105.84	102.9	98.69	96.591	108.98	107.58	87.399	96.788	97.817	97.5	103.36	95.838	98.933	100.61	109.1	94.549	96.069	100.04	98.46	95.924	100.54	94.166	91.149	94.736	102.83	109.21	100.16	108.25	101.57
99.514	93.429	93.615	94.196	98.1	91.077	97.493	100.44	93.34	99.694	89.945	105.62	92.192	96.839	94.383	95.283	102.21	94.742	95.758	96.636	96.007	99.149	95.202	98.069	101.86	98.377	82.343	96.148	93.117	98.089	90.325	93.597	93.859	100.59	95.93	100.03	84.118	91.644	94.195	92.057	103.59	107.78	98.525	94.665	96.373	98.193	101.4	90.82	96.555	103.77
96.96	103.51	96.828	105.63	93.056	102.77	96.249	96.775	100.2	104.35	100.92	103.02	99.361	100.33	95.26	97.007	95.631	97.06	101.48	97.876	98.01	99.772	93.229	109.29	99.418	108.96	102.39	99.146	100.35	92.873	100.28	97.04	99.017	95.023	98.66	98.364	97.377	99.179	96.368	99.86	104.63	97.573	96.432	96.679	106.35	98.103	104.78	105.18	103.21	104.51
100.06	110.03	103.96	103.04	108.39	102.58	90.475	107.4	102.35	103.6	99.464	103.14	99.664	91.91	102.82	100.97	94.531	99.625	98.25	107.51	109.52	90.057	89.056	98.276	100.68	100.33	105.84	88.928	102	101.42	90.215	99.957	101.69	94.488	103.87	99.006	101.29	96.839	99.972	99.758	104.6	96.091	104.07	102.65	89.113	89.887	98.242	101.07	107.13	96.005
107.44	105.85	95.348	99.293	107.72	106.54	97.925	104.26	108.77	101.93	105.06	108.26	108.59	106.67	107.12	99.505	93.036	97.616	102.69	110.26	108.94	113.34	104.58	98.705	100.18	106.71	105.14	104.97	109.23	104.54	100.54	106.28	111.31	114.9	105.7	107.9	105.26	118.83	107.92	110.03	101.94	108.86	107.03	104.55	106.32	113.32	100.57	104.98	106.69	107.97
108.52	106.06	102.02	109.58	108.52	97.94	100.55	114.54	111.48	105.31	112.04	116.11	106.83	115.77	111.36	111	102.76	106.92	109.81	100.52	105.5	100.61	114.17	109.74	106.73	110.72	108.17	103.6	112.24	105.4	106	99.723	107.45	101.97	102.7	110.24	107.19	113.34	112.76	115.28	102.47	100.76	103.9	107.18	115.8	102.45	111.75	105.21	108.44	112.91
110.27	106.7	104.56	112.44	108.61	104.16	111.5	121.52	114.7	111.63	103.62	108.34	106.71	114.52	100.39	108.7	105.77	104.73	99.967	103.01	112.7	103.67	109.63	109.88	108.84	114.85	102.29	108.57	107.94	103.21	112.97	102.09	112.69	111.81	107.38	108.65	107.64	108.76	105.48	116.89	107.1	105.95	114.47	107.28	109.19	98.507	111.28	108.95	106.96	102.53
101.89	110.72	102.08	105.89	108.81	98.777	107.42	116.17	100.38	104.73	102.57	113.02	107.66	108.26	95.104	110.72	112.58	98.268	94.354	106.44	102.37	105.37	97.559	100.24	109.5	101.85	104.77	122.45	108.13	109.9	111.12	109.84	107.9	114.52	103.81	105.81	109.37	103.54	108.8	109.99	101.44	104.17	105.7	105.55	107.48	113.3	107.05	106.63	112.3	106.68
110.15	104.48	107.05	112.76	97.284	110.47	109.8	104.13	102.8	103.28	106.44	108.11	108.59	107.84	97.426	105.86	102.25	102.54	98.634	103.79	109.57	100.07	98.538	109.52	101.23	102.88	101.06	110.11	92.312	103.37	102.98	106.67	96.992	98.133	106.82	111.62	100.09	102.13	105.34	106.7	106.36	101.21	101	102.96	97.915	103.5	108.31	108.58	102	111.48
104.46	102.95	109.51	96.956	105.78	107.61	113.46	111.37	98.56	100.32	109.72	105.12	98.837	111.2	94.236	113.36	108.9	112.74	107.28	108.18	109.72	105.9	115.13	113.73	109.25	100.77	102.86	102.88	106.54	108.14	104.9	110.63	101.19	109.21	117	99.816	102.38	114.73	96.256	106.06	107.56	106.5	105.5	105.9	101.56	117.14	103.12	97.733	109.55	98.57
111.43	102.69	105.93	110.48	109.71	99.852	99.876	116.15	104.56	113.63	106.47	102.21	111.62	110.79	104.32	105.03	108.21	106.59	109.88	106.32	112.05	106.04	103.86	105.38	112.65	104.24	105.65	103.03	110.98	106.7	111.13	105.09	112.08	110.45	107.74	108.5	103.06	110.27	112.43	103.52	110	100.73	111.25	105.59	112.68	112.55	106.44	104.89	104.24	105.82
118.09	102.97	116.62	117.91	109.32	111.4	106.33	104.73	106.28	102.47	110.32	117.93	112.46	103.73	114.32	110.07	114.53	108.38	106.13	111.78	103.12	106.91	108.32	111.52	107.79	119.91	115.27	104.76	113.48	109.98	105.17	102.26	110.97	113.04	106.24	110	112.29	110.5	113.04	102.85	105.65	111.81	106.59	110.65	107.28	110.14	102.56	111.64	109.63	106.82
101.55	101.81	116.23	105.36	97.72	106.06	106.69	114.93	104.67	108.28	102.86	111.76	101.61	97.709	115.98	105.34	113.3	103.59	110.36	114.24	114.02	112.94	98.78	101.53	107.72	102.17	99.782	101.21	108.05	112.14	110.19	112.91	100.45	107.42	111.52	110.84	102.13	104.34	100.25	109.74	105.83	105.82	107.67	101	109.3	97.375	112.13	111.57	108.79	102.73
101.53	106.19	110.37	111.01	106.36	104.75	105.83	94.548	104.96	109.24	102.84	102.48	109.46	108.95	105.67	108.47	106.75	101.2	109.71	96.916	99.494	106.98	99.692	111.03	105.54	108.44	103.91	100.02	115.07	105.18	111.3	111.78	108.32	112.93	101.43	106.21	109.94	112.64	96.943	105.72	105.45	106.99	103.17	112.03	109.76	97.89	109.21	103.3	111.84	111.79
105.13	103.12	110.87	100.07	101	97.865	109.1	103.39	100.63	102.4	110.93	105.11	104.37	100.77	107.19	102.58	102.4	109.74	110	106.93	101.86	106.94	104.77	109.92	110.72	107.42	113.15	102.49	102.35	103.1	109.36	106.86	105.11	108.96	106.83	99.957	101.22	104.06	112.02	111.39	102.52	99.134	116.8	105.88	105.51	108.66	100.79	114.5	109.5	106.08
100.96	110.55	106.97	106.57	102.7	105.89	110.88	107.12	103.55	113.23	112.67	109.71	100.67	110.98	105.15	107.32	103.03	107.17	105.1	108.34	103.56	102.61	109.42	100.35	111.43	115.16	102.85	114.38	110.31	102.15	113.62	106.62	111.58	118.19	114.48	107.74	105.28	99.345	101.96	102.12	105.71	100.3	106.35	101.78	108.33	106.25	107.3	119.71	114.61	106.54
107.14	99.268	92.648	96.065	91.243	95.624	107.47	87.008	93.897	108.58	98.293	100.14	97.816	102.65	95.07	107.27	101.19	86.483	92.466	91.588	94.98	93.09	100.82	103.27	98.159	98.139	93.993	94.329	90.227	99.29	96.477	92.73	99.697	101.86	98.092	102.12	97.013	87.941	98.154	95.985	96.7	98.042	97.596	102.87	96.626	98.446	101.56	97.328	96.518	98.269
100.9	88.161	83.849	103.8	100.48	95.633	100.9	101.62	93.63	91.87	98.402	98.51	97.795	98.37	98.93	93.897	104.51	90.438	97.467	100.28	98.621	100.25	89.187	94.107	103.5	99.738	94.074	93.224	98.363	101.76	103.77	102.19	99.98	92.946	93.401	100.06	96.868	94.415	100.77	105.42	102.6	102.15	105.98	99.044	95.733	103.45	100.79	104.29	98.68	94.309
100.57	112.84	112.13	107.56	111.6	109.06	106.93	99.679	104.39	111.44	111.56	106.78	109.36	109.9	109.89	103.93	107.07	107.78	108.56	111.86	108.57	106.8	113.11	104.98	104.14	113.35	118.39	101.34	107.74	102.45	106.7	108.29	114.84	103.1	108.83	105.45	107.15	120.31	117.67	111.11	108.01	109.5	116.64	107.08	112.05	107.49	101.87	104.8	119.61	104.87
104.24	100.3	109.9	104.64	106.56	101.11	107.14	109.7	100.36	104.4	99.989	95.272	100.22	109.76	108.18	105.42	108.29	106.55	116.57	106.04	105.09	100.22	104.8	99.889	108.95	99.555	107.08	102.18	104.07	101.01	104.73	107.14	106.08	101.36	102.14	102.44	108.93	103.36	98.068	115.09	107.87	114.27	106.54	104.63	111.81	104.8	111.01	99.388	102.24	95.148
105.06	103.47	107.63	102.13	104.86	107.04	99.819	107.83	113.19	110.63	108.71	103.21	106.9	114.99	110.72	110.66	108.71	108.72	115.15	107.46	113.74	103.43	107.34	101.14	110.51	101.96	108.32	116.55	105.77	111.9	107.44	112.87	110.02	110.06	106.05	110.92	112.41	102.72	113.23	104.67	105.6	110.91	106.09	107.98	101.6	108.42	98.728	105.92	112.66	102.84
101.03	100.26	115.33	110.48	107.04	104.01	106.52	117.71	109.64	98.166	107.37	103.25	113.86	109.3	107.32	111.52	97.686	108.57	108.81	109.73	104.75	105.06	105.1	108.76	100.66	107.43	110.92	110.72	112.94	103.75	107.96	112.8	106.43	103.47	102.66	102.23	109.6	109.72	108.73	110.84	106.43	109.31	101.63	115.97	105.75	102.95	104.1	108.16	103.67	100.17
104.59	103.49	116.3	105.92	105.6	105.54	115.99	108.98	98.575	108.82	110.11	105.7	106.45	111.66	119.74	109.95	111.47	94.656	114.29	105.41	99.183	113.33	102.99	112.64	106.08	105.45	101.75	108.88	111.18	107.13	104.49	105.68	105.28	112.76	107.3	99.635	109.39	113.82	100.44	110.47	108.71	109.8	114.37	108.93	112.06	106.85	106.48	101.93	104.33	114.28
102.32	104.08	102.49	98.572	108.47	110.22	106.11	105.37	106.73	109.23	108.51	106.01	100.78	104.48	105.45	111.88	105.24	103.89	98.627	108.94	108.45	109.55	108.36	105.68	103.73	100.16	102.85	108.98	97.655	109.51	99.942	102.16	101.61	103.28	97.851	110.72	103.09	96.171	105.93	108.93	106.53	114.88	113.28	103.12	105.12	106.79	106.7	100.76	105.17	115.84
89.552	96.729	100.01	99.107	93.462	95.309	97.364	99.398	94.92	93.021	106.21	106.25	100.94	96.659	96.46	102.19	89.194	109.97	98.382	98.435	110.58	95.624	97.377	89.963	95.169	101.8	107.87	92.653	93.92	99.163	97.414	98.152	99.709	99.396	96.071	101.1	96.547	97.18	100	99.713	96.236	104.88	99.292	106.93	94.485	98.84	97.111	103.86	96.036	97.245
110.01	103.02	107.96	110.12	103.25	102.37	106.38	101.63	115.86	105.37	101.46	104.72	110.67	107.1	105.72	105.46	103.97	99.943	118.53	105.53	106	109.52	107.68	103.88	101.39	101.6	108.06	101.05	98.332	114.04	102.06	102.94	105.77	111.13	113.74	105.03	108.65	99.38	106.43	107.8	107.74	96.402	94.872	95.128	110.65	97.439	104.93	104.14	107.3	105.79
107.32	100.9	107.82	104.82	103.06	106.71	104.66	96.213	101.8	89.697	105.84	105.81	111.75	107.68	113.92	107.78	106.19	111.5	117.8	104.56	115.35	101.59	104.9	102.72	97.71	102.65	98.465	103.86	105.88	110.85	113.01	108.61	115.04	98.504	105.13	111.15	94.471	105.43	105.06	114.69	104.56	105.03	108.61	102.3	102.9	107.35	108.98	109.62	107.45	102.86
114.15	112.59	109.81	108.76	109.57	102.78	102.72	121.31	113.6	109.02	109.49	109.24	105.31	115.53	109.97	108.83	107.07	105.34	107.57	105.11	118.05	113.25	100.69	107.26	114.71	120.84	103.33	106.09	115.95	104.74	110.49	111.77	111.73	108.06	105.39	110.76	108.1	111.33	109.14	111.24	112.18	115.31	114.26	104.45	105.5	103.56	110.91	116.69	111.41	106.98
94.635	104.11	102.82	93.234	100.65	103.73	95.509	102.28	97.811	91.387	99.022	99.346	97.237	97.348	96.766	87.948	104.74	86.387	102.85	92.616	95.593	99.009	101.1	95.662	101.2	101.8	87.516	99.573	99.815	92.2	96.38	102.9	92.523	95.485	103.43	102.5	86.054	95.761	101.4	100.78	95.057	97.575	88.585	95.034	106.02	100.15	101.74	95.172	92.462	97.759
114.99	104.3	116.32	97.386	107.3	98.745	115.43	110.82	114.5	107.86	99.491	116.74	108.56	102.88	108.04	111.48	119.34	101.93	98.357	105.44	114.32	104.01	102.12	109.66	101.36	97.347	107.26	112.69	99.824	108.29	117.75	114.68	103.63	106.17	111.13	112.67	99.402	109.99	112.43	104.03	102.47	105.9	106.93	113.8	109.37	110.71	109.07	105.69	114.55	110.75
109.75	102.22	99.658	105.6	107.29	104.73	101.44	114.83	107.38	107.26	112.47	108.92	103.99	102.85	106.59	102.41	106.68	103.33	108.85	103.83	113.9	104.87	102.88	110.11	113.48	110.73	107	102.97	100.63	100.61	112.54	108.08	117.58	108.37	114.79	105.09	97.072	105.24	108.64	103.12	109.27	103.85	108.11	104.39	96.788	106.49	112.45	106.29	97.567	103.97
98.48	108.75	109.42	105.26	101.05	106.34	110.19	111.2	114.43	103.69	108.66	106.03	110.51	101.96	115.35	106.28	106.14	106.56	115.51	111.46	111.9	102.93	108.04	99.338	101.73	110.74	110.56	113.12	111.7	119.49	107.07	107.08	108.87	111.8	104.45	105.92	111	116.12	106	109.96	105.57	104.54	108.57	100.32	106.63	118.59	102.57	115.22	108.45	107.24
110.22	108.94	104.91	109.84	110.72	102.49	110.99	114.81	115.35	103.85	106.89	107.47	106.14	101.36	106.03	107.9	110.91	103.43	99.292	104.23	103.8	102.21	106.98	111.93	117.29	115.75	106.75	111.87	98.497	105.23	108.7	107.29	113.09	109.79	115.92	112.01	102.9	109.03	103.32	102.8	107.26	103.72	118.27	113.25	109.68	109.15	110.61	107.66	109.52	110.76
113.54	116.21	101.07	115.52	109.17	113.02	106.87	113.95	106.85	106.28	111.34	102.06	117.63	104.81	103.73	117.22	112.27	109.97	104.54	117.94	105.21	107.75	106.4	109.16	113.68	96.736	108.63	111.83	104.48	104.82	110.77	103.75	106	113.06	113.9	104.5	106.53	105.56	104.96	115.77	104.43	112.93	104.86	109.07	107.2	105.81	108.79	104.65	103.55	114.97
106.38	105.63	103.85	103.29	113.39	114.95	111.67	108.04	110.81	105.99	118.38	110.31	111.83	113.99	104.67	107.9	111.8	107.42	103.96	116.97	106.66	110.3	110.96	105.85	104.66	115.97	115.47	109.37	106.26	108.03	104.44	112.64	111.45	104.86	105.27	104.18	114.37	118.05	115.2	109.54	102.78	108.45	112.38	110.49	109.08	114.2	110.65	115.81	107.83	108.16
100.4	102.95	102.6	100.3	98.638	101.61	105.76	100.33	92.192	100.36	104.9	102.61	103.36	98.956	102.97	109.16	94.031	103.81	102.36	114.04	111.7	91.276	100.76	97.61	106.11	98.532	89.637	99.71	99.123	107.46	95.701	105.2	96.313	94.955	104.66	101.14	102.85	96.338	102.12	103.95	90.444	103.8	97.181	102.09	111.82	97.542	98.036	105.66	99.776	99.381
102.75	97.019	90.725	101.17	103.84	92.697	98.724	93.726	105.17	92.049	105.14	99.792	98.637	97.604	104.33	98.754	90.545	99.587	95.769	98	96.706	91.27	100.77	99.71	100.14	97.963	88.774	97.718	96.447	102.87	90.544	91.783	97.739	100.89	99.801	102.95	101.06	97.429	98.941	99.7	94.707	100.68	93.141	101.53	94	119.14	104.4	99.058	106.18	98.482
101.6	103.09	102	109.48	97.598	103.77	106.61	99.524	107.05	104.11	106.97	102.45	113.32	99.832	111.28	107.96	114.14	104.32	104.46	102.99	106.48	106.73	105.37	107.56	109.86	108.42	102.14	106.62	113.6	100.12	105.56	100.55	110.41	104.68	107.86	99.05	105.6	102.69	100	109.24	107.45	100.67	103.13	108.92	113.76	112.92	106.8	101.26	109.07	109.56
106.46	112.31	115.67	111.31	109.16	113.91	106.06	112.67	113.39	111.95	111.94	115.58	112.21	99.533	107.26	101.93	116.63	109.79	110.13	107.64	110.01	110.11	106.8	107.43	106.39	106.27	107.64	100.46	109.75	112.38	108.32	102.54	102.51	103.5	109.81	105.76	109.22	103.61	113.12	122.76	114	108.01	109.77	112.32	108.96	107.6	111.5	113.92	100.09	113.31
93.607	98.062	99.584	98.899	98.767	99.973	106.07	102.43	97.755	97.844	95.194	95.566	104.57	96.699	100.28	99.839	98.668	98.018	94.17	96.426	113.05	98.221	100.86	97.593	103.55	104.23	95.987	91.763	98.803	101.26	91.873	103.92	100.61	96.709	104.93	93.595	95.283	99.809	103.95	98.923	99.396	109.79	100.13	97.09	103.43	101.02	94.504	105.43	106.08	95.055
102.2	98.973	104.05	103.36	97.108	100.92	107.95	109.87	113.1	110.55	108.93	108.18	108.11	109.41	112.68	112.37	105.69	101.65	100.46	106.81	107.19	97.878	108.11	112.52	100.83	105.23	100.79	91.307	112.5	107.02	108.52	103.61	113.65	114.95	99.48	105.6	96.919	103.23	103.03	113.28	106.34	108.72	102.29	108.09	113.49	97.941	101.3	103.09	106.65	99.825
105.59	110.2	113.48	104.19	104.2	106.25	106.65	109.53	105.58	107.44	106.43	105.43	107.73	103.38	111.55	105.43	104.69	106.78	100.17	99.332	97.036	111.17	102.57	108.14	109.27	112.28	112.04	106.25	111.51	105.72	110.46	112.47	107.51	106.01	109.33	116.79	95.343	111.38	110.49	103.57	100.16	103.54	108.29	115.44	106.76	108.74	104.55	108.13	108.41	103.48
103.15	116.45	104.67	119.13	111.35	108.25	105.44	112.52	107.12	115.02	115.31	99.508	107.82	110.89	112.82	105.81	105.38	111.19	112.21	106.3	108.94	110.56	107.88	110.95	102.39	112.89	116.08	109.78	107.5	109.99	107.55	113.71	115.55	110.55	113.32	114.25	111.23	115.28	106.68	108.93	111.77	105.5	114.31	105.84	115.14	104.84	110.59	107.23	104.2	104.27
108.31	108.28	108.08	106.14	113.87	112.93	114.19	120.24	105.17	114.93	115.23	116.93	107.78	113.67	109.96	111.22	107.23	113.66	104.71	104.87	113.16	98.263	107.43	117.33	109.75	114.82	100.59	110.53	110.62	104.66	107.27	117.78	104.62	98.645	99.297	106.88	103.32	104.18	111.2	112.11	104.15	109.61	110.69	107.12	113.25	115.77	114.08	113.58	107.03	106.9
100	101.93	104.44	103.41	105.02	102.98	98.375	111.59	102.7	111.12	106.63	94.756	104.32	101.29	112.83	116.09	106.58	104.62	104.05	104.85	99.588	110.71	108.84	115.97	106.56	97.996	115.85	110.8	105.51	103.97	111.96	106.79	103.31	101	109.78	107.45	103.5	103.3	105.58	100.3	103.52	111.04	103.23	107.63	111.39	112.44	110.72	100.26	110.12	104.43
103.58	99.957	113.23	101.67	96.831	105.83	117.17	104.77	97.862	118.02	117.92	109.82	107.33	112.92	116.13	105.44	106.72	111.56	100.97	100.76	107.35	105.21	114.48	106	111.31	112.83	105.14	106.76	108	112.18	110.52	108.68	101.82	105.15	103.85	103.88	114.14	110.27	116.42	113.95	112.7	109.82	105.12	104.86	126.47	114.16	105.21	105.88	109.59	115.21
109.01	103.72	102.13	104.02	107.26	108.78	104.55	106.97	106.93	112.9	106.27	102.49	111.68	105.95	111.24	111.34	115.22	110.44	111.23	105.69	102.99	103.31	117.52	108.32	101.43	113.56	98.892	103.78	113.01	104.52	106.67	107.18	107.33	101.73	109.22	108.18	109.63	110.11	103.59	113.42	105.19	105.44	108.87	103.79	106.86	95.626	115.07	101.85	105.4	100.23
96.311	102.93	107.43	99.008	100.08	97.401	94.023	98.046	100.55	99.486	91.474	103.02	87.107	109.59	100.78	96.332	99.567	106.81	95.794	107.6	91.113	112.28	99.68	96.964	100.06	101.11	98.26	105.62	102.11	99.34	97.031	103.31	115.13	103.3	106.54	92.405	101.5	106.87	100.58	96.898	98.379	104.88	103.91	100.25	101.88	100.81	92.915	97.618	95.671	102.14
102.61	91.888	89.594	100.82	97.493	99.074	95.398	94.885	102.46	92.54	97.454	102.36	93.058	98.515	92.441	92.853	93.095	102.51	101.93	99.201	92.483	99.147	87.943	101.65	95.544	102.32	98.309	98.977	104.12	90.133	92.828	100.57	98.66	98.973	100.01	95.615	104.6	95.434	101.58	103.85	100.3	102.36	98.258	88.749	101.1	89.425	92.016	94.45	93.487	91.176
108.87	98.359	106.02	111.74	114.61	107.36	101.85	111.57	120.45	104.65	106.86	103.48	109.93	104.79	109.87	106.81	111.94	110.32	107.27	106.9	107.15	110.36	104.91	107.67	103.57	115.42	102.5	107.34	103.43	115.18	115.6	99.793	102.79	119.18	112.92	106.26	108.9	101.14	107.19	98.342	105.04	102.08	104.24	110.84	109.63	102.15	114.51	111.12	108.19	117.51
102.03	102.4	109.6	105.32	98.57	106.52	100.11	105.06	116.01	103.4	98.958	101.23	107.84	99.528	110.07	101.89	101.79	104.19	112.81	111.33	110.52	109.2	112.07	102.84	105.66	111.26	106.13	109.21	101.39	110.28	100.01	103.16	113.89	107.39	106.28	103.43	106.15	104.49	105.78	117.82	103.25	106.09	103.94	101.23	102.23	98.744	104.52	105.77	107.43	112.55
99.836	106.55	108.99	107.37	114.87	106.27	103.66	110.79	106.8	106.28	104.3	97.951	106.15	104.65	108.83	118.94	105.84	110.19	106.28	102.31	106.84	104.66	109.24	103.3	110.26	103.77	107.54	106.5	107.29	105.72	111.6	107.61	110.95	112.96	107.96	104.94	110.22	112.6	104.77	107.62	116.36	108.35	102.79	110.69	106.75	104.37	104.54	105.05	102.52	117.58
100.84	100.51	105.38	96.196	101.38	106.12	91.492	99.637	107.3	98.466	107.52	98.072	104.19	99.449	95.85	99.347	100.76	100.89	100.46	102.3	97.529	104.72	103.27	101.89	104.23	97.161	108.48	104.88	107.98	105.67	106	102.92	100.93	102.04	107.21	104.33	101.11	103.01	102.47	106.23	98.885	94.785	94.276	106.66	109.49	100.67	102.79	92.573	103.18	104.24
106.04	107.15	106.93	105.92	100.1	106.87	105.58	94.243	104.12	104.88	104.52	105.74	103.52	107.97	107.96	109.22	102.55	106.13	104.01	105.76	116.91	100.48	103.91	105.42	102.47	103.47	110.8	97.448	104.7	104.12	105.83	98.869	104.18	108.25	103.41	108.04	104.58	98.504	100.7	110.04	101.02	106.97	112.29	110.85	106.47	107.52	110.93	102.31	110.68	98.639
116.68	114.89	111.7	106.9	111.14	107.8	106.77	100.82	116	104.51	108.74	105.26	111.28	109.23	108.46	108.64	104.8	110.89	114	96.687	109.78	115.76	99.679	110.03	109.04	101.9	107.77	106.05	106.68	106.89	114.34	108.92	107.42	115.65	106.87	103.21	116.43	107.88	108.68	107.48	105.55	106.81	108.28	104.37	97.339	108.49	102.32	104.14	110.36	107.07
107.45	107.79	101.97	112.02	109.78	103.42	99.188	106.04	99.929	104.23	105.39	100.56	101.43	105.39	102.4	108.77	105	105.02	108.9	98.594	111.78	108.76	100.43	105.63	107.65	109.22	100.64	109.78	104.76	103.57	93.17	102.76	102.02	105.08	108.06	110.58	92.344	104.89	109.73	102.93	98.523	111.29	108.78	109.26	100.26	100.79	105.75	105.13	112.72	104.46
101.04	108.63	99.651	104.01	104.12	109.14	108.48	105.11	106.3	106.07	103.6	107.4	100.82	102.53	105.62	108.16	108.8	108.63	102.44	104.43	103.73	107.17	109.51	100.28	100.36	113.71	103.57	116.58	101.32	109.83	100.92	114.79	102.16	100.07	103.09	113.17	110.4	98.471	100.89	104.38	102.42	103.9	103.57	111.21	102.71	116.54	110.22	110.01	99.631	107.83
109.93	104.09	104.01	106.79	115.52	103.44	111.84	100.45	98.582	111.01	107.27	106.79	97.958	98.924	106.27	103.54	97.583	103.27	102.56	104.54	102.33	110.78	104.31	105.76	107.01	101.01	111.19	112.9	95.056	105.21	108.6	106.38	99.903	101.84	103.14	107.28	97.376	99.351	98.364	99.322	110.17	107.7	109.38	106.54	107.82	97.308	107.92	102.53	108.41	110.99
97.094	108.65	105.98	102.8	105.57	101.73	96.297	107.57	97.859	116.64	121.56	100.1	97.188	103.93	102.98	102.01	107.15	107.81	102.78	104.13	110.82	104.97	106.81	99.236	97.722	102.69	100.76	103.74	107.6	99.707	104.44	109.22	115.24	107.57	103.25	108.94	105.17	116.75	98.863	110.96	99.504	107.31	108.29	105.25	100.38	107.57	107.97	114.49	107.03	94.857
100.02	108.27	107.79	101.93	103.11	95.855	100.44	97.255	96.744	100.06	99.312	94.065	93.424	94.888	94.657	87.403	91.922	103.64	99.571	95.603	105.07	102.86	103.63	101.11	97.102	97.694	102.59	101.29	94.012	89.957	96.319	100.05	93.46	108.79	106.22	103.57	95.056	104.83	104.02	103.9	97.682	97.477	100.36	97.089	96.614	99.239	95.861	100.03	94.026	96.235
108.16	106.42	95.325	109.94	116.5	115.9	112.39	121.61	117.9	101	101.07	98.342	107.08	107.14	106.48	107.24	92.493	100.76	110.02	101.8	100.78	96.493	98.092	102.13	106.47	121.33	101.65	108.55	107.93	110.13	105.04	104.05	99.81	107.24	107.54	105.17	109.29	103.57	107.58	102.47	100.95	105.41	96.443	103.68	107.65	106.07	105.59	99.192	105.44	101.11
103.38	105.27	117.94	108.62	111.14	106.78	114.62	111.15	103.33	113.49	107.37	105.17	106.79	109.68	113.16	107.26	109.9	104.86	108.91	107.37	103.18	104.81	105.08	111.71	113.01	105.69	95.14	122.15	108.28	105.71	102.49	103.58	99.122	96.036	103.81	107.56	102.55	108.43	102.25	109.96	110.14	109.21	107.43	117.18	112.62	99.87	115.01	100.94	105.24	105.21
106.45	106.43	110.62	117.28	107.1	113.51	103.21	98.56	116.25	111.39	114.93	107.57	106.5	104.52	110.67	107.82	106.05	103.01	104.96	101.8	107.84	104.45	111.08	106.97	106.93	100.54	101.67	111.81	108.4	111.84	108.91	105.35	103.83	102.89	110.95	103.09	100.64	98.951	109.86	114.36	115.67	108.26	108.03	112.5	105.04	111.5	112.59	108.9	102.82	105.72
109.68	103.48	108.94	99.729	99.37	96.465	104.82	105.14	107.9	103.27	105.35	100.26	118.58	117.13	105.37	107.16	101.82	106.33	107.41	102.99	109.21	111.51	102.08	116.14	110.35	105.03	103.16	103.41	105.24	98.223	104.66	109.58	110.17	109.15	100.9	105.41	107.95	102.24	101.37	104.83	109.84	100.65	97.548	110.51	101.23	109.18	114.89	109.77	108.36	101.48
118.97	104.68	102.15	115.15	112.64	101.57	97.268	116.95	106.81	101.78	106.21	105.21	108.18	101.28	109.28	99.136	105.73	117.05	118.14	119.8	103.59	108.86	107.69	113.55	101.38	114.51	106.23	112.07	119.99	103.33	102.25	110.72	109.02	107.03	110.73	105.33	109.64	101.73	115.87	114.7	117.69	107.22	111.29	110.22	112.69	112.08	105.76	104.52	107.07	114.24
103.77	111.94	113.59	95.007	96.05	105.82	99.232	97.184	103.58	104.51	110.51	104.3	100.1	107.02	97.037	107.36	103.72	104.82	107.48	96.699	105.59	103.17	101.55	105.82	105.38	109.97	108.45	111.65	100.61	111.58	110.81	102.49	110	108.24	109.4	107.63	102.12	103.37	101.83	107.6	106.44	105.78	111.52	99.201	104.98	97.253	106.56	106.87	119.84	101.4
106.96	108.89	106.28	103.24	104.82	102.62	102.9	107.87	110.82	98.087	110.58	118.32	108.39	112.56	108.43	101.01	108.48	110.31	99.244	107.86	107.15	97.615	104.29	106.85	114.82	103.75	109.99	103.2	106.79	100.81	106.7	113.13	102.1	113.6	103.89	110.62	107.12	109.98	107.28	107.41	103.76	106.67	99.435	100.23	117.54	105.02	100.31	115.24	101.66	102.3
103.45	110.92	105.85	107.83	103.35	95.876	102.41	105.91	110.36	100.23	108.03	103.77	108.23	108.71	106.71	98.995	101.54	109.09	105.71	108.74	101.23	101.06	104.83	97.685	107.95	115.15	111.34	113.64	95.211	106.81	101.11	99.762	98.834	99.475	103.72	106.75	110.74	108.99	106.15	101.83	105.15	109.54	106.59	101.69	107.26	107.16	108.99	102.9	108.04	101.24
102.34	105.09	100.32	91.723	92.894	101.53	101.45	84.806	103.1	95.655	101.71	94.106	95.511	100.9	100.03	95.316	98.149	101.15	88.974	111.43	84.958	93.591	96.095	103.15	98.057	97.492	104.52	95.582	96.9	89.638	106.75	100.49	102.47	93.291	97.236	95.821	97.062	104.69	99.214	96.4	102.58	90.111	100.83	106.14	104.33	86.209	103.41	94.482	100.64	99.106
103.61	107.19	116.35	103.22	104.39	104.3	102.17	102.7	109.07	113.61	105.92	111.31	101.64	110.13	108.04	106.78	106.91	105.98	107.98	105.79	101.8	113.58	112.85	110.44	106.86	109.98	107.92	108.04	105.15	104.21	110.51	109.79	100.89	106.53	105.41	100.87	109.7	106.58	108.52	112.2	110.19	105.6	119.04	103.5	116	107.24	111.73	111.51	110.41	102.34
115.62	107.95	101.15	101.77	102.24	110.86	104.69	102.34	111.31	101.04	108.75	98.787	108.64	106.9	100.01	115.93	100.65	119.5	105.54	110.93	115.1	96.654	102.08	110.97	101.91	107.63	110.3	104.67	110.07	109.97	102.77	106.65	107.06	115.72	103.02	100.17	104.11	107.14	105.37	102.42	106.56	113.72	116.09	100.33	96.792	96.975	113.23	106.13	103.49	109.89
108.48	114.37	110.81	107.93	111.82	111.46	114.71	109.34	110.17	110.29	117.11	106.83	116.13	115.8	108.3	103.88	109.5	109.4	113.52	112.7	117.74	117.2	109.66	113.11	113.57	112.29	108.38	103.92	102.64	112.01	115.16	111.17	111.13	114.04	114.86	108.61	110.84	111.48	113.86	114.08	105.28	108.94	114.93	106.92	107.17	110.64	117.7	99.292	104	110.82
109.4	100.44	108.72	109.51	107.65	109.05	117.48	100.73	110.3	106.56	104.37	105.22	103.46	121.72	103.22	107.61	110.99	105.05	99.928	101.76	107.97	107.68	113.56	104.02	103.47	108.34	94.043	104.7	109.53	106.02	103.6	113.23	112.99	111.94	110.83	99.151	107.82	111.08	110.11	109.63	109.93	101.74	103.9	100.22	101.99	107.13	109.75	117.52	102.41	119.79
107.06	105.77	98.184	105.29	108.6	96.975	111.97	113.59	108.55	112.17	93.012	109.57	99.857	103.43	109.41	102.36	113.59	108.88	108	106.64	95.158	103.18	106.01	99.134	104.2	108.48	105.76	109.99	110.53	95.236	105.19	113.48	112.99	102.38	107.07	111.13	102.66	100.8	112.02	103.04	114.94	105.34	106.01	104.43	102.88	99.885	99.639	105.42	118.34	105.17
108.46	115.68	103.42	108.44	107.11	110.26	106.87	114.3	108.31	112.51	106.9	103.31	119.69	106.89	112.89	111.31	109.53	115	111.84	116.25	115.84	110.88	100.11	118.09	115.13	111.54	104.42	111.76	108.74	102.86	113.81	107.11	111.35	110.9	111.06	108.62	104.26	108.05	111.59	104.82	110.88	124.15	104.78	109.82	113.78	96.793	108.77	100.41	110.73	109.96
105.71	109.97	112.99	98.34	107.68	105.04	100.81	104.67	104.06	106.44	108.18	110.18	104.19	102.54	109.65	101.85	103.15	102.24	104.63	111.93	106.52	102.78	102.31	101.02	107.6	105.39	97.73	109.69	109.13	98.221	106.88	115	106.41	107.78	118.23	101.62	110.2	107.46	109.8	110.45	111	103.21	113.37	103.51	103.4	100.24	104.97	105.7	104.09	99.197
106.28	102.61	111.23	105.84	104.47	104.07	107.32	115.52	108.72	101.42	103.48	109.31	113.1	104.9	101.99	98.885	109.03	109.51	102.49	108.91	105.41	105.06	109.84	113.23	111.62	111.54	105.97	98.85	103.71	108.33	102.65	101.32	104.16	107.05	112.34	103.35	101.94	110.71	105.32	118.64	97.673	106.22	107.91	104.43	108.51	104.66	106.15	103.26	111.91	106.53
118.92	109.9	110.31	105.77	113.68	114.67	100.83	111.2	109.24	100.81	112.67	118.54	108.2	105.05	106.96	105.91	100.96	108.35	109.21	108.62	108.71	107.69	113.66	103.76	106.14	106.81	111.14	117.53	104.86	108	115.26	105.97	111.26	103.51	106.63	100.58	110.01	112.2	116.54	115	101.69	97.502	100.64	102.67	108.25	111.94	113.17	111.37	109.41	110.44
107.95	110.33	101.58	108.74	106.15	113.36	106.08	111.26	98.259	110.76	106.52	104.73	104.2	112.18	102.04	106.77	106.39	101.28	105.39	104.93	107.56	107.32	107.68	106.1	109.53	104.61	106.65	100.41	107.68	102.25	106.5	120.37	99.412	97.759	103.48	108.07	105.79	100.03	108.86	111.59	103.03	113.24	111.43	104.66	107.58	105.72	112.33	95.878	111.49	98.596
96.133	97.676	100.8	98.013	97.634	100.75	107.45	97.277	103.63	100.6	99.026	107.51	100.45	92.928	96.221	95.218	104.16	99.471	92.172	111.57	91.627	111.34	103.26	106.28	104.23	104.2	86.427	105.07	93.72	101.36	97.867	100.49	99.69	102.45	96.961	102.68	101.73	99.97	93.668	100.78	106.03	108.13	101.53	94.831	96.073	104.35	94.398	96.036	97.305	107.56
111.89	110.69	109.27	105.91	108.26	109.13	113.44	110.31	107.12	106.07	104.86	107.26	111.07	110.89	111.89	111.45	100.41	108.24	102.45	106.26	111.39	111.14	113.25	107.06	113.18	103.11	110.06	114.45	104.62	107.27	112.33	105.17	106.39	103.78	103.75	103.5	112.05	111.42	109.84	100.25	114.7	110.71	105.68	125.28	118.42	102.96	121.01	109.33	114.99	112.58
107.77	102.26	99.473	103.35	98.25	95.374	89.71	106.71	90.647	102.24	103.49	94.752	98.988	95.026	104.58	96.222	100.66	106.74	90.316	92.059	97.943	91.812	98.363	96.559	98.696	98.255	99.181	104.52	97.571	100.21	94.185	106.74	103.03	90.469	93.329	104.03	92.631	97.578	97.505	95.723	94.736	95.181	91.275	97.707	100.08	99.351	102.88	98.18	98.799	89.411
99.06	92.258	88.804	96.616	100.59	96.972	98.217	96.447	99.215	101.91	95.254	96.406	106.49	95.839	101.45	102.61	99.048	98.456	96.724	97.379	99.01	102.86	97.202	94.151	89.676	86.777	102.59	98.19	105.12	95.043	103.64	99.288	100.19	101.03	100.45	95.987	101.53	104.59	85.015	101.18	94.439	97.448	108.37	109.35	100.83	96.471	98.893	96.62	102.12	95.656
113.99	107.66	105.3	110.83	112.28	110.95	108.42	111.34	105.3	103.65	106.57	115.02	108.62	110.5	101.38	109.25	107.67	108.4	111.98	98.822	106.82	107.61	102.29	106.28	110.78	113.35	112.28	114.32	112.14	109.9	105.19	108.63	112.1	116.6	116.39	111.61	106.37	92.885	105.3	115.38	115.01	109.59	99.601	104.53	107.79	116.69	106.91	101.49	109.44	112.34
105.08	109.63	113.61	103.82	104.97	102.61	114.33	104.35	112.92	110.01	104.39	108.02	108.38	103.98	107.69	110.2	109.76	115.35	109.85	113.33	106.27	102.82	99.221	104.34	106.74	112.3	111.72	107.67	104.77	115.76	110.41	113.54	111.02	107	96.193	105.67	100.24	114.32	99.719	105.78	101.74	109.27	102.48	107.26	113.03	112.65	103.92	108.11	112.41	115.75
112.13	105.16	104.95	110.44	107.37	104.54	114.31	110.74	103.2	109.39	108.26	105.79	112.07	110.51	109.26	111.25	104.67	105.14	105.69	109.36	99.048	110.49	111.91	106.36	112.79	107.63	110.52	98.379	109.16	108.41	102.48	103.14	111.84	104.51	113.72	105.29	102.67	106.81	104.89	104.83	110.4	111.98	109.06	106.48	108.04	102.81	112.07	98.945	102	96.855
106.53	107.12	111.54	115.43	109.07	113.68	114.08	113.63	111.17	106.08	102.76	113.57	117.46	105.43	115.58	113.6	113.18	108.46	100.85	99.964	111.78	118.97	107.26	109.7	106.8	116.44	119.63	111.12	109.61	114.63	112.74	113.06	111.21	105.39	106.59	108.04	113.3	110.34	110.15	112.03	114.35	104.69	114.33	103.42	113.6	104.42	110.39	108.16	110.54	113.75
100.75	103.53	101.87	101.15	102.8	105.88	101.64	102.93	105.71	103.27	106.75	105.18	98.438	101.74	102.1	98.133	106.61	101.3	106.8	108.98	104.98	108.16	104.46	111.14	100.53	104.27	109.12	100.21	103.96	106.35	106.52	99.951	107.26	100.49	97.617	105.28	108.61	107.91	96.526	104.6	103.9	108.54	116.51	103.67	109.32	110.62	110.41	112.31	107.7	106.97
106.32	100.1	93.725	112.29	100.55	100.1	106.22	101.23	93.117	102.55	105.45	104.34	97.692	99.185	102.44	107.52	104.8	98.715	95.868	99.27	99.333	103.47	102.75	102.84	98.558	88.881	103.39	99.533	103.87	100.54	94.684	94.04	86.346	103.2	93.811	104.42	101.61	93.438	98.8	99.947	100.55	104.5	101.09	96.365	87.229	98.596	92.687	107.72	96.5	103.12
102.8	106.68	114.22	101.27	89.096	110.15	105.89	103.92	97.416	102.44	105.5	102.81	99.198	120.09	104.41	110.89	116.07	107.7	114.37	110.72	108.96	104.57	113.64	104.18	107.16	113.31	100.79	102.97	106.12	108.27	111.04	103.46	96.619	102.19	110.86	103.64	110.31	115.17	107	110.55	107.92	110.19	108.53	101.63	109.5	110.07	117.08	112.63	109.34	109.32
111.56	109.87	109.02	105.32	109.45	105.79	115.06	105.55	103.09	112.87	108.85	107.82	119.07	103.77	106	111.25	100.77	112.9	99.506	108.15	110.63	114.48	104.74	102.94	117.05	114.78	99.453	103.83	111.19	102.89	112.79	118	114.65	95.525	96.712	103.23	106.63	108.79	107.42	101.02	116.64	112.01	108.27	115.26	104.83	104.63	110.95	107.93	111.15	109.44
109.85	102.25	104.48	106.31	102.4	104.46	106.07	110.55	97.261	106.12	107.07	104.07	113.21	107.37	105.78	105.85	105.02	106.23	115.88	100.51	107.38	105.22	100.22	105.6	105.6	110.07	111.99	99.65	112.58	102.04	103.62	104.57	97.321	107.06	109.06	109.9	114.28	108.9	106.35	102.14	103.44	109.89	107.78	102.72	107.18	109.18	106.86	101.82	109.18	113.65
104.59	103.53	103.3	100.3	109.83	109.37	110.59	112.85	100.82	109.19	103.04	113.43	101.44	105.79	114.23	99.331	104.23	103.99	103.55	103.14	113.07	103.28	109.66	109.58	104.9	110.45	104.3	108.98	105.76	105.8	110.93	109.04	105.33	106.36	103.56	105.22	110.64	105.11	101.66	109.52	111.01	108.3	106.04	103.2	112.27	105.43	107.44	108.36	105.2	102.2
108.54	105.85	112.91	114.13	110.84	105.95	111.57	105.55	112.17	104.83	97.965	107.08	104.98	102.52	109.9	114.21	97.086	105.46	113.45	110.2	99.256	114.58	107.06	104.61	119.88	109.44	105.92	109.82	103.93	110.61	106.76	107.93	107.04	105.16	105.86	107.65	111.17	111.58	107.45	113.71	102.87	110.17	105.79	117.11	106.96	106.6	101.47	112.59	98.227	105.56
107.94	103.9	102.5	98.751	117.95	105.32	106.13	107.8	104.77	103.51	109.86	97.229	104.36	107.31	98.811	106.75	105.38	103.91	101.12	99.255	113.43	110.8	101.76	109.46	111.9	96.478	116.26	102.66	107.43	108.86	104.19	102.37	106.43	108.17	102.06	111.37	115.11	111.73	104.98	107.73	109.53	107.67	102.16	96.389	111.59	113.95	101.51	110.19	101.91	111.64
103.12	93.926	97.731	98.2	103.84	96.041	100.14	90.838	91.476	95.254	102	96.705	97.062	97.445	100.48	103.07	109.93	98.772	103.79	102.64	92.371	99.237	95.002	98.324	99.793	98.107	100.19	94.029	97.699	95.211	100.17	91.351	101.31	92.516	103.91	101.62	99.531	101.63	92.826	94.153	89.497	100.7	96.991	101.92	87.469	104.93	98.829	96.822	102.45	99.194
98.104	96.01	98.937	103.82	100.28	93.856	91.241	95.97	103.56	110.18	105.79	102.84	103.27	102.58	107.63	105.12	100.39	98.973	102.52	97.296	100.2	98.705	104.55	105.1	97.736	89.685	112.79	101.65	101.54	95.875	111.12	105.21	105.96	97.973	101.9	97.665	95.128	92.102	98.676	105.02	103.09	104.21	100.48	101.13	105.22	105.59	95.301	96.738	106.73	101.8
111.34	100.7	106.29	108.24	115.95	111.59	110.15	119.14	120.36	103.74	110.74	100.72	106.92	103.71	106.1	112.77	103.71	109.61	107.18	107.51	109.81	107.93	109.94	110.39	105.74	118.06	109.42	104.61	109.28	102.61	109.87	109.72	112.54	109.73	104.51	109.06	102.69	104.86	104.63	112.52	106.75	115.76	100	108.63	110.42	107.85	107.08	106.39	115.28	102.08
101.18	102.35	111.86	99.27	93.057	98.943	99.206	95.807	96.441	91.108	90.417	102.12	98.779	92.277	98.137	98.108	97.215	94.619	90.435	93.243	96.733	98.252	95.874	98.387	99.727	104.53	99.202	95.101	102.93	94.13	97.46	89.455	101.64	93.716	99.392	101.79	94.128	98.691	94.419	96.622	100.37	96.63	98.462	101.43	92.448	101.5	94.936	105.37	98.856	96.55
106.41	111.75	104.16	104.24	111.2	110.16	104.52	101.4	109.06	106.01	106.75	102.81	103.23	110.95	110.45	106.84	111.26	118.45	108.52	106.31	102.55	109.33	102.43	106.37	110.87	103.21	114.68	111.71	105.04	105.63	107.76	105.73	115.79	112.64	114.31	109.08	111.88	106.78	101.86	102.38	99.54	107	103.54	109.75	106.1	109.92	111.72	116.06	106.75	109.21
118.28	106.15	107.93	115.37	109.82	105.9	105.56	111	108.17	103.08	111.45	109.89	115.6	115.81	107.1	112.94	105.47	121.11	115.92	108.99	113.9	109.13	103.53	111.69	107.68	116.35	105.47	102.5	102.57	106.82	105.87	107.96	109.09	109.38	107.52	108.29	103.24	108.33	109.48	101.12	105.74	107.99	106.91	105.42	116.28	110.7	103.18	104.67	109.62	114.87
90.639	105.41	92.284	100.27	94.692	99.268	101.67	103.7	105.65	89.814	104.7	99.58	97.854	102.7	107.47	106.73	96.49	96.015	95.931	106.46	96.431	98.932	100.68	94.371	100.79	97.015	109.09	93.743	95.262	91.367	93.446	96.847	93.602	103.67	100.58	97.908	97.131	94.702	98.283	92.497	94.57	105.73	97.511	98.167	103.57	101.7	93.855	94.986	97.044	98.381
95.445	105.3	99.349	96.46	98.179	98.433	93.829	98.103	98.857	90.748	92.386	99.1	98.219	96.362	98.523	98.757	104.1	107.48	88.569	101.73	96.751	101.81	104.54	101.2	94.428	95.773	105.32	103.13	101.7	100.23	99.345	94.222	92.681	93.411	100.09	97.551	97.062	92.237	97.617	96.966	94.73	95.811	93.783	100.11	90.31	95.733	94.165	91.14	96.127	103.41
101.63	109.76	108.34	104.39	103.56	113.52	101.92	110.75	105.77	106.19	106.22	114.07	98.226	115.06	104.19	104.01	120.47	112.63	106.43	113	101.39	106.33	105.18	106.33	108.25	105.3	115.91	106.64	106.61	102.4	104.39	101.37	105.49	98.949	117.41	99.386	109.41	104.77	97.966	115.77	108.3	105.59	112.47	108.84	115.1	106.94	114.47	115.3	103.75	117.21
102.74	105.76	111.7	104.58	106.6	109.31	104.42	112.92	98.332	102.99	100.86	103.19	112.83	106.96	100.55	109.21	99.192	105.34	108.29	103.83	106.3	107.12	111.9	105.87	106.56	110.08	105.47	106.71	105.47	105.57	107.69	110.88	113.79	103.08	110.01	101.35	101.87	113.42	105.88	100.3	108.79	110.49	103.56	102.27	97.378	120.55	101.2	102.27	102.87	107.22
112.32	107.93	110.83	102.29	109.17	107.17	111.11	115.19	115.87	113.59	107.26	103.37	109.19	106.04	119.48	105.3	116.03	109.88	112.96	107.66	114.48	107.32	105.36	105.14	104.12	105.5	115.71	109.79	113.64	109.78	107.77	110.99	109.3	114.84	113.26	112.68	107.98	117.21	107.08	111.66	103.7	114.47	113.93	107.87	113.5	109.14	111.01	111.35	107.62	116.03
87.5	106.55	97.62	95.89	98.644	100.28	97.645	103.06	95.244	103.96	91.065	88.243	91.621	103.57	100.09	100.64	98.477	96.037	98.574	100.76	94.841	96.742	101.09	106.57	102.14	103.09	100.66	99.025	98.57	102.4	102.12	102.8	93.346	94.437	102.34	95.908	100.77	106	96.253	108.06	92.754	96.858	93.764	95.912	94.092	100.11	95.571	97.677	97.14	98.752
98.624	104.16	102.11	95.495	94.447	105.52	97.521	105.79	100.91	95.843	102.58	96.087	108	107.22	104.8	103.59	101.88	93.575	104.6	96.948	100.22	98.604	99.053	108.3	104	96.306	103.57	107.01	105.42	98.838	91.787	100.66	95.006	96.358	103.77	107.77	103.23	101.3	103.03	106.69	104.23	99.088	99.768	100.58	95.321	95.762	106.02	92.495	104.75	97.325
102.84	107.28	101.9	107.2	105.08	101.65	99.661	95.243	95.991	105.62	109.28	107.14	105.87	106.18	105.61	101.43	103.33	104.71	100.93	106.86	102.94	101.93	104.59	103.78	107.72	116.1	93.689	105.87	105.31	107.18	109.16	95.063	104.35	105.77	103.84	101.27	102.44	105.64	101.62	98.844	110.59	98.776	106.18	113.15	112.9	108.25	106.72	112.62	112.2	106.83
105.98	102.72	100.88	100.28	96.558	95.11	91.13	98.004	97.714	97.874	96.675	98.705	103.44	93.906	101.25	91.025	96.387	94.569	99.882	95.987	95.961	100.31	102.73	96.813	99.589	93.353	100.52	101.51	100.95	109.68	91.909	98.59	86.765	92.811	101.69	92.025	91.971	102.84	89.788	104.32	92.778	96.121	96.705	99.986	97.228	103.37	98.82	101.12	96.849	98.846
109.85	104.28	108.51	107.54	109.57	99.175	95.602	99.7	104.15	102.05	106.05	104.8	113.25	98.805	107.25	101.51	99.847	98.116	104.68	107.18	110.17	112.59	107.62	99.03	105.39	103.2	104.09	96.235	110.47	105.11	111.02	113.79	102.54	105.59	99.248	104.28	103.89	106.44	107.89	112.19	93.913	107.35	108.31	120.69	101.17	113.98	99.954	106.5	97.434	109.16
105.89	116.72	100.89	108.44	106.4	107.38	104.68	102.9	100.87	108.2	104.96	112.46	107.18	109.41	107.52	104.19	101.99	98.924	116.04	99.598	105.63	104.48	105.46	109.49	110.84	108.22	100.09	106.4	103.22	103.06	112.62	96.266	100.41	114.41	100.36	103.71	104.87	114.18	111.78	105.75	106.28	107.57	108.11	98.59	114.83	112.86	108.5	106.81	110.87	119.53
113.41	114.94	108.19	109.48	96.962	118.63	108.82	115.02	108.86	114.97	105.01	106.14	112.85	111.53	103.97	104.49	94.432	115.98	112.56	106.2	112.16	106.08	111.01	108.32	110.77	102.78	112.25	111.42	104.55	102.67	106.83	99.05	100.98	107.04	100.59	113.86	102.79	110.18	116.94	102.78	105.06	105.54	105.6	107.73	108.68	103.73	102.03	106.52	111.25	113.65
120.11	103.93	105.32	109.68	119.15	106.61	116.69	111.23	107.55	109.66	110.26	111.55	110.98	107.76	105.65	112.45	106.83	113.87	108.43	105.05	104.66	103.37	104.46	105.05	107.78	101.98	101.3	108.51	103.29	103.38	108.19	107.73	103.24	106.52	103.61	104.68	109.45	103.31	102.07	103.12	108.59	111.9	100.71	106.92	98.885	112.09	103.51	100.86	112.85	108.25
104.83	109.04	101.09	105.71	106.02	97.993	102.89	105.4	103.65	112.01	110.69	105.68	113.05	112.08	112.21	110.61	108.64	110.57	103.37	113.32	97.576	105.21	106.07	112.65	105.54	105.35	106.55	103.04	111.12	97.194	115.3	107.5	101.96	105.66	105.11	95.199	94.983	102.98	110.02	110.3	111.76	105.3	110.14	107.95	106.01	109.67	108.28	112.38	112.47	110.06
108.27	101.23	107.19	103.48	100.11	104.97	104.98	99.472	109.15	104.27	109.69	101.44	103.91	108.01	101.97	110.58	99.096	106.07	110.47	100.2	111.66	100.54	104.85	112.09	108.57	107.06	111.86	101.14	109.53	98.004	98.19	102.4	106.59	99.16	106.52	104.35	103.29	100.73	101.71	101.57	111.72	102.18	101.94	113.01	102.48	106.98	101.38	105.52	109.27	111.78
94.576	102.46	107.39	96.013	100.84	96.973	104.87	101.57	94.979	94.87	107.48	93.253	104.67	95.262	100.65	103.7	98.677	98.758	96.11	89.89	102.58	87.919	94.131	98.457	98.688	102.99	104.18	92.59	90.233	93.074	98.968	95.646	90.776	105.75	100.67	100.06	100.84	90.152	105.9	99.047	99.835	103.85	101.63	103.27	110.69	103.15	107.19	101.61	96.085	99.325
110.92	108.05	104.18	110.01	101.47	112.41	104.83	108.45	100.93	104.69	107.96	108.38	103.03	112	105.22	99.567	103.73	101.36	101.34	102.41	97.676	108.87	96.102	107.84	101.99	103.43	108	99.463	107.89	115.96	99.11	107.23	102.18	107.48	102.87	110.69	107.36	113.57	109.03	113.02	105.31	111.93	104.6	102.33	101.32	103.9	112.96	111.46	90.874	99.13
102.91	100.39	101.8	105.66	99.201	113.84	105.77	100.3	98.156	114.42	105.56	116.36	107.21	103.93	113.33	108.44	97.883	108.91	108.19	106.46	103.98	99.723	96.906	106.13	109.49	103.7	107.89	100.48	111.15	103.85	111.12	96.934	109.39	118.06	112.44	106.65	106.49	100.73	97.648	106.73	111.91	112.17	117.01	101.96	109.77	102.82	97.23	111.79	106.64	120.71
106.39	113.98	116.57	114.63	100.34	111.37	107.23	109.35	115.65	102.57	111.73	108.41	111.36	104.43	110.05	104.48	104.25	111.71	107.07	110.83	101.81	109.55	106.04	116.96	111.56	106.24	107.05	107.05	96.965	113.02	113.88	104.39	109.5	108.43	107.48	99.454	106.94	108.05	116.15	105.7	100.44	109.81	105.82	115.02	103.45	113.78	107.4	107.86	102.37	108.82
111.52	97.425	109.36	105.16	107.89	111.1	107.85	115.03	111.72	103.03	104.5	102.66	107.35	103.44	102.87	103.57	106.34	106.99	108.57	106.08	101.58	103.83	110.5	102.18	99.229	102.77	104.47	97.353	109.71	105.65	103.14	107.22	109.27	101.1	107.97	112.13	105.52	106.56	99.155	96.249	105.45	102.55	101.51	108.97	110.87	105.83	103.64	110.71	111.97	102.32
104.6	105.65	94.918	93.588	99.826	94.161	93.487	104.99	92.709	102.81	100.17	103.63	101.05	104.6	96.591	93.799	98.215	106.81	96.842	110.32	97.443	99.396	99.982	97.334	95.818	93.346	99.878	96.284	97.012	105.85	94.517	97.966	97.614	105.3	99.956	90.973	103.3	95.045	103.65	97.891	96.763	102.97	97.688	96.971	101.92	96.403	103.16	101.66	98.658	97.279
114.6	109.63	102.93	109.79	107.32	114.88	97.166	105.21	102.12	106.75	109.37	106.95	109.79	103.08	108.47	112.75	102.03	104.96	108.05	103.66	113.73	105.53	107.03	109.14	102.96	109.85	110.86	98.327	99.277	105.45	103.1	110.02	97.11	105.28	105.53	107.8	110.07	99.584	102.44	112.63	112.71	101.11	98.817	106.09	108.41	103.13	106.83	107.84	114.04	112.74
102.98	106.95	111.82	102.35	106.33	112.25	106.43	107.3	110.88	102.85	120.91	116.27	101.91	113.68	106.21	109.36	115.23	109.17	108.09	102.53	104.02	100.86	115.64	107.49	105.03	114.22	103.16	104.15	102.82	111.64	112.14	110.45	103.68	103.01	94.386	109.95	108.87	105.4	110.54	108.45	105.01	103.59	109.1	101.3	110.17	111.86	103.95	105.78	108.45	104.46
109.38	104.45	113.49	114.71	108.06	113.05	103.99	109.26	112.31	115	109.15	100.65	103.46	117.43	113.91	111.87	103.06	103.35	101.7	111.71	108.7	105.23	109.45	114.88	107.56	111.45	110.56	114.72	117.28	108.02	106.32	110.36	110.3	102.72	112.07	121.2	105.95	108.73	104.2	109.33	109.07	102.93	103.49	109.5	103.72	104.22	115.74	106.39	102.21	118.59
103.35	112.24	105.47	101	107.17	103.31	104.94	111.64	110.98	97.708	105.7	108.15	101.36	102.46	113.67	104.51	107.24	107.06	103.92	99.284	105.68	107.8	104.59	114.94	101.61	104.89	98.337	114.04	107.91	102.97	109.43	106.29	113.5	111.65	106.79	101.44	109.23	101.33	114.3	108.91	109.85	105.12	105.1	102.35	107.9	105.09	108.79	112.32	115.38	96.095
100.39	105.58	110.58	114.05	105.84	107.87	109.51	117.49	105.09	107.11	101.42	104.11	115.79	111.61	105.91	108.98	101.09	107.84	112.08	110.19	96.463	112.48	110.87	102.87	111.23	103.34	103.16	112.42	107.09	104.05	107.83	108.56	109.95	107.67	112.89	106.61	107.69	101.76	107.17	107.03	113.43	101.46	111.29	110.14	109.56	111.02	104.58	113.38	114.13	104.74
112.04	113.12	109.68	109.73	104.93	99.93	103.93	98.767	103.69	108.54	105.39	108.69	100.44	100.01	115.12	106.33	105.4	109.81	94.391	107.72	99.569	104.83	107.36	108.17	110.06	106.03	110.23	115.7	111.12	101.22	117.44	110.4	110.16	106.09	105.18	103.12	106.51	111.89	103.42	101.06	111.08	104.6	106.55	112.01	107.34	102.1	102.56	103.82	102.51	106.46
107.1	109.42	107.43	96.278	106.74	103.57	105.5	106.64	105.56	107.06	99.763	100.93	110.65	100.14	114	98.772	107.44	109.05	109.81	107.19	104.59	109.94	101.12	106.61	106.22	109.3	99.158	103.02	98.201	105.3	110.92	102.41	96.836	114.2	107.37	109.38	100.1	104.66	108.61	109.26	107.11	106.16	111.18	105.76	106.76	110.05	117.07	105.43	103.33	106.39
106.44	100.02	98.291	101.58	104.08	106.94	110.68	112.07	103.75	96.35	108.52	104.59	107.14	112.18	106.87	110.72	102.57	106.21	110.72	100.02	106.74	106.7	105.58	102.81	111.42	112.5	103.64	106.97	111.71	108.32	105.46	106.41	106.01	109.7	111.59	124.51	105.49	104.42	98.842	105.58	112.34	100.5	116.21	109.88	108.72	103.19	113.55	103.27	107.66	109.87
96.089	107.36	107.11	98.556	100.87	97.325	97.298	94.734	98.675	103.44	95.691	100	105.48	104.19	99.852	96.392	91.615	97.832	103.17	97.94	109.52	106.81	100.4	90.827	106.33	103.04	101.12	105.02	105.95	92.466	104.36	104.88	104.05	94.153	101.25	104.64	103.79	91.306	96.086	102.7	101.76	103.65	103.26	100.48	91.775	93.401	101.09	101.52	96.944	103.61
111.52	110.11	101.56	106.1	111.8	104.04	113.1	119.85	103.81	110.55	110.37	102.97	107.84	104.76	111.29	101.52	108.41	109.64	107.48	117.54	104.39	116.2	109.09	111.05	112.37	120.04	108.6	115.18	106.11	105.44	109.92	105.15	112.65	114.91	117.09	104.09	109.29	105.85	105.59	117.74	105.8	106.3	112.24	100.15	109.52	103.06	104.9	108.71	105.84	111.56
106.54	105.95	110.55	105.03	107.42	108.17	109.11	114.03	110.37	111.43	113.58	111.81	112.16	102.91	109.3	116.94	101.05	107.74	104.54	112.64	114.08	100.86	106.86	103.47	110.12	116.72	109.84	107.6	113.48	106.22	104.2	106.63	111.77	106.91	111.37	114.63	106.89	98.05	109.36	118.98	109.79	105.25	109.55	99.137	115.28	101.09	106.65	107.79	105.04	109.59
103	108.19	107.11	99.994	105.72	100.5	117.33	96.182	105.06	103.66	104.43	100.57	108.09	102.02	108.86	106.28	103.07	99.836	103.42	107.83	93.946	109.41	109.76	110.45	103.68	99.308	99.421	106.86	109.86	107.89	101.94	111.75	106.06	105.27	106.34	101.21	102.36	106.93	104.34	90.756	103.35	103.76	116.23	110.36	105.76	104.05	108.23	108.33	114.55	100.89
103.09	105.27	102.06	113.29	112.42	107.61	102.86	107.17	111.84	101.28	112.57	111.95	97.22	110.04	103.55	105.22	102.42	103.98	106.02	104.69	100.08	99.031	116.74	103.1	104.68	101.79	97.971	116.49	111.94	109.41	109.7	110.65	101.93	99.669	104.45	112.57	112.57	96.15	102.28	108.74	110.65	98.211	104.78	113.32	110.04	100.69	111.77	87.201	109.54	100.59
102.77	112.27	108.8	103.75	109.27	103.43	105.2	113.23	107.73	107.37	98.659	112.01	109.49	107.04	108.2	107.19	108.49	113.06	110.15	106.82	109.13	99.286	111.38	110.33	107.11	109.46	106.21	108.74	103.17	105.39	102.61	104.76	111.97	102.48	109.28	101.34	109.43	109.25	99.063	107.14	113.39	97.14	107.25	108.84	101.94	107.37	117.07	107.98	107.17	114.09
109.85	95.22	100.69	109.48	105.83	103.31	106.49	107.68	112.35	107.89	106.19	101.68	102.56	101.07	110.09	107.25	106.97	107.31	100.07	103.15	105.28	104.99	103.21	109.55	104.56	100.24	103.98	97.296	108.69	95.608	103.47	108.87	111.87	102.4	106.78	103.56	106.85	108.1	105.78	105.74	112.98	106.07	106.25	109.98	116.99	102.82	108.99	106.29	104.83	107.04
103.18	94.561	97.963	103.88	99.743	95.003	107.08	101.38	103.84	101.84	100.42	100.32	92.777	98.468	109.05	105.43	107.48	101.63	109.5	102.48	103.78	107.04	103.22	101.4	110.61	100.04	104.26	93.249	102.44	102.34	103.35	104.05	98.911	103.07	103.84	94.005	106.97	100.69	102.08	95.653	98.398	111.59	106.43	97.892	108.13	103.48	108.45	98.744	97.045	104.33
101.69	104.08	99.274	105.56	98.097	99.44	109.69	112.15	95.382	107.97	92.978	102.33	95.129	98.349	95.103	100.46	99.441	98.273	91.779	102.45	104.11	102.69	100.05	95.128	113.97	91.692	106.49	108.78	98.52	95.5	100.14	93.066	97.576	98.498	103.79	99.447	100.32	95.037	94.94	105.71	107.38	98.057	98.808	105.26	93.014	108.85	97.152	96.167	94.085	93.824
92.501	102.86	97.188	93.99	95.925	102.13	99.884	94.029	105.54	104.4	113.03	103.08	101.32	104.25	93.397	117.91	106.08	106.32	100.37	109.58	104.77	94.007	100.75	96.298	96.17	109.78	106.87	93.862	102.06	110.97	89.409	97.735	104.03	99.631	104.01	102.32	98.517	107.02	103.51	92.92	99.246	103.05	101.86	104.21	99.551	96.645	101.38	92.52	100.93	97.705
108	109.03	113.26	100.89	118.78	113.78	112.24	108.12	100.18	111.4	110.02	108.33	109.62	116.82	111.07	111.9	113.84	108.37	111.77	109.43	109.29	105.95	116.24	107.97	107.49	116.79	111.13	102.51	109.98	112.72	106.34	106.91	103.74	109.31	112.16	106.68	108.47	103.44	104.91	117.31	108.21	103.08	108.64	103.17	104.33	110.69	106.39	113.51	113.41	115.92
104.48	102.59	106.59	108.54	107.22	109.51	108.47	93.418	99.707	108.83	109.13	109.31	112.05	102.64	109.85	104.58	111.25	105.03	102.59	114.55	105.17	104.71	101.37	106.25	104.96	108.56	115.03	105.87	106.51	110.69	117.83	106.93	107.22	111.02	106.2	102.77	110.66	106.36	121.05	110.07	109.82	114.26	104.72	104.42	110.59	111.65	110.76	104.19	111.22	100.97
100	109.95	111.54	99.417	101.6	112.38	109.09	111.56	106.37	109.73	107.56	112.31	99.286	111.15	115.3	100.88	104.14	108.98	108.81	116.64	106.24	112.83	111.85	105.14	104	110.73	105.94	104.84	102.17	115.15	111.99	110.76	112.1	104.96	110.39	103.31	111.21	109.65	100.26	106.33	106.12	108.22	112.73	108.27	103.53	105.24	111.78	109.57	112.23	107.71
87.616	105.01	92.822	107.03	91.61	96.504	101.64	97.407	96.601	97.764	95.581	96.818	90.523	96.425	99.619	89.986	94.027	99.779	97.447	106.41	91.389	94.126	96.605	101.79	95.473	97.136	98.601	101.23	95.286	99.182	99.733	96.338	97.136	100.38	103.81	104.04	109.41	92.209	96.716	94.353	100.09	102.85	104.13	99.988	88.455	96.052	103.6	96.487	104.74	95.283
111.91	101.71	106.16	97.47	107	102.07	98.105	110.94	107.07	105.22	102.65	107.44	99.172	106.17	110.99	107.85	106.67	103.5	112.92	104.04	101.66	113.16	100.96	103.14	110.94	99.037	111.05	107.09	101.4	113.83	104.11	107.91	104.51	113.92	106.24	109.11	111.4	108.74	110.57	105.15	109.21	112.7	110.73	108.93	102.76	116.44	106.49	102.1	103.32	111.65
110.37	110.07	115.14	121.77	109.81	102.61	107.95	102.92	106.31	101.78	100.1	105.74	111.36	104.42	107.86	104.17	109.07	109.08	109.02	104.06	108.59	110.53	110.06	104.85	112.36	95.948	102.2	102.67	110.67	111.87	105.51	114.64	101.59	107.59	106.86	105.64	104.47	94.18	109.94	100.78	113.76	114.33	96.29	106.13	100.05	103.29	102.73	110.19	104	104.29
111.25	107.29	102.79	103.68	106.03	111.92	105.23	103.2	105.47	103.43	108.42	109.73	105.79	106.99	103.03	107.51	101.47	103.79	110.68	101.82	112.71	105.25	103.79	98.39	107.97	100.87	108.5	109.12	104.88	107.18	102.97	99.088	104.6	105.05	98.524	109.04	110.34	106.43	106.05	104.9	103.09	109.64	108.29	106.72	110.15	111.5	120.11	108.39	107.82	105.74
96.752	95.062	96.765	100.04	105.29	104.51	100.3	95.344	102.33	103.79	95.323	95.532	85.548	97.508	95.177	91.041	101.9	96.535	99.897	100.73	113.39	87.532	96.518	99.53	104.79	95.688	97.689	101.68	102.23	107.66	94.689	94.954	112.82	88.656	99.395	91.91	91.522	107.26	106.49	102.36	94.097	99.855	106.52	109.44	94.423	106.17	96.423	97.172	101.56	92.801
111.79	105.47	107.14	110.52	110.25	107.9	108.99	108	107.3	110.27	106.13	104.49	111.49	94.815	104.7	103.05	107.81	108.13	109.82	114.22	105.39	99.325	109.07	116.58	101.38	102.56	101.04	114.51	103.16	102.12	109.15	112.14	107.34	105.52	101.91	108.27	99.603	105.69	107.77	105.27	109.17	107.07	106.74	103.36	108.91	102.91	100.96	110.45	107.7	105.62
96.619	107.41	95.879	96.244	100.59	100.06	99.762	103.25	99.787	105.01	98.485	104.32	103.55	94.511	97.35	100.82	105.59	96.579	98.267	107.01	100.18	96.15	98.302	105.44	105.4	101.49	109.16	102.39	103.52	102.34	95.048	106.72	97.281	101.68	102.59	92.055	100.7	99.017	100.41	92.281	104.85	96.551	101.94	102.42	104.81	103.64	98.606	97.555	103.93	92.745
110.68	116.97	113.7	100.77	118.64	112.55	92.577	113.08	122.51	116.75	116.35	110.35	119.06	112.85	110.81	105.56	105.83	114.15	108.52	115.79	115.38	119.42	105.51	115.19	112.35	116.04	114.89	117.74	114.45	101.22	106.83	104.55	112.43	108.37	107.81	109.74	105.45	113.98	114.1	100.64	108.89	113.21	108.65	106.59	115.59	99.882	113.82	107.28	106.66	104.04
110.21	107.51	98.865	112.97	110.47	111.21	107.19	107.4	114.31	108.65	104.59	109.11	105.09	112.46	108.3	109.12	104.33	98.199	104.54	113.89	102.2	109.92	102.15	106.93	103.89	109.77	112.54	106.29	106.99	108.8	105.33	94.32	115.83	106.99	101.33	102.02	107.37	100.9	96.91	105.99	110.85	115.32	109.32	106.76	103.89	103.01	107.22	110.99	106.45	108.57
104.35	103.97	107.93	115.48	108.93	105.7	102.15	108.63	109.48	103.71	112.12	105.25	90.203	109.4	108.5	97.31	114.18	109.17	98.021	105.48	100.16	99.183	109.02	111.04	103.39	99.398	103.16	113.98	104.93	104.36	99.769	110.04	106.36	108.34	99.721	104.97	104.16	110.63	118.25	109.7	104.97	110.69	101.88	107.11	106.06	111.73	110.6	105.52	112.97	107.24
109.28	104.48	92.15	92.825	97.996	91.277	103.65	96.677	98.79	96.613	97.263	97.015	104.56	94.837	103.06	100.78	90.754	96.458	94.605	102.26	105.91	102.26	95.53	108.05	96.789	103.58	101.94	98.964	97.582	98.576	99.417	94.41	104.31	95.358	106.89	96.4	102.32	103.27	100.14	94.751	104.54	88.653	107.21	95.816	86.559	94.847	98.243	96.261	101.24	98.152
109.66	99.877	112.38	102.73	101.27	108.86	111.22	100.93	107.83	107.86	103.67	105.06	109.7	101.49	103.31	113.83	104.4	100.74	104.85	99.441	105.01	105.11	111.73	105.44	112.11	103.81	105.67	102.15	103.19	113.77	107	108.02	105.28	101.61	106.41	99.697	96.994	111.14	103.44	102.42	106.52	102.91	108.65	103.82	110.89	101.54	100.19	106.81	102.61	107.52
105.29	113.74	115.84	104.06	111.09	111.42	110.02	109.4	105.2	115.64	110.05	98.898	107.9	112	108.62	115.54	112.49	106.73	113.68	111.49	113.89	106.33	106.89	106.3	114.49	105.91	115.7	105.5	116.09	112.96	103.98	105.91	111.79	110.02	107.67	110.86	113.34	105.81	108.77	116.37	109.51	112.33	114.62	110.46	104.27	106.03	113.02	108.39	102.41	110.4
90.603	95.678	103.56	90.286	98.716	101.58	88.323	97.61	98.762	98.6	101.73	91.723	101.99	103.21	98.081	93.327	99.595	95.929	99.445	95.921	103.46	93.87	94.675	95.964	103.78	96.76	96.234	95.722	101.47	99.185	109.21	99.048	93.006	93.168	105.79	104.45	96.325	99.113	99.439	95.382	96.762	104.84	103.98	93.771	97.793	93.635	91.428	97.333	103.61	109.13
104.2	104.68	98.745	106.06	117.16	104.03	104.73	102.12	103.88	108	105.4	111.07	109.82	104.32	107.05	104.77	110.89	107.59	104.15	106.55	113.31	109.88	98.594	99.535	104.7	107.4	102.13	100.8	110.76	105.13	103.81	104.24	118.58	106.34	112.78	98.645	97.752	111.5	110.9	107.64	103.52	112.67	107.87	104.56	103.06	108.33	105.54	104.8	109.5	109.13
119.05	105.61	103.5	98.841	107.37	100.26	102.71	108.69	109.23	108.3	101.17	107.97	115.79	111.11	100.85	112.42	111.28	110.17	101.54	109.44	98.495	95.654	114.12	111.35	105.83	109.48	104.54	113.27	103.21	109.97	113.43	110.79	103.14	108.48	108.12	111.46	98.476	100.98	104.25	100.04	111.21	112.39	109.79	105.65	102.26	110.83	101.27	107.54	109.92	100.38
106.7	105.79	89.773	95.119	93.687	97.005	103.96	97.551	98.811	102.2	103.94	94.836	101.37	102.12	107.97	107.29	108.88	99.298	104.06	101.54	101.9	98.872	101	105.14	95.626	107.72	103.36	103.51	103.13	99.636	104.56	102.63	102.79	99.489	99.016	101.54	103.82	99.48	98.476	98.592	96.438	96.667	97.775	100.79	93.608	106.12	107.16	104.61	103.78	105.35
106.49	108.39	110.89	105.34	109.42	106.87	109.81	102.9	105.55	111.9	93.102	105.8	102.48	108.12	105.99	100.43	103.37	103.54	106.11	102.49	108.48	99.522	101.76	107.64	110.29	105.45	113.52	97.521	103.7	107.1	101.59	99.652	97.755	101.72	103.41	107.94	98.867	97.675	95.928	107.2	103.71	102.22	95.127	94.084	108.49	103.01	98.356	107.95	104.31	109.55
98.149	100.38	105.85	105.46	112.19	101.28	104.95	112.67	113.16	93.774	104.66	116.44	105.5	106.01	104.37	105.43	111.3	94.613	110.61	111.17	113.48	112.92	105.98	97.211	107.75	107.51	102.69	102.36	111.51	102.11	110.19	103.23	108.58	101.98	109.97	108.8	98.75	111.59	110.06	112.03	101.89	108.83	102.94	99.447	102.27	101.71	102.91	109.63	102.89	103.12
120.12	109.25	106.36	105.66	103.2	108.96	106.93	100.31	105.66	109.23	105.49	108.7	98.951	117.73	109.66	104.44	103.93	104.3	106.85	118.3	111.09	112.64	105.81	103.71	121	116.65	105.13	99.162	100.3	107.8	111.4	109.43	108.65	122.07	111.7	103.58	105.63	118.69	117.3	109.99	107.24	116.63	110.58	103.88	107.47	116.66	110.82	110.89	105.04	110.04
106.2	111.04	99.033	105.15	106.73	104.44	106.12	110.82	103.84	112.23	110.17	109.44	111.78	107.47	111.2	115.43	107.47	112.25	112.52	108.43	108.3	122.15	100.79	111.58	108.22	111.9	115.07	104.51	100.64	105.86	105.65	107.33	105.45	105.7	110.99	100.54	101.88	105.36	111.62	105.34	110.56	102.72	100.42	104.58	103.28	110.95	104.19	101.35	110.46	107.06
113.16	112.6	102.67	104.92	106.68	107.41	108.14	109.06	102.89	106.97	116.03	102.81	110.46	100.68	113.48	106.18	105.89	109.4	103.56	101.46	97.091	99.365	109.43	108.73	100.8	106.08	96.273	104.05	105.87	106.15	104.58	99.579	112.92	104.62	103.2	111.46	108.69	101.8	109.2	103.49	99.344	102.85	102.5	111.46	113.24	106.49	101.96	104.66	112.02	98.485
100.2	92.473	92.704	99.526	105.53	97.632	102.88	95.969	97.009	99.061	102.17	91.919	94.923	93.386	96.882	95.824	92.583	99.179	95.077	100.39	98.608	92.905	101.2	102.85	102.53	99.015	93.198	94.281	103.21	97.823	99.278	98.847	91.542	101.49	95.509	99.647	99.986	97.689	95.655	107.9	85.482	91.918	95.456	96.207	102.19	94.92	101.27	102.62	96.898	109.03
101.37	103.88	113.64	111.77	117.16	104.2	102.56	110.55	104.26	106.45	113.88	108.74	106.32	105.94	108.49	106.92	108.52	107.26	110.6	106.71	107.22	104.19	104.11	89.861	103.53	117.21	111.49	111.6	108.77	111.03	104.16	118.82	106.48	98.31	100.03	103	108.01	113.54	104.09	108.69	101.12	104.9	118.84	103.01	103.92	108.32	109.3	104.89	108.6	111.79
103.93	106.23	111.72	106.96	118.62	107.3	109.24	103.7	109.24	104.59	102.79	104.29	108.17	108.93	109.91	102.68	106.86	97.312	110.9	104.25	117.55	109.38	97.548	107.06	104.82	104.53	105.99	100.84	106.55	106.03	105.77	112.39	104.58	105.95	106.13	102.32	108.47	108.29	109.21	109.15	109.29	104.83	105.43	107.3	107.49	112.7	110.69	110.74	104.15	103.85
98.926	96.137	106.58	107.29	110.44	99.37	97.35	101.35	109.5	105.15	102.01	114.08	104.42	92.585	98.576	120.46	103.14	101.83	101.99	100.11	107.77	92.537	110.01	105.48	103.56	103.23	106.94	107.76	96.809	103.35	100.31	109.02	111.66	102.1	104.52	100.38	106.47	106.36	108.26	115.31	118.18	108.76	108.49	108.18	102.1	108.16	105.5	100.05	101.88	106.47
103.48	105.68	94.059	98.075	97.046	106.05	108.95	110.46	111.53	104.97	100.01	93.194	99.829	101.07	102.04	102.41	110.1	95.622	104	102.8	103.18	109.84	103.75	102.32	104.4	106.94	110.26	111.85	115.75	117.22	103.05	101.33	116.78	107.07	104.04	109.97	107.34	100.99	103.65	107.07	107.31	103.85	106.62	104.47	108.67	106.7	110.24	102.94	102.14	99.472
94.646	98.628	94.489	93.3	106.89	93.848	95.147	108.25	92.769	106.17	93.638	96.8	100.18	88.467	95.975	91.216	97.713	102.81	98.352	102.18	98.629	105.51	91.713	91.233	97.183	88.556	101.26	105.81	89.255	99.886	101.68	106.22	102.33	96.127	100.47	99.782	99.276	105.49	90.088	96.736	99.683	101.47	102.59	100.3	94.181	94.404	96.064	97.863	108.46	93.459
104.73	99.272	99.594	99.492	99.792	104.89	102.45	104.12	97.259	101.79	101.16	92.032	90.05	100.17	101.85	104.52	98.356	93.083	98.102	93.911	95.198	98.906	91.249	99.669	96.321	95.792	103.16	105.02	95.873	101.92	105.6	104.96	101.27	110.32	104.31	96.075	105.54	108.26	96.832	92.624	96.949	106.55	102.74	109.59	102.82	104.15	105.47	99.479	102.68	96.011
103.47	108.72	109.94	110.75	106.92	104.01	100.34	110.72	105.09	103.5	106.86	111.55	111.4	106.02	112.77	115.24	105.48	110.38	121.01	106.29	104.88	109.36	103.84	104.32	111.34	104.16	110.43	112.7	111.4	107.37	111.42	106.05	107.71	111.41	104.17	110.04	102.37	105.14	109.22	112.62	106.8	103.01	104.71	109.62	103.35	108.68	102.67	106.21	97.979	111.05
94.487	92.883	96.148	95.026	95.058	93.005	96.978	99.19	102.42	95.045	102.48	89.694	104.37	105.09	88.944	90.674	96.799	100.82	93.322	93.954	97.334	106.27	101.53	93.054	104.74	102.1	93.62	96.958	107.43	99.551	100.67	96.194	98.827	100.35	98.185	94.958	96.034	112.34	103.03	100.04	98.625	97.33	90.425	92.468	105.8	101.49	93.068	101.48	106.73	92.26
108.6	98.04	110.13	111.69	103.86	109.33	110.31	107.42	107.24	115.35	114.98	106.8	110.28	114.34	107.17	98.091	110.41	109.68	104.73	110.98	101.27	117.4	108.83	106.72	102.82	107.91	110.23	103.41	107.81	98.476	109.01	113.49	104.92	109.67	108.7	104.76	113.28	99.893	108.98	103.75	104.37	112.32	114.92	100.88	112.72	109.36	98.785	107.19	115.75	100.72
93.818	91.533	108.44	103.82	99.34	95.3	96.798	95.277	90.658	108.99	103.38	94.635	102.82	102.78	91.467	103.37	99.543	95.33	101.29	95.288	86.376	105.84	100.37	113.14	98.84	98.41	105.56	94.363	98.027	100.64	98.036	106.25	102.5	107.21	95.83	94.816	101.73	95.964	103.08	102.82	101	101.74	109.79	90.07	98.724	99.038	100.2	86.74	102.68	105.15
109.07	117.22	102.85	106.57	103.3	99.593	105.22	109.53	110.81	103.86	109.35	105.05	108.25	101.56	114.5	99.807	103.27	107.99	101.15	105.14	111.57	102.22	111.74	108.18	109.3	113.71	104.53	106.01	114.46	108.2	108.88	115.21	109.99	97.517	110.29	112.9	101.69	108.28	112.98	99.752	98.114	108.76	105.65	107.02	103.04	108.11	103.4	111.44	110.4	104.16
111.6	105.71	106.4	104.77	110.97	109.06	111.3	106.05	105.88	113.2	102.47	106.03	103.97	107.1	110.49	108.66	116.89	104.78	111.21	107.9	105.21	106.96	111.13	99.195	108.43	104.57	105.1	114.62	110.66	112.78	103.31	96.575	111.21	107.77	105.61	102.97	113.6	111.83	100.79	116.29	110.22	104.86	100.78	117.27	112.21	114.16	104.16	116.46	119.26	114.46
113.44	109.34	111.86	106.01	112.48	108.91	111.08	113.09	109.13	113.35	108.24	113.95	111.49	103.32	110.15	102.14	95.493	101.47	97.872	111.35	100.67	108.31	104.61	107.52	106.84	100.77	102.32	101.59	112.63	108.9	104.91	104.45	102.22	116.1	107.81	108.21	103.42	106.54	110.65	96.625	111.48	102.7	113.87	108.81	116.48	106.07	110.58	117.99	116.28	99.808
105.49	110.19	110.71	102.94	102	114.6	102.47	114.47	111.73	102.07	98.818	107.93	104.42	97.375	98.5	99.939	111.67	116.38	100.26	103.17	100.94	108.5	101.56	101.08	98.754	103.19	109.2	103.55	108.74	100.82	108.15	101.42	103.13	107.15	103.44	104.97	110.23	108.92	107.22	100.77	111.41	108.69	101.07	96.873	98.549	101.01	110.72	103.08	102.86	106.59
104.99	100.78	95.761	103.67	95.925	98.363	102.19	96.921	100.14	96.11	99.158	104.09	101.52	98.869	100.89	90.846	94.689	99.771	85.208	98.861	98.744	103.71	104.49	99.842	96.62	96.855	92.168	103.69	87.846	92.302	101.76	103.82	99.092	99.65	92.178	98.931	107.87	100.93	103.2	101.45	101.3	94.825	99.319	101.3	98.256	111.18	93.792	91.724	99.549	104.08
102.02	108.42	118.36	109.27	102.02	101.58	102.6	108.85	104.66	110.43	113.14	108.58	105.65	106.47	113.18	102.02	106.02	106.5	116.45	111.84	92.958	110.75	106.37	106.59	105.33	109.09	104.36	107.29	107.72	102.29	105.68	106.54	102.22	100.05	112.37	109.19	111.29	98.76	104.65	110.48	98.68	104.08	108.76	105.21	106.32	104.29	104.13	97.161	105.44	103.69
98.35	106.24	98.508	104.86	109.7	100.15	98.72	106.37	106.18	99.45	106.09	104.57	99.669	102.27	110.53	99.723	94.312	112.59	97.263	106.69	101.78	115.73	103.65	106.99	101.54	100.18	101.53	100.83	97.003	94.212	104.54	102.91	106.11	101.45	110.91	105.44	100.01	96.651	103.25	111.63	98.862	100.47	102.46	98.775	96.755	113.23	99.683	101.47	103.88	105.68
105.13	108.12	113.75	111.56	104.76	115.21	103.58	107.83	106.15	101.43	107.97	104.14	103.7	113.75	110.79	105.85	108.57	107.42	114.42	112.14	107.23	108.7	121.27	102.7	114.85	103.22	107.18	108.29	98.985	112.23	106.71	120.74	103.71	115.91	116.11	110.73	114.22	113.22	112.19	111.47	99.26	110.55	111.37	108.54	109.79	110.36	104.51	108.87	109.63	110.14
107.22	111.53	112.44	94.795	106.4	104.84	101.12	109.02	104.92	108.61	112.03	108.94	103.29	104.87	106.43	106.16	109.14	114.64	105.17	113.89	115.28	104.86	110.89	116.97	105.96	108.82	112	110.72	101.5	101.87	106.15	108.47	104.22	107.63	106.56	111.59	110.96	103.7	102.51	108.97	99.358	111.02	98.423	111.44	110.9	112.28	104	109.03	117	108.29
105.44	111.85	104.72	108.95	111.42	114.07	109.69	114.05	114.31	101.51	110.71	110.77	110.45	107.75	109.68	122.06	119.81	114.88	113.37	112.22	108.43	112.48	106.98	102	109.14	116.44	126.57	104.23	110.18	114.19	106.93	115.31	114.14	106.2	116.06	107.78	116.53	110.86	108.35	104.58	107.09	115.4	105.7	102.74	111.08	103.25	107.94	110.48	110.97	99.804
109.1	109.58	105.03	113.63	108.51	109.47	109.5	105.23	102.13	107.11	112.5	101.62	106.07	113.14	100.32	111.93	97.04	106.35	104.19	100.61	106.78	108.88	106.82	112.96	108.87	101.09	104.87	109.16	101.03	97.588	113.05	110.4	107.14	103.48	99.861	110.43	97.897	99.274	106.4	105.64	105.42	103.48	97.705	111.68	101.68	106.83	99.799	106.07	106.98	112.51
120.26	100.23	108.83	114.21	119.55	108.15	108.93	111.26	109.5	107.11	104.85	113.38	104.68	114.57	106.18	107.94	112.46	100.89	109.14	114.89	108.83	105.94	100.38	108.6	101.8	97.865	113.11	116.33	110.98	108.01	100.85	117.8	103.74	104.43	113.74	112.09	105.35	114.36	107.5	106.86	99.353	93.843	102.63	107.12	107.58	107.51	112.73	99.417	106.23	110.43
107.3	107.68	108.31	103.15	96.507	103.53	99.603	100.29	107.24	106.41	104.66	107.63	106.45	103.6	99.457	97.61	109.19	104.01	104.65	105.29	105.08	101.73	96.819	111.54	102.01	106.91	110.41	106.3	100.51	107.93	117.97	106.4	108.97	99.403	106.79	114.27	113.37	100.29	110.8	98.058	114.48	108.05	111.69	105.58	105.35	100.9	99.985	108.68	106.69	112.9
99.851	109.36	104.35	105.53	105.4	107.48	103.51	106.83	104.04	101.24	98.305	105.34	100.29	108.41	105.73	102.31	102.75	110.12	115.94	112.96	96.613	99.691	106.88	102.06	105.02	106.91	102.81	111.33	94.288	110.75	111.79	114.18	114.34	110.45	114.9	106.08	105.1	97.364	99.932	98.398	107.58	100.43	104.46	107.47	107.37	97.528	102.52	102.01	101.21	108.26
103.54	97.056	89.417	99.924	92.419	103.25	102.57	90.958	100.01	94.94	101.6	100.73	94.163	95.207	98.008	97.146	106.46	100.13	95.082	97.307	96.605	100.72	101.62	97.61	96.533	98.709	103.09	91.91	98.296	95.622	101.06	100.02	100.53	99.772	92.568	95.737	91.503	97.564	101.04	94.196	99.1	103.79	97.134	92.874	107.77	94.91	90.752	96.527	102.39	100.51
92.799	101.19	98.839	95.261	96.929	94.184	102.07	101.8	107.86	96.126	101.04	106.4	96.234	105.81	101.05	97.355	102.63	94.093	95.108	102.43	100.69	99.527	94.39	91.867	105.77	94.725	100.92	96.663	100.52	92.157	92.271	95.303	85.728	93.869	99.338	96.874	103.89	87.591	98.036	102.5	97.052	111.34	96.69	106.02	99.143	98.367	97.134	92.282	103.34	104.02
104.51	105.23	107.89	105.57	105.38	106.84	97.217	109.95	112.71	100.65	113.53	111.06	114.83	94.145	89.37	100.48	105.09	112.46	104.32	104.61	104.93	94.623	110.78	100.74	106.11	98.258	105.02	105.58	103.14	102.62	103.57	99.487	107.43	109.98	106.68	108.93	111.16	108.51	104.38	101.01	103.91	106.3	102.04	94.249	105.79	106.02	99.46	107.75	108.84	115.38
102	104.39	98.21	106.2	109.15	109.07	104.6	107.53	106.79	102.16	102.31	108.28	109.68	104.29	108.02	103.79	108.44	110.18	109.95	119.63	106.37	113.52	106.46	104.24	102.69	108.9	102.3	108.49	108.95	108.33	104.02	100.58	113.28	113.07	107.54	108.58	97.604	111.52	99.52	115.7	107.44	104.83	105.5	104.76	110.34	106.96	108.92	111.13	110.12	97.559
97.722	110.69	114.87	107.77	105.39	106.42	102.15	113.77	99.457	103.06	98.512	110.48	99.458	104.72	113.4	103.69	107.99	100.47	108.18	103.62	106.02	112.18	100.32	102.25	106.68	109.76	102.49	102.67	110.52	104.92	103.41	107.34	116.1	108.01	99.7	99.834	107.95	97.974	106.98	106.42	104.49	108.44	111.74	110.57	101.63	100.4	109.43	108.36	110.6	104.86
102.5	99.784	104.72	105.31	103.57	102.78	97.989	99.507	107.96	110.37	104.36	96.195	107.33	105.2	102.1	103.6	110.3	100.44	108.19	100.2	104.82	97.922	103.26	92.663	104.67	106.66	107.74	100.74	104.09	110.74	102.23	109.02	97.078	117.65	105.31	100.1	114.71	107.29	100.66	112.28	113.53	100.63	106.85	99.142	110	101.67	105.83	112.46	101.74	106.84
101.55	99.537	107.06	118.21	107.93	110.52	101.29	109.24	105.24	117.79	111.88	112.01	109.49	105.61	112.39	107.36	104.18	106.28	110.16	115.72	108.91	106.3	107.47	104.35	106.16	105.19	105.54	102.67	103.13	116.16	107.96	110.02	110.9	102.86	104.6	114.81	102.76	106.75	101.44	108.18	110.65	111.07	102.5	106.63	108.55	107.52	116.18	105.33	112.47	109.19
106.58	109.07	105.7	114.44	108.15	108.07	105.39	102.37	113.76	102.51	111.24	111.06	102.87	97.396	97.369	100.87	114.88	111.23	105.28	104.9	106.94	102.87	102.86	103.56	100.79	103.95	107.59	113.56	106.01	100.2	105.82	106.25	107.3	107.53	111.53	98.912	108.42	104.17	97.49	105.25	112.83	106.33	119.01	106.42	97.715	108.19	105.43	117.59	107.54	104.44
106.95	109.72	112.3	113.53	105.54	120.59	99.246	114.01	103.32	97.334	102.64	98.881	104.88	104.19	104.65	115.4	110.98	110.77	104.1	116.17	109.13	116.08	108.7	106.91	108.47	113.31	103.78	117.71	104.99	100.57	106.04	110.83	112.46	109.98	104.97	98.301	105.15	107.06	109.94	112.74	102.8	109.8	118.25	111.71	109.61	113.59	105.5	106.25	113.79	108.57
111.67	101.32	110.05	101.93	101.7	108.43	106.44	103.11	100.5	97.642	93.638	109.81	107.48	110.5	104.76	98.388	103.16	104.59	108.73	105.09	115.14	98.008	104.31	107.5	112.73	100.86	97.718	110.89	102.11	110.12	109.33	102.24	102.48	112.59	95.826	110.21	104.75	110.05	100.92	101.74	102.42	107.1	103.93	103.46	108.6	111.91	107.42	106.25	107.48	102.91
101.37	100.05	108.04	105.71	102.86	100.16	108.18	110.48	112.33	111.98	107.78	115.89	107.05	106.43	99.819	109.74	107.8	106.85	102	111.31	113.56	106.97	119.32	104.67	108.94	102.69	107.11	103.8	106.59	107.14	104.3	117.58	105.99	93.185	114.42	115.39	104.84	112.45	115.81	107.44	101.38	96.826	104.02	108.74	108.55	110.11	106.84	106.69	106.91	109.73
101.08	101.26	95.612	107.45	108.66	101.7	106.65	101.64	107.15	110.63	97.915	112.73	111.7	111.99	98.216	107.16	101.87	106.06	106.6	106.78	111.68	103.05	106.45	103.37	102.63	101.73	109.62	104.2	97.762	104.06	99.602	101.58	103.7	102.33	108.18	113.61	108.84	117.13	112.55	107.15	98.665	103.09	107.98	113.96	114.12	96.424	104.44	108.28	105.44	100.97
105.41	108.41	109	108.85	98.017	105.6	105.07	109.71	102.4	109.93	107.17	101.86	105.6	108.46	108.57	98.798	106.16	106.88	110.95	100.19	103.67	106.66	111.81	103	112.39	107.23	116.82	108.09	114.77	105.81	107.9	98.855	111.7	99.087	90.666	111.99	107.27	100.71	108.14	110.23	103.09	99.992	106.79	104.72	107.77	103.88	107.91	100.71	107.07	102.31
106.22	99.973	102.41	110	105.8	101.79	98.553	100.06	109.31	111.36	106.88	101.86	109.78	115.91	97.881	109.8	107.5	108.03	101.53	103.18	111.42	107.63	107.74	102.21	108.22	97.543	106.21	109.92	103.21	105.04	99.775	107.53	103.88	107.3	106.21	106.03	104.37	108.09	112.78	102.7	110.22	101.56	104.73	107.98	106.18	105.71	100.8	106.06	110.16	103.61
103.5	98.705	105.86	103.14	99.845	107.94	107.35	107.64	94.756	100.23	111.05	111.45	102.24	106.62	106.03	108.64	114.64	109.5	106.86	105.38	96.899	108.53	95.576	102.17	103.39	105.4	106.54	106.33	105.68	98.599	107.87	108.13	111.68	96.521	108.85	105.78	103.3	102.36	112.73	102.18	102.16	111.68	108.19	107.89	106.92	112.15	102.91	106.59	108.11	108.8
111.63	106.64	110.32	104.98	106.58	101.19	112.42	112.47	109.2	113.13	107.68	112.46	111.57	96.2	95.581	110.93	108.05	109.11	104.49	101.53	110.8	103.58	108.55	124.74	102.11	108.19	103.36	107.83	101.6	103.82	105.65	108.61	104.78	108.49	105.51	112.31	107.62	103.29	107.51	110.95	111.56	104.45	114.01	107.83	104.25	108.81	101.65	113.71	110.12	110.9
112.24	108.32	95.355	106.89	103.78	98.839	102.97	111.61	102.03	104.85	101.67	102.88	112.54	110.19	108.88	115.9	107.73	110.94	105.7	106.63	103.64	102.82	114.52	110.13	109.3	105.1	109.99	108.84	109.94	103	109.36	109.29	110.14	101.02	107.4	100.71	112.25	110.18	106.6	112.32	107.62	107.6	109.03	110.03	106.47	107.28	104.37	113.7	110.99	109.14
112.84	104.03	102.55	111.37	115	111.97	119.52	109.2	110.3	114.42	103.63	105.52	108.73	110.23	108.53	112.46	112.54	112.01	101.18	105	109.61	109.48	110.2	105.3	111.07	110.32	114.05	112.78	114.16	100.8	113.82	108.57	115.11	114.83	111.86	112.67	101.35	107.41	103.02	113.06	106.97	103.17	112.68	110.6	113.8	105.41	116.64	112.41	110.85	112.41
109.71	96.339	103.54	98.533	107.72	105.68	116.68	105.11	105.28	100.21	114.57	100.54	100.91	114.55	104.63	103.52	106.54	116.74	115.14	110.42	99.05	109.52	118.43	108.79	101.1	108.1	103.87	113.35	103.82	97.013	108.63	103.45	107.55	107.02	103.99	107.81	103.89	105.1	104.22	100.62	102.02	105.53	113.9	104.02	113.63	101.2	111.49	107.06	107.71	112.17
106.5	108.1	117.43	100.66	106.97	107.69	102.58	111.88	106.12	104.26	100.2	107.01	100.64	102.28	103.54	106.44	112.07	110.59	106.76	109.16	107.88	115.65	111.36	110.86	105.98	110.13	100.39	100.33	108.79	105.31	91.301	106.69	111.9	113.15	99.198	109.32	112.71	105.2	112.65	116.34	121.49	107.19	113.06	107.09	109.41	112.55	113.99	96.74	107.53	103.33
100.44	113.47	110.16	111.39	103.96	108.26	102.29	104.42	108.95	98.072	106.27	108.03	100.76	103.35	110.73	103.14	102.09	100.23	119.13	105.29	107.97	111.57	107.27	96.011	107.8	102.28	103.16	108.35	105.4	106.33	105.34	101.92	106	98.984	104.97	103.16	102.41	88.746	101.28	117.77	103.02	110.96	108.24	100.11	107.81	107.86	109.49	106.41	101.72	101.56
96.192	95.895	99.361	103.79	92.933	109.06	106.43	101.29	100.53	98.646	101.8	97.536	105.22	105.3	101.07	97.989	91.943	98.303	95.458	93.58	94.152	100.72	99.648	101.1	116.93	100.61	118.14	107.36	100.59	97.226	102.14	105.22	93.045	100.57	103.14	101.7	100.49	109.35	93.326	99.29	96.059	101.21	106.52	109.45	104.98	98.654	100.74	100.56	98.971	94.595
115.26	111.15	112.83	104.07	103.94	99.297	111	111.09	105.59	106.1	113.32	112.24	110.13	111.26	113.85	103.97	113.1	99.28	112.04	111.62	101.96	110.24	107.29	111.28	105.08	104.23	106.96	108.4	104.96	98.142	102.67	111.52	105.5	98.426	117.76	104.81	110.46	105.41	103.42	107.41	107.42	101.84	115.98	104.2	106.33	106.01	103.83	98.368	109.28	102.17
111.42	105.08	108.18	109.76	102.94	111.1	109.94	115.92	118.59	107.57	116.14	105.43	108	110.73	107.31	111.96	109.41	101.45	104.83	114.25	98.602	115.09	110.57	108.64	104.08	116.45	109.49	110.91	112.91	110.49	112.23	115.21	106.63	119.27	110.45	118.13	106.12	107.51	114.25	111.64	106.94	107.84	101.03	106.08	109.12	110.82	115.38	105.72	101.98	104.19
111.31	105.42	109.86	109.21	111.56	108.91	104.27	102.04	109.55	113.71	104.53	122.4	110.34	108.65	107.4	108.63	107.2	101.82	114.57	115.32	113.29	98.898	102.4	110.9	120.53	107.78	99.024	111.42	108.59	101.81	112.13	102.69	101.37	114.09	109.26	110.27	114.22	113.73	110.82	110.74	108.05	106.11	101.57	117.55	108.74	103.45	105.8	115.46	103.92	112.13
106.14	97.802	107.25	99.075	110.68	97.902	116.74	98.985	94.627	96.3	112.5	106.44	107.66	114.93	119.72	112.69	102.63	97.935	113.69	109.27	100.09	105.29	107.3	112.75	99.248	108.01	106.27	103.88	106.03	115.93	93.575	103.24	106.04	113.69	100.45	109.77	110.93	108.42	103.75	101.13	103.73	107.76	95.129	99.863	111.53	103.23	105.21	111.49	104.79	103.7
97.643	106.89	113.36	108.13	104.62	99.699	102.76	107.94	109.89	104.8	106.18	105.77	116.23	105.82	112.52	108.28	102.81	106.67	108.38	109.84	108.93	105.63	99.455	108.48	98.839	107.69	108.55	105.62	112	100.46	106.69	103.8	111.26	108.38	104.85	108.32	107.67	105.75	98.361	108.9	102.35	114.38	107.81	105.61	104.66	107.38	116.4	115.99	109.84	111.84
94.663	100.73	97.081	100.3	101.53	108.95	100.6	105	95.665	91.196	98.077	95.252	103.02	99.359	107.95	103.77	96.797	100.97	101.57	98.727	106.9	111.21	103.44	97.848	104.38	98.821	104.49	100.34	96.93	104.94	107.88	99.764	102.35	95.473	101.05	97.822	108.19	99.496	106.17	93.749	95.291	96.918	101.93	95.862	104.97	102.98	99.743	105.97	104.13	102.88
108.3	109.11	109.57	110.74	106.15	114.71	104.24	100.73	102.1	102.94	108.71	101.9	115.3	108.71	114.99	105.68	117.34	110.78	117.48	105.83	107.95	113.47	104.08	112.53	104.97	106.54	104.47	111.72	104.77	102.34	112.93	99.035	107.45	103.74	100.7	108.41	104.43	112.28	105.03	114.73	115.71	104.24	114.78	110.12	111.75	115.44	112.19	110.3	105.12	109.93
99.801	99.532	101.59	111.75	101.11	104.86	106.14	91.675	110.76	113.27	113.95	107.99	105.86	105.7	102.22	98.249	105.73	99.96	101.36	98.074	104.49	98.564	106.42	97.291	102.06	106.6	113.06	108.16	104.58	107.54	107.8	102.7	102.49	109.06	102.6	106.16	99.896	95.841	97.918	108.78	113.93	98.63	104.66	103.99	100.92	104.27	97.56	108.05	105.71	112.67
107.82	107.13	110.06	106.37	104.38	106.13	107.9	112.85	116.85	110.5	117.52	111.78	102.86	105.03	114.04	98.443	104.46	104.73	110.73	109.61	107.3	113.3	109.49	114.23	119.95	110.65	109.67	114.48	106.86	110.19	104.19	113.81	108.56	106.37	105.85	104.27	111.99	114.71	111.01	115.35	107.48	107.29	120.24	99.911	117.3	105.62	113.04	104.43	108.86	122.1
100.18	109.69	104.94	112.71	99.528	110.28	106.95	104.86	104.93	99.36	110.27	104.52	107.91	103.37	107.89	106.7	100.1	106.73	101.38	110.76	94.802	104.72	114.76	107.83	109.14	106.28	102.58	113.59	102.87	108.41	99.51	112.56	108.44	110.96	104.84	106.34	111.96	104.06	104.08	113.48	107.47	99.732	112.86	109.29	106.19	104.67	112.12	95.372	109.85	113.3
110.28	101.84	99.058	103.93	113.6	104.12	105.76	106.82	115.43	106.22	100.41	113.57	108.53	111.64	112.98	97.934	109	96.701	107.48	108.76	102.78	96.863	109.89	103.95	105.78	106.41	108.39	113.38	111.31	102.46	111.21	112.1	105.02	104.2	109.94	105.45	102.32	110.28	98.265	108.16	106.31	107.46	106.95	106.32	108.73	111.12	106.91	96.625	103.32	102.75
110.85	106.92	113.47	106.67	112.09	107.79	110.96	114.43	110.56	117.08	102.93	105.2	103.59	106.02	108.35	106.72	108.84	110.95	104.66	110.62	119.53	116.69	112.45	110.35	104.79	104.87	112.3	109.87	104.33	115.35	112.26	116.17	112.9	106.34	113.74	112.93	115.45	108.7	101	105.03	112.65	110.88	111.98	102.62	107.56	102.97	112.1	112.71	110.77	109.76
103.3	112.33	112.33	110.63	105.84	110.35	93.27	118.68	108.45	105.38	109.41	118.89	112.21	112.99	104.69	105.68	115.82	117.82	110.26	110.49	109.1	104.46	110.93	104.84	107.31	106.84	103.56	106.43	103.94	107.49	107.3	119.75	116.95	112.14	106.41	109.98	110.01	114.61	110.5	103.86	110.17	103.95	102.27	108.78	105.81	106.06	113.49	110.04	104.4	101.85
112.71	105.88	106.73	110.46	100.86	104.85	112.72	108.57	101.35	100.77	97.515	108.85	107.52	106.63	109.73	110.11	104.21	103.92	99.494	106.96	109.39	105.3	98.466	107.95	105.52	106.9	106.15	98.464	106.23	100.31	112.41	110.07	109.62	106.66	121.76	111.94	111.09	108.51	97.944	115.65	102.37	108.87	99.418	101.05	102.72	112.22	121.59	108.89	105.36	117.89
102.12	114.88	105.73	108.27	111.38	117	108.53	106.67	109.75	111.95	106.88	117.71	107.12	97.421	105.33	94.686	110.19	104.89	102.4	111.59	107.65	109.36	104.93	109.37	103.43	109.62	118.04	106.4	108.32	104.02	106.98	106.81	107.06	100.26	111.19	107.15	107.92	113.74	106.54	112.3	98.064	101.31	109.75	112.82	105.91	101.68	107.43	114.39	110.13	104.49
108.51	98.45	91.684	96.563	92.832	103.28	99.031	91.883	97.519	103.58	101.15	94.438	91.144	100.22	99.508	97.568	86.289	103.79	101.67	105.32	103.28	94.132	98.732	104.59	90.781	89.563	89.773	84.538	99.91	100.8	102.98	94.045	95.067	99.338	105.17	98.365	92.006	97.714	95.356	100.54	90.18	102.14	97.178	100.32	98.103	96.674	96.252	99.032	103.93	94.639
98.444	98.47	97.87	100.05	94.026	102.56	96.795	97.026	99.051	108.01	108.18	103.79	100.87	92.902	92.64	102.8	95.98	92.003	97.413	100.79	94.571	97.806	99.773	96.781	98.95	104.19	103.08	102.76	95.874	98.68	98.789	102.54	93.99	102.95	93.536	98.144	98.265	95.754	101.43	97.49	96.838	95.966	93.202	101.04	99.643	90.303	99.214	105.59	99.533	92.793
97.822	114.55	99.548	108.85	102.02	106.97	109.99	102.71	99.008	107.2	107.04	111.47	114.48	110.56	116.1	114.17	112.09	110.45	113.86	108.26	109.09	116.58	108.07	107.08	104.66	108.66	105.52	106.28	104.8	106.94	111.78	110.91	100.03	105.87	111.77	115.9	107.13	105.22	119.88	109.61	109.72	115.41	110.59	110.4	107.36	115.51	109.94	113.82	107.5	110.86
115.48	109.25	106.86	114.57	106.97	107.94	111.78	118.7	106.31	104.13	110.7	113.71	110.79	110.17	116.04	107.39	110.18	110.16	107.28	116.11	110.78	109.71	112.98	111.06	114.71	118.26	102.74	100.22	108.53	111.02	106.33	106.64	111.54	110.7	108.72	105.45	109.63	114.28	113.36	109.33	116.65	112.29	111.39	103.62	102.63	115.39	115.55	98.87	104.91	96.751
97.493	100.31	106.46	107.08	97.545	89.167	100.62	101.88	95.951	100.95	98.706	91.76	103	101.12	101.03	94.394	93.108	98.018	100.24	99.322	88.416	92.636	89.989	98.853	99.427	104.21	92.218	100.39	90.158	103.12	107.09	98.186	101.35	93.266	99.402	102.1	103.65	97.826	99.567	108.03	104.83	94.194	92.338	97.452	99.149	98.397	90.356	85.26	102.74	89.06
104.22	98.939	112.4	108.78	104.79	109.8	96.479	96.637	111.04	103.11	109.72	105.36	95.123	107.31	108.26	111.04	113.26	110.27	107.52	101.28	106.51	103.38	104.08	107.12	94.799	104.18	107.75	103.66	99.286	107.11	99.075	108.67	105.37	104.66	103.71	103.9	111.52	106.45	111.58	106.87	105.72	101.31	104.43	100.01	98.863	115.41	106.15	109.32	109.38	107.34
101.77	94.777	108.68	101.55	104.48	97.518	95.507	100.66	99.665	109.96	100.84	104.68	99.033	104.37	111.85	103	96.129	105.21	99.322	100.46	101.54	87.642	102.09	100.16	100.91	99.861	94.675	97.242	97.628	109.64	98.921	104.1	97.089	104.8	96.209	105.44	103.78	106.76	105.93	100.34	104.79	101.87	101.35	116.02	111.5	102.08	104.38	104.25	91.845	105.18
98.294	102.94	108.61	112.88	98.74	104.35	111.46	102.32	107.95	102.24	112.35	98.294	109.69	103.81	100.23	105.23	117.16	115.77	104.37	108.64	105.24	105.69	110.59	109.14	99.713	99.957	100.26	109.86	112.51	109.83	101.91	98.42	99.288	105.33	107.96	106.37	110.72	98.827	103.1	106.81	107.85	106.9	99.995	104.79	106.08	115.84	108.31	103.91	109.84	101.62
105.29	108.87	97.71	111.15	112.34	102.07	109.2	113.84	105.86	108.45	100.53	107.31	107.55	102.53	105.66	108.57	100.96	112.19	98.496	108.33	101.11	107.11	107.74	114.22	100.45	108.1	103.75	109.72	103.55	110.98	120.91	109.16	105.29	101.29	99.571	99.693	103.68	102.45	98.851	101.44	113.95	110.78	105.99	98.412	107.42	99.465	107.36	104.33	101.2	116.71
105.1	113.23	101.13	106.79	106.07	101.09	105.6	105.35	110.02	111.32	106.24	101.9	99.529	115.1	105.16	103.75	104.13	106.59	106.49	102.28	109.41	113.89	110.22	107.18	114.62	95.44	106.36	97.037	112.23	105.82	108.76	109.15	108.83	107.69	119.72	103	98.56	114.49	110.43	110.83	109.53	104.8	101.97	107.82	103.71	110.22	103.44	102.27	116.34	106.11
116.82	108.41	104.3	111.16	100.11	105.39	107.89	100.47	103.3	103.23	99.529	113.45	109.67	109.61	105.15	103.45	116.04	97.312	111.02	96.994	101.18	104.62	105.78	108.02	109.4	112.89	103.32	100.96	107.63	98.906	104.37	114.39	108.36	106.45	106.63	107.41	104.93	105.73	112.38	102.98	98.843	108.48	102.98	109.44	111.63	99.097	103.53	108	103.09	96.05
104.51	109.99	111.45	106.42	115.49	108.28	103.81	99.182	109.3	100.01	111.89	115.12	104.41	106.23	107.5	105.16	111.24	105.77	107.42	103.87	101.18	104.67	98.532	118.49	108.87	110.65	104.48	108.19	107.89	108.97	109.29	104.94	107.53	115.21	114.57	106.77	101.45	110.68	107.64	112.32	104.63	98.807	110.88	112	103.52	99.465	100.29	102	118	109.47
109.24	105.25	103.32	99.557	101.06	106.09	108.04	102.57	97.387	108.71	107.25	111.02	113.54	107.32	106.08	98.675	105.33	104.23	109.49	111.38	99.7	101.88	96.871	108.54	116.27	99.199	105.34	101.42	99.752	113.7	104.78	111.58	112.53	100.78	97.88	99.869	108.5	106.36	103.88	99.112	102.32	109.96	114.87	105.41	96.233	115.15	111.72	103.1	108.16	103.62
111.64	106.14	111.5	109.89	108.85	104.98	100.47	108.5	103.37	99.054	109.74	103.86	103.59	101.13	109.43	110.51	104.21	103.5	109.66	103.47	107.9	105.54	112.37	109.83	102.97	103.98	102.29	109.81	104.54	106.44	107.06	101.03	89.476	107.02	120.02	105.55	104.3	102.94	107.26	105.99	101.88	99.219	101.72	111.15	109.29	107.05	110.71	106.17	106.19	96.948
97.142	100.78	91.24	100.39	98.741	96.269	105.94	94.605	94.554	93.972	99.206	103.19	103.19	98.192	96.154	88.474	95.528	94.787	94.076	96.544	93.443	96.961	92.427	105.06	98.088	97.977	97.093	89.478	105.31	88.704	104.75	96.219	97.88	101.29	104.63	101.71	95.499	100.51	103.95	96.774	95.691	102.32	101.22	95.145	103.21	98.972	99.036	105.06	96.302	99.938
99.157	107.92	110.68	120.38	105.53	111.15	101.74	102.71	109.58	99.525	107.92	106.14	105.14	115.75	107.82	105.09	105.87	105.3	110.74	118.16	110.03	105.02	114.1	108.57	111.02	107.94	104.32	105.07	98.353	106.66	106.22	101.49	113.38	103.93	111.08	109.86	100.83	115.05	106.64	107.57	104.15	103.83	107.11	111.52	112.36	109.45	111.33	105.84	106.83	117.56
93.775	92.031	95.718	108.12	106.76	103.65	104	100.51	104.1	93.579	101.07	106.02	105.04	106.32	97.411	103.21	95.818	103.53	97.414	99.073	94.361	102.53	101.55	105.2	107.32	105.69	104.64	107.3	103.08	97.259	92.474	94.925	98.231	110.58	98.33	99.588	98.378	96.142	95.122	98.261	101.25	103.01	106.14	107.04	99.513	100.52	105.65	95.996	90.355	105.9
112.68	115.05	112.25	112.93	109.24	112.46	101.92	111.4	109.55	105.35	108.84	108.54	119.14	116.84	113.53	104	108.2	105.8	107.77	102.7	108.69	112.89	104.75	104.24	112.28	115.94	104.15	119.17	110.57	119.66	109.55	103.85	106.93	115.64	111.56	108.8	112.7	109.61	106.09	109.14	103.88	115.05	114.57	111.64	121.62	111.07	105.47	107.97	107.97	107.89
117.39	104.9	105.33	105.28	110.98	105.43	109.95	104.43	114.6	109.04	113.55	108.62	106.62	106.55	109.96	103.78	100.05	109.41	108.28	117.68	103.87	103.46	110.72	111.92	109.61	114.46	101.08	105.22	109.35	105.16	114.19	116.61	109.59	112.16	113.41	112.46	105.74	109.54	110.15	121.51	107.93	108.71	105.28	112.25	115.64	104.03	111.47	99.358	106.32	104.89
87.077	103.1	95.337	102.72	94.781	96.438	102.43	101.77	108.91	100.19	91.882	96.371	96.444	94.777	102.54	99.363	98.255	106.1	100.66	89.784	103.89	105.05	98.898	100.45	90.719	100.23	104.76	99.388	100.6	95.173	96.714	93.256	100.86	102.27	96.935	101.33	91.684	95.776	99.199	97.254	97.488	97.46	93.455	103.49	97.596	89.371	94.398	95.961	100.2	94.764
100.78	106.12	110.34	104.81	107.45	105.33	106.39	99.047	109.97	107.16	111.2	100.14	108.58	103.99	105.48	97.533	104.1	101.44	100.93	99.055	107.63	110.03	103.58	105.87	101.52	113.46	115.33	103.8	107.85	110.45	111.67	98.721	105.84	111.49	113.5	111.32	110.66	106.6	102.84	105.49	100.03	109.76	97.652	108.01	108.71	104.43	105.63	104.23	101.64	119.1
107.11	108.08	114.49	108.48	108.99	105.92	102.52	98.251	105.59	114.48	106.02	101.82	100.6	109.15	110.19	111.32	99.923	103.2	116.29	103.25	102.65	104.61	111.66	102.32	96.567	99.346	99.037	107.2	104.7	101.46	105.87	105.01	110.36	109.77	111.99	102.3	102.18	94.763	101.16	104.32	94.831	110.08	104.62	107.39	103.78	100.7	109.06	116.56	98.382	109.63
98.693	98.822	99.954	108.58	98.106	101.79	98.729	101.6	94.972	112.17	101.7	94.95	98.854	94.108	99.361	99.344	103.57	88.883	97.287	103.17	97.296	97.86	100.05	96.434	89.452	102.15	93.504	96.304	100.77	97.351	90.387	96.219	99.252	101.32	98.772	100.43	96.909	97.384	96.501	99.456	89.044	95.084	93.859	94.899	95.553	96.134	101.33	96.154	102.38	97.543
109.21	102.58	103.97	104.13	107.07	112.59	110.26	102.9	103.69	110.41	104.4	107.55	109.87	108.97	99.239	107.82	110.3	103.18	103.75	108.84	107.72	112.34	109.04	108.2	107.55	109.4	101.04	112.09	104.48	107.96	113.25	101.92	112.46	105.84	93.607	114.46	108.07	107.72	104.1	102.71	105.38	103.33	108.96	112.28	99.71	99.814	99.102	98.923	103.13	108.31
104.96	107.2	102.77	104.03	105.82	105.12	97.665	104.94	106.59	100.79	106.03	98.903	111.85	108.03	106.26	103.11	109.62	98.223	96.191	99.233	114.32	103.34	109.55	102.29	106.66	102.11	115	107.65	106.2	96.807	102.03	108.31	106.07	103.43	105.98	104.75	105.59	99.19	111.4	112.03	94.902	102.93	109.68	101.22	99.698	105.72	107.64	100.91	108.66	100.74
103.08	93.678	100.4	90.95	98.461	96.38	102.97	92.57	98.759	100.93	96.363	102.44	100.96	99.917	88.523	98.631	91.775	92.332	99.011	93.273	85.218	109.25	95.861	94.072	96.755	90.211	104.06	92.907	91.11	101.74	93.134	84.653	104.03	98.365	89.501	87.61	92.233	98.651	93.305	99.359	103.76	98.622	94.711	92.097	96.87	99.21	100.61	94.473	104.72	97.871
101.91	113.09	105.36	108.92	109.69	109.19	105.86	107.42	101.42	115.82	100.59	108.23	97.186	107.5	109.89	109.4	112.06	88.855	107.08	103.47	96.541	99.281	108.09	107.09	103.35	110.12	101.3	110.5	111.03	111.07	108.2	112.74	111.11	101.66	109.56	95.714	107.84	109.23	104.33	107.26	105.14	108.03	103.06	102.77	108.64	108.43	109.31	108	103.56	98.472
103.18	104.95	103.6	103.82	107.74	108.89	108.17	93.065	110.17	104.65	103.67	100.88	109.53	95.905	95.041	99.148	109.79	93.992	108.73	103.04	106.93	104.46	116.63	107.12	105.13	98.016	107.22	109.67	107.75	108.56	108.42	106.82	102.82	98.546	101.78	103.15	106.86	89.619	109.78	113.92	109.22	100.22	97.243	104.74	107.17	105.78	107.57	105.83	109.2	107.55
110.3	104.79	114.61	117.89	109.25	115.27	99.589	110.92	109.9	107.87	113.16	100.26	112.89	119.48	103.27	115.17	112.65	112.89	107.32	107.54	107.66	113.34	108.59	108.7	113.87	106.16	110.65	111.69	107.64	104.58	107.75	103.54	112.3	107.78	107.63	107.08	116.8	119.92	109.01	106.41	99.784	110.34	115.89	106.63	113.85	116.54	116.92	116.34	110.49	105.16
101.16	114.46	103.63	105.22	102.38	104.85	98.429	104.85	107.43	94.669	105.57	109.57	98.158	105.04	106.4	99.342	103.06	109.21	92.451	109.52	113.25	104.14	98.397	100.12	105.99	100.26	109.17	101.78	112.63	101.23	109.45	109.72	102.75	106.23	102	98.443	109.48	112.37	114.14	103.4	112.25	103.77	101.98	105.23	106.65	102.11	108.71	99.479	110.4	107.77
116.69	107.18	124	104.72	100.73	110.03	102.63	108.52	117.22	108.06	115.6	109.94	106.5	106.82	113.05	102.1	108.91	102.9	103.74	105.27	104.22	106.15	108.06	111.09	107.99	114.23	115.47	109.05	110.23	108.82	109.26	109.62	110	111.56	104.71	112.87	113.94	105.06	106.24	103.18	108.9	105.41	102.08	115.09	108.17	105.45	107.65	109.17	114.47	106.01
104.45	104.2	113.03	103.95	107.08	113.48	99.35	111.35	106.42	100.62	108.11	103.21	107.83	101.96	105.25	116.84	101.71	109.07	112.25	112.66	108.52	110.34	107.24	102.46	107.94	104.52	110.5	98.224	116.26	102.3	100.36	109.99	109.78	112.33	106.56	98.454	111.43	105.07	101.43	114.37	100.36	113.24	112.84	111.36	97.252	98.018	105.17	106.65	98.164	110.12
113.31	111.49	108.43	106.52	113.02	111.69	103.28	107.71	96.014	111.49	97.796	103.01	113.96	109.14	104.94	107.26	102.06	114.38	100.97	105	120.36	101.71	115.89	113.31	101.84	112.27	109.35	108.41	119.98	108.03	120.57	103.34	111.31	109.31	95.327	108.77	96.55	107.25	110.79	109.47	104	110.24	111.14	107.35	115.26	102.13	107	108.97	109.3	106.84
111.52	109.92	100.87	94.495	104.33	104.07	93.552	110.57	105.8	108.93	99.706	104.67	114.5	104.18	99.206	105.77	107.42	98.886	95.717	96.502	106.34	105.61	107.35	100.51	107.68	112.77	103.57	107.71	114.27	112.87	104.78	100.18	101.6	112.09	115.7	101.62	108.22	101.2	107.9	112.55	104.26	97.779	108.65	99.989	102.14	104.77	95.667	106.16	101.58	108.36
105.46	114.93	110.77	116.82	114.42	103.77	106.87	111.37	104.88	112.72	110.36	112.01	118.81	109.5	105.61	104.49	112.34	107.02	108.03	107.63	114.25	101.79	109.69	107.63	104.7	114	103.32	110.23	115.51	107.04	116.29	107.81	117.14	106.75	104.39	104.54	109.6	108.33	107.25	113.46	105.56	105.02	109.11	104.54	105.32	105.04	112.76	101.74	115.92	116.77
99.842	99.82	103.19	99.608	106.65	106.04	106.26	104.56	97.554	92.715	98.754	106.07	92.536	89.616	103.95	96.037	90.882	93.433	102.11	97.142	100.47	102.72	102.85	99.96	94.939	97.211	96.58	96.461	101.49	103.52	103.78	104.58	92.152	92.5	106.52	101.05	97.077	92.266	97.472	94.894	102.17	95.241	106.94	105.64	92.98	107.26	101.95	100.3	94.744	97.656
103.31	99.935	111.88	111.06	103.93	110.07	107.19	110	110.22	105.75	108.75	106.5	103.58	106.15	103.8	106.19	101.89	95.634	101.81	100.59	99.385	103.68	104.51	99.79	107.42	112.64	102.76	111.04	107.08	102.43	106.32	99.143	101.53	108.1	106.41	94.536	112.77	100.47	113.19	100.27	98.941	106.5	99.614	109.17	94.097	113.6	102.05	114.04	104	110.43
109.53	110.77	105.83	113.54	121.9	111.27	110.12	107.8	110.64	107.57	115.59	106.83	107.98	116.67	112.66	110.54	116.78	106.5	113.2	102.12	108.54	108.6	112.88	109.66	101.97	102.85	108.85	102.67	108.27	110.93	105.11	116.6	114.43	103.3	107.01	115.22	108.04	101.49	107.52	108.56	104.55	101.05	115.89	102.06	103	106.05	108.02	112.32	102.85	99.465
112.8	109.19	95.51	109.75	108.48	115.64	113.48	109.37	107.07	108.34	102.81	107.85	112.4	100.29	104.56	98.589	106.34	106.76	106.3	106.88	116.74	114.02	104.18	106.12	107.14	114.29	107.7	109.44	103.27	102.06	109.95	111.56	115.39	111.07	106.09	115.61	110.8	109.97	108.08	104.78	111.33	103.5	105.39	104.65	110.04	102.42	104.37	110.67	110.75	106.77
103.93	112.69	97.775	108.17	106.86	97.678	106.29	107.27	109.08	98.65	114.27	101.91	106.84	117.9	107.32	109.94	112.66	108.54	106.72	107.56	110.48	109.68	104.19	109.63	97.851	110.25	99.228	101	107.59	107.69	102.11	103.24	110.28	107.23	114.78	110.29	113.41	98.061	104.58	106.41	94.294	104.79	106.7	106.37	107.75	101.28	105.7	106.36	106.23	96.168
100.05	116.43	104.06	110.59	114.39	111.91	108.4	100.34	109.98	112.19	111.39	108.81	112.24	112.86	111.31	107.67	103.18	116.4	112.34	113.34	96.736	107.15	110.82	109.02	115.41	113.05	108.26	115.66	108.7	103.66	106.14	102.96	110.61	108.15	109.33	112.11	104.53	114.25	101.86	111.48	109.26	108.45	107.93	112.51	104.57	110.25	114.32	115.83	117.05	108.2
107.7	109.75	107.5	108.9	114.36	106.9	103.21	101.56	101.5	107.95	115.49	112.6	111.72	110.71	107	109.21	114.4	101.53	104.07	118.5	110.4	103.2	101.88	109.95	108.51	107.34	109.86	111.33	100.75	102.39	103.4	104.33	106.3	109.13	108.7	105.11	112.14	110.44	112.51	100.51	107.77	105.58	111.66	108.34	101.15	111.4	96.761	109.33	110.39	106.66
101.66	96.286	104.21	105.41	91.393	100.15	97.852	96.696	96.765	97.476	95.451	100.68	89.863	98.763	92.883	96.909	98.123	98.9	95.981	99.266	97.722	92.789	93.826	108.54	93.154	98.555	104.88	106.93	104.73	94.203	100.1	98.778	100.89	100.21	93.39	95.738	100.23	93.717	96.183	95.734	86.69	100.52	101.27	100.69	104.42	96.711	94.632	100.59	98.887	96.21
117.54	111.53	107.75	121.14	110.43	109.37	119.29	103.12	110.26	105.91	104.63	109.42	104.41	114.56	101.06	104.07	114.84	101.5	103.33	110.74	105.69	113.86	105.1	112.7	113.23	102.89	104.69	109.56	106.59	102.96	104.87	114.54	112.27	101.84	108.88	103.57	119.21	110.96	110.33	105.61	109.42	113.1	106.48	103.94	114.38	104.46	95.339	106.08	109.97	103.85
104.53	107.35	106.14	105.17	109.03	106.9	105.05	109.56	111.68	106.3	106.95	99.45	110.61	104.48	102.82	118.22	106.76	107.85	101.62	102.53	104.99	93.919	106.7	103.92	107.28	108.04	112.28	106.6	100.8	112.37	105.01	103.91	102.19	107.93	106.13	96.787	98.288	106.87	103.48	103.12	102.97	96.454	101.1	106.25	104.83	105.86	104.11	108.06	103.85	102.85
105.42	105.1	98.107	106.25	95.404	94.76	89.572	94.045	99.978	98.414	103.36	108.15	96.795	101.88	103.6	102.39	100.56	95	102.25	94.815	105.04	109.56	100.02	106.1	100.81	108.68	95.578	100.79	99.967	99.201	88.886	99.122	106.8	94.224	102.15	108.49	108.25	100.47	101.23	108.5	96.68	99.762	100.85	99.012	102.84	105.82	103.93	107.13	97.999	105.5
105.91	105.99	108.22	107.78	100.57	114.75	100.2	108.06	112.93	110.52	106.72	112.19	112.81	107.11	105.88	108.4	110.48	102.1	104.35	109.02	108.9	102.3	103.8	104.36	105.45	110.44	95.066	108.07	111.62	111.03	108.65	113.72	97.062	105.37	111.03	100.6	106.49	109.58	106.99	107.2	106.77	99.577	116.5	112.31	95.875	110.38	96.642	106.74	103.16	101.34
111.53	112.33	109.13	101.22	98.165	108.68	110.89	112.77	109.33	106.29	104.48	98.888	109.93	100.78	101.42	103.34	110.66	112.33	102.48	105.8	105	97.178	96.316	110.63	105.52	105.26	97.857	103.08	104.83	109.06	102.74	106.11	105.67	110.05	110.47	112.23	106.6	97.507	108.59	106.21	103.16	102.11	109.4	108.84	100.14	100.92	103.73	109.21	101.14	108.89
101.82	107.33	104.81	110.95	104.67	107.11	103.09	104.65	103.68	105.69	103.87	100.97	101.75	105.29	110.5	98.693	113	104.52	112.36	103.7	105.93	101.24	109.99	111.3	108.98	104.75	113.27	104.75	109.81	104.57	103.86	104.75	102.62	111.02	108.65	104.17	112.27	108.62	110.78	109.59	94.883	111.1	101.58	107	102.3	106.99	104.38	105.52	110.65	109.68
100.4	102.84	102.39	97.813	114.24	111.88	108.81	103.75	106.56	109.57	115.82	113.21	105.22	102.03	105.01	101.39	94.758	103.99	107.19	112.6	112.01	96.629	104.36	107.99	100.97	97.514	105.67	99.182	109.26	109.41	106.03	102.97	115.21	106.69	101.11	103.09	107.81	111.87	107.79	110.83	103.05	103.48	109.78	101.92	108.57	107.75	102.39	113.2	111.83	114.85
99.456	107.74	108.73	106.33	110.23	113.82	104.15	109.62	104.46	103.36	113.93	117.63	108.26	109.5	98.252	114.58	106.77	113.47	104.04	109.96	107.81	108.55	98.042	102.08	108.32	109.49	106.84	112.08	104.87	106.24	111.7	102.36	108.63	106.69	102.56	113.48	108.35	109.5	96.794	110.32	108.8	110.94	106.58	98.047	100.62	106.22	110.54	109.69	109.99	101.88
101.98	97.359	108.26	107.86	103.93	111.67	106.41	106.7	106.01	99.459	104.95	113.53	98.709	110.16	102.26	104.83	104.34	107.24	101.71	111.24	108.68	97.496	110.98	104.39	116.86	100.19	100.33	101.78	103.91	97.74	108.4	104.25	101.09	106.38	107.02	109.73	116.03	104.27	106.36	105.8	105.18	96.365	103.42	112.33	103.86	100.12	100.89	106.72	104.12	107.52
104.95	105.37	97.563	102.75	95.415	110.07	114.16	93.826	101.85	104.15	110.62	102.06	106.25	103.08	105.64	108.76	104.11	106.88	98.777	113.38	104.44	114.47	104.7	109.24	102.47	102.42	105.1	103.6	108.23	90.773	95.844	99.505	103.22	111.04	106.77	102.59	108.62	105.83	100.22	102.58	101.44	97.964	104.36	110.38	105.21	114.47	100.08	112.74	108.42	99.445
107.87	113.26	115.93	110.43	107.32	107.31	119.3	110.75	106.07	108.67	106.65	108.38	112.15	113.6	108.22	110.77	115.55	109.8	106.56	112.85	101.58	107.22	117.13	109.49	110.48	111.47	110.97	109.9	108.69	112.05	104.42	100.11	111.8	110.71	118.51	111.24	115.04	114.05	113.65	100.97	98.951	107.43	119.49	105.63	101.77	108.23	104.76	111.45	104.3	116.39
100.47	100.42	117.59	103.82	102.17	104.21	111.4	107.66	113.88	105.49	109.9	101.75	100.23	109.59	109.28	104.02	108.98	107.75	98.973	107.08	99.826	111.23	105.16	105.91	111.26	106.37	103.95	104.48	112.43	101.37	108.98	104.29	108.95	109.28	99.914	98.71	104.57	101.38	98.302	103.02	98.242	107.22	100.38	108.52	106.68	106.41	106.89	112.22	111.31	112.94
110.33	111.37	108.34	115.46	107.13	98.482	108.55	112.4	106.13	95.355	108.1	101.67	100.94	104.91	108.25	112.74	102.69	108.54	106.39	112.01	112.12	104.44	112.43	103.46	112.44	110.97	105.59	111.26	112.49	102.77	107.02	111.77	111.07	107.43	115.96	115.72	109.19	105.3	113.37	114.38	106.79	105.31	108.17	112.34	100.92	103.76	105.63	111.37	104.41	104.47
116.75	107.34	105.86	106.94	108.73	116.01	108.09	101.29	106.34	110.94	112.2	106.46	102.4	101.43	107.26	106.33	113.86	110.83	101.6	122.34	103.19	112.46	103.47	103.96	113.44	99.119	108.16	112.04	100.45	108.66	105.25	111.46	111.04	111.57	111.82	113.8	107.87	117.85	105.35	104.2	103.9	110.3	112.97	105.01	113.13	106.95	117.39	106.61	117.48	113.02
105.25	99.297	108.27	107.08	110.55	109.76	101.52	108.89	108.8	100.97	117.46	107.54	108	108.95	112.31	104.74	105.22	109.51	111.58	112.28	105.21	109.29	110.03	103.76	108.86	108.39	101.14	106.81	112.58	110.34	106.86	100.76	103.32	95.93	104.11	112.31	106.83	107.8	103.09	115.02	104.46	108.11	106.1	105.63	102.82	117.29	108.29	120.95	116.76	108.65
122.37	114.93	112.53	104.68	109.38	115.58	113.67	112.98	104.38	112.76	105.13	108.62	105.47	103.62	105.58	101.72	104.82	109.26	115.4	110.97	107.48	119.9	109.27	118.07	104.77	115.36	105.73	104.44	110.86	101.85	110.38	104.6	99.755	113.72	118.95	115.16	108.25	106.87	113.61	103.22	107.12	108.45	105.84	108.85	110.8	99.933	103.13	113.71	107.28	106.69
109.34	109.99	114.88	103.32	119.91	118.59	113.69	99.517	108.96	111.66	113.31	107.48	107.81	108.6	109.49	107.91	113.24	107.34	111.97	106.51	104.63	108.9	118.11	110.22	117.92	109.17	110.32	108.65	109.83	109.5	118.12	113.02	110.26	119.78	108.61	110.01	110.44	111.9	115.33	97.294	111.43	111.2	117.5	119.17	106.16	116.81	112.21	113.44	112.67	112.46
100.4	110.31	101.45	103.24	117.05	109.82	97.729	108	107.53	125.21	103.82	103.92	105.63	99.611	100.98	112.91	106.85	101.65	101.3	110.98	113.89	101.28	110.79	105.76	106.37	106.44	110.95	111.37	107.37	107.82	111.12	113.55	101.34	101.53	104.12	106.51	99.923	104.91	109.1	97.998	105.86	103.44	114.68	113.9	107.9	101.45	118.14	110.13	108.02	111.96
109.71	104.93	101.94	99.953	112.74	100.75	99.787	109.43	105.59	102.33	104.13	104.45	109.9	106.66	104.47	97.38	105.27	106.85	96.592	104.37	108.54	108.07	108.41	105.99	109.74	104.27	110.01	103.27	113.14	106.94	101.62	112.01	108.84	104.68	98.284	106.18	98.406	110.52	101.44	97.09	108.77	112.45	111.14	98.015	102.98	111.62	107.02	109.39	102.14	102.28
101.34	92.577	97.88	99.225	93.551	98.816	104.75	99.393	102.46	94.143	108.52	106.1	106	92.266	99.625	106.39	94.244	93.984	95.517	106.05	99.666	100.25	95.019	99.746	104.29	104.42	99.747	88.469	93.993	93.2	102.44	102.51	90.852	98.976	91.475	103.14	102.02	94.056	98.474	96.523	93.052	96.666	93.528	101.55	95.543	97.236	99.472	102.68	97.889	101.98
113.55	108.23	108.53	106.31	103.68	106.83	104.01	101.84	109.86	110.16	113.01	105.74	108.96	106.87	107.14	104.99	111.07	105.67	104.02	106.68	100.15	107.93	109.1	102.03	107.86	101.31	111.07	110.85	114.45	110.97	99.017	111.68	107.03	99.384	100.19	103.68	103.05	104.98	102.58	115.98	103.37	98.897	95.965	113.97	99.754	94.415	101.89	112.03	104.83	108.35
111.03	111.5	104.33	105.88	102.47	111.61	105.17	105.82	109.28	107.48	107.06	104.83	114.85	101.46	106.28	102.29	105.3	108.48	109.21	104.83	102.57	109.22	100.8	107.49	111.12	105.42	101.49	102.87	108.47	105	101.98	100.57	108.4	94.686	110.28	107.35	105.32	97.242	104.82	108.07	112.43	104.56	102.98	101.31	114.39	103.69	106.65	108	105.92	102.96
99.388	98.816	93.065	102.94	93.175	99.23	103.04	103.23	93.284	100.47	104.96	92.228	94.669	94.785	88.026	93.017	103.32	98.169	101.69	102.45	95.736	102.73	99.826	97.181	98.029	95.665	104.41	94.658	100.77	92.2	103.97	95.068	95.936	101.76	102.75	104.3	99.086	97.123	86.884	98.266	102.17	98.398	93.305	104.9	101.94	106.63	96.651	100.47	99.752	98.729
107.58	105.38	108.55	100.97	96.606	98.671	103.32	118.03	107.85	105.96	106.32	107.34	103.53	102.47	105.72	106.85	99.496	107.72	109.09	101.21	112.44	104.59	108.59	108.29	113.26	102.74	112.69	113.49	110.49	100.23	110.2	103.75	100.36	98.348	109.54	112.9	107.59	101.64	114.34	111.6	103.82	107.18	110.14	108.55	104.1	105.37	95.79	109.92	102.81	106.28
102.19	107.55	101.4	110.52	105.34	105.59	107.14	117.55	99.761	102.44	97.33	111.15	109.16	101.6	100.16	111.8	111.91	112.33	100.59	98.687	107.2	97.003	102.58	104.7	106.84	97.523	109.64	100.85	102.14	111.11	102.96	104.66	103.09	106.36	108.01	103.85	117.99	104.78	106.05	93.687	106.03	102.19	111.74	108.62	107.16	106.52	110.02	103.14	106.89	105.29
94.369	99.293	101.64	100.34	94.144	94.381	93.702	106.4	100.04	99.655	99.633	99.81	101	96.29	96.617	104.63	103.75	95.794	107.33	97.863	103.41	107.32	100.58	94.144	101.04	92.818	109.45	102.37	103.42	104.1	99.47	110.59	97.79	99.988	102.08	97.87	99.738	100.56	99.891	95.074	101.41	93.888	105	97.266	101.09	102.84	101.28	105.85	103.13	94.828
102.33	109.46	119.1	102.86	120.22	109.94	111.92	117.88	108.29	105.81	117.61	101.65	112.72	111.69	104.63	102.8	112.81	114.31	113.73	104.61	104.86	112.96	110.86	104.76	114.83	109.94	105.36	98.555	106	112.14	112.19	108.93	101.69	113.16	104.37	111.48	109.12	107.98	106.71	107.39	106	103.15	109.8	111.9	116.53	106.08	114.24	106.31	98.432	105.79
106.34	113.56	109.12	107.04	114.23	101.95	110.28	118.14	104.26	112.33	111.53	117.65	107.63	117.84	108.39	109.52	109.65	113.84	106.42	107.92	108.79	114.59	108.21	115.28	111.13	112.08	108.92	103.95	119.98	99.749	106.48	111.93	112.81	113.95	116.17	109.29	101.87	102.8	112.33	105.27	111.52	102.25	113.56	114.15	102.96	107.09	111.04	109.45	106.95	103.28
99.879	104.35	111.51	98.943	102.97	94.151	95.975	99.794	99.035	108.53	103.12	107.74	108.31	106.88	103.77	103.33	97.183	93.772	105.08	95.534	96.747	99.456	96.675	107	98.514	99.351	99.417	104.64	90.505	96.338	101.02	99.904	93.525	103.86	97.725	98.075	98.656	100.95	97.823	96.467	97.357	105.01	98.797	93.848	102.34	95.689	103.59	92.411	109.83	102.51
100.16	107.93	104.78	105.07	99.978	111.63	104.6	116.05	102.17	112.57	108.39	104.9	111.36	103.66	110.75	105.6	112.25	111.34	109.54	102.73	106.23	113.75	104.45	105.48	106.32	110.97	97.189	107.07	102.76	98.731	100.57	107.18	117.11	107.17	107.17	110.44	110.91	98.782	106.23	108.67	119.22	109.72	106.31	108.95	106.34	104.79	110.19	112.28	102.11	107.72
93.858	93.797	103.98	92.859	93.395	88.577	103.44	94.23	94.567	98.204	89.442	91.258	101.02	105.09	96.089	107.03	94.76	93.217	101	91.017	102.13	95.221	104.14	98.031	101.1	99.973	97.116	95.129	102.58	96.32	94.649	99.788	98.185	94.759	96.26	100.4	96.762	104.52	103.05	96.564	94.461	91.297	99.916	102.99	99.033	97.755	100.3	97.498	89.318	106.68
116	104.38	105.93	106.01	103.74	109.6	108.01	112.23	115.81	115.52	109.42	105.67	110.26	105.8	117.97	122.65	106.4	103.48	107	92.612	103.54	102.07	111.28	103.84	101.93	111.05	105.44	108.3	107.33	108.59	111.14	105.6	108.15	113.95	106.28	109.72	112.63	106.88	109.02	105	113.94	108.57	112.04	111.14	108.59	108.9	115.54	104.11	109.26	106.69
115.19	103.5	104.96	103.86	104.45	102.82	111.36	107.89	112.79	104.46	107.51	108.2	108.92	113.3	101.37	109.95	105.88	102.63	105.66	110.44	112.86	93.384	102.97	106.84	106.47	100.13	105.65	98.386	105.83	104.37	110.54	101.7	105.41	113.88	111.13	111.16	104.68	101.08	103.32	101.24	105.02	110.67	110.06	107	107.23	97.826	104.72	101.71	104.15	109.68
97.32	96.449	101.71	108.38	98.188	89.41	98.475	103.92	99.412	91.534	94.532	99.577	92.109	95.525	89.655	89.298	94.004	95.689	97.517	100.66	102.31	97.19	100.47	98.58	94.348	102.24	92.637	104.26	97.944	96.774	97.667	108.2	99.132	102.8	101.94	97.139	100	100	104.53	91.287	95.503	102.06	90.195	93.912	93.006	93.429	97.225	99.021	110.69	106.53
102.42	103.62	109.71	103.73	100.78	103.79	116.35	96.432	100.78	97.18	106.47	112.35	110.34	114.35	102.32	107.18	104.01	108.04	101.99	94.723	109.42	106.85	104.9	110.38	107.61	104.5	104.47	109.61	100.4	107.22	104.78	112.63	102.87	112.74	107.58	97.002	107.71	103.55	101.8	104.03	107.81	101.11	106.89	102.94	101.9	108.65	112.02	106.38	102.77	99.699
116.4	106.05	106.93	101.84	102.36	110.8	97.938	104.44	102.17	108.01	99.578	109.93	108.31	94.554	110.11	108.95	105.66	104.45	112.52	112.15	105.3	102.24	111.58	105.44	104	99.345	104.79	115.94	105.78	100.59	107.07	103.15	105.7	100.24	105.74	105.75	102.29	107.64	103.55	107.57	105.58	105.39	99.873	104.9	107.71	112.32	103.35	100.5	112.36	101.21
109.16	108.52	109.5	107.56	105.63	91.106	105.87	113.04	108.86	114.67	111.78	113.25	108.05	110.89	104.17	116.8	108.03	106.87	113.82	105.22	106.28	107.99	112.07	106.72	111.02	111.67	96.39	105.33	101.95	113.47	100.19	108.67	104.3	102.53	104.06	106.23	102.03	117.57	106.29	105.82	104.54	106.96	108.08	108.19	97.554	104.85	114.96	113.95	115.06	105.86
106.41	110.46	104.48	110.15	110.12	112.09	102.65	106.76	107.51	103.9	108.88	101.47	116.44	102.26	104.25	103.98	106.15	113.58	99.632	104.28	112.33	110.33	99.561	113.76	108.7	111.65	113.74	103.18	109.46	111.08	96.585	121.58	100.65	109.67	116.25	102.83	103.06	106.77	115.69	103.08	107.25	104.76	111.25	98.774	115.26	112.79	112.72	109.73	112.11	111.88
108.03	103.85	102.95	113.15	101.03	107.29	107.44	107.84	102.67	106.64	104.4	99.79	104.97	99.177	110.91	106.09	107.09	94.799	108.69	100.84	109.56	106.94	111.6	106.52	107.69	110.67	105.51	109.59	102.56	109.87	107.21	105.97	105.44	102.55	101.65	110.26	110.26	103.73	110.86	102.74	104.31	111.96	108.17	110.63	107.39	102.84	102.37	101.58	97.155	106.29
110.04	104.9	100.87	101.57	116.27	108.54	102.42	107.24	113.94	105.5	106.08	110.89	110.59	103.96	106.16	101.91	100.98	111.71	100.21	106.77	102.56	105.8	108.92	106.75	113.83	107.02	108.58	101.29	105.5	112.26	106.81	109.55	112.81	100.97	103.87	109.39	103.06	107.18	102.32	108.44	99.46	106.56	107.22	107.82	101.11	106.98	111.64	109.88	108.72	101.04
104.89	105.91	105.57	111.12	104.54	106.18	108.86	99.987	103.42	105.46	114.04	103.76	105.93	101.9	103.04	110.87	103.61	109.72	116.37	103.55	109.14	105.89	103.32	113.32	107.27	107.67	105.7	105.3	115.31	115.65	112.4	112.8	103.3	102.12	111.71	91.452	108.67	104.79	106.32	109.57	106.11	109.93	105.78	116.58	106.46	104.56	104.42	113.25	106.05	115.29
107.31	104.27	111.33	111.49	106.39	117.65	111.27	102.64	111.5	103.28	102.53	110.24	106.3	107.09	109.92	111.11	114.46	109.08	115.68	97.541	105.74	109.99	115.01	106.75	106.79	104.35	108.57	111.91	107.71	104.26	105.52	111.08	106.81	104.77	112.95	106.36	102.34	109.03	108.48	108.72	113.97	108.42	104.14	107.81	100.46	101.9	110.09	107.23	116.41	111.84
115.57	113.71	112.76	108.49	98.887	111.64	100.87	108.87	106.47	100.72	103.61	113.43	107.02	105.14	112.05	107.03	111.14	111.31	113	117.39	106.62	114.55	118.57	104.71	95.882	105.04	111.29	110.97	109.51	104.78	107.89	110.59	106.02	113.01	106.47	111.99	103.76	108.9	113.86	108.86	108.37	95.814	107.98	107.57	108.74	111.91	118.17	111.63	109.78	103.01
108.81	103.31	107.11	102.25	114.2	99.681	106.03	103.06	116.43	105.12	107.36	109.42	97.841	106.27	98.231	108.32	107.54	107.2	100.19	104.79	100.13	109.9	107.37	97.822	99.847	102.67	105.54	106.85	99.932	115.59	103.67	105.15	99.683	103.46	101.76	104.21	108.82	107.28	101.43	106.4	105.72	109.45	107.15	108.05	107.61	99.889	104.98	99.461	106.16	100.61
94.571	98.487	96.689	96.131	99.553	101.58	100.43	104.68	102.84	97.912	101.91	101.56	95.276	98.947	98.931	103.79	96.366	99.571	95.761	96.71	89.894	97.809	96.813	90.461	97.918	106.68	104.7	92.103	99.474	96.331	86.317	103.17	98.594	100.14	88.279	93.597	102.62	97.637	105.44	99.422	92.306	99.304	103.01	90.818	100.6	106.06	103.3	97.216	98.98	106.76
109.96	100.99	109	108.12	108.99	107.17	104.79	112.1	108.47	103.45	100.56	102.23	100.25	107.12	112.16	113.15	106.09	111.39	97.853	95.228	106.27	104.27	108.32	114.85	107.4	113.05	109.26	111.09	106.99	105.26	104.35	104.89	113.36	108.58	107.98	110.49	105.75	107.57	108.41	109.14	112.78	102.92	113.96	110.32	111.4	105	111	109.9	109.42	116.96
91.47	104.62	104.58	99.305	102.83	109.16	108.37	104.22	109.67	103.24	108.49	101.42	98.245	99.002	103.47	109.36	101.64	97.696	103.79	101.29	96.185	105.28	103.78	95.835	101.39	94.446	99.897	98.64	101.2	97.806	96.614	100.94	93.363	100.05	103.19	103.92	107.05	108.57	98.704	103.01	100.6	109.54	102.28	93.57	108.94	99.577	92.167	102.78	96.656	111.57
100.79	106.73	100.86	99.444	104.82	101.1	98.997	96.99	103.31	104.87	96.318	105.99	90.576	102.11	96.963	95.701	100.26	100.38	95.685	103.22	94.557	97.066	111.68	99.436	100.49	100.66	103.57	97.672	100.19	101.49	102.76	94.546	91.854	102.69	98.721	90.647	94.996	100.29	105.73	99.855	98.08	108.35	97.632	95.609	98.035	99.213	99.539	101.92	104.86	96.286
99.923	99.735	105.62	109.95	108.12	115.81	109.1	111.45	113.72	107.64	111.31	108.94	100.16	110.53	117.24	116.97	102.82	107.11	109.72	105.36	98.379	104.48	107.63	107.9	112.84	104.38	110.49	115.96	113.82	108.62	112.76	103.62	114.2	115.59	104.5	107.18	108.32	112.16	109.04	109.02	112.73	99.481	110.82	97.298	109.95	105.1	113.4	111.62	106.48	112.32
104.22	99.654	108.79	103.37	104.91	108.89	101.66	101.46	116.53	109.15	104.22	108.29	108.82	104.26	107.02	106.65	110.76	111.15	111.49	102.49	110.7	104.51	106.01	105.38	102.92	102.14	111.47	106.57	96.455	105.25	110.58	106.2	106.57	119.16	101.27	112.22	104.01	105.7	100.53	106.09	96.147	104.75	111.07	103.59	115.94	109.06	96.711	98.395	110.27	96.36
112.41	114.45	116.77	116.14	103.89	111.63	118.39	109.44	113.13	109.91	110.91	105.44	113.12	113.12	100.92	122.07	112.53	106.16	110.28	107.14	105.27	113.74	105.44	113.2	110.95	121.22	111.46	114.92	107.47	110.87	111.72	115.27	120.58	116.71	110.66	115.83	111.28	115.03	112.93	113.08	102.6	116.57	111.16	110.62	112.06	114.49	112.3	106.91	106.35	109.73
102.5	110.72	104.58	109.85	110.2	110.6	115.25	107.72	115.4	107.88	106.66	111.05	104.04	112.89	105.24	108.49	111.39	109.82	100.56	107.87	106.01	107.07	102.61	107.44	111.67	113.51	106.6	105.67	107.75	103.69	105.2	105.49	111.82	107.27	112.11	113.76	109.69	98.254	104.9	104.53	105.58	106.21	102.85	107.38	110.28	106.4	117.19	108.46	105.38	109.59
108.83	101.94	113	114.58	110.18	101.39	109.62	106.53	96.611	106.89	111.37	107.36	102.27	108.81	111.04	103.93	106.38	105.15	106.75	108.12	108.36	106.7	107.77	99.648	110.01	107.75	114.4	109.37	100.1	104.71	108.76	103.92	105.21	112.39	110.49	99.945	102.24	99.2	113.63	109.54	100.08	105.21	108.76	100.46	106.22	104.84	104.52	102.91	114.85	104.39
103.75	107.54	99.946	99.071	105.21	107.31	103.61	105.57	111.41	107.82	105.43	100.96	107.97	106.04	108.28	109.6	107.93	110.26	110.75	108.11	112.57	108.56	109.86	103.39	101.35	107.82	105.93	103.11	109.9	109.03	115.19	111.74	103.49	109.6	104.12	107.91	107.05	104.73	101.37	113.47	103.51	103.67	102.93	100.71	102.73	115.32	107.08	107.07	110.33	111.58
100.67	106.92	104.03	101.52	90.069	98.995	97.865	106.06	95.502	108.18	95.852	99.128	93.84	99.141	99.148	100.48	91.606	107.61	98.667	103	100.07	103.23	96.012	96.004	100.4	96.343	99.229	111.02	102.8	100.25	104.17	87.99	106.01	92.553	90.789	95.818	95.407	101.97	101.63	98.807	104.71	91.005	94.066	91.334	93.158	95.436	97.136	102.63	101	93.333
103.71	106.54	96.593	104.29	98.106	109.52	98.396	95.275	108.32	97.643	101.74	100.07	99.212	105.26	97.145	101.09	103.99	100.3	101.24	100.76	91.643	97.394	107.52	92.408	101.66	97.986	93.962	98.18	105.67	105.79	101.46	98.452	99.95	98.162	109.06	105.87	105.39	93.262	96.823	94.279	99.452	105.17	93.928	85.346	94.841	97.781	99.043	98.267	100.92	98.454
102.87	106.31	106.66	103.95	110.73	107.45	105.66	105.86	110.6	104.86	104.1	109.69	107.37	103.72	114.62	103.88	108.58	104.98	121.45	99.009	103.88	102.23	98.293	110.46	103.21	104.45	105.97	110.87	97.228	104.26	112.36	107.82	114.81	112.67	104.91	106.96	116.44	106.08	108.5	110.2	108.16	114.01	110.02	106.7	102.12	118.46	109.32	99.251	113.1	107.28
115.37	115.46	113.49	113.2	113.54	108.41	113.13	117.23	110.98	109.95	109.21	110.88	108.78	111.34	107.24	106.36	112.41	110.3	112.6	107.92	98.347	109.64	110.63	108.4	106.41	106.94	111.29	110.58	115.93	103.95	104.67	115.63	115.51	115.59	113.28	110.86	110.56	111.78	106.62	122.16	115.31	104.36	105.44	115.42	114.75	111.55	113.63	113.11	110.9	108.2
92.803	96.624	95.018	104.4	105.91	94.758	99.954	100.13	89.753	102.93	101.56	103.41	98.99	99.531	107.03	98.637	101.52	95.177	105.14	98.359	102.85	87.915	90.458	95.879	110.75	94.798	100.15	100.77	102.72	89.568	100.04	91.798	97.194	95.054	101.47	97.021	105.06	101.98	89.543	100.41	99.648	101.33	100.66	103.91	101.72	102.59	99.191	108.64	99.253	93.604
102.47	103.08	98.246	103.06	102.89	101.74	106.17	108.13	103.36	104.61	101.33	106.01	91.788	105.6	105.29	109.75	102.1	103.51	102.31	103.01	102.05	103.3	105.55	117.24	110.3	101.28	106.43	97.531	102.77	104.53	114.11	108.67	103.28	96.459	104.86	100.4	101.24	111.29	106.73	101.15	103.3	108.16	99.612	101.51	107.98	110.62	107.5	105.7	105.65	103.8
114.45	98.23	105.59	105.31	101.52	109.1	112.16	106.32	100.82	103.18	108.44	115.31	99.044	111.73	106.14	102.77	103.87	105.58	114.05	103.6	103.59	111.06	109.78	107.78	106.03	104.44	111.73	110.52	108.84	99.603	107.47	105.12	104.29	108.31	106.48	110.82	98.536	116.92	101.58	104.84	97.918	112.7	100.29	100.59	111.17	123.2	106.81	111.05	101.66	110.45
107.62	107.15	118.07	109.49	102.12	105.93	105.78	104.63	113.85	108.96	108.02	111.71	109.53	105.14	106.18	108.67	106.65	103.75	98.141	104.58	103.01	111.04	111.33	104.85	112.25	113.58	108.2	106.06	113.46	107.76	109.55	116.02	110.3	111.66	105.56	112.4	117.35	108.6	105.09	107.23	106.61	111.42	101.43	97.158	92.323	108.6	107.09	108.42	106.94	102.53
106.01	101.64	104.33	96.564	100.1	108.85	99.932	110.29	105.85	96.141	106.56	101.64	101.59	105.99	100.65	95.142	106.84	108.29	97.787	97.984	97.208	103.37	103.83	93.324	95.208	101.2	93.774	105.61	109.72	102.88	99.883	104.42	93.513	101.35	106.36	94.582	95.939	108.15	95.806	95.273	103.44	106.17	107.33	100.91	97.449	90.609	104.6	97.662	97.097	98.856
109.27	111.11	105.59	102.55	109.17	110.36	96.618	96.51	108.39	100.39	101.9	112	109.06	103.89	97.602	111.1	95.16	104.81	101.61	98.649	101.77	102.09	99.964	102.23	96.086	113.85	111.95	105.21	97.676	112.47	101.32	99.114	106.35	102.05	101.74	110.64	99.733	102.93	102.05	106.69	98.131	112.58	106.17	110.39	104.35	102.04	104.93	108.09	101.69	110.45
110.19	105.4	102.78	101.51	97.604	105.52	107.25	105.19	105.11	110.01	99.045	104.73	100.73	111.16	104.37	108.78	110.02	103.04	107.68	98.537	106.14	104.11	102.43	110.76	108.87	102.48	114.33	109.85	116.52	102.79	105.32	105.48	109.61	104.71	103.99	104.58	112.42	100.18	111.69	104.91	104.14	110.36	103.34	112.77	102.84	112.81	103.26	114.53	102.02	106.05
103.54	100.87	111.96	114.77	117.12	102.22	110.97	104.73	108.88	99.941	106.53	106.95	103.17	104.73	106.33	109.75	103.55	107.98	94.865	109.39	111.6	107.41	103.26	106.91	109.73	111.45	97.386	95.967	105.82	104.27	100.41	110.27	112.47	108.85	96.85	99.341	111.16	102.3	108.51	94.609	108.33	102.09	107.02	100.63	115.69	105.72	103.42	106	99.634	97.179
105.56	102	107.27	111.29	103.4	112.35	113.83	104.83	102.41	110.03	110.86	108.3	107.69	122.07	105.22	108.81	108.11	115.56	105.79	100.31	111.6	116.83	108.05	106.3	107.1	115.25	105.96	107.26	111.97	112.68	104.12	104.93	111.16	102.55	106.23	109.39	111.63	105.18	109.66	109.11	114.7	111.15	99.949	106.74	111.27	114.38	103.17	104.31	111.89	114.32
96.468	100.37	102.82	99.728	108.39	104.32	110.21	109.98	99.479	111.9	113.61	99.198	112.32	102.96	103.71	108.48	110.37	98.016	106.67	105.98	103.74	110.58	103.29	105.43	110.25	106.2	103.08	96.234	110.19	104.88	103.31	110.2	102.41	105.58	99.469	115.13	101.83	110.98	106.01	109.22	109.82	103.75	105.9	103.54	103.51	101.78	108.14	113.87	107.23	110.16
105.67	101.38	108.2	98.145	106.81	105.64	108.61	108.63	108.5	116.56	108.43	107.97	91.63	103.56	112.35	102.24	110.78	106.13	103.96	104.94	107.84	101.85	108.78	112	100.12	103.01	103.1	100.73	108.47	107.73	109.84	107.41	108.58	105.89	111.54	92.402	106.34	102.88	97.377	106.42	93.686	106.22	104.98	103.85	111.83	99.794	103.41	108.97	103.41	106.7
107.21	105.05	107.89	93.403	100.41	114.52	100.55	109.67	101.35	115.41	104	103.46	104.25	102.23	100.88	101.59	104.13	100.14	97.796	107.69	99.788	106.91	105.45	102.03	100.51	112.36	108.86	106.15	112.91	103.19	102.25	106.12	107.68	99.091	101.45	101.35	110.06	108.67	102.63	110.82	101.21	109.02	103.13	99.285	100.44	107.94	117.24	101.21	104.46	106.65
105.04	106.99	109.06	114.64	107.03	104.73	110.92	111.84	113.24	106.14	99.923	107.64	107.47	112.32	107.88	115.93	108.95	103.56	118.61	107.7	107.58	110.24	97.032	115.39	109.58	102	114.81	109.4	100.03	101.63	110.02	109.95	114.97	109.2	116.3	110.69	105.78	108.08	112.05	107.79	107.4	106.45	106.87	101.09	120.43	117.82	102.41	103.85	112.44	111.62
111.17	107.89	96.621	107.19	109.73	104.49	108.88	100.87	109.33	109.63	106.09	112.95	115.05	111.91	108.17	111.23	114.01	103.42	115.63	114.02	112.8	102.35	107.04	100.03	106.07	107.75	104.83	96.975	107.95	110.48	109.33	106.82	100.69	104.2	111.02	104.7	111.43	102.11	95.497	107.35	114.1	112.17	101.14	103.27	107.28	100.12	104.91	112.69	110.27	110.69
101.22	99.697	100.92	97.582	100.33	107.65	112.18	99.543	102.01	104.49	93.474	112	106.78	96	107.61	106.61	107.36	108.04	105.54	107.36	104.65	114.55	103.32	111.28	108.8	112.89	97.396	109.71	111.9	102.6	98.94	104.95	102.31	107.9	107.32	103.9	109.55	104.23	107.12	96.275	109.07	91.887	108.72	111.81	106.2	105.15	107.42	105.15	106.63	110.53
100.64	98.906	103.67	102.61	118.53	106.51	109.59	106.14	110.82	103.42	101.15	110.11	108.79	98.781	99.778	101.83	107.03	109.18	107.8	112.29	111.99	105.71	112.32	113.85	104.36	112.17	106.29	97.401	109.12	109.16	110.24	106.6	113.35	105.53	107.37	105.42	112.43	113.86	115.88	108.96	105.27	103.37	112.49	112.19	109.97	118.12	109.31	109.24	110.4	110.28
110.69	121.29	105.5	103.21	103.78	111.33	113.31	109.66	107.65	110.68	112.73	106.85	104.11	104.27	111.58	106.09	108.64	108.35	108.84	105.83	112.79	114.1	107.34	105.97	112.93	105.44	107.42	117.58	115.58	111.75	115.02	108.9	103.62	111.59	108.53	110.16	109.73	104.51	103.05	107.07	113.81	109.6	118.25	105.64	101.56	114.2	108.01	109.06	109.61	109.71
100.32	112.56	105.81	93.55	100.49	101.94	99.336	99.142	98.067	98.39	105.21	100.19	99.916	102.4	99.72	96.279	101.35	107.39	98.051	104.51	105.86	99.338	100.27	109.23	100.14	94.468	93.898	98.555	97.2	93.036	99.007	97.321	99.675	99.282	104.46	93.618	97.597	96.675	99.033	105.83	101.81	94.258	96.402	101.21	113.99	109.65	100.26	104.8	98.709	105.06
100.48	101.16	99.444	95.618	92.332	96.2	91.404	99.037	97.124	102.04	93.53	97.722	110.36	94.359	93.224	100.24	101.66	105.13	104.34	95.841	103.11	102.42	94.814	102.16	104.96	101.5	103.23	110.37	102.77	96.83	91.108	95.912	93.903	99.725	89.14	103.41	89.334	101.26	92.705	95.04	91.974	99.318	97.996	88.274	101.77	93.356	98.477	100.25	93.166	98.97
115.32	109.28	102.83	102.26	112.18	106.17	113.79	105.41	112.61	108.46	110.39	110.12	108.14	112.37	108.54	110.42	105.5	106.64	110.31	94.239	103.04	111.52	108.97	104.3	106.39	110.81	109.55	102.87	112.25	111.41	111.4	107.7	107.14	106.4	99.927	112	104.17	109.25	105.42	112.17	106.91	116.37	111.17	106.19	102.55	112.81	101.36	105.7	104	103.25
104.35	100.53	103.18	104.89	95.268	113.6	97.849	94.599	100.97	108.45	99.999	96.929	108.39	101.53	94.303	100.69	98.198	102.82	104.92	107.3	97.502	104.57	107.03	97.931	96.568	99.993	98.413	99.67	100.04	98.581	101.41	106.64	110.54	94.849	93.839	90.381	103.07	109.84	105.07	102.83	100.51	100.2	100.74	97.632	107.21	97.086	103.05	105.15	94.764	104.85
105.19	109.57	110.56	105.42	101.3	101.49	102.15	109.66	107.31	111.68	113.58	109.71	99.948	109.73	101.84	102.35	105.41	115.46	104.01	103.8	104.79	107.77	103.04	104.12	97.274	109.29	97.459	104.28	110.89	106.87	106.71	111.67	105.69	92.127	108.9	103.32	112.09	101.07	101.54	98.402	105.66	98.555	107.04	102.32	106.27	103.17	101.68	107.61	113.2	107.8
105.98	111.93	100.99	107.81	95.872	108.93	108.93	107.68	108.51	97.37	109.93	100.57	101.93	108.51	106.69	98.304	117.51	104.54	107.21	111.44	114.7	105.03	106.6	108.86	111.65	108.61	101.35	103.84	105.05	113.36	104.55	108.94	112.04	106.54	113.23	98.166	108.82	101.38	103.43	107.32	111.32	110.78	94.5	108.53	99.708	110.3	104.74	106.08	104.81	99.979
100.85	100.29	104.69	110.71	106.43	108.09	113.74	115.05	108.2	113.61	111.43	108.37	117.21	102.98	106.7	112.71	105.12	109.93	104.13	108.73	105.67	107.87	103.65	98.806	110.33	106.51	102.74	102.18	106.41	103.35	102.52	111.9	106.4	112.94	108.37	105.52	104.58	112.78	109.98	101.77	106.62	108.52	111.46	105.99	111.07	103.29	110.62	105.16	104.82	106.34
114.04	114.08	114.38	108.14	105.83	111.09	103.45	100.96	116.31	111.58	113.65	114.59	112.42	120.5	107.87	108.88	107.93	110.08	110.6	106.29	98.945	122.89	109.83	95.34	107.89	113.59	115.46	104.72	109.24	109.49	108.21	111.44	116.73	108.12	113.77	105.27	106.55	109.44	112.01	102.89	109.02	108.08	112.86	104.88	110.23	111.92	110.76	100.49	120.44	112.02
98.783	112.68	115.99	119.73	102.99	102.75	106.7	114.79	111.12	111.66	113.49	110.65	105.16	101.46	104.95	106.37	107.41	106.78	91.039	104.01	101.76	112.38	111.28	97.973	108.25	103.52	109.6	105.66	97.765	107.41	113.86	106.96	106	109.24	105.78	106.67	107.82	103.09	103.93	98.128	109.94	105.76	111.1	98.36	102.23	108.76	108.24	115.02	101.8	104.14
110.36	105.17	110.57	106.49	100.66	111.33	101.82	108.38	112.09	112.25	101.41	107.4	103.52	105.99	94.361	113.19	101.45	102.81	105.91	106.82	120.66	108.77	111.91	113.65	109.46	108.44	101.71	111.42	102.58	104.22	104.81	103.31	112.07	97.739	108.21	105.46	102.71	103.88	106.23	101.83	109.71	111.47	107.38	111.45	104.5	104.07	98.949	98.875	111.17	110.24
97.611	104.27	113.41	111.68	103.21	112.56	106.71	110.81	100.45	111.14	107.36	104.39	105.97	105.21	103.6	105.95	104.7	104.55	106.5	107.6	118.66	102.08	101.47	112.98	99.607	109.66	101.94	102.33	104.95	99.535	96.235	106.98	108.56	108.48	98.413	101.17	107.58	107.68	105.33	95.086	109.41	105.01	100.94	101.96	116.46	103.26	103.73	111.01	108.41	104.46
108.16	100.53	108.12	103.28	107.34	103.38	110.99	107.11	104.52	98.887	109.65	115.14	107.55	106.92	102.06	112	99.658	104.66	100.85	108.89	109.01	108.63	107.11	100.24	109.21	103.54	104.02	108.26	103.37	117.54	111.16	107.38	104.72	106.36	107.03	113.46	107.6	105.53	114.4	101.07	111.57	111.45	110.97	102.67	106.81	113.41	103.59	105.24	104.59	119.74
103.76	96.581	95.751	105.2	101.6	98.889	107.4	104.25	110.13	104.96	99.746	103.55	112.86	109.47	109.08	107.57	102.43	108.78	107.94	104.72	98.904	100.3	104.59	103.86	98.71	99.397	109.89	106.61	103.7	105.2	111.67	110.83	108.1	109.8	111.24	97.343	98.903	104.33	101.21	102.47	107.94	97.079	101.27	113.43	107.9	97.928	105.59	107.76	105.4	100.97
108.56	115.65	114.8	110.37	117.54	116.37	110.29	113.27	112.22	105.58	106.29	109.11	101.97	117.14	98.01	104.37	109.99	108.85	108.28	106.86	115.67	107.22	107.32	113.92	117.34	107.78	111.26	102.46	103.03	110.8	112.36	101.4	104.37	100.48	114.26	105.78	114.92	105.9	115.59	112.88	110.21	107.63	111.54	107.97	119.64	111.96	110.13	106.32	100.35	108.76
103.6	102.11	109.7	107.42	106.37	117.25	100.24	101.47	101.82	97.25	110.2	107.66	101.92	99.998	102.08	111.61	109.2	109.57	106.63	111.5	105.6	107.04	106.95	113.7	108.7	92.67	108.15	110.94	104.67	105.59	104.27	111.97	106.97	106.63	107.29	101.11	108.13	106.72	109.87	105.92	104.73	104.15	109.5	108.47	111.32	92.565	107.83	105.89	105.83	107.68
111.11	106.44	99.542	95.843	100.62	110.6	94.426	105.43	102.68	112.28	109.03	97.609	100.18	102.81	97.687	101.63	99.118	102.3	96.726	104.71	104.26	102.43	96.365	98.474	99.798	105.24	106.1	105.89	98.449	104.73	99.744	110.73	104.69	103.32	99.39	106.13	104.52	110.1	111.66	102.22	96.034	102.34	104.29	106.99	103.07	105.89	104.44	100.31	103.23	101.48
108.13	111.54	111.51	102.77	106.53	107.35	101.11	103.31	108.77	102.81	113.9	108.54	106.62	108.66	102.27	97.996	107.61	111.37	110.81	108.9	119	109.34	101.15	104.9	107.85	108.14	110.22	108.21	110.16	119.89	110.25	97.607	102.46	111.52	114.23	108.85	102.23	96.944	104.64	104.48	108.62	102.04	111.59	109.61	106.06	111.44	109.76	106.48	108.32	108.41
109.05	109.04	110.49	107.18	102.65	108.92	115.4	101.33	111.54	101.64	105.87	107.19	108.36	100.1	106.52	113.27	102	110.46	105.46	107.69	117.61	105.03	95.451	108.21	101.53	99.459	97.976	104.49	107.04	104.47	105.85	105.25	106.15	103.58	96.781	112.53	99.085	109.49	111.57	105.53	112.62	108.12	103.76	110.84	111.23	98.833	105.38	110.94	99.487	109.28
100.53	93.069	100.35	98.238	102.08	97.271	94.018	92.257	94.479	93.755	98.896	101.61	98.201	100.14	91.557	96.216	96.008	102.45	103.78	102.97	99.509	99.915	104.84	98.984	98.522	97.682	90.005	96.736	96.531	91.635	99.362	103.76	103.74	93.488	101.33	97.8	97.379	102.26	90.883	102.34	99.777	93.822	100.07	103.08	101.43	100.73	102.4	99.564	96.688	105.27
95.757	102.21	102.73	102.65	102.32	87.751	102.12	95.947	99.283	93.946	98.855	94.131	96.326	91.683	93.309	94.341	93.768	107.17	94.991	100.18	96.238	90.713	95.164	98.844	94.934	87.58	105.6	94.378	103.66	99.034	95.267	107.45	97.695	96.661	101.31	91.638	87.983	85.928	98.483	97.792	95.916	102.94	96.92	104.38	96.559	103.17	98.914	104.12	96.195	107.67
107.25	102.06	107.68	97.275	104.06	103.15	108.28	109.66	104.58	100.61	101.46	111.84	110.09	112.28	108.86	105.03	102.6	108.71	102.51	106.04	107.2	109.57	101.11	99.703	109.71	102.72	103.57	109.46	105.89	113.62	103.93	111.53	104.84	107.15	104.66	102.89	104.55	102.81	105.83	102.81	110.33	104.2	109.92	111.29	100.5	104.95	96.374	106.37	112.86	110.89
105.87	95.053	96.959	101.7	102.23	97.272	90.062	102.5	111.62	109.3	102.98	109.48	105.56	104.83	113.71	98.693	104.06	110.1	105.62	115.34	96.143	108.64	101.34	101.86	99.184	109.06	104.13	112.22	99.865	98.46	101.5	107.77	98.838	97.901	103.86	101.45	100.9	102.99	105.4	101.9	106.36	100.08	103.43	101.13	105.45	97.479	105.21	109.88	103.49	89.98
103.3	111.68	108.7	103.85	100.16	111.06	101.97	97.037	107.79	107.69	113.61	110.4	101.21	108.59	104.79	107.79	102.04	110.09	116.4	97.164	106.13	114.23	113.21	112.88	100.51	102.99	99.507	111.04	100.63	109.42	110.36	103.89	108.17	101.66	100.45	109.97	101.56	97.397	109.76	96.723	104.25	105.73	105.06	102.56	116.51	108.61	102.38	104.76	104.69	98.765
108.01	117.6	107.45	110.52	102.54	110.22	104.54	111.36	107.18	110.64	105.7	110.47	107.33	106.59	112.61	109.86	108.39	110.09	104.59	99.402	106.41	106.91	110.48	103.63	105.54	104.08	121.38	113.2	107.8	100.09	113.55	105.97	111.97	104.94	103.43	109.39	114.51	106.79	103.37	109.01	103.86	110.59	108.8	109.07	102.97	111.08	109.35	100.85	100.56	104.72
110.69	119.13	110.84	113.5	112.64	108.6	114.1	101.38	112.83	110.16	111.39	101.09	111.84	106.83	107.3	110.43	104.74	110.71	111.86	110.7	103.46	112.62	117.34	105.43	103.1	108.04	110.54	109.48	99.783	98.284	109.43	106.49	109.83	113.12	105.81	114.39	114.64	106.34	107.12	109.55	115.13	105.89	110.68	110.66	105.69	112.25	107.75	110.12	107.85	117.51
106.93	111.85	109.61	96.522	115.62	101.2	113.91	103.97	105.95	108.31	114.7	115.26	106.12	108.16	105.35	104.36	113.64	112.46	98.818	110.02	105.91	110.09	109.41	100.62	107.31	116.87	112.06	103.26	104.54	107.32	116.12	107.74	107.86	103.3	108.71	104.63	103.01	102.61	101.84	111.21	102.9	107.47	103.48	107.63	105.08	102.3	103.36	110.49	103.18	112.47
93.648	101.08	93.648	103.36	102.55	98.997	107.64	93.892	94.654	106.61	99.996	99.708	98.651	96.75	95.587	99.522	103.68	88.971	100.25	99.932	100.15	101.96	102.14	96.976	96.79	98.997	103.44	100.12	93.65	100.42	96.702	97.781	94.517	94.851	93.549	98.666	98.939	92.671	94.084	103.78	95.295	110.7	103.41	98.864	100.81	94.521	94.566	97.543	106.42	98.343
101.97	105.22	98.013	93.405	93.361	101.33	98.884	105.01	95.886	94.156	95.24	99.054	90.256	97.399	96.063	92.268	101.97	87.178	87.188	95.766	103.47	99.882	101.4	97.835	98.122	96.533	96.647	99.881	100.01	103.85	91.113	92.66	88.415	101.18	97.051	97.904	99.18	92.697	107.51	100.34	100.57	102.7	101.05	90.39	100.62	92.163	97.702	96.066	93.613	103.73
112.99	106.27	104.06	107.82	109.45	108.48	102.32	102.28	105.31	109.65	107.87	103.39	99.58	113.69	104.16	108.89	99.365	109.36	96.917	112.68	111.19	108.15	102.67	113.35	108.17	103.28	95.368	107.37	102.28	100.06	109.71	106.62	107.12	92.47	100.96	104.42	110.78	110.29	106.06	102.21	104.8	111.42	104.79	97.446	110.78	107.52	100.99	104.93	100.68	112.01
102.49	111.35	103.87	107.08	110.35	104.43	104.87	112.03	117.46	117.28	107.21	108.58	109.18	105.13	113.54	105.04	107.79	109.55	116.73	103.82	112.93	114.45	111.6	109.53	107.74	121.54	114.5	111.23	98.372	110.13	109.35	122.75	109.13	107.01	102.77	118.12	112.64	99.651	112.33	113.69	103.32	107.07	107.39	111.23	111.62	104.57	96.235	115.49	112.62	107.06
104.93	104.68	111.16	107.06	111.22	110.43	109.46	106.94	109.56	110.67	105.86	102.2	104.38	99.249	105.4	111	108.31	109.86	111.26	110.69	116.85	104.56	109.96	108.85	112.56	108.48	109.38	109.86	103.34	110.72	105	107.08	112.67	108.88	106.07	99.113	105.21	104.65	106.5	109.14	111.14	112.94	97.486	113.34	100.7	110.85	113.36	101.51	103.29	103.05
108.8	118.1	97.297	117.78	106.91	104.37	103.93	100.93	102.07	108.43	110.59	108.55	105.99	103.23	105.3	108.8	102.12	104.58	105.34	100.93	100.82	104.31	111.09	105.92	102.09	100.21	106.33	106.81	106.83	118.93	103.61	108.82	107.72	106.64	108.96	104.09	103.48	106.5	101.4	98.629	105.8	99.817	106.67	96.729	112.19	102.34	101.23	107	98.126	109.19
104.61	103.53	112.58	102.75	105.35	108.12	110.16	112.44	94.855	98.55	109.73	101.05	104.08	111.15	107.94	100.99	104.9	104.24	97.282	101.66	103.54	106.58	103.98	104.39	106.04	107.65	105.52	103.44	105.82	105.53	106.49	106.79	107.56	98.09	100.31	107.4	104.82	101.12	98.901	114.92	110.17	105.56	117.44	99.436	118.95	104.09	101.52	99.789	99.325	109.52
111.17	101.42	110.26	111.05	107.99	113.49	110.52	109.74	101.75	106	107.19	115.6	114.1	109.09	115.93	104.13	109.63	115.21	103.18	102.97	110.98	102.1	112.12	111.4	102.4	104.48	113.98	107.72	109.6	106.18	107.74	113.02	103.98	104.66	115.07	110.79	108.38	118.28	99.764	104.23	113.58	106.8	100.47	110.84	106.14	101.06	110.59	119.31	105.24	100.69
96.264	92.833	95.776	99.356	93.899	99.709	102.54	102.52	109.36	102.82	96.587	99.271	94.993	95.529	93.812	103.52	103.2	104.55	94.475	91.616	102.75	94.815	97.105	91.044	99.582	102.54	101.57	91.965	94.709	105.66	97.977	96.326	99.323	104.24	98.221	103.68	92.769	101.12	97.678	92.732	96.413	95.4	90.015	95.051	95.509	103.08	96.763	90.163	101.5	93.243
98.39	94.179	102.81	105.53	98.008	101.66	101.28	101.06	96.587	103.35	102.82	94.595	87.302	103.8	99.1	100.37	100.25	102.13	94.826	89.72	99.314	92.413	96.236	91.743	96.099	98.001	94.587	99.138	97.496	96.711	92.866	101.69	101.81	105.16	103.09	104.2	103.37	99.824	94.183	98.096	96.157	108.53	97.191	104.35	101.96	101.7	90.723	102.67	94.245	94.262
99.256	106.07	95.838	100.17	106.01	95.064	91.95	98.082	100.9	100.24	94.409	90.675	98.793	84.632	103.32	109.31	99.624	89.403	101.93	104.48	92.738	94.355	90.14	96.834	90.455	102.01	109.37	93.221	102.43	92.308	106.66	94.23	102.95	104.1	105.87	101.26	102.04	105.37	104.97	90.711	88.99	96.575	98.253	93.492	99.498	101.45	98.47	103.91	87.147	97.039
101.62	104.53	107.56	107.62	112.81	109.38	104.5	109.99	105.44	108.86	112.82	116.71	106.97	104.69	105.98	103.03	111.9	106.68	110.76	106.54	99.905	110.63	108.93	118.84	108.91	102.4	116.46	104.66	108.81	112.81	105.31	102.75	102.59	110.46	105.35	107.46	107.52	101.65	107.03	111.82	115.04	102.08	108.2	113.18	108	115.97	112.19	105.82	108.72	110.22
101.98	101.18	109.38	108.28	112.08	105.47	113.13	111.44	104.89	111.08	106.29	106.14	109.78	102.09	105.02	110.62	101.19	110.82	115.04	111.59	99.486	105.99	100.4	108.53	104.13	108.8	103.54	108.21	111.87	106.82	107.13	110.57	118.18	108.13	115.96	106.44	102.53	109.84	108.38	104.38	118.93	105.28	106.36	109.92	111.72	116.05	107.96	103.57	106.68	100.42
97.259	99.333	112.22	107.02	104.73	110.68	112.32	108.05	113.07	101.03	104.8	112.04	104.17	111.21	105.44	107.03	108.46	106.71	109.78	103.35	99.852	108.22	102.71	110.32	103.4	109.62	113.93	103.54	114.31	110.88	112.64	106.14	110.71	107.81	111.6	98.14	117.23	101.19	117.02	107.09	103.63	111.65	112.3	111.22	108.07	103.3	110.62	112.34	106.13	105.64
99.78	105.77	105	104.02	103.36	110.3	110.85	116.56	106.95	102.05	107.23	99.27	106.15	100.65	106.57	109.01	103.23	111.33	101.6	109.29	102.14	93.824	99.302	108.32	113.21	111.19	111.5	106.29	107.72	112.57	102.72	112.43	110.44	105.23	107.13	101.35	107.8	112.23	114.3	95.099	112.81	108.93	104.19	101.73	93.718	110.99	106.83	104.51	109.55	101.76
104.47	107.61	104.08	111.97	107.86	111.86	113.31	102.82	116.5	99.791	102.95	101.02	109.4	112.34	116.11	104.63	105.82	118.89	114.6	111.72	109.41	104.57	114.98	112.6	111.19	103.22	100.29	119.02	110.08	103.9	101.02	109.16	111.61	117.41	103.54	114.19	113.21	107.37	92.94	113.6	117.91	108.01	107.7	109.59	111.74	112.6	105.34	103.43	114.45	106.87
101.95	101.41	97.778	100.72	114.24	103.81	103.23	106.38	100.71	102.84	105.5	101.62	100.59	95.985	107.16	98.279	97.349	103.37	105.89	112.68	103.72	109.67	108.74	105.19	104.56	98.23	102.32	102.11	105.3	103.78	106.42	101.85	114.66	108.63	103.31	108.4	98.177	105.97	110.69	106.91	113.04	106.07	107.68	97.386	96.234	106.79	109.27	111.38	98.516	103.07
101.89	97.745	108.58	98.82	94.575	107.74	97.799	99.152	103.09	101.8	98.663	99.129	108.64	100.19	96.369	108.01	103.6	101.38	98.357	103.8	97.118	96.35	96.638	97.01	96.652	103.47	100.02	97.407	105.19	92.364	100.88	101.06	106.05	99.526	106.33	104.3	98.724	96.412	94.508	101.11	108.32	101.58	93.729	102.12	96.574	104	101.75	93.922	93.838	97.845
109.57	112.1	106.81	106.21	104.39	101.91	99.044	105.84	103.57	109.29	108.7	106.4	104.2	105.31	108.4	100.68	103.65	99.031	113.45	111.21	112.91	109.8	98.045	104.34	99.604	108.51	112.47	98.815	105.98	112.39	106.57	111.58	102.08	106.77	112.74	100.91	105.02	104.62	103.19	107.28	103.55	103.76	104.36	104.52	107.12	95.98	103.19	114.13	98.028	102.02
110	115.28	103.41	105.58	104.56	106.84	109.08	105.05	110.91	107.09	106.26	103.29	102.85	92.323	98.49	106.27	103.42	102.95	107.89	106.11	113.72	113.13	101.15	105.01	113.23	108.96	115.8	103.36	106.93	108.68	107.57	109.02	113.23	110.28	108.88	109.6	107.55	110.09	108.6	104.02	104.27	106.34	109.3	111.2	111.93	114.48	111.31	108.49	112.34	115.85
105.69	112.03	109.94	108.07	101.19	104.27	105.64	104.87	105	106.6	110.87	105.23	112.2	108.04	105.47	111.85	108.3	108.54	110.27	105.98	99.857	112.89	103.78	100.73	114.48	105.33	106.4	102.37	107.85	98.305	112.29	94.306	111.34	102.3	99.493	103.94	109.58	107.2	105.06	95.511	107.69	107.4	101.76	108.54	103.03	105.83	103.99	101.75	111.57	94.415
106.72	115.56	101.84	106.62	109.21	112.59	114.43	107.23	102.08	116.53	102.55	99.227	105.32	105.03	108.55	109.72	101.63	111.86	107.44	111.62	98.119	104.04	99.797	118.13	106.8	115.38	105.98	115.76	115.7	112.61	105.83	110.97	114.45	100.88	105.55	105.93	110.57	111.14	109.51	111.18	110.63	100.55	110	106.72	112.61	108.11	116.4	105.01	108.47	110.8
102.23	105.15	112.64	94.147	106.28	107.44	105.6	109.77	103.78	97.663	101.73	99.478	98.377	96.863	103.01	95.653	103.06	113.11	99.67	100.54	101.38	100.84	110.01	105.18	103.78	106.54	104.81	108.09	103.16	107.97	115.1	106.8	99.774	114.31	109.83	107.37	109.22	96.172	109.09	93.524	100.63	103.99	107.59	109.2	102.31	106.41	110.19	106.92	105.12	99.277
109.13	107.07	101.1	114.53	114.49	106.6	102.69	99.75	106.61	106.84	109.78	100.85	105.83	102.68	106.41	102.88	108.86	115.33	109.86	105.03	111.09	97.975	105.85	113.82	109.94	103.9	99.395	116.09	107.26	107.27	103.17	109.56	106.59	107.64	109.62	98.739	101.89	113.03	107.52	101.99	108.83	108.94	115.54	101.16	97.369	104.43	110.31	116.16	100.45	115.06
96.798	103.44	98.729	110.58	103.13	99.686	103.09	103.48	103.99	104.18	102.46	100.35	100.35	102.12	94.808	96.733	103.22	111.19	105.13	102.68	92.526	99.574	96.229	98.796	96.634	100.04	100.57	102.66	95.377	100.62	105.09	101.56	94.363	98.928	101.62	90.847	102.18	101.57	108.06	101	104.65	106.67	99.976	101.69	95.362	95.325	94.546	97.071	101.96	105.06
92.35	94.971	88.154	98.888	91.736	100.01	103.27	95.862	88.076	94.289	102.25	96.461	92.646	101.71	106.36	100.24	92.116	90.001	102.66	100.52	92.354	93.466	92.487	101.98	93.23	103.53	86.752	101.99	105.35	102.03	97.967	98.366	99.311	99.085	94.775	102.48	101.38	93.742	96.642	94.029	99.842	101.03	98.317	96.454	98.697	96.036	94.082	94.245	91.692	96.173
114.54	97.419	103.68	111.09	107.89	105.15	109.84	103.18	105.02	106.07	103.83	106.27	103.38	112.87	110.9	100.59	108.4	107.51	101.99	102.88	104.5	96.752	108.22	104.68	102.79	106.92	103.16	107.21	106.45	108.94	110.56	105.34	102.16	93.214	106.13	101.57	109.71	108.5	101.63	97.795	101.55	111.39	105.83	104.62	112.14	101.5	105.25	99.946	106.5	104.4
98.749	99.649	99.987	97.599	105.36	96.108	91.921	104.38	100.11	106.16	88.848	105.26	104.74	104.17	99.68	98.772	99.707	95.186	100.63	105.28	101.79	99.946	102.68	99.086	100.48	105.38	104.44	105.05	101.96	100.38	102.55	98.967	99.975	99.494	99.002	100.8	103.03	98.366	99.983	91.086	102.04	103.92	100.77	106.99	98.901	98.929	99.971	101.1	104.89	91.816
104.22	106.61	98.613	114.07	105.96	106.43	104.02	112.24	103.65	108.75	103.52	106.74	104.43	102.94	105.98	101.76	103.04	99.281	104.13	109.66	107.96	106.5	113.16	100.65	105.75	102.33	103.38	103.45	107.8	98.074	104.17	105.26	109.04	98.837	118.03	112.14	109.7	110.18	109.38	108.07	110.99	107.29	110.43	111	105.78	99.859	102.49	106.69	113.52	107.64
113.66	107.49	110.16	96.1	108.26	109.99	106.26	112.55	104.67	99.25	105.54	96.712	106.33	102.04	101.91	101.05	111.89	107.41	112.51	105.53	108.91	108.09	106.36	106.02	105.94	105.16	109.66	98.204	111.58	108.62	106.04	110.75	106.22	106.14	104.62	109.49	115.88	105.42	106.41	98.79	109.34	107.64	113.37	108.54	111.26	99.46	119.82	93.758	101.82	109.46
107.13	113.09	111.09	104.76	108.87	104.34	111.2	102.02	104.66	108.96	107.28	107.39	113.63	106.93	103.19	100.38	107.17	104.43	107.08	111.12	112.59	106.24	105.96	106.09	112.67	104.39	111.24	100.01	104.78	100.28	110.4	107.68	119.97	99.44	107.66	102.17	106.21	113.54	108.31	103.18	104.06	109.89	113.42	103.26	109	107.83	103.67	103.59	112.77	112.93
105.09	102.41	100.61	101.31	108.97	104.53	104.01	106.12	102.92	109.4	99.263	103.82	101.26	100.3	100.9	106.4	106.81	111.59	104.87	111.72	112.72	114.38	101.7	108.17	102.11	101.53	106.54	97.833	105.81	105.23	105.79	97.55	105.32	108.17	113.24	117.37	101.03	106.44	106.29	103.28	99.76	106.36	104.19	101	109.84	97.859	100.65	104.14	98.446	102.38
103.21	118.22	101.21	113	103.86	107	112.3	100.79	106.71	105.32	103.97	107.97	108.39	98.854	110.31	109.02	117.86	119.12	102.64	106.9	113.92	103.86	108.49	111.29	111.54	106.21	110.93	102.53	108.13	108	118.87	100.63	113.65	104.34	107.18	107.83	110.1	107.04	108.91	106.81	110.4	110.92	112.31	109.59	103.87	105.94	105.98	97.171	106.49	110.28
103.74	108.96	111.31	110.46	111.3	98.459	95.694	111.46	106	108.22	102.13	113.11	106.76	96.296	103.2	101.35	114.06	99.869	107.51	106.29	106.54	102.21	102.07	106.64	106.71	110.72	121.05	110.45	108.21	102.57	109.28	110.72	96.417	105.38	100.13	113.68	100.74	102.78	99.14	100.88	100.88	105.54	93.482	110.31	104.5	115.55	104.45	98.338	108.75	111.03
94.191	98.391	97.856	102.38	97.288	110	105.99	97.023	102	102.48	96.843	104.45	106.43	97.993	93.52	101.65	98.402	101.81	105.46	100.33	101.26	95.218	99.135	97.226	99.906	103.48	94.777	103.67	104.78	107.16	103.65	102.94	96.538	92.27	108.31	103.01	108.43	103.66	99.888	101.24	105.06	107.21	91.529	100.35	97.694	104.17	101.09	100.9	94.53	97.384
106.31	108.81	108.42	104	104.91	111.38	103.7	109.02	110.32	117.53	108.39	106.76	104.79	112.39	109.54	97.93	105.67	114.41	117.51	101.58	100.13	106.93	106.81	100	97.827	102.52	106.76	107.97	105.85	107.86	115.21	108.25	116.29	109.11	92.753	117.48	101.67	108.72	109.07	105.08	104.66	97.674	109.11	107.52	103.55	110.65	111.07	108.55	105.73	110.66
106.48	111.55	109.87	108.21	106.98	100.4	104	110.2	109.89	105.56	106.79	108.41	108.18	105.22	107.25	102.39	103.44	107.96	106.94	106.52	116.5	103.02	105.61	104.02	100.21	111.86	105.28	101.68	99.098	102.62	97.434	112.43	103.17	101.6	107.1	111.17	101.44	109.12	101.44	96.219	113.62	108.24	108.75	104.35	106	114.36	110.19	104.73	105.18	106.6
106.53	108.24	106.54	102.89	104.72	101.63	105.05	103.94	101.52	108.86	101.25	99.53	105.22	97.264	108.07	106.63	116.66	97.485	106.82	94.95	105.51	110.95	102.62	106.09	107.43	100.48	110.56	104.7	107.17	98.9	108.76	109.57	106.12	108.19	103.21	114.39	105.92	105.67	106.21	100.58	106.97	110.31	101.97	103.98	105.14	113.58	107.48	100.62	95.466	103.24
98.631	106.42	115.17	104.81	113.94	103.3	102.96	110.69	101.71	106.4	107.75	109.97	107.97	106.09	106.75	109.93	101.08	107.06	105.75	99.819	106.23	101.71	104.03	101.84	108.09	110.05	116.25	94.875	114.8	106.19	109.03	99.889	102.91	108.98	104.96	100.17	102.56	105.36	109.3	107.3	93.852	111.8	105.67	110.08	107.86	98.355	104.76	101.51	98.501	95.777
108.45	101.5	104.34	112.53	113.75	110.83	108.47	100.21	107.18	105.73	110.67	107.56	109.84	107.39	108.1	103.45	104.47	106.69	110.02	107.78	105.86	113.16	110.33	111.41	101.25	111.71	105.09	105.73	104.48	108.54	96.648	106.79	106.26	103.23	112.95	112.79	108.27	108.3	95.521	108.12	100.88	112.15	102.4	106.67	111.25	111.97	104.51	106.42	110.67	104.53
116.25	102.47	101.18	117.14	105.6	107.85	102.82	104.12	118.29	109.49	103.08	113.72	109.57	108.69	109.04	114.74	116.66	111.53	113.65	115.05	106.85	99.912	114.89	108.4	114.05	110.8	114.05	109.27	107.52	105.23	105.35	105.04	109.86	103.12	99.571	108.81	109.66	94.825	106.44	104.39	110.71	108.32	102.92	120.55	114.45	105.3	112.15	105.45	104.4	108.52
99.477	109.32	93.91	109.28	92.797	112.07	108.73	107.96	114.05	103.58	112.13	104.88	107.58	116.12	113.16	114.09	109.87	109.35	113.53	113.35	109.43	103.12	111.87	104.33	109.91	109.92	98.829	104.6	107.27	100.68	102.82	108.73	100.35	112.74	111.4	105.04	105.51	106.86	106.97	106.59	104.77	105.45	101.81	107.88	109.86	106.3	112.23	110.92	106.25	116.71
108.86	106.77	104.62	118.52	117.86	103.35	113.97	100.3	114.06	106.48	106.97	112.84	110.09	113.89	113.63	106.96	113.02	110.94	109.92	105.83	98.467	102.04	105.7	120.41	102.31	105.59	100.78	114.87	104.84	98.338	113.96	105.12	116.85	105.51	114.87	108.61	107.06	103.88	106.51	97.821	108.55	118.9	112.27	108.98	116.42	110.18	106.65	107.73	108.01	112.41
118.34	104.63	111.38	109	106.32	103.6	102.34	108.71	106.04	110.53	102.25	110.25	102.38	103.35	112	111.39	107.92	107.36	109.19	113.87	108	106.65	117.88	111.13	110.47	105.04	103.36	111.22	112.38	104.81	100.53	102.36	100.57	102.94	112.27	108.94	110.79	106.09	120.38	111.63	104.23	102.41	105.13	108.81	109.43	104.46	108.24	108.93	102.08	112.67
110.89	108.25	103.54	95.609	97.832	98.838	103.47	106.48	111.91	108.29	106.63	92.231	104.15	96.073	107.46	103.76	113.58	103.5	112.84	97.971	103.71	106.09	112.58	104.42	99.754	97.995	107.97	109.76	91.156	102.37	105.76	111.77	110.18	113.94	102.99	106.52	105.32	111.65	101.3	101.86	101.22	106.93	110.32	103.67	104.74	98.83	110.24	113.93	109.75	106.47
109.72	109.13	105.79	112.96	101.56	114.84	100.82	96.732	109.33	106.29	102.84	109.28	102.91	111.68	109.21	111.16	99.718	110.54	109.17	102.06	108.79	102.32	100.67	111.28	99.422	100.57	113.91	99.846	100.28	101.67	102.75	104.83	101.23	105.03	106.59	92.445	100.23	99.943	111.09	106.35	113.03	114.71	95.281	109.36	106.56	104.99	104.29	99.302	111.14	113.55
106.04	101.62	112.43	107.22	109.09	105.04	104.33	108.46	111.02	113.1	101.28	111.98	114.76	111.65	118.76	109.96	108.29	98.729	105.06	108.18	106.89	109.61	108.66	105.74	112.05	106.07	117.44	101.77	108.2	106.57	103.1	110.68	110.27	112.85	115.48	110.23	106.77	116.5	116.57	112.86	103.24	113.02	102.37	104.28	111.73	107.86	104.95	102.38	102.5	113.99
109.05	107.69	110.13	116.37	111.31	107.19	108.58	99.119	112.2	109.06	107.18	102.92	121	114.72	114.29	100.32	108.89	109.56	103.21	117.82	102.23	109.92	111.73	111.85	106.36	110.99	116.31	109.14	100.82	109.17	105.4	100.61	107.23	112.67	104.48	99.999	110.57	115.49	109.56	105.72	100.22	113.92	112.12	103.09	106.77	115.65	108.47	113.38	106.08	111.11
113.93	108.02	113.52	107.19	109.01	96.634	99.168	114.01	110.12	107.15	114.78	110.7	100.19	106.64	103.58	113.69	106.27	99.349	106.54	113.09	104.38	104.44	111.9	100.38	112.51	114.7	112.8	112.13	107.93	110.28	109.15	101.74	101.87	104.96	113.96	108.19	107.86	116.76	104.99	116.23	112.68	115.6	108.2	109.29	103.48	104.75	104.72	110.72	103	99.777
102.86	103.39	102.96	95.406	97.78	98.202	102.01	98.139	97.916	108.8	102.85	98.784	102.74	102.46	94.806	104.51	106.89	94.836	93.19	101.75	98.682	96.415	100.79	93.908	97.904	99.112	96.773	102.21	99.872	105.17	90.33	88.342	104.14	102.93	98.16	100.6	100.41	104.05	103.76	107.12	102.71	95.248	93.488	103.29	90.168	102.63	95.54	88.362	94.974	99.475
107.94	111.42	113.13	104.7	105.02	108.94	102.36	107.14	102.54	107.32	103.98	102.04	112.81	98.338	111.09	94.561	104.94	103.86	100	108.01	102.01	107.46	105.82	104.37	111.14	99.409	111.47	108.37	108.99	111.73	98.43	114.47	109.42	108.94	103.01	113.28	106.78	107.33	106.1	109.56	107.02	105.35	97.3	112.09	107.98	111.34	107.72	105.85	115.1	107.34
94.683	98.706	104.65	109.88	106.36	101.61	92.971	98.24	93.938	100	104.04	96.167	97.909	104.95	101.37	101.14	108.41	110.89	102.08	107.3	106.24	98.253	98.982	103.92	96.343	96.862	101.11	101.54	93.798	98.971	112.17	104.69	105.3	101.39	106.99	106.14	94.953	96.901	95.058	108.33	102.2	94.21	99.659	99.732	102.21	98.614	103.09	96.922	92.243	105.14
113.47	100.95	103.32	110.25	98.701	104.83	99.925	108.74	104.15	101.22	104.34	114.54	109.04	99.238	100.54	106.93	106.36	105.29	101.96	104.15	108.38	105.38	99.811	108.31	106.49	101.57	108.94	106.23	106.88	104.02	107.83	111.75	106.08	114.09	106.06	102.14	102.82	103.58	105.34	109.64	98.895	109.76	111.75	113.81	110.86	116.56	115.97	118.19	105.1	106.39
104.16	101.62	97.3	98.869	93.786	98.648	104.29	95.008	91.004	97.322	95.404	100.85	100.25	103.55	95.416	106.18	100.97	95.254	106.83	103.5	97.781	98.773	95.751	105.47	94.216	103.56	95.138	101.86	100.19	98	97.909	99.803	105.74	104.77	92.53	102.15	101.87	98.25	107.29	101.61	102.71	101.33	91.735	99.119	100.74	96.138	100.88	98.197	98.506	100.85
102.62	108.74	99.543	103.64	110.4	113.88	109.2	112.33	111.23	101.53	105.61	103.96	106.53	110.85	104.12	107.2	107.47	110.3	105.18	101.47	103.66	99.509	105.4	107.12	109.75	106.46	107.53	100.53	104.61	96.987	105.31	102.13	101.28	102.66	105	104.84	107.61	109.68	108.55	104.52	101.75	109.95	114.53	105.89	110.21	108.46	115.04	104.17	107.83	106.36
112.12	101.19	108.46	117.33	103.51	100.98	105.12	111.41	111.26	104.2	105.71	111.2	104.31	110.95	109.77	104.16	110.75	104.85	108.2	109.82	105.84	107.42	112.9	100.31	117.99	109.39	113.7	112.83	117.53	109.51	112.43	108.05	109.07	107.12	101.23	102.32	95.887	110.96	118.34	111.97	114.88	101.88	109.92	104.56	111.82	109.31	110.02	109.2	105.54	113.97
100.1	96.818	106.45	100.29	107.65	101.17	104.33	98.342	100.67	111.37	100.96	98.795	96.736	103.05	103.2	99.732	98.643	102.52	100.07	108.21	100.79	100.82	101.95	113.98	112.17	99.588	94.446	104.64	99.247	107.84	102.68	98.497	105.57	107.43	104.56	106.06	106.78	102.18	105.95	104.48	105.8	106.31	98.639	95.714	95.56	106.73	106.89	99.125	101.47	104.29
89.115	98.904	93.177	98.712	102.75	93.263	104.43	98.862	91.546	98.152	94.457	98.134	92.6	99.077	103.44	94.834	102.03	99.006	97.462	100.68	100.47	95.771	96.292	101.71	99.351	108.37	100.53	101.77	94.031	102.2	106.63	98.766	92.316	106.45	109.48	110.34	105.24	91.182	95.834	97.033	98.248	105.31	93.327	97.481	104.51	92.582	105.22	99.308	96.176	101.47
115.94	117.33	116.18	112.47	103.75	111.33	119.48	105.21	106.09	109.14	109.85	109.49	110.11	111.22	108.92	102.33	108.78	111.66	95.459	107.81	108.14	108.17	116.36	104.46	111.1	114.42	115.78	97.215	107.09	103.54	112.39	114.07	108.97	118.23	110.33	106.91	111.37	100.63	114.68	100.22	107.38	103.46	110.02	108.2	105.71	116.29	117.62	116.78	102.43	104.89
106.64	94.112	99.656	106.44	94.747	106.04	108.79	106.43	99.157	101.82	105.31	116.47	107.75	104.16	103.45	101.93	101.32	107.93	117.51	113.9	103.16	95.296	108.2	110.51	105.19	103.1	97.825	109.31	107.72	107.4	98.729	101.04	112.68	104.42	112.53	104.94	110.94	112.55	99.152	107.97	110.54	92.741	104.24	104.09	104.13	95.162	90.898	104.16	98.354	100.35
103.41	107.28	97.51	110.13	109.4	106.29	97.938	101.06	116.46	98.906	104.72	101.86	112.5	101.73	109.62	113.32	106.4	103.79	107.3	106.59	111.04	111.02	110.17	115.49	110.59	101.34	102.13	104.4	103.88	99.384	105.95	108.9	115.69	100.22	107.26	99.864	108.34	95.59	107.72	113.88	98.07	114.69	107.45	105.61	106.31	107.72	107.5	106.51	98.529	103.34
100.93	103.98	91.951	107.8	101.06	103.99	104.69	101.5	107.67	112.56	96.775	108.68	101.49	111.28	113.62	103.22	104.89	107.65	97.653	103.16	104.42	112.05	107.18	112.21	100.49	111.16	104.12	104.31	99.204	104.01	107.91	111.24	107.49	106.4	108.78	106.1	111.64	114.41	103.04	100.48	103.59	99.951	101.13	113.99	103.95	103.4	110.4	106.04	100.57	105.63
97.53	98.056	96.029	101.84	100.57	97.361	97.181	95.331	101.17	90.724	103.9	94.916	102.91	92.349	90.993	99.418	99.889	105.07	89.51	100.35	98.787	86.109	101.03	91.903	105.91	91.842	99.087	101.98	96.211	100.25	95.359	96.881	91.835	99.953	96.097	102.67	104.49	106.9	103.06	101.79	99.836	99.693	94.464	99.024	95.924	91.906	99.524	102.39	93.566	99.947
99.548	106.35	108.42	113.4	112.06	111.48	107.51	102.93	104.63	97.255	111.42	108.07	102.07	107.2	110.53	92.065	116.8	113.24	102.65	114.1	99.43	112.01	112.52	103.5	96.54	98.205	98.208	107.45	112.83	110.3	99.892	101.15	105.4	107.96	112.34	99.264	105.29	108.44	104.03	106.73	95.022	106.3	98.731	99.029	119.24	114.23	110.73	99.914	115.05	102.07
89.614	100.43	95.771	93.999	102.73	105.08	104.51	101.62	102.22	97.244	104.87	97.98	103.96	98.704	99.259	100.1	103.25	103.75	100.98	104.19	97.691	93.25	104.41	99.616	99.307	92.479	96.394	94.425	105.91	96.865	105.56	92.565	107.53	99.926	100.83	97.558	91.11	96.11	95.871	106.39	95.647	101.1	101.82	105.88	102.1	99.85	97.668	101.24	94.804	102.53
106.11	103.92	116.1	104.16	106.36	106.18	102.12	118.48	112.74	106.88	104.8	116.04	110.36	114.68	103.22	109.5	112.74	110.63	114.64	106.1	104.38	112.78	104.1	109.48	111.94	108.64	106.81	114	108.37	106.24	111.05	110.7	107.92	106.16	110.73	103.07	105.66	109.12	116.32	104.46	101.66	105.31	106.34	104.05	106.19	113.35	106.81	104.33	104.67	111.92
106.73	105.2	102.9	113.67	111.08	107.51	102.06	103.09	103.71	108.64	107.08	111.81	120.57	112.29	108.08	110.23	104.18	113.77	106.1	105.93	104.32	105.14	106.09	108.97	109.07	114.99	107.11	103.77	101.78	110.78	106.83	110.94	107.76	111.42	105.75	111.36	109.95	101.9	113.96	106.87	108.67	110.57	107.71	99.681	108.54	117.98	102.89	109.46	112.81	107.29
102.07	105.23	106.89	112.55	98.941	104.16	102.17	109.29	105.17	102.87	105.35	104.41	105.27	111.07	122.42	98.768	100.2	106.77	100.34	110.34	114.5	110.68	106.84	103.65	105.21	108.12	108.39	98.874	106.82	98.305	103.09	93.957	107.27	103.02	104.73	109.07	101.09	107.35	100.19	101.55	106.38	106.93	97.38	105.25	109.67	96.201	108.57	100.92	102.98	109.71
100.73	109.1	100.3	106.19	96.595	110.32	102.83	103.53	92.047	107.21	105.34	110	104.35	103.5	106.39	106.11	108.34	110.09	118.07	105.03	106.38	110.01	112.99	96.881	94.881	108.83	102.13	97.384	110.42	106.84	103.09	107.97	107.13	106.74	114.38	103.51	101.36	102.63	104.44	102.52	109	100.78	111.34	108.01	111.96	111.93	105.69	103.41	110.95	110.66
106.28	101.81	105.45	104.42	101.07	108.66	98.937	107.2	102.17	110.74	98.583	103.2	101.64	104.82	107.27	97.222	98.116	107.62	111.36	107.98	102.47	101.29	109.34	105.94	104.41	107.84	103.54	105.22	101.69	108.29	104.24	100.17	97.262	102.35	98.465	106	113.98	101.9	99.509	107.62	106.69	104.81	112.34	107.32	102.14	109.68	101.95	101.49	101.32	108.9
113.28	114.02	103.58	114.29	110.98	106.79	108.03	102.2	109.61	107.07	114.16	106.16	115.78	113.7	102.32	113.39	111.32	102.97	109.07	102.22	113.72	110	103.5	115.89	110.62	113.61	108.71	107.77	104.89	99.224	109.6	108.89	109.47	107.81	116.42	111.35	103.6	110.24	102.56	108.89	110.78	114.37	107.78	108.91	107.6	113.82	114.68	113.49	111.16	110.68
106.77	108.12	111.97	106.71	111.11	105.85	110.34	109.52	101.83	117.17	114.43	109.41	95.449	100.9	106.22	114.2	103.88	106.93	104.17	105.84	103.15	108.13	106.46	110.37	117.02	115.38	119.82	109.8	102.59	111.32	115.08	101.75	117.48	112.03	108.8	106.12	118.28	108.97	106.11	109.13	105.54	112.18	111.24	105.85	103.33	109.91	108.39	104.09	105.78	109.9
109.75	111.39	106.22	115.83	105.72	115.32	109.81	104.56	114.93	106.61	104	114.82	113.3	105.74	108.18	114.69	105.74	101.52	106.36	102.27	107.29	107	106.55	108.05	102.07	108.73	110.19	109.53	105.58	100.24	102.3	109.31	110.86	104.08	114.4	103.3	109.45	105.27	111.39	99.887	107.05	102.93	113.53	106.23	108.3	102.21	109.41	113.8	109.67	112.59
97.118	100.66	95.882	104.78	108.06	105.32	105.31	104.4	106.68	105.46	102.15	113.11	110.89	96.259	98.045	103.65	105.7	103.46	102.23	98.863	104.13	106.09	100.3	108.42	107.85	103.44	108.45	105.05	108.6	107.76	104.39	107.47	112.03	108.37	109.27	114.85	104.61	88.206	104.98	107.51	103.64	99.679	103.84	105.39	108.04	103.06	112.44	107.77	100.19	108.72
101.67	103.76	104.65	102.29	111.9	111.51	106.04	105.52	105.75	106.55	95.905	108.21	103.16	105.04	111.63	102.46	105.35	92.466	103.66	98.478	101.99	108.88	106.39	94.457	104.96	101.2	118.2	98.325	100.42	110.02	96.998	105.91	107.7	109.21	104.73	109.39	94.375	102.78	104.52	100.85	99.861	110.94	101.5	100.28	101.52	100.1	104.2	104.86	101.25	108.26
118.8	110.77	117.76	108.18	107.28	106.64	119.15	107.73	113.06	112.19	112.96	110.42	114.14	110	114.28	109.84	109.99	109.62	113.39	107.81	107.72	111.22	114.35	99.827	107.37	104.49	110.88	114.22	113.2	115.74	111.22	109.33	106.48	107.02	111.22	108.56	103.94	106.2	112.44	103.27	118.15	107.96	102.32	113.46	100.42	103.21	107.6	107.42	116.06	113.79
106.31	104.67	106.68	103.45	101.75	103.64	103.75	106.99	102.99	108.71	106.26	101.43	102.4	105.05	101.4	102.43	95.617	102.41	101.07	105.05	96.15	106.62	114.77	101.33	104.15	101.06	93.475	98.287	100.48	102.13	102.45	102.68	107.88	99.023	101.34	102.61	104.94	97.957	113.9	104.67	108.98	109.27	104.33	105.67	104.5	104.55	98.742	103.75	111.15	99.753
104.55	107.12	99.401	99.175	101.94	90.645	108.6	105.18	102.02	96.144	106.91	102.06	101.68	96.155	98.373	97.764	105.12	97.269	106.55	101.99	100.19	96.765	100.19	96.074	99.99	102.45	103.25	91.819	109.53	100.65	99.929	95.195	95.678	104.5	102.94	106.31	105.36	111.2	104.74	103.33	102.51	99.674	106.63	99.821	102.24	104.78	106.61	95.233	100.16	102.16
101.42	112.69	110.76	105.86	104.95	114.16	100.81	112.08	99.475	109.35	102.8	107.43	114.36	100.42	110.7	110.1	108.81	99.329	109.5	116.75	104.64	110.7	102.92	108.17	105.98	114.86	106.2	103.46	105.53	113.46	111.42	112.1	110.18	109.79	103.35	105.31	99.721	99.944	104.72	110.27	103.11	102.85	111.82	108.81	106.48	119.52	106.85	108.34	118.76	119.46
105.82	108.95	111.28	102.71	103.07	105.55	103.62	106.13	112.51	103.53	98.743	113.7	113.36	96.151	111.67	105.31	103.9	105.68	107.81	108.07	104.64	103.68	101.57	97.468	105.1	111.36	104.22	106.56	95.178	102.62	105.47	104.36	111.4	105.74	104.53	100.91	104.12	105.96	112.32	101.36	103.08	99.377	106.03	118.78	103.26	97.901	108.96	105.24	108.26	100.13
114.7	104.18	108.68	119.33	106.44	111.35	111.48	96.254	105.72	108.51	112.44	109.43	106.53	106.11	113.82	105.04	116.17	111.28	109.04	109.7	106.4	106.67	105.36	113.66	109.88	107.56	104.41	105.66	102.29	106.29	112.76	100.23	108.74	115.72	107.07	105.14	104.8	109.18	99.365	110.1	105.92	95.42	121.99	108.17	106.9	108.49	107.75	116.44	114.78	109.52
107.67	112.06	105.98	102.79	101.05	110.24	103.63	109.77	96.222	110.53	119.17	102.81	108.22	112.12	108.85	105.48	110.14	110.32	102.39	104.14	97.987	106.02	91.229	109.16	103.7	100.28	104.15	108.91	113.06	106.88	101.46	109.25	107.67	107.27	101.2	106.93	114.28	105.28	105.51	107.91	108.39	105.88	105.55	103.12	111.44	101.02	100.02	106.65	108.65	110.01
106.35	114.05	102.33	104.91	115.6	107.35	93.786	111.07	108.07	112.24	111.77	101.31	99.814	111.17	98.624	112.61	108.3	99.909	110.33	109.86	100.98	115.71	111.45	108.47	104.21	101.38	109.75	98.84	114.13	111.59	96.026	94.317	110.31	105.63	108.91	103.31	107.21	106.9	104.75	109.18	106.72	110.86	96.892	110.27	113.85	105.75	110.19	94.606	102.12	107.92
99.704	96.21	98.526	103.39	95.308	98.558	108.3	102.71	97.598	100.1	105.16	98.255	100.25	101.45	101.67	99.759	105.16	104.49	92.926	95.654	101.55	93.58	106.3	95.222	97.514	103.23	90.071	107.75	96.963	101.76	94.416	103.95	99.104	95.218	108.91	96.52	97.27	100.41	106.42	103.49	107.08	105.72	104.47	102.11	95.735	97.008	99.814	98.962	90.605	98.946
106.92	100.37	106.76	112.73	98.227	112.34	101.31	105.25	105.59	95.596	105.64	113.06	94.266	105.89	109.66	101.76	102.32	97.075	106.29	102.17	113.84	112.36	99.448	113.37	106.96	103.96	102.35	113.64	104.73	96.396	104.07	105.13	114.45	119.3	107.38	106.59	111.88	105.79	117.37	110.09	100.38	109.51	104.59	101.17	103.13	108.63	106.39	108.54	103.21	107.96
106.96	95.062	110.09	105	104.71	115.15	112.99	99.748	106.82	110.01	106.77	108.85	110.83	100.74	111.82	109.14	105.88	105.93	98.754	104.54	104.85	109.11	106.07	98.853	105.82	108.02	103.98	103.72	110.07	110.17	99.97	100.17	100.38	110.42	104.54	113.89	109.3	101.17	112.5	105.33	99.966	106.21	105.47	108.25	100.31	98.154	107.22	110.89	113.53	99.971
105.84	118.01	109.05	110.49	111.33	103.84	110.36	112.92	110.79	103.42	106.38	106.76	105.9	116.43	109.83	106.47	106.09	108.65	107.41	114.88	107.1	105.3	112.92	109.31	106.92	122.51	103.92	110.74	106.22	116.01	112.8	114.51	109.85	119.36	110.77	107.54	100.86	115.75	101.74	108.77	111.1	106.62	109.46	102.27	113.68	107.9	113.6	108.51	113.61	114.43
95.916	94.843	101.01	98.592	94.85	110.24	95.378	104.95	98.313	103.61	102.75	99.738	102.04	103.36	92.374	96.395	102.68	99.781	100.8	105.11	101.37	93.301	101.98	115.21	101.48	97.467	93.653	102.22	98.426	103.69	94.312	107.14	99.075	97.904	108.6	102.04	105.42	102.06	102.92	98.076	99.611	96.589	91.102	89.259	94.546	102.85	99.886	106.19	99.382	105.33
95.633	101.92	105.85	94.079	102.84	96.298	97.617	96.879	91.189	94.866	99.727	97.01	89.3	95.775	97.433	99.673	97.565	87.796	104.32	97.324	109.75	100.06	96.72	99.239	101.81	92.726	94.049	98.608	95.353	106.06	94.56	95.036	96.196	91.497	94.386	98.009	97.987	111.57	100.2	94.889	103.52	99.023	91.847	89.139	100.79	95.38	93.226	93.079	102.53	95.451
96.333	100.44	103.1	104.61	105.31	105.9	108.43	95.735	94.103	111.93	106.43	99.651	96.72	107.39	106.72	105.14	100.91	102.44	116.1	101.97	106.51	100.14	102.92	111.51	114.73	100.94	104.82	105.41	104.54	99.345	112.12	100.77	103.87	105.36	114.46	107.05	99.863	103.62	110.46	111.99	110.4	102.95	108.54	97.14	108.17	113.06	105.01	107.65	105.85	108.11
120.67	116.37	112.69	105.28	111.46	115.61	106.08	105.51	107.32	103.55	102.71	110.44	110.1	115.4	112.06	112.54	107.76	108.79	110.69	112.8	105.56	109.45	107.1	112.02	104.29	115.72	103.94	110.24	104.78	113.06	106.72	117.31	113.27	112.8	121.65	104.68	111.34	101.51	113.47	105.83	108.44	108.8	112.9	117.4	111.22	109.54	113.54	108.71	113.32	114.66
112.93	98.843	110.04	107.16	107.68	104.75	108.28	106.63	107.77	114.41	107.36	101.1	105.84	112.48	102.35	105.92	95.975	98.625	110.32	112.4	103.43	107.33	107.81	102.45	107.18	104.78	108.04	105.48	112.04	114.02	107.42	110.69	98.874	100.85	99.844	112.44	104.98	105.31	108.53	109.58	98.44	105.52	105.77	102.48	105.39	104.48	104.62	105.85	101.07	110.95
111.97	106.28	109.78	103.71	102.68	108.23	107.39	107.64	110	106.47	111	107.33	113.26	102.63	107.4	94.154	91.258	100.82	107.36	108.15	101.57	105.94	106.35	104.51	111.18	102.84	98.595	112.88	111.93	109.59	97.856	107.01	108.4	109.63	115	106.3	109.4	112.11	114.58	101.26	98.256	109.11	110.7	107.22	107.23	103.9	107.14	119.02	102.38	102.25
106.71	110.38	105.91	111.86	104.35	105.4	104.1	101.81	98.38	106.89	105.41	98.629	112.32	105.31	101.87	109.54	102.89	111.01	109.6	107.73	106.07	106.62	107.38	112.08	101.78	102.49	111.13	99.125	104.6	108.22	108.32	107.33	105.4	107.97	104.39	99.617	109.79	107.42	108	114.74	103.36	99.398	111.42	102.26	97.083	103.07	105.51	103.08	104.64	102.75
103.8	105.48	106.18	109.2	104.86	112.9	103.3	108.51	102.28	102.13	108.06	105.7	103.53	113	100.07	101.65	102.81	109.42	107.22	113.55	100.56	107.85	110.21	99.503	105.09	103.4	103.42	97.462	111.46	104.79	100.73	110.4	106.22	108.16	106.84	108.1	97.193	105.4	104.79	112.67	114.3	102.24	99.385	112.1	109.23	100.77	118.47	114.69	101.14	112.31
101.13	92.988	92.781	98.955	96.114	109.46	89.996	92.062	99.109	98.732	98.823	98.383	92.599	106.25	101.75	95.165	99.867	109.1	102.01	93.821	85.002	94.528	92.459	96.969	91.247	93.241	96.035	92.059	97.945	103.3	101.71	97.971	99.717	95.927	94.679	103.79	95.953	99.615	102.9	95.44	98.151	104.46	100.35	97.608	97.909	97.957	105.66	105.53	106.92	91.764
100.51	108.44	109.09	114.08	97.281	111.45	100.76	108.31	102.69	101.65	112.01	93.589	101.38	99.11	103.74	104.54	114.59	104.44	105.25	111.04	110.26	100.74	107.41	101.49	114.83	98.148	93.582	95.964	106.17	110.68	108.61	112.28	102.54	106.54	104.24	110.32	106	101.73	117.21	103.38	104.57	102.64	108.08	107.67	107.36	108.68	114.49	105.97	98.725	103.88
100.19	95.514	104.87	99.363	93.469	105.23	97.236	106.26	95.113	95.848	111.65	98.43	96.602	94.47	101.18	99.185	100.13	95.505	102.24	95.796	87.032	101.62	99.567	86.563	107.11	89.379	103.75	108.42	96.66	94.673	98.241	96.049	103.12	99.803	96.451	99.837	94.344	101.84	102.32	96.791	97.015	99.678	94.209	90.546	99.599	95.103	101.63	97.135	109.74	104.2
104.85	101.58	106.71	103.37	111.9	110.66	103.85	108.48	102.9	109.67	107.87	107.41	111.2	110.66	109.74	112.29	103.53	106.1	109.72	115.2	107.47	110.53	110.92	106.78	110.28	108.46	103.43	103.59	108.92	106.46	114.14	102.85	114.23	110.88	102.75	107.9	113.61	107.22	108.5	110.52	105.08	109.02	104.42	113.53	102.46	107.19	115.47	113.73	111.04	104.03
101.26	105.44	108.21	103.18	102.19	97.373	102.06	108.14	112.48	102.34	105.82	108.38	107.64	102.33	103.45	106.22	101.39	104.95	110.28	99.059	115.91	100.2	103.33	108.46	106.41	103.29	103.26	102.51	97.66	101.37	103.19	111.79	101.82	106.27	103.79	108.54	105.87	108.07	103.39	102	107.05	101.02	99.571	104.97	109.72	110.59	105.28	103.26	109.15	107.7
108.85	110.1	101.94	110.7	121.51	114.12	109.53	111.75	112.08	110.08	110.75	109.63	112.64	117.8	105.94	112.37	106.8	108.87	107.39	110.46	107.18	117.48	102.79	109.7	108.39	115.49	106.61	120.12	112.15	109.22	111.16	107.67	120.24	105.38	108.07	107.28	112.07	107.18	108.97	109.84	107.68	108.61	114.67	101.89	113.69	111.86	104.85	111.84	107.86	114.38
95.878	95.693	105.59	100.05	107.63	98.559	99.544	93.884	93.457	110.44	99.72	107.69	94.648	95.896	102.69	99.801	102.54	100.95	98.981	99.08	98.366	99.253	97.123	95.955	99.284	102.51	96.287	105.98	87.24	100.62	102.85	98.621	99.725	92.601	101.36	99.991	98.893	93.701	97.054	97.994	96.428	100.93	91.897	100.36	100.06	98.259	96.638	101.1	98.566	97.853
116.36	109.68	107.28	105.2	105.56	103.18	100.71	102.2	101.92	112.1	104.58	108.1	99.227	107.83	95.53	102.1	107.04	101.67	94.459	114.36	96.356	105.3	105.33	108.95	113.83	106.48	112.53	110.92	107.62	110.4	103.34	103.08	105.49	113.15	107.91	107.27	110.9	99.312	95.281	102.86	117.95	106.78	101.98	105.46	97.342	101.1	118.68	107.98	101.17	97.568
97.356	102.6	96.675	96.094	101.54	103.22	104.16	95.883	100.95	96.216	94.807	103.68	95.49	103.01	102.62	100.3	111.23	99.633	101.43	105.44	111.72	105.71	101.38	90.964	103.79	100.17	110.78	98.893	102.28	103.86	110.4	95.256	102.28	108.26	105.15	101.27	102.81	107.86	101.62	89.371	104.55	108.25	100.82	100.68	100.84	99.949	94.977	103.93	111.26	112.35
104.83	109.96	104.09	100.79	99.703	107.38	95.992	111.89	104.92	114.47	106.01	108.58	104.37	106.53	99.746	106.15	101.84	99.521	102.56	103.52	105.78	104.89	108.01	109.27	113.69	109.74	101.76	104.43	113.5	102.59	109.32	102.59	107.52	105.36	103.42	115.37	113.62	97.206	111.01	104.37	98.756	108.2	107.79	98.72	103.17	106.72	105.67	109.69	115.42	110.86
102	100.29	92.559	94.822	95.332	94.059	98.108	105	91.923	100.68	103.5	95.806	105.57	90.464	101.32	103.68	99.163	107.71	102.07	96.176	96.73	93.553	102.3	100.08	98.229	100.42	100.08	106.99	96.281	93.517	100.39	94.963	110.24	99.356	102.95	95.593	90.001	97.705	98.205	90.374	90.738	103.01	98.44	89.563	104.24	99.306	108.18	92.997	90.101	99.539
94.319	104.28	103.99	110.39	104.68	89.441	109.9	109.43	102.9	109.26	111.65	110.29	109.6	108.62	113.52	101.2	106.71	110.5	101.61	112.59	92.858	102.95	111.83	107.95	110.64	110.07	106.9	106.96	100.15	110.45	96.286	112.91	112.4	102.07	105.01	94.688	105.26	110.56	101.48	102.51	102.98	108.01	111.33	98.36	106.89	110.16	101.68	102.57	100.87	107.98
113.69	112.5	116.48	106.24	112.23	112.95	109.15	101.64	112.11	111.88	109.76	104.71	108.89	107.9	106.59	114.54	116.96	113.7	104.46	100.36	115.86	116.78	111.14	109.54	105.74	109.67	109.21	107.16	106.68	104.68	103.75	105.63	95.732	123.01	104.43	118.3	103.55	110.65	107	110.32	107.13	104.4	110.25	108.65	107.81	101.52	111.18	105.61	103.44	104.4
110.7	110.84	101.03	110.42	107.65	101.34	111.49	105.08	110.46	104.62	105.5	107.28	115.35	111.95	112.33	104.57	109.87	102.26	108.16	118.93	104.98	108.38	103.85	107.11	110.98	105.24	106.93	100.96	103.77	104.35	118.98	105.43	102.84	107.42	104.29	112.44	106.64	101.51	120.06	111.54	101.63	111.78	115.63	103.93	109.95	109.34	107.37	110.46	100.98	106.32
103.51	113.06	102.39	109.75	105.8	103.41	115.94	106.3	105.09	100.33	117.23	101.61	110.76	110.3	110.19	109.8	104.93	105.62	105.42	113.28	112.27	106.83	104.59	105.85	113.59	115.14	111.66	110.4	104.37	111.82	108.56	98.973	108.19	110.9	117.59	112.9	102.49	112.4	105.69	118.74	105.71	105.68	115.45	115.32	101.55	110.45	105.17	107.48	100.11	105.32
104.89	99.108	99.397	100.4	107.14	114.11	113.07	112.21	101.33	103.48	109.74	102.95	103.59	117.13	109.39	103.06	97.459	109.36	101.68	103.54	104.41	95.96	106.23	102.97	109.42	111.33	108.33	110.26	101.34	106.39	98.788	104.96	115.29	103.67	117.36	109.91	100.54	109.56	99.776	95.016	97.25	99.191	100	101.17	102.57	104.98	106.43	98.938	99.608	112.3
104.03	98.712	104.28	106.98	114	100.99	107.51	108.18	108.93	106.37	114.63	108.03	104.59	112.61	114.42	100.18	107.12	112.92	112.91	101.78	104.09	101.72	105.59	110.66	114.75	109.28	112.08	104.42	102.51	102.9	109.14	115.2	108.2	108.16	111.77	110.82	105.68	110.22	113.99	109.22	101.21	105.78	102.79	111.16	118.38	105.91	110.56	110.33	108.91	109.12
110.1	101.14	105.67	109.44	105.59	107.9	95.398	101.3	105.19	106.59	110.94	102.42	110.86	104.51	118.09	108.65	102.8	108.23	114.31	106.86	108.47	106.4	105.02	108.7	111.4	111.51	106.32	98.827	103.65	108.02	109.54	105.59	112.46	106.63	110.87	111.09	101.1	111.84	101.48	106.61	104.86	114.35	109.25	103.32	98.811	114.14	107.6	112.42	114.1	104.97
105.88	110.13	111.52	106.84	98.456	117.47	112.69	103.96	106.32	103.37	99.922	103.53	110.05	101.89	105.53	108.6	98.376	103.7	100.82	109.26	105.65	99.482	98.123	114.69	110.17	102.79	104.16	107.08	107.16	108.61	108.01	110.41	108.18	99.707	100.28	107.01	112.32	107.87	103.81	100.38	100.17	105.01	104.81	99.578	106.45	112.37	102.55	110.36	109.92	99.268
114.19	105.81	104.06	100.15	103.9	96.198	104.43	104.65	102.27	111.53	104.94	111.53	112.74	111.11	110.65	105.88	112.91	108.38	101.68	105.25	105.57	95.591	109.24	105.14	107.73	105.28	103.41	110.48	95.108	104.25	107.35	101.14	101.43	108.36	107.41	106.41	108.8	111.95	104.01	106.63	110.26	108.03	98.593	105.44	99.217	105.11	95.557	99.072	104.82	105.58
96.69	88.071	98.685	91.514	97.951	110.59	95.8	93.033	98.842	98.434	85.593	93.615	95.783	100.5	91.125	98.368	103.36	98.243	96.154	94.458	101.91	97.873	98.115	95.727	100.84	98.16	102.73	94.714	101.23	98.001	99.925	91.727	94.807	93.921	92.653	99.977	97.534	97.235	99.385	101.65	102.35	97.153	98.322	93.057	97.413	100.86	97.114	102.53	96.123	94.449
98.211	102.23	102.36	99.386	99.553	103.14	91.472	100.39	94.105	98.812	97.731	99.287	100.31	97.431	96.313	96.416	95.738	102.9	94.333	94.929	99.666	95.455	91.279	97.337	98.516	93.838	105.97	91.217	95.71	101.31	92.003	100.44	95.901	97.997	89.898	95.978	102.26	103.85	100.34	96.056	92.343	109.05	103.48	97.01	96.636	97.943	96.733	99.081	102.37	98.478
102.64	100.83	95.419	92.459	99.052	103.68	93.369	96.69	93.912	91.053	91.333	92.697	93.075	99.811	102.73	102.39	94.088	96.429	95.026	97.36	96.48	89.866	97.998	105.11	88.776	101.45	98.625	104	101.02	101.89	105.87	95.013	102.83	92.927	98.104	91.351	87.591	102.14	99.136	93.202	91.625	93.619	100.44	105.65	101.69	94.457	95.099	97.983	93.939	100.91
102.28	94.954	106.37	109.76	105.53	106.55	103.79	112.04	107.67	100.08	97.235	99.082	103.55	103.05	111.11	106.2	100.19	108.4	110.82	105.43	107.77	99.124	105.19	105.5	98.124	104.93	103.21	102.54	112.36	111.55	105.23	101.72	111.24	108.48	99.11	113.95	105.6	102.79	105.84	103.34	98.047	107.27	109.54	97.537	101.06	105.45	106.08	109.55	103.4	101.33
94.928	93.787	104.65	93.645	98.072	97.578	94.344	101.11	98.838	104.08	103.34	105.58	105.55	100.7	110.99	106.7	99.256	105.22	96.809	97.563	100.17	104.1	93.707	97.412	96.113	105.49	106.36	89.836	98.184	104.11	106.6	98.032	98.889	98.153	98.918	97.927	93.958	101.04	100.04	90.865	102.52	94.535	97.515	94.456	100.99	100.79	106.93	102.63	102.32	98.42
108.53	110.98	113.34	99.486	111.63	104.47	99.28	111.05	107.65	105.01	100.63	101.18	107.16	105.68	112.84	105.87	106.92	111.69	102.59	102.22	94.911	110.48	112.26	100.16	104.34	118.82	109.39	104.64	103.51	103.91	110.09	107.96	109.48	109.66	107.93	106.45	114.03	107.68	113.26	107.5	105.23	106.07	104.4	91.338	105.27	100.01	111.76	111.02	110.91	104.84
111.03	96.839	98.163	96.74	99.17	96.752	87.959	111.06	98.521	92.201	96.729	105.36	99.608	107.91	100.15	104.84	105.71	102.21	100.48	95.956	94.693	97.543	110.47	96.368	103.69	106.21	99.804	102.04	103.99	95.912	100.73	100.22	99.573	109.76	90.861	86.877	97.658	96.688	102.98	101.99	93.988	96.844	98.51	88.654	103.42	94.537	99.302	100.18	99.157	100.8
113.93	111.19	117.79	114.41	110.62	121.7	106.93	107.54	111.25	108.92	115.49	106.05	109.12	102.5	97.307	106.03	117.6	116.65	101.64	113.15	109.74	103.6	113.58	114.75	104.91	114.29	105.05	110.18	106.35	102.35	108.36	109.23	115.37	105.7	106.86	108.53	110.54	104.43	106.42	112.74	106.93	109.32	113.39	108.84	102.62	110.44	109.77	106.68	111.58	111.44
93.116	96.632	96.655	91.92	98.164	100.37	97.883	93.658	95.274	104.67	95.669	90.485	95.351	98.69	98.774	100.86	88.09	93.04	97.335	91.612	93.384	95.806	95.247	89.853	106.19	100.71	103.78	91.232	92.167	96.131	96.917	100.72	106.9	97.535	92.888	104.32	101.4	99.476	98.005	101.74	102.56	82.878	96.379	93.949	95.137	95.893	104.91	107.64	95.533	87.676
91.7	102.02	94.845	95.541	99.969	99.772	99.49	97.73	92.838	104.8	90.336	96.114	101.92	100.94	102.81	101.28	97.16	105.61	97.99	106.29	92.604	93.469	105.61	93.861	93.68	92.737	96.127	107.84	96.471	99.916	98.734	98.265	95.192	92.001	104.2	101.26	104.6	92.937	104.06	100.77	96.074	99.297	99.582	92.333	109.96	89.945	107.57	100.64	99.847	98.927
98.924	111.05	119.92	114.49	106.12	104.7	105.5	115.21	99.823	107.95	106.98	112.37	101.25	108.1	96.659	101.77	105.26	110.75	110.36	112.41	104.79	105.83	103.84	110.21	100.66	109.68	103.31	104.02	106.89	104.44	105.7	105.25	104.21	103.64	105.1	96.377	112.36	110.16	100.39	103.01	101.43	98.011	108.55	103.58	93.454	108.4	104.97	109.83	111.54	112.72
114.43	104.04	109.62	117.24	104.41	104.86	107.89	109.76	107.04	107.82	115.81	116.24	106.1	103.2	110.79	107.7	116.49	108.2	104.99	107.92	109.07	106.23	110.56	95.462	105.55	102.89	113.32	109.7	105.82	101.2	104.92	111.05	113.86	116.67	109.04	104.43	106.06	106.92	110.15	103.18	107.87	107.84	113.24	108.45	112.12	115.38	108.28	113.17	107.36	115.47
105.21	119.84	109.26	108.03	102.15	106.84	100.83	117.23	105.35	119.47	112	107.03	106.48	120.37	101.08	110.67	107.66	113.14	102.4	109.53	106.94	105.88	100.83	110.5	103.89	110.05	108.48	110.05	99.114	108.87	102.84	115.13	105.72	118.05	107.84	114.96	105.02	108.75	106.5	100.66	111.12	105.05	111.56	108.66	110.94	113.87	109.56	98.582	101.79	99.146
108.46	105.73	102.24	110.46	113.58	102	101.53	99.937	111.67	107.06	112.34	95.668	112.8	103.24	99.285	106.97	109.59	98.361	105.55	102.29	105.45	110.31	97.328	108.68	116.83	108.4	105.85	103.63	107.46	110.24	105.42	115.16	105.05	108.65	112.14	111.35	105.25	96.776	108.17	103.82	97.746	103.58	103.27	103.56	108.36	98.616	94.924	95.744	110.56	96.543
106.54	111.18	115.17	117.18	107.25	106.33	113.78	106.49	108.86	105.98	115.93	109.93	105.52	105.71	108.42	107.8	103.31	115.72	114.74	106.92	116.82	111.03	109.05	102.04	107.07	108.53	104.09	110.29	101.5	100.09	110.03	112.09	104.5	104.33	115.31	106.51	111.65	110.74	105.29	108.54	108.91	103.86	107.28	99.713	100.04	112.93	107.77	111.35	119.73	104.34
106.33	113.12	100.5	118.01	112.44	114.25	109.09	113.09	99.485	112.85	107.17	107.67	104.49	104.05	113.94	110.3	109.01	107.04	106.5	99.374	106.09	107.26	102.23	101.81	105.77	106.65	106.67	111.52	105.19	111.22	104.98	106.76	101.46	103.13	103.57	99.32	108.84	108.7	104.78	102.15	103.38	104.35	106.41	108.77	101.11	101.67	112.69	114.57	116.16	103.07
109.62	110.39	102.14	111.07	106.18	102.08	99.936	100.67	115.53	109.8	108.74	101.93	109.74	105.07	113.58	98.56	112.38	101.4	108.2	103.2	111.85	105.21	119.52	105.82	109.03	103.03	103.95	110.3	109.77	109.85	99.895	102.2	104.35	103.48	103.55	102.7	102.95	114.19	98.285	112.05	104.35	106.79	101	112.09	111.42	100.37	112.84	94.25	116.51	108.6
107.8	110.54	106.63	99.082	106.8	110.82	111.96	112.46	95.393	107.92	109.7	110.85	105.69	104.27	108.33	109.04	101.88	111.22	100.88	103.12	104.01	104.75	105.79	111.39	105.97	108.65	105.37	110.8	110.81	110.89	104.36	112.83	103.41	108.03	108.18	108.32	115.48	109.44	105.01	111.6	108.18	101.97	107.08	112.39	112.53	119.94	116.65	108.93	106.45	112.53
97.064	103	101.49	103.86	106.69	94.701	100.54	107.82	114.1	110.17	105.36	107.07	111.38	103.91	102.59	113.08	102.01	106.52	103.38	114.08	110.61	102.78	105.38	107.47	99.851	102.78	108.36	103.3	111.1	104.02	99.946	107.44	98.872	99.23	105.55	101.98	103.82	107.08	106.07	112.47	102.46	103.39	96.685	111.61	111.66	101.36	106.61	99.589	106.15	102.75
122.52	103.01	112.08	116.9	108.8	114.47	116.77	110.37	107.22	112.72	116.5	111.1	112.35	105.72	116.52	109.09	116.79	105.18	107.6	118.44	114.1	118.9	115.14	104.94	111.22	104.61	109.01	117.11	110.79	111.51	116.23	118.57	117.23	105.35	108.91	105.57	104.18	107.07	110.3	120.86	105.16	103.99	104.72	102.11	115.17	107.73	108.7	105.29	113.3	126.34
101.17	94.999	103.6	98.009	104.87	93.978	96.785	109.03	101.83	98.213	103.43	100.43	102.77	103.34	102.32	100.17	102.34	100.37	106.15	106.23	103.05	97.916	99.486	101.2	89.958	100	102.46	100.06	90.947	97.52	101.52	96.129	100.96	97.962	99.953	108.02	98.292	99.259	97.721	102.21	99.47	96.552	108.91	94.709	98.756	100.44	102.08	92.49	105.55	106.72
107.23	105.87	105.56	96.084	100.34	103.86	106.18	104.44	113.22	105.06	111.71	103.07	103.36	109.07	105.59	107.41	106	101.31	106.75	120.12	114.4	96.238	113.29	107.57	96.681	108.14	104.63	113.23	110.76	105.59	105.51	109.2	117.01	116.49	105.83	105.78	110.42	106.66	105.18	111.82	110.54	105.71	100.97	107.35	110.74	102.99	112.71	110.17	108.51	106.69
92.276	97.881	102.97	90.737	96.764	90.937	92.042	106.33	101.79	106.28	98.641	105.29	105.44	105.6	105.57	98.56	94.706	99.234	107.6	102.4	94.132	97.653	99.23	111.98	109.27	104.66	98.706	98.602	99.895	103.26	93.568	109.02	97.725	104.13	98.211	100.36	103.29	99.868	106.64	105.88	96.478	102	101.5	99.717	99.25	110.94	98.758	100.64	111.43	101.76
107.5	107	109.21	101.72	105.34	103.14	103.5	102.4	111.23	109.74	104.74	99.156	112.6	98.407	104.94	101.7	103.3	113.41	109.81	99.558	108.72	111.07	110.34	104.03	106.14	105.57	105.85	110.61	116.66	107.15	101.36	105.15	103.86	103.92	111.94	98.593	106.3	109.95	104.26	107.74	104.52	110.17	111.34	109.83	108.62	102.57	104.43	104.82	103.26	107
101.47	107.15	108.57	114.24	104.25	96.846	97.844	101.83	111.19	104.46	107.8	111.77	108.31	107.09	109.31	104.71	101.68	113.66	104.12	111.81	108.94	108.59	101.99	102.64	114.54	112.35	107.75	105.95	100.26	97.811	100.55	103.74	98.391	107.73	112.16	109.59	99.425	113.96	109.64	108.11	109.75	105.67	96.745	107.01	107.53	106.08	107.01	104.34	114.64	107.36
96.101	100.82	97.911	93.712	101.73	104.89	102.72	103.1	106.08	99.088	110.2	100.96	92.099	99.031	112.42	101.82	106.4	96.688	109.55	111.44	103.56	95.447	105.73	99.313	105.3	108.37	96.599	95.607	102.05	102.91	94.742	96.282	116.24	105.57	97.672	98.652	108.08	98.153	103.64	101.17	101.22	100.1	105.58	101.83	101.94	105.89	104.27	107.14	92.457	94.785
109.44	105.04	104.39	107.13	97.103	105.13	107.55	111.79	113.07	104.56	105.62	107.45	108.6	108.76	105.34	113.29	103.27	101.05	111.94	107.15	107.86	103.75	104.67	115.38	100.01	102.25	105.46	111.32	109.52	102.43	111.01	106.16	111.01	107.85	93.843	109.98	100.89	112.38	106.58	106.28	107.42	104.16	103.38	103.18	112.98	111.01	107.57	92.255	112.03	108.59
109.7	107.81	106.85	100.7	103.95	99.905	110.67	98.67	116.33	108.01	113.19	108.84	96.653	100.97	117.34	99.028	104.03	112.86	113.59	101.49	102.64	99.041	99.002	103.9	108.41	108.34	102.25	108.67	100.85	108.91	101.56	111.26	105.36	111.81	104.06	100.98	113.25	120.7	110.5	102.9	105.53	113.35	111.46	107.62	101.36	106.85	110.51	105.97	111.65	110.3
109.58	108.16	103.39	105.43	105.87	110.44	106.39	100.31	104.49	100.66	108.21	106.51	100.91	107.16	102.9	109.84	105.56	110.1	102.17	104.23	112.01	104.43	107.16	113.77	104.94	89.923	108.49	101.31	108.55	117.01	105.01	101.59	108.25	94.738	116.68	106.06	110.98	118.47	105.05	119.13	106.19	102.36	104.95	107.65	108.39	103.53	107.77	104.64	104.07	104.92
99.475	91.934	102.85	103.35	91.641	100.13	102.79	102.84	102.42	98.298	98.855	93.041	102.95	93.403	96.693	98.678	97.764	99.52	100.17	102.03	91.524	97.674	92.866	98.392	99.343	93.411	93.604	98.397	88.949	94.491	105.08	99.104	98.481	95.672	103.01	98.92	95.355	96.961	96.376	97.889	101	98.151	99.9	103.88	98.303	97.85	103.99	98.801	91.731	99.068
113.36	107.59	113.66	113.66	113.25	110.67	103.91	111.6	107.57	110.42	115.33	115.03	112.46	113.6	110.17	115.2	112.8	112.88	104.11	114.42	111.65	111.9	111.97	108.23	111.04	109.1	107.01	106.36	111.61	115.2	118.85	110.62	108.98	101.55	116.59	109.3	112.05	117.28	108.74	110.56	110.83	111.29	124.09	106.52	114.04	109.96	105.32	115.47	107.93	115.73
100.02	95.656	84.255	85.179	91.231	98.916	98.961	99.298	100.98	101.94	101.4	93.661	98.836	92.844	108.35	98.218	101.19	102.95	97.137	96.117	100.89	98.003	100.04	98.565	92.7	103.23	88.336	93.434	102.36	99.794	95.497	105.52	95.918	97.884	100.84	102.91	98.775	108.2	89.919	103.45	99.772	101.16	100.31	92.261	92.142	88.151	107.13	97.874	93.96	102.2
97.081	110.76	101.39	99.828	114.05	107.5	108.41	109.95	105.88	105.25	100.91	106.33	112.27	110.05	102.46	109.82	113.5	102.79	106.15	106.73	108.11	105.49	103.4	108	108.31	106.74	110.13	115.45	102.58	109.61	106.35	104.21	100.73	112.74	114.74	111.22	107.89	104.64	101.86	108.52	111.37	108.44	107.85	105.54	115.33	108.4	102.57	104.51	108.08	111.59
110.72	106.35	102.08	99.499	94.721	104.47	103.23	103.08	100.85	110.49	101.3	106.34	111.68	105.35	103.59	115.7	102.07	105.68	103.12	101.9	99.71	105.53	110.14	105.72	92.587	103.33	100.97	100.93	112.78	101.27	105.01	118.07	113.86	103.43	103.88	102.72	103.42	102.16	112.4	98.639	105.63	114.87	110.97	107.18	97.098	109.72	113.93	107.31	106.96	108.09
97.049	98.36	102.09	100.46	100.14	106.25	111.96	95.129	110.95	102.38	104.95	109.6	107.73	102.72	93.557	99.491	102.33	103.49	96.406	97.378	95.923	101.31	96.717	102.31	93.383	105.62	95.943	96.644	100.66	96.8	97.426	95.168	101.07	101.91	91.638	102.5	95.732	95.618	101.66	105.04	99.155	102.19	97.644	97.5	99.319	93.631	98.023	93.163	99.114	108.78
115.23	108.66	106.52	104.18	105.52	98.785	118.66	103.99	107.56	101.89	107.29	118.55	103.02	103.96	104.32	106.39	109.06	117.95	100.92	100.56	95.562	111.3	111.47	102.14	109.51	106.74	112.29	108.2	111.74	101.42	108.85	109.73	115.29	98.766	106.7	106.71	112.06	116.15	110.44	111.51	111.46	109.46	107.6	114.22	113.09	112	111.58	109.96	110.73	106.3
104.36	107.19	109.51	105.28	114.72	102.78	107.75	111.79	104.21	107.05	104.77	103.95	109.62	110.65	111.45	110.71	105.7	106.75	108.33	106.51	109.73	109.7	107.97	119.56	99.174	115.48	109.01	105.81	106.01	103.18	105.55	105.09	109.01	110.44	114.04	116.91	106.84	103.32	106.85	105.27	114.36	108.85	95.285	111.3	106.56	110.06	112.88	105.46	108.7	100.73
104.56	110.95	106.94	109.67	107.51	110.7	107.54	100.56	108.66	110.69	104.8	112.71	106.95	105.9	106.78	105.46	108.29	109.52	101.13	104.19	102.59	112.97	102.29	111.77	106.94	99.373	114.32	103.32	113.24	103.99	103.24	104.84	102.86	106.54	106.7	113.56	115.15	107.23	117.18	104.59	106.06	105.55	109.39	109.86	100.43	109.88	105.89	108.63	107.5	115.86
113.71	117.51	107.36	99.4	108.89	108.63	104.27	107.02	105.47	99.02	108.84	105.73	100.8	118.77	111.11	105.47	107.28	105.47	108.03	104.69	108.79	106.24	105.57	102.45	105.41	101.88	105.76	110.54	107.97	105.1	105.14	116.77	108.26	108.58	115.12	112.64	106.38	103.99	106.04	101.67	114.98	110.06	98.109	113.22	100.88	113.12	105.08	108.33	97.962	108.87
105.22	103.95	102.43	100.72	110	103.62	104.17	112.35	109.1	110.66	105.27	102.03	104.65	110.43	108.38	104.13	106.33	94.766	109.92	109.69	106.64	108.74	100.92	98.32	104.82	107.3	108.13	107.18	106.5	105.73	109.57	105.53	117.83	95.5	102.65	103.42	111.36	110.69	104	101.06	103.47	105.62	105.49	107.52	94.806	102.05	101.72	104.33	105.61	105.61
99.337	102.31	91.83	97.713	102.73	100.91	97.034	104.82	103.95	106.93	100.05	112.69	102.39	103	104.49	117.45	108.84	99.996	106.1	97.969	102.54	101.37	111.95	96.282	107.94	101.97	99.784	111.57	97.925	107.81	102.24	102.18	92.628	92.495	104.5	107.27	100.68	109.25	98.8	96.629	101.71	102.78	99.535	108.8	104.09	108.64	98.284	103.36	105.82	104.03
107.93	110.35	107.35	103.66	109.92	112.03	107.42	115.5	92.896	98.611	106.54	111.95	107.86	105.78	112.71	105.33	103.9	106.7	112	108.5	114.82	112.89	102.8	102.53	112.87	116.43	101.18	110.34	104.74	103.62	110.86	110.52	101.42	107.69	122.54	112.25	106	107.8	109.08	107.75	108.15	112.7	110.15	108.75	105.66	91.843	108.35	104.81	103	106.82
112.01	107.26	111.68	114.5	103.18	108.83	108.47	106.99	103.41	104.7	96.489	110.69	105.46	102.03	119.69	111.1	100.69	102.78	109.54	90.715	108.51	110.21	106.92	97.901	107.83	107.24	99.082	101.02	106.76	106.83	112.23	100.67	107.29	101.14	106.68	112.63	101.73	108.8	112.41	107.57	111.36	104.04	103.9	103.65	100.59	110.72	110.04	98.432	106.14	114.44
109.87	103.48	105.95	105.27	106.74	98.241	110.32	99.97	107.53	103.14	104.88	106.9	99.476	105.39	107.67	111.48	105.52	101.61	107.76	100.23	104.71	107.55	100.08	111.44	115.51	122.67	109.22	106.12	104.84	106.01	108	106.85	112	102.44	105.9	104.09	107.08	106.01	106.34	103.27	108.14	110.44	101.26	97.594	96.139	98.359	106	104.29	108.35	104.27
110.03	104.82	103.58	106.35	111.98	102.4	114.23	106.05	109.68	102.35	105.07	110.62	98.276	104.58	105.65	107.84	100.06	107.4	104.16	107.24	93.534	101.91	92.127	110.63	103.45	107.61	102.71	102.11	104.33	99.497	96.82	111.38	116.9	102.45	98.446	99.272	105.56	106.25	106.23	110.94	108.85	101.78	93.432	101.76	113.77	106.69	97.701	101.14	96.563	108.11
97.056	94.157	101.4	101.75	101.25	101.24	98.996	103.2	105.91	100.51	102.59	102.56	106.3	101.52	106.07	94.105	93.989	101.82	97.874	99.196	103.18	96.709	89.486	97.7	100.21	99.983	100.41	92.108	95.241	101.19	94.864	100.48	104.13	103.05	102.12	103.46	101.37	101.18	97.074	99.654	105.23	103.77	108.17	106.04	90.232	98.87	107.51	101.65	100.86	103.39
99.637	103.9	99.101	101.34	111.05	105.57	108.43	108.37	111.17	103.6	108.56	114.45	101.63	104.82	106.49	107.39	101.77	109.83	104.27	101.17	108.21	113.75	105.61	112.3	104.18	103.4	110.91	106.8	99.043	112.1	113.09	101.18	106.4	110.74	106.19	103.45	101.26	106.14	101.25	108.62	102.19	98.49	97.466	107.64	105.43	106.85	111	102.01	98.776	102.93
98.818	112.27	103.87	90.358	101.62	103.45	92.941	96.423	104.99	104.84	102.74	86.82	90.161	102.39	98.795	103.26	97.951	99.945	90.498	105.31	105.75	97.727	97.533	102.43	97.248	101.24	95.088	101.71	98.612	103.02	100.21	97.87	107.05	96.602	103.01	99.549	100.54	89.882	104.87	108.25	100.81	96.575	101.97	95.961	105.55	101.14	97.649	96.799	99.46	95.596
101.94	108.11	101.62	103.92	110.71	117.89	101.74	110.75	112.39	112.02	101.96	109.4	103.42	122.37	106.77	111.49	102.05	106.1	104.56	112.32	103.79	100	115.12	114.69	104.18	108.42	108.23	115.9	113.67	109.97	107.87	109.73	99.744	106.3	104.4	102.21	109.7	107.94	99.757	112.81	109.13	117.26	108.39	113.45	107.9	100.1	106.17	103.01	102.64	110.06
105.37	107.98	99.357	105.31	98.039	114.62	105.12	107.39	101.68	105.35	103.97	106.66	107.31	106.54	102.18	111.37	97.259	106.57	104.18	98.835	100.68	109.46	95.556	105.55	105.99	103.25	102.66	106.12	103.18	111.01	100.77	104.81	113.77	92.186	99.985	101.26	101.3	108.43	114.38	105.82	104.46	115.97	100.21	105.71	102.78	112.15	108.09	106.37	105.19	99.687
107.32	106.33	104.82	107.7	110.28	114.92	104.14	116.15	104.98	108.86	103.47	116.59	107.35	120.55	118	119.43	109.07	114.79	110	115.25	107.4	111.23	110.32	106.21	110.91	110.34	115.21	104.45	109.1	103.04	118.98	109.94	105.42	112.3	114.73	113.33	117.19	102.62	111.4	108.56	109.36	100.01	95.525	110.94	109.63	97.507	104.01	109.42	100.83	109.2
97.723	99.53	108.09	97.046	97.871	94.201	93.96	99.95	96.961	101.83	100.41	101.15	96.134	98.844	93.448	105.77	89.699	100.84	96.446	100.15	92.06	100.34	98.614	100.56	103.18	97.337	99.122	104.17	97.562	98.087	107.31	99.24	99.943	98.655	101.71	110.83	90.834	101.43	98.79	103.31	105.29	99.978	90.547	113.05	99.386	99.196	95.204	92.423	101.62	100.63
113.38	99.678	109.08	108.83	101.91	109.41	110.91	94.242	102.87	98.72	106.23	117.86	94.009	107.89	111.61	108.82	113.52	108.96	105.93	93.068	100.51	110.68	101.74	104.73	100.5	107.55	108.76	108.78	102.98	102.2	106.97	108.2	104.87	109.49	105.56	104.25	112.08	106.28	111.43	115.67	108.02	100.5	106.38	104.12	103.21	112.48	109.01	103.45	113.02	109.39
109.57	108.72	118.17	111.87	111.94	114.32	114.14	112.44	108.98	103.97	116.78	115.56	109.27	105.61	103.45	110.27	115.64	108.86	110.17	111.47	101.18	100.54	109.31	106.25	110.93	105.22	113.46	113.15	99.274	100.43	114.57	98.562	101.29	120.2	101.8	111.57	104.82	116.16	102.28	116.67	116.71	116.06	117	104.05	117.48	107.11	110.51	115.8	112.8	113.82
104	98.479	102.37	99.422	92.773	96.795	100.89	93.279	98.809	108.18	103.28	98.365	95.855	94.371	97.972	93.493	99.19	101.44	100.62	95.914	102.51	95.089	93.213	94.771	89.121	93.764	99.255	89.988	99.514	99.093	102.01	97.503	98.699	106.77	99.618	100.09	99.876	106.84	94.315	99.616	89.517	95.346	96.115	99.813	98.248	106.81	91.039	97.261	95.824	94.293
104.86	105.22	103.31	104.87	104.92	100.99	110.87	105.67	106.97	98.987	104.45	97.2	103.58	105.1	106.29	107.91	108.27	111.33	101.39	106.91	96.278	114.28	106.9	100.55	104.48	100.88	112.65	96.868	107.43	100.85	101.89	97.396	104.52	109.87	109.14	104.76	104.52	101.07	106.85	101.63	95.869	107.99	109.9	101.23	102.89	101.73	104.72	105.45	106.52	113.39
106.25	105.71	114.14	104.09	100.79	105.2	109.48	108.79	112.76	103.62	111.94	113.93	114.39	112.15	109.08	113.16	112.13	113.29	102.52	110.23	105.3	118.02	109.67	102.74	107.66	104.01	101.24	98.815	102.82	100.89	108.49	106.72	116.16	110	105.85	118.64	112.05	112.42	112.15	109.99	106.31	104.79	101.57	111.28	111.13	107.27	101.84	104.56	102.76	100.75
104.64	110.95	114.73	113.95	115.84	112.24	101.18	112.79	115.3	106.63	115.38	107.01	103.03	106.76	110.24	116.88	118.28	111.87	110.69	112.7	105.47	108.5	110.26	107.94	101.83	103.69	109.63	106.45	109.33	100.93	102.82	105.75	103.1	106.37	106.61	101.18	111.2	109.28	111.64	112.62	105.69	109.47	111.51	113.6	105.94	106.59	102.95	110.29	111.28	101.57
99.175	100.14	97.782	95.291	104.34	98.189	106.27	102.87	95.551	99.716	108.32	91.883	98.312	95.764	103.07	93.178	103.47	87.946	106.79	99.302	105.53	96.571	99.42	98.72	103.32	98.013	108.2	102.24	100.64	100.07	100.1	100.89	103.33	107.79	102.93	88.562	97.158	95.052	99.407	103.68	104.61	102.67	103.64	101.25	98.884	100.6	97.651	102.79	98.025	95.061
106.6	110.65	102.81	100.92	106.64	102.33	100.81	104.03	108.84	106.11	117.05	106.61	115.63	102.03	111.24	98.646	103.3	107.72	101.43	102.23	113.71	104.22	108.54	99.83	104.72	105.46	107.87	105.59	106.41	99.569	107.77	106.72	103.17	108.07	108.07	112.9	101.19	112.23	109.29	102.64	101.9	100.72	105.92	100.05	108.3	105.01	102.86	107.59	113.73	108.41
108.44	110.64	108.73	108.72	100.43	106.52	115.26	106.84	113.02	102.04	102.34	104.35	106.15	108.05	105.22	92.699	108.66	105.96	110.53	112.44	101.46	106.54	108.51	117.71	107.34	106.34	111.48	108.61	106.55	105.9	109.13	116.9	112.3	108.47	110.93	119.97	101.46	108.44	101.76	107.3	114.48	110.48	103.09	113.89	108.44	112.24	105.46	102.26	107.87	109.56
109.78	111.59	108.16	108.23	101.59	113.37	110.13	112.63	113.72	107.18	105.35	111.37	101.52	104.65	109.38	104.87	106.5	106.88	104.47	107.57	107.51	104.89	113.14	106.06	108.15	109.82	107.1	105.44	108.97	103.69	115.5	111.66	107.93	102.74	108.36	109.05	102.49	106.58	101.83	106.87	107.54	109.61	111.72	108.89	98.981	110.4	112.31	111.05	102.62	105.22
107.02	103.28	106.69	98.074	112.23	105.73	112	106.8	106.95	105.05	103.74	103.11	102.62	104.78	107.03	103.09	104.01	98.833	111.31	114.36	99.74	107.16	102.03	108.9	109.29	110.05	101.7	108.15	102.22	112.03	104.22	110.26	98.981	102.71	101.13	101.01	101.97	97.697	100.21	108.12	102.53	107.5	103.96	104.75	94.448	104.08	99.935	104.05	109.55	108.76
116.16	111.24	108.67	112.6	97.939	111.46	104.61	112.54	98.158	105.94	111.36	99.404	107.82	112.39	103.69	102.29	106.49	107.87	103.12	102.85	103.46	103.32	111.79	110.38	112.28	108.64	106.09	101.89	103.2	115.15	102.4	108.43	103.98	102.14	105.21	109.06	98.506	114.89	108.56	104.66	96.15	102.66	112.78	103.93	104.33	106.1	107.14	109.45	104.25	111.02
100.33	100.64	104.23	107.55	112.47	109.41	112.3	112.65	108.69	110.83	111.61	103.94	112.24	102.13	102.87	104.96	111.21	112.06	112.21	95.519	103.32	105.17	105.64	103.98	106.96	99.979	110.58	109.2	106.64	110.19	114.31	109.1	111.88	102.09	111.88	109.76	113.93	108.91	106.04	112.2	111.07	111.07	105.87	108.91	97.137	108.86	111.56	99.503	121.25	107.6
100.09	112.52	104.51	105.72	110.24	111.68	111.14	114.36	111.66	106.66	107.99	112.92	114.62	111.62	108.38	107.01	111.24	108.38	103.49	106.08	113.14	114.21	104.87	111.77	106.81	105	108.14	117.43	109.68	115.86	116.78	110.62	118.1	107.93	108.9	103.15	108.66	106.15	108.94	109.61	113.92	104.32	112.09	103.92	111.53	105.28	114.94	115.41	114.48	105.71
102.67	102.34	107.93	101.13	102.04	100.61	112.21	107.96	109.05	109.19	99.937	107.13	97.868	98.232	110.1	104.37	100.09	103.16	102.32	109.43	101.36	107.78	111.9	99.499	106.2	110.86	103.78	105.58	108.37	113.82	106.27	112.44	105.31	111.02	104.92	106.62	113.62	106.59	112.1	107.68	97.46	108.95	106.2	106.61	115.26	111.46	103.3	105.73	107.07	105.67
111.22	111.43	112.01	111.36	107.14	100.51	105.45	109.51	109.13	102.82	106.82	108.32	108.88	103.04	104.17	109.15	105.23	107.41	110.88	109.79	105.21	108.44	105.43	99.903	103.44	110.74	107.63	107.97	109.03	111.97	102.78	104.28	101.9	112.55	108.8	103.35	101.96	106.32	115.03	108.47	115.08	104.27	114.29	104.45	114.84	103.19	112.72	92.569	108.84	107.88
106.8	104.17	109.87	94.495	111.38	112.99	111.54	99.635	107.65	105.74	109.97	113.52	112.88	107.84	113	111.09	110.17	104.7	107.95	104.82	110.89	106.49	104.37	95.071	110.58	110.01	95.824	113.89	120.28	107.03	113.36	105.43	118.27	103.88	111.46	99.632	114.43	112.73	103.95	106.33	114.1	105.19	108.14	109.74	110.27	115.92	107.81	108.84	109.12	105.69
113.19	103.49	100.19	108.53	113.97	111.48	103.43	114.56	110.34	110.56	105.64	105.88	102.33	104.45	107.26	116.31	104.46	110.41	111.12	106.29	103.25	110.05	111.77	113.62	113.07	104.98	111.29	103.63	113.97	108.49	110.19	115.56	105.91	105.63	108.37	103.37	111.16	111.44	109.16	121.69	110.14	115.08	107.82	112.23	104.83	104.43	105.72	106.24	115.16	110.8
96.136	106.41	111.38	96.504	102.62	105.2	111.43	103.14	99.157	109.86	98.361	92.721	106.82	110.57	110.24	109.6	107.97	101.72	101.4	106.02	93.777	97.252	101.77	119.17	118.1	103.89	96.057	112.43	105	101.79	105.76	101.66	102.27	98.277	103.96	98.945	104.1	92.93	115.24	110.49	115.74	101.2	106.35	104.26	107.38	107.53	101.52	109.23	102.06	116.09
109.71	103.69	100.2	109.29	106.29	107.94	105.95	101.75	96.954	101.08	104.6	109.84	109.61	105.27	108.64	110.45	102.23	100.12	110.91	104.53	107.98	105.42	107.83	104.3	113.64	109.97	108.4	102.95	103.06	101.98	107.23	101.19	102.17	112.79	103.93	113.38	106	103.29	110.25	99.291	104.06	101.24	103.8	103.33	106.65	104.31	105.22	115.43	117.1	102.38
94.657	105.07	95.523	109.72	94.958	95.841	92.365	91.874	104.78	106.29	94.91	100.39	109.15	102.93	97.891	106.13	101.9	100.49	100.02	98.304	98.906	106.17	101.99	95.609	106.72	97.151	96.52	103.81	94.118	106.03	95.08	100.44	100.91	103.7	102.44	103	101.11	102.92	89.707	106.36	97.555	95.089	104	103.2	89.436	100.72	103.8	100.98	106.67	98.545
102.23	101.96	93.733	96.503	101.12	101.69	106.75	111.38	116.41	109.85	105.74	110.57	109.9	103.53	105.71	109.56	117.22	109	103.72	109.49	111.38	109.87	122.62	103.18	112.12	114.63	107.53	105.32	104.96	98.983	103.17	112.72	109.49	103.53	104.83	105.55	99.789	108.98	109.76	109.55	102.04	109.67	100.2	99.795	116.61	110.7	105.59	106.51	116.05	118.75
103.91	103.65	105.71	108.22	105.69	116.59	107.27	101.78	105.68	95.616	102.4	105.41	100.72	115.66	102.41	106.4	107.83	106.88	115.88	112.19	102.54	111.1	116.32	111.11	110.92	104.21	111.55	105.04	108.82	111.82	103.31	102.18	104.87	108.24	116.08	106.11	123	112.16	108.29	114.71	108.31	118.86	108.57	115.49	108.11	105.17	111.68	103.46	103.07	107.53
100.65	96.199	111.97	103.95	94.038	102.1	108.95	99.949	99.164	102.56	99.303	104.3	110	111.55	98.342	114.76	108.4	106.9	110.32	104.72	104.21	106	106.01	105.7	106.7	109.47	99.787	103.52	104.45	98.433	109.13	109.86	112.19	106.07	113.02	111.77	103.79	95.676	108.87	102.73	102.16	110.54	101.15	97.759	101.28	106.88	97.294	104.64	109.11	107.12
91.929	101.97	91.23	98.777	97.6	101.13	101.59	96.447	101.45	100.74	100.37	103.9	105.4	93.825	97.003	102.51	112.88	97.884	90.234	96.934	102.12	94.824	98.97	97.179	110.16	93.331	97.997	99.005	107.99	101.65	102.89	102.73	93.617	100.51	105.82	101.25	108.14	104.42	93.246	108.37	103.34	98.746	102.41	105.71	97.42	90.646	100.9	100.12	103.35	97.529
103.69	108.79	98.906	104.92	109.36	104.86	104.77	115.66	107.07	91.934	102.41	104.82	104.05	107.45	106.71	106.16	103.54	101.42	101.2	103.09	117.39	105.24	108.75	103.52	103	101.96	100.69	99.767	113.8	104.73	107.11	110.77	101.41	112.31	101.71	101.89	111.79	110.05	112.38	99.616	95.497	106.39	112.05	103.45	111.97	98.145	109.27	103.99	106.94	108.54
101.93	101.71	93.086	107.9	106.39	99.189	105.17	112.76	109.01	112.74	103.9	102.89	101.91	97.279	103.54	110.84	108.29	103.36	95.651	110.06	106.16	105.69	99.364	106.65	106.1	109.07	108.04	98.365	102.95	106	107.77	105.37	109.01	108.4	102.46	102.21	105	106.22	99.833	107.08	107.02	102.01	95.159	107.95	106.96	113.83	104.27	96.639	111.07	102.16
99.203	109.67	104.91	107.74	113.63	112.13	109.91	96.684	103.34	113.75	103.92	107.59	117.34	107.24	98.888	102.03	110.39	111.64	107.68	115.78	100.82	111.29	112.08	111.68	110.64	108.5	90.095	107.07	110.21	112.19	106.61	108.97	111.89	100.17	106.96	113.65	105.54	109.53	113.73	104.14	105.79	104.74	104.15	101.41	106.99	106.75	104.12	107	103.76	114
110.12	105.78	102.51	101.86	105.03	104.77	102.59	105.21	104.76	112.5	98.826	102.28	102.49	112.95	115.72	101.14	95.804	108.23	104.96	99.373	102.88	111.52	107.01	104.42	112.09	106.67	108.48	103.63	108.66	108.11	100.66	104.1	110.46	108.9	106.51	110.01	110.84	105.1	110.27	108.14	105.38	101.24	102.05	100.96	106.62	118.73	95.174	105.32	117.58	110.35
105.82	100.09	102.58	106.63	103.52	104.37	106.18	107.3	102.2	108.8	103.61	104.75	111.96	112.67	105.25	97.99	97.64	109.63	98.424	106.11	107.39	104.65	96.973	102.04	109.86	102	113.48	103.46	99.469	112.04	106.79	100.95	93.461	112.95	106.49	106.55	103.45	104.2	103.52	106.5	109.3	106.45	108.81	118.72	111.31	106.26	104.79	101.6	104.82	97.628
108.48	104.31	117	100.37	107.99	112.97	102.72	107.21	98.486	106.11	105.03	108.74	119.9	106.17	110.93	108.43	110.8	99.53	110.53	109.29	107.18	108.64	108.98	118.28	105.49	110.53	114.86	102.98	105.05	110.99	103.04	110.37	98.958	107.9	108.69	100.1	105.06	113.16	103.39	110.77	111.34	105	106.44	106.22	106.16	106.94	108.45	105.22	112.22	117.56
108.42	105.48	106.27	101.71	102.57	102.59	104.92	109.93	98.735	112.33	103.41	107.95	98.678	107.22	99.659	107.46	98.993	107.4	104.95	108.42	106.38	101.42	113.98	111.69	97.901	105.75	104.55	108.95	107.61	106.48	106.35	105.93	110.38	104.12	109.91	111.46	106.14	111.69	110.73	102.23	110.34	102.86	109.06	103.26	95.549	103.5	103.95	95.924	100.76	99.512
108.35	109.99	100.43	99.779	110.25	108.69	111.56	102.47	106.51	112.99	103.11	110.91	113.54	107.27	99.726	110.76	102.75	103.25	95.558	103.01	101.6	109.81	109.69	108.62	103.25	98.384	107.2	111.87	110.32	107.02	109.98	105.72	110.34	102.78	101.44	112.28	105.69	102.73	111.37	106	103.32	97.722	107.99	104.01	111.85	103.37	105.56	109.45	115.29	108.43
102.47	105.89	106.04	95.036	111.12	104.8	105.53	104.46	99.404	101.6	113.21	103	108.26	111.96	90.954	103.98	108.99	110.5	97.149	101.35	110.57	109.65	113.56	101.77	104.15	111.3	100.62	105.76	110.47	105.54	115.16	113.37	103.64	104.72	105.56	111.06	111.93	102.98	102.65	110.14	103.15	103.07	106.15	97.044	108.81	111.86	106.3	108.72	108.7	94.086
108.88	106.52	106.3	98.948	107.75	104.17	95.637	102.45	111.44	102.77	117.66	103.53	105.38	113.31	102.3	104.81	103.35	109.29	102.99	100.12	97.198	109.46	94.568	108.12	99.564	112.92	104.52	103.08	96.467	104.62	114.69	111.48	97.5	103.04	105.77	109.51	101.62	108.47	100.31	100.43	113.45	101.2	112.59	98.401	104.71	105.83	100.6	110.42	97.244	96.097
100.09	106.52	99.47	92.876	104.36	97.582	89.213	97.376	98.448	99.647	99.115	92.79	103.8	111	91.792	93.036	92.601	96.919	99.106	99.235	101.11	95.546	106.94	97.937	105.29	107.39	90.245	102.38	92.405	99.939	93.409	98.589	89.434	97.353	93.188	101.6	100.3	89.804	92.684	97.88	98.841	96.117	99.832	100.68	90.14	102.96	101.01	95.57	95.844	94.083
107	104.19	100.69	108.82	108.51	111.09	110.18	106.35	110.08	103.6	105.79	106.27	116.41	102.11	104.94	104.59	108	118.05	106.09	106.29	104.4	110.52	106.84	102.86	100.67	99.554	99.485	111.39	99.078	98.649	95.798	107.62	109.09	105.12	105.41	105.62	107.72	112.85	108.71	110.01	109.38	101.07	112.73	111.95	108.37	108.05	110.39	108.51	104.95	111.11
100.75	100.44	105.38	109.4	108.75	106.6	106.53	108.89	110.32	119.7	108.98	105.69	104.26	107.65	104.62	107.41	108.56	106.52	114.55	114.25	103.95	112.64	103.4	105.75	110.1	108.12	119.37	105.77	105.13	104.92	111.28	118.31	107.7	110.14	112.57	106.33	106.46	102.95	104.32	105.89	106.51	111.49	102.79	106.18	107.93	108.93	101.19	106.72	98.616	116.81
113.12	113.95	100.46	98.634	108.55	111.1	109.59	99.868	107.35	103.27	104.97	101.83	109.54	103.32	100.91	105.15	108.13	103.09	111.5	105.27	107.09	113.52	108.41	110.12	101.47	102.06	99.333	101.33	105.84	102.39	110.39	97.762	111.24	112.27	109.78	103.79	106.66	106.74	108.65	99.757	107.51	102.72	101.89	106.38	101.56	108.5	105.85	95.191	106.22	102.38
110.53	107.17	104.51	102.27	108.46	111.71	112.23	102.49	104.31	100.58	109.59	102.54	103.68	114.16	118.84	102.88	121.69	100.6	107.39	106.37	111.75	111.9	103.83	104.28	111.14	111.87	104.93	117.33	103.43	107.81	114.1	115.78	110.44	110.51	113.47	104.15	99.475	105.4	113.68	109.91	103.3	114.05	107.43	107.76	106.34	99.815	109.61	103.98	111.44	105.59
92.803	91.703	104.65	102.53	99.097	99.459	98.968	99.154	98.119	97.594	93.383	104.15	89.79	101.8	95.323	94.413	103.4	98.296	100.57	88.502	103.92	92.348	103.33	104.1	95.486	97.113	90.982	104.21	95.616	100.32	90.769	88.654	97.528	104.7	93.411	92.444	103.4	103.59	91.775	97.416	96.995	95.056	99.639	94.356	104.73	101.14	99.702	92.989	97.425	92.165
109.02	99.433	104.91	111.09	100.88	98.071	104.74	100.19	100.58	99.186	98.074	104.2	112.99	118.41	103.78	102.59	103.38	97.543	107.64	115.07	102.42	104.87	101.23	104.91	117.25	105.06	110.44	98.005	104.83	111.56	102.09	108.98	91.874	109.56	111.65	105.99	109.62	102.68	106.1	105.34	105.32	106.64	109.01	110.6	98.016	104.82	107.35	110.26	107.31	106.78
106.07	94.589	102.58	104.74	99.596	98.138	110.14	100.19	105.24	99.575	99.055	98.326	98.876	100.01	103.6	104.16	107.6	106.82	108.63	108.84	102.01	99.634	101.63	96.407	94.944	106.13	106.54	101.55	91.47	99.957	89.998	105.99	104.19	94.635	88.841	92.04	107.2	90.501	98.494	101.1	101.29	101.84	98.135	101.34	100.93	96.075	104.68	103.01	96.163	100.58
111.63	105.82	106.08	111.3	104.01	99.38	111.21	106.05	105.95	99.738	106.51	111.68	103.61	99.79	118.47	101.41	114.17	106.12	106.17	115.37	114.43	108.5	105.31	107.98	114.1	106.25	108.16	104.98	103.3	108.01	103.33	107.33	100.11	113.96	109.95	115.24	108.9	106.88	112.52	111.71	109.91	104.73	105.74	106.37	110.6	106.05	110.9	112.1	104.01	104.47
109.26	100.78	110.93	103.86	103.34	106.65	107.9	98.99	109.62	105.31	106.96	106.44	108.54	106.85	96.352	111.17	107.33	106.42	91.765	103.18	111.79	110.18	100.84	105.47	99.285	98.185	112.19	113.77	103.56	106.63	114.65	100.22	110.82	103.97	108.7	108.14	104.86	101.61	107.15	99.657	114.79	108.23	102.56	104.43	109.01	104.6	114.88	103.76	103.69	104.55
118.31	112.61	110.55	111	107.38	111.35	107.3	110.84	109.03	114.25	112.38	114.73	116.87	104.9	109.07	100.09	107.93	103.74	112.11	105.52	106.88	116.71	102.86	105.96	103.54	119.37	102.8	113.08	119.44	116.49	110.21	101.92	111.2	117.22	103.66	103.21	112.24	107.19	110.33	100.67	103.8	109.61	116.96	106.96	113.61	104.08	111.14	109.25	113.67	104.61
88.689	98.048	102.59	104.67	100.27	96.874	92.242	102.65	104.13	100.14	101.18	100.46	94.949	103.09	101.28	96.319	93.498	94.637	101.4	97.819	93.312	89	99.824	95.462	99.989	95.946	91.1	97.218	94.956	101.32	94.337	95.978	93.948	95.894	102.2	89.669	90.287	95.236	91.606	96.073	102.34	95.627	102.93	96.539	103.82	94.509	105.69	94.436	96.822	101.49
107.81	116	111.14	107.94	107.63	107.08	102.09	105.55	108.22	99.738	103.01	100.82	113.47	109.02	109.35	101.74	104.29	104.04	113.12	102.17	105.67	105.54	104.98	114.03	105.22	109.82	109.21	101.13	103.84	109.66	103.06	101.11	103.17	103.76	103.2	111.26	103.87	100.66	108.41	95.182	99.162	102.05	109.82	100.35	108.16	105.38	102.27	100.43	104.87	110.87
101.41	122.01	105.63	110.19	106.65	112.8	106.61	110.62	99.194	101.62	109.09	106.23	101.18	103.19	111.77	104.41	105	107.37	103.61	102.45	114.63	111.66	99.317	117.65	110.43	103.97	118.62	104.91	107.42	106.51	103.57	107.63	101.2	108.48	111.99	102.62	114.85	108.06	107.11	105.12	110.27	108.11	111.26	111.14	109.43	100.3	101.79	101.21	109.23	107.3
101.64	116.18	106.75	106.25	105.51	108.06	100.62	103	96.298	106.51	92.56	111.44	106.25	119.12	109.32	100.82	109.7	93.328	110.98	97.076	99.618	106.4	101.61	109.24	103.88	101.62	104.35	100.17	103.59	93.95	106.55	106.2	113.52	106.21	104.73	107.51	100.84	100.81	110.31	109.71	107.94	109.4	99.261	108.43	100.93	107.36	105.68	102.94	105.39	103.9
102.93	95.23	105.14	114.32	106.42	116.82	105.03	104.58	106.46	103.32	109.37	110.91	106.23	106.17	114.02	106.45	104.12	105.35	103.4	103.48	102.21	100.66	115.75	112.02	104.79	95.668	102.97	103.26	115.52	104.32	107.36	114.1	105.78	115.59	104.71	99.979	104.87	105.45	98.229	106.88	99.602	107.26	102	105.17	98.501	106	102.18	99.769	102.04	107.17
111.32	112.31	108.46	108.59	109.82	100.02	102.82	97.968	114.94	111.78	103.51	94.991	106.06	100.33	114.7	104.41	104.88	103.35	116.08	106.47	110.86	103.38	104.73	110.34	101.82	106.13	117.06	107.88	114.03	110.15	114.88	109.21	106.63	105.2	111.19	113.4	104.05	107.18	98.666	105.54	112.83	107.27	104.62	102.47	105.29	114.26	109.33	106.99	99.574	101.21
106.61	106.21	112.29	110.19	106.12	108.31	101.21	114.04	100.03	106.38	107.47	107.56	105.48	108.41	110.51	99.177	110.92	109.14	103.78	104.39	115.27	108.91	100.59	109.03	112.13	103.8	108.64	108.75	113.5	115.34	102.05	108.35	111.56	106.3	112.77	111.43	112.39	117.29	108.46	114.25	116.94	106.28	98.632	104.73	110.52	111.93	108.46	96.356	109.53	110.61
107.38	100.01	116.33	105.87	105.03	102.26	108.84	109.53	111.82	103.41	103.75	108.94	116.63	98.487	97.973	102.57	99.902	103.42	115.19	102.3	107.07	102.86	99.812	111.03	109.26	107.84	104.4	105.36	113.33	99.473	99.515	105.76	98.143	112.26	109.86	111.29	106.13	100.95	106.32	102.73	111.93	106.55	102.98	99.613	111.7	103.91	106.76	103.64	101.57	98.666
115.97	104.5	109.63	112	112.07	104.71	104.27	104.51	106.68	106.77	102.95	111.98	107.68	103.7	109.25	113.04	106.81	97.67	116.96	112.69	109.58	109.55	100.63	109.86	102.66	93.671	107.88	101.38	103.15	101.79	96.856	109.61	106.46	110.82	112.53	115.13	107.93	105.71	112.23	106.32	106.33	107.99	109.15	110.08	106.48	108.31	111.28	108.4	112.75	107.75
108.01	104.07	111.47	103.24	112.76	101	104.56	110.36	112.24	113.37	108.27	107.38	110.28	109.25	108.89	109.25	112.3	104.58	109.59	105.49	105.41	107.1	106.61	107.17	109.65	110.22	105.53	107.74	106.48	106.42	110.87	99.015	111.97	111.45	105.69	115.33	104.28	105.6	106.08	114.31	104.04	104.08	104.15	104.58	103.96	114.96	110.59	115.67	110.12	104.12
112.09	93.704	106.52	102.07	95.048	104	104.16	112.54	95.538	102.84	99.548	95.796	96.397	94.477	96.132	101.03	98.085	105.66	99.076	104.95	101.93	98.585	105.7	111.68	99.711	101.46	102.67	96.952	99.031	98.337	99.369	108.51	107.58	101.19	92.34	92.403	99.597	99.287	97.779	103.21	97.466	105.18	92.961	96.19	99.42	99.43	96.239	98.624	100.92	100.7
103.24	109.08	108.63	107.63	105.51	104.35	114.73	110.5	96.264	97.795	107.96	101.77	103.35	111.64	101.33	113	99.974	104.02	102.34	110.57	113.66	108.07	112.78	110.8	108.37	104.6	107.81	104.34	105.25	105.35	102.39	105.21	108.83	104.02	107.73	103.87	108.12	104.91	116.58	102.45	99.943	104.63	107.83	100.84	105.11	101.35	99.258	97.974	113.33	106.26
111.57	105.17	105.35	108.98	99.67	110.03	101.93	111.17	101.42	99.35	101.8	104.85	107.35	106.3	107.9	102.11	101.9	106.34	108.1	97.791	99.447	113.03	109.45	107	103.08	107.61	96.606	101.25	115.68	103.52	96.765	107.32	109.26	110.28	112.77	101.42	105.6	99.653	103.8	106.34	111.5	103.71	99.634	102.26	112.59	112.34	117.79	96.099	101.98	100.91
98.976	105.19	106.03	105.57	114.53	103.79	107.33	103.41	110.29	109.93	106.58	102.08	103.82	112.12	108.73	104.92	105.97	107.48	100.9	104.19	105.72	104.68	108.19	97.905	113.02	102.92	104.1	109.32	116.75	109.67	110.45	111.77	105.26	104.71	102.69	105.7	103.32	107.39	108.08	104.62	100.41	110.12	109.71	110.17	106.3	105.36	115.8	114.24	104.6	112.91
104.15	97.472	110.39	112.46	111.6	97.7	105.45	99.893	100.94	106.29	97.438	109.37	101.69	106.99	106.36	100.4	104.3	109.47	106.93	114.16	110.77	97.526	101.88	108.16	109.9	109.19	104.75	106.52	107.44	110.08	106.43	107.29	102.44	102.93	109.36	108.64	106.27	105.41	103.14	109.2	113.67	105.18	97.451	108.1	111.54	99.274	102.86	109.26	98.025	110.27
107.72	102.57	100.64	110.04	101.93	96.431	104.75	107.06	108.57	101.63	110.03	105.73	106.49	109.16	101.51	109.5	112.61	111.03	102.44	104.26	105.81	106.24	107.57	103.58	115.09	116.32	114.85	106.57	106.53	100.61	108.02	112.65	112.39	115.65	111	104.21	115.89	99.619	116.39	112.04	100.1	108.1	109.06	104.22	99.317	107.82	101.54	101.92	112.26	103.62
101.7	108.62	106.77	97.556	101.18	100.08	109.96	106.91	107.53	92.291	109.8	102.48	113.83	100.35	102.11	101.88	101.19	95.444	103.66	95.748	101.64	99.716	104.14	102.46	104.6	98.576	99.889	93.858	99.445	99.67	104.69	95.072	92.521	111.69	100.41	99.559	98.455	99.64	96.178	97.025	103.8	97.461	97.391	95.936	97.858	100.58	101.6	101.83	93.814	105.61
109.48	109.72	107.03	106.8	105.45	115.14	104.58	103.03	102.39	109.23	106.25	96.765	112.66	113.18	105.94	112.65	102.93	107.95	101.41	106.71	104.21	106.48	105.54	107.13	101.02	106.01	105.73	98.013	105.9	105.92	105.5	105.48	104.85	110.34	109.82	108.88	98.461	107.08	112.51	115.23	103.49	102.87	107.87	103.93	102.11	112.49	104.23	104.92	103.19	104.79
105.71	89.398	94.905	99.303	96.28	104.72	103.69	101.81	99.979	100.41	89.308	94.323	99.019	95.241	97.016	102.44	99.794	100.59	105.25	105.51	99.234	98.096	101.71	104.32	93.171	102.56	99.531	104.03	112.33	107.18	108.27	101.32	97.331	97.996	106.54	98.27	98.139	94.276	102.94	99.199	101.89	100.66	98.019	106.1	98.521	101.07	97.569	101.18	98.775	93.783
102.15	96.135	98.961	110.56	104.42	101.7	109.54	105.46	109.86	107.55	115.74	110.19	102.01	101.48	112.95	109.73	113.23	108.74	106.19	102.78	106.89	99.94	105.4	108.32	105.34	102.83	109.56	114.37	94.052	113.28	107.43	105.1	101.27	106.47	112.86	106.91	101.83	113.18	100.09	107.19	110.96	108.56	107.44	110.4	105.65	101.19	107.75	104.12	103.44	104.74
100.08	103.76	103.24	102.11	111.63	97.474	110.67	92.489	97.801	100.83	111.51	105.14	106.42	106.35	105.49	102.09	102.33	99.625	103.34	104.41	98.954	94.997	104.18	106.24	107.62	104.4	105.43	110.86	101.08	104.42	96.766	104.94	107.11	95.506	104.98	102.85	103.91	110.22	108.87	108.22	103.31	106.55	105.64	101.13	97.88	104.13	100.98	107.81	101.41	101.42
110.89	106.49	111.78	108.42	116.73	108.45	115.65	104.69	109.32	109.45	113.59	101.82	110.5	112.26	108.76	106.72	109.72	114.08	106.7	110.23	106.65	105.62	103.95	108.25	107.11	114.04	105.95	107.22	112.62	101.39	112.9	110.68	112.27	105.82	107.38	103.66	103.79	111.56	112.38	101.73	105.77	103.58	106.73	104.73	103.97	110.15	112.7	111.74	105.14	103.37
109.27	101.9	101.96	106.44	106.6	113.38	104.05	112.49	105.16	105.93	104.26	102.67	107.6	111.86	98.673	106.78	104.71	104.98	108.36	108.27	101.8	99.762	116.9	106.92	112.74	93.904	103.1	106.58	107.95	99.856	100.13	100.97	103.51	108.58	107.46	100.74	114.35	110.06	107.02	115.28	103.71	101.31	114.15	103.54	109.28	107.37	102.34	104.37	109.83	103.01
104.04	118.38	103.34	107.63	94.578	106.59	104.11	106.12	101.44	100.78	99.804	103.63	98.799	106.75	112.76	106.17	106.76	111.51	104.51	109.32	104.49	107.01	108.18	100.77	106.67	102.38	109.28	100.66	91.101	102.55	100.28	105.9	104.85	111.84	107.25	114.08	109.52	112.47	111.97	113.93	101.44	101.14	112.26	115.02	116.37	107.25	105.6	106.45	109.49	103.26
101.34	98.507	99.014	93.897	98.196	110.58	97.873	103.79	97.573	101.2	108.03	106.07	93.712	97.485	98.765	96.797	95.7	99.627	91.874	98.281	97.101	97.494	94.179	98.074	103.53	107.63	106.47	101.95	95.289	89.361	93.694	113.61	101.64	91.453	102.5	90.555	94.551	96.478	96.128	106.4	87.972	101.17	102.87	88.744	104.21	99.645	92.101	107.67	92.28	96.675
112.11	105.04	103.88	98.775	109.27	106.4	95.659	95.831	105.67	107.05	100.32	112.63	106.55	107.89	106.2	112.86	108.91	108.11	109.94	106.42	107.48	104.71	95.588	108.1	112.79	105.86	102.38	95.986	113.3	105.15	104.83	98.013	95.835	102.7	99.548	115.43	98.552	111.6	102.25	103.22	110.23	105.57	104.17	111.38	106.27	101.5	108.61	109.39	105.47	105.25
114.46	102.8	107.5	106.88	103	112.13	106.96	109.14	101.8	98.048	97.743	104.92	111.62	100.06	109.52	108.07	115.4	110.54	104.05	102.5	100.18	102.81	109.54	110.97	103.58	105.35	104.96	107.29	120.15	103.32	97.011	106.19	101.4	110.19	108.01	113.93	110.67	100.62	111.99	98.009	108.25	97.033	104.68	110.92	103.67	110.06	110.05	105.9	108.5	108.69
105.82	107.6	115.29	108.92	111.32	108.35	104.8	101.81	104.88	107.49	106.28	110.24	105.56	98.812	106.01	111.74	110.71	107.56	111.08	104.86	111	101.55	107.71	114.86	106.61	111.32	102.53	102.3	103.92	103.01	97.502	106.68	105.46	111.64	111.11	105.54	103.17	115.55	108.05	101.83	113.25	102.68	103.6	102.72	109.73	111.42	100.69	107.32	101.63	111.93
97.8	101.47	98.6	99.049	101.09	107.31	90.668	98.872	103.23	99.768	92.429	99.96	100.21	102.15	99.622	103.1	96.197	92.933	90.321	94.333	91.488	96.245	98.172	105.37	105.37	93.413	95.029	93.535	101.81	97.568	106.16	104.02	97.188	98.218	105.64	96.523	102.11	96.351	91.801	96.315	101.53	86.003	95.383	90.436	102.4	106.77	100.71	102.08	91.481	110.59
109.39	114.52	110.44	113.72	114.18	109.05	107.22	114.9	116.99	107.52	101.82	112.6	109.84	110	118.52	101.36	107.31	106.71	103.79	106.28	114.4	109.54	112.41	105.74	109.79	100.68	112.66	108.62	107.99	109.38	105.39	107.46	109.95	107.72	106.32	108.15	105.45	109.94	112.97	104.58	105.79	112.16	113.66	110.65	103.99	104.51	110.18	110.41	101.88	106.64
110.14	106.04	108	100.53	108.67	108.65	106.12	102.34	100.61	98.929	102.55	105.21	105.92	100.55	93.881	110.87	103.78	104.63	99.126	108.52	102.16	94.335	102.68	107.65	106.35	109.09	106.7	103.4	112.03	102.9	100.58	99.838	109.32	108.88	104.8	114.16	107.66	107.75	112.25	96.054	106.74	107.96	110.62	104.59	103.11	104.67	100.14	111.08	100.77	103.94
98.17	105.01	93.614	89.859	97.902	104.42	103.75	97.283	93.046	99.444	96.786	94.515	95.819	101.03	97.801	96.158	107.77	98.736	91.921	96.698	93.091	93.922	100.9	99.438	99.371	100.9	97.356	98.083	105.54	96.553	103.6	96.411	100.26	99.969	93.78	96.407	106.43	105.61	85.928	99.431	93.088	86.238	94.257	101.11	98.796	100.49	103.66	87.536	99.229	100.19
109.99	100.41	110.68	100.88	105.74	103.74	107.82	101.23	112.99	104.14	103.88	109.33	105.38	104.08	107.74	107.21	106.19	99.537	101.39	107.57	99.281	105.68	112.91	114.8	100.63	107.9	110.33	106.53	108.04	109.68	100.62	101.43	105.76	98.658	100.86	100.29	108.5	97.307	111.61	104.13	100.94	110.43	103.4	108.99	108.91	111.83	104.12	103.69	100.16	107.55
110.58	106.61	114	111.07	103.69	105.88	112.39	99.854	103.73	108.12	102.92	101.2	109.11	105.75	108.9	106.03	112.41	103.39	107.61	102.29	108.02	106.26	103.92	109.77	110.46	103.86	111.17	112.1	107.56	107.81	108.57	100.07	113.23	111.28	110.06	98.033	110.43	109.01	109.09	103.79	103.8	102.04	104.05	107.62	108.81	113.82	105.47	110.74	110.31	109.63
93.01	101.32	91.954	95.361	92.735	97.45	94.615	99.319	110.53	104.3	96.86	97.435	96.659	95.235	104.51	91.914	105.29	105.73	95.488	95.454	103.37	102.41	102.62	100.88	93.627	103.87	98.352	102.06	94.376	96.039	96.465	97.212	97.977	94.173	97.335	107.46	103.2	99.867	106.31	91.935	91.292	103.54	97.584	94.021	87.374	94.681	107.71	86.671	103.89	102.34
116.22	109.16	107.84	109.4	110.8	105.21	113.17	98.285	103.94	98.986	105.13	120.42	118.31	103.7	111.42	99.563	103.99	109.23	111.44	103.58	109.05	114.36	104.59	115.92	108.06	111.16	114.54	112.33	120.1	102.97	106.86	108.71	106.32	106.09	104.38	110.05	97.481	101.08	118.01	106.37	108.89	102.97	113.17	102.03	107.82	100.43	109.24	101.36	108.15	107.49
98.917	104.7	87.271	106.6	103.33	103.48	105.41	101.68	90.822	101.16	93.624	99.618	94.149	92.275	102.56	96.371	104.52	111.57	103.24	103.7	101.27	96.647	102.05	109.1	96.988	99.298	101.07	105.38	103.4	105.34	104.71	99.992	98.419	107.63	105.8	100.55	104.6	100.64	103.46	109.57	102.05	94.642	99.266	102.81	95.941	101.46	102.66	112.68	101.61	93.239
105.52	106.51	106.77	103.43	99.307	110.9	97.217	96.89	120.55	100.6	104.2	110.32	100.79	98.321	108.6	103.46	111.58	105.27	107.43	106.34	98.843	107.29	112.44	104.67	112.18	104.12	118.35	107.22	103.3	107.46	104.54	105.91	109.23	107.35	106.09	102.85	96.613	101.77	110.47	105.14	115.35	107.42	105.02	111.76	101.03	110.22	101.33	106.71	110.9	105.83
100.76	97.098	95.589	100.97	96.723	89.405	106.65	97.967	104.76	97.722	91.395	103.27	99.284	102.66	95.613	103.66	107.32	98.616	97.408	101.23	94.011	101.52	101.34	102.02	98.564	104.82	104.43	107.88	100.89	108.2	104.64	102.14	107.12	97.124	102.12	101.68	98.102	102.21	101.92	104.36	96.575	97.598	102.61	98.12	105.96	98.948	118.43	94.483	104.11	96.57
91.815	92.452	90.066	103.15	96.345	94.606	97.42	98.385	100.46	97.922	96.108	94.84	94.271	99.085	98.715	102.88	105.09	93.503	102.15	97.516	100.84	98.134	99.747	104.96	97.461	100.92	90.837	96.372	101.77	96.031	93.218	99.701	94.516	101.36	99.118	106.91	95.923	98.152	92.975	102.71	99.223	93.28	95.693	93.148	89.88	111.57	96.314	104.53	100.32	103.42
108.94	104.02	104.69	112.51	110.91	112.22	114.94	107.11	108.38	103.45	109.75	113.35	110.11	112.29	106.01	102.46	110.93	116.15	99.886	102.97	108.58	114.43	105.6	111.7	118.23	112.62	109.54	107.61	105.37	105.32	100.84	109.58	115.82	108	106.89	106.36	112.57	106.52	106.77	100.36	111.93	110.39	112.68	111.16	119.88	111.17	105.87	110.42	114.32	107.38
114.73	102.95	109.99	104.29	100.94	109.45	110.88	100.58	110.44	109.48	102.58	106.83	114.58	108.84	108.98	115.31	102.19	104.08	112.16	107.37	105.55	101.88	110.62	107.4	115.53	101.53	111.94	105.21	107.1	103.91	108.98	110.22	110.43	109.99	102.76	102.39	110.71	109.24	101.25	113	105.18	111.35	101.58	108.09	116.49	100.91	102.6	110.73	98.245	110.13
106.2	110.27	111.46	104.37	106.42	106.89	105.86	114.51	104.27	104.45	103.74	107.66	111.09	115.46	109.57	98.33	111.04	113.46	109.67	116.44	109.2	112.94	100.08	112.12	106.74	104.57	108.29	100.39	99.195	110.19	115.11	112.39	116.86	108.43	109.97	120.76	107.2	99.67	111.5	102.18	113.19	106.72	108.67	111.67	105.93	106.81	111.04	113.83	112.91	109.03
106.07	98.563	104.61	105.17	113.12	102.4	109.81	108.54	102.21	108.47	106.97	110.48	105.03	109.27	105.45	106.04	99.718	101.94	110.1	106.91	108.05	111.68	107.74	98.872	110.96	103.94	99.809	109.07	114.54	108.09	108.52	105.07	104.99	106.05	103.91	98.152	103.66	106	105.21	105.73	113.43	102.56	102.72	105.36	110.7	99.7	103.01	102.45	102.98	103.69
102.02	108.62	102.25	105.45	105.46	112.42	107.45	115.78	102.87	101.58	108.71	108.64	99.554	99.461	100.58	105.11	98.338	104.95	120.35	100.54	108.8	109.22	111.39	101.8	100.88	109.47	111.44	110.4	110.8	108.28	102.13	97.476	102.53	106.87	109.56	104.96	109.47	102.03	103.94	102.77	97.898	109.74	102.47	107.53	104.64	106.73	104.13	101.43	113.74	112.16
107.02	104.5	99.414	107.05	110.29	109.47	108.64	102.84	106.53	107.03	110.79	104.03	108.62	109.73	113.12	106.82	112.95	106.03	116.01	114.82	102.63	108.64	116.64	105.09	102.17	103.69	111.43	109.17	119.99	113.24	114.4	109.67	116.36	106.32	105.1	117.13	106.92	107.5	105.65	114.17	107.95	109.45	111.19	103.07	113.37	103.07	108.65	106.4	114.6	109.42
101.44	96.219	112.14	103.73	107.1	94.324	112.36	113.95	106.45	104.33	108.18	111.72	102.37	106.33	106.19	101.77	105.14	100.2	103.47	97.475	113.83	104.5	106.84	103.9	112.54	107.91	108.76	103.21	104.88	100.31	109.24	105.53	109.14	103.45	106.45	100	100.73	111.43	97.588	105.5	99.734	105.01	104.97	110.53	103.75	106.87	106.9	99.274	100.78	110.25
107.69	103.94	111.6	104.36	114.83	107.16	96.569	106.2	101.49	104.11	108.62	100.33	108.24	110.81	101.5	101.6	106.62	101.77	112.13	110.99	113.44	113.86	108.56	103.68	109.66	111.74	106.28	109.38	105.9	110.74	114.23	108.34	112.19	102.79	105.32	111.67	101.33	108.64	94.059	112.76	97.671	102.86	108.94	109.38	110.37	103.37	107.25	108.36	109.08	103.15
106.7	111.04	113.63	113.53	108.26	106.22	108.87	109.69	96.866	114.14	110.32	116.13	100.7	105.18	106.66	97.739	97.943	108.69	99.887	105.74	102.76	98.045	105.64	105.47	105.89	100.15	109.85	99.252	104.46	100.83	107.13	104.8	104.85	106.57	107.39	100.76	106.47	108.22	105.03	106.49	107.82	101.05	109.82	108.01	106.48	101.42	103.69	111.37	107.46	103.22
103.6	110.88	100.2	110.55	102.92	104.88	120.49	105.79	100.61	108.24	100.51	112.48	103.45	109.31	106.05	104.6	111.14	112.63	113.69	114.78	109.98	99.923	116.2	108.31	102.95	109.15	106.13	105.11	108.24	103.28	109.22	108.44	109.45	108.21	107.29	107.76	114.07	111.94	93.688	115.52	111.08	104.24	116.59	107.19	110.82	106.96	107.06	103.59	109.82	121.94
112.99	109.84	103.75	101.54	111.49	107.52	102.23	111.7	116.8	107.75	109.09	115.07	106.72	109.22	100.23	107.67	110.94	104.22	97.629	103.38	107.18	114.89	113.85	109.46	94.04	113.08	110.12	105.2	110.56	108.67	112.32	108.73	106.12	108.44	108.73	112.29	105.27	105.87	108.97	103.43	111.57	108.88	109.25	102.9	104.83	107.91	107.37	107.9	107.05	121.86
108.98	99.54	91.893	104.66	98.163	90.814	91.466	97.91	95.132	106.18	98.15	104.32	102.53	98.789	106.48	90.876	108.26	99.573	91.48	102.16	104.18	96.446	99.054	106.69	99.83	99.197	99.968	94.7	93.453	96.302	102.99	96.741	100.74	104.72	106.34	93.178	92.73	99.312	101.07	104.54	101.6	110.54	104.16	97.296	96.421	105.29	97.115	99.02	99.768	98.68
89.193	98.942	95.476	112.78	96.628	90.806	96.727	103.48	91.69	97.389	99.883	92.941	104.32	93.07	106.02	96.505	101.53	105.73	90.884	102.21	105.88	89.184	102.09	101.41	108.99	102.35	91.212	102.9	102.23	102.14	94.635	98.744	94.532	101.87	97.606	96.435	106.06	103.31	102.1	98.405	92.853	99.42	99.404	107.36	99.509	100.64	103.29	100.71	93.899	86.161
103.13	110	103.99	96.837	104.63	102.87	100.39	101.47	103.79	105.83	104.72	100.38	117.41	100.55	115.66	99.235	112.12	103.96	112.07	103.05	105.34	108.79	107.86	100.85	100.79	103.96	99.917	99.643	102.21	106.93	103.13	105.25	98.668	103.62	111.01	103.45	103.07	106.14	115.19	104.06	96.625	106.11	108.2	113.9	100.8	102.31	100.98	112.81	103.98	104.72
111.71	114.35	110.75	108.62	113.68	105.37	109.83	106.96	108.2	103.62	112.51	111.84	110.89	105.8	112.75	106.79	101.31	119.69	113.4	113.75	117.07	110.22	114.6	114.36	115.3	112.47	107.98	112.68	103.96	107.88	111.9	108.45	109.92	119.03	103.83	112.02	111.38	112.23	108.19	101.16	111.05	107.62	112.32	100.28	109.8	105.53	112.5	110.6	110.61	107.14
99.586	94.825	102.46	108.93	102.67	98.921	109.35	94.445	95.462	102.24	100.17	105.71	98.796	97.915	104.91	110.47	102.21	106.91	101.52	109.56	95.425	108.55	101.73	104.91	103.26	112.41	94.802	98.059	100.54	96.275	99.868	100.65	104.06	97.909	105.23	108.59	101.74	107.56	103.52	98.584	103.6	103.39	91.482	104.31	101.62	107.85	105.57	93.851	97.547	105.12
99.323	103	101.69	99.453	116.28	113.08	110.41	107.84	107.32	103.46	102.06	111.44	111.42	103.67	102.97	111.5	108.21	117.58	105.41	109.38	100.07	114.6	106.4	107.39	106.98	110.9	115.14	108.45	104.3	108.12	111.3	108.56	100.05	118.51	99.024	103.17	100.11	102.21	110.84	110.44	104.01	109.87	111.69	98.876	91.059	114.4	101.71	114.23	106.45	102.82
104.04	107.65	103.65	108.72	105.29	112.32	100.53	105.06	110.14	103.99	101.12	107.56	97.008	113.51	109.29	111.48	101.14	110.75	103.27	109.68	105.24	102.38	107.05	106.18	106.75	110.28	103.78	108.99	107.21	97.714	115.62	108.05	107.83	101.3	98.165	101.55	104.98	109.54	109.36	106.68	103.85	114.58	110.33	109.52	100.06	103.97	105.78	105.73	93.142	103.91
111.55	105.16	104.72	112.66	105.47	94.359	111.61	105.01	100.92	98.974	99.917	108.17	107.18	102.08	106.4	103.7	115.14	101.67	111.53	108.34	103	108.6	102.57	105.86	105.38	116.51	101.02	111.17	104.9	106.64	110.06	109.26	107.75	99.526	114.79	107.45	108.48	102.61	106.19	100.52	101.3	104.31	110.75	109.03	99.396	102.4	111.07	110.63	106.16	106.53
107.37	104.46	105.03	100.54	114.2	99.272	105.45	101.2	111.45	112.59	112.36	111.42	107.65	114.48	109.05	101.38	109	108.44	105.9	111.99	114.01	94.929	113.65	107.91	107.65	111.46	97.25	114.24	100.02	104.22	110.26	101.99	112.21	109.82	110.49	102.8	106.98	108.9	108.85	111.21	106.1	113.7	106.91	102.29	113.51	99.572	100.45	110.55	106.11	101.93
103.25	113.29	102.93	101.75	109.53	102.09	106.82	104.59	101.36	109.98	99.533	103.38	105.41	114.08	101.99	110.74	108.05	104.81	99.255	102.21	105.88	103.3	106.48	105.81	98.116	104.23	98.453	103.64	99.845	96.085	109.96	109.33	103.04	110.15	103.63	113.76	104.41	108.17	107.66	113.69	103.78	103.18	107.54	110.23	113.78	107.62	109.09	97.4	112.46	106.28
103.45	106.65	102.84	112.26	114.25	120.82	116.92	106.61	104.46	104.5	107.87	115.96	110.78	106	112.52	112.2	110.21	110.59	105.3	110.81	110.13	118.15	111.51	105.41	118.48	99.978	109	111.15	117.27	111.52	100.3	112.92	111.82	120.56	110.29	113.61	115.21	109.52	115.76	110.15	112.12	108.01	113.11	105.89	108.19	110.8	115.37	112.36	120.49	109.79
105.43	111.43	114.63	113.8	114.56	102.97	104.33	107.35	112.29	105.49	106.02	105.06	96.622	106.31	105.82	102.56	111.91	115.26	110.78	113.14	101.45	104.06	109.83	114.21	106.62	107.33	112.11	111.06	100.05	110.79	108.5	104.96	112.25	104.78	108.85	103.55	110.18	111.58	103.56	102.14	108.43	109.71	107.8	94.621	102.5	107.09	112.23	98.804	109.84	109.29
107.49	104.04	100.66	106.67	109.86	95.605	103.89	95.067	105.22	106.92	103.29	107.32	115.6	107.48	105.7	110.74	108.8	96.977	103.42	106.69	107.32	102.88	98.535	105.53	97.927	105.48	109.17	106.4	99.161	99.409	97.446	104.28	112.23	102.91	96.436	99.936	106.13	110.05	103.25	103.74	113.58	101.11	106.85	109.66	101.26	109.57	112.83	106.28	101.23	110.55
107.33	117.73	104.69	108.6	110.92	108.69	103.32	113.3	108	107.3	120.5	106.65	107.14	114.44	104.34	110.24	106.84	110.23	101.69	98.539	108.6	106.04	108.45	102.38	104.32	104.5	105.33	109.62	109.62	105.85	103.48	107.97	108.83	109.11	110.37	113.33	112.92	115.07	117.09	109.63	105.78	97.176	109.28	108.33	109.2	115.68	101.36	106.03	115.41	108.48
113.4	110.72	114.62	107.37	110.35	100.53	99.98	98.902	108.06	110.49	111.85	108.27	105.39	103.42	108.03	98.07	117.14	107.33	111	100.8	95.746	108.11	100.37	111.36	98.999	104.61	113.57	114.35	112.68	105.01	114.48	102.6	110.12	116.03	106.51	109.21	107.9	100.28	109.07	113.94	99.107	106.56	105.71	106.34	110.06	105.28	112.91	105.02	112.68	104.17
108.95	111.84	100.2	108.15	109.93	103.08	105.21	112.31	104.5	105.9	102.58	106.56	111.5	105.3	103.01	107.39	105.7	103.74	102.97	113.05	112.55	108.66	112.7	105.18	100.83	110.35	112.91	101.42	101.35	105.38	95.307	115.43	106.03	112.45	116.13	103.67	109.96	106.21	109.99	98.247	98.356	107.95	91.671	105.05	109.62	103.18	106.37	109.57	106.33	106.64
104.58	101.64	115.46	102.95	98.417	101.73	117.81	108.43	110.2	109.94	103.93	106.97	107.68	105.8	103.01	106	111.79	92.753	108.83	104.22	103.21	108.98	111.65	101.91	110.86	102.76	103.95	111.78	106.2	98.165	105.78	97.724	105.74	103.47	111.87	102.61	105.56	114.2	102.7	103.67	109.56	107.85	101.78	108.71	100.44	100.75	106.56	106.95	107.26	100.72
100.82	88.704	95.785	98.714	95.521	97.45	99.094	95.687	99.182	92.03	103.11	106.29	100.9	101.95	94.294	102.67	101.23	93.054	95.044	104.29	102.92	100.28	96.359	103.17	92.586	96.851	91.645	96.378	96.883	99.097	98.624	105.82	104.39	98.957	97.293	87.831	100.22	100.99	95.163	102.58	95	89.777	86.936	94.419	99.525	97.29	91.706	93.73	93.831	99.286
93.527	94.197	91.707	91.959	95.489	96.304	96.341	100.79	105.86	98.869	96.647	92.916	92.931	97.399	96.424	94.823	101.71	98.274	106.32	103.3	104.99	94.922	90.339	96.854	98.447	105.28	102.13	85.556	99.583	100.09	94.875	100.01	93.688	95.718	97.91	98.421	102.57	91.466	105.49	99.814	100.48	93.721	103.19	92.442	99.571	96.01	102.79	99.408	104.46	97.204
117.41	111.43	111.39	105.88	114.9	110.03	105.55	113.23	108.13	115.16	103.08	102.28	114.01	101.15	116.03	105.67	110.01	110.53	104.16	114.12	108.75	107.11	117.07	114.09	108.25	119.57	110.27	109.7	105.79	105.89	109.46	105.65	106.92	116.13	111.17	103.18	106.7	111.21	103.92	109.59	106.46	106.85	116.83	104.91	102.47	109.06	110.23	113.89	109.64	109.47
102.23	100.51	93.082	101.04	98.327	94.288	102.5	106.29	96.432	105.46	100.63	98.313	98.675	98.603	104.36	91.746	97.497	84.453	101.7	101.7	91.979	103.79	105.5	96.687	96.802	100.69	98.658	104.44	96.045	99.3	97.466	100.6	99.62	102.41	92.605	107.08	89.088	97.913	100.03	96.716	95.062	104.51	93.644	95.949	101.22	100.6	93.302	94.571	97.933	91.255
104.1	107.48	111.8	110.49	106.92	111.32	116.1	103.41	110.41	103.95	108.35	98.084	108.1	102.9	110.54	107.88	96.513	106.69	115.33	96.514	106.15	111.3	102.28	106.12	100.58	105.8	111.88	112.01	111.3	98.654	104.03	101.16	111.61	111.49	107.1	102.74	105.19	100.07	115.21	95.699	101.47	106.71	103.28	106.86	115.31	119.41	116.75	94.248	104.42	106.33
108.03	106.84	106.63	111.74	107.17	101.77	105.79	106.56	106.56	99.058	113.56	106.74	106.88	108.87	98.97	104.91	108.24	105.6	113.68	109.97	107.82	110.08	117.84	107.68	114	110.78	114.19	105.75	107.87	106.1	115.24	112.57	107.97	114.96	108.32	106.19	110.68	99.807	102.79	114.58	114.39	114.69	116.51	107.31	106.63	102.36	104.55	103.3	108.09	107.18
108.8	116.85	104.42	103.41	105.65	109.31	98.825	107.59	106.6	101.73	100.03	105.36	101.74	112.73	96.121	102.5	114.69	100.34	110.27	105.79	108.09	108.3	108.64	103.83	109.03	105.03	108.53	104.87	105.68	104.36	113.28	106.47	109.52	108.1	103.43	115.48	104.64	107.06	114.91	97.017	106.14	102.84	111.13	100.06	107.68	108.77	96.915	110.22	104.62	106.22
104.4	93.605	110.36	105.86	107.59	98.958	100.5	107.88	98.221	109.48	111.76	115.65	111.94	110.49	102.74	102.72	114.66	102.21	109.93	106.59	113.22	105.46	106.44	110.47	108.04	109.48	118.95	111.6	110.33	102.25	103.73	102.66	111.74	112.59	105.48	102.24	108.72	112.51	112.38	105.07	113.92	108.6	103.28	110.36	115.32	100.98	123.61	113.05	103.55	107.87
102.6	101.62	114.03	104.11	108.27	94.952	108.6	105.82	107.97	106.89	105.6	111.15	97.959	112.12	111.42	107.98	113.58	100.04	100.33	96.871	99.94	107.68	108.26	109.14	97.173	111.23	98.508	106.19	111.36	102.11	98.896	115.48	103.35	117.01	97.993	108.74	98.198	104.87	100.92	118.07	110.82	98.863	97.554	106.42	109.82	100.27	103.97	109.95	108.56	106.16
116.57	104.29	113.95	107.58	101.73	105.32	101.61	114.52	98.748	108.39	106.1	107.91	101.72	111.09	109.5	114.3	107.92	107.5	105.19	103.66	107.58	112.25	115.6	111.02	102.98	117.76	113.48	112.63	110.56	121.13	114.33	99.038	111.08	112.4	107.1	109.45	103.87	100.19	106.26	107.75	109.3	117.58	110.84	118.29	112.77	107.7	112.55	110.13	103.71	102.03
102.08	108.18	107.24	103.07	105.43	100.52	102.32	112.25	106.53	109.11	106.3	105.93	110.11	98.517	113.17	109.14	106.6	101.45	106.38	106.56	110.8	105.49	106.85	107.62	108.3	102.87	103.54	99.052	107.6	113.98	110.39	110.14	108.07	111.95	106.41	113.36	103.49	102.11	106.76	108.04	104.24	109.08	108.09	98.764	105.05	108.34	103.37	113.42	103.93	104.48
108.93	111.55	115.89	106.1	116.86	111.99	111.03	104.72	111.65	108.25	100.12	103.35	104.01	104.59	108.09	106.14	103.58	111.61	104.92	108.05	108.47	104.3	103.89	113.62	106.56	106.77	108.83	108.26	105.08	110.48	98.392	110.23	103.56	112.16	107.21	104.92	106	106.71	100.25	111.57	120.34	103.33	100.07	107.42	111.05	105.55	109.5	113.6	122.07	106.71
94.197	91.41	98.558	91.764	100.49	100.62	98.82	90.965	97.837	98.155	90.387	96.089	96.437	99.5	101.39	99.59	97.092	94.159	95.966	97.952	94.732	100.25	94.293	106.57	96.386	99.116	98.696	98.996	101.2	89.429	105.36	94.133	99.743	97.877	96.734	101.02	97.635	101.19	86.444	94.155	99.675	100.45	95.398	109.22	103.08	99.759	100.63	102.5	98.284	96.614
113.37	98.973	92.569	107.46	104.57	93.367	98.494	93.84	99.282	106.46	102.88	106.96	94.068	103.06	103.21	106.25	100.43	102.42	96.126	96.331	106.05	93.524	100.29	107.94	102.36	103.92	102.45	91.944	103.1	98.133	104.15	106.77	99.956	105.22	100.73	107.29	95.676	104.07	97.051	104.13	99.336	107.71	110.21	95.724	105.26	105.46	96.453	102.77	105.95	101.99
106.26	105	101.83	105.41	108.79	107.32	92.33	103.5	103.22	106.21	102.06	112.25	106.27	116.73	100.96	102.47	102.89	99.056	108.56	113.35	110.69	101.68	103.73	109.39	109.05	105.05	105.01	105.73	99.424	110.79	102.01	105.27	110.4	107.69	104.32	100.3	94.911	103.57	105.07	98.425	106.63	104.12	107.66	109.04	100.91	105.86	103.3	105.43	102.15	96.31
105.94	99.824	104.52	102.37	112.4	102.03	99.508	109.86	114.8	108.12	108.39	104.68	103.95	104.23	101.38	108.39	107.24	103.52	111.16	107.44	111.17	108.51	111.65	101.21	108.77	99.977	107.23	100.96	115.58	106.66	105.27	107.93	97.77	114.09	100.42	118.83	101.63	98.497	106.95	102.04	102.99	101.84	97.805	107.19	100.09	107.31	102.7	114.77	114.63	102.91
104.98	114.36	109.75	109.78	107.33	116.21	110.82	104	116.58	107.41	98.442	108.38	107.82	119.07	104.42	104.24	107.09	110.87	108.47	105.29	112.95	109	111.05	99.361	112.75	110.59	104.03	112.16	110.03	113.49	109.82	108.08	104.46	111.08	104.8	100.44	105.67	106.72	102.46	109.28	109.78	115.87	104.2	108.68	109.46	116.95	111.59	105.77	110.04	104.65
114.96	102.03	108.69	109.9	91.479	104.67	107.38	97.536	108.9	103.59	93.05	113.63	102.23	98.792	106.81	102.44	110.49	94.495	114.61	103.46	102.55	101.6	105.4	100.2	108.98	97.892	105.01	102.37	96.158	104.15	104.71	102.68	99.399	99.258	110.38	103.77	98.764	105.82	108.18	104.28	108.3	99.779	103.75	110.45	108.98	92.486	100.45	103.08	100.83	100.07
93.257	99.19	101.13	100.35	104.54	99.757	91.724	103.12	93.129	96.45	106.84	96.524	100.8	94.204	99.972	87.624	101.29	98.289	91.066	107.52	105.15	95.603	105.12	99.222	99.814	104.96	104.04	106.77	98.275	92.883	98.834	100.17	102.55	103.68	98.082	100.09	104.9	102.41	95.307	93.959	109.36	104.8	95.378	101.06	99.357	96.191	98.794	95.644	103.95	100.81
110.4	102.59	112.94	101.6	107.65	113.72	108.02	109.14	109.22	110.24	108.32	105.97	105.2	101.51	106.71	106.36	107.48	106.18	107.51	107.13	105.95	109.16	103.2	99.734	113.13	107.5	108.78	106.11	103.77	103.82	108.46	103.08	111.12	107.38	106.17	98.691	106.25	101.32	101.21	102.43	104.6	109.17	106.72	109.63	105.01	98.647	114.56	108.69	109.09	102.7
90.362	101.82	97.117	95.824	93.61	99.123	96.662	94.572	99.623	101.59	90.698	102.64	91.885	99.074	102.76	101.78	98.21	101.52	92.687	100.02	95.126	91.343	97.995	104.73	92.409	104.88	102.14	104.15	96.822	98.876	98.87	99.506	95.397	98.747	93.586	94.222	93.74	97.632	96.785	96.636	96.391	100.85	94.59	95.501	100.87	92.214	97.933	104.84	95.799	103.84
107.1	96.943	102	109.7	104.54	101.29	108.77	104.51	113.6	102.43	105.74	106.77	102.87	100.44	105.78	106.55	111.19	105.71	105.87	107.47	103.91	105.8	107.44	106.57	103.92	106.13	99.69	113.68	95.068	113.63	103.86	115.18	104.81	105.02	101.88	107.71	104.15	108.93	104.96	109.35	108.4	109.26	100.03	110.05	103.53	109.08	112.46	101.86	110.04	104.38
99.99	105.07	105.13	106.08	101.78	106.38	107.37	116.54	101.94	107.67	102.1	109.13	101	100.73	119.46	110.46	107.51	101.7	102.46	103.4	103.97	111.05	96.926	108.24	103.66	100.43	104.31	99.404	108.1	110.81	106.75	100.98	106.48	108.39	107.13	99.377	103.41	107.03	103.04	107.5	103.96	108.56	105.27	101.55	115.61	110.65	108.24	108.12	101.75	106.65
104.45	96.969	94.898	103.49	110.16	99.89	103.18	99.298	90.728	104.19	102.28	97.204	104.94	98.215	96.162	107.43	95.408	89.074	98.159	98.319	97.127	108.42	106.25	98.756	104.42	98.092	96.123	105.69	105.04	102.92	109.53	101.4	90.104	95.004	108.77	100.66	101.25	106.59	108.28	100.03	97.417	101.06	106.1	99.652	96.68	97.2	106.47	98.187	105	96.436
102.48	110.81	111.77	106.58	112.37	102.83	108.33	110.77	115.84	107.72	104.67	104.57	103.6	107.15	113.57	97.949	107.1	96.293	115.02	93.097	108.96	108.14	103.77	101.1	107.69	111.28	111.8	104.26	104.52	105.37	106.11	115.36	106.19	100.94	103.68	108.77	102.09	103.51	99.419	108.38	102.08	105.54	112.22	101.31	97.366	109.43	103.78	105.1	108.06	105.79
111.19	103.28	115.18	106.99	119.11	108.56	109.62	110.12	106.71	99.129	103.51	106.15	110.22	109.78	101.89	111.26	103.42	105.08	112.27	108.2	104.85	108.95	110.29	111.13	107.4	100.53	106.84	111.76	103.93	102.81	99.7	103.46	103.68	106.24	108.55	102.53	101.09	110.56	111.52	106.58	97.199	107.47	107.5	110.41	105.13	102.23	103.3	107.83	104.87	105.02
106.77	104.23	109.07	109.89	112.17	107.42	104.42	120.93	103.75	109.59	105.35	108.08	101.17	114.16	104.07	108.62	114.72	103.53	109.32	106.32	102.07	100.18	106.57	109.68	109.92	106.07	110.51	104.92	108.15	105.45	106.95	104.02	105.06	108.02	98.504	119.07	102.18	100.65	96.58	103.5	113.75	108.12	104.97	102.78	113.58	100.99	105.94	101.9	106.34	105.07
106.78	104.1	99.142	99.724	105.6	108.04	98.461	104.99	113.39	116.49	105.1	112.78	113.38	106.63	106.87	101.06	115.14	104.88	113.16	104.92	109.91	107.86	104.75	107.8	100.42	100.86	103.36	105.78	108.08	102.25	107.18	102.56	111.49	106.75	118.15	102.62	104.53	108.5	115.78	112.84	106.48	112.26	95.718	111.08	109.32	97.863	101.38	105.36	105.2	104.36
102.06	107.14	110.26	113.68	104.84	102.23	109.81	110.84	105.92	110.16	107.62	114.05	111.2	100.21	106.17	111.53	99.666	106.5	101.35	108.68	108.31	104.2	120.23	111.02	98.092	108.07	112.75	106.85	105.34	105.07	100.94	105.51	93.383	106.07	106.25	110.38	99.348	95.592	107.18	108.33	113.75	100.7	106.06	97.738	111.18	115.85	101.63	103.88	105.43	105.46
86.693	111.05	101.19	103.07	99.17	107.53	96.343	99.356	105.88	90.894	98.849	91.56	100.62	99.154	106.06	93.892	88.584	105.79	101.79	96.022	93.24	95.742	97.739	99.274	96.405	99.355	84.764	101.19	100.01	105.57	107.84	98.363	99.242	111.08	94.986	99.304	107.07	88.739	95.794	93.854	98.723	96.022	101.84	105.09	89.675	92.053	95.777	99.418	100.84	92.752
104.46	107.97	99.264	102.92	99.165	104.88	110.28	109.14	120.95	102.78	111.71	106.57	106	106.46	105.5	100.83	103.55	100.82	101.79	113.32	106.66	108.12	112.19	110.8	100.46	97.961	116.47	108.62	105.77	111.76	109.36	106.98	106.75	98.7	111.95	107.91	112.21	101.29	113.92	105.78	107.8	101.5	104.83	102.93	111.63	107.97	112.65	105.1	108.64	111.78
104.04	102.78	104.81	102.95	109.74	110.98	95.593	110.28	111.01	107.19	100.58	107.68	100.3	106.57	101.89	100.77	100.29	102.35	105.59	102.2	113.15	96.016	113.49	101.33	109.55	107.14	112.96	97.07	103.39	103.98	112.75	110.65	104.1	103.2	115.37	97.067	104.75	103.19	108.32	99.483	107.29	106.6	107.21	109.87	97.289	102.33	109.52	101.46	99.297	110.7
104.5	102.76	100.01	108.93	105.7	105.34	100.19	104.25	106.5	103.29	103.88	105.46	100.86	104.17	110.41	107.02	98.681	108.08	108.42	104.98	111.21	102.39	108.73	101.77	109.4	106.75	107.21	109.52	93.648	106.16	108.28	103.08	103.54	101.32	106.89	106.13	102	113.12	98.933	112.09	108.95	106.1	101.16	114.99	104.03	104.61	106.4	106.6	113.62	105.34
102.3	99.046	107.21	106.43	97.767	101.43	102.34	93.496	104.01	112.03	103.51	104.96	95.78	97.114	105.01	108.89	102.3	108.66	108.47	102.71	102.26	101.48	98.036	104.43	108.21	106.15	101.37	107.66	104.02	112.82	96.696	106.48	111.68	96.563	105.15	104.01	115.76	103.66	106.72	104.39	104.65	105.1	104.95	104.37	104.42	101.28	101.49	104.44	100.37	95.001
107.33	107.09	103.53	107.18	110.92	103.81	110.99	106.98	113.4	100.88	98.661	102.28	116.04	106.51	107.96	106.89	113.39	105.82	97.858	113.64	113.8	101.84	116.27	100.39	109.9	107.66	104.29	108.43	112.69	106.62	102.65	107.41	116.11	104.65	107.1	102.97	114.67	110.2	108.34	106.43	109.99	105.79	109.97	104.35	109.33	105.7	109.02	104.4	105.9	121.24
103.01	92.683	101.86	109.65	101.49	103.75	102.73	109.04	107.45	106.16	105.88	107.94	107.15	111.6	110.59	102.53	113.63	109.75	104.05	109.5	106.16	117.53	104.72	108.35	112.41	103.49	107.41	116.63	112.87	101.59	112.76	110.73	109.95	121.24	115.69	119.91	106.8	113.21	107.58	126.77	104.04	107.06	106.16	109.29	114.05	110.15	111	103.33	109.09	106.03
110.8	108.26	104.18	109.49	117.68	108.47	106.7	112.89	107.63	107.25	117.82	109.74	109.46	110.13	105.88	108.68	105.19	102.27	109.08	107.58	114.19	104.63	107.64	107.88	103.95	109.31	98.601	103.53	102.27	122.1	107.21	111.26	103.21	101.83	102.16	109.11	106.15	99.292	101.8	110.63	101.2	112.98	113.55	109.91	102.39	111.34	118.1	101.25	106.92	103.14
92.217	94.943	92.786	97.938	103.24	96.243	96.085	98.563	98.663	88.83	98.397	98.851	93.392	95.762	94.102	86.317	94.71	95.865	103.96	91.991	99.778	99.386	94.314	97.387	90.457	104.3	95.396	90.595	93.028	105.88	102.43	108.31	101.19	96.249	89.4	95.451	99.091	97.896	101.7	94.102	87.709	95.143	114.15	102.68	102.38	100.23	97.636	96.789	103.96	94.913
98.384	92.521	100.45	99.8	101.74	89.846	105.65	101.22	105.32	100.27	101.71	101.68	98.043	99.94	95.744	90.876	98.57	96.93	92.732	101.87	99.048	94.431	100.7	95.203	99.028	97.657	100.19	107.63	94.205	96.117	102.9	106.38	98.315	99.782	91.216	96.999	97.262	95.863	100.26	88.828	100.08	102.85	97.967	105.65	91.281	98.928	95.621	93.618	100.62	101.68
100.99	103.1	103.73	114.01	100.72	101.47	107.33	100.02	106.74	104.76	97.629	92.958	109.12	106	108.64	109.45	102.78	110.37	102.45	103.87	106.86	108.87	109.61	104.32	108.61	111.15	107.56	106.02	101.45	104.21	112.11	103.39	99.224	103.49	96.496	105.09	114.51	98.277	105.38	103.86	103.76	109.93	104.57	105.44	103.44	110.58	108.04	108.3	100.2	103.91
103.77	110.4	110.98	109.08	101.19	98.435	108.98	107.76	102.74	109.79	116.01	112.13	108.89	106.39	109.08	111.33	113.53	110.12	107.92	107.92	117.21	110.12	105.31	114.94	105.7	112.48	109.68	102.53	106	105.54	115.62	113.47	108.78	108.13	99.657	103.49	106.79	104.55	98.757	101.87	105.07	113.87	109.61	106.4	120.49	114.88	102.39	110.98	97.163	114.12
102.82	106.85	100.27	105.46	103.84	98.487	104.31	103.19	103.56	108.01	98.357	107.39	114.56	110.78	111.35	107.47	101.78	103.55	108.71	98.327	105.19	101.74	99.038	100.05	101.7	109.37	100.21	107.77	101.07	101.32	99.674	108.13	117.35	111.6	98.967	104.55	101.58	114.07	99.713	105.31	105.28	86.33	106.76	109.35	99.028	108.69	101.41	111.84	110.29	112.47
103.38	116.92	105.49	103.31	117.49	113.86	106.41	102.21	111.63	112.11	100.47	110.42	109.2	105.62	105.73	112.41	113.42	108.51	105	100.08	109.24	111.59	120.06	106.45	105.67	99.144	109.93	109.93	105.45	106.23	103.58	107.58	114.96	99.398	112.48	106.72	111.96	102.23	109.88	111.48	112.84	105.57	99.051	107.41	103.8	101.52	101.26	106.26	107.87	115.01
101.86	104.05	106.23	100.48	106.01	109.1	108.37	108.37	99.551	107.45	102.68	99.339	118.25	104.17	106.97	106.92	99.949	104.2	99.456	115.97	101.79	107.07	103.51	110.49	112.08	100.51	107.33	103.5	103.77	99.179	112.44	102.08	106.23	99.135	100.96	94.774	105.03	97.495	107.38	106.52	105.6	109.75	102.87	101.26	111.42	105.45	100.65	104.76	110.2	95.724
103.69	98.663	103.11	101.28	98.743	103.83	99.849	95.867	97.892	101.69	96.481	97.851	102.11	96.539	98.993	110.84	98.684	105.85	99.791	100.28	106.52	103.29	104.68	102.35	101.17	106.74	101.59	96.523	106.58	87.429	104.47	101.63	100.88	108.02	102.09	103.48	99.34	101.53	101.93	103.73	99.545	99.147	109.15	94.286	97.671	105.17	95.684	107.7	97.327	102.81
106.57	104.46	108.9	99.265	104.65	106.03	109.36	107.59	101.71	109.6	109.36	105.8	101.94	106.77	114.34	106.09	110.03	106.22	109.8	111.22	105.49	105.23	109.33	106.43	110.92	106.56	109.99	112.63	111.33	99.369	113.96	113.1	108.37	100.51	105.91	108.1	110.58	103.11	101.86	110.91	107.59	111.66	105.49	114.26	109.24	113.3	112.67	107.34	111.52	116.9
116.53	110.4	103.85	107.57	115.13	114.81	107.42	102.6	111.01	111.81	107.11	108.41	104.43	107.72	104.29	109.31	111.75	108.5	107.69	104.11	102.68	103.57	103.74	109.39	108.12	110.6	100.2	104.51	106.15	108.83	112.17	107.41	101.92	107.23	108.57	103.61	107.26	99.046	106.43	107.71	105.95	110.08	112.48	110.68	110.61	105.8	106.41	107.94	106.55	111.04
106.88	108.23	100.2	113.05	102.28	114.02	109.14	105.32	101.96	109.75	110.07	104.17	97.539	109.19	98.338	98.285	108	105.74	101.41	106.48	103.99	94.99	103.34	108.4	105.23	98.594	102.48	103.27	96.006	101.85	108.49	101.96	112.9	112.6	107.53	108.86	109.33	109.89	106.08	103.68	110.16	105.21	106.68	103.81	114.15	108.79	101.71	107.18	110.26	104.09
104.98	102.79	104.3	116.05	101.79	98.285	107.12	108.63	106.2	100.87	106.94	107.04	104.19	95.503	110.5	102.99	109.44	107.94	101.72	102.64	108.45	100.85	104.47	102.33	109.05	103.09	100.96	103.67	98.406	109.76	118.58	106.94	106.28	123.86	101.58	112.7	105.17	106.76	106.1	113.95	112.58	101.55	104.48	102.45	108.28	103.82	98.04	105.76	101.83	111.64
101.6	102.72	105.08	111.79	104	109.4	110.8	103.01	109.18	102.05	103.13	104.72	105.13	106.36	110.39	98.224	103.74	102.44	111.08	113.07	103.15	103.38	98.68	99.438	106.65	101.93	100.99	107.5	101.52	110.62	100.31	95.786	102.19	105.34	98.035	99.026	98.323	105.63	100.83	99.534	101.81	105.99	108.87	98.62	103.55	109.18	108.35	115.62	109.28	107.26
95.966	94.249	101.47	90.281	90.413	102.18	91.515	102.91	99.743	94.747	99.622	99.786	97.272	98.446	99.305	102.89	103.53	96.391	99.599	97.651	109.02	99.06	103.86	91.525	102.43	103.12	94.275	90.644	104.91	92.87	100.26	101.12	102.49	93.102	102	96.123	102.5	96.667	102.32	96.024	102.97	99.477	102.68	97.038	102.57	98.056	112.61	104.59	96.677	95.54
97.508	106.1	98.094	95.148	96.815	103.1	95.028	92.9	97.622	92.198	89.735	94.956	94.195	102.74	95.105	99.589	93.677	90.638	93.986	93.201	91.708	92.143	101.89	101.39	95.9	99.79	98.841	102.17	95.907	84.761	97.526	99.207	99.883	96.856	94.377	95.949	98.148	94.501	100.42	96.775	101.48	101.85	101.78	94.927	93.654	100.87	101.25	99.159	97.55	90.933
104	113.11	106.92	106.15	104.72	107.76	104.1	112.12	102.66	111	100.99	97.163	104.02	98.13	114.07	104.5	107.14	105.33	113.07	98.55	106.88	105.77	103.33	97.496	107.49	110.53	98.416	105.29	114.24	105.03	114.39	114.21	104.33	104.14	110.08	100.31	114.06	110.88	101.54	106.28	105.15	111.03	98.839	102.5	106.65	110.65	109.78	107.9	101.69	104.44
106.84	107.54	116.39	110.96	104.03	105.29	103.07	106.32	111.26	101.34	107.55	110.18	108.2	111.73	112.92	97.709	103.99	108.03	108	105.22	110.41	109.34	105.14	108.52	104.69	106.65	111.91	103.93	103	110.36	111.43	108.46	102.11	103.18	100.85	113.86	108.87	101.55	108.99	103.48	110.14	106.96	108.99	100.91	112.06	107.01	107.45	104.76	106.4	107.17
112.06	107.66	113.89	115.1	111.8	114.88	109.49	116.05	104.47	113.69	119.17	111.36	115.97	115.95	112.81	112.36	107.32	106.68	106.56	112.12	117.47	113.4	109.2	103.94	107.03	111.56	114.25	114.1	106.71	108.43	111.05	114.08	105.39	107.77	115.84	110.9	108.75	110.22	113.08	113.58	115.39	114.77	101.5	104.39	107.81	111.99	111.9	106.06	109.09	104.3
102.87	103.57	113.05	116.36	105.37	116.55	110.97	110.43	121.14	107.6	114.32	105.57	104.01	114.3	110.32	104.92	102.28	100.42	107.57	115.45	108.82	104.79	107.11	103.09	104.7	111.22	101.97	113.39	113.96	115.21	106.22	99.869	107.83	113.53	109.41	111.8	101.81	111.76	104.66	109.93	105.67	101.38	104.19	114.08	108.5	110.13	108.74	109.28	111.06	114.89
96.543	101.92	97.337	99.205	96.679	94.366	102.91	102.38	103.41	105.86	104.8	94.829	100.4	102.62	98.829	99.359	102.04	103.81	97.359	101.44	98.129	103.38	96.574	96.061	94.976	101.63	109.93	108.25	99.868	92.034	104.32	101.2	98.492	101.19	90.261	101.43	104.17	104.41	106.28	102.93	95.236	104.7	100.58	99.777	95.638	99.591	100.3	100.47	102.58	102.42
103.41	104.01	101.62	103.44	107.82	102.42	105.5	109.37	107.18	103.57	107.87	107.39	105.92	98.665	99.61	106.75	110.36	107.18	108.02	104.92	101.71	99.179	102	116.65	109.73	105.27	102.85	95.263	99.949	98.833	110.35	111.95	105.27	111.85	105.89	100.86	104.51	99.232	118.57	99.74	116.55	107.77	113.95	105.88	104.35	112.11	110.58	100.94	110.11	98.862
105.8	102.53	110.19	97.782	104.41	98.447	104.73	93.735	98.324	106.07	101.76	101.07	93.801	108.19	103.06	102.12	105.04	103.31	101.26	116.4	109.26	101.33	111.21	105.07	95.997	97.277	98.593	101.22	112.07	114.43	99.932	91.831	101.77	98.545	99.832	97.152	109.73	103.2	102.5	100.86	108.93	103.89	96.901	105.61	98.964	100.52	110.59	94.52	99.749	98.03
109.15	100.27	112.55	119.64	104.42	109.93	112.15	120.04	112.11	103.58	111.49	109.41	103.51	120.33	107.26	113.51	113.02	116.47	109.54	97.69	109.84	106.41	108.16	104.63	100.55	106.67	97.89	110.27	112.43	112.87	104.81	102.49	103.04	108.37	107.99	106.18	108.71	113.05	104.28	102.6	102.79	120.12	110.37	105.03	100.22	108.54	110.4	106.83	108.85	108.51
107.72	109.94	105.62	98.752	110.35	106.34	106.81	104.45	98.49	105.44	99.686	103.22	99.016	104.3	108.68	111.01	110.58	103.91	110.5	103.91	101.63	99.03	111.57	99.133	111.67	107.63	104.72	109.63	103.11	105.54	95.981	108.65	102.09	100.46	107.55	101.6	101.69	113.49	100.7	108.04	103.25	102.13	103.14	103.86	108.29	101.27	110.65	101.03	103.78	107.28
91.54	102.92	102.15	105.18	100.6	96.478	96.661	97.76	98.84	93.249	102	99.65	104.53	101.58	92.484	96.329	97.728	110.86	93.465	97.19	105.03	101.69	105.16	99.247	103.98	94.229	92.608	98.82	85.094	96.642	107.67	101.17	102.07	96.048	99.544	92.663	99.842	90.476	105.37	91.525	101.83	98.616	104.18	101.3	103.86	103.6	89.809	99.424	100.28	98.058
106.46	112.58	112.44	117.28	94.22	102.69	105.56	104.38	108.99	105.28	112.23	97.53	106.49	108.55	102.07	120.46	117.68	113.16	121.08	107	105.2	113.61	109.91	103.48	105.33	112.28	118.76	108.74	110.68	105.99	107.99	102.57	112.26	113.11	99.197	102.59	118.25	104.26	115.83	102.27	107.78	110.65	115.04	110.44	116.33	109.05	106.48	120.78	111.83	104.75
101.67	104.83	110.14	103.18	99.534	99.649	112.35	100.69	103.47	105.7	106.39	110.2	108.67	105.49	102.45	100.54	103.15	105.45	108.38	101.67	102.07	104.86	111.38	109.86	110.17	103.7	115.02	109.15	107.97	111.76	110.72	107.25	99.648	105.53	104.07	108.33	108.72	103.96	103.11	108.62	107.26	105.08	102.48	107.32	104.27	103.22	109.61	106.79	98.796	110.62
[truncated: 349 more rows]
[truncated: 150 more columns]
