# Supplementary material for: Genetic dissection of main and epistatic effects of QTL based on augmented triple test cross design
Source: PLoS One. 2017 Dec 14;12(12):e0189054. doi: 10.1371/journal.pone.0189054 (PMC5730204; doi:10.1371/journal.pone.0189054)
Supplement: S10 Supporting Information — (ZIP) [file pone.0189054.s010.zip › z6_1500_0.5_10.csv]

108.6	111.44	109.08	108.78	109.18	108.33	108.53	107.28	107.89	110.44	107.41	111.66	103.83	110.15	108.53	108.72	110.67	108.18	110.58	107.8	108.43	108.91	109	109.2	108.47	108.26	108.87	111.48	109.85	109.99	108.47	112.33	107.57	108.67	110.05	111.66	109.46	108.17	109.44	105.52	110.97	107.87	107.78	108.37	107.68	111.64	109.07	108.23	111.14	110.25
106.92	105.8	105.83	105.71	104.77	106.59	104.91	104.98	106.42	105.14	105.27	105.51	103.48	105.22	105.4	103.78	106.24	103.18	106.18	104.31	105.66	103.44	104.26	106.61	102.96	102.43	104.4	107.85	106.83	108.15	106.56	104.41	104.24	105.85	103.6	105.64	101.59	103.99	104.26	106.54	107.6	103.76	106.22	102.78	103.34	106.11	102.23	104.66	108.97	106.88
98.534	101.27	99.141	98.697	101.53	101.32	99.234	98.963	97.815	102.41	102.95	100.69	99.886	100.76	98.87	103.13	102.21	100.95	98.199	98.857	100.34	101.27	100.97	100.71	101.35	102.89	99.517	101.33	101.81	97.773	105.17	99.688	101.32	102.05	98.319	100.32	99.41	102.81	101.08	101.64	102.03	99.83	102.17	99.075	99.353	99.634	100.87	103.01	101.34	99.011
108.04	102.44	105.01	106.61	107.33	104.87	106.4	109.98	106.63	104.92	109.41	104.01	105.19	106.07	105.8	108.98	106.29	105.01	105.6	107.42	106.82	104.77	104.94	107.41	104.23	104.6	103.58	105.17	107.49	106.54	105.74	104.3	103.57	106.35	108.8	105.84	107.7	103.92	103.64	104.87	109	105.47	108.02	107.45	104.16	105.49	104.98	105.47	105.24	105.82
110.32	111.27	108.24	107.99	107.35	110.55	110.22	110.82	107.74	108.98	109.96	106.25	107.38	107.08	112.12	107.46	107.82	112.37	109.91	110.23	108.26	109.79	107.38	108.3	106.66	105.29	105.93	107.48	109.25	106.71	111.88	109.99	111.88	111.14	108.14	107.71	109.1	107.76	108.46	109.24	108.61	111.33	109.49	106.96	108.95	110.25	107.81	109.91	107.42	112.22
105.87	103.45	105.35	108.27	109.51	105.68	105.81	106.96	107.16	106.17	104.19	103.32	107.86	107.93	108.88	106.12	106.3	106.78	105.7	107.17	106.13	104.98	104.71	104.68	106.85	104.86	105.55	108.45	110.01	106.06	104.87	107.03	109.16	106.27	108.55	108.49	108.48	104.7	104.9	106.49	106.1	109.1	105.98	105.56	106.44	106.38	106.42	107.05	107.14	108.88
106.89	107.57	106.78	106.62	110.18	108.46	104.58	106.08	108.5	106.05	105.24	106.13	105.14	107.03	103.5	104.92	106.43	104.96	106.81	106.39	105.06	105.36	102.23	104.66	106.21	104.5	106.27	105.84	106.19	101.52	103.76	106.77	103.94	107.12	107.15	107.59	106	106.12	105.16	106.03	105.98	107.49	105.58	104.06	106.97	106.8	106.33	106.66	106.02	107.75
98.06	99.441	94.713	100.17	101.74	98.484	96.752	98.37	97.25	100.59	98.805	98.579	98.777	99.987	99.222	98.94	99.206	100.38	100.42	99.557	99.087	100.27	99.91	101.36	95.35	101.13	98.916	98.699	97.355	99.387	99.298	97.822	97.34	100.32	101.99	99.088	100.89	97.186	100.3	98.643	96.79	99.941	100.8	100.58	100.33	96.598	98.655	98.755	99.488	100.48
103.64	105.86	108.34	104.46	106.74	107.56	104.04	105.46	106.34	107.71	111.83	105.8	105.4	105.15	107.02	106.51	105.61	104.57	106.1	104.59	107.28	107.95	107.18	103.47	106.28	108	108.08	105.77	106.38	101.92	106.62	104.61	106.56	106.28	108.3	103.99	106.14	104.94	103.16	105.14	106.95	106.15	111.09	108.29	109.47	101.92	103.77	105.41	105.96	107.45
107.73	106.74	105.64	104.31	105.86	106.85	105.14	103.91	106.85	103.73	105.78	106.12	103.59	104.62	105.18	106.79	103.36	105.64	103.48	106.01	103.89	104.22	105.68	107.82	105.22	106.91	106.16	104.65	105.04	106.19	106.21	108.35	105.67	104.01	104.78	101.71	101.34	103.4	103.16	106.46	108.12	105.76	104.55	103.95	105.43	107.46	99.954	105.91	104.79	101.55
100.89	102.79	100.63	95.083	98.785	100.05	100.26	98.775	98.527	98.842	98.987	99.033	97.429	99.499	96.364	98.252	99.096	98.889	97.363	100.12	97.842	98.056	103.41	98.556	102.74	100.14	99.276	97.451	98.35	100.33	97.703	96.804	100.63	97.215	102.02	98.971	99.2	96.674	99.676	101.46	97.95	99.186	99.413	101.19	98.457	99.744	100.64	96.629	98.199	95.933
110.59	107.47	107.82	106.52	108.95	108.56	107.63	105.48	111.38	108.28	111.29	109.04	107.41	107.95	106.72	107.82	106.16	109.98	106.92	107.57	106.37	109.05	109.67	112.03	108.81	105.78	108.78	108.56	108.75	106.54	107.8	108.76	107.42	107.83	111.11	106.86	111.51	106.57	111.24	106.54	110.72	105.78	108.52	109.77	108.51	110	107.44	108.65	108.65	107.42
107.64	105.59	108.11	102.58	105.49	105.84	105.65	106.73	106.54	108.02	103.51	106.26	104.74	106.65	105.17	105.99	105.89	107.26	107.07	108.28	105.87	105.44	104.95	108.31	106.22	106.87	105.77	106.55	106.19	103.8	105.12	107.66	105.41	108.27	107.93	107.83	108.86	106.01	103.52	106.13	105.2	105.32	106.95	106.67	108.88	105.04	106.99	104.52	109	107.34
104.51	107.97	103.65	104.76	107.23	106.53	105.38	109.08	107.69	101.06	106.36	107.89	106.89	105.1	104.95	104.36	105.55	107.42	107.27	106.25	106.21	104.33	109.63	105.4	106	107.21	105.57	106.79	106.89	104.31	106.59	105.25	109.13	105.22	106.26	106.24	103.05	101.3	102.18	107.82	105.09	106.04	104.77	105.24	108.57	108.52	108.27	105.87	108.86	106.96
108.76	105.06	107.71	110.34	107.13	107.76	110.82	108.11	108.07	108.32	107.79	106.52	110.85	107.85	107.77	111.02	108.44	105.68	106.92	106.11	110.36	109.99	111.48	110.08	105.56	109.29	108.47	111.57	109.22	105.68	107.16	106.06	111.25	109.2	109.15	104.35	108.69	106.24	106.58	106.71	110.18	108.36	108.86	110.57	107.29	109.26	107.75	106.18	108.74	106.69
106.3	104.63	104.83	102.62	106.61	105.5	105.26	106.02	107.79	105.26	103.6	105.91	105.88	107.27	104.9	105.55	106.47	104.42	110.36	105.14	108.03	104.67	106.23	103.94	106.35	105.99	105.12	104.08	106.44	105.51	102.43	105.72	101.68	104.84	104.2	105.02	107.02	105.41	105.14	108.55	104.41	107.12	106.02	106.81	105.78	105.67	103.55	107.21	107.56	106.19
106.33	106.91	106.15	108.53	105.79	104.67	104.23	106.66	105.51	109.18	104.23	105.62	107.86	105.9	104.9	108.23	107.52	108.01	108.75	105.14	106.07	108	107.19	106.66	106.46	105.86	106.51	106.03	103.99	106.9	106.21	106.82	104.63	107.23	109.74	106.49	109.71	106.77	102.76	105.4	108.02	111.23	103.04	107.59	106.39	106.79	106.92	106.98	106.71	105.45
104.08	107.55	104.89	107.63	106.13	108.23	103.2	103.32	107.4	102.8	106.18	102.25	103.78	104.21	105.68	108.49	105.58	101.6	105.48	103.84	103.22	108.78	105.72	107.59	103.48	105.49	106.75	105.33	105.71	106.88	105.26	105.11	107.23	103.4	105.19	105.92	103.66	105.53	103.12	105.08	106.66	105.38	105.73	102.56	105.29	106.68	104.3	106.38	107.77	107.34
107.59	104.28	107.44	105.07	109.55	107.04	106.79	107.95	104.56	109.79	106.01	105.75	107.49	106.52	104.99	107.48	106.47	107.4	107.09	107.83	106.89	108.48	104.78	108.95	104.69	107.04	106.41	104.31	105.85	110.28	107.99	108.22	105.55	103.83	103.58	104.72	105.63	107.82	105.32	107.26	107.73	108.3	106.51	103.49	109.7	103.98	106.89	107.49	106.38	106.56
98.013	98.441	100.9	99.529	100.83	96.384	98.094	96.256	99.069	97.607	98.466	95.853	97.48	97.679	99.979	97.561	98.517	97.368	97.876	100.8	95.718	99.131	96.681	102.87	96.536	100.69	96.341	97.48	97.994	98.01	98.286	95.113	98.457	97.802	96.342	95.24	95.051	99.414	95.32	97.749	98.973	97.516	97.365	99.194	101.2	97.764	98.848	100.77	98.216	101.29
98.029	104.88	98.189	99.995	100.01	99.157	98.879	101.95	97.389	102.38	100.13	100.62	99.688	105.01	101.16	101.16	100.81	101.22	101.3	103.51	97.743	100.82	98.65	97.905	101.09	100.41	98.441	101.38	101.94	103.33	96.775	100.76	102.9	102	102.77	99.88	101.58	100.68	101.87	102.14	101.43	100.65	104.24	98.968	101.64	101.81	100.57	101.85	103.26	103.24
104.26	108.36	106.78	106.22	106	108.13	106.16	107.54	105.67	108.27	106.66	107.55	104.82	102.31	106.94	108.56	102.66	107.85	107.91	104.66	106.22	108.69	106.48	102.73	110.68	106.35	107.64	106.03	102.83	104.61	107.07	106.19	106.24	107.38	105.18	105.43	105.42	104.95	106.1	105.07	108.08	104.83	105.43	105.2	107.56	108.92	107.1	104.6	106.6	103.4
107.4	104.96	107.37	106.76	105.07	106.83	104.48	106.29	107.59	108.55	107.34	107.28	108.04	103.09	106.6	107.53	105.87	108.3	107	107.49	105.51	105.86	107.54	103.56	103.75	106.34	102.65	105.99	109.55	108.26	106.74	106.6	106.38	108.63	105.72	105.64	106.62	104.59	104.97	104.12	102.33	108.68	103.72	105.91	105.47	104.47	103.84	107.88	106.14	107.93
105.41	105.88	110.75	107.59	106.08	109.01	107.39	108.62	106.99	106.29	108.76	107.52	109.47	109.87	107.09	107.05	110.14	106.94	107.12	104.33	107.33	103.28	106.1	110.19	106.13	107.21	108.69	109.01	104.97	107.73	107.01	109.77	106.65	106.48	108.01	108.34	104.52	109.72	108.76	112.01	109.83	105.81	105.02	105.02	108.98	107.83	108.27	106.82	109.49	107.46
112	106.94	110.42	107.33	107.33	106.44	110.2	108.62	109.72	110.93	107.43	110.62	111.25	108.03	107.94	106.22	106.18	110.01	109.69	109.23	106.76	108.19	107.69	111.06	108.76	107.22	109.16	107.45	109.73	106.47	107.38	108	106.74	108.03	108.47	109.43	103.63	109.09	109.4	108.62	104.42	108.13	104.36	111.41	110.98	108.03	111.77	108.05	106.24	107.36
98.184	101.88	97.848	103.55	101.55	102.15	101.07	99.006	101.35	99.52	101.84	100.17	99.331	102.47	100.43	100.7	103.13	95.76	100.55	100.52	100.77	100.76	98.824	100.05	99.841	101.68	100.66	100.49	102.89	99.933	101.56	103.83	96.516	99.789	101.98	98.169	103.18	101.11	101.75	99.683	101.09	100.97	100.76	98.984	100.26	101.99	101.98	99.516	100.98	98.811
108.92	108.18	109.08	109.57	107.54	107.42	108.18	106.53	108.91	108.83	108.84	108.84	109.5	107.77	109.9	106.12	106.25	108.54	108.27	111.46	107.81	109.99	110.7	107.94	107.89	104.82	109.15	106.75	105.79	109.76	108.98	109.21	109.19	113.02	105.16	106.36	106.96	108.66	109.48	108.69	110.03	108.07	109.16	110.95	108.37	108.98	108.64	105.15	108.71	110.34
106.66	104.18	104.3	104.26	105.73	104.24	104.8	106.64	108.94	105.53	106.83	104.82	106.8	109.45	104.59	107.47	107.18	104.92	106.05	105.56	107.89	103.62	108.24	106.03	105.42	109.43	106.84	106.74	105.98	107.93	106.57	104.34	106.61	104.81	105.9	106.07	105.16	106.64	109.68	102.19	104.72	107.25	106.56	104.35	106.26	102.75	107.84	104.58	105.88	107.09
106.9	103.9	108.4	106.64	107.56	107.79	103.8	107.69	106.72	108.04	102.95	107.7	102.09	105.61	105.01	107.05	107.25	105.9	106.52	107.41	103.93	105.36	105.86	104.97	106.12	104.92	109.05	106.81	106.43	106.9	106.04	104.11	106.6	104.34	105	104.1	106.31	107.03	108.36	104.23	107.1	107.18	108.15	104.32	104.53	103.95	107.76	108.08	107.25	107.14
95.474	98.345	98.275	97.764	99.043	98.351	95.367	99.338	96.811	100.11	98.164	97.354	98.72	96.647	95.916	101.17	97.885	97.514	99.313	100.81	99.954	98.451	99.133	99.107	94.869	96.585	95.787	95.419	98.319	100.45	97.809	96.343	96.982	97.979	97.672	98.632	100.1	99.14	97.029	98.277	101.29	99.429	102.55	98.482	98.31	97.111	96.147	98.749	95.771	101.07
105.3	109.45	110.05	111.59	107.49	110.54	106.18	108.15	111.05	106.69	112.84	110.79	112.03	105.78	108.45	110.44	111.7	112.03	108.85	110.63	105.76	107.21	111.12	107.94	109.67	106.48	107.89	109.24	106.89	109.03	108.81	109.2	106.3	109.75	108.19	110.32	106.25	106.92	109.14	107.51	106.72	109.25	107.36	109.26	108.33	107.87	107.73	111.7	108.78	109.24
109.51	105.62	106.77	106.21	105.21	103.83	106.93	105.71	104.01	103.95	103.06	102.76	104.53	103.57	107.69	103.31	106.28	106.93	105.45	103.04	105.81	107.45	105.1	104.59	106.58	107.85	104.58	107.54	102.07	102.4	106.88	106.65	107.13	103.84	105.16	107.41	105.28	104.32	105.34	108.87	106.27	107.22	107.37	105.79	109.41	107.94	107.13	105.47	106.78	107.56
106.37	103.48	101.05	100.96	102.73	99.306	105.07	99.547	103.96	104.28	104.51	103.87	101.56	104.56	103.57	103.54	102.01	104.39	103.04	104.6	100.99	100.15	103.51	101.68	105.95	105.42	102.49	100.76	102.95	102.4	103.38	104.02	102.13	103.04	106.77	103.01	104.89	101.2	102.46	102.15	105.28	103.09	103.4	106.42	101.91	103.98	104.58	100.54	102.08	102.2
109.42	109.32	110.17	108.5	103.96	109.06	107.97	110.09	108.41	104.77	110.84	107.38	109.01	111.21	106.43	107.64	109.33	104.77	107.73	106.24	109.83	107.02	107.21	106.44	107	108.16	110.35	109.76	108.53	109.01	107.71	108.11	106.29	108.92	107.75	105.91	106.79	108.55	111.63	108.77	106.87	107.29	108.47	109.83	106.97	103.11	109.78	106.76	105.73	107.93
98.015	98.166	98.316	96.963	99.605	94.562	103.55	96.178	96.208	101.65	96.056	100.47	96.912	98.418	98.097	97.474	99.936	100.25	96.485	97.91	100.02	98.816	97.36	99.948	100.03	99.253	97.096	99.733	96.293	98.444	95.497	97.034	97.149	95.399	96.226	97.692	97.51	97.871	99.771	97.028	96.565	96.101	95.98	98.058	98.053	99.42	93.88	96.084	98.933	97.56
107.35	107.94	108.91	107.86	109.72	108.22	107.06	107.06	107.27	109.4	109.33	106.85	107.87	110.63	107.95	109.75	107.24	109.88	108.46	111.29	107.03	111.32	108.08	110.52	108.41	104.83	109.44	107.04	109.27	107.14	108.57	107.44	108.98	107.21	107.97	105.76	105.19	111.14	107.88	108.31	111.05	109.1	106.62	111.62	110.05	110.31	107.92	110.23	106.85	108.39
105.5	103.48	107.91	102.91	101.92	105.73	106.74	104.76	103.72	105.63	105.16	106.4	106.82	106.53	105.46	103.86	107.85	105.92	106.67	106.13	107.52	106.14	106.74	104.06	105.03	105.67	107.26	103.01	106.68	105.81	106.13	104.95	108	105.82	106.41	105.63	107.16	105.04	104.98	105.57	107.38	105.87	103.52	104.11	106.51	106.04	108.88	102.77	104.31	104.55
109.3	106.65	107.94	105.59	105.09	104.18	107.72	104.46	107.83	106.5	104.99	104.16	108.23	104.99	107.2	105.43	104.03	104.86	106.59	105.97	105.09	108.3	106.64	107.79	106.29	108.7	110.28	106.19	103.74	106.9	105.79	107.01	108.19	103.83	107.69	106.88	108.11	102.65	109.58	106.36	106.96	108.43	107.22	107.86	106.98	107.13	108.29	107.92	108.22	106.37
108.14	106.39	105.52	108.15	103.23	104.26	103.79	103.9	105.43	107.77	105.84	107.24	109.6	106.67	105.61	106.25	107.95	106.23	107.41	103.4	109.44	106.86	104.51	108.7	104.27	107.09	106.57	107.86	103.14	105.84	109.18	106.99	106.91	106.2	106.94	106.56	106.22	108.65	105.36	106.42	107.15	107.37	104.85	106.66	106.58	107.77	106.36	105.98	106.46	107.31
106.22	106.44	109.26	109.37	110.86	108.64	106.88	105.74	107.88	105.33	107.65	103.8	105.21	107.37	107.46	108.9	106.78	105.15	110.48	109.52	106.54	108.7	107.41	108.78	106.03	108.21	107.25	108.2	109.31	109.34	109.23	107.31	108.67	107.44	109.58	106.11	108.55	108.42	109.16	107.24	108.81	106.67	107.61	107.49	109.89	109.34	107.66	106.67	107.11	107.84
104.28	106.91	104.14	106.02	103.17	105.06	102.88	104.71	105.9	104.92	109.14	104.68	107.79	104.5	107.68	102.51	106.49	104.93	103.65	104.91	108.15	106.28	106.93	108.25	106.32	104.73	104.47	105.52	105.42	107.2	106.98	104.69	108.2	108.51	107.29	104.53	107.36	103.9	104.6	109.28	105.47	104.75	106.81	105.92	105.23	105.72	103.8	109.65	108.78	106.14
108.66	107.69	108.12	109.75	111.62	108.31	109.77	108.31	108.78	105.93	110.16	106.39	108.17	109.61	106.53	111.81	107.78	107.75	106.76	108.04	110.36	108.12	106.72	109.44	107.06	108.6	108.66	105.87	109.7	109.03	109.82	109.7	106.69	104.45	109.97	109.44	107.01	109.7	108.33	107.86	108.36	108.68	109.12	108.41	108.89	108.31	108.63	108.85	108.58	106.48
96.924	97.112	97.808	99.188	97.508	99.964	97.684	98.504	97.102	100.47	97.06	96.306	99.452	100.87	99.384	97.419	97.294	96.716	97.583	97.894	97.55	95.855	99.858	96.283	99.369	97.094	98.962	98.05	97.613	95.117	98.526	96.786	93.128	97.185	99.08	98.341	99.162	97.101	93.964	97.063	98.262	98.333	97.812	97.708	99.68	96.593	100.67	99.359	100.06	96.898
107.11	109.07	111.25	107.48	110.45	105.36	107.03	110.74	107	106.56	106.1	110.17	107.75	108.26	108.63	107.61	106.08	111.08	106.61	109.8	107.78	107.79	105.07	108.15	109.59	106.57	108.65	111.24	108.46	109.99	109.31	108.32	108	106.77	110.48	107.8	106.14	109.99	110.45	108.42	106.14	105.41	107.65	108.39	105.72	103.53	108.64	105.47	108.75	110.28
101.66	105.63	102.28	101	102.41	101.62	101.97	102.23	102.21	101.7	100.9	103.69	102.21	103.64	99.946	98.354	101.2	99.807	102.23	98.262	99.622	100.69	98.618	98.631	101.09	102.2	100.43	102.12	99.443	101.18	105.11	98.121	102.83	98.989	104.01	101.26	105.63	102.43	100.1	105.22	102.68	99.073	104.19	99.885	98.816	99.676	99.57	100.38	101.62	98.021
109	105.77	105.32	105.34	105.2	107.4	106.07	102.77	104.83	104.03	107.59	106.52	106.23	107.68	104.03	105.09	105.94	102.02	105.25	107.19	104.83	105.57	104.94	106.36	105.91	103.14	106.72	101.61	103.77	105.07	103.38	106.33	104.43	105.44	104.99	106.48	107.43	103.81	106.33	103.33	105.07	106	106.26	105.23	105.39	104.06	105.83	104.01	102.89	104.92
103.92	106.06	105.52	105.92	107.12	106.28	105.79	103.58	109.87	107.82	107.4	106.9	104.73	105.91	107.49	102.97	106.68	107.88	107.87	106.87	102.33	104.39	106.78	104.65	110.59	104.31	106.05	107.91	107.49	103.77	105.69	103.95	107.78	107.12	103.83	107.49	107.33	104.33	104.48	106.64	106.13	106.41	106.33	106.49	106.5	105.96	105.15	108.51	104.47	104.25
108.03	107.86	106.3	106.52	108.51	107.92	108.42	104.52	107.4	112.12	107.48	106.43	106.81	107.7	106.71	110.16	106.96	109.07	109.7	105.85	110.25	109.53	109.67	107.39	108.26	109.28	107.13	108.96	107.61	107	111.78	107.74	106.28	107.85	108.67	106.62	105.42	110.82	107.69	110.54	105.64	107.11	107.46	106.86	107.6	111.13	107.56	107.04	107.38	107.67
110.08	108.95	110.97	110.16	111.75	109.84	108.54	110.33	109.43	111.54	110.51	111.37	111.09	108.38	107.16	110.22	110.97	110.74	111.98	112.25	110.74	112.36	113.38	110.63	109.07	109.5	106.7	111.63	108.52	111.29	110.36	107.07	113.76	114.67	108.99	113.6	108.17	108.99	111.71	107.73	107.66	108.23	112.47	112.26	106.99	113.2	110.59	109.15	110.1	114.4
98.856	97.193	98.794	98.407	97.124	99.786	97.623	99.469	99.174	94.575	98.846	98.833	98.695	97.846	96.702	100.02	98.464	97.225	97.393	97.763	97.14	97.717	102.31	96.754	96.078	100.42	98.479	98.087	96.623	100.61	100.24	101.57	99.256	99.364	100.56	98.286	101.79	99.813	99.234	99.448	99.723	98.425	96.21	96.604	99.911	98.125	98.425	97.258	99.256	98.321
96.637	99.443	98.762	99.616	98.708	97.864	97.563	97.143	96.553	96.248	97.076	100.57	96.314	95.234	101.35	99.115	97.583	96.523	97.001	97.648	97.275	94.919	98.694	95.624	98.744	99.238	95.515	95.066	96.628	95.697	98.804	97.023	100.15	96.967	96.057	100.72	98.057	100.77	95.519	101.69	96.503	97.072	99.054	95.254	98.339	99.591	96.976	98.969	98.148	96.788
107.58	106.66	108.38	107.73	107.67	107.19	107.98	108.93	108.55	107.14	108.98	106.95	109.98	110.59	108.73	110.97	104.56	108.17	107.45	105.31	110.23	107.35	106.22	107.37	108.92	105.59	108.28	108.99	108.96	106.89	105.07	108.69	108.49	110.51	107.35	108.59	106.74	106.72	109.9	107.44	111.92	107.35	107.45	108.25	111.15	108.42	109.59	106.77	107.99	107.66
107.29	103.96	105.43	105.69	106.39	106.01	102.57	104.11	103.88	105.32	105.54	105.03	106.23	105.48	104.01	106.2	107.15	106.91	103.81	104.6	103.51	106.43	107.19	103.01	105.54	104.38	104.74	105.69	106.13	104.08	105.5	104.71	104.02	105.48	104.29	106.31	107.05	106.76	104.64	103.8	105.75	108.13	104.58	107.67	106.2	104.23	106.46	104.33	107.27	103.61
102.8	100.93	100.01	100.65	99.692	100.33	105.65	98.333	101.08	103.17	101.31	100.95	101.65	103.21	102.46	99.573	97.166	101.94	101.77	100.76	97.665	100.71	97.96	99.858	99.748	100.32	100.9	98.619	102.34	100.23	101.19	97.701	99.346	98.906	101.25	100.6	98.082	98.867	101.28	101.15	102.77	100.46	102.07	102.01	102.38	101.28	101.04	100.85	100.89	99.974
102.81	103.56	102.55	102.91	99.868	102.17	99.578	101.83	103.66	97.896	105.24	104.02	98.635	101.04	100.94	101.74	100.99	99.813	101.99	99.884	102.45	100.29	101.34	103.35	101.9	103.54	103.3	99.53	97.474	99.202	100.31	101.66	98.212	100.7	100.38	98.207	101.23	100.51	100.81	102.43	98.672	101.46	102.36	100.18	99.431	98.936	101.22	101.73	102.19	102.48
110.91	111.03	105.38	109.17	107.95	107.29	110.17	108.85	111.37	111.55	109.05	109.29	109.38	112.61	110.72	112.08	111.01	109.51	109.46	109.15	111	110.32	109.01	112.22	111.08	109.97	108.08	113.03	109.15	112.46	112.67	108.93	112.03	113.15	111.99	111.29	111.16	110.11	110.01	111.41	112.77	111.93	110.93	109.44	111.56	110.28	107.57	110.99	110.08	109.39
103.82	104.33	104.39	101.78	102.82	106.68	102.11	101.15	103.1	100.67	100.7	102.31	101.19	103.81	103.23	103.65	105.48	100.29	99.423	103.81	103.51	104.62	103.44	103.72	103.93	104.23	101.99	101.25	103.58	102.51	103.41	98.298	104.75	101.81	104.54	102.72	104.03	103	102.04	103.97	102.09	102.43	102.84	103.65	99.854	103.91	101.1	103.79	103.01	102.52
106.65	105.78	103.82	106.54	106.69	105.07	104.35	104.84	106.07	106.43	104.09	104.26	105.92	105.26	103.1	106.54	109.05	105.08	105.88	106.39	104.62	105.82	105.43	104.39	104.27	102.47	105.96	106.75	103.64	104.77	106.13	104.67	104.08	101.61	104.43	104.81	103.61	103.55	104.19	104.94	104.61	105.23	104.74	107.3	103.7	109.01	107.48	105.77	107.49	103.4
109.3	107.85	109.73	107.26	108.43	107.49	109.28	108.25	108	110.11	106.55	107.47	109.92	110.01	110.53	107.53	106.04	108.59	106.76	107.06	109.79	108.95	107.21	107.83	109.65	106.74	110.78	106.41	107.58	109.7	104.68	106.83	107.1	106.71	111.59	109.21	108.9	108.74	108.4	107.21	108.88	106.88	106.48	110.33	106.88	107.42	108.23	110.67	109.34	111.7
109.4	106.86	108.24	107.24	108.8	107.69	108.52	107.9	106.15	106.53	108.76	109.23	107.73	108.14	107.22	104.12	108.45	104.94	107.42	106.47	108.01	106.95	111.2	110.76	107.21	104.76	109.94	108.39	107.37	106.78	107.69	105.11	110.66	109.72	109.11	106.91	106.7	108.15	108.13	108.68	107.79	108.81	106.14	107.98	106.93	108.55	107.17	105.42	105.9	105.65
101.94	99.981	100.85	105.38	101.53	102.6	101.57	99.676	100.91	97.505	102.62	100.74	99.267	101.28	100.27	98.336	97.883	103.85	96.37	101.63	99.109	101.12	99.558	104.67	100.35	98.673	98.887	100.96	100.64	100.98	99.167	100.4	102.06	100.73	100.7	102.39	99.765	102.28	103.33	101.01	100.97	98.339	101.18	101.62	100.04	101.22	102.23	101.67	96.88	103.97
102.58	102.01	103.36	103.34	101.26	102.67	102.84	101.51	104.32	102.65	102.24	100.53	103.48	100.54	103.89	105.4	102.68	101.15	101.83	100.31	101.34	101.4	104.72	103.07	101.87	101.03	103.44	96.599	102.87	104.88	102.72	103.63	101.49	105.37	101.75	102.25	97.207	102.5	102.12	100.94	104.86	102.74	102.52	100.16	103.21	101.42	105.15	104.11	103.46	101.67
106.7	104.22	106.34	104.64	107	106.99	106.73	102.16	104.09	108.03	106.17	108.96	106.13	106.78	106.51	105.79	106.72	107.04	105.05	105.15	105.55	104.24	105.34	108.36	104.14	106.1	107.09	107.04	105.53	106.68	105.86	106.14	108.04	107.82	108.57	107.02	104.45	102.49	104.3	104.79	103.38	104.81	106.48	106.32	103.85	107.62	103.65	102.92	103.67	106.39
98.945	100.16	99.265	98.754	97.867	100.56	98.983	98.371	98.322	100.79	102.57	98.871	98.296	97.557	102.06	99.127	100.85	96.746	101.69	98.929	100.64	100.31	99.175	100.88	99.641	100.25	97.948	96.576	99.341	97.512	99.617	102.44	100.18	98.912	97.968	98.228	97.803	100.35	99.702	99.92	97.95	97.877	98.968	97.3	97.8	98.911	100.49	101.35	99.909	97.929
106.2	109.35	105.56	108.78	107.26	108.61	108.09	105.74	107.7	107.22	107.07	109.81	105.16	106.19	106.42	109.61	109.85	110.34	109.6	109.44	103.97	107.11	108.57	106.6	110.02	106.75	109.25	110.38	106.66	107.85	109.58	107.74	109.59	110.47	106.51	109.04	107.51	110.75	110.15	107.22	109.59	107.87	110.41	108.86	109.91	111.38	109.5	110.47	110.75	108.17
110.03	107.94	109.82	106.98	108.91	106.22	109.3	108.22	110.24	105.47	107.64	109.18	106.82	106.96	108.61	105.78	107.46	108.01	108.8	108.45	108.04	106.62	109.56	110.31	106.49	106.98	107.12	105.58	107.56	108	110.33	106.31	108.06	103.85	110.07	107.36	108.39	109.06	108.76	107.43	108.45	107.99	108.19	106.44	104.78	107.54	106.4	105.93	105.51	110.03
106.72	108.59	107.9	109.17	108.67	107.36	109.19	105.34	109.56	107.89	108.55	108.65	108.4	104.38	107.14	107.51	106.91	106.23	109.63	108.27	105.01	109.33	109.24	106.27	107.63	104.71	108.93	109.15	108.33	108.88	108.17	106.7	109.24	109.87	107.6	108.81	108.14	108.66	106.19	111.77	110.62	109.64	106.73	107.37	108.88	110.3	110.16	108.47	107.87	109.66
108.42	109.74	112.94	110.93	111.62	113.88	110.88	110.55	113.65	110.75	111.88	110.84	108.88	114.16	109.58	110.16	111.14	108.79	108.16	111.24	111.63	111.11	113.07	111.83	110.37	112.49	111.72	111.04	111.28	112.68	109.94	109.71	112.46	109.29	112.28	111.67	112.3	107.46	109.09	108.21	110.05	110.25	110.91	111.53	112.01	110.62	111.74	111.08	112.14	110.99
105.85	106.36	108.29	108.97	108.03	110.47	109.28	105.79	108.44	107.8	110.64	108.38	111.11	104.81	106.29	106.95	108.19	110.96	105.1	108.94	107.99	109.28	109.46	106.82	107.81	105.69	105.96	108.58	108.85	109.89	107.17	104.77	109.09	108.03	105.04	107	109.89	109.31	108.76	109.63	107.23	107.71	108.3	106.68	104.01	111.31	109.03	105.95	106.59	104.68
104.87	106.86	107.97	108.46	109.03	109	109.11	109.63	107.65	108.89	108.97	108.25	109.25	108.14	109.13	106	106.84	108.57	108.76	108.23	107.45	107.72	107.88	111.83	107.58	107.44	105.45	107.7	110.8	106.64	108.39	107.5	108.09	111.34	107.67	109.36	106.5	108.16	107.72	107.69	108.08	108.8	106.42	107.8	107.2	107.19	105.75	103.52	106.79	106.02
110.61	111.33	106.97	108.4	109.77	108.2	110.19	105.43	110.63	111.96	109.51	111.45	106.95	108.67	107.21	108.67	105.7	106.02	110.57	110.01	110.56	110.39	109.52	108	109.1	109.86	106.91	106.69	109.69	107.16	106.05	105.16	107.67	107.87	108.99	106.5	108.91	107.99	108.73	109.44	108.36	109.69	106.63	107.24	108.29	109.49	110.03	106.97	105.52	108.47
106.56	105.74	104.32	105.01	104.33	108.17	105.47	106.92	107.28	107.55	104.07	106.92	104.65	106.52	108.08	104.31	106.09	106.59	106.44	105.25	107.62	105.06	104.82	108.06	106.5	107.8	106.53	104.12	108.34	105.68	108.64	105.46	108.17	106.7	104.19	104.86	106.43	105.32	106.63	106.39	104.71	101.92	106.8	105.85	103.96	106.29	105.18	108.35	105.45	105.36
109.21	109.18	106.53	107.53	104.16	108.12	104.27	107.81	106.73	106.31	110.12	108.23	108.06	106.38	107.64	101.47	104.07	105.65	105.92	105.92	106.35	107.48	104.51	105.62	103.97	106.31	108.55	106.54	105.02	108.69	106.05	110.38	105.96	107.11	106	104.41	107.88	107.92	106.69	107.18	106.1	105.92	106.02	106.12	103.8	104.85	104.55	105.52	105.38	108.02
98.982	105.51	98.431	99.743	101.03	101.83	99.239	99.996	100.05	99.24	99.635	101.52	97.179	97.539	102.96	102.63	101.03	101.44	100.69	99.111	100.6	98.71	101.98	100.87	101.02	99.463	102.43	95.887	100.31	100.66	99.7	99.88	100.37	100.25	99.958	99.737	102.19	98.368	97.393	99.99	102.84	101.56	101.83	100.16	98.294	99.36	99.349	98.694	101.45	101.91
95.956	96.967	98.482	94.449	96.449	96.21	100.27	94.898	97.435	98.571	100.83	96.226	100.01	99.358	96.816	99.653	99.26	98.624	99.507	95.276	94.679	98.804	98.683	96.587	97.589	94.945	98.47	93.81	94.382	100.62	99.306	96.758	97.564	98.838	99.287	96.428	100.05	97.219	98.389	100.86	97.081	99.363	95.8	98.437	96.366	99.665	98.628	97.711	97.523	96.387
105.25	108.33	108.51	109.8	110.28	110.38	106.44	107.76	107.56	108.9	110.76	106.92	108.66	105.69	109.19	106.21	107.6	107.26	107.1	110.11	106.79	106.8	107.47	106.56	110.19	107	107.27	106.81	107.26	109.13	107.57	109.95	107.49	108.71	107	109.91	109.33	105.35	105.05	111.25	106.79	107.68	105.09	105.88	105.65	109.91	108.86	108.89	108.21	106.64
107.49	109.58	108.46	109.39	110.77	107.12	107.75	108.91	107.02	108.67	108.32	106.89	107.88	108.73	110.67	109.63	109.01	109.72	107.38	109.45	108.76	104.68	112.15	105.94	106.74	108.34	105.64	108.09	107.27	107.41	105.9	104.12	108.77	105.5	107.04	110.36	110.21	106.03	108.23	108.51	109.43	107.37	108.82	106.41	110.23	106.68	109.58	108.21	104.58	108.43
106.25	103.5	105.96	105.74	108.4	103.88	105.14	109.45	104.87	103.83	105.34	106.25	107.18	105.53	106.8	106.46	108.03	110.61	106.96	104.7	106.01	106.57	103.8	108.01	106.69	105.42	105.1	105.48	104.96	105.87	108.52	105.87	107.9	109.73	107.23	106.23	106.56	109.63	106	104.04	108.58	108.09	107.48	104.71	107.79	107.32	104.88	108.77	106.63	106.79
109.28	105.14	107.28	106.51	105.28	104.42	105.89	105.64	106.17	105.56	106.45	107.42	104.2	108.18	107.22	105.06	106.63	108.34	104.84	105.67	107.21	106.36	106.03	106.15	105.61	107.49	104.04	105.09	107.83	105.13	104.34	104.42	107.21	105.26	106.04	106.66	108.07	107.63	107.27	108.61	107.54	106.01	105.05	107.65	106.33	105.64	107.75	107.21	110.33	104.82
104.4	103.21	102.52	106.54	104.73	105.09	107.54	103.96	103.79	107	108.22	105.07	107.32	105.4	109.05	107.54	106.98	109.84	106.85	107.43	106.95	107.04	104.48	104.64	105.16	104.33	105.88	103.06	106.54	105.17	106.46	103.93	106.99	105.66	103.79	106.79	107.09	104.07	104.71	107.06	107.59	104.11	103.41	105.96	105.65	109.93	105.54	108.54	105.09	104.18
109.13	110.39	108.99	110.4	106.56	105.31	108.81	109.14	107.33	109.13	109.28	106.76	106.61	107.32	109.17	110.67	109.65	109.58	106.86	110.08	105.76	108.53	109.66	107.36	107.88	105.66	109.84	109.4	110.18	108.86	103.28	110.92	106.74	108.19	107.75	109.34	108.13	107.7	110.01	108.3	108.62	107.77	109.04	108.84	109.04	106.37	110.44	109.53	108.38	110.19
105.11	105.58	106.65	107.64	104.13	106.31	104.9	105.96	105.23	107.27	105.38	104.94	104.82	106.74	104.04	106.79	107.45	106.46	103.36	109.83	107	104.98	105.93	105.36	105.86	108.41	107.3	102.64	104.35	107.37	103.41	105.35	105.95	107.01	109.37	105.85	106.77	104.72	107.52	106.49	105.25	107.57	107.76	108.43	106.7	103.1	104.27	105.86	108.28	108.68
98.67	98.312	97.363	100.67	97.917	95.375	100.13	99.335	103.01	98.521	98.07	99.098	100.39	98.974	97.896	97.261	98.471	96.12	96.445	97.851	100.13	98.805	95.638	95.727	99.828	98.797	98.971	97.788	99.622	98.334	97.019	98.365	97.772	99.234	95.933	99.889	98.281	97.114	98.587	95.507	97.391	97.053	99.693	96.88	97.422	94.964	94.897	96.802	96.064	98.863
107.06	107.15	108.98	107.93	107.86	107.17	107.93	104.88	107.48	109.13	108.22	106.91	109.9	110.16	108.04	109.62	109.62	108.1	108.86	111.42	109.21	109.22	112.4	111.48	109.97	108.93	108.29	112.18	106.47	109.89	103.9	111.78	107.99	107.99	108.94	107.75	109.39	108.48	110.36	109.71	107.45	109.1	107.78	108.01	110.78	107.08	109.37	108.19	106.01	106.36
110.08	108.87	108.47	109.81	107.55	105.5	108.45	108.9	109.21	106.97	107.51	109.19	109.11	105.68	108.46	109.44	109.21	108.16	107.68	109.57	107.98	107.54	112.21	108.1	107.4	112.83	107.78	104.4	106.93	108.96	108.92	108.05	107.96	108.62	111.17	107.59	108.3	106.08	110.39	108.11	103.96	105.28	108.55	107.74	108.38	108.31	111.55	109.42	108.07	107.24
107	105.16	106.78	107.37	103.16	108.92	105.01	106.06	102.56	105.86	106.25	107.55	101.21	107.14	108.36	104.92	105.11	103.61	106.99	106.68	106.25	105.31	107.77	105.87	105.56	105.78	106.06	104.62	104.69	108.94	106.4	106.07	104.33	109.63	104.33	106.83	106.77	106.7	105.94	105.87	105.78	105.12	104.3	104.55	105.82	103.07	106.43	105.76	105.87	104.55
105.25	106.76	105.59	106.13	105.08	107.04	105.45	106.68	108.33	107.19	104.13	105.18	107.33	106.44	103.94	106.97	108.06	106.87	105.46	107.3	105.68	103.32	107.49	103.9	105.96	104.73	108.91	106.74	104.66	106.84	109.04	103.94	104.71	105.3	110.57	106.38	106.65	104.73	107.27	105.87	104.55	105.85	104.63	104.78	106.27	108.53	106.68	106.36	105	105.88
99.594	98.969	99.331	97.513	98.58	96.596	99.366	95.483	94.339	99.537	96.897	100.98	97.131	96.432	98.916	98.539	98.637	96.89	98.465	95.766	99.483	99.434	97.47	97.78	95.535	97.325	99.252	97.807	97.632	96.597	98.605	96.498	99.211	99.11	99.588	99.159	96.089	98.79	96.249	98.782	98.407	100.77	99.043	99.684	97.927	98.283	93.727	98.534	96.988	97.786
98.014	97.827	98.227	99.765	96.866	95.305	100.23	95.515	97.94	96.729	96.379	97.974	99.457	97.751	98.284	97.046	98.476	97.373	95.192	96.974	98.507	99.196	96.676	97.266	98.87	100.11	96.783	95.884	99.162	100.12	97.718	96.591	99.91	95.431	96.983	98.866	97.978	96.883	95.325	98.971	96.824	96.571	98.914	95.208	93.096	98.853	99.579	96.442	99.041	98.087
102.5	99.954	97.361	97.516	97.143	101.99	96.089	98.075	100.51	98.865	97.704	102.81	98.811	98.493	99.262	97.377	98.451	97.852	100.49	98.095	98.253	99.548	100.86	99.07	100.39	99.493	101.45	100.94	99.285	97.722	98.305	96.555	100.08	97.956	101.46	96.472	99.472	98.988	102.57	99.481	99.376	98.881	103.07	100.29	99.027	99.566	96.936	99.352	99.988	99.967
101.81	100.85	102	99.731	99.122	103.97	103.85	99.691	101.3	100.38	100.41	103.84	100.38	103.14	99.809	99.638	99.809	98.069	100.75	99.591	98.443	104.59	101.99	102.53	99.965	99.1	100.24	103.23	100.22	98.832	100.8	102.14	98.198	101.67	99.187	99.003	102.13	96.941	100.39	102.64	101.39	104.72	102.75	99.144	99.137	98.901	96.778	101.58	100.94	99.961
99.516	99.181	95.362	97.162	96.211	98.216	97.699	96.867	98.307	97.55	98.581	98.474	99.862	97.306	99.241	96.366	98.211	97.66	96.052	100.42	99.084	99.758	96.669	97.579	98.128	97.319	94.757	97.702	97.285	99.391	99.639	97.599	97.584	99.489	97.288	99.794	97.613	100.06	93.843	97.3	96.987	97.088	96.134	98.674	99.251	97.888	94.925	98.94	97.56	96.317
108.52	106.28	106.21	108.66	106.23	108.41	104.18	106.48	105.91	108.48	107.02	103.71	107.25	107.28	107.74	107.38	104.01	104.95	105.03	105.57	105.21	107.45	104.99	106.92	105.92	107.61	105.31	104.76	103.41	102.36	105.14	107.69	107.53	104.54	102.15	107.4	109.62	105.76	107.95	105.62	109.42	106.43	105.98	105.38	107.47	106.38	103.16	107.02	106.23	105.24
101.12	97.513	97.883	98.326	97.083	100.28	98.114	98.605	99.242	97.827	98.001	98.86	97.181	98.361	96.019	100.52	100.16	99.623	98.857	97.605	100.92	96.375	97.768	97.989	98.11	99.031	97.271	100.13	97.776	98.361	95.301	100.86	100.43	97.68	101.78	97.267	98.504	101.39	100.46	98.461	96.793	98.903	99.41	98.012	99.158	101.54	98.7	98.895	98.513	99.189
106.02	108.05	104.85	105.78	107.07	106.08	104.93	106.53	106.14	105.57	107.16	104.76	106.82	107.14	107.71	107.82	108.11	107.01	108.07	105.4	106.6	104.25	106.56	108.51	103.83	106.75	107.65	106.93	107.6	104.73	109.11	107.49	108.71	107.33	107.65	105.4	106.68	106.92	104.96	109.16	105.05	106.25	108.03	108.06	105.88	105.3	106.35	104.85	104.03	107.53
107.01	110.4	110.62	108.46	105.36	105.15	105.85	110.74	109.9	109	109.83	108.74	106.29	108.72	107.19	106.73	108.35	111.28	108.73	107.48	108.09	107.98	107.92	107.51	108.99	110.12	109.58	109.9	108.5	107.94	109.62	108.66	104.86	108.58	111.21	110.46	107.56	109.95	106.63	108.73	111.49	108.06	110.25	107.97	108.1	108.82	107.93	110.33	108.44	108.31
108.67	107.61	108.37	108.94	110.24	108.2	107.49	107.98	109.75	111.55	106.56	108.05	109.09	108.8	107.61	104.33	109.3	107.17	107.56	106.69	108.4	107.76	103.71	110.94	110.07	108.01	107.34	109.03	109.08	111.63	109.73	106.81	108.34	108.36	109.87	109.35	113.29	110.19	110.22	111.49	106.81	109.09	110.6	108.4	107.76	109.45	109.67	108.53	106.03	106.03
111	108.89	107.12	107.34	107.4	104.63	107.98	108.54	105.54	109.39	104.7	109.91	105.88	108.05	105.38	105.65	105.76	105.68	105.56	106.34	106.42	104.82	105.53	104.85	104.62	105.84	105.64	105.14	107.17	108.73	110.11	109.25	107.72	109.29	104.79	107.46	105.28	103.84	104.92	107.46	106.94	104.3	108.56	105.43	106.57	106.55	108.27	106.25	105.37	107.9
105.56	108.77	106.5	111.01	106.59	107.14	110.98	106.63	108.66	108.59	106.37	107.27	105.91	109.93	105.28	109.1	108.22	106.9	107.67	109.19	108.48	105.9	107.62	109.27	106.92	108.28	107.68	107.56	108.1	106.83	109.05	107.9	107.68	107.42	108.31	110.48	106.52	106.62	107.01	108.69	109.47	105.29	106.56	106.95	105.98	109.87	106.52	109.91	109.85	106.77
108.76	107.94	109.66	108.32	106.38	107.65	111.56	109.48	110.94	108.88	109.03	106.87	108.34	109.69	110.74	107.51	110.85	107.11	108.47	109.52	109.45	107.61	110.74	112.64	106.27	108.81	108.99	106.24	107.39	110.85	108.95	104.01	108.64	108.3	106.65	110.08	109.86	108.7	108.81	109.4	109.67	109.65	106.66	107.71	108.47	109.33	107.22	106.54	107.49	110.94
108.29	105.29	106.54	107.15	107.99	107	103.8	103.84	103.5	107.52	112.13	106.05	106.43	106.89	109.03	106.27	106.74	107.46	107.63	107.28	104.03	103.12	104.19	106.56	104.11	109.6	107.02	105.03	105.52	109.14	107.34	107.25	105.67	109.67	107.53	107.08	106.11	108.29	101.97	106.9	107.75	102.82	108.5	105.51	106.47	108.33	105.54	107.21	106.99	105.26
109.66	104.77	105.19	106.81	106.84	104.9	106.15	106.32	107.39	105.8	103.61	104.4	106.1	103.76	107.3	104.34	105.73	104.33	103.45	106.55	107.38	107.72	108.64	104.25	106.62	104.71	106.96	104.86	103.94	105.93	107.7	107.43	106.67	105.14	106.39	106.09	103.24	103.49	105.78	106.56	106.04	104.26	105.12	104.12	105.7	103.98	108.9	103.65	105.39	105.07
99.592	96.954	98.114	98.206	98.621	99.338	102.27	99.361	97.457	97.43	99.44	101.38	98.305	99.031	99.175	95.62	96.27	101.19	98.06	99.08	99.054	98.324	96.435	100.23	99.364	96.602	98.168	98.088	99.967	98.907	101.83	98.246	99.241	97.293	97.52	99.352	97.246	101.66	100.75	97.001	100.1	97.804	97.493	98.777	97.172	98.405	96.638	99.314	98.941	101.35
107.61	112.12	107.65	106.31	110.08	108.27	108.79	107.73	107.22	109.19	108.01	107.81	111.46	109.37	108.87	109.72	107.43	107.7	109.81	106.75	109.13	108.35	110.84	109.93	107.48	105.74	109.9	106.59	107.95	109.56	109.11	106.38	109.32	104.57	108.83	109.8	107.23	107.89	108.38	110.2	106.34	105.71	108.75	108.15	109.36	111.36	109.35	110.19	112.06	106.86
108.99	107.28	106.11	106.09	106.3	105.32	106.65	103.98	104.14	107.47	104.83	108.74	105.24	107.11	103.15	108.26	106.32	108.37	108.55	101.21	102.86	107.55	106.73	106.21	106.77	108.83	102.62	104.72	102.7	108.72	105.51	105.34	105.68	107.18	105.8	107.57	101.87	106.2	104.74	102.7	104.55	104.12	105.77	105.53	103.5	106.52	108.13	107.32	109.22	106.61
105.51	106.81	107.84	107.2	107.89	107.98	105.31	107.92	108.39	106.84	109.05	107.19	104.49	109.34	110.35	110.36	106.32	106.98	105.4	105.93	106.59	105.31	108.56	108.8	108.68	107.14	105.13	105.43	107	106.63	105.11	106.86	106.51	106.99	108.2	105.96	104.7	109.03	108.35	107.01	107.33	102.75	106.46	105.55	107.15	106.16	106.04	106.69	107.1	105.68
102.58	103.49	105.43	104.53	103.62	108.46	107.55	106.83	105.28	107.21	104.77	109.52	105.73	104.16	106.3	104.17	106.2	104.89	108.65	103.84	104.02	104.67	106.78	106.96	104.64	105.47	105.21	105.55	104.88	104.07	104.95	105.39	105.12	106.59	106.34	100.46	106.69	103.72	108.71	104.54	106.58	106.92	108.34	105.23	104.06	103.17	103.04	105.34	109.36	103.34
105.41	108.12	105.05	105.88	107.25	105.75	106.16	102.87	107.34	107.79	110.17	108.65	105.58	108.58	107.32	106.85	105.61	104.97	110.33	108.93	106.52	106.28	106.28	106.39	106.79	106.18	106.17	104.53	105.72	107.7	107	106.39	108.64	108.55	108.94	108.92	107.34	105.45	104.69	106	105.33	106.06	107.49	106.1	106.5	108.62	107.31	108.01	109.08	106.66
109.29	107.15	105.38	106.43	108.91	106.79	105.24	102.89	106.01	103.72	106.71	107.9	108.12	106.89	107.45	104.45	110.24	108.8	108.69	106.14	105.13	107.57	105.25	104.86	105.22	109.04	106.29	105.68	107.16	107.67	104.47	107.48	106.47	105.76	110.07	108.06	105.4	105.53	104.26	104.96	104.77	105.52	104.49	108.67	107.29	106.09	107.1	107.03	105.61	104.36
108.38	109.4	109.5	107.67	110.54	111.02	111.65	111.42	106.93	109.98	112.72	111.23	110.78	110.08	108.55	108.65	110.53	110.43	112.63	111.48	110.97	111.31	110.84	109.86	111.46	108.7	111.07	108.95	108.39	108.34	109.33	109.4	110.81	112.37	110.88	110.04	109.62	113.25	112.45	110.88	109.64	113.21	114.15	111.64	112.05	109.65	111.9	112.29	107.79	109.18
107.75	107.78	109.65	111.31	107.64	106.59	107.3	106.18	112.12	108.45	106.32	108.67	107.88	105.82	107.72	109.15	107.12	105.38	107.32	109.37	110.2	109.16	109.48	107.4	107	106.1	109.66	107.49	108.12	111.65	109.87	106.92	107.8	106.26	107.65	106.74	106.24	107.75	106.87	108.19	106.56	107.26	107.71	109.76	108.86	104.73	110.36	106.74	108.05	105.79
105.24	103.52	107.92	107.18	103.76	105.1	107.11	106.95	107.41	105.43	105.95	108.23	106.73	103.97	106.49	104.95	102.93	106.28	106.88	107.83	105.77	106.54	108.12	106.18	103.57	104.74	108.75	106.34	105.42	105.48	107.66	106.5	104.04	107.04	105.1	108.45	107.93	107.35	107.03	103.99	107.01	105.8	104.53	106.21	106.59	105.92	106.3	105.7	105.31	108.58
103.32	108.31	106.85	104.92	106.31	105.65	102.11	105.46	106.22	107.11	107.1	107.22	104.6	106.33	103.75	103.71	103.61	104.15	104.8	107.07	106.02	103.72	103.71	105.55	104.34	106.83	106.31	105.08	110.25	106.85	104.75	105.94	105.05	106.01	108.81	105.7	105.54	107.61	106.01	104.5	104.46	103.12	105.25	105.49	104.23	105.19	110.69	105.63	105.41	106.86
107.65	107.01	107.91	108.45	105.73	103.53	104.97	109.46	108.82	108.37	106.84	106.37	105.9	105.6	107.12	107.3	107.88	111.12	104.18	105.48	105.91	108.22	108.72	109.33	107.36	107.69	106.23	105.86	108.91	106.28	108.24	106.14	105.81	106.76	108.95	105.47	105.63	103.49	109.37	106.06	105.97	107.37	105.02	106.77	108.47	104.22	106.47	104.92	108.86	107.68
96.279	100.82	97.279	96.509	96.565	99.29	98.481	97.684	95.7	95.105	99.004	96.852	96.021	99.155	99.551	98.003	96.851	98.612	100.41	97.192	102.88	93.778	99.899	99.264	95.479	96.807	100.38	97.739	98.647	99.68	99.384	97.894	97.842	98.724	94.238	98.013	101.32	95.972	95.022	98.73	96.175	97.263	98.563	96.343	96.94	99.776	96.166	96.063	96.857	96.51
108.67	106.31	103.76	107.86	104.9	104.06	105.68	107.33	105.21	103.3	104.88	106.82	110.07	106.09	105.83	107.58	106.02	107.97	106.57	107.03	107.13	105.56	106.28	105.35	105.42	104.34	106.77	106.34	107.05	104.73	103.98	105.31	106.23	105.75	103.98	108.83	103.61	103.28	107.37	104.67	104.26	103.83	106.96	105.68	104.57	109.03	106.81	107.2	106.14	106.63
108.5	106.04	106.25	108.62	108.98	104.24	106.11	104.41	102.67	109.06	103.85	105.64	107.06	106.1	105.17	108.23	108.39	104.91	107.41	108.22	105.74	104.78	105.6	106.77	105.01	104.91	107.99	105.34	107.28	108.1	106.07	106.19	105.55	106.23	109.69	108.56	104.63	107.73	106.09	107.1	105.91	103.38	106.88	108.66	107.72	104.99	104.79	110.32	107.34	104.93
105.24	106.24	104.8	105.32	106.67	106.9	106.19	105.02	106.28	104.4	104.93	102.85	107.89	104.3	106.46	105	106.87	108.28	104.83	104.66	105.36	106.7	105.98	106.53	103.93	108.32	106.07	107.59	105.14	106.09	106.98	104.43	104.33	107.19	105.36	105.94	101.78	106.07	105.99	106.4	107.77	104.49	104.88	104.96	107.3	104.86	106.66	104.55	105.08	103.76
108.06	107.55	109.68	107.62	108.21	107.11	107.24	109.53	107.17	108.94	110	109.9	109.64	107.52	106.34	108.32	106.19	109.36	108.96	106.57	108.14	109.41	106.6	108.41	111.18	107.11	109.09	109.36	107.01	107.08	107.86	109.5	109.42	107.12	106.64	105.48	109.24	111.61	108.38	104.1	109.72	106.62	105.32	106.43	108.17	108.61	107.08	109.21	110.45	109.73
98.275	100.14	98.202	101.8	97.34	100.9	100.2	100.8	100.11	102.43	103.99	100.39	100.79	99.736	99.706	98.181	97.089	104.26	100.75	100.1	101.73	100.24	99.183	99.955	102.13	101.51	100.95	98.209	102.53	98.537	101.29	102.24	99.829	99.1	100.68	99.189	99.802	104.59	99.543	100.75	98.07	99.392	102.65	99.156	100.39	100.23	102.45	102.3	99.746	103.62
109.35	107.91	104.93	109.75	110.33	107.56	104.83	109.25	105.26	108.75	108.86	109.7	107.91	108.01	108.89	108.1	106.89	107.95	107.89	108.23	106.53	106.39	105.44	109.11	106.41	106.14	107.59	109.77	108.33	110	107.88	104.69	112.04	109.56	107.14	107.9	107.14	108.1	108.89	107.58	107.79	107.81	109.84	111.17	113.01	107.68	105.74	110.6	108.58	106.69
99.795	100.09	101.03	100.15	96.744	97.954	99.709	98.809	99.068	98.891	100.89	97.897	99.416	101.26	96.952	99.023	97.662	99.095	101.09	100.75	98.644	99.449	99.713	97.629	101.03	99.236	99.612	99.283	96.503	99.473	96.988	99.839	98.18	97.954	100.64	101.49	98.197	100.35	98.93	99.603	100.83	98.48	99.581	100.07	100.22	99.149	99.531	100.7	100.82	100.13
107.16	106.51	106.48	107.51	104.89	107.33	102.42	107.05	107.83	104.88	105.25	104.64	107.2	104.37	106	105.38	107.7	104.71	105.49	107.67	107.99	104.39	104.29	108.8	104.69	104.11	103.88	102.99	108.64	104.13	106.12	103.81	104.25	105.39	107.75	107.17	105.56	105.37	108.91	105.59	107.27	107.92	103.89	104.97	103.63	106.58	105.14	105.17	103.89	107.47
96.535	98.704	95.95	97.564	98.052	98.145	98.738	97.549	97.252	96.09	94.613	96.755	98.658	98.217	94.974	94.805	97.743	100	97.862	97.452	96.798	99.529	99.809	97.777	96.591	99.583	99.263	98.913	98.009	96.616	96.582	95.662	96.709	98.416	94.048	96.549	98.12	96.642	100.31	96.995	97.358	95.766	96.061	100.4	95.188	96.94	95.337	98.342	98.793	100.47
105.77	107.61	107.46	107.61	105.61	107.64	108.17	106.23	107.62	108.34	109.84	106.18	108.46	107.38	106.81	109.09	110.47	109.03	106.37	110.45	106.22	107.67	109.37	108.62	109.51	109.53	108.47	107.97	105.48	108.64	109.49	106.68	108.57	107.46	109.2	109.24	109.1	106.79	108.06	109.72	109.54	110.57	108.41	106.25	106.25	107.43	109.14	108.46	108.78	106.71
103.52	99.901	100.61	103.4	101.25	100.46	100.42	101.64	98.774	99.99	101.12	101.88	99.946	96.054	101.91	102.1	98.285	103.2	99.955	100.14	103.01	99.581	102.3	102.23	101.56	102.86	102.32	101.81	101.27	99.807	99.897	102.77	102.56	101	99.688	101.98	101.23	99.731	102	102.92	101.18	98.115	99.974	102.74	104.95	99.874	102.71	99.119	98.861	103.44
106.25	107.14	105.73	105.49	105.1	104.17	105.07	106.08	106.58	103.21	104.39	106.91	103.51	106.99	107	104.88	109.12	106.27	106.77	105.75	105.54	102.15	104.87	107.33	103.86	104.93	104.92	106.51	105.78	104.36	106.39	107.64	105.82	106.63	105.74	104.12	107.38	102.15	109.99	103.56	109.39	105.18	108.03	104.81	106.87	102.51	104.36	104.32	102.04	106.65
107.01	106.89	101.65	106.84	105.14	107.64	108.22	109.41	104.62	102.3	103.61	104.37	107.05	102.66	106.41	105.87	105.13	104.8	105.9	107.27	105.3	104.56	104.82	106.84	104.84	106.17	107.3	105.27	101.55	106.99	106.82	102.7	107.74	110.24	108.28	105.48	105.21	103.27	107.09	106.21	107.21	105.76	106.39	105.22	104.61	106.6	106.71	103.62	109.73	104.2
108.95	107.68	108.2	108.34	106	108.85	108.49	106.84	109.76	109.97	107.11	109.09	107.73	108.43	109.91	108.87	108.32	105.45	110.27	105.51	109.95	109.41	109.64	106.6	110.21	110.05	106.18	110.93	108.66	108.75	107.45	108.04	106.32	107.39	107.78	110.97	110.96	107.17	106.87	108.38	110.82	107.77	104.5	107.73	108.73	108.09	111.2	107.13	111.38	107.91
109.24	109.9	111.88	112.17	109.4	112.91	112.79	111.25	108.57	109.33	110.14	113.68	109.2	110.42	112.17	108.58	106.45	110.91	107.67	112.87	111.21	110.07	110.42	110.42	112.8	111.39	112.27	111.39	109.26	111.98	110.63	110.85	111.08	108.79	112.25	112.28	108.77	110.03	112.72	109.96	110.52	108.13	110.62	109.01	111.53	108	109.88	108.73	112.28	110.98
105.91	107.31	104.11	105.11	106.15	107.66	106.68	102.82	106.12	109.97	105.19	105.78	105.39	107.11	106.26	101.54	104.36	108.26	106.92	108.37	104.72	106.15	102.7	108.21	106.66	107.42	108.35	106.89	107.87	106.11	107.58	105.82	107.16	106.66	108.41	109.38	104.16	104.25	109.68	104.43	102.54	107.09	110.02	107.31	103.54	104.92	107.71	108.37	106.61	104.58
107.95	106.79	105.55	106.14	107.61	105.96	107.9	106.22	107.02	105.65	106.15	109.37	106.29	104.61	108.77	108.16	107.92	107.06	107.24	107.45	108.74	106.52	104.73	105.8	105.79	108.7	107.01	106.68	105.19	104.65	106.24	103.9	103.47	107.18	106.72	107.06	106.55	103.68	109.88	106.68	105.59	105.63	108.79	103.94	106.35	107.42	107.6	106.24	107.47	108.36
111.93	108.88	108.2	108.3	108.21	106.53	109.17	107.93	110.94	106.76	105.29	107.57	107.24	106.43	106.84	109.14	108.44	107.02	108.23	109.67	109.1	108.61	108.19	107.59	107.51	110.2	110.13	110.07	109.44	108.47	110.03	106.27	109.36	110.88	108.26	109.45	106.52	105.08	107.99	108.78	106.48	109.18	107.89	110.13	107.63	107.73	104.87	107.71	108.75	107.92
103.45	99.575	106.67	106.16	107.45	105.33	104.91	108.29	105.74	107	108.33	106.73	105.77	106.61	107.31	108.58	108.99	105.63	104.61	104.36	103.79	105.3	107.32	102.5	106.72	106.09	106.79	105.8	109.3	108.91	106.46	106.69	105.03	108.03	109.66	108.51	107.67	109.67	106.56	106.59	108.35	104.01	107.8	104.28	105.27	104.57	102.71	107.35	107.04	104.34
105.57	105.76	106.53	107.57	105.37	108.12	108.39	104.81	107.58	105.96	101.88	106.88	107.81	107.15	105.66	108.14	108.79	107.04	103.3	101.66	103.28	108.33	106.47	106.85	107.62	107.28	106.26	105.16	103.22	106.04	104.43	107.61	108.26	104.09	107.83	107.65	105.18	104.84	107.36	107.67	106.46	108.69	103.7	104.9	107.77	106.81	104.28	104.71	106.88	106.89
105.29	104.51	104.61	106.1	106.46	104.01	106.31	108.49	105.63	103.93	105.22	103.81	104.89	101.34	101.87	105.92	107.28	105.73	104.08	102.82	104.49	106.67	104.6	103.81	107.01	104.23	107.08	108.49	105.67	106.46	107.24	104.99	103.4	103.81	108.25	103.82	105.34	108.05	103.88	105.21	103.09	106.4	106.26	106.7	107.78	104.53	104.93	107.29	105.46	107.21
102.02	99.6	101.84	96.808	100.53	100.09	100.19	97.064	98.604	103.59	102.86	97.116	101.59	101.43	101.74	99.362	99.034	98.798	101.61	102.59	97.952	99.576	100.06	98.75	100.67	101.88	103.34	102.28	99.339	100.06	103.3	99.714	98.383	104.86	103.64	99.758	101.57	102.81	101.32	102.66	101.69	104.49	100.56	102.61	101.86	99.169	101.96	103.82	100.4	100.01
105.01	100.37	106.65	104.59	107.82	104.17	108.92	104.13	106.88	104.64	106.94	107.86	107.63	110.63	105.5	105.31	105.06	105.75	109.25	105.82	104.43	104.75	103.32	106.27	104.37	103.24	106.56	104.69	105.15	111.46	106.45	104.98	105.53	104.25	104.1	107.68	105.1	107	105.34	105.34	103.97	105.77	105.86	107.1	107.84	107.11	106.06	104.7	106.96	105.46
108.9	105.86	110.42	104.58	105.18	109.16	106.45	105.69	106.8	107.36	107.79	105.48	107.99	105.45	106.6	105.47	107.43	110.45	107.6	109.76	106.39	109.72	107.09	109.35	104.47	108.48	107.83	110.51	108.91	107.93	105.03	108.21	110.79	104.82	108.07	109.93	110.88	107.08	104.3	107.65	107.11	109.87	107.27	110.06	109.29	109.48	104.43	107.2	107.97	107.16
102.13	94.948	102.17	100.46	101.82	99.475	102.38	99.196	101.1	102.93	98.633	100.63	99.944	97.665	103.64	99.445	100.2	101.23	101.23	99.944	101.82	100.8	98.73	99.208	98.617	99.723	100.82	100.18	98.811	101.3	99.428	99.022	94.08	100.83	101.04	100.51	102.05	100.74	98.45	100.99	99.351	98.751	99.946	102.3	101.65	102.91	100.3	101.79	99.078	104.28
107.7	106.19	108.79	107.63	105.52	109.17	105.24	108.2	107.91	106.02	107.4	105.15	106.35	108.12	107.36	105.89	108.44	106.46	107.99	108.71	107.36	105.98	104.5	107.46	106.68	106.51	110.06	104.24	108.92	109.04	106.24	106.78	105.04	106.32	102.73	106.41	106.2	105.05	106.05	106.95	107.94	108.03	105.47	108.09	107.83	108.43	107.56	109.32	106.99	105.71
107.08	104.24	104.31	107.14	105.39	103.94	106.31	106.69	106.02	104.58	107.28	105.56	105.32	105.82	107.03	109.23	104.63	108.64	104.74	107.64	105.46	103.52	104.02	103.1	106.48	107.36	107.86	105.44	106.65	105.09	106.31	107.66	106.37	103.2	109.17	106.11	105.25	103.62	103.61	102.93	103.23	105.9	109.01	109	104.88	105.63	105.15	107.17	104.1	108.15
107.98	106.45	106.44	106.44	108.59	106.25	105.04	106.38	104.62	112.95	112.09	110.05	108.36	106.54	105.52	109.38	103.75	107.06	108.07	110.73	107.48	106.2	105.14	108.39	105.51	106.24	110.99	104.93	109.13	110.33	110.01	105.21	106.63	107.94	107.39	107.58	109.18	107	108.67	106.18	105.47	106.33	105.16	106.68	110.84	106.45	108.92	107.65	105.28	107.25
104.85	105.22	109.22	105.24	105.58	109.86	107.03	105.89	103.55	107.08	107.04	107.68	102.12	106.66	106.19	101.98	103.13	105.86	106.77	104.26	108.7	106.11	107.04	106.91	104.92	106.01	104.47	106.76	104.95	106.36	108.72	105.61	107.4	107.29	109.34	106.32	107.27	105.39	106.66	108.82	107.39	105.32	105.23	105.84	101.39	107.27	106.28	106.2	107.81	105.03
106.79	103.58	106.21	105.09	105.99	106.32	105.03	108.38	107.13	106.66	107.16	104.26	105.62	103.58	103.98	103.46	107.42	106.46	105.18	105.46	105.79	104.25	104.12	108.49	108.74	107.27	106.92	105.5	107.09	105.42	106.28	106.06	105.18	106.18	108.24	109.05	105.48	107.99	103.25	104.39	103.91	104.2	105.21	102.89	106.1	103.05	102.19	106.77	104.22	104.04
107.94	105	106.73	106.73	104.82	103.51	104.9	105.84	103.83	104.91	108.49	106.68	106.58	102.75	106.71	106.55	102.87	103.25	104.89	106.63	108.59	103.75	108.66	105.35	104.23	106.19	104.62	103.72	102.03	105.89	105.38	107.73	105.51	106.47	107.96	106.69	106.1	104.2	105.93	105.41	105.92	107.55	102.81	108.49	104.77	110.15	107.3	107.01	104.05	109.52
106.1	107.46	101.51	107.22	106.05	105.7	105.52	103.28	106.63	105.9	104.1	106.63	110	106.37	106.97	103.51	107.15	106.4	103.18	105.94	106.29	105.06	101.09	104.93	102.63	105.34	105.16	103.69	106.29	104.74	103.14	107.43	107.12	104.33	106.18	105.78	106.39	101.66	105.51	103.77	107.73	104.93	105.21	106.16	104.07	103.89	107.57	107.29	108.64	103.5
106.3	109.26	106.43	103.07	104.09	106.69	103.36	100.87	107.48	104.6	106.58	102.35	107.32	105.28	105.97	106.75	107.89	106.56	101.52	105.82	108.84	107.48	107.98	104.52	111.35	105.66	106.68	105.19	107.96	106.85	103.16	107.35	103.09	110.97	108.61	107.8	107.07	106.23	106.75	106.45	106.86	108.14	107.72	107.26	108.94	105.86	109.26	110.42	107.03	103.92
107.69	108.26	108.43	108.34	108.79	109.56	104.55	109.55	107.26	109.91	109.37	111.04	110.44	108.33	104.78	108.58	108.19	109.32	107.92	106.87	109.93	110.21	111.48	110.21	111.07	109.93	112.11	107.72	114.11	107.16	109.5	108.61	110.21	111.79	111.44	106.3	107.97	106.9	106.56	106.08	109.36	103.6	110.24	111.59	112.75	106.94	106.95	109.35	107.4	105.54
99.155	98.479	98.048	99.043	96.153	97.031	96.082	95.902	97.681	98.629	98.697	97.821	98.119	99.306	99.377	98.876	94.505	97.39	97.602	101.35	95.058	98.575	100.26	97.716	95.049	99.848	97.745	96.921	99.405	98.66	100.63	97.549	97.515	96.451	96.719	99.055	100.4	97.836	95.322	96.787	98.681	95.283	97.758	96.619	99.709	96.425	97.832	95.905	100.26	99.947
98.689	96.435	94.679	101.61	99.776	97.163	97.851	96.948	96.258	98.3	97.393	95.657	96.212	97.477	97.508	99.164	96.163	99.575	98.649	97.97	94.961	99.323	98.222	100.28	98.242	99.29	98.934	94.08	95.927	97.697	97.666	96.904	97.114	98.693	99.736	99.402	101.04	98.52	95.946	94.475	99.551	96.027	95.961	97.829	97.098	98.31	99.689	97.304	97.21	97.072
107.77	105.36	105.73	106.44	104.29	103.6	106.36	105.19	107.25	107.88	104.24	104.57	104.68	103.7	104.99	106.93	105.44	105.48	105.19	105.03	107.03	102.8	105.76	107.11	106.87	107.58	106.43	107.11	104.67	103.98	106.15	107.2	105.35	105.6	107.5	105	106.13	108.27	104.55	106.24	103.94	107.17	106.97	106.16	106.29	106.44	107.93	104.7	107.75	105.4
111.68	107.03	111.51	109	107.98	110.83	109.22	108.59	109.3	106.87	110.33	110.68	104.71	107.3	107.57	107.1	108.69	109.59	107.96	110.5	106.92	108.66	107.53	109.97	110.5	109.03	106.77	108.72	110.69	108.02	108.35	109.18	109.4	109.47	110.34	111.17	108.97	110.81	105.22	104.26	107.68	108.55	107.14	108.83	108.54	108.08	109.99	106	108.52	109.3
109.24	106.68	105.28	105.58	107.91	107.97	106.46	107.42	108.71	108.39	108.84	107.46	107.39	109.17	109.04	109.81	108.26	108.74	109.09	111.17	109	108.28	107.84	109.8	105.39	107.42	108.78	109.02	109.36	110.36	107.68	109.93	108.26	107.55	111.23	110.33	107.28	109.8	106.87	106.82	106.7	103.12	109	109.42	106.08	107.69	108.07	107.36	107.96	107.87
106.82	106.6	110.53	107.57	110.82	106.11	109.86	111.47	105.66	110.64	108.04	106.83	107.97	109.84	110.18	108.69	109.63	111.84	113.49	109.46	108.86	108.38	109.62	106.12	110.05	106.68	108.43	110.5	109.42	104.3	109.9	108.67	108.09	105.53	109.91	109.13	112.18	107.25	107.36	110.02	106.2	107.92	108.45	107.73	106.19	104.21	109.04	105.61	108.33	108.24
106.5	111.56	107.38	108.17	108.76	105.45	107.33	107.83	105.77	109.41	109.77	111.35	106.37	105.4	109.81	107.02	107.28	106.35	105.65	109.1	103.98	106.45	103.45	110.02	108.18	106.66	110.42	108.78	107.6	107.91	106.29	108.34	107.68	106.19	107.93	108.57	110.55	108.58	110.29	107.57	107.6	107.76	107.84	107.8	109.75	107.09	106.63	112.12	107.48	107.69
98.09	99.367	100.13	96.146	98.046	94.791	95.113	99.583	101.17	99.355	96.549	98.086	100.3	98.452	97.539	94.779	97.775	98.532	98.476	97.426	100.76	98.141	98.949	99.852	97.692	96.952	97.675	98.811	98.996	98.201	98.695	96.971	98.532	98.005	99.464	98.623	98.448	97.009	97.535	99.197	98.962	95.463	94.99	97.223	96.994	98.936	100.06	99.497	97.28	98.651
107.61	104.18	106.37	105.85	103.6	105.84	108.66	108.64	105.69	105.85	104.47	105.74	105.86	105.17	106	108.49	108.32	106.25	108.29	107.89	108.41	108.77	103.91	104.71	103.49	108.61	106.84	105.45	104.85	108.41	104.88	103.61	104.52	104.82	106.6	108.07	106.62	105.66	105.81	109.22	106.45	105.69	105.17	105.11	104.71	111.58	102.34	105.44	106.04	105.59
106.21	106.86	105.83	106.45	109.6	104.94	104.51	105.56	109.47	106.63	105.01	106.97	105.03	104.25	109.31	108.03	108.26	106.85	107.58	102.72	106.75	107.38	106.94	107.61	110.39	108.05	106.07	105.96	109.75	107.03	107.06	107.77	105.89	105.9	106.24	106.2	104.07	107.23	108.89	104.61	107.74	103.75	110.22	106.12	107.64	106.42	108.04	108.84	104.43	107.8
107.87	107.93	108.36	108.96	107.61	106.67	105.58	106.03	106.16	107.78	108.17	107.75	107.67	106.2	107.34	110.02	106.78	108.66	107.26	107.41	107.94	106.75	107.28	109.91	106.82	108.28	107.6	106.37	109.29	106.77	108.24	106.55	106.02	108.87	108.28	107.26	108.35	109.58	106.7	106.17	107.08	108.22	109.17	106.64	110.61	107.29	107.75	108.15	110.95	110.12
109.27	107.5	108.24	107.43	109.36	111.55	107.71	106.5	106.29	107.56	107	107.94	106.63	108.9	108.02	110.44	108.02	107.41	110.27	109.9	110.56	106.04	108.22	106.08	108.14	106.99	107.27	107.89	107.85	106.75	107.33	107.56	111.85	108.93	108.09	107.27	110.16	107.87	105.63	108.76	108.43	109.04	106.92	109.74	107.64	107.45	109.71	107.19	107.43	108.08
106.17	104.79	104.15	105.2	107.22	104.69	103.88	107.08	111.68	106.2	103.64	105.91	104.74	107.9	107.47	104.48	106.96	105.7	104.33	106.18	104.36	106.96	105.34	104.28	104.78	106.19	106.31	105.14	107.06	103.27	106.13	104.19	106.21	106.55	106.63	105.34	107.67	107.53	107.83	106.11	107.66	104.43	105.51	106.54	108.11	103.72	108.14	107.55	107.19	108.12
108.56	106.61	105.69	111.61	108.3	103.92	108.04	109.6	105.85	110.99	109.05	108.65	107.95	108.01	110.07	107.5	109.24	110.02	108.24	106.74	110.56	112.31	107.54	110.1	107.68	111.12	110.42	109.23	110.99	111.5	110.54	106.74	110.55	108.68	107.82	107.28	108.1	109.54	107	108.69	106.54	107.87	106.56	108.42	112.03	110.13	105.62	108.25	110.74	110.2
97.022	99.483	96.802	97.126	100.87	102.59	98.872	101.14	99.119	101.54	99.326	102.62	97.109	101.33	95.283	98.017	99.981	96.976	98.365	101.3	94.779	96.501	99.636	102.59	99.853	98.953	102.51	102.23	99.248	99.413	99.083	94.992	100.19	98.785	95.35	95.527	98.637	97.945	98.386	98.806	96.334	97.794	97.924	98.129	99.051	99.882	100.65	99.239	100.95	98.308
100.27	101.71	101.47	96.067	98.56	100.53	102.11	101.14	98.629	99.633	101.08	101.15	100.77	101.01	101.9	98.406	101.01	100.42	99.865	102.08	100.55	99.749	101.43	100.32	103.86	99.342	103.01	102.62	100.71	100.38	101.36	104.15	102.2	101.89	102.52	98.597	99.137	101.28	101	100.02	100.39	101.78	98.196	100.4	99.539	101.32	100.67	101.28	99.091	102.66
104.68	98.582	103.78	108.48	103.76	103.2	106.81	104.91	104.27	107.03	105.34	104.81	105.53	106.64	103.67	106.2	105.75	106.32	105.39	101.69	109.42	108.49	109.98	106.03	106.22	108.95	104.87	103.7	106.43	107.51	106.61	107.18	107.45	105.67	107.08	103.82	105.4	103.26	108.33	105.48	107.57	107	105.7	104.44	108.29	108.01	104.39	107.75	106.79	106.32
112.78	108.94	109.39	108.65	107.12	111.29	109.9	105.97	109.52	110.28	114.4	109.86	110.14	109.94	111.6	111.34	111.4	111.36	111.66	108.84	110.87	109.91	109.55	110.47	109.55	110.33	114.06	110.93	110.79	110.35	109.02	110.39	108.77	110.21	113.54	111.73	108.63	111.51	107.68	113.02	109.97	110.68	111.62	108.96	110.91	108.56	111.93	109.2	109.97	108.75
105.45	104.63	105.85	104.35	106.56	105.06	104.93	106.3	107.3	104.23	104.06	104.37	105.15	104.21	102.24	106.53	105.28	105.69	105.24	103.56	108.07	104.82	107.47	107.11	104.19	104.16	106.6	103.81	108.01	107.44	106.08	104.44	105.72	107.97	106.1	103.05	105.45	103.22	105.25	103.92	104.34	108.48	107.85	107.18	107.01	105.15	104.1	104.79	105.26	105.38
111.29	108.1	109.97	107.24	108.38	106.85	108.78	109.28	109.1	109.67	109.27	105.82	106.99	109.63	104.15	109.13	106.27	106.75	109.36	107.4	106.14	109.8	107.97	107.01	106.33	107.28	106.43	107.42	109.45	109.51	108.65	106.99	109.95	112.08	108.64	107.68	109.18	108.79	106.36	109.47	110.45	106.05	107.2	107.22	108.84	106.34	109.3	107.93	109.9	106.86
104.44	101.65	97.739	103	102.34	99.48	100.12	101.08	99.785	100.78	102.24	102.22	102.54	101.79	102.71	100.43	101.38	99.755	99.01	99.722	102.19	101.03	98.142	100.32	101.56	98.669	99.328	101.54	99.552	99.129	98.417	97.825	100.54	100.89	99.689	100.86	99.699	99.395	103.79	100.05	102.65	104.56	98.898	104.79	102.75	99.433	98.227	100.76	101.75	97.386
100.51	101.51	103.12	102.68	105.37	101.52	98.813	100.88	100.51	101.16	100.76	98.333	100.62	101.13	101.53	102.43	101.12	100.99	99.15	97.22	102.18	101.1	98.403	101.57	101.75	100.46	101.79	101.2	98.911	101.7	101.14	99.735	100.48	99.138	101.11	101.11	103.21	103.91	97.616	99.231	100.22	101.52	100.51	99.781	104.03	99.93	101.09	99.701	101.21	100.87
99.887	98.931	99.333	101.45	96.011	100.36	97.615	97.992	98.871	97.739	99.591	97.471	95.223	100.01	95.157	100.42	96.458	99.209	97.047	98.891	101.03	96.768	95.304	96.565	103.96	97.923	98.171	99.756	97.987	100.72	99.281	98.275	100.63	97.785	99.739	98.678	97.668	97.436	98.887	96.039	98.79	98.1	99.312	101.78	95.397	97.466	99.515	99.952	101.3	99.15
106.67	107.5	106.66	108.57	105.05	105.98	105.72	104.47	107.19	102.91	103.76	107.81	106.96	103.4	108.17	105.54	106.66	106.3	105.71	104.6	105.78	108.12	104.31	108.18	101.94	106.4	104.67	107.1	108.78	106.95	105.67	104.85	106.58	108.19	104.89	106.63	104.23	107.25	103.38	107.28	107.19	106.85	107.07	105.81	106.86	107.8	106.07	108.73	105.71	108.99
98.507	99.212	98.518	98.247	99.619	97.049	97.598	95.695	102.06	99.447	98.08	97.505	96.627	101.61	99.15	98.781	102	99.635	101.79	97.319	99.326	98.862	101.59	97.6	95.995	97.253	100.19	101.53	98.649	98.338	98.454	101.65	97.812	102.62	97.051	98.301	101.96	100.04	98.315	98.273	98.107	99.772	101.33	100.01	97.937	98.102	98.318	99.517	100.58	96.766
109.9	107.77	109.73	105.92	110.67	107.88	109.79	111.27	110.14	110.69	113.43	109	109.31	108.98	108.4	106.27	104.95	107.07	108.42	108.69	109.99	108.79	108.56	109.72	108.89	106.4	108.08	109.57	109.62	108.99	107.16	108.05	108.32	111.59	109.78	104.86	103.08	108.21	109.55	109.44	108.98	106.76	107.97	105.9	105.47	109.26	109.62	106.79	105.65	108.37
105.42	107.12	105.99	109.07	109.09	107.59	109.3	107.75	107.49	106.13	108.56	108.33	108.48	108.61	108.26	105.58	107.48	106.56	108.08	108.05	107.95	110.58	108.51	108.07	106.71	109.06	107.13	107.88	105.94	109.03	106.46	109.4	108.22	106.11	109.29	110.27	105.84	107.92	106.96	111.44	108.14	109.09	108.73	107.75	107.35	106.96	108.07	106.89	108.61	106.92
108.42	105.96	106.22	106.22	104.69	104.58	106.91	105.64	107.3	106.33	105	103.65	103.86	105.62	108.37	105.97	108.15	104.99	104.62	103.02	107.72	106.74	106.68	104.97	106.17	105.06	107.74	102.83	105.42	106.66	104.79	105.1	104.07	104.4	103.76	104.34	105.57	109.68	105.86	101.83	106.13	107.64	104.17	107.26	107.51	104.52	106.79	107.81	106.54	104.27
102.29	104.47	106.21	103.62	105.37	105.88	104.89	102.97	105.27	102.65	105.26	104.44	104.88	107.71	108.77	104.74	108.58	107.04	107.16	104.73	107.08	107.61	106.43	105.43	105.21	106.45	105.58	105.08	107.63	103.54	102.64	104.94	104.9	104.95	109.59	105.95	106.61	106.62	100.97	106.92	103.17	105.49	105.79	105	105.34	104.34	103.81	105.59	104.26	105.45
107.42	109.84	109.61	111.93	110.15	106.97	106.02	109.78	108.65	108.54	105.04	108.35	108.37	109.28	108.85	109.33	106.57	104.28	109.03	108.36	109.14	110.66	108.03	107.13	109.98	109.51	108.77	106.51	108.15	112.44	105.44	106.97	107.64	109.19	111.13	107.84	108.66	108.71	108.58	105.8	107.9	108.99	107.05	107.45	111.38	105.95	109.29	108.61	107.25	107.75
105.26	108.47	108.76	108.24	107.68	110.81	109.47	109.93	106.96	109.73	106.26	107.59	108.32	106.68	109.98	107.23	110.57	107.56	108.74	109.57	111.59	111.65	108.81	108.77	109.58	110.8	107.93	107.53	109.24	108.23	107.04	110.45	110.76	111.72	107.62	107.08	109.48	106.79	109.12	110.95	108.08	107.38	106.44	106.13	109.62	109.18	110.2	108.52	107.54	106.28
106.26	105.16	103.03	107.36	105.81	106.12	102.6	103.27	104.67	106.46	104.33	105.17	105.87	105.12	106.7	105.97	106.54	104.46	105.1	106.26	103.72	107.16	107.69	104.85	105.44	104.76	102.82	106.35	105.19	106.07	106.36	110.31	104.86	104.02	107.29	108.08	107.55	107.38	106.14	105.22	105.02	103.5	106.46	106.03	107.16	105.39	102.34	106.97	105.82	106.23
97.69	98.647	99.048	98.529	96.86	98.793	97.64	99.1	97.692	97.409	98.569	98.057	97.565	98.02	100.35	99.124	98.121	96.704	97.293	97.157	97.867	97.867	96.835	97.335	97.606	94.913	97.621	94.371	100.19	98.367	100.6	97.439	98.839	96.182	96.391	99.498	98.069	97.993	99.146	98.408	100.19	98.367	99.269	96.561	98.149	95.04	98.169	101.69	94.704	97.456
102.72	104.72	106.8	104.57	103.42	103.11	104.69	107.63	104.31	106.23	108.21	102.81	105.05	104.09	104.26	104.1	106.3	107.27	106.63	104.28	104.89	104.35	102.22	105.36	107.38	106.62	107.21	106.97	107.72	110.23	102.95	105.5	108.37	104.76	102.89	102.65	105.65	105.29	105.55	103.68	104.73	105.31	107.46	104.43	106.06	105.08	104.8	104.22	105.82	104.42
105.59	107.68	102.35	105.05	105.14	105.8	106.05	102.79	106.41	109.11	107.01	105.37	106.7	102.73	108.94	105.92	106.52	108.28	107.78	107.59	104.89	102.34	102.98	106.71	106.47	107.37	105.29	103.61	105.72	107.62	104.75	105.14	104.82	101.98	108.3	105.39	107.99	104.41	106.24	105.9	103.37	106.66	106.31	104.1	105.98	106.11	104.53	105.19	103.39	103.57
105.91	107.66	104.65	105.26	107.93	104.34	104.69	105.95	101.65	105.88	107.55	104.06	103.54	106.29	107.2	104.64	106.39	106.04	105.75	105.61	108.24	104.47	108.05	107.53	105.13	105.07	104.98	106.75	104.4	105.92	105.52	108.84	106.73	105.54	105.85	105.12	103.68	103.85	107.49	103	103.22	104.06	107.2	106.48	103.21	106.1	104.96	108.25	106.45	103.43
108.88	108.38	105.95	107.31	106.83	108.84	106.98	107.11	104.4	108.42	107.48	105.49	103.58	107.38	104.35	106.32	104.25	105.02	105.67	106.71	105.98	107.74	106.46	104.38	104.63	105.8	104.69	105.55	109.95	104.89	103.48	106.41	104.6	102.15	105.93	104.12	103.7	102.84	106.71	103.97	106.36	104.94	105.55	103.75	107.63	105.7	105.79	107.15	101.74	107.24
99.31	100.59	99.763	98.196	100.88	97.517	100.97	98.57	98.063	98.476	99.939	98.301	96.635	97.083	98.609	97.953	98.691	97.109	101.17	99.644	98.738	99.159	100.38	101.67	95.69	100.79	97.215	100.84	99.29	100.39	99.102	97.985	99.19	98.035	97.111	98.089	98.867	101.58	96.988	100.9	97.259	100.43	98.097	99.413	98.203	100.74	96.607	96.65	97.612	102.83
108.83	109.4	107.75	107.69	106.04	106.37	111.56	103.27	107.57	108.26	108.55	107.75	107.44	108.76	108.19	105.83	109.08	107.28	108.41	108.21	105.99	105.63	107.97	109.48	106.84	108.46	108.1	107.14	110.36	105.5	108.36	104.64	108.11	108.13	108.25	110.1	109.38	106.62	105.1	108.09	108.22	110.65	105.41	107.52	109.17	106.92	107.85	106.77	106.4	109.55
105	103.17	107.26	103.57	105.37	103.71	104.5	106.05	104.69	104.36	106.47	102.67	109.17	104.87	104.89	108.23	103.83	106.91	106.2	102.49	104.04	105.97	107.78	106.76	106.97	107.25	106.2	109.88	105.44	106.33	105.94	105.21	108.31	108.32	101.38	106.49	105.35	104.42	105.85	108.18	109.66	106.88	106.32	106.08	106.69	105.67	107.18	106.08	104.57	105.79
104.97	105.41	105.48	107.99	103.72	104.02	106.14	105.98	108.22	106.74	106.21	102.45	104.99	107.23	104.2	105.5	106.86	103.92	105.49	104.25	105.73	106.43	101.64	106.75	107.77	103.53	106.41	103.6	105.17	104.39	106.35	105.53	106.45	103.77	106.2	109.49	104.62	104.71	109.4	105.97	104.3	103.18	103.78	105.77	104.96	110.09	106.48	106.25	106.76	107.73
95.903	97.807	100.17	97.885	96.262	101.13	98.526	98.053	98.252	97.634	97.67	98.347	95.477	100.16	98.335	97.685	99.006	99.457	98.793	95.68	97.351	98.368	98.379	98.08	98.988	99.391	95.945	100.63	94.526	99.423	98.41	96.126	95.905	97.615	97.206	97.982	97.91	95.117	94.625	100.1	100.07	99.946	96.299	91.981	97.767	98.475	97.949	97.487	96.664	97.543
101.16	99.574	99.504	99.558	98.446	99.01	98.08	97.514	95.985	96.509	95.355	96.306	97.471	96.777	97.784	99.21	101.24	98.085	96.861	99.571	99.172	96.366	97.142	96.785	98.873	98.751	102.09	98.519	98.621	98.81	97.814	99.656	99.208	97.277	98.978	96.811	95.384	97.67	99.18	98.859	99.077	98.159	95.775	100.28	97.399	94.769	101.1	97.664	102.31	96.17
103.67	104.78	104.62	104.38	107.56	103.53	105.73	105.42	108.71	105.7	107.22	104.15	105.06	107.56	106.93	107.06	105.87	105.72	105.52	107.33	104.52	107.06	104.62	105.04	105.87	104.87	107.83	107.28	106.95	105.28	103.2	106.75	106.69	108.95	105.78	106.61	106.27	102.57	106.75	106.76	103.85	104.58	107.45	106.96	103.47	102.73	105.73	105.17	105.31	103.77
100.72	101.89	99.169	100.25	96.895	101	98.405	101.39	102.88	100.31	101.48	101.21	100.32	100.77	100.84	101.72	101.2	102.17	101.19	100.99	102.3	100.68	102.31	99.482	102.07	103.45	100.86	102.09	99.65	99.741	101.57	102.42	99.52	102.92	102.62	100.15	99.946	100.51	102.68	100.56	100.6	97.75	98.309	102.49	104.52	102.63	102.56	98.677	100.52	102.22
100.27	100.26	99.177	99.907	99.949	97.119	98.411	97.621	98.555	98.656	99.857	99.387	96.378	96.039	98.188	101.05	99.492	95.593	100.52	98.902	98.082	99.452	98.012	94.13	99.446	96.778	97.43	103.04	98.241	98.881	100.11	100.79	100.67	100.04	99.748	100.5	98.9	98.8	97.067	95.336	98.789	98.488	98.562	99.119	99.466	99.109	98.712	95.227	98.354	97.525
108.88	114.1	107.24	107.83	108.96	108.13	109.25	109.42	108.13	107.7	108.11	106.32	108.59	110.4	108.54	109.44	104.82	106.88	109.38	108.02	107.42	109.03	106.99	107.24	107.04	106.44	107.29	108.3	106.81	109.16	106.21	109.81	110.81	107.79	108.71	107.47	113.56	111.06	110.03	108.96	108.38	107.25	108.03	106.27	109.08	108.65	109.81	106.52	104.19	107.21
105.89	112.67	107.08	110.76	108.68	108.61	110.7	106.22	107.67	108.17	110.04	110.46	105	109.39	109.09	108.43	109.19	110.25	108.95	106.22	111.48	109.63	109.68	107.31	109.07	109.49	109.15	108.32	107.13	111.53	107.55	107.29	106.88	107.33	105.14	107.23	110.06	108.47	108.58	109.5	109.57	105.96	109.16	108.11	107.37	108.39	108.36	107.53	108.32	104.49
107.68	107.23	106.71	107.1	107.61	104.91	106.06	108.73	104.63	107.72	103.97	105.31	106.29	107.14	107.78	104.66	106.74	106.07	106.17	105.85	106.04	109.34	105.11	107.05	105.92	105.35	104.93	106.54	106.21	103.63	106	109.33	106.25	106.73	106.61	105.44	106.04	106.32	104.92	106.45	106.36	105.47	106.12	108.5	104.21	108.12	106.35	108.65	107.07	106.29
109.44	106.89	108.21	109.25	104.43	108.61	106.83	105.82	104.3	106.53	108.33	104.72	108.14	105.57	107.04	107.15	105.67	107.03	105.39	108.65	106.87	105.92	107.66	106.2	107.68	108.72	108.22	109.09	108.28	108.5	105.44	105.99	107.41	105.8	106.79	105.87	106.03	104.06	111.3	110.02	109.92	108.45	104.58	105.5	106.54	106.98	108.46	107.18	105.74	104.24
105.81	106.48	105.88	100.8	105.68	107.5	105.91	105.86	103.56	104.12	105.84	106.68	106.84	104.68	107.28	106.62	104.57	110.68	104.96	105.18	106.68	103.96	106.42	103.82	104.07	104.23	105.28	105.65	105.59	106.41	106.65	107.27	106.53	105.64	106.83	105.87	106.47	105.52	107.11	103.41	104.22	105.86	107.43	102.63	105.42	102.84	102.1	106.53	108.77	108.19
103.81	105.6	104.55	105.35	105.41	105.17	104.1	108.97	107.69	104.75	102.65	104.69	107.66	102.89	104.52	107.71	105.43	107.15	106.06	106.9	104.66	104.05	108.28	106.97	106.57	108.11	106.49	105.01	102.99	107.97	106.95	106.98	104.71	105.92	107.7	107.61	108.67	105.58	106.66	106.36	106.54	103.23	103.58	105.31	104.39	108.61	104.08	105.5	107.02	105
106.61	108.63	107.51	105.32	108.07	107.13	106.69	108.22	103.35	108.01	104.38	105.14	105.27	107.61	107.21	109.48	104.74	106.85	107.15	104.97	106.09	109.04	104.94	106.07	104.2	105.03	106.91	105.81	107.16	106.52	105.6	102.1	108.64	105.85	108.19	110.48	107.19	106.52	106.41	107.32	106.47	105.54	108.83	109.89	106.9	110.79	107.22	107.12	104.76	106.59
106.86	107.22	108.59	107.62	108.49	108.56	108.89	108.46	107.62	108.67	107.84	109.91	105.55	107.25	107.61	106.88	107.48	105.59	110	109.15	108.46	102.2	107.32	107.9	107.51	107.52	108.48	105.29	108.57	106.83	107.16	110.06	109.51	107.23	110.24	107.02	108.08	107.77	106.65	110.42	109.18	104.61	103.61	107.72	108.86	104.39	109.1	110.43	110.06	103.55
103.19	104.73	103.8	104.04	99.385	103.1	99.587	105.19	101.57	101.02	103.53	104.13	101.02	103.22	104.57	105.73	103.11	103.99	103.44	107.65	106.97	104.38	102.47	102.14	99.341	100.31	104.45	103.65	103.05	101.83	102.68	102.9	103.32	102.91	105.79	100.61	104.96	105.6	103.27	102.46	104.34	99.071	103.3	100.36	101.89	101.31	101.78	101.91	105.21	104.4
108	107.52	106.54	108.49	107.41	110.7	110.28	106.33	107.4	109.31	106.17	107.84	109.77	109.85	106.57	105.69	108.2	106.68	108.26	112.33	109.62	104.97	105.49	108.49	109.95	105.96	108.19	107.15	109.96	107.86	108.21	109.7	108.38	110.46	107.61	110.16	107.82	107.6	108.79	110.6	112.1	109.6	108.11	108.24	106.54	109.84	108.54	108.98	110.3	106.59
104.68	109.88	106.4	108.2	103.52	106.97	109.62	108.67	108.26	107.03	109.63	107.33	107.16	107.96	105.44	106.51	105.71	105.29	104.85	105.1	105.79	106.35	107.43	106.37	104.81	108.9	106.56	105.46	107.51	106.52	109	109.57	107.93	105.43	106.07	104.68	108.96	105.88	110.79	105.49	106.74	109.88	105.93	108.39	105.4	106.85	105.42	104.46	108.09	106.31
105.06	110.89	106.95	106.43	110.16	105.96	107.93	111.39	104.04	108.57	108.1	104.64	109.42	108.97	108.17	107.58	107.29	108.94	109.47	106.55	110.02	105.58	109.08	108.86	104.84	109.01	106.65	107.36	107.56	105.6	107.75	107.96	109.21	107.53	107.54	106.43	108.88	106.74	107.05	108.01	106.34	111.85	106.71	106.75	106.77	106.15	106.31	107	107.09	104.17
106.33	107.39	111.43	105.23	107.36	107.57	109.59	109.94	110.13	109.63	106.82	109.92	108.94	108.93	109.47	108.13	109.53	106.59	107.1	108.38	105.94	109.13	106.76	109.53	106.27	106.64	110.79	108.02	107.98	111.07	108.18	109.44	108.1	107.67	109.19	106.13	107.75	107.18	106.61	110.49	105.06	105.33	106.91	111.33	109.49	107.39	109.84	108.57	106.37	106.77
109.78	109.21	106.11	107.73	105.48	107.99	107.13	108.04	107.01	106.72	107.73	109.03	106.81	109.45	107	105.68	110.84	107.92	108.12	107.17	110.08	108.09	107.55	109.07	110.38	107.26	108.34	107.97	109.56	108.86	110.07	107.07	107.03	108.73	111	106.8	107.32	106.88	109.28	111.78	108.53	105.61	107.78	107.38	106.57	107.12	107.89	106.09	108.66	106.54
105.69	106.63	105.35	104.29	104.25	105.09	104.54	105.51	105.36	103.22	104.81	104.96	107.5	105.97	107.68	103.95	106.74	107.95	106.18	104.96	106.3	104.9	103.74	104.98	106.36	104.68	109.24	101.14	106.23	106.09	103.14	104.4	104.72	105.02	106.56	106.31	103.92	106.99	105.56	109.5	105.61	107.21	108.51	109.56	105.38	105.79	104.27	106.97	106.92	106.65
106.55	104.07	107.71	109.63	106.39	108.22	106.4	109.86	104.84	106.11	105.03	105.68	106.03	109.44	107.71	107.48	109.48	107.08	106.57	106.5	108.14	106.22	107.41	106.92	104.32	103.09	106.43	107.64	108.82	108.7	106.96	106.14	104.15	109.3	107.04	107	107.15	107.29	102.71	107.43	108.5	108.43	110.17	106.82	106.14	106.47	109.19	107.29	106.37	104.96
103.2	106.85	107.81	108.92	104.99	108.32	104.54	103.98	110.14	108.8	106.29	102.79	108.1	107.37	104.62	106.35	106.49	107.72	104.44	106.3	105.02	103.79	102.23	105.13	108.33	106.5	106.19	104.23	108.81	105.48	105.2	108.39	108.69	105.1	106.14	108.32	105.62	107.33	105.26	105.64	105.39	105.14	106.35	104.76	107.24	106.13	107.29	109.38	104.68	107.24
98.988	101.19	102.06	100.68	99.945	102.41	100.07	104.11	102.32	101.41	101.21	101.03	101.31	101.42	102.28	98.927	101.91	98.148	103.58	100.21	103.66	101.78	99.981	101.84	101.99	100.8	103.38	100.62	99.186	100.33	99.982	100.99	101.97	99.517	102.52	100.84	98.908	100.9	101.91	100.42	98.611	101.3	100.83	98.57	98.932	98.153	103.24	99.357	101.77	101.64
110.92	110.08	104.27	107.76	108.9	111.32	108.53	109.96	108.12	106.74	109.43	107.08	108.71	107.16	110.74	105.62	112.85	109.64	109.66	109.99	109.9	106.48	109.78	106.93	109.36	108.54	108.72	109.99	108.5	108.67	108.49	106.11	109.58	109.02	110.27	111.4	107.72	108.78	106.99	106.26	108.15	106.08	107.78	109.23	110.44	106.84	105.76	108.22	108.51	110.96
104.25	101.85	104.94	100.12	102.66	101.81	101.7	104.72	101.09	104.98	105.1	100.97	102.87	102.73	103.65	100.7	101.38	99.961	101.19	102.25	103.07	103.79	102.47	103.18	103.69	107.41	105.56	105.83	105.35	104.26	103.2	102.09	103.46	102.67	104.95	104.37	102.22	101.88	101.59	99.459	103.64	101.43	102.84	103.98	101.57	103.33	103.45	102.49	103.57	104.2
107.59	105.74	105.79	103.6	105.92	105.29	105.05	105.82	109.65	108.68	104.94	108.09	106.52	108.9	108.44	104.85	104.97	105.19	107.13	106	106.48	107.91	107.16	107.99	108.15	105.28	104.16	104.79	106.98	103.78	107.54	108.06	102.57	107.31	107.82	105.06	109.23	107.05	105.14	104.37	105.39	105.22	105.6	106.06	106.56	103.93	103.68	107.9	105	107.73
105.52	105.18	107.32	104.23	106.57	104.64	100.66	106.68	106.1	102.64	103.96	105.59	109.36	105.58	104.4	103.42	105.69	106.97	105.85	107.71	106.25	106.32	103.86	106.18	105.54	106.28	105.1	105.3	105.15	105.51	105.8	107.25	106.48	103.29	106.2	107.54	104.07	108.56	104.75	109.06	105.4	107.46	106.84	105.67	108.27	108.45	105.52	103.97	103.41	105.3
99.458	99.437	101.21	103.28	98.266	100.69	102.24	102.32	100.41	101.92	100.42	102.57	98.937	98.457	101.34	100.37	98.068	101.94	98.113	100.97	103.71	100.34	101.31	100.02	103.84	100.68	102.15	97.777	101.04	102.87	100.34	100.4	101.33	101.42	102.26	100.63	98.1	103.32	97.835	99.996	102.32	100.12	102.89	99.212	97.698	100.89	98.284	99.765	103.42	101.02
110.31	107.73	106.4	105.85	108.45	108.02	105.85	105.53	105.62	107.33	104.94	110.66	105.22	104.36	104.68	108.45	107.5	108.04	105.66	105.39	106	107.85	109.19	105.13	105.13	107.86	104.87	106.46	109.88	105.36	108.32	106.05	108.17	108.6	105.2	108.03	105.7	105.83	106.07	108.41	106.48	107.91	106.87	108.91	107.64	107.97	106.19	104.56	105.57	106.11
104.66	106.74	109.6	106.37	107.89	106.53	105.15	103.16	108.03	102.22	106.96	106.38	107.63	106.8	106.68	105.97	107.65	105.52	105.08	109.55	105.21	105.11	109.94	109.04	106.7	106.89	104.73	108.79	108.73	108.28	107.64	104.84	104.59	103.85	106.73	106.16	108.73	106.82	106.85	104.49	105.59	103.37	107.76	104.03	107.58	106.79	107.03	105.77	104.14	106.4
108.09	110.03	109.85	109.18	107.06	108.99	108.76	107.08	107.66	107.67	106.51	108.7	108.42	106.93	108.39	108.38	106.05	105.95	107.24	106.5	108.07	107.84	107.31	110.08	108.32	108.39	108.7	108.92	110.52	107.17	106.43	107.7	110.1	108.72	107.84	109.59	108.4	110.27	109.31	108.34	108.72	109.21	109.8	108.28	108.39	107.74	107.93	108.4	108.24	105.79
108.12	106.56	108.31	102.76	106.09	105.02	108.31	106.22	108.26	107.9	105.34	106.16	107.43	108.46	103.58	108.89	104.41	107.75	104.97	108.57	106.7	108.19	107.56	106.81	106.85	104.32	105.21	107.3	104.52	108.56	107.82	106.49	107.21	107.74	104.74	103.55	106.58	106.28	106.55	106.41	103.45	102.73	104.91	106.32	107.22	103.52	103.32	109.31	106.54	105.89
101.54	104.46	99.567	102.76	99.071	103.53	100.7	99.543	100.23	102.72	101.64	100.09	100.8	104.4	100.88	100.37	102.34	102.4	98.85	101.06	101.39	96.255	103.82	103.47	100.63	101.83	102.1	100.92	103.46	100.66	101.73	102.27	102.07	101.01	102.03	102.39	100.82	99.204	102.06	100.39	101.64	100.44	97.08	100.28	104.68	100.39	102.99	101.1	99.145	100.09
108.21	106.54	110.33	106.63	107.29	106.55	109.28	109.73	109.27	108.24	107.75	106.43	109.1	110.65	106.71	106.93	109.37	108.97	108.41	108.84	109.38	107.21	108.53	111.36	109.14	109.04	108.35	108.35	107.91	108.39	107.99	107.58	108.13	105.94	109.67	110.36	107.86	107.23	108.84	109.73	107.32	108.84	106.91	105.24	107.63	109.1	109.33	107.35	108.71	110.32
101.01	99.649	100.17	98.345	96.72	100.17	101.33	102.07	98.978	100.5	97.086	97.656	101.25	98.439	99.264	96.983	99.828	97.251	100.3	100.39	103.22	96.596	97.768	99.947	96.884	98.601	98.821	96.373	97.988	98.087	97.035	97.755	101.3	97.845	98.887	96.53	100.2	101.19	98.515	97.058	101.64	101.08	99.649	100.1	102.17	99.842	98.464	97.438	98.732	99.238
107.26	108.17	106.32	107.63	108.64	110.58	110.28	107.41	105.62	104.88	109.39	108.94	104.85	108.92	108.18	106.21	107.48	108.49	105.99	106.04	107.24	108.79	104.99	109.07	107.54	105.3	107.7	108.5	106.15	108	108.74	105.32	108.45	108.89	109.13	108.49	111.12	104.68	108.01	106.96	109.96	111.16	109.08	107.37	106.36	104.13	105.09	107.94	110.09	107.42
106.41	107	107.46	110.31	111.88	110.7	108.69	110.06	107.72	110.24	107.84	108.3	106.99	106.28	113.04	107.92	109.57	105.14	108.47	107.77	108.45	108.29	109.9	105.76	108.15	108.08	108.99	109.6	106.97	109.44	108.38	107.43	111.59	107.93	107.01	108.5	108.34	110.8	110.32	107.93	106.06	107.34	104.71	110.27	108.36	110.37	106.7	110.81	106	106.65
110.68	112.25	108.89	106.29	109.63	107.53	107.04	108.02	107.16	107.47	109.7	107.31	106.78	104.85	109.42	108.18	108.1	109.42	109.36	107.45	106.46	110.84	108.55	109.78	107.05	108.84	106.25	109.94	107.4	105.84	111.28	107.84	109.2	108.98	107.63	107.58	111.14	108.72	106.85	108.11	105.17	108.76	108.21	110.23	106.6	107.99	108.07	107.37	105.86	107.51
107.79	108.63	107.83	105.66	110.04	107.15	106.73	105.16	107.91	108.46	107.68	106.97	105.78	108.87	110.85	107.56	111.58	107.51	110.08	108.3	108.29	107.06	106.3	109.28	107.55	110.06	107.52	106.77	108.71	109.08	107.29	109.31	109.37	105.14	106.73	105.71	107.2	109.32	106.96	109.43	106.9	101.54	109.05	106.99	104.76	109.18	107.39	105.51	110.27	107.59
99.947	98.494	99.92	100.3	101.2	102.64	99.157	102.34	99.947	97.78	104.51	103.36	100.4	97.677	98.28	99.953	100.04	101.47	100.55	102.94	97.384	101.6	98.993	100.81	99.992	103.36	101.45	103.89	102.74	99.804	101.31	99.66	102.45	101.25	99.271	98.794	97.84	99.96	103.22	97.459	101.72	97.515	101.72	102	99.134	102.91	99.053	99.844	101.09	101.36
98.29	100.68	99.928	99.39	98.623	99.388	101.24	99.516	104.99	99.267	102.81	100.84	97.79	98.156	101.96	102.59	101.8	102.98	99.478	98.981	101.05	99.732	101.13	102.53	97.773	97.125	100.69	99.097	97.652	99.738	101.45	100.77	98.722	99.512	100.26	101.55	100	98.503	100.25	102.43	99.726	98.183	103.81	98.557	99.347	99.627	106.37	99.179	101.03	103.24
99.654	104.16	101.62	99.34	101.76	99.41	96.971	101.13	101.26	102.57	101.5	102.86	97.963	102.56	101.21	98.433	97.621	99.332	99.874	100.87	101.91	101.27	101.42	98.036	100.59	97.554	97.72	102.36	102.01	97.856	99.621	101.19	98.445	98.888	99.872	99.849	99.374	99.158	101.66	101.03	100.67	99.875	101.57	99.203	100.66	101.86	102.7	100.48	98.563	102.75
105.74	106.91	106.84	104.33	104.53	107.85	106.54	105.41	105.92	106.86	106.13	103.54	103.17	103.95	106.41	104.95	107.62	106.33	105.97	108.62	107.31	105.82	107.83	107.07	107.06	105.54	107.09	107.38	110.41	108.8	106.89	106.38	106.16	108.42	107.68	105.74	106.88	104.31	108.17	105.51	107.64	105.02	105.83	104.07	101.08	109.16	108.61	105.05	106.16	104.72
96.889	99.332	97.62	98.393	97.137	100.03	98.693	98.912	97.643	96.715	97.288	96.569	100.24	97.388	100.03	99.101	101.25	98	99.226	94.622	98.872	96.859	98.425	96.692	98.246	100.57	97.349	97.693	98.658	97.131	101.69	97.558	98.52	96.751	97.84	96.987	94.728	97	98.031	97.531	99.721	99.474	97.911	98.368	97.336	96.765	93.9	97.411	97.655	98.451
106.43	107.82	102.79	103.24	104.75	103.81	101.67	106.76	105.74	105.65	107.18	108.53	103.57	104.99	103.41	106.41	106.98	106.76	107.38	107.95	105.18	106.61	107.22	106.01	104.11	104.12	104.62	105.28	106.72	106.41	106.97	102.95	107.09	106.25	107.23	103.04	106.81	103.08	104.65	104.91	104.51	109.2	106.13	108.26	108.17	105.01	107.46	105.31	108.56	104.91
105.41	106.44	104.86	106.92	106.62	104.57	104.68	106.84	106.99	107.68	105.89	108.7	105.39	106.26	103.01	107.73	104.81	105.79	106.06	108.77	108.41	106.25	107.68	106.05	106.5	103.98	105.71	103.03	108.43	103.9	107.56	107.92	107.39	105.09	106.83	105.42	106.17	106.4	105.9	104.4	105	107.15	107.29	107.85	107.68	106.35	107.7	109.08	103.59	105.53
103	101.84	100.92	102.7	103.18	102.07	101.72	102.99	103.12	102.46	103.3	102.31	103.7	101.99	99.627	104.48	102.05	101.32	102.82	99.304	100.67	102.5	100.77	102.88	101.45	100.61	103.63	97.888	103.11	100.91	103.48	101.23	103.47	102.39	102.54	104.33	102.69	103.81	102.86	105.79	105.08	104.86	104.36	102.86	104.18	103.41	103.09	102.53	103.79	101.34
106.8	107.44	107.7	106.14	106.74	108.82	105.71	103.93	103.28	104.38	107.17	106.37	103.98	105.68	107.02	107.1	104.76	104.76	104.01	105.3	103.34	102.55	106.82	105.66	107.4	104.47	104.79	104.04	104.46	108.59	106.42	100.19	105.88	105.81	104.53	107.85	106.2	107.64	106.11	105.21	106.12	107.23	102.97	105.83	104.14	107.88	107.4	104.15	104.5	104.38
107.15	105.37	105.61	101.79	103.15	106.7	109.51	107.55	104.6	103.44	108.82	107.03	104.16	104.38	107.71	105.62	104.26	105.39	105.68	104.58	105.17	108.4	105.01	106.11	105.69	107.08	107.76	106	106.32	107.16	104.95	107.34	105.44	107.19	106.81	104.7	107.95	104.33	108.28	105.67	105.8	105.36	103.72	103.54	104.32	107.23	106.94	104.17	110.28	106.91
108.9	105.81	106.86	107.9	103.47	106.03	104.09	106.41	105.12	105.26	106.05	104.94	102.27	104.21	108.28	105.78	105.47	106.78	106.52	103.67	104.23	106.53	106.19	105.2	104.53	104.86	104.19	107.53	103.75	104.95	105.79	103.25	104.98	107.21	107.98	106.33	105.2	106.14	105.4	104.7	104.84	105.6	106.35	105.45	108.73	105.6	105.67	104.01	106.07	106.37
98.742	99.132	100.49	95.609	98.011	97.525	97.202	97.413	99.158	99.242	97.82	95.993	99.129	99.635	96.447	101.02	99.315	98.948	100.31	100.62	98.949	95.45	94.392	96.692	98.376	98.415	99.185	98.561	99.462	97.393	94.912	98.405	101.17	99.233	98.244	99.404	97.252	99.324	100.66	93.941	98.75	102.39	98.57	97.124	95.59	96.394	95.37	99.518	98.915	98.307
101	99.811	99.508	100.75	100.82	101.18	101.29	101.7	97.411	100.27	98.11	101.32	101.46	103	99.971	101.14	100.22	99.916	101.05	97.952	97.667	99.208	101.32	99.205	98.663	101.14	98.804	101.62	99.475	100.49	102.5	99.219	99.507	98.73	99.904	100.04	100.95	101.5	101.07	100.25	102.04	100.02	101.16	97.498	100.44	103.9	99.309	102.64	95.608	101.31
104.57	107.93	107.01	104.34	108.09	108.4	102	106.21	104.87	103.46	102.9	109.77	104.61	105.24	106.98	104.1	104.66	105.93	106.71	106.27	104.94	109.92	107.25	107.5	106.8	106.15	104.04	102.09	103.65	105.56	104.1	107.86	108.02	107.63	105.22	106.94	105.89	106.27	102.72	106.46	105.29	103.12	106.67	107.47	108	104.2	107.17	106.73	106.15	105.83
105.65	104.45	110.29	104.38	107.03	104.2	106.53	104.39	106.66	105.9	107.99	104.06	104.82	104.57	109.46	105.52	102.28	105.46	108.74	103.41	105.24	102.75	107.37	104.03	107.1	107.27	104.17	105.58	105.34	102.7	107.49	105.51	106.23	106.18	102.56	105.91	105.98	105.47	104.96	104.85	102.76	105.44	107.84	105.92	104.31	105.46	103.17	109.65	105.07	104.84
108.06	106.5	108.24	109.11	106.54	106.08	107.51	106.53	109.2	109.64	105.85	105.91	108.73	106.79	107.39	108.12	105.94	109.07	108.14	110.19	109.8	108.29	107.6	105.04	107.09	113.31	109.48	108.05	108.12	110.73	108.09	110.89	108.15	110.78	111.2	105.96	107.19	110.42	109.51	109.48	107.09	108.81	108.06	107.69	108.07	109.16	107.55	107.88	106.99	108.09
95.855	98.625	97.527	97.053	97.569	98.702	95.01	97.091	96.245	102.3	97.088	97.234	99.061	98.245	98.809	96.426	98.99	93.017	96.891	95.176	96.621	98.331	95.339	99.675	97.65	97.701	96.202	98.493	97.618	96.568	96.201	99.698	95.216	97.023	100.07	97.845	94.627	97.873	98.222	98.651	99.328	98.502	99.884	98.096	98.033	98.497	97.352	100.3	97.324	95.711
103.84	106.04	105.47	108.5	105.26	104.39	105.93	103.36	101.96	108.25	107.41	109.95	107.07	106.29	108.17	108.05	107.82	107.19	104.43	107.36	111.09	108.09	105.68	106.24	105.83	107.92	109.02	106.69	106.55	105.84	108.1	109.5	111.58	105.83	104.04	104.4	108.44	104.26	105.34	104.76	104.83	107.85	106.5	106.25	104.08	105.01	105.5	107.03	105.96	108.5
103.66	102.65	102.26	104.18	103.4	105.81	107.25	105.21	107.32	102.49	106.47	104.12	106.29	106.2	106.87	106.22	106	103.13	107.83	104.43	105.19	103.26	102.2	106.1	108.01	105.89	106.67	105.34	105.17	103.88	104.94	107.34	104.28	107.5	104.97	104.06	105.41	103.28	106.09	107.52	101.74	109.03	103.79	108.27	108	106.15	106.56	103.99	106.71	104.5
101.9	102.48	103.27	102.14	102.05	100.29	99.333	99.363	100.11	99.238	101.95	101.34	101.36	97.305	102.02	100.89	99.613	103.45	101.36	102.31	99.733	102.74	102.42	103.02	103.49	101.57	100.31	102.59	99.525	103.95	102.33	99.127	98.628	101.37	100.47	99.126	100.72	100.56	100.62	99.558	102.26	105.01	100.24	101.85	101.88	101.62	98.261	103.48	99.584	103.79
104.36	102.05	104.18	103.69	107.25	108.93	102.69	106.77	106.1	106.91	107.82	107.14	106.54	107.26	104.49	103.4	106.23	106.46	106.19	103.18	105.38	106.35	104.62	103.48	102.82	105.74	107.56	105.11	105.41	103.57	105.93	107.79	107.09	105.97	104.99	104.62	105.7	105.94	104.88	105.31	107.68	105.62	103.86	105.41	107.31	106.14	105.56	105.47	107.27	105.46
104.29	105.53	105.74	106.17	107.23	104	107.89	105.6	104.49	107.24	104.23	102.59	107.53	108.08	105	106.63	105.95	107.12	106.99	104.29	104.21	108.29	108.54	103.82	105.73	105.25	104.11	106.18	108.09	103.41	103.75	103.61	104.92	106.58	105.62	105.97	105.37	107.12	104.99	105.06	108.11	103.21	106.56	106.14	106.85	106.32	105.78	105.3	108.74	103.8
108.6	104.91	105.64	105.7	109.31	106.94	105.04	106.02	105.59	103.77	103.88	106.77	108.47	107.78	106	106.22	106.54	107.34	105.18	105.56	107.98	105.4	103.74	104.84	102.99	108.33	106.47	104.97	107.47	103.18	106.09	105.28	104.03	107.29	104.51	106.12	104.66	105.49	106.94	106.41	105.83	105.84	104.16	108.9	109.16	106.75	108.16	103.67	104.75	106.93
105.37	103.89	107.13	106.84	104.71	107.13	109.39	106.88	104.86	107.45	105.44	108.54	105.48	107.94	106.07	107.84	105.83	107	105.12	107.72	105.37	107.77	106.59	105.35	105.16	106.67	104.91	107.21	104.07	105.24	106.89	111.11	105.97	105.13	106.33	110.56	105.74	107.48	104.77	104.61	106.47	110.32	104.35	107.53	106.18	105.09	108.35	105.78	107.64	106.57
102.28	103.07	105.01	100.57	103.42	103.14	100.96	101.67	105.3	103.16	101.86	101.84	104.18	102.38	101.81	106.57	102.59	101.26	103.61	101.62	102.63	102.95	100.5	102.85	104.91	104.41	102.35	102.72	99.893	102.41	100.95	103.92	105.27	101.5	104.64	100.96	109.06	99.637	104.23	103.06	105.14	102.6	102.51	102.7	102.68	105.2	104.87	102.9	105.24	101.51
96.968	106.07	101.1	97.684	100.66	99.802	102.87	104.87	101.16	101.53	103.55	99.812	102.49	98.134	99.724	100.37	98.428	101.44	103.18	98.496	101.1	102.16	102.69	104.33	101.95	100.37	100.05	101.74	101.27	97.742	100.49	99.817	99.568	99.365	100.97	97.567	100.46	100.8	100.15	100.27	98.165	101.28	97.7	98.66	102.41	99.365	102.21	102.32	101.27	100.76
105.69	106.63	107.96	107.15	105.1	103.7	105.13	106.85	106.34	104.57	104.9	107.51	101.16	107.83	110.27	105.23	107.08	102.16	104.55	107.34	107.89	107.12	106.25	105.22	106.84	107.61	107.21	107.49	106.62	103.43	107.93	106.19	106.5	107.62	106.54	106.64	103.57	106.22	103.46	106.21	106.73	108.48	105.75	105.65	104.68	105.37	106.15	109.25	108.66	104.5
105.64	104.77	109.28	104.2	106.21	101.13	107.62	106.88	106.13	103.11	104.7	106.68	106.91	103.3	106.73	105.91	104.68	105.34	105.44	108.65	104.32	104	106.35	108.26	105.04	104.7	103.39	102.7	103.93	106.49	104.32	105.36	105.1	105.58	105.07	108.49	103.68	106.1	106.37	104.33	105.14	103.16	105.17	105.29	106.33	106.1	109.03	105.96	106.76	106.23
95.921	100.34	98.246	97.83	95.832	99.785	98.176	96.417	99.415	97.711	97.071	99.684	100.21	96.143	95.068	98.632	97.66	97.754	94.635	99.601	101.33	97.855	97.745	100.55	99.284	95.913	94.695	100.15	98.516	98.231	98.392	94.223	100.06	98.629	97.848	98.006	100.42	97.696	97.334	96.8	98.196	97.002	101.19	95.825	98.424	98.048	94.738	99.461	97.564	97.683
107.11	107.55	108.49	111.6	109.81	109.07	107.62	108.83	106.4	108.96	107.59	108.58	108.26	107.09	106.12	106.85	109.32	110.01	106.65	108.99	105.45	107.35	109.13	108.09	109.85	110.61	106.67	105.35	107.06	108.21	108.48	107.75	106.57	109.38	108.26	105.71	106.77	107.44	106.99	109.24	106.6	109.94	110.07	106.78	105.36	108.67	110.37	108.35	110.85	108.86
112.13	109.94	114.1	112.14	109.7	111.13	109.11	109.8	112.03	113.97	109.01	108.62	112.81	108.43	108.8	109.82	110.53	110.94	110.14	110.35	108.5	109.59	112.06	110.91	110.26	113	107.95	110.93	112.08	109.38	109.8	108.37	108.93	113.34	111.13	109.22	105.86	110.54	111.25	111.87	111.54	112.45	108.61	109.32	110.68	111.57	112.18	112.96	110.56	110.29
106.58	106.95	103.46	104.26	103.9	106.33	105.55	106.95	105.57	105.17	105.07	103.66	104.98	101.61	102.94	105.99	107.12	108.61	105.39	104.41	109.09	103.53	107.28	101.86	107.71	107.49	102.59	105.68	107.53	107.14	102.36	104	108.13	109.9	103.52	104.42	107.96	105.77	104.53	102.97	103.72	103.6	104.63	106.42	106.92	105.19	104.19	100.91	108.11	105.69
96.016	98.153	99.532	99.761	97.142	99.022	97.554	98.821	100.32	97.986	100.96	98.105	97.364	98.489	99.669	98.905	98.496	97.296	99.263	97.704	99.528	96.473	96.824	98.566	98.463	97.616	97.646	99.978	98.673	101.25	97.745	97.124	97.279	98.965	98.257	99.657	100.93	101.78	100.21	100.79	100.48	96.088	99.905	101.64	99.636	97.587	99.007	97.636	98.069	99.346
106.74	108.66	110.88	109.41	107.2	108.2	109.58	108.86	108.96	108.57	107.41	107.7	110.04	109.77	108.57	110.3	110.24	108.35	109.77	110.4	108.13	108.49	111.24	110.76	108.49	109.68	106.21	110.59	108.34	106.24	106.78	109.45	104.51	109.43	111.27	108.81	108.08	108.37	112.14	110.22	109.71	109.39	108.37	112.08	109.04	108.92	108.68	108.09	107.8	106
106.3	106.25	107.58	106.93	105.19	107.33	106.75	105.12	104.73	105.87	106.71	110.3	107.11	105.76	107.45	106.65	106.03	104.84	104.19	106.76	107.87	107.43	105.73	106.04	109.31	108.4	103.55	109.97	106.35	105.83	106.66	106.9	106.19	107.53	105.98	108.56	104.35	106.01	103.75	106.04	105.89	107.77	108.4	105.5	106.04	104.24	105.33	104.56	105.19	104.97
102	97.847	100.88	98.706	99.051	101.96	96.704	98.657	96.995	98.7	100.13	100.85	100.48	97.521	99.229	96.019	96.108	98.083	97.969	97.687	100.34	98.407	100.69	97.673	95.59	100.79	100.19	100.12	96.414	102.27	97.977	96.785	101.13	97.183	98.299	98.591	100.31	100.43	99.159	95.203	99.1	98.107	99.935	98.978	98.102	102.19	96.517	103.96	98.323	98.531
107.24	110.22	105.35	111.65	106.51	103.09	108.74	111.49	110.13	108.2	108.26	106.51	106.28	108.62	110.2	109.64	110.46	109.15	110.16	110.63	108.88	106.61	108.76	110.76	108.68	109.44	110.1	108.44	108.47	113.24	109.82	108.5	107.16	110.71	110.44	110.2	106.36	108.24	103.33	107.74	108.85	107.23	106.98	107.57	107.35	107.71	105.65	107.57	106.17	112.97
103.08	106.55	106.66	107.77	107.18	105.03	106.4	105.69	108.17	103.73	109.44	105.65	107.95	106.67	108.26	103.32	106.49	107.26	106.1	110.04	102.14	104.54	107.58	103.12	104.73	106.6	108.03	104.16	105.71	105.74	103.23	104.04	107.26	104.73	107.45	107.58	106.48	105.27	106.76	105.57	101.73	105.94	108.27	104.25	103.5	104.7	105.5	105.15	104.34	103.61
106.17	105.33	108.31	107.05	106.08	103.28	104.22	107.34	107.12	104.3	104.67	106.15	104.89	106.9	106.57	105.71	106.84	104.27	107.33	104.42	107.56	106.55	110.14	105.12	110.31	106.42	105.76	106.18	107.73	109.61	103.05	103.75	107.51	104.07	106.73	107.37	105.43	108.06	105.55	107.53	109.7	104.17	107.27	109.9	104.53	104.5	106.97	105.44	107.58	106.18
99.269	96.741	97.533	99.464	97.907	99.806	98.798	98.145	99.731	97.834	96.213	95.894	99.243	99.161	97.908	97.082	99.374	96.381	98.12	98.905	99.118	98.214	98.769	97.682	99.301	98.759	94.837	102.76	97.486	96.887	98.638	99.934	95.994	96.31	100.02	96.184	99.343	100.09	100.46	98.966	98.858	102.67	96	99.444	99.064	97.36	96.662	97.867	99.219	98.136
105.75	108.55	110.24	107.75	105.78	108.22	104.18	108.91	109.78	106.7	106.41	108.66	108.13	110.33	108.48	107.89	107.9	106.56	106.36	106.74	108.16	108.39	107.78	105.51	107.76	111.6	111.78	109.22	107.07	107.9	106.1	108.67	106.6	108.17	108.91	107.75	109.16	109.9	108.29	104.8	107.42	106.98	108.89	109.65	103.96	107.34	109.1	106.1	108.54	107.59
105.29	103.45	107.5	106.1	102.97	103.96	103.33	105.33	104.54	103.45	104.38	103.79	103.81	103.97	105.48	106.75	108.44	103.31	107.3	104.26	107.58	107.66	108.25	106.06	103.53	106.77	105.22	107.47	105.23	106.39	102.77	103.65	102.89	107.87	105.24	104.26	104.03	108.24	102.15	106.2	104.36	110.77	107.46	107.25	105	107.08	106.27	103.9	107.69	105.66
106.49	105.3	107.83	106.35	108.98	104.45	105.99	103.84	107.16	105.6	104.62	104.46	105.67	102.44	107.65	107.4	105.19	103.38	105.89	103.69	106.89	104.86	104.71	104.15	105.45	107.55	105.3	107.5	107.72	107.76	102.22	107.5	107	105.76	109.1	108.39	104.54	107.72	106.11	104.84	106.56	103.22	108.01	104.93	104.15	106.45	106.07	104.54	106.32	106.41
100.53	101.14	98.797	103.42	100.63	98.95	100.57	102.6	101.47	99.694	101.61	97.395	100.73	102.43	99.579	100.76	97.967	102.94	100.37	99.661	100.61	98.604	102.52	100.88	96.904	101.51	103.2	98.403	101.78	100.76	99.982	98.878	98.738	99.877	105.56	96.423	99.923	104.2	97.298	100.41	99.025	98.749	103.17	98.457	97.321	99.337	101.73	100.57	98.67	101.53
100.17	102.96	101.27	98.9	100.3	100.82	101.36	100.71	100.08	99.564	103.35	100.16	99.251	100.16	95.806	101.2	102.35	101.21	101.54	101.03	102.37	101.66	103.37	98.837	102.62	100.93	100.68	102.31	100.31	100.16	99.35	100.77	102.22	100.63	101.03	99.907	102.94	100.41	100.67	100.52	100.76	104.64	102.32	99.534	101.6	100.44	103.56	100.35	101.51	100.33
109.49	108.29	111.57	106.53	109.27	107.89	108.64	107.62	105.94	104.02	106.05	107.52	106.15	108.16	108.15	111.55	104.99	109.94	107.63	108.46	108.02	106.46	109.9	109.59	106.25	105.75	107.24	109.31	108.09	104.73	107.69	105.57	110.31	109.43	108.28	109.19	106.94	110.27	108.55	106.68	110.43	106.16	106.12	110.7	109.36	108.03	107.75	109.54	108.12	108.68
100.44	98.825	96.12	101.04	98.707	98.847	96.637	96.647	98.876	101	96.002	102.26	97.125	99.053	96.383	102.83	96.356	95.9	95.488	102.55	96.924	97.489	97.813	94.408	98.013	98.653	99.233	100.63	101.42	97.376	96.179	97.758	94.696	99.709	97.636	96.744	97.42	99.86	95.988	98.271	97.704	99.532	99.345	98.771	97.171	96.805	99.671	97.496	94.231	99.724
105.6	105.31	106.07	105.08	107.34	105.57	106.43	103	106.87	105.94	102.94	104.19	103.19	104.81	106.56	106.82	107.72	106.93	105.14	106.58	104.99	105.36	106.95	105.34	106.15	103.45	107.02	108.55	106.27	105.69	105.88	104.49	105.18	109.12	105.04	104.28	106.12	105.65	107.83	104.15	106.03	106.34	101.38	106.23	106.45	104.34	104.66	103.36	106.03	105.59
95.924	99.47	99.225	99.125	98.857	97.866	97.61	98.98	99.776	95.172	100.29	97.352	98.063	98.172	100.1	97.913	99.036	98.293	97.353	97.829	96.782	98.02	98.928	94.704	97.8	98.138	96.851	100.36	99.903	97.885	99.574	96.326	96.517	96.48	99.74	99.459	95.919	97.28	96.933	96.989	97.936	98.317	101.07	96.653	95.671	97.543	97.932	95.018	99.592	98.19
110.54	111	113.63	111.74	110.09	109.96	108.34	111.02	111.14	108.05	108.52	111.23	109.5	108.83	109.86	108.97	110.08	109.61	111.13	110.7	111.93	109.23	110.6	110.34	111.32	111.64	109.33	111.22	112.51	110.17	109.36	109.57	108.57	110.01	109.8	109.45	108.45	112.93	107.94	109.96	112.86	111.51	109.88	111.27	114.79	112.59	110.71	109.71	113.29	110.76
95.866	97.226	97.101	98.415	96.311	99.508	101.32	97.781	97.344	97.852	100.99	98.304	97.758	97.217	97.966	98.766	98.415	99.448	96.36	95.77	99.463	99.504	99.412	99.03	98.094	100.23	97.444	103.28	96.565	99.065	96.811	96.672	97.909	96.935	96.667	97.902	99.747	99.695	99.068	99.824	96.09	98.38	97.698	97.028	100.43	95.061	96.784	98.089	95.973	97.595
105.28	109.07	106.68	109.75	107.02	108.69	106.59	108.45	107.07	108.6	109.2	106.95	107.42	107.13	107.05	107.62	107.94	105.1	109.24	109.13	110.12	108.57	108.11	109.1	109.86	106.72	108.23	106.41	107.44	107.69	109.8	107.01	111.92	108.35	112.89	104.49	107.37	106.59	108.6	109.07	105.59	106.72	109.17	109.9	108.51	112.03	107.19	109.91	105.91	110.74
99.195	103.4	103.15	104.43	101.27	104.08	98.443	99.109	102.59	102.73	102.87	100.51	100.47	103.11	100.15	100.39	102.26	101.65	101.41	102.44	99.857	100.18	100.99	101.49	103.95	101.39	99.799	99.266	102	100.12	101.61	100.08	102.2	99.013	99.934	102.62	101.6	102.91	102.7	99.999	100.28	101.04	100.43	99.965	102.81	101.61	99.389	98.228	101.83	101.9
105.43	105.42	108.56	109.09	109.12	107.59	109.77	107.5	108.43	108.28	109.53	108.94	111.09	107.42	107.77	111.31	110.04	106.58	107.27	108	105.4	108.98	110.17	108.62	109.28	110.03	105.35	107.85	110.41	106.8	104.57	107.63	110.47	109.52	109.37	110.89	107.16	107.25	106.4	106.51	107.11	107.78	108.53	106.46	107.71	107.98	107.05	108.74	105.14	109.25
100.86	98.134	99.356	99.474	99.048	99.998	98.914	94.197	98.692	103.71	100.18	102.17	101.57	101.24	99.434	99.502	103.77	98.273	97.927	98.64	99.525	100.45	98.019	100.53	101.44	101.67	102.66	99.454	99.677	100.73	99.521	99.435	104.88	100.35	100.21	98.771	96.662	99.214	100.66	101.13	100.93	100.29	98.414	99.43	100.64	101.92	101.93	100.02	101.73	100.54
98.986	97.404	97.944	99.779	94.94	99.017	95.277	99.078	97.876	97.73	99.679	96.491	98.503	100.62	96.793	98.533	100.2	99.463	96.491	97.542	97.587	97.922	98.682	96.673	99.18	100.5	96.281	101.14	99.459	98.298	98.739	102.2	97.11	100.35	99.387	98.94	99.982	97.24	98.166	99.181	96.99	96.652	98.573	95.324	97.808	98.351	101.16	100.31	96.408	99.502
108.58	105.83	110.52	107.56	104.91	106.57	108.48	107.83	104.22	107.85	108.22	107.48	107.68	108.7	108.63	109.89	108.71	107.34	109.71	105.75	108.26	106.75	107.23	108.15	106.22	110.2	105.79	111.98	106.69	108.41	110.01	108.94	109.49	105.43	107.88	109.28	108.3	109.31	104.92	107.23	111.27	108.46	109.72	106.31	105.37	106.35	110.7	106.65	107.14	106.89
100.24	97.784	101.63	96.898	100.07	101	98.076	96.784	97.697	101.2	100.1	98.523	97.005	97.612	97.952	97.262	100.23	101.15	99.402	100.1	101.6	98.325	98.297	100.69	100.39	98.43	99.844	99.11	98.21	98.956	99.918	100.57	101.86	97.186	98.986	101.2	96.936	96.787	96.635	100.83	99.048	97.182	99.324	101.11	97.855	98.885	97.409	98.984	101.83	100.65
108.41	106.74	105.34	106.83	107.2	110.48	109.52	105.72	107.83	107.12	108.55	110.64	108.36	107.08	111.08	107.33	111.01	109.28	106.83	108.49	104.07	109.91	108.13	109.88	107.62	108.69	110.77	107.93	107.68	109.96	107.86	106.49	105.9	105.81	108.06	107.54	109.66	106.85	107.21	106.48	108.03	109.48	108.74	107.79	109.57	108.55	108.28	109.25	108.33	107.26
106.83	108.18	108.21	108.52	110.08	110.45	105.73	107.43	107.86	105.32	107.61	108.91	104.32	110.48	107.55	108.8	104.4	107.61	109.37	111.96	108.96	109.57	107.59	105.8	109.32	107.62	112.13	110.71	107.35	106.8	107.66	106.75	109.27	107.62	108.4	108.95	107.22	107.37	107.58	106.91	107.5	108.14	108.05	110.22	106.18	109.44	108.37	104.44	107.17	107.81
106.89	106.75	109.63	109.65	110.44	107.13	106.56	105.68	109.28	109.46	108.29	107.11	107.72	109.21	107.82	107.13	110.17	110.07	104.19	109.02	109.61	108.61	105.4	104.65	108.22	105.06	107.21	110.62	108.97	106.23	107.97	105.54	107.19	107.99	106.94	108.81	109.27	106.04	107.96	105.37	106.91	107.97	107.65	106.92	108.73	107.96	108.72	105.02	110.15	105.43
106.44	105.93	104.49	109.5	106.04	104.54	106.62	103.74	107.11	108.62	105.36	106.34	105.19	104.66	102.61	105.27	102.76	106.54	103.12	102.32	104.52	105.56	101.87	106.19	103.23	106.9	102.45	108.06	106.67	103.85	105.38	103.97	104.3	108.63	103.91	106.21	105.43	106.58	104.31	105.48	104.53	104.12	105.93	103.79	105.86	103.62	104.47	105.98	102.36	106.37
107.28	108.09	111.49	111	110.89	108.03	107.74	106.62	110.5	108.39	109.2	107.81	108.9	111	110.3	111.69	109.11	110.1	107.84	109.7	107.64	111.3	106.99	105.35	103.92	107.46	108.34	108.26	110.29	108.33	110.27	106.73	108.71	107.84	108.94	107.83	109.01	107.15	108.19	112.22	108.73	105.61	107.81	107.59	108.86	110.54	106.09	107.2	104.28	109.97
105.81	104.2	105.42	105.73	107.17	106.35	106.3	105.16	105.87	104.3	105.4	105.23	105.99	107.05	107.37	105.59	107.8	104.11	101.47	108.66	105.63	105.88	106.64	104.53	109.71	105.59	104.89	105.65	100.94	104.08	106.12	106.26	104.23	103.19	104.86	105.43	108.95	103.88	105.29	104.31	107.03	106.15	103.48	105.79	106.08	105.01	107.48	103.36	105.9	104.73
107.7	106.16	108.14	108.48	106.28	110.03	105.76	109.19	107.32	105.26	107.97	104.52	106.11	103.81	108.01	108.79	109.9	109.61	107.02	108.35	110.44	106.77	109.84	105.38	111.26	106.73	109.34	108.84	108.58	109.28	111.43	110.87	107.14	110.39	109.1	109.01	106.91	107.61	105.81	108.56	112.26	109.81	109.46	111.4	107.67	106.18	109.9	109.29	110.5	109.18
107.94	110.12	106.83	107.39	107.63	109.71	106.95	110.27	111.73	109.32	108.76	107.57	110.9	108.41	109.85	107.64	108.13	110.39	107.04	107.41	108.46	106.66	106.97	110.31	111.54	108.82	107.24	107.63	107.63	109.66	109.26	106.7	110.34	109.7	108.67	106.95	108.42	109.46	108.66	109.28	104.08	107.4	108.31	108.52	108.64	108.94	106.01	110.02	106.57	105.89
98.975	96.137	100.49	96.825	97.238	97.44	99.282	96.612	96.707	97.271	98.936	97.747	99.72	95.843	99.258	95.181	97.396	97.728	96.82	98.733	99.124	99.767	97.041	96.324	96.826	96.018	96.976	98.641	99.682	100.71	96.866	99.996	100.44	97.579	98.803	98.257	101.06	96.36	98.025	98.886	100.06	99.095	97.773	99.174	95.646	96.675	99.541	97.83	98.632	97.433
105.02	107.51	107.04	106.65	105.88	107.67	105.63	105.05	107.29	105.25	107.21	105.17	106.65	104.13	105.34	107.21	105.67	103.26	106.89	107.55	108.85	107.06	105.31	108.89	102.49	105.45	106.66	107.6	104.22	108	104.87	108	105.48	108.04	106.7	106.2	106.62	108.3	108.36	105.85	107.14	106.1	105.68	108.3	106.09	107.06	107.27	103.82	110.16	104.94
105.22	109.26	104.6	101.96	105.47	104.79	103.5	107.66	105.89	104.88	106.27	105	105.95	104.05	104.32	105.81	103.44	104.88	103.79	102.37	107.17	104.01	102.16	103.16	103.31	107.35	104.92	104.92	106.92	107.75	104.26	105.67	109.91	103.38	105.39	107.53	107.07	104.44	106.17	102.33	104.7	104.88	104.42	106.01	104.73	106.63	106.41	104.68	105.24	107.37
108.96	108.17	107	110.89	107.77	107.85	107	108.25	107.01	107.98	110.51	104.64	110.31	108.7	108.57	109.61	107.43	110.02	109.74	107.76	106.45	111.52	109.96	110.12	110.08	107.09	109.76	112.61	109.05	109.68	107.95	111.8	109.98	104.1	104.62	107.99	107.55	106.74	109.28	111.46	110.59	106.86	107.76	108.48	109.38	107.1	109.71	107.64	110.33	106.34
105.93	105.3	105.44	103.54	105.88	104.98	104.72	107.03	107.59	105.65	105.74	108.98	106.24	107	104.87	105.65	103.14	106.35	103.11	105.33	106.62	105.46	106.02	105.98	105.75	105.8	104.87	108.56	105.94	104.42	105.63	104.37	105.91	104.65	105.58	104.43	105.7	101.78	102.96	105.37	104.1	106.33	109.14	103.83	106.96	107.16	103.56	105.8	104.71	105.2
106.82	104.7	105.45	105.52	105.3	104.29	104.42	107.2	105.92	107.23	107.05	106.39	108.68	106.09	106.05	103.4	107.6	104.05	106.47	102.84	108.27	105.37	106.89	107.13	103.88	106.72	104.15	101.17	106.54	104.86	105.45	106.5	104.1	108.72	106.13	105.19	107.94	103.53	106.85	104.47	106.78	105.73	104.4	106.85	104.8	104.54	106.39	104.69	104.44	106.15
104.18	105.18	98.937	102.92	104	105.35	103.57	101.91	102.79	105.57	102.3	103.5	104.65	102.84	100.32	102.98	105.85	101.11	101.77	104.51	100.41	101.56	101.56	101.7	103.03	101.52	105.05	101.51	101.51	102.71	100	104.65	102.82	104.95	104.76	103.33	102.53	103.52	100.88	104.61	101	103.72	102.75	102.13	104.3	104.43	104.12	102.92	103.37	103.63
107.86	107.44	106.78	106.4	104.8	105.67	105.46	107.45	102.25	107.17	101.93	105.93	105.28	105.86	105.89	104.29	107.97	105.64	106.56	103.11	108.79	104.74	107.14	105.95	107.87	105.65	103.6	104.97	110.62	101.9	107.21	103.6	104.46	104.64	107	107.17	103.69	106.38	105.69	107.1	104.36	107.11	105.55	107.24	104.45	104.81	105.34	105.3	104.67	105.63
100.08	96.415	97.771	100.31	98.021	97.988	94.812	94.646	96.303	100.19	99.674	96.176	97.306	97.964	97.709	97.39	97.685	98.035	97.843	99.921	96.33	97.382	99.936	95.448	99.994	101.94	95.068	99.052	100.72	97.796	97.846	94.471	99.732	99.114	95.551	97.748	99.856	94.443	97.754	96.81	97.224	97.04	97.543	98.397	99.58	98.788	98.824	98.351	99.214	95.803
108.05	109.82	106.74	109.63	106.83	108.6	112.4	106.85	105.36	107.61	106.53	108.13	105.67	106.79	110.05	109.31	108.13	107.97	108.49	107.83	107.82	106.59	107.44	108.83	110.21	109.14	110.95	107.19	109.18	107.89	108.82	106.47	108.58	110.19	109.43	109.34	109.17	108.06	109.9	109.48	108.08	110.09	108.18	108.74	110.21	107.89	108.93	109.05	103.57	107.64
108.08	111.2	106.68	109.81	108.51	108.5	107.55	108.33	111.27	104.9	107.94	109.61	110.63	105.49	107.5	106.95	108.8	110.46	106.79	109.74	106.55	108.67	107.33	110.17	106.74	107.42	107.66	106.48	108.79	105.94	108.55	111	108.9	106.09	108.52	107.53	108.08	107.23	109.75	106.38	107.81	107.42	105.32	107.64	107.87	109.4	108.23	107.29	107.23	105.87
107.06	104.96	106.33	105.36	105.38	104.57	103.42	105.89	108.48	107.94	106.02	107.33	107.86	108.42	105.63	105.06	107.15	106.55	107.44	109.17	104.62	102.69	106.94	106.04	105.66	103.86	105.42	106.27	105.02	106.87	105.59	106.14	107.66	104.42	104.33	103.72	103.91	104.8	105.55	105.31	107.98	106.65	103.45	105.21	107	110.12	106.25	107.43	105.77	104.7
99.715	103.37	104.52	103.19	99.904	104.11	102.27	100.91	103.15	101.06	102.48	102.2	107.02	101.39	105.2	102.81	103.92	100.31	102.87	100.77	105.89	101.69	101.43	104.22	104.89	101.2	103.64	100.74	106.16	101.49	102.4	99.992	103.35	102.96	100.45	103.73	102.31	105.3	102.26	105.03	102.67	102.71	101.72	102.37	102.14	103.97	102.02	104.77	103.52	104.93
108.07	107.5	108.4	107.38	107.88	109.35	107	108.98	107.62	106.75	108.69	105.64	108.46	107.51	108.08	108.8	111.76	109.59	107.17	109.84	107.73	107.54	104.17	107.95	108.22	105.12	104.67	108.28	107.43	112.24	109.49	108.56	105.42	108.57	109.83	106.71	107.51	104.55	108.94	104.36	108.16	109.27	108.6	109.7	107.53	109.65	108.43	109.81	107.3	105.48
97.923	100.13	96.679	98.347	96.872	96.456	97.577	96.877	99.895	96.714	100.68	97.124	98.968	99.688	97.403	97.443	98.63	97.58	99.858	99.43	98.148	95.912	98.806	93.633	99.247	96.282	98.565	97.808	97.97	95.527	95.267	98.54	97.545	96.287	99.449	96.597	101.11	99.247	100.57	100.16	96.944	99.675	97.891	97.863	99.089	100.01	99.385	96.326	97.75	95.956
107.97	106.12	108.3	106.12	105.21	104.63	107.27	103.9	107.08	109.36	104.85	106.52	109.28	107.37	107.7	107.45	108.17	108.44	107.74	107.38	106.71	106.62	104.27	107.7	106.32	109.08	106.26	105.78	103.08	105.61	105.12	105.22	105.12	108.03	105.13	107.99	106.06	107.22	104.7	106.53	106.73	104.43	108.72	105.5	106.73	107.24	104.19	109.61	106.42	106.22
100.63	98.182	96.062	95.728	98.076	99.01	98.965	98.822	97.002	95.909	96.461	96.564	96.238	99.476	97.109	98.244	98.182	95.053	99.871	97.403	98.345	96.278	99.136	99.297	99.405	96.968	98.702	99.791	97.632	97.618	99.273	94.628	95.298	98.225	96.59	97.324	100.5	96.372	98.811	97.011	98.594	99.13	99.027	95.818	102.69	99.301	98.548	96.59	95.282	96.833
104.56	107.89	102.54	108.71	105.18	104.35	108.65	106.34	105.1	107.48	105.69	106.43	104.68	104.82	107.93	105.34	104	105.17	104.13	108.55	105.21	106.49	108.39	105	105.54	102.56	104.62	106.74	105.43	105.89	106.13	104.01	103.97	107.47	106.64	109.21	104.95	109.18	105.2	107.76	108.02	104.46	106.09	105.41	103.65	106.44	107.01	104.6	110.75	107.05
105.49	110.15	106.31	110.01	107.8	110.16	106.84	109.28	107.13	109.35	108.13	107.66	106.92	108.15	105.88	108.99	107.14	106.65	108.4	104.15	107.56	110.3	109.14	109.02	109.77	108.17	106.92	109.33	109.57	106.74	106.8	109.18	106.99	110.68	108.96	108.64	109.06	108.14	107.9	109.09	106.99	108.2	110.09	108.8	107.48	109.48	107.9	108.89	105.3	107.02
107.15	103.84	104.71	106.88	103.72	102.81	105.35	108.11	104.68	108.38	105.89	105.59	107.67	105.51	104.14	105.98	105.96	107.22	105.18	105.82	105.04	106.52	107.7	106.32	106.02	104.45	106.86	105.96	105.28	106.55	101.99	104.65	104.98	104.33	107.14	105.61	105.57	102.46	106.08	106.05	105.57	107.56	102.88	104.5	106.04	106.67	106.19	109.53	104.45	107.92
103.01	104.57	108.51	104.91	103.85	105.95	106.32	105.62	107.32	105.53	104.78	108.3	106.76	105.51	108.6	106.68	107.19	106.84	107.27	107.03	106.42	106.61	104.92	103.54	107.36	103.74	107.17	106.01	107.19	106.08	107.74	104.6	104.85	105.68	105.55	105.24	105.76	106.54	109.9	105.63	103.49	109.56	105.46	106.1	105	107.5	106.79	106.74	104.77	105.21
106.02	108.84	106.8	103.73	106.16	105.61	104.94	107.38	105.36	108.56	106.9	108.98	104.66	106.91	105.19	104.6	104.79	105.24	109.2	103.32	107.63	106.82	107.03	103.93	103.17	104.53	106.56	107.18	106.35	106.33	108.54	106.83	106.1	109.32	107.45	106.18	107.35	105.9	103.49	107.31	105.95	107.15	105.89	106.78	105.74	105.4	104.43	106.36	105.05	108.43
103.58	102.87	105.78	103.1	103.55	107.07	105.86	106.32	102.12	106.47	107.44	107.65	106.17	105.45	103.86	104.29	108.57	106.97	106.62	104.17	103.72	106.09	102.05	107.32	108.34	104.96	104	103.72	106.18	104.82	101.25	105.83	106.41	105.7	108.67	108.09	107.14	104.43	104.35	107.15	105.28	105.8	106.87	104.18	106.64	105.47	104.93	103.58	103.38	103.87
105.81	103.87	104.17	104.85	107.96	105.84	107.75	103.57	106.11	107.19	107.91	104.4	108.56	106.36	106.27	106.3	104.79	101.71	105.38	102.78	103.3	103.26	106.97	105.32	104.57	104.79	106.87	106.77	106.99	106.06	104.13	108.22	104.93	104.7	106.49	106.5	106.76	106.66	110.58	104.68	103.34	107.1	105.92	105.19	104.25	106.12	107.44	105.9	104.26	108.65
98.364	100.4	96.456	94.979	99.005	96.433	98.849	99.45	97.562	102.5	99.676	97.633	97.371	100.48	100.77	98.903	99.074	101.52	96.891	97.674	96.012	100.67	98.539	95.773	95.014	97.479	97.19	99.756	96.495	99.199	101.39	95.832	98.457	96.839	103.02	97.98	100.48	96.884	98.937	97.883	95.712	99.105	99.783	94.893	96.299	96.482	97.863	99.356	96.783	98.109
106.94	109.38	107.69	108.32	107.56	109.93	108.38	109.74	108.32	109.16	109.5	105.24	110.85	108.28	108.11	109.15	108.08	109.06	106.21	110.82	111.2	107.59	107.6	108.01	109.6	110.69	111.63	108.49	108.66	108.39	109.2	110.65	107.23	108.96	109.22	110.13	108.4	107.4	108.49	109.42	106.31	109.02	108.02	107.01	110.05	105.18	110.34	108.77	107.2	106.94
107.27	100	101.01	102.05	104.65	98.552	104.74	102.11	101.67	101.32	101.2	100.73	103.46	101.77	102.36	107.04	101.05	104.18	101.96	101.4	101.62	105.46	101.94	104.31	103.57	102.84	104.25	103.6	105.73	105.03	104.57	105.64	101.67	100.29	103.93	101.25	103.63	103.79	102.49	102.94	101.69	103.22	100.73	103.66	103.97	102.02	103.44	103.55	101.39	106.13
113.46	109.7	110.35	110.23	109.46	110.63	108.47	108.39	114.48	111.01	108.94	112.79	112.95	111.51	110.46	109.84	108.74	111.58	110.34	107.96	109.94	110.44	110.01	110.33	113.06	111.27	111.38	111.32	109.31	105.77	112.47	112.19	111.09	114.49	112.05	110.14	111	110.82	109.95	113.39	111.47	110.77	110.63	110.13	110.56	112.58	113.29	111.49	108.98	109.64
96.905	99.43	97.488	96.901	101.52	99.756	102.31	98.845	98.192	98.687	96.644	96.266	97.856	100.12	98.244	96.298	95.83	99.687	97.029	99.019	98.774	100.3	97.05	99.334	96.067	97.606	97.696	101.33	98.455	100.67	99.945	101.31	95.741	98.083	98.97	101.11	98.57	101.42	98.045	98.95	101.36	100.77	99.791	100.28	96.764	99.116	100.68	96.462	99.351	100.1
100.6	99.653	100.77	98.222	101.37	101.61	101.13	100.16	99.912	101.7	97.885	100.83	97.237	97.223	102.59	101.32	100.21	100.78	97.796	99.257	97.761	100.38	98.659	100.63	99.809	100.62	97.145	101.57	101.15	99.906	95.068	98.671	100.53	100.32	101.09	99.293	100.18	101.23	98.26	98.54	101.02	99.534	100.86	97.746	98.842	97.03	101.68	100.33	99.899	101.56
107.24	103.88	104.85	104.34	106.79	106.22	106.66	106.55	107.3	106.25	103.79	109.07	106.31	103.55	108.96	104.31	105.59	107.33	107.3	106.38	104.83	105.84	102.11	106.51	103.4	104.61	103.96	103.75	107.07	107.69	104.8	106.78	100.96	104.25	106.44	106.04	104.77	105.55	105.11	107.1	106.71	104.19	108.86	107.31	104.84	105.51	105.01	106.21	104.79	109.54
96.439	96.289	98.682	96.945	95.166	99.437	96.013	101.61	98.792	97.631	97.842	99.152	96.566	98.887	96.281	99.21	98.033	96.562	98.618	96.223	99.42	99.625	97.099	96.804	97.117	97.077	96.903	99.094	100.89	98.158	97.189	97.485	98.607	96.948	99.04	97.687	98.169	97.752	99.884	99.008	97.631	97.931	100.15	97.15	95.378	95.657	98.541	96.52	96.564	95.907
110.4	111.83	113.5	110.8	107.12	113.42	109.18	108.64	112.35	110.81	111.9	108.27	113.01	109.11	108.59	112.16	110.72	109.09	110.63	106.62	110.73	106.34	110.3	110.9	111.24	110.66	112.81	108.41	109.93	108.51	106.51	111.23	111.22	109.48	111.43	110.45	109.81	110.54	108.94	109.33	109.55	111.14	110.7	110.84	108.75	112.02	107.05	108.66	110.66	111.81
108.08	108.28	102.28	105.76	109.79	108.97	108.03	108	107.3	106.4	107.18	104.09	105.69	106.62	109.9	107.76	105.88	107.97	106.67	105.35	107.65	108.8	107.61	109.39	109.15	109.35	106.01	107.54	110.09	110.28	110.12	109.84	106.92	106.46	106.45	107.88	105.31	104.66	108.11	111.28	106.07	111.58	110.25	108.26	109.05	107.17	107.06	109.44	107.58	108.71
106.4	106.2	107.84	105.78	107.8	104.89	105.21	108.08	106.18	106.01	107.39	105.56	104.94	104.3	103.99	107.65	105.12	107.54	108.1	106.58	104.24	106.88	106.19	110.96	107.4	105.3	105.98	105.82	105.79	102.73	107.67	106.36	103.84	105.31	108.8	106.33	107.62	105.97	103.63	109.56	106.19	106.1	107.64	107.24	106.64	107.82	104.87	107.22	110.03	107.33
109.14	107.75	108.06	105.88	111.07	112.02	107.8	105.3	109.56	107.54	107.38	108.43	107.42	106.34	108.74	108.1	107.61	107.68	106.89	107.53	106.21	110.07	106.48	107.29	107.2	108.78	109.82	108.99	109.34	107.75	107.4	108.43	108.54	108.23	107.86	110.75	108.05	106.87	105.83	105.65	110	108.43	108.22	107.4	108.35	111.69	109.39	107.17	109.51	110.72
106.96	109.1	109.31	107.98	109.76	109.05	106.36	108.61	110.29	108.18	105.85	108.35	111.86	108.8	112.01	111.41	106.71	110.04	105.66	104.8	107.14	110.79	107.05	110.2	110.61	108.77	105.04	109.11	106.32	109.36	109.49	107.65	110.41	107.49	108.4	107.45	106.76	108.11	105.92	104.89	108.96	104.93	107.06	107.04	106.73	106.5	109.78	107.72	108.99	111.89
105.98	105.39	107.4	106.55	105.77	105.27	109.67	104.94	105.93	106.72	105.65	105.16	107.16	109.75	104.41	104.88	106.65	105.01	107.2	103.87	104.45	107.6	107.91	105.34	108.03	107.9	107.47	105.19	103.98	105.54	106.82	103.88	106.27	108.24	105.48	105.21	106.24	108.71	107.25	106.11	108.52	108.16	104.34	104.47	109.41	107.53	106.26	103.17	108.36	106.68
98.375	98.846	99.139	97.041	100.53	96.159	96.938	95.331	101.15	101.22	99.218	94.562	99.024	99.037	97.964	101	100.38	98.439	97.934	97.567	99.452	98.563	100.76	96.947	97.142	98.647	100.52	97.302	95.967	100.72	97.475	100.31	96.489	98.665	99.042	98.411	97.458	95.915	97.628	99.202	103.47	97.75	101.42	96.957	96.832	101.75	100.34	95.887	99.801	98.414
106.71	107.08	107.91	108.24	104.98	106.62	105.98	103.79	104.19	106.22	107.01	106.95	108.93	106.25	102.9	103.71	106.6	110.4	104.36	109.63	105.33	106.72	107.44	106.49	103.7	102.81	105.14	105.69	105.09	104.43	105.84	105.26	105.73	104.98	107.29	109.02	107.44	107.31	107.68	105.92	107.6	106.29	105.32	105.59	104.31	106.94	104.53	106.81	107.26	104.22
110.01	111.01	108.94	109.32	112.33	108.12	106.52	107.35	107.53	107.11	104.5	111.56	108.43	109.33	107.89	106.76	109.49	105.87	108.64	107.19	109.68	108.65	107.33	107.72	110	109.04	107.19	108.15	108.23	111.87	107.2	106.13	110.02	106.16	109.75	107.07	107.13	107.4	107.08	111.64	107.52	105.4	109.22	107.42	110.73	107.17	111.78	107.32	106.88	106.37
106.65	105.56	106.21	108.9	109.15	107.56	109.53	108.21	106.26	107.51	110.3	107.19	107.09	112.52	110.36	106.98	107.41	108.34	108.43	105.41	106.71	109.2	105.54	105.47	112.42	109.9	106.93	109.96	107.88	107.41	109.65	109.22	106.03	105.68	108.06	109.86	109.78	107.63	108.72	111.67	109.53	108.5	107.96	108.1	106.57	107.34	107.93	106.17	111.26	110.33
108.42	104.59	104.24	106.1	107.06	107.38	106.75	108.94	106.33	106.33	107.95	105.51	106.66	107.16	106.31	105.97	105.65	104.92	105.22	105.86	106.99	107.34	105.22	108.41	106.07	109.35	110.26	104.99	110.7	109.99	107.8	108.17	105.95	105.85	108.6	107.11	107.91	105.63	108.8	105.72	108.48	106.43	107.09	109.46	107.61	106.83	108.43	106.1	108.03	108.59
104.3	108.54	104.27	106.8	106.7	106.8	108.45	107.97	105.8	108.41	106.02	106.58	107.93	106.48	106.73	107.65	107.49	108.63	105.56	108.4	109.82	106.52	106.41	105.37	107.79	104.5	107.05	105.83	106.46	106.67	109.35	104.95	107.36	105.97	108.05	105.98	108.78	105.69	103.49	107.44	105.2	104.29	105.05	105.1	106.45	105.16	107.65	104.16	105.64	104.69
109.29	110.03	108.43	110.15	110.26	109.09	107.22	110	107.94	105.98	107.09	107.04	108.77	107.65	106.36	107.01	108.18	105.94	108.53	110.77	113.45	109.51	110.37	107.46	108.02	108.34	106.38	109.44	105.43	107.55	108.67	109.12	108.15	108.73	108.76	106.16	112.2	105.21	111.14	106.06	107.78	107.41	107.59	107.46	112.72	106.03	108.39	107.84	108.36	108.19
104.51	103.35	105.11	105.13	105.23	108.03	104.05	103.57	104.78	103.04	106.13	106.51	107.09	102.86	111.24	108	108.51	101.78	105.18	107.13	107.7	104.16	107.85	105.64	104.81	106.48	106.09	104.15	106.14	103.96	105.77	109.41	107.38	105.56	103.52	103.46	107.83	108.16	106.84	106.06	105.53	104.38	103.27	105.8	108.51	105.73	105.35	105.08	109.3	104.16
100.64	101.14	100.36	100.94	101.6	101.07	102.21	102.18	100.55	99.894	99.674	102.07	103.18	101.08	100.1	101.85	101.48	104.14	103.44	103.37	102.43	99.985	98.966	101.55	99.504	102.74	100.36	101.4	102.45	102.04	99.43	102.01	99.892	101.38	101.49	100.65	99.698	102.17	99.369	101.63	101.95	99.975	98.794	100.15	101.12	101.8	102.29	98.078	100.93	101.55
109.83	105.84	108.45	106.31	106.55	109.24	108.8	107.23	111.63	105.36	104.54	104.67	108.05	111.3	104.69	108.28	108.36	108.45	108.78	107.24	105.53	106.96	107.51	107.12	108.91	107.84	107.63	109.33	108.57	108.1	109.18	110.36	107.26	107.44	106.78	104.25	108.6	104.89	107.68	108.56	107.19	108.43	108.93	110.07	106.25	110.59	103.95	108.07	106.49	105.08
106.81	109.9	109.15	107.54	108.75	109.2	107.22	106.25	106.52	107.56	107.22	108.7	110.92	108.26	109.18	104.29	109.7	105.7	107.97	109.63	103.92	105.65	109.57	107.47	108.2	107.09	108.27	107.43	105.07	106.25	107.87	111.18	108.22	108.94	107.18	106.56	108.79	107.98	107.71	109.51	106.02	106.1	106.46	107.31	107.65	104.58	109.41	109.39	106.87	110.03
98.855	98.977	100.49	100.13	100.16	100.2	97.78	101.63	99.913	98.069	98.001	97.353	97.828	96.497	95.814	101.82	100.18	99.724	95.987	99.04	99.81	98.596	99.876	100.58	99.944	99.516	96.627	97.6	99.81	99.992	99.452	98.93	99.809	100.84	99.948	97.995	98.45	100.02	100.14	99.748	99.373	96.931	99.683	96.354	100.94	98.172	96.394	96.098	98.145	98.231
107.09	106.88	106.37	107.75	107.87	103.07	104.9	103.78	107.44	105.84	105.92	105.09	108.95	104.18	106.46	107.02	104.78	104.97	105.78	107.71	107.18	104.65	106.1	106.92	107.58	104.9	107	105.78	104.21	107.09	109.7	107.61	106.46	106.56	107.08	105.74	106.17	107.05	109.63	110.3	106.07	106.42	104.68	104.46	106.61	104.73	105.24	107.81	107.65	105.77
96.704	98.115	100.68	100.11	100.66	100.62	100.27	101.69	96.577	101.57	98.969	104.14	97.149	97.526	100.11	102.84	102.02	100.75	98.763	101.99	100.43	98.976	99.983	100.33	101.36	99.311	99.408	101.76	100.75	100.78	100.5	102	100.76	101.72	98.103	101.66	100.65	101.38	98.896	100.91	99.214	101.41	102.47	97.864	100.72	99.753	105.54	99.964	99.902	100.02
108.02	111.28	109.12	106.45	108.88	109.1	108.99	109.12	110.07	107.52	107.57	109.86	108.34	106.47	109.42	110.19	111.54	110.98	105.34	109.44	109.76	108.62	111.18	108.25	106.29	112.46	107.15	106.11	107.94	107.59	106.63	110.3	109.24	105.04	104.09	104.35	108.86	109.66	107.83	106.16	106.7	108.69	106.99	107.49	111.14	107.62	106.14	107.61	107.55	107.34
104.34	98.926	99.109	101.49	97.862	98.983	103.27	102.09	98.857	97.626	100.42	101.78	99.653	101.06	100.91	101.57	98.097	100.39	99.445	98.651	98.848	98.407	101.38	102.19	100.96	99.924	101.85	100.84	100.45	100.26	103.22	101.74	101.32	99.256	99.046	102.28	96.38	103.67	99.906	104.37	101.37	100.71	100.7	99.793	99.113	100.97	100.52	98.379	99.4	101.04
105.51	106.09	106.79	105.88	107.79	103.26	102.06	105.54	107.12	104.22	105.49	106.53	104.51	105.25	106.02	102.61	104.78	104.46	103.47	105.46	106.52	109.22	109.58	108.83	106.25	106.28	103.14	108.19	104.27	104.99	104.89	108.05	107.43	105.14	104.23	107.62	104.82	105.19	104.76	106.45	106.4	107.16	106.12	104.9	105.66	108.25	107.22	105.05	104.31	105.65
97.768	97.679	95.459	97.644	99.061	99.931	96.684	95.466	98.027	97.874	98.015	95.574	97.411	96.042	98.927	98.057	98.86	101.23	97.24	98.75	95.678	98.732	99.552	96.343	99.353	99.045	95.727	100.56	98.605	98.387	100.66	97.426	95.861	98.943	97.224	98.397	98.217	99.363	99.343	101.84	99.036	96.056	99.514	97.766	95.306	97.67	99.804	100.4	97.661	98.166
106.96	106.29	105.86	108.38	107.9	109.57	105.61	102.21	103.08	107.98	109.27	108.05	107.2	106.01	105.23	106.66	108.05	107.1	105.8	108.2	105.93	105.92	108.08	107.83	106.07	107.64	108.26	107.74	107.78	107.57	106.32	105.75	105.79	111.46	104.48	106.24	108.41	106.64	105.75	108.05	109.37	105.28	102.52	106.96	102.05	106.21	106.87	108.47	105.6	104.75
101.71	104.23	101.69	97.538	101.27	102.87	102.92	99.038	100.56	98.418	101.32	104.34	98.7	98.736	100.8	100.43	97.899	99.613	101.44	101.67	100.94	102.37	99.283	100.58	98.763	99.94	102.69	103	101.73	98.437	101.52	99.6	102.28	102.26	100.5	102.64	98.721	99.862	99.899	99.928	99.248	99.792	98.883	99.774	101.14	100.65	104.31	99.988	101.02	103.77
110.33	108.26	108.53	108.98	108.55	111.54	107.76	109.15	108.81	110.57	109.91	110.09	108.38	109.35	111.97	109.71	109.96	111.1	110.73	113.52	108.92	110.52	107.37	110.79	112.89	108.54	110.11	108.85	109.96	105.98	109.71	111.86	112.81	109.97	108.31	110.75	112.47	111.38	109.61	113.67	111.49	112.98	110.34	109.14	110.08	109.7	111.66	110.51	111.12	109.56
105.39	103.62	106.13	103.34	101.95	107.12	103.36	103.75	105.28	105.39	104.17	106.65	104.94	104.68	106.69	106.67	104.18	106.7	102.39	104.81	106.62	104.95	102.98	106.89	103.25	100.94	106.37	104.29	105.92	106.66	103.71	104.39	107.36	108.19	103.99	107.36	103.31	104.73	106.82	104.6	106.12	102.68	106.12	103.1	105.48	106.09	104.06	106.64	106.04	107.47
106.3	107.62	106.2	106.7	104.51	103.2	105.2	103.79	103.05	107.01	106.97	107.03	103.68	107.6	105.57	104.5	104.91	102.34	103.72	101.32	106	104.82	107.51	106.67	104	105.14	108.85	106.17	102.21	107.47	104.19	108.89	104.53	108.19	102.86	104.99	102.78	106.75	105.74	107.34	105.62	106.7	105.7	106.38	106.71	105.53	104.22	105.49	105.9	104.45
107.28	103.46	104.88	105.27	107.41	104.48	108.85	104.48	105.1	109.26	105.5	106.87	105.43	104.37	105.56	105.16	105.1	103.38	105.7	103.88	104.4	102.01	107.51	104.95	107.31	107.26	107.48	106.92	108.61	107.4	110.55	106.85	105.63	104.82	106.64	103.27	104.38	105.28	106.16	106.57	105.49	102.3	106.08	108.84	105.66	104.36	105.14	105.81	103.16	107.46
107.34	104.44	105.16	103.55	105.52	106.01	106.85	107.22	106	103.89	105.61	102.44	102.74	102.49	103.9	105.31	105.49	107	106.53	105.95	104.9	103.36	107.2	105.34	106.74	107.67	105.46	105.13	103.18	103.15	104.64	106.52	103.35	105.93	104.97	104.91	105.66	110.48	105.19	106.82	104.8	103.47	108.56	105.94	107.4	103.74	104.5	105.56	106.57	104.94
105.4	107.64	106.14	106.6	106.08	104.15	105.15	104.65	105.79	105.25	105.35	107.25	102.37	108.4	103.3	105.72	107.81	106.22	106.19	106.76	103.38	105.41	105.65	107.26	104.19	106.37	106.15	107.09	105.32	107.35	106.41	106.45	104	107.02	107.12	105.06	108.4	103.98	103.01	106.01	107.18	105.25	109.7	101.78	103.21	101.83	102.2	106.97	103.98	106.74
107.03	109.49	108.39	107.6	110.34	110.68	111.26	105.57	107.3	108.43	108.64	109.45	106.68	106.49	109.01	108.96	105.57	109	108.96	111.04	106.18	109.44	104.61	108.47	109.02	107.76	111.36	107.31	112.13	111.38	104.24	108.34	109.78	110.18	109.36	111.77	109.39	105.15	108.87	107.08	108.23	108.66	107.33	110.75	104.28	110.63	106.53	110.94	108.82	109.31
104.71	106.85	107.51	106.04	107.83	111.18	108.53	108.64	106.7	108.93	105.19	108.22	107.87	107.24	105.22	108.37	106.7	109.78	105.97	108.11	107.17	107.77	106.14	110.44	105.66	106.73	109.18	109.13	107.92	106.89	107.51	106.49	108.46	109.21	106.64	106.88	108.82	108.46	109.84	106.64	107.24	107.88	108.72	107.62	107.21	110.45	108.41	107.55	105.57	108.68
104.96	105.91	106	104.27	104.36	106.72	102.12	102.83	105.71	109.39	103.7	104.17	107.6	105.82	104.6	105.21	106.13	106.72	106.41	101.77	107.45	105.94	107.31	103.14	106.15	106.22	103.56	105.61	106.77	104.98	105.71	102.64	104.45	103.76	108	108.57	106.37	102.6	108.1	104.5	104.51	106.19	108.5	105.75	104.77	107.2	106.4	107.37	104.19	104.81
104.51	107.49	107.54	103.46	105.52	105.76	105.12	103.65	104.9	105.41	106.05	102.9	110.8	103.22	108.35	105.45	106.41	103.11	101.51	106.61	103.62	106.13	106.11	108.2	103.17	105.71	108.61	104.87	108.94	104.45	106.25	107.21	104.85	102.38	104.11	102.69	105.66	106.77	104.38	105.27	104.59	108.37	107.23	106.82	108.67	106.64	108.71	105.11	103.23	107.5
105.66	103.37	102.91	103.2	103	102.55	105.24	105.58	106.46	103.6	102.9	106.5	105.82	105.2	104.28	103.7	107.89	109.64	104.6	106.2	106.29	105.52	107.29	107.47	106.62	106.76	104.95	105.92	102.07	106.75	107.03	108.51	104.71	106.98	106.26	102.86	105.39	105.94	103.49	106.57	106.1	105.84	105.95	106.13	109.21	107.26	107.43	102.73	105.46	110.37
107.03	104.79	106.44	107.38	104.69	105.44	106.12	108	109.29	106.95	109.8	110.17	106.3	104.67	105.28	106.14	105.66	105.3	107.03	102.9	107.37	106.37	104.19	105.27	107.29	108.32	108.54	110.47	104.6	108.39	107.88	106.34	106.51	107.14	105.99	108.79	109.14	106.87	106.7	107.73	107.98	104.81	108.14	104.08	108.09	108.11	106.28	105.79	103.38	107.09
106.55	106.21	107.93	106.94	108.03	106.43	106.36	106.9	107.19	107.43	108.37	106.12	105.46	108.22	106.74	108.75	106.1	106.15	108.72	104.52	107.65	108.28	107.55	107.63	106.74	105.06	105.52	106.48	107.7	102.88	108.65	106.29	107.43	102.86	106.57	105.96	105.44	108.4	106.18	109.13	107.57	104.34	105.93	107.74	105.83	104.31	111.46	108.93	104.58	106.08
109.37	109.61	107.91	110.28	107.07	109.77	109.7	107.61	109.05	108.87	106.18	107.21	106.96	104.8	109.6	107.32	108.38	109.92	109.61	106.46	106.36	111.48	107.9	109.68	108.25	106.83	108.93	107.91	110.33	106.01	107.37	110.91	107.93	106.88	110.38	109.15	108.24	107.01	107.21	109.19	108.14	106.38	106.16	105.84	106.44	106.43	108.07	106.1	110.54	107.77
105.05	104.86	108.18	104.75	104.04	106.76	107.18	107.9	105.1	109.5	105.98	107.09	108.5	107.78	104.99	105.24	104.36	106.89	106.61	105.98	106.85	108.58	107.03	108.46	106.91	107.6	105.93	108.07	105.79	107.12	109.05	103.61	106.66	104.75	105.02	108.39	105.43	105.58	107.13	105.93	105.82	107.12	107.2	106.87	106.84	106.79	105.24	105.89	107.46	110.12
98.668	100.73	100.24	98.901	102.08	102.37	100.73	101.69	99.435	103.38	99.954	101.89	100.57	97.016	100.38	102.47	101.71	100.84	101.18	100.76	102.86	100.11	98.332	101.83	98.501	100.33	99.654	99.73	99.664	102.9	100.32	102.14	103.62	100.16	100.97	98.205	101.74	98.155	100.49	97.421	102	102.84	100.78	99.493	99.126	100.62	99.9	103.16	99.751	101.36
109.96	107.51	108.94	107.46	105.63	109.86	108.15	108.77	110.49	109.51	103.83	108.22	110.46	109.17	106.52	106.08	108.23	104.4	109.89	107.05	108.2	109.19	106.66	109.97	112.53	105.64	110.36	110.66	107.45	107.18	110.12	110.13	105.64	110.69	106.07	111.33	105.22	110.47	108.6	108.97	108.33	103.75	107.86	110.59	108.1	110.19	108.02	107.9	109.55	105.2
99.572	98.03	101.48	98.132	98.074	100.11	99.836	99.672	99.807	99.909	101.27	97.206	98.584	101.4	100.34	94.904	97.998	94.386	100.13	99.329	96.306	101.14	98.066	100.95	101.86	99.071	96.464	97.725	96.74	98.307	98.973	96.343	96.157	97.871	101.36	98.541	97.126	101.44	96.876	100.06	97.127	99.989	101.17	100.95	98.889	98.05	98.784	98.319	97.532	100.36
107.03	108.65	106.61	107.76	109.13	106.47	107.19	109.17	104.71	107.52	109.44	108.14	108.86	108.94	108.06	108.96	107.45	106.92	107.05	108.9	105.74	109.15	108.12	104.95	108.5	107.69	108.05	107.82	110.25	106.03	107.67	107.63	107.73	108.64	109.63	105.18	109.83	108.54	111.16	108.93	108.8	104.67	107.57	105.55	104.68	107.23	105.06	105.83	109.1	106.08
111.66	110.52	109.95	107.4	111.58	106.38	104.26	106.5	110.15	107.36	105.69	104.83	107.41	110.81	107.42	110.35	108.87	106.33	110.11	106.83	108.91	109.72	110.82	107.98	106.42	107.42	107.53	109.6	107.3	107.41	106.37	106.62	112.41	111.41	106.39	108.98	107.34	106.13	107.4	110.72	105.17	109.35	110.42	107.01	108.25	105.12	108.09	106.53	109.93	108.35
98.134	99.984	101.09	100.24	98.379	100.56	103.04	101.64	101.7	101.19	99.102	103.18	99.715	97.444	99.308	99.6	98.483	96.925	100.6	99.828	102.78	101.52	100.5	98.848	99.477	101.05	99.243	99.314	101.83	100.94	102.02	94.309	97.93	104.24	101.37	98.452	103.61	97.87	98.63	100.92	100.54	101.71	101.93	99.751	104.33	102.34	101.11	102.6	99.037	102.2
104.93	105.6	105.41	105.76	102.48	106.95	108.02	107.39	107.57	103.69	105.85	105.22	105.19	105.04	106.04	104.96	104.65	106.53	107.32	106.22	103.83	106.65	106.47	105.58	102.72	109.3	107.7	106.67	103.56	107.83	106.55	100.96	105.76	105.21	105.54	107.88	106.43	108.58	105.75	105.17	106.32	104.33	105.39	102.84	106.71	105.58	105.27	106.44	106.04	104.55
109.53	107.15	107.32	108.19	107.88	109.56	108.81	109.32	109.82	109.5	107.59	108.94	107.46	108.68	107.99	108.42	107.92	109.82	109.57	107.63	106.57	107.9	109.26	106.73	107.15	109.05	106.23	105.36	109.36	110.44	106.87	112.94	109.01	108.04	106.82	107.03	108.46	108.66	107.91	108.18	109.64	110.7	109.19	107.21	109.1	111.64	105.29	105.96	105.66	109.47
108.96	110.61	110.31	110.48	109.09	109.38	109.18	109.46	110.03	111.43	110.7	109.75	108.38	114.51	109.41	110.17	109.28	108.59	110.79	108.56	110.64	110.85	110.22	112.25	108.76	111.04	111.79	109.25	111.19	110.54	112.82	113.72	109.95	112.96	110.46	109.2	110.91	108.88	109.32	112.08	110.61	109.11	109.58	109.38	111.89	108.51	107.27	108.2	111.81	109.89
98.432	100.21	97.917	99.249	100.2	99.133	99.967	102.16	100.91	98.633	99.797	100.89	103.17	97.031	98.614	99.212	101.37	99.917	100.39	99.658	98.867	103.28	100.48	102.23	101.85	100.85	99.417	99.325	101.55	99.975	100.35	97.789	101.37	103.39	101.11	100.66	100.36	100.44	98.394	99.107	97.477	101.14	103.26	100.47	100.89	100.16	98.549	101.91	99.354	99.937
101.17	102.94	104.01	103.67	104.59	101.21	104.33	99.49	104.8	100.26	102.18	101.4	104.39	101.73	102.24	105.21	105.51	100.62	107.23	102.18	103.48	102.19	98.857	102.22	100.12	103.95	101.44	100.44	104.81	103.74	101.64	104.06	104.08	99.817	104.37	102.3	102.3	104.89	102.03	106.07	102.49	100.61	102.86	100.51	104.12	101.1	101.15	101.41	102.85	102.71
105.04	105.12	104.72	103.87	106.29	104.34	104.93	104.46	103.05	102.85	105.85	103.99	108.57	106.57	105.81	103	104.06	100.97	108.65	107.63	108.52	106.31	103.99	105.62	106.96	106.85	107.08	105.65	106.43	105.07	107.97	103.97	103.42	108.47	105.2	105.17	103.58	103.14	104.28	106.01	106.25	107.45	105.81	104.37	104.1	105.17	106.1	108.12	106.28	103.67
108.82	108.49	107.04	108.85	105.06	107.16	110.25	105.92	106.94	109.2	109.29	105.21	106.84	111.16	110.6	106.54	106.49	108.73	109.21	107.82	108.89	107.42	106.84	111.12	108.32	105.82	108	109.65	108.68	106.7	112.59	109.4	109.32	108.56	108.35	106.51	108.26	107.9	108.01	105.94	109.66	109.14	106.5	108.96	101.4	107.89	109.08	106.59	107.2	107.36
105.85	103.8	106.2	108.21	105.12	105.67	106.95	107.98	106.93	107.75	105.88	106.3	106.48	107.35	105.84	105.74	104.04	107.38	105.46	105	107.17	109.22	107.34	105.96	104.17	106.87	107.13	109.13	102.33	106.31	104.87	106.9	109.02	108.81	104.77	104.69	105.97	108.71	106.73	105.9	106.82	104.39	105.51	104.28	108.19	103.45	109.67	103.57	107.05	106.15
99.824	97.394	97.193	98.07	98.5	97.788	98.61	97.792	98.288	98.491	98.641	96.487	97.335	99.92	99.898	95.712	95.516	98.904	99.513	97.502	98.639	98.089	97.032	98.954	96.625	97.311	98.508	97.225	97.329	95.67	96.097	96.9	97.828	100.03	95.915	98.702	95.54	99.799	96.741	97.97	98.689	96.518	98.212	99.727	96.729	97.673	98.397	101.51	96.772	100.62
107.83	105.88	107.53	109.14	105.64	107.07	107.48	109.12	109.42	107.91	109.93	108.72	106.34	110.58	108.57	109.44	106.09	107.72	109.66	108.5	108.72	107.11	104.79	106.67	110.01	110.91	107.33	108.6	107.98	107.67	106.94	108.94	109.22	109.04	104.07	109.49	106.64	108.97	108.07	109.17	105.26	107.93	109.83	108.05	107.6	106.05	107.49	109.39	108.05	108.17
108.61	106.42	108.55	108.21	109.65	110.37	107.32	108.24	109.02	105.63	105.76	107.1	109.11	105.18	108.49	108.1	106.31	109.91	108.54	109.58	108.84	108.15	105.77	110.65	109.3	108.3	109.48	105.53	108.15	106.96	109.81	106.84	106.3	109.75	105.76	109.79	108.05	108.28	106.13	106.1	105.76	108.92	104.99	107.55	111.27	107.74	109.32	108.32	103.76	106.89
100.1	101.22	102.02	101.19	101.46	101.39	100.51	104.13	101.51	101.63	99.723	96.927	101.44	102.14	102.17	101.48	102.73	96.998	104.06	101.6	100.82	99.944	103.16	101.3	101.4	98.36	103.79	99.298	102.19	101.02	99.557	103.01	99.105	103.5	101.81	99.281	102.62	99.442	100.14	103.24	98.272	101.95	96.887	99.666	101.88	99.659	99.877	100.97	103.19	99.662
108.39	107.07	108.53	106.99	108.3	110.54	106.73	109.65	108.75	108.84	108.55	106.7	110	109.99	107.82	109.59	108.68	106.84	107.83	108.64	112.67	107.82	108.73	108.58	110.75	105.97	106.72	107.23	107.74	108	108.72	108.75	106.87	109.5	106.73	106.37	111.2	106.88	108.85	107.5	109.64	108.96	110.27	107.68	109.52	111.16	110.98	108.6	109.16	110.65
106.77	107.7	108.4	109.09	112.49	111.72	106.19	108.29	110.38	110.51	108.79	108.19	108.22	108.07	109.15	108.83	108.16	108.19	109.71	108.11	105.07	104.93	108.18	109.25	110.45	108.73	105.96	107.89	106.95	108.01	107.65	109.85	110.96	109.79	108.42	110.55	109.01	112.29	104.19	106.71	110.19	108.61	106.31	108	110.18	108.01	108.98	108.54	110.37	103.18
105.11	104.08	106.58	105.35	107.58	108.69	104.65	105.22	105.36	105.92	105.22	105.37	105.83	104.88	103.33	106.95	104.53	106.23	104.23	106.69	103.26	106.98	105.75	107.15	103.65	104.6	104.36	103.85	107.1	107.16	103.11	105.96	105.76	108.31	107.61	105.83	106.14	104.82	105.78	105.61	106.92	107.69	106.68	108.12	106.12	104.22	106.53	102.19	108.11	104.07
107.29	104.95	108.69	106.81	108.03	107.11	107.07	107.63	104.41	108.28	109.6	106.97	106.32	107.58	108.63	108.68	105.98	108.6	106.16	109.12	107.11	107.41	107.59	106.01	109.31	107.03	109.33	109.84	104.66	108.24	109.14	108.2	107.53	109.93	106.54	107.51	109.85	105.71	108.95	109.19	109.67	108.51	109.14	104.9	106.04	107.62	106.82	107.28	103.9	106.01
106	105.76	108.24	107.31	104.91	106.25	107.62	107.17	105.47	105.09	105.08	106.72	107.11	106.86	107.18	106.76	108.68	103.68	105.33	105.14	102.17	103.51	105.39	106.43	104.14	107.14	108.63	102.96	105.78	106.38	106.78	106.81	106.76	106.44	107	104.78	102.53	108.03	104.67	102.66	106.37	106.83	105.38	107.47	107.15	105.66	104.44	106.04	106.36	104.13
107.58	106.57	107.59	107.03	109.12	106.07	104.01	107.11	106.69	106.67	107.26	101.87	106.81	107.31	106.35	104.18	105.56	110.31	109.77	106.89	107.6	103.12	103.74	107.74	108.78	107.42	106.64	106.45	105.85	105.03	104.59	104.31	106.66	109.62	102.3	105.27	107.68	107.39	106.49	109.04	105.7	105.59	107.09	108.28	104.31	107.51	108.06	108.7	106.66	107.79
108.5	103.93	106.18	107	108.37	107.07	103.85	105.47	105.6	105.86	105.51	104.92	105.84	104.45	101.99	106.96	105.1	107.55	110.72	105.92	100.29	107.82	103.95	107.03	105.8	104.07	106.27	107.39	104.29	105.21	103.89	105.19	106.41	103.71	105.15	106.33	108.06	105.99	105.4	106.08	106.02	104.36	105.11	102.96	104.9	104.58	105.78	107.37	107.82	106.26
97.866	99.877	99.129	97.83	99.295	100.1	98.027	97.65	100.74	100.07	97.741	103.18	95.707	96.968	100.1	100.94	99.398	99.753	102.38	98.81	98.14	102.52	99.056	100.24	99.02	101.78	100.1	98.315	101.39	99.303	99.829	95.961	99.984	98.781	99.986	98.201	98.776	99.433	99.348	98.028	96.179	101.37	98.486	100.75	97.791	97.387	97.576	101.25	97.883	96.939
101.06	98.716	103.97	102.47	103.15	103.75	99.694	101.03	105.51	104.66	101.12	102.81	100.6	102.1	101.77	104.28	102.42	100.98	100.97	101.94	105.23	103.77	102.78	103.21	99.005	103.43	102.94	103.04	102.6	105.27	102.66	105.13	100.38	103.78	102.08	102.83	100.68	102.1	103.09	105.27	99.683	107.34	103.84	102.4	104.57	105.3	102.38	102.91	103.49	104.11
97.327	99.278	98.448	99.574	99.558	96.874	97.865	98.645	99.925	98.349	100.11	96.465	97.281	97.112	100.65	97.463	99.552	98.025	98.029	96.638	97.528	97.527	97.6	98.315	97.915	99.545	97.923	96.89	98.869	100.45	95.301	97.422	98.464	99.744	98.658	100.54	98.021	97.61	101.66	97.657	98.375	96.879	99.232	97.214	99.142	98.759	98.252	95.895	98.921	97.918
106.66	105.02	105.82	107.47	107.73	108.14	107.01	109.21	104.85	104.63	109.69	105.26	107.94	108.15	108.56	106.65	102.83	107.11	105.65	106.15	105.32	104.35	104.06	104.49	106.68	106.32	106.31	105.58	107.02	103.5	107.86	107.77	105.93	107.11	107.69	105.26	107.74	107.37	106.58	106.26	109.79	106.04	103.5	104.38	104.85	109.76	105.84	102.27	107.21	106.88
112.29	105.86	109.14	110.27	109.33	106.77	110.4	107.42	107.95	106.83	108.44	105.86	107.95	107.04	107.99	106.85	109.21	109.57	108.47	111.31	106.75	107.69	108.5	107.8	110.35	106.69	105.73	108.46	109.55	106.26	108.49	109.73	109.13	111.25	108.6	108.68	109.49	108.69	114.35	105.71	109.42	107.58	111.55	107.03	108.85	108.64	111.13	108.62	110.29	108.96
108.09	106.09	109.04	108.31	104.87	104.14	105.99	106.05	103.36	103.16	105.56	106.87	106.06	106.61	107.75	105.09	106.64	102.3	102.29	108.9	106.06	106.94	105.24	108.36	103.22	104.87	105.48	104.9	105.2	105.17	107.32	106.49	105.98	106.17	106.68	104.48	105.65	106.52	107.56	104.24	105.96	104.13	106.23	106.57	105.22	107.65	108.25	109.5	106.15	107.69
109.15	109.73	107.79	106.19	105.58	108.51	109.21	112.81	108.89	107.86	103.58	111.09	109.98	107.73	106.69	107.23	108.76	108.44	108.21	108.33	107.67	103.31	108.26	107.86	106.19	108.63	106.7	107.74	104.96	106.61	107.72	107.61	109.21	108.86	109.49	107.71	110.29	106.91	112.02	109.55	106.42	107.78	112.37	111.1	111.61	111.07	110.49	107.19	108.44	106.87
100.65	100.27	103.29	101.81	98.808	101.64	101.09	99.854	101.57	101.29	101.6	101.03	100.59	100.44	103.63	101.14	104.01	100.97	102.88	102.51	100.65	102.15	98.379	99.859	103.56	100.32	101.96	102.72	100.41	99.244	100.19	99.446	101.71	101.04	98.709	100.28	104.07	101.95	101.73	101.19	100.41	97.575	98.703	100.2	102.03	101.15	102.24	102.31	102.02	98.857
105.52	106.3	105.81	106.67	105.23	105.16	106.56	104.12	108.47	106.46	104.69	107.97	103.06	103.58	106.78	106.45	107.27	105.14	105.5	104.06	107.19	105.98	104.61	105.16	106.68	103.83	106.29	102.53	108.02	106.48	106.07	102.93	106.89	104.56	103.99	106.77	105.92	106.93	105.68	108.12	104.63	105.7	108.05	102.79	103.73	102.87	105.96	106.83	106.83	105.5
102.09	102.76	106.05	105.23	108.81	103.92	105.84	107.95	105.68	102.42	103.71	107.46	103.89	104.19	105.87	106.97	105.87	104.79	104.02	108.46	108.46	105.71	108.62	107.44	106.81	105.81	103.74	103.37	105.1	104.09	106.05	107.13	105.59	104.38	102.59	104.6	105.45	106.52	104.67	106.2	106.65	105.1	109.25	105.72	106.57	103.97	105.75	106.06	103.65	106.19
106.76	108.39	107.82	105.79	111.88	109.55	109.32	106.8	107.64	108.25	109.86	106.85	108.57	105.6	109.72	110.46	108.97	108.44	106.52	104.64	107.72	108.27	109.01	107.1	107.63	108.89	107.33	108.06	110.33	109.17	108.94	107.16	110.48	106.08	109.11	109.24	107.9	108.19	110.52	110.15	108.3	111.82	108.26	107.58	109.29	108.17	106.46	106.2	110.28	108.28
105.02	105.17	102.53	104.94	104.59	105.27	104.2	108.23	109.37	104.95	107.25	101.59	105.36	107.36	106.67	105.63	107	103.8	107.88	106.68	106.04	105.55	103.05	108.08	107.78	104.72	105.23	103.44	106.92	105.67	103.8	104.77	109.66	106.94	108.27	103.6	106.12	107.57	103.9	103.99	106.33	105.43	104.78	103.01	107.12	105.03	108.81	107.16	104.66	104.8
104.84	102.45	108.39	103.19	105.66	102.91	106.48	106.35	107.23	110.86	105.67	102.15	106.68	104.6	103.78	105	105.02	106.19	106.2	106.38	107.33	104.62	105.79	108.32	108.9	107.01	107.37	104	106.52	105.58	107.05	108.46	106.72	105.81	108.56	107.35	108.06	107.29	105.03	105.38	104.63	107.37	106.46	106.02	105.36	106.04	107.98	108.37	106.28	106.8
101.7	100.91	101.49	102.56	100.71	103.44	100.04	103.33	99.547	103.24	102.04	98.947	101.94	99.673	102.21	100.89	100.92	101.18	99.964	100.79	104.55	102.87	100.2	102.96	99.365	100.17	100.91	101.67	99.83	100.81	103.6	103	101.7	100.14	100.54	99.094	102.49	100.03	97.5	100.81	101.3	101.38	99.004	96.903	101.95	99.019	100.95	102.92	99.727	103.6
107.76	107.54	103.03	104.33	103.27	105.95	107.43	104.62	106.28	107.42	102.32	102.84	100.97	107.27	106.87	108.2	105.48	109.68	105.83	106.5	108.39	102.47	106.16	104.52	107.56	108.26	103.54	103.21	106.09	107.14	106.57	104.43	105.49	104.05	108.27	101.23	105.37	104.93	103.57	102.87	106.75	106.6	104.59	106.15	106.66	103.46	106.84	106.27	104.99	103.09
106.28	107.89	102.42	104.78	104.82	105.09	106.01	105.22	107.6	103.38	106.96	105.39	107.14	104.29	105.89	108.24	107.95	105.48	104.91	107.07	105.97	108.84	105.83	104.58	105.24	105.46	105.99	105.52	105.24	106.36	105.64	108.69	105.75	106.2	104.14	105.52	106.13	103.67	106.79	103.42	108.51	105.57	105.36	104.53	105.55	103.62	107.27	106.49	105	104.07
108.76	108.77	107.27	108.48	107.97	108.16	107.92	107.65	107.16	108.97	107.76	108.92	107.48	110.12	107.97	107.53	109.54	107.91	109.66	112.13	109.05	110.14	108.6	108.26	107.35	109.25	108.07	108.71	108.48	108.63	107.66	107.61	109.21	106.08	108.36	106.81	109.67	108.46	107.81	108.99	105.98	110.09	108.19	107.51	111.86	106.44	105.93	110.58	108.1	107.06
105.87	106.32	105.56	105.71	105.95	104.43	105.81	106.92	106.59	106.31	103.12	105.25	105.33	107.39	105.77	109.75	104.78	109.4	108.68	106.95	105.25	108.13	109.14	106.1	106	108.3	108.09	108.61	103.86	104.69	106.35	105.96	105.11	106.19	107.75	106.03	106.78	105.96	102.62	108.03	109.34	106.74	106.64	107.51	107.91	110.09	106.65	106.07	108.33	103.96
108.43	108.31	105.42	104.74	105.1	106.11	108.22	107.06	105.82	106.28	108.66	106.21	107.74	105.03	108.53	108.17	108.3	104.66	106.65	105.99	106.51	109.38	109.81	107.42	106.09	108.24	110.8	108.17	107.1	108.34	102.78	104.71	104.42	106.56	104.48	104.1	107.94	107.46	108.36	105.96	110.51	105.25	105.4	103.63	107.03	106.61	104.84	107.05	107.25	106.13
104.77	104.78	103.58	106.42	103.68	105.94	105.32	107.21	103.87	107.73	107.08	106.76	105.9	105.97	105.24	107.3	106.17	105.94	105.92	105.21	104.89	103.34	103.24	104.64	103.44	104.67	105.8	102.06	105.83	106.69	103.53	106.27	103.88	105.71	107.15	103.79	105.18	110.11	104.98	103.57	105.19	105.48	104.41	105.79	106.34	106.73	106.51	106.1	107.75	107.16
109.94	105.19	107.13	105.16	109.71	109.3	109.42	108.79	107.17	112.06	107.25	108.11	106.02	104.58	107.42	107.39	106.92	108.46	106.83	105.79	110.32	108.94	108.1	109.67	108.93	110.14	107.98	111.62	107.87	109.44	109.15	107.19	109.61	108.54	108.3	109.2	107.77	107.16	108.15	110.11	108.25	110.5	110.14	107.76	106.31	106.67	107.69	111.1	106.68	107.13
105.73	108.94	104.2	105.37	105.78	104.62	105.9	108.09	106.12	104.44	106.8	106.12	104.78	104.47	101.31	105.89	106.46	105.73	106.4	105.34	105.56	105.97	104.7	105.5	105.7	105.95	108.37	106	106.21	105.01	109.68	106.39	105.38	105.76	106.15	105	108.63	104.18	108.23	105.51	104.82	106.18	106.04	105.76	104.99	107.41	107.43	106.57	107.24	106.23
107.1	107.69	106.05	107.43	106.25	102.67	103.66	108.79	106.8	105.81	108.13	107.44	106.8	106.34	108.95	107.45	111.34	104.53	103.3	103.27	108.48	104.09	106.83	103.32	106.28	107.76	111.27	106.28	106.85	105.04	105.21	108.19	105.76	107.87	107.88	104.86	103.97	105.27	106.68	103.79	106.53	108.18	105.04	103.37	107	105.87	104.13	105.01	104.04	109.34
100.66	99.252	95.435	99.865	101.22	95.976	100.02	99.877	98.565	100.13	97.669	100.02	99.696	98.218	99.28	98.01	101.04	95.981	98.621	97.088	98.003	96.862	96.91	95.553	99.542	100.19	98.021	98.549	98.581	97.109	100.41	100.09	96.877	96.634	98.645	100.56	97.583	99.252	98.544	96.709	97.64	98.374	97.668	97.513	100.11	98.782	100.17	100.08	97.073	98.27
100.7	99.753	99.162	100.79	100.3	102.17	103.88	98.532	100.25	101.52	98.965	99.855	99.163	101.33	101.69	102.91	103.63	99.331	99.953	100.04	100.74	98.643	103.57	96.582	100.64	97.331	101.36	100.97	101.8	99.79	99.923	98.965	104.37	100.5	100.81	99.74	102.32	101.21	100.7	99.248	100.56	95.808	98.306	98.302	99.653	100.79	100.44	99.247	101	101.94
107.29	108.04	110.42	107.38	107.68	109.53	108.26	108.31	106.71	108.41	108.16	108.85	106.73	109.15	106.54	107.43	109.25	106.33	105.58	106.67	107.07	108.37	110.68	108.13	106.47	107.78	107.17	109.63	106.23	102.81	108.79	106.8	108.54	106	110.29	107.8	107.94	110.05	107.22	108.45	104.37	109.45	107.34	110.72	108.32	108.68	110.17	105.7	109.61	105.41
97.287	99.831	97.323	99.361	96.285	93.516	97.34	96.741	96.217	98.724	97.597	98.851	99.41	100.63	100.14	98.214	97.021	97.835	98.622	99.153	95.521	94.826	99.487	100.69	98.563	98.24	100.5	96.355	99.573	99.991	98.464	97.197	100.12	96.338	99.743	97.504	101.63	100.15	96.226	97.919	99.024	98.621	96.897	95.976	98.976	98.862	95.112	99.955	101.8	99.013
106.46	104.81	108.22	100.92	104.33	104.87	105.54	106.19	102.4	103.75	103.18	105.23	104.17	105.43	105.83	105.89	107.96	104.27	106.6	104.32	107.76	107.85	107.24	103.15	106.18	105.68	104.85	105.07	106.42	104.29	104.64	106.69	102.5	106.4	106.24	104.05	104.37	106.89	104.73	107.09	105.21	104.42	104.38	105.07	107.86	103.29	105.03	105.32	107.99	107.61
102.22	99.418	98.316	102.67	103.81	102.65	98.078	100.49	100.91	103.57	102.38	100.8	100.19	98.899	100.74	100.85	99.056	99.226	99.359	101.5	102.08	101.47	99.635	101.58	100.55	100.1	102.09	98.71	99.099	97.511	101.3	102.19	98.473	101.61	102.42	101.91	99.059	102.14	99.155	98.811	100.74	100.55	100.25	102.43	97.638	99.522	99.461	101.44	100.16	98.549
98.59	96.5	97.797	96.708	97.237	96.593	99.064	95.872	99.42	100.88	97.559	99.851	96.785	99.754	99.616	93.829	98.265	99.632	99.381	98.666	98.634	96.426	97.899	97.562	96.514	98.541	98.6	97.954	98.233	97.957	97.911	98.798	97.45	98.678	100.24	94.691	96.367	96.149	97.053	99.999	95.946	100	97.261	98.2	98.785	99.133	98.736	96.052	99.807	95.418
105.76	105.52	107.4	101.98	106.64	108.82	106.53	108.43	105.77	105.1	104.41	109.19	107.85	105.54	102.48	106.91	106.32	103.51	108.25	105.24	104.05	105.12	108.03	107.05	105.44	106	106.45	105.51	106.19	105.14	110.59	106.65	105.21	109.33	105.04	106.5	105.28	106.54	107.2	105.3	107.02	107.34	106.26	107.22	106.58	105.92	105.93	105.31	104.17	109.03
109.77	111.44	110.8	108.38	113.95	113.34	110.61	110.02	110.2	111.8	111.44	109.08	113.72	109.67	110.56	111.84	108.4	109.49	108.25	110.3	113.43	108.12	108.84	108.23	108.9	110.52	108.59	108.3	112.55	110.01	109.58	113.16	110.31	109.22	107.96	109.09	112.32	108.95	110.44	111.55	111.49	108.68	109.03	110.09	109.49	111.99	113.64	110.42	109.73	110.24
108.73	108.78	107.18	110	108.96	108.15	107.82	108.11	108.7	108.43	110.69	110.64	106.71	107.98	106.97	106.33	110.4	110.73	111.21	106.81	108.35	113.03	110.74	110.09	107.25	109.67	107.84	105.98	108.29	111.61	107.85	108.6	109.69	108.18	106.69	107.78	108.01	109.36	109.95	111.01	110.02	107.95	108.85	109.58	109.38	108.45	110.7	109.77	106.48	107.98
96.888	98.584	98.452	98.676	98.43	95.886	100.33	98.421	96.998	99.123	101.16	98.185	98.817	95.531	99.834	99.05	100.76	98.551	97.229	100.98	98.129	97.299	98.979	102.29	99.535	97.992	98.489	100.56	99.165	99.174	95.95	95.78	102.96	101.3	97.457	96.876	98.557	101.15	98.753	97.621	98.823	98.597	101.45	100.71	99.506	97.729	99.616	99.944	98.72	102.93
106.85	109.74	105.64	110.47	108.32	109.62	109.11	105.34	105.12	108.02	110.73	111.43	108.67	111.99	109.23	111.53	107.55	105.43	108.03	109.75	107.72	110.51	107.13	110.01	109.84	107.96	107.31	109.93	109.41	108.14	106.99	110.41	108.59	106.41	109.69	107.14	106.65	107.29	110.89	105.62	109.04	106.33	105.5	109.28	107.88	106.53	112.38	108.73	108.13	110.01
107.91	105.4	107.38	104.67	107.12	105.64	104.46	105.35	107.29	107.18	105.97	105.28	106.66	105.38	107.17	109.87	104.29	105.2	107.97	107.44	105.29	104.25	108.41	102.53	111.29	104.03	106.49	103.67	105.43	105.62	105.78	107.54	102.31	111.78	107.32	105.75	105.32	103.4	103.38	104.92	106.58	106.59	107.96	106.08	102.3	105.45	102.72	105.1	105.4	106.21
106.51	107.89	107.15	107.94	107.04	106.53	107.75	103.31	108.68	104.79	105.84	110.2	106.69	108.76	106.16	106.5	102.99	108.91	109.13	107.27	106.67	104.18	106.16	106.65	106.82	105.33	104.65	107.54	102.91	105.9	107.37	106.53	108.19	106.51	108.29	108.17	108.74	102.64	104.66	105.9	106.83	105.06	103.73	105.92	108.74	103.45	105.26	102.67	108.06	106.78
100.01	101.36	96.988	94.539	98.469	98.459	96.83	100.54	99.471	100.3	100.02	98	96.706	100.02	97.368	98.955	94.623	98.997	98.247	99.16	99.009	102.17	99.372	99.372	95.757	98.918	97.801	97.519	94.91	101.18	98.269	96.082	100.3	98.078	96.336	97.828	99.691	98.282	97.202	99.091	96.311	95.828	98.336	98.445	95.904	96.721	97.946	96.757	97.234	97.262
108.65	105.9	111.73	106.26	108.84	106.86	108.52	107.48	109.43	112.19	106.6	109.58	109.08	109.32	107.65	109.36	107.76	109	107.28	108.02	108.66	111.86	106.08	107.88	109.78	106.73	110.13	109.27	108.9	107.65	107.85	109.93	111.02	105.46	108.51	106.64	108.2	111.47	109.96	107.6	107.87	110.11	103.21	107.19	106.97	110.28	109.42	108.98	109.44	105.71
106.2	105.25	107.64	106.35	106.81	107.92	105.63	104.01	104.38	108.54	107.5	105.02	104.69	107.47	106.72	107.44	105.69	103.16	106.43	107.02	105.32	106.94	106.49	107.57	106.5	106.76	107.53	107.64	110.03	104.57	105.32	107.85	107.92	103.82	107.03	107.03	105.71	106.99	105.47	104.83	105.24	106.5	106.56	107.81	102.98	105.66	106.75	106.9	106.56	108
95.971	99.73	101.08	96.383	97.141	100.36	98.659	99.623	96.661	101.79	99.872	100.98	98.865	98.013	98.121	101.42	101.51	96.261	98.252	99.125	96.886	98.724	99.945	96.082	101.15	96.671	97.825	99.245	98.413	102.13	98.645	96.496	97.484	99.545	99.205	99.079	95.11	96.367	100.1	98.229	96.297	97.182	97.103	98.161	97.159	96.53	99.45	99.945	99.066	99.199
106.95	108.7	111.4	109.1	108.93	111.35	107.7	105.02	109.89	106.67	105.33	108.54	109.8	106.47	106.78	109.07	106.13	107.71	107.73	105.47	109.38	109.02	107.18	112.04	106.89	108.56	108.76	106.74	109.9	108.44	109.21	106.13	105.58	107.6	106.6	108.47	107.63	106.66	109.19	106.85	110.67	108	105.71	107.67	107.59	107.33	107.94	108.43	109.55	107.13
104.93	106.82	105.73	107.42	105.69	104.71	106.17	105.01	108.6	106.94	101.96	103.79	106.35	105.35	105.05	102.86	103.11	107.13	105.64	107.38	107.68	102.29	109.11	106.37	103.75	106.24	106.21	105.82	107.84	104.64	106.55	109.14	104.55	105.55	107.34	105.23	105	103.33	107.67	104.16	104.58	105.81	108.22	103.12	105.33	104.68	105.79	105.33	102.32	107.42
107.15	105.06	105.61	104.48	107.55	109.39	106.47	107.43	106.47	105.07	106.04	105.55	106.53	106.31	103.7	104.33	105.54	106.34	105.78	103.67	104.98	106.74	105.6	105.5	104.34	104.44	105.16	105.44	103.38	106.34	103.17	106.58	106.28	104.71	107.6	105.25	105.99	105.58	105.82	104.23	107.62	106.27	105.36	106.39	104.84	106.33	109.51	104.94	105.06	105.31
107.23	107.38	109.07	108.63	106.92	107.46	105.77	107.65	105.81	106.08	104.94	109.08	108.73	108.63	109.08	107.62	105.27	108.51	107.96	106.61	107.76	107.7	107.04	106.97	106.64	106.55	101.46	108.1	107.61	108.87	106.56	107.86	103.29	106.66	108.3	105.21	106.2	107.32	108.07	108.01	107.58	106.66	108.03	105.67	107.67	107.77	106.77	107.98	106.64	108.7
108.76	109.47	107.36	108.87	106.4	109.96	106.69	107.21	105.81	110.02	107	111.34	107.53	108.82	105.69	107.33	107.54	112.04	107.08	107.55	110.19	109.68	110.27	108.07	107.43	108.9	109.43	110.55	107.73	106.23	111.1	112.22	103.35	109.11	110.39	106.85	109.2	106.79	111.65	106.68	108.84	108.85	107.11	107.23	107.22	109.14	110.41	106.7	106.93	107.78
96.441	100.1	100.11	100.26	97.079	97.66	101.37	98.084	97.867	98.158	98.686	99.284	102.01	96.321	98.411	99.385	98.963	99.049	93.511	102.91	100.17	100.45	100.86	98.943	99.098	99.106	97.325	97.088	101.25	98.432	97.509	98.93	98.147	97.459	98.01	97.857	99.046	97.467	97.466	98.014	95.38	97.31	99.643	98.154	99.079	100.51	96.509	96.685	99.481	100.1
104.89	105.18	106.29	104.52	106.63	104.46	106.71	104.72	106.25	109.3	103.9	104.16	105.15	106.33	105.62	105.78	103.72	105.48	105.16	107.13	106.12	108.35	106.76	106.31	104.64	105.14	104.48	105.36	106.13	103.35	105.4	104.68	103.95	103.63	107.01	105.45	103.16	107.71	104.96	108.47	106.99	106.18	104.55	107.45	104.9	106.9	105.81	106.15	104.99	102.32
96.746	96.177	98.466	98.538	96.291	95.409	96.553	98.649	99.145	95.749	95.412	96.337	99.924	99.879	95.28	98.716	98.149	101.01	97.956	97.951	100.2	96.605	95.034	101.97	98.197	98.622	97.636	97.29	94.146	98.584	98.01	96.806	95.049	97.436	99.08	96.261	100.07	95.418	98.437	96.149	97.364	98.748	101.51	97.961	95.486	99.093	101.38	100.09	97.247	97.104
104.76	111.23	104.88	110.04	109.18	107.98	111.23	109.29	109.27	107.47	109.89	106.61	109.11	106.94	110.14	109.76	108.25	106.66	108.69	109.71	104.69	108.59	108.94	107.14	110.06	108.79	108.02	107.47	109.32	107.68	108.26	109.04	110.22	109.79	108.11	110.69	104.98	110.24	107.89	103.99	107.63	107.46	107.46	110.61	111.77	106.46	105.59	107.9	107.82	105.76
102.17	99.068	100.25	97.705	101.02	98.778	95.528	97.122	98.802	98.707	99.757	95.967	97.564	97.566	99.629	102.64	97.126	94.433	98.905	95.909	100.14	97.506	100.04	98.859	98.564	98.927	97.232	95.387	97.799	103.43	97.606	100.62	99.994	97.304	97.002	98.905	97.276	99.74	96.719	99.742	99.343	97.511	96.36	99.803	98.789	97.66	98.503	99.39	97.324	101.5
107.49	106.64	110.76	104.77	109.65	108.71	104.14	104.9	112.49	106.2	108.42	108.54	110.53	108.52	109.63	110.39	104.18	106.78	107.17	112.77	107.28	108.78	109.07	107.93	108.15	108.78	107.58	108.21	107.66	109.15	109.3	108.24	109.91	106.1	103.53	109.4	105.29	110.63	111.3	110.45	107.95	105.36	112.67	106.95	109.71	107.5	108.35	105.16	110.34	106.47
111.3	108.81	107.86	105.61	110.07	108.01	108.89	110.98	108.34	107.49	108.98	107.66	109.51	105.43	109.37	106.78	107.72	108.57	106.28	109.59	110.73	110.47	109.95	109.41	105.19	110.65	108.92	107.27	108.8	110.31	107.82	106.84	110.13	108.7	109.35	109.39	108.01	109.47	107.49	107.27	109.02	107.49	107.18	107.55	108.41	108.2	106.99	105.08	108.97	108.37
105.04	106.26	106	104.37	103.82	109.05	104.48	108.61	106.64	105.89	106.18	103.78	105.01	107.18	105.41	105.5	105.56	109.09	107.55	105.56	106.49	106.96	106.63	108.46	103.28	105.6	106.41	103.58	106.27	109.12	107.04	103.07	105.84	105.9	106.96	103.03	106.94	106.02	104.85	106.65	104.74	106.57	107.72	107.62	104.87	108.51	105.82	104.18	104.49	106.68
109.17	111.29	110.61	109.33	110.58	101.96	106.93	105.19	111.02	108.61	110.52	107.46	109.53	108.69	110.45	109.68	108.72	107.78	109.73	109.81	107.74	111.36	111.24	110.21	109.4	109.49	113.46	110.75	107.68	110.39	111.8	107.13	105.01	109.1	106.52	108.4	107.71	111.53	109.53	108.39	108.06	106.31	109.12	107.35	108.76	108.15	107.7	106.22	105.36	108.58
108.75	106.5	106.42	108.14	107.08	107.68	107.02	111.98	109.48	104.8	107.62	107.51	104.59	108.62	109.36	105.76	108.98	104.47	108.4	110.87	106.27	108.89	105.19	108.45	106.97	105.86	108.73	110.92	105.38	108.94	104.07	108.92	107.13	107.97	108.29	103.82	107.61	109.05	109.37	106.37	109.43	103.95	105.98	105.3	106.18	108.87	106.73	104.77	110.65	109.15
106.71	105.77	105.5	107.63	105.06	104.61	106.62	105.69	103.41	103.85	105.33	104.23	107.9	101.48	104.03	104.43	105.25	105.93	105.33	104.88	106.86	105.71	104.99	108.33	107.21	106.37	106.37	107.64	109.11	102.11	106.18	106.42	104.98	108.23	110.38	105.26	106.67	106.27	105.14	107.94	107.17	106.57	104.88	103.06	108.08	103.05	103.03	109.98	106.14	106.2
108.69	108.31	109.11	106.95	110.39	108.43	110.77	108.88	109.17	106.67	108.86	108.14	111.5	106.13	109.51	108.28	109.41	106.59	108.41	107.2	108.7	105.89	109.21	107.24	106.08	107.93	108.39	108.43	107.78	108.42	106.64	110.07	108.17	109.94	109.88	107.27	106.58	109.86	105.74	107.95	108.55	105.12	109.03	107.69	109.07	108.44	107.73	103.12	108.05	107.71
105.91	103.93	107.08	104.45	104.28	106.31	104.51	105.28	104.32	106.54	108.83	106.51	103.97	106.9	106.6	106.13	104.08	103.86	106.52	107.26	103.67	103.71	107.24	103.74	101.94	104.07	105.75	104.46	104.32	105.81	106.72	103.82	104.88	107.01	104.11	109.03	103.09	107.86	104.09	101.89	104.96	104.47	103.57	105.18	106.89	104.98	108.2	105.57	106.48	107.96
103.54	104.26	109.51	106.12	106.26	106.83	106.48	102.59	105.89	106.83	107.43	106.56	105.83	106.99	109.19	104.09	105.58	104.23	104.75	104.65	102.89	103.9	103.72	107.66	109.6	106.2	103.9	107.37	106.05	105.37	108.91	107.98	105.39	105.56	101.09	107.51	103.36	101.74	104.48	105	105.02	106.04	105.7	103.61	101.77	107.32	105.55	106.68	107.65	106.4
109.06	106.07	107.54	107.88	105.75	111.91	110.54	111.46	106.64	107.84	109.44	107.45	108.13	110.5	105.48	107.47	109.83	108.67	107.29	109.24	108.99	110.32	111.31	109.56	108.58	109.4	111.56	109.14	104.69	109.13	105.85	107.31	110.07	107.72	109.79	107.9	108.8	107.74	109.08	106.87	110.03	106.63	110.45	108.5	107.36	109.46	109.65	107.72	107.59	108.83
110.01	109.99	112.3	109.72	112.91	109.45	112.16	112.03	111.44	109.44	110.4	107.81	111.05	108.87	110.01	109.49	110.4	109.4	110.04	108.33	110.57	109.5	109.46	110.19	111.74	109.4	110.9	112.21	110.43	108.95	112.21	111.88	110.94	111.18	113.63	109.48	111.58	112.59	110.76	112.31	110.84	109.42	110.84	111.82	111.89	110.97	111.29	110.16	108.32	110.61
106.89	106.22	105.72	107.53	105.13	104.11	108.13	104.73	107.8	105.84	107.73	108.02	108.35	104.75	105.42	106.51	105.44	107.97	104.81	107.78	103.5	105.18	104	105	106.79	107.69	104.1	106.89	106.89	108.29	107.39	106.64	107.32	108.24	104.3	108.94	109.21	109.75	103.46	105.1	104.08	106.4	103.38	106.65	105.45	109.24	106.82	106.09	107.34	105.96
106.42	104.71	105.6	105.89	108.44	104.35	103.94	105.57	106.54	107.34	105.37	105.71	104.51	105.05	107.84	103.76	104.59	103.39	107.03	105.29	103.79	103.85	105.86	103.9	104.05	102.68	107.65	104.05	106.73	106.96	107.47	109.88	108.51	108.22	106.99	105.79	105.43	105.82	104.84	105.58	107.07	103.65	104.18	106.45	104.79	104.72	103.68	105.53	102.39	104.88
106.95	109.64	107.48	107.82	108.07	106.12	107.26	109.62	105.89	104.68	107.18	106.97	107.48	106.26	106.66	108.65	108.6	107.56	105.83	106.01	110.02	108.85	106.52	107.63	105.92	107.2	108.33	109.01	106.5	110.33	105.85	109.12	108.58	109.89	107.71	110.56	110.74	105.95	107.28	108.25	109.91	106	107.95	107.2	109.83	106.17	107.36	105.47	105.98	109.04
106.99	107.76	108.4	104.66	103.34	105.81	108.95	107.19	105.64	102.9	107.07	107.68	104.93	106.6	108.13	107.96	106.74	110.86	104.52	105.14	103.58	104.19	106.54	105.98	103.74	104.84	109.46	107.48	104.71	108.24	107.03	110.54	108.84	107.59	107.96	105.48	106.14	106.28	104.87	104.94	108.41	106.75	104.11	103.27	105.97	108.02	106.35	106.61	110.92	106.69
98.324	97.21	99.823	100.71	97.167	98.256	98.312	98.081	96.434	97.202	98.603	99.062	101.68	101.63	100.01	98.781	98.555	99.753	101.43	101.97	98.706	98.67	100.49	98.684	99.646	100.37	96.819	96.98	100.39	97.825	100.49	98.058	99.447	96.943	98.621	99.74	100.8	97.477	99.517	99.479	99.952	98.284	99.55	98.537	101.97	102.64	98.662	95.799	100.53	100.51
106.77	109.67	108.35	108.02	109.46	108.49	108.37	110.16	111.34	106.55	107.38	110.56	106.55	107.92	110.37	106.78	105.62	108.69	109.43	107.08	106.18	105.66	108.37	107.16	105.61	109.08	107.35	107.12	109.86	106.75	108.64	107.87	108.08	106.6	106.31	109.02	104.27	111.35	110.04	107.95	108.09	108.71	106.83	106.21	106.48	110.28	106.74	105.97	107.33	107.61
105.86	109.24	107.78	104.72	108.78	104.72	106.07	109.03	105.27	110.49	107.48	107.14	107.96	109.07	105.63	106.64	109.58	107.42	107.46	107.65	108.05	109.49	106.17	109.04	108.36	105.93	108.37	108.35	107.29	109.29	108.99	106.73	114.45	105.66	108.39	106.98	105.84	105.55	105.24	107.18	108.06	107.12	108.36	107.66	107.95	109.02	107.56	108.75	108.56	108.25
110.27	109.15	108.84	106.03	106.5	106.16	107.83	108.12	108.72	106.92	105.3	109.2	107.69	110.92	106.76	109.1	109.15	107.07	107.91	104.51	109.46	109.63	108.94	109.24	105.73	109.67	109.69	111.08	108.29	108.96	110.01	106.67	111.14	106.87	110.62	106.17	106.94	110.75	107.04	109.41	113.25	108.54	110.54	106.28	107.56	105.16	110.49	109.04	104.12	106.96
105.22	105.6	107.61	104.95	104.65	106.14	106.22	107.9	105.4	101.78	107.41	105.81	105.91	104.92	107.5	105.51	107.35	104.43	106.22	108.31	103.13	105.9	107.91	107.23	107.32	109.38	109.33	105.56	106.03	108.19	106.34	105.19	103.89	105.83	103.11	106.87	103.62	103.12	103.69	108.37	107.61	105.95	105.62	106.38	105.18	104.88	107.15	107.22	103.38	104.94
98.487	99.966	99.681	96.2	98.617	96.334	96.734	98.162	100.57	100.22	101.47	98.225	99.189	101.16	98.806	101.14	98.965	100.05	98.171	99.552	98.779	98.917	98.1	99.738	97.826	97.171	97.133	97.534	96.233	97.558	98.101	99.594	97.232	95.026	100.37	99.07	97.492	102.6	96.159	98.76	98.848	99.049	98.85	100.49	101.89	98.099	97.531	99.06	98.741	97.333
105.13	107.12	102.18	104.24	107.51	106.49	104.96	105.13	105.79	105.93	108.12	106.6	105.24	104.75	110.1	106.62	103.82	105.89	107.69	105.99	103.35	104.56	105.51	103.58	103.8	103.64	110.15	106.39	104.46	105.28	105.55	105.49	106.07	106.79	100.35	108.43	106.23	103.82	107.15	103.04	105.61	104.33	101.17	106.14	105.67	105.24	107.46	107.69	106	107.85
106.34	104.42	102.95	106.43	105.96	107.77	106.02	107.59	104.59	105.4	105.78	102.32	106.44	106.08	104.35	106.84	105.62	106.54	103.57	104.57	105.3	104.05	106.22	104.87	106.93	107.22	105.8	106.01	108.56	104.45	105.4	103.36	107.27	106.54	105.53	105.3	105.49	106.19	107.29	105.51	102.51	107.75	105.2	105.78	108.83	108.9	107.6	104.44	105.3	103.86
97.462	99.056	97.904	99.302	98.084	98.145	99.915	97.395	96.327	98.02	102.14	98.137	101.74	98.837	99.366	99.538	97.272	99.897	98.334	100.88	99.083	97.584	99.268	99.7	98.497	96.755	102.86	98.81	95.483	97.671	99.024	99.01	100.96	101.62	99.284	98.102	98.684	98.734	100.08	98.021	98.948	98.17	98.57	99.101	96.718	98.735	99.203	97.179	97.21	99.631
104.97	106.8	104	105.7	107.57	107.43	104.4	108.89	107.01	109	109.78	103.53	106.43	106.36	104.9	107.86	104.66	106.29	105.21	105.49	107.77	104.3	105.94	107.27	104.86	107.64	105.51	108.24	108.06	105.59	105.69	107.46	106.12	107.72	103.44	108.39	104.65	105.87	108.95	106.45	104.03	105.64	106.75	106.08	108.57	105.97	104.91	106.53	107.91	105.98
97.565	97.485	96.361	98.795	99.625	99.083	96.801	96.566	96.35	101.61	98.305	99.919	98.376	100.07	100.3	97.742	100.77	100.52	98.484	97.167	95.464	98.29	101.55	98.078	100.68	96.697	98.563	98.516	93.991	98.782	96.867	99.064	99.786	99.17	97.473	99.178	97.602	97.142	95.642	95.992	97.896	95.809	94.949	98.334	95.917	95.653	96.263	98.17	101.2	100.5
99.016	98.072	101.35	101.01	99.913	99.236	102.91	99.878	99.954	98.771	97.024	99.022	97.676	100.75	98.166	95.97	98.842	98.473	99.02	97.43	101.95	96.853	98.69	100.67	98.04	99.121	100.77	101.33	100.37	97.065	97.392	98.008	99.057	98.433	96.228	98.408	98.488	97.962	99.176	98.604	99.657	99.718	98.164	96.473	100.18	97.422	96.975	98.659	98.525	98.868
107.11	104.7	104.07	103.6	103.11	104.66	104.07	105.69	107.74	104.46	107.13	107.97	101.91	107.87	103.9	105.16	106.47	106.03	105.23	107.24	104.11	109.65	105.03	105.05	107.64	106.44	104.67	108.72	106.48	105.39	104.09	105.14	105.04	104.07	104.85	103.64	103.91	104.34	104.54	106.28	103.44	103.15	105.38	105.57	106.37	105.94	104.66	104.19	105.5	103.98
106.55	104.21	105.73	107.79	110.68	105.81	106.96	106.36	108.01	105.84	107.23	106.89	106.96	106.46	106.75	101.96	103.09	103.35	106.05	105.23	106.48	105.1	105.98	108.24	105.9	104.66	101.77	106.81	106.26	106.49	108.54	109.82	107.37	106.3	106.41	106.44	103.87	105.27	103.36	107.01	101.95	107.18	105.99	104.07	104.61	105.22	106.5	109.62	106.1	108.1
106.69	102.12	107.67	106.48	105.3	106.07	103.5	107.43	108.72	101.86	105.3	104.18	103.64	106.45	106.92	106.35	106.17	104.7	107.79	104.42	109.67	107.98	104.97	106.68	103.03	106.79	104.49	107.44	108.09	106.62	105.31	106.22	107.58	107.11	105.67	106.06	105.51	103.88	103.9	105.35	103.85	107.92	108.83	103.26	107.75	105.15	106.16	107.95	104.36	103.62
99.524	98.049	103.57	102.34	101.83	100.96	99.72	104.45	102.84	97.738	102.04	100.66	99.914	98.86	101.61	98.872	103.07	101.29	101.11	101.13	102.96	99.428	100.48	101.67	100.7	97.092	100.12	100.83	100.16	100.07	98.603	101.46	101.93	101.01	101.19	100.18	102.44	101.05	101.51	101.79	101.41	101.63	102.92	101	100.03	96.873	101.89	103.17	100.14	101.16
109.42	109.54	110.54	105.22	108.04	103.42	109.51	105.11	109.23	113.57	107.31	106.21	103.46	107.39	107.78	107.79	111.4	109.36	109.19	105.94	107.66	107.14	106.39	107.53	107.18	107.07	111.28	108.94	110.22	109.92	108.85	109.02	106.8	106.2	105.71	109.59	108.25	110.75	109.08	108.54	107.71	107.03	107.17	107.32	105.07	106.43	109.37	106.77	108.51	106.42
105.8	106.23	105.11	103.63	105.65	107.39	106.23	102.81	109.4	106.61	108.56	104.13	105.94	107.05	103.09	103.78	105.25	108.06	105.93	106	104.4	103.18	105.01	109.37	102.84	104.66	105.92	104.94	106.75	105.76	105.4	103.6	109.41	104.19	106.92	106.88	105.55	105.57	108.02	104.78	107.34	105.57	108.08	106.71	107.4	103.19	109.04	104.99	108.38	106.1
108.48	106.4	107.98	108.55	105.46	107.25	107.59	109.37	107.35	107.54	111.42	108.92	103.86	110.43	108.42	108.15	108.86	110.53	109.69	110.61	107.64	110.81	107.02	110.26	109.89	108.39	108.94	105.79	110.79	109.56	109.02	107.53	106.66	110.22	108.66	107.71	109.54	108.51	109.6	109.32	109.67	108.11	106.87	110.18	106.47	109.97	106.22	108.36	106.84	110.84
107.43	106.8	107.22	106.78	105.94	107.79	106.73	106.13	105.14	105.62	107.51	104.78	103.63	106.73	104.81	105.63	107.68	105.13	106.12	107.79	105.35	104.12	107.75	102.44	106.71	108.6	105.9	106.37	107.2	107.41	107.32	107.92	109.43	106.06	106.98	107.66	107.24	106.21	106.18	108.36	107.32	105.67	104.81	105.75	103.04	108.43	107.27	104.48	105.48	107.68
103.46	104.94	108.53	106.52	105.8	105.13	110.34	106.93	107.33	103.31	104.27	107.83	105.08	105.57	105.52	103.61	107.26	100.05	104.95	106.12	106.22	110.37	104.26	104.04	104.2	107.22	106.23	104.59	106.16	104.16	107.04	106.99	106.78	103.87	105.26	105.39	105.91	106.66	105.24	104.07	107.59	105.5	105.2	105.41	107.69	105.03	105.47	106.07	105.22	109.11
104.74	106.88	103.73	109.12	106.5	104.87	105.56	108.22	109.88	106.37	108.9	104.45	106.7	104.47	107.97	107.42	104.24	105.77	105.63	107.21	108.17	107.16	104.74	109.55	104.71	106.19	105.31	106.15	106.74	107.73	104.28	106.46	105.78	104.74	107.93	105.31	106.81	104.18	106.6	103	105.77	102.82	107.95	105.9	105.74	107.17	101.99	108.4	103.92	105.76
97.082	101.05	96.162	95.97	96.249	97.239	97.024	100.2	98.341	100.71	100.65	97.864	102.21	100.51	100.41	99.677	94.645	96.51	99.442	96.181	97.972	97.237	97.615	96.507	95.829	96.799	99.773	97.467	95.18	96.337	98.233	98.583	96.27	96.07	97.43	100.56	99.226	97.668	98.913	98.886	96.409	98.62	98.752	97.931	97.994	98.503	97.765	94.887	97.715	99.389
101.65	102.14	102.26	97.774	100.48	101.33	102.55	102.45	101.99	101.42	99.835	100.97	100.33	99.937	102.1	98.008	104.28	101.54	102.29	99.772	102.12	101.59	100.71	100.68	96.546	102.09	101.51	102.42	100.72	100.88	100.41	101.19	101.11	103.34	104.05	100.44	100.36	98.407	98.751	99.33	102.03	101.69	100.9	99.567	101.28	102.92	98.283	100.48	101.05	102.07
105.36	110.99	109.45	108.12	106.72	106.79	109.42	108.93	108.49	106.82	107.28	109.67	109.16	108.12	106.35	108.7	108.56	109.47	107.48	106	107.45	106.95	110.4	112.33	109.12	107.77	108.95	109.56	109.89	108.83	107.46	105.45	108.43	108.24	106.54	108.71	108.52	109.2	108.49	106.83	111.69	108.86	109.03	108.93	108.26	108.14	104.28	107.27	107.12	107.98
108.41	109.3	107.4	109.34	109.11	110.94	108.06	106.76	107.13	110.77	105.59	108.7	107.56	109.48	107.44	110.05	108.61	109.24	107.95	109.4	108.07	105.95	110.23	104.34	108.07	105.71	105.6	106.51	106.68	106.36	109.33	109.19	105.18	106.41	104.11	107.15	107.93	107.68	107.31	105.96	108.76	106.57	108.47	105.52	109.31	109.7	111.61	108.74	108.94	106.12
103.07	100.15	101.52	102.24	104.7	102.07	100.81	99.634	102.65	101.53	101.99	99.615	101.63	98.74	101.89	100.77	101.38	102.05	100.03	101.94	98.129	102.54	99.568	101.96	100.75	99.551	100.71	100.35	100.9	101.74	100.81	102.38	100.97	99.26	101.79	97.016	100.97	101.12	104.68	101.63	102.36	102.71	101.63	100.89	98.326	100.07	101.28	101.17	100.69	101.65
102.94	109.07	106.15	105.69	105.52	106.24	109.13	108.96	107.11	107.29	107.61	108.89	107.42	106.52	106.97	106.45	106.15	106.97	107.61	105.51	105.59	106.37	104.6	105.47	108.24	106.25	107.77	105.9	107.18	104.93	109.83	106.81	104.54	106.57	104.39	105.02	106.08	107.11	105.76	104.99	104.18	106.74	106.71	107.38	105.63	107.43	107.2	108.45	107.86	107.73
108.44	110.49	104.81	104.16	105.88	104.55	107.02	107.11	106.02	105.77	104.55	104.73	102.75	104.47	102.42	107.38	104.37	105.8	106.44	105.06	106.96	105.81	105.46	106.47	108.15	104.97	106.05	107.66	104.52	104.56	106.48	104.74	106.4	104.69	104.96	104.6	104.18	105.78	100.99	106.34	103.94	106.03	101.87	105.49	104.82	105.65	103.56	105.52	107.05	107.93
108.63	108.26	109.82	108.22	109.87	106.53	110.11	108.1	107.34	109.54	109.65	108.72	109.57	110.19	107.39	111.49	105.13	107.81	105.99	109.79	109.2	107.67	108.4	108.8	109.77	105.16	110.39	109.46	109.91	107.54	108.68	107.5	106.85	111.82	105.3	107.35	111.59	108.08	110.56	105.06	108.26	108.12	108.72	106.58	111.28	111.93	107.42	104.7	108.33	109.61
96.055	96.008	96.557	99.488	95.384	99.56	97.667	99.099	97.576	96.688	96.192	95.054	98.199	98.508	97.931	94.861	96.354	98.967	100.42	97.254	98.464	99.064	97.913	99.751	100.36	95.774	96.273	97.503	98.248	99.659	95.981	96.237	98.028	98.62	96.583	100.76	98.394	97.78	100.45	98.806	97.681	96.344	101.09	98.025	98.56	97.505	94.909	97.634	98.544	98.256
103.92	107.39	106.01	103.64	106.39	106.63	107.34	104.59	107.84	107.5	104.95	106.36	106.32	105.63	104.94	105.3	107.69	104.83	105.87	104.95	108.81	106.56	105.68	105.13	104.32	108.16	107.71	107.42	104.89	105.1	108.11	103.03	107.2	104.9	104.37	107.52	103.87	103.14	105.04	103.08	107.1	107.85	106.55	104.61	105.87	105.18	106.27	102.35	107.21	105.43
108.24	106.17	109.54	106.7	105.17	105.87	103.3	105.51	106.24	107.54	105.51	106.94	104.5	104.25	106.71	104.3	103.59	106.1	107.09	106.31	103.26	106.36	106.09	105.83	108.68	107.77	102.83	108.37	107.04	110.29	107.79	105.46	105.38	104.94	109.74	106.52	107.26	107.22	105.69	106.61	109.18	105.11	107.85	111.22	105.42	104.95	107.34	107.05	107.45	106.57
106.09	107.49	105.35	107.18	106.31	108.79	107.2	106.8	107.08	107.61	107.83	105.81	108.03	106.98	105.67	109.06	110.13	105.6	108.39	110.87	106.35	107.24	107.59	106.48	109.75	107.86	108.81	107.99	110.29	109.91	108.91	107.01	109.05	106.48	109.48	108.37	106.91	111.53	107.03	108	111.36	109.89	111.44	108.72	107.76	107.7	106.02	109.79	105.88	108.38
104.27	106.85	104.94	107.39	106.09	107.25	108.87	105.32	106.99	103.52	106.4	106.72	102.61	103.45	108.25	103.43	104.29	105.52	109.24	104.3	104.85	103.66	104.93	106.74	109.08	107.57	107.19	103.76	104.85	104.04	108.86	104.99	104.13	104.58	105.95	103.57	107.5	105.4	108.83	104.12	105.91	104.63	102.47	104.11	105.34	105.48	106.93	106.24	102.97	106.57
110.53	109.73	106.9	108.49	109.34	106.63	112.43	111.89	106.22	103.3	107.45	111.24	108.17	108.71	107.99	108.17	107.23	110.59	112.3	107.08	106.81	107.32	109.83	112.31	107.23	106.79	107.88	108.5	107.01	107.9	108.21	109.1	109.17	109.24	107.42	109.17	107.1	107.43	106.8	105.3	110.75	107.15	108.48	106.71	108.17	110.7	109.1	108.2	109.49	107.91
104.8	106.62	110.52	109.45	104.62	107.48	106.88	105.72	105.27	104.4	105.09	107.54	105.83	105.3	105.72	103.79	104.86	109.86	106.6	106.27	109.75	105.22	104.31	105.35	105.8	106.44	104.86	102.68	104.18	104.98	106.67	106.89	107.88	107.89	107.12	107.46	102.74	104.89	104.13	107.26	108.01	105.41	105.5	106.03	105.98	105.32	106.63	109.2	109.19	108.11
109.2	108.47	107.42	105.14	106.35	107.32	108.45	104.92	106.32	107.31	106.9	109.17	107.54	105.13	106.83	106.44	105.47	107.46	106.96	106.86	106.57	111.03	106.13	103.25	109.07	111.16	104.89	105	107.68	109.97	107.25	108.42	109.21	106.77	110.23	105.46	109.69	105.27	109.65	109.56	107.59	107.82	109.76	104.13	107.31	107.69	109.5	108.05	105.38	105.5
106.08	106.24	107.12	111.26	105.1	108.74	105.67	105.16	105.1	103.52	104.66	104.2	107.34	106.51	103.58	105.93	103.62	107	103.16	108.83	107.78	105.79	106.76	103.71	105.06	106.48	103.98	106.21	105.93	105.11	102.85	107.71	106.46	107.05	105.85	105.02	104.56	104	103.95	102.16	107.33	105.93	102.58	103.66	105.38	105.51	106.55	106.87	106.85	105.16
104.43	105.22	106.97	104.79	103.1	106	106.63	104.06	106.67	105.76	107.05	103.28	110.72	107.53	104.74	108.15	103.7	107.63	105.17	103.55	106.44	103.87	107.19	106.47	106.08	104.41	103.76	103.97	104.34	105.78	105.64	105.25	104.47	104.61	108.91	103.16	105.25	107.96	103.55	105.2	104.88	103.76	107.71	106.16	107.27	107.28	104.39	106.74	105.26	104.52
95.479	94.232	97.186	97.356	97.604	100.91	98.039	100.01	98.146	96.966	99.242	97.543	98.659	97.668	95.84	98.097	98.668	96.173	96.909	99.285	99.798	94.875	98.553	98.355	98.955	95.99	95.729	96.191	100.16	97.694	97.622	95.373	93.857	100.18	97.609	97.428	100.31	96.894	101.19	99.954	99.44	96.076	99.143	95.123	101.27	99.616	97.861	95.559	98.837	98.149
98.006	97.16	97.64	97.154	99.715	99.995	99.181	98.586	99.862	95.356	95.844	94.534	99.241	96.95	98.649	98.99	99.314	97.626	101.54	99.67	97.829	97.964	98.562	101.21	98.758	95.265	100.51	98.219	99.619	97.29	98.57	101.15	99.144	93.478	101.99	96.936	96.629	100.11	97.144	96.332	95.811	100.94	99.38	97.94	95.611	99.877	95.32	98.606	98.266	98.888
106.59	104.15	103.52	105.18	105.22	105.13	107.4	105.65	102.97	105.94	106.28	109.52	107.59	105.93	105.54	103.78	103.93	105.26	106.16	105.78	104.35	103.99	109.59	105.89	105.68	105.36	106.11	104.61	108.61	105.24	105.7	106.09	107.59	105.24	105.02	102.01	105.87	104.43	103.32	104.13	102.09	104.99	105.36	107.35	104.96	104.75	105.92	109.43	105.96	108.21
107.65	102.82	105.29	105.11	103.15	106.11	102.66	106.99	105.26	104.81	106.33	106.81	106.12	102.07	106.43	104.14	104.57	104.06	104.29	107.75	104.82	106.08	101.61	106.94	106.13	104.56	102.84	108.09	106.47	103.47	106.77	105.11	105.75	105.83	108.08	105.73	107.19	106.9	104.37	104.55	104.09	106.38	105.56	108.71	108.32	105.43	103.96	105.35	104.14	108.32
107.17	107.62	108.88	108.98	108.3	109.53	107.06	108.16	109.13	109.7	103.99	107.82	108.24	107.35	109	107.19	108.85	104.59	108.52	106.4	107.85	107.22	107.18	105.74	105.84	104.55	105.34	108	107.45	105.04	110.88	106.06	108.28	108.79	108.89	108.74	109.92	106.95	107.89	109.6	108.05	109.29	108.77	107.78	107.82	110.34	107.19	108.27	109.08	109.01
111.17	107.3	109.81	112.55	112.19	107.98	112.35	110.64	109.48	112.1	107.66	112.65	109.76	109.47	108.24	113.82	108.1	110.43	109.13	111.06	106.51	112.53	110.5	110.1	109.55	110.7	111.84	113.42	109.9	110.66	111.93	113.33	108.6	111.11	108.94	110.2	114.14	110.33	109.67	109.9	114.52	111.5	112.13	113.05	110.6	111.94	109.65	109.84	109.71	108.96
105.03	106.77	106.66	107.19	109.72	104.27	105.11	107.61	105.6	105.41	106.44	104.88	107.24	106.65	105.97	104.43	102.44	105.43	106.44	107.81	104.6	107.21	106.45	108.77	104.04	101.7	102.95	106.28	107.96	108.17	104.2	107.69	108.16	104.66	107.94	107.07	107.42	107.84	107.69	103.56	106.89	108.32	105.62	107.59	109.52	103.21	106.7	104.8	108.97	106.49
110.18	111.76	108.02	109.41	108.05	107.14	111.16	108.28	109.53	108.78	109.2	111.32	110.73	108.15	107.76	108.32	109.48	107.87	108.66	110.35	108.51	109.96	105.57	108.34	108.94	107.95	110.12	110.03	108.33	106.71	107.44	109.66	107.92	106.53	107.87	105.06	101.42	105.6	107.51	109.42	109.51	110.25	110.29	111.11	108.34	109.38	105.51	109.68	107.71	110.96
96.227	99.112	101.24	98.261	99.309	98.474	100.46	99.77	100.61	96.009	98.263	95.211	98.415	94.955	100.53	97.583	99.886	98.595	98.128	98.3	98.499	99.068	95.95	98.888	99.011	97.541	97.828	98.636	99.522	98.655	95.951	99.819	95.879	99.915	95.514	103.9	98.646	99.232	99.462	97.589	97.849	99.64	98.653	94.337	97.512	96.169	95.219	98.273	98.131	95.161
107.2	108.6	108.9	108.93	110.21	108.54	107.05	105.19	110.19	107.04	111.45	108.53	108.11	107.88	105.17	108.81	105.17	107.23	111.32	105.46	108.16	106.19	106.82	110.12	109.27	107.92	107.95	109.32	107.78	109.73	105.49	110.16	104.81	106.77	107.26	110.31	106.92	106.6	111.32	111.85	108.36	110.32	105.6	109	110.7	108.19	106.23	106.19	107.04	105.37
108.36	110.58	108.82	107.53	105.07	107.18	106.31	106.64	104.95	106.46	105.2	103.3	104.54	105.21	107.27	109.43	101.91	104.45	104.88	107.38	108.02	104.07	105.18	105.57	105.11	107.5	104.49	106.43	107.38	102.31	101.88	106.97	105.86	105.21	104.79	108.48	107.14	100.92	104.77	107.52	105.61	107.64	107.02	104.99	106.37	103.29	104.98	106.75	105.36	108.24
108.2	108.82	106.9	107.37	104.99	107.63	105.96	109.83	107.79	106.47	110.07	108.8	109.72	106.42	109.31	106.92	113.95	109.41	105.56	108.35	109.11	109.16	108.22	109.05	109.07	108.18	109.21	104.4	108.3	108.09	107.57	106.62	108.87	107.94	106.58	108.12	107.65	107.73	109.92	108.35	106.6	108.67	109.02	107.23	109.48	107.34	108.97	109.39	107.99	110.62
106.3	103.32	108.04	108.3	107.48	110.68	104.4	106.08	107.77	106.61	106.45	106.59	106.97	107.75	104.4	107.12	105.19	105.07	109.58	104.84	104.99	105.11	104.73	104.65	102.31	104.98	108.38	106.87	103.26	103.8	105.1	109.27	107.64	105.28	106.8	105.21	107.47	107	104.44	107.24	106.03	103.67	106.8	109.06	105.12	103.78	103.7	110.29	107.71	112.99
103.14	98.988	100.42	103.15	101.68	101.04	102.12	99.201	98.871	100.64	100.9	101.3	99.796	101.69	98.495	101.67	100.25	99.163	102.9	98.631	103.09	98.517	100.8	99.882	100.98	106.2	101.35	100.96	101.94	99.38	100.08	100.49	101.83	103.24	102.31	99.231	103.26	100.46	102.94	95.649	102.93	100.68	102.16	103.37	102.69	99.948	101.48	100.96	100.96	100.84
107.7	108.53	105.55	106.64	105.56	109.85	107.38	109.22	105.98	107.21	105.82	105.53	111.58	108.89	109.11	103.19	107.01	110.77	108.34	107.63	106.37	110.09	107.12	103.91	105.33	105.39	106.2	107.67	103.23	105.78	104.54	106.64	109.71	108.48	106.71	107.75	106.65	104.18	105.36	106.48	107.24	106.58	106.37	105.37	106.05	103.97	108.74	106.91	106.19	109.56
108.72	108.7	108.93	108.44	109.25	110.59	111.75	107.52	106.74	110.18	106.58	112.12	109.02	109.83	107.98	111.91	109.05	109.42	110.51	107.45	107.36	107.61	109.44	109.47	107.58	109.12	108.02	109.6	108.39	110.31	110.03	105.88	109.08	108.56	106.99	107.53	106.91	113.44	113.21	108.17	108.07	110.4	107.78	105.45	111.73	108.7	107	106.27	108.64	108.06
98.346	98.026	97.842	98.557	99.111	100.73	94.489	96.057	98.119	101.3	96.277	96.59	96.801	97.647	100.79	100.96	95.3	98.864	98.896	97.123	97.237	101.99	98.055	96.907	100.5	101.35	98.656	97.39	95.216	97.825	96.729	98.247	96.051	99.881	96.238	94.669	95.822	95.891	97.521	96.598	97.887	100.73	96.239	97.204	94.993	99.897	96.421	98.312	98.321	97.997
103.37	97.248	98.324	101.9	100.08	100.57	102.21	99.515	101.31	99.051	101.84	100.47	103.33	101.01	100.54	99.065	100.05	98.354	99.052	98.863	100.65	102.15	100.66	100.48	99.069	101.85	98.596	100.28	101.35	98.114	98.97	100.03	100.64	98.757	100.5	100.87	99.035	102.64	99.643	100.68	101.87	100.59	100.42	97.954	101.53	99.832	98.615	100.4	100.05	100.72
99.497	99.765	95.315	101.56	100.79	97.488	96.573	98.505	101.64	103.79	97.747	102.21	104.82	99.653	104.64	102.77	101.07	96.899	103.67	99.011	101.23	101	104	100.32	102.48	100.03	100.09	99.259	100.15	99.539	102.45	98.073	98.82	97.011	101.14	100.32	98.49	100.67	100.76	99.129	102.15	100.56	101.59	100.94	100.91	101.99	101.04	100.96	104.9	101.37
106.19	103.73	105.53	103.4	104.63	105.67	108.73	107.08	106.52	104.32	108.47	104.89	105.07	105.94	103.83	108.96	106.78	104.25	104.36	106.75	106.41	104.37	105.97	104.34	105.8	105.35	109.17	105.71	106.7	105.69	105.66	103.71	102.45	105.75	105.46	105.64	104.4	104.94	104.4	102.9	103.57	107.49	104.36	106.09	109.26	103.85	107.66	105.48	107.69	105.07
95.291	95.766	95.277	96.749	98.147	100.76	95.29	98.556	97.989	97.575	96.638	98.31	98.004	96.775	99.64	97.207	97.125	99.559	98.976	94.884	96.297	98.558	99.437	98.242	99.34	97.208	101.17	98.364	98.991	98.82	97.438	99.697	100.68	97.444	97.931	97.609	95.675	96.074	100.99	95.793	97.854	100.12	98.151	102.48	98.697	97.561	96.014	98.407	96.85	96.562
104.71	105.88	104.29	105.59	106.5	105.18	108.59	104.09	105.57	105.84	105.7	108.89	104.42	103.51	106.85	103.68	105.13	105.1	109.41	103.83	109.51	104.35	104.21	102.59	103.02	107.38	102.81	105.42	103.94	101.01	103.16	103.17	106.09	106.61	106.71	105.37	104.72	104.46	102.33	106.44	104.88	106.38	107.29	105.1	107.22	107.09	102.65	108.41	104.86	105.47
105.95	110.91	105.83	109.63	107.06	107.89	104.27	108.26	106.32	110.9	109.49	110.58	108.13	106.45	110.9	107.56	108.15	107.21	107.07	107.6	111.35	103.85	107.46	110.78	109.78	108.95	104.91	107.95	107.2	107.59	108.57	110.23	109.41	107.56	110.18	104.96	108.89	109.19	106.25	107.47	107.37	107.18	106.94	110.73	108.34	109.36	108.33	109.73	106.76	107.43
107.01	106.94	108.16	108.12	109.83	113.28	107.91	109.08	105.54	106.41	107.29	107.42	108.77	109.79	107.85	108.81	109.64	109.77	108.19	105.64	108.4	107.98	109.18	110.17	112.3	109.11	107.74	109.28	103.79	109.47	107.12	108.63	107.5	106.89	107.33	107.75	108.48	109.46	109.46	107.62	109.01	105.34	107.24	108.34	109.66	109.11	106.4	109.39	109.26	105.54
98.13	100.46	100.63	99.612	100.95	101.52	98.396	99.493	96.661	97.19	97.881	100.98	101.61	98.336	100.68	96.928	101.39	99.975	97.398	99.092	97.69	98.272	101.05	98.277	101.45	96.791	95.833	99.32	98.571	98.106	101.81	100.9	99.966	96.847	101.29	101.09	99.188	101.86	99.773	97.475	100.29	96.831	97.414	98.38	98.594	100.58	95.617	97.615	100.32	97.412
103.54	99.529	97.887	101.59	97.949	97.091	100.94	99.615	98.807	99.662	98.77	100.94	99.065	95.656	99.68	100.53	100.43	99.246	99.254	100.05	98.289	97.976	98.789	100.5	100.18	98.914	98.547	99.692	101.09	95.519	97.348	99.504	99.169	98.955	97.975	96.69	98.614	96.215	97.985	99.083	97.963	96.08	100.91	99.324	97.054	101.25	95.22	99.909	97.156	98.405
109.48	108.67	109.66	107.92	106.15	109.76	110.53	111.15	111.02	111.14	107.29	103.69	107.35	110.3	109.33	106.59	107.43	106.28	104.26	106.32	106.82	108.07	109.14	106.79	107.45	109.93	107.55	109.56	105.77	108.48	108.52	107.63	108.63	106.92	108.84	108.49	109.91	108.15	108.36	105.18	110.82	107.61	105.72	111	108.15	109.7	108.54	110.31	111.43	107.63
107.21	105.78	107.28	106.61	103.39	104.95	104.53	106.7	108.49	104.86	105.67	104.68	106.97	105.56	107.51	106.98	104.86	105.92	105.08	107.96	103.69	104.76	105.74	105.81	105.15	105.76	106.56	104.75	102.79	105.82	107.7	104.52	106.19	104.3	105.95	109.93	105.23	105.97	104	105.97	105.93	106.01	107.63	102.32	106.26	103.24	103.31	105.76	106.68	106.61
111.84	108.85	108.43	112.11	108.77	110.8	110.48	111.36	111.5	113.05	111.55	109.39	109.23	107.52	105.87	108.06	109.89	109.9	110.08	110.86	112.09	111.54	109.31	112.97	113.58	109.11	111.76	108.79	106.63	109.54	109.95	110.54	110.96	111.14	109.42	113.81	111.18	108.1	107	109.65	111.46	109.11	110.5	114.46	111.06	109.43	108.45	110.32	108.64	111.26
100.99	97.65	99.081	100.49	100.1	98.717	101.46	98.41	98.897	101.31	96.498	97.894	97.576	97.902	96.621	97.433	98.436	101.85	96.68	100.37	99.526	98.03	99.309	95.961	98.405	99.832	99.989	100.02	97.56	103.93	100.51	97.157	97.526	95.532	102.98	100.83	97.124	100.04	98.683	100	100.74	97.115	97.843	99.963	97.659	98.766	99.539	99.695	101.27	99.339
107.88	108.94	107.19	109.4	106.24	109.41	110.15	106.94	109.52	107	108.19	106.37	105.7	107.2	107.37	108.76	108.47	110.31	107.53	108.63	103.9	108.06	111.09	106.12	107.26	107.44	109.11	106.43	104.63	107.81	110.12	110.06	108.56	106.58	106.98	107.32	110.67	106.31	109.3	110.7	110.59	107.6	111.92	108.54	107.31	106.68	106.4	110.05	108.22	106.33
98.936	102.92	99.475	98.926	100.02	99.937	99.818	103.61	100.25	98.339	100.49	100.76	101.77	100.97	99.608	103.42	98.318	101.02	98.747	101.1	100.05	99.873	101.21	102.08	99.128	101.87	98.822	102.53	100.22	100.27	102.39	99.649	101.37	100.17	101.75	102.37	97.047	97.401	99.392	99.153	99.651	102.31	100.73	100.95	103.28	98.419	99.157	102.54	99.568	98.483
109.32	105.8	109.2	109.48	109.55	105.71	106.32	108.78	106.94	108.55	106.4	106.9	107.75	107.61	108.82	107.68	107.77	109.59	108.35	110.62	110.41	108.72	107.06	108.96	109.63	109.14	107.15	108.34	108.05	108.25	110.33	106.13	106.98	108.65	110.15	108.93	107.05	108.5	106.73	107.52	108.21	109.93	106.58	107.67	109.34	109.26	109.02	108.54	107.01	107.03
104.37	103.89	106.2	107.7	109.55	105.71	104.25	107.87	105.69	107.33	108.99	108.03	104.74	104.75	105.98	108.32	107.31	107.46	105.89	108.2	106.42	104.93	107.33	104.08	103.61	104.68	105.94	106.42	103.95	107.26	103.53	106.92	107.81	106.35	105.39	104.63	108.05	106.23	105.46	104.37	106.56	105.39	107.42	107.71	107.1	105.95	106.73	107.87	103.98	106.53
102.68	103.88	101.01	101.07	99.136	99.655	101.8	103.9	99.742	99.456	102.09	102.32	101.74	104.03	98.793	98.18	99.97	102.75	102.12	96.45	101.59	102.06	100.28	98.256	101.87	101.24	101.04	99.702	101.31	101.51	100.23	98.722	96.981	101.46	98.472	100.4	102.57	100.08	101.55	102.48	101.14	98.814	102.04	101.54	98.574	101.1	101.6	100	105	102.88
107.41	108.2	105.29	107.32	104.91	106.97	106.53	106.88	106.44	106.54	107.26	108	107.7	106.11	105.48	109.76	107.2	107.99	103.49	106.66	104.23	106.76	107.36	106.96	105.15	103.91	104.71	106.32	106.81	107.63	109.42	105.56	103.34	104.05	107.42	109.36	102.2	105.96	106.36	105	105.38	105.3	108.46	104.87	105.22	107.08	108.73	102.59	108.1	107.03
112.41	109.95	109.76	111.12	108.43	108.67	108.16	107.52	109.8	110.41	107.24	107.06	111.46	109.57	107.68	108.44	108.83	108.62	110.42	109.25	109.36	107.39	107.53	111.22	107.89	111.61	107.13	107.27	105.41	108.38	109.65	108.24	109.7	108.21	110.8	105.74	107	108.5	107.4	107.56	103.27	103.89	108.38	110.11	107.21	106.37	109.14	105.78	106.68	106.61
104.7	108.9	107.99	108.55	111.23	107.23	106.4	108.04	107.8	106.98	109.08	107.93	106.42	108.48	108.53	108.15	106.5	107.8	111.96	105.37	110.02	106.02	109.56	111.51	111.1	104.71	108.77	109.83	105.08	105.66	108.9	106.72	107.89	108.13	109.37	106.99	111.06	109.25	109.15	108.47	105.94	110.17	107.66	108.54	108.29	105.13	109.38	108.84	107.39	109.17
95.776	96.913	100.22	96.317	97.437	95.9	97.506	98.602	98.404	94.752	99.686	95.118	95.194	98.051	99.384	96.675	95.839	94.421	96.069	95.824	98.487	94.624	99.265	96.875	97.093	98.03	99.777	96.775	97.901	98.046	99.886	97.038	98.472	97.1	96.729	99.762	98.41	95.367	96.703	99.109	100.26	97.998	97.992	100.06	96.171	99.344	103.25	97.691	98.018	98.629
109.31	109.34	112.54	109.72	108.62	107.41	109.67	109.49	107.09	108.38	109.58	105.84	111.21	110	108.14	108.58	110.58	110.05	110.05	106.9	108.04	109.65	109.03	110.46	107.76	108.31	108.64	105.92	107.02	108	110	107.91	111.86	109.03	106.46	109.43	110.83	105.75	110.35	107.64	108.62	106.87	103.34	106.96	108.23	108.33	109.25	107.53	107.51	107.83
104.76	104.19	105.5	103.64	105.95	105.92	108.17	104.54	105.35	107.79	108.14	105.84	106.56	109.49	106.75	106.63	102.34	105.88	102.79	106.45	107.51	107.04	109.02	108.95	105.73	104.85	105.45	106.31	107.5	105.48	106.91	107.17	109.34	110.34	106.39	106.99	108.06	107.23	107.86	106.2	110.04	105.61	107.06	104.98	106.06	105.7	105.48	109.7	105.6	102.61
106.4	110.46	103.53	104.6	106.57	104.69	102.09	106.22	109.15	107.89	109.19	107.51	102.58	105.78	105.31	106.08	108.89	103.58	105.27	107.5	106.66	106.34	109.82	106.96	106.58	103.13	103.8	103.37	106.69	106.55	107.61	106.72	108.12	106.11	105.51	106.73	106.5	106.86	106.54	105.96	105.49	110.04	108.37	104.17	107.75	105.73	104.8	105.77	100.79	105.68
105.93	104.7	106.94	104.44	107.67	103.12	103.88	103.76	107.04	106.73	103.28	105.01	107.5	107.84	108.38	104.56	105.04	104.58	107.81	107.11	106.6	103	106.27	106.47	103.78	105.71	104.74	107.29	105.66	103.87	104.36	104.99	105.6	105.78	104.83	106.91	106.27	105.9	106.9	105.29	104.39	106	103.03	105.65	107.28	107.41	102.51	107.87	104.14	108.25
107.51	103.42	107.62	105.14	107.32	109.23	109.73	107.68	106.69	105.61	103.03	107.14	105.34	107.82	107.42	110.23	105.05	104.87	107.9	104.15	107.14	105.77	107.03	109.23	101.73	106.22	105.51	105.85	104.68	107.96	108.22	106.13	109.28	106.85	106.84	106.82	103.12	103.47	106.5	106.56	102.77	104.33	106.52	106.61	104.77	108.23	110.95	107.82	107.9	105.23
107.33	104	108.75	109.43	104.98	107.45	105.67	105.54	105.82	106.07	104	110.07	106.5	104.22	101.28	106.37	106.52	105.02	106.32	108.09	107.21	107.42	107.07	104.62	105.69	106.02	108.18	107.96	105.74	104.17	111.32	107.63	106.77	105.57	105.97	107.31	108.34	104.59	106.55	110.64	109.35	107.25	105.02	106.57	107.23	107.8	103.64	104.09	105.03	104.9
109.99	106.77	106.52	107.7	105.86	107.54	105.76	105.68	105.24	104.86	109.46	109.26	104.42	106.68	104.08	105.73	107.34	104.95	105.19	106.31	104.79	106.7	108.09	105.62	107.55	107.34	106.55	108.48	108.29	105.61	106.94	107.47	106.63	105.09	104.82	105.27	108.75	102.22	108.93	109.12	105.67	107.42	105.87	104.04	106.92	106.43	103.8	108.92	106.43	105.58
106.52	106.94	106.03	104.81	107.85	105.18	103.14	106.44	106.3	104.93	104.83	103.98	106.56	106.94	105.65	106.34	109.96	105.3	106.96	107.58	106.02	107.86	106.4	104.81	108.25	109.04	106.67	107.38	105.6	105.59	106.32	107.09	107.61	106.33	106.75	105.64	106.24	105.51	107.73	108.12	109.99	102.54	103.9	104.31	107.15	108.12	108.73	104.67	102.55	105.73
102.47	105.6	105.03	102.36	105.32	105.13	107.75	105.91	104.8	106.93	107.16	107.27	103.6	104.5	108.92	104.31	105.53	104.25	102.8	106.09	105.92	105.23	108.6	106.15	104.99	104.76	105.5	106.06	106.98	106.79	102.67	105.09	107.11	105.25	107.01	105.5	105.84	106.82	106.15	106.85	106.49	105.66	104.83	101.89	106.69	105.68	104.17	105.62	107.78	106.37
101.28	98.43	98.126	99.585	103.43	99.923	97.972	101.92	97.836	101.04	97.67	99.699	100.1	97.758	100.84	97.882	100.78	98.872	99.476	99.296	101.47	101.72	97.434	101.51	102.28	99.928	100.08	100.57	99.928	101.63	98.789	102.32	102.03	99.346	102.87	101.01	102.58	101.89	100.87	102.39	101.93	97.131	104.58	101.21	102.11	100.73	100.53	101.67	98.821	101.51
95.61	97.996	97.942	99.018	98.154	95.868	97.387	97.188	99.882	98.038	100.68	99.592	96.954	98.137	97.743	97.888	99.852	97.172	98.923	98.75	95.339	96.449	99.548	98.486	98.119	98.742	97.903	98.414	98.262	99.218	97.835	98.664	96.165	96.581	97.833	96.95	99.172	97.737	95.942	97.317	97.389	96.727	95.777	97.137	101.54	99.25	96.533	97.976	98.157	99.115
104.87	104.5	105.67	102.89	107.7	100.87	106.69	104.94	107.04	104.24	104.8	106.58	105.89	103.86	107.88	108.08	104.87	105.44	105.42	106.71	106.48	102.5	106.11	107.05	104.68	105.05	106.99	105.31	102.85	107.59	104.87	107.62	106.73	107.57	106.22	107.95	103.04	102.23	109.08	105.06	103.29	105.91	108.41	106.62	104.72	104.76	104.72	104.92	104.9	104.56
98.155	96.304	95.917	101.05	97.717	97.995	97.32	101.61	100.47	98.148	98.614	97.508	98.393	100.85	99.678	93.693	98.509	98.291	100.6	98.152	99.346	98.08	99.701	93.947	98.374	97.998	99.432	98.182	97.186	97.374	96.685	94.861	98.62	98.618	95.605	98.166	97.421	99.663	98.255	100.21	100.47	97.023	99.311	96.914	98.223	101.25	97.256	100.05	97.595	96.454
107.54	110.23	108.09	109.72	107.93	107.83	107.38	107.43	106.53	107.61	105.54	108.27	111.21	108.12	107.76	106.75	110.15	110.33	104.33	107.43	109.92	109.32	110.57	108.4	108.39	107.61	105.19	107.76	109.68	106.2	109.61	107.3	111.17	108.04	108.53	109.61	111.27	108.56	106.05	107.28	108.4	106.79	109.01	106.7	108.69	106.31	108.14	107.4	109.18	110.48
97.433	97.623	98.976	100.64	98.408	99.097	96.686	97.601	99.024	95.443	96.994	97.495	99.731	98.526	99.344	99.17	96.596	94.363	95.672	95.022	99.28	96.272	97.752	98.833	96.214	101.04	98.334	100.38	98.967	98.874	99.468	96.618	96.597	98.182	96.787	95.774	97.041	97.715	95.282	102.06	96.429	98.514	96.422	100.35	98.923	97.483	97.619	96.899	96.568	97.121
102.77	103.38	104.38	107.13	104.49	103.31	108.85	105.73	104.82	106.4	105.68	106.1	106.55	105.08	106.32	106.87	104.66	102.99	106.13	106.89	106.29	106.35	106.6	104	104.93	104.77	106.12	101.54	105.88	104.29	104.17	102.03	104.89	108.44	103.96	106.76	103.64	103.95	103.42	106.12	106.39	108.86	106.96	108.36	102.42	105.76	108.4	105.45	106.57	106.87
106.08	108.04	106.31	104.01	104.23	104.63	105.2	103.78	103.93	105.83	107.46	104.63	104.77	108.59	105.17	104.8	108.94	103.51	107.2	105.84	106.05	107.32	105.69	105.68	105.82	106.19	103.74	103.46	108.69	104.84	108.66	108.4	104.53	103.9	108.12	104.82	105.24	106.99	104.08	103.65	104.22	107.25	108.82	108.4	106.76	103.66	102.98	105.49	105.99	103.56
108.45	109.15	106.1	106.09	105.15	109.18	107.2	108.64	111.76	105.81	107.57	109.14	108.61	108.3	108.28	108.29	109.25	106.91	104.68	109.65	108.79	108.9	108.52	109.44	108.83	110.12	108.62	107.05	107.84	107.2	108.48	105.25	107.52	107.99	105.38	107.07	107.31	108.88	107.57	109.41	108.49	106.38	109.94	106.57	111	108.11	107.91	108.01	111.54	108.97
109.59	109.56	109.43	108.73	110.82	111.79	108.46	107	109.11	110.15	109.23	109.64	107.61	105.64	109.25	112.38	111.12	106.37	108.22	109.77	107.73	107.39	106.1	107.5	108.21	106.04	111.83	107.01	110.89	112.01	105.28	107.96	107.98	108.81	110.55	110.76	109.06	109.11	111.25	109.68	109.22	106.73	106.02	111.08	110.16	106.51	107.89	108.83	108.62	109.05
96.702	95.069	94.225	96.405	98.701	96.711	99.435	98.361	100.16	100.79	97.588	100.32	99.68	100.11	98.402	96.746	103.18	97.461	98.295	98.935	98.413	101.01	101.57	99.456	98.886	95.77	97.814	98.923	100.3	99.076	101.27	95.192	96.021	98.411	97.567	98.581	96.444	97.212	99.655	99.259	97.518	98.271	97.024	97.656	97.728	97.094	101.56	99.166	95.917	96.142
106.09	105.22	101.98	104.28	102.56	107.08	104.43	106.11	103.08	106.29	107.9	106.84	102.82	103.4	106.53	105.77	106.65	109.3	107.76	104.4	105.96	106.92	106.13	106.33	107.19	106.63	103.98	104.84	104.71	106.8	106.41	105.41	106.93	108.2	108.54	104.37	103.03	104.77	106.84	105.19	105.72	104.67	103.93	106.33	104.68	105.74	106.7	106.44	104.98	104.77
99.221	94.168	99.342	98.431	97.551	97.602	96.891	97.293	98.005	98.387	97.395	101.03	98.719	97.091	100.48	101.9	96.446	97.966	96.26	96.742	97.215	99.104	97.471	101.13	99.028	97.533	98.359	98.704	102.07	97.903	98.413	96.574	99.188	97.671	98.406	99.301	96.01	95.22	100.46	97.795	97.59	96.335	98.53	95.99	98.824	97.869	95.808	99.508	96.507	97.205
98.984	98.994	103.02	101.87	101.59	101.46	100.49	98.446	101.36	97.296	100.16	100.72	98.839	98.03	102.24	99.193	98.609	97.524	101.08	101.68	102.78	101.87	100.6	98.11	100.83	98.961	103.22	98.846	98.176	101.87	98.798	100.25	100.26	100.2	98.396	96.922	100.3	100.4	103.47	95.714	100.24	98.243	99.085	98.242	99.339	99.042	100.79	101.77	101.78	98.911
106.96	108.37	108.25	108.22	106.17	107	106.2	108.23	104.48	107.07	109	105.78	109.35	107.77	105.04	107.18	109.52	109.9	104.78	107.16	108.75	110.33	110.22	107.92	109.23	104.2	104.92	108.5	107.02	105.33	106.49	104.62	105.1	107.26	106.99	108.95	106.65	106.98	107.44	106.34	108.13	110.57	107.79	107.49	108.58	105.54	108.54	107.55	107.88	105.64
103.58	99.498	101.31	99.332	98.024	98.739	101.95	101.48	100.25	100.97	101.86	98.646	100.21	99.433	99.388	97.591	101.88	102.35	103.43	104.24	99.948	99.243	99.149	104.16	102.3	102.91	101.62	102.97	101.52	98.782	100.52	101.12	100.33	101.59	100.88	102.36	102.14	100.2	99.797	99.71	99.422	100.33	103.23	102.43	100.38	99.76	103.24	100.2	103.22	99.386
104.58	106.13	107.2	103.36	101.74	103.64	107.61	106.78	104.87	103.4	104.61	105.87	107.79	106.51	104.69	104.69	105.86	106.63	102.81	105.64	107.6	109.39	105.31	109.1	104.49	102.17	105.73	106.57	106.66	105.02	108.99	104.42	104.26	106.73	106.43	104.56	105.16	105.18	106.27	103.86	105.3	104.17	107.51	107.83	108.51	106.23	107.32	105.24	100.68	107.26
97.606	99.584	97.725	99.718	100.33	97.222	100.49	97.21	99.34	98.908	99.52	102.83	100.45	97.436	99.519	101.62	101	99.631	99.212	95.819	99.478	99.711	98.843	98.019	97.093	99.684	100.08	100.84	102.28	97.731	97.751	99.785	98.303	96.074	97.279	99.572	97.304	96.013	101.64	96.707	98.648	97.922	101.24	98.605	97.796	97.769	97.546	99.094	98.555	100.43
108.01	110.18	107.27	107.98	109.79	108.51	109.88	110.24	109.15	109.7	105.85	109.89	109.56	110.11	109.15	106.46	105.15	108.43	110.28	107.12	112.42	108.62	110.61	109.59	109.8	108.65	106.81	110.61	110.15	109.83	107.45	105.83	110.59	107.73	110.57	106.2	109.31	110	109.82	106.46	109.41	109.75	106.53	108.05	110.56	109.99	109.48	107.95	108.98	107.85
109.25	108.22	107.49	108.35	108.89	109	107.96	110.94	106.49	108.16	109.78	109.55	109.28	110.19	109.14	109.63	112.29	108.1	107.17	109.01	107.44	106.96	108.31	108	110.72	106.72	105.99	110.43	108.9	109.43	110.36	108.48	109.8	106.09	111.13	106.6	107.96	107.67	108.01	105.72	109.71	106.77	105.62	106.32	110.13	108.28	108.52	106.88	107.34	109.16
108.96	108.33	106.62	109.52	109.29	109.92	108.58	106.93	113.83	110.01	110.85	106.26	111.26	108.39	111.67	107.24	106.38	109	108.03	106.1	108.24	107.18	109.72	109.81	109.25	106.54	106.99	106.38	106.78	107.52	108.37	105.89	108.07	110.81	107.53	107.81	106.82	108.77	105.02	110.52	107.84	110.73	106.91	107.48	108.55	107.77	110.04	106.2	106.36	106.77
107.46	106.26	105.67	105.7	103.96	104.91	104.64	108.22	107.5	105.45	105.62	109.17	104.89	107.12	108.04	102.88	105.95	103.63	108.5	104.7	102.7	106.27	107.76	105.63	105.75	105.56	105.38	104.2	105.65	104.11	106.27	105.26	106.75	105.55	105.92	104.31	104.45	106.9	104.11	103.27	103.19	108.78	105.11	105.94	104.75	104.41	103.48	106.14	107.87	106.1
107.19	103.38	102.66	106.45	106.19	106.64	104.6	108.19	105.35	107.01	104.73	108.83	106.95	102.81	107.49	103.29	107.2	105.96	105.75	106.81	103.24	107.87	105.31	106.06	104.92	105.45	106.95	106.47	101.94	105.62	106.99	107.12	109.98	106.18	107.61	103.91	104.86	112.1	109.08	105.51	105.7	104.78	105.7	107.86	103.94	105.31	108.16	104.91	106.68	106.27
109.22	109.41	106.94	106.27	108.17	111.7	108.42	111.69	107.08	106.78	109.21	108.79	107.63	107.23	109.06	109.81	110.95	108.44	109.62	109.54	109.52	107.7	109.71	109.33	109.31	105.14	108.45	112.3	107.64	107.44	107.23	108.81	109.66	107.27	108.72	110.36	108.39	109.74	108.31	107.36	106.49	109	109.49	107.44	108.84	110.94	109.09	107.76	106.77	108.61
110.65	109.61	108.28	109.31	108.03	109.22	107.47	110.44	106.89	109.5	108.1	105.9	111.37	108.99	105.65	105.83	105.85	106.2	108.43	106.71	108.07	108.94	107.58	109.1	108.15	107.25	108.43	108.02	107.47	107.95	105.09	107.33	109.15	106.08	109.69	108.97	107.4	106.17	107.79	108.24	107	107.65	106.82	105.37	108.44	109.85	107.45	108.87	106.23	109.25
102.71	103.24	105.34	105.89	107.76	104.29	105.92	103.67	102.89	107.65	105.61	106.59	104.03	107.69	105.68	107.24	104.1	99.972	106.96	105.74	103.48	105.66	104.73	106.41	107.69	105.26	106.55	106.34	104.48	104.4	105.98	103.88	107.54	104	106.96	108.58	107.64	105.75	106.19	101.66	106.91	107.07	104.83	108.17	107.46	109.54	108.81	106.57	107.12	106.46
98.648	94.997	98.285	94.173	99.512	98.699	95.758	99.65	101.33	102.34	97.282	98.735	97.88	99.327	100.44	101.08	96.689	95.514	98.573	98.274	97.091	98.926	98.194	96.498	99.933	96.662	97.312	97.53	95.521	97.863	95.034	98.461	98.442	101.54	100.33	97.917	94.564	101.53	97.918	100.59	95.527	98.341	95.063	97.983	96.702	96.527	93.313	97.977	98.98	97.748
107.09	107.35	108.23	110.58	107.3	111.11	106.86	107.58	109.26	108.94	107.01	108.66	110.13	107.61	111.23	109.79	109.78	106.62	106.99	106.74	110.52	107.31	107.52	108.09	103.85	110.76	111.63	108.35	110.88	108.45	106.76	107.95	110.51	108.06	107.99	106	105.23	107.1	103.67	102.54	105.58	108.35	110.97	107.21	105.88	109.06	110.91	108.2	107.01	108.47
106.69	107.14	105.05	103.91	105.04	106.94	105.15	107.93	106.89	105.36	108.84	105.6	106.6	105.85	103.79	106.47	107.13	107.6	104.76	110.16	109.77	103.65	105.82	105.61	103.9	102.63	106.66	106.29	106.91	105.23	106.02	104.79	105.93	107.6	108.94	107.01	106.39	109.17	104.02	105.82	105.43	108.24	106.52	107.56	105.63	109.3	108.25	105.65	101.89	106.53
108.73	109.75	113.58	108.19	110.03	109.52	107.29	107.12	109.15	106.8	111.25	108.77	108.34	111	106.3	109.08	105.66	106.02	106.29	112.57	108.87	108.84	106.52	108.07	107.74	108.44	107.98	110.34	107.51	108.74	107.2	109.16	106.38	107.55	109.73	110.18	108.24	105.7	106.57	107.29	106.81	108.21	107.43	109.42	107.55	107.41	108.74	113.17	111.53	108.71
100.25	101.6	101.91	101.86	98.97	98.57	100.61	98.412	100.52	99.901	98.917	99.585	101.19	99.32	99.767	99.945	98.469	99.549	102.33	101.47	102.63	99.246	101.43	101.31	100.29	102.55	100.62	102.87	104.16	104.87	99.337	102.7	100.47	101.39	100.27	98.795	101.3	102.15	98.183	99.861	103.54	100.77	100.47	102	100.07	102.64	101.14	101.5	97.244	103.28
98.941	97.695	94.263	98.541	98.601	100.52	99.216	99.729	97.677	98.291	99.824	97.931	95.313	95.413	98.242	96.707	97.396	99.595	96.11	99.183	98.339	102.35	95.468	99.603	98.136	93.359	100.61	100.08	98.68	95.569	95.071	98.335	98.299	99.299	98.601	95.71	97.745	100.33	96.889	95.542	101.69	98.071	99.042	97.709	97.856	96.415	99.001	100.04	99.123	97.391
100.25	96.318	99.337	98.217	96.395	97.896	95.404	94.481	95.832	95.229	95.966	95.823	98.587	97.177	98.589	98.02	95.996	102.99	99.201	98.66	99.926	99.934	97.516	98.073	97.086	98.973	99.026	98.863	97.202	97.052	96.376	95.483	100.26	99.97	97.462	96.736	99.574	100.75	100.6	99.17	99.116	100.62	99.28	97.096	94.321	98.086	97.275	94.565	99.493	99.93
106.48	108.39	108.17	107.05	109.28	109.4	106.07	109.3	111.01	109.33	107.64	106.57	107.5	110.15	108.45	109.45	107.82	106.06	109.99	109.75	108.51	106.69	110.83	105.47	112.05	109.17	106.85	112.32	108.75	107.36	107.89	109.35	108.33	106.5	105.46	107.4	106.27	106.47	108.61	110.54	110.58	108.59	107.86	110.64	109.47	106.23	107.87	109.91	105.15	108.66
103.78	105.35	107.21	104.64	107.02	106.97	107.38	105.92	105.01	105.68	102.99	108.04	105.66	106.53	105.57	103.88	105.39	103.12	101.7	105.47	105.99	104.14	104.57	107.01	105.49	105.7	107.64	108.74	105.19	103.9	103.95	105.16	106.83	105.76	105.41	103.54	102.41	103.48	104.25	103.3	105.78	108.94	104.97	104.86	106.21	110.14	103.56	106.36	108.39	105.72
98.758	99.532	100.19	103.02	100.94	103.27	99.068	98.46	101.51	98.619	96.632	100.2	101.43	98.494	99.129	100.16	97.803	100.15	101.72	100.19	102.63	101.97	103.75	102.76	101.25	98.815	100.12	100.36	99.797	98.368	99.618	100.88	100.21	100.03	100.2	99.953	101.93	100.24	103.27	100.87	103.22	104.89	98.951	101.16	103.39	100.1	101.63	100.37	103.75	100.07
105.26	106.74	107.34	106.13	107.83	106.21	105.22	107.88	104.01	104.73	105.7	104.67	104.55	107.11	106.83	103.33	104.6	107.01	105.69	105.55	103.55	108.43	106.41	108.39	105.1	104.87	104.64	106.14	103.57	106.92	107.36	106.77	106.99	107.68	105.11	105.64	105.42	102.25	107.86	103.32	106.81	104.93	107.35	104.89	107.3	106.28	109.13	105.49	105.37	105.96
105.25	106.62	105.98	107.05	107.46	105.36	103.96	106.08	107.65	101.71	108.39	105.77	104.96	105.66	105.46	106.3	106.19	103.83	104.79	106.09	108.37	105.68	104.63	106.78	109.71	107.42	104.59	102.79	106.02	107.38	109.12	105.01	103.89	101.94	107.31	106.88	105.45	106.84	107.44	107.2	105.51	106.33	106.75	103.53	106.5	106.23	107.63	105.56	103.34	108.74
103.85	106.52	105.69	109.41	105.07	108.08	109.12	105.86	107.45	107.14	109.49	107.41	106.49	105.76	106.29	108.65	106.88	108.24	103.98	107.08	106.43	105.58	104.71	106.81	106.82	107.76	106.65	108.56	108.93	106.94	109.28	107.26	106.17	107.79	109.29	104.46	108.11	107.54	107.07	109.86	107.36	106.48	108.18	104.71	107.78	105.59	110.04	105.34	108.88	107.08
106.47	106.23	105.32	104.73	107.59	102.54	106.82	106.37	102.32	107	105.45	105.6	104.09	105.99	105.7	106.4	101.88	107.46	108.69	106.83	107.44	103.36	106	107.93	106.95	106.76	106.36	105.23	105.27	108.62	109.29	104.44	106.98	104.79	103.36	105.66	106.27	106.79	105.22	104.65	106.82	107.62	105.72	105.31	105.06	105.15	106.96	109.28	105.28	103.35
106.9	105.35	108.07	103.07	107.12	106.06	105.72	106.42	106.21	104.87	107.37	105.23	108.69	108.67	107.66	105.36	105.8	105	108.16	106.11	107.96	108.45	104.5	106.55	108.14	106.74	108.27	107.43	106.17	105.43	105.02	110.73	109.29	106.51	104.72	109.59	104.82	108.21	108.66	106.54	105.53	104.95	104.11	103.36	103.16	103.57	108.65	106.32	106.17	107.76
104.89	107.37	104.93	105.58	105.38	106.45	106.99	103.17	104.44	107.28	107.14	106.39	105.56	106.28	107.99	106.04	105.89	104.47	107.56	105.84	107.06	106.33	107.34	104.91	105.74	105.66	107.61	106.46	104.14	105.15	106.63	106.07	105.69	103.4	108	103.68	103.99	106.91	102.8	105.29	106.18	108.04	107.04	104.15	108.4	104.47	103.68	103.66	107.59	106.55
100.96	99.486	95.661	98.816	100.31	99.962	98.216	99.991	99.237	100.89	96.67	97.938	97.78	100.07	97.599	97.791	98.756	100.65	98.417	96.503	103.64	99.153	99.34	95.725	98.3	99.756	96.081	97.211	100.27	97.73	93.438	101.1	101.17	97.759	98.3	97.629	94.484	95.809	100.17	100.66	95.141	97.643	97.881	97.971	99.938	100.56	97.081	100.13	99.832	97.151
96.316	96.847	99.548	96.288	99.874	94.093	95.074	99.2	98.793	98.094	96.81	99.255	98.301	99.721	95.326	98.869	97.624	98.014	96.634	99.455	96.926	103.5	96.892	99.069	96.886	94.629	98.653	98	98.05	95.716	99.29	96.871	96.48	96.937	97.212	98.535	97.924	97.108	99.604	98.688	99.915	95.892	96.493	97.412	96.742	99.08	98.074	97.451	97.713	96.913
108.37	105.17	106.93	108.06	108.18	108.75	104.17	106.25	106.18	104.66	105.76	108.04	104.82	107.1	104.18	105.86	106.5	106.16	103.56	109.75	103.31	110.18	107.07	107.67	108.68	104.27	107.57	106.07	104.04	107.84	107.7	107.87	107.34	105.61	105.72	106.34	108.72	108.02	105.51	109.07	106.62	109.09	107.22	104.01	105.2	107.16	108.61	105.56	108.36	107.75
98.674	98.534	98.881	101.22	101.66	99.14	98.813	97.945	100.7	98.266	97.83	97.572	95.119	97.453	95.22	96.193	96.867	98.878	98.575	101.28	102.17	98.094	97.934	97.3	99.758	97.041	101.49	98.012	95.135	97.154	99.557	99.953	96.392	99.286	97.799	95.883	101.76	96.272	96.729	100.16	95.98	99.436	97.872	97.161	97.923	97.743	99.013	100.04	98.019	96.816
110.36	108	107.44	108.32	106.37	108.4	107.27	104.68	108.27	107.17	107.94	106.74	106.75	107.77	107.58	106.73	110.83	106.2	107.92	109.99	108.41	106.96	107.89	107.66	105.89	107.74	109.35	107.2	107.43	106.29	104.91	109.12	106.21	109.16	107.76	108.73	105.68	107.65	107.67	106.91	108.41	109.71	107.59	107.88	111.29	106.72	107.21	106.87	111.06	109.88
106.76	100.9	105.06	107.62	104.23	108.52	105.09	104.02	107.56	103.24	106.69	105.43	104.48	104.17	102.95	103.69	104.13	105.64	107.9	105.75	102.85	104.13	105.75	103.41	106.09	104.8	104.03	105.38	108.2	109.29	106.65	104.4	105	103.86	104.68	106.65	104.88	107.5	103.46	105.49	109.17	107.71	106.16	106.16	107.15	105.58	105.84	104.65	106.45	108.38
106.65	107.5	108.16	107.74	106.79	106.45	108.7	108.73	109.61	110.05	109.56	106.98	108.55	106.42	109.01	106.01	108.69	109.24	108.39	106.83	108.23	106.93	108.63	107.08	108.18	107.22	107.59	108.86	108.22	108.11	105.95	106	106.22	108.07	106.97	110.31	108.89	107.62	103.39	107.42	110.01	106.47	111	105.55	105.22	109.63	112.08	109.91	112.13	106.61
109.96	108	107.97	108.69	110.68	110.83	109.17	107.09	111.25	108.18	107.97	110.24	107.11	105.37	106.86	107.97	106.42	107.13	106.13	110.79	109.68	107.47	108.94	108.2	107.19	110.93	107.57	107.21	109.58	107.58	106.17	109.59	105.12	109.55	105.43	107.34	108.47	108.65	111.23	107.77	107.37	108.8	110.11	108.91	107.76	109.65	108.33	109.16	111.92	107.62
103.32	108.43	103.02	105.77	106.7	107.13	107.39	106.9	103.76	107.3	103.62	106.75	103.21	105.9	103.12	104.16	106.82	106	105.06	104.84	105.75	104.23	107.93	106.02	106.44	105.72	102.66	105.49	104.95	110.29	101.21	104.09	105.24	102.98	106.84	103.62	105.09	103.59	104.71	108.12	104.51	104.57	103.31	105.54	106.63	104.11	106.52	106.52	104.75	107.37
97.706	95.779	99.315	98.246	96.037	99.023	98.829	95.482	96.006	98.941	98.664	98.698	94.064	99.121	94.141	97.425	98.836	99.309	99.109	95.488	95.222	99.014	97.028	99.494	96.935	96.389	95.994	97.078	100.77	96.334	96.971	95.769	99.658	99.241	99.595	98.05	94.585	103	99.453	99.81	95.834	97.373	96.163	95.214	99.23	98.16	97.963	97.907	97.982	94.481
107.41	109.41	107.97	111.01	106.81	109.96	107.58	109.6	109.18	110.63	109.86	108.56	109.85	106.31	107.87	109.1	109.83	108.53	106.5	107.43	110.1	106.24	106.65	106.9	108.63	109.27	113.43	105.31	106.04	107.15	108.18	106.7	108.5	109.85	107.35	108.37	109.42	110.44	111.59	109.51	103.98	107.82	109.26	108.69	108.59	106.69	108.41	106.97	110.84	109.08
108.55	109.05	106.43	110.73	112.09	107.81	106.22	104.75	110.28	108.58	112.26	108.23	105.46	110.57	110.06	107.63	108.67	109.86	108.53	108.19	107.57	111.95	107.35	107.19	107.93	107.83	109.1	109.17	113.23	107.78	106.81	107.73	107.13	108.23	111.46	109.33	110.65	107.83	111.47	110.78	109.37	111.47	107.69	107.27	109.57	108.9	107.75	108.31	111.19	107.63
105.17	109.75	105.24	106.55	105.41	108.32	105.58	104.65	109	106.48	105.73	107.47	106.67	106.03	104.57	105.03	105.89	109.07	106.23	105.72	106.45	106.04	109.06	106.16	107.2	107.53	105.59	105.2	105.72	107.48	106.11	107.42	106.29	105.63	107.12	105.9	104.21	106.54	103.55	110.06	108.64	107.7	107.41	103.4	106.38	106.33	107.92	105.89	104.94	109.06
105.87	105.22	103.46	105.32	105.09	105.1	103.48	104.65	106.16	104.33	108.9	105.77	103.42	104.42	106.97	106.54	107.82	105.46	105.24	107.74	107.32	104.72	107.51	104.82	105.29	105.44	105.74	107.62	108.69	105.72	106.91	108.64	103.28	108.4	106.96	109.25	104.24	107.14	106.69	104.23	101.14	105.43	106.04	104.45	104.66	107.44	102.57	108.3	104.95	105.78
103.28	99.091	103.89	101.74	101.1	99.793	103.14	98.659	99.764	102.26	101.64	100.64	100.82	100.09	102.56	104.48	101.29	99.081	99.935	100.72	98.981	97.506	103.59	101.08	97.248	102.2	101.09	99.812	103.07	100.98	98.438	101.47	100.53	98.909	99.718	99.148	102.52	100.21	102.78	100.14	101.23	102.43	100.26	98.984	102.86	96.922	102.95	100.92	100.55	101.74
101.53	103.24	103.47	101.46	103.05	100.48	97.641	99.821	100.18	100.18	101.29	100.37	98.98	97.318	102.22	100.1	101.83	101.06	101.15	102.84	97.678	97.921	101.69	100.63	101.07	98.602	100.85	99.931	102.45	101.21	102.6	101.15	96.755	101.08	101.94	101.88	98.202	103.65	100.3	101.1	101.44	100.3	98.837	101.13	100.62	100.49	98.585	101.22	98.667	102.47
107.58	108.73	107.36	109.33	110.53	107.06	109.99	107.29	105.92	108.4	108.04	104.85	109.24	108.11	107.36	107.6	105.53	110.47	107.59	112.95	108.48	107.16	108.63	107.23	108.71	108.47	107.78	109.95	110.87	109.72	109.14	107.19	107.61	110.74	107.81	107.44	105.52	106.05	107.95	107.6	109.12	105.59	108.64	107.43	110.33	108.04	110.44	106.87	106.82	108.51
101.25	100.92	100.29	101.57	107.1	103.75	101.98	101.09	101.68	101.96	101.87	101.97	102.72	102.75	104.48	102.01	101.95	104.16	102.62	103.35	104.74	102.54	100.06	102.27	103.8	101.12	102.69	102.13	103.62	103.56	104.08	104.63	102.79	104.04	103.23	100.36	105.17	104.24	100.5	101.95	99.879	100.97	104.88	103.53	101.67	104.28	105.55	104.67	102.64	102.63
106.73	102.5	105.13	107.39	106.64	105.77	106.72	106.01	106.93	107.05	104.09	105.69	107.18	102.84	104.01	107.46	105.29	107.32	105.31	105.35	105.18	104.29	104	107.12	103.02	105.97	109.16	106.09	106.34	105.54	105.93	107.23	106.7	106.98	104.12	107.11	107.02	104.17	101.3	108.63	107	105.5	107.73	106.02	105.64	106.07	105.54	110.39	107.35	103.7
106.81	105.89	104.68	107.04	106.27	105.88	105.92	106.64	106.61	106.89	103.58	105.36	106.24	105.36	105.44	106.33	107.35	103.97	106.02	109.42	103.96	103.23	108.44	108.74	104.99	103.77	105.71	105.02	105.93	105.86	103.5	106.42	104.3	105.1	109.16	104.94	106.09	109.4	107.67	104.66	105.1	104	103.79	102.22	105.39	105.16	106.66	104.44	107.11	105.93
99.866	100.68	98.983	101.58	100.2	99.568	101.9	101.41	102.56	101.44	105.03	100.02	100.72	100.14	101.64	98.818	98.874	97.704	102.5	101.74	98.874	98.653	100.12	100.28	101.94	100.26	102.52	100.18	103.85	101.38	102.21	100.49	100.23	99.012	101.74	100.63	99.635	105.06	101.8	97.937	98.453	103.06	105.15	101.45	96.437	100.66	103.34	101.68	102.18	101.21
107.99	109.41	108.07	108.81	112.83	107.94	107.72	108.56	108.81	107.79	108.83	105.84	109.97	109.21	106.61	108.83	109.71	108.6	108.13	108.36	104.51	109.45	110.65	106.39	108.47	106.98	106.6	109.44	110.92	110.67	106.37	110.81	109.01	104.91	107.47	106.63	109.29	109.79	110.69	108.89	109.83	108.6	108.63	108.62	108.78	106.23	109.16	108.63	110.26	107.8
106.33	103.99	106.37	106.75	105.08	108.52	104.54	106.23	105.54	107.99	106.19	106.97	105.99	105.87	106.27	107.1	110.63	105.2	107.49	107.8	108.63	104.84	108.09	102.51	107.64	105.15	105.71	107.58	105.27	105.19	109.36	104.69	104.87	107.74	107.73	107.21	106.46	106.17	106.33	104.47	106.35	107.29	107.82	106.93	105.91	105.04	105.62	109.24	107.7	107.35
108.76	106.59	109.99	110.56	104.1	108.46	108.49	108.61	108.88	108.84	105.69	106.76	109.01	106.42	108.07	109.95	103.86	108.26	108.23	104.23	105.59	107.42	105.96	107.48	108.36	106.43	107.89	104.96	108.43	108.75	108.92	106.64	106.8	108.03	108.22	108.3	108.34	110.62	106.64	105.72	108.02	105.72	111.76	107.46	108.32	107.24	105.84	106.47	109.05	108.38
98.235	96.883	98.175	99.577	98.288	99.357	102.13	100.24	98.668	99.387	100.83	99.508	101.97	101.98	100.1	98.49	99.623	98.892	100	101.66	99.176	99.723	99.338	102.44	100.57	99.694	100.25	100.31	99.866	101.6	103.28	97.701	101.53	99.607	99.816	101.46	99.536	96.999	100.45	101.79	99.408	101.05	101.02	98.964	101.1	100.46	94.443	100.58	101.37	101.22
102.86	102.45	104.36	101.69	100.93	104.23	102.52	98.407	103.86	105.06	104.44	104.35	103.33	101.48	101.54	102.81	102.23	100.71	103.17	100.26	103.95	103.16	105.7	102.43	100.68	101.16	102	104.78	103.99	101.71	104.07	103.78	102.32	102.89	101.25	106.58	100.5	101.67	103.6	104.19	101.49	104.04	101.03	104.82	100.04	103.77	102.61	99.473	102.95	102.06
106.59	103.16	105.67	103.97	104.85	104.46	105.66	106.73	103	106.83	107.24	104.65	105.73	112.03	107.72	107.45	104.54	104.27	104.14	108.94	104.68	100.79	104.91	106.1	104.48	108.48	105.51	104.93	105.61	106.53	106.1	106.9	107.48	108.65	105.94	106.12	102.33	105.65	103.93	108.19	105.17	105.99	107.92	103.38	107.99	108.16	106.67	105.81	107.4	105.45
108.32	105.18	106.11	103.84	106.67	104.76	106.35	108.21	104.84	102.38	109.39	103.09	109.11	106.2	104.91	105.2	106.13	105.67	104.58	105.33	108.49	107.71	106.01	103.66	104.72	106.4	104.68	104.86	103.97	107.88	108.04	106.3	103.48	104.02	104.08	106.7	106.65	107.04	107.59	107.4	108.14	102.87	106.1	108.96	106.58	105.84	105.45	106.97	106.17	107.1
105.95	105.5	107.92	106.3	104.49	109.17	111.11	107.75	109.9	105.6	106.84	109.36	111.4	106.23	108.55	110.93	105.9	109.56	108.63	108.27	106.06	109.49	109.17	110.68	109.8	106.72	110.67	108.94	109.79	109.35	109.8	109.25	108.59	105.93	108.7	109.63	108.1	108.1	107.42	110.35	106.44	105.1	108.56	108.91	107.9	106.92	101.67	106.78	109	108.38
98.741	99.311	96.902	96.819	98.975	99.307	97.31	97.462	101.56	98.814	101.2	99.341	99.263	98.275	97.4	98.459	102.1	97.292	95.182	95.632	97.195	100.1	98.511	96.898	101.25	99.642	95.42	96.104	98.771	95.688	97.61	99.158	97.724	98.56	96.345	99.438	96.376	103.62	97.355	96.343	101.04	99.913	98.28	94.158	98.071	96.465	96.659	100.18	101.21	100.41
111.81	108.6	109.95	108.76	110.7	108.14	109.99	111.7	112.88	110.43	111.01	113.36	110.08	109.62	110.38	110.59	109.99	111.11	111.1	112.09	107.86	110.51	112.09	108.32	111.08	111.08	110.15	111.91	107.96	111.55	113.23	110.69	110.22	110.85	112.11	110.43	110.39	107.32	109.53	112.36	112.2	110.74	110.97	111.45	110.99	109.77	109.61	108.4	107.54	110.98
106.24	108.58	108.56	107.38	107.24	109.74	109.49	106.67	110.15	105.36	107.5	107.44	108.28	110.69	109.55	111.74	107.89	106.19	112.46	108.14	107.76	106.65	106.01	109.29	108.6	108.2	105.52	109.83	110.87	110.13	109.48	104.81	106.47	106.85	110.12	109.26	105.26	109.01	108.5	107.96	109.59	107.04	107.08	105.04	107	104.88	105.79	105.3	107.05	110.83
105.28	105.1	106.07	108.49	105.83	109.24	106.84	105.91	107.07	106.74	107.99	104.31	103.47	105.13	103.62	105.86	106.14	104.24	106.28	107	103.37	108.46	109.25	106.5	104.23	105.54	104.54	106.71	107.7	104.53	106.52	103.33	106.02	104.04	107.63	105.04	105.65	102.65	103.88	102.61	108	101.26	106.93	105.18	106.11	110.78	108.73	105.98	106.61	105.72
106.29	104.59	107.51	108.22	109.61	108.11	108.64	107.18	111.44	109.99	110.35	110.22	111	108.14	104.5	109.78	108.63	107.36	107.89	109.63	107.7	108.27	109.56	108.54	105.98	111.49	108.35	105.3	108.06	107.59	106.41	106.83	111.85	107.69	108.24	108.2	106.89	108.35	109.32	108.59	108.77	108.24	109.84	108.45	109.24	110.59	107.97	107.02	106.91	110.51
107.46	104.72	104.92	107.2	103.77	103.76	102.29	104.87	103.73	105.79	108.63	108.2	104.11	104.04	105.62	106.95	106.2	105.39	101.56	102.99	108.55	103.68	105.22	104.16	103.21	107.43	104.87	108.57	105.98	106.31	104.94	107.8	104.98	105.69	105.99	106.58	104.23	103.19	105.13	106.45	104.44	102.77	108.03	107.03	104.13	105.87	106.39	106.05	105.64	106.97
110.57	108.88	107.33	109.02	107.08	104.73	107.08	107.08	103.67	106.43	107.13	107.11	106.91	110.01	107.09	106.66	109.08	108.74	108	108.87	110.74	106.98	108.39	105	106.38	107.89	109.77	108.54	108.24	107.42	108.03	109.79	108.18	106.88	106.19	106.45	107.75	109.37	109.06	108.74	108.34	108.56	107.86	105.94	108.21	108.73	107.72	107.48	106.26	106.31
110.23	108.53	107.38	106.28	107.92	111.43	107.68	107.13	110.64	106.59	109.58	103.91	104.87	110.2	105.78	109.97	108	107.56	106.74	106.45	107.39	106.26	111.68	110.14	109.66	107.59	108.58	109.13	108.24	108.13	113.05	105.99	105.61	107.17	107.58	105.59	108.83	107.84	109.25	108.4	106.83	107.56	108.22	107.47	107.25	105.92	105.69	105.02	108.89	109.65
97.222	98.139	100.21	95.255	94.861	97.392	100.77	96.589	96.935	99.964	97.907	97.181	96.406	100.76	96.938	97.197	95.853	97.36	99.615	98.399	97.424	98.163	99.448	98.605	97.77	98.773	99.356	96.866	96.844	96.642	98.823	97.932	99.532	99.1	97.576	98.582	98.172	97.678	99.857	98.356	98.029	100.1	96.966	96.356	97.629	95.832	96.601	97.753	96.413	95.83
99.117	97.857	101.11	100.42	101.27	101.92	98.444	99.879	102.36	99.46	101.02	102.38	101.03	99.104	103.08	97.715	101.85	99.22	99.338	103.56	100.97	99.351	102.47	100.18	103.01	100.71	102.63	100.82	102.26	103.21	102.49	100.68	99.96	99.103	98.491	97.354	101.6	98.682	100.66	100.42	100.75	100.98	99.61	100.16	100.89	99.965	100.85	100.49	100.09	100.81
103.82	107.98	105.44	106.54	108.94	108.62	102.57	108.4	107.85	107.01	104.01	108.53	104.48	107.43	101.28	105.08	100.65	102.47	103.07	107.49	107	105.3	106.48	105.88	105.96	104.16	108.16	104.39	107.78	110.92	108.87	109.54	105.2	108.07	106.31	105.71	106.83	107.65	107.78	105.27	105.31	107.53	106.09	109.04	105.68	104.89	107.27	106.35	105.02	103.92
96.906	99.982	98.584	100.02	100.13	99.22	100.52	101.48	102.59	99.318	98.878	101.5	102.71	102.67	100.11	100.14	101.44	100.88	100.6	102.5	98.654	97.795	100.06	104.2	99.967	100.34	101.03	100.67	100.16	100.1	100.14	101.09	101.61	97.556	101.19	99.465	101.02	101.69	100.97	102.13	100.36	101.8	101.34	101.31	100.07	101.2	103.85	103.26	101.66	104.01
106.93	109.97	105.98	108.07	108.44	109.81	107.44	110.08	109.82	109.85	110.95	106.94	109.26	109.65	108.49	108.38	110.57	108.75	108.04	109.81	108.04	109.63	107.57	107.37	109.6	109.21	106.35	108.93	108.2	107.75	109.65	106.27	108.61	108.2	109.33	107.37	106.9	103.9	108.38	108.1	106.6	107.52	108.85	107.29	109.48	106.2	110.2	108.33	109.56	108.54
107.58	107.49	104.59	107.95	104.44	104.16	107.35	106.03	105.19	103.94	104.34	102.95	104.07	103.54	107.2	105.09	106.1	104.56	106.21	105.88	103.81	103.1	105.56	107.36	106.42	106.31	105.58	107.34	102.07	107.57	107.23	106.87	108.3	104.64	105.54	104.55	104.16	104.67	104.22	104.36	107.26	104.91	106.81	104.56	105.1	105.25	108.6	108.62	106.28	101.63
108.47	108.93	107.65	107.13	106.17	107.5	107.24	107.18	108.62	109.23	108.42	106.5	104.61	103.96	105.8	108.27	108.26	109.88	107.84	104.44	104.61	106.52	106.69	108.59	106.24	107.62	105.33	108.47	105.68	107.34	110.38	105.54	107.34	105.9	107.07	107.56	105.93	107.59	107.75	107.38	109.23	109.55	102.48	105.42	104.63	108.95	104.82	107.27	107.18	107.54
97.844	96.94	100.25	98.694	97.452	99.654	97.237	98.703	99.775	97.599	94.824	98.092	96.345	96.196	97.497	95.529	97.058	96.272	96.338	96.908	96.767	100.89	99.053	96.995	94.28	99.423	97.291	97.315	95.722	100.16	98.249	99.257	96.539	99.217	96.703	95.427	96.395	101.14	98.955	97.944	98.848	97.154	95.91	99.193	99.778	98.119	98.175	99.389	98.831	99.609
104.65	107.84	102.5	104.61	104.76	105.35	103.91	106.82	106.86	105.85	109.12	107.83	106.34	102.47	103.74	105.73	104.66	107.63	106.05	107.23	107.02	105.35	105.82	105.48	104.78	105.49	106.54	105.87	103.57	104.08	104.22	104.18	106.59	103.93	105.85	104.66	103.15	106.6	105.77	106.07	107.55	105.6	105.61	106.95	104.21	104.21	104.54	102.49	103.26	105.53
104.59	105.44	109.01	104.09	107.91	105.31	107.68	107.49	107.79	108.56	106.29	107.05	103.33	106.76	107.92	104.71	108.46	105.81	106.28	108.35	101.69	105.3	108.05	105.72	108.04	107.31	106.29	106.45	106.05	105.43	106.12	107.15	104.66	104.21	106.66	105.09	109.28	101.94	108.18	107.5	108.27	109.1	106.71	105.06	106.41	105.76	105.85	107.62	107.74	105.55
104.39	106.69	104.49	105.88	107.6	107.2	106.96	106.95	106.07	105.39	103.78	108.59	104.74	102.12	104.9	102.04	106.45	107.41	103.04	106.42	104.72	106.04	107.09	104.97	105.54	102.99	107.3	103.73	102.85	103.85	104.64	106.36	103.44	109.39	107.21	105.8	102.71	107.9	107.74	104.58	105.03	105.17	104.6	103.6	105.15	106.21	108.35	106.45	107.4	106.88
107.89	106.24	105.74	106.47	107.86	107.22	106.68	109.73	110.49	108.55	106.58	109.46	106.4	109.49	107.84	108.63	109.09	109.3	108.88	108.27	105.45	110.46	107.42	109.38	106.35	108.94	106.63	110.32	108.91	107.54	109.21	109.14	109.73	109.06	109.24	108.16	108.42	109.24	108.98	106.92	109.49	107.92	107.16	105.43	107.2	109.75	108.19	108.31	108.44	109.08
107.04	106.74	106.75	105.04	105.53	104.96	106.86	108.69	104.8	104.86	104.46	103.01	112.8	109.11	107.36	107.42	104.53	104.72	105.61	108.96	104.58	105.21	106.45	104.54	107.04	105.22	104.68	104.78	106.75	106.92	109.4	106.61	106.57	106.27	103.25	104.39	104.04	105.01	104.64	107.64	106.39	104.48	102.77	108.7	104.62	107.8	106.23	105.16	106.26	105.04
101.87	108.98	106.63	107.96	107.4	106.18	105.3	106.51	109.77	106.5	103.16	106.89	105.82	106.93	106.74	108.39	103.64	105.59	104.97	103.36	105.53	106.36	107.66	105.29	103.44	106.07	106.92	104.12	101.98	107.5	104.64	104.41	103.61	107.44	106.47	106.31	103.85	104.99	107.76	107.01	101.92	104.55	106.4	105.88	104.21	105.28	105.27	106.26	108.36	107.31
108.41	107.3	110.51	109.07	109.5	109.14	113.25	106.88	108.47	105.87	109.12	111.42	108.97	106.05	109.62	109.98	109.45	108.91	108.02	106.31	108.41	106.91	107.77	106.53	108.78	106.22	106.33	107.7	108.21	108.03	109.98	108.72	105.77	108.72	109.52	104.83	107.39	107.88	109.48	108.28	111.31	109.3	107.33	106.37	105.27	111.09	106.46	108.06	106.09	110.54
103.3	106.02	108.17	105.89	107.95	107.88	104.96	105.5	104.29	106.37	105.55	104.59	104.85	104.89	106.33	105.1	103.16	105.64	105.31	106.2	104.46	103.27	107.83	104.26	109.77	106.94	109.74	104.03	102.19	107.8	103.43	103.85	104.89	106.49	108.1	104.63	106.44	106.98	105.2	105.16	105.45	104.95	106.07	104.03	105.2	101.47	107.02	101.76	107.03	106.5
99.17	97.148	97.982	96.474	96.867	99.412	99.395	98.421	99.799	98.679	95.121	98.161	97.878	98.483	98.706	99.116	94.946	100.58	98.091	99.137	97.893	96.626	100.51	99.157	96.374	100.77	99.295	98.78	98.805	98.389	100.07	96.418	97.44	96.254	100.66	97.808	98.165	99.473	100.15	100.5	96.798	99.259	96.897	99.294	98.616	97.225	95.13	97.77	100.78	96.994
97.393	98.155	99.679	99.735	98.946	97.429	98.143	98.718	97.187	102.95	100.84	99.421	96.293	97.902	101.68	100.54	98.002	100.9	98.868	99.07	102.04	100.57	97.999	96.478	98.867	99.441	98.123	98.669	96.785	99.122	100.72	102.09	97.683	100.3	98.574	96.788	95.995	95.851	102.11	101.83	100.68	98.354	98.466	98.978	100.92	101.19	98.759	99.406	96.365	98.285
108.95	108.45	110.27	108.58	105.98	104.05	107.46	109.77	110.33	107.49	106.29	107.72	109.26	109.63	108.98	109.01	107.52	108.97	110.44	108	107.53	108.4	108.74	105.57	106.56	109.6	109.36	107.94	112.44	106.72	107.75	109.4	108.09	108.31	107.42	107.32	106.58	108.4	109.5	108.23	105.54	109.98	111.05	108.34	109.63	109.49	107.09	104.03	108.37	107.51
102.91	101.92	102.87	104.89	105.62	105.94	104.92	108	107.06	106.9	104.08	105.45	107.06	107.85	109.57	104.91	107.66	107.83	104.09	105.67	107.13	107.39	105.29	105.55	102.9	104.05	106.38	107.25	107.72	104.23	104.71	106.97	106.52	105.97	107.24	101.82	104.84	104.44	104.58	105.12	107.48	104.58	103.48	105.73	104.34	102.14	104.22	104.51	107.87	106.94
109.24	104.62	103.86	109.65	106.07	105.91	105.94	106.9	106.76	103.85	103.71	105.91	104.37	104.45	105.18	107.39	107.66	103.74	107.61	103.16	107.14	102.41	104	104.55	108.76	107.77	104.09	102.59	103.84	109.15	106.61	107.33	108.5	104.16	104.75	104.75	105.43	106.67	107.3	106.05	106.04	106.06	104.99	105.63	105.01	108.04	104.77	104.99	105.15	102.62
107.89	109.44	111.41	107.86	109.1	108.6	109.67	109.21	108.35	109.31	107.9	108.68	109.19	108.64	105.23	107.55	106.58	107.44	107.51	107.51	106.97	107.84	107.71	105.83	110.33	108.82	107.01	107.25	106.88	110.81	108.53	107.72	107.76	107.89	109.5	107.63	108.06	107.06	110.26	110.94	109.9	107.54	106.96	110.12	108.81	109.17	106.97	105.35	109.9	106.8
108.73	108.36	107.58	109.54	109.24	110.77	105.86	109.25	108	107.47	108.53	108.8	109.32	113.74	106.84	109.74	108.39	106.1	110.3	108.33	107.32	108.9	109.65	108.71	108.94	109.98	111.51	107.28	107.68	108.89	110.41	108.84	106.23	108.57	108.41	106.53	105.51	107.78	111.01	112.36	108.77	108.84	107.49	108.49	111.14	109.31	111.04	109.1	110.57	110.28
103.98	105.07	107.25	103.25	107.91	105.98	104.14	106.59	104.48	106.28	103.22	105.15	104.4	107.75	102.66	105.57	103.69	105.73	106.69	104.44	106.1	107.57	106.32	103.65	104.28	107.82	103.77	105.77	106.19	107.58	104.72	105.6	106.82	108.84	107.07	107.01	108.98	106.3	107.53	105.04	108.89	104.6	106.2	104.12	109.12	105.75	105.99	104.83	108	105.17
106.66	111.12	109.83	110.12	109.36	111.95	110.5	107.83	113.2	110.23	113.66	113.45	109.37	108.93	110.42	111.78	109.64	111.18	111.22	112.19	109.9	107.75	109.38	110.51	109.56	109.39	110.59	111.26	110.89	110.94	113.34	111.72	108.12	110.48	108.32	110.96	109.91	112.64	109.46	110.51	109	110.57	111.42	110.03	108.6	108.52	108.31	111.17	108.04	112.96
100.19	98.195	96.644	98.822	98.375	102.32	101.34	100.57	101.01	99.992	97.859	98.092	98.357	100.23	95.226	100.23	98.879	96.782	99.709	97.291	101	99.047	98.782	98.171	98.425	96.02	95.633	98.345	100.49	100.14	97.411	98.453	98.675	100.08	99.322	100.64	99.828	100.74	95.855	98.144	99.558	98.604	99.506	99.05	99.273	96.743	97.241	99.175	99.948	102.15
109.47	110.03	110.84	108.84	108.66	109.51	109.09	109.5	109.61	107.3	111.21	106.86	107.23	106.65	104.48	107.21	107.85	106.93	105.1	104.06	108.48	105.65	109.03	108.43	108.54	108.86	108.44	104.81	105.93	107.42	109.25	105.25	107.67	108.81	106.01	108.86	111.42	106.62	107.44	110.47	108.69	108.04	108.34	107.98	108.4	109.21	106.44	106.97	108.74	106.97
110.09	108.39	109.91	110.39	108.16	108.92	106.74	107.93	108.07	109.26	105.49	111.87	110.17	107.43	106.67	108.07	108.34	107.74	109.18	111.63	107.87	106.02	107.51	107.18	108.4	107.7	110.49	109.42	106.65	108.63	108.66	109.93	107.57	107.12	104.79	107.88	107.28	107.63	109.39	109.45	107.84	110.7	109.99	106.63	108.68	108.39	108.68	104.9	108.76	107.9
102.52	106.73	106.31	105.93	104.49	103.34	105.37	105.59	104.09	105.97	106.67	103.37	106.07	104.66	106.6	107.1	105.31	106.09	105.65	107.84	103.83	105.67	99.576	105.9	108.85	109.64	105.48	106.34	106.23	105.2	104.33	110.22	106.89	105.85	106.01	107.72	103.58	104.49	106.59	106.44	104.63	105.48	107.89	103.27	105.98	104.92	101.18	106.27	106.99	105.72
107.91	108.06	106.3	107.19	109.57	108.03	111.3	107.56	110.76	107.63	108.01	110.42	108.15	109.15	109.09	106.93	109.17	109	107.91	107.39	108.11	107.15	110.21	110.14	106.02	105.92	108.24	108.87	109.28	107.38	108.52	107.84	111.53	106.56	110.66	104.07	107.78	105.64	109.57	108.71	107.51	107.34	106.63	107.21	111.96	108.5	106.35	106.53	107.47	109.02
103.88	109.24	109.76	107.91	108.68	103.86	107.63	110.82	108.95	107.27	107.64	109.26	109.05	108.8	109.88	109.73	106.86	107.12	108.94	108.22	108.56	105.55	108.57	104.93	106.66	107.01	105.85	107.75	108.27	110.08	106.91	110.39	108.42	106.22	108.14	107.11	109.43	104.79	106.34	109.28	106.1	107.08	109.33	104.69	104.9	107.35	108.53	107.2	109.32	106.76
99.064	99.592	96.799	97.736	101.69	98.913	102.57	101.97	99.858	100.49	98.731	101.8	101.08	102.59	99.715	101	99.432	99.709	101.47	98.952	104.23	102.62	100.1	97.934	100.1	102.15	99.312	100.74	98.866	97.424	101.55	101.58	101.04	100.52	101.6	100.46	99.62	98.43	96.967	101.94	100.83	101.34	97.192	100.05	99.342	96.687	101.23	101.48	98.749	100.27
105.21	101.67	104.12	102.94	106.06	105.59	105.93	105.29	105.75	105.74	106.59	105.67	105.7	106.4	107.52	107.97	104.58	109	105.64	105.07	106.41	103.83	104.62	104.75	105.89	104.31	108.72	107.06	105.67	106	106.01	103.3	106.21	104.06	105.16	107.76	105.11	105.4	105.36	104.89	102.63	104.73	108.58	105.12	106.12	104.14	107.71	108.13	101.47	108.06
108.08	106.27	107.27	107.73	110	109.73	106.95	107.46	107.88	108.63	108.67	106.44	104.76	106.91	108.53	109.35	108.75	109.9	104.82	105.51	111.82	106.28	105.36	111.35	109.95	106.9	105.02	107.78	110	110.03	106.05	111.34	107.2	110.12	110.2	109.2	109.28	108.27	105.61	109.18	108.69	105.98	107.01	107.85	104.19	107.67	111.67	110.49	108.27	108.09
97.359	99.998	96.746	101.15	101.24	99.792	99.026	97.443	100.86	100.41	101.85	98.433	96.655	98.713	98.475	99.704	98.992	96.882	100.23	94.959	99.643	99.111	98.326	99.811	98.099	99.953	98.109	97.748	101.98	99.811	97.6	99.629	103.18	101.17	101.67	100.29	97.581	99.999	101.58	103.18	97.415	99.923	99.642	100.26	99.249	98.968	98.778	99.049	97.126	100.63
106.44	106.78	108.22	108.37	109.03	113.5	108.87	107.64	106.96	107.98	107.86	110.6	108.44	110.19	108.64	107.41	104.11	109.8	108.31	107.11	111.42	109.44	105.22	106.56	109.7	108.41	108.58	109.17	110.25	109.63	111.42	109.12	108.43	107.8	106.48	108.31	108.09	110.22	107.24	108.37	107.03	110.03	108.69	106.74	110.61	107.44	108.95	108.23	109.44	109.64
95.768	98.14	102.51	99.78	96.921	101.02	101.31	97.439	99.673	97.958	101.31	95.499	100.22	99.009	99.32	99.629	99.272	97.467	101.34	98.248	98.114	100.91	99.669	95.374	98.142	99.126	102	98.824	97.491	101.38	98.415	100.62	99.221	103.07	95.77	98.182	98.451	100.17	95.753	101.7	98.659	100.57	98.769	98.968	97.01	99.373	99.072	99.716	99.364	101.11
104.65	103.28	106	105.04	105.77	104.94	108.96	105.63	104.68	107.32	108.46	106	103.63	106.35	108.19	106.42	103.5	105.38	106.31	103.4	106	107.01	106.87	103.31	105.11	105.72	106.59	106.36	105.74	106.42	106.6	104.05	106.86	104.9	105.13	107.52	104.83	103.63	104.1	103.32	102.67	104.19	107.87	105.55	103.85	105.5	105.16	107.57	104.56	107.33
104.9	104.66	104.2	103.56	105.31	103.9	104.36	106.03	104	103.51	105.99	107.3	104.72	106.8	104.72	106.36	107.23	109.22	106.66	103.39	103.86	107.25	103.93	105.26	106.28	106.31	105.51	105.15	106.14	105.02	106.16	103.89	107.65	109.08	108.6	103.67	103.83	107.7	105.58	104.42	104.43	107.97	106.59	107.45	103.17	105.38	105.11	107.82	107.41	106.64
98.25	98.201	97.268	97.194	96.344	96.876	95.583	99.018	97.122	100.05	97.671	100.87	98.327	99.844	98.421	99.663	96.649	99.242	98.195	97.462	97.757	100.65	98.227	97.759	100.32	97.252	98.276	96.769	97.49	99.051	98.991	97.071	98.4	98.677	98.519	98.074	97.565	101.31	98.792	93.274	96.34	97.89	98.118	97.277	101.54	98.087	96.539	98.177	98.795	97.274
105	104.41	101.92	102.85	103.26	100.41	100.71	102.03	100.17	106.04	102.49	102.26	101.03	101.91	106.26	105.06	103.3	102.37	103.41	105.03	102.92	103.93	103.18	100.14	105.36	103.98	102.82	104.98	102.39	104.15	103.93	104.31	104.1	101.95	103.94	98.771	102.23	99.94	100.54	101.48	100.34	103.88	101.96	105.9	105.45	103.87	101.42	99.896	103.36	103.83
95.946	98.605	98.352	96.692	96.69	100.4	101.91	95.169	99.57	99.367	96.482	97.027	100.62	98.117	97.657	97.189	97.316	98.475	99.526	98.425	96.673	97.172	98.755	96.622	96.47	98.146	97.828	99.219	96.859	98.01	96.251	97.615	98.482	99.736	100.77	100.73	95.451	98.957	97.892	95.365	97.01	100.08	95.05	99.125	98.115	99.762	97.827	99.352	98.774	96.382
108.45	109.79	106.92	111.08	109.58	107.35	108.5	106.53	109.77	108.24	110.12	108	106.59	108.26	107.49	110.29	111.48	111.04	109.97	111.44	106.91	108.79	107.48	108.62	105.26	109.31	106.16	110.11	106.16	106.57	110.6	106.04	106.35	110.02	109.75	105.81	110.01	106.73	106.2	109.44	108.18	106.65	109.25	110.56	107.77	108.2	109.37	106.45	108.59	105.08
98.824	98.052	99.953	100.87	99.32	96.086	94.159	96.028	101.33	96.875	97.224	97.221	99.904	98.946	97.034	101.62	97.745	96.423	96.212	101.25	98.604	96.484	97.264	97.64	96.32	97.857	96.41	97.195	97.018	98.551	100.2	97.279	96.797	95.502	94.808	97.674	98.181	100.35	99.281	98.606	99.166	100.21	99.43	94.368	94.984	98.931	96.463	96.527	98.481	98.692
106.97	107.48	104.99	109.68	107.99	107.66	105.71	104.31	107.26	102.87	104.08	104.65	101.7	106.18	101.66	104.71	107.36	108	107.41	106.46	105.9	105.26	107.87	105.43	105.03	104.15	106.46	105.65	103.63	103.31	104.42	105.3	104.77	105.11	106.79	106.42	107.01	106.7	105.49	107.64	101.78	104.48	105.73	104.62	105.91	104.23	106.83	105.79	105.86	104.98
109.82	108.31	107.11	106.78	108.74	107.56	109.93	106.83	109.09	108.23	106.35	108.82	107.35	105.48	111.82	109.2	111.37	109.32	106.99	106.13	108.17	108.87	105.19	108.69	107.79	104.68	108.22	106.86	106.81	107.47	110.71	106.18	107.22	111.55	109.93	107.65	107.07	107.28	105.92	107.85	108.64	108.41	109.42	107.8	109.18	111.69	108.52	106.58	108.62	107.47
105.83	103.92	103.53	107.05	106.36	103.97	102.71	105.56	107.75	106.79	102.59	108.19	107.39	105.2	106.28	103.39	106.35	107.98	105.44	105.83	106.4	106.81	106.65	104.86	105.85	105.21	106.05	106.2	105.07	104.68	106.18	104.98	106.65	105.81	105.67	106.31	102.92	108.46	107.98	105.87	106.68	106.52	106.33	106.95	106.27	105.94	103.32	104.84	106.18	108.37
106.8	107.53	106	111.13	109.08	108.67	106.85	108.21	109.9	110.25	107.3	105.94	106.7	108.19	108.51	107.87	110.01	105.55	107.59	107.69	108.4	107.88	110.59	109.21	106.73	108.96	107.45	110.08	107.32	108.35	111.27	107.17	107.49	108.13	107.37	107.23	110.18	108.83	109.96	110.19	107.64	108.08	108.42	108.99	112.32	111.1	106.05	107.67	107.24	107.54
106.78	106.01	106.68	107.6	109.24	106.25	107	106.5	106.18	106.4	106.27	108.28	104.8	104.06	108.7	109.95	108.32	107.1	107.41	105.14	104.42	106.99	105.63	106.71	105.53	107.11	105.61	110.7	108.06	110.27	106.87	105.74	106.36	104.16	102.29	108.01	108.46	105.22	106.51	108.67	106.53	107.21	104.84	108.49	106.62	106.19	104.18	104.36	107.77	107.8
99.548	96.812	97.173	98.036	99.97	99.727	100.87	98.781	97.559	100.15	101.06	99.605	99.899	98.663	96.791	99.459	98.545	100.66	98.733	98.066	97.813	98.446	96.688	99.221	99.105	96.113	101.62	97.065	98.545	100.79	99.352	97.288	99.169	97.427	98.297	96.216	99.124	98.041	100.99	97.118	97.852	101.91	100.1	97.309	99.786	99.233	102.55	101.7	100.95	98.651
108.89	109.74	107.81	109.47	106.97	107.35	107.97	110.24	107.47	105.65	107.67	109.35	110.67	106.18	109.89	111.38	108.33	110.46	108.4	109.05	110.83	105.85	105.72	108.06	109.06	108.04	106.66	110.86	108.33	105.86	107.9	108.82	110.55	110.19	106.96	108.14	106.87	105.13	109.7	104.32	109.38	106.23	107.09	107.28	108.99	109.16	110.37	112.17	109.65	108.41
106.4	103.13	107.46	106.78	106.62	107.21	107.19	105.65	103.5	106.85	107.84	104.32	109.92	107.75	104.32	105.8	107.32	100.71	105.31	105.69	104.27	106.62	105.99	104.43	106.89	108.57	106.17	105.55	106.76	105.42	108.93	105.16	108.05	106.29	108.06	106.78	108.56	103.47	107.45	108.03	105.19	107.97	108.36	104.15	107.37	106.02	108.4	107.4	106.93	105.77
104.28	104.72	104.21	106.25	104.99	106.89	102.71	102.55	104.21	104.9	105.93	104.72	104.55	107.08	102.62	106.31	103.93	106.72	107.02	105.83	105.82	108.21	104.05	105.85	102.68	106.38	101.25	104.86	106.89	107.01	102.41	104.6	105.03	106.93	103.21	104.5	105.11	102.69	103.43	104.61	105.85	106.57	108.89	103.76	105.02	105.78	107.36	105.07	106.17	104.15
106.99	107.53	106.35	107.25	109.4	107.21	107.85	110.1	107.15	109.38	109.16	107.57	112.05	106.32	108.18	110.81	105.61	110.17	108.73	105.79	107.93	110.26	108.95	111.25	107.19	107.34	107.78	110.46	110.41	110.61	107.81	108.49	104.74	104.59	110.29	109.28	110.05	108.24	107.16	105.56	108.76	109.91	109.4	106.55	107.4	107.99	107.19	106.37	109.29	107.9
98.547	96.598	100.15	100.9	99.197	99.549	98	99.207	96.588	101.49	96.069	100.91	97.971	98.042	99.227	96.249	96.881	98.655	100.52	94.469	101.01	99.573	98.431	97.018	100.63	95.82	98.213	96.343	97.329	97.863	98.508	99.204	98.741	102.36	101.44	97.479	97.24	99.723	101.45	100.16	100.54	98.898	98.866	99.167	102.08	99.18	97.128	97.312	97.486	99.183
105.82	106.14	104.99	105.97	107.15	106.75	106.78	109.65	101.87	108.18	106.21	101.77	108.74	103.95	106.91	104.22	105.47	106.89	102.82	107.15	101.51	104.49	107.08	106.46	103.65	106.85	105.56	106.25	104.55	104.39	103.74	104.96	106.04	105.72	104.74	105.8	105.69	103.05	105.5	108.23	106.63	102.7	106.33	106.12	103.66	105.46	105.9	108.44	102.42	101.94
108.39	107.87	106.15	109.22	106.52	108.42	109.69	109.69	108.58	107.82	107.11	107.93	108.14	107.85	108.14	104.78	107.72	110.07	110.57	107.45	106.8	105.67	107.15	110.01	109.96	108.83	108.41	108.88	108.03	105.05	108.55	106.83	105.21	110.25	106.18	107.88	106.2	106.22	106.47	108.06	108.98	108.31	108.61	108.58	108.73	110.6	110.43	108.31	108.86	110.67
104.52	104.69	103.16	105.14	110.01	104.7	104.81	103.86	108.47	102.06	105.88	107.44	105.44	105.83	108.51	105.97	106.54	105.43	107.97	104.66	105.26	104.17	105.63	107.15	106.58	106.59	107.15	107.11	109.24	104.96	106.4	107.67	106.52	106.03	100.96	106.37	106.72	104.93	104.41	108.75	106.16	107.54	106.16	103.77	108.79	105.18	105.71	106.99	106.82	102.2
98.406	99.925	103.53	96.053	98.949	97.755	100.41	100.29	100.28	101.21	101.57	98.463	102.52	99.148	98.782	101.91	99.91	101.84	102.26	98.904	98.962	100.04	102.62	102.74	101.5	102.74	101.09	98.381	100.93	103.37	101.46	100.05	97.517	102.39	99.115	97.757	97.897	102.95	99.253	101.61	98.418	99.439	100.22	101.08	98.295	99.275	100.39	98.619	100.33	98.999
107.09	106.21	109.61	108.83	109.58	105.54	108.87	110.12	107.34	110.38	105.7	109.12	109.41	107.52	104.68	109.18	110.35	108.07	106.76	108.71	110.85	106.04	108.57	107.12	107.75	107.41	108.74	108.78	107.09	107.32	106.74	106.52	107.98	110.53	109.84	107.97	108.58	108.59	107.68	106.62	109.15	112.74	111.39	106.7	107.91	108.88	109.61	104.1	110.88	107.67
107.31	107.06	106.96	109.23	108.17	107	111.27	111.15	107.41	105.63	107.28	110.49	107.17	109.38	107.1	107.72	109.72	110.29	107.3	109.44	108.3	111.49	109	106.25	107.94	108.34	110.34	106.97	108.6	108.82	111.45	107.32	110.26	107.96	109.59	106.94	106.25	108.83	105.04	107.43	104.94	108.69	105.28	107.4	105.91	107.3	104.35	108.41	107.68	107.36
107.22	109.8	109.25	107.22	107.41	109.42	111.4	106.85	112.62	109.11	108.64	112.66	106.99	107.66	108.79	107.38	111.83	110.89	107.62	107.97	106.53	110.67	109.86	107.72	106.35	109.9	106.82	106.89	110.11	110.63	109.38	111.88	108.11	111.38	107.6	107.66	108.81	106.32	109.36	105.24	110.29	108.97	106.5	106.84	108.05	107.49	110.26	106.49	106.44	106.39
102.88	108.31	104.39	106.06	108.28	103.87	104.99	105.89	107.09	106.53	102.25	106.69	106.06	106.08	104.28	105.11	105	103.14	106.95	107.58	107.44	108.74	104.32	104.64	102.36	105.07	105.32	105.36	106.44	104.79	102.67	105.5	104.85	105.17	103.5	105.67	104.19	104.96	105.25	107.22	103.84	110.25	102.11	105.22	105.75	105.93	107.72	106.79	105.54	105.67
100.88	98.368	97.566	98.164	97.5	96.132	96.011	96.002	99.546	93.776	98.97	96.929	95.93	96.125	98.647	98.583	96.572	97.625	97.496	98.316	97.419	96.784	96.893	97.672	100.06	95.739	99.805	97.727	100.13	97.9	100.49	96.527	98.5	100.46	95.837	99.007	102.14	97.888	99.796	99.024	99.225	97.879	96.531	94.897	95.267	96.7	96.432	98.277	97.417	99.339
108.5	106.01	110.68	110.1	110.06	107.08	109.63	107.08	108	110.98	107.4	109.24	107.93	109.63	110.44	106.47	109.45	105.93	107.81	107.94	105.05	111.98	108.59	105.44	106.48	108.9	108.19	108.02	108.34	109.23	108.57	110.31	107.14	108.76	108.83	109.76	108.3	109.22	107.41	108.81	110.13	107.49	107.62	108.19	108.27	110	108.05	108.87	107.71	106.46
104.09	108.19	106.03	106.39	103.28	107.72	108.8	106.83	103.91	104.97	104.39	106.68	107.8	106.16	105.78	107.42	104.16	107.84	105.69	105.89	106.98	110.66	108.27	106.13	107.09	105.15	107.12	105.76	104.8	112.31	105.93	106.65	105.12	108.26	105.63	104.31	106.17	106.52	109.95	106.01	104.77	107.11	107.71	108.52	108.15	106.33	104.43	105.11	106.33	107.6
109.39	110.67	110.31	110.32	112.95	108.97	111.4	111.6	111.13	111.66	110.29	110.04	110.81	110.98	109.53	112.38	109.23	112.02	109.9	110.13	109.85	108.65	110.06	114.23	108.57	115.78	108.43	112.17	113.33	111.51	115.45	110.79	110.61	111.51	110.08	112.07	111.88	110.02	109.42	109.45	113.62	108.12	110.48	112.14	113.17	110.45	109.24	111.25	108.79	111.24
109.12	109.74	109.84	107.95	108.12	108.69	109.37	108.77	106.51	107.6	106.69	111.03	106.03	109.55	109.65	111.44	109.74	107.95	107.73	109.3	107.67	106.03	111.92	107.7	109.78	108.98	108.21	110.84	108.85	109.9	108.03	109.93	109.4	110.75	109	107.12	110.07	110.87	109.34	108.4	108.91	111.3	107.61	106.14	109.62	109.27	109.68	108.23	106.47	109.19
98.363	95.687	96.973	99.433	94.593	100.3	97.394	95.107	96.068	98.894	101.49	104.22	98.559	99.817	97.878	99.724	96.453	98.911	98.735	98.241	98.696	98.605	100.46	98.356	97.078	99.548	95.332	99.406	97.342	99.409	100.78	100.09	97.768	98.829	97.349	97.953	97.179	97.849	95.718	98.677	98.84	97.421	97.071	95.761	101.43	100.32	97.23	100.36	98.581	93.908
104.33	104.62	106.28	106.79	104.82	106.67	104.15	105.71	106.93	102.08	105.06	104.13	107.69	104.19	104.77	102.61	104.28	108.9	107.8	105.48	104.48	106.27	107.61	110.5	105.38	104.38	106.24	102.8	105.99	104.7	104.99	105.08	102.28	106.42	108.28	105	105.88	106.48	104.73	109.13	107.33	102.2	106.31	106.68	106.58	105.42	107.81	107.2	105.01	106.72
109.17	109.47	106.65	105.48	106.02	111.42	111.34	107.75	108.91	107.88	107.45	108.18	107.35	110.45	109.2	106.34	107.06	111.23	106.11	107.93	107.94	109.83	109.09	109.59	109.19	109.45	109.91	109.53	106.98	109.21	105.8	108.66	109.28	106.93	107.89	110.1	108.57	107.69	110.55	108.17	108.82	109.34	107.09	108.94	105.99	107.67	107.62	105	108.74	106.8
103.12	107.57	108.63	110.38	109.06	105.14	107.95	104.55	107.62	105.13	106.51	110.56	105	104.71	106.65	106.09	103.51	108.5	107.56	107.14	108.19	107.51	107.88	104.8	104.53	106.59	108.16	106.48	103.55	105.65	105.66	104.64	104.7	107.76	109.59	112.17	106.5	107.12	104.23	104.46	106.8	103.58	109.24	105.11	109.83	104.14	108.56	108.22	108.53	105.7
97.595	97.904	94.486	96.749	97.241	97.758	94.404	96.935	94.39	97.747	97.013	96.656	99.069	98.304	99.214	97.095	96.459	98.148	98.158	99.182	96.387	95.436	99.165	99.007	98.615	96.84	95.064	96.301	99.628	95.635	93.661	98.702	97.588	95.606	95.907	97.575	97.425	99.86	98.158	96.428	98.471	95.743	98.544	97.19	98.747	98.71	98.806	96.163	96.751	95.927
96.531	95.634	100.04	98.672	101.2	98.179	97.885	97.726	101.44	97.757	100.47	98.539	97.814	98.233	97.02	100.4	97.884	98.365	97.932	98.451	100.94	98.836	96.614	98.818	98.72	98.092	98.483	99.291	96.815	99.207	96.665	96.778	99.052	97.744	97.694	98.955	97.4	99.801	97.031	96.616	101.31	96.602	96.046	97.205	97.848	97.946	96.108	95.846	95.854	97.385
101.66	101.73	100.5	98.755	98.393	101.87	101.88	99.446	100.17	98.347	98.619	103.3	103.01	100.21	100.66	98.705	102.81	99.299	99.454	100.26	102.69	102.13	97.797	99.301	102.07	101.48	103.49	102.14	99.239	98.437	100.68	103.75	100.96	102.34	99.748	99.172	96.74	102.14	101.61	103.58	101.93	101.18	102.57	100.32	103.24	100.4	99.914	99.332	100.81	100.77
107.26	107.07	107.62	107.26	107	103.57	103.11	108.67	109.98	107.44	105.62	105.72	105.03	107.37	103.97	105.43	106.97	106.11	105.79	106.68	105.72	104.47	105.31	108.32	105.86	103.13	102.87	105.13	105.11	101.82	107.92	107.33	107.62	105.66	105.69	106.37	104.38	103.78	105.24	102.33	104.65	104.71	102.94	104.86	103.9	108.59	106.57	102.67	105.08	105.08
106.14	106.03	107.77	107.38	103.03	104.95	103.37	104.36	104.25	109.86	107.04	105.62	103	104.55	106.63	105.78	103.8	104.36	107.12	103.12	105.39	107.84	106.41	106.82	101.99	105.64	106.58	103.6	102.16	106.85	101.87	102.15	106.09	103.86	108.5	104.79	108.06	104.93	106.44	106.19	105.27	109.03	104.41	107.85	107.67	103.9	103.23	105.34	105.92	103.12
107.02	107.13	109.94	108.56	109.73	108.27	108	108.55	109.11	111.31	110.42	109.4	106.1	109.11	109.64	109.82	106.5	108.13	109.36	106.36	106.05	109.53	107.55	107.96	107.98	110.24	107.94	109.72	109.77	111.88	108.61	108.52	104.75	110.14	106.15	108.3	109.68	109.08	110.88	105.46	106.57	108.3	109.37	105.78	108.8	107.34	104.84	107.39	106.53	109.34
99.445	98.987	101.01	98.167	100.21	97.556	99.053	98.575	98.113	96.254	95.363	97.65	98.567	100.09	98.458	96.802	95.471	96.766	98.485	100.51	95.378	98.467	98.56	97.295	98.401	98.968	97.443	98.363	96.14	95.749	98.745	96.349	95.723	96.108	99.234	97.58	99.92	98.092	95.941	98.852	96.733	96.308	101.06	97.629	96.691	97.143	97.667	99.129	96.257	99.176
110.08	105.04	108.12	110.53	106.71	105.71	109.42	104.74	104.94	107.5	104.97	109.45	107.2	107.23	105.98	113.07	109.56	107.38	107.77	109.03	108.45	107.5	109.55	105.75	105.95	107	109.3	108.92	106.45	109.48	109.51	105.89	108.97	108.99	108.11	108.24	110.68	107.34	108.02	108.85	109.67	109.71	107.28	109.84	110.23	109.92	107.84	107.7	109.82	107.82
95.254	98.851	100.08	98.513	98.491	96.799	96.538	99.054	101.13	96.722	99.394	94.499	100.14	99.83	93.566	97.231	99.78	98.948	96.156	98.194	98.378	97.598	99.029	97.959	97.898	96.641	98.725	95.791	96.663	100.77	96.004	98.171	96.461	98.125	98.757	98.142	98.444	100.03	97.652	98.901	98.253	99.275	95.894	101.36	96.914	97.027	97.364	99.031	97.667	98.152
105.04	104.34	105.23	108.42	104.64	105.7	104.92	106.47	106.99	106.31	106.35	106.22	104.76	107.61	105.5	108.16	107.89	103.33	103.48	104.29	109.13	107.11	107.07	106.77	108.05	107.15	106.25	105.46	102.66	103.64	105.15	104.8	103.18	104.82	107.44	102.81	106.44	105.53	107.66	105.2	105.45	105.13	105.7	103.24	105.76	105.31	107.79	107.86	106.87	109.08
100.66	97.022	101.14	97.198	100.53	100.7	101.11	101.98	98.831	97.83	98.636	98.877	101.18	102	101.82	97.728	100.12	100.19	102.78	103.03	98.514	99.414	97.575	99.386	99.448	100.47	101.07	102.77	99.424	99.992	99.495	99.198	99.174	101.58	100.08	98.453	99.277	102.36	98.799	100.17	100.02	98.383	97.414	99.607	99.778	99.869	98.355	100.52	100.97	102.85
107.5	107.23	110.42	106.85	105.47	107.15	107.02	109.55	110.36	108.85	109.32	106.88	109.92	107.78	109.02	106.1	108.1	109.43	107.28	107.4	109.85	108.63	106.75	107.05	105.54	108.74	111.36	109.25	108.71	111.01	107.86	108.76	107.49	107.79	107.67	107.5	106.95	107.99	107.36	107.42	108.8	106.67	108.13	109.35	103.52	106.79	108.74	107.5	112.1	105.31
107.64	107.12	105.36	106.24	103.35	107.55	105.85	103.08	107.37	107.53	105.94	105.31	104.37	103.76	105.24	105.55	106.05	102.84	104.92	104.51	107.05	104.56	103.87	103.42	106.97	104.34	105.57	106.78	105.67	107.08	106.06	105.35	105.65	104.39	107.75	105.33	105.62	107.89	105.25	105.43	103.73	106.48	106.9	106.09	105.75	103.46	107.85	106.31	103.82	105.12
101.8	103.77	99.547	98.392	98.895	102.79	101.79	98.689	98.853	97.186	100.36	99.539	99.184	102.59	99.711	101.4	100.73	101.53	99.231	101.72	101.59	99.63	105.81	101.94	99.27	101.08	100.55	101.5	99.746	100.11	99.036	101.66	99.972	101.18	100.95	100.11	100.28	98.476	99.399	103.03	100.99	102.67	102.2	100.03	102.14	103.44	100.43	102.2	101.41	98.038
110.78	108.81	108.3	108.62	109.43	108.27	107.66	106.1	111.46	106.22	106.09	107.28	109.6	109.2	111.69	107.8	105.58	107.19	107.49	108.01	111.55	109.36	106.99	113.35	110.06	109.93	104.51	105.74	107.99	107.74	112.07	108.21	105.88	106.51	113.12	108.76	105.15	106.98	106.53	108.91	108.72	106.36	108.31	108.99	107.62	106.96	108.38	108.7	106.85	108.28
105.43	103.62	106.24	106.73	101.72	103.51	107.5	104.43	103.15	108.33	105.31	106.99	107.29	103.87	107.44	105.99	104.96	104.77	104.63	104.9	108.36	106.84	104.86	104.94	103.17	106.08	107.13	106.41	106.94	104.91	105.32	105.1	105.04	107.26	104.27	107.97	102.84	104.38	103.58	107.23	104.94	104.8	108.72	105.43	107.5	105.66	106.85	108.45	104.47	106.53
99.249	97.811	100.11	100.55	98.171	97.725	97.917	100.09	96.392	97.808	99.209	99.607	99.143	97.669	98.359	97.177	98.331	98.907	100.37	99.709	100.5	101.43	98.387	94.851	98.886	98.148	97.486	100.96	97.082	96.879	99.174	100.41	97.821	100.24	100.35	98.555	98.66	98.558	95.841	98.039	101.09	99.261	97.933	100.01	101.72	100.18	100.08	99.252	97.96	99.495
105.12	106.08	105.95	105.2	105.55	105.11	104.2	105.83	107.11	104.12	105.73	104.14	104.79	106.13	106.18	106.26	106.94	106.34	106.46	103.69	105.2	101.77	105.69	106.97	104.81	103.71	106.74	103.62	108.38	104.19	104.39	103.19	104.75	104.88	105.9	104.58	107.27	106.59	106.12	103.74	106.19	108.56	103.13	105.45	105.57	105.88	105.01	104.36	105.03	105.69
98.571	98.182	97.16	100.14	94.152	98.307	97.086	98.245	96.855	98.109	96.68	97.283	101.17	97.818	100.22	100.74	98.218	98.994	100.67	99.248	97.269	97.522	97.341	99.71	97.981	100.06	98.602	99.232	95.78	98.975	100.39	96.964	98.157	97.036	99.12	99.664	98.379	96.951	95.337	98.11	99.447	99.392	100.62	96.222	101	95.195	99.075	98.458	99.944	93.883
110.34	108.32	106.85	110.77	108.91	108.38	109.25	106.94	110.59	110.98	109.04	109.26	105.83	106.2	104.44	106.1	109.37	112.21	108.2	109.95	107.57	110.15	109.05	108.67	109.15	106.42	109.57	111	106.57	109.13	112.01	109.32	106.52	107.56	108.66	108.06	108.45	107.71	109.64	109.16	107.05	104.63	109.06	111.79	107.72	107.07	110.33	108.3	108.07	109.53
109.96	107.02	107.35	107.91	103.43	106.59	106.38	104.12	109.54	109.64	108.95	106.02	106.56	110.29	106.77	108.69	106.8	108.81	108.49	106.4	108.92	107.32	105.57	109.2	107.52	106.4	108.69	105.61	107.42	111.14	105.95	105.31	106.44	106.4	106.85	109.79	109.41	108.03	106.95	109.17	106.21	106.34	107	109.19	106.1	109.62	108.58	107.68	105.53	108.76
100.96	98.459	99.302	98.934	100.72	100.6	98.361	99.231	102.02	100.29	99.423	100.97	100.79	99.92	100.04	97.049	100.08	99.932	98.6	98.652	100.59	100.81	100.69	101.62	99.25	101.33	99.486	103.15	100.03	100.41	99.282	96.855	98.913	95.401	98.574	100.99	96.726	99.087	98.785	101.22	99.406	101.96	101.36	100.03	102.21	100.86	101.34	100.52	99.046	95.85
110.03	108.71	106.29	108.62	110.53	110.73	108.18	108.67	109.47	107.75	109.28	108.77	108.11	108.4	108.76	108.54	109.44	108.85	113.55	106.93	105.47	109.13	106.56	110.49	108.65	108.73	104.15	109.71	111.27	106.86	108.72	109.1	109.04	107.83	109.77	109.93	107.78	108.56	108.06	106.97	110.08	109.54	107.46	108.85	105.46	109.04	107.68	108.01	111.24	109.34
106.49	106.68	107.21	108.76	106.61	106.72	104.39	104.39	105.56	110.33	106.95	106.85	104.91	104.45	106.98	106.06	103.8	105.74	105.79	103.34	107.74	104.32	106.51	108.26	109.01	108.12	108.15	107.62	106.86	105.84	107.6	106.11	105.11	107.73	105.89	107.58	108.89	107.97	107.27	105.2	105.14	103.94	105.79	106.43	107.04	107.97	103.94	110.01	106.64	106.49
109.08	111.26	108.54	108.45	104.76	108.07	107.64	107.3	108.13	110.16	109.36	107.24	109.24	105.3	104.61	110.02	109	105.55	112.15	107.9	105.46	107.89	109.51	111.29	108.28	109.73	108.72	110.57	109.9	110.78	110.86	105.05	110.46	109.58	107.75	110.73	111.14	109.31	109.47	105.47	106.37	107.91	111.17	110.26	111	107.8	105.86	108.33	108.74	108.45
107.75	108.46	108.82	105.78	107.74	107.07	102.84	105.83	105.96	106.95	109.89	106.03	108.04	107.74	107.04	107.24	106.2	107.51	109.79	108.5	112.91	105.76	104.8	106.24	108.16	106.8	109.23	107.52	106.9	107.09	108.01	107.58	106.55	108.3	106.55	105.41	108.19	106.18	109.94	106.33	108.61	105.79	107.38	107.45	106.86	109.7	105.71	107.91	106.85	110.37
107.63	102.8	105.44	103.33	104.37	104.97	105.61	104.79	107.37	102.53	108.24	107.85	104.21	103.92	102.36	105.61	106.79	105	104.57	108.96	106.42	106.69	107.3	104.27	106.9	104.84	105.32	105.92	102.81	103.01	103.27	107.18	105.59	106.78	103.7	103.02	107.97	105.45	104.81	106.07	105.4	104.58	107.55	105.49	103.32	105.52	102	106.97	106.77	104.67
107.35	104.93	105.22	104.25	106.73	106.65	102.48	108.5	104.78	103.78	106.7	107.67	106.82	108.13	102.66	104.77	105.88	104.71	108.09	107.19	106.44	107.9	108.78	105.68	109	104.57	107.36	104.39	105.22	108.09	107.89	108.76	106.27	106.93	106.42	105.18	107.5	108.54	107.14	108.55	106.35	107.36	107.68	106.77	104.97	105.82	106.69	105.26	107.6	108.16
104.12	105.33	105.08	104.47	109.02	105.65	106.1	104.58	103.87	101.68	104.97	107.26	109.06	108.42	107.07	106.51	104.23	106.51	105.84	108.13	103.42	105.45	102.78	106.1	103.28	105.69	107.12	106.08	106.36	108.51	106.1	106.53	108.88	108.73	107.34	107.09	104.39	107.26	106.72	105.13	105.89	105.64	101.74	106.92	104.26	106.88	105.76	105.7	107.96	101.19
105.64	110.91	107.89	107	106.38	111.7	107.84	110.14	107.57	109.02	106.55	109.07	107.77	108.24	108.05	108.35	107.74	109.36	108.37	107.86	109.53	111.86	107.42	107.66	106.07	112.53	110.63	109.83	111.54	110.79	106.23	107.56	109.19	109.27	105.67	106.23	106.01	105.4	106.68	105.48	107.54	107.44	105.81	108.54	106.03	106.63	106.04	107.87	108.61	107.43
104.55	108.07	106.18	104.78	108.61	108.33	106.36	105.61	106.23	106.81	106.93	105.66	105.52	103.48	103.76	105.93	105.49	103.06	109.09	108.76	106.22	109.67	104.07	105.9	105.43	103.33	103.21	103.77	104.62	106.72	105.02	104.09	108.34	107.52	106.88	108.99	101.96	103.83	104.78	107.71	107.37	103.84	105.88	102.84	108.09	103.19	104.98	104.42	104.43	108.8
108.38	107.63	109.91	108.66	110.37	106.4	107.62	108.68	105.15	107.51	107.81	110.7	108.84	109.56	111.27	108.41	109.09	106.52	110.46	110.31	104.64	106.03	110.01	105.63	105.22	105.27	105.58	109.15	108.67	108.36	108.47	107.57	109.05	109.87	108.56	107.99	108.69	111.08	107.23	104.74	109.68	108.17	107.54	108.42	108.4	108.3	107.09	107.86	107.92	104.46
105.72	103.78	104.15	104.96	104.42	107.82	107.42	103.6	103.82	108.96	103.38	106.16	104.15	104.82	105.72	108.36	107.05	104.45	104.44	103.55	109.11	103.42	105.01	106.14	105.11	102.05	106.76	103.75	104.43	105.22	106.76	103.48	106.34	102.44	108.07	105.32	104.27	107.82	103.93	104.79	105.28	106.47	104.8	105.26	104.75	105.14	103.73	105.67	103.35	104.82
110.78	109.61	108.28	106.15	105.87	106.01	104.76	108.18	106.57	107.82	107.3	107.7	105.63	105.64	106.46	104.37	108.18	109.16	107.91	107.82	105.73	107.05	109.81	108.36	106.74	106.62	105.38	105.58	106.36	104.87	108.97	104.97	107.79	106.38	105.5	108.14	106.36	102.51	110.26	109.97	103.95	107.86	106.71	103.93	104.11	105.93	107.97	107.8	105.82	106.05
103.51	104.11	105.38	102.72	99.796	104.3	99.803	103.65	102.77	101.95	105.47	104.29	100.08	103.66	101.84	102.1	103	103.94	101.73	103.86	99.923	105.33	100.36	105.47	102.2	102.09	103.93	104.52	102.23	106.2	104.9	100.72	104.1	103.25	102.17	107.18	101.55	100.69	101.25	100.44	102.86	103.4	100.85	104.47	104.35	100.74	103.7	101.49	103.45	105.1
107.94	108.71	105.39	105.31	109.49	108.71	111.05	106.74	108.27	107.49	105.78	107.69	107.08	106.24	108.98	108.01	105.91	108.15	109.93	111	107.91	109.03	109.27	107.16	110.16	109.37	107.89	105.68	107.56	108.97	108.58	111.05	108.69	108	108.56	104.6	108.69	109.44	106.13	106.4	110.37	108.34	112.01	107.43	106.83	108.18	108.75	109.73	106.23	107.86
109.02	107.58	108.11	107.37	108.31	107.34	108.72	108.34	107.68	110.32	111.36	107.58	107.65	108.6	108.51	107.62	107.43	107.97	109.69	110.55	107.42	106.07	109.5	109.3	110.23	108.64	109.73	108.3	109.81	107.58	107.85	108.48	107.68	107.2	111.15	111.1	109.85	108.37	108.48	109.47	106.37	106.59	108.48	109.99	110.22	106.75	110.98	106.67	107.96	105.25
108.24	108.31	105.61	106.88	109	110.61	108.76	107.33	106.01	106.49	108.95	109.34	109.77	107.12	108.01	105.23	111.46	107.41	106.18	108.71	107.01	108.1	107.53	106.02	108.05	108.17	108.35	106.25	109.46	107.46	108.63	108.95	109.5	107.99	104.65	108.27	106.92	109.42	106.96	108.18	108.97	105.29	109.39	107.29	107.9	107.74	106.95	106.68	110.01	104.48
107.28	109.96	105.63	108.11	105.84	107.02	110.71	107.57	106.45	109.43	107.32	109.22	108.87	106.97	109.4	111.38	109.43	111.17	108.12	112.47	110.35	108.61	111.25	111.36	107.57	107.5	108.66	110.14	108.71	107.69	108.82	110.59	108.93	109.78	107.36	106.33	107.97	106.18	111.19	106.92	109.63	105.81	109.21	107.05	108.71	109.54	112.1	108.43	108.77	106.91
107.71	108.19	104.94	106.44	104.54	106.38	105.93	107.71	107.95	108.46	109.63	107.03	102.79	107.14	105.79	107.09	107.09	105.72	106.68	106.72	104.67	105.91	107.01	103.16	106.85	107.25	107.01	105.76	104.96	108.91	105.06	108.24	106.78	106.3	102.58	104.92	106	103.15	106.56	105.44	105.55	105.52	107.12	105.53	106.36	105.6	106.13	109.08	107.84	106.41
97.523	101.92	99.275	102.55	100.34	100.71	103.18	102.35	98.01	103.11	98.105	102.6	101.69	98.782	100.71	101.17	101.17	98.425	99.824	99.925	98.741	102.69	99.344	98.842	99.701	98.389	100.43	99.967	101.46	98.158	101.4	98.549	97.084	101.54	97.401	99.675	97.559	100.85	98.955	100.55	100.29	100.05	99.485	98.732	102.21	99.876	97.922	102.43	99.935	99.502
109.36	109.25	105.55	110.86	104.4	108.62	108.6	108.91	109.78	108.27	107.71	110.28	108.97	109.69	108.01	111.1	109.82	105.34	108.91	107.43	110.89	104.66	112.16	110.84	110.34	109.18	108.97	107.3	107.51	109.57	109.88	107.65	106.23	109.24	109.54	108.36	108.12	105.84	105.49	105.84	108.06	107.95	108.08	109.2	110	109.81	106.88	108	110.67	110.14
105.34	107.05	107.17	107.04	107	106.55	106.13	104.54	106.45	106.16	108.32	107.77	105.05	107.98	105.08	107.98	108.7	107.71	106.83	103.69	107.97	107.16	105.23	104.59	106.16	106.36	104.61	107.2	103.48	104.63	106.55	104.71	105.29	107.98	107.15	106.38	107.5	107.54	109.28	103.95	104.91	105.48	107.32	104.95	105.14	107.34	108.17	104.39	107.48	109.53
105.2	106.17	109.08	103.64	103.51	105.39	106.87	105.67	103.6	102.11	107.22	107.15	111.36	105.3	105.7	103.9	103.58	105.03	106.63	101.15	108.28	105.57	104.65	105.84	108.21	106.63	106.51	109.43	100.89	105.33	106.98	109.57	103.1	102.13	104.32	106	108.43	105.55	105.55	106.6	105.69	104.32	106.93	104.56	106.22	104.42	106.6	106.4	108.24	105.77
108.24	109.66	106.72	107.75	109.66	109.74	107.83	108.42	105.62	106.64	112.52	108.86	110.36	107.54	109.47	107.2	111.48	107.37	106.26	106.71	108.24	109.56	105.44	111.43	109.6	106.26	109.58	106.77	105.85	107.63	107.24	107.58	108.23	108.67	111.06	106.31	106.57	110.27	109.23	105.92	104.53	109.06	107.56	105.85	106.55	109.13	106.96	107.86	108.5	110.43
98.992	93.384	101.39	100.28	96.591	96.558	99.771	99.801	98.138	98.645	98.739	94.947	98.155	101.26	94.697	94.819	98.625	97.805	98.04	94.126	101.51	98.735	97.578	99.42	97.176	97.749	95.101	96.961	97.475	97.283	98.248	98.666	101.57	98.141	98.22	95.755	100.16	98.148	96.205	97.457	99.789	95.983	96.697	97.413	96.698	96.462	98.755	99.109	98.014	97.42
106.44	105.58	108.39	106.86	106.83	108.97	105.7	110.66	106.72	105.56	106.27	109.71	108.33	108.99	106.57	107.1	106.35	105.55	106.83	106.5	107.93	108.71	105.62	108.49	111.03	108.61	105.27	109.15	104.42	108.03	109.2	111.19	105.02	105.94	106.27	107	108.04	110.13	110.13	108.69	104.96	108.96	108.28	107.79	106.59	106.9	109.03	106.77	108.44	105.33
107.44	107.29	108.66	106.36	109.14	107.08	109.32	110.2	109.37	108.37	110.47	105.68	106.61	109.86	108.04	109.27	107.21	106.33	105.36	109.44	109.22	109.66	108.43	105.37	108.13	110.26	106.9	108.05	107.41	106.54	106.54	107.19	107.48	108.24	108.3	110.4	106.67	108.47	107.82	111.01	107.46	109.82	109.03	109.35	111.72	106.38	107.94	106.08	108.46	105.46
107.43	106.4	106.43	104.6	106.56	109.27	106.09	106.52	103.21	103.6	104.47	103.82	106.5	106.43	104.79	105.05	103.22	106.66	106.56	107.53	107.26	106.68	108.48	104.09	103.89	104.5	107.34	108.12	102.16	104.25	106.52	106.22	105.41	106.59	103.85	104.79	105.42	107.32	107.1	105.5	107.44	104.93	105.49	105.95	107.32	107.06	106.75	103.83	105.45	104.66
109.5	106	107.09	110.38	108.12	107	104.9	106.51	107.07	105.68	107.25	108.73	106.37	107.77	106.78	106.49	109.94	106.8	106.12	106.26	107.61	107.88	108.75	110.09	104.84	107.44	109.3	105.39	105.61	110.52	108.93	110.27	110.47	105.55	109.5	108.73	107.48	105.63	105.01	105.85	107.52	110.86	111.56	107.52	107.91	106.65	109.08	107.77	109.92	109.51
110.28	107.07	108.51	110.7	110.98	111.09	103.34	110.6	107.97	108.32	106.53	107.9	110.68	110.91	110.38	107.49	111.01	106.29	108.41	107.95	108	109.27	109.99	106.63	108.85	111.32	109.24	106.02	109.38	111.66	111.53	107.25	110.1	108.84	106.79	110.57	109.23	108.41	106.85	110.83	107.9	111.57	107.81	107.22	112.93	112.08	106.6	106.34	107.87	106.81
108.52	108.1	106.65	109.11	105.73	107.55	108.86	107.24	107.67	106.93	108.93	106.12	107.8	105.56	108.24	109.17	107.39	108.65	107.97	108.67	108.9	108.88	109.57	109.05	107.92	110.12	110.02	108.74	104.39	106.2	107.77	107.35	109.18	108.27	110.54	107.21	110.46	106.74	109.64	107.88	107.66	106.38	108.28	110.73	106.53	105.53	107.51	109.69	107.93	108.54
105.31	103.4	106.66	105.46	105.58	103.7	105.18	104.41	104.19	106.72	105.24	106.46	106.07	109.55	104.88	105.13	103.98	103.11	108.14	103.21	106.63	104.11	109.15	107.97	103.48	102.86	108.27	108.4	106.53	105.89	104.01	104.38	103.71	106.35	106.5	107.31	101.87	105.02	104.54	108.28	109.98	104.02	104.94	104.45	107.96	106.91	104.97	105.32	104.34	105.87
99.683	96.917	101.97	100.94	100.99	100.65	98.685	99.863	101.05	100.25	103.84	99.302	100.2	103.08	100.22	99.596	100.79	99.393	98.283	102.95	98.401	99.357	101.63	99.172	96.34	101.26	100.85	97.782	99.58	102.88	98.646	96.361	100.17	101.14	98.331	99.851	100.97	99.029	101.02	99.356	100.05	100.32	100.94	100.54	96.708	103.22	98.496	101.13	96.686	99.088
110.87	110.95	108.84	108.98	110.36	108.81	110.94	112.37	110.54	112.67	112.54	112.69	113.13	112.52	109.43	108.6	113.71	110.67	109.07	111.76	108.83	110.17	106.98	112.72	110.88	111.05	111.98	108.91	109.33	112.5	111.63	110.13	107.95	111.03	109.32	108.66	109.85	112.49	108.1	109.43	114.57	108.73	106.83	111.74	111.12	107.53	110.35	110.65	109.16	109.54
97.807	100.9	98.514	101.09	98.955	99.913	99.846	100.44	101.24	102.07	99.218	101.6	97.091	100.73	99.002	99.676	99.915	96.545	102.87	101.27	99.092	100.28	101.65	101.25	94.992	99.306	98.647	100.09	101.86	100.16	99.071	98.644	101.68	99.774	99.386	98.842	99.837	97.961	102.87	101.87	99.996	100.57	97.428	101.96	102.53	100.41	100.25	97.997	97.281	98.708
103.35	102.65	108.42	105.06	105.6	106.43	106.39	105.03	103.26	105.41	106.17	107.32	109.46	105.9	102.75	104.79	107	104.87	105.96	104.12	104.07	106.05	107.3	108.05	105.76	105.68	107.57	104.9	104.74	107.43	104.69	106.11	105.13	105.15	106.95	101.94	104.61	107.45	106.39	103.73	106.65	107.75	105.92	106.7	106.38	109.96	108.27	107.57	108.54	104.79
108.25	110.33	108.67	106.89	109.74	109.3	106.05	107.69	106.25	111.3	107.42	107.97	106.75	107.01	106.1	107.76	108.23	106.34	106.61	107.2	107.97	110.51	108.81	108.71	108.34	108.84	108.75	107.48	112.25	109.9	109.71	110.19	107.83	110.32	110.29	109.76	108.76	108.67	106.28	107.46	108.47	107.39	107.39	110.79	109.67	110.91	110.26	107.41	110.59	108.29
107.73	107.87	113.65	109.86	112.77	110.11	108.87	109.3	109.87	112.63	111.78	108.09	108.59	110.09	108.63	112.63	110.87	110.97	111.46	106.01	110.35	107.19	110.47	109.02	109.82	107.46	109.76	107.93	109.07	109.89	107.15	109.78	110.37	111.71	110.09	110.77	111.27	108.53	112.92	108.1	108.31	110.31	108.9	112.45	111.61	111.95	112.37	107.4	108.32	110.92
100.05	102.45	100.01	101.37	100.15	98.9	100.25	98.041	101.2	100.6	100.66	101.82	102.17	102.4	99.348	101.59	98.598	95.683	98.5	100.27	102.9	97.064	101.35	97.952	99.728	97.582	99.153	98.888	98.556	101.5	100.88	100.69	98.894	99.754	100.17	98.447	99.42	102.53	102.2	99.114	101	98.625	99.425	98.661	96.9	100.34	98.421	100.27	101.67	101.05
105.3	107.62	106.15	107.5	105.77	111.55	110.25	108.57	110.42	109.43	109.8	110.42	108.16	110.13	109.73	108.96	106.97	111.1	107.29	106.05	107.79	105.44	110.93	108	109.11	109.9	109.08	110.7	108.72	108.27	109.04	108.68	111.11	107.95	109.03	107.24	103.74	106.1	112.21	111.07	107.16	110.67	105.59	108.65	108.37	110.04	108.84	110	108.68	109.25
106.87	107.4	102.98	105.23	108.37	108.02	109.15	108.67	105.79	106.18	107.08	103.76	105.98	109.29	106.28	105.78	107.14	105.41	107.56	107.71	106.34	109.91	107.28	107.47	108.46	106.04	108.53	107.8	105	103.2	105.77	106.42	107.58	105.76	105.63	104.27	107.15	105.53	104.79	103.43	105.49	104.17	110.12	101.84	107.16	110.88	105.45	105.47	109.51	104.21
107.97	107.53	108.56	105.6	105.87	102.34	104.9	103.89	107.7	108.63	107.78	106.13	107.41	103.46	107.54	108.48	104.89	107.93	106.26	103.97	107.67	105.65	105.98	104.39	104.96	107.22	108.38	102.69	109.67	106.46	105.93	102.75	107.71	103.99	104.12	106.71	105.45	110.29	102.79	106.76	103.44	108.67	104.86	104.7	105.66	107.91	107.73	107.04	108.05	107.67
99.498	102.02	95.845	99.908	94.987	98.98	99.395	96.842	99.121	97.984	94.279	95.914	99.217	100.69	97.53	100.84	94.621	99.793	99.909	99.953	97.744	96.587	98.933	100.38	96.978	97.756	96.494	96.963	98.439	92.989	99.66	98.42	99.324	95.563	99.532	99.662	97.089	100.76	96.276	98.714	96.985	97.837	98.162	97.706	94.996	97.279	96.165	96.761	98.49	98.234
108.67	108.38	106.45	108.59	110.09	105.31	107.04	109.85	107.32	108.46	106.2	106.72	108.3	109.41	111.07	107.91	106.83	105.87	107.2	110.8	109.48	111.26	106.75	106.93	108.5	104.42	109.51	105.01	106.44	106.65	105.58	108.55	108.43	107.18	107.34	106.21	105.5	107.38	111.75	109.46	108	111.43	110.21	108.02	109.25	109.42	109.01	108.9	110.56	108.89
111.27	111.16	109.25	113.25	110.13	111.37	109.72	111.38	109.65	113	107.21	112.18	110	106.95	108.86	109.18	109.98	109.39	111.29	110.48	111.74	107.36	111.01	109.92	110.18	112.24	109.23	114.14	110.23	107.77	111.52	111.63	111.35	110.11	106.52	111.16	112.9	107.52	111.09	109.95	109.91	110.31	108.96	108.43	113.57	111.34	109.79	107.27	107.36	110.55
106.32	110.05	107.88	108.7	109.3	108.35	106.54	107.7	105.26	106.75	110.41	106.37	109.11	108.16	107.31	104.03	109.23	110.16	107.59	106.72	106.93	106.56	107.87	104.98	107.22	107.12	110.15	106.93	108.07	107.94	111.4	107.44	105.32	105.23	108.03	110.42	107.98	108.38	106.74	107.18	108.85	103.95	107.59	106.32	105.26	105.92	106.23	108.08	110.06	106.94
98.399	101.04	101	97.518	96.346	98.272	101.08	100.81	98.85	95.069	99.22	100.64	99.611	98.224	98.541	95.86	97.651	97.909	96.651	96.889	93.916	96.17	97.566	99.107	97.599	98.111	96.428	98.12	98.471	98.691	98.14	96.169	97.654	99.832	99.022	97.928	93.702	99.485	98.543	99.796	97.934	95.171	98.692	100.15	97.685	97.19	100.45	98.819	97.819	98.709
106.44	101.85	105.06	104.71	106.26	105.4	103.63	105.33	107.99	105.57	107.55	104.68	105.71	106.63	105.71	107.9	106.75	102.77	104.93	102.36	104.88	106.29	106.49	107.34	107.5	106.87	103.88	106.03	105.67	106.83	104.67	107.54	105.32	105.13	102.62	105.37	107.25	104.48	105.9	103.84	107.35	104.75	106.41	104.44	104.59	106.86	104.11	103.78	105.93	107.47
105.88	107.46	106.87	106.17	105.65	105.68	104.58	103.09	104.56	108.16	104.27	106.51	102.81	103.57	102.79	104.76	106.76	108.06	102.27	105.66	106.46	107.58	104.48	103.96	108.01	104.31	106.39	103.53	106.53	104.27	109.01	103.66	106.48	104.14	105.57	106.32	106.67	105.8	106.3	107.14	107.86	107.38	107.22	103.77	105.87	100.95	104.17	104.89	103.15	105.57
107.77	106.45	104.64	104.5	109.39	106.01	106.3	104.74	102.58	105.35	104.66	102.98	106.22	105.99	105.43	104.85	105.67	105.73	105.67	108.25	103.66	106.17	104.83	104.08	105.72	103.41	106.33	105.94	107.1	104.26	104.55	103.83	103.5	106.1	107.16	103.82	104.46	106.03	105.11	105.79	109.68	105.85	106.44	103.83	105.92	109.1	106.91	105.54	105.74	105.56
110.74	112.38	109.91	108.34	113.76	109.31	109.93	106.92	109.85	111.46	109.21	109.57	113.75	111.15	107.45	110.01	111.08	109.1	109.59	106.64	109.24	110.05	108.4	111.65	108.58	109.41	109.39	109.57	112.16	109.84	107.71	108.55	109.68	108.69	109.51	109.73	111	108.31	110.88	110.52	112.02	109.13	114.06	108.25	110.4	107.1	111.37	109.87	108.18	107.57
109.85	109.32	109.81	106.44	109.6	109.64	108.98	106.35	106.1	107.75	104.44	112.31	107.84	108.66	107.04	111.61	107.57	108.79	110.02	112.27	108.7	110.24	112.06	107.89	107.67	110.65	108.66	107.99	108.69	109.07	108.86	111.24	107.58	112.55	108.44	107.82	110.85	107.05	107.89	112.7	108.88	108.44	110.75	106.63	107.98	108.63	109.83	110.48	108.29	108.61
105.21	105.11	107.26	105.78	105.5	106.35	107.53	106.4	105.12	102.24	107.5	104.89	107.02	103.14	104.42	109.84	107.39	106.37	106.51	105.18	105.65	105.81	104.14	107.02	107.13	103.86	104.34	103.64	104.95	104.33	105.86	105.35	101.66	108.27	104.7	106.17	105.82	104.33	106.28	107.01	107.25	104.94	106.19	106.18	103.63	107.24	104.71	105.9	106.49	106.52
108.3	108.51	105.21	107.9	106.5	105.13	106.33	111.24	107.32	107.3	108.76	107.34	106.77	109.05	106.31	108.17	110.77	108.98	110	109.54	106.89	108.07	108.03	108.11	108.98	108.82	108.61	108.14	108.09	111.25	105.61	108.01	111.94	109.35	111.08	107.06	107.68	108.08	106.16	108.78	111.07	105.22	112.87	108.6	107.64	110.53	108.28	108.76	108.51	110.25
106.69	105.7	103.78	105.64	103.27	104.04	104.34	107.4	108.54	105.21	104.02	107.86	107.66	104.75	105.14	105.99	103.28	108.2	104.77	105.6	109.12	104.9	107.96	108.81	104.94	104.54	104.25	108.57	103.44	102.21	105.45	107.92	107.38	106.67	104.74	105.26	108.13	104.37	104.12	105.14	106.78	108.46	105.54	105.93	104.28	105.86	106.08	106.55	105.4	103.67
110.06	107.86	109.57	112.56	109.55	107.82	108.74	110.9	109.6	112.84	109.18	107.56	108.39	110.14	109.69	110.89	110.74	107.18	110.14	107.23	111.75	110.27	110.98	110.9	112.48	111.44	109.41	110.82	112.41	111.54	110.56	108.94	110.38	111.56	112.92	111.86	112.97	108.44	112.97	112.32	110.53	112.17	110.13	107.19	110.3	110.34	111.42	112.23	110.6	112.43
109.49	107.35	108.07	103.71	106.35	105.99	106.49	105.53	105.8	106.63	104.43	106.94	106.46	107.73	107.91	105.41	106.58	105.92	105.67	105.55	106.28	105.86	105.91	108.01	109.22	104.94	109.66	105.31	105.59	105.87	107.05	106.33	104.94	105.81	106.18	106.21	107.05	107.01	106.73	102.56	109.46	107.04	106.11	106.94	109.24	105.16	108.48	108.29	104.41	110.11
107.87	107.4	105.87	108.21	101.33	107.7	106.82	107.97	107.43	107.07	106.91	109.15	106.99	105.34	104.36	103.35	106.04	106.54	104.9	105.97	105.54	105.76	104.57	104.97	105.77	105.56	104.82	103.35	106.84	105.15	106.54	106.89	106.97	106.19	100.16	106.45	106.8	105.03	106.25	103.4	104.12	104.98	108.71	104.44	105.42	104.69	104.63	106.01	104.22	103.01
109.21	110.47	109.59	106.93	109.21	106.42	104.61	108.41	109.17	105.93	106.19	106.5	108.02	109.38	110.24	109.09	106.69	107.37	110.63	109.48	106.69	105.97	109.85	109	109.87	106.04	110.18	107.58	104.73	108.45	105.26	108.13	107.96	107.02	109.93	110.22	111.91	108.24	108.15	112.18	110.77	108.62	111.18	109.64	110.09	110.73	106.68	111.54	107.16	109.64
112.02	106.92	110.48	110.74	107.14	107.32	106.5	107.28	106.33	105.66	105.95	106.87	108.06	107.79	106.23	108.09	108.99	108.5	108.31	107.66	108.86	106.72	108.43	108.81	105.57	106.41	106.8	109.79	109.49	108.27	105.04	109.38	108.73	107.46	108.21	105.26	109.37	105.34	107.34	109.62	106.84	108.01	107.37	108.35	107.57	105.06	108.92	108.81	107.29	107.27
108.06	108.07	105.37	105.48	108.27	105.38	107.98	105.62	104.54	106.18	108.06	107.63	106.11	105.48	107.01	104.01	110.11	107.48	103.74	108.57	105.35	107.86	105.65	108.92	108.55	107.58	106.18	106.79	105.52	104.95	105.34	108.65	110.55	103.9	104.03	107.37	108.41	105.82	104.44	108.28	103.49	109.13	105.07	104.29	106.1	105.75	109.64	103.65	106.42	106.07
103.41	101.97	104.02	101.27	107.69	103.64	102.99	104.94	108	106.48	105.08	105.74	103.47	105.35	104.83	107.01	106.02	105.41	106.25	103.37	107.3	109.03	103.39	105.94	104.81	107.15	108.98	108.92	107.67	106.04	107.67	105.95	105.26	104.3	106.31	104.79	102.69	106.71	108.51	106.5	108.19	107.52	105.47	107.12	106.33	104.81	103.78	105.33	105.79	106.4
106.37	104.43	104.07	102.4	105.37	105.51	105.49	104.57	104.71	108.25	105.52	104.97	107.42	108.65	106.49	104.55	103.36	103.76	103.61	105.93	104.69	106.62	107.61	107.72	101.23	105.05	107.53	105.74	103.39	106.69	104.62	107.06	105.81	103.09	108.63	104.41	103.08	105.59	107.69	104.48	105.03	108.48	103.36	105.31	107.68	105.26	105.45	103.27	104.01	106.12
104.99	107.4	103.47	110.17	106.98	103.41	102.36	105.94	108.41	103.57	108.07	103.84	110.52	105.27	103.23	105.65	104.02	105.84	108.34	106.25	106.06	108.34	105.04	102	107.81	105.53	105.54	105.15	105.73	103.12	104.66	104.44	105.16	105.2	105.02	103.74	104.36	104.17	104.5	106.28	107.28	106.25	104.03	104.72	105.39	104.37	103.63	108.26	108.12	104.98
99.138	97.628	101.64	99.263	102.42	103.45	99.064	100.33	100.9	103.22	98.854	99.917	97.777	107.4	100.36	99.544	97.938	100.07	100.52	100.23	101.69	100.21	101.43	98.896	102.47	102.98	100.27	101.9	100.05	99.791	100.42	101.11	99.621	100.89	101.12	96.39	104.24	104.05	101.77	100.16	99.005	98.633	98.758	100.03	101.27	100.59	98.32	100.95	98.986	99.215
108.48	110.25	108.08	106.49	104.87	103.9	107.53	109.04	107.6	106.05	110.03	110.66	110.03	106.09	108.3	105.63	111.08	105.93	109.93	109.89	107.25	107.8	106.94	109.24	109.9	106.26	105.4	106.68	107.79	109.94	108.99	110.06	107.54	108.46	110.21	111.18	109.27	107.32	107.41	107.97	108.38	110.01	105.75	108.87	104.33	106.25	108.22	110.81	109.37	106.67
109.43	105.57	106.31	111.03	108.08	107.73	108.44	107.1	112.42	111.34	109.3	106.88	109.8	107.34	108.44	106.09	107.74	108.54	106.8	108.93	108.55	108.65	108.31	108.84	109.38	108.24	110.22	113.51	107.08	108.73	109.45	106.69	106.39	107.21	106.41	107.42	109.74	107.78	107.97	110.66	109.6	109.46	110.28	107.57	108.8	107.69	109.71	103.58	109.94	109.06
104.86	107.08	106.16	106.43	109.98	108.73	109.27	108.76	109.88	106.69	109.28	112.38	108.94	109.02	109.06	108.45	110.07	112.11	108.83	107.95	110.22	105.81	107.99	106.27	109.51	109.55	105.96	107.91	110.03	108.65	105.03	111.25	107.24	109.54	108.65	107.45	106.77	106.91	107.69	107.53	108.16	106.04	107.43	108.32	108.54	106.36	108.78	107.81	110.06	108.7
108.95	107.81	106.94	106.5	105.68	103.46	108.65	106.29	109.86	105.95	103.13	106.18	105.18	106.9	103.64	107.38	108.32	105.16	104.65	102.54	104.9	105.77	107.33	105.71	105.11	108.38	102.89	105.34	105.18	107.3	103.82	103.52	104.75	106.73	105.57	109.27	105.58	104.85	104.78	103.39	107.78	104.46	108.35	104.81	106.67	106.22	104.86	109.42	103.08	108.34
112.54	108.99	112.89	109.25	111.36	110.73	110.36	110.33	110.33	109.54	110.65	108.78	108.53	111.99	111.23	109.87	111.33	108.77	109.51	113.36	108.81	110.21	109.95	108.26	111.77	109.92	109.72	108.1	110.33	109.43	108.8	107.89	114.81	110.03	111.14	111.41	110.48	111.23	109.73	109.3	112.53	110.61	110.03	108.91	109.08	114.69	112.8	110.47	107.11	109.75
98.064	100.22	98.276	98.686	96.094	96.922	97.711	98.64	96.001	98.801	99.018	96.752	97.782	99.499	98.112	95.214	99.196	97.081	96.995	97.21	99.457	98.408	99.451	96.244	96.627	99.115	99.499	97.541	97.445	98.06	96.507	99.816	96.437	100.47	95.425	98.08	99.196	100.28	98.979	95.742	100.22	98.118	97.082	98.455	97.276	98.872	97.434	95.707	97.552	97.397
107.27	111.11	108.34	108.85	106.53	107.69	108.58	109.83	108.34	108.37	107.58	105.72	107.58	109.93	108.57	111.72	111.02	108.18	110.5	108.25	109.32	110.38	112.33	106.55	105.9	104.35	108.29	105.73	108.25	109.27	108.67	108.24	109.52	106.16	107.2	110.92	109.72	106.58	108.33	109.03	110.41	109.44	106.37	106.57	107.43	104.08	109.06	110.13	106.85	109.74
101.18	99.599	102.97	99.954	101.6	104.38	102.42	100.43	97.936	101.13	97.604	101.99	103.28	101.72	101.72	101.8	99.838	98.151	101.51	100.35	99.752	99.379	101.09	101.43	99.155	101.28	97.96	97.941	98.831	101.58	97.409	101.22	100.21	98.799	101.46	102.76	98.83	99.228	100.68	100.1	102.03	99.968	100.53	100.17	98.156	99.738	99.083	99.608	100.06	100.31
99.895	95.487	98.139	97.62	96.392	95.126	97.391	99.395	97.615	95.97	94.771	98.198	96.498	100.14	97.576	98.453	97.517	97.365	97.282	98.449	97.48	95.8	98.738	99.252	102.03	96.827	96.519	98.007	96.657	98.177	98.947	97.104	98.72	99.916	99.001	96.833	100.21	96.779	95.728	102.11	94.995	96.885	94.222	96.97	100.56	95.388	96.45	94.482	99.727	95.557
109.28	107.91	110.37	107.84	108.68	107.16	106.31	108.66	109.24	110.58	108.91	110.29	107.01	109.78	110.49	108.07	108.79	107	107.46	106.86	109.75	104.66	108.17	109.07	109.96	107.91	107.89	110.48	107.42	108.21	106.44	109.99	107.04	108.56	109.97	106.49	109.61	109.76	107.81	110.58	107.23	105.69	108.37	109.25	106.81	110.24	107.97	108.89	105.7	111.88
100.67	99.509	98.055	101.17	97.665	98.581	96.878	99.717	99.339	97.51	97.26	98.617	97.392	98.284	96.715	94.542	97.087	100.08	95.37	95.067	101.24	94.448	99.269	101.67	98.731	97.59	99.264	97.012	98.856	98.747	94.607	97.556	99.416	96.879	97.528	97.097	95.339	95.56	98.489	98.146	94.659	97.965	99.364	97.676	96.132	99.867	95.301	101.19	97.538	101.51
104.56	105.24	105.44	103.71	107.79	107.78	104.85	102.13	103.4	105.66	104.58	104.21	107.62	103.16	106.33	106.17	106.59	107.89	102.54	105.73	100.56	104.29	107.04	104.31	104.59	107.57	106.53	104.13	108.56	106.38	106.33	107.63	107.45	106.15	103.58	106.65	105.43	104.13	104.64	104.92	107.13	107.01	106.24	105.16	103.49	104.78	105.8	102.97	105.81	105.44
98.351	103.16	100.25	99.018	101.62	103.52	98.123	97.619	98.362	101.14	101.3	101.44	100.32	102.29	106.21	98.575	100.1	98.975	96.17	101.43	99.737	99.876	99.476	99.278	102.11	99.799	98.781	98.861	99.263	101.76	101.49	100.83	100.12	104.42	102.2	101.8	103.47	103.7	100.49	100.48	102.48	98.576	99.719	101.45	99.169	99.321	104.28	102.1	100.67	101.15
106.98	110.71	108.29	109.5	109.8	108.08	109.57	108.01	105.16	108.46	109.88	109.27	107.93	108.39	106.01	108.08	107.43	108.21	107.65	108.22	106.35	108.32	108.48	106.94	104.88	106.01	104.98	106.55	108.44	109.08	109.75	109.63	110.52	109.99	105.44	105.98	106.86	107.77	110.47	106.34	108.01	109.25	107.58	107.09	109.18	107	110.21	105.95	107.63	105.61
108.83	104.56	106.68	106.08	108.34	104.33	108.14	106.88	104.38	108.12	104.05	106.63	108.22	108.94	108.1	106.66	107.83	109.31	106.54	105.8	103.66	107.18	106.48	107.33	109.21	106.53	110.21	107.38	108.03	109.14	108.45	107.92	110.12	107.17	107.5	105.51	106.75	105.42	110.46	106.64	108.64	108.45	105.62	105.38	110.78	104.36	107.93	111.47	104.83	105.19
106.92	104.16	102.89	103.17	106.3	111.07	103.56	104.68	104.52	105.12	106.5	108.62	105.04	105.78	104.01	105.75	104.43	108.59	105.56	103.85	104.52	105.07	104.19	103	104.51	107.34	103.1	106.33	106.65	107.79	104.43	106.58	101.42	107.94	106.69	104.52	106.37	105.64	110.5	106.84	110.19	103.07	104.89	105.72	104.74	104.3	106.91	106.23	109.49	108.15
111.05	113.2	109.28	109.53	107.92	106.84	107.33	114.05	110.99	108.08	110.59	110.63	108.62	110.14	113.7	110.05	109.9	108.57	107.98	109.35	111.91	109.48	110.21	111.4	110.71	108.66	111.58	111.28	110.65	112.27	111.56	110.43	113.67	112.28	107.4	113.1	111.4	110.45	113.27	111.98	112.04	112.9	110.63	108.87	112.97	110.06	112.39	110.21	111.67	110.54
109.96	109.01	106.59	109.05	108.22	108.47	107.76	107.2	107.07	108.47	108.5	106.12	104.44	105.88	108.75	109.6	107.75	107.4	106.27	106.9	109.41	110.74	108.44	110.07	108.22	107.18	109.16	105.2	107.61	106.45	106.43	111.03	109.58	109.54	105.95	111.56	107.74	105.29	107.46	107.06	107.01	108.41	110.88	109.13	109.03	106.8	106.36	109.17	109.62	108.75
109.51	105.01	106.1	102.44	104.38	105.46	106.04	104.62	102.53	106.7	106.4	107.58	106.86	103.17	106.26	106.21	104.24	104.44	105.14	107.56	105.88	105.14	105.4	101.92	102.15	103.35	108.24	106.08	106.72	107.78	105.99	104.37	102.9	105.5	106.28	107.13	110.33	105.77	107.96	105.93	104.81	108.44	104.24	105.45	104.5	106.25	109.99	106.66	103.47	106.88
106.18	105	107.62	103.77	107.86	101.67	106.35	103.46	105.27	107.84	105.81	104.51	105.3	106.43	102.83	104.02	103.94	107.3	108.25	106.1	104.53	105.15	105.17	105.81	106.23	106.01	106.43	105.55	107.14	108	104.38	108.15	103	103.02	103.82	106.57	105.6	104.06	105.06	105.93	107.47	102.52	104.78	104.35	105.28	107.03	104.83	104.16	105.32	107.04
108.97	108.75	110.6	108.21	107.31	109.66	109.28	110.22	109.65	109.35	111.53	108.68	110.85	108.65	107.76	109.54	110.08	106.74	106.54	111.17	109.6	105.62	109.1	110.24	111.82	104.8	107.06	107.44	107.53	108.2	109.84	107.08	108.82	107.72	108.08	110.21	108.42	110.97	107.99	108.47	109.45	108.13	106.41	106.23	111.57	108.81	109.43	110.82	106.83	110.95
96.51	95.726	100.22	97.475	96.201	97.505	95.302	99.226	98.309	99.374	99.968	96.689	97.942	98.063	100.36	98.272	100.39	98.438	98.032	101.14	99.769	97.407	96.104	99.9	97.576	95.621	99.229	98.754	98.628	98.317	95.834	98.579	98.724	98.67	96.757	97.001	98.394	98.92	98.101	97.402	100.31	99.348	97.283	100.06	95.545	98.171	97.284	97.702	96.003	97.429
106.79	103.12	106.45	101.77	107.25	104.96	108.24	105.53	107.08	106.75	103.28	103.98	105.68	105.58	105.03	106.93	102.16	105.17	106.9	107.82	105.24	103.94	105.55	106.56	105.18	106.74	105.39	106.29	103.92	106.76	105.07	105.06	106.6	103.15	104.71	105.17	107.22	105.02	104.47	105.5	106.07	105.2	106.67	106.72	104.25	106.02	106.88	104.72	105.56	106.15
111.12	105.27	106.34	108.53	110.11	107.61	108.99	107.15	105.76	107.8	106.92	105.55	109.76	106.87	109.28	109.65	108.05	108.77	110.96	109.88	109.34	107.39	104.78	106.58	107.95	106.37	106.22	107.34	105.68	109.67	108.43	110.15	106.04	109.98	109.12	109.07	108.36	107.8	107	110.94	107.85	108.47	105.69	110.94	108.76	105.3	106.82	107.61	106.84	107.19
106.46	105.29	105.15	105.01	106.1	107.31	103.83	106.9	106.99	105.84	107.58	108.07	106.06	104.74	106.87	105.75	109.03	105.75	105.61	107	104.72	106.01	109.39	103.43	105.79	106.17	103.91	104.23	104.69	105.15	106.93	106.26	106.6	106.37	106.05	104.34	106.36	106.5	106.31	104.97	107.27	106.19	105.39	103.85	106.94	104.09	107.31	105.48	104.21	103.77
109.32	105.43	106.43	107.89	105.51	105.32	103.46	106.89	106.48	104.58	107.16	105.23	107.16	105.55	104.52	104.24	104.68	106.33	105.67	103.54	103.18	106.52	103.92	103.02	105.41	105.34	107.98	107.54	103.1	106.91	109.84	106.49	105.07	102.67	105.45	105.81	105.81	106.87	105.9	102.94	104.61	106.09	104.08	106.66	107.51	104.91	108.45	105.71	106	106.21
102.55	107.22	104.05	108.05	104.82	106.44	108.63	107.95	107.47	109.32	104.01	104.47	109.31	106.56	108	102.96	104.72	105.7	106.9	107.07	106.23	102.77	107.26	106.48	106.58	105.82	103.09	106.69	108.69	109.37	104.63	109.48	106.94	106.3	109.35	107.45	104.4	108.33	106.79	107.07	105.46	106.94	106.55	108.03	106.31	108.24	106.55	107.63	105.69	107.98
106.56	107.83	103.37	108.44	106.55	103.14	107.38	106.87	106.07	110.62	106.57	104.84	106.35	103.55	105.56	105.26	109.11	107.94	108.42	108.64	108.4	108.63	106.63	107.53	103.35	107.41	105.7	105.73	107.63	103.11	107.26	104.15	106.6	103.88	104.6	108.48	104.85	108.06	105.86	105.78	107.75	107.13	106.86	107.27	105.45	106.74	103.91	105.65	104.99	110.27
99.451	98.601	99.059	100.65	97.879	97.144	100.25	98.225	98.686	99.816	97.78	100.51	98.549	96.86	98.841	97.599	96.474	95.32	96.837	99.32	99.292	98.036	97.337	99.555	102.11	96.449	96.951	99.545	97.092	100.91	97.235	98.015	96.694	99.434	97.172	101.73	96.877	96.764	97.848	98.385	95.715	99.966	97.551	99.595	98.471	97.088	98.705	95.876	100.54	99.423
107.41	106.17	105.83	105.31	107.1	105.13	104.34	106.11	104.57	107.54	106.59	102.79	106.44	103.07	107.42	106.39	106.21	106.88	108.53	106.78	105.34	105.04	105.05	107.62	108.14	105.21	106.18	107.53	105.5	106.2	107.75	106.06	106.56	105.59	106.73	105.4	105.84	107.16	102.91	107.82	105.4	106.48	106.26	107.02	106.04	105.43	105.38	102.1	106.41	104.89
108.8	107.5	111.07	105.94	106.54	108.17	110.29	106.33	107.49	109.49	108.31	109.55	107.47	112.41	109.83	108.47	107.17	105.88	108.63	109.26	109.19	109.93	110.86	109.93	108.14	106.89	108.85	110.13	109.83	106.41	108.89	107.44	107.25	106.38	108.78	107.85	108.21	107.34	107.43	109.22	107.52	109.4	107.57	107.86	106.58	107.31	104.8	107.84	107.34	107.22
98.131	96.606	100.27	100.48	102.03	98.109	98.603	97.627	97.011	98.412	99.332	93.283	99.217	98.365	99.727	100.33	100.57	102.82	100.43	97.793	100.46	98.114	96.765	98.511	100.02	102.59	97.131	97.725	99.841	99.299	96.05	94.567	100.06	100.74	100.29	97.852	98.819	96.602	100.4	100.88	100.7	99.046	99.771	99.206	98.992	101.52	100.06	98.777	102.54	95.311
98.045	104.16	100.31	103.32	100.42	102.14	99.579	103.33	100.78	99.203	99.662	102.65	105.45	100.79	102.4	101.03	102.65	101.49	106.07	102.68	100.14	103.66	102.85	102.52	102.77	103.94	102.25	102.74	103.52	101.4	102.4	102.15	101.95	102.52	104.19	102.05	97.691	106.15	104.51	104.18	102.72	101.63	103.08	102.11	103.92	103.18	104.19	101.49	101.27	103.99
108.24	109.25	109.55	106.46	109.56	109.14	106.7	110.08	106.7	105.46	111.04	107.33	105.01	109.12	106.35	108.96	108.38	106.93	108.38	109.82	108.61	109.53	110.67	108.64	107.85	106.64	108.25	106.64	108.39	106.73	108.81	108.76	109.25	107.54	105.89	108.63	106.46	103.59	108.31	109.16	104.4	108.31	108.6	108.85	105.73	108.67	109.25	106.15	108.16	106.21
109.34	109.78	106.47	107.65	110.27	105.37	109.36	107.74	109.1	109.13	110.07	109.23	107.79	109.36	105.33	105.77	107.89	108.12	110.36	104.84	109.46	106.64	108.31	108.24	106.56	105.11	108.52	107.93	108.99	103.54	107.88	109.51	105.83	106.83	108.25	107.86	106.76	108.59	107.53	105.25	106.03	107.73	105.58	105.96	110.53	107.57	106.3	110.4	106.73	106.36
99.182	97.039	100.54	97.184	97.675	98.512	97.709	96.241	96.858	95.011	96.793	95.572	99.88	97.971	99.312	97.941	98.7	98.817	101.06	100.7	97.219	99.817	98.221	100.29	99.557	97.474	99.756	98.684	95.576	96.153	99.747	98.453	97.928	99.251	97.653	97.306	102.16	99.428	99.157	100.49	103.02	99.684	97.699	100.02	99.022	99.805	99.543	97.802	98.144	97.086
107.62	107.29	105.95	104.45	110	103.24	106.18	105.84	105.64	106.39	103.56	107.14	105.12	106.66	104.12	107.98	103.53	105.42	106.09	105.79	102.62	102.89	106.26	103.94	104.78	107.71	101.12	104.98	106.71	107.44	102.85	105.86	106.81	105.28	108.09	104.34	103.07	105.29	107.82	107.4	106.74	106.06	105.88	105.46	106.21	104.26	102.3	104.95	104.54	107.09
106.62	109.25	111.72	108.69	110.83	110.18	112.29	107.2	104.93	109.03	110.96	108.36	110.13	107.55	107.84	111.27	109.15	107.06	110.92	105.94	109.46	107.79	110.85	107.92	107.13	108.65	106.86	108.65	111.82	108.87	105.43	109.65	108.51	106.82	107.76	107.28	109.06	108.95	108.74	108.18	109.05	110.49	107.23	109.15	111.14	108.59	105.33	109.09	112.6	106.49
98.169	97.054	98.904	98.276	101.96	98.935	96.709	99.204	98.997	98.568	98.741	99.521	100.35	96.86	96.853	97.675	96.436	96.518	100.78	98.174	97.345	97.886	99.56	99.436	100.34	97.55	97.935	98.535	97.626	96.141	96.013	103.04	98.844	99.181	99.065	100.32	97.812	93.055	97.797	95.883	99.488	102.97	98.197	98.077	101.92	103.54	97.696	98.457	94.573	96.525
105.86	103.47	105.51	105.96	106.92	106.31	107.5	105.85	109.15	106.22	105.62	105.71	105.47	107.69	106.32	104.99	107.01	106.85	104.46	103.39	104.29	104.57	103.01	104.75	105.9	106.83	107.68	105.01	104.55	104.97	105.52	105.34	106.57	106.87	105.9	106.94	106.33	102.99	108.84	103.92	105.81	104.14	101.84	106.02	106.7	107	108.49	106.86	107.52	107.56
106.6	106.4	105.25	103.37	105.08	107.94	104.63	107.94	105.51	104.81	105.17	104.65	107.21	105.59	106.33	106.61	105.1	105.14	104.33	106.49	103.3	108.4	103.94	102.02	102.24	106.26	104.69	105.24	105.4	105.39	107.27	105.01	105.6	104.8	103.95	102.06	107.39	104.72	109.42	106.21	109.5	102.37	103.04	104.6	106.44	105.64	107.97	106.28	107.26	106.73
103.15	107.73	104.79	108.01	104.13	107.52	104.75	107.17	106.11	106.54	104.46	104.98	106.29	108.39	106.46	105.91	108.53	104.37	103.81	104.03	104.76	104.72	104.96	104.99	105.75	103.37	106.05	106.16	106.09	104.13	106.59	105.73	106.53	105.23	106.93	104.86	103.13	106.77	106.65	101.92	106.48	104.69	104.41	104.53	106.08	106.45	105.38	103.04	102.77	106.87
98.138	104.58	99.158	99.929	100.91	101.47	101.02	100.14	103.39	102.01	100.48	101.97	99.753	101.39	102.45	99.578	99.822	100.92	97.599	98.843	98.13	100.42	99.268	99.943	102.14	103.13	101.95	101.62	103.48	102.88	100.17	103.25	101.5	100.04	99.049	100.01	101.25	100.15	100.1	101.22	102.37	99.167	101.49	100.11	99.579	102.51	103.31	103.09	98.537	98.702
109.62	107.57	111.7	108.73	109.47	103.75	104.01	109.99	108.13	110.29	107.09	107.43	108.28	108.21	107.82	108.26	111.11	110.62	109.36	106.28	106.4	110.11	109.03	108.25	106.88	108.39	110.27	105.62	110.62	110.03	110.42	109.33	107.4	107.97	110.1	106.38	110.59	107.49	106.55	111.29	110.71	107.36	109.6	109.25	111.41	108.25	108.65	108.79	109.8	111.94
106.2	107.58	105.2	106.44	103.63	108.25	105.46	108.63	109.42	108.99	106.56	103.57	104.62	103.26	105.26	104.09	108.08	106.92	107.69	103.5	103.87	104.58	106.3	107.09	104.71	106.94	104.62	104.63	104.75	104.79	105.42	105.21	107.82	109.8	105.96	110.18	106.55	105.44	102.59	105.21	105.96	105.14	102.78	104.71	105.05	102.44	108.51	105.68	108.1	109.19
104.58	108.8	104.17	105.89	106.19	106.96	102.87	104.23	105.03	104.85	105.38	104.38	108.24	108.19	106.66	109.37	109.35	105.45	102.67	106.14	107.1	108.23	103.98	105.04	106.46	107.93	105.41	104.08	106.79	105.2	104.68	106.22	106.46	103.33	108.4	107.52	102.06	104.38	105.34	108.51	104.98	105.05	104.45	102.44	105.08	104.32	107.66	104.53	106.89	105.57
105.73	106.97	107.54	106.28	108.31	109.84	106.54	109.86	107.23	102.97	109.97	105.81	102.68	108.11	105.89	104.52	105.3	105.13	105.66	103.71	104.57	106.03	107.52	109.53	105.76	108.66	104.82	103.99	106.69	107.03	103.78	108.17	105.91	106.88	102.91	108.03	106.67	109	104.87	103.69	102.76	108.03	109.17	108.34	108.9	106.76	106.76	104.84	106.09	102.96
103.61	110.35	105.5	109.91	106.5	108.77	107.14	107.49	107.41	109.07	108.76	109.22	109.06	106.02	105.51	105.72	107.39	105.82	105.74	107.93	108.22	108.71	106.24	107.64	104.54	107.94	107.42	105.7	107.53	109.47	107.12	109.25	109.28	106.01	105.33	108.87	105.52	107.83	105.6	108.84	107.02	108.91	108.03	106.83	106.19	108.71	108.75	107.54	109.96	108.06
110.64	103.45	106.34	103.75	106.93	109.78	103.57	107.22	104.14	104.42	105.34	107.82	103.14	107.6	105.74	106.97	107.92	105.69	103.44	106.35	105.31	105.54	106.28	104.61	107.09	107.33	107.05	106.29	107.63	104.35	107.26	104.35	105.76	104.99	104.84	106.2	105.79	106.99	105.94	106.65	107.54	105.81	106.22	106.52	107.73	103.41	107.04	105.75	105.86	107.72
96.753	98.568	99.712	97.285	99.664	99.054	100.45	99.646	100.22	99.07	100.86	100.29	99.179	101.49	98.108	97.811	99.622	96.809	97.819	100.72	101.96	102.03	99.72	98.256	103.94	100.16	101.63	100.69	101.81	101.08	102	101.11	103.52	97.844	98.401	101.47	103.13	98.186	101.62	99.031	100.44	100.49	100.83	103.26	100.11	99.342	99.121	104.85	98.773	102.65
106.24	106.6	106.95	107.12	107.58	107.18	106.08	108	110.23	109.27	109.47	109.41	107.69	107.12	109.45	107.37	108.45	109.8	109.61	107.59	107.4	110.9	104.73	106.59	107.28	106.41	104.75	107.47	108.4	106.03	109.57	107.35	104.74	105.89	108.17	106.71	106.11	107.22	105.64	110.88	107.98	108.94	106.72	109.9	105.88	107.49	109.15	113.48	110.83	108.02
109.39	106.96	107.27	105.89	107.25	107.24	105.26	104.43	105.62	108.93	108.24	107.12	108.12	108.43	110.21	104.86	107.01	104.83	110.06	106.72	108.83	108.48	105.39	104.26	104.16	107.61	106.4	107.48	104.29	107.63	104.04	105.55	106.81	104.05	106.26	108.71	106.3	103.96	107.06	109.74	109.75	108.61	104.01	108.17	104.81	106.22	105.1	106.35	105.7	104.98
102.6	98.93	99.12	102.81	100.49	98.361	101.38	100.57	100.31	103.91	102.41	100.92	101.75	99.602	101.64	101.36	101.84	99.67	101.03	104.34	98.918	100.84	99.698	98.804	101.09	99.626	99.227	102.04	100.68	99.226	99.457	102.43	100.92	99.45	99.938	103.78	101.55	101.06	98.703	99.051	101.7	99.87	100.67	103.43	99.314	101.93	98.776	102.84	104.45	101.07
98.245	102.04	99.804	101.13	103.42	103.14	102.04	101.54	101.72	100.87	101.96	99.07	102.36	99.931	100.8	98.562	101.31	100.36	101.99	99.096	99.644	101.65	97.187	98.964	102.52	98.961	102.6	99.641	96.848	102.75	102.64	101.69	99.157	100.47	101.71	97.994	102.52	100.44	101.41	100.94	102.01	100.27	101.11	100.42	98.586	102.66	98.902	99.18	98.021	102.48
106.5	107.66	109.74	102.29	107.28	107.53	103.25	109.8	107.51	106.65	108.35	102.99	105.67	108.02	105.88	104.04	109.88	105.1	109.33	103.6	106.87	106.28	108.97	103.47	104.92	106.92	109.5	106.58	108.11	106.66	105.56	107.43	106.46	105.97	108.74	105.35	107.59	106.93	104.5	108.36	110.42	107.56	106.17	104.52	106.2	106.17	106.03	108.08	106.96	105.38
107.36	105.99	106.77	103.57	104.95	105.49	107.09	105.79	105.78	105.46	103.97	105.29	104.87	107.01	106.64	103.75	107.92	105.76	105.41	103.5	106.51	106.43	102.53	104.82	105.4	107.52	104.13	106.26	104.98	103.32	106.01	105.87	107.58	107.16	106.27	106.01	105.55	106.14	107.33	105.06	105.94	106.11	104.64	104.4	106.38	108.93	103.82	104.63	105	104.23
98.83	99.191	103.36	100.59	99.593	97.549	100.9	100.12	98.885	102.12	101.9	100.99	101.04	100.82	100.66	101.01	101.22	101.32	101.6	100.91	99.172	102.91	99.34	101.11	102.1	101.84	99.147	102.89	101.8	97.747	99.867	99.279	100.58	98.543	99.566	98.257	99.768	97.113	102.08	100.64	104.36	102	101.32	103.82	101.01	102.04	103.91	100.93	101.7	100.23
109.42	104.5	110.04	108.83	108.56	105.56	107.87	109.33	105.87	109.63	109.24	108.58	107.35	107.61	106.77	108.39	111.07	111.47	110.35	109.44	109.54	105.46	107.75	109.72	105.85	112.07	106.22	108.2	107.31	109.35	105.35	106.89	109.1	106.71	110.65	107.77	106	109.33	108.06	106.76	107.45	106.63	108.63	105.62	108.75	107.15	107.98	106.27	108.84	106.9
106.7	106.36	107.67	107.46	107.21	106.02	109.85	107.82	107.91	109.94	108.84	109.53	108.18	107.34	110.34	108.87	107.8	110.21	106.16	110.54	108.2	105.47	104.36	107.27	108.98	106.44	106.85	105.43	105.57	105.9	109.58	110.5	107.66	108.82	108.61	107.61	109.69	106.95	106.09	107.95	106.73	105.49	107.4	108.19	109.82	107.95	106.09	108.19	110.19	108.52
97.477	99.037	98.599	99.159	96.953	100.3	99.623	97.781	102.32	95.917	99.352	97.793	97.404	99.219	101.31	97.617	100.01	99.606	95.859	97.551	97.992	96.118	97.975	97.908	96.819	97.382	93.976	95.471	98.396	97.274	98.028	97.893	99.239	96.73	100.16	93.121	97.514	97.102	97.463	95.689	96.777	96.097	99.774	100.22	96.121	96.015	96.827	95.732	96.753	100.08
109.47	108.33	108.97	108.18	106.15	107.9	106.27	108.48	109.98	108.36	110.42	108.86	110.6	107.95	108.82	107.75	108.01	109.68	104.94	105.86	110.05	104.15	107.93	106.72	106.08	108.83	107.49	107.79	107.63	108.77	106.55	108.36	104.89	107.37	108.07	110.21	107.35	105.79	107.12	107.32	107.02	109.15	106.47	108.81	109.74	108.66	105.55	108.98	108.69	109.57
104.71	106.65	106.64	108.37	107.95	101.83	108.26	107.4	104.48	103.04	103.62	107.82	104.25	102.93	103.35	106.08	104.99	103.75	106.2	107.11	103.63	109.11	103.56	105.4	107.48	106.87	105.49	104.39	102.51	105	105.1	104	105.02	108.94	105.93	104.94	108.2	104.77	106.61	107.57	107.85	106.65	105.2	107.07	105.26	104.78	105.58	103.8	103.76	105.67
106.56	107.6	107.01	106.95	109.76	106.07	110.16	107.91	105.57	105.21	107.89	108.72	110.04	109.08	109.73	106.97	111.01	109.53	109.66	108.21	109.48	108.8	106.21	111.28	109.58	108.94	109.56	107.68	106.46	110.9	109.26	110.43	109.52	105.8	106.91	107.53	107.71	107.33	110.21	110.29	111.95	108.77	109.31	107.84	110.53	111.07	108.46	112.97	108.54	107.76
109.28	110.06	110	108.22	109.07	107.87	110.76	108.2	109.36	105.45	105.47	106.15	106.9	107.91	107.62	108.07	112.77	108.05	106.94	106.33	108.77	111.48	107.1	109.43	106.18	108.06	110.5	110.4	105.66	109.39	106.3	111.46	110.86	106.33	112.77	108.74	109.16	108.04	109.01	106.71	110.74	109.11	109.12	111.19	107.36	110.43	108.15	110.06	109.35	108.94
109.66	108.97	108.91	108.47	106.15	105.53	108.66	112.36	108.43	108.64	108.13	109.94	107.37	107.54	106.75	108.8	108.27	108.62	106.02	108.68	106.2	107.99	110.46	106.71	109.64	109.35	110.25	107.35	105.62	109.34	107.92	105.54	107.06	103.26	106.98	107.61	108.31	104.4	108.79	103.95	109.41	110.12	106.51	111.29	106.98	108.58	107.19	106.05	108.7	110.98
107.41	104.4	108.71	105.39	103.94	106.9	109.59	107.07	106.92	105.01	106.26	105.93	103.14	103.28	105.65	102.02	103.61	102.44	106.94	107.54	109.38	106.07	106.32	104.92	105.66	106.7	106.42	107.09	106.84	106.57	104.71	107.14	106.4	105.74	104.45	106.72	104.99	107.68	106.76	106.46	108.09	103.4	107.06	109.02	105.34	107.37	104.09	105.69	103.74	105
109.4	108.97	111.21	108.64	107.68	109.85	107.73	107.98	107.61	106.55	108.6	108.2	108.06	106.5	110.99	107.2	107.75	106.66	107.1	110.39	108.07	108.25	106.38	107.94	107.31	106.95	106.1	109.71	108.06	106.62	106.43	109.88	106.57	109.95	108.29	109.69	109.71	110.12	108.66	108.02	110.37	107.91	107.42	108.24	109.31	109.88	107.59	104.58	106.41	109.17
102.03	101.67	100.37	101.21	101.76	100.47	100.91	101.16	98.227	99.682	99.697	100.78	100.78	99.623	100.81	100.34	99.803	100.12	98.24	101.98	101.33	99.321	100.87	97.308	99.854	100.44	103.64	98.26	97.383	102.05	101.26	99.961	100.99	98.781	101.49	101.88	102.29	102.05	99.744	101.57	98.79	101.13	99.723	101.05	99.556	101.72	98.101	100.14	99.358	99.866
105.01	107.13	105.9	105.46	105.83	105.37	105.57	107.2	104.04	108.72	106.39	105.66	106.42	106.2	105.7	105.2	103.52	106.73	107.38	104.47	108.2	108.09	104.1	104.38	107.61	106.27	107.31	106	106.06	103.31	105.6	105.54	107.38	107.22	105.47	107.08	103.41	103.21	104.63	106.45	105.05	101.46	109.29	106.9	105.39	104.93	107.84	106.92	102.7	107.03
107.97	104.5	108.27	101.75	103.05	105.39	105.37	105.55	105.99	107.72	103.14	108.79	103.54	105.54	105.21	106.64	109.3	105.35	105.26	106.27	104.56	107.9	103.84	106.91	106.13	106.61	104.64	106.9	105.41	104.15	102.45	105.68	104.22	106.44	105.05	105.45	106.97	104.82	105.23	107.23	107.12	103.99	110.01	106.3	106.71	106	104.75	105.07	108.1	104.85
105.7	105.25	108.08	110.48	109.9	109	109.2	108.62	107.37	107.29	110.05	107.77	105.4	110.86	107.66	108.36	112.44	107.48	107.58	107.61	108.32	107.32	107.61	105.77	105.09	109.53	108.05	108.17	108.47	105.18	109.04	108.15	108.6	110.67	107.33	108.2	106.28	106.59	106.63	108.51	108.42	111	107.6	105.9	108.3	108.37	106.67	109.84	108.39	107.29
106.92	110.9	107.14	105.88	108.46	105.49	107.6	111.36	106.06	109.5	108.81	106.98	108.46	109.61	107.64	104.9	109.17	110.7	107.09	109.89	110.77	107.89	107.26	108.72	108.77	105.96	104.67	106.52	107.29	107.96	106.76	109.47	106.9	108.8	108.22	108.23	109.41	107.09	109.26	106.99	110.27	109.54	108.28	106.41	107.29	109.07	107.46	108.99	108.96	105.62
105.69	106.39	107.64	109.41	106.62	104.47	105.76	106.44	104.12	106.68	103.45	106.19	108.76	105.27	106.4	102.08	106.79	104.86	108.31	103.93	105.07	104.92	106.15	103.66	105.77	106.37	104.52	101.68	104.03	103.25	106.74	105.6	103.97	107	104.27	104.5	106.3	106.54	103.73	108.54	105.48	107.4	106.51	103.33	106.32	106.21	103.13	105.58	107.46	107.15
98.628	97.09	95.158	100.16	98.863	97.028	97.633	99.406	98.072	98.334	98.852	98.689	98.589	98.221	100.39	94.366	97.756	97.556	98.617	99.219	97.368	100.27	96.411	98.508	98.527	94.383	99.194	98.21	97.306	98.851	99.504	96.857	98.677	99.071	95.789	97.748	97.638	97.326	99.825	97.666	98.163	97.265	98.84	98.82	100.83	95.941	97.613	98.526	100.49	96.424
99.624	96.944	98.161	97.084	100.68	97.013	99.309	98.676	98.772	98.272	96.819	100.04	95.573	95.481	97.89	100.8	99.131	98.216	95.81	97.678	95.634	99.966	99.502	100.64	97.669	98.46	98.514	99.439	97.833	101.09	98.336	99.816	99.089	101.3	98.081	94.315	98.617	99.037	99.219	99.575	95.798	99.082	96.512	97.27	98.001	99.518	99.672	98.981	98.134	96.562
110.38	107.15	105.45	105.57	105.84	105.01	104.78	107.22	103.59	103.19	105.32	105.96	105.71	105.92	103.84	107.19	104.33	106.35	107.6	104.74	105.8	105.46	104.87	105.36	107.97	105.98	103.69	106.1	106.26	105.56	103.21	107.66	105.38	107.02	108.6	106.4	105.59	101.82	105.79	102.46	104.48	106.93	103.95	104.42	106.27	106.6	107.49	105.44	107.58	107.49
97.962	99.773	98.34	96.384	96.197	99.955	100.02	99.022	100.1	96.202	97.592	97.663	98.328	93.336	99.228	100.15	98.311	95.634	96.999	98.023	98.717	97.374	99.238	100.23	95.925	96.42	99.449	103.13	95.984	99.99	96.796	101.3	101.22	98.279	97.727	97.714	100.4	99.549	97.846	98.018	98.557	97.057	96.315	96.729	100.65	100.24	99.312	98.912	99.907	95.426
106.14	104.04	104.99	105.57	104.87	108.28	105.55	104.74	106.34	106.42	104.9	105.84	107.43	103.43	104.76	106.26	106.47	106.44	104.35	108.79	108.61	108.52	104.98	103.57	104.25	107.83	104.54	106.22	106.37	101.97	102.63	105.06	107.11	104.52	106.09	106.29	103.18	106.77	106.16	106.9	104.44	106.43	104.41	103.97	107.16	104.78	104.74	105.32	104.65	103.96
104.87	106.37	106.81	103.18	106.09	106.62	103.79	106.77	104.1	104.64	106.69	106.03	104.75	103.28	106.92	106.73	105.33	107.37	105.55	104.7	102.74	107.36	104.78	103.04	104.79	106.05	104.04	103.04	104.3	103.73	105.9	107.74	105.34	108	104.87	106.58	105.63	109.81	107.88	104.1	102.23	106.64	104.82	102.86	107.42	104.91	104.82	104.41	105.03	105.14
98.984	102.89	99.497	101.54	100.87	98.74	98.966	103.9	98.796	100.13	99.034	102.27	100.55	101.71	100.11	98.505	101.41	100.86	103.21	103.56	102.06	101.76	100.28	101.98	102.03	99.098	101.86	101.02	100.45	100.26	102.42	101.27	102.64	101.07	101.55	104.41	100.6	100.97	101.19	101.5	101.64	99.769	98.206	101.94	100.74	107.64	101.32	101.67	102.82	99.954
100.34	97.95	96.77	98.333	97.345	98.292	97.57	97.917	97.314	99.444	100.11	97.346	96.651	100.25	97.299	96.492	99.942	97.626	95.917	99.623	98.189	99.409	101.25	99.801	99.832	101	100.41	99.711	100.91	97.574	99.791	97.89	98.445	97.816	100.42	100.23	97.56	98.291	97.663	102.19	98.237	94.941	96.674	101.15	99.478	97.547	98.981	97.718	99.399	100.2
99.836	100.93	102.17	99.273	99.745	99.715	102.43	98.845	99.95	101.97	102.48	101.91	98.406	97.443	97.879	101.31	98.239	99.29	102.04	98.562	103.27	100.32	102.75	100.09	100.83	98.897	103.4	100.54	101.68	100.13	101.23	100.78	102.39	101.58	101.11	99.429	98.653	98.074	99.515	99.942	102.51	98.541	101.83	98.627	101.27	99.196	101.55	100.39	100.92	103.21
107.83	106.05	106.68	110.44	108.81	109.46	108.17	108.23	107.83	109.05	108.25	110.25	106.67	109.35	109.27	106.7	106.3	104.07	108.93	108.84	104.37	106.42	107.17	107.12	107.7	110.24	109.25	106.35	105.44	107.53	106.54	107.85	108.18	109.01	107.32	108.16	108.32	104.18	112.53	110.27	105.67	109.78	109.18	106.95	107.83	107.47	107.71	106.29	106.39	107.74
110.25	108.77	107.27	109.91	106.64	108.42	108.06	108.89	108.49	112.43	110.69	106.05	108.69	109.31	108.84	107.92	105.83	107.16	105.73	106.46	107.21	109.81	106.29	108.87	108.36	110.78	108.95	107.13	110.41	111.56	108.33	108.75	108.88	108.38	108.42	111.14	107.29	107.45	110.69	107.98	108.69	109.59	107.02	107.79	107.68	109.67	108.45	107.48	108.94	111.35
107.4	107.6	105.58	106.83	106.65	102.12	106.64	104.27	105.52	104.08	107.76	105.75	106.13	105.38	103.76	107.03	108.42	104.7	104.34	106.59	104.98	103.94	106.14	104.82	105.24	105.42	104.66	102.3	105.9	107.2	104.74	108.82	106.43	107.87	106.43	107.29	107.99	103.67	105.76	105.02	106.48	104.58	104.07	105.3	103.56	106.09	109.73	104.87	105.7	107.83
107.64	106.96	104.52	104.72	104.11	105.7	104.91	103.77	107.58	105.02	106.88	104.59	106.75	104.22	106.12	109.92	107.48	104.73	105.21	103.41	105.01	103.79	106.18	106.8	109.5	108.6	106.65	104.71	110.1	105.38	105.5	105.82	107.86	104.14	104.91	109.66	105.76	107.73	108.15	108	108.28	102.86	105.91	107.33	108.05	105.52	108.12	105.91	106.98	104.12
111.48	107.61	108.81	108.63	106.27	110.13	105.38	110.52	107.66	108.87	105.93	105.62	108.68	107.19	105.96	107.54	111.14	108.97	108.71	107.88	107.89	107.41	109.11	108.66	106.39	105.46	112.65	110.01	106.79	108.67	106.65	109.01	107.88	109.99	106.73	108.38	108.86	104.29	106.17	108.9	110.72	108.78	107.61	112.31	110.53	110.99	109.1	111.51	105.99	108.11
109.37	106.33	106.9	108.57	107.3	105.85	104.54	109.32	108.01	107.26	105.23	105.03	106.34	108.29	106.06	109.91	108.32	107.52	106.97	107.47	106.15	106.08	106.16	105.68	109.3	104.17	105.06	109.73	106.29	105.89	105.12	107.13	110.39	103.77	106.66	106.09	105.47	107.19	106.91	106.19	104.57	107.91	109.52	105.7	104.74	107.1	106.63	105.16	104.72	108.18
106.99	105.69	107.94	106.24	105.39	108.14	105.17	107.27	107.94	107.76	106.95	108.22	104.3	106.85	103.23	106.01	107.64	106.57	104.54	106.55	102.82	102.82	106.63	105.16	109.66	107.41	107.28	105.59	104.09	102	104.95	105.08	107.77	104.15	107.46	106.93	101.72	102.33	107.04	107.5	105.29	105.95	107.93	103.42	106.44	105.53	106.89	104.98	105.89	104.66
107.87	108.42	107.73	110.26	106.58	110.91	106.97	108.27	106.14	107.31	106.03	107.03	111.31	107.5	111.71	109.51	112.19	110.44	110.32	108.05	109.75	104.76	110.73	108.29	108.43	104.17	110.89	109.37	111.31	108.12	110.01	113.37	106.53	107.17	111.25	107.89	106.67	110.6	108.53	111.11	109.37	108.1	109.2	108.27	113.54	107.62	107.74	106.64	110.66	109.99
103.42	107.53	101.52	107.23	107.05	103.79	106.96	103.45	108.49	108.38	109.71	107.04	105.76	108.88	108.94	108.85	106.11	105.34	104.34	103.73	107.12	104.7	107.08	106.93	107.31	104.07	106.7	104.32	105.95	104.48	106.28	107.6	104.79	106.66	110.11	105.45	106.6	107.81	108.3	106.81	106.93	102.27	105.94	107.01	105.71	106.83	112.34	106.89	105.71	107.06
108.6	102.41	101.91	106.52	106.54	107.35	106.03	102.02	104.37	106.58	106.96	105.22	103.71	105.82	106.6	107.93	106.83	105.39	105.17	107.91	104.2	105.98	105.51	108.54	106.81	105.8	103.82	105.93	107.14	104.6	107.17	102.96	105.97	104.47	105.8	107.32	104.56	105.62	103.31	104.61	106.4	109.08	104.25	106.02	106.73	105.45	108.03	105.42	105.3	102.14
103.38	100.95	97.94	98.937	100.19	95.583	98.466	99.168	96.882	100.34	96.554	96.585	98.514	99.172	99.623	98.04	94.896	98.335	99.819	100.17	98.491	102.37	96.058	98.641	98.033	98.215	97.273	97.558	98.76	100.21	99.101	97.433	100.86	96.204	99.13	97.538	98.112	98.608	99.257	99.833	97.585	97.684	100.1	100.4	100.02	101.57	97.713	100.14	98.939	101.44
107.52	107.83	106.39	106.09	108	104.83	103.98	107.13	108.22	105.39	105.74	109.54	104.93	104.53	106.09	103.6	103.72	105.56	104.62	105.41	103.12	107.11	108.56	105.35	104.62	105.81	102.19	104.74	107.37	104.47	106.35	104.99	102.4	108.52	104.16	105.53	107.18	107	105.49	104.66	104.04	105.67	104.07	108.71	103.58	107.02	105.07	106.86	103.7	105.39
101.47	102.57	98.097	101.79	99.124	100.26	98.126	99.409	100.15	101.58	102.65	100.32	100.3	98.063	97.991	101.48	102.56	98.542	100.19	103.75	99.44	100.92	99.364	101.11	100.02	101.02	100.26	96.178	103.13	97.359	100.96	101.94	102.16	97.339	98.301	98.522	102.53	101.11	97.708	100.8	100.08	102.08	99.494	98.995	100.4	100.91	99.102	98.88	102.02	97.291
107.52	100.61	106.04	106.76	102.36	104.68	105.85	104.81	104.11	103.76	109.03	106.69	104.71	102.84	104.41	107.57	108.08	109.19	105.01	107.64	106.58	106.75	102.55	106.2	105.9	106.93	103.33	108.28	105.17	106.22	106.7	104.97	103.31	108.48	107.61	104.6	105.65	104.65	105.73	106.39	109.68	105.64	103.06	104.52	106.11	104.36	104.51	104.65	108.48	103.23
110.03	113.01	110.47	112.17	113.05	109.68	113.11	109.21	110.71	108.15	110.16	111.4	111.09	112.25	110.34	109.68	112.93	109.54	108.62	107.15	112.21	111.84	106.96	111.46	109.51	107.98	111.08	112.52	108.76	108.58	110.59	108.65	109.39	111.42	108.58	110.87	111.34	109.31	109.7	110.22	110.44	107.78	112.34	109.75	108.17	110.56	110.29	114.1	112.98	113.96
107.63	109	108.94	107.33	108.37	108.17	110.14	108.76	109.86	105.68	108.49	108.85	106.69	109.56	107.32	111.97	106.36	110.66	106.93	107.57	106.26	108.62	106.5	106.09	106.25	106.72	108.98	109.69	107.03	110.42	106.65	106.81	105.59	106.6	109.6	107.26	108.6	109.59	110.1	107.43	106.75	111.87	108.82	109.93	108.03	108.8	108.18	106.16	110.9	109.26
103.55	102.99	104.1	100.35	104.07	100.43	100.05	104.11	102.1	103.17	101.23	101.35	101.36	104.31	105.35	101.14	99.383	103.43	103.26	98.166	100.51	101.88	103.99	101.99	100.35	102.59	105.31	101.24	99.471	104.85	103.37	103.2	102.5	102.54	100.55	105.12	103.22	102.2	103.14	104.06	102.16	104.12	104.17	102.91	105.27	103.44	101.03	104.75	100.46	102.04
99.272	100.77	93.24	98.825	95.063	95.586	98.909	98.24	99.404	96.592	97.844	100.79	100.39	98.193	99.719	97.342	97.116	98.778	100.19	95.64	99.853	97.152	93.696	99.084	99.525	100.63	98.238	100.96	98.507	97.287	98.224	98.492	99.166	99.321	95.565	99.375	100.16	97.646	99.189	97.015	94.468	98.936	96.394	97.996	100.49	97.128	96.652	99.306	99.28	96.575
102.02	102.8	99.241	99.337	101.89	102.66	102.85	102.21	100.65	103.12	103.55	103.1	104.27	101.08	101.62	104.73	105.2	104.42	101.6	104.16	99.545	102.32	103.41	103.71	101.25	101.99	103.06	103.54	101.32	104.98	101.11	102.78	100.62	103.63	102.46	102.94	104.45	102.31	103.38	101.58	101.93	101.07	101.65	101.57	102.77	103.67	103.95	104.44	103.8	102.04
108.49	107.57	105.81	109.83	107.18	107.99	108.41	107.48	108.76	110.76	110.92	108.94	108.75	107.4	109.14	109.39	107.2	109.35	109.66	110.28	108.85	112.25	108.22	110.24	105.81	107.89	110.68	110.1	108.95	106.72	108.37	109.45	106.04	105.45	110.37	104.16	108.19	109.62	109.31	108.49	108.89	108.68	106.93	107.46	108.58	110.03	110.91	107.25	107.84	105.85
108.28	109.51	110.36	104.03	105.1	107.47	108.55	107.22	107.1	108.9	107.88	109.31	109.86	110.05	108.19	108.09	109.02	108.16	107	105.44	108.39	109.26	106.31	110.63	109.2	108.62	106.22	109.19	109.87	106.7	105.89	107.09	108.31	105.67	107.82	111.44	106.24	108.48	104.87	109.21	105.46	108.18	108.08	108.38	108.71	107.4	108.37	108.1	108.94	109.24
109.25	106.26	106.99	103.86	106.63	105.33	107.37	104.65	108.46	105.69	106.38	106.41	103.75	102.45	106.52	105.56	107.56	102.44	103.27	105.48	107.64	104.49	107.1	104.18	105.61	103.68	106.01	103.75	104.65	104.37	105.35	103.26	105.03	106.45	101.78	104.6	105.05	109.25	106.84	107.15	107.57	106.04	106.47	105.34	107.77	105.73	105.23	104.7	103.59	105.12
110.67	107.96	109.33	106.84	108.54	111.05	106.76	108.55	109.86	104.86	108.44	108.14	107.25	107.27	107.77	111.51	107.3	106.44	110.81	111.79	109.35	110.46	107.1	106.79	111.38	106.51	107.56	105.78	108.65	111.76	108.46	110.29	107.41	109.35	106.07	111.12	109.8	106.69	110.62	108.4	109.81	108.36	109.22	107.31	108.51	106.8	111.69	107.34	107.61	111.18
107.62	109.55	107.78	108.12	109.89	108.46	109.25	110.61	107.09	109.45	108.66	108.91	106.39	108.89	108.51	106.73	111.53	106.26	108.7	107.06	107.97	110.47	105.05	104.95	104.74	108.7	107.79	110.57	107.18	109.77	107.77	106.38	108.41	109.64	110.88	108	109.19	107.78	108.9	109.33	109.12	108.87	110.78	107.66	108.99	107.1	108.55	108.08	107.62	108.28
97.746	100.57	99.781	98.454	97.939	93.476	98.335	98.969	97.255	99.21	98.243	98.446	99.909	97.348	98.281	96.304	97.274	96.842	95.753	98.012	96.775	99.724	99.08	97.613	96.369	96.946	97.633	100.23	99.102	100.58	99.599	99.542	95.583	98.123	98.822	97.172	97.416	99.957	98.191	101.91	100.3	101.58	95.835	101.52	97.22	98.008	98.476	95.54	96.894	97.867
102.15	99.943	102.07	101.17	101.43	98.821	98.712	100.6	98.146	100.93	103.16	99.976	99.488	99.105	100.75	99.026	99.972	104.08	99.803	99.898	96.836	100.17	100.41	99.392	102.92	97.47	101.8	103.1	103.66	99.736	100.32	98.222	101.82	101.83	101.91	99.529	101.01	99.59	96.789	101.4	105.61	99.94	98.478	98.186	100.45	98.315	102.65	97.6	101.1	99.84
112.44	110.77	108.77	108.82	109.06	110.66	111.48	109	111.71	110.64	107.42	108.89	107.59	107.73	113.36	109.68	110.24	108.1	109.8	113.68	113.04	111	108.93	108.74	111.48	112.25	108.73	110.11	110.22	112.9	110.04	107.28	113.71	109.13	110.14	110	113.83	111.6	109.22	109.78	110.1	108.31	109.4	107.43	109.27	110.06	111.7	111.4	109.96	108.9
104.69	105.13	108.97	108.14	105.83	105.2	108.63	106.42	105.78	108.7	106.88	105.84	105.23	108.23	106.01	105.49	107.45	104.99	103.51	107.63	106.72	108.06	105.28	102.72	107.86	104.94	106.12	106.79	104.74	109.47	105.9	106.53	105.24	103.38	106.83	107.54	105.37	106.5	106.18	104.95	107.1	106.9	105.65	105.57	111.02	109.63	104.87	104.1	108.81	106.33
110.84	109.75	109.94	107.29	108.08	106.14	109.2	107.53	111.17	108.66	108.5	108.64	108.32	106.55	106.8	110.56	107.55	108.48	109.87	107.28	110.69	108.59	106.51	110.91	103.35	112.89	107.06	108.1	109.21	106.72	105.87	109.87	107.93	108.98	109.8	110.32	105.43	109.07	110.39	105.16	112.23	109.42	112.26	107	111.25	108.23	111.34	111.12	106.75	109.25
104.99	104.49	106.53	104.59	107.7	104.23	105.57	107.48	107.52	102.61	107.88	108.02	103.1	108.25	105.79	105.26	104.09	105.07	102.55	103.66	106.42	105.13	106.27	106.15	106.48	105.44	104.43	104.44	105.87	105.57	108.11	106.95	104.87	105.55	104.66	105.04	107	105.85	104.4	104.82	105.82	106.87	103.84	107.7	104.65	105.17	109	109.36	104.77	108.55
102.44	107.51	106.65	103.9	105.31	105.52	105.6	104.51	102.19	106.1	103.06	108.83	105.87	105.11	103.18	105.97	106.04	106.69	104.65	105.87	103.13	108.46	106.97	105.06	104.68	105.81	107.03	104.21	105.2	104.72	104.92	108.12	105.29	105	106.47	108.36	102.61	105.63	104.88	104.27	107.11	105.63	106.57	105.58	103.78	105.17	106.57	103.77	103.65	103.9
108.96	109.54	111.26	107.72	109.54	110.33	110.96	109.7	107.93	108.13	107.56	107.31	109.33	110.66	107.52	110.19	108.72	106.05	108.08	108.65	108.4	109.47	106.42	106.76	110.27	108.72	109.48	108.79	109.78	109.4	108.34	107.48	110.38	106.79	108.55	111.73	106.16	105.59	105.66	109.19	108.04	109	103.93	110.68	105.99	108.9	108.73	108.94	108.29	106.89
95.079	96.711	100.79	100.35	99.278	95.354	95.472	97.099	100.05	96.446	98.064	98.132	98.042	96.704	97.263	98.977	98.777	101.63	97.473	98.327	97.607	98.835	98.39	96.624	100.19	96.938	98.535	96.465	96.168	100.93	98.53	96.472	97.646	99	94.82	98.238	99.568	96.33	96.819	98.311	99.514	100.72	95.582	102.18	97.286	99.499	95.863	97.388	96.605	99.706
108.19	106.21	101.51	103.79	105.48	105.08	105.69	108.05	105.44	104.36	106.08	106.98	108.97	103.13	105.9	104.1	103.38	103.76	103.95	106.49	106.83	104.02	104.49	107.61	102.46	106.73	105.5	103.3	105.26	107.24	110.14	106.64	107.59	106.79	106.27	106.4	106.25	106.23	107.35	107.59	103.93	106.61	106.44	103.89	107.62	107.46	105.97	105.39	105.14	106.79
96.413	98.846	98.391	99.777	97.173	99.064	97.649	95.681	99.827	97.526	97.478	98.243	93.362	95.754	95.663	99.694	98.834	98.238	97.93	98.357	98.098	99.336	98.731	99.002	99.974	98.737	97.594	99.645	96.757	97.822	99.544	100.31	96.548	96.504	97.605	98.698	97.292	98.796	97.698	100.33	97.995	102.59	97.535	99.448	99.781	97.759	97.668	99.264	97.73	98.143
105.89	102.97	103.14	107.66	105.91	106.12	106.16	106.15	108.09	108.72	107.45	106.94	105.99	107.31	106.38	108.81	107.89	102.97	104.35	107.67	105.38	107.35	105.46	106.94	105.28	107.49	103.86	104.39	104.7	104.54	104.77	111.47	104.81	107.05	105.13	106.6	107.21	105.65	107.21	107.9	106.21	110.98	109.84	108.18	107.62	107.21	108.93	106.34	108.67	105.2
98.473	99.643	99.214	100.13	103.24	101.28	101.29	97.566	101.2	98.827	102.64	103.1	100.81	99.202	100.14	100.43	102.98	102.68	99.87	99.046	98.395	100.99	98.172	95.394	101.56	99.626	101.14	99.288	98.666	100.67	102.36	100.29	100.84	102.75	100.38	101.34	100.35	102.13	99.221	99.671	102.83	100.66	97.194	101.38	99.142	97.478	98.845	99.764	100.62	100.2
103.55	107.98	104.91	105.79	109.19	101.56	105.72	101.71	106.61	108.57	108.54	106.18	103.52	105.8	106.36	104.18	106.84	106.72	105.39	103.83	104.51	104.67	108.14	104.07	107.45	107.36	107.5	108.95	106.44	103.9	107.9	106.53	105.18	107.89	104.14	105.57	104.78	105.46	107.91	105.58	107	102.51	104.2	104.55	108.25	104.35	106.94	106.48	104.62	104.03
107.07	108.46	106.6	104.73	102.59	105.77	106.28	108.8	107.48	104.35	107.38	101.79	105.49	104.27	107.62	105.88	106.58	106.68	105.67	106.5	106.03	108.22	106.26	106.3	110.07	108.43	104.55	104.92	104.19	104.74	106.84	105.61	108.41	106.14	106.15	104.61	105.87	107.45	105.78	107.26	103.82	103.13	107.27	107.1	105.56	105.82	105.99	109.67	106.66	104.41
109.86	104.03	107.18	105.03	107.01	105.09	108.22	103.19	106.87	104.69	105.73	106.1	103.64	107.79	109	104.47	104.55	105.73	104.22	106.86	105.4	105.24	104.59	106.81	107.63	106.22	105.59	104.72	106.15	107.46	104.85	104.13	106.31	105.54	106	101.58	107.27	105.09	103.59	105.39	105.96	108.96	103.18	109.75	106.1	104.95	104.92	102.57	103.9	107.15
107.85	106.57	106.76	107.03	110.42	104.87	108.38	111.38	106.97	107.71	109.86	109.6	106.65	110.08	110.02	110.99	107.24	108.16	110.69	113.09	108.02	109.01	107.2	107.46	108.69	106.48	105.67	108.63	109.07	105.8	111.81	111.78	108.18	107.37	109.69	107.82	108.99	104.8	105.71	109.25	108.2	105.88	107.97	107.96	104.83	109.6	106.13	108.21	109.14	109.79
103.21	103.85	104.49	102.84	102.15	106.42	105.18	106.02	106.02	104.95	99.972	98.492	102.77	101.26	103.6	104.23	103.42	104.75	103.56	99.814	104.18	103.06	102.55	101.5	101.72	104.86	101.4	102.23	101.53	102.18	103.77	104.59	104.37	100.11	103.7	102.43	102.77	100.6	101.82	98.745	104.41	102.91	103.12	101	104.14	106.1	101.9	101.02	102.48	100.53
107.02	106.98	104.48	106.96	105.57	107.61	106.26	108.27	106.28	105.24	105.99	104.53	104.37	107.16	105.76	104.79	102	104.24	105.28	105.03	107.38	105.28	106.74	105.67	107.76	105.16	105.37	106.53	104.47	106.5	106.38	103.1	106.8	106.82	106.08	104.72	108.74	104.09	106.05	102.46	104.15	109.91	107.9	103.58	105.84	103.57	105.6	107.2	108.31	106.7
96.042	97.16	93.256	96.635	95.138	95.492	95.702	96.658	98.405	96.883	97.845	97.618	99.3	100	95.967	96.681	98.902	95.251	97.909	98.002	96.285	94.974	97.451	95.505	96.629	98.615	99.647	96.679	94.45	97.829	99.724	99.621	99.087	97.466	98.563	96.546	96.543	101.58	98.647	98.64	99.914	98.32	100.08	96.197	96.797	95.505	96.086	98.335	98.766	100.18
105.49	104.96	105.06	104.54	103.57	106.15	103	106.94	105.55	105.97	108.14	104.65	109.24	107.62	105.73	106.26	107.66	103.86	102.92	104.95	107.66	103.56	104.7	104.37	106.28	107.78	104.75	102.85	106.9	103.54	106.65	108.23	105.37	103.7	103.48	107.49	107.65	108.23	105.37	109.79	105.24	104.86	105.85	107.34	106.2	108.55	105.47	105.38	105.01	107.9
101.58	100.34	103.46	97.529	100.55	102.15	102.8	101.84	100.12	101.07	101.29	102.66	99.208	101.45	99.836	101.08	99.709	98.494	102.52	102.9	100.99	101.57	100.74	100.08	100.13	99.971	101.33	104.36	100.88	99.655	102.41	99.528	99.889	101.21	97.841	102.98	103.06	99.291	102.3	100.34	102.28	100.19	103.46	99.622	99.764	102.54	105.08	99.79	102.3	100.44
106.5	107.65	103.17	105.05	106.91	107.05	106.26	103.99	104.93	103.79	106.3	104.46	105.59	104	104.57	102.37	106.26	104.59	105.17	105.39	107.18	103.66	103.27	104.21	106.15	106.03	104.93	106.01	103.75	106.01	105.75	106.67	102.82	105.85	105.55	107.71	104.89	108.64	107.91	106.77	104.27	103.99	106.47	105.55	105.85	104.35	104.91	105.76	107.25	106.42
99.359	104.96	100.8	102.59	98.567	99.677	101.95	99.652	103.68	100.13	99.128	100.13	99.887	100.62	98.369	100.72	100.33	100.31	101.5	98.299	101.75	101.22	100.34	104.25	98.527	102.22	101.54	102.34	98.497	101.99	100.35	101.02	103.43	101.08	100.62	100.01	98.453	103.84	100.06	99.437	101.65	101.71	102.99	97.284	101.23	101.12	100.4	100.42	104.34	103.28
107.87	109.08	109.53	109.07	107.98	107.95	106.02	107.01	109.33	106.56	108.71	109.54	108.73	107.53	108.59	106.18	107.04	107.04	106.3	107.46	107.47	108.19	107.4	105.18	107.49	108.35	108.12	111.8	108.24	109.62	109.25	108.99	109.1	110.97	109	110.86	108.97	105.51	106.9	107.85	107.96	110.3	106.87	108.49	110.97	110.5	108.81	106.02	109.25	108.14
105.78	108.22	108.72	103.28	106.71	105.69	104.45	104.36	106.05	106.48	106.79	108.14	104.92	103.45	107.95	107.85	107.74	103.92	110.08	109.58	108.54	105.35	107.93	106.17	106.77	106.78	104.42	105.84	102.95	104.88	105.34	106.95	108.72	104.71	104.67	105.96	105.82	106.4	103.29	105.36	105.01	104.67	108.53	107.2	106.15	107.75	108.78	108.75	105.96	104.91
105.75	105.37	107.62	106.32	99.767	104.7	103.15	106.23	105.98	103.1	105.87	106.26	105	104.91	105.26	105.66	107.92	104.77	105.03	105.49	108.13	107.27	104.78	104.62	106.38	108.16	104.94	105.1	106.5	104.02	106.58	109.2	108.01	103.82	103.78	105.01	106.01	105.55	104.67	104.86	107.62	106.44	102.07	104.82	105.65	106.55	105.57	106.32	106.3	104.58
98.382	99.411	99.96	98.839	100.32	100.54	98.346	98.96	98.937	100.25	97.804	97.584	97.755	98.694	98.284	98.906	98.871	100.72	96.119	99.007	98.762	97.688	101.61	101.78	96.684	98.663	102.06	96.86	101.7	96.174	100.55	99.218	96.038	98.341	98.302	97.913	99.478	102.08	97.239	100.05	100.06	98.704	99.861	101.38	97.029	98.732	101.32	99.556	97.517	96.058
108.61	108.62	109.51	109.33	101.97	111.11	108.96	110.14	107.22	109.35	104.79	108.25	106.94	108.13	109.76	104.32	109.27	108.63	109.12	107.61	105.96	107.11	108.76	107	109.76	108.14	108.64	108.07	108.36	108.74	105.76	109.27	108.93	105.62	106.62	106.61	107.77	110.56	109.41	108.89	108.29	108.98	110.54	108.49	108.96	104.65	110.61	111.74	108.43	105.07
103.32	107.2	107.11	105.64	105.93	104.37	106	105.73	101.47	104.98	105.05	104.06	104.49	108.76	106.65	106.66	106.87	105.92	105.71	107.19	104.97	101.36	103.7	104.14	102.83	106.39	106.07	104.83	105.19	104.28	102.62	104.42	108.14	105.64	106.5	109.54	102.54	108.24	105.79	106.55	104.19	104.85	105.4	105.37	104.91	105.9	106.17	104.11	107.9	104.15
108.19	103.98	105.06	108.35	106.01	105.91	104.37	103.76	105.82	101.79	104.22	106.4	106.65	108.39	104.68	106.98	105.65	104.27	102.76	106.45	107.76	108.8	107.39	106.3	107.61	106.24	102.75	104.96	103.72	105.34	105.45	107.26	105.14	107.84	107.58	108.33	103.11	106.76	105.73	107.69	102.62	103.02	102.74	105.1	103.06	107.54	106.85	103.34	105.46	104.94
108.45	106.56	105.07	104.62	105.36	105.44	102.45	105.63	107.33	107.17	107.52	104.95	103.98	108	106.87	100.55	107.3	103.75	106	102.66	103.58	104.7	105.92	106.8	103.29	106.04	102.88	106.24	106.3	105.87	105.27	108.07	105.64	103.89	104.49	103.84	105.56	103.91	106.69	107.55	105.58	105.31	106.53	105.43	104.9	107.62	104.76	107.8	106.74	106.52
110.74	109.53	109.36	110.55	106.04	111.12	110.12	111.1	111.32	110.27	112.1	110.98	110.57	109.49	109.33	112.21	113.31	108.49	108.47	111.14	111.11	113.53	109.78	106.58	110.32	112.41	114.53	112.14	110.11	109.32	112.32	110.48	111.63	108.87	108.9	110.42	107.79	111.99	110.21	110.56	108.61	108.8	110.32	111.74	110.75	107.36	111.91	109.74	109	111.19
108.63	105.03	104.59	108.41	103.4	106.7	104.22	104.73	109.92	106.47	106.27	107.51	106.52	108.27	105.57	109.28	107.91	109.42	102.73	107.65	105.98	106.85	106.31	108.77	107.19	108.05	106.48	105.23	106.94	110.11	103.16	107.12	106.02	106.05	104.88	105.33	106.74	105.81	110.28	104.24	107.38	107.25	106.65	105.59	106.47	106.79	103.21	108.12	105.43	107.67
112.19	109.02	111.24	111.33	109.9	112.05	111.84	112.08	108.82	109.41	105.96	112.74	111.85	105.86	109.96	107.49	108.89	109.25	106.55	110.4	106.54	112.5	107.35	110.11	110.18	110.23	109.84	107.3	113.12	108.78	110.45	109.27	112.74	110.28	109.87	110.08	111.01	107.48	109.78	109.19	111.87	110.7	107.63	110.03	112.19	109.4	110.11	107.41	110.83	108.01
108.05	107.03	108.87	109.36	108.53	108.56	110.67	108.38	108.91	110.45	111.08	109.69	111.7	107.53	108.74	110.74	108.22	108.6	103.65	105.76	107.12	106.16	106.41	105.15	109.09	109.69	109.94	110.43	108.23	109.66	108.11	107.72	108.91	107.81	110.1	109.81	105.15	111.36	109.48	108	110.08	109.07	108.41	110.6	108.86	107.35	107.63	108.55	107.08	106.87
103.12	103.21	103.89	106.1	106.82	104.75	105.36	104.87	104.39	106.89	108.12	104.31	103.7	106.33	109.1	105.36	103.25	106.69	103.62	108.88	103.78	105.79	102.07	103.15	105.83	102.52	106.05	101.16	104.54	105.58	102.72	104.5	106.47	104.52	106.17	107.22	101.99	106.33	106.41	102.47	105.69	105.35	105.86	104.27	108.66	107.5	106.98	105.69	107.26	103.34
106.58	108.16	108.69	107.19	111.8	108.11	109.31	105.25	110.32	108.4	107.48	108.59	112.04	107.7	110.2	109.93	106.75	104.87	107.93	108.85	107.65	109.14	112.11	107.36	108.15	106.42	109.74	108.95	108.64	106.33	106.13	107.38	107.82	108.69	106.78	106.69	107.82	105.88	108.5	109.73	109.1	110.19	104.52	107.6	108.68	106.15	107.89	111.57	108.98	109.3
108.46	103.68	108.25	105.71	105.61	104.7	109.19	105.02	107.17	107.59	103.41	104.13	105.23	105.67	107.36	104.96	104.15	108.51	108.29	102.39	106.1	105.38	106.06	105.32	107.21	107.39	108.99	103.72	103.31	104.68	106.07	105.83	106.77	104.32	107.01	104.14	106.75	105.23	107.56	104.68	107.2	104.31	103.36	106.55	105.88	106.08	108.61	105.42	105.26	107.42
95.583	95.117	97.232	98.67	98.028	97.296	97.006	97.606	98.631	96.624	100.91	99.732	99.423	99.563	101.07	100.76	99.275	97.674	96.106	99.585	98.896	99.061	97.635	96.019	98.768	99.223	95.609	97.982	98.366	98.396	97.576	98.938	98.537	98.078	96.226	97.974	99.246	96.786	98.393	98.319	98.961	97.149	97.003	97.465	95.781	96.083	95.936	98.481	98.164	97.552
106.05	102.39	106.5	103.17	107.69	106.1	102.85	105.27	107.55	105.44	106.43	104.47	105.02	106.06	104.11	106.45	104.98	104.81	106.92	103.64	105.98	104.1	103.52	103.98	106.81	105.3	103.67	100.94	104.69	107.17	104.44	106.38	106.22	106.45	105.03	104.46	107.72	108.34	108.87	105.06	105.5	101.31	105.07	106.81	109.88	104.33	104.79	105.32	104.32	105.13
106.16	106.68	111.25	106.31	107.56	105.84	105.86	107.12	106.96	106.99	108.21	106.54	107.89	106.41	109.32	107.07	110.11	107.97	110.23	106.94	110.02	104.63	106.15	104.83	102.99	107.99	109.39	109.77	108.13	106.06	106.41	107.98	113.18	107.06	107.92	105.59	110.29	107.01	107.83	105.3	109.75	109.3	104.51	108.07	105.12	105.84	108.78	109.45	109.03	107.94
108.13	109.87	110.21	110.59	107.62	105.22	109.06	108.51	106.18	105.03	108.43	108.55	109.53	104.04	107.49	106.23	106.57	108.29	109.88	106.05	109.65	106.4	108.54	112.45	110.44	104.85	108.11	107.22	109.36	106.87	108.47	104.86	107.85	110.64	105.07	107.4	108.19	105.92	109.51	109.66	108.42	104.1	109.15	108.99	106.85	105.79	105.79	107.74	106.22	107.2
110.11	107.85	106.4	107.57	110.43	107.26	107.1	106.96	108	109.2	108.85	107.24	108.44	106	108.97	107.61	107.94	109.37	108.85	108.85	106.32	107.96	107.97	113	108.79	109.04	105.34	109.08	111.53	106.93	107.36	109.18	110.4	107.27	110.4	110.66	107.31	108.29	106.64	111.62	108.22	108.83	109.78	109.67	106.67	111.98	109.43	110.82	110.29	108.6
109.04	105.86	108.41	106.64	107.15	105.99	109.31	107.41	110.38	106.44	108.68	106.74	106.51	105.53	106.92	106.33	107.07	104.66	105.81	104.45	108.81	107.96	103.14	105.54	106.59	106.35	105.35	106.36	103.68	106.21	106.33	107.01	104.28	107.18	106.02	105.96	107.76	105.27	106.94	103.68	108.47	108.11	107.06	107.07	102.16	107.39	107	106.3	103.93	105.29
100.64	100.08	103.18	102.93	97.422	102.04	99.238	100.73	99.347	100.31	100.61	100.69	102.01	102.16	101.97	99.267	99.364	101.23	102.81	101.66	101.4	102.7	101.24	97.898	101.91	99.633	100.71	100.63	99.549	104.39	99.688	106.34	102.34	103.9	99.732	99.773	100.5	98.768	100.17	100.26	103.69	97.372	102.86	102.26	100.4	99.13	101.29	102.29	98.921	101.22
98.865	96.924	97.069	95.558	100.54	100.41	96.744	95.113	96.806	101.08	95.336	97.006	98.861	95.236	99.033	98.854	95.811	101.01	99.548	98.642	98.94	99.823	100.96	95.022	97.482	93.899	98.098	99.412	98.327	100.06	97.986	96.511	101.85	97.172	98.659	98.94	98.207	96.532	96.297	98.326	96.896	100.06	99.584	98.365	98.403	98.025	98.865	95.987	97.796	96.951
110	108.16	107.47	110.18	111.14	107.76	110.38	110.14	106.53	108.14	105	110.2	111.47	108.17	104.49	109.8	110.15	109.89	108.08	108.78	109.27	109.01	107.5	108.12	110.77	109.53	106.96	108.83	108.24	111.04	109.57	107.38	108.54	107.05	108.58	108.15	105.86	109.68	108.32	108.43	105.93	109.91	108.91	108.99	106.38	108.23	105.11	111.73	109.06	107.33
108.38	104.81	108.44	103.68	108.26	110.27	107.27	105.13	107.25	104.92	107.7	109.3	107.44	107.36	111.41	109.5	109.97	106.12	105.18	108.21	109.85	109.34	108.73	112.66	106.58	107.56	108.68	106.44	108.84	109.59	107.52	106.77	107.15	107.27	107.1	106.24	108.02	110.27	108.64	106.45	109.03	106.38	106.17	107.12	108.3	108.4	105.68	108.97	108.38	107.61
112.27	108.89	106.69	107.08	108.1	107.46	108.7	110.03	108.91	110.77	105.08	108.96	109.26	110.13	107.6	107.6	106.33	106.42	107.72	104.68	106.31	108.8	108.25	109.91	105.45	105.5	106.97	105.58	108.5	108.81	105.65	108.51	111.57	110.13	109.48	108.96	109.32	109.47	107.23	108.73	104.88	108.14	107.96	106	110.22	108.35	108.56	105.69	107.03	111.05
106.4	106.22	106.29	105.87	107.36	105.18	106.3	106.17	105.39	107.83	104.19	104.1	105.68	103.62	103.29	104.76	104.18	104.07	106.18	106.25	103.14	106.67	104.87	103.74	107.07	106.07	104.82	106.06	104.76	103.33	107.23	104.27	106	108.6	106.83	105.56	108.61	106.48	108.26	106.41	103.55	104.31	103.03	103.61	108.3	103.46	105.72	105.39	108.33	107.74
106.01	108.55	110.95	107.23	105.59	105.45	106.7	105.14	105.07	107.68	105.05	105.2	106.04	107.63	108.86	107.49	105.98	103.28	104.35	105.1	102.92	104.15	107.53	105.83	105.44	104.97	107.84	106.51	106.76	105.85	105.97	107.17	104.37	105.23	109.2	105.8	108.51	104.53	104.41	104.09	104.56	106.54	107.13	108.52	105.18	105.12	109.26	107.63	106.47	108.97
110.03	106.71	107.39	108.82	110.57	106.46	108.82	111.33	110.13	111.21	111.6	110.11	107.64	108.46	104.87	108.2	107.96	107.03	107.59	106.31	104.55	107.77	106.11	108.13	110.9	106.62	108.01	105.86	105.19	105.38	109.47	106.32	109.86	107.56	107.42	107.97	109.51	108.2	105.72	111.07	107.25	104.44	108.26	107.11	107.95	109.53	107.86	110.85	104.39	109.71
105.68	105.77	107.43	106.29	106.64	104.56	107.67	103.85	103.43	104.94	107.25	105.13	105.74	103.73	106.17	108.1	107.16	102.68	104.75	103.9	108.23	103.27	104.62	103.36	104.94	105.28	104.01	105.72	103.76	104.5	107.03	105.65	108	105.47	106.2	104.04	102.68	103.96	105.5	103.31	105.94	104.79	105.68	106.18	102.77	102.93	106.49	107.79	104.94	109.41
106.15	105.56	105.17	102.14	104.21	106.57	103.13	105.76	105.12	106.42	106.66	104.13	104.78	106.29	105.16	106.1	104.82	104.4	107.24	105.56	105.39	104.77	105.7	105.25	103.33	103.08	103.56	105.32	106.87	105.42	105.25	104.52	104.31	106.52	103.69	103.96	102.94	109.2	105.34	103.31	107.7	105.99	106.64	104.55	109.17	103.27	108.65	105.89	106.52	106.55
103.94	108.29	106.75	105.94	106.05	104.77	105.57	110.86	105.7	104.06	106.6	107.07	106.23	103.97	110.2	108.32	106.5	109.54	105.53	107.91	103.2	104.07	104.85	106.4	107.24	108.37	108.63	103.94	106.24	103.95	109.06	108.04	107.02	107.65	105.82	103.98	107.4	107.87	106.33	106.2	108.23	108.21	102.53	108	106.8	105.95	107.62	107.22	106.27	107.65
108.38	106.59	107.28	106.32	104.04	104.79	104.78	108.09	108.89	105.36	109.05	105.64	105.12	105.06	107.96	105.7	108.35	104.97	107.64	104.08	105.12	105.09	106.92	106.2	108.63	105.7	103.95	108.85	105.12	104.34	106.72	105.52	105.62	108.51	105.32	108.29	108.43	103.51	108.34	103.85	104.96	106.88	108.94	105.28	107.28	105.17	103.77	107.31	104.32	108.95
108.17	106.87	108.48	105.85	110.43	106.54	104.72	105.91	108.26	111.65	107.94	106.53	109.73	111.44	107.45	109.07	110.19	106.38	108.22	109.32	109.32	107.06	108.63	109.36	109.26	108.29	108.29	109.53	105.05	110.51	109.89	109.03	108.45	106.73	107.46	109.75	109.74	108.38	109	108.4	109.5	109.05	107.45	107.77	106.61	110.8	107.65	109.63	106.55	107.6
100.65	99.547	100.68	100.21	101.28	97.586	102.25	100.93	103.88	101.6	100.04	101.39	99.598	100.83	96.158	99.847	102.16	99.618	100.35	99.687	102.51	99.81	102.24	101.3	102.54	101.02	101.54	103.74	99.979	102.72	100.27	99.773	102.34	100.57	101.07	99.868	99.889	102.46	100.52	99.532	98.524	98.904	98.139	97.95	99.448	100.65	100.17	99.293	99.44	100.28
107.55	108.95	106.56	109.68	108.68	107.4	109.43	107.27	109.69	109.03	106.92	110.02	108.03	105.52	105.97	106.42	111.73	106.58	106.44	112.03	105.31	105.96	108.18	110.82	107.3	109.21	107.71	108.83	108.76	109.08	108.11	108.09	105.31	109.23	103.36	111.3	106.41	106.83	107.92	106.84	109.11	110.72	106.04	107.53	109.52	108.95	109.11	108.75	108.73	108.68
108.45	102.59	106.65	103.8	106.97	108.39	107.23	105.07	101.48	107.75	106.12	106.55	103.97	104.84	104.63	105.53	105.32	106.52	106.32	105.03	106.38	106.21	104.99	102.63	103.38	105.48	107.32	105.62	102.65	105.12	106.59	105.19	107.05	104.24	107.7	105.38	103.68	103.79	105.99	104.46	105.14	105.65	109.04	105.72	106.13	105.64	105.24	104.12	107.39	105.36
107.9	104.41	106.36	105.4	106.95	107.69	106.44	105.15	108.37	103.33	105.07	104.11	104.39	107.52	105.37	106.46	105.12	105.87	105.89	108.28	107.43	105.99	103.1	105.98	106.6	106.2	104.45	105.2	105.74	104.7	106.06	107.44	104.87	104.97	109.1	107.03	106.19	106.54	106.15	104.41	104.53	107.86	103.13	106.18	105.96	106.53	106.52	104.93	110.61	107.28
105.89	107.31	108.05	106.4	106.62	101.89	107.8	106.8	105.66	107.12	105.45	107.27	102.48	107.73	107.47	102.84	106.9	103.19	107.81	105.28	103.85	104.68	104.44	107.39	104.88	108.73	104.22	104.47	104.89	107.62	106.03	106.3	104.09	107.43	105.35	106.26	108.2	103.8	106.55	103.6	105.76	104.88	104.43	104.93	107.36	104.89	103.46	106.72	107.46	104.13
108.12	107.78	103.76	108.15	102.48	108.39	105.17	104.67	106.4	104.42	107.51	106.25	104.9	107.83	106.56	104.85	104.19	106.23	105.33	109.96	106.92	105.94	104.81	105.09	106.07	107.77	104.71	104.46	104.95	107.22	104.11	103.05	105.05	105.16	104.01	105.4	105.53	101.11	107.42	106.73	107.81	106.96	103.33	109.74	106.54	102.19	105.56	106.27	105.68	107.08
101.87	103.38	100.93	100.87	101.76	102.04	100.88	102.91	100.3	101.05	102.49	101.47	100.94	99.34	100.82	101.28	99.319	97.497	100.05	101.74	99.227	99.466	100.33	101.31	101.3	98.62	103.43	100.55	100.42	102.79	99.404	103.22	100.02	101.45	103.12	101.05	101.04	98.261	101.48	99.194	98.392	104.28	99.406	97.552	100.82	100.32	100.61	101.77	102.38	100.91
98.915	98.192	102.53	98.981	97.589	98.216	97.928	101.51	96.286	99.289	101.39	95.141	96.824	100.85	102.32	99.536	100.31	97.6	101.05	98.441	98.088	98.663	98.845	98.152	102.59	95.368	98.78	94.305	99.736	101.32	99.706	97.782	98.436	100.38	99.839	102.86	98.657	99.089	97.851	98.867	99.807	100.42	100.07	98.53	98.762	99.113	99.821	101.58	98.685	100.22
103.11	104.25	101.1	102.97	103.08	102.74	99.887	102.29	102.1	104.22	103.48	100.37	103.28	104.63	102.25	104	103.08	103.77	106.44	99.876	101.82	101.07	106.96	101.64	99.524	100.93	101.52	104.23	103.51	102.05	102.57	104.14	102.15	102.62	101.75	100.87	103.32	103.72	105.16	100.45	101.33	105.82	103.7	100.82	104.79	104.23	101.54	102.82	104.57	102.91
105.57	109	104.22	109.03	108.78	107.32	107.72	105.91	107.67	109.06	107.84	103.96	109.14	108.16	104.47	109.33	105.29	108.02	110.34	111.16	108.66	110.31	108.04	108.8	110.31	113.15	109.08	107.8	109.11	108.08	108.83	104.96	109.2	108.9	107.01	109.11	110.06	110.3	107.55	108.47	107.17	109.92	109.32	108.98	111.58	109.66	111.39	107.3	106.8	108.1
102.38	100.72	100.92	105.39	99.341	99.654	99.291	99.672	102.73	98.58	97.953	104.68	98.687	101.01	102.15	101.8	99.949	98.735	97.634	103.03	100.71	103.07	102.75	95.915	102.43	102.18	100.72	98.516	103.51	99.016	97.666	100.93	101.88	98.769	100.34	102.01	100.87	99.894	100.2	100.29	102.04	101.4	102.19	99.317	103.4	100.32	102.07	102.12	99.625	99.685
99.933	103.7	97.055	100.46	100.71	103.36	98.466	100.11	97.387	99.195	102.86	101.22	98.928	99.19	95.928	101.64	99.119	101.19	100.61	99.924	102.08	100.47	99.175	96.551	102.79	98.153	97.23	103.07	100.63	98.286	102.71	99.53	97.933	99.055	98.721	100.85	103.96	98.63	105.08	98.181	98.15	101.63	103.05	100.44	100.59	99.494	102.91	102.42	100.23	101.72
110.48	110.3	109.22	112.46	107.74	110.56	110.53	108.61	109.19	110.68	107.43	108.23	108.46	110.83	107.9	111.71	109.77	105.91	109.34	109.26	105.03	107.08	108.58	112.58	110.71	109.94	107.18	107.28	109.97	110.47	106.91	108.18	109.13	108.7	109.01	108.2	108.91	106.98	108.27	105.36	105.8	109.11	108.06	107.62	107.02	107.82	110.09	109.49	107.81	110.98
104.64	96.136	103.82	103.78	100.26	102.12	100.98	99.84	101.32	101.14	102.93	100.92	97.365	100.71	99.944	102.31	99.102	99.071	101.42	101.08	99.225	102.7	101.34	100.74	100.88	101.27	99.659	100.9	101.26	98.229	100.86	97.191	103.31	100.82	99.794	103.71	101.34	102.44	101.54	101.43	100.62	100.53	100.85	99.209	104.33	98.937	99.815	102.35	101.03	99.089
105.53	103.98	106.48	105.68	107.82	105.82	108.58	103.65	108.67	107.37	105.35	104.38	104.36	105.33	105.78	105.75	103.91	105.91	107.24	104.6	108.01	107.82	106.74	107.57	106.8	106.98	104.59	105.69	103.18	104.98	103.98	108.31	102.76	105.56	105.85	103.85	108.9	107.68	105.25	105.18	105.55	107.27	103.63	106.16	104.5	106.82	106.3	107.05	108.08	105.64
97.25	99.711	101.34	98.799	96.368	98.725	98.398	100.46	99.471	98.292	100.7	101.33	95.773	97.579	99.163	98.344	100.83	96.268	96.963	98.715	98.798	99.069	100.52	96.326	98.722	96.625	98.88	100.32	97.538	95.364	97.673	97.468	97.636	100.6	99.627	99.789	95.188	98.991	98.118	97.659	97.305	96.34	93.97	94.201	97.567	96.394	100.36	93.996	95.763	99.443
107.78	109.06	108.87	108.92	107.59	109.81	104.74	107.11	108.47	108.45	108.55	109.02	109.34	108.16	106.8	106.19	105.66	107.31	109.28	107.86	107.77	109.96	108.3	109.25	108.64	110.09	108.36	107.75	107.77	106.83	109.74	108.09	105.98	108.96	103.85	104.82	107.78	107.58	110.9	107.13	109.09	104.33	104.94	106.59	107.59	108.55	106.1	105.81	108.65	105.91
110.69	108.88	109	109.45	112.36	110.26	108.29	103.39	108.15	107.9	109.68	109.47	107.94	107.05	108.54	108.56	106.55	108.84	108.71	107.78	106.84	108.95	106.58	110.65	106.99	108.44	105.93	111.13	108.33	105.21	109.83	110.77	110.2	107.43	109.34	108.94	103.71	109.34	107.3	108.24	107.69	108.2	105.42	106.94	107.17	107.1	107.93	110.11	110.48	109.73
106.7	102.35	106.24	106.22	105.64	105.68	103.64	105.89	104.96	106.22	103.14	104.89	107.43	106.93	108.75	105.3	108.31	106.87	103.79	106.72	104.1	107.1	106.29	105.39	106.41	108.57	102.85	102.16	109.02	106.19	107.86	105.92	102.88	107.19	103.99	105.23	107.16	105.24	102.16	107.69	106.56	104.26	104.58	105.93	104.78	104.23	108.2	104.25	106.84	107.11
110.85	111.19	108.79	109.14	110.04	110.99	112.09	111.48	110.03	110.59	107.33	109.63	110.52	110.94	109.56	109.5	109.94	113.42	109.77	111.91	107.71	108.91	109.15	109.54	110	110.24	108.54	111.4	108.56	112.14	110.14	111.03	108.7	110.17	107.56	109.95	111.36	106.78	111.54	112.61	107.35	110.02	107.14	111.02	108.76	111	113.53	110.24	108.33	109.72
103.88	106.12	109.34	105.77	109.84	104.6	103.89	106.06	104.97	104.54	106.22	106.42	105.37	105.12	106.45	103.37	108.84	103.92	106.67	105.47	106.03	110.41	107.01	105.46	105.83	102.85	107.26	106.87	106.54	103.64	106.99	102.4	107.47	104.94	104.68	103.67	107.45	105.95	108.73	106.78	103.94	110.2	105.71	106.89	106.04	107.78	105.87	105.03	104.47	106.1
115.93	108.27	110.05	110.71	111.89	109.77	111.44	113.64	110.28	113.25	110.42	112.37	112.8	110.93	111.36	110.16	113.85	111.88	110.06	110.69	111.37	111.49	113.29	106.61	111.55	109.78	107.45	111.1	112.68	112.3	110.09	110.5	112.08	112.71	109.64	111.57	111.69	111.3	113.03	111.08	110.02	110.82	110.35	110.56	112.35	109.26	111.57	108.83	114.05	110.3
104.08	103.32	106.11	103.46	103.74	104.35	107.04	105.71	105.59	105.94	106.56	105.33	104.08	106.38	106.7	104.34	106.48	107.07	104.31	105.06	103.43	104.43	102.66	104.99	106.73	106.75	104.97	106.15	107.24	105.91	108.84	103.91	106.99	104.79	107.49	108.65	105.48	105.12	102.89	105.05	107.12	102.1	105.54	105.5	105.99	107.76	102.05	107.27	105.99	105.09
109.78	104.62	106.3	103.87	107.92	107.85	105.16	102.56	106.93	108.45	105.87	106.25	106.88	105.74	107.33	105.05	106.32	103	105.27	105.7	108.44	106.18	106.48	106.23	107.65	105.65	108.73	105.61	105.52	105.82	105.53	105.83	103.57	105.89	106.92	104.61	103.81	103.29	102.95	103.36	107.04	103.63	107.33	104.49	102.36	104.87	105.34	104.32	107.01	104.6
107.99	106.53	104.88	105.65	106.3	105.55	103.68	104.16	105.28	104.41	104.96	105.71	108.84	105.07	105.59	104.64	107.65	106.26	105.21	101.83	105.88	105.89	108.59	108.12	107.87	106.2	105.54	106.3	108.4	107.64	107.74	106.16	105.8	105.32	103.73	107.38	105.68	108.44	104.31	106.23	104.94	105.05	108.08	105.61	108.59	105.32	104.99	105.53	107.77	104.41
97.993	101.03	99.723	100.15	100.32	99.295	100.16	100.47	101.7	101.66	102.19	103.36	102.76	101.11	100.48	100.14	99.496	102.97	103.5	101.99	101.41	99.078	100.16	103.3	101.1	103.7	98.054	100.11	99.273	99.139	99.87	103.94	102.36	98.711	101.54	99.289	100.78	99.835	102.28	100.73	100.15	103.4	101.62	103.32	99.893	102.45	104.58	102.43	101.2	99.704
100.72	97.218	99.595	104.36	99.625	100.06	97.186	98.591	100.1	99.678	98.15	98.293	100.94	98.913	99.213	98.306	99.047	97.205	98.864	100.42	97.64	99.336	101.39	97.902	96.755	100.46	98.178	98.179	96.825	99.126	97.025	99.918	97.095	101.52	103.48	99.098	101.86	99.547	97.262	100.35	98.653	98.595	99.527	98.542	98.009	101.57	98.934	100.38	97.568	100.55
107.97	111.14	108.78	105.97	109.06	109.83	108.66	110.06	110.46	107.17	110.17	108.45	108.28	105.65	108.58	110.93	110.81	109.15	110.12	108.62	107.14	108.51	106.21	107.53	111.21	108.98	107.87	108.04	106.44	108.83	108.41	108.11	107.34	111.89	110.75	106.42	105.99	107.18	109.09	108.18	110.26	108.1	110.07	106.89	108.33	108.03	106.41	106.63	106.96	107.77
96.898	99.17	95.407	98.303	100.67	96.955	97.731	98.495	100.83	96.558	98.817	97.856	95.532	98.164	97.099	100.57	96.081	99.022	98.061	94.872	99.789	98.516	97.644	97.347	100.56	99.021	100.23	96.854	98.8	99.027	98.904	97.399	97.535	96.435	99.567	96.072	98.793	99.611	96.673	98.14	98.727	98.928	99.697	98.349	98.538	99.101	97.669	99.465	96.891	97.785
106.94	106.7	107.1	104.04	107.46	105.65	106.15	104.96	105.72	103.01	107.43	104.57	104.18	103.8	102.32	107.53	107.45	106.42	105.01	105.01	106.58	106.84	105.62	105.02	109.6	102.95	106.86	105.67	105.99	106.33	107.01	105.54	106.31	105.23	107.93	106.72	105.51	103.84	107.49	106.3	106.36	109.16	104.63	105.09	105.88	103.23	103.82	107.05	105.82	107.56
106.94	107.26	106.02	105.57	106.75	104.74	107.68	103.2	104.19	106.49	106.13	104.84	106.77	105.44	104.37	106.78	109.34	105.97	107.57	107.09	104.59	106.35	105	104.98	106.5	103.96	105.04	104.3	103.35	106.38	109.22	104.39	103.6	107.2	102.48	106.23	106.98	105.19	103.92	102.94	102.86	102.8	103.83	106.33	105.73	106.28	106.84	106.34	103.33	102.77
109.16	107.17	109.86	108.32	109.7	110.97	107.58	106.25	107.29	109.04	109.42	107.92	108.9	106.72	106.36	111.21	108.99	109.13	108.99	108.15	108.52	109.39	106.92	109.5	108.71	107.45	109.27	103.88	109.31	109.02	107.19	105.74	109.36	106.67	111.18	109.46	109.56	111.04	106.48	109.62	108.18	108.94	106.69	110.91	110.68	107.4	108.03	107.17	108.4	106.82
99.124	98.303	98.748	98.482	94.808	100.25	98.657	97.896	99.335	97.841	96.888	99.497	98.067	100.11	97.633	96.26	95.777	99.915	95.871	99.525	100.35	100.75	99.465	98.872	96.897	100.29	99.037	96.05	99.102	97.191	98.589	97.924	95.684	96.225	98.647	98.581	97.211	98.116	97.43	99.513	100.12	96.893	101.7	101.78	98.091	101.03	96.776	96.447	98.516	97.036
109	110.4	106.34	107.38	109.26	109.99	105.42	108.53	106.55	109.41	109.88	107.85	109.19	108.85	107.28	107.39	107.63	106.83	104.49	110.65	110.17	108.41	108.39	108.88	104.68	107.47	110.13	109.06	107.83	110.33	105.21	108.94	107.45	107.91	107.82	108	107.35	105.91	106.77	110.58	107.51	107.63	110.57	108.28	109.18	105.62	108.13	106.79	106.38	106.68
106.15	106.69	107.2	104.32	106.89	105.62	104.74	107.24	105.59	105.55	103.43	104.31	104.93	104.8	105.71	106.17	108.07	102.51	104.83	103.83	102.42	108.72	105.54	107.08	103.11	105.94	102.82	102.26	104.84	104.8	106.54	105.69	107.28	105.82	101.1	107.88	107.67	104.24	107.27	106.48	106.2	106	105.98	107.32	105.15	108.21	106.63	102.51	104.25	103.74
108.25	107.87	109.39	108.16	107.06	107.21	106.46	107.35	105.9	109.96	106.42	111.18	108.05	108.27	108.23	109.42	108.02	105.89	106.82	106.87	107.97	108.44	105.55	106.97	109.31	108.27	112.32	104.92	105.87	107.16	105.64	107.71	109.61	104.12	104.14	109.14	107.85	107.87	107	107.19	108.56	107.77	108.87	106.46	109.77	107.08	110.19	107.69	109.57	104.41
104.77	105.86	105.71	106.21	105.1	103.45	104.12	105.05	106.95	104.85	104.49	103.51	104.29	104.02	104.44	106.08	103.46	107.24	104.41	107.45	108.92	104.47	107.03	107.44	105.01	106.59	103.56	108.39	107.53	106.55	106.15	107.19	104.99	106.6	105.92	105.05	106.55	108.53	107.17	103.32	105.04	107.86	105.76	104.74	107.17	104.31	108.93	109.17	104.79	107.49
97.641	98.664	96.201	98.981	98.821	96.46	99.708	99.792	96.973	98.846	97.316	95.811	98.942	99.811	97.236	95.077	100.48	96.587	95.342	94.992	98.674	101.77	98.488	98.169	99.731	96.689	98.272	100.46	99.529	96.666	99.453	98.501	97.587	100.58	97.487	98.136	98.147	100.65	100.61	98.22	97.215	98.023	99.402	96.053	97.754	95.258	95.203	97.938	96.172	94.372
106.4	107.05	107.73	104.99	104.64	104.71	105.58	107.18	108.12	107.83	108.65	107.59	106.18	106.86	103.49	106.25	106.56	110.35	106.54	107.35	101.73	108.1	107.13	106.84	104.86	103.48	108.45	105.85	104.83	104.11	108.35	105.27	103.32	107.48	105.55	106.53	105.38	107.35	105.21	104.14	107.56	105.48	105.63	104.65	106.03	107.3	106.44	104.47	104.44	104.51
103.17	103.63	102.23	104.65	103.13	104.06	101.68	99.395	100.74	101.61	102.13	103	102.27	103.62	105.64	101.79	100.76	103.13	99.069	103.37	106.54	102.09	100.55	100.96	100.73	102.28	102.22	103.08	102.43	103.03	102.79	100.29	102.51	103.4	104.63	103.4	104	104.07	103.34	103.15	103.11	104.66	101.34	105.66	103.03	104.08	102.15	101.94	103.09	103.66
107.4	105.51	110.32	106.82	108.09	105.6	106.35	104.16	105.65	105.84	104.66	106.44	101.67	105.71	107.81	105.45	107.09	106.86	105.13	108.52	104.7	104.7	108.13	106.36	104.13	106.38	105.91	105.99	101.46	105.26	107.38	104.88	101.31	105.52	106.5	106.47	105.67	103.77	105.47	107.5	103.41	107.13	103.57	107.48	105.92	106.22	108	104.26	108.23	104.84
94.778	99.346	98.461	97.629	97.447	97.79	97.569	97.694	98.354	95.36	98.698	100.33	96.347	99.257	96.568	97.855	96.208	97.263	97.972	100.87	97.966	100.5	96.944	96.94	100.14	97.754	94.687	95.901	100.73	96.81	98.224	95.586	95.811	97.262	98.681	95.82	100.64	94.956	95.746	98.714	100.06	99.125	97.554	96.892	98.299	98.401	100.5	99.104	97.911	96.937
108.55	104.57	102.55	110.06	105.38	101.73	108.28	99.883	104.69	105.52	105.91	104.52	105.55	105.53	104.6	106.03	106.16	104.71	105.73	106.61	106.31	107.02	104.17	104.84	102.75	103.72	104.02	104.94	104.45	104.26	104.71	105.18	105.3	104.04	105.74	106.79	105.76	107.37	107.5	106.38	106.2	104.06	106.11	107.41	107.82	103.73	106.92	105.91	108	105.23
109.47	106.62	106.98	110.21	108.37	110.05	112.78	108.39	109.77	109.94	111.43	111.03	108.46	109.77	108.84	109.04	108.86	104.71	107.67	103.56	104.77	107.08	110.36	108.91	106.27	108.46	105.95	104.26	108.95	107.59	107.54	105.67	108.55	104.33	106.86	107.5	107.32	105.7	109.57	109.06	106.97	106.56	108.43	109.19	106.95	109.43	108.18	104.74	108.24	107.09
108.86	107.68	109.69	109.25	109.67	106.3	105.7	106.56	109.35	105.88	107.34	109.6	110.16	111.38	107.55	109.98	108.37	107.93	106.47	105.84	107.1	107.43	108.34	107.89	108.17	107.84	106.67	108.37	110.98	110.58	108.58	112.15	108.86	108.31	106.45	109.65	109.39	108.34	108.68	107.09	110.94	108.26	108.51	111.43	108.47	105.43	109.63	107.81	111.25	108.27
107.39	105.61	109.1	108.17	104.62	107.29	105.88	104.53	107.49	106.89	106.04	107.03	106.82	104.98	107.6	105.59	108.06	107.05	109.59	106.66	109.06	106.17	105.44	104.52	107.07	107.33	104.56	106.58	106.31	107.06	106.16	104.47	103.15	105.72	107.82	100.75	103.84	107.06	105.11	106.91	107.74	103.52	105.84	107.46	108.86	104.88	107.2	105.4	105.36	107.05
107.17	104.72	109.44	104.15	103.83	107.71	106.69	102.56	106.01	106.47	105.08	105.33	106.03	104.81	106.62	103.51	106.4	110.37	104.29	102.22	107.13	105.5	105.45	105.96	106.23	106.76	102.57	105.67	102.95	106.6	106.04	105.37	103.78	104.87	104.48	104.87	106.11	104.28	104.8	107.56	101.66	105.66	103.76	103.32	101.59	105.56	102.92	102.09	106.93	105.55
105.15	105.49	107.23	107.44	104.72	107.36	102.65	106.84	105.09	102.59	107.1	106.6	104	105.69	104.28	108.62	108.84	103.51	107.39	104.37	107.68	102.99	105.21	105	105.08	102.94	102.17	104.94	107.36	106.51	105.48	105.8	109.07	106.93	103.87	105.61	107.21	105.24	105.77	108.09	103.05	105.53	104.16	107.84	104.93	103.65	106.75	109.2	106.47	103.4
107.06	105.92	108.88	105.59	104.47	109.36	108.1	108.24	105.78	102.9	105.79	106.52	105.28	108.38	108.53	105.74	108.16	108.36	105.58	109.16	105.35	106.92	109.62	106.76	103.44	108.75	106.55	103.58	106.44	107.47	104.77	108.85	105.12	109.63	105.8	106.08	105.64	106.6	106.68	105.97	103.72	106.5	104.65	105.99	106.34	107.22	109.22	104.06	103.57	108.66
106.12	105.6	106.88	106.93	104.84	106.47	102.77	103.66	107.59	105.97	106.09	106.01	105.25	110.72	106.91	105.99	106.95	105.86	107.17	109.36	107.62	107.7	104.92	102.49	107.88	107.59	106.15	105.87	105.73	105.43	105.6	105.81	106.98	107.47	105.29	106.31	107.37	109.13	107.34	106.44	104.99	107.61	105.21	104.89	102.89	104.88	107.11	105.02	107.03	106.05
106.56	102.76	105.85	105.71	102.73	104.45	106.32	104.15	105.91	104.61	103.12	106.21	106.66	104.43	104.13	104.86	107.37	106.35	105.93	105.02	105.84	103.62	104.07	104.03	105.69	105.76	107.89	103.87	107.58	104.18	106.48	105.17	106.23	102.08	107.21	107.98	110.45	104.57	104.05	106.45	102.05	103.82	106.42	104.7	103.47	104.36	104.01	104.74	103.64	106
108.93	108.71	105.76	111.49	107.35	109.88	110.87	108.25	108.02	108.46	108.42	108.88	107.56	110.59	109.84	107.22	106.8	109.98	106.17	107.44	107.12	108.8	109.51	108.89	107.11	109.36	110.54	109.49	112.22	108.78	113.25	105.83	109.01	109.23	111.36	109.32	110.26	107.87	108.15	108.53	107.84	109.57	108.15	105.09	109.63	105.2	110.36	108.05	107.04	110.72
107.96	107.43	102.36	105.31	107.32	105.26	103.68	103.94	108.35	108.02	107.37	107.43	108.59	106.99	106.57	106.12	108.37	105.62	106.65	104.95	105.26	107.09	106.98	107.84	106.72	105.67	105.17	108.04	107.34	106.13	105.8	107.9	108.15	104.6	106.71	105.72	104.59	105.18	103.52	104.32	106.77	105.94	108.11	106.79	102.64	107.14	105.1	104.45	105.82	104.94
99.223	102.58	100.76	100.37	99.294	100.34	101.66	100.52	97.987	100.04	99.441	98.957	101.52	97.974	99.03	100.14	97.058	100.09	99.062	101.68	99.753	102.09	98.011	101.4	100.91	100.37	101.52	104.82	100.68	99.78	101.36	102.62	103.15	101.9	99.696	98.737	99.408	103.17	102.71	99.664	99.348	102.43	101.89	98.907	104.21	101.03	101.67	100.38	102.2	101.04
101.65	105.77	104.92	105.08	108.9	106.11	107.51	104.39	109.29	104.42	106.77	107.15	102.48	105.29	105	105.79	106.46	104.9	107.64	105.08	104.72	108.33	105.62	105.56	107.37	105.03	108.13	105.43	103.5	107.36	107.79	106.81	109.58	107.53	108.14	107.55	105.84	106.71	105.35	106.14	104.36	106.27	102.28	108.75	104.61	104.01	104.92	103.96	108.29	108.8
105.52	103.57	104.7	101.73	103.79	108.93	106.57	106.66	103.21	107.09	104.23	104.62	105.08	104.33	108.97	106.08	107.32	105.8	105.77	105.7	104.19	105.75	105.47	108.61	102.19	106.83	105.74	107.65	106.74	105.58	105.22	102.97	105.5	104.54	102.56	106.19	108.34	106.43	107.75	104.83	105.24	105.43	105.88	103.09	109.69	103.71	105.63	104.68	105.65	107.36
105.92	106.35	104.46	104.79	106.35	108.46	105.78	106.33	104.22	105.14	105.9	106.12	106.98	102.26	103.24	108.01	105.01	106.41	105.89	104.39	108.46	106.58	104.02	103.49	109.24	106.38	104.82	104.99	103.96	104.2	104.72	106.05	107.98	103.87	102.77	103.8	105.04	106.66	102.82	104.97	106.77	108.17	103.42	104.59	103.82	107.67	103.36	105.84	105.89	108.02
108.92	108.87	109.93	104.85	109.5	109.74	110.7	108.46	108.45	107.37	108.12	109.08	109.64	107.4	108.19	108.11	112.65	109.31	106.17	106.15	108	106.85	106.56	109.06	106.45	111.92	110.27	105.42	106.59	105.48	109.35	109.74	107.06	107.31	107.26	107.54	108.88	108.54	108.65	110.8	109.73	108.97	106.42	109.6	108.43	110.33	109.16	110.79	110.74	107.63
99.311	100.85	100.35	98.153	102.54	99.173	98.44	100.24	102.89	104.24	98.918	103.81	104.1	100.62	99.759	101.07	101.26	100.29	102.21	102.14	101.85	101.16	98.745	100.82	104.62	101.23	101.29	98.688	101.18	102.66	101.69	100.76	103.55	99.04	100.71	98.743	104.12	102.9	100.31	101.23	103.14	101.54	99.777	103.67	101.98	103.27	97.691	100.9	100.16	103.64
107.73	111.83	110.2	113.97	112.62	111.37	113.37	110.04	112.23	113.43	112.48	110.44	110.45	109.39	111.7	109.89	111.19	108.89	111.03	110.43	107.69	112.68	110.8	110.71	109.48	110.94	107.5	109.63	114.4	111.77	110.29	111.12	112.03	111.76	112.39	110.86	110.58	110.47	112.03	111.82	110.96	109.79	108.99	112.2	104.72	107.22	111.78	108.91	110.8	113.97
100.64	98.918	101.86	97.735	99.684	100.78	100.72	100.13	102.49	103.29	102.2	101.66	101.96	102.07	97.093	103.65	98.47	102.89	104.54	102.78	101.2	100.96	101.86	103.61	103.15	99.494	100.03	100.91	101.61	101.1	98.326	101.65	98.93	101	100.51	101.86	102.35	98.813	98.128	101.19	99.948	98.59	99.921	99.835	98.255	98.681	100.74	98.414	99.822	101.22
111.41	110.21	111.89	112.89	110.65	110.19	111.6	107.68	110.06	107.59	107.83	109.72	110.12	110.94	109.93	109.19	109.02	112.97	110.4	110.37	108.31	110.8	114.39	110	109.17	110.13	107.41	109.44	111.65	107.64	113.66	114.14	108.77	109.27	109.92	107.08	109.57	113.26	107.87	110.13	109.23	111.16	110.02	108.26	111.7	110.73	108.57	110.8	106.48	114.15
105.36	106.52	106.37	105.15	110.2	106.43	106.76	104.13	103.79	106.61	106.95	104.92	102.65	100.83	104.99	104.8	107.91	105.02	103.83	106.25	105.26	108.41	105.15	106.84	107.59	106.12	104.6	104	104.17	106.48	104.59	104.35	104.83	109.43	104	109.42	101.99	106.12	108.09	104.26	107.02	107.24	105.54	107.18	105.82	103.4	106.56	104.92	108.7	106.52
107.76	109.83	107.75	108.18	109.16	110.4	110.2	109.61	108.01	106.31	112.05	107.81	106.12	106.65	106.42	109.41	104.9	109.39	111.56	108.18	107.14	109.93	107.64	105.57	110.4	107.92	107.69	110.26	106.46	108.39	109.07	108.27	106.47	108.01	110.85	110.03	104.98	106.34	107.58	107.45	107.75	108.9	108.43	104.23	107.41	109.71	108.53	109.21	109.42	107.8
105.04	105.28	106.54	104.82	106.77	106.54	106.11	105.84	105.93	106.02	104.45	109.3	104.83	104.13	108.38	106.86	105.07	106.46	106.03	108.1	101.82	105.25	105.03	103.85	107.48	108.25	103.18	107.12	108.89	104.67	105.44	106.58	106.95	106.56	105.8	104.16	107.79	102.54	101.97	105.63	107.11	105.7	105.62	106.13	104.73	106.63	107.51	104.43	105.77	105.98
107.33	105.17	107.65	106.6	106.38	109.05	106.2	106.59	107	108.98	111.34	107.8	107.41	109.08	106.3	107.38	107.35	111.02	107.19	105.55	109.82	107.19	108.64	105.71	108.71	105.45	107.56	107.14	105.57	105.08	109.37	107.87	108.44	104.53	107.23	109.19	107.97	108.05	106.1	109.41	108.41	109.63	109.78	108.37	107.08	108.7	105.48	109.06	107.09	107.63
110.56	108.34	106.68	109.41	106.51	108.28	110.35	105.96	106.72	105.36	108.38	106.95	108.94	107.9	107.7	109.15	111.2	106.36	109	109.05	109.07	107.94	111.83	105.36	108.43	109.1	109.44	107.5	107.85	107.89	107.73	108.43	108.75	105.65	109.36	109.52	107.24	106.35	107.61	106.16	106.05	107.91	108.55	105.72	108.23	109.02	109.57	109.88	108.97	111.19
108.62	108.02	105.85	110.22	110.31	106.1	107.37	106.32	107.16	109.94	109.41	110.63	107.78	108.74	108.38	107.04	108.32	110.29	110.27	106.89	106.48	105.49	106.92	110.28	106	106.65	109.32	108.23	107.5	107.03	105.98	106.82	108.7	110.45	112.41	106.18	108.41	106.85	107.23	107.02	107.69	107.1	103.35	107.83	109.04	107.99	111.39	108.97	106.5	108.8
108.06	109.71	106.32	109.14	107.6	108.28	111.36	109.67	112.35	109.15	110.01	107.85	108.9	108.41	107.58	112.5	110.38	106.47	107.44	108.29	108.1	110.86	108.65	107.74	107.97	106.13	109.46	107.49	108.25	109.13	110.02	107.48	107.25	106.88	105.77	109.17	108.76	107.17	107.09	109.39	112.15	108.74	109.39	108.12	108.89	109.07	107.92	108.99	107.4	106.45
105.63	108.84	110.45	109.1	109.67	105.34	106.56	107.89	108.13	104.85	106.75	108.91	109.75	106.74	110.64	109.89	109.53	110.32	106.26	110.53	108.14	106.06	108.57	108.33	110.05	107.8	105.38	109.15	108.94	107.45	110.96	108.34	103.92	105.96	106.72	108.97	105.49	108.27	106.76	109.15	108.86	108.97	107.87	108.79	108.31	108.33	106.81	105.37	109.7	107.47
103.73	107.09	104.94	101.65	108.3	104.44	108.3	106.5	107.22	103.57	102.5	106.33	105.8	106	106.63	104.84	106.75	104.25	105.54	108.04	107.58	104.91	104.08	105.06	106.13	105.53	107.96	107.52	106.09	106.98	106.35	106.33	108.27	105.38	105.22	102.87	106.92	106.8	107.17	106.64	106.52	105.75	109.09	107.37	106.8	103.79	102.37	105.75	103.06	105.85
101.74	99.47	99.943	98.915	98.718	98.243	97.902	100.46	93.054	99.061	96.839	96.31	98.749	98.145	98.444	98.28	100.19	96.087	95.492	99.265	96.297	96.447	97.112	97.826	100.9	96.301	99.936	98.696	96.043	100.83	96.646	98.003	95.851	101.77	98.415	96.976	95.071	97.905	98.377	97.277	96.348	102.28	99.157	99.639	97.2	99.185	101.7	100.54	99.604	97.861
107.94	107.29	103.73	106.26	104.92	104.53	103.11	103.29	106.2	107.58	105.82	106.51	105.91	104.56	102.32	107.93	108.24	108.19	103.55	105.08	108.5	108.92	104.65	103.87	105.33	104.51	105.37	105.86	103.78	108.25	106.34	105.74	105.74	106.79	102.89	105.2	106.33	106.78	107.12	106.02	106.18	106.61	107.94	103.4	105.08	103.01	102.7	104.97	103.47	106.32
110.52	109.19	106.86	109.53	107.18	107	108.09	107.48	108.22	105.79	107.18	107.93	106.94	110.39	104.35	104.31	106.39	110.32	108.08	107.91	106.71	108.42	105.36	106.12	107.52	111.21	109.3	106.52	105.54	107.27	108.99	108.65	107.3	106.11	105.28	110.59	108.57	109.22	106.44	105.88	108.96	108.34	107.57	107.86	109.12	106.92	106.26	108.53	104.65	110.95
99.675	100.87	99.143	100.75	96.642	100.31	101.01	100.15	104.13	102.53	100.24	100.63	102.53	97.284	100.53	102.9	96.27	100.72	96.338	98.098	101.02	103.07	102.03	100.13	98.812	99.522	102.97	100.61	95.195	101.24	101.76	101.58	101.86	101.42	102.72	102.07	100.18	97.546	102.23	98.622	99.816	99.266	100.43	98.813	100.01	100.11	102	102.28	97.786	102.33
105.42	110.9	108.52	108.69	107.94	108.17	107.46	108.36	110.06	107.16	106.48	109.59	107.28	107.23	107.53	111.82	109.86	106.95	109.25	109.08	108.98	110.78	105.7	109.43	108.11	108.38	107.26	110.67	105.95	108.95	105.81	109.76	106.4	108.62	103.66	109.33	107.84	109.99	106.89	110.9	107.68	108.03	110.37	110.74	108.6	110.96	106.15	107.24	105.6	107.7
101.09	100.31	100.58	99.319	97.669	98.941	97.267	95.451	97.891	97.27	99.195	98.218	102.71	99.208	97.77	97.771	98.057	98.504	100.01	101.09	97.658	98.762	98.505	100.62	99.987	101.83	99.712	98.657	98.306	99.891	99.445	99.431	100.58	97.029	98.728	100.63	97.982	100.92	96.938	98.918	98.461	97.963	95.346	99.527	100.38	99.507	98.503	100.55	98.874	97.767
109.5	105.77	108.81	106.25	107	106.5	109.45	109.26	105.31	104.68	110.45	104.49	105.95	108.17	105.1	108.63	107.78	105.93	104.81	109.25	106.49	107.21	111.07	108.76	107.57	107.52	106.4	107.82	106.34	106.83	108.05	108.03	106.99	105.31	107.7	101.52	112.26	107.86	104.97	108.19	108.21	106.34	107.06	107.52	111.56	108.83	108.59	106.88	107.98	107.25
99.809	99.84	99.465	99.13	103.6	100.59	101.19	99.101	101.51	102.37	99.058	100.66	99.853	99.537	100.55	100.67	101.14	102.81	99.662	102.83	97.384	100.48	100.43	100.38	98.495	104.01	98.304	99.317	101.07	103.16	100.29	100.51	100.04	96.703	103.12	101.53	98.957	100.79	101.06	99.135	98.119	99.681	100.82	99.097	96.647	99.15	100.65	98.454	101	100.16
98.748	99.06	101.02	99.514	101.04	98.693	99.389	97.283	99.267	101.99	100.03	100.29	102.89	100.44	102.4	99.428	99.819	100.7	97.655	99.298	103.06	99.057	100.54	100.31	100.41	100.7	101.14	99.547	97.703	99.991	101.99	102.19	99.887	100.07	99.741	99.708	99.259	98.502	100.73	98.86	99.973	100.7	97.515	101.28	96.908	99.398	100.16	100.84	96.47	100.02
97.704	99.759	98.403	99.421	102.82	97.842	97.676	104.5	99.109	101.33	100.63	100.25	102.26	96.745	101.03	97.253	102.02	102.7	100.36	98.419	98.666	99.775	97.177	97.824	100.63	101	100.24	100.11	99.429	99.682	99.325	99.867	101.17	98.93	99.913	100.53	101.33	102.41	99.585	101.78	95.715	100.02	100.62	100.44	100.76	99.151	99.38	103.23	97.383	103.71
106.66	102.28	105.94	104.61	103.36	104.59	110.56	106.06	101.7	105.2	102.43	105.71	106.36	104.27	107.64	106.25	106.96	106.64	108.21	105.92	107.23	105.98	104.62	107.15	102.74	104.99	100.22	105.19	104.02	106.74	109.32	103.01	104.03	108.25	103.16	105.31	105.01	104.66	105.93	104.39	105.24	105.73	104.73	105.14	108.09	108.64	105.01	103.26	105.76	105.84
108.04	108.95	105.02	107.29	107.07	108.44	106.08	109.43	107.36	107.8	109.3	105.68	107.92	110.44	107.73	107.32	106.63	107.3	107.13	107.42	106.24	108.64	108.92	108.76	107.65	107.23	106.67	107.11	110.21	106.98	105.89	106.53	109.77	109.67	112.75	108.58	105.41	105.31	106.65	109.05	106.64	107.29	109.69	108.78	109.98	109.16	108.29	105.61	105.27	111.81
104.38	100.8	99.836	98.299	99.056	97.534	98.274	103.83	98.016	99.707	98.596	101.08	100.5	99.706	99.127	103.24	100.57	98.854	101.81	97.545	97.704	97.249	100.04	99.871	98.367	99.828	98.366	99.633	97.791	99.212	99.508	102.85	99.805	99.474	95.941	99.455	99.275	97.013	97.557	100.81	98.934	98.007	100.16	99.926	97.601	96.326	97.252	98.361	100.14	100.39
107.27	105.91	109.55	111.25	104.02	109.31	109.32	106.34	105.8	106.45	108.83	107.17	107.92	111.74	108.11	107.97	111.31	107.86	106.79	107.41	107.33	107.04	109.74	110	110.78	109.12	107.89	108.5	106.97	106.94	108.78	108.85	106.58	110.04	107.88	109.49	107.28	109.33	109.72	108.82	106.6	106.39	109.38	106.93	111.37	108.12	107.92	108.27	107.08	110.07
106.43	104.74	108.64	106.16	107.23	108.9	108.05	111.76	109.93	108.61	108.32	107.32	105.23	108.78	107.09	105.86	109.99	110.55	106.05	105.23	105.68	107.54	104.79	111.01	108.39	104.04	109.69	111.61	106.34	108.86	105.73	104.64	108.75	111.34	105.61	107.82	107.8	109.37	107.37	105.63	108.16	105.29	108.69	106.98	107.82	111.06	108.6	108.16	108.39	109.32
111.43	112.5	110.53	108.23	110.4	108.7	109.93	113.74	112.24	108.44	109.94	112.86	112.82	110.37	110.03	113.96	108.44	110.39	110.46	109.46	110.09	107.72	111.86	110.61	109.82	106.22	114.44	111.7	108.92	110.07	110.46	110.8	109.49	109.68	109.19	107.74	109.03	111.11	110.46	110.61	109.66	108.77	108.04	113.08	110.42	112.2	109.15	107.81	112.65	106.5
109.61	106.2	109.37	107.5	112.09	108.47	108.03	109	109	108.72	105.24	110.49	107.65	107.83	111.39	107.91	108.06	109.67	109.98	105.96	107.63	105.6	108.88	107.04	108.83	108.38	107.81	109.09	109.89	106.98	108.62	104.96	108.25	108.41	109.82	107.56	111.89	106.31	109.24	107.93	107.47	109.96	107.47	105.86	108.25	103.85	107.94	107.71	103.82	109.46
110.49	106.9	105.2	105.97	107.86	108.41	106.77	107.64	108.04	106.07	107.6	104.93	105.13	105.24	109.34	103.79	106.56	106.77	108.27	107.81	108.61	103.74	105.4	103.29	105.74	106.93	108.69	107.78	108.14	104.56	108	106.59	109.73	106.51	108.28	104.28	107.3	105.37	108.02	108.2	104.5	107.58	107.24	107.49	109.46	106.2	107.86	104.97	105.22	108.97
101.74	102.48	104.7	104.91	102.74	101	104.4	105.12	101.46	100.68	102.02	102.36	103.12	104.64	103.8	104.2	103.88	103.21	106.22	103.84	103.12	102.27	104.18	100.84	106.24	103.71	102.12	102.88	102.53	104.58	101.45	102.52	102.72	101.79	100.38	106.2	98.379	105.42	103.61	102.87	102.37	100.13	103.66	100.52	100.73	102.29	102.32	103.65	104.47	102.07
106.09	107.5	107.84	105.26	105.87	106.85	109.24	109.11	107.31	109.73	107.53	107.88	107.7	105.96	107.67	107.95	107.04	107.73	109.65	109.44	110.77	104.51	109.89	108.5	106.24	108.68	109.98	108.42	109.78	106.62	108.47	106.46	105.99	108.81	109.35	108.95	104.27	109.79	107.84	106.24	108.59	107.89	106.83	110.67	108.3	108.55	106	105.5	109.26	111.74
103.8	105.68	106.91	107.68	106.61	108.39	106.54	110.77	109.44	107.74	107.82	105.47	106.02	106.38	107.32	106.44	107.58	110.94	107.62	107.72	108.46	104.65	105.49	105.85	106.24	109.63	106.96	103.13	105.79	105.86	105.33	108.56	107.73	106.38	104.33	106.81	104.81	109.03	107.82	106.96	107	105.09	108.13	104.71	108.61	105.82	105.26	107.41	106.48	104.09
106.06	106.97	106.14	104.33	106.18	109.38	107.79	106.57	111.74	107.33	106.9	108.4	106.91	107.19	107.6	105.74	110.67	107.37	107.63	106.93	108.48	104.69	106.97	109.11	109.19	108.87	105.46	109.41	110.5	107.36	107.59	109.68	107.04	108.55	110.81	108.11	107.79	108.79	107.85	106.83	108.1	105.91	106.55	106.17	108.91	105.51	108.07	106.31	108.15	111.38
97.422	97.976	98.766	97.205	97.634	101.1	101.44	98.396	103.76	101.93	97.475	95.791	96.65	98.252	100.14	96.668	99.391	96.763	101.72	99.278	96.573	98.851	99.401	97.736	100.34	100.3	98.191	99.07	98.527	101.05	98.974	99.077	98.955	98.086	100.97	97.413	95.38	98.956	99.872	96.488	101.31	102.93	99.459	96.886	102.08	96.004	98.497	98.144	100	100.57
96.888	95.201	99.837	97.764	98.258	97.473	96.437	95.207	98.656	97.543	98.117	97.096	95.385	99.605	96.883	99.714	93.558	99.052	100.5	98.367	97.883	95.26	98.799	97.523	97.966	97.825	95.243	98.232	96.408	98.099	99.914	98.742	96.432	100.39	96.262	97.188	95.968	99.278	98.389	96.343	101.21	98.616	100.08	97.021	98.861	97.628	96.564	98.213	100.95	93.153
109.07	107.32	109.73	105.14	108.16	107.07	110.61	109.14	106.3	109.05	105.15	108.31	107.6	108.42	109.04	106.54	110.07	105.55	107.63	110.17	106.89	107.05	109.2	108.95	107.81	107.87	108.34	104.44	110.02	104.49	107.64	108.1	104.63	108.25	106.33	107.69	105.02	107.31	108.81	107.03	110.25	110.49	107.16	105.43	109.82	108.07	109.95	105.94	109.54	108.36
107.3	104.41	104.02	104.85	105.4	103.99	105.88	107.48	108.69	109.44	101.06	103.7	107.44	104.38	107.58	106.46	105.22	105.43	105.66	107.66	102.93	105.16	105.86	105.85	105.72	104.96	103.83	103.06	104.18	107.64	104.81	108.48	105.59	106.2	103.59	104.31	102.76	108.12	106.57	104.7	106.42	105.86	104.5	103.95	105.21	105.33	105.87	104.1	108.59	106.21
105.82	106.55	106.48	113.91	107.05	105.84	108.2	112.13	107.9	109.2	106.14	107.29	110.69	108.53	104.7	105.5	107.54	106.95	105.14	112.28	107.23	105.73	108.08	107.4	107.85	107.42	109	106.9	107.6	111.6	104.41	110.68	108.43	108.61	108.62	106.03	109.45	104.11	107.62	107.75	107.33	103.89	107.49	111.07	106.32	108.13	107.26	106.95	106.81	105.47
102.96	107.48	106.44	106.24	102.52	103.91	106.18	105.1	107.28	106.7	105.88	108.66	102.28	101.67	110.07	105.14	105.69	107.8	107.88	104.7	106.08	106.76	107.12	105.84	102.95	105.49	105.2	105.56	103.97	107.62	103.59	105.54	103.87	104.83	106.22	103.72	104.4	106.86	104.17	105.18	105.7	105.16	106.41	106.92	108.78	104.37	107.04	107.07	105.71	105.81
109.1	111.23	109.2	109.17	111.44	108.75	110.12	107.53	113.94	111.96	113.65	110.18	112.01	110.28	109.93	111.29	109.79	114.81	113.49	111.71	112.03	110.37	110.42	108.57	108.57	111.89	109.09	108.43	109.9	110.88	110.54	110.9	108.99	110.13	110.56	111.58	111.05	109.18	108.66	110.69	113.01	111.11	109.96	109.51	109.85	109.63	109.16	111.86	110.88	113.65
106.11	103.94	105.9	107.66	106.48	106.68	109.19	107.05	104.74	103.88	104.48	104.44	107.97	104.53	105.92	105.55	106.71	110.1	102.99	106.15	104.39	107.37	103.45	108.07	106.35	109.79	106.77	103.92	108.58	103.4	107.08	102.93	105.97	104.63	106.33	107.4	105.83	108.53	106.1	105.4	107.26	105.87	107.89	109.1	108.12	109.17	104.74	107.24	107.4	104.53
106.88	107.56	111.82	106.17	111.08	106.98	110.61	107.53	106.71	108.26	106.22	105.43	109.08	108.44	109.23	110.85	105.88	109.05	108.65	106.82	109.04	111.14	111.45	110.32	109.41	107.68	104.68	108.44	106.89	110.21	109.17	108.46	108.4	108.46	107.53	106.05	109.71	108.56	111.41	109.43	110.11	108.7	107.44	107.3	111.8	106.14	108.51	108.3	109.44	106.49
106.74	107.81	105.45	105.07	106.19	105.46	105.51	107.36	105.11	108.62	102.75	106.49	107.19	104.12	107.97	107.56	106.85	105.11	108.18	107.55	105.88	103.2	104.89	103.06	108.89	105.73	102.43	105.46	103.92	102.87	106.97	105.71	107.85	107.17	107.17	102.96	105.89	104.28	102.2	103.54	106.16	106.37	109.16	106.6	105.55	108.47	102.08	106.92	105.01	105.4
105.71	105.07	103.9	104.77	107.35	107.27	105.25	105.2	105.39	109.23	106.91	108.18	106.13	105.29	102.12	103.94	104.33	106.98	106.94	107.27	106.87	107.27	101.59	107.59	102.27	104.49	104.32	104.23	106.24	104.44	103.44	105.72	106.62	106.22	105.44	103.68	104.51	104.6	103.95	105.44	105.83	108.54	105.63	105.28	107.11	105.83	103.73	104.66	107.63	104.56
104.17	103.92	106.12	106.41	105.42	106.89	105.65	108.43	106.15	108.3	107.32	108.16	106.58	109.56	107.94	107.92	108.18	107.5	104.92	104.47	106.47	103.8	109.44	103.77	107.18	106.85	106.99	105.09	108.33	107.75	107.17	107.77	104	110.72	105.66	104.31	104.13	108.07	104.12	108.4	103.17	105.88	110.08	106.57	101.98	108.76	107.5	105.94	106.41	107.69
109.64	110.33	111.23	110.68	110.56	109.96	113.03	111.2	110.29	109	107.9	111.14	108.64	110.2	112.54	112.47	109.4	109.59	111.4	109.91	112.1	110.31	110.97	109.5	111.66	109.16	111.62	111.8	108.62	110.78	110.05	107.43	111.9	110.26	113.97	107.28	112.22	114.52	110.18	109.41	110.91	108.57	109.09	112.76	114.39	108.64	108.89	111.36	109.48	109.45
106.72	106.21	108.06	106.28	107	104.89	106.48	109.03	107.08	106.82	109.65	105.49	107.03	107.22	105.87	113.29	107.19	106.51	107.18	107.83	106.46	109.69	106.49	107.19	108.64	107.25	108.94	107.12	109.58	107.87	107.99	107.48	104.62	109.53	106.65	107.5	108.83	107.71	109.48	105.48	108.11	106.78	108.46	104.95	106.47	107.85	107.86	107.07	107.42	108.29
102.97	109.6	108.66	104.11	102.95	106.7	105.86	106.4	107.62	106.24	103.06	101.9	108.99	106.34	108.72	107.1	105.19	104.58	103.99	104.87	102.74	102.15	104.43	105.27	102.36	109.65	107.8	103.49	104.42	107.27	104.74	104.71	105.07	105.14	104.18	107.65	104.71	106.67	106.85	107.94	102.53	104.96	105.32	106.27	105.52	103.26	104.1	103.81	104.31	104.17
106.58	103.58	102.37	109.32	106.58	105.98	103.84	106.35	105.02	103.78	105.73	108.41	105.58	105.61	106.11	106.47	106.29	107.16	105.99	103.05	105.55	105.44	105.4	106.71	105.86	104.19	105.54	104.47	104.91	104.88	109.07	106.04	105.79	105.5	102.51	105.67	110.28	107.8	110.02	107.45	104.58	108.7	103.63	104.92	108.32	105.28	108.6	107.26	106.48	104.45
108.16	107.29	107.64	108.7	105.73	106.52	105.09	106.6	107.93	106.63	107.6	105.24	105.56	103.29	107.71	101.38	105.45	107.96	110.95	108.65	105.36	105.41	107.12	106.93	109.44	107.72	106.51	106.64	105.44	108.04	103.64	105.82	106.55	108.61	107.71	108.32	107.11	108.7	108.3	104.2	107.01	105.98	104.81	104.28	105.84	105.24	103	111.67	107.53	108.18
100.99	102.54	102.23	100.63	98.412	102.37	103.78	100.86	100.3	99.251	99.44	98.727	102.49	99.057	100.06	99.023	98.284	96.848	101.12	99.251	99.677	100.81	99.507	99.348	101.47	101.68	101.19	101.24	103.45	104.2	100.06	103.52	101.95	103.55	99.741	100.16	99.601	97.238	99.873	106.1	102.92	98.596	100.54	102.3	98.682	99.042	102.84	99.107	101.66	99.71
108.84	108.71	106.75	107.97	106.87	108.43	108	109.5	111.17	107.32	106.56	110.17	109.45	106.59	105.82	112.82	108.67	109.37	107.32	106.02	111.13	106.12	109.2	107.68	106.66	106.56	110.53	109.07	107.68	108.74	111.39	107.78	106.19	107.3	111.05	107.02	110.65	106.37	109.19	106.75	110.59	109.33	106.14	107.34	102.24	108.28	109.85	108.29	110.52	108.51
106.6	109.04	108.21	108.02	109.87	106.17	108.84	106.5	105.41	105.61	106.74	108.67	108.2	108.01	107.6	108.64	107.99	109.83	108.3	109.14	111.27	108.45	106.35	103.84	107.28	109.32	110.17	107.32	106.73	110.21	106.6	107.47	106.54	106.2	108.49	107.43	107.67	109.37	109.54	109.53	106	106.68	108.33	108.23	107.39	107.85	105.58	109.35	104.36	106.18
98.047	99.453	95.627	99.024	95.985	99.209	97.111	97.989	96.254	98.02	99.323	97.054	98.693	100.01	97.018	96.991	95.434	100.98	98.533	100.87	96.531	100.24	99.294	98.899	96.207	97.156	99.988	98.745	100.08	97.844	98.441	99.496	94.846	96.707	100.18	99.144	99.814	98.412	99.407	97.423	100.27	97.558	95.278	97.845	98.43	98.341	94.962	99.131	98.79	99.265
103.44	104.07	104.62	106.6	106.52	106.22	105.64	106.88	107.13	105.46	105.01	103.15	106.84	103.99	105.21	104	103.87	105.29	105.26	106.01	106.27	105.03	108.26	107.62	108.9	105.99	104.35	104.44	107.8	106.25	102.17	105.84	104.45	103.56	103.74	104.28	105.09	105.84	104.61	107.1	104.66	105.54	108.27	103.74	106.02	104.83	104.68	104.48	107.39	102.6
108.15	108	108.84	110.36	105.21	106.13	106.41	107.89	109.73	107.03	108.26	109.5	103.23	110.18	109.32	109.58	108.7	104.57	106.12	107.96	107.2	104.81	104.2	108.53	109.3	106.93	109.96	108.64	107.65	109.66	107.82	106.44	109.96	109.3	104.38	107.01	109.18	106.86	107.58	108.16	107.36	107.7	109.46	107.32	109.73	107.27	110.72	105.48	108.93	107.11
103.06	105.54	107.79	105.2	108.71	104.81	105.53	107.02	106.77	103.89	107.6	105.7	107.6	106.52	106.39	104.99	107.85	105.24	105.96	108.06	106.72	105.99	106.67	107.82	104.75	103.73	109	104.91	104.19	106.54	101.21	108.7	108.09	105.28	105.18	106.43	106.56	106.97	107.34	104.12	105.63	103.93	101.42	106.92	103.47	104.92	104.94	106.76	108.88	105.26
106.92	105.37	106.67	108.91	107.37	104.18	107.22	104.53	105.03	108.57	106.52	106.9	106.89	106.14	105.63	106.87	106.49	104.2	105.65	105.7	107.2	108.78	107.21	106.69	107.07	108.96	104.27	107.31	107.22	103.77	104.97	106.02	106.51	106.6	104.52	109.65	105.33	103.72	106.66	109.04	107.16	108.48	104.26	104.59	105.76	105.77	105.97	106.26	103.2	105.36
108.08	110.89	107.78	105.91	108.85	106.47	107.59	107.67	108.66	107.77	107.73	108.01	108.82	104.07	105.9	108.31	108.01	108.1	109.77	109.62	111.28	110.73	107.49	108.35	108.64	107.87	104.1	109.58	106.17	109.83	109.2	108.48	107.71	104.91	107.26	109.21	109.25	109.51	108.16	107.91	111.1	106.92	105.26	105.57	112.12	109.24	106.46	105.47	110.01	106.65
105.85	105.03	104.82	106.54	104.24	107.84	104.69	106.92	105.07	105.47	106.68	106.39	105.8	106.16	106.8	106.84	108.64	106.66	107.42	106.82	107.51	105.39	106.52	106.41	104.88	106.8	104.56	106.66	106.17	107.9	107.77	105.11	106.73	106.45	105.18	111.23	106.6	105.01	108.91	109.05	109.67	105	109.1	108.87	105.08	109.89	105.66	107.38	105.27	108.99
108.08	109.56	108.64	110.06	110.7	109.86	108.54	106.44	108.51	106.6	108.96	111	109.45	106.18	107.86	108.29	105.24	108.71	103.75	109.29	107.56	107.46	108.34	108.7	108.86	108.35	108.97	107.37	104.79	107.89	106.42	108.4	108.81	105.46	108.37	107.52	109.7	104.47	108.29	106.59	108.95	108.85	103.98	110.67	107.53	109.04	106.23	104.5	107.24	102.28
101.01	103.97	104.8	105.6	108.02	103.93	104.44	110.09	106.55	105.21	107.08	104.78	104.31	105.53	104	105.32	105.58	104.3	106.03	103.75	107.91	108.95	108.41	105.16	104.6	105.85	104.4	104.63	104.09	106.45	106.61	105.02	106.82	103.55	107.69	104.82	104.61	102.06	107.1	103.4	109.33	103.73	105.37	103.56	104.96	110.17	107.14	106.6	103.33	104.89
105.77	104.95	105.92	105.99	104.08	104.58	109.97	104.3	106.22	104.77	104.77	106.66	103.57	105.23	107.49	104.1	105.31	108.09	105.7	105.15	105.61	105.24	109.42	105.98	106.88	106.8	102.55	104.29	105.34	107.97	107.36	106.63	105.78	103.4	102.63	103.16	103.7	106.26	106.9	107.42	109.06	106.04	104.72	103.18	108.15	106.12	103.35	104.35	105.25	106.94
99.969	101.39	100.64	102.21	105.04	101.31	99.674	104.18	96.792	102.44	104.4	101.03	100.45	99.614	99.14	103	103.42	101.73	99.202	103.48	100.78	99.211	103.07	100.85	105.17	102.67	100.67	100.22	101.41	101	100.26	99.188	102.73	100.89	101.59	101.89	104.91	99.234	101.18	100.58	99.813	100.36	103.72	101.73	102.9	99.069	101.12	100.97	101.17	102.05
99.521	99.088	97.828	99.093	100.49	96.04	99.992	97.549	96.963	98.884	98.613	98.584	98.584	96.647	96.012	98.238	97.357	95.283	96.087	95.074	97.97	97.731	97.897	99.343	97.692	95.302	99.196	99.984	99.108	95.198	96.903	98.215	98.972	97.197	98.452	99.514	99.091	96.502	101.01	99.72	95.772	96.129	95.669	101.91	100.66	97.938	96.47	98.52	97.472	97.055
104.61	105.46	102.84	105.23	105.73	107	105.14	107.25	104.73	106.53	103.65	105.37	105.27	105.32	105.79	107.83	108.59	105.46	104.53	103.51	107.01	105.21	105.76	105.67	106.07	106.71	104.88	108.68	105.65	106.48	107.05	108.7	104.54	106.69	102.64	105.79	103.62	105.52	105.45	107	105.7	105.94	104.67	107.82	102.79	107.26	106.93	105.12	105.99	105.15
99.474	101.65	99.492	100.81	101.55	100.46	103.97	100.32	101.81	100.37	100.45	100.79	101.25	104.17	100.08	102.46	100.4	101.62	97.724	98.307	98.566	99.883	100.2	100.26	97.004	103.08	98.381	98.029	98.983	98.699	100.89	97.401	101.48	100.73	99.324	100.09	98.473	97.946	100.19	99.641	100.07	102.23	99.034	98.945	100.82	99.508	99.111	101.62	96.977	100.51
104.47	107.23	109.32	110.01	109.45	110.68	108.56	109.64	110.92	106.69	104.3	109.71	110.71	106.75	108.14	108.54	106.55	109.02	109.86	110.51	106.7	108.64	107.68	107.8	109.51	108.99	106.49	106.02	109.7	109.7	108.95	108.72	108.76	109.61	108.48	107.56	109.23	106.77	108.98	107.44	106.41	110.72	108.91	106.27	109.1	108.16	107.96	108.35	107.52	111.06
107.56	107.32	109.29	110.83	108.53	105.05	107.49	109	106.15	110.54	105.51	108.73	105.9	105.53	106.61	103.92	106.24	107.21	103.18	106.04	107.83	107.99	107.67	107.36	107.51	104.94	104.53	106.08	109.09	104.17	106.72	107.84	108.51	108.26	107.15	107.16	107.63	107.95	105.83	107.8	105.25	107.6	105.1	106.16	107.55	107.33	107.15	107.25	103.38	107.19
105.4	109.56	106.58	108.56	105.53	103.16	105.5	103.23	105.96	102.97	99.359	107.43	106.11	109.54	105.49	103.33	105.76	107.23	105.6	105.43	106.05	103.53	107.17	106.55	103.84	106.33	103.15	104.84	106.16	107.44	102.65	106.27	102.86	106.46	106.67	104.88	106.72	105.12	105.33	106.39	105.85	103.62	107.1	106.04	105.51	107.69	104.45	109.83	108.09	109.34
106.93	111.29	105.98	109.16	109.49	110.64	106.18	109.23	106.68	107.54	109.34	108.65	108.25	107.58	110.74	109.13	109.51	108.93	108.72	105.16	109.2	105.9	108.42	107.75	108.5	106.36	107.77	110.11	106.68	107.45	105.88	106.45	108.65	109.88	106.53	109.96	108.93	104.02	108.48	109.17	109.04	106.31	104.71	109.54	108.29	105.66	108.4	111.07	108.15	108.27
100.36	100.01	101.58	101.56	99.099	99.178	103.01	99.443	103.39	100.31	102.98	98.872	100.02	96.416	99.528	102.09	100.57	105.73	104.38	101.81	101.8	98.924	100.46	101.84	101.44	100.31	100.23	102.74	101.14	99.814	99.044	102.24	103.24	99.994	103.25	103.24	98.562	100.78	100.13	101.27	99.078	97.644	101.47	101.14	103.08	102.7	97.946	101.41	99.87	100.93
106.99	106.22	105.85	105.73	107.79	105.55	102.31	104.25	107.44	106.99	106.54	105.31	109.16	109.51	106.77	107.82	105.05	104.73	105.54	107.44	103.25	104.42	106.28	105.72	109.38	106.51	107.02	105.4	105.06	106.39	105.58	109.65	105.18	104.68	105.79	106.75	105.92	107.94	107.1	106.63	104.13	105.98	106.32	108.6	104.9	107.42	106.72	106.26	108.46	104.43
107.17	107.03	105.96	106.32	106.17	106.97	109.78	109.62	109.7	108.45	107.12	109.32	108.47	107.89	109.83	106.88	112.15	110.77	109.78	110.34	109.58	105.18	108.26	108.06	109.43	110.11	108.15	108.29	109.35	109.53	107.18	110.99	108.12	106.05	105.24	111.82	108.3	108.49	108.18	110.02	110.16	106.21	105.89	110.49	108.68	107.48	107.16	109.66	107.97	106.1
105.22	105.6	106.33	102.09	106.36	103.8	106.4	101.02	106.76	105.51	104.2	103.8	104.82	103.29	106.02	104.89	104.23	102.7	108.25	104.82	105.54	108.31	104.95	106.81	106.09	105.9	103.06	105.14	104.86	105.31	103.83	104.74	108.58	107.1	107.31	107.67	104.38	105.71	107.2	103.71	107.23	104.63	105	107.33	106.66	107.45	103.21	102.51	107.02	106.36
110.31	105.55	107.16	107.78	104.5	105.71	106.31	105.59	109.3	105.45	102.77	107.36	108.01	106.59	102.82	107.51	105.3	105.87	105.51	106.16	106.22	106.89	103.54	107.23	107.35	106.59	107.64	106.68	103.67	104.5	103.5	106.85	105.87	106.09	105.04	108.12	107.52	102.68	106.88	108.12	106.54	106.92	102.6	104.77	106.26	103.44	108.21	105.46	104.73	103.13
104.54	108.41	102.9	104.43	104.59	107.88	103.62	104.62	102.79	106.66	106.5	106.57	103.2	107.2	102.39	105.96	104.12	105.53	106.69	107.66	107.16	104.92	104.88	106.22	106.85	105.26	103.93	106.25	107.1	104.96	110.27	106.71	104.82	106.97	106.39	106.98	105.09	104.65	107.97	106.63	105.96	103.18	103.4	103.94	104.83	106.5	104.83	105.8	102.22	106.78
106.47	107.27	105.44	103.52	108.19	104.74	103.66	103.59	103.88	106.85	106.69	105.31	107.77	107.71	103.66	107.9	107.52	102.37	104.24	105.99	106.43	105.32	106.37	105.35	107.95	105.02	105.06	106.87	102.81	105.41	107.69	107.22	106	105.19	105.49	108.93	106.83	105.83	106.03	106.26	106.17	106.65	104.3	108.76	104.96	104.75	103.45	104.12	106.1	106.71
97.892	99.091	101.56	100.93	98.906	101	99.563	100.59	101.75	97.982	102.16	102.52	101.39	100.15	101.22	99.19	100.07	98.911	95.78	96.546	98.448	101.64	99.176	103.8	100.1	101.14	101.04	99.094	96.878	100.45	103.24	100.72	99.679	101.86	100.17	98.391	98.256	100.42	100.55	98.54	100.26	99.634	100.59	99.835	98.233	99.745	102.31	99.837	98.763	99.027
101.39	99.357	101.12	102.38	104.95	100.2	100.82	101.31	98.595	101.68	99.195	100.83	98.823	100.97	102.25	99.231	100.94	102.28	97.98	101.09	102.45	103.54	98.802	102.8	102.8	99.389	100.7	97.45	102.23	99.581	102.07	104.09	101.84	99.079	100.71	101.85	98.384	101.76	99.665	98.657	96.924	100.24	99.021	100.45	99.352	100.55	101.57	100.14	100.21	99.081
107.3	107.25	105.93	107.71	105.28	103.42	105.93	104.82	105.63	106.57	105.55	107.71	107.57	106.99	106.75	104.99	104.67	106.94	110.26	103.54	111.01	107.7	105.65	105.24	106.49	103.26	106.73	106.97	107.79	106.24	102.87	104.44	106.04	105.15	105.76	105.95	103.54	105.57	106.9	106.24	102.72	103.94	105.04	105.9	103.95	104.25	104.46	107.6	104.82	107.16
106.54	104.63	109.83	105	108.61	106.51	105.17	105.06	104.91	107.95	108.22	108.66	108.79	107.48	103.6	107.6	109.7	102.92	104.97	111.37	108.87	103.13	104.68	108.11	105.1	109.97	107.62	106.71	105.48	106.06	107.7	102.87	106.84	107.84	111.07	109.4	103.08	105.95	106.19	105.04	108.43	107.93	102.51	105.28	107.05	105.12	106.92	104.76	104.21	111.22
107.38	108.25	106.93	108.97	110.08	111.81	109.98	109.48	108.5	106.55	110.08	107.07	110.29	110.22	110.24	109.54	107.74	109.41	108.88	107.77	109.78	109.29	105.12	108.07	109.84	108.08	108.05	106.25	108.25	106.92	108.03	108.53	111.78	108.39	110.97	109.38	109.17	107.01	109.68	106.19	110.26	110.64	109.61	108.87	106.01	108.58	106.29	108.06	108.52	109.23
105.87	108.39	105.77	107.18	106.41	105.38	107.03	106.56	105.38	105.74	104.55	106.03	101.96	105.77	106.31	103.3	105.45	106.05	107.22	106.78	105.54	107.89	109.39	105.7	107.44	103.72	109.04	106.27	108.38	107.82	106.33	106.36	107.83	105.38	108.55	108.76	108.2	108.65	107.65	105.46	106.29	107.96	107.87	105.25	103.59	109.37	108.71	108.04	107.3	108.86
105.61	108.18	105.69	104.93	103.66	105.3	108.29	104.73	104.37	105.28	107.4	105.83	106.71	105.22	107.97	108.19	106.47	105.34	104.3	104.65	105.54	105.42	104.62	108.76	103.4	105.23	105.69	103.74	107.56	105.71	107.08	105.4	101.67	107.67	106.98	111.19	107.03	106.77	103.11	105.71	109.51	105.72	104.73	105.07	106.88	105.18	104.32	108.44	105.51	101.77
104.26	107.48	104.91	105.1	108.03	109.11	108.26	105.21	102.54	105.56	105.15	105.1	108.05	107.42	106.01	106.83	109.25	109.61	105.64	108.73	105.02	104.7	108.13	104.82	108.04	103.8	103.88	106.32	107.28	106.08	106.47	106.23	106.63	106.47	110.66	105.59	104.87	105.8	107.05	108.2	108.53	101.64	108.42	108.81	104.88	106.07	107.1	107.77	110.74	105.58
98.789	100.46	101.59	101.57	101.29	103.46	99.253	103.56	98.71	100.45	101.73	99.326	103.37	101.77	100.1	103.19	101.4	100.21	102.73	100.25	101.6	101.68	100.94	101.49	100.12	99.391	102.61	98.978	99.695	100.67	100.85	99.758	101.64	100.95	101.66	102.19	99.272	102.49	100.48	98.983	98.892	100.84	101.44	99.282	101.16	99.736	98.788	100.06	100.05	100.54
106.1	105.95	107.23	105.76	106.05	103.72	108.56	107.82	105.2	108.27	105.98	108.86	106.09	106.95	107.46	105.41	105.19	105.46	106.64	108.99	104.68	106.95	105.97	105.87	105.8	106.32	107.16	105.6	105.32	106.29	108.41	105.88	106.53	104.9	105.97	105.69	105.26	105.6	106.91	106.48	105.59	105.57	104.41	107.95	107.76	103.85	104.53	108.13	106.32	107.94
103.62	105.88	108.74	106.96	107.21	106.64	104.01	105	104.54	105.16	106.32	103.79	105.88	106.08	105.04	106.28	109.92	104.25	104.67	106.36	104.44	105.63	107.37	106.34	108.46	108	107.74	108.09	105.65	103.22	103.37	105.3	105.54	107.37	105.28	108.22	109.13	104.65	108.72	106.99	104.92	103.1	106	107.37	108.45	108.46	105.82	104.73	104.36	106.01
110.22	110.24	112.57	109.28	112.81	110.39	110.03	109.28	110.36	109.71	110.89	111.55	111.26	110.38	112.75	110.44	112.82	111.06	112.43	110.86	108.64	109.74	110.83	110.11	108.8	111.56	110.99	112.38	110.26	112.97	107.25	109.75	111.04	108.19	109.12	109.82	109.64	108.24	110.01	107.79	107.23	109.04	110.64	109.27	107.65	112.11	111.55	113.44	108.91	110.39
109.77	110.51	108.17	112.73	107.74	107.11	105.69	108.2	108.39	107.04	107.23	108.6	107.43	109.88	109.94	110.27	110.1	107.99	108.13	105.84	104.98	108.11	109.63	106.12	108.84	106.14	108.24	108.62	105.76	106.57	110.85	106.54	110.04	105.56	111.67	106.7	108.25	107.95	110.1	107.3	111.09	104.81	105.33	110.24	108.25	108.34	107.63	109.08	105.63	108.36
99.787	100.7	99.967	102.44	96.294	99.632	95.771	99.601	100.62	95.495	98.568	97.174	96.58	98.304	99.745	99.486	99.08	98.081	98.064	96.657	99.005	97.121	96.353	97.095	97.789	97.897	99.329	100.21	100.34	96.82	97.091	98.233	98.553	100.24	100.88	99.017	98.001	98.582	96.329	97.861	98.518	98.208	99.575	100.93	98.985	96.279	97.527	101.05	102.05	101.23
105.77	104.08	107.45	109.45	104.95	106.37	104.46	105.08	106.45	105.41	103.83	105.31	107.13	106.88	104.58	103.86	104.82	105.4	103.93	106.5	107.43	107.73	108.51	107.81	106.02	102.78	102.8	108.59	109.27	102.69	103.91	107.51	104.74	105.02	106.2	104.81	103.39	105.8	106.13	104.23	106.84	102.06	106.05	106.88	107.47	105.95	102.13	105.32	107.18	105.57
96.826	99.014	99.427	100.49	99.394	98.125	98.781	98.963	98.978	98.435	97.205	95.247	99.735	100.4	98.412	98.836	96.207	99.174	94.749	98.386	97.848	99.119	99.145	97.644	97.435	99.04	98.192	96.241	95.236	98.926	96.52	99.673	94.531	97.625	97.504	98.846	101.55	99.028	101.01	99.018	97.347	99.362	99.95	101.09	97.814	100.01	100.92	98.682	98.501	98.347
97.812	99.786	100.67	98.696	98.755	96.799	100.12	96.678	96.163	99.746	99.407	98.021	99.866	99.408	93.772	98.07	100.99	102.26	99.697	101.05	97.063	99.015	99.569	96.9	96.232	100.07	98.902	99.569	98.931	100.55	99.649	99.467	101.35	100.78	99.341	98.694	98.665	100.49	100.41	99.286	99.248	97.368	98.015	98.581	98.742	97.836	98.233	96.752	99.144	102.13
109.66	110.46	107.67	107.68	105.17	109.01	108.79	107.14	109.7	106.29	110.52	108.08	109.75	106.65	109.83	109.45	110.44	109.21	105.99	109.49	109.95	108.89	110.07	108.82	107.21	111.22	109.15	107.06	107.82	108.91	107.5	108	107.87	108.68	107.72	109.14	106.59	110.78	108.4	107.69	111.19	106.6	106.55	107.89	109.16	108.13	111.61	107.59	112.52	104.77
104.77	107.48	101.83	105.63	103.66	103.6	105.57	105.54	104.4	107.36	109.05	104.95	106.91	104.69	105.17	103.64	103.86	106.22	105.86	106.09	104.03	103.43	105.11	109.13	107.69	106.62	105.42	104.01	106.65	104.16	103.84	103.66	106.83	104.01	103.38	107.8	103.75	104.3	104.12	106.52	104.23	105.49	103.61	107.33	105.73	103.63	105.97	105.11	105.18	106.29
109.37	109.75	107.88	107.85	106.21	107.21	106.1	110.5	106.18	110.01	107.77	106.88	107.34	107.84	106.8	105.92	107.19	112.04	111.84	108.04	107.55	107.42	108.53	103.84	108.08	108.45	108.89	108.86	107.35	110.26	106.82	106.71	106.1	104.43	106.86	108.62	106.82	108.24	108.28	109.24	106.81	107.34	106.95	110.38	107.02	111.49	110.06	106.76	107.06	106.07
104.57	105.12	104.67	107.41	105.58	104.67	104.89	105.14	103.41	106.4	107.79	106.82	104.36	103.99	106.57	104.22	104.59	106.73	106.8	105.83	106.59	105.35	106.88	107.28	102.9	106.61	109.22	104.23	104.63	106.12	103.73	103.28	106.58	103.65	104.96	105.5	101.24	104.02	106.89	106.23	106.87	105.86	105.4	105.8	105.31	106.68	104.95	104.42	105.4	105.88
106.38	105.55	108.42	107.77	104.42	105.18	105.58	110.65	107.16	104.6	103.52	105.44	105.66	105.52	103.31	106.13	109.42	106.5	106.88	102.02	104.7	106.77	106.73	108.85	103.63	102.16	105.26	105.53	109.36	106.07	104.27	105.32	104.98	105.46	104.95	104.54	104.11	101.25	105.67	101.74	105.45	103.93	104.92	106.33	106.63	105.58	103.36	105.26	104.63	104.15
102.69	101.56	101.55	101.07	100.21	100.24	100.91	100.94	97.739	99.068	99.942	101.24	101.24	99.916	99.375	102.51	100.41	101.83	101.24	100.01	99.736	98.514	101.14	99.966	104.55	96.864	99.765	98.699	99.607	99.31	101.24	96.86	103.45	99.839	98.854	99.942	99.761	103.81	99.497	99.453	101.15	103.36	97.875	99.675	96.619	98.339	98.788	102.02	96.473	102.56
106.38	105.01	105.57	107.14	105.45	107.22	104.06	107.2	101.49	103.86	103.03	106.23	106.18	103.44	105.79	104.86	104.04	107.01	106.75	105.85	104.04	106.19	104.85	106.5	106.45	102.91	106.96	103.91	103.01	106.78	107.43	102.48	105.21	106.91	107.07	105.07	106.34	106.95	105.19	104.38	106.66	108.51	105.41	105.62	107.06	106.68	101.9	107.58	101.98	110.51
110.64	111.98	108.5	108.28	111.1	109.94	109.36	110.78	109.54	109.11	110.78	111.01	111.34	111.35	109.37	113.84	112.21	109.77	107.17	111.33	110.61	110.84	111.19	109.78	107.35	109.87	112.03	108.85	111.04	110.5	111.3	110.54	112.15	110.59	112.62	105.61	111.49	111.74	111.54	109.48	111.25	108.65	110.64	110.08	113.09	108.2	113.43	110.57	108.76	112.95
109.29	106.46	105.48	106.43	105.6	107.98	104.39	107.05	104.98	105.92	109.37	105.45	104.78	104.97	107.48	107.13	106.07	104.39	108.83	107.06	103.82	106.24	107.76	108.15	106.88	106.35	106.22	108.59	107.29	107	105.44	107.82	105.73	105.02	107.92	104.05	108.29	104.11	106.75	106.66	103.69	108.7	106.76	106.23	104.93	105.05	106.31	105.4	106.31	105.78
99.566	99.094	97.574	100.23	99.124	98.307	100.55	98.665	96.409	97.214	99.678	99.244	98.252	102.18	98.193	99.749	101.23	100.64	97.218	96.435	99.176	99.436	100.56	100.07	99.267	94.838	99.986	95.445	94.215	98.258	100.29	93.347	96.96	99.721	102.92	99.135	99.905	103.53	93.572	95.668	101.64	100.15	95.937	102.54	100.03	99.884	98.307	97.198	96.842	98.051
108.1	107.86	108.41	107.93	109.67	107.95	106.09	107.58	110.84	111.74	110.07	110.34	106.88	106.83	106.88	108.45	109.32	109.55	104.82	108.08	107.83	105.04	107.02	107.55	106.52	106.01	109.05	108.39	107.44	111.43	107.09	107.24	107.2	107.63	106.87	109.8	109.88	111.11	108.16	106.6	107.52	103.84	110.29	108.31	106.53	109.08	110.21	108.34	108.72	108.25
108.03	105.65	107.56	105.41	108.87	110.21	103.18	104.95	108.02	105.89	105.96	111.5	108.12	105.51	105.1	105.24	104.79	109.74	107.95	110.29	107.38	109.17	104.69	109.78	107.09	105.57	107.8	107.65	110.16	108.34	104.53	106.31	108.4	108.72	105.98	108.46	103.06	104.57	103.19	106.59	107.49	106.12	107.29	104.79	107.96	110.79	108.19	107.67	108.46	106.63
109.52	110.74	112.04	113.38	111.96	111.68	111.73	109.4	111.1	110.32	109.69	110.6	113.68	108.87	112.24	108.26	109.65	113.31	110.92	112.14	109.62	113.09	113.23	109.68	107.91	112.17	113.93	111.66	106.45	111.08	110.43	114.13	109.77	110.63	112.82	110.79	109.72	112.06	111.88	106.54	108.98	110.46	113.9	111.53	111.31	109.76	109.74	110.27	110.59	109.65
104.74	105.71	107.93	106.61	106.75	106.31	104.32	102.49	102.58	104.4	104.93	103.8	103.5	105.8	105.11	106.45	105.04	108.3	104.35	104.64	106.39	106.07	106.06	104.49	104.45	101.63	104.5	106.15	104.39	102.77	106.89	105.02	107.59	107.39	103.1	104.87	105.81	105.06	107.24	105.14	106.3	105.65	105.25	106.41	107.23	105.38	103.78	105.81	102.88	105.42
105	106.94	105.31	107.91	106.28	106.13	103.68	106.24	103.22	108.02	104.94	106.13	104.76	103.44	107.22	105.66	107.27	105.66	108.71	104.61	105.57	105.34	105.88	107.53	104.96	105.24	104.95	106.5	102.79	103.8	104.64	108.51	106.57	107.04	108.6	104.77	107.65	104.66	103.94	105.82	105.89	106.38	106.44	105.75	106.59	103.09	105.16	106.17	105.69	103.89
108.46	109.2	108.75	108.56	108.84	111.73	109.46	109.8	109.37	110.68	108.93	109.61	108.17	110.15	112.14	110.37	110.96	109.19	109.55	111.28	110.38	109.7	111.43	110.2	112.32	110.67	110.62	108.95	106.78	112	106.06	108.9	111.14	110.58	110.46	109.75	109.26	108.28	111.02	110.64	108.36	109.65	110.72	108.91	109.93	110.38	111.15	109.5	111.26	109.48
108.04	105.93	108.31	107.13	106.66	108.53	109.47	110.3	104.94	110.31	106.31	106.37	107.35	107.29	108.03	109.7	110.43	112.19	107.05	107.96	108.09	108.51	110.18	111.01	108.76	107.3	112.44	106.93	106.09	107.55	110.58	105.2	110.3	105.21	109.2	104.85	109.53	107.52	109.04	108.81	108.28	106.66	107.56	108.71	108.35	109.06	105.44	109.56	108.1	106.93
108.16	107.48	106.3	106.79	108.05	107	108.81	107.02	110.6	110.67	109.13	109.66	106.77	113.5	107.34	111.11	109.4	107.86	111.23	107.97	109.31	108.96	110.23	109.79	107.82	107.17	106.91	105.3	106.08	111.43	107.34	109.46	109.98	110.93	107.7	108.75	107.29	106.84	108.78	109.31	104.92	107.85	105.77	111.91	106.67	110.39	109.79	110.36	108.4	109.63
108.67	109.59	104.56	108.09	106.32	106.08	106.8	104.75	108.11	105.32	104.93	108.83	105.6	105.46	106.09	110.09	103.27	108.33	106.28	106.92	104.35	109.91	107.37	106.23	106	103.67	108.11	104.22	108.28	108.84	105.28	106.2	108.44	104.27	105.64	103.23	108.91	105.4	105.88	108.21	105.84	105.28	107.44	106.48	105.75	109.58	103.53	108.93	107.6	105.93
104.42	104.29	105.54	104.68	103.62	106.43	105.44	104.14	102.96	106.6	106.63	105.34	105.18	106.25	106.6	104.99	106.5	107.24	103.44	106.6	107.26	107.05	105.71	105.82	105.55	105.88	105.64	108.35	101.96	105.06	106.31	103.74	107.55	105.61	107.07	106	103.72	108.11	108.53	109.36	106.78	106.02	106.86	105.28	106.76	101.37	103.12	106.6	106.14	104.86
104.88	109.05	105.5	106.13	105.34	108.97	103.86	105.86	105.49	107.28	104.35	104.03	106.07	105.2	107.19	104.74	106.01	105.59	106.05	103.07	102.7	102.97	105.9	106.66	106.81	107.61	101.07	104.08	105.8	103.78	102.17	106.76	103.81	104.76	104.72	107.05	108.21	107.8	106.46	108.63	106.07	105.29	100.98	105.11	105.2	107.33	104.64	103.53	106.78	102.2
105.94	105.27	105.96	102.25	105.22	104.59	107.18	106.1	105.6	107.1	104.93	108.51	107.58	105.32	107.64	101.15	106.02	107.64	102.26	104.71	106.34	106.75	108.24	103.76	107.66	102.08	103.92	106.89	105.44	104.43	104.61	103.19	104.2	105.27	106.78	104.48	106.53	107.71	105.19	105.99	103.83	106.64	102.86	105.69	105.34	108.26	104.93	104.16	105.08	105.77
112.78	112.43	107.14	110.96	108.98	108.11	111.57	109.06	109.41	106.54	113.28	109.91	110.47	111.49	110.03	107.99	109.34	111.05	109.16	109.76	110.03	110.22	111.36	109.77	111.39	112.35	110.68	111.85	109.57	109.76	111.42	109.52	108.37	109.44	110.71	107.35	113.83	112.46	109.74	114.67	107.52	109.81	108.77	109.75	109.95	106.92	111.3	113.7	110.93	112.01
109.49	107.74	106.95	106.54	111.68	104.98	105.89	108.2	108.06	108.33	108.23	107.64	105.39	107.67	105.43	110.65	108.05	109.46	106.06	105.61	107.99	107.87	107.68	108.65	109.32	107.26	107.76	106.28	111.43	110.27	108.37	106.76	104.52	105.02	107.55	106.39	110.78	108.34	106.52	108.8	109.72	107.36	106.57	107.11	107.62	106.72	105.97	107.38	107.7	106.17
98.751	97.582	100.37	97.285	99.21	100.95	96.826	99.329	100.24	98.39	100.12	98.442	98.054	96.871	98.27	101.25	101.45	101.37	99.471	99.242	98.909	99.818	98.082	98.518	101.4	102.64	100.39	99.018	97.81	96.444	99.894	101.48	101.84	97.649	99.534	96.302	97.46	100.74	100.12	100.26	101.62	99.761	100.73	100.08	100.83	97.112	99.122	96.444	95.969	96.572
107.32	105.22	106.63	105.5	106.26	104.15	105.07	105.49	105.27	107.16	107.11	106.72	104.29	104.12	107.05	106.34	104.94	103.59	102.36	104.83	105.91	107.5	105.33	103.13	106.32	108.8	105.85	105.62	105.41	107.62	104.97	106.28	103.98	103.05	103.59	108.43	104.64	105.16	108.07	105.73	103.52	108.89	106.6	105.39	104.05	108.6	103.29	105.36	104.4	107.2
107.09	108.79	109.17	106.16	105.58	107.68	106.96	108.3	107.47	106	107.67	107.69	107.21	108.32	106.38	105.36	105.41	110.81	107.53	108.59	108.45	109.22	109.36	107.62	108.73	106.05	105.31	106.85	109.99	107.72	109.1	110.51	105.45	108.34	108.93	107.15	108.09	105.81	105.86	105.29	108.17	110.22	106.34	109.09	108.68	109.79	106.39	108.18	109.51	108.13
110.25	107.39	105.21	105.23	107.63	104.42	107.74	111.4	106.48	106.42	109.75	106.71	108.46	107.63	109.49	107.58	107.08	104.59	107.72	107.79	109.68	106.51	105.81	106.53	107.52	106.9	109.6	106.8	109.72	107.47	108.19	107.71	107.63	108.35	108.06	108.13	107.42	109.12	107.83	106.43	108.67	107.53	106.12	108.08	108.33	106.98	106.97	106.53	108.54	103.25
109.12	109.32	105.34	108.64	106.66	108.76	107.33	107.63	108.57	108.09	106.98	112.34	106.76	107.55	106.58	107.94	109.38	106.33	110.22	108.37	106.54	107.57	106.11	109.05	108.74	107.56	108.92	107.21	104.28	109.55	106.91	107.26	104.94	106	110.91	106.43	107.45	108.46	105.26	108.52	107.85	105.95	110.05	106.99	106.43	110.35	105.71	107.26	108.62	109.21
107.08	107.2	111.11	110.83	109.27	106.51	105.32	106.3	109.14	110.22	107.51	108.32	104.85	108.08	109.85	108.19	104.95	108.92	108.92	107.81	110.17	108.15	107.21	106.43	108.58	106.03	108.69	105.01	109.04	109.75	106.51	102.55	107.08	107.33	106.44	108.27	108.81	107.93	108.34	107.79	107.65	107.1	105.4	107.92	107.98	105.04	111.74	110.41	107.29	108.87
106.04	108.98	106.89	106.71	107.35	103.57	108.71	106.52	110.95	106.44	105.34	109.11	109.31	106.73	107	107.53	106.77	106.6	106.64	106.24	107.94	105.74	108.3	107.92	106.16	107.52	109.51	107.93	104.95	108.15	105.61	107.04	109.76	104.62	106.19	104.98	113.03	105.63	108.7	106.6	108.48	109.33	106.88	109.22	106.7	108.85	105.65	107.69	108.78	108.61
105.98	105.47	106.73	109	109.65	107.68	105.55	105.79	108.12	107.26	113.33	108.07	110	108.91	105.84	106.31	109.3	109.03	107.86	107	110.04	106.61	106.64	108.9	108.39	110.75	108.77	106.29	108.5	108.35	108.38	105.94	104.38	105.05	105.99	105.4	110.09	106.85	110.37	109.01	109.12	109.64	113.69	108.55	108.63	110.57	105.97	108.18	109.69	107.37
108.26	107.86	106.54	108	109.23	108.96	107.3	108.09	110.59	108.74	105.44	107.82	109.71	108.44	106.85	108.74	111.67	110.91	107.24	106.14	108.43	110.12	112.79	106.74	105.38	108.03	104.71	107.43	109.36	109.62	111.11	108.63	109.29	108.9	107.85	108.7	105.65	107.86	109.71	108.04	108.02	112.22	108.57	110.52	108.02	107.55	108.62	108.12	108.16	107.68
98.236	96.648	101.36	98.705	98.82	96.554	102.34	98.416	100.73	100.07	99.319	101.74	99.245	100.13	98.933	98.933	101.74	99.552	98.187	97.36	97.873	98.585	98.541	99.049	98.574	101.43	100.06	97.288	100.64	99.756	93.588	99.102	95.353	97.394	96.904	98.377	99.833	97.173	99.358	97.705	97.587	99.691	99.071	101.75	98.946	99.089	98.464	97.172	97.828	98.967
109.48	107.26	110.48	108.94	109.82	105.93	106	107.95	110.81	107.76	108.2	112.18	107.38	108.07	111.26	108.99	108.22	108.42	108.92	108.59	106.9	109.83	106.63	106.16	108.55	107.89	108.88	107.84	109.25	107.8	109.18	107.49	106.78	107.22	108.33	109.17	111.98	106.23	108.59	109.14	109.45	108.12	109.68	109.82	105.73	106.71	108.73	107.84	110.74	107.34
105.06	106.33	102.2	107.83	106.06	105.74	103.72	104.36	106.24	110.04	106.31	105.7	106.95	108.83	107.52	105.49	106.78	105.28	105.93	105.94	107.74	104.15	106.73	101.78	106.24	104.42	104.93	108.56	106.15	106.81	106.36	105.41	107.22	107.21	105.54	105.78	108.26	105.51	106.19	108.16	103.77	103.53	102.47	104.07	102.68	104.74	102.73	104.52	106.11	107.6
107.28	108.24	107.58	111.01	108.76	112.45	107.52	108.25	109.87	106.86	105.65	108.01	108.22	110.71	107.18	107.23	108.41	112.3	108.17	110.27	111.54	105.22	108.6	106.26	106.18	109.51	107.75	107.73	109.06	106.62	108.85	108.38	107.34	106.29	108.99	109.13	107.63	106.28	107.01	107.38	107.83	108.31	110.64	104.89	109.75	109.39	109.66	108.03	106.64	107.18
99.399	97.058	97.48	95.439	97.011	100.6	96.862	101.02	99.044	101.4	98.03	97.855	99.418	97.117	99.967	96.07	97.695	102.22	99.427	101.51	99.22	100.29	98.115	95.521	100.49	97.342	97.884	97.548	96.242	96.42	95.54	97.75	97.754	98.548	98.893	95.948	95.571	100.56	98.994	98.883	95.445	101.26	97.625	98.926	98.438	100.58	95.15	97.847	99.249	101.38
98.055	98.97	101.55	96.822	97.829	102.08	99.419	97.42	100.1	97.195	97.881	98.184	101.32	99.262	99.032	100.91	99.801	99.593	99.655	98.868	101.16	96.451	99.58	99.67	104.96	104.22	100.46	98.321	98.916	101.58	100.69	99.195	97.79	100.87	98.996	101.84	99.391	98.322	100.91	100.42	97.838	100.72	100.76	99.854	100.93	97.678	98.646	97.722	100.76	102.87
107.25	105.5	107.7	106.61	106.07	104.57	101.9	105.28	102.9	105.26	106.04	107	106.94	110.06	102.57	107.32	103.3	107.65	106.53	107.03	106.73	105.28	105.59	107.31	102.15	103.98	107.26	103.84	104.32	106.13	106.42	106.02	106.68	105.24	109.59	104.04	105.57	104.93	106.58	104.28	104.74	107.76	104.47	107.25	106.32	104.54	104.88	105.02	103.51	107.1
100.27	102.21	101.91	101.68	102.65	99.453	97.166	102.33	101.94	101.45	97.487	102.33	100.97	103.24	101.03	98.391	102.5	101.74	103.94	101.36	103.94	100	101.19	101.71	98.012	98.688	99.85	102.35	99.663	97.919	105.23	99.946	98.926	98.556	101.82	99.733	100.47	103.18	100.76	100.71	99.295	100.85	101.79	102.38	100.05	101.7	100.59	99.774	99.221	103.62
106.85	111.04	109.34	108.25	110.32	110.94	109.75	109.26	109.55	107.42	108.23	104.68	109.7	110.85	107.18	111.67	110.32	106.89	105.58	110.2	104.73	109.06	108.56	109.6	111.49	109.06	109.5	108.35	107.83	109.84	111.55	106.84	110.65	107.18	112.03	108.11	108.86	107.47	111.81	113.74	108.32	108.47	109.41	109.3	112.33	106.79	109.74	109.72	106.93	106.39
99.745	99.052	101.82	101.78	99.398	99.71	99.766	99.069	97.981	98.105	96.021	96.508	96.597	98.045	99.912	97.611	96.179	95.817	102.32	99.041	99.788	99.947	100.78	100.67	99.285	101.63	99.753	98.167	98.557	99.489	96.929	99.273	99.102	99.706	98.286	96.977	95.998	99.259	97.409	101.85	100.59	99.294	97.561	97.34	100.43	100.43	99.654	96.685	99.578	98.537
106.14	104.48	106.79	106.91	107.83	104.82	105.92	103.7	103.81	104.1	106.26	104.76	108.63	106.13	103.88	110.14	107.05	111.36	106.19	102.39	103.49	104.09	105.23	105.11	105.99	105.43	103.21	105.69	105.26	100.48	105.48	104.46	106.53	105.23	104.18	106.1	107.43	104.71	107.09	105.54	107.25	108.66	106.07	105.78	107.55	108.43	107.56	105.7	105.55	105.57
103.99	105.28	104.44	104.82	103.54	106.57	108.78	108.64	105.01	107.68	105.3	105.22	106.17	110	104.88	105.58	107.22	107.24	104.31	105.62	102.79	106.4	108.46	106.39	108.46	106.28	106.61	107.51	104.96	108.14	106.88	103.78	104.22	106.49	105.8	105.96	105.77	107.7	104.63	106.36	107.24	103.73	107.48	105.48	107.92	109.31	109.74	108.35	106.03	107.93
104.93	108.07	105.84	105.64	106.55	110.07	104.8	106.38	104.57	105.64	104.04	107.27	102.69	105.85	105.19	106.74	105.27	105.38	103.59	106.72	106.95	104.55	107.23	105.54	109.72	104.13	104.62	110.77	106.32	106.6	103.59	105.79	105.41	107.03	106.74	104.47	108.68	109.32	105.25	104.35	101.49	104.03	104.61	109.14	106.68	107.11	107.36	107.15	106.27	103.79
103.68	97.344	99.022	98.633	95.196	98.427	99.481	97.113	101.1	98.32	95.522	97.767	96.573	96.784	94.154	98.785	97.684	99.014	98.37	100.33	95.148	97.826	96.012	100.46	99.393	97.861	98.691	98.893	96.324	100.11	99.366	99.934	97.494	96.381	100.03	98.957	98.519	98.417	100.39	98.158	100.87	96.161	98.028	97.291	97.514	98.036	96.516	96.178	98.177	97.443
[truncated: 350 more rows]
[truncated: 150 more columns]
