# Supplementary material for: Genetic dissection of main and epistatic effects of QTL based on augmented triple test cross design
Source: PLoS One. 2017 Dec 14;12(12):e0189054. doi: 10.1371/journal.pone.0189054 (PMC5730204; doi:10.1371/journal.pone.0189054)
Supplement: S10 Supporting Information — (ZIP) [file pone.0189054.s010.zip › z6_1500_0.5_5.csv]

101.31	108.37	108.55	105.94	103.08	109.76	107.39	107.39	107.69	106.75	104.22	105.46	104.73	102.25	107.79	109.81	106.43	107.74	104.42	108.12	110.88	105.45	109.65	108.3	106.36	105.72	111.52	111.09	108.79	102.52	106.39	106.15	108.26	105.02	105.88	111.02	110.9	103.26	107.01	103.08	107.48	108.91	100.76	108.67	106.48	107.3	104.87	104.12	103.75	104.87
104.83	98.212	97.212	105.31	101.18	103.91	100.2	104.13	100.32	105.13	106.88	102.53	102.39	108.8	102.27	104.11	105.27	103.49	106.46	101.37	105.04	103.13	100.06	104.03	102.88	103.15	98.704	105.21	99.737	105.65	108.87	102.84	101.29	101.03	101.81	107.68	104.32	100.5	101.61	106.84	101.57	104.19	103.27	108.69	101.55	103.31	101.41	105.98	100.58	104.68
99.256	100.39	98.944	100.69	100.68	104.1	98.836	101.07	102.77	97.525	98.061	97.897	99.716	100.92	100.21	100.91	103.4	100.33	102.76	101.04	103.71	100.24	102.21	95.502	100.45	102.47	97.448	97.722	99.775	100.19	96.972	100.09	102.4	103.36	99.704	97.511	98.586	100.48	98.599	97.677	99.117	97.581	99.394	100.62	104.79	100.42	102.25	106.62	101.13	99.563
93.727	97.751	98.581	99.562	100.81	98.594	94.821	95.738	95.513	96.861	98.395	97.308	95.619	100.71	100.66	96.153	95.695	99.658	97.406	98.234	95.452	96.491	100.2	99.081	98.84	100.83	101.46	95.59	97.603	101.23	98.143	99.729	100.43	93.492	97.832	95.568	95.5	98.742	96.964	99.344	99.042	100.61	98.835	93.776	94.343	95.86	99.547	96.419	98.077	97.059
102.54	106.78	108.82	105.67	105.82	107.1	104.3	106.61	103.36	103.86	105.92	108.74	106.36	101.72	101.81	107.72	102.98	107.51	106.25	99.337	109.21	106.5	102.27	103.75	110.95	109.2	107.68	103.59	104.42	109.03	108.05	105.41	108.57	100.4	104.37	105.74	106.31	106.28	106.31	102.59	103.5	105.83	104.05	109.86	106.5	106.86	106.85	103.6	99.845	96.837
102.86	106.5	99.316	105.94	104.86	106.1	108.62	106.44	106.31	103.56	102	106.54	109.8	109.75	108.02	110.59	104.06	108.01	108.38	110.57	105.6	103.78	106.35	104.81	103.6	105.94	107.67	109.23	104.67	105.41	105.21	108.48	103.01	105.04	102.73	106.35	104.68	109.21	107.01	105.58	103.12	104.52	110.15	109.65	104.69	105.57	103.53	105	105.3	108.64
104.38	103.49	103.88	107.62	105.86	107.21	104.56	106.05	106.92	104.48	101.79	107.37	106.41	105.05	108.51	103.7	103.37	104.56	107.5	103.96	109.16	106.17	105.24	106.23	107.69	106.95	103.75	107.84	103.9	105	104.61	109.58	103.93	103.78	106.84	104.62	108.57	108.81	107.52	103.81	105.43	104.72	102.66	110.11	106.79	105.68	109.09	105.96	106.82	105.36
110.73	110.63	108.02	105.98	110.88	109.1	104.89	110.41	106.46	110.56	108.5	104.52	104.09	106.34	107.59	109.5	109.12	110.23	111.84	107.02	109.43	112.12	111.54	106.81	104.91	108.75	114.37	109.76	106.94	103.03	112.54	104.52	105.08	105.81	105.83	108.74	106.68	105.44	107.92	109.72	107.52	107.5	107.26	104.48	108.49	106.57	106.9	108.83	110.53	108.38
99.792	100.25	99.108	99.163	100.93	100.25	100.6	100.53	101.91	100.67	99.357	100.31	95.321	94.262	101.96	98.579	97.501	95.322	101.33	99.816	98.943	101.24	100.62	102.58	99.38	98.145	102.83	99.811	99.721	98.322	99.321	97.567	96.732	99.387	104.26	98.511	100.54	96.825	102.12	98.712	99.191	101.26	99.978	99.221	101.55	102.66	98.406	97.761	97.003	98.641
106.38	103.61	101.78	100.45	109.44	105.18	108.52	104.67	102.67	101.14	103.14	104.66	105.37	108.94	103.46	104.87	107.93	103.99	104.89	106.36	108.59	106.61	105.81	108.69	104.09	103.6	109.48	100.75	106.64	110.09	106.83	104.03	107.8	106.04	104.1	108.34	105.07	106.82	106.98	105.01	104.88	107.97	102.01	105.75	112.08	103.96	105.82	108.3	102.7	103.53
103.99	107.68	107.03	108.85	109.38	109.13	105.7	107.04	112.05	106.57	106.14	107.1	107.15	109.81	106.78	106.24	111.3	102.5	105.62	106.21	106.89	108.55	110.54	107.13	107.98	110.33	105.01	106.75	107.63	108.84	102.56	105.57	109.4	103.08	110.17	105.89	111.2	108.87	103.4	109.68	106.08	105.86	106.17	107.69	112.39	103.89	109.5	107.59	105.18	105.31
108.85	110.1	111.59	110.55	107.25	108.19	106.96	111.32	108.7	106.03	108.02	104.36	108.85	108.49	113.21	107.96	106.41	105.85	107.48	109.53	109.03	109.06	110.25	107.36	102.49	108.57	104.49	106.21	109.59	106.71	101.78	109.24	105.29	109.54	105.04	106.71	111.23	107.55	107.08	107.9	106.23	105.5	108.47	108.04	109.44	108.61	112.78	105.71	108.07	110.13
103.91	109.42	107.28	103.51	107.49	108.06	107.24	104.8	103.73	110.81	103.71	103.93	103.59	111.06	105.33	103.98	101.97	107.57	105.06	102.65	105.37	109.19	102.87	102.49	108.08	109.8	102.05	101.86	107.49	105.31	105.11	103.89	104.16	104.09	106.87	105.45	99.764	108.7	105.21	103.48	103.37	102.56	106.6	103.43	104.64	106.79	106.87	105.6	104.87	106.46
98.611	98.795	101.49	100.55	103.49	102.16	98.246	102.04	101.69	101.22	98.557	101.8	98.357	97.111	95.35	100.69	97.34	98.886	93.427	102.75	97.648	99.779	98.365	97.928	97.519	98.634	98.316	98.015	99.086	97.226	97.364	98.915	100.29	96.435	101.41	102.73	97.675	103.41	103.1	96.223	98.678	98.018	98.311	96.31	99.3	95.576	100.22	94.201	97.942	97.728
110.74	109.94	107.27	109.08	107.36	101.51	108.12	112.37	111.52	107.43	105.19	105.05	108.36	108.02	103.94	107.86	105	109.54	109.39	106	109.45	112.21	109.67	110.6	107.71	107.7	112.98	106.85	108.2	107.21	106.4	112.5	103.61	105.57	112	108.89	112.51	108.67	105.62	109.34	105.77	108.96	105.61	105.61	105.6	108.68	109.36	106.07	104.11	107.6
107.01	105.73	111.07	105.85	107.01	115.21	104.36	107.28	109.65	103.92	113.41	107.68	106.61	110.71	105.88	106.74	109.43	108.88	102.84	109.01	103.06	111.4	106.67	110.94	107.66	110.76	107.27	107.83	107.63	109.79	106.25	107.86	106.74	105.92	110.41	109.91	112.66	108.7	109.18	105.72	106.82	111.49	108.14	111.36	112.23	108.04	107.92	111.36	104.84	106.94
101.9	101.63	99.463	101.07	103.41	103.16	99.675	100.15	97.13	99.503	104.55	99.571	99.733	97.806	101.7	97.809	100.44	102.82	102.97	100.31	101.2	100.65	97.008	91.925	102.32	100.39	94.517	99.734	100.05	103.29	97.188	102.07	103.47	96.985	99.402	101.33	98.945	100.88	99.979	97.176	97.467	96.949	99.892	101.49	101.81	98.197	104.94	100.82	97.561	102.92
104.89	102.69	105.71	109.34	108.48	104	102.66	109.42	109.86	109.49	108.54	109.95	109.47	107.37	110.38	105.74	110.11	109.68	107.03	110.9	108.2	111.72	107.15	106.48	108.07	105.78	107.8	105.16	106.84	108.59	103.96	104.05	107.43	109.25	107.87	111.11	107.59	105.84	107.67	113.59	101.78	104.65	105.89	105.74	108.88	106	109.39	103.98	107.46	107.53
96.348	97.228	97.698	97.278	99.881	96.958	95.654	100.04	97.495	93.87	96.56	94.927	94.506	104.51	95.038	99.705	96.799	95.771	99.367	99.563	99.248	101.42	99.207	94.786	98.961	97.926	103.28	97.882	101.49	94.635	96.99	100.67	99.447	99.599	97.082	100.98	102.51	97.581	96.231	102.67	96.424	97.429	101.33	97.839	102.04	98.078	97.742	100.02	96.3	101.89
107.5	107.89	107.53	107.74	104.42	107.51	100.6	102.45	109.68	106.07	111.59	108.69	106.16	102.64	105.72	105.74	106.7	105.96	106.27	110.13	109.28	106.55	106.75	107.95	108.8	104.74	107.05	106.44	108.07	107.44	107.97	111.52	104.66	105.2	102.74	107.21	112.01	105.77	105.9	106.12	105.44	107.17	107.15	111.24	105.5	104.61	103.1	101.05	107.68	106.58
106.54	107.66	109.21	103.94	103.31	107.21	102.34	101.37	102.58	104.3	110.29	104.54	110	105.18	107.86	109.1	107.61	106.81	103.47	105.5	105.87	100.46	106.29	107.22	102.33	105.39	106.29	103.57	105.09	104.53	106.73	108.07	107	103.64	106.72	109.49	104.03	105.75	104.9	110.07	104.74	107.11	104.62	101.47	106.09	104.29	103.51	102.59	107.29	104.12
100.92	102.99	101.02	101.11	100.04	99.461	101.18	98.125	97.728	100.6	99.497	98.773	98.379	99.313	98.921	101.91	97.883	98.305	98.172	98.094	99.225	102.51	101.63	100.15	98.42	95.494	100.48	98.55	97.932	97.819	99.003	98.464	99.907	98.386	99.388	98.015	94.57	101.41	95.114	97.958	100.57	100.17	96.709	97.541	99.77	97.836	99.277	99.024	97.909	99.652
102.56	109.92	110.9	107.3	105.99	108.42	105.35	103.58	104.61	109.19	105.23	103.95	111.85	102.48	107.55	104.1	102.32	104.78	107.12	103.18	105.91	106.96	102.65	108.76	108.82	103.26	108.61	101.34	106.69	107.12	105.52	105.15	106.84	109.15	104.53	110.76	106.08	106.03	111.82	106.17	105.01	109.41	104.62	110.6	102.4	107	101.25	107.41	105.26	104.74
103.44	105.83	104.38	102.53	109.76	107.26	107.84	109.05	108.26	105.58	104.07	107.13	108.04	109.62	106.15	106.2	104.88	100.92	106.18	105.27	110.52	106.31	108.2	104.53	108.42	104.48	105.59	104.7	102.82	107.69	103.48	106.16	105.19	107.49	107.22	106.71	104.35	105.38	103.35	104.12	104.56	104.94	111	109.64	103.82	107.13	105.01	104.95	105.39	103.98
106.02	105.05	104.6	108.94	105.08	101.54	101.23	104.04	108.47	107.07	110.96	110.58	101.58	102.31	102.43	104.55	107.91	106	103.66	106.84	105.11	105.85	109.24	107.86	103.55	105.78	104.85	105.61	107.58	107	104.95	109.12	107.14	106.7	105.6	107.61	104.2	107.33	104.48	102.34	103.62	107.04	105.37	107.62	100.93	103.21	108.15	103.09	102.5	104.2
107.66	106.04	110.97	107.91	108.88	110.85	107.44	103.81	108.26	109.05	109.1	109.11	107.37	110.56	105.19	105.97	107.02	105.54	109.38	108.92	108.81	110.74	106.91	105.63	108.26	105.78	106.58	108.67	110.73	108.14	110.65	105.24	111.08	106.86	105.05	110.76	110.37	108.25	109.32	109.33	109.8	109.06	107.4	109.06	109.02	111.12	108.89	111.27	106.62	107.53
109.47	107.18	109.86	106.96	106.03	103.69	108.92	109.91	105.08	105.32	106.38	108.94	108.29	103.99	104.47	103.08	104.61	103.19	108.43	103.96	105.18	101.35	102.63	105.36	106.41	105.14	104.84	106.22	104.45	104.7	106.59	104.09	106.48	109.27	101.35	103.79	108.26	105.39	103.55	106.79	104.67	107.81	103.2	103.23	105.06	105.88	104.99	104.91	104.6	107.74
109.96	107.52	110.06	111.35	112.49	108.93	107.72	108.34	105.53	106.16	105.35	109.7	105.61	107.37	110.54	106.68	108.32	107.78	108.12	108.96	114.94	110.02	108.02	105	110.4	106.22	103.33	106.98	105.28	106.58	109.27	108.72	107.86	109.51	109.38	107.64	107.25	108.5	106.69	111.37	108.21	111.83	109.09	112.14	109.9	106.57	111.53	107.81	106.13	105.97
107.56	113.5	111.37	108.74	109	108.83	108.93	104.56	106.44	105.8	106.82	108.38	105.37	111.7	104.37	110.08	103.8	112.42	107.96	108.23	111.36	110.36	107.14	109.86	110.01	109.82	105.82	107.95	108.83	108.4	108.62	106.23	106	107.21	110.21	106.26	106.31	110.41	107.43	109.02	107.12	109.87	107.07	108.02	110.34	104.38	104.62	108.97	109.04	109.76
107.6	107.12	105.33	103.97	105.29	104.54	108.94	105.4	110.28	104.18	108.57	105.31	102.3	101.4	112.56	107.64	98.129	111.05	109.5	108.1	102.33	101.61	108.4	104.57	109.09	105.53	104.34	106.38	100.73	107.9	104.46	105.25	106.85	109.77	108.12	107.01	109.14	105.13	107.88	109.33	103.94	106.96	106.05	103.62	103.16	104.33	99.376	106.2	103.24	104.39
102.74	105.97	102.86	106.43	105.72	101.18	108.01	105.25	109.04	106.38	106.55	106.55	106.24	104.36	103.73	105.16	103.36	107.66	105.74	106.25	107.89	104.06	106.58	99.477	105.56	109.87	105.81	104.46	107.85	106.56	108.73	105.67	105.87	106.08	104.5	101.47	108.78	102.59	107.13	108.78	104.17	104.2	101.8	104.92	103.98	104.57	105.84	104.2	104.15	105.37
107.65	108.51	107.4	106.02	108.11	109.81	105.69	106.38	110.56	107.32	109.78	101.93	105.81	108.87	102.93	105.75	111.62	109.56	106.69	107.82	112.04	110.49	106.44	109.14	108.72	111.81	107.91	107.57	107.27	112.89	106.66	112.64	107.72	100.94	104.69	109.45	110.08	105.27	106.13	104.89	108.42	110.5	109.84	106.17	108.16	109.59	108.34	112.58	106.71	106.89
109.37	106.99	110.48	106.59	111.55	110.76	108.48	104.36	105.04	109.39	108.53	105.37	104.84	112.45	107.21	109.88	113.9	107.06	107.67	107.58	107.42	109.2	107.08	103.91	111.49	104.64	107.93	105.79	108.23	104.54	104.16	108.01	104.54	103.71	103.32	109.15	112.39	109.28	107.49	111.98	108.19	106.96	110.29	106.62	105.81	108.93	110.33	112.07	109.08	112.74
106.36	110.22	109.32	106.82	107.76	108.05	108.83	105.61	109.15	106.66	108.79	104.87	112.34	101.56	105.98	102.68	104.7	104.76	107.51	105.9	104.92	106.97	111.01	109.22	107.93	107.33	107.47	105.24	102.11	107.77	107.9	108.92	105.81	106.84	106.76	107.74	107.68	106.41	106	105.69	106.8	106.69	110.56	106.23	107.71	108.33	104.54	108.3	108.23	106.71
98.174	100.02	99.52	104.16	100.48	103	100.93	101.57	99.182	100.75	97.649	101.85	98.69	97.851	101.2	100.35	94.328	97.299	103.25	104.36	101.75	99.559	99.884	102.19	101.35	103.03	103.82	103.15	101.7	105.23	103.57	101.1	98.775	100.89	97.429	100.99	100.91	99.862	101.5	98.072	97.047	100.49	101.39	104.23	102.24	97.892	97.485	102.99	99.853	98.38
112.48	110.86	105.46	104.79	106.72	108.46	108.82	111.24	107.97	106.85	109.52	108.18	111.37	106.42	106.79	106.85	107	109.44	107.33	106.03	109.3	110.22	105.48	109.46	105.63	108.96	103.77	110.11	108.08	108.2	110.72	104.88	113.04	110.82	107.51	108.8	109.88	106.56	107.39	108.17	105.23	103.84	110.74	105.4	105.2	111.94	107.14	107.12	108.65	107.1
109.1	107.64	105.71	106.84	108.17	109.52	107.54	107.55	107.29	106.13	107.11	103.81	108.27	105.57	107.28	104.23	108.94	105.3	112.15	108.16	104.35	109.89	105.91	104.59	106.96	107.09	103.43	109.65	104.23	104.75	104.18	105.08	102.69	106.31	104.02	108.16	112.38	110.45	108.63	107.88	105.65	108.96	105.43	106.03	108.03	108.38	104.04	105.83	107.43	103.99
105.99	110.86	106.7	102.82	107.28	107.23	106.43	110.2	104.3	108.06	111.38	105.27	103.25	107.71	101.36	104.14	105	102.38	106.68	107.44	106.06	103.58	108.17	107.77	104.74	111.31	100.55	107.48	103.76	108.79	110.81	111.59	105.6	106.16	102.73	105.93	105.5	107	107.56	108.34	107.03	103.12	105.19	103.97	106.44	107.77	104.2	105.94	112.06	106.26
112.8	107.55	111.26	107.57	108	103.32	111.94	106.99	103.8	107.61	112.27	105	103.63	107.2	107.29	104.55	107.32	107.59	110.82	109.68	108.58	109.26	108.45	113.72	104.89	109.72	108.68	105.68	112.02	108.56	104.98	108.99	107.16	107.37	106.9	110.4	104.98	111.93	110.36	110.81	108.89	107.32	106.56	104.45	104.67	107.87	106.86	107.96	107.22	107.75
106.31	106.75	105.46	104.01	104.93	103.67	104.25	107.1	103.65	103.92	105.36	102.74	106.52	101.88	104.28	107.85	110.17	106.23	110.19	105.76	105.75	110.45	107.78	104.41	106.04	104.29	106.48	106.65	108.55	103.94	103.69	106.08	108.14	106.54	107.48	106.4	103.46	106.89	105.16	110.04	106.26	101.66	105.11	102.33	105.97	104.95	101.42	106.86	106.36	107.96
103.12	103.23	105.52	106.79	109.11	104.52	105.92	102.59	103.4	104.7	105.73	105.72	102.48	104.24	105.31	107.39	101.64	104.28	108.62	105.79	103.24	106.22	103.74	104.44	110.78	107.48	110.69	102.76	107.29	108.85	106.5	100.95	105.33	103.03	105.26	108.29	107.11	103.19	105.02	101.8	102.8	104.92	106.51	107.27	106.62	104.26	107.67	107.84	104.43	102.69
95.274	98.021	98.182	100.49	96.322	99.841	100.15	98.286	93.789	96.589	91.142	94.107	102.12	96.174	96.148	99.071	95.501	97.503	99.197	102.05	93.559	98.72	97.897	96.897	99.443	98.358	100.13	98.975	97.918	98.728	97.423	96.851	95.646	102.29	97.715	97.607	94.073	97.869	93.368	98.595	100.99	94.857	95.641	98.205	99.146	99.627	99.018	99.177	94.312	99.484
105.01	103.04	110.78	104.19	109.93	104.61	107.17	104.25	106.59	105.54	108.07	106.31	108.05	110.28	103.69	106.04	104.41	104.05	107.91	107.4	108.04	106.47	104.92	107.35	106.25	107.46	103.68	106.75	102.96	108.79	106.72	108.39	105.76	108.32	102.92	107.38	105.83	106.21	102.63	107.67	106.38	103.08	106.05	106.54	105.93	103.42	103.38	109.18	109.25	103.1
108.02	103.09	107.9	107.26	107.79	109.08	109.28	113.82	111.31	111.6	110.23	108.99	107.73	106.59	105.66	110.13	108.66	109.79	111.01	102.93	106.69	112.5	106.74	106.01	106.17	107.66	111.9	107.16	105.69	108.46	109.4	108.1	106.3	111.06	106.18	108.1	109.45	110.47	108.27	110.59	112.08	110.92	108.35	112.68	108.94	108.78	105.93	107.36	109.11	106.69
106.99	108.58	106.32	110.11	108.44	104.03	105.25	107.08	107.3	110.91	106.59	108.56	103.82	103.7	105.27	109.31	113.35	105.46	105.78	105.68	105.93	113.89	108.68	111.52	105.46	107.4	110.73	102.7	107.92	104.88	109.82	107.57	107.87	105.25	105.78	109.57	110.36	107.98	108.22	111.94	106.63	106.88	109.9	106.33	110.56	107.65	105.6	103.53	103.94	108.9
101.68	102.54	98.975	102.79	97.502	105.84	101.24	100.93	97.946	101.62	100.36	102.37	103.28	94.91	99.625	101.95	104.2	99.452	100.68	100.11	97.095	101.39	99.365	99.662	101.98	104.41	99.818	97.345	99.58	100.98	100.86	98.015	104.63	96.023	104.17	99.27	100.76	99.841	101.71	98.094	104.12	102.64	98.91	100.21	103.88	99.269	94.903	98.388	99.638	103.62
112.22	110.57	109.74	115.77	110.47	111.77	107.27	111.74	111.13	106.69	105.35	111.17	110.24	107.93	109.14	108.97	114.24	110.35	110.46	110.04	111.32	109.79	110.81	111.92	108.31	110.28	107.52	108.89	109.8	103.77	108.39	113.13	106.81	103.05	110.08	111.31	105.11	108.35	113.77	112.94	109.92	110.27	112.37	113.94	110.97	105.9	112.61	112.31	109.55	110.1
114.58	107.77	108.31	114.16	111.07	115.42	110.92	109.78	109.11	110.4	110.83	109.57	110.28	111.92	108.09	110.31	115.58	110.87	110.3	108.15	113.35	108.89	110.13	108.51	112.26	110.45	112.41	111.11	112.01	112.24	114.84	112.05	114.54	107.76	107.92	112.5	109.19	109.61	107.32	111.18	109.63	111.37	111.15	111.68	108.87	109.88	112.55	115.94	109.88	110.32
108.22	103.86	107.82	106.6	104.58	103.33	104.73	105.34	104.79	103.1	106.08	106.49	110.06	104.09	104.9	106.9	104.28	103.95	107.06	101.41	107.97	105.16	107.87	103.35	102.92	104.95	105.05	105.8	106.2	107.26	106.46	104.92	106.63	109.42	106.01	107.62	108.72	104.59	103.83	101.88	107.16	103.02	106.62	104.2	105.67	107.31	107.61	105.97	105.52	106.76
108.4	106.57	105.45	104.01	107.95	109.97	100.89	102.51	102.59	105.2	104.16	104.57	105.37	105.92	107.05	106.3	105.05	103.42	102.06	104.33	106.6	108.45	100.26	103.35	102.71	106.58	104.26	107.5	102.18	102.91	100.13	102.57	111.41	110.18	107.33	105.7	105.82	105.72	104.45	103.88	105.53	104.41	104.12	108.25	104.99	104.96	104.48	106.8	102.62	105.33
106.71	108.54	105.62	109.54	109.75	108.98	108.28	106.09	105.51	103.88	108.56	110.45	111.7	110.72	108.65	109.34	106.64	106.76	107.98	108.22	105.42	110.7	105.16	111.83	112.65	113.01	105.81	109.75	100.9	111.76	108.47	105.64	108.94	114.07	106.8	107.29	110.95	110.14	108.98	108.84	105.05	107.13	103.8	106.4	108.19	114.71	111.02	108.39	106.5	107.09
112.37	110.74	109.48	109.48	107	107.31	108.9	109.31	106.06	103.31	104.66	107.28	105.69	104.45	107.98	109.19	105.73	107.58	106.53	102.76	109.75	107.61	109.65	112.96	107.8	111.24	109.29	103.82	106.76	104.96	107.82	112.36	103.54	105.78	108.94	104.07	102.93	103.44	103.66	102.84	107.31	109.05	108.03	111.57	104.74	109.42	107.15	111.43	104.68	107.32
99.055	107.11	106.75	101.79	104.65	105.2	105.88	106.91	108.83	106.8	104.95	106.46	102.08	107.11	105.54	104.11	106.61	104.4	104.01	102.04	106.76	104.41	108.64	107.54	107.47	102.59	100.23	107.03	108.73	109.86	103.34	109.76	104.42	108.81	109.27	104.66	109.77	106.12	105.72	104.94	107.34	105.2	104.03	102.73	105.71	101.18	103.44	107.08	104.68	107.74
104.43	109.01	102.76	108.36	103.55	104.72	107.02	103.37	105.73	104.04	104.06	106.98	110.26	107.4	104.24	106.52	102.69	102.61	104.03	105.34	108.9	104.51	104.44	104.4	108.26	108.73	102.81	104.29	106.25	104.1	105.6	108.5	108.16	109.13	101.4	103.98	104.73	104.51	103.35	106.94	103.39	107.29	102.41	105.17	106.84	105.49	103.93	104.08	103.4	108.28
110.09	107.69	111.64	112.47	108.41	107.64	110.29	107.28	109.19	110.79	107.96	106.91	105.73	107.71	106.84	111.41	114.07	107.63	106.66	113.32	105.86	104.66	105.8	112.37	106.69	110.05	112.1	109.13	107.35	109.72	111.83	106.78	108.22	107.73	106.51	109.44	107.24	104.5	107.44	113.46	103.64	107.48	105.68	107.43	112.16	107.23	112.8	110.4	109.6	108.92
110.52	103.18	111.97	109.14	110.59	109.18	107.38	107.07	106.91	106.92	108.75	106.75	105.64	109.8	106.95	109.94	107.14	111.34	110.18	102.98	105.02	105.28	110.14	107.58	106.51	107.4	110.24	106.3	108.33	109.52	110.94	106.07	104.97	109.35	106.15	110.08	107.42	106.2	108.75	105.3	108.52	108.92	104.21	108.07	107.01	108.78	109.11	108.61	110.9	107.15
107.35	105.42	108.53	104.42	108.31	105.74	107.09	101.5	105.91	110.98	108.31	105.2	105.1	105.59	108.62	101.44	108.25	107.82	105.82	105.35	108.92	106	106.32	103.62	108.12	106.18	106.27	107.88	103.39	110	102.68	104.69	105.73	106.49	103.58	102.81	104.68	103.37	107.13	104.12	102.27	105.21	111.01	105.83	108.8	103.27	107.5	104.17	110.54	106.08
111.26	107.82	107.32	104.88	107.69	106.03	110.96	107.33	106.19	106.89	110.82	112.05	109.66	108.53	112.58	109.31	111.72	109.2	111.72	108.31	106.07	112.66	102.68	112.27	106.82	105.97	112.14	105.56	107.82	105.33	103.84	107.19	110.53	104.55	111.03	110.76	109.39	106.49	108.18	108.75	108.04	109.77	109.31	105.79	108.22	108.29	107.29	109.84	105.55	105.95
109.32	109.46	112.25	109.94	110.45	107.79	111.08	113.98	113.05	111.1	110.11	112.89	115.52	111.3	112.73	112.07	108.18	109.59	111.18	109.69	110.71	112.05	110.34	112.31	107.54	111.59	109.15	109.14	114.13	105.34	111.76	110.79	106.59	107.13	108.43	105.92	113.09	115.01	111.21	111.31	106.55	110.56	108.66	104.63	115.24	106.33	109.32	113.2	111.36	111.94
100.29	97.921	99.184	102.62	98.773	97.911	100.98	97.061	97.68	98.82	99.381	99.957	99.233	102.32	105.74	99.213	99.936	98.893	108.26	103.7	103.39	101.12	98.764	98.604	100.27	96.996	96.837	105.75	98.15	99.255	100	97.874	101.47	102.41	100.87	99.355	100.29	97.403	98.688	99.512	98.759	98.666	98.748	101.58	95.37	96.635	98.186	101.16	103.17	95.367
100.54	100.08	95.94	100.12	101.21	101.94	94.656	103.04	100.76	99.99	102.65	100.79	100.34	102.25	102.15	99.807	99.964	106.04	94.753	96.106	101.62	101.72	99.467	99.023	103.76	99.349	100.68	97.345	96.771	97.71	105.4	97.876	100.01	100.84	104.28	98.553	98.795	97.401	102.84	103.16	103.67	103.71	102.79	99.707	96.617	99.045	94.685	97.105	103.96	100.62
105.18	110.04	113.16	106.29	109.24	105.37	105.21	107.08	106.48	109.69	107.76	111.02	112.37	107.73	110.65	109.61	109.8	106.87	110.92	105.38	109.51	109.73	109.17	106.31	109.79	109.86	111.27	106.57	110.34	107.19	104.95	103.65	109.52	105.29	106.81	98.909	111.15	107.32	104.35	113.45	104.7	105.87	106.22	107.37	103.84	108.69	104.71	110.49	106.16	107.73
96.506	104.64	103.06	99.577	96.947	99.292	98.691	102.07	97.74	100.63	102.29	98.016	102.53	96.556	101.48	100.63	99.634	101.27	102.54	102.16	102.1	104.8	98.557	93.92	98.011	101.77	99.282	96.267	99.311	93.509	101.66	98.811	100.9	96.455	100.04	102.84	99.283	100.1	100.89	100.31	98.48	99.015	99.669	97.406	96.829	102.88	102.5	96.912	100.22	98.42
102.97	107.07	97.53	105.64	102.95	109.23	101.04	107.36	102.67	102.28	105.82	101.93	105.49	105.96	104.8	109.48	106.7	105.85	102.97	104.85	104.89	108.82	105.01	105.01	108.75	103	106.52	100.44	103.33	106.6	103.36	107.52	106.62	100.73	108.51	105.25	107.83	109.09	102.69	101.83	106.11	104.71	102.39	103.25	105.59	104.22	107.55	104.33	104.29	106.92
109.65	109.52	106.22	112.88	111.6	112.8	107.09	114.5	110.28	111.75	111.64	113.92	112.68	108.83	109.67	111.52	109.75	114.33	109.08	106.97	108.02	110.04	108.81	105.57	113.19	111.14	112.43	109.25	110.18	110.07	113.28	111.95	111.54	109.51	112.71	109.39	111.58	112.48	109.45	107.78	113.84	110.68	110.11	111.14	112.97	110.02	112.3	109.12	114.32	111.65
104.69	102.64	105.49	102.7	103.5	108.83	101.97	111.47	108.33	107.64	104.04	109.58	106.58	106.24	107.1	100.88	108.1	106.47	108.51	111.54	102.23	106.08	108.46	109.11	107.58	101.27	105.26	106.66	108.45	108.88	101.82	105.82	100.47	107.16	104.49	108.58	106.93	107.89	103.22	106.39	110.13	106.04	107.05	107.09	105.85	107.13	106.32	103.99	108.12	100.64
100.02	93.835	100.1	100.67	98.234	100.34	93.822	98.617	95.474	96.9	97.719	98.516	96.96	98.926	96.233	99.063	95.178	98.271	97.336	95.324	93.249	99.342	100.13	99.114	98.451	99.591	97.806	96.379	100.3	96.495	101.09	96.015	101.11	91.997	95.778	97.669	100.73	93.405	98.886	99.556	100.79	96.999	99.207	98.862	100.16	102.56	97.104	102.06	99.528	99.927
111.25	106.85	103.44	104.07	105.83	108.36	105.2	101.62	106.79	105.71	108.34	105.16	109.15	104.91	106.54	111.32	105.46	103.1	105.89	104.82	101.09	106.43	103.63	101.37	104.71	106.09	102.07	101.62	106.23	101.7	99.257	104.17	102.58	101	102.24	105.78	105.58	104.19	106	101.36	112.73	104.99	107.01	109.26	105.22	103.6	102.35	103.99	112.27	106.64
96.083	98.809	106.74	93.663	100.94	103.13	101.06	103.06	99.233	103.11	101.22	100.53	98.327	106.39	99.735	99.638	99.293	99.848	100.2	105.43	105.83	97.916	100.41	97.826	98.94	104.54	102.23	98.676	100.61	98.97	100.03	103.01	98.234	99.394	100.51	102.75	104.02	99.766	103.53	101.93	101.85	100.39	100.2	99.597	103.34	101.21	100.28	98.59	100.42	96.283
107.6	107.64	110.58	110.71	104.62	104.14	107.22	103.58	108.84	104.9	105.04	106.93	104.46	104.78	105.05	103.55	108.75	105.94	104.48	105.28	103.59	105.81	107.16	102.64	101.71	104.7	104.61	104.81	106.01	103.65	105.14	101.2	106.58	108.25	106.33	103.3	109.72	106.35	106.49	107.79	102.61	103.76	105.84	108.78	106.57	107.38	106.8	104.86	103.51	106.92
103.67	108.9	98.241	106.44	107.28	107.19	106.12	103.38	110.15	103.24	108.69	102.23	104.62	102.3	108.52	113.39	104.1	109.91	106.6	106.73	105.19	105.07	103.59	107.52	106.39	105	104.31	108.17	105.32	108.74	104.79	107.05	107.34	108.31	106.01	105.75	103.1	109.09	108.47	105	107.39	106.23	109.61	105.51	109.97	110.08	112.14	108.98	103.75	108.1
103.33	102.34	103.55	105.61	105.47	103.23	104.14	107.55	104.21	106.36	103.41	103.03	106.36	107.67	107.42	107.75	106.92	104.21	108.71	100.83	106.37	103.73	107.61	102.82	103.65	103.47	107.17	105.21	106.37	105.88	106.73	103.12	108.17	105.37	103	106.83	100.9	104.61	104.11	107.66	102.52	107.13	107.43	107.59	105.97	111	106.4	102.89	104.05	102.86
110.28	109.46	108.3	113.2	112.95	112.1	111.27	112.32	107.56	109.1	108.38	108.41	108.23	105.04	109.07	115.48	107.99	110.31	107.1	107.28	112.74	111.11	112.7	108.82	112.52	106.84	111.35	113.77	108.72	110.27	109.06	109.61	111.88	113	112.34	111.11	104.03	112.32	108.8	106.53	116.46	115.33	106.89	111.27	106.61	107.88	114.86	108.57	110.75	110.06
107.24	105.27	105.46	106.39	107.8	100.64	107.66	103.92	109.05	106.35	106.47	109.53	99.947	106.61	108.91	105.57	109.55	107.6	108.45	106.8	108.69	109.41	106.27	106.78	107.64	102.93	107.12	108.9	103.24	105.79	108.17	112.08	105.91	107.31	106.12	106.39	106.65	108.54	107.12	102.97	108.37	109.5	102.67	104.86	109.08	106.78	103.99	105.3	106.57	110.52
103.1	106.74	106.25	103.09	104.13	105.98	108.58	109.76	111.73	104.34	105.6	111.66	105.35	105.01	108.35	105.11	106.06	107.51	101.51	106.06	103.42	105.27	101.2	106.24	104.27	106.14	105.12	104.18	101.36	104.35	103.91	106.63	112.39	101.78	102.92	102.97	109.07	109.79	105.92	108.39	106.52	102.53	104.98	105.72	106.08	107.11	105.95	106.61	100.31	106.31
99.387	102.16	100.76	95.911	98.664	96.544	105.21	102.04	98.583	100.16	99.261	100.92	103.23	99.125	98.476	94.031	98.439	103.49	104.46	101.47	99.268	98.375	103.95	102.07	98.563	102.85	100.33	98.092	100.07	99.999	100.63	94.478	101.35	100.64	102.42	104.74	103.04	101.19	105.78	109.21	101.43	100.7	101.48	102.41	103.55	98.172	105.22	98.092	101.34	97.528
102.6	103.6	99.51	105.78	98.039	102.44	103.07	100.35	101.76	94.732	100.42	102.29	103.85	99.335	100.76	99.981	103.22	101.02	99.985	100.9	101.86	98.755	101.43	98.45	96.467	101.01	100.27	100.25	99.824	99.823	94.579	101.49	102.5	103.78	103.92	99.813	101.64	101.65	99.23	99.412	99.026	98.6	97.852	100.88	102.99	101.48	102.47	97.975	101.35	104.94
109	104	109.44	109.99	106.62	107.03	106.28	109.09	104.33	109.9	109.72	108.47	111.75	106.76	100.96	107.32	105.8	105.63	109.54	108.51	109.85	107.33	110.54	109.19	110.56	106.54	106.74	111.72	109.97	107.07	107.91	103.81	109.94	110.34	100.8	108.33	108.47	105.05	109.51	108.62	105.85	111.13	110.52	107.94	107.9	109.75	110.32	113.56	106.49	109.91
109.12	102.02	102.94	104.59	108.9	107.24	106.51	107.46	109.37	105.96	109.66	109.47	105.69	106.01	105.72	109.93	106.97	106.37	108.48	106.41	105.22	109.28	105.11	104.43	102.97	106.66	103.53	107.58	107.18	103.55	105.88	108.88	102.17	102.65	106	109	105.4	108.88	105.51	105.15	106.86	107.98	111.16	103.36	104.92	106.87	101.27	108.48	103.76	108.51
106.55	109.46	106.44	109.09	112.97	105.35	108.89	108.98	104.9	105.3	106.6	104.36	109.85	105.17	109.87	106.9	111.33	107.26	108.36	109.16	108	105.29	106.76	106.88	103.98	109.81	107.15	110.13	110.5	106.43	112.5	104.81	110.56	107.05	114.74	105.15	103.75	109.13	106.94	113.98	110.4	110.77	108.49	107.8	110.3	108.64	108.63	108.82	110.18	106.65
103.03	107.03	106.62	113.13	108.12	105.53	106.89	105.15	107.3	110.75	108.04	110.69	107.59	110.34	108.05	105.14	111.3	107.14	102.77	104.14	106.66	109.05	105.02	106.41	105.21	107.24	103.99	108.93	106.41	105.36	105.34	112.56	105.01	107.22	107.96	104.8	107.26	107.26	107.22	104.29	103.36	103.55	102.94	106.27	107.49	107.43	108.51	108.28	103.93	105.57
103.62	105.78	105.53	107.48	105.99	101.94	103.83	107.82	99.016	105.5	106.73	101.1	104.82	105.54	105.91	102.45	105.56	103.89	107.61	108.31	104.35	107.42	100.58	102.11	107.01	106	107.12	106.23	109.07	108.06	102.97	106.26	100.59	106.84	107	108.77	103.85	105.68	103.98	104.98	104.4	105.01	107.15	103.48	106.29	108.21	104.01	106.27	105.46	108.18
108.09	100.44	100.84	101.92	98.142	102.04	100.27	104.82	100.62	101.12	102.09	102.25	99.033	98.505	101.77	101.25	102.54	96.405	104.55	101.96	99.309	99.161	99.372	99.275	106.99	100.57	101.44	99.593	102.6	103.1	103.49	100.69	103.24	97.438	101.88	102.02	97.91	97.999	100.02	97.12	103.56	101.17	102.12	98.572	100.83	103.68	101.9	101.14	103.92	102.93
102.64	105.68	107.61	105.11	106.61	101.65	108.85	108.75	107.8	104.63	104.47	110.81	107.3	107.9	108.12	103.32	102.99	105.77	108.14	103.94	100.3	111.59	108.87	104.02	104.47	104.68	107.85	110.08	108.41	106.72	102.79	103.79	105.75	107.41	104.92	102.54	108.51	103.04	103.87	109.61	104.85	108.64	105.5	106.3	106.02	106.05	107.7	106.27	106.53	103.66
104.14	105.72	106.05	108.59	104.39	107.3	110.95	110.22	104.45	107.94	109.88	106.96	104.62	106.1	105.45	111.52	108.58	108.31	107.7	104.27	107.77	102.17	103.61	104.25	105.82	109.1	107.82	107.29	102.29	105.5	104.73	108.65	105.32	106.23	107.82	106.51	105.88	111.19	104.41	105.6	104.39	104.59	108.67	107.49	108.77	104.94	107.31	107.27	107.38	105.34
104.78	107.5	103.16	107.12	106.6	107.55	102.94	107.36	104.04	108.67	106.65	101.18	105.2	109.1	101.14	105.25	109.6	104.7	106.96	107.28	106.35	108.32	104.05	110.01	105.9	104.65	103.81	104.21	109.14	101.26	106.5	106.05	100.91	106.03	105.31	108.34	108.17	104.28	107.65	109.41	102.42	106.45	107.6	100.84	104.06	106.31	104.82	108.65	109.45	101.68
97.269	96.449	99.017	100.2	96.263	98.645	96.474	98.103	98.588	102.15	96.417	96.507	93.183	97.909	99.412	96.032	95.499	93.806	97.38	95.519	94.966	99.139	95.91	101.67	96.806	100.59	98.51	102.56	91.952	96.336	99.274	100.49	104.01	100.27	99.591	100.17	98.772	99.948	100.79	99.279	98.161	93.091	97.826	98.082	99.939	96.749	99.868	97.931	98.11	101.58
97.815	99.756	102.32	98.885	102.79	100.67	105.15	104.9	102.87	106.4	99.38	101.23	99.584	99.941	97.462	101.32	97.057	103.36	97.104	103.4	101.98	101.41	103.57	99.111	104.16	96.435	98.314	102.3	99.389	101.38	107.08	95.72	101.51	103.09	100.48	104.35	101.19	99.54	95.811	103.44	99.947	101.64	100.42	98.753	101.23	100.23	99.039	102.13	97.432	100.73
104.07	99.866	107.76	101.77	103.96	103.64	106.42	103.17	107.62	107.31	107.3	107.49	109.53	105.67	103.84	104.33	106.41	106.09	101.53	104.02	101.56	105.74	106.75	104.03	111.11	105.23	107.38	104.39	106.42	107.78	102.58	107.43	106.57	107.37	105.03	104.84	108.69	104.37	108.77	109.98	107.29	108.44	111.58	111.06	100.94	108.3	109.1	105.23	104.81	104.36
102.23	101.98	101.97	103.88	102.2	106.14	101.1	101.84	102.85	105.64	103.35	101.22	105.32	98.115	101.49	104.31	100.46	108.92	106.47	104.05	106.36	103.82	104.27	104.48	101.12	105.38	105.37	101.29	102.86	109.35	104.46	104.47	103.84	104.41	99.035	101.31	103.5	105.05	100.74	101.77	103.74	106.83	99.871	102.45	102.51	102.86	103.88	102.61	100.95	101.07
107.88	108.58	108.97	109.41	112.6	105.65	110.36	112.64	103	107.35	106.96	114.16	107.59	104.36	110.55	109.11	109.22	108.79	111.57	106.84	108.05	107.32	110.81	108.52	109.16	106.03	111.9	108.76	106.02	105.63	108.1	101.84	109.4	111.01	106.53	108.93	108.76	108.1	111.64	109.56	106.75	107.85	108.84	108.06	106.59	107.64	108.98	111.17	111.81	110.07
110.02	108.28	100.23	103.12	103.45	109.93	108.96	103.41	104.11	102.6	101.93	106.64	106.6	108.5	101.71	106.3	104.33	100.12	102.08	104.28	106	101.55	101.1	103.37	107.28	102.46	105.48	105.72	108.24	108.02	108.8	103.65	102.92	108.47	106.64	108.69	107.67	107.45	105.94	103.09	106.94	108.03	108.24	107.74	102.33	111.67	99.661	102.03	109.1	105.5
100.54	98.465	98.45	95.862	101.88	96.349	95.362	103.63	93.275	101.24	99.239	103.16	97.183	99.716	100.85	96.986	100.47	101.29	99.027	99.433	98.161	99.643	97.838	101.85	97.318	103.98	95.484	94.702	95.724	102.62	99.569	103.63	96.189	99.039	100.15	97.868	99.337	97.122	97.231	100.15	97.389	95.967	97.972	97.469	97.602	100.67	98.828	97.262	92.371	99.065
104.81	114.87	110.18	110.8	109.9	107.67	107.19	108.54	110.06	109.72	109.48	103.51	110.55	112.19	106.62	109.35	103.08	108.29	107.09	108.65	110.6	109.06	104.34	107.27	111.25	107.67	108.61	108.33	112.75	103.6	112.73	106.13	109.98	114.47	105.72	113.09	105.93	109.49	106.75	107.55	110.27	110.09	107.93	110.83	104.78	109.25	108.35	109.55	113.95	106.26
105.85	105.39	102.49	108.41	105.41	106.76	106.51	107.14	104.59	106.02	107.06	109.09	104.75	104.42	106.94	102.81	101.6	107.16	108.4	104.68	105.32	104.47	107.79	107.15	108.69	106.92	103.42	106.19	107.73	106.49	104.13	102.77	106.39	110.77	108.37	108.61	103.27	105.96	101.96	108.12	106.01	105.4	107.12	102.03	107.61	101.31	103.94	102.8	105.88	104.95
96.686	95.295	98.465	98.705	99.091	99.503	96.007	94.902	94.739	98.842	94.113	98.7	96.894	97.892	98.393	99.831	96.876	94.333	96.003	98.249	98.107	98.789	103.04	102.13	97.349	92.658	97.4	98.505	100.6	99.511	97.363	100.41	97.021	98.579	96.187	101.84	98.312	96.664	100.7	98.828	92.778	98.203	97.172	96.811	97.635	94.62	98.147	97.032	101.57	102.14
96.796	100.81	98.6	99.809	101.46	103.1	99.858	97.639	95.768	96.124	96.044	101.4	102.4	100.32	98.481	97.938	100.72	99.368	99.395	95.502	102.49	100.08	101.6	96.577	94.458	99.639	98.694	97.559	97.636	93.88	96.985	99.676	102.19	97.148	97.455	106.09	96.73	99.87	100.26	95.384	97.497	98.293	96.423	97.531	97.123	95.47	100.52	95.972	101.96	100.41
104.96	107.54	103.33	101.72	107.61	110.4	107.06	103.24	103.42	103.2	104.69	103.91	105.38	108.52	107.96	103.42	107.19	107.6	111.11	107.48	106.3	106.63	105.69	109.68	103.92	104	102.13	104.57	109.45	101.56	102.36	108.57	104.31	101.81	105.79	105.27	104.85	107.39	107.09	103.06	108.55	103.89	105.81	108.1	105.23	106.78	106.36	104.97	106.92	106.52
104	103.46	102.44	104.24	106.61	110.56	103.51	108.21	104.94	103.24	104.36	107.45	104.63	101.32	106.22	104.92	105.82	109.02	106.14	105.05	106.59	103.14	108.99	105.34	106.02	108.56	109.24	104.06	105.92	105.17	104.81	103.85	105.61	105.72	104.34	108.14	103.72	101.46	105.55	107.83	105.83	107.41	109.42	104.97	110.99	108.23	110.25	106.91	109.01	110.61
105.22	108.42	109.95	110.12	105.83	108.27	109.17	108.23	107.41	110.25	105.17	106.92	108.97	105.95	107.17	106.56	110.88	108.61	111.81	109.12	110.53	110.93	111.39	111.41	108.44	105.99	106.47	107.32	105.83	105.26	104.95	109.33	108.12	105.42	105.56	108.61	109.89	106.35	107.31	107.41	108.34	107.4	105.72	105.81	110.46	111.43	110.57	112.42	110.44	112.13
100.06	101.32	100.72	101.39	99.38	101.72	103.31	96.824	100.88	96.621	100.09	98.61	99.203	102.98	106.09	102.71	98.655	100.2	102.26	98.66	100.92	99.776	98.257	98.879	98.181	101.99	98.69	101.03	97.128	101.8	98.65	99.42	100.12	103.94	100.72	101.06	102.38	101.78	101.09	100.15	98.759	98.044	101.52	102.22	101.14	101.4	98.939	99.965	102.65	97.981
105.45	104.88	109.64	108.91	104.74	100.02	105.36	107.22	105.74	107.61	108.65	113.92	108.6	110.38	112.24	108.64	109	106.66	111.24	106.94	106.08	109.73	109.46	105.24	108.78	107.38	107.3	111.98	108.2	108.65	107.42	108.82	107.88	106.44	106.71	109.84	108.06	102.77	110.83	104.88	106.52	105.94	109.02	104.19	106.96	106.69	105.8	107.41	106.67	110.72
103.4	108.62	105.34	101.96	104.16	107.99	106.81	107.44	105.98	113.1	108.92	106.32	107.79	111.28	105.8	111.46	108.6	110.44	104.73	109.32	107.13	109.51	109.99	110.21	108.39	109.6	107.37	107.74	106.16	111.91	109.58	105.02	108.26	105.41	108.38	105.92	105.59	110.24	110.61	109.43	107.45	104.98	106.77	110.34	110.65	110.19	104.88	103.67	107.67	113.81
109.48	108.42	108.28	108.91	105.84	109.48	106.21	105.67	113.81	108.09	109.56	109.25	110.58	109.93	108.53	106.5	109.71	110.27	109.82	108.37	109.2	108.96	109.12	110.11	107.33	115.11	104.56	103.16	111.5	103.27	104.78	106.98	108.5	107.04	107.89	104.67	107.7	104.16	105.26	103.63	104.4	107.05	109.92	113.73	108.44	106.56	110.19	106.18	106.47	110.62
105.89	102.75	103.97	102	103.57	108.3	105.78	109.39	103.71	108.75	107.39	108.01	109.48	104.4	99.869	104.84	107.41	104.37	101.98	109.26	107.55	107.44	102.38	105.91	107.68	110	104.5	101.02	107.72	103.71	110.98	106.44	107.63	103.99	107.19	104.58	108.23	109.46	109.9	108.33	105.33	101.21	104.96	104.57	104.26	105.08	106.68	103.25	104.97	109.29
104.19	108.07	106.59	102.93	106.85	103.55	103.62	105.6	104.21	108.12	107.41	109.06	103.36	107.93	105.19	107.64	103.91	102.68	103.73	105.52	105.99	110.54	107.29	102.44	105.38	105.14	104.98	106.13	105.57	102.65	104.26	101.64	104.55	110.17	99.228	101.99	104.55	107.3	101.44	108.01	106.63	100.95	106.16	107.09	109.75	105.75	103.58	108.1	107.11	105.47
111.17	106.52	109.75	111.16	112.13	108.28	104.91	107.52	111.09	109.67	110.46	112.18	105.88	111.19	110.28	108.38	110.97	105.53	109.73	114.09	113.8	105.39	104.47	108.65	113.62	105.75	112.84	109.13	108.31	111.51	112.65	108.24	111.31	107.8	110.09	108.03	109.55	107.51	108.41	109.03	113.51	108.34	111.76	108.35	112.15	107.21	110.74	106.8	114.97	111.09
104.82	108.52	108.92	105.49	106.01	106.36	103.48	103.4	104.51	109.23	106.39	99.395	106.13	101.42	101.31	102.57	101.68	106.73	107.05	102.26	103.87	102.87	102.48	108.12	107.83	99.525	104.07	102.86	107.05	106.08	110.9	105.94	101.77	108.3	109.26	104.92	105.77	108.07	106.02	107.86	106.08	106.23	109.22	102.67	105.34	104.39	104.76	107.45	111.61	103.6
103.02	109.89	111.53	105.82	111.88	112.14	111.34	104.66	108.53	107.12	106.4	107.33	103.54	106.58	111.96	107.37	106.52	108.05	104	109.98	106.98	107.43	101.35	109.74	112.94	114.73	108.85	110.22	105.72	109.35	105.13	110.14	107.94	109.62	106.6	108.9	108.63	106.66	106.57	103.34	106.4	107.99	109.03	113.29	107.33	108.16	108.73	107.38	111.73	107.78
105.99	109.29	110.95	113.03	103.96	107.28	110.81	105.22	109.45	108.94	108.94	110.21	108.24	108.93	106.81	107.14	106.65	107.8	112.26	106.32	108.28	108.7	108.67	105.31	109.17	107.17	110.64	110.92	108.68	106.42	112.32	107.26	108.34	102.32	108.05	108.3	109.64	106.97	112.15	108.62	113.68	111.33	106.7	106.45	106.89	105.61	110.51	107.2	106.65	111.91
106.44	107.82	106.98	103.23	105.97	109.73	110.57	104.6	107.01	104.84	101.3	105.37	106.13	105.66	107.19	109.38	104.14	108.21	107.28	102.87	110.17	103.98	107.39	107.01	103.83	106.35	102.19	105.07	105.82	109.64	112.11	103.43	109.86	104.79	103.12	107.65	109.04	102.46	105.7	108.13	108.47	102.01	107.53	107.89	111.28	106.08	103.58	105.78	103.24	110.8
95.747	96.997	99.079	99.926	98.405	95.954	97.961	94.874	93.738	97.502	93.991	94.763	99.022	95.495	98.085	97.715	95.657	98.978	93.36	93.787	95.808	96.709	99.07	98.232	102.72	99.486	94.294	96.33	99.337	100.1	98.035	100.19	101.11	94.731	97.612	100.26	98.26	100.9	96.436	97.956	94.251	98.518	100.48	101.33	92.347	95.62	95.435	100.56	95.821	95.318
108.03	108.68	107.34	109.67	102.26	108.44	112.06	108.99	109.61	105.82	106.56	109.03	112.76	112.77	106.51	101.5	108.54	107.79	111.91	104.26	105.06	108.25	108.22	107.93	110.49	106.92	106.34	107.4	111.14	108.57	106.65	110.28	105.48	106.6	105.19	109.25	109.95	108.62	109.14	111.55	107.73	109.28	105.21	110.6	105.21	107.13	111.82	103.16	105.76	108.89
101.25	102.6	105.71	96.274	100.7	101.18	100.07	102.28	96.849	97.253	101.42	103.49	99.226	101.49	101.28	99.038	98.653	101	101.18	100.76	99.543	102.58	97.66	97.815	102.6	97.08	98.229	104.7	101.28	100.55	102.75	94.106	99.527	102.43	102.84	100.69	99.931	99.765	100.8	101.63	99.614	104.67	100.31	99.803	103.56	97.987	101.27	101.86	100.49	101.88
110.01	100.87	104.73	106.2	102.69	110.89	108.13	107.17	101.91	103.08	103.01	108.34	107.15	105.1	103.67	106.62	101.61	102.45	106.72	103.9	105.87	107.6	105.41	107.2	102.27	103.63	99.603	101.38	105.73	108.06	106.5	106.92	105.93	101.47	103.97	101.51	107.54	105.61	103.61	105.02	108.25	101.11	103.21	106.31	106	106.97	103.49	106.66	109.22	105.36
110.17	109.31	108.11	107.59	104.15	115.03	110.13	110.18	108.88	105.22	113.73	106.71	106.32	107.45	112.1	110.76	111.05	107.9	109.58	113.58	108.96	112.96	105.12	107.11	105.95	106.8	110.2	108.79	107.79	106.57	107.75	107.75	106.03	106.42	104.85	105.44	104.52	109.08	108.05	98.741	109.06	112.8	109.62	109.9	106.62	104.91	105.46	107.06	107.93	109.77
106.88	104.87	105.83	108.1	103.41	100.77	104.33	108.6	110.13	105.86	101.64	102.49	104.89	105.29	106.59	107.94	106.31	103.91	105.83	107.24	102.81	103.29	103.24	106.67	103.22	106.65	105.19	105.39	103.89	104.1	104.46	104.05	102.72	105.87	106.86	108.26	101.46	100.84	109.56	104.61	103.93	102.29	106.54	106.39	103.23	107.71	107.46	108.96	106	99.718
107.6	108.47	108.65	107.27	109.6	108.94	109.42	102.79	109.1	109.82	104.52	105.44	101.28	106	104.22	100.24	104.21	106.59	106.42	104.22	105.08	107.24	106.91	108.42	105.52	104.2	106.38	109.62	103.56	103.56	108.51	111.01	102.27	109.19	109.47	105.74	102.77	103.11	98.67	104.93	104.5	104.73	109.43	107.24	103.56	111.11	103.02	109.88	101.33	105.88
108.87	108.85	107.99	105.85	117.4	105.83	103.73	106.14	109.55	114.39	108.98	108.56	107.86	108.96	107.47	106.74	112.67	110.16	111.64	106.48	106.64	101.86	105.19	109.73	108.39	107.18	108.85	108.29	104.51	107.61	109.35	107.82	106.95	107.57	109.86	108.31	105.24	112.54	103.84	109.08	114.04	108.96	109.29	108.89	113.86	108.06	108.04	109.13	107.92	109.3
102.66	101.77	101.35	103.24	100.82	102.42	100.3	102.17	100.13	102.86	104.88	99.762	107.44	101.16	104.09	105.41	104.61	99.891	103.04	102.35	104.46	96.773	104.74	103.08	102.51	102.91	103.62	104.06	102.35	104	100.73	102.11	102.16	100.33	104.87	103.89	103.16	105.54	100.82	102.3	102.97	101.67	105.53	102.43	103.11	105.11	101.07	103.67	102.64	101.4
100	98.352	100.25	103.3	102.5	99.304	101.44	97.993	104.27	106.06	104.28	101.23	94.878	99.954	99.843	102.73	100.02	99.426	103.36	100.42	101.99	102.01	99.235	99.389	95.949	100.29	98.995	99.078	101.05	100.55	100.5	102.15	100.46	97.916	102.73	105.18	99.799	105.26	97.706	97.556	99.76	102.37	99.09	101.61	98.551	99.454	100.25	98.659	98.631	104.61
97.471	96.835	104.38	101.9	104.55	98.874	102.22	100.22	97.027	99.286	101.28	97.335	100.6	101.42	99.881	102.09	101.32	102.37	102.35	100.26	97.17	100.26	102.81	99.922	102.23	104.19	95.328	99.518	100.78	101.5	98.485	98.98	101.59	100.98	107.22	103.32	103.68	105.09	101.61	104.75	103.74	96.314	99.083	100.66	103.66	100.25	101.09	100.7	102.59	103.01
105.42	101.62	109.01	104.14	106.07	103.07	105.5	102.06	108.66	104.7	100.45	107.23	106.64	102.76	100.55	110.58	103.17	103.22	105.45	106.45	108.71	106.49	105.89	102.6	108.81	106.57	106.13	107.25	104.27	105.54	107.59	102.97	107.49	106.32	103.68	104.96	103.8	105.36	102.64	110.52	105.59	107.02	103.9	106.27	105.55	106.14	105.33	106.01	106.98	103.67
107.91	105.95	102.74	104.59	105.89	105.61	103.1	105.36	107.37	106.67	105.37	105.97	103.25	100.81	97.955	106.63	103.44	108.83	106.81	105.32	105.89	100.55	101.35	107.04	103.95	103.9	105.29	107.03	105.54	105.71	105.47	104.66	106.27	107.12	109.31	106.04	105.7	107.6	105.08	106.66	104.68	102.37	104.79	105.53	103.79	109.13	108.21	104.45	102.5	104.28
108.59	110.97	110.73	108.36	106.18	111.45	108.96	108.49	112.75	109.87	109.77	108.17	106.58	105.48	108.53	107.44	108.51	108.01	111.33	108.31	110.34	109.78	106.64	108.55	106.74	114.2	108.93	114.02	105.64	106.01	111.68	107.27	106.55	111.63	108.01	111.99	106.49	114.23	110.69	108.28	111.68	104.64	111.34	109.59	106.12	106.98	111.43	105.68	114	104.49
100.9	100.18	95.563	94.733	95.36	97.765	98.021	103.79	96.798	97.732	98.065	100.63	91.102	102.79	97.661	97.81	102.94	99.331	99.016	104.4	92.773	94.581	95.565	101.08	100.54	100.61	98.997	97.057	100.87	95.736	98.582	99.546	100.42	100.89	100.94	98.222	97.546	98.276	99.242	96.658	98.13	102.3	99.327	98.687	98.289	100.37	97.917	102.42	98.26	100.54
100.97	97.573	101.06	99.279	100.59	99.37	101.83	99.202	106.07	100.32	98.922	101.86	99.786	99.922	99.889	104.84	103.08	103.12	98.638	99.156	104.74	98.628	100.95	96.395	102.56	97.86	98.893	102.01	99.707	104.21	102.2	103.33	106.78	98.967	98.914	101.14	101.08	104.98	107.66	102.74	99.201	96.21	102.28	97.165	97.367	103.67	99.692	101.1	97.653	105.05
101.45	108.18	104.44	102.38	107.33	107.79	107.2	107.46	107.91	107.2	107.86	105.03	110.91	107.99	103.74	107.78	102.47	104.3	105.81	105.57	101.51	102.87	108.43	102.8	106.37	104.09	103.09	104.07	105.65	103.25	107.53	103.25	103.82	105.07	107.6	110.35	110.17	109.77	103.41	103.13	105.88	109.85	105.15	107.99	106.18	106.33	107.46	105.33	103.88	105.33
104.36	103.73	104.08	106.39	106.27	105.3	106.11	104.53	107.02	107.4	111.1	109.66	103.96	105.57	105.91	103.93	109.31	105.74	104.79	101.62	106.33	104.97	102.25	104.63	105.56	105.13	107.5	103.83	106.59	107.87	109	104.9	105.65	104.02	109.14	105.67	100.56	104.92	105.75	103.53	102.7	105.45	108.08	105.72	105.81	101.21	107.11	105.64	107.8	113.08
92.129	99.989	95.496	97.536	95.553	101.72	95.704	92.836	95.23	98.895	97.298	101.06	102.92	96.25	98.454	96.099	95.826	101.13	95.362	98.685	98.447	101.25	94.917	96.836	100.19	99.727	101.76	95.4	95.284	99.407	95.784	95.375	98.033	95.724	96.642	97.381	98.964	97.799	96.231	100.56	100.64	99.025	99.539	96.517	96.754	98.721	98.46	97.364	96.952	95.601
98.544	98.396	100.42	94.121	97.021	97.398	97.347	100.9	96.268	99.457	97.68	98.405	101.42	100.26	101.57	98.7	101.68	100.96	94.79	94.954	95.865	97.599	103.54	96.038	100.93	97.353	101.43	97.83	96.092	100.95	96.759	100.7	95.374	100.09	96.568	102.03	97.135	96.662	99.442	97.196	93.869	94.467	95.462	98.912	98.221	93.662	99.444	98.131	97.028	96.288
104.41	99.898	99.827	96.22	100.34	97.742	98.687	100.12	97.779	96.942	102.43	100.91	101.27	98.617	96.141	98.068	101.68	95.655	97.639	97.114	96.91	94.398	97.724	97.167	94.091	94.939	102.39	96.721	97.484	98.24	94.901	98.008	92.379	100.41	98.008	99.844	98.962	97.357	98.345	95.598	99.002	98.498	99.603	96.806	93.097	97.917	99.565	99.291	92.852	98.302
110.93	113.76	104.17	108.67	107.58	115.6	105.7	107.87	107.65	108.65	110.71	109.14	108.49	113.44	105.7	106.97	110.31	105.21	107.39	108.31	112.43	111.76	107.09	110.54	109.53	114.44	111.92	108.55	111.58	107.38	107.86	109.29	109.19	109.17	115.22	111.82	107.67	106.32	109.15	109.12	108.58	107.1	112.13	115.64	108.05	107.5	110.4	108.62	110.65	113.2
97.562	99.963	101.13	104.85	95.825	100.21	98.503	103.44	103.5	100.85	97.985	93.988	95.809	102.36	102.26	97.431	103	101.04	98.725	103.64	99.916	99.044	100.38	101.45	99.425	99.274	100.79	101.37	101.85	99.129	101.25	102.51	98.435	99.887	103.96	100.75	96.994	98.131	101.64	96.478	99.395	104.12	99.659	102.65	94.582	101.12	98.054	99.057	98.288	99.696
106.16	104.33	106.03	113.05	106.05	107.52	104.26	103.31	106.52	107.12	101.23	107.05	110.35	110.64	108.1	107.03	107.3	108.62	105.58	106.52	103.28	108.54	107.04	108.17	103.9	105.91	107.14	110.4	108.48	109.21	111.66	102.33	110.29	106.55	105.3	111.15	109.71	109.37	106.94	109.02	108.94	108.92	107.15	109	104.08	108.26	111.94	106.84	107.61	109.71
97.417	97.699	99.88	94.939	101.77	96.548	99.571	97.663	97.502	98.987	94.625	97.025	100.48	101.35	97.308	100.89	102.69	94.821	95.157	100.06	98.926	96.362	95.899	99.577	99.797	92.694	98.255	99.13	97.087	97.81	102.06	101.59	97.489	98.043	98.932	94.848	96.958	97.882	94.569	97.806	96.672	102.03	98.203	96.188	95.55	100.8	95.043	97.703	102.08	99.599
105.72	106.59	106.43	110.16	104.53	105.68	109.87	100.24	106.35	102.3	103.71	104.87	107.08	109.58	108.85	104.04	105.72	110.77	110.35	107.46	104.9	109.62	103.52	106.39	106.05	106.18	105.99	104.77	108.41	102.11	100.62	103.56	104.35	106.28	107.2	105.02	104.58	100.43	106.23	105.93	105.15	107.43	102.44	107.42	104.28	100.74	108.88	107.72	107.49	107.78
104.46	105.54	100.24	103.31	106.12	104.08	106.28	105.04	101.66	103.64	107.6	108.45	109.91	104.46	104.62	105.62	105.04	105.84	105.22	107.75	108.58	110.37	108.97	107.21	108.06	105.74	105.99	102.62	106.03	104.35	110.27	101.1	108.09	110.78	105.06	106.2	104.46	108.17	105.93	101.43	109.95	100.04	106.09	104.16	102.67	106.38	107.74	107.2	104.48	105.03
104.54	107.74	100.71	106.32	103.68	108.94	108.7	109.32	107.81	109.85	106.49	104.76	107.55	104.55	101.62	105.35	107.09	104.2	100.48	104.45	106.46	104.53	102.24	102.97	107.02	106.54	107.68	102.3	103.48	106.46	106.84	105.15	108.74	103.68	104.57	105.2	106.08	108.4	104.68	100.83	105.03	104.64	105.49	103.66	107.13	107.23	105.72	107.17	102.84	107.78
111.59	109.55	107.39	110.77	106.45	107.69	108.6	109.75	111.45	110.74	110.77	105.48	110.68	109.02	108.95	109.55	109.56	110.53	110.02	112.39	110.52	110.86	113.46	110.47	111.3	111.61	109.6	107.8	106.85	110.1	111.21	108.66	113.6	117.28	114.91	110.7	111.86	114.43	111.79	113.83	110.39	110.16	109.84	112.19	104.92	109.19	109.56	109.59	107.76	111.19
109.3	109.43	111.4	105.71	107.66	108.7	108.14	109.82	115.78	109.89	107.02	107.94	105.49	108.75	106.72	105.09	106.5	106.12	103.82	107.5	106.36	105.46	103.25	106.23	104.83	108.74	104.76	110.28	105.22	101.01	108.07	105.19	108.12	108.54	108.78	107.5	109.55	104.46	110.74	108.8	108.71	106.29	106.26	107.25	108.77	105.45	107.23	111.58	109.52	108.22
103.93	107.9	109.75	102.96	105.87	103.55	108.86	102.17	104.65	105.19	103.75	108.24	107.5	106.66	105.76	110.61	110.09	108.56	102.02	107.64	109.28	107.23	107.4	105.63	106.57	106.44	103.99	107.61	105.36	103.44	109.53	109.7	106.12	105.56	105.88	108.49	110.63	105.79	104.68	106.49	110.86	108.35	106.17	109.07	105.92	107.11	105.75	108.85	105.25	103.72
105.49	108.88	102.65	111.22	108.15	109.3	111.56	105.32	105.23	104.9	107.82	104.78	109.48	108.64	108.89	108.01	108.19	110.62	107.2	108.46	108.24	103.38	109.55	106.64	105.81	103.29	107	105.64	108.71	116.02	106.22	101.36	108.19	106.07	109.93	109.15	107.58	110.61	107.4	106.18	111.32	110.97	106.57	105.81	106.72	106.78	108.22	104.64	104.22	106.82
101.14	101.17	105.08	102.19	99.262	104.76	104.08	100.96	96.561	102.54	102.15	103.47	97.337	99.337	101.84	98.753	100.5	103.61	100.1	101.91	103.56	97.227	98.718	101.57	97.249	97.774	100.14	102.3	99.724	100.17	103.05	99.963	105.81	102.93	101.81	100.74	103.38	100.64	101.14	101.98	102.36	98.02	102.24	101.93	102.77	99.825	100.28	94.927	95.745	100.45
94.076	98.296	96.025	97.378	100.2	103.79	96.97	93.224	97.099	97.46	99.592	98.459	98.601	101.89	97.175	98.392	96.331	100.12	101.13	97.167	98.599	101.5	99.19	96.28	99.448	96.356	99.415	97.753	97.707	96.894	97.077	100.31	98.602	104.09	101.23	96.842	101.9	93.21	100.45	97.305	95.435	94.716	95.166	101.11	98.049	103.41	101.23	104.09	98.859	97.554
109.65	114.54	110.02	109.86	109.27	112.9	107.76	109.68	111.07	109.59	117.8	109.29	109.27	111.24	110.99	112.64	107.3	108.76	111	106.45	109.72	109.13	109.34	110.54	108.82	114.18	112.62	110.88	110.57	109.88	110.7	116.91	105.86	108.3	111.68	108.64	105.42	110.83	110.84	113.79	107.34	109.27	107.47	111.14	110.15	109.96	110	116.34	114.29	109.08
111.39	112	109.31	109.12	107.27	104.57	114.47	108.9	110.82	112.9	111.2	109.47	108.45	108.2	112.44	112.18	110.34	113.34	112.49	106.9	114.15	110.8	110.36	106.44	114.78	113.82	109.7	108.24	111.65	112.03	108.71	109.35	108.65	109.7	110.21	113.3	110.69	107.89	111.5	109.27	106.65	111.68	111.99	113	111.44	110.06	113.44	111.34	112.2	110.42
107.65	104.84	103.85	104.14	104.8	108.39	102.83	108.58	106.27	104.1	107.39	104.76	105.87	104.22	104.24	104.63	104.77	105.05	103.34	106.51	105.47	106.21	106.02	105.76	103.19	107.75	107.08	108.87	100.74	107.82	108.17	108.54	108.05	102.26	106.83	104.4	104.97	105.92	103.25	102.53	104.14	106.59	104.78	106.39	105.95	104.84	105.32	101.7	106.69	102.47
99.788	100.9	96.834	97.865	98.499	98.852	103.44	102.28	100.45	99.724	105.29	103.09	102.82	103.03	100.58	102.92	100.88	100.39	99.678	99.347	96.652	100.9	100.76	99.058	105.4	102.73	103.61	101.42	101.22	99.533	105.04	101.96	103.08	97.741	104.77	100.8	101.79	99.126	97.83	98.798	102.1	100.14	100.59	101.88	97.312	105.56	101.85	103.12	96.261	100.53
101.2	100.97	98.201	99.408	101.32	104.06	101.17	99.609	105.01	103.97	97.55	97.168	99.267	103	100.46	100.2	101.41	102.43	99.758	101.61	99.473	102.2	102.12	99.119	98.285	101.73	101.94	102.88	102.26	101.2	98.876	96.62	99.03	100.64	95.512	99.136	102.88	98.464	107.16	102.04	99.953	99.206	100.37	102.78	99.133	102.75	101.85	97.14	103.5	98.177
106.84	105.66	106.25	105.35	105.46	110.49	107.79	104.16	105.56	107.54	108.59	106.13	110.73	106.33	102.66	108.86	104.51	104.4	106.35	106.72	104.61	111.27	104.62	106.94	107.57	105.81	111.53	107.96	108.33	107.26	104.57	105.95	106.97	106.4	105.96	105.34	106.96	108.8	107.74	105.74	107.49	106.82	105.53	108.86	109.76	109.88	101.98	104.53	114.68	105.13
104.83	107.62	105.49	102.97	106.45	103.82	106.76	101.79	106.35	108.71	107.62	106.73	105.4	103.89	104.61	107.11	105.04	104.64	109.89	104.04	108.72	109.57	106.87	107.19	103.72	103.57	105.84	104.66	106.93	108.17	109.03	105.8	108.75	108.11	105.3	108.73	107.26	108.56	109.95	108.12	104.71	107.03	104.41	103.01	109.34	108.5	105.03	108.46	107.06	106.12
95.396	99.187	97.412	101.09	97.806	100.71	98.824	100.28	98.146	98.462	98.823	102.69	100.22	100.54	100.43	99.022	97.223	98.254	96.164	102.64	97.157	97.336	96.605	99.942	98.786	101.43	98.938	97.275	94.94	99.605	96.807	101.02	99.613	98.199	99.08	94.589	101.1	99.413	99.39	101.08	98.054	96.012	99.114	101.94	99.249	96.962	97.356	96.458	102.43	94.836
111.26	110.91	103.57	108.42	110.69	110.52	106.53	112.52	108.55	111.51	109.76	106.04	105.16	106.28	106.39	110.26	108.76	110.45	108.55	112.92	108.65	108.85	105.98	107.18	107.68	112.35	106.15	105.14	109.41	104.73	105.16	105.37	104.57	107.48	106.61	107.66	110.29	108.86	102.52	107.59	108.92	103.79	107.88	105.59	107.41	109.01	111.09	113.41	107.03	109.45
106.35	105.87	109.48	105.87	109.56	109.59	104.65	108.32	110.63	107.64	108.91	107.51	110.04	108.19	108.91	113.2	108.01	106.65	105.31	105.23	106.1	110.69	107.14	106.6	108.7	112.09	112.7	112.19	106.16	105.8	109.51	107.39	109.53	102.82	107.31	110.26	110.17	107.25	109.81	104.51	108.47	107.42	111.84	111.64	106.64	110.53	110.21	108.41	105	105.97
102.95	104.18	106.66	110.32	106.46	104.56	106.86	103.55	108.54	103.77	113.27	105.42	108.25	106.9	100.09	106.24	111.17	104.68	107.52	105.78	108.21	106.61	105.68	104.28	106.22	110.38	104.4	109.28	104.49	99.153	102.37	101.53	104.8	111.81	104.44	103.98	107.56	106.46	108.97	100.9	103.31	104.16	109.33	104.06	106.6	101.28	106.23	107.41	106.87	102.63
107.71	109.64	107.21	109.67	112.62	104.29	107.08	108.3	112.03	110.29	107.93	105.35	106.36	104.92	107.31	106.08	111.13	104.49	104.21	106.06	106.14	106.77	106.5	110.49	106.57	110.39	108.61	105.81	109.38	108.4	110.28	108.11	109.88	109.92	111.54	103.32	109.8	110.64	108.7	110.07	105.94	108.03	111.15	110.69	112.46	111.14	103.56	110.66	107.34	109.17
105.65	106.08	104.51	107.27	105.92	103.58	102.26	102.61	103.87	106.6	101.54	109.6	103.48	101.21	109.2	109.06	110.71	105.88	102.57	102.76	104.37	108.95	105.6	105.9	107.75	104.25	101.16	103.96	106.06	106.59	104.84	110.02	106.56	111.37	107.23	108	104.77	102.33	107.72	109.39	104.21	106.58	106.33	110.06	107.18	106.11	104.94	106.65	111.98	106.55
111.42	107.88	107.33	110.46	107.33	104.6	110.69	107.07	107.49	105	106.24	112.22	115.09	109.1	104.12	106.25	108.01	106.04	104.17	111.08	108.48	108.41	106.79	104.82	104.65	108.13	109.98	111.86	106.55	106.98	105.58	104.36	110.38	112.62	104.79	110.23	110.59	111.77	107.28	105.91	108.18	106.93	106.73	103.02	111.52	108.35	109.04	104.77	106.36	104.44
103.85	109.79	112.48	106.59	107.38	109.81	103.89	103.43	104.93	109.66	111.15	107.43	104.27	104.11	103.17	105.76	106.3	104.89	109.26	105.51	107.13	107.35	103.93	107.14	110.74	105.14	102.63	103.34	110.76	107.98	109.44	107.67	104.65	108.38	107.91	103.45	106.81	106.48	110.1	106.88	106.5	102.48	108.69	109.61	104.6	103.49	106.81	106.88	104.66	110.15
99.089	99.132	100.22	104.49	102.83	98.126	101.12	103.95	102.63	99.071	101.95	101.9	103.03	97.593	104.21	101.59	103.81	100.87	94.748	98.444	100.2	98.576	99.059	99.331	99.578	99.831	102.57	100.98	98.879	100.94	99.992	98.673	101.07	100.52	101.8	101.12	103.04	98.088	100.36	102.38	96.286	99.209	101.85	96.715	96.957	97.046	102.23	96.265	100.58	98.604
104.26	105.85	107.04	107.21	108.34	102.47	109.41	104.48	106.25	104.41	103.68	109.35	106.45	103.36	106.96	104.72	103.86	106.69	104.79	108.78	106.6	103.45	103.03	106.56	105.91	105.22	109.37	105.55	107.79	107.68	105.71	102.7	105.08	104.06	102.81	106.65	102.06	104.92	106.57	106.6	102.05	106.67	106.29	104.08	105.23	104.76	109.59	105.29	108.31	106.95
105.12	113.31	107.74	108	107.53	109.62	107.9	106.65	109.34	108.12	106.51	109.8	105.9	106.8	110.08	104.14	102.58	107.66	107.32	111.85	105.77	114.38	108.57	109.87	109.35	109.73	102.44	110.72	107.06	109.21	111.41	107.96	105.5	109.46	108.18	109.55	109	105.72	106.6	109.7	109.62	105.57	109.27	104.79	107.37	111.75	108.64	111.8	105.95	106.64
105.61	110.3	110.8	109.41	112.36	105.69	105.98	110.35	107.1	104.08	105.93	108.83	107.43	108.23	111.01	107.25	110.68	110.62	113.26	107.54	107.34	104.42	110.97	107.72	108.08	106.49	104.61	106.37	106.92	107.78	111.66	110.2	111.57	109.83	106.26	110.6	108.06	106.75	107.53	109.62	111.79	104.68	104.91	110.43	109.65	112.09	115.24	107.75	108.75	104.86
109.49	105.6	108.25	111.46	110.16	106.33	107.63	109.05	107.96	108.6	106.27	104.27	106.35	111.97	107.91	107.43	109.65	110.3	106.37	110.26	111.61	113.62	106.43	109.45	106.55	111.35	108.59	110.69	110.91	106.37	109.54	108.52	105.55	108.13	109.18	109.83	106.08	105.2	105.85	106.19	107.77	107.66	108.32	111.04	108.55	106.8	105.32	107.98	108.04	108.75
98.126	98.696	97.742	99.084	94.037	92.951	95.777	98.596	99.536	99.516	102.82	94.567	95.162	97.049	99.503	94.99	100.51	102.78	97.07	94.456	97.057	98.677	95.648	98.168	98.896	97.588	100.18	95.757	95.094	98.422	95.82	95.817	98.612	94.603	100.06	96.7	96.857	94.244	97.469	98.373	99.077	96.806	95.91	96.343	95.355	97.146	97.636	95.866	96.456	100.44
95.378	98.167	100.74	97.447	98.959	98.607	102.66	96.375	100.9	102.13	101.68	99.232	100.94	98.341	100.55	97.501	98.156	103.92	98.315	99.47	99.752	98.072	100.06	96.722	103.45	104.29	98.069	100.75	99.531	101.49	99.951	98.006	99.362	103.11	101.24	101.64	97.759	104.57	103.4	99.828	101.66	105.33	98.722	99.17	101.66	98.993	106.7	100.92	98.181	104.32
107.52	106.45	100.92	105.32	105.11	104.09	108.5	106.9	102.81	106.64	104.54	105.3	107.06	106.39	108.8	109.42	105.31	104.12	104.69	107.56	103.53	100.01	106.39	106.25	106.78	108.43	108.43	102.77	101.84	103.71	103.18	102.62	104.69	106.86	101.66	108.74	107.84	107.7	108.57	111.11	105.88	111.61	108.74	103.07	107.52	99.612	109.22	107.9	103.7	105.47
109.67	110.24	105.57	105.16	107.29	104.9	109.2	107.37	108.94	105.55	106.87	106.43	111.51	110.21	112.12	104.71	108.66	106.1	110.77	110.43	106.03	107.9	102.88	109.36	109.43	104.56	107.12	109.69	104.38	111	111.41	107.11	109.28	109.39	112.51	105.27	107.37	107.84	108.62	107.29	107.06	109.17	109.69	108.36	103.73	110.05	108.44	100.04	108.13	108.25
100.22	97.939	102.76	100.26	96.736	101.47	102.83	100.96	107.07	103.7	97.089	97.575	97.132	103.38	98.594	99.122	99.147	102.24	99.139	99.116	99.844	102.37	100.95	100.25	99.952	98.477	102.35	102.87	98.961	101.8	99.039	101.69	97.882	99.778	102.56	101.41	105.72	96.337	105.4	100.95	97.826	99.348	99.996	100.62	102.67	99.22	102.33	97.189	98.652	96.716
104.53	104.93	105.48	107.76	105.95	108.97	107.06	106.23	106.87	106.42	104.01	107.49	104.9	103.13	110.06	105.89	106.82	106.44	105.66	104.35	107.18	105.27	104.74	109.64	102.69	104.88	106.04	105.28	109.29	102.47	107.81	106.51	102.92	105.88	105.12	104.1	110.71	108.51	108.39	112.27	106.99	104.44	104.81	108.59	104.99	105.57	102.97	105.81	107.26	107.09
95.933	98.94	92.751	102.26	94.305	99.395	98.93	99.527	96.649	95.046	100.8	93.314	94.47	96.207	98	99.101	99.3	93.745	100.63	96.186	96.036	97.409	98.262	99.213	96.776	101.31	99.274	96.642	97.096	95.41	97.31	98.553	101.19	97.608	97.291	99.684	98.817	98.431	97.868	95.433	98.383	97.906	98.596	97.521	97.601	96.539	95.512	98.755	101.29	100.38
97.437	97.478	95.482	99.048	97.149	101.57	101.41	93.265	104.58	103.97	103.48	104.56	103.17	99.544	98.449	98.148	99.1	101.59	99.707	99.625	98.12	99.428	99.825	101.1	99.707	98.967	98.695	97.047	100.19	98.314	101.34	97.986	100.82	104.03	98.629	106.17	96.917	98.792	97.924	97.782	100.86	99.53	99.824	104.25	102.83	96.021	101.38	101.59	95.028	105.04
98.783	100.26	99.14	96.621	96.786	94.032	100.2	97.568	97.56	95.522	98.185	96.952	95.06	101	101.89	102.67	95.348	97.122	97.163	97.626	97.726	97.383	97.514	98.69	97.608	102.18	92.885	99.335	97.406	99.347	100.12	98.78	97.444	96.764	97.221	98.906	96.696	101.33	96.293	101.19	95.869	102.03	101.58	100.05	101.38	98.891	101.42	101.15	99.213	99.02
102.21	106.26	109.32	111.42	102.24	107.68	108.54	105.59	108.17	107.48	106.11	105.67	105.57	105.27	107.44	103.9	102.89	106.99	106.3	104.1	109.04	107.14	106.95	108.65	106.56	107.09	105.66	109.08	107.9	103.73	104.46	108.54	105.96	115.34	106.54	107.69	111.57	104.95	107.43	105.94	106.29	109.79	107.22	102.82	105.72	104.29	106.35	106.28	109.23	108.7
105.25	109.8	110.74	105.58	101.53	106.51	99.905	108.66	106.7	104.75	104.42	102.72	108.05	105.45	103.4	101.26	104.42	107.92	107.06	105.51	105.25	101.51	105.53	106.87	102.5	104.77	102.07	107.31	107.24	104.7	104.94	102.53	102.99	105.93	104.75	109.57	104.88	101.49	111.77	104.43	109.33	106.62	102.73	102.81	106.42	104.99	105.21	104.35	105.9	105.55
103.13	103.74	104.77	104.67	107.88	106.27	107.67	103.91	104.23	107.44	103.89	109.82	101.81	101.76	104.24	106.15	107.07	106.06	112.44	104.87	108.65	107.36	106.87	109.34	103.54	107.3	103.89	104.69	108.65	103.7	108.91	101.47	105.79	103.43	107.17	106.33	104.79	102.89	107.02	104.32	106.02	106.61	105.24	106.34	106.86	106.88	110.72	106.95	104.54	108.07
101.54	100.9	94.673	94.846	97.535	97.039	102.62	101.93	98.8	100.14	101.21	95.932	98.578	96.751	101.25	96.307	96.014	95.32	96.268	100.53	97.781	94.783	99.44	100.44	102.94	97.237	96.209	91.422	97.538	99.05	97.772	101.12	98.538	97.301	102.43	97.697	97.107	99.227	99.212	96.425	95.908	101.89	97.578	101.89	94.394	99.05	100.9	95.027	99.464	101.46
106.38	106.61	109.3	107.04	108.57	108.32	111.06	104.64	110.38	104.71	108.1	108.26	108.69	110.33	105.17	109.98	113.7	108.55	104.63	106.3	104.01	103.73	110.61	103.74	106.04	109.64	107.37	109.05	108.18	107.61	109.17	114.1	112.52	110.8	110.13	109.66	110.5	108.82	104.47	105.79	107.03	106.69	107.6	107.98	108.14	104.58	108.39	111.55	109.57	107.23
105.85	110.25	109.39	109.92	105.24	107.02	111.53	107.3	105.11	103.64	104.08	104.62	107.19	108.76	108.21	113.51	106.7	109.17	110.38	110.22	107	109.46	109.6	105.04	106.02	107.39	106.69	106.73	104.47	108.17	106.41	110.83	103.9	106.09	109.04	110.41	108.63	107.72	105.81	105.86	110.16	110.87	105.79	108.71	109.36	108.19	106.53	105.96	106.22	107.89
104.02	106.27	109.27	101.15	101.57	103.86	104.25	103.79	108.17	105.67	103.93	108.42	102.91	104.7	102.17	105.21	105.42	109.31	108.81	108.1	102.48	103.99	105.56	108.45	104.49	106.7	103.71	108.3	107.77	104.49	105.61	107.19	106.98	102.2	106.89	110.18	106.9	101.39	102.42	108.57	110	98.407	103.66	102.24	106.81	105.3	105.79	106.15	102.8	105.68
106.8	104.75	115.12	105.98	108.97	108.76	106.5	107.1	107.94	109.96	111.51	109.54	108.06	105.39	108.07	114.17	106.51	110.35	106.56	107.21	109.8	110.29	107.84	108.22	109.8	110.19	109.02	111.39	111.5	105.7	113	111.42	111.16	107.08	113.13	106.68	104.12	110.62	107.43	111.37	107.49	107.19	108.14	107.89	109.03	111.54	112.96	107.21	109.06	105.84
106.1	106.67	111.88	103.37	103.75	107.43	104.78	105.5	103.05	105.54	106.04	103.29	107.78	101.97	107.45	105.23	106.97	106.64	108.01	108.29	104.95	107.3	106.15	110.23	109.55	108.84	106.88	104.6	107.77	107.45	102.65	102.84	106.47	108.88	106.3	107.26	108.04	106.57	107.65	106.67	105.81	109.14	105.03	104.53	105.12	106.48	103.21	109	107.73	103.96
105.38	103.37	102.4	104.31	105.84	103.73	110.08	105.93	104.08	107.1	103.32	106.99	105.62	106.33	107.67	108.58	103.83	107.15	106.26	111.33	105.64	106.28	106.59	108.05	105.46	108.58	104.55	102.41	102.85	102.81	109.54	103.82	102.57	105.56	106.28	109.09	105.83	106.82	105.75	106.8	102.95	108.51	109.4	101.01	108.6	106.01	104.44	104.93	107.72	107.34
105.9	109.35	109.77	109.43	110.08	109.19	109.84	105.22	103.86	106.14	107.88	106.36	107.31	104.86	108.4	114.36	107.11	109	106.35	106.47	104.94	108.3	109.57	106.49	108.51	109.29	107.25	105.68	109.56	107.03	108.53	109.02	111.07	110.18	107.59	108.65	105.9	106.15	107.53	107.84	107.27	109.52	104.87	108.53	109.37	103.07	108.09	105.81	108.61	105.79
112.82	113.41	111.01	112.67	111.71	111.67	110.07	111.09	112.7	109.91	108.14	111.84	109.24	110.54	108.42	110.85	109.69	106.36	109.67	110.99	106.9	116.34	109.02	108.68	111.5	109.5	109.27	112.37	111.34	109.39	112.41	109.9	111.21	112.51	112.61	106.9	108.56	107.97	112.19	109.31	110.41	109.04	107.31	108.71	108.65	107.55	116.17	112.21	109	111.18
105.74	100.2	98.575	93.371	100.33	100.35	91.866	96.332	99.137	95.956	103.01	96.183	99.182	97.037	93.907	101.55	97.85	97.418	99.141	95.921	95.961	95.932	94.291	96.728	96.434	93.531	99.85	99	93.935	97.882	98.939	96.902	95.163	96.933	99.243	95.858	98.984	96.933	93.482	94.816	97.403	97.643	97.427	96.734	97.171	97.193	99.405	99.534	99.943	95.795
108.8	113.39	107.68	104.61	106.88	108.69	105.13	108.1	108.09	109.63	104.79	106.27	112.44	108.98	104.87	107.17	109.85	106.99	106.88	104.74	109.48	109.86	109.95	111.68	109.57	107.5	110.69	108.77	107.27	105.28	108.91	109.72	105.8	106.74	110.06	105.36	102.99	110.06	111.66	111.4	108.34	103.64	107.83	109.38	106.92	107.27	109.6	106.83	103.21	111.74
105.09	105.88	107.67	105.39	107.26	101.1	101.18	102.98	110.01	106.49	105.34	106.35	104.7	106.93	107.59	104.32	108.09	100.29	105.77	105.8	105.36	103.88	106.65	102.95	106.48	103.44	105.98	101.47	107.22	104.18	103.13	106.1	105.65	103.63	102.05	106.66	106.18	105.83	104.95	105.51	99.981	103.09	106.75	106.29	101.81	103.42	102.94	105.41	106.05	109.25
108.29	106.68	105.76	104.09	107.29	106.56	99.335	109.84	111.82	106.31	107.85	103.99	108.31	105.54	105.81	105.97	107.12	110.53	107.4	105.42	107.58	104.24	107.67	106.51	106.27	109.86	105.13	110.32	105.25	105.15	104.57	105.36	107.51	108.74	106.39	106.42	103.73	105.86	107.56	108.62	109.54	106.07	107.89	108.25	101.93	101.81	108.79	106.06	103.04	101.71
108.55	108.1	106.4	105.38	108.33	108.97	106.26	107.55	103.12	104.91	106.98	107.04	101.81	107.73	102.19	104.5	104.94	101.19	109.83	108.9	103.9	106.35	102.16	106.58	101.96	104.83	103.94	104.18	101.26	101.36	105.75	110.06	109.22	107.42	104.95	104.93	107.67	107.35	109.74	105.78	110.85	104.33	111.49	107.51	102.95	109.42	103.99	104.67	104.85	106.44
108.82	110.94	108.51	106.89	108.85	107.59	110.94	109.04	108.7	111.21	106.52	106.87	108.84	106.08	105.55	106.78	112	106.68	111.04	114.04	107.48	106.43	108.11	105.75	111.46	103.47	103.98	107.06	108.49	108.61	110.11	111.18	106.37	106.03	104.38	108.07	109.86	108.96	110.62	108.75	111.4	108.19	110.95	105.35	109.35	103.93	112.88	109.2	109.36	107.3
101.77	109.25	105.5	106.51	106.53	100.44	104.15	108.82	107.54	107.67	105.64	105.49	109.75	108.29	102.57	101.7	103.35	105.74	104.89	104.89	108.39	102.75	104.57	106.23	101.15	101.17	104.72	101.95	110.95	106.44	107.78	105.95	104.03	107.08	100.96	103.29	104.87	105.24	110.23	103.24	108.25	107.64	108.99	107.37	109.04	105.79	104.4	103.17	101.89	102.56
108.91	108.84	108.99	114.29	106.59	105.27	110.12	110.66	104.81	107.41	108.97	106.91	106.15	111.56	105.98	106.69	111.46	109.97	109.1	111.63	110.26	107.54	106.49	105.8	111.87	108.66	110.37	112.05	111.75	108.88	106.5	105.24	106.44	106.85	104.58	110.06	107.93	105.04	109.33	105.53	107.81	109.91	111.35	108.56	106.11	110.69	109.04	106.5	108.21	109.84
111.5	108.06	110.27	106.12	107.39	101.98	110.74	108.19	108.24	108.42	106.78	107.56	105.21	107.72	107.74	100.22	101.5	104.11	106.21	108	109.24	109.81	107.76	107.43	105.66	106.23	108.4	107.95	104.78	108.96	107.79	111.51	108.06	105.71	109.59	108.92	108.16	104.56	109.07	108.56	108.07	106.22	105.93	112.1	110.95	108.58	111.45	102.7	109.46	104.99
104.22	105.67	101.74	102.57	107.29	106.32	104.28	104.92	103.61	102.97	106.4	103.39	104.04	105.7	106.41	109.66	106.62	104.8	105.08	109.24	108.05	106.23	109	103.18	104.98	105.38	107.53	103.79	104.12	103.93	102.11	108.61	106.35	104.09	107	104.3	107.06	105.27	108.8	103.61	106.15	106.69	106.71	106.19	104.98	105.6	105.71	107.25	109.67	103.62
98.137	100.62	100.01	99.912	104.71	99.482	103.56	101.7	98.13	95.524	99.205	98.378	98.771	97.662	103.43	98.997	98.962	103.38	98.652	102.49	102.92	102.14	101.08	97.297	99.447	98.959	98.29	96.792	102.46	100.66	100.94	99.659	106.32	99.05	98.988	102.2	100.76	104.76	97.862	99.859	100.72	101.78	97.409	96.619	103.79	99.028	96.382	103.73	105.66	99.344
105.04	106.73	111.07	109.81	106.88	108.78	106.62	106.14	112.4	102.68	108.98	101.34	110.5	109.68	110.62	107.83	101.96	108.94	104.28	107.75	113.2	107.14	105.94	104.55	105.13	107.71	106.08	106.41	106.58	105.73	109.55	105.54	106.1	106.13	107.36	107.92	108.88	107.42	108.06	106	105.36	104.32	109.62	107.13	104.48	107.56	107.79	108.52	106.46	103.32
97.126	100.36	100.94	103.36	100.98	103.02	102.96	100.86	100.54	106.38	99.727	102.08	102.7	96.915	100.33	104.11	102.03	101.95	106.12	103.01	98.59	101.96	95.994	103.78	105.1	99.103	99.883	101.32	100.68	104.77	100.54	105.71	102.52	100.64	105.69	97.491	102.98	107.49	105.96	103.41	98.995	101.27	102.98	99.618	102.85	103.67	100.57	99.189	97.574	103.22
111.97	109.07	103.88	106.51	108.08	113.63	108.19	107.02	109.04	108.28	107.87	108.35	110.94	110.21	112.96	110.46	113.69	111.64	101.23	110.02	105.44	112.1	110.36	107.17	109.2	109.06	110.3	110.75	111.8	108.83	106.48	110.15	110.9	108.23	112.48	109.8	111.03	105.98	107.2	107.81	113.45	107.34	109.89	110.11	109.2	106.65	110.41	111.82	109.08	108.27
104.09	106.48	102.31	106.1	109.58	108.63	108.99	102.73	104.73	109.66	103.76	105.68	107.64	110.05	100.44	107.72	105.4	109.08	104.77	109.8	106.54	107.68	105.92	106.58	110.43	106.18	105.83	108.05	107.44	101.61	106.81	107.98	103.57	108.42	100.49	109.28	104.96	108.13	107.88	110.09	104.41	104.14	106.26	106.69	107.02	112.05	108.05	101.13	105.51	107.85
108.68	104.06	110.7	105.04	107.65	110.14	106.35	107.29	107.27	107.6	111.32	107.5	110.99	106.48	108.52	107.78	105.17	106.36	105.35	105.64	107.87	107.33	109.63	107.11	109.38	112.19	106.85	110.86	106.77	109.25	109.66	113.08	108.59	104.56	109.84	103.58	104.45	109.21	109.01	108.37	106.84	107.63	104.74	106.5	110.99	105.94	103.96	111.02	109.68	110.69
103.58	105.17	107.14	103.74	109.92	105.86	104.38	107.34	104.8	108.32	104.37	106.43	109.06	110.44	106.05	104.08	107.05	108.4	106.81	104.71	107.69	105.02	103.3	106.63	110.82	101.27	105.43	109.93	105.98	112.21	103.24	103.4	106.64	106.28	103.95	108.13	105.69	105.16	106.84	106.32	105.78	107.6	106.74	105.86	106.71	108.07	107.48	104.45	106.08	107.96
108.22	111.16	105.47	108.56	109.28	110.23	109.04	106.81	109.92	111.01	110.27	108.98	109.06	107.45	109.19	113.21	104.42	111.76	113.95	108.32	105.15	104.22	108.56	109.49	103.42	109.05	105.36	108.16	106.85	111.15	112.39	109.32	112.07	106.74	109.3	106.25	106.12	114.4	110.27	109.11	113.01	108.76	110.16	108.75	106.65	106.92	110.1	112.02	104.88	110.07
109.44	106.45	109.72	109.33	112.65	108.31	105.07	107.11	109.67	107.4	109.26	104.87	108.03	105.05	108.71	109.84	108.99	104.5	105.3	109.17	112.03	108.34	111.12	111.63	105.93	108.12	108.76	106.77	104.91	105.48	110.26	113.51	103.06	105.04	110.14	108.23	103.28	110.68	107.95	116.53	106.54	108.5	109.26	107.05	109.01	110.01	108.44	109.64	107.13	105.73
106.01	113.79	112.15	109.17	108.02	111.81	108.32	107.14	112.55	112.21	112.13	112.44	111.08	111.16	110.63	110.41	111.03	111.76	111.84	115.62	110.01	112.6	109.3	111.87	104.85	110.4	109.95	109.59	112.48	114.05	110.59	110.7	115.41	111.15	109.61	115.04	114.49	109.68	108.8	108.39	109.95	110.05	111.45	106.4	109.63	109.74	108.97	111.5	113.15	110.05
104.81	101.19	100.8	101.24	106.49	101.08	102.28	102.78	104.03	103.2	104.11	105.69	99.6	112.13	99.717	104.14	101.04	103.87	109.29	103.73	99.782	97.946	102.03	99.817	101.62	102.08	96.2	103.43	105.78	96.478	103.58	103.05	102.09	105.28	103.67	100.42	104.73	103.85	101.78	97.654	102.44	105.58	100.46	101.39	104.48	101.23	101.08	102.8	108.8	105.63
106.84	109.81	104.48	106.31	107.18	104.51	106.73	103.77	111.1	106	110.55	100.81	111.56	107.05	102.32	105.68	103.08	101.37	107.62	105.74	106.06	107.26	104.67	107.42	102.01	108.67	109.12	103.4	102.47	107.68	104.44	107.98	105.63	103.69	106.11	102.61	105.39	107.17	111.13	103.87	110.39	104.73	105.11	103.11	107.81	107.29	107.43	99.345	103.06	105.36
106.66	107.6	108.77	105.92	114.45	101.41	108.35	111.92	108.09	104.54	104.87	106.63	104.67	113.35	106.06	108.28	105.09	106.79	112.9	110.44	109.98	101.67	110.31	110.96	106.76	108.34	111.25	109.46	107.14	110.03	108.66	105.87	108.13	109.95	107.46	108.58	111.71	113.69	103.98	112.93	108.59	107.88	108.32	107.81	109.18	109.25	109.36	114.39	108.19	109.44
105.63	104.2	108.44	105.11	107.61	108.41	106.83	106.81	110.11	103.29	106.95	103.66	103.7	104.47	105.43	101.09	106.94	106.83	102.17	105.26	104.68	105.65	105.89	105.66	107.87	108.04	103.19	110	106.9	104.95	105.16	110.47	105.78	106.29	108.09	103.59	109.5	107.2	106.77	105.76	109.74	105.2	107.03	107.1	103.78	106.38	105.77	104.72	106.3	107.53
104.86	106.59	106.22	107.53	102.84	104.19	105.33	104.4	107.24	107	108.05	103.4	103.17	109.44	104.21	106.33	109.35	106.05	109.09	105.16	109.79	103.92	103.34	111.67	107.52	99.328	105.55	106.8	109.46	108.09	106.46	103.7	104.51	107.52	107.02	108.26	106.83	102.35	104.72	104.08	105.7	102.16	103.6	102.01	104.42	106.42	103.35	105.54	105.19	103.55
110.79	103.89	113.42	106.13	104.77	111.22	104.59	111.98	108.14	104.32	107.76	104.64	108.94	105.77	104.3	102.84	105.36	104.94	104.72	106.88	101.56	105.33	104.89	106.45	105.61	105.11	103.87	106.04	106.68	105.86	107.13	103.86	109.72	108.68	106	104.65	105.61	106.78	104.19	108.98	105.6	108.79	108.98	109.72	107.53	108.39	105.12	103.7	110.96	110.89
107.5	111.46	102.23	107.98	104.88	106.23	101.47	100.68	105.85	104.63	106.42	104.52	106.61	105.97	105.25	101.73	103	103.31	107.56	104.23	102.65	106.13	107.76	104.1	106.73	103.53	106.36	109.98	105.26	106.32	106.37	109.79	106.73	108.13	103.02	105.36	102.69	109.05	102.83	104.7	102.48	105.41	110.85	104.59	102.62	108.96	103.08	104.2	108.5	110.01
109.5	106.94	109.03	105.82	111.84	108.33	106.45	103.29	103.14	108.24	106.4	107.36	107.74	104.11	109.54	107.93	107.75	107.81	107.63	108.08	109.2	103.79	110.02	111.51	105.81	111.57	113.72	107.96	108.07	111.33	104.8	109.09	108.12	108.55	104.82	107.98	108.78	104.11	110.21	109.42	107.58	107.16	105.47	106.55	110.23	110.24	111.83	111.38	104.37	107.69
107.75	109.2	105.89	110.94	103.15	102.15	99.299	101.19	108.42	106.99	105.07	113.22	107.86	103.61	107.66	102.57	108.95	106.2	107.15	107.8	104.16	106.53	107.42	101.11	106.08	107.55	106.11	106	109.29	104.56	108.77	107.44	109.95	110.62	102.75	101.35	104.84	103.58	102.98	105.67	104.8	108.86	104.94	105.91	108.01	105.35	104.31	102.72	102.5	102.98
110.11	106.88	107.53	109	109.22	105.61	104.24	103.01	107.92	106.31	105.23	114.15	108.05	103.21	107.59	105.51	106.74	105.33	107.02	110.37	101.84	106.22	107.3	105.73	101.5	109.32	102.36	105.76	108.13	107.75	105.1	106.36	107.51	100.82	107.83	108.13	104.89	105.79	104.92	105.67	108.61	108.77	103.25	100.59	108.67	102.08	104	109.01	104.68	107.11
94.528	102.64	99.583	95.852	97.858	97.422	94.748	99.613	97.688	94.732	95.668	96.627	98.433	99.196	95.903	95.825	98.258	96.338	93.122	95.497	101.2	97.5	99.483	98.62	99.879	94.503	99.31	99.5	97.567	101.1	96.022	98.709	96.245	94.249	100.89	101.87	97.202	100.46	100.18	98.377	100.05	95.333	100	100.87	101.2	98.369	100.6	94.698	98.06	98.565
107.5	113.21	107.45	110.23	108.11	108.13	108.36	109.62	113.04	106.02	102.44	105.67	105.85	107.73	108.15	107.5	106.46	107.22	108.96	109.39	108.25	110.42	108.8	103.78	105.29	106.6	109.33	105.29	105.05	104.91	107.13	104.49	107.65	106.13	107.38	110.76	106.58	110.29	105.6	106.58	101.21	107.85	106.55	106.76	105.78	104.92	109.67	111.35	105.6	107.04
106.41	101.37	104.7	104.34	108.42	109.15	102.03	107.41	103.92	107.76	104.99	105.21	103.32	103.65	107.35	107.85	102.45	104.15	103.75	103.64	104.86	104.66	108.37	109.02	108.15	108.86	103.93	102.75	110.63	108.92	106.62	104.26	107.11	107.29	105.92	104.29	103.7	105.48	104.83	104.33	105.97	107.65	101.99	107.07	107.75	103.56	106.87	106.44	106.71	105.88
103.23	103.59	106.43	105.7	104.2	105.11	106.58	104.59	106.44	109.25	108.12	106.75	102.23	109.83	107.54	105.2	104.58	108.59	106.87	104.88	101.57	100.2	104.54	109.2	106.8	103.17	107.32	109.68	103.77	109.43	105.46	109.54	103.92	109.43	102.57	108.18	105.28	109.03	100.78	100.16	105.14	104.34	104.58	107.32	105.98	106.97	102.71	105.75	109.08	103.85
110.48	109.68	110.15	108.99	109.96	110.56	105.47	106.66	107.47	107.81	107.19	110.99	108.17	110.69	111.93	109.81	110.33	111.6	113.28	109.11	106.59	108.81	108.04	110.37	105.11	110.32	102.53	102.22	110.75	108.24	108.99	105.6	107.31	107.3	106.85	107.31	108.74	106.67	106.28	103.19	109.33	108.08	110.32	109.48	106.55	107.39	108.5	106.4	108.98	104.68
108.17	104.53	108.1	107.91	106.87	108.51	108.26	101.45	102.47	106.63	103.71	106.26	104.51	106.95	111.48	108.27	110.44	109.87	107.29	105.48	110.33	105.23	105.58	111.6	105.85	104.85	107.99	107.75	110.03	106.07	106.02	107.32	108.09	102.99	105.82	104.16	103.28	103.98	109.4	101.82	103.8	107.73	108.38	107.07	106.02	107.95	105.08	102.76	107	107.04
107.44	105.37	106.52	101.43	106.94	104.26	104.86	105.71	107.81	104.35	104.27	104.65	103.49	109.19	108.5	109.11	106.8	109.96	107.81	104.92	103.36	105.18	107.31	106.07	104.14	102.61	102.02	106.41	101.93	102.95	105.93	110.11	109.98	104.07	105.39	102.14	104.24	101.7	105.11	104.37	102.57	102.68	105.51	105.93	102.72	102.59	107.33	107.32	107.95	106.52
97.432	104.2	97.305	102.02	98.373	98.96	100.7	97.949	98.107	102.38	96.402	98.035	96.07	99.061	96.581	102.1	99.59	102.68	100.68	97.91	100.47	99.781	99.474	99.663	101.34	101.06	95.15	97.579	100.67	101.59	101.62	98.854	97.76	97.51	96.226	95.664	94.095	98.266	96.998	102.37	99.738	100.45	98.611	99.581	100.42	95.799	100.33	103.68	102.1	92.17
100.83	95.843	96.371	96.513	96.373	97.114	97.696	99.399	98.887	94.734	98.176	93.086	95.152	101.43	95.246	98.048	95.694	100.82	97.451	95.244	100.4	102.02	99.823	102.3	96.414	99.844	96.33	100.43	99.824	96.384	104.87	96.989	99.914	98.685	96.495	99.913	96.717	98.337	99.932	99.747	102.68	96.28	94.95	102.51	96.21	98.658	96.897	97.754	97.604	98.173
110.41	105.28	107.11	107.75	105.1	109.12	106.42	104.49	105.94	107.24	106.41	106.7	107.83	103.25	106.76	109.09	105.34	103.19	105.46	107.33	106.86	109.29	111.03	106.35	105.3	107.38	105.3	105.48	104.9	108.2	102.58	104.18	104.54	105.36	102.71	103.31	103.49	108.68	104.01	104.3	103.78	108.6	107.86	103.37	105.19	106.2	107.3	106.33	104.35	105.04
105.18	103.11	102.99	113.56	108.13	106.38	106.01	102.24	106.47	109.41	105.89	107.3	107.66	103.59	102.3	105.99	103.58	107.15	107.02	103.8	101.14	109.98	104.35	106.91	104.15	106.1	108.74	111.01	106.37	104.57	104.89	104.26	105.51	105.17	112.59	107.18	106.45	101.4	102.11	103.06	104.09	105.74	102.49	103.78	104.34	105.11	109.86	107.96	103.05	102.17
101.26	96.643	98.66	104.1	100.45	95.044	100.88	98.347	107.41	96.438	101.44	99.923	104.99	103.97	98.932	97.589	102.18	101.95	97.161	102.25	100.66	99.072	98.489	97.418	100.04	99.51	101.65	99.414	101.75	101.39	102.64	101.75	101	99.565	102.87	95.772	104.27	102.25	98.722	99.078	101.92	96.027	101.05	101.49	101.15	101.25	100.25	101.9	97.641	100.75
111.74	106.85	103.25	106.82	105.62	108.48	108.86	109.51	111.97	107.45	105.45	102.8	105.32	110.01	105.77	109.41	106.61	107.53	113.62	105.91	109.61	105.86	106.36	105.48	108.85	111.12	111.77	106.28	107.28	106.86	106.9	109.19	112.29	108.42	101.99	107.47	110.4	110.75	110.09	101.19	105.74	104.38	106.17	108.48	107.38	103.3	109.15	104.9	102.26	104.13
111.83	109.76	107.58	109.94	108.31	110.36	103.07	112.27	105.95	111.46	112.97	110.42	108.72	109.03	109.61	112.1	108.92	106.5	106.77	107.15	106.56	109.68	110.61	111.49	108.76	107.2	111.11	107.05	107.37	112.61	105.88	109.1	105.55	104.58	104.83	105.71	107.55	111.43	109.82	108.41	106.47	106.56	106.88	106.87	107.99	107.89	108.63	107.98	110.97	108.5
104.82	107.14	102.33	104.67	98.507	108.54	109.61	109.06	106.81	106.04	105.54	105.1	108.86	101.26	102.43	104.2	106.38	104.92	110.43	108.02	106.57	111.22	106.85	106.39	107.01	107.2	106.55	107.33	107.07	103.05	108.36	108.54	105.59	102.2	108.43	104.48	110.66	106.65	109.44	101.49	105.62	102.59	104.88	104.84	107.54	103.82	99.258	107.54	107.48	108.34
104.05	107.68	105.12	103.31	106.47	109.12	112.17	107.78	107.92	107.79	109.78	104.22	104.53	109.09	111.33	107.62	107.76	107.38	108.79	106.06	109.02	110.04	113.15	103	109.3	109.52	106.08	106.12	108.28	104.83	106.6	106.71	103.42	106.32	106.56	109.83	108.1	112.53	109.22	104.6	106.49	107.84	107.59	105.49	104.86	106.9	110.43	103.97	106.21	107.78
103.98	106.33	112.04	107.19	107.14	104.41	110.39	108.88	108.31	105.95	105.12	109.95	108.9	107.8	107.41	108.69	110.85	110.82	111.85	106.1	108.89	107.5	113.17	110.21	113.63	110.33	104.84	106.94	109.07	104.47	107.9	110.96	109.8	113.84	108.48	110.5	111.03	108.18	107.39	111.66	108.13	108.73	106.52	110.98	109.19	109.05	105.35	109.4	107.73	110.08
101.75	108.02	99.759	109.35	106.96	103.92	102.53	109.08	103.59	102.41	105.22	107.04	103.83	101.24	109.58	101.82	101.99	104.86	103.73	102.08	108.82	102.14	107.33	107.06	108.87	104.94	102.28	100.1	102.32	110.71	107.23	104.93	104.78	106.6	103.12	103.43	104.91	106.84	105.1	100.41	105.21	104.2	107.45	110.95	104.97	106.72	105.81	107.04	105.64	101.96
103.17	108.16	107.33	100.83	105.49	103.89	107.57	106.09	103.58	109.89	100.98	104.28	108.03	100.37	106.6	100.58	100.77	102.84	102.38	105.16	103.31	106.77	104.88	100.3	108.88	105.58	104.35	102.67	104.16	106.35	103.7	105.82	107.54	103.7	110.36	105.03	109.89	106.63	106.23	107.55	103.61	104.66	105.36	104.79	105.74	105.59	107.13	103.14	109.09	109.79
107.49	101.75	106.1	110.3	99.051	102.23	104.51	104.81	103.85	100.05	105.92	109.9	103.89	105.72	105.37	106.1	104.03	103.55	110.1	104.67	104.74	104.47	108.72	109.81	108.3	106.96	111.34	104.28	107.12	105.14	108.56	106.27	108.25	108.08	105.37	107.91	104.6	106.28	107.11	104.51	103.95	107.59	108.76	104.16	103.79	104.65	104.85	108.66	108.34	104.34
100.2	100.81	97.939	103.17	94.385	99.716	99.818	102.47	101.66	98.494	100.13	102.21	98.283	96.299	102.84	100.04	99.842	102.6	99.945	101.51	96.575	101.7	97.143	99.784	100.92	99.172	98.391	99.643	98.755	98.64	101.38	99.591	100.75	104.86	98.253	96.963	104.84	98.577	101.41	102.55	104.48	100.08	103.05	100.48	99.686	102.23	94.23	99.979	97.62	98.125
100.03	103.51	101.37	102.39	100.27	103.1	102.84	97.577	95.499	102.49	99.508	100.9	100.98	107.13	107.03	102.75	103.06	106.4	102.41	104.28	107.75	102.3	103.47	99.227	101.56	103.07	101.51	103.1	102.3	101.24	104.82	103.52	97.412	101.61	105.14	101.25	101.06	105.45	101.52	102.98	102.8	100.56	101.42	103.75	104.26	102.29	103.68	101.31	99.37	101.15
103.31	105.66	108.45	107.16	108.01	109.99	108.24	108.07	110.2	108.19	107.99	104.78	107.92	108.56	110.85	108.88	106.83	111.91	106.82	106.45	105.11	105.38	110.12	108.64	107.21	107.35	106.39	108.1	107.7	109.58	109.38	111.03	110.24	108.16	106.04	108.09	111.87	108.24	108.4	109.96	107.73	111.29	109	109.44	114.02	111.79	111.46	112.82	106.65	109.2
108.86	108.64	108.9	106.94	106.09	108.29	106.73	112.1	110.83	108.52	107.06	104.56	108.9	106.19	107.76	106.09	109.3	109.54	103.78	113.8	104.51	104.65	110.81	106.78	106.21	107.35	110.23	113.11	109.8	104.21	106.48	107.49	111.24	117.04	108.55	105.41	107.42	107.59	110.93	106.05	106.11	113.25	105.28	107.6	108.62	106.55	108.32	105.31	105.99	104.63
111.24	105.01	102.53	108.22	102.54	108.61	104.25	109.23	103.32	110.93	104.61	108.78	109.9	106.92	106.94	110.03	108.32	108.44	103.77	102.95	112.08	103.88	108.74	108.97	111.06	103.08	110.21	107.76	105.85	107.26	103.42	111.72	104.41	110.05	106.79	103.32	104.92	104.8	105.83	106.83	108.74	105.08	106.58	110.91	106.02	113.48	105.91	109.22	106.32	108.43
100.83	107.77	107.05	103.93	108.84	109.79	106.26	106.01	107.2	107.6	107.29	102.79	104.02	105.88	107.65	104.57	105.83	106.34	109.21	105.51	101.97	107.78	106.33	106.97	106.53	105.95	106.01	106.85	109.44	104.94	110.04	108.27	112.18	102.47	106.71	104.99	103.11	104.79	107.87	104.08	111.32	109.61	105.77	108.43	105.97	107.4	105.39	104.59	109.56	105.18
105.79	102.68	103.9	99.801	102.15	104.64	97.754	96.393	99.208	101.79	97.515	101.28	102.64	99.109	99.78	103.03	103.88	100.91	103	96.751	101.35	98.593	104.06	101.8	103.04	102.75	100.16	100.41	102.22	102.15	103.48	101.52	100.77	101.92	99.706	100.32	98.463	102.52	96.742	102.68	100.55	99.656	102.37	102.73	95.718	103.58	102.39	102.67	100.56	99.129
103.04	103.44	109.55	100.25	104.32	104.02	104.73	104.9	104.97	102.72	108.89	103.04	105.82	97.959	102.45	105.41	110.04	105.64	104.35	105.25	108.15	109.01	105.24	107.95	104.6	103.8	106.89	103.77	106.2	107.61	107.35	110.08	108.39	103.4	109.74	103.85	103.08	109.7	101.64	107.12	104.9	102.6	103.25	100.48	105.54	108.08	107.69	105.44	106.85	103.31
108.24	107.56	110.11	103.94	110.95	105.26	107.93	107.65	108.67	109.51	104.66	104.7	105.43	104.87	107.67	108.11	107.77	109.28	104.7	106.58	109.11	104.66	105.86	104.92	105.16	105.7	105.08	104.95	107.81	107.92	106.04	105.55	103.96	105.53	104.56	107.55	106.75	107.71	107.92	108.34	105.13	110.11	105.67	107.62	108.68	107.4	104.07	103.36	106.07	105.32
97.881	97.364	101.61	94.958	94.027	99.821	101.39	97.809	96.466	98.738	98.436	96.701	95.808	100.47	100.07	100.07	96.439	101.42	99.75	93.657	95.005	98.515	100.13	96.468	99.485	98.862	94.458	94.7	101.13	95.437	98.404	98.276	97.503	96.122	95.671	99.071	94.318	97.588	96.723	99.519	97.357	97.811	95.875	98.016	97.138	96.346	99.88	99	100.25	96.477
108.02	106.63	108.04	105.11	100.34	101.35	106.25	108.49	107.96	103.98	103.34	104.49	105.78	104.34	105.61	102.59	105.53	103.62	103.52	107.9	107.86	107.02	108.64	103.13	104.57	103.13	104.97	103.76	107.8	107.58	106.24	103.27	104.17	105.72	106.8	104.48	105.93	108.45	106.86	105.11	107.83	105.73	108.18	99.683	103.29	100.08	108.05	102.04	104.51	104.8
105.69	109.81	104.58	107.26	103.5	103.08	107.14	110.18	105.58	106.58	109.27	107.76	108.95	110.27	106.91	111.45	109.25	110.62	108.58	106.8	105.31	110.75	107.6	108.58	108.46	105.52	106.9	107.04	110.28	109.31	108.27	105.34	107.82	110.57	111.65	114.04	111.99	106.82	105.4	108.41	108.89	107.52	105.15	106.54	106.18	112.22	105.84	110.11	105.46	105.65
109.23	109.49	107.31	106.13	108.66	108.29	111.03	106.95	104.35	112.97	105.74	107.03	108.19	103.2	102.91	110.79	105.7	109.27	109	107.88	110.38	108.72	106.27	109.87	107.5	112.2	111	110.17	110.12	106.04	107.53	107.14	109.36	107.54	108.86	106.87	116.46	106.63	105.36	108.89	106.37	105.4	105.02	109.81	108.62	113.97	108.11	106.51	106.22	109.7
102.33	98.172	101.59	100.74	102.58	99.163	100.63	99.458	98.873	99.068	102.74	96.284	104.27	102.52	99.9	100.48	101.42	98.653	97.705	98.647	96.486	99.025	98.914	99.21	100.57	100.36	102.8	99.34	100.92	98.208	95.741	103.05	95.756	102.72	100.82	98.491	102.46	95.769	95.352	105.5	99.22	99.495	94.931	101.55	99.736	99.614	103.29	101.43	100.83	101.65
107	111.15	104.24	109.06	109.78	106.78	107.2	105.3	104.03	106.65	107.78	106.28	111.9	110.93	103.43	104.11	111.37	105.52	108.5	112.69	108.73	105.6	112.48	108.23	111.69	103.05	102.41	108.35	105.71	106.53	111.62	106.23	109.02	105.54	108.41	112.42	107.64	109.42	108.13	109.55	110.66	107.34	106.36	102.97	105.6	108.36	107.07	108.72	106.99	101.83
108.3	109.13	108.37	108.7	109.91	104.54	106.54	108.2	107.08	109.74	109.98	106.91	107.66	109.97	109.57	108.35	107.32	114.99	109.87	105.56	107.05	110.62	108.9	102.11	108.11	105.01	108.73	106.16	108.86	110.64	103.56	110.8	108.11	105.77	107.89	104.11	111.4	105.86	113	105.42	107.11	108.63	108.12	104.92	110.18	107.21	107.42	111.73	108.05	107.26
108.65	111.4	104.98	111.05	106.26	105.57	108.97	106.19	107.28	107.45	111.05	113.18	109.39	108.77	109.07	103.2	102.29	105.69	106.16	105.46	107.56	105.96	107.87	103.1	108.06	108.5	113.82	113.12	109.07	106.29	105.83	106.74	106.72	108.54	106.03	111.6	109.53	107.89	107.81	102.17	111.25	106.68	109.51	107.82	108.6	108.05	107.89	110.45	103.93	110.86
109.34	107.71	109.52	101.29	106.49	106.42	108.86	110.5	106.19	110.09	104.82	104.6	104.87	107.8	100.74	105.53	103.65	105.16	105.82	113.14	111.26	110.11	109.76	103.85	104.06	107.91	102.52	109.05	103.97	109.13	103.68	104.21	105.09	104.44	106.66	105.86	108.45	103.03	104.25	106.87	110.05	103.42	104.33	105.46	107.88	105.99	103.67	108.2	106.43	104.59
104.59	108.27	103.74	103.14	109.44	104.36	107.52	103.05	106.23	111.06	103.51	105.09	101.99	107.5	101.53	106.16	109.46	104.15	106.67	105.24	106.43	102.5	104.27	111.13	108.42	104.89	106.16	109.61	108.05	106.8	103.6	108.34	106.4	113.08	104.34	104.65	107.33	105.88	104.99	103.25	104.19	108.79	107.74	104.93	102.35	103.33	108.59	105.2	102.99	107.9
110.3	104.59	104.97	107.34	106.59	104.68	109.52	111.8	107.02	108.68	106.71	109.36	104.86	106.09	106.07	108.26	105.22	107.54	106.27	102.6	100.97	104.26	103.32	105.86	104.5	102.37	105.12	102.96	109.5	102.81	106.85	106.36	104.62	101.62	106.66	102.51	103.63	106.48	108.33	105.37	106.3	106.51	105.94	104.5	101.92	109.83	103.72	107.46	104.43	102.5
105.98	106.99	106.86	101.49	104.94	106.69	109.67	104.38	111.01	107.06	107.41	106.9	106.52	109.11	109.18	105.62	108.93	107.64	109.14	101.58	110.63	104.46	106.54	106.05	103.79	108.44	103.78	108.34	110.86	103.21	106.63	108.62	109.86	109.56	108.2	111.64	107.09	105.43	110.2	107.83	104.28	109	108.83	108.43	110.23	108.04	107.39	114.31	104.31	106.77
109.06	107.9	113.19	108.49	104.97	106.79	110.73	107.09	103.09	106.86	107.22	107.38	107.23	104.22	101.12	108.44	107.29	106.52	99.927	102.74	106.04	108.48	105.92	106.08	105.38	106.79	108.5	103.77	102.4	107.34	102.54	99.856	106.43	105.35	112.89	102.49	109.9	105.89	106.6	106.35	105.01	104.84	102.07	103.32	103.57	102.09	105.16	102.78	107.12	105.66
106.6	102.54	105.23	105.9	103.62	105.23	105.41	104.54	107.5	104.3	107.46	105.19	106.13	107.95	107.76	112.32	106.88	108.05	106.3	104.53	108.25	110.8	107.74	103.54	105.65	107.7	109.76	106.23	105.61	106.02	104.05	110.23	104.48	104.35	109.09	109.06	109.89	113.79	107.39	110.21	102.92	106.61	101.62	107.05	104.99	105.95	104.65	108.47	105.95	111.06
98.685	99.816	99.01	103.21	98.355	96.575	101.4	96.208	96.496	101.16	95.011	96.459	102.99	97.062	103.57	96.985	94.871	102.57	97.154	98.511	103.38	102.96	98.343	96.656	104.12	99.522	101.51	95.349	99.459	96.506	101.24	100.11	100.03	101.65	96.932	99.326	98.992	91.704	95.748	100.32	98.657	96.746	93.668	102.05	101.51	95.438	93.143	95.997	99.214	97.982
109.1	107.39	110.16	101.88	103.94	104.13	108.04	106.59	105.73	106.58	109.63	102.83	104.54	109.03	104.65	107.17	102.61	105.33	106.3	102.91	105.74	107.47	101.93	103.5	102.64	104.95	108.36	105.06	107.71	103.99	101.07	109.69	106.89	101.42	109.64	103.39	105.06	105.23	107.29	103.92	102.53	104.46	108.23	106.79	109.11	104.55	105.98	107.66	103.16	105.23
105.39	94.18	95.024	95.968	94.847	95.522	101.59	100.06	95.423	103.3	99.554	96.726	94.969	98.133	94.514	99.838	101.87	97.479	101.44	95.375	92.61	95.754	98.504	99.438	96.568	96.512	101.9	99.362	99.604	96.674	93.583	98.716	97.838	97.746	103.93	96.501	97.158	95.645	97.166	100.67	100.15	97.445	96.37	99.322	100.7	95.105	101.56	99.807	98.555	102.32
103.78	105.62	109.73	101.83	113.39	104	107.67	108.5	104.89	105.9	108.2	107	107.77	105.88	106.36	107.77	105.02	109.96	109.65	107.28	107.69	105.69	103.42	104.51	104.84	104.74	105.97	102.13	106.13	106.79	104.16	113.19	106.41	106.26	109.83	104.01	101.24	104.08	105.74	105.89	110.8	104.09	106.02	101.14	104.57	101.78	103.04	109.16	105.24	98.113
102.71	105.18	106.66	105.96	106.02	105.59	103.84	104.81	108.75	109.26	105.67	106.44	106.79	107.55	105.8	104.82	106.2	102.8	107.48	106.27	105.33	102.22	105.1	105.69	104.13	109.7	104.65	106.3	106.68	103.02	104.96	105.54	110.91	105.39	104.59	106.19	105.38	104.71	104.36	106.44	108.72	104.29	103.42	105.62	107.42	107.38	110.59	106.44	109.57	105.6
107.19	108.73	99.226	109.74	108.54	100.92	101.52	102.77	106.97	101.01	106.48	104.6	102.13	105.75	98.151	106.87	105.52	108.29	109.98	99.563	103.97	106.97	108.11	101.44	104.02	102.58	105.13	102.1	109.09	107.68	111.29	105.44	103.82	100.37	103.22	106.21	109.36	104.85	105.34	104.63	101.31	107.19	100.7	100.58	106.86	104.63	106.27	101.59	101.74	108
109.73	103.58	104.08	108.68	106.57	108.26	105.71	111.21	106.31	106.94	113.23	106.92	106.94	103.92	107.11	103.85	108.94	104	107.44	112.03	106.04	110.54	110.67	107.15	108.8	110.82	109.44	106.86	107.9	106.51	107.42	112.08	102.89	109.44	101.76	109.68	112.57	110.1	107.61	107.52	109.03	105.26	108.56	107.41	107.92	107.21	109.55	110.26	104.94	106.48
109.12	111.26	110.14	107.7	111.38	110.47	108.89	109.04	104.06	108.95	103.24	110.11	109.76	104.15	107.87	109.24	107.46	110.97	103.78	108.05	110.29	104.19	107.59	110.97	103.57	104.76	104.68	111.76	108.24	109.36	107.34	108.12	106.38	110.19	105.66	107.57	102.5	106.85	109.1	109	105.96	105.11	111.12	109.02	106.44	105.54	105.72	106.45	107.28	109.82
109.38	103.31	109.29	106.95	108.83	101.94	106.94	106.46	108.68	105.18	105.48	107.48	106.78	106.65	108.32	106.6	106.07	104.37	109.17	103.78	106.73	100.65	103.83	106.45	108.12	106.88	107.24	102.91	105.69	106.46	108.28	104.32	108.26	100.45	105.78	103.5	108.3	104.47	105.76	102.05	102.09	107.06	103.67	108.97	103.46	105.18	107.94	106.97	102.6	112.24
110.9	110.08	112.21	110.45	116.31	114.77	109.59	109.25	110.07	107.92	113.8	115.26	114.09	108.32	107.9	107.92	106.61	105.28	106.15	111.84	108.77	106.63	114.68	106.53	109.51	105.93	111.51	112.08	111.57	113.09	112.75	108.37	112.42	111.13	112.85	114.35	107.71	108.38	111.01	108.14	109.03	113.06	110.18	111.35	112.69	111.97	110.5	107.95	108.75	108.89
102.75	102.77	110.23	108.57	108.52	106.83	101.56	105.64	105.31	106.91	105.16	104.22	104.68	107.68	105	105.44	108.34	103.17	104.45	108.2	103.48	98.542	103.73	103.22	107.53	105.54	103.01	107.14	103.53	105.54	106.24	109.83	104.69	103.49	106.86	106.03	104.04	104.48	108.01	104.02	105.74	108.57	106.43	105.91	110.91	104.83	107.62	104.55	101.49	105.83
105.27	110.63	107.35	105.88	103.34	105.11	108.5	105.5	106.52	110.43	112.36	107.13	109.18	104.4	108.09	110.94	101.55	109.58	110.02	108.98	108.27	103.69	110.45	107.72	108.99	110.27	104.52	108.53	110.02	105.72	104.14	105.87	111.67	103.73	107.51	106.53	108.78	108.42	106.84	109.74	110.01	108.04	108.74	101.73	108.12	104.3	106.39	105.89	108.41	110.94
101.34	95.361	100.8	100.87	95.713	95.434	98.256	98.263	102.33	98.917	99.278	100.53	100.83	97.73	97.447	99.643	97.966	98.933	96.506	89.957	98.774	101.56	95.341	98.809	101.98	95.881	98.584	101.1	102.73	95.284	93.824	104.37	97.201	102.18	103.74	100.53	96.043	98.364	97.502	97.475	103.16	102.71	95.512	103.54	96.051	97.385	98.262	99.68	98.249	96.406
99.407	95.79	95.225	97.45	98	97.897	101.52	96.796	96.581	101.38	100.61	95.964	98.464	97.706	101.26	99.821	98.095	100.63	96.428	100.96	97.17	99.43	98.457	97.607	95.683	100.17	97.437	96.555	99.321	102.18	101.92	100.14	100.36	99.914	98.776	102.29	96.645	98.097	103.77	98.789	97.404	96.047	96.744	96.017	98.725	98.089	99.89	100.57	97.731	100.45
107.58	110.38	111.29	108.12	113.08	105.05	108.33	110.19	104.75	111.03	112.77	106.87	108.79	107.82	107.46	106.78	108.63	104.07	107.81	107.61	106.01	105.42	107.12	111.3	108.57	108.49	104.47	109.94	108.95	109.07	107.36	109.93	108.16	114.31	110.57	107.78	105.51	104.42	106.07	107.27	107.76	104.23	111.7	111.65	101.91	107.46	111.93	109.8	106.44	105.61
104.79	107.96	101.78	103.14	106.86	104.61	103.71	101.57	102.96	103.64	107.03	103.29	109.81	109.67	106.53	101.76	108.19	106.05	105.81	106.1	107	106.21	103.48	100.77	105.66	104.78	109.62	108.19	101.48	103.47	104.12	110.51	103.35	102.1	103.74	110.64	101.94	107.81	98.753	106.05	105.65	104.56	102.76	102.43	105.49	107.74	101.9	103.5	102.43	105.73
95.951	103.43	102.37	99.507	100.86	102.51	100.49	99.067	102.16	101.1	103.86	99.515	100.39	99.278	100.73	98.062	98.449	102.28	101.83	103.46	97.512	101.07	97.442	99.814	102.32	100.25	103.45	99.974	104.45	101.67	97.889	94.448	98.749	104.49	105.5	99.634	98.582	104.82	101.85	96.653	100.85	97.151	101.28	101.26	99.907	99.828	99.215	97.625	100.02	99.625
108.91	105.52	105.83	109.29	102.47	111.55	103.45	107.47	103.27	105.88	104.79	104.76	108.1	104.8	102.02	104.27	103.64	102.52	104.48	102.93	106.25	110.06	105.45	106.23	107.63	109.53	104.46	109.32	103.85	101.25	104.77	107.58	106.86	107.57	105.75	107.85	102.94	105.22	103.83	106.34	104.34	103.12	103.9	105.19	106.62	106.05	105.79	108.43	101.79	105.27
108.2	113.17	108.83	108.66	104.54	108.29	104.96	105.32	106.36	109	112.29	105.71	104.08	107.33	108.46	107.14	107.24	105.69	108.3	107.77	106.38	102.52	105.35	108.8	105.25	105.38	104.98	106.08	111.91	108.2	109.15	106.46	108.26	106.96	101.59	108.94	113.98	109.62	106.71	104.68	105.43	106.58	106.75	103.28	106.16	104.87	106.84	103.2	109.56	106.49
102.03	108.91	107	108.39	108.4	111.39	108.2	108	107.44	108.59	104.49	107.8	106.39	112.12	108.93	112.92	114.01	112.38	106.49	111.28	110.19	110.78	110.88	109.63	107.99	108.21	108.4	105.05	112.52	108.21	108.48	108.87	107.55	107.88	109.01	110.21	110.63	110.17	107.94	111.73	108.92	105.39	106.47	112.11	108.51	110.04	111.48	109.1	106.21	110.3
107.9	109.14	106.94	104.1	102.8	109.7	106.16	108.37	104.12	102.4	108.5	107.53	101.66	110.55	104.46	109.72	105.53	102.3	108.16	103.01	104.49	105.29	105.87	106.7	108.36	110.54	103.45	105.65	107.04	104.44	107.14	105.42	103.36	105.28	103.18	105.33	106.03	106.84	112.81	104.7	106.13	107.8	102.28	101.38	102.69	109.99	107.16	109.23	107.09	109.73
103.53	105.85	109.53	109.03	105.89	109.41	107.56	109.13	108.88	108.29	108.13	108.27	102.06	110.57	106.74	109.18	108.89	108.05	106.25	105.93	106.98	110.19	105.9	111.72	109.39	105.53	107.21	108.8	106.51	107.29	105.05	105.68	106.29	103.27	102.72	109.03	107.33	108.31	104.52	108.06	109.91	102.38	109.68	109.03	105.65	109.05	108.85	109.92	107.72	112.94
107.36	104.31	105.26	105.62	106.79	106.79	108.93	111.36	107.56	106.18	105.64	106.36	109.47	106.38	106.36	106.32	104.63	105.59	107.97	104.18	109.07	107.31	103.67	106.96	108.78	108.29	106.37	109.23	105.78	109.4	111.56	102.77	108.45	107.98	105.84	108.91	104.02	100.73	104.74	108.64	105.42	108.65	102.83	105.17	109.64	103.43	109.6	101.09	108.93	108.81
105.08	104.71	101.9	108.06	106.59	101.23	106.96	109.54	107.49	110.37	106.65	106.67	104.32	104.2	107.24	104.94	104.91	110.55	109.76	107.24	109.07	108.55	108.79	110.68	101.98	104.76	108.71	104	106.41	105.77	108.27	104.99	100.43	106.12	110.82	108.01	103.49	108.11	109.64	108.06	106.86	106.18	109.84	105.99	107.34	106.8	104.15	105.08	105.81	104.95
110.98	113.07	106.98	106.62	110.18	113.75	111.22	111.33	112.79	112.88	114.74	110.64	110.49	113.54	111.52	111.79	113.24	112.17	113.23	112.61	107.6	111.42	109.35	114.75	107.82	111.28	113.26	109.53	107.31	110.71	110.74	104.16	110.21	111.51	108.67	109.54	110.49	108.01	111.75	109.05	111.73	110.41	110.73	111.11	108.52	107.72	105.17	108.84	109.85	113.58
102.87	97.707	100.39	101.95	103.13	99.597	99.661	102.3	102.54	100.12	102.47	102.55	100.36	102.16	100.93	100.62	98.208	100.53	96.102	102.11	99.189	101.03	99.287	96.891	101.83	98.3	98.277	100.74	100.55	103.31	99.206	99.117	100.23	100.2	102.03	100.98	101.17	100.43	98.19	98.272	100.2	106.13	104.65	99.058	97.488	101.9	99.302	101.68	100.9	95.78
99.184	97.892	106.56	99.707	102.56	100.53	99.674	101.08	99.21	101.33	102.02	102.61	93.31	100.6	101.14	94.759	101.32	101.82	101.29	102.82	100.26	102.75	100.04	98.841	101.87	99.169	101.9	100.23	101.19	100.55	98.568	99.833	100.83	100.08	99.555	103.09	105.29	100.05	101.18	103.79	100.04	100.43	100.37	95.561	102.75	99.153	100.85	104.69	106.82	102.85
98.53	94.126	96.485	100.65	100.19	97.261	99.149	96.576	98.21	97.222	101.55	98.765	96.531	94.963	97.829	99.895	96.385	98.391	97.651	96.006	96.738	100.12	96.87	91.716	100.43	99.805	92.192	96.551	97.972	97.52	101.93	95.915	99.266	98.129	100.02	98.85	90.414	100.35	98.468	99.736	96.857	99.37	104.07	96.735	100	96.671	96.701	96.801	97.56	104.67
108.65	103.85	102.74	104.3	112.48	103.22	109.58	107.06	103.06	105.75	107.9	107.26	105.34	108.9	106.88	108.86	107.15	104.71	107.18	103.19	113.04	103.94	109.32	100.14	108.35	110.52	106.56	105.11	109.49	104.56	106.31	104.01	109.36	106.29	102.81	104.8	104.55	102.32	107.06	105.57	107.03	110.58	102.17	105.25	106.68	103.31	107.08	107.14	105.1	105.51
107.55	108.97	101.55	107.3	104.4	105.72	106.73	103.11	102.71	104.29	102.09	108.15	106.1	102.21	106.16	107.49	106.33	110.91	102.88	107.2	107.54	106.76	108.44	106.64	107.66	104.07	103.37	103.78	106.59	104.13	104.86	105.6	110.34	107.22	107.44	107.67	105.84	105.11	108.47	108.65	110.37	103.91	101.76	100.38	103.38	102.75	103.09	101.71	109.84	105.43
109.43	113.29	112.29	114.5	107.45	113.84	111.57	109.28	107.68	108.53	113.58	109.75	108.69	115.25	112.13	112.45	111.04	113.62	110.73	113.25	108.27	112.33	104.03	108.23	113.56	111.15	113.05	109.98	109.79	111.7	109.73	110.26	110.57	110.59	111.24	109.59	115.92	109.29	113.88	107.97	113.72	108.45	111.41	114.06	112.48	106.66	112.01	107.82	107.38	109.92
107.79	102.76	103.1	108.45	109.31	105.76	103.96	105.45	105.65	106.31	104.68	105.81	104.12	108.45	109.15	102.34	109.81	105.17	109.77	103.25	109.06	108.02	108.04	106.07	106.56	109.06	105.79	108.21	104.76	106.06	105.4	101.72	103.3	104.33	105.69	107.09	107.73	105.2	107.96	105.28	106.58	103.02	107.7	104.33	101.67	103.29	110.18	107.31	106.95	102.53
108.3	105.22	101.97	105.98	105.17	109.61	105.49	105.12	103.6	104.94	106.22	105.3	102.49	104.5	106.28	106.29	105.44	108.6	102.56	100.79	110.52	107.39	101.79	105.09	104.72	106.65	104.12	109.06	104.59	110.16	106.43	101.74	104.89	106.68	103.5	102.57	102.15	110.33	105.19	108.43	105.72	108.77	105.67	108.17	107.8	104.05	102.45	105.64	104.66	107.79
113.91	105.72	107.85	107.56	109.16	107.99	108.82	108.9	106.13	104.62	106.9	106.16	111.31	107.49	112.09	106.99	107.25	109.33	105.93	109.75	105.04	109.96	109.83	107.34	105.06	108.99	109.91	107.63	112.57	105.26	106.1	108.78	109.61	107.61	109.58	110.19	107.82	112.3	110.7	106.38	107.49	108.07	112.71	111.48	108.48	107.45	112.13	114.5	108.42	105.62
103.67	106.16	108.28	106.88	101.79	106.57	105.15	103.11	101.21	105.74	105.52	105.15	105.33	106.73	108.22	109.38	104.45	103.2	101.4	103.7	104.71	104.39	106.91	101.31	106.36	107.41	108.77	109.93	105.43	108.14	106.56	104.63	103.26	105.49	108.19	104.56	107.56	109.86	105.41	108.9	108.15	106.85	100.92	100.87	107.04	104.75	100.28	105.16	106.73	110.22
111.32	104.95	110.1	105.22	113.9	106.27	109.75	105.19	108.83	106.15	109.03	111.5	111.52	108.36	106.86	109.54	102.65	110.64	111.83	109.7	108.27	109.36	106.71	108.24	107.6	107.51	107.67	106.55	110.81	107.93	107.18	108.92	112.62	106.7	110.54	103.06	110.68	102.61	108.26	111.58	104.92	109.79	103.05	107.36	107.01	108.21	107.1	107.87	108.36	110.87
104.35	103.82	106.74	105.47	105.38	105.55	107.76	109.72	104.88	103.58	105.37	102.38	101.3	106.19	105.18	108.22	105.65	101.56	104.36	103.9	106.16	105.96	104.47	105.91	103.33	107.95	107.57	109	109	106.24	102.91	107.78	109.83	108.51	106.44	103.04	109.49	102.09	105.21	102.99	107.87	102.88	104.66	104.03	108.64	107.44	102.61	102.83	108.14	105.07
106.94	103.61	103.94	105.78	107.54	104.87	106.97	100.83	102.31	102.19	103.29	105.64	105.24	104.12	102.26	107.57	109.04	103.85	108.66	105.24	102.97	105.1	107.71	108.1	108.43	104.61	103.03	108.5	105.4	105.36	107.25	105.59	108.98	108.68	108.41	106.18	106.26	103.15	102.31	106.48	107.27	109.58	105.98	106.47	107.4	101.58	104.75	109.74	103.88	109.88
100.27	96.479	102.78	98.443	100.47	95.585	105.59	100.02	99.044	101.42	102.1	98.294	99.932	103.54	102.27	98.762	99.767	100.28	101.29	101.31	102.78	99.629	100	104.68	99.932	98.606	97.489	96.098	97.463	98.819	100.44	101.79	98.203	98.274	96.377	96.323	96.812	103.33	104.19	98.685	97.964	99.242	100.87	100.3	95.326	104.82	103.05	101.15	95.814	99.353
105.85	106.48	103.05	100.58	104.45	105.45	106.86	108.64	107.44	108.62	108.94	108.24	104.86	108.04	105.46	105.73	109.22	105.09	102.57	108.42	108.66	106.26	100.41	105.95	103.41	105.92	109.25	102.74	102.8	103.06	106.45	107	101.57	105.28	101.39	106.55	105.59	106.39	102.04	104.77	106.95	102.85	106.8	104.92	109.1	106.01	104.27	107.56	101.57	106.02
103.7	102.9	109.49	106.53	105.25	105.02	106.84	107.3	105.8	101.04	101.03	102.31	108.65	108.56	109.38	109.12	105.73	104.38	103.63	105.83	104.29	104.37	104.84	106.66	106.84	106.04	105.84	109.13	103.61	107.81	104.19	108.93	103.64	112.05	104.74	109.16	108.15	106.88	104.78	107.22	105.66	104.53	104.22	107.44	99.771	105.07	107.51	104.36	110.52	104.98
108.35	109.62	107.72	105.86	106.43	104.59	109.47	106.05	105.75	105.66	106.76	109.44	106.76	109.91	106.11	104.49	103.54	101.89	108.79	104.96	105.43	108.14	106.33	111.98	107.84	106.44	108.71	107.89	104.81	102.67	109.27	107.4	104.84	103.95	107.98	104.91	106.21	111.5	109.6	100.55	101.15	108.3	103.07	108	107.96	101.37	107.26	104.41	101.57	103.88
110.36	105.78	108.1	111.65	107.24	110.72	109.12	109.22	108.9	113.85	109.44	104.53	107.11	109.23	108.8	112.69	108.15	110.05	106.72	105.65	106.21	110.02	109.13	111.34	107.1	104.82	103.61	108.71	104.91	109.68	108.56	104.88	109.06	107.7	108.15	110.12	109.92	109.7	110.98	112.5	109.94	106.24	112.48	106.37	107.42	105.18	112.04	113.44	107.51	112.12
105.22	106.96	104.78	105	105.13	107.39	108.91	103.7	107.85	106.89	101.03	102.96	103.82	105.33	98.856	107.09	106.34	104.03	106.43	107.59	106.61	105.57	106.52	103.6	105.98	105.09	106.48	105.93	101.18	103.59	107.83	103.02	101.75	107.15	106.36	106.26	106.33	110.43	101.51	103.47	104.81	101.59	108.57	107	104.79	104.76	109.49	105.88	104.32	104.68
105.2	103.9	112.08	112.89	100.49	106.55	108.17	105.2	107.31	107.95	110.24	108.74	110.53	107.93	105.79	107.41	107.18	103.48	110.49	111.35	114.66	106.05	108.26	107.12	105.3	105.63	107.85	104.15	107.45	108.38	105.43	101.93	111.16	109.31	111.61	104.94	111.32	108.41	110.57	112.29	109.16	104.11	109.15	103.97	109.54	102.78	106.59	106.41	108.89	106.61
105.54	103.58	103.34	100.83	101.66	101.3	102.22	96.532	101.02	104.18	98.03	102.52	105.34	97.656	100.25	104.03	100.66	100.23	107.06	100.1	101.95	99.097	102.58	99.473	103.55	105.64	94.289	100.61	98.8	102.57	99.517	104.13	100.09	101.43	99.354	101.56	105.03	96.853	98.994	103.33	104.26	100.77	104.35	104.71	100.48	102.13	98.046	105.87	96.895	103.26
107.36	105.25	110.65	109.94	106.82	105.48	108.9	107.76	112.47	106.61	103.14	106.63	106.11	108.41	109.1	105.3	108.15	108.19	111.87	105.46	110.06	107.44	107.46	109.34	107.94	106.65	107.82	106.43	105.82	110.43	112.15	106.38	111.38	107.78	108.74	107.76	107.21	113.66	107.66	108.22	108.86	112.12	109.87	106.45	106.32	107.04	105.68	111.63	109.46	107.26
105.29	103.52	106.09	110.36	103.42	106.6	100.9	105.3	103.48	108.8	106.7	105.87	105.34	104.6	102.33	109.39	105.76	105.17	104.06	106.03	106.91	104.32	105.53	108.17	102.83	103.8	107.17	100.23	105.43	107.51	107.77	107.33	107.6	111.76	107.89	106.94	103.15	110.04	102.52	109.73	105.86	107.03	106.47	106.07	103.76	104.95	104.06	110.34	101	105.79
107.09	105.9	107.52	104.94	102.95	107.31	106.07	107.56	103.44	101.92	99.766	105.13	103.28	107.75	103.56	106.71	108.85	103.3	106.2	111.61	104.8	107.19	104.77	103.68	108.61	103.19	105.7	107.11	111.09	102.37	106.88	105.75	106	106.56	105.08	105.98	103.85	109.57	106.06	107.41	108.6	106.73	101.78	101.96	102.78	104.89	103.62	106.85	108.77	104.73
104.67	112.86	109.42	107.17	109.04	106.84	110.07	112.17	105.67	109.24	107.98	106.24	107.24	109.13	105.38	105.02	108.59	111.76	109.19	105.32	107	107.31	108.49	109.39	105.85	107.21	108.21	109.74	110.64	107.25	109.53	109.39	110.25	104.56	107.12	113.09	103.11	110.28	110.23	110.2	106.78	107.56	112.2	109.27	111.45	113.34	106.53	104.74	110.9	102.96
106.88	108.57	106.49	114.09	109.31	107.23	111.05	105.55	107.56	106.77	107.71	111.58	107.61	105.55	109.31	109.87	107.85	111.9	110.34	108.17	107.13	107.86	108.85	104.46	106.98	107.89	105.21	106.91	112.07	107.89	105.21	109.9	110.26	108.38	108.81	107.45	110.71	106.64	108.48	107.11	111.22	108.69	109.95	107.44	111.92	109.07	109.49	106.72	105.65	111.58
106.56	105.05	105.08	108.24	100.95	107.11	107.31	107.25	106.46	104.81	107.8	102.66	109.2	106.55	105.6	109.67	109.06	106.75	102.47	112.35	108.25	100.71	109.95	103.79	105.93	102.86	105.64	105.49	108.37	107.03	106.54	109.09	108.08	107.5	103.06	106.32	107.31	103.7	109.08	107.18	107.76	103.67	105.77	108.79	110.1	106.71	102.78	107.41	108.22	99.964
102.28	99.418	98.76	101.61	102.77	97.44	104.34	100.63	103.68	94.452	99.219	99.011	98.697	100.33	99.564	98.879	97.849	100.02	98.614	97.447	97.955	100.11	93.485	100.56	101.84	95.31	96.836	94.304	97.486	94.562	95.873	99.883	97.472	100.11	97.876	100.11	105.51	100.93	98.434	97.418	99.948	99.901	99.271	98.444	99.488	99.231	97.544	99.493	92.243	98.633
98.488	98.791	97.189	101.68	99.529	95.266	99.443	98.834	93.453	99.762	100.47	100.08	98.695	101.81	99.46	97.431	99.899	102.59	97.821	101.01	97.735	97.235	102.41	98.711	96.233	100.49	95.083	103.48	100.47	94.923	96.336	95.472	100.67	98.205	99.683	102.07	95.506	93.4	100.29	98.588	100.63	99.116	98.035	101.49	101.08	98.038	99.303	94.163	98.02	104.67
109.73	102.47	103.55	106.52	104.59	105.68	107.54	105.49	111.61	104.03	101.68	107.07	104.19	107.47	100.3	107.52	104.77	106.84	106.07	106.94	109.12	104.27	106.92	105.35	101.58	103.4	104.45	105.77	105.62	106.34	106.27	104.82	105.54	109.99	105.71	108.65	101.61	106.64	101.52	111.26	103.14	109.96	109.12	106.32	108.41	105.11	103.9	106.78	107.47	104.69
101.95	104.99	106.6	107.44	106.78	98.338	105.11	104.88	103.24	106.75	105.21	105.74	106.06	104.31	104.96	102.77	101.45	102.46	107.92	105.06	105.97	106.16	106.4	101.19	108.07	105.4	104.44	105.62	104.77	105.96	103.3	108.98	104.67	109.94	108.45	109.49	106.13	108.35	101.62	104.11	105.69	106.95	108.14	104.98	106.43	104.83	100.67	101.92	103.69	102.47
104.72	105.87	107.11	106.72	105.92	111.94	106.71	109.77	107.04	102.93	102.93	108.23	105	104.68	105.38	107.59	105.07	101.07	101.9	105.01	104.12	107.49	106.47	108.33	106.02	107.87	103.32	104.16	100.55	105.3	103.93	105.65	106.81	101.53	103.63	105.77	111.83	100.54	100.94	102.28	103.82	107.16	109.4	108.83	110.35	106.91	100.09	104.26	104.93	104.22
103.49	101.88	102.27	106.54	107.8	104.31	105.51	107.09	106.3	104.79	103.62	104.1	99.905	102.89	103.55	106.62	106.62	98.787	106.51	104.91	106.02	103.23	105.87	106.67	108.18	101.05	104.91	104.56	106.39	104.87	103.14	106.41	107.9	108.23	109.95	106.55	107.77	110.68	102.37	107.8	103.58	104.68	103.83	106.19	104.35	105.48	110.25	105.04	108.89	109.65
104.29	107.88	102.48	107.45	110.35	108.94	108.27	109.66	107.04	102	108.4	103.16	107.48	102.35	109.45	105.9	108.73	107.07	110.11	104.02	104.58	104.34	111.06	103.71	108.06	101.37	105.16	106.51	104.34	106.01	107.31	103.49	110.58	106.44	111.94	113.16	109.73	113.07	106.45	107.79	103.88	106.31	103.23	106.55	107.6	107.22	108.18	109.65	104.38	102.28
102.48	102.9	106.82	98.208	108.81	107.32	105.53	106.02	107.02	105.11	110.08	103.76	111.92	107.01	109.13	110.03	108.68	100.84	103.58	105.71	103.28	104.68	108.87	106.51	106.01	107.33	104.11	103.4	104.24	103.5	108.99	105.35	102.86	107.21	103.25	108.24	104.67	105.98	106.3	105.82	102.52	104.67	105.97	104.28	108.13	106.39	104.97	102.43	110.01	107.79
109.02	106.37	108.31	107.43	104.24	110.48	109.53	110.66	107.67	107.92	106.2	103.58	107.37	113.66	105.57	106.43	104.68	103.26	107.55	108.07	107.52	108.06	105.74	107.9	107.65	105.33	109.99	104.88	107.93	108.47	102.81	104.24	103.74	105.88	107.62	105.54	102.08	106.16	109.17	104.73	103.94	107.24	109.98	100.4	109.15	109.9	108.23	109.86	105.63	106.69
106.82	104.29	107.17	106.12	104.96	106.66	104.61	104.49	104.55	107.95	109.27	102.45	103.8	107	109.22	109.19	103.71	109.09	105.76	104.81	104.97	103.62	107.67	112.58	107.55	104.22	108.67	107.08	105.85	105.5	104.09	108.14	110.06	109.39	102.72	101.68	105.56	105.53	105.5	107.59	106.79	107.33	105.69	107.2	106.9	110.91	104.42	105.9	107.53	106.32
109.97	104.94	107.93	109.64	107.01	108.04	105.58	110.67	106.5	108.04	108.19	106.18	103.56	110.29	107.61	110.38	107.35	106.55	108.4	103.58	108.88	111.65	108.48	107.9	108.54	112.99	109.16	110.59	108.97	108.23	102.91	112.69	111.04	110.91	107.72	109.29	105.76	111.14	101.18	107.67	107.73	105.33	108.57	106.81	106.22	109.45	112.73	102.19	109.29	107.44
109.07	104.45	105.82	105.93	109.16	106.58	106.89	106.51	107.59	107.53	104.63	104.37	104.87	109.57	111.72	105.55	110.16	112.61	111.67	111.08	107.12	110.4	107.82	106.41	105.39	105.75	106.22	110.69	109.85	106.63	107.97	108.36	109.88	107.27	108.08	108.62	107.86	107.31	108.38	107.58	107.15	105.73	102.78	108.84	107	102.91	107.43	112.35	107.61	108.54
107.48	107.79	110.68	106.06	106.28	103.46	111.04	108.65	107.36	103.02	102.02	102.69	109.49	103.37	105.31	106.41	105.87	112.49	108.65	108.62	108.57	105.58	105.33	107.21	106.12	107.36	102.38	106.58	105.68	103.13	111.57	105.36	103.9	110.37	103.5	107.8	107.26	110.18	107	107.52	108.08	104.26	106.66	105.12	105.56	108.26	110.25	111.04	107.79	101.04
107.88	112.27	106.56	106.89	106.62	107.35	108.07	105.09	110.36	104.39	103.66	103.86	104.55	110.12	108.57	110.97	111.34	106.36	109.73	108.39	105.72	107.67	110.97	103.58	108.07	106.96	109.23	103.36	103.61	108.03	111.6	107.48	107.24	106.66	107.22	106.99	105.94	107.19	107.08	112.5	111.18	108.39	107.32	108.58	107.16	106.36	109.22	107.91	108.85	109.61
107.89	109.01	113.2	108.55	108.75	106.41	105.56	107.35	109.4	110.12	110.5	111.25	109.14	111.93	114.67	109.82	106.57	114.33	107.57	108.29	108.34	112.14	111.86	106.85	110.2	106.01	106.53	109.66	110.02	107.23	107.37	108.91	106.91	105.89	110.76	109.53	106.4	112.14	109.1	106.27	105.94	105.16	111.29	107.66	105.44	108.35	108.34	110.96	106.7	99.919
106.22	106.81	105.54	106.99	104.93	108.7	103.61	107.51	102.31	108.17	103.3	105.42	109.07	107.58	108.87	102.84	107.71	102.66	108.59	104.73	107.73	105.53	108.14	101	108.41	107.24	103.9	100.31	103.8	105.59	107.69	105.88	105.9	105.84	104.85	106.63	106.49	106.6	106.5	107.17	106.33	108.3	104.56	106.98	105.11	107.53	103.51	103.61	103.55	102.64
104.29	102.36	109.12	104.73	101.27	102.25	100.85	97.211	103.42	99.272	106.29	104.55	101.32	100.23	104.65	104.77	96.201	102.96	103.99	107.72	97.88	105.13	101.1	102.33	102.83	106.24	98.738	101.2	97.411	99.646	105.5	97.032	101.65	106.83	106.66	104.2	99.436	98.689	102.63	102.57	100.53	99.102	108.09	102.37	106.69	104.63	103.96	104.24	104.06	105.04
105.41	108.25	106.72	106.26	101.35	105.12	105.52	106.76	101.25	106.45	104.59	108.04	106.05	104.9	106.18	104.57	105.91	109.37	106.49	103.9	107.43	104.48	108.18	107.59	107.73	105.39	108.63	105.44	108.1	109.08	105.79	107.54	103.35	111.2	104.99	110.32	108.93	105.1	104.71	106.73	106.21	104.26	106.35	105.73	109.02	105.55	108.11	110.15	105.95	106.25
103.27	104.68	103.99	104.24	106.33	108.02	108.29	102.84	104.58	102.86	106.37	104.44	101.92	102.81	108.27	106.24	104.06	105.23	106.41	109.55	107.54	102.55	105.32	106.17	105.46	103.88	108.9	103.03	108.2	101.16	104.83	105.61	106.13	103.4	105.15	102.26	108.45	107.46	102.49	110.06	105.97	107.99	107.45	104.08	106.13	103.35	103.98	104.3	109.93	103.18
107.63	107.86	107.51	107.89	106.41	107.24	107.2	106.37	103.94	102.21	108.97	115.14	109.14	107.49	108.02	106.56	112.75	106.53	107.61	104.51	105.42	110.25	108.15	110.39	108.12	112.84	101.7	110.05	105.85	100.65	107.83	109.89	105.36	111.01	107.62	106.77	103.67	111.73	113.99	112.89	109.49	112.45	107.27	105.01	107.02	109.75	107.48	112.11	105.93	108.2
105.25	106.4	106.65	106.72	103.7	106.84	103.53	107.5	100.92	105.37	109.36	106.01	103.02	105.27	107.76	107.21	106.57	109.46	108.23	108.64	108.83	106.39	106.74	107.63	109.72	108.55	108.01	109.5	104.87	105.03	110.71	106.54	107.64	109.3	109.1	110.09	109	109.41	109.59	100.26	104.82	103.17	107.07	103.74	102.42	108.54	106.31	109.34	105.48	106.39
107.88	103.83	109.59	110.76	109.98	105.83	104.19	106.75	108.79	106	105.15	106.38	106.23	107.13	110.79	107.22	101.67	104.33	106.72	111.08	107.5	106.94	109.83	106.58	111.71	109.04	106.85	105.81	106.99	105.53	105.84	107.86	106.51	108.02	108.59	104.06	109.33	110.06	102.68	108.56	104.5	106.03	106.68	110.58	104.47	99.156	106.13	103.91	108.58	108.07
105.46	101.83	101.76	104.39	101.64	101.68	100.6	99.671	96.961	98.249	107.96	101.28	98.077	104.6	103.45	97.233	105.1	101.65	98.4	100.79	98.248	97.437	101.16	99.042	97.103	101.78	98.432	100.75	95.198	102.15	101.08	98.131	101.1	99.569	102.93	98.481	102.57	103.92	102.23	98.473	101.4	101.74	98.92	97.973	101.79	99.521	101.56	101.11	102.67	98.892
102	103.82	106.88	101.06	102.45	109.06	109.34	109.54	103.81	102.63	103.55	106.8	98.403	112.79	107.36	105.78	106.74	108.8	104.71	105.8	102.54	109.1	107.23	105.76	104.35	106.59	105.19	102.17	104.55	104.41	105.8	103.9	106.8	106.3	107.4	108.9	101.03	105.01	109.43	105.22	103.76	105.03	107.05	109.21	107.61	105.87	107.47	107.34	105.79	109.29
106.25	105.4	105.5	107.74	109.31	109.05	107.55	110.43	109.22	113.74	111.49	105.49	107.1	108.23	106.78	106.28	103.79	108.64	108.55	110.24	108.99	109.89	109.05	103.28	108.96	108.59	106.12	107.3	111.16	109.26	108.6	104.79	111.68	107.01	107.83	108.4	108.69	107.52	108.23	105.15	106.22	107.79	110.08	108.62	107.57	112.08	104.2	105.49	108.41	105.63
107.84	104.15	105.98	110.16	105.06	103.54	105.34	108.97	104.3	103.54	108.46	102.44	107.39	103.31	104.2	105.68	103.56	108.52	103.64	104.12	109.11	110.4	102.61	108.98	106.82	97.421	104.37	107.93	107.68	101.56	103.04	105.89	108.08	106.54	107.88	102.68	106.13	107.88	107.68	106.11	106.58	105.88	106.86	107.65	104.93	105.19	105.71	105.35	99.322	105.75
100.66	99.489	99.188	99.631	96.943	96.786	99.602	100.82	101.79	102.94	103.8	95.26	103.81	103.99	97.505	101.02	97.867	94.45	101.25	100.98	98.812	100.48	99.004	93.664	99.909	99.503	102.67	102.24	98.983	98.66	98.358	98.258	95.646	95.035	101.16	103.77	96.127	97.99	95.851	100.16	103.43	100.74	97.196	101.83	102.37	98.135	99.272	97.892	99.128	98.837
98.104	99.901	96.966	101.76	95.931	99.123	100.43	97.997	95.403	99.01	100.71	102.78	102.37	99.548	99.464	99.162	102.3	98.616	100.83	98.929	102.35	97.737	91.79	100.11	95.531	99.16	100.5	96.173	97.992	99.566	100.53	95.783	100.08	97.339	97.136	100.39	97.321	101.71	97.495	103.59	97.676	98.098	97.537	98.612	94.33	96.746	96.975	93.728	96.222	98.886
106.83	108.85	107.87	105.05	100.54	104.71	103.19	106.24	109.37	106.17	107.29	105	108.84	105.12	108.44	107.38	110.34	107.62	106.42	107.72	103.46	103.87	109.01	105.41	107.02	101.5	109.36	105.7	106.47	108.79	104.48	105.76	104.78	103.22	105.58	106.29	106.82	104.03	110.59	109.67	104.62	107.05	105.89	97.215	113.29	106.97	104.68	106.25	109.84	104.34
100.57	99.912	103.01	103.66	97.078	101.85	98.332	97.864	103.66	97.543	99.84	97.664	102.16	101.67	104.92	98.089	102.15	102.09	100.44	101.85	98.444	101.33	100.44	100.27	101.16	97.982	99.813	94.64	98.486	103.88	98.818	100.99	102.6	103.18	101.74	104.03	103.14	105.15	97.888	104.95	98.596	97.198	101.88	99.503	99.7	101.96	98.476	97.936	104.32	99.946
106.75	104.68	109.23	104.4	102.44	104.33	103.94	109.73	103.71	108.1	103.75	106.76	102.31	102.3	108.39	106.3	104.82	106.04	104.3	103.65	101.58	105.44	104.04	105.63	106.15	110.93	108.47	105.63	105.18	104.07	107.46	107.67	103.74	107.94	106.11	104.23	107.83	107.48	103.62	101.87	108.66	104.59	104.76	105.36	103.37	102.61	107.23	105.64	111.76	106.3
102.05	111.73	108.99	110.31	109.86	107.88	107.93	108.62	105.32	111.94	109.11	105.53	107.48	109.01	106.6	108.79	106.21	111.07	104.94	112.7	109.55	107.42	105.38	112.14	106.83	105.54	109.28	107.94	104.99	108.59	105.58	112.93	110.63	109.52	109.25	102.57	109.47	107.93	107.98	107.94	105	104.14	107.55	104.94	106.05	104.21	108.54	108.48	108.14	109.14
107.39	106.57	110.99	104.18	114.05	112.2	112.1	110.97	113.36	106.43	107.93	107.1	104.93	105.02	108.48	111.27	105.88	105.82	102	104.04	107.18	109.45	112.19	105.69	101.84	102.81	108.38	108.22	111.61	109.8	104.26	107.37	109.06	110.9	107.92	109.55	108.04	109.17	106.64	108.62	106.41	112.01	107.34	107.72	109.21	110.46	109.76	110.67	110.98	110.15
105.87	101.82	99.531	105.77	99.79	103.2	100.68	103.25	98.504	98.093	101.07	96.964	100.55	102.44	104.79	101.91	99.026	103.48	101.68	98.774	101.02	100.32	102.73	102.06	98.378	103.73	101.98	104.25	97.033	101.14	98.744	99.903	94.813	99.498	98.322	99.776	100.21	101.37	102.95	98.307	99.314	100.72	95.734	98.42	99.214	97.573	99.793	104.44	98.192	97.384
106.53	106.36	105.82	104.83	107.03	102.7	107.44	106.75	103.12	103.83	107.55	106.41	102.65	107.36	104.91	106.63	102.8	107.88	98.508	103.76	103.29	108.48	105.5	101.39	103.64	106.41	104.99	106.01	107.98	102.67	105.22	105.8	105.65	101.54	110.31	109.48	102.83	103.74	108.11	102.79	103.19	105.39	111.45	102.73	110.23	97.956	106.86	104.07	102.09	105.79
97.515	97.231	96.285	102.9	101.92	101.62	102.64	101.34	106.32	101.97	103.7	100.35	99.957	99.522	101.72	102.28	97.221	101.27	102.34	96.468	102.46	97.932	101.17	101	104.74	105.92	97.455	93.553	102.73	98.345	99.887	100.9	99.931	102.33	98.83	101.58	97.446	100.07	101.09	100.64	101.81	99.127	99.408	102.86	103.52	96.585	95.329	100.15	102.91	99.669
97.288	98.217	100.23	100.33	95.577	96.544	96.497	96.097	98.004	100.34	97.791	99.064	93.856	101.7	96.914	96.068	97.979	99.173	98.546	98.453	100.44	97.912	105.5	102.82	95.724	98.74	102	94.809	98.524	102.03	96.968	95.361	97.684	96.242	102.54	99.133	97.066	96.368	94.841	96.643	94.549	96.908	97.027	100.97	95.51	99.214	96.518	98.34	99.587	100.05
108.7	108.31	108.06	106.8	110.41	111.22	109.61	111.05	108.05	107.87	106.43	104.27	106.88	104.3	104.32	108	105.72	108.08	107.49	109.67	106.03	105.84	107.55	106.09	104.26	108.15	107.15	110.43	109.37	105.21	103.68	105.82	104.39	109.48	109.54	111.56	107.37	109.97	102.89	105.28	105.25	108.87	104.17	109.01	108.06	109.3	108.26	105.9	106.47	108.54
104.67	108.51	105.1	108.22	108.26	106.11	107.96	104.1	104.45	102.3	109.6	105.52	102.82	103.26	101.03	106.49	108.87	106.63	105.82	103.84	105.33	110.12	109.49	106.36	107.07	106.43	104.93	107.18	107.08	108.75	107.06	103.08	104.12	106.2	105.93	109.73	103.23	110.94	101.64	103.76	107.07	105.66	102.57	102.45	106.77	105.62	106.56	103.1	107.19	103.82
110.57	108.56	108.2	103.99	106.81	110.73	111.4	112.11	109.64	111.14	110.79	109.61	113.43	105.04	109.45	105.32	107.88	112.73	109.71	112.88	111.39	105.28	108.34	110.4	109.91	108.93	106.61	104.04	112.1	108.71	109.19	108.05	104.2	109.12	109.2	103.92	106.45	106.23	109.94	112.81	110.61	109.87	113.47	111.24	109.66	108.32	107.64	109.94	112.25	110.56
108.46	108.5	103.72	106.18	108.17	108.32	105.86	110.02	110.35	112.79	109.57	103.4	104.89	109.08	106.48	106.19	107.58	107.52	107.92	102.29	103.77	111.82	101.65	104.03	109.02	105.5	99.757	106.04	105.3	105.03	110.97	107.92	106.07	106.16	107.33	104.24	106.99	106.66	105.18	109.52	110.76	104.39	105.27	106.94	102.39	105.06	106.23	101.93	109.79	108.24
111.93	108.93	111.02	105.48	106.34	109.59	106.01	109.2	106.09	105.95	106.44	106.07	108.78	106.25	108.97	108.42	107.75	110.63	107.54	101.64	110.9	106.56	112.66	109.07	106.64	104.46	108.12	107.1	107.81	107.5	108.85	110.22	107.13	108.44	108.38	110.38	110.53	110.96	105.09	111.71	106.78	111.29	104.71	109.43	113.46	109.86	103.42	103.48	103.79	104.58
101.04	98.164	99.553	100.57	99.905	98.429	106.92	100.58	96.96	100.5	99.94	105.18	105.13	99.139	105.65	97.981	100.02	99.181	102.64	100.61	101.22	103.37	99.589	104.84	99.169	99.54	104.54	103.82	100.97	97.362	100.46	101.22	101.03	99.91	100.6	102.48	97.872	101.56	101.56	101.84	98.821	107.18	99.572	101.04	101.32	99.486	103.34	102.21	100.62	101.27
107.95	103.87	107.05	107.01	106.54	104	106.95	101.82	104.61	107.51	105.76	104	102.67	109.67	105.96	105.7	106.23	110.82	105.79	108.22	106.79	102.99	106.99	106.12	105.04	106.1	105.79	104.88	104.59	107.68	98.147	103.07	105.54	102.04	102.07	102.79	100.66	103.27	102.24	105.04	100.45	102.52	105	106.74	104.22	108.09	104.87	106.35	104.9	103.96
104.92	107.23	110.1	113.07	111.65	109.51	106.05	112.05	113.43	107.67	109.4	107.04	109.9	103.91	111.69	104.11	111.03	109.7	104.89	110.34	110.18	109.1	110.02	107.02	111.89	114.67	109.88	109.61	104.66	109.38	106.83	110.8	107.63	111.29	109.17	107.48	106.64	105.13	110.62	108.18	103.14	107.99	108.66	109.3	111.55	108.53	108.97	107.56	106.34	106.81
108.62	100.52	106.56	105.72	104.47	110.94	106.84	108.02	110.61	107.57	102.87	105.87	108.56	109.42	108.9	111.81	108.69	108.85	110.03	104.11	110.88	108.08	102.15	105.38	111.01	109.6	107.75	111.47	108.61	106.15	107.77	108.67	107.91	106.11	110.27	103.9	107.68	106.36	104.71	113.15	110.2	110.68	109.71	105.76	111.55	110.46	104.83	110.73	112.07	104.29
97.825	99.972	94.907	98.535	103.32	100.37	96.92	95.083	98.768	98.292	97.835	96.239	93.205	99.78	100.48	99.865	97.862	98.654	95.742	97.852	97.603	96.614	101.61	99.362	97.884	102.66	92.802	98.913	97.26	100.21	103.05	96.911	98.625	100.6	95.317	102.28	99.041	97.907	102.15	97.15	101.25	104.33	99.202	93.54	98.567	101.76	94.948	99.989	96.6	95.993
107.85	109.97	103.93	111.24	106.8	110.91	108.56	106.95	102.97	107.87	114.31	109.44	110.33	111.47	107.92	105.51	107.03	109.59	112.92	109.71	108.57	107.98	104.5	112.22	105.87	104.9	108.19	107.65	110.53	108.33	105.25	102.48	105.82	109.31	111.86	107.77	107.94	112.83	108.97	107.37	107.96	101.88	108.82	108.43	110.38	107.9	111.69	106.59	105.65	104.2
109.96	99.998	104.36	107.57	107.26	106.92	107.51	103.73	104.33	104.76	102.89	101.56	104.45	105.09	109.07	107.55	106.5	101.05	106.38	107.48	107.4	107.15	106.73	103.92	100.4	103.65	107.2	106.47	109.25	105.17	104.25	105.9	104.16	102.35	106.81	104.63	104.24	104.72	104.38	107.27	109.07	105.56	105.36	104.8	103.94	105.72	109.79	104.09	106.77	105.97
105.71	102.39	106.85	107.52	103.67	106.53	106.59	107.65	109.14	102.26	106.74	107.91	107.28	103.77	106.21	108.38	105.98	106.64	107.32	107.75	103.29	106.43	104.43	103.67	105.47	104.16	103.26	105.28	110.32	106.19	105.62	106.54	103.22	106.36	105.71	108.43	105.7	106.78	106.76	106.12	107.43	104.14	108.74	105.45	104.56	103.52	112.67	107.54	105.01	109.08
108.89	107.02	100.97	110.12	106.64	110.68	108.34	111.13	107.02	111.26	103.91	107.44	106.45	107.84	110.05	109.78	112.52	106.28	109.75	108.1	110.6	107.32	106.38	108.15	105.41	111.09	111.1	110.89	107.85	110	109.16	105	109.92	112.69	104.97	112.77	108.85	108.56	104.89	108.12	106.97	107.4	106.57	112.08	106.59	107.17	110.35	107.24	107.62	113.23
98.864	99.959	93.544	98.146	97.971	101.09	98.271	97.001	98.211	95.727	96.774	95.196	98.243	94.689	98.774	95.118	98.828	92.43	96.673	97.683	102.36	95.084	99.914	98.998	98.259	98.703	101.91	94.883	98.025	98.292	97.869	98.775	100.36	100.61	100.88	96.563	100.61	97.522	98.254	96.576	97.324	96.159	94.624	95.316	95.596	96.287	98.449	98.413	98.089	100.56
104.84	108.44	108.72	107.98	102.84	101.7	107.03	109.04	106.69	108.52	105.17	103.79	105.12	102.87	112.4	108.66	106.24	108	102.1	106.5	103.24	109.46	105.19	103.69	107.23	107.81	108.05	106.41	109.1	108.62	103.84	108.78	106.37	109.76	101.65	108.07	105.99	107.2	108.6	110.31	106.44	105.67	102.58	109.49	105.3	108.48	106.22	110.45	101.95	106.81
107.07	102.96	106.05	107.75	102.92	107.32	106.03	103.29	110.51	101.81	104.05	104.29	105.48	103.38	106.41	101.98	104.55	104.56	103.61	105.52	103.3	103.8	104	110.39	104.64	104.79	104.46	107.54	105.21	100.96	101.61	104.4	105.01	104.26	100.88	102.8	107.89	107.46	105.2	107.84	108.52	107.59	104.86	105.4	108.51	105.72	105.91	104.09	102.85	103.55
112.23	106.8	105.5	106.04	109.21	110	108.22	105.71	107.42	109.64	106.98	111.18	108.36	104.1	108.07	106.17	104.85	110.34	103.25	105.75	103.81	106.24	103.38	107.32	104.97	103.99	104.62	110.47	111.88	108.49	105.88	107.9	108.74	103.45	106.54	107.09	101.33	108.43	107.74	104.65	104.55	106.87	108.84	103.77	110.87	107.07	113.9	103.3	103.45	105.85
107.78	108.59	107.74	106.16	109.9	117.72	107.68	104.05	109.25	114.52	108.18	108.89	112.34	111.07	106.09	114.38	110.34	113.16	107.82	113.17	114.26	111.36	106.82	108.17	108.42	114.8	109.49	109.51	108.6	114.89	110.74	109.78	115.11	110.67	107.1	109.84	109.24	109.5	108.12	108.57	109.57	109.67	107.91	107.5	109.78	109.53	113.66	109.87	107.12	112.37
99.366	104.05	107.08	107.6	103.74	106.22	103.61	105.94	106.92	105.14	102.02	104.61	105.82	106.53	106.27	108.42	104.3	106.81	106.57	110.4	108.22	100.66	106.33	105.49	106.88	106.69	105.02	97.21	104.6	106.61	106.36	102.2	104.84	105.63	104.89	103.47	103.09	111.12	102.76	108.58	109.52	103.79	105.32	103.78	101.1	109.12	107.31	106.72	102.86	110.43
106.78	111.29	108.84	103.05	110.28	111.01	110.84	108.48	107.09	101.9	102.31	106.59	108.94	108.85	105.67	110.82	107.31	108.19	110.34	102.58	109.47	103.96	105.7	107.66	104.79	111.62	108.83	105.38	105.3	103.89	109.66	107.35	110.98	107.04	108.58	108.16	108.58	108.68	102.57	109.21	108.71	107.62	110.84	108.85	111.66	108.45	101.63	105.71	109.1	106.66
99.626	95.796	97.05	96.192	98.373	99.596	100.73	100.03	96.968	99.211	102.05	96.922	97.508	97.432	101.65	96.794	96.61	102.72	95.471	98.662	99.248	96.036	93.996	99.255	99.443	96.518	98.314	95.194	98.145	98.847	98.142	103.63	101.41	101.88	98.059	98.449	97.129	97.449	96.891	97.878	96.252	96.276	95.953	94.512	98.809	98.226	96.449	95.218	98.571	99.045
109.5	106.2	105.29	105.66	107.42	107.78	116.27	109.52	108.46	107.45	107.28	109.98	105.03	106.15	105.38	110.19	108.25	109.3	110.09	105.37	105.51	109.48	105	107.11	107.35	107.09	105.2	109.32	109.03	109.77	107.49	111.29	107.14	104.56	104.51	105.76	104.11	106.66	110.84	109.2	101.34	106	111.48	108.06	108.91	108.71	109.62	110.52	108.92	107.34
107.65	104.28	105	104.21	105.78	111.45	109.36	108.91	108.14	105.38	106.25	104.41	104.43	107.84	104.81	106.62	106.34	104.37	101.19	106.53	111.51	104.53	105.09	101.24	107.03	106.16	104.84	106.82	110.25	105.24	107.55	112.41	104.84	103.94	108.95	102.26	102.12	109.16	109.03	101.31	106.74	104.88	108.31	108.35	108.4	107.74	109.64	101.97	104.35	107.6
109.24	111.14	109.74	110.53	109.85	107.2	113.33	111.08	108.01	107.98	112.54	108.43	106.88	107.96	108.11	110.49	109.31	107.21	110.87	107.28	109.04	109.77	106.44	107.26	109.02	104.75	110.03	111.17	110.62	105.5	105.8	108.05	108.34	107.5	109.71	108.18	109.1	108.3	102.17	108.68	112.47	106.52	106.48	107.36	105.38	113.02	107.06	106.8	104.92	109.04
108.29	108.21	106.93	107.79	105.22	106.97	105.28	105.42	105.92	112.09	108.18	108.44	109.32	105.64	110.07	112.31	108.12	107.32	110.06	106.37	115.32	104.52	107.72	108.25	110.09	111.14	109.02	108.49	107.27	107.88	107.92	108	108.81	107.13	106.73	106.4	109.63	108.07	107.83	111.47	106.29	112.89	111.18	108.41	109.77	108.63	110.01	107.59	108.13	107.78
110.31	105.05	106.76	101.57	107.01	103.22	105.97	103.79	105.23	101.87	107.25	108.16	108.46	112.42	104.43	103.45	102.31	104.04	108.71	106.4	104.88	102.76	101.65	104.82	104.41	102.51	105.55	102.11	107.95	106.71	104.45	108.17	108.78	100.17	100.5	104.41	107.08	105.81	104.4	107.19	103.02	100.38	109.41	105.03	103.84	107.75	102.35	109.91	108.06	108.09
105.79	107.68	108.98	106.51	105.79	103.81	107.02	105.55	101.69	109.54	104.69	107.57	106.01	102.01	102.27	106.32	104.59	103.77	106.67	102.97	107.93	106.86	111.46	104.37	104.86	102.45	106.42	110.69	103.87	104.84	104.25	104.18	103.13	102.04	105.82	108.93	107.07	108.72	104.69	104.27	108.06	104.47	106.49	104.19	105.76	105.92	104.65	107.2	109.44	107.69
102.59	104.12	108.27	106.62	108.09	107.85	103.43	109.91	103.62	105.03	106.45	107.23	101.91	107.47	104.96	105.61	107.76	105.99	105.71	106.03	107.69	106.94	107.08	105.31	105.98	107.69	108.12	108.32	106.46	108.18	106.54	108.86	105.11	109.78	107.79	106.64	105.19	107.13	107.57	108.24	110.76	107.49	104.03	104.27	106.2	102.9	104.53	109.64	104.42	106.62
110.34	112.51	111.65	112.43	109.27	110.97	107.81	107.03	110.27	113.58	115.97	114.91	109.05	114.83	111.7	113.36	110.21	112.13	111.15	110.48	107.88	102.88	112.41	110.48	109.76	108.14	109.35	112.76	109.33	112.4	111.37	112.04	107.29	113.04	103.1	108.09	113.18	108.12	109.13	111.22	107.6	112.69	110.66	108.94	115.08	108.15	108.84	107.94	111.93	108.45
99.732	98.838	101.06	99.162	96.004	97.343	95.654	100.56	94.113	99.504	96.507	96.534	98.645	97.053	100.59	99.188	103.08	101.26	100.87	99.146	98.121	101.8	101.02	100.04	100.96	96.959	98.407	98.654	98.258	102.95	102.08	97.063	100.57	95.541	96.386	100.23	101.11	96.468	102.18	99.842	100.82	102.76	100.95	98.784	99.877	93.204	99.87	99.668	95.905	98.744
107.56	108.85	104.52	108.74	106.23	106.49	110.11	105.36	108.38	110.53	109.65	108.03	109.14	106.44	110.93	109.99	106.75	104.36	110.71	107.74	104.17	107.84	111.93	106.97	110.89	108.96	109.49	107.64	107.46	108.58	107.26	108.75	106.98	108.6	109.83	111.04	108.4	104.69	107.17	110.66	105.26	104.27	110.42	106.7	108.22	114.9	105.43	108.88	111.09	113.02
113.43	112.54	110.57	110.75	110.63	110.45	113.38	108.43	111.6	114.2	114.15	112.12	107.69	105.08	111.06	108.22	104.33	108.11	108.85	109.47	110.64	105.87	112.03	108.06	108.89	112.77	108.53	115.54	117.91	108.61	106.54	116.43	112.53	111.68	110.09	109.77	115.42	110.05	107.32	107.29	113.53	112.7	110.46	112.93	114.56	110.55	111.37	107.8	108.07	110.81
108.26	108.49	110.28	110.11	107.33	110.44	105.58	107.66	108.3	110.89	104.56	108.5	108.89	105.03	105.17	112.61	112.26	106.61	105.49	115.75	107.43	109.61	109.07	107.68	103.91	110.19	107.57	106.66	108.61	107.05	107.6	111.65	107.06	113.01	104.36	105.65	108.61	107.43	104.95	112.53	110.87	107.39	109.06	105.68	107.26	109.45	109.45	114.54	107.95	110.35
111.29	105.55	111.92	107.35	110.74	110.22	108.99	106.19	107.08	105.16	111.44	107.72	106.78	105.29	106.3	108.04	108.98	110.81	109.11	106.63	109.04	106.54	113.16	109.34	107.63	108.62	110.63	109.97	108.54	106.83	104.81	108.25	107.46	112.25	106.25	108.25	108.24	111.02	111	110.12	107.93	110.71	110.21	109.12	108.49	109.12	107.48	107.35	109.44	111.97
100.66	102.4	94.637	104.35	101.58	102.81	100.41	101.36	101.25	102.15	101.24	97.762	97.423	101.15	99.012	100.7	97.471	97.62	101.1	100.24	102.11	102.42	101.31	103.34	97.182	103.38	96.98	98.379	99.31	102.13	96.176	103.67	99.456	98.819	101.13	97.026	99.684	100.1	99.085	101.83	97.385	101.44	97.981	100.83	100.57	99.735	100.85	104.15	101.76	103.41
104.69	107.37	105.9	104.51	107.97	110.53	105.39	101.75	103.55	108.02	104.87	104.92	108.08	105.96	106.62	105.26	105.19	106.34	106.81	107.92	104.45	102.65	102.91	102.4	106.17	106.16	104.57	105.72	105.87	103.48	106.2	102.51	103.31	108.21	106.12	100.94	106.34	107.26	108.02	104.1	101.46	106.23	104.75	104.96	103.59	107.12	106.75	105.96	101.98	103.77
108.7	109.05	105.04	110.08	108.52	107.59	107.47	107.05	107.07	107.89	108.85	109.18	108.35	111.11	101.43	104.88	110.71	111.78	109.05	103.42	105.58	109.98	109.83	110.22	110.78	112.85	109.05	107.55	115.1	106.19	106.48	107.77	104.32	105.84	112.48	109.09	112.47	111.45	108.05	105.82	110.31	112.64	110.23	104.83	108.34	107.43	104.07	107.6	107.9	110.05
107.64	110.12	107.6	105.35	104.92	103.04	100.54	106.29	109.07	106.32	105.08	107.88	104.82	104.74	104.5	106.99	106.13	104.96	106.89	105.21	104.12	107.47	108.39	100.76	103.83	109.43	110.33	107.22	104.59	105.84	106.12	103.51	105.08	103	104.14	102.44	103.6	107.32	110.3	106.46	104.73	106.23	101.62	105.94	105.52	104.17	108.38	107.95	104.93	111.01
101.83	101.73	103.79	102.85	100.94	103.42	106.17	101.74	102.91	100.62	98.939	100.92	103.02	99.714	103.72	105.13	98.599	106.46	103.84	99.976	102.33	97.271	104.16	106.17	102.23	99.722	102.44	102.79	108.13	101.06	104.61	101.29	103.8	102.48	101.65	104.48	101.35	108.62	104.91	105.93	99.179	100.48	105.12	101.67	100.64	99.642	106.06	102.39	102.57	104.04
101.43	101.12	105.97	100.12	102.43	97.778	102.01	98.037	102.51	102.1	100.55	97.443	102.09	101.17	101.02	99.439	100.81	105.36	103.14	101.8	100.6	101.51	98.727	98.858	101.11	100.03	97.622	102.48	100.14	99.385	98.756	99.953	99.938	103.95	103.82	98.106	99.765	103.17	101.62	100.23	99.813	98.706	104.43	100.1	98.324	100.43	96.982	101.93	97.465	101.28
103.01	98.124	96.226	97.178	97.523	99.613	95.139	97.325	99.82	98.861	95.422	99.807	99.915	100.98	98.102	96.984	100.44	94.843	99.385	104.01	97.771	96.43	101.59	100.81	98.093	95.702	98.599	97.11	99.615	98.291	100.77	99.459	99.563	95.255	96.376	99.502	96.715	98.61	100.51	97.586	95.781	100.67	100.83	100.02	100.39	97.745	96.059	97.965	98.587	99.851
110.75	111.61	110.03	109.73	112.29	101.95	109.15	109.11	107	109.71	106.91	105.92	106.88	107.03	101.7	108.08	110.6	108.58	107.34	110.43	102.13	105.71	108.8	111.06	113.54	108.89	109.92	104.83	106.58	110.24	110.88	105.55	108.5	113.33	108.03	108.73	107.4	106.39	112.58	105.49	109.31	111.16	112.09	107.3	107.44	111.47	109.48	110.68	108.72	105.84
109.01	111.26	109.08	108.67	105.85	106.31	112.39	112.49	108.67	106.71	109.13	107.93	104.19	107.33	110.68	112.15	111.29	112.33	107.38	108.62	105.71	106.47	105.73	108.33	106.04	112.15	107.06	109.35	111.44	109.76	103.41	106.62	108.53	105.19	110.36	111.4	109.15	104.48	108.3	108.17	107.58	106.53	109.51	112.87	109.58	106.5	109.55	107.72	109.6	104.69
97.369	92.712	96.436	100.02	94.913	99.873	96.058	100.8	95.012	101.57	103.44	95.529	98.908	102.64	96.809	94.234	98.242	100.29	97.303	101.57	98.113	96.653	97.828	95.541	94.299	96.504	95.904	97.111	97.711	97.343	97.696	99.959	96.689	101.4	99.734	100.83	96.494	100.9	93.252	97.666	97.667	100.02	100.32	100.27	98.556	93.356	97.394	96.798	98.79	98.397
107.27	105	101.64	106.4	102.62	105.41	108.72	109.93	103.85	105.32	103.1	103.82	106.65	106.8	101.91	105.53	104.97	104.81	106.36	101.83	107.39	105.32	107.48	105.06	106.71	106.1	103.83	106.72	105.75	106.53	106.94	107.19	107.24	107.32	110.82	108.68	108.81	105.58	104.31	109.93	108.62	104.73	104.82	105.89	105.21	107.57	105.23	102.55	106.86	104.91
108.57	105.87	111.32	110.15	111.01	108.89	107.44	108.01	106.36	110.09	112.29	107.14	109.57	107.72	111.91	110.45	111.76	104.12	107.43	106.99	107.16	110.7	109.74	108.68	104.99	105.99	110.86	112.08	104.75	104.94	109.1	107.87	110.68	107.43	105.21	110.45	108.23	109.54	106.01	111.72	107.9	109.91	107.32	107.61	108.94	114.47	104.15	110.35	109.97	105.42
96.505	95.949	99.115	99.394	100.34	99.013	100.13	99.022	97.687	97.147	99.391	98.157	97.161	103.22	102.73	99.469	96.462	97.312	97.737	101.32	99.36	98.746	97.988	101.49	99.47	95.514	97.682	99.243	100.52	100	98.27	97.95	100.06	97.849	97.938	96.957	99.725	98.686	100.6	99.551	100.41	100.16	97.818	95.127	100.14	95.721	95.363	101.23	99.051	98.461
93.526	97.424	97.912	98.323	100.79	102.14	99.762	98.945	100.05	97.175	95.729	94.398	100.07	101.67	102.46	100.16	98.137	101.38	100.98	98.657	98.962	101.24	98.233	94.094	99.813	97.67	100.42	95.098	97.242	96.505	99.217	102.58	99.507	96.498	101.14	103.82	96.014	99.699	98.412	101.18	96.402	102.29	98.051	98.576	101	97.218	97.291	97.332	102.88	99.998
108.86	108.32	110.39	103.67	105.95	103.54	103.26	106.88	105.96	103.34	107.47	101.05	101.03	106.9	105.7	102.01	104.01	106.23	101.22	104.23	108.9	104.16	105.43	109.03	106.95	104.84	109.18	106.57	99.769	106.19	107.56	107.79	107.71	102.05	102.04	110.03	106.84	105.96	106.69	107.11	109.16	102.85	109.83	106.71	106.85	103.12	106.26	103.79	101.88	106.19
106.16	104.66	106.03	103.51	106.55	105.26	105.59	104	108	102.62	103.54	101.75	109.94	106.7	108.39	106.43	107.9	107.24	106.75	107.92	108.04	107.35	106.21	106.51	106.41	104.64	104.97	106.41	105.27	104.85	98.779	104.81	108.97	105.14	105.86	102.31	106.01	103.52	105.55	107.47	104.98	105.14	103.45	107.12	107.21	106.46	101.54	106.74	107.17	108.33
99.08	100.15	104.03	99.987	101.15	99.577	99.285	99.753	99.184	101.43	101.1	99.588	102.74	102.74	102.1	99.767	96.878	103.56	104.06	99.338	97.128	101.1	105.26	100.78	101.39	101.35	99.38	100.11	104.85	99.519	100.86	99.788	102.47	95.965	97.488	101.51	97.257	99.963	99.003	100.27	98.501	102.43	102.26	96.037	99.867	99.998	100.13	102.82	100.67	97.574
99.717	102.02	99.023	97.138	98.317	102.42	97.867	94.907	97.138	99.685	101.3	93.859	93.518	98.994	94.342	98.881	94.613	97.645	100.99	98.004	99.176	101.82	95.797	98.671	96.22	101.61	98.359	93.706	97.354	101.23	95.989	96.036	100.67	100.81	97.099	96.788	94.661	96.801	93.488	96.047	97.792	94.944	98.628	99.596	100.91	95.473	97.267	100.77	99.103	98.953
105.4	106.41	109.08	104.07	106.22	107.97	110.3	104.99	105.69	104.87	109.23	104.71	109.43	98.869	107.43	105.57	106.03	104.23	103.84	105.83	102.51	106.27	110.97	106.85	102.14	104.37	106.76	103.44	106.15	102.03	110.96	106.58	111.46	108.33	107.52	104.58	105.74	106.01	104.38	106.56	105.72	108.84	104.66	105.99	109.23	103.3	107.58	108.3	107.2	100.32
98.29	94.5	97.52	96.99	99.887	102.02	100.4	96.007	95.27	99.183	95.031	99.055	95.302	94.94	91.171	93.328	100.05	100.45	98.58	100.24	92.352	103.12	100.33	91.227	102.15	95.807	102.15	94.804	97.404	99.998	99.073	99.592	96.782	98.208	98.806	99.248	96.785	101.52	96.079	99.943	99.672	102.19	96.651	100.71	101.34	97.094	103.3	101.85	99.25	94.413
104.22	107.46	101.45	103.81	106.53	109.21	98.591	103.49	105.23	103.3	108.35	107.01	103.99	105.05	104.97	106.01	109.31	103.77	103.14	106.32	109.57	105.8	104.32	103.2	104.55	104.36	109.73	98.46	106.22	104.08	103.14	104.18	107.95	100.55	106.94	107.43	100.84	107.09	103.39	104.86	108.46	105.99	107.17	107.05	104.51	105.16	108.34	106.6	102.83	100.54
111.65	107.7	106.53	106.12	108.49	105.23	105.69	113.33	106.11	106.69	107.98	105.38	112.8	108	107.93	105.39	107.52	106.06	105.45	107.9	108.21	103.31	107.45	108.36	108.27	108.51	108.47	108.13	107.33	107.18	106.44	105.94	110.02	102.73	105	111.26	101.78	106.6	107.39	104.18	104.21	107.96	107.29	102.56	102.87	111.51	110.18	103.99	111.17	107.65
104.24	110.54	106.9	107.65	107.54	112.8	104.81	109.02	109.12	107.91	104.63	109.61	106.22	105.11	104.79	108.36	102.93	107.03	106.77	107.46	107.43	106.8	104.43	104.57	107.64	110.58	104.99	106.86	111.12	106.13	107	107.28	109.32	104.61	107.72	108.35	103.23	104.23	105.77	110.75	112.11	105.83	106.11	107.9	105.61	106.83	106.7	108.83	107.54	104.3
98.784	95.179	101.18	98.238	92.794	94.071	94.747	95.919	102.86	94.807	95.604	104.47	96.343	100.12	98.051	92.248	100.58	99.897	100.5	100.53	95.565	99.867	100.92	97.817	95.09	99.818	96.408	102.85	96.196	99.141	98.824	99.024	96.862	100.82	95.828	98.982	97.726	95.509	95.006	97.338	93.073	97.734	98.199	98.451	100.55	100.2	100.61	96.841	96.055	100.01
107.32	108.49	106.18	108.18	108.46	112.46	104.23	106.8	107.95	111.51	111.46	111.49	108.99	108.64	108.28	108.84	112.96	108.66	109.51	113.37	106.21	106.35	103.49	104.6	105.07	111.63	112.4	112.25	108.92	108.64	105.95	105.74	108.49	108.32	108.68	115.58	104.9	107.77	102.84	107.35	110.78	108.52	108.14	114.12	109.59	106.87	110.72	105.5	106.45	109.38
103.9	105.12	107.59	101.87	109.54	105.96	102.51	107.1	102.28	108.36	104.78	111.73	103.37	110.66	103.02	105.11	109.41	108.2	107.57	106.44	103.95	104.61	111.29	104.69	102.08	108.05	107.44	104.06	100.76	103.73	105.73	104.05	107.03	106.59	104.01	103.27	104.45	103.4	101.62	104.11	102.64	111.33	107.6	107.8	101.83	107.62	108.66	106.17	108.15	105.15
99.692	96.572	100.24	95.801	97.482	99.18	95.961	99.413	94.458	98.571	97.051	98.33	100.31	99.674	97.827	99.172	102.49	99.282	95.574	99.814	100.88	100.06	101.06	96.584	99.379	99.425	99.202	99.809	101.75	94.863	95.571	96.088	98.355	99.43	96.65	102.18	106.69	96.628	99.829	101.98	99.517	98.608	96.666	97.693	101.16	98.535	99.341	96.379	98.138	98.314
103.6	103.55	106.84	108.99	107.29	108.33	104.7	111.92	103.38	109.55	106.17	112.03	106.06	111.04	104.12	109.6	109.15	106.41	108.63	104.57	113.97	108.45	112.36	116.09	110.09	106.28	111.44	109.23	108.02	107.45	109.61	112.57	109.41	108.49	107.41	110.72	107.5	108.46	110.38	106.15	111.99	111.46	112.47	108.53	109.55	111.84	104.62	108.76	111.28	105.79
102.16	95.195	98.279	100.62	97.719	97.205	99.972	99.953	94.152	94.927	100.08	96.523	96.093	99.639	96.332	98.07	101.51	95.895	100.11	98.251	103.02	97.569	103.17	99.323	102.8	96.817	98.798	102.03	95.349	97.901	96.152	105.15	96.079	99.754	94.858	96.204	98.29	101.21	95.848	100.97	97.913	95.938	96.45	95.517	94.039	104.86	98.669	95.961	98.11	100.84
105.38	110.5	105.66	108.56	101.63	109.8	106.71	103.09	106.34	109.22	105.23	106.3	108.85	103.27	101.95	107.97	106.26	102.69	102.94	99.969	109.28	103.54	109.13	110.4	108.44	101.19	109.36	105.26	104.47	104.08	106.05	107.64	109.35	104.73	106.94	100.74	100.82	102.89	104.49	109.48	103.87	105.31	106.54	105.84	105.87	106.26	103.03	103.54	105.67	105.76
101.97	102.21	107.16	104.15	104.44	103.39	102.32	103.1	99.621	100.56	102.12	99.752	99.259	102.19	97.979	101.61	98.91	101.96	103.15	103.25	102	101.35	99.105	104.4	105.15	100.36	105.32	103.31	102.75	104.34	102.08	101.02	98.284	100.51	99.809	103.67	103.28	103.57	105.38	103.25	99.631	105.72	101.12	106.45	106.14	104.86	105.73	104.17	96.39	104.34
107.66	105.88	106.42	105.88	103.93	106.6	107.21	107.81	105.35	105.95	104.93	108.81	107.42	107.13	106.78	104.67	109.78	104.96	107.61	108.89	104.69	101.9	103.29	107.33	103.2	103.68	107.35	103.84	104.77	106.97	106.31	105.95	105.81	102.74	109.3	110.33	103.78	102.27	106.98	108.74	108.78	107.78	108.1	107.45	106.66	107.04	102.96	104.82	112.54	102.37
112.1	102.88	106.79	109.5	107.12	106.28	108.88	108.57	109.37	107.21	105.87	103.09	109.1	109	107.07	107.78	108.69	110.61	109.62	110.93	110.94	107.4	110.89	106.34	108.4	106.17	103.27	110.38	106.44	103.8	110.13	104.56	111.43	112.28	110	110.65	110.32	108.87	107.48	106.74	111.52	106.1	106.42	106.55	104.05	109.54	109.85	104.39	111.01	106.71
108.61	110.62	105.2	101.27	106.47	108.66	102.65	108.3	102.55	108.5	103.23	104.51	106.54	103.95	106.37	106.58	104.78	103.23	107.99	101.02	103.66	108.13	107.54	108.07	103.06	104.56	107.07	109.77	106.72	103.86	105.79	106.56	107.19	107.84	103.94	107.42	106.5	106.64	107.34	104.22	104.12	103.54	101.85	107.58	108.16	108.54	104.06	101.63	109.5	106.08
108.5	111.93	105.83	107.92	102.34	109.28	110.64	109.12	108.75	109.25	106.35	110.49	106.12	109.98	102.75	104.63	107.61	108.1	108.87	107.54	110.08	112.37	111.24	106.19	108.23	108.09	109.42	111.17	109.52	110.72	108.96	108.47	114.65	104.04	107.43	106.38	104.84	103.21	105.52	110.1	109.74	107.41	108.04	108.2	113.3	111.25	112.68	105.79	110.24	107.66
102.31	106.01	101.16	107.27	100.5	102.98	106.67	104.32	102.89	104.18	102.12	106.43	103.8	101.96	103.57	103.8	102.89	98.022	99.712	103.38	99.743	104.76	105.28	101.09	107.31	103.83	106.98	104.37	102.04	101.46	102.91	105.44	100.38	105.43	101.61	102.06	101.54	102.45	99.857	103.1	102.51	103.19	102.97	101.59	105.98	100.02	101.21	103.09	104.66	101.26
106.69	104.39	105.88	109.36	105.54	106.3	106.67	106.96	105.19	105.35	105.3	103.49	105.91	105.86	101.85	102.26	103.63	106.44	102.79	104.74	109.15	102.34	102.93	104.79	105.52	107.11	105.87	104.96	101.24	102.26	106.12	108.96	103.84	103.79	110.13	104.23	103.87	112.98	109.27	104.72	105.73	104.18	100.85	111.33	104.9	102.21	101.84	99.536	108.33	107.88
105.91	99.093	102.89	104.18	97.707	100.18	99.47	97.68	102.58	101.08	101.03	97.559	102.69	98.469	97.021	101.37	99.091	100.69	103.68	98.432	100.24	98.651	99.312	101.83	103.05	97.781	100.67	100.9	99.542	94.836	99.625	99.707	99.346	98.169	96.454	101.65	104.32	99.718	99.455	101.95	97.874	103.61	100.11	104.44	98.264	97.895	97.043	99.678	95.909	96.873
97.212	97.506	100.24	100.61	93.606	92.634	94.204	98.827	97.007	97.076	95.912	97.86	101.46	97.496	97.131	100.09	94.464	98.421	99.326	98.508	97.327	96.585	98.843	100.17	88.875	99.71	97.13	99.772	99.363	96.958	98.017	98.765	100.7	97.423	101.74	97.844	99.216	97.394	101.94	99.265	96.679	99.475	96.596	96.626	97.249	96.402	101.88	101.95	96.95	101.34
105.05	104.34	105.49	100.25	103.82	107.57	105.47	103.52	107.36	103.62	107.81	104.16	104.29	104.16	102.21	106.45	105.89	106.15	102.71	107.13	107.33	107.66	105.28	104.25	103.31	106.79	108.8	105.42	103.49	108.54	104.5	102.69	105.69	106.88	104.28	106.1	104.59	103.25	102.56	105.23	104.34	108.28	107.09	106.64	106.53	104.58	106.93	102.69	105.27	104.4
97.214	99.713	98.692	94.588	99.945	94.984	98.733	97.919	98.638	94.78	99.487	97.918	100.33	97.525	98.955	94.773	97.949	97.341	101.05	99.615	98.884	99.197	98.199	98.97	100.71	96.701	99.095	97.456	102.51	97.119	98.805	96.392	99.788	96.998	97.587	98.962	101.01	95.876	99.95	97.616	99.623	95.663	95.13	95.362	100.04	96.967	95.974	95.394	97.279	97.136
104.7	107.38	100.99	104.9	102.69	108.45	108.64	105.95	102.44	103.75	106.9	99.179	105.62	106.3	102.12	102.75	106.82	102.76	104.73	104.43	102.86	106.73	105.42	108.63	106.25	106.51	104.34	106.01	110.68	106.05	107.16	107.24	104.24	109.2	109.46	107.3	108.72	106.47	105.94	108.73	101.73	107.25	101.54	110.4	105.13	107.72	107.62	103.74	107.63	104.09
98.887	94.98	100.5	95.519	96.185	102.29	96.654	93.564	95.04	100.26	94.237	100.55	97.666	99.659	98.214	97.058	97.268	93.176	97.485	96.923	99.237	98.632	101.08	102.54	96.479	100.13	97.755	95.11	93.556	94.593	95.82	96.425	98.895	98.644	95.745	104.44	98.643	95.044	97.595	96.776	100.13	99.886	101.78	98.231	102.01	95.923	101.85	94.228	96.644	96.767
97.432	97.521	99.177	97.777	98.207	97.438	99.83	96.615	98.725	98.562	94.165	98.9	95.015	96.691	97.403	96.197	90.874	97.587	96.837	94.991	98.284	98.653	100.37	94.785	98.129	99.946	96.292	97.44	99.281	100.61	102.65	97.294	96.196	98.483	95.062	95.663	95.502	96.286	97.994	95.552	95.308	98.326	97.977	94.664	99.524	99.738	95.645	101.12	97.862	98.36
98.719	105.37	102	103.99	97.722	101.16	99.913	101.05	106.35	108.09	98.605	98.637	104.41	102.06	99.932	101.38	101.81	100.04	99.356	100.55	99.838	99.477	100.17	100.24	102.77	99.291	99.538	100.78	97.29	100.38	102.52	99.436	97.742	101.67	101.42	104.91	99.648	100.97	100.9	99.782	101.8	96.912	99.335	98.064	100.17	99.897	103.01	99.26	103.04	100.07
111.9	112.62	106.54	110.28	111.22	109.12	109.32	109.93	103.05	105.89	114.86	105.46	107.52	108.65	111.01	107.61	108.9	103.22	108.54	113.51	104.83	110.59	106.71	108.55	108.94	107	109.23	110.01	105.83	113.13	107.62	113.79	109.08	109.36	107.47	112.52	111.79	110.26	112.19	104.96	107.52	109.46	111.82	111.2	110.93	106.84	111.86	107.62	105.88	111.74
110.62	106.91	110.15	108.39	105.74	106.56	114.23	110.82	104.87	109.98	105.89	106.11	108.62	104.93	108.11	112.58	107.42	111.39	106.24	106.92	109.57	109.44	106.57	110	107.55	109.25	107.07	103.23	110.75	112.09	110.02	108.92	107.16	109	104.58	112.75	106.55	105.44	110.31	110.1	109.37	109.35	104.61	107.55	112.96	110.76	106.05	108.67	105.62	112.93
105.12	111.9	107.29	105.87	108.62	103.64	106.19	99.67	110.29	102.25	103.27	103.98	104.3	102.38	103.64	105.56	108.05	105.84	106.74	102.05	105.6	107.4	104.67	107.2	105.92	107.5	104.92	106.55	106.46	105.69	107.65	102.46	109.15	105.34	107.53	110.12	109.64	103.71	98.592	104.08	104.95	103.11	110.63	106	105.16	107.1	105.84	106.07	106.42	109.65
108.76	105.78	108.36	108.64	107.39	113.49	107.43	109	108.46	102.77	104.77	111.55	108.65	106.95	107.72	105.9	106.78	109.85	111.28	110.68	110.61	109.86	110.39	109.37	111.62	111.68	108.83	108.96	109.81	104.9	111.44	108.91	108.77	108.91	113.09	109.12	108.89	109.5	110.59	106.72	107.44	107.41	110.11	110.24	108.96	104.5	113.24	111.68	108.91	104.91
108.7	104.36	102.72	109.05	105.87	107.14	103.62	105.68	104.49	105.53	105.45	104.03	108.5	108.38	104.3	107.45	103.58	105.24	105.71	108.8	102.5	110.14	104.95	104.92	108.81	103.57	103.96	106.86	109.93	109.16	106.56	106.84	107.45	107.8	107.71	104.79	108.54	104.71	105.35	102.9	106.95	101.54	104.9	104.03	101	105.96	105.92	107.33	106.91	104.77
104.42	106.75	106.67	107.62	111.54	109.68	104.72	104.86	104.51	104.82	107.12	106.96	107.93	108.83	110.44	107.11	106.19	104.94	105.18	107.63	107.57	103.4	108.43	108.56	105.67	107.8	108.88	104.43	106.22	104.76	105.36	101.85	106.9	107.59	106.66	108.39	106.54	106.3	104.45	104.67	108.26	107.72	109.74	104.18	107.72	110.97	107.64	104.76	107.98	106.86
99.778	102.82	97.751	98.915	99.09	101.1	97.576	94.73	100.51	98.937	100.08	99.442	98.243	94.222	101.23	97.403	101.62	98.004	100.56	104.62	97.309	101.57	97.042	103.17	101.63	102.6	98.947	100.48	101.61	99.829	103.07	99.646	102.68	95.415	94.775	96.199	102.42	102.87	103.11	99.486	97.501	96.131	97.809	95.833	96.102	97.547	100.07	99.258	96.986	101.73
107.84	105.33	110.6	102.49	104.33	106.28	102.98	103.19	110.16	106.41	106.47	108.69	106.06	110.41	105.96	109.81	107.34	104.89	106.33	106.27	104.5	109.14	105.51	108.54	103.01	103.09	105.75	110.53	107.93	107.17	107.42	108.21	106.03	106.1	101.98	102.72	105.16	104.64	102.67	108.58	106.32	106.89	103.46	103.6	106.26	109.34	103.15	106.43	107.23	106.29
101.3	104.46	104.87	105.87	107.48	104.97	106.95	109.14	100.76	101.11	105.45	100.53	106.98	106	105.9	103.99	103.74	106.43	105.38	102.31	102.92	106.83	105.43	109.02	106.19	105.53	102.82	109.39	106.02	105.87	107.69	104.55	109.51	113.38	105.76	107.19	101.76	109.39	105.27	106.27	103.24	104.65	105.53	103.15	106.47	100.32	104.78	106.31	105.14	107.6
107.18	106.83	106.06	109.17	110.65	109.1	112.07	108.69	106.33	109.39	109.83	107.8	109.76	110.35	108.66	108.92	106.05	101.38	111.38	108.65	110.19	112.68	107.09	108.36	106.27	109.91	106.76	110.8	107.32	107.24	107.94	109.78	109.66	112.9	108.33	104.49	107.39	109.24	108.89	106.37	106.07	108	109.85	108.73	111.16	108.25	107.57	106.77	112.47	108.48
103.21	102.51	106.96	104.95	109.64	106.64	103.65	112.54	105.51	108.59	105.35	107.58	108.63	112.58	107.07	107.94	110.88	106.69	111.84	105.53	109.11	106.67	111.25	110.29	104.81	108.88	106.54	109.38	111.18	109.39	106.42	107.97	105.38	107.83	108.89	104.13	107.39	106.36	107.66	112.32	111.56	106.18	105.21	109.63	106.76	108.34	108.65	110.05	107.51	105.05
102.37	103.8	108.11	107.09	104.42	103.48	105.87	109.32	106.58	105.06	106.02	108.47	106.68	106.6	106.26	110.08	104.19	110.53	105.4	109.63	108.67	108.86	103.1	106.8	109.3	107.48	107.87	106.99	102.57	107.71	112.52	109.32	104.91	105.81	105.43	106.9	110.05	105.77	109.05	104.79	104.79	105.48	102.91	110.78	102.47	103	106.48	104.55	110.81	105.81
100.7	97.168	99.901	102	102.17	98.934	98.808	97.203	102.4	106.71	99.446	101.79	97.191	94.316	101.71	98.042	98.974	100.92	97.249	102.18	104.24	99.26	98.646	100.59	95.458	96.973	101.41	97.619	100.75	96.506	101.12	104.97	100.07	102.22	99.751	101.62	98.747	100.44	102.59	99.614	100.64	101.71	94.953	102.82	99.594	97.584	99.359	96.837	98.061	99.827
111.42	109.81	105.85	112.29	106.63	108.01	109.81	107.1	106.03	111.75	108.04	108.77	102.85	112.12	104.94	107.48	107.9	106.35	106.58	110.29	110.52	106.01	110.67	109.68	106.56	109.29	108.32	109.56	104.37	109.64	107.81	108.81	109.49	109.17	104.9	109.91	107.21	112.64	110.37	105.65	112.2	109.07	108.21	112.61	104.6	107.79	108.73	112.31	108.08	111.77
104.98	101.91	108.2	109.27	110.67	107.41	105.91	108.99	107.13	109.61	110.03	109.57	110.71	109.82	109.88	108.52	105.4	107.5	108.43	108.31	108.48	109.68	107.59	103.26	105.63	108.62	109.42	109.09	106.48	108.66	102.43	106.42	110.98	103.99	107.92	109.19	107.12	105.05	107.19	106.64	106.97	111.54	110.24	112.84	107.5	107.6	106.43	111.14	109.37	105.76
101.76	106.31	108.02	107.6	104.98	106.15	107.54	110.59	106.61	103.08	103.17	103.17	106.02	104.78	104.61	109.86	105.49	105.1	107.12	107.42	102.5	102.36	106.05	102.2	105.46	108.77	104.55	108.3	104.83	107.62	104.98	108.23	107.76	101.76	102.42	102.84	100.6	100.96	104.67	108.6	108.07	106.72	109.62	107.63	101.99	99.872	104.08	103.49	108.73	104.67
109.3	107.47	109.35	105.17	102.95	108.52	113.12	108.26	108.87	106.45	106.14	109.26	107.27	106.96	106.77	106.8	109.11	106.34	104.88	106.4	109.22	107.58	106.42	107.14	105.83	104.33	103.05	99.718	106.23	105.61	103.03	107.55	109.74	110.12	106.01	105.19	107.17	107.69	103.23	107.71	104.06	106.61	108.27	104.58	106.95	105.27	110.03	107.11	108.13	108.54
107.86	102.87	107.2	103	106.07	109.08	104.72	103.62	104.77	100.74	105	107.43	101.51	107	104.87	106.97	106.59	104.33	102.25	108.36	103.14	106.67	109.46	104.43	104.84	106.39	107.79	104.03	103	101.28	105.08	104.21	106.27	104.55	104.36	103.46	106.17	101.81	101.19	105.02	104.44	106.07	106.33	105.69	107.18	103.62	101.25	108.06	106.66	99.798
100.46	104.2	96.047	100.43	100.75	95.823	99.48	97.625	99.945	99.543	94.902	99.59	96.7	100.8	100.44	96.219	97.264	98.679	97.676	97.374	98.709	96.979	95.987	95.807	102.43	100.46	98.005	96.745	99.578	99.527	98.748	95.689	92.736	100.17	99.938	96.212	99.391	100.68	102.72	98.563	101.33	98.322	94.651	97.235	98.304	96.29	96.53	101.38	101.29	95.498
102.48	101.72	100.99	95.616	98.413	101.28	99.2	100.17	98.042	98.371	101.52	100.77	104.25	100.05	102.71	100.67	100.45	100.47	103.2	99.206	103.79	97.91	102.5	100.34	99.408	98.835	99.258	97.667	96.82	98.148	100.02	97.737	99.796	101.18	101.99	98.531	102.87	101.99	97.512	98.435	100.57	101.23	103.52	101.81	103.65	101.18	100.72	100.91	101.05	101.68
107.43	103.33	103.7	103.47	106.82	106.47	103.59	104.04	108.85	104.78	106.83	107.57	105.01	109.66	107.86	106.18	102.3	107.67	103.95	110.42	106.22	103.77	101.37	105.65	102.28	103.72	106.2	104.08	101.54	99.402	108.91	105.79	105.14	103.27	103.05	105.5	107.13	106.98	103.63	105.12	106.63	107.21	107.28	104.89	106.54	105.41	103.27	103.96	105.87	104.51
106.63	103.56	105.08	107.82	106.28	107.05	106.58	109.59	108.4	103.45	106.29	100.92	106.19	98.805	107.49	104.78	103.45	103.62	106.43	109.59	107.76	102.11	105.23	108.7	103.82	105.04	108.92	105.06	104.54	105.72	106.53	102.24	106.2	104.14	108	108.89	109.88	103.09	100.01	105.33	103.82	109.23	102.87	102.59	105.42	105.08	103.71	102.25	104.74	103.95
102.12	106.2	104.65	103.6	98.838	106.44	104.32	112.25	101.62	100.31	108.46	103.4	102.37	102.7	107.73	105.69	107.85	106.07	103.98	108.5	110.81	109.22	103.64	104.29	104.99	108.69	104.12	103.26	108.67	109.06	100.21	104.11	103.57	108.77	109.06	106.82	106.84	103.86	112.71	107.19	106.16	107.14	105.73	107.67	103.65	108.03	104.27	107.22	109.48	107.24
107.07	103.65	104.14	112.54	108.44	105.69	108.03	103.29	106.51	104.77	104.08	104.26	107.21	105.56	107.87	106.13	105.57	107.71	104.83	109.52	104.68	107.2	105.24	111.34	109.77	109.15	106.58	106.39	104.4	104.81	105.8	107.87	105.37	108.56	103.97	105.26	107.58	106.26	101.29	105.55	104.64	107.31	106.2	102.56	107.57	107.7	107.94	107.57	113.58	108.72
91.744	96.864	98.487	95.377	97.976	93.792	99.404	102.12	97.868	96.664	97.963	97.894	97.445	96.688	96.982	95.693	98.991	99.791	100.12	96.82	98.797	98.92	101.41	94.669	101.03	98.349	98.706	94.971	101.42	103.78	97.993	98.807	96.935	99.23	100.31	98.467	100.14	94.792	100.86	96.475	97.071	98.161	95.168	98.253	97.403	96.521	99.86	100.75	98.618	96.422
100.6	106.36	109.47	106.2	102.67	109.68	107.46	104.26	103.28	107.4	107.55	103.94	105	107.08	105.79	111.01	103.86	103.59	109.82	107.78	105.87	107.1	105.34	110.37	103.06	104.82	109.26	108.99	104.5	109.87	108.74	108.69	102.85	106.71	101.35	112.54	101	104.64	103.67	103.52	105.74	106.88	107.39	110.01	112.86	111.08	110.42	109.31	102.92	106.83
106.4	102.32	104.46	103.17	110.47	109.26	110.27	110.56	112.45	108.29	107.39	103.23	104.62	102.3	108.65	106.34	102.99	105.99	104.24	100.38	108.44	106.44	107.64	106.23	106.34	104.18	105.59	102.04	106.78	107.44	105.46	103.16	104.42	105.95	105.61	106.24	109.03	102.81	106.71	106.06	106.42	106.4	106.54	103.56	103.25	105.18	103.66	108.16	103.6	104.9
104.17	106.34	105.75	103.17	103.3	104.33	107.5	108.93	101.89	104.79	109.66	106.49	106.28	100.72	108.16	102.47	104.85	105.28	102.89	104.73	107.53	107.03	107.8	106.53	103.47	104.61	106.06	110.72	105.65	104.44	105.33	103.77	106.39	105.86	101.55	106.33	103.41	106.37	102.36	108.59	106.55	105.92	107.66	109.34	105.88	107.83	105.09	107.39	103.43	104.8
107.72	106.6	108.36	108.37	103.34	107.62	105.6	108.83	111.34	101.8	99.099	107.91	106.44	105.9	107.26	107.15	106.61	105.13	102.03	99.306	106.05	107.65	104.44	102.6	104.3	105.77	106.88	101.3	107.7	103.95	104.51	109.5	101.66	107.33	108.65	101.04	107.2	104.72	107.59	102.61	107.54	103.97	104.28	101.54	104.67	107.16	106.49	105.91	105.04	105.94
107.7	107.74	108.92	105.08	105.66	103.18	104.95	104.28	109.5	107.84	106.92	105.7	106.15	109.76	104.23	107.18	105.43	106.8	104.17	109.31	103.36	104.54	103.25	109.23	105.5	104.5	103.64	110.42	107.7	103.63	103.87	104.21	105.18	108.65	106.42	106.31	108.59	102.16	108.99	106.64	106.8	104.66	105.31	107.79	101.38	107.46	103.5	105.64	109.38	105.08
107.13	110.01	104.56	106.23	111.29	107.4	109.01	108.2	107.2	111.34	107.13	107.9	107.94	104.12	105.86	106.95	102.96	99.977	100.79	111.09	110.44	108.36	104.91	107.47	107.35	106.54	108.22	100.18	107.08	108.5	111.07	105.3	103.22	104.82	111.22	106.86	106.11	107.85	108.27	104.55	109.99	106.96	105.06	104.69	104.23	106.52	103.65	107.98	106.95	101.66
96.678	96.627	98.227	95.469	102.36	101.99	100.05	99.877	99.805	100.15	103	101.96	103.37	95.187	101.59	100.08	103.67	97.175	99.551	98.161	100.3	95.148	99.067	103.27	96.286	101.34	104.59	101.68	101.28	103.19	97.643	101.94	97.197	97.166	95.94	105.79	100.76	103.87	98.014	100.11	99.62	101.31	103.35	101.87	96.27	98.502	100.33	102.01	97.332	96.115
108.59	110.65	105.43	110.22	109.22	110.12	110.67	111.59	107.25	108.26	106.16	107.06	109.61	109.78	114.25	107.33	106.15	109.7	109.92	106.7	108.05	108.22	110.12	107.76	111.78	107.25	112.47	109.61	108.5	106.97	108.9	110.94	110.84	105.62	112.63	109.68	111.14	106.48	110.04	111.31	104.88	108.14	111.66	107.26	112.26	110.96	107.07	104.88	109.62	112.26
96.531	100.89	101.6	96.606	97.22	98.422	101.68	96.474	102.45	100.27	98.257	99.29	100.55	96.058	95.836	98.566	98.842	101.18	103.45	96.824	97.306	94.062	94.788	95.4	95.688	97.758	94.718	101.63	98.703	101.22	99.222	96	96.371	94.95	105.56	98.362	101.06	98.969	99.325	98.432	97.738	100.17	97.828	97.613	100.53	97.636	102.85	101.78	99.281	94.692
102.96	104.9	104.95	110.63	104.26	107.27	107.85	109.93	110.94	108.76	104.68	106.49	106.08	109.12	105.05	107.79	104.08	103.83	105.9	106.66	109.69	102.7	101.12	111.13	112.84	110.57	112.92	110.07	111.96	105.6	111.27	106.94	104.09	107.84	107.2	103.8	107.27	103.27	105.22	105.32	109.37	109.52	113.11	109.79	109.52	105.99	109.73	106.42	106.31	101.6
108.59	106.31	105.7	104.26	110.47	109.26	105.14	107.95	109	107.75	106.26	104.62	105.53	109.97	109.44	107.96	111.14	104.08	107.65	105.75	107.45	115.44	105.95	107.64	106.44	109.12	108.4	108.51	109.52	109.75	102.84	104.83	107.46	104.82	108.73	102.74	107.26	111.56	110.92	101.94	111.18	107.67	107.41	103.69	108.87	111.58	110.24	113.13	108.04	110.56
102	98.765	104.1	104.29	98.354	102.96	103.17	102.79	101.58	103.86	98.109	103.15	105.22	104.62	102.35	99.332	99.221	99.748	104.55	100.73	103.96	103.86	103.37	100.9	103.57	99.818	107.62	104.07	100.16	106.21	103.54	107.79	102.04	100.46	103.84	100.53	99.032	102.38	106.17	103.32	104.54	99.582	98.67	99.484	100.99	101.32	99.602	103.44	102.54	106.76
107.13	107.73	109.39	105.8	105.97	105.4	104.51	107.06	104.56	106.46	104.38	102.68	105.99	105.48	107.87	108.79	101.53	106.85	109.06	106.23	101.45	108.08	109.05	108.21	102.07	103.89	111.16	106.59	101.52	105.21	101.68	108.08	109.31	104.67	105.41	103.77	102.76	105.83	104.44	106.49	109.66	109.64	104.73	108.34	103.49	112.06	106.54	100.05	102.86	109.26
93.873	97.517	96.524	98.819	97.559	95.26	98.387	94.107	98.782	101.29	99.718	98.076	96.09	95.977	101.41	103.58	98.1	98.072	97.033	99.235	97.171	98.647	95.153	97.234	97.272	97.251	97.198	102.63	104	99.514	99.478	98.558	95.013	97.413	92.855	101.88	98.329	100.15	101.82	102.59	100.66	97.546	97.27	96.2	94.809	98.024	98.95	94.407	102.08	99.252
109.94	105.9	105.22	104.19	105.74	107.28	106.14	99.7	105.77	111.37	104.78	105.44	104.94	109.97	104.78	103.91	105.21	103.12	104.66	106.15	103.46	102.75	104.95	108.31	103.56	104.26	107.58	107.22	103.06	106.54	107.81	102.94	107.2	108.79	106.33	104.96	111.12	105.32	102.26	107.01	106.26	101.7	105.87	109.23	106.73	103.2	106.18	105.95	111.93	105.16
105.95	104.89	106.35	106.38	105.7	107.91	110.2	107.04	112.66	105.67	109.77	107.42	109.69	103.64	104.71	102.13	105.09	108.84	108.67	104.22	110.97	108.12	109.68	107.37	110.31	105.8	107.02	108.31	109.79	106.83	111.34	107.91	107.69	106.34	108.41	113.28	104.86	110.49	113.01	110.55	112.12	105.56	110.24	105.75	107.64	106.28	107.6	109.31	107.46	108.58
108.75	108.14	100.42	102.99	103.49	106.25	109.38	102.62	105.34	102.85	106.86	106.18	104.86	106.81	105.4	103.59	107.05	103.64	106.14	103.29	113.83	108.53	107.4	103.13	108.76	105.61	106.81	107.46	104.29	106.1	106.51	106.23	104.54	105.98	103.15	103.01	105.53	107.46	105.06	102.73	103.42	101.56	106.52	105.02	102.64	110.91	105.63	109.49	105.82	110.26
103.12	106.88	108.3	104.66	106.88	103.33	108.49	106.17	109.6	106.23	106.34	107.48	105.73	104.47	106.33	109.51	104.3	109.2	104.95	107.24	106.94	107.78	104.91	108.67	106.94	105.11	104.93	104.71	105.08	106.26	105.52	107.2	108.75	106.74	104.54	106.72	108.35	104.67	106.89	107.17	110.47	109.06	104.66	102.77	103.96	110.01	106.88	107.78	106.7	105.09
98.462	101.43	96.153	95.749	100.48	95.694	96.966	98.986	94.815	97.864	104.2	98.767	101.89	102.86	93.73	99.777	97.63	101.35	103.58	97.058	96.096	97.861	96.216	96.141	101.96	99.635	96.811	99.453	103.25	99.235	98.291	94.043	99.491	99.291	99.941	97.306	99.234	103.88	101.49	97.864	96.527	100.72	102.2	94.497	98.665	101.29	96.357	98.709	94.991	96.532
107.82	107.43	102.54	107.81	107.47	103.16	105.06	106.01	109.82	104.95	109.36	104.29	103.51	103.4	106.13	105.05	107.93	107.55	104.01	106.27	105.02	103.02	106.97	111.66	104.86	102.97	104.52	108.12	108.71	103.97	106.27	100.34	109.07	106.13	105.2	104.21	107.05	104.69	107.89	103.83	106.83	106.2	106.3	107.96	105.81	102.88	104.83	110.13	106.71	105.89
111.1	104.96	111.36	105.64	107.89	106.6	108.63	106.47	104.86	111.07	107.45	107.17	108.54	107.3	108.07	107.72	108.06	105.89	103.83	106.89	106.57	109.81	107.71	108.6	107.34	109.55	109.14	112.98	107.51	109.65	112.73	108.74	106.01	112.2	110.01	105.95	111.69	108.92	107.13	106.77	113.63	106.64	109.24	108.91	111.86	110.06	106.53	108.13	108.16	108.19
102.39	105.86	105.08	100.22	102.24	101.07	104.32	103.44	104.27	106.64	106.94	105.19	112.21	107.13	101	107.37	103.17	104.47	106.82	106.01	110.4	108.3	101.85	105.2	109.01	107.05	106.22	105.58	107.91	110.06	106.81	105.67	106.24	103	106.96	106.9	105.13	107.21	103.45	105.44	102.52	107.22	104.16	104.26	104.21	105.47	106.21	106.73	106.37	101.86
106.87	108.4	108.05	108.08	109.19	106.77	110.97	107.54	112.28	110.96	109.59	112.79	105.57	109.32	110.26	107.15	108.24	107.86	108.84	110.04	105.26	108.95	107.22	110.36	110.43	105.76	107.28	104.89	109.25	107.02	109.68	107.69	107.1	109.52	108.75	107.83	100.58	107.16	108.63	105.45	108.65	107.91	110.57	107.52	108.15	107.2	105.42	107.46	108.93	108.14
109.91	110.34	108.01	107.85	110.98	107.87	112.16	106.33	107.82	106.33	101.77	111.64	105.77	106.53	110.5	108.79	104.71	106.11	110.55	109.41	109.59	106.55	106.5	106.69	106.96	106.8	110.37	108.71	107.11	110.51	107.44	109.39	108.09	112.09	105.11	110.31	105.35	106.88	110.99	107.97	108.62	108.53	103.1	112.6	105.37	108.37	104.86	107.8	106.37	107.56
100.36	100.75	97.799	97.887	95.874	100.26	96.52	97.329	96.122	97.642	99.197	98.886	98.705	95.935	101.46	96.398	99.519	98.071	100.3	98.484	93.163	97.941	95.717	94.333	94.297	100.82	97.478	99.187	97.657	100.52	99.866	98.377	95.427	101.55	98.296	100.06	97.792	100.05	95.1	101.08	99.621	101.27	98.331	98.925	95.925	101.55	95.46	97.343	97.787	99.653
101.22	108.12	96.719	99.26	98.334	99.021	100.11	104.68	98.365	105.14	105.36	99.727	101.4	103.07	100.1	97.362	96.559	106.02	103.55	100.72	98.252	101.34	101.94	102.16	101.06	102.15	101.85	101.19	100.6	100.45	100.06	101.5	101.62	101.95	102.02	105.05	100.5	100.6	101.11	95.032	97.498	98.977	98.011	96.878	100.75	97.99	102.47	103.07	101.71	100.59
108.18	103.76	109.92	105.63	106.5	106.72	95.222	109.67	106.78	104.27	108.14	102.58	107.3	106.92	105.02	110.64	109.74	106.59	111.86	103.25	108.47	108.92	103.98	108.7	109.88	106.71	105.28	106.11	101.89	107.26	100.88	110.66	109.36	105.99	103.75	106.27	104.71	107.04	105.69	106.91	104.98	105.5	110.23	107.85	105.93	107.59	106.77	110.33	104.2	108.63
107.26	109.84	103.81	105.16	104.54	105.9	108.2	104.31	105.37	103.19	105.64	104.9	103.16	105.67	106.39	103.44	105.18	107.56	102.5	104.9	106.96	106.21	109.07	106.61	107.79	107.19	104.64	105.64	112.4	105.47	106.28	100.14	102.61	104.18	108.79	103.7	105.82	106.3	106.93	105.44	107.37	105.03	107.7	108.77	103.59	104.28	108.43	104.64	104.29	105.38
108.91	110.04	108.42	108.65	111.54	104.59	108.24	102.48	107.45	105.06	110.02	106.58	105.7	106.71	110.95	108.25	109.32	107.52	112.93	107.71	111.48	108.22	110.19	112.15	106.53	106.07	111.1	107.63	109.89	113.4	105.71	109.79	105.13	108.12	113.3	108.33	110.83	109.44	107.64	111.4	111.01	106.92	109.96	105.86	104.72	109.1	109.49	111.85	105.77	105.67
106.23	106.52	108.07	105.81	105.54	106.04	104.04	105.22	106.3	110.03	107.88	104.7	102.75	106.78	104.43	104.56	107.77	104.08	107.11	106.31	103.97	102.1	111.76	101.08	101.92	100.32	108.16	106.95	105.34	106.66	105.1	103.16	104.51	100.76	102.59	105.55	110.81	103.42	105.21	103.29	106.58	109.65	106.78	105.12	107.25	109.21	108.49	104.39	102.64	106.53
105.21	107.91	104.2	104.25	110.37	109.43	106.38	104.67	101.72	106.58	105.8	105.29	103.22	106.84	109.54	107.11	105.92	106.84	106.95	104.56	105.39	108.56	106.17	108.05	108.61	106.54	108.97	105.56	107.55	107.5	103.22	109.43	108.49	104.71	110.07	108.02	103.88	111.21	105.17	105.11	109.33	109.2	103.36	108.51	104.86	102.94	113.11	109.5	103.85	107.44
111.86	109.87	107.57	102.77	109.11	107.8	108.91	110.86	103.37	109.12	108.72	111.77	105.23	109.13	108.75	108.41	105.33	113.98	107.05	109.2	107.13	106.78	109.39	110.08	107.08	106.59	104.92	108.78	108.63	109.5	107.06	110.53	108.38	111.63	108.89	105.01	105.48	107.3	106.76	107.81	107.44	104.99	108.25	108.44	106.11	109.5	110.66	108.48	108.23	106.83
100.27	101.06	102.85	102.72	101.25	101	103.24	104.08	102.78	99.964	97.871	99.056	100.26	98.113	99.891	98.657	100.06	104.28	103.01	104.48	100.65	102.56	100.15	100.58	102.49	104.8	100.35	100.16	99.982	99.792	101.39	99.85	103.05	101.7	101.29	101.81	100.17	99.451	95.219	103.72	99.323	100.19	101.13	107.26	102.37	103.48	101.75	100.17	102.86	106.68
106.59	108.52	104.78	108.28	106.05	107.82	107.38	105.46	106.43	103.14	102.77	105.61	105.12	105.83	104.52	105.06	102.89	108.04	103.21	110.73	106.93	106.18	108.38	102.81	107.6	107.45	108.18	107.93	107.44	104.49	102.94	102.77	103.27	108.73	107.83	105.83	105.5	109.81	102.08	105.17	105.77	109.29	102.99	104.96	107.38	106.11	106.85	106.23	108.37	105.81
105.46	106.98	105.87	106.77	109.56	109.66	108.38	105.69	108.38	106.09	106.71	107.7	105.83	107.53	109.7	109.07	106.09	106.83	107.37	110.18	107.14	106.26	106.61	102.66	112.71	109.78	110.15	104.23	110.84	109.26	110.66	109.12	106.73	108.21	108.9	106.18	106.6	104.72	109.64	109.07	109.78	109.44	109.62	107.3	105.66	107.07	108.47	112.75	110.35	107.54
106.3	105.89	102.77	106.53	107.44	105.81	103.57	103.87	106.42	102.73	105.55	101.62	107.65	104.28	105.94	108.63	102.29	104.86	105	107.75	103.63	103.35	106.83	107.07	102.24	103.13	108.55	108.66	108.49	110.01	101.95	108.45	104.89	106.16	101.74	106.38	106.44	103.15	105.17	106.11	107.49	105.96	105.56	105.36	107.18	107.76	106.13	108.51	105.64	104.35
108.91	105.86	103.63	109.15	107.06	104.31	102.35	102	106.6	106.25	104.44	101.66	103.48	109.35	106.14	106.17	102.99	107.25	104.4	106.26	108.26	102	105.54	104.33	106.69	102.48	103.51	100.43	104.29	106.21	105.32	104.33	108.37	110.49	108.03	108.28	103.39	103.62	107.86	105.71	106.79	103.87	102.32	104.6	105.11	107.13	103.2	105.77	103.85	104.39
107.74	105.37	107.61	106.61	109.66	100.41	107.33	105.98	105.24	107.98	105.39	107.92	102.74	104.08	106.15	106.83	106.94	104.17	107.62	103.32	104.67	104.79	108.09	105.65	100.94	104.13	106.15	108.36	103.79	105.34	108.04	100.71	104.91	104.92	104.45	106.47	102.61	107.85	105.1	101.36	106.31	107.21	107.87	105.71	103.81	104.15	103.61	103.24	103.63	106.41
102.24	101.62	106.37	109.53	106.59	107.29	104.53	106.49	106.31	108.94	104.86	105.9	105.27	109.61	107.61	101.74	105.85	105.1	109.52	109.64	112.1	104.85	107.96	105.57	102.88	107.42	106.32	105.53	107.92	104.35	109.12	104.23	104.27	105.93	101.81	106.74	105.87	104.41	108.56	105.93	105.02	103.03	107.58	109.51	104.99	105.81	101.78	107.3	107.45	106.14
109.36	109.57	111.96	113.79	105.86	110.6	107.03	111.8	112.04	110.3	107.83	113.49	108.34	113.95	114.39	109	112.49	111.17	107.69	109.67	112.1	113.91	112.05	109.66	108.47	110.25	106.66	111.78	105.28	111.3	111.97	112.84	107.77	108.32	110.29	112.08	109.74	113.1	113.15	113.44	113.53	112.39	107.49	109.83	111.71	106.84	111.7	110.48	104.64	113.78
103.34	109.24	110.96	106.03	101.83	104.2	107.76	104.47	104.13	109.57	105.86	108.22	105.53	106.03	103.94	102.56	104.47	107.46	106.9	103.88	101.19	107.97	106.35	104.16	108.26	106.39	102.37	103.63	105.45	105.12	101.82	105.98	106.23	106.57	107.62	108.07	104.6	106.65	107.15	103.75	105.71	103.75	109.25	103.16	107.2	107.72	107.67	108.48	111.41	107.56
112.82	110.12	112.1	109.16	108.49	105.01	111.28	109.59	106.66	104.44	106.06	106.73	112.73	106.09	106.39	104.76	109.49	108.97	106.3	105.51	109.76	108.48	108.29	108.13	111.07	111.02	108.98	106.7	106.27	113.26	104.22	109.14	105.36	112.47	113.19	112.44	108.92	106.11	107.01	112.44	110.23	107.17	113.19	105.62	107.67	109.36	105.96	106.39	110.02	103.97
100.22	104.68	95.286	102.18	97.433	104.18	102.75	99.301	98.667	100.02	99.232	98.182	98.479	100.92	98.145	105.15	100.53	99.224	99.874	101.56	100.08	105.57	103.46	102.26	99.285	95.693	98.964	105.14	103.71	103.36	100.35	98.699	105.49	100.47	98.988	99.142	98.473	100.92	103.03	100.15	102.67	101.49	95.155	100.43	100.85	101.52	98.026	101.76	98.367	102.71
107.38	103.73	110.36	110.04	109.47	103.78	103.35	114.84	110.64	104.74	107.86	112.47	108.58	104.62	107.83	104.07	105.8	109.77	111.92	105.93	108.21	115.39	106.85	107.18	104.28	108.4	106.7	108.76	108.4	106.37	108.85	111.29	112.28	104.71	109.7	108.46	107.77	110.91	107.08	108.81	114.13	108.43	108.36	109.59	109.42	101.26	104.4	107.11	104.61	106.7
104.68	106.1	105.06	103.74	106.47	110.67	103.92	103.87	106.63	104.09	105.03	107.17	105.49	106.23	104.98	108.63	99.927	107.83	106.24	106.89	106.59	101.6	107.99	106.05	105.26	108.19	109.16	107.3	110.55	106.12	104.78	106.66	105.47	105	105.42	107.75	106.33	106.85	108.72	107.23	106.38	103.21	101.95	102.83	105.51	102.01	103.09	107.61	105.05	107.35
106.61	114.99	110.36	109.56	109.79	106.03	104.55	105.94	109.85	111.42	106.07	113.05	106.71	109.91	108.91	108.35	105.23	112.89	105.42	109.36	108.27	103.79	110.29	108.38	105.12	108.54	108.94	109.07	104.01	108.02	107.11	110.21	108.03	106.02	109.71	112.61	111.01	108.08	106.8	110.11	108.27	110.19	108.37	114.85	107.51	114.09	111.57	111.04	108.32	108.96
100.12	102.7	102.77	103.35	104.23	98.095	97.933	98.597	100.55	98.263	105.55	101.93	99.246	101.25	104.45	101.44	102.93	96.486	101.02	105.29	101.29	100.53	100.84	98.286	98.997	102.2	100.09	101.2	102.35	103.35	101.04	97.644	100.78	97.074	104.47	99.774	99.199	102.13	102.54	101.8	104.24	100.86	102.52	100.01	101.18	102.52	98.82	98.283	97.905	103.58
106.44	107.61	104.98	105.6	106.54	106.09	110.55	110.33	102.03	109.34	104.66	108.67	104.85	104.41	102.13	112.22	107.44	108.55	106.98	106.82	109.46	108.52	110.74	109.5	106.4	106.18	107.5	108.55	106.48	110.66	102.19	105.19	104.53	108.6	110.69	110.97	108.85	108.2	104.13	113.2	110.76	107.28	110.36	108.23	105.9	106.19	110.64	109.8	107.97	109.71
107.95	108.24	102.86	102.68	107.65	108.66	104.14	102.43	108.04	108.7	104.21	107.37	102.04	99.603	105.82	111.71	105.61	101.62	105.99	111.38	104.07	106.12	103.8	105.58	106.08	106.47	108.99	108.45	106.75	104.27	102.41	108.21	104.87	110.4	105.76	111.94	103.69	105.95	106.63	102.62	107.13	106	106.07	104.43	102.42	105.33	103.49	107.48	104.16	103.98
103.32	104.15	101.25	104.53	104.76	104.28	98.595	98.043	102.54	101.3	101.41	105.58	100.73	100.27	101.69	104.96	100.92	97.608	101.71	102.05	97.056	101.31	97.654	101.43	99.721	98.528	99.985	100.93	104.19	100.78	98.35	103.84	97.755	96.45	98.239	100.15	102.58	98.858	100.56	97.664	100.13	97.991	100.4	103.6	98.529	97.86	98.105	99.568	104.93	100.47
108.51	113.13	106.66	105.46	106.35	105.16	107.54	104.97	105.59	108.43	109.5	106.49	107.26	105.7	104.79	110.79	106.71	104.76	105.59	107.27	106.06	100.98	104.7	106.8	101.7	108.58	108.11	107.48	105.58	105.87	102.06	106.06	109.64	106.82	106.1	111.41	103.82	106.47	103.03	107.93	102.99	104.43	108.3	109.42	103.51	109.71	110.02	108.85	101.58	108.24
110.77	111.37	112.34	112.35	111.89	110.2	112.4	113.7	110	112.95	110.63	108.4	110.25	110.21	113.39	111.71	111.3	113.73	109.57	109.96	108.71	110.18	110.77	112.26	105.25	112.28	114.08	109.64	111.53	109.12	114.56	110.49	109.16	112.79	107.82	110.35	112.48	115.41	109.99	108.98	107.6	107.95	117.02	113.74	115.02	110.85	111.11	111.16	110.56	108.22
108.95	106.91	110.04	100.72	107.07	102.25	112.82	108.64	104.6	106.98	105.01	108.84	104.83	108.77	103.38	110.7	101.6	104.06	107.89	103.65	107.61	104.34	105.92	108.12	109.14	105.45	109.77	105.29	108.3	109.27	104.04	109.46	103.68	103.2	108.4	102.85	105.73	103.38	108.03	104.79	104.41	106.86	105.86	103.64	101.7	106.27	110.19	106.45	104.54	100.38
95.051	98.666	95.066	98.122	97.603	96.887	99.913	100.98	95.484	96.869	96.282	93.964	101.88	97.594	99.642	96.701	98.8	100.38	99.293	96.226	98.433	96.568	97.304	102.2	93.706	98.745	99.159	100.74	100.9	95.453	97.198	97.865	98.806	96.045	96.524	95.744	100.63	99.675	100.84	99.946	99.551	96.134	99.829	94.353	99.009	98.864	97.252	97.437	99.81	98.397
100.26	102.26	107.27	104.02	101.21	108.53	102.66	106.98	106.4	102.18	101.68	106.92	103.43	108.07	105.38	107.24	105.57	103.44	102.44	107.82	108.46	109.21	106.98	106.66	110.22	107.49	108.37	104.42	107.93	102.46	108.18	102.39	102.66	105.4	105.91	107.46	106.64	105.16	109.86	104.87	108.46	105.28	99.768	104.88	104.78	105.51	100.26	105.66	102.19	104.33
96.919	101.22	97.648	97.237	99.264	99.339	99.735	99.289	99.997	98.193	100.95	96.869	100.2	102.26	100.45	99.823	100.25	104.6	98.637	102.33	98.006	97.895	101.17	98.186	98.182	99.1	97.15	97.064	97.38	99.797	99.836	102.51	101.21	102.63	100.32	98.063	101.59	101.05	99.834	102.29	101.13	102.42	96.165	97.961	100.89	99.551	100.19	102.04	97.947	103.56
105.1	105.66	112.14	111.78	114.52	104.58	107.76	108.29	106.33	109.83	106.85	106.97	106.41	108.45	106.26	108.76	108.79	108.47	107.15	106.71	109.66	106.07	107.36	108.99	101.2	113.19	107.98	107.97	107.85	106.5	106.15	111.98	105.51	106.66	109.06	106.12	106.42	111.3	105.38	108.6	112.32	111.75	108.3	106.09	110.51	110.34	105.7	107.28	110.1	110.43
103.31	110.18	110.77	111.5	107.33	102.16	109.22	104.3	107.24	112.17	110.63	109.7	111.45	108.1	108.75	109.7	106.78	108.72	107.21	107.63	103.2	109.58	111.67	108.64	108.41	110.07	104.57	104.11	105.79	111.85	108.15	106.47	108.94	108.28	105.15	105.53	113.38	109.85	106.73	117.59	105.52	112.23	112.24	107.44	110.3	104.47	106.74	107.66	107.06	111.01
103.65	106.93	105.77	108.35	107.61	108.82	107.63	102.72	101.02	107.42	105.18	106.2	102.26	106.99	99.824	102.29	106.07	106.92	105.43	108.07	104.38	105.51	103.57	103.68	105.8	106.68	109.06	108.86	108.09	105.21	105.16	102.82	103.71	106.84	106.86	106.3	109.26	107.55	105.75	107.67	105.31	99.034	106.11	105.16	107.13	102.43	100.87	105.63	105.77	104.12
101.91	98.82	98.328	98.291	97.536	98.26	99.388	98.5	97.039	98.954	102.54	98.276	100.17	97.195	94.652	100.84	98.217	97.421	98.285	98.317	97.768	98.277	99.384	97.93	96.778	94.991	99.584	93.507	99.731	99.537	97.832	98.056	97.53	96.46	100.84	100.85	102.28	103.63	99.366	94.073	102.36	96.229	98.511	96.712	97.662	101.75	95.058	94.877	97.31	97.377
105.27	107.68	105.84	105.43	107.6	97.648	107.79	104.04	103.91	106.3	104.65	108.24	105.18	103.47	111.26	102.56	108.78	106.05	101.83	103.92	107.35	106.34	105.08	108.4	102.84	107.13	110.93	111.92	105.64	104.68	105.63	107.44	107.67	104.9	109.49	110.78	109.87	106.11	110.58	104.46	100.59	106.71	110.66	106.36	109.76	106.55	106.71	109.37	103.58	103.36
102.93	104.87	106.49	109.45	107.37	104.87	108.43	103.43	106.49	109.23	106.31	107.93	107.22	111.43	111.58	106.7	107.08	105.36	102.99	109.34	109.01	105.24	105.44	104.69	106.51	105.39	111.12	104.42	109	105.49	111.5	106.55	111.12	104.24	106.7	106.16	109.88	110.37	99.629	105.79	106.42	104.81	106.97	105.3	107.16	108.6	107.2	109.15	103.89	109.6
106.91	114.4	106.49	108.16	109.06	106.25	108.71	104.86	112.19	111.36	108.34	109.72	111.63	106.35	106.97	106.73	110.02	106.88	109.72	107.43	108.98	106.89	110.73	109.9	106.74	107.69	106.4	105.66	105	104.58	110	109.54	104.44	108.77	107.99	106.2	107.56	110.58	109.43	110.47	107.39	108.67	109.3	107.11	110.15	107.81	113.62	108.16	108.74	110.53
96.663	99.527	97.194	98.827	97.571	99.676	100.34	95.623	98.136	93.597	98.74	100.22	97.511	97.596	97.769	99.157	98.637	100.51	98.089	99.126	96.528	96.467	97.89	95.031	97.414	97.859	94.692	101.17	98.949	95.98	95.704	94.885	97.097	96.352	99.703	96.058	104.16	96.481	99.616	103.01	96.138	100.38	96.531	97.921	98.059	99.501	97.822	99.612	94.743	99.65
102.06	111.5	104.75	105.87	108.64	105.14	102.99	108.23	105.82	108.22	107.96	104.88	107.93	109.07	102.64	110.22	106.62	105.86	104.82	108.63	101.89	105.65	104.59	105.09	109.25	107.44	110.59	110.17	103.77	105.46	105.04	107.57	106.06	105.83	105.54	100.53	105.2	100.73	106.38	104.97	105.25	104.96	102.68	110.13	102.47	109.36	104.52	110.34	109.59	110.26
101.96	105.55	97.186	101.59	98.608	97.493	100.35	95.576	95.843	99.644	98.98	96.644	100.89	95.596	97.539	98.781	96.456	95.476	96.262	96.37	101.41	96.194	99.368	97.945	95.586	98.074	97.158	95.974	101.53	95.326	100.86	100.52	97.517	96.953	99.376	101.41	92.647	95.513	95.229	98.131	97.361	98.038	97.985	95.314	95.126	96.49	97.848	102.75	94.574	101
103.78	104.76	100.4	103.06	103.51	101.32	100.74	100.46	102.06	97.415	100.47	106.02	99.253	103.29	98.571	99.552	103.08	101.04	99.628	102.74	100.08	101.23	99.132	103.27	98.86	95.8	97.808	100.67	99.849	97.49	103	105.6	103.21	101.74	101.56	94.882	102.92	99.846	98.094	97.815	102.06	102.11	99.525	101.65	98.279	95.222	103.09	100.07	102.3	97.974
97.971	97.22	98.803	100.12	89.933	101.27	99.241	96.413	100.56	97.837	100.59	94.784	99.168	100.01	96.676	96.831	99.986	98.402	99.182	100.58	97.662	96.266	99.521	94.036	99.349	99.569	97.279	100.29	96.631	95.509	95.598	101.06	97.935	99.369	96.463	101.71	96.085	95.431	97.452	98.851	98.086	95.117	97.551	96.925	96.001	97.688	102.42	102.42	98.704	98.5
108.96	109.92	108.73	104.56	108.22	107.91	113.86	112.03	106.26	105.03	106.13	110.68	108.62	108.64	108.92	108.73	108.66	111.39	107.1	110.87	112.1	113.11	108.44	109.78	108.94	112.05	111.26	110.09	106.71	107.6	109.96	105.96	105.5	106.31	110.78	108.91	107.75	106.53	109.8	105.9	110.23	104.6	110.92	107.19	104.06	102.54	110.07	111.07	108.41	109.02
109.52	108.32	110.41	107.19	109.34	106.98	104.41	107.34	112.6	107.78	110	111.36	107.01	106.56	112.11	109.76	103.77	108.16	104.81	102.07	104.82	110.33	106.65	111.37	109.39	108.64	111.52	109.94	109.59	106.94	109.9	110.3	104.72	106.69	109.12	104.39	105.11	106.28	105.97	108.97	104.58	110.34	107.59	105.31	109.4	106.32	110.38	110.19	111.17	107.94
111.07	100.28	108.77	108.03	104.13	106.24	106.27	108.51	104.02	104.95	107.25	102.28	105.78	104.05	104.45	109.06	100.41	105.51	109.74	104.37	106.75	110.37	107.81	105.85	103.49	102.55	104.79	105.72	110.07	108.39	111.5	106.3	103.62	100.48	108.81	105.35	108.35	101.38	102.7	104.29	101.6	103.34	104.44	107.39	108.7	110.58	101.28	102.13	105.12	105.27
99.859	96.964	97.268	99.038	97.286	98.397	100.15	93.84	99.4	100.02	96.206	101.9	98.857	101.57	95.346	97.068	94.165	97.635	98.52	97.978	97.454	92.886	96.897	95.368	96.921	97.201	100.13	96.412	97.902	99.125	98.067	96.678	98.459	96.076	95.981	101.83	95.323	97.519	101.94	97.003	99.288	98.715	99.336	98.398	97.594	98.972	99.834	101.12	100.68	100.62
108.37	111.74	111.64	107.86	108.5	109.52	112.3	105.61	106.6	111.73	112.9	111.23	111.43	108.51	114.28	112.91	107.45	106.91	115.04	109.11	110.23	108.47	112.6	112.22	115.2	113.65	112.25	109.9	112.5	106.91	110.95	112.54	110.09	111.71	109.79	109.21	110.79	110.44	111.79	110.24	105.53	113.85	111.78	110.74	106.67	109.14	109.88	109.17	113.33	112.35
109.5	105.18	104.83	109.68	104.04	108.62	108.67	105.9	108.12	103.63	106.61	109.02	107.82	103.22	104.59	106.09	108.51	104.75	104.07	109.62	102.27	105.49	105.47	103.24	102.52	108.55	107.42	106.7	107.46	104.08	101.96	107.52	103.53	106.06	106.41	105.38	106.99	107.03	103.75	104.55	104.11	106.29	106.94	102.47	102.8	106.55	107.07	108.5	108.87	102.36
105.61	101.87	107.67	106.76	103.63	105.41	104.91	106.71	102.6	106.01	104.78	106.78	106.43	104.94	109.08	105.07	102.25	106.94	104.53	106.84	105.36	108.98	104.55	108.06	109.12	104.92	104.2	109.75	110.67	105.04	106.24	107.29	105.51	107.18	105.94	109.09	103.28	105.52	106.23	106.84	105.14	107.3	107.36	107.13	101.91	105.01	105.12	106.18	104.42	107.92
104.07	109.61	101.11	105.62	107.17	109.24	111.3	105.88	109.63	105.33	105.49	109.68	105.27	107.19	108.03	105.24	108.19	111.4	105.46	106.72	109.08	102.57	107.01	106.87	109.07	109.92	109.02	110.99	105.87	108.69	107.94	106.94	105.38	102.35	109.04	113.28	109.54	102.77	101.67	111.82	107.82	107.11	105.17	107.92	108.53	106.35	110.19	107.11	111.28	102.33
102.75	101.12	101.57	97.43	100.1	99.964	103.92	100.22	99.02	103.62	104.32	103.99	104.25	103.06	96.83	102.78	98.542	98.306	103.09	101.24	102.77	99.491	102.71	102.85	100.93	99.92	99.557	103.49	102.62	100.19	100.32	99.445	96.9	100.94	104.55	102.51	101.92	100.4	97.755	100.74	99.98	98.623	97.808	100.79	107.1	98.739	104.4	97.083	100.25	99.375
105.91	108.61	109.08	102.77	107.47	106.43	106.82	111.37	114.21	111.78	109.61	108.82	104.77	109.79	106.5	106.07	109.36	109.67	109.08	108.94	105.35	110.19	112.9	111.11	110.13	106.43	106.37	108.02	107.6	111.13	109.67	105.47	109.11	110.02	104.49	108.78	108.91	110.02	108.23	109.29	107.79	110.91	108.05	114.2	109.03	109.5	111.25	109.9	109.99	110.25
104.87	103.21	102.53	104.29	107.89	104.66	94.956	103.45	102.26	106.44	102.86	103.03	101.76	102.69	100.62	99.725	101.62	103.02	101.42	102.04	108.42	104.85	101.26	105.4	105.08	104.53	103.47	105.79	101.27	103.49	102.08	103.38	101.91	101.96	104.84	105.62	105.66	104.73	105.38	104.19	102.93	100.99	100.14	103.53	103.91	102.19	105.39	105.07	101.86	107.08
109.27	105.33	106.48	109.11	106	103.8	104.35	101.85	108.14	104.76	103.23	101.01	107.64	102.45	102.94	103.74	109.59	107.26	109.07	99.211	106.9	102.7	107.71	107.26	107.17	105.86	106.25	103.43	105.88	103	105.16	107.25	103.38	105.52	102.37	104.87	105.33	102.24	106.11	109.58	105.8	107.87	107.18	110.7	101.75	103.53	104.93	110.43	103.72	108.48
109.8	109.21	106.53	104.69	105.99	110.22	110.76	105.37	106.44	105.13	107.68	108.38	106.04	107.88	104.81	107.03	106.82	104.17	104.37	106.68	106.16	102.01	106.47	105.23	104.92	108.71	106.72	104.71	108.96	107.73	101.49	108.62	104.17	107.55	107.1	106.49	104.95	105.53	104.6	108.26	103.53	105.92	105.79	108.17	103.24	108.47	107.33	103.81	109.45	105.02
103.84	109.37	106.68	103.89	104.1	105.49	109.79	110.93	105.92	110.56	103.05	105.87	105.09	106.79	106.12	102.47	104.81	108.74	105.54	107.41	106.28	105.04	101.36	108.35	105.3	100.7	105.07	105.43	106.82	106.41	106.88	107.63	105.02	107.27	103.67	107.58	108.02	104.95	102.73	105.55	106.4	106.49	108.39	102.68	106.89	109.63	103.94	106.43	106.37	107.24
102.08	102.91	103.14	101.65	98.165	100.61	100.7	101.88	100.98	100.11	102.4	98.451	98.999	100.8	103.82	100.53	97.729	96.416	103.12	101	96.959	102.39	99.31	102.74	100.18	99.81	100.49	101.72	99.374	96.466	100.94	107.08	101.43	104.67	96.279	103.21	100.05	97.56	101.67	99.898	104.4	99.067	106.15	99.832	99.75	102.37	101.51	97.969	99.936	105.72
109.43	108.46	107.33	108.35	108.54	108.84	105.41	108.65	110.52	109.96	106.9	110.87	106.1	107.46	109.34	106.01	108.59	110.07	110.33	114.97	103.84	107.77	107.86	105.66	110.89	108.88	107.91	107.81	107.1	110.62	107.31	103.73	106.16	110.15	109.45	106.92	106.52	112.54	105.62	103.61	111	111.88	111	108.01	108.41	108.2	108.62	104.84	107.68	112.81
98.979	103.73	98.603	100.92	97.639	100.25	98.171	96.82	102.19	96.107	101.3	102.73	96.999	97.676	98.89	100.88	96.67	98.082	103.98	93.204	95.374	99.542	97.903	98.768	95.068	95.001	98.823	101.46	97.663	98.487	98.145	95.467	106.32	96.933	98.381	96.093	98.099	96.766	98.259	100.53	99.822	98.182	96.715	100.84	99.384	96.105	98.527	96.564	97.93	100.84
106.08	102.85	104.95	106.81	105.55	104.84	103.65	107.63	104.9	104.26	107.54	105.04	102.85	105.05	102.62	102.46	103.05	102.33	103.65	108.99	105.9	107.92	107.54	101.16	108.01	106.12	101.46	105.5	103.69	109.62	105.25	98.752	104.56	109.12	105.46	107.01	108.1	105.92	105.04	107.01	104.85	100.54	105.53	103.76	97.911	105.83	106.31	107.96	103.08	103.57
101.85	102.39	99.468	100.86	106.5	108.22	101.97	105.75	105.76	105.21	107.42	102.01	104.44	102.46	108.53	104.81	105.64	103.49	103.1	105.36	106.44	104.71	106.18	105.72	108.76	107.72	104.13	105.86	101.21	106.45	106.18	106.8	107.92	105.23	101.75	105.05	104.68	103.17	107.17	107.2	104.76	101.96	102.18	107.58	106.37	107.19	104.98	106.58	108.87	103.05
100.4	94.82	96.975	100.44	97.929	95.278	98.478	102.1	97.169	94.91	97.472	95.979	101.68	95.475	95.01	98.588	102.7	97.259	98.313	99.375	94.806	98.607	100.2	99.459	100.4	100.34	99.548	100.42	98.096	100.37	103.08	101.01	98.946	98.85	96.734	97.487	95.151	100.69	100.88	102.26	93.024	100.58	100.87	100.8	98.511	97.017	99.296	98.771	96.886	100.65
102.1	99.151	97.718	99.081	99.689	101.52	104.04	99.87	100.77	99.796	100.54	102.78	103.38	100.51	102.86	100.75	100.13	100.62	102.51	98.017	100.31	100.76	104.9	101.87	98.804	96.183	103.66	101.96	101.96	103.38	99.69	102.66	104.37	100.08	99.945	99.939	100.67	101.04	97.895	100.2	103.35	97.845	99.211	100.27	100.37	99.217	99.397	101.54	99.299	102.75
104.86	107.11	103.75	105.11	106.29	107.67	107.45	110.69	107.4	101.18	104.23	102.1	101.46	108.68	106.79	103.9	106.92	102.27	104.12	102.98	104.53	106.07	107.52	103.67	105.85	103.26	99.235	112.95	109.48	110.44	105.89	108.81	103.85	104.93	105.5	105.23	102.69	109.68	106.98	105.81	103.83	108.61	110.4	106.68	106.74	110.6	104.37	107.55	107.04	109.38
109.56	106.78	97.67	107.45	109.48	105.16	108.64	106.05	106.54	110.72	109.53	107.23	109.02	108.62	107.31	105.27	112.47	114.74	111	111.47	110.06	110.68	102.54	109.12	111.95	106.11	110.66	109.28	110.89	108.76	108.18	109.01	110.71	108.44	112.16	105.91	108.7	109.9	109.44	108.77	105.72	106.91	109.79	108.09	102.99	109.37	110.38	106.68	110.87	110.75
106.75	109.41	109.88	109.44	110.24	106.66	106.39	109.63	108.69	110.03	104.65	111.71	104.43	110.86	105.94	111.78	109.38	106.11	107.58	106.56	106.5	107.94	106.98	107.65	108.84	109.68	107.88	110.92	105.53	110.15	104.71	110.21	106.55	108.9	112.66	107.41	107.3	104.62	106.98	105.32	105.05	113.4	105.6	107.58	110.77	103.71	104.68	111.34	108.96	105.73
106.93	104.94	106.59	106.94	106.24	104.78	107.34	104.81	107.96	102.39	108.84	105.15	103.92	105.8	108.55	107.94	109.57	103.46	105.77	106.89	112.18	109.27	104.7	105.63	108.53	104.93	109.9	105.66	107.16	108.71	106.47	107.64	103.51	106.73	107.81	103.43	108.52	106.78	104.98	102.09	109.82	104.63	110.11	104.65	108.49	104.86	111.82	104.36	110.7	109.34
100.8	101.94	97.323	102.97	98.971	103.1	98.465	102.84	104.7	95.478	100.47	99.361	96.483	99.371	101.9	99.339	105.78	100.62	96.122	99.908	98.775	102.05	93.861	105.61	103.41	96.625	103.31	98.915	102.18	100.76	101.41	97.303	100.58	101.12	100.98	99.964	99.632	102.35	99.349	100.43	101.19	99.189	99.955	99.147	102.27	100.53	100.12	103.23	100.4	100.41
102.33	102.31	106.81	98.276	102.42	98.717	103.58	104.85	102.24	104.17	100.53	102.62	97.386	104.52	101.28	101.08	100.73	99.83	101.98	104.27	104.49	103.96	102.06	105.06	103.47	102.27	101.42	101.1	101.13	101.72	105.38	104.05	104.07	103.59	106.12	100.92	101.54	96.558	102	106.13	103.01	104.26	103.92	105.35	104.96	96.011	97.385	105.37	103.65	102.66
105.4	108.28	103.11	104.89	107.68	104.65	103.83	108.45	102.25	101.61	103.74	105.5	107.48	107.49	103.45	105.01	106.82	104.86	107.66	105.32	104.11	109.1	104.98	108.37	105.07	103.65	109.96	107.11	107.94	105.14	102.04	110.38	108.1	102.62	106.28	106.59	104.22	105.79	108.65	110.15	101.42	105.41	103.71	102.5	103.62	107.88	106	108.39	106.16	106.49
108.59	108.56	110.44	110.65	107.56	107.99	111.09	107.08	110.53	107.35	107.59	113.12	110.95	108.24	108.38	108.43	109.55	112.08	108.15	110.18	109.91	111.51	107.88	109.94	109.25	110.54	111.44	109.7	109.57	105.89	107.41	108.55	108.39	107.49	107.29	102.47	111.62	107.9	108.35	111.44	106.72	104.96	107.79	105.67	110.8	110.54	107.08	110.36	107.34	116.43
103.62	106.13	104.85	107.38	103.85	102.26	107.4	104.07	106.5	102.82	109.14	104.67	103.88	106.38	103.33	102.27	104.56	102.32	105.94	103.14	102.59	103.68	108.16	106.48	104.11	107.82	104.02	102.42	103.74	104.58	107.07	106.77	109.93	109.33	103.79	109.56	105.7	104.04	106.99	103.33	107.23	102.08	100	104.93	107.27	105.64	103.84	108.26	107.31	110.81
98.622	102.59	98.241	99.678	95.627	102.52	94.257	97.35	100.2	102.57	101.11	98.514	95.379	98.47	100.09	99.875	96.375	95.307	103.39	101.54	95.483	99.358	95.759	96.765	98.395	98.672	97.507	96.24	96.53	100.42	97.37	96.585	98.767	99.925	100.04	96.686	102.92	101.26	98.008	103.87	102.55	101.21	98.792	97.984	97.178	96.22	95.885	101.3	97.671	98.94
98.334	95.959	100.09	97.647	101.25	108.67	101.68	97.774	98.293	96.937	101.28	105.75	104.75	103.67	101.61	102.41	100.7	99.404	94.951	101.5	102.89	97.777	97.642	104.39	98.625	101.61	102.2	102.4	102.23	100.05	99.791	101.72	100.81	99.728	95.261	100.73	98.687	105.22	99.654	102.09	93.334	101.76	97.92	101.53	99.631	102.79	99.227	100.55	99.479	99.921
104.73	99.191	101.98	102.61	94.872	102.15	102.83	99.318	100.01	100.09	102.57	97.535	104.39	101.89	103.89	96.694	99.985	101.2	104.03	103.86	102.22	102.39	97.615	106.78	101.3	101.17	101.07	99.054	101	98.99	104.08	100.3	103.58	100.9	104.8	97.695	100.93	97.683	101.41	99.34	96.648	98.492	105.62	100.84	98.736	100.54	100.78	101.63	99.255	98.639
103.43	106.25	110.06	106.66	111.87	107.55	102.03	104.76	103.47	104	104.88	104.33	103.16	106.5	108.51	103.14	103.79	104.45	107.28	104.66	104.09	103.15	109.12	108.13	107.23	106.39	103.14	105.41	106.73	105.21	108.4	105.4	107.19	108.48	104.33	108.26	105.4	104.7	107.67	107.7	107.55	106.6	104.06	106.11	105.98	99.917	107.1	106.91	106.89	104.68
101.31	101.93	99.974	101.12	101.24	101.31	101.64	100.72	100.77	102.79	99.275	103.77	97.221	101.06	99.056	97.835	101.59	101.46	98.492	104	99.329	100.4	104.59	99.19	103.97	100.24	101.93	104.17	99.444	97.836	104.27	106.16	101.51	99.684	99.966	96.082	102.2	99.379	101.57	105.57	105.18	102.31	105.04	94.513	98.812	102.01	100.82	99.287	99.016	102.74
112.76	105.98	106.36	112.37	107.41	104.21	114.56	109.28	109.8	104.69	110.38	108.81	110.77	112.46	108.35	109.23	107.83	114.28	104.8	109.83	110.15	105.77	111.61	105.99	104.9	107.7	108.91	108.72	102.74	105.27	106.09	107.83	110.13	108.66	111.8	106.33	110.15	104.59	105.37	107.41	108.07	105.89	106.05	105.57	107.48	106.88	109.22	108.29	106.79	105.94
105.66	108.54	109.89	105.32	105.43	112.4	108.11	105.8	107.85	108.55	107.97	111.31	105	109.9	105.36	111	107.73	108.75	103.75	107.32	106.08	107.75	109.12	110.72	105.01	112.3	106.72	103.96	108.39	107.27	111.6	110.88	109.52	106.12	108.53	110.6	107.8	105.27	107.48	109.66	104.85	105.88	108.07	108.96	111.35	109.41	111.16	108.02	106.22	111.16
107.24	110.11	106.6	108.13	103.87	109.07	106.34	110.43	110.3	107.84	103.96	110.05	103.66	104.44	108.6	109.38	106.23	104.92	104.54	106.93	105.94	108.57	106.2	109.07	106.19	108.07	104	107.35	110.21	109.36	104.07	106.4	113.94	109.38	110.23	108.24	104.87	110.61	106.13	109.43	107.02	106.69	108.76	106.31	109.64	107.68	111	106.56	107.75	108.02
109.1	106.63	110.77	109.36	106.59	111.03	111.26	105.68	113.59	108.83	108.89	104.32	108.1	110.83	106.3	108.27	107.38	103.92	112.49	108.29	106.62	109.34	110.06	109.67	106.98	109.64	113.72	108.94	107.58	106.36	108.65	109.16	112.86	109.94	112.59	104.91	107.44	106.7	109.34	105.53	113.94	107.82	111.73	108.6	104.46	108.81	105.32	109.39	108.9	110.62
104.49	106.77	106.43	106.75	108.42	104.31	104.12	106.32	102.75	107.27	103.84	103.16	105.98	101.82	110.53	101.79	105.71	102.64	107.13	102.82	103.11	102.23	106.72	101.98	107.82	103.64	108.09	107.16	104.04	106.13	100.87	106.07	106.67	103.61	102.98	106.44	105.98	108.37	109.43	104.75	105.57	108.69	104.83	105.64	104.5	106.57	109.83	104.54	103.96	107.25
98.345	102.2	98.344	100.34	93.093	97.83	99.138	98.386	92.466	97.3	96.572	92.982	95.235	99.681	97.694	96.054	98.25	96.881	96.466	99.92	97.426	97.785	97.839	100.01	98.685	98.025	99.334	94.25	98.686	97.206	100.97	95.311	97.838	96.131	100.95	96.326	96.666	98.396	95.774	97.989	97.817	95.457	96.849	98.389	96.489	100.96	96.325	96.746	101.34	97.766
107.48	105.34	107.75	108.04	109.93	102.56	105.3	108.29	103.52	107.65	104.68	112.5	103.22	106.55	104.37	108.88	105.26	110.38	108.6	109.08	108.35	105.98	111.76	106.4	109.13	105.48	106.87	108.55	106.86	102.84	107.93	106.17	106.61	105.79	106.23	107	107.56	110.43	103.49	108.51	107.07	104.5	105.92	109.24	104.53	105.56	104.73	109.75	107.31	108.05
113.01	109.52	111.79	109.57	109.93	112.62	113.45	111.56	110.83	113.51	108.76	104.31	112.42	111.75	108.39	105.7	110.69	105.71	112.18	110.96	109.92	113.18	110.81	106.64	112.15	110.9	109.09	112.87	109.95	111.26	109.98	115.04	106.21	112.41	104.57	106.35	112.37	114.51	111.34	105.37	110	107.24	115.07	109.48	109.04	109.97	106.96	106.08	113.02	111.08
103.8	105.11	103.31	107.62	107.12	103.66	109.55	107.13	107.93	99.966	106.69	103.03	103.34	103.1	106.48	102.35	106.81	103.41	103.13	107.46	103.54	104.31	106.06	105.54	105.4	108.22	106.56	114.23	104.93	102.1	113.08	103.5	104.61	106.07	104.91	104.71	104.3	102.63	108.56	105.79	107.79	104.44	105.11	104.8	104.17	108.81	101.93	108.64	106.46	107.61
105.32	109.35	108.9	107.66	105.9	109.56	105.52	106.06	107.9	113.16	105.42	104.6	101.8	103.86	102.35	103.62	106.4	104.63	101.77	106.52	106.8	103.73	102.32	108.2	106.41	106.18	104.43	106.31	106.51	107.91	107.81	106.79	109.73	105.88	110.33	105.49	105.7	106.09	103	107.59	111.94	111.75	107.88	107.35	106.95	102.01	108.75	106.2	105.85	110.72
102.35	101.05	101.5	104.46	108.9	109.17	106.59	108.93	101.05	105.61	106.42	105.97	101.59	105.06	110.1	101.91	107.38	107.06	106.73	106.21	107.18	105.87	108.25	107.04	102.86	108.38	105.75	109.94	108.9	103.59	109.41	106.93	100.24	107.87	105.76	105.81	107.43	103.92	107.99	108.09	103.41	106.6	109.51	101.36	108.94	104.35	103.35	109.33	104.19	103.45
100.88	98.753	95.49	95.461	100.01	95.299	98.799	94.864	95.453	95.76	94.798	97.643	98.416	97.166	97.206	99.119	94.877	103.01	101.8	97.279	96.185	97.83	98.845	99.143	95.578	99.771	98.377	97.091	95.79	98.551	97.316	100.38	97.217	104.07	100.7	96.226	97.525	102.83	99.412	96.209	101.58	100.31	95.358	98.735	93.877	98.015	96.134	99.284	95.173	97.025
104.46	105.12	105.41	104.62	104.68	101.49	107.59	110.95	102.66	106.71	107.43	106.38	105.31	102.97	106.26	103.19	107.27	107.34	108.4	106.78	100.6	105.55	108.91	108.03	105	106.35	104.98	105.7	106.27	106	106.88	104.66	104.24	109.41	104.89	101.09	106.44	108.47	108.19	105.09	104.76	109.31	102.17	108.92	108.21	105.39	108.32	107.87	107.56	105.78
107.82	108.54	107.42	109.58	108.41	113.84	106.19	106.89	109.14	105.06	106.7	109.13	104.34	107.77	108.67	105.57	108.65	108.34	109.65	107.94	104.42	106.03	112.96	109.25	110.43	112.43	104.48	110.07	110.47	112.54	111.13	106.12	113.95	105.66	112.19	108.64	114.55	107.33	105.72	102.88	106.65	108.28	109.45	108.22	111.16	103.87	111.75	109.11	106.72	109.53
105.47	109.55	102.79	108.2	106.37	104.16	106.64	106.97	105.31	105.41	103.87	105.25	107.17	104.84	108.68	104.26	103.71	102	107.68	107.97	101.07	103.18	105.87	100.43	106.35	105.25	107.76	109.56	105	105.45	105.87	102.67	105.5	108.51	106.87	108.39	106.91	105.18	104.9	108.3	102.23	104.77	105.69	104.45	107.42	103.98	110.08	104.99	106.99	103.09
102.13	110.28	104.68	102.52	102.63	109.5	103.77	104.1	103.88	109.76	110.3	106.65	107.91	104.26	109.1	109.21	108.01	106.18	108.35	102.58	105.45	103.27	104.01	104.27	104.45	103.61	105.89	108.23	102.4	99.863	108.31	105.64	106.23	105.86	107.61	104.04	106.38	105.07	105.22	108.77	107.55	107.81	104.18	107.23	106.14	104.7	103.86	103.18	103.24	103
100.2	102.02	100.45	97.102	101.67	102.56	102.41	104.81	104.1	102.98	97.136	98.113	97.698	103.85	100.14	99.024	100.78	101.19	103.02	102.45	98.939	102.6	99.839	96.741	99.826	95.296	98.875	100.38	101.84	97.919	102.29	101.5	95.966	106.89	101.68	100.16	95.421	104.23	105.56	102.34	107.05	100.08	96.551	98.74	99.255	99.733	97.231	104.02	99.475	100.09
106.98	105.69	107.92	110.94	110.04	107.75	105.63	104.44	107.29	107.54	106.54	106.95	108.18	104.8	104.07	106.37	111.89	109.67	109.41	107.37	105.93	106.09	108.25	111.02	107.5	110.27	110.04	108.07	109.37	109.58	103.06	108.9	103	107.77	104.68	110.22	107.31	105.79	106.19	110.42	105.92	103.44	105.68	107.03	106.06	114.5	111.1	107.79	108.77	107.58
105.53	110.64	107.6	111.52	112.77	104.13	102.7	106.91	111.39	110.96	102.21	109.03	114.1	105.13	108.32	111.45	109.34	104.68	110.33	104.56	105.55	105.07	103.12	106.59	106.12	107.5	105.08	109.04	109.6	106.4	104.21	104.52	103.23	106.3	105.2	101.88	106.38	104.75	106.32	106.83	104.01	107.15	110.56	105.19	100.9	101.91	105.69	103.02	106.54	108.87
109.01	105.07	111.24	105.06	108.29	109.67	106.9	106.18	105.33	108.07	102.8	102.31	105.04	105.26	108.53	105.18	102.55	106.79	106.09	103.68	102.48	107.26	104.47	106.46	109.67	102.09	103.12	104.68	106.2	103.39	109.26	104.75	103.86	103.9	105.95	102.9	104.28	105.06	107.14	105.76	107.2	103.12	111.14	105.17	104.19	104.36	103.68	105.43	105.03	109.34
107.01	108.51	104.93	109.92	109.06	109.84	103.82	111.2	110.14	111.15	106.95	107.75	107.48	110.49	109.55	104.78	107.06	106.93	108.92	107.5	107.07	105.2	112.72	104.39	111.44	105.79	108.87	105.13	108.28	104.3	107.06	116.35	105.85	110.11	108.86	107.94	106.04	109.52	109.7	111.31	104.05	109.05	104.12	109.7	107.31	111.32	112.89	106.32	104.19	108.37
112.08	107.84	110.42	105.79	107.45	109.39	104.64	108.35	108.85	105.46	109.43	109.38	105.61	104.94	108.36	108.34	114.87	108.76	103.86	111.49	108.01	106.45	111.06	110.6	113.16	109.86	107.63	110.53	108.75	111.02	109.94	108.81	110.26	112.4	110.31	109.54	108.26	110.82	112.26	104.84	108.81	108.24	106.09	110.26	107.54	110.1	109.49	110.13	104.88	106.23
108.08	103.42	105.77	105.79	108.09	104.4	106.35	105.72	105.55	105.33	108.94	105.24	105.99	104.89	105.29	104.58	103.78	106.53	107.33	108.79	104.75	109.18	104.37	107.75	107.27	103.7	105.42	104.34	102.48	103.24	106.89	104.63	106.81	112.38	108.93	106.43	105.33	106.85	106.42	104.77	106.62	105.72	106.78	106.52	104.66	114.22	108.8	106.48	106.68	106.42
100.52	102.44	97.961	104.23	100.52	99.836	101.94	102.4	98.015	102.18	100.24	99.322	99.775	102.16	100.51	101.42	98.137	100.72	106.09	99.273	100.34	95.66	99.918	102.78	103.62	99.911	103.54	101.11	99.377	107.27	102.37	101.62	100.52	104.14	101.9	99.947	100.22	103.26	99.818	99.802	98.25	103.27	99.382	99.324	96.103	97.478	100.96	100.6	100.02	100.38
105.31	102.72	104.14	103.55	103.56	107.89	108.7	107.82	106.96	105.24	104.97	110.9	102.42	104.28	104.29	110.13	103.58	101.85	103.23	105.89	104.99	106.42	105.14	105.22	107.33	99.418	105.62	103.59	102.77	99.926	108.36	104.78	102.79	110.5	108.3	107.25	103.17	106.27	109.35	106.69	104.94	105.31	103.51	103.91	105.92	103.29	107.37	105.71	107.55	107.23
108.07	110.66	109.35	111.32	109.4	105.89	110.97	108.82	108.56	106.12	103.36	106.96	109.69	105.78	108.35	110.02	110.35	104.5	110.7	107.64	106	107.94	105.64	108.51	103.52	107.84	106.78	110.51	105.06	109.89	114.23	107.05	111.02	110.04	108.13	107.52	113.84	110.05	104.18	103.43	108.11	109.93	102.84	106.09	110.23	108.94	107.04	110.67	106.52	108.25
108.82	103.34	101.08	107.2	107.81	103.72	103.33	104.3	103.93	105.52	107.54	104.53	102.52	105.27	106.55	108.82	104.17	108.56	101.18	103.68	104.53	107.56	105.87	108.81	104.19	105.47	104.63	99.069	105.96	97.725	101.83	104.18	108.74	108.81	103.54	110.12	106.63	104.41	106.04	106.94	107.3	102.76	109.85	106.26	105.12	105.74	106.07	104.28	105.72	107.69
107.9	104.78	106.44	108.91	103.97	107.76	104.2	110.71	106.13	105.28	106.23	102.42	102.99	106.41	103.92	108.42	107.63	104.99	104.16	103.94	107.32	104.69	106.97	100.55	105.23	106.83	106.75	103.22	103.93	107.15	106.71	108.92	109.58	107.08	110.89	107.38	106.37	103.12	106.89	108.47	108.67	105.07	106.46	108.02	102.64	108.87	106.58	105.85	104.69	106.56
103.1	102.69	106.35	106.35	107.74	105.56	100.65	100.68	107.61	105.26	101.57	104.13	108.71	106.58	105.08	103.31	106.25	104.93	106.75	106.08	101.83	101.93	104.88	103.25	105.27	107.24	103.96	105.51	102.37	107.91	106.55	107.92	106.88	104	111.28	104.51	107.35	107.6	101.74	104.4	107.85	111.35	105.72	103.94	106.07	106.86	107.01	102.69	104.16	102.64
106.65	108.8	107.83	111.56	105.3	106.68	106.79	107.49	110.21	103.86	109.93	104.6	104.53	109.65	111.85	107.64	106.02	107.42	104.7	108.39	105.77	107.11	113.33	110.75	107.12	109.59	109.26	107.23	107.72	100.72	107.86	109.93	106.53	107.71	108.3	107.99	106.64	108.8	106.76	111.02	104.21	110.35	112.42	107.67	109.37	105.27	108.2	109.59	104.76	106.24
102.08	101.9	107.37	106.7	106.74	103.96	106.78	103.8	105.06	108.34	103.07	99.706	107.11	105.86	104.71	105.94	105.56	109.74	107.21	111.59	106.06	104.32	104.93	103.51	104.37	107.39	106.75	107.84	104.61	107.56	109.41	106.93	101.53	102.5	108.05	103.27	108.48	109.78	106.47	106.09	107.64	105.79	104.86	104.01	105.96	106.21	105.03	101.71	105.4	108.14
111.47	113.2	103.6	111.07	108.03	105.39	109.71	108.38	112.16	110.28	114.13	107.32	105.78	105.33	106.98	109.22	109.58	110.37	109.06	108.62	104.52	108.24	111.7	107.48	111.9	105.66	110.36	110.26	103.93	108.26	110.66	108.63	104.22	109.2	105.7	110.74	105	105.98	108.07	110.11	109.28	109.03	108.16	108.88	107.74	110.72	107.58	104.06	108.78	109.74
105.71	106.61	105.51	108.74	108.97	105.63	108.68	108.14	106.85	109.1	109.12	108.3	102.11	107.41	106.12	108.34	110.53	105.24	108.15	108.21	103.7	111.9	106.65	108.8	108.52	105.92	109.41	106.16	109.38	103.41	106.17	106.59	112.03	109.5	106.62	105.51	107.99	107.76	103.42	109.97	109.53	106.7	106.52	108.02	106.65	109.17	107.73	111.22	107.44	108.12
104.95	104.53	105.73	109.51	111.03	109.28	105.34	106.46	108	106.71	103.21	104.44	106.64	104.59	108.67	105.23	106.39	107.47	109.89	106.52	104.65	106.16	107.51	108.41	106.17	111.22	105.21	104.88	108.59	103.26	106.91	110.22	106.19	106.03	103.95	104.16	104.08	108.02	105.2	106.45	105.02	103.91	101.23	106.67	109.13	105.22	108.34	102.69	105.83	109.34
113.49	105.28	107.86	106.98	105.28	107.14	107.25	102.44	107.22	106.54	110.51	104.06	108.12	103.35	101.6	104.1	106.43	102.66	106.55	107.12	105.01	103.71	105.47	107.34	110.11	109.24	105.88	103.21	102.88	107.22	107.9	106.48	108.32	107.68	105.95	105.47	105.84	108.49	106.89	104.32	109.13	108.79	105.4	103.17	104.65	104.78	108.16	104.45	104.25	107.65
98.819	96.807	101.61	95.786	95.892	99.762	97.016	99.78	97.475	94.109	97.602	99.756	100.85	95.336	97.655	98.843	99.503	94.247	94.969	99.51	101.33	98.009	97.886	101.9	98.068	95.92	97.623	101.46	98.342	94.689	97.868	99.452	95.828	104.18	97.572	101.33	99.724	94.377	100.17	103.21	97.724	100.22	102.24	97.225	97.446	94.977	95.037	94.906	100.76	95.574
101.56	99.4	101.81	95.908	99.39	93.748	102.94	98.27	102.68	100.6	97.847	94.011	99.348	94.982	102.32	102.18	97.319	98.682	105.24	103.06	101.37	103.4	102.93	99.166	99.912	104.21	105.61	99.279	101.71	97.067	95.911	105.43	101.75	103.13	102.09	100.5	101.53	102.43	97.96	100.51	99.918	101	95.694	100.87	100.47	103.57	98.582	98.04	101.72	100.4
107.02	108.05	106.26	108.03	105.64	104.52	104.45	106.47	103.96	107.46	103.58	106.78	108.3	109.65	108.58	104.09	105.82	103.38	108.93	108.42	107.33	106.44	110.25	106.05	105.18	100.14	105.74	106.17	108.95	109.07	106.38	105.75	109.24	106.35	107	106.83	106.79	111.09	108.11	106.1	107.18	105.73	99.743	105.67	107.77	105.43	105.48	99.377	105.19	108.85
103.13	103	100.87	103.61	99.123	100.54	99.482	98.012	96.725	100.69	103	102.75	100.3	99.732	97.021	97.841	102.85	96.787	101.35	99.625	103.11	104.43	97.141	95.382	98.85	103.27	96.682	104.67	96.975	100.51	102.39	99.58	104.39	102.11	101.67	102.03	101.74	102.01	98.999	94.799	103.56	99.849	103.11	99.373	97.611	102.02	99.728	100.78	102.88	100.75
106.83	110.37	103.37	105.13	107.5	106.37	104.57	109.85	107.64	107.89	111.54	110.03	108.37	111.49	109.5	110.71	107.62	104.12	110.21	110.45	112.73	108.49	108.89	106.9	104.56	107.86	102.66	109.29	114.74	107.45	106.89	110.55	108.74	111.57	110.65	107.55	108.38	110.07	110.74	110.46	110.81	109.64	108.3	104.62	107.03	104.78	105.54	110.69	111.96	104.73
104.49	105.05	105.76	99.724	107.67	104.49	107.78	99.509	106.62	103.28	104.73	107.9	106.49	106.9	107.18	106.3	101.7	100.76	106.3	102.4	107.12	104.29	108.06	105.65	107.22	105.19	105.98	103.6	106.1	105.63	104.49	105.42	104.52	107.19	107.75	103.54	106.53	103.65	107.02	104.28	107.26	106.44	106.55	104.64	106.37	103.35	109.17	107.1	107.05	105.29
97.849	100.43	95.671	96.308	101.98	100.87	99.694	98.249	97.365	100.87	99.538	99.659	96.381	101.69	100.05	98.631	98.091	94.69	98.214	95.537	95.416	99.425	101.28	99.522	98.129	98.658	97.157	98.622	101.03	95.836	101.82	99.501	93.343	98.853	97.376	103.44	102.05	99.813	100.75	102.19	100.23	102.7	100.14	99.33	98.389	99.897	98.239	94.433	96.952	97.869
111.87	110.43	112.48	109.1	110.97	111.13	106.97	105.84	103.03	109.15	107.17	108.73	108.2	108.25	110.96	106.93	107.07	104.21	106.51	111.7	107.4	105.9	106.6	106.68	106.32	108.15	105.76	108.18	110.56	109.19	109	109.65	108.3	106.16	104.18	104.73	104.3	105.26	108.55	110.22	102.57	107.2	111.11	110.45	108.89	107.1	109.35	109.22	107.27	104.71
100.3	99.053	101.6	99.785	103.79	98.744	100.89	103.13	102.88	99.734	101.8	104.15	99.169	94.982	101	103.43	99.839	100.7	99.318	103	100.78	101.86	101.78	100.31	104.05	104.79	98.666	102.43	103.12	105.86	104.03	100.79	100.22	99.346	102.4	102.29	98.5	99.132	97.163	102.77	100.4	104.38	100.51	100.78	101.78	104.02	94.982	96.214	99.573	99.933
106.16	107.95	109.41	110.18	107.5	108.93	104.03	107.09	106	105.97	107.25	104.63	104.93	106.95	107.33	106.93	106.68	108.44	109	107.16	111	105.38	104.53	104.77	104.75	108.46	103.21	107.05	107.21	103.53	104.84	106.93	108.21	107.25	104.88	100.43	108.63	111.8	112.17	105.13	110.35	107.17	110.4	104.56	105.18	106.45	113.47	108.1	106.2	110.66
107.96	105.5	102.91	104.92	108.02	107.81	104.06	104.05	108.62	111.38	100.13	104.67	105.49	109.73	107.32	108.78	108.33	103.92	109.68	107.32	104.85	108.79	107.84	105.96	108.2	106.66	106.56	101.6	103.94	109.3	103.52	106.14	105.79	106.81	103.32	106.79	105.71	106.69	108.16	100.51	107.37	105.8	104.98	105.88	103.63	105.72	101.65	107.98	108.1	105.67
100.16	97.228	99.245	100.41	98.527	99.14	99.341	93.061	99.87	100.93	103.25	94.784	98.835	99.077	96.838	97.143	100.52	94.783	98.196	90.486	97.854	99.092	97.633	100.4	102.82	95.079	98.805	97.626	100.79	101.69	95.913	99.364	99.65	94.75	100.02	95.143	99.782	97.975	97.378	100.77	95.012	99.062	97.156	97.613	96.734	99.164	101.63	92.863	96.925	99.919
109.15	109.18	111.02	108.93	104.17	106.24	107.8	111.38	109.81	107.68	108.97	103.67	106.53	108.02	110.19	107.98	106.8	109.97	108.81	108.7	106.14	111.56	109.4	107.06	107.3	110.9	105.33	110.83	106.06	110.38	106.91	110.73	108.05	106.29	110.99	108.35	114.1	108.12	109.17	106.24	107.07	108.22	110.73	110.04	108.54	106.36	109.48	108.43	107.9	103.58
105.67	104.6	105.33	103.4	102.72	102.22	108.49	105.58	99.321	103.24	105.29	108.15	105.21	104.63	108.21	104.08	104.94	106.62	102.12	106.42	105.67	111.07	103.75	106.26	109.19	101.16	104.89	103.6	103.42	104.92	106.74	111.15	107.72	102.56	102.89	105.31	104.86	103.88	104.13	107.73	106.95	104.43	108.25	105.42	105.4	107.54	103.41	106.26	106.08	107.86
103.9	98.039	100.51	94.792	103.28	100.64	100.73	103.33	102.3	98.027	94.751	99.792	99.405	97.63	103.22	99.536	96.699	104.08	99.089	98.274	99.919	96.964	99.976	98.857	97.566	100.49	103.04	102.61	99.497	95.732	99.649	97.72	105.33	101.45	100.52	99.018	101.33	97.59	101.28	102.73	103.41	98.492	97.019	101.29	96.58	104.75	96.055	99.651	101.11	99.28
95.256	99.576	97.215	96.616	97.417	101.89	98.471	94.203	96.382	99.329	101.11	100.42	99.764	92.944	99.317	96.62	94.075	97.246	98.052	101.87	97.936	100.33	96.962	94.2	95.631	97.136	97.764	98.586	95.661	95.822	98.431	96.688	99.556	100.12	96.847	99.149	98.173	99.619	98.392	92.239	94.497	95.982	97.398	93.788	97.634	92.035	96.838	98.932	104.53	96.669
94.628	97.317	99.133	101.18	97.722	98.043	98.816	99.168	103.55	101.85	96.779	97.436	98.157	97.76	99.682	99.197	103.87	101.32	101.93	104.15	104.66	102.83	96.557	98.237	101.96	97.955	98.382	96.909	99.463	99.664	100.51	97.317	100.03	98.129	96.347	99.619	94.241	97.975	104.31	98.38	94.476	95.168	101.95	103.21	100.22	97.967	98.051	96.814	95.932	100.39
99.418	96.97	103.14	99.103	96.832	101.59	104.25	95.815	100.76	104.09	102.51	98.355	103.36	96.982	98.294	100.82	104.25	99.201	103.2	104.21	103.35	102.46	99.388	102.25	99.447	107.42	100.89	99.593	98.223	101.37	108.51	102.95	101.32	102.74	100.91	100.09	103.63	101.61	103.5	101.1	102.4	101.53	99.407	103.6	97.662	102.83	101.79	104.57	102.75	103.07
107.76	105.01	108.41	108.4	107.08	106.56	108.6	111.47	108.11	104.05	107.97	110.61	107.28	107.14	106.48	110.64	103.87	109.83	108.31	107.47	106.02	110.25	105.27	112.25	108.2	111.23	108.62	101.37	104.79	108.33	105.97	105.88	104.18	108.14	106.08	105.91	110.07	107.7	103.4	105.29	108.44	108.28	104.24	105.76	107.42	105.64	110.29	107.42	109.17	106.95
98.142	94.072	97.128	101.72	103.98	100.87	100.24	95.457	98.796	98.466	98.424	102.7	100.4	102.51	100.03	98.137	96.834	99.126	95.75	100.07	98.412	94.385	95.283	96.8	99.119	98.005	94.814	95.303	99.459	94.331	98.989	101.08	100.86	96.428	100.24	97.684	102.88	101.75	97.738	97.98	98.962	98.175	97.015	104.26	99.861	100.45	99.771	102.21	99.549	102.19
100.96	99.723	99.334	95.229	101.46	98.904	100.27	101.98	96.581	98.205	97.327	98.512	97.665	97.383	95.605	97.78	98.361	102.33	103.21	100.88	100.62	99.243	97.168	98.475	98.478	98.442	96.584	95.976	98.04	100.32	99.922	95.037	101.39	96.744	96.347	96.862	95.603	98.773	97.998	102.88	96.259	101.26	100.2	98.11	100.75	99.519	101.08	96.212	104.78	98.443
106.95	110.34	105.08	109.39	108.55	106.84	106.76	109.2	104.21	110.72	106.52	105.35	109.31	111.39	110.99	106.35	111.83	111.4	104.38	104.92	108.89	105.39	108.67	108.64	110.69	108.76	111.92	108.33	107.6	105.66	108.61	102.53	111.52	105.25	106.06	111.9	106.78	109.3	108.27	107.88	105.56	107.78	107.55	106.53	109.67	107.17	108.29	106.05	104.99	106.3
105.17	108.34	105.41	102.94	111.48	107.87	105.87	108.84	103.59	100.12	105.75	107.57	109.37	108.06	106.64	106.25	108.83	104.47	105.49	107.58	109.33	105.02	107.15	106.49	108.03	109.75	108.79	104.35	109.66	114.74	109.89	104.25	112.14	105.91	103.86	109.6	108.61	111.27	105.96	106.49	107.05	106.53	107.46	106.29	114.18	109.88	110.03	106.48	110.11	110
108.19	105.78	104.86	107.03	101.79	106.16	103.91	100.72	104.62	105.68	106.72	108.63	105.03	105.69	103.52	103.52	104.3	106.01	105.33	105.29	103.44	105.89	112.16	103.64	106.16	103.31	106.68	106.38	106.2	100.59	103.13	100.88	108.6	107.07	109.28	104.48	105.21	106.16	106.53	105.05	106.92	111.07	100.17	106.76	103.5	105.77	107.21	107.18	103.18	106.55
104.79	101.3	107.21	107.21	108.93	107.19	105.85	107.65	103.77	106.18	108.41	108.52	108.65	102.72	107.09	103.52	104.64	102.62	111.21	107.27	103	106	107.65	109.12	104.43	107.74	109.54	107.6	104.45	104.06	101.14	103.48	106.61	106.51	108.5	110.73	100.95	105.84	106.47	103.47	104.38	107.66	104.8	104.38	105.13	105.07	103.76	104.4	102.93	104.14
96.116	104.81	103.75	101.58	98.157	103.05	99.974	102.3	95.551	99.619	97.66	99.245	102.6	99.476	96.298	101.71	100.61	101.19	101.81	99.287	96.091	100.23	99.335	104.67	104.97	97.592	101.71	99.295	100.32	95.563	99.072	98.997	100.35	102.24	101.12	99.217	103.45	98.808	99.73	101.68	96.91	95.669	100.72	99.833	97.065	98.448	101.01	100.68	103.71	100.19
107.06	106.64	107.91	109.21	113.47	107.78	102.26	104.13	108.67	108.93	111.76	106.99	106.6	108.1	108.64	109.82	107.55	109.68	106.16	107.23	107.06	111.73	107.17	106.32	109.73	110.03	111.07	111.89	106.76	114.86	109.7	108.28	112.31	110.5	113.17	108.53	106.5	110.74	106.24	109.03	112.21	107.38	109.94	110.54	110.67	108.44	110.62	109.16	107.12	107.53
106.15	106.37	103.73	110.82	106.17	104.75	108.31	110.78	104.95	104.16	104.83	99.587	106.87	107.77	105.4	106.19	104.14	103.61	106.22	109.44	105.22	101.96	103.57	105.58	103.59	103.13	106.65	104.83	107.05	101.17	106.6	109.8	107.53	106.41	101.86	105.85	105.76	104.73	102.79	104.37	107.87	105.17	107.37	106.88	104.04	105.28	110.09	104.5	107.39	105.05
100.65	99.248	103.31	99.932	105.38	105.01	102.36	103.42	105.96	101.74	101.3	104.81	104.12	99.929	102.54	100.3	100.5	106.21	100.07	93.807	102.72	106.61	101.75	101.86	106.9	103.14	104.12	103.45	101.38	104.72	99.806	102.61	101.18	102.62	103.99	101.88	102.86	98.785	102.48	106.89	100.41	104.66	101.78	103.55	102.1	102.31	104.18	100.44	101.46	103.27
111.65	107.41	110.76	107.03	112.23	113.7	107.51	113.36	108.53	114.16	114.2	113.99	111.15	106.76	115.3	108.62	109.09	110.22	106.74	110.2	108.52	111.21	108.71	110.39	111.25	109.04	111.36	111.65	107.36	111.32	106.86	107.26	106.88	111.61	116.33	111.76	114.64	114.42	107.44	105.99	108.76	109.57	107.57	108.57	114.85	113.61	112.26	110.94	111.82	113.72
108.2	103.74	108.23	103.31	106.87	108.16	104.99	108.98	106.15	103.77	107.46	105.74	104.91	109.88	104.67	107.57	107.59	103.46	107.34	103.7	105.43	111.84	105.89	108.25	103.19	107.97	107.97	101.03	109.48	104.47	107.28	108.77	107.14	109.71	105.05	112.09	107.94	107.76	106.14	106.8	108.47	103.49	103.39	105.33	105.12	105.41	105.49	103.82	104.03	110.53
108.77	104.46	111.2	107.06	99.127	106.75	108.18	101.87	106.36	103.85	105.6	107.8	104.8	111.87	107.83	106.15	106.58	105.5	104.63	106.79	108.04	107.81	109.69	108.25	106.38	110.43	107.05	105.47	103.45	109.74	105.39	104.32	104.39	104.67	104.69	105.16	107	107.64	105.5	103.85	109.83	104.86	104.38	111.1	103.56	104.18	108.66	104.5	104.03	109.37
109.4	106.34	114.37	109.42	107.58	106.34	110.91	107.51	110.65	106.45	109.89	108.15	111.07	104.01	108.97	108.72	110.53	105.97	107.66	110.06	109.81	110.49	112.31	103.14	109.18	112.11	107.2	108.97	109.7	107.69	107.94	111.49	108.52	106.49	105.7	104.78	109.42	106.93	106.43	109.38	110.42	107.16	105.44	110.65	111.7	107.35	109.21	108.36	110.79	111.79
106.72	100.78	104.9	103.75	105.36	102	107.18	103.4	106.62	106.98	104.09	104.23	104.34	108.51	103	109.11	111.2	105.18	106.78	108.37	103.02	106.23	107.83	105.4	108.9	104.68	110.3	108.52	109.83	102.56	105.67	104.98	106.57	104.35	104.94	109.13	112.78	109.17	102.26	104.73	108.02	108.81	107.39	101.4	111.51	105.75	102.78	102.87	105.43	105.41
105.11	101.29	101.07	100.96	104.39	105.81	105.69	105.78	106.68	106.38	107.12	105.47	108.93	105.41	105.39	103.46	105.53	106.04	107.49	102.56	104.35	105.9	104.92	103.13	105.1	104.67	108.33	101.68	105.03	106.68	107.46	106.26	103.58	106.07	105.86	111.02	105.06	104.3	107.31	104.85	107.93	103.94	103.1	104.36	104.61	109.61	104.35	105.94	105.6	108.62
105.12	107.32	109.06	111.12	112.1	107.17	105.96	104.26	105.31	105.6	107.04	109.31	110.07	107.58	109.76	105.48	105.16	107.88	106.93	114.64	109.08	105.8	108.43	106.96	108.7	105.69	109.71	105.39	109.07	106.53	107.17	110.99	110.9	106.4	105.69	108.7	106.57	111.41	109.79	110.42	106	105.75	109.66	109.45	104.65	104.46	107.05	110.44	110.39	113.32
103.16	109.89	104.39	103.44	106.12	108.91	106.4	102.88	104.04	106.11	106.74	111.3	107.15	108.48	108.77	106.79	106.19	107.74	105.62	108.87	105.84	109.19	105.12	106.93	103.94	106.43	105.53	102.12	106.45	106.23	106.92	110.22	109.42	112.84	110.24	107.19	104.78	106.13	106.45	106.99	107.16	105.14	106.49	107.22	108	104.57	108.95	100.27	108.2	110.07
94.686	100.09	100.14	95.431	100.03	96.724	101.46	97.193	96.588	99.785	94.989	98.364	96.916	98.187	103.82	98.669	95.618	97.46	98.545	98.937	101.58	96.054	100.32	97.549	101.68	95.156	95.761	98.312	98.809	96.576	95.425	99.742	98.8	102.01	95.365	95.777	98.964	96.335	101.02	97.903	98.782	99.432	99.771	104.39	95.537	101.47	98.717	95.364	98.573	98.459
95.913	97.202	101.1	98.819	103.26	96.653	99.391	105.71	104.06	97.984	100.65	99.581	101.41	93.804	97.35	97.201	98.415	98.819	98.282	104.1	97.969	95.914	95.429	101.72	100.26	104.17	98.611	97.652	101.23	101.16	97.53	99.413	98.307	98.462	99.156	102.13	98.403	100.49	99.359	103.44	94.361	98.745	94.094	100.47	100.75	97.594	98.917	97.509	97.422	99.984
103.33	102.53	96.922	98.413	98.056	100.1	101.01	99.84	102.68	102.95	105.46	98.353	103.07	101.75	101.48	101.5	99.421	99.4	104.22	98.484	102.15	95.646	99.672	98.252	96.839	100.06	98.415	100.64	100.95	100.98	101.49	105.6	96.086	101.98	101.77	102.49	97.945	103.76	102.97	100.48	99.409	97.885	100.76	98.326	99.399	101.55	101.67	98.589	99.12	100.09
98.236	101.32	98.656	101.98	97.923	100.66	104	101.7	96.709	98.059	97.191	102.59	104.13	102.1	99.183	105.74	102.16	103	104.46	103.52	101.01	98.899	102.3	103.19	103.42	103.38	99.297	101.3	96.346	103.39	101.74	99.962	101.94	102.03	100.41	102.4	104.86	97.033	99.429	102.88	101.38	101.36	102.55	101.71	101.17	98.759	101.48	99.345	101.57	99.821
98.273	99.566	101.72	97.976	96.835	93.937	99.659	100.34	95.386	96.259	99.574	95.982	98.416	97.466	97.5	98.45	96.619	93.915	98.218	100.01	99.779	98.051	95.046	96.145	96.592	97.502	98.51	93.968	98.043	101.42	99.143	99.786	99.281	100.89	95.81	97.494	96.671	99.029	100.71	96.245	94.846	97.378	97.584	100.05	97.428	100.6	94.691	96.762	95.249	97.025
104.15	109.91	110.97	106.67	109.58	105.6	107.45	109.14	104.74	107.74	110.97	106.68	105.35	103.26	108.95	104.94	106.24	111.66	111.23	109.99	105.44	108.74	105.66	103.77	109.3	111.63	109.71	110.94	109.51	110.86	106.21	110.79	102.06	109.33	111.33	109.84	103.89	108.96	105.06	105.78	105.15	106.93	111.32	108.82	111.62	102.64	110.77	106.76	103.15	107.46
104.11	105.41	109.24	107.54	107.56	103.42	108.6	107.78	108.94	103.64	105.56	103.97	106.74	102.22	104.76	108.34	108.4	104.88	103.63	113.98	106.46	103.56	109.4	108.57	105.18	106.19	106.6	98.99	105.08	104.38	104.45	102.08	109.37	105.73	105.02	109.44	103.36	105.81	105.65	101.13	102.91	99.946	112.05	108.62	103.58	104.48	106.08	104.72	105.55	108.61
102.9	103.39	108.29	101.3	103.09	106.88	105.01	104.41	109.78	107.02	105.67	103.86	104.9	103.04	104.79	104.9	110.28	106.46	104.75	105.73	105.5	102.63	110.16	105.79	103.22	105.32	106.65	106.41	103.72	105.66	104.92	108.08	104.13	105.56	106.36	105.63	104.75	105.37	107.36	107.09	103.84	106.29	106.24	108.33	111.93	107.06	107.7	107.03	104.98	103.95
105.09	104.12	107.1	105.17	101.58	109.93	108.58	105.59	101.13	103.2	105.75	105.23	106.4	107.78	105.82	107.97	107.08	106.14	104.27	102.14	105.7	107.94	110.32	104.93	104.42	102.85	106.08	107.97	107.74	102.32	106.71	104.41	105.93	104.29	102.05	104.37	107.24	104.33	107.72	107.33	105.45	106.1	107.95	104.15	105.04	102.97	107.05	106.42	100.8	105.9
105.69	108.44	105.8	108.06	100.78	102.88	112.39	109.01	106.44	106.3	106.93	105.95	104.78	104.78	109.76	108.1	103.55	105.07	103.81	102.93	105.32	106.6	107.76	110.85	103.86	107.09	103.25	105.33	107.71	107.1	101.05	106	103.29	107.07	104.86	111.48	106.6	106.25	105.47	104.19	104.97	105.34	107	107.4	108.93	105.37	107.34	100.33	106.9	111.12
96.208	104.41	98.232	100.81	96.337	100.84	101.64	96.033	94.348	99.617	94.6	101.01	96.549	97.472	103.13	98.391	104.54	96.881	102.3	102.86	97.141	95.866	96.051	96.13	99.259	102.17	98.225	95.163	100.93	96.375	98.837	100.67	100.07	100.8	96.811	99.215	100.01	95.975	97.563	99.566	97.85	96.409	97.491	101.41	97.702	100.46	100.4	98.563	99.615	96.585
113.51	112.84	111.84	115.56	111.28	105.25	109.51	113.26	112.33	110.29	107.05	109.96	110.91	109.69	110.53	111.78	111.45	112.38	109.74	109.78	113.9	110.93	112.18	105.79	109.08	112.48	106.22	111.61	110.9	110.84	111.58	111.13	113.27	108.27	109.98	107.65	113.64	110.68	110.68	113.7	111.18	105.31	108.84	109.39	112.21	111.06	111.71	109.68	112.69	105.05
108.21	111.67	108.43	106.7	107.82	107.71	107.92	107.41	98.827	115.67	115.93	109.55	112.51	107.31	112.4	107.25	110.91	112.26	110.45	110.7	108.67	101.57	110.51	107.27	108.02	104.04	109.28	112.79	107.7	106.02	105.77	110.66	109.13	111.06	108.55	107.9	108.23	105.71	107.07	105.56	111.65	108.2	107.99	108	104.23	103.71	105.17	107.18	111.88	104.78
107.87	106.78	108.76	109.16	106.96	108.56	109.02	108.07	109.67	111	105.22	109.96	110.25	107.65	109.92	107.78	108.1	110	106.95	105.38	106.04	107.27	108.36	104.6	106.97	104.96	108.61	107.45	113.56	108.81	107.47	107.07	107	106.71	110.25	106.44	108	109.8	107.76	108.81	105.9	110.18	111.37	105.09	107.75	108.04	104.06	108.93	111.39	110.61
105.76	110.54	107.75	110.81	111.08	113.16	108.57	110.11	108.44	108.71	105.49	107.06	108.8	107.78	107.62	107.46	107.56	105.34	107.79	106.01	111.21	108.08	106.91	102.57	112.55	107.17	109.4	107.88	110.13	107.64	107.1	108.5	109.3	105.25	115.89	110.69	110.38	105.64	108.04	107.1	105.92	112.45	113.14	106.79	103.58	111.41	106.83	104.87	109.65	109.41
103.69	104.43	104.78	102.75	100.05	102.87	104.13	104.19	105.28	109.35	104.21	100.69	104.6	104.1	107.95	104.67	110.05	105.67	101.81	104.56	105.59	104.2	108.29	104.51	105.46	108.51	107.91	106.19	101.71	109.7	104.22	102.18	105.87	109.36	107.25	106.57	109.11	103.57	104.17	101.75	111.7	103.98	103.01	107.34	107.67	108.41	103.53	105.33	107.7	100.35
110.07	110.81	112.86	109.69	111.48	112.1	112.7	108.7	112.42	112.73	113.36	111.93	112.03	111.88	108.91	108.91	111.68	112.04	109.67	111.04	109.25	113.59	111.93	111.69	109.51	114.52	114.7	112.61	110.91	111.06	106.09	111.62	107.9	108.98	110.58	110.25	110.9	108.01	108.53	115.59	107.83	106.85	112.25	114.56	113.39	110.12	111.29	107.35	113.92	112.99
99.472	98.596	98.075	99.483	96.457	97.91	97.033	95.5	101.8	96.962	98.49	94.533	99.037	96.684	98.608	92.994	99.307	95.072	99.363	95.657	101.39	98.371	100.4	97.639	99.215	95.149	96.914	101.84	98.72	94.71	98.648	102.85	96.568	99.962	98.222	103.8	101.11	98.125	96.751	100.83	97.809	96.499	95.396	97.271	96.567	96.336	98.962	91.789	97.912	95.107
111.76	108.19	110.29	106.57	108.02	106.72	105.8	106.57	105.68	113.76	107.65	107.86	112.54	107.99	105.21	108.79	107.51	105.85	111.64	109.95	110.12	105.47	104.68	107.78	107.46	108.06	107.63	104.81	104.2	106.33	108.28	110.15	109.58	110.17	108.73	109.83	109.39	108.93	107.52	108.53	108.84	106.87	105.55	108.8	108.87	109.71	105.42	107.15	112.82	104.92
96.624	97.812	97.197	103.99	95.661	97.975	96.141	95.292	103.78	100.7	103.81	98.918	98.693	98.568	101.37	99.188	100.35	98.672	94.784	101.35	94.782	99.229	99.403	104.76	97.127	97.238	104.59	101.42	98.563	100.93	98.149	92.856	96.432	100.71	98.222	103.03	100.56	97.757	96.974	103.02	97.069	101.34	101.23	101.55	101.07	98.604	102.36	98.495	99.71	96.097
106.91	108.3	113.6	107.37	107.43	100.68	110.57	104.62	110.67	106.3	113.72	112.87	109.87	105.97	111.87	108.52	109.68	110.2	106.78	107.79	107.17	110.41	111.16	111.74	112.76	108.67	102.46	109.24	108.74	110.63	110.47	111	104.85	106.61	106.25	110.05	110.67	108.31	109.16	106.57	110.26	109.19	104.12	107.78	109.93	111.76	108.16	108.96	113.35	105.25
108.96	107.86	107.12	110.06	111.93	107.12	108.21	107.49	107.17	109.01	108.44	107.23	105.85	111.39	107.87	108	109.9	105.16	109.22	105.83	109.66	108.52	105.6	109.77	105.14	106.38	104.57	108.39	107.56	110.74	107.9	106.13	108.16	108.34	108.62	110.04	105.04	109.43	110.14	109.35	110.59	113.47	109.18	107.45	104.52	105.83	112.92	108.49	106.16	107.8
99.183	97.772	100.52	100.87	94.149	100.49	102.32	106.33	106.23	97.187	101.11	99.179	98.865	95.196	97.305	98.329	99.234	98.736	100.74	96.877	100.41	102.22	99.439	93.687	101.06	102.71	101	95.091	99.58	99.515	97.401	97.123	100.51	98.884	99.452	100.33	101.15	99.244	100.96	99.834	98.911	101.34	99.777	98.348	99.11	101.28	98.089	98.042	99.18	97.954
104.59	106.7	110.25	105.15	103.64	106.56	106.57	104.13	104.12	106.09	98.148	109.08	100.76	106.99	105.58	103.67	103.98	104.11	109.69	105.85	109.71	104.16	106.86	104.88	105.02	101.19	105.98	105.74	106.31	107	105.89	106.01	109.83	105.46	107.71	99.682	104.86	107.74	111.55	105.05	103.19	105.6	100.62	107.56	102.08	103.24	104.4	106.91	105.1	104.11
104.97	108.3	105.16	104.8	103.96	104.6	104.72	108.15	104.2	103.47	107.9	106.78	103.03	107.71	106.66	108.56	103.19	107.98	102.79	104.18	107.26	106.64	104.84	103.23	106.08	105.63	107.67	101.2	103.25	104.96	103.91	107.95	102.55	103.96	107.08	107.64	102.52	101.01	106.16	110.94	108.51	110.43	104.63	105.15	109.9	103.73	106.79	105.36	106.93	102.57
110.58	104.27	111.84	107.06	108.06	109.14	104.9	105.96	109.98	106.76	110.56	110.78	104.54	106.53	108.32	106.82	110.94	104.75	103.33	108.86	105.95	110.73	107.31	105.88	109.12	104.03	110.12	110.87	107.04	105.96	107.78	104.03	113.03	110.79	109.25	114.3	104.65	107.23	107.01	107.04	106.84	111.08	105.92	110.78	108.38	104.8	101.18	105.03	110.61	107.57
109.47	110.2	109.69	108.27	106.85	108.38	112.75	106.76	113.56	110.96	108.45	106.45	104.28	110.53	108.27	111.61	109.7	106.22	107.99	106.59	108.44	106.44	103.86	108.04	106.32	106.93	108.96	103.12	109.36	107.99	109.34	108.86	110.53	108.17	104.2	113.49	108.67	108.19	107.25	110.17	105.9	107.02	106.27	110.88	111.35	111.13	109.88	106.56	108.21	106.46
110.05	108.93	107.1	109.23	111.69	110.02	109.88	110.46	105.29	106.6	106.95	106.01	107.49	107.09	106.46	109.39	110.31	109.78	108.68	106.13	111.67	108.86	111.98	106.63	113.64	103.65	110.63	105.55	106.4	109.85	108.5	107.53	110.92	105.33	108.43	109.73	108.12	109.47	109.85	107.4	113.89	108.23	110.89	107.52	108.28	105.73	106.57	112.41	109.97	106.59
107.16	106.34	103.33	107.48	104.24	102.04	106.9	102.14	104.72	108.49	107.56	104.25	104.4	110.77	106.24	107.09	106	104.05	109.46	106.53	108.67	106.72	102.88	106.97	106.57	110.91	105.98	105.74	107.6	107.44	104.62	99.069	106.33	105.2	102.77	108.7	105.91	107.24	107.81	104.92	109.07	107.82	106.42	106.1	108.01	109.52	107.17	108.19	100.5	102.41
106.78	104.72	103.22	102.58	103.52	105.66	102.03	102.62	104.19	108.1	103.44	102	103.14	103.11	103.68	104.86	104.54	109.84	105.46	103	105.14	111.97	103.39	112.32	105.96	106.57	108.7	103.49	105.73	108.18	111.46	104.71	107.96	103.19	107.41	104.6	99.736	108.91	107.59	106.74	106.89	104.09	108.92	105.1	101.58	111.94	108.01	105.93	103.31	103.37
104.92	105.98	104.37	108.95	101.81	107.22	104.59	100.82	108.02	103.5	104.97	105.99	109.6	103	106.1	106.79	106.62	102.4	111.1	110.26	106.36	107.43	108.59	101.88	108.31	104.96	104.87	105.99	107.98	108.38	104.55	109.1	107.24	110.1	106.51	110.53	101.4	107.6	106.44	109.66	103.1	107.44	103.56	108.5	110.3	109.59	105.23	101.12	109.69	105.37
108.51	105.8	106.8	100.04	100.6	106.84	104.72	105.83	109.07	108.48	108.31	105.21	101.47	106.41	109.09	106.49	107.18	107.23	105.12	105.59	103.62	108.18	106.33	104.21	108.12	102.86	101.95	107.23	101.97	103.92	105.02	106.79	104.19	107.03	106.31	104.3	102.37	102.05	105.17	103.24	106.88	110.16	104.57	107.2	108.15	104.75	102.74	96.414	108.7	103.11
100.04	94.416	99.882	103.23	98.216	99.894	98.419	100.75	100.73	97.582	100.21	100.38	97.921	100.15	97.077	99.753	94.708	94.67	94.959	98.717	98.578	94.765	97.485	98.752	97.759	98.182	95.656	100.06	99.655	96.715	101.69	97.855	101.44	100.32	95.203	96.811	97.297	98.31	99.527	100.64	96.68	96.985	95.154	100.42	94.686	102.52	99.556	93.852	96.573	99.151
98.804	95.431	99.822	105.09	96.519	97.928	95.69	104.88	99.59	97.643	97.347	95.752	98.819	97.244	98.942	101.15	98.77	101.99	100.91	102.39	102.57	96.725	100.9	100.03	103.7	95.012	101.35	100.4	102.89	100.23	99.728	94.956	101.55	98.105	98.307	94.754	97.815	97.719	101.92	104.56	102.15	99.411	98.447	97.913	101.85	99.835	97.366	98.964	99.818	97.918
109.76	109.12	114.52	109.53	112	110.86	109.72	112.72	115.28	112.52	105.61	107.38	111.88	112.38	111.11	109.05	107.18	113.18	114.79	113.13	114.95	111.4	109.18	110.96	109.15	108.27	111.47	108.76	110.3	108.23	112.22	112.27	115.16	109.89	110.36	111.12	114.75	108.12	111.97	113.04	111.04	113.65	113.66	111.81	107.28	115.09	109.95	112.09	110.07	113.1
101.93	96.722	95.239	98.799	96.99	98.776	95.152	99.106	97.103	102.07	96.341	102.66	99.225	104.18	99.111	98.31	92.947	99.033	99.825	100.49	93.667	95.956	93.668	99.549	95.694	97.885	100.45	97.81	98.83	97.683	101.22	98.82	99.343	101.98	96.194	98.739	96.365	96.705	96.373	97.2	102.31	101.34	101.3	96.992	97.025	96.632	100.44	98.591	98.406	98.466
104.75	102.6	110.53	106.92	106.74	106.05	105.05	104.14	108.41	108.82	103.77	103.53	107.09	105.9	108.18	102.35	103.25	103.6	109.87	101.68	109.72	108.47	105.99	106.4	105.24	103.85	107.9	100.29	105.18	109.68	101.03	107.4	102.98	105.78	106.02	104.22	104.65	109.43	106.55	104.86	106.13	108.76	103.46	104.25	108.18	107.28	101.06	107.76	103.72	107.76
104.25	106.24	106.89	106.56	104.58	103.21	103.32	109.49	103.93	105.49	108.14	107.74	108.84	105.53	100.75	107.48	105.98	105.59	106	105.52	102.55	106.12	108.02	103.34	106.63	104.09	106.87	102.89	106.7	102.79	105.4	107.03	104.31	111.25	102.2	107.71	109.33	107.08	105.61	104.52	109.59	105.08	102.36	103.64	105.47	106.83	104.4	103.06	102.5	107.71
107	102.7	107.44	104.95	104.84	108.39	109.33	104.63	106.83	111.45	104.58	103.71	103.06	106.12	108.62	108.1	105.84	111.82	99.398	107.13	103.23	109.96	103.02	105.44	102.87	107.27	102.21	103.77	104.46	105.56	108.54	112.56	106.47	108.34	104.45	109.7	104.85	106.55	105.12	109.55	105.16	105.26	105.75	103.86	106.29	106.02	105.16	104.4	106.15	105.93
103.83	106.08	103.88	104.12	107.47	106.34	108.14	104.89	100.89	106.13	103.54	102.4	104.09	108.23	108.09	105.5	102.01	105.52	106.36	109.57	101.55	103.09	102.39	104.79	105.39	104.89	107.8	109.58	105.93	103.85	105.82	104.08	106.71	105.72	110.56	105.04	106.46	107	105.39	101.59	103.05	104.72	105.32	104.63	102.99	108.68	107.69	103.37	111.98	105.72
105.82	109.84	108.48	112.46	106.88	108.96	105.1	110.29	112.51	106.86	107.3	110.84	109.12	108.61	111.65	108.52	109.99	107.01	108.14	111.34	107.08	106.93	106.34	106.6	108	113.24	111.35	108.65	111.56	108.12	110.86	105.43	110.05	104.74	108.48	104.18	105.6	107.58	106.88	106.75	108.78	108.24	105.57	107.82	105.98	108.79	107.17	108.15	109.18	105.98
105.43	107.21	108.36	104.88	106.94	107.79	105.24	105.36	104.05	109.26	109.86	105.6	107.82	104.79	102.31	105.25	105.74	104.72	106.88	106.57	103.18	108.79	108.05	105.21	104.57	106.47	104.1	103.25	105.92	107.19	106.99	105.46	105.55	104.24	110.67	105.78	108.31	99.154	104.28	104.14	108.18	107.18	109.73	109.53	105.87	105.12	102.89	105.63	105.78	105.07
106.38	103.55	104.53	106.51	106.29	105.21	105.59	108.07	100.32	105.99	104.77	106.52	103.99	111.45	105.61	107.34	107	103.67	103.88	105.16	102.89	107.22	105.91	105.45	106.28	108.54	106.92	105.42	102.73	108.32	109.12	101.56	104.88	108.04	103.58	105.28	105.84	103.58	105.73	104.25	107.63	106.62	104.62	106.96	106.11	105.74	110.85	104.69	104.98	104.81
105.5	103.88	104.99	108.15	108.83	104.02	108.23	110.2	104.94	103.65	105.68	106.01	101.27	108.59	105.22	101.89	107.75	106.57	107.82	101.23	109.68	103.62	108.39	102.23	109.35	103.34	108.58	106.94	111.41	108.14	102.71	110.02	105.71	107.21	108.46	107.28	104.76	104.22	103.98	106.94	103.06	109	105.46	107.27	105.77	108.35	107.39	103.38	108.86	108.27
102.56	102.57	100.77	97.65	100.54	101.4	102.05	105.09	103.51	100.93	102.27	101.82	100.53	97.873	102.13	99.996	100.29	103.01	100.04	97.773	97.869	101.52	98.626	100.37	100.15	97.754	97.975	97.355	100.3	100.6	98.26	97.987	98.935	99.649	97.855	100.72	103.84	100.26	96.587	98.531	102.23	100.46	96.836	100.54	96.17	99.515	101.14	102.78	102.33	100.31
108.48	106.5	107.95	105.95	105.91	107.02	112.62	109.13	111.68	106.55	109.62	105	105.26	108.17	107.03	113.36	108.46	107.91	107.48	106.63	107.69	107.89	110.55	109.09	106.25	106.43	108.46	105.58	105.32	106.43	104.51	107.1	107.57	105.83	110.92	108.88	107.29	110.27	107.49	106.95	106.61	108.24	109.67	105.16	104.91	105.34	109.77	103.27	108.47	105.07
109.62	106.5	106.32	107.62	109.67	108.31	107.25	104.92	106.54	110.66	105.6	110.8	108.93	112.42	112.36	107.69	107.8	111.97	109.91	109.15	104.11	110.26	106.91	109.6	106.58	106.68	111.46	111.41	110.35	106.93	108.86	107.58	107.69	110	109.23	110.39	109.07	109.09	104.09	108.91	108.62	104.43	110.4	106.84	109.08	111.1	105	108.22	101.43	107.71
97.073	98.589	100.2	103.66	100.74	101.93	99.757	103.85	96.022	101.31	98.636	102.34	104.57	101.01	100.52	100.8	100.32	101.86	99.78	101.18	97.564	94.946	101.47	98.337	99.389	98.219	94.683	97.587	96.29	98.569	97.478	100.74	100.11	100.73	99.044	99.477	100.79	98.992	99.683	101.17	99.85	101.47	102.24	100.44	101.96	96.57	104.21	96.186	101.08	98.397
107.66	109.35	109.67	108.8	107.18	105.64	107.56	110.97	109.22	111.77	106.05	110.12	106.36	108.94	107.29	105.53	110.47	108.66	113.63	108.36	103.19	104.78	109.88	105.75	105.86	111.78	107.17	109.58	108.23	110.34	107.1	104.61	107.1	105.19	107.67	102.96	110.43	109.35	108.16	107.94	108.17	106.35	107	109.05	103.43	108.3	110.69	105.22	108.91	111.56
106.72	104.13	104.13	104.89	108.28	105.84	111.13	105.35	103.2	107.55	100.95	107.11	107.18	106.42	103.85	103.38	106.66	105.25	104.77	107.12	104.78	105.19	104.46	108.1	108.42	102.94	109.08	107.87	106.85	104.84	105.25	103.72	109.55	109.53	109.59	108.64	109.35	105.29	105.84	106.29	111.54	104.2	103.89	105.26	104.55	106.27	107.66	107.42	105.52	105
93.184	102.03	99.277	101.56	101.19	103.55	102.35	99.23	101.77	98.76	101.21	100.38	100.46	97.623	96.459	96.326	101.34	94.673	103.61	97.086	105.52	99.125	98.602	101.24	102.91	99.254	98.774	99.798	101.83	93.673	96.143	99.159	103.61	99.387	97.132	101.26	101.8	103.87	100.76	100.31	100.59	99.581	96.451	102.91	100.34	100.35	102.49	103.03	102.09	102.47
107.96	102.69	107.19	105.44	108.3	103.71	103.17	103.03	103.07	106.28	111.03	107.97	107.79	110.56	103.73	103.34	106.97	105.49	104.92	105.02	101.63	110.18	106.95	106.92	106.48	104.43	106.46	105.58	104.6	102.47	105.47	104.11	102.62	109.21	105.85	106.41	99.957	101.93	101.98	107.61	105.69	107.88	104.15	104.76	108.87	104.06	107.21	103.75	103.71	109.47
109.22	111.43	108.2	112.94	110.02	105.78	106.65	109.06	111.55	109.6	107.62	107.67	110.57	104.44	105.07	110.91	111.39	114.33	106.37	113.22	111.51	107.86	107.84	105.85	109.15	114.71	105.21	112.81	105.91	106.77	106.14	113.26	109.7	108.44	112.06	107.96	105.64	111.58	106.46	109.92	112	109.47	106.9	109.32	111.79	105.24	110.16	111.02	106.62	110.93
100.26	103.71	98.526	97.118	94.193	95.276	104.21	98.176	99.394	100.68	98.125	95.401	97.521	99.098	100.3	102.27	97.874	98.913	90.772	93.624	94.63	97.658	97.343	99.372	98.43	102.85	100.07	101.34	95.673	93.297	95.619	99.228	94.29	96.493	104	96.03	98.233	95.311	96.721	99.453	101.72	101.69	101.58	93.67	97.989	95.979	96.039	98.804	92.314	101.15
104.28	110.9	109.39	106.05	109.08	113.21	106.83	103.84	108.16	109.88	105.27	104.02	106.4	105.3	109.42	109	107.43	104.22	103.43	108.57	106.98	105.9	109.81	102.19	106.32	105.11	107.13	106.76	107.1	107.95	106.46	109.28	104.74	105.52	104.79	103.14	107.51	105.2	108.08	108.18	105.2	106.33	108.81	106.89	108.45	107.58	106.64	105.49	104.28	104.41
100.71	97.028	99.781	94.975	101	92.686	96.799	93.543	100.39	99.303	100.12	101.27	100.7	101.07	103.15	99.57	96.824	97.413	93.183	98.879	97.513	98.444	96.683	98.088	100.97	99.284	102.08	102.94	96.491	101.1	99.851	100.82	102.64	98.526	97.482	97.152	98.368	100.57	97.306	97.24	98.822	96.31	95.207	99.818	100.59	102.97	101.66	100.01	100.44	95.229
112.12	105.7	110.86	109.07	107.26	112.62	103.93	106.79	110.19	110.95	106.48	111.46	109.99	108.15	104.99	104.95	109.02	108.76	107.07	106.47	108.99	109.14	109.76	112.78	108.07	106.14	111.71	106.51	110.75	107.11	110.75	106.05	108.17	109.52	110.35	107.44	108.84	109.15	109.92	104.68	108.54	109.13	105.34	107.38	109.66	108.15	109.55	108.58	104.57	111.22
108.56	109.98	109.99	111.95	107.84	110.75	105.55	114.74	111.12	105.81	109.41	107.35	106.14	112.78	108.15	110.42	107.16	110.06	106.92	109.88	105.39	109.11	112.36	105.43	108.98	114.07	108.2	107.93	109.51	110.01	112.5	111.73	102.72	109.09	105.73	110.52	108.93	110.23	109.6	103.5	106.23	104.9	110.83	105.42	108.77	106.28	105.9	110.46	109.72	110.19
95.928	99.192	97.581	98.692	98.866	99.026	95.89	99.388	99.734	95.862	95.458	98.987	100.96	98.941	98.261	98.068	98.437	101.63	99.419	100.67	97.021	102.04	98.024	94.001	98.896	96.407	99.656	97.405	99.888	97.575	100.51	101.29	95.786	98.621	101.4	100.23	95.184	95.419	97.962	93.057	95.758	98.438	96.226	100.14	98.152	98.609	96.932	98.783	100.93	95.603
110.02	106.41	113.02	109.42	108.57	107.52	106.48	111.15	105.51	107.08	104.38	108.62	106.66	109.07	106.64	107.33	110.22	104.92	107.1	109.58	109.87	111.32	103.12	111.87	111.52	110.61	110.9	104.85	108.93	112.27	103.87	110.88	111.94	107.22	108.65	109.81	108.93	106.19	112.55	109.85	107.37	107.13	103.29	111.67	110.5	104.72	108.9	108.72	110.15	105.94
99.712	101.45	97.459	99.041	98.062	94.576	97.586	97.703	96.457	98.597	96.496	95.892	98.901	95.461	97.834	98.98	96.91	99.79	100.73	103.47	98.023	91.337	98.183	94.838	97.679	96.429	102.77	98.749	98.007	100.07	96.184	101.8	99.941	97.051	98.913	102.55	98.052	100.13	100.39	100.6	94.659	99.978	95.924	98.538	97.178	98.746	94.958	99.11	103.07	101.53
97.325	101.82	101.5	99.014	102.07	101.09	102	99.932	100.11	100.79	103.96	99.356	93.376	98.351	99.985	102.29	101.68	104.01	104.61	101.8	99.925	101.31	99.592	105.03	107.2	104.5	102.69	100.01	100.71	99.399	102.89	107.65	96.753	100.67	98.719	104.88	99.819	103.72	100.54	104.19	102.05	98.321	100.11	104.21	100.21	104.6	100.18	101.31	101.98	97.513
107.1	108.17	111.15	107.77	107.4	110.34	105.39	105.66	106.6	105.41	103.9	105.44	106.77	101.54	111.25	110.5	107.81	110.18	112.37	105.63	105.95	109.9	108.79	109.81	106.95	106.9	102.55	109.23	105.65	109.61	104.43	106.84	107.62	111.99	108.56	106.29	107.19	107.86	114.74	106.49	110.05	106.69	109.25	106.81	108.73	104.62	110.24	104.61	106.89	109.89
112.26	111.99	110.62	106.01	107.27	106.9	108.97	104.13	106.69	109.02	112.57	111.19	108.38	110.54	111.48	110.56	105.61	108.6	107.7	108.55	108	105.98	108.54	108.35	108.97	109.67	110.14	112.67	107.76	106.64	105.12	110.11	106.47	110.8	110.77	108.7	105.84	104.98	107.77	109.54	111.85	104.25	106.36	108.87	108.11	108.48	107.94	105.47	108.8	108.83
102.38	99.023	98.856	102.56	97.208	99.614	92.207	103.44	103.41	99.188	99.847	98.977	98.115	100.86	98.497	100.52	100.41	100.95	96.123	100.92	105.54	100.03	98.132	97.61	99.389	98.366	99.542	100.87	102.36	91.949	101.58	99.902	93.018	98.765	99.964	98.801	101.95	101.49	99.378	97.855	97.795	98.723	99.824	96.524	97.16	100.33	100.41	97.589	102.75	95.366
104.49	106.36	105.53	102.71	105.42	108.02	104.19	101.48	103.99	106.26	103.71	106.56	111.05	101.89	103.04	106.88	104.74	106.79	105.38	103.62	104.91	108.41	109.72	105.81	107.06	106.3	106.57	102.51	106.59	105.85	99.983	109.08	104.4	107.29	106.15	106.29	106.19	107.16	108.4	104.57	108.58	101.51	105.89	109.33	104.87	102.94	108.56	103.98	107.58	108.82
97.982	96.299	98.596	98.583	95.369	96.97	99.949	96.849	100.88	98.274	98.67	97.017	101.25	101.36	95.64	99.21	95.06	96.468	101.47	97.571	95.792	97.22	97.441	93.426	99.344	95.603	97.1	99.766	98.753	98.695	95.453	101.22	101.41	96.071	95.812	94.831	95.76	101.69	96.786	98.103	97.432	95.826	98.078	96.084	99.403	99.228	89.986	98.557	97.911	98.228
101.14	99.61	99.036	99.002	103.71	102.45	95.95	96.705	96.775	100.6	103.21	101.29	96.167	99.439	103.35	102.53	103.72	98.196	95.731	102.69	100.7	100.5	106.65	100.1	101.66	101.33	98.651	99.899	98.562	95.604	101.01	101.79	98.029	98.154	99.728	95.419	99.448	101.79	99.529	101.79	101.29	99.297	102.7	95.353	99.517	100.35	100.27	102.6	98.346	105.04
107.27	106.73	109.79	108.94	107.64	110.42	107.2	108.95	104.11	110.16	107.72	107.69	107.78	107.53	110.68	108.36	108.04	109.05	108.32	112.19	108.18	108.66	111.62	106.89	106.23	107.33	106.32	113.06	108.06	106.39	105.92	109.94	107.09	108.54	106.65	114.05	111.77	104.33	110.34	107.94	108.51	111.11	109.37	111.12	110.48	106.77	105.14	107.94	109.68	112.96
111.51	107.67	107.03	109.19	108.87	104.45	108.88	103.26	108.63	107.5	111.53	104.78	106.43	108.74	109.19	106.06	109.48	109.73	108.22	106.82	108.49	107.4	110.51	108.04	106.5	104.51	110.52	108.32	104.21	107.14	106.32	111.32	109.87	110.94	105.14	102.73	110.59	107.83	109.06	106.13	109.07	106.81	106.72	106.84	110.04	104.65	111.43	108.73	107.26	108.9
107.3	110.77	105.67	103.73	106.09	108.12	106.31	109.02	111.7	110.58	110.46	107.71	107.23	107.82	107.68	107.1	108.47	109.06	108.17	109.35	108.6	108.65	111.22	106.02	108.53	108.07	107.19	108.54	107.79	105.63	108.59	106.11	106.53	105.6	108.13	107.19	109.89	108.71	105.15	105.99	103.47	107.36	106.81	109.68	109.7	109.58	107.59	105.75	111.93	109.88
110.31	109.27	115.12	103.99	114.08	112.27	109.51	112.83	109.23	107.3	110.33	112.54	112.66	108.18	107.41	108.97	110.36	109.36	112.97	111.36	110.36	110	109.27	111.19	110.1	112.4	108.97	111.18	111.09	112.58	111.45	110.35	110.75	111.5	109.06	111.3	112.17	114.22	110.6	111.43	108.32	109.55	109.28	108.12	115.59	111.62	112.37	110.19	107.16	113.38
105.46	108.69	108.7	104.47	110.94	105.72	107.14	105.57	104.86	105.72	105.26	105.11	107.95	108.98	107.08	111.08	108.28	106.7	106.93	107.96	106.6	106.22	102.53	106.23	104.18	109.4	110.04	112.47	109.3	104.43	107.13	104.56	105.27	110.95	104.41	106.5	106.77	104.75	107.66	107.04	105.87	107.01	106.82	110.65	106.6	107.06	104.76	111.14	107	107.24
100.15	93.161	93.661	97.79	97.923	99.238	100.24	97.813	98.674	96.176	97.102	96.634	97.212	98.593	95.269	96.492	95.494	97.489	97.485	102.8	96.622	99.265	99.979	96.004	94.313	99.627	97.982	99.166	95.4	101.89	96.892	98.352	99.878	100.59	95.637	98.495	97.869	98.79	101	99.127	98.47	94.508	100.65	100.32	94.614	97.302	98.298	102.43	100.32	97.794
105.89	103.79	104.77	104	107.24	98.959	107.59	103.53	105.77	109.56	105.98	104.64	102.4	103.9	105.53	105	101.43	108.5	105.73	105.01	103.48	108.94	104.79	105.46	105.07	105.02	107.99	101.75	103.95	104.68	105.27	106.94	108.02	103.66	102.36	103.69	109.87	106.38	108.79	106.23	108.14	106.31	103.22	103.52	106.82	105.93	105.6	107.43	105.53	108.67
100.71	107.3	101.34	104.96	106.75	103.83	107.8	103.38	108.56	103.84	106.92	110.7	104.54	107.08	108.06	106.57	103.49	108.38	109.06	110.05	104.58	108.14	109.86	105.15	108.06	106.47	106.36	105.84	109.26	106.31	107.4	107.15	111.04	105.29	104.81	105.61	107.57	102.4	106.6	107.65	107.89	105.21	106.52	109.28	115.09	101.38	106.87	108.81	102.62	112.75
98.034	93.074	96.698	99.153	99.213	104.32	104.72	101.32	98.883	101.01	98.43	101.39	95.513	97.93	102.67	101.08	95.824	98.722	104.09	101.86	96.413	97.231	96.244	103.15	95.876	95.062	97.15	99.654	102.15	97.689	98.796	96.57	94.866	96.734	103.74	97.283	101.19	102.49	104.58	100.52	97.439	96	99.357	101.42	98.487	96.419	96.671	94.172	96.004	96.702
106.08	106.37	103.16	107.02	108.5	105.68	110.64	106.87	107.79	109.03	103.7	107.24	102.1	105.59	104.64	112.28	103.37	107.67	105.07	106.97	106.19	104.73	108.24	108.35	109.13	113.19	111.02	108.95	103.74	106.87	107.64	110.59	110.31	104.69	105.13	110.69	108.83	104.9	110.04	108	103.63	107.39	104.95	102.31	109.77	110.29	105.08	104.66	105.25	106.08
110.14	99.594	102.82	106.6	109.75	108.29	107.34	105.7	106.9	104.58	105.91	106.63	105.88	109.4	106.75	108.55	101.16	106.17	107.43	112.65	104.43	106.38	106.35	107.37	106.04	106.76	106.49	103.75	104.49	107.71	106.75	105.96	105.99	105.41	107.99	102.77	108.04	105.92	110	104.51	106.96	104.63	105.11	107.01	105.32	102.94	106.18	107.28	107.61	109.53
104.74	105.6	107.45	101.95	105.53	107.08	106.54	107.58	106.73	104.99	108.44	110.28	101.51	105	106.11	105.65	106.53	108.21	108.04	106.71	105.04	109.2	105.01	107.99	102.14	103.93	110.24	110.91	106.58	105.5	110.08	108.62	104.21	103.84	108.01	102.5	106.62	102.59	105.26	105.15	104.87	108.7	106.42	107.57	100.23	101.57	108.18	111.39	108.88	104.24
105.41	107.28	106.87	104.24	106.23	105.12	104.6	103.04	108.62	106.36	102.3	104.7	105.85	103.4	99.924	104.73	109.04	103.23	104.36	101.69	107.67	107.08	103.53	105.9	100.85	105.12	110.31	105.7	108.37	102.88	101.82	111.83	110.86	107.02	103.49	109.52	103.81	107.91	103.62	107.26	108.54	102.74	109.73	104.78	106.52	102.75	103.65	102.19	102.93	103.13
95.784	101.41	97.057	96.812	101.74	94.486	94.623	95.007	100.36	96.362	99.716	95.885	98.283	102.07	100.76	97.299	94.083	98.121	99.635	101.66	95.835	99.394	93.946	97.534	100.36	91.918	96.083	99.066	96.063	94.409	99.153	95.698	100.02	104.39	99.785	95.188	95.953	96.024	100.05	93.929	101.96	102.12	99.052	98.095	94.064	104.24	100.76	95.261	94.907	96.437
103	108.8	106.97	108.91	109.45	106.65	112.07	108.3	105.38	109.94	107.27	106.67	107.23	108.44	103.96	105.86	109.49	107.08	109.69	112.58	105.46	105.3	109.48	109.43	110.15	108.88	113.47	110.29	105.93	106.59	107.06	111.04	105.89	107.54	108.04	102.95	104.19	111.97	108.87	105.17	108.81	111.29	107.73	110.33	106.03	107.11	110.28	109.24	109.11	111.92
102.03	100.63	99.418	97.499	99.8	99.94	103.06	95.88	97.352	100.02	97.57	95.943	99.14	97.036	97.406	97.868	97.027	97.087	100.89	102.43	98.613	99.437	98.853	99.041	98.89	99.061	100.99	99.094	98.43	98.895	103.45	103.72	94.488	96.334	96.054	102.49	98.716	99.541	96.818	94.955	104.82	96.815	100.24	100.71	97.343	99.992	99.786	97.023	100.78	98.439
99.585	96.851	96.997	97.284	99.522	100.19	101.36	101.98	103.56	102.66	95.897	96.969	98.205	96.516	102.24	95.614	92.721	95.371	98.037	96.553	98.988	102.91	94.996	99.989	96.126	101.73	92.17	97.566	97.545	98.381	101.03	100.28	98.505	95.079	99.837	98.788	98.805	99.821	102.55	99.634	94.576	95.723	93.498	98.245	96.859	96.215	99.585	99.293	100.84	97.251
108.85	105.43	104.72	105.02	109.83	105.91	109.49	109.69	110.2	104.45	103.71	105.35	105.16	105.01	103.44	102.77	105.4	107.91	107.49	102.81	107.92	103.51	104.79	105.34	103.94	103.74	106.86	105.68	108.81	108.09	105.71	103.87	102.68	108.53	108.67	106.71	107.73	101.84	111.32	104.17	102.31	108.02	106.97	104.29	105.41	104.02	107.47	103.32	102.01	105.51
98.562	94.751	100.01	100.56	96.201	101.17	97.613	98.967	96.923	97.087	98.908	98.607	93.938	101.45	98.658	99.442	89.391	97.182	95.931	100.22	100.06	96.788	99.574	97.434	96.21	96.529	97.654	98.511	96.206	96.609	97.942	99.065	97.531	98.597	95.805	98.802	101.59	98.941	94.291	96.802	99.653	94.612	96.493	104.05	100.31	100.11	99.222	101.97	97.772	97.915
108.43	106.9	102.61	111.39	102.89	109.49	111.63	106.39	102.8	105.32	102.7	105.87	105.53	110.55	107.08	107.03	105.73	106.37	104.72	110.57	106.94	103.62	105.88	106.06	108.43	107.32	106.67	105.02	107.6	108.97	106.25	106.22	107.48	105.24	105.93	109.27	112.33	106.81	110.23	107.58	105.63	104.04	105.53	104.29	102.04	105.44	108.42	104.72	107.5	106.83
100.28	107.22	106.18	107.96	107.78	109.65	106.8	101.94	109.31	103.13	109.04	103.56	110.13	108.29	106.8	106.52	105.93	106.27	106.88	108.22	106.54	101.38	104.68	105.68	106.03	106.84	104.29	104.9	110.29	103.59	106.3	102.96	105.61	106.77	108.15	107.3	111.6	105.27	107.53	103.39	107.04	107.02	109.32	109.58	106.46	109.76	107.37	106.6	106.55	102.5
103.25	107.38	104.86	106.89	111.02	105.06	110.91	109.41	111.48	108.44	106.17	105.77	108.3	105.64	108.94	112.6	113.1	108.21	108.07	110.67	110.09	110.1	112.6	111.7	107.58	108.54	108.39	106.69	107.85	107.39	106.61	110.22	108.94	107	108.69	108.39	107.52	110.68	112.38	107.26	109.28	109.99	109.28	109.69	106.5	106.44	108.42	110.1	110.89	107.68
108.74	106.2	111.23	109.39	108.59	107.12	108.86	108.1	110.89	106.46	106.52	109.5	107.38	109.21	111.81	106.73	111.21	107.98	105.85	110.6	108.79	112.26	106.52	109.19	110.94	109.6	106.88	112.15	107.64	108.75	110.81	109.74	103.99	107.44	112.12	107.5	105.88	110.61	106.37	110.56	114.17	103.41	110.83	108.68	109.98	108.35	109.93	109.27	105.25	109.24
109.18	108.32	108.72	106.37	108.42	108.61	108.33	105.92	108.22	110	106.41	107.34	105.85	104.96	109.14	105.76	107.14	110.32	105.05	106.29	108.68	110.9	109.96	105.16	104.34	109.99	109.56	109.07	109.25	107.01	104.56	105.28	105.45	106.97	107.05	111.78	106.39	108.49	111.63	105.29	105.56	111.8	109.73	107.05	110.19	109.66	110.66	104.88	105.8	107.18
95.738	97.057	100.66	96.996	97.077	97.677	102.74	92.485	94.678	97.935	95.465	98.599	98.074	99.42	98.09	97.108	93.688	96.53	101.75	94.494	99.9	100.88	99.674	97.182	100.19	94.798	99.304	96.155	97.077	95.842	100.07	100.77	102.1	94.986	95.397	96.431	96.029	98.115	100.86	96.826	95.027	96.545	100.23	94.927	96.781	98.851	95.418	97.6	94.477	98.915
105.33	105.71	106.28	105.91	103.04	105.36	104.99	107.46	105.19	105.25	106.86	109.15	103.43	108.39	109.34	106.89	103.22	105.91	108.46	108.37	106.68	103.31	105.41	103.03	105.63	104.08	113.42	105.28	102.54	104.67	106.37	106	111.07	103.9	106.57	105.01	109.91	106.87	110.83	108.23	107.91	106.72	107.85	103.73	102.83	104.09	107.95	106.61	108.69	100.77
93.993	93.9	99.886	97.801	95.285	98.945	98.966	96.55	96.247	99.83	98.456	99.975	98.274	94.021	95.727	99.41	97.068	100.75	96.907	98.103	96.158	98.61	91.802	95.733	98.077	97.21	97.585	100.68	98.099	102.93	100.63	99.03	94.588	99.437	98.262	99.702	95.299	97.19	93.84	97.862	99.554	94.203	97.425	95.662	97.157	103.55	95.818	101.43	96.349	95.17
112.97	105.59	113.34	112.55	113.87	110.26	111.15	107.28	109.75	109.13	110.5	108.98	110.44	108.13	110.09	113.61	113.66	110.45	112	108.61	108.32	109.73	107.86	110.67	107.39	112.31	112.37	112	114.51	110.93	106.73	108.55	111.12	111.02	117.3	109.1	112.49	110.01	110.9	107.67	108.58	116.12	113.2	113.48	109.02	108.91	108.72	113.8	110.74	109.61
104.57	112.03	109.41	108.21	109.86	105.6	108.69	111.55	104.94	110.82	111.41	107.28	110.13	108.2	108.34	110.29	108.99	106.84	109.05	107.39	112.36	106.21	104.8	105.11	107.21	108.79	110.45	110.88	109.12	112.22	109.57	107.95	112.91	110.24	109.09	109.8	108.03	109.42	108.47	110.01	108.21	110.93	110.3	105.43	107.35	105.03	107.6	110.89	109.49	113.15
108.38	108.09	107.13	107.54	106.09	103.23	104.79	108.06	112.45	105.78	106.95	105.99	103.47	105.8	107.36	106.48	107.35	102.87	108.67	106.18	108.38	104.22	107.98	107.69	107.93	103.02	108.43	101.36	105.68	106.68	106.2	107.52	107.28	109.46	107.82	107.01	107.8	106.1	105.87	106.59	108.46	105.19	104.73	105.22	103.62	104.96	107.15	103.29	106.3	109.86
106.16	108.62	107.11	113.11	104.67	108.21	112.48	106.83	107.73	106.88	111.67	106.42	103.91	108.83	108.39	110.17	107.58	106.16	109.23	109.58	109.89	109.78	108	109.74	106.72	107.08	108.81	105	111.72	102.6	108.09	110.14	110.38	107.04	108.37	111.6	101.15	107.55	107.09	109.85	110.72	109.11	109.72	106.64	107.36	106.69	110.98	111.77	113.37	108.54
106.21	107.48	104.29	109.67	103.49	108.89	106.27	108.45	104.22	108.08	103.52	110.56	102.5	105.96	108.89	105.04	105.47	107	103.16	104.96	101.65	106.2	108.68	104.06	103.63	106.81	101.02	103.89	104.78	108.63	105.79	104.78	102.52	104.96	101.83	107.02	103.11	105.69	110.28	105.57	102.85	106.14	103.77	102.42	108.87	108.34	102.32	106.21	106.03	104.04
100.83	99.235	100.31	93.792	98.027	97.491	100.37	95.514	104.12	97.33	99.495	101.47	100.7	102.57	98.515	98.816	99.269	99.053	95.268	97.509	99.164	101.09	99.967	97.904	100.91	104.99	96.273	100.74	100.18	100.92	100.58	102.39	100.52	99.578	95.36	102.12	99.702	97.777	100.77	102.94	98.205	105.7	101.94	93.144	94.377	96.576	101.81	95.992	99.113	97.793
107.67	106.07	107.15	108.97	111.86	110.6	110.05	103.9	100.71	108.1	107.61	105.26	104.13	105.16	106.62	103.11	105.87	105.92	102.57	107.18	102.43	108.19	105.92	112.72	108.64	106.18	113.47	104.25	107.1	104.95	102.68	101.82	109.24	106.22	105.28	101.64	103.56	110.08	104.42	105.85	105.4	111.8	106.03	108.25	103.17	105.62	106.33	105.57	103.48	106.08
102.8	107.06	113.68	111.64	102.6	101.93	106.02	106.01	106.15	105.93	107.04	106.75	103.48	107.02	106.48	108.43	102.35	103.61	108.78	108.04	107.42	102.59	104.14	106.95	107.35	103.86	101.18	108.2	106.86	106.13	104.92	106.9	105.78	104.36	107.25	107.15	112.63	105.4	104.77	107.46	103.83	101.46	106.01	103.73	103.4	102.17	103.72	97.729	110.03	108.13
102.38	96.885	99.995	95.341	101.66	100.33	99.775	100.11	99.182	100.11	98.304	103.93	97.133	99.732	96.138	100.06	102.69	97.912	96.914	100.5	95.735	94.912	96.536	97.765	96.731	100.27	97.757	99.233	97.449	96.49	98.697	102.33	100.53	96.084	95.752	99.358	99.584	95.396	97.932	103.47	99.857	100.44	99.358	98.886	101.78	96.707	99.471	100.03	100.01	101.02
98.759	97.22	98.076	98.136	97.063	93.764	97.295	99.192	101.74	98.927	100.71	97.742	98.616	100.9	95.255	99.111	95.514	97.327	100.01	97.451	96.127	99.622	97.371	103.98	91.904	99.048	98.231	95.52	104.08	101.28	100.09	96.676	97.746	101.29	104.25	96.972	95.228	98.451	96.963	101.48	96.831	101.9	96.498	98.128	100.41	97.936	97.266	98.385	97.237	98.566
108.79	104.55	107.34	103.99	107.81	106.82	103.86	101.73	106.93	108.26	109.41	104.09	108.03	106.39	101.86	103.74	105.9	105.29	103.43	106.71	107.38	109.78	103.44	103.57	105.62	104.1	109.36	100.36	108.56	105.8	102.33	106.22	107.78	106.3	102.95	106.48	101.35	106.88	102.29	102.44	106.66	103.12	105.06	109.37	104.34	106.45	103.54	102.82	106.76	102.7
97.449	103.84	102.28	102.96	105.76	103.71	102.98	99.607	101.87	100.83	101.97	105.83	99.926	100.98	92.568	98.225	102.2	98.87	96.99	98.387	99.709	98.92	104.92	98.103	103.64	98.51	101.32	100.43	104	96.693	97.042	101.88	101.84	99.597	97.606	97.398	96.775	96.886	100.89	94.472	100.86	98.537	101.4	99.879	100.96	98.036	101.07	100.43	103.11	97.442
104.78	104.12	104.54	103.06	110.08	101.85	106.94	107.78	106.76	105.65	100.8	102.48	102.56	108.62	105.99	105.84	102.93	109.56	105.12	106.37	107.24	105.89	104.39	103.37	106.24	106.44	102.09	101.7	110.57	105.59	107.42	102.74	108.48	103.77	105.04	102.93	105.22	104.19	98.65	104.91	104.95	108.85	104.61	104.98	104.7	112.08	103.04	106.58	108.57	101.52
107.3	104.36	107.39	109.45	105.77	102.2	105.31	108.17	103.01	105.72	107.04	109.78	108.46	102.53	109.58	107.19	101.92	106.26	109.19	111.84	107.75	102.49	108.2	107.69	104.37	110.01	106.52	106.96	104.97	106.14	103.19	107.99	105.9	102.51	103.65	108.04	104.07	108.93	109.2	106.18	107.48	104.1	103.54	108.08	107.63	105.35	107.9	106.06	107.08	109.11
96.961	97.713	103.26	97.158	97.442	98.506	96.47	96.635	98.46	99.351	96.328	101.03	99.35	99.191	101.65	101.14	105.62	99.168	92.407	100.63	98.757	99.098	101.32	96.514	98.097	99.789	99.161	100.1	100.77	97.471	98.337	98.772	100.62	93.701	98.075	99.392	100.23	101.34	99.495	95.922	100.27	96.89	99.518	99.372	97.289	96.532	98.045	98.908	96.429	99.91
97.293	98.517	99.351	98.228	102.07	101.45	94.068	93.143	100.78	97.729	97.793	102.38	96.844	98.315	94.427	96.103	98.406	102.07	100.92	99.121	98.072	93.513	97.876	100.33	98.578	101.49	101.85	96.873	97.906	96.259	90.03	95.703	97.202	96.329	101	102.49	97.616	96.168	96.714	95.798	98.434	95.322	97.211	94.895	95.01	98.341	95.739	93.073	94.327	99.385
106.42	109.4	105.96	106.26	101.34	105.99	106.61	104.23	106.87	105.45	106.07	107.3	104.13	105.43	110.96	109.29	102.47	104.27	107.02	102.75	105.29	102.47	106.45	102.03	102.04	105.53	106.26	102.21	110.73	106.2	102.67	107.88	104.95	103.63	106.39	102.12	104.09	106.42	107.66	106.38	109.65	105.11	102.58	107.04	104.25	105.12	104.28	102.62	103.08	104.18
97.899	95.735	97.25	106.79	97.059	98.946	99.377	96.344	95.434	101.23	96.938	94.193	98.777	99.105	98.916	102.7	103.22	99.232	97.995	103.71	101.94	99.436	99.589	99.073	103.64	103.32	103.16	95.65	94.445	95.498	96.618	97.363	98.965	96.408	101.83	94.747	98.941	94.996	98.914	96.813	96.069	96.458	102.17	97.608	102.64	97.914	101.87	99.468	103.11	101.2
106.35	111.43	103.79	104.22	107.12	102.45	103.31	105.33	106.66	108.46	112.26	105.39	105.31	109.01	107.77	108.32	103.61	107.12	109.35	105.94	105.12	102.05	103.14	108.12	102.62	103.57	105	106.52	103.92	104.51	111.49	109.06	105.65	101.61	107.46	104.44	103.89	104.45	105.27	106.51	105.06	104.55	110.52	112.5	105.85	102.14	104.86	106.95	104.64	103.09
97.626	94.815	105.13	100.21	99.858	102.9	98.455	95.46	96.073	95.652	98.398	97.366	104.92	98.989	95.292	96.02	94.594	98.529	94.761	96.41	96.51	97.624	101.4	99.969	96.215	99.764	98.462	95.545	95.608	95.993	93.803	102.04	103.08	96.841	96.421	100.33	99.33	98.307	100.56	98.508	96.589	95.094	101.98	96.191	98.538	98.484	96.196	100.18	100.05	97.076
99.155	99.948	103.26	103.78	96.602	101.22	98.248	103.01	96.063	103.87	101.69	101.75	101.92	99.174	98.611	96.022	99.546	100.11	99.305	98.048	96.717	98.494	103.78	102.69	100.17	99.479	100.98	96.832	103.06	101.84	104.32	102.95	105.98	99.598	100	103.43	102.54	104.16	98.484	99.146	99.796	101.81	96.576	99.418	101.12	98.655	99.824	100.73	99.921	96.986
105.58	106.1	113.76	103.3	109.16	105.05	111.78	106.98	107.14	105.39	108.22	104	107.51	106.69	107.69	103.85	107.33	103.57	103.17	106.97	107.65	103.62	106.73	107.71	106.76	107.71	103.76	105.35	105.46	106.19	111.57	106.92	106.44	101.82	110.02	101.98	105.8	106.7	103	107.46	107.24	110.24	102.68	109.68	105.52	106.87	105.83	106.59	109.66	106.89
105.58	106.88	110.54	106.98	112.36	106.76	104.53	106.84	102.67	107.31	106.64	105.27	112.17	111.16	108.21	106.36	104.58	105.29	108.08	105.35	111.94	107.66	109.16	107.63	107.27	108.62	108.18	108.32	107.86	105.54	108.88	105.72	105.83	105.11	110.22	108.89	105.07	109.31	109.09	108.14	109.93	107.52	109	107.53	108.96	111.32	108.16	102.63	111.86	108.8
110.28	111.06	103.89	109.83	102.41	104.29	105.71	106.04	102.82	106.03	102.7	105.62	108.91	108.11	106.48	102.84	110.61	101.23	107.64	109.04	104.86	104.53	108.06	107.06	103.64	104.79	106.83	105.61	106.38	100.74	107.32	104.29	105.98	105.35	107.11	107.06	107.69	106.38	101.94	104.61	110.5	108.09	104.49	105.24	111.37	108.92	105.45	104	105.8	108.81
102	105.27	107.45	105.69	103.19	106.11	105.34	104.69	109.45	110.47	105.71	102.75	108.82	103.23	105.75	107.59	104.07	106.27	106.51	105.62	108.44	109.36	106.84	104.34	108.02	104.56	106.53	106.01	102	105.95	110.9	114.65	102.45	105.14	106.4	104.7	106.73	103.95	112.04	103.37	104.76	109.45	101.4	106.72	102.79	102.96	105.06	104.91	111.42	106.68
109.99	104.53	106.48	106.76	114.72	105.85	108.38	103.86	110.05	108.04	108.7	108.51	109.03	107.49	111.38	107.13	105.94	108.26	106.9	111.43	108.58	111.25	105.89	109.78	108.76	107.94	108.8	107.44	110.49	108.77	108.2	106.86	106.22	105.13	105.54	106.01	112.71	112.17	107.73	106.59	106.71	101.48	113.04	106.07	104.6	106.28	107.8	106.8	108.19	104.21
102.25	96.89	98.041	98.14	97.77	96.93	105.74	97.088	96.14	99.017	100.23	99.215	97.878	95.106	97.215	101.49	101.4	97.879	102.29	99.204	99.884	96.499	93.59	102.18	98.419	97.33	97.265	97.795	95.688	96.021	98.023	98.162	99.866	96.051	104.44	96.139	99.477	96.367	98.208	99.767	98.871	95.434	99.134	95.399	100.11	98.033	98.63	97.003	97.708	97.877
99.928	97.665	96.224	100.23	94.312	101.92	92.868	95.76	97.717	98.003	97.523	97.808	98.315	100.06	97.088	97.745	98.608	98.087	95.291	98.112	94.636	97.891	98.061	95.172	95.764	100.72	97.874	98.789	98.372	101.59	100.69	100.56	98.087	95.843	102.49	101.89	96.339	100.5	96.233	95.523	96.836	99.165	101.13	94.5	98.251	98.718	95.719	98.991	99.105	98.738
113.93	108.74	107.33	107	107.91	105.18	108.59	104.77	106.69	109.48	106.36	109.63	106.49	103.57	107.76	113.04	106.1	105.14	109.51	105.88	103.77	105.59	107.58	106.68	110.02	107.27	110.18	105.11	106.32	110.2	105.64	107.33	106.14	109.98	110.92	108.72	108.56	106.89	105.34	107.95	110.61	106.67	105.37	108.53	109.76	104.53	111.32	108.92	101.82	110.93
103.53	105.94	103.03	106.86	101.98	107.16	109.43	105.74	105.08	103.52	105.17	109.98	103.33	104.53	103.64	107.62	105.89	105.61	102.94	106.68	103.22	106.34	107.85	105.06	103.85	103.88	105.49	104.29	101.11	105.07	108.82	108.68	103.39	107.6	105.71	109.87	104.54	106.18	105.61	105.96	106.94	108.14	109.87	103.32	109.55	99.411	105.26	105.84	106.16	102.15
108.44	109.29	103.2	105.03	107.23	107.64	106.55	104.76	108.5	107.17	103.37	101.41	103.52	105.16	105.84	104.48	108.02	107.38	106.49	103.92	106.78	107.51	107.13	106.22	106.55	102.32	109.1	108.64	102.99	107.96	104.81	102.89	107.88	106.98	107.05	110.5	104.61	107.96	106.37	105.73	108.51	106.29	106.95	108.49	100.8	103.49	106.81	99.652	105.22	104.55
110.16	108.45	106.69	110.41	113.47	111.18	110.12	111.82	110.3	108.66	112.21	107.63	112.81	115.47	108.92	111.15	112.77	110.61	111.97	110.95	107.08	109.14	106.74	110.01	108.89	115.55	107.83	107.85	110.22	107.59	105.03	110.8	107.95	112.61	110.01	115.34	107.77	111.45	110.17	107.41	108.71	110.04	111.39	108.54	113.15	110.68	112.82	111.17	107.76	112.54
105.96	105.87	105.16	106.21	108.06	104.07	107.96	106.85	105.81	108.93	104.42	106.22	105.57	108	105.13	105.08	111.48	105.2	104.29	105.77	105.87	104.31	103.85	101.53	104.34	106.65	108.18	103.89	103.23	105.3	105.19	103.99	103.58	101.21	104.64	101.28	105.59	105.98	107.34	104.09	106.82	103.19	106.32	108.19	102.47	105.34	102.27	104.93	107.43	109.03
98.371	96.517	97.645	99.847	101.22	101.43	96.78	96.033	97.782	99.09	96.944	99.314	93.662	101.33	101.62	100.15	100.76	100.53	100.46	96.559	94.857	98.774	103.95	99.129	94.791	101.13	97.599	98.053	98.122	96.198	96.996	99.848	97.657	102.61	99.531	98.437	98.48	96.921	97.894	95.786	99.681	98.736	100.33	101.69	98.294	99.52	98.176	97.844	93.506	95.509
110.7	108.6	102.65	99.737	105.79	104.59	107.76	109.34	104.9	109.88	109.88	106.42	106.69	102.53	107.7	108.13	107.85	111.12	111.99	108.47	110.33	110.45	106.22	111.92	108.64	109.83	107.59	106.83	111.25	106.35	109.32	105.64	110.57	112.95	109.86	108.02	108.13	109.67	108.09	106.25	111.24	107.6	108.02	105.55	104.89	108.37	106.75	109.9	111.28	106.64
95.867	101.24	98.932	99.428	99.676	98.516	103.34	104.19	101.3	100.85	97.475	99.156	97.982	99.154	103.62	98.836	100.59	99.595	102.07	104.74	99.7	106.14	98.693	101.49	104.17	104.52	101.5	103.57	103.35	97.458	103.6	99.733	100.67	102.72	99.835	100.52	98.964	104.63	101.82	100.11	103.21	104.94	99.448	100.44	98.474	101.46	100.15	102.36	102.43	97.864
110.18	104.76	109.38	102.07	105.88	108.17	105.68	104.83	103.21	105.13	107.65	109.32	106.41	97.584	109.3	106.29	106.63	110.43	107.11	99.415	107.81	105.34	105.38	105.62	103.37	102.77	102.53	108.98	104.87	106.02	106.7	105.36	107.81	105.55	107.36	103.25	103.08	108.86	102.99	107.22	103.89	102.71	102.45	108.17	110.17	103.59	108.76	104.81	107.81	103.58
106.72	105.93	107.41	110.53	107.77	104.8	111.29	107.08	107.76	105.1	104.01	108.99	104.69	109.59	107.21	105.92	103.16	104.09	109.41	112.96	109.51	109.93	106.67	111.23	109.05	105.82	109.11	108.13	107.9	110.86	106.79	109.26	106.72	105.72	108.11	107.78	107.67	106.22	108.75	108.65	107.8	108.44	101.55	109.72	107.83	104.09	107.29	105.55	105.88	104.52
107.69	105.05	104.45	108.2	104.04	105.86	104.88	106.84	107.26	106.84	109	105.28	112.64	105.8	104.28	104.99	104.84	101.22	103.31	105	109.07	105.78	107.37	105.38	102.87	108.95	108.11	107.78	100.17	106.84	105.86	109.29	103.3	103.94	103.97	103.86	110.19	100.62	109.45	108.02	107.77	108.19	106.78	108.58	103.21	103.96	104.2	103.78	103.15	103.6
100.44	109.3	105.29	106.36	102.1	103.37	102.51	103.88	106.34	106.07	108.47	111.17	107.31	105.3	104.47	107.45	107.83	106.54	103.1	106.26	108.48	107.41	107.64	110.61	109.57	107.81	107.79	101.53	106.63	102.96	106.63	104.65	109.24	107.61	107.2	105.41	108.43	105.61	109.88	103.5	108.01	107.76	106.81	107.09	108.21	108.33	105.7	111.6	105.68	105.67
95.932	95.587	99.925	102.19	101.98	98.277	97.639	97.13	104.1	95.539	99.402	96.111	97.778	98.229	103.35	98.98	99.511	96.283	100.49	98.835	97.397	94.243	100.27	102.22	98.508	102.42	95.861	100.93	100.18	99.426	103.46	97.433	101.18	99.442	96.472	94.419	101.47	102.58	96.738	99.587	101.08	98.79	97.561	103.15	94.75	99.496	97.772	97.893	102.25	104.34
107.37	112.31	102.59	107.03	105.02	106.27	102.88	104.87	101.77	107.57	109.11	105.16	101.75	106.34	104.47	108.75	106.16	104.32	107.82	105	106.76	105	104.27	108.47	110.67	109.87	105.26	109.27	103.78	99.55	105.27	105.39	101.61	104.8	103.84	110.45	97.681	102.29	105.56	104.79	105.42	106.02	108.49	104	104.9	108.05	105.37	103.59	107.53	108.93
107.05	104.73	106.99	108.81	105.31	100.29	104.76	106.41	104.42	104.27	102.63	106.18	104.05	107.32	102.11	103.95	107.05	102.56	107.88	108.25	105.08	110.02	100.48	106.74	109.61	104.19	104.66	104.81	106.37	105.93	106.61	109.18	110.61	111.74	103.08	102.51	103.56	107.98	105.91	105.94	107.66	106.42	104.82	105.34	107.94	107.41	96.776	108.64	105.84	105.29
100.23	101.66	101.74	101.5	101.35	98.773	98.38	99.438	96.672	97.479	97.722	101.77	96.562	97.854	98.003	99.197	98.919	97.822	99.994	96.37	96.141	102.71	94.441	100.81	101.52	100.02	98.952	97.471	95.391	101.9	98.779	97.157	98.908	98.456	98.064	102.97	99.949	100.42	92.595	103.08	102.69	96.015	101.48	96.033	100.21	101.82	98.645	97.411	100.38	100.26
101.09	96.243	101.22	102.22	99.199	99.363	102.67	104.16	100.96	101.79	95.012	104.32	98.374	102.72	102.64	102.24	103.9	101.58	104.85	101.83	103.45	95.924	99.664	102.42	102.06	102.43	102.12	101.07	99.908	101.7	100.29	97.928	96.311	103.77	102.37	100.43	103.15	105.76	104.33	102.6	99.317	99.217	98.726	100.02	103.08	100.12	104.44	104.67	98.78	99.802
100.81	102.58	98.765	102.39	99.159	99.599	95.834	102.01	99.867	104.6	100.54	106.29	102.84	102.19	97.228	104.75	104.15	102.14	98.782	100.93	99.959	98.19	103.31	97.767	103.47	99.078	104.57	98.797	101.58	98.353	99.013	102.5	101.35	98.063	101.52	98.499	100.01	100.23	101.9	98.784	96.303	104.24	101.43	99.805	99.395	100.95	103.98	98.266	97.639	104.55
109.97	105.55	108.42	111.68	107.45	112.36	110.68	107.74	107.46	109.17	104.09	112.85	107.99	105.82	108.76	111.3	107.76	104.58	108.6	106.54	110.57	113.26	107.15	112.83	109.72	108.4	108.12	108.8	109	108.49	109.99	110.75	108.04	110.19	104.84	107.1	113.27	112	109.04	108.86	110.6	103.24	108.77	108.35	107.08	107.7	106.48	107.83	106.81	107.44
105.13	109.72	105.18	104.71	104.14	109.2	106.34	103.69	109.71	110.71	107.04	109.26	106.67	105.12	107.07	109.22	108.71	110.17	107.21	107.47	106	109.12	111.59	105.38	105.68	108.76	105.58	109.08	103.58	104.94	103.99	109.08	110.22	104.8	107.56	104.62	110.67	107.79	110.51	102.47	108.25	109.07	107.19	103.34	107.74	110.55	104.67	100.7	105.38	104.19
112.39	111.17	108.08	107.89	108.28	110.59	110.89	111.03	109.57	110.18	109.73	111.87	110.01	110.68	112.93	112.08	111.6	114.55	116.65	114.06	109.83	110.54	110.07	109.12	108.35	110.97	111.65	109.32	105.76	110.45	101.76	111.63	104.18	112.28	106.9	113.11	110.57	108.26	111.85	114.35	109.22	109.2	112.57	110.98	110.41	105.81	114.54	107.36	107.13	107.74
104.69	106.44	107.62	104.88	103.58	105.46	109.11	106.64	110.45	106.42	107.28	110.59	111.53	109.96	108.77	105.11	111.68	110.52	108.45	107.86	105.19	110.54	111.62	109.52	104.54	106.19	105.72	109.48	106.51	105.64	110.58	108.45	107.41	111.05	106.3	110.33	110.6	108.57	106.87	110.92	106.97	104.94	108.33	107.72	106.32	103.09	106.55	104.99	106.18	108.58
109.56	110.92	108.89	109.26	108.31	108.22	112.99	111.6	107.14	110.75	106	108.53	108.42	108.61	109.06	108.87	112.11	110.02	109.34	112.03	106.49	111.21	107.66	109.17	106.34	109.39	107.8	112.24	107.8	112.17	106.38	110.61	107.31	110.82	106.32	111.44	112.47	103.1	108.51	108.85	109.61	107.88	110.62	109.71	103.65	108.43	109.46	111.58	106.54	111.48
104.21	109.65	103.48	106.51	105.17	107.41	105.54	107.15	104.21	106	107.64	109.35	104.76	108.41	108.17	100.21	104.38	105.93	103.63	103.88	106.25	105.41	105.57	102.9	103.34	106.88	105.43	106.88	106.62	105.68	107.33	106.04	104.51	109.06	105.96	107.16	107.11	105.44	102.81	106.76	103.67	104.78	109.5	108.37	104.93	107.89	107.79	110.3	111.72	106.96
107.24	110.49	107.63	108.27	106.71	113.79	109.42	109.86	110.55	106.82	110.89	113.27	105.07	105.24	111.35	108.62	107.98	109.05	110.31	107.51	106.25	113.32	109.66	110.89	109.35	106.22	112.28	111.18	110.4	107.84	106.94	108.64	107.13	112.92	104.84	105.48	107.71	107.64	105.96	108.91	107.87	108.14	105.58	109.09	107.94	106.2	110.02	112.21	112.01	106.32
97.037	97.654	98.142	98.95	102.57	94.502	95.816	95.62	98.278	95.723	101.07	99.634	95.132	96.293	96.15	102.28	95.492	97.402	95.804	98.541	92.944	98.684	95.085	97.452	97.693	99.519	99.113	100.1	96.888	95.342	96.711	99.032	101.4	95.352	100.15	98.315	97.945	100.46	94.68	103.7	95.255	95.828	96.72	99.728	94.065	96.62	95.517	97.592	93.662	98.376
107.64	109.81	108.6	110.24	108.83	106.9	108.81	106.55	111.29	110.24	108.21	109.81	110.6	107.93	106.35	107.89	109.04	110.31	109.28	110.27	105.63	106.81	108.72	105.85	104.41	108.69	111.39	105.75	105.13	108.95	108.1	104.28	106.83	106.85	108.83	104.94	108.24	104.39	107.94	108.44	107.34	107.6	109.77	110.15	108.82	107.48	109.83	103.65	110.89	110.52
108.55	105.89	103.92	104.66	104.26	108.71	101.63	109.32	104.26	107.58	104.27	104.53	104.55	105.28	105.9	109.6	106.36	108.73	108.08	106.41	105.57	104.8	106.64	100.31	101.42	110.09	109.98	108.82	103.55	107.68	104.62	108.3	108.17	104.55	108.71	103.58	106.67	106.47	110.9	110.07	103.44	103.23	106.46	107.71	105.28	107.68	106.11	105.8	106.9	101.99
112.06	106.57	110.16	110.15	107.66	108.01	113.97	110.68	107.59	109.31	110.75	107.09	108.21	108.52	105.57	109.42	108.97	105.89	109.09	108.08	109.32	103.23	107.05	109.3	112.7	108.53	110.82	110.49	108.12	110.89	109.03	108.36	110.13	109.43	105.11	106.39	107.88	105.53	105.48	111.72	106.37	108.88	108.41	107.65	100.72	110.27	110.38	107.36	106.72	108.68
107.07	107.88	104.78	105.22	102.26	107.66	109.55	104.95	108.04	108.71	103.35	104.55	108.59	99.96	107.71	104.97	108.56	103.11	106.37	104.5	102.59	103.98	106.43	105.94	106.12	106.44	102.83	102.05	104.74	106.05	105.63	106.77	106.06	103.25	106.35	101.86	103.49	103.11	102	106.48	102.05	107.01	101.7	108.69	104.19	103.43	103.57	104.67	106.06	104.16
103.13	106.48	100.63	107.18	108.15	105.28	106.67	106.17	106.43	107.16	106.45	107.31	106.81	107.34	104.4	104.98	104.6	105.65	100.65	105.8	107.54	104.61	108	107.33	105.62	105.93	108.14	109.82	102.75	108.09	113.11	107.86	106.08	108.82	104.73	101.49	105.9	107.16	106.86	106.31	108.82	107.35	106.77	108.09	109.72	108.98	104.15	104.85	108.91	104.15
96.791	101.23	94.817	95.391	99.249	95.53	96.314	96.587	101.99	101.07	100.45	100.45	101.11	97.238	97.14	96.818	98.602	97.013	97.516	101.38	99.825	100.14	94.466	97.094	94.143	101.76	102.8	97.478	98.105	100.5	100.17	98.439	96.802	99.231	100.5	98.128	97.716	97.991	95.169	97.897	97.831	99.618	90.704	96.498	98.567	99.172	96.505	99.14	93.294	97.082
106.11	107.99	102.58	105.12	105.72	105.85	105.95	102.59	105.47	105.31	109.31	106.42	103.75	107.6	106.53	107.13	106.6	106.07	107.91	105.09	101.92	100.45	106.74	107.72	101.83	107.58	107.18	102.55	105.69	105.55	104.3	104.41	102.37	107.18	105	101.51	104.01	106.98	107.66	102.61	105.62	106.06	104.09	105.85	103.74	106.02	102.12	105.81	105.5	103.69
111.99	102.94	103.3	103.47	106.36	105.95	104.64	105.34	107.18	104.71	102.11	99.377	100.88	106.15	106.85	110.3	108.29	103.63	108.33	108.93	102.59	110.73	109.75	104.98	109.68	104.49	102.73	104.69	107.86	111.38	103.48	109.7	102.41	108.18	107.69	105.66	101.45	107.03	106.31	108.02	104.15	106.48	106	105.14	106.45	107.81	104.49	103.95	104.35	104.26
104.99	102.73	104.63	107.97	105.14	105.3	106.69	106.3	105.11	106.56	102.71	105.62	102.59	99.438	102.94	105.13	105.62	103.15	110.63	104.85	106.11	107.13	107.5	105.94	103.27	104.13	103.34	106.23	105.88	104.68	104.65	107.11	100.37	103.59	102.02	106.86	106.19	107.44	106.89	105.86	105.81	102.74	108.53	107.8	106.48	103.64	104.43	100.59	104.4	109.78
103.56	105.06	103.71	95.485	101.96	100.17	100.2	99.482	99.601	101.3	99.596	101.12	99.858	100.04	101.36	99.484	101.7	101.61	96.636	102.18	103.44	98.145	104.72	98.46	101.16	100.85	98.292	100.34	102.78	101.57	97.994	104.1	96.599	102.25	101.44	100.94	103.73	101.96	103.03	100.05	99.931	101.88	102.11	99.97	100.21	101.35	102.02	101.61	104.62	99.304
106.43	107.04	104.67	106.19	107.95	111.62	108.72	111.4	108.34	111.25	105.27	108.65	109.37	108.12	105.76	108.42	108.84	108.6	110.31	106.02	107.74	106.89	108.49	107.95	107.94	107.15	104.72	109.52	113.35	111.06	108.25	106.64	105.88	106.14	108.22	109.17	109.09	107.43	113.12	108.37	111.8	108.23	107.67	107.26	104.86	108.57	105.07	109.54	109.09	107.06
107.44	106.02	107.66	107.3	100.89	103.47	110.72	112.38	105.68	111.9	105.9	102.38	106	111.77	106.77	109.64	109.52	105.08	106.79	110.6	106.8	108.12	102.24	104.79	108	106.17	104.21	102.48	109.57	106.24	105.27	107.44	102.76	101.24	105.74	107.08	108.1	106.04	103.94	106.4	102.87	106.16	106.49	104.1	105.9	108.13	105.41	106.92	107.64	102.54
108.82	107.91	106.39	109.96	107.99	106.35	104.36	107.94	110.65	108.11	105.41	109.08	110.62	107.96	105.35	110.11	106.04	108.14	105.31	108.45	104.08	108.74	107.24	105.99	109.25	109.16	104.39	107.56	106.51	106.3	109.04	110.51	112.84	106.68	105.74	107.98	107.48	109.03	105.66	111.7	107.56	109.95	105.64	108.75	110.56	104.68	107.52	106.78	108.18	105.34
96.827	97.881	101.16	100.84	102.72	102.14	99.804	95.498	99	98.966	97.851	102.83	99.04	98.365	105.67	96.203	102.83	99.659	104.3	102.35	101.13	100.23	99.234	100.57	103.97	96.214	97.67	95.714	100.89	98.419	101.56	100.36	97.544	102.03	101.32	100.61	97.329	104.52	100.97	101.67	102.64	100.57	101.25	102.44	103.93	97.001	102.98	99.659	98.067	100.01
105.33	107.74	106.47	106.49	105.78	106.98	103.69	104.98	104.47	105.02	105.44	106.66	103.65	106.33	108.19	102.93	106	101.85	104.94	103.15	106.62	103.19	109.52	104.03	103.77	105.33	107.74	100.19	105.22	105.51	112.04	105.75	104.93	107.12	99.493	106.6	106.37	103.89	106.71	107.83	107.69	107.83	104.64	106.93	106.4	105.59	108.28	105.9	108.6	108.52
102.54	106.15	105.59	108.8	107.47	108.52	108.63	104.69	101.46	111.43	106.15	107.71	105.24	100.13	103.8	107.38	107.59	109.51	104.64	108.81	102.48	111.43	104.25	104.06	107.42	106.81	104.43	103.44	106	105.17	109.54	103.08	107.04	106.88	106.3	104.73	105.58	107.72	110.86	103.54	104.06	109.33	106.15	110.06	109.14	108.92	108.63	103.91	106.74	107.3
108.15	107.64	111.36	107.34	105.91	113.86	108.25	113.86	101.47	106.17	107.6	104.59	110.3	106.58	106.29	107.26	107.67	109.58	108.89	113.06	110.11	104.4	104.14	105.73	111.98	102.99	108.14	109.54	108.5	105.59	112.64	106.82	108.68	109.08	107.22	108.46	104.93	103.15	106.81	107.36	109.48	107.14	108.89	108.32	109.78	109.55	104.24	105.18	113.67	107.77
105.02	108.54	107.11	111.26	112.06	109.06	109.49	108.08	107.3	110.49	111.57	109.09	113.42	111.96	106.77	102.59	111.08	107.91	108.07	102.59	109.65	110.31	104.03	110.41	103.75	104.78	110.52	108.22	105.54	108.75	107.44	111.64	109.31	107.81	106.84	104.24	111.7	111.65	107.42	109.32	109.28	110.43	106.52	106.77	109.44	109.58	110.32	110.68	108.12	108.47
107.69	105.48	108.54	107	107.18	106.81	107.48	107.4	107.59	108.44	102.44	107.73	107.73	104.78	110.31	104.1	105.82	106.71	111.76	107.12	109.28	106.48	110.74	102.48	105.13	104.62	106.43	107.12	107.81	112.55	109.03	107.16	104.56	108.37	110.66	103.51	103.83	109.56	106.54	107.47	103.85	108.55	109.93	109.63	107.08	107.13	107.15	107.28	103.27	108.68
105.4	112.41	107.96	109.37	104.61	102.47	107.25	105.76	103.44	102.91	109.85	110.01	105.61	106.91	104.66	112.02	103.94	109.47	102.29	112.76	100.27	104.84	106.92	102.25	104.61	108.16	105.87	108.98	108.29	107.32	109.56	107.83	107.93	104.2	106.81	102.11	104.94	111	108.36	110.77	103.85	108.83	109.83	103.82	108.76	111.26	101.2	105.9	98.282	100.8
98.238	99.554	96.904	100.8	101.82	92.79	96.648	100.44	100.73	94.394	97.134	101.85	99.754	101.21	93.008	99.506	92.762	103.68	95.848	95.522	98.69	103.07	101.77	102.24	102.68	97.543	96.921	99.864	96.941	102.16	100.3	99.84	101.38	103.53	93.485	95.107	93.025	96.35	97.919	102.6	100.89	98.154	98.328	99.644	98.36	97.619	100.19	98.267	100.86	108.99
109.62	110.42	109.64	109.36	107.68	109.02	111.54	108.51	110.43	107.76	111.53	108.85	107.99	108.55	108.47	106.76	108.86	108.16	110.35	110.74	105.2	109.15	107.19	108.98	107.08	111.23	107.98	108.15	111.48	104.72	109.82	107.35	107.62	111.07	106.64	105.26	106.99	108.6	110.9	106.74	108.16	109.55	109.12	109.37	109.85	110.47	106.88	107.76	108.03	107.39
99.729	95.253	94.706	98.104	100.9	97.051	100.97	97.824	99.598	102.99	101.19	96.924	102.27	98.974	97.603	101.18	102.02	96.845	97.749	95.688	97.841	97.647	100.08	100.62	100.76	99.6	101.37	98.899	103.62	98.966	101.11	99.526	95.713	99.528	97.511	101.01	102.8	101.16	102.14	99.354	100.44	99.593	97.807	99.8	94.644	96.952	99.369	100.73	99.12	97.609
103.59	102.27	102.25	107.02	106.33	103.3	106.69	106.19	108.78	99.506	109.12	113.18	108.23	110.29	103.38	107.02	105.48	101.39	106.45	108.51	104.98	103.85	102.31	107.06	104.75	106.21	111.09	105.48	103.78	103.46	105.64	109.92	104.76	106.83	105.37	104.42	102.81	111.27	102.49	107.87	105.16	106.5	110.59	111.03	109.38	106.01	104.56	102.17	105.72	102.74
108.19	108.97	108.43	110.99	105.64	109.72	108.96	106.37	108.48	110.17	108.66	108.19	111.16	107.24	109.09	108.06	109.4	105.4	107.56	104.9	102.71	108.45	113.91	104.8	105.94	111.93	108.22	107.41	112.45	114.84	108.73	103.49	110.76	107.46	111.24	107.17	109.73	104.13	111.89	110.54	109.55	109.21	107.05	113.68	109.28	109.97	107.5	106.91	111.46	110.76
107.78	112.76	108.14	105.1	108.94	106.16	110.38	107.93	107.68	101.97	114.8	104.82	105.04	107.27	108.29	109.42	110.99	109.25	108.72	108.53	104.76	106.26	110.15	111.22	109.22	111.28	108.94	102.53	110.99	110.38	108.97	105.56	107.82	111.26	110.65	103.34	111.77	106.34	106.66	107.72	103.49	111.96	113.47	107.77	106.61	107.52	110.38	107.88	107.61	104.22
110.32	108.98	106.2	107.17	106.34	108.16	107.88	109.41	106.27	110.53	110.33	110.23	106.38	109.72	110.78	105.85	111.49	109.04	106.59	108.06	111.79	108.71	108.16	106.49	110.3	111.13	108.11	110.84	113.4	106.84	107.14	106.74	107.23	101.05	108.7	107.11	106.12	107.27	108.07	104.7	107.35	106.12	109.52	108.35	108.76	110.79	108.49	109.09	108.95	106.19
102.82	106.74	102.9	104.49	105.82	104.72	105.39	103.36	101.66	105.08	106.47	106	108.18	105.18	104.15	108.42	103.64	101.82	104.69	104.76	108.01	106.52	102.56	102.12	106.13	103.78	108.34	105.48	105.82	107.8	108.72	106.47	107.88	109.33	112.26	106.01	104.82	100.43	103.11	108.76	107.99	106.19	103.06	109.63	105.31	103.25	102.04	104.61	105.8	104.79
102.47	103.35	98.669	98.472	102.24	100.88	105	100.32	102.69	100.45	106.15	98.958	101.54	100.73	107.04	106.64	104.22	97.767	101.34	101.02	102.83	104.55	101	98.329	99.848	96.054	109.13	102.09	102.52	99.675	104.57	106.73	101.01	105.42	101.55	100.19	100.89	104.72	97.319	103.65	101.57	103.5	101.12	104.78	95.665	105.04	103.78	99.102	107.11	100.25
99.668	99.447	97.179	103.46	96.437	96.977	100.89	99.098	99.988	93.73	96.925	98.53	101.04	103.69	103.14	97.835	95.176	95.225	96.865	94.361	97.698	97.058	97.639	97.035	94.806	96.242	99.282	96.465	101.19	97.096	100.89	95.351	99.225	97.774	98.075	99.651	98.029	97.64	98.3	100.58	98.364	97.447	97.269	102.17	98.021	100.4	99.125	97.075	100.99	102.9
106.18	105.7	106.82	108.39	100.11	105.12	108.23	108.35	105.23	100.9	105.02	106.04	105.89	104.19	105.38	111.36	110.27	104.57	107.74	104.64	108	107.92	104.03	108.42	106.58	104.81	101.76	106.43	109.61	109.01	106.4	110.2	110.94	110.62	106.89	107.97	105.24	111.17	106.61	106.13	105.7	102.94	103.88	105.23	106.48	107.25	108.77	104.02	109.47	109.11
106.5	109.2	108.49	105.94	107.69	109.06	111.5	106.36	109.12	110.06	105.84	113.15	105.09	110.62	108.08	105.9	106.56	109.21	109.71	106.12	106.68	110.1	108.71	105.2	106.34	111.96	109.14	109.86	110.31	105.27	107.26	115.11	107.17	104.09	103.71	109.19	110.97	106.35	107.82	109.25	105.95	107.16	108.1	106.63	112.87	105.48	108.44	101.95	108.2	107.9
97.554	99.468	103.99	97.392	98.693	104.83	100.78	102.28	100.69	101.6	102.99	97.68	100.82	97.406	99.58	98.772	103.04	103.04	97.46	98.649	101.1	101.57	100.44	100.43	100.95	99.447	104.54	98.6	99.928	101.06	101.09	102.25	103.24	103.11	101	101.47	98.31	103.14	102.1	104.9	99.75	98.41	98.417	99.074	100.06	100.39	96.018	104.72	101.84	99.88
110.01	102.79	104.02	104.18	103.61	103.18	107.98	105.42	101.71	108.27	105.35	104.96	102.49	110.56	108.25	106.85	106.2	106.97	99.618	107.42	104.73	107.25	109.4	104.65	105.46	105.99	104.91	103.47	107.98	108.25	103.93	104.62	109.94	102.46	101.87	105.38	105.79	104.54	108.51	108.58	106.22	104.94	104.75	102.83	105.18	101.45	103.42	102.53	104.45	104.61
109.23	107.2	107.3	113.59	108.33	108.64	106.87	106.11	106.69	108.08	102.65	107.75	108.5	103.39	106.26	108.12	108.65	103.52	108.52	109.82	109.48	106.1	109.29	108.36	110.35	105.31	105.68	109.19	108.67	107.24	106.82	110.09	112.26	111.4	107.53	106.69	104.38	105.98	107.49	110.83	107.16	104.02	103.65	106.53	107.32	109.15	102.68	108.28	106.04	111.77
116.23	109.01	109.04	107	109.3	114.28	111	106.3	106.87	110.28	110.93	106.4	110.37	111.63	106.2	108	106.76	108.4	113.52	108.02	111.22	108.07	108.4	108	105.85	103.69	108.27	112.58	110.58	109.34	108.36	112.59	106.16	107.58	111.43	111.05	107.7	111.91	107.51	105.8	110.42	107.01	104.37	110.59	107.27	110.64	109.58	104.82	110.74	111.09
107.2	106.32	107.93	110.39	107.82	111.08	110.7	110.75	107.37	109.51	110.4	106.11	113.59	110.48	106.54	102.54	110.63	108.68	110.22	109.98	106.24	108	106.36	110.39	108.88	110.88	111.42	106.27	109.54	108.58	105.57	106.66	112.08	109.2	109.92	107.19	110.03	104.82	104.07	108.98	105.84	105.69	108.5	107.25	105.35	108.82	110.78	107.31	105.98	104.97
102.37	101.3	101.64	102.5	96.816	101.15	98.053	100.68	99.776	99.64	100.16	101.15	103.21	104.1	102.42	99.831	100.07	101.62	103.39	102.48	104.05	99.501	105.57	100.34	103.04	99.36	105.3	102.94	101.26	99.872	99.763	101.02	100.39	101.26	102.73	102.53	100.13	100.24	98.556	102.43	103.15	103.87	100.98	101.85	102.68	96.284	98.813	100.76	101.19	102.44
111.68	111.71	112.94	108.99	106.47	111	112.52	110.61	109.08	108.27	110.07	113.76	110.77	107.16	112.24	109.56	107.06	112.82	108.31	112.21	113.82	112.15	112.64	111.74	113.2	111.14	107.16	110.36	111.62	107.56	108.95	112.42	112.8	109.1	114.04	113.32	110.15	107.39	109.88	109.07	112.23	109.08	106.42	109.79	115.14	112.93	110.01	113.29	108.27	104.16
105.15	110.53	105.86	103.53	108.75	97.746	107.69	105.64	109.79	104.79	106.09	104.33	100.47	105.18	105.73	104.25	107.59	105.3	100.36	109.69	103.95	102.07	109.28	107.54	104.55	106.58	103.75	112	106.77	106.7	105.84	102.36	106.58	103.86	103.55	103.47	106.32	105.61	103.77	112.34	106.67	105.78	109.78	106.71	109.15	106.08	107.15	101.4	99.181	104.4
97.057	98.454	98.483	97.391	100.42	95.923	97.954	95.412	96.238	98.31	95.609	98.298	96.701	97.814	96.541	97.04	101.62	98.505	98.4	96.426	99.617	97.653	92.602	101.65	99.824	96.628	97.432	99.711	99.613	99.525	99.981	93.556	99.122	97.778	95.442	94.139	92.697	92.882	96.136	98.909	98.594	99.131	96.744	95.573	97.829	99.749	97.063	99.011	99.687	97.955
107.03	111.68	111.49	111.02	108.82	106.49	106.89	102.43	107.35	105.63	110.87	108.32	113.9	109.41	111.14	109.61	105.75	108.22	102.65	108.5	105.26	108.4	110.58	111.42	109.41	109.44	106.21	105.5	110.48	106.06	106.98	111.93	100.78	111.43	104.59	102.45	105.15	104.65	108.76	106.98	110.76	110.56	105.39	109.28	107.48	112.2	105.57	105.68	106.85	105.91
95.698	99.48	99.79	97.403	97.006	96.935	96.124	103.26	99.306	101.24	98.254	100.06	98.847	98.021	97.81	99.183	97.489	99.505	98.73	97.872	96.78	101.87	97.339	101.93	102.91	100.98	97.863	97.474	100.93	101.42	98.658	96.015	101.19	95.001	101.34	96.74	103.64	96.858	101.13	97.882	98.955	97.75	98.321	98.231	99.437	96.321	97.068	99.433	97.233	98.731
103.06	105.67	103.93	106.9	106.1	107.47	108.46	106.92	105.34	99.876	105.55	104.1	104.13	104.33	107.74	105.43	101.23	103.01	109.85	105.05	104.3	104.63	104.98	102	109.78	107.92	105.21	104.78	98.757	107.47	103.46	105.56	102.01	107.07	104.28	105.09	103.45	109.35	104.3	109.4	105.39	106.33	111.11	106.23	104.65	106.34	105.78	108.88	109.06	107.81
108.63	103.95	107.52	108.9	106.02	111.9	113.09	104.59	105.98	113.95	104.6	111.99	108.29	106.39	108.65	110.17	109.23	104.36	104.93	110.35	110.22	106.41	109.68	108.63	105.89	109.37	106.14	110.41	108.74	110.55	103.49	110.5	110.13	105.42	107.9	110.06	109.54	107.27	108.84	106.06	109.24	105.12	110.28	107.85	106.09	109.7	104.77	106.56	105.44	105.62
100.88	101.14	98.558	99.506	91.544	97.57	96.775	96.136	102.1	97.074	99.361	96.185	96.73	98.353	97.491	103.27	102.44	98.525	94.413	92.733	91.608	100.52	96.868	95.285	98.754	99.753	95.294	96.717	98.99	95.58	97.302	97.44	101.64	96.573	98.496	102.17	100.72	96.081	99.038	100.73	96.464	98.657	94.36	96.384	99.254	99.979	97.333	100.27	100.33	101.96
99.218	100.93	99.481	103.4	101.71	97.898	97.504	100.92	98.97	102.74	95.417	99.829	100.78	101.08	98.85	103.38	102.92	99.207	101.13	105.2	103.74	101.75	98.978	101.73	96.442	101.98	98.441	97.126	95.969	97.699	102.34	98.587	102.61	100.35	98.183	99.583	98.624	96.218	100.58	100.34	97.528	97.176	101.3	102.21	103.2	101.89	102.02	100.82	97.899	103.68
103.57	101.92	108.22	105.94	104.48	105.55	110.89	111.15	104.57	111.18	104.45	105.51	106.38	102.51	107.51	103.64	107.49	103.69	107.76	107.63	104.01	112.46	103.02	104.9	106.39	108.11	102.92	106.94	102.68	109.09	107.71	104.21	106.6	108.23	104.77	106.19	106.26	107.36	103.57	100.37	99.315	110.32	105.55	103.33	108.54	105.55	105.9	105.17	102.02	103.84
97.505	100.03	103.28	102.21	105.95	101.2	101.19	102.92	106.58	97.448	102.7	101.91	100.78	101.9	100.25	102.05	104.42	104.15	105.3	101.13	97.777	100.94	101.8	102.34	100.42	100.9	103.35	103.03	101.25	95.096	102.18	101.06	101.11	102.26	100.8	99.8	96.819	100.44	104.83	99.731	101.89	98.603	100.42	99.866	101.75	101.29	104.05	99.524	103.44	101.26
107.31	104.86	105.97	109.18	106.14	109.28	104.81	110.43	107.23	109.93	107.66	109.56	106.23	106.53	113.46	106.54	102.94	107.86	111.12	107.6	109.69	103.28	111.23	108.54	106.95	106.29	107.36	104.1	109.77	113.16	108.44	109.11	108.54	106.06	105.78	109.43	102.8	107.45	108.4	106.98	104.67	107.01	112	108.04	113.05	107	110.24	107.35	109.86	106.75
106.58	110.92	113.26	109.31	109.96	104.94	104.99	107.67	107.59	107	108.3	113.35	109.94	107.95	107.07	107.67	108.51	103.76	112.27	111.34	109.24	108.43	107.67	107.63	110.27	104.96	107.34	109.69	109.47	110.12	104.7	107.12	107.23	105.62	108.38	108.38	113.74	107.34	105.56	108.72	109.48	109.69	107.57	109.39	107.86	108.98	102.73	110.86	112.91	103.39
103.99	106.63	107.2	107.94	105.92	105.26	105.16	104.5	106.54	106.14	106.18	106.45	104.29	106.62	103.72	105.76	106.06	103.1	103.34	105.13	102.55	109.71	110.45	103.45	107.46	108.7	108.47	109.33	113.16	111.18	104.44	106.09	106.04	109.32	101.32	109.46	105.99	106.43	109.52	107.87	107.18	107.09	107.07	105.96	104.48	110.17	106.65	106.91	107.14	107.58
106.93	112.54	106.69	110.34	106.47	106.21	110.38	112.98	108.78	112.14	112.92	107.5	104.92	107.5	107.28	105.52	111.41	106.73	108.5	105.39	111.99	112.33	108.11	109.25	109.06	111.57	110.13	110.58	108.61	110.28	109	106.05	107.78	109.05	102.52	111.56	113.89	109.88	105.06	105.06	109.69	112.38	105.31	103.04	108.09	108.54	107.47	111.2	105.95	110.28
108.46	109.08	106.89	104.99	108.26	110.82	104.92	105.78	107.44	105.8	104.42	104.6	105.7	104.52	104.1	103.89	103.65	109.87	106.49	107.32	108.68	110.9	105.71	102.52	104.01	110.05	103.83	109.41	105.59	106.74	105.92	105.59	111.74	109.2	106.36	104.74	106.57	104.42	105.56	105.04	107.49	107.58	105.32	104.77	106.21	108.75	105.36	101.51	102.9	105.4
109.29	105.01	108.28	106.98	108.57	106.58	108.97	108.9	113.09	111.31	114.49	109.34	109.59	108.19	110.29	107.06	107.21	107.27	104.75	108.55	107.24	107.33	110.02	106.13	107.49	109.22	108.47	108.16	109.06	105.03	107.88	109.87	107.03	106.11	104.83	103.91	109.03	109.39	108.88	112.93	108.26	107.98	110.99	115.11	106.8	109.28	109.22	110.24	108.81	110.12
102.74	102.14	97.957	101.8	101.79	100.24	98.987	103.51	102.88	100.73	100.74	98.1	99.327	104.61	98.326	98.821	99.114	103.36	101.6	100.78	102.88	100.43	99.387	103	102.03	99.755	95.106	104.04	95.994	100.5	104.02	103.55	102.25	102.53	98.179	102.55	101.8	104.62	100.5	100.71	100.34	102.05	101.28	101.04	103.77	103.96	103.19	100.19	95.428	98.339
109.04	107.63	105.43	108.83	110.07	102.61	105.48	105.37	109.94	108.42	104.88	108.5	109.22	109.44	108.99	109.2	107.28	113.04	104.96	105.33	113.85	108.31	109.33	103.15	107.88	107.31	108.34	109.49	104.61	107.87	110.35	108.02	106.16	110.62	107.34	110.44	108.55	109.51	105.95	108.13	105.8	106.82	107.95	106.07	109.17	107.72	108.65	108.5	111.61	110.05
108.97	104.46	108.02	109.81	108.84	108.94	107.97	109.37	110.06	110.14	106.13	108.96	106.77	108.98	104.67	107.8	106.49	105.64	106.21	104.96	104.48	104.56	103.44	109.63	107.31	111.41	111.92	107.68	110.48	107.74	102.59	112.58	107.33	112.35	104.16	106.52	108.88	104.11	113.89	110.76	106.76	106.91	107.45	105.16	104.41	108.8	108.09	110.01	106.79	112.64
107.83	107.78	106.43	105.09	106.28	107.05	107.13	107.55	111.58	107.18	110.57	109.61	105.14	108.46	109.73	103.22	107.05	104.4	107.63	112.21	107.62	106.96	108.95	106.76	110.4	110.16	106.05	112.39	102.66	106.34	112.35	102.46	108.52	108.31	106.22	109.88	112	107.34	107.18	105.08	111.79	112.7	106.38	104.94	107.56	106.18	109.16	109.63	106.02	108.68
116.17	111.43	109.15	108.2	112.61	108.23	110.36	110.43	109.57	109.92	114.46	105.56	111.34	106.65	111.55	112.35	102.32	109.54	113.37	107.37	107.95	114.12	110.49	111.11	113.01	108.81	113.07	108.5	110.57	108.64	110.2	114.07	105.49	109.71	110.28	116.32	109.85	114.29	108.9	111.99	110.93	107.93	111.37	112.67	116.47	108.81	108.88	109.25	111.7	114
105.99	103.18	109.67	109.29	102.57	108.02	104.06	104.82	102.12	105.14	107.04	105.24	106.39	107.59	107.35	99.198	107.3	106.9	107.86	102.91	105.06	105.5	104.71	103	103.38	108.58	107.88	105.05	103.89	104.84	104.74	105.41	103.38	103.39	101.99	103.57	107.87	107.99	103.53	105.29	106.2	104.95	106.5	102.7	103.4	101.83	106.46	109.1	105.83	104.9
106.31	102.62	103.41	106.98	105.2	100.86	105.83	105.37	109.27	102.69	109	105.33	103.48	104.73	106.29	105.96	102.83	100.35	105.29	102.7	102.19	111.04	100.54	104.86	107.26	104.2	108.38	101.01	105.26	102.78	103.78	104.69	104.79	104.77	107.43	104.71	108.84	102.11	106.26	110.95	102.58	106.09	105.04	105.3	107.41	103.02	109.2	103.83	106.94	108.66
100.82	105.38	102.95	108.32	107.12	103.37	107.41	106.24	107.84	105.27	105.67	106.79	104.57	102.65	104.79	105.49	105.91	102.69	108.01	107.41	102.68	106.69	103.39	107.3	102.32	106.48	103.94	102.94	104.08	98.231	105.27	111.87	106.13	104.22	109.79	105.78	103.12	102.71	104.19	102.04	103.26	110.95	108.07	102.98	105.84	104.47	106.84	108.04	106.09	107.17
107.46	104.69	105.64	105.71	104.22	103.23	106.87	105.01	102.05	108.62	98.463	105.07	104.53	103.9	106.56	102.93	104.41	101.58	103.7	106.59	111.78	106.85	104.28	106.44	106.44	105.77	105.15	103.32	104.73	104.32	105.74	110.46	101.47	105.9	103.51	107.57	102.24	108.03	103.42	106.68	102.49	101.36	106.32	106.34	107.69	108.03	103.04	104.98	104.98	108.19
105.18	110.57	103.27	105.84	103.09	105.56	104.92	108.41	103.97	104.97	113.71	106.42	106.88	109.79	107.37	108.37	106.41	108.18	109.05	109	104.79	107.15	105.63	106.27	108	103.85	107.79	104.57	112.53	107.22	109.16	109.17	103.88	108.31	105.69	102.06	108.66	105.56	105.45	104.09	111.8	107.46	111.22	105.09	108.62	104.39	102.16	108.22	106.26	105.1
104.96	105.81	106.14	103.26	107.93	106.6	103.95	103.75	106.12	104.13	103.45	100.03	104.63	102.25	102.58	110.46	104.55	107.16	108.96	107.09	104.87	106.72	104.84	104.32	107.07	105.51	109.25	104.96	107.23	109.84	103.87	109.25	108.37	109.41	104.49	103.68	107.4	105.98	113.09	107.96	106.52	107.16	105.43	105.96	108.58	102.67	108.77	107.23	109.61	107.04
105.69	106.89	111.52	112.97	112.51	108.45	108	110.28	108.44	106.63	108.59	110.13	106.69	108.74	105.02	109.21	108.78	108.83	107.21	105.32	110.08	107.18	104.71	106.99	109.84	108.91	109.61	107.87	105.96	107.14	111.35	104.81	107.85	108.03	108.63	108.53	107.4	105.5	107.64	107.25	110.3	108.63	108.04	103.98	102.49	104.6	107.26	105.98	107.06	106.12
101.32	105.95	101.41	103.8	98.944	98.445	100.93	99.394	102.01	99.27	100.11	100.16	103.48	100.92	103.35	100.87	103.05	100.64	99.73	103.25	96.91	105.58	100.99	102.04	99.023	105.9	100.49	105.14	98.743	105.38	98.434	101.18	100.79	99.64	98.553	99.102	100.24	104.61	102.59	99.934	99.662	98.98	97.313	102.93	101.07	96.281	101.56	104.54	99.67	98.222
99.96	97.845	104.87	102.03	103.88	97.725	99.994	100.7	98.95	97.759	97.814	101.94	95.324	100.75	97.174	98.233	95.783	100.13	101.8	100.74	99.862	100.45	100.12	101.73	100.56	99.172	99.191	100.27	99.65	100.27	103.63	100.64	99.633	98.241	102.18	96.293	96.588	106.9	102.42	99.593	103.59	105.58	100.65	95.812	97.401	103.14	102.96	97.174	98.62	98.605
99.537	102.72	103.81	98.646	105.11	100.73	101.44	103.18	95.688	104.53	100.47	106.71	104.56	103.07	100.41	101.92	99.025	102.25	99.913	105.64	105.04	105.3	102.16	105.99	99.166	100.32	104.25	105.54	104.51	105.37	106.19	105.23	104.58	100.51	100.04	100.96	103.81	103.73	106.26	102.69	97.402	100.85	104.12	105.57	104.46	104.38	96.929	102.88	98.828	102.86
104.81	104.18	102.1	110.74	106.85	110.7	105.63	104.54	104.67	101.72	102.42	101.78	107.22	102.47	107.3	104.32	103.05	109.5	101.78	106.02	109.67	108.57	106.88	111.4	106.6	106.95	104.27	108.91	104.68	108.94	110.35	103.81	103.58	104.82	106.23	102.94	103.65	106.69	104.91	106.53	111.32	103.07	109.7	112.48	106.77	104.77	105.94	107.39	104.1	105.91
106.79	108.36	110.77	108.73	111.46	114.62	107.51	110.09	108.17	111.21	114.47	105.46	105.18	106.77	106.93	106.89	108.94	107.93	108.01	110.31	109.25	105.63	108.16	111.61	107.79	106.8	110.45	112.36	111.6	111.78	103.44	110.1	107.74	108.3	110.28	108.4	109.54	106.46	109.3	109.97	111.77	110.44	111.55	106.15	106.29	112.04	112.06	107.48	108.19	108.55
102.03	96.26	98.182	100.27	95.204	99.467	100.08	100.6	96.812	95.975	97.82	99.684	99.283	97.433	96.582	100.99	98.198	99.41	99.188	97.677	99.097	97.59	97.347	98.692	101.13	96.744	100.11	95.308	98.066	97.904	97.752	98.331	95.014	95.327	98.035	95.803	93.374	94.432	96.056	96.774	97.951	97.636	100.37	96.512	96.638	96.157	105.74	98.733	102.09	102.61
106.36	110.81	101.85	107.73	106.96	105.93	103.22	109.67	106.87	106.42	103.27	102.77	103.15	104.08	108.07	108.01	104.35	108.58	104.17	105.14	106.36	108.65	108.56	106.78	107.16	102.85	106.96	104.29	109.39	106.97	104.81	105.71	105.11	104.03	104.42	108	101.9	106.91	104.99	101.73	107.2	104.27	108.33	107.02	106.56	109.11	104.13	103.42	105.75	103.3
101.8	100.94	98.165	98.322	103	98.884	98.031	96.942	100.87	104.26	103.63	96.256	97.595	98.114	98.58	100.74	98.652	102.28	102.38	99.93	104.7	98.829	96.516	102.36	100.84	99.191	100.77	101.6	99.484	97.864	104.87	101.1	100.33	102.02	97.339	100.07	103.23	100.43	103.43	103.46	106.27	98.643	100.14	102.13	102.84	101.13	101.69	102.74	102.07	100.52
106.05	104.65	107.77	106.82	107.35	107.36	109.2	107.18	100.2	103.37	106.38	104.44	102.57	106.62	108.03	105.62	103.19	102.58	106.69	111.32	106.18	102.42	99.203	103.82	104.22	106.94	107.38	105.09	108.03	102.87	107.85	101.3	103.72	109.64	104.25	105.87	105.68	102.24	100.8	103.53	106.08	101.83	107.51	104.9	104.42	105.08	106.23	101.02	107.14	106.74
99.623	98.515	101.06	98.433	99.706	96.484	92.033	97.078	102.64	96.943	99.782	95.75	96.498	95.914	100.84	96.529	100.61	99.086	104.83	98.691	97.519	99.898	94.029	96.024	100.57	97.716	98.692	94.312	98.065	100.65	101.2	91.867	96.692	96.513	96.584	99.707	99.342	96.718	98.204	99.236	98.026	96.908	96.711	98.761	98.334	96.116	99.978	101.28	97.128	98.808
104.74	109.8	107.43	108.88	109.12	108.81	105.51	105.99	109.73	110.36	109.32	109.21	104.48	107.94	110.5	108.78	109.85	107.41	110.27	106.97	106.88	103.79	113.14	108.18	106.98	106.31	107.54	109.87	110.28	102.07	109.29	109.3	114.04	109.82	106.31	109.42	107.28	109.85	108.57	104.92	106.54	106.9	106.15	105.26	105.83	105.03	108.24	103.1	107.47	108.81
106.03	104.37	108.85	101.77	102.81	102.75	102.07	107.7	105.06	110.88	107.1	101.21	101.02	103.02	110.08	104.71	105.63	104.72	106.87	104.5	103.95	103.38	101.34	102.4	101.2	108.77	108.71	107	106.16	103.74	108.07	101.97	103.72	107.67	101.61	102.81	109.24	105.68	106.31	108.11	108.95	103.88	106.6	107.14	100.42	108.79	112.78	106.06	103.8	103.91
96.806	98.046	97.531	99.554	100.64	97.569	96.279	94.749	98.712	94.953	93.123	98.15	98.489	98.736	97.797	94.747	96.954	97.772	97.842	99.994	96.848	100.48	97.601	99.767	96.333	99.467	96.023	97.405	97.331	96.31	97.428	100.45	93.513	99.927	99.392	99.395	101.52	96.671	98.149	102.71	100.8	99.275	100.66	97.794	100.64	95.567	97.679	97.598	95.132	99.396
105.95	106.56	109.18	111.6	108.41	111.86	112.39	104.95	107.37	108.85	111.96	108.57	108.29	112.22	110.25	107.63	108.15	108.72	107.38	112.42	109.04	104.45	107.35	109.34	104.4	106.62	103.59	109.19	109.14	106.14	109.57	107.58	108.78	109.27	106.12	107.08	108.55	107.93	108.45	107.19	102.05	105.54	105.62	106.48	106.07	110.31	110.38	113.38	112	106.71
114.71	108.63	109.01	111.8	110.94	102.88	111.24	106.78	109.52	106.7	107.17	115.39	108.59	109.11	105.93	109.37	112.4	105.74	111.98	110.16	106.69	105.91	111.57	108.58	107.32	110.97	110.15	106	106.76	109.94	101.23	106.58	109.55	109.64	107.55	107.53	107.8	106.14	107.03	113.5	107.21	110.07	109.44	109.43	108.54	108.73	112.34	109.2	109.18	111.11
101.78	98.53	97.51	98.506	100.3	100.76	99.752	99.756	98.052	99.384	101.27	105.1	98.607	101.95	102.39	99.86	99.944	99.722	98.581	99.666	102.47	98.434	104.36	103	98.892	99.025	96.581	104.43	99.566	102.08	96.916	99.111	100.63	100.16	97.672	101.87	100.65	104.69	97.926	94.619	102.53	102.42	100.03	102.14	96.264	103.46	100.88	103.37	98.08	97.702
99.591	101.88	101.16	101.44	102.86	100.66	97.794	98.933	98.1	102.66	104.45	100	97.165	99.467	105.59	99.785	97.604	99.186	98.26	101.1	100.53	98.888	95.977	99.96	100.12	98.375	102.05	104.34	101.07	97.556	102.56	104.8	99.723	99.062	98.347	98.302	95.982	93.694	98.446	103.83	98.325	105.07	102.08	101.8	102.85	99.895	99.336	101.04	96.058	101.85
106.32	107.39	108.93	110.45	107.12	104.44	104.74	107.42	108.95	109.81	107.29	106.21	108.65	106.47	105.96	103.4	104.63	108.48	111.9	108.53	111.43	107.34	111.3	112.47	106.59	106.23	107.28	106.35	108.1	109.45	105.06	105.64	110.87	108.61	105.68	108.18	106.13	102.94	112.29	110.09	106.74	112.01	112.22	107.92	109.24	112.87	108.09	110.54	109.9	107.03
107.02	107.16	107.98	104.26	106.54	112.01	106.6	104.42	113.67	107.66	110.36	108.64	107.41	105.85	110.32	107.18	106.07	105.35	107.52	108.42	101.79	109.49	112.51	108.45	108.24	111.49	111.03	105.06	110.73	106.29	108.68	107.86	109.35	110.75	111.65	106.97	111.07	108.21	106.89	106.88	108.39	112.77	107.39	109.12	106.48	110.75	109.08	108.97	104.48	108.34
94.153	102.56	98.177	99.737	101.72	95.92	101.14	97.905	99.277	101.15	97.5	96.798	96.615	102.87	98.221	94.557	99.672	95.868	96.073	93.192	100.01	98.418	95.793	99.654	101.06	95.51	97.944	98.96	99.81	100.48	100.15	99.159	97.249	98.339	97.726	97.112	97.702	98.998	98.236	98.552	98.7	93.801	96.285	95.041	98.464	101.58	97.199	98.03	95.729	97.739
108.41	104.43	102.5	101.95	103.06	106.55	104.61	102.27	107.93	108.01	106.13	104.39	104.38	105.53	109.74	109.39	107.55	106.02	106.57	102.55	101.67	105.41	104.83	100.06	105.16	107.96	106.18	104.81	100.41	103.35	106.66	104.98	109.26	104.74	104.69	106.6	106.46	109.42	105.22	103.67	110.62	104.67	103.51	103.9	109.56	106.93	104.66	105.68	105.85	108.4
107.54	107.48	102.47	112.72	102.14	106.92	106.27	110.46	106.21	109.64	105.92	106.72	106.06	108.62	112.26	107.13	106.3	109.03	100.93	106.41	108.52	104.96	102.9	107.47	104.09	107.1	104.87	106.86	106.1	104.61	109.35	103.19	106.28	106.81	103.37	106.44	105.94	103.75	107.29	106.62	105.22	106.41	106.42	104.59	104.77	102.93	107.32	101.47	105.09	105.08
98.533	98.712	97.088	92.939	98.835	100.78	91.44	98.162	97.99	97.08	96.105	93.894	102.25	99.906	100.44	98.718	100.78	93.847	100.72	97.454	99.104	97.064	102.12	98.483	99.471	96.846	98.385	96.847	98.727	96.645	94.454	99.894	101.18	101.93	103.07	100.51	95.784	100.51	100.56	97.293	99.089	99.351	96.758	100.03	100.01	95.405	101.16	96.265	98.672	102.16
97.244	100.58	100.19	98.941	103.04	104.7	98.58	97.719	98.766	101.29	101.03	96.786	102.86	103.3	100.48	99.831	101.56	99.483	97.023	99.439	103.5	99.919	102.82	103.63	104.39	96.204	104.39	97.396	100.14	100.64	101.3	100.28	98.902	100.76	106.31	103.44	99.952	103.47	103.15	99.934	102.05	100.44	104.25	107.47	102.22	100.82	101.6	101.56	105.89	102.12
108.01	108.41	112.65	111.12	103.76	112.59	103.38	110.06	112.8	113.55	106.41	112.3	107.07	106.14	106.21	104.97	111.34	106.13	106.68	104.96	107.79	102.56	106.37	106.32	109.33	104.69	111.51	108.57	112.1	107.6	110.66	108.24	108	102.21	112.4	109.19	106.14	109.17	110.89	105.99	108.34	108.54	106.65	111.73	109.47	107.51	110.97	108.98	108.11	107.77
104.11	107.06	103.43	104.13	103.82	105	107.07	111.56	106.77	104.65	108.62	103.9	103.37	109.36	104.15	104.61	104.68	107.04	106.56	104.12	110.17	107.57	109.84	106.86	103.1	110.78	106.85	105.08	104.06	104.36	109.86	107.7	107.73	105.24	103.52	107.35	107	102.5	107.94	104.87	105.68	106.35	105.96	108.14	106.85	105.21	105.58	107.99	110.49	105.08
104.95	107.45	107.06	111.06	106.48	109.51	106.17	112.29	107.93	109.1	108.31	107.22	108.97	109.12	102.68	103.95	106.64	110.68	106.44	107.46	103.11	106.73	111.9	109.85	109.09	106.97	110.44	106.32	106.95	101.61	107.37	111.39	107.89	105.23	107.6	107.49	107.94	105.69	104.26	110.05	107.18	104.4	107.12	106.43	107.8	102.88	107	106.47	104.61	107.4
110.85	104.03	108.51	108.46	110.57	109.84	110.69	108.65	108.85	110.5	111.61	112.75	107.87	110.14	112.26	106.85	106.27	109.64	110.6	110.57	103.99	110.35	105.51	108.29	108.64	108.86	112.47	109.88	108.03	112.27	104.44	103.86	109.36	112.07	109.5	109.49	108.99	110.18	111.23	110.84	107.88	110.42	108.77	106.33	108.78	109.23	110.63	111.31	109.22	109.83
108.61	106.25	108.25	113.87	107.64	108.74	111.13	108.75	111.44	112.2	110.04	105.63	108.97	111.72	103.34	109.63	105.71	108.79	111.81	106.38	111.72	103.91	109.88	105.84	110.82	108.26	107.3	107.29	113.74	106.45	114.66	105.82	109.71	105.5	108.44	110.76	111.06	105.18	107.94	111.52	106.64	115.06	107.49	109.04	107.38	110.44	102.43	109.3	108.51	110.41
100.51	101.94	101.23	100.17	106.21	96.25	99.646	101.5	99.985	100.63	103.24	97.269	102.45	98.583	100.17	101.42	100.07	93.897	99.051	98.248	102.79	100.59	102.12	100.87	95.754	101.46	93.238	96.042	99.799	99.593	104.39	102.86	103.01	99.342	96.393	100.11	103.04	97.868	102.74	98.234	95.356	101.4	98.083	98.69	100.08	102.63	99.819	102.3	100.41	94.875
95.02	98.155	99.144	103.65	99.39	97.89	103.14	100.65	103.38	98.821	98.895	96.014	96.488	99.044	99.854	96.424	100.14	102.92	96.618	98.939	101.94	96.875	97.891	103.69	96.439	98.611	95.829	96.569	98.537	93.839	96.608	100.15	97.259	100.99	98.259	101.73	98.328	98.949	99.053	96.331	101.79	99.25	97.066	96.371	95.488	102.8	102.46	99.708	98.418	102.03
97.716	97.112	97.97	98.295	98.065	93.942	97.055	96.675	95.81	93.367	100.21	96.451	96.159	95.023	99.486	96.937	98.122	96.919	97.729	101.26	101.96	97.125	97.922	94.985	94.244	94.463	97.578	96.571	97.88	99.78	98.43	97.163	95.235	99.64	99.862	96.303	97.751	94.546	95.279	96.722	99.181	98.108	98.662	98.202	95.992	97.779	101.89	99.449	96.292	100.6
109.17	108.75	107.34	111.53	108.91	107.05	105.84	105.55	108.01	110.06	110.75	105.2	107.33	108.8	105.36	104.37	104.72	104.34	107.18	106.75	107.6	104.06	107.24	106.38	104.31	108.1	108.36	111.14	106.05	111.2	103.97	104.93	109.31	111.93	106.71	109.49	105.55	102.26	105.03	102.6	110.32	106.29	103.8	107.81	104.99	105.37	108.39	104.78	105.93	108.36
107.32	107.61	102.54	104.18	106.65	103.36	107.22	102.65	104.95	106.35	103.84	104.26	109.23	112	102.73	105.26	104.88	110.12	105.2	111.32	106.45	108.98	106.62	107.01	109.63	110.72	107.63	108.33	108.62	105.25	108.18	106.07	110.95	108.61	108.55	106.82	110.25	104.72	108.01	106.42	106.72	108.58	103.49	106.56	105.63	105.54	106.35	107.23	108.05	106.24
101.29	103.28	110.77	101.36	105.42	107.93	107.4	104.06	107.51	111.97	109.76	103.66	108.28	107.45	105.73	106.45	105.06	107.57	108.45	108.41	106.17	102.8	103.7	109.44	110.04	108.03	103.6	107.55	101.8	105.27	105.05	110.93	107.17	110.13	105.06	110.42	106.5	105.75	107.57	104.43	106.87	106.47	110.63	105.91	104.87	107.02	103.74	104.81	107.98	103.44
106.79	104.77	106.11	106.48	103.97	106.59	105.53	108.55	106.54	108.5	102.57	103.86	109.94	101.59	103.72	109.2	102.64	104.56	101.07	106.53	103.59	102.61	103.18	106.98	104.07	106.2	104.67	103.8	106.76	102.56	103.12	110.1	109.77	106.31	108.88	102.41	107.31	108.65	104.39	105.43	111.07	107.68	105.31	106.17	106.33	103.79	107.76	103.15	107.73	103.76
104.79	103.64	104.63	106.6	103.95	103.17	108.98	103.29	104.76	101.21	105.27	108.13	104.06	107.47	101.8	108.44	104.88	105.1	104.63	107.15	106.04	104.63	106.41	106.28	115.25	105.77	104.79	102.17	104.92	107.28	102.24	102.97	104.43	105.83	107.44	109.79	103.53	107.93	103.34	107.39	106.5	105.33	106	105.1	106.43	107.75	105.39	108.88	107.79	109.04
107.83	103.02	104.24	108.27	107.6	108.13	110.54	106.11	107.5	108.23	112.33	110.42	103.81	109.54	105.77	110.99	103.7	112.51	108.61	111.2	103.63	108.86	110.21	109.16	108.65	112.17	108.94	111.48	108.91	109.87	109.51	106.87	108.1	106.47	104.75	109.14	110.31	108.99	112.64	105.34	103.99	107.86	105.16	105.39	109.26	110.23	107.28	106.05	106.22	105.94
109.91	104.66	103.27	105.94	102.18	105.01	105.81	106.96	104.97	105.63	106.71	107.87	108.68	109.2	107.01	107.46	107.24	109.04	109.73	107.39	105	108.02	103.89	99.593	105.24	104.17	108.24	102.85	105.19	105.31	102.82	101.9	107.76	104.43	99.609	105.39	104.42	107.27	105.14	107.88	105.77	105.43	105.2	106.23	107.3	105.73	104.23	105.78	105.71	104.51
108.06	109.94	107.44	109.36	104.88	110.15	105.63	110.58	109.53	107.52	109.46	109.71	106.46	108.17	106.43	108.6	105.48	106.92	111.01	111.67	108.3	108.6	110.77	108.55	110.58	103.55	110.27	105.67	109.7	112.87	106.15	111.2	107.72	110.57	101.45	110.9	105.77	105.57	107.95	113.36	112.78	106.15	108.96	107.13	111.13	108.35	105.66	108.09	105.36	108.42
107.71	104.13	109.18	106.97	109.22	104	109.07	102.14	101.74	106.25	105.75	104.72	107.5	101.11	106.94	106.6	109.68	107.86	101.69	103.96	107.18	100.78	107.85	109.48	104.97	101.82	105.3	103.47	104.54	106.07	104.78	103.31	104.66	102.46	104.79	105.59	107.34	106.11	103.76	105.9	105.95	108.42	106.81	103.27	105.98	109.75	104.71	106.54	108.54	104.39
111.52	109.71	108.89	108	105.06	109.4	110.23	105.42	108.87	104.45	106.65	110.73	107.79	107.63	110.27	110.01	114.59	112.94	103.23	107.58	104.21	106.78	105.67	113.5	110.03	109.88	111.68	112.57	110.88	105.06	106.86	108	108.13	108.55	105.35	105.82	105.41	108.12	103.76	112.34	108.43	108.24	105.99	99.219	109.86	106.31	112.73	111.22	100.36	107.8
106.13	108.66	105.29	110.97	106.88	105.99	108.19	107.02	109.69	106.15	107.28	109.87	107.76	107.41	113.34	112.93	108.53	105.76	109.79	107.39	111.62	109.7	112.64	107.9	110.48	108.83	102.99	109.89	111.91	110.81	109.42	109.62	110.34	105.36	109.27	105.01	106.56	109.97	100.63	111.15	109.61	110.27	106.1	109.04	113.46	103.99	108.29	104.19	111.71	110.14
104.47	106.13	108.03	102.95	104.26	104.04	106.57	105.76	105.76	104.82	105.89	108.67	109.34	103.99	106.21	103.98	99.733	104.25	107.58	104.59	106.06	109.88	110.05	108.27	110.19	110.48	105.52	104.84	108.72	108.4	105.91	106.33	104.92	102.13	103.12	109.4	106.06	105.32	103.75	104.98	106.27	109.4	113.59	108.93	111.48	107.86	105.45	108.44	103.08	105.7
109.61	105.65	107.63	104.74	108.98	106.99	111.6	109.84	106.92	106.95	102.73	110.3	107.52	105.11	107.08	110.41	111.64	109.16	110.84	113.97	106.41	107.5	104.98	105.11	108.05	112.56	105.75	109.39	106.84	104.79	108.53	104.45	109	111.02	108.49	109.01	109.44	110.39	108.53	107.57	109.18	105.26	109.35	108.04	110.14	106.65	105.35	104.47	109.15	106.15
101.01	97.218	101.58	103.03	100.51	99.125	101.94	97.16	100.88	97.871	100.35	101.13	102.95	99.914	100.99	100.55	101.89	97.019	102.01	100.02	95.841	101.64	103.79	104.43	94.532	103.39	104.05	98.562	100.1	103.58	97.239	103.97	96.945	98.643	104.98	95.521	100.23	99.792	102.24	101.46	98.308	99.505	102.21	94.273	99.063	92.763	97.498	102.52	100.19	102.91
110.25	106.45	108.44	104.15	103.91	105.4	111.15	109.32	109.91	106.42	109.21	106.93	104.42	104.88	107.11	110.28	111.03	109.2	104.76	107.17	105.42	106.28	106.5	110.12	103.93	108.03	110.5	108.22	110.42	103.54	109.44	107.64	111.22	107.54	99.81	107.99	108.12	109.04	107.47	110.14	104.08	104.99	103.32	107.33	108.85	112.08	109.23	111.19	106.46	106.31
97.701	93.141	101.98	100.7	99.657	100.77	99.662	100.06	99.261	94.226	95.972	98.823	97.112	94.449	94.746	97.83	100.84	100.44	94.697	95.941	103.83	101.69	101.9	97.851	100.52	94.596	97.66	98.182	102.43	98.993	98.336	100.99	98.277	101.64	96.787	98.975	97.561	96.74	94.543	93.517	99.211	96.529	97.834	101.6	97.337	99.14	101.83	101.27	98.447	96.607
111.14	109.81	112.18	105.81	102.52	108.98	107.04	105.44	110.22	109.3	109.48	108.99	107.76	111.24	106.87	113.96	110.26	103.97	108.93	109.7	106.21	110.69	110.27	110.15	104.74	108.84	106.67	103.77	105.77	107.89	107.65	108.7	107.34	108.4	105.96	107.52	108.21	111.73	106.57	111.9	105.66	109.52	106.21	105.8	105.72	106.1	110.52	109.12	109.3	113.17
99.441	98.636	99.448	97.967	96.233	94.152	98.931	99.292	98.421	96.498	98.575	100.56	97.112	100.57	97.987	100.74	97.269	97.93	101	98.036	98.726	98.176	100.65	95.807	96.331	100.55	97.63	91.939	99.261	95.129	99.479	99.349	100.81	92.189	91.52	99.285	96.482	96.022	96.681	98.844	97.636	100.3	95.389	96.197	100.79	94.753	99.346	98.589	95.421	96.756
109.71	104.43	110.64	104.14	102.77	103.9	106.85	106.13	103.68	107.88	106	106.45	104.9	110.78	106.1	109.22	109.64	107.43	104.27	110.05	109.51	108.9	105.72	104.77	108.2	107.1	108.19	105.14	103.45	102.87	102.3	110.91	111.61	106.58	102.01	104.76	108.63	107.96	106.91	102.85	100.99	109.33	106.03	106.91	109.88	106.66	108.68	107.84	108.54	104.27
108.42	103.6	103.89	108.85	107.51	107.96	105.15	108.33	110.03	107.92	107.72	108.28	109.06	102.09	106.02	107.33	101.62	104.02	106.94	108.16	103.82	107.63	103.48	109.59	108.43	105.08	104.62	105.52	106.46	104.1	108.62	101.83	107.17	108.04	107.78	104.75	104.54	103.61	106.6	103.65	106.8	108.69	103.45	102.7	108.02	109.5	102.59	102.55	99.332	103.2
112.7	110.03	107.68	103.55	104.42	109.11	102.86	104.88	103.8	104.01	102.81	107.54	106.99	102.99	108.82	103.96	109.42	105.22	106.88	102.32	107.79	106.25	107.27	109.3	105.84	105.35	103.4	109.38	105.9	110.46	105.7	101.43	105.41	105.44	100.04	107.5	104.39	108.25	105.76	104.19	106.71	107.48	102.48	105.57	107.12	112.13	107.97	103.95	108.44	105.77
106.4	109.57	118.96	107.25	105.69	111.35	108.71	108.27	108.96	107.5	111.39	110.02	113.87	108.7	104.07	106.37	110.18	108.37	107.62	111.08	109.46	109.47	107.58	112.57	103.55	109.51	114.08	110.19	106.02	109.63	106.6	107.74	109.14	103.28	107.16	109.58	107.66	108.85	106.83	112.12	112.92	110.29	110.01	112.1	108.77	107.66	111.14	111.04	107.9	110.1
107.88	103.76	105.2	108.87	103.47	108.21	105.98	105.21	107.03	103.5	109.27	105.01	107.76	106.59	111.27	102.22	104.48	101.92	107.17	102.75	108.32	102.73	107.91	106.63	107.44	105.97	110.42	103.73	106.58	106.12	104.79	103.83	109.59	105.95	108.85	110.44	102.36	103	105.2	104.57	102.5	101.26	104.41	108.26	106.44	107.86	103.45	104.57	101.44	105.08
102.88	105.87	105.24	107.17	102.58	109.24	103.4	105.74	102.92	107.28	106.62	105.22	108.55	108.23	102.87	103.95	106.85	105.6	103.09	108.12	101.09	103.96	106.82	107.99	104.88	105.75	107.13	102.75	106.15	106.78	108.48	106.02	106.64	109.16	109.13	105.88	106.52	103.57	104.37	102.06	104.37	104.89	105.6	107.19	110.12	104.3	110.37	104.66	106.65	106.55
109.11	101.54	104.41	104.61	104.83	101.97	105.79	107.52	105.66	101.88	107.51	104.8	106.27	106.75	104.37	106.22	106.89	111.57	108.48	106.67	108.73	102.15	109.91	105.54	102.78	105.6	106.71	105.28	107.39	103.36	104.72	108.61	107.09	103.62	107.41	108.48	106.57	108.05	101.52	103.71	105.32	100.98	105.2	101.13	102.93	104.98	102.91	105.14	109.32	107.04
108.18	104.3	104.51	107.42	109.96	109.76	106.58	103.29	105.91	106.77	104.97	108.17	103.47	104.92	107.64	107.03	103.65	108.8	105.62	106.02	106.09	103.6	107.32	106.96	108.8	103.17	112.09	104.34	106.59	109	109.04	107.9	99.832	107.99	106.92	107.69	105.45	101.98	102.5	105.17	111.46	108.08	107.94	106.52	103.41	103.67	107.16	107.07	105.16	108.74
109.61	107.99	105.75	108.77	112.68	110.16	103.49	107.59	108.9	107.62	105.55	106	113.07	106.06	109.32	106.85	105.76	108.93	106.98	109.12	112.16	108.06	113.64	107.52	108.08	108.97	110.29	112.64	111.79	106.88	108.4	107.99	109.15	106.1	108.08	112.09	110.32	107.51	110.5	109.22	107.2	105.97	109.68	108.33	109.2	110.22	105.42	111.65	109.15	109.92
108.12	106.74	112.59	109.06	105.42	104.23	107.56	110.25	106.02	107.91	107.94	108.4	107.65	111.08	112.89	108.08	112.35	106.28	107.37	108.75	110.41	111.93	109.21	107.09	104.63	107.14	108.59	108.39	110.38	109.98	106.89	108.06	105.56	108.29	114.38	111.68	111.52	107.69	105.67	113.01	106.53	109.42	110.01	103.8	109.26	108.53	111.62	112.48	108.95	110.25
100.08	99.648	98.044	100.1	98.26	100.97	99.622	100.11	101.3	98.477	98.392	102.43	100.43	99.509	99.784	102.77	100.05	101.11	102.7	101.22	96.332	104.25	99.302	101.03	101.28	101.01	98.975	101.55	96.277	104.83	100.76	103.18	97.764	99.346	97.92	102.04	99.039	100.42	107.1	100.12	102.61	104.16	102.67	100.51	101.71	99.266	99.629	100.33	100.26	102.22
107.42	111.26	109.3	106.38	106.31	108.35	106.78	109.59	104.82	110.45	106.09	107.57	105.09	106.59	106.74	106.07	109.55	111.37	105.37	107.9	111.47	112.27	113.87	109.17	107.91	113.71	109.14	107.57	108.68	110.43	108.28	111.66	109.5	108.79	106.88	110.1	109.77	109.97	107.98	104.29	105.87	113.8	106.51	107.65	108.81	107.5	111.2	108.86	106.3	107.11
95.177	99.207	103.64	99.141	101.1	100.53	100.94	97.603	95.04	99.274	101.61	100.38	99.495	101.9	102.36	98.505	95.549	98.177	101.75	99.071	100.17	99.391	103.16	104.24	101.71	102.16	102.38	100.11	99.903	97.335	104.35	100.95	96.185	101.63	100.36	98.208	97.449	100.93	96.628	99.698	96	97.294	97.957	98.018	97.295	100.07	98.934	100.12	99.225	97.363
105.06	101.74	108.38	109.16	105.19	105.46	106.16	105.95	107.13	104.3	107.53	102.18	105.25	104.29	107.09	108.65	106.58	104.7	107.31	107.07	99.711	107.64	102.05	105.26	104.52	102.16	107.23	110.21	100.72	102.81	111.6	102.88	101.83	104.05	108.56	108.64	103.79	104.18	104.27	103.51	109.97	106.52	108.02	103.18	104.91	104.11	107.38	106.03	107.37	102.73
102.13	97.015	96.98	103.75	94.807	95.081	96.492	98.221	94.48	96.705	106.02	99.434	96.216	92.716	99.979	98.931	99.957	96.12	96.702	96.252	97.546	98.219	100.54	94.85	99.35	98.387	97.842	97.313	97.449	96.274	97.382	97.653	95.591	100.86	93.931	96.266	97.949	99.186	97.021	94.493	92.9	97.703	95.248	97.63	98.645	98.752	99.056	98.552	96.83	101.61
108.1	108.64	110.17	109.67	108.44	107.63	105.61	110.14	109.88	105.89	108.03	108.41	105.85	107.57	110.65	106.27	108.22	107.67	109.88	109.52	109.65	106.27	108.21	113.52	106.97	109	110.97	108.16	106.14	109.95	104.77	105.05	112.2	106.87	108.39	107.13	102.99	108.08	110.9	107.7	107.55	105.64	108.69	110.13	108.16	107.6	105.43	110.25	114.19	105.18
110.69	105.25	105.17	103.93	103.97	109.94	111.32	110.18	104.99	107.91	108.08	101.34	104.08	110.37	106.35	103.69	104.91	107.3	109.06	110.2	103.8	105.12	107.58	107.12	103.33	104.64	104.62	108.41	104.46	109.12	103.56	107.26	106.69	104.03	107.35	108.42	104.1	107.46	108.93	108.44	104.51	109.5	108.55	106.42	104.3	105.99	107.43	106.31	105.49	101.73
109.76	104.53	109.46	108.09	104.69	105.76	105.23	105.89	106.89	99.984	101.99	107.43	101.45	105.81	107.49	108.3	105.54	106.37	107.4	105.48	107.28	106.2	104.89	104.42	107.35	103.49	104.33	105.85	108.32	105.18	106.27	108.89	107.94	107.12	104	109.31	109.53	103.93	106.27	110.66	109.35	104.54	105.93	102.56	107.02	104.25	106.3	109.52	110.46	109.43
105	108.94	109.15	101.81	104.49	111.41	105.95	103.18	104.9	107.98	103.64	102.96	105.06	107.35	103.1	105.58	104.42	107.32	106.33	109.67	102.1	106.82	104.78	110.74	105.97	105.85	105.22	109.07	103.7	111.99	103.82	104.38	101.01	104.86	106.07	104.08	107.71	107.2	105.65	106.57	98.873	104.7	104.25	104.48	103.61	108.08	107.07	106.15	106.46	106.7
104.75	104.04	107.6	106.13	104.98	104.03	110.98	104.92	108.51	112.54	103.38	103.74	101.93	101.86	107.05	108.31	100.4	110.66	106.37	106.98	103.92	106.08	106.17	106.74	104.37	106.99	105.8	104.39	107.24	109.19	100.77	105.47	109.35	102.39	108.1	107.49	103.05	104.87	107.77	108.16	109.69	103.89	106.28	104.74	106.99	109.64	104.06	105.68	104.87	106.81
107.35	103.79	110.29	111.39	109.77	105.02	107.57	108.78	112.35	112.74	105.05	104.83	108.57	105.56	107.85	103.64	107.35	109.37	103.81	111.03	109.6	108.52	106.04	105.8	108.07	107.19	109.65	105.11	107.88	111.2	107.08	107.46	107.21	108.16	109.62	110.54	108.87	107.01	102.91	104.44	109.2	110.01	108.84	106.91	104.74	110.58	104.46	111.29	107.84	112.27
105.67	107.55	106.75	104.89	111.07	103.97	106.76	107.04	110.09	110.47	106.1	108.66	105.94	108.48	108.36	105.68	108.75	107.18	103.67	109.52	106.44	106.91	109.81	108.4	104.14	104.63	109.3	104.06	110.56	108.84	106.28	109.86	104.4	109.12	107.1	108.6	107	104.96	108.36	108.64	102.74	106.11	110.6	109.32	105.64	107.22	110.91	107.24	108.16	106.43
104.98	107.73	104.99	104.45	106.93	105.54	101.22	104	105.19	104.7	105.9	106.85	108.25	106.36	106.64	104.96	103.37	105.5	107.17	104.99	107.03	104.97	105.45	105.79	107.31	106.29	107.89	106.99	102.71	108.82	104.35	108.29	103.34	104.09	105.88	106.99	106.26	106.44	106.24	107.27	104.99	103.88	103.91	108.04	106.48	106.17	103.55	109.07	109.36	105.34
112.22	108.32	104.36	105.54	105.5	104.85	112.12	108.19	106.61	104.85	107.76	106.43	103.96	101.69	108.05	103.37	108.46	110.84	106.64	105.69	103.81	103.89	102.72	110.04	105.88	103.9	111.76	106.82	104.15	102.45	107.49	106.95	104.98	104.97	104.98	112.81	102.94	108.96	106.22	106.92	104.58	109.07	105.15	110.06	106.94	107.75	104.33	109.64	105.5	104.29
104.3	106.14	101.69	103.41	100.5	103.07	103.92	105.02	101.38	102.89	99.043	105.43	106.01	100.14	99.001	104.66	106.14	101.64	100.62	103.06	100.76	104.11	100.52	104.9	102.79	101.13	105.76	101.3	100.81	104.6	100.89	103.35	105.46	96.733	108.53	104.75	100.26	100.54	94.633	102.41	101.74	105.32	105.31	101.32	105.36	99.235	99.748	102.48	103.28	101.36
103.6	106.19	104.91	106.07	107.06	104.99	105.69	106.04	105.82	104.02	105.15	106.02	106.98	107.3	103.91	106.59	106.8	107.39	108.09	104.91	104.06	104.58	108.82	105.77	102.86	107.17	103.86	108.71	101.96	105.42	104.73	102.49	107.13	104.63	103.2	105.52	105.86	106.59	107.83	101.79	102.94	104.03	100.83	102.29	105.31	105.12	105.11	109.84	105.96	109.5
105.97	104.57	109.15	108.13	104.66	109.01	104.28	106.88	104.93	105.74	106.83	104.64	102.18	102.27	100.34	100.79	105.97	105.21	104.65	100.99	105.12	108.36	105.77	105	103.98	105.65	109.34	110.6	103.17	104.24	103.77	107.42	108.79	107.53	109.32	102.09	101.97	109.36	107.7	107.79	106.73	105.44	106.77	105.98	103.8	105.95	105.96	104.41	108.52	105.47
108.84	110.09	107.8	106.98	107.06	103.64	108.08	106.83	110.03	108.24	108.88	107.81	111.28	102.17	107.56	111.13	110.76	108.62	107.74	106.86	106.01	107.38	104.98	110.96	103.76	108.04	108.84	109.91	106.41	110.73	105.83	107.57	104.58	111.64	107.31	112.28	104.04	105.81	105.71	110.43	108.13	110.78	106.16	104.64	106.85	104.4	114.19	106.65	109.85	112.29
103.98	109.6	113.06	109.03	106.69	105.45	110.17	109.91	109.82	103.98	106.33	109.56	110.84	109.14	106.49	106.47	107.32	112.32	103.69	101.79	105.6	104.7	105.65	105.03	105.17	107.44	106.88	106.35	106.95	112.12	108.56	108.82	104.97	104.99	110.4	105.63	104.98	106.69	104.65	107.55	107.93	104.21	102.66	112.01	107.17	105.34	106.31	110.42	105.79	105.69
98.074	94.806	99.489	101.16	95.005	99.533	100.15	101.61	99.007	101.31	98.91	102.52	101.19	100.84	96.124	96.593	93.476	98.094	98.222	99.11	102.19	99.332	101.64	99.409	97.034	96.994	94.745	99.311	97.427	101.57	100.12	100.62	97.408	98.759	95.954	99.92	99.696	99.185	97.042	100.42	95.819	99.596	101.4	99.313	97.034	93.983	97.779	98.957	100.61	99.63
113.12	104.23	105.3	111	108.16	101.95	109.01	110.55	109.32	107.25	113.21	110.01	109.99	109.55	108.45	108.17	105.73	108.2	108.75	109.31	109.37	104.56	109.5	104.65	108.67	104.77	109.86	109.55	108.17	107.31	104.55	109.39	110.04	103.11	107.13	107.26	109.61	109.01	109.22	110.25	105.63	110.33	104.43	107.3	104.78	107.07	110.15	104.15	109.37	103.43
95.369	99.758	95.222	97.905	99.031	102.52	98.428	99.109	98.39	101.97	104.13	101.08	99.125	97.995	98.064	94.215	95.063	100.77	101.82	97.477	98.263	98.182	102.02	96.558	98.644	101.25	100.11	97.904	97.536	94.345	101.15	98.711	99.519	97.861	100.7	102.38	98.244	101.6	102.51	100.58	99.432	99.845	96.499	96.399	98.258	101.36	100.5	97.119	102.82	99.67
103.97	100.7	102.14	103.36	101.25	99.971	101.2	98.091	102.42	98.613	103.46	101.71	98.543	103.56	103.77	101.44	101.74	102.38	102.52	100.46	102.71	102.76	100.1	100.97	102.91	102.61	101.35	102.27	102.12	98.645	104.3	100.94	100.95	96.988	97.145	97.849	98.599	103.8	98.602	100.69	99.288	103.63	108.22	101.32	98.492	102.69	102.91	98.202	97.188	99.413
105.79	106.55	102.88	102.99	105.8	100.09	107.21	105	102.84	106.05	104.78	102.43	107.39	104.94	101.97	103.54	105.3	108.85	107.67	102.71	105.07	107.7	107.98	97.489	107.54	110.62	104.11	106.99	108.42	103.47	106.05	108.54	104.91	105.87	104.62	104.34	101.63	106.31	99.303	109.47	104.02	105.77	104.71	102.46	103.94	106.37	105.48	109.42	103.22	101.48
104.97	106.46	105.53	108	107.57	109.79	108.74	105.93	107.28	104.59	105.16	102.81	99.964	106.41	111.91	103.56	106.93	101.72	109.69	103.6	108.05	106.1	106.11	106.39	104.36	103.59	101.97	109.13	99.216	98.933	103.03	111.29	107.72	104.47	104.56	104.94	105.96	106.38	104.55	99.609	102.46	104.19	103.15	108.65	104.4	102.11	105.4	105.18	102.82	107.45
101.03	97.51	98.892	98.32	98.984	102.04	100.36	95.56	101.34	96.74	95.704	100.28	95.079	96.092	99.961	99.42	100.51	96.246	100.3	97.232	98.217	102.35	95.606	97.743	98.638	98.727	94.252	100.07	102.12	96.724	96.764	98.067	94.981	102.91	97.358	100.18	103.52	103.65	98.339	101.63	97.579	97.613	99.288	98.68	97.41	95.636	103.35	96.026	95.323	100.88
107.86	104.57	109.39	103.6	103.28	103.56	102.85	109.31	105.98	106.19	106.53	105.26	106.21	102.31	110.03	112.96	103.3	107.99	106.81	109.44	106.6	105.31	106.93	104.77	103.64	101.79	101.27	107.65	104.99	106.59	107.24	107.7	101.49	110.38	106.03	111.11	102.28	102.41	109.45	104.15	106.98	103.31	103.44	107.51	106.29	105.31	104.63	108.2	109.48	103.89
93.552	101.33	101.45	105.89	104.77	101.51	98.576	103.13	99.571	97.706	100.07	105.99	104.86	100.99	100.84	104.73	104.44	102.72	101.86	97.736	100.5	100.31	98.132	100.69	104.26	97.563	101.91	102.5	102.2	102.28	106.51	100.4	99.889	105.8	102.39	99.568	97.222	100.25	100.68	98.803	102.21	99.746	99.769	98.064	100.74	103.78	106.25	101.64	98.999	100.94
107.39	97.59	109.1	111.94	105.96	104.07	104.9	108.97	108.25	108.65	102	107.08	105.92	108.32	102.28	105.17	104.28	104.3	104.18	106.11	103.46	100.78	106.66	105.46	107.87	101.36	104.24	103.08	103.56	107.92	105.09	105.43	105.36	106.46	102.48	107.54	103.12	106.76	103.77	107.9	106.06	103.65	102.69	104.99	102.73	107.07	105.85	108.68	108.17	106.12
102.54	105.96	106.62	104.57	100.61	106.43	106.62	107	105.14	106.21	106.99	106.69	106.35	104.51	100.96	107.89	107.29	101.57	106.89	106.6	105.27	105.4	104.82	102.35	102.57	102.68	107.74	105.37	103.55	102.88	106.57	105.58	105.37	108.51	108.68	107.73	106.13	106.34	104.68	104.57	99.579	103.54	103.94	104.74	103.84	105.66	104.89	109.28	107.72	102.63
105.92	103.52	104.65	105.26	104.47	105.92	106.54	109.8	105.21	102.38	100.68	106.89	104.15	102.49	109.25	101.91	104.42	103.85	109.63	105.29	104.05	108.27	106.8	102.18	105.97	103.6	108.67	107.77	106.87	104.8	106.15	106.49	108.93	105.39	103.57	112.57	105.93	108.88	103.5	105.63	106.16	102.53	104.38	103.03	106.96	102.26	102.62	107.72	104.58	104.41
101.33	99.617	105.28	104.45	105.82	102.78	106.07	108.02	108.02	103.07	106.89	105.88	104.67	107.01	104.25	108.66	103.99	103.2	106.37	106.54	106.56	105.85	105.45	105.47	101.42	107.01	106.36	107.26	103.02	109.81	106.11	105.23	106.18	107.53	101.1	105.76	108.39	102.69	108.99	107.32	102.85	105.99	107.49	107.18	105.14	106.36	103.95	105.63	109.86	102.29
108.77	107.97	105.16	107.09	107.15	107.01	104.56	107.07	103.05	106.59	110.84	106.47	104.36	104.65	103.68	107.18	101.45	100.6	103.57	107.22	105.83	109.26	101.1	105.18	107.4	104.65	105.56	103.97	104.57	101.14	103.72	107.08	105.75	103.58	103.95	105.2	105.95	108.49	103.8	107.72	102.23	111.43	101.76	110.04	102.3	109.84	101.33	100.25	107.84	107.7
104.15	105.89	108.11	106.38	108.68	105.37	106.81	109.56	107.76	102.92	106.1	102.88	103.71	105.6	109.62	106.69	105.82	107.33	107.39	103.76	109.09	103.46	104.76	105.45	101.42	107.26	105.68	110.61	106.63	110.77	111.53	105.04	105.16	103.75	104.54	108.34	107.51	106.21	102.72	106.12	105.83	106.88	105.79	107.47	107.79	110.82	104.7	103.25	106.5	102.87
96.567	96.276	98.277	96.237	95.776	96.705	95.321	101.35	101.55	101.7	96.826	95.703	99.975	95.786	96.229	92.12	99.307	98.35	99.283	97.929	96.097	100.71	99.321	97.131	94.866	95.04	97.144	99.67	101.11	99.576	95.493	100.15	99.35	91.091	101.36	94.406	100.7	101.7	98.346	102.51	97.72	97.986	93.206	98.753	96.323	99.407	95.788	97.25	95.835	98.759
108.91	109.38	107.83	110.66	110.6	112.03	111.59	110.3	111.09	111.31	110.52	108.85	109.24	113.67	114.65	110.68	111.91	105.54	111.12	106.13	105.04	106.66	108.81	113.28	108.5	108.41	107.74	107.36	113.33	108.71	111.07	108.82	109.27	112.01	114.78	111.9	113.17	114.49	107.83	109.41	109.65	109.89	109.69	109.88	111.71	111.38	113.79	108.8	103.59	112.46
106.07	109.82	106.98	102.13	102.06	106.21	103.94	111.31	108.69	108.5	106.72	108.91	102.21	106.48	103.61	103.49	109.41	108.57	106.63	105.19	101.75	108.02	112.42	106.84	103.65	104.87	107.57	103.83	108.57	106.6	102.48	106.13	105.6	105.14	105.19	106.02	108.38	107.28	104.3	101.79	108.56	110.92	107.9	105.56	109.17	109.1	108.84	106.3	111.93	107.13
105.33	112.2	104.41	107.76	108.01	107.87	108.73	111.56	110.43	110.24	105.89	112.16	108.62	108.13	109.47	113.38	111.91	109.06	104.31	113.62	110.79	106.82	106.87	110.1	113.35	108.15	107.1	111.59	109.36	112.03	108.83	115.55	113.71	112.15	107.19	111.94	109.3	113.18	108.55	107.06	104.87	103.17	112.93	110.27	107.13	109.94	113.66	110.2	114.5	111.02
105.11	96.813	103.28	100.81	101.86	98.944	104.08	103.86	101.01	102.1	101.06	97.561	102.84	101.93	101.49	104.1	103.71	102.04	102.51	98.67	99.707	101.9	104.23	102.85	101.18	102.27	102.63	99.404	101.69	100.97	101.12	99.858	100.92	98.304	96.461	99.089	98.625	101.48	101.62	99.761	97.91	97.773	96.637	100.09	101.52	98.364	99.906	105.17	100.35	101
103.54	114.58	109.44	112.41	107.94	110.73	109	102.02	110.62	112.58	106.82	110.58	110.7	109.51	107.84	113.13	109.18	106.49	107.49	105.96	107.13	106.59	108.11	103	109.93	109.43	109.8	113.05	109.25	110.35	114.66	105.64	106.04	109.04	111.15	113.45	107.46	105.33	106.36	104.44	110.61	104.96	113.82	106.99	108.12	103.94	105.99	113.35	108.97	105.14
113.63	111.51	112.22	111.5	111.26	111.84	111.03	110.38	107.91	111.41	111.33	107.5	107.35	110.86	108.16	110.62	115.8	107.52	108.16	114.16	111	113.02	107.7	112	115.86	114.78	109.37	108.8	108.02	105.82	113.37	107.82	108.68	107.84	109.39	113.11	105.79	112.1	114.22	110.64	109.03	113.65	109.86	105.23	106.13	107.48	117.89	107.29	108.74	104.65
108.03	105.65	107.7	109.12	108.51	105.72	109.54	102.27	107.95	110.8	104.73	108.68	109.69	106.42	106.12	106.06	106.89	105.13	106.74	105.65	103.68	107.63	104.86	105.2	109.74	103.82	104.07	106.59	108.82	107.19	112.4	109.48	104.94	107.71	102.49	107.14	107.78	103.13	107.94	108.82	105.88	108.11	102.14	105.38	103.53	106.29	111.31	109.89	107.06	107.39
107.22	105.31	109.79	108.1	110.83	109.86	109.73	102.42	108.64	107.64	110.8	110.06	111.75	107.83	107.63	106.22	105.32	107.13	111.61	109.98	108.53	112.7	106.15	109.46	106.1	102.62	104.35	106.49	109.97	106.05	110.64	108.7	107.67	107.6	108.21	109.26	109.23	106.6	111.04	111.03	108.41	108.1	108.72	104.05	105.49	108.08	106.25	105.69	105.79	108.03
97.057	104.11	104.81	101.4	101.57	98.296	103.12	98.988	99.303	101.95	101.21	100.17	101.49	97.624	103.32	102.48	98.675	101.42	96.268	98.723	98.145	103.94	101.07	102.13	98.696	103.93	94.855	102.47	102.7	104.53	99.746	99.072	100.25	97.729	102.4	101.87	103.64	98.419	94.209	101.78	98.244	107.49	99.518	96.752	98.594	97.647	103.44	102.45	104.18	105.96
110.17	112.23	110.28	109.51	108.22	111.65	108.77	111.88	111.08	114.78	106.08	105.58	112.11	111.96	106.89	111.12	111.48	111.87	113.36	112.58	112.97	111.39	110.84	109.45	109.82	105.97	109.87	110.25	109.56	112.48	105.06	109.06	109.69	107.78	110.49	114.56	113.58	110.97	109.77	114.3	107.61	108.11	108.22	111.62	109.04	106.19	108.36	111.2	112.26	112.2
106.48	108.63	107.83	105.64	107.26	110.18	111.41	106.58	104.82	107.5	104.35	109.42	111.63	109.68	109.44	111.22	109.94	108.55	107.1	112.45	110.33	106.25	105.09	106.5	109.23	106.63	109.61	107.44	109.83	104.84	108.03	110.8	109.28	108.19	108	109.24	108.6	108.7	109.89	110.16	104.3	108.72	109.1	109.31	108.01	110.88	105.5	110.38	107.16	108.15
105.38	107.15	97.186	105.79	111.44	109.98	102.32	108.01	103.52	101.36	106.14	109.42	104.31	107.07	101.1	104.32	104.93	107.13	108.13	106.5	107.69	108.18	107.31	106.32	106.73	106.32	107.61	101.57	106.32	107.27	102.02	106.59	103.92	105.53	105.78	109.01	103.31	106.03	107.74	107.31	102.74	102.03	102.63	105.37	103.72	104.27	106.1	106.43	108.08	101.99
104.75	105.92	101.43	106.23	106.61	107.1	105.83	103.85	108.62	103.88	105.76	105.01	105.39	103.6	104.28	106.48	104.08	105.06	108.54	111.51	103.54	106.21	104.51	99.021	106.71	104.61	107.09	101.68	102.99	107.27	102.57	105.36	104.16	103.25	103.8	107.04	105.48	107.18	108.18	107.09	107.93	107.77	110.66	101.8	104.53	104.57	107.88	104.7	105.7	105.6
111.13	107.45	106.88	104.07	104.69	109.19	105.88	105.67	108.44	108.84	103.53	101.94	113.62	104.39	104.24	105.65	105.9	105.45	106.14	103.66	104.93	101.84	106.06	104.28	106.37	107.1	110.53	109.02	108.16	106.81	105.39	102.67	104.18	105.96	102.73	99.643	106.09	105.03	106.99	105.3	109.62	108.7	107.72	103.08	109.65	103.25	103.6	108.19	106.89	102.47
100.77	100.56	99.598	100.19	99.529	99.176	99.101	94.907	98.059	99.569	103.27	96.706	101.66	100.16	93.681	99.948	96.122	96.135	99.396	98.941	99.534	99.081	95.624	97.99	97.534	98.735	98.517	99.904	101.95	96.687	100.06	97.638	93.973	99.382	94.922	99.043	101.51	95.672	103.2	97.769	99.095	99.449	98.087	95.451	95.562	101.37	99.952	94.682	101.99	95.654
101.69	103.73	100.93	103.22	100.85	100.31	98.855	97.232	101.63	98.039	101.06	102.84	98.659	99.06	97.789	97.905	103.11	99.649	102.14	101.87	96.734	100.03	100.47	104.1	98.869	101.29	105.62	95.928	98.445	100.08	97.157	105.38	104.04	103.84	102.01	104.15	101.2	99.609	101.87	100.67	102.5	97.567	98.716	97.816	99.955	98.677	95.743	101.41	101	99.71
100.01	95.351	100.6	96.847	97.823	97.871	95.187	99.647	94.521	101.15	101.48	97.359	94.894	96.176	101.56	98.907	97.489	93.431	96.521	97.757	92.935	95.524	98.27	99.102	95.649	98.467	99.28	97.827	98.227	95.294	97.936	97.871	95.761	98.858	100.61	102.65	97.132	96.544	100.24	97.8	95.677	98.893	101.09	95.81	98.266	90.152	95.421	96.498	98.435	95.971
104.08	111.37	106.12	113.5	106.7	109.47	112.52	104.04	108.39	106.42	107.29	105.81	106.22	112.86	106.28	103.49	107.63	107.24	109.4	108.07	104.11	110.05	107.34	111.64	112.04	105.8	112.04	110.38	109.59	113.58	108.83	107.49	111.37	107.98	109.65	108.06	114.22	106.61	107.77	112.23	110.45	101.83	107.16	111.33	106.25	105.15	108.78	105.08	107.2	105.41
104.23	103.37	109.64	110.57	109.06	109.16	105.83	108.02	107.56	105.47	107.17	107.48	103.46	113.05	105.57	110.73	107.02	109.21	106.62	109.82	103.94	107.91	111.38	111	106.38	107.67	108.36	109.8	102.95	108.76	109.9	108.95	107.39	111.98	105.36	106.29	106.83	109.09	112.19	106.02	107.58	108.42	111.22	107.34	108.37	109.86	112.93	101.39	108.25	109.88
104.75	110.98	104.54	105.01	103.91	105.48	105.54	103.84	110.2	103.21	101.58	105.43	105.81	110.18	106.04	105.18	104.8	105.8	108.09	105.61	104.92	107.63	105.19	107.26	100.81	106.45	104.65	108.56	109.88	107.78	108.46	106.54	108.93	110.15	104.26	106.69	105.18	107.6	106.35	103.46	107.48	102.61	110.4	104.96	110.47	111.06	102.03	106.93	105.41	112.2
107.93	102.95	107.01	104.79	105.42	111.32	104.16	106.07	106.85	108.74	106.75	107.22	110.63	108.8	110.98	105.95	105.71	108.18	108.71	107.12	109.87	104.3	109.34	104.24	105.08	106.3	107.78	106.17	108.37	106.73	110.47	108.11	106.38	103.13	106.67	104.82	105.71	107.75	109.71	108.51	106.69	108.27	108.31	108.1	107.8	110.5	103.3	108.72	105.16	101.97
107.69	108.21	110.96	109.81	103.03	107.59	103.82	106.83	103.93	106.63	103.47	103.4	105.27	107.69	111.47	105.28	104.93	100.25	105.36	108.87	105.39	108.17	100.6	107.26	104.44	110.92	102.9	110.53	105.69	104.59	102.03	103.58	106.03	104.61	103.8	106.89	102.77	104.3	106.22	105	108.12	106.35	105.76	106.75	109.67	105.9	106.76	106.06	105	102.69
102.82	97.132	101.81	107.22	104.35	106.4	103.32	104.81	101.99	102.43	104.47	105.63	105.27	104.7	106.57	106.01	104.71	107.18	104.52	106.12	105.28	105.32	102.27	101.84	105.49	107.72	105.15	109.91	106.51	107.14	104.29	106.13	103.1	102.58	104.59	105.82	106.71	104.69	107.71	106.8	106.84	103.67	108.73	104.22	102.52	102.18	107.68	102.72	100.27	106.13
103.79	106.69	108.25	111.1	104.28	109.09	107.23	105.87	105.69	107.86	107.9	107.99	108.07	103.22	105.78	108.79	108.49	106.6	102.1	112.49	105.28	108.88	110.42	107.01	107.39	109.09	109.38	105.46	103.27	111.02	102.35	112.36	107.54	106.31	108.75	105.14	110.95	109.28	106.76	111.43	105.21	105.78	106.46	106.78	104.08	107.16	108.14	109.64	112.23	113.09
101.38	112.68	107.05	105.55	104.16	103.64	106.39	109.74	107.22	101.49	106.89	108.64	110.63	106.59	109.23	111.76	107.38	107.87	106.86	108.09	107.37	109.85	106.14	108.68	110.06	107	110.05	107.4	109.82	109.81	109.47	109.24	106.05	107.39	108.57	109.16	109.28	103.14	110	103.78	111.34	108.09	108.75	107.44	103.57	109.02	112.34	106.21	104.72	108.84
103.16	100.89	104.16	101.08	99.193	98.791	101.57	98.826	97.209	104.65	98.774	99.371	104.95	100.54	101.78	98.743	101.2	102.18	102	101.74	101.87	102.57	101.31	99.642	98.955	99.46	100.46	104.69	103.69	101.96	102.53	102.57	100.03	101.85	97.866	100.39	102.53	99.483	96.33	100.11	97.916	100.31	97.859	103.12	98.177	100.22	95.467	102.69	102.48	101.96
108.71	105.75	104.72	110.37	110.23	106.52	111.43	106.27	107.29	106.54	107.66	111.94	106.2	107.03	106.56	102.16	107.48	110.56	108.62	103.82	109.02	112.7	107.15	101.38	103.89	105.15	111.74	109.01	109.92	111.93	104.84	111.06	106.33	107.73	105.84	103.73	109.27	107.62	113.09	112.41	111.89	108.19	111.81	109.63	109.25	109.28	104.5	110.85	109.33	107.95
103.5	110.53	105.91	107.39	108.24	113.32	109.35	105.36	107.14	105.23	103.14	108.86	108.27	107.27	107.02	108.36	110.7	108.09	108.79	107.61	108.05	107.21	111.41	107.45	108.29	107.68	111.84	110.94	106.58	108.95	107.32	108.22	102.93	115.28	107.11	104.99	103.98	104.97	108.78	112.37	107.27	108.45	108.09	103.28	108.54	107.67	109.5	114.07	109.7	108.9
101.39	107.37	112.1	106.73	105.5	108.85	107.44	105.78	105.07	106.56	101.53	108.07	102.02	108.43	103.24	105.53	102.59	106.51	104.37	106.44	105.3	103.63	105.8	103.97	106.5	111.19	106.07	110.01	107.67	105.31	104.86	107.39	107.74	108.51	107.4	101.91	105.3	109.48	106.02	106.45	107.05	107.92	108.39	107.99	106.64	108.99	106.41	109.36	107.58	108.62
108.09	102.42	104.57	107.41	108.59	105.9	104.38	110.43	107.2	103.04	105.2	104.93	103.43	107.89	105.59	108.94	107.11	106.11	106.08	106.05	103.8	104.71	101.03	108.49	109.53	106.61	105.26	105.4	106.94	106.44	101.28	108.32	99.785	105.26	101.31	106.87	107.44	110.62	109.13	105.08	110.28	103.32	103.22	103.4	106.53	103.12	106.62	107.47	102.74	104.89
110.69	102.54	103.33	102.4	105.21	104.14	102.67	107.76	103.26	106.72	105.55	108.61	103.11	102.2	104.59	112.01	103.95	106.9	107.35	109.44	107.68	99.275	102.65	108.15	105.9	105.46	104.35	108.56	105.9	110.14	105.67	103.36	111.57	105.47	114.41	105.67	103.48	104.55	106.25	107.82	108.58	105.41	102.96	106.96	105.56	107.52	110.52	106.1	112.7	108.1
103.51	106.18	105.92	108.74	105.5	107.79	107.81	102.08	104.11	109.62	101.91	107.5	104.89	104.41	106.27	109.11	105.22	106.99	111.26	104.83	105.46	108.41	106.27	103.05	105.56	108.18	104.49	108.65	102.89	105.37	106.54	105.19	106.69	107.42	105.49	110.21	107.48	108.63	107.54	109.39	106.11	106.1	102.25	109.08	106.71	109.59	104.81	108.7	102.35	109.2
104.82	108.16	108.11	110.84	111.63	107.37	109.47	107.26	108.91	102.92	107.3	105.65	111.63	110.68	109.59	106.3	107.32	113.91	107.73	106.47	110.61	112.19	111.81	106.95	107.89	106.29	105.14	111.33	104.35	109.1	106.77	108.82	108.04	108.02	109.06	106.62	106.77	104.51	108.66	111.75	107.07	111.93	107.86	109.19	106.96	110.43	110.32	110.76	107.51	110.31
108.81	105.45	111.64	107.3	104.89	107.26	107.06	108.46	109.28	109.09	110.2	108.85	109.13	109.59	110.5	105.23	112.28	110.44	107.89	110.82	112.9	106	107.41	107.92	110.84	106.4	110.77	110.23	107.33	107.28	113.01	105.9	110.16	108.93	105.99	109.85	110.27	108.71	110.31	104.73	107.68	105.81	106.65	106.3	107.91	104.75	110	111.41	108.8	106.53
105.63	104.3	103.1	103.42	107.94	104.65	103.85	104.47	107.42	105.48	104.42	106.44	106.8	109.66	104.18	104.21	105.28	106.99	105.87	106.27	101.85	104.99	104.8	105.96	107.7	105.52	105.49	110.75	106.82	107.47	104.41	109.43	104.27	108.82	109.89	104.79	106.72	105.54	104.16	106.48	102.33	108.46	108.46	105.85	105.15	99.507	100.78	103.19	107.58	108.32
105.18	105.82	105.56	105.69	104.75	103.69	107.04	104.47	103.18	106.97	105.91	102.62	108.49	107.84	103.75	105.88	103.01	103.47	107.73	107.4	106.37	105.32	103.32	108.08	109.15	106.53	103.5	108.66	105.97	106.89	103.77	104.89	107.5	112.69	106.36	107.26	108.7	105.5	106.14	105.56	102.12	107.04	107.45	108.4	107.21	104.52	107.47	102.59	100.84	111.57
107.55	107.99	109.36	108.62	105.09	109.1	109.12	112.9	104.14	108.21	108.62	110.29	108.81	108.6	107.64	113.51	103.68	107.97	106.03	108.92	107.57	111.18	108.11	103.88	108.15	108.26	111.22	111.47	105.88	107.34	108.37	109.31	109.73	107.34	109.38	107.55	111.09	109.51	108.3	109.6	109.49	111.63	108.04	111.77	109.31	107.08	106.95	109.61	108.25	109.57
105.69	112.16	106.78	104.67	110.92	110.74	105.91	107.12	107.47	108.79	108.71	107.49	107.71	108.97	106.78	113.79	109.01	108.24	107.81	110.25	106.28	114.76	108.49	108.74	106.4	111.85	104.78	111.44	103.19	105.96	105.22	108.33	110.33	111.71	103.9	113.13	111.88	107.37	105.79	108.08	106.64	107.93	108.6	103.18	105.56	105.98	109.25	108.11	106.31	106.4
97.943	100.59	99.261	101.28	92.41	97.777	95.764	100.74	95.561	100.68	98.813	102.93	94.062	95.759	98.377	98.323	98.167	94.558	98.097	101.06	98.812	96.674	97.386	99.606	97.677	99.946	99.008	94.733	93.364	100.8	101.96	94.301	98.919	97.545	97.282	95.702	95.576	99.836	96.661	98.8	99.599	98.338	99.105	98.62	102.93	93.449	97.495	97.288	101.34	97.988
105.94	102.4	109	104.44	107.7	105.27	106.33	104.78	108.72	106.18	107.28	105.26	104.79	108.18	109.92	104.68	109.24	109.7	103.74	103.46	106.69	109.23	109.31	106.29	111.56	105.53	106.64	105.96	103.6	104.89	104.79	106.24	100.97	107.09	101.09	104.78	108.82	106.37	105.19	107.9	102.87	109.77	106.68	106.83	103.99	106.4	104.08	107.36	105.44	104.29
107.08	110.03	109.29	109.62	104.76	107.68	110.6	106.74	108.15	102.67	106.37	110.85	109.37	108.98	107.58	106.4	108.68	106.56	106.94	109.46	110.38	112.67	109.44	106.44	110.32	105.26	114.17	110.66	109.55	109.36	107.36	109.32	104.93	106.69	107.2	109.16	108.67	106.73	112.63	106.89	110.64	111.76	102.59	108.65	109.32	106.99	105.21	110.44	107.86	110.68
110.91	107	105.9	103.71	103.4	106.45	104.11	105.94	107.76	102.65	102.64	104.99	103.98	108.59	108.61	102.72	107.12	107.11	101.87	101.65	101.87	108.01	105.31	106.84	103.3	103.88	103.17	103.59	100.44	106.91	104.4	104.38	106.18	103.16	104.64	108.57	103.27	107.17	104.99	103.84	108.55	110.04	102.64	108.54	103.86	106.77	105.68	105.63	103.94	105.19
107.3	102.76	112.49	103.48	104.77	103.71	108.95	104.28	102.32	105.37	106.91	102.1	109.27	101.97	107.15	104.65	106.86	100.37	106.17	105.97	105.9	111.45	109.5	109.67	107.1	108.91	105.01	106.67	106.63	103.53	101.35	102.12	106.76	98.956	103.73	107.5	109.52	108.47	103.61	104.99	104.48	110.94	103.72	106.42	110.1	110.39	108.02	105.15	108.79	108.96
100.87	105.05	99.808	103.17	106.77	102.66	106.25	101.11	103.46	102.79	101.86	100.63	105.28	102.11	107.13	102.41	103.55	105.97	103.98	101.19	102.82	104.2	99.91	99.277	109.26	103.88	101.01	101.41	104.94	101.81	104.66	103.37	101.58	100.58	103.46	100.33	103.61	102.12	100.26	102.69	102.28	103.21	102.75	100.53	101.82	98.669	104.62	105.13	103.15	102.3
113.54	106.09	106.87	110.12	109.09	109.41	112.83	110.24	110.94	114.68	112.49	110.02	110.45	109.54	113.95	116.06	106.39	108.22	111.53	112.86	110.82	110.42	112.04	111.13	108.84	107.73	110.5	109.53	110.81	106.33	109.73	108.51	108.71	108.55	109.43	111.02	113.12	109.69	107.65	117.4	112.16	108.05	111.03	111.48	112.41	110.23	106.53	108.81	108.44	104.56
111.16	108.23	111.62	111.65	111.67	110.23	112.73	110.31	110.09	110.46	107.64	108.19	107.32	108.32	107.19	111.06	109.84	108.27	108.26	110.49	111.3	109.75	112.19	110.66	111.11	111.52	112.64	105.73	106.31	112.61	112.45	109.72	110.87	107.26	112.45	106.14	108.17	115.34	112.51	112.42	113.05	109.27	106.67	108.18	113.76	108.92	110.23	109.07	109.79	109.96
100.62	104.77	105.9	106.42	110.43	106.65	106.92	103.51	106.84	107.71	105.39	105.78	106.51	108.29	104.37	106.41	106.51	105.89	105.14	103.74	104.75	99.495	109.29	101.24	106.42	106.76	108.92	105.65	101.4	104.99	101.29	104.66	105.64	104.45	110.27	109.34	110.77	106.33	102.9	101.81	102.21	106.81	103	107.91	104.66	108.7	109.97	107.21	107.31	103.81
105.46	112.87	108.32	112.2	106.1	106.05	104.97	108.28	105.39	107.13	109.08	105.97	106.52	105.81	109.06	103.89	106.85	103.2	108.26	112.54	109.04	105.87	103.35	103.57	104.49	112.72	110.8	109.98	106.32	104.14	110.41	109.16	107.98	104.84	106.02	105.35	104.47	104.75	101.93	105.91	105.53	109.41	101.87	106.66	107.53	110.27	107.79	110.76	107.62	105.24
103.81	113.1	115.72	106.65	108.32	107.9	109.2	110.65	111.58	107.95	107.9	109.94	107.25	112.15	106.73	109.76	108.46	108.87	108.23	108.47	110.72	105.38	108.01	108.99	108.58	106.9	108.98	110.74	106.29	110.06	106.6	110.57	108.23	108.93	109.76	113.42	103.71	107.14	109.89	107.45	105.41	108.56	108.09	108.81	105.16	108.39	105.29	111.4	106.48	107.27
110.37	112.71	110.55	111.36	111.11	109.03	109.99	107.6	110.09	110.53	109.74	111.97	106.1	109.36	110.5	109.6	109.83	105.13	112.49	110.38	112.91	109.69	108.21	110.08	110.14	109.6	106.29	108.19	106.96	116.1	108.07	110.15	108.15	112.67	108.73	111.76	111.85	105.61	109.26	108.33	109.89	110.07	109.07	110.29	109.67	112.48	112.86	107.89	109.55	113.87
109.46	106.11	102.19	104.74	106.12	106.92	109.74	105.2	106.26	108.7	107.63	108.37	106.47	102.74	105.65	103.15	104.41	106.03	105.05	107.08	105.68	107.49	103.64	103.22	108.12	107.06	104.43	104.5	108.2	109.7	105.06	106	104.51	108.07	102.7	102.71	109.53	105.96	108.25	106.48	102.73	102.54	106.8	107.03	99.227	105.03	110.59	107.16	104.85	104.8
105.82	106.49	108.64	108.42	104.19	107.6	109.4	108.18	104.62	106.31	107.47	107.84	105.27	104.64	109.55	107	106.81	103.64	107.61	108.34	109.59	108.94	107.07	100.57	105.34	104.72	106.19	107.25	104.52	108.84	104.73	111.91	108.36	108.6	107.19	105.61	112.52	107.92	105.21	109.06	106.98	107.61	102.47	108.37	111.14	106.31	105.02	106.42	109.09	108.24
106.46	106.86	102.9	106.03	103.44	106.22	108.63	109.08	105.7	104.3	110.75	109.3	109.67	111.1	103.79	112.45	105.35	107.51	109.65	107.38	110.57	107.78	106.75	108.34	108.57	105.92	103.84	103.48	107.06	106.1	105.37	103.31	107.25	106.59	103.45	110.38	107.59	110.47	106.94	102.43	108.81	105.31	105.32	105.77	108.74	107.61	102.81	106.3	104.72	106.92
102.46	104.04	104.33	99.821	100.41	100.72	102.56	100.98	101.83	105.53	106.34	105.14	99.556	100.01	102.21	104.45	104.47	98.219	104.75	107.24	102.13	102.11	103.67	104.3	100.95	100.12	101.53	101.83	106.03	103.83	99.528	101.84	103.87	103.82	102.18	102.82	99.133	109.08	100.13	106.99	103.35	103.21	104.85	109.84	108.53	103.69	102.01	100.94	101.28	102.9
105.39	108.46	106.52	107.79	109.25	106.36	107.34	107.6	111.18	105.75	108.96	112.54	103.94	109.56	113	105.29	109.49	107.79	106.2	108.63	109.66	108.97	107.03	112.09	106.94	108.6	109.89	113.72	104.98	108.23	108.65	106.97	106.31	103	109.59	110.74	106.66	109.05	109.8	110.93	110.98	114.25	106.02	111.46	110.96	110.32	108.32	105.65	109.16	107.06
106	105.2	108.16	108.24	109.22	105.22	103.66	113.63	108.08	111.59	105.32	108.42	107.74	110.49	109.86	108.92	106.22	109.32	108.85	111.87	108.65	108.7	112.72	109.55	108.62	103.99	110.02	108.98	104.33	107.62	108.17	110.52	110.24	109.14	105.11	108.84	101.38	107.59	108.84	106.08	106.65	108.4	110.47	106.07	107.14	111.81	109.25	108.09	112.1	107.31
108.93	108.95	110.96	113.36	114.16	108.12	110.06	109.78	107.53	105.11	109.85	111.24	107.24	110.36	108.03	112.44	112.41	110.99	110.46	110.27	110.12	111.9	111.43	111.4	110.64	110.34	113.99	112.66	112.62	113.52	111.54	109.35	112.17	112.86	110.38	109.98	109.76	110.75	114.57	112.19	110.22	117.09	107.1	109.23	108.16	111.1	110.9	105.76	111.94	111.43
109.37	109.88	105.8	108.28	105.08	108.72	108.2	107.92	107.3	110.17	108.66	105.81	108.53	103.97	104.01	107.63	104.64	107.43	106.14	109.31	111.67	108.02	107.31	109.82	110.1	104.61	113.71	106.77	107.9	113.54	109.46	103.2	102.07	108.89	106.32	106.08	103.75	107.5	107.18	105.46	107.69	110.59	106.93	106.07	107.45	111.77	104.79	105.6	110.41	105.11
105.53	107.83	107.13	106.12	103.72	107.56	110	109.88	105.01	110.67	107.67	107.81	111.33	109.56	108.94	104.88	110.35	104.94	106.03	105.54	106.79	108.14	100.72	105.62	105.44	104.29	106.49	109.59	107.48	102.21	108.94	111.47	106.17	104.93	108.26	106.56	106.93	106.8	103.88	104.27	105.45	107.68	106.13	106.25	105.8	109.95	106.06	103.21	103.74	108.62
104.72	106.16	108.98	109.82	105.41	105.22	105.94	107.35	107.13	105.77	106.74	106.08	103.72	108.25	105.25	105.27	104.4	109.85	107.23	102.63	105.3	102.35	108.59	103.34	103.2	106.58	111.74	105.03	105.29	106.26	110.12	107.72	106.15	104.73	107.84	110.88	106.69	104.69	104.04	104.69	106.65	106.4	105.92	104.4	104.23	107.45	103.74	106.32	103.83	105.4
109.07	107.34	112.4	111.66	107.16	113.21	104.53	108.49	109.63	104.53	106.07	107.44	109.62	110.92	108.28	106.27	109	106.71	112.89	108.09	107.07	108.87	108.1	109.94	109.66	106.47	106.63	109.24	107.96	106.03	106.72	108.28	110.69	105.77	107.67	110.22	110.09	110.56	106.58	115.66	107.95	106.53	109.86	111.52	107.38	107.9	110.19	104.84	108.04	104.15
112.52	112.08	107.73	109.95	108.16	108.64	110.98	110.57	112.85	105.65	104.47	105.59	107.36	103.32	108.23	109.24	105.47	108.82	114.9	109.32	106.77	106.41	108.79	104.37	113.34	110.58	107.61	106.33	109.32	112.25	107.25	105.82	106.28	107.13	107.58	106.47	108.28	104.79	110.31	105.69	109.93	105.52	107.59	113.4	109.41	102.09	104.56	103.28	107.03	102.29
110.94	110.35	106.19	109.82	106.81	108.52	105.66	103.97	108.45	108.48	106.23	102.65	108.46	103.66	107.96	108.05	107.55	104.07	108.71	103.95	102.19	104.92	105.16	107.05	103.83	98.991	106.29	103.71	102.87	108.28	105.25	103.97	107.45	102.77	107.15	104.71	102.36	103.41	105.96	101.9	105.56	110.44	108.68	105.84	104.46	104.17	104.09	104.77	104.21	105.32
106.08	106.37	103.66	108.35	112.01	107.77	109.64	107.26	105.47	106.02	106.44	103.72	108.42	106.35	105.02	102.27	104.34	108.6	105.11	110.42	106.14	107.25	106.55	104.19	110.07	105.06	106.81	106.34	106.17	106.49	104.92	106	108.99	109.48	109.8	101.77	104.19	107.38	105.6	105.18	104.29	107.22	106.21	107.91	106.74	104.62	105.35	110.75	106.33	105.31
107.35	109.8	105.32	105.82	106.15	106	106.08	104.73	106.28	102.37	107.95	105.03	103.39	99.423	105.73	106.19	104.73	108.3	108.69	103.05	108.07	102.74	105.07	104.79	104.32	106.69	105.4	107.99	104.99	106.29	104.65	104.32	104.77	104.47	103.09	103.29	103.78	107.14	101.4	107.12	105.9	104.79	106.39	103.93	109.62	105.96	105.49	103.41	105.39	105.51
110.86	106.86	103.41	106.14	108.28	108.2	104.57	107.54	105.68	108.74	107.22	107.75	105.48	108.54	106.08	104.61	105.28	106.18	109.07	103.71	103.24	104.52	106.77	106	107.53	103.49	107.93	106.66	104.98	106.99	103.81	105.2	108.16	105.21	107.31	104.93	104.37	106.37	109.08	103.34	106.94	103.31	105.93	110.26	103.22	110.59	104.84	101.67	107.65	106.19
98.813	96.211	103.91	99.88	99.948	97.488	98.017	101.48	97.242	94.145	103.25	99.712	99.075	101.89	97.159	98.324	103.83	95.92	100.77	97.351	98.55	97.529	99.53	97.121	98.335	100.15	97.471	99.225	100.29	98.218	100.12	97.945	98.806	96.56	98.722	98.121	95.997	93.433	95.313	99.568	99.889	98.398	95.427	103.23	96.457	96.669	97.17	95.298	99.884	95.165
100.42	97.482	101.44	97.521	96.804	97.344	99.932	100.45	97.437	101.05	96.356	99.675	100.96	100.11	95.105	95.738	99.349	96.181	100.25	100.44	99.428	95.373	98.53	100.2	99.737	94.407	96.552	99.268	98.001	96.657	92.995	96.803	101.21	91.115	99.577	98.122	99.418	94.519	98.206	99.901	94.472	98.856	96.253	104.41	96.259	96.31	101.09	101.59	95.819	91.935
105.75	105.13	106.15	103.87	107.46	104.12	107.57	106.47	108.06	104.74	106.03	105.7	105.09	107.02	105.1	105.98	103.71	109.74	101.62	102	101.46	107.62	107.2	108.75	101.36	102.91	104.17	107.64	107.25	103.66	105.96	103.87	105.42	108.56	106.86	108.85	105.61	103.96	107.04	98.467	103.83	106.97	103.89	107.43	101.98	109.85	104.95	104.89	106.45	104.32
104.69	110.28	103.17	107.19	109.29	107.68	102.71	106.95	106.29	106.03	106.64	107.58	107.81	110.79	104.26	105.15	105.22	103.41	105.83	110.08	109.76	105.28	106.37	102.07	107.7	105.37	104.06	103.32	104.12	109.32	102.58	103.06	108.02	105.1	106.18	103.17	105.98	102.51	110.14	106.22	107.07	105.52	105.58	103.42	103.27	104.67	106.3	107.38	104.67	107.29
109.85	104.91	110.02	107.2	107.87	104.03	105.84	105.02	107.77	106.17	101.85	107.23	110.3	110.47	103.75	107.01	106	108.71	105.17	107.11	112.8	103.55	106.71	109.16	105.86	102.29	107.15	103.86	109.05	111.14	106.04	109.4	108.97	106.35	108.57	105.79	106.12	106.92	108.42	108.94	107.83	102.07	104.65	107.13	103.42	110.62	104.41	108.06	104.58	102.58
109.3	108.95	109.58	105.32	111.55	113.18	102.88	103.74	110.29	103.33	107.49	107.76	113.24	110.26	104.67	107	107.57	107	102.46	108.81	106.1	107.15	109.17	107.2	102.55	106.35	110.7	111.28	106.53	109.53	109.91	113	106.61	104.4	102.37	106.31	107.01	109.74	111.73	113.07	105.7	106.51	107.14	104.8	106.64	104.83	108.74	106.31	110.33	105.89
104.74	103.5	104.18	102.46	107.41	109.97	106.58	107.99	111.14	103.52	103.87	109.78	104.49	102.96	104.33	107.18	107.9	104.06	103.99	105.3	103.83	104.2	108.69	104.2	103.52	107.09	106.06	106.35	106.85	107.7	106.26	104.89	108.89	108.13	106.09	102.48	107.81	106.87	103.78	108.02	108.77	103.89	103.47	103.7	109.85	107.19	109.76	106.09	106.41	107.07
106.59	106.66	109.93	104.87	106.69	104.25	109.2	106.98	105.55	105.03	105.77	101.78	108.5	109.75	105.96	105.32	109.87	104.6	104.73	100.31	101.11	107.7	109.22	107.14	105.85	100.73	108.44	104.2	106.61	103.5	105.81	105.08	106.23	110.06	104.29	106.57	109.56	106.45	111.01	107.44	108.1	105.73	103.29	102.88	106.11	110.05	104.7	107.43	108.47	110.91
105.72	107.42	109.01	102.66	104.52	110.23	105.83	102.69	107.21	104.44	102.93	106.42	107.8	107.74	110.14	102.43	104.53	104.67	106.72	106.37	109.64	106.9	105.99	107.6	104.26	105.38	105.77	105.53	102.83	106.58	110.7	112.27	106.29	105.97	108.45	105.95	104.43	106.12	107.75	109.94	108.86	103.45	105.94	106.05	103.32	108.81	107.47	108.58	106.75	106.59
105.13	110.36	103.82	108.18	107.99	108.73	100.9	102.86	106.83	103.57	106.33	106.31	102.86	108.05	102.48	104.24	104.92	106.94	101.33	106.55	104.87	105.05	99.631	102.56	105.37	106.75	103.35	109.85	111.63	107.58	105.23	106.22	107.09	104.89	106.36	104.58	103.96	105.85	100.67	103.36	106.04	104.77	100.19	101.69	106.43	104.32	103.78	109.6	105.98	105.83
100.7	103.56	102.4	96.709	96.742	100.09	100.47	95.835	98.544	99.228	98.655	97.395	95.453	100.05	98.849	99.831	96.948	99.495	101.89	98.912	99.257	99.452	98.808	105.35	96.08	102.18	97.69	98.07	99.117	98.718	98.346	99.844	101.24	95.062	98.818	100.69	97.171	102.6	96.288	98.425	99.598	97.744	103.94	99.832	100.61	97.055	98.081	99.316	96.718	96.107
108.16	104.33	103.51	111.46	102.69	103.09	104.91	104.35	103.46	105.85	106.88	105.8	104.29	102.67	104.34	108.02	106.18	105.72	108.81	105.22	104.73	106.86	102.89	108.24	105.39	103.2	106.48	104.81	104.98	103.66	106.55	103.17	104.31	108.4	105.86	103.89	107.45	103.94	106.76	108.65	107.52	104.05	102.52	102.82	105.52	104.66	101.26	104.16	100.11	102.16
101.74	105.09	105.15	108.68	104.57	106.81	105.07	105.24	106.5	106.08	107.28	106.38	104.77	107.91	106.04	101.58	103.96	108	109.23	105.67	106.43	106.38	103.42	105.48	105.43	104.02	108.89	103.96	106.36	102.78	105.17	104.86	107.13	103.97	100.83	108.78	103.45	104.28	109.77	109.19	109.56	108.19	109.19	106.74	105	102.26	103.7	106.93	108.3	103.17
100.82	97.818	99.935	100.51	92.588	96.812	97.924	95.812	94.514	95.759	95.429	94.7	93.503	100.24	97.583	98.229	96.709	96.565	99.268	93.651	92.73	97.348	99.123	98.635	98.821	96.963	97.813	98.317	96.73	99.497	98.059	99.66	102.78	102.31	101.18	98.25	96.179	97.265	96.761	98.05	99.507	96.255	101.25	99.833	98.403	99.185	100.68	96.041	95.922	96.113
107.64	102.95	107.61	106.19	108.41	110.26	111.23	107.92	111.39	103.93	110.2	106.62	110.91	106.67	109.27	108.05	103.9	109.25	108.75	105.7	111.46	111.13	107.73	108.97	104.29	107.63	109.95	106.83	110.4	110.08	111.37	108.22	109.21	108.3	107.55	106.03	107.84	108.41	106.31	110.47	107.48	113.66	109.22	110.74	106.02	108.3	108.3	110.18	105.97	104.16
103.19	102.29	106	101.75	104.31	108.07	105.68	107.03	103.35	106.31	105.4	107.13	105.66	106.91	105.63	103	105.48	105.96	106.97	105.61	103.31	105.09	108.37	106.76	107.03	105.93	110.74	105.83	105.39	107.06	103.97	105.29	110.17	109.52	109.66	103.54	107.15	105.03	103.17	101.32	102.93	102.3	107.44	104.76	105.26	104	105.35	102.13	106.59	103.99
101.32	105.51	106.06	106.37	110.33	110.38	112.88	111.55	108.08	110.55	111.73	110.13	109.89	108.2	107.88	107.43	113.11	107.95	110.65	105.58	108.33	109.47	110.65	105.61	110.08	107.02	108.7	107.76	108.42	111.87	111.26	108.63	112.28	107.48	105.42	108.63	105.47	109.64	103.28	109.57	107.07	106.13	112.25	112.56	107.1	106.31	108.35	105.8	106.64	110.37
107.59	112.48	105.32	106.07	108.36	105.24	109.49	105.19	106.34	103.39	104.98	105.24	104.82	109.25	104.6	104.57	102.86	108.74	110.43	105.53	110.73	109.63	106.19	107.09	108.95	109.05	104.98	107.42	103.68	103.61	104.69	110.59	108.02	105.99	102.48	103.15	108.62	111.77	106.46	106.56	108.17	108.47	104.5	107.02	105.06	105.17	110.06	105.78	104.76	105.24
105.93	105.62	103.42	108.14	107.26	105.18	107.43	104.71	104.72	106.46	107.66	106.99	103.6	104.16	108.94	105.93	106.32	105.52	106.28	105.05	100.95	102.25	107.34	104.33	103.25	106.79	107.25	103.78	100.18	104.44	107.7	107.66	107.69	102.94	101.71	106.18	109.88	106.61	104.99	102.3	106.44	107.13	106.41	102.81	106.46	103.79	101.05	105.8	108.54	103.44
111.26	106.82	104.83	108.43	106.92	107.67	104.36	110.28	108.81	106.13	106.81	109.89	107.67	103.97	109.17	105.03	111.88	108.54	110.81	104.42	111.16	111.84	112.67	108.64	109.23	108.43	107.39	105.65	113.03	108.17	108.34	107.25	108.41	104.49	109.17	109.84	107.4	110.16	112.87	107.25	110.75	105.39	106.41	106.13	107.89	105.57	106.84	108.79	108.09	107.8
106.76	106.9	106.46	110.2	106.59	109.41	107.01	107.69	102.12	106.11	105.98	105.07	109.61	104.64	110.45	110.99	112.5	106.42	102.37	106.64	106.05	109.78	106.37	110.55	106.11	104.59	106.07	106.75	104.9	109.2	111.16	106.74	109.51	112.54	109.81	107.88	108.81	106.87	107.78	104.03	108	105.55	105.13	107.97	110.52	108.48	109.51	104.67	105.33	108.49
99.995	108.3	108.48	102.26	104.87	102.5	105.9	104.52	107.43	105.11	105.48	106.76	102.01	106.84	107.72	110.1	102.94	102.7	105.01	101.24	106.74	109.39	104.35	109.52	106.88	107.2	106.72	103.55	106.28	104.84	108.28	104.99	109.33	103.82	104.97	104.83	109.81	103.52	104.06	103.72	105.21	103.03	106.1	108.52	105.97	102.57	107.93	110.54	103.52	101.85
107.69	107.22	110.73	103.81	104.92	106.67	106.63	110.14	110.91	109.02	106.97	105.39	104.14	105.97	105.56	106.96	105.14	108.04	105.7	104.81	104.98	107.35	108.63	104.23	105.56	105.99	103.11	101.69	103.21	109.49	110.15	104.81	103.62	103.17	106.85	104.1	104.5	109.97	104.06	108.2	108.55	102.7	106.67	108.37	104.49	107.3	103.64	105.06	108.02	107.57
103.72	110.38	112.95	108.02	108.77	110.59	106.23	104.36	107.19	105.77	106.58	112.55	104.83	105.83	106.77	109.41	100.47	108.85	106.73	107.03	108.11	109.33	106.43	109.26	110.21	114.72	106.36	109.61	107.99	106.84	109.47	107.01	106.64	107.47	109.21	108.46	105.11	108.53	107.48	106.14	108.68	108.91	106.19	108.72	107.48	106.4	110.42	108.99	106.97	107.65
112.02	114.61	113.26	112.05	112.25	114.09	114.08	110.73	111.52	108.57	109.08	112.02	110.72	113.34	109.53	104.92	111.85	110.59	117.31	111.68	110.49	109.39	109.95	108.68	110.92	109.46	109.95	112.15	111.67	108.09	108.57	108.95	104.68	109.25	109.07	114.41	106.95	106.69	108.07	108.7	105.56	109.54	114.68	113.34	113.27	113.38	110.39	109.53	110.19	110.13
96.794	101.33	94.615	98.594	96.986	99.973	98.992	95.343	98.292	97.242	94.878	94.438	97.328	100.62	99.103	99.365	97.536	101.96	99.452	99.307	102.54	98.008	98.721	99.999	92.113	104.87	91.573	95.944	98.189	92.296	100.86	96.206	96.413	97.358	98.8	97.736	96.374	102.08	99.154	97.218	97.757	95.54	97.124	95.593	100.41	100.38	102.26	100.18	96.756	100.73
110.28	112.43	104.6	104.63	110.61	102.24	109.61	108.2	109.03	108.73	107.83	108.48	107.81	105.88	111.34	108.27	109.14	109.67	107.63	108.91	109.06	109.79	111.18	114.83	112.59	107.34	103.98	108.37	107.91	108.12	105.63	111.22	106.2	115.51	106.13	109.37	110.82	112.33	106.72	109.82	105.02	104.44	110.62	110.78	106.55	110.87	110.85	111.78	111.11	107.53
110.09	105.62	110.55	110.7	111.61	110.9	103.52	104.88	107.85	107.21	107.56	107.52	111.1	105.55	105.5	107.22	106.95	111.55	105.36	110.67	108.56	108.42	106.5	105.69	107.91	108.58	110.75	107.22	109.03	107.97	112.59	106.7	111.84	106.39	106.16	105.75	111.55	109.81	108.91	106.94	110.22	109.34	109.69	101.13	105.13	105.24	108.75	108.12	108.49	112.98
107.28	105.24	107.16	103.32	104.47	107.12	105.46	105.95	105.06	108.26	107.44	105.57	102.69	103.39	105.45	106.37	104.09	106.17	109.8	105.39	111.4	109.57	106.11	101.14	102.51	107.47	105.91	102.83	104.31	109.03	110.45	104.64	105.77	108.39	107.43	104.07	109.55	107.71	108.05	106.04	106.99	105.98	110.42	111.18	110.02	108.4	104.69	105.15	107.49	109.89
107.61	106.96	108.37	106.7	104.29	104.97	100.87	101.97	105.8	108.41	105.97	101.82	106.65	106.77	107.6	109.37	104.53	106.97	105.19	109.76	107.42	103.25	102.84	108.41	101.27	101.53	103.93	105.73	107.52	105.38	105.08	106.15	105.5	106.88	105.45	106.83	106.36	110.76	105.05	109.38	106.32	106.97	103.55	102.61	107.46	105.47	112.19	109.58	104.72	107.76
112.44	103.35	107.93	112.22	101.82	108.44	105.23	105.39	106.24	108.37	110.85	112.58	104.89	106.19	108.54	107.05	106.85	109.91	108.94	106.84	110.2	103.34	108.32	110.37	105.59	111.4	108.79	109.78	109.78	110.74	110.02	108.92	115.12	105.65	107.74	107.79	107.67	107.52	109.94	105.34	112.67	112.82	109.6	109.24	108.51	107.47	110.69	107.25	110.34	109.9
108.02	107.61	105.74	112.01	105.16	104.4	106.06	101.28	107.27	107.9	108.03	103.96	109.25	104.33	100.89	109.3	112.62	106.84	107	109.25	105.42	106.25	110.31	105.89	102.97	109.5	102.45	106.62	109.49	107.7	108.47	106.01	103.43	107.05	105.91	101.38	106.84	107	109.21	108.64	103.96	108.22	107.92	107.53	106.15	105.89	103.45	108.55	103.45	107.61
105.09	111	103.16	104.47	105.3	106.87	104.06	108.45	107.84	106.87	103.22	104.94	104.05	103.72	101.44	106.18	107.5	107.58	104.08	102.81	104.6	103.22	108.87	107.97	107.4	106.25	105.73	103.81	104.24	105.41	108.41	104.73	106.49	106.69	102.55	105.88	104.47	103.12	108.11	103.86	102.2	103.46	103.76	102.66	106.93	104.97	101.9	107.72	103.09	107.93
107.12	111.85	109.77	108.86	108.56	107.75	107.04	107.4	106.6	111.16	110.53	110.06	109.02	103.46	107.37	106.45	106.44	105.4	108.71	105.83	111.48	104.64	107.96	109.34	106.11	106.54	111.93	103.28	105.81	107.61	107.18	106.79	109.25	104.92	109.55	105.28	105.44	113.31	104.95	110.55	108.81	108.58	110.19	104.23	107.47	106.19	107.21	112.09	105.94	102.01
113.99	114.76	116.64	112.5	110.07	110.59	112.33	110.33	111.52	111.65	114.6	107.14	112.11	111.07	113.35	112.9	108.5	108.1	109.98	111.48	112.08	113.3	112.33	114.97	108.42	111.07	109.54	112.03	110.14	106.99	108.98	108.39	114.68	108.95	111.91	112.52	111.19	113.18	109.56	110.68	109.86	110.37	112.91	106.6	110.36	113.05	109.85	113.33	109.57	113.85
116.01	108.6	105.14	112.26	104.78	107.66	106.58	108.1	111.18	106.81	110.41	110.31	110.97	104.42	109.95	106.19	103.55	106.65	108.66	106.09	105.65	104.87	107.16	109.86	103.41	109.4	108.8	108.62	108.36	105.99	110.65	106.83	105.66	106.05	107.59	106.32	110.78	107.6	111.9	106.75	111.62	108.36	107.68	103.69	106.83	109.13	113.62	107.55	109.09	107.19
110.87	102.69	105.9	103.47	109.19	104.52	105.23	110.7	107.94	106.98	106.48	108.16	106.29	100.97	113.77	107.62	106.02	109.4	103.57	106.33	107.91	104.96	106.22	109.73	105.63	108.26	103.85	107.75	104.77	105.8	103.4	108.68	104.25	103.71	103.44	109.93	109.34	107.82	105.73	103.51	108.71	107.5	106.66	109.37	104.8	107.27	108.81	107.02	109.85	107.98
107.87	104.16	107.88	107.46	107.57	102	105.72	106.82	104.17	104.81	105.61	107.85	106.26	107.41	101.44	106.7	100.38	105.22	106.7	103.46	106.03	108.91	102.49	104.87	105.92	109.97	107.82	101.63	104.42	107.55	108.74	108.35	100.24	101.51	106.79	107.52	100.48	108.81	106.49	108.54	103.88	111.2	102.86	103.72	106.95	102.37	108.06	108.14	107.77	107.39
103.75	107.95	107.75	105.49	106.44	105.67	108.63	106.34	107.65	107.76	104.31	106.38	108.97	109.24	104.68	104.45	111.4	106.29	109.99	108.07	109.38	106.28	105.37	103.85	107.08	108.97	106.48	106.83	107.83	105.52	109.84	107.27	100.44	108.29	110.66	106.17	107.3	109.99	105.22	107.45	106.23	105.61	108.3	108.21	109.43	106.21	106.61	110.41	107.38	103.32
107.1	105.72	104.48	107.92	107.4	103.97	105.44	104.31	111.44	103.93	106.88	103.33	108.23	104.88	101.96	105.6	103.72	110.19	109.84	112.16	105.94	105.68	106.47	106.19	106.72	110.44	102.54	105.16	110.9	103.39	105.17	102.51	108.48	105.08	105.1	102.82	107.15	110.39	105.14	106.71	106.29	105.42	104.92	105.15	104.56	105.47	105.5	107.13	104.85	103.85
102.54	101.67	99.03	100.99	103.41	100.65	101.35	103.73	101.3	101.66	101.41	99.352	100.39	104.11	101.07	99.482	94.144	98.931	97.767	102.2	100.41	99.95	102.03	104.17	99.679	105.49	99.158	101.58	95.772	103.55	102.21	98.832	103.06	100.88	102.38	98.293	98.848	100.32	98.373	97.496	103.43	98.059	99.754	101.9	100.37	101.77	101.7	100.34	103.35	97.899
108.94	109.69	105.88	107.67	102.8	107.45	105.88	107.45	113.93	112.16	108.18	113.06	106.96	102.44	107.51	104.32	112.3	108.65	104.18	107.2	109.08	103.5	103.71	108.86	107.7	108.43	104.43	109.3	106.2	109.05	112.1	103.61	108.14	100.04	103.99	105.19	105.49	109.38	107.6	105.31	107.68	108.5	104.93	107.42	107.89	110.19	103.9	108.5	110.21	105.28
109.22	105.47	105.35	111.58	105.24	109.19	105.64	107.21	104.86	102.92	104	103.85	105.81	105.38	108	104.77	106.54	106.5	105.61	107.93	104.39	103.91	106.06	102.86	104.66	102.38	108.02	103.85	105.47	109.58	104.47	111.29	106.8	103.06	102.84	104.24	104.55	103.94	106.19	105.16	104.03	108.15	102.65	104.53	105.92	105.82	108.62	104.29	105.29	103.88
98.282	103.69	102.56	98.55	94.806	92.024	101.58	100.48	97.541	96.672	100.26	96.464	100.65	97.156	96.776	99.696	101.33	99.506	95.612	97.251	97.801	102.61	98.727	95.795	101.08	103.48	100.42	100.88	98.262	95.742	96.752	102.42	101.57	101.56	95.067	100.78	102.95	104.68	102.95	99.399	99.988	96.22	100.78	97.968	99.226	101.56	102.78	97.027	98.12	95.863
96.679	100.11	99.593	100.51	97.934	103.28	97.504	98.606	100.94	98.106	95.837	95.996	96.425	100.95	99.649	101.55	95.206	99.733	98.26	104.59	94.501	99.615	94.489	95.697	98.286	95.419	98.522	101.63	97.499	96.482	101.43	98.719	97.976	100.21	96.142	98.496	98.706	97.051	94.351	94.275	95.895	101.43	101.41	94.397	98.167	99.737	92.282	97.603	96.236	98.396
108.65	107.57	115.22	102.8	107.17	108.85	107.33	110.04	108.91	112.41	110.01	107.26	110.18	108.08	107.7	107.7	108.8	104.04	108.14	106.9	109.57	109.72	108.42	107.09	111.06	106.75	105.94	105.53	107.28	104.7	107.68	110.47	110.53	105.43	107.77	110.12	105.19	112.32	109.14	112.44	111.9	111.91	110.63	109.26	110.18	107.69	109.95	110.17	104.71	111.18
110.37	109.25	109.89	107.32	110.78	106.51	109.43	109.52	107.44	112.2	112.8	108.52	110.41	106.03	106.98	106.95	103.43	108.63	107.83	103.94	114.6	110.59	113.17	110.18	109.4	109.47	106.1	106.3	110.68	110.64	107.44	112.74	108.58	106.69	103.6	110.68	114.23	108.22	107.29	108.14	111.87	108.44	108.87	111.59	111.01	102.79	104.08	107.54	106.97	107.68
108.4	108.08	109.62	107.87	110.88	103.58	109.2	107.13	108.92	108.69	108.61	105.73	108.65	111.21	108.34	109.59	106.37	111.33	108.2	111.48	107.45	107.61	104.13	109.96	108.39	109.84	111.92	108.24	109.06	107.7	102.93	108.43	110.47	108.47	109.05	107.26	108.48	107.91	107.89	107.51	105.98	108.17	107.6	108.24	108.66	110.33	109.77	108	101.78	108.51
108.49	98.106	105.84	112.27	111.13	106.01	111.81	109.92	101.65	106.7	105.81	105.67	108.98	110.06	105.71	106.55	107.4	107.13	106.53	105.74	107.19	108.79	103.62	108.77	105.79	108.52	104.16	106.69	105.89	111.11	104.45	104.49	109	108.92	108.87	109.14	105.31	108.84	102.16	107.23	104.35	107.32	103.55	106.35	111.42	112.34	107.07	98.684	107.75	102.91
102.28	96.695	98.858	103.88	98.505	103.02	95.657	98.358	98.16	98.81	103.73	99.625	93.063	95.829	104.39	98.533	95.412	97.926	100.11	97.378	98.539	98.52	95.275	101.97	102.25	94.432	101.01	103.42	95.927	99.44	101.85	98.13	103.48	102.62	97.662	97.283	95.656	94.072	98.057	93.52	93.409	100.78	99.927	97.495	99.097	96.437	98.911	95.659	98.589	98.01
109.51	104.7	103.22	107.33	105.08	108.91	107.17	103.98	104.22	103.6	105.43	106.95	104.17	104.5	109.19	108.24	106.38	107.65	102.56	112.07	104.46	107.35	104.74	103.46	104.24	104.96	107.13	107.63	106.98	109.51	105.73	109.25	109.28	105.24	107.66	105.59	107.66	108.46	104.28	109.29	109.28	104.15	106.02	107.06	100.08	101.87	107.9	103.59	106.21	108.8
103.43	107.97	107.83	107.84	101.05	105.41	103.11	106.96	106.2	103.13	101.15	103.8	107.52	105.61	102.81	105.32	112.3	106.61	106.41	103.6	102.85	110.15	106.54	101.67	105.42	105.07	105.26	110.25	109.4	107.64	104.48	105.56	101.76	104.63	104.51	103.88	99.371	105.17	104.5	109.04	103.41	102.53	108.07	104.29	103.43	105.79	103.15	103.32	108.72	104.84
108.7	107.49	107.77	107.28	108.07	109.46	103.35	107.23	108	106.66	104.59	108.98	106.84	109.56	110.09	108.38	113.11	109.44	110.85	107.94	106.52	111.32	109.67	106.37	108.63	105.77	113.41	112.49	108.73	108.61	110.56	103.4	111.64	110.17	104.43	108.55	109.33	112.03	109.49	106.06	111.38	107.08	111.78	108.26	106.13	109.2	109.86	110.86	106.01	107.67
107.74	105.07	110.01	106.21	106.07	107.46	109.18	104.1	108.19	109.91	108.11	110.09	106.25	106.74	109.96	106.66	109.02	107.79	107.66	108.43	112.43	107.79	106.47	104.74	109.31	108.69	107.27	108.23	104.17	111.89	110.66	114.58	110.28	107.23	107.17	110.08	107.4	107.03	110.85	108.19	107.06	107.6	108.88	103.51	109.17	109.72	108.59	104.54	109.05	107.37
106.33	107.07	107.47	105.99	103.74	107.15	106.59	105.72	103.15	106.2	101.23	107.36	107.22	105.3	108.92	106.42	104.48	107.91	104.16	105.77	107.57	102.58	105.19	106.24	107.14	103.19	103.6	107.93	104.6	110.25	108.1	104.39	108.09	106.16	106.12	110.7	109.73	104.81	106.57	103.28	108.71	102.74	106.91	105.38	108.91	101.84	108.43	105.34	110.03	105.18
109.62	109.07	105.85	104.73	106.5	106.7	107.76	111.24	108.92	104.14	110.03	106.31	105.9	108.72	107.57	108.86	108.78	105.25	107.79	110.94	114.19	105.92	110.76	110.05	113.86	110.37	102.03	106.88	103.49	109.39	108.21	107.68	108.25	110.84	109.57	111.99	104.15	106.65	109.99	109.08	108.83	108.17	110.32	106.38	108.87	107.58	108.08	107.8	109.87	110.02
109.33	104.99	104.49	110.29	109.68	110.69	107.56	107.73	105.16	105.43	107.26	106.59	103.08	109.42	110	107.34	105.89	104.15	105.66	107.77	103.11	106.32	109.28	110.95	106.81	109.13	110.64	109.83	107.16	104.81	111.88	107.46	105.3	104.49	110.04	104.63	107.66	106.61	110.81	110.06	110.6	105.99	106.78	105.42	109.44	110.19	106.22	107.54	106.1	109.56
105.87	103.19	107.62	107.84	107.04	106.03	107.3	107.68	103	103.67	106.5	104.76	105.71	107.25	103.53	104.55	102.69	101.47	103.47	104.08	108.04	103.83	105.14	104.41	106	107.3	105.29	106.17	109.7	109.05	104.78	104.17	107.91	104.46	105.13	107.93	108.04	106.11	108.48	102.82	107.76	102.72	107.14	102.65	106.18	104.76	101.92	105.68	106.34	104.22
106.48	101.06	105.93	100.89	109.27	104.71	106.16	102.69	111.86	98.88	109.55	105.73	108	107.67	103.63	106.65	107.56	102.89	103.95	104.17	105.12	105.52	105.54	105.58	105.27	103.91	105.92	107.4	104.42	105.22	108.35	110.41	100.84	103.5	100.78	102.33	105.09	106.36	103.06	104.98	100.5	107.19	108.12	103.76	109.58	108.06	105.69	107.91	105.64	104.4
98.214	98.823	102.27	96.865	96.546	97.119	97.476	96.878	100.85	99.158	98.526	97.844	101.54	100.46	96.887	95.614	96.857	95.853	101.01	100.58	98.218	100.11	98.747	98.287	99.008	96.17	97.889	107.13	97.615	99.293	104.5	101.36	96.701	99.368	98.821	98.172	99.471	100.49	92.86	101.88	98.277	94.628	96.618	91.37	96.747	100.71	100.59	101.52	95.659	97.237
104.42	105.92	109.64	109.44	112.28	109.86	104.52	105.97	104.81	105.66	107.62	112.3	107.36	108.57	110.17	108.7	104.55	109.22	110.72	109.56	108.56	99.872	107.91	109.34	107.42	107.07	108.86	106.31	107.01	112.47	105.34	104.06	104.55	109.61	109.36	114.19	108.08	106.11	111.36	104.01	109.38	106.2	112.32	106.39	108.21	113.44	109.02	104.6	108.38	100.52
101.99	97.648	97.947	99.909	93.427	97.837	95.365	97.842	95.293	96.314	100.8	99.278	99.08	97.868	96.71	100.94	99.404	95.056	97.485	95.766	96.883	101.95	99.779	98.463	98.589	102.47	97.082	102.73	96.525	95.786	101.98	93.396	96.304	98.718	98.74	100.86	104.73	96.454	98.977	95.258	99.328	100.83	100.25	97.676	95.729	98.577	101.26	98.458	96.832	102.45
110.47	109.74	106.33	109	108.06	110.49	109.43	111.23	108.62	111.25	107.37	106.35	111.05	108.78	108.32	110	109.83	111.35	112.28	106.98	108.45	111.63	108.95	106.78	107.05	106.04	107.02	107.63	105.67	107.11	109.95	108.5	109.85	108.29	108.22	107.47	107.16	110.75	103.05	107.16	112.77	104.18	107.91	104.8	109.62	108.92	107.33	107.47	112.01	107.99
106.94	101.79	108.53	107.9	105.56	106.8	103.27	105.09	104.25	101.61	102.94	103.24	106.08	104.57	102.64	101.5	104.18	107.97	107.95	106.74	100.89	107.19	108.4	105.3	102.85	106.8	103.8	111.26	103.14	107.14	104.79	106.15	107.34	104.64	105.1	107.18	108.98	104.79	101.98	103.75	103.07	109.76	107.49	105.36	106.79	104.98	105.77	102.9	105.47	108.54
109.25	107.16	103.21	108.89	109.75	111.11	105.39	106.84	105.16	100.5	107.21	105.93	104.68	108.6	103.5	106.63	103.24	107.04	109.17	99.89	106.87	107.57	103.75	106.13	106.6	105.29	106.82	108.2	104.58	107.14	106.27	111.51	105.48	102.03	109.4	102.98	105.65	102.49	105.63	105.25	111.82	102.47	106.58	105	108.12	105.5	105.45	102.67	106.7	104.83
107.12	105.15	105.72	109.12	106.51	107.79	108.37	105.01	107.69	107.69	106.35	108.74	108.81	112.81	107.13	103.47	105.94	103.41	100.73	109.65	108.57	102.72	102.72	110.39	109.62	110.77	109.26	107.97	109.98	103.45	105.12	108.22	102.24	107.94	106.53	106.49	107.82	107.17	106.5	103.42	107.41	105.9	104.74	102.83	101.76	104.02	107.99	108.69	108.48	106.7
108.07	108.44	110.47	106.09	109.53	107.03	105.93	110.82	108.41	108.77	105.59	103.2	107.93	108.74	107.49	110.72	109.46	109.81	110.21	106.79	113.83	110.63	102.52	104.67	108.11	109.1	110.05	110.57	102.9	111.44	107.07	108.81	109.89	106.7	105.55	107.41	105.62	108.17	111.39	109.79	110.75	107.68	109.92	111.17	105.26	111.52	109.99	108.01	108.05	111.42
100.8	100.7	100.78	100.25	99.688	100.52	102.63	99.022	102.15	100.54	100.35	101.74	99.869	99.329	97.946	99.445	104.22	100.13	99.891	105.16	98.401	105.05	103.41	104.06	101.81	104.89	97.129	101.98	97.932	101.7	100.55	101.38	105.18	105.63	104.17	101.86	100.64	97.703	103.98	101.12	99.195	100.62	101.67	100.52	94.956	102.73	107.83	101.89	100.73	95.988
109.65	104.79	102.9	104.52	102.9	106.63	107.73	105.85	102.2	106.92	105.02	104.48	105.12	102.3	104.35	109.02	104.56	105.89	106.14	106.05	100.82	107.03	105.93	104.01	106.33	107.26	110.06	104.12	109.9	109.11	106.69	106.59	104.36	104.66	109.91	110.05	105.52	105.49	108.33	104.13	102.8	107.73	106.86	108.65	104.47	102.76	104.82	104.84	106.02	104.74
107.43	108.1	106.4	107.78	104.59	104.68	106.26	105.21	106.72	107.68	101.8	104.35	102.69	104.26	112.28	104.84	103.35	105.66	106.5	100.28	104.99	107.46	105.17	108.86	103.4	101.69	104.56	105.36	104.9	104.56	105.2	106.48	105.25	103.17	103.81	102.96	104.74	106.63	102.91	102.98	99.777	104.94	106.95	102.7	100.99	106.62	109.54	102.81	106.04	107.78
105.15	103.79	106.73	105.61	101.68	107.27	104.22	110.01	105.12	103.49	105.64	106.96	102.96	110.4	103.69	98.742	103.1	105.84	105.51	108.09	105.22	112.49	102.25	102.86	107.42	104.83	105.53	107.54	102.89	104.96	107.25	107.12	105.34	107.04	104.93	106.52	104.57	103.33	108.55	105.59	101.29	103.62	110.02	105.64	111	101.27	109.56	104.15	105.67	103.5
108.4	110.75	110.83	110.56	112.49	113.6	111.22	109.3	109.71	105.92	107.98	104.97	110.86	108.83	111.51	103.11	111.28	105.79	113.11	107.25	110.11	111.05	114.18	110.76	109.13	106.6	108.99	111.13	110.83	106.59	108.89	111.23	109.53	111.75	113.42	115	108.22	112.22	107.66	109.65	110.95	107.04	110.89	110.51	107.75	107.83	104.5	113.64	110.23	109.79
101.15	99.977	99.853	98.945	99.454	101.73	98.627	99.579	103.29	98.15	99.907	100.11	100.65	100.71	100.24	100.42	101.05	102.15	103.11	98.435	100.75	102.88	99.602	105.46	99.935	101.36	101.38	100.76	101.51	99.756	100.37	100.31	100.7	102.83	98.948	96.762	97.681	96.796	100.01	96.857	99.503	97.278	99.092	103.78	99.828	98.769	101.67	97.057	100.23	103.33
104.51	104.1	106.21	107.23	107.08	104.59	104.45	106.55	107.41	105.82	107.54	103.46	108.13	107.56	109.03	108.84	107.76	104.7	100.9	106.99	108.98	105.22	109.47	105.73	108.17	110.2	107.79	102.63	105.4	107.82	105.05	107.92	108.66	105.17	106.25	103.45	109.83	103.26	106.39	109.34	104.15	108.06	105.4	109.24	106.39	106.63	104.29	108.29	107.15	111.86
100.45	98.378	97.443	101.45	98.049	101.44	102.28	104.7	105.38	98.778	99.238	98.481	96.879	103.97	97.088	101.88	100.16	100.45	104.31	100.72	101.72	105.88	102.02	97.096	107.99	101.24	100.12	102.99	99.24	99.602	102.23	96.11	102.5	102.28	101.78	99.428	104.09	100.57	99.979	97.3	100.78	101.58	96.492	107.12	99.781	100.44	101.67	102.54	100.29	98.814
108.73	109.47	106.81	101.84	103.82	104.32	104.23	110.89	106.78	105.25	108.97	112.21	111.47	102.98	112.16	109.89	107.5	109.25	113.18	106.14	105.9	105.95	112.62	109.87	112.33	103.69	110.57	106.46	103.55	105.4	106.08	106.03	113.23	109.93	105.8	108.35	106.9	110.16	108.72	106.87	111.44	107.28	106.47	108.26	108.6	107.22	112.56	101.81	106.52	105.91
106.6	108.3	102.23	104.88	107.61	105.85	107.31	106.42	107.47	103.75	106.95	105.14	104.93	104.11	105.34	103.42	102.31	101.46	107.71	103.79	105.17	110.23	102.34	109.52	106.07	105.17	105.79	98.783	100.35	103.59	107.35	105.75	104.41	105.55	106.92	109.19	103.63	106.67	107.61	105.25	106.89	105.23	105.95	103.48	106.18	103.31	107.47	103.38	107.76	103.92
98.647	98.078	99.399	100.07	102.04	99.026	99.489	102.2	94.52	102.16	100.68	98.037	97.539	96.663	100.91	100.83	100.53	101.15	101.73	102.49	95.934	94.925	100.32	99.664	100.18	100.91	97.523	98.386	96.443	93.738	97.468	96.484	98.388	99.191	98.486	100.21	101.35	97.863	96.165	102.97	101.09	99.421	101.15	105.08	99.45	99.538	96.72	98.273	96.99	98.215
106.4	107.19	105.08	106.56	106.58	106.06	107.51	108.35	108.75	105.84	105.01	107.58	100.54	105.54	105.77	104.5	103.84	103.9	109.89	109.64	105.43	104.74	106.04	104.06	109.84	105.97	105.95	108.07	99.564	107.49	105.07	106.52	107.51	109.28	104.7	106.21	108.27	106.02	104.75	102.33	103.68	103.99	109.85	108.9	106.78	103.24	106.47	102.18	104.4	101.91
95.618	97.452	100.18	95.381	97.689	95.742	96.875	97.581	98.779	100.75	94.764	95.233	99.563	97.409	100.52	103.47	97.866	101.59	102.68	100.51	100.86	97.217	94.887	92.398	94.809	96.671	99.02	91.964	95.857	101.54	100.24	93.661	99.808	95.395	99.383	96.644	96.522	97.141	98.697	95.643	102.05	99.086	98.48	98.15	99.421	103.67	98.578	97.399	100.37	98.074
105.5	106.51	103.87	107.4	101.61	106	107.56	107.54	105.41	108.54	108.07	105.4	105.43	107.5	105.85	112.51	106.71	107.26	106.61	102.47	105.41	108.13	109.62	106.62	109.93	107.52	110.27	103.37	106.41	103.31	110.27	108	107.9	103.89	109	106.4	107.69	108.93	106.15	104.54	104.62	106.16	111.61	107.79	102.48	104.67	113.7	108.18	105.12	107.76
107.72	112.26	108.05	109.61	105.68	106.47	110.87	108.54	110.46	110.03	109.16	107.61	109.53	104.6	111.49	107.38	110.36	105.16	107.93	111.05	105.92	112.08	107.11	108.37	111.97	112.09	107.99	108.17	105.5	108.49	107.03	111.84	108.93	108.15	109.07	107.79	105.09	107.03	107.65	107.25	107.19	106.59	103.59	104.78	107.15	107.3	106.12	104.3	109.81	108.45
96.161	98.853	99.957	104.22	104.42	98.483	102.85	102.75	105.66	106.6	99.82	101.61	101.38	103.33	102.29	103.4	100.35	103.36	103.62	99.705	104.55	99.581	103.03	99.674	102.48	101.36	98.993	98.819	99.634	98.411	98.195	98.596	100.49	104.88	100.39	105.72	99.182	101.51	102.87	99.401	105.42	98.402	101.06	102.62	104.02	99.95	103.88	100.66	99.951	102.99
102.65	97.683	105.59	99.487	99.358	93.629	98.669	98.168	97.789	96.46	96.271	97.57	97.462	98.597	96.431	93.933	99.026	97.589	98.277	98.081	96.739	97.491	99.248	98.115	102.09	98.189	98.834	96.709	97.136	97.52	96.473	97.775	99.68	102.41	95.729	94.987	98.218	95.912	96.614	96.722	96.123	99.155	96.272	98.537	97.994	101.4	96.712	98.741	99.792	95.261
107.84	105.4	103.4	109.9	104.56	107.26	103.5	106.84	106.79	105.51	105.38	103.41	104.39	104.19	107.11	104.48	99.211	106.3	102.62	104.5	107.48	105.5	111.4	107.6	104.36	108.73	104.91	104.17	104.2	105.55	102.64	103.93	105.32	106.3	105.04	111.32	100.67	108.68	106.42	106.34	108.27	104.26	110.63	106.8	114.07	102.82	103.74	106.97	112.41	107.51
94.696	97.39	101.21	94.271	99.666	98.966	98.522	100.55	95.002	97.442	99.997	98.432	96.491	96.975	96.243	92.912	96.557	99.059	98.666	96.27	96.855	99.257	98.218	95.676	100.27	96.365	93.491	95.667	99.741	91.474	99.782	98.092	99.125	100.2	94.932	97.478	93.141	96.457	97.502	97.743	98.532	96.415	95.629	98.15	103.29	96.571	99.139	100.13	96.156	97.418
110.21	109.79	108.66	109.22	107.4	106.58	106.59	108.1	107.49	108.11	111.35	109.03	106.37	104.59	110.54	110.51	108.03	108.51	111.74	109.37	107.02	106.85	108.43	107.49	102.4	108.57	110.28	105.66	108.17	106.47	107.98	105.18	106.31	109.83	112	103.93	108.96	107.05	100.84	104.62	107.32	106.17	112.08	108.53	111.28	109.72	106.5	108.34	113.26	108.54
109.2	99.497	101.42	105.51	108.53	105.39	109.13	101.54	107.61	106.38	107.81	101.37	103.15	104.67	106.7	101.11	106.28	108.16	101.08	101.13	106.54	108.7	104.05	104.59	102.17	101.25	106.45	104.37	105.09	101.67	107.01	107.13	100.38	102.2	109.68	105.44	105.03	111.33	108.18	105.01	107.13	105.2	107.73	108.19	107.69	101.79	103.83	105.28	106.06	104.55
106.32	108.25	105.86	108.13	106.74	108.53	110.16	108.24	108.87	106.23	106.66	111.84	109	106.5	107.87	107.58	109.87	106.98	112.91	106.37	110.09	106.6	110.82	109.37	105.88	105.72	108.68	109.47	109.89	109.25	113.53	109.39	108.28	105.06	109.58	109.48	109.16	107.92	107.42	107.96	110.67	108.01	108.27	109.48	110.24	110.19	109.63	109.06	107.93	104.28
106.16	105.03	107.04	108.56	106.13	105.1	106.38	110.49	110.21	112.67	109.37	104.49	106.12	112.23	109.38	106.41	106.84	110.13	106.38	105.49	109.55	108.72	111.41	104.67	106.84	108.1	109.52	108.4	106.46	106.51	105.02	110.19	106.52	109.18	108.9	109.05	110.21	104.37	108.44	110.92	103.97	108.2	106.73	101.55	111.36	105.48	108.1	105.32	102.34	110.79
105.67	107.34	106.86	106.55	105.33	105.08	106.33	103.3	104.55	102.51	105.13	104.37	106.94	104.03	103.8	103.09	103.35	109.4	101.79	106.25	105.46	100.89	104.41	103.75	107.73	107.97	102.17	99.193	102.19	100.1	109.2	111.21	106.33	107.06	103.57	106.96	104.92	105.34	101.98	105.14	107.11	103.62	109.25	107.6	104.52	106.86	104.59	110.49	104.53	104.34
104.26	106.22	104.36	108.76	105.75	106.25	104.65	106.58	104.27	106.68	109.57	106.03	107.37	107.42	109.08	111.15	101.77	108.67	107.41	104.96	107.47	108.53	103.73	106.66	106.47	102.15	107.3	106.9	105.55	106.8	110.86	108.09	104.95	107.2	107.29	107.2	104.35	107.42	107.64	105.75	106.87	106.5	107.39	108.18	102.83	109.8	103.18	102.27	107.38	103.44
109.87	108.59	105.94	108.55	102.8	104.4	107.34	101.66	103.43	104.58	103.52	110.09	107.23	100.95	107.49	107.16	102.42	108.05	105.75	107.17	107.9	107.54	101.41	104.82	102.91	104.95	102.11	110.32	108.36	108.46	104.45	108.44	108.31	105.97	110.05	108.19	107.85	104.91	105.14	106.5	104.41	104.7	109.74	110.19	106.36	106.87	105.93	108.02	104.32	106.36
108.38	105.6	106.9	108.06	105.57	104.73	105.57	107.5	111.04	104.9	109.51	109.73	111.7	108.67	113.73	108.11	107.8	109.04	109.14	105.49	104.09	110.52	107.15	111.06	104.55	104.39	105.15	108.35	110.62	105.37	109.24	103.96	108.31	110.4	108.59	103.43	108.01	107.34	113.11	109.32	109.45	110.71	110.36	107.84	113.7	108.56	104.13	108.31	106.68	114.13
108.94	108.4	103.77	106.57	104.6	104.22	109.21	102.4	109.43	101.66	103.86	108.36	104.78	102.7	112.42	109.07	104.68	108.36	105.53	105.63	103.4	109.07	106.51	108.15	108.99	108.95	104.39	109.36	105.72	101.91	110.95	105.57	105.75	100.18	112.58	102.06	104.72	107.46	104.12	108.23	107.13	107.04	102.22	108.82	109.46	110.12	103.72	108.44	105.08	101.8
111.64	110.9	109.64	106.35	104.84	106.77	106.81	105.39	109.75	108.09	105.43	105.35	109.54	110.77	106.72	105.36	104.82	105.31	108.97	111.29	111.44	111.22	108.05	108.55	107.03	108.17	107.1	109.88	110.15	106.69	113.04	108.06	113.27	103.36	101.91	108.75	108.07	107.17	106.64	107.4	109.97	109.6	105.92	107.03	108.73	107.6	111.84	109.24	105.76	103.45
110.42	109.47	106.76	110.2	110.85	106.21	107.37	111.22	108.95	111.66	106.7	108.69	107.94	106.46	107.86	111.5	109.09	104.99	107.06	106.31	110.69	109.93	110.29	108.11	102.17	103.79	103.73	104.63	106.51	107.63	106.7	108.66	107	105.49	103.81	107.95	109.96	105.18	108.87	107.31	106.66	110.84	109.59	106.33	112.65	110.77	102.17	110.51	110.18	105.75
106.14	103.14	105.47	106.55	103.25	103.47	107.51	110.46	103.57	105.23	111.06	104.45	109.32	105.85	103.99	107.74	107.17	108.58	107	107.11	103.82	104.76	103.06	103.87	104.48	105.02	104.53	107.69	105.52	103.44	106.14	104.28	109.88	107.24	104.01	107.38	103.9	106.29	103.36	108.05	105.17	107.04	102.72	108.25	108.58	109.44	104.97	102.29	103.33	108.87
100.59	99.452	96.776	102.28	99.886	101.18	99.642	100.82	97.464	97.249	102.96	103.3	100.52	101.64	100.64	100.85	100.22	101.71	99.358	101.84	100.98	104.3	100.56	99.437	102.48	97.081	102.89	99.156	99.676	99.49	101.18	103.17	102.24	100.82	99.267	103.32	95.688	102.88	101.76	103.21	98.319	103.3	100.35	98.048	100.94	100.36	96.548	103.84	103.77	103.83
101.13	100.77	100.39	98.817	100.01	99.589	97.596	99.046	97.728	97.927	97.673	98.344	100.46	97.517	100.64	97.799	98.04	100.52	98.326	103.16	98.518	98.284	99.434	98.477	94.045	97.861	97.57	98.709	96.557	94.693	102.09	101.81	101.53	100.67	100.51	98.163	99.185	95.08	96.943	97.748	96.331	101.85	97.806	99.988	99.266	99.499	99.637	100.06	104.25	101.03
99.433	97.844	102.07	100.48	92.796	103.41	94.71	99.179	101.69	94.874	102.04	97.407	98.213	98.739	98.732	94.936	100.34	94.733	101.38	97.925	95.83	100.61	95.919	95.422	100.77	98.091	97.972	96.907	96.311	95.87	98.162	98.266	94.478	97.133	98.05	97.291	98.818	92.665	92.94	99.381	98.499	99.149	94.852	98.229	95.347	93.91	99.373	94.94	100.34	96.275
99.396	102.22	99.693	100.24	93.757	99.997	101.4	98.259	104.94	100.36	98.378	99.469	98.3	102.67	95.552	101.86	98.143	101.84	96.064	101.77	100.43	98.917	99.083	99.063	95.532	98.421	101.8	96.132	98.724	97.857	97.468	103.17	98.512	98.307	95.125	98.006	99.257	99.427	105.8	99.948	96.904	97.467	100.74	98.667	103.97	104.8	100.01	98.846	97.503	99.394
106.55	106.23	102.91	103.35	107.07	106.07	106.5	106.53	99.605	106.45	107.86	105.03	108.06	102.64	109.78	106.82	108.89	109.8	109.03	104.8	108.25	108.16	102.74	103.54	103.87	108.01	112.18	105.72	107.87	104.49	104.89	100.65	106.11	104.22	111.76	102.4	107.38	105.34	104.35	104.54	105.24	106.05	109.83	101.95	106.59	102.49	108.45	109.72	105.29	106.02
93.007	102.19	106.06	98.149	97.308	102.75	101.22	100.22	102.53	100.5	101.75	104.2	97.207	104.87	103.77	99.832	99.504	100.74	99.214	101.16	100.69	100.25	97.128	98.64	99.723	98.691	98.577	103.19	96.781	100.4	98.655	98.449	93.415	102.13	106.72	99.03	96.444	106.24	101.07	102.04	102.35	99.763	100.51	97.927	99.417	100.96	96.472	103.22	106.46	104.7
103.47	107.55	112.81	108.13	104.98	111.93	106.98	110.99	110.95	105.47	106.28	108.15	107.85	109.64	99.677	106.34	106.86	106.18	106.67	110.27	105.33	102.12	107.39	103.86	104.47	102.81	106.12	109.08	105.58	106.78	104.26	102.47	108.7	103.12	106	104.73	103.6	106.5	104.69	107.14	108.6	107.22	107.03	104.94	109.51	107.5	111.11	105.16	106.47	105.68
109.35	104.65	102.18	104.86	104.64	103.74	109.01	103.58	102.73	105.07	108.14	103.95	104.11	106.47	104.78	110.88	107.85	106.31	104.84	107.06	104.32	103.98	103.73	102.86	107.54	106.39	101.72	106.97	104.18	108.64	112.44	107.38	100.6	105.35	99.939	109.1	99.191	104.66	100.95	103.33	100.05	103.35	104.48	106.5	99.795	102.7	106.07	105.35	107.63	99.997
103.8	107.97	104.52	109.04	110.52	103.81	105.54	103.89	107.45	100.24	105.24	112.07	103.33	107.32	108.43	107.65	102.53	108.8	108.76	108.89	106.91	110.1	104.16	106.21	102.09	105.49	107.48	103.49	112.42	105.45	108.63	107.87	108.25	108.9	107.2	111.54	103.19	106.92	111.69	103.04	107.45	111.72	105.53	106.57	104.45	107.46	102.25	103.75	107.7	104.48
98.923	97.158	99.535	96.775	94.357	97.906	99.39	100.1	99.549	97.849	101.06	98.596	93.122	99.861	101.46	94.733	98.238	105.02	101.84	101.89	98.626	99.756	99.391	99.403	98.817	98.298	101.58	102.98	98.831	98.457	99.753	96.36	95.926	95.533	99.402	93.398	96.493	97.384	98.674	92.32	98.556	97.052	100.64	101.18	100.32	100.1	95.546	98.039	96.964	98.652
103.11	98.597	98.275	101.51	99.387	100.03	101.87	99.793	103.33	102.63	105.84	99.895	100.45	98.369	102.06	101.06	97.745	97.438	99.263	100.01	100.2	98.733	97.485	98.86	99.612	100.36	101.15	101.71	98.31	101.15	100.5	103.76	103.7	104.09	98.885	101.99	98.689	103.24	99.492	104.32	101.45	98.118	98.516	99.931	100.35	97.056	104.86	104.49	99.842	100.49
110.55	103.2	106.07	108.55	108.07	105.48	106.63	108.52	107.13	105.24	106.12	106.69	106.79	108.12	103.98	107.05	107	106.38	107.15	107.5	106.47	106.97	102.71	104.91	106.62	106.88	107.39	111.27	103.83	107.56	105.67	110.63	108.38	108.83	108.16	105.72	107.16	105.69	103.89	110.58	108.22	107.33	105.48	103.56	109.27	111.04	104.73	106.14	108.86	106.57
108.19	106.05	103.78	106.38	102.26	103.6	109.15	108.88	105.11	99.505	106.36	104.87	103.93	106.43	108.39	104.84	109.42	104.43	109.62	104.56	111.49	106.56	107.77	102.16	108.95	104.76	109.78	104.85	110.65	106.91	107.96	104.03	107.77	104.12	105.37	107.04	107.85	105.52	111.24	108.53	108.04	110.27	107.67	108.22	111.74	108.31	107.86	107.2	110.75	106.14
107.47	109.76	108.67	109.92	108.19	107.02	113.63	112.46	103.86	108.56	108.27	106.79	107.05	106.7	110.55	110.62	108.64	109.67	108.72	106.67	106.27	109.49	111.1	109.27	106.58	105.98	109.97	111.74	107.98	110.27	110.6	110.73	106.97	107.52	107.82	105.81	109.47	108.81	107.45	110.47	101.54	108.11	104.06	108.35	112.01	108.57	106.04	110.83	109.29	110.21
104.62	108.91	109.47	102.1	105.8	107.05	112.42	108.43	107.74	105.4	112.89	105.11	105.69	108.27	106.44	111.63	112.27	105.16	108.83	100.67	105.27	108.02	105.57	109.63	105.35	109.17	110.26	112.13	107.2	107.95	104.57	108.56	107.14	110.06	107.79	107.82	105.52	110.11	109.94	106.02	104.98	109.3	108.97	107.42	106.5	107.41	108.88	105.53	111.63	109.76
108.76	101.44	110.7	108.01	106.08	100.75	108.93	107.24	104.06	108.71	106.37	105.99	112.1	105.74	104.14	105.44	101.32	109.17	105.9	105.63	108.8	103.21	108.32	107.61	107.11	105.9	105.96	108.8	106.64	99.898	106.61	103.06	104.47	103.95	108.34	109.42	102.55	107.46	108.28	112.92	103.8	109.93	109.44	106.92	104.12	109.37	103.58	106.04	106.4	108.06
106.69	110.83	105.5	104.59	110.28	106.85	106.48	98.721	106.31	107.55	104.51	106.48	104.5	105.99	106.26	106.58	103.78	104.38	109.33	98.945	107.4	106.35	106.03	104.13	107.82	105.7	106.15	106.83	108.08	106.37	109.96	103.9	106.06	106.22	108.72	102.05	110.24	108.42	100.64	105.53	108.56	104.98	104.01	107.37	106.27	106.41	106.13	109.13	106.11	105.7
112.59	112.14	110.4	110.88	104.09	107.42	107.76	109.9	102.32	105.79	108.96	110.02	109.11	106.59	106.75	109.27	108.26	111.05	104.87	107.86	105.33	106.88	108.92	105.9	105.48	110.64	108.19	108.75	108.73	108.62	105.55	107	105.72	107.45	107.81	108.85	105.9	108.91	107.6	105.21	109.7	111.91	113.27	103.37	110.41	107.86	108.61	107.53	105.83	108.74
106.63	106.16	106.07	106.38	105.99	108.94	110.95	107.4	104.79	102.84	104.65	103.69	109.51	106.35	105.5	105.85	107.83	106.97	104.51	108.03	105.22	112.2	103.2	108.74	104.97	105.5	106.25	105.33	103.92	109.54	103.35	109.54	107.7	106.49	106	106.65	106.45	104.05	102.05	105.32	106.12	103.13	107.02	107.88	109.64	106.39	110.12	106.95	102.76	102.37
93.604	97.2	99.433	102.26	99.285	101.27	101.77	97.397	99.617	97.216	101.77	100.53	103.33	100.15	97.377	96.515	99.235	96.493	101.12	94.906	97.548	99.206	99.865	100.81	97.734	97.691	98.192	100	97.05	96.889	98.353	100.33	97.683	102.09	98.758	101.11	101.38	101.68	101.65	100.28	95.679	101.36	101.25	96.085	99.817	102.07	98.306	100.2	100.33	100.27
102.25	106.93	106.52	106.43	110.83	104.68	105.82	106.36	106.97	103.32	105.73	104.58	108.66	100.85	105.34	107.72	105.34	102.4	104.89	103.93	106.1	107.82	103.51	103.05	106.81	108.26	107.09	104.34	107.43	100.97	106.87	101.78	103.75	107.86	108.02	106.28	103.62	101.24	110.03	106.93	105.86	106.56	101.98	107.81	104.93	103.01	105.93	104.87	106.33	105.22
107.35	101.2	106.36	110.34	109.37	103.71	106.81	109.79	111.17	108.58	109.37	108.5	108.54	103.92	110.91	107.97	111.74	102.35	108.93	108.07	110.51	103.36	110.13	106.79	109.48	108.95	110.78	104.3	112.2	108.9	108.77	107.88	108.68	110.31	109.63	110.4	108.86	112.78	108.2	109.65	110.48	106.7	108.17	105.92	115.74	107.62	108.75	106.55	109.89	106.7
98.574	96.655	94.355	97.646	94.256	98.89	97.944	98.895	98.709	100.99	103.54	94.15	93.275	97.564	92.895	100.9	101.13	98.609	98.162	96.611	97.351	102.27	98.575	100.36	96.548	100.07	101.76	99.367	95.295	97.732	100.68	99.769	96.158	98.31	104.58	102.57	96.716	98.737	101.55	100.92	99.829	97.969	95.221	102.66	97.56	92.418	100.52	106.82	96.497	99.633
108.87	104.6	104.36	105.25	107.27	108.69	111.05	107.01	106.26	109.28	104.78	106.48	103.48	108.34	104.17	110.12	107.86	105.78	105.71	104.79	109.71	110.13	104.97	108.71	106.53	109.2	102.89	106.9	108.76	109.59	106.05	105.1	105.74	105.6	104.77	108.59	107.25	103.4	104.3	102.48	105.29	103.41	103.39	101.65	104.9	104.24	106.3	103.77	107.12	101.24
106.46	109.09	108.16	109.61	109.35	107.49	103.82	109.07	111.3	105.05	111.06	103.82	107.16	107.06	108.04	103.75	109.41	106.33	108.8	105.08	104.62	111.1	105.72	107.77	110.92	107.73	112.13	112.08	106.53	107.56	106.7	106.85	109.38	109.33	106.15	107.17	109.42	111.82	104.41	109.85	105.09	105.97	109.29	113.48	107.14	109.52	108.12	104.4	107.88	111.45
112.95	106.96	110.86	107.22	109.61	109.12	109.9	112.88	110.59	114.29	112.55	108.83	112.32	113.5	113.93	113.67	109.36	109.78	111.79	109.95	110.59	112.04	110.89	117.59	109.41	111.51	109.22	111.89	107.5	111.11	105.14	107	107.08	111.9	111.15	108.98	112.58	110.38	109.34	116.17	113.54	111.26	110.94	110.96	111.68	112.19	108.76	111.16	108.23	108.39
106.36	108.44	106.32	107.55	109.26	106.3	108.49	105.75	103.99	108.57	110.21	105.67	109.94	106.24	105.11	106.75	106.16	106.42	109.69	108.25	106.98	110.76	108.5	107.81	107.05	103.25	106.58	106.28	105.21	110.89	104.86	107.72	106.51	109.16	109.09	107	107.2	105.75	110.9	107.85	108.74	107.9	105.81	108.37	110.57	111.32	110.83	111.84	110.29	110.7
105.03	106.49	106.16	105.31	107.12	102.29	104.41	103.5	105.88	104.98	107.97	101.95	104.23	99.463	105.45	105.77	105.72	105.53	108.1	107.44	111.03	108.44	104.02	108.65	103.51	106.64	108.22	106.03	110.39	99.403	105.67	103.73	110.26	109.87	105.04	107.96	107	104.19	104.32	103.99	107.53	102.04	106.24	110	106.82	106.18	104.06	103.88	106.84	107.37
105.88	108.51	104.5	102.45	106.93	105.41	106.83	104.87	110.12	106.81	109.21	107.82	105.18	106.36	111.54	112.7	104.33	111.98	112.15	108.17	108.89	111.05	106.26	110.74	106.46	105.09	108.36	111.15	107.5	107.82	107.31	110.32	106.36	102.45	110.08	106.2	110	107.86	109.29	111.66	108.67	109.06	109.46	98.609	111.08	110.69	109.19	106.85	108.97	107.28
101.75	99.326	100.84	95.75	98.291	98.806	97.536	104.29	102.89	101.61	103.68	100.29	103.36	103.56	101.47	101.09	105.15	99.498	98.901	100.84	96.848	101.13	97.65	96.567	97.468	102.42	102.78	101.42	101.54	100.4	102.46	96.644	106.8	99.624	100.41	103.01	100.06	99.214	100.3	99.255	99.998	98.695	100.01	101.76	103.58	102.88	102.67	100.47	98.93	103.08
105.05	110.85	104.33	108.41	107.86	108.43	105.9	105.27	108.25	109.32	108.38	105.96	106.01	106.32	110.58	105.23	107.53	107.39	101.63	105.37	105.5	109.1	105.35	108.37	106.79	107.9	106.83	108.15	102.62	106.33	109.05	105.67	106.72	101.01	107.11	110.77	107.41	103.43	107.11	105.76	103.5	101.88	103.16	105.31	104.66	107.99	106.86	104.99	109.21	99.27
104.85	102.07	98.404	98.477	99.536	98.534	93.717	100.55	97.557	95.202	94.721	99.113	101.44	99.719	96.779	96.518	95.361	99.835	100.19	97.099	95.228	96.716	94.406	100.16	100.37	100.15	94.393	101.46	95.661	93.426	100.37	95.037	98.247	99.006	98.147	98.035	98.646	98.628	104.37	101.12	98.987	95.783	95.121	98.863	97.178	99.115	96.635	99.811	96.586	100.92
112.94	107.97	109.18	105.09	108.59	111.37	109.23	108.52	108.02	106.04	108.31	105.65	110.08	109.92	112.19	113.17	112.82	104.11	109.95	109.25	111.8	115.65	107.12	110.77	110.75	110.7	108.42	112.08	113.34	111.57	112.84	107.91	111.04	110.57	109.81	108.33	108.54	114.09	112.37	109.13	110.33	115.3	108.01	116.54	111.03	106.65	107.29	111.97	106.86	108.65
101.92	102.04	102.9	100.73	105.59	103.62	95.432	98.13	97.16	99.165	97.118	106.47	99.384	99.131	103.01	103.4	97.768	101.12	100.69	98.227	97.982	96.327	101.13	99.052	100.99	97.946	101.54	97.252	99.865	101.52	98.232	96.837	99.712	104.43	100.12	97.06	98.262	102.57	100.64	101.02	99.801	97.071	97.41	99.5	99.368	102.44	97.352	103.76	101	95.988
99.327	97.128	102.45	100.29	100.96	102.82	103.61	98.405	101	99.399	102.02	103.65	104.39	103.28	98.887	105.06	101.77	98.752	101.25	103.11	101.75	101.52	97.583	100.43	107.22	98.653	97.186	101.72	100.95	101.54	102.49	97.594	99.348	101.96	102.47	103.01	98.281	101.61	100.27	96.778	103.13	101.63	98.449	99.587	99.854	100.22	103.2	105.34	101.72	102.24
107.64	101.04	100.52	102.85	107.03	105.43	110.9	109.86	103.96	105.62	108.53	104.71	103.52	109.59	105.09	106.78	103.07	106.31	103.82	104.84	104.94	105.49	105.25	107.93	105.2	108.6	106.41	106.9	103.86	106.99	108.51	106.78	105.85	110.51	105.45	105.7	105.1	106.14	107.74	104.2	105.13	108.23	108.03	106.66	101.61	103.42	103.22	105.58	105.61	103.4
110.39	109.38	108.91	109.48	106.98	111.03	107.21	104	108.74	106.48	109.65	104.83	111.4	109.95	105.75	111.69	103.13	106.07	107.17	109.63	106.41	106.68	109.52	109.98	111.99	109.34	109.68	107.64	112.7	107.28	107.02	105.84	106.47	108.82	110.01	107.66	107.7	112.04	108.56	104.22	109.9	104.37	107.26	110.91	107.8	108.71	104.88	108.65	110.4	108.35
107.02	111.65	109.33	107.86	109.69	108.76	104.07	108.76	110.21	106.46	106.65	110.81	108.93	104.94	109.89	106.69	101.99	106.39	105.25	106.93	106.71	102.38	108.49	101.52	109.29	110.64	105.61	110.69	108.67	105.82	107.92	102.81	107.57	103.86	105.54	104.82	103.77	104.06	104.92	104.02	106.36	102.77	103.94	113.4	105.77	101.24	106.2	105.39	109.33	109.87
109.76	110.49	114.23	109.81	110.97	108.55	108.23	113.14	110.67	108.46	108.85	112.09	110.28	109.87	109.4	112.9	108.37	108.65	110.52	113.12	110.11	109.72	104.29	109.22	108.59	109.97	110.84	105.15	111.51	113.46	110.37	109.45	110.46	113.35	109.01	108.97	110.72	112.34	110.36	106.46	112.2	109.82	106.94	109.68	113.41	107.72	108.26	112.31	115.16	106.95
91.741	100.47	97.892	96.488	101.86	100.62	96.161	99.579	100.07	91.741	98.166	94.184	95.122	94.156	96.777	95.542	99.117	97.342	97.55	99.497	102.79	94.434	99.78	95.86	105.57	99.12	97.583	98.358	97.87	96.727	98.841	99.004	99.212	96.939	96.738	95.204	96.503	100.8	93.445	102.59	100.11	94.099	97.931	97.219	93.507	94.997	97.028	95.366	103.26	97.256
104.36	105.42	112.05	108.79	106.27	106.7	109.59	104.11	110.14	109.75	108.41	105.26	111.12	107.83	108.95	104.14	108.27	106.5	106.62	106.46	109.07	109.38	105.19	107.14	104.78	106.04	107.85	113.02	109.05	107.1	107.85	108.59	109.7	107.79	107.78	112.33	105.78	107.75	108.42	107.44	106.2	105.83	110.42	114.92	104.01	110.98	107.64	105.93	107.28	103.2
109.59	108.56	108	107.11	105.11	107.38	109.62	105.82	109.94	111.86	104.42	107.85	106.09	103.26	105.45	104.77	106.7	111.61	105.27	113.27	108.38	109.52	111.08	107.17	103.3	106.25	108.64	110.51	101.67	111.42	112.01	109.36	112.02	110.92	108.93	105.03	105.86	107.98	110.77	104.74	110.06	110.51	105.49	108.04	104.28	111.46	110.37	111.6	105.42	109.93
96.195	103.05	99.918	99.794	101.33	98.36	101.47	100.05	99.209	101.39	102.18	94.871	98.312	102.99	99.662	96.609	96.705	96.754	94.766	99.117	98.829	94.171	99.534	101.58	98.958	99.661	97.531	96.653	103.82	98.238	98.596	98.504	96.811	100.68	94.472	95.71	100.75	98.914	97.057	95.169	95.349	96.907	96.847	99.596	98.337	99.294	92.918	98.053	97.683	100.73
104.74	106.7	107.06	104.97	103.56	105.6	114.94	110.12	105.99	106.5	108.27	108.88	104.85	104.8	107.4	108.44	107.41	106.21	108.26	105.71	104.05	103.86	106.39	107.18	107.23	104.49	107.39	102.95	110.23	102.83	110.7	107.5	104.63	107.71	106.61	109.03	104.37	107.7	105.65	102.6	108.02	105.55	107.25	109.51	109.81	107.11	106.87	104.6	107.47	100.56
106.5	105.69	110.79	105.16	111.47	108.41	113.28	103.24	109.95	107.97	109.83	106.78	111.12	107.67	115.04	109.57	110.65	103.73	110.59	108.61	108.28	103.8	112.71	104.73	112.94	110.59	113.23	111.39	109.74	106.63	111.07	105.25	109.83	108.09	110.37	106.52	104.97	107.49	109.36	111.28	109.11	108.9	108.54	109.77	111.57	111.85	110.6	107.59	106.29	105.97
108.68	110.44	111.13	111.86	108.62	112.92	110.47	110.3	108.71	111.35	113.35	110.67	113.78	110.58	111.39	108.54	112.4	114.18	107.21	111.96	108.91	112.52	109.2	110.61	111.71	111.31	110.83	105.92	112.53	104.2	109.69	107.51	110.74	104.44	106.27	109.95	109.29	108.24	112.51	109.6	113.78	111.81	102.04	106.81	109.06	111.55	110.95	112.69	109.46	111.38
95.085	100.14	97.549	95.396	96.074	101.51	97.828	96.128	96.631	97.113	98.081	98.213	97.137	97.429	95.786	97.127	98.885	96.936	96.547	100.21	100.3	101.92	94.774	101.22	103.87	97.701	99.856	93.668	99.354	97.286	100.12	96.933	95.911	95.419	99.629	99.976	101.78	99.664	102.3	100.94	99.753	101.48	94.783	98.181	99.442	101	98.415	95.91	96.706	95.292
[truncated: 350 more rows]
[truncated: 150 more columns]
