# Supplementary material for: Genetic dissection of main and epistatic effects of QTL based on augmented triple test cross design
Source: PLoS One. 2017 Dec 14;12(12):e0189054. doi: 10.1371/journal.pone.0189054 (PMC5730204; doi:10.1371/journal.pone.0189054)
Supplement: S10 Supporting Information — (ZIP) [file pone.0189054.s010.zip › z6_1500_0.8_10.csv]

107.68	107.83	107.77	107.21	107.52	108.93	108.04	108.59	108.04	107.05	107.19	108.34	107.74	108.47	106.92	106.75	108.1	106.79	106.33	108.76	108	106.07	107.88	107.93	107.81	108.91	107.92	107.39	108.2	108.25	107.8	109.38	108.95	107.06	107.46	108.15	107.82	108.36	108.65	108.25	108.41	107.79	109.03	109.79	107.04	108.41	107.3	108.31	108.05	108.1
98.059	97.944	97.084	98.161	98.311	98.974	98.168	98.799	96.563	97.9	97.049	98.75	98.218	97.706	99.691	97.484	97.445	97.643	99.241	98.496	99.213	98.543	97.935	97.156	96.943	98.396	98.851	99.087	99.474	96.675	99.375	97.937	100.49	97.243	99.141	97.759	99.742	98.547	97.213	97.864	100.47	98.461	99.068	97.775	96.292	98.102	97.298	98.674	98.42	97.774
106.08	106.23	106.52	106.89	105.08	104.45	106.54	105.99	104.19	105.72	104.75	106.13	105.42	105.8	106.56	105.12	105.06	104.95	105.75	104.98	105.88	105.92	107.04	105.09	105.56	104.37	106.47	105.53	105.01	105.67	105.84	106.85	105.3	103.68	106	105.47	106.48	104.98	106	106.05	105.91	102.76	105.96	105.65	104.83	105.51	107.12	104.78	105.19	104.01
106.74	107.93	106.31	108.64	108.17	107.94	106.95	108.38	107.11	107.53	107.62	107.17	107.66	107.45	108.94	107.75	106.8	107.87	108.75	106.96	107.72	107.73	107.32	107.12	108.14	107.89	107.83	107.59	108.4	108.06	107.89	108.39	106.81	105.36	105.27	108.97	108.52	108.99	108.12	106.66	107.19	107.35	108.02	106.91	107.13	106.99	107.33	107.29	106.91	108.32
101.32	100.38	101.19	100.6	100.92	99.231	101.79	99.211	100.88	101.12	100.31	99.809	100.13	101.45	100.08	100.67	100.25	100.97	101.09	100.11	100.25	100.68	101.04	100.19	102.04	101.96	100.04	100.16	99.66	101.11	100.61	101.03	101.97	101.98	100.47	102.08	100.14	100.85	101.14	100.77	100.46	101.52	99.606	100.96	100.04	100.93	100.58	99.959	102.45	99.114
108.36	108.34	109.46	108.74	109.17	109.78	108.52	107.13	109.79	108.5	109.13	107.24	109.31	109.28	109.91	108.16	106.94	108.26	108.94	108.5	108.57	108.69	108.07	110.39	108.3	109.39	108.56	109.01	109.43	108.36	109.81	109.28	110.32	107.73	110.67	109.69	108.24	108.61	108.5	108.64	108.19	107.09	107.12	108.43	108.09	109.52	107.68	108.87	108.23	109.93
97.466	96.357	98.151	98.308	98.399	97.977	99.296	96.741	99.562	98.246	98.472	98.717	98.588	96.809	98.039	98.417	97.803	99.971	98.144	97.691	98.736	97.216	97.456	98.331	97.316	97.264	98.445	99.37	98.216	97.813	97.485	97.515	99.568	98.02	98.225	96.834	99.094	95.903	98.149	97.63	98.973	98.259	97.999	98.784	99.476	95.984	96.368	98.929	98.302	98.411
107.94	107.27	106.87	107.76	107.24	107.85	108.85	110.2	108.43	107.12	107.34	106.47	106.97	106.56	108.14	107.3	107.26	108.78	108.11	107.34	107.06	107.31	106.2	107	108.93	108.3	107.99	106.24	108.4	107.67	107.34	107.09	107.23	107.28	107.51	108.73	106.72	106.9	108.74	107.59	108.9	108.68	107.41	107.13	106.78	108.71	107.99	107.86	107.84	108.73
105.29	105.69	105.75	107.15	104.69	106.28	105.83	106.31	103	107.12	105.94	105.58	106.79	105.67	104.74	105.66	106.95	105.55	104.33	105.85	106.64	106.19	105.56	104.92	107.67	106.61	105.74	106.23	104.67	106.46	105.86	106.09	106.05	105.87	104.51	104.47	106.16	107.12	105.1	106.89	107.1	104.42	105.9	104.86	106.27	105.31	105.29	104.26	107.06	106.86
109.81	107.04	108.65	108.73	109.28	109.18	108.87	108.72	106.86	108.93	107.78	107.37	108.77	107.95	108.51	107.73	107.77	107.43	107.13	108.3	107.69	107.6	108.86	107.53	107.89	107.78	108.42	108.42	108.09	108.05	109.04	106.91	107.64	107.78	107	108.26	108.98	108.25	108.7	109.53	107.15	107.72	108.87	106.95	108.91	106.58	109.4	107.89	108.98	108.19
99.903	99.936	96.977	97.905	98.91	100.45	98.865	98.443	97.955	97.984	98.056	100.62	97.601	99.794	99.898	98.581	98.802	97.766	98.692	99.288	98.449	99.486	98.268	99.901	99.02	99.064	97.962	96.953	99.743	98.026	96.784	98.849	97.772	99.229	99.973	99.286	97.908	98.24	98.778	99.037	98.946	97.32	97.877	99.649	98.997	98.876	98.361	97.985	97.713	98.423
106.09	106.15	105.7	104.43	106.26	104.9	107.14	105.62	105.79	103.84	106.77	105.24	105.24	106.85	105.71	104.86	106.65	106.83	105.11	105.72	104.78	105.44	105.32	105.52	105.94	106.95	105.33	106.04	106.04	104.17	105.54	105.98	105.19	104.37	105.46	105.85	106.26	106.31	106.62	105.8	105.23	105.73	105.97	105.76	104.35	105.34	105.31	105.03	104.87	105.29
105.9	105.86	105.36	104.37	105.56	106.05	106.31	105.31	105.31	106.73	107.45	106.69	105.25	105.92	106.51	106.39	106.34	106.35	105.69	104.54	104.82	106.69	104.21	105.83	104.86	105.9	104.91	107.42	106.06	105.14	106.04	105.16	104.87	104.94	107.15	106.31	106.16	106.07	104.37	105.28	104.61	105.94	104.98	107.12	105.98	105.57	106.37	106.93	104.97	105.74
98.17	97.642	98.989	98.082	99.221	96.659	98.91	99.189	98.009	98.113	98.956	98.188	98.28	99.577	98.817	99.197	98.528	97.468	99.036	97.063	98.986	98.197	98.191	97.173	97.912	99.278	98.137	99.173	98.56	97.852	98.534	97.275	98.435	98.28	99.372	98.278	97.437	98.516	97.866	96.55	97.651	97.241	97.866	97.995	97.523	98.836	98.377	98.289	96.146	98.172
100.96	98.803	99.935	100.01	100.45	99.572	101.19	100.62	99.883	99.29	102.69	100.53	98.399	100.45	100.18	100.54	99.805	98.283	100.41	100.71	101	100.33	99.428	99.797	99.802	99.374	100.48	100.77	99.675	100.05	99.81	101.33	101.02	100.95	100.55	99.352	99.325	98.988	100.02	99.054	101.33	100.75	100.74	98.644	101.09	100.28	100.16	99.75	100.85	98.072
97.889	97.112	97.787	97.278	98.376	97.27	100.09	98.094	98.336	97.243	97.098	98.29	98.459	98.669	100.52	97.465	95.464	97.136	97.686	98.51	98.336	97.344	98.19	98.797	96.903	98.57	98.03	98.308	97.911	98.036	97.155	97.837	99.146	100.66	97.204	97.41	98.145	96.719	98.274	97.609	96.895	99.768	98.336	97.699	97.379	97.406	98.402	98.426	97.223	98.602
104.19	104.43	105.82	104.19	105.62	105	105.3	105.64	108.69	105.44	105.38	104.6	105.36	105.33	105.81	105.23	106.07	106.55	106.05	105.7	105.45	104.31	104.37	105.78	104.14	105.58	104.9	106.3	105.24	105.41	106.57	105.88	103.93	105.3	106.65	105.15	107.32	106.94	105.19	106.28	107.12	106.15	104.2	105.58	105.84	106.18	104.29	104.57	106.69	106.49
107.86	107.51	108.12	109.27	105.84	108.86	108.62	107.32	108.39	107.78	106.82	106.82	107.63	107.83	109.57	108.6	109.23	107.23	108.01	109.15	107.93	108.62	107.92	107.6	107.84	108.61	108.71	108.26	110.15	109.63	109.91	109.41	108.83	107.36	107.27	107.97	107.62	109.61	108.57	108.17	109.24	108.41	109.22	108.2	107.78	107.99	106.37	109.74	108.9	107.34
102.67	102.11	99.43	100.26	99.35	100.29	100.03	100.83	101.41	101.88	100.24	100.69	101.19	100.18	100.32	101.48	100.16	100.69	101.35	101.3	100.87	100.26	99.493	99.75	101.51	99.984	101.75	98.889	100.25	101.77	100.63	101.74	98.736	101.8	99.781	99.798	101.27	102.97	99.106	100.78	101.35	100.49	101.63	100.38	101.01	100.49	102.15	100.76	101.89	100.08
107.26	107.02	105.7	104.59	106.86	105.96	107.37	107.03	106.21	107.56	106.95	106.78	105.2	106.48	106.68	105.07	107.52	106.27	107.16	105.58	107.99	105.69	105.09	107.82	106	106.58	106.64	106.36	105.41	105.61	107.12	106.98	105.13	105.72	105.1	106.55	106.41	107.82	105.09	106.65	105.17	106.73	106.25	106	107.63	107.07	106.11	106.54	106.48	108.8
107.85	108.4	107.04	106.92	107.67	107.09	107.4	107.8	107.54	108.36	108.44	108.32	108.51	107.72	107.71	109.19	107.34	107.36	108.27	107.66	108.93	107.1	107.65	106.92	106.47	106.36	108.18	107.38	107.17	107.02	106.61	108.49	108.06	107.02	108.34	107.78	106.1	107.76	107.6	107.92	109.28	107.06	107.62	108.73	109.29	107.38	107.26	108.29	109.1	108.23
107.09	106.04	107.35	107.04	107	106.12	105.53	106.47	107.29	105.98	106.77	105.54	105.39	107.68	106.88	107.85	105.2	105.53	106	106.68	105.46	106.93	105.7	107.62	106.65	105.5	106.22	106.9	105.7	106.57	106.33	106.89	105.53	106.62	107.75	106.47	106.51	106.22	106.47	105.87	106.41	106.28	106.84	106.06	106.83	106.65	106.26	106.88	105.44	106.15
107.58	108.91	108.23	106.66	108.97	109.95	108.42	107.79	109.41	108.52	108.3	107.29	107.96	108.09	107.13	107.46	109.06	107.29	107.59	107.56	108.33	107.7	108.38	107.52	107.96	108.06	108.74	108.68	108.11	108.27	107.65	109.51	108.05	109	107.63	107.94	109.18	107.38	109.17	108.66	108.51	107.34	107.36	108.59	108.9	109.25	109.11	107.19	107.69	108.19
107.38	108.36	106.45	106.45	106.15	106.65	107.36	106.3	106.66	106.43	107.06	106.15	107	104.71	105.36	107.73	105.49	105.68	106.06	107	107.63	107.13	107.56	106.5	107.29	106.89	105.16	107.04	107.09	105.65	105.16	106.57	106.73	105.64	106.07	106.84	106.21	105.72	107.14	108.22	106.57	105.89	106.39	107.82	106.73	108.18	105.43	106.29	106.37	106.52
110.88	110.35	110.69	110.42	110.97	109.27	109.48	110.55	110.09	111.22	111.12	109.21	110.83	110.92	111.42	111.24	111.22	109.42	110.81	110.54	109.37	111.26	111.49	110.26	109.78	111.51	109.98	110.33	110.12	109.42	109.61	109.39	110.3	110.01	110.31	110.41	109.73	110.22	110.58	110.24	110.4	109.58	110.36	110.37	110.38	109.77	108.65	110.67	108.93	110.63
106.9	105.89	103.67	106.61	106.73	105.48	106.96	104.62	105.13	106.05	105.67	105.6	105.09	104.7	105.46	104.62	105.62	105.32	106.46	106.46	104.46	106.75	105.53	104.77	105.76	106.65	104.74	105.41	105.99	105.75	106.79	105.85	105.12	106.93	105.74	104.54	104.81	105.06	104.3	105.41	106.9	107.12	105.91	106.61	105.46	106.58	106.1	105.66	105.66	105.29
105.37	105.26	105.28	105.04	105.24	105.76	103.93	105.65	104.37	105.55	105.21	106.12	105.02	104.36	107.05	105.47	104.93	105.31	108.03	104.65	105.32	105.33	106.01	105.78	106.95	105.89	106.43	106.19	105.81	104.45	105.15	105.62	104.71	105.03	104.33	105.99	105.97	106.21	106.2	105.65	105.67	104.71	104.51	105.19	105.91	104.66	104.87	104.59	105.08	105.95
97.074	98.442	97.596	100.3	99.15	100.2	98.852	99.603	97.304	99.028	97.785	99.766	97.882	98.621	98.934	99.636	99.014	99.902	99.404	98.948	100.24	97.963	98.965	97.798	98.748	99.304	98.251	98.223	98.715	97.659	99.555	98.903	98.746	98.954	100.64	98.408	98.842	98.484	99.644	99.094	98.188	99.411	100.39	98.225	99.701	98.898	99.771	99.846	99.47	98.457
106.48	105.02	104.98	105.43	105.49	104.98	106.28	107.27	105.48	105.8	106.56	105.16	104.79	105.42	106.13	104.48	106.26	105	107.14	105.95	104.22	105.83	105.44	105.27	106.37	105.77	104.2	106.68	107.08	105.04	105.49	104.68	106.54	105.39	103.82	105.19	106.04	104.98	105.42	107.07	104.78	105.8	105.05	105.52	105.55	106.94	107.56	103.86	105.6	105.08
106.47	105.48	104.95	105.38	106.55	106.57	104.11	105.35	105.29	107.1	104.82	104.51	105.41	104.94	105.6	105.97	105.06	103.99	105.55	105.31	106.27	104.49	105.6	105.45	105.52	106.27	105.68	105.1	105.57	105.21	105.62	104.51	104.18	106.11	105.1	107.1	105.45	105.79	105.64	105.48	104.46	105.52	105.38	104.8	107.46	105.07	104.81	105.51	105.06	105.85
107.06	107.73	109.57	107.99	108.81	108.52	108.5	106.46	108.73	107.63	107.03	109.69	107.76	107.65	109.67	106.78	109.1	109.4	107.77	109.93	107.69	108.02	108.58	107.78	110.02	107.82	108.01	109.39	108.41	108.72	107.21	108.18	107.72	107.88	108.11	107.87	108.11	107.17	109.24	107.97	108.34	108.24	108.28	108.12	109.55	110.27	110.92	109.73	109.88	107.8
100.38	102.04	100.84	102.01	100.43	99.416	100.02	101.09	100.35	101.29	99.456	100.06	99.596	101.22	99.684	101.46	100.89	98.756	99.147	99.795	98.826	97.147	100.85	99.738	100.88	102.31	100.92	99.049	101.23	100.77	101.63	101.88	101.27	99.197	100.75	100.36	102.1	100.99	100.73	101.77	100.54	101.5	100.25	101.12	101.23	99.524	98.699	101.07	101.27	101.24
100.03	100.18	99.039	98.104	98.291	99.608	98.45	100.19	98.035	98.693	98.235	97.397	98.533	96.684	98.88	99.91	98.669	98.164	97.99	98.34	98.798	99.465	99.573	98.959	98.953	98.361	99.43	99.923	100.6	99.542	100.53	98.81	99.158	100.98	98.483	97.698	98.384	99.386	97.653	99.293	98.967	98.589	99.039	98.832	99.508	98.392	99.063	101.31	98.248	100.73
108.41	108.97	108	108.53	107.02	106.55	108.96	108.67	108.25	110.28	108.05	108.1	108.28	107.87	108.83	109.44	108.34	108.92	109.15	108.13	108.71	108	109.96	106.78	108.73	108.51	105.57	108.9	109.25	107.63	107.95	107.13	107.65	108.8	108.9	108.69	109.49	108.31	108.21	107.18	105.84	107.5	109.31	108.66	107.96	108.74	108.3	107.5	107.94	107.86
104.97	105.21	106.26	105.62	106.59	105.85	105.2	105.38	106.25	105.94	105.4	105.48	106.01	107.03	105.44	105.88	106.16	105.33	103.42	106.99	104.95	105.87	105.48	105.93	104.51	106.75	108.29	106.26	102.87	105.1	106.19	105.91	106.43	104.66	103.55	104.47	105.32	106.26	105.12	106.56	106.13	105.6	104.85	105.94	104.96	104.55	106.1	106.35	105.96	106.7
107.16	107.95	106.38	108.04	106.46	107.81	107.42	106.53	106.2	108.98	107.2	106.74	106.44	109.04	107.76	107.83	106.66	109.66	107.73	108.65	108.33	107.02	107.57	107.64	107.14	108.49	106.55	106.52	108.57	108.19	106.38	107.72	108.62	106.57	107.18	107.44	107.81	107.27	107.83	107.16	107	106.89	107.44	106.63	106.92	107.73	108.8	107.87	108.26	108.95
99.755	97.445	98.287	97.379	97.694	98.711	98.174	97.952	98.545	99.397	97.586	99.34	99.489	99.125	99.642	97.936	99.148	97.602	96.919	98.373	98.197	99.039	98.182	99.188	100.37	98.98	97.763	98.388	99.458	98.542	99.416	99.344	97.748	98.891	99.468	97.335	97.867	98.138	97.175	99.594	96.643	97.401	97.564	97.986	98.356	97.614	98.479	98.965	98.28	97.727
105.47	104.56	104.13	106.51	106.6	105.33	105.03	106.38	104.76	106.13	105	105.26	105.57	105.46	107.13	105.38	104.97	106.84	107.99	106.64	105.53	104.72	104.65	105.88	107.15	104.55	105.75	106.42	105.86	108.04	103.79	106.2	106.46	106.67	107.51	105.77	106.19	106.51	105.63	105.97	106.95	106.42	105.3	105.16	106.8	105.59	106.49	105.25	105.46	104.5
106.88	107.32	106.75	109.49	108.18	108.29	108.24	107.7	107.32	108.4	107.02	108.64	107.87	108.64	107.76	107.48	107.21	106.75	108.89	106.17	106.9	107.35	109.01	108.81	107.5	107.41	107.84	107.35	108.42	107.93	107.23	107.36	107.97	107.65	107.7	107.3	108.46	108.03	106.13	108.05	106.77	108.4	108.76	108.23	109.3	107.15	107.69	108.38	108.91	109.12
100.51	100.9	101.99	99.808	101.05	99.767	101.76	101.88	100.01	101.43	101.31	101.43	100.58	100.83	101.23	100.96	100.9	99.934	100.6	98.556	99.41	101.13	101.27	100.97	100.92	100.54	101.32	99.393	100.72	100.52	100.55	100.41	99.818	100.95	99.079	101.29	100.91	99.327	100.65	99.994	100.66	99.959	101.59	100.91	99.768	101.37	101.81	101.02	100.83	100.46
105.44	106.04	106.1	106.48	107.04	105.12	106.41	105.54	106.09	107.62	107.14	106.35	106.24	105.99	107.17	105.58	106.7	106.43	107.4	106.64	106.93	106.27	106.29	105.13	107.55	106.17	105.67	105.8	106.73	105	105.83	106.51	105.58	106.49	105.93	106.87	106.5	106.02	107.1	106.42	106.49	105.71	106.13	106.83	107.58	106.77	106.56	106.63	107.47	107.26
97.592	95.905	98.018	97.712	98.274	98.379	96.137	98.112	98.039	98.498	97.678	98.569	98.879	97.028	98.398	98.415	98.223	97.682	99.761	98.727	96.977	99.48	98.313	98.622	97.962	98.288	98.309	99.316	98.229	97.419	99.239	97.724	97.847	98.713	97.097	99.128	97.944	97.581	97.778	97.482	98.32	97.023	98.242	96.975	98.73	98.175	97.23	98.684	97.56	98.13
104.76	105.96	106.12	106.86	106.01	106.07	109.15	105.95	105.66	105.82	106.7	106.16	106.67	107.61	106.18	105.75	106.02	106.62	106.3	107.17	106.7	106.17	106.38	106.91	106.34	105.08	106.93	106.09	106.77	106.66	107.21	106.57	106.15	106.71	106.56	106.33	107.35	104.86	105.49	106.63	106.09	105.73	105.92	107.1	105.64	107.3	105.62	107.23	106.83	106.62
105.64	104.76	104.55	105.15	106.36	106.87	105.51	106.88	105.64	105.17	104.79	104.45	105.25	105.13	105.48	105.12	103.93	105.32	106.17	104.4	106.15	105.68	105	104.59	106.61	105.67	104.38	107.17	105.78	104.17	104.8	106.76	105.2	106.26	105.25	105.09	104.64	105.29	105.98	105.46	105.78	106.81	106.71	105.46	107.14	105.44	106.64	104.76	104.91	107.07
108.02	107.23	105.84	106.42	105.36	105.88	106.46	107.19	106.41	106.93	106.16	106.32	104.9	107.48	107.53	105.93	106.82	106.99	106.6	105.74	107.85	106.21	106.36	105.33	107.66	107.56	106.42	106.41	107.54	106.88	106.91	107.29	106.4	106.12	107.84	105.41	106.12	106.62	106.42	107.07	105.59	105.76	106.05	107.2	106.76	105.82	104.94	105.72	106.92	106.11
105.56	106.34	107.14	105.42	105.98	106.28	107.05	106.5	106.61	105.33	106.38	106.98	106.52	105.97	105.99	108.3	105.82	104.86	105.67	107.39	106.03	108.48	106.72	106.96	106.67	107.21	106.7	106.01	105.41	105.41	107.54	106.2	106.27	106.99	106.19	106.36	105.88	107.21	106.55	106.18	108.01	107.31	106.1	107.3	105.97	106.98	105.56	106.12	105.51	106.27
107.08	106.7	107.09	108.1	108.87	108.13	107.21	107.84	107.26	107.39	106.02	107.55	105.58	107.56	107.99	108.17	109.03	108.58	106.36	108.78	109.15	109.51	108.34	107.79	108.61	106.79	107.44	107.54	108.64	106.56	107.12	107.34	108.06	108.06	107.83	107.17	106.7	107.12	105.3	106.79	106.35	107.58	107.38	108.77	109.87	109.97	107.18	107.74	107.19	107.46
108.03	107.65	107.84	108.46	108.03	107.52	109.1	108.28	108.67	110.07	108.44	108.69	108.2	106.94	108.68	106.75	108.43	108.17	107.65	107.78	108.53	108.2	108.06	107.62	107.45	107.84	107.96	108.7	108.21	107.03	107.76	108.56	106.84	110.1	108.6	107.82	106.94	109.38	108.09	107.74	108.45	106.3	109.15	108.73	108.67	106.96	107.31	109.89	106.84	109.01
99.589	100.87	98.953	100.8	99.595	99.871	100.93	98.69	101.26	99.167	100.36	100.43	100.2	100.55	100.29	101.32	100.27	100.41	98.931	100.32	101.51	101.8	100.98	99.987	99.503	99.655	101.29	100.4	100.67	99.217	101.74	101.53	102.6	101.08	99.241	99.663	101.3	100.73	99.126	100.15	99.765	98.744	100.86	99.423	99.163	100.19	98.917	100.26	99.752	100.95
105.82	107.34	104.14	105.88	105.08	106.49	106.63	106.41	105.82	106.83	106.52	107	106.23	105.72	107.3	105.57	108.86	104.84	105.82	106.77	105.96	106.53	106.72	106.62	106.05	106.73	106.2	106.28	106.53	105.03	106.06	106.1	106.72	107.33	108.33	106.09	105.12	105.62	106.09	107.24	105.5	107.04	105.5	105.97	106.13	106.74	106.37	106.59	105.94	106.75
107.26	106.96	108.77	107.97	107.83	108.1	108.44	109.55	107.21	107.65	108.41	107.82	108.05	108.93	108.41	108.51	109.93	107.46	108.16	109.07	108.05	108.45	106.44	110.17	108.13	109.39	107.99	108.31	106.26	107.49	108.08	107.29	108.01	107.67	108.12	108.58	108.71	109.82	107.68	109.78	107.36	107.78	108.77	109.54	109.08	108.72	108.52	107.96	108.59	108.07
105.14	105.96	105.67	105.77	105.38	104.45	105.37	105.68	103.94	105.85	105.7	105.33	105.1	105.13	105.18	107.64	104.79	105.28	108.12	107.74	105.84	106.19	106.02	105.83	105.5	105.82	106.57	106.91	105	106.84	104.8	105.8	104.19	106.92	105.66	106.17	105.98	105.23	105.56	105.8	103.7	104.67	106.59	104.93	106.04	106.46	106	106.74	105.63	107.16
104.61	105.38	105.08	105.73	106.18	107.04	104.72	104.36	104.92	105.61	106.34	103.71	104.28	105.88	107.12	104.49	105.35	104.94	105.22	106.34	105.01	107.58	107.45	104.99	106.35	105.54	105.27	106.56	104.82	104.64	104.78	105.25	105.36	104.2	105.89	105.67	105.05	105.84	106.17	105.54	105.23	104.71	105.19	105.42	106.51	106.51	105.91	103.3	105.83	105.44
105.4	105.29	106.4	106.11	106.73	105.2	106.23	104.34	104.62	106.63	106.7	104.93	105.77	107.06	105.9	104.54	104.65	105.55	105.74	104.96	106.41	107.13	104.58	106.15	106.84	105.69	106.08	106.57	105.97	106.53	105.91	104.94	107.19	104.43	106.11	103.48	104.16	106.42	107.23	106.6	105.34	105.63	104.55	105.24	105.61	106.01	106.31	106.19	106.54	105.84
105.16	106.38	107.03	106.82	105.66	105.33	104.73	107.21	106.91	105.5	106.23	105.33	105.22	107.13	106.96	106.67	104.82	104.55	106.17	105.76	105.31	106.05	105.85	105.91	106.06	105.77	105.99	106.95	104.25	107.53	105.63	106.72	104.74	105.15	104.48	106	107.01	105.04	104.04	105.01	105.61	105.66	104.13	105.34	105.07	105.97	104.96	105.1	105.44	105.13
100.49	98.972	101.08	99.497	99.698	99.293	102.53	99.811	100.05	101.31	99.824	98.605	97.871	100.4	100.59	99.095	99.876	98.59	100.76	100.35	100.83	100.32	100.69	98.889	99.367	100.16	100.83	100.99	98.728	100.27	101.06	99.99	99.728	100.92	99.495	101.52	101.05	99.48	99.952	98.878	100.13	100.73	99.95	98.781	100.38	100.34	102.05	99.749	100.25	99.451
101.18	103.21	98.224	100.07	99.174	100.83	99.826	100.84	100.41	99.973	100.14	101.56	100.79	99.654	100.03	101.13	100.25	100.3	101.23	101.17	100.99	101.57	100.39	100.55	99.809	100.51	99.483	101.12	99.493	99.694	101.39	101.29	100.08	100.61	99.444	100.41	100.29	101.67	99.793	99.689	101.09	99.29	100.54	99.964	100.1	101.26	101.19	100.15	101.55	101.82
109.09	108.29	107.75	106.83	107.7	109.64	108.39	108.27	108.75	107.19	108.75	107.55	109.03	105.99	108.63	108.68	108.48	107.61	107.4	108.19	108.42	108.6	107	108.06	110.38	108.38	107.5	108.55	109.19	109.23	108.19	108.18	109.92	107.11	108.41	108.1	108.34	108.58	108.48	107.32	108.55	108.46	109.7	108.92	106.77	109.4	107.72	108.3	109.1	109.41
107.95	108.62	108.54	108.32	108.62	106.96	107.47	107.79	107.1	107.65	106.8	106.77	107.78	107.83	108.53	107.45	107.64	107.37	107.34	108.62	106.81	106.95	108.12	109.06	109.3	106.81	107.79	108.26	108.49	107.51	109.52	108.54	107.54	108.3	107.61	108.96	107.83	107.79	108.7	109.03	107.15	108.62	107.06	108.01	108.21	107.34	106.59	108.21	108	107.9
106.09	105.19	105.6	105.16	104.78	105.87	105.29	105.59	105.27	105.67	105.31	104.67	104.75	105.41	105.57	106.23	105.57	105.32	105.11	104.68	104.8	105.53	104.1	105.84	105.04	106.51	105.82	104.92	105.79	104.51	103.24	105.54	107.04	106.09	105.91	106.93	104.72	105.48	104	105.2	106.59	106.12	106.08	104.98	106.97	104.69	104.98	106.3	107.09	105.91
108.8	105.9	110.49	107.49	108.27	109.88	109.32	108.79	109.6	108.24	107.9	110.01	106.49	108.17	109.9	109.3	109.37	107.8	109.18	109.39	108.27	109.5	107.29	109.4	105.46	108.12	109.01	108.82	108.7	109.25	108.64	108.24	107.12	108.94	108.52	108.41	108.2	107.43	107.41	108.26	108.35	107.86	107.74	109.67	107.61	107.44	108.12	107.87	110.11	108.97
100.37	99.792	100.14	100.23	101.51	100.58	100.89	102.29	102.3	100.64	98.586	98.989	99.846	99.756	98.875	99.585	100.62	100.01	98.891	99.154	102.08	99.865	99.574	101.75	100.72	101.66	100.08	101.03	98.632	98.927	99.9	99.775	99.851	102.53	101.12	100.75	99.479	98.892	98.511	100.53	99.517	102.06	100.03	99.582	100.59	100.97	98.312	100.36	101.02	99.341
105.67	106.19	106.67	105.43	106.84	106.85	105.95	105.54	105.39	105.66	105.23	105.25	106.42	107.6	106.63	105.73	105.82	106.57	105.81	105.53	105.93	105.49	108.16	105.68	105.85	105.73	106.7	106.39	106.52	106.29	105.52	108.3	107.09	107.15	105.63	106.9	106.01	105.34	105.65	105.37	106.38	106.02	105.75	107.92	105.67	106.53	106.81	106.32	106.55	106.43
106.56	105.99	106.7	106.37	106.12	106.28	107.51	107.73	105.95	107.41	105.23	106.94	106.95	105.58	107.33	107.23	105.54	104.89	106.21	104.48	107.79	106.04	105.91	108.24	106.66	106.8	103.77	106.69	105.25	107.27	104.91	106.71	107.33	107.98	106.36	106.25	105.92	105.66	105.55	106.44	107.71	105.88	106.22	105.06	106.19	107.2	105.27	107.09	106.14	107.82
102.72	103.69	101.15	104.56	101.95	102.58	103.62	102.63	103.55	103.13	101.9	101.99	103.32	104.51	103.46	101.4	103.11	101.9	102.45	102.3	102.54	101.48	102.42	103.18	101.83	103.54	100.85	102.99	102.4	102.61	102.76	102.35	102.11	103.75	104.41	102.21	103.37	102.9	102.87	102.35	102.9	102.57	103.04	101.86	104.16	103.34	102.21	103.38	103.05	102.07
107.41	106.1	106.02	107.04	105.98	106.97	105.81	105.57	106.61	107.53	105.47	106.23	105.69	105.13	105.33	107.16	104.79	106.94	106.69	105.51	106.37	106.14	106.5	106.57	106.82	106.33	106.15	105.73	107.05	105.88	106.49	108.05	105.24	107.05	105.87	107.41	105.97	106.01	107.39	106.54	107.79	106.73	107.15	105.45	108.31	106.28	105.03	107.24	106.22	105.62
100.75	100.41	100.34	99.172	99.707	99.98	101.19	99.567	98.058	99.681	101.82	101.04	98.443	100.62	100.75	100.57	98.036	99.945	101.92	101.1	98.67	100.39	101.36	100.49	99.741	99.707	100.45	100.53	99.527	100.68	100.57	99.18	100.19	100.74	101.85	99.013	100.74	100.6	100.96	98.771	101.18	99.029	100.69	100.28	99.193	100.05	100.45	99.205	97.93	100.83
101.3	99.187	99.927	99.853	98.89	99.563	98.909	101.08	98.947	100.18	100.94	101.31	100.92	101.22	99.948	101.24	98.971	100.75	101.63	101.04	99.308	100.56	100.38	99.638	99.931	99.866	99.835	100.02	99.669	98.804	101.19	100.48	99.24	98.702	101.99	99.635	101.58	99.652	101.68	99.864	99.935	100.23	100.04	102.33	99.638	100.42	100.37	99.63	99.478	100.72
111.18	111.85	109.72	110.53	110.48	111.38	110.44	110.99	108.23	110.66	112.16	110.42	110.76	110.95	109.99	109.77	110.67	109.47	110.49	111.3	109.63	110.08	108.34	109.9	108.74	110.42	110.3	109.75	111.1	110.25	111.66	111.88	110.94	110.46	111.13	112.05	112	108.85	110.19	109.72	109.9	110.73	109.98	111.13	110.07	110.26	109.55	108.87	110.5	110.17
106.88	109.73	108.21	110.02	108.66	107.69	108.22	107.98	108.3	108.55	107.58	106.54	108.7	108.49	107.65	107.48	109.82	108.6	109.32	109.23	108.87	107.89	107.23	110.14	109.41	108.68	110.36	108.02	107.4	107.83	108.64	108.39	109.73	108.37	108.35	107.94	107.8	109.55	107.69	108.04	108.05	106.91	108.98	108.05	108.97	108.24	109.79	108.98	107.47	108.07
105.2	107.09	106.08	105.35	105.57	106.77	105.66	105.33	105.44	106.97	106.95	105.96	105.89	105.96	105.56	107.96	105.23	104.87	106.12	104.84	107.18	105.28	106.61	107.11	105.5	105.78	104.65	105.48	106.26	106.19	106.84	104.3	105.86	107.53	105.27	105.17	103.92	105.79	106.12	105.09	105.61	106.17	106.87	105.08	106.19	104.96	106.02	105.33	105.49	105.74
98.662	98.421	99.684	96.725	98.203	98.183	96.042	98.949	98.641	97.868	99.397	98.95	98.704	99.062	97.659	98.887	98.35	99.904	97.804	98.46	97.584	98.567	97.91	96.339	98.988	98.649	97.793	96.955	98.519	98.012	99.329	97.351	98.06	97.365	97.94	97.908	97.86	99.075	97.628	98.273	97.616	97.032	99.558	96.664	98.356	98.252	97.793	97.665	97.225	98.186
107.29	107.44	107.44	108.43	108.18	106.42	105.6	107.65	107.63	106.21	107.86	108.58	107.87	108.22	109.37	107.18	108.7	107.58	108.83	107.79	106.91	107.99	107.78	109.58	108.01	108.12	107.92	107.61	106.6	107.67	107.59	110.85	108.18	107.45	107.57	109.04	107.71	107.95	108.29	107.29	107.82	108.55	108.55	107.96	106.32	109.75	108.3	107.24	108.56	108.25
109.17	108.59	107.61	107.38	108.48	109.43	107.96	107.79	108.43	108.86	108.64	108.83	108	108.33	106.78	109.24	107.99	108.35	107.56	109.48	108.76	107.56	108.26	108.42	108.87	107.48	107.56	108.54	110.45	108.66	108.04	107.52	108.79	108.38	108.62	109.68	108.32	107.25	107.08	108.18	108.52	108.17	108.08	109.48	106.86	109.24	108.55	107.6	109.36	110.13
104.86	106.15	106.21	104.34	104.2	106.6	105.28	105.44	106.04	105.51	106.58	106.28	104.61	107.26	104.95	105.46	106.21	105.57	107.09	105.79	104.48	105.79	104.84	104.96	106.23	106.74	106.67	105.98	106.21	105.55	105.71	105.43	106.47	107.21	105.18	104.92	105.65	107.46	105.4	105.23	105.3	105.45	105.3	105.37	104.79	106.02	105.98	106.62	104.07	106.78
100.9	99.569	101.34	101.58	100.12	100.84	101.73	102.01	101.84	102.44	100.76	101.5	101.49	100.22	99.846	100.88	101.18	100.83	102.45	99.951	99.528	100.16	102.08	101.55	101.32	100.77	101.01	101.24	101.33	99.813	101.44	100.55	101.81	101.95	99.904	101.51	101.43	102.42	100.04	100.54	101.31	102.32	100.7	100.82	101.01	101.3	101.75	100.67	103.18	101.51
107.79	107.33	105.43	106.52	105.41	106.39	106.09	106.44	104.78	104.83	105.76	106.88	106.1	106.25	106.3	105.53	106.63	106.57	106.95	105.82	107.96	105.9	104.76	106.61	106.71	105.51	107.92	105.95	106.54	107.47	106.2	104.98	106.76	107.18	107.81	105.66	106.19	107.57	106.24	107.12	107.05	106.99	105.69	105.57	104.67	105.81	106.13	106.6	104.75	105.74
97.186	99.536	98.026	98.181	99.937	99.223	98.035	97.22	98.225	99.257	100.72	99.532	99.256	99.676	98.272	97.756	99.244	97.695	97.25	99.891	98.142	98.871	98.42	97.985	98.315	100.45	99.75	99.052	99.178	99.762	98.594	97.557	96.952	100.62	99.19	100.46	97.729	97.855	97.952	97.413	99.207	98.887	99.478	97.09	97.958	98.907	100.45	98.184	98.745	98.283
98.442	99.542	98.217	99.343	99.744	96.766	98.459	98.779	98.097	98.364	98.211	98.843	98.692	98.118	99.602	99.394	99.397	97.944	97.67	98.257	99.449	99.301	98.125	98.957	99.833	98.746	98.841	97.879	97.06	97.243	98.392	98.547	99.02	99.247	99.244	100.52	99.376	99.043	98.476	99.131	99.582	99.878	98.491	99.33	100.14	97.466	98.946	98.267	98.674	98.437
100.04	100.65	100.69	99.491	99.876	101.01	99.99	99.235	99.896	100.25	100.55	100.97	101.7	99.518	99.599	101.95	100.01	99.243	100.82	100.38	99.287	99.629	100.7	100.82	100.25	99.555	99.758	99.443	99.988	99.324	100.95	100.2	99.821	100.43	101.22	99.974	99.703	100.48	100.59	99.097	101.54	97.894	102.23	99.719	100.41	97.798	100.89	99.722	99.155	100.76
107.14	108.8	106.2	107.9	107.32	107.35	108.49	106.65	107.33	107.13	107.68	109.39	108.41	107.11	107.08	107.08	108.4	107.65	109.69	108.29	108.42	107.64	107.36	107.48	109.3	108.45	108.76	108.65	108.89	107.86	109.06	107.05	109.09	108.87	107.74	107.94	108.04	106.85	106.92	107.52	107.45	109.09	108.03	108.1	106.93	108.67	107.74	106.89	108.84	107.25
103.84	106.39	106.46	105.06	104.92	105.57	107.71	106.29	106.94	107.25	106.31	106.52	105.95	105.68	105.24	105.83	106.28	105.8	106.81	107.12	105.26	106.16	106.17	105.89	106.44	105.81	107.45	108.21	106.21	105.8	105.59	106.09	105.88	107.41	108.17	107.35	104.83	107.2	105.33	107.47	107.14	108.07	107.09	106.31	106.61	108.22	107.02	105.57	106.21	106.23
97.819	98.775	99.216	99.857	97.949	98.385	98.443	98.238	97.796	97.032	96.97	98.178	98.951	98.288	97.84	98.864	98.11	99.052	98.947	97.329	99.547	98.137	96.989	98.859	97.784	98.141	99.001	98.978	98.08	98.352	98.283	100.97	99.623	98.389	99.689	99.538	98.613	99.159	97.59	98.733	96.447	98.03	97.8	98.732	97.856	97.973	98.486	98.532	97.432	97.62
105.61	106.57	105.69	105.72	104.77	106.14	106.08	105.75	105.11	105.86	105.72	105.43	105.13	105.96	107.49	107.7	105.96	107.26	106.74	107.26	106.31	106.27	105.9	105.07	105.49	105.06	104.83	106.16	105.38	107.3	106.74	106.52	104.77	105.71	107.2	107.07	104.44	105.57	105.7	106.09	104.05	105.51	105.07	106.72	106.62	104.29	106.32	104.59	106.24	105.35
111.46	110.89	109.03	110.21	110.26	110.71	109.9	112.17	110.43	109.61	110.37	109.01	111.35	110.66	110.2	109.97	111.39	109.62	109.92	111.05	109.58	109.64	111.02	112.22	109.66	109.71	110.74	110.74	111.48	110.07	110.15	110.59	109.51	110.06	112.23	110.51	110.21	110.32	110.34	109.3	110.78	110.6	110.64	110.44	110.51	109.44	110.44	109.57	109.72	111.22
98.849	98.818	97.817	98.095	100.25	99.481	99.317	98.587	99.11	98.835	98.567	100.03	99.723	98.216	98.842	98.569	99.072	99.418	98.355	100.51	99.665	99.916	97.978	98.475	98.009	100.15	99.838	98.165	98.781	99.96	100.28	98.928	98.332	98.207	98.906	99.99	99.041	100.43	100.25	99.74	99.607	99.435	98.437	100.12	98.702	99.817	100.02	98.298	98.734	99.853
108.26	108.39	108.65	109.68	108.86	106.68	107.33	107.2	107.23	108.49	108.93	109.71	108.52	107.85	108.58	109.34	108.73	108.61	108.69	107.97	108.22	108.07	108.05	108.43	107.64	108.56	108.02	105.69	107.78	108.66	107.55	109.22	107.35	108.4	108.61	107.05	108.35	108.37	107.51	105.99	108.15	109.34	108.47	107.62	108.49	106.32	109.03	108.2	109.41	108.29
107.8	106.5	108.37	109.1	107.85	108.06	107.2	108.58	107.65	107.23	108.15	106.88	108.15	107.13	108.03	108.73	108.79	108.03	108.18	108.45	107.7	110.34	109.28	107.01	108.38	107.67	107.97	108.27	108.55	107.12	108.5	108.72	108.41	106.98	108.23	107.27	109.18	107.96	108.95	108.98	108.5	109.55	108.4	109.39	107.97	107.64	107.19	106.97	107.65	108.81
105.11	105.52	104.33	104.8	105.19	105.97	105.09	105.58	106.05	105.96	104.81	106.79	106.12	106.79	106.52	106.2	106.11	106.29	106.34	105.89	106.51	105.99	106.25	106.01	105.7	105.56	103.97	106.9	106.07	106.59	105.95	105.11	106.41	106.21	105.88	106.31	106.05	107.09	107.07	105.53	105	105.56	105.6	105.17	105.34	107.1	105.76	106.32	106.03	104.29
101.4	101.28	100.41	100.23	101.44	99.633	101.01	101.74	102.04	100.68	101.41	100.26	100.16	102.03	101.02	100.1	100.99	102.49	101.42	101.06	101.4	101.08	101.69	99.477	100.14	101.97	101.76	101.05	99.512	100.78	101.2	100.56	99.008	101.65	101.53	99.869	100.71	102.75	99.846	100.21	101.13	99.129	101.41	100.96	101.08	99.438	100	101.75	101.05	101.06
106.85	107.18	106.35	105.61	105.92	107.69	106.48	105	105.45	105.92	106.44	106.85	106.2	105.64	106.3	106.52	108.22	105.9	104.82	105.1	106.98	107.2	107.42	104.95	106.63	106.23	107.25	107.35	105.83	107.5	106.34	105.15	105.71	106.04	107.63	105.82	107.42	106.69	106.09	106.56	105.4	106.41	106.34	106.39	106.93	106.06	106.36	107.9	106.62	107.77
101.94	100.57	101.94	101.29	101.42	100.25	99.757	101.86	101	98.897	102.67	99.762	100.28	101.08	101.96	101.56	101.31	101.39	101.12	100.46	101.38	100.85	100.32	101.35	102.63	101.94	100.21	101.06	101.63	101.49	99.755	100.54	101.13	101.59	100.7	101.42	101.75	101.05	101.78	100.78	100.79	100.35	101.52	101.33	100.74	100.92	100.08	102.83	100.51	100.79
109.31	108.98	108.7	108.59	108.58	107.18	108.62	107.25	110.47	108.92	109.85	110.09	108.98	108.26	108.15	108.77	108.33	109.54	108.56	109.1	107.94	108.34	108.68	109.22	108.53	109.3	107.71	109.48	106.9	107.58	108.48	109.48	108.03	107.47	107.7	108.31	108.16	109.27	107.9	107.57	107.49	110.38	109.95	109.05	108.67	109.59	108.33	109.11	108.37	107.93
106.68	106.42	106.5	106.56	105.63	108.23	106.65	105.98	105.72	109.07	105.74	106.68	106.47	106.02	107.54	105.79	105.04	106.03	106.85	105.53	106.43	107.55	106.48	107.72	106.68	107.55	106.69	107.16	106.75	106.29	106.66	107.13	107.03	107.21	105.72	104.82	105.9	107.69	105.49	108.41	106.18	105.79	107.33	106.31	106.14	107.59	107.52	107.03	105.51	107.61
109.21	107.55	108.36	107.16	108.25	106.38	108.61	106.83	108.47	107.69	108.78	109.15	107.49	108.8	106.95	106.62	108.73	110.02	107.08	107.15	108.97	108.57	108	105.13	108.29	107.17	108.22	108.55	105.18	108.75	108.23	106.51	106.18	106.59	107.92	108.47	106.74	107.83	107.38	106.41	108.82	107.77	106.89	108.9	108.37	107.31	107.17	107.88	108.62	106.28
99.472	101.07	99.951	99.391	99.386	100.7	100.64	101.37	99.245	99.455	100.67	101.04	99.882	99.58	98.942	100.41	100.25	100.04	97.861	100.51	99.114	100.84	102.25	97.966	100.8	98.559	100.59	99.311	101.34	98.877	98.532	100.69	99.991	99.972	99.846	99.888	100.86	101.35	99.988	101.2	100.19	100.72	100.09	99.795	101.25	101.22	101.22	99.588	100.68	100.33
104.19	103.75	105.81	106.33	106.44	106.5	106.32	107.23	106.42	107.52	107.42	107.2	106.07	106.33	108.25	107.01	107.36	106.85	108.04	107.42	107.13	107.23	106.57	107.15	105.06	106.28	106.98	107.65	105.99	105.73	106.35	106.6	105.34	106.03	106.65	106.6	106.14	107.07	105.23	105.55	105.71	107.41	107.6	105.77	106.13	107.3	106.16	106.28	106.49	107.33
97.681	98.809	98.206	97.635	96.559	97.714	98.509	98.464	100.07	99.248	98.213	98.502	99.252	97.649	97.902	97.431	99.187	98.386	98.916	98.603	97.896	98.144	96.599	98.942	97.439	98.066	97.868	98.239	99.788	99.891	100.4	98.344	97.901	98.254	98.048	98.39	99.265	96.706	98.641	97.931	98.364	99.293	98.339	98.213	97.054	99.919	97.871	97.771	99.024	99.54
100.67	100.53	100.96	100.28	99.816	99.498	99.574	100.8	99.289	100.85	99.525	100.89	100.67	100.67	99.694	100.38	100.65	98.54	101.09	100.21	100.36	99.645	101.11	102.37	100.64	100.84	100.71	100.89	100.2	99.882	99.842	99.084	99.364	102.12	98.952	100.64	99.203	100.66	100.33	99.653	100.17	98.627	99.822	99.031	98.909	98.858	99.575	99.684	99.692	98.469
106.06	105.32	107.01	105	104.41	106.66	105.23	105.76	106.51	105.73	105.02	105.76	106.33	106.32	104.94	106.14	105.95	104.73	105.97	105.43	106.99	106.42	105.44	104.77	105.4	103.48	105.94	105.11	106.36	106.51	105.94	106.23	106.14	106.19	106.25	106.51	108.14	104.52	106.93	102.98	106.1	105.34	104.78	104.4	104.68	105.57	106.8	105.01	107.1	103.59
105.06	104.43	105.94	105.57	105.57	105.23	106.15	106.47	106.01	106.02	104.9	106.64	105.11	104.61	107.46	107.46	105.82	105.73	106.04	106.15	105.63	104.68	105.94	106.38	104.91	105.57	105.92	104.81	106.67	105.66	106.54	104.62	106.24	106.89	104.23	106.27	104.1	106.33	105.51	105.16	104.85	106.02	107.11	105.76	104.95	105.74	104.7	105.78	105.36	103.92
107.46	107.94	108.13	108.18	108.39	108.65	108.71	108.25	107.79	106.62	106.8	108.68	107.94	107.46	107.81	107.26	109.49	106.52	108	107.7	108.66	107.28	108.33	108.97	108.56	107.31	106.17	108.36	108.75	106.43	108.82	107.44	107.15	108.07	108.73	107.73	107.77	107.17	109.27	107.89	107.45	106.54	109.36	108.09	105.61	107.34	107.68	109.44	107.05	105.91
108.07	108.9	109.12	107.03	107.78	109.41	107.33	109.95	107.91	108.34	108.8	107.87	107.11	108.24	107.92	109.04	109.37	109.19	107.83	107.4	107.94	108.5	109.21	109.85	108.95	108.91	109.62	106.82	109.17	107.23	109.04	108.09	109.64	109.13	107.81	109.95	108.25	108.45	109.01	108.87	107.84	108.93	108.6	108.76	109.1	108.09	108.37	108.73	108.39	109.39
105.78	106.04	105.84	105.48	106.2	105.55	105.45	105.45	106.28	105.88	105.76	105.87	105.52	104.99	104.78	105.51	105.76	104.37	105.49	105.3	104.57	105.02	104.49	104.77	104.89	106.31	106.23	106.91	106.11	106.21	105.53	104.76	104.9	106.95	104.74	105.21	105.62	106.39	105.05	105.06	105.8	104.4	106.33	104.29	105.33	106.38	104.71	105.88	105.57	105.44
99.77	101.13	100.23	99.444	99.305	98.711	98.237	100.03	98.615	98.549	99.461	99.354	98.558	98.194	99.238	99.891	98.499	99.483	99.57	99.61	97.921	99.302	100.24	98.893	97.787	98.313	97.442	99.117	100.59	98.856	98.278	99.866	98.381	99.576	99.439	99.152	99.794	98.291	99.08	99.458	99.061	98.927	97.544	97.565	99.381	99.497	98.613	97.98	99.804	100.26
105.43	103.75	106.63	107.95	106.24	105.28	104.64	104.96	105.69	105.59	104.83	104.63	106.63	105.95	106.13	104.43	106.87	105.93	106.03	105	105.58	107.28	105.95	106.8	104.65	105.5	105.33	104.46	104.76	105.22	105.78	105.68	105.49	105.71	104.81	105.85	106.16	106.08	105.3	104.06	106.11	104.71	106.79	104.18	106.63	103.7	106.18	106.03	105.33	106.02
105.43	104.79	107.18	105.58	105.68	104.25	106.94	104.99	105.48	106.03	104.56	105.77	105.63	106.44	105.08	106.29	106.14	105.77	106.94	104.54	105.05	104.67	105.54	104.83	105.57	105.53	106.59	107.24	103.43	104.84	105.98	105.6	106.47	102.8	105.96	106.66	105.82	106.11	105.45	106.34	105.82	104.43	105.47	103.78	106.99	106.85	106.81	105.23	106.17	106.57
97.688	97.677	97.025	98.373	96.998	97.069	96.751	97.6	100.04	97.606	98.092	97.935	99.25	98.19	99.14	97.43	98.203	99.172	99.54	97.637	96.038	99.379	97.965	97.516	98.703	98.18	98.703	98.903	97.62	99.026	98.287	99.287	97.294	97.58	98.187	99.052	98.2	98.014	98.366	97.025	97.281	96.613	99.085	96.993	99.501	100.15	98.2	97.547	98.242	97.805
107.18	107.55	106.53	108.55	107.76	108.64	108.4	108.38	107.38	107.75	106.59	106.89	108.24	108.53	108.03	108.06	108	106.95	107.48	108.16	107.08	108.92	107.91	108.26	107.18	106.59	108.6	108.6	108.22	108.75	105.94	108.88	108.14	108.72	108.79	108.04	109.96	108.17	109.23	107.8	107.95	107.8	108.42	106.81	107.76	106.78	108.52	108.2	108.68	107.36
109.22	108	108.43	109.09	106.5	108.59	107.67	109.15	109.25	108.99	108.16	108.56	109.15	108.63	109.33	108.29	107.71	107.16	108.25	108.33	107.09	108.48	107.14	107.99	108.87	109.79	109.05	110.06	109.49	109.96	108.95	108.29	107.61	107.08	108.55	110.3	108.6	109.47	107.76	108.16	109.23	108.53	108.5	108.01	107.71	107.6	108.04	107.73	109.51	107.95
107.9	106.76	108.29	107.41	107.28	108.96	107.46	106.82	106.51	107.06	108.43	106.58	108.43	107.93	107.71	107.93	107.01	105.79	108.64	106.69	107.96	108.47	107.49	108.36	107.44	108	109.39	107.11	108.89	107.95	108.57	107.99	106.73	108.13	109.02	108.87	108.61	107.8	108.25	107.45	108.52	107.16	107.59	108.72	108.89	107.07	108.71	107.91	107.13	108.22
108.73	108.48	106.29	108.7	106.87	107.15	108	107.3	108.38	109.03	107.95	108.89	108.75	107.36	108.6	106.84	107.96	108.02	109.2	107.36	107.44	107.29	108.33	106.61	106.9	106.83	107.32	107.11	107.6	109	108.39	109.02	108.94	106.06	107.98	108.81	108.85	106.82	108.52	107.25	109.61	106.67	107.4	106.94	106.91	107.45	109.15	108.33	105.95	107.73
105.7	105.3	106.03	107.64	104.54	105.63	105.83	104.74	104.63	106.3	105.93	105.73	105.21	104.12	105.69	105.66	104.99	106.12	105.41	106.98	106.17	105.98	108.18	104.36	106.21	106.29	105.81	106.79	105.01	105.16	105.76	107.17	105.14	106.26	105.87	104.23	104.91	104.36	105.43	105.29	106.84	105.64	106.66	104.21	105.85	105.11	105.7	105.06	106.1	104.81
97.883	97.632	99.385	97.978	98.663	98.798	98.984	97.526	100.05	100.14	98.683	99.156	98.362	99.169	98.067	99.544	98.822	98.345	99.909	99.374	99.692	98.045	100.13	97.294	98.174	98.14	98.531	99.273	99.095	99.757	99.144	99.987	100.01	99.659	98.704	98.364	98.248	97.687	98.521	99.84	99.979	99.743	99.161	98.538	98.084	97.362	98.521	100.22	98.228	98.942
107.04	106.64	106.25	106.84	104.95	105.2	104.73	105.62	107.2	106.27	106.61	105.75	105.12	107.07	105.81	108.19	105.56	104.91	105.9	106.01	105.69	106.22	105.34	105.2	104.71	105.92	104.65	105.47	106.61	104.91	106.68	105.06	106.54	103.71	105.41	105.95	104.87	106.12	107.02	105.28	107.55	105.07	106.39	105.23	105.52	105.8	103.51	106.22	103.78	106.01
106.81	108.58	107.41	108.33	109.6	108.1	110.3	108.65	107.93	108.32	107.08	108.46	107.54	108.76	109.17	108.56	109.5	107.97	107.87	109.6	109.45	108.02	109.89	110.73	108.21	108.32	108.82	109.22	107.53	108.21	108.58	108.14	108.78	108.23	108.83	108.27	107.54	109.59	108.37	108.76	108.67	108.66	107.68	109.42	109.83	108.59	109.06	108.74	108.2	107.33
106.1	109.05	106.29	105.63	105.71	106.57	106.43	107.3	106.98	107.33	106.99	105.2	106.37	107.44	106.69	106.5	105.21	105.9	106.5	106.61	105.98	108.16	107.3	106	105.68	105.42	104.72	106.22	105.34	105.74	107.15	107.04	107.44	107.05	107.7	107.24	105.88	106.69	108.6	106.92	107.37	106.73	106.16	106.89	107.42	105.67	105.3	106.19	106.17	107.5
106.57	106.54	106.81	107.82	107.13	106.95	106.56	105.89	107.34	106.62	106.12	107.64	105.42	106.68	105.18	108.88	107.02	105.97	108.44	106.71	107.78	106.8	106.53	107.56	106.16	107.18	108.43	106.34	105.81	107	106.91	105.9	105.58	105.97	107.72	107.34	106.48	106.67	105.67	106.09	107.33	106.52	106.81	107.08	105.34	106.42	105.31	106.9	105.65	107.42
98.51	100.3	98.601	98.361	97.702	96.975	97.222	96.562	98.837	97.181	99.779	97.972	96.532	98.25	97.523	98.131	97.845	97.365	99.598	97.908	97.717	99.073	98.467	99.186	97.953	98.13	99.279	97.752	98.103	97.092	98.16	98.238	98.111	98.006	97.47	98.782	97.51	98.418	98.33	97.505	98.106	98.591	97.86	98.492	97.638	97.183	97.042	96.89	99.199	100.36
106.28	106.46	106.38	105.57	105.84	106.07	108.3	107.12	105.88	107.16	106.86	106.1	106.39	106.72	105.18	106.41	106.72	105.95	106.93	106.43	106.41	107.1	107.41	105.72	107.19	106.52	107.52	106.82	106.52	106.69	105.52	106.14	105.83	107	107.46	105.72	106.11	106.92	106.03	108.18	105.99	106.45	105.74	108.69	105.94	105.89	106.42	106.33	105.64	105.72
105.37	105.21	104.1	105.65	104.39	104.89	105.01	105.31	106.52	105.03	107.27	104.72	105.97	105.82	105.43	105.23	104.46	106.92	106.38	105.87	105.32	105.84	105.64	104.95	105.63	104.45	105.63	106.22	105.19	106.13	106	105.68	106.49	104.69	104.51	105.15	106.3	105.81	106.11	105.2	105.76	105.82	106.7	105.11	105.6	105.93	104.84	104.95	106.39	106
105.45	106.56	108.01	107.1	106.09	106.24	107.26	105.48	105.75	106.42	103.83	106.12	105.33	104.93	107.46	107.32	105.67	105.32	106.98	107.92	107.45	105.93	106.79	105.22	105.46	104.47	105.67	106.6	108	107.14	106.42	108	106.95	106.86	107.06	106.19	108.24	106	106.3	105.95	106.48	106.3	106.67	106.72	105.76	107.79	106.91	107.55	106.24	108.71
106.79	103.82	103.92	106.29	105.73	104.42	105.34	106.54	106.5	105.62	107.15	103.99	106.36	103.85	104.94	107.25	106.6	105.49	106.96	105.29	105.72	106.3	105.7	105.2	105.3	104.24	107.28	106.1	107.19	102.66	105.64	105.65	105.76	106.61	104.53	105.38	107.3	106.41	106.19	104.81	105.29	106	105.52	106.34	104.98	107.09	105.34	106.17	105.44	105.82
107.98	105.67	105.85	105.27	105.88	104.82	104.15	105.01	105.24	106.93	104.91	105.05	105.41	105.12	104.27	106.08	106.2	105.84	105.29	106.8	106.11	104.62	105.4	106.68	106.46	104.93	105.54	106.39	105.88	103.21	105.67	106.32	105.55	105.66	103.62	106.21	106.03	106.76	105.32	105.55	105.62	104.3	104.83	106.6	107.03	104.98	104.75	104.72	105.27	106
106.13	105.55	105.14	104.65	105.92	105.84	104.66	105.72	107.69	106.33	104.53	106.77	105.38	106.49	105.8	106.43	105.25	106.25	104.73	106.26	104.37	104.99	105.19	106.31	106.59	106.62	106.2	104.99	105.13	107.29	105.07	104.75	106.33	106.8	107.25	104.15	105.94	104.8	104.21	106.64	107.16	107.34	105.8	105.5	105.95	105.82	105.66	105.85	105.57	106.68
108.56	106.7	105.88	108.46	108.54	109.02	109.58	108.6	107.16	106.87	108.53	107.59	108.38	109.55	109.63	109.88	107.3	108.67	108.33	109.1	109.95	110	108.5	109	109.22	108.99	107.64	108.77	110.06	109.14	108.17	107.3	108.62	108.65	108.85	108.88	109.87	108.23	109.12	108.36	109.62	107.23	109.8	108.53	108.15	109	107.96	108.15	107.09	108.5
105.58	105.46	106.44	106.35	105.96	107.01	105.93	106.12	105.41	105.35	104.91	104.25	104.24	105.17	106.67	103.54	105.05	106.64	104.63	105.97	105.02	106.85	104.72	104.98	104.9	105.78	106.51	103.32	104.4	105.85	105.06	104.1	105.36	105.24	107.11	106.63	106.13	104.34	106.35	105.1	106.78	106.02	105.42	105.07	105.73	106.59	104.36	104.41	106.73	105.31
98.066	98.076	98.27	97.358	97.884	97.594	99.257	98.913	98.019	97.23	98.117	98.066	98.789	99.619	98.584	97.441	97.203	96.835	97.343	98.113	97.932	98.032	98.464	97.368	97.259	98.813	98.562	99.331	98.639	97.261	96.909	98.273	97.001	98.042	98.12	98.478	97.912	98.571	99.114	99.358	98.154	98.206	97.657	98.712	97.87	97.403	97.385	96.967	98.681	98.813
103.78	105.4	105.74	106.75	104.46	104.31	105.83	105.87	105.44	106.69	106.54	104.42	104.73	105.44	106.13	106.1	105.25	104.7	105.98	105.37	105.07	106.6	106.49	105.36	105.62	106.51	104.68	105.88	104.53	105.77	105.45	105.36	105.59	106.57	105.61	105.22	104.88	106.07	106.01	105.38	106	105.45	104.98	105.36	105.42	105.44	106.19	105.84	107.18	106.13
111.62	109.45	110.78	109.02	110.46	111.29	110.34	110.58	109.85	111.71	110.98	110.41	111.61	110.19	110.71	110.82	110.2	110.46	109.1	110.5	110.41	110.43	110.69	110.39	110.51	112.03	110.21	109.24	110.52	109.88	110.1	111.64	111.55	110.79	110.82	108.52	109.23	111.22	108.99	110	110.61	111.23	109.29	111.66	110.76	110.01	109.2	110.97	110.57	109.32
104.98	105.42	106.08	104.26	105.8	107.27	107.04	105.56	104.34	103.52	104.62	106.21	107.09	104.93	105.06	105.99	106.13	105.45	103.79	106.54	105.81	107.08	106.66	106.08	104.59	105.83	105.24	105.71	106.35	105.67	103	106.05	106.13	105.05	105.55	105.79	105.19	105.17	103.8	107.73	106.28	103.25	106.16	105.5	106.73	106.99	105.28	105.1	105.38	107.53
97.706	97.121	98.895	98.377	97.699	98.273	97.652	98.257	96.723	97.464	97.474	98.782	98.503	98.627	98.412	97.438	97.702	97.052	98.077	98.004	98.821	98.454	98.217	97.989	99.544	97.597	97.597	98.245	98.125	96.93	96.768	96.936	98.485	98.058	96.523	97.244	96.833	97.796	96.74	96.859	98.573	98.238	97.413	97.678	98.696	98.294	97.809	97.161	98.133	97.373
106.49	105.12	105.13	106.1	104.8	107.3	106.23	106.96	105.75	105.25	106.04	105.87	104.38	105.42	104.79	106.11	104.72	106.15	105.17	105.94	104.91	107.66	107.02	104.8	106.46	105.28	104.85	104.82	105.43	106.43	105.56	105.11	104.78	106.93	104.89	107.05	105.24	104.85	104.61	105.57	105.59	105.91	105.22	105.69	105.77	106.94	106.6	105.7	106.39	105.36
99.048	100.1	98.58	99.087	98.187	99.711	98.842	99.044	100.64	98.938	98.802	97.572	98.4	99.871	98.95	98.524	99.18	98.613	98.667	97.59	96.754	98.85	99.17	98.211	98.866	97.95	100.42	99.808	99.663	99.693	99.554	98.259	98.505	99.736	99.053	98.906	98.426	99.445	101.09	98.175	99.422	99.085	98.233	99.163	99.777	99.052	97.62	99.206	98.366	98.643
106.7	106.63	105.48	104.4	105.55	105.69	105.39	104.55	105.51	106.78	104.69	105.75	106.11	104.93	105.82	106.04	105.76	105.81	104.77	104.13	105.27	105.95	104.3	107.06	104.75	105.41	104.78	107.13	105.54	106.06	105.82	104.56	106.11	105.36	105.25	104.33	105.07	106.72	104.24	106.9	107.44	104.72	105.26	106.33	106.32	105.31	105.21	106.31	106.9	104.38
99.821	100	100.56	101.45	100.17	100.55	99.589	100.64	99.436	100.13	101.65	100.95	99.434	99.788	101.06	100.31	100.74	99.981	99.216	98.968	99.521	99.613	99.876	99.948	101.06	101.13	100.26	98.791	99.893	100.81	100.44	102.36	99.452	99.071	101.05	101.59	100.2	99.539	99.337	99.624	100.74	100.72	99.978	99.543	99.91	100.21	101.36	100.04	100.66	100.94
108.6	107.56	107.25	106.96	107.98	107.82	107.63	107.98	109.08	108.86	106.5	105.46	108.38	107.45	107.04	107.9	106.62	107.01	108.79	107.72	107.04	108.77	107.13	108.39	107.99	107.95	108.66	107.07	107.12	107.74	108.67	107.48	106.81	105.72	107.96	108.74	109.42	106.86	106.87	108.57	108.22	109.2	106.38	106.79	107.67	108.43	106.85	106.66	107.86	107.87
108.22	107.87	107.47	109.63	107.12	108.45	107.25	107.62	108.39	108.93	108.51	108.2	107.42	108.2	108.23	107.23	108.19	107.8	108.91	108.06	107.21	108.43	108.79	108.97	107.56	108.58	108.34	106.96	108.43	106.84	107.95	108.2	107	108.04	109.38	109.12	109.05	108.7	106.81	108.17	108.49	108.4	108.53	106.4	107.41	108.72	106.86	107.13	108.81	107.87
104.23	104.47	105.75	106.34	106.44	106.84	106.22	105.73	106.95	107.47	107.52	106.44	106.5	104.69	106.93	105.82	106.9	105.24	105.89	105.78	105.57	105.66	105.56	105.66	107.83	106.18	105.08	105.36	104.47	106.2	106.21	105.98	105.76	106.05	106.69	105.22	105.36	105.81	106.18	106.61	106.39	107.29	105.45	105.59	104.82	105.19	104.62	104.83	107.6	105.16
105.49	107.33	106.04	106.08	106.51	107.64	106.61	105.87	106.32	106.95	106.47	106.4	106.34	107.65	106.1	107.06	106.73	106.19	107.39	105.76	106.32	106.1	104.74	105.93	106.22	106.71	106.68	104.32	106	106.64	105.97	106.22	108.29	107.84	107.17	107.09	106.97	105.52	104.95	105.74	105.49	105.35	107.05	106.86	107.32	106.25	106.9	107.34	107.26	106.05
107.28	107.99	108.78	107.87	109.44	108.94	107.7	109.49	108.5	108.39	106.8	107.81	108.96	109.07	107.66	108.06	107.28	106.41	108.1	107.89	108.97	107.45	109.46	107.73	108.9	108.48	109.18	107.64	110.94	109.64	108.11	107.14	107.11	108.43	107.28	108.24	108.03	107.77	108.7	107.14	109.26	107.73	109.15	108.14	107.44	108.31	107.93	108.38	108.61	108.05
99.963	97.905	97.41	100.86	98.315	98.952	98.375	99.071	99.265	98.176	97.734	100.75	100.37	99.383	99.798	100.04	98.93	97.932	99.66	97.478	97.487	99.54	98.781	98.033	99.365	98.488	99.287	96.451	97.778	97.984	99.389	99.885	98.848	98.965	98.901	98.461	98.664	97.905	98.603	99.39	99.657	98.821	98.659	98.508	99.026	98.5	99.333	100.17	98.257	98.171
105.64	106.46	108.25	106.45	106.95	106.4	106.73	106.13	106.66	106.46	108.44	105.63	106.51	105.98	105.38	105.69	106.98	105.78	106.58	108.26	106.96	106.05	106.65	105.82	105.69	107.39	104.88	106.13	105.35	105.95	108.23	105.49	107	105.64	106.06	105.5	106.94	106.93	105.02	105.43	104.78	104.47	105.73	107.13	107.01	106.71	106.44	105.08	106.2	105.94
97.867	98.345	99.077	98.351	99.513	99.679	97.737	98.65	98.084	98.92	98.04	99.514	98.039	99.856	97.411	98.196	100.13	97.643	98.577	99.749	99.776	99.256	98.646	99.459	99.548	98.884	99.091	95.412	100.09	98.123	99.149	99.493	98.411	98.975	98.394	100.16	98.774	99.416	100.29	98.276	99.446	98.909	97.805	98.344	100.75	98.239	98.829	98.592	99.651	98.452
105.21	105.72	107.6	105.71	104.85	106.36	104.6	107.41	107.01	104.75	106.12	106.47	106.31	105.86	106.52	105.19	106.09	104.81	105.39	106.28	106.01	105.57	106.48	106.33	106.57	106.32	105.77	106.05	106.28	105.55	105.41	107.7	105.18	106.43	106.24	105.65	104.22	105.03	105.11	104.7	105.94	104.05	106.15	105.29	106.1	104.65	106.8	105.2	108.12	105.62
104.78	105.59	106.88	105.49	105.82	105.42	105.95	105.05	106.09	104.47	105.67	105.52	105.84	105.79	107.16	107	105.57	105.95	104.45	105.62	104.15	106.05	105.2	104.32	105.53	104.23	105.91	105.7	106.72	104.37	106.66	105.39	106.85	106.74	104.45	104.87	103.89	106.04	106.01	105.6	103.86	105	105.3	106.45	104.23	105.73	105.85	105.01	104.7	105.08
106.65	104.05	104.41	104.7	104.5	103.91	104.95	106.34	104.88	106.26	107.51	105.43	106	107.09	105.25	106.7	105.29	104.82	106.26	106.18	105.63	104.99	106.58	103.67	104.88	105.96	105.64	106.37	103.18	104.96	104.28	105.6	105.35	105.26	105.96	107.12	104.75	104.08	106.92	103.71	105.14	105.61	105.4	104.88	105.48	104.62	104.96	105.26	105.35	106.33
99.19	100.98	101.42	100.18	99.885	100.87	99.28	100.57	101.24	100.71	100.6	100.92	99.862	101.1	99.441	101.44	100.07	99.45	100.85	100.8	101.87	100.37	99.62	99.225	101.09	100.8	99.601	99.502	99.947	100	101.47	100.43	101.31	100.11	100.08	99.826	100.37	100.73	101.49	102.5	99.769	101.49	100.77	99.786	101.39	100.62	99.135	102.28	101.17	99.433
105.99	106.59	106.25	106.11	105.89	106.27	107.08	106.33	106.22	104.98	105.53	104.41	105.48	105.03	104.81	106.57	104.51	105.26	106.82	105.29	107.2	105.73	104.29	105.7	105.39	105.16	104.89	106.02	106.68	105.2	105.26	104.49	106	107.73	105.08	106.79	104.14	105.5	106.25	105.54	105.97	106.35	106.03	106.52	105.33	105.27	105.19	105.86	106.77	105.98
105.51	106.18	107.09	104.87	105.58	104.06	106.26	104.16	105.06	105.41	104.89	106.8	106.23	104.78	106.43	106.07	105.96	104.26	105.72	105.87	105.55	105.82	104.39	106.01	105.86	105.35	106.58	105.33	105.89	106.72	105.36	105.19	105.54	105.99	106.85	105.88	105.52	106.17	105.23	105.92	106.83	104.65	105.72	106.35	105.33	105.18	105.24	104.51	105.81	104.77
108.06	107.89	108.38	108.65	108.3	107.41	106.82	107.67	106.89	107.84	108.37	108.17	108.73	110.07	106.66	106.66	109.43	109.22	107.57	109.11	107.94	107.62	106.25	106.98	108.67	108.12	107.68	107.52	107.18	107.41	108.13	108.36	107.9	108.64	107.69	109.27	107.19	107.06	107.87	107.81	107.83	108.43	109.71	107.93	109	108.54	107.12	107.05	107.83	109.56
106.76	105.73	107.53	107.49	106.25	106.82	106.31	105.44	105.59	106.72	106.55	107.95	104.99	105.27	105.92	106.07	108.36	105.42	107.53	106.97	106.07	106.4	107.08	106.32	106.35	107.05	106.28	106.57	106.41	105.25	105.72	106.22	106.87	106.64	105.14	106.24	106.78	107.95	105.57	108.08	107.5	108.11	105.45	106.95	106.39	107.75	105.12	106.16	107.69	105.9
108.92	107.66	109.1	107.68	107.68	108.54	109.26	108.17	107.77	108.41	108.85	108.45	108.09	108.06	107.67	107.43	108.8	109.16	108.28	108.08	108.75	108.17	107.37	108.15	109.25	108.18	107.6	108.27	107.27	109.43	109.19	108.01	107.96	109.21	107.55	108.29	108.54	109.42	108.32	108.21	108.98	108.71	109.27	109.65	107.98	108.38	108.54	108.65	108.44	108.92
106.38	110.46	107.7	107.65	107.51	109.27	108.95	109.46	108.19	108.65	108.04	109.12	107.7	108.74	108.63	108.31	108.04	109.03	107.46	107.91	107.21	108.57	107.29	108.2	108.7	108.02	107.69	108.07	108.62	108.26	108.18	107.92	109.51	107.98	107.21	108.6	107.4	109.04	107.94	109.83	108.02	109.1	108	108.87	107.48	107.89	108.81	108.21	108.27	107.8
107.57	104.5	105.57	104.57	106.03	106.37	106.48	105.45	105.12	105.51	106.52	106.35	105.08	106.62	106.45	105.01	105.32	104.28	105.68	106.94	106.31	106.14	107.19	105.33	104.72	106.57	104.85	106.33	106.38	105.38	107.67	106.05	105.32	105.64	105.71	106.09	105.04	105.66	104.98	104.79	104.66	104.86	105.71	106.39	106.02	104.77	105.92	106.54	106.39	105.75
104.39	106.21	106.14	106.89	105.78	105.04	106.91	105.6	104.54	104.95	104.79	105.78	105.13	105.55	105.15	105.31	105.97	106.13	105.89	106.53	105.55	104.58	105.11	105.25	105.84	105.33	105	106.04	107.46	105.71	104.96	104.31	105.55	105.61	105.76	105.15	107.81	106.08	106.07	105.23	105.34	106.29	104.83	104.45	104.89	105.95	104.81	105.77	106.15	105.96
108.6	107.32	107.59	107.41	107.49	108.25	107.05	106.87	107.74	107.41	106.95	106.83	107.31	108.55	109.88	108.07	108.34	107.64	108.26	107.53	107.86	108.08	107.63	108.99	107.38	108.41	108.18	107.7	109.21	109.24	107.08	108.53	106.97	108.66	108.91	107.49	107.6	108.7	108.03	108.43	108.43	107.95	107.15	107.64	106.7	109.45	106.22	106.98	108.06	107.62
104.89	107.77	105.62	104.72	107.33	106.95	106.42	104.98	104.24	106.65	105.75	107.08	105.8	105.6	105.92	106.03	104.28	106.22	105.31	104.05	105.89	105.36	104.11	104.52	106.62	104.47	104.92	105.53	106.45	104.79	107.22	106.75	105.82	106.28	106.26	105.43	105.3	106.47	104.96	105.98	105.58	104.74	106.58	106.2	107.15	104.99	104.28	105.86	104.76	105.84
106.93	108.05	107.39	107.44	108.57	109.89	107.39	108.6	106.75	107.47	108.9	108.82	109.07	107.14	109.64	107.82	108.72	108.26	108.15	106.35	107.31	108.95	108.65	109.16	107.78	108.49	107.4	108.81	106.85	109.57	108.57	106.86	107.88	109.31	107.76	108.21	107.38	107.96	108.69	108.71	107.9	107.5	107.7	108.68	108.94	108.24	110.59	107.53	108.41	107.72
108.97	107.83	107.65	108.34	107.2	106.82	107.62	108.64	107.19	107.67	106.79	107.22	108.33	107.71	108.14	110.09	107.97	107.41	109.61	106.79	108.49	107.38	108.05	108.56	109.32	107.8	107.55	109.23	107.32	108.72	107.41	107.66	108.76	106.02	107.27	108.7	107.25	107.65	106.7	107.72	108	107.92	107.49	107.85	107.37	108.23	107.67	108.43	107.89	109.17
108.06	107.13	108.79	108.3	109.49	108.91	109.02	107.32	108.15	108.34	107.44	109.34	108.06	108.25	107.91	108.98	108.07	109.31	109.68	108.58	108.72	107.8	108.44	107.83	106.63	108.78	106.68	108.55	109.29	108.25	109.52	107.03	107.69	107.6	109.44	109.73	109.61	108.24	108.28	110.49	110.15	107.89	107.65	108.56	107.24	108.08	108.4	108.05	106.51	107.29
107.22	106.56	107.64	107.3	106.05	108.92	107.96	109.21	107.39	107.15	107.74	108.2	108.93	109.08	108.17	108.17	109.07	108.01	107.61	107.85	108.35	107.02	107.92	105.86	107.76	107.99	108.37	107.73	108.06	107.21	106.25	108.35	108.73	108.78	108.3	107.04	107.91	108	107.69	108.58	106.94	106.94	107.89	107.15	108.59	107.17	108.5	108.13	107.13	109.4
105.42	105.28	105.25	105.78	107.34	105.62	106.51	105.72	104.81	105.66	104.62	106.14	104.06	106.08	104.44	106.09	106.21	105.38	105.71	104.7	105.44	106.16	104.96	105.35	104.01	105.35	107.36	105.41	105.97	105.71	105.78	104.69	104.89	104.03	106.2	105.05	106.61	105.13	105.58	105.9	103.92	107.71	105.03	106.36	104.09	106.48	105.29	104.01	104.83	104.76
108.89	107.09	108.37	108.85	107.31	107.92	107.01	107.59	107.24	107.61	107.92	108.7	106.35	108.64	106.42	108.91	107.31	108.33	108.58	108.66	106.41	107.98	108.33	107.56	108.22	107.36	106.47	108.92	105.75	107.48	107.9	107.62	107.39	107.59	108.28	109.43	108.47	108.79	108.16	108.22	109.34	105.84	109.13	108.13	106.82	107.32	108.57	107.55	107.72	106.65
106.36	104.58	105.5	105.15	106.3	105.27	105.04	104.39	104.27	106.64	105.39	107.03	104.5	105.57	105.73	104.6	104.86	104.88	104	105.09	104.25	105.63	105.99	105.06	106.65	105.78	106.14	105.75	105.44	105.46	104.86	106.77	105.82	104.86	105.29	105.51	106.28	104.39	105.65	105.84	106.35	106.01	106.04	105.2	103.76	105.51	106.05	105.55	103.98	103.61
108.52	107.9	108.52	108.78	107.89	107.29	108.27	110.15	108.87	108.87	107.41	107.69	108.28	106.71	108.6	108.52	108.66	107.69	109.02	107.62	109.67	107.04	107.44	109.64	107.93	108.78	107.82	110.23	107.81	107.4	107.81	107.45	108.08	107.09	107.06	107.91	108.34	107.9	108.61	106.91	107.3	109.6	108.62	108.28	106.83	109.83	107.02	109.01	108.75	108.8
103.9	105.06	105.48	106.73	105.63	105.91	105.36	105.9	104.53	106.95	103.84	105.84	104.53	104.26	106.31	108.02	104.4	104.54	106.55	105.58	103.78	107.92	103.58	105.97	105.3	105.09	104.56	106.09	107.7	106.85	105.83	105.64	104.69	105.5	105.16	105.21	106.17	105.98	103.68	106.27	105.3	105.2	104.64	104.94	106.08	105.86	106.46	105.54	104.29	105.89
107.18	106.29	105.15	105.52	105.78	107.4	107.06	107.09	106.11	106.77	106.54	106.23	107.23	106.46	106.42	106.58	107.64	106.57	106.33	105.92	105.62	107.11	106.7	106.01	107.94	106.31	104.8	106.54	107.2	106.12	106.13	104.81	105.54	106.32	106.17	106.17	107.68	106	106.03	108.18	107.53	105.6	106.39	106.14	107.25	106.73	107.8	107	105.61	107.41
105.6	104.81	107.04	104.62	106.5	106.18	106.33	104.08	103.89	105.12	104.96	105.87	105.91	106.99	105.63	107.06	105.33	106.19	106.82	105.81	106.5	105.8	104.67	106.09	105.28	106.34	106.68	104.21	105.39	106.52	105.98	104.51	106.2	105.58	106.02	105.94	105.01	106.76	105.69	105.26	105.72	105.95	105.55	105.52	105.7	106.62	104.98	106.05	106.65	105.6
107.79	108.68	107.44	107.73	107.81	108.32	107.68	106.97	107.94	108.5	108.99	109.38	108.41	107.17	109.59	107.96	108.43	109.48	109.28	106.99	109.67	108.25	107.44	108.01	108.56	108.82	107.23	110.49	107.82	108.87	107.87	107.57	108.43	108.52	107.45	108.98	107.8	108.52	106.88	109.02	108.19	108.69	108.05	109.47	108.76	107.28	108.38	107.92	107.38	109.18
106.08	105.86	106.07	106.64	106.5	106.5	105.64	107.09	106.86	106.7	106.39	106.32	106.47	107.47	106.46	105.23	107.38	107.95	106.31	105.53	107.05	105.23	106.54	105.66	105.69	105.01	106.76	106.79	106.13	106.51	105.51	107.49	107.69	108.05	107.73	106.25	106.75	106.41	105.09	107.68	107.46	106.22	106.06	105.28	106.49	107.89	106.31	105.4	106.47	107.1
105.03	106.24	103.4	104.31	105.36	106.89	106.06	106.43	105.82	104.46	107.09	106.22	104.31	106.52	105.36	106.45	107.02	105.41	106.44	106.13	105.04	105.15	104.77	105.54	105.93	105.35	105.27	105.16	106.09	107.15	106.18	106.63	106.03	105.96	104.83	105.41	104.78	106.06	104.94	105.82	104.75	106.09	105.87	106.04	105.33	103.54	104.79	106.11	107.08	105.32
109.21	108.63	109.27	108.27	108.15	109.23	108.4	108.84	106.71	108.56	106.97	109.13	109.41	108.85	108.63	108.38	107.64	107.62	106.85	110.01	108.79	108.51	109.29	107.68	107.47	108.65	109.03	109.33	107.58	109.77	109.46	107.48	109.63	108.16	108.22	109.28	108.41	108.58	110.29	108.7	108.72	109.21	109.48	108.85	109.06	109.28	107.45	108.55	108.55	108.9
105.1	106	105.17	104.94	105.98	105.78	106.89	104.71	105.91	103.75	105.01	105.82	104.43	106.42	104.47	105.53	104.91	105.56	104.63	104.79	106.11	105.61	106.23	104.84	106.14	106.18	105.75	106.72	105.51	104.6	103.49	103.91	105.52	103.6	104.88	106.21	107.67	104.9	105.26	106.26	105.08	105.03	104.67	105.71	104.83	104.95	106.18	105.06	107.71	105.8
106.37	105.6	107	105.79	105.68	106.69	105.26	103.39	106.04	105.83	106.38	103.92	105.61	106.69	107.69	106.12	106.33	106.38	105.42	105.93	105.31	105.15	107.08	106.46	105.65	106.47	105.93	106.14	107.03	106.88	105.34	107.41	104.51	105.73	107.09	105.77	105.25	104.79	106.76	104.4	105.91	105.28	106.23	105.99	105.81	105.85	106.19	105.24	106.71	106.33
101.97	101.72	98.925	100.7	100.84	102.31	100.98	99.622	99.431	101.26	98.638	100.81	99.397	100.25	101.19	100.93	100.1	100.66	100.81	100.25	101.1	100.19	100.18	98.747	101.3	101.51	99.723	101.01	100.36	100.46	100.49	99.448	99.126	100.67	100.95	99.483	100.04	99.989	100.23	100.13	100.66	101.3	101.35	99.559	99.413	101.42	100.73	99.328	100.21	101.1
104.97	106.02	105	105.57	104.99	106.06	105.48	105.04	106.55	105.79	104.4	105.5	105.15	104.88	104.94	105.02	106.22	106.44	104.39	106.08	104.81	106.31	105.05	106.16	106.57	106.05	107.25	104.51	106.14	105.7	105.58	104.31	105.98	106.62	106.11	105.09	104.16	105.86	105.51	105.88	104.9	106.78	105.27	108.21	106.96	105.74	104.71	105.24	104.88	105.93
107.66	108.95	107.65	109.5	107.48	109.19	108.14	108.62	109.48	109.74	107.97	109.86	106.86	108.1	107.75	107.2	106.87	110.72	108.41	107.79	109.17	107.33	108.91	107.39	110	107.94	109.09	108.7	108.35	108.82	109.33	108.68	107.9	108.2	108.37	109.04	108.36	109.61	107.48	108.31	106.86	107.34	108.23	107.36	108.65	109.82	106.73	109.83	109.38	106.93
108.21	109.37	107.2	107.83	106.98	107.27	109.67	107.11	107.92	108.19	108.2	108.66	106.15	107.72	107.26	108.12	107.43	108.99	107.49	108.61	107.1	108.52	107.58	109.12	107.16	107.95	106.71	107.96	107.26	108.64	107.97	108.22	108.85	106.96	107.6	107.04	107.59	107.98	109.2	107.83	108.38	108.76	105.54	108.17	107.01	107.72	108.17	108.64	108.22	107.67
108.3	108.24	108.34	107.04	108.79	108.56	109.25	108.05	107.87	108.17	109.1	108.5	108.88	108.9	108.01	108.92	108.57	108.28	107.89	109.41	109.09	108.77	109.07	108.93	107.53	107.93	108.32	108.39	108	109.31	108.56	109.56	108.45	109.66	108.73	107.42	108.04	107.9	108.23	109.1	108.74	107.09	108.88	108.35	108.58	109.16	108.85	107.16	109.64	107.18
106.69	107.28	105.42	106.87	105.89	104.3	104.77	105.81	105.95	106.18	106.59	106.66	106.38	106.66	105.39	104.91	106.02	106.82	105.32	105.54	105.18	104.93	105.53	106.26	107.01	104.45	104.41	105.39	106.2	104.77	104.22	105.79	105.28	107.21	105.9	106.39	104.52	105.51	105.09	105.49	105.18	105.55	105.49	105.94	104.89	103.56	105.52	106.01	103.99	105.85
96.714	98.504	97.787	98.79	98.693	98.076	96.84	98.001	97.142	98.259	98.368	97.934	97.244	97.779	96.689	98.468	97.801	98.27	98.485	98.331	97.09	97.016	97.871	96.763	98.945	98.936	98.922	98.049	97.551	98.143	97.113	98.947	97.204	97.283	98.571	99.316	98.972	98.296	98.518	97.639	98.644	97.487	99.017	98.753	97.031	98.327	97.479	97.283	98.486	98.189
106.79	104.78	105.87	106.16	104.46	105.63	105.78	106.38	105.01	106.38	105.56	104.98	105.61	103.43	105.09	104.19	104.39	103.41	106.56	105.44	106.11	105.47	104.83	106.29	107.12	105.76	104.7	105.58	105.79	104.41	105.02	105.68	104.69	106.13	105.94	104.75	105.3	106.76	105.69	105.96	103.47	106.14	105.91	107.29	105.64	106.4	106.2	105.99	105.07	106.91
107.94	107.64	109.4	109.98	107.45	108.46	108.18	109.26	109.49	108.68	108.07	109.2	106.65	108.72	108.14	109.3	109.84	108.77	107.9	109.38	108.36	108.14	108.84	107.37	108.4	108.81	109.25	107.48	107.15	107.86	108.72	108.55	108.35	109.28	108.93	109.55	109.11	108.45	108.92	108.4	107.53	107.72	107.44	109.24	108.51	108.84	108.54	108.82	107.87	107.95
108.82	108.02	108.67	110.29	108.61	109.03	108.13	107.38	109.07	107.5	107.62	106.73	108.32	108.82	109.54	109	108.11	107.88	107.04	107.82	107.75	108.13	109.73	109.32	109.17	109.64	106.47	107.97	106.21	108.01	108.13	108.05	107.43	107.87	109.76	108.49	107.78	107.33	109.75	108.16	107.03	109.08	108.58	107.8	107.6	109.28	107.19	107.34	109.04	108.37
108.21	109.72	108.18	108.2	108.39	107.69	107.98	108.94	108.42	108.08	107.44	108.09	107.73	107.87	108.59	107.91	107.71	107.57	108.29	109.22	108.21	107.01	108.6	107.42	107.44	107.39	109.53	109.24	109.21	107.6	108.04	109.05	108.91	108.84	108.8	108.07	108.09	109.5	107.94	107.85	108.93	108.45	107.93	109.5	108.03	109.41	108.54	107.48	109.44	107.35
99.295	100.36	101.03	100.79	99.116	100.26	99.637	98.814	101.36	100.9	101.07	100.53	100.95	100.48	101.15	102.19	99.566	100.03	99.49	98.614	99.703	99.927	100.73	100.64	99.892	99.057	100.25	100	100.17	98.864	100.21	100.17	99.634	100.6	99.931	100.74	98.093	100.31	101.21	99.95	100.11	99.266	100.56	100.37	101.92	101.29	99.576	99.512	99.343	100.23
108.61	110.39	109.51	108.38	108.52	107.02	108.28	109.31	108.03	109.43	107.01	108.3	106.99	107.81	109.28	108.46	108.22	107.33	107.56	107.88	109.49	109.35	108.07	108.02	108.27	110.67	107.03	107.21	106.62	108.71	107.93	107.83	108.13	108.13	108.43	108.63	108.18	108.06	108.34	108.81	108.71	108.31	107.89	107.7	107.29	107.76	109.69	107.43	107.32	107.95
109.12	107.25	107.97	109.01	107.21	108.04	108.46	109.85	108.63	108.75	109.4	108.27	107.9	109.1	108.8	108.79	107.37	108.44	106.49	106.92	108.88	108.37	108.83	107.01	108.81	109.9	108.12	108.19	108.58	110.09	105.8	106.19	106.82	107.42	108.44	108.95	109.68	107.04	106.87	108.75	108.27	107.38	108.44	108.5	107.67	107.81	108.08	108.87	106.3	108.53
106.56	106.09	106.39	106.72	104.68	106.11	105.6	106.25	105.86	107.14	107.03	107.35	105.46	107.77	107.18	105.73	106.42	105.52	105.55	105.41	107.63	105.84	106.87	105.65	107.47	105.93	106.57	106.21	107.62	105.24	106.1	107.44	105.61	106.44	108.6	108	104.93	107.47	107.6	106.1	105.97	108.28	105.41	106.52	105.7	107.47	106.4	106.65	106.96	106.73
101	101.9	100	101.35	102.02	99.449	99.642	100.42	100.03	101.49	101.13	101.73	101.17	100.34	99.772	100.26	101.99	100.69	101.65	100.18	100.89	100.8	100.5	101.8	100.93	100.7	99.713	100.05	100.16	101.34	100.09	100.41	98.772	100.09	101.1	101.37	101.62	100.93	100.43	100.46	101.42	101.15	101.09	101.53	99.992	100.3	98.744	101.37	100.48	102.53
107.41	106.17	105.39	105.57	106.6	105.49	106.62	107.31	107.1	105.46	106.12	106.72	105.21	106.75	105.71	105.74	105.79	106.38	105.91	105.92	107.56	108.07	105.15	106.48	106.95	105.13	107.62	107.47	107.1	106.87	107.15	107.89	105.27	105.83	106.6	106.11	107.07	106.22	106.25	106.27	107.89	106.14	106.56	105.7	107.64	105.66	105.96	106.57	104.2	107.09
106.42	105.39	105.62	104.02	105.05	106.67	106.46	105.71	106.42	104.81	105.08	107	104.57	105.94	104.44	105.64	105.04	106.43	105.36	107.22	104.43	105.55	105.45	106.78	103.77	105.81	106.21	105.69	106.9	108.23	106.03	105.82	106.25	105.27	105.67	103.34	106.28	104.14	104.98	105.44	106.17	105.6	105.63	106.63	105.24	106.08	106.71	105.27	105.25	104.72
105.95	104.19	105.78	105.66	106.06	106.31	106.11	105.88	104.68	103.35	106.43	106.6	105.09	104.32	105.48	104.9	106.5	105.52	104.14	106.02	105.59	104.99	105.15	105.49	105	106.38	106.18	106.34	105.75	106	104.33	104.42	105.23	106.14	106.34	105.83	106.48	104.99	105.29	105.1	103.6	103.22	107.6	107.4	105.99	106.54	105.97	105.91	107.16	104.29
106.62	108.33	107.41	107.3	107.91	108.44	108.94	107.73	108.13	108.42	107.64	107.26	107.96	107.51	107.88	107.11	109.67	107.69	106.59	108.9	107.59	107.4	107.36	107.07	109.12	108.06	106.99	106.8	106.5	107.72	105.16	108.37	108.82	108.89	108.2	107.75	107.58	109.29	107.3	108.61	106.51	108.6	109.11	107.94	109.35	108	108.42	106.83	107.5	109.28
107.68	109.24	108.12	107.59	109.49	108.4	110.07	109.71	108.31	108.46	108.47	108.86	109.28	109.53	106.66	108.81	109.33	109.25	109.18	107.9	110.01	109	108.12	108.79	107.31	107.92	108.04	107.67	107.9	109.23	109.41	109.3	109.51	108.08	108.95	110.64	107.8	108.22	109.06	107.79	109.09	108.82	106.59	107.52	107.57	109.32	109.21	106.6	107.55	107.95
104.05	103.59	102.81	102.79	103.17	103.68	102.31	103.39	102.33	104.82	102.52	103.91	102.78	103.31	103.19	101.81	102.83	102.73	102.9	102	101.98	104.17	102.87	103.66	102.46	102.55	103.11	102.81	104.69	102.93	103.12	103.56	102.89	104.07	104.06	102.41	102.71	103.16	101.64	104.11	103.16	103.74	102.73	102.1	103.31	103.77	104.52	101.29	102.36	101.97
110.03	107.98	107.62	108.5	109.92	107.49	108.64	108.58	106.94	109.83	106.29	109.45	108.67	108.31	109.3	108.42	107.83	110.56	108.06	109.59	108.29	108.07	109.23	110.72	110.17	108.33	109.17	109.71	108.08	109.36	109.19	107.18	107.75	109.19	109.86	109.45	108.1	108.21	108.74	108.04	109.39	108.26	109.51	109.17	107.93	108.41	107.72	108.86	108.81	109.37
102.85	101.06	102.58	102.94	100.72	102.05	103.77	103.11	104.03	103.5	102.11	102.26	101.39	102.87	102.92	102.83	102.68	102.12	103.4	103.14	103.03	103.43	103.48	103.46	103.21	102.97	101.85	103.08	102.94	102.86	101.63	102.84	103.45	101.27	103.78	103.03	103.85	101.75	102.65	101.91	102.94	103.61	103.8	103.28	102.22	100.96	104.85	103.28	102.97	101.79
110.01	110.85	110.14	110.66	110.27	110.73	110.64	109.56	110.43	109.32	111.24	110.25	111.11	112.28	111.12	110.24	109.28	110.78	111.64	109.24	109.71	110.99	109.69	111.17	110.16	111.39	111.34	111.49	111.5	112.15	111.07	109.26	110.65	110	110.94	112.14	110.19	110.56	110.97	110.08	109.52	111.22	110.66	111.42	109.55	110.3	110.54	112	111.4	109.89
107.35	104.19	105.96	106.78	107.89	106.26	105.07	104.99	108.56	105.97	106.82	106.34	105.81	106.87	107.01	105.08	106.32	107.95	104.89	108.07	106.92	107.01	105.88	108.27	105.88	106.01	106.54	105.36	105.56	107.08	108.19	106.87	107.41	106.81	105.68	105.61	107.08	106.88	105.94	107.3	105.41	106	105.83	106.82	107.41	107.21	106.01	107.46	106.65	105.67
107.92	107.01	107.31	107.33	106.38	108.23	108.95	108.62	107.65	107.99	107.92	110.06	107.19	108.48	107.4	106.01	108.01	106.79	107.03	107	109.24	108.23	107.75	107.34	107.31	107.48	107.53	107.08	106.55	108.58	108.14	109.21	108.05	108.25	107.75	108.89	108.54	108.91	108.59	106.54	108.04	106.59	106.99	107	107.59	107.83	107.5	106.97	108.2	109.32
106.53	107.61	104.88	105.81	106.24	105.83	108.08	105.56	107.55	106.4	106.8	106.34	106.24	103.79	107.09	107.62	105.82	105.52	106.69	106.54	107.75	107.02	105.92	106.14	105.85	106.99	104.51	107.86	106.15	105.52	107.03	107.08	106.92	107.09	107.37	104.83	107.21	107.29	107.91	107.58	106.83	106.8	107.24	107.19	106.37	106.34	106.99	105.03	106.19	105.01
108.17	106.78	106.17	107.04	107.27	106.38	106.26	105.29	106.3	106.78	107.08	105.85	105.8	106.38	107.37	106.48	106.42	106.14	105.78	105.78	107.21	106.19	103.85	106.05	105.59	106.25	105.82	106.84	106.11	106.52	106.13	104.87	105.98	105.23	106.95	105.59	106.74	106.33	107.4	104.36	106.63	106.22	105.78	104.18	106.64	106.85	108.1	107.13	107.11	106.99
100.17	100.65	100.77	101.04	100.07	100.51	99.957	100.29	100.67	99.682	102.01	99.417	100.66	98.926	99.515	101.14	101.97	100.28	101.21	101.51	101.21	101.46	100.38	102.01	100.59	99.899	99.887	101.9	100.19	100.58	100.57	100.46	101.3	99.521	100.7	101.06	100.64	102.1	100.72	99.558	99.163	101.19	100.61	99.084	99.996	99.747	100.58	100.94	100.57	101.16
107.17	107.39	107.84	107.38	106.7	105.36	107.15	106.08	107.11	107.85	106.87	107.31	106.33	106.79	107.72	105.63	106.67	107.82	107.18	108.14	106.56	107.34	105.35	106.73	106.28	106.34	106.28	106.58	107.54	107.47	106.85	106.86	103.63	107.43	106.22	106.36	104.57	106.94	107.14	105.82	106.94	106.09	106.56	105.35	106.77	105.89	106.86	106.71	105.16	107.26
106.04	107.62	108.12	105.3	105.55	106.89	108.37	106.41	106.87	106.17	106.08	105.78	107.59	106.36	106.89	108.11	105.79	105.23	106.63	107.41	106.89	107.06	105.01	107.25	107.12	105.64	105.58	107.09	105.73	106.71	105.85	106.73	107.03	107.54	106.67	106.17	106.24	107.72	105.85	108.03	108.05	104.95	107.96	108.48	106.13	105.87	104.9	106.09	106.14	107.08
103.07	103.51	101.41	102.96	102.83	103.08	101.84	101.25	101.85	102.37	103.98	102.45	101.4	104.42	102.68	103.86	102.25	102.07	101.77	102.3	103.89	102.85	102.69	102.02	102.18	103.33	102.68	103.69	102.01	103.42	104.85	101.9	103.53	103.53	101.65	103.46	102.21	102.72	103.85	102.16	103.68	103.37	103.27	102.23	104.32	103.87	103.71	103.72	103.01	103.38
104.86	107.01	106.08	105.28	107.26	106.81	107.63	107.06	106.45	107.04	107.25	108.15	106.43	110.97	106.25	106.99	107.32	105.7	106.78	107.57	107.09	105.54	106.84	106.59	107	107.36	108.13	104.78	105.45	107.18	107.37	107.85	105.92	106.16	106.53	105.86	106.54	105.7	107.63	107.08	106.81	107.86	107.14	108.31	105.45	106.79	106.88	107.74	107.25	106.86
106.31	107.04	107.77	106.08	107.11	104.64	106.43	106.94	106.54	105.49	106.56	106.37	107.09	106.46	107.66	106.26	106.49	106.31	106.39	106.37	107.41	107.15	107.86	106.1	105.61	107.2	106.34	105.71	105.24	104.5	105.57	106.24	105.55	105.32	106.51	106.85	106.19	106.68	105.82	105.87	106.39	107.06	103.73	107.37	106.9	105.13	106.03	105.87	106.57	106.33
105.5	105.26	104.3	105.27	106.13	106.16	105.44	107.53	105.39	105.86	104.95	103.96	105.37	105.93	105.39	104.14	106.39	105.98	104.34	105.93	105.41	105.2	104.52	104.84	107.13	106.2	106.24	106.95	104.65	105.45	104.77	107.12	104.52	105.72	105.28	106.26	107.1	105.86	105.47	105.04	105.47	106.98	105.63	106.44	105.75	105.64	105.8	105.26	105.08	106.57
107.63	107.71	107.12	106.78	107.82	108.15	107.2	108.62	108.87	108.62	108.71	108.12	106.36	107.16	106.53	107.78	107.46	106.64	106.97	109.19	107.49	108.05	107.78	106.88	107.99	109.34	109.27	107.9	106.61	106.48	108.3	108.55	108.5	107.61	109.33	106.19	109.73	108.44	107.34	108.04	107.34	108.09	108.92	107.1	108.76	109.14	109.15	107.65	107.46	107.04
100.42	102.37	100.95	101.02	99.034	99.885	101.57	100.25	100.88	101.14	100.49	99.643	99.846	101.73	100.06	99.304	100.42	101.74	99.941	100.09	98.706	100.75	99.426	100.51	100.9	100.35	103.59	100.44	99.772	101.31	98.88	99.454	98.571	101.03	101.42	102.04	98.732	102.28	101.62	100.57	101.25	102.38	101.02	101.37	101.35	101.45	101.59	102.09	100.7	101.31
109.67	107.04	109.1	108.16	107.14	106.42	106.52	108.76	108.08	106.77	109.1	109.88	107.83	108.46	106.07	108.8	109.59	106.93	108.3	108.23	109.84	108.2	107.07	107.59	108.21	108.02	108.28	108.1	107.87	107.49	107.25	107.63	107.21	107.34	109.21	106.89	107.37	108.42	107.15	107.18	107.36	109.92	107.44	108.23	108.47	109.44	107.98	108.15	108.75	108.21
100.51	99.927	100.54	99.681	101.5	101.62	101.55	99.547	100.7	100.76	99.473	100.11	100.6	101.92	99.742	101.12	100.29	102.18	100.53	101.2	101.07	100.87	101.08	101.2	101.26	100.07	100.92	100.76	102.24	101.93	99.87	100.58	101.03	100.32	99.08	100.44	100.71	101.03	101.1	100.24	100.1	100.41	102.41	100.82	102.39	100.18	100.2	99.585	101.4	101.04
108.17	108.72	107.75	107.93	108.48	107.19	106.26	106.34	107.45	108.49	108.47	107.99	107.48	106.52	109.2	109.85	108.89	107.5	107.51	108.05	109.61	108.31	107.67	108.06	108.04	108.76	107.97	105.92	106.82	107.46	108.84	107.39	106.82	107.82	107.72	108.65	109.4	108.27	106.76	109.49	109.18	107.68	108.16	107.44	107.89	107.23	107.19	107.14	106.45	107.72
106.61	103.44	105.43	105.13	105.61	105.31	106.92	105.24	104.15	107.52	106.31	106.69	105.09	106.23	105.72	105.95	104.97	104.88	104.59	106.03	105.18	106.22	106.97	104.5	105.46	105.88	106.49	106.43	106.95	106.11	106.05	105.51	104.5	105.26	105.18	105.49	106.8	105.65	107.63	106.85	104.14	104.28	105.13	105.98	105.73	106.1	105.37	105.48	105.78	105.17
104.41	106.29	105.27	105.46	106.05	105.47	106.32	105.44	106.12	105.6	105.71	105.62	105.6	106.08	107.28	105.09	105.98	105.19	105.41	105.52	105.97	105.55	106.03	104.55	105.62	105.62	104.97	106.22	106.69	106.9	105.18	105.54	104.46	105.37	105.67	103.61	104.84	104.8	105.82	103.64	106.43	105.49	103.71	104.54	105.33	103.89	105.08	106.32	107.05	106.3
108.19	107.49	108.29	106.31	105.93	108.78	107.41	107.36	106.3	105.7	106.63	105.3	107.28	106.74	106.21	105.88	104.25	106.65	107.15	105.2	105.18	106.35	106.11	107.24	105.18	106.94	108.26	106.14	107.9	106.16	107.46	106.56	107.37	108.65	106.04	105.77	105.64	106.35	106.36	107.3	105.93	107.59	107.79	105.72	106.71	107.56	105.95	106.6	104.91	106.98
103.91	105.16	105.59	105.29	105.08	106.06	103.25	106.28	105.27	106.91	104.79	105.78	106.57	105.32	105.3	106.59	104.75	106.78	105.53	106.22	104.57	104.85	106.93	105.5	106.05	105.69	104.66	104.79	104.56	105.19	106.17	106.43	105.04	104.7	107.78	106.15	106.84	105.25	104.7	105.78	105.98	104.6	104.43	106.69	105.32	103.43	104.89	104.32	105.04	104.91
110.7	109.65	110.58	111.88	109.78	109.98	110.71	108.71	109.83	110.79	111.05	110.38	109.47	109.62	110.81	110.92	110.88	111.13	110.02	109.91	110.38	110.96	109.95	113.11	110.45	110.48	110.85	109.35	110.56	110.16	110.82	111.63	108.16	110.75	110.82	111.34	110.91	110.04	111.21	110.99	109.11	111.38	110.08	110.76	111.4	109.57	109.95	110.85	110.52	110.21
105.31	107.95	105.37	107.58	105.53	105.4	105.82	108.2	104.97	105.85	106.13	106.42	105.89	107.07	103.94	107.68	106.85	106.68	107.04	106.59	107.21	107.16	104.07	107.41	105.97	106.61	106.5	106.35	106.46	106.37	104.7	105.36	106.13	105.53	108.08	106.36	106.6	106.23	106.92	106.24	106.19	105.69	105.8	106	106.82	106.96	107.94	106.56	107.02	107.55
96.119	98.466	99.3	99.108	98.093	98.167	98.949	97.163	99.622	99.143	98.545	99.608	98.364	100.64	97.541	98.718	97.297	97.693	98.506	97.44	98.479	98.072	96.946	100.19	98.02	99.301	99.548	100.99	97.888	97.526	98.302	97.737	97.441	98.721	98.384	98.95	97.898	97.864	97.692	98.326	98.322	98.878	97.933	98.316	98.226	99.167	97.135	97.181	97.914	98.552
107.28	107.02	107.44	108.14	108.9	109.71	107.62	108.26	109.82	109.57	108.36	108.13	108.19	108.53	108.43	107.82	108.82	106.96	108.49	109.31	106.44	109.31	108.52	106.25	108.76	108.39	107.18	108.36	107.38	108.64	107.36	108.69	107.46	108.98	107.75	108.6	108.33	108.25	109.17	108.34	110.35	109.34	108.03	107.97	108.49	107.56	108.59	109.46	108.97	106.71
101	101.8	101.54	99.139	99.087	100.61	102.05	99.99	99.579	100.26	99.833	100.78	100.89	100.56	100.78	102.55	101.97	99.386	99.474	100.06	100.33	101.73	100.88	99.598	100.26	101.2	99.824	102.27	100.65	100.36	100.62	101.26	101.43	99.511	100.45	98.943	100.31	100.3	100.39	100.85	99.24	101.12	100.83	101.43	100.49	101.43	99.86	100.21	100.73	100.18
108.31	108.27	109.29	108.06	107.24	109.64	108.54	107.44	109.44	108.58	109	108.36	109.32	108.37	108.74	107.93	108.64	107.84	109.18	108.79	108.55	108.69	106.71	108.33	107.91	108.79	107.72	108.51	108.13	109.08	109.64	107.63	110.08	109.91	109.2	109	108.08	107.41	108.38	108.09	108.6	108.94	108.16	107.55	109.1	108.2	108.32	108.95	108.36	108.02
106.15	107.72	105.96	105.87	105.67	106.1	104.95	106.38	106.05	105.93	105.82	106.14	106.91	105.73	107.12	105.88	104.77	105.65	105.16	104.92	107.71	106.9	107.09	106.82	105.76	106.25	106.05	105.98	103.93	106.72	105.31	106.6	106.62	106.8	106.59	107.53	106.43	105.71	108.25	106.81	105.42	106.94	105.86	105.79	105.86	106.25	106.95	106.4	107.49	107.53
99.148	97.329	96.191	98.005	96.985	99.623	98.425	97.605	98.311	97.207	99.451	97.954	98.753	97.792	97.454	97.53	97.717	96.599	97.273	97.411	99.732	97.367	98.636	99.146	97.989	98.488	96.49	96.494	97.786	97.834	98.042	98.597	98.267	96.841	97.359	96.221	98.721	99.485	100.07	97.354	97.649	98.846	98.328	97.257	98.147	97.91	97.288	98.134	98.28	98.079
98.826	99.473	100.05	99.128	98.704	97.965	98.252	99.385	99.034	97.585	97.68	98.934	99.167	100.27	97.415	97.61	97.258	98.181	98.746	98.816	99.184	97.362	99.313	99.838	99.126	98.298	99.554	98.564	98.025	99.577	97.686	97.952	98.243	98.95	98.704	97.725	99.574	97.919	99.538	98.853	98.251	99.134	96.012	99.254	99.43	98.378	98.886	99.979	99.102	98.09
99.138	97.912	99.057	99.109	98.133	98.398	98.736	99.01	98.289	99.014	98.708	97.883	98.347	97.51	96.585	98.972	98.533	98.557	98.433	99.316	99.054	98.169	97.428	100.33	98.603	98.511	98.406	97.6	98.612	99.642	96.279	97.427	98.228	100.45	98.692	99.618	98.495	97.21	97.94	99.01	100.1	98.586	96.417	96.992	98.192	98.547	100.05	99.073	99.425	98.43
107.84	107.15	107.09	107.52	107.34	107.34	107.89	107.44	107.92	108.2	105.69	107.62	108.75	108.11	108.05	108.57	108.24	107.02	108.42	108.79	109.02	110.12	108.37	108.51	107.49	106.53	109.14	108.56	107.7	109.09	107.8	106.84	108.5	107.92	108.47	107.66	107.8	106.67	107.91	107.05	107.58	107.59	107.61	107.72	108.02	107.33	107.13	107.51	106.59	108.18
109.2	109.53	106.87	108.81	107.3	108.37	108.53	108.65	107.9	109.23	107.75	107.96	107.66	108.44	107.6	107.61	108.83	108.48	107.66	107.76	108.63	109.41	107.86	107.57	107.9	106.69	107.54	107.72	108.7	109.55	108.1	108.18	107.97	109.09	107.75	108.66	108.61	107.82	107.97	108.26	107.54	107.31	106.67	109.05	108.63	109.78	108.63	108.29	108.3	109.1
98.449	99.164	98.057	97.986	97.659	100.14	99.017	98.152	100.41	97.961	100.2	98.53	97.546	98.352	98.132	98.415	96.564	96.232	97.312	98.63	97.844	96.76	98.326	97.565	98.611	98.139	98.784	97.597	99.861	97.884	99.713	98.697	96.475	98.209	98.943	98.517	98.267	97.516	96.424	97.259	97.582	98.564	96.479	99.046	96.688	98.329	98.548	97.387	98.048	98.04
106.26	104.79	106.76	106.2	106.95	106.59	105.43	106.92	106.41	108.37	108	106.31	106.43	105.26	106.02	106.89	107.29	105.79	104.33	105.98	105.9	106.93	107.13	106.2	106.14	106.24	106.32	106.91	106.71	107.32	107.53	106.68	105.5	107.68	107.66	106.11	105.78	106.14	106.15	106.83	106.58	105.86	107.78	104.57	105.23	107.2	105.86	105.92	106.78	105.88
108.06	106.4	106.72	107	106.73	104.68	107.47	106.86	107.27	106.15	107.91	107.24	106.56	107.49	106.07	107.55	106.91	105	106.62	106.48	105.46	105.72	106.16	107.21	104.63	106.07	105.12	106.6	105.92	104.78	107.25	106.55	106.27	106.57	105.87	105.91	106.61	106.85	104.46	105.63	105.77	107.39	106.74	107.93	105.82	106.46	104.59	106.4	107.41	106.36
104.13	106.98	104.1	105.42	106.7	106.15	103.89	106.8	105.32	105.77	106.49	106.19	105.96	105.63	104.12	106.86	106.04	105.98	104.29	103.15	104.51	105.37	104.63	106.47	106.54	106.16	104.91	105.04	104.6	106.46	106.02	105.85	104.87	106.35	104.37	106.15	106.73	104.39	104.41	105.99	106.26	106.41	104.2	106.29	105.16	103.69	104.86	106.23	103.73	104.76
105.41	105.65	105.14	105.04	106.5	107.51	105.36	106.36	105.7	105.98	105.7	106.59	106.12	105.96	105.9	106.22	104.38	106.14	105.85	106.14	106.23	105.57	106.01	106.38	104.6	104.5	106.23	105.74	105	107	105.4	105.81	105.43	106.91	105.94	105.53	105.05	106.04	106.57	106.24	105.05	104.8	105.94	105.8	104.2	106.25	106.74	104.63	105.76	106.04
106.31	106.92	105.74	106.26	106.69	105.98	105.97	107.49	107.22	104.89	105.98	106.31	105.26	104.4	105.61	106.38	105.86	105.75	106.09	104.88	106.63	105.4	103.96	106.33	105.85	106.79	105.69	106.45	105.79	105.35	105.26	106.96	104.58	105.36	105.28	105.67	104.4	105.99	105.14	103.72	105.71	105.83	105.46	105.38	106.25	104.91	104.28	106.99	105.47	105.01
105.55	105.4	104.83	106.25	105.71	105.58	105.16	106.85	107.34	105.44	106.35	105.1	104.72	105.12	105.91	105.26	105.62	104.41	105.34	106.15	105.55	106.37	106.54	106.27	104.66	106.82	105.86	105.57	105.26	104.65	105.57	104.36	105.83	104.86	107.47	106.08	103.58	106.49	105.78	104.59	104.7	106.39	105.86	106.37	106.65	105.75	105.92	107.06	104.17	105.1
105.97	103.57	105.19	104.7	105.83	105.52	105.99	107.28	105.38	104.2	104.78	107.04	106.97	105.97	105.71	105.56	107.12	105.47	105.2	105.97	105.15	106.01	105.46	105.22	104.16	105.8	106.11	105.47	105.26	104.13	105.83	105.31	106.06	105.71	105.81	106.48	107.79	105.85	103.46	105.16	105.28	105.75	106.68	105.95	105.9	105.63	105.41	104.92	105.78	105.41
107.06	105.65	106.2	105.04	104.67	105.98	104.21	104.79	105.55	104.07	106.82	105.51	106.95	106.84	103.3	105.56	104.6	104.96	105.88	105.28	104.17	105.85	105.76	105.1	107.92	105.64	107.16	105.03	105.83	105.94	105.16	105.54	105.73	105.38	104.76	105.2	103.25	106.4	104.6	105.86	103.75	106.76	107.3	106.02	106.65	105.6	105.31	106.6	106.7	104.91
104.34	104.56	105.67	104.74	106.15	105.9	106.45	106.22	106.86	105.35	106.44	106.48	105.26	106.88	107.55	106.82	104.86	106.52	103.56	105.57	105.08	106.3	107.16	105.67	106.25	106.3	103.78	106.95	106.55	105.58	106.89	105.95	105.84	105.83	106.1	105.05	106.87	105.12	106.32	105.54	105.34	104.71	105.14	105.12	106.46	103.5	105.55	105.13	105.2	105.98
107.8	107.18	108.44	107	107.6	107.84	107.65	107.5	106.97	108.26	109.16	108.3	107.52	108.65	107.98	107.51	108.34	106.99	108.08	108.83	109.73	107.31	107.27	106.37	108.88	107.64	107.04	108.98	106.23	106.54	107.13	107.7	107.64	107.48	107.56	107.3	106.19	108.46	107.77	107.11	107.73	107.75	107.58	107	108.03	107.56	107.67	108.37	108	107.37
107.95	108.68	106.88	106.49	107.31	108.93	107.23	108.09	106.64	107.41	108.98	108.33	107.47	108.04	108.49	108.69	108.77	109.54	107.44	108.39	108.03	109.44	107.78	107.51	107.24	106.95	108.23	107.06	108.86	108.47	108.02	108.11	106.39	109.78	108.06	108.45	107.79	107.46	107.66	107.95	107.16	108.2	108.86	108.35	107.44	106.69	106.29	109.59	106.79	107.22
108.76	108.01	108.75	107.94	109.77	108.08	109.36	108.79	108.06	109.9	106.52	108.74	107.93	108	108.9	109.48	109.22	109.72	110.14	109.01	108.86	110.5	108.29	108.39	108.26	110.96	108.09	107.66	107.3	109.55	106.97	108.58	107.34	108.89	109.19	107.05	108.06	107.79	108.28	109.45	108.79	107.87	110.5	107.97	108.62	108.07	109.06	107.28	107.9	109.75
104.9	105.96	105.4	104.73	105.76	105.01	106.56	104.95	105.45	106.48	103.79	105.72	104.58	105.21	106.32	106.23	105.42	105.62	104.34	106.6	104.74	104.93	104.37	106.21	105.49	105.79	105.52	107.61	104.8	104.53	105.88	103.98	104.75	105.82	106.83	106.39	106.08	105.66	106.38	105.31	105.52	106.49	105.43	105.58	106.94	105.05	106.8	105.36	105.35	103.93
106.93	107.41	110.86	109.45	109.07	109.85	106.57	107.81	110.73	108.06	107.99	108.54	108.51	109.07	108.07	109.06	107.09	109.52	108.23	108.3	108.15	107.23	109.1	108.11	108.06	108.58	107.29	108.75	107.44	109.12	110.89	107.63	105.93	107.09	108.11	108.42	108.6	108.14	107.67	107.93	108.42	109.27	107.77	109.35	110.05	108.4	108.46	108.12	107.67	108.07
101.69	100.34	101.29	99.773	100.93	100.29	101.49	101.79	98.902	100.93	101.87	102.04	100.91	98.713	101.59	101.28	100.38	102.1	100.4	101.02	101.07	99.47	100.97	100.7	100.87	101.28	100.77	101.16	101.22	101.35	100.52	100.72	101.65	100.67	99.5	100.93	100.69	100.25	99.551	101.38	100.43	99.39	101.58	101.81	102.1	99.812	101.41	100.46	99.835	101.25
107	106.6	107.02	106.36	107.52	106.74	105.96	107.64	104.69	106.69	106.34	107.48	106.68	106.54	106.8	107.2	107.95	106.74	104.58	105.79	106.64	106.55	106.02	107.59	106.31	106.82	106.49	107.71	107.75	107.81	107.61	106.57	107.04	104.92	108.44	106.26	105.74	106.63	107.35	105.09	106.57	107.38	105.09	106.78	107.47	107.14	106.43	105.56	107.27	106.25
109.72	110.53	108.31	109.37	109.58	108.93	109.42	109.16	107.7	108.94	108.23	109.75	107.88	108.05	107.81	107.8	109.15	108.71	108.38	110.96	108.91	109.94	108.39	109.22	107.78	109.14	108.97	107.79	108.33	109.04	110.51	109.41	109.82	109.04	109.06	108.19	110.26	109.68	107.18	107.47	109.42	109.25	108.9	108.55	109.65	109.46	108.18	108.55	109.04	109.77
106.11	106.01	105.62	105.35	104.99	104.76	105.11	105.89	105.11	105.66	105.06	106.47	106.45	104.66	105.7	106.32	104.98	105.01	106.21	106.62	105.44	105	106.88	106.91	105.94	106.5	107.09	105.8	106.64	106	104.99	106.82	105.07	107.71	107.11	106.29	104.98	105.69	107.59	106.37	106.02	103.99	105.36	105.1	105.48	106.58	106.79	107.49	106.44	105.41
97.756	100.14	98.418	97.902	98.706	97.566	98.674	98.942	98.529	99.439	98.111	99.926	97.258	98.048	98.01	96.894	99.926	97.569	98.776	98.776	98.241	98.115	98.438	98.493	96.865	97.571	99.41	98.514	96.75	98.322	98.244	98.25	98.445	97.498	97.877	96.756	98.867	98.463	98.137	98.371	98.26	97.445	97.933	98.577	98.232	99.605	98.359	98.108	97.31	99.249
108.78	107.54	109	108.43	109.7	108.95	108.72	107.78	109.64	108.57	108.95	110.11	108.51	109.95	108.76	108.89	108.84	108.22	108.85	108.86	109.48	108.12	108.48	109.59	108.38	108.76	108.31	110.59	107.76	108.49	109.55	108.42	108.53	108.24	109.31	108.1	107.09	109	108.83	108.63	109.98	107.4	109.54	108.86	108.3	108.94	108.93	108.46	108.38	108.73
105.78	105.25	106.13	105.91	106.35	106.19	106.25	106.2	107.69	107.72	107.61	106.5	107.47	105.59	106.94	107.05	105.49	107.44	105.25	106.35	106.34	107.92	105.39	108.07	105.64	105.4	106.6	104.73	105.68	107.92	107.63	105.89	105.84	105.91	106.78	106.89	106.84	106.8	106.99	106.99	106.38	108.03	107.22	107.32	106.06	106.11	107.12	107.23	106.79	106.53
105.12	106.91	106.88	104.02	104.59	106.19	106.96	105.31	105.52	107.4	105.03	106.49	105.88	105.66	105.61	106.14	105.63	105.82	106.88	105.45	104.18	105.04	105.89	103.66	104.21	105.56	107.53	106.04	105.95	105.42	107.45	105.56	107.48	105.86	104.69	105	104.25	104.43	106.37	105.61	105.92	104.45	105.33	104.06	105.91	106.34	105.91	105.25	103.59	105.77
106.35	105.06	105.81	104.44	105.57	105.46	105.23	105.74	106.65	106.99	107.28	103.85	104.36	106.08	105.45	105.54	104.52	105.38	105.63	106.46	105.85	104.79	105.6	104.12	106.55	106.21	105.62	105.94	105.76	104.64	105.11	104.83	103.12	106.41	105.35	105.94	104.77	105.85	105.81	107.16	106.3	105.92	104.73	104.68	105.45	105.69	105.4	108.22	104.11	105.86
97.618	99.453	98.645	98.916	99.029	98.878	97.995	97.973	100.69	98.469	99.382	99.004	98.356	100.43	99.539	99.199	99.517	98.129	97.417	99.699	96.745	98.978	98.27	99.802	99.6	99.607	98.015	98.342	98.646	99.885	97.899	98.196	98.327	99.068	98.183	99.805	98.85	99.355	100.27	98.003	97.574	99.033	97.751	99.197	99.078	99.872	99.209	99.339	98.092	98.149
108.44	108.63	106.53	108.15	107.7	108.11	109.96	107.91	107.95	108.55	107.3	108.42	110.22	107.52	108.29	107.28	109.48	108.94	107.36	108.67	108.17	107.77	109.27	108.46	109.18	108.87	107.9	109.08	108.33	109.22	107.29	108.32	107.79	107.29	108.12	107.19	109.78	107.91	107.84	107.64	107.53	110.49	108.48	108.57	107.33	108.29	109.14	108.72	108.78	109.81
109.97	107.94	108.07	109.39	106.65	108.38	107.94	106.5	110.59	108.29	109.61	108.19	108.23	108.34	108.8	109.36	107.88	109.04	108.73	107.84	107.75	107.37	108.84	109.86	108.84	108.15	109.38	109.31	109.27	108.17	108.29	108.47	106.95	109.18	108.46	108.98	109.28	109.33	110.27	108.46	108.48	106.91	107.42	108.87	108.91	108.15	109.67	107.88	108.09	108.65
104.53	104.5	105.13	105.15	105.88	106.21	106.02	107.59	103.73	107.45	105.65	105.51	103.31	105.49	106.46	105.77	104.23	105.59	105.94	106.24	104.33	105.89	105.57	106.99	105.46	106.16	105.79	107.29	106.74	105.94	104.8	105.92	105.09	105.01	106.55	104.01	106.04	105.2	104.28	105.55	105.23	105.98	106.37	105.93	105.43	106.04	104.9	106.24	105.76	103.5
108.12	107.07	108.1	109.36	109.85	106.32	107.83	107.54	107.43	107.94	107.68	106.81	108.7	108.92	107.19	106.49	107.64	108.21	105.71	107.37	107.84	106.9	107.38	106.28	108.18	108.27	109.13	107.95	107.48	106.86	107.85	108.19	107.42	108.3	106.6	108.53	107.31	107.46	106.77	107.53	108.03	109.56	108.56	107.13	107.91	107.29	108.12	109.23	108.82	106.49
107.88	108.94	109.62	110.02	108.77	107.29	109.39	109.53	109.51	110.33	108.74	108.26	107.65	107.14	107.61	109.07	109.02	106.65	111.06	109.23	109.3	107.81	108.13	108	109.1	109.21	108.57	109.78	109.67	110.09	107.84	108.47	107.92	108.18	109.4	106.83	108.1	107.38	107.93	110.2	109.07	108.68	109.29	107.82	110.02	108.42	108.8	109.02	109.22	109.67
106.64	105.25	104.84	105.69	105.96	106.2	106.03	104.37	105.97	107	105.38	104.95	104.82	107.24	105.3	105.42	104.92	106.23	102.85	104.08	107.35	104.63	107.27	105.16	105.48	105.01	105.92	105.6	105.8	106.17	105.82	104.96	104.67	104.71	104.11	106.98	106.23	105.62	105.36	106.5	107.17	106.08	104.63	106.25	105.69	104.61	106.43	107.85	106.43	105.11
110.19	111.74	110.79	109.76	109.37	110.44	111.45	110.5	110.31	109.1	112.15	111.03	110.24	109.22	110.02	110.49	111.71	110.76	111.37	111.93	111.22	110.73	111.83	109.91	110.75	110.9	109.2	109.95	109.69	109.62	110.45	112.46	110.53	110.64	110.49	111.4	112.47	110.52	111.29	111.39	109.94	110.68	111.45	109.74	110.56	111.17	110.75	108.65	109.23	109.3
105.99	105.22	105.13	105.72	104.99	104.44	105.6	105.23	106.38	106.83	106.97	105.73	105.77	106.17	105.27	104.79	105.47	106.1	105.47	104.64	104.66	105.48	105.91	105.2	105.56	105.42	105.13	106.58	104.71	106.65	106.75	105.12	103.97	105.68	106.07	104.95	105.1	105.38	104.98	104.89	103.89	105.63	105.4	105.24	104.07	104.72	107.48	104.61	105.47	105.24
111.06	110.19	108.2	108.99	108.89	108.71	108.88	108.91	108.34	107.74	108.31	107.8	108.42	108.47	108.44	109.18	107.57	108.97	109.22	108.79	108.97	107.39	107.88	108	108.76	108.15	109.39	110.08	107.63	107.86	109.06	107.97	109.65	109.42	108.57	108.63	108.47	108.27	108.82	108.28	107.98	109.21	107.23	109.4	108.81	108.8	108.86	109.43	109.13	107.52
106.79	108.06	107.62	107.6	108.55	108.49	106.96	106.21	107.44	107.43	108.28	108.27	109.92	107.13	107.37	107.41	107.94	107.39	108.28	108.89	107.06	108.29	108.34	107.94	107.58	107.55	105.21	108.48	107.08	107.82	107.8	107.9	107.87	108.78	106.63	106.47	108.29	107.26	108.78	107.44	108.89	107.29	108.1	108.11	108.47	109.52	107.73	108.02	107.73	108.27
105.06	104.92	107.25	106.65	105.39	105.63	105.07	105.89	104.34	105.33	106.88	105.51	106.04	104.89	104.23	106.44	106.56	106.2	105.66	106.58	107.27	106.2	105.69	106.4	105.5	107.63	106	106.52	105.18	105.46	106.88	104.98	103.18	105.7	104.71	106.02	105.3	105.98	107.21	107.42	105.42	106.15	104.16	104.45	106.94	107.81	105.54	105.91	105.94	107.02
104.84	106.25	105.12	106.71	105.79	106.72	105.8	105.3	106.48	105.2	105.85	106.8	106.38	105.62	105.97	105.74	104.67	107.38	104.91	104.75	105.68	105.03	104.93	107.87	104.55	106.77	107.23	107.13	105.57	105.55	105.24	106.7	105.77	105.22	105.24	104.01	107	105.7	105.52	104.93	107.41	105.26	105.9	107.46	104.35	107.78	106.35	104.83	106.58	106.06
109.37	109.47	108.24	106.52	107.9	107.97	109.89	108.45	109	109.69	106.99	109.17	108.69	107.83	107.67	107.99	107.82	107.31	109.24	108.33	108.96	108.55	108.26	109.07	107.83	109.76	108.95	109.34	110.42	108.84	107.5	109.64	109.03	108.26	108.4	107.68	109.48	107.33	108.52	108.26	109.23	108.11	108.92	107.63	107.71	107.85	106.04	108.82	108.39	107.39
108.15	109.63	108.29	107.24	106.91	107.37	109.55	107.8	109.2	108.23	109.07	107.43	108.32	107.78	108.43	106.77	108.67	109.44	108.89	108.3	109.51	108.68	108.71	108.09	108.64	108.21	108.33	108.87	107.43	108.23	107.44	108.62	107.7	109.05	109.81	108.74	108.5	108.63	108.18	108.43	107.18	108.38	108.66	108.07	107.96	108	109.34	108.99	107.65	107.99
99.685	99.981	99.694	99.285	100.52	99.213	99.615	100.41	99.505	99.917	99.623	100.51	100.53	100.57	100.68	101.66	100.27	100.16	99.686	100.44	99.765	100.53	100.58	100.44	100.11	101.14	101.27	99.559	101.22	100.83	100.22	101.4	100.47	98.426	100.28	99.97	99.703	101.81	98.937	99.162	100.95	99.262	100.83	99.776	100.31	101.54	99.918	100.84	99.143	101.65
106.53	105.22	105.09	105.18	105.01	107.23	104.42	104.17	105.49	105.72	104.78	104.83	104.89	106.58	104.44	105.14	104.35	104.18	108.41	106.27	104.4	107.01	104.73	104.92	106.31	105.49	105.75	106.23	105.4	105.4	104.32	104.92	105.3	105.07	105.77	106.38	103.82	104.63	106.22	106.05	105.99	104.96	105.03	105.99	104.56	105.92	104.92	105.54	104.82	106.36
107.16	106.57	107.53	106.94	104.9	105.43	106.57	105.56	106.36	105.94	105.84	106.5	106.38	106.3	107.63	108.24	107.63	106.12	105.73	105.98	107.3	106.58	106.91	106.03	105.49	105.22	106.91	105.58	107.79	105.44	104.42	106.56	105.51	104.94	106.16	107.3	107.14	106.02	106	106.28	107.15	106.39	107.04	107.16	105.82	107.2	108.02	105.1	105.42	105.52
105.6	105.97	104.69	105.57	104.53	107.07	104.25	106.7	105.03	106.61	105.87	105.62	104.84	106.13	104.94	106.74	107.23	107.55	105.94	106.25	104.03	106.06	106.23	105.82	105.07	105.49	105.44	106.35	105.53	107.76	105.51	105.32	105.83	106.39	104.68	106.54	105.82	105.43	105.68	105.99	107.58	107.21	105.29	105.32	105.98	105.4	105.56	106.52	106.4	105.54
101.7	101.11	101.02	99.774	99.049	100.17	102.69	99.039	100.56	98.871	101.01	101.76	99.743	97.787	99.428	101.1	100.92	100.01	101.26	101.58	98.407	101	101.28	99.445	100.56	100.35	100.44	100.89	98.996	100.27	99.947	100.08	99.43	100.55	101.06	99.247	99.574	98.033	100.15	98.857	99.719	100.32	101.29	100.56	99.316	100.11	99.721	99.289	97.911	99.435
107.87	108.14	107.99	107.08	109.06	108.91	107.23	107.92	109.1	107.83	108.11	108.13	107.73	106.49	110	107.87	108.67	108.02	108.65	109.28	107.83	106.79	109.25	107.22	108.94	107.32	107.68	108.99	107.97	108.16	109.24	108.56	110.11	109.34	107.21	108.5	109.23	107.83	109.33	109.45	109.19	109.16	107.65	107.4	109.2	109.01	108.58	109.4	108.79	108.91
104.22	105.59	104.95	105.02	106.98	105.02	105.47	106.54	105.5	106.04	106.47	106.97	105.38	106.71	106.51	106.68	105.27	106.64	104.86	105.55	106.21	105.03	105.66	104.34	104.89	105.18	106.85	103.48	105.73	107.31	106.52	105.06	105.66	105.72	105.5	103.94	105.43	106.69	104.76	106.74	105.94	105.55	105.9	106.36	104.87	105.88	105.37	106.85	106.84	105.38
98.359	100.18	99.119	98.229	99.828	99.273	99.584	100.56	99.632	98.338	100.01	97.886	99.083	99.405	98.863	97.594	97.769	98.096	98.671	98.512	100.2	98.515	97.719	98.656	97.711	98.011	97.127	99.198	99.547	99.159	99.18	98.668	99.898	98.297	100.14	97.72	97.98	97.403	100.57	98.762	99.153	98.927	99.147	100.09	98.288	99.408	99.233	95.87	99.193	99.097
107.51	107.98	106.8	107.65	107.15	107.31	106.01	107.88	107.21	106.72	108.68	107.13	108.16	107.48	110.09	108.59	107.41	106.18	108.5	109.07	108.15	108.83	106.92	108.83	108.54	108.71	107.64	108.87	107.06	107.71	106.75	106.37	108.05	107.44	107.94	109.09	107.14	107.44	108.1	108.16	107.63	106.69	109.78	107.31	108.18	107.51	106.87	107.81	108.33	107.86
106.11	108.2	107.38	107.03	106.24	106.45	107.37	107.42	106.36	105.92	106.57	105.53	106.52	106.91	104.4	107.09	107.25	107.07	107.9	105.66	104.29	107.23	107.28	106.1	106.13	105.9	107.75	106.71	106.2	105.6	106.76	105.66	105.4	106.58	107.19	106.67	106.68	106.2	106.79	106.01	107.03	107.72	107.33	105.31	104.7	103.85	107.05	107.71	106.34	106.46
99.949	102.4	100.14	100.82	98.989	100.06	100.2	102.1	99.196	99.704	99.039	101.13	98.517	100.09	100.22	99.079	99.317	100.4	99.838	101.02	99.109	100.33	101.93	101.39	100.2	98.488	100.04	100.13	99.111	100.83	100.97	99.04	99.658	99.577	99.287	98.786	98.904	99.35	100.8	99.643	101.2	98.86	101.27	100.73	99.219	101.5	101.44	99.001	100.62	99.934
103.2	102.67	102.76	103.56	100.76	102.56	103.08	101.48	103.96	101.69	104.26	102.75	102.3	102.8	102.63	101.91	102.62	102.84	101.74	101.42	103.23	103.37	102.94	101.64	103.32	103.14	103.88	103.79	101.06	102.7	102.15	102.87	103.12	104.09	102.87	104.78	103.85	104.19	101.57	101.91	102.23	102.82	103.13	101.94	101.74	103.84	102.21	103.01	101.69	103.98
108.49	108.34	110.03	109.73	109.36	108.18	108.57	107.74	108.38	108.79	108.71	109.25	108.89	108.4	106.81	108.8	109.33	108.73	107.89	109.51	108.98	108	107.07	108.19	106.63	107.52	108.07	110.56	108.78	108.31	107.65	109.24	109.49	108.76	109.97	108.57	108.44	108.04	108.06	107.47	108.37	108.36	108.33	107.68	108.58	109.06	109.25	109.51	109.96	107.72
105.38	106.71	107.72	107.32	108.69	107.72	106.09	108.07	106.55	106.15	106.9	105.83	105.4	106.5	106.55	105.66	107.04	106.89	106.58	106.4	105.4	107.66	106.15	106.1	106.37	106.08	105.55	105.52	106.12	105.69	106.14	105.77	105.32	106.09	105.86	106.81	106.09	106.81	106.65	105.85	105.39	107.53	106.4	105.23	107.1	106.09	105.54	106.95	105.34	106.8
106.39	105.6	106.94	104.44	105.37	105.45	105.57	104.2	107.89	105.22	106.48	106.4	106.36	106.28	105.33	104.61	106.95	105.22	107.33	105.21	106.64	106.19	105.88	106.86	105.1	107.02	105.7	106.68	105.92	105.05	104.99	105.04	105.57	105.49	104.74	104.35	104.49	104.63	107.27	105.04	105.35	106.11	106.09	105.03	107.96	105.6	105.88	105.19	105.84	105.55
105.72	105.13	104.71	103.78	105.46	105.49	104.52	105.21	105.27	105.31	106.02	104.7	106.93	105.67	106.99	106.68	106	104.45	105.27	104.12	104.87	105.21	106.06	104.58	105.48	106.32	104.5	105.89	105.9	106.51	104.35	104.64	105.94	106.71	107.72	106.63	106.87	106.08	105.66	105.94	107.13	106.08	105.23	105.65	105.73	105.49	106.19	105.04	107.36	106.5
103.55	101.71	103.1	103.17	100.77	102.24	102.03	103.43	102.1	103.04	103.06	104.98	101.48	102.78	103.33	104.29	103.56	104.26	103.37	103.2	101.17	103.28	102.08	104.82	103.57	103.3	102.76	101.74	103.01	103.08	103.25	103.84	101.89	103.59	103.66	103.97	102.77	102.63	102.19	104.12	103.01	103.62	102.28	103.07	103.09	102.46	101.82	102.45	103.3	104.05
103.2	102.21	102.51	105.13	104.05	102.45	101.64	101.06	102.5	103.02	101.94	103.62	102.23	104.58	103.12	102.57	102.01	102.86	102.7	102.44	102.05	103.91	102.28	101.94	101.36	104.54	104.34	105.17	102.41	102.21	102.14	101.34	102.65	103.38	103.36	101.87	103.1	103.33	102.78	103.77	102.61	103.88	102.18	102.19	104.38	101.12	104.04	104.43	103.4	101.31
107.73	107.78	105.98	107.73	107.41	107.38	106.95	107.69	106.78	107.84	107.66	109.37	107.94	108.65	109.13	107.56	106.67	109	109.38	107.41	106.45	108.1	108.55	107.01	108.19	107.63	107.66	107.68	106.87	106.96	106.05	108.4	107.68	107.47	108.11	108.2	107.54	106.95	107.45	108.07	106.64	108.02	107.95	107.27	108.23	108.75	108.21	108.38	108.09	109.58
96.326	98.093	97.861	98.165	97.666	98.024	97.302	98.629	97.819	96.703	97.768	98.866	99.036	97.413	98.263	96.029	99.526	98.622	97.488	98.327	98.748	98.805	97.093	97.342	99.108	99.362	98.59	97.902	97.524	98.323	99.621	99.511	98.182	97.207	97.195	98.406	96.858	97.27	97.31	98.171	96.803	98.666	99.955	97.144	97.646	97.891	97.377	97.185	98.167	98.396
99.282	101.16	100.85	99.376	100.67	99.101	100.26	100.93	101.06	100.28	99.13	99.332	102.63	100.75	100.81	100.79	99.674	100.82	99.688	101.31	100.2	100.27	100.79	101.01	100.25	101.53	98.552	99.717	98.875	101.07	99.922	100.17	100.5	99.86	101.98	100.33	100.79	99.561	98.632	101.13	101.18	99.76	100.4	100.44	99.9	99.421	100.91	100.04	100	100.26
105.84	105.14	104.7	104.97	105.72	106.32	105.44	105.37	104.38	105.45	105.11	106.02	103.93	105.19	105.08	106.43	105.25	104.01	106.12	106.54	105.79	106.36	107.08	104.84	106.21	105.69	107.93	105.71	106.35	106.28	104.32	105.43	103.97	105.33	105.32	105.62	106.86	105.81	104.64	105.22	104.51	107.18	104.66	104.4	106.43	105.62	106.98	103.04	106.1	105.33
98.496	98.939	99.129	99.609	99.724	100.27	99.746	99.423	99.516	99.854	96.524	96.813	98.865	99.773	99.459	98.304	97.177	100.37	100.21	98.939	98.654	98.072	99.029	98.928	98.546	98.133	99.835	97.673	98.852	100.07	98.775	98.771	99.082	99.821	99.256	98.824	98.825	97.851	99.918	99.263	98.208	99.245	99.37	98.594	100.18	98.448	99.765	100.15	98.263	99.472
107.76	107.81	108.54	107.72	107.1	107.72	108.7	107.95	107.17	108.8	109.36	107.58	107.18	107.82	108.46	109.32	109.8	108.29	106.81	109	107.52	107.98	108.68	108.79	108.05	106.64	109.96	106.69	108.42	109.19	107.9	107	107.83	108.26	109.38	108.88	108.36	109.35	107.97	108.56	107.37	108.36	107.58	107.91	107.51	109.27	108.42	108.06	108.04	109.18
107.24	105.78	105.87	105.05	105.56	106.16	106.12	106.3	106.51	105.32	105.51	105.2	105.45	105.45	106.41	105.38	103.87	105.1	106.63	106.55	106.29	104.45	106.27	105.24	105.46	106.37	105.39	106.2	105.78	105.46	104.89	105.29	105.81	106.51	105.57	105.01	105.5	104.56	106.51	106.67	105.51	104.14	104.73	106.34	105.28	106.86	105.15	105.15	105.49	105.45
97.281	97.723	99.824	98.434	98.605	99.761	96.806	100.66	98.611	98.731	99.346	99.081	100.24	100.03	97.989	97.85	98.537	98.495	98.693	98.718	99.413	99.375	99.789	96.969	97.524	99.254	98.374	98.026	98.499	99.218	100.18	98.506	99.687	98.52	98.323	99.154	99.196	97.719	98.937	98.219	97.705	98.093	99.644	98.228	99.509	98.242	98.287	98.626	99.1	99.087
108.2	109.35	107.83	108.51	108.2	108.31	107.14	107.35	107.15	108.05	108.05	106.75	108.6	107.82	108.04	107.85	109.16	107.64	109.06	108.82	107.83	109.39	107.48	107.89	107.45	107.36	109.84	108.26	108.09	107.33	108.36	107.3	107.08	108.21	108.47	108.48	109.29	108.72	107.48	108.07	108.53	110.03	107.4	109.09	107.44	108.75	108.56	109.73	109.99	108.75
106.91	108.11	108.95	108.47	106.98	108.48	107.59	106.69	105.66	107.56	107.29	107.92	107.02	107.72	107.48	107.98	107.62	108.58	108.88	106.65	106.46	108.28	107.98	107.26	109.49	107.49	108.7	106.8	108.84	106.7	107.81	105.26	108.09	107.28	106.37	107.49	105.33	107.48	107.72	107.31	107.42	107.89	108.29	109.52	108.84	107.18	106.29	107.65	107.81	108.16
106.31	106.1	105.22	105.05	106.11	106.19	106.44	105.6	106.19	105.6	105.74	107.12	105.68	107.21	105.52	105.79	106.73	106.79	104.81	103.61	105.83	105.74	104.35	105.6	106.49	105.13	105.88	106.09	104.19	104.43	106.19	104.43	106.02	106.5	105.18	106.44	106.33	106.77	104.76	104.79	105.29	104.2	105.33	106.35	107.07	105.57	103.42	106.09	105.52	105.61
107.75	109.46	107.14	111.02	107.31	108.62	107.4	108.22	108.6	108.62	108.27	107.31	108.8	107.6	107.18	107.5	108.21	109.43	107.88	108.57	107.13	107.87	107.75	109.03	108.7	109.68	108.51	108.35	109.51	108.41	107.55	107.99	109.17	107.26	108.28	107.47	107.38	107.91	107.72	109.84	107	107.25	108.5	108	108.44	108.47	108.45	108.27	107.52	107.28
101.42	101.45	100.8	100.23	99.975	100.4	101.98	100.21	99.841	100.13	100.58	101.23	98.669	100.96	101.7	100.62	99.643	100.44	100.16	100.83	100.5	101.55	100.61	100.69	102.76	101.2	102.35	98.965	100.79	100.23	101.27	99.961	100.16	101.95	100.07	101.51	100.6	101.03	100.79	100.89	100.28	100.39	100.77	100.57	102.13	100.62	100.55	99.786	100.64	100.77
99.682	97.19	99.543	101	99.094	96.634	99.659	99.269	99.176	101.34	99.935	99.068	98.984	98.076	98.206	99.033	98.418	99.64	99.608	98.07	98.516	98.037	99.199	97.932	99.171	98.449	99.544	99.042	100.23	98.379	98.889	99.31	97.947	98.594	98.559	98.523	100.7	98.759	99.463	98.821	98.803	99.109	98.292	98.398	97.655	98.781	97.845	99.499	97.617	99.305
107.05	107.21	105.35	105.49	106.94	105.13	106.59	106.11	105.96	106.55	107.54	107.42	106.77	104.62	106.57	107.03	105.8	107.58	107.48	106.19	107.58	106.23	105.89	105.76	104.9	105.16	106.89	106.98	107.17	104.67	106.52	106.01	105.63	106.69	105.68	105.75	106.29	105.58	106.79	105.81	105.74	105.57	106.03	107.43	106.5	105.43	105.62	104.99	105.88	105.76
99.419	98.57	98.83	99.09	99.798	99.865	100.02	100.61	98.3	100.06	99.786	99.459	98.432	101.33	98.48	98.912	97.991	99.857	99.584	99.445	99.527	98.793	98.423	98.143	98.291	98.784	99.341	98.803	100.64	99.901	99.006	99.524	98.977	100.23	100.19	98.85	99.125	99.161	99.33	99.112	99.072	101.59	95.908	100.09	98.69	98.822	98.157	99.415	99.561	99.207
106.24	105.68	106.5	106.16	103.46	105.03	104.51	105.53	105.64	105.11	107.37	106.05	104.72	104.29	104.51	105.42	106.84	106.1	105.52	105.75	105.49	104.91	105	104.86	106.76	106.1	105.4	106.45	106.4	106.5	106.53	105.05	103.75	106.7	105.14	104.1	104.05	105.88	105.75	103.38	105.33	105.52	104.52	105.06	105.33	106.75	105.8	105.72	105.51	106.84
106.56	105.37	105.87	106.98	105.05	104.62	104.48	107	104.93	107.15	105.42	105.87	106.03	104.07	105.91	106.13	106.91	105.55	103.72	105.05	104.07	105.86	104.75	104.85	105.71	105.01	104.81	106.66	105.85	106.57	105.23	104.66	104.96	105.46	106.95	105.14	107.32	105.22	106.25	106.94	106.62	105.72	105.69	104.08	105.27	104.81	105.54	106.69	105.55	107.45
108.8	108.05	107.74	108.24	109.06	108.47	108.28	108.02	108.75	108.48	109.25	109.22	109.85	110.04	109.28	108.28	107.89	109.42	108.69	109.89	108.18	107.43	108.67	108.33	108.26	107.89	108.36	108.07	106.79	108.14	109.84	109.66	107.59	108.13	109.19	108.99	108.6	106.7	109.86	109.32	109.29	109.06	108.86	107.71	108.49	108.42	109.22	109.66	109.36	108.33
106.22	105.86	105.22	104.98	104.77	106.46	105.3	108.06	105.03	105.72	103.9	106.9	105.61	105.98	106.24	105.33	105.97	105.43	106.23	105.26	105.54	104.31	105.84	106.09	105.66	106.26	103.92	107.21	106.55	105.07	105.33	105.35	105.34	105.4	105.92	105.42	105.74	106.11	105.1	104.67	107.01	106.22	107.16	105.3	105.73	105.73	105.25	106.29	106.83	105.76
107.5	109.08	107.88	108.56	108.24	108.42	108.17	107.37	108.87	107.75	107.4	107.33	109.09	107.69	110.07	108.75	108.16	107.01	110.06	108.59	108.71	107.52	108.38	109.28	107.26	107.02	109.75	107.27	108.01	108.3	108.06	108.52	107.67	107.49	107.97	107.13	107.89	107.66	107.46	108.85	107.44	109.23	107.6	108.17	107.14	109.53	110.2	108.24	106.92	107.87
107.97	107.38	109.07	107.45	109.34	109.37	108.76	110.06	109.52	109.24	108.55	108.16	108.17	109.53	108.43	107.91	108.64	109	109.13	109.43	108.78	109.6	108.22	108.81	108.55	108.55	108.86	107.71	110.01	109.2	109.04	108.06	110.25	109.06	109.52	109.19	106.41	109.46	109.81	108.52	109.03	108.55	108.6	109.45	109.88	107.71	107.55	108.83	109.32	108.85
105.77	105.83	104.84	105.05	106.57	105.96	107.19	105.4	105.79	105.65	106.76	106.02	106.19	104.66	105.86	105.68	105.23	105.67	105.81	106.95	106.1	105.88	104.98	104.42	105.71	107.51	106.12	105.58	106.79	105.11	104.02	105.83	106.14	106.73	104.84	104.85	105.84	107.14	107.12	104.33	105.28	106.45	105.5	104.95	106.25	106.61	105.61	106.86	106.64	105.9
108.13	108.35	108.09	108.78	108.81	107.3	108.61	107.8	106.21	108.75	107.1	107.03	108.3	106.84	108	108.13	107.61	109.09	108.4	108.16	107.35	107.25	108.45	107.74	108.37	108.77	107.43	107.63	107.93	108.63	108.14	110.12	108.92	108.56	108.76	106.94	107.92	108.14	108.12	108.03	107.28	107.85	109.93	109.18	109.26	108.49	107.64	106.66	107.71	108.18
105.83	108	105.93	104.78	105.64	105.99	107.46	107.08	105.42	105.95	106.5	106.57	106.06	103.52	106.5	105.98	106.53	107.23	105.87	104.99	105.5	106.06	107.12	106.33	107.19	107.65	106.42	105.82	105.57	105.71	106.35	105.27	104.98	106.83	106.56	107.34	105.83	106.37	106.72	106.64	105.76	106.67	107.01	106.85	106.54	107.42	106.1	105.95	106.56	105.31
105.99	107.44	104.46	103.79	105.23	106.18	105.31	106.31	104.98	106.11	106.4	104.89	105.9	105.49	105.3	104.82	105.96	106.78	107.49	106.14	105.8	105.9	105.18	104.62	106.04	105.43	105.87	105.54	105.11	106.36	106.1	105.49	105.22	106.23	106.16	105.11	105.2	104.98	105.77	104.74	106.39	105.64	105.79	106.41	105.46	105.59	105.59	106.34	106	104.53
105.37	104.44	106	105.62	105.59	104.84	105.85	105.56	105.6	105.24	106.21	106.28	107.09	104.92	103.89	106.1	105.9	105.75	106.53	106.74	107.36	105.54	106.46	106.83	105.16	106.23	106.67	105.93	105.32	105.64	106	105.19	105.54	106.58	105.91	105.09	106.28	105.75	104.77	105.46	105.17	105.96	107.61	104.93	105.34	104.61	103.98	103.41	106.47	106.11
107.23	107.35	106.9	105.04	106.36	107.88	106.4	104.87	106.55	104.86	106.99	105.52	106.74	107.46	107.14	108.16	106.13	106.29	106.9	106.16	105.45	106.35	107.32	106.66	108.35	104.93	107.25	107.54	106.75	106.02	106.74	107.05	105.59	105.89	105.74	104.6	107.2	106.81	107.34	105.68	105.02	106.61	105.86	106.37	107.08	107.47	105.7	106.74	106.12	106.72
105.21	105.67	103.57	105.96	103.62	104.96	106.05	104.88	106.31	103.88	105.03	106.33	105.12	106.57	104.9	105.65	106.57	106.38	104.91	104.87	105.6	107.26	107.11	105.39	106.25	105.09	105.95	104.31	106.01	105.42	105.47	105.46	106.16	104.18	106.3	104.49	105.31	105.07	106.28	105.17	106.32	105.32	105.07	104.82	105.84	105.45	106.89	105.82	105.45	104.78
101.57	101.95	99.533	100.36	100.66	101.96	100.63	100.7	99.168	101.76	101.38	100.45	101.54	99.721	100.79	100.7	100.66	103.49	102.05	101.86	99.796	100.85	101.53	101.49	100.02	101.5	101.48	100.6	99.592	100.75	101.55	100.24	100.06	100.4	101.47	100.56	101.5	101.6	101.3	101.03	100.53	100.86	100.5	101.03	99.58	100.46	100.86	100.55	99.785	100.12
105.95	105.67	105.45	106.92	105.85	105.79	104.89	104.96	104.99	107.09	105.86	105.93	105.1	106.18	106.84	104.8	105.16	105.46	106.53	106.43	105.84	105.23	106.23	105.12	105.02	105.57	105.24	104.25	108.4	106.67	106.03	106.33	104.87	104.9	105.45	106.41	106.65	103.66	105.64	105.06	104.24	104.16	107.74	106.4	107.14	105.22	105.12	104.89	106.24	105.47
104.56	104.54	105.28	106.15	106.42	106.53	108.41	105.04	105.64	105.95	105.76	104.33	105.6	107.27	106.14	106.36	106.18	105.3	105.29	106.9	105.51	107.3	105.82	104.2	105.49	105.09	105.54	105.42	104.33	105.52	106.23	105.69	104.45	105.06	104.48	105.47	105.93	106.45	105.36	107.32	106.6	104.66	106.6	105.1	106.46	105.7	106.58	106.24	104.22	106.81
111.68	109.94	109.92	109.51	110.56	110.99	108.84	110.62	110.04	110.15	109.16	110.91	111.06	109.46	108.86	111.5	111.43	110.45	109.31	111.4	112.29	110.87	109.89	110.55	110.32	110.3	110.94	110.06	111.67	110.58	112.02	111.32	112.22	111.46	110.41	111.09	110.82	109.9	110.31	109.7	111.01	111.19	111.73	111.46	110.04	110.98	109.89	111.04	109.66	110.91
108.97	107.26	110.4	109.04	109.03	107.47	107.81	109.12	109.23	108.13	106.7	108.93	110.05	109.32	108.84	109.42	108.18	108.29	109.52	108.81	107.6	108.03	108.05	107.54	109.22	108.25	110.02	107.44	108.7	107.52	108.23	108.2	111.12	110.82	109.05	107.62	110.05	109.16	108.11	108.51	107.88	108.42	108.53	108.44	109.12	108.27	108.64	108.12	107.19	107.6
111.03	110.54	110.55	109.8	111.07	110.56	110.1	109.18	111.23	111.3	110.23	110.73	110.37	110.44	110.95	109.56	112.33	111.86	109.82	111.04	110.3	109.6	110.41	111.46	109.05	110.82	109.11	109.76	110.2	108.91	109.24	110.11	110.05	110.39	110.8	110.07	110.68	111	110.32	109.89	110.43	109.68	110.4	110.07	110.11	110.41	110.68	110.55	109.14	111.39
106.24	105.82	106.26	106.43	107.09	108.3	107.24	107.13	106.56	106.35	106.27	106.15	105.82	105.91	108.42	106.19	106.4	106.7	107.23	107.42	106.38	107.95	106.74	106.09	107.06	107.34	108.04	107.27	106.55	106.35	106.91	105.41	106.88	106.88	105.75	104.21	107.41	106.27	106.42	105.74	104.47	108.53	107	107	106.79	105.59	105.96	104.75	105.67	107.75
97.595	99.638	98.543	98.656	98.123	96.909	99.953	99.438	98.091	98.112	97.968	99.198	96.946	98.725	98.682	98.679	99.073	99.132	98.155	98.727	98.836	98.284	97.597	97.815	99.009	97.778	96.575	98.757	98.977	97.379	96.865	99.342	98.715	98.741	97.72	98.212	98.397	97.745	96.444	99.115	97.14	100.12	99.341	96.423	97.492	96.422	97.643	98.684	98.42	97.929
108.5	106.69	107.39	107.67	107.01	108.26	108.56	109.15	108.31	107.42	105.51	108.79	107.84	107.44	107.86	109.13	108.22	107.78	107.82	106.55	108.39	109.64	108.72	107.65	107.02	106.19	106.9	107.46	107.83	108.16	107.64	107.17	106.35	107.18	106.45	107.06	108.95	107.67	108.22	106.89	107.17	107.54	107.96	107.46	107.64	107.64	107.95	109.57	108.86	107.77
101.03	100.73	100.04	101.04	101.23	101.8	100.79	102.49	101.06	100.32	100.5	100.04	100.13	101.69	100.55	100.51	101.17	99.53	101.57	101.19	99.659	100.97	101.54	99.679	102.88	100.99	100.63	100.13	99.582	100.27	101.29	101.29	101.65	99.859	100.72	101.15	101.16	102.04	101.18	100.85	101.56	100.77	101.54	100.87	100.91	101.45	102.25	101.09	100.76	103.02
106.58	106.51	105.86	105.26	105.61	104.98	105.39	105.98	104.91	104.89	105.3	105.59	104.53	105.2	104.79	106.11	106.36	105.3	104.88	104.1	105.04	105.36	104.01	103.06	104.66	106.46	105.56	105.17	104.81	105.54	106.92	105.36	105.19	104.37	104.73	105.75	104.91	105.51	105.1	106.47	105.23	105.84	105.18	105.34	105.61	105.53	103.52	104.55	104.76	105.19
108.74	108.1	107.18	108.53	108.86	109.27	110.05	108.56	109.12	108.15	108.38	110.13	108.94	108.66	108.67	107.9	108.2	108.28	107.23	108.69	109.41	108.81	108.46	109.95	108.59	109.48	108.96	109.51	108.43	109.03	107.73	107.76	109.79	109.07	108.53	108.6	109.18	108.98	106.74	107.62	106.62	108.21	109.08	108.31	108	107.97	107.68	108.46	107.82	109.33
107.3	109.53	109.06	109.78	109.59	107.7	108.03	108.16	108.62	109.23	109.25	108.05	108.87	108.3	109.14	109.79	109.28	108.85	108.75	106.81	107.72	107.97	109.69	106.36	107.55	109.11	109.46	109.15	109.31	109.16	106.4	107.08	107.12	108.62	107.61	108.56	108.78	107.33	108.59	109.56	109.13	109.4	108.56	108.09	108.2	108.76	107.63	109.52	109.67	108.41
108.17	108.05	107.9	107.12	107.63	108.18	109.43	108.07	107.6	108.59	106.81	107.56	106.72	108.7	109.14	108.08	109.72	108.78	107.1	109.03	108.9	107.89	109.27	108.31	108.74	108.03	107.76	107.57	109.38	108.58	109.42	107.47	107.51	108.78	108.26	107.68	107.36	107.02	107.07	107.97	109.6	107.08	107.4	109.41	108.71	107.2	106.64	108.92	108.05	107.17
108.59	107.32	107.27	108.23	106.97	106.84	108.57	109.4	108.12	108.61	108.58	108.89	107.81	108.02	108.01	107.83	108.77	108.67	107.49	108.93	108.89	109.49	109.02	108.03	106.76	107.96	107.94	107.52	107.46	109.03	107.01	107.86	107.61	107.01	107.78	108.41	109.57	107.66	108.35	107.66	106.4	108.61	109.13	109.49	107.53	108.11	108.54	108.13	108.87	108.26
109.02	108.12	109.24	108.55	108.17	108.55	105.46	106.66	108.07	108.25	107.74	107.92	107.67	107.24	107.94	108.08	108.56	106.96	106.23	106.63	108.03	106.96	106.79	107.51	108.25	108.01	107.94	108.1	109.7	108.2	108.8	108.19	107.38	107.97	107.66	108.44	108.02	107.23	107.57	106.02	105.81	108.79	105.98	107.48	108.36	108.8	107.63	107.48	108.07	109.07
107.15	107.05	106.4	107.23	108.15	106.37	106.14	108.36	107.25	105.48	106.34	106.68	105.99	105.61	106.52	106.98	106.15	106.73	107.21	106.75	105.18	106.36	106.09	106.83	106.41	106.72	106.63	104.92	106.23	108.55	106.63	105.3	106.05	106.77	107.17	106.56	106	106.17	106.71	107.93	107.18	105.83	105.64	106.24	104.85	105.96	107.67	106.21	106.93	106.56
105.91	107.44	105.02	104.76	103.91	105.6	104.77	105.98	104.54	106.22	106.41	105.33	104.92	106.12	103.84	106.99	106.92	104.24	104.32	106.42	105.21	104.84	104.7	103.88	106.25	104.31	106.49	105.51	106.59	104.58	104.14	104.18	105.94	104.92	104.47	106.41	106.23	104.52	106.45	103.84	105.33	105.44	104.66	104.6	106.24	106.14	105.71	105.65	104.81	105.83
106.58	105.49	106.83	106.42	106.02	105.04	104.84	105.58	105.53	106.6	106.81	105.6	107.69	104.66	104.85	105.17	104.55	104.88	106.69	106.46	105.7	106	107.26	105.36	106.31	107.39	105.89	105.17	105.03	105.1	106.32	106.65	105.76	104.95	105.48	104.92	105.51	106.2	105.55	103.97	105.24	104.75	106.2	105.78	106.07	105.73	105.07	105.6	107.21	104.57
104.97	105.94	105.81	105.28	105.18	104.73	104.93	105.73	106.59	106.28	106.91	105.84	106.25	106.16	104.11	106.28	105.84	105.15	104.83	104.44	106.17	106.71	105.68	106.61	103.93	105.98	106	105.44	105.67	105.42	105	107.23	107.36	107.38	105.64	107.91	105.42	106.28	106.59	106.63	106.26	105.28	105.99	105.28	105.82	106.08	105.65	106.14	105.39	106.45
106.29	106	105.43	105.99	105.68	105.17	103.31	106.48	106.55	105.57	105.71	106.87	105.29	105.83	106.63	107.18	104.85	106.27	105.63	106.33	103.7	105.78	105.65	107.52	106.1	106.48	105.9	108.12	106.01	105.63	106.51	106.45	105.05	105.89	106.47	108.19	105.42	105.6	105.54	104.43	104.59	105.44	105	105.35	106.44	106.29	104.86	106.18	105.57	107.64
109.28	107.63	108.01	108.97	108.53	108.48	108.61	109.07	107.25	107.79	107.93	108.84	108.43	108.65	108.64	107.37	108.15	108.34	110.59	109.51	108.79	107.68	107.83	108.76	106.22	109.07	110.69	107.24	107.58	109.72	109.72	109.16	108.43	110.35	108.13	108.21	108.35	108.67	108.05	108.33	108.64	109.78	107.56	107.54	107.44	108.38	108.96	108.07	107.87	108.75
104.21	104.92	106.87	107.28	105.92	106.22	105.36	105.55	105.99	106.04	105.4	105.7	106.63	104.87	104.34	104.59	107.24	106.08	105.85	105.15	105.36	105.32	105.55	103.65	105.44	105.57	106.1	104.46	105.41	105.94	103.88	105.48	104.91	105.3	105.84	106.57	105.29	105.69	107.2	105.63	104.85	104.69	106.07	104.95	105.34	106.07	106.87	106.36	105.7	105.53
97.3	96.538	98.24	98.386	97.139	96.845	97.844	97.168	98.013	98.532	99.54	97.856	97.302	97.958	97.841	97.843	97.286	98.142	97.739	98.7	98.76	98.204	97.907	97.849	97.064	98.976	97.134	96.271	98.469	98.116	97.213	98.998	98.444	98.157	98.755	98.222	99.734	98.132	97.486	98.21	96.682	96.638	99.612	98.161	97.057	95.394	98.219	97.213	98.203	97.239
106.81	106.97	106.56	105.91	105.19	107.25	106.23	105.93	105.6	105.27	107.88	106.13	106.7	106.43	107.52	107.05	106.7	106.93	107.77	106.53	107.58	105.97	106.79	107.87	106.55	105.46	107.51	106.99	107.88	106.7	107.74	107.52	105.72	106.64	106.11	106.34	107.59	106.11	108.18	107.06	107.65	105.71	105.41	105.88	106.48	106.3	106.28	106.14	105.96	106.59
98.841	99.241	100.02	98.507	98.101	99.936	99.864	99.525	97.379	100.81	98.222	98.555	98.513	96.883	99.788	97.865	99.128	99.2	98.524	99.559	98.836	99.025	97.971	98.643	98.595	99.577	97.141	98.584	97.741	99.13	97.951	97.786	98.376	98.677	99.228	100.22	99.037	100.31	98.794	98.022	98.481	99.031	98.892	97.96	97.205	100.74	99.063	99.148	98.346	99.184
99.718	101.03	99.563	102.06	101.22	99.499	99.984	100.83	101.38	101.29	100.23	99.968	100.76	99.012	101.9	100.24	98.783	100.68	100.48	99.32	100.86	99.889	100.92	100.22	99.44	99.575	101.21	100.27	99.459	100.42	101.36	100.69	101.66	100.54	100.27	101.7	100.03	100	100.01	99.674	100.31	98.308	99.128	100.54	100.69	100.88	100.47	100.45	100.01	101.36
98.316	98.947	98.879	98.472	96.984	98.88	97.185	98.47	98.098	99.52	97.192	98.477	97.782	98.857	98.411	97.972	97.196	96.872	98.337	96.705	97.856	97.338	98.082	97.584	97.727	99.647	98.407	98.192	98.959	97.758	98.785	98.506	97.595	99.05	98.158	98.924	97.497	97.391	99.174	97.516	98.441	97.274	98.104	97.827	98.921	98.578	99.14	99.08	99.405	96.555
99.288	100.73	101.18	100.97	101.11	100.93	100.85	103.12	100.69	99.646	99.359	100.2	100.96	99.586	100.65	101.89	100.78	100.05	101.05	100.67	100.77	100.25	100.81	100.46	101.35	99.237	100	101.37	100.64	100.49	101.73	100.73	100.64	99.392	101.52	99.56	100.75	102.64	101.78	102.31	98.969	99.914	100.79	100.04	99.512	100.08	100.52	99.586	100.63	101
99.832	100.42	99.87	96.027	100.41	98.805	100.31	98.643	98.177	99.657	99.32	99.163	99.713	98.712	98.872	99.405	98.491	97.446	99.072	100.24	98.148	99.482	98.894	98.117	100.45	99.161	98.712	100.34	97.987	99.44	98.843	98.454	98.378	98.486	99.758	98.392	99.02	99.511	98.916	98.303	98.927	97.713	98.644	99.067	99.707	98.293	98.064	96.997	101.24	98.609
108.51	108.66	106.58	107.55	108.03	107.63	108.22	107.15	108.28	107.76	108.27	107.78	107.33	107.33	107.69	107.99	107.92	108.5	108.52	109.45	107.53	106.86	106.57	109.14	108.24	107.82	109.56	107.68	109.16	108.23	107.61	106.24	107.33	106.65	106.51	106.61	108.77	106.88	106.82	106.58	106.05	108.84	107.61	107.29	106.64	108.26	108.13	106.81	106.56	107.64
106.82	106.03	107.41	105.78	106.68	105.86	106.04	106.31	105.84	105.89	106.2	106.75	105.89	105.24	107.92	107.06	106.16	106.25	107.11	104.97	105.9	106.77	106.29	106.34	106.22	106.1	107.19	106.9	107.55	106.09	106.21	106.02	107.06	107.28	105.98	106.51	105.04	106.31	105.33	106.16	106.5	105.75	105.09	106.48	104	106.77	104.17	106.97	106.66	107.88
106.76	108.22	108.21	108.41	107.75	107.78	107.58	108.51	106.26	108.5	108.1	107.34	107.95	107.29	108.49	108.56	109.27	107.48	107.64	107.61	106.64	108	108.26	109.11	108.08	106.83	107.85	107.78	106.48	106.68	107.66	109.46	108.5	108.48	106.41	108	107.11	107.14	109.21	108.4	107.27	107.53	108.77	106.74	108.92	107.04	109.02	106.64	107.4	109.38
108.69	108.02	108.41	107.67	107.14	109.11	108.51	108.7	108.38	108.87	107.47	107.85	107.94	107.91	108.29	109.1	109.34	107.67	106.49	107.46	107.48	107.43	107.86	109.09	108.27	107.01	108.63	109.12	107.63	107.99	107.6	108.47	108.97	108.71	108.43	109.03	110.3	107.95	107.21	107.92	107.39	108.22	106.51	108.56	107.96	110.54	107.24	107.32	108.71	108.72
105.03	105.5	105.32	105.12	105.24	105.43	104.27	106.79	104.22	105.93	106.24	105.16	105.22	107.16	106.15	107.36	106.11	104.69	106.2	107.91	105.22	105.6	106.06	105.63	105.14	104.48	103.95	103.5	105.38	105.91	104.27	105.26	105.13	103.87	104.26	106.61	106.01	105.23	105.35	105.01	104.16	105.71	104.92	104.42	106.4	106.47	105.77	105.91	104.11	106.18
105.63	104.97	105.13	104.62	107.11	105.6	104.4	105.93	107.25	104.46	107.32	106.22	105.98	105.7	105.91	106.5	105.75	104.52	104.55	105.37	106.18	106.19	106.18	105.99	106.54	105.25	106.05	106.27	105.69	105.15	106.33	106.55	105.27	104.74	105.59	105.09	106.74	106.35	105.12	105.37	105.75	106.82	105.7	105.77	105.49	104.65	106.14	105.47	105.06	107.09
106.44	106.46	106.57	105.65	106.75	108.28	105.86	106.22	107.43	106.93	105.94	107.85	106.07	104.96	105.74	106.45	106.61	105.37	104.77	107.35	106.94	106.73	106.23	105.08	105.46	106.2	106.73	106.04	108.54	104.64	105.49	105.74	106.09	104.72	107.15	106.73	107.6	106.55	106.79	104.96	107.62	107.08	105.97	106.85	106.74	104.89	108.2	104.31	107.07	108.16
104.66	105.63	105.11	106.57	104.5	106.41	103.45	107.23	104.2	104.89	105.13	104.52	105.81	105.41	105.65	106.43	105.01	106.13	106.55	105.3	106.05	106.15	104.95	104.43	106.07	106.13	103.86	106.86	104.24	105.82	104.97	105	106.03	105.59	105.57	104.35	105.09	105.33	105.6	106.02	104.16	105.53	104.17	105.18	104.89	104.68	106.21	103.03	105.78	106.55
107.56	106.93	109.74	107.74	108.11	107.83	109.14	106.85	107.59	108.01	108.19	107.92	106.49	109.22	106.93	106.73	106.5	106.26	106	108.19	105.39	108.44	108.51	105.83	109.16	107.54	106.82	106.45	108.86	108.7	109.07	107.52	107.87	107.51	108.33	108.52	108.16	108.97	107.32	108.4	107.04	106.14	107.73	107.25	108.73	107.81	109.33	107.58	108.54	108.07
101.47	103.88	102.57	102.62	103.14	103.05	102.94	102.36	103.42	102.92	103.22	103.33	103.18	102.81	101.71	103.25	104.02	103.2	101.61	101.79	102.44	103.97	101.59	100.8	101.82	103.27	104.25	102.43	101.36	102.64	102.02	103.66	102.74	102.27	102.77	103.31	102.64	102.17	102.58	100.45	101.59	103.43	102.92	102.43	104.43	102.8	102.52	103.79	103.27	103.68
107.22	106.6	107.11	106.09	105.72	106.43	105.9	105.85	106.47	104.95	106.61	107	105.25	104.59	104.56	105.56	104.71	104.86	104.71	106.08	105.71	104.36	104.78	105.53	104.02	105.14	105.47	105.62	106.09	103.87	106.4	105.17	106.68	105.46	107.49	105.51	105.14	106.6	106.41	105.08	104.16	105.29	105.24	105.64	105.91	105.94	106.57	105.34	106.29	106.38
100.77	99.573	101.88	100.24	100.73	100.59	99.749	101.97	98.922	101.4	100.38	101.15	99.97	100.63	100.11	100.94	99.638	99.248	101.01	101.17	99.082	100.74	100.58	100.85	100.34	99.328	100.22	101.33	100.7	98.97	99.688	99.517	98.454	100.14	98.232	100.28	98.918	100.18	98.942	100.47	99.857	100.68	101.07	100.16	100.04	99.897	101.11	99.135	99.568	100.59
105.66	110.4	107.65	108.51	107.38	108.74	106.17	107.79	107.41	107.53	106.63	107.4	107.61	108.08	106.79	108.1	106.97	109.05	107.49	107.6	109	108.51	108.65	109.69	106.87	108.18	107.15	106.76	107.08	107.93	107.46	108.33	108.41	109.31	109.01	109.27	108.7	108.4	107.06	107.63	106.97	108.78	106.57	108.76	109.38	106.75	107.9	108.79	108.19	110.17
107.54	109.85	106.51	107.21	107.18	108.11	109.25	108.23	108.17	105.41	109.19	107.65	106.59	108.09	109.47	108.03	106.69	107.55	109.49	108.29	107.5	108.68	107.21	107.59	107.38	107.1	108.16	108.4	107.44	108.17	108.73	106.78	107.62	106.77	108.42	107.42	107.77	106.08	108.64	107.89	106.76	107.9	108.37	107.65	107.11	108	106.73	108.88	107.82	107.99
102.14	102.4	102.58	103.22	102.25	102.18	104.57	102.62	104.13	101.79	104.82	103.05	101.58	102.94	104.36	101.57	102.62	101.38	102.41	101.84	103.27	103.53	104.21	103.11	102.1	102.96	103.06	103.13	101.4	103.51	103.75	102.17	102.61	103.03	101.7	101.4	103.07	101.67	103.3	102.27	102.6	103.2	103.95	102.13	103.8	103.67	103.28	104.61	102.33	102.98
108.1	108.18	108.52	109.18	108.51	108.9	110.02	107.92	108.85	109.93	109.73	108.89	108.15	110.07	108.24	108.24	109.12	108.91	107.62	109.51	109.06	107.94	110.29	107.19	108.46	107.64	108.59	108.76	109.88	110.13	108.5	107.54	108.65	108.84	109.39	108.49	108.61	108.91	107.38	108.4	108.35	110.19	107.57	107.45	108.21	109.04	109.6	106.76	108.54	107.94
106.84	105.01	106	104.66	106.94	105.89	107.08	105.74	104.49	105.56	107.47	105.08	106.11	105.32	106.9	104.39	106.67	106.9	105.41	107.08	105.49	105.58	105.99	105.36	105.74	107.07	105.94	106.53	106.11	104.03	105.82	105.64	106.45	106.44	106.3	106.16	106.54	107.37	103.7	105.18	105.63	105.12	106.27	106.17	105.59	104.72	104.8	107.11	106.14	106.89
98.484	97.456	99.178	99.165	98.228	98.746	96.582	98.817	97.564	99.935	99.178	98.436	98.071	98.646	99.158	99.075	98.414	98.367	98.511	99.732	100.2	98.631	98.831	101.07	98.318	97.497	98.899	99.904	98.92	101.07	98.434	98.239	98.891	97.377	99.477	98.641	99.945	98.644	98.656	98.953	99.039	98.999	98.961	99.333	99.579	99.477	98.509	98.496	98.093	98.469
99.058	99.346	97.272	98.968	95.516	98.012	96.983	98.242	96.973	96.639	100.11	99.323	97.219	97.537	97.547	97.071	98.082	100.42	99.005	98.187	97.552	97.508	98.682	98.794	98.584	96.384	97.46	97.337	96.733	97.313	98.133	98.447	97.709	98.8	97.786	97.898	99.013	97.6	98.885	97.749	98.843	98.826	97.004	97.38	98.878	97.226	98.514	97.943	97.185	96.388
110.07	109.85	109.33	110.27	110.33	109.71	110.13	108.94	109.66	110.49	110.18	109.06	109.16	110.06	110.27	109.95	110.17	111.09	109.59	110.26	110.02	110.05	109.94	110.3	109.54	109.79	110.73	109.58	109.09	110.49	110.9	110.77	111.34	110.33	110.29	109.74	110.41	111.86	111.02	112.66	109.74	110.54	110.99	110.7	111.26	109.72	109.47	108.12	110.03	111.32
104.66	104.63	105.35	105.07	106.34	105.44	104.72	105.63	105.1	104.6	104.26	105.76	105.59	103.56	105.37	104.63	105.52	105.37	105.83	105.46	104.93	106.52	105.13	105.65	106.72	105.07	106.01	104.68	105.14	105.54	105.69	105.44	104.79	105.55	106.13	106.12	106	106.11	106.81	106.89	106.19	105.54	106.17	104.65	106.42	105.65	105.31	107.56	106.78	104.46
110	110.66	109.67	109.41	110.3	110.2	110.53	111.06	110.38	110.94	108.27	111.32	108.17	110.41	110.35	111.22	109.86	109.5	110.57	110.53	108.84	111.26	109.73	111.91	110.42	109.83	111.13	109.33	111.03	109.76	108.67	110.95	111.67	110.71	111.45	112.49	110.74	111.96	110.86	112.52	110.84	110.09	109.36	110	109.99	112.11	111.21	109.93	111.78	110.67
108.75	107.38	107.73	108.61	107.37	107.9	105.51	107.66	107.25	107.74	108.17	106.92	108.08	107.11	108.03	109.03	106.4	108.26	107.31	109.16	106.97	107.8	107.91	108.01	107.66	108.43	109.34	108.52	107.89	107.33	106.95	108.17	107.37	107.66	106.37	107.83	108.04	108.36	107.44	106.92	108.03	107.39	108.59	107.2	108.49	108.5	107.65	107.15	108.28	105.98
104.65	103.65	106.27	106.09	105.04	106.11	105.72	105.93	107.02	106.67	105.36	105.69	105.42	105.65	105.27	107.01	106.18	105.23	105.39	107.23	103.22	106.46	104.14	106.08	106.35	106.11	106.67	106.12	106.68	106.67	105.86	106.76	106.57	105.24	105.49	106.64	105.53	105.3	104.48	106.07	104.6	105.01	107.51	105.68	107.07	106.29	105.85	106.39	105.8	106.53
104.13	104.79	106.69	105.84	104.28	104.16	106.39	104.96	106.44	104.98	104.18	106.5	106	103.74	104.72	104.72	105.39	105.27	104.75	104.38	107.4	105.44	106.2	106.41	107.05	104.99	103.93	105.37	105.47	104.88	105.64	105.31	105.17	106.01	104.76	106.08	106.76	105.11	105.45	104.77	105.17	106.14	104.53	104.88	105.5	107.22	105.49	106.92	105.94	105.2
107.9	108.36	107.07	109.4	107.6	106.8	108.72	107.24	106.29	108.03	105.71	108.1	108.43	107.81	109.34	109.55	108.76	110.19	110.01	107.81	107.29	106.82	107.79	108.34	107.18	107.68	108.16	108.03	107.38	106.22	108.52	108.07	108.75	107.28	107.13	107.27	107.28	106.86	108.89	107.14	108.1	106.66	107.75	106.5	106.91	108.56	108.53	107.99	106.92	107.38
108.37	106.96	108.62	109.72	108.75	107.95	108.1	107.91	107.49	108.08	107.24	107.12	108.49	108.34	108.21	108.61	108.2	108.04	107.13	108.56	107.3	106.37	108.5	107.6	107.61	107.59	107.1	107.81	106.83	107.66	108.57	108.51	107.8	108.78	108.9	108.52	108.6	107.4	106.74	107.97	109.35	106.92	108.29	107.17	106.78	107.5	108.85	107.53	109.2	107.66
99.753	97.403	97.963	97.911	96.348	99.387	97.949	99.267	97.878	99.717	98.873	97.874	98.053	98.33	97.658	97.397	98.874	99.394	97.606	97.724	96.815	96.121	98.673	98.546	98.245	97.193	99.754	97.379	98.17	98.332	97.62	98.228	97.457	99.973	98.195	98.571	100.46	98.929	98.919	98.338	98.153	98.183	98.59	98.803	98.581	98.303	98.1	98.004	99.061	98.606
104.49	105.21	105.03	105.71	106.64	106.24	105.19	106.18	106.86	106.26	106.45	106.83	107.08	105.62	105.01	106.3	105.03	107.44	107.25	107.44	104.96	104.65	105.41	105.4	104.42	105.66	106.22	105.78	106.62	106.39	105.99	107.04	104.7	105.15	106.24	104.15	104.7	104.4	105.82	107.42	106.03	106.24	106.47	104.51	106.81	107.52	106.16	107.11	107.25	105.28
105.6	104.94	104.85	105.56	107.48	104.94	104.97	104.96	107.05	104.61	103.41	104.23	106.35	104.02	105.21	104.92	105.25	105.15	104.19	106.6	105.77	106.12	106.02	106.26	104.93	105.85	105.32	106.39	105.86	106.36	105.17	104.57	104.43	105.22	105.36	105.75	104.74	105.49	104.75	104.52	106.17	105.46	105.33	104.87	106.21	106.05	106.21	105.31	106.97	105.07
106.3	105.89	105.97	106.74	104.63	106.8	105.87	105.6	105.44	106.16	105.26	107.48	105.72	105.81	106.52	106.23	106.72	105.31	107.24	106.52	105.64	106.98	108.04	107.02	106.22	105.32	106.13	105.44	106.74	107.16	107.2	106.43	106.41	106.94	106.94	108.65	106	106.68	105.77	105.7	106.27	106.62	107.23	105.79	105.3	107.35	106.37	106.43	105.42	106.1
106.72	106.2	104.75	106.86	105.94	104.74	105.51	106.36	106.69	106.15	105.87	104.86	105.91	106.02	105.8	104.68	106.84	106.74	105.01	105.1	105.01	105.19	105.69	105.31	104.7	105.6	104.41	105.84	105.65	105.11	106.43	106.1	104.04	105.7	105.36	107.14	105.57	104.29	106.65	105.22	105.46	105.12	104.62	105.13	105.51	106.14	106.22	105.56	106.87	106.37
106.3	107.46	106.32	105.6	104.66	104.56	105.34	104.94	106.75	105.83	105.69	105.72	104.52	106.48	107.13	104.93	103.88	107.26	104.38	107.14	104.38	106.33	105.4	104.9	105.91	105.28	107.08	106.61	105.85	104.81	106.69	107.51	106.02	107.71	107.18	105.57	105.34	106.24	105.88	105.07	105.59	106.22	106.33	105.81	104.69	105.98	105.29	105.72	105.94	105.57
106.18	107.38	108.77	108.42	108.07	107.2	109.19	108.08	107.54	108.29	108.37	107.27	109.01	107.34	109.67	108.48	109.31	107.56	106.49	107.27	108.45	109	108.03	109.46	107.9	108.75	106.85	108.13	108.47	106.91	109.28	108.85	108.02	107.67	107.78	106.65	108.52	106.71	108.13	105.91	108.49	107.94	107.82	109.13	107.94	108.15	106.6	107.4	108.21	107.15
98.223	98.866	97.525	98.448	97.989	98.051	98.691	99.157	97.189	98.625	99.371	97.832	98.609	97.273	99.68	97.173	97.929	97.99	100.1	99.516	97.986	98.559	97.128	97.9	98.081	99.04	97.781	98.206	98.484	97.948	100.18	96.592	97.99	97.248	98.172	98.507	97.908	98.725	98.441	98.477	99.39	98.439	98.912	100.38	97.013	99.266	99.132	99.457	97.497	98.113
108.48	105.89	108.91	106.68	109.9	107.83	107.58	107.07	108.28	107.79	108.55	106.43	109.03	109.28	108.2	107.62	107.68	107.6	107.83	108.67	108.65	108.71	107.61	108.8	107.85	107.96	108.88	109.68	108.6	108.54	106.88	108.47	109.01	108.33	107.51	108.48	108.96	109.36	109.24	108.68	109.7	108.55	107.24	108.48	108.29	108.96	107.36	109.36	108.2	108.36
107.85	106.94	108.78	108.89	107.72	108.77	106.85	106.83	106.73	106.55	107.89	107.52	107.18	108.62	109	108.65	107.67	107.56	108.63	107.39	107.56	107.43	107.89	106.77	107.37	108.11	108.66	108.27	107.56	106.6	107	107.97	110.08	105.74	107.54	106.27	108.26	107.37	107.73	106.85	107.76	108.3	106.77	108.44	109.16	108.25	106.07	108.1	106.78	107.73
97.283	97.071	98.324	97.647	98.046	98.104	98.913	98.789	99.138	96.329	98.412	99.467	97.808	98.658	97.37	96.99	97.947	98.059	97.664	97.778	97.932	99.094	97.545	97.99	98.386	97.944	97.817	99.153	97.587	98.053	97.98	98.379	98.999	97.119	98.376	98.42	99.12	98.607	98.896	97.816	98.748	97.665	97.015	97.407	96.85	96.696	97.436	97.889	97.479	97.951
105.25	105.64	105.56	105.34	105.44	106.17	106.02	104.92	104.64	107	105.29	104.75	104.49	105.22	105.44	105.49	104.85	105.22	106.01	107.52	105.85	105.46	105.4	106.32	106.68	105.64	105.34	106.43	104.81	106.25	105.98	106.81	105.69	106.82	105.28	106.46	105.8	103.99	106.53	104.9	107.1	106.29	105.66	105.98	108.06	105.94	104.83	105.92	106.63	106.43
107.28	108.44	108.35	107.75	107.39	108.03	106.87	107.22	108.47	107.71	108.94	106.65	107.66	106.67	109.02	106.59	107.56	107.41	107.39	105.41	106.81	110.15	106.06	108.26	109.68	107.46	107.49	109.42	108.44	108.62	108.91	108.65	107.31	108.16	106.67	107	108.48	109.6	107.2	107.66	106.51	108.55	107.47	106.34	108.43	107.78	107.36	108.24	107.36	109.55
106.19	108.37	108.65	110.16	107.08	108.39	106.85	109.43	110.98	108.89	107.75	109.7	109.11	108.89	110.79	109.1	107.46	108.89	108.21	108.23	110.09	109.64	109.73	110.03	109.12	107.9	107.96	108.12	108.47	107.99	108.41	107.66	108.1	109.19	107.56	107.94	108.41	108.94	108.58	108.46	107.92	107.4	108.02	108.43	107.54	107.14	107.78	106.24	108.31	108.47
108.14	106.82	107.63	108.14	108.63	107.48	108.39	109.17	107.67	108.1	107.77	108.69	108.39	109.46	108.64	108.66	109.25	108.47	109.26	108.28	109.61	108.17	107.35	107.87	107	107.27	108.35	109.06	108.34	108.55	108.38	108.99	107.92	108.25	107.04	108.87	109.3	108.58	110.04	108.19	107.56	108.41	109.53	107.03	107.98	106.97	107.6	108.34	108.46	108.49
99.954	99.757	99.255	100.63	99.707	100.15	100.23	101.1	100.12	100.72	100.33	100.89	100.33	100.04	99.211	100.84	99.731	98.181	99.797	98.443	99.655	99.509	99.286	102.46	100.64	101.83	100.99	100.23	100.9	100.48	100.91	99.826	101.06	99.692	101.09	100.2	100.3	101.04	100.9	99.409	101.14	100.49	99.153	100.49	98.442	101.67	99.201	100.49	101.11	101.73
109.37	107.25	106.63	107.58	108.79	108.62	108.43	106.98	108.5	108.5	107.42	107.58	106.05	106.84	106.83	106.18	108.09	106.93	107.94	107.49	106.71	107.76	107.22	108.15	107.35	108.35	107.78	107.96	107.45	107.03	108.5	108.37	107.17	107.99	108.5	108.37	107.58	109.55	106.98	106.56	108.39	107.53	108.14	108.8	108.2	108.72	106.91	107.93	109.25	109.42
99.117	98.244	98.535	97.46	98.237	98.691	99.116	97.433	97.444	97.201	97.975	96.334	97.44	97.372	97.775	97.13	96.686	99.073	97.548	97.312	98.878	98.95	95.536	98.829	97.25	98.323	98.146	98.703	95.958	98.828	96.71	97.766	98.694	97.059	99.287	97.224	97.808	98.038	97.996	100.01	98.342	99.034	99.356	98.126	97.169	98.665	99.575	99.051	99.848	97.914
107.1	108.04	108.8	107.54	107.71	108.89	107.85	109.13	107.94	109.09	107.62	107.8	109.02	109.71	106.51	108.86	109.46	108.54	107.16	107.96	107.9	108.66	107.46	110.2	108.91	108.54	108.45	108.22	107.29	108.61	106.84	108.2	109.85	108.15	107.56	108.75	109.35	108.27	109.42	108.56	106.47	108.03	108.11	109.83	107.58	107.7	108.8	108.41	108.89	107.76
105.8	106.21	107.59	106.4	106.56	106.07	105.83	107.44	106.94	106.54	107.45	106.41	107.52	106.45	107.28	107.28	107.07	106.44	106.16	106.7	109.53	105.24	104.86	106.81	107.04	106.55	107.08	106.58	105.6	105.76	107.6	105.11	107.11	106	106.33	106.48	104.79	106.99	104.99	106.76	105.73	106.72	105.3	105.98	107.29	106.67	105.64	107.03	107.03	108.03
108.75	108.12	106.84	108.67	108.33	108.25	107.82	107.65	108.59	108.45	108.06	107.46	109.11	109.05	109.79	107.65	108.11	108.02	107.83	107.59	108.28	106.88	107.4	106.66	108.62	108.46	108.16	107.58	109.49	107.24	109.45	108.09	107.96	107.16	108.21	108.54	107.72	107.99	108.09	107.64	107.71	108.47	107.99	108.81	106.6	106.65	109.56	107.3	108.02	107.8
108.19	105.03	105.66	105.81	107.73	106.32	106.19	105.72	106.53	107.27	107.45	107.46	106.93	105.67	105.47	107.15	107.94	106.58	106.61	106.43	106.24	105.73	106.76	106.18	104.78	105.89	107.59	106.58	105.44	105.19	108.03	106.45	106.12	106.04	106.91	106.02	105.98	108.06	105.23	107.19	105.48	106.8	107.59	105.85	106.62	106.75	105.31	107.19	107.25	106.22
105.43	104.85	105.38	105.35	106.07	104.73	105.72	106.56	106.78	104.92	106.4	106.85	106.53	107.49	106.37	105.98	106.3	105.85	105.8	104.15	106.81	105.23	106.68	105.71	106.96	106.48	106.04	106.35	106.39	106.92	104.73	106.49	105.04	105.9	105.64	106.34	104.72	106.97	107.26	106.83	105.86	106.27	107.27	105.08	105.28	105.51	106.55	105.31	105.89	105.9
107.03	108.58	109.06	108.29	109.61	109.18	109.69	108.75	108.61	107.89	108.5	108.92	109.51	108.05	106.73	108.64	107.72	109.89	107.88	107.58	108.79	107.3	106.69	108.58	107.62	108.07	106.24	108.32	108.95	108	108.78	108.04	107.82	108.43	107.83	107.76	108.32	110.76	108.15	109.89	107.93	108.57	107.22	108.72	108.73	106.82	108.78	107.81	108.06	108.77
99.07	100.26	99.485	99.629	98.691	99.517	97.967	98.306	99.397	100.34	99.634	98.739	99.152	99.234	99.305	98.421	97.735	99.599	98.063	98.229	98.41	99.717	98.319	98.494	100.63	98.533	98.577	99.093	97.955	99.925	98.245	99.407	99.211	99.599	100.81	98.264	98.577	99.302	99.238	99.793	99.993	99.331	99.387	99.805	98.928	99.225	99.254	98.952	98.044	99.991
105.9	106.66	106.44	105.39	107.12	106.48	106.83	105.75	105.81	105.51	105.7	106.42	104.96	107.04	105.53	106.22	105.31	105.54	105.64	104.35	106.14	105.85	105.26	105.21	105.41	104.81	105.55	106.18	105.99	107.74	106.65	104.97	107.32	106.27	106.49	105.83	104.89	106.54	105.2	107.67	104.8	106.29	106.19	105.73	104.65	104.54	105.54	105.1	105.73	104.57
107.73	106.5	105.98	105.64	105.78	106.32	105.48	106.25	106.97	106.86	106.41	105.83	106.1	106.68	106.62	106.51	105.14	107.48	106.07	105.86	104.49	106.79	106.93	106.22	105.56	107.14	105.92	106.55	106.48	106.94	105.88	106.31	105.98	106.38	107.67	107.26	106.59	107.04	106.77	106.14	105.19	106.14	106.89	105.84	107.24	105.9	106.82	106.15	107.57	106.52
108.77	108.59	109.14	109	107.7	108.77	108.8	106.12	107.48	110.54	110.25	108.14	109.48	108.7	108.51	106.33	106.83	107.98	110.14	107.92	109.39	109.36	107.87	107.89	108.24	107.14	109.23	107.65	106.75	108.14	107.49	108.97	108.02	110.32	107.58	107.87	109.06	107.58	109.91	107.1	106.6	110.38	109.6	108.98	108.77	109.01	108.47	106.34	108.23	109.68
101.04	100.61	99.357	101.11	100.16	100.5	98.621	99.692	99.523	101.92	99.363	99.787	100.6	100.81	98.722	99.811	100.37	100.13	98.609	100.19	100.75	98.859	99.615	99.243	98.682	100.38	100.11	101.42	101.12	99.023	99.555	100.03	100.31	98.835	100.03	99.578	102.68	101.81	99.1	101.72	99.644	100.82	98.403	100.57	99.736	101.57	99.826	101.19	101.93	100.94
110.49	112.22	111.32	110.74	110.89	110.49	109.81	110.51	110.47	109.81	110.05	109.04	109.41	111.26	109.52	109.57	109.27	110.19	109.67	109.47	109.57	109.89	109.8	111.9	111.99	109.03	110.42	110.3	111.29	110.16	109.84	110.62	110.81	109.39	109.43	110.17	110.1	111.39	110.57	109.84	110.5	111.22	109.03	109.57	110.13	108.73	109.69	110.01	110.27	109.38
105.44	104.65	106.84	106.62	106.75	107.02	106.55	106.92	106.06	105.62	107.46	104.85	105.48	107.09	104.78	106.77	104.43	106.71	105.34	106.6	105.56	105.58	106.31	106.76	106.23	106.31	105.64	107.51	105.39	105.76	106.79	103.7	107.33	106.17	107.17	106.82	105.08	105.42	104.99	107.21	106.12	105.79	105.43	104.13	105.05	105.83	105.73	104.59	105.43	105.8
98.103	99.235	99.765	97.907	98.222	97.972	100.11	99.331	97.969	99.627	100.89	97.709	98.525	99.074	99.226	98.462	99.19	98.991	97.808	100.33	98.932	99.054	98.267	98.185	98.119	99.958	96.24	98.159	99.165	99.296	99.224	99.058	98.494	99.167	98.23	98.192	99.022	99.196	97.27	99.268	98.413	98.621	98.666	98.343	99.502	97.871	98.454	98.584	98.701	99.856
105.51	105.05	105.33	105.17	105.37	104.66	105	105.74	106.59	105.91	106.15	104.2	105.88	105.58	105.47	104.85	106.75	104.85	104.95	104.54	106.45	105.93	105.28	105.52	104.83	105.16	105.68	106.84	104.91	106.62	104.62	107.37	105.52	105.4	106.49	106.8	105.11	106.5	106.78	104.4	105.47	105.66	104.78	106	105.6	106.19	105.78	106.3	106	105.7
105.18	106.63	106.73	106.6	106.58	105.11	105.4	105.87	105.76	105.09	105.92	107.04	105.43	105.37	105.38	106.49	106.74	105.42	105.64	105.89	106.54	105.16	105.92	106.38	105.47	105.31	107.17	105.07	104.53	105.64	105.2	105.49	106.94	105.1	105.39	104.92	105.73	106.8	105.4	104.19	106.19	104.75	104.87	106.12	106.59	105.04	104.78	105.36	105.57	104.92
105.6	105.67	106.6	106.24	104.61	105.72	107.16	106.42	106.26	104.31	104.99	105.95	105.82	106.25	106.51	106.11	106.9	104.16	104.6	105.21	106.43	106.7	105.35	105.44	105.34	107.69	104.42	104.42	106.34	105.84	106.67	105.35	105.88	105.51	106.39	106.06	105.63	105.11	107.13	104.96	105.81	104.17	105.66	106.18	105.06	105.22	106.29	105.11	105.94	106.55
110.29	111.27	109.59	110.44	110.26	110.04	110.32	111.31	111.61	110.39	109.43	110.38	110.61	109.72	111.08	110.54	110.7	111.02	109.72	109.97	111.64	110.22	110.09	109.74	110.49	110.79	110.13	109.55	110.38	110.4	109.91	112.43	110.97	107.94	109.53	108.53	109.69	108.89	111.23	110.25	110.48	109.48	109.43	109.41	110.07	109.99	111.52	111.28	109.85	109.91
108.11	106.82	106.11	106.01	105.04	106.29	106.17	106.14	105.65	107.33	106.02	108.36	107.49	107.05	106.51	107.29	105.23	105.32	105.79	106.65	106.07	106.33	105.6	106.34	106.68	106.87	105.99	105.05	108.01	105.94	107.63	107.1	106.52	106.38	107.52	107.58	106.58	106.49	106.55	106.9	105.63	106.92	107.05	106.78	107.28	107.52	105.88	106.73	106.89	107.55
105.89	104.01	106.11	106.86	105.34	105.42	103.98	105.84	105.1	106.51	107.57	106.4	106.72	105.27	106.47	105.26	107.11	105.51	105.32	104.94	105.28	106.29	106.01	104.12	106.27	104.82	107.08	104.76	106.27	106.21	105.7	105.4	106.48	107.08	106.54	105.9	107.29	105.99	106.01	105.2	105.64	105.8	106.29	106.03	105.43	106.09	105.45	105.96	105.82	106.33
107.16	106.91	108.33	105.53	105.92	105.34	105.95	106.44	107.07	104.56	106.61	106.65	107.65	106.86	106.61	106.33	105.6	105.9	108.29	105.53	105.94	107.25	105.89	106.57	106.39	105.06	105.95	106.87	104.93	107.68	105.23	107.97	106.26	108.61	107.04	106.31	107.3	106.85	105.51	107.38	105.87	106.58	106.08	106.66	105.7	108.09	106.91	107.63	105.89	105.16
109.72	110.3	109.36	110.32	109.2	109.66	110.27	108.91	110.85	109.93	110.39	109.59	111.14	110.02	110.1	109.79	111.63	111.62	110.39	110.27	109.43	111.04	111.96	111.91	109.72	110.25	109.13	110.54	108.98	109.94	110.37	111.13	111.44	110.39	110.54	108.68	109.88	109.72	111.2	109.92	108.59	110.27	110.03	110.54	108.7	110.04	110.19	110.22	111.12	109.34
105.99	105.4	107.06	106.49	106.08	106.39	105.46	104.87	106.31	105.52	107.44	106.22	106.98	104.42	106.52	107.51	104.96	107.25	106.48	106.64	107.24	106.25	105.96	106.27	106.82	107.62	107.1	105.46	105.45	107.03	106.87	106.73	106.95	106.06	105.39	107.67	105.08	107.31	105.57	106.74	107.98	106.16	106.31	104.43	106.44	106.32	106.24	106.56	107.84	106.83
100.59	101.43	101.03	100.03	100.58	101.4	101.54	101.61	99.899	100.65	101.87	99.753	100.86	101.34	100.67	100.76	99.667	100.98	99.083	99.476	100.13	101.29	100.16	101.58	101.77	98.812	100.28	102.35	100.86	98.945	98.412	101.38	101.2	100.78	101.2	99.544	102.39	100.53	100.27	100.68	101.41	100.37	99.716	100.81	100.59	100.8	100.07	101.6	101.37	101.64
105.05	105.74	106.23	104.57	106.52	106	105.41	106.5	104.6	104.93	104.43	105.77	105.15	105.18	105.72	107.37	105.63	104.75	106.52	105.2	105.29	105.3	104.67	106.21	105.45	105.17	105.72	104.8	104.83	104.77	106.27	104.82	105.04	103.72	104.96	105.85	106.79	105.82	105.29	106	105.01	104.59	104.64	104.8	105.59	105.29	105.56	105.59	105.17	106.47
106.32	107.15	106.97	106.64	106.13	106.48	106.6	106.14	105.03	105.56	106.96	104.06	106.61	106.65	106.6	106.43	105.3	106.41	105.62	105.74	104.6	105.38	105.53	105.06	107.45	106.15	105.66	106.06	106.89	105.37	108.2	105.67	106.83	107.2	106.71	105.82	105.82	106.96	106.11	105.28	105.44	107.68	105.9	106.65	106.26	106.93	107.42	106.42	105.85	108.75
105.75	106.93	104.51	106.65	106	106.38	106.02	106.57	104.8	105.26	106.45	106.51	106.34	107.86	107.43	107.05	105.05	106.11	106.2	107.17	106.14	106.31	108.17	104.73	105.99	105.36	105.61	106.99	105.7	105.99	103.78	107.65	105.75	105.98	107.4	106.2	107.28	105.31	105.01	106.36	107.21	106.65	107.63	106.12	106.51	105.45	106.87	107.04	105.47	106.96
106.27	105.43	106.06	104.7	106.3	104.54	106.19	106.02	106.41	104.46	106.83	106.27	104.54	105.26	106.33	107.45	104.77	106.02	106.03	105.51	106.25	105.7	105.67	106.01	106.32	106.75	105.53	106.2	106.08	104.72	105.3	107.46	105.17	105.88	105.8	104.99	104.7	104.56	105.74	105.81	106.55	106.08	104.97	106.31	106.56	105.2	105.58	105.93	105.27	105.41
97.435	98.747	98.07	99.918	97.637	99.37	101.69	97.94	96.803	99.043	96.576	98.17	99.363	97.894	97.543	98.137	97.669	98.314	96.474	98.074	97.561	98.287	98.379	98.996	99.617	98.633	98.891	97.79	97.921	98.05	98.843	97.618	98.401	98.64	98.881	98.125	99.262	97.144	96.881	97.85	97.321	98.197	97.608	97.758	97.717	99.416	96.795	97.859	97.902	97.679
100.22	101.72	101	99.46	101.06	99.914	100.64	99.727	102.16	101.21	101.21	101.07	101.58	101.63	101.21	102.39	100.1	101.81	101.02	101.41	100.92	100.63	99.678	100.58	101.69	100.73	100.21	100.65	102.12	100.99	100.47	99.85	100.73	100.53	100.27	100.98	101.53	101.97	100.46	101.88	101.4	102.58	101.31	103.35	100.69	101.56	101.32	100.96	99.971	100.81
110.8	108.97	110.77	110.02	112.29	111.77	109.53	111.2	109.87	110.16	110.96	111.23	110.83	109.39	111.34	110.94	110.07	109.28	109.8	110.71	110.45	110.89	111.27	109.6	110.26	110.52	111.11	110.9	111.89	110.17	110.35	110.49	109.22	111.07	110.04	110.7	110.59	109.95	110.67	110.34	111.43	110.86	109.16	108.36	111.14	109.17	110.75	111.43	110.75	108.88
99.626	99.401	99.608	100.44	99.604	100.23	100.25	100.86	100.86	103.12	100.66	101.18	100.9	101.08	101.32	101.63	102.07	100.46	101.5	100.5	100.6	101.61	101.47	101.47	101.79	99.932	99.75	102.13	101.51	100.84	99.093	101.8	99.954	100.19	102.22	101.85	103.2	102.03	99.72	99.687	101.23	99.833	100.59	100.21	100.1	100.1	99.312	99.431	99.347	99.599
106.71	105.12	105.82	105.45	105.05	104.35	104.08	106.28	105.72	106.19	104.84	106.09	106.22	105.27	106.02	107.09	104.95	107.31	104.69	105.99	105.85	105.65	104.98	104.84	106.02	105.5	104.78	106.46	106.2	105.59	105.31	106.7	104.48	107.14	106.92	106.16	106.17	105.04	105.75	105.92	105.3	104.96	107.14	105.09	106.54	105.19	106.37	104.72	106.03	106.44
98.416	97.79	96.439	98.167	98.25	97.526	98.905	97.582	97.712	98.612	96.826	98.183	96.393	98.427	98.814	98.357	99.059	99.727	97.492	98.557	100.2	98.373	97.846	97.712	96.77	97.12	98.317	96.688	98.147	98.456	98.478	97.854	99.242	98.31	97.158	97.717	99.243	98.065	97.886	97.553	98.765	97.397	98.177	98.397	96.952	96.007	99.408	97.787	97.587	97.59
106.3	107.13	107.49	107.95	109.05	108.86	107.57	106.89	107.29	108.53	107.67	105.57	108.17	108.38	107.16	107.89	107.64	107.21	107.15	109.88	108.33	107.22	107.57	108.83	108.19	107.31	106.89	108.3	106.99	107.85	107.72	108.65	107.9	107.03	108.64	108.08	107.74	107.89	106.73	108.44	106.59	108.97	107.23	108.23	108.13	106.75	107.19	107.51	106.27	106.86
100.88	99.569	100.42	100.5	101.02	100.48	99.702	100.88	101.18	100.71	100.67	99.587	100.39	100.38	99.848	101.2	102.06	100.72	100.44	99.533	101.23	101.3	100.7	99.887	100.63	100.65	99.237	100.19	101.6	100.19	98.553	99.876	101.57	100.43	100.14	100.79	98.987	101.8	101.24	98.848	100.74	100.76	100.28	98.649	101.01	99.68	101.78	100.09	100.94	98.925
109.53	106.71	108.1	108.38	108.48	107.07	110.52	107.79	109.57	108.36	106.49	108.19	108.57	107.2	108.28	109.8	109.34	109.15	108.42	108.06	107.47	108.78	109	109.12	108.42	108.28	109.86	107.64	108.72	106.59	108	107.73	109.17	110.12	107.73	107.43	109.23	107.8	107.98	107.59	107.68	109.88	109.24	108.11	108.85	109.49	108.1	108.23	109.5	108.2
105.68	104.85	105.67	106.85	106.57	104.64	104.71	106.52	104.77	106.6	106.43	105.54	106.32	105.21	107.26	103.73	105.59	106.71	104.61	105.45	106.57	104.65	103.78	106.36	105.63	105.57	105.01	106.11	105.43	104.9	104.47	105.36	106.81	104.41	104.24	106.28	104.98	106.13	105.41	104.35	106.12	107.18	104.19	105.71	104.58	106.16	105.9	103.38	107.04	105.75
107.35	106.39	106.95	104.73	106.53	105.56	107	107.67	106.37	107.42	106.99	106.39	105.85	104.44	107.56	106.75	105.73	106.45	104.59	107.08	105.75	106.48	106.94	106.51	106.77	105.25	106.69	105.4	105.41	107.58	106.36	107.72	105.76	106.41	106.4	106.08	106.18	105.89	107.35	106.81	106.66	106.32	107.02	106.15	106.21	105.25	106.42	105.58	106.34	106.66
105.14	104.7	105.76	106.26	105.62	106.38	106.26	106.72	106.76	105.66	105.31	106.21	106.02	106.77	106.39	106.76	105.04	106.08	107.18	105.11	105.14	105.83	106.5	106.59	106.63	104.9	106.28	104.82	106.64	107.19	106.27	106.83	107.2	106.61	105.74	106.1	106.86	104.3	105.16	106.56	105.52	105.58	106.4	106.18	106.44	106.1	106.16	106.01	105.26	105.23
105.96	104.7	107.05	107.13	107.18	106.18	106.72	106.4	105.63	106.16	106.02	106.23	104.98	106.93	105.67	106.2	105.87	106.16	106.78	108.59	106.85	105.71	106.49	105.93	105.96	106.33	105.02	104.69	106.63	105.99	104.12	106.96	107.04	106.34	107.12	106.39	106.4	106.61	106.16	104.14	105.79	106.45	107.09	107.55	106.05	106.2	105.51	105.4	105.45	106.76
105.95	104.64	106.53	105.5	105.86	105.24	106.8	104.82	105.71	105.43	104.93	105.81	107.37	105.32	105.03	105.99	105.32	105.6	105.8	105.86	105.95	106.77	106.67	106.24	105.86	105.86	104.24	105.52	106.16	105.04	106.61	105.86	104.8	105.18	106.54	104.54	105.35	106.12	105.93	107.46	106.07	106.43	106.09	105.73	105.81	106.06	105.82	105.48	105.37	105.88
100.22	100.81	100.32	100.7	100.39	100.89	101.62	100.82	98.92	99.99	101.87	101.02	100.33	100.07	100.16	99.416	99.413	100.28	99.838	101.27	100.7	101.25	100.7	101	102.19	99.565	100.83	100.05	101.47	100.55	99.916	98.968	100.38	99.505	100.17	100.22	100.9	101.25	99.779	101.06	100.48	100.03	101.11	99.814	99.849	100.06	98.654	100.95	100.88	101.42
100.37	98.703	102.12	99.938	99.569	99.238	99.676	99.818	101.14	99.373	100.65	100.43	100.78	101.63	99.388	99.983	101.59	100.08	100.65	100.38	101.28	101.61	100.3	98.622	101.45	99.884	99.687	99.281	99.863	101.15	99.374	100.57	100.2	99.604	99.315	99.806	99.194	100.43	101.04	98.919	100.48	100.02	99.934	100.8	101.46	100.15	101.43	99.419	99.183	100.52
103.09	103.27	102.87	103.17	102.89	103.45	103.49	102.68	102.71	102.44	104.44	103.55	102.45	102.53	103.46	103.67	103.07	104.9	102.7	103.37	102.85	103.6	102.67	101.76	102.35	103.08	104.01	103.68	103.54	103.36	102.08	104	102.19	103.88	103.54	102.32	103.69	102.76	102.41	103.17	102.2	103.52	102.99	103.44	103.14	101.97	102.47	102.55	103.57	103.08
105.74	105.8	106.09	105.43	103.93	104.19	106.41	103.98	103.92	106.5	105.41	104.97	104.55	104.1	106.22	105.92	105.91	105.47	106.7	104.12	106.44	105.96	105.59	104.76	103.59	106.09	105.89	105.52	105.98	105.44	104.53	105.08	106.32	105.92	104.08	105.15	105.49	105.46	104.8	106.24	106.01	105.01	105.47	105.29	105.02	104.15	105.89	107.01	104.27	106.11
109.88	111.56	110.19	111.88	108.41	110.17	110.51	110.36	109.84	111.19	110.49	110.41	110.39	111.19	110.82	110.43	110.56	112.33	111.4	111.49	110	109.92	109.05	109.76	110.63	110.16	109.93	110.69	110.95	110.34	110.46	109.45	109.77	111.03	111.97	111.91	111.25	111.34	109.9	112.16	109.49	109.42	109.46	111.38	109.15	109.58	111.49	111.35	111.94	110.21
103.92	101.24	102.55	103.22	102.27	102.09	102.18	102.13	103.6	104.04	102.13	103.18	102.91	102.95	102.82	102.84	102.56	102.29	102.46	103.17	102.84	101.62	101.87	103.91	102.26	103.85	102.96	103.03	102.83	101.86	101.91	101.22	101.4	103.91	99.705	103.44	102.45	102.3	102.76	104.55	103.86	103.52	103.14	102.56	103.85	102.59	103.62	102.93	101.58	102.58
106.66	105.84	105.03	106.64	105.32	105.75	106.44	105.49	104.74	105.79	105.51	106.3	105.82	106.32	104.86	105.06	106.23	105.49	106.18	105.01	104.25	105.45	107.27	104.23	106.06	106.12	107.67	104.58	105.54	106.09	105.52	106.44	104.69	107.02	107.99	105.59	106.08	105.19	105.88	104.45	106.16	106.75	103.79	105.83	106.62	105.48	106.05	106.49	104.9	105.39
98.4	99.205	100.22	100.94	100.89	100.84	101.5	100.13	102.63	102.37	98.609	98.106	100.54	100.4	100.18	100.01	99.542	101.42	100.53	102.83	100.41	100.99	99.985	101.18	100.98	102.38	101.68	101.6	101.09	99.891	100.45	100.96	102.36	100.6	100.67	101.39	101.13	100.95	99.742	100.69	99.617	101.44	99.899	101.48	100.84	100.34	99.994	101.38	100.69	99.31
108.88	107.8	108.84	109.38	108.73	108.52	111.33	108.41	107.64	107.71	108.75	108.54	108.14	108.43	108.57	110.01	109.99	107.48	108.77	108.58	108.54	109.14	109.17	108.72	108.47	109.21	109.1	108.99	108.09	110.16	109.74	107.51	108.14	109.32	109.52	107.41	109.07	108.25	108.86	109.17	108.85	107.99	109.56	108.84	107.93	109.79	108.38	109.44	105.92	107.37
95.815	97.754	99.158	99.744	98.145	98.779	98.88	98.112	97.035	97.408	98.807	97.642	99.313	98.088	98.456	96.101	98.587	97.466	97.573	97.987	98.493	98.867	97.392	97.726	98.627	97.589	99.366	97.502	97.312	96.643	97.698	97.724	99.786	97.123	97.988	98.354	97.79	97.92	97.978	99.485	98.095	98.763	100.01	97.179	97.093	97.191	98.821	97.354	98.046	97.558
106.88	106.82	105.77	107.04	105.6	106.98	108.65	105.42	106.87	105.51	107.18	106.34	107.34	107.88	104.99	106.73	107.21	107.69	108	105.63	105.7	107.33	105.36	107.69	106.49	106.42	106.32	106.4	106.37	106.56	106.77	106.46	107.46	107.37	106.39	106	105.89	107.17	106.54	105.27	106.52	107.82	107.06	107.88	105.89	106.26	105.82	105.67	106.89	106.86
108.15	109.32	108.97	107.32	106.46	108.22	109.67	108.41	110.05	109.89	107.65	107.25	109.86	110.77	108.36	109.04	110.32	106.93	109.57	107.29	108.8	109.16	108.81	108.24	108.31	108.77	109.31	109.24	109.34	108.04	109.9	109.26	109.22	110.5	108.28	110.14	107.89	109.22	108.52	106.9	108.82	109.37	108.65	108.89	108.42	108.48	106.18	109.23	105.55	107.74
96.666	97.586	98.64	98.815	98.383	99.038	99.449	96.893	98.448	98.627	99.456	97.285	98.729	98.508	96.64	98.491	97.999	98.303	99.031	97.72	97.164	97.598	99.22	97.933	97.52	99.006	99.001	98.648	99.082	99.739	98.871	97.78	97.961	98.116	99.142	97.067	98.383	99.231	98.562	99.238	96.959	98.688	97.302	98.309	98.394	98.069	96.988	97.889	98.238	98.457
103.17	101.73	105.64	102.33	102.73	102.41	102.85	103.35	103.01	104	103.92	102.98	103.6	103.01	102.51	104.52	104	102.62	101.89	101.91	103.41	103.91	102	102.68	101.1	102.08	103.32	101.64	104	103.74	103.9	102.59	102.53	102.08	103.98	101.94	102.66	101.42	103.04	101.85	102.79	102.41	104.47	101.78	101.58	101.38	100.41	102.53	103.26	103.23
98.334	99.831	99.761	98.324	99.931	97.606	100.24	98.318	98.233	98.874	99.33	97.327	99.133	97.133	99.647	98.566	97.8	98.717	99.254	99.388	99.288	98.204	99.027	98.947	100.53	99.975	100.14	99.067	99.859	100.62	99.029	99.042	100.04	98.888	97.701	98.852	99.813	100.18	100.15	99.098	100.49	99.824	99.725	98.131	99.784	100.3	97.841	99.995	98.834	99.55
108.52	109.6	108.16	108.95	108.38	108.42	108.1	109.1	109.73	108.31	107.74	108.96	109.43	107.57	108.68	108.76	109.54	108.92	109.27	108.5	109.49	108.79	108.69	108	108.06	108.49	109.8	108.41	109.18	109.09	108.39	109.15	108.16	110.88	106.77	109.13	109.43	108.89	108.11	107.31	108.67	107.84	108.93	108.24	108.73	107.46	108.79	109.93	109.27	108.63
105.78	106.69	105.69	106.56	105.07	105.05	106.7	106.19	106.18	106.02	104.47	104.26	104.07	106.08	103.32	104.95	105.33	106.57	105.21	105.02	105.78	105.84	106.2	105.67	107.87	104.52	106.88	106.27	105.33	106.06	105.44	103.53	104.71	105.92	105.76	104.47	105.92	104.97	105.97	105.55	105.65	105.29	105.34	105.57	105.24	105.55	104.26	105.85	106.56	104.06
106.45	106.62	105.48	105.22	105.72	105.58	106.47	105.96	107.39	104.06	104.95	106.32	105.95	106.06	106.42	104.77	106.27	104.4	106.65	104.57	106	106.31	105.91	107.07	105.58	105.28	104.82	105.71	105.37	106.08	104.88	106.39	105.48	105.53	104.49	105.36	104.92	105.93	105.92	104.8	104.53	104.53	104.57	106.14	106.92	104.68	105.96	105.26	106.57	107.17
106.06	106.02	106.82	107.21	106.02	107.35	107.48	108.34	106.37	106.12	107.47	105.6	106.83	105.32	105.42	107.65	106.73	106.58	108.23	105.64	106.62	107.5	105.59	107.36	106.21	107.05	107.37	106.6	106.39	106.09	106.79	106.43	107.09	106.35	106.43	106.95	108.43	106.01	107.71	106.59	105.97	106.24	105.94	106.11	107.27	106.93	106.45	107.1	105.19	105.64
109.4	109.34	107.58	108.21	108.54	108.87	109.84	108.33	107.93	107.17	107.89	108.18	108.99	109.87	107.52	107.7	109.24	109.06	108.95	108.69	109.95	108.14	109.39	106.86	110.12	108.89	107.73	109.85	109.69	107.9	108.35	108.28	109.23	107.96	108.13	106.92	109.98	108.64	106.62	109.66	109.06	107.48	107.3	109.71	108.69	109.26	107.17	107.4	108.61	109.01
105.68	105.42	105.9	105.23	105.39	106.23	105.97	106.24	105.98	104.62	105.89	105.34	105.88	106.12	106.67	106.11	106.05	105.91	104.7	105.59	106.01	105.03	107.84	105.9	105.77	105.69	106.22	106.15	105.91	105.7	105.66	107.22	105.5	105.84	105.21	105.47	105.55	105.63	105.58	105.06	106.21	105.19	105.01	104.64	104.99	105.93	106.22	106.6	106.71	105.33
98.014	98.122	99.36	98.148	98.328	96.627	98.422	98.049	97.697	95.753	97.097	97.15	97.834	97.171	98.229	96.593	97.746	98.745	95.943	97.618	97.27	98.176	97.903	98.011	96.466	99.114	97.488	99.263	96.635	97.746	98.324	98.84	98.325	97.733	97.906	98.574	96.027	97.594	99.365	97.806	98.551	96.719	97.706	97.102	99.709	97.392	97.708	95.933	97.851	98.516
105.33	104.74	105.87	105.58	105.3	105.81	106.35	106.6	104.38	104.84	105.29	104.68	105.15	106	106.44	105.54	106.31	105.05	106.96	104.31	105.16	105.23	106.1	106.24	106.28	106.63	104.69	104.39	104.99	105.78	106.18	106.08	106.87	105.72	104.6	105.05	104.87	106.54	104.82	105.41	105.65	105.8	106.7	105.44	105.4	105.39	105.48	105.85	105.21	104.37
108.41	107.77	109.15	109.59	108.16	108.69	109.61	109.09	106.9	108.97	107.17	108.44	110.27	108.8	108.89	107.23	109.6	108.35	109.34	109.31	107.92	109.01	108.18	108.64	108.04	108.93	107.99	107.03	109.23	109.08	108.68	108.52	108.93	107.67	108.61	106.77	108.25	109.29	108.59	108.53	109.5	108.82	108.04	107.96	108.76	107.6	108.35	109.14	109.86	109.47
107.29	106.24	109.11	107.14	107.26	107.19	109.58	106.66	109.77	107.69	107.76	106.74	107.41	108.98	108.79	106.02	106.94	107.8	107.38	108.8	107.86	108.23	106.11	108.4	107.57	108.64	107.64	108.82	107.94	109.02	108.77	108.63	107.12	106.48	107.98	106.68	107.8	108.57	107.01	107.95	107.53	108.2	107.3	108.74	108.18	107.16	108.15	107.95	106.88	107.66
106.99	106.13	107.3	107.46	107.3	105.8	106.38	106.06	108.81	107.31	106.25	105.94	107.9	106.71	105.93	108.71	102.9	107.55	107.27	106.09	105.87	106.26	105.45	106.63	105.61	106.52	106.35	106.57	105.93	104.32	107.19	106.63	106.95	107.11	105.67	106.57	105.15	105.97	106.65	107.67	106.98	105.94	106.53	105.8	107.06	107	105.65	107.21	106.77	105.19
107.78	108.18	107.19	106.82	108.82	107.15	107.85	108.79	108.9	108.74	107.71	108.6	108.52	108.47	108.15	108.28	107.24	108.14	108.34	109.13	107.48	108.39	106.41	107.91	107.47	107.3	107.73	107.99	107.28	109.65	107.19	107.95	108.17	109.31	108.37	107.92	108.2	108.16	108.2	108.13	108.89	109.91	108.29	109.85	107.76	108.24	109.33	108.28	108.86	108.09
106.3	106.97	103.78	105.76	106.28	105.8	104.17	105.66	107.02	104.44	106.6	104.44	103.34	105.51	105.36	106.41	106.19	105.43	105.78	106.24	106.66	106.29	105.41	105.84	105.7	106.08	104.51	104.86	104.81	105.41	104.85	106.72	103.53	106.04	104.73	105.74	105.52	104.42	106.41	106.48	105.21	104.03	104.56	104.58	105.78	105.84	104.65	105.1	106.71	104.46
107.19	105.99	109.11	107.78	107	106.45	106.14	106.57	107.07	106.53	108.4	106.82	106.28	105.41	105.25	108.23	105.25	107.71	106.92	106.59	107.41	106	107.44	107.68	107.06	107.95	106.92	105.87	105.96	105.15	108.28	106.6	107.14	104.97	108.31	107.59	104.68	105.96	107.67	106.44	105.81	108.37	107.49	106.14	105.4	106.68	106.51	107.33	105.51	107.01
109.98	110.2	109.55	109.02	110.5	110.85	109.97	111.67	111.52	109.48	109.91	109.82	112.8	110.17	111.58	109.44	111.38	111	110.08	110.82	110.31	109.45	109.46	110.9	109.42	110.31	111.27	108.49	111.38	110.47	108.69	110.6	110.36	110.49	111.03	110.75	110.24	111.34	110.09	111.16	108.56	111.99	111.26	111.13	110.12	110.3	109.63	111.25	111.07	111.3
107.03	108.78	108.61	108.08	107.64	108.11	107.96	106.62	107.98	107.34	107.71	109.16	106.36	108.06	105.93	109.2	107	109.05	106.57	107.91	108.16	108.68	107.83	109.13	107.19	108.72	109.5	109.15	107.88	107.06	107.81	108.38	108.04	106.32	108.93	107.99	108.36	108.21	109.08	108.13	107.37	107.6	105.88	108.65	109.14	107.1	107.54	106.75	108.65	107.74
109.41	109.45	108.5	109.81	109.28	109.29	107.23	109.14	108.72	107.54	109.22	107.28	109.65	106.86	107.14	107.7	107.05	108.35	109.7	108.6	108.5	109.5	108.14	107.33	107.45	107.83	107.51	106.85	107.29	108.46	108.17	108.57	108.51	108.3	107.98	108.56	108.34	109.36	108.89	107.03	109.24	108.52	108.32	109.33	108.02	107.74	107.92	110.71	108.35	107.74
98.528	98.261	99.17	99.025	96.955	97.957	97.344	98.828	98.023	97.786	98.626	98.101	99.423	97.751	98.014	98.258	96.713	97.946	98.324	97.674	97.078	98.234	98.665	96.393	98.114	99.062	97.45	98.112	97.379	99.479	99.498	97.886	98.042	97.98	98.243	98.07	98.444	98.564	98.065	98.63	96.607	98.449	97.243	98.072	96.768	98.678	96.448	98.712	97.027	97.796
108.32	107	107.42	109.28	108.73	108.92	108.57	107.16	109.03	107.4	108.98	108.3	108.49	108.44	109.8	107.07	106.46	109.49	107.8	109.18	107.49	106.81	106.94	108.41	107.48	108.76	107.51	107.82	105.63	106.19	105.97	108.02	108.2	107.35	107.84	107.91	107.76	107.47	107.46	107.79	108.78	107.78	109.32	107.76	108.21	107.2	108.62	107.09	107.91	106.77
106.88	105.33	106.95	106.11	104.72	104.95	104.93	106.54	106.31	108.52	107.08	106.3	107.55	106.99	107.69	107.44	106.44	107.45	105.7	106.89	106.97	106.29	107.34	106.06	104.82	106.8	106.79	105.86	107.61	106.55	105.92	106.12	106.09	106	105.62	106.06	105.86	108.24	105.81	107.27	106.39	106.48	105.14	106.46	105.72	106.48	106.41	106.2	107.59	107.42
103.74	105.56	105.44	104.27	106.23	106.7	106.63	106.27	106.47	104.51	104.83	106.55	106.18	105.86	106.02	105.86	107.08	104.52	102.93	104.62	105.23	105.66	104.08	105.38	104.4	105.99	105.13	103.03	106.97	105.96	105.16	106.09	107.23	106.08	106.33	106.37	106.39	104.81	106.77	106.1	105.68	103.99	107.56	104.11	104.4	105.59	105.05	106.43	105.63	104.59
104.92	107.11	103.93	106.5	104.65	105.33	107.34	104.72	106.7	106.79	105.27	105.21	103.38	105.68	104.33	106.41	106.28	105.32	105.6	106.43	106.34	105.78	105.17	104.61	105.6	104.57	105.72	105.51	106.08	105.37	105.5	107.11	103.42	106.38	105.83	106.31	105.53	106.75	107.16	106.94	106.21	105.56	106.2	105.09	106.09	105.59	106.32	105.84	108.27	107.46
107.82	107.69	106.89	107.83	108.54	107.65	106.15	109.94	106.39	108.14	109.05	108.48	107.37	107.62	109.57	109.46	108.86	107.83	108.75	108.21	109.19	108.63	107.52	110.42	107.98	109.32	108.53	108.8	108.12	109.67	108.56	108.51	109.52	107.62	108.85	108.08	108.42	108.35	107.62	107.91	107.39	108.95	108.51	107.72	108.24	108.91	107.72	107.33	106.23	108.7
102.77	103.14	101.82	103.18	103.5	103.26	101.9	102.83	102.23	102.05	103.39	105.07	102.79	103.58	103.45	100.99	103.01	103.97	103.31	102.83	102.79	103.53	102.51	101.96	102.48	102.19	103.49	101.57	101.78	102.89	102.96	101.11	103.12	103.13	102.44	103.21	103.36	101.95	103.63	104.05	101.59	103.46	102.4	103.16	103.85	102.16	103.37	101.68	101.53	102.15
105.29	107.04	105.48	106.06	106.04	103.67	106.69	104.88	105.29	107.48	107.1	106.12	106.78	106.56	107.52	105.76	106.04	106.14	105.73	104.69	106.09	105.01	107.02	105.67	104.89	106.11	107.75	108.27	106.48	106.44	106.21	104.64	104.9	103.77	105.94	105.57	104.55	105.91	105.15	107.24	106.49	104.97	105.58	105.75	106.47	105.27	106.05	105.78	106.74	105.71
108.07	106.38	107.09	109.29	109.06	108.38	109.21	107.64	108.25	107.7	109.57	108.87	108.39	108.65	107.25	107.13	107.84	108.57	108.24	107.65	108.5	109.4	107.32	106.13	107.85	107.61	108.53	108.13	107.98	108.86	107.23	107.71	107.34	107.91	108.81	107.74	108.62	108.29	107.79	107.85	108.18	107.11	108.2	107.78	108.67	108.59	109.26	106.66	107.91	106.92
107.43	106.78	105.28	105.85	105.39	106.31	105.28	106.52	103.5	105.92	105.6	106.49	104.97	107.07	107.4	105.18	105.4	105.63	105.42	105.34	106.07	105.61	106.34	105.08	105.75	105.95	105.29	106.41	105.53	105	106.58	105.78	105.11	103.43	104.26	106.07	106.53	104.59	105.99	107.29	105.57	106.31	105.82	105.57	105.22	104.88	105.75	104.76	103.7	105.03
108.06	108.35	109.28	107.54	107.28	106.73	109.1	108.21	107.72	107.7	107.89	108.67	108.14	107.98	107.28	109.66	108.92	108.55	108.13	109.58	108.04	108.56	107.41	107.67	108.15	107.86	109.31	109.25	109.16	108.49	108.53	110.25	106.98	108.98	107.57	108.92	108.33	108.07	108.31	107.73	108.19	107.39	108.51	109.33	107.67	108.8	107.44	108.69	106.93	108.73
106.72	105.62	104.03	105.96	104.26	106.29	106.76	106.72	105.38	106.61	105.9	105.05	105.38	106.48	106.33	105.71	104.71	106.95	105.92	105.96	106.7	105.25	105.54	107.3	106.23	106.82	106.05	106.3	104.48	105.27	105.92	106.41	105.79	105.49	104.15	106.76	105.47	106.02	105.62	105.1	105.32	105.68	105.63	106.99	105.99	104.14	106.18	106.23	107.55	106.46
108.65	107.52	108.27	107.38	106.19	107.18	106.99	108.76	108.63	106.37	107.39	107.04	108.13	108.9	108.42	108.14	107.8	107.62	106.56	107.16	107.59	107.77	107.35	107.09	108.16	106.8	107.64	108.76	107.49	107.28	108.69	107.1	108.63	107.51	107.13	107.5	107.29	109.34	108.91	109.29	107.37	106.16	107.24	109.19	107.84	106.22	107.88	107.12	106.8	108.26
105.6	105.63	106.45	107.1	106.79	106.48	104.58	106.35	104.73	104.43	105.41	104.73	105.52	106.62	105.76	106.12	104.76	105.84	105.38	105.9	106.08	107.51	107.29	105.75	105.73	106.23	104.91	105.92	105.74	104.87	106.31	106.7	107.9	103.66	106.45	105.7	105.27	107.07	106	106.58	104.86	105.79	105.5	106.13	105.98	105.56	105.25	104.82	106.62	106.2
108.69	108.53	106.05	107.56	107.28	107.11	108.5	106.87	107.13	108.37	108.05	107.1	106.77	107.89	104.94	107.24	107.28	108.64	107.01	109.71	107.71	106.45	107.38	104.87	107.66	108.72	108.44	108.09	108.52	109.27	109.31	107.7	107.07	107.8	106.58	109.12	107.6	107.36	108.28	107.22	108.92	107.68	109.03	108.19	109.5	107.3	107.45	106.76	106.91	108.71
99.399	100.01	100.06	100.22	100.72	101.5	99.784	100.75	101.53	100.61	100.04	101.62	99.526	100.82	100.78	99.98	99.996	101.39	100.99	103.04	100.59	100.28	99.818	101.43	100.26	99.95	101.61	100.1	101.6	101.5	102.24	100.27	101.24	101.12	100.62	99.381	101.24	98.131	99.858	100.84	101.18	99.672	101.74	101.02	100.2	99.961	101.21	100.82	101.76	100.04
109.19	108.86	109.51	107.66	109.53	106.47	108.53	107.89	108.4	109.1	106.74	107.78	108.92	107.75	109.01	108.67	109.22	107.8	107.21	107.99	109.94	108.81	106.9	109.21	108.29	107.85	109.12	107.37	107.91	108.96	107.98	109.1	108.27	108.86	108.6	109.95	108.01	109.14	107.7	106.7	109.32	106.42	108	107.59	107.61	107.66	106.93	107.06	109.41	108.59
101.4	104.15	102.61	103.72	102.88	102.75	104.42	103.03	102.22	103.06	102.56	103.13	102.7	102.35	102.3	102.99	102.38	102.24	103.23	103.65	102.19	103.62	104.83	101.67	102.52	103.73	101.99	102.81	102.61	101.84	103.13	103.23	103.67	102.36	103.9	101.96	102.92	102.77	102.48	103.22	102.23	102.81	101.59	102.66	101.8	103.61	103.04	102.92	102.4	103.31
105.82	103.91	104.92	105.02	107.31	105.27	105.88	105.5	106.19	105.57	106.72	107.64	104.27	105.34	106.92	106.91	103.76	105.13	106.38	104.52	105.85	104.87	106.43	105.22	103.6	104.83	104.65	105.52	106.14	105.98	105.7	105.71	105.44	105.84	105.32	106.9	105.95	106.57	106.3	103.3	106.4	104.62	105.3	106.35	103.62	105.87	106.99	106.8	106.18	105.76
98.649	97.485	100.78	100.61	98.129	100.39	98.307	97.31	97.007	97.439	99.757	98.004	98.919	99.142	98.724	98.743	98.529	97.979	101.41	99.052	99.111	98.115	97.029	100.92	98.595	99.189	97.956	98.873	98.987	98.969	99.235	98.77	97.899	99.489	99.691	97.763	97.422	99.403	99.498	98.267	98.893	98.525	97.884	98.506	99.733	98.075	100.66	97.772	97.811	98.35
97.125	97.267	97.679	96.371	99.107	95.308	97.329	97.699	97.341	97.416	99.324	98.17	97.117	98.219	99.453	98.567	98.041	97.79	97.609	99.493	97.903	98.396	97.867	98.952	98.918	97.831	97.181	97.399	97.316	98.615	97.247	99.179	97.967	96.344	99.254	97.498	98.715	96.223	97.407	98.143	97.118	97.313	96.703	98.211	97.347	97.723	97.911	97.117	97.083	99.311
109.71	107.03	107.78	108.43	109.21	109.15	109.63	108.36	108.44	108.65	108.01	107.56	107.77	107.17	108.86	108.73	108.43	108.42	108.19	109.52	108.27	107.47	108.77	108.25	107.7	109.85	108.31	106.57	106.32	108.39	107.1	107.79	107.46	107.92	109.19	106.16	107.72	108.5	107.61	107.8	107.54	107.52	109.08	108.98	107.91	107.98	109.72	108.93	106.46	108.17
99.306	98.053	97.861	97.585	97.157	97.228	97.21	96.866	97.983	98.737	97.006	97.452	99.356	97.686	97.571	98.007	97.011	96.698	97.45	96.55	98.403	96.992	99.302	97.385	98.203	97.994	97.842	98.35	99.422	98.76	97.081	97.437	95.645	96.612	97.195	98.319	97.631	97.646	97.323	96.969	96.528	97.772	98.078	98.109	97.161	98.462	98.157	99.573	97.468	97.117
99.148	96.37	98.634	99.08	99.372	99.238	97.891	98.636	97.913	98.992	98.039	99.15	98.818	97.955	97.302	97.032	98.96	98.548	97.757	98.081	98.897	98.418	98.542	99.548	97.575	98.517	98.793	97.979	98.133	98.871	98.048	96.952	98.977	98.445	97.051	97.359	96.272	98.159	97.358	98.699	99.342	98.606	97.223	98.324	99.636	97.923	99.253	97.983	96.449	98.667
106.55	106.45	105.3	107.35	104.36	105.99	105.62	104.82	105.36	106.22	105.9	107.86	105.17	104.31	106.76	105.43	105.16	106.18	105.49	105.78	107.02	106.65	104.74	106.71	106.14	106.3	106.35	104.37	105.63	107.22	106.94	107.12	106.05	107.58	106.36	106.08	107.66	105.71	106.12	105.74	105.62	104.46	105.95	105.61	106.8	105.24	106.89	106.06	106.4	105.4
110.37	110	110.11	110.28	111.27	110.04	110.42	110.85	111.22	110.88	110.97	110.58	110.05	110.42	109.56	109.56	109.15	110.36	112.15	109.46	109.48	111.1	111.09	110.22	111.23	109.95	109.81	110.47	110.38	110	108.65	110.33	110.51	109.42	110.32	111.41	111.32	111.02	110.36	111.06	110.29	109.82	109.14	111.08	110.81	110.64	108.54	110.46	110.13	110.02
110.82	111.42	109.69	109.52	108.84	110.02	109.56	108.92	111.55	111.73	110.56	109.52	110.32	109.77	109.34	109.96	111.72	110.03	112.13	110.89	112.45	109.47	110.14	109.5	109.71	109.95	110.47	111.31	112.12	110.53	110.39	111.24	110.29	110.28	111.27	110.55	110.23	111.84	110.95	109.12	111.03	110.06	111.12	109.01	111.14	109.79	109.23	110.56	110.04	109.07
106.31	107.29	107.04	106.62	106.26	106.11	106.4	105.12	106.8	106.69	106.15	105.81	105.18	105.65	106.51	106.47	106.96	107.17	107.04	107.11	107.34	107.13	107.15	107.86	106.45	107.82	106.48	106.38	106.49	106.29	105.9	106.21	107.47	106.08	107.6	105.01	106.09	105.27	107.63	106.96	107.73	105.7	106.05	106.67	106.38	104.6	107.85	106.21	106.85	104.59
106.85	107.75	105.27	104.65	104.85	105.84	104.81	105.25	106.6	106.51	105.32	105.76	107.92	104.37	105.53	106.33	105.47	104.87	106.11	105.34	105.52	105.41	106.07	105.33	104.73	103.96	106.22	107.85	103.47	105.01	105.25	105.25	105.98	105.91	104.34	107.18	105.6	105.45	106.88	106.02	106.77	105.75	106.36	105.3	105.03	104.5	106.67	105.21	105.23	106.26
97.396	98.904	99.242	99.456	99.432	99.215	100.16	99.401	97.986	98.993	98.358	98.95	99.022	99.049	97.88	98.865	99.979	99.939	97.897	99.777	96.417	99.442	98.288	99.014	99.626	98.712	98.477	98.168	98.421	97.085	97.764	98.93	100.56	98.861	98.139	99.908	100.01	98.38	100.02	99.333	98.639	97.996	97.989	99.558	100.43	99.155	100.54	97.75	98.463	99.013
106.41	106.85	107.05	105.89	106.26	106.86	105.49	105.38	105.6	105.68	105.8	105.4	105.52	105.91	105.64	105.95	105.96	104.9	105.22	105.68	104.94	106.86	105.72	107.31	104.99	106.15	107.02	104.82	105.37	106.22	105.73	108.24	106.1	105.15	105.66	105.82	106.13	106.49	106.16	106.31	105.14	106.35	105.21	106.36	106.57	104.98	107.03	105.3	106.11	106.81
107.46	106.68	108.62	109.39	108.9	107.56	107.17	107.94	107.96	107.75	109.13	107.29	107.14	107.9	109.06	110.12	108.83	108.55	109.1	108.66	108.71	107.28	109.74	107.47	107.54	109.24	109.25	107.82	108.89	108.15	108.53	107.44	107.48	107.35	107.31	108.48	108.11	108.55	106.33	107.79	106.39	107.95	108.08	109.83	108.04	108.75	107.66	109.49	106.32	108.67
106.6	108.63	107.19	108.7	108.09	108.22	108.96	107.51	108.54	107.99	107.36	109.17	108.77	108.26	108.13	109.27	108.29	109.4	107.46	107.85	108	107.15	110.77	106.7	107.9	108.94	109.36	107.99	107.28	107.08	108.49	108.5	106.37	107.71	109.31	106.74	108.9	109.39	108.62	107.96	108.51	106.98	108.29	107.73	108.93	107.89	108.95	108.63	108.73	108.41
104.35	106.27	106.09	106.53	105.27	106.32	106.84	106.6	106.89	106.62	107.12	105.75	106.1	106.87	106.64	104.46	106.04	105.84	106.23	107.47	105.52	107.07	107.19	106.83	106.92	106.2	106.29	107.08	106.47	106.14	106.57	105.64	106.8	107.23	105.38	106.5	105.78	105.55	106.71	107.59	107.26	105.65	106.19	106.54	104.96	108.39	105.6	106.54	107.08	105.78
100.53	100.33	100.27	101.01	101.12	100.65	100.05	100.74	100.01	102.32	100.49	100.52	98.968	101.34	102.17	100.76	101.04	102.27	101.5	101.54	100.79	100.61	102.2	100.8	102.06	101.44	100.43	101.35	100.49	100.95	100.2	99.573	101.99	101.02	100.7	99.596	98.726	100.35	101.91	100.94	101.91	99.474	99.911	100.69	101.57	101.05	100.15	101.5	100.61	99.879
105.12	106.3	106.52	107.91	106.01	106.6	105.12	105.95	104.46	106.68	105.58	105.9	105.76	105.52	107.42	107.38	105.06	105.89	106.75	106.34	105.6	106.53	106.21	105.96	106.33	105.93	104.48	106.52	106.8	107.03	105.91	107.03	104.93	107.33	105.98	106.11	106.96	107.92	107.09	106.66	105.01	105.45	108.13	106.22	107.3	107.04	107.68	104.55	106.77	105
99.343	98.021	96.337	97.19	97.559	99.768	98.135	97.859	99.138	96.53	98.141	98.312	98.508	97.283	98.119	96.709	99.867	99.695	98.219	98.472	98.895	97.727	98.17	98.909	99.02	98.647	96.662	98.933	97.627	98.573	96.913	98.128	97.205	97.832	97.373	97.785	98.083	96.726	98.441	96.781	97.745	97.275	99.956	97.832	97.594	98.656	96.582	97.064	99.103	97.439
100.12	100.38	100.3	99.141	100.36	100.97	100.86	100.15	99.51	100.61	99.178	100.53	100.36	99.501	99.217	100.75	100.24	100.88	100.37	101.58	100.5	99.861	99.031	100.25	99.633	101.31	101.23	101.47	99.819	101.34	100.69	99.158	100.36	98.922	98.855	101.62	100	100.71	100.83	99.769	99.898	100.62	99.851	99.372	98.066	100.9	100.06	101.34	100.22	99.981
105.79	104.7	105.83	105.31	105.41	106.04	104.31	105.56	105.98	106.47	106.27	105.72	107.04	105.14	105.68	106.88	104.43	105.46	105.8	107.8	106.08	105.72	105.16	106.19	106.24	105.49	104.9	106.5	104.69	105.97	105.87	105.85	105.89	104.7	103.92	105.45	105.18	104.2	106.09	105.31	105.88	104.21	106.05	105.3	106.47	105.88	105.11	106.9	105.08	105.89
105.55	105.88	105.63	107.04	104.49	105.33	105.57	105.3	106.09	104.57	105.69	106.77	105.07	105.64	106.08	105.26	105.53	104.91	105.01	106.55	105.67	106.54	106.4	104.16	103.99	105.6	104.95	104.54	105.8	106.61	105.42	106.46	105.59	105.52	106.43	107.04	106.1	104.39	106.14	106.49	104.59	104.77	106.84	104.78	104.94	104.59	106.26	105.6	107.05	106.61
99.743	100.9	98.606	99.703	100.43	99.186	98.827	100.01	100.58	100.38	99.424	99.968	100.02	99.889	101.38	99.544	101.04	101.22	100.86	98.856	99.322	101.08	100.56	100.58	99.895	101.24	100.4	100.04	99.18	99.028	100.1	99.865	100.51	101.31	100.45	99.851	100.41	99.643	101.19	100.8	100.15	99.323	99.853	100.65	100.44	100.5	101.94	100.11	98.397	100.86
104.67	105.69	107.56	106.46	106.22	106.75	106.57	107.22	104.89	106	106.04	106.6	107.04	106.29	106.76	106.71	105.85	105.6	105.43	105.22	107.15	106.49	107.4	107.19	106.45	105.97	106.59	107.26	107.82	105.13	105.23	106	106.09	106.75	105.63	106.67	107.83	106.85	106.67	106.92	105.13	106.58	106.67	104.77	108.11	105.43	106.64	104.96	106.33	106.44
108.83	107.9	108.31	107.07	108.05	107.14	109.45	106.88	107.65	108.65	108.04	109.44	109.02	108.99	107.18	108.24	107.92	108.47	107.43	107.63	107.23	108.33	109.35	109.25	110.24	107.76	106.85	105.99	108.25	107.36	106.58	108.25	109.19	108.83	107.51	107.96	108.53	107.56	107.84	108.68	108.08	108.77	106.93	107.24	106.57	108.88	108.35	107.54	106.9	107.84
109.7	109.81	109.44	110.44	111.23	111.41	111.68	108.98	111.67	111.2	110.36	111.33	109.84	109.66	110.65	110.54	111.78	109.21	110.62	110	109.19	111.38	111.61	111.67	111.02	109.01	110.6	109.98	110.04	111.28	109.4	109.86	111.98	111.52	110.08	110.58	110.47	110.13	112.17	110.86	110.59	109.77	112.33	110.59	109.7	110.6	110.56	112.71	110.6	110.08
107.18	105.05	105.28	106.05	106.53	105.82	105.46	107.28	106.47	107.61	107.46	105.21	105.52	107	106.32	106.53	106.48	105.11	105.46	106.3	106.31	105.92	105.42	106.36	105.69	105.12	108.56	106.14	108	106.96	105.15	106.74	105.4	105.57	106.7	106.26	106.78	106.87	107.19	107.29	105.92	106.3	105.88	106.38	105.98	107.06	106.81	105.99	106.78	108.09
109.53	109.5	111.56	111.16	110.17	111.06	110.02	110.58	110.01	110.57	110.79	111.58	110.64	108.77	110.85	110.05	110.3	110.93	110.83	110.85	109.96	110.93	110.19	111.48	108.94	110.14	111.13	110.07	110.46	109.94	109.59	111.87	109.53	109.94	109.75	110.12	110.62	112.06	110.59	111.28	110.68	109.12	111.19	111.48	110.57	109.61	110.82	110.07	109.7	110.68
104.12	107.47	106.83	106.5	105.54	106.05	104.59	107.16	106.63	105.28	106.74	105.62	105.09	105.57	105.39	105.16	104.32	106.53	106.59	106.46	106.14	107.14	106.44	106.65	106.21	106.31	106.06	105.46	106.76	107.12	106.37	103.76	103.21	104.89	106.51	104.09	104.31	106.4	105.29	105.36	105.19	106.33	105.38	106.95	105.32	105.58	105.42	106.39	106.14	104.8
107.21	106.42	104.3	106.43	104.63	107.92	105.69	104.71	107.15	104.63	105.17	106.38	105.28	106.07	106.73	106.7	104.97	106.83	105.84	106.11	105.04	105.9	105.36	106.11	106.13	106.24	106.6	104.38	105.63	106.39	105.33	106.73	107.24	105.09	106.56	106.77	106.43	105.07	105.78	104.75	105.08	105.72	107.52	105.63	106.81	105.17	106.12	106.19	105.38	105.96
108.14	107.25	108.15	106.55	108.93	109.15	108.21	108.92	107.13	107.93	108.3	108	107	108.01	107.96	107.68	108.65	106.34	107.51	107.03	106.87	110.01	107.85	106.66	108.54	108.97	106.61	107.13	106.96	107.12	109.6	108.36	107.17	107.41	107.91	109.71	108.8	107.81	109.04	107.34	107.59	109.36	106.73	107.47	106.94	106.59	109.02	109.33	107.32	109.1
106.96	107.05	106.78	106.44	106	108.06	105.32	105.27	107.18	107.42	105.89	106.45	106.19	105.6	106.61	103.7	107.01	106.92	107.55	106.77	105.5	106.95	106.37	107.69	105.4	107.45	107.84	106.8	106.53	107.06	106.22	108.02	106.31	106.3	105.83	105.64	106.5	105.51	107.67	105.92	107.01	105.59	107.1	105.69	105.07	105.59	107.38	106.6	106.37	106.87
109.15	109.85	108.24	109.17	110.24	107.69	107.61	108.19	108.78	109.52	109	108.36	108.77	108.51	108.4	107.86	109.49	107.64	107.84	108.17	105.5	107.69	105.98	107.43	108.25	108.82	108.34	108.32	107.86	108.97	108.15	108.5	106.86	108.97	108.94	107.56	106.79	107.85	107.14	106.97	109.17	108.56	108.07	109.99	109.21	107.09	108.18	108.35	108.02	109.05
99.026	98.693	98.241	98.872	98.571	97.526	98.497	98.045	99.524	98.46	99.388	99.148	99.383	99.162	98.345	100.2	98.333	97.69	99.058	99.003	100.43	99.879	99.408	99.667	97.418	98.906	98.6	99.322	100.66	98.673	96.808	99.096	98.201	100.02	100.19	97.897	101.09	97.691	99.605	96.67	100.57	98.928	97.644	97.91	98.173	99.971	99.269	96.58	98.207	100.18
100.72	100.24	100.88	100.31	101.13	101.81	100.78	101.03	102.33	99.607	99.788	100.24	100.03	100.13	100.2	101.24	99.474	99.306	100.6	99.636	101.09	100.49	99.078	100.5	99.728	100.69	100.36	98.776	102.08	100.95	100.57	99.928	102.04	100.77	100.62	100.94	99.79	101.27	100.07	100.48	101.41	100.49	100.61	101.16	100.11	100.18	99.203	100.9	100.11	100.43
106.22	105.95	105.93	106.12	106.35	105.75	105.89	107.07	105.37	104.98	104.64	105.88	105.93	106.71	107.31	105.47	105.76	104.9	106.07	105.89	105.97	107.24	106.08	104.97	105.42	105.99	104.84	105.32	103.88	105.47	105.68	106.3	105.59	106.94	106.54	106.18	105.83	106.73	104.58	104.77	106.25	107.85	105.65	104.48	105.14	106.28	105.64	105.61	106.75	104.03
105.95	104.92	105.34	105.92	104.42	106.9	103.91	106.47	105.02	106.89	104.72	106.16	105.95	106.55	104.64	105.96	105.58	104.92	105.36	106.46	105.11	106.63	104.54	104.91	107.89	106.29	105.39	106.06	105.19	106.14	106.42	105.02	105.77	105.09	104.91	106.19	106.39	105.48	106.51	104.2	107.17	106.29	106.37	105.72	104.33	103.63	106	106.37	106.38	105.13
105.96	105.5	107.12	107.05	106.6	104.56	106.15	105.87	107.06	106.73	106.04	106.46	105.72	106.39	105.37	105.85	107.72	103.41	105.34	106.59	105.06	106.17	105.37	106.68	105.21	105	104.92	106.12	105.53	106.55	105.05	105.86	105.58	105.1	105.05	105.94	105.76	104.27	105.1	105.76	105.72	105.35	106.27	105.66	105.51	105.5	105.86	104.66	105.81	104.15
104.62	106.43	107.74	106.69	106.29	104.79	105.26	107.11	107.18	107.56	108.13	106.54	106.33	106.3	106.66	105.79	106.93	105.46	106.41	106.57	105.48	107.14	105.75	106.92	107.18	105.39	105.99	106.24	107.62	105.39	106.17	105.58	107.35	107.59	107.57	105.52	107.22	105.7	105.9	105.9	107.99	107.85	105.8	106.65	107.06	105.92	106.79	106.7	106.18	106.28
104.1	105.91	104.76	106.23	105.67	106.9	105.04	106.22	106.22	107.88	106.61	105.57	104.69	105.43	106.65	104.79	105.64	105.34	105.52	105.35	106.18	106.38	105.3	104.78	107.5	106.27	104.11	104.01	106.99	105.26	106.84	103.28	106.75	105.39	105.52	105.38	106.45	104.29	104.91	105.97	106.05	107.27	104.24	106.43	106	105.2	106.04	105.3	104.71	106.44
106.11	104.71	106.24	104.43	104.91	105.19	106.07	104.57	107.97	105.09	104.59	103.69	104.62	105.43	104.89	106.24	105.85	104.7	105.74	107.93	104.07	104.63	104.91	104.85	103.81	105.14	108.03	104.88	105.72	105.48	104.58	105.49	104.98	105.52	104.52	105.89	106.06	107.46	105.27	105.89	105.4	105.41	105.49	105.03	106.28	104.96	105.46	104.52	104.54	105.37
108.54	108.76	108.37	108.96	108.98	109.41	108.65	108.4	107.78	107.89	107.91	106.72	109.21	108.85	106.75	108.84	108.8	107.59	108.6	108.98	109.02	107.5	108.84	107.41	108.12	106.1	108.05	107.89	108.61	108.08	108.92	108.41	108.48	108.42	108.65	108.3	106.8	107.42	108.9	108.44	108.65	107.83	108.71	108	108.08	108.3	108.71	107.97	108.96	107.86
106.52	104.82	103.82	104.66	105.44	106.42	105.79	106.24	105.89	105.24	105.36	105.72	105.39	104.74	105.15	105.72	105.45	104.84	105.32	105.79	105.39	105.32	104.28	105.89	105.45	106.36	104.94	104.37	105.77	106.15	105.72	104.3	105.35	105.8	106.27	104.44	106.82	104.74	103.93	104.7	105.55	104.55	105.37	106.52	105.55	105.37	106.46	105.4	106.03	105.1
105.94	106.92	103.97	106.28	107.68	105.36	106.5	107.73	106.61	106.51	107.68	106.91	104.95	104.55	106.22	107.92	106.76	105.9	108.04	105.16	104.91	107.47	107.28	105.39	106.23	107.12	108.08	108.18	106.76	105.21	105.62	106.94	106.94	105.61	106.05	106.39	107.57	106.28	106.84	106.17	106.6	107.57	107.39	105.94	106.43	106.08	105.99	106.22	105.48	106.74
105.84	106.97	108	106.75	107.23	105.93	106.21	107.91	106.19	106.42	106.47	105.14	108	107.37	105.19	108.93	106.76	106.61	107.28	105.25	105.4	108.48	106.75	106.97	106.86	106.09	105.26	106.04	107.5	106.56	106.38	106.81	107.6	108.84	107.01	106.28	107.99	106.81	107.31	105.65	107.03	106.98	108.16	105.73	106.19	107.62	107.79	107.68	107.3	107.89
101.22	99.724	99.737	100.36	101.77	101.11	100.48	101.53	99.68	101.42	100.09	100.93	101.68	100.25	103.25	101.15	100.64	100.38	100.27	100.36	100.31	100.24	100.67	99.972	101.57	99.062	102.75	99.676	100.62	102.01	102.55	100.39	99.708	100.26	100.94	99.962	100.41	98.873	100.37	99.706	101.34	100.7	100.06	100.92	99.377	100.86	101.05	99.153	101.09	100.19
106.19	105.81	105.22	104.84	105.93	105.45	107.27	106.08	106.35	106.14	106.52	105.62	105.94	105.37	106.59	106.24	104.57	103.97	105.58	104.96	106.14	104.89	106.16	104.75	107.39	107.29	105.92	105.86	105.21	106.07	107.66	107.13	104.53	106.27	105.83	106.07	104.98	105.15	105.59	105.5	106.61	105.8	105.36	104.64	105.37	107.31	104.72	107.52	105.92	105.79
108.5	108.52	109.87	108.64	108.4	107.9	107.56	107.64	108.05	108.06	109.31	108.9	107.78	109.71	108.59	108.85	108.78	108.28	108.92	106.83	109.4	108.92	106.32	107.66	107.55	107.54	108.2	109.52	108.29	106.39	109.04	108.21	110.55	107.95	108.83	107.82	107.01	107.63	107.68	108.77	108.96	109.12	108.63	108.07	108.54	107.95	108.83	109.11	108.05	106.75
99.645	100.09	100.06	99.444	100.81	99.9	101.42	100.62	100.79	100.57	99.319	97.828	100.03	100.37	100.07	99.801	100.32	99.637	102.3	100.44	100.47	99.714	100.86	99.714	99.654	101.56	100.45	99.318	99.092	100.89	100.24	99.4	100.67	100.92	99.572	100.27	99.859	100.37	100.37	102.08	100.49	100.13	99.703	101.17	99.911	100.92	100.46	100.76	101.28	102.09
108.34	108.83	109.17	108.88	108.46	108.35	106.93	107.59	109.45	107.61	108.9	108.36	107.42	110.36	107.36	108.01	108.43	107.02	107.97	109.37	107.46	108.91	107.74	108.15	107.83	107.88	106.36	107.32	107.79	109.34	108.75	107.52	108.98	107.84	108.6	108.58	108.09	107.73	108.46	109.57	109.04	108.88	109.31	107.4	109.52	109.35	109.98	109.89	109.07	108.11
108.11	109.73	108.96	108.26	107.69	109.32	108.21	109.35	107.79	108.83	108.15	108.23	109.52	108.49	108.71	108.35	107.55	109.13	107.84	110.21	108.37	107.97	108.7	108.49	106.94	109.12	108.42	108.72	108.66	109.91	106.66	109.3	108.53	108.47	107.48	110.8	108.27	109.23	107.86	107.54	107.18	108.35	108.38	108.98	107.31	106.37	107.56	109.05	107.53	107.37
103.06	103.05	102.91	102.47	101.93	103.22	102.84	103.26	102.09	102.67	102.78	102.34	103.15	102.56	102.15	101.39	102.73	101.93	103.83	102.69	102.35	102.56	103.06	103.82	104.34	104.04	101.6	103.67	104.46	102.71	102.78	101.75	103.88	101.77	103.6	102.29	104.62	101.76	102.86	103.14	104.13	102.87	103.54	103.1	103.56	102.6	104.76	103.48	102.86	103.52
105.93	107.93	106.64	105.74	104.32	104.01	102.96	105.74	105.68	106.27	105.39	107.22	106.32	104.6	105.85	105.29	105.45	106.12	104.67	106.75	105	106.04	105.5	105.66	105.42	107.42	105.85	104.3	104.84	105.14	107.12	104.81	106.02	103.83	105.08	104.9	105.91	103.87	105.38	105.26	106.05	106.19	104.76	105.73	105.31	106.07	105.99	105.68	107.37	104.65
108.47	108	108.21	107.99	109.63	110.06	109.16	109.59	107.99	109.83	108.61	107.88	109.02	107.85	107.28	110.26	108.79	107.94	109.33	107.77	110.13	108.17	108.62	108.63	108.17	108.77	109.7	108.76	106.78	108.1	107.78	107.78	107.21	108.11	108.8	108.37	110.78	109.14	108.9	108.83	107.92	108.42	109.32	108.38	108.63	107.88	107.67	109.28	109.47	108.33
107.65	107.96	108.48	108.85	107.64	106.09	107.57	108.18	106.97	108.26	107.67	107.62	108.56	108.45	108.15	107.23	107.11	107.97	107.34	109.44	107.41	106.89	109.2	107.57	107.55	106.81	107.91	106.75	108.68	107.53	108.66	109.05	108.07	105.33	107.58	107.47	108.61	107.39	106.79	108.66	108.66	110.4	106.94	107.38	107.86	107.44	107.87	107.63	107.94	106.96
107.15	106.04	106.54	106.16	106.58	105.18	106.97	104.64	105.05	106.08	104.19	106.56	106.17	106.86	107.67	104.48	106.86	105.26	104.86	106.37	105.78	106.28	104.56	105.99	106.06	105.55	104.9	105.56	105.46	105.69	105.38	105.95	106.71	105.14	106.23	105.43	104.81	106.2	104.22	105.04	106.22	107.17	104.76	105.24	105.95	104.93	105.67	105.85	106	104.73
108.75	107.45	106.7	106.52	105.96	106.69	105.6	105.85	105.55	105.85	107.34	105.15	106.4	106.78	106.49	105.46	106.82	105.36	106.38	107.34	107.6	107.7	107.11	105.17	105.8	106.25	106.1	107.06	106.77	106.4	106.56	106.3	106.49	105.56	105.62	106.07	105.92	105.57	107.59	107.18	107.18	106.81	106.29	107.26	106.26	107.36	106.4	106.25	105.04	108.23
98.798	98.22	97.552	99.415	99.236	99.303	98.375	98.636	98.75	98.188	98.41	99.404	98.992	97.451	98.557	97.953	99.354	98.19	99.718	98.631	97.919	96.835	98.545	99.111	98.162	98.856	99.438	98.457	98.038	99.579	98.998	99.372	98.819	99.575	98.709	99.182	97.859	98.82	99.728	97.994	98.737	97.827	99.158	99.713	98.363	100.17	98.58	98.789	98.518	100.11
106.26	105.54	105.51	105.89	105.76	105.02	105.73	105.75	106.57	105.07	106.12	105.27	105.81	107.29	104.33	105.86	105.06	104.35	106.49	106.32	105.82	105.57	105.33	106.07	106.77	105.76	105.58	105.42	106.63	105.21	104.93	106.05	106.36	106.82	105.18	105.33	105.96	105.99	106.07	105.34	104.56	106.16	106.03	104.62	106.05	106.81	105.18	106.05	105.7	104.39
106.38	106.35	106.05	104.37	105.73	104.99	105.16	107.01	104.72	104.48	106.56	105.76	106	108.39	107.61	104.3	106.13	102.72	104.9	104.46	105.31	105.9	105.63	105.14	107.71	104.85	105.56	106.66	104.03	105.3	103.98	106.04	106.77	105.82	106.39	106	105.61	105.36	105.23	105.68	105.43	106.96	104.49	105.02	107.7	104.82	105.33	105.87	105.56	106.3
108.55	106.44	108.54	109.75	106.45	106.65	108.56	108.9	107.12	108.23	106.92	110.05	108.48	107.61	107.15	107.84	107.63	107.53	108.6	107.07	107.32	108.92	107.55	108.64	108.07	107.23	108.07	106.85	108.22	109.68	107.84	107.74	109.29	107.73	106.49	108.77	107.49	109.5	109.09	110.97	108.25	108.08	107.93	108.47	109.24	109.29	108.52	109.46	107.73	108.86
110.13	109.62	110.39	109.73	111.55	110.01	111.25	111.54	108.74	110.77	110.32	110.5	111.35	111.72	108.78	110.11	110.17	109.64	111.21	111.31	110.97	109.62	110.14	111.98	110.93	111.24	109.68	109.91	109.59	110.62	111.37	109.56	111.98	109.64	111.26	110.92	111.33	109.97	110.14	110.31	108.55	110.99	109.38	108.05	110.53	109.6	110.77	109.82	109.98	109.29
108.87	107.29	108.65	109.38	108.31	107.34	107.92	107.28	107.51	107.77	106.72	109.01	108.08	108.61	108.56	107.67	107.02	107.9	108.26	108.99	109.25	108.89	107.51	107.61	107.8	108.65	108.04	108.93	107.29	108.15	106.58	108	108.74	108.17	107.35	109.82	109.21	106.95	107.92	108.9	107.17	108.01	108.45	110.03	107.33	108.55	107.64	108.35	108.49	108.62
97.637	98.313	97.291	97.81	100.28	98.089	98.534	97.935	97.902	99.012	98.794	99.265	97.618	98.493	99.704	98.333	98.685	98.451	96.82	97	98.657	96.086	98.576	97.374	98.135	100.15	98.856	99.4	98.182	98.56	97.734	99.477	98.23	98.326	97.671	98.469	97.692	100.46	99.242	97.803	98.402	99.637	96.546	97.028	99.103	96.765	96.801	97.795	97.153	98.892
107.35	106.51	106.79	105.55	106.69	104.94	107.13	108.39	106.69	106.55	104.36	108.03	106.04	107.53	106.68	105.98	105.82	107.22	105.79	106.52	104.91	106.45	106.1	106.91	105.01	106.45	105.92	107.42	107.62	106.75	105.92	106.54	105.77	105.13	106.33	106.4	105.87	105.7	106.9	105.41	105.79	107.14	105.37	106.82	106.65	106.08	106.81	105.09	106.69	105.38
107.69	109.68	107.54	108.76	108.52	108.78	108.6	108.81	108.91	107.92	107.45	108.7	105.67	108.45	108.97	108.24	109.9	107.65	108.48	109.04	108.67	109.36	109.3	108.35	109.39	108.32	108.5	109.06	108.94	108.24	109.44	109.05	109.52	109.62	109.95	107.84	108.82	108.22	107.87	107.46	109.13	109.09	108.89	106.84	106.85	108.87	108.43	107.09	108.59	109.1
105.86	105.04	106.72	106.78	105.69	105.48	106.37	106.16	106.57	107.52	104.93	105.94	106.07	106.79	106.41	107.33	105.58	105.92	107.23	106.74	106.48	106.71	107.25	107.86	104.53	107.74	103.44	105.88	106.78	105.92	106.68	105.76	106.57	105.9	105.41	105.53	105.88	107.04	104.99	105.87	105.14	107.1	106.6	105.53	105.08	106.12	107.08	108.57	105.59	106.46
109.08	108.69	107.66	108.41	108.13	107.47	108.74	107.61	106.89	108.21	108.35	108.35	108.24	108.08	108.44	107.13	107.79	106.71	108.3	108.44	106.96	107	108.95	107.34	106.63	106.57	107.25	106.84	108.21	106.77	107.18	107.21	107.06	108.08	107.06	106.88	107.82	107.82	108.48	108.13	107.99	108.33	106.36	106.72	108.47	106.14	105.73	107.52	109.03	108.13
107.81	109.06	108.06	107.89	107.01	109.16	107.83	107.52	108.04	106.98	108.04	107.32	107.05	107.57	106.99	107.86	108.01	107.7	108.61	107.98	109.31	108.6	109.85	109.22	107.66	108.87	108.91	108.13	107.79	108.46	107.48	108.47	106.79	106.95	106.57	108.97	108.42	107.95	108.16	107.6	107.17	108.68	108.39	106.97	108.82	107.97	108.87	108.11	108	107.43
106.23	104.86	105.47	103.6	106.36	106.44	106.02	104.91	104.52	103.87	104.81	105.62	106.69	105.23	105.82	106.28	104.65	105.68	105.43	105.33	103.94	106.47	105.66	105.14	106.2	107.04	105.5	104.38	105.64	105.83	105.67	105.37	105.96	105.05	105.32	105.52	106.38	105.34	108.2	107.55	105.68	106.34	105.49	105.92	102.92	107.12	106.42	104.02	105.32	104.78
105.88	106.83	106.5	106.43	107.2	105.92	105.6	107.99	108.3	106.9	106.6	106.48	107.41	106.58	105.87	106.63	106.67	108.54	108.7	105.83	107.33	107.75	107.16	106.92	107.69	107.19	106.05	106.83	106.15	106.69	106.39	106.27	107.57	106.83	106.52	105.55	106.46	107.62	108.79	107.53	104.88	107.24	106.36	107.98	106.33	106.75	107.79	105.28	107.17	106.25
98.851	99.317	97.77	98.732	97.713	99.751	97.855	99.402	97.601	96.722	97.767	97.89	97.59	98.471	99.469	98.226	97.901	99.36	98.464	98.35	99.263	96.581	98.155	99.261	98.094	97.131	98.078	98.97	95.861	97.938	98.323	98.34	99.222	99.494	97.931	99.489	97.741	97.031	97.453	97.581	97.879	97.621	97.46	99.282	99.458	97.999	98.185	99.21	98.485	96.345
108.64	107.91	106.87	109.4	107.91	108.88	108.07	108.18	108.27	106.78	107.93	108.22	109.76	108.18	107.66	109.13	107.81	108.29	108.53	109.21	108.31	109.16	108.73	107.69	109.77	106.69	107.72	107.78	109.69	108.64	108	109.62	108.12	109.53	107.85	108.38	107.07	108.45	109.64	108.31	109.25	108.72	107.08	110.08	107.1	109.96	108.62	108.21	108.44	108.11
106.74	105.17	107.35	106.06	105.64	105.88	107.48	105.64	105.15	106.71	106.58	106.04	105.07	105.05	107.47	108.21	105.67	106.22	105.95	106.46	106.71	107.54	107.11	105.59	106.48	105.85	105.07	105.55	107.29	107.24	106.04	107.44	105.53	105.62	108.17	105.51	106	104.55	105.41	105.92	106.31	106.11	106.53	107.52	106.7	106.36	105.17	107.28	106.73	106.32
109.3	108.72	106.86	107.92	107.92	108.51	109.25	109.25	107.19	109.24	107.18	108.03	108.23	108.46	108.48	108.24	108.5	107.78	106.02	107.32	107.87	107.53	108.93	107.65	107.46	108.64	108.7	108.78	108.43	108.49	108.69	108.18	108.63	107.24	107.07	107.79	106.39	108.73	107.84	109.5	107.53	108.54	108.32	107.88	107.84	107.45	107.33	108.49	108.85	109.26
106.11	106.61	107.14	105.5	105.03	104.99	106.4	107.15	106.05	105.9	106.64	106.88	106.11	107.06	106.85	105.8	107.39	105.88	107.5	105.39	105.68	107.74	106.34	106.89	105.97	105.84	106.75	107.2	106.91	105.96	106.14	107.17	106.65	107.27	105.43	105.09	105.44	107.3	106.77	106.38	107.41	107.04	105.55	106.03	105.78	106.83	107.07	106.4	106.49	107.05
99.348	98.405	97.212	98.057	98.484	99.179	100.48	98.386	95.907	99.955	99.113	98.92	98.237	97.61	99.211	101.47	97.873	97.942	100.59	99.086	98.717	98.768	99.082	100.01	98.779	98.525	99.381	98.314	98.977	98.37	99.278	99.283	100.19	99.618	99.191	98.464	98.434	99.98	98.259	98.665	98.273	100.32	99.009	99.179	98.224	97.523	98.154	99.032	98.859	99.373
107.51	108.1	107.78	107.25	107.75	108.18	109.19	108.38	108.52	107.71	108.52	108.82	108.58	109.73	108.54	107.97	108.51	108.95	108.66	108.68	108.18	107.96	108.76	109.01	107.93	107.05	107.44	106.31	108.92	107.19	109.64	108.69	107.98	110.25	107.02	107.96	108.64	105.61	108.83	107.67	108.97	109.64	109.01	107.41	108.43	108.24	107.87	107.41	108.37	106.71
105.41	106.93	105.86	105.39	102.8	105.22	105.25	105.38	106.79	107.09	106.28	104.75	107.01	105.25	104.91	107.06	106.48	105.18	104.32	104.3	105.12	105.99	105.26	106.8	104.44	105.35	104.69	104.3	106.04	104.93	104.33	104.28	105.99	105.32	105.41	106.1	106.03	104.99	105.63	107.15	105.47	105.2	107.16	105.64	103.99	105.79	105.52	104.21	105.66	104.2
107.41	109.04	108.13	108.94	107.6	107.69	109.89	108.44	106.13	110.09	108.44	107.66	107.64	107.41	108.81	108.49	105.84	109.35	110.21	108.15	107.52	108.43	109.08	108.58	109.14	107.86	108.74	106.82	108.55	110.36	107.18	107.02	107.77	108.03	108.06	108.39	107.47	109.28	109.58	110.48	108.92	109.86	107.86	109.83	107.68	107.73	108.3	107.67	109.21	108.18
111	110.13	109.92	110.81	111.06	109.36	110.45	110.5	111.81	109.96	110.09	109.72	110.67	110.52	110.85	109.53	111.74	111.24	110.25	109.98	111.8	110.37	111.51	110.43	109.81	110.93	108.81	110.26	111.35	110.26	110.22	110.26	110.88	111.06	110.96	110.73	111.66	109.11	111.29	110.93	111.07	109.54	111	107.88	111.13	109.47	111.45	111.18	110.5	110.07
108.22	107.59	108.63	107.11	107.9	107.42	106.77	110.27	107.52	108.18	107.57	109.34	107.29	108.26	107.87	107.31	109	107.01	108.33	109.16	107.86	109.39	107.65	107.05	106.2	108.61	106.95	107.64	107	107.59	107.39	106.88	107.81	108.39	108.41	106.14	109.19	107.61	109.7	107.08	107.21	106.29	106.36	107.55	107.23	107.12	108.11	107.33	107.13	106.99
105.13	107.3	105.06	106.11	105.68	105.78	106.05	106.3	106.27	105.73	104.72	106.01	106.94	105.48	105.2	105.6	104.36	104.47	104.84	107.29	104.65	106.47	104.73	104.85	105.66	106.23	105.82	106.37	104.96	104.72	106.07	106.13	105.32	106	105.94	105.76	108.07	105.28	104.44	105.77	105.92	107.59	104.86	105.97	105.56	104.65	105.93	106.27	104.24	105.34
99.201	99.764	99.047	96.994	99.137	100.11	100.12	98.653	99.586	97.564	98.459	99.675	100.03	100.06	98.71	99.241	98.407	99.112	98.432	98.17	100.26	98.589	97.371	100.15	98.646	99.481	100.46	99.711	100.02	98.523	100.16	97.162	100.01	98.98	99.771	98.457	98.127	98.226	100.45	98.626	99.8	98.008	98.169	99.167	99.026	99.956	99.498	99.214	98.45	98.356
105.54	106.82	105.46	105.04	104.79	106.04	104.75	105.91	104.78	105.43	104.08	106.12	105.18	106.02	106.48	106.52	106.38	106.14	104.72	105.44	105.87	105.24	105.02	106.05	105.32	104.1	104.61	106.49	105.32	104.98	105.83	106.42	107.84	106.73	104.6	104.19	106.3	104.62	105.77	108.23	105.73	105.36	105.48	107.51	106	105.43	104.9	105.13	104.88	105.73
106.27	104.72	105.7	105.87	105.69	105.25	104.37	105.65	105.33	105.71	106.77	105.35	105.43	104.26	105.38	105.67	104.85	106.45	105.8	105.5	105.73	105.26	107.05	106.47	105.55	105.7	104.96	104.22	104.74	106.47	106.52	106.07	106.69	105.11	105.64	105.26	106.19	105.18	105.3	106.19	105.78	105.84	105.96	105.62	105.49	105.2	105.92	105.97	106.06	106.55
105.52	106.24	105.98	105.86	106.63	105.71	105.97	105.13	104.99	106.35	105.62	106.01	107.78	104.05	106.67	104.69	105.43	104.88	106.38	105.22	105.22	105.59	106.16	104.81	105.08	106.38	106.35	105.32	105.64	106.35	106.2	105.75	106.89	106.67	105.68	106.23	106.27	105.94	106.02	105	107.3	106.11	106.56	105.93	106.05	104.96	106.15	105.08	106.73	107.15
108.85	108.83	107.82	109.36	108.65	110.64	111.28	108.41	108.86	107.48	108.15	108.6	109.64	107.79	107.27	108.75	109.51	108.37	108.06	108.68	109.43	108.31	107.35	109.66	109.17	107.43	108.6	108.93	106.98	108.1	109.47	107.86	110.59	108.05	108.14	108.63	109.56	110.04	107.18	108.83	107.62	108.08	109.5	108.96	108.71	109.07	107.77	108.2	108.09	107.23
106.5	108.88	107.08	106.25	106.31	107.84	105.27	107.01	106.11	105.81	107.52	106.61	106.5	107.13	105.69	107.04	107.95	106.17	106.19	107.44	107.92	106.59	105.89	105.8	106.1	106.73	105.67	107.16	105.66	106.47	107.01	107.01	106.55	106.55	105.78	105.46	107.34	106.59	106.9	106.57	104.61	107.9	107.44	106.18	106.74	105.76	107.69	107.28	106.1	106.58
98.018	99.152	98.378	97.905	98.418	97.665	98.181	98.518	98.369	97.446	99.325	98.081	99.136	97.163	98.227	98.254	97.778	96.05	97.477	98.53	98.178	99.2	97.721	98.416	98.442	99.105	97.297	99.844	96.902	97.751	97.904	98.406	97.649	99.595	98.723	98.333	95.704	98.307	98.314	98.103	98.487	97.904	99.423	97.605	98.417	98.387	98.628	97.748	98.954	98.711
108.32	107.72	108.49	108.12	108.51	107.38	106.86	106.82	108.06	106.64	108.39	107.94	109.14	108.7	106.9	107.83	108.05	108.78	107.26	109.04	106.97	108.27	107.96	108.64	106.68	107.13	107.97	107.14	109.56	107.33	108.05	106.41	107.35	107.66	107.37	105.65	108.99	108.56	107.62	107.86	107.32	108.17	109.26	109.32	106.47	106.77	107.89	107.59	107.92	108.38
108.84	108.54	108.53	108.56	108.77	109.18	109.14	110.42	107.91	109.11	108.28	106.52	108.16	109.11	107.46	106.7	108.48	107.35	109.37	108.03	108.92	109.98	108.44	109.44	108.44	109.29	108.28	108.29	108.54	108.27	109.83	109.98	108.45	107.59	108.32	108.63	108.38	108.79	108.84	109.02	107.63	107.61	109.09	109.85	106.29	109.4	109.17	109.99	108.77	108.2
109.45	107.22	108.99	109.52	109.59	109.43	110.21	108.57	108.46	108.92	108.17	108.01	106.46	108.79	109.17	109.2	108.51	109.46	108.94	109.46	109.85	108.84	109.08	109.15	109.69	108.55	108.61	108.12	107.35	109.16	108.98	108.93	108.72	108.67	108.41	108.47	109.07	108.28	107.31	109.8	107.66	109.22	107.93	108.13	108.36	108.48	109.03	107.88	107.91	108.08
107.82	106.05	105.62	105.51	104.97	105.8	105.82	105.9	107.13	104.09	105.5	106.7	106.44	106.39	103.76	104.86	106.06	106.84	105.6	105.16	104.99	104.71	106.26	105.75	105.55	104.82	105.29	104.87	104.61	106.3	104.57	106.96	105.76	106.34	105.2	104.58	106.21	106.24	104.94	106.03	105.84	103.42	105.19	103.95	104.6	106.59	106.45	105.07	104.99	104.07
108.73	110.36	108.05	107.83	109.25	108.06	107.97	108.31	106.99	108.28	108.54	108.39	109.08	107.52	107.72	109.75	109.06	109.98	108.87	107.27	108.23	107.57	109.04	108.68	109.23	110.56	110.48	107.59	108.72	108.58	108.08	107.51	109.41	108.71	109.19	110.21	108.78	107.11	109.08	107.2	107.82	109.44	109.27	109.94	108.38	109.1	107.58	109.54	109.43	108.13
100.74	101.46	99.853	101.31	101.76	100.38	101.29	100.25	100.2	100.88	100.82	100.7	99.481	103.28	101.47	100.74	100.66	100.14	101.44	100.3	102.67	100.69	100.43	102.19	102.32	99.913	103.09	103.02	101.26	101.24	101.38	101.09	101.85	100.15	99.151	101.53	101.62	99.94	101.06	101.51	101.64	101.3	101.46	100.51	99.787	101.15	101.8	98.972	100.63	101.57
96.188	99.065	98.019	96.898	96.655	95.789	98.511	96.435	98.872	98.848	98.495	97.806	97.333	97.493	96.951	97.988	99.581	97.85	97.165	99.081	98.537	97.71	97.016	98.107	96.789	97.807	96.961	98.151	99.534	97.792	96.26	98.545	98.69	97.739	97.825	96.542	98.933	98.368	96.709	97.566	99.823	98.004	97.505	98.462	98.747	100.15	97.487	98.517	97.054	97.369
106.28	106.5	104.87	104.66	106.09	107.15	107.26	106.41	105.09	104.64	106.34	104.63	106.21	105.43	104.99	105.05	105.09	106.29	104.95	104.97	106.44	104.68	106.52	105.33	104.51	104.73	106.73	107.14	105.13	106.03	106.36	106.07	106.89	105.73	106.77	106.01	106.58	106.11	104.28	106.42	104.69	106.89	106.4	105.29	104.11	105.48	106.42	106	105.84	105.03
98.634	97.546	99.311	96.255	97.355	97.309	98.397	98.746	99.111	97.038	98.425	99.104	98.935	99.418	98.713	96.976	96.941	96.385	97.214	98.057	98.911	97.457	98.028	99.132	97.263	98.003	97.463	98.026	97.709	97.515	97.176	97.519	97.043	97.8	98.194	96.314	97.53	97.326	96.884	98.568	96.699	99.533	98.371	99.276	98.484	98.914	98.712	97.749	97.637	96.243
106.1	106.26	104	106.47	105.23	106.17	105.34	105.65	106.01	105.29	106.23	106.03	105.84	104.9	107.11	105.93	105.88	104.26	105.56	105.65	103.47	106.32	107.13	105.63	105.05	106.53	105.26	106.84	105.15	105.48	106.26	106.21	105.01	105.21	104.94	106.64	105.3	106.94	105.26	107.44	106.15	103.85	106.2	104.67	106.52	105.15	106.33	105.04	106.29	103.7
109.99	110.32	108.9	111.29	111.76	110.65	110.6	109.34	110.24	109.08	109.98	110.88	109.23	110.61	110.61	111	111.21	109.31	111.88	108.65	109.97	110.37	109.75	110.53	110.34	107.95	109.27	109.11	110.88	109.89	108.58	109.31	111.62	110.19	109.32	108.75	108.76	110.67	111.36	110.2	108.68	110.67	111.39	110.65	111.23	113.39	111.81	110.89	111.05	109.99
99.74	100.34	100.29	100.02	100.4	100.89	99.925	100.59	100.45	102.22	101.49	100.76	101.18	100.08	101.13	101.86	100.97	102.22	101.33	99.582	100.33	99.885	103.95	100.89	100.67	100.8	100.24	102.15	100.95	100.34	102.3	101.02	100.87	101.36	100.75	100.95	100.28	101.5	99.367	100.58	101.07	100.73	100.96	101.97	101.41	101.53	100.38	100.44	101.32	101.01
107.43	108.4	109.09	108.15	108.99	108.21	108.87	109.41	108.44	105.93	109.96	109.22	107.97	107.96	107.79	107.96	108.43	109.7	107.7	108.95	108.57	108.97	109.47	106.62	107.77	109.69	108.53	109.14	107.44	109.43	108.43	108.33	108.35	109.1	110.01	108.13	108.13	108.58	108.64	110.21	106.85	108.06	107.94	107.53	109.64	108.97	108.01	109.58	108.02	108.53
108.6	108.64	108.62	108.43	109.15	109.47	108.77	107.38	106.77	107.83	109.84	107.97	108.75	108.77	107.81	108.66	109.02	107.53	108.11	110.48	109.93	109.16	107.27	109.24	109.02	108.52	107.76	108.21	109.65	107.89	108.48	108.8	108.22	108.35	108.86	108.23	108.48	108.49	106.98	108.33	107.64	108.58	106.96	108.79	108.96	108.56	110.66	109.44	109.01	107.6
109.76	110.33	110.31	111.82	110.2	110.88	112.31	109.77	109.32	111.46	109.85	110.63	111.06	109.98	111.19	109.44	109.73	110.93	109.64	110.24	109.52	109.99	109.92	109.27	109.65	108.98	109.99	110.4	111.59	108.9	111.61	110.02	110	109.99	110.36	111.47	110.15	109.06	108.97	110.22	109.51	108.75	111.94	110.01	112.62	110.19	111.48	108.97	110.51	110.87
105.05	106.19	104.59	106.87	105.43	104.35	104.8	104.49	106.04	104.81	105.77	105.35	104.73	104.85	106.96	105.54	105.75	106.1	106.61	105.52	104.98	106.12	105.28	106.04	104.73	102.48	105.23	105.87	105.96	107.87	106.29	105.28	105.8	107.11	106.08	106.42	103.43	107.07	106.36	104.57	106.66	105.28	107.58	105.36	106.98	105.85	104	104.3	105.86	105.13
105.47	104.46	105.3	105.02	105.44	106.82	106.12	106.63	105.23	107.38	106.09	105.44	105.01	105.49	105.28	106.2	106.96	105.58	105.39	106.52	106.11	107.08	106.55	106.16	105.92	106.99	106.05	107.06	105.54	105.51	105.64	104.79	106.1	106.28	105.47	105.93	106.42	107.02	105.27	104.99	104.81	105.42	104.87	105.06	106	105.62	104.76	105.77	106.81	106.32
109.42	107.4	109.9	108.81	108.64	107.76	107.24	108.05	109	108.51	107.39	109.13	107.65	108.48	109.52	108.44	110.95	107.1	108.99	108.52	108.29	110.01	108.87	109.53	108.26	108.84	107.81	108.94	107.51	107.4	108.41	109.31	108.26	106.79	108.42	110.06	108.83	107.49	108.77	108.39	109.38	109.62	108.17	109.49	108.16	108.88	108.73	109.03	108.95	108.33
100.93	101.87	100.44	99.826	101.49	99.344	98.544	100.51	100.65	100.79	100.61	100.56	98.642	100.5	100.39	100.2	101.17	102.12	102.2	100.86	99.279	99.904	100.33	100.35	102.22	101.06	100.13	100.77	100.35	102.39	101.44	101.54	101.23	102.41	100.35	100.99	101.06	100.41	101.86	98.286	100.11	100.81	100.82	100.7	100.51	99.637	99.843	100.64	100.84	101.88
108.16	108.95	108.41	108.99	109.21	108.13	108.54	109.47	107.78	107.61	107.62	108.65	107.51	107.87	108.84	109.6	108.18	108.52	108.06	107.66	107.99	107.74	109.18	109.09	107.66	110.52	109.54	109.09	107.8	109.65	108.1	109.05	108.12	108.2	109.9	108.9	108.66	108.7	108.42	107.03	109.26	108.12	108.35	107.76	109.9	109.91	109.44	109.47	106.84	110.28
109.36	108.83	109.44	109.57	108.58	108.13	108.82	107.97	108.92	107.92	110.47	109.62	108.07	106.18	107.79	108.18	110.6	107.95	109.07	107.96	109.08	108.36	108.16	107.96	107.21	107.89	108.91	108.65	110.01	107.95	109.47	108.98	108.09	107.5	107.99	108.88	108.66	109.22	108.88	108.31	107.09	109.33	109.63	108.36	107.3	107.74	108.59	106.83	107.95	109.8
109.45	107.54	109.01	108.5	107.31	107.64	109.04	108.34	107.66	108.06	108.08	108.79	108.8	107.45	107.6	108.58	110.71	107.75	108.57	108.17	106.61	108.44	107.92	108.71	108.98	110.03	107.95	108.09	107.2	108.31	109.89	108.48	108.4	109.01	108.79	108.3	110.65	107.11	109.21	107.13	107.31	107.8	108.96	110.18	109.41	108.59	108.56	109.75	108.43	108.9
108.18	108.38	109.73	107.63	106.48	109.04	107.32	108.42	106.37	106.88	108.37	108.95	107.62	107.76	107.98	108.61	108.73	108.03	106.69	107.92	107.07	110.25	107.99	108.09	107.48	109.28	107.86	108.13	107.19	107.48	107.15	107.94	107.89	106.97	106.64	108.63	107.19	108.6	106.98	109.19	106.8	107.65	107.93	108.62	107.87	107.21	110.65	107.3	107.38	106.33
107.07	105.72	107.43	106.75	107.14	107.39	107.25	106.57	106.13	106.44	106.24	105.07	106.81	104.98	107.47	106.39	107.2	106.21	105.93	106.5	106.26	106.31	105.4	105.8	106.33	107.26	106.98	106.38	106	106.23	107.06	107.04	105.55	105.51	105.8	105.98	107.1	107.45	106.17	107.13	106.53	105.14	103.65	105.55	106.47	106.14	107.38	107.54	106.99	106.77
101.58	100.43	100.34	99.398	98.7	100.06	98.853	99.985	101.16	101.15	99.799	100.64	100.21	98.138	101.07	101.03	99.099	98.044	100.56	101.02	99.775	98.417	99.506	101.13	101.2	100.85	99.993	100.83	100.63	100.7	101.6	100.01	101.32	98.588	99.702	99.944	100.63	99.824	99.376	100.34	99.893	100.12	98.683	98.992	101.2	99.763	98.312	100.09	99.137	99.949
108.32	105.41	108.62	106.21	107.65	108.38	107.46	107.1	107.2	107.12	107.65	106.76	107.54	106.88	109.17	107.42	106.03	106.96	108.1	109.45	108.37	106.86	108.91	108.66	107.68	108.01	106.87	107.11	107.22	107.28	108.7	106.97	107.94	108.42	107.41	106.58	109.43	107.01	108.38	107.88	106.48	107.26	107.38	110.01	107.31	107.07	107.11	107.81	106.2	108.14
106.01	107.15	106.84	105.04	106.4	106.82	106.08	104.71	107.32	107.94	105.52	105.91	105.14	107.77	106.1	106.71	105.73	104.38	106.09	107.3	107.36	107.36	106.07	106.56	105.64	106.37	107.48	106.2	105.37	104.9	107.05	106.23	106.57	105.35	106.28	106.91	106.85	105.03	106.81	105.87	105.91	106.81	106.23	106.36	106.79	106.73	105.39	106.28	105.66	105.57
104.98	105.52	107.09	104.69	104.66	106.45	105.41	106.14	107.01	104.69	105.59	106.5	106.36	105.11	105.76	104.74	104.9	104.97	105.07	104.2	105.01	105.99	105.79	106.19	105.38	105.59	105.22	104.77	105.01	105.56	106.47	105.31	105.92	106.9	107.96	105.62	106.03	106.09	105.07	105.81	105.85	103.85	106.51	105.6	106.49	106.42	106.4	106.26	104.93	105.36
104.28	106.13	106.8	107.53	106.26	105.47	107.43	104.74	106	104.62	105.48	104.76	104.68	105.03	105.31	105.23	106.23	105.8	105.26	105.64	104.55	106.53	107.03	106.7	106.95	107.73	105.12	106.5	105.68	106.62	106.78	105.24	106.43	106.77	107.17	103.36	105.59	106.73	104.8	106.54	106.87	104.8	105.99	105.06	104.98	105.88	105.66	104.94	105.67	104.95
107.69	108.79	108.57	109.68	107.93	108.75	108.46	109.28	107.44	109.17	106.95	107.75	106.9	107.93	108.1	107.26	109.67	109.36	108.21	107.84	109.64	108.8	108.08	108.26	108.77	109.23	107.24	108.69	108.18	109.09	108.03	107.52	109.37	109.14	106.64	108.4	108.48	107.98	108.25	108.98	109.38	108.03	106.64	109.57	108.17	110.01	107.07	107.44	108.86	106.96
103.15	104.26	102.54	103.5	102.13	103.59	101.96	104.01	101.27	102.98	101.52	103.31	102.79	102.91	103.32	101.23	103.68	102.8	102.43	101.83	103.23	102.47	101.25	102.42	103.77	102.7	102.72	102.61	101.9	101.11	103.25	103.46	103.38	102.64	103.39	101.71	102.94	102.35	102.01	103.82	100.25	103.85	103.69	102.77	104.75	102.78	102.79	103.32	101.5	103.09
99.229	100.94	97.42	96.755	97.507	98.765	99.4	98.59	100.54	99.952	98.782	97.692	99.254	98.496	99.199	98.295	98.932	100.34	99.105	98.28	99.402	98.363	97.073	100.41	98.484	99.213	97.973	100.37	100.22	98.703	100.34	99.423	98.573	98.663	98.42	98.206	98.518	98.895	98.142	97.599	98.729	99.92	99.114	97.653	101	99.623	100.37	99.193	98.337	98.502
104.79	106.64	105.88	104.18	106.2	105.1	106.18	105.29	106.21	106.22	106.44	105.83	106.06	106.37	104.37	105.76	104.35	105.82	106.21	106.25	104.9	107.47	105.45	105.11	105.47	104.33	104.99	102.76	107.33	104.93	105.28	105.08	107.27	104.21	105.98	105.51	105.56	105.69	106.36	105.3	105.4	105.38	106.42	106.22	106	104.8	104.39	104.19	105.72	105.38
106.55	105.86	107.21	107.85	106.48	105.95	106.65	105.36	107.56	106.47	105.78	106.73	106.8	107.76	107.73	105.69	107.28	106.78	106.39	105.69	106.76	107.65	107.44	107.17	106.83	106.96	106.96	106.77	107.35	107.49	107.14	106.95	108.46	106.4	106.14	105.12	106.74	106.36	104.85	105.75	104.3	105.11	105.13	106.97	106.04	107.34	108.12	106.49	106.89	107.13
99.869	100.93	100.44	102.16	101.64	100.61	100.56	101.2	101	101.73	101.62	99.004	101.48	99.567	100.67	100.42	101.49	102	100.06	101.41	100.73	99.032	100.35	101.93	100.61	101.51	100.44	100.33	101.77	100.77	101.01	103.07	100.61	100.59	101.17	101.59	99.488	101.3	101.92	101.75	101.89	100.16	99.736	100.37	101.91	100.78	99.703	100.1	99.596	100.01
106.11	105.49	106.78	105.83	105.14	105.75	107.07	106.64	106.35	105.54	106.57	105.45	106.48	106.78	105.77	104.75	105.98	106.35	105.11	103.81	104.61	104.51	106.84	105.36	105.78	106.71	105.45	104.42	105.51	106.5	106.47	103.84	104.65	105.33	105.6	106.2	106.86	105.82	106.41	106.54	105.75	106.48	105.06	105.13	105.56	105.94	104.65	104.78	105.79	104.43
98.604	98.689	97.833	96.057	97.342	97.607	96.628	97.866	98.58	99.638	96.935	97.673	97.935	98.672	97.608	98.881	97.774	97.72	98.929	97.301	97.906	98.457	98.379	97.186	98.543	97.83	98.236	97.436	96.861	97.807	96.47	96.863	98.283	97.744	97.989	99.099	97.289	98.204	97.365	97.249	98.228	97.183	97.108	99.132	98.067	97.056	99.185	98.781	98.446	97.202
100.88	100.38	101.9	102.33	100.1	100.89	100.26	101.75	102.96	101.25	99.869	101.61	100.45	101.43	102.21	100.63	102.31	101.55	101.23	102.92	101.39	99.385	100.95	101.18	101.14	100.18	100.38	101.95	99.02	101.56	100.59	100.95	100.82	101.28	101.05	100.36	100.97	100.39	100.28	100.94	99.482	101.13	99.553	101.52	101.76	99.386	99.176	100.64	101.03	99.511
100.85	101.74	99.405	99.81	99.547	99.987	100.22	100.65	100.54	100.77	100.33	101.46	101.9	100.21	101.56	100.71	101.71	101	101.12	102.61	99.036	101.16	101.34	99.231	101.46	102.37	101.13	99.534	102.22	101.26	100.02	101.11	101.14	102.99	100.09	100.98	100.71	99.943	101.56	100.65	101.73	101.26	100.73	101.23	101.15	100.52	99.635	100.87	101.74	99.529
108.25	107.21	108.13	107.44	107.65	108.68	107.88	108.4	107.14	107.12	108.26	108.07	109.07	107.53	107.89	109.12	107.76	108	107.86	108.3	107.21	108.84	108.89	107.41	107.36	108.53	108.99	108.94	107.72	109.16	107.31	108.31	108.03	107.98	106.91	109.05	108.08	108.22	108.86	108.6	109.5	107.12	107.97	107.83	109.07	108.32	108.96	108.01	109.03	110.22
106.74	105.9	106.17	104.98	106.7	106.15	106.71	105.73	105.77	104.87	105.76	106.71	107.4	106.36	107.55	107.62	107.5	106.62	106.76	105.95	106.23	107.86	106.58	106.88	105.84	105.96	108.28	104.92	107.17	105.66	106.79	106.15	107.4	106.56	107.01	106.14	105.25	107.07	105.34	106.86	104.77	105.1	106.69	106.35	106.51	106.76	106.06	106.47	107.17	106.75
108.19	108.77	106.76	107.65	107.98	108.05	108.45	108.05	108.69	106.53	107.06	108.23	108.8	107.78	107.11	108.54	106.85	108.06	107.3	107.79	107.1	107.87	107.16	109.3	107.53	108.71	106.24	104.62	108.83	106.18	108.2	107.87	106.71	107.65	107.21	108.02	106.99	107.31	108.3	109.81	108.96	107.66	107.4	108.59	107.89	108.2	108.39	108.94	107.84	107.9
106.66	106.46	106.28	105.66	106.36	105.58	104.82	103.87	106.35	106.72	106.7	107.21	105.45	107.43	106.85	105.82	105.57	104.53	106.84	105.36	105.62	106.12	107.11	107.12	106.42	106.32	105.06	107.17	106.68	106.67	107.34	106.15	105.14	106.38	105.25	106.11	106.27	105.18	105.52	106.29	105.87	105.28	105.17	105.37	107.48	104.9	104.85	106.38	105.67	106.93
106.07	105.38	105.05	104.72	105.87	107	105.5	104.97	105.5	105.59	105.92	104.71	104.31	104.05	105.27	104.28	106.48	105.92	105.85	104.45	105.1	106.29	106.38	104.9	103.76	105.08	105.86	105.08	104.93	105.09	104.57	106.68	107.67	104.81	105.23	105.34	104.8	104.16	105.37	105.99	105.71	106.34	105.56	105.8	102.97	105.78	103.54	105.75	106.59	105.78
107.61	105.23	106.11	108.32	105.88	104.19	106.34	107.26	104.46	107.46	105.94	105.84	106.96	106.2	107.68	107.24	105.5	104.52	107.24	107.09	106.01	106.35	106.64	105.19	106.15	106.78	105.67	106.77	106.47	106.58	105.35	104.74	107.48	106.05	103.6	104.53	107.2	105.38	106.86	106.65	107.16	105.91	106.34	107.48	105.84	105.57	107.34	106.59	107.2	105.67
100.85	99.338	101.84	100.27	101.41	101.35	101.51	100.1	99.963	100.25	100.36	101.23	99.851	99.738	101.56	99.498	101.56	100.69	99.706	101.33	100.41	100.59	101.11	98.835	100.11	100.59	99.301	101.31	101.11	100.05	99.53	101.64	99.474	99.39	100.75	100.07	99.022	100.35	100.6	101.41	101.19	100.31	100.16	100.82	100.59	101.74	101.41	98.807	99.253	100.87
108.15	108.5	109.5	108.96	108.38	108.43	107.97	107.82	107.05	108.58	109.2	108.27	110.2	107.77	108.15	107.73	108.56	108.1	106.87	108.41	107.05	108.68	108.32	109.02	109.28	108.09	107.94	110.2	107.5	109.49	107.48	107.79	108.54	107.74	107.2	108.21	106.87	108.25	108.19	106.82	107.88	108.34	108.82	107.91	109.04	108.43	108.27	106.9	107.41	106.9
106.15	104.92	106.96	105.17	105.47	106.03	105.67	105.74	106.29	105.75	105.87	106.16	106.04	106.23	106.36	106.8	105.33	107.63	104.43	104.1	105.94	105.4	106.83	104.98	105.94	105.06	106.19	104.8	107.02	105.98	105.88	107.08	105.17	105.26	107.11	104.92	104.23	105.62	105.59	106.02	105.56	105.25	106.34	106.11	105.93	106.71	106.57	104.99	105.38	105.51
109.17	110.8	110.39	110.42	109.55	111.8	109.68	109.39	111.32	110.84	109.62	111.59	110.47	110.22	110.53	110.38	109.84	109.38	109.66	111.12	110.4	110.64	109.78	112.36	111.32	110.99	110.58	108.92	111.63	111.91	110.84	110.84	110.24	111.07	110.49	109.39	111.28	109.99	110.37	110.89	110.41	111.44	110.45	109.74	110.59	109.18	109.86	110.8	109.2	110.06
109.63	110.51	110.99	110.51	110.45	112.53	110.26	110.77	110.37	109.87	110.67	109.45	111.4	111.89	110.25	110.5	111.19	110.67	111.14	110.15	109.62	111.99	112.2	110.15	110.51	109.78	110.72	109.02	109.22	109.99	108.99	109.18	110.28	111.43	110.72	110.51	111.12	111.06	109.79	110.98	109.76	109.67	110.7	110.14	110.22	110.21	111.93	111.43	109.3	109.58
106.17	105.29	105.97	105.69	105.93	103.76	104.8	106.79	105.38	106.34	106.23	105.42	105.29	105.28	106.72	106.34	106.21	105.21	105.49	106.32	105.63	107.33	105.63	105.52	105.31	106.07	105.2	106.07	106.49	106.27	104.84	107.13	105.7	104.44	108.41	105.88	105.52	105.86	105.59	105.53	105.71	105.08	105.08	105.74	105.35	108.57	106.54	105.56	105.74	105.72
107.53	108.88	109.63	109.09	108.76	108.84	108.42	108.05	107.72	108.43	108.64	108.41	107.71	109.22	109.6	107.81	108.29	106.52	109.24	108.65	109.07	109.32	109.29	109.02	107.41	108.54	108.92	107.96	107.79	107.16	109.56	110.82	107.84	108.13	108.35	107.86	107.29	107.48	110.52	108.73	108.19	108.43	109.25	108.76	107.37	109.58	107.32	110	109.42	108.92
104.55	104.97	106.46	105.22	105.16	105.39	106.47	106.2	105.87	106.3	106.75	104.37	106.87	105.51	104.34	104.97	105.41	106.41	104.59	105.05	105.07	106.26	106.42	105.81	106.69	105.29	105.22	106.66	104.73	106.48	103.37	103.95	106.5	105.3	105.56	106.37	103.65	103.95	105.45	105.5	105.66	105.37	106.29	105.43	106.46	104.44	106.01	105.5	105.38	106.12
108.34	107.31	108.16	107.44	109.04	108.89	108.74	107.49	107.25	108.02	106.38	108.68	108.76	106.86	108.54	108.83	107.61	109.46	108.22	108.03	107.36	109.56	108.49	108.96	108.27	106.79	107.05	107.59	108.55	108.9	108.86	106.72	108.3	106.89	106.8	108.09	106.5	108.39	108.32	108.39	108.44	107.75	108.46	107.94	107.58	107.77	106.27	108.61	108.06	106.7
107.92	108.62	108.5	108.9	107.77	107.61	107.92	108.22	107.51	107.28	109.12	107.73	105.93	106.28	109.94	107.45	107.44	107.01	107.55	110.1	105.85	107.96	107.93	107.36	106.97	106.65	108.23	107.47	106.16	108.86	108.09	106.55	107.11	106.41	106.72	107.99	108.1	108.96	107.34	108.31	107.03	108.49	107.83	107.71	107.96	106.47	108.03	108.64	108.36	107.97
106.23	105.42	104.82	106.15	106.62	105.77	107.22	105.3	106.37	104.65	104.21	104.29	105.29	105.8	105.11	106.16	104.45	104.1	105.46	106.46	104.92	107.51	106.58	104.5	107.44	105.09	106.12	105.86	105.21	105.37	107.07	106.01	106.46	105.42	105.05	105.28	105.67	105.04	105.32	105.3	105.27	106.3	104.48	103.87	105.27	105.4	107.35	105.95	103.2	105.93
105.82	105.52	104.73	105.52	105.84	104.51	105.25	104.99	105.86	106.45	105.55	104.4	105.36	105.81	105.74	105.17	103.6	103.61	107.32	106.23	105.79	106.47	104.4	105.95	105.38	105.97	105.13	105.31	105.43	106.01	105.59	105.17	105.61	106.89	104.99	107	106.19	105.96	105.9	105.64	105.78	105.1	106.1	104.72	106.11	103.42	106.21	106.25	104.78	104.03
106.32	105.59	105.51	105.2	105.13	104.62	105.26	104.76	105.11	106.36	104.5	103.51	105.78	105.51	104.68	103.66	104.71	105.24	107.17	105.76	104.54	105.8	106.25	105.42	106.47	105.96	105.11	105.11	104.57	104.2	106.25	107.15	106.3	106.36	105.81	105.97	104.81	106.51	104.86	105.4	104.49	105.75	107.02	105.79	105.72	104.64	105.85	104.44	106.74	104.36
108.3	108.81	107.09	108.31	108.59	108.08	106.68	109.12	107.48	108.22	108.44	108.71	107.4	108.33	105.93	107.35	108.61	108.45	107.38	107.83	108.69	105.27	108.42	107.77	107.65	107.6	109	109.38	107.81	108.23	108.47	108.68	108.66	108.56	107.74	107.89	107.85	107.84	106.75	107.92	107.12	108.18	108.31	108.79	110.61	109.22	107.82	107.44	107.31	108.36
97.389	96	97.299	96.65	99.157	98.594	98.126	97.904	98.007	95.891	97.08	96.782	97.559	97.929	98.25	96.269	98.426	97.46	97.439	96.816	99.001	98.238	97.17	97.383	98.128	97.655	97.805	98.339	97.397	97.377	97.274	98.713	97.649	97.547	98.17	100.65	97.438	98.515	96.755	97.741	97.751	99.536	97.082	98.029	97.094	97.333	97.101	99.174	98.181	97.282
108.9	107.86	107.18	108.11	107.95	107.52	107.24	108.31	107.57	107.79	108.52	109.01	109.4	106.4	108.55	109.46	107.98	107.84	107.84	108.92	108.28	108.07	108.34	107.51	106.5	108.2	110.31	108.02	108.7	107.19	107.37	108.59	107.9	108	107.12	107.08	108.66	109.21	107.6	108.2	108.52	107.34	107.66	108.84	108.25	107.29	106.97	108.46	107.13	106.95
108.18	107.61	108.54	108.4	108.07	107.72	107.82	107.76	108.34	106.52	107.42	106.53	108.95	108.97	108.86	107.82	107.03	106.59	107.11	108.18	107.45	107.52	106.47	107.38	106.65	108.03	106.45	107.66	108	108.35	108.1	107.33	108.03	106.95	106.22	106.78	107.38	108.54	107.72	107.06	107.35	106.71	108	107.74	106.88	109.5	108.67	106.68	107.57	108.06
109.71	109.9	108.07	110.12	108.4	106.77	111.16	108.04	108.85	110.72	107.28	108	109.44	107.67	108.98	108.99	108.36	109.09	108.53	108.19	107.21	107.91	108.27	109.43	108.69	108.56	110.02	110.61	108.76	109.34	109.52	106.59	108.76	107.41	107.85	108.73	109.6	109.16	108.93	110.76	107.83	107.46	107.55	109.09	108.6	107.92	108.65	108.31	107.4	108.72
105.93	104.65	106.11	107.22	106.63	108.39	105.38	106.91	105.76	106.26	104.57	103.37	106.28	105.49	105.95	107.43	108.01	105.83	107.3	105.12	105.9	105.56	106.89	106.73	104.66	106.88	107.58	107.25	106.06	105.79	107.32	107.6	105	107.39	106.57	105.92	106.02	105.53	106.52	107.25	105.17	106.84	106.33	106.71	107.03	105.99	106.14	104.45	105.38	107.44
109.15	109.89	107.29	109.47	109.35	108.57	107.78	107.88	108.47	108.5	109.85	109.76	108.52	108.81	108.36	109.6	109.24	109	108.96	107.72	107.7	107.81	108.74	109.6	108.23	108.92	110.6	108.06	108.5	109.27	109.63	107.06	109.35	108.93	108.9	108.12	107.02	108.97	108.55	109.93	108.44	108.16	107.66	108.96	108.21	110.84	108.86	108.92	109.3	108.49
97.513	98.464	98.156	99.249	97.227	97.619	98.192	98.393	98.716	98.831	98.384	99.159	97.584	97.951	96.544	98.038	98.265	97.524	98.704	95.993	97.058	97.915	97.827	99.235	98.257	99.062	99.004	98.47	99.375	96.991	97.816	97.444	99.156	97.559	98.617	98.285	97.311	97.803	99.849	98.397	98.945	97.639	98.316	98.479	96.891	98.874	98.583	98.197	98.549	97.686
108.23	106.55	107.13	109.23	107.25	107.88	110.17	107.5	106.42	109.05	107.82	105.64	107.79	108.24	106.22	108.38	107.78	109.11	107.89	109.41	108.23	106.25	108.24	106.37	106.67	107.1	107.35	107.7	107.58	108.17	108.19	107.58	109.2	107.84	108.1	108.03	107.81	107.26	106.91	107.38	108.61	107.91	108.23	106.96	108.05	108.15	108.19	107.86	107.86	107.76
99.678	98.863	97.071	97.255	99.029	98.457	98.416	98.069	99.096	97.8	97.278	99.994	98.787	98.709	97.016	97.235	96.609	98.775	98.243	97.326	98.677	98.859	98.286	96.888	98.49	99.171	98.954	99.776	97.421	98.523	98.718	96.386	98.979	97.029	98.5	96.926	98.382	98.749	96.861	97.381	98.693	97.981	97.065	99.06	99.379	98.365	98.804	99.607	97.605	98.767
107.12	107.53	106.71	105.74	105.17	107.29	105.59	106.63	108.52	107.58	106.94	105.08	105.61	107.48	106.03	105.72	108.15	105.61	107.52	105.85	105.45	108.33	107.67	107.13	107.9	107.06	107.96	105.23	106.56	106.03	105.36	106.52	105.56	107.35	106.32	104.95	107.35	106.31	105.92	106.8	106.45	107.78	106.42	105.22	105.74	105.41	106.17	105.65	105.98	107.22
105.72	105.26	105.65	104.1	105.54	106.59	105.31	104.87	105.5	105.25	104.97	106.02	106.3	105.19	106.96	106.76	104.69	105.2	106.82	107.16	105.38	106.25	106.21	105.52	105.11	105.73	105.45	106.48	106.16	105.9	105.68	106.49	104.52	105.78	105.69	105.14	106.37	105.93	106.97	104.05	103.7	105.88	107.32	105.03	106.59	106.29	106.15	105.39	105.28	105.79
109.89	109.1	107.85	107.95	109.27	107.46	108.39	108.43	109.07	108.36	108.65	108.27	104.8	109.17	108.07	109.46	108.8	107.53	108.61	107.85	108.22	108.14	108.05	108.58	106.76	110.01	107.7	106.53	108.6	108.05	108.54	107.57	107.95	108.5	108.53	107.86	106.48	107.21	107.85	107.87	107.53	108.46	109.44	108.7	109.45	107.64	108.63	107.57	107.08	107.49
105.72	106.38	104.81	105.62	104.93	105.38	106.78	107.47	106.61	104.95	105.51	105.93	106.31	105.02	106.18	105.93	105.47	105.88	104.13	106.73	105.1	104.38	104.31	105.64	105.64	105.76	106.72	105.92	104.84	105.79	104.38	103.88	105.95	105.58	105.83	105.84	105.37	105.99	104.25	105.62	106.68	104.1	106.11	105.69	105.14	105.33	106.77	104.93	105.21	105.12
108.73	108.56	108.73	107.71	107.02	108.51	108.33	109.11	109.49	107.75	109.11	108.54	108.55	107.92	108.57	110.42	108.52	107.04	109.24	108.16	108.99	108.23	107.92	108.28	108.85	109.3	108.18	109.07	109.25	107.9	110.52	108.17	107.49	109.9	108.69	107.93	110.18	108.81	109.28	109.5	108.23	108.47	109.22	108.21	109.82	109.85	109.49	108.18	108.24	109.35
109.27	108.96	108.23	108.91	108.37	108	108.77	108.24	108.24	108.55	108.51	107.18	109.76	108.35	109.48	108.02	109.32	108.6	108.15	107.18	108.09	107	106.34	107.78	107.53	107.49	110.06	107.74	108.54	108.56	106.86	109.04	107.39	107.23	108.38	109.29	108.8	109.9	107.57	107.14	109.59	106.92	109.56	108.81	109.25	107.48	108.9	108.55	107.78	107.54
106.25	105.5	105.71	105.29	106.36	106.57	105.95	106.4	106.36	105.94	105.74	106.52	106.34	105.62	105.43	105.66	105.93	105.34	104.59	105.88	106.66	105.91	105.84	107.51	105.32	105.21	105.6	105.73	106.41	105.81	105.09	105.71	105.54	105.53	107.01	107.2	104.14	104.13	105.34	106.39	105.68	106.12	106.12	102.87	104.88	105.58	106.84	105.5	105.56	104.88
108.26	107.84	108.36	107.83	109.22	107.5	108.25	106.75	107.76	107.76	107.26	107.97	108.94	108.82	107.53	108.81	107.17	107.92	107.79	106.54	107.66	107.5	106.83	107.54	106.74	106.99	106.47	108.4	108.29	106.75	107.48	109	106.65	106.83	106.92	107.16	107.89	107.74	107.59	106.48	107.7	109.08	105.39	108.82	108.2	108.72	108.86	107.11	108	105.67
106.63	105.02	105.87	105.44	104.31	105.9	105.89	105.31	106.43	105.99	104.76	104.92	104.72	105.54	105.19	104.92	105.97	103.45	106.13	105.67	105.28	107.19	105.91	103.75	106.02	106.49	106.47	104.57	105.79	105.17	105.22	106.23	104.99	106.34	106.4	104.31	105.68	105.63	104.49	106.22	105.56	105.23	106.3	105.34	105.36	107.73	104.85	106.54	104.51	105.19
107.96	107.19	107.69	107.11	107.71	109.24	107.06	108.25	108.09	107.54	110.12	107.41	108.44	107.76	107.64	108.46	107.32	108.22	106.34	107.97	108.3	109.08	107.15	109.27	107.47	108.79	108.56	108.16	109.39	108.67	109.45	109.13	109.36	107.5	108.82	106.26	109.29	108.92	108.46	108.01	107.48	107.56	105.82	108.99	107.51	107.44	108.05	107.76	108.75	108.42
101.79	101.15	98.809	99.718	100.27	100.4	99.892	101.07	100.53	100.02	100.98	102.02	100.81	100.39	99.642	99.541	100.13	100.64	99.373	100.94	99.986	99.795	100.08	101.16	101.42	101.31	100.27	100.61	100.35	99.599	100.13	101.06	100.57	101.18	100.85	100.78	100.65	101.68	99.049	99.296	101.8	100.37	100.45	102.26	100.02	100.62	100.52	98.231	100.41	100.82
107.35	105.93	106.71	106.67	107.79	107.25	106.66	105.83	108.28	106.2	106.34	105.3	108.65	105.92	106.38	107.17	105.58	106.58	106.69	105.83	106.3	105.28	106	105.77	105.7	105.91	104.95	105.09	106.8	107.99	105.67	105.84	107.43	106.55	105.66	106.55	107.41	105.02	106.85	105.76	106.27	104.94	106.66	105.77	107.32	107.46	106.19	105.84	107.04	106.93
108.5	108.47	107.8	107.94	108.5	108.4	108.49	107.93	107.99	108.88	107.46	108.61	108.35	108.5	109.06	107.61	107.94	107.85	107.59	108.39	108.23	109.56	109.64	107	108	107.48	108.02	108.72	108.46	109.52	107.62	107.89	106.35	108.14	106.71	107.96	107.56	107.58	107.3	108.03	107.29	107.59	107.89	108.66	109.74	109.13	109.09	109.01	106.41	109.29
107.09	104.6	106.86	107.14	105.58	106.33	106.62	105.34	106.59	105.98	107.51	105.88	105.34	106.48	106.76	106.76	106.73	107.11	105.4	107.29	107.47	106.28	107.41	106.35	107.4	105.04	107.02	106.82	106.32	105.52	107.33	107.43	108.33	104.99	106.82	108.62	105.52	106.19	106.18	106.24	108.05	107.31	106.32	106.25	107.65	108.31	107.02	106.39	106.79	105.55
108.29	108.2	108.78	106.77	107.23	107.66	109.13	108.52	108.64	107.74	107.93	109.53	107.18	106.99	106.07	106.56	108.52	108.03	106.76	108.32	108.01	108.17	108.88	109.03	107.52	107.82	106	107.86	106.76	107.52	107.57	105.46	107.93	108.59	107.12	109.71	109.45	108.69	106.61	108.13	106.75	108.61	108.87	107.56	107.03	107.08	108.32	107.37	106.83	107.28
100.39	100.31	100.41	101.25	101.44	99.824	101.19	99.317	101.09	100.02	100.44	100.45	99.208	99.781	100.85	100.15	100.26	101.04	102.39	100.05	99.454	102.23	101.43	99.713	99.36	99.416	98.968	100.44	98.589	99.589	100.45	98.658	99.885	101.82	99.619	100.63	100.14	102.31	99.879	99.198	100.14	101.18	99	100.09	101.08	100.04	102.23	100.11	99.623	101.38
107.85	109.04	108.43	108.27	108.47	109.11	107.2	108.69	109.67	108.01	107.52	108.51	107.21	108.31	108.27	108.35	107.54	108.18	109.83	107.83	107.75	107.72	109.92	108.27	108.23	108.62	108.54	108.34	108.66	107.62	108.3	108.14	107.01	108.42	108.53	108.51	108.07	109.11	108.36	109.06	107.47	109.06	107.92	107.64	109.49	108.6	109.61	108.3	107.61	107.98
108.14	107.09	107.7	108.75	107.79	108.84	107.97	108.3	107.93	107.93	107.6	108.48	108.75	108.34	109.08	109.48	108.95	108.75	108.6	108.05	108.71	107.98	108.52	109.34	108.31	108.48	108.03	108.86	107.45	107.98	108.01	108.11	109.05	108.19	108.39	109.03	108.7	108.02	106.85	108.45	107.35	108.76	107.5	107.73	107.49	107.44	108.3	107.27	108.38	108.97
106.36	106.93	106.51	105.82	107.36	106.79	105.53	106.4	106.96	107.2	105.21	106.44	106.81	105.44	106.18	107.34	106.51	106.28	106.7	107.53	106.8	106.46	105.88	104.33	106.65	106.33	107.63	108.23	106.28	106.51	108.67	106.84	107.08	105.84	105.81	106.37	106.32	106.82	106.55	104.72	105.22	106.47	106.85	107.78	105.41	105.88	106.25	105.79	106.82	105.31
100.76	101.41	100.34	102.2	100.38	99.384	102.31	100.13	100.79	99.655	100.47	100.48	99.776	98.851	99.67	100.69	99.985	98.613	100.09	100.9	98.956	100.63	100.92	99.962	101.24	101.31	99.464	101.04	101.29	99.596	99.025	99.332	100.61	98.391	100.16	100.85	100.66	99.306	101.01	100.22	99.623	100.71	99.615	100.4	100.52	100.27	99.47	100.96	100.51	99.494
98.503	98.43	99.75	99.318	99.435	98.342	98.67	99.565	99.724	98.687	100.16	98.364	98.814	97.871	99.211	99.054	100.46	99.685	96.912	97.598	98.189	97.622	99.957	98.53	97.578	99.45	99.444	98.183	98.411	98.337	99.344	100.31	98.61	100.07	99.422	99.257	98.806	99.432	97.643	99.431	101.07	97.908	99.634	99.123	98.909	99.176	99.927	99.211	98.176	97.574
106.91	105.07	104.46	105.4	107.35	106.07	105.29	103.95	105.29	105.9	105.45	106.01	106.85	106.47	106.29	104.94	104.02	106.92	104.93	105.91	104.5	106.42	105.32	107.43	104.99	105.33	105.86	105.84	107.07	105.69	105.19	108.24	104.43	104.58	105.38	106.51	106.62	104.88	105.18	105.81	106.05	107.43	105.5	105.16	104.26	104.98	105.22	105.32	107.78	105.85
105.58	105	105.42	104.2	105.16	104.34	105.86	105.05	104.9	104.01	106.67	104.2	107.33	104.27	106.33	106.42	103.97	106.85	106.33	105.07	104.85	105.19	106.02	105.76	107.05	105.78	104.96	104.79	102.73	105.32	105.51	106.5	105.12	103.98	104.42	104.5	104.8	105.59	106.07	107.07	107.51	106.48	105.28	105.84	105.35	105.53	104.99	105.38	106.46	106.05
106.87	107.85	108.61	108.57	107.81	107.74	107.36	106.54	106.1	107.14	107.76	108.92	107.47	107.82	108.14	107.62	108.94	109.02	109.39	108.97	107.64	107.72	108.79	107.26	107.56	108.4	109.71	108.77	108.67	109.08	110	109.33	108.68	107.88	108.77	108.08	107.84	108.72	109.26	108.52	107.39	108.28	107.31	107.58	106.8	108.22	107.36	108.55	109.26	107.53
99.899	99.775	98.454	99.855	98.809	98.119	97.399	98.831	98.67	99.246	99.616	98.501	99.942	97.726	99.277	98.15	98.502	100.25	98.206	99.662	97.994	99.045	99.446	99.902	99.623	96.845	99.093	99.192	100.93	98.765	98.607	98.155	99.384	99.243	99.135	98.132	99.195	100.01	98.756	100.17	99.204	98.712	99.9	99.367	97.836	98.698	98.272	99.468	98.056	98.045
107.46	107.47	106.97	107.18	107.74	108.51	107.34	107.27	108.15	109.51	108.2	106.72	107.54	107.32	108.02	107.53	108.98	107.7	107.4	107.58	109.1	108.72	106.85	107.68	107.24	108.31	105.21	107.7	107.86	109.19	108.31	107.38	108.78	107.64	106.4	106.24	108.22	108.22	108.47	107.36	110.13	108.29	107.21	107.59	107.89	106.58	108.02	107.81	108.33	108.74
106.09	105.66	105.92	106.43	106.8	106.64	107.77	107.39	107.61	106.34	106.79	106.18	104.76	106.39	105.9	105.75	107.12	106.78	106.85	105.37	105.71	106.37	106.87	105.66	107.69	106.28	106.53	104.9	106.69	106.98	105.52	107.82	106.66	106.11	107.23	105.14	106.92	107.1	106.27	105.89	106.86	106.65	106.42	106.3	106.43	105.63	106.67	106.77	105.38	106.28
106.21	107.9	106.87	106.82	106.02	105.69	105.72	107.07	105.71	106.31	105.79	106.82	105.33	106.44	107.21	107.09	106.07	106.92	106.46	107.32	107.42	106.96	107.89	105.46	107.64	104.67	107.15	105.63	106.87	106.39	104.93	108.12	105.92	105.42	105.69	105.97	107.02	107.31	106.51	105.52	106.47	106.1	106.07	107.17	105.55	105.81	107.78	106.58	106	107.66
100.89	99.817	101.19	100.9	101.9	101.85	101.05	100.78	99.641	101.24	101.85	101.06	101.21	99.125	101.03	101.57	101.89	100.07	100.2	101.87	100.69	100.48	100.44	100.41	101.05	101.75	99.948	100.57	100.82	100.79	101.01	101.26	100.22	101.73	98.195	100.22	100.82	100.82	101.38	101.38	100.34	100.42	99.22	100.19	101.48	100.02	101.12	100.95	100.27	100.14
105.47	105.25	105.77	105.51	104.14	106.13	106.38	104.31	104.55	104.86	105.4	105.8	104.12	103.64	104.26	106.75	104.41	104.9	105.98	106.78	107.05	104.86	106.06	106.49	105.51	105.38	105.46	105.84	105.88	104.01	104.27	104.62	103.96	105.48	106.64	106.49	105.86	105.1	105.9	106.16	105.4	106.54	104.19	103.78	105.87	104.34	106.9	104.59	105.74	104.48
109.79	107.94	107.68	107.97	108.9	109.05	107.68	108.48	107.36	107.58	108.5	108.26	106.82	106.41	108.61	107.59	108.82	107.42	107.18	106.92	106.1	108.71	108.39	109.22	106.35	106.84	107.81	109.97	107.55	107.22	108.69	108.05	107.41	108.19	107.99	108.17	108.26	107.97	107.37	106.68	107.57	108.69	108.36	108.27	108.27	107.38	107.78	107.72	107.51	108
105.69	106.75	105.16	104.78	105.81	104.01	104.62	106.73	105.77	106.28	105.24	105.37	105.38	106.2	104.79	104.8	105.93	105.76	106.43	104.38	105.87	105.77	106	106.63	105.44	105.81	105.71	105.16	105.83	104.7	103.22	105.07	106.75	106.55	106.43	106.35	106.5	103.79	106.47	104.96	105.14	105.75	105.15	104.73	105.6	105.49	103.02	105.69	103.86	106.25
101.24	100.6	101.3	100.96	101.38	99.161	101.82	100.01	101.07	100.07	100.09	101.5	100.97	99.881	100.36	100.81	100.96	101.47	103	100.43	101.18	100.96	100.28	101.23	101.27	99.976	100.07	100.81	103.29	101.8	102.02	101.16	101.1	101.58	101.8	99.852	101.22	100.57	100.1	99.888	101.83	100.54	99.816	100.02	101.44	101.51	100.28	100.95	100.96	100.23
105.39	106.6	106.5	107.56	106.85	106.21	104.89	105.99	106.22	105.72	106.78	105.19	106.48	106.13	105.34	105.86	106.91	106.01	106.21	107.07	105.2	105.27	105.32	104.86	105.55	106.48	105.35	105.9	104.34	104.64	105.52	106.34	107.77	105.32	106.98	104.81	104.02	105.95	105.08	107.26	106.04	106.32	107.06	105.49	105.56	106.75	106.1	106.28	106.68	104.99
105.08	106.08	105.35	104.94	105.87	106.55	106.17	106.98	105.49	106.26	106.29	105.06	106.13	105.25	106.37	105.49	104.72	104.56	105.47	105.28	105.76	104.72	105.94	106.06	105.2	106.22	106.67	105.17	104.47	104.62	104.69	107.7	106.24	107.49	105.14	105.94	105.07	104.12	107.01	105.82	106.33	105.58	105.02	105.95	105	105.56	105.66	106.82	105.78	107.63
105.91	106.45	106.29	105.19	104.66	105.33	105.23	106.32	106.44	105.84	105.27	105.66	105.85	106.16	105.5	105.97	105.63	103.67	105.89	106.3	106.54	105.23	107.48	107.26	105.26	105.4	105.32	105.35	106.17	105.8	105.49	105.38	105.21	105.3	107.22	104.18	105.57	106.55	105.48	106.61	105.9	105.07	104.91	104.8	104.54	103.92	106.78	104.88	104.74	105.67
106.08	107.45	106.13	106.36	105.58	103.89	106.09	104.74	105.94	105.73	104.87	105.35	106.59	105.38	105.87	105.61	103.07	105.71	106.56	105.02	105.85	105.01	105.23	106.54	105.75	106.73	105.62	105.62	105.04	105.74	106.04	106.11	103.88	105.55	106.35	107.44	105.18	104.27	104.27	105.13	104.75	105.48	105.56	106.34	105.29	104.91	106.84	104.81	105.42	105.96
105.25	106	104.82	106.43	105.2	106.83	104.94	107.16	106.09	104.61	104.54	104.35	104.96	104.73	105	105.87	104.88	105.03	104.65	106.19	105.6	105.2	105.41	106.4	106.82	106.17	103.95	105.22	105.59	105.71	105.68	105.21	104.68	106.09	105.51	103.55	106.1	106.23	104.55	104.8	104.47	106.22	104.83	105.34	103.29	103.83	105.44	105.52	105.3	105.01
108.72	107.75	108.39	110.74	108.75	109.31	108.89	108.48	107.36	108.09	108.39	108.38	108.55	109.15	107.99	109.2	106.73	108.2	108.49	107.6	107.32	108.78	108.99	108.07	107.6	109.82	107.98	107.63	108.58	107.47	109.06	109.33	108.27	108.19	110.18	108.4	107.58	108.06	109.33	107.08	109.14	108.48	109.36	108.64	107.35	107.68	108.99	108.17	106.33	108.21
102.39	102.71	101.62	101.45	102.09	103.73	104.23	102.93	102.66	103.19	103.29	102.84	101.61	102.01	102.61	102.48	102.99	103.91	102.43	102.33	103.03	103.54	103.99	103.46	102.83	101.3	102.67	104.03	104.48	102.04	102.5	102.03	103.06	104.89	103	103.17	104.71	103.62	103.45	102.84	101.98	103.42	103.21	102.72	101.84	103.01	102.13	103.35	101.97	102.04
99.676	98.682	99.458	98.021	97.183	100.6	98.644	100.45	98.533	99.145	98.41	98.1	100.57	97.203	100.17	99.686	97.621	97.382	98.835	97.685	97.345	99.644	100.43	97.965	98.535	98.357	98.732	97.891	98.413	99.309	99.595	97.774	99.025	97.968	97.798	99.073	99.081	97.29	98.703	97.957	98.775	100.17	97.978	99.3	98.474	99.314	99.079	98.963	98.64	99.153
107.82	108.9	107.86	107.92	107.58	107.76	107.33	106.84	108.08	108.72	107.33	108.21	107.21	108.21	108.28	108.21	107.69	107.17	108.16	106.63	109.51	107.12	108.69	107.71	107.84	107.37	109.14	109.1	109.32	107.74	108.6	106.95	107.89	108.52	108.74	108.62	108.76	106.98	108.53	106.89	107.09	106.6	107.38	105.96	108.1	108.3	106.89	108.38	107.89	107.54
107.39	105.72	106.52	106.48	106.73	107.04	106.15	106.79	106.45	105.72	107.84	106.71	107.14	106.48	107.44	106.78	104.74	106.84	106.88	107.1	106.3	106.82	106.67	107.54	107	107.23	107.28	107.63	107.17	107.53	107.49	106.04	105.74	107.23	106.12	105.94	106.85	105.45	105.52	107.95	107.14	105.86	106.09	105.42	106.79	106.78	107.06	106.88	105.59	108.2
109.86	106.21	107.43	108.25	107.99	109.27	106.53	107.86	106.51	107.79	109.06	108.16	106.55	106.75	109.37	108.02	107.95	107.59	106.96	107.35	107.87	108.37	107.56	108.68	106.75	109.13	106.06	107.77	108.79	108.24	108.59	107.53	107.54	108.4	107.57	106.14	108.37	109.53	108.5	107.55	107.64	109.35	109.11	108.51	108.52	108.79	107.65	107.57	107.8	108.28
106.95	106.24	104.38	106.84	106.82	104.37	104.57	106.32	106.24	105.86	106.56	105.7	106.15	106.57	107.3	105.7	106.47	106.26	105.45	105.61	106.8	107.8	105.42	105.73	105.42	103.82	106.04	105.37	106.38	104.61	106.99	107.55	105.71	105.69	105.72	105.32	106.21	107.01	106.28	105.44	106.26	104.82	105.66	107.02	105.54	106.12	107.51	105.52	104.73	104.91
102.07	101.6	100.66	100.29	101.2	99.577	102.63	100.53	100.63	100.94	99.821	100.77	99.683	100.8	100.35	100.21	100.91	100.44	98.999	100.91	102.78	101.28	100.41	100.02	99.889	101.19	100.35	100.92	100.41	100.64	101.93	100.73	99.95	103.62	98.995	100.48	101.07	99.128	101.15	100.66	102.21	101.38	100.56	100.55	101.14	99.108	101.06	100.93	99.735	101.91
100.29	99.771	100.19	101.61	100.85	100.15	101.42	100.92	100.49	99.679	99.472	101.08	101.19	100.9	99.61	101.79	99.573	101.32	100.64	99.086	100.87	102.08	100.76	99.513	99.641	100.69	102.46	100.85	100.43	99.97	101.16	101.6	99.138	100.57	100.45	100.72	101.29	101.47	100.19	99.832	100.38	100.63	100.85	100.73	99.984	101.32	100.93	98.357	101.68	101.26
101.74	99.816	100.85	102.16	101.62	100.42	101.4	101.99	101.37	102.84	99.766	99.898	99.677	101.12	101.89	100.22	100.9	100.81	101.26	101.81	99.781	99.114	101.88	99.669	100.49	101.01	101	100.82	99.9	100.96	99.875	101.21	101.23	101.44	101.12	102.15	100.04	100.06	100.63	99.312	102.37	100.89	99.664	101.84	102.41	100.54	102.62	101.28	102.4	99.991
106.49	104.15	106.52	106.56	105.5	105.29	104.49	104.09	105.56	106.95	105.6	105.65	104.16	105.18	103.89	106.68	106.3	105.55	104.16	106.59	106.2	104.13	106	106.03	105.63	103.92	106.23	105.18	105.31	104.39	104.68	104.91	105.08	107.11	105.32	103.93	105.52	106.28	105.19	106.42	106.46	105.21	104.33	107.58	103.66	104.08	104.52	105.02	106.42	106.53
106.98	106.93	107.61	107.79	107.69	108.39	106.24	107.47	106.83	108.86	108.25	106.58	107.92	107.54	108.67	108.41	106.55	108.28	107.99	109.12	106.86	108.28	106.97	106.51	107.83	106.67	106.97	106.84	106.83	106.83	108.93	108.13	108.33	109.53	107.33	107.62	107.71	107.8	107.37	105.33	107.93	107.04	106.31	107.93	106.51	107.84	107.44	107.49	109	107.87
101.5	99.888	99.995	99.844	100.04	100.38	99.13	101.48	100.38	100.05	98.754	100.91	99.989	100.56	101.77	100.2	100.2	101.46	100.18	100.62	101.62	100.18	99.726	99.619	99.729	101.08	100.31	100.9	98.486	98.521	100.87	99.58	99.595	99.779	101.58	99.201	100.12	98.87	101.25	99.766	100.14	100.17	102.63	100.93	100.41	100.4	99.529	99.666	100.54	99.788
101.46	101.65	101.96	102.38	101.38	102.29	101.46	100.43	100.16	99.487	99.398	100.41	99.399	101.09	100.78	101.26	100.39	101.76	100.53	101.31	99.269	101.27	100.22	102.34	100.27	99.956	100.37	100.19	102	99.489	99.106	99.569	100.79	99.613	100.46	100.66	101	99.343	101.7	101.54	101.15	100.16	100.25	100.01	99.399	100.4	99.81	100.65	100.86	100.66
108.79	107.33	108.27	108.18	109.35	108.16	110.34	107.95	109.45	108.59	109.3	108.63	108.29	108.29	107.61	108.34	108.73	108.96	107.54	108.67	108.24	107.5	107.51	109.19	109.16	108.13	107.26	109.37	109.5	109.58	108.79	109.24	107.51	108.81	106.88	107.87	108.47	108.06	108	107.81	109.81	107.2	106.79	106.6	106.95	108.9	108.64	108.47	108.83	108.13
108.18	108.63	107.84	107.62	109.55	108.97	108.87	108.48	108.5	108.07	108.84	108.93	108.41	109.03	108.47	107.71	109.78	108.28	109.26	108.24	109.42	109.42	108.46	108.35	106.05	108.1	107.97	107.37	109.17	107.78	108.48	107.7	108.25	107.11	108.75	109.11	106.91	109.57	107.98	106.33	107.29	109.14	107.07	109.54	107.84	107.67	108.24	106.74	108.27	109.19
101.55	101.28	100.47	100.06	101.21	101.58	99.768	99.508	99.662	102.21	103.23	101.45	100.04	100.17	101.66	102.13	99.539	98.449	101.39	100.65	100.83	101.08	99.588	102.35	99.963	101.46	99.235	101.77	100.97	99.199	101.25	98.611	103.11	102.08	99.856	101.24	100.77	99.3	99.68	100.3	100.9	99.693	100.34	100.7	101.05	100.71	102.57	100.12	101.53	100.47
106.23	106.77	106.22	108.2	107.71	106.27	105.38	107.44	106.2	109.09	107.78	106.08	106.48	107.51	105.82	105.95	104.97	104.91	105.59	105.61	105.95	105.6	106.65	106.68	106.98	108.23	108.98	106.13	107.43	105.82	106.09	106.04	107.74	106.78	107.65	107.38	106.95	107	106.06	108.39	107.38	107.5	105.73	105.82	105.74	105.6	107.26	108.35	106.43	106.04
107.03	106.65	106.88	105.45	107.17	105.77	105.91	105.97	106.03	105.05	105.85	105.22	106.56	106.72	106.89	106.56	106.25	106.97	104.84	107.92	106	105.97	106.23	106.65	105.41	106.07	107.29	106.89	105.6	107.39	106.11	105.81	106.6	107.44	105.59	106.6	106.05	105.54	105.06	107.37	105.93	106.05	104.67	107.02	105.96	106.59	105.22	105.65	105.02	107.54
104.75	104.41	105.46	108.12	104.72	105.71	106.56	106.01	104.76	105.24	105	105.22	104.64	105.48	105.08	106.16	104.03	103.66	106.76	105.57	105.44	104.72	105.17	104.78	105.88	105.68	104.88	104.44	106.12	105.72	105.83	105.92	105.63	107.2	105.37	104.98	104.62	103.98	104.07	106.42	105.8	105.51	107.35	103.14	104.98	104.53	105.42	104.71	104.57	104.39
98.085	98.486	98.717	99.411	98.77	99.089	99.222	99.586	100.11	99.389	98.037	97.834	99.537	98.365	98.4	97.695	98.31	99.134	99.082	99.186	99.504	99.394	98.761	98.443	98.918	98.966	99.386	98.279	99.785	100.45	98.746	97.839	99.896	98.027	99.592	98.922	98.096	96.699	97.823	99.448	98.925	99.607	97.803	99.016	98.225	100.18	97.858	97.713	98.239	98.299
98.328	98.218	97.945	98.803	99.342	97.481	96.915	96.405	98.318	97.443	98.126	99.137	96.714	97.889	97.945	97.145	98.038	97.255	97.779	98.44	97.846	98.438	99.603	99.491	98.452	97.925	97.553	97.262	97.435	98.045	97.892	97.686	98.085	97.848	97.567	98.831	97.612	97.807	98.066	98.701	96.196	98.896	98.353	98.407	97.504	97.1	97.44	99.277	98.565	98.687
105.33	106.19	105.29	106.03	104.94	105.04	105.58	105.83	106.27	105.29	106.3	105.38	105.93	105.19	106.31	106.59	106.42	106.22	105.93	107.64	107.49	104.76	105.05	103.63	105.24	106.42	106.98	105.55	106.32	105.74	106.72	106.96	106.45	106.62	103.63	106.35	104.82	105.89	104.75	105.32	105.66	106.33	105.18	107.56	107.42	105.17	106.25	105.38	106.23	105.22
110.56	111.56	111.04	110.64	109.3	110.28	109.36	112.03	111.21	111.08	112	109.63	109.27	111.16	111.1	111.55	111.47	110.55	110.16	110.51	111.22	110.62	110.55	112.15	111.15	111.88	111.23	110.75	109.48	110.6	109.66	109.64	109.91	109.24	110.55	110.49	110.22	109.7	110.5	111.04	111.7	109.9	109.66	110.79	111.01	109.32	111.08	111.72	110.33	110.37
105.9	105.56	105.95	107.87	107.09	106.41	105.83	105.93	106.06	105.6	103.48	106.56	105.15	107.22	107.32	106.53	105.36	107.15	107.21	106.92	106.79	105.95	106.15	106.44	105.36	105.49	106.81	105.33	108.38	106.83	106.74	106.89	107.5	106.33	106.22	106.81	106.29	106.85	105.8	106.06	105.95	106.38	106.04	107	105.05	105.75	106.81	107.72	105.92	107.02
105.5	105.9	107.79	106.08	105.26	105.89	106.76	104.95	106.18	106.09	105.47	105.25	105.03	106.05	106.98	105.76	106.13	105.51	105.82	105.55	104.25	104.33	105.06	106.55	106.32	105.95	107.49	106.82	106.66	104.9	106.83	107.22	106.31	105.71	107.44	105.45	106.46	107.09	106.26	106.72	105.96	104.9	106.19	106.52	106.21	105.74	105.91	105.01	106.55	104.58
106.5	105.94	105.35	105.04	104.81	104.28	104.69	105.26	104.76	107.12	105	105.72	105.29	105.5	105.29	106.55	105.13	104.92	106.57	106.02	107.08	106.43	105.02	107.65	106.14	103.85	105.07	108.33	105.83	105.23	103.29	105.97	104.75	105.8	104.56	106.41	106.49	105.61	104.48	105.6	105.75	106.26	106.55	104.71	105.85	104.88	105.83	104.62	104.57	106.19
107.24	109.04	108.57	108.96	108.54	108.09	107.65	107.23	108.12	108.26	108.71	108.67	108.69	108.52	108.78	109.01	107.48	108.27	107.75	107.92	109.6	107.69	107.94	107.74	108.55	108.65	108.25	107.91	108.88	107.67	108.38	108.42	108.15	107.6	107.39	108.37	109.23	107.37	109.16	108.16	107.92	109.31	109.91	109.05	108.71	107.79	107.77	109.2	107.11	108.32
97.389	98.136	97.823	98.916	98.784	99.432	98.204	98.909	99.329	97.565	97.722	97.93	97.121	99.055	98.797	96.959	95.968	98.177	99.076	98.026	97.625	98.567	96.383	98.471	97.197	97.315	97.559	98.433	98.401	98.876	97.545	97.943	98.928	98.134	95.568	97.802	99.792	97.889	97.058	98.681	98.636	97.145	98.67	97.977	96.5	97.278	98.139	98.135	97.537	98.303
99.178	99.413	99.314	100.59	98.459	98.452	97.992	98.371	95.839	97.501	99.027	99.27	99.734	99.703	96.896	98.806	98.19	98.386	98.542	97.922	98.702	99.172	98.303	97.919	98.737	97.54	97.011	98.877	99.076	99.179	98.27	96.898	98.73	98.78	98.751	99.109	98.61	97.545	97.803	98.743	97.56	99.645	97.967	97.792	97.699	98.845	97.495	98.248	99.5	97.769
100.6	100	100.82	102.15	100.45	100.98	101.59	101.5	101.28	100.92	100.82	100.47	99.56	100.7	100.24	99.485	100.24	100.99	103.09	101.34	99.996	101.27	101.33	100.95	100.38	101.14	101.83	101.62	99.097	100.04	100.05	101.22	100.73	103.01	101.42	100.15	101.32	100.23	101.78	102.66	100.47	101.67	99.675	101.01	101.36	100.94	100.86	100.46	100.41	101.17
97.527	99.732	98.493	98.485	97.962	98.661	97.861	97.594	98.015	98.395	97.963	98.317	100.21	98.026	98.097	98.986	97.281	97.511	98.744	97.107	97.857	98.891	97.794	96.071	97.991	98.306	99.704	99.221	97.397	97.398	98.064	97.763	98.26	99.577	98.819	97.51	99.289	97.879	98.589	98.19	98.038	99.78	97.293	97.417	97.992	98.104	97.599	97.802	98.047	97.316
97.328	98.619	99.057	97.758	96.575	98.322	98.375	97.329	97.071	98.244	98.143	98.94	97.473	97.231	98.722	97.358	99.396	99.094	97.538	96.652	97.752	97.853	97.322	97.068	98.38	97.6	97.887	97.321	97.554	97.049	97.905	97.19	98.363	98.247	98.036	99.118	98.238	98.292	98.044	97.801	99.395	97.409	98.744	98.048	97.213	98.749	99.491	100.12	96.77	97.957
106.72	107.21	106.24	108.23	107.17	106.3	106.44	105.5	106	107.17	106.96	106.56	106.72	105.31	106.66	105.9	106	107.77	107.38	106.39	106.18	108.69	106.4	104.66	105.09	107.34	107.54	107.42	106.42	106.27	105.65	107.5	108.04	105.38	106.29	104.5	105.8	107.06	106.98	106.6	107.37	106.69	105.41	105.96	107.58	105.34	106.94	104.68	105.97	108.08
107.18	104.55	107.55	106.58	106.07	106.32	105.67	104.72	107.08	104.83	106.17	106.82	106.9	105.92	105.32	107.49	105.32	108.4	107.53	104.56	105.81	105.6	105.8	104.63	106.89	104.91	105.2	108.79	107.06	107.36	107.22	106.55	105.89	106.66	107.06	104.27	105.81	105.99	106.25	106.19	105.28	105.8	105.71	106.38	105.79	104.67	105.8	107.42	106.57	107.36
98.202	97.211	99.063	99.067	98.826	98.507	99.021	97.227	97.882	98.258	97.888	98.405	97.576	98.682	95.727	97.873	99.23	97.94	98.158	96.587	98.796	96.885	98.551	99.609	98.792	97.67	98.082	97.49	98.531	98.909	97.176	97.859	99.22	98.729	97.589	97.054	98.138	96.88	97.227	97.624	98.483	98.092	98.227	97.469	98.281	98.219	98.365	96.321	97.708	96.851
104.18	105.07	106.56	105.87	106.42	105.13	105.91	104.46	104.19	105.47	105.42	105.69	105.17	104.88	106.24	106.77	105.26	105.18	105.71	105.74	104.75	105.82	105.21	105.77	107.06	105.77	105.62	105.13	105.14	107.27	107.01	105	106.73	106	105.68	106.81	105.32	104.62	106.08	105.09	106.08	106.47	107.02	106.41	105.56	106.28	106.04	105.47	106.66	105.94
104.79	105.41	106	107.07	105.4	104.62	105.45	103.62	106.35	105.17	105.28	106.14	105.33	106.22	105.22	107.12	104.38	105.5	104.99	104.67	106	106.34	104.7	107.31	105.23	103.9	107.29	105.24	106.54	105.23	104.6	104.9	106.41	106.89	105.96	105.16	105.26	105.64	102.66	103.5	106.67	104.77	106.46	104.31	104.95	103.81	106.06	104.86	103.3	105.33
97.134	98.105	99.791	96.977	100.13	99.193	97.75	98.479	99.282	98.474	97.231	98.201	98.084	98.645	97.249	96.577	96.903	98.9	97.782	97.966	98.44	97.813	97.275	96.814	97.132	97.625	98.734	96.217	99.756	97.301	97.347	97.847	97.797	96.424	97.22	96.846	97.621	99.168	96.905	97.648	98.24	100.38	96.465	98.899	96.931	97.987	97.91	98.819	97.726	98.276
110.07	111.7	109.65	111.54	110.01	111.64	110.78	111.76	110.56	109.02	109.76	109.97	111.53	109.16	108.83	111.87	108.65	108.96	110.46	110.93	110.19	110.25	110.47	111.28	111.86	110.59	112.36	109.59	109.68	111.3	110.86	110.13	109.33	111.25	111.2	112.28	110.63	109.74	111.36	112	110.47	109.8	109.02	110.22	109.61	109.81	108.83	110.27	110.81	109.95
98.041	97.737	97.121	97.138	98.834	97.52	98.252	96.861	99.128	97.84	98.022	96.571	97.341	98.157	98.249	99.037	98.005	98.092	96.678	97.656	98.104	97.427	98.705	96.198	96.519	98.929	96.799	98.255	98.306	97.813	99.077	98.25	99.797	98.45	98.72	96.838	96.904	99.153	98.837	98.045	96.13	99.449	100.34	98.607	97.846	98.281	97.707	98.789	96.648	97.409
99.109	97.48	98.475	98.277	97.205	99.263	99.077	99.032	99.836	98.743	97.667	97.997	100.35	99.37	99.087	98.842	98.034	99.553	98.33	99.675	97.096	98.507	98.493	99.839	99.129	99.364	98.666	97.876	98.792	98.433	99.591	98.485	101.21	98.657	98.062	99.251	97.874	97.336	99.076	99.27	98.891	97.497	99.212	97.654	99.57	98.496	98.7	98.25	99.384	98.395
105.94	105.52	106.17	105.76	105.3	104.67	105.05	105.93	106.59	105.72	105.76	105.11	106.02	104.98	105.26	104.9	106.06	104.76	105.95	105.94	105.29	105.83	105.45	105.05	105.92	107.2	106.08	106.27	105.6	105.09	105.22	104.87	105.9	104.3	104.45	105.97	105.6	107.46	106.02	105.68	104.38	104.62	106.55	104.39	106.57	105.2	104.92	105.05	106.08	105.57
107.86	109.63	109.8	108.55	109.06	109.1	109.28	109.76	109.9	109.95	107.8	108.31	108.15	109.92	108.28	108.5	108.28	109.22	108.89	108.09	109.07	110.23	108.67	108.8	108.46	107.77	108.36	109.89	108.2	109.11	108.57	108.23	108.37	110.02	109.61	108.54	109.8	108.03	108.21	109.07	109.8	107.91	108.62	109.31	108.84	108.83	107.57	108.49	107.43	108.12
106.05	105.8	105.85	107.12	104.97	106.57	104.67	105	105.7	104.77	107.08	106.39	107.09	106.78	105.35	106.88	105.18	104.97	108.55	106.26	105.65	106.01	107.19	105.47	107.2	106.47	104.8	104.64	104.94	104.21	105.36	105.53	105.8	104.49	104.69	106.03	106.13	105.66	103.22	105.18	105.54	105.35	106.4	106.6	105.41	107.09	106.37	105.86	104.6	104.71
106.11	105.78	104.91	106.82	105.37	105.94	106.74	106.57	105.02	105.17	105.6	104.36	106.18	105.32	104.42	105.41	105.14	107.11	105	106.08	106.38	104.33	105.77	104.75	105.38	106.04	107.01	104.91	105	105.28	106.5	104.41	104.25	107.3	106.17	105.4	106.15	104.66	104.39	104.76	105.52	105.29	105.71	105.5	104.58	105.29	103.82	106.18	105.38	105.37
98.04	97.65	96.505	98.412	99.48	97.803	98.575	97.384	97.305	98.381	99.593	97.466	99.093	97.547	98.419	97.697	98.087	99.535	97.495	97.513	98.208	97.634	99.051	97.908	98.388	96.998	97.523	98.88	96.687	97.685	97.886	97.769	98.468	97.379	98.646	96.803	97.562	97.756	98.287	98.846	98.317	98.673	97.474	97.685	97.752	98.423	99.153	97.937	97.522	98.124
102.74	101.83	102.38	101.24	102.89	102.7	103.64	102.98	103.99	102.78	103.85	103.72	103.67	103.05	103.85	103.32	101.79	103.78	103.65	102.07	101.76	102.82	103.39	103.12	102.49	100.92	102.36	103.54	104.72	102.7	102.71	103.22	103.22	102.46	103.85	101.76	102.44	102.41	103.42	102.42	102.45	102.19	102.97	103.13	103.46	102.54	101.72	102.18	103.5	102.43
109.36	108.7	107.5	108.67	110.12	108.81	106.41	109.4	107.02	108.1	107.01	107.24	109.37	108.55	108.94	106.39	107.63	108.58	108.65	107.29	108.21	107.36	109.84	108.19	109.73	108.21	108.01	109.43	109.13	108.48	108.96	108.63	107.34	107.52	108.76	107.63	108.03	109.25	107.94	110.47	108.18	108.37	110.43	108.51	108.09	108.54	108.22	109.22	107.89	107.59
109.81	111.07	110.19	110.61	109.37	111.51	110.52	110.16	109.98	110.27	110.91	110.6	109.42	111.86	110.77	111.89	109.38	110.24	110.28	109.57	109.84	110.93	111.21	111.73	110.62	109.7	111.32	109.67	109.88	109.7	110.23	110.3	109.41	111.09	108.22	110.27	112.39	109.36	110.19	109.55	109.79	110.23	109.88	109.88	109.74	110.43	110.2	110.61	109.92	109.8
104.32	104.36	102.84	102.43	102.33	102.63	102.11	102.84	101.38	101.69	103.5	103.2	103.76	103.07	102.6	103.26	102.2	102.97	103.76	103.66	101.59	103.51	103.67	103.98	102.45	103.86	102.35	103.49	102.92	102	104.23	103.68	102.3	102.86	103.29	102.52	102.35	101.7	103.07	102.52	103.44	103.14	103.91	102.16	103.31	102.36	102.23	102.44	104.76	100.96
107.74	108.4	108.34	107.48	109.68	108.72	108.65	108.57	108.92	109.4	107.67	108.94	107.81	107.49	107.58	109	107.87	107.98	108.81	108.04	106.97	108.53	107.88	108.23	106.02	107.67	107.99	107.9	107.78	106.65	107.97	108.6	107.98	108.3	106.47	107.84	107.41	108.55	109.02	107.71	107.11	107.85	108.89	108.35	107.78	108.59	107.28	106.13	108.16	107.03
109.48	109.1	108.23	108.02	107.29	109.48	108.12	107.71	106.78	107.86	108.31	107.89	109.59	108.45	109.32	108.27	108.88	105.25	108.48	107.61	107.1	107.87	108.43	108.46	108.15	106.89	107.8	107.59	108.15	107.18	108.23	108.59	107.88	110.13	108.91	109.3	108.4	108.35	107.06	110.12	108.87	108.46	108.74	107.02	107.68	106.56	107.6	108.66	108.18	108.5
105.04	107.3	106.35	106.88	105.99	105.82	105.22	105.91	106.11	107	108.77	106.99	106.18	107.04	106.84	107.81	107.29	105.91	106.5	106.33	107.14	106.22	106.75	106.51	107.16	105.97	106.98	107.55	106.72	106.94	106.02	107.56	105.83	106.39	105.62	106.35	106.35	106.75	106.85	106.15	106.99	107.17	106.61	107.13	105.76	106.72	106.15	107.2	106.05	105.41
109.79	109.36	111.19	110.07	109.84	109.06	110.76	111.12	109.35	111.3	109.77	110.46	109.71	109.34	110.42	110.77	111.53	111.69	109.01	110.2	111	110.02	109.47	109.06	110.55	110.96	109.84	108.88	110	110.8	110.62	110.98	109.92	109.97	110.22	111.62	111.66	109.93	110.69	111.58	109.94	110.81	110.3	111.15	110.88	110.87	109.98	110.05	110.14	110.9
108.55	107.13	105.66	107.49	106.39	106.73	105.03	106.48	106.02	107.1	105.36	106.93	107.11	104.7	106.37	107.22	108.41	106.55	107.05	105.11	106.18	107.11	105.9	107.68	106.7	106.8	106.48	105.22	106.92	106.18	106.01	107.11	106.09	106.04	107.42	104.87	107.16	107.35	106.87	107.08	106.65	106.24	105.39	106.74	107.85	106.5	107.02	106.58	107.13	105.68
100.26	99.301	100.47	99.458	101.85	100.58	102.68	99.093	101.23	102	100.5	100.51	99.462	100.19	101.45	101.54	100.63	100.91	102.62	99.342	101.02	101.73	100.16	101.5	101.54	101.74	101.16	101.75	102.34	100.83	102.62	100.91	99.838	101.09	101.33	101	101.61	101.74	100.5	99.664	101.21	101.86	101.54	99.648	101.54	99.807	101.12	100.73	100.66	100.42
103.05	99.882	101.02	99.443	101.41	102.38	100.11	99.681	102	100.56	100.04	102.27	101.73	98.985	102.4	102.12	100.22	99.774	100.98	101.44	100.62	100.55	100.37	99.563	99.705	100.9	99.712	101.86	100.41	99.981	102.51	101.62	101.53	101.7	102.68	103.72	100.86	100.26	100.87	102.02	101.64	100.01	102.25	101.92	101.31	101.85	101.7	101.16	101.6	101.72
103.83	103.25	101.8	102.34	102.41	102.36	102.71	102.68	104.33	102.85	101.69	103.61	102.93	102.99	103.25	102.89	105	103.94	102.77	102.2	103.08	102.37	104.04	102.89	102.38	103.27	102.04	103.6	100.32	101.89	102.46	102.59	101.61	102.37	102.86	103.17	104.71	101.77	103.2	101.95	103	103.19	102.02	103.67	102.48	102.3	103.65	102.79	103.16	102.93
95.906	98.228	98.895	98.197	98.503	98.375	97.891	99.701	98.041	97.625	98.801	97.749	96.696	97.704	98.899	98.896	98.66	99.001	99.122	96.97	99.303	99.396	97.079	97.951	98.372	99.216	99.442	98.436	98.933	97.992	98.199	98.268	99.209	98.361	98.016	98.117	98.479	98.574	98.674	98.146	98.624	97.05	98.504	98.77	98.971	98.419	98.093	97.416	98.389	96.725
106.67	107.36	105.12	105.1	107.26	106.42	105.84	107.06	107.52	105.97	106.86	106.39	107.45	105.3	106.61	106.96	106.44	106.07	107.9	107.75	109.04	106.97	104.49	106.33	106.85	108.14	106.48	106.35	108.35	106.8	106.04	108.3	107	104.79	106.6	106.21	107.01	106.51	107.14	105.94	107.14	107.43	107.53	105.62	105.52	107.66	107.78	105.82	105.05	108.44
109.14	107.22	109.46	107.73	107.14	108.98	107.09	107.87	107.8	106.17	107.63	107.9	109.3	107.27	108.43	108.98	108.07	108.68	107.38	108.75	108.64	108.03	106.46	108.79	107.4	108.43	107.94	107.92	110.67	107.58	107.92	108.99	109.05	109.66	109.35	107.31	109.01	108.57	110.34	106.79	106.52	108.69	108.76	108.78	106.85	106.05	107.74	108.22	108.03	108.82
98.144	98.574	97.818	97.654	98.978	98.6	99.168	98.655	98.568	98.994	100.18	98.539	99.481	99.204	98.609	97.06	98.293	98.024	98.444	96.868	100.22	99.53	99.549	97.704	102.02	99.273	100.1	99.538	99.819	99.418	98.347	98.91	100.32	97.381	98.075	100.03	99.68	98.376	98.336	98.708	98.572	98.803	99.463	97.482	100.37	98.565	98.371	98.965	98.814	100.04
107.13	105.51	105.71	106.53	104.97	105.99	105.69	106.01	107.9	106.05	106.25	106.16	106.07	107.78	105.16	106.34	106.64	105.86	106.15	106.31	106.87	105.45	106.15	107.28	106.4	107.67	106.95	107.21	106.49	106.97	106.1	106.4	106.21	106.8	107.01	105	106.49	107.18	105.84	106.02	105.49	108.19	104.95	105.2	106.57	106.04	106.13	107.61	105.56	106.35
109.22	108.43	109.12	107.78	108.37	108.73	106.86	108.02	109.6	107.06	108.38	107.75	108.62	108.61	108.71	108.02	108.9	107.53	108.84	106.79	108.53	107.85	107.87	107.59	109.35	107.57	107.52	107.55	109.3	109.53	108.98	109	109.15	107.62	108.98	106.74	107.65	107.83	107.55	107.88	108.25	107.33	106.55	109.88	107.99	108.61	108.32	109.01	108.96	109.01
107.83	107.07	108.66	108.08	108.22	108.28	108.96	109.35	109.69	107.26	108.92	108.33	108.3	109.9	107.97	108.29	107.67	108.43	109.77	108.48	109.4	107	107.12	107.7	108.27	108.46	108.09	108.77	108.34	109.28	108.16	108.5	108.53	108.81	109.5	109.12	108.04	109.3	107.78	109.12	109.18	109.21	109.95	108.39	108.78	109.76	107.91	106.96	108.66	108.11
111.05	111.9	110.77	109.8	109.54	110.78	110.47	109.42	110.4	110.34	111.67	110.27	110.82	109.64	110.25	112.26	109.97	110.81	109.67	111.2	109.2	108.32	111.37	109.64	109.1	111.64	109.19	110.23	109.71	111.52	110	110.09	110.36	108.56	110.28	110.94	110.11	108.72	111.06	109.64	110.44	111.23	110.91	111.01	110.16	111	109.33	109.77	111.2	110.7
98.867	97.972	98.772	98.097	100.05	98.108	99.036	99.618	97.9	98.299	98.613	98.194	98.817	97.826	98.989	98.034	98.452	97.535	99.176	96.817	97.382	97.443	97.41	98.198	100.86	98.979	97.921	98.213	97.434	97.827	98.406	99.187	97.859	98.936	98.748	98.113	99.209	97.889	99.338	99.698	97.235	99.214	98.386	97.386	97.399	97.923	97.447	98.048	97.624	97.076
107.94	108.52	107.63	108.16	108.8	108.65	109.04	108.36	107.65	109.91	107.88	107.49	109.69	107.47	107.68	108.63	108.25	107.08	107.72	109.29	108.69	108.14	107.99	109.08	107.87	108.74	108.78	108.48	108.57	108.04	108.28	106.83	107.85	108.22	108.46	106.64	109.24	107.5	109.82	108.01	106.27	108.69	107.65	107.6	109.89	108.83	108.54	108.43	106.47	107.79
100.43	100.79	102.72	102.52	99.629	101.28	100.93	102.1	100.57	100.93	100.88	101.45	100.89	99.59	101	101.93	101.75	102.23	101.32	102.17	99.616	100.75	101.39	102.2	102.62	100.35	99.525	101.04	100.91	100.19	102.73	100.79	102.82	101	100.64	99.452	100.86	100.62	102.13	100.9	101.1	100.96	100.62	100.89	100.86	102.02	101.69	99.885	101.54	102.14
107.37	104.73	104.51	107.41	104.8	105.71	107.09	106.59	105.62	107.21	106.07	106.26	107.4	106.38	106.2	105.79	106.37	105.77	108.22	105.9	106.54	105.58	106.31	106.8	108.27	106.19	105.52	105.6	106.61	105.36	107.64	108.16	106.64	105.45	106.59	106.78	106.07	106.21	105.83	105.59	107.8	107.93	106.26	106.93	107.47	106.12	106.57	106.78	107.12	105.43
98.586	97.999	97.657	97.398	98.659	98.68	98.288	98.018	99.18	98.546	98.599	98.423	97.945	98.206	99.474	97.069	97.569	97.166	97.929	100.69	97.949	97.782	96.896	97.504	97.969	97.738	99.391	96.81	97.182	98.171	98.231	97.032	97.253	96.959	99.211	98.144	97.334	98.254	99.484	98.933	98.231	96.492	98.913	98.245	98.033	97.025	97.225	97.012	98.062	96.005
107.69	108.98	107.66	107.76	108.06	109.98	109.07	107.88	108.58	108.92	108.64	109.85	108.23	109.92	108.27	109.26	107.57	108.06	108.54	110.04	108.36	108.9	107.83	108.81	109.16	109.25	108.42	107.81	109.1	109.3	108.54	108.61	107.68	108.86	108.49	108.92	108.64	108.77	108.14	109.14	109.79	108.1	109.41	107.92	108.45	107.96	107.28	109.95	108.56	108.6
108.9	108.86	108.72	108.2	108.98	108.99	110.11	108.06	109.16	108.94	107.6	107.37	107.59	108.33	108.64	108.28	106.57	107.49	109.58	108.01	107.55	106.94	107.94	108.89	107.63	107.31	109	108.91	108.14	107.59	108.09	107.62	108.35	108.51	108.05	108.19	109.57	107.81	108.45	108.32	106.19	109.39	108.36	109.53	107.12	107.98	108.53	109.56	108.39	107.87
110.81	109.58	111.09	110.39	110.92	110.21	110.69	111	110.58	110.03	111.47	111.63	110.22	110.16	110.08	109.62	109.25	111.33	110.72	110.91	109.62	110.24	110.67	109.79	110.82	111.05	112.19	110.37	108.88	110.09	109.77	110.88	110.71	110.81	110.32	109.32	109.19	110.06	110.84	108.72	110.03	109.97	110.72	110.19	110.91	111.79	108.46	110.02	110.25	109.96
108.01	106.71	107.21	107.57	110.22	106.68	107.23	108.23	106.43	107.16	107.98	107.06	107.12	107.14	107.05	108.47	107.42	107.38	110.3	107.65	107.38	107.67	106.87	108.05	108.13	107.16	105.28	107.54	108.73	108.16	108.53	107.43	107.32	107.69	108.91	106.61	107.18	108.66	108.88	107.98	107.63	107.99	107.49	106.6	107.24	107.66	107.78	108.37	106.94	108.57
108.52	108.02	108.53	107.74	106.3	108.98	107.85	109.45	106.96	107.82	106.95	108.26	109.74	108.15	107.81	108.55	108.98	106.74	108.86	106.36	106.85	107.59	108.8	108.78	109.27	107.02	107.98	107.35	107.77	108.61	107.81	106.29	107.36	108.56	108.29	108.53	106	108.56	107.18	106.21	108.97	107.51	108.72	107.79	108.04	107.99	108.09	108.26	108.34	108.85
106.04	105.62	105.3	106.38	106.14	105.86	106.4	105	106.04	105.76	105.75	105.8	105.01	106.09	105.59	105	106.56	105.22	106.35	105.56	105.39	106.25	107.33	105.49	106.38	103.62	104.56	106.94	105.86	105.85	105.75	105.5	107.03	106.49	105.36	104.96	104.15	105.6	105.9	105.68	106.91	104.19	105.25	104.67	105.88	104.47	105.67	105.38	107.29	106.53
98.708	96.867	97.939	97.956	98.689	97.696	98.66	98.922	98.597	99.806	98.468	98.004	97.109	97.968	96.19	95.465	98.276	98.271	98.228	95.659	97.476	96.457	99.419	97.987	98.056	97.401	97.419	96.531	98.092	98.546	98.365	97.363	98.621	98.047	97.517	96.748	97.33	99.718	97.653	98.06	97.921	98.592	96.939	98.034	97.982	98.734	99.568	97.345	98.5	98.262
105.84	104.12	105.1	106.02	106.4	105.77	106.03	104.83	106.09	107	104.04	105.93	105.21	107.27	106.09	104.74	105.27	105.71	104.93	106.27	105.17	106.4	106.19	106.6	106.39	106.06	107.17	105.06	105.73	105.77	104.87	103.84	107.24	106.56	104.25	104.8	103.9	105.76	104.95	106.01	106.01	105.93	105.24	107.08	106.63	106.26	104.29	104.65	104.13	104.86
107.96	107.92	107.59	108.37	107.05	107.78	108.44	107.89	106	107.78	108.56	108.24	108.62	109.1	107.5	108.35	106.59	108.41	107.46	109.16	106.59	107.28	109.41	108.32	108.37	108.39	107.89	107.95	107.59	106.93	108.3	107.34	107.93	107.9	108.84	108.77	106.99	106.29	107.6	107.71	107.85	108.01	108.18	108.17	106.68	109.68	107.64	106.14	107.72	106.46
106.4	107.5	106.79	106.08	104.48	104.93	106.77	107.77	108.7	106.14	105.81	105.07	105.58	107.36	106.87	106.38	106.11	107	106.28	107.09	105.91	105.8	107.78	104.58	106.93	106.86	106.66	105.63	107.61	106.6	105.81	105.84	106.41	108.04	107.69	105.44	106.87	104.94	106.23	107.02	105.85	106.42	106.94	106.94	106.77	106.08	105.93	107.29	107.12	105.53
108.92	108.83	107.8	109.44	107.01	109.36	106.12	107.77	108.43	108.38	108.04	108.81	107.22	108.26	108.88	109.5	108.54	107.7	109.72	106.61	109.96	108.47	108.12	109.47	107.83	106.97	108.71	107.3	108.38	108.21	108.42	108.99	108.02	109.07	108.25	107.86	107.44	108.42	108.67	106.73	108.64	109.69	108.51	109.35	108.55	107.91	109.03	108.2	108.25	108.51
97.99	96.524	99.451	96.949	97.235	98.023	96.937	98.928	97.962	98.973	97.949	97.323	97.967	98.783	98.973	97.658	98.692	97.927	96.594	97.881	98.187	98.181	100.12	98.228	96.697	97.691	97.914	98.31	99.346	98.921	97.619	98.588	97.156	95.865	97.936	98.847	99.467	97.4	96.815	97.256	96.71	98.967	96.515	96.232	96.232	97.179	98.98	97.54	96.938	99.646
108.82	108.28	108.73	108.48	108.67	107.89	108.84	108.07	108.63	108.44	108.52	108.04	109.3	108.02	107.51	107.84	109.27	108.01	108.33	108.98	109.48	108.23	108.73	109.29	108.9	107.7	108.2	109.43	109.46	106.3	108.05	107.78	107.95	108.88	107.91	107.74	107.35	107.86	107.76	109.57	107.26	108.84	107.57	110.12	106.93	107.9	110.7	107.98	108.58	108.74
106.06	104.3	105.03	103.63	105.59	105.99	105.13	104.99	106.16	105.24	104.8	104.36	104.66	105.65	105.95	105.44	105.42	106.12	106.25	106.66	106.44	106.65	105.23	104.89	107.42	106.22	105.6	105.58	106.07	107.3	105.22	104.49	106.25	106.4	105.74	106.19	104.51	105.26	106.27	106.13	106.13	104.34	106.2	106.92	108.78	104.53	105.05	107.18	105.78	105.17
97.604	97.614	98.87	99.025	98.217	97.51	97.186	98.531	97.374	97.74	98.372	98.421	96.774	99.348	97.789	98.835	100.04	98.316	97.941	97.845	97.767	96.889	97.072	98.412	97.474	97.982	97.417	98.059	97.085	97.425	98.105	98.614	98.581	99.044	98.259	98.59	98.244	98.068	98.108	98.243	98.473	97.095	95.954	99.47	97.678	97.083	98.034	98.068	98.086	99.578
106.61	106.35	105.44	105.73	106.02	104.65	106.8	105.61	105.37	106.55	105.21	105.51	106.25	105.13	105.51	104.41	104.26	105.65	106.13	106.46	105.78	105.83	103.6	105.24	105.6	105.85	104.88	105.94	104.49	105.5	106.51	105.29	104.85	104.15	105.17	106.74	105.98	105.63	105.31	104.98	106.16	104.64	107.05	106.95	106.39	106.45	105.76	105.9	107.86	106.68
108.17	107.82	108.48	107.93	107.94	107.35	107.96	108.68	106.61	108.05	106.57	107.18	107.38	109.46	108.92	108.55	107.23	105.91	108.73	108.25	108.97	105.07	107.33	106.74	107.17	106.6	106.61	106.98	108.38	108.01	108.34	107.83	107.27	106.47	107.48	109.28	107.12	108.38	106.11	107.84	107.64	107.52	109.17	107.68	108.65	108.75	107.92	107.8	108.04	108.33
106.66	106.56	104.84	106.45	105.33	107.14	107.62	107.48	106.3	106.03	105.31	105.84	106.08	105.37	106.44	106.72	107.34	107.12	107.11	106.96	105.87	105.8	106.91	107.49	107.82	107.79	106.54	106.61	106.9	105.93	105.34	108.24	105.98	107.42	107.49	107.2	106.09	107.28	107.1	107.6	106.12	106.23	107.2	106.29	104.72	106.67	107.19	105.21	105.66	106.19
100.12	99.456	98.862	99.693	99.892	100.79	98.988	101.04	100.65	98.285	99.905	100.92	98.761	100.1	98.25	99.666	99.826	99.832	100.53	100.55	100.64	101.17	99.241	98.623	98.834	100.99	99.925	101.37	102.25	99.852	101.36	100.23	100.06	101.17	101.08	99.385	98.694	100.46	101.28	101.2	98.35	100.37	101.74	100.95	100.95	99.511	100.24	100.78	101.71	100.4
108.65	108.39	107.13	106.98	108.03	107.59	109.12	108.72	107.45	109.05	107.31	108.57	108.94	107.68	107.7	108.15	107.79	108.41	109.18	107.58	107.4	108.32	108.4	108.39	106.83	108.23	107.44	108.32	107.23	107.42	109.67	108.99	108.17	108.66	106.53	108.93	108.64	107.73	106.84	109.23	110.09	106.7	107.89	109.63	107.74	106.37	108.29	107.72	107.41	105.7
108.52	108.43	107.75	109.39	108.12	107.73	109.02	106.24	109.21	106.16	107.36	107.21	107.12	107.45	107.93	107.88	109.54	106.96	108.67	108.74	106.49	108.58	108.34	108.62	108.27	107.73	108.63	107.24	106.9	106.88	108.52	107.53	107.94	107.53	107.45	108.3	108.25	107.34	107.99	107.9	109.67	109.25	109.03	107.48	108.15	107.21	107.81	106.76	108.08	108.18
107.54	107.46	107.46	109.44	108.02	107.75	108.05	107.16	107.48	107.62	107.43	107.26	108.65	108.3	108.26	107.42	107.28	109.08	107.89	106.71	108.16	107.89	107.27	106.96	106.49	108.21	107.8	108.67	107.86	106.62	107.66	107.92	108.11	108.59	106.37	107.8	107.22	108.65	107.63	108.69	108.74	106.1	107.53	107.99	108.26	107.79	107.35	108.28	107.95	108.96
105.07	105.12	105.43	104.31	105.78	106.03	104.82	106.3	105.57	105.67	104.49	104.87	105.46	104.22	107.17	106.23	106.28	103.78	104.91	105.61	105.39	104.46	104.98	105.43	104.83	105.61	105.29	105.74	106.72	106.16	104.6	104.57	105.02	105.43	106.61	105.37	106.76	106.34	105.65	104.29	105.44	105.78	106.14	105.12	104.34	104.77	105.68	106.31	103.51	106.02
105.4	105.14	106.92	106.59	107.72	107.75	106.56	106.03	105.67	105.19	108.08	106.1	106.24	107.31	105.83	106.04	105.07	107.25	106.54	105.68	106.39	106.14	106.33	106.86	105.38	105.8	106.18	106.42	105.92	108.24	106.71	106.21	106.56	104.89	107.6	107	106.8	104.84	105.59	105.82	105.56	106.79	106.07	107.04	105.81	106.98	106.15	105.92	105.3	105.25
108.17	107.49	109.02	109.07	108.39	109.31	109.77	107.95	107.35	109.09	108.51	107.74	108.83	109.22	106.83	107.98	109.14	108.62	107.42	107.31	107.28	108.17	108.31	107.1	107.98	109.1	109.35	109.21	109.69	108.11	107.57	107.31	108.66	109.65	108.31	108.55	107.12	108.14	108.62	107.11	108.45	109.36	107.55	108.03	107.23	107.37	107.69	106.48	109.17	108.07
107.3	107.49	106.68	107.68	108.75	108.47	106.76	107.71	108.17	108.35	108.13	107.82	108.51	109.32	107.64	106.57	108.99	107.27	107.89	107.69	108.26	107.18	108.45	107.45	108.71	106.57	107.41	106.62	107.41	108.12	107.96	108.32	106.14	107.58	108.07	106.66	108.33	107.46	107.33	108.59	108.01	107.09	107.58	107.35	108.17	107	108.86	107.43	108.37	109.8
106.08	104.15	104.8	106.2	106.5	106.07	105.22	104.17	106.9	104.19	105.14	104.35	104.92	107.19	106.85	107.4	104.71	104.88	107.61	107.22	106.27	106	106.68	105.7	106.39	106.41	106.77	105.5	106.34	103.89	104.41	106.26	105.8	106.87	105.59	105.16	106.08	105.98	105.65	104.56	103.98	105.27	106.73	106.56	106.14	105.94	106.74	105.48	104.05	103.46
104.64	107.11	106.75	107.52	106.27	106.14	105.87	105.98	105.74	107.06	108.24	106.47	105.59	106.12	105.99	105.83	105.53	106.9	105.7	107.5	107.38	107	105.94	108.05	105.63	106.25	105.29	105.04	106.24	106.48	105.13	106.66	105.74	106.53	106.96	106.8	108.21	105.74	107.12	105.44	106.68	105.25	105.99	106.52	106.75	105.89	106.04	106.12	107.92	105.92
106.57	105.26	105	105.1	105.35	106.26	105.18	105.36	103.99	105.09	104.52	107.76	105.35	105.96	106.38	105.61	106.43	104.78	105.39	106.41	106.45	106.26	104.76	105.47	106.29	106.27	106.23	104.92	105.3	105.54	107.3	104.41	105.23	106.41	105.69	107.04	105.79	104.78	106.24	105.69	103.87	106.32	104.89	105.65	104.43	107.53	105.43	105.93	104.57	106.09
106.59	105.44	105.34	105.79	107.26	106	105.27	105.85	104.42	107.39	105.6	105.52	103.46	106.42	105.82	104.83	103.75	105.32	104.93	104.9	104.75	106.9	104.98	106	104.5	106.01	106.12	104.93	106.99	105.37	104.48	105.18	105.88	106.74	105.92	107.48	105.91	106.99	105.42	105.34	107.52	104.6	104.78	107.01	104.93	107.54	105.87	106.87	106.42	105.32
109.26	109.13	108.1	108.15	107.23	107.75	107.4	108.92	108.34	108.61	107.72	109.87	108.56	109.48	107.81	109.19	109.27	107.26	106.98	107.57	109.02	109.23	107.65	107.98	107.38	107.55	108.49	106.97	108.05	108.32	108.43	108.26	108.21	107.5	107.8	109.12	108.15	108.64	109.27	109.06	109.04	109.83	107.84	108.8	109.18	107.31	108.61	107.78	107.45	107.17
107.06	107.27	107.41	106.84	106.72	107.29	106.51	107.76	108.91	106.86	108.21	107.12	107.89	107.09	109.72	106.88	106.9	107.08	107.83	108.31	107.04	107.96	107.03	105.51	107.15	109.28	108.14	109.1	107.32	108.22	107.22	107.51	108.53	107.98	106.44	108.85	107.77	106.96	107.88	108.66	108	106.96	106.97	109.08	108.24	107.34	108.27	107.65	106.9	108.68
104.21	106.29	106.08	103.75	107.12	106.39	104.63	105.44	103.62	106.31	105.79	105.85	106.77	105.21	104.93	106.41	104.92	106.1	106.35	105.85	106.39	106.25	105.39	105.73	106.52	106.54	105.92	105.19	104.62	104.36	106.15	106.24	105.15	106.57	105.6	105.26	104.25	106.25	106.1	105.9	105.08	104.67	105.68	106.26	106.52	105.04	104.99	105.6	104.99	104.09
106.57	107.23	107.88	107.56	107.08	106.42	106.14	107.69	107.59	108.2	107.75	107.14	108.06	107.48	108.96	107.37	107.46	108.42	108.83	105.87	107.13	106.38	107.56	108.19	106.54	107.87	107.17	108.09	108.75	107.87	106.57	108.8	106.6	107.81	108.29	108.87	108.86	106.42	109.04	107.18	105.64	108.76	109.18	106.43	106.9	108.5	106.89	108.36	108.7	108.03
103.73	104.5	105.02	103.69	105.31	105.25	106.84	106.17	105.53	105.54	106.16	104.49	104.44	105.25	105.89	104.42	106.05	105.51	104.93	105.24	105.21	105.59	103.57	104.42	105.54	104.57	105.68	106.03	106.09	103.67	107.48	105.52	106.75	106.03	106.58	105.08	104.23	105.96	105.71	105.72	107.32	105.74	104.8	106.61	106.33	104.77	106.29	104.99	103.48	104.05
104.63	105.79	105.5	107.79	104.77	104.41	106.79	105.6	107.05	107.05	104.39	104.41	105.05	107.95	104.19	106.14	106.79	104.89	106.19	105.84	105.24	105.89	106.35	106.16	106.25	105.52	105.09	106.46	105.35	104.65	106.36	105.45	104.39	104.9	106.67	105.76	105.16	104.71	104.89	104.8	105.69	104.58	105.43	104.25	104.73	106.29	105.79	105.95	105.37	106
106.55	104.44	108.42	107.13	106.76	106.82	105.43	106.61	106.38	107.09	106.35	108.49	106.22	107.29	106.48	106.02	105.12	106.59	105.03	106.53	106.24	106.31	106.3	107.7	107.16	106.47	106.57	105.93	105.47	108.06	107.89	106.31	106.58	106.78	106.19	106.61	107.09	107.4	106.2	106.87	106.96	106.1	107.64	106.99	106.44	105.04	107.46	105.64	106.73	107.71
100.31	97.485	97.464	98.905	98.158	98.374	98.587	97.327	98.78	98.264	98.582	100.24	98.136	97.968	99.494	97.704	99.748	99.003	98.124	98.727	100.28	97.04	99.48	98.85	100.14	98.588	100.42	98.736	99.259	99.225	98.24	97.37	98.668	97.733	98.195	98.007	99.082	98.692	102.23	97.843	99.103	98.195	99.647	98.448	98.974	99.377	99.486	99.267	98.634	99.242
98.056	98.337	98.283	98.319	98.669	99.371	97.817	98.407	98.494	98.709	99.173	98.529	98.885	98.532	98.726	98.714	98.407	98.951	100.16	99.642	99.259	97.589	97.787	98.074	98.8	99.101	97.271	99.822	99.116	98.265	99.159	98.902	98.673	99.155	97.701	98.407	97.042	98.245	97.657	99.124	99.886	98.011	99.136	100.09	98.048	99.055	97.961	98.259	99.892	98.821
107.69	107.78	105.43	106.2	106.4	105.64	106.6	107.16	105.89	106.74	108.47	106.32	106.86	106.3	106.46	106.23	105.44	108.15	104.94	105.83	106.47	107.49	107.27	106.04	107.99	106.18	106.31	105.2	105.15	106.44	106.82	108.95	106.74	106.84	106.43	106.47	107.92	107.45	106.62	106.59	106.4	105.89	107.34	107.56	106.34	106.15	107.21	108.8	106.25	107.14
97.694	97.978	97.344	97.164	97.483	99.107	97.098	97.303	98.658	96.554	96.757	97.824	97.63	98.504	98.438	97.268	99.164	97.37	96.36	99.657	98.73	97.83	98.208	96.693	97.784	96.729	98.606	98.252	99.356	97.352	98.006	98.654	97.895	98.129	98.197	98.892	98.72	97.47	97.829	97.36	98.604	97.153	98.615	96.458	98.524	97.576	99.035	98.71	97.147	98.165
110.12	109.97	108.92	111.55	110.12	111.8	110.15	111.77	110.12	110.07	111.32	110.38	110.69	111.87	110.62	110.56	110.2	109.78	109.69	110.57	111.32	108.75	110.2	111.8	109.95	111.4	110.56	111.05	109.18	112.89	109.97	109.24	110.57	110.64	109.99	109.48	110.04	109.7	110.83	110.76	110.1	109.94	110.69	108.5	109.96	112.52	110.81	109.59	111.7	109.6
100.49	99.459	101.62	99.909	99.724	101.1	100.48	99.205	98.914	101.29	100.66	99.961	102.12	101.71	101.4	100.37	100.28	100.82	99.271	102.59	102.75	101.78	99.406	99.399	100.38	100.53	100.72	99.69	100.05	100.47	100.98	99.849	100.88	100.17	101.58	98.959	102.4	101.99	100.79	100.59	99.588	101.49	102.21	102.18	101.27	101.53	101.23	101.97	100.9	101.47
108.29	108.5	106.75	107.12	106.48	108.95	108.82	107.73	105.91	110.02	109.19	107.75	107.91	107	108.4	107.42	108.98	106.83	109.34	108.11	107.01	108.18	109.47	109.06	107.3	108.74	106.37	108.5	107.74	108.49	107.27	107.64	107.35	107.52	108.03	108.11	106.66	111.34	109.38	108.44	108	107.94	107.9	107.77	107.57	108.74	107.52	108.78	108.44	109.11
106.55	109.23	107.77	109.49	109.74	108.15	107.87	107.86	107.51	108.5	108.89	107.69	108.61	108.29	108.8	109.54	108.88	108.91	109.55	107.96	108.31	109.08	107.41	109.28	108.92	109.57	109.17	108.56	107.88	110.08	107.93	108.74	108.34	108.48	107.88	108.9	110.58	108.62	109.29	106.98	109.47	108	108.43	107.77	107.59	108.86	108.38	107.36	108.4	107.99
105.22	106.53	104.75	105.86	106.5	104.17	104.82	105.07	106.13	105.65	105.32	106.26	105.18	106.74	105.32	105.78	104	106.21	106.13	105.13	106.91	104.53	105.89	103.67	106.92	103.91	104.99	103.82	105.45	106.25	105.81	106.12	106.03	104.89	104.8	105.53	105.64	106.2	105.05	104.08	104.2	104.98	106.72	105.02	105.32	103.7	106.53	106.95	105.12	106.08
109.95	110.3	111.41	110.21	110.25	110.27	110.94	110.77	111.79	110.21	111.39	110.28	110.46	111.81	111.17	110.93	111.75	110.75	109.89	110.62	112.76	109.31	109.78	111.46	111.28	109.91	111.06	110.3	110.13	109.52	109.67	109.64	110.87	110.05	112.14	109.95	111.66	110.75	111.72	111.25	109.08	109.77	110.29	110.94	110.44	110.74	110.96	110.56	109.54	110.92
99.107	98.433	98.185	99.528	99.649	100.23	98.917	97.67	97.891	99.022	98.959	98.596	98.991	98.795	99.193	98.495	99.497	99.082	99.545	99.683	97.146	99.376	98.793	99.662	99.88	97.624	98.769	99.369	99.46	97.357	97.543	98.67	99.433	99.094	99.312	99.83	99.743	98.291	98.597	98.295	98.696	98.9	100.04	99.277	99.443	98.314	96.912	98.501	98.422	100.07
106.41	106.11	107.72	106.1	106.39	107.27	104.74	105.23	107.74	105	106.58	105.7	105.76	107.26	106.53	107.43	106.17	106.56	104.92	106.47	108.35	106.04	107.39	105.3	104.63	104.79	107.1	109	107.36	105.44	107.08	106.84	105.65	106.61	107.12	106.83	106.35	106.23	107.62	107.72	105.69	105.26	106.18	107.26	105.93	106.32	106.58	105.46	106.16	107.77
109.06	108.68	107.99	107.89	106.68	108.97	106.65	108.73	108.04	108.4	106.99	106.87	107.65	108.33	106.31	107.27	108.81	108.18	107.66	109.15	108.48	106.63	107.67	108.43	107.28	107.44	106.64	108.03	107.42	106.61	106.9	108.81	108.22	108.79	108.22	109.08	106.91	107.34	106.7	107.93	108.26	108.14	108.65	109.57	108.78	105.93	107.5	107.5	108.37	109.05
108.6	105.8	108.89	107.98	107.96	109.15	107.39	108.47	108.5	107.72	107.9	108.63	107.71	107.52	107.21	107.46	107.32	107.22	107.18	105.9	107.86	107.51	107.78	106.68	106.73	107.98	110.09	107.02	107.35	107.29	109.08	107.96	108.69	108.02	107.47	108.27	107	107.25	107.47	107.04	107.68	106.04	108.13	108.05	107.5	107.87	107.39	106.83	108.62	107.92
107.04	104.89	107.31	105.8	106.44	105.97	107.36	107.07	106.29	106.53	106.88	106.03	106.71	105.27	106.42	104.75	106.3	105.7	106.56	105.38	107.65	105.89	106.83	106.27	107.15	105.83	106.48	105.31	106.5	107.05	106	107.07	107.07	107.24	105.36	107.21	105.91	107.14	105.94	107.77	106.9	107.07	105.41	106.8	105.42	106.55	105.62	104.5	107.01	106.78
107.06	106.87	107.03	106.46	105.36	106.86	106.68	106.96	106.57	108.64	104.61	105.95	105.47	105.81	108.28	105.69	105.29	104.65	105.26	105.65	106.95	106.43	107.32	105.88	104.96	105.36	108.93	106.83	105.95	107.13	104.17	107.59	107.16	106.28	107.6	107.04	106.81	105.85	106.51	106.07	107.24	105.93	106.14	107.06	106.82	105.82	107.18	105.38	105.48	106.81
99.678	97.495	97.587	99.394	99.303	96.589	100.08	97.509	97.331	98.366	99.486	96.149	98.582	98.45	97.517	98.788	98.144	97.849	98.649	96.979	99.894	98.843	99.327	97.599	99.453	97.687	98.104	97.572	97.48	100.18	99.279	97.216	98.253	99.003	97.86	98.934	97.687	96.347	99.119	100.58	98.962	97.116	98.945	97.556	97.272	98.408	98.743	97.605	97.988	98.404
101.95	100.49	101.67	101.51	102.09	100.73	99.947	100.09	100.32	100.99	100.68	100.55	99.8	100.82	100.61	99.837	99.025	99.686	102.12	100.09	100.2	99.485	100.5	101.66	99.077	99.793	100.89	99.707	100.25	101.27	99.045	102.3	100.54	101.92	102.36	102.32	101.64	100.34	99.913	101.75	100.45	100.23	99.392	100.21	99.912	100.35	100.62	99.307	99.819	100.85
104.8	104.89	104.2	106.43	105.28	105.8	105.37	103.36	104.25	105.77	104.61	106.25	105.14	104.8	105.97	105.51	105.57	105.74	106.58	105.85	107.16	104.53	105.71	105.38	105.44	105.13	106.19	106.26	106.5	106.08	106.62	106.65	106.7	105.76	107.72	104.68	104.15	107.6	104.24	105.94	106.72	105.68	105.49	105.53	106.59	105.3	105.75	106.22	105.58	105.29
108.26	107.87	108.11	108.27	107.53	106.55	107.92	107.89	107.22	106.79	108.11	107.41	108.86	108.47	108.17	108.18	107.41	107.16	106.83	108.28	106.8	108.71	107.48	108.42	108.44	107.94	107.82	109.55	106.66	108.25	108.48	107.13	109.41	108.88	107.75	107.56	108.74	106.78	108.34	107.88	107.87	107.83	108.08	108.01	107.35	107.75	107.47	107.77	106.76	108.13
106.21	105.91	106.34	106.79	106.45	104.97	107.2	105.41	105.49	106.27	105.33	106.86	106.74	104.91	106.44	105.93	106.65	104.26	104.93	103.58	104.68	105.78	106.8	106.87	105.9	107.28	105.78	104.72	104.11	104.52	106.21	106.96	105.68	106.56	106.29	106.41	105.58	104.55	104.95	105.7	107.63	105.18	107.41	104.51	107.2	106.8	105.8	104.91	103.75	105.48
100.47	102.41	100.72	101.48	100.66	101.42	100.89	101.92	101.23	100.44	100.49	101.2	102.12	101.68	100.8	99.647	101.91	101.22	99.056	99.753	100.49	101.22	100.28	100.31	100.82	101.66	101.55	100.63	100.64	100.32	99.628	101.29	101.73	100.84	102.02	101.33	101.7	101.54	99.405	100.41	98.882	100.93	100.17	100.87	101.9	101.1	99.203	101.18	101.04	99.347
108.67	110.38	109.68	107.83	107.38	108.83	108.57	107.94	107.3	109.14	108.37	109.11	107.69	108.2	109.57	107.42	108.64	110.4	108.69	108.93	109.4	107.97	108.74	108.79	109.41	109.41	108.32	109.07	106.7	109.37	108.21	109.05	107.36	107.49	107.41	108.21	110.17	108.02	108.8	108.67	108.25	108.97	108.38	109.6	109.02	108.31	108.63	108.86	108.55	108.21
107.58	106.55	105.18	104.84	105.76	106.45	106.76	105.25	107.08	106.33	106.12	106.21	106.06	106.28	106.88	106.9	107.44	104.77	104.96	106.57	105.14	106.03	106.27	103.49	104.01	106.69	106.17	105.85	105.24	105.05	103.48	108.2	105.53	106.77	105.53	106.23	105.15	105.89	106.76	106.85	105.46	105.36	104	104.66	106.82	105.18	106.49	106.59	105.14	107.38
106.21	108.4	107.21	109.87	107.77	108.22	107.78	109.35	108.6	106.59	106.84	107.86	108.01	106.49	108.44	107.15	107.94	107.63	106.89	106.01	108.25	108.01	108.78	108.33	106.91	109.23	109.2	107.24	108.13	107.34	107.67	107.61	109.04	108.83	107.19	108.23	107.65	106.72	107.77	108.81	107.72	107.57	107.9	107.85	109.66	106.97	107.94	107.3	107.1	108.48
106.16	104.7	107.24	105.05	105.85	106.64	105.29	105.45	107.61	105.71	107.84	105.7	107.31	105.94	106.83	105.29	105.66	105.09	107.34	105.68	106.59	106.4	107.39	106.62	105.93	107.44	106.36	107.41	106.27	106.06	104.99	105.26	105.92	106.49	105.87	104.81	106.58	106.09	107.44	106.6	107.94	105.52	106.27	106.52	106.6	105.62	108.41	105.83	105.44	106.06
107.45	104.35	106.86	105.15	105.88	105.68	106.71	104.74	105.47	105.53	103.73	105.1	105.22	104.98	106.13	105.06	106.07	104.55	104.57	106.07	105.98	105.31	106.86	106.48	105.4	106.37	104.1	104.81	105.48	107.24	104.59	103.86	105.87	105.58	106.49	106.43	105.61	104.64	104.99	104.2	105.97	103.82	106.38	104.98	105.78	103.97	105.85	105.93	104.63	104.43
106.67	107.8	110.13	107.27	106.87	108.52	107.87	108.14	107.99	107.82	109.32	108.84	106.38	107.7	108.31	106.19	106.56	108.99	108.18	107.79	107.02	108.22	108.08	106.77	106.51	108.14	107.66	107.37	107.33	106.76	107.74	108.75	107	108.72	107.9	107.28	108.82	106.54	107.86	108.81	108.41	109.36	106.68	107.69	107.58	108.2	107.74	107.67	108.76	110.52
107.4	106.8	106.19	105.04	106.9	106.64	107.22	106.08	106.85	107.53	107.65	107.98	106.59	104.92	103.89	105.82	106.93	107.29	106.23	105.32	106.6	108.38	106.12	107.49	106.49	106.79	105.41	107.12	106.36	106.19	104.95	107.53	106.94	105.62	106.66	107.74	106.54	107.34	106.04	106.79	105.56	108.57	107.74	106.19	105.15	107.57	106.41	106.45	106.5	106.1
105.4	105.68	105.05	104.46	108.02	106.19	106.03	104.55	105.06	105.45	106.21	104.7	106.25	106.86	104.69	105.43	106.38	105.19	105.81	105.75	105.57	105.71	105.63	105.31	105.58	105.56	105.52	104.62	106.16	105.52	105.68	105.06	104.57	104.15	104.85	105.68	105.41	105.31	105.73	104.73	104.42	105.83	107.37	106.18	105.51	105.09	103.56	107.27	106.32	106.99
99.714	99.296	99.856	97.664	99.018	98.107	100.32	99.056	99.308	99.285	99.134	99.299	98.162	98.936	98.373	98.457	98.875	98.952	98.29	98.74	98.724	99.142	99.29	98.386	99.085	97.518	98.108	98.737	98.688	98.454	99.108	97.906	97.934	98.758	100.48	99.44	98.61	98.908	98.012	98.379	100.78	99.62	99.67	98.499	97.941	99.759	97.805	98.271	99.058	99.673
106.31	105.11	105.35	106.64	105.33	105.72	105.6	105.13	106.79	105.22	104.31	105.14	105.49	105.89	105.44	106.15	105.54	105.46	105.62	104.82	104.52	105.6	105.99	106.94	105.41	104.69	104.09	104.91	106.18	104.62	105.98	106.01	105.75	107.35	104.76	106.24	105.44	105.21	104.77	105.75	102.99	103.97	105.87	106.17	106.2	106.01	106.83	104.08	106.27	105.72
105.32	106.65	106.25	105.45	103.85	104.93	103.94	103.59	104.03	104.53	105.29	105.89	104.64	106.74	104.86	104.88	107.2	105.56	106.02	104.51	106.1	105.72	104.34	106.26	104.9	105.5	105.65	105.09	104.57	105.12	105.47	106.57	105.47	105.57	105.71	106.72	104.34	106.12	104.93	106.79	104.64	104.88	103.94	107.52	106.07	105.67	104.81	106.01	104.54	106.65
102.49	102.01	102.05	101.93	101.82	105.23	103.74	101.73	102.95	103.68	103.1	102.63	102.74	103.61	103.18	103.06	102.63	102.1	102.62	103.71	103.23	103.68	104.23	102.99	102.32	101.8	102.6	102.48	103.56	103.22	102.98	102.38	101.43	102.74	103.53	103.79	102.75	103.01	103.44	102.9	101.86	102.66	103.13	103.79	104.56	103.05	102.88	100.5	103.16	102.87
97.6	98.611	98.247	98.46	97.981	100.35	97.652	98.395	97.948	98.367	98.128	97.996	97.965	98.005	97.765	96.172	98.141	96.315	98.884	100.26	98.586	96.861	97.4	98.063	97.609	98.74	98.342	98.448	97.11	99.503	99.77	96.216	97.215	97.267	97.529	97.671	97.87	96.739	97.078	98.141	98.61	99.174	98.707	100.06	98.318	98.755	97.425	98.699	98.529	97.894
105.9	104.95	105.73	104.61	106.09	104.96	103.04	107.12	106.46	104.57	106.22	105.62	106.33	105.18	105.81	107.43	105.73	106.04	105.27	105.79	106.21	106.49	105.61	105.02	105.41	106	107.05	104.53	106.2	106.36	105.77	105.16	105.91	105.74	106.72	107.15	106.23	105.28	106.68	105.6	106.22	107.03	105.49	105.64	106.33	106.97	105.63	107	107.02	109.12
104.99	105.09	106.59	104.86	106.1	104.48	105.61	105.16	107.99	105.82	105.5	106.49	107.23	105.76	106.41	105.99	107.11	106.13	105.6	106.65	105.84	105.17	107.47	105.41	104.54	107.02	105.37	104.32	105.25	108.05	105.63	106.5	106.44	107.66	105.59	104.82	105.7	105.5	106.7	103.76	106.4	104.83	105.18	105.63	105.41	107.38	105.96	106.81	105.22	105.25
101.24	101.06	100.4	99.959	102.38	101.91	100.99	100.96	99.029	101.13	99.104	100.2	101.97	100.61	99.894	100.96	101.56	101.37	101.22	100.74	101.11	101.87	102.65	100.36	100.86	100.18	101.49	102.66	102.45	99.668	99.946	101.06	100.4	101.48	101.07	99.538	101.61	100.13	101.74	101.35	102.36	100.64	100.84	102.12	101.03	101.58	102.71	101.56	100.93	101.24
99.947	100.11	100.62	100.27	101.4	99.317	102.2	101.79	101.38	102.24	101.35	99.424	101.57	101.89	100.18	101.16	100.88	99.949	101.1	101.58	101.02	101.71	100.14	100.54	101.52	100.04	101.69	101.22	101.85	102.2	100.83	101.33	100.79	101.02	100.23	101.3	101.75	100.69	100.97	101.12	100.08	101.57	99.825	102.25	100.27	101.64	99.345	100.06	101.27	100.29
106.99	105.14	105.96	105.55	106.3	106	105.78	106.56	107.71	107.43	105.62	104.66	106.33	107.03	107.63	107.14	106.91	105.54	106.26	107.21	105.8	105.81	105.49	105.86	106.84	107.14	106.89	107.58	107.48	105.59	107.19	107.49	105.54	105.56	106.21	106.8	107.09	106.43	106.83	104.57	107.3	107.27	105.13	106.21	107.76	105.6	105.19	106.24	105.83	106.83
107.46	107.87	109.18	107.94	108.3	107.86	107.77	106.59	108.13	108.08	108.49	108.41	106.55	107.08	107.49	106.8	108.36	106.7	109.43	108.66	106.79	107.91	109.24	107.14	107.99	108.9	106.48	109.22	106.79	107.73	109.12	108.27	106.27	107.89	105.79	107.36	107.13	107.71	107.5	107.45	108.48	105.77	108.87	108.4	107.73	107.28	108.03	108.44	107.19	109.51
100.02	99.895	101.97	100.17	99.869	99.875	101.13	99.921	101.56	100.87	100.28	100	100.64	101.61	100.22	101.2	99.98	100.97	99.226	102.44	101.2	98.563	101.3	101.43	101.24	101.58	102.43	102.03	100.19	99.653	100.48	100.21	100.21	97.904	100.42	100.23	101.49	100.69	100.57	100.07	100.41	100.51	101.9	100.26	99.083	101.68	98.931	102.18	99.686	101.76
100.44	100.37	99.158	101.48	101.31	100.46	100.62	100.03	102.43	100.39	100.52	100.75	101.35	102.33	99.046	101.97	100.52	101.75	101.04	101.86	101.69	101.05	102.33	101.69	100.95	101.01	101.76	98.724	100.32	100.49	101.25	101.33	100.56	101.22	101.5	100.85	100.57	102.01	101.13	100.15	100.49	100.18	103.33	99.976	101.61	100.49	100.69	100.76	100.73	102.76
106.86	108.5	108.56	108.77	107.59	109.26	106.92	107.72	108.46	107.08	107.21	106.76	108.09	108.03	109.33	108.32	108.18	108.26	107.38	108.07	108.65	107.68	106.99	106.68	108.04	107.66	106.72	105.8	108.8	108.8	107.61	107.33	106.66	108.71	108.28	108.35	107.07	108.16	107.59	109.33	107.6	108.42	109.36	106.96	107.19	107.52	108.71	106.1	108.16	108.18
108.73	107.65	109.7	109.64	109.24	107.52	109.93	109.03	108.8	109.18	109.27	109.14	108.72	108.37	109.85	108.14	108.31	108.87	108.36	109.52	110.5	108.07	107.73	110.19	109.92	107.77	109.41	108.88	108.85	108.11	107.29	107.81	110.1	109.68	107.62	110.33	108.68	108.1	108.22	108.11	108.78	108.17	109.05	109.45	110.01	108.54	108.17	108.87	108.23	109.22
105.84	105.5	107	105.45	104.45	105.64	105.36	105.65	104.68	106.24	106.32	105.3	105.91	107.49	105.62	106.64	106.98	105.52	105.2	107.18	106.01	106.34	104.84	106.48	106.56	104.01	106.47	105.01	105.78	106.49	104.97	105.45	105.25	106.22	106.96	105.45	107.51	104.96	106.42	108.01	106.01	106.06	106.41	105.05	105.36	105.87	104.34	105.43	106.88	105.42
107.39	107.28	107.91	108.34	108.53	107.6	108.74	107.48	108.04	108.38	108.34	108.04	108.51	108.48	108.37	106.3	107.21	108.64	107.92	109.03	108.55	108.23	108.03	107.95	109.8	107.24	107.2	107.96	108.34	107.36	107.67	109.28	108.67	108.78	107.6	108.81	107.37	108.11	110.34	108.57	108.03	108.57	107.27	107.4	106.86	107.07	109.7	109.18	107.6	107.81
100.59	100.38	99.901	100.12	99.771	99.548	101.23	100.27	99.012	100.38	101.69	101.02	101.74	100.69	100.42	101.71	100.04	100.49	99.529	100.53	102.67	100.15	102.3	99.669	99.737	100.17	99.232	99.974	100.65	98.561	101.11	99.436	100.9	99.265	100.17	99.514	99.271	101.46	101.58	101.58	101.22	99.503	100.68	98.528	101.7	101.42	99.43	100.91	100.46	101.01
109.78	110.54	110.36	109.65	109.72	110.13	111.07	110.76	109.87	112.32	110.24	110.7	111.86	109.41	111.04	109.16	110.2	110.43	110.76	110.97	109.52	110.06	110.47	110.63	109.71	111.55	109.75	110.92	110.22	110.82	112.14	108.63	111.58	111.15	110.2	110.72	109.73	110.44	109.47	109.19	111.32	109.66	109.67	109.72	109.72	110.21	110.35	112.06	110.1	110.97
108.97	107.76	108.22	108.21	108.17	107.89	108.52	108.04	107.78	107.43	108.33	108.99	108.42	108.31	108.1	107.81	107.99	109.05	107.91	108.97	109.67	107.73	107.03	108.34	109.44	106.62	107.46	109.12	108.39	109.1	107.77	106.46	109.23	109.05	108.93	108.29	106.79	106.9	107.48	108.72	109.12	108.01	108.37	108.98	109.53	109.18	109.81	109.69	106.46	108.12
101.51	102.95	103.64	103.4	103.78	102.61	103.84	102.44	102.18	102.48	102.98	103.27	103.13	103.8	103.55	103.06	102.29	102.92	103.13	102.22	101.89	102.81	100.99	102.57	102.57	103.99	102.8	102.91	100.09	103.09	103.1	102.14	103.4	103.51	102.85	101.63	101.64	102.55	103.01	102.23	103.23	102.13	102.48	101.71	103.62	102.8	103.2	101.62	103.42	102.22
99.144	100.52	98.822	99.822	99.697	98.034	97.789	96.719	98.202	100.36	98.5	98.761	97.973	97.61	98.765	99.531	97.848	99.198	99.934	98.921	99.342	97.251	98.428	98.635	98.679	100.25	98.766	97.676	98.673	99.44	99.276	99.241	99.444	97.92	98.343	97.375	97.716	98.175	99.401	97.906	97.62	98.844	98.747	99.905	98.259	97.901	99.228	98.682	99.116	99.471
108.58	108.15	107.94	106.6	109.11	108.66	109.47	108.48	108.15	110.29	108.23	107.29	110.92	108.08	109.6	108.91	108.92	109.51	107.97	108.33	108.09	109.46	107.87	107.99	108.36	107.66	109.04	109.66	108.23	107.38	108.16	107.34	108.08	108.08	108.92	108.28	108.76	107.99	107.67	108.74	108.89	108.17	109.56	109.88	109.22	106.82	108.64	110.35	108.87	107.61
99.607	99.721	97.665	99.769	98.224	97.639	98.244	97.843	99.446	99.157	98.123	98.506	100.58	97.808	99.611	99.658	97.359	96.863	100.38	99.27	100.52	99.11	98.535	99.827	96.961	97.509	98.906	99.028	96.587	98.552	97.734	99.678	97.113	98.701	98.536	99.809	98.699	98.748	99.365	99.421	99.556	98.576	99.864	100.34	99.789	97.813	98.726	97.971	97.543	98.084
108.43	108.34	108.74	109.59	108.54	108.42	108.52	108.75	108.03	110.25	109.11	109.88	108.66	108.01	108.4	108.82	109.61	108.28	107.06	108.72	109.87	107.57	109.95	109.73	109.78	108.78	108.55	108.96	108.84	108.33	107.52	108.81	109.02	106.94	107.82	108.1	106.96	109.39	108.32	107.85	108.35	109.7	107.09	108.5	108.31	108.97	107.64	109.07	109.25	107.58
110.12	112.55	111.39	109.4	111.79	110.53	110.81	110.71	110.51	111.16	109.61	111.35	112.29	109.83	110.17	112.02	109.43	109.64	112.04	110.32	111.86	109.01	108.65	110.9	109.9	109.11	110.25	110.29	110.36	110.42	110.44	110.26	110.03	111.13	110.01	112.37	109.95	111.76	110.36	111.04	110.59	110.29	110.14	110.02	111.42	109.84	110.46	109.75	110.22	110.61
107.75	107.85	108.66	108.52	107.82	109.73	108.99	109.17	109.37	108.25	109.04	109.8	108.46	106.51	109.16	109.43	108.84	107.35	108.03	109.29	109.03	108.02	108.39	108.78	109.29	109.17	108.31	108.61	109.53	108.54	108.15	108.39	108.04	107.62	107.92	110.28	107.94	108.69	107.94	109.14	108.55	107.46	108.14	108.34	107.64	109.46	108.09	107.11	107.36	110.69
96.924	97.516	97.575	97.907	98.808	97.34	96.53	96.619	98.367	98.276	98.585	97.724	96.91	98.51	97.18	98.35	98.177	98.834	96.877	98.159	98.28	98.063	97.11	98.292	99.131	98.441	98.18	98.171	99.052	96.989	98.01	97.974	98.265	99.086	99.36	96.175	99.157	95.826	99.501	98.227	97.973	98.049	98.859	98.5	97.674	98.823	98.554	99.141	97.936	97.583
105.8	105.51	104.82	105.95	105.29	106.5	105.46	106.25	104.79	105.28	106.95	105.37	104.02	104.44	105.43	105.19	107.3	105.4	105.79	105.36	105.18	103.77	105.28	104.91	104.37	105.92	105.43	105.76	104.41	106.52	107.23	106.35	105.82	106.05	107.5	105.91	104.25	106.37	106.57	106.11	106.17	104.99	106	105.2	106.48	106.05	105.95	105.4	106.95	108.27
106.02	106.1	104.96	104.32	105.24	106.32	105.65	104.88	105.06	105.54	106.94	105.73	105.14	107.09	107.15	105.86	107.1	105.13	107.15	105.6	106.05	105.48	103.58	105.01	106.62	107.23	106.48	105.32	105.61	107.7	105.94	105.67	105.39	106.49	106.44	104.97	105.43	104.16	106.32	105.89	106.49	107.12	105.27	105.15	106.46	104.86	106.1	106.53	107.7	104.63
107.69	106.32	105.69	106.62	105.45	105.88	108.16	107.99	106.54	105.94	105.18	104.54	108	107.45	104.95	106.31	105.95	106.82	107.27	105.89	106.69	107.25	105.94	105.73	105.59	106.73	106.61	108.65	105.88	105.98	104.52	106.82	106.3	107.5	106.06	107.09	105.39	106.39	107.92	107.21	105.11	106.13	106.68	106.62	106.77	105.34	105.85	106.63	103.48	105.36
105.42	106.15	107.08	106.39	106.66	105.69	106.97	106.25	106.08	104.94	105.13	105.5	105.3	106.4	105.23	105.68	105.7	104.01	105.16	106.16	105.79	105.7	106.06	107.04	105.68	105.83	106.13	105.86	104.92	104.89	106.46	106.09	107.42	104.68	106.34	106.06	105.21	105.91	104.52	105.95	106.64	104.71	107.4	105.26	105.88	105.47	105.23	104.58	107.12	104.93
110.15	109.65	110.11	111.17	110.63	109.86	111.23	110.52	109.34	110.72	110.48	111.11	110.88	111.77	110.82	110.71	109.74	111.02	110.04	108.84	110.61	109.06	111.49	110.45	110.58	108.35	108.56	110.89	111.22	111.52	111.52	111.04	109.35	110.47	110.45	110.68	110.59	110.9	110.29	109.95	109.6	111.22	109.78	109.49	111.13	111.09	110.57	112.34	110.37	110.72
109	107.05	109.59	108.18	108.5	108.15	108.36	107.83	108.58	107.67	108.83	108.53	108.19	108.89	108.21	108.54	108.16	108.79	106.41	110.4	108.15	107.83	107.64	106.96	107.75	108.46	107.19	108.82	107.11	107.04	109.78	108.03	108.46	109.46	108.75	109.27	108.11	108.37	108.14	108.49	108.05	108.57	108.02	106.65	108.14	107.44	109.07	108.23	109.03	107.8
105.73	106.33	105.91	107.98	106.14	106.13	107.16	105.73	105.64	106.45	106.83	105.63	108.56	106.3	106.43	105.85	106.81	106.58	106.28	105.67	106.82	107.21	105	106.41	107.6	106.66	106.13	105.76	105.46	105.78	105.56	105.75	107.53	105.86	107.27	106.16	105.87	107.91	106.79	106.82	106.18	105.86	106.02	108.04	106.11	105.07	107.42	104.65	104.82	105.76
109.6	107.21	107.83	110.16	109.47	107.94	106.41	108.76	106.69	107.54	107.1	107.16	109.35	107.28	108.41	107.89	107.18	106.97	110.08	107.5	107.44	108.53	109.31	107.26	108.17	107.69	107.46	108.32	109	107.25	107.42	106.73	108.46	108.21	106.89	107.03	108.17	108.49	107.61	108.18	107.39	108.98	107.95	108.56	107.77	106.39	106.9	107.76	107.6	110.14
108.46	108.43	108.59	107.04	109.36	109.15	107.72	108.65	107.22	107.48	107.72	107.59	106.86	108.48	107.42	107.74	107.84	108.46	108.04	108.01	107.51	107.69	107.59	106.69	107.32	109.74	108.23	106.92	107.14	107.35	107.84	108.17	109.06	108.82	108.04	108.08	107.42	107.63	107.86	108.14	107.45	108.89	107.88	107.86	108.07	107.7	108.53	106.73	107.57	108.79
108.13	108.14	110.22	108.58	107.53	107.88	107.19	109.39	109.46	107.83	108.38	108.41	106.92	107.46	109.58	108.35	110.22	108.86	106.88	108.7	109.1	109.01	108.86	108.27	109.56	109.32	107.67	108.56	107.54	108.77	107.34	108.47	107.88	108.59	108.54	108.94	108.95	107.75	107.39	108.01	108.82	109.91	108.61	108.42	109.94	108.11	107.39	108.31	107.93	108.81
111.95	110.28	110.83	110.68	109.57	109.8	109.86	110.83	109.14	109.39	110.42	111.58	111.1	109.75	111.1	111.87	111.65	110.28	111.75	109.75	110.62	109.82	110.85	109.8	112.16	109.27	110.13	109.69	112.37	109.79	109.5	110.64	111.2	108.62	109.63	109.58	110.63	109.72	110.81	110.92	110.32	109.77	110.53	109.76	109.36	110.27	110.46	110.74	111.92	111.46
104.79	106.17	105.54	106.07	105.23	104.19	104.67	105.66	104.26	105.5	105.6	105.42	106.59	106.16	105.05	105.57	106.59	106.76	105.17	106.08	106.66	104.99	105.49	107.82	106.17	104.48	105.48	104.86	105.12	106.6	105.25	105.64	103.64	105.23	104.46	106.71	105.39	105.51	105.65	104.71	105.33	104.68	104.3	106.13	104.86	104.83	106.73	105.83	104.1	104.17
97.596	98.267	97.754	98.922	96.993	98.548	97.174	98.347	97.449	97.043	97.283	99.185	98.394	98.288	98.19	98.227	97.903	98.859	97.81	98.111	96.202	99.794	97.122	98.319	97.797	99.426	99.092	97.664	97.42	96.817	99.666	97.691	97.756	99.136	98.549	98.662	99.566	98.074	96.811	97.601	99.029	98.31	98.604	96.39	98.721	98.532	96.266	99.675	98.65	99.063
105.41	105.41	104.02	104.56	105.76	105.67	107.19	105.86	105.51	104.27	107.03	104.23	105.69	103.31	105.38	104.66	106.96	106.53	106.67	106.01	105.49	105.3	104.65	104.76	105.47	106.42	106.07	105.57	104.94	105.1	105.65	106.93	105.74	106.29	107.21	106.66	105.83	104.02	106.71	105.57	104.97	107.31	106.67	106.11	104.27	105.13	105	106.98	107.65	106.91
108.29	108.48	107.82	108.47	109.74	108.33	108.31	106.73	107.78	108.57	108.03	107.75	109.06	110.43	106.87	108.62	107.61	108.76	107.05	108.48	108.23	107.38	108.6	108.64	107.74	109.05	108.86	108.2	108.99	108.82	108.06	107.96	107.71	108.36	108.13	108.39	107.9	109.43	107.79	106.71	108.86	107.1	108.53	107.7	109.45	108.22	109.3	108.06	106.52	108
105.02	107.03	106.72	106.31	105.69	105.77	105.3	105.22	106.41	106.04	106.08	104.5	105.03	106.46	105.52	103.61	105.78	104.82	104.73	106.8	104.53	105.99	105.65	106.36	105.81	104.77	106.79	106.28	106.03	105.94	105	105.47	105.66	105.93	107.36	104.05	107.04	105.64	106.35	106.56	105.07	105.95	104.38	105.85	104.89	107.36	106	105.35	106.74	105.55
108.61	108.35	108.21	108.55	108.43	108.43	107.04	107.71	107.94	109.32	110.66	107.88	108.82	108.03	108.4	108.3	107.64	108.82	108.32	108.35	107.76	108.43	108.15	107.44	108.58	108.45	107.18	108.64	107.31	109.62	109.84	108.96	108.76	109.55	107.03	109.41	109.55	107.9	109.16	108.39	106.9	108.73	109.03	106.93	108.31	108.82	108.94	107.24	109.84	108.45
106.13	105.75	105.29	106.13	105.31	107.27	106.81	104.88	105.02	105.33	105.29	106.26	106.58	106.6	104.67	106.92	104.48	105.49	105.37	105.21	105.66	105.81	106.18	104.53	104.8	106.35	105.14	105.8	106.54	105.08	106.75	105	106.45	106.41	105.85	105.81	105.42	106.22	106.53	105.99	104.98	105.88	105.16	104.57	105.4	105.92	104.61	104.84	104.76	106.96
107.01	104.7	106.79	105.39	104.26	105.18	107.34	105.5	105.68	106.98	104.85	106.19	106.1	105.71	105.36	104.36	107	105.21	105.31	105.25	105.35	106.06	106.42	105.33	105.27	106.12	104.76	104.86	104.66	104.6	105.99	104.58	105.4	105.91	105.63	106.14	105.47	105.32	106.41	105.38	105.13	106.12	106.05	107.11	104.81	106.14	105.25	106.79	103.79	106.44
108.56	108.23	107.78	108.54	107.64	108.2	107.82	107.9	108.37	107.33	107.56	106.64	109.86	108.62	106.47	107.07	107.8	107.53	108.1	106.98	109.52	108.12	108.42	107.64	108.78	107.66	106.93	108.1	107.42	107.94	108.38	108.56	107.67	106.58	107.78	107.87	107.38	108.48	108.27	106.83	109	107.42	108.74	106.92	106.53	108.59	108.91	105.33	109.32	106.36
105.16	105.55	103.61	106.61	105.28	105.86	107	103.94	106.43	105.84	104.97	105.24	108.83	104.1	105.7	107.32	105.17	105.89	104.67	106.09	106.5	106.23	104.62	105.56	107.36	105.87	105.06	106.06	106.72	107.08	105.69	105.13	104.85	104.27	105.14	106.6	106.17	105.87	106.41	106.04	105	104.95	106.55	105.81	106.77	105.29	106.63	105.68	105.88	106.85
104.54	105.4	105.26	105.19	105.49	104.36	106.97	106.33	104.4	104.1	105.7	105.25	105.02	105.2	104.07	105.73	105.75	103.84	107.32	105.99	104.99	105.54	104.53	105.04	106.32	106.42	105.98	105.87	105.05	103.89	104.96	105.43	105.38	105.47	104.36	104.75	106.68	106.34	104.66	103.65	106.53	105.89	104.74	105.43	105.84	105.58	107.39	104.45	107.79	105.09
104.13	106.21	104.95	105.49	107.21	105.24	105.93	105.31	106.39	105.12	105.28	107.02	107.81	106.66	105.39	105.82	107.49	106.34	105.64	106.88	105.65	106.11	106	107.22	106.74	105.26	105.08	106.31	104.7	106.79	105.25	104.63	105.8	106.36	107	107.37	105.38	105.78	104.86	106.14	105.71	105.82	106.14	105.76	107.17	105.09	106.69	107.5	105.59	105.05
106.62	106.47	105.22	107.32	106.17	105.99	107.53	106.76	105.8	105.21	106.91	107.13	106.75	108.43	108.1	106.26	107.02	105.23	106.12	105.18	106.25	105.59	107.1	106.01	106.67	106.82	106.06	105.1	105.79	106.7	107.03	105.25	107.24	106.61	106.5	105.45	107.29	106.56	105.21	106.78	107.75	108.35	106.28	106.92	106.91	106.06	106.4	106.5	105	106.45
105.22	104.24	106.07	103.84	105.48	106.56	105.22	105.58	106.06	106.3	106.04	105.53	106.72	107.04	106.85	104.9	105.26	104.45	105.06	104.63	105.83	105.6	104.89	106.81	105.65	105.24	105.07	105.9	106.83	104.49	106.27	106.23	105.09	104.86	104.03	105.39	105.02	104.29	105.9	106.36	106.19	105.3	104.13	105.62	106.05	105.94	104.85	104.56	104.45	105.37
105.39	106.58	105.08	106.69	106.03	107.54	105.33	106.15	105.66	105.9	104.03	107.7	104.12	104.98	104.67	105.65	105.21	105.02	106.38	105.31	104.41	106.99	105.9	105.41	106.02	105.56	104.79	105.47	105.8	106.72	104.14	106.09	105.96	105.81	105.88	104.21	105.63	105.45	105.65	106.65	107.2	105.89	105.72	104.9	104.36	105.39	105.22	105.18	104.61	105.48
105.94	105.21	105.73	105.74	106.32	106.88	105.64	105.69	105.63	105.52	104.88	105.99	105.07	105.5	105.8	105.13	104.5	106.56	106.13	105.35	105.66	105.42	105.35	105.86	105.81	105.13	104.76	105.22	105.26	104.48	106.89	106.42	106.87	108.14	106.36	104.54	105.59	105.16	106.38	105.39	106.34	105.64	105.44	104.9	106.45	104.56	105.18	106.02	106.92	105.17
97.381	98.595	97.706	98.791	97.731	98.985	98.3	98.8	98.063	98.361	99.588	98.289	97.068	96.553	98.886	98.525	98.53	97.11	98.424	97.67	98.509	97.208	96.152	98.416	97.138	98.242	97.93	98.025	98.495	97.698	96.873	97.425	97.582	98	97.413	97.94	98.447	96.072	97.192	97.768	98.112	99.266	96.691	98.17	99.223	98.67	98.357	98.234	97.946	97.318
105.88	105.54	107.21	104.6	106.4	105.36	105.46	105.1	106.15	106.99	104.47	105.83	106.06	105.16	104.65	105.03	104.52	104.83	106.14	106.42	104.78	106.06	106.49	105.65	105.29	106.64	106.61	104.45	106.81	107.15	105.95	106.33	106.1	105.94	105.84	105.53	104.21	105.99	104.45	106.15	105.5	104.31	104.28	104.22	107.29	106.4	105.47	106.01	105.2	106.5
107.84	106.96	106.41	106.06	105.28	105.27	105.56	107.18	103.9	107.18	105.56	105.9	106.26	106.12	106.27	107.22	105.01	105.05	106.76	106.43	105.08	105.55	105.54	104.69	106.75	107.27	104.72	105.38	103.7	106.86	105.99	104.32	104.89	106.47	105.44	106.11	104.79	107.3	106.23	106.14	105.8	105.49	105.14	105.43	105.17	105.45	106.12	105.08	106.79	106.32
106.17	107	104.53	105.62	106.05	105.46	106.76	108.54	106.36	106.52	105.9	105.86	106.09	105.94	104.62	104.67	105.15	104.52	106.25	105.28	104.34	104.74	105.15	105.95	105.59	105.02	106.65	106.91	106.79	106.68	106.44	105.51	105.7	104.12	105.45	105.38	104.89	105.06	103.69	104.31	103.95	106.88	105.8	107.34	106.38	104.71	104.58	106.19	106.2	104.41
106.76	108.42	108.11	109.21	107.79	106.49	107.52	107.24	106.14	107.93	107.59	109.58	109.69	107.41	108.01	108.27	107.36	107.89	107.13	108.36	107.92	107	107.88	107.22	108.35	107.97	108.14	106.81	106.18	107.8	107.34	107.65	108.14	107.57	107.17	107.65	107.18	107.21	106.85	106.96	108.15	106.29	107.36	107.25	108.16	107.5	108.85	107.46	107.38	108.41
106.08	105.31	105.68	107.33	105.71	106	106.17	107.69	107.52	106.32	103.67	106.98	105.58	105.36	106.73	105.22	107.57	106.73	106.54	106.09	105.74	106.47	107.72	106.78	106.74	106.47	106.08	105.9	105.06	105.37	107.66	107.63	105.18	105.47	105.99	107.02	106.23	105.92	106.11	107.17	107.73	107.38	107.21	106.64	107.44	106.51	106.12	106.78	105.37	105.79
105.9	108.42	107.14	106.4	106.48	105.86	106.59	107.68	106.13	105.45	106.38	107.8	107.23	106.35	106.59	106.5	106.15	105.69	107.41	107.29	106.67	106.65	106.22	106.12	107.32	107.59	106.02	106.11	106.24	106.13	106.75	106.52	107.57	105.43	105.87	105.95	106.64	107.35	106.99	107.32	106.52	106.97	106.94	107.66	106.09	105.62	105.31	107.98	107.74	106.11
97.787	99.539	98.694	99.152	99.29	98.858	98.106	97.981	98.809	99.711	98.717	96.987	98.061	99.361	99.873	98.521	99.73	99.114	98.618	98.664	98.137	98.519	99.992	97.735	99.542	98.625	98.782	98.358	98.655	98.237	97.839	99.118	100.07	98.977	100.17	99.313	99.5	100.03	97.604	99.087	99.725	100.05	97.676	98.333	99.249	100.1	97.863	98.595	96.582	99.584
109.01	108.37	109.38	109.84	107.01	107.48	107.91	108.02	108.83	108.33	109.51	107.41	108.52	107.51	107.17	108.95	108.45	107.5	108.1	107.77	107.8	110.1	108.64	108.84	108.41	107.49	108.94	109.16	108.27	107.74	106.01	107.56	109.83	108.61	108.35	109.19	108.62	107.39	108.75	108.21	108.44	108.02	107.93	107.89	107.72	108.86	106.18	109.31	109.07	108.64
106.16	106.18	104.5	105.98	107.74	106.77	107.15	104.46	105.42	104.6	105.87	105.28	104.61	104.64	106.04	104.2	106.36	106.86	106.42	108.35	105.01	104.51	106.03	105.51	105.46	105.24	105.7	104.32	105.33	105.49	106.8	106.79	106.61	105.42	106.28	105.91	103.98	106.91	106.4	105.74	103.91	106.05	104.3	106.08	105.29	107.45	105.7	104.3	105.5	106.68
100.81	100.58	99.563	100.71	98.788	101.36	100.93	100.95	100.5	100.29	100.18	100.33	101.25	99.431	100.78	100.65	100.98	101.02	99.879	102.11	100.99	101.69	100.01	101.46	100.04	100.06	102.04	100.17	100.65	100.45	100.31	101.02	101.77	100.96	100.61	101.13	99.856	99.375	100.75	100.14	99.648	101.38	99.885	101.29	100.27	102.07	100.66	101.01	100.19	101.16
109.06	108.53	107.71	106.51	106.73	109.58	108.06	107.62	108.11	107.28	108.2	106.27	108.36	108.22	107.73	107.73	109.58	108.29	109.12	109.62	108.54	108.38	110.09	107.68	109.37	108.75	106.9	108.73	108.14	108.67	108.79	107.64	107.08	109.71	106.93	108.6	108.72	108.94	108.3	107.26	106.7	109.19	109.61	107.76	107.55	107.49	108.27	108.29	108.52	107.27
106.54	106.03	104.44	105.32	104.52	106.93	104.9	106.52	104.9	105.5	104.4	104.55	105	104.77	105.66	104.82	106.18	107.93	104.54	106.28	105.67	105.89	105.91	105.05	106.03	106.95	104.54	103.59	105.27	106.52	105.88	104.79	103.83	106.97	105.22	104.68	105.53	105.97	105.28	105.28	104.26	104.39	106	105.78	105.79	105.92	105.43	106.01	105.36	104.97
108.08	108.89	108.68	107.81	107	109.41	109.53	108.5	108.61	107.11	109.17	108.88	108.22	107.82	109.39	107.52	108.06	107.06	107.57	107.96	107.05	107.75	108.35	107.17	107.39	107.65	107.95	108.21	107.68	107.61	106.59	110.55	107.54	108.62	107.65	108.81	109.06	109	108.04	108.61	108.11	109.25	108.1	109.28	108.15	110.16	108.34	108.89	107.57	109
101.63	102.19	99.642	98.678	100.52	100.14	101.85	100.93	100.76	99.989	100.5	101.09	99.696	100.16	100.21	101.85	101.29	101.14	102.08	99.592	100.1	101.51	102.33	101.29	99.53	100.16	99.396	99.592	101.39	100.41	99.084	100.37	101.5	101.29	100.05	100.19	99.863	99.087	101.2	100.02	100.34	100.12	100.33	101.27	100.88	101.06	101.21	100.91	99.954	100.96
105.41	104.24	105.17	105.81	105.81	104.34	106.18	107.74	108.17	105.85	105.78	104.69	106.05	105.36	105.5	105.53	106.22	106.49	107.2	104.91	105.63	105.19	105.33	106.24	105.26	106.18	105.24	106.37	106.32	104.63	105.01	106.11	105.82	106.39	105.86	104.82	107.34	105.64	107.17	107.14	105.69	105.31	104.22	105.9	104.87	107.13	105.78	105.48	105.38	107.35
105.19	106.29	105.54	106.17	105.58	106.42	104.88	104.11	103	107.04	105.97	105.53	106.99	104.84	104.05	106.29	106.14	105.99	105.46	104.23	104.66	107.33	105.83	105.95	105.23	105.22	107.27	106.77	105.51	108.03	105.64	105.06	106.51	105.92	106.59	103.82	104.71	104.95	105.26	105.59	106.84	105.18	105.69	104.92	105.42	106.66	104.67	104.86	105.91	107.48
105.55	104.51	105.37	106.1	106.98	104.85	106.08	106.27	105.48	105.08	105.01	106.68	105.08	105.72	106.53	107.93	106.07	105.9	104.58	105.94	105.86	105.12	104.97	107.8	106.1	106.1	104.62	104.99	107.45	105.94	105.81	105.12	106.22	105.73	105.58	104.5	104.93	105.51	106.75	106.97	105.48	106.03	105.72	105.41	105.75	105.98	104.68	104.69	105.39	105.18
107.31	108.06	107.45	106.56	107.92	107.85	106.81	108.32	107.7	107.88	108.54	108.7	108.28	107.33	108.06	106.65	107.61	108.72	106.15	106.92	107.7	107.11	107.12	107.19	109.65	107.51	109	107.72	107.49	107.57	105.78	108.39	107.88	108.25	107.87	108.39	106.58	108.37	106.78	106.21	108.63	107.94	107.05	107.07	107.27	107.37	108.9	106.68	108.73	108.69
107.03	106.02	106.88	108.77	106.63	106.75	107.16	106.72	108.15	106.36	106.86	106.98	108.1	107.48	105.68	106.5	106.34	107.26	107.05	107.58	107.04	107.75	106.89	107.51	107.23	105.41	107.06	105.47	106.77	106.39	106.94	105.13	106.62	107.42	105.73	104.86	106.2	107.7	108.25	106.7	106.79	107.86	106.75	108.06	106.1	106.2	106.38	107.48	106.13	106.87
106.32	105.32	105.68	104.74	104.58	105.04	107.05	105.1	104.53	106	103.88	105.54	105.81	105.02	104.66	106.13	104.42	105.65	104.93	104.91	106.2	105.6	107.17	106.93	105.27	106.42	107.66	105.59	107.37	105.09	105.22	106.67	107.79	105.55	105.13	105.22	104.53	104.13	105.02	104.55	105.09	107.03	105.77	105.52	106.74	106.46	106.55	105.81	103.72	106.36
105.87	105.73	106.97	107	107.53	108.13	108.02	105.71	106.38	106.61	107.2	106.49	107.09	107.98	108.05	106.56	106.22	107.24	108.97	107.18	104.46	106.33	107.47	105.52	107.77	106.06	106.63	105.72	105.88	107.15	107.14	106.64	108.52	107.18	106.49	106.29	107.92	105.7	107.38	106.67	106.62	106.95	106	107.52	107.65	108.3	107.51	105.98	105.89	107.28
98.244	98.019	98.728	97.158	98.99	98.399	97.827	97.069	98.381	98.579	98.262	99.239	97.351	97.568	98.073	98.402	97.921	96.414	98.174	97.284	97.891	98.517	97.919	98.863	96.489	97.514	97.861	98.578	97.312	97.839	96.608	97.671	96.163	97.52	97.558	96.452	97.467	99.127	96.845	100.07	97.649	97.001	98.518	97.755	98.724	99.04	98.947	98.194	97.956	98.109
105.7	103.7	106.71	104.57	106.63	107.64	104.72	104.54	106.17	104.07	105.77	105.05	105.9	104.65	104.93	106.14	106.45	106.56	104.59	106.41	105.43	105.57	106.27	105.12	105.78	105.08	105.47	106.4	106.69	104.86	105.05	106.14	104.78	105.96	104.71	108.05	106.62	104.42	105.04	105.37	105.78	103.98	105.16	106.26	106.25	106.46	106.22	107.07	106.66	107.69
99.515	97.702	97.508	97.104	97.829	97.367	97.311	97.474	97.942	98.241	96.561	99.304	97.864	97.271	96.953	99.502	97.883	98.084	99.442	98.125	99.188	98.332	98.503	99.507	99.501	97.387	98.061	98.392	97.972	99.64	98.798	98.245	98.718	98.493	97.314	98.863	98.222	97.285	98.631	98.29	97.179	99.114	99.929	98.61	96.114	98.69	99.137	99.499	95.873	98.342
105.23	104.62	106.29	107.05	106.26	106.2	105.6	106	106.68	106.79	104.48	105.95	107.97	105.8	104.77	107.68	105.84	105.17	103.7	106.16	104.57	107.8	105.74	105.64	104.47	107.22	105.65	105.87	105.39	106.82	105.35	104.7	105.05	106.02	105.79	106.09	104.81	105.99	105.57	105.37	105.66	105.68	105.17	105.84	106.34	106.57	107.34	104.51	105.99	106.31
107.13	107.64	106.91	106.42	107.85	108.42	109.07	108.05	108.31	106.88	106.76	108.39	108.98	108.52	107.66	107.31	109.16	108.76	108.21	106.18	108.54	107.46	107.78	107.64	107.36	109.1	107.33	107.04	108.1	108.7	108.66	107.74	107.67	107.18	109.84	107.42	108.47	107.58	106.96	107.14	107.61	107.26	106.71	108.15	107.62	108	106.85	109.33	109.15	106.64
109.73	107.89	108.73	107.51	107.64	108.98	107.67	106.78	109.65	107.53	107.34	108.91	107.52	107.4	109.07	108.69	107.76	105.63	107.16	108.01	108.02	109.05	107.86	106.8	109.15	107.4	107.64	106.97	107.76	108.89	109.78	107.45	108.09	107.7	109.07	107.63	108.39	107.3	108.89	107.56	107.82	110.27	107.85	109.89	108.51	108.61	108.28	108.87	107.9	107.74
108.2	109.32	108.17	108.99	107.63	108.23	107.47	108.04	109.31	108.11	106.12	107.2	109.21	108.95	107.2	108.03	109.13	108.04	107.62	108.62	109.4	107.37	106.46	107.81	109.84	108.9	107.74	107.38	107.78	108.22	108.19	109.23	109.19	106.07	107.74	108.33	108.73	108.62	107.85	108.18	108.86	108.91	108.23	107.65	108.66	110.19	108.15	108.78	107.38	108.86
106.49	106.53	106.44	106.81	106.08	105.91	106.2	107.45	108.31	108.53	106.12	106.83	105.12	105.83	106.7	105.49	107.38	107.04	106.59	104.93	107.51	106.79	106.84	106.1	105.52	107.04	106.94	107.78	107.71	106.16	107.28	107.04	106	105.98	105.94	108.66	106.26	107.81	106.66	105.81	105.1	106.87	105.23	108.16	106.09	107.23	108.55	108.8	107.07	104.94
105.46	106.71	106.12	105.76	105.08	105.61	104.54	105.85	106.42	105.29	106.02	105.4	105	103.1	105.66	105.35	105.39	104.41	105.21	105.29	105.57	105.03	105.51	104.48	106.49	105.37	106.26	104.82	105.26	106.57	105.03	104.76	104.91	104.4	104.52	105.32	107.38	106.23	103.56	105.67	105.97	105.15	105.39	106.44	106.67	106.25	105.31	105.55	107.43	106.1
99.084	97.763	98.375	97.482	96.717	97.001	97.352	97.409	98.444	99.35	97.437	98.675	98.855	98.344	97.928	99.1	99.317	96.824	98.329	98.724	100.18	96.916	97.13	98.343	98.505	98.415	97.428	96.988	98.923	97.291	98.517	98.986	98.784	98.814	98.129	95.958	97.983	97.617	97.569	98.809	98.327	98.001	97.156	97.433	98.018	97.471	98.089	96.701	97.987	97.265
107.44	109.34	106.93	107.26	109.2	108.3	110.28	107.12	106.63	107.87	107.23	108.21	107.16	108.97	108	108.09	109.38	107.34	108.78	108.02	106.06	107.29	108.18	107.48	108.15	106.94	107.42	107.55	108.82	108.72	108.18	107.39	107.58	106.75	106.55	109.22	108.83	106.41	108.81	107.12	109.75	107.95	108.37	107.44	108.01	108.42	106.77	108.18	107.96	108.73
99.018	101.44	101.85	100.29	99.773	99.256	100.02	100.45	100.32	100.73	97.562	99.116	101.26	100.08	99.389	98.982	100.32	99.531	98.827	100.43	101.82	100.19	99.512	99.92	102.1	100.21	100.64	99.863	99.725	100.35	99.65	99.028	100.54	100.23	99.529	100.67	98	101.34	100.7	102.29	100.41	100.59	99.823	101.17	100.24	100.12	100.49	100.92	102.13	100.69
100.17	99.36	99.871	101.44	100.63	99.544	100.2	100.25	100.4	100.46	101.19	99.9	100.14	100.5	99.827	99.017	100.03	101.33	100.4	98.878	99.487	102.14	99.352	99.086	101.22	99.725	99.737	100.87	99.997	100.87	101.08	100.66	100.62	100.83	99.977	101.4	100.77	101.6	100.58	101.29	100.54	100.18	100.96	99.774	100.2	99.8	98.071	101.76	101	99.475
105.62	106.82	105.59	105.72	105.38	105.92	103.98	107.11	106.05	103.89	105.83	106.22	106.38	105.43	107.96	105.61	106.15	105.05	104.1	104.9	107.25	105.8	106.37	105.98	105.89	105.85	106.47	105.07	106.23	108.5	104.83	105.25	106.74	105.67	106.17	105.25	104.74	105.38	106.43	105.22	107.59	105.54	105.92	105.44	105.53	105.24	106.28	106.56	105.19	105.1
97.654	97.057	99.544	97.691	97.678	98.428	98.706	97.334	98.333	98.559	97.472	98.824	99.113	98.339	98.034	97.897	98.134	98.325	97.475	97.455	97.818	98.109	95.768	97.795	98.424	98.062	97.373	98.481	98.442	97.532	97.757	98.339	98.379	97.822	97.909	97.965	97.606	98.424	98.073	98.757	98.593	97.054	97.723	98.794	97.369	98.56	96.945	97.046	96.628	97.67
106.24	106.3	104.75	106.44	106.48	106.78	105.33	104.11	106.19	104.12	106.69	104.91	106.73	106.19	106.79	106.39	104.62	104.6	106.22	105.12	104.09	105.71	104.45	105.9	106.94	104.5	105.49	104.55	105.73	105.87	106.28	103.78	105.39	105.53	104.37	105.97	102.68	105.97	105.53	107.07	107	104.25	105.34	105.49	106.04	106.15	105.99	107.06	105.92	105.89
104.27	105.2	105.2	105.64	105.21	104.3	105.86	105.52	105.69	105.84	106.49	104.46	106.47	105.82	106	105.14	105.71	105.47	105.66	105.11	106.68	104.08	106.01	107.37	106.3	106.47	106.69	105.53	106.52	105.68	107.2	104.62	105.88	107.64	105.47	106.13	104.75	105.7	105.92	105.01	105.15	104.83	104.78	105.6	106.3	105.22	104.91	105.42	106.78	104.79
108.49	105.93	106.62	106.92	106.79	105.34	106.93	107.09	106.44	106.4	106.82	106.26	108.48	107.31	106.35	106.23	106.74	106.82	106.62	106.18	106.01	105.67	107.13	108.45	105.77	104.89	106.77	105.92	106.62	107.64	108.3	107.02	106.53	106.04	105.84	106.51	106.76	107.7	106.64	107.27	106.64	106.77	106.6	105.53	107.53	106.25	105.55	105.34	107.97	106.17
104.44	104.08	105.06	105.99	105.17	107.53	104.51	105.8	105.63	106.46	104.59	106.71	104.56	105.71	104.87	105.15	104.7	106.02	106.27	106.4	105.26	106.12	104.22	106.29	104.82	105.31	106.15	105.32	105.91	105.32	106.48	103.29	105.12	103.5	106.39	105.42	106.23	104.6	105.78	106.02	106.02	106.81	106.9	104.92	107.17	104.16	104.88	105.44	105.31	106.36
105.78	106.94	106	105.98	104.28	106.86	106.42	106.28	106.54	107.17	104.98	106.49	106.02	105.76	106.93	105.95	106.79	107.15	105.85	106.86	105.53	107.02	106.28	106.76	107.45	106.44	107.39	104.81	104.75	105.72	108.28	105.65	105.9	105.38	108.09	106.93	105.39	105.6	105.82	106.09	106.33	106.36	106.91	106.7	106.19	105.54	106.95	106.31	108.08	107.32
99.084	100.06	98.938	100.33	100.21	101.14	101.03	99.89	100.44	99.578	101.62	99.369	100.09	100.35	98.616	100.27	99.765	100.41	100.66	102.54	98.815	101.3	101.22	101.07	98.247	99.732	101.65	99.611	100.96	99.848	101.13	101.15	101.25	100.08	99.49	99.276	99.678	99.092	99.515	100.58	100.47	101.18	100.28	98.762	99.64	99.622	100.26	99.304	100.8	100.09
107.59	108.4	108.54	108.24	109.08	107.85	109.2	108.29	108.67	108.13	107.6	108.33	106.66	107.79	109.28	109.31	108.47	108.85	108.61	108.13	109.59	107.88	106.88	108.88	109.1	107.12	107.54	107.38	107.43	109.14	108.35	108.98	108.11	107.2	108.57	108.31	108.75	107.88	108.33	109.16	107.86	107.32	108.24	109.37	108.08	106.26	106.27	108.38	109.49	108.51
110.87	108.51	110.49	109.34	109.1	111.15	109.53	110.42	112.04	110.47	110.94	110.37	109.06	109.89	110.55	111.31	110.26	109.82	110.4	110.66	109.97	110.32	111.2	110.88	110.99	110	111.47	110.67	108.77	110.28	109.58	109.57	110.58	110.27	111.08	110.73	109.71	109.22	110.09	109.91	111.78	110.55	112.1	110.14	110.36	109.53	110.56	110.74	111.13	111.22
102.46	101.56	102.21	101.54	102.1	102.66	102.61	102.27	102.25	103.49	102.53	103.24	104.17	102.76	102.81	101.79	103.18	103.44	102.09	103.98	101.64	102.37	102.24	102.58	100.9	103.11	101.83	104.7	102.58	102.83	102.49	103.99	102.6	101.85	102.76	102.97	103.02	101.96	99.928	103.06	104.17	103.96	102.6	103.52	103.23	102.4	102.69	103.71	100.95	101.18
107.22	108.76	108.87	108.78	107.74	106.54	109.06	109.04	107.93	108.53	108.33	109.17	108.96	110.19	108.28	108.34	109.72	109.16	107.41	108.01	109.33	108.16	107.47	107.94	108.99	108.52	108.25	108.06	109.72	109.45	107.64	108.34	107.45	107.09	109.89	108.04	107.9	108.6	108.29	110.55	107.53	108.56	108.3	107.92	108.64	107.17	108.77	106.89	108.34	106.99
97.648	97.002	98.63	97.308	98.719	97.32	99.02	97.769	97.741	98.521	98.806	96.65	99.217	97.65	97.322	98.2	98.56	98.497	97.399	98.287	96.861	97.77	98.135	98.165	97.761	98.942	98.259	100.16	98.331	98.936	98.528	98.624	99.051	99.269	98.698	98.035	99.272	98.8	98.888	98.885	97.747	97.36	98.791	98.754	98.066	97.303	97.771	98.24	99.031	98.055
108	107.3	107.74	108.45	108.76	107.42	107.08	108.29	108.64	107.47	107.87	105.98	108.86	106.38	108.72	108.11	110.34	108.71	108.22	109.1	107.67	107.84	107.17	107.88	108.76	108.31	106.47	107.24	108.55	106.83	106.9	107.95	106.95	108.21	108.21	108.04	106.5	106.56	106.41	108.58	107.49	107.8	107.31	108.79	108.74	107.35	107.24	105.89	107.59	107.87
96.038	97.23	97.313	99.394	96.95	96.132	97.65	98.363	99.824	97.659	95.569	98.609	98.075	96.272	98.844	98.068	99.223	97.612	98.334	99.225	97.269	98.815	97.931	98.817	98.822	97.513	97.89	98.612	98.452	98.153	97.474	97.469	97.808	98.519	97.966	97.91	99.168	97.335	97.673	97.556	97.296	99.123	98.296	97.326	97.489	98.607	96.621	97.319	98.415	97.625
104.47	105.73	105.98	105.74	106.39	106.43	104.09	104.71	105.19	105.77	104.47	105.2	105.02	106.5	106.91	106.07	106.06	106.83	104.98	104.35	107.02	105.06	105.21	106.23	104.65	104.04	104.61	104.66	106.23	106.26	105.89	105.82	106.36	105.93	104.1	104.52	104.58	107	105.64	106.6	105.53	106.69	105.39	105.82	107.66	105.22	105.32	105.89	106.11	105.57
102.39	101.1	101.35	100.33	100.58	101.72	101.75	102.25	100.61	101.47	100.52	101.92	101.56	102.78	100.78	101.41	99.875	100.05	101.79	100.36	100.76	101.69	100.52	102.04	100.31	101.4	100.86	101.04	100.42	102.01	101.84	101.74	99.211	102.1	101	101.34	99.855	99.428	101.93	101.81	99.736	99.769	100.31	102.9	100.81	100.8	100.87	101.64	100.78	102.53
100.86	100.24	101.1	99.141	99.214	99.827	101.61	99.62	101.73	99.923	100.1	101.44	99.275	101.7	101.7	100.9	100.55	99.745	101.18	100.13	99.38	99.699	101.35	98.555	99.771	99.952	100.81	101.17	100.49	100.26	100.81	99.319	101.39	101.86	101.77	99.669	99.483	101.58	100.25	101.24	100.69	100.25	100.04	98.907	99.88	99.826	99.728	101.25	101.7	101.53
98.482	97.673	96.953	96.908	98.054	98.236	97.394	98.537	98.824	97.746	98.72	98.959	98.453	99.105	98.139	97.635	97.226	95.996	97.164	98.06	98.534	99.042	98.316	98.614	97.271	97.642	97.812	97.887	99.508	98.815	98.087	98.227	97.516	97.528	97.797	98.506	98.658	98.558	96.894	97.826	98.805	98.677	97.773	101.37	98.448	98.564	98.041	98.037	96.102	98.645
104.95	107.06	105.04	107.38	105.21	105.2	106.09	104.27	104.59	104.95	106.18	106.14	106.14	107.03	105.59	104.49	105.24	104.66	104.98	104.69	106.75	106.52	105.71	106.41	106.1	105.73	106.01	107.09	105.93	103.96	104.9	105.36	106.67	105.41	105.97	106.15	106.92	106.47	104.27	105.37	106.11	104.46	106.1	105.52	105.77	105.8	105.46	105.44	104.57	106.66
103.74	105.6	104.5	105.48	104.94	106.64	106.65	106.3	103.98	104.94	104.25	105.59	107.24	106.56	104.16	105.85	104.57	105.17	104.55	105.93	104.67	107.2	107.32	106.04	105.82	104.22	106.67	106.67	105.36	106.61	104.87	105.23	105.57	104.95	105.18	104.6	105.06	106.15	106.08	105.88	105.91	104.74	106.74	105.5	104.96	106.97	107.6	105.11	104.77	105.99
98.435	99.026	97.188	98.82	97.589	99.675	97.865	99.578	97.806	97.13	97.265	99.24	99.362	99.671	98.913	98.043	97.953	98.439	96.863	98.717	96.736	99.464	97.416	97.901	98.481	97.009	98.055	96.925	97.862	97.211	98.605	97.159	99.211	98.28	97.024	97.498	98.368	98.42	98.896	98.908	99.208	98.35	98.583	99.635	95.089	98.06	97.786	97.843	97.337	98.24
109.28	109.14	110	108.61	107.27	109.28	108.44	108.52	108.2	107.97	107.98	107.22	108.34	108.58	107.84	109.39	108.03	109.37	106.23	107.52	107.56	107.66	107.26	108.18	108.19	108.35	108.49	108.55	110.42	109.87	108.77	107.54	107.07	108.76	107.91	108.88	107.4	110.69	108.4	111.02	107.29	108.19	107.47	107.82	108.75	109.98	107.75	106.3	109.19	109.68
99.192	100.65	99.437	101.36	99.629	100.47	99.45	101.14	99.892	99.281	100.76	101.17	100.39	100.96	100.6	99.833	99.751	100.02	99.556	100.1	101.14	101.23	101.71	99.466	100.31	99.789	100.36	101.5	99.491	99.87	101.41	99.531	99.566	100.96	101.09	100.29	100.27	100.44	100.91	99.725	100.66	99.859	101.1	100.95	100.59	101.85	101	99.744	100.81	101.76
107.51	107.26	105.82	106.58	107.62	106.06	105.94	107.21	107.36	106.97	106	105.8	106.42	106.72	105.93	107.19	105.51	106.78	106.69	107.73	107.13	105.85	105.51	106.3	107.54	106.61	106.35	104.56	106.16	105.71	105.75	107.32	106.27	107.1	105.85	106.46	105.08	106.08	105.45	107.23	106.7	107.54	106.72	106.86	106.3	104.61	106.52	106.78	107.1	106.94
107.94	106.47	106.24	105.45	106.22	106.39	107.25	106.03	105.96	108.28	105.55	108.32	104.89	106.26	107.36	106.43	108.6	105.72	105.26	105.84	105.71	107.01	107	106.07	106.97	106.99	107	107.98	106.62	106.53	105.47	106.99	105.25	107.55	107.54	105.07	105.84	106.31	106.62	106.14	107.17	106.04	106.38	104.45	105.63	105.98	105.93	106.08	107.25	106.55
109.55	106.54	108.31	108.14	108.49	107.84	108.52	109.54	107.46	109.08	107.22	107.48	109.68	109.6	108.43	107.37	108.78	107.17	108.93	108.54	107.31	106.94	107.65	108.22	109.62	107.5	108.12	107.71	110.23	107.61	107.41	108.49	108.09	109.99	108.14	107.77	108.63	108.12	109.55	108.15	108.31	108.81	108.53	106.95	107.9	109.01	110.24	107.94	108.15	109.14
107.59	105.62	106.9	105.04	106.88	104.72	105.68	105.31	106.49	107.26	105.17	104.64	105.57	104.98	105.64	105.84	104.85	105.12	106.86	106.29	105.7	106.37	106.28	106.12	105.33	105.07	105.46	105.81	105.49	106.08	105.9	106.26	105.86	105.15	104.37	105.42	105.92	108.09	103.75	105.17	106.42	104.88	105.92	107.26	105.13	106.79	105.23	105.4	105.14	104.57
99.131	97.05	98.217	97.52	99.097	100.26	96.657	98.347	97.907	100.08	99.33	98.529	96.783	99.534	96.436	98.433	98.862	98.516	98.419	97.218	99.83	98.895	98.198	97.112	97.497	97.929	97.518	97.715	98.154	99.436	98.506	97.893	99.022	97.131	97.266	98.769	98.003	97.938	99.424	98.241	97.194	98.496	98.296	97.822	99.113	97.614	99.174	100.18	95.69	99.127
108.26	107.74	108.45	109.62	107.34	109.11	109.63	106.81	106.18	108.54	107.89	107.52	109.28	109.99	107.75	107.07	107.92	107.82	107.29	106.57	107.48	108.92	107.4	108.34	107.76	107.96	107.72	108.28	107.7	108.23	109.26	108.71	107.6	107.17	108.9	108.48	108.8	110.05	108.3	109.04	109.05	107.97	108.9	106.93	108.54	110.12	108.39	107.91	107.95	109.81
98.362	98.59	99.578	98.496	97.983	97.129	96.819	98.046	98.028	98.184	97.805	97.186	99.032	97.658	98.295	98.19	98.032	99.111	98.686	98.331	98.966	97.168	98.976	98.154	97.749	98.43	97.901	97.726	98.4	98.263	98.776	96.702	98.073	96.412	97.717	98.295	99.067	97.806	97.936	98.393	98.462	96.405	97.928	98.013	98.017	99.377	97.867	99.591	97.49	98.923
106.2	103.81	105.83	105.61	105.2	105.44	105.6	104.56	105.8	105.06	106.2	106.21	105.27	105.23	105.9	105.49	105.59	104.16	105.12	107.03	105.5	106.47	106.83	104.89	106.6	106.74	105.72	104.83	106.59	106.33	106.35	105.47	105.96	106.06	106.19	105.17	105.44	106.12	106.25	105.8	105.58	104.64	105.97	106.85	107.15	106.55	105.66	106.7	105.86	105.66
106.41	105.42	105.76	105.71	106.02	105.1	105.73	105.37	106.8	105.63	106.93	105.45	106.05	106.4	105.15	104.87	106.46	106.01	107.38	106.13	106.05	104.68	105.68	105.99	107.24	105.17	104.81	105.66	106.02	105.99	105.57	104.8	106.71	106.75	106.36	105.01	106.92	105.45	105.98	104.2	106.34	105.93	106.73	104.66	106.16	105.29	105.39	106.27	107.46	106.2
107.62	107.58	108.69	108.83	109.04	108.94	108.19	107.6	108.67	106.86	107.79	107.19	108.61	109.37	107.23	107.6	108.28	109.18	108.59	108.12	108.89	108.15	107.87	109.22	108.51	108.35	107.63	109.39	109.29	108.82	106.57	107.84	107.95	108.01	109.08	108.41	107.68	108.1	108.49	107.93	107.71	107.98	107.34	109.09	108.68	108.4	109.29	107.3	107.83	108.71
106.64	108.04	107.37	108.63	109.27	109.03	108.89	108.16	107.74	109.83	108.28	106.59	106.68	108.43	108.52	106.91	108.7	110.43	108.61	107.29	107.52	108.56	107.41	108.22	107.77	106.85	107.36	107.98	109.38	109.69	108.99	107.05	108.07	109.87	108.03	107.88	108.65	109.1	108.23	107.94	108.04	109.25	108.98	107.61	108.52	109.07	108.63	108.16	107.98	108.7
100.78	99.734	100.59	98.915	100.47	100.69	99.88	101.04	101.01	101.05	100.86	100.69	101.19	100.68	99.41	98.757	100.1	100.03	100.6	100.55	99.417	101.17	99.733	101.59	98.705	100.75	101.97	100.34	101	99.803	99.83	100.62	100.64	101.26	101.51	100.14	100.91	101.93	100.59	99.215	100.9	101.7	102.06	100.09	99.669	100.07	101.44	99.998	102.43	99.505
106.95	109.19	108.56	108.37	107.1	109.37	107.18	108.66	106.32	108.8	108.49	108.19	108.88	108.76	108.4	109.02	106.99	107.74	108.1	109.43	107.74	107.6	108.68	108.75	107.99	108.82	108.9	109.12	107.78	107.76	107.12	108.41	108.34	109.99	108.34	108.84	107.66	109.68	108.95	107.65	108.82	108.15	109.25	108.33	107.36	107.14	107.91	108.68	108.63	107.09
106.32	105.06	106.14	106.54	106.35	106.96	103.83	107.1	105.87	105.22	104.76	104.25	106.52	104.39	106.8	106.58	106.28	106.29	105.17	106.19	105.29	106.49	104.85	107.05	106.55	105.72	105.33	106.1	105.85	105.02	104.73	105.37	104.75	105.49	106.33	106.59	106.5	104.62	104.15	103.95	107.29	105.79	105.79	105.6	105.71	105.49	106.07	105.42	106.68	105.18
106.76	107.67	108.3	107.72	107.6	108.24	106.85	107.89	107.69	107.73	108.78	107.59	106.62	106.36	108.95	107.72	108.07	107.46	108.59	107.27	108.5	106.87	108.11	107.78	108.57	107.8	107.18	108.06	107.82	108.37	108.58	107.03	107.44	108.22	108.78	107.92	107.81	107.67	109.24	109.96	108.6	108.76	108.57	109.63	108.71	108.26	108.8	109.34	108.45	108.02
106.03	106.16	107.35	108.02	107.52	107.75	108.52	105.04	106.76	105.74	105.78	105.34	107.46	106.64	108.08	106.42	107.42	106.31	107.09	105.9	105.29	106.64	106.32	105.39	107.18	108.42	106.07	106.46	106.04	106.19	106.38	106.63	106.66	106.11	106.6	105.52	105.48	106.97	106.65	106.57	106.44	106.77	106.21	106.66	106.57	106.16	106.33	107.8	107.33	105.69
106	107.37	105.23	106.54	107.44	106.72	106.41	107.33	106.58	106.79	106.66	106.11	106.32	107.36	105.62	107.26	106.31	105.73	106.78	107.43	106.22	105.79	106.56	106.14	106.87	107	106.73	106.19	107.03	106.86	104.84	105.84	106.8	106.46	105.04	107.95	105.56	104.68	108.61	106.9	105.51	106.74	107.57	105.47	105.84	106.77	106.87	106.42	106.34	106.08
108.46	107.46	108.71	109.04	107.58	108.39	108.6	108.78	107.57	108.56	108.24	109.24	108.89	107.9	107.85	108.64	109.96	107.78	107.46	108.96	109.04	107.48	109	108.1	109.58	108.04	108.83	108.09	107.74	108.96	109.58	108.12	108.56	110.44	108.1	107.21	108.1	107.86	107.72	106.84	110.15	107.91	109.24	108.46	106.81	107.6	108.75	107.52	108.97	108.21
98.206	97	98.853	97.703	96.623	96.03	98.476	98.968	97.632	98	98.527	97.982	98.973	99.761	98.273	96.223	98.464	97.949	98.133	98.45	97.24	98.485	98.208	97.757	98.15	97.155	97.682	97.955	99.233	98.082	97.517	97.784	97.388	98.023	98.893	97.528	98.519	97.389	97.497	98.109	98.938	97.018	99.45	99.51	96.396	98.358	96.973	96.979	97.353	98.298
101.33	100.3	102.77	101.28	101.88	101.55	100.47	100.47	100.52	100.75	102.75	100.79	101.77	101.03	101.3	101.14	100.23	101.26	102.65	101.55	101.95	99.336	100.45	102.04	101.47	101.43	100.63	100.47	100.69	101.22	101.45	101.59	101.02	100.32	99.665	100.43	99.211	100.99	102.6	101.21	100.59	100.57	100.53	100.54	102.26	99.85	102.92	100.88	100.28	102.05
99.055	97.12	97.58	98.637	95.982	97.364	98.684	98.731	97.089	98.224	97.812	98.378	98.602	99.027	97.318	99.43	97.893	98.838	97.927	98.94	99.206	97.627	96.765	99.112	96.75	98.693	99.082	98.743	96.155	96.896	96.79	98.425	97.954	99.705	98.679	97.726	98.893	97.273	99.104	97.477	99.117	98.109	99.438	96.682	100.11	98.121	97.655	99.064	99.005	97.835
106.38	106.9	106.79	106.96	105.25	106.31	106.66	107.95	106.78	107.82	108.48	105.93	106.84	107.64	106.3	107.06	105.93	107.11	107.13	105.83	104.5	106.39	105.65	104.98	106.1	108.22	107.84	107.03	104.68	107.09	106.65	107.6	105.32	108.03	106.24	106.8	106.45	106.34	106.38	106.15	105.84	105.42	105.98	104.87	106.6	105.05	106.1	106.59	107.31	105.15
106.47	105.99	104.82	104.82	105.72	103.93	105.46	105.21	106.67	105.34	105.22	106.23	106.55	106.54	104.92	106.17	105.85	104.41	106.41	104.73	105.53	105.84	105.53	107.83	105.51	106.83	105.97	104.85	105.04	106.38	104.07	106.12	104.56	107.2	107.07	106.3	104.64	106.51	104.22	105.75	105.65	105.52	105.97	106.17	103.71	105.32	106.02	104.59	105.74	106.15
107.57	107.3	109.53	107.79	109.72	109.4	107.66	109.4	106.87	109.62	108.66	108.58	109.01	109.69	108.32	107.18	109.25	107.98	108.58	110.03	107.29	108.08	109.6	109.66	110.39	108.7	108.05	107.73	108.36	108.31	107.62	108.49	109.18	107.95	107.68	106.45	108.1	109.73	106.82	107.9	108.23	108.18	109.61	108.09	108.73	108.14	108.16	108.56	107.75	107.87
106.14	106.47	105.7	106.22	108.19	106.6	106.88	105.6	106.78	108.52	108.97	105.39	106.86	106.36	106.47	106.69	106.14	107.72	106.35	107.1	105.32	107.42	105.71	105.69	106.79	105.23	107.25	106	106.31	107.48	106.83	107.51	107.96	106.78	104.92	107.59	105.55	106.98	107.12	106.61	108.54	105.8	106.72	107.22	103.71	106.25	104.29	105.46	106.54	106.11
105.86	104.27	104.39	106.87	106.1	107.24	104.58	104.99	104.8	105.18	106.27	105.45	105.8	104.07	105.59	103.68	105.83	105.37	106.15	107.4	106.68	104.67	104.05	105.33	105.1	105.27	105.44	105.54	105.55	105.58	104.29	105.66	106.36	106.06	105.4	105.91	104.3	105.23	106.45	106.23	107.23	105.69	106.01	104.48	106.9	104.03	106.06	105.54	106.12	105.49
97.785	98.621	97.466	97.551	97.766	99.041	99.087	97.017	98.26	98.033	98.085	99.442	97.19	96.238	99.951	97.239	98.024	98.351	98.967	97.8	97.529	96.391	98.375	98.381	98.366	98.228	100.03	98.571	99.079	97.55	97.961	98.185	99.664	98.559	98.487	98.234	99.917	99.655	97.839	97.282	98.206	98.08	96.571	98.131	97.152	99.32	98.137	97.603	96.845	97.263
105.52	106.76	104.65	107.62	106.31	106.22	105.52	107.68	105.56	105.72	104.73	107.25	105.99	105.67	106.35	108.38	104.6	105.84	105.36	105.74	107.04	106.86	104.87	107.26	106.05	104.7	106.06	106.39	104.58	105.15	107.14	107.49	105.19	106.12	104.85	105.63	107.7	105.29	105.76	108.43	107.06	105.73	106.35	107.13	105.69	104.81	106.1	106.46	105.24	106.42
106.9	105.68	103.4	105.32	106.03	106.9	105.32	106.91	106.43	106.28	106.54	106.79	106.35	108.34	107.22	104.71	107.89	106.98	107.62	106.9	106.78	106.74	105.14	106.53	106.47	105.86	105.26	106.63	106.3	107.65	104.95	105.62	107.09	106.32	105.13	107.75	105.67	106.07	106.33	106.15	108.23	105.97	105.78	106.93	106.02	104.47	105.79	106.66	106.92	106.36
101.06	98.987	100.98	100.46	100.58	100.48	98.923	99.584	99.404	100.8	100.58	100.87	99.964	98.733	100.42	101.49	100.45	99.373	100.22	100.2	99.175	99.961	100.5	99.149	99.823	100.58	99.336	99.84	98.422	101.14	99.14	101.3	99.918	100.14	101.18	99.721	99.4	98.924	99.688	99.627	100.81	101.05	100.77	100.58	100.48	99.382	100.6	100.03	99.177	100.79
109.29	108.01	108.14	108.28	108.53	108.47	107.62	106.73	106.96	107.48	108.18	107.17	107.86	108.17	107.21	106.58	107.61	106.8	109.99	109.78	108.24	108.06	107.66	107.88	108.62	108.15	108.8	108.01	106.48	107.32	107.25	110.25	108.17	108.02	107.85	107.5	107.24	106.63	107.7	108.14	107.77	107.23	106.86	107.08	108.31	107.85	107.99	107.69	107.14	109.06
107	107.44	106.04	105.4	106.03	106.59	105.05	106.08	107.57	105.71	105.57	104.92	107.84	106.52	105.98	106.95	105.47	107.57	104.84	105.69	106.23	105.63	105.84	107.64	107.02	106.67	106.13	108.55	106.66	107.02	107.25	105.99	107.01	105.7	105.56	104.95	107.07	105.75	105.17	105.35	107.78	107.57	106.57	106.98	106.62	104.94	105.78	106.64	106.67	104.64
107.52	108.42	107.75	108.31	106.28	107.98	109.19	109.2	107.54	108.73	107.25	108.46	109.48	109.63	108.71	108.96	108.96	108.74	108.39	108.17	107.87	108.37	108.32	107.18	107.58	108.31	109.61	108.07	108.31	108.05	107.74	107.51	108.94	108.66	108.55	109.18	107.86	107.74	109.36	107.59	108.28	106.91	109.29	109.59	108.4	109.52	108.78	107.14	108.93	107.86
105.43	106.68	104.67	105.62	105	106.68	104.76	106.04	105.76	105.8	105.58	106.99	105.71	105.4	105.16	104.99	105.36	105.43	106.58	104.46	106.32	106.6	107.28	105.78	105.66	107.17	106.05	106.59	104.97	106.52	105.82	105.43	106.12	104.16	106.72	106.19	105.13	105.58	105.04	105.25	107.45	105.74	106.51	106.26	107.07	105.77	106.5	106.43	106.81	105.42
99.928	100.71	100.09	100.41	100.73	99.662	101.29	101.97	101.22	99.817	101.08	101.03	102.05	102.2	99.497	99.78	101.21	101.36	101.38	100.31	99.694	100.31	102.85	99.996	101.04	100.84	101.19	101.42	101.85	101.39	100.13	99.288	101.41	100.98	101.18	100.22	101.48	100.11	101.96	99.852	100.46	100.54	99.857	100.91	101.22	101.2	99.956	100.05	100.2	100.44
98.794	98.751	99.218	97.009	97.483	98.349	96.744	97.478	98.637	98.938	97.507	97.848	99.342	97.476	97.754	96.936	97.244	98.163	99.364	98.389	95.967	97.845	98.107	98.965	98.553	96.817	96.449	96.354	98.933	96.763	96.891	97.843	98.468	97.778	96.84	98.92	98.594	97.667	97.545	98.517	98.242	97.716	98.185	96.566	98.657	96.313	96.696	98.869	98.916	96.61
105.13	103.17	104.91	106.07	105.04	107.22	104.85	106.55	106.61	104.86	105.89	106.07	105	105.67	105.25	104.59	106.62	105.44	106.88	105.38	106.03	105.97	106.78	106.56	106.64	105.86	106.73	106.24	106.47	107.16	105.39	104.25	105.92	104.46	104.51	105.74	106.77	106.67	105.32	106.27	106.64	106.36	104.74	105.45	105.73	106	106.77	107.21	103.82	107.23
111.35	111.09	110.9	111.25	108.93	110.73	111.4	111.66	109.73	110.57	108.65	110.64	108.95	110.66	110.24	109.52	110.23	109.63	110.48	110.52	110.5	110.87	108.63	109.61	110.06	110.37	109.46	110.82	108.61	111.19	110.83	110.63	108.66	109.77	109.61	110.65	110.63	111.63	109.48	111.61	111.13	109.25	111.4	110	111.12	111.03	109.68	110.75	110.67	110.62
108.33	106.72	107.54	108.19	109.59	106.33	107.87	108.61	107.56	107.25	108.3	108.75	106.85	107.73	108.25	108.59	106.89	107.79	107.76	107.71	108	105.92	108.78	108.72	107.17	108.52	106.95	107.71	107.42	106.58	110.09	108.81	107.21	107.71	109.11	107.94	106.86	106.19	108.42	107.31	107.26	107.1	109.57	107.25	108.77	108.14	106.44	105.55	108.13	106.68
98.901	98.643	98.797	98.592	97.999	99.464	99.982	98.968	99.54	99.642	99.038	98.244	98.307	97.896	99.547	98.762	97.707	99.102	99.282	97.572	96.805	97.191	99.135	100.02	99.083	99.352	98.038	99.488	98.587	99.042	98.43	98.259	99.152	97.93	99.075	98	98.089	97.999	99.198	98.301	97.794	99.669	96.28	98.328	98.994	98.635	98.64	99.291	99.34	98.751
105.6	104.79	106.37	106.06	105	105.87	106.14	105.15	106.12	105.53	105.06	104.22	106.32	106.11	106.02	105.95	105.3	104.98	106.1	105.97	105.52	106.16	106.96	105.41	105.71	105.86	107.01	103.68	104.72	106.12	106.1	106.95	106.48	105.63	105.76	107.21	106.93	107.07	105.48	105.78	105.16	105.53	105.07	106.17	106.21	105.92	105.43	104.97	105.92	107.14
97.965	99.015	99.6	98.856	99.778	99.06	98.847	98.91	98.672	99.968	98.578	98.956	96.307	100.18	99.59	99.773	98.29	98.347	99.258	99.68	98.839	97.544	99.116	98.891	98.216	99.845	99.893	99.446	98.909	99.277	98.586	99.687	99.336	99.84	99.792	97.796	99.737	99.614	98.578	97.056	98.509	99.255	100.1	97.947	98.332	99.294	99.782	99.642	98.101	99.22
109.68	108.05	109.32	108.6	107.91	107.74	107.7	109.28	107.61	108.94	107.01	108.64	107.57	109.01	108.97	107.06	108.74	109.24	108.37	107.91	107.61	108.52	107.81	109.38	108.22	108.99	109.03	106.58	107.71	107.89	107.37	107.61	108.35	109.73	108.98	109.84	107.74	107.24	108.26	107.64	107.21	108.97	109.03	107.98	106.46	106.6	108.97	107.06	107.6	108.5
97.001	97.6	96.454	98.271	97.335	98.925	98.066	96.569	98.034	97.834	99.313	98.066	97.128	99.489	99.285	98.121	97.475	96.49	97.699	98.666	96.76	96.535	99.563	97.67	97.98	96.88	97.515	97.984	98.262	97.63	98.533	98.957	96.479	97.912	99.103	98.699	97.802	98.463	98.588	99.501	97.053	98.988	98.191	97.897	98.718	98.847	99.128	97.594	98.177	98.465
105.22	106.28	106.33	106.52	106.29	106.75	105.16	105.04	105.37	105.1	106.95	106.21	105.61	106.39	104.41	106.65	105.39	105.42	106.86	105.03	106.67	105.54	105.18	105.05	105.75	106.08	105.69	106.43	106.2	104.81	107.56	106.2	106.27	103.89	105.59	105.24	106.78	104.21	105.51	105.74	105.82	107.58	104.42	104.6	105.72	105.61	107.26	105.82	106.44	104.48
107.91	108.24	106.64	107.19	108.01	108.18	108.61	108.45	108.57	108.61	106.73	105.79	107.74	106.9	108.34	105.65	108.58	105.69	107.29	106.16	106.97	108.12	107.32	106.35	106.94	107.08	109.06	107.64	108.1	107.66	107.62	107.3	108.23	107.76	107.69	107.07	108.04	107.46	108.28	106.49	107.81	108.4	108.55	107.17	107.34	108.26	106.46	106.75	106.26	109.49
104.29	105.41	105.5	105.11	105.61	106.76	106.19	105.16	106.17	105.36	107.34	106.41	105.7	104.21	105.87	105.04	106.2	106.39	104.77	106.43	105.83	105.94	104.59	104.96	104.59	106.28	105.53	103.42	104.97	106.55	104.54	104.92	105.84	106	104.84	105.46	106.92	106.46	106.2	106.36	106.99	105.55	105.34	106.26	105.77	106.38	105.5	107.24	105.92	106.2
107.69	109.54	108.92	107.9	107.63	107.37	106.35	107.61	107.88	107.09	107.98	106.62	108.57	107.62	107.31	108.96	106.5	107.42	108.21	108.63	109.04	108.2	108.37	107.27	108.4	107.71	107.84	108.14	108.31	108.6	108.54	106.18	107.52	107.48	107.3	108.18	108.01	107.4	108.17	107.83	107.42	109.26	107.6	106.82	108.3	107.28	107.92	107.26	109.07	108.04
102.36	104.52	104.39	101.02	103.99	102.27	102.66	101.97	103.49	102.55	102.35	101.54	104.21	102.25	102.6	103.73	103.07	102.49	103.22	101.98	103.11	102.27	102.49	103.24	101.99	101.13	103.29	102.41	102.67	102.12	102.69	101.28	103.37	103.99	103.46	102.45	103.09	103.85	102.64	103.33	102.37	101.46	102.91	102.75	102.85	104.51	102.4	102.94	101.91	103.73
105.93	105.61	105.4	106.28	104.72	106.82	106.08	106.78	107.23	106.75	105.78	105.88	105.61	105.19	108.17	105.52	105.59	106.03	105.22	106.51	103.96	105.14	107.11	106.22	106.03	104.98	106.53	105.36	103.96	105.39	105.14	105.68	107.04	106.07	106.03	105.21	106.83	105.06	105.47	105.11	104.52	106.17	107.28	106.41	105.79	106.84	105.93	104.45	105.99	105.35
98.496	99.487	99.317	99.613	99.026	100.76	99.869	99.403	101.36	100.27	99.591	101.17	99.995	100.12	100.46	100.7	100.5	101.22	99.712	99.804	100.57	100.31	98.783	99.681	101.69	101.59	100.58	98.918	102.41	99.406	101.77	102.5	98.102	100.45	99.168	99.558	99.217	99.82	100.58	100.02	100.06	101.15	99.633	100.27	98.99	101.25	100.03	99.219	99.815	99.489
108.99	107.5	107.91	106.74	109.2	106.93	107.52	109.51	108.79	108.53	107.57	107.83	108.41	106.43	107.22	108.47	105.67	109.32	107.07	107.77	106.83	107.29	107.84	106.86	107.07	108.44	106.75	106.94	108.57	107.22	109.49	107.43	107.51	109.6	106.7	108.46	108.26	107.65	106.96	107.01	108.97	106.18	110.08	107.24	107.56	106.82	108.54	108.03	107.39	107.31
106.01	106.46	106.23	104.48	105.83	105.77	105.37	105.37	103.35	105.39	104.71	105.21	105.91	105.88	106.31	105.97	106.39	105.13	105.54	106.88	103.82	105.29	104.39	105.83	105.18	107.96	104.85	106.68	107.04	105.43	106.09	105.38	105.11	104.67	105.89	105.75	106.15	105.82	104.02	104.42	105.38	106.15	105.35	104.83	105.3	105.91	107.51	107.36	106.04	106.01
108.64	107.25	107.84	108.26	107.15	106.88	107.17	107.91	107.77	106.99	109.87	108.94	106.36	107.95	107.74	108.93	108.16	105.96	108.45	107.76	108.31	107.75	108.28	109.02	107.61	107.92	108.57	108.56	108.34	108.11	109.05	107.76	106.99	107.98	106.92	108.34	107.69	108.3	107.75	107.4	106.71	107	108.74	107.45	108.31	107.39	108.52	107.52	108.51	107.79
104.18	105.08	105.26	104.66	105.52	105.66	106.06	104.51	106.1	106.6	106.05	106.09	106.13	104.45	104.13	104.63	106.15	106.39	107.14	106.22	106.32	106.08	106.56	106.34	105.83	106.38	106.75	106.14	105.43	105.75	104.46	105.17	105.79	105.67	106.01	106.06	105.54	106.03	106.62	105.39	106.39	105.65	106.38	106.27	105.55	105.14	106.05	106.19	106.18	105.2
107.59	109.87	108.71	110.18	110.15	107.9	108.69	109.03	107.06	106.86	109.03	109.15	107.71	108.11	108.27	110.27	109.35	109.64	108.02	109.57	108.95	109.31	108.71	108.23	110.02	108.3	109.13	107.8	108	109.71	109.11	108.91	109.34	109.48	108.31	108.05	107.77	109.15	109.71	107.89	109.3	106.8	107.61	109.51	108.1	108.66	108.89	109.33	109.9	108.45
105.74	106.18	104.75	105.36	105.14	105.69	104.87	105.23	105.3	105.27	103.15	104.41	107.11	105.61	104.66	105.46	104.22	104.78	106.27	104.89	105.51	104.33	104.69	105.92	105.4	106.75	104.78	105.3	104.79	105.79	105.77	104.09	106.24	105.66	104.86	106.1	105.84	106.22	104.3	105.52	104.54	105.94	105.79	105.54	104.72	104.74	106.1	105.19	106	105.59
107.67	107.75	107.77	108.63	108.67	109.15	108.54	108.16	109.02	108.35	107.25	107.1	106.74	107.47	106.65	107.59	107.88	107.24	108.12	106.87	106.22	107.69	106.08	108.3	107.88	108.08	106.99	107.86	107.46	105.99	106.76	107.09	108.07	107.67	108.08	107.82	106.39	107.51	108.07	107.01	107.5	107.97	108.1	107.26	107.29	106.29	108.77	109.73	108.65	108.61
104.67	104.68	103.2	105.01	106.64	105.31	105.05	106.09	106.58	106.5	105.61	105.98	105.91	105.77	105.87	105.93	104.06	107.03	103.06	104.77	106.18	105.19	105.16	106.02	104.54	105.81	104.39	105.3	105.8	106.98	104.66	105.86	106.55	105.79	104.94	106.77	105.37	106.76	106.56	106.71	106.57	104.75	104.79	105.16	105.07	104.18	105.65	105.56	104.98	104.56
107.74	107.3	107.76	106.92	106.2	106.05	105.17	105.88	106.99	107.23	107.01	106.18	107.91	106.41	106.74	107.25	106.83	105.77	106.84	104.82	108.18	106.64	107.37	105.1	105.51	106.77	106.72	106.62	106.2	103.82	106.29	105.72	108.24	105.61	105.87	105.48	107.25	107.43	106.07	105.87	106.24	105.94	106.11	106.7	107.01	105.85	106.49	107.49	107.68	107.5
99.195	99.729	98.364	98.529	98.451	99.665	97.998	99.525	99.21	98.744	99.554	97.995	100.07	100.17	100.04	99.236	98.61	99.801	98.993	99.219	99.87	99.942	97.704	99.435	100.08	98.517	99.259	100.36	99.189	97.94	98.923	99.004	99.45	97.562	97.87	99.673	99.085	99.897	98.815	98.98	98.602	98.194	99.825	100.58	98.116	98.374	100.38	99.223	99.711	99.557
101.2	99.623	100.58	101.63	100.35	100.72	101.1	99.838	100.47	100.09	99.451	101.28	101.76	100.22	101.35	101.65	102.56	100.27	100.85	101.32	99.747	99.936	100.41	100.02	101.36	101.73	100.3	101.01	99.233	100.82	100.54	101.98	100.92	101.51	101.94	101.22	101.99	100.85	102.26	100.67	101.79	101.23	100.55	99.51	100.21	100.47	99.983	100.72	100.8	101.14
107.06	108.71	108.85	106.16	107.77	108.56	107.07	107.44	108.58	107.95	106.88	108.38	107.92	109.62	107.81	108.93	107.37	109.82	107.74	107.04	107.26	105.18	108.22	108.88	107.5	108.93	107.93	108.84	107.25	107.68	109.89	108.46	107.89	109	109.6	108.46	108.5	107.37	107.21	107.94	109.06	106.18	107.38	108.82	108.16	107.62	108.07	107.56	108.17	107.89
97.533	100.22	98.835	99.176	97.913	96.797	99.848	97.412	99.674	98.096	99.575	98.34	98.01	97.723	100.09	98.57	97.44	97.542	99.207	99.191	98.323	98.886	98.019	98.349	96.37	100.18	98.19	98.245	99.243	97.555	96.262	98.439	98.306	96.974	97.084	98.106	98.068	99.751	98.37	98.726	98.201	98.092	97.253	98.395	98.712	97.127	97.289	98.452	98.092	97.824
106.57	106.31	106.97	107.51	106.43	106.1	106.19	105.73	105.47	105.84	106.12	106.12	108.06	105.57	107.6	105.78	107.05	107.29	106.76	107.1	105.87	106.13	107.03	105.38	106.93	106.1	105.67	107.4	104.45	107.97	106.8	104.65	107.3	105.84	105.59	105.24	106.82	106.96	106.77	105.07	105.29	107.56	107.52	106.61	105.16	105.91	106.38	106.2	106.15	105.74
98.306	98.462	97.529	98.094	97.142	97.632	98.691	97.626	97.529	98.338	96.368	98.178	96.436	98.289	98.557	97.463	97.258	97.458	98.612	96.943	100.5	96.949	98.902	97.241	97.691	97.064	97.344	98.469	97.659	99.52	98.038	98.013	99.637	98.975	97.141	98.271	97.089	97.802	97.779	97.096	98.635	97.282	98.348	97.318	96.905	98.731	98.029	97.945	97.013	97.478
105.15	106.02	104.78	105.02	107.27	107.47	105.58	106.13	104.06	106.42	106.08	104.56	106.33	104.27	105.92	105.26	106.47	104.92	106.82	104.73	104.42	105.37	104.32	105.15	104.71	106.23	106.25	106.32	105.91	105.08	105.45	104.38	105.22	104.75	105.14	106.25	105.09	106.25	107.31	106.49	105.81	105.74	104.86	103.34	106.85	105.39	106.07	106.06	107.35	107.97
99.413	98.494	97.35	97.712	98.086	98.663	99.153	98.371	97.833	98.874	97.647	96.958	98.348	98.962	97.968	98.37	98.734	98.766	96.385	97.799	98.25	98.325	97.393	98.728	98.718	96.98	98.473	97.582	97.931	97.626	97.783	99.727	98.029	97.068	97.847	97.531	98.89	97.706	97.481	98.682	96.507	99.305	97.793	98.182	98.799	97.569	97.746	97.937	97.437	97.419
97.871	98.156	98.471	98.082	99.399	97.751	96.347	98.238	96.453	98.328	97.731	97.441	97.648	96.25	97.199	97.715	100.47	97.108	97.906	97.588	96.904	98.407	97.601	98.17	96.894	97.638	96.809	96.55	96.597	98.999	97.589	97.837	97.849	97.141	97.94	100.16	98.017	98.521	96.722	98.59	97.964	98.151	96.846	99.005	98.409	97.181	96.52	99.424	98.556	98.674
107.02	107.75	107.92	107.62	108.99	107.92	109.96	107.25	106.73	106.39	109.84	108.85	108.49	107.44	106.22	108.37	107.17	107.74	107.73	108.68	106.99	109.94	109.45	107.85	107.62	106.2	107.87	108.6	108.5	108.26	107.89	107.97	107.09	108.39	107.44	107.4	109.35	105.9	106.61	107.52	106.11	107.35	108.43	107.27	108.48	107.96	108.38	108.5	108.19	106.26
110.5	110.6	110.04	110.37	109.5	109.9	110.47	109.89	110.89	110.08	109.46	110.97	111.52	108.78	110.25	109.08	110.41	110.11	111.1	109.44	110.16	109.89	112.04	109.15	111.51	110.21	111.37	112.21	110.68	111.73	109.39	110.54	110.35	109.15	111.06	111.2	108.71	109.77	109.8	110.46	111.89	110.79	109.8	110.71	109.71	108.27	109.33	111.37	110.98	110.16
98.579	99.442	98.643	96.47	98.282	97.281	98.027	98.27	98.125	98.869	95.895	100.68	97.181	97.929	96.658	96.044	98.319	98.77	97.918	97.692	97.031	98.219	97.006	98.125	97.45	98.151	97.255	97.842	97.704	97.837	98.746	97.237	97.573	97.966	98.536	96.972	97.353	98.112	98.417	97.584	98.172	96.349	97.377	97.949	96.884	99.515	97.6	98.466	98.262	97.716
99.787	100.92	101.06	101.16	99.167	101.55	98.991	99.635	100.65	100.49	99.73	99.551	101.33	100.07	99.942	99.131	100.6	100.17	101.95	101.49	101.8	99.183	100.63	100.93	99.437	98.869	100.96	100.88	99.862	101.16	100.91	100.18	101.45	99.927	100.5	101.04	102.42	100.94	101.87	100.28	100.17	99.397	101.11	103.41	99.343	102.43	100.31	99.604	100.77	102.38
104.8	106.44	104.54	105.13	106.06	106.02	105.4	104.68	104.89	106.87	105.74	104.75	104.83	105.68	105.33	106.21	105.18	105.84	106.08	106.32	105.86	105.18	105.21	104.24	104.83	104.94	105.98	106.94	105.3	106.51	105.22	106.26	105.67	105.58	106.27	106.43	105.89	104.6	105.48	106.9	105.75	105.71	106.13	105.98	105.62	105.54	104.48	104.78	105.12	106.86
99.366	100.68	100.12	102.59	100.57	99.018	101.22	100.62	100.15	99.924	99.879	101.1	100.75	101.02	101.53	100.38	101.53	100.9	100.48	101.18	101.34	99.301	102.48	101.7	101.05	100	100.54	100.94	99.995	100.51	99.539	100.92	100.2	100.67	100.26	100.02	99.3	100.05	99.928	100.9	99.779	100.71	102.06	101.09	100.28	101.87	101.35	100.12	100.96	101.21
104.58	105.29	106.36	104.73	105.84	106.59	105.65	105.51	106.62	105.89	105.47	106.76	104.82	104.67	106.1	105.85	106.08	107.37	105.69	105.89	105.48	105.85	104.61	104.56	105.22	104.58	105.42	105.35	106.8	106.17	105.58	104.3	104.58	103.51	108.29	106.26	104.95	105.9	107.38	105.87	103.77	105.57	105.42	104.15	105.33	106.38	106.48	106.99	104.18	105.64
106.25	106.46	105.74	107.09	105.18	106.26	106.23	106.78	105.73	106.75	105.88	105.76	107.19	107.74	105.34	104.5	105.19	104.69	106.37	105.09	105.97	106.24	106.12	107.15	104.6	106.53	106.88	106.08	104.85	105.78	104.41	106.34	106.61	106.74	105.69	105.67	104.43	104.95	105.01	108.16	106.16	105.46	106.34	105.39	106.37	105.54	105.41	105.58	105.5	105.24
109.74	110.38	109.46	110.69	110.39	110.92	108.62	110.7	110.74	110.27	110.06	109.66	110.83	110.17	110.52	112.68	111.32	110.13	109.32	109.93	109.98	110.68	110.59	110.63	109.66	110.2	110.98	109.2	110.21	110.36	112.45	110.16	111.45	110.62	111.39	109.96	108.07	108.93	110.25	110.26	110.69	111.01	109.82	111.28	110.35	109.65	110.15	111.27	109.35	109.4
100.91	100.64	101.81	101.15	100.07	100.22	100.31	102.72	100.28	101.76	101.16	101.33	103.19	99.974	102.28	101.54	101.14	101.77	101.21	101.01	101.64	99.571	102.24	100.38	101.98	101.08	99.029	101.24	101.96	100.27	100.11	100.83	100.64	100.68	99.72	100.49	101.2	101.51	101.26	102.14	101.36	100.6	100.59	101.6	102.68	101.31	101.31	100.91	101.31	102.98
109.61	109.81	109.93	106.91	108.46	108.86	108.14	107.89	107.89	110.18	108.94	108.33	108.18	106.8	111.03	109.28	107.79	107.11	108.38	107.84	109.3	108.22	107.25	108.14	108.73	106.92	107.33	107.81	108.22	107.71	107.8	108.49	106.86	107.47	109.36	106.78	108.69	108.09	109.38	108.02	109.54	109.18	108.3	109.76	107.91	108.47	108.2	109.06	109.34	107.72
100.29	100.05	99.705	101.14	100.44	100.87	100.15	99.008	100.5	101.91	101.37	101.4	99.714	99.486	99.524	101.37	101.95	100.46	101.19	99.96	101.82	101.02	100.13	100.89	101.86	100.54	100.78	101.9	101.79	101.43	101.21	100.75	101.16	103.13	99.458	100.71	100.46	99.855	101.53	99.806	99.775	99.716	98.778	100.31	99.424	100.46	100.62	101.98	100.38	98.949
109.64	107.29	109.93	108.72	107.31	108.73	108.12	107.9	107.95	108.57	107.52	108.52	108.08	108.37	107.73	109.22	107.66	108.37	107.42	107.95	108.96	108.65	108.99	109.33	107.64	108.37	108.61	108.94	106.63	108.63	108.09	109.5	108.4	106.85	108.45	108.13	107.44	107.43	107.16	108.6	108.14	107.84	109.4	108.09	108.14	107.61	108.45	106.58	107.22	109.23
106.29	105.81	105.35	105.17	105.09	105.45	106.56	105.53	103.82	106.4	106.88	104.75	104.12	105.38	105.89	106.59	105.24	106.52	106.44	106.89	106.87	107.52	105.63	104.87	106.5	105.58	104.79	104.19	104.71	105.55	104.87	105.78	105.8	105.64	105.18	106.96	103.88	106.23	106.03	105.21	105.78	103.67	104.91	104.28	104.19	105.69	105.58	105.21	105.33	105.21
107.98	107.88	108.9	108.31	108.58	108.65	108.3	106.93	107.01	107.79	107.63	109.57	107.4	107.69	109.37	107.54	107.5	108.47	109.7	106.68	107.89	108.75	108.34	107.72	108.59	106.84	107.77	107.97	107.76	107.99	107.92	105.81	109.74	107.65	109.09	109.05	108.86	107.72	109.34	109.17	107.81	109.26	107.42	107.06	108.84	109.15	108.53	107.49	106.63	108.43
107.25	106.61	107.18	106.27	108.46	107.15	107.84	109	107.26	107.42	109.1	107.44	107.29	109.27	109.25	108.26	108.46	108.6	109.12	106.47	106.73	106.84	107.26	108.42	108.09	107.2	107.52	107.9	107.19	108.51	107.98	107.62	106.3	108.02	108.84	107.65	108.6	105.74	107.35	106.9	107	108.14	107.04	107.84	108	107.37	108.44	108.72	108.69	108.57
101.43	101.02	101.61	100.05	99.635	99.561	99.549	101.08	100.4	99.977	101.26	100.67	100.81	100.85	98.369	100.25	98.649	100.24	99.443	100.09	99.22	100.26	99.121	101.07	101.26	99.729	99.212	100.62	100.49	100.99	100.71	99.364	100.9	100.74	99.529	99.919	97.704	99.819	101.09	100.95	100.45	100.59	100.46	99.556	99.634	99.449	99.413	100.13	100.42	100.5
108.23	109.93	108.39	107.6	107.61	106.03	107.77	108.64	109.67	108.51	107.6	109.88	109.43	109.68	108.78	107.85	107.95	108.3	107.65	109.8	109.64	110.5	107.73	108.48	110	108.56	110.49	108.79	108.21	107.71	108.4	109.47	108.01	108.05	108.76	108.87	107.17	107.66	108.77	108.38	107.56	108.59	107.43	108.05	108.55	108.23	107.72	109.47	108.71	108.92
106.93	106.15	105.97	104.06	107.86	104.79	104.79	105.14	104.21	104.97	104.75	105.79	105.31	107.52	106.59	105.28	106.84	105.43	106.11	106.29	106.38	105.57	104.92	106.1	106.77	105.54	105.55	106.23	106.93	105.99	106.12	105.9	105.79	106.06	104.85	105.51	107.91	106.16	105.08	105.85	106.55	105.47	106.66	105.36	105.53	106.9	106.76	106.02	105.88	104.65
99.078	98.532	98.549	98.392	98.999	98.24	98.535	98.013	98.749	98.506	97.154	98.507	97.476	99.005	97.181	98.672	99.199	98.602	98.72	97.301	98.703	99.417	97.98	100.46	97.608	99.258	98.847	98.728	98.224	97.899	98.894	98.811	99.223	97.073	96.74	98.354	98.083	98.18	97.045	98.301	98.338	99.271	97.724	97.439	96.81	97.931	97.045	99.631	98.199	99.125
98.942	100	98.459	99.609	99.275	98.945	99.848	98.594	98.577	98.564	99.425	99.848	98.703	99.413	98.066	97.585	98.189	98.637	100.89	99.251	101.36	98.959	100.18	99.141	99.175	99.739	100.19	99.64	100.37	98.287	99.281	99.375	99.198	97.682	99.334	98.163	98.763	98.859	98.277	98.73	98.909	99.068	99.565	100.02	98.636	98.967	98.962	97.134	98.573	98.924
100.21	100.26	99.991	99.395	100.38	99.852	101.45	99.932	100.38	101.55	100.56	100.09	98.749	101.09	101.31	99.521	101.89	100.35	100.28	100.62	99.362	101.23	100	99.982	99.744	99.577	99.041	99.873	100.97	100.23	100.61	100.22	100.74	99.583	99.673	99.57	98.765	100.16	100.28	100.59	99.063	99.316	100.37	100.61	99.369	98.83	99.533	99.56	100.84	99.689
104.14	104.99	105.97	105.53	106.23	105.4	105.24	105.6	104.94	106.33	105.75	106.14	105.9	105.13	104.22	106.23	105.73	105.13	104.67	105.3	105.56	104.67	105.26	105.73	106.52	105.68	104.68	106.07	105.89	104.85	105.96	104.42	104.66	106.26	106.29	106.97	106.88	105.32	105.4	105.37	104.77	106.76	106.04	105.2	105.11	104.51	106.58	106.19	106.26	103.98
105.89	106.75	105.61	106.26	104.37	105.78	105.33	105.89	105.53	107.2	105.77	106.68	105.46	107.18	105.48	105.9	105.73	104.39	105.52	105.54	103.61	104.81	107.04	106.72	104.38	105.9	105.88	104.66	105.48	106.29	105.59	104.67	105.7	105.2	106.31	105.69	105.81	105.26	106.63	106.15	105.63	105.2	106.07	106.73	105.18	106.1	106.29	106.42	105.3	105.13
108.44	106.99	109.02	107.33	107.67	109.34	108.16	108.23	109.45	108.46	108.62	107.69	108.73	107.85	107.67	108.01	108.73	108.23	107.46	107.76	107.96	108.54	109.06	108.22	109.32	108.2	107.99	108.75	107.65	109.22	107.68	109.51	107.39	107.29	109.76	108.49	109.87	107.96	107.94	108.07	107.85	107.96	108.26	109.33	108.44	108.08	108.04	108.22	107.72	108.84
97.843	98.881	96.584	97.385	99.231	97.603	98.366	97.378	98.832	98.668	98.962	97.836	97.946	98.377	97.214	96.623	97.877	98.31	97.315	97.433	97.904	96.894	98.161	97.611	97.902	98.615	98.355	97.117	100.15	96.766	98.103	97.618	97.312	97.025	99.082	97.785	98.78	97.704	98.8	97.523	99.702	97.385	97.851	98.205	99.054	97.508	98.385	97.32	99.539	97.705
108.69	108.04	109.42	108.13	109.64	108.2	108.12	108.07	108.4	108.56	107.63	108.53	109.02	107.87	107.26	108.1	108.44	106.17	107.42	108.74	107.06	108.65	107.84	106.47	110	107.57	106.86	107.24	107.38	109.13	108.12	107.6	110.39	107.43	109.49	108.56	109.62	107.88	108.72	109.13	108.46	107.91	110.3	106.88	106.24	107.9	106.22	109.2	108.81	107.84
106.15	106.43	105.97	107.41	106.49	106.38	107.22	106.33	106.72	106.76	105.34	106.78	106.3	105.13	105.88	106.45	104.48	106.97	108.02	106.49	107.59	106.07	106.87	106.63	106.03	105.35	105.08	104.68	106.83	105.11	105.17	105.79	106.66	107.38	105.66	106.54	107.89	105.53	105.05	106.54	106.34	107.3	105.13	106.89	106.52	106.74	106.33	105.9	107	107.02
101.14	101.04	101.91	99.714	100.78	101.91	101.24	100.32	101.95	101.08	101.13	101.13	100.1	100.07	101.38	100.69	101.47	100.51	100.77	100.82	100.78	100.01	99.956	100.84	100.44	102.01	101.39	100.38	101.47	101.04	100.1	101.5	100.26	101.87	100.93	99.931	100.76	100.87	101.05	100.55	101.19	100.27	100.25	99.506	101.15	100.65	101.41	101.7	100.35	102.87
106.08	105.33	105.77	105.72	106.15	105.68	106.4	104.72	107.05	106.21	105.09	104.33	103.82	106.64	105.72	104.87	104.49	105.13	106.1	104.68	104.7	105.88	103.8	105.14	104.89	105.44	106.07	105.66	107.23	106.21	106.04	104.38	106.82	104.37	107.23	106.35	105.41	106.76	105.87	106.02	107.67	104.71	106.11	104.89	105.18	105.98	106.91	105.26	105.14	105.34
104.7	106.22	105.86	105.19	104.73	106.37	108.19	104.91	106.1	105.21	106.28	105.53	104.48	106.16	105.02	105.71	105.59	105.68	104.27	105.4	106.08	105.91	104.37	105.4	105.72	105.4	105.24	104.98	106.11	105.72	105.23	104.7	105.78	106.45	105.51	105.15	104.74	105.78	105.09	103.58	105.95	106.49	104.97	105.88	105.82	104.65	106.37	106.07	106.12	107.82
108.88	107.71	108.44	110.48	108.94	107.93	110.11	108.9	109.6	108.34	109.75	108.55	108.71	107.47	108.05	109.73	108.79	110.11	107.56	108.19	107.56	108.22	109.05	108.68	108.94	109.05	106.43	108.69	109.72	110.8	110.12	109.25	108.8	107.96	107.89	108.82	109.1	108.29	108.07	108.63	108.8	108.96	108.01	110.02	109.98	108.95	109.15	109.03	109.47	107.71
106.28	105.42	105.99	105.59	106.56	107.33	106.92	105.84	107.13	106.94	107.76	104.44	105.11	108.83	106.2	105.79	106.31	106.88	106.93	108.55	105.07	107.35	106.89	106.44	106.56	105.51	106.97	107.69	106.75	107.59	107.64	107.14	107.18	107.57	107.31	106.47	105.58	107.04	106.94	105.28	105.94	106.7	107.8	106.09	107.13	106.16	106.61	106.59	107.38	107.62
107.41	107.7	109.19	109.3	107.38	106.91	109	107.98	109.16	107.47	108.16	108.42	106.43	108.34	108.72	109.3	108.68	109.3	107.91	108.12	109.46	108.13	109.22	107.65	106.47	109.18	110.54	107.89	108.86	107.05	108.23	109.43	108.36	107.16	109.78	109.08	109.25	108.89	109.21	108.01	107.97	108.93	107.26	107.22	107.28	107.44	109.24	107.73	108.88	107.15
105.33	105.81	105.7	105.76	104.87	105.41	106.42	106.54	106.03	106.03	105.8	105.24	105.89	105.49	104.97	103.63	105.17	106.07	107.03	106.19	106.42	106.2	106.4	106.85	104.43	105.63	106.91	104.4	106.71	104.87	105.46	106.64	105.94	106.02	105.91	106.86	106.92	104.54	104.73	105.8	106.95	103.39	105.33	106.27	104.96	106.04	106.43	104.35	106.7	107.48
109.19	108.21	108.04	109.16	107.43	108.84	108.8	108.32	108.25	109.08	107.88	109.61	105.92	107.58	107.64	108.89	108.27	106.73	108.54	109.68	107.93	109.08	107.43	108.54	108.68	107.58	107.63	108.77	107.64	109.8	108.39	108.73	108.19	107.03	108.34	107.42	109.09	110.15	108.62	109.56	108.53	108.44	108.52	108.18	106.47	109.01	109.18	109.12	106.8	109.06
103.67	103.82	101.53	102.61	103.95	102	102.48	102.6	101.62	102.82	103.73	102.79	102.47	102.58	103.48	103.44	103.14	104.34	103.59	102.74	100.99	103.26	102.63	101.51	102.13	101.63	103.1	102.87	102.97	102.62	101.66	102.39	101.35	102.59	103.57	103.22	99.109	103.68	103.54	102.09	102.37	102.88	102.24	101.89	102.46	103.55	103.38	101.46	103.7	103.29
107.31	108.76	106.85	107.67	107.62	109.19	107.28	107.99	108.99	109.82	108.16	108.14	107.9	110.33	107.94	108.54	108.38	108.3	109.85	107.63	108.17	107.52	108.27	108.79	106.79	108.91	108.83	106.96	106.25	108.76	107.66	109.31	109.05	107.54	108.07	108.07	107.2	109.41	107.49	107.92	108.95	107.56	108.85	106.83	108.12	108.38	110.01	107.66	109.74	108.54
108.22	109.19	107.72	106.81	107.4	107.29	108.82	110.29	108.4	108.76	108.41	107.54	108.64	107.85	106.61	108.77	107.81	108.54	108.36	106.69	109.95	105.53	108.46	107.91	106.94	108.04	107.96	107.27	108.53	110.03	108.02	109.14	108.19	108.52	107.51	107.84	108.52	108.99	109.21	107.94	107.83	109.14	107.44	107.99	108.9	107.03	107.62	107.49	108.48	107.01
105.88	105.36	105.36	108.06	106.8	105.99	106.46	106.7	106.6	107.3	106.7	105.79	106.77	107.13	106.07	107.84	108.49	107.03	107.55	107	107.53	106.31	107.05	107.1	107.35	106.98	103.53	106.78	107.28	106.07	107.23	106.56	105.56	107.59	107.58	104.69	106.31	107.4	105.8	106.92	105.91	106.33	108.58	105.94	105.59	106.78	107.82	107.47	105.1	104.45
106.09	107.88	105.77	105.71	106.78	104.57	107.84	105.34	107.07	108.02	106.43	107.13	107.2	107.02	105.46	105.67	106.12	106.93	107.57	105.31	107.82	107.89	105.17	106.03	106.13	106.41	106.71	106.3	107.56	106.75	106.64	104.73	105.82	106.36	107.31	107.12	106.62	106.54	106.12	105.48	105.81	105.9	107.15	106.98	107.91	104.94	106.61	104.67	106.68	106.71
106.28	106.23	106.2	105.13	105.48	105.46	107.9	107.62	106.03	105.47	107.49	105.98	105.92	105.55	105.1	106.95	105.28	105.28	106.92	106.16	106.14	106.23	105.47	107.04	105.35	106.22	105.55	106.26	106.64	104.61	106.54	105.33	105.11	105.69	106.91	105.26	106.07	104.79	103.22	105.86	105.28	104.61	105.09	106.08	105.39	106.31	106.33	104.77	106.12	106.44
101.49	102.29	100.26	102.28	101.93	101.58	101.18	100.71	100.21	99.68	100.92	99.474	101.47	101.09	101.35	102.1	99.558	98.985	102.73	101.81	101.64	101.95	101.46	102.24	99.721	101.5	101.36	99.806	99.406	100.04	100.46	101.73	100.24	100.89	100.82	101.6	99.934	99.624	100.15	101.41	101	100.78	100.38	99.653	101.68	101.51	100.46	101.33	103.16	101.1
106.89	106.35	104.93	105.79	105.69	105.6	106.17	105.9	105.82	105.71	105.61	106.68	104.52	106.21	105.24	105.27	106.58	105.67	106.44	107.37	104.59	107.06	106.26	105.31	105.96	105.4	106.6	106.39	105.84	106.29	105.23	106.75	104.46	106.5	105.19	106.34	105.65	105.47	106.26	104.71	105.8	107.81	105.43	104.93	107.15	105.94	106.21	107.94	106.38	105.23
98.085	98.822	98.426	97.104	96.643	98.308	96.96	98.2	97.109	99.02	96.281	97.49	97.636	97.296	98.131	97.082	98.155	98.267	98.118	97.825	97.902	98.711	98.531	97.91	97.69	97.221	98.652	98.845	97.816	96.565	97.429	97.884	98.827	98.989	97.829	96.341	98.1	97.933	99.128	97.43	97.294	97.548	98.418	97.312	96.631	97.792	98.204	98.121	97.543	97.644
105.71	106.8	106.3	106.34	105.17	104.79	105.16	105.39	105.93	105.46	105.76	106.19	104.93	104.67	105.13	106.91	104.66	105.7	105.42	106.32	104.84	105.74	105.71	104.95	104.64	105.17	105.86	104.53	104.93	105.66	105.67	106.08	105.59	105.33	106.96	105.74	104.87	107.46	105.1	106.5	104.57	106.3	103.72	103.24	105.14	106.41	103.96	103.71	105.2	105.61
109.7	107.73	107.48	110.06	108.73	108.36	107.79	108.67	108.15	107.58	109.66	108.93	108.56	108.13	108.11	109.21	109.95	108.03	109.35	109.67	108.88	109.66	108.32	107.99	107.71	110.63	109.38	108.81	107.42	108.32	108.62	108.04	108.02	108.78	108.23	109.44	108.81	107.87	108.55	109.6	108.2	108.42	108.41	109.03	108.65	108.98	108.68	109.62	108.45	108.98
107.61	106.23	107.86	106.78	108.21	106.8	107.69	109.14	107.67	107.18	107.74	107.88	106.17	108.17	107.95	107.99	107.29	108.67	107.11	107.22	107.52	108.82	108.12	109.09	105.4	108.75	108.06	107.45	106.41	107.23	108.8	105.84	107.57	108.06	108.7	108.49	109.45	107.79	107.14	107.55	107.06	108.35	106.3	106.93	109.05	106.84	108.12	106.29	107.99	107.87
106.77	105.36	106.63	106.8	106.79	105.15	105.9	106.25	107.5	105.4	105.01	105.83	106.34	106.9	105.5	106.59	105.56	104.51	104.49	105.08	107.81	105.87	104.88	105.13	106.45	107.71	106.08	108.14	105.5	107.31	107.36	105.4	105.28	105.68	105.98	106.14	105.15	105.83	105.27	106.26	106.14	107.11	104.82	106.36	105.92	106.01	104.45	105.94	106.19	104.69
107.88	106.41	108.27	107.48	107.56	107.13	108.68	109.7	109.55	107.94	106.87	107.11	107.81	108.44	107.44	107.64	107.22	107.93	107.21	108	108.09	107.36	108.81	109.28	108.76	106.71	108.06	107.74	108.79	108.59	105.79	107.58	107.52	107.5	108.08	107.02	108.87	107.63	107.97	107.52	108.77	109.51	108.02	108.5	107.73	108.27	107.65	107.38	110.64	107.93
105.48	106.47	105.96	104.58	107.11	106.44	106.25	105.25	104.78	104.77	105.25	106.56	104.29	104.64	105.93	105.24	104.44	106	105.97	106.28	106.09	106.09	106.58	105.63	106.44	107.08	105.25	105.05	106.39	104.01	106.49	105.13	104.78	106.88	104.58	105.49	104.9	103.8	105.97	105.66	106.61	105.4	105.35	105.56	105.3	107.29	106.02	105.99	107.12	105.98
109.18	108.98	107.49	107.49	107.05	108.42	108.03	107.86	109.35	108.48	108.66	109.42	108.36	110.71	107.65	109.53	108.9	108.91	106.71	106.82	108.4	109.59	110.57	109.85	108.63	107.94	107.35	109.06	107.21	108.18	109.01	108.89	107.58	109.03	109.55	108.74	107.47	107.26	107.42	107.17	107.39	108.21	108.21	108.43	109.42	108.34	107.22	107.91	108.9	108.87
107.44	109.12	109.35	108.09	108.44	108.45	108.87	109.27	107.61	107.42	108.69	108.96	107.71	108.19	107.68	107.92	107.78	108.5	109.37	108.94	108.37	108.25	108.66	109.77	106.97	108.12	107.4	107.32	108.25	107.78	107.19	108.92	107.99	110.13	108.09	107.93	109.55	108.62	109.13	108.6	107.28	108.76	108.12	109.01	109.01	107.66	108.04	108.85	107.03	107.28
106.12	104.55	104.5	105.25	104.79	106.51	105.4	105.5	106.26	105.9	105.26	106.96	104.23	106.83	104.65	105.46	104.25	107.3	105.61	105.82	104.45	105.81	105.34	103.39	105.82	105.13	106.88	105.41	105.59	104.69	105.76	106.08	105.79	104.67	106.35	104.79	105.91	105.85	106.21	105.41	105.39	104.07	105.83	107.33	105.54	104.82	106.35	105.4	105.84	107.14
105.1	103.27	102.45	104.26	101.48	103.62	103.14	103.33	102.8	103.5	102.29	104.52	103.19	104.97	100.87	102.7	101.33	102.92	102.91	103.56	103.59	102.96	102.64	103.39	102.77	102.98	104.26	102.59	102.04	102.46	101.96	104.18	101.54	102.78	103.85	104.44	102.26	103.28	103.56	102.97	103.16	102.95	101.25	104.14	102.13	102.82	103.07	102.59	101.57	101.31
105.55	104.01	105.2	105.42	106.46	105.74	104.84	105.45	106.37	105.56	106.04	105.36	105.56	104.11	106.15	106.52	104.71	105.55	105.68	105.49	107.13	107.11	105.18	105.66	105.31	107.64	107.23	105.22	106.6	106.22	106.19	106.74	104.97	107.07	105.51	104.84	105.32	105.78	104.58	105.8	105.85	105.74	106.98	105.67	106.27	105.38	105.54	105.17	105.89	106.26
105.36	106.72	105.4	106.77	106.43	107.42	106.64	106.25	106.06	105.99	105.92	106.34	106.98	107.08	106.59	107.08	106.4	106.65	106.89	105.1	106.1	106.29	106.68	106.3	103.31	106.49	105.44	107.26	106.16	106.99	107.43	107.7	107.25	105.63	105.54	106.16	107.51	107.36	106.05	106.22	104.83	106.49	106.44	105.93	106.14	105.65	108.05	107.39	106.98	105.72
107.16	109.44	108.19	108.07	108.98	109.69	107.2	106.24	108.05	108.5	107.95	108.25	108.26	108.2	108.68	107.1	106.6	108.18	107.83	108.37	108.71	107.83	106.06	108.11	107.55	108.03	107.87	107.62	107.9	107.36	107.3	108.42	109.09	105.62	108.52	107.69	107.86	108.29	108.31	107.74	107.39	108.59	106.98	108.24	108.07	107.9	107.29	106.47	107.54	107.64
104.86	106.97	106.76	106.16	105.77	106.76	105.72	104.11	106.38	105.6	106.17	105.28	105.49	104.78	105.05	106.21	105.74	106.92	105.05	104.88	104.96	106.09	105.83	106.99	105.94	103.23	106.16	106.69	104.36	104.63	105.64	105.22	105.62	104.67	105.14	104.03	105.87	105.97	106.28	104.77	106.08	104.24	105.66	106.37	105.75	104.5	107.28	103.89	105.4	106.07
108.44	108.57	108.83	107.05	108.69	107.7	108.25	106.24	107.99	108.73	108.28	107.59	107.91	107.32	108.76	108.66	107.39	108.12	107.67	106.99	108.82	107.22	107.19	108.65	108.27	108.66	107.81	108.4	107.91	107.17	107.5	107.52	108.02	108.26	108.36	107.18	107.99	108.62	108.67	109.18	107.94	108.94	107.95	108.65	108.27	109.37	108.27	106.8	107.65	109.33
108.75	109.46	107.61	107.39	107.98	109.26	107.9	107.76	107.01	107.36	108.53	106.91	108.74	109.04	110.65	108.84	108.7	108.14	107.89	106.85	106.29	108.13	107.8	107.1	108.15	107.81	107.3	107.04	107.59	108.21	107.95	107.21	108.13	109.06	106.57	108.32	107.81	109.53	107.36	108.55	107.31	108.75	107.63	107.75	107.67	108.02	107.17	108.18	107.15	109.19
101.45	100.58	101.57	102.12	100.03	99.737	101.57	100.56	101.27	100.27	101.04	99.227	100.71	99.94	102.66	101.86	102.11	100.75	101.57	100.89	99.991	101.92	102.5	101.9	100.7	100.3	100.87	100.54	100.9	100.15	100.02	99.916	102.18	102.34	100.86	101	101.54	100.21	100.11	101.49	103.42	101.29	100.04	100.2	101.35	100.68	100.88	100.99	101.72	101.38
105.99	105.17	104.23	104.52	106.29	105.99	106.49	105.57	104.14	107.47	106.31	104.98	105.57	106.65	106.68	106.55	105.46	105.97	104.89	106.15	106.18	104.13	106.73	104.87	105.55	105.29	106.14	106.1	105.18	104.88	105.2	107.12	105.05	105.13	105.21	104.96	106.2	105.37	105.25	105.96	105.2	106.76	106.28	107.12	104.91	104.96	104.33	106.54	106.27	104.27
100.11	100.47	99.955	99.186	100.31	99.727	98.893	101.04	101.77	101.14	98.269	100.28	99.629	99.084	101.79	101.48	99.68	98.849	99.633	100.64	100.02	98.792	99.362	99.873	101.3	101.25	100.51	102.38	98.831	97.06	100.05	99.253	100.23	100.21	99.491	99.641	100.11	98.454	99.958	98.363	98.681	99.551	100.95	101.14	99.607	100.44	100.65	100.2	99.63	99.437
104.95	104.68	105.73	105	107.42	105.49	105.83	105.96	106.33	106.05	105.8	106.63	105.49	106.76	105.73	105.13	104.84	104.71	105.31	106	105.25	105.72	105.17	105.24	105.32	107.57	106.97	106.11	105.95	105.57	105.66	106.24	106.39	106.1	108.36	104.53	106.1	106.32	104.54	107.23	105.62	106.08	104.95	104.15	105.2	104.19	106.22	106.48	105.48	105.99
97.623	97.331	97.2	98.013	97.221	97.655	99.602	98.661	97.071	98.041	98.007	98.431	98.824	98.565	97.827	98.493	97.52	98.792	98.663	97.724	97.675	98.132	96.14	98.413	98.409	97.119	99.27	97.973	98.874	98.004	96.848	97.477	97.596	97.701	97.129	97.029	99.203	98.694	97.909	97.198	98.442	97.723	97.037	98.085	96.899	99.267	98.856	97.687	98.773	97.654
105.84	106.23	107.52	106.04	105.8	106.85	106.17	106.14	107.69	106.5	108.54	105.94	106.61	105.97	106.35	106.54	107.02	105.78	107.58	106.26	108.02	107.61	106.92	106.82	105.98	106.09	106.13	106.45	107.07	106.61	106.74	106.54	105.59	107.23	107.01	106.28	107.73	107.68	106.38	106.97	105.9	107.21	105.49	106.41	107.29	106.7	105.42	107.66	107.15	106.98
108.61	107.5	107.8	109.62	105.93	109.04	108.68	109.4	108.25	108.86	106.74	107.75	108.64	107.4	108.43	106.56	109.79	107.85	108.53	109.13	108.29	107.16	109.1	108.88	107.07	109.86	108.36	108.81	108.67	108.65	107.38	108.25	107.54	107.08	109.12	108.4	107.87	109.37	107.78	109.17	109.28	108.2	107.68	108.14	109.31	108.55	108.44	108.6	108.03	109.21
104.88	105.89	104.82	105.08	106.09	105.82	107.01	106.3	107.35	105.66	107.48	105.47	105.89	105.64	106.01	105.66	105.49	106.84	106.82	105.37	105.73	104.75	105.29	105.09	106.09	105.61	106.79	106.57	106.94	105.67	105.96	106.53	105.22	106.61	105.69	105.79	105.73	105.4	106.43	105.94	105.18	104.27	105.69	105.73	106.24	105.87	105.63	106.32	105.81	105.13
99.397	101.12	100.16	100.09	100.86	100.77	99.045	100.16	100.87	101.37	100.39	100.81	99.467	99.758	100.18	100.51	101.16	99.76	98.99	99.756	99.676	99.009	100.47	101.49	100.97	100.81	100.64	99.674	100.58	100.23	99.204	100.44	99.579	100.56	100.29	101.4	100.26	100.2	100.41	101.07	100.08	99.397	99.753	102.34	100.77	100.48	100.15	99.826	100.47	99.189
106.08	105.8	105.28	105.58	106.79	106.55	104.68	106.61	106.12	107.01	105.29	104.16	105.06	106.72	105.47	105.46	106.86	105.95	105.1	105.88	104.16	104.76	104.92	106.9	106.14	106.3	107.08	106.08	105.93	105.6	106.27	104.52	105.25	105.66	106.35	106.05	107.73	105.69	104.39	106.32	104.09	104.66	106.56	105.76	104.58	106.57	106.45	107.17	105.87	106.44
108.47	108.16	107.69	108.08	110.63	108.77	108.48	108.19	106.89	108.64	107.87	109.19	110.03	109.03	108.19	106.85	108.62	108.11	107.59	106.93	108.79	108.26	106.73	108.3	108.79	108.78	108.96	108.21	109.08	108.12	109.54	106.62	107.18	106.65	106.81	108.19	108.51	107.84	109.95	107.67	107.64	107.38	108.15	109.76	108.48	108.63	107.9	108.96	110.4	108.57
104.77	107.3	105.45	107.53	105.99	108.02	106.26	105.34	106.88	106.06	106.52	107.33	105.53	108.43	107.62	104.39	106.54	106.15	107.49	106.11	107.05	107.72	105.8	107.27	104.49	106.28	106.02	106.04	107.42	107.56	106.42	105.44	106	106.62	107.33	107.14	105.4	105.68	107.28	107.58	105.66	104.92	106.03	106.69	106.83	105.61	106.84	105.39	106.03	106.99
108.92	106.46	107.11	108.24	109.5	108.96	108.95	106.8	109.43	108.58	109.24	108.57	108.17	107.88	108.81	109.36	108.97	108.69	107.4	108.56	106.14	110.09	108.96	108.19	107.01	110.69	108.4	108.3	109.28	108.91	110.25	109.42	109.2	106.27	108.95	107.1	106.72	107.62	109.25	110.19	107.92	108.29	109.32	106.68	108.42	107.43	108	107.07	108.04	107.96
106	105.47	104.94	106.39	104.9	106.43	105.92	105.83	104.06	106.74	104.89	104.94	107.02	105.67	106.26	104.86	105.69	105.26	106.42	106.34	104.51	105.33	105.17	105.25	105.13	106.18	106.28	106.63	104.4	105.44	103.85	105.04	106.45	105.86	106.41	106.55	105.71	104.5	105.76	105.11	105.55	105.52	104.91	105.77	106.05	105.39	104.55	107.4	104.67	104.4
108.61	107.79	109.11	109.61	109.42	109.88	107.94	108.97	109.19	109.48	107.46	109.16	109.17	108.2	108.48	108.42	108.12	109.53	109.37	109.28	109.63	108.19	110.06	108.75	108.7	109.29	108.36	109.3	109.31	109.9	109.27	110.09	109.15	108.9	108.12	108.62	108.66	109.92	109.13	107.82	109.09	107.22	108.92	108.19	107.98	108.11	108.09	109.16	109.3	107.69
111.61	110.53	110.84	110.34	110.68	110.32	111.13	110.61	109.41	110.77	109.82	109.74	109.35	110.6	110.38	110.52	110.36	111.33	109.28	110.26	110.4	108.34	108.45	111.43	110.77	110.04	109.88	112.05	109.94	110.79	110.23	111.27	109.44	111	108.67	110.27	109.98	109.9	110.5	111.1	110.74	109.88	109.5	110.26	109.82	110.52	111.71	109.94	109.61	112.09
106.5	108.77	107.42	106.86	107.69	107.68	107.86	107.96	106.85	106.57	106.93	107.54	107.7	107.49	109.7	107.62	107.89	106.99	107.87	108.5	106.43	106.93	107.22	107.2	107.2	107.73	106.8	108.1	107.94	107.3	107.95	107.41	108.58	109.68	109	109.09	107	107.46	107.71	107.57	107.32	108.34	106.63	107.53	107.04	107.69	107.1	107.79	107.86	107.46
104.43	104.97	105.72	104.63	107.07	106.2	105.19	104.71	106.09	104.48	105.23	104.45	104.52	105.06	106.06	104.29	104.12	105.73	104.73	104.73	106.89	104.28	105.15	104.58	105.59	106.41	105.65	104.79	104.51	107.56	106.28	105.42	106.18	105.31	105.4	105.96	104.5	107.42	104.15	104.43	105.35	104.25	106.82	107.17	105.69	106.38	105.32	105.05	105.95	105.25
105.87	104.33	107.11	105.01	105.88	106.68	106.56	106.74	106.68	105.87	106.36	105.85	104.69	106.06	104.08	104.09	106.12	105.54	106.56	105.8	106.93	106.62	105.72	105.53	105.27	105.55	104.84	106.75	107.24	105.76	106.41	105.56	105.61	106.44	107	106.69	104.38	105.54	106.62	105.2	104.79	104.31	106.13	106.5	106.15	106.33	107.54	106.38	104.04	105.17
106.08	105.33	105.98	106.85	105.86	105.91	105.36	106.01	105.78	106.6	105.01	106.51	106.25	107.23	105.97	106	105.89	104.51	105.91	106.44	105.75	105.52	107.62	106.42	105.84	106.94	105.51	105.16	107.77	106.68	107.28	106.2	106.51	106.78	106.71	105.6	107.33	104.27	106.1	105.54	105.65	106.4	106.44	106.2	107.34	107.68	106.51	105.41	106.98	105.31
97.492	97.485	97.899	99.209	97.279	98.466	98.056	98.469	98.089	98.754	98.251	97.973	99.25	99.08	97.171	99.239	98.547	98.358	97.664	99.028	96.557	98.419	97.881	96.609	98.691	98.066	96.954	98.598	98.56	98.743	97.693	98.427	97.94	96.643	98.866	98.108	97.8	96.565	98.547	99.137	97.732	100.12	97.937	98.75	99.138	97.245	97.087	97.445	98.844	98.065
98.427	97.162	99.341	99.834	98.824	100.88	98.438	99.292	99.045	98.912	98.344	98.334	98.295	96.443	97.623	98.835	97.392	98.692	98.522	98.658	100.36	99.042	98.2	99.891	99.887	99.208	97.678	99.258	96.166	98.598	99.845	98.171	99.493	98.048	99.077	97.491	98.809	99.804	99.344	101.31	99.738	97.473	99.391	98.468	99.255	98.841	97.801	98.971	99.133	98.265
109.16	108.72	107.1	107.8	107.63	106.16	108.03	107.07	109.34	107.25	109.21	108.15	107.41	109.51	107.5	107.69	107.71	106.97	107.83	106.54	107.38	108.08	107.07	109.17	107.35	107.29	108.11	105.37	107.25	106.46	106.45	106.9	107.41	107.81	107.57	107.74	107.21	107.63	106.22	108.1	108.28	107.57	107.72	108.1	109	108.25	107.68	108.32	106.27	107.84
106.19	106.91	106.81	105.15	106.78	107.56	106.56	106.41	105.32	107.12	107.15	106.69	107.25	108.27	106.56	106.3	106.99	104.72	105.2	106.53	105.73	105.72	106.56	106.51	105.95	107.38	105.92	107.82	106.83	106.85	106.23	106.71	107.02	107.56	106.1	107.97	105.77	106.89	106	105.69	106.7	105.45	106.58	107.49	106.57	105.3	104.01	105.39	105.7	105.7
108.44	107.85	107.41	108.13	107.85	110.11	108.81	108.01	109.11	106.38	108.67	107.79	109.19	107.68	108.13	107.73	109.26	108.23	108.46	109.12	108.96	107.7	109.16	106.8	108.32	109.26	107.94	108.79	107.99	107.13	107.68	109.12	106.65	108.1	109.12	109.09	108.95	107.87	108.66	107.96	109.62	107.4	109.43	108.58	109.08	108.82	108.23	107.63	108.29	109.91
100.81	99.321	99.943	101.2	100.52	100.59	100.43	99.882	100.35	101.43	101.07	99.427	99.035	101.14	100.95	100.12	100.7	99.778	101.17	102.08	100.86	100.71	99.341	97.463	100.24	99.573	101.44	98.924	100.86	99.135	99.352	100.53	100.34	98.298	100.66	100.14	100.21	99.815	100.67	99.804	100.87	99.638	100.03	99.9	99.772	99.834	99.035	99.401	99.706	100.7
105.67	106.35	106.04	104.69	106.62	106.55	105.2	106.46	106.71	106.3	107.28	105.88	108.05	106.25	105.41	106.76	106.78	104.47	105.55	105.98	104.54	107.39	106.54	107.62	106.88	106.74	107.16	105.99	107.81	106.23	105.39	108.08	105.21	106.18	105.85	105.6	105.47	106.89	106.59	106.58	109.18	106.07	106.23	106.14	105.82	105.53	106.46	106.44	108.72	108.09
106.91	107.73	108.82	107.17	105.42	105.18	105.34	105.65	106.12	106.87	106.35	107.24	106.03	108.46	106.05	107.79	107.41	106.71	106.33	107.01	105.41	106.41	105.61	107.75	106.57	106.53	106.41	105.94	106.24	105.47	107.05	105.99	107.33	106.09	106.33	106.14	106.85	107.49	106.21	107.21	107.08	106.77	104.94	104.92	106.77	103.76	105.94	105.84	105.98	106.74
104.67	105.14	107	104.1	106.18	106.33	104.5	106.06	105.38	105.87	105.81	105.43	105.99	105.86	106.05	105.63	104.79	105.62	106.23	105.08	104.62	105.32	106.63	105.74	106.77	104.83	104.96	105.62	106.37	105.73	105.15	103.83	104.69	105.49	105.22	105.5	103.33	105.26	103.75	106.63	105.37	105.86	106.02	104.96	105.69	106.93	103.9	104.6	104.93	107.37
106.33	105.75	105.44	105.47	106.56	106.41	105.01	106.58	105.34	104.83	106.29	106.37	105.25	105.12	104.53	107.49	104.97	105.51	105.13	105.86	107.2	104.63	105.72	106.87	105.8	105.31	104.59	105.25	106.22	106.54	105.22	104.48	104.27	105.69	105.07	104.84	104.94	105.43	105.09	106.75	106.06	105.85	106.56	105.79	106.83	105.64	107.34	104.36	105.97	105.53
101.09	99.458	99.87	101.23	100.12	100.64	100.14	100.47	100.53	99.331	99.575	100.19	99.931	99.511	101.02	99.215	100.89	100.84	100.64	99.745	100.34	99.115	100.31	102.29	98.494	99.069	100.43	100.6	100.01	100.05	99.657	100.67	99.695	102.31	100.42	99.835	101.08	100.61	99.393	101.37	101.11	99.359	99.547	100.23	100.2	100.22	100.6	101.18	99.82	98.81
106.52	105.3	104.99	107.03	105.51	105.2	105.78	104.59	104.33	106.39	106.57	106.95	105.38	105.89	104.72	104.77	107.63	105.96	105.83	106.89	105.4	105.26	104.69	104.5	105	105.34	104.91	106.12	104.38	103.35	103.28	105.94	105.65	105.02	106.75	105.93	106.5	106.89	105.66	106.24	105.31	104.6	105.3	104.23	105.45	104.09	105.18	105.4	107.19	106.04
106.69	106.28	106.04	107.46	105.5	106.32	107.08	107.1	105.45	106.18	106.66	108.15	106.21	106.34	106.51	106.41	106.3	106.06	105.94	105.12	106.12	107.35	107.57	105.54	108.11	105.3	105.99	105.8	106.96	107.89	107.79	106.45	105.82	107.44	107.1	104.4	107.57	106.24	105.87	107.27	105.57	106.98	108.5	106.41	107.6	107.17	106.06	106.63	106.29	106.33
106.2	107.57	106.13	107.01	106.8	105.88	106.72	106.73	105.03	106.33	106.33	106.35	104.72	107.95	107.39	106.67	108.02	106.77	107.18	107.44	105.93	107.26	106.1	107.93	107.32	107.22	107.37	105.13	105.81	107.66	105.65	107.38	106.2	107.21	105.3	106.89	105.22	107.33	106.93	107.95	106.18	105.98	107.55	105.96	106.85	105.68	106.17	107.33	106.71	104.72
99.73	99.993	100.51	100.18	99.284	100.87	101.45	98.707	99.412	101.59	100.54	100.46	100.64	100.27	99.713	98.287	101.35	99.08	101.34	99.802	99.674	98.637	99.559	100.5	101.04	100.9	99.939	99.766	100.32	100.43	100.77	101.1	99.558	101.61	100.05	99.939	100.14	102.12	100.03	99.149	99.807	100.5	100.39	99.146	100.31	100.42	98.639	100.83	100.03	100.38
105.91	106.03	106.94	104.38	106.21	105.93	104.69	107.02	104.81	106.45	104.8	104.63	105.61	105.59	104.59	106.54	104.93	107.36	106.41	105.97	106.84	105.99	105	104.61	106.47	104.9	105.74	107.35	106.17	105.91	104.91	104.21	105.25	104.59	104.55	104.73	106.16	103.57	106.86	106	104.59	105.68	105.66	104.54	105.3	104.72	106.3	104.39	105.19	105.5
110.51	110.61	108.83	110.04	111.51	111.91	111.45	110.34	109.47	110.08	110.33	110.71	109.49	110.98	109.96	109.44	109.76	111.95	109.78	109.93	111.88	111.24	111.63	110.42	110.16	110.85	112	110.83	110.83	110.96	110.19	111.21	109.98	110.2	111.07	112.18	110.25	110.74	109.89	110.82	109.58	110.99	109.59	109.9	109.44	111.49	109.84	110.82	110.8	109.56
107.89	109.07	107.26	107.02	107.71	105.97	107.85	107.9	109.59	108.78	108.31	107	107.51	109.3	107.79	108.06	109.43	109.13	107.24	109.01	107.99	107.8	106.38	109.48	109.35	108.3	109.5	108.02	109.25	108.33	109.24	108.08	108.22	107.71	107.86	107.98	106.77	109.54	107.28	109.59	108.26	107.49	109.58	106.53	108.19	105.86	106.98	108.2	109.92	106.84
96.688	97.594	97.138	97.69	97.161	97.626	98.477	97.374	97.23	97.905	97.201	96.994	98.584	98.063	97.114	97.031	98.183	98.483	100.18	97.851	98.459	98.684	97.551	97.584	98.025	98.335	98.462	98.062	99.653	97.589	98.801	97.699	96.99	98.575	96.624	97.607	97.824	97.167	97.648	99.369	97.442	99.486	97.352	98.191	99.038	98.819	98.924	97.425	99.179	96.117
103.66	105.36	106.03	104.8	106.76	106.3	103.63	104.35	105.84	106.81	104.72	105.15	106.92	105.42	104.87	105.06	104.9	106.47	105.57	105.44	103.9	104.56	106.69	104.64	106.31	105.88	104.38	105.81	105.89	106.31	104.53	106.46	105.22	104.47	106.13	105.92	106.03	105.94	104.23	105.71	105.85	104.53	106.06	107.23	105.2	105.62	106.96	104.89	106.23	104.79
104.96	105.76	105.37	105.16	104.85	104.53	106.27	105.93	105.09	105.75	104.39	105.04	105.59	103.95	106.42	104.9	104.96	106.34	105.28	104.89	106.47	106.11	104.94	105.63	104.4	105.3	104.59	106.45	104.53	107.9	104.36	104.46	104.53	106.06	105.33	106.1	105.79	104.17	104.1	105.84	105.78	104.95	105.72	104.27	106.7	105.11	106.36	106.74	105.44	106.37
106.22	105.97	104.62	105.35	106.53	103.72	106.46	105.12	105.54	105.83	106.65	105.18	105.31	108.2	104.66	105.28	104.8	106.14	105.05	105.5	105.68	106.69	107.95	106.33	106.74	105.12	105.63	106.97	105.58	106.39	105.14	105.68	104.8	105.49	105.75	105.05	105.2	106.96	106.15	105.57	106.24	106.62	104.78	106.43	105.87	105.26	105.96	105.98	107.44	104.32
107.86	108.52	107.42	107.98	107.52	108.13	107.06	108.1	108.9	107.76	106.96	107.88	106.62	107.81	107.77	107.63	105.46	106.05	106.96	107.99	107.33	108.79	106.8	108.51	108.6	107.58	108.66	105.95	108.3	107.44	108.45	107.15	106.6	108.79	106.55	108.2	109.01	108.46	108	106.52	108.13	109.79	106.66	107.48	110.05	108.79	107.62	106.26	107.33	106.38
106.22	105.11	105.26	105.24	103.71	106.17	106.3	105.7	106.76	106.6	105.82	106.91	104.76	104.45	107.01	104.91	104.73	105.16	106.21	106.54	106.69	106.92	105.64	105.94	105.35	105.08	105.18	104.87	106.52	106.21	105	104.98	105.13	106.44	105.03	105.9	104.81	105.74	105.46	104.68	105.65	106.22	105.52	107.04	105.52	104.34	104.6	106.2	105.45	105.31
104.67	105.59	107.83	106.61	105.97	106.13	105.57	106.8	107	106.06	106.32	105.71	105.74	106.45	107.19	105.67	105.5	105.35	105.33	105.04	105.9	106.16	106.11	107.32	105.58	104.86	103.12	106.08	107.03	106.47	107.17	105.2	107.65	105.58	105.72	106.22	104.1	105.2	104.42	106.37	105.28	106.47	105.5	104.83	105.94	105.7	105.68	105.9	105.93	105.38
105.78	108.36	105.4	107.87	107.96	106.24	108.18	107.14	109.5	106.19	106.69	105.72	107.22	104.61	105.13	106.25	106.59	106.58	105.38	105.56	106.6	106.63	108.05	106.73	106.89	107.2	107.72	106.39	106.2	105.33	108.45	107.53	104.52	105.99	107.39	107.57	107.1	108.16	105.65	106.01	105.49	106.52	104.93	105.95	107.73	107.21	105.96	106.57	106.63	105.98
105.22	106.83	106.34	105.09	105.95	106.66	105.49	103.39	107.47	105.52	105.1	105.33	107.18	104.29	105.45	105.72	104.28	104.8	103.42	105.42	106.49	105.91	106.96	106.86	106.12	106.12	105.25	105.62	105.79	107.31	105.97	105.07	105.42	106.21	105.15	104.3	105.75	105.74	105.7	105.1	106.54	103.6	103.48	103.86	105.13	105.22	106.41	106.34	106.12	105.69
106.23	106.52	106.19	104.59	104.94	107.12	105.08	105	105.93	105.55	106.1	105.76	105.54	106.18	104.79	105.44	103.74	105.21	106.88	104.81	104.48	104.15	105.34	104.77	104.73	106.25	106.35	105.82	105.92	105.81	104.93	105.62	105.38	105.99	107.17	105.18	104.77	106.22	105.12	104.32	106.13	105.11	106.69	106.51	106.11	103.88	106.3	106.27	106.01	105.28
106.55	105.35	107.08	107.21	105.72	106.32	107.41	106.81	104.15	106.12	105.62	107.42	106.48	106.65	105.42	107.24	105.98	106.97	105.32	105.29	107.05	107.29	105.33	105.35	108.26	107.19	106.36	105.85	107.36	106.59	105.5	105.64	108.09	106.58	106.34	107.43	107.27	107.55	107.04	106.21	106.57	106.91	105.85	105.24	107.28	108.21	106.56	105.12	106.12	106.58
108.75	108.29	107.74	109.92	108.87	110.3	107.97	107.64	107.78	108.28	106.78	109.25	108.78	109.9	108.73	109.11	107.87	109.37	111.07	107.24	108.56	109.42	108.91	108.93	107.68	109.75	107.42	107.65	109.7	108.22	108.02	108.49	109.15	109.48	109.48	108.28	110.23	107.6	108.58	107.32	108.59	107.71	108.62	108.88	107.63	109.06	108.6	109.23	108.37	108.63
105.35	104.98	105.21	106.12	105.97	105.92	105.63	105.57	104.81	106.78	105.97	105.86	106.19	106.44	105.69	104.67	105.68	105.69	105.21	107.33	106.83	105.39	104.69	105.97	105.95	107.02	106.43	105.07	105.7	105	107.02	106.72	104.74	106.96	105.09	107.03	104.84	105.63	107.52	105.33	103.57	105.2	105.66	106.22	106.78	105.17	106.86	105.01	105.15	105.02
107.87	108.47	107.22	108.24	107.37	107.34	108.78	108.07	107.22	108.01	109.27	108.23	108.32	109.39	108.4	107.85	107.83	109.5	110.16	109.26	109.42	107.97	107.73	109.29	107.66	109.36	109.26	107	107.29	109.05	107.52	109.18	108.67	107.76	109.05	109.03	108.51	107.9	107.91	107.41	109.38	108.3	108.89	107.2	108.76	107.85	107.11	107.82	108.41	107.04
105.95	106.13	104.93	105.16	106.08	105.12	106.61	105.67	105.25	105.87	104.69	104.71	104.96	105.79	105.09	104.78	105.12	105.58	106.14	104.24	105.47	105.17	105.76	106.34	105.1	105.01	105.9	105.68	106.43	107.24	105.44	105.35	105.68	106.37	105.19	105.04	105.6	106.11	106.1	104.55	104.57	104.84	105.66	104.06	105.3	104.64	106.02	106.08	105.79	105.18
106.29	106.04	105.71	104.83	106.14	105.97	105.14	105.94	106.61	106.38	106.04	105.64	107.38	107.79	107.11	104.55	106.71	107.88	106.09	106.91	107.34	107.1	104.45	105.84	107.41	106.77	108.32	106.79	107.03	108.05	107.65	105.28	106.88	105.22	106.97	106.6	106.18	105.82	107.01	105.96	105.48	106.01	106.09	105.7	106.9	105.81	106.74	108.33	104.57	106.41
100.43	102.3	99.986	101.26	99.079	101.14	100.42	99.827	100.52	102.96	102.38	101.04	101.43	101.28	99.993	102.42	100.82	100.51	100.39	100.38	101.66	102.18	100.44	100.66	101.63	100.61	100.07	101.18	99.435	100.44	101.28	99.655	99.15	101.56	101.74	100.02	100.78	101.24	100.59	100.8	100.28	102.14	100.82	100	100.15	99.564	100.17	100.95	102.07	100.09
104.35	104.57	106.01	104.91	104.54	105.15	105.69	105.45	105.22	106.42	105.65	105.16	106	106.54	105.07	105.63	105.58	106.13	105.55	106.5	106.97	104.51	105.27	106.02	104.88	104.93	105.19	106.67	104.9	106.09	106.82	105.58	104.92	106.39	106.22	105.41	105.81	105.79	106.03	106.03	105.48	106.22	106.54	104.71	105.41	104.65	105.82	106.06	105.9	106.17
108.68	108.13	107.56	108.63	107.25	109.4	108	107.49	108.14	108.51	107.43	106.84	106.8	107.06	109.04	107.78	107.95	108.89	107.58	108.02	106.88	107.67	108.73	107.53	108.06	107.54	107.87	108.59	108.79	108.64	108.51	107.77	108	108.42	107.55	108.42	108.92	107.05	107.64	108.48	105.09	108.89	108.58	108.43	107.75	105.92	107.67	108.64	107.9	109.11
108.95	108.41	107.92	107.23	108.12	108.5	108.65	107.73	106.64	107.32	106.87	107.94	108.76	108	107.79	108.18	109.7	106.89	106.85	107.89	107.13	109.12	108.35	109.03	108.88	107.12	107.61	107.97	107.43	108.04	107.87	106.95	108.09	108.13	108.42	107.42	107.13	107.7	107.13	107.31	107.58	107.43	108.49	108.24	107.93	105.78	108.72	109.6	106.34	105.95
106.65	106.75	103.58	104.67	104.61	106.51	105.71	108.27	105.35	107.55	106.44	105.49	106.65	106.37	106.13	106.55	105.65	106.63	106.68	107.49	106.63	106.2	106.22	108.03	104.49	107.42	106.15	107.56	107.48	104.45	106.6	106.61	107.39	105.55	106.12	106.05	106.25	107.63	105.14	105.68	105.41	106.48	106.92	106.22	107.39	106.5	106.58	106.39	107.28	105.57
108.4	108.37	107.76	108.93	108.84	107.81	108.92	107.79	108.12	110.92	108.07	107.39	108	108.41	109.13	107.51	109.03	109.99	107.1	108.41	108.68	107.85	110.97	108.28	108.54	107.65	108.72	106.8	110.39	107.22	109.45	108.63	109.06	107.6	108.85	108.9	106.94	108.2	109.03	109.12	109.28	110.43	107.57	108.55	108.68	108	109.27	109.54	109.43	107.33
106.24	106.7	105.96	107.58	107.19	106.3	106.65	105.06	107.15	105.7	105.84	108.11	107.13	106.2	104.43	106.85	105.35	107.15	105.45	105.15	106.02	106.04	108.37	108.21	106.95	106.5	106.38	106.98	107.06	108.42	106.53	107.17	106.36	107.28	105.44	107.12	106.77	107.04	105.52	108.34	106.1	107.13	107.23	105.52	106.41	107.48	106.24	105.68	106.7	106.94
105.74	104.95	105.16	105.7	106.23	106	105.52	105.68	105.9	105.42	105.46	105.66	105.73	104.94	105.09	105.33	104.98	105.78	107.42	105.34	105.51	105.95	106.28	106.1	105.37	105.71	104.84	106.25	107.67	106.22	104.89	105.32	104.66	106.12	104.89	106.45	105.11	104.85	105.28	106.26	106.4	104.58	106.45	105.39	105.08	105.28	104.71	104.31	105.19	104.35
107.71	106.72	106.42	106.15	105.97	106.89	105.56	104.49	106.47	104.75	105.01	105.3	105.92	107.1	106	105.98	105.98	106.03	107.12	105.93	106.19	106.61	106.48	105.45	104.96	106.66	105.79	107.33	106.55	106.17	105.32	104.56	104.01	105.6	106.87	105.73	106.07	104.73	106.3	105.25	104.66	105.64	106.44	105.98	104.81	105.13	106.29	107.01	106.35	105.1
107.47	107.89	106.46	107.21	107.26	108.85	106.74	107	108.71	107.42	108.21	107.34	107.38	107.42	108.04	107.13	109.09	108.15	107.91	108.84	106.77	107.36	108.13	108.51	108.04	106.6	109.35	108.55	107.53	107.52	106.87	107.78	108.24	106.91	109.71	106.97	109.49	106.91	108.78	109.21	108.14	107.45	108.76	109.28	108.16	107.3	108.34	108.4	107.14	107.74
105.26	104.1	105.27	105.73	106	107.03	104.78	105.26	106.25	106.12	105.31	105.25	104.39	105.51	106.12	104.33	104.17	104.86	104.89	104.43	104.4	105.08	104.09	105.67	105.34	105.78	103.41	105.42	104.35	106.24	105.28	105.81	105.38	104.44	107.28	103.61	107.59	106.79	104.81	104.95	104.09	106.1	106.46	105.76	103.98	104.79	105.4	107.43	105.21	104.58
108.84	107.45	108.67	109.12	109.74	108.79	109.94	108.55	107.95	106.76	109.05	107.48	107.63	108.36	107.35	107.95	108.84	108.98	108.7	109.19	107.54	108.71	108.85	108.12	108.3	110.05	108.08	108.76	106.81	108.38	107.77	110.47	107.36	108.57	108.77	107.78	106.99	108.39	108.86	109.89	108.03	110.09	110.12	108.42	106.86	108.87	109.01	108.42	107.81	109.02
98.341	98.534	99.156	97.939	99.374	98.072	97.837	99.179	97.872	98.042	96.741	99.676	97.665	97.82	98.942	98.858	98.526	97.506	97.65	98.162	96.227	96.318	97.146	99.368	98.585	95.708	98.616	97.723	97.345	97.824	97.389	96.73	97.701	96.911	99.128	97.971	98.325	97.189	97.489	96.575	98.496	97.163	98.171	97.008	97.372	97.787	97.006	97.897	99.292	95.991
107.69	107.32	106.4	108.58	107.63	107.36	107.8	107.91	108.47	107.25	108.09	107.23	106.41	107.18	108.06	108.54	108.04	108.42	108.53	107.48	109.69	106.49	108.14	106.73	110.44	108.27	108.8	108.18	108.52	108.02	108.24	107.38	107.93	108.94	107.39	108.14	108.04	107.66	109.07	108.99	107.99	108.28	109.49	109.89	108.74	108.39	106.15	106.04	108.96	109.17
108.66	107	107.82	108.6	109.03	109.11	106.64	107.25	108.32	109.2	108.06	109.14	108.13	108.07	108.27	108.91	107.71	108.78	108.52	108.22	107.9	107.11	106.61	109.34	109.21	108.54	109.09	107.93	108.12	107.9	106.97	109.93	109.87	107.37	106.74	108.25	108.4	108.34	109.5	107.85	108.4	108.25	109.33	108.24	108.48	109.54	109.15	107.77	108.59	107.72
105.61	106.93	107.17	104.98	106.58	106.18	105.87	105.73	105.9	107.18	106.2	105.47	107.19	104.97	106.88	106.1	107.56	106.9	106.46	106.59	105.17	105.66	106.23	107.12	107.11	105.81	105.64	106.83	108.12	106.58	107.33	106.31	107.27	107.01	107.11	105.96	105.16	106.95	106.02	106.29	106.36	105.17	105.88	105.71	106.92	106.09	105.84	107.31	106.22	105.88
106.07	106.47	104.8	105.59	106.68	104.25	106.67	105.67	105.39	105.37	105.85	105.74	105.95	104.95	106.48	105.38	106.17	105.36	106.19	106.56	106.86	104.4	105.13	105.71	106.17	107.38	105.9	105.15	104.64	105.17	105.81	107.05	105.22	105.36	106.76	105.43	106.5	104.66	105.36	106.97	106.24	104.46	105.94	106.29	106.97	106.34	106.34	105.11	105.51	106.63
107.69	108.87	108.9	107.5	108.36	107.01	108.65	107.94	108.96	108.67	107.61	108.7	106.88	108.99	109.24	108.32	107.1	107.63	108.02	108.55	109.16	106.63	108.02	109.03	106.73	109.04	108.08	109.01	108.16	110.02	108.12	108.47	107.82	107.55	106.39	109.1	109.47	108.16	108.22	105.77	108.52	107.86	107.54	107.68	109.15	108.17	107.94	107.15	107.82	109.83
110.55	110.13	110.93	109.6	110.04	109.86	111.27	110.6	109.53	111.15	110.18	108.44	110	111.02	109.65	110.83	109.87	109.34	110.56	110.51	110.27	110.81	112.1	109.47	110.11	110.36	110.05	109.1	109.83	109.4	110.84	110.59	109.67	110.83	110.84	110.27	111.24	110.15	110.35	109.65	110.64	109.88	111.87	109.9	112.3	109.4	111.49	109.37	109.94	110.35
105.87	105.64	105.16	105.25	106.59	105.45	104.71	105.83	105.94	106.42	106.11	105.61	106.18	107	105.56	105.03	107.25	106.18	105.78	106.13	105.84	106.21	105.49	106.52	105.21	106.87	104.34	106.3	105.74	104.82	105.2	104.99	104.91	105.5	105.21	105.79	105.42	105.36	104.78	105.55	106.77	104.25	104.5	106.95	106.08	105.67	106.08	105.14	105.2	105.99
109.19	107.39	108.76	108.58	107.7	109.82	107.54	108.28	108.16	108.06	109.12	106.07	108.5	107.98	108.01	107.68	106.43	109.22	109.08	108.97	107.48	108.14	108	107.87	109.27	108.56	107.25	108.41	108.03	108.94	107.92	107.11	108.84	106.56	106.99	107.94	109.44	107.36	108.08	109.43	108.83	110.17	108.55	107.58	108.48	107.62	108.81	107.48	107.56	108.45
98.373	97.185	98.102	98.061	99.328	96.75	98.939	97.287	97.591	98.182	97.366	98.247	96.797	97.489	97.28	97.904	97.052	98.742	96.996	98.566	99.215	97.685	97.918	99.648	97.658	97.54	98.265	96.979	99.149	97.924	98.958	97.382	98.241	98.419	98.304	98.782	97.497	96.839	97.387	99.488	97.598	95.638	97.057	96.558	96.404	97.449	97.11	98.441	98.539	99.414
105.95	105.58	104.58	107.11	104.89	107.07	106.46	105.86	105.65	104.38	105.82	106.1	105.2	105.32	105.02	105.65	106.11	105.41	105.49	106.41	105.33	105.27	105.36	107.14	105.62	107.07	105.78	104.97	104.76	104.88	104.67	106.05	107.16	106.55	106.8	104.29	105.96	104.49	105.65	106.93	104.99	106.52	104.51	106.24	106.7	105.39	105.74	105.32	105.27	105.82
106.3	108.15	108.16	109.47	108.84	108.5	108.88	110.2	107.82	108.81	107.76	107.73	108.8	108.42	107.59	107.89	108.49	105.75	110.1	106.82	108.55	108.79	107.42	109.32	108.54	108.66	107.23	107.46	108.29	107.83	107.5	107.91	108.9	109.41	108.76	108.46	107.85	108.18	107.64	107.5	109.02	109.69	109.38	106.99	108.49	107.23	108.1	109.16	107.75	107.1
106.67	105.73	105.33	105.83	104.47	105.62	105.28	106.14	106.76	105.55	106.87	105.72	105.92	106.6	104.63	106.26	103.07	105.83	104.97	106.61	107.37	106.06	105.57	105.52	105.22	106.31	105.75	104.32	105.21	105.03	105.22	106.22	104.91	105.73	105.99	105.32	105.25	105.31	106.42	105.37	105.74	106.6	106.59	106.01	104.65	105.62	107.08	104.15	104.88	105.48
108.62	108.49	109.31	109.87	108.32	108.13	107.8	109.04	109.12	108.97	107.89	107.65	107.39	109.06	107.26	106.16	108.59	108.98	108.18	108.55	109.23	109.41	107.39	109.93	108.03	107.5	108.26	107.64	108.35	107.11	107.15	108.72	108.46	108.85	108.26	107.9	106.92	108.21	108.84	108.49	107.21	109.32	107.95	107.32	108.22	108.8	108.57	108.78	108.85	108.51
110.86	110.11	111.18	110.03	110.28	111.86	110.29	108.61	109.96	111.36	108.8	110.4	110.63	109.3	110.43	110.03	109.95	110.81	109.41	111.26	110.48	110.43	110.16	110.31	112.12	110.66	110.64	109.1	110.68	111.67	110.61	109.94	111.54	109.84	111.89	110.48	111.39	110.51	111.43	109.52	109.85	109.79	111.39	109.43	111.49	110.49	111.47	110.41	110.31	109.91
105.55	106.28	106.99	106.64	106.24	106.86	106.24	105.98	107.83	106.78	106.55	107.37	106.68	106.52	106.1	105.91	106.12	106.32	105.63	106.4	107.57	107.81	107.68	107.26	105.48	107.36	106.61	106.56	106.38	105.38	104.87	106.73	107.49	106.71	104.48	105.44	107.79	106.75	105.49	106.74	106.47	104.96	106.66	107.1	107.22	105.8	106.03	107.48	106.77	106.59
105.86	105.57	106.09	106.44	106.19	106.95	107.25	106.49	105.84	106.57	106.16	106.41	106.48	107.24	104.22	105.92	106.06	106.77	106.12	106.74	105.75	106.23	107	105.68	107.31	105.79	105.05	105.56	106.72	107.16	105.31	106.85	105.97	106.55	106.19	106.02	106.66	107.11	105.72	106.45	107.12	106.12	105.48	106.36	105.48	106.28	106.5	107.78	105.78	106.38
107.68	108.43	108.14	106.84	109.32	106.21	107.51	108.04	108.49	108.86	106.32	108.66	107.48	108.46	107.49	108.17	108.91	109.06	108.37	107.56	107.56	107.84	108.22	107.33	108.43	107.39	108.53	107.36	108.76	106.92	107.69	108.34	108.22	110.18	107.05	107.6	107.57	107.21	107.77	108.96	108.29	108.85	108.55	108.48	108.88	109.4	108.73	108.89	108.4	106.56
98.317	98.598	99.026	100.75	99.696	97.985	101.09	98.232	99.558	99.699	98.237	99.675	99.683	98.43	99.183	97.718	101.02	98.19	99.776	98.915	99.61	100.33	100.69	99.758	99.124	98.625	99.123	99.371	98.735	97.979	97.817	100.43	97.588	98.364	99.865	99.551	97.174	97.12	100.47	99.026	98.585	98.62	101.11	100.02	98.196	99.185	98.632	98.772	99.214	97.799
107.31	107.68	108.38	108.44	109.41	109.04	108.23	107.67	108.72	107.62	108.68	107.97	108.67	108.02	106.88	107.25	108.25	109.27	109.89	107.35	106.11	107.46	108.99	108.72	108.88	107.98	107.44	108.27	107.46	107.93	107.32	107.72	108.09	109.46	107.77	107.99	108.64	107.91	108.73	107.35	108.72	108.11	106.89	107.9	107.86	106.98	108.12	108.06	107.81	107.99
[truncated: 350 more rows]
[truncated: 150 more columns]
