# Supplementary material for: Genetic dissection of main and epistatic effects of QTL based on augmented triple test cross design
Source: PLoS One. 2017 Dec 14;12(12):e0189054. doi: 10.1371/journal.pone.0189054 (PMC5730204; doi:10.1371/journal.pone.0189054)
Supplement: S10 Supporting Information — (ZIP) [file pone.0189054.s010.zip › z6_1500_0.8_5.csv]

110.05	108.12	109.37	107.77	109.04	109.51	108.34	108.56	109.92	108.05	108.59	106.88	108.75	109.18	106.75	105.41	109.06	111.51	107	107.41	109.99	109.76	105.89	108.89	108.27	106.72	108.23	107.08	108.1	108.41	109.72	107.75	107.86	109.42	108.63	108.44	111.98	107.46	109.2	107.66	109.52	108.49	108.49	106.62	110	107.72	108.24	108.59	107.07	105.84
105.45	108.04	105.36	107.09	104.55	106.13	108.18	105.51	106.56	105.76	106.68	104.57	103.77	106.38	107.26	105.78	107	105.75	106.85	106.31	105.32	105.41	104.57	106.03	106.72	106.16	105.07	106.3	105.79	104.83	102.99	106.2	106.2	106.18	106.86	108.11	104.22	105.05	104.47	108.38	104.36	103.99	104.33	104.78	105.78	105.45	106.94	104.98	105	104.99
104.34	106.72	105.87	107.96	107.05	106.38	103.8	106.49	106.51	107.6	104.28	105.57	105.88	107.49	105.44	108.13	106.49	105.51	107.88	106.66	105.71	105.7	106.3	104.73	106.91	104.18	107.98	105.5	105.74	105.49	105.96	106.01	106.37	106.73	106.67	106.9	104.94	106.18	107.74	106.19	108.9	106.17	107.22	107.28	105.09	106.82	105.43	105.58	106.91	106.46
109.28	109.17	108.45	109.58	108.92	107.56	107.77	107.5	109.12	110.78	108.63	108.16	107.45	110.69	108.26	107.85	108.86	108.65	109.04	110.35	107.45	108.98	110.64	107.04	108.17	107.61	107.75	108.28	109.28	108.16	109.57	108.17	109.06	109.52	109.31	108.34	110.29	108.09	109.53	108.4	109.12	110.21	107.94	107.63	107.33	108.54	107.22	106.88	108.69	108.81
107.33	104.22	106.38	105.38	107.55	104.03	106.18	107.42	106.05	105.74	104.69	104.73	106.98	106.56	105.53	105.94	106.93	105.76	108.11	106.89	107.77	105.69	107.24	105.43	106.13	107.33	104.87	103.56	105.59	105.46	106.54	108.94	104.1	106.14	107.09	107.23	106.81	107.09	105.91	108.4	107.98	105.54	108.68	104.95	104.5	106.73	104.97	103.1	108.32	107.07
102.68	103.14	104.65	102.31	102.23	103.24	101.22	103.57	103.1	102.8	104.21	102.76	102.45	102.51	103.2	102.65	102.6	104.21	102.2	102.98	102.25	101.61	101.67	101.44	101.72	102.06	104.81	106.19	103.82	103.49	102.76	101.05	101.58	100.95	101.22	101.87	105.51	103.97	103.09	105.04	102.14	100.82	102.74	101.9	104.3	102.54	103.2	104.32	102.93	104.63
107.31	110.33	108.62	108.22	107.74	108.12	108.51	109.1	106.8	108.36	107.07	108.61	107.75	108.17	108.44	109.41	106.95	108.47	109.99	106.81	105.89	108.08	107.52	109.46	108.67	107.79	109.83	109.28	106.23	107.22	108.9	105.55	107.89	106.86	109.35	110.73	107.25	108.19	107.1	108.67	109.16	108.89	107.78	108.33	108.23	108.86	108.31	108.29	107.62	108.64
107.23	106.64	108.83	107.06	106.62	104.13	108.47	105.13	105.93	105.76	109.1	106.51	105.5	105.13	105.54	108	105.53	108.92	107.16	107.68	106.9	106.81	106.38	106.06	106.3	105.6	107.12	105.6	107.67	108.17	107.04	105.85	109.07	108.28	104.63	107.52	105.82	106.79	105.88	106.98	106.91	107.65	106.02	106.1	105.72	106.82	105.01	105.13	105.9	106.86
101.01	100.56	100.69	100.56	100.41	100.41	101.03	103.57	102.95	99.801	103.23	101.2	101.82	101.97	100.03	100.8	101	100.49	98.547	100.13	98.734	104.53	100.63	100.83	100.64	100.79	99.496	99.621	99.608	98.486	100.49	101.25	101.38	102.66	101.39	100.47	99.64	99.137	101.26	101.46	98.905	100.82	100.5	98.404	101.24	100.58	100.4	100.28	99.78	100.26
99.082	96.857	98.838	98.736	98.473	97.195	98.804	97.2	96.944	96.866	94.13	97.299	96.3	98.519	95.8	97.568	98.884	99.34	98.321	96.78	100.15	99.273	98.023	100.02	96.016	97.604	99.617	97.599	96.989	99.401	99.542	96.973	99.474	97.199	97.41	98.092	98.881	96.918	95.844	99.021	100.18	98.514	97.859	98.849	100.34	96.351	96.623	97.786	98.715	99.392
108.98	109.53	107.75	106.82	107.88	107.63	107.6	109.49	107.94	106.41	109.26	107.38	107.9	108.69	109.15	107.6	107.85	107.06	107.09	106.38	108.51	107.13	109.59	109.71	108.57	106.5	108.32	106.47	106.99	107.52	104.23	108.57	110.61	106.8	106.62	106.34	109.57	107.91	109.08	109.63	109.87	107.62	109.89	106.35	108.63	106.79	108.25	107.52	107.3	106.52
104.06	105.59	106.25	106.96	104.52	106.49	106.99	105.69	106.03	104.84	104.56	107.29	105.07	105.92	106.71	106.3	105.88	108.58	105.96	105.29	105.42	105.88	103.08	107.24	108.07	103.88	104.72	106.39	105.15	104.36	106.13	105.09	106.34	106.32	105.78	105.45	106.77	106	105.09	106.19	107.03	105.83	105.48	106.48	104.85	103.99	107.9	105.51	106.08	106
103.07	104.79	104.36	107.63	106.84	106.86	105.78	106.26	106.36	103.65	105.37	106.78	104.91	106.69	104.79	106.46	105.43	104.73	105.86	108.86	103.65	106.11	106.69	104.77	104.83	106.28	106.34	105.54	103.77	107.28	106.16	104.83	103.6	104.52	106.48	104.45	105.14	105.58	106.43	106.66	103.59	105.13	106.72	105.45	106.62	105.89	106.93	107.5	106.08	106.1
105.13	106.88	105.99	105.23	106.43	105.22	103.76	108.29	106.23	104.46	104.51	104.93	106.53	106.64	105.46	104.14	106.09	107.43	106.48	107.69	104.56	103.79	106.42	105.55	103.44	104.46	106.49	104.21	105.68	106.64	103.57	104.88	103.69	104.06	101.9	104.91	107.37	104.83	105.34	107.31	104.7	106.8	103.08	106.39	105.54	106.49	104.02	103.25	107.23	105.49
107.2	107.51	105.74	106.61	107.13	104.98	104.89	108.82	107.33	107.14	103.13	106.39	108.51	104.68	103.81	108.87	106.3	107.68	106.76	105.85	108.05	107.29	107.94	104.66	104.1	105.97	104.85	104.6	105.17	104.7	104.22	104.98	107.58	107.18	106.72	107.62	104.63	107.49	105.39	106.96	108.22	106.93	107.7	105.32	106.65	107.21	105.81	104.22	107.42	104.5
99.573	100.16	99.265	99.88	101.02	99.993	99.414	99.097	99.868	100.98	100.93	100.06	100.54	101.94	100.49	99.083	100.01	100.23	99.126	100.1	100.3	97.714	100.86	100.44	98.891	101.27	102.15	99.155	99.805	99.004	102.06	99.703	100.61	99.057	100.57	100.17	101.27	101.04	100.34	98.853	100.75	101.57	99.382	100.5	100.54	100.44	102.68	101.19	99.668	101.04
104.68	107.5	109.44	107.94	107.91	106.07	107.08	106.76	108.17	107.9	107.83	106.2	109.61	108.87	107.86	108.04	106.67	107.88	109.09	108.76	109.51	107.47	105.35	106.02	107.09	106.47	109.51	106.55	107.78	106.9	107.78	108.62	108.02	107.36	107.83	106.24	108.72	107.93	107.11	108.83	107.36	110.09	106.08	107.73	108.74	108.42	107.94	107.6	107.45	109.68
98.305	98.937	102.23	100.21	99.51	97.795	99.24	97.965	100.36	97.208	98.672	97.377	100.64	98.938	95.751	99.412	98.349	99.983	97.025	95.843	98.597	99.409	96.258	97.671	99.011	98.86	97.872	102.55	98.238	96.347	97.164	100.29	97.977	98.492	97.083	97.565	99.894	97.936	96.855	97.504	96.065	101.03	99.721	96.893	98.509	97.901	98.556	99.916	101.3	98.471
107.39	108.18	106.32	105.23	107.24	107.84	107.5	106.37	104.96	108.66	106.84	105.44	107.05	107.6	105.93	105.53	104.99	105.31	106.65	105.53	106.18	106.95	107.55	106.73	107.21	106.94	108.97	106.29	107.01	106.25	106.37	107.36	107.2	104.21	104.28	108.09	106.04	107.3	104.32	106.34	107.05	109.43	106.41	105.99	107.7	108.79	108.67	109.61	109.06	105.34
104.31	103.95	101.9	102.09	101.11	102.68	101.53	101.32	103.24	103.95	102.02	101.73	104.11	103.62	104.08	105.84	102.12	104.33	103.77	101.73	103.25	100.48	104.46	103.09	102.43	101.7	103.97	104.23	103.7	102.53	103.8	103.54	105.15	101.72	101.73	105.23	103.98	103.08	104.21	102.69	103.03	102.49	102.65	102.08	102.37	101.51	104.04	104.09	102.51	102.17
105.08	104.76	105.64	104.88	105.46	106.09	107.7	105.82	106.27	105.21	104.39	105.73	104.67	105.79	106.03	104.84	105.63	102.59	103.58	106.43	106.32	106.41	107.13	103.77	105.8	106.42	107.08	106.99	106.62	106.31	106.53	105.77	104.59	106.83	103.88	106.2	104.56	104.95	106.91	106.6	103.37	106.8	104.37	105.93	106.72	106.37	106.31	105.46	105.11	104.14
108.07	106.9	108.48	109.5	107.42	105.76	104.72	107.49	109.99	105.66	106.66	110.69	109.39	108.58	107.12	109.59	106.89	108.32	106.47	107.51	109.08	108.37	109.03	106.95	108.61	108.73	107.46	109.38	109.42	106.23	109.41	107.91	108.19	110.01	108.15	107.41	108.3	109.56	108.95	107.22	109.49	110.4	107.5	106.15	106.53	108.08	108.31	109.63	106.44	108
107.93	105.27	104.82	106.52	104.06	107.23	104.12	105.01	105.86	106.58	105.41	108.92	106.22	104.44	107.34	106.5	106.81	106.03	106.55	106.74	106.36	105.28	105.32	106.19	106.83	106.47	108.6	105.8	104.93	107.93	105.94	103.77	104.81	106.76	107.36	106.3	105.97	104.98	106.14	106.43	106.46	106.42	106.87	105.41	107.29	105.12	106.96	107.23	104.92	106.55
109.44	108.48	109.13	109.12	106.63	109.13	109.96	107.86	108.63	108.18	106.11	108.05	109.96	108.01	107.76	108.18	107.56	110.41	109.02	108.88	109.38	110.82	109.14	109.4	108.28	108.72	108.92	108.33	110	107.24	105.76	109.59	107.57	107.11	108.39	109.69	110.07	109.79	110.04	109.32	110.55	110.12	108.56	110.7	108.77	106.69	106.54	110.14	109.37	108.17
106.05	105.62	104.22	106.54	105.87	107.4	106.83	106.08	106.27	102.99	105.04	107.68	107.44	106.21	105.4	104.85	109.11	105.85	106.46	105.31	105.74	107.5	110.7	107.61	107.89	104.89	107	106.34	106.25	105.27	106.91	106.56	107.45	106.06	107.68	108.2	106.33	106.47	105.76	108.27	105.75	107.28	105.66	108	106.4	107.35	106.22	106.31	103.62	106.8
107.94	105.27	104.37	105.75	106.34	106.17	106.5	105.38	105.52	104.55	106.28	104.95	107.45	104.34	105.41	104.94	105.57	105.13	107.03	103.8	108.58	105.6	104.3	105.28	101.54	103.98	105.71	105.72	104.14	105.96	106.96	105.43	106.09	107.27	105.23	104.15	103.45	107.19	106.27	104.97	103.43	104.11	103.82	102.48	105.37	107.06	109.18	104.88	104.24	106.3
107.51	104.61	105.28	105.87	105.67	106.97	105.87	107.3	104.21	108.28	106.7	106.3	106.01	105.12	105.18	105.85	106.49	106.19	105.47	105.02	107.24	107.99	106.31	105.07	107.52	106.68	105.17	103.29	106.39	105.89	106.39	106.53	106.79	104.33	108.11	106.49	105.82	105.41	104.32	105.48	106.81	104.98	104.56	106.64	106.98	106.85	105.01	106.09	105.74	106.75
104.68	102.34	102.03	102.37	101.71	103.56	103.35	101.63	102.86	104.41	103.22	102.55	101.02	100.69	101.15	102.87	102.64	102.31	101.57	102.53	103.37	100.71	100.82	103.92	102.05	104.38	103.11	103.16	102.57	100.82	101.41	103.24	101.14	102.49	101.98	103.34	103.03	103.91	102.83	102.05	100.65	102.98	104.23	105.3	102.43	103.55	102.88	103.44	101.83	103.78
106.89	107.25	105.36	107.47	108.27	104.29	104.01	107.56	106.1	102.48	105.14	104.09	104.77	106.24	105.68	104.47	103.29	108.37	105.99	104.28	105.44	107.62	105.06	104.77	105.22	105.74	107.17	105.69	104.59	106.08	104.88	105.81	105.14	107.3	105.6	106.52	105.56	105.94	107.04	106.91	107.1	104.95	105.63	106.16	109.19	106.46	105.23	103.22	107.31	103.43
97.253	98.557	99.227	97.387	97.871	98.434	97.443	95.269	97.456	97.003	99.647	98.454	98.249	95.751	98.616	98.061	100.18	99.336	98.195	97.795	98.173	97.89	99.446	99.05	98.191	96.901	98.484	99.335	95.962	96.911	96.972	96.339	97.187	96.756	100.14	97.479	97.885	97.914	98.222	97.095	96.043	97.433	98.157	99.25	97.248	98.475	99.059	98.563	96.599	99.374
110.1	113.88	110.89	109.7	111.32	109	111.58	112.58	111.65	110.6	109.51	111.4	108.39	111.4	111.5	112.76	112.06	109.18	111.55	111.09	111.14	110.82	108.63	109.63	110.4	110.99	107.87	110.72	109.58	111.12	108.48	110.53	108.85	111.17	109.65	112.87	109.98	110.8	109.07	111.62	111.34	110.04	109.41	110.84	110.25	110.87	110.64	112.18	112.19	109.7
100.35	103.12	101.01	101.9	101.86	100.82	100.63	100.01	102.65	100.15	102.42	100.41	101.04	101.38	101.66	99.344	102.43	100.99	101.15	102.1	100.39	100.5	100.36	101.23	100.62	98.994	101.37	100.07	99.663	99.754	101.05	97.579	101.06	98.526	101.25	98.724	101.38	100.05	98.777	100.66	100.84	102.48	98.884	100.02	99.337	101.38	101.14	102.69	100.65	100.25
99.408	99.511	98.603	97.532	99.703	98.974	99.949	98.619	101.53	98.156	97.96	100.17	97.815	97.182	96.976	98.653	100.15	97.12	98.913	96.682	98.686	97.975	99.75	97.664	98.908	100.8	97.38	99.713	97.554	99.353	97.901	99.572	99.728	98.745	100.95	98.531	100.46	98.193	99.722	98.162	98.641	98.445	100.71	99.327	99.707	98.361	96.848	97.328	99.377	99.801
107.19	105.83	107.2	105.59	104.9	107.44	106.65	107.05	107.19	106.08	107.08	106.79	106.69	107.91	106.71	107.43	108.6	107.48	104.27	107.74	107.26	104.37	108.21	104.97	105.82	108.55	109.08	108.41	104.93	105.46	106.7	106.12	109.51	109	102.49	106.45	106.64	106.35	107.34	107.74	107.37	104.83	104.69	105.2	105.86	108.68	104.5	105.67	104.1	105.93
107.8	105.94	103.97	106.14	107.43	106.22	105.89	105.16	103.64	104.77	108.06	107.84	104.69	105.6	105.6	107.28	104.2	105.65	107.39	107.32	105.78	104.87	104.89	105.43	106.34	104.72	106.36	105.95	105.4	103.69	103.59	107.01	106.48	106.13	103.83	107.67	104.63	106.06	104.82	106.44	104.6	105.49	105.09	105.66	106.79	105.61	104.93	105.31	107.97	104.11
107.73	105.49	105.11	105.29	106	107.77	107.41	106.34	106.51	106.48	106.23	109.23	108.19	105.2	107.55	106.84	106.34	106.62	105.72	105.65	105.17	106.59	107.32	107.52	105.05	105.49	105.59	106.1	107.48	104.36	106.49	109.35	106.69	103.86	107.51	105.63	104.33	104.65	110	106.25	106.71	107.34	107.29	106.87	106.96	106.98	107.42	105.94	106.65	108.61
100.75	98.772	100.97	101.36	99.526	100.44	101.26	99.871	99.153	99.686	100.71	99.651	99.862	100.79	99.802	99.602	101.06	98.129	97.466	98.822	101.14	100.67	99.672	100.49	100.09	99.822	99.733	99.431	101.26	101.79	100.08	100.98	99.642	100.58	99.32	100.85	100.71	102.18	100.18	99.934	99.828	100.57	100.15	97.119	99.908	99.108	100.33	100.12	101.89	99.68
105.78	105.99	107.34	104.99	106.05	107.12	106.36	107.32	107.1	104.67	104.47	104.49	105.56	104.75	107.47	105.88	106.41	106.33	106.19	104.75	103.81	102.32	104	105.82	106.7	105.01	106.41	105.83	104.95	107.7	106.33	106.69	104.08	105.4	106.47	106.13	105.83	104.89	104.66	107.39	104.56	104.27	105.9	109.28	104.76	105.28	105.32	107.52	106.36	106.08
106.73	106.15	106.56	107.24	106.38	104.9	105.79	108.14	106.3	106.88	104.8	107.65	107.45	108.18	104.24	108.59	107.62	104.66	104.01	106.98	107.35	104.53	106.13	105.3	106.17	105.9	105.31	105.78	107.23	105.07	105.44	106.29	105.32	108.56	105.89	107.68	107.96	105.95	107.05	105.25	107.91	106.45	106.07	107.57	106.7	106.44	106.71	105.81	106.95	106.79
105.79	106.87	105	106.12	106.89	105.23	106.84	107.55	105.43	106.22	104.81	103.95	107.56	107.34	105.97	104.84	105.85	106.16	104.49	106.52	108.92	108.39	104.57	107.26	107.21	107.04	107.34	104.7	105.85	105.1	105.15	105.58	105.18	106.16	103.12	106.97	105.85	106.33	107.9	105.61	108.28	107.85	105.56	108.13	108.68	108.43	106.82	106.08	105.76	105.55
99.123	98.885	97.392	100.87	99.653	98.496	98.897	99.475	98.656	99.262	99.121	97.614	96.628	98.948	99.859	97.437	96.34	99.092	98.929	98.095	99.586	101.09	102.14	99.254	97.187	96.94	98.414	99.638	98.934	98.468	97.333	98.598	97.737	98.117	102.47	100.41	99.493	98.498	98.93	99.927	99.598	99.212	97.75	99.242	97.857	99.826	98.965	97.762	98.018	99.006
104.73	109.04	107.91	106.81	109.05	109.13	109.02	109.82	109.21	107.37	110.44	107.92	110.16	108.33	108.41	107.32	108.91	108.41	108.03	107.29	107.32	110.03	108.87	107.87	109.68	109.36	109.99	107.77	107.21	107.8	106.85	109.84	107.99	109.68	108.77	109.09	108.98	109.21	107.03	108.33	109.71	108.32	109.68	108.83	108.92	109.32	109.29	108.15	108.67	108.31
106.37	107.08	109.31	108.68	109.15	105.35	106.51	108.15	106.68	112.14	106.93	107.06	109.97	109.14	106.23	109.04	107.22	105.9	107.89	107.34	109.55	107.8	109.44	107.73	107.95	108.18	109.58	107.36	108.71	108.66	110.16	110.15	108.76	107.08	109.01	107.55	109.66	106.45	108.41	108.38	106.33	108.58	107.55	106.35	109.33	107.91	108.38	110.56	108.34	107.67
106.09	106.89	106.69	106.49	103.61	107.35	105.33	105.47	104.64	103.99	107.33	107.32	106.89	104	105.74	105.41	108.23	106.38	107.03	102.73	107.54	106.35	105.5	105.61	106.83	105.04	105.05	104.9	104.52	108.25	105.57	104.03	105.28	104.97	106.58	105.72	106.65	104.34	103.96	105.43	106.63	107.08	107.51	105.41	105.94	104.81	107.79	104.96	105.53	107.65
106.14	103.37	108.11	105.63	106.16	105.97	106.4	102.59	106.28	104.29	108.06	104.8	107.28	105.79	106.04	104.3	105.06	107.46	105.28	105.7	105.5	104.58	106.74	106.84	106.32	106.13	105.17	107.32	106.03	107.73	107.63	105.36	105.02	104.9	105.63	106.41	107.99	104.44	107.41	107.59	105.52	106.1	106.11	105.69	105.72	106.13	108.36	105.49	102.29	106.63
101.6	99.825	101	99.739	101.86	101.19	99.997	101.5	102.03	98.707	99.994	103.09	101.03	100	101.65	101.58	100.53	102.91	101.17	101.19	102.64	99.757	99.688	102.56	101.16	102.25	100.35	100.85	99.703	102.68	100.49	100.09	102.22	101.11	100.78	101.32	101.32	101.44	100.88	100.15	102.55	99.747	99.808	101.24	102.98	100.71	102.26	101.42	102.38	101.57
104.72	107.06	106.83	107.36	106.9	105.99	108.19	107.56	106.1	106.22	107.17	106.25	106.48	108.17	106.68	107.79	105.08	107.14	105.88	107.39	108.05	106.63	104.2	106.63	106.95	108.45	106.9	105.83	107.91	105.97	107.88	106.12	105.48	105.11	107.28	109.47	106.57	106.53	108.37	107.48	109.44	107.58	104.46	107.79	105.85	105.69	104.72	106.14	105.43	105.68
97.13	97.058	98.207	96.549	99.583	99.403	98.651	99.571	99.466	98.391	98.746	98.874	97.146	98.505	97.735	96.506	97.925	99.609	98.567	96.867	99.191	98.414	98.867	99.127	99.216	98.731	99.582	95.044	97.658	100.11	98.061	98.82	100.41	96.766	99.011	99.851	97.584	97.777	100.45	99.954	100.17	98.272	96.067	97.611	98.374	99.623	97.728	98.932	98.307	100.74
100.09	98.896	98.342	98.51	98.517	100.89	99.319	97.962	98.707	99.762	99.67	97.372	98.992	99.954	100.98	98.792	100.66	98.755	97.858	100.24	98.923	99.142	97.687	102.36	98.741	98.764	97.592	99.043	98.449	100.49	100.38	96.135	98.121	98.043	98.852	99.462	98.946	98.22	96.813	98.995	97.787	98.772	99.283	99.362	99.83	99.05	98.464	99.566	100.39	97.469
106.12	105.49	105.33	104.66	106.29	105.67	107.07	104.74	104.88	107.39	104.56	107.27	102.66	107.33	104.96	107.04	104.48	105.79	104.86	106.69	105.33	108.44	105.59	106.44	106.63	106.06	104.45	105.12	107.43	105.6	106.96	104.7	105.68	104.37	106.67	105.82	105	104.75	106.36	107.48	106.47	106.29	106.92	106.38	105.82	104.9	104.03	103.97	105.86	105.51
108.44	106.86	106.05	105.57	106.85	104.84	105.54	104.91	106.15	109.76	104.72	106.1	103.69	104.98	106.29	108.6	104.82	105.79	106.8	103.49	105.36	108.95	106.6	105.97	107.52	105.61	107.88	104.29	107.78	107.75	107.71	107.25	105.48	107.45	105.14	106.25	107.35	104.87	108.58	106.46	105.11	107.58	104.06	106.45	105.68	105.99	108.42	107.1	104.85	108.14
107.22	106.28	105.25	107.2	106.32	109.44	106.74	106.35	105.93	105.2	104.75	105.69	107.55	105.89	104.56	107.28	105.8	107.27	106.17	107.28	105.73	105.83	106.14	104.85	107.03	106.81	106.34	107.76	107.86	107.11	106.95	105.83	107.22	104.82	107.77	108.91	108.19	107.08	106.29	107.65	105.18	108.24	106.41	108.07	106.01	105.1	107.37	107.77	105.85	108.42
99.263	99.538	100.51	99.939	98.695	100.28	98.495	101.69	98.704	99.107	96.838	100.38	101.74	96.256	100.17	100.9	97.776	99.531	98.113	100.26	97.672	98.49	98.865	99.23	98.98	98.382	98.455	98.742	99.23	98.054	99.564	99.581	97.481	99.19	97.806	97.461	98.154	99.849	99.495	97.962	98.955	99.68	100.97	98.898	97.626	101.07	99.666	101.94	99.726	98.587
105.56	104.12	104.87	106.32	105.2	106.48	104.38	106.52	106.69	105.37	103.12	105.93	104.94	107.4	105.75	106.14	106.32	104.38	106.77	106.96	106.28	105.94	104.62	106.51	106.62	107.03	103.96	106.8	104.25	107.3	108.06	106.35	109.22	106.41	105.44	107.14	106.5	105.51	105.04	105.49	107.05	106.18	105.44	105.44	106.66	105.29	104.58	103.28	104.28	105.91
105.16	106.37	106.57	105.82	106.67	107.35	106.62	105.04	107.68	105.45	105.22	107.44	104.82	106.27	106.35	105.62	107.17	105.79	105.24	107.62	106.49	107.7	105.03	104.1	106.03	106.13	104.81	105.32	107.42	103.89	106.36	103.74	107.4	105.67	104.8	107.95	105.08	104.77	104.1	104.15	104.43	106.75	106.4	104.14	104.18	107.38	105.38	106.47	106.61	105.13
104.04	106.85	105.56	104.18	107.29	106.88	105.93	103.98	106.49	107.19	104.47	107.2	105.55	106.92	106.24	105.6	107.7	106.22	105.3	106.78	106.3	104.26	105.55	104.54	106.29	106.53	105.23	104.08	106.49	106.67	107.06	105.76	106.37	107.34	104.55	106.9	104.73	108.24	105.52	105.23	105.62	106.02	105.51	105.66	105.89	105.29	103.17	103.55	104.37	106.46
107.21	104.15	106.01	106.21	106.11	107.58	106.45	106.04	104.94	108.27	105.89	104.99	104.73	103.83	106.26	104.81	104.94	104.5	105.08	103.36	104.67	106.4	106.59	108.76	105.41	106.47	106.11	106.19	104.25	108.18	106.06	105.52	106.55	106.65	105.26	105.6	107.33	106.43	105.96	106.95	105.67	106.58	105.17	107.67	108.54	105.74	107.85	108.31	104.93	105.76
98.004	99.451	99.925	97.275	98.892	98.301	99.474	99.521	97.276	99.449	97.876	99.875	98.394	97.671	101.91	98.043	100.02	100.91	97.112	98.425	99.534	98.331	98.726	99.963	96.927	97.698	99.662	99.485	95.961	99.467	98.051	97.76	97.863	97.451	96.09	98.959	98.313	97.653	100.03	97.89	98.963	99.089	98.905	98.065	100.96	96.876	98.521	100.1	99.063	98.386
105.04	107.31	106.28	106.57	105.28	105.85	106.33	104.81	106.7	105.33	105.07	107.96	104.51	105	103.63	104.82	102.22	104.62	105.11	106.83	103.43	106.72	105.85	104.72	105.89	104.45	103.87	106.9	105.22	107.01	104.97	105.02	105.93	103.58	106.85	106.95	106.21	106.21	107.36	105.2	103.61	105.26	104.22	106.29	103.67	101.87	107.58	106.53	106.15	105.39
108.15	106.17	106.78	105.05	105.82	106.42	107.89	105.64	108.43	105.69	105.61	107.22	106.84	106.68	105.27	106.71	107.31	106.08	106.56	105.83	107.21	107.9	106.72	106.04	105.8	106.58	106.02	106.45	106.05	103.87	107.09	107.28	104.76	106.27	106.22	108.48	107.17	107.6	105.97	104.86	108.05	107.56	107.38	107.82	106.28	104.97	106.18	104.96	107	106.59
102.94	106.06	104.66	104.61	106.53	107.01	103.66	105	104.43	105.41	104.91	107.44	105.94	106.68	106.26	104.97	103.48	107.65	105.26	106.65	105.59	107.75	104.08	105.82	104.84	106.09	104.53	106.84	107.29	105.65	106.92	104.43	106.11	103.62	105	106.24	104.14	105.93	105.04	107.61	105.15	107.67	102.95	104.75	106.37	106.19	107.25	105.44	105.06	107.67
102.67	104.78	104.02	101.72	101.68	103.21	101.87	103.71	103.77	102.25	102.79	101.16	101.24	102.81	100.53	103.25	101.91	102.46	102.9	102.21	100.53	103.2	101.73	105.29	102.09	103.97	102.36	103.66	102.2	101.59	103.07	104.88	102.34	103.03	102.79	102.99	101.74	103.5	103.67	100.07	104.28	103.81	102.08	104.75	103.45	101.98	102.98	102.46	102.43	104.59
102.96	106.07	107.38	106.77	106.85	106.4	105.64	107.39	106.2	106.03	104.46	105.32	105.96	104.2	104.71	105.43	107.89	106.41	107.1	104.76	104.29	105.31	105.62	105.35	106.97	104.92	107.44	107.83	105.67	106.4	107.14	105.79	107.61	106.62	106.5	103.49	106.38	105.57	105.06	106.78	107.26	106.45	107.67	106.13	106.65	105.87	106.85	104.7	103.75	107.82
108.32	107.57	107.9	106.57	106.43	105.16	106.23	104.58	107.67	105.39	104.96	105.59	105.09	104.81	105.56	105.78	105.37	106.35	105.07	105.05	104.78	108.75	104.89	104.02	107.69	103.41	100.94	100.28	108.46	102.81	106.74	107.68	106.21	106.55	105.14	104.75	106.83	105.31	105.79	105	106.7	106.41	106.88	107.61	103.5	103.72	106.75	103.95	105.74	108.08
105.52	104.54	103.84	104.25	104.46	107.68	106.84	105.08	106.54	104.35	107.91	104.57	105.42	106.46	105.77	105.38	105.35	109.21	106.69	105.44	107.62	106.97	106.47	105.16	104.44	107.23	105.48	106.5	105.96	106.05	103.3	105.4	104.99	105.13	108.09	106.62	104.56	105.17	106.05	107.55	107.63	105.44	107.23	104.84	103.01	107.52	106.28	105.88	104.7	105.14
106.7	106.33	107.27	105.61	106.77	106.33	108.4	107.03	108.05	105.58	105.85	106.84	103.48	105.48	107.26	107.72	106.16	106.73	109.16	106.49	105.86	107.74	104.71	106.24	106.61	106.65	107.76	107.95	107.37	107.21	106.61	107.68	106.26	107.33	105.01	107.32	107.11	105.39	104.84	105.1	106.45	107.03	108.26	106.91	106.28	106.6	104.61	106.2	106.58	105.26
104.51	107.32	103.39	107.08	107.93	104.33	105.33	107.54	104.45	105.63	103.81	104.81	104.91	102.67	105.37	107.47	107.49	105.47	105.67	105.66	106.81	103.8	107.51	104.37	105.6	106.96	106.64	105.25	106.41	105.07	105.71	105.58	106.36	106.11	105.21	105.47	107.27	106.46	106.69	103.92	106.83	105.47	106.22	105.26	105.33	104.61	105.3	104.97	106.14	104.11
100.76	99.633	100.99	101.08	99.846	101.42	101.85	100.64	98.813	99.063	100	101.25	101.43	99.52	102.57	99.576	101.94	98.91	101.02	103.08	100.69	100.31	100.22	99.365	99.164	102.36	101.35	100.44	98.858	99.936	100.81	99.755	98.218	102.05	99.221	101.11	100.55	100.68	101.15	100.01	101.12	99.948	100.86	98.933	100.82	101.48	102.97	98.482	100.85	99.956
96.925	97.04	97.672	98.514	97.781	97.141	100.15	99.038	97.155	97.098	96.798	96.884	96.495	99.042	95.235	97.996	98.556	99.719	96.186	96.945	99.118	97.067	99.233	99.257	96.915	97.789	95.462	98.343	96.633	98.785	98.049	98.329	97.23	99.333	96.102	100.51	98.58	98.333	96.741	99.512	97.411	97.208	95.6	97.77	98.465	97.654	96.774	97.06	96.935	97.09
104.36	104.23	106.35	107.57	106.6	105.16	105.45	103.53	105.17	104.45	104.58	104.99	105.78	106.66	104.87	106.72	106.19	108.33	105.26	103.71	104.77	106.05	103.56	105.66	105.77	104.84	106.2	104.89	105.81	104.02	105.24	105.78	106.47	104.38	106.68	105.63	106.28	104.85	102.27	105.3	106.56	103.4	107.11	104.39	104.3	106.76	105.34	106.28	105.2	106.26
107.32	109.5	111.04	107.87	106.92	107.67	106.23	109.16	107.9	105.91	107.59	106.21	107.64	109.58	109.67	106.79	108.14	107.73	109.41	105.52	106.11	108.95	107.25	107.4	108.28	109.44	107.43	108	108.19	111.16	108.49	109.77	110.28	106.72	110.03	108.88	108.26	109.76	110.23	108.68	106.75	109.44	110.07	109.29	103.93	109.33	108.11	107.77	108.03	109.08
97.841	95.668	97.295	98.999	96.875	99.41	99.364	100.18	99.752	98.406	96.819	97.448	97.808	97.516	98.414	97.753	99.443	97.525	97.257	99.06	99.164	98.38	97.194	100.2	97.484	98.75	97.544	95.484	100.04	95.911	97.67	98.907	100.08	100.7	97.512	95.996	97.805	98.609	95.107	99.449	96.776	95.909	94.845	98.321	98.152	98.354	95.712	98.868	101.09	97.866
110.23	110.4	110.17	112.29	112.19	109.25	108.81	112.04	109.36	108.85	109.31	111.08	109.71	112.57	109.23	110.6	110.59	112.26	109.96	110.31	109.09	112.81	108.91	110.35	111.8	111.11	110.73	111.02	110.32	110.08	109.81	109.36	108.93	110.45	112.21	110.51	112.15	110.01	111.21	112.78	109.67	109.34	111.21	111.58	110.82	112.48	109.32	111.8	111.69	111.18
98.202	101.02	97.028	99.021	100.17	99.54	99.279	101.31	97.966	100.31	99.391	100.29	97.781	100.18	100.97	99.371	99.914	100.31	101.2	99.107	102.24	100.7	101.9	99.363	98.657	101.04	97.634	100.39	100.61	99.154	101.03	98.808	98.003	100.94	99.892	98.803	100.54	100.57	99.873	100.02	100.36	101.64	101.37	96.651	100.94	101.39	98.979	100.64	101.44	102.64
106.83	109.49	107.08	109.74	106.58	108.71	108.97	107.27	110.4	108.8	106.78	109.43	109.2	109.92	108.18	108.83	105.69	106.85	109.03	107.9	108.52	107.59	108.39	109.54	109.91	107.24	108.54	106.86	107.78	107.17	108.28	108.05	108.46	108.75	109.55	106.57	109.53	107.96	106.77	107.93	110.03	110.66	106.99	107.06	108.08	108.29	108.41	106.51	107.71	107.87
106.66	109.8	109.48	108.11	108	107.43	107.77	109.05	107.94	106.32	106.76	106.09	107.18	105.56	108.65	109.55	106.2	108.12	107.33	109.11	107.93	108.55	108.43	107.01	108.42	108.17	106.04	106.55	107.69	106.32	108.92	109.25	108.02	107.01	110.17	107.88	105.12	108.28	107.5	109.54	107.51	110.89	109.4	108.8	110.16	106.92	108.8	109.41	107.13	107.52
98.056	96.771	98.296	97.351	97.284	98.802	98.047	97.747	101.34	98.039	97.279	97.389	99.263	100.3	100.16	100.07	97.729	99.288	97.274	98.495	98.001	98.424	97.6	97.338	97.175	98.523	96.938	98.823	94.779	97.617	96.332	96.98	97.867	99.349	97.369	98.589	94.317	99.117	98.491	100.28	99.121	98.92	98.122	98.273	97.23	100.04	97.691	100.86	97.905	100.03
108.86	107.61	107.63	109.74	108.27	108.31	107.75	106.53	107.25	106.5	108.11	108.06	108.8	108.08	107.47	106.42	107.9	108.52	108.09	108.43	109.46	106.56	108.71	105.07	108.33	108.54	108.2	106.36	107.08	107.55	107.93	109.12	110.34	109.5	107.92	106.45	108.15	108.95	107.43	106.81	108.1	108	109.09	107.6	110.3	108.72	108.62	108.14	107.59	108.89
104.16	101.08	98.925	101.94	103.58	103.68	102.66	100.34	102.42	102.94	102.25	103.09	102.14	103.12	101.03	103.41	104.15	104.17	102.34	102.58	101.26	102.51	101.21	103.46	103.13	102.53	103.83	105.13	103.27	103.5	100.95	105.66	103.42	103.02	102.95	103.43	103.39	104.16	102.59	104.17	104.86	104.3	103.44	102.53	103.8	103.87	103.24	101.61	103.31	103.62
99.732	102.02	102.81	100.9	100.74	102.37	98.665	99.571	99.404	100.27	99.601	100.39	99.382	99.955	103.04	100.65	103.23	100.51	100.32	101.57	101.54	99.847	101.95	100.75	101.87	101.8	101.34	102.64	100.68	98.945	100.5	101.85	98.241	100.95	102.14	101.04	98.289	101.17	102.26	99.636	101.52	102.46	102.04	103.86	100.17	102.39	100.31	99.615	102.1	102.68
104.53	105.24	105.27	106.08	107.02	105.66	105.43	107.75	107.05	107.08	106.52	106.09	103.81	109.59	105.05	108.45	104.98	108.05	104.47	105.33	104.88	105.3	106.38	106.59	104.86	106.19	105.93	104.98	106.47	106	106.92	106.35	103.56	106.95	106.45	106.42	107.03	104.37	106.43	102.64	105.11	105.42	106.84	106.39	105.04	104.27	104.78	103.13	106.18	102.95
101.5	102.14	102.31	103.14	102.43	99.966	102.37	103.72	101.07	102.79	104.89	101.94	102.57	102.15	100.91	102.48	102.96	103	102.87	102.2	100.73	103.18	102.36	104.72	103.53	103.85	101.67	103.66	101.94	104.54	102.55	102.63	100.73	104.33	103.3	100.4	102.11	105.04	101.68	103.66	105.66	101.98	100.42	103.5	101.08	105.16	104.14	102.27	100.4	103.33
107.06	108.76	104.63	106.12	106.01	106.19	105.17	104.6	103.34	104.2	105.02	106.88	106.34	107.15	105.08	106.03	104.78	107.1	105.52	107.4	104.36	106.13	105.88	104.81	107.3	106.13	104.84	107.51	106.68	105.96	103.32	106.43	105.62	106.81	106.82	104.62	105.22	106.87	103.09	104.86	103.72	105.62	105.8	105.32	104.15	106.31	105.13	104.29	105.74	104.52
107.86	108.58	106.91	109.98	108.46	107.34	107.61	108.9	106.96	106.47	108	105.22	108.51	107.81	107.3	107.2	108.35	107.5	109.4	108.93	108.51	109.59	107.71	107.78	108.36	106.6	106.88	108.14	106.96	107.3	109.15	107.72	107.99	107.62	106.46	109.06	107.43	107.14	109.1	108.1	110	108.39	106.73	109.36	109.04	107.97	107.95	108.31	108.47	108.94
110.34	110.19	111.88	110.5	110.18	109.27	109.69	108.08	110.07	110.64	107.76	111.03	111.88	111.67	112.17	110.71	110.64	111.58	111.1	111.51	113.01	110.27	109.17	109.52	110.16	110.22	109.82	111.42	108.87	111.02	110.09	110.62	111.47	110.26	109.39	108.27	108.64	110.58	108.63	111.84	110.79	108.33	108.71	111.89	109.1	110.63	110.12	110.14	110.2	111.97
111.2	109.61	109.97	109.7	112.39	109.64	109.93	108.16	110.19	111.71	110.01	111	111.47	108.43	109.74	110.6	108.73	111.39	109.26	110.33	111.13	111.31	111.62	110.39	111.88	111.5	111.51	108.93	110.13	110.88	109.66	110.07	107.6	108.38	109.38	108.49	109.54	108.84	109.26	111.29	109.79	108.67	110.49	109.26	109.75	112.23	108.21	110.59	110.2	110.01
108.25	108.63	106.13	107.3	108.87	104.26	107.92	109.76	107.79	107.46	107.22	106.37	107.83	108.5	107.11	108.68	107.99	107.28	108.62	109.63	105.38	106.09	107.27	108.41	108.08	108.6	108.74	107.5	108.75	108.09	108.22	108.71	107.6	108.28	107.5	109.86	108.2	108.1	108.65	105.39	107.55	107.85	109.43	109	106.71	106.96	107.71	108.14	107.75	106.57
107.15	104.18	107.57	106.29	104.95	106.38	105.24	106.78	107.64	104.96	107	108.97	104.66	105.4	107.53	109.01	107.27	105.25	105.66	106.97	105.1	106.59	110.13	108.39	106.48	106.93	107.75	105.63	105.71	106.24	106.09	107.92	107.7	105.78	106.82	107.55	105.97	107.69	106.88	106.56	107.7	107.32	107.04	105.22	107.67	106.51	104.84	107.05	106.83	108.93
99.988	98.722	100.4	100.91	101	100.61	99.811	98.779	98.508	100.02	100.41	101.52	100.03	98.859	100.89	101.62	100.56	101.61	100.18	101.05	100.28	98.214	101.04	99.886	100.44	100.98	99.887	101.32	99.487	98.852	100.58	99.436	100.15	100.6	100.51	98.667	99.945	101.76	100.34	103.54	101.88	100.57	100.04	101.72	99.307	97.872	102.41	98.911	102.04	100.98
108.86	106.52	107.15	109	107.89	107.01	109.09	107.98	108.49	110.15	108.55	105.93	109.27	107.42	105.68	106.81	109.09	104.52	107.82	109.02	107.4	110.02	106.68	108.37	108.65	109.92	108.85	107.13	108.9	107.33	107.54	110.47	108.67	108.62	105.79	106.72	109.31	108.89	108.42	106.73	107.14	107.77	108.47	108	107.68	109.01	108.72	105.82	107.79	108.98
98.616	96.654	98.356	99.434	97.359	96.334	98.84	96.542	97.578	98.849	99.037	99.394	98.585	100.8	98.198	97.549	95.776	98.49	97.765	99.74	98.791	99.314	98.971	99.892	96.906	97.928	96.018	97.36	97.297	98.115	97.198	100.48	97.801	98.325	97.993	100.42	98.317	95.309	98.848	98.078	100.07	97.765	98.49	98.654	96.964	96.752	97.971	98.688	97.61	98.983
101.29	99.74	100.66	97.437	98.603	102.07	102.44	99.331	100.66	100.17	99.652	99.411	100.77	100.21	100.9	99.882	100.02	98.674	100.59	99.165	100.6	102.46	101.13	100.46	100.91	99.928	101.11	101.35	100.69	102.74	101.43	99.095	101.44	99.574	101.52	100.08	98.891	100.26	99.433	100.97	100.7	100.65	100.8	103.59	101.04	99.55	98.915	100.69	101.82	102.15
108.07	107.02	107.78	107.15	109.06	107.37	107.01	110.06	110.53	107.15	107.14	109.15	106.43	107.5	106.24	108.29	107.3	108.44	107.52	108.98	108.67	106.69	108.52	108.88	108.47	107.43	105.71	110.27	109.58	110.25	108.21	110.53	110.01	104.69	108.39	106.66	109.64	109.74	107.79	105.84	109.07	109.53	109.3	107.78	108.38	109.82	106.67	106.87	106.34	109.99
106.16	106.66	106.21	103.98	108.3	107.8	105.51	106.75	105.94	107.04	107.23	105.4	107.78	108.17	108.22	107.42	105.15	106.58	105.09	105.14	107.28	109.8	106.29	105.32	106.76	107.65	108.78	106.63	106.04	106.39	108.97	107.3	106.59	107.82	106.15	106.64	107.29	107.04	106.85	104.69	107.45	104.9	104.75	106.09	106.37	107.69	103.71	107.29	107.95	106.86
106.66	108.55	109.14	109.75	107.97	107.86	106.9	107.44	107.17	106.97	105.91	108.84	109.28	110.66	108.91	107.59	106.82	105.98	109.65	107.38	106.62	108.61	109.05	107.43	110.75	109.87	109.46	108.22	107.65	107.54	106.85	107.59	107.67	108.67	108.58	107.54	110.51	108.12	108.78	106.77	108.62	108.54	105.86	106.93	106.29	107.99	107.85	106.6	108.07	107.23
106.21	106.3	108.88	106.35	106.92	107.55	106.1	107.74	106.89	107.97	108.92	105.87	107.13	107.16	107.55	105.38	109.5	106.59	108.96	106.67	108.45	107.12	108.79	107.49	107.88	108.17	107.54	106.39	107.15	107.04	107.97	106.9	108.94	107.64	106.92	106.25	105.71	107.47	108.99	105.67	109.22	107.92	106.82	107	108.2	108	105.49	107.64	108.26	107.39
98.816	99.015	98.191	99.689	99.247	97.812	101.04	101.09	99.095	98.277	100.51	97.616	98.603	99.205	99.102	97.132	99.277	99.883	100.29	96.611	100.83	98.553	99.486	98.278	99.313	99.895	98.697	100.04	100.07	100.74	98.94	97.519	100	100.41	100.12	99.497	98.582	101.14	99.624	99.7	100.05	95.762	98.95	97.658	98.931	96.95	98.309	101.48	97.558	98.724
106.6	107.19	107.2	106.8	103.75	108.55	106.32	105.03	105.91	107.86	105.78	107.03	108.47	106.33	106.53	105.14	106.49	105.66	106.47	108.73	104.89	105.94	105.49	106.57	109.51	105.83	105.1	107.06	109.07	104.88	106.71	106.12	107.01	106.27	105.42	106.6	107.71	105.5	108.21	106.07	106.61	104.71	107.59	105.4	106.39	105.13	106.08	103.6	107.64	106.72
101.48	103	100.23	100.88	101.05	99.994	99.375	99.974	101.22	99.596	100.46	100.47	99.711	101.46	99.653	101.83	101.08	98.974	102.71	100.65	101.49	99.886	100	101.07	100.3	100.93	101.22	100.35	102.1	102.36	102.21	100.96	99.054	100.01	104.13	100.17	102.21	101.36	102.09	100.16	98.718	100.32	100.22	99.946	99.27	100.49	101.29	102.22	102.22	101
105.52	107.79	104.78	105.1	104.48	107.01	107.79	104.71	106.9	107.61	106.38	106.21	105.99	106.82	108.46	106.08	106.83	105.82	105.68	106.96	107.66	105.53	106.1	105.69	107.28	105.79	107.13	104.97	105.38	107.43	107	108.13	105.86	108	107.44	103.45	105.04	108.11	105.8	105.73	107.09	107.42	106.57	105.09	105.56	104.76	105.64	107.56	106.41	106.69
105.8	104.38	106.51	104.32	105.53	105	107.15	104.71	104.19	103.32	103.2	108.59	103.84	105.1	107.81	105.71	103.39	106.39	103.53	105.42	106.42	104.37	105.17	102.87	106.46	105.91	105.55	106.23	104.37	105.63	104.4	105.67	104.21	105.67	106.18	106.13	105.27	105.71	102.23	105.71	106.82	104.88	106.17	106.86	106.49	105.27	105.16	106.2	106.73	105.73
107.99	104.82	109.94	108.08	107.06	105.88	108.23	106.38	107.4	105.76	105.86	105.63	105.52	105.25	105.34	105.78	104.24	103.74	106.37	106.92	107.27	106.28	108.75	105.26	107.75	106.73	107.89	107.05	106.69	108.94	106.14	105.16	109.35	107.49	105.74	105.35	108.9	106.79	105.78	105.53	106.02	106.44	107.02	107.03	107.91	105.72	107.6	106.53	106.87	108.07
99.472	96.966	98.593	97.982	98.136	98.132	96.504	97.654	99.885	97.411	98.36	97.296	98.02	98.77	97.535	97.646	99.843	97.794	98.526	97.741	98.331	97.229	98.1	96.955	98.199	98.253	96.806	97.531	97.745	97.775	100.37	98.492	96.949	99.948	97.441	97.742	98.047	98.638	95.637	97.395	98.746	98.667	98.4	98.041	96.727	98.745	96.478	98.083	97.318	98.025
101.04	101.17	101.26	99.693	101.93	101.83	99.164	102.26	102.8	100.86	99.284	99.932	99.67	101.94	102.62	101.54	100.07	100.66	100.48	102.53	101.29	100.51	100.89	101.59	99.885	102.3	101.02	100.75	100.35	100.74	101.26	101.95	100.44	100.86	100.26	100.22	101	100.39	99.884	99.768	100.11	100.44	102.97	101.18	100.84	101.96	101.52	101.44	103.82	99.59
106.45	107.92	109.22	105.68	107.18	106.46	108.66	107.65	109.51	109.57	107.28	108.37	107.57	107.57	109.13	112.32	109.27	105.52	107.43	106.19	110.7	108.5	107.33	106.66	107.4	107.77	107.54	107.3	109.38	108.19	109.98	109.22	107.69	108.47	107.45	109.68	108.23	109.47	106.63	107.35	106.34	107.31	108.63	108.81	107.59	107.76	106.65	109.14	108.72	108.12
102.61	99.345	102.06	100.01	100.41	101.42	99.36	102.26	102	101.2	100.9	101.56	99.723	97.361	102.3	102.86	98.28	100.63	100.84	100.28	99.888	103.16	100.52	100.71	100.62	99.293	98.892	100.51	100.53	100.5	100.18	99.562	100.01	100.38	102.11	101.25	100.81	100.13	100.69	101.43	101.42	101.75	101.61	101.05	101.05	102.4	100.15	102.21	98.235	100.06
111.06	108.37	109.21	107.86	109.36	110.05	106.94	108.23	107.12	109.11	107.81	108.58	107.08	110.1	110.05	108.63	108.19	107.85	107.66	109.79	108.68	110.04	107.62	108.26	106.44	107.76	106.09	108.52	109.24	106.88	108.37	108.58	108.48	109.19	110.99	108.09	108.85	108.19	106.85	110.98	110.86	108.51	109.79	108.57	109.22	108.69	108.75	107.81	110.19	107.21
106.41	106.93	105.39	107.07	105.06	106.33	108.16	107.12	107.41	105.64	106.17	106.25	104.55	106.58	107.7	106.89	105.88	106.04	106.38	105.16	107.07	106.52	105.55	106.45	106.15	105.85	104.84	104.88	107.39	105.17	107.31	103.96	105.46	108.05	107.95	106.84	104.96	107.31	108.47	106.6	107.17	105.1	105.18	105.27	104.34	104.63	105.76	107.86	106.14	107.45
97.939	98.305	98.844	97.888	98.216	97.85	98.279	98.074	97.723	100.71	97.315	97.618	97.59	98.916	99.013	98.314	99.327	98.259	99.037	96.768	96.497	99.097	98.052	96.94	98.05	96.69	98.174	99.461	98.03	98.319	98.806	97.37	96.88	96.978	97.556	98.583	97.954	98.571	96.865	96.376	98.017	98.708	98.642	98.832	99.565	97.964	99.057	98.219	100.45	99.229
103.93	106.13	106.95	105.87	105.46	106.43	106.68	105.6	106.57	105.51	105.73	107.16	109.47	104.71	103.99	105.5	105.79	104.45	106.07	105.35	107.14	104.82	107.31	107.03	108.33	103.56	105.28	106.02	105.22	106.39	104.45	106.23	105.63	106.87	105.51	106.12	103.35	105.52	104.28	107.47	105.61	106.78	106.7	106.43	107.24	104.9	105.44	105.4	105.49	104.08
109.77	110.27	110.03	109.05	109.89	111.18	112.22	108.32	112.13	110.44	109.02	109.36	109.72	109.93	108.04	111.05	112.53	111.29	111.26	109.5	111.75	110.63	109	111.64	109.44	110.45	111.68	110.29	111.45	111.6	111.62	110.82	110.4	112.29	111.15	112.38	108.73	111.21	109.18	111.23	111.68	111.53	109.7	109.96	109.68	108.84	110.87	109.27	113.73	110.43
107.77	105.84	107.64	105.52	105.66	106.36	105.8	105.09	105.25	106.43	108.73	105.35	106.5	105.73	107.51	106.59	107.9	105.59	107.13	105.2	108.17	109.32	105.33	105.55	104.74	106.65	104.78	106.93	106.04	105.68	105.28	105.68	107.88	105.62	105.29	106.07	104.32	106.41	106.07	107.64	106.7	104.9	105.71	106.18	108.07	106.51	105.56	107.51	107.23	105.97
103.9	105.81	105.09	106.74	105.25	105.14	104.78	104.44	105.06	106.21	103.32	104.71	107.2	108	105.21	104.48	105.12	105.53	103.26	105.98	104.9	104.05	105.44	105.14	106.51	105.23	105.71	105.01	104.64	104.46	106.51	105.38	106.39	107.7	105.35	103.62	105.52	106.89	107.98	104.2	105.17	105.94	103.35	104.9	106.15	106.96	105.11	103.49	103.85	105.02
108.37	106.19	107.63	107.34	109.42	108.16	105.93	107.53	108.06	107.53	107.19	106.6	108.86	108.13	109.18	109.73	108.68	108.89	107.35	108.52	107.56	109.03	108.73	109.23	107.42	106.85	109.25	106.13	105.27	109.38	109.25	107.51	106.31	109.31	108.69	104.99	110.49	108.78	108.12	107.63	107.45	109.14	106.2	107.63	107.46	107.85	110.14	106.26	108.47	110.83
108.79	107.41	108.35	108.26	107.88	108.61	108.93	105.84	110.02	108.6	107.46	108.54	106.34	108.67	106.55	108.29	106.6	108.67	106.79	107.38	107.33	111.7	108.39	107.05	106.81	108.18	107.38	108.85	108.56	109.07	107.37	107.32	105.76	108.83	108.68	108.3	107.74	108.95	109.93	109.35	107.95	108.76	106.49	110.25	109.73	107.96	108.86	105.28	108.68	110.19
105.87	105.56	106.58	105.52	105.69	104.99	105.41	107.55	104.12	107.57	108.64	106.74	106.12	106.81	106.67	104.98	105.89	106.47	105.88	105.2	107.77	105.43	105.26	106.62	107.81	104.63	105.25	106.11	106.82	106.6	104.46	107.54	106.08	106.65	107.78	108.66	105.19	104.73	108.94	107.99	105.84	105.76	107.06	105.98	105.9	108.38	107.23	106.15	106.83	106.46
104.32	104.49	106.78	105.52	104.86	105.86	108.04	106.14	105.66	105.87	105.91	104.42	105.99	102.48	104.32	105	106.97	105.8	105.26	104.62	105.96	106.09	103.33	104.64	105.93	105.2	106.17	104.74	104.32	107.98	108.47	105.58	104.28	106.91	104.55	104.88	105.16	107.05	106.28	104.32	105.9	105.94	104.31	106.39	105.95	107.23	105.98	104.45	105.66	106.5
100.54	102.93	100.35	101.82	103.9	102.93	103.99	102.78	103.62	100.92	103.34	101.86	101.84	103.26	103.94	101.61	102.76	104.84	100.36	103.57	102.12	103.11	101.39	101.79	102.68	101.41	105.29	103.11	101.86	104.63	101.59	101.78	102.68	104.23	101.91	102.03	101.96	105.7	103.66	102.93	103.48	100.8	101.99	102.11	101.43	103.86	102	101.67	102.2	102.43
108.88	110.17	109.38	106.38	111.44	109.62	111.51	106.53	109.37	108.04	108.12	108.26	108.88	108.11	109.28	109.1	108.79	108.27	109.71	108.01	108.8	107.28	107.36	108.86	108.26	109.76	109.6	106.94	107.58	111	109.78	108.79	107.31	109.2	108.42	108.59	111.26	107.72	107.87	105.56	109.32	106.97	108.6	106.88	108.09	108.63	108.53	109.84	108.3	108.79
107.88	107.46	105.43	108.68	107.87	108.81	109.21	109.96	108.25	107.76	108.74	107.07	109.47	109.34	108.41	106.64	106.11	107.37	108.39	107.86	107.82	106.48	107.7	108.59	106.44	107.08	107.83	109.77	108.51	106.6	107.54	109.87	109.67	108.22	108.43	108.32	107.08	109.38	109.85	107.91	109.47	107.92	107.27	106.36	109.35	106.98	107.46	106.98	108.22	105.35
95.883	97.246	96.591	100.54	96.302	96.143	97.824	97.133	97.291	97.625	96.081	98.929	99.693	98.741	97.843	96.581	97.055	95.642	98.203	98.973	96.851	99.55	97.121	99.107	98.972	99.977	98.832	96.479	99.025	99.343	97.037	96.876	98.129	98.761	98.908	96.062	99.002	97.71	98.32	96.008	97.481	95.878	97.757	98.393	99.723	98.621	96.993	98.554	96.795	96.79
109.07	108.29	110	108.3	106.82	107.71	108.6	106.32	109.84	106.81	105.68	107.99	108.95	107.59	108.68	106.28	107.35	110.77	107.73	108.22	107.35	107.27	108.06	108.38	107.26	106.87	108.71	109.84	106.18	106.75	110.62	106.69	107.61	108.84	110.26	109.08	108.32	106.37	108.02	106.75	108.52	105.55	107.8	104.6	110.1	105.75	105.54	108.99	107.71	107.7
106.66	105.48	105.96	106.07	104.51	108.33	105.59	104.72	105.74	107.07	106.89	107.66	104.43	106.86	105.18	104.31	107.33	106.24	106.85	107.29	106.03	104.79	108.01	106.29	106.93	104.07	105.97	106.77	106.93	105.61	105.78	107.65	104.72	103.68	103.98	106.34	106.14	106.64	108.21	105.25	106.72	102.92	105.38	106.49	106.03	107.72	105.96	105.56	104.9	103.93
105.03	106.4	105.05	107.05	106.16	108.35	106.94	105.23	105.63	105.69	107.61	106.56	105.07	106.69	105.57	107.06	106.75	106.85	103.73	106.94	106.73	106.53	110.74	107.32	106.33	104.99	106.47	105.55	107.84	105.58	105.75	107.31	105.5	105.32	106.62	106.91	106.13	106.96	105.53	105.68	106.74	105.95	108.31	106.47	107.97	106.82	106.05	107.44	107.23	105.96
109.01	106.2	106.13	111.38	105.77	110.32	106.49	107.49	109.15	108.04	108.82	107.76	106.9	108.04	107.65	109.1	108.59	108.28	107.52	108.98	108.79	106.7	109.16	109.04	107.61	109.75	108.57	108.03	109.47	108.81	108.96	107.95	109.36	111.18	109.18	108.34	108.23	109.02	108.11	107.95	107.22	109.94	110.7	108.2	110.24	107.11	108.79	107.76	109.28	107.49
107.63	108.03	109.32	107.37	107.03	107.6	108.72	109.01	108.82	109.45	107.59	108.14	108.3	109.56	107.65	107.4	106.53	106.3	108.64	110.73	106.15	105.76	107.66	108.51	109.35	107.74	108.28	106.81	109.01	108.38	107.84	109.33	107.41	110.36	108.32	107.73	109.83	108.56	107.14	105.36	108	108.29	109.09	105.95	107.36	107.12	108.27	108.72	109.18	107.75
108.99	106.46	109.12	108.25	105.67	107.24	108.96	108.2	106.35	105.85	107.53	105.53	108.56	108.83	106.01	107.35	107.17	110.04	107.41	106.24	105.34	106.36	106.64	107.02	106.12	108.02	107.49	106.15	107.15	106.48	106.05	108.35	107.84	106.36	107.17	109.51	105.01	107.78	106.74	104.88	105.79	107.87	106.76	105.59	105.94	106.64	107.85	108.64	107.45	106.61
106.46	107.39	108.16	107.93	107.39	106.33	106.93	105.54	105.42	105.21	105.97	109.31	106.01	106.67	106.63	103.05	104.88	106.32	106.01	107.42	107.04	105.47	105.76	106.52	105.68	105.89	104.77	107.69	103.87	107.71	107.26	106.85	108.84	105.54	106.03	104.96	106.03	105	107.04	105.64	106.3	106.56	107.61	107.81	108	107.44	107.1	105.07	107.52	105.46
106.72	103.7	106.28	105.41	105.21	106.13	105.7	106.01	104.64	107.85	108.23	103.42	105.92	104.84	105.22	106.29	105.74	105.33	105.72	106.03	104.77	107.13	106.19	104.13	104.72	105.05	105.27	105.14	104.19	105.28	102.95	107.36	107.57	104.57	104.47	105.88	106.31	105.86	105.52	106.29	104.95	107.22	105.37	104.95	105.57	107.87	106.12	103.12	105.23	105.29
107.82	106.1	106.6	106.95	107.6	105.29	106.68	106.81	107.09	106.21	106.68	106.99	108.64	107.82	106.29	106.3	106.43	103.3	107.26	107.59	107.69	105.95	105.97	107.26	105.22	107.12	108.94	107.93	105.87	107.93	107.33	105.76	105.88	106.2	106.67	106.12	103.69	106.91	106.74	105.4	106.83	104.64	104.96	107.52	103.5	103.9	108.64	104.59	106.55	105.27
105.84	103.48	104.81	106.6	102.34	105.51	106.41	105	104.58	108.85	108.6	106.52	104.1	102.56	105.6	105.67	105.44	105.27	107.4	106.7	105.98	106.43	105.04	103.68	105.01	107.17	106.62	106.07	105.3	107.47	105.64	104.31	105.73	104.77	106.97	105.51	106.11	103.38	105.84	106.63	105.88	106.01	106.15	105.66	104.93	105.51	105.07	105.24	105.82	106.28
107.95	109.26	109.64	108	105.92	108.47	107.55	111.42	106.49	108.55	107.13	107.64	108.57	110.56	108.02	108.71	106.31	107.81	109.52	108.44	108.75	107.91	109.08	108.57	106.06	106.48	108.47	108.14	106.87	107.16	111.68	107.31	109.01	108.02	106.62	107.73	106.78	107.53	107.84	108.92	108.33	105.81	108.89	109.06	107.59	110.97	108.61	108.32	108.36	107.62
107.34	107.54	104.27	104.47	105.28	103.37	106.45	104.18	107.77	105.01	107.35	106.48	107.93	104.96	104.85	108.05	105.11	106.74	106.8	105.4	106.19	105.26	106.82	106.05	106.53	106.85	107.19	107.9	107.5	103.88	107.64	105.96	107.18	105.65	106.33	106.38	105.63	104.89	107.24	107.51	102.71	106.73	108.3	105.33	106.41	105.79	106.31	106.5	106.7	106.07
96.307	97.765	98.626	96.101	99.044	96.816	95.446	99.193	99.982	98.544	98.819	97.112	97.303	99.913	96.2	97.824	96.714	98.003	98.629	98.258	100.46	98.253	97.066	99.874	98.945	96.644	97.26	100.1	97.658	96.977	97.9	99.386	99.112	97.797	97.322	96.778	98.691	98.637	98.563	97.656	97.13	97.123	98.835	99.53	98.911	99.658	98.24	97.817	98.525	97.375
105.65	106.11	104.54	106.19	105.75	107.05	104.97	104.65	104.73	107.61	105.97	103.78	103.86	104.75	105.55	106.65	106.41	105.56	106.23	106.05	105.19	107.32	104.47	105.24	105.88	106.06	104.7	106	104.06	105.54	106.12	104.86	106.21	105.67	104.86	105.95	107.2	106	107.76	105.94	104.47	104.84	104.33	103.53	105.06	106.13	105.19	103.76	106.32	106.13
96.394	97.837	96.97	95.59	98.769	101	99.897	99.413	98.009	96.039	97.475	98.319	99.218	97.491	95.528	99.468	98.762	100.21	98.688	98.18	100.35	98.407	97.245	98.839	96.965	99.082	96.695	96.477	100.3	99.597	96.458	98.391	96.639	96.263	96.926	97.809	99.484	99.554	98.923	96.523	98.568	97.876	96.612	97.588	95.964	100.2	96.978	99.361	96.554	97.341
106.99	108.47	106.81	107.9	108.25	107.49	107.5	108.12	107.3	110.03	108.04	106.15	108.41	105.98	105.39	108.78	109.31	104.99	110.54	108.44	108.4	108.87	108.59	108.06	107.8	107.77	107.92	107.55	109.19	105	108.02	108.48	106.91	108.27	105.43	106.57	106.44	108.64	108.5	108.2	105.82	108.03	104.78	108.82	108.94	109.66	106.83	105.03	108.36	109.22
109.1	109.7	108.94	108.06	107.91	107.75	109.08	108.2	108.65	108.47	109.5	107.42	106.55	112	109.81	110.12	108.28	109.05	111.26	107.14	109.99	108.37	109.41	107.77	107.05	107.9	110.04	107.96	108.18	108.76	110.46	107.38	109.37	110.93	108.04	107.33	107.31	109.68	108.96	108.58	107.21	109.04	107.07	109.51	107.87	110.34	108	107.08	107.86	109.17
108.1	106.35	110.3	108.28	108.87	108.55	107.99	106.36	109.63	107.21	108.36	109.22	110.58	106.3	107.78	108.08	108.2	107.94	107.02	112.14	109.4	107.48	106.94	109.07	104.99	109.72	110	107.14	105.01	107	106.99	109.88	110.37	107.75	108.85	108.07	108.37	107.29	109.97	110.14	108.27	109.17	110.12	108.25	108.02	108.24	108.48	109.76	109.19	109.45
106.51	106.95	105.31	108.4	104.7	104.3	102.69	103.88	104.94	109.24	104.86	102.55	106.93	103.15	108.7	105.14	105.82	104.91	107.18	106.56	107.99	107.58	107.19	105.7	105.22	104.44	105.12	105.22	104.86	105.86	103.52	103.93	104.82	107.48	106.21	103.53	104.1	106.67	106.69	106.08	106.99	106.62	105.25	107.24	106.35	106.66	104.75	105.64	106.2	105.05
108.73	110.08	110.8	108.27	108.66	108.83	109.54	107.68	108.8	108.41	108.11	108.61	107	106.23	108.39	107.66	106.88	108.52	110.39	107.87	108.85	108.64	107.68	110.59	108.58	108.38	109.21	109.07	110.12	108.16	107.45	106.65	108.2	108.52	106.73	108.21	108.91	106.92	107.92	107.01	107.16	105.75	106.3	109.91	108.86	105.97	106.45	108.71	109.4	108.7
109.09	108.26	108.79	106.47	106.29	107.56	107.65	108.73	108.69	106.48	110.85	105.82	108.38	107.62	108.75	108.31	106.93	107.41	106.51	107.96	107.08	107.11	108.39	108.05	108.43	109.36	107.3	107.91	108.11	106.78	108.06	105.32	107.84	108.48	108.01	107.65	107.05	106.9	108.48	108.86	107.16	107.25	108.07	108.47	109.02	107.29	108.75	107.12	107.14	107.78
106.99	106	106.17	104.62	103.7	106.73	108.5	105.76	108.39	104.24	104.87	106.46	105.24	106.75	104.23	104.33	105.51	106.69	104.4	104.16	104.29	107.33	105.9	106.61	104.42	105.73	106.58	104.46	108.24	104.72	103.85	104.6	106.25	107.05	105.67	106.34	106.93	106.35	104.78	106.66	105.9	104.41	103.54	106.75	106.65	107.11	105.94	105.15	104.16	105.96
105.18	101.49	102.89	101.6	101.89	101.75	103.5	102.61	102.14	101.63	101.57	104.29	104.58	100.3	103.72	101.54	103.76	101.48	101.77	100.72	103.17	101.92	104.18	103.79	105.08	101.22	103.02	104.06	103.52	101.12	102.5	101.92	101.13	103.07	103.17	102.41	101.17	102.19	103.37	102.11	101.83	101.97	103.43	102.45	102.34	102.66	102.74	103.15	103.45	101.59
106.26	108.37	103.86	105.57	104.06	104.8	105.79	104.75	107.16	106.23	104.15	103.96	105.72	105.65	104.73	105.6	107.82	105.45	104.18	106.39	106.76	106.88	105.08	106.47	105.36	104.02	104.21	106.01	104.78	107.47	106.51	106.37	105.24	105.53	103.76	104.28	106.01	105.79	105.75	105.95	107.76	105.48	104.91	107.16	105.57	105.77	104.74	106.77	105.95	106.79
108.66	108.97	107.83	107.75	108.98	107.32	109.8	108.85	107.19	109.16	109.44	108.81	107.82	106.09	108.17	110.3	110.6	108.46	108.48	109.56	109.13	107.45	108.3	109.85	110.39	111.87	105.98	109.56	109.28	109.18	111.69	107.26	106.88	109.29	107.85	108.73	108.79	109.57	107.05	108.09	106.1	106.03	109.55	107.68	109.3	105.54	109.41	108.08	109.28	109.51
104.05	105.07	107.67	104.7	106.76	104.36	107.54	105.94	106.38	106.39	105.78	107.43	105.39	104.88	106	106.55	106.57	106.58	106.4	103.07	105.66	103.9	105.66	104.47	106.37	104.99	105.18	104.27	105.29	104.99	104.21	106.41	105.27	104.87	104.18	107.46	104.48	105.56	105.69	103.93	104.22	105.13	103.67	104.98	104.92	104.81	104.88	106.92	105.48	107.46
108.93	109.89	110.65	107.96	107.47	109.99	107.54	110.11	109.1	109.11	105.88	110.14	107.96	109.21	110.65	111.54	109.13	105.73	108.68	106.87	107.35	108.23	110.68	108.61	107.61	107.72	107.84	110.42	109.62	108.41	108.7	108.97	107.02	106.92	108.67	108.66	109.81	109.08	109.13	109.96	109.33	110.91	108.46	108.78	106.17	109.77	108.08	110.79	108.15	108.09
99.109	99.415	97.682	98.464	98.329	96.82	97.018	97.308	98.797	99.239	100.76	98.609	98.559	99.876	98.184	99.981	98.152	98.937	99.896	98.309	100.05	97.362	98.738	98.662	98.682	99.637	97.551	100.63	98.416	99.06	96.87	98.869	97.565	99.328	96.979	96.97	99.822	98.328	98.143	98.636	99.164	97.819	99.347	97.069	97.393	98.96	97.329	98.316	99.047	97.953
104.67	105.2	103.5	106.82	102.94	104.5	108.3	104.66	105.35	104.25	108.43	106.48	106.26	106.56	104.75	106.71	106.67	105.08	106.41	106.25	104.51	105.11	105.61	106.64	106.67	105.01	105.41	106.15	105.13	106.65	106.14	105.69	107.53	105.53	103.23	105.67	106.76	106.27	106.19	104.39	107.02	104.54	105.86	106.58	107.55	106	104.05	104.93	105.87	107.79
105.38	104.5	106.52	105.05	104.69	103.6	104.2	104.86	105.95	106.75	106.06	105.29	103.23	106.2	108.04	103.79	104.35	105.98	105.97	107.02	106.69	106.8	104	107.7	107.12	107.58	105.46	106.35	106.72	106.51	105.41	106.08	107.35	105.3	106.05	105.36	107.11	105.67	106.21	106.57	104.49	104.48	107.17	104.78	106.07	107.12	106.42	105.25	105.86	104.96
101.24	101.92	101.73	100.18	101.14	100.23	99.341	100.82	101.98	100.1	100.9	102.35	102.63	99.556	101.72	100.37	100.81	100.96	100.86	101.23	100.46	99.593	99.638	101.01	100.07	100.81	100.01	101.71	102.33	101.19	101.47	99.245	101.46	101.23	100.48	100.96	99.252	101.33	100.57	99.45	100.51	101.69	101.01	98.69	102.07	102.67	101.44	100.95	100.98	100.76
98.872	99.279	101.01	99.905	99.916	101.63	100.04	101.83	99.623	104.95	101.37	99.504	102.74	99.035	102.04	101.17	101.33	100.97	100.19	100.39	100.97	101.64	103.27	99.04	99.889	100.89	103.33	101.05	101.12	101.17	101.49	101.66	100.02	99.36	100.01	101.67	101.05	102.53	101.13	102.85	102.61	98.148	101.53	101.84	97.969	98.306	101.67	101.3	101.1	100.91
107.33	108.95	106.03	107.81	109.79	106.12	110.51	108.56	107.26	107.94	108.75	108.66	108.56	108.44	110.44	107.84	109.25	109.92	108.42	108.09	108.96	107.81	108.94	107.84	107.33	109.19	107.62	108.14	108.41	110.91	108.08	108.34	109.77	109.05	109.17	109.23	109.57	108.59	108.11	108.8	107.74	109.6	109.71	106.75	109.79	107.74	106.72	109.36	107.6	107.34
106.63	105.84	105.52	108.28	106.33	106.3	106.84	106.34	107.3	106.22	107.4	105.86	108.87	107.17	108.82	108.35	107.35	106.74	109.02	107.34	107.64	106.42	107.53	108.88	106.13	105.29	106.8	108.96	107.3	106.27	107.12	108.32	105.32	107.38	107.73	105.54	105.82	106.43	106.01	107.66	107.03	106.82	106.85	107.65	108.83	108.05	106.33	106.35	106.22	106.65
100.81	98.225	97.225	98.96	100.4	98.467	99.936	101.98	101.18	101.75	99.845	100.82	102.86	100.85	102.35	101.54	102.62	100.3	101.14	101.79	102.42	100.76	102.37	101.2	100.78	102.54	97.835	98.938	99.583	98.95	100.42	102.88	99.371	98.799	100.59	100.87	101.82	100.51	100.37	100.67	100.41	102.17	101.9	100.5	100.98	101.81	98.396	100.74	100.06	100.7
103.56	104	106.67	105.99	103.56	104.78	106.86	106.89	105.81	106.17	106.47	105.48	105.93	108.1	105.53	106.63	105.54	107.07	106.41	105.14	108.75	104.65	106.28	105.62	104.59	108.02	105.85	105.96	103.77	107.18	106.54	104.04	104.07	107.39	105.66	107.12	105.51	105.83	107.06	106.86	106.75	103.39	105.78	104.97	107.06	104.74	104.1	107.72	106.06	106.68
100.27	96.446	97.073	98.327	98.525	96.407	96.66	100.95	98.053	97.619	100.08	98.032	97.376	97.18	97.391	96.798	98.892	97.476	97.273	96.097	98.154	97.143	97.477	97.794	96.579	100.62	99.061	98.179	99.36	98.502	98.374	99.512	97.695	96.055	97.987	97.553	98.763	98.298	98.715	98.659	99.583	95.999	97.588	100.02	98.357	97.546	95.977	97.317	98.309	97.291
109.6	109.58	107.78	106.86	107.16	108.18	110.34	109.59	108.44	109.11	109.94	108.76	106.64	106.58	107.33	109.14	109.93	107.98	108.21	107.66	108.61	108.94	109.04	109.05	107.62	108.88	108.18	109.32	108.6	108.5	107.65	105.94	108.36	106.4	108.48	109.06	108.25	107.24	107.07	110.63	108.25	107.07	108.45	110.05	108.56	109.67	107.41	107.51	107.66	107.21
101.05	100.96	101.32	98.629	102.51	98.98	100.76	102.81	101.86	102.55	100.85	100.35	100	100.53	101.58	101.54	102.1	101.6	101.69	98.576	100.82	100.71	99.804	100.38	99.857	101.72	99.285	99.321	101.33	102.23	100.41	100.91	101.27	101.14	99.201	100.93	100.53	101.4	100.73	101.03	100.57	101.69	100.18	99.607	100.64	103.16	102.62	102.09	101.48	101.44
104.26	106.28	107.6	104.4	106.09	104.8	104.27	104.24	104.42	104.15	104.44	106.38	105.51	106.73	105.16	105.16	104.52	105.84	105.88	103.23	104.98	108.37	105.38	106.22	107.12	105.02	105.34	105.82	104.88	107.39	107.09	105.4	105.06	106.29	105.58	104.76	104.17	101.8	104.31	107.58	106.05	105.79	105.87	105.79	106.11	105.5	107	104.96	106.52	106.25
108.43	104.81	103.32	105.2	104.64	105.44	104.94	108.08	107.87	105.48	106.88	107	106.62	107.37	105.54	105.4	107.19	106.7	106.35	106.12	105.99	105.48	107.92	105.35	105.64	106.72	105.91	106.74	104.77	105.98	107.13	106.16	108.95	107.57	107.09	106.02	104.58	105.44	106.25	106.96	107.78	104.93	103.94	106.34	105.38	104.42	104.79	104.94	107.6	107.49
108.4	108.07	104.65	105.59	104.47	105.72	107.77	105.46	106.81	105.64	104.14	106.56	104.71	106.52	106.43	104.2	105.03	105.24	105.96	108.81	104.05	105.42	104.84	106.34	103.41	106.57	105.25	105.46	107.67	104.14	106.56	105.2	104.81	107.55	105.44	107.03	104.69	105.63	105.39	106.89	105.46	104.47	105.41	105.3	106.15	105.92	105.37	106.9	105.56	105.75
98.111	101.71	99.841	102.11	100.87	99.63	100.36	101.93	100.63	102.81	101.31	100.45	99.894	100.48	100.51	99.754	97.636	101.39	99.756	99.485	99.32	99.941	100.83	99.292	99.281	101.56	101.57	100.34	100.36	98.532	102.33	101.21	102.5	99.278	100.87	102.68	101.25	99.178	96.34	99.093	100.06	100.79	100.49	101.6	100.06	99.947	100.36	99.241	100.94	101.03
97.422	96.811	100.38	100.32	99.524	100.1	95.946	97.499	97.439	98.12	96.959	97.487	99.208	97.871	97.537	98.576	98.091	98.28	98.153	98.338	96.828	98.458	101.4	98.59	97.573	97.797	98.432	95.896	95.966	98.833	97.953	97.678	96.48	99.531	98.595	100.61	99.874	97.767	97.236	97.133	98.17	100.01	98.167	99.209	99.024	99.494	97.241	99.63	98.632	99.302
107.23	107.92	107	109.04	109.65	108.03	108.27	109.96	106.64	107.99	109.3	108.48	107.74	108.67	108.57	108.12	112.8	107.96	108.33	108.6	104.93	107.63	108.17	108.95	109.48	106.52	107.56	107.94	108.28	108.64	109.97	108.52	107.04	109.28	110.28	105.19	108.35	106.93	108.9	108.13	106.79	108.91	107.7	106.7	107.79	108.31	109.44	107.31	109.13	109.76
97.372	100.66	97.628	96.943	99.208	97.636	97.448	96.806	98.012	97.51	98.216	99.207	98.99	98.252	97.592	97.122	97.312	97.02	98.973	98.985	96.411	97.291	98.741	96.65	98.709	99.522	96.932	97.038	98.61	99.705	96.4	98.45	99.278	97.825	96.295	97.882	97.874	96.693	96.976	97.457	99.137	99.423	98.482	97.543	97.79	97.38	96.8	98.272	97.677	97.997
106.94	107.76	107.94	108.15	108.34	103.91	105.19	107.11	105.88	106.15	107.03	107.34	107.49	105.75	107.22	105.98	105.44	106.17	106.88	105.88	106.11	108.62	105.46	109.41	104.75	104.45	106.47	106.59	105.67	105.39	107.12	108.72	106.25	104.22	107.3	104.98	105.8	105.9	104.95	109.2	106.86	106.21	107.39	106.9	107.08	108.15	107.35	106.09	105.4	106.71
100.62	99.51	99.069	99.453	98.016	98.433	96.485	99.09	100.45	99.393	98.607	98.677	97.112	97.369	99.335	100.97	97.776	98.261	97.004	101.01	99.303	96.809	98.742	100.39	100.94	97.937	97.596	99.11	98.815	99.919	99.385	98.337	100.72	100.24	101.7	97.102	98.598	99.613	97.13	96.421	98.624	99.595	98.68	99.749	99.201	99.089	99.813	99.071	98.007	99.43
105.93	104.13	105.89	105.91	105.72	106.37	105.61	106.38	109.96	107.6	104.13	104.29	104.83	107.4	105.97	105.86	104.37	105.64	108.78	105.36	104.88	104.66	105.18	106.07	105	104.26	105.2	103.94	107.95	106.68	107.06	106.63	106.36	107.13	105.3	104.72	105.28	107.57	105.22	108.69	107.87	106.76	105.93	105.63	107.47	104.15	106.1	106.44	106.07	104.61
101.22	103.29	99.222	103.89	99.806	98.813	100.25	102.27	101.7	101.31	102.93	99.481	100.69	99.168	102.7	100.43	102.51	98.029	102.31	100.45	102.24	100.19	101.2	100.55	100.39	101.26	100.44	102.01	99.618	102.33	101.97	101.21	98.217	100.99	101.57	100.39	102.02	101.03	101.14	100.53	100.63	99.286	100.62	100.18	99.425	102.7	99.447	100.67	101.06	101.79
102.72	102.69	102.39	102.06	101.54	101.8	101.28	101.28	98.628	99.879	101.46	101.24	100.79	102.22	100.44	98.969	100.15	99.881	100.9	101.02	100.99	98.629	99.845	101.14	101.83	101.47	101.67	100.85	100.86	101.16	102.13	102.01	100.86	98.727	99.775	97.95	102.27	99.042	103.74	103.68	101.53	103.49	101.69	98.212	100.94	100.84	99.97	103.15	103.4	99.917
106.37	106.26	104.59	105.69	104.27	105.18	105.81	104.93	104.83	104.25	106.77	105.94	105.3	104.29	105.84	106.7	105.55	106.23	104.38	105.83	106.5	104.34	104.02	106.38	105.17	107.4	104.26	105.71	105.06	106.09	106.28	104.16	104.88	103.76	106.91	105.9	107.18	105.6	103.4	104.51	106.42	106.46	105.44	105.21	103.45	105.94	104.22	105.79	105.29	105.13
105.39	106.41	105.74	108.03	106.4	105.61	104.74	105.84	106.57	104.02	105.79	103.48	106.66	107.02	104.88	105.78	106.91	103.22	105.55	106.39	106.26	105.41	104.87	104.64	105.26	106.58	104.85	107.08	106.92	105.45	105.32	107.48	104.28	105.58	107.13	105.52	107.66	107.52	107.59	103.69	107.14	105.82	107.33	108.28	105.55	106.62	104.94	104.96	106.5	106.46
107.02	109.35	107.82	107.56	104.87	108.9	108.84	106.83	107.68	110.31	109.49	107.34	107.97	108.56	109.21	108.26	109.92	110.27	109.51	110.47	106.43	107.4	107.61	109.63	105.31	108.14	108.05	109.43	106.88	109.21	109.11	106.75	107.19	109.58	108.31	106.99	109.36	107.49	108.23	107.63	108.82	108.54	108.47	110.17	109.17	108.49	107.96	109.49	109.5	105.95
109.9	108.61	109.92	108.02	109.58	109.66	107.43	108.34	106.92	108.76	107.9	106.37	105.29	105.58	109.78	108.46	106.83	109.81	107.09	107.95	110.7	108.61	106.78	109.51	108.23	109.79	109.1	108.11	105.75	109.9	108.69	109.31	107.34	108.37	107.98	110.13	109.31	108.86	106.27	105.95	108.92	107.87	110.15	108.15	106.85	107.4	106.67	106.64	109.99	107.86
105.2	108.93	106.36	110.49	106.71	108.9	108.93	106.54	110.38	106.35	107.59	105.42	108.94	107.82	109.51	107.99	106.85	108.12	108.64	107.32	107.23	106.71	109.07	110.49	107.53	107.62	107.79	105.39	107.76	106.92	106.48	106.55	110.8	108.7	108.7	108.26	109.1	107.24	107.5	110.05	107.27	108.57	108.01	106.4	106.09	107.32	109.56	107.16	107.73	109.66
108.71	109.93	106.14	107.6	108.16	106.36	108.05	108.75	108.58	107.74	106.62	110.16	106.09	106.97	108.41	107.98	108.12	108.62	107.86	107.89	108.02	108.11	108.64	108.74	105.7	106.7	106.01	107	107	109.17	106.01	107.77	107.5	107.52	107.51	107.36	106.64	107.95	108.42	109.11	106.92	108.86	107.46	107.19	107.58	108.31	107.44	108.24	106.53	107.62
110.66	110.85	108.56	110.02	112.93	113	109.64	111.05	109.97	108.15	110.16	108.82	109.12	110	109.18	110.33	109.05	111.32	110.9	110.47	110.75	112.13	111.49	109.37	111.4	110.16	107.41	111.93	109.22	111.09	110.24	112.52	111.57	107.76	113.37	111.13	112.45	110.37	110.24	110.87	111.24	110.93	111.06	109.45	110.72	107.55	109.95	110.55	109.9	109.02
107.37	109.4	106.8	106.24	106.84	106.93	108.14	106.42	103.64	106.42	108.19	106.45	106.28	104.71	106.76	106.29	107.29	106.64	106.67	105.75	107.79	107.94	108.2	105.51	109.29	105.24	106.72	107.43	106.5	104.97	107.43	105.68	105.52	107.48	104.53	106.79	107.76	105.69	108.57	106.55	107.03	105.02	108.39	103.35	107.47	104.73	106.78	103.09	107.27	103.72
104.79	106.12	104.31	105.16	106.93	106.95	107.06	107.32	106.21	106.3	105.98	106.19	105.9	105.74	105.73	104.19	104.03	104.67	106.39	105.19	103.13	105.24	107.85	104.68	104.97	105.76	103.37	105.57	106.13	105.44	107.1	106.52	105.37	102.17	105.17	106.51	104.53	105.15	105.33	105.66	107.63	105	106.26	103.23	105.78	105.05	107.14	106.3	104.08	104.9
97.583	101.82	101.51	100.84	100.29	101.03	101.4	101	101.6	101.34	101.58	101.41	99.939	100.14	99.224	99.75	102.17	100.72	100.17	100.94	98.29	101.52	100.59	102.36	101.51	102.94	100.15	99.549	99.154	100.57	101	100.56	100.55	101.04	101.01	100.2	100.23	100.58	99.397	101.77	99.691	100.41	99.965	99.527	101.22	100.84	99.275	99.735	100.36	102.2
101.73	101.9	105.12	102.8	104.01	104.54	102.32	103.27	103.84	103.75	102.17	102.88	104	101.77	104.57	103.07	101.51	103.62	102.9	102.48	103.16	101.54	101.26	103.17	102.58	102.81	102.45	102.88	102.03	102	102.92	102.2	103.99	101.32	103.31	101.74	103.72	103.26	102.36	102.24	102.62	100.81	102.34	103.18	101.16	103.1	102.51	103.86	100.38	102.58
106.9	106.68	105.57	105.28	107.69	106.49	107.45	108.56	107.36	105.22	105.65	106.16	108.61	107.24	109.8	104.72	105.54	107.52	107.08	108.03	105.31	106.31	105.92	105.29	107.35	109.46	105.53	106.32	105.36	104.85	105.56	107.53	104.98	107.02	104.49	105.78	105.84	106.72	105.32	106.74	106.69	105.92	108.72	107	108.26	106.07	106.52	106.87	108.67	108.22
101.99	103.59	103.71	101.98	103.7	102.44	102.5	101.67	102.99	100.42	103.05	102.71	102.2	102.21	104.24	103.54	102.33	101.86	102.95	100.92	101.65	103.93	101.15	104.33	102.94	102.54	102.6	104.27	102.88	104.29	101.83	103.06	100.22	101.89	102.57	102.22	102.54	101.08	104.9	101.57	102.19	101.21	102.93	102.05	103.98	104.33	101.64	104.14	101.91	102.3
107.31	107.75	106.95	105.93	106.51	107.68	106.48	106.41	108.54	107.17	107.36	105.89	106.96	103.84	106.65	108.22	105.68	108.64	105.03	106.3	107.43	106.69	105.17	105.41	108.24	105.15	108.49	107.44	106.91	106.64	106.13	107.36	107.45	106.54	107.17	108.85	105.78	105.95	105.78	104.9	106.44	105.99	106.53	107.14	105.8	105.96	104.87	106.88	105.17	105.98
105.75	108.3	103.83	105.07	105.98	107.99	106.13	105.3	105.62	106.32	106.6	105.67	106.4	107.28	107.05	108.51	106.51	105.94	108.31	105.82	104.19	106.12	105.79	107.34	108.57	105.81	106.1	107.65	106.57	105.4	104.76	106.96	104.59	106.21	104.63	105.11	105.59	106.67	106.16	107.71	107.23	107.88	105.12	107.02	108.97	105.55	108.62	106.12	104.72	105.72
107.01	108.29	107.4	109.86	107.18	106.32	106.86	105.65	105.81	106.61	106.5	106.79	106.87	108.19	105.91	106.17	107.52	107.2	102.75	106.23	106.2	106.06	105.3	105.23	107.26	104.56	106.66	107.27	107.85	107.96	105.95	103.68	106.65	106.47	104.71	105.52	105.67	107	105.32	105.96	105.67	105.96	107.57	106.17	105.85	106.65	105.68	106.28	104.99	106.14
97.553	98.842	98.501	97.681	99.294	96.756	99.438	101.19	99.305	99.041	100.34	97.701	97.856	97.452	98.245	97.755	97.451	97.948	99.395	96.761	97.713	96.759	100.41	97.829	97.9	95.394	100.95	97.368	98.792	99.317	97.442	97.274	98.479	99.106	96.408	99.113	98.792	96.18	97.215	96.905	98.251	99.177	97.89	97.32	97.126	98.515	97.335	98.063	97.827	97.116
104.95	105.56	107.75	105.49	107.81	106.12	102.57	106.5	106.4	104.88	103.43	106.41	106.04	105.99	104.25	104.18	104.17	106.66	106.14	106.73	106.49	105.66	105.53	105.26	105.33	105.01	105.52	106.09	105.32	105.45	108.29	105.91	108.11	105.7	105.01	106.64	105.16	105.4	105.06	105.91	105	106.31	104.56	105.31	107.39	103.54	104.85	104.73	105.91	105.83
108.69	108.13	107.97	108.2	107.77	106.39	109.35	109.82	107.5	108.39	107.24	108.97	109.78	109.26	106.61	106.23	108.25	108.21	107.09	109.27	110.3	107.62	107.17	107.53	106.81	107.16	106.72	109.12	105.88	105.89	108.24	105.89	107.66	109.93	108.23	109.23	108.92	107.61	108.63	106.26	107.47	108.39	106.67	106.64	106.45	107.08	110.08	108.21	107.73	109.4
106.03	107.83	109.38	107.31	108.41	105.74	106.31	105.35	105.04	107.14	108.5	106.84	107.45	105.05	106.56	105.65	105.69	107.73	107.05	105	104.51	105.67	106.25	105.95	105.28	105.58	106.74	107.41	105.54	106.92	105.47	105.74	105.03	105.45	105.15	107.04	105.96	106.57	106.62	107.46	108.25	108.1	106.05	107.31	107.66	107.38	105.29	104.25	108.91	106.26
108.26	108.85	108.02	107.79	109	107.48	108.75	109.74	109.34	108.17	105.33	109.87	107.76	106.36	107.58	106.28	108.58	108.06	108.56	108.03	108.88	107.09	106.82	111.89	107.71	108.31	107.43	108.39	105.59	107.66	106.51	107.61	105.09	111.34	108.86	105.85	108.95	108.3	107.67	107.21	106.72	107.69	105.4	107.9	107.35	107.42	108.08	106.46	106.81	108.49
108.29	107.61	108.03	105.93	109.05	107.52	106.18	107.63	105.73	108.05	107.7	110.36	107.28	107.36	107.55	106.11	107.85	107.89	108.8	107.22	108.95	108.15	106.44	108.7	108.82	108.82	107.26	106.41	109.1	108.09	107.42	107.06	107.21	108.41	108.24	107.16	108.26	108.68	106.88	108.78	110.64	110.55	108.6	105.94	105.97	109.07	107.18	107.82	108.58	105.8
107.74	103.74	105.87	106.42	105.8	104.88	105.34	105.48	106.04	106.04	105.75	107.04	105.83	104.12	106.17	104.03	105.33	104.22	106.6	104.02	103.67	105.93	104.8	105.47	104.94	106.71	104.75	106.21	105.25	103.76	103.94	106.34	104.25	105.44	104.94	106.56	106.13	107.46	107.6	106.8	105.62	105.79	106.01	105.64	106.83	104.38	104.45	105.31	104.09	106.45
99.257	97.36	99.53	99.334	100.4	99.053	98.565	98.643	98.367	98.839	98.288	98.734	99.739	99.69	98.459	98.711	101.72	97.076	98.813	97.835	99.357	98.495	99.705	100.53	98.699	100	100.29	97.82	99.456	97.121	99.191	98.969	98.342	99.09	99.427	99.228	98.953	98.69	97.819	99.117	99.106	99.326	99.291	102.03	100.27	100.25	98.935	99.403	98.736	98.908
104.77	105.19	107.16	106.82	107.36	106.15	106.16	107.54	109.12	106.98	107.43	107.22	107.89	104.42	105.83	106.85	107.26	108.05	104.77	106.72	105.84	107.72	106.85	107.65	105.41	107.4	108.07	106.67	106.91	108.92	107.27	107.28	106.07	104.87	106.63	106.23	105.58	106.23	107.44	106.63	106.88	105.54	105.52	105.38	108.95	110.42	106.9	105.67	105.03	105.65
101.1	99.318	102.49	98.909	100.63	103.54	101.93	101.59	97.598	99.405	101.35	97.705	99.295	102.8	100.66	102.61	99.026	101.22	99.086	100.62	102.87	100.11	99.278	99.71	102.88	102.74	99.153	100.07	100.1	99.964	101.11	100.97	101.67	101.71	100.92	99.933	100.71	99.368	99.654	100.72	101.37	98.423	99.856	99.421	100.51	100.93	101.29	99.588	101.99	101.34
109.01	108.87	108.74	109.45	111.89	110.97	110.39	110.91	110.64	111.09	110.17	110.62	111.2	109.57	111.51	109.83	111.4	109.94	112.34	112.9	111.69	110.94	113.83	109.53	109.99	110.55	110.41	111.57	109.16	110.37	110.21	110.04	109.22	111.9	110.1	110.38	111.46	111.43	112.32	112.24	108.39	111.29	110.87	110.88	110.08	110.23	111.76	110.24	111.43	109.9
104.69	105.46	103.76	105.39	105.54	105.47	105.89	104.71	105.3	106.33	104.98	105.3	107.72	105.9	104.62	105.3	106.77	106.19	106.97	105.86	105.41	104.51	105.06	105.29	104.34	104.25	105.62	106.85	105.67	107.14	103.9	105.21	104.66	106.61	105.2	107.9	105.78	104.51	105.88	105.01	105.43	104.32	104.78	105	105.78	106.69	105.24	104.82	105.57	104.95
106.09	105.77	107.69	106.73	108.22	105.68	106.13	105.98	107.83	105.16	107.33	107.03	106.5	104.35	107.71	107.04	105.82	105.47	105.87	107.23	104.71	104.39	107.4	106.03	108.66	106.94	105.01	104.48	105.69	106.45	103.78	105.87	107.54	106.39	106.28	106.1	107.59	107.19	105.5	107.53	105.46	106.09	107.38	108.86	108.11	103.6	106.14	105.06	108.03	105.8
107.18	107.72	108.86	110.33	108.84	108.65	109.16	108.09	106.1	107.74	107.96	107.98	107.44	107.19	106.48	107.42	110.15	109.56	107.05	107.23	106.51	107.9	109.19	109.93	109.35	106.19	108.22	108.9	105.39	108.03	107.24	106.09	107.85	108.27	107.26	107.44	107.6	107.59	105.88	108.99	109.09	109.38	107.61	107.58	109.39	108.08	106.67	109.15	106.8	106.95
109.56	110.57	108.57	111.51	110.24	110.28	108.47	108.64	108.67	107.91	113.26	112.52	110.01	110.4	108.87	108.05	109.78	110.87	111.17	109.18	109.46	111.77	110.5	110.99	113.06	110.01	109.04	109.61	110.62	106.86	112.12	111.44	110.24	108.62	110.69	110.89	110.38	110.22	112.11	111.77	111.92	110.02	112.26	109.05	112.65	109.88	109.31	109.39	109.46	108.25
104.89	107.88	107.2	106.72	106.92	106.06	108.12	105.33	108.44	108.18	105.79	105.88	105.23	105.63	107.31	105.51	105.72	105.45	106.78	106.95	105.88	106.97	106.13	107.56	105.07	107.45	106.51	106.31	107.12	105.43	106.3	107.88	105.96	106.93	107.42	105.86	105.4	106.73	105.83	107.22	106.98	104.49	108.03	104.63	107.05	106.47	107.13	105.21	107.05	108.23
96.54	96.5	99.424	100.94	96.905	97.157	97.786	96.863	98.858	96.263	100.25	99.17	99.855	98.531	99.005	98.407	98.625	96.468	98.308	100.53	95.197	97.655	98.885	97.384	97.878	97.585	96.188	97.046	98.843	95.564	97.9	100.8	99.627	98.749	97.753	98.265	99.161	97.581	97.478	99.054	98.245	101.23	98.255	98.927	98.11	99.034	95.34	97.06	96.715	96.608
98.458	97.909	101.02	97.709	99.044	97.895	97.078	96.614	98.812	97.367	98.768	98.076	96.793	96.792	98.931	97.092	96.877	99.499	97.903	99.729	98.477	97.188	95.698	96.866	98.604	97.666	97.864	99.003	97.584	97.963	95.606	96.66	97.441	97.73	98.444	99.658	96.447	99.52	101.25	98.29	97.786	98.115	98.413	99.041	99.213	96.145	95.206	97.254	96.768	98.081
105.65	107.16	106.39	105.77	106.94	105.71	106.73	104.71	104.01	107.34	106.96	106.92	104.81	106.37	104.78	107.4	107.32	105.72	106.92	106.41	105.74	104.83	105.28	107.12	106.2	105.96	103.65	106.87	107.53	108.22	105.19	105.4	106.78	106.89	104.32	107.14	107.39	107.71	106.37	103.74	105.66	105.41	104.72	105.67	105.29	105.8	104.05	106.42	105.72	106.79
97.781	98.977	97.444	97.449	97.473	95.995	97.864	97.075	97.495	98.548	99.877	98.769	98.008	98.596	97.449	95.747	96.932	98.195	100.06	98.906	95.788	99.373	97.549	97.209	99.998	97.796	99.237	98.051	99.356	99.823	97.654	97.309	96.569	96.563	98.674	98.703	99.729	98.086	97.965	96.181	99.222	98.369	98.511	99.292	96.774	96.898	100.29	99.359	96.993	101.08
109.23	108.09	104.48	105.68	106.48	104.14	105.15	105.77	106.5	106.88	106.07	106.64	105.67	104.68	104.06	107.26	105.95	105.68	107.91	108.03	107	105.79	106.5	105.86	105.16	105.92	105.47	105.66	107.28	107.54	104.1	106.96	105.12	105.62	104.87	105.13	107.26	103.7	103.94	104.13	108.15	106.05	105.4	106.67	104.71	103.25	106.65	104.23	105.83	105.11
106.78	104.34	103.85	107.35	107.07	104.25	104.15	104.55	104.73	107.35	102.26	106.66	105.63	106.69	105.74	104	103.92	102.62	105.37	106.22	105.26	104.15	108	105.71	104.58	107.56	105.59	105.85	106.78	104.29	105.48	104.93	104.63	105.23	107.72	104.08	108.69	104.56	105.41	106.41	105.52	103.6	105.67	105.66	105.16	103.73	104.11	105.11	106.13	106.02
105.6	107.18	109.27	105.28	107.44	105.2	107.47	106.13	107.82	107.16	108.01	105.13	108.28	107.77	108.51	106.58	108.37	109.97	107.68	108.19	107.64	108.24	106.91	106.83	108.63	108.09	107.45	108.75	108.18	107.59	107.95	106.57	107.78	108.03	107.35	109.35	108.15	106.76	109.68	106.91	107.29	105.65	107.4	107.41	105.02	110.51	107.14	108.13	108.37	106.67
108.43	108.98	106.04	108.73	106.75	110.44	109.91	107.67	109.64	106.69	110.79	106.87	108.47	110.06	108.61	108.34	106.9	107.55	106.33	109.8	107.84	106.76	109.35	109.37	107.46	107.67	107.94	107.93	109.57	108.84	110.7	108.05	110.29	108.2	109.56	106.41	109.55	109.58	108.68	108.43	107.38	109.38	109.44	108.11	110.51	109.83	107.82	108.18	108.67	110.24
105.75	104.56	108.1	103.78	105.77	105.14	107.09	104.11	105.44	105.84	104.89	105	105.01	105.78	106.38	105.7	105.1	105.37	104.72	107.14	105.88	104.43	104.8	105.36	106.28	105.51	104.25	103.81	104.17	105.43	105.48	105.85	104.02	105.2	105.54	105.98	104.56	104.82	104.18	106.1	105.95	105.5	105.57	105.46	104.21	104.08	105.71	107.3	105.29	105.59
108.7	109.99	109.9	110.34	107.96	108.51	109.46	106.97	106.77	108.75	109.83	108.47	107.12	109.5	110.07	108.38	108.07	110.16	110.21	109.82	110.06	107.89	107.99	109.53	109.58	108.45	108.36	110.73	108.38	107.81	108.89	106.14	108.2	106.25	111.13	112.07	108.1	107.98	108.23	109.07	111.12	107.9	107.92	109.92	110.32	108.28	108.19	110.32	109.14	106.33
98.308	99.434	102.23	99.493	99.197	100.67	98.36	101.15	100.2	98.383	99.159	99.535	99.726	98.013	100.94	99.479	99.437	100.15	99.922	100.2	99.711	101.24	100.9	100.93	101.09	100.6	99.709	99.138	99.971	99.121	98.179	101.72	101.54	100.13	100.25	99.133	98.72	100.5	100.46	100.07	100.15	101.1	100.67	99.896	100.6	99.642	100.13	100.69	98.665	98.227
105.82	105.81	105.79	105.96	105.77	103	104.92	105.55	106.27	105.95	106.46	107.12	106.76	105.08	106.26	106.97	104.6	105.55	105.29	105.46	109.12	104.7	105.25	105.45	103.55	103.49	104.83	104.61	105.18	105.45	105.79	107.16	105.51	106.19	104.12	106.32	103.04	106.97	106.25	106.82	105.22	104.57	104.12	105.42	105.56	106.48	105.32	104.52	104.49	105.9
109.3	108.62	105.28	107.87	110.85	108.18	106.75	107.96	106.58	106.61	106.89	106.56	109.87	108.35	107.75	108.12	109.12	107.38	107.85	110.02	107.86	108.49	107.87	108.91	106.86	107.42	108.22	107.21	107.82	105.28	107.81	107.98	108.34	107.41	109.42	107.7	106.33	107.65	107.16	108.83	108.47	108.6	108.33	106.86	106.89	108.29	107.22	106.42	106.49	106.46
106.13	106.62	103.51	104.91	105.85	104.46	106.14	107.35	105.82	104.7	105.99	104.46	107.68	106.5	105.12	107.71	109.17	107.19	106.6	105.29	105.24	105.16	104.19	103.67	103.82	108.29	106.19	104.36	107.47	104.06	102.72	104.45	104.89	105.59	106.19	106	107.79	106.97	106.02	106.29	105.29	105.37	105.24	106.12	107.39	105.18	104.95	106.42	107.05	108.81
110.5	109.09	107.65	109.06	110.9	110.77	106.42	107.07	109.08	110.82	106.67	107.23	108.21	107.3	106.66	106.87	109.24	109.43	110.22	107.24	109.11	108.2	107.6	109.27	108.1	106.18	109.23	109	109.7	107.09	108.41	108.38	107.28	109.5	108.02	107.85	107.57	108.12	109.51	108.4	108	109.11	107.69	106.08	106	105.97	108.01	107.49	109.62	108.46
103.5	103.62	105.2	101.57	104.13	103.91	103.67	101.17	103.06	100.93	105.42	103.51	104.69	103.36	104.07	100.96	102.23	101.71	102.01	102.12	103.35	102.86	101.93	102.07	104	102.34	102.42	104.46	103.89	101.76	104.16	101.32	102.06	102.51	101.28	102.96	101.13	101.64	101.74	100.93	102.31	103.44	102.91	103.55	101.68	102.93	103.35	104.6	102.29	104.79
106.18	105.34	107.64	103.66	104.92	106.28	105.49	108.38	106.16	105.2	102.22	105.51	107.74	108.2	105.38	107.36	104.46	105.76	107.16	105.74	106.52	105.65	104.84	105.57	105.18	105.62	104.73	106.72	103.16	104.46	107.33	105.7	107.92	108.77	106.84	104.65	107.28	107.47	104.97	104.75	105.74	105.66	104.64	106.7	107.06	107.3	106.82	105.94	106.11	105
110.87	111.18	111.18	109.77	108.98	110.61	109.9	112.59	109.08	109.35	109.92	113.67	110.72	110.66	109.44	110.97	110.81	111.99	109.55	111.37	111.07	112.17	110.74	112.3	110.02	108.98	109.81	112.4	110.18	108.9	108.82	109.76	111.34	109.87	108.55	111.27	109.12	111.81	107.88	110.8	109.24	110.66	113.19	108.81	109.67	109.35	111.65	111.38	111.42	108.63
108.44	107.98	105.24	109.76	108.97	110.89	111.3	108.28	106.76	107.79	106.46	107.28	108.36	108.23	110.56	107.65	108.45	109.03	108.77	107.69	106.16	108.61	109.09	107.66	109.61	110.57	109.22	109.26	106	105.54	108.08	109.55	106.88	108.93	108.4	107.51	108.69	109.14	108.75	108.56	109.27	109.81	108.05	108.14	108.09	108.44	109.18	110.45	109.6	107.06
106.58	106.29	106.14	104.12	104.73	104.42	104.73	106.08	105.83	105.1	105.88	104.88	105.9	105.47	106.17	103.52	105.81	105.8	103.9	103.56	106.15	105.31	104.85	105.76	105.07	105.33	106.92	106.99	105.42	104.59	105.01	105.51	105.81	106.38	104.1	106.65	104.91	104.66	104.22	106.65	104.63	105.35	104.98	105.08	104.28	106.52	103.56	106.04	107.12	106.49
106.68	106.57	109.13	107.33	106.85	108.58	106.23	105.14	107.05	106.43	105.46	106.64	108.95	106.52	108.11	105.15	107.77	106.35	107.82	106.74	107.9	106.6	106.05	106.4	106.71	105.52	105.61	106.84	106.56	108.31	107.62	105.64	106.74	104.06	106	104.19	106.35	107.85	106.13	104.29	108.01	105.84	108.85	106.29	106.04	106.3	106.02	106.75	107.81	108.21
97.672	97.764	99.54	96.609	97.461	97.303	100.34	96.99	99.002	97.405	97.157	97.779	99.649	97.833	99.549	98.947	97.752	98.615	99.357	98.931	95.539	96.163	98.519	98.156	97.411	99.125	98.598	98.908	98.22	97.525	99.293	98.212	100.33	97.932	96.041	98.832	97.117	99.73	98.415	97.84	98.366	97.614	98.886	100.01	97.046	99.091	99.248	97.505	98.248	98.09
108.79	108.48	104.91	105.82	107.33	107.17	108.16	103.6	106.21	106.65	108.57	105.75	105.91	106.12	107.42	107.02	105.76	104.34	106.77	105.58	107.74	105.62	106	106.12	107.58	108.02	106.49	107.29	106.52	108.58	108.83	106.74	105.21	106.36	108.23	106.07	106.58	107.49	105.54	104.58	104.94	107.8	106.37	106.48	105.2	105.67	106.67	106.71	107.62	108.3
108.51	109.17	108.54	109.79	109.75	107.31	107.84	110.23	107.96	109.05	107.74	109.99	108.21	109.35	107.09	107.88	109.55	109.92	107.38	107.66	109.22	109.63	109.45	109.91	109.27	109.19	109.33	110.42	110.95	109.63	109.88	107.33	108.71	107.04	105.69	110.04	108.55	108.44	110.64	107.96	108.85	108.56	109.22	107.36	109.9	107.21	110.06	109.8	109.65	107.52
107.91	109.04	106.47	106.31	106.89	108.16	106.21	108.47	108.58	107.45	109.28	109.77	105.88	107.29	109.46	108.6	107.95	106.93	106.22	107.62	106.28	109	108.54	105.98	109.54	110.4	108.21	106.22	106.98	109.57	107.98	106.51	108.73	107.32	108.2	107.81	108.72	107.94	106.07	107.1	110.26	108.23	109.36	107.12	106.92	106.28	108	109.16	106.86	108.89
100.35	98.336	100.36	101.12	100.3	99.583	99.957	101.08	96.416	98.805	99.378	100.05	102.34	101.39	101.2	99.365	100.69	101.15	99.728	100.92	101.59	102.77	103.27	99.97	97.4	100.4	99.26	99.81	99.168	100.77	101.99	100.81	100.05	101.04	99.898	101.43	99.387	99.843	98.984	101.47	100.12	99.867	100.6	101.51	97.042	100.11	103.61	98.506	98.645	99.965
103.77	104.51	104.54	106.84	104.76	103.99	108	107.42	104.38	105.33	106.3	107.96	104.56	106.35	103.97	104.01	105.06	107.05	104.14	106.2	106.36	104.93	106.8	104.41	102.93	105.56	105.91	104.42	106.18	105.76	105.93	104.1	105.48	105.81	103.92	103.8	105.37	105.68	106.25	105.3	103.72	105.83	106.69	104.38	108	105.56	106.46	106.59	102.23	103.32
98.682	100.05	100	101.31	99.64	99.152	101.63	96.556	98.517	97.859	99.261	97.987	96.936	99.448	99.047	96.594	97.314	98.286	97.534	99.761	99.036	100.27	99.536	98.548	98.612	98.733	98.535	99.289	97.776	98.754	98.635	100.24	96.104	98.227	99.678	99.596	98.473	98.749	97.186	98.325	98.786	99.028	98.388	98.535	101.17	97.041	99.07	98.605	100.8	98.094
109.39	108.28	107.48	108.84	107.17	106.45	108.49	108.27	107.61	107.66	108.03	108.38	105.98	106.8	109.08	106.89	108.58	110.64	109.93	106.86	108.92	107.76	108.6	107.49	108.31	107.2	106.57	107.3	107.37	106.22	108.45	106.52	107.1	108.29	108.13	105.77	108.51	106.88	106.71	109.08	107.5	107.19	107.81	108.82	107.38	106.24	107.4	106.31	108.63	105.97
96.897	96.05	98.402	98.989	96.854	100.95	96.7	99.388	97.127	98.811	98.579	96.192	98.084	97.105	99.065	96.729	98.229	97.95	99.528	100.11	95.658	98.288	98.337	96.28	98.149	98.789	98.823	97.239	98.933	98.823	98.827	99.512	98.642	98.956	99.069	96.308	98.958	99.303	99.326	97.212	99.899	99.877	97.55	100.11	97.076	96.945	98.418	98.485	97.388	98.716
100.96	100.37	100.89	102.1	101.25	99.158	97.955	100.09	101.89	102.1	100.76	101.96	101.72	99.625	98.576	101.57	100.22	100.72	99.914	99.58	101.24	100.87	101.34	102.14	100.62	102.22	100.29	99.478	100.79	100.22	100.05	102.04	101.31	100.1	98.077	100.98	102.32	99.04	100.98	101.4	101.62	101.48	100.42	101.26	102.02	101.96	99.193	101.33	97.758	103.37
105.9	107.33	107.55	106.48	106.09	106.26	104.45	106.52	107.33	105.59	107.52	106.01	105.95	106.3	105.94	105.26	106.73	107.64	105.45	107.58	105.66	103.41	105.93	107.34	106.35	104.38	107.94	106.02	105.45	106.79	104.75	105.8	105.42	106.78	107.96	106.22	105.95	105.73	104.9	107.63	105.71	106.13	107.73	106.76	107.15	106.55	106.94	104.24	105.9	106.6
107.26	105.63	106.32	105.47	105.86	106.13	107.25	108.04	106.59	107.72	108.22	107.27	109.05	106.61	106.46	106.08	106.83	107.97	107.03	105.48	106.73	105.61	105.41	106.43	106.17	105.85	108.37	105.39	106.76	103.66	105.59	106.92	105.28	106.82	107.02	107.41	105.79	107.68	106.33	107.87	107.13	105.62	106.15	106.6	107.05	106.84	108.6	104.14	108.31	105.83
107.58	106.58	106.67	105.29	106.34	106.02	106.07	108.41	106.84	106.98	106.16	106.41	104.9	104.91	105.76	107.52	106.47	107.55	108.83	106.85	107.4	106.24	105.12	104.65	105.87	105.57	106.16	104.29	106.02	105.28	106.77	107.26	108.47	109.24	106.36	104.19	109.54	106.4	106.18	106.75	106.91	107.98	104.7	106.07	105.82	106.19	106.38	106.46	104.27	106.52
97.692	97.925	97.676	98.164	97.343	99.168	99.941	99.851	101.07	98.433	94.997	98.329	98.984	98.442	98.898	99.934	98.979	98.498	97.479	98.559	98.929	99.558	98.37	99.926	99.893	100.02	97.946	98.469	98.278	99.422	98.805	97.157	99.838	98.166	98.456	99.133	98.652	97.898	100.55	97.548	99.627	98.67	97.458	97.658	98.574	99.863	97.088	96.963	99.568	99.062
108.96	109.43	109.15	106.81	107.48	109.46	108.53	108.03	106.75	106.43	107.69	106.61	107.53	106	105.76	108.77	107.65	109.57	107.55	107.99	107.67	108.63	106.05	106.34	105.58	108.75	108.56	108.92	107.39	109.03	108.31	109.53	109	104.39	107.51	107.82	106.05	107.34	109.45	109.29	105.07	106.03	108.43	107.62	107.06	107.05	109.44	109.55	109.26	105.11
99.461	102.12	100.56	101.97	101.17	99.87	102.25	99.458	100.56	101.87	100.29	102.76	99.462	100.79	100.08	101.35	98.912	101.5	100.7	100.21	98.997	100.65	99.926	101.62	101.68	100.78	101.42	99.033	102.09	101.33	100.44	101.55	99.857	99.891	102.1	99.878	103.36	100.45	101.24	99.944	101	101.89	100.37	100.63	100.02	100.37	100.73	96.912	101.12	100.58
107.11	105.54	105.57	105.13	108.19	104.48	106.59	105.89	107.95	105.16	108.06	106.5	104.65	106.44	107.33	107.63	106.64	105.22	104.98	109.24	105.83	106.85	105.68	104.01	107.23	105.41	104.66	105.03	106.91	107.29	104.79	106.38	106.81	108.18	105.62	105.64	107.75	106.21	106.57	108.21	105.07	108.28	105.95	105.12	107.7	107.91	108.29	107.24	104.52	108.49
106.49	105.16	105.15	104.58	105.21	106.1	104.84	105.91	105.02	105.94	107.08	107.07	106.65	108.07	104.89	104.69	106.06	104.5	104.75	108.49	107.17	106.29	103.47	105.95	106.94	106.71	105.47	107.6	108.2	103.43	104.23	107.31	105.79	104.73	104.28	107.07	104.33	103.85	106.24	105.89	103.2	106.55	104.01	105.31	106.1	104.2	106.82	106.18	104.08	106.89
107.07	109.31	109.91	106.78	109.41	108.13	109.29	106.3	108.82	107.49	107.65	110.01	107.84	107.88	108.26	106.34	107.82	109.58	109.24	110.76	109.77	110.35	109.43	107.74	108.58	107.78	110.39	110.1	108.96	109.21	109.43	106.36	108.87	106.76	110.56	109.91	108.97	108.38	108.82	108.23	107.96	108.36	107.55	108.1	109.47	108.45	108.85	106.4	106.71	106.95
108.55	106.11	105.38	104.9	104.34	107.95	105.26	105.25	107.15	105.03	105.21	104.63	106.01	106.61	103.97	105.26	105.34	105.3	105.63	105.56	106.17	104.77	105.42	104.22	104.72	108.36	106.44	105.63	103.7	103.81	106.43	105.77	104.27	105.6	108.05	107.13	105.95	106.16	106.38	104.74	105.92	104.15	105.49	105.6	104.31	106.91	103.59	105.66	106.33	105.96
99.04	98.293	98.031	99.251	98.208	97.026	97.671	99.242	97.966	97.659	97.041	97.607	97.058	98.931	98.824	96.435	97.153	98.455	96.95	96.119	95.996	97.119	96.842	98.787	98.07	99.933	96.929	97.058	96.754	99.025	98.692	96.396	98.667	97.622	100.35	99.138	99.507	99.159	96.564	100.11	95.514	95.529	96.331	98.341	97.14	97.719	98.457	98.074	99.604	100.17
105.73	108.92	105.59	107.2	106.42	106.16	106.32	105.54	106.34	106.88	107.35	108.2	107.61	106.76	107.07	104.06	105.38	108.23	106.4	105.76	105.57	107.39	106.99	109.59	107	104.2	106.6	104.76	108.21	106.72	107.44	106.02	105.21	108.53	106.43	106.93	106.06	104.42	106.18	102.31	106.81	108.5	106.02	106.53	108.8	106.02	105.28	104.17	105.47	106.78
97.956	98.497	95.315	98.812	98.919	96.492	98.732	99.187	99.967	98.619	99.342	99.476	97.39	96.826	97.106	98.794	97.004	98.574	97.091	100.14	98.098	97.664	95.945	97.677	96.668	97.808	99.152	98.909	96.354	98.022	98.553	98.863	98.356	101.95	99.32	98.623	98.66	95.8	99.173	98.232	97.876	99.33	99.345	98.643	97.755	94.342	98.881	97.381	98.687	98.526
106.08	104.56	102.49	106.32	105.6	105.18	103.97	104.61	106.1	106.14	106.67	105.65	105.64	103.53	103.45	104.48	106.5	103.51	107.18	103.93	106.25	105.88	107.65	106.21	106.26	106.61	106	104.48	105.38	104.79	104.36	105.6	108.24	105.12	104.98	104.49	106.72	106.43	104.99	105.72	105.2	103.94	105.26	104.19	103.58	104.14	104.46	105.24	103.39	105.44
104.37	108.42	105.42	104.71	107.1	105.81	105.57	105.65	104.18	105.71	106.51	104.12	108.42	105.36	104.96	104.66	105.95	102.93	106.59	105.6	105.45	104.36	106.54	107.24	106.34	105.74	105.3	105.2	104.15	107.05	105.59	104.16	104.38	103.07	105.22	105.98	105.95	103.92	104.51	105.54	106.91	105.14	106.53	104.83	104.79	103.48	107.57	105.34	105.7	106.14
109.28	107.53	106.09	107.48	105.85	105.98	104.14	107.72	107.88	108.09	107.23	107.76	108.2	109.88	107.8	108.16	105.62	108.89	106.71	107.17	107.87	108.65	107.6	107.99	107.94	106.75	106.27	106.74	107.73	107.09	105.69	106.26	106.04	107.19	107.89	108.74	107.57	109.05	107.65	105.16	108.65	105.03	107.29	108.59	108.35	107.22	107.39	107.77	107.76	107.42
98.219	96.696	97.739	97.293	97.767	98.986	97.924	98.876	99.716	99.672	98.509	98.216	98.245	100.43	98.951	97.985	96.006	98.34	98.709	97.126	98.255	97.963	97.078	97.665	99.194	98.958	99.102	97.94	98.535	99.219	97.619	97.732	100.16	98.535	98.971	95.965	98.795	96.36	97.441	95.96	98.978	96.942	99.679	96.558	98.317	97.957	97.578	98.6	99.009	96.925
101.44	99.584	99.272	98.39	101.37	102.31	101.88	99.496	100.32	99.293	99.69	100.26	99.018	101.3	100.47	100.98	102.33	101.37	102.16	99.015	103.4	100.94	99.871	100.35	101.37	101.8	100.55	102.53	103.87	100.06	101.01	99.447	101.2	101.85	100.83	101.28	100.12	101.32	101.72	100.14	100.48	101.88	100.23	100.94	99.771	101.64	100.91	100.72	101.53	102.74
111.2	108.4	108.41	108.91	109.07	109.59	106.78	108.51	109.25	106.84	107.53	110.41	109.59	108.63	107.44	111.16	109.25	109.57	109.22	106.76	106.8	107.78	109.8	110.4	106.65	107.93	110.08	108.23	105.44	107.93	106.06	109.22	108.73	106.71	108.96	108.43	108.78	107.14	107.89	105.83	109.26	109.09	107.37	110.26	109.66	108.65	108.08	109.22	107.11	107.77
107.48	107.29	107	109.42	108.86	105.84	110.2	107.53	109.26	107.54	110.73	109.68	108.87	110.85	106.66	108.31	107.96	107.56	109.99	106.91	108.4	111.51	107.63	108.72	108.41	108.14	108.86	107.55	109.74	108.47	110.45	107.04	107.47	110.16	110.3	110.02	110.62	107.84	110.22	107.98	108.45	107.43	108.83	109.24	106.17	109.53	108.46	107.59	107.65	109.75
97.381	96.013	98.132	96.172	97.484	97.334	96.214	97.764	98.808	99.449	97.414	97.879	96.911	99.75	100.18	97.91	95.913	97.582	96.544	100.1	97.512	97.244	97.996	98.543	96.697	99.411	99.674	97.99	99.154	98.238	98.651	97.289	97.404	97.98	96.337	98.206	97.739	97.889	97.194	96.014	97.735	99.517	101.39	98.741	98.825	97.856	98.571	96.127	97.889	97.563
107.3	108.39	109.34	108.9	107.16	108.94	107.54	108.94	105.83	107.33	109.52	108.08	108.94	106.85	107.64	108.36	109.72	108.47	108.97	108.98	106.26	109.07	108.57	106.87	108.9	108.48	106.18	108.65	107.76	107.51	108.85	108.92	110.1	108.37	109.22	107.9	110.16	108.14	109.38	107.55	108.02	107.16	109.27	108.56	110.18	108.18	107.88	109.08	108.88	108.62
106.42	105.25	103.42	104.96	105.29	104.77	104.28	105.88	106.28	105.91	107.31	103.39	105.68	104.35	106.51	107.8	105.68	105.93	105.28	106.55	105.65	100.8	105.28	105.23	105.92	106.69	103.97	105.95	105.19	104.58	104.33	106.25	107.22	107.09	104.99	104.64	106.72	106.53	106.61	105.13	106.64	106.4	106.27	107.24	104.86	106.69	106.79	106.39	105.17	107.31
109.11	108.21	108.76	109.19	110.71	108.09	107.15	108.69	105.66	107.67	107.71	108.16	106.82	106.9	108.99	108.59	108.5	108.3	107.35	109.64	106.67	108.31	107.64	108.9	108.63	107.88	107.04	107.76	108.64	108.3	109.97	108.54	110.53	108.63	105.45	108.03	110.28	106.22	107.96	108.43	108.28	108.07	106.65	107.64	106.15	109.36	107.31	108.35	106.62	108.05
108.08	109.32	110.46	106.96	106.67	110.08	107.37	108.06	108.84	105.93	108.61	107.03	109.44	109.94	108.49	108.17	109.53	107.24	108.47	107.37	110.67	110.39	106.76	108.15	109.61	107.75	106.83	110.6	107.29	108.04	108.7	110.16	108.76	108.83	108.07	109.51	107.39	108.54	108.39	108.46	105.99	107.7	109.14	107.78	107.54	108.65	107.09	108.42	108.75	107.39
105.92	107.61	109.22	109.32	108.55	110.56	106.85	108.04	106.96	108.66	106.63	108.48	107.41	108.41	108.64	107.05	109.85	108.74	110.11	107.92	109.39	107.63	107.43	107.86	107.74	110.07	106.9	107.26	108.84	109.46	107.44	108.67	107.13	107.31	108.05	108.39	108.21	109.29	109.26	106.18	106.57	109.18	107.45	107.05	108.77	107.32	107.92	107.54	108.97	108.07
107.43	107.06	104.99	104.21	104.44	106.4	106.33	106.38	105.15	106.5	107.32	106.23	107.96	103.98	106.03	104.86	105.29	105.33	104.93	104.82	107.33	102.26	106.43	106.3	102.67	106.52	106.7	105.69	105.58	104.32	105.2	104.99	103.43	106.71	103.02	106.04	105.65	105.77	104.54	104.18	105.85	105.29	107.61	103.92	104.36	108.41	106.37	104.78	107.24	104.62
105.69	106.15	103.85	105.58	107.98	105.19	107.71	107.6	104.85	104.74	107	104.41	106.97	106.35	105.86	105.82	105.29	107.42	105.32	105.47	103.6	106.74	107.25	106.16	105.42	104.3	104.01	105.03	107.33	104.13	106.84	103.92	109.68	106.45	105.92	104.79	106.37	104.33	106.95	107.92	106.42	106.46	106.44	104.48	106.47	105.37	105.99	106.87	105.41	104.86
101.33	99.733	101.51	100.26	101.22	99.371	100.86	101.86	100.62	103.89	101.3	100.94	102.34	101.46	100.07	101.55	98.955	99.555	101.46	99.336	100.34	101.38	100.29	100.43	98.875	100.41	99.438	102.48	101	99.502	101.43	100.97	102.25	99.567	101.26	100.39	98.182	102.52	97.436	98.956	101.41	100.23	100.12	101.4	100.49	99.971	103.52	102.37	100.61	100.4
106.21	104.92	109.91	106.93	109.37	108.43	108.07	106.08	106.41	109.68	107.9	108.19	109.13	108.55	109.85	109.26	108.23	109.74	106.19	109.17	109.75	109.23	108.54	109.08	107.02	107.72	108.88	109.88	106.14	109.68	108.85	108.31	106.36	109.44	107.63	105.82	109.23	106.26	110.59	108.95	109.5	108.66	109.95	107.37	108.03	107.49	109.1	108.6	110.54	107.92
105.61	107.47	106.03	105.39	106.95	106.24	105.42	104.17	106.41	107.26	106.52	106.93	105.56	105.28	106.34	106.63	107.92	105.14	107.31	105.8	106.75	105.81	105.28	106.27	104.19	104.02	105.71	103.53	105.77	107.88	106.57	103.89	107.43	104.86	104.65	103.49	105.33	104.93	106.36	104.95	105.53	104.9	105.14	105.15	103.26	105.25	107.38	105.76	104.2	103.72
107.16	103.71	106.07	104.98	104.41	103.18	106.68	107.99	108.48	105.14	104.43	105.64	105.09	103.79	104.82	105.94	107.22	106.88	109.39	106.01	106.83	106.06	106.54	105.38	103.95	106.33	104.98	106.35	105.73	107.54	105.32	104.75	108.23	105.38	106.24	108.49	103.66	104.95	105.41	107.66	105.82	109.07	106.52	106.86	105.27	102.48	105.65	104.79	105.02	103.08
105.71	105.93	106.83	104.57	106.38	106.66	106.33	106.92	105.93	105.75	106.59	106.3	108.4	107.72	105.89	106.46	106.15	108	107.56	109.38	105.35	107.11	106.77	108.8	106.87	106.68	106.54	105.3	106.53	107.63	103.64	107.05	106.34	105.85	105.55	104.66	107.43	107.53	106.18	105.73	103.78	106	104.34	105.55	103.8	105.75	104.58	107.47	105.28	107.82
106.17	106.59	107.19	104.82	104.11	108.65	107.01	106.88	109.1	105.42	105.53	106.26	105.26	104.66	105.4	106.92	105.25	106.71	104.57	104.48	108.19	108.84	105.8	106.45	105.22	108.02	106.52	106.2	106.99	108.07	107.07	107.53	108.03	105.95	105.04	108.15	106.81	106.96	105.81	106.8	105.81	107	105.39	106.76	106	108.4	104.31	108.16	105.93	103.99
105.48	105.1	105.48	107.68	104.99	107.43	107.08	103.66	105.28	106.36	106.89	106.68	104.25	104.62	108.33	106.2	107.87	105.94	104.77	107.96	104.61	105.14	106.04	104.16	105.46	106.95	107.99	104.31	107.71	105.67	103.08	107.45	105.82	107.85	104.82	108.03	103.35	105.17	105.23	104.35	104.37	107.87	105.58	103.82	105.16	106.61	105.25	107.06	104.38	105.85
100.01	102.36	103.02	101.92	104.87	104.97	102.56	101.66	102.54	103.79	103.48	104.19	101.52	104.02	103.69	103.03	102.33	103.93	103.25	100.93	102.41	102.23	101.36	104.06	105.01	104.5	102.77	101.9	102.02	102.39	103.86	102.77	103.02	106.5	102.06	102.89	100.69	102.04	101.24	104	102.44	102.75	102.02	103.78	104.47	103.19	102.1	101.83	103.36	103.59
107.62	110.55	106.29	109.2	108.5	108.53	108.35	107.86	110.36	107.35	108.03	109.53	108.97	107.22	110.13	107.94	108.4	108.71	106.91	107.84	107.47	107.37	105.76	107.1	110.82	108.79	109.53	107.97	109.47	111.32	109.91	107.05	106.93	109.73	108.25	107.66	108.12	107.64	110.24	108.03	108.09	111.88	107.5	107.07	108.15	108.77	107.36	110.23	107.22	108.47
104.86	103.23	105.78	106.29	106.55	107.06	106.17	106.25	106.2	107.45	107.61	105.87	107.71	107.62	105.29	107.62	106.64	102.88	106.46	108.93	107.01	104.53	104.25	105.19	107	106.57	105.6	106.96	106.51	107.77	106.06	104.2	105.73	108.32	105.4	105.34	104.8	105.5	106.41	104.9	105.73	105.06	106.15	104.71	107.55	107.27	107.62	107.75	106.67	106.14
98.169	99.118	98.445	98.829	99.097	97.841	97.362	98.465	98.1	98.385	99.104	98.331	98.314	97.989	100.59	98.048	97.381	98.112	99.181	97.119	98.777	99.434	97.991	96.861	98.017	99.011	97.481	99.146	97.35	99.106	98.358	97.827	99.646	98.542	98.996	98.823	96.065	98.228	97.388	97.377	98.268	96.853	100.09	98.893	100.79	98.746	97.934	96.99	98.252	98.301
99.563	98.701	97.715	97.751	96.792	98.443	100.27	99.764	99.573	99.882	98.181	98.172	99.502	99.107	97.257	100.2	96.644	97.333	99.327	97.502	98.066	99.951	100.02	100.6	98.945	97.544	99.142	98.779	100.58	99.612	102.61	100.11	98.914	101.28	98.913	98.919	98.612	98.808	100.69	99.506	97.869	97.494	100.17	97.675	98.57	99.429	99.088	98.63	97.699	99.675
104.67	104.65	106.02	107.82	109.31	109.07	106.6	105.09	107.69	105.24	106.68	105.51	104.51	106.89	107.96	105.67	105.97	106.84	105.44	109.17	104.68	108.04	108.17	106.03	107.32	106.44	106.53	105.56	105.39	107.09	106.57	107.06	106.91	107.72	105.31	107.64	104.91	109.02	106.44	103.93	105.42	108.14	106.25	106.23	106.42	106.71	106.51	104.91	105.12	107.27
99.027	96.379	97.443	96.369	98.756	97.641	96.322	97.423	96.819	98.583	98.095	98.432	98.763	97.353	100.8	97.756	98.782	98	97.415	98.698	98.17	99.146	97.046	97.207	98.059	99.143	97.563	98.293	98.104	99.143	97.262	97.425	98.94	96.949	98.883	97.531	97.142	97.215	100.32	95.632	95.528	99.639	98.013	98.829	96.967	95.28	96.972	98.519	96.304	99.719
107.45	103.38	103.74	105.24	105.03	108.25	106.53	104.07	105.11	105.28	106.03	108.02	103.98	106.31	106.36	104	108.34	105.03	106.01	105.43	105	106.1	105.43	106.74	108.73	105.08	106.71	104.52	103.89	108.11	107.04	104.65	104.43	106.81	105.17	106.8	105.76	105.16	105.51	106.89	104.17	104.73	104.48	105.37	106.02	106	105.26	104.42	107.35	106.71
106.76	105.49	106.86	108.72	105.15	106.91	108.58	106.98	107.44	107.61	107.97	108.27	109.41	107.03	111.07	106.55	105.95	108.08	108.88	107.42	107.23	106.13	108.39	109.12	107.03	106.91	108.38	108.8	108.37	107.11	111.39	108.38	107.78	107.9	107.78	107.12	106.48	107.61	107.39	110.53	109.2	107.63	106.79	107.5	108.09	108.33	107.55	109.83	107.85	106.76
107.72	104.57	106.24	104.93	105.09	105.96	106.11	107.01	105.07	105.08	107.1	106.54	104.79	106.23	104.49	105.61	103.22	106.2	105.44	103.9	104.37	105.36	106.49	106.44	105.51	104.87	106.89	105.94	104.86	106.4	104.01	104.48	105.02	105.65	106.15	105.87	105.37	103.65	105.1	107.75	104.03	106.91	107.86	106.42	103.3	104.93	106.76	107.15	106.13	106.96
107.34	107.25	103.81	106.97	106.33	107.47	107.03	105.56	105.43	104.56	106.62	103.74	106.88	107.9	104.74	108.4	106.32	108.14	105.82	105.34	106.21	106.02	108.72	107.58	106.38	107.58	107.05	107.82	107.7	106.92	107.08	107.27	106.92	107.57	106.09	107.28	105.66	105.93	105.32	105.39	107.72	107.52	104.98	106.05	107.08	105.66	106.07	105.62	105.15	106.11
105.81	106.92	107.35	105.86	107.99	107.71	107.8	107.01	107.51	107.1	107.88	106.92	107.13	105.02	104.54	106.97	105.66	106.52	106.78	107.13	105.89	107.54	107.22	106.39	106.43	106.77	106	106.68	105.87	106.08	108.55	104.69	106.68	106.54	107.44	106.2	108.47	106.66	104.87	105.94	106.47	106.35	105.97	106.32	106	105.39	107.87	104.16	105.66	107.47
105.57	106.2	107.99	108	106.62	108.02	104.23	104.32	107.6	104.33	103.28	106.71	107.27	104.2	105.1	105.52	108.97	105.02	106.39	105.79	104.3	104.73	105.88	108.04	106.92	104.77	104.75	106.38	104.51	107.35	108.59	104.94	104.93	106.81	108.02	107.58	107.74	107.6	105.26	107.2	106.35	109.52	105.69	106.23	106.49	104.93	105.91	108.06	105.52	107.1
108.84	108.7	107.26	105.6	106.11	109.8	108.8	109.74	108.09	108.94	109.42	109.4	108.34	107.3	109.45	108.81	109.91	110.12	108.28	109.74	108.83	110.1	105.87	108.14	109.72	108.02	109.43	108.31	105.69	108.8	106.89	110.11	107.25	107.69	109.15	106.15	107.5	106.51	108.11	106.44	109.65	105.24	109.54	107.18	107.56	105.66	105.81	107.46	108.63	107.73
108.62	108.27	108.92	107.79	107.9	108.46	108.4	105.95	108.21	107.66	107.24	106.87	107.63	108.93	106.27	107.1	107.33	109.94	106.51	107.5	106.85	107.13	106.99	109.84	107.71	109.37	108.36	107.45	107.61	106.43	107.84	108.38	107.22	108.03	109.49	108.28	107.39	107.2	107.5	108.81	106.84	108.39	107.25	106.7	105.09	106.63	105.65	108.39	106.88	108.9
105.58	106.55	102.82	105.31	107.05	107.69	105.88	106.01	105.31	104.62	104.5	104.54	107.96	103.31	105.58	105.75	106.82	105.51	104.92	106.08	106.66	103.75	107.08	105.29	106.33	106.67	105.05	105.11	104.88	106.34	104.67	104.55	104.67	105.54	105.34	106.55	106.6	106.55	105.85	105.75	106.47	106.26	107.72	103.83	104.86	106.33	105.13	106.21	105.85	105.99
107.02	104.71	107.05	104.29	106.85	105.36	106.58	104.4	103.74	105.49	104.04	107.77	102.95	106.05	104.76	104.95	105.69	107.83	107.2	105.16	104.06	106.18	105.82	105.67	105.03	105.85	104.86	106.8	105.32	104	106.87	102.73	105.17	104.54	105.41	107.31	107.12	105.76	105.98	105.9	106.42	105.36	105.35	106.23	103.36	104.89	105.97	103.25	106.26	106.21
97.251	98.022	97.214	100.55	99.543	97.457	98.523	100.32	98.748	100.04	99.995	99.806	99.11	98.197	99.178	98.89	97.338	99.162	98.135	100.56	99.053	98.684	97.437	95.965	97.732	99.547	96.148	99.137	97.45	97.011	97.905	97.549	100.25	96.503	99.585	98.003	96.851	96.867	97.822	98.13	97.603	96.941	98.738	97.808	97.563	99.821	99.302	100.36	96.87	99.293
107.67	107.24	107.35	107.58	106.06	106.48	108.45	107.26	107.95	110.16	106.71	106.5	107.3	108.69	106.62	108.15	106.27	107.4	106.87	110.54	108.77	106.58	108.23	106.59	107.18	109.18	109.31	107.77	109.08	106.32	107.12	106.03	109.5	108.03	108.64	108.7	107.5	106.73	106.65	106.26	106.34	105.48	106.28	108.64	108.49	107.23	107.26	107.73	106.25	108.24
106.73	107.46	110.03	108.31	107.33	107.57	108.3	107.33	108.23	108.43	108.43	109.18	107.68	106.53	107.65	106.02	107.35	106.94	105.66	107.42	108.22	107.62	106.74	107.71	106.44	110.66	107.29	107.5	106.81	107.56	107.09	108.05	109.69	109.08	109.45	106.81	107.31	107.8	110.01	108.59	107.76	108.18	107.22	108.02	107.28	108.5	110.29	107.78	109.04	107.59
103.39	107.3	106.56	105.99	105.48	106.09	105.39	106.86	105	105.38	105.38	106.05	105.11	106.07	106.05	104.95	104.6	104.77	106.3	107.65	106.63	106.64	105.32	105.99	106.12	105.73	105.09	105.65	107.24	105.81	106.76	105.37	105.84	106.03	106.93	105.28	105.21	106.62	107.72	107.78	105.64	107.89	104.75	105.64	106.7	106	105.16	106.55	106.85	105.19
106.37	106.88	106.76	107.3	108.58	107.75	105.95	106.58	108.33	108.45	107.02	106.56	108.5	107.81	107.72	107.32	108.65	109.2	106.06	108.01	106.78	107.38	107.18	107.98	105.01	106.87	106.63	104.86	107.44	108.27	107.65	108.61	107.18	107.48	107.47	108.49	108.46	105.91	109.01	106.51	108.5	107.26	110.09	105.77	109.8	106.83	107.73	107.69	109.16	109.04
104.16	106.38	106.84	106	108.19	106.31	105.75	104.34	106.3	105.6	106.65	107.83	105.95	106.3	109.65	107.18	106.8	105.74	104.95	106.5	104.87	106.04	106.25	106.96	106.33	106.86	105.83	104.64	106.32	105.62	106.23	104.77	107.38	105.3	104.7	105.76	106.99	106.79	108.33	107.07	107.18	105.72	104.13	107.86	104.63	106.81	103.04	104.71	106.15	104.67
107.02	102.66	105.09	104.24	106.03	105.93	104.88	105.7	106.2	108.08	107.18	105.86	106.08	106.38	105.17	106.32	108.25	106.77	105.29	107.15	107.47	105.81	107.05	107.31	105.5	106.57	105.51	106.08	104.26	106.86	106.72	105.76	105.83	106.36	107.41	106.43	104.52	106.05	106.08	103.34	107.27	106.56	104.39	107.07	105.81	105.72	104.69	103.65	103.75	106.32
111.34	108.73	107.02	108.77	109.54	109.4	108.14	109.16	109.97	109.45	107.11	107.84	108.44	108.05	108.32	107.4	106.44	109.46	108.63	107.46	108.25	108.28	108.76	109.92	106.4	107.69	108.1	107.45	110.11	108.15	109.81	106.91	107.83	108.01	108.72	107.42	109.97	108.93	109.5	109.48	106.81	107.29	105.6	108.57	109.32	109.32	106.96	109	107.42	108.46
98.086	98.816	98.066	96.838	96.004	97.415	95.818	98.292	98.178	97.025	97.287	95.993	97.056	98.49	97.397	98.499	97.337	96.997	99.342	100.38	97.608	97.685	96.042	97.362	97.505	95.947	96.933	97.931	98.693	96.818	97.18	98.419	97.69	98.245	96.234	97.336	97.32	97.082	98.591	98.879	96.935	98.843	99.591	98.021	98.101	97.134	98.732	95.399	95.857	96.679
104.76	104.15	105.2	108.03	104.8	103.36	105.62	106.99	105.43	104.48	107.6	105.52	106.8	103.25	104.93	106.17	105.19	105.21	104.49	104.12	105.88	105.31	107.74	108.26	105.26	106.75	104.64	106.55	104.67	107.04	105.55	106.33	104.09	107.6	106.15	106.86	106.11	105.57	105.83	105.88	106.52	106.15	104.37	103.97	104.71	104.89	106.64	106.72	106.33	105.57
108.11	108.7	108.76	106.88	107.85	108.87	110.34	109.91	106.57	108.2	108.84	108.47	110.19	109.67	108.53	108.47	106.96	109.06	106.94	109.7	108.71	110.26	107.54	108.05	109.66	107.45	108.06	108.62	108.62	109.37	112.45	110.12	108.75	106.69	107.39	109.89	109.96	107.96	106.94	108.46	108.2	108.44	107.3	108.05	108.78	110.45	109.33	110.39	107.89	107.76
107.1	104.69	104.88	104.98	104.41	106.01	104.77	106.71	104.74	104.17	105.87	102.93	104.87	106.68	106.65	104.51	104.89	104.94	106.92	103.1	105.01	105.84	104.05	105.31	104.45	104.88	104.78	107.71	104.92	106.05	106.45	105.06	105.44	104.49	105.14	107.29	107.57	106.42	104.62	103.46	106.43	104.65	107.03	102.92	106.51	104.92	105.83	104.28	105.46	103.85
98.791	98.563	100.7	98.954	99.566	100	99.917	96.764	97.141	99.047	97.708	98.258	99.164	96.863	98.42	95.206	97.448	97.149	97.066	98.749	96.786	96.559	96.762	95.608	99.476	96.384	96.873	95.779	97.856	96.391	98.106	97.581	97.326	101.18	97.781	99.45	98.505	99.189	96.737	98.277	97.765	95.876	95.074	98.134	98.288	98.301	97.262	97.849	98.701	97.626
107.79	105.39	105.05	105.41	104.68	105.06	106.64	107.07	104.91	104.45	106.05	104.61	106.48	106.34	107.09	105.42	106.12	106.15	107.07	105.31	105.88	104.56	104.72	107.29	104.66	106.02	106.12	104.86	103.28	106.23	106.74	105.01	105.52	108.05	106.45	103.71	105.32	103.19	106.7	106.15	106.25	109.16	104.56	106.28	106.83	107.92	106.66	104.18	103.11	105.82
110.4	111.26	111.06	110.18	110.34	108.96	110.87	109.73	109.35	112.94	108.72	108.62	112.21	110.39	110.34	113.28	109.01	109.4	111.4	110.65	111.53	109.38	110.06	111.48	110.81	111.32	111.16	110.66	111.69	110.16	107.93	112.13	109.63	108.35	111.24	111.09	109.39	110.39	112.11	109.81	108.73	108.01	109.58	110.79	110.62	108.89	108.81	111.98	110.82	111.34
104.26	103.83	107.05	105.31	106.83	107.56	107.49	105.58	104.05	106.77	104.99	104.65	103.19	106.35	106.29	105.97	104.86	108.06	104.21	106.26	105.57	106.93	106.46	105.7	104.44	106.02	106.54	104.9	107.7	104.22	107.5	107.5	104.69	106.21	106.63	106.55	106.27	104.99	105.33	105.06	106.01	104.28	104.3	106.16	105.94	105.02	105.36	106.79	104.58	106.59
109.98	110.46	109.94	109.88	108.98	110.63	112.78	111.48	109.35	108.27	108.98	112.09	111.83	110.92	108.67	111.58	111.16	111.82	110.88	109.37	109.86	110.42	108.58	109.98	110.74	110.3	111.44	108.94	109.85	109.25	109.18	109.54	111.53	111.4	111.23	109.06	111.08	109.13	110.55	112.51	112.57	109.92	110.9	111.08	108.77	110.5	110.02	112.86	112.13	111.04
109.44	108.05	111.28	107.2	106.75	107.09	109.16	109.5	108.93	108.67	107.45	107.44	109.38	109.19	107.55	108.75	107.46	107.54	108.65	106.52	106.3	108.61	105.43	106.98	107.38	109.26	108.58	108.23	107.07	107.63	109.32	107.99	106.57	107.7	106.72	107.78	108.08	108.12	109.93	109.54	107.6	107.01	108.86	108.91	104.95	108.08	106.69	108.68	108.85	108.89
99.828	100.26	100.26	99.543	102.52	100.09	100.75	100.38	99.684	97.869	101.55	101.36	99.611	101.46	100.79	101.22	98.499	102.65	101.19	100.72	101.11	102.17	98.017	99.552	102.29	97.845	99.703	101.47	99.447	98.756	99.508	100.71	99.311	100.51	100.58	100.21	98.617	100.7	98.996	100.38	100.8	99.584	99.301	99.445	99.114	101.28	102.09	101.15	100.8	99.539
96.558	97.881	98.72	100.94	98.03	99.634	99.271	98.696	98.75	99.824	97.334	98.4	98.12	98.215	96.498	97.608	98.547	98.9	101.78	97.86	98.582	99.436	98.582	96.529	99.867	99.46	98.359	100.46	98.054	99.039	97.392	96.598	98.7	100.15	96.566	99.612	98.737	98	98.127	97.832	98.133	98.12	98.234	100.67	97.601	97.766	97.769	98.918	97.984	96.795
105.85	106.41	104.69	107.58	107.82	107.73	106.53	108.17	107.81	107.76	107.63	107.12	106.52	107.08	107.93	107.23	106.29	106.69	106.53	109.33	106.11	107.27	107.33	105.98	107.79	106.47	107.11	106.17	105.88	107.37	108.05	106.08	108.01	106.8	107.23	105.71	105.93	107.08	108.13	106.39	107.58	105.03	106.08	106.59	107.67	106.78	109.05	105.32	108.12	107.42
106.57	105.5	108.33	104.83	106.72	105.54	106.41	106.09	106.02	105.88	107.67	105.49	106.36	104.45	105.8	106.51	108.79	108.22	106.89	106.48	104.98	107.35	106.18	105.11	106.88	105.66	107.27	105.19	107	105.19	107.25	107.77	105.24	106.37	105.84	105.22	103.5	105.91	106.77	107.04	107.19	107.28	105	104.52	107.46	105.44	106.54	106.34	107.33	108.06
107.19	107.28	109.75	108.07	107.78	107.56	107.43	108.45	108.48	106.99	108.73	107.53	106.91	108.41	109.49	109.29	108.02	108.78	108.48	107.65	107.59	106.77	108.16	107.25	107.64	108.48	107.67	107.91	107.26	106.52	107.98	107.68	108.81	106.8	109.1	107.72	107.77	108.22	108.1	108.27	106.52	108.69	107.13	106.73	107.87	108.51	106.61	108.72	108.29	108.48
106.86	105.66	105.27	106.43	104.08	105.85	104.94	104.78	104.44	101.52	105.33	106.64	108.48	105.37	104.93	105.52	105.69	107.51	106.99	106.08	106.43	107.08	103.8	108.21	105.12	105.05	105.18	104.31	105.52	107.41	107.64	106.61	105.29	106	105.86	105.89	105.36	106.64	105.68	104.71	104.95	106.56	104.61	105.11	106.21	107.82	104.64	105.86	103.29	104.66
108.55	108.96	109.96	107.6	107.07	109.06	108.04	107.41	108.88	107.78	107.31	107.45	107.51	109.59	110.8	107.94	108.7	109.79	109.87	111.59	108.96	109.61	108.37	109.62	109.72	109.47	110.75	109.11	107.2	110.07	110.75	107.28	106.35	108.09	108.13	108.8	107.54	106.82	106.3	108.97	109.19	108.7	108.09	109.29	106.47	109.91	107.9	106.75	107.43	109.14
108.71	105.43	105.28	107.52	106.13	106.82	106.6	104.15	107.59	107.59	107.94	106.11	106.73	106.33	105.86	106.99	107.12	106.81	106.49	106.63	106.68	106.51	105.1	106.91	106.35	106.4	107.52	108.8	107.52	106.36	106.82	106.7	104.28	106.97	107.09	104.97	108.63	106.58	105.94	106.95	106.07	104.9	107.34	105.83	106.06	106.12	108.48	105.93	108.82	107.49
107.02	106.79	108.68	107.1	106.3	107.43	106.44	107.41	104.45	108.83	106.12	106.22	104.96	107.92	105.43	106.92	107.74	105.73	105.62	106.09	108.46	106.58	107.21	105.78	106.54	105.36	106.9	104.96	107.04	106.28	107.18	106.08	105.34	106.83	106.82	105.39	103.97	106.02	106.23	106.98	104.2	106.51	106.42	107.32	107.98	106.6	107.52	106.16	103.51	105.89
105.29	104.9	104.83	104.72	105.22	105	107.73	105.74	107.41	103.43	105.65	104.76	104.12	106.97	106.69	105.41	106.73	105.55	108.79	105.95	106.18	106.08	105.22	108.01	105.08	106.45	107.15	105.62	104.41	107.13	106.4	108.65	107.18	107.37	105.42	105.67	106.69	106.82	105.61	105.64	105.31	104.93	108.39	105.95	105	105.8	105.11	104.47	106.99	105.72
105.84	108.17	105.94	106.82	107.07	107.28	107.59	108.91	109.52	108.16	107.78	107.53	109.02	107.35	107.32	108.37	108.91	108.14	107.53	107.98	106.5	107.6	107.38	107.24	108.57	109.45	108.91	107.8	106.84	108.56	108.84	106.82	107.25	106.04	107.87	108.35	107.5	106.35	107.34	108.56	107.53	106.71	107.8	109.66	108.66	108.91	109.89	108.78	107.37	105.53
98.718	99.924	97.884	99.538	96.821	97.881	98.237	99.4	100.13	98.598	97.169	97.497	100.44	98.408	95.885	96.49	99.793	95.773	98.998	97.676	98.187	98.499	98.654	98.364	97.662	98.849	98.918	99.802	99.111	98.211	93.707	98.638	97.085	98.882	98.601	96.657	99.908	98.437	97.648	98.247	97.28	97.047	98.037	98.218	98.951	100.45	99.031	97.203	98.994	97.511
112.15	112.25	110.31	111.16	108.21	111.24	112.62	111.32	110.46	108.69	111.13	111.15	110.91	107.84	111.09	109.21	109.22	108.91	109.91	111.08	108.67	108.29	111.7	108.82	112.58	109.54	109.97	109.82	110.92	111.85	112.29	109.37	109.9	108.4	110.92	111.65	109.82	111.23	109.96	108.75	109.99	109.83	109.46	109.58	110.61	110.18	109.61	109.36	109.25	110.87
104.88	106.45	104.65	105.88	106.67	108.16	106.83	105.74	106.33	108.78	105.88	107.42	105.86	105.61	106.1	105.5	107.64	107.14	106.46	106.19	106.92	106.14	105.91	108.02	106.87	106.37	107.36	106.24	106.87	106.14	106.83	105.31	103.77	106.91	106.51	106.86	107.8	107.12	106.69	105.37	108.08	107.05	105.08	106.96	106.98	105.01	105.35	106.52	105.96	107.96
108.05	104.84	105.54	106.86	104.71	105.51	105.15	107.35	106.73	105.82	104.76	105.26	104.26	105.19	105.26	105.54	103.92	107.48	106.41	107.44	105.99	108.76	107.02	106.18	105.65	108.14	106.03	107.42	105.1	106.41	107.65	107.62	106.73	104.34	104.92	103.32	107.25	105.53	104.95	106.12	104.55	105.46	105.86	106.3	106.97	104.86	105.91	104.31	105.09	106.67
105.75	104.89	105.48	104.83	106.17	105.53	104.85	105.43	105.4	107.29	105.41	103.38	106.44	105.7	108.17	103.84	103.79	107.41	106.11	105.76	106.61	106.9	103.85	105.86	105.89	106.32	107.47	102.85	106.23	106.64	106.24	103.41	106.32	104.81	107.85	105.94	104.76	105.07	105.12	105.08	106.6	106.82	105.41	104.38	104.31	106.22	106.09	105.72	107.18	104.91
106.42	108.68	103.37	106.56	103.58	107.33	104.73	104.86	105.48	105.77	105.13	105.81	104.32	107.38	105.17	105.7	103.76	104.76	104.48	107.2	105.88	105.03	104.91	104.35	104.46	107.12	107.4	104.5	105.87	107.05	107.12	102.33	103.68	104.32	105.83	106.63	105.59	103.33	106.4	105.58	104.93	107.94	106.01	106.73	103.42	104.81	103.66	106.85	109.03	105.23
105.94	103.59	105.64	103.22	105.78	104.3	104.6	105.93	107.26	106.82	105.12	104.02	106.44	105.45	105.24	105.47	105.98	105.37	104.72	104.04	106.42	102.83	106.52	107.59	105.7	105.96	106.3	105.54	105.82	105.93	103.61	106.69	105.74	106.21	105.57	107.01	108.2	106.46	106.26	105.58	101.54	104.97	105.79	106.45	105.22	105.5	106.43	105.33	107.57	107.21
105.19	104.36	105.47	104.58	105.05	106.77	107.71	106.28	104.82	104.49	107.15	103.98	105.46	106.21	106.64	107.21	105.03	106.29	104.73	104.53	105.34	107.17	106.29	105.36	107.13	105.78	104.89	104.88	108	105.66	104.64	104.9	106.52	106.4	104.06	105.65	108.39	106.99	102.92	106.77	107.89	105.84	106.52	108.2	105.36	105.71	104.37	106.8	105.84	108.65
97.103	99.029	97.954	97.514	97.791	97.56	100.06	97.789	96.816	99.187	97.077	100.1	99.653	96.353	96.487	98.204	96.453	97.694	99.643	98.3	96.913	97.459	98.074	98.918	97.229	99.663	98.191	98.039	96.917	96.39	97.594	100.16	96.707	98.351	96.653	97.407	97.297	96.278	97.581	96.545	99.172	98.575	98.726	99.39	97.148	99.149	99.861	97.916	98.034	95.921
99.54	99.904	100.52	101.64	101.81	102.5	101.27	101.91	100.87	100.51	100.89	98.12	102.25	100.55	102.53	99.387	100.72	100.25	99.656	101.93	100.68	101.47	99.444	102.38	101.93	101.11	102.46	102.22	100.92	100.65	100.39	101.79	99.845	102.76	100.15	101.22	100.81	100.72	100.02	100.62	100.67	100.04	100.72	101.5	99.371	100.41	100.75	99.138	99.697	100.17
106.77	107.47	109	106.54	105.59	107.33	107.47	106.65	107.92	106.21	105.88	108.4	107.16	107.02	106.56	105.86	107.03	105.74	104.99	107.52	108.01	106.82	103.71	105.89	105.94	104.88	108.43	105.96	107.34	106.04	105.16	107.99	107.01	105.7	106.01	105.41	107.28	105.7	105.37	106.45	105.41	106.79	105.03	105.63	106.31	107.1	104.74	108	103.87	107.43
107.39	104.26	103.95	104.91	107.31	106.1	106.86	108	108.42	105.47	103.37	106.52	104.04	106.17	104.9	105.76	106.2	107.18	104.7	106.67	105.01	104.87	106.88	103.67	107.73	105.11	105.45	106.59	106.59	105.35	107.94	106.29	105.27	108.39	106.54	104.1	106.52	108.67	107.06	105.67	105.58	105.57	103.71	105.52	107.86	107.91	105.68	103.52	105.85	105.49
108.12	110.33	106.64	106.06	107.57	106.67	108.75	105.88	107.89	105.57	109.13	104.32	106.8	107.13	108.51	106.54	108.89	107.58	108.06	108.03	106.49	106.64	107.37	104.93	106.9	108.04	106.82	108.85	107.78	107.59	108.58	106.61	105.36	107.2	110.35	107.06	107.58	107.72	108.99	109.09	108.49	107.19	110.4	107.37	106.29	107.69	105.68	109.94	104.97	105.09
105.36	105.37	103.42	106.61	106	104.89	108.56	104.63	107.13	105.87	105.52	107.02	105.98	105.86	106.73	106.06	106.76	106.06	105.04	106.68	105.98	106.06	104.78	108.36	105.96	106.72	104.68	105.89	106.44	107.66	105.34	106.55	103.32	106.72	103.44	104.31	105.85	103.71	105.45	106.9	105.47	104.88	107.01	105.01	107.15	104.19	105.68	105	107.55	105.63
108.37	108.68	107.84	108.64	109.29	108.74	108.69	107.57	107.4	107.48	108.45	109.79	107.52	108.84	109.09	108.89	108.6	108.61	107.87	109.23	108.47	106.86	106.16	107.23	107.52	107.08	108.34	107.5	107.6	109.79	107.75	109.52	104.21	108.45	107.29	107.68	108.39	108.65	108.03	106.28	107.39	110.76	107.55	108.88	108.42	110.05	108.21	106.9	107.51	107.31
106.81	105.82	107.45	103.63	106.46	108.37	106.7	106.96	104.4	106.79	105.21	105.67	106.4	104.61	107.29	105.06	106.45	106.09	105.47	106.66	104.79	107.75	105.55	107.34	105.4	107.13	103.29	107.28	105.91	106.93	106.83	107.45	106.82	105.41	106.95	104.27	105.99	106.66	107.89	106.88	104.78	104.78	105.98	107.2	107.06	107.91	106.59	105.98	102.94	104.26
106.55	104.51	106.25	104.24	105.05	105.85	105.99	106.52	105.84	107.75	107.02	106.19	106.24	106.66	106.14	108.84	107.12	104.08	105	106.68	106.3	105.75	107.16	106.65	103.22	105.15	102.77	103.76	105.1	107.07	107.86	104.06	106.45	106.52	106.29	103.43	101.87	105.84	106.13	105.81	106.06	102.95	104.83	104.39	106.77	103.14	103.8	102.66	107.15	106.42
105.22	107.27	107.39	107.97	106.36	105.96	106.83	107.58	106.52	104.62	106.06	106.79	107.15	106.56	106.37	106.94	108.43	106.2	102.97	108.91	105.8	107.59	105.61	108.56	105.64	104.77	105.83	107.47	104.83	107.85	108.05	105.64	106.79	106.78	106.57	106.46	106.67	107.68	106.22	106.9	108.09	108.24	105.55	104.06	106.09	106.54	107.32	104.65	106.4	104.88
108.58	107.25	107.48	106.6	108.77	110.52	109.21	107.82	107.95	109.1	110.41	107.2	110	107.25	108.38	109.14	107.78	109	109.1	108.46	105.78	108.58	109.94	108.73	107.97	108.5	109.56	108.92	109.91	108.22	109.92	107.73	106.06	108.32	107.88	109.78	108.4	108.99	109.88	108.72	109.43	107.96	110.93	109.91	107.23	108.91	109.05	108.31	108.7	108.82
101.3	96.175	97.62	96.258	97.192	97.98	99.011	98.265	97.422	97.025	99.951	96.957	96.64	97.052	98.654	96.922	99.035	97.517	98.24	97.609	99.074	100.13	98.577	98.407	97.557	99.46	97.815	98.718	100.01	97.226	98.362	98.42	96.567	98.246	96.834	98.609	98.381	97.996	98.707	97.023	100.78	99.257	97.457	98.455	99.63	98.849	96.996	97.976	97.022	99.093
99.144	96.703	97.574	97.237	98.936	97.242	98.904	99.525	97.91	98.608	98.074	98.64	100.11	96.631	96.885	98.526	98.42	97.66	97.753	99.078	98.74	98.602	97.689	101.56	99.916	98.92	98.247	99.284	97.937	99.257	99.43	100.78	99.054	97.615	97.319	98.362	98.99	98.624	99.117	98.691	99.613	96.994	99.643	96.464	99.624	96.883	96.777	99.149	97.436	96.765
110.2	110.46	110.26	106.79	110.63	111.97	109.57	110.18	108.99	108.88	110.46	110.27	110.33	108.47	111.85	108.28	110.71	109.6	110.02	110.08	112.5	111.56	112.01	108.7	108.95	106.87	107.92	111.62	111.36	112.49	112.06	111.87	109.89	108.32	110.03	110.3	111.94	110.79	111.68	111.52	111.92	109.08	111.04	111.53	111.57	111.85	111.46	111.58	110.88	109.39
107.72	107.95	107.02	108.43	109.85	107.57	108.19	111.06	107.53	109.21	108.83	107.33	108.71	109.33	106.97	108.19	108.66	107.69	107.52	106.03	109.76	107.49	107.51	108.22	105.49	106.7	109.07	108.11	108.37	107.09	107.74	107.29	108.24	107.01	106.95	110.31	108.3	109.81	107.34	108.86	108.65	108.54	106.67	107.9	107.49	108.39	108.48	105.89	108.83	106.51
109	109.72	106.8	108.78	108.51	106.76	106.04	107.84	108.75	105.54	108.45	108.27	108.45	109.6	109.7	106.93	108.65	107.26	107.73	108.55	109.79	108.3	109.34	109.32	108.21	110.08	105.41	104.2	108.86	106.49	107.39	108.84	108.86	108.67	108.85	106.68	107.92	107.08	107.34	107.99	108.13	107.82	109.22	105.69	107.31	107.75	110.94	108.17	107.4	108.6
104.91	106.54	106.79	105.36	104.8	107.53	106.4	104.73	108.18	104.81	105.54	105.15	106.46	105.57	106.05	105.12	105.13	104.77	105.85	104.19	106.38	106.1	104.4	105.39	103.94	106.71	104.94	105.29	104.69	106.74	103.99	108.61	105.81	104.12	107.21	104.53	104.99	103.44	104.68	107.16	107.1	105.55	106.46	106.34	106.11	104.62	106.35	102.67	104.01	105.03
107.5	108.88	109.13	107.42	107.26	107.74	107.98	106.78	109.31	107.59	109.61	107.4	106.51	110.37	108.94	106.67	109.09	109.51	107.8	108.28	108.69	108	107.05	110.56	107.4	109.55	107.25	109.75	107.33	109.15	106.54	108.45	109.84	106.79	108.24	109.13	109.1	107.2	108.81	109.65	106.64	109.66	108.73	108.03	108.2	111.7	108.51	106.9	107.04	107.74
109.28	107.51	107.18	107.94	105.78	105.9	106.42	108.43	106.45	106.48	109.19	107.62	105.26	104.59	106.88	106.19	106.74	107.37	104.4	106.67	105.24	105.08	105.45	104.42	106.97	108.85	105.11	107.91	105.87	105.25	108.9	107.38	109.44	106.6	108.9	106.32	105.84	107.25	104.3	106.43	106.09	107.41	106.6	107.42	104.6	105.17	107.29	106.25	108.14	105.75
97.608	99.168	97.623	95.775	100.16	98.947	99.608	97.334	97.94	97.055	99.088	100.37	100.12	97.39	101.46	97.204	96.643	99.185	97.221	100.78	96.447	98.234	99.095	98.971	95.969	96.37	96.853	97.838	99.186	99.236	97.946	98.033	99.904	98.718	98.871	98.883	97.983	98.968	99.659	96.162	99.871	97.49	99.239	97.293	96.53	97.535	96.176	97.436	98.159	99.424
108.46	108.58	107.22	106.65	109.16	108.36	108.12	110.57	108	107.6	111.37	108.72	109.16	109.61	108.7	108.04	108.84	108.17	109.02	107.17	109.07	109.13	107.62	108.77	109.84	106.84	107.15	107.44	109.55	108.09	107.59	107.75	108.72	108.4	110.87	106.94	107.52	108.75	110.51	108.94	108.34	109.04	108.36	107.07	109.18	109.82	107.89	108.2	107.53	107.34
98.548	100.32	98.787	100.76	100.31	98.518	98.695	98.484	99.831	99.52	98.385	99.55	98.276	101.07	98.367	100.34	99.198	97.72	99.272	97.057	100.06	98.976	97.026	99.788	100.18	97.854	98.226	97.987	96.254	98.59	97.618	99.736	97.957	101.55	96.424	97.45	99.618	98.197	98.529	97.949	98.962	95.456	99.765	99.545	99.063	99.478	97.447	99.401	99.908	100.21
108.38	108.42	107.58	108.51	107.03	107.89	109.23	109.35	107.48	107.72	108.01	107.2	107.13	108.98	106.84	108.95	108.81	106.98	106.17	107.11	109.66	106.66	108.44	107.98	108.61	106.68	107.38	109.04	106.99	108.18	108.81	108.63	108.24	106.93	107.58	108.98	106.57	107.41	108.57	107.63	108.43	108.25	105.84	109.99	105.73	108.11	106.59	107.39	106.28	107.74
95.441	98.791	98.484	96.851	99.05	97.129	96.939	96.954	96.633	99.287	98.245	98.384	100.24	96.531	97.064	102.26	96.607	98.505	96.533	99.316	99.507	97.721	98.494	97.71	100.44	98.631	96.615	96.361	98.594	99.509	97.686	97.278	100.57	98.386	98.229	95.793	97.747	98.126	97.865	97.582	96.631	99.528	98.735	98.427	99.068	97.432	96.601	99.353	96.814	96.885
106.24	108.11	106.24	105.58	105.87	103.22	107.45	106.36	103.69	107.9	107.12	103.11	103.86	104.81	106.36	104.56	106	104.74	102.82	105.31	106.35	104.3	105.95	104.75	104.21	105.79	107.24	106.48	107.94	103.24	105.76	104.84	106.23	105.87	106.63	106.21	104.44	105.09	106.2	104.96	103.85	106.34	106.99	104.49	108.16	105.65	107.77	105.31	105.38	105.79
106.61	108.06	107.07	109.85	108.29	107.98	108.35	107.29	107.77	109.41	110.25	109.3	107.56	108.33	107.45	108.39	107.94	109.51	107.99	107.68	106.84	108.14	108.02	109.27	108.53	108.75	108.03	109.69	109.17	109.81	108.07	106.81	107.72	109.15	106.37	107.36	108.44	107.4	109.75	108.4	107.44	108.15	107.35	108.92	109.17	108.28	107.23	109.27	108.36	107.23
109.51	109.75	109.2	109.69	109.13	110.7	112	111.07	110.15	110.45	109.63	110.98	112.07	110.95	108.07	110.21	109.88	111.13	109.87	110.23	109.01	109.53	110.09	110.27	110.37	108.72	109.39	108.82	110.96	111.61	111.14	110.9	109.82	111.92	111.75	111.61	108.07	108.89	109.69	107.27	109.86	109.76	109.11	110.65	111.86	107.83	110.19	108.95	112.51	110.29
98.27	96.529	98.071	98.588	98.745	99.504	96.437	98.288	98.346	98.233	96.646	97.274	95.629	97.778	99.818	98.253	97.92	98.103	97.517	97.774	98.347	96.565	95.886	99.13	98.26	97.903	97.213	97.93	95.734	98.005	98.79	96.868	99.563	99.567	99.941	98.039	98.104	96.36	94.648	98.469	98.449	95.808	99.822	98.179	96.36	98.163	96.81	98.671	99.617	97.133
105.13	105.39	105.47	105.47	104.64	108.21	107.05	105.29	107.27	103.86	104.76	107.61	104.64	107	105.61	106.89	105.67	106.71	105.52	105.92	106.98	103	104.9	107.08	106.45	105.34	104.65	103.58	105.16	106.24	107.11	105.64	104.64	105.68	108.31	105.63	105.95	105.72	103.88	105.75	105.38	106.58	105.4	108.13	107.04	106.65	104.25	107.19	107.4	108.27
107.47	107.8	107.93	110.55	110.19	107.98	110.92	107.37	106.16	107.16	107.21	108.18	109.51	106.4	107.89	107.76	107.9	108.69	109.84	110.75	108.98	110.62	109.89	106.76	110.58	108.49	109.43	107.69	110.02	109.99	108.14	106.71	107.87	107.43	108.25	107.97	108.67	107.95	107.74	107.95	109.16	110.5	109.37	106.33	108.59	107.53	108.45	107.59	109.6	109.17
105.39	107.83	107.56	106	106.68	107.5	104.91	107.73	103.89	107.22	106.67	108.05	107.24	104.55	105.91	108.39	105.36	107.87	107.89	105.93	106.01	105.17	104.36	104.9	108.11	104.76	107.12	105.44	105.04	105.08	106.48	107.95	106.77	106.14	105.43	105.1	105.83	106.51	107.73	107.31	106.24	108.59	105.13	106.41	106.15	104.5	105.83	107.2	106.15	107.8
105.7	104.53	103.42	106.5	107.9	108.96	106.66	105.09	103.84	107.06	104.72	105.67	107.4	106.74	106.23	104.59	105.91	107.08	104.65	104.81	104.23	105.19	105.22	106.94	106.88	106.27	106.81	106.82	106.78	105.39	108.35	107.2	104.95	105.24	107.36	107.05	106.6	109.26	106.4	106.54	106.34	108.11	105.49	107.07	107.15	106.66	105.68	105.21	105.79	106.86
108.84	108.83	109.12	109	108.9	110.81	107.84	109.57	109.28	107.95	107.59	105.92	106.71	108.54	107.94	105.78	107	106.82	108.67	107.87	108.41	109.02	109.12	109.64	107.42	109.7	107.83	109.48	107.28	108.42	108.31	109.04	109.09	106.37	109.17	107.73	110.09	107.68	109.47	106.8	108.84	108.48	109.09	109.71	110.84	108.11	108.63	108.2	109.74	108.12
100.24	103.68	102.32	102.6	102.31	103.5	101.06	101.87	103.13	102.21	102.6	100.89	101.77	103.42	102.58	102.33	103.77	101.74	102.71	103.46	104.65	101.28	102.4	103.3	103.32	103.72	103.77	102.46	103.94	102.09	102	102.85	102.7	102.56	101.62	100.37	103.98	104.59	100.86	102.59	104.73	101.62	103.44	101.84	101.71	103.61	103.32	103.51	101.84	103.86
99.79	101.27	100.9	99.556	98.967	99.036	99.95	98.453	100.15	101.44	100.77	101.23	98.822	100.99	103.21	97.537	100.42	101.42	99.55	98.701	98.511	98.811	102.71	101.02	101.67	100.16	101.18	100.93	101.5	100.61	101.27	99.962	102.9	102.15	101.55	102.32	101.75	100.44	102.96	100.75	102.25	101.07	101.32	100.69	100.03	98.723	98.361	101.14	102.26	103.07
100.02	101.94	99.63	101.99	102.14	100.02	98.775	101.4	100.12	99.111	100.19	102.98	100.41	101.69	101.78	99.535	103	100.8	100.57	99.299	97.742	103.03	98.825	102.01	98.931	101.94	100.95	101.7	100.36	99.641	102.68	102.21	102.54	99.321	99.342	99.636	101.28	99.885	99.589	98.092	100.55	99.239	100.46	101.3	99.604	103.58	100.85	99.59	99.52	101.09
98.083	99.21	100.08	100.9	99.753	96.893	96.523	97.561	97.646	98.581	98.728	97.435	96.916	99.037	97.542	99.44	98.974	97.752	98.745	98.293	98.323	99.658	98.321	98.967	98.205	100.25	97.773	99.097	99.343	98.849	98.361	98.24	99.383	98.931	98.611	98.711	98.407	97.62	98.638	97.127	97.714	98.732	98.167	99.94	99.255	99.108	99.477	98.229	100.19	96.346
101.34	99.04	99.225	101.02	99.435	98.927	98.765	99.114	97.626	100.83	98.624	99.023	98.787	99.616	99.549	100.55	99.301	99.025	100.57	98.477	97.866	97.836	98.891	98.002	98.096	97.704	97.543	97.304	97.43	99.787	98.698	99.67	99.819	96.784	101.06	95.744	100.54	99.877	95.787	98.849	97.956	99.16	98.257	97.871	100.34	101.44	100.91	99.358	98.765	98.022
97.559	98.591	99.196	97.198	99.171	99.399	96.815	98.745	98.633	98.31	97.57	98.235	98.031	98.366	100.52	98.514	99.298	97.721	101.01	99.333	99.26	98.688	96.838	98.362	99.933	99.66	98.423	99.747	98.019	98.122	96.517	98.783	99.266	97.401	99.479	98.216	97.925	100.08	96.407	98.532	98.443	98.685	100.33	100.19	100.14	100.16	100.71	97.853	98.537	98.575
108.8	109.48	107.82	106.43	107.98	109.61	108.14	106.29	107.03	106.5	107.4	108.34	108.27	109.38	108.26	107.94	107.8	107.81	106.07	106.32	109.61	106.79	105.91	109.36	108.48	106.62	108.27	107.46	108.64	108.33	107.79	106.53	108.15	107.51	108.6	106.93	106.53	107.22	108.44	109.6	108.41	108.68	107.71	107.52	107.43	108.5	110.5	106.65	107.21	110.5
109.41	109.08	106.63	108.71	109.45	108.79	106.17	108.02	108.54	108.16	106.85	106.86	109.95	108.18	108.63	107.32	109.33	107.51	108.78	109.87	108.07	109.56	106.18	109.39	106.94	107.36	109.46	107.49	108.19	109.1	108.28	107.45	108.16	108.92	109.14	107.34	106.24	107.54	108.28	109.77	109.3	109.61	107.6	106.54	106.93	106.45	109.89	109.81	107.68	109.58
105.07	106.66	105.2	104.85	108.77	105.37	106.67	106.97	103.44	104.54	105.71	107.82	106.25	107.47	106.04	106.88	104.28	104.85	106.37	103.83	102.25	105.76	103.9	104.71	107.75	105.53	105.3	105.43	105.17	105.61	106.26	105.9	103.1	106.41	104.08	104.06	107.49	106.42	104.62	104.5	107.45	105.2	105.76	105.89	103.66	105.26	105.63	105.84	103.92	104.82
105.36	106.68	107.06	106.26	105.09	105.69	103.76	105.31	105.83	104.44	105.68	105.9	105.71	106.99	106.88	107.95	105.25	104.82	103.8	106.06	105.44	104.06	102.36	106.28	102.37	104.11	105.1	106.54	106.41	105.89	103.63	108.55	106.32	104.46	102.97	102.69	104.14	105.53	106.64	106.56	106.25	105.42	106.06	106.92	104.79	105.42	105.29	105.88	105.15	105.73
106.7	108.35	108.13	106.35	104.97	109.42	108.35	108.84	108.95	107.5	107.96	106.91	108.66	107.28	108.59	105.86	110.59	107.6	105.61	109	109.45	106.34	106.37	108.09	107.51	107.14	105.92	107.38	107.64	107.03	108.05	109	106.75	108.99	106.13	108.43	106.32	108.85	108.16	109.96	106.88	108.07	109.34	108.51	109.09	106.62	108.02	106.54	106.61	108.07
106.7	107.35	104.72	107.63	105.93	108.22	107.66	104.65	107.73	107.15	106.18	103.06	105.72	104.74	105.73	105.61	103.55	105.48	107.02	103.16	103.6	105.9	105.33	108	104.94	105.51	106.61	104.76	103.57	106.04	106.34	107.95	106.64	106.58	105.26	106.21	106.61	105.3	104.9	104.5	103.24	104.17	106.92	105.22	105.12	105.12	105.53	105.01	103.25	106.26
106.58	109.89	106.43	107.74	109.28	108.68	109.38	109.87	109.37	107.31	108.02	108.57	108.61	109.07	107.87	109.41	107.21	109.13	106.79	108.98	107.38	107.37	109.38	108.03	108.21	107.58	109.33	109.03	110.12	110.14	110.87	109.66	109.5	108.21	107.91	109	107.37	109.72	108.71	108.67	107.71	108.89	108.37	107.98	108.14	109.28	106.83	109.12	106.04	108.67
109.09	107.67	109.07	108.92	109.07	108.64	109.11	108.37	107.42	108.49	109.07	108.54	107.23	110.08	107.31	108.9	109.96	108.14	105.59	109.55	108.9	107.7	108.23	108.08	106.87	107.81	107.75	107.01	107.86	110.54	108.51	108.48	109.79	108.52	108.74	108.74	108.96	107.43	107.68	107.69	108.31	107.31	108.47	107.41	108.83	106.99	107.31	107.43	105.92	109.22
109.91	107.69	107.88	107.84	106.63	108.44	108.7	106.87	107.59	108.57	108.5	105.86	106.96	107.1	108.13	107.79	108.4	108.73	108.15	108.15	106.36	108.8	107.29	108.65	108.39	106.63	107.65	108.6	107.29	110.27	107.79	108.53	109.92	108.79	109.26	108.47	108.27	109.92	107.14	106.3	107.18	108.92	109.82	107.86	107.45	107.98	108.04	108.28	108.32	105.83
105.1	105.92	105.84	105.39	107.94	106.47	106.21	104.51	108.88	104.97	105.9	105.31	105.84	105.29	105.87	105.53	104.94	105.38	104.23	105.95	105.35	105.47	106.09	104.64	106.01	105.27	105.8	105.23	104.01	104.72	105.23	104.71	104.75	104.13	103	106.93	106.46	106.53	107.55	105.82	103.59	105.84	104.88	103.06	104.42	106.09	107.21	105.96	105.76	105.5
104.06	103.8	105.29	104.52	105.25	104.54	105.68	106.3	107.24	105.68	106.5	105.74	106.81	105.05	104.73	106.64	105.42	105.24	106.05	107.03	105.71	104.92	105.92	106.6	106.02	105.32	107	106.6	105.72	105.77	102.27	104.04	104.39	104.98	105.65	107.25	105.42	105.84	106.46	104.18	104.42	104.29	104.68	106.25	103.27	106.63	105.41	105.35	106.02	102.65
101.77	101.61	102.04	101.27	101.99	97.436	100.82	100.59	99.27	102.09	101.82	102.44	99.247	101.34	103.14	100.02	99.427	100.11	100.72	102.61	100.76	101.98	101.8	100.1	100.16	101.82	99.562	100.84	100.69	101.31	98.82	101.91	101.46	99.286	101	101.04	99.513	101.72	102.31	102.04	101.89	98.989	100.47	99.698	99.341	101.77	99.062	102.07	97.954	100.56
106.21	105.67	105.17	107.4	105.46	104.44	102.28	106.45	105.77	105.51	104.41	107.5	105.96	106.66	105.11	107.26	105.1	106.38	105.1	104.88	105.47	107.23	104.76	106.86	105.92	105.21	105.96	105.7	105.21	106.06	105.17	104.33	106.16	105.62	104.46	104.31	103.6	103.84	104.39	104.02	106.04	106.43	105.73	105.03	109.75	106.61	106.49	104.12	104.57	105.98
105.41	108.04	106.59	106.11	103.88	101.27	107.17	104.3	106.06	105.49	107.34	105.23	107.17	105.15	106.18	106.35	105.49	105.06	104.85	107.17	104.31	105.84	104.46	107.52	105.84	104.44	104.56	108.38	105.69	107.12	106.66	105.51	105.29	107.21	107.1	105.66	106.46	105.18	106.25	104.98	105.56	107.55	107.66	107.16	105.14	106.04	107.36	106.22	107.71	105.8
106	105.14	103.45	106.25	106.78	105.7	106.94	105.29	106.85	106.09	107.87	106.33	103.67	104.36	103.9	104.04	106.05	107.06	106.13	105.46	103.27	106.18	105.5	105.42	107.64	108.22	105.06	103.37	105.75	107	105.08	104.71	105.62	105.49	105.8	104.6	106.44	106.07	105.03	105.62	105.72	106.07	104.96	106.83	104.14	104.36	104	106.23	106.65	105.38
102.4	104.69	105.63	103	105.97	104.95	106.84	106.43	104.59	104.57	107.53	107.84	104.92	106.71	106.99	104.85	106.67	105.84	104.67	104.44	104.72	102.7	104.34	104.3	106.42	105.97	105.66	105.26	106.61	106.41	105.88	106.18	104.38	106.32	107.16	107.69	105.98	105.09	104.93	104.37	105.62	102.52	105.41	103.65	105.62	106.9	106.79	105.87	105.63	102.59
105.35	105.8	105.02	104.42	105.15	108.62	106.72	107.54	105.12	108.54	105.31	106.08	108	104.92	105.88	105.31	104.51	105.86	104.98	104.08	106.18	104.46	103.05	107.04	106.55	105.88	104.37	106.28	106.04	107	105.26	105.73	105.32	103.71	104.46	108.03	106.09	106.59	103.21	104.2	107.93	107.96	104.05	104.64	103.67	106.75	106.41	107.95	106.28	102.77
105.19	106.24	106.48	105.11	105.12	106.52	107.42	106.65	106.63	106.03	104.61	108.85	105.99	106.97	106.66	105.37	105.09	103.98	104.98	106.93	107.47	107.27	109.56	107.33	107.48	107.05	105.5	106.02	108.99	106.34	106.69	104.93	107.42	106.07	105.55	107.59	106.59	107.02	105.21	106.5	107.73	108.3	105.43	106.17	106.93	107.74	104.8	107.51	107.95	105.12
108.26	107.03	107.56	108.31	108.62	108.47	110.3	108.79	109.51	108.38	106.79	107.5	108.58	109.33	108.16	108.75	107.64	109.76	109.57	107.09	109.23	108.26	110.49	107.25	108.11	107.58	108.75	107.03	105.8	108.42	105.7	106.73	108.38	107.45	107.3	107.46	106.27	109.85	110.16	107.94	110.95	108.65	110.29	107.68	108.81	109.14	108.79	108.12	107.07	109.63
108.42	107.7	107.59	110.33	109.26	108.87	108.28	110.45	110.45	108.16	109.34	111.03	108.69	108.68	109.28	108.48	108.9	108.81	107.55	109.06	108.48	107.85	108.51	107.72	107.42	109.86	108.38	109.79	109.64	108.65	108.97	110.05	108.39	107.09	108.32	106.48	106.09	107.91	108.84	107.17	107.58	106.78	109.65	107.08	109.35	107.68	107.31	109.4	109.72	108.73
103.35	105.68	105.97	106.57	105.75	107.82	104.77	107.06	107.73	102.76	105.43	107.32	104.86	106.66	104	106.14	104.42	105.91	106.3	106.28	105.72	105.01	107.99	103.49	105.02	106.54	105.93	106.52	105.97	104.06	104.82	104.31	105.66	104.9	103.96	106.69	106.35	106.5	106.32	107.62	105.19	105.07	107.61	104.13	105.28	106.54	106.9	105.76	106.81	103.87
107.43	108.44	108.94	106.99	107.78	108.35	107.7	108.32	109.76	106.68	109.46	108.7	109.39	106.37	108.19	110.52	107.18	107.16	105.41	107.74	108.38	106.32	108.32	107.26	107.41	108.06	108.41	107.74	108.3	109.08	110.33	107.41	106.26	109.84	110.02	107.06	108.55	105.76	108.52	107.01	108.92	109.18	104.51	107.56	108.55	108.37	110.75	110.77	108.29	109.01
99.614	99.955	97.091	100.24	98.663	100.09	96.512	96.01	100.74	100.28	97.768	98.208	99.223	99.775	96.247	97.502	99.366	97.311	98.248	98.531	100.29	99.896	98.073	98.651	98.971	96.613	99.248	99.39	96.469	99.329	94.279	98.978	99.961	96.123	101.86	99.221	96.242	97.594	98.062	97.874	96.392	98.581	99.148	97.31	98.411	98.587	98.619	97.078	98.08	99.699
104.8	106.61	105.91	106.6	106.36	106.93	105.69	105.8	103.76	105.15	109.4	105.95	105.7	108.31	106.9	105.04	108.21	105.65	107.35	107.01	107.37	105.96	106.48	106.26	105.28	106.24	107.01	108.18	107.7	108.86	104.44	106.13	107.54	107.54	106.16	106.72	107.09	105.05	105.34	108.25	106.41	104.67	107.54	107.07	106.81	107.92	105.13	105.15	106.07	107.76
106.82	106.51	105.04	105.8	108.11	106.59	107.01	105.11	106.77	105.29	107.93	104.24	107.03	105.43	104.98	104.7	106.8	106.56	106.34	108.35	107.07	105.1	104.98	104.59	106.41	104.27	105.99	107.38	106.04	104.85	107.88	104.42	106.05	107.86	106.75	106.86	106.92	105.09	105.45	107.62	105.81	107.61	104.7	107.18	107.58	109.67	105.7	106.27	106.76	106.8
108.1	109.54	109.06	108.97	107.27	108.72	108.94	108.34	109.01	110.09	109.82	109.47	108.56	106.56	109.27	108.25	108.58	107.93	109.55	109.64	109.07	108.41	108.1	110.46	105.82	107.82	109.63	106.71	108.17	110.06	107.3	108.13	106.79	108.64	107.38	109.73	107.72	106.78	109.02	109.85	107.93	108.77	108.18	109.99	107.73	107.62	107.73	106.24	107.92	109.37
109.62	108.71	107.11	109.47	110.71	110.93	111.26	108.36	109.08	111.6	110.85	110.3	110.51	108.65	110.95	110.33	110.65	111.34	110.92	110.96	110	110.64	109.84	109.13	109.55	111.1	111.79	112	110.64	110.95	110.99	110.23	111.55	109.99	111.3	110.16	110.06	107.03	111.48	109.54	109.58	111.75	108.51	110.09	111.04	111.23	112.09	109.66	111.09	110.94
107.87	108.91	108.71	109.09	109.44	109.84	107.4	108.84	106.84	108.18	107.09	106.94	107.35	104.92	106.64	108.14	107.41	110.82	108.45	107.87	107.56	106.76	109.02	107.82	108.35	108.4	105.04	106.78	108.06	106.72	107.17	108.44	107.99	105.63	109.95	108.35	108.68	106.77	108.96	107.19	108.14	109.47	105.82	107.59	109.52	108.71	107.85	108.23	109.22	106.15
107.77	108.03	108.25	107.92	107.31	108.82	108.16	107.97	108.14	107.08	107.31	108.27	108.08	109.02	107.21	108.46	109.3	106.75	108.81	106.34	107.23	108.29	108.97	106.93	106.03	106.06	109.09	109.53	108.73	108.21	107.86	107.69	108.69	109.83	108.3	106.95	107.02	106.26	107.27	108.11	107.1	107.54	109.07	108.62	106.88	109.5	107.82	106.99	108.7	108.65
98.01	96.16	97.554	98.478	97.429	96.718	96.739	101.18	98.039	98.363	96.145	98.269	99.928	99.736	98.431	97.987	97.849	99.721	97.007	97.451	96.19	98.433	98.718	98.899	99.746	98.918	97.209	98.018	97.749	97.493	97.345	94.914	97.986	95.258	98.027	96.583	97.372	99.445	98.691	97.83	96.261	96.56	98.056	97.024	96.712	97.734	97.391	97.892	97.696	98.777
105.61	108.64	105.4	107.47	105.65	107.57	107.61	106.09	108.1	107.6	106.18	107.67	106.22	106.53	108.03	107.82	105.58	107.12	108.95	107.59	108.07	105.63	107.45	103.92	107.48	106.26	107.22	106.5	107.33	107.73	108.77	106.6	106.27	105.52	107.91	108.82	105.48	106.58	107.62	107.42	107.04	106.29	106.42	106.25	105.12	106.43	107.16	105.28	106.66	107.29
105.45	103.99	106.38	106.36	107.23	103.56	104.77	104.81	106.25	105.46	105.84	108.67	105.92	107.02	105.22	106.09	106.61	105.62	106	106.2	105.98	105.29	106.98	105.79	105.66	103.32	106.15	106.34	104.36	104.3	107.49	103.88	106.95	108.3	105.35	106.1	107.25	106.17	103.42	105.35	103.85	105.77	105	106.21	105.78	105.74	107.25	106.48	105.58	105.09
106	106.06	105.39	106.81	105.08	103.32	106.9	106.78	106.27	104.9	104.42	107.73	107.17	105.19	106.3	107.45	105.19	105.63	105.02	106.97	105.68	103.8	106.12	105.26	106.21	108.94	105.47	105.15	104.37	105.11	106.12	106.3	104.93	106.8	106.51	107.28	108.12	104.19	106.77	103.89	106.41	106.6	106	107.35	106.84	105.9	103.74	106	105.92	106.46
95.426	98.893	97.889	98.041	98.102	97.084	98.527	99.161	100.6	99.047	98.153	97.416	99.557	98.364	100.4	95.515	97.815	99.205	97.694	97.794	97.957	98.865	99.071	99.686	100.77	97.118	96.43	98.025	97.487	97.869	98.749	99.97	98.805	99.118	97.673	97.22	98.587	99.369	96.956	99.239	98.694	99.121	99.817	97.31	98.132	97.409	98.384	98.986	98.587	96.922
108.55	108.03	107.57	107.17	109.39	108.26	107.96	108.42	108.16	108.11	107.84	109.37	108.13	108.7	107.26	110.32	105.77	109.55	108.82	110.08	107.83	107.81	109.09	108.07	109.35	108.5	111.73	108.21	107.76	111.69	107.88	108.01	108.74	110.11	110.49	108.55	106.57	106.49	108.42	106.47	110.94	108.64	108.11	107.78	106.78	107.24	107.68	108.41	108.49	108.78
105.41	103.98	103.17	105.37	108.53	107.17	106.09	106.2	104.7	106	107.17	106.1	105.13	106.18	104.41	105.05	104.65	105.28	104.72	108.1	105.47	103.95	105.67	106.89	105.81	106.84	105.76	107.09	104.83	107.03	106.71	106.43	105.84	106.16	106.7	107.73	103.93	104.78	105.88	106	106.53	107.24	106.12	103.53	105.22	104.93	107.14	105.95	107.18	105.35
111.21	106.96	105.73	107.38	106.08	110.94	108.28	108.9	106.98	108.48	106.29	106.85	108.76	106.63	109.07	107.89	108.43	108.69	108.18	108.23	106.96	107.45	106.34	108.59	107.96	108.11	108.21	109.3	107.7	109.14	107.79	109.36	108.99	107.62	108.73	110.86	107.88	107.57	108.9	108.88	109.06	107.41	106.56	106.36	110.04	106.22	107.39	107.03	108.05	107.96
106.82	106.22	105.21	107.25	106.78	106.7	108.34	104.48	104.87	105.88	104.91	106.84	104.61	106.13	104.2	105.24	105.55	104.73	107.31	106.38	107.47	105.41	106.67	104.4	104.55	106.31	106.38	105.45	106.08	105.97	105.78	105.43	105.8	106.31	105.59	104.91	105.85	103.51	104.05	106.15	106.25	105.58	103.59	106.28	105.52	105.25	106.66	106.78	103.48	105.16
106.74	105.28	107.86	105.55	106.06	108.48	107.09	106.56	106.08	104.78	104.72	108.36	104.59	106.21	106.37	106.85	104.91	105.44	107.61	105.16	105.21	107.3	105.81	104.89	105.26	104.9	104.42	104.65	107.76	105.78	106.25	105.51	106.08	106.13	105.07	104.41	106.46	104.6	106.7	105.41	104.03	107.14	102.87	105.13	105.42	105.25	102.5	103.73	102.5	105.9
102.82	103.4	102.97	102.13	101.8	100.43	100.93	101.62	98.77	100.86	102.5	102.6	100.15	99.456	102.39	99.864	100.74	101.89	100.73	99.683	100.88	103.26	102.39	99.295	100.22	100.93	98.909	98.989	101.27	100.13	103.27	99.507	101.69	100.46	99.293	101.18	101.45	100.07	101.15	100.54	99.824	99.805	99.783	101.6	101.45	101.18	99.829	101.11	101.36	100.18
106.45	104.95	109.95	106.99	109.52	105.75	106.99	107.06	106.27	107.2	106.46	106.24	106.06	107.12	105.66	105.57	105.69	105.25	105.57	106.58	107.03	105.77	107.27	107.66	104.8	108.24	106.51	104.51	104.68	107.4	105.3	105.69	106.88	106.66	104.96	104.58	104.47	107.29	106.33	104.83	105.82	107.95	108.01	106.74	107.63	106.25	107.45	106.86	105.5	107.2
106.9	107.32	107.17	105.76	106.1	105.01	107.48	108.55	106.21	106.75	106.1	108.11	108.11	107.59	108.75	107.4	107.29	108.82	108.16	107.2	108.14	106.85	109.3	108.29	107.63	107.74	107.31	107.65	109.01	107.37	108.16	107.1	107.04	107.99	107.17	109.02	106.81	107.7	106.8	107.97	108.41	108.75	107.69	108.45	108.13	108.89	110.32	106.87	107.89	108.48
104.55	103.9	105.06	105.15	106.4	105.77	105.26	106.89	105.1	106.01	104.92	103.99	106.12	105.75	105.14	105.41	104.79	105.65	106.72	106.67	103.99	106.14	108.26	105.53	105.53	105.9	106.79	103.18	107.81	104.89	104.32	105.52	105.3	103.71	107.13	106.58	104.39	104.2	105.25	104.52	104.79	103.85	103.7	103.92	105.42	104.78	104.17	105.46	106.28	106.1
105.85	107.23	106.69	106.29	107.15	104.52	105.01	106.29	106.02	105.11	108.84	105.16	105.27	106.21	105.21	107.13	106.16	106.29	108.48	103.33	107	107.09	104.1	106.74	105.61	106.81	107.45	103.81	105.76	104.98	105.56	107.15	105.22	104.36	107.36	106.56	107.49	105.1	107.48	106.32	105.55	107.28	105.85	107.25	106.28	107.28	105.89	106.63	107.72	104.44
111.62	109.48	108.74	110.68	111.47	112.16	111.84	109.95	109.49	109.92	108.99	110.2	109.89	109.87	109.95	112.15	113.02	111.15	109.16	108.58	111.34	108.86	111.56	108.77	110.95	108.94	108.49	111.46	111.78	110.09	111.03	110.83	109.45	111.31	111.48	109.56	108.98	109.69	109.71	108.76	109.22	113.47	109.71	111.69	111.35	109.76	110.65	109.84	108.55	110.2
101.87	97.42	101.81	99.006	101.17	102.94	103.47	100.5	102.02	101.6	101.39	101.05	102.88	101.49	102.47	100.25	102.23	100.35	98.628	100.73	100.69	100.62	99.914	102.21	100.65	98.33	100.38	101.81	101.87	101.08	99.346	102.19	100.44	101.45	99.836	101.81	100.23	99.358	100.83	102.17	99.648	101.5	100.77	102.7	99.001	101.08	102.95	101.68	100.04	99.046
105.62	104.88	107.19	106.11	105.1	107.57	106.04	107	106.88	105.67	105.48	105.21	106.04	107.13	104.73	106.93	107.09	105.37	106.17	107.99	105.04	105.01	106.43	106.76	104.16	106.01	106.68	107.19	108.01	105.26	104.92	103.61	104.55	104.01	104.17	104.38	103.51	105.26	106.64	106.56	106.65	104.36	104.52	106.47	107.16	103.95	107.71	106.39	103.38	104.62
104.94	107.98	105.63	107.94	104.03	106.88	105.71	107.57	108	108.55	106.78	107.02	106.09	108.3	107.85	106.72	107.1	106.2	103.46	105.89	104.13	103.86	105.31	104.85	107.07	106.03	106.51	105.81	105.85	105.93	105.01	106.68	108.2	106.46	106.12	107.68	105.31	108.43	109.52	107.62	105.29	106.78	105.98	107.64	106.52	108.27	108.72	105.94	105	103.17
98.069	99.454	98.715	101.3	99.72	100.08	98.882	100.35	98.421	99.101	98.904	98.982	98.526	99.168	97.445	99.944	98.504	99.963	98.797	99.311	97.622	99.201	99.968	98.187	98.821	98.756	98.319	100.41	98.719	97.817	99.891	99.425	96.85	99.25	98.494	99.254	100.25	100.71	99.412	100.45	98.243	99.113	97.854	96.709	99.159	97.38	100.18	96.32	100.35	99.535
106	108.44	106.78	107.47	106.48	104.53	106.38	105.78	106.45	106.35	105.73	108.38	109.06	108.98	106.41	105.8	106.53	106.21	106.9	109.07	105.75	104.7	108.2	107.58	105.42	108.4	107.03	106.58	107.08	104.64	106.67	105.71	106.08	106.33	105.91	105.99	107.61	104.63	107.98	106.38	108.12	105.88	106.13	106.32	106.24	106.98	107.02	105.41	106.61	107.17
109.28	107.52	108.81	109.09	108.22	106.65	107.81	106.8	107.18	107.46	109.1	107.8	107.89	109.03	109.43	106.23	108.31	106.45	104.37	108.93	108.7	106.93	107.04	107.45	107.84	104.4	109.24	108.95	107.35	108.76	106.92	105.57	107.25	108.6	110.38	107.72	109.7	106.11	107.35	108.02	109.43	106.92	108.9	109.42	109.18	106.93	107.8	108.31	107.44	109.21
106.41	106.6	108.29	107.47	106.71	106.49	105.95	106.29	105.95	108.66	104.44	106.22	106.83	106.31	104.77	106.16	108.95	107.08	106.21	105.37	104.4	105.81	109.18	104.49	104.32	107.76	107.03	105.57	106.72	107.59	106.21	110.61	106.07	104.82	105.25	109.23	105.82	105.81	104.52	106.78	106.24	106.59	106.12	106.03	105.23	107.31	105.84	105.93	106.86	106.29
105.88	107.82	108.27	106.8	109.84	107.62	108.6	107.36	108.2	108.2	107.08	109.83	110.48	106.57	109.13	106.45	108.44	108.46	110.72	108.52	110.28	107.29	107.45	107.25	108.28	109.91	108.25	107.29	110.21	108.73	107.99	107.96	105.77	108.74	107.59	108.25	110.11	108.88	107.43	108.08	110.14	107.1	109.36	108.88	108.99	107.77	107.83	109.65	107.04	106.95
98.549	99.891	98.946	101.28	98.547	97.092	98.997	98.115	97.431	99.008	97.362	98.473	98.23	99.505	100.26	100.02	102.49	100.12	98.242	99.43	100.55	99.295	102.67	100.18	99.107	100.16	101.16	99.586	99.769	98.364	99.306	98.945	99.657	96.149	98.585	99.845	99.122	97.473	98.998	100.53	96.654	98.785	98.388	100.59	98.674	99.48	97.339	97.469	99.641	100.42
95.665	98.944	97.618	98.592	98.25	96.916	98.074	98.393	96.035	99.041	97.815	97.838	99.708	98.065	97.059	98.156	97.457	98.686	100.88	95.67	96.294	97.762	97.272	100.22	95.323	97.615	97.86	100.09	99.613	97.259	96.972	98.974	98.656	96.696	98.096	97.056	98.434	98.971	97.274	96.125	97.413	99.996	99.322	98.286	97.866	99.176	95.433	98.027	97.633	98.219
108.22	106.35	108.49	106.25	106.82	106.59	108.44	107.31	107.88	106.62	106.82	107.04	107.31	106.41	108.44	107.04	110.14	110.2	106.21	106.12	109.45	107.53	107.86	107.79	108.03	109.39	107.75	107.91	105.99	109.75	107.57	107.81	106.74	108.87	106.64	105.23	108.55	107.02	107.35	106.44	107.61	106.7	108.47	108.46	106.8	107.97	109.19	108.13	107.9	109.33
105.95	106.34	106.21	106.28	106.73	106.97	106.1	105.18	106.61	106.42	106.43	108.69	107.68	106.76	103.79	106.92	107.43	105.22	105.98	107.16	107.93	105.2	106.17	106.57	108.32	107.15	104.97	106.98	107.38	106.41	104.5	107.21	104.76	106.79	106.56	107.24	105.94	109.8	108.13	106.68	106.76	105.12	106.26	106.79	105.1	106.18	105.43	107.44	106.55	105.11
108.53	109.04	108.71	106.79	108.41	109.94	109.76	107.29	109.5	109.57	106.42	108.85	108.16	110.03	107.49	109.36	109.17	109.35	107.22	110.08	109.91	108.34	107.6	108.82	104.68	107.85	108.33	107.43	108.87	107.56	108.24	108.27	107.17	107.78	107.97	108.08	108.42	106.65	109.16	107.56	108.17	107.85	108.87	109.44	107.41	107.77	107.66	108.33	107.09	107.39
110.01	108.38	109.48	109.19	109.43	107.82	107.8	106.05	110.26	108.78	107.21	108.05	109	107.83	108.18	108.67	108.6	105.93	109.7	110.13	109.94	108.55	108.34	108.13	106.85	109.6	109.07	106.25	109.4	108.66	109.04	107.76	108.97	109.19	107.82	107.73	107.89	109.99	110.55	108.33	109.03	108.36	107.49	109.09	107.75	107.13	109.01	107.13	108.97	109.89
99.458	98.873	98.66	100.63	96.777	96.855	99.528	99.731	95.207	97.773	98.655	98.1	99.956	99.671	100.02	97.136	101.32	97.888	98.095	98.442	97.287	100.03	98.9	99.182	96.93	98.472	98.351	97.186	101.23	97.731	98.488	98.975	98.82	98.153	99.477	98.882	96.917	99.046	99.337	98.781	98.84	96.771	98.425	96.989	99.337	98.998	99.021	97.443	100.87	98.279
106.91	106.9	108.43	106.37	106.65	107.82	106.65	107.24	106.08	105.64	107.12	105.44	107.75	108.19	105.49	103.96	108.84	104.76	107.23	106.37	105.45	106.23	106.45	106.26	106.17	105.26	106.16	107.35	106.95	106.63	106.46	106.94	105.14	106.46	104.98	107.08	107.13	105.88	105.71	108.51	106.44	107.67	107.87	107.21	106.29	106.69	107.42	107.06	106.52	105.17
106.7	108	105.52	105.79	106.77	106.58	104.56	105.1	106.6	105.01	104.93	105.86	104.91	105.88	104.13	106.02	107.66	105.01	107.05	107.69	104.82	105.12	105.92	104.51	106.92	104.85	108.18	104.06	104.09	102.09	104.67	108.12	104.79	105.93	103.83	107.33	106.92	107.31	104.39	105.88	107.18	103.98	108.59	105.53	106.16	105.05	104.46	105.07	107.08	107.66
108.93	105.86	108.08	107.72	108.68	108.32	107.56	108.26	108.03	107.08	109.08	108.2	106.58	107.34	108.46	107.18	104.86	104.93	107.8	107.85	107.51	109.46	107.53	107.88	108.23	106.47	107.74	109.56	107.99	108.34	107.46	108.12	107.86	109.93	107.98	107.06	107.53	108.69	106.54	106.93	108.09	106.45	109.37	107.99	108.33	106.68	110.46	106.57	107.73	108.54
99.734	98.445	100.6	96.148	96.119	96.945	99.417	96.677	97.286	96.589	97.863	97.151	97.484	98.436	97.824	97.346	97.513	97.384	98.906	98.009	98.209	97.712	98.915	98.172	97.445	99.096	97.131	97.709	96.657	97.873	98.541	98.811	98.168	97.342	97.434	97.223	98.537	97.927	97.346	96.894	98.766	98.371	97.306	99.148	96.515	98.761	98.563	96.505	99.311	96.924
99.543	99.48	97.649	95.965	97.238	98.065	98.257	97.021	99.373	99.072	97.813	98.292	97.409	97.826	101.7	97.859	96.222	97.524	98.703	95.825	95.843	98.061	100.68	96.945	98.106	97.234	98.38	97.515	97.621	98.409	97.445	97.262	99.584	99.041	96.282	98.067	99.429	98.998	97.373	96.81	97.125	98.833	99.397	96.838	96.852	98.169	98.986	96.8	98.96	97.672
104.92	103.27	104.23	103.7	105.12	105.64	104.77	102.58	104.94	104.38	106.76	105.33	106.26	107.04	105.62	103.59	106.61	108.27	106.47	106.8	103.85	104.19	105.63	105.88	105.9	105.42	108.17	103.93	105.44	106.3	103.66	105.05	104.81	105.48	106.2	106.94	105.46	104.84	107.3	105.78	104.67	105.65	105.6	104.17	105.96	106.22	106.47	107.24	104.28	103.85
98.589	97.466	100.8	98.486	98.459	99.708	100.16	98.195	97.614	97.243	97.977	96.851	99.406	99.469	100.49	99.295	98.586	98.499	97.411	99.586	95.767	97.632	99.054	97.031	100.03	98.574	97.339	96.541	97.401	99	97.021	98.68	99.83	97.382	100.82	99.581	97.949	98.694	99.114	96.333	96.977	97.308	96.552	98.895	96.676	97.068	98.049	100.88	98.268	98.645
105.57	103.85	107.44	103.95	105.36	105.02	104.64	106.47	106.18	107.11	104.94	104.8	105.35	107.14	107.11	104.16	104.84	105.17	106.84	106.07	104.59	106.11	107.13	103.81	105.73	104.59	106.03	107.64	104.23	104.06	104.79	106.31	105.84	106.15	107.61	104.45	104.51	106.14	105.46	105.33	107.05	106.6	104.03	106.03	105.26	107.73	107.73	105.2	104.82	105.36
106.76	106.76	108.7	109.92	107.81	108.42	106.21	108.07	107.63	106.19	107.89	107.87	108.56	107.02	108.25	108.74	107.9	110.03	108.87	108.34	108.32	108.07	108.39	107.66	108.44	108.68	108.39	110.15	107.62	107.44	107.86	108.3	108.89	107.62	109.64	108.58	106.66	108.88	108.71	107.74	106.84	108.58	108	106.58	106.1	108.77	107.38	109.93	110.06	106.87
106.17	108.1	105.65	105.6	105.08	105.28	104.52	105.85	108.44	108.06	106.01	104.43	107.36	107.08	105.58	103.96	106.5	103.87	104.79	106.29	106.01	105.98	105.99	107.53	107.64	107.34	106.42	106.88	103.15	106.55	107.28	104.77	104.63	103.87	107.23	105.91	106.56	104.85	104.76	104.73	105.85	106.42	105.92	105.43	104.43	103.96	105.41	105.12	106.79	106.52
106.22	108.93	107.22	109.7	109.67	108.16	106.83	107.97	108.41	109.16	106.54	109.53	108	110.34	108.61	107.8	107.05	111.89	108.7	108.35	109.28	108.51	106.44	109.86	109.04	109.07	107.55	108.78	106.35	107.64	105.92	107.67	109.67	107.22	107.16	109.44	111.18	108.14	110.3	107.69	109.06	105.84	107.3	108.55	108.6	109.36	107.35	106.7	108.23	106.15
107.99	106.1	105.65	104.75	107.31	106.04	106.89	107.47	107.4	106.85	107.81	107.52	106.75	107.09	105.25	105.9	106.49	108.64	107.34	107.89	107.02	108.97	107.05	105.14	105.87	105.41	107.6	107.51	106.14	108.08	105.87	106.71	105.99	105.39	106.39	106.17	106.35	106.16	106.58	104.75	107.64	105.41	106.39	106.49	105.01	104.33	105.16	106.26	108.65	106.33
107.66	109.92	106.31	109.54	107.88	107.08	106.79	107.57	108.03	108.15	106.3	107.84	108.25	106.99	106.48	108.28	106.23	107.82	107.98	108.37	108.2	107.55	108.66	106.35	107.17	106.8	106.61	106.82	108.42	108.25	107.63	109.93	108.52	107.97	106.4	108.72	109.42	108.95	107.57	108.36	107.62	109.02	109.93	106	106.16	109.97	108.72	109.37	108.14	108.24
108.34	108.23	109.51	106.19	108.58	107.93	108.56	107.99	105.8	108.51	106.63	107.11	108.73	108.84	109.54	109.51	107.49	108.08	108.19	107.65	110.37	106.45	108.18	107.86	108.28	107.29	107.69	107.48	109.43	109.07	107.5	108.24	110.41	108.3	108.16	108.62	109.57	108.13	107.5	108.41	108.65	108.22	108.83	108.85	109.42	108.21	108.28	109	107.67	107.17
108.45	107.39	107.47	107.25	109.1	107.31	109.57	106.91	109	108.58	107.82	107.58	108.77	111.02	108.9	109.16	106.58	109.15	109.08	108.6	107.06	107.81	109.79	108.67	109.38	107.37	108.89	106.91	108.65	107.46	107.44	108.7	109.56	108.29	108.52	107.78	108.12	108.27	107.24	106.5	106.68	109.44	108.48	109.17	107.77	108.41	109.64	107.9	106.31	108.02
106.88	105.3	105.8	105.58	107.4	105.8	104.97	104.56	106.32	106.76	105.22	104.86	106.49	105.04	104.74	105.11	107.55	107.91	106.45	108.53	105.73	106.51	107.26	109.17	106.73	106.15	108.14	106.02	104.67	106.36	105.6	107.01	106.9	108.7	104.88	107.42	107.49	106	107.11	106.35	105.32	105.99	105.37	107.42	106.76	106.68	107.4	105.05	107.55	107.33
107.86	107.93	107.22	107.59	106.89	106.96	108.1	107.04	109.69	108.32	106.5	106.88	108.13	108.06	106.9	105.98	106.45	106.75	106.58	107.09	104.8	108.74	107.98	109.18	109.23	108.53	106.35	108.24	107.28	107.06	106.47	107.67	106.38	107.13	108.93	107.85	106.3	109.42	107.24	108.71	107.94	107.4	108	107.83	107.18	108.27	107.7	106.81	107.21	107.84
107.99	108.42	109.73	107.23	108.01	108.63	107.43	108.3	107.68	108.56	107.16	106.97	108.48	107.36	108.36	109.2	109.36	108.67	108.21	107.05	109.24	106.68	107.37	109.49	108.13	106.81	107.78	107.11	109	107.99	108.05	108.61	107.92	110.04	107.35	109.78	108.82	107	109.29	108.75	107.07	109.25	106.23	107.63	108.14	107	106.96	108.48	107.16	107.19
97.907	99.3	99.532	99.383	97.955	100.56	99.417	99.096	98.214	98.838	98.677	99.542	99.371	98.446	96.749	97.39	98.536	99.676	98.051	96.824	98.159	102.59	100.43	101.33	100.21	98.938	97.625	97.285	100.55	98.534	97.865	97.948	98.383	98.594	98.952	98.29	97.743	99.148	98.116	97.738	99.051	97.653	100.67	99.914	96.955	98.978	100.31	98.235	99.829	99.782
104.35	106.59	108.21	104.42	106.08	103.67	104.14	106.27	105.84	105.72	104.24	105.41	106.86	103.92	104.27	105.58	105.23	105.81	105.52	106.19	104.73	103.42	103.78	105.8	105.06	105.55	103.93	105.59	105.2	105.91	105.2	105.31	105.14	105.65	106.37	106.92	105.26	104.26	107.01	106.79	102.99	106.2	105.88	106.39	106.25	106	106.46	106.38	104.9	108.18
106.26	106.44	106.92	106.85	107.47	107.78	106.68	103.7	106.53	106.84	107.33	106.56	105.88	103.31	107.35	105.62	106.19	106.8	106.63	105.6	106.16	107.4	108.04	107.01	106.29	104.46	106.94	104.59	107.46	106.97	103.78	107.66	104.9	105.16	103.16	103.71	107.11	105.89	107.2	106.63	109.96	103.74	106.22	107.4	105.43	107.21	106.81	106.58	106.71	109.16
108.68	108.43	107.16	107.74	107.71	107.88	109.46	107.48	110.51	107.29	110.13	110.16	108.78	109.92	105.74	107.67	106.43	106.55	108.18	109.71	107.35	109.49	108.27	109.02	104.92	105.95	108.6	108.93	109.02	107.56	108.45	107.06	109.62	108.7	109.97	107.36	107.3	106.88	108.36	107.78	107.45	107.01	109.29	109.11	108.36	108.38	106.36	107.91	109.43	109.45
107.65	106.32	106.55	108.16	105.73	107.24	105.95	107.63	104.25	105.73	107.69	106.31	107.58	105.15	107.78	106.79	106.51	108.52	106.72	104.72	104.45	107.2	106.66	109.48	107.77	105.14	108.41	106.52	105.48	107.14	107.26	105.1	107.43	106.65	106.76	106.85	108.06	107.92	108.62	106.66	107.14	108.26	106.74	107.26	107.09	105.98	106.65	106.28	105.73	106.55
105.37	107.26	105.49	106.83	107.52	106.25	103.43	106.96	102.74	104.59	106.82	104.21	106.47	104.88	106.1	104.05	106.61	105.93	106.62	106.14	109.35	103.74	106.13	107.82	105.18	105.8	106.45	106.65	107.38	106.38	105.52	106.48	106.44	104.29	106.54	106.75	105.36	105.41	105.77	102.62	106.17	102.91	103.9	106.82	108.32	105.48	107.26	105.73	103.93	106.21
104.76	107.26	106.07	104.83	105.64	106.08	105.36	105.13	107.34	105	106.26	105.27	104.53	105.43	106.36	106.86	106.59	104.87	107.35	104.81	106.77	104.1	104.78	107.14	107.99	107.42	105.72	107.78	106.19	105.89	105.76	107.24	106.4	105.78	105.86	105.9	105.57	102.85	104.53	105.12	105.31	106.45	104.88	104.05	107.22	108.45	105.56	106.08	106.14	106.87
102.93	102.94	102.9	102.24	100.78	102.19	101.66	101.17	102.73	101.61	103.42	103.37	103.52	102.33	101.03	102.28	103.49	104.25	103.23	104.18	101.56	102.36	100.19	101.92	103.13	102.39	102.91	100.84	101.47	102.94	100.65	102.58	101.13	102.7	103.04	100.05	105.26	104.58	98.619	101.55	104.15	104.61	101.84	100.29	103.89	101.89	102.83	99.8	101.45	101.43
105.31	105.23	105.5	105.63	106.05	106.59	105.5	105.54	105.42	104.76	107.15	107.33	102.49	105.52	106.37	104.57	104.43	102.97	106.69	105.81	106.34	105.3	104.6	105.42	105.82	107.23	106.07	105.39	106.65	106.04	103.55	106.35	106.69	106.19	106.93	104.11	104.52	107.01	104.84	105.83	105.75	105.34	105.95	107.99	104.14	104.54	106.74	105.7	105.55	105.51
105.49	105.19	105.77	106.14	105.96	106.44	104.7	105.99	106.58	103.77	105.13	106	105.46	106.23	105.14	103.96	105.26	106.36	106.4	106.51	104.61	106.79	107.17	105.15	106.44	105.67	105.2	104.6	102.97	106.32	107.6	107.19	105.46	107.04	106.58	105.26	103.87	103.86	106.56	105.73	105.37	104.68	103.34	105.38	106.35	104.87	103.41	105.62	106.74	105.12
108.24	107.59	109.19	107.83	107.98	109.45	106.6	108.79	108.04	108.72	108.19	107.12	109.26	107.94	108.32	107.92	106.78	107.96	107.5	107.87	108.5	108.4	109.5	108.64	108.66	108.83	109.92	109.77	110.19	108.83	108.46	108.39	106.8	110.03	108.51	107.65	107.88	108.56	110.62	111.45	108.67	110.53	109.53	109.25	110.33	108.1	107.91	108.32	106.53	106.5
97.765	99.131	98.462	99.257	97.628	98.374	99.584	99.952	100.52	97.626	99.183	97.554	97.907	98.791	97.229	98.855	96.833	97.899	99.255	100.47	100.59	98.952	100.77	99.601	97.518	98.576	99.012	97.462	98.312	99.81	97.488	97.899	98.867	99.96	97.903	98.128	97.479	98.784	97.561	97.277	97.855	97.799	98.109	100.16	98.973	95.684	98.995	98.231	100.61	98.073
100.53	103.36	103.95	102.21	99.837	99.954	99.316	101.84	99.489	100.18	102.42	101.45	100.46	103.35	99.463	100.76	99.947	99.893	100.36	101.37	101.15	103.44	99.03	101.23	102.3	102.48	100.92	102.95	102.31	99.655	99.47	100.04	102.03	101.61	100.96	101.35	101.48	99.899	101.55	100.01	101.75	101.21	103.02	101.04	101.31	101.77	102.68	100.74	101.24	101.74
109.43	108.52	107.12	108.06	106.91	110.56	109.69	105.68	110.85	109.03	109.83	109.33	108.66	108.32	107.69	106.1	109.03	106.4	108.33	109.38	108.15	107.21	105.56	110.25	106.28	107.25	107.04	108.15	108.11	106.71	107.68	109.26	107.78	108.9	107.41	108.93	109.53	108.35	111.61	107.16	106.57	107.45	109.3	108.63	109.51	107.5	108.23	107.72	108.67	107.75
107.66	107.18	109.51	105.51	107.88	107.56	106.19	106.62	107.16	108.54	108.85	108.34	108.57	109.73	107.7	108.04	107.52	106.73	109.05	109	107.43	107.48	111.1	108.26	108.73	108.06	108.8	107.21	108.26	106.67	107.23	107.36	107.46	108.96	108.61	108.78	106.71	108.84	108.2	108.92	105.71	107.2	109.66	105.9	105.75	109.16	108.94	107.82	107.91	108.07
100.38	97.523	97.748	100.62	97.417	97.458	95.796	98.234	100.31	97.231	100.03	98.754	98.367	99.052	100.62	100.11	95.884	99.428	100.9	98.452	98.481	97.776	98.992	99.618	98.038	101.31	97.721	100.13	98.897	97.752	97.375	98.617	99.689	99.752	97.21	99.424	97.573	98.335	97.286	99.632	97.425	99.755	98.587	97.447	100.86	97.765	96.507	97.378	97.478	99.003
107.97	108.89	109.85	107.11	108.23	107.25	108.5	109.01	106.08	107.49	106.9	109.53	109.33	107.47	108.74	107.06	110.8	109.12	107.7	109.94	107.82	108.93	107.6	109.33	108.89	108.93	108.18	109.93	108.42	107.92	107.39	107.3	107.58	107	107.69	106.71	108.46	105.58	108.67	107.48	108.8	107.16	107.43	108.14	107.94	107.46	110.19	108.77	109.45	108.64
99.077	98.786	96.99	101.88	98.624	97.025	100.36	99.527	96.933	99.333	99.235	97.337	98.062	96.608	99.79	100.83	100.12	98.45	96.25	100.52	99.637	98.74	97.941	99.634	100.14	96.733	99.107	100.69	97.645	100.95	99.026	98.286	101.21	98.21	100.04	99.322	97.886	96.814	98.822	98.471	99.364	99.626	98.268	99.22	99.609	98.401	100.25	98.905	99.733	98.681
97.402	97.503	98.303	99.923	97.443	98.084	97.883	98.715	97.686	99.053	99.532	96.929	98.099	98.554	96.03	96.855	100.23	96.935	95.805	95.33	99.094	98.515	99.223	97.205	97.595	99.117	98.675	98.909	98.232	97.601	98.77	98.641	98.725	96.184	98.508	97.458	99.361	98.509	97.35	96.266	98.229	98.26	96.646	95.861	97.98	99.618	99.476	96.027	96.985	96.946
106.85	105.89	107.39	107.25	105.56	103.66	104.87	105.89	107.24	106.21	106.28	105.81	107.15	102.13	105.17	105.53	105.09	107.85	106.2	103.79	106.33	106.65	106.39	105.35	105.12	108.4	106.94	106.35	107.48	105.79	104.7	102.56	105.28	104.88	104.93	104.91	106.28	106.27	106	106.48	105.5	106.39	103.53	106.11	105.52	105.36	104.76	106.86	105.26	105.4
105.74	105.64	104.34	106.37	105.61	104.72	107.16	106.91	105.26	106.33	105.37	104.75	103.29	103.78	104.81	108.07	105.99	107.18	106.09	104.25	106.61	105.89	104.82	104.1	105.94	105.3	108.08	106.5	106.44	105.4	106.71	107.1	106.36	106.14	106.87	106.14	104.38	105.48	105.79	106.85	105.86	103.03	104.08	105.16	105.16	105.98	107.02	107.19	104.38	105.78
109.31	108.21	105.59	106.28	105.05	105.33	106.89	105.5	106.3	105.18	106.95	104.35	106.75	104.93	106.46	107.17	104.76	106.65	105.36	105.53	106.57	104.13	106.5	106.69	103.5	105.76	106.67	107.87	104.75	107.95	106.05	104.4	106.96	105.94	105.83	104.3	106.79	106.33	104.99	104.22	106.83	104.96	107.53	104.98	104.69	108.03	106.47	107.8	105.19	105.14
106.41	104.84	104.65	106.02	106.51	106.89	104.63	106.06	104	104.16	107.44	104.13	105.86	106.85	107.43	105.23	106.87	104.75	105.43	106.37	105.87	106.8	107.24	106.48	104.94	107.31	106.2	104.71	107.27	106.18	106.27	107.34	105.22	104.85	103.43	105.32	106.19	104.77	104.44	105.81	103.71	106.16	104.18	104.09	105.05	104.7	105.63	106.75	105.01	104.37
108.6	109.93	106.6	108.13	107.99	108.91	108.83	108.44	108.16	107.17	110.49	109.59	107.66	107.93	106.39	110.19	108.23	107.96	107.72	108.42	107.19	107.94	108.58	109.47	107.48	109.23	108.71	105.09	108.68	108.36	105.95	108.38	106.89	106.84	106.91	107.58	106.99	107.6	107.4	107.63	109.55	109.29	107.24	108.88	109.91	107.47	107.73	108.35	108.08	109.14
109.06	106.7	107.67	108.29	106.18	108.74	106.25	109.6	105.11	107.9	108.67	108.9	108	107.29	106.69	106.14	108.06	108.4	109.45	107.75	107.12	107.33	111.13	107.95	108.73	108.01	105.71	104.72	109.31	107.3	108.91	108.98	107.5	108.08	107.87	104.96	107.82	108.01	108.88	106.91	108.45	106.86	109.3	107.04	109.6	109.24	108.69	107.96	105.67	109.62
105.73	107.6	106.04	106.43	107.24	103.53	107.26	104.33	105.45	103.38	108.51	104.1	105.69	105.19	107.44	104.57	105.89	104.37	104.95	105.27	106.79	107.29	105.34	107	104.46	106.7	105.28	102.22	106.07	104.77	107.09	106.61	106.09	107.08	107.12	104.94	105.41	106.49	105.33	106.33	105.84	105.2	106.26	104.01	106.23	104.64	104.4	107.7	104.83	103.19
106.6	107.9	108	109.45	108.6	108.55	107.75	106.82	107.71	108.98	106.88	107.18	107.78	107.21	109.68	110.49	108.13	106.4	109.36	106.49	106.66	108.41	108.51	107.86	108.45	107.43	109.71	107.15	106.81	107.09	108.15	107.6	109.24	109.22	108.69	107.98	107.04	107.37	105.79	106.19	107.84	109.27	108.86	107.09	109.19	108.88	107.52	106.35	108.16	110.64
105.83	106.1	105.89	106.66	105.8	108.53	104.41	105.91	107.18	105.97	106.85	108.18	106.71	105.58	107.91	106.73	107.86	108.38	105.36	107.99	105.2	108.52	104.19	105.38	105.17	106.13	106.88	106.18	106.48	105.88	106.27	105.99	105.88	107.54	106.79	107.14	105.54	106.32	106.4	104.41	107.15	107.17	106.41	105.05	106.26	107.81	106.08	106.82	106.08	105.18
109.56	106.21	108	109.61	107.9	106.76	106.81	108.75	107.49	107.81	105.98	107.48	107.03	107.98	109.42	108.12	107.53	106.92	108.17	106.84	106.87	107.83	107.91	108.91	108.69	107.12	107.55	107.52	107.12	108.05	106.09	107.52	108.1	109.31	108.44	108.1	107.77	107.29	106.66	107.29	107.11	107.34	106.38	103.95	110.33	108.05	106.71	108.56	109.71	108.52
106.86	105.87	106.16	105.43	104.41	105.83	104.63	105.47	106.03	107.13	105.14	105.23	105.08	106.09	104.53	104.44	107.24	106.74	104.37	104.53	104.3	105.22	106.39	106.77	106.35	106.71	103.84	106.88	105.64	105.57	104.78	104.22	104.41	106.91	105.86	105.15	105.17	102.84	103.79	103.32	105.76	108.52	105.37	105.2	105.46	106.6	106.63	105.98	106.35	105.58
104.14	108.2	104.84	107.15	104.41	106.32	106.55	106.89	106.73	107.3	105.49	106.7	106.15	108.16	105.35	106.55	107.58	105.57	103.75	107.1	107.78	105.5	107.4	105.69	105.97	106.34	106.12	109	108.43	107.62	107.1	107.21	108.2	104.25	107.53	106.71	109.79	108.4	108.69	102.16	106.46	106.99	106.75	106.56	106.13	108.16	106.93	105.82	105.07	101.99
100.27	99.377	101.39	101.16	100.85	100.29	102.2	99.903	99.419	100.98	99.224	102.34	98.737	100.02	99.508	100.3	99.871	99.321	101.19	99.117	100.32	99.575	98.439	97.124	101.93	100.7	101.43	102.76	98.904	99.251	101.11	98.877	101.9	98.204	100.46	100.97	100.53	100.14	100.31	100.09	100.7	101.04	102.1	101.57	100.68	101.13	98.774	100.13	100.42	99.609
106.82	104.37	106.6	105.83	106.93	107.07	108.92	104.48	105.92	105.6	106.41	102.82	107.36	105.76	108.22	106.87	104.22	109.51	107.74	106.91	106.42	105.38	106.1	105.8	107.02	107.99	106.8	107.69	108.27	108.05	107.51	106.26	107.21	105.29	108.25	108.61	106.71	106.43	101.31	107.24	106.16	106.84	107.12	103.8	108.21	108.09	106.66	106.18	106	105.23
104.72	109.55	105.67	102.32	104.64	104.82	106.71	104.24	106.39	107.31	102.73	103.79	103.74	105.63	103.83	105.08	105.24	107.53	104.44	105.68	106.77	106.56	105.03	105.67	103.48	104.13	107.77	107.44	105.64	103.02	105.58	107.17	106.4	106.96	103.21	105.74	103.82	105.57	104.65	105.86	104.24	103.68	103.64	102.77	104.74	106.11	104.74	106.06	105.65	105.48
109.24	110.29	110.33	111.1	109.09	108.78	109.94	109.94	108.62	110.04	109.21	110.19	109.75	111.04	110.86	110.04	111.6	109.71	108.44	111.38	111.14	108.34	110.44	109.43	109.32	111.74	111.71	111.36	108.4	112.53	111.11	110.22	110.44	110.4	111.06	111.08	110.08	108.52	108.42	110.81	112.64	111.31	109.86	107.59	109.32	109.21	109.87	108.87	109.21	109.86
105.25	107.49	105.81	107.47	107.01	108.76	106.43	105.06	105.33	104.61	107.44	105.27	108.46	107.28	107.02	106.35	106.43	105.92	106.24	105.37	105.76	105.16	107.83	105.9	105.95	107.28	104.82	108.49	107.42	104.8	105.37	106.98	108.52	106.63	108.41	105.36	103.28	104.1	107.58	107.44	104.83	106.58	106.17	105.98	105.33	105.19	107.38	106.73	106.06	106.21
105.88	107.08	106.28	107.55	106.69	105.15	105.55	107.31	106.18	104.3	106.99	103.38	106.38	106.81	105.92	106.94	106.49	105.05	105.65	105.03	107.65	105.41	105.42	105.31	108.19	106.15	106.13	107.71	106.54	107.05	104.36	106.48	104.37	107.55	106.25	106.79	106.57	105.46	106.91	104.61	104.78	106.38	104.22	107.09	106.22	104.13	105.6	105.24	104.56	104.88
107.6	109.21	106.64	107.11	106.74	108.39	105.73	105.48	106.64	108.01	107.25	107.55	106.06	107.22	108.69	107.95	107.33	108.12	108.1	105.67	107.76	106.52	103.27	108.96	106.95	106.11	105.4	108.56	109.05	107.33	109.32	111.58	107.78	106.49	105.43	108.82	109.54	106.23	108.67	107.74	109.76	107.17	109.64	105.63	108.17	108.66	107.53	107.33	107.2	107.55
107.12	104.62	105.83	105.57	104.55	106.96	106.72	106.49	106.44	107.96	105.86	104.87	106.59	105.65	105.23	107.11	104.88	107.1	108.86	104.73	107.66	103.57	104.16	105.4	104.83	104.64	105.82	104.7	103.74	104.78	106.54	104.44	105.28	102.51	105.68	106.11	105.62	104.71	105.37	106.14	105.81	106.18	107.11	106.03	106.57	107.47	106.27	104.86	104.91	106.28
106.84	106.86	105.63	108.29	105.37	106.51	108.16	106.25	107.41	107.29	106.49	105.69	109.23	107	107.44	108.08	106.81	107.11	106.29	105.98	106.31	103.71	107.35	105.36	104.15	107.69	105.76	107.1	105.55	107.38	107.74	106.11	108.01	104.72	106.69	109.7	105.75	107.43	106.86	105.63	105.23	105.55	104.67	103.71	108.36	105.85	105.26	108.17	104.48	105.64
104.55	108.28	110.41	108.83	107.82	109.88	107.64	104.68	108.42	109.69	106.43	105.67	107.3	109.43	106.9	108.37	108.32	107.21	107.57	107.94	106.85	107.97	107.08	108.71	106.99	107.26	108.63	108.94	106.92	108.2	108.3	107.34	108.12	108.94	108.04	107.71	109.82	109.23	106.11	107.11	107.84	106.5	107.26	110.03	109.47	108.96	107.33	108.99	107.82	106.93
101.18	97.796	100	98.824	101.96	99.463	99.83	100.8	100.58	99.139	101.58	98.936	98.706	99.335	101.17	98.76	99.489	101.33	99.846	101.1	97.334	103.07	98.906	100.5	101.61	99.446	101.6	98.936	99.999	98.88	97.767	100.31	100.99	99.478	99.398	101.93	99.888	100.52	100.73	101.78	101.63	98.892	99.43	100.26	100.69	98.045	100.18	101.96	100.74	100.48
104.93	106.93	108.4	107.22	110.08	104.47	105.66	105.93	108.63	104.57	105.72	105.37	107.76	106.25	104.92	107.34	105.83	105.12	106.73	105.94	105.68	107.43	106.07	106.06	105.5	106.55	107.21	107.44	104.96	106.14	106.44	105.23	105.75	107.85	104.93	107.55	109.39	106.3	105.32	107.5	106.46	104.42	107.12	107.09	105.76	107.18	107.35	108.63	105.38	105.98
98.789	99.68	99.314	97.446	99.395	97.658	96.691	96.807	100.68	99.381	98.572	100.32	98.577	99.713	100.13	96.28	98.086	99.891	98.628	96.536	98.615	98.75	100.07	96.168	98.579	98.49	100.23	98.118	98.348	99.184	99.752	97.356	100.01	99.521	97.586	99.169	97.754	99.397	99.095	98.845	97.554	96.531	96.959	100.17	97.199	98.63	99.448	96.356	97.227	97.554
104.23	101.81	103.72	101.88	101.81	101.85	102.05	102.63	102.58	102.91	101.3	103.13	102.34	99.978	103.19	103.19	104.02	104.22	102.71	99.415	103.95	101.51	104.45	102.88	104.31	104.55	101.28	101.76	103.69	102.95	102.35	104.25	103.4	101.87	102.91	102.28	101.98	104.06	103.41	103.66	103.12	104.47	102.01	102.83	102.63	101.38	104.64	103.82	104.81	103.69
110.24	109.66	107.45	109.74	109.42	110.27	108.09	108.23	107.43	106.6	108.57	108.42	109.62	109.38	108.81	109.28	109.01	108.52	107.63	108.58	107.39	108.55	109.38	108.55	108.99	108.17	109.52	108.28	108.4	107.87	108.26	106.8	107.75	109.84	107.53	109.66	107.41	110.17	109.34	107.5	108.02	109.64	110.12	108.84	109.05	109.7	107.56	107.96	108.96	109.13
108.19	106.33	109.44	108.24	109.98	107.26	105.42	108.71	106.6	105.98	109.03	106.21	107.61	107.31	109.72	109.01	105.62	107.39	109.11	107.39	106.06	109.48	108.42	105.07	109.1	108.42	108.38	108.57	105.93	110.78	107.17	107.71	108.47	107.62	108.37	110.13	108.03	106.37	108.33	107.16	109.92	106.48	108.72	107.89	107.05	107.92	107.68	105.05	106.6	110.33
105.28	104.11	104.53	106.81	106.1	104.99	106.14	104.55	105.52	106.07	105.69	105.34	104.3	106	105.35	104.75	104.77	106.44	104.03	105.17	106.6	105.79	105.87	103.59	104.23	106.44	102.78	105.29	105.93	105.32	105.21	105.17	103.79	103.14	103.77	105.81	103.94	106.06	107.35	106.59	106.89	103.37	105.8	105.15	104.04	105.6	105.21	105.95	105.1	106.71
108.58	110.56	109.15	110.2	109.68	110.48	111.1	111.01	109.74	109.97	111.33	110.5	108.68	110.66	108.29	110.61	110.95	108.89	109.17	108.99	108.18	109.45	110.96	109	110.42	109.31	111.25	111.49	110.53	110.27	111.42	112.68	110.6	109.44	108.97	111.33	110.99	110.96	111.58	111.79	109.24	109.14	110.24	110.82	110	110.01	108.37	108.55	111.89	109.74
104.57	106.44	105.5	106.79	106.05	106.81	105.69	107.14	106.01	107.01	108.47	108.18	105.33	104.73	104.99	104.9	106.85	105.63	107.5	105.61	106	106.16	108.16	106.26	108.01	105.72	106.92	109.71	105.03	107.22	106.76	104.33	106.81	107.44	108.18	106.93	105.72	106.96	105.12	106.02	106.99	106.48	106.73	106.58	106.92	106.6	106.86	105.33	105.47	107.37
110.15	107.87	107.61	107.65	108.99	109.34	108.2	109.51	106.88	107.75	108.03	106.1	108.16	109.56	108.04	106.48	107.03	108.61	106.78	107.23	107.24	108.27	108.33	105.6	106.78	108.84	108.87	109.88	106.79	105.83	105.7	107.61	107.55	109.92	108	106.62	108.8	108.51	106.9	104.54	109.3	107.29	108.28	105.02	109.71	107.43	107.62	108.02	106.23	106.93
105.6	104.32	105.46	106.18	104.7	106.53	104	105.27	106.34	107.63	105.99	106.48	103.82	106.31	104.69	106.53	104.03	106.01	102.93	105.7	105.54	107.51	106.3	104.04	106.3	103.2	105.13	108.34	103.49	106.48	106.42	105.25	105.08	105.21	105.65	108.68	105.35	107.02	106.11	104.4	107.68	104.33	106.21	107.1	105.71	105.43	106.78	107.43	106.38	104.63
106.33	105.39	106.04	106.82	106.68	106.86	103.3	104.95	107.28	105.58	106.69	105.95	107.1	108.45	106.76	106.33	105.99	107.26	105.05	106.12	106.18	107.64	103.17	107.13	106.69	107.63	107.46	106.16	106.65	108.82	107.64	107.66	106.54	106.04	106.87	107.1	106.73	107.83	106.02	106.21	106.07	107.78	107.65	106.83	106.51	107.52	107.38	107.44	106.28	106.34
102.97	106.81	105.07	105.12	104.2	104.54	105.71	105.05	104.34	105.63	106.66	105.18	106.55	104.06	103.42	103.92	107.58	104.41	106.96	105.79	105.01	105.43	107.16	105.05	107.14	105.34	106.32	105.54	105.57	105.89	103.7	106.35	103.16	104.4	106.37	106.4	104.71	105.13	106.04	105.51	105.62	105.69	104.73	105.4	106.35	104.66	105.67	104.59	104.34	106.57
103.75	105.31	105.27	105.25	104.62	104.7	104.94	105.6	102.02	105.67	102.81	106.12	106.26	104.86	106.89	104.56	106.3	103.96	104.81	105.67	105.24	105.31	104.66	105.86	106.86	106.18	107.13	104.29	107.08	107.32	105.7	105.77	106.44	105.67	105.52	105.45	106.58	104.4	106.46	106.97	105.24	105.03	107	106.35	105.77	105.05	106.14	104.3	106.65	105.77
106.8	105.36	105.81	105.37	106.77	103.37	104.2	107.16	104.87	106.67	104.97	105.1	107.24	106.59	104.66	104.53	105.48	106.55	106.72	105.77	105.31	106.5	104.44	106.1	107.23	106.28	102.57	106.03	105.86	106.86	107.61	104.58	107.26	106.09	106.38	105.43	105.45	105.42	106.19	106.79	105.7	105.19	107.25	105.02	105.38	104.81	106.12	105.67	106.31	107.66
109.83	109.36	108.93	108.86	106.24	108.4	109.63	108.12	109.71	110.48	107.39	109.25	108.33	108.95	108.87	110.87	106.95	107.57	108.98	109.98	107.69	107.25	109.31	107.56	107.99	109.95	108.83	105.85	108.48	108.39	107.92	108.43	106.77	109.94	108.58	107.7	108.67	107.64	107.15	107.6	108.12	110.61	110.08	109.23	108.44	107.14	108.24	109.65	105.65	109.57
97.803	99.327	97.764	99.252	97.498	96.906	97.388	94.908	98.544	98.323	100.22	99.69	96.927	97.858	98.43	97.121	98.451	97.318	100.08	98.088	97.352	97.545	97.802	99.444	97.692	99.759	99.226	98.794	98.405	96.527	98.04	97.038	99.321	98.409	97.834	97.976	98.029	98.22	99.578	99.442	96.222	97.125	99.938	99.724	98.446	96.406	96.731	97.924	98.567	101.28
105.26	105.12	105.85	105.05	105.97	106.65	105.81	108.08	107.71	105.73	105.29	106.75	105.55	105.28	106.22	105.8	106.31	106.75	103.79	104.92	104.92	105.07	106.21	106.61	105.44	103.65	105.81	107.4	107.03	105.98	107.35	105.6	105.26	104.73	104.39	105.13	104.78	102.74	106.27	105.97	104.99	107.02	104.26	105.86	106.15	105.85	105.32	104.39	108.91	104.9
97.761	98.967	102.4	100.14	100.02	98.24	101.2	99.667	98.729	100.67	99.992	99.382	101.56	99.225	99.909	99.862	100.81	99.012	102.14	100.68	100.15	100.2	97.711	99.218	98.879	102.13	100.71	101.26	101.71	99.041	100.53	102.74	100.35	99.234	100.57	98.592	99.155	99.943	101.14	100.31	100.65	101.34	100.66	97.089	99.383	100.61	99.142	101.28	100.85	99.416
108.52	107.33	109.13	107.91	107.6	107.97	108.71	110.5	105.72	109.89	108.11	108.8	108.24	106.11	108.63	107.19	108.67	108.27	106.81	107.23	107.24	107.83	110.61	106.08	110.19	108.52	105.73	108.55	108.21	107.93	108.24	107.55	107.32	108.1	108.25	107.84	107.48	109.22	107.3	108.12	107.5	108.55	108.63	107.62	106.96	108.26	106.6	109.14	106.78	109.33
111.6	110.4	111.46	110.59	108.71	109.38	110.31	110.22	112.49	110.6	112	110.16	110.29	112.04	112.04	109.07	110.51	109.6	110.27	111.96	109.83	111.69	110.67	110.28	110.36	109.47	110.23	108.35	111.83	111.22	111.34	109.24	111.04	111.08	112.89	111.68	106.97	112.11	110.79	107.42	110.36	109.34	110.71	111.75	110.02	110.24	112.85	111.79	112.33	110.14
108.65	108.97	107.96	107.7	106.24	106.71	107.7	106.94	106.69	105.61	108.29	105.99	107.59	107.44	107.29	110.52	107.33	106.86	107.32	106.18	106.68	108.81	108.62	107.32	107.15	106.76	107.2	109.04	107.36	109.64	107.85	108.1	106.79	107.93	107.27	107.64	106.46	108.96	107.01	106.82	108.69	106.99	108.5	109.63	106.88	108.52	106.54	111.12	108.68	105.6
102.57	102.96	103.58	105.38	103.67	103.94	105.31	102.45	102.3	102.35	101.41	101.52	104.8	103.12	101.75	103.68	103.38	102.9	101.48	103.21	103.04	102.02	102.51	101.42	101.68	102.62	103.01	102.87	104.79	102.01	103.46	104.27	99.731	103.54	103.91	103.63	103.65	102.53	102.65	103.37	103.44	101.5	102.76	103.5	101.99	103.75	102.73	104.78	102.42	104.12
102.47	105.95	103.22	105.93	106.06	106.34	106.71	107.27	105.75	105.34	105.56	105.85	107.28	106.23	105.8	106.06	106.02	106.49	104.81	104.33	107.69	105.99	104.51	104.76	104.21	105.26	103.29	107.5	105.56	105.71	106.72	107.56	107.26	105.74	104.66	104.73	106.56	106.79	105.14	107.29	104.7	106.72	104.9	105.9	108.4	104.27	106.86	107.19	103.25	107.51
108.82	105.52	106.34	107.12	108.19	106.51	106.62	105.87	106.15	106.16	106.64	106.92	106.73	106.39	103	106.2	107.44	107.32	104.73	104.26	106.41	108.33	106.73	107.35	105.47	105.7	106.65	105.06	104.18	107.74	109.64	107.62	106.43	107.75	105.11	108.89	103.96	104.59	106.72	108.92	106.34	105.21	106.33	105.49	108.12	104.87	107.53	107.67	103.75	104.67
108.08	107.19	107.43	111.32	107.99	105.89	109.58	107.4	109.21	108.8	107.84	108.04	108.45	107.46	107.06	109.7	108.8	106.17	108.09	109.4	106.19	105.8	106.7	106.75	108.22	104.87	107.89	109.19	109.84	111.05	105.46	106.99	110.36	108.06	109.09	107.12	108.03	108.03	108.58	107.01	108.82	109.62	108.05	109.31	107.07	108.72	108.13	106.13	109.47	105.61
111.24	110.65	110.42	110.96	109.8	110.36	108.19	110.83	109.61	109.4	112.3	112.41	109.1	108.88	108.45	111.6	111.79	112.28	111.36	108.23	111.2	112.18	111.23	107.23	110.48	108.59	110.56	109.6	110.66	111.05	110.29	109.04	112.81	110.02	112.09	111.57	109.78	109.05	111.72	109.49	110.77	110.35	109.98	108.69	109.23	110.44	111.54	109.64	107.16	111.23
107.85	106.01	105.63	104.86	105.18	104.96	105.55	106.68	107.73	105.66	108.47	105.17	106.7	107.6	106.75	107.19	107.11	106.62	105.37	106.6	107.77	105.84	106.49	103.89	106.29	105.67	107	107.47	106.96	105.11	105.31	106.35	106.79	107.1	106.62	104.89	106.15	105.82	107.46	105.18	105.15	105.65	107.33	105.27	104.77	105.69	106.73	105.14	107.53	107.19
107.21	107.55	107.43	104.88	106.22	106.24	106.76	106.77	109.45	105.99	106.49	105.67	107.53	106.2	106.19	106.17	105.5	105.55	105.59	109.02	108.96	104.66	106.51	108.22	104.79	105.19	104.5	107.19	103.53	105.72	107.3	104.76	107.29	105.86	108.35	107.37	107.46	105.94	107.04	105.86	106.87	105.66	105.36	107.46	107.77	107.08	107.28	106.91	107.01	106.45
101.43	103.13	100.36	102.29	101.83	103.42	102.6	102.34	102.64	105.13	102.88	101.92	104.66	103.49	102.11	102.1	103.26	102.91	104.09	103.51	103.31	105.51	103.75	102.68	101.89	102.69	101.71	103.95	101.91	101.52	101.95	102.95	100.36	102.7	103.12	100.98	102.17	100.35	101.4	104.13	103.63	102.68	104.57	101.27	103.2	101.61	102.09	102.53	101.78	101.85
98.086	100.01	100.41	100.62	99.068	99.66	97.958	97.865	98.71	100.38	100.72	97.747	98.961	99.792	97.744	97.094	101.86	98.566	97.102	98.995	98.702	99.727	97.484	100.14	99.198	100.73	98.322	101.29	99.252	100.11	100.12	101.62	100.21	97.677	98.552	98.265	99.246	98.866	98.65	96.953	99.057	98.943	96.997	98.642	98.606	100.11	97.487	99.206	100.25	99.557
104.81	107.86	108.23	106.17	107.35	108.38	106.12	106.98	105.03	104.86	107.61	105.23	105.19	107.99	108.24	109.34	105.6	105.98	108.52	107.18	107.15	105.19	108.02	106.95	106.86	107.93	107.58	106.02	105.28	108.03	106.43	105.63	107.7	105.72	105.49	105.65	106.76	106.01	104.74	105.22	107.59	106.98	107.89	106.55	106.61	107.52	108.8	107.47	108.29	107
106.73	107.61	107.04	106.77	106.41	104.73	106.91	107.53	105.4	105.87	107.5	109.67	104.99	106.33	106.58	106.5	107.43	106.17	105.05	106.29	103.62	105.85	107.81	108.27	106.15	106.96	108.33	107.29	107	105.27	107.6	105.25	108.45	106.62	106.3	107.56	107.17	107.34	106.62	105.77	106.72	107.29	104.39	105.79	105.97	106.62	106.12	107.16	105.79	105.81
102.87	100.17	100.24	101.1	100.54	100.2	101.07	100.61	102.9	100.96	100.59	102.14	100.16	101.32	100.42	99.423	100.04	99.908	100.63	99.653	99.648	98.34	102.03	100.45	103.53	101.94	101.7	102.28	101.97	100.58	99.259	99.603	101.36	100.78	99.876	101.05	99.375	99.852	99.87	98.694	101.86	100.65	102.23	101.31	100.76	101.3	102.97	100.31	101.27	100.5
105.16	105.36	105.25	105.35	106.72	105.28	105.31	106.07	106.9	106.56	104.22	106.06	104.21	106.71	104.93	105.87	104.01	106.06	106.38	106.69	105.37	103.82	105.75	104.14	103.61	106.15	104.92	105.18	106.67	106.83	105.68	104.6	106.18	104.08	106.8	106.64	107.07	103.81	104.69	105.9	107.44	104.97	105.47	106.15	103.51	105.2	107.61	106.83	105.64	105.64
107.1	106.38	110.07	106.23	106.36	108.41	106.43	106.1	107.25	104.52	104.06	105.59	102.93	106.37	104.02	106.26	105.83	106.48	103.91	105.46	105.56	106.73	103.48	103.54	105.38	105.98	106.71	105.69	107.41	104.21	107.27	105.36	106.79	106.74	106.93	107.55	105.7	105.54	104.25	105.64	105.81	105.7	106.95	105.03	105.7	106.55	104.93	106.1	108.12	105.31
100.11	99.144	98.675	97.552	101.59	99.308	99.839	101.23	101.39	99.854	99.854	100.87	99.188	101.83	99.177	102.04	99.306	99.676	99.328	100.85	102.48	100.92	98.916	98.807	101.48	100.38	99.726	100.41	100.59	99.446	99.248	100.22	99.461	101.51	100.56	99.673	98.89	102.48	100.05	101.24	99.442	98.465	99.827	101.11	100.31	98.816	98.009	99.273	100.81	100.88
105.11	108.26	106.91	108.38	106.66	109.46	106.29	105.99	105.82	105.77	104.66	106.13	105.92	107.63	105.35	104.86	105.95	106.18	106.51	104.46	105.19	105.51	106.36	106.81	105.16	106.62	105.68	106.9	108.23	109.03	107.84	106.8	108.12	106.7	105.27	105.54	106.7	107.16	107.17	105.69	107.47	106.49	106.01	106.5	105.51	107.7	105.72	106.06	106.58	107.76
108.65	110.11	107.57	110.62	108.02	108.71	105.92	109.1	108.58	108.71	109.25	108.22	110.1	109.37	108.61	108.8	109.19	107.23	109.65	107.49	107.38	109.49	107.44	108.81	108.22	109.18	107.49	108.93	107.29	108.65	107.58	108.01	108.99	110.4	109	107.01	108.77	108.36	107.64	110.28	107.11	108.22	107.7	108.61	111.18	107.99	109.03	109.22	112.97	110.1
107.27	104.46	105.62	105.46	104.97	105.22	107.24	106.19	106.08	105.23	105	106.18	107.7	105.21	105.4	106.72	106.13	105.82	107.99	106.93	105.03	105.94	105.35	105.15	106.05	105.66	105.29	104.03	104.25	104.71	103.89	107	106.3	105.86	104.23	105.44	105.56	105.41	106.57	105.5	107.21	104.96	105.44	107.88	106.19	106.94	105.39	105.99	105.87	105.06
97.286	96.826	98.666	95.916	96.348	98.65	97.828	97.85	98.584	97.275	97.93	99.292	99.39	96.975	96.762	99.851	96.721	98.097	98.425	101.4	99.114	98.34	98.263	99.415	95.562	96.508	96.069	96.365	96.577	97.726	98.182	98.344	97.348	99.144	95.758	99.253	98.877	96.413	98.644	97.716	98.484	99.572	95.452	98.886	95.778	97.29	99.067	100.08	97.97	98.305
107.8	109.51	108.17	109.14	107.29	108.76	110.52	106.52	108.41	108.57	108.03	108.73	108.63	107.32	105.4	109.39	109.84	106.55	107.84	108.95	108.56	107.88	110.63	109.39	108.23	108.51	107.41	111.77	108.02	108.05	107.17	108.05	109.31	107.63	108.67	107.33	108.58	106.9	108.86	106.59	105.65	108.86	106.89	109.92	108.28	105.6	109.5	107.49	106.69	107.18
105.53	104.67	104.09	104.88	106.3	105.88	104.83	105.35	105.71	106.34	104.77	105.5	105.87	105.04	105.66	106.4	105.61	106.01	105.15	105.84	105.59	106.31	105.65	106.73	105.14	107.18	105.9	107.14	105.93	106.07	105.31	104.73	106.71	105.92	106.63	106.83	107.01	103.59	106.42	103.67	104.73	105.65	104.25	105.16	104.56	105.01	107.76	105.19	106.29	106.71
103.41	102.9	101.48	101.19	103.4	98.94	100.07	98.945	99.912	101.92	103.45	102.07	103.76	101.57	99.226	101.25	101.24	100.88	100.02	101.86	100.55	100.27	101.07	100.57	100.62	100.73	99.183	101.18	98.742	101.58	100.89	101.68	98.612	100.06	102.03	102.49	103.42	102.06	102.54	100.5	100.55	103.25	100.36	102.01	99.955	101.15	101.94	99.936	99.14	101.05
111.46	110.16	108.9	110.09	109.72	111.55	108.73	107.84	108.31	112.05	111.83	110.24	109.68	110.59	112.14	107.87	109.11	109.53	108.93	112.01	111.31	109.92	110.69	108.6	110.14	108.59	110.49	109.63	112.13	111.19	110.74	109.94	112.46	111.1	108.27	109.02	109.72	111.68	111.4	109.75	110.83	110.53	109.74	108.27	111.72	109.28	111.23	111.5	110.93	112.68
107.87	107.83	108.04	108.53	105.95	109.4	106.43	107.2	105.64	106.66	108.59	108.48	107.51	107.32	107.14	108.12	108.97	107.38	108.62	106.27	109.5	108.14	104.37	107.55	108.74	109.46	108.26	108.23	106.91	107.57	106.26	106.79	107.66	106.86	107.98	109.17	107.28	108.55	106.41	110.95	106.01	107.06	107.3	111.17	109.28	106.88	110.36	107.15	111.18	107.35
102.15	100.66	98.019	99.742	100.74	100.44	101.53	100.76	100.5	99.633	100.62	100.55	99.078	100.19	103.36	101.35	99.709	102.12	98.846	98.909	100.21	99.58	99.908	99.671	103.33	101.77	99.894	99.844	100.54	101.69	99.1	100.27	99.798	101.34	97.813	100.83	99.077	100.98	100.18	101.89	99.53	100.6	100.16	99.102	100.51	98.463	99.693	97.315	100.73	100.36
96.113	99.543	98.055	100.84	101.45	98.85	99.673	99.374	97.158	98.476	99.8	98.273	98.951	100.14	98.388	96.571	97.005	99.062	98.698	97.719	98.199	100.15	98.254	99.165	98.451	98.703	99.324	97.21	97.891	100.05	96.656	100.33	96.845	99.189	97.174	98.782	100.28	98.599	96.901	99.325	98.007	98.803	100.25	98.344	99.424	97.08	98.146	100.75	99.311	98.635
109.26	108.32	106.62	105.8	107.53	104.89	105.75	103.35	105.95	105.66	106.5	103.71	105.73	105.08	106.5	105.13	107.39	104.78	105.6	105.1	107.53	104.78	104.45	105.49	106.46	107.27	104.52	106.66	106.48	106.88	105.83	105.14	106.73	107.06	104.9	103.27	107.22	102.93	106.02	106.88	106.19	104.41	107.66	105.66	106.23	105.84	105.62	105.28	104.48	105.13
107.13	106.73	106.41	105.47	108.03	109.65	109.05	107.51	109.02	110.47	108.47	109.26	108.46	105.21	107.53	109.93	106.11	107.09	110.93	108.74	108.78	108.65	108.39	109.82	107.17	109.79	108.09	106.94	107.06	108.53	107.79	108.96	107.18	106.99	108.91	109.24	108.6	108.31	106.74	109.65	107.91	109.55	108.65	107.65	106.04	108.43	109.15	108.93	106.01	106.75
108.59	109.95	108.42	108.99	109.12	108.24	109.48	109.46	107.85	109.59	109.27	109.08	106.04	109.7	106.45	108.68	106.99	109.87	109.28	108.07	107.91	109.28	107.12	106.52	108.9	105.97	106.97	110.22	106.88	109.02	106.16	109.05	109.32	108.96	108.6	106.64	107.43	108.09	107.28	107.21	108.55	109.58	109	109.13	109.35	105.31	107.85	109.24	106.97	108.37
108.49	107.99	108.57	107.71	108.04	108.28	106.36	106.35	110.42	106.6	109.55	107.37	107.93	107.13	110.23	105.24	109.24	107.73	109.34	108.33	108.12	109.8	108.71	108.21	110.53	107.38	109.97	108.84	105.93	109.13	108.99	108.2	109.63	108.98	106.92	108.88	107.29	106.29	107.65	105.51	106.17	108.27	109.35	109.57	106.93	108.01	109	107.92	108.39	108.64
107	109.85	108.55	107.76	106.44	107.55	109.56	108.53	108.96	108.1	107.48	108.15	109.55	108.84	108.29	108.83	109.1	108.36	108.01	107.9	108.82	109.63	109.02	109.48	108.03	108.82	108.09	108.03	108.32	106.64	109.34	108.07	109.48	110.47	108.41	107.4	108.81	108.73	108.68	108.5	108.05	107.56	109.01	107.28	107.43	110.83	110.41	109.43	107.08	107.3
107.12	105.16	105.9	105.57	105.93	105.27	107.4	104.76	106.22	104.79	105.89	103.39	104.86	108.15	105.36	104.96	108.07	105.62	104.28	105.77	105.5	106.58	105.97	104.51	104.87	104.14	106.88	102.27	106.16	105.72	106.7	106.28	107.16	107.4	104.99	105.8	107.06	106.74	104.18	107.89	106.06	104.94	105.51	104.1	106.2	105.01	104.88	105.26	104.09	106.86
108.53	109.14	108.19	108.81	109.74	107.02	107.8	107.76	108.2	108.06	109.19	108.68	106.56	107.77	105.43	108.1	107.55	107.02	108.18	108.83	106.9	107.11	108.23	107.78	102.29	109.47	107.73	107.64	107	109.24	107.83	108.83	105.77	107.25	111.09	110.65	108.13	108.49	109.03	106.79	107.46	107.11	108.7	109.12	108.14	107.9	108.56	106.06	107.21	107.76
109.96	109.59	111.2	107.92	108.84	109.55	109.38	110.04	110.49	108.93	109.26	110.04	109.39	111.3	109.59	108.28	110.05	110.54	109.83	108.77	111.07	109.85	110.16	110.74	111.56	110.2	109.31	111.69	112.74	110.95	110.03	111.33	109.78	113.43	112.4	109.33	110.75	110.29	110.52	108.91	109.39	109.75	109.47	110.18	109.91	108.93	110.08	109.7	110.94	108.55
110.36	110.07	106.06	108.38	107.72	110.36	108.7	108.69	107.37	110.39	110.79	107.01	107.96	107.29	108	109.26	107.37	107.86	106.64	109.56	108.5	112.26	107.5	108.32	109.33	107.88	109.04	108.51	109.79	107.04	108.2	109.06	111.25	107.98	109.04	108.73	107.64	108.18	106.28	107.88	108.74	111.04	108.33	108.58	108.78	107.4	109.56	110.1	108.84	108.88
111.72	110.73	108.18	109.04	109.86	111.6	110.18	107.72	109.63	109.2	112	110.62	109.34	110.91	107.93	111.6	110.15	110.69	110.22	107.85	109.32	110.58	113.26	108.8	110.45	111.01	110.49	109.9	111.93	108.66	110.75	109.75	109.32	110.42	110.8	111.61	110.8	110.34	112.66	110.92	109.1	109.89	110.85	107.87	109.32	111.18	110.66	108.77	110.84	108.78
106.3	106.69	107.03	107.47	106.46	106.66	108.07	106.86	107.8	106.73	105.38	107.17	105.03	106.37	106.51	103.55	105.04	107.18	107.55	106.26	106.61	106.44	107.23	108.19	106.29	108.4	106.78	107.29	106.2	107.37	105.4	106.26	106.62	106.93	108.62	108.51	104.75	107.37	105.43	107.27	105.27	104.95	105.77	104.7	106.46	105.95	105.91	105.11	106.85	107.3
108.31	109.93	110.07	107.77	107.75	107.11	107.59	108.97	107.55	108.7	107.84	108.41	108.52	110.2	104.96	109.23	108.54	107.8	107.74	107.81	109.45	106.05	107.5	108	109.19	109	108.35	109.13	108.59	108.86	107.6	106.7	110.09	108.84	110.18	107.35	107.11	107.56	108.61	108.88	110.66	107.77	109.27	107.12	110.89	107.65	109.97	109.11	106.29	109.44
96.233	98.623	97.223	98.347	98.449	97.108	95.805	99.47	98.119	98.481	97.836	97.056	98.354	98.221	95.771	99.035	100.02	98.945	98.384	99.318	95.62	96.857	98.521	97.507	98.637	97.978	97.125	99.858	98.441	95.88	99.734	97.667	97.755	96.879	100.13	97.168	96.216	96.531	97.565	95.858	98.805	97.491	99.906	98.155	96.326	98.23	98.162	96.246	98.454	98.155
109.12	107.07	106.33	106.99	108.09	106.93	106.21	105.74	107.64	110.63	107.03	106.5	108.86	108.17	108.16	109.21	106.27	105.76	108.07	110.05	108.05	106.61	108.26	109.81	107.38	107.78	108.81	107.71	108.85	108.1	107.01	106.62	106.98	108.89	108.2	107.25	109.16	108.41	109.68	108.77	108.45	109.88	105.91	108.85	106.97	108.53	107.34	109.53	106.96	106.91
106.77	107.86	110.17	107.01	106.91	105.66	108.92	107.73	110.47	110.24	108.48	108.87	105.89	108.66	108.22	106.32	107.85	107.93	107.22	107.15	107.42	108.62	109.06	107.28	107.33	109.62	109.76	106.28	108.97	107.62	108.48	107.97	107.84	107.38	108.19	106.29	109.09	109.61	106.97	108.59	108.68	105.39	108.49	110.39	109.36	106.32	107.68	107.95	107.4	106.8
109.66	111.34	107.45	108.59	109.47	110.54	109.55	107.93	109.48	108.7	109.23	110.7	108.81	108.98	107.21	108.49	108.12	109.46	107.97	109.48	108.09	107.4	110.15	109.21	107.89	106.49	108.81	109.8	108.35	107.29	108.9	107.73	105.74	110.55	109.65	108.34	107.82	108.19	107.45	108.36	108.19	106.33	110.17	105.67	109.83	108.37	109.32	108.06	108.05	110.87
106.1	104.1	107.94	106.68	107.51	104.18	102.85	105.77	106.73	105.08	103.1	105.85	107.16	106.68	105.85	103.8	104.43	106.83	105.06	106.52	104.96	105.76	106.33	104.49	106.59	106.99	107.21	105.29	105.52	106.72	105.93	106.92	106.49	105.99	105.27	105.48	107.78	104	104.02	107.14	106.55	105.9	106.44	106.32	107	105.79	103.84	102.97	103.4	105.45
106.9	105.47	107.27	105.31	107.1	105.5	104.64	106	107.96	104.13	104.81	108.44	106.47	106.27	106.57	105.7	106.47	102.94	105.01	104	106.77	105.75	108.08	104.97	107.28	106.4	106.03	105.24	105.67	106.01	105.41	105.17	106.81	106.34	105.31	105.11	105.52	105.54	107.04	105.86	104.93	105.73	104.48	105.06	105	106.38	106.13	107.06	105.27	104.77
98.424	95.979	97.805	99.319	97.269	98.284	98.412	97.399	98.153	99.442	97.897	96.823	98.358	99.312	99.966	96.975	97.959	96.543	96.739	98.158	94.886	97.444	96.364	97.987	96.986	97.661	96.6	95.237	98.47	97.165	99.6	98.095	97.822	96.724	98.188	95.713	97.596	99.903	97.075	98.86	96.133	96.896	99.168	99.269	97.232	96.249	99.756	99.624	96.421	98.666
99.936	99.608	98.631	101.96	98.935	97.174	97.907	96.981	99.716	98.671	97.424	97.844	98.427	99.076	97.776	98.748	97.414	97.554	97.501	98.482	99.357	97.879	99.274	99.897	97.514	98.362	98.881	98.958	99.479	100.58	97.408	97.282	96.943	98.898	96.801	98.086	96.674	98.643	98.316	97.617	99.539	97.546	96.547	97.155	97.987	99.133	97.528	97.943	98.972	98.721
105.65	107.99	106.95	108.44	106.18	108.11	108.62	105.68	107.25	107.52	107.71	106.21	108.27	107.7	107.84	108.3	106.02	108.85	106.9	105.92	107.45	107.97	107.88	105.52	106.68	107.43	108.71	110.16	107.46	108.58	106.99	108.35	108.58	104.45	108.91	108.37	106.25	107.72	107.24	107.51	105.89	106.87	108.4	105.91	107.55	106.94	106.73	109.82	106.2	106.43
108.99	106	108.73	108.4	108.42	108.83	108.92	109.26	109.87	107.82	106.97	106.2	106.39	108.35	106.98	107.66	108.84	108.47	108.88	109.52	108.14	108.32	106.86	108.02	108.32	108.62	106.96	104.72	107.71	109.72	110.89	107.08	106.43	108.37	109.31	107.64	107.59	108.42	108.78	108.75	105.68	109.7	107.69	109.13	109.28	107.53	107.12	108.75	109.62	107.07
107.07	106.42	106.26	104.13	104.61	105.5	106.57	104.41	105.66	105.33	104.29	104.94	105.07	105.64	107.8	104.99	105.37	104.05	107.76	106.74	104.77	104.28	106.52	105.93	106.62	104.11	105.08	105.24	105.69	105.67	103.65	106.49	106.94	106.66	108.55	105.87	107.57	106.49	106.22	105.69	105.14	103.91	104.72	106.77	106.19	104.74	106.29	106.43	104.77	105.32
97.369	97.912	98.736	98.723	97.569	97.843	99.651	97.234	99.332	99.273	97.332	96.134	99.005	99.033	99.992	97.434	96.735	98.853	97.932	97.546	96.996	94.967	96.879	97.152	96.338	98.761	96.542	97.975	98.471	95.665	97.018	98.2	100.39	97.873	98.34	98.195	98.244	96.178	97.871	97.247	99.679	98.1	97.717	97.327	96.622	96.652	101.43	97.453	98.586	98.814
97.729	99.057	96.607	99.323	100.46	98.775	97.791	99.125	98.902	97.23	97.311	96.508	99.509	99.085	99.231	97.026	98.832	99.804	97.7	99.716	98.462	99.097	99.321	98.062	98.169	97.761	98.762	100.2	97.486	98.681	99.088	97.185	98.41	97.883	100.32	99.227	99.372	100.41	96.823	97.012	96.729	97.9	98.002	99.211	97.869	98.646	98.059	97.436	99.319	97.798
107.58	110.91	107.95	107.29	107.2	105.59	106.64	107	105.41	107.65	108.22	106.71	108.91	108.58	108.14	107.06	106.82	106.58	107.82	108.21	104.67	106.05	107.95	108.5	106.26	110.99	107.24	107.18	107.99	106.98	108.15	106.88	107.32	108.48	107.47	107.91	106.97	106.79	107.77	109.72	106.86	106.15	106.13	108.53	104.64	108.98	106.59	106.63	108.99	105.52
96.703	97.554	97.17	99.189	98.262	98.836	100.28	98.398	99.166	98.314	98.802	98.319	96.721	96.771	96.794	99.394	97.068	100.14	98.204	97.901	96.19	98.068	99.402	97.991	98.519	99.415	98.963	99.096	96.37	97.579	98.685	99.479	101.38	97.336	97.07	100.37	99.499	98.157	99.787	99.721	98.393	98.349	96.674	99.935	98.332	100.24	97.678	98.254	99.504	99.516
103.52	102.25	103.53	102.69	101.86	103.03	102.74	99.928	101.54	103.84	101.7	105.1	100.84	100.9	101.56	101.54	104.75	104.29	101.6	102.01	100.64	100.67	101.95	100.52	103.09	101.47	104.13	101.13	100.55	102.81	104.08	102.65	103.82	101.95	103.49	103.42	100.92	103.89	102.9	101.64	102.19	102.34	102.3	102.57	102.46	101.51	102.8	103.66	103.07	102.21
99.445	98.94	97.101	101.5	102.17	101.25	100.18	101.03	101.03	101.23	100.14	98.613	99.523	101.9	100.81	100.72	100.37	99.541	99.877	99.667	100.24	99.666	101.89	100.84	102.53	99.323	100.01	97.383	100.82	98.88	98.899	101.04	102.5	101.06	99.864	100.68	99.658	100.79	101.11	99.837	99.233	100.03	98.303	99.518	99.788	99.667	101.22	99.158	101.43	98.569
105.35	103.2	104.13	105.3	105.8	105.41	105.57	106.41	107.16	106.43	105.04	103.35	104.45	105.61	104.81	105.94	105.08	106.84	105.6	104.14	107.24	107.48	103.68	107.49	104.38	104.83	106.66	105.7	105.47	104.48	106.97	105.31	106.07	104.3	104.39	105.82	105.89	107.81	105.35	107.13	104.29	107.05	105.5	108.1	107.74	104.86	106.9	106.32	107.01	105.82
105.62	104.03	106.27	107.33	106.04	105.37	105.35	104.33	106.38	106.55	105.93	107.03	106.08	106.74	105.51	105.9	105.89	106.01	107.26	107.66	105.02	106.55	107.34	108.99	105.09	104.83	105.06	107.72	107.1	108.66	106.15	108.42	107.07	105.05	105.59	108.04	107.27	104.52	107.28	107.23	108.25	106.55	107.78	105.03	106.11	105.75	108.08	107.88	105.95	107.16
106.15	105.93	106.13	104.79	107.72	106.78	107.59	107.39	106.18	106.63	106.35	105.27	104.74	103.79	105.91	106.42	108.04	107.1	107.03	107.98	107.42	107.35	104.53	107.43	107.99	105.48	106.89	106.45	107.38	105.69	105.26	105.95	104.79	108.04	106.14	106.5	107.11	106.93	105.44	108.33	104.7	105.52	107.36	107.99	107.31	106.52	108.2	107.59	106.21	107.17
105.11	106.03	107.98	105.38	106.12	106.77	106.5	104.58	106.19	105.32	106.79	105.64	106.58	108.66	108.75	105.77	107.53	107.54	104.68	106.57	106.37	104.83	108.79	106.2	108	106.69	105.27	108.57	106.76	107.21	106.99	106.06	104.9	106.05	107.1	105.51	106.79	107.06	107.07	108.22	104.91	107.28	106.74	105.2	105.7	105.82	109.25	103.79	106.7	105.77
104.27	105.44	105.8	107.21	106.01	104.85	108.07	106.87	105.98	105.74	104.2	105.18	103.86	105.14	106.3	106.63	104.93	106.97	105.19	106.35	104.12	105.43	104.77	104.38	106.02	104.77	105	109.02	106.54	105.8	104.44	103.43	106.62	105.65	105.72	105.17	105.35	106.16	107.71	106.6	105.66	105.09	106.08	103.91	105.59	105.99	104.17	105.22	105.95	105.03
104.3	106.78	105.12	105.61	106.12	107.19	106.56	103.6	106.18	105.21	105.86	106.65	106.25	107.46	106.34	104.39	105.06	104.82	104.95	104.97	106.86	105.73	106.1	103.94	105.1	105.65	107.15	106.76	105.81	106	106.51	107.11	106.14	106.29	106.29	107.17	106.38	103.76	106.08	103.18	106.93	105.63	103.98	106.58	105.76	107.66	106.54	104.93	104.78	106.65
97.682	99.211	100.13	96.147	97.347	100.03	97.929	97.652	99.492	98.076	98.509	98.227	97.24	95.463	97.792	99.072	97.624	96.189	96.668	97.028	99.657	98.758	96.386	98.755	99.769	100.45	96.268	99.273	96.786	97.656	96.402	99.027	99.868	95.974	96.473	98.572	96.657	98.352	97.917	95.914	97.851	97.138	99.775	98.157	99.282	98.393	99.698	98	99.118	99.447
109.23	107.95	107.29	107.28	106.43	107.48	109.21	107.1	107.09	107.16	110.14	107.65	107.73	108.65	108.36	110.02	109.78	107.8	109.23	109.06	108.41	108.48	109.52	108.03	109.85	110.57	109.13	107.78	108.28	107.42	107.61	107.22	108.29	107.06	107.91	106.75	108.85	108.03	106.73	109.09	108.06	105.56	108.08	109.3	108.58	106.05	108.26	107.02	109.52	108.51
106.38	104.79	108.22	108.25	104.48	106.75	106.02	108.84	107.75	104.67	105.82	106.98	107.53	105.55	106.81	107.54	107.45	106.68	105.08	107.26	105.57	104.89	104.63	106.37	105.92	106.13	107.56	105.29	105.65	106.81	106.79	105.53	105.76	105.92	106.97	108.95	109.47	106.54	104.82	106.16	107.87	106.21	104.55	105.4	107.82	106.98	104.28	104.71	106.95	106.73
105.65	106.07	106.08	105.37	104.06	104.56	103.64	106.78	106.83	105.66	104.98	105.38	107.06	106.34	104.79	103.05	108.14	105.2	105.75	106.13	105.16	106.66	106.58	106.3	104.08	105.7	104.24	102.83	106.07	105.25	105.47	106.72	105.86	106.01	104.51	108.49	106.61	106.05	106.59	104.77	105.93	107.52	105	106.72	105.55	105.82	105.89	107.82	103.77	106.28
104.73	105.15	104.88	105.23	105.98	107.22	103.34	106.35	104.63	106.22	103.89	109.18	105.32	104.76	105.79	105.62	105.59	105.44	104.95	105.37	104.1	104.26	105.63	104.98	104.48	106.54	104.76	105.04	105.99	105.61	105.03	105.42	105.19	107.58	104.57	104.15	106.45	105.02	106.33	104.73	106.24	104.93	107.75	105.82	104.92	106.88	103.34	105.22	105.95	107.1
99.781	97.026	97.937	99.11	98.606	97.432	99.152	97.244	98.879	97.606	100.75	100.69	99.707	99.334	98.545	100.01	100.44	99.869	99.016	98.655	96.291	99.493	97.954	96.972	98.677	100.07	97.514	98.317	99.894	98.73	99.136	97.997	98.818	101.08	99.126	97.508	99.236	99.816	100.51	99.768	96.953	97.917	100.23	97.79	98.908	99.028	99.906	99.078	97.477	97.216
109.47	109.79	110.44	109.34	106.03	106.64	106.51	106.43	108.05	108.61	107.74	108.9	107.8	108.48	108.92	108.35	108.16	107.69	107.92	108.18	110.4	104.35	108.73	108.21	107.57	108.45	107.02	107.1	109.78	107.7	108.23	109.99	107.32	111.63	107.61	106.85	105.64	110.02	105.58	107.85	110.55	108.16	108.21	108.1	108.97	107.17	109.2	108.78	109.73	109.97
106.48	106.27	103.02	105.45	104.4	103.68	106.41	105.14	106.17	104.74	105.39	107.59	103.93	106.48	104.99	104.92	107.54	104.65	107.37	107.75	105.45	106.96	108.29	107.06	107.05	104.28	104.59	105.79	104.37	106.68	105.82	105.83	107.41	103.97	103.92	106.28	105.82	104.58	105.23	108.35	106.17	103.71	108.26	106.7	105.48	105.24	105.83	103.45	106.43	104.75
104.72	105.49	104.65	106.8	106.05	106.09	108.55	106.86	107.11	107.19	107.02	106.56	105.66	107.83	106.11	106.85	106.49	106.06	107.38	106.37	108	105.94	106.66	106.05	106.97	108.28	106.41	107.66	106.19	105.17	106.47	106.2	106.96	106.81	107.53	104.77	106.03	107.63	106.36	104.02	106.53	106.2	104.47	104.28	106.71	107.53	105.5	105.12	106.33	105.43
104.64	106.66	104.95	104.12	104.67	106.76	104.18	107.22	105.91	105.71	103.83	105.04	105.79	104.22	106.92	106.13	105.61	106.1	105.59	107.61	106.04	104.75	107.16	104.91	108.28	106.58	106.46	105.19	105.3	104.72	106.2	106.38	107.6	106.5	105.27	107.73	105.36	105.25	106.66	106.55	107.12	105.85	106.46	106.84	104.73	105.27	105.55	105.26	106.22	102.9
106.48	106.29	106.08	106.62	106.51	106.74	106.14	104.09	106.19	106.04	106.1	107.12	105.96	104.43	105.43	104.89	107.25	105.76	105.39	108.19	106.69	106	106.63	104.1	106.31	108.01	105.32	105.97	105	106.59	103.82	103.56	105.13	106.11	105.95	105.63	103.77	104.41	104.76	105.79	106.35	105.39	106.97	104.65	106.28	107.24	105.77	104.46	106.72	108.15
109.27	108.39	108.84	109.42	106.21	106.38	109.69	106.35	109.94	106.57	107.17	107.16	108.53	106.72	105.57	108.52	108.06	109.3	106.66	110.41	110	107.99	108.95	109.19	107.53	109.32	109.15	109.69	109.87	107.62	107.8	108.96	109.48	108.89	107.76	106.84	107.94	107.05	107.98	108.73	108.4	108.63	108.29	108.26	107.28	108.11	107.38	107.18	108.16	107.08
108.82	111.95	109.55	111.16	108.61	109.43	109.58	111.23	110.23	109.61	111.63	109.36	112.06	110.56	109.36	109.71	109.9	111.26	108.94	109.61	109.39	110.17	110.96	110.72	111.84	109.88	111.43	110.88	110.18	112.23	111.41	110.93	107.46	112.43	110.32	110.78	110.97	110.06	109.07	110.61	110.89	110.1	111.21	109.86	110.97	106.64	110.03	111.03	110.17	111.41
100.36	99.097	98.82	99.468	98.689	99.073	99.953	98.1	99.425	99.231	102.23	100.25	99.456	95.352	98.58	99.307	100.68	100.12	98.212	99.749	97.78	98.601	99.161	98.371	101.1	100.31	97.578	97.353	98.524	98.612	99.385	98.689	97.95	97.948	98.275	97.88	100.35	101.52	98.725	99.89	99.764	99.908	100.09	98.074	101.15	99.362	100.01	101.25	98.932	98.952
108.3	110.36	108.24	107.81	108.16	109.12	107.47	109.64	109.51	108.2	110.49	109.64	108.33	108.66	108.18	107.51	109.48	110.22	109.6	108.39	109.2	110.55	105.57	106.35	109.53	107.06	109.54	108.73	107.7	108.51	107.21	108.38	107.47	106.71	109.27	107.73	109.71	109.33	109.36	106.02	108.6	109.16	108.7	106.84	109.8	108.8	110.27	109.46	108.38	107.27
100.51	103.37	101.85	101.45	100.94	99.62	100.51	100.96	101.03	103.4	99.773	99.699	100.21	101.77	101.34	101.78	102.38	99.127	100.32	99.115	101.45	100.08	101.36	100.58	103.55	100.36	99.647	100.16	101.55	99.38	98.944	99.88	101.85	101.36	99.748	100.37	101.1	100.77	100.45	101.45	101.8	100.34	100.11	100.23	101.59	103.03	101.09	99.412	103.3	99.461
110.45	111.73	106.66	111.09	108.22	107.2	108.43	108.05	105.92	107.41	109.05	109.65	107.91	107.53	108	107.69	109.02	106.88	108.78	107.11	106.91	107.32	106.58	107.52	109.12	109.18	110.09	108.81	106.93	107.35	109.7	110.27	106.53	112.02	109.94	108.56	109.91	108.02	108.58	108.7	107.1	109.61	108.15	110.7	108.71	107.9	107.99	108.41	107.23	110.17
106.27	104.98	105.89	105.17	105.25	105.51	105.09	105.06	105.84	107.02	106.1	106.72	107.09	105.89	106.14	106.68	106.5	106.26	104.63	107.47	104.81	108.33	107.54	107.79	107.5	107.45	109.22	106.15	105.84	105.98	105.8	107.1	103.99	108.02	108.06	105.45	107.06	106.73	106.21	108.2	108.6	106.2	105.81	107.12	104.74	106.22	108.78	107.85	106.47	105.54
110.27	109.72	113.22	110.08	111.43	109.16	111.18	110.41	108.93	110.61	110.75	109.63	111.08	109.15	109.29	110.48	109.8	110.43	107.84	110.53	108.78	112.04	111.62	108.5	110.17	112.66	111.18	107.79	110.38	110.32	108.96	112.52	111.22	110.57	110.61	110.8	111.59	110.16	111.14	109.15	110.66	109.71	111.57	109.53	109.96	111.62	110.46	111.5	111.5	111.9
105.08	106.47	103.89	105.68	108.24	106.75	103.55	106.22	105.78	104.84	107.3	104.69	108.89	104.36	105	107.24	107.05	104.64	106.44	104.71	105.97	105.58	105.7	106.27	104.06	107.13	105.1	105.39	105.56	105.14	103.97	106.96	106.89	107.67	104.69	106.49	106.21	106.02	107.01	105.9	106.41	107.14	105.99	106.93	106.73	105.08	106.78	106.32	105.93	105.04
104.66	106.28	105.45	106.8	104.4	106.01	105.14	106.57	104.6	106.16	102.04	106.28	105.63	103.28	103.25	106.45	105.46	106.79	107.28	105.73	107.1	106.71	105.86	105.72	106.76	104.65	107.21	105.38	104.8	104.98	105.76	104.49	105.79	105.74	106.99	105.22	105.38	106.37	102.78	104.97	105.44	105.96	104.58	105.11	104.87	106.55	105.88	103.58	106.39	108.02
106.01	105.92	105.78	106.54	105.29	108.38	105.21	105.23	106.91	105.54	102.93	105.83	103.64	105.97	105.92	106.38	105.88	107.8	107.04	105.87	105.79	104.16	106	105.1	103.04	106.11	105.73	105.82	106.73	105.16	104.55	104.09	105.34	104.61	107.71	106.17	103.77	106.29	105.81	104.49	104.92	105.78	106.44	107.51	106.43	107.04	104.05	107.9	105.69	105.85
106.57	105.37	105.18	106.91	109.03	105.76	105.04	106.26	104.02	103.32	106.53	105.67	102.79	105.51	105.44	105.24	107.06	105.28	107.67	105.92	106.96	105.54	105.49	104.72	105.72	106.13	107.14	106.59	104.65	104.77	105.13	103.17	106.21	102.35	106.48	107.15	105.45	104.09	105.84	104.75	105.2	102.53	106.85	107.19	105.83	106.7	106.44	104.86	104.19	106.44
105.68	106.2	110.39	108.62	106.92	108.27	108.78	108.56	110.29	105.25	107.7	108.09	106.05	110.3	107.34	106.66	107.96	109.57	108.53	104.25	108.19	110.48	106.06	109.5	106.75	108.69	106.44	107.19	108.92	109.72	108.88	109.84	108.07	105.14	106.67	107.18	108.35	105.58	109.55	107.23	107.89	106.08	107.59	107.49	106.3	107.34	106.32	108.24	109.59	105.75
107.82	105.91	108.47	107.86	105.85	106.54	105.36	105.37	105.49	107.07	108.15	105.8	105.22	106.54	105.76	106.22	108.6	104.58	106.84	105.92	106.4	108.83	108.42	106.09	104.38	105.59	105.11	106.2	106.12	109.47	107.12	107.62	108.37	103.35	107.7	106.33	105.84	104.94	108.56	106.06	105.58	107.53	105.03	104.05	105.4	106.88	105.44	105.56	107.38	105.19
98.341	100.34	100.89	98.613	99.556	98.491	99.919	98.418	98.725	99.08	96.951	98.662	99.929	99.734	99.584	99.265	99.681	98.058	97.994	97.878	98.198	99.144	98.206	100.42	100.64	98.937	99.019	99.262	98.774	99.348	99.517	98.356	98.302	99.928	98.233	98.051	98.211	98.421	97.889	97.433	97.362	99.225	97.391	97.515	97.116	99.778	100.82	97.39	100.86	97.77
105.77	104.24	105.55	104.82	105.22	104.67	104.76	105.77	106.53	106	105.46	105.55	105.54	106.34	105.99	105.68	106.37	104.72	104.67	105.01	105.13	105.52	104.59	106.4	104.47	104.98	107.58	104.57	105.68	104.83	104.72	105.92	107.54	107.17	105.74	106.77	106.5	105.16	103.58	106.08	104.5	104.76	107.62	103.87	106.82	105.4	105.02	107.05	104.23	105.42
100.64	101.44	100.43	100.22	98.533	100.78	99.618	101.86	100.02	100.68	101.37	101.66	100.19	99.748	100.31	100.23	100.76	98.295	101.28	101.1	98.73	98.921	100.15	99.702	99.528	102.39	98.518	99.022	97.892	101.95	100.84	99.765	100.24	99.299	101.06	100.65	100.74	100.85	101.05	100.42	99.905	98.088	98.127	100.02	100.24	102.5	100.91	100.99	102.56	103.24
107.62	107.94	109.64	106.76	108.51	110.05	108.91	107.36	106.44	108.56	110	107.8	107.99	108.55	110.5	108.55	108.42	108.41	108.77	108.41	107.03	109.83	107.52	108.01	107.58	107.95	105.61	108.03	108.33	107.18	108	110.15	109.12	108.09	107.57	106.34	106.91	108.56	108.32	110.17	108.04	108.13	109.09	110.56	108.28	107.8	110.42	109.04	108.14	108.84
109.59	111.61	110.05	112.55	113.96	108.05	111.66	107.49	110.33	109.28	110.15	109.17	111.07	110.25	108.64	108.85	111.46	110.75	111.93	110.06	109.57	111.35	109.64	110.84	110.16	110.19	109.32	110.63	111.57	109.64	110.2	109.56	108.82	109.49	114.43	110.51	110.71	111.02	108.4	110.78	110.83	110.51	111.19	108.89	110.48	108.94	112.58	111.17	109.83	111.49
110.44	110.77	109.06	111.51	110.2	110.73	109.39	108.73	109.54	109.14	111.12	111.23	110.82	109.9	112.48	110.39	109.78	112.34	110.66	112.27	109.84	111.18	108.24	110.64	109.83	111.46	109.62	110.36	110.22	109.56	109.56	110.94	111.25	109.14	109.66	109.2	113.01	110.34	108.74	109.7	110.38	109.38	108.97	111.65	111.21	108.94	112.88	110.17	108.83	109.97
108.67	106.37	107.28	105.63	103.23	106.65	106.69	106.62	105.53	107.71	104.38	104.92	106.11	107.63	108.04	107.53	106.35	106.04	106.71	106.6	105.01	106.64	106.76	106.9	107.92	106.68	106.08	106.74	107.48	105.95	102.67	107.12	108.33	107.03	104.33	108.01	107.33	104.7	106.87	107.21	107.51	106.41	108.5	107.38	104.97	105.32	108.23	104.92	106.32	104.9
97.922	99.55	100.3	101.08	98.81	100.15	99.772	101.19	98.42	103.58	99.017	100.07	100.73	97.782	100.67	97.696	99.626	100.65	98.844	100.1	98.279	99.608	102.19	99.545	99.884	98.83	100.98	101.37	100.74	100.45	99.589	102.25	101.62	100.06	100.85	100.27	100.78	101.06	102.79	101.34	98.181	98.535	99.075	99.769	101.4	100.81	99.733	100.38	98.396	102.54
100.25	103.61	100.07	100.43	101.93	101.27	101.82	100.04	100.13	101.46	101.54	101.39	100.1	99.313	99.501	101.43	100.57	99.257	101.07	100.16	99.797	99.31	99.992	100.08	100.24	99.041	100.29	101.34	102.15	100.84	100.83	99.883	99.891	100.67	100.15	102.49	99.876	98.623	103.23	98.98	99.672	100.42	101.93	97.638	99.688	99.546	99.486	99.328	100.62	98.887
99.573	96.15	98.832	98.087	99.036	98.22	98.733	98.869	96.507	97.779	96.781	97.378	99.62	97.847	97.371	96.506	97.605	96.501	100.34	100.09	97.998	99.523	98.545	98.237	97.911	97.838	98.1	95.681	100.34	97.377	97.155	97.065	96.746	98.213	99.154	100.94	98.732	98.513	96.288	99.475	98.496	98.452	99.124	97.848	97.136	96.924	99.35	96.638	97.293	96.92
97.414	99.398	98.148	97.924	99.188	97.732	96.552	98.72	98.526	97.655	96.553	98.491	95.417	97.644	98.11	96.67	97.41	99.092	98.922	97.339	98.332	96.466	98.703	98.837	96.979	97.26	98.311	97.725	99.574	97.609	95.485	97.984	98.561	100.49	96.561	97.004	97.757	98.792	96.825	98.958	98.158	96.607	96.361	99.023	97.011	98.624	99.725	98.561	98.225	97.563
104.96	108.09	107.11	106.49	107.16	105.55	105.48	104.18	108.08	104.18	104.93	106.57	104.08	107.57	104.09	105.89	105.56	106.58	107.14	105.47	103.42	106.45	107.45	105.68	106.26	105.48	106.69	105.48	104.83	106.6	104.88	105.64	107	105.81	105.53	104.89	105.81	106.66	105.22	105.51	105.88	106.12	103.95	103.9	107.33	102.56	105.08	104.17	105.79	105.7
102.23	100.95	99.382	100.04	101.97	101.52	99.973	101.55	100.59	99.819	99.87	101.05	99.84	100.5	101.79	103.76	100.62	100.99	99.722	99.259	99.174	100.91	100.87	99.802	101.1	100.08	100.1	102.61	100.19	98.538	100.41	100.27	103.93	101.3	101.09	100.17	101.11	100.59	101.54	101.17	102.88	99.35	101.8	100.67	99.622	99.567	98.398	101.59	98.049	100.3
101.03	100.81	101.23	100.95	99.352	99.525	97.233	99.161	101.12	101.41	99.507	102	99.528	100.71	99.959	100.96	99.334	102.63	99.734	98.467	98.691	100	99.472	101.85	100.36	100.48	101	103.01	99.94	100.19	99.62	101.59	100.01	99.728	99.738	103.79	99.288	99.42	99.943	99.901	101.76	99.786	100.77	101.42	99.392	99.27	102.78	100.67	100.29	99.698
105.91	108.57	110.07	107.18	106.54	109.98	107.01	107.9	108.04	110.04	108.9	107.15	106.37	108.23	105.98	108.37	108.08	108.35	110.64	106.64	108.38	106.04	108.73	107.52	108.23	108.62	108.39	108.03	109.09	107.95	107.33	106.74	108.26	106.89	107.86	105.61	108.36	105.28	109.73	107.69	108.63	109.74	108.02	107.59	108.32	108.33	105.91	109.08	110.24	109.83
105.35	105.73	105.32	105.96	104.23	104.81	104.52	104.54	106.78	106.23	106.08	104.97	105.59	104.66	105.63	106.27	104.99	105.52	105.35	104.97	105.43	105.21	105.08	106.88	107.19	104.65	106.1	105.67	104.69	106.48	106.73	105.52	104.75	105.76	107.96	104.56	105.08	105.05	106.4	105.6	105.64	105.6	104.89	106.76	103.93	107.3	106.18	105.52	106.24	105.54
103.99	101.37	99.342	102.95	101.36	98.425	103.41	100.95	99.826	99.707	101.32	99.742	99.159	101.83	102.79	102.28	100.42	100.06	100.48	101.34	99.505	100.94	99.674	103.01	100.62	100.76	99.598	97.566	99.167	100.25	100.07	101	98.521	101.07	101.12	101.25	100.89	98.919	99.646	100.55	99.236	100.68	98.995	100.16	100.94	100.24	102.19	102.1	100.6	98.326
95.731	96.446	95.474	98.725	97.615	100.79	96.438	97.444	97.561	99.088	98.941	97.709	96.47	98.525	98.416	96.412	100.56	98.127	97.229	97.383	98.6	98.387	99.066	96.911	97.993	96.574	98.245	97.063	98.709	97.691	97.55	100.08	97.482	96.715	98.431	98.255	99.555	97.866	97.209	98.526	98.379	97.521	94.803	98.641	98.986	97.215	98.378	94.858	97.701	96.426
107.69	109.41	108.24	108.33	108.89	109.41	108.23	107.26	107.92	107.72	108.63	110.21	106.55	107.12	108.32	106.97	108.61	107.31	107.69	106.75	107.53	108.65	107.62	110.1	109.87	107.15	108.76	109.03	107.13	105.65	108.19	108.83	108.57	110.82	108.28	105.05	110.73	107.75	108.9	109.33	108.51	107.68	107.78	109.41	109.09	106.73	108.48	109.09	108.57	106.86
106.5	107.27	108.21	107.05	105.48	106.42	108.54	106.89	107.19	105.88	105.4	109.5	106.28	106.38	107.19	108.2	107.41	106.41	106.8	107.15	107.26	108.02	105.13	107.12	106.85	105.19	109.35	105.4	106.73	105.36	107.98	106.16	106.92	107.04	103.09	106.81	106.74	104.36	107.19	104.45	108.54	104.64	104.71	105.81	108.06	105.56	105.05	107.42	109.26	107.4
104.13	104.51	104.31	105.32	104.28	104.52	104.5	104.31	105.62	105.22	104.54	106.07	107.39	104.64	104.04	105.84	104.66	107.23	104.22	104.72	105	106.26	106.07	107.64	107.05	104.51	106.44	105.72	108.21	105.7	106.22	107.24	108.24	106.17	103.21	105.25	108.09	106.87	105.06	105.84	105.41	106.2	105.15	104.41	105.71	104.49	105.8	107.95	107.76	102.27
107.94	107.83	109.03	109.95	109.81	108.53	109.88	107.79	108.64	108.13	111.3	107.94	107.72	107.44	106.57	108.83	110.15	108.33	109.7	110.15	105.87	110.7	109.36	108.71	107.91	108.04	106.12	108.05	108.95	108.33	107.05	107.61	107.16	109.55	108.49	108.16	108.75	107.29	110.46	107.48	106.74	109.7	109.27	106.9	107.44	109.39	108.89	109.54	108.17	106.77
110.56	113.34	111.78	110.68	110.77	110.53	111.66	111.44	110.7	109.83	109.36	110.03	109.99	110.26	112.45	109.79	108.94	108.97	110.71	109.8	110.63	110.81	112.02	110.25	112.8	110.04	110.88	109.21	109.21	109.75	111.74	108.96	107.05	110.22	112.24	110.6	109.97	110.97	110.35	110.81	110.63	108.71	109.56	111.85	110.04	109.21	108.7	109.68	108.74	108.95
109.24	107.44	108.57	107.05	108.74	109.82	106.66	108.83	110.82	108.88	109.23	108.13	109.54	108.1	108.67	108.49	108.45	108.56	110.01	107.55	108.67	108.04	106.58	109.63	106.85	107.12	105.82	108.87	108.7	107.64	108.34	108.28	108.11	108.63	108.61	109.05	109.25	108.82	107.53	108.38	110.33	108.31	109.16	109.69	107.43	107.5	109.09	106.98	107.36	108.43
105.5	108.25	108.91	106.84	108.85	108.68	107.52	109.45	109.56	108.55	110.13	109.58	107.28	106.7	107.17	107.58	106.74	108.76	110.79	106.23	107.33	106.94	109.41	108.96	109.52	108.59	110.06	106.59	107.87	109.17	107.51	108.73	107.55	107.7	108.12	109.23	108.66	108.37	108.56	106.06	108.74	106	108.22	107.72	109.88	108.78	108.52	106.22	109.02	107.66
105.24	105.21	105.72	106.11	108.43	107.71	105.9	104.52	105.44	106.12	109	108.99	106.71	105.71	105.66	105.1	108.32	105.34	108.76	107.23	106.41	105.24	105.99	107.13	105.56	108.05	106.95	105.99	106.54	106.54	105.45	108.9	106.19	106.34	106.86	107.69	106.59	107.82	105.67	105.67	106.61	102.71	106.46	104.76	106.82	106.38	108.58	108.04	105.68	105.26
106.95	108.16	109.29	106.63	109.01	107.87	107.32	107.18	110.71	106.63	109.64	107.57	107.9	107.79	110.11	106.14	107.96	109.35	108.95	108.25	110.88	107.45	107.9	106.8	107.85	106.63	108.84	107.3	106.72	110.41	108.63	108.61	108.8	109.34	107.66	109.12	108.73	108.45	108.5	109.21	107.88	109.08	109.28	108.44	108.84	107.63	108.48	109.77	107.27	108.24
107.69	107.31	106.42	108.11	106.84	108.02	107.57	109.01	106.87	108.34	107.63	108.65	107.26	107.54	108.69	105.49	108.4	109.06	108.78	108.98	109.2	107.8	108.1	109.89	107.73	109.45	106.87	106.54	108.07	105.63	109.93	108.44	109.85	108.85	107.61	109.47	108.86	109.59	107.48	107.37	107.65	108.47	109.32	108.03	107.62	109.08	106.12	107.62	109.62	110.95
100.23	99.842	103.25	100.42	102.29	100.42	101.43	101.28	101.33	100.43	99.242	98.704	100.66	100.8	100.04	99.969	101.37	99.51	100.58	100.82	100.76	100.37	98.3	99.552	101.8	100.62	101.2	99.075	99.371	101.14	100.28	101.59	100.06	102.42	101.48	98.97	100.69	100.46	98.647	99.115	100.7	100.47	100.23	101.04	97.443	101.16	99.951	99.574	101.27	102.4
106.93	110.46	107.89	109.23	107.88	107.25	109.8	110.4	108.05	108.14	107.36	107.5	109.74	108.2	108.43	106.79	112.02	107.61	107.17	108.56	108.14	108.53	106.83	107.94	106.9	110.14	107.9	107.85	110.46	108.71	108.16	106.87	109.44	109.13	110.19	108.35	107.28	108.8	108.75	108.2	107.29	107.44	107.03	109.68	107.16	109.48	107.56	105.44	111.26	107.17
105.67	104.8	106.39	104.25	104.2	106.5	108.56	104.4	104.61	106.86	105.93	103.98	106.46	105.33	107.17	104.77	104.63	106.45	104.92	106.49	103.64	107.16	104.17	103.38	105.95	104.96	106.11	103.88	105.04	106.58	104.47	104.63	105.73	107.99	105.58	105.24	106.78	105.94	105.19	105.54	105.15	104.56	106.71	103.54	105.37	104.86	107.27	106	109.07	103.96
98.724	98.135	96.675	96.227	97.671	98.916	96.414	96.751	100.53	97.786	98.503	96.674	99.834	97.133	99.97	96.053	96.979	98.205	99.269	97.502	97.977	98.198	97.917	97.035	97.199	98.174	97.195	100.7	99.309	94.92	96.713	98.491	98.227	97.094	98.011	99.567	98.622	98.249	98.51	96.429	97.171	96.845	97.016	98.08	98.96	99.532	98.42	100.64	95.717	98.522
107.59	108.96	107.17	107.53	105.82	109.16	105.99	107.27	109.75	109.44	107.5	108.72	105.83	108.98	109.75	108.49	108.99	108.45	108	106.83	107.63	109.02	107.66	108.58	108.8	107.66	108.49	107.72	107.56	108.98	109.43	109.08	104.96	106.5	107.23	108.19	107.78	108.92	109.14	108.78	109.02	107.74	108.32	108.11	107.69	109.81	105.96	108.42	109.63	110.6
106.88	105.42	105.89	106.13	106.77	106.13	106.44	107	106.68	106.99	104.5	105.89	104.75	105.83	104.32	104.96	104.91	105.74	105.93	106.08	105.87	106.82	107.41	104.45	106.04	105.99	104.82	106.28	104.94	106.09	106.6	106.11	105.43	107.02	106.78	105.11	106.05	105.73	108.01	104.71	105.36	106.19	104.78	107.79	104.94	104.33	105.82	106.09	106.42	108.03
105.74	110.67	106.31	107.19	109.78	108.18	107.2	108.77	106.94	108.23	106.98	107.45	107.56	108.38	108.99	109.54	109.48	109.34	107.28	108.34	106.97	109.48	108.69	111.33	108.24	108.46	106.33	109.06	106.41	110.01	109.13	109.68	109.97	106.42	110.32	106.85	107.88	108.68	108.23	107.87	107.2	109.26	109.08	107.15	109.03	109.2	107.68	108.6	104.84	108.45
106.18	107.01	108.58	108.43	107.24	105.54	107.36	106.52	109.59	108.27	107.76	110.57	106.19	107.49	108.06	108.79	109.4	106.4	108.32	108.15	109.33	110.38	109.73	109.47	109.33	107.68	109.46	110.04	107	108.76	107.55	107.66	108.15	104.47	108.42	106.4	107.71	107.74	104.49	108.58	108.2	106.78	108.59	106.9	107.96	108.73	108.63	108.21	107.74	110.22
110.59	109.95	111.67	108.24	108.58	109.25	112	110.09	109.44	111.38	111.32	109.15	110.91	109.71	112.21	109.28	110.18	112.13	108.5	111.41	109.98	106.92	110.71	111.95	110.91	110.87	110.52	109.57	110.73	109.54	110.44	111.13	111.56	111.13	110.22	111.57	108.77	109.37	111.98	109.95	110.59	111.29	110.88	110.58	111.68	109.27	108.95	110.31	111.46	110.87
110.1	110.83	107.8	108.07	106.3	109.92	108.76	109.66	107.85	107.53	108.89	108.41	107.2	108.27	107.24	109.68	108.94	108.07	109.27	108.63	109.9	108.81	107.91	107.12	105.55	106.04	107.18	107.15	108.33	107.26	110.59	107.93	108.98	106.42	108.44	106.24	110.65	109.37	109.27	108.29	108.38	108.63	107.92	108.98	107.27	107.23	108.52	108.26	107.49	108.08
99.993	100.29	100.22	100.26	102.78	101.04	99.506	98.579	101.32	98.685	99.389	100.93	102.72	102.85	100.77	99.29	102.95	101.46	99.103	100.67	100.35	101.7	101.04	100.83	100.72	100.35	101.39	100.45	99.266	99.602	101.26	101.31	99.408	99.831	100.21	100.44	99.596	100.23	97.516	100.79	102.27	101.32	102.18	98.471	99.036	100.78	100.55	101.86	100.26	100.97
109.93	109.87	107.35	110.48	112.49	109.41	111.58	109.22	108.9	109.89	109.22	108.86	112.05	110.96	108.87	109.8	109.81	110.2	110.3	107.71	108.53	111.36	111.36	109.43	110	109.45	112.57	109.95	109.38	108.73	109.02	110.15	110.61	110.47	111.38	111.42	107.28	109.04	112.34	111.91	110.66	110.97	110.91	110.34	110.55	109.51	111.32	109.11	109.04	110.49
106.08	107.17	104.88	103.47	105.06	104.83	108.34	104.99	106.55	105.61	107.13	106.81	105.62	106.39	105.6	105.21	105.99	105.7	106.68	107.21	103.59	105.34	105.18	105.44	105.62	105.77	106.83	106.13	103.46	103.76	105.73	105.69	107.23	105.7	107.04	103.39	103.96	107.42	104.15	107.41	107.85	105.08	106.16	107	105.02	106.12	106.96	104.56	105.49	106.57
108.68	107.07	110.3	107.91	107.16	104.89	107.12	109.01	106.56	105.55	106.41	106.65	107.38	108.72	108.22	106.92	108.41	108.36	108.28	106.96	109.65	108.97	109.42	108.43	106.57	108.39	106.57	107.45	107.42	108.59	108.6	106.97	107.2	107.35	108.9	107.48	109.11	109.76	107	107.78	111.06	107.35	107.14	105.69	107.15	108.95	108.24	107.46	108.19	106.95
97.367	99.025	97.488	96.515	98.278	97.756	98.297	96.972	98.453	99.058	99.948	97.782	98.139	98.09	99.474	99.832	97.941	96.893	97.637	98.194	97.476	99.267	97.985	97.32	98.313	96.142	97.762	97.025	96.151	98.361	95.513	99.697	95.807	97.98	99.771	96.264	98.513	97.884	95.535	100.65	97.361	96.487	96.285	98.765	97.108	98.54	97.655	97.482	97.622	98.221
109.44	106.64	107.32	107.63	107.77	107.27	109.83	109.5	108.58	108.23	108.73	105.66	110.97	107.97	108.61	109.75	106.2	106.38	107.84	106.93	106.44	105.44	107.87	106.35	109.05	106.62	107.7	107.2	105.58	107.16	109.22	107.34	106.53	108.91	107.34	109.38	108.21	109.37	108.37	105.67	109.76	108.12	107.22	107.94	106.68	105.42	107.42	107.84	107.14	108.61
105.57	105.98	107.64	104.59	106.84	105.5	105.66	104.33	106.5	104.49	107.05	106.51	105.57	106.88	104.47	106.94	106.27	104.58	106.07	106.38	102.49	108.45	106.74	106.21	105.35	106.46	106.06	103.54	104.25	107.5	106.17	105.5	104.79	106.46	105.92	107.29	108.68	104.7	103.96	105.77	106.57	105.15	106.69	107.04	103.64	105.16	106.17	105.23	106.47	105.72
105.12	109.1	107.69	108.39	106.9	108.71	109.31	110.42	107.57	109.63	105.22	109.52	107.68	107.13	108.25	106.44	107.56	107.02	106.74	108.14	108.48	109.54	108.38	109.37	107.41	107.57	109.55	108.02	108.47	106.82	107.75	106.25	107.67	108.14	109.81	108.41	107.98	108.77	108.66	109.44	106.18	107.83	110.3	108.53	108.45	108.03	106.9	107.63	107.73	108.48
105.28	104.08	106.03	106.25	106.39	105.42	106.21	105.24	106.06	106.2	105.84	105.7	107.14	107.38	105.99	106.03	105.09	106.07	105.71	107.29	107.17	106.97	104.81	105.7	107.04	104.67	107.05	106.11	106.82	106.34	104.99	105.17	105.39	106.5	106.99	105.31	104.59	105.88	103.16	106.6	104.29	103.76	104.96	105.5	104.13	105.43	104.68	104.77	104.95	105.83
106.46	106.01	105.99	106.04	106.18	107.49	104.71	106.98	107.14	104.97	105.12	107.18	104.72	104.18	105.74	104.9	106.6	105.85	106.66	105.45	104.01	107.16	104.35	106.12	103.91	104.83	105.11	105.68	106.58	105.6	106.18	103.13	106.16	107.65	106.53	103.87	106.16	107.3	103.6	106.08	105.42	106.51	106.94	104.62	105.68	108.52	106.93	106.36	104.34	106.38
96.423	98.499	98.548	102.01	99.448	98.763	99.236	97.229	98.922	97.61	99.999	98.944	101.29	100.78	97.794	97.618	100.4	97.646	99.652	97.954	97.135	99.214	99.341	97.059	98.932	100.75	98.537	97.126	99.627	98.952	101.84	97.144	97.756	97.824	99.859	98.225	98.867	99.052	96.925	99.689	97.988	100.8	98.85	97.593	99.633	98.501	101.48	98.693	100.51	100.29
112.44	110.38	110.51	113.6	110.09	110.6	109.75	110.41	110.73	110.26	110.29	112.82	110.23	108.68	110.76	110.24	110.71	110.41	108.95	111.8	113.04	110.96	108.94	107.57	111.87	110.18	110.49	110.8	111.17	109.76	111.09	109.91	110.15	110.77	109.95	110.74	109.13	110.38	112.04	110.5	111.05	110.05	108.91	107.46	112.28	112.49	112.05	109.2	109.86	111.21
103.88	106.05	106.43	106.28	106.13	107.01	106.67	106.45	104.32	106.92	105.42	106.73	106.38	104.55	104.43	107.1	103.69	105.57	105.11	105.95	106.73	106.28	105.73	104.72	103.67	106.57	105.65	107.17	103.46	104.31	108.34	106.96	106.12	106.1	104.79	105.84	103.44	105.29	106.59	106.07	104.33	104.54	105.15	105.28	105.21	105.14	104.95	106.81	105.87	105.5
105.53	106.91	108.32	108.07	108.04	106.32	108.35	105.31	109.5	107.97	106.59	110.03	107.42	105.68	109.46	107.68	109.27	109.12	107.03	106.32	107.28	107.96	109.27	106.58	106.81	110.26	110.38	108.37	108.37	109.68	107.05	109.71	108.01	107.93	108.72	106.76	108.95	109.17	108.21	108.51	109.59	108.36	106.52	107.07	108.72	108	106.97	108.96	109.84	108.56
102.86	100.8	100.11	99.853	102.31	100.56	102.05	100.36	103.08	101.6	100.27	99.986	101.6	100.37	102.28	101.66	99.95	101.23	102.55	103.31	100.13	100.21	100.1	99.502	98.945	100.45	99.152	99.272	100.1	103.72	101.08	100.86	100.44	103.06	101.13	100.58	101.56	100.45	99.622	100.88	100.79	101.26	101.99	101.12	99.864	100.04	102.1	97.913	100.82	99.301
106	105.62	103.94	104.31	104.39	107.1	105.74	104.62	104.98	107.69	104.27	107.56	104.72	107.2	106.29	106.77	106.42	105.79	104.02	106.75	107.88	104.91	104.15	106.37	106.27	106.09	104.22	106.37	105.83	103.89	105.2	107.03	106.33	104.23	106.11	102.36	106.55	106.35	104.31	105.1	104.1	103.07	104.83	105.33	107.35	105.69	108.88	105	107.33	104.9
105.7	106.22	107.41	104.35	104.74	104.5	107.89	106.31	107.14	105.23	107.23	104	104.73	105.6	107.54	106.19	104.22	104.45	105.39	106.38	103.85	104.05	105.63	108.06	105.23	106.88	105.17	105.76	103.63	106.29	105.96	107.7	105.67	105.5	106.47	106.19	105	107	105.16	105.68	105.59	104.82	106.08	105.4	105.35	106.81	106.03	106.94	106.58	106.37
106.32	107.89	107.95	110.04	109.23	105.59	106.98	106.24	105.83	107.58	108.55	109.21	105.17	109.63	108.69	107.95	107.67	109.03	107.41	107.96	108.53	107.37	107.12	108.73	107.12	108.24	108.15	108.5	109.37	108.59	109.02	107.23	107.23	107.77	109.17	109.81	107.95	107.55	107.07	109.31	107.81	107.42	106.82	106.72	107.23	105.95	109.85	106.1	108.79	107.73
106.89	105.61	104.31	104.76	105.35	106	105.61	104.9	105.14	106.47	104.24	104.69	105.11	107.22	106.19	103.2	105.55	104.69	105.76	106.95	105.05	103.79	107.22	106.88	104.75	104.92	105.94	104	107	104.27	103.67	103.54	104.75	102.92	105.84	104.1	106.39	104.91	106	104.87	104.64	105.73	105.83	106.74	105.02	104.02	104.79	108.58	106.01	104.83
99.267	98.26	99.916	99.326	99.507	101.12	98.93	100.35	99.028	98.866	97.806	100.82	100.64	99.68	99.235	99.319	97.032	102.43	101.3	97.936	99.576	98.107	102.15	100.09	102.21	98.873	100.34	102.54	98.552	101.65	99.003	99.408	100.25	98.654	102.07	99.901	99.571	100.72	101.7	99.38	100.61	98.109	100.81	100.26	100.86	97.759	100.46	101.46	98.947	101.84
107.21	105.44	104.13	104.41	105.36	105.3	105.83	107.66	107.58	105.53	105.86	102.81	104.49	106.24	103.99	105.98	107.03	105.34	104.57	106.31	105.08	106.37	106.81	104.77	105.96	105.01	107.29	105.21	106.22	104.69	105.09	107.67	104.49	107.23	106.67	106.49	105.98	107.15	104.69	107.28	105.93	104.2	104.81	105.03	105.4	105.13	107.42	106.11	105.31	106.87
107.19	107.89	107.81	108.91	107.45	108.13	109.77	108.59	108.13	107.74	109.68	107.17	106.89	107.62	107.88	106.37	107.16	109.09	107.24	110.13	110.23	108.9	110.92	106.5	109.09	107.69	110.15	106.81	108.44	110.18	109.16	107.02	107.87	106.85	109.23	111.69	109.38	106.5	108.39	106.91	107.94	109.82	107.51	108.58	108.83	108.87	107.29	108.44	106.96	106.32
104.93	106.6	103.41	105.98	107.37	107.39	107.47	107.14	106.96	107.08	107.15	107.92	106.61	105.16	106.57	106.28	106	107.67	107.09	106.2	105.84	106.31	105.73	106.29	106.37	106.65	106.24	106.2	103.7	104.88	105.38	106.09	105.18	106.98	106.42	105.82	106.58	105.95	107.56	103.58	107.56	105.42	107.52	103.48	105.1	106.81	103.76	107.03	109.02	106.8
107.57	108.61	107.83	108.81	108.29	109.12	106.22	107.27	107.81	106.44	105.96	108.19	108.51	108.81	107.78	107.49	108.71	108.07	107.74	109.05	106.23	109.76	106.46	109.37	108.65	106.66	106.63	106.06	109.72	105.56	106.84	108.88	106.89	108.51	107.17	105.33	108.99	107.71	107.71	107.98	106.96	107.61	107.28	109.28	106.63	109.35	107.92	106.39	107.1	110.32
105.24	105.92	105.68	106.51	107.4	106.14	103.88	105.92	106.44	106.91	104.71	105.14	105.16	106.83	106.23	107.12	105.76	105.01	103.74	104.45	105.2	106.6	108.94	105.33	105.21	104.83	106.85	107.25	106.56	106.16	105.53	106.94	105.85	106.74	103.35	106.83	103.34	103.99	105.47	105.37	108.05	105.8	105.93	104.08	106.4	106.19	106.52	106.06	105.65	104.47
107.86	107.19	107.85	106.79	104.56	106.8	106.36	107	104.95	106.14	105.55	106.99	106.33	107.33	107.53	106.26	108.06	108.54	107.76	104.78	106.21	106.29	107.94	104.64	106.65	104.9	107.06	106.87	107	105.5	106.56	105.56	105.35	106.12	105.89	106.43	106.24	107.01	106.9	108.26	105.48	107.78	107.55	106.64	105.79	105.59	105.88	105.46	105.75	106.87
108.7	106.48	104.74	105.97	105.48	104.8	105.92	107.62	105.21	106.18	103.23	105.52	105.91	104.83	106.4	103.91	106.13	107.16	104.97	107.6	106.37	107.17	106.63	107.33	108.7	106.24	107.7	106.07	104.09	105.04	107.46	107.11	106.25	106.24	106.35	106.11	104.93	105.88	108.05	106.72	107.13	105.4	105.99	107.88	106.3	107.35	107.31	106.22	107.49	105.61
106.33	104.19	106.73	104.89	107.29	105.86	108.04	106.46	106.84	105.5	104.3	106.56	104.68	104.52	105.65	109.12	107.81	107.43	106.54	106.4	107.52	106.01	105.59	106.73	106.89	107.04	105.31	103.82	105.66	108.72	110.61	105.95	107.32	108.16	107.59	104.53	106.79	105.54	106.54	106.3	105.37	106.42	106.52	107.89	105.7	106.75	104.19	108.98	107.7	107.68
101.71	102.19	100.51	102.64	100.66	100.53	101.66	99.669	99.159	100.29	101.08	99.396	101.28	100.89	101.74	102.26	100.47	99.626	100.11	100.87	99.027	101.45	100.02	103.28	100.41	97.346	99.514	98.761	98.921	99.118	100	100.84	100.85	102.26	100.96	101.29	99.111	101.06	100.61	101.55	101.42	103.37	99.493	100.76	102.97	101.86	99.604	101.92	101.9	100.3
107.39	106.55	106.49	105.94	107.09	107.12	103.98	105.51	105.6	105.69	107.47	107.88	105.47	105	107.49	105.9	106.5	105.65	104.39	105.81	105.65	103.94	105.02	107.5	105.75	104.72	106.62	107.04	106.28	107.08	106.27	103.84	107.21	105.8	106.83	105.68	106.19	107.65	106.41	108.09	107.77	108.53	105.45	107.35	107.59	105.21	106.71	106.77	104.91	106.33
109.82	110.59	106.84	105.52	107.6	109.47	107.83	107.51	107.18	108.59	107.76	109.2	106.77	109.52	107.7	107.98	107.88	106.91	108.19	107.87	105.46	106.46	109.18	109.11	108.58	104.44	107.98	106.83	108.61	106.94	106.79	109.51	108.63	106.81	109.06	109.88	108.76	106.64	107.45	107.51	112	109.43	107.27	107.88	106.54	107.08	107.77	105.96	106.73	109.31
112.2	109.86	110.07	110.46	110.42	110.66	111.22	110.46	109.18	109.4	108.28	112.75	111.05	111.24	108.4	109.63	107.46	108.57	110.54	108.47	108.55	110.33	111.32	113.65	111.75	111.25	110.95	110.92	110.42	110.29	108.91	109.39	109.41	110.59	110.95	110.77	113.53	110.23	111.37	111.94	109.28	110.93	111	111.5	111.29	109.39	110.23	110.36	111.81	110.46
103.44	106.15	105.13	105.88	106.01	106.16	106.87	104.45	106.07	106.54	104.76	106.45	105.2	105.61	108.19	104.41	104.78	105.42	107.27	104.61	107.9	104.68	108.75	105.24	106	106.45	104.72	105.61	107.97	104.08	105.27	105.65	105.77	104.27	106.07	106.94	107.2	104.67	104.29	105.89	106.12	106.57	106.55	107.09	104.06	105.75	104.35	103.93	108.85	105.97
109.62	106.35	108.68	107.54	106.93	108.63	107.61	108.34	109.67	109.73	107.16	109.7	107.37	110.31	107.61	108.17	109.78	106.72	107.94	109.39	106.74	107.36	107.28	108.44	108.72	108.79	107.01	108.02	107.78	109.1	106.68	106.91	106.91	107.59	108.8	108.29	107.16	108.37	108.02	107.2	108.56	108.86	108.11	110.31	106.36	108.73	107.35	108.71	109.78	110.65
105.23	107.6	107.73	108.79	105.54	108.64	108.08	106.96	106.61	105.76	105.3	106.65	106.41	108.36	106.65	106.21	106.97	106.77	104.41	104.58	106.67	105.44	104.82	104.18	105.92	104.05	104.53	108.28	107.22	106.59	102.72	105.94	107.84	105.06	106.89	106.68	106.76	105.47	107.24	105.37	105.22	109.56	106.35	108.07	107.28	103.77	106.3	106.1	106.49	105.63
102.95	101.04	98.855	100.67	99.893	101.77	100.42	100.83	100.6	101.56	99.078	100.93	100.27	99.666	100.95	101.22	101.39	101.19	102.69	101.55	101.87	102.05	100.79	100.12	101.72	101.19	102.1	99.26	98.6	101.92	102.23	100.73	102.49	99.41	101.8	99.912	100.34	100.01	101.61	99.454	101.36	101.95	100.66	101.07	102.76	99.838	100.54	103.59	101.08	100.86
102.23	102.25	99.883	101.55	101.13	99.025	98.65	99.526	100.7	100.18	100.2	101.25	102.07	100.13	100.02	100.83	100.17	101.25	100.36	101.48	101.31	99.995	100.95	100.86	99.865	100.51	101.26	100.56	100.11	100.66	100.69	100.7	100.64	101.41	101.96	98.934	103.51	100.96	102.46	100.97	99.421	98.096	101.07	99.296	98.241	102.2	102.12	101.01	100.72	99.443
99.04	95.105	100.37	95.269	98.067	98.053	98.659	98.425	98.32	99.169	99.052	97.785	98.101	98.166	99.773	98.351	99.856	101.03	100.07	99.727	98.452	96.705	97.628	99.842	99.076	98.481	99.759	100.69	99.619	99.781	100.41	99.435	98.641	99.081	98.599	97.597	100.19	97.509	97.671	97.86	99.553	98.869	100.01	98.886	100.44	100.16	98.224	97.132	99.021	100.81
109.75	108.24	108.13	108.22	108.35	108.96	106.3	109.11	107.72	108.81	106.3	109.36	107.75	108.75	107.66	107.8	108.16	106.52	107.5	108.27	108.4	109.29	107.77	108.78	106.63	108.07	108.31	109.68	108.37	107.99	107.95	108.84	111.47	106.24	110.05	106.98	109.82	107.31	106.67	109.92	107.66	108.08	107.57	108.57	108.88	110.13	106.66	108.15	107.54	109.63
108.15	107.08	108.49	109.07	107.1	106.92	105.95	108.54	110.37	107.67	109.13	110.11	107.94	108.37	108.72	108.88	107.33	107.09	107.57	107.33	109.93	107.79	110.38	107.68	110.4	108.01	107.55	107.22	107.33	106.93	108.05	107.34	107.1	108.71	106.39	109.46	106.82	108.92	106.5	107.52	107.98	110.61	108.22	109.4	108.94	109.25	108.31	108.97	107.18	107.47
100.21	103.07	100.35	98.519	100.42	99.754	101.1	99.986	100	100.71	99.643	99.147	98.506	101.21	101.5	101.43	101.82	99.997	100.9	97.686	98.397	100.51	99.885	100.46	100.51	100.32	100.1	101.07	98.19	99.62	100.09	98.354	100.12	100.01	99.463	99.514	100.8	100.92	98.946	101.44	98.978	100.55	99.374	103.36	104.09	99.979	100.96	98.552	98.658	99.138
106.66	106.63	107.13	104.33	104.63	104.05	107.42	104.57	104.65	105.38	106	106.48	105.77	104.36	105.6	107.27	106.98	106.36	107.35	106.56	104.1	107.44	106.68	105.24	105.72	105.13	106.68	105.39	106.02	105.74	105.32	105.01	103.92	104.35	104.51	108.17	104.89	107.05	107.84	105.51	106.23	106.04	105.75	106.25	108.72	106.1	104.51	107.65	105.12	106.64
108.1	105.47	107.72	104.71	105.62	107.39	106.91	104.71	104.9	107.22	105.85	108.47	107.34	107.38	104.62	105.38	106.2	105.61	106.89	106.27	107.31	107.48	108.07	108.54	104.91	106.02	104.97	105.58	106.97	104.56	106.87	106.62	106.63	106.53	105.75	106.42	106.81	104.61	106.74	104.94	106.34	106.37	106.52	105.4	106.39	107.87	105.07	106.1	106.17	107.73
107.4	109.37	106.11	105.57	108.99	107.35	107.35	107.37	106.92	107.89	105.41	106.77	108.21	108.61	109.21	110.22	106.26	106.41	108.11	107.38	110.18	110.13	109.64	108.67	109.28	109	111.8	108.55	106.84	106.8	108.14	108.55	106.65	107.6	109.89	107.42	108.4	106.65	107.83	106.84	109.29	108.71	109.28	105.97	109.65	107.89	108.94	107.5	109.77	107.87
107.7	104.07	104.22	107.16	107.82	104.43	104.54	103.73	105.02	106.05	105.47	106.42	104.5	106.34	104.33	104.67	106.37	106.88	105.16	103.96	106.03	105.43	106.37	104.33	106.29	104.57	105.77	108.07	107.73	106.36	106.54	105.86	106.14	106.15	103.5	107.56	105.77	103.44	106.47	107.16	106.66	104.18	104.84	106.11	105.79	104.84	105.07	104.97	104.61	105.37
106.52	106.8	105.58	104.75	105.37	105.96	105.39	105.72	103.94	103.93	105.45	105.97	106.48	105.19	104.68	106.75	106.54	105.69	105.87	103.4	106.5	105.1	106.34	102.27	105.18	107.3	106.03	106.2	104.33	104.53	104.87	107.82	105.46	104.29	104.82	106.05	105.12	105.26	104.06	106.47	103.46	104.34	107.01	106.26	105.88	106.62	106.89	101.67	105.57	106.16
104.88	105.46	102.54	107.67	106.4	104.69	103.08	106.96	107.37	103.74	107.54	106.72	105.25	107.05	106.99	107.72	107.73	105.38	104.44	104.82	104.74	106.48	106.05	105.82	107.05	106.59	106.34	104.51	107.15	105.77	103.88	104.93	105.97	105.98	107.49	105.7	107.24	103.41	108.07	104.83	106.28	106.16	104.81	105.29	106.86	104.81	105.33	101.98	106.92	104.41
105.35	106.78	106.2	105.9	106.26	105.66	106.48	106.63	105.34	104.32	106.29	106.83	106.23	105.82	106.33	104.98	105.61	108.03	104.87	106.23	104.18	106.32	105.68	106.19	105.83	106.61	106.06	105.63	106.18	106.17	106.34	106.32	106.56	105.81	105.56	103.7	106.94	108.17	107.42	104.9	105.57	105.94	102.84	105.5	107.82	107.1	106.93	105.83	106.54	104.6
108.41	108.05	109.56	108.47	107.24	109	108.85	109.03	107.21	110.01	107.54	106.92	107.82	107.72	107.49	109.25	108.14	105.35	107.25	108.24	108.51	108.98	106.71	109.44	107.93	105.99	105.89	109.56	107.65	109.13	106.67	106.82	109.81	108.73	109.18	105.96	107.79	108.3	108.91	107.24	108.6	108.84	108.71	107.87	109.62	109.91	108.86	108.72	107.58	106.93
107.07	109.49	106.32	108.31	108.57	108.83	107.52	107.93	105.58	107.32	108.63	107.79	108.04	108.79	108.42	109.78	106.77	108.8	109.14	108.24	109.04	110.24	108.36	109.45	107.38	107.98	106.58	108	108.43	108.17	108.17	107.14	107.96	111.14	110.14	108.49	108.61	106.62	108.35	108.42	108.69	107.66	108.13	109.36	107.71	108.79	109.01	106.14	107.5	108.23
104.65	107.31	105.51	106.1	104.84	105.92	105.68	106.82	107.45	103.52	103.77	107.55	105.71	106.4	102.92	103.79	107.63	103.74	106.26	104.87	103.88	107.13	106.18	105.27	105.24	104.41	104.78	105.07	105.63	105.34	105.35	108.19	106.45	105.6	106.37	105.8	108.83	106.08	106.46	106	108.3	106.84	103.6	105.99	104.35	106.47	104.13	103.77	104.42	106.69
104.23	103.82	106.34	104.53	104.88	102	105.76	103.65	105.37	104.92	105.41	106.4	103.03	106.1	106.09	104.64	104.91	104.15	105.77	105.52	107.02	106.08	103.67	103.94	103.43	103.1	105.49	107.44	106.32	106.38	105.27	107.49	105.92	104.71	104.74	105.87	103.31	105.93	105.22	104.48	104.18	107.38	105.85	106.3	106.67	103.55	104.16	106.43	105.56	105.75
108.87	110.93	111.09	109.4	110.6	110.42	110.33	111.67	108.14	110.46	110.19	108.25	110.21	108.67	109.3	110.67	109.34	110.37	111.21	111.98	110.98	111.15	107.26	110.58	110.67	110.88	110.7	110.89	109.78	109.58	110.82	109.68	112.23	112.05	108.81	109.95	111.65	108.67	111.03	108.31	109.4	112.99	111.77	110.4	109.65	110.84	109.06	110.82	109.63	112.48
105.49	107.99	106.8	105.68	106.98	103.27	105.75	106.56	108.25	107.42	107.1	105.98	108.18	106.34	108.42	106.27	108.67	108.74	107.26	107.11	104.5	105.34	107.91	107.21	105.49	105.99	107.36	109.16	105.1	106.84	106.56	107.72	106.47	105.28	106.65	107.21	106.7	107.43	104.71	106.27	105.78	105.26	105.27	104.18	108.11	107.88	107.33	106.2	107.95	105.9
98.054	96.705	98.473	96.726	96.345	97.356	97.703	97.899	97.772	97.971	96.949	99.769	98.784	99.009	98.082	97.991	99.241	98.65	98.561	98.602	96.296	97.653	98.273	97.662	96.895	98.13	100.82	98.495	97.598	96.173	96.79	98.833	98.699	98.182	98.83	97.315	97.834	97.682	96.474	97.432	97.333	94.386	96.342	97.202	100.66	99.974	95.537	98.921	97.112	98.695
112.5	109.82	108.83	110.99	110.01	111.18	110.49	110.2	107.21	110.79	109.41	111.19	109.74	109.22	111.43	111.07	108.39	108.63	110.67	109.27	111.67	111.33	109.82	111.84	109.54	110.45	108.86	109.61	111.35	109.88	109.32	110.9	111.49	109.7	110.44	109.71	109.55	109.6	109.45	109.4	110.66	110.7	109.49	107.29	110.21	110.88	109.71	112.34	109.52	113.56
109.76	108.64	108.51	107.63	106.34	107.37	108.15	109.35	108.47	109.08	108.83	107.66	106.83	109.68	108.27	110.35	109.4	108.44	107.16	108.26	107.27	107.27	108.22	108.54	107.68	110.5	109.89	108.41	109.66	108.27	107.97	109.2	108.56	107.29	107.31	107.84	108.46	106.55	108.76	108.12	109.16	108.19	108.2	109.12	111.54	108.04	107.96	108.34	108.89	107.22
109.27	109.48	108.99	107.6	109.36	110.33	108.5	107.12	108.33	107.27	110.35	109.87	109.25	105.15	107.82	109.28	109.4	107.67	107.48	106.83	110.22	111.54	106.86	107.25	105.96	107.95	109.63	108.42	109.02	109.92	108.82	108.79	109.05	107.45	108.64	107.71	107.5	108.34	107.46	110.04	108.41	108.42	107.6	107.43	110.87	108.2	107.68	109.39	108.42	110.06
108.38	108.14	107.39	106.57	105	106.78	108.15	107.3	107.25	106.92	108.82	109.18	107.22	109.63	106.83	107.21	109.44	105.8	107.37	105.25	105.44	110.25	107.9	108.5	108.77	108.1	107.33	107.17	106.38	108.47	106.28	107.72	109.77	107.09	106.29	107.57	109.24	109.94	107.77	107.92	107.58	107.83	106.89	106.66	107.98	108.27	107.19	108.27	107.16	108.57
108.16	107.72	106.95	107.42	109.5	109.45	108.68	106.82	108.81	106.2	109.65	108.84	110.08	107.99	108.05	108.95	107.58	108.61	110.92	111.11	109.69	111.45	109.44	109.42	108	107.75	108.71	110.02	109.94	110.4	108.55	107.72	110.65	109.04	108.62	108.77	108.85	108.11	109.75	109.22	108.81	110.45	107.87	108.17	107.78	109.26	108.21	108.82	108.86	107.95
106.7	108.47	105.24	107.27	105.73	107.46	106.75	106.25	106.26	105.44	106.15	107.11	107.82	106.73	108.72	104.07	106.75	107.43	107.05	106.41	103.66	107.98	105.02	105.12	107.52	105.14	108.06	105.21	105.35	108.42	107.87	105.95	107.73	106.82	106	105.18	106.68	106.24	108.34	107	105.16	104.43	108.48	106.47	105.89	107.29	106.06	107.79	104.58	105.68
108.4	108.57	110.63	112.74	109.15	107.09	107.33	109.68	110.38	110.47	108.24	111.03	110.22	108.86	109.99	108.09	107.82	107.7	107.93	107.87	106.6	109.36	107.57	108.53	110.6	108.33	107.01	106.66	106.43	107.88	109.45	108.36	109.6	109.18	110.35	105.72	107.41	108.64	106.34	107.04	108.74	109.59	108.9	108.5	108.78	108.95	107.77	107.95	109.86	108.27
104.74	106.8	106.59	104	107.22	106.12	105.1	104.49	106.05	106.71	105.16	104.42	104.44	104.06	104.29	103.41	105.45	105.69	106.73	105.57	106.47	106.07	104.08	106.2	106.42	104.83	105.01	101.96	106.62	105.73	103.69	108.09	106	104.11	105.1	106.08	107.47	104.09	105.23	107.06	104.19	104.31	106.39	105.77	106.27	106.26	107.75	108.04	105.67	103.9
99.918	100.8	100.97	99.822	100.77	100.32	99.964	100.78	100.35	99.014	99.338	102.01	99.101	100.61	101.64	100.77	102.48	99.412	100.91	100.52	101.09	100.64	101.79	100.07	101.23	101.15	99.751	100.65	98.838	101.73	97.637	99.376	99.979	100.19	100.97	101.84	100.42	99.647	98.89	98.753	100.81	102.91	98.857	98.19	98.423	99.228	99.725	101.36	100.06	99.731
97.88	98.81	97.606	98.32	99.683	97.773	100.24	98.112	98.956	98.496	96.953	96.975	97.584	98.767	97.052	96.866	98.498	101.29	100.15	98.76	97.827	99.125	96.922	98.652	96.463	99.632	97.581	99.406	98.21	96.836	97.305	98.705	98.425	97.95	98.346	98.379	99.132	100.92	98.663	100.12	100.84	96.194	100.16	99.087	99.863	97.794	99.912	100.62	98.645	99.637
106.15	105.63	105.22	105.02	104.29	106.24	106.42	104.21	106.38	103.8	107.14	103.72	106.1	105.56	107.35	106.91	107.55	104.74	104.79	107.14	105.02	105.68	105.54	105.57	107.64	106.69	107.35	105.59	102.68	106.23	106.87	106.83	105.91	106.11	104.52	104.87	105.71	105.3	106.32	104.57	106.83	105.24	106.41	107.69	105.84	106.98	103.78	104.31	105.55	106.21
107.24	108.07	109.22	108.64	109.4	108.95	106.32	107.01	106.75	108.2	108.17	107.34	106.57	109.94	108.16	107.69	106.8	110.29	107.12	108.94	108.71	108.63	107.82	111.95	109.93	109.51	108.83	110.02	107.67	109.84	108.96	108.54	106.48	109.57	107.33	106.95	107.4	105.94	108.43	109.5	107.52	107.86	105.66	106.51	107.8	108.66	108.01	107.42	109.17	109
106.17	106.28	103.64	104.94	104.86	103.54	106.57	105.37	107.08	104.91	103.94	105.65	106.52	105.87	108.09	106.03	105.67	104.49	105.9	106.36	103.5	102.56	108.65	106	108.86	105.32	106.22	107.34	106.15	105.27	105.99	105.9	104.19	105.18	106.44	105.63	105.99	106.63	105.42	106.76	106.37	103.83	105.46	106.65	105.85	105.41	107.7	106.73	105.23	103.75
105.52	105.02	107.56	105.14	107.11	105.24	105.05	106.07	106.55	103.88	107.27	104.02	105.46	105.41	104.87	103.85	103.47	106.38	104.8	106.66	104.46	107.01	104.65	106.09	104.28	106.44	106	104.74	103.6	105.31	105.97	103.86	106.46	104.94	106.13	107.06	104.91	103.74	105.93	104.28	104.12	104.19	107.72	105.99	105.99	105.62	104.42	104.87	106.71	106.12
97.81	95.451	99.867	98.193	96.864	98.803	99.033	100.59	100.05	96.767	97.724	98.789	98.267	99.405	97.781	95.603	96.804	98.529	98.352	97.17	99.401	96.153	96.752	96.36	97.3	97.703	97.859	97.401	97.865	96.609	97.963	98.251	98.644	99.238	97.013	96.612	99.046	98.151	98.618	99.426	96.468	97.8	97.557	98.794	97.036	96.54	99.323	98.385	97.053	99.774
108.89	106.3	107.03	107.64	108.35	108.01	108.75	108.21	108.7	109.84	107.11	109.76	108.68	107.31	106.65	109.75	108.44	109.06	108.16	106.99	110.11	110.78	108.81	108.07	109.21	108.42	110.13	109.33	105.92	108.51	107.95	107.82	107.26	108.58	109.28	108.69	108.38	108.79	106.53	108.76	106.18	109.2	110.85	107.88	109.59	109.79	106.71	108.66	108.16	107.69
99.144	99.212	99.331	98.58	98.731	97.196	98.821	96.837	97.495	97.784	97.138	98.23	96.505	97.748	96.747	98.795	97.195	97.377	99.133	97.08	97.232	97.476	95.3	98.399	100.89	98.829	99.429	97.982	98.04	99.139	100.07	96.848	98.467	99.65	98.416	98.738	96.287	98.213	98.238	99.385	96.799	99.295	99.62	97.775	96.457	96.987	99.437	98.439	96.313	98.034
109.84	107.02	108.9	106.5	108.17	108.95	106.91	108.75	108.14	108.91	108.78	108.87	106.06	110.16	108.09	109.47	109.3	110.29	108.99	108.95	109.35	108.13	109.95	107.74	109.4	110.08	106.66	108.01	105.93	107.12	109.57	108.3	105.49	107.45	109.31	109.44	106.36	107.37	108.81	107.05	108.41	107.06	109.44	108.43	109.63	107.68	106.99	108.73	107.53	106.8
99.685	100.3	102.76	100.42	100.74	100.15	100.35	99.908	100.74	100.23	99.194	98.953	99.401	99.647	100.28	99.002	98.628	101.95	98.371	99.986	100.45	101.72	100.94	100.22	99.292	98.029	99.524	99.072	99.639	101.58	100.87	100.44	100.66	100.88	99.808	101.43	97.831	101.69	98.76	100.52	100.86	97.824	101.09	102.49	99.505	100.58	99.84	97.733	100.42	99.975
108.9	111.62	110.82	110.96	110.59	111.19	110.75	108.5	109.29	110.76	111.61	108.89	111.77	108.18	110.97	113.17	112.75	111.26	110.03	110.66	111.89	109.62	111.3	112.06	110.33	112.81	112.16	112.52	110.93	110.81	110.4	109.83	109.14	110.72	110.93	110.66	109.23	110.86	111.23	109.97	110.79	109.04	108.87	109.22	110.07	109.78	109.34	108.42	112.71	109.83
102.73	107.23	109.24	105.25	107.49	106.47	107.89	106.6	108.33	107.33	105.78	106.54	106	107.21	106.41	107.44	107.62	105.54	106.11	106.79	107	105.54	107.09	105.7	105.28	107.25	104.7	107.37	106.86	108.63	105.77	107.64	107.89	108.04	107.57	107.59	105.22	105.03	107.5	105.43	106.66	107.32	106.16	106.77	103.98	108.03	106.41	106.78	107.18	107.44
101.86	100.9	100.24	100.85	101.02	102.96	98.462	100.75	101.39	99.314	101.21	98.775	100.39	99.556	100.57	101.53	101.51	98.758	99.132	100.35	101.14	100.79	100.81	100.7	99.388	99.72	99.443	102.4	99.078	100.28	99.365	100.48	101.79	99.301	99.041	101.98	100.75	102.19	102.16	101.69	98.856	101.28	101.63	100.99	100.45	102.32	101.49	100.68	99.663	100.2
106.55	107.82	108.9	107.87	108.18	106.92	111.26	106.54	105.35	108.28	108.25	107.51	104.8	109.3	106.73	107.09	105.8	107.55	109.38	108.76	108.28	107.98	107.25	107.75	107.71	106.74	106.16	108.44	106.47	107.1	105.86	107.52	107.42	108.33	107.45	108.08	109.21	108.58	106.55	108.62	108.69	108.15	106.66	110.11	106.18	108.66	106.6	107.49	106	107.37
105.27	105.75	107.41	104.53	104.7	107.86	106.21	106.19	105.8	106.77	105.47	108.52	107.3	105.78	105.16	106.21	106.4	104.53	107.33	107.63	106.29	106.21	105.93	104.65	106.25	104.66	106.56	104.8	105.63	103.94	106.53	105.78	107.46	106.28	105.17	105.55	107.01	106.22	104.74	105.58	104.97	104.81	106.52	106.68	106.14	104.24	104.35	105.9	104.2	105.2
106.18	106.8	105.82	104.48	105.49	105.6	105.45	108.15	105.51	104.31	106.71	104.86	105.89	104.11	107.58	105.27	107.28	104.84	104.47	107.16	108.29	105.12	106.96	104.36	106.2	105.36	105.53	104.96	105.85	105.44	105.01	102.89	106.1	106.64	104.96	105.32	105.46	106.64	107.02	106.08	107.31	106.35	105.44	106.01	104.38	107.26	104.28	106.52	104.3	105.2
106.34	107.49	107.68	106.85	108.95	107.72	105.25	106.69	106.82	107.81	105.86	107.35	106.33	108.28	106.28	106.55	106.74	106.46	106.35	107.12	108.34	106.78	102.78	107.34	106.19	107.64	107.94	104.28	104.13	104.9	106.25	106.59	106.8	106.82	106.51	104.02	106.46	105.49	103.9	106.93	109.41	107.79	107.4	104.31	105.66	104.4	106.52	103.78	106.27	108.02
107.95	109.21	108	106.67	110.22	105.09	109.15	108.16	107.07	105.98	108.53	107.88	106	107.17	107.67	108.41	108.64	107.89	108.29	105.66	109.31	107.65	109.65	109.7	106.43	108.47	106.61	105.8	106.65	107.09	107.38	106.74	107.18	108.27	109.17	108.53	107.57	108.25	107.24	109.04	107.33	108.86	108.24	106.03	107.67	108.09	107.8	108.97	106.56	108.48
108.02	107.72	109.14	107.45	107.24	106.96	107.97	110	108.1	107.85	107.77	109.09	106.9	108	108.22	106.28	106.56	106.06	109.71	106.48	107.74	108.2	108.3	108.07	109.31	109.52	108.14	106.29	108.28	109.34	106.23	110.09	109.15	107.68	109.15	109.33	105.34	108.33	106.51	111.76	107.06	109.36	108.36	108.74	110.46	106.18	107.68	109.18	108.84	106.64
108.81	107.37	108.18	108.88	108.43	107.61	109.1	106.41	108.63	108.06	107.4	107.05	108.39	109.74	108.27	106.34	109.82	107.53	108.01	105.93	108.53	107.12	109.02	109.66	109.25	107.07	107.62	105.95	108.32	106.75	107.3	109.09	110.76	109.23	106.09	109.29	107.93	107.87	107.81	107.43	108.86	105.43	106.61	109.02	108.28	106.74	108.15	109.94	106.21	109.57
101.97	101.83	100.87	100.24	100.33	103.01	99.708	98.342	100.94	100.62	100.46	101.68	100.15	99.739	99.381	98.901	98.719	100.64	100.66	99.604	101.93	98.632	100.24	99.654	100.29	100.28	99.24	99.863	100.16	102.55	99.602	99.493	100.96	100.36	100.61	102.37	100.96	99.243	99.265	99.058	98.999	100.31	99.311	101.17	99.371	100.18	101.49	99.702	98.069	100.65
106.49	110.08	108.02	108.76	108.6	109.26	106.68	107.87	110.11	109.7	107.09	108.38	106.06	107.25	107.63	108.11	107.6	107.93	108.64	109.03	109.02	107.63	108.83	108.11	108.08	110.13	107.92	109.62	108.8	107.65	108.29	109.65	112.02	107.1	108.27	108.48	108.68	106.78	107.82	108.49	105.8	107.02	108.25	108.82	108.34	108.31	107.83	105.96	106.36	110.48
100.53	101.05	102.13	101.63	102.21	99.563	102.25	100.26	100.58	102.54	99.885	100.01	99.752	100.2	101.24	101.15	99.944	101.47	99.631	102.21	100.94	99.707	100.43	104.32	100.82	103.47	100.04	102.58	102.45	101.78	101.99	99.887	100.27	100.55	99.619	99.051	100.09	100.91	100.69	101.55	101.91	100.01	99.147	98.664	100.04	100.13	101.35	101.46	101.94	100.26
102.15	101.6	98.857	101.09	102.06	100.59	102.44	100.89	99.31	99.68	99.955	100.03	100.8	98.443	99.25	101.28	101.18	100.06	98.937	99.972	102.86	101.02	101.1	102.11	100.14	101.38	99.113	101.6	102.33	96.946	98.775	101.99	100.62	98.765	99.186	98.333	99.842	100.29	101.79	99.582	100.36	98.787	100.66	101.99	101.03	100.14	99.363	101.82	103.54	99.694
108.13	108.16	109.32	109.35	107.81	107.73	109.74	108.79	109.32	109.11	106.51	107.86	108.53	107.28	107.45	108.55	107.69	108.78	108.04	107.04	109.82	107.1	108.15	109.02	108.08	107.82	109.36	108.65	109.75	109.65	108.29	106.47	111.05	110.53	106.66	108.63	105.66	105.85	107.18	109.03	107.94	110.98	109.92	106.81	109.49	108.52	108.86	106.86	106.27	107.82
108.16	111.21	112.23	112.58	110.11	111.73	111	109.97	111.11	109.67	110.55	111.16	109.55	108.92	109.85	110.66	108.77	109.66	111.05	111.4	111.59	107.36	108.76	111.82	111.2	112.32	112.05	111.05	109.78	109.77	111.07	108.69	110.22	110.66	111.53	110.29	107.96	108.96	110.92	109.92	110.78	109.9	107.62	111.13	110.85	111.17	110.6	110.76	108.18	109.13
98.304	99.753	97.05	99.485	97.723	98.186	97.955	100.24	99.909	97.959	97.375	97.911	97.382	98.595	98.108	96.237	98.224	97.96	96.956	98.851	98.426	99.55	98.342	97.736	100.18	98.201	96.667	98.686	97.769	98.341	97.114	96.936	99.735	98.6	99.243	99.084	99.409	99.049	98.379	97.572	98.433	97.929	97.085	98.989	98.436	99.196	98.409	98.693	96.42	98.106
105.55	104.61	107.92	102.38	107.32	106.55	107.68	106.23	105.6	105.25	104.57	105.23	102.18	106.25	105.61	102.64	106.88	104.49	103.89	104.05	105.05	106.49	107.56	104.18	104.38	106.59	103.9	105.84	104.4	105.37	107.53	103.62	105.08	104.43	106.7	104.26	104.17	105.73	106.3	103.68	105.69	105.51	106.36	106.42	104.65	103.4	105.92	108.71	107.37	103.46
105.87	106.88	106.67	108.59	104.94	106.95	108.24	107.82	107.26	106.59	107.89	105.12	105.5	106.03	105.73	108.94	108.5	107.4	104.73	108.83	109.1	105.27	106.92	104.79	106.01	107.7	105.42	104.24	105.84	105.87	108.03	106.64	109.32	106.56	104.88	107.38	105.32	105.78	106.15	106.97	108.19	108.02	108.11	106.58	106.04	105.62	106.63	106.65	106.63	105.35
108.71	107.44	108.19	108.07	107.79	108.6	108.73	107.42	108.05	106.75	107.46	109.79	110.26	110.42	106.11	109.54	107.08	108.79	109.72	108.89	108.27	110.03	107	107.65	108.5	107.17	107.12	109.14	109.74	109.63	108.02	106.76	108.49	108.94	107.08	108.05	110.15	107.43	108.12	107.01	108.51	106.72	107.79	108.51	108.24	108.29	107.85	107.14	107.63	107.56
105.03	105.72	104.96	105.13	105.91	106.46	106.04	105.28	109.06	107.99	105.48	104.07	108.02	105.5	105.98	106.82	104.78	105.93	105.34	105.91	104.69	105.63	106.5	105.89	105.88	103.3	103.86	104.45	107.35	103.75	104.4	107.3	106.81	106.07	106.01	107.74	105.18	104.01	107.75	103.47	104.46	104.23	105.24	106.03	106.69	107.63	107.13	104.15	104.48	107.25
100.38	98.539	99.449	101.43	100.22	100.24	101.7	100.89	99.839	99.281	100.14	99.84	100.55	102.13	100.62	97.658	101.38	101.45	99.36	99.383	98.689	100.8	100.5	101.14	99.77	100.35	98.003	98.512	99.207	99.23	102.18	100.67	100.08	102.24	101.65	102.59	99.029	99.808	99.366	100.08	98.985	102.14	99.438	100.96	100.12	101.07	100.55	99.066	100.05	98.739
105.47	107.26	105.24	103.53	105.64	104.39	103.98	106.8	103.85	105.89	105.26	104.35	105.96	105.69	107.04	105.62	105.7	106.27	105.8	106.34	103.65	107.42	106.46	103.61	105.67	106.97	105.69	106.7	104.37	103.53	106	106.41	106.48	106.18	103.31	106.62	104.83	103.88	104.8	106.09	105.16	105.52	106.25	104.69	107.85	105.92	105.39	106.15	105.83	105.55
104.68	104.97	106.74	105.83	104.7	106.38	103.99	104.22	106.29	105.91	107.06	105.08	106.26	105.84	107.01	108.24	105.94	105.33	105.51	105.42	105.64	104	106.32	103.91	107.43	104.79	104.81	105.68	106.37	106.06	106.17	105.83	105.08	104.89	105.77	107.93	105.31	105.88	105.9	105.39	105.98	107.46	106.82	106.47	103.91	107.99	103.61	106.51	106.29	106.66
108.56	109.49	108.48	104.49	106.93	108.81	107.92	110.47	109.33	107.73	107.7	107.44	107.48	108.93	107.79	105.49	106.75	107.02	108.09	108.48	107.41	108.6	108.26	108.04	108.17	105.88	109.07	108.6	108.08	110.33	108.41	107.72	107.9	107.39	107.81	109.08	111.58	108.74	108.29	107.3	109.97	108.54	106.77	107.61	106.23	107.74	109.04	106.76	109.34	105.21
100.47	103.77	99.139	103.55	101.89	102.79	104.72	102.6	102.25	101.84	101.15	103.63	102.8	102.98	101.91	102.63	102.03	105.13	101.67	102.39	100.55	103.75	104.68	100.71	102.09	102.97	101.92	103.08	101.44	101.99	104.15	101.38	103.33	103.23	101.99	104.97	103.51	102.18	102.28	102.55	104.52	103.28	100.54	103.89	101.37	103.74	99.84	102.35	101.95	104.07
108.55	108.53	106.56	109.78	107.43	108.46	104.53	109.33	107.29	106.47	105.4	109.31	107.3	108.21	110.69	107.39	108.51	106.95	109.29	108.45	104.95	109.19	108.01	108.93	108.9	104.77	106.91	107.94	108.34	109.26	107.82	108.11	106.57	105.89	105.79	108.76	105.56	105.35	106.47	106.88	107.29	108.56	108.72	107.81	107.1	105.78	108.56	106.51	108.88	106.88
106.92	109.39	106.04	108.1	108.08	107.06	109.33	108.23	107.96	106.6	107.14	108.19	108.79	105.54	107.36	107.84	108.28	107.48	108.45	108.07	108.56	108.44	106.15	109.4	107.01	106.81	107.03	108.32	107.53	108.78	107.42	109.32	107.57	106.4	107.15	106.05	108.45	107.85	107.56	108.25	108.22	107.73	110.43	107.31	107.52	108.46	107.03	106.47	106.31	107.18
105.55	107.5	105.81	104.45	105.76	106.11	105.97	103.4	105.65	106.66	106.61	104.89	105.5	105.18	107.13	106.87	106.86	104.88	104.29	105.59	106.57	105.21	106.23	105.13	103.35	103.4	108.37	104.76	104.82	105.66	103.76	103.53	106.32	108.36	107.51	104.28	103.7	106.59	104.41	105.73	107.16	104.18	106.19	107.21	105.93	107.61	104.53	103.3	106.19	106.42
104.21	106.91	103.01	107.67	105.05	105.59	106.01	103.29	106.58	105.84	104.86	105.53	104.3	106.11	106.46	108	108.53	106.09	105.29	105.82	105.19	103.5	106.29	105.8	106.41	106.69	105.84	107.04	104.47	107.59	103.07	106.93	105.95	105.03	104.51	107.06	104.98	105.7	107.12	106.42	103.75	105.74	105.81	102.49	105.87	105.72	107.46	107.48	104.68	106.14
106.13	106.36	106.52	105.69	105.16	104.7	106.17	105.74	107.23	104.95	104.32	106.11	108.79	105.85	105.07	105.93	106.98	106.83	105.49	106.23	102.52	107.47	104.78	105.44	105.02	104.75	104.44	106.14	107.1	105.08	105.41	106.09	103.42	103.95	106.77	103.95	109.12	106.16	105.36	106.53	106.49	105.18	105.82	105.57	103.21	105.61	105.94	105.36	105.59	104.7
106.39	106.52	106.5	106.77	106.15	105.64	108.77	109.53	106.75	104.86	106.03	104.32	105.2	106.38	106.71	104.8	105.58	105.59	104	107.71	105.43	104.55	106.62	105.79	107.03	104.07	105.79	104.55	105.77	105.11	107.12	104.86	105.54	106.59	105.01	105.91	106.27	107.41	105.65	104.6	104.86	106.77	109.7	106.11	105.36	104.89	105.55	105.94	106.66	105.53
109.96	109.08	108.15	109.31	106.76	108.27	106.67	108.1	107.61	106.04	109.8	108.81	107.18	106.8	108.84	106.97	108.51	108.05	109.63	106.4	108.19	107.92	108.09	109.17	108.5	108.78	106.19	108.97	105.63	108.01	107.94	109.12	108.31	107.32	109.28	108.22	107.3	105.86	105.2	107.33	108.28	107.09	105.79	109.32	107.2	108.44	108.87	108.68	108.06	110.1
108.11	108.4	108.41	108.27	108.16	109.42	106.59	108.95	109.53	107.18	107.37	108.24	108.94	108.25	107.51	109.06	108.31	108.35	106.67	107.48	106.8	110.49	107.86	108.33	108.49	106.76	109.26	107.92	107.89	106.96	109.9	106.87	108.35	109.61	109.3	108.32	107.11	105.31	106.95	111.57	109.65	106.74	110.65	107.85	108.29	107.83	108.89	106.43	108.68	106.89
108.8	106.77	103.77	105.69	105.75	106.05	105.08	105.97	104.44	106.68	106.06	105.76	106.96	105.25	105.46	103.13	104.05	107.73	106.16	107.31	104.9	107.13	106.78	105.16	106.31	105.17	104.67	107	108.21	105.86	105.29	105.06	105.14	106.64	106.31	104.18	106.93	105.4	106.43	106.59	105.89	104.99	106.59	106.23	104.17	105.81	105.06	105.11	105.95	108.01
107.27	106.15	107.7	105.26	106.62	103.98	107.67	105.3	104.67	106.16	104.83	104.8	106.19	106.46	105.7	106.35	109.14	108.29	105.87	104.81	106.25	104.94	104.96	104.03	104.18	105.13	107.69	105.82	106.07	105.88	104.96	104.92	104.9	104.58	103.47	106.22	106.1	106.18	106.83	107.07	104.62	104.14	105.3	105.76	105.58	106.12	107.18	106.81	105.73	105.41
110.68	106.37	109.03	107.2	108.5	107.19	108.9	108.61	109.85	108.57	108.42	106.88	107.58	110.47	111.82	108.34	108.57	106.05	108.76	106.77	109.14	108.79	108.27	108.93	107.27	109.48	109.97	109.56	108.8	110.51	110.1	109.1	108.32	107.19	108.94	107.38	109.51	108.96	107.53	106.58	110.36	109.48	105.76	108.45	106.94	108.3	109.28	108.05	109.3	108.76
106.83	106.22	104.19	106.67	106.46	106.96	105.21	108.09	107.83	106.5	110.75	106.49	107.35	106.72	107.23	106.8	106.01	106.03	105.01	107.54	105.62	105.66	106.42	104.71	105.55	107.52	107.89	107.75	105.49	106.53	108.76	106.48	108.62	107.11	106.87	105.02	106.71	108.05	105.65	106.23	108.9	109.3	107.35	107.87	106.68	106.62	105.73	106.86	107.36	106.15
107.19	106.38	103.56	107.04	108.58	106.29	105.43	106.51	105.4	106.41	104.85	104.45	106.39	105.53	107.62	108.48	104.23	106.44	106.37	107.66	107.51	105.21	106.41	105.74	106.17	106.5	106.47	105.76	105.42	106.12	106.18	106.74	106.81	106.73	106.61	107.42	104.96	107.54	106.44	106.28	106.07	105.96	106.26	104.44	104.76	106.91	105.64	106.26	105.47	103.83
109.66	107.58	110.59	106.68	107.28	108.09	109.1	109.88	109.27	109.3	110.66	107.71	111.63	108.01	107.77	111.3	107.39	106.82	107.92	108.39	108.05	109.46	106.82	108.79	107.93	108.77	108.4	109.18	107.56	108.52	109.73	105.74	106.97	106.71	108.46	109.23	110.39	107.3	107.1	108.02	107.95	106.94	110.09	108.61	106.83	105.42	108.11	108.64	106.5	110.36
107.14	109.15	110.5	108.92	106.69	107.37	108.39	106.81	106.01	109.66	107.77	107.56	109.1	107.72	110.71	107.99	109.86	105.56	109.01	109.99	107.87	108.53	108.21	109.56	107.5	107.68	109.03	109.38	107.65	105.82	108.65	109.49	108.79	109.41	108.58	107.75	107.68	109.38	107.99	108.27	108.32	108.72	109.05	104.73	105.05	106.28	106.89	108.31	109.48	109.42
107.03	107.57	106.17	106.01	106.48	106.73	104.54	106.76	107.49	106.12	105.99	106.08	104.53	105.29	105.55	104.76	107.89	106.01	104.29	105.83	105.53	105.08	107.25	105.35	104.78	104.32	104.27	106.42	106.36	104.41	106.19	105.16	107.6	106.5	105.71	104.54	104.63	104.74	104.06	107.1	106.27	103.31	106.11	106.35	105.26	103.33	103.72	105.77	105.46	108.07
105.94	106.42	106.63	104.94	105.92	105.08	106.55	103.59	104.87	104.68	107.03	103.5	105.76	105.84	105.99	105.47	105.65	107.44	105.69	105.02	107.25	106.2	104.1	105.35	105.73	105.4	103.57	103.86	107.06	105.58	105.14	104.67	106.44	105.5	106.72	108.16	104.33	106.65	105.26	108.2	105.86	104.71	104.92	105.71	104.73	105.65	105.27	105.12	105.41	106.23
108.04	105.42	106.87	105.32	105.41	105.88	106.52	104.91	106.85	107.37	105.39	108.28	105.06	105.38	109.23	106.61	107.26	107.64	108.15	105.78	107.4	106.54	105.9	107.19	106.57	106.39	107.37	107.42	107.81	104.32	106.77	106.07	107.44	104.19	107.59	107.38	105.92	104.78	107.3	105.43	106.18	105.77	104.5	106.18	106.15	107.5	107.2	107.92	104.42	105.47
107.71	107.42	107.53	108.54	108.58	105.38	107.44	106.14	111.43	110.62	106.98	109.2	107.15	107.34	109.34	107	109.12	108.66	108.51	107.6	108.4	108.76	107.77	111.52	109.11	105.67	106.1	108.17	105.59	108.09	110.13	107.52	110.2	108.38	107.71	109.66	108.41	105.73	108.63	107.92	108.01	105.78	107.55	108.56	105.92	107.72	107.94	107.3	105.33	107.55
107.84	108.72	107.53	107.81	107.04	110.28	108.48	108.1	107.91	107.36	108.56	108.68	107.79	109.95	108.83	107.31	108.12	106.83	107.92	107.77	107.43	108.83	108.32	107.55	109.46	109.16	106.85	108.41	108.55	109.09	107.93	108.71	105.02	108.46	108.69	109.08	107.03	109.92	106.65	107.84	108.32	107.9	108.59	108.9	110.84	108.15	107.93	111.16	107.09	109.52
102.87	103.82	98.607	101.95	99.193	100.86	100.54	100.8	101.66	102.78	99.586	98.727	101.31	102.43	98.914	99.09	99.075	101.93	99.552	100.44	101.82	102.04	100.51	99.895	100.79	101.12	102.06	98.906	100.4	99.749	102.23	99.917	98.861	98.948	101.14	100.51	101.54	99.939	100.22	100.39	102.41	102.64	103.22	101.7	102.25	101.77	100.82	101.87	98.461	100.24
99.195	96.771	99.274	97.087	96.261	97.779	99.733	97.064	97.007	96.217	97.184	98.074	97.19	96.43	100.18	99.568	97.011	96.874	97.728	96.73	97.76	96.991	98.052	97.709	96.853	96.933	98.082	100.8	99.701	98.605	98.437	100.12	98.511	98.041	99.042	100.03	98.492	98.469	98.997	97.247	100.93	98.648	97.968	96.962	98.645	97.228	99.429	96.731	97.574	97.429
106.02	103.93	105.17	107.09	103.83	104.81	102.19	105.17	104.58	108.14	105.53	106.25	104.81	105.85	106.74	106.76	105.08	107.42	104.13	104.53	104.86	105.99	104.75	106.47	106.7	105.9	106.62	107.73	103.71	103.78	106.25	104.27	106.06	108.23	103.02	106.31	102.97	105.93	106.91	103.71	105.22	106.26	103.88	106.53	105.2	104.47	105.24	106.18	106.89	104.75
105.02	106.48	106.6	105.35	105.03	106.87	105.22	104.17	106.21	104.43	105.34	106.05	104.42	104.87	108.73	105.83	107.23	105.85	103.5	105.33	105.68	103.93	105.46	104.77	105.54	106.45	102.45	106.74	107.33	105.15	105.26	105.95	107.23	104.57	105.82	103.9	103.56	106.77	103.99	106.7	104.53	105.78	104.24	105.15	103.81	107.01	105.14	104.72	105.24	106.68
107.04	106.97	104.32	103.06	105.57	105.81	104.3	106.18	105.59	107.49	105.21	105.92	105.47	106.21	106.75	104.86	105.85	106.42	107.37	106.38	106.37	105.56	105.71	106.12	104.55	106.31	102.98	107.21	105.52	105.53	106.89	105.32	104.59	106.37	105.74	105.14	105.35	107.48	106.31	104.47	106.51	104.72	105.71	104.22	103.14	107.87	106.95	105.13	107.48	106.57
106.11	106.05	108.39	105.68	104.97	106.95	106.34	106.81	106.86	107.36	104.82	105.78	106.75	106.88	106.87	105.92	106.78	107.03	106.14	106.12	107.87	108.96	107.42	106.74	108.15	108.69	107.28	106.68	108.56	105.19	105.8	106.08	106.42	105.3	108.05	107.65	106.68	104.93	105.47	106.18	104.76	106.97	108.57	107.07	106.77	106.26	106.59	108.91	105.38	106.42
104.89	104.12	105.36	105.85	106.72	105.18	104.92	106.03	106.46	108.15	107.79	106.88	104.62	105.23	106.68	104.77	106.48	103.9	106.74	106.72	105.11	103.93	104.07	106.33	106.22	107.23	106.75	104.79	106.78	103.95	105.83	106.1	106.45	105.92	104.65	105.45	105.18	106.05	106.53	104.61	106.2	104.83	107.4	106.16	106.42	105.72	105.32	104.66	107.46	105.56
106.04	107.97	106.78	108.13	106.22	107.02	106.7	106.41	106.96	106.47	104.46	105.06	107.24	106.87	105.72	104.84	106.07	105.33	107.61	107.17	106.09	104.19	107.21	107.22	105.98	107.15	107.74	105.73	106.95	105.95	108.98	105.84	106.36	105.54	105.95	108.62	104.92	104.23	105.94	105.27	106.71	104.49	108.27	105.82	106.61	106.92	107.1	105.9	106.59	107.12
105.73	105.77	104.6	102.98	105.32	106.97	106.21	104.37	107.03	105.57	104.18	101.78	105.56	105.06	105.39	105.58	104.99	104.8	105.58	103.15	104.42	104.47	106.13	107.54	107.02	106.99	107.32	105.72	105.38	107.44	106.28	105.52	103.88	105.5	105.22	106.22	105.95	105.3	108.31	105.63	106.21	105.24	104.62	104.32	107.32	106.34	106.37	105.74	106.62	105.92
104.88	106.04	105.61	105.81	108.16	106.42	105.86	108.54	107.13	107.99	107.04	106.48	106.92	105.75	106.62	108.71	105.63	106.65	106.95	107.78	106.77	108.8	104.96	105.55	105.21	106.8	107.47	103.96	107.78	104.3	107.14	104.85	105.33	108.52	106.25	105.93	106.4	107.13	107.26	106.86	102.74	106.21	104.92	108.36	106.96	104.73	106.95	109.84	106.3	106.65
109.55	109.59	108	107.62	107.59	109.67	108.09	109.9	109.55	108.11	107.86	110.3	109.2	110.5	107.76	108.99	107.78	106.37	109.25	108.94	106.76	109.13	107.84	108.68	107.36	107.36	109.29	108.32	108.8	109.79	107.03	109.15	108.04	107.28	108.78	109.73	111.9	108.77	107.18	107.16	108.67	107.68	109.83	108.1	109.83	107.68	111.1	108.56	109.09	109.53
99.225	99.19	99.463	99.804	98.38	100.19	97.475	97.782	99.081	100.65	99.906	98.939	98.881	99.046	100.63	98.834	98.838	97.547	98.543	96.661	97.599	100.24	99.542	99.223	97.884	99.643	99.125	97.253	99.668	100.23	97.954	97.549	100.4	98.064	97.721	99.592	100.28	100.25	100.57	97.009	99.332	99.611	98.193	98.643	98.186	98.636	100.6	99.397	100.08	99.333
108.16	110.66	106.34	107.26	106.93	109.87	110.66	106.36	109.32	107.7	107.7	109.03	107.99	108.17	106	107.67	109.84	106.98	107.28	107.69	106.19	107.73	106.14	106.97	107.05	105.34	108.67	109.45	107.4	109.19	108.44	110.55	108.96	106.82	108.87	108.28	108.12	110.3	107.22	109.34	108.37	108.4	109.98	107.61	106.58	106.79	109.62	109.2	109.74	106.44
106.35	105.83	106.56	104.92	106.2	105.24	105.7	106.12	104.59	104.53	106.21	104.04	105.11	105.96	103.41	104.34	106.33	103.78	105.77	104.75	105.66	106.23	106.79	106.01	106.58	106.06	107.49	105.3	105.58	108.47	104.47	105.56	104.55	106.99	105.94	104.66	106.04	104.9	105.27	106.59	105.25	106.47	105.78	105.08	105.65	106.49	102.85	105.39	104.26	107.28
103.93	104.91	106.23	103.09	104.15	105.78	103.92	105.48	104.31	105.72	106.94	105.79	102.43	107.36	106.78	106.08	105.28	104.74	106.53	105.1	104.8	104.17	104.37	104.14	103.02	105.93	105.49	105.54	106.19	104.28	107.05	107.06	105.2	104.79	108.21	104.05	104.77	106.66	105.32	104.98	105.23	106.05	107.06	107.23	104.7	107.37	104.01	107.37	108.04	105.5
107.9	106.45	105.9	107.53	106.14	106.7	106.67	107.46	106.63	106.03	104.14	107.3	106.47	106.11	105.77	105.3	107.21	108.27	106.42	105.16	105.37	105.6	104.78	107.19	107.39	106.31	105.76	106.08	105.39	106.68	105.86	107.52	107.61	106.99	105.25	107.36	104.26	105.93	105.67	106.8	105.79	104.78	106.48	105.89	108.68	105.57	105.62	103.42	104.44	108.75
108.5	109.95	108.53	111.67	112.54	111.38	113.18	109.92	109.8	109.49	109.89	110.43	109.1	110.11	110.46	112.41	109.27	111.48	108.36	110.28	109.26	110.97	112.44	110.81	109.23	108.19	109.01	109.55	107.45	112.75	110.56	111.62	109.58	111.87	110.27	111.63	110.2	109.13	112.16	110.99	109.85	108.11	108.97	110.64	110.52	111.13	111.76	111.15	110.74	109.95
105.57	106.67	105.67	105.89	104.8	106.68	106.48	104.9	107.36	103.52	106.21	105.55	106.92	104.53	104.11	105.18	105.16	105.14	106.16	103.99	105.08	104.27	106.39	104.51	106.68	105.04	105.95	104.07	106.21	105.04	107.4	106.22	106.46	103.36	107.82	105.66	107.54	105.57	104.57	105.89	106.26	107.21	104.54	103.3	107.22	106.47	107.01	105.69	105.4	105.95
111.08	107.4	108.21	108.28	108.48	107.44	109.19	107.77	108.78	108.33	108.81	108.7	110.96	109.15	107.14	108.05	108.56	108.25	106.31	110.15	107.98	108.47	108.03	105.76	108.07	108.07	107.19	109	106.69	105.9	107.04	107.72	107.23	109.17	109.24	108.18	109.86	107.64	107.5	106.62	110.83	108.66	110.03	106.02	107.82	107.16	109.59	108.28	108.77	108.34
106.67	105.2	106.02	104.33	105.67	106.94	104.29	106.85	106.37	104.89	106.19	104.62	106.74	106.18	106.01	103.9	106.3	105.86	104.66	104.59	107.37	104.77	103.8	104.44	107.3	105.6	106.83	104.63	104.56	106.27	103.75	105.54	105.39	106.09	105.58	108.84	107.23	105.15	105.82	105.21	105.46	105.93	105.14	104.59	106.35	106.34	106.43	105.67	107.37	107.38
105.29	106.33	105.71	106.29	105.26	108.41	106.4	104.34	103.83	104.93	105.88	106.08	104.73	104.7	106.79	107.07	105.93	105.61	104.05	105.56	104.66	107.32	106.4	106.22	105.9	104.5	105.68	107.15	105.55	104.51	106.41	106.77	105.33	105.55	102.72	104.44	104.91	104.8	104.99	104.84	105.71	106.35	103.26	105.18	106.79	108.91	105.56	106.74	106.27	106.03
107.73	107.7	107.44	107.94	106.83	109.5	108.15	107.89	108.56	108.83	109.82	108.3	107.61	107.14	106.33	108.47	106.2	107.04	106.64	108.92	107.71	108.93	106.36	106.07	107.47	108.07	107.62	107.02	106.99	108.14	108.53	107.08	108	107.83	106.83	107.42	108.38	108.08	107.87	105.62	109.57	110.66	108.99	107.81	108.18	108.55	105.58	108.12	107.82	110.02
104.02	105.61	106.9	103.7	105.36	107.36	106.46	105.42	105.52	104.8	106.56	104.36	103.79	104.03	104.28	106.22	104.63	104.37	104.39	106.2	107.26	105.89	107.28	105.48	104.24	106.75	106.84	105.48	106.01	106.92	107.7	104.63	106.11	107.21	106.28	103.33	107.11	105.15	106.16	106.18	106.76	106.92	104.25	107.5	105.15	104.61	105.48	104.63	103.45	104.39
99.196	96.392	98.423	96.809	99.606	97.924	96.668	99.553	100.63	98.108	97.88	98.579	97.569	100.52	96.855	100.52	98.634	99.162	97.899	99.871	97.72	98.009	98.781	97.322	98.386	96.202	97.78	98.294	97.253	98.495	97.446	97.507	97.531	98.742	98.526	98.22	97.995	96.997	100.37	97.355	98.83	99.124	98.491	97.992	98.55	98.274	96.963	98.375	97.56	99.524
105.1	106.03	107.17	106.92	106.22	105.76	106.75	105.49	104.65	105.07	103.69	107.18	106.99	105.01	106.32	104.52	105	107.3	104.1	104.72	103.46	104.07	107.48	105.44	106.42	104.35	105.62	105.58	105.62	105.95	105.75	107.19	105.28	105.93	105.91	106.35	105.88	106.34	106.66	103.81	104.21	105.59	105.43	105.66	106.52	104.95	104.21	105.46	107.59	105.75
103.98	107.92	106.56	105.17	106.87	107.68	107.01	106.3	108.41	106.99	105.51	106.51	105.07	105.17	105.59	106.6	106.3	106.42	108.36	108.36	104.81	106.05	106.57	106.42	106.73	105.44	107.1	105.08	105.42	106.92	108.88	108.44	106.95	105.29	109.27	104.57	107.87	106.31	107.46	106.07	107.36	103.98	104.63	105.96	105.97	106.1	106.1	105.44	106.33	105.75
107.42	105.1	106.66	104.24	106.76	106.7	106.56	107.02	106.62	106.57	104.85	104.42	107.44	105.33	105.65	106.02	106.12	104.64	103.38	106.52	105.19	105.3	107.81	106.78	106.15	105.1	105.34	105.49	102.7	107.38	106.59	105.54	106.89	105.89	104.76	103.99	107.12	103.58	104.86	105.71	106.82	106.95	104.9	105.19	104.45	105.9	109.91	105.19	104.16	105.88
99.258	101.54	96.586	100.27	97.333	100.91	97.781	99.907	99.936	98.981	100.3	99.973	99.339	99.14	99.789	98.952	99.862	99.909	98.07	100.45	100.17	96.891	98.301	97.834	98.515	98.844	99.847	98.01	98.276	97.736	98.6	100.92	96.588	98.827	100.34	97.769	96.397	97.739	96.797	99.617	98.244	98.911	98.284	98.873	97.497	99.002	97.625	98.328	97.387	102.32
97.938	97.83	99.397	96.929	97.526	96.89	98.572	97.309	96.409	99.442	98.599	100.39	97.701	97.878	99.067	96.937	96.768	98.299	97.764	97.982	99.162	98.103	99.631	97.777	98.256	98.625	99.286	97.609	96.643	98.876	100.11	97.239	99.522	99.492	97.265	98.615	99.46	99.556	99.054	96.93	99.363	98.439	98.377	97.586	96.627	99.185	96.866	95.922	97.715	98.751
104.42	105.58	105.13	105.8	106.77	105.79	105.54	105.02	102.62	104.93	106.47	105.03	106.01	105.41	108.09	104.71	107.2	106.02	103.33	104.21	105.48	103.38	104.29	105.57	105.95	106.05	105.86	105.99	107.42	106.35	107.79	105.71	106.63	106.99	105.45	105.98	106.85	105.03	107.09	106.03	105.06	105.4	106.46	104.37	107.27	106.47	106.58	103.73	104.99	108.55
107.31	106.22	108.81	106.81	106.3	110.25	108.37	107.65	107.99	106.15	109.7	107.38	107.38	108.85	107.32	109.26	107.71	108.22	108.95	106.46	108.95	107.43	108.31	109.59	107.42	109.07	108.09	106.86	106.68	106.56	104.91	108.52	109.62	109.29	105.31	108.73	107.91	107.97	108.81	108.34	107.67	108.41	108.82	107.48	105.97	108.66	106.82	106.42	107.13	106.65
99.708	101.2	99.236	100.77	101.7	99.807	99.577	98.341	101.42	102.36	100.23	100.01	99.91	99.283	100.8	102.34	97.24	98.87	98.226	99.822	99.603	99.122	99.166	102.7	102.15	100.04	101.59	99.102	99.073	101.61	101	99.099	99.537	101.07	101.51	101.13	100.39	99.416	103.13	101.34	99.913	99.993	99.513	101.4	99.666	103.09	101.52	100.23	98.131	98.716
105.74	104.98	106.63	105.82	106.11	102.97	104.52	105.08	109.18	104.96	107.64	106.4	106.25	106.58	105.43	106.73	106.23	103.99	106.37	104.29	104.09	105.46	105.44	104.1	104.78	103.87	107.93	105.65	106.36	105.24	106.3	105.36	106.29	104.46	106.14	107.57	106.93	106.68	104.28	104.97	105.28	105.56	106.11	107.74	106.72	106.47	103.68	104.78	106.01	105.24
107.17	106.73	106.25	106.77	106.39	108.45	106.86	108.23	107.4	104.72	108.45	108.1	108.77	107.6	108.33	107.45	107.5	106.32	107.87	106.69	107.96	105.61	108.03	108.78	107.8	107.59	106.45	108.33	108.84	106.37	108.94	107.35	106.64	107.69	106.6	107.87	107.97	109.34	109.28	108.93	104.63	108.8	107.99	107.57	108.32	105.93	106.23	109.09	108.4	109.37
105.15	105.94	106.38	105.7	106.61	105.06	106.05	105.6	105.81	105.08	107.02	105.45	107.33	106.26	105.59	106.82	103.71	106.26	108.66	105.82	105.29	103.29	107.78	104.63	106.17	105.13	106.1	106.35	103.99	105.46	105.97	103.74	104.58	105.75	107.7	106.05	106.05	105.56	107.54	105.73	105.84	105.4	103.33	104.74	105.55	103.01	105.86	105.42	104.78	105.8
99.518	99.132	98.689	100.79	99.07	98.016	99.188	99.247	99.349	100.22	99.882	99.582	98.859	98.758	99.349	98.408	98.655	98.33	103.35	98.611	99.21	98.883	98.601	99.63	95.447	97.75	99.343	98.503	101.47	101.7	99.199	97.603	100.66	97.947	100.16	100.32	98.796	98.014	99.77	99.916	98.993	97.25	96.659	99.224	97.344	100.49	99.15	97.478	98.957	97.863
108.24	103.29	108.59	106.21	107.56	107.79	108.61	106.75	108.54	107.41	107.25	109.01	108.51	106.36	108.45	107.11	106.99	109.13	105.17	109.88	107.82	108.65	105.37	107.8	108.83	108.52	107.52	107.42	108.44	105.36	107.9	107.1	106.64	107.49	108.21	107.41	108.08	109.05	107.1	106.98	109.28	107.85	108.94	108.18	107.06	105.93	106	110.15	107.88	109.78
107.04	104.5	107.26	106.96	107.33	104.59	106.57	104.76	106.45	104.59	103.43	105.78	104.02	105.84	103.7	106.67	105.63	106.88	105.5	107.36	106.77	106.83	107.92	105.95	104.68	105.95	106.16	105.09	106.33	103.22	107.24	105.96	103.58	106.35	106.55	105.57	105.2	105.22	106.59	104.94	104.47	107.34	107.45	103.93	106.28	106.24	107.04	103.56	105.86	105.27
109.97	111.34	111.5	110.35	111.45	109.95	111.25	113.3	110	112.75	111.16	110.97	111.14	111.75	108.45	110.28	110.92	111.14	110.15	111.98	110.6	108.28	108.95	110.48	107.85	110.45	111.61	109.12	110.99	110.11	110.46	106.53	108.93	109.26	109.28	109.24	110.85	113.67	110.23	108.55	109.78	112.41	110.76	111.52	108.91	110.55	111.67	110.18	109.84	111.58
107.15	107.15	106.54	106.45	106.86	106.58	107.54	106.61	106.49	109.26	107.51	107.75	106.05	108.94	107.25	107.76	108.06	106.58	108	108.79	108.13	106.28	109.99	105.87	109.3	107.65	107.02	107.72	108	109.62	107.11	108.05	108.19	107.41	110.34	108.82	106.1	107.83	107.13	105.62	107.17	107.11	107.5	108.3	108.21	107.02	109.35	107.38	106.36	109.32
109.45	109.29	106.5	109.04	108.24	108.81	108.37	108.11	109.13	107.82	106.96	109.8	108.21	109.15	107.02	108.58	109.61	107	108.13	109.44	106.49	110.2	109.56	109.62	110.26	108.46	109.04	109.02	107.79	109.2	109.14	106.86	107.03	109.56	108.52	106.92	109.3	110.58	106.68	107.4	107.58	110.78	109.43	107.05	107.22	108.09	109.6	107.44	106.01	106.85
105.91	106.86	106.8	107.81	109.17	108.55	107.71	109.39	110.96	107.78	107.1	107.87	106.35	110.76	109.4	108.4	109.71	109.14	107.43	107.1	108.93	107.47	108.23	108.5	107.13	108.53	107.46	108.85	106.69	109.01	108.83	109.33	108.2	107.95	106.67	107.65	108.84	108.72	107.88	109.18	106.61	108.23	107.38	107.79	108.63	106.86	107.92	109.14	109.62	108.81
107.39	108.64	105.93	107.81	109.24	108.36	108.31	108.03	108.76	108.12	109.44	106.5	106.68	108.77	106.01	106.22	106.03	108.05	108	107.01	107.85	109.81	103.98	108.27	109.01	108.42	109.37	108.13	105.02	105.4	106.29	105.86	107.83	110.24	107.81	108.35	106.88	107.47	107.81	106.72	108.73	107.37	104.81	104.03	109.33	108.15	108.29	107.93	107.59	109.9
110.07	108.31	104.56	107.72	105.87	108.96	107.78	109.62	105.93	106.01	106.86	109.88	106.33	108.24	108.23	110.17	108.98	106.15	109.9	108.04	108.68	107.62	108.26	108.24	110.33	106.12	105.16	106.26	106.38	109.67	106.59	108.22	108.54	109.83	109.48	108.22	107.99	108.46	106.37	106.69	107.39	107.79	107.25	108.39	107.89	110.17	107.07	106.93	110.64	107.04
95.969	99.901	99.162	95.845	100.75	99.982	98.274	98.118	98.971	98.254	99.43	99.482	99.021	99.891	97.885	98.628	98.787	96.249	97.444	97.723	97.516	97.369	98.464	97.311	97.638	98.493	96.322	99.998	99.734	97.695	97.513	99.268	99.889	96.062	98.536	96.601	98.443	99.535	98.678	97.866	98.239	97.092	99.44	97.724	96.416	101.53	96.079	97.03	98.654	97.881
109.82	109.99	109.3	110.3	109.14	105.94	108.97	107.35	108.12	108.8	109.16	106.61	106.56	109.38	108.7	107.65	108.58	108.61	108.58	107.83	107.96	108.97	107.14	106.57	107.76	106.72	108.77	109.17	108.83	107.06	109.88	108.85	108.92	106.46	107.18	109.28	107.86	108.14	108.36	109.33	107.58	109.75	109.63	107.79	109.98	106.11	109.08	107.68	107.96	108.75
97.967	100.67	99.937	100.26	98.842	97.681	100.99	97.767	99.731	97.276	97.207	98.969	97.581	97.404	98.199	96.334	98.948	97.374	99.813	97.545	97.383	99.944	97.835	98.049	98.42	98.897	99.951	97.465	97.808	97.954	99.09	99.416	96.156	97.887	97.29	99.84	99.492	101.84	96.96	97.707	98.925	97.73	98.67	97.334	98.658	98.067	99.014	98.225	99.965	100.68
105.62	106.65	107.09	107.37	107.02	106.81	105.29	106.2	105.46	104.16	107.05	106.49	103.39	107.35	103.58	107.75	107.22	107.08	107.07	106.97	106.81	105.78	107.67	106.63	106.73	109.07	106.8	106.05	107.06	106.54	104.94	106.69	104.62	106.97	106.07	105.23	106.74	106.85	106.09	107.72	109	106.59	106.07	105.76	107.03	106.12	107.67	106.09	108.21	104.28
108.19	106.96	109.26	107.91	109.19	107.8	109.79	108.54	108.13	106.8	107.75	109.74	105.82	108.52	108.05	109.31	107.61	107.32	105.88	107.89	108.9	107.65	107.62	109.22	107	108.66	108.96	108.92	105.51	109.35	107	107.41	110.34	108.21	109.66	108.27	109.92	105.99	107.84	109.91	109.39	107.23	108.3	107.35	110.59	110.38	106.89	107.51	108.89	109.02
107.47	108.93	108.9	108.46	108.62	108.73	107.74	107.5	106.4	107.87	105.73	108.41	107.49	107.74	108.89	108.67	106.78	106.52	107.46	109.76	108.31	107.78	108.85	107.52	108.02	107.54	107.93	107.96	109.02	106.27	107.34	109.7	108.2	107.33	107.83	107.69	109.15	107.51	107.19	108.54	106.87	107.19	107.81	109.04	110.66	107.64	105.88	106.11	107.58	109.53
99.432	99.974	99.899	98.1	99.252	97.344	98.066	97.112	101.63	97.501	98.768	98.991	98.967	99.701	98.519	99.823	99.463	97.858	98.013	100.01	97.673	98.714	97.542	98.701	99.034	97.775	99.5	100.05	98.697	98.414	98.446	97.395	99.472	100.93	99.95	102.15	97.729	98.789	98.764	99.008	98.183	98.388	100.07	98.984	97.968	97.665	99.015	100.93	99.384	98.965
108.37	109.28	108.15	105.9	106.25	107.52	108.29	107.76	107.25	107.68	105.89	107.52	108.77	110	107.23	107.97	107.12	107.88	108.27	107.19	106.56	107.25	107.25	109.17	107.43	107.66	107.29	106.13	108.22	108.35	107.4	106.82	111.41	107.3	106.89	106.29	105.84	105.88	108.64	108.04	106.63	107.94	106.43	107.95	104.31	109.56	107.83	108.69	107.13	108.76
106.2	106.31	108.75	105.19	105.42	104.1	108.18	107.07	105.71	104.04	104.99	105.95	105.65	104.59	107.9	105.95	104.13	104.71	105.71	105.17	106.31	103.69	105.23	105.42	107	106.05	107.06	106.63	105.76	106.3	105.94	106.09	105.54	104.09	105.2	104.86	104.09	105.41	105.43	105.98	106.17	106.36	108.14	106.69	107.68	105.64	106.37	106.26	105.89	107.11
99.249	97.091	96.787	99.146	96.765	97.477	99.952	99.658	97.288	97.245	95.691	97.268	95.888	97.533	99.378	95.981	96.94	98.808	97.473	101.08	98.007	98.165	99.149	99.352	99.334	97.58	98.155	100.02	96.111	97.068	98.952	99.591	98.328	96.66	96.718	97.85	98.017	98.555	97.337	97.61	96.222	99.426	97.954	97.172	96.917	97.349	96.745	96.528	97.522	99.022
99.479	99.421	98.924	98.275	99.549	99.074	96.968	97.73	97.952	98.522	98.888	99.457	99.793	98.33	99.74	99.276	98.851	99.048	100.78	98.549	97.547	98.826	101.19	100.25	100.8	99.827	99.097	99.695	97.816	96.581	98.477	98.861	98.179	99.496	97.75	101	99.475	101.9	97.298	98.214	99.939	97.854	100.23	98.775	101.04	99.345	99.401	98.343	97.569	99.936
106.26	106.93	106.72	107.66	106.59	105.19	106.78	105.83	105.05	103.27	107.17	107.83	106.67	105.79	106.39	106.53	104.62	107.53	106.16	106.09	107.05	106.25	107.79	106.31	105.96	107.29	107.13	104.84	110.01	105.81	104.56	107.06	105.54	108.06	104.47	104.04	105.79	104.92	107.04	107.88	106.92	104.57	107.63	108.08	104.64	104.34	104.58	108.9	106.71	106.82
110.27	110.84	109.72	111.71	112.22	110.72	112.36	109.35	109.6	110.22	111.93	110.18	108.96	110.92	111.43	110.33	108.46	111.46	109.11	110.4	109.55	111.71	110.91	110.19	109.18	109.76	109.8	110.77	109.79	110.21	111.18	110.29	110.94	110.87	111.25	109.65	110.05	108.52	108.47	109.03	110.92	110.64	113.48	110.38	110.78	111.24	110.24	110.66	110.14	110.73
110.76	108.8	108.57	107.76	109.65	107.3	108.36	106.53	107.69	108.14	106.84	110.98	107.71	107.7	109.66	108.03	108.89	109.46	108.27	107.71	109.51	108.08	107.42	109.26	109	108.85	107.98	106.85	109.33	108.84	106.22	108.2	106.39	108.63	108.39	107.4	109.54	108.65	108.06	109.31	108.03	108.33	108.71	108.47	108.76	110.42	106.81	107.04	109.22	106.74
105.43	107.1	106.78	106.52	103.11	105.35	104.42	107.64	105.91	105.84	107.16	105.65	104.37	107.72	104.93	109.74	104.99	107.34	105.64	103.86	104.56	103.37	106.53	105.95	107.04	106.76	105.28	105.64	105.43	105.47	103.95	106.06	105.05	104.46	106.87	106.65	107.13	103.89	106.41	104.51	106.61	108.78	107.33	105.97	106.16	106.98	105.95	106.49	106.97	105.04
107.12	107.75	108.2	109.79	106.46	108.04	108.98	106.55	107.95	107.65	107.88	109.03	106.47	107.26	107.09	108.13	110.42	107.95	105.34	107.66	109.04	107.4	107.31	107.06	109.36	107.78	107.76	108.65	108	106.92	108.51	110.54	106.23	106.07	108.58	110.2	106.95	106.33	110.02	106.81	108.15	107.5	108.59	106.77	107.34	107.56	107	106.89	107.75	107.03
104.56	104.06	106.03	105.42	105.9	106.58	104.92	104.57	105.58	106.97	106.31	105.71	105.46	107.89	103.68	108.11	102.83	103.97	105.78	107.59	104.24	106.46	104.61	104.26	106.89	106.57	106.95	106.17	106.77	105.75	104.68	104.28	107.54	105.33	105.28	105.06	107.66	103.79	106.71	106.77	105.02	105.28	106.93	108.02	106.42	104.6	105.88	104.82	104.65	107.17
100.51	99.916	98.855	100.43	96.875	97.927	100.21	99.859	99.37	99.898	97.716	99.978	98.234	98.275	100.28	101.32	97.58	97.521	99.103	99.628	98.911	98.339	100.08	99.314	99.641	101.12	99.636	99.138	100.34	99.429	99.031	98.153	98.985	100.4	98.786	96.836	100.33	96.827	99.077	100.08	100.1	98.617	100.78	98.737	97.586	98.759	100.59	99.935	100.05	98.043
105.83	105.94	105.31	108.41	105.33	106.32	107.31	105.24	105.95	105.09	104.89	105.3	106.04	106.19	103.37	105.21	105.86	106.26	105.11	107.6	105.16	104.76	105.64	105.94	105.95	107.13	104.71	106.91	105.44	106.66	105.15	105.27	107.05	106.14	104.63	104.87	105.38	103.02	104.89	107.18	104.18	104.62	105.52	108.22	104.94	103.64	106.43	104.15	106.19	104.84
106.36	106.62	105.82	106.15	106.82	109.06	107.11	106.76	107.06	106.28	106.79	105.77	105.96	104.82	106.13	106.5	104.98	109.04	106.77	106.16	106.72	106.6	104.18	107.25	104.68	108	104.97	107.49	108.46	106.16	105.26	105.56	108.65	106.42	106.3	106.82	105.16	105.2	106.33	104.55	104.83	106.36	106.24	106.39	108.01	105.39	107.42	105.07	106.73	106.79
108.97	108.24	108.85	108	109.17	107.07	107.98	109.12	108.21	108.74	106.79	109.24	107.19	107.82	109.31	107.52	107.65	108.36	107.73	111.86	108.54	108.21	109.11	109.8	109.66	109.51	108.19	108.6	108.36	108.31	108.97	107.07	110.14	108.31	108.89	106.31	107.64	107.55	106.27	109.54	106.26	108.07	110.31	109.89	108.69	107.46	109.34	109.53	107.8	108.98
103.34	107.32	105.67	105.44	105.28	105.78	105.09	106.46	105.34	104.68	104.44	106.99	106.32	107.74	103.72	103.91	103.63	107.3	105.77	105.19	107.38	105.51	104.42	104.1	104.96	106.87	104.35	105.89	107.29	106.27	104.92	104.17	104.71	105.2	105.63	105.38	106.49	105.97	104.02	105.12	103.46	105.58	104.85	104.87	106.42	107.33	104.69	105.44	104.55	105.4
98.093	98.57	98.58	97.028	98.053	97.447	99.133	98.763	98.568	97.379	98.84	95.767	97.352	97.394	99.227	97.318	99.37	97.558	96.164	97.435	97.603	96.192	98.256	99.842	98.072	97.534	97.552	96.732	96.536	96.299	97.847	98.249	99.515	98.378	101.7	97.415	98.12	99.835	99.135	97.102	99.044	97.018	96.61	98.268	98.071	98.367	98.594	97.248	98.459	98.647
107.23	106.5	107.77	106.44	109.64	108.92	110.46	109.76	108.6	108.79	107.53	108.65	109.33	109.15	106.81	109.66	108.97	108.42	108.57	106.02	106.55	108.44	108.23	108.56	109.93	106.65	107.93	109.6	108.7	107.04	109.24	109.79	109.91	110.15	109.32	108.32	108.67	107.36	109.48	107.52	109.02	108.59	108.61	108.54	108.36	107.42	108.43	110.38	108.06	107.12
106.22	106.76	107.51	107.64	108.62	106.33	106.62	105.25	106.51	105.23	106.12	106.11	107.04	106.67	106.72	105.82	103.97	104.87	108.22	105.49	106.8	105.03	106.65	106.08	106.98	105.11	107.38	106.41	104.82	109.24	105.61	105.35	107.38	105.55	107.09	106.29	105.97	105.98	105.47	106.97	105.54	107.93	105.92	103.81	108.81	104.36	108.16	107.56	105.58	105.75
99.92	99.604	97.618	99.039	98.099	97.95	101.12	99.926	98.893	99.083	99.788	98.292	98	97.643	98.896	98.767	97.309	98.006	98.412	100.47	100.57	97.924	98.405	97.264	100.36	97.083	98.863	98.916	96.467	101.06	99.333	97.497	99.287	100.26	101.04	98.837	97.478	98.456	101.12	99.059	99.126	97.38	98.85	101.4	100.01	100.78	98.987	98.235	98.881	99.081
107.18	108.59	106.13	104.58	106.91	106.7	106.5	107.25	106.58	106.34	108.2	105.48	106.15	105.16	104.87	107.47	105.65	104.92	106.19	106.54	106.29	106.19	106.04	104.78	106.41	105.46	106.31	106.35	104.45	104.2	106.25	107.16	107.58	106.39	106.09	105.52	110.1	107.18	107.68	106.58	106.52	107.79	104.79	108.11	108.09	106.51	106.72	107.19	107.86	106.14
105.56	104.77	105.32	104.17	106.67	103.66	102.9	106.45	104.48	105.2	105.77	104.98	105.19	103.23	105.74	106.24	104.77	107.61	105.2	105.41	104.71	104.73	105.31	104.33	105.96	108.63	103.27	105.86	105.61	106.18	105.5	105.03	106.92	103.79	106.45	105.3	105.49	105.2	106.76	102.85	105.04	106.18	106.53	108	105.89	105.98	103.42	105.87	104.78	102.89
106.52	102.74	105.94	106.26	105.61	107.24	105.38	104.81	105.93	105.55	106.01	106.22	105.81	105.63	103.28	107.09	104.57	107.78	105.15	104.88	105.94	108.69	104.41	104.69	106.46	106.17	104.02	103.63	105.66	106.26	105.66	105.98	106.47	105.58	106.32	104.03	102.06	102.96	106.73	106	106.08	104.55	104.28	104.89	104.1	104.91	104.66	104.21	105.2	105.46
112.94	111.59	110.04	107.93	110.43	111.82	110.58	111.89	111.64	109.68	110.42	111.18	109.21	112.27	111.43	110.45	109.46	112.24	107.96	109.27	109.78	111.5	109.45	109.31	111.59	107.62	110.67	108.37	108.54	113.44	109.09	110.33	108.75	110	109.06	108.72	110.71	111.96	112.32	110.23	109.2	109.3	110.97	108.06	112.82	112.06	108.67	110.65	111.2	112.73
106.98	104.06	105.8	106.65	105.83	106.19	105.69	106.47	104.62	107.58	107.24	106.22	106.73	104.6	105.45	106.02	106.95	107.48	106.25	106.69	104.69	103.59	104.61	107.07	105.91	105.85	105.94	106.34	106.18	105.66	105.36	106.39	105.8	106.31	106.36	107.2	108.72	103.46	103.13	106.38	106.87	106.07	106.15	105.4	104.95	104.68	107.08	106.21	106.31	103.41
109.93	109.06	107.68	107.96	109.22	109.34	108.71	108.85	108.18	108.49	108.51	108.51	109.51	107.54	108.13	105.83	106.72	106.89	108.18	108.13	110.48	108.7	108.96	110.21	107.05	108.14	107.46	111.47	107.13	107.4	108.35	107.31	107.8	107.03	106.18	109.1	107.92	106.84	107.07	109.09	107.26	109.29	107.96	106.4	109.64	107.02	107.89	108.48	109	108.22
100.57	99.882	99.289	98.192	97.793	100.03	98.547	98.461	100.33	99.443	97.385	97.38	99.88	100.13	98.692	97.64	101.55	98.701	100.52	98.072	96.542	101.43	99.008	98.814	98.584	97.378	101.52	101.9	97.815	98.925	100.13	95.018	98.968	98.519	99.918	97.905	98.768	101.47	98.064	99.967	99.014	97.287	98.731	98.582	100.23	97.111	98.835	99.015	98.048	97.28
95.84	97.043	99.849	97.455	96.279	100.24	97.495	98.025	97.856	96.975	97.933	97.099	96.896	97.253	96.322	98.013	97.669	97.746	97.986	98.984	97.559	98.437	97.601	97.006	99.299	97.095	98.098	97.647	100.53	98.033	97.823	98.545	97.301	96.868	100.07	96.304	98.895	98.53	96.733	99.435	95.526	94.595	98.06	99.553	99.066	97.912	98.352	98.641	97.929	100.02
100.85	100.92	100.72	100.26	102.38	101.12	103.21	100.39	100.13	100.28	102.38	100.37	101.29	99.923	100.49	101.04	101.54	100.15	100.51	100.23	101.49	100.56	102.3	99.419	100.52	100.03	100.49	103.24	99.572	102.53	101.46	100.64	101.48	101.38	100.55	100.28	102.69	101.43	102.93	100.34	102	99.672	100.44	101.12	99.994	100.59	99.208	99.755	101.28	101.06
106.7	105.29	105.81	106.95	106.41	103.52	107.57	104.86	107.38	103.74	107.95	105.33	104.89	106.42	105.68	105.82	107.82	105.18	104.42	105.24	106.66	104.51	108.04	104.33	107.62	103.27	105.04	106.43	106.02	105.53	104.1	105.08	103.95	107.22	107.78	106.12	104.18	103.6	104.84	104.88	105.72	105.16	107.37	105.57	107.33	104.88	106.58	105.87	105.46	104.06
107.35	109.53	106.6	106.4	107.4	108.88	109.35	106.57	107.61	109.82	109.78	106.48	108.25	109.84	109.47	106.75	108.29	108.64	107.4	109.87	108.64	105.64	107.08	108.08	108.6	109.56	107.59	107.91	106.61	107.68	107.14	105.66	110.33	110.53	106.84	108.58	108.25	107	108.24	109.02	108.5	107.26	107.76	107.42	109.76	107.98	107.97	108.24	106.81	107.18
104.37	105.61	106.59	103.15	106.15	103.26	104	106.7	106.83	104.16	104.84	106.8	106.12	105.07	104.61	104.92	104.66	107.48	105.13	104.55	105.08	104.47	107.89	106.18	103.09	104.76	104.59	106.57	108.82	104.28	104.71	105.5	104.52	106.08	107.35	103.8	104.1	106.3	106.6	107.56	106.71	105.65	104.39	105.28	106.63	106.35	105.62	105.3	106.61	106.73
103.95	107.27	105.74	108.23	106.77	102.44	105.87	106.59	104.08	105.26	107.03	102.97	105.71	106.55	107.49	106.62	104.71	104.92	104.32	106.26	103.27	107.69	105.69	107.08	106.84	106.55	106.53	105.39	104.13	104.81	106.42	105.36	106.61	105.08	105.78	104.85	105.36	105.32	105.49	105.11	102.7	105.84	107.03	104.19	104.82	107.25	104.32	106.44	104.04	103.44
107.4	109.16	109.42	107.6	108.81	108.47	110.66	109.75	108.06	109.88	108.31	107.47	108.15	107.59	109.87	110.51	108.53	106.48	107.99	106.9	108.45	109.49	108.41	106.77	109.15	111.13	109.73	107.88	108.43	110.55	109.09	107.32	109.76	107.96	111.76	108.06	108.37	108.2	108.89	108.18	108.7	108.96	106.76	107.48	108.15	108.23	109.32	109.51	109.15	108.72
98.253	99.39	97.264	96.619	98.003	98.923	96.003	96.705	98.905	98.71	98.755	97.761	97.047	96.066	101.14	95.954	97.996	99.971	98.687	98.272	97.894	96.681	97.454	97.909	98.11	98.347	98.338	97.508	100.06	97.606	99.987	99.453	98.59	99.032	97.504	99.317	98.273	98.659	98.223	98.735	98.444	96.466	98.268	97.15	97.689	97.89	96.661	95.45	100.18	96.808
99.573	100.02	99.706	100.21	99.409	99.896	99.723	99.761	101.27	100	102.32	102.1	100.49	101.32	101.36	101.05	99.727	101.99	101.67	101.84	102.87	98.326	103.33	99.82	99.727	99.121	101.75	100.95	101.43	103.21	100.34	102.87	100.02	102.1	101.9	99.245	101.17	101.85	101.47	98.727	99.859	103.31	100.05	100.75	102.23	99.941	101.81	101.15	98.9	101.17
108.07	107.66	105.02	105.98	104.64	106.46	105.55	107.12	107.93	106.27	106.7	105.23	107.27	105.78	105.2	106.31	105.34	106.73	105.6	105.47	106.97	107.44	105.3	108.57	107.43	105.82	106.67	105.95	105.66	104.73	108.7	105.54	103.84	106.06	105.5	107.73	107.03	104.85	106.08	107.46	105.28	107.67	106.03	107.03	105.08	108.48	107.75	106.93	106.23	107.25
110.49	112.2	108.33	109.2	108.78	108.65	111.21	108.21	109.97	109.81	107.85	108.52	109.21	108.05	109.97	108.63	109.85	108.27	109.39	107.32	110.35	109.89	109.69	109.9	109.91	108.34	107.23	108.27	107.6	107.88	107.85	109.01	106.45	108.69	111.29	105.48	109.11	105.6	108.4	108.02	107.91	106.66	110.38	110.01	107.49	108.03	108.78	108.05	107.19	109.54
98.362	96.559	100.16	96.872	96.408	97.5	98.832	98.148	97.09	96.185	98.845	97.588	97.907	99.967	99.741	98.526	95.112	99.052	97.723	98.59	99.928	98.644	98.641	98.559	98.228	99.162	99.57	98.993	99.26	96.874	98.251	97.663	98.124	97.752	96.727	96.601	98.16	95.977	100.21	99.956	95.923	98.635	95.866	99.764	97.657	98.489	100.51	97.267	97.232	98.55
107.27	108.86	108.2	109.14	107.08	108.01	108.84	107.91	106.06	109.72	109.69	108.18	108.78	107.52	108.18	111.11	110.58	107.61	108.9	109.12	110.55	108.67	106.94	107.78	106.97	105.94	107.99	107.25	107.14	105.28	106.28	108.69	109.66	108.67	105.81	109.26	107	106.23	108.49	110.14	107.31	104.93	107.77	107.25	109.47	105.46	109.36	106.16	107.43	108.42
107.31	106.1	105.94	105.64	104.06	106.66	104.44	105.2	105.2	106.78	105.28	105.1	108.72	105.65	104.04	105.28	104.51	103.78	106.81	106.3	106.12	106.13	105.4	105.74	104.61	104.23	104.47	104.84	105.39	107.97	104.84	104.37	105.81	107.43	106.68	107.67	106.41	106.41	105.86	104.44	105.64	108.28	106.13	104.27	106.19	106.18	103.81	106.82	105.37	104.48
98.514	96.214	98.278	98.529	98.76	99.498	98.609	98.838	99.482	99.859	97.558	96.271	98.664	97.241	100.27	96.984	97.793	97.877	97.407	98.094	97.462	98.317	99.857	99.747	97.154	100.15	96.84	97.598	98.707	95.787	97.708	99.229	98.077	96.076	96.756	99.134	99.605	100.79	98.606	98.755	97.493	98.783	100.22	99.06	98.498	98.115	98.495	96.778	97.977	97.154
99.275	100.3	99.702	98.232	97.666	98.444	97.772	100.65	97.81	99.6	98.769	99.619	98.807	99.2	99.12	99.025	97.073	98.116	97.974	97.5	97.364	98.055	98.732	97.98	96.215	100.75	98.381	98.843	98.257	100.16	97.68	97.292	98.699	98.712	99.693	98.454	97.869	97.458	98.515	101.03	97.439	99.101	100.96	97.976	96.644	99.833	100.06	99.787	98.705	98.064
100.59	98.616	99.748	100.21	100.35	100.35	100.34	103.59	100.09	100.66	101.96	101.66	101.31	99.704	100.69	99.343	99.722	100.3	100.54	101.19	101.43	100.22	101.1	99.72	101.77	102.83	101.88	101.93	100.22	99.601	101.3	102.01	99.033	101.24	103.55	99.756	101.2	99.781	101.19	101.07	101.1	100.12	100.54	99.262	101.18	101.94	100.78	101.35	99.557	99.113
106.74	104.38	107.31	105.93	106.41	106.27	107.1	107.55	107.14	106.06	107.48	106.88	105.94	104.69	106	105.25	105.72	106.96	104.59	107.05	104.64	105.72	106.22	106.65	106.74	104.74	106.82	107.44	105.33	104.99	104.96	103.45	105.56	105.57	106.11	107.32	105.54	105.38	105.69	106.87	106.1	106.4	106.86	108.63	105.9	105.45	106.07	105.11	106.68	106.72
105.67	108.15	103.81	105.79	105.04	106.08	104.47	107.04	108.23	105.3	105.47	107.76	106.06	106.34	104.79	107.59	106.94	105.7	108.2	105.31	106.69	106.88	105.2	106.19	106.27	107.81	105.43	108.16	105.47	106.42	108.39	106.8	108.41	105.02	104.97	108.31	107.29	107.81	104.79	105.59	105.54	105.38	106.95	105.1	106.87	107.2	106.33	106.68	105.62	108.05
107.45	110.54	106.56	106.96	108.85	107.89	108.38	107.75	106.63	108.04	106.51	107.84	108.47	109.73	108.3	107.87	107.83	108.58	108.07	107.72	107.82	109.27	105.67	109.33	108.81	107.36	108.98	106.98	107.53	105.59	106.78	108.75	107.4	108.74	107.39	109.27	111.73	108.16	109.24	109.73	108.21	107.57	109.11	108.49	109.67	110.51	107.19	107.17	110.8	109.05
106.66	106.94	105.99	105.22	106.59	107.35	105.44	107.65	105.53	107.49	107.61	105.82	105.73	105.45	104.92	106.01	104.43	103.84	106.2	104.31	106.49	105.15	106.79	107.15	106.91	107.56	104.92	106.93	107.89	104.31	108.68	103.68	105.02	103.2	104.37	104.99	107.94	104.88	103.11	106.03	104.84	105.81	106.44	103.53	106.11	106.32	105.48	103.29	105.74	105.27
106.21	106.04	103.56	103.99	107.27	105.44	104.5	105.5	104.61	106.4	106.48	103.45	106.08	104.95	106.32	106.16	104.85	104.72	103.86	103.19	105.08	106.57	104.71	107	106.07	105.89	105.74	106.29	105.89	105.08	106.16	104.31	105.37	106.36	104.25	107.11	107.22	107.2	107.43	105.63	107.11	106.06	106.12	105.77	104.75	106.21	106.71	107.57	107.62	105.5
103.45	104.5	103.53	106.51	105.69	104.85	106.6	104.79	105.51	105.6	105.72	106.45	105.62	105.75	104.54	105.11	106.44	107.81	105.72	105.37	105.81	108.46	105.25	104.51	104.61	104.58	105.44	108.55	107.29	105.38	106.33	104.59	106.16	105.98	103.8	105.11	105	103.8	104.69	106.07	104.5	107.78	104.45	104.19	106.48	103.84	104.1	103.52	104.88	106.04
110.59	110.79	109.67	110.51	111.69	109.93	108.85	109.09	109.55	110.24	110.21	109.82	110.73	109.6	112.56	110.67	109.57	109.21	110.9	109.4	110.04	110.55	109.16	112.13	111.41	110.59	113.49	108.57	110.68	111.79	108.26	109.87	112.33	110.29	110.44	110.93	112.99	113.13	109.22	110.11	109.78	110.04	110.73	108.56	111.65	109.52	110.83	109.84	111.92	110.92
95.827	98.355	98.637	98.174	97.955	98.535	97.239	98.71	98.344	100.31	97.024	99.465	95.401	99.153	96.376	96.947	95.337	96.981	97.189	98.647	100.61	97.381	97.696	96.084	98.404	97.597	97.143	97.133	98.768	98.066	98.19	98.61	98.761	95.516	96.819	99.077	99.322	99.695	97.787	98.534	98.636	96.654	97.629	96.805	98.462	98.009	98.517	99.73	99.3	96.711
104.79	105.61	107.16	106.7	106.65	106.49	106.74	105.9	105.09	104.88	106.79	104.2	104.78	107.66	103.97	105.36	107.65	104.29	104.97	106.35	105.82	107.79	105.48	104.84	103.62	105.53	103.43	108.12	106.25	104.98	105.79	107.35	104.65	107.55	106.89	104.65	106.76	105.31	107.06	104.43	106.59	104.7	104.61	105.82	105.69	106.45	104.29	104.63	107.43	105.44
104.1	102.49	102.68	104.73	103.88	103.5	103.67	102.46	101.51	101.89	103.94	102.11	105.42	101.65	101.41	102.41	103.49	101.72	104.93	102.9	103.56	101.05	101.49	103.78	102.93	103.01	102.03	104.18	102.24	101.91	103.92	102.15	103.26	101.39	102.58	101.65	101.82	102.76	101.65	102.92	100.61	100.31	104.32	103.18	103.36	102.61	102.48	101.11	103.23	102.72
109.32	107.85	107.64	108.44	107.26	109.28	109.6	108.42	109	108.67	107.02	109.11	109.26	106.88	111.1	107.3	109.63	108.39	107.58	108.55	107.62	107.59	107.4	107.25	106.85	109.74	109.39	108.48	107.04	107.51	110.34	109	108.29	106.89	109.65	107.87	109.48	109.33	109.84	108.39	109.96	107.92	107.1	109.55	107.65	108.28	108.09	109	109.96	107.42
98.023	98.786	96.348	98.098	98.95	97.341	98.721	98.148	98.525	97.71	96.483	96.968	98.379	98.735	98.996	98.429	95.873	99.606	96.825	94.021	98.14	96.91	97.628	97.378	99.6	95.396	95.938	98.661	97.191	96.566	99.899	99.184	97.855	97.397	97.542	97.402	98.495	97.761	98.265	97.441	96.991	96.336	97.856	97.449	97.968	98.113	99.89	99.509	99.026	96.047
106.17	104.87	105.17	105.41	106.67	105.84	104.05	106.87	106.96	104.83	103.93	105.22	104.2	107.2	105.62	105.6	105.7	105.95	106.97	105.63	105.84	106.75	106.34	103.02	107.05	105.56	104.02	105.34	105.12	107.57	105.28	105.44	104.34	104.23	105.44	105.05	104.77	107.35	106.34	107	105.85	105.33	106.26	105.16	104.25	105.61	106.31	106.63	105.52	102.5
98.461	98.051	98.289	99.588	98.05	99.21	99.127	97.5	100.95	99.444	98.89	101.23	100.46	100.32	99.155	97.061	96.791	97.964	97.675	98.825	97.589	99.581	98.994	100.32	99.55	98.091	99.195	97.165	96.468	99.601	97.856	101.17	99.486	97.988	99.204	99.463	99.267	97.056	100.53	100.8	98.22	98.436	96.295	99.768	97.75	97.98	99.144	99.379	97.482	98.239
109.7	107.85	106.48	105.5	107.09	107.77	108.93	107.41	108.37	107.33	108.69	109.21	107.97	107.73	106.57	107.23	107.6	110.63	107.47	105.56	108.11	109.22	106.88	106.88	108.01	108.35	107.58	108.12	108.28	107	106.99	107.25	109.5	106.9	108.72	106.76	107.68	108.1	109.01	107.85	107.13	109.74	106.22	107.26	105.61	106.49	107.51	105.76	109.67	108.21
105.9	106.86	105.9	104.99	105.13	105.39	105.01	104.36	105.87	104.51	107.39	104.71	106.48	107.13	106.76	103.54	107.06	107.89	106.91	104.43	106.82	107.17	105.26	108.03	104.8	108.56	105.18	109	105.94	105.2	107.34	104.86	108.55	105.88	106.98	105.72	106.83	104.5	106.02	106.62	106.57	103.28	108.35	104.63	106.65	105.05	106.29	106.68	105.84	106.43
110.22	106.72	107.77	105.54	106.79	107.79	107.56	109.46	109.51	110.51	108.33	109.22	106.3	108.6	108.42	107.85	106.51	108.75	105.55	110.27	107.53	107.06	107.3	107.54	107.07	108.17	107.73	107.99	105.76	107.62	107.21	107.61	105.3	105.21	108.48	106.21	107.36	106.84	106.77	108.32	109.06	110.16	106.8	108.1	107.41	109.03	108.61	105.57	106.24	109.84
99.16	98.936	98.875	98.337	99.512	100.92	97.197	99.127	99.488	99.534	100.81	98.373	98.122	98.047	97.587	99.18	98.451	98.658	99.551	98.567	97.52	99.773	98.732	100.15	100.07	99.638	96.434	99.695	100.47	100.29	99.753	98.993	101.45	99.506	99.007	99.729	97.697	98.955	99.896	97.706	100.71	98.094	98.286	98.292	97.101	99.929	99.511	98.742	98.922	99.525
106.96	105.48	108.68	106.06	105.86	105.99	105.67	105.7	109.17	106.81	107	104.65	107.33	105.92	105.92	107.84	106.26	105.59	107.54	108.09	107.41	105.97	107.97	106.42	107.31	105.74	106	104.3	108.52	107.51	106.28	108.82	107.16	108.42	106.12	104.51	108.17	105.74	106.01	104.66	106.39	105.6	106.84	106.16	106.97	106.01	105.55	105.32	107.33	107.25
104.63	105.73	107.62	106.83	105.71	105.8	104.59	106.6	106.52	106.77	106.88	106.06	103.84	106.07	106.46	103.27	104.45	105.34	107.09	107.58	105.67	106.41	105.32	103.71	105.41	105.07	106.73	108.96	106.07	104.06	107.1	103.13	106.85	106.2	105.73	103.23	106.81	106.66	105.42	106.04	105.92	106.22	104.22	105.81	105.22	104.06	107.19	107.26	106.33	106.3
104.25	105.09	107.06	106.84	104.56	108.23	104.79	107.43	107.24	106.27	107.38	104.79	104.5	106.19	107.86	106.87	106.56	106.08	105.83	104.62	106.64	107.16	102.76	107.18	106.39	105.44	105.98	107.07	105.87	106.4	106.24	105.41	105.95	106.38	105.09	105.77	105.1	105.99	104.34	107.28	106.71	103.88	106.73	105.01	102.92	107.29	106.1	103.8	106.92	105.74
102.16	100.75	101.04	101.45	102.83	101.22	100.73	99.409	101.44	102.89	104.01	100.1	100.9	98.411	101.31	102.83	102.68	99.828	101.78	102.11	99.813	101.15	100.43	100.46	101.18	99.886	99.634	98.632	101.91	101.43	99.215	101.26	99.95	102.65	102.41	103.71	101.28	101.93	98.575	101.59	100.83	99.376	101.87	100.39	100.28	102.4	99.769	99.997	99.915	100.66
104	108.13	106.24	105.15	104.53	104.75	105.68	105.93	104.51	103.96	106.77	106.6	104.17	109.4	103.67	104.51	104.97	103.92	105.03	104.51	106.51	105.97	106.96	105.1	106.07	106.38	105.48	104.82	106.43	104.95	106.17	106.49	103.68	106.51	106.44	107.4	107.26	105.56	107.59	104.07	106.52	106.56	103.45	105.11	103.42	105.06	105.83	107.52	105.54	107.12
111.61	111.4	109.25	110.22	108.61	111.73	108.39	111.55	109.47	110.98	110.56	111.61	110.62	106.8	111.64	109.95	112.6	109.13	109.11	110.72	109.63	110.92	107.28	109.84	110.92	111.66	110.63	111.52	110.04	110.99	109.19	108.35	109.57	109.86	109.25	111.05	111.05	110.67	110.69	107.82	110.79	107.62	109.93	110.85	110.17	111.13	109.77	110.27	109.91	110.92
111.26	110.5	109.11	110.25	110.86	110.52	110.49	110.85	108.75	108.63	113.87	110.48	110.25	110.04	111.28	108.88	108.61	110.43	108.74	111.31	109.62	108.64	110.51	113.4	111.97	112.16	108.91	109.31	111.98	107.58	111.31	109.56	109.34	110.64	113.49	110.28	110.97	108.51	110.11	109.17	111.26	110.1	110.29	110.33	110.16	111.03	111.8	109.05	111.68	111.18
108.76	109.27	109	108.34	109.15	110.48	108.79	109.05	109.89	106.96	108.96	107.52	106.73	106.94	109.25	110.08	109.99	107.47	108.11	108.84	108.16	108.62	108.73	107.01	108.21	107.87	106.37	106.98	106.68	107.83	108.57	108.96	106.96	109.27	108.94	107.03	108.8	108.26	109.02	109.77	108.25	110.53	107.02	107.84	110.61	107.22	107.09	108.68	109.04	109.8
111.2	112.03	109.95	109.82	108.38	111.43	110.22	109.13	110.97	109.91	109.93	109.46	110.02	109.01	111.6	110.3	109.68	111.4	110.37	109.85	109.54	109.86	112.19	110.6	109.69	109.56	109.36	110.1	110.68	110.35	112.23	109.81	110.07	111.94	110.63	110.5	111.41	108.55	111.84	110.33	109.37	112.23	111.89	112.07	110.47	111.93	109.26	109.55	110.33	112.62
105.78	105.4	108.12	106.08	106.11	104.67	104.56	102.86	107.52	106.58	104.8	106.83	105.9	106.03	107.34	106.26	105.17	104.28	106.84	107.84	105.39	106.1	106.13	104.93	107.29	106.92	105.81	104.19	104.18	105.14	106.55	106.78	107.88	107.31	107.44	108.31	104.51	106.97	105.63	105.81	104.28	103.59	105.6	108.14	108.92	106.82	105.68	107.79	106.19	107.45
105.58	105.69	107.38	106.14	105.26	106.84	107.01	108.03	106.55	105.16	107.32	108.3	103.91	105.87	104.61	106.02	105.14	106.54	106.02	107.51	109.25	107.12	104.95	106.18	106.09	106.2	105.17	105.86	105.99	106.38	106.98	105.97	104.54	107.32	106.81	105.52	109	107.93	106.44	105.42	107.97	105.08	105.44	106.11	107.02	107.46	105.33	104.76	106.34	106.29
105.45	104.11	106.96	105.43	104	104.68	106.15	104.57	106.47	106.03	104.69	105.33	104.08	106.94	104.63	105.99	106.2	108.34	106.02	107.33	107.16	104.45	106.23	105.11	104.03	106.75	105.71	103.37	105.48	104.36	106.9	106	108.56	106.5	102.59	104.54	107.06	105.69	105.75	106.48	104.17	106.22	105	105.76	106.4	103.44	105.23	105.74	105.99	107.87
95.813	97.999	98.655	99.265	96.978	99.599	100.72	97.91	98.976	100.2	98.379	96.882	99.39	100.75	96.791	99.379	95.609	98.618	101.02	98.521	98.477	97.802	98.086	99.181	99.77	98.888	97.377	99.661	98.986	99.723	98.673	98.089	100.29	96.533	96.922	99.069	98.069	96.809	96.816	98.36	97.142	99.331	98.374	99.268	99.32	98.332	98.755	97.477	98.839	97.771
104.98	106.78	105.91	105.36	105.74	104.97	108.15	105.75	105.81	105.47	105.18	103.45	104.01	107.97	105.36	105.83	107.09	106.09	105.46	105.9	105.79	105.96	108.21	104.67	104.86	103.65	105.04	105.53	108.11	104.97	105.04	103.77	106.19	108	105.56	104.95	107.06	105.24	104.94	105.62	106.91	106.13	103.53	107.79	105.82	106.95	106.18	107.42	105.66	104.37
106.63	105.66	105.78	105.85	105.34	106.93	104.98	105.53	105.84	105.55	103.61	107.31	103.27	105.91	106.07	106.67	104.47	105.32	105.66	106.62	106.03	106.09	107.71	105.79	105.5	106.89	104.99	105.68	104.82	106.87	102.66	106.11	106.41	106.33	105.83	105.28	103.24	106.59	106.63	103.89	106.4	103.52	104.72	105.87	107.57	105.41	105.76	105.08	107.36	105.26
109.07	109.29	107.93	108.75	108.17	108.57	107.22	107.3	109.23	106.04	108.13	105.17	107.62	108.32	107.55	108.24	107.39	109.43	108.68	108.3	107.7	108.56	108.75	108.03	107.77	107.82	108.67	104.95	107.15	104.79	108.45	109.78	108	110.46	109.04	107.7	108.35	105.89	106.35	108.23	108.94	106.74	107.11	107.62	108.72	108.25	107.87	108.37	106.92	109.1
105.32	105.44	103.85	106.5	105.57	107.21	105.42	105.3	106.24	105.68	105.15	107.2	106.9	106.69	105.89	106.33	106.21	105.27	107.29	105.59	103.59	105.97	106.43	105.26	105.06	103.96	104.59	106.54	106.38	102.64	105.51	104.16	107.01	108.17	106.84	105.27	105.91	104.75	106.56	106.2	105.37	105.31	106.69	105.63	104.91	104.01	105.7	106.3	106.87	105.27
104.34	106.4	104.43	106.42	104.84	103.96	104.29	106.41	104.39	108.1	105.81	108.04	106.17	104.18	106.18	105.86	106.02	105.62	104.72	106.28	104.55	105.79	105.6	105.93	103.39	106.31	105.24	107.17	103.41	104.94	106.17	104.46	105.68	102.9	104.93	104.94	104.02	104.85	107.92	105.49	104.59	105.44	107.23	106.32	103.44	106.28	104.98	106.64	106.11	105.45
100.13	102.27	101.54	100.7	101.13	100.82	101.98	99.844	102.58	102.31	101.46	99.693	100.96	100.12	101.08	101.96	100.8	98.351	99.939	98.103	101.87	101.83	99.802	100.9	98.897	99.862	99.422	100.83	99.885	100.23	98.654	100.7	100.37	99.487	99.616	100.56	98.523	101.26	101.93	101.06	100.32	103.09	99.136	103.33	98.829	101.02	99.404	100.96	101.2	100.52
97.83	98.093	97.1	98.293	97.578	97.058	97.33	98.486	98.64	96.345	98.559	97.321	97.666	97.856	97.835	98.837	96.365	99.904	96.97	96.937	96.684	98.323	98.914	98.056	99.26	99.815	97.749	99.459	97.52	99.517	100.18	99.379	96.317	97.186	100.19	97.045	97.063	97.832	99.534	98.696	96.752	100.25	99.422	100.45	99.318	97.833	97.319	99.471	97.71	96.478
109.2	109.29	108.79	107.38	108	107.36	108.36	104.84	105.04	108.08	107.02	108.74	107.9	108.18	107.01	109.22	107.06	106.58	108.39	109.19	108.19	106.13	110	107.92	106.86	108.89	105.98	111.29	107.46	109.08	107.53	109.18	105.43	106.7	106.67	106.83	110.83	107.18	108.41	108.82	108.92	107.29	109.58	107.35	107.55	107.94	108.8	108.55	108.22	109.2
106.98	107.72	110.01	106.63	107.16	109.29	109.44	109.48	108.68	110.53	110.96	107.22	107.01	110.39	107.57	109.61	107.27	108.1	109.98	107.82	107.62	109.79	109.73	106.84	108.32	107.47	107.04	108.68	107.78	107.77	111.24	108.01	106.9	110.08	109.56	109.5	108.56	107.61	108.42	107.11	108.05	106.61	106.93	110.19	107.78	108.61	107.42	107.03	106.11	108.32
101.29	101.64	100.44	100.2	99.918	99.965	101.69	99.634	100.76	99.141	100.99	99.901	101.53	103.14	99.363	100.72	102.47	100.61	100.5	102.26	102.24	99.247	100.43	99.648	100.28	100.68	101.04	99.481	99.639	101.27	100.05	102.02	99.979	100.5	99.313	98.822	99.401	100.15	99.884	99.842	101.08	101.17	97.87	98.839	98.748	101.19	102.15	99.724	100.99	101.86
99.508	98.919	100.32	100.08	99.445	99.03	102.96	99.275	102.07	99.152	98.529	99.212	98.42	102.22	101.54	98.886	100.35	99.861	98.446	101.18	100.05	96.279	98.891	100.04	100.65	100.83	102.39	98.53	99.85	99.259	99.135	100.38	99.223	100.67	102.62	97.872	99.094	99.119	101.41	99.689	100.14	102.3	98.261	101.92	97.274	101.61	100.34	99.035	99.41	99.319
105.24	104.73	106.46	106	103.86	104.81	105.46	105.77	105.75	106.35	106.39	108.26	105.26	106.51	106.47	106.92	105.08	104.45	107.11	104.64	105.77	104.18	106.86	105.12	106.25	104.89	103.4	103.62	104.93	106.84	106.14	105.69	105.77	104.2	104.03	104.8	104.15	104.32	104	105.26	105.97	105.24	107.28	108.73	103.12	108	104.32	104.63	106.99	106.96
105.06	106.62	103.27	104.97	106.09	105.88	106.43	107.09	105.53	104.15	106.05	105.32	104.68	105.56	105.16	105.02	103.64	107.85	105.23	103.83	105.46	104.42	104.59	104.32	105.92	104.78	107.84	106.25	108.7	107.92	105.27	105.2	106.12	104.8	107.73	106.09	105.72	103.75	104.77	104.58	106.77	105.29	106.37	105.39	105.18	103.36	106.38	106.34	105.08	106.25
102.78	101.14	103.26	101.36	102.77	101.95	101.07	101.59	102.74	102.5	102.71	102.84	104.08	101.96	104.34	103.08	102.76	102.45	100.67	101.72	102.48	103.44	103.51	101.49	102.97	103.5	102.55	101.83	103.9	100.64	104.39	102.75	104.5	101.94	102.67	102.63	102.02	103.69	104.22	102.69	102.65	104.16	100.59	104.53	103.44	102.03	102.95	103.6	105.2	101.87
105.73	103.77	105.78	107.58	106.73	105.57	107.95	103.09	107.12	105.98	105.48	105.36	106.69	105.97	104.56	108.06	107.08	105.89	106.14	105.18	107.06	104.08	107.12	105.69	105.24	107.88	104.51	107.34	104.75	105.67	107.56	107.28	106.17	106.22	105.99	105	108.26	107.49	104.92	105.26	106.53	106.2	104.52	105.76	107.8	106.95	105.1	105.72	106.48	105.88
106.54	105.18	105.67	106.54	107.81	105.11	105.7	105.65	105.83	105.34	105.78	105.66	105.43	107.38	106.77	106.93	105.41	104.26	106.58	107.15	106.45	104.99	106.66	105.54	106.96	106.03	109.87	105.31	106.11	103.51	105.99	106.13	106.41	106.61	106.14	105.6	106.97	105.93	108.02	104.95	108.17	106.39	104.6	102.99	105.8	105.74	104.76	106.26	107.15	107.4
98.093	96.824	98.61	99.408	96.5	97.391	99.607	98.605	99.329	98.86	97.199	97.18	96.024	99.386	99.959	99.399	99.614	98.89	97.491	98.653	98.468	98.082	99.362	97.358	100.21	97.442	100.09	96.464	96.866	98.445	97.324	98.195	97.758	98.862	98.673	97.581	100.68	97.416	99.128	98.762	99.395	99.003	99.368	98.903	99.537	98.564	97.94	97.943	97.337	96.948
103.56	104.1	108.19	107.14	107.18	106.2	106.44	105.85	106.88	105.27	106.23	109.09	108.71	106.04	106.67	106.98	107.06	107.91	107.68	107.53	107.12	104.94	106.85	106.06	107.11	105.45	105.09	106.83	107.65	107.53	105.57	105.92	107.41	106.4	103.61	107.11	103.77	105.7	106.59	106.42	104.95	107.55	105.48	108.15	106.51	106.59	104.54	104.83	107.72	106.94
107.72	109.21	108.1	108.35	109.66	107.66	108.7	109.67	106.02	108.57	106.75	107.8	109.04	108.07	111.55	108.03	105.84	108.33	109.49	108.82	108.85	109.04	109.35	109.2	110.36	109.37	109.37	108.77	108.17	108.43	110.71	109.91	107.89	107.66	107.25	109.12	105.61	106.13	106.66	105.33	107.76	107.76	106.56	107.91	108.53	107.7	108.37	110.21	108.59	106.51
108.69	108.87	109.29	106.4	108.99	106.58	108.25	107.87	106.78	107.95	106.28	107.92	107.45	107.6	108	111.8	105.76	108.29	109.43	108.13	107.14	109.13	109.29	108.35	105.58	107.69	105.96	108.23	106.52	108.65	108.1	106.44	108.83	107.97	109.18	107.84	108.96	109.82	108.07	107.89	109.09	107.98	108.77	107.4	106.85	108.76	108.3	108.21	106.58	108.23
109.36	107.76	108.31	110.36	106.37	107.85	108.15	108.19	109.27	110.83	108.7	107.11	106.4	106.62	108.45	107.08	106.92	108.65	108.7	108.19	108.22	106.39	110.44	106.45	108.16	108.61	106.33	107.1	106.86	106.58	107.42	106.84	110.22	106.91	106.9	107.09	106.26	106.86	107.8	107.9	105.99	107.92	107.72	109.15	106.37	107.64	108.25	107.41	105.79	108.27
98.998	100.17	100.38	97.88	100.56	98.281	98.576	98.078	100.36	99.044	96.2	97.377	99.45	98.478	98.108	98.255	97.687	97.351	96.833	98.094	100.19	97.43	97.25	95.973	98.164	97.889	94.766	96.537	98.318	97.018	100.31	98.913	99.035	97.988	96.403	99.756	99.439	95.997	98.122	97.794	97.582	98.576	97.686	96.901	96.042	97.709	99.72	98.873	97.54	99.356
107.4	109.01	105.96	108.39	105.43	109.36	106.47	107.93	108.08	106.91	109.37	107.08	109.38	107.64	109.14	108.52	107.32	107.27	107.77	105.03	106.92	108.2	109.89	108.37	106.89	109.65	109.74	106.74	107.57	109.12	108.02	106.71	108.7	106.66	107.01	106.23	106.17	108.46	107.15	108.2	108.35	108.4	107.22	109.76	107.12	109.26	106.17	109.23	107.34	107.6
105.41	105.07	106.07	105.45	103.54	104.33	104.24	105.49	104.35	105.77	105.87	105.53	105.98	106.54	106.4	106.12	105.27	108.32	106.11	104.97	104.56	103.01	104.99	105.96	108.33	104.31	104.48	103.3	105.06	108.43	104.59	106.28	106.54	103.72	105.21	106.89	107.82	105.4	104.18	103.77	104.89	104	105.08	107.19	106.31	105.55	105.72	104.48	106.37	102.43
99.637	101.29	100.95	100.02	101.26	102.04	99.929	100.3	101.77	101.12	100.12	99.687	102.92	100.2	100.74	100.25	103.1	101.93	101.18	101.35	102.63	102.17	102.49	101.46	99.237	100.23	103.53	100.5	100.57	100.01	101.83	100.72	99.775	101.38	101.42	100.81	100.36	101.61	100.44	100.39	101.7	100.2	99.357	101.11	102.5	100.07	103.64	100.1	101.86	102.35
107.72	105.06	106.17	105.65	106.12	107.03	104.55	105.64	102.95	104.74	104	103.93	106.03	106.38	106.92	106.39	105.77	105.65	107.48	108.53	105.07	103.07	104.58	106.55	105.57	104.62	107.31	106.71	106.53	106.69	105.28	104.41	106.16	106.31	104.08	104.7	104.83	105.74	106.01	106.5	103.11	105.3	104.59	105	108.79	106.43	107.09	107.37	107.01	105.35
105.01	105.31	107.66	104.45	106.48	104.82	104.47	107.4	106.63	104.31	106.45	106.17	105.66	106.22	108.63	106.6	105.5	105.56	108.77	105.87	105.82	104.47	107.38	106.85	107.58	105.82	106.01	105.41	105.01	104.15	106.74	107.01	107.52	104.93	106.96	106.31	105.34	105.83	106.71	107.25	107.13	104.46	105.71	106.17	105.15	104.35	106.25	106.39	104.77	105.1
98.032	101.58	96.082	96.443	99.636	95.987	98.48	96.674	96.675	98.33	99.386	97.139	96.343	96.526	98.745	99.295	95.934	98.633	98.649	95.526	97.028	97.512	97.395	99.094	96.281	98.569	97.808	97.388	100.18	99.493	97.893	98.47	97.786	98.192	97.958	97.673	95.861	97.886	97.071	98.936	98.443	96.962	96.217	97.055	99.456	98.331	99.232	98.019	96.389	98.555
109.06	111.76	110.1	110.6	111.23	110.7	109.72	110.95	111.78	109.47	111.31	110.95	109.69	110.02	110.44	107.24	110.6	108.55	113.17	112.36	110.68	110.69	113.38	111.1	109.74	110.16	110.96	110.39	109.74	110.84	107.75	110.13	110.81	111.07	110.39	109.04	108.55	110.33	111.24	109.59	109.31	112.37	107.31	110.96	110.91	108.21	110.68	112.45	108.96	111.33
108.88	108.1	108.18	107.84	108.76	107.07	107.23	110.47	108.7	107.75	106.13	105.7	106.47	109.54	110.05	108.15	108.51	107.38	107.47	108.62	108.18	106.63	108.14	107.15	108.76	108.52	107.68	110.06	109.63	108.74	108.74	108.8	108.25	107.49	109.06	108.4	108.37	109.28	107.93	108.71	109.26	109.91	109.12	108.94	108.09	107.29	107.51	106.79	108.32	108.36
99.481	102.88	101.24	100.75	102.24	100.11	100.94	99.909	99.265	102.89	101.94	101.02	99.599	99.635	98.275	98.751	101.64	100.7	101.25	101.37	102.47	101.2	99.935	100.55	98.319	101.01	98.589	99.398	102.09	100.65	101.55	99.053	98.856	100.89	100.59	100.64	100.55	101.16	100.75	101.93	99.363	98.709	97.895	100.51	100.21	98.817	101.04	99.851	99.538	100.27
98.024	98.776	98.482	100.91	98.801	98	97.34	96.083	96.06	97.283	98.21	97.93	96.009	96.813	98.125	98.676	98.515	97.063	96.755	98.525	98.006	101.21	98.406	97.71	97.522	98.289	99.147	99.059	98.707	96.967	98.761	97.568	97.633	97.934	98.142	99.906	98.087	97.702	97.575	97.016	95.077	99.791	97.55	96.646	98.358	97.543	97.575	98.413	98.657	95.451
108.39	106.78	107.81	107.67	108.12	106.56	109.49	108.74	107.46	108.2	106.27	107.56	108.25	110.26	108.89	106.39	109.29	109.04	107.2	108.52	109.62	108.62	107.88	109.01	108.66	108.88	107.26	108.87	108.15	108.62	108.34	107.04	107.68	108.55	107.86	107.66	108.27	109.2	110.21	107.69	108.91	108.51	107.58	108.11	110.42	105.82	107.05	108.7	110.51	108.43
99.148	96.54	98.91	97.792	98.848	96.031	97.8	97.106	98.667	97.658	99.03	99.295	99.224	98.239	98.49	97.473	98.388	98.313	100.28	97.951	98.61	100.09	97.824	96.487	99.581	97.069	98.315	98.897	99.211	99.104	99.546	100.15	99.524	99.053	97.863	100.39	98.267	98.292	98.018	98.145	98.787	98.282	96.606	99.413	98.527	98.315	96.958	99.772	99.283	99.791
108.77	107.82	109.07	107.76	107.84	107.76	108.39	109.32	107.97	106.75	105.66	107	107.45	106.39	106.62	110.37	108.76	106.96	107.22	107.13	107.59	106.29	106.08	104.54	108.98	108.24	108.05	111.08	107.33	106.25	109.08	108.25	108.31	107.89	108.78	106.63	108.16	107.45	106.78	107.35	107.22	107.66	106.72	107.17	106.86	108.41	109.45	109.37	107.24	107.94
97.495	98.611	100.49	97.53	98.518	100.86	96.176	98.433	97.612	97.811	101	100.01	97.767	98.71	97.885	98.425	99.775	99.314	97.186	97.482	98.849	97.125	96.574	100.59	98.74	95.454	97.632	96.443	98.251	99.181	96.099	97.44	96.475	98.151	100.69	98.04	96.948	98.781	95.64	98.248	98.599	99.316	96.257	97.372	97.572	98.648	98.03	96.774	96.449	96.288
103.29	107.89	104.94	107.01	106.61	104.82	104.91	106.18	108.19	102.86	104.42	106.11	106.93	106.49	103.97	104.95	105.58	104.16	106.17	104.44	105.31	105.53	105.6	104.43	105.96	104.55	105.4	105.1	104.39	104.75	104.82	105.26	106.3	105.35	104.72	103.17	106.54	104.37	103.4	106.57	106.61	105.14	104.67	106.34	105.04	105.28	105.95	107.12	104.01	105.03
99.595	99.75	98.56	97.403	97.078	96.13	96.895	98.644	100.05	100.38	96.801	97.806	97.657	98.761	98.944	100.68	99.379	98.943	98.064	100.32	99.153	97.864	97.809	96.953	98.362	99.492	97.847	98.07	99.621	99.776	99.259	98.875	98.504	98.789	99.464	98.405	99.851	97.899	98.412	100.17	97.539	98.963	100.88	98.695	99.011	95.497	99.332	98.403	97.63	99.464
106.64	108.74	106.08	105.96	107.29	107.89	110.67	107.12	109.38	109.92	108.17	106.98	108.53	111.13	106.12	106.31	106.6	106.16	107.87	109.36	107.35	106.49	108.38	107.36	109.38	107.96	109.23	109.36	106.63	107.56	106.28	110.74	107.63	109.35	107.86	110.45	109.37	108.38	107.61	107.74	109.46	107.31	106.56	108.23	106.49	109.2	107.33	108.02	105.89	107.16
108.48	107.74	107.33	107.02	107.37	107.74	108.17	108.93	110.04	107.64	109.12	109.29	106.91	109.18	109.52	109.49	108.95	110.52	109.14	108.79	106.34	108.87	108.25	109.41	107.73	106.75	108.93	108.62	108.18	106.99	108.83	108.55	108.22	107.3	108.92	109.44	107.11	111.43	106.87	106.1	105.92	108.7	107.21	107.4	109.7	108.11	110.26	107.71	110.23	107.25
103.94	105.76	105.91	105.14	102.68	104.44	106.62	103.96	104.59	105.49	106	104.57	106.06	107.27	107.02	104.52	104.15	103.47	106.65	105.34	106.14	106.14	106.07	107.44	105.34	103.41	107.44	106.75	106.98	105.64	105.99	104.77	106.09	104.91	105.1	104.63	107.2	105.78	107.37	105.85	106.55	105.03	106.23	105.38	105.91	106.37	106.13	101.79	106.6	107.05
108.96	107.28	107.16	108.3	106.74	108.86	109.02	109.61	108.29	107.93	108.05	108.72	109.94	110.46	108.62	106.48	107.74	108.56	107.49	109.03	106.9	110	107.47	110.47	106.68	110.09	108.1	108.09	108.91	106.56	105.97	108.92	109.07	108.78	109.47	106.65	107.95	110.22	106.65	108.65	108.23	107.15	109.27	107.71	107.57	109.11	109.56	109	110.42	108.01
105.93	104.43	106.23	105.1	103.34	106.08	106.45	105.45	106.94	106.79	105.73	104.69	105.73	106.34	104.19	107.46	105.61	104.4	108.39	105.93	103.97	107.33	106.78	105.46	107.59	104.58	106.8	105.05	104.39	106.08	106.77	105.64	104.42	107.35	104.34	105.27	106.48	107.5	107.03	108.16	106.17	105.86	106.45	106.78	106.27	105.36	106.27	105.47	107.32	107.5
106.2	105.25	103.74	106.57	102.7	105.53	106.61	105.59	107.14	104.84	105.65	105.62	104.79	105.88	103.02	106.33	104.67	106.44	106.09	106.09	105.59	104.85	105.71	104.89	106.78	105.47	106.27	107.89	105.17	105.9	103.59	107.9	107.15	104.16	105.82	107.02	104.83	106.37	108	104.5	102.91	106.33	104.93	107.31	104.47	104.15	107.94	107.09	105.14	107.34
106.47	105.17	104.19	105.05	104.02	106.2	106.87	106.34	103.52	106.36	106.09	104.24	104.02	107.07	105.18	104.49	107.41	105.99	105.49	106.11	105.51	107.03	104.62	105.5	104.4	106.75	103.17	106.51	105.85	105.79	106.6	104.41	104.96	105.14	103.62	107.12	105.45	104.8	107.39	102.65	106.76	103.56	104.88	107.63	105.83	106.72	106.03	106	105.26	103.12
103.73	100.11	101.59	100.05	101.77	101.52	99.563	100.88	98.966	98.442	98.117	101.06	102.5	101.69	100.51	103.28	100.45	100.57	101.44	98.42	99.984	99.937	100.8	100.06	99.726	101.42	101.44	100.47	101.86	100.58	102.95	98.793	100.97	101.53	100.73	101.17	102.83	100.57	101.6	101.76	101.71	102.44	103.12	99.443	99.805	99.828	99.648	100.81	99.978	101.32
97.636	98.188	99.196	96.465	97.316	100.94	98.862	96.95	98.418	99.067	96.651	98.519	98.028	97.005	95.995	96.269	95.915	97.931	97.805	98.99	98.826	100.09	99.243	99.887	97.303	98.179	96.964	98.218	96.714	97.946	96.668	97.342	100.2	97.769	97.225	96.368	97.056	98.027	98.271	99.963	98.472	95.679	99.489	97.637	97.668	98.483	97.749	96.953	97.428	97.244
100.07	98.679	96.018	98.117	98.03	98.705	100.07	98.998	99.353	99.031	97.606	96.52	97.901	97.547	97.418	97.54	97.924	95.416	97.859	96.757	96.208	99.387	99.692	97.83	98.517	100.9	98.779	96.771	98.246	101.49	99.183	96.439	98.281	100.17	99.151	97.639	97.847	98.513	96.613	97.043	97.428	95.723	98.322	97.932	99.621	98.123	99.056	99.515	99.255	96.761
95.709	96.62	97.757	95.955	98.022	99.048	97.24	100.24	96.36	96.893	98.552	98.913	97.722	98.846	97.642	97.312	96.378	98.675	99.489	95.872	99.285	96.642	97.147	97.642	98.569	100.11	98.344	98.476	96.858	97.715	99.901	97.887	100.3	98.25	98.477	98.367	98.43	99.815	96.554	98.64	98.24	97.388	99.873	96.722	98.324	97.913	98.641	98.259	98.612	97.981
106.8	104.34	106.14	106.35	105.85	105.28	108.05	104.81	104.93	105.88	103.35	104.76	105.05	105.82	105.54	104.56	105.49	106.63	104.96	105.21	106.85	106.01	107.09	105.23	106.83	105.79	105.31	105.5	104.78	107.34	106.75	105.14	104.3	104.14	105.06	105.14	104.87	103.99	103.67	105.71	104.06	104.43	105.39	105.62	105.3	107.51	106.45	105	104.11	106.44
98.534	100.72	100.12	99.09	101.49	101.14	98.894	100.56	101.07	99.508	99.558	100.98	97.452	100.47	101.1	98.557	101.02	101.43	101.22	102.11	98.682	98.329	99.852	98.836	102.16	98.637	99.068	97.513	100.17	98.639	99.624	99.687	98.891	99.146	101.17	97.136	100.57	99.638	102.11	100.33	99.845	99.118	100.28	102.79	97.194	99.025	101.56	98.821	100.6	99.724
107.49	107.19	108.66	108.22	108.89	109.96	106.36	108.85	109.31	106.72	108.62	110.73	106.67	105.46	109.94	110.65	110.34	108.38	107.38	108.53	110.91	110.17	109.85	107.84	106.5	108.49	108.39	106.67	108.78	107.33	108.13	108.17	110.03	106.39	108.05	109.33	108.28	108.38	109.27	107.43	108.31	108.62	107.26	109.76	106.48	107.4	106.95	108.24	109.86	109.84
106.34	105.83	104.01	104.73	105.88	103.68	107.96	104.64	106.53	105.12	107.6	106.27	106.13	105.39	106.38	103.91	103.89	104.86	105.33	104.77	107	105.62	106.15	103.61	105.15	104.4	104.31	106.9	106.29	108.18	105.11	105.82	104.85	105.29	105.18	107.99	105.98	104.22	104.98	106.24	105.89	104.36	104.65	104.78	106.2	106.46	105.78	106.84	105.46	101.6
106.22	107.49	108.59	108.64	107.48	107.57	108.05	109.72	109.28	109.9	107.27	106.86	109.69	109.8	109.35	108.66	109.52	106.97	107.48	107.82	108.81	109.25	108.97	108.73	106.14	106.86	106.98	106.72	108.72	108.2	105.5	109.9	109.9	107.64	106.92	109.14	108.57	106.9	109.66	107.82	108.82	108.21	105.61	108.13	109.48	107.02	109.99	108.28	109.38	106.32
109.92	109.07	107.58	107.52	108.58	107.66	106.93	109.8	109.42	109.12	108.92	109.28	110.16	109.39	107.44	107.38	108.85	107.57	107.71	108.01	109.09	110.23	106.78	109.65	108.26	111.86	109.56	107.21	109.15	110.29	108.13	109.11	109.38	108.3	110.39	109.1	106.76	108.52	107.7	108.27	108.46	109.54	108.42	109.65	109.31	107.98	107.22	108.84	109.11	108.57
103.62	106.75	107.03	104.89	106	106.21	106.75	105.93	107.27	107.44	107.52	105.79	105.37	106.9	106.47	106.21	108.16	106.65	106.1	106.87	106.19	106.25	105.47	106.03	106.47	108.56	107.67	107.48	103.87	106.06	105.48	108.2	106.6	106.88	107.37	105.31	106.42	108.17	106.59	106.29	106.74	108.13	105.67	106.98	105.68	107.58	107.45	106.34	106.36	105.39
97.432	97.975	99.314	99.34	96.193	99.223	98.361	97.284	96.505	100.67	97.725	96.904	96.915	98.605	98.427	99.807	97.996	96.439	96.165	99.822	97.753	98.74	97.118	98.572	97.825	97.475	99.161	97.974	99.1	96.772	98.496	97.905	97.889	95.138	100.79	97.822	97.983	96.828	98.469	99.61	98.782	96.741	100.59	97.846	97.073	97.593	98.503	97.624	97.235	95.955
107.61	110.04	106.32	109.3	108.14	108.81	107.55	108.53	108.87	106.76	105.41	110.11	109.34	109.33	108.15	107.88	109.23	107.55	108.35	108.29	110.14	108.39	108.61	109.06	106.58	107.43	106.72	106.88	106.51	108.88	106.93	108.74	107.08	109.71	108.74	106.73	109.13	107.3	107.5	109.1	107.94	109.69	106.88	110.45	107.49	107.55	108.37	108.39	108.46	107.34
109.16	107.46	107.41	107.42	109.28	110.45	105.78	108.71	108.14	106.9	109.03	106.28	108.73	105.46	110.54	106.64	106.93	107.01	108.45	107.49	108.05	107.16	106.85	108.28	106.82	106.37	107.1	108.19	108.95	107.39	108.84	106.47	107.13	107.65	106.25	105.75	108.33	108.5	106.78	107.94	108.97	109.83	107.75	107.75	110.27	108.31	107.34	107.19	106.29	107.11
104.01	107.35	107.09	105.53	106.25	103.68	105.45	105	108.05	104.75	104.33	104.26	105.57	107.15	106.34	104.21	106.26	105.59	105.46	105.52	106.58	105.09	104.51	103.27	103.97	106.1	104.53	106.24	105.39	106.91	105.03	101.72	108.1	106.85	104.9	103.81	106.33	106.46	103.59	105.42	103.03	105.19	106.19	106.29	104.99	104.06	104.52	106.3	105.92	105.37
99.134	97.853	97.482	98.011	100.44	100.84	98.935	99.272	99.378	97.94	97.823	96.519	96.634	99.015	101.19	97.388	99.427	99.038	97.06	98.471	98.565	98.322	96.967	98.059	98.782	98.398	98.127	98.18	98.419	97.882	99.404	99.086	99.348	99.518	99.464	99.549	97.859	98.855	98.871	99.804	98.214	99.393	99.079	98.984	98.702	98.793	101.49	99.169	98.179	97.23
106.63	105.72	106.18	106.48	107.21	106.39	108.04	105.26	105.87	105.1	106.33	107.46	104.71	105.73	104.74	105.4	105.52	105.47	106.44	107.72	106.06	106.99	105.14	105.1	104.64	105.4	106.16	106.06	106.11	106.34	106.16	104.97	106.14	105.11	105.19	106.34	107.17	105.53	105.44	105.37	105.34	104.78	104.48	104.03	105.21	106.51	105.53	105.45	107.71	105.25
100.26	101.43	101.59	99.443	99.346	99.425	100.76	103	101.21	102.66	101.88	100.57	99.841	99.014	99.64	99.955	102.54	99.201	100.04	100.01	102.74	99.125	101.9	100.21	101.76	97.444	98.656	99.603	101.12	99.602	101.89	99.524	102.15	99.668	99.936	100.76	98.34	101.83	101.21	98.395	101.56	99.329	98.843	102.77	101.47	101.02	100.35	101.24	100.67	100.36
95.405	99.311	100.05	100.03	98.197	96.708	97.394	98.771	98.909	96.174	95.038	97.675	98.283	98.241	98.076	97.693	97.106	96.645	101.17	97.049	100.33	99.161	97.382	98.76	98.968	96.517	98.184	97.633	98.126	97.537	98.701	95.2	97.246	97.412	97.589	98.635	97.182	98.438	98.836	95.415	98.652	98.74	99.327	97.798	97.517	97.464	98.265	96.255	99.254	100.65
106.88	106.17	107.19	107.72	106.23	105.56	105.61	107.55	105.9	104.61	106.45	105.37	106.35	104.75	105.6	106.73	105.75	107.88	107.06	106.32	106.8	105.38	107.81	106.19	106.62	106.51	108.05	105.84	106.74	105.64	108.01	106.15	106.4	105.79	106.19	103.79	104.77	107.98	106	107.93	106.91	106.55	108.57	105.1	105.78	106.36	107.03	105.18	103.2	106.85
103.58	105.03	105.86	104.64	105.71	105.73	105.39	105.34	107.51	105.84	106.36	104.56	103.58	106.74	105.01	105.12	103.73	105.65	105.42	103.94	104.7	105.38	104.51	105.53	105.45	106.07	103.38	105.57	104.41	106.67	106.16	106.24	104.89	106.29	104.69	105.18	107.52	105.51	105.67	105.44	107.94	105.65	106.07	106.37	105.65	105.3	107.09	106.23	105.34	105.44
99.822	100.97	97.61	100.19	100.4	98.51	100.57	100.78	101.24	99.898	99.934	99.537	97.655	100.88	99.116	100.98	101.24	101.13	100	100.56	101.58	100.81	99.369	100.8	100.66	101.81	101.96	98.648	100.21	99.473	101.65	98.737	100.48	100.34	101.12	100.87	100.59	101	100.26	97.223	99.486	101.32	99.398	98.348	98.705	99.106	100.73	100.65	98.589	97.642
103.44	105.57	104.82	106.29	105.71	107.03	106.14	106.45	106.67	107.65	104.78	107.36	104.92	105.86	103.92	106.95	107.76	105.04	106.79	105.9	105.08	107.33	103.86	106.09	104.49	107.44	103.51	105.37	107.01	108.17	103.24	106.86	106.81	107.38	105.82	106.46	104.48	107.98	105.64	106.61	105.09	106.3	107.52	104.76	104.96	105.42	105.73	105.86	104.21	106.46
103.86	101.29	104.1	103.27	103.41	103.46	101.4	102.92	103.28	102.8	102.66	101.7	102.68	103.17	103.98	102.06	102.05	103.23	104.37	104.03	101.71	104.23	103.24	101.11	104.06	101.15	103.16	103.75	103.96	103.44	104.03	102.03	103.74	103.26	102.73	102.78	100.68	103.05	104.49	103.25	102.08	99.544	105.47	102.7	103.07	101.99	102.76	100.97	103.37	103.69
106.65	107.4	107.8	108.03	107.05	108.1	106.49	106.53	106.76	109.16	106.45	108.37	108.15	109.54	108.75	107.96	106.31	108.1	106.74	106.95	108.49	108.46	107.09	107.76	110.12	108.7	106.9	109.71	108.5	108.81	109.7	106.35	109.03	107.7	108.44	106.69	107.99	106.26	109.17	109.12	109.75	106.94	107.12	106.67	108.31	107.9	109.41	106.81	106.75	108.13
109.69	112.95	110.7	109.65	110.76	109.43	109.39	111.59	109.98	111.55	109.48	110.58	108.72	110.15	109.11	110.88	111	109.32	111.77	110.1	111.96	109.79	110.19	109.09	109.41	109.81	111.66	110.22	109.87	108.95	109.94	110.87	110.27	109.86	108.62	108.37	111.54	109.5	108.61	108.4	109.11	111.85	110.79	110.03	110.41	109.87	110.84	111.48	108.51	109.21
106.86	108.93	107.9	109.03	106.63	109.39	109.3	107.71	106.57	108.13	108.89	110.58	108.52	107.86	106.64	108.66	109.23	110.8	108.4	106.59	107.73	107.37	108.7	111.18	107	109.8	107.61	105.83	108.55	107.42	110.94	107.41	108.02	107.76	109.35	108.84	109.13	108.49	107.86	111.64	108.05	109.93	107.6	108.17	108.45	108.9	110.32	106.89	109.03	106.84
97.272	99.326	97.744	98.745	100.43	99.594	99.934	98.764	98.456	98.427	97.317	98.643	101.21	98.378	98.752	98.876	98.238	94.766	95.354	97.151	98.361	98.066	98.989	97.904	97.634	97.861	99.879	96.263	98.493	96.816	98.296	98.959	99.392	96.286	96.217	98.695	98.475	97.561	96.001	100.39	95.714	98.974	98.943	98.026	96.917	97.62	97.336	97.432	96.682	95.574
106.98	105.42	105.86	107.04	106.27	106.3	106.35	105.85	107.21	106.36	107.83	106.48	107.6	107.28	106.08	104.87	106.22	107.47	106.87	105.69	105.61	108.44	107.99	106.38	104.37	106.27	106.12	104.95	106.41	104.95	105.68	104.57	106.57	106.03	105.49	107.66	106.61	106.73	106.42	107.35	104.79	105.78	107.82	107.67	106.07	107.48	106.87	107.43	107.71	106.58
110.95	110.26	108.83	108.85	111.04	110.51	110.86	110.14	108.39	111.62	109.44	111.28	110.01	111.4	110.78	110.27	109.29	110.09	109.63	109.95	110.3	108.42	110.76	109.4	111.32	110.2	109.36	110.21	108.36	111.47	110.44	110.47	110.33	109.69	110.27	111.43	109.18	111.37	111.44	109.57	108.69	110.95	109.04	111.44	112.27	109.57	111.68	109.7	108.24	109.68
105.52	105.29	105.38	105.28	105.64	106.58	105.17	105.59	104.51	105.92	105.31	104.85	107.54	105.67	103.85	105.34	107.67	104.53	106.18	103.55	105.12	104.6	103.64	106.29	105.14	106.29	104.61	105.3	104.07	105.77	106.03	103.96	104.55	105.83	105.57	105.01	105.12	105.46	104.89	103.1	104.81	104.51	105.75	105.84	105.64	106.45	107	106.72	105.55	106.92
110.02	109.45	111.24	110.93	110.68	108.08	111.69	109.88	110.02	110.02	109.7	111.36	111.87	111.83	110.24	111.27	110.57	112.59	111.83	111.45	114.19	111.88	109.57	107.68	108.15	111.6	110.36	109.65	111.6	109.04	111.62	110.57	110.04	108.28	111.07	109.95	109.47	111.27	110.85	109.88	111.84	110.92	112.66	111.55	110.92	110.54	109.32	110.58	110.92	109.16
110.45	111.52	112.82	110.65	114.48	108.78	111.04	110.77	111.03	110.77	111.3	109.56	110.21	111.46	109.49	109.58	109.7	110.36	109.27	110.09	110.95	109.21	109.27	109.5	112.17	112.15	111.6	111.41	110.86	112.01	110.02	111.44	113.13	109.97	112.31	111.37	110.67	110.49	109.87	111.18	108.32	112.1	111.06	111.54	111.48	112.55	110.57	110.96	110.91	110.01
108.89	109.37	108.44	107.87	109.58	109.33	108.81	108.03	107.41	110.9	108.68	109.54	111.68	107.6	110.83	110.03	109.1	105.6	111.23	109.89	108.55	105.89	110.08	108.32	107.7	109.2	109.99	109.02	107.99	108.62	107.96	108.31	109.53	106.96	109.7	109.21	108.75	106.99	108.56	109.26	108.74	107.81	107.07	106.62	105.37	109.71	109.75	105.5	109.08	109.15
106.55	104.94	105.69	105.22	105.29	104.73	105.74	105.9	106.8	106.32	107.15	105.24	103.53	107.03	103.56	104.48	105.21	100.81	105.73	106.13	105.46	105.46	104.91	104.65	105.45	105.77	105.56	108.21	106.05	107	104.39	105.99	103.63	105.03	105.76	105.11	106.2	106.54	105.61	104.05	105.86	106.78	105.61	103.18	103.45	106	106.26	107.39	103.9	105.86
112.1	110.69	110.05	110.98	112.12	110.56	108.22	110.27	111.5	110.88	109.98	108.94	112.75	111.53	108.8	111.65	110.01	108.64	112.33	109.68	108.01	112.02	109.37	111.4	111.81	111.65	112.11	109.69	110.32	108.71	108.27	110.56	112.28	111.14	110.59	110.93	108.89	110.19	110.04	109.76	110.78	109.97	109.26	109.54	112	108.29	110.81	109.85	110.74	110.42
109.09	106.74	109.2	110.25	106.88	111.55	107.92	107.11	107.41	107.23	109.43	107.14	105.91	108.66	106.66	107.82	108.47	107.5	110.61	109.6	106.32	108.09	110.3	108.37	108.93	107.65	109.17	108.8	108.62	107.61	107.99	107.07	110.32	108.78	109.04	107.81	106.84	108.75	109.24	107.04	108.02	108.67	109.42	107.47	109.25	108.87	107.21	106.59	107.61	110.43
107.52	106.81	108.45	105.24	106.82	106.79	107.47	107.53	108.98	108.79	106.95	107.56	107.53	107.69	105.28	107.87	109.53	106.02	107.49	105.62	106.49	108.96	109.63	107.92	107.08	106.52	107.56	105.9	108.25	108.59	110.29	105.29	107.2	106.99	107.44	108.43	107.98	108.04	108.88	107.29	110.69	106.76	106.84	109.65	107.13	108.32	111	109.05	108.19	110.66
98.11	98.631	99.586	99.052	97.933	99.359	98.423	99.98	100.39	99.46	97.642	98.142	98.394	98.048	99.85	99.137	97.105	97.402	98.696	98.448	101.43	98.623	100.34	97.446	100.97	100.27	98.747	99.495	99.043	96.427	102.73	98.718	98.27	99.298	99.018	99.552	97.598	97.672	100.74	96.448	96.397	99.505	99.797	98.506	99.586	100.84	99.103	96.037	98.715	100.66
108.57	108.1	107.66	107.59	109.73	106.51	110	106.77	107.39	107.89	109.56	106.48	105.55	110.53	108.49	108.1	106.1	108.39	108.16	109.23	108.18	109.59	108.64	109.01	105.3	107.59	107.08	110.7	108.02	107.95	107.81	105.79	106.82	106.93	104.92	106.96	106.55	109.72	107.83	107.07	108.03	107.07	108.27	108.98	105.94	108.68	108.88	107.3	107.78	108.47
107.39	110.16	106.56	108.21	108.38	108.4	107.6	106.8	106.89	109.78	108.27	108.95	106.57	105.78	108.55	107	108.89	105.95	108.63	108.72	106.27	107.15	108.32	108.35	107.37	107.5	109.42	110.47	109.38	108.16	105.81	107.24	107.69	108.91	109.05	106.8	108.15	108.14	107.5	105.5	108	106.04	107.9	108.42	108.28	106.38	107.72	109.34	108.94	109.23
108.3	107.68	107.75	106.99	106.74	107.63	108.89	107.91	106.56	106.26	107.1	108.22	106.04	108.38	106.95	105.02	108.35	108.41	106.93	107.52	109.66	108.3	108.05	109.33	108.39	107.26	107.79	110.34	108.58	107.42	107.53	109.02	107.09	108.8	109	107.58	106.72	106.58	106.46	109.02	106.23	107.09	107.22	106.37	106.9	109	108.82	107.44	109.12	109.07
108.64	108.15	108.24	109.99	108.12	106.94	106.08	109.83	109.52	109.45	108.88	110.49	107.28	108.94	108.08	107.55	107.17	110.12	106.57	107.73	108.85	109.15	111.03	108.33	110.57	107.89	107.27	107.05	108.53	108.17	107.89	108.29	106.16	107.44	106.95	108.45	108.27	106.33	108.37	109.61	107.21	108.5	108.47	109.71	108.64	108.15	107.96	108.86	108.49	106.88
106.27	108.38	108.37	108.05	108.86	105.78	106.25	107.22	108.9	108.15	107.68	107.42	108.56	108.42	107.95	108.45	108.49	108.97	108.17	110.81	107.95	107.86	108.39	107.14	108.32	108.62	109.59	109.95	108.94	109.82	107.27	108.54	109.89	109.07	106.5	107.27	107.55	108.2	109.76	110.84	108.37	109.85	107.35	108.97	106.57	106.13	109.8	108.62	108.55	107.82
105.25	106.82	104.94	104.93	106.64	106.05	105.61	106.77	104.93	105	104.68	106.16	105.06	105.57	106.69	104.64	104.41	105.01	106.63	107.06	103.34	106.94	105.05	104.22	105.46	106.42	107.49	105.4	106.57	105.25	104.8	105.57	106	105.7	103.77	106.18	104.41	106.04	105.23	105.54	103.25	103.15	104.66	104.42	105.6	104.87	105.31	106.39	105.82	105.02
100.22	99.965	101.76	99.16	100.47	102.06	99.649	100.17	100.66	101.35	99.627	103.44	99.678	101.27	101.49	100.4	102	101.05	98.36	98.689	99.952	101.37	98.972	100.82	101.39	100.55	100.96	101.44	102.35	101.83	100.83	101.73	99.822	102.13	100.16	101.05	99.733	101.64	101.59	98.197	101.8	99.489	101.77	100.55	100.88	101.38	101.01	102.36	99.567	102.68
105.99	104.88	106.37	107.83	105.53	106.54	104.32	102.76	103.9	105.35	105.22	106.06	107.06	106.27	104.84	104.91	104.63	104.69	106.47	102.92	106.49	107.77	105.38	103.56	104.57	107.7	103.94	106.32	103.98	103.82	103.1	104.97	105.82	105.39	106.94	104.08	107.27	103.49	106.03	104.03	105.02	106.02	104.08	104.97	106.38	105.14	104.71	105.68	104.21	104.95
100.26	98.237	98.116	97.532	98.222	99.364	97.96	98.473	98.892	100.32	100	97.898	98.233	98.246	101.33	100.81	98.194	100.4	99.753	98.773	98.426	101.47	98.314	97.884	98.838	99.772	98.083	99.435	100.59	99.683	101.61	97.739	99.54	99.956	98.984	98.41	99.633	100.19	98.211	98.941	99.346	98.79	100.96	98.738	99.908	96.972	98.749	98.067	99.046	98.564
108.63	106.61	108.55	110.24	108.33	109.72	110.59	108.89	110.09	106.76	109.44	107.5	106.87	109.21	108.9	105.91	110.16	109.05	107.46	109.25	109.63	105.45	107.94	109.87	108.12	108.5	107.02	106.63	108.4	107.75	107.1	108.96	107.74	106.31	108.72	107.27	108.75	109.01	107.81	106.13	109.48	107.96	108.68	107.08	105.2	109.27	108.86	108.35	110.11	108.49
109.72	109.05	111.68	109.95	111.43	110.4	111.05	109.99	110.97	108.33	112.45	109.82	112.79	109.71	112.14	111.56	108.89	111.94	110.06	111.51	109.94	108.98	110.11	110.23	108.88	107.01	110.71	111.08	109.03	109.48	112.01	109.24	111.62	111.4	111.19	110.62	107.14	110.59	110.15	110.1	109.85	108.93	111.15	110.92	110.6	112.06	110.27	110.4	109.15	109.94
104.5	103.8	103.48	102.19	103.05	102.5	104.68	100.98	105.09	103.76	103.83	102.33	103.4	101.57	101.63	102.44	103.99	101.83	102.74	103.29	105.07	103.51	101.91	102.08	102.15	103.71	104.29	104.41	103.15	103.07	102.22	104.28	102.2	103.67	102.93	102.2	104.62	102.27	101.84	102.05	103.56	103.25	102.13	103.51	102.93	101.29	102.39	103.17	102.47	104.36
108.61	107.27	108.97	108.07	107.29	108.98	109.94	109.34	109.57	105.44	111.27	108.21	107.76	107.63	108.5	108.53	107.95	109.34	105.44	109.52	108.33	108.7	106.42	109.79	108.6	108.64	109.74	110.06	108.44	109.99	107.05	108.6	108.03	109.2	108.85	108.71	107.6	105.89	110.89	107.82	109.34	106.36	107.43	108.68	106.84	106.54	108.57	107.68	108.47	108.84
106.84	103.08	105.76	106.18	105.59	105.75	103.77	106.03	107.1	105.68	105.86	107.31	104.97	106.22	106.47	108.12	106.65	106.21	105.74	106.04	106.43	103.88	107.22	105.99	105.31	106.91	105.93	105.91	107.44	106.1	105.13	103	104.32	104.4	105.19	104.83	106.73	106.07	106.76	104.89	107.31	106.78	105.84	104.02	104.54	105.13	108.08	104.94	106.93	108.19
98.191	97.786	98.306	96.706	99.285	98.046	98.205	98.634	97.236	98.156	97.895	98.43	96.755	99.606	97.454	96.726	98.7	97.125	96.112	97.635	98.542	96.193	97.517	98.479	98.429	98	95.174	99.171	96.554	97.436	97.939	97.073	98.472	99.226	95.736	97.364	97.536	98.791	97.547	97.715	96.866	96.412	98.669	97.241	97.616	97.562	99.425	99.526	96.393	98.539
102.4	103.72	103.92	104.53	104.27	103.69	104.18	101.7	103.27	103.7	101.99	102.48	102.29	102.25	103.14	102.79	103.42	101.1	102.34	101.47	102.88	102.64	101.59	103.29	101.74	102.36	104.67	101.31	101.32	103.92	104.09	103.33	103.55	103.75	101.11	100.61	103.53	100.98	101.15	102.82	103	103.37	101.68	103.23	104.37	106.1	103.6	100.66	100.92	101.8
110.14	109.19	107.38	106.89	107.93	107.13	106.21	106.56	107.62	110.46	107.89	109.56	109.04	107.84	107.03	106.55	106.76	108.03	108.34	110.36	110.31	106.69	108.84	107.12	108.44	107.59	109.64	106.83	110.06	108.21	107.46	108.01	106.95	108.55	108.58	109.39	109.71	108.43	108.89	107.06	108.89	106.41	108.16	109.42	108.61	108.23	107.26	109.87	107.68	106.23
105.62	107.86	108.14	105.69	105.34	106.31	106.12	106.19	104.92	106.94	106.28	105.71	105.27	105.65	106.48	106.06	107.14	105.7	107.04	105.22	106.72	105.39	106.68	106.03	105	108.07	108.19	107.53	108.28	103.9	105.84	109.77	106.18	105.64	105.9	106.4	104.58	107.34	104.73	108.32	105.47	106.4	106.32	106.24	106.75	107.63	107.74	108.01	104.06	105.78
95.41	99.003	96.164	98.088	98.682	98.195	97.233	97.779	97.221	98.817	95.376	100.22	96.338	98.081	96.613	98.054	97.243	97.346	99.188	99.456	100.38	96.73	97.931	97.58	99.816	98.827	99.979	96.031	97.59	97.875	96.087	96.925	99.334	97.87	96.507	96.387	98.138	98.307	95.791	96.501	99.691	96.549	98.695	96.893	100.03	99.559	95.943	98.648	99.166	98.808
107.83	104.61	106.59	104.53	105.98	105.96	104.74	105.49	107.59	105.63	103.99	105.14	106.1	103.77	104.56	105.74	105.15	106.29	106.42	105.89	104.97	105.28	104.91	105.56	107.05	107.27	106.05	108.24	105.09	105.23	105.91	106.03	104.42	106.14	107.02	105.82	104.64	105.76	104.95	104.16	106.9	105.33	104.44	106.47	104.46	106.26	104.98	105.34	105.04	106.64
105.63	105.94	104.53	103.52	106.08	106.31	104.58	104.5	104.12	106.27	106.23	106.02	104.73	105.76	106.08	105.76	105.91	104.49	105.99	103.67	105.95	107.67	104.81	105.47	106.89	106.77	106.32	103.09	104.15	104.38	106.29	105	103.14	103.91	103.31	106.69	106.67	105.43	104.79	105.31	106.06	105.77	106.74	104.41	106.22	105.91	104.25	107.26	107.62	106.98
104.65	106.86	104.67	104.43	105	103.48	107.27	104.08	106.38	106.64	105.07	105.62	104.37	105.02	105.86	104.71	105.55	105.52	106.73	107.23	106.46	106.41	104.75	104.12	105.23	105.24	105.91	105.6	108	105.11	105.8	104.91	105.64	105.63	107.44	107.24	105.91	105.41	102.94	104.69	108.24	105.98	107.03	104.21	108	105.51	103.86	106.54	104.57	105.67
105.13	107.77	104.33	107.44	105.52	107.78	105.36	106.1	107.17	106.5	103.29	106.4	106.93	106.69	104.98	106.43	106.69	106.19	105.99	107.09	106.58	105.79	106.55	109.13	104.53	106.72	106.7	107.54	107.26	107.11	106.97	105.17	107.31	105.32	108.36	106.07	104.68	104.93	105.99	105.13	105.13	107.51	108.19	104.92	104.43	106.6	104.97	107.01	106.43	105.92
106.67	106.33	104.3	104.1	106.67	105.23	105.42	106.61	106.78	106.97	105.31	105.69	105.45	107.78	107.81	106.15	106.57	105.59	107.01	106.99	106.17	107.06	110.1	107.01	106.1	107.22	104.87	106.62	106.36	107.35	106.5	107.67	107.18	105.9	106.39	106.3	105.01	106.37	105.54	106.06	108.17	107.45	106.31	105.1	107.64	106.4	106.25	103.6	107.07	106.17
108.88	106.82	104.54	106.3	106.29	105.35	105.28	105.79	105.56	103.96	105.54	105.31	107.77	105.91	105.26	104.98	105.24	107.1	104.71	105.49	109.64	105.96	103.45	106.26	106.73	104.95	108.05	107.53	106.49	105.7	105.77	107.98	106.67	105.73	106.24	106.15	107.38	108.49	103.89	109.6	106.88	105.66	107.54	105.99	107.51	105.14	104.66	107.2	104.55	104.93
108.66	109.66	108.7	106.61	107.2	108.98	109.15	108.88	108.82	109.72	108.12	109.36	109.55	108.36	108.24	108.17	107.86	110.45	107.35	111.37	108.02	108.27	108.69	108.98	107.51	108.13	108.02	105.25	107.97	106.23	110.04	109.41	109.29	109.67	108.3	109.41	107.88	107.88	106.5	108.25	107.44	110.19	106.19	108.96	109.7	109.37	107.93	106.85	107.26	106.59
103.99	104.07	105.43	106.59	104.51	105.71	107.99	107.25	107.21	106.46	104.51	106.1	107	108.15	104.58	105.38	105.35	104.6	105.73	107.42	104.22	104.4	105.64	107.02	105.29	102.91	105.03	105.42	106.19	105.27	105	107.54	106.11	105.65	107.46	105.66	106.38	106.71	106.75	105.3	104.26	108.07	103.79	107.94	104.67	104.14	105	107.34	107.08	104.23
95.943	99.979	97.949	97.233	96.464	98.79	99.357	96.973	99.961	97.294	96.13	98.401	98.235	97.257	96.219	97.487	97.651	97.897	98.209	99.142	98.487	98.523	99.05	97.322	98.006	96.996	96.899	100.07	98.212	98.395	99.95	99.314	97.447	98.718	96.875	96.741	99.434	98.874	98.69	96.074	96.977	95.828	96.711	98.046	96.561	100.32	97.42	97.997	99.162	97.682
106.05	104.86	105	104.95	107.02	105.58	106.91	107.2	107.11	106.19	106.06	107.2	104.96	106.58	103.59	107.5	103.64	104.73	107.57	106.25	104.1	103.62	105.86	108.71	104.87	107.1	104.86	105.81	106.28	107.98	107.5	103.8	107.33	108.81	104.84	107.34	105.64	105.88	107.89	107.66	106.43	107.18	104.54	106.12	106.84	105.86	103.78	102.15	106.43	104.47
108.55	106.64	108.39	107.93	107.84	107.72	108.43	109.27	110.71	107.54	108.93	109.35	107.29	108.73	109.47	107.99	111.4	108.79	104.9	107.96	109.18	109.72	109.69	107.52	108.87	107.62	108.8	109.58	107.2	111.19	110.21	108.03	107.38	107.2	108.21	108.7	106.47	109.33	108.37	107.95	106.76	109.1	108.68	106.98	108.07	107.78	108.13	108.51	108.85	107.01
106.52	106.63	105.02	106.48	106.61	107.25	104.61	107.09	104.76	103.41	104.15	105.46	104.18	104.44	106.44	105.74	105.7	104.56	105.05	106.71	104.91	107.6	104.4	105.31	105.19	105.3	106.06	107.04	103.99	104.47	102.99	107.27	108.41	106.94	106.05	107.65	105.42	107.46	107.17	105.07	106.24	105.55	107.54	104.29	103.88	105.58	103.91	104.48	105.9	108.5
106.2	103.96	105.88	105.41	104.19	105.16	107.27	105.83	105.72	105.99	105.45	107.9	105.93	105.66	103.49	106.8	104.24	107.01	104.72	104.84	103.16	105.94	105.61	104.5	107.72	105.93	106.19	104.53	105.97	106.54	104.2	105.91	105.33	105.51	105.59	105.96	106.16	105.43	104.46	107.24	105.59	104.69	106.58	105.73	105.66	105.09	104.7	104.45	106.76	105.33
105.03	105.65	106.95	106.08	105.93	106.75	105.79	107.59	104.91	104.43	105.76	107.09	106.92	107.1	107	103.8	108.27	107.98	107.96	104.32	105.96	106.2	105.87	104.14	106.55	105.42	105.57	106.63	108.17	104.3	105.4	107.05	105.07	104.94	106.7	107.16	105.71	105.96	104.22	105.44	103.95	106.61	105.96	106.22	107.36	103.46	103.49	107.81	105.03	107.46
105.75	107.13	107.36	105.41	107.52	106.53	104.12	105.42	104.61	106.24	106.78	105.44	105.57	107.22	106.85	106.96	103.17	104.55	106.89	104.28	106.56	105.98	106.69	105.48	108.12	107.55	107.26	105.21	106.97	109.54	105.36	106.01	105.5	107.41	108.3	104.77	106.6	108.74	106.5	106.21	105.41	109.48	105.46	106.74	105.93	106.12	106.12	106.25	106	106.82
99.074	100.02	98.152	99.455	100.11	98.06	99.036	98.765	98.33	99.524	97.593	98.887	99.221	101.06	99.023	99.341	100.83	98.328	99.203	99.136	99.27	99.919	99.658	99.533	98.718	100.06	100.18	99.002	99.899	100.75	99.557	98.966	97.876	100.63	98.324	98.651	99.836	100.23	97.19	99.494	101.12	101.72	99.135	100.53	98.309	98.909	98.412	96.944	99.694	99.227
105.83	105.29	105.76	106.8	104.7	107.36	107.09	105.88	105.15	105.57	103.2	105.59	105.57	106.6	107.1	104.75	106.18	107.43	104.35	107.02	105.11	105.13	104	106.24	104.83	107.31	105.7	106.73	106.21	107.46	105.07	106.1	105.19	103.83	105.86	105.97	107.86	107.22	107.78	103.1	106.69	104.86	106.16	106.25	104.19	105.66	104.85	104.82	105.34	105.36
101.12	98.771	99.488	101.06	99.483	103.77	101.65	99.29	99.829	99.952	102.56	100.23	101.46	102.35	97.892	99.885	102.45	100.45	101.08	101.18	99.264	102.37	101.4	100.54	101.03	102.47	99.854	100.08	102.11	100.62	101.81	101.45	99.552	102.51	100.7	100.75	101.06	98.58	101.74	99.157	100.42	98.418	100.97	101.42	100.17	99.301	99.913	101.99	102.43	98.968
106.23	104.86	104.91	105.14	106.71	106.53	104.62	106.3	106.47	106.28	104.8	106.92	104.02	105.75	105.09	101.94	106.29	105.99	105.99	103.2	105.36	106.55	105.66	104.29	105.13	106.06	103.68	106.15	103.6	105.02	103.37	106.8	107.55	106.26	107.06	107.43	104.9	104.44	105.28	103.98	107.91	104.08	106.65	106.17	105.87	106.71	106.08	106.84	104.35	103.09
105.55	106.29	105.58	104.1	105.12	104.25	104.6	106.11	104.43	103.92	106.96	108.59	102.54	105.04	107.15	103.58	105.89	106.52	104.18	106.52	105.96	104.61	105.76	103.06	107.01	106.71	105.68	104.2	105.78	103.48	104.91	107.26	104.47	103.62	103.42	103.71	105.31	105.88	104.37	104.64	104.77	106.94	106.45	104.81	105.53	106.2	106.57	105.55	108.26	107.49
107.21	105.97	106.71	107.76	109.18	110	109.39	108.52	109.36	106.3	108.9	108.2	106.24	107.87	109.26	108.18	106.1	109.38	108.33	106.79	107.95	106.48	107.83	107.47	106.23	108.31	107.11	108.4	109.31	106.14	110.55	108.91	108.41	106.15	107.58	109.8	106.8	108.38	105.81	107.48	108.03	108.28	108.99	109.39	108.46	107.12	109.68	109.51	107.53	107.54
106.91	106.01	106.21	106.38	107.18	104.64	107.11	104.51	105.47	106.62	106.84	106.57	107.85	107.1	105.82	107.34	105.79	106.25	106.71	106.41	105.39	106.36	107.12	109.15	107.87	107.63	107.87	102.66	106.54	106.8	107.14	106.29	104.99	107.72	106.11	105.88	105.28	107.69	105.74	106.93	107.47	106.82	105.95	105.72	103.71	106.59	104.84	105.76	104.22	104.62
106.3	108.49	105.47	104.96	106.11	104.13	104.07	106	103.89	104.64	105.81	107.14	106.65	105.65	107.23	107.41	104.48	106.5	105.81	106.45	105.42	106	103.36	107.71	105.9	106.26	106.85	104.79	105.51	105.31	105.75	103.78	107.21	106.94	104.25	105.48	106.83	107.06	105.49	104.83	105.76	103.12	105.82	103.73	105.36	104.85	104.88	106.07	103.37	103.83
106.47	107.3	105.64	105.27	105.83	106.95	104.04	106.08	106.65	107.05	103.77	104.29	106.93	104.96	104.73	106.48	104.93	106.07	106.76	104.49	105.28	107.71	105.38	106.9	102.61	104.36	106.27	106.63	107.51	107.75	106.94	105.89	104.3	106.11	105.5	105.59	106.8	106.71	105.64	106.21	107.41	106.2	106.65	105.79	107.04	105.43	106.37	104.67	105.51	107.04
101.2	99.751	101.96	104.7	102.32	100.18	99.915	100	98.068	102.81	101.08	98.395	100.47	100.53	102.19	101.43	100.89	99.817	98.798	100.93	99.134	99.82	101.87	101.55	100.9	101.93	99.716	101.79	100.8	101.74	102.4	99.812	100.91	99.077	101.27	99.619	100.73	101.61	100.45	101.44	100.23	102.1	99.455	101.17	101.84	100.8	100.29	98.976	100.4	99.439
107.22	106.65	105.69	105.94	106.41	107.35	106.52	104.36	107.3	106.59	106.71	105.98	106.65	107.21	106.87	107.81	105.46	105.88	106.23	104.67	108.25	105.82	109.32	107.05	106.8	105.64	105.41	105.96	107.68	105.72	107.55	106.2	105.26	105.67	106.6	104.9	104.85	107.21	104.49	107.34	107.76	107	108.02	105.82	106.82	108.3	107.86	107	105.8	105.73
109.39	106.81	107.39	106.59	107.36	108.18	109.51	108.76	107.74	108.83	106.71	107.06	107.16	106.8	104.38	108.52	106.13	109.03	106.11	105.98	105.75	107.38	106.72	107.32	108.83	108.63	108.04	108.43	106.69	109.18	104.84	109.47	108.78	106.57	107.74	106.09	107.46	109.36	106.97	107.81	110.1	109.25	106.85	105.82	106.83	108.57	105.72	106.93	106.85	106.76
104.1	106.8	104.44	106	104.89	103.09	106.62	104.65	104.97	103.9	106.1	106.72	104.88	104.85	105.3	104.39	105.19	106.22	105.36	105.22	105.26	105.45	105.12	103.97	106.07	103.03	104.39	106.05	106.52	104.78	104.74	106.16	107.04	106.71	105.61	107.45	106.83	105.92	106.69	105.33	105.3	107.5	103.59	104.33	106.85	105.92	107.18	105.9	106.04	105.6
96.815	96.247	96.596	94.291	97.799	98.256	96.673	98.788	98.186	96.041	96.96	98.375	98.06	99.479	98.174	99.058	100.14	95.38	101.15	96.15	100.33	95.555	98.322	96.79	98.948	97.598	97.223	99.002	101.16	99.35	96.316	96.625	99.088	98.514	97.048	97.756	99.351	98.293	100.08	98.764	98.993	98.233	99.297	95.456	98.873	97.439	98.258	96.91	98.725	96.896
109.42	106.33	108.52	106.8	109.75	108.85	108.56	109.76	106.25	106.8	109.26	107.97	107.74	106.29	108.15	106.75	106.48	108.1	109.78	107.37	106.88	108.8	108.22	107.23	107.41	109.17	108.7	106	107.97	109.04	110.46	109.31	107.38	106.81	107.33	109.41	107.14	106.25	107.89	107.89	109.86	109.15	109.44	107.97	109.71	107.29	107.33	108.52	108.15	111.24
107.61	104.68	107.75	107.62	105.47	106.69	107.52	104	106.09	107.49	105.41	105.4	107.84	104.97	106.57	108.11	105.06	104.93	108.12	106.76	108.28	106.11	106.68	105.21	106.36	107.64	106.47	108.75	107.73	107.52	104.54	109.17	106.39	105.91	106.7	106.37	103.87	106.49	106.48	108.21	105.92	108.9	103.7	107.42	107.71	105.85	106.58	105.9	107.56	105.47
107.9	110.99	107.47	107.83	108	108.04	107.08	109.54	107.81	109.29	106.99	109.19	110.52	108.44	107.52	108.17	107.72	106.66	108	107.99	106.81	108.55	110.13	107.51	108.92	108.01	106.85	107.59	110.44	106.47	109.43	108	109.27	106.63	109.15	109.02	107.34	109.99	111.03	107.47	109.07	105.06	106.55	108.87	109.46	108.84	107.34	107.58	108.44	107.61
107.94	109.44	109.11	106.87	108.33	107.36	108.34	109.47	108.21	108.33	108.51	108.15	105.73	110.41	107.56	109.68	108.23	109.02	107.17	110.51	110.72	110.06	108.3	108.01	107.61	109.72	109.09	109.3	107.18	108.02	108.02	107.3	107.37	107.11	108.87	108.42	105.86	107.3	107.53	107.53	105.64	107.07	106.35	107.48	109.79	108.8	107.77	107.2	110.04	107.27
104.31	105.08	105.19	103.49	108.01	103.57	105.71	106.13	105.58	103.78	106.93	105.77	106.21	104.71	105.23	103.34	106.02	107.29	104.47	104.02	105.01	108.06	104.11	104.64	107.41	104.96	105.69	106.41	108.63	104.33	105.62	105.91	106.17	105.33	105.6	106.87	106.02	105.3	103.77	106.67	107.18	105.89	106.14	108.22	105.66	105.64	109.38	104.96	105.01	106.8
99.677	98.928	99.018	98.082	96.994	96.715	100.75	99.568	96.997	98.509	98.121	97.14	98.967	100.06	97.491	96.963	97.845	98.946	97.138	99.632	98.458	97.564	95.125	96.757	99.882	97.848	98.866	99.498	99.106	96.83	99.136	99.959	98.473	96.919	97.072	97.284	98.889	97.185	96.724	96.385	96.456	97.469	99.309	100.27	97.949	97.011	97.904	97.909	96.418	96.116
100.86	100.81	102.4	101.04	100.71	100.46	100.94	100.14	98.379	100.93	100.77	101.17	100.44	100.29	102.52	101.49	101.6	99.74	101.39	100.42	101.64	103.41	102.88	100.01	101.65	102.02	100.65	101.43	101.09	100.6	100.01	98.972	99.441	99.947	101.35	101.63	101.6	100.06	98.429	100.53	100.68	100.54	100.97	100.12	100.68	101.24	102.06	100.35	100.78	100.37
106.98	107.39	108.92	107.33	106.05	108.21	106.42	109.33	109.96	106.78	108.57	108.62	106.63	108.35	107.64	107.32	109.26	108.71	107.68	106.5	106.93	107.2	105.13	108.4	108.71	108.56	108.48	109.21	109.7	107.12	108.84	108.27	109.44	108.48	107.69	108.24	108.55	110.04	109.21	106.79	106.61	108.39	105.92	109.12	107.79	107.21	106.16	111.42	107.28	109.26
100.76	100.68	103.57	99.688	100.18	101.59	101.15	102.04	101.42	100.38	100.52	102.78	98.647	101.18	99.82	100.68	101.03	102.35	101.02	101.42	98.917	100.39	101.71	100.02	99.916	101.26	100.65	102.32	101.32	102.83	98.976	100.6	100.45	98.138	101.32	101.58	99.697	100.72	101.19	102.51	99.58	100.23	100.02	101.98	98.602	102.18	99.418	98.831	98.925	103.48
106.81	109.25	108.47	106.75	109.83	104.74	105.27	108.2	105.69	105.85	107.1	108.13	104.49	105.75	108.17	107.24	108.72	106.97	106.16	107.34	105.72	107.24	107.3	106.36	107.16	107.83	106.61	104.72	109.28	106.55	106.17	106.69	105.7	107.72	104.92	105.8	103.7	109.04	107.15	107.97	105.88	107.53	105.63	106.08	107.15	106.95	105.93	107.21	106.81	106.87
105.43	106.32	105.95	104.77	106.06	104.44	105.93	104.7	104.85	107.01	106.01	105.4	103.96	105.23	104.7	106.03	107.02	105.89	106.39	105.7	105.79	103.95	106.06	107.4	105.31	105.83	106.53	106.88	106.57	105.69	105.64	107.76	107.17	103.87	106.85	105.37	105.93	105.15	105.18	105.96	103.95	103.33	105.53	108.05	106.49	106.47	105.38	108.47	102.19	106.57
97.779	96.425	98.757	99.919	97.808	97.125	101.78	97.983	99.039	97.518	96.945	97.783	99.851	99.13	96.977	98.909	96.988	96.877	96.835	99.987	97.482	98.195	98.299	98.276	97.815	100.6	97.557	98.827	97.233	96.723	97.275	97.167	97.95	99.618	96.577	99.524	96.962	98.2	98.149	96.355	98.811	97.763	96.594	96.846	96.599	99.151	96.903	96.621	100.19	96.699
109.15	110.18	106.89	108.76	109.25	107.3	108.55	109.92	108.81	109.24	106.97	107.18	109.37	105.58	107.79	108.52	108.68	106.95	107.37	106.64	111.4	107.36	107.46	110.06	111.92	106.52	106.17	107.63	107.14	106.42	109.7	109.18	106.12	108.95	108.66	109.22	106.71	109.42	108.67	107.22	106.13	110.02	109.15	107.01	106.59	109.17	109.24	107.85	109.26	107.6
108.48	109.12	107.52	107.35	109.57	106.6	107.23	111.29	108.11	107.89	108.76	108.85	109.14	108.66	109.96	107.28	108.22	106.45	110.91	106.48	108.7	109.78	107.89	109.02	108.68	108	106.26	108.71	108.92	108.57	108.22	107.28	108.32	107.66	109.81	108.49	107.66	108.49	108.29	108.18	109.9	108.15	105.17	109.65	107.92	108.7	108.35	105.22	109.94	106
106.72	108.17	105.9	106.43	108.16	107.35	105.93	105.77	105.18	106.11	107.77	105.86	108.41	106.73	107.15	106.99	108.09	107.11	105.47	105.55	106.1	105.81	107.36	106.68	105.4	108.41	107.66	107.56	107.78	106.91	105.19	105.51	106.03	107.27	105.55	106.33	107.49	106.44	106.66	106.53	106.03	104.22	106.84	105.96	107.16	107.04	106.77	109	106.65	108.05
106.48	105.62	105.23	105.93	108.01	108.08	106.98	104.54	104.63	106.58	107.53	106.81	105.98	108.12	105.1	106.31	105.99	106.95	105.94	108.39	104.69	108.12	106.71	109.81	107.58	105.8	106.56	104.99	107.92	105.1	105.16	108.03	106.91	107.09	104.37	107.91	107.48	105.99	106.9	106.72	105.1	106.74	107.53	105.74	105.6	105.67	105.9	106.81	106.68	108.03
108.27	108.76	108.49	107.73	106.64	108.65	107.58	108.99	110.2	108.4	110.27	109.76	106.69	106.42	105.58	106.3	106.12	108.66	109.97	108.31	106.98	108.04	108.36	107.26	105.87	110.34	109.13	106.4	109.27	106.59	110.51	107.3	107.93	107.62	105.6	104.08	108.06	107.71	107.53	106.28	109.36	106.45	107.58	105.48	107.97	108.62	107.13	108.93	107.46	107.61
105.65	104.42	106.95	104.37	106.62	106.24	104.87	103.21	106.86	107.29	106.24	106.91	105.08	105.7	103.74	105.93	104.72	106.22	107.09	106.45	107.1	107.38	105.45	106.09	106.33	104	107.8	106.64	105.6	105.33	106.21	109.5	105.22	106.1	105.74	105.43	106.65	104.76	104.86	105.46	108.1	104.37	108.44	105.69	103.85	105.72	106.36	104.68	104.88	106.69
98.778	100.08	97.736	98.028	96.011	96.344	97.099	97.791	95.846	97.673	98.913	99.592	97.864	99.895	98.983	99.27	97.804	98.479	97.012	96.452	98.764	98.045	98.502	98.286	98.8	97.828	98.68	99.496	98.778	98.187	99.457	99.269	98.866	100.19	95.625	99.282	98.378	97.232	98.002	98.508	96.393	97.492	99.054	98.992	96.841	98.277	98.095	97.408	96.66	98.35
107.61	103.38	107.81	106.96	105.21	105.65	106.8	105.42	106.02	103.76	104.37	105.35	104.86	104.32	106.54	104.87	106	106.98	106.25	106.1	106.28	105.58	105.11	104.7	106.27	106.89	104.92	104.55	103.93	108.56	105.57	106.99	105.25	107.13	105.5	106.51	103.76	105.54	106.65	108.56	105.51	103.83	106.82	106.94	104.96	104.81	105.88	104.51	101.95	106.6
107.82	106.01	107.43	106.31	106.36	107.75	104.32	107.64	108.43	107.13	110.19	107.84	108.29	106.94	108.33	106.98	107.84	105.22	107.5	108.17	108.43	105.81	106.86	108.42	107.41	108.62	107.31	108.59	107.99	108.23	106.72	108.87	106.5	107.77	108.79	107.75	107.38	105.2	108.4	106.7	109.68	108.69	106.33	107.8	107.43	108.69	108.61	107.59	108.62	107.99
105.62	106.97	106.6	106.25	106.88	106.51	105.38	106.22	105.74	105.54	105.65	107.82	105.52	103.3	103.8	105.43	105.68	103.28	104.6	106.99	104.46	105.23	105.75	105.08	104.91	104.04	105.77	105.05	105.67	109.79	104.69	103.7	104.58	105.42	104.71	105.93	106.69	105.51	107.79	106.22	108.72	106.29	106.28	106.37	104.02	104.1	107.95	105.51	105.29	106.86
106.3	106.3	108.31	108.16	107.85	106.02	107.85	108.59	107.49	106.94	107.78	108.28	109.1	108.42	108.63	107.12	107.87	108.96	107.09	109.03	106.58	108.93	107.72	109.35	106.43	107.51	108.08	108.42	107.96	108.26	106.81	107.78	106.77	106.29	108.06	108.52	108.72	106.1	108.9	107.74	107.99	108.04	105.92	109.58	110.44	106.62	108.14	108.29	108.71	106.33
108.21	108.23	108.86	109.02	108.23	107.56	110.87	109.66	109.17	107.56	109.43	109.48	109.86	108.14	107.9	107.03	108.55	105.8	107.12	107.87	107.22	107.58	106.85	106.77	109.07	107.44	109.44	107.45	109.97	108.54	108.57	107.31	107.55	110.41	109.42	108.39	107.26	108.26	108.28	109.75	106.93	109	108.41	109.41	110.29	107.69	110.09	107.14	106.29	109.73
105.91	106.89	106.48	106.92	108.09	107.6	106.86	107.31	107.41	102.83	106.88	107.1	105.02	106.67	104.59	105.04	106.24	108.34	105.58	107.12	106.55	105.22	106.86	108.55	105.41	107.68	105.38	106.49	105.83	107.01	105.38	107.33	105.86	107.77	104.65	106.14	106.69	107.27	105.44	106.12	106.53	106.48	105.76	109.42	105.85	108.24	106.75	106.37	105.53	106.53
108.92	109.39	109.18	109.85	106.77	108.42	107.61	108.97	108.21	108.45	108.34	108.23	108.15	108.94	108.45	109.48	108.42	107.95	106.66	111.56	109.96	107.92	107.37	109.2	109.51	106.82	107.05	107.2	109.1	109.21	106.7	109.86	108.84	108.07	108.49	108.48	107.02	107.25	109.09	110.09	106.81	108.48	108.12	106.51	108.34	108.94	110.24	110.26	109.19	108.55
106.26	105.35	105.7	102.78	103.76	106.59	106.74	106.74	107.63	105.27	106.04	107.26	106.69	106.52	106.37	105.56	108.1	105.12	104.2	106.3	108.76	106.58	102.67	105.39	106.54	107.54	105	105.37	106.78	105.93	106.58	105.13	104.76	105.84	106.11	106.07	105.09	103.45	105.84	104.15	104.96	104.86	106.38	107.92	107	106.01	104.16	107.2	105.93	105.17
100.86	100.73	100.73	101.59	101.79	99.336	102.8	100.65	100.95	101.05	101.42	100.61	99.976	101.88	98.861	101.74	101.63	99.307	99.132	100.55	101.26	103.32	101.28	103.27	101.64	101.24	100.22	100.11	101.13	101.73	102.4	100.94	101.63	101.95	103.37	101.12	102.68	101.42	100.99	98.724	100.53	102.63	101.66	99.867	100.4	101.68	102.89	98.979	100.53	101.6
99.738	97.924	100.71	96.958	97.564	100.93	102.42	97.847	97.321	99.882	99.077	96.248	97.734	98.783	99.558	99.683	100.59	101.5	99.379	99.531	98	97.361	100.39	99.023	100.08	97.447	100.41	97.511	99.201	100.28	100.98	98.339	100.69	99.545	98.712	96.92	99.115	98.793	98.373	99.364	98.575	99.308	97.082	99.091	99.518	97.235	97.698	98.584	98.4	99.015
107.53	107.06	105.71	107.95	105.9	108.08	106.51	105.55	106.16	107.21	106.59	106.61	105.34	106.27	104.2	106.2	104.82	107.52	106.66	107.44	104.69	105.61	105.87	105.99	107.05	107.26	106.9	107.37	105.82	105.11	106.23	106.25	105.1	105.33	106.42	106.76	108.51	108.92	108.27	104.24	106.09	107.94	107.69	105.27	106.2	107.56	107.1	105.68	108.7	107.59
109.33	108.95	105.39	107.77	108.32	109.11	106.91	108.93	108.6	107.18	107.16	107.89	107.03	107.27	109.17	106.96	107.44	108.15	107.16	109.8	106.96	107.34	106.24	105.88	106.97	108.93	108.1	106.7	108.7	108.72	106.34	106.1	108.45	108.12	109.79	108.42	109.01	107.45	110.53	109.57	108.34	106.85	108.04	109.92	106.15	107.8	105.36	106.92	107.63	107.14
102.03	99.427	100.35	101.03	99.493	102.87	99.779	100.16	98.728	100.71	102.38	99.955	103.17	100.28	99.104	100.06	101.67	100.44	101.12	99.924	101.02	100.97	98.466	100.59	102.32	103.11	101.92	98.522	101.97	100.94	103.59	100.5	102.74	101.74	101.35	101.36	102.5	99.791	100.14	100.87	99.913	98.8	99.213	102.69	102.01	101.14	99.405	100.14	104.1	102.73
107.26	105.45	108.77	107.84	108.09	108.3	106.36	107.52	106.14	106.2	107.29	107	106.8	108.15	106.78	106.83	105.02	106.22	108.59	105.59	106	105.88	104.37	106.69	105.65	104.95	106.65	106.53	106.17	106.21	108.38	106.1	106.04	107.04	107.98	105.74	104.95	106.37	106.44	108.61	107.06	107.61	107.23	106.34	109.24	106.24	107	105.05	106.74	108.44
97.703	96.533	97.203	99.739	98.165	99.319	99.575	97.354	99.184	101.14	98.198	98.798	98.228	100.07	99.249	96.1	98.817	98.201	96.521	99.537	99.169	97.709	97.895	95.874	99.532	98.372	97.703	97.728	97.706	97.134	99.05	100.21	99.365	101.49	98.022	97.469	98.788	97.898	98.629	100.82	99.188	99.691	98.207	98.232	97.351	98.238	99.048	97.398	100.51	97.087
107.82	109.92	110.49	108.3	108.24	110.54	108.36	108.59	107.95	106.85	108.57	109.87	108.15	107.51	106.54	107.81	106.52	106.78	106.29	108.26	109.28	108.92	106.54	108.89	107.09	111.64	108.45	109.13	108.57	108.37	108.22	107.65	108.54	107.61	109.03	109.07	110.21	107.31	108.26	108.54	108.45	108.78	105.68	107.74	105.69	108.23	109.01	108.86	107.14	107.53
99.116	99.142	99.291	99.964	99.318	98.503	100.56	97.781	98.523	99.281	98.762	99.768	99.74	99.385	97.821	98.65	96.82	98.787	97.761	100.14	100.85	97.446	99.962	98.12	100.14	99.557	99.295	98.887	98.935	98.902	99.701	98.937	100.32	96.257	98.13	101.83	98.836	98.933	98.686	99.424	97.433	99.354	101.23	99.589	97.427	99.248	99.931	96.934	96.437	98.666
104.41	106.11	106.15	105.23	105.23	106.73	106.06	106.4	106.95	105.1	106.36	105.76	104.97	104.47	104.64	106.41	103.85	105.41	106.94	107.63	105.85	105.57	105.2	105.85	108.93	104.1	105.75	104.68	106.15	105.6	106.43	106.52	104.79	105.77	106.08	106.45	107.22	106.22	105.19	104.73	104.98	104.71	106.02	104.96	106.62	105.05	105.68	105.28	106.88	104.82
100.48	100.78	99.052	99.382	100.87	99.749	101.56	102.26	101.62	101.6	99.467	98.377	98.797	98.861	99.672	100.27	102.61	100.56	99.017	99.736	99.106	100.78	99.806	100.16	99.48	100.58	99.472	104.7	98.539	100.93	99.667	100.66	100.73	100.73	100.03	99.922	102.29	98.877	98.82	99.545	101.27	100.52	100.15	102.39	101.85	101.56	99.342	99.499	99.944	99.914
105.46	104.63	105.61	105.5	105.65	104.61	105.65	104.87	107.01	105.48	104.05	105.42	105.69	106.14	106.36	105.93	107.51	105.96	106.99	105.3	104.44	107.47	105.34	108.42	106.52	103.25	104.28	104.14	105.76	106.37	104.58	105.92	106.62	103.25	103.77	102.62	107.84	106.66	106.14	104.53	106.08	103.4	106.03	104.45	104.82	105.93	104.06	105.18	107.09	106.11
107.56	106.63	105.43	105.16	108.75	107.51	105.52	107.78	105.79	106.25	109.36	106.88	105.64	104.96	106.99	106.9	105.33	106.74	106.88	107.77	106.45	107	109.49	104.55	109.5	107.93	106.89	109.22	107.34	110.11	106.82	106.39	106.16	106.92	107.43	108.77	104.9	108.77	107.14	107.75	106.75	106.57	105.99	107.44	107.02	106.03	104.93	105.96	106.33	107.47
98.184	96.511	97.943	97.443	96.494	97.675	98.545	96.984	97.014	97.571	99.746	96.975	97.651	98.223	97.619	99.039	100.5	97.831	98.166	98.333	99.956	97.227	98.073	99.167	96.915	96.896	98.235	97.419	98.779	98.479	99.226	97.022	98.584	98.97	97.477	99.367	99.634	98.867	97.888	97.576	97.297	97.374	95.949	97.993	97.392	98.439	97.251	98.602	98.412	99.147
107.61	109.05	108.77	109.76	108.91	107.08	108.17	107.45	108.67	108.12	108.05	107.62	107.1	110.19	108.04	108.31	107.26	107.61	107.71	108.38	108.16	107.37	109.02	109.76	108	107.21	108.32	109.38	107.65	107.09	108.74	109.98	108.16	109.74	108.06	107.56	106.27	108.7	108.52	107.59	108.41	109.44	107.66	107.55	108.59	108.43	108.42	111.4	109.93	107.79
103.85	104.64	108.32	106	105.56	105.07	105.76	106.35	105.53	105.9	106.24	104.86	106.16	106.13	105.74	105.08	104.68	104.29	106.6	105.96	107.66	107.07	104.57	105.83	105.9	105.18	103.73	107.51	104.06	105.95	105.27	107.44	106.02	104.93	106.29	106.86	105.66	105.11	106.79	107.07	105.93	105.5	106.86	105.04	105.13	106.68	105.09	105.59	107.1	107.32
105.27	107.18	105.06	106.13	108.53	106.32	105.81	106.4	108.47	106.06	107.73	106.32	105.45	105.69	105.21	105.22	105.94	105.5	105.24	103.96	106.26	106.8	105.49	107.93	105.4	105.96	106	106.11	106.72	105.38	105.15	106.36	105.25	105.74	103.81	106.21	106.35	105.63	106.56	105.11	105.52	107.73	105.53	104.41	105.37	103.69	107.03	104.78	105	107.05
104.54	105.12	108.48	106.83	106.03	105.24	104.32	104.96	105.07	106.1	105.21	104.43	105.15	105.95	105.92	105.49	106.67	104.14	105.42	104.69	105.89	105.58	106.48	103.71	105.62	105.8	106.88	104.79	104.67	104.58	108.64	106.46	106.38	103.92	104.43	106.69	108.19	104.68	103.87	106.99	104.46	106.09	107.83	104.85	106.39	105.55	105.14	106.04	104.49	104.7
97.339	96.857	99.425	96.864	98.892	100.99	96.739	97.727	98.18	98.579	95.462	95.931	96.106	96.128	97.448	99.549	97.971	96.186	98.076	95.449	97.262	99.551	96.996	97.294	97.043	97.013	97.995	97.546	97.528	99.752	98.885	97.941	96.714	98.77	97.826	99.02	98.125	99.385	97.906	97.168	98.38	96.809	98.053	98.377	96.236	96.332	98.637	97.291	96.514	98.879
96.96	96.459	96.915	97.69	100.27	98.141	98.801	98.243	97.373	99.471	97.591	98.276	101.22	101.1	95.795	97.943	98.307	98.108	96.929	98.572	98.785	98.634	100.89	95.595	98.983	94.581	98.396	98.652	98.978	98.239	96.137	100	97.847	98.799	95.677	98.385	98.745	96.294	98.139	100.79	99.284	99.99	99.488	97.529	97.158	95.749	98.653	97.062	98.217	97.801
106.49	106.92	108.1	107.15	106.22	107.39	108.29	106.21	106.97	106.83	106.32	108.28	108.16	108.05	103.76	107.33	105.22	104.79	104.64	106.88	105.34	107.48	107.48	105.36	105.63	103.79	106.9	107.35	107.33	109.29	109.8	106.3	107.22	108.91	108.47	105.3	109.19	106.62	106.68	107.18	104.88	106.51	104.97	107.99	107.86	106.34	105.66	106.24	105.15	107.38
109.17	109.95	107.56	108.89	109.82	110.2	107.76	107.3	109.78	105.27	108.7	110.25	107.54	108.96	107.25	108.64	107.54	108.73	106.93	108.39	109.53	109.08	107.66	108.25	108.3	110.27	108.22	108.52	108.39	107.38	107.83	106.44	107.03	107.37	107.71	108	107.85	108.91	107.98	110.36	109.68	109.07	107.69	109.29	107.38	109.99	108.03	108.78	109.81	110.7
107.23	108.64	108.93	108.33	108.62	107.56	106.16	109.48	108.74	107.85	108.39	105.93	107.61	108.65	108.51	109.35	107.15	108.96	110.06	108.11	109.26	107.45	106.06	108.13	107.63	109.6	108.21	108.57	106.99	106.79	109.58	109.27	108.31	110.11	108.09	108.73	108.16	107.49	109.1	107.88	109.16	107.91	108.01	108.37	109.22	107.26	106.61	109.24	110.49	109.36
104.91	104.38	105.3	105.26	105.53	105.26	104.5	102.95	106.82	104.26	107.01	103.72	105.38	106.01	105.63	106.71	105.72	104.4	103.13	106.98	103.98	107.3	105.17	106.34	105.6	104.75	105.98	105.25	105.43	106.47	107.48	105.26	105.72	105.71	105.09	104.97	101.44	105.12	106.51	108.24	105.25	106.86	106.4	107.37	104.26	103.07	104.27	106.03	106.26	105.66
97.559	97.181	100.46	97.975	97.982	97.219	99.469	98.312	99.326	97.705	97.163	97.671	99.426	98.885	97.765	97.097	97.607	96.72	98.493	100.08	96.835	96.711	98.614	99.494	95.587	98.431	97.542	97.664	99.975	97.741	98.901	97.366	99.768	97.201	97.095	96.596	98.11	100.01	96.023	99.523	100.58	99.001	97.282	97.78	97.585	96.82	97.433	98.39	97.22	98.892
108.91	111.3	111.14	109.19	110.85	113.13	111.6	107.6	110.56	110.65	108.9	113.51	110.5	110.57	111.11	110.6	109.95	109.74	109.35	109.88	111.78	109.56	109.36	107.62	110.2	110.18	111.62	111.33	110.62	112.69	110.6	109.57	109.36	110.4	110.12	110.38	109.68	110.99	111.68	108.94	110.61	112.07	109.83	108.99	110.69	110.92	109.6	111.79	111.76	111.35
100.66	99.235	99.48	98.248	98.9	96.915	99.328	97.011	99.77	100.43	97.872	101.64	98.736	99.726	100.24	99.759	100.37	101.63	100.35	98.82	97.893	100.77	99.693	101.72	101.81	101.31	98.495	100.81	99.29	100.45	97.686	99.842	98.906	102.71	100.01	99.078	101.02	99.665	102.8	101.3	103.83	102.13	99.791	100.08	101.48	99.484	99.819	98.125	100.45	101.57
106.52	108.28	108.64	107.86	109.49	110.54	107.39	108.48	107.82	110.44	106.5	106.53	105.75	109.19	108.8	108.65	108.12	108.94	105.77	109.12	109.66	108.27	109.57	108.46	106.07	108.91	107.29	108.19	106.83	108.4	110.88	106.11	107.43	107.57	107.68	111.47	109.12	107.2	105.59	108.16	105.26	107.17	108.59	108.6	107.35	108.28	107.56	110.05	107.73	106.69
104.76	106.74	106.46	106	107.22	106.18	105.09	105.29	103.98	105.94	107.55	105.12	107.05	105.79	105.03	105.56	104.69	108.17	106.2	105.08	105.24	106.08	106.12	105.51	106.01	105.63	105.38	102.82	105.37	105.76	104.91	105.81	105.11	107.6	104.45	105.5	105.82	105.58	104.35	105.87	104.44	104.01	106.08	106.15	105.8	104.49	105.48	106.65	105.67	105.6
108.51	106.83	108.2	110.41	108.73	108.71	108.86	109.21	108.36	109.58	108.71	107.55	110.55	110.47	108.79	110.56	108.44	107.26	108.43	108.36	111.83	107.92	105.54	109.1	109.88	108.45	109.23	107.18	107.45	109.73	107.74	108.89	109.73	109.15	108.14	108.69	109.25	109.38	110.11	111.06	110.87	106.46	105.98	111.09	109.9	107.6	107.8	109.74	109.15	107.3
98.277	98.101	97.368	98.413	98.543	97.687	97.611	97.25	98.022	97.256	97.772	96.625	97.194	97.349	98.491	99.239	99.251	98.777	97.794	97.686	97.905	100.26	98.265	97.665	98.544	96.863	98.255	97.224	97.055	97.8	96.651	99.025	98.708	97.042	100.23	97.703	97.244	98.079	98.355	97.663	97.311	96.92	97.346	97.826	97.765	98.378	100.01	96.668	98.223	97.686
109.6	110.95	110.73	112.08	110.73	111.79	111.76	110.73	108.62	112.53	110.3	109.98	108.98	110.93	108.81	109.73	112.65	110.77	108.19	111.56	110.39	110.95	109.37	110.71	112.11	110.61	110.24	109.94	109.39	112.83	108.58	111.36	111.12	111.14	110.11	109.4	109.98	109.21	109.81	110.51	113.24	110.72	110.55	110.25	110.78	109.74	111.54	110.75	111.88	110.43
106.28	108.59	107.42	107	106.51	105.19	107.76	106.19	106.48	105.22	105.4	111.02	103.79	107.14	107.79	105.22	105.88	105.63	104.32	105.61	104.95	106.81	103.38	103.14	105.11	105.77	106.15	106.45	106.63	105.18	106.16	103.83	104.21	105.01	105.96	106.07	106.31	105.16	104.69	106.09	103.82	105.48	105.56	104.73	104.45	106.25	105.17	105.45	105.39	104.94
97.617	97.74	98.023	99.682	97.43	98.111	98.02	97.463	97.382	97.156	98.783	99.378	99.079	97.472	99.549	97.191	97.763	98.06	97.527	99.663	97.269	99.582	97.34	100	97.435	96.531	98.639	98.404	98.289	98.725	97.388	97.873	97.932	96.756	98.521	97.601	96.205	97.183	96.959	97.834	97.891	97.467	99.557	98.436	95.672	97.511	99.695	98.75	97.972	98.501
104.93	108.45	109.18	109.16	110.33	107.75	107.48	108.01	108.16	107.35	106.33	105.12	106.25	111	107.9	109.12	106.55	108.84	109.84	109.85	106.77	106.78	107.52	107.22	106.49	105.89	109.33	109.25	109.01	108.24	110.81	108.81	108.07	108.08	107.75	109.44	109.67	108.53	107.74	108.19	105.68	107.49	108.01	108.45	106.5	108.7	106.23	106.79	110.13	108.51
98.495	98.51	97.609	99.775	96.798	98.113	98.248	99.504	96.129	98.625	97.423	95.991	98.532	98.726	97.14	99.398	99.525	97.584	97.613	99.423	97.963	99.362	95.945	97.927	97.615	96.801	98.993	97.614	99.213	95.605	98.137	95.677	98.031	96.978	97.829	97.893	99.59	95.756	98.027	97.547	98.586	99.234	99.397	99.648	98.694	100.01	99.493	98.592	97.055	99.026
98.315	101.47	99.622	100.48	101.23	100.89	99.544	100.38	101.47	100.34	99.296	100.08	99.944	99.902	98.56	100.17	100.37	98.665	100.22	100.67	98.368	99.598	99.341	101.62	100.55	101.36	100.24	99.89	98.188	99.115	100.24	97.408	100.32	98.34	100.82	100.5	101.44	100.48	100.36	97.498	97.875	99.521	101.64	102.44	99.429	99.176	100.12	99.741	100.98	100.47
98.881	97.08	98.395	98.149	98.798	97.675	97.121	99.537	101.55	97.892	99.203	100.11	100.02	99.398	98.787	97.53	96.547	97.374	98.463	98.663	98.795	98.497	100.59	98.369	99.706	99.661	98.1	96.539	98.307	99.121	95.04	98.823	97.901	97.229	97.81	99.183	97.721	99.024	97.478	97.566	98.219	96.915	97.44	100.45	99.602	95.917	97.785	101.15	98.363	98.61
108.17	106.66	105.77	107.97	109.04	107.59	106.63	105.76	107.43	108.52	108.31	108.81	106.59	108.87	107.73	110.64	108.66	107.49	107.67	108.24	107.46	109.71	108.96	107.59	109.12	108.39	108.46	107.68	103.64	107.97	108.97	109.29	108.87	106.38	106.88	105.8	106.73	106.79	107.44	109.52	105.91	108.3	108.9	107.35	109.2	109.35	105.09	109.52	109.02	107.69
106.18	109.11	109.37	108	108.03	109.39	112.06	107.09	109.39	109.96	105.85	108.42	106.64	106.97	108.14	107.6	109.74	109.01	107.03	108.29	107.59	109.7	108.5	108.3	106.5	108.18	110.5	107.98	107.47	107.87	108.64	106.66	109.24	107.13	107.62	109.56	107.13	107.34	106.17	108.22	109.34	109.32	109.36	107.8	108.63	107.8	110.45	107.62	108.13	107.54
110.85	109.74	106.14	110.93	108.22	107.15	108.95	108.67	107.58	107.19	107.91	108.1	108.3	104.14	109.8	107.59	109.29	107.77	108.28	107.62	108.17	107.56	105.84	108.97	108.41	108.55	110.09	109.29	109.11	105.91	109.81	107.66	109.21	109.75	109.91	108	106.58	107.58	107.11	108.63	107.94	107.49	106.11	107.67	109.24	107.36	108.96	110.3	112.14	109.48
108.26	109.12	109.99	109.18	109.6	109.43	106.04	107.68	108.69	111.02	106.99	107.14	109.43	105.51	108.54	107.5	108.99	110.4	108.67	109.82	106.84	110.01	109.94	110.4	108.74	107.47	109.78	107.01	109.33	107.44	108.31	109.27	107.31	108.38	107.8	108.07	109.89	108.97	108.35	107.49	108.77	108.94	109.45	108.91	106.81	106.6	109.29	107.28	106.8	108.18
105.18	107.32	105.76	107.64	107.37	107.41	105.36	106.56	105.76	106.54	107.01	106.93	105.32	105.77	107.94	103.45	107.06	106.45	105.83	105.27	103.87	103.75	107.02	107.17	105.38	107.15	107.21	105.64	107.36	105.93	106.26	107.01	106.16	105.74	105.21	104.82	106.1	106.72	106.15	105.83	107.74	105.86	105.23	107.14	105.58	104.33	105.68	105.09	104.87	106.94
104.44	106.3	105.96	107.95	104.74	104.03	105.17	106.01	106	108.02	104.04	103.95	103.74	105.44	105.2	106.27	104.5	103.38	104.36	105.09	107.21	104.67	104.66	105.17	105.07	104.97	104.29	107.35	106.46	104.59	105.87	105.04	106.63	104.35	105.27	103.72	105.97	104.05	105.92	106.02	107.46	105.88	107.91	104.02	107.27	106.86	103.79	105.09	106.3	106.34
110.3	106.04	109.5	108.6	109.6	107.21	108.47	107.94	106.84	110.76	109.36	106.48	108.43	110.69	110.47	106.93	108.16	108.52	109.55	109.08	108.68	108.81	109.68	108.82	107.33	108.77	110.39	109.79	107.39	108.12	110.6	110.28	109.97	110.01	108.14	108	109.59	109.39	108.55	109.75	109.32	109.42	106.07	110.18	108.08	106.04	105.57	108.53	109.4	108.06
103.65	106.11	105.5	105.63	106.08	104.62	103.24	104.45	107.66	106.9	106.84	105.93	105.89	105.63	106.1	105.4	106.35	105.21	105.51	105.06	104.79	104.21	104.4	103.34	105.89	106.17	106.37	105.93	104.19	107.22	107.37	107.37	107.8	105.48	104.02	106.12	106.39	103.77	105.44	103.61	103.85	105.02	106.87	103.6	105.15	106.15	106.05	107	104.7	106.27
108.15	107.6	108.86	108.4	108.21	108	105.95	108.54	109.55	107.91	107.87	109.52	110.41	108.29	107.35	108.5	107.21	110.02	107.52	108.84	107.65	107.65	107.99	108.74	108.85	108.28	106.01	109.89	107.71	110.01	106.88	108.74	107.97	106.64	106.26	109.07	106.52	106.93	108.73	105.99	104.96	107.08	108.6	110.21	106.13	107.71	105.86	106.44	107.45	106.19
107.57	104.75	106	106.05	106.03	105.76	105.36	104.76	106.88	107.13	106.2	106.02	105.62	107.07	108.12	104.96	105.83	106.55	104.78	105.21	107.91	105.8	104.26	105.8	105.39	106.2	104.12	105.8	106.98	107.63	104.61	104.36	107.52	107.16	105.35	106.36	106.83	103.67	107.79	106.69	106.61	107.39	106.59	105.44	107.48	106.87	103.93	106.26	104.05	104.64
109.04	107.3	106.62	105.9	106.47	109.4	109.01	108.91	105.6	107.96	107.68	107.31	107.06	107.23	108.35	108.17	108.81	106.45	107.4	109.06	109.54	107.2	107.48	108.16	109.91	108.5	108.81	105.83	105.34	107.49	108.21	108.22	108.48	107.28	106.59	108.52	107.33	109.45	109.06	106.95	105.55	107.58	106.29	110.53	105.47	107.48	109.7	105.82	107.11	107.87
108.94	109.04	108.16	109.58	108.71	109.26	107.59	109.95	105.63	111.02	107.12	109.65	110.64	108.13	108.59	107.23	109.02	108.42	110.36	109.59	110.2	109.17	109.34	107.95	105.86	110.23	110.58	108.81	107.33	110.07	109.09	108.88	107.6	109.62	110.03	107.32	107.65	110.63	107.59	108.69	109.57	109.13	106.51	110.53	108.93	107.9	109.96	108.33	108.29	109.61
107.14	106.54	105.89	105.69	105.72	108.22	106.84	106.83	104.73	106.86	108.12	104.94	105.47	105.16	106.28	104.96	107.15	107.45	106.26	105.81	107.41	107.25	107.52	108.51	106.33	106.53	106.32	105.74	108.54	106.47	107.44	107.31	106.6	106.71	105.86	108.4	106.98	107.55	106.41	107.77	105.64	106.54	108.14	106.46	107.51	106.87	106.04	106.26	107.61	108.68
104.95	106.92	105.68	105.83	106.22	104.92	103.68	105.49	104.17	105.28	107.47	107.65	104.26	107.18	105.94	104.19	106.41	102.43	106.72	104.29	106.19	105.79	105.77	102.9	104.37	105.47	104.63	106.19	108.43	105.04	105.32	104.94	106.05	104	105.62	106.23	105.56	103.58	106.95	106.81	107.73	106.48	105.7	108.52	107.39	103.49	103.74	106.71	105.33	104.66
107.25	106.37	106.03	105.96	104.75	106.7	105.78	106.84	105.77	107.42	106.77	106.35	105.82	104.78	104.85	103.41	104.97	105.63	105.12	107.67	103.85	104.61	104.58	105.93	103.81	105.89	105.43	102.63	104.62	104.39	106.67	107.73	105.2	106.65	105.21	105.88	101.94	105.2	104.73	106.02	106.52	106.21	106.61	105.75	105.74	107.52	104.75	104.07	104.25	105.69
107.78	104.2	107.81	106.27	105.29	105.23	108.5	103.32	106.52	108.52	105.91	107.11	108.38	107.27	107.9	107.42	105.37	105.81	108.42	103.91	107.89	104.08	105.75	107.71	105.09	104.84	107.49	105.23	105.11	109.03	105.48	106.77	106.15	105.53	106.66	107.42	105.02	105.63	106.45	107.53	108.04	106.21	106.5	107.86	107.32	105.64	107.3	105.85	106.51	105.74
106.03	102.03	105.23	105.13	104.35	104.23	104.86	104.79	105.83	107.06	105.37	107.26	106.34	106.93	102.99	105.98	107.16	106.96	105.52	104.31	104.12	105.49	105.15	107.22	105.18	104.14	106.83	106.11	105.3	106.51	104.26	107.83	106.34	104.21	105.41	106.43	104.33	105.54	106.79	105.42	107.35	103.69	104.73	104.37	105.12	106.59	104.5	104.69	106.42	106.8
107.59	106.44	108.44	107.63	106	106.36	106.43	106.88	107.53	107.92	107.46	106.43	106.39	106.84	107.83	106.98	105.67	105.76	105.13	107.01	108.68	106.15	106.95	108.19	106.41	107.71	106.97	106.91	106.81	105.86	106.61	104.05	106.03	106.23	106.2	107.26	104.57	106.61	105.66	105.79	104.34	106.64	106.6	103.87	106.93	105.82	105.92	105.53	107.41	105.62
106.93	105.29	104.8	105.09	106.37	106.67	108.25	107.89	107.4	105.2	107.02	106.46	106.83	107.9	105.43	107.33	107.04	104.73	105.6	106.6	105.2	105.49	106.3	104.22	105.67	107.67	104.88	107.57	106.94	105.37	105.76	107.3	107.86	105.98	105.95	107.76	107.43	106.48	105.84	107.94	108.28	106.08	106.26	106.43	105.16	107.41	107.43	105.35	107.24	106.34
108.24	107.06	110.15	109.47	108.88	109.45	109.48	108.61	109.87	108.23	106.58	108.24	105.42	109.66	108.05	109.26	106.68	107.95	108.32	106.89	108.77	108.12	108.31	107.49	108.79	109.02	108.32	110.35	107.14	106.25	107.63	106.57	109.45	107.95	106.39	108.54	109.71	108.51	109.29	108.22	108.61	109.16	109.66	108.6	109.34	108.61	108.51	108.8	109.57	106.26
110.22	112.52	108.55	111.13	110.27	110.34	111.08	109.42	110.66	112.54	113.77	110.82	110.49	109.11	111.5	112.72	112.39	108.85	109.59	112.22	109.1	109.85	109.24	110.29	110.6	110.46	110.38	110.07	111.52	108.37	111.03	112.29	112.2	109.37	112.39	109.14	110.87	109.16	110.37	108.15	108.28	109.17	108.05	110.6	112.11	110.95	108.93	108.49	110.07	110.96
106.95	106.2	106.06	104.27	105.83	107.91	104.7	107.47	106.86	104.83	106.98	109.53	108.11	108.6	108.01	108.58	106.67	105.78	107.85	107.47	109.29	105.12	106.45	105.06	108.09	106.51	104.77	106.3	106.12	107.61	108.93	106.54	105.16	106.22	105.39	107.92	107.97	104.56	107.61	106.87	107.71	106.7	106.17	105.15	107.37	105.4	104.92	106.97	107.26	104.58
101.06	101.07	100.06	98.956	99.947	99.525	98.231	97.198	100.37	99.766	98.499	100.78	99.605	102.03	100.83	102.29	103.79	98.755	100.14	99.78	100.38	100.62	100.08	100.2	100.15	98.229	101.13	97.075	99.252	99.126	101.07	101.08	99.846	101.33	103.28	99.314	99.802	102.18	100.46	100.59	100.64	98.825	100.72	101.85	100.4	100.79	97.897	100.93	103.08	100.71
106.82	107.38	107.57	107.22	107.03	106.31	108.54	110.24	107.81	106.07	106.46	107.47	109.77	107.59	108.17	108.11	107.62	107.22	107.24	107.29	107.33	107.65	108.31	108.06	109.57	107.02	107.62	107.94	107.37	108.52	104.56	108.47	108.34	109.04	108.22	108.13	108.35	108.36	107.65	107.68	109.81	108.56	107.19	106.17	109.62	107.2	107.22	106.66	108.74	108.47
105.29	104.77	107.97	107.32	106.94	104.97	106.44	102.84	105.78	105.72	107.7	105.37	105.61	106.8	104.53	105.6	108.95	105.89	106.74	104.1	106.14	107	103.64	106.34	105.64	104.48	104.58	104.94	107.16	104.43	103.1	106.17	102.89	106.07	105.83	105.6	105.97	106.08	106.25	105.87	108.06	106.01	105.7	107.17	105.91	106.16	106.33	105.23	107.9	105.45
104.17	106.77	105.08	105.55	106.49	105.46	106.61	105.95	105.67	105.79	107.87	106.68	106.48	105.89	106.03	104.74	105.25	106.04	108.13	105.53	105.15	106.65	104.24	108.35	104.08	105.76	106.35	106.98	104.43	107.01	104.84	106.76	106.61	105.39	106.86	107.17	105.05	106.9	106.35	104.84	105.63	106.01	105.85	104.85	103.23	103.88	105.99	106.21	106.84	107.4
109.77	107.85	107.69	105.53	109.26	107.44	107.8	108.34	107.59	106.24	107.59	108.11	107.42	108.25	108	107.31	109.23	107.27	107.51	106.8	107.17	106.95	106.85	107.57	107.58	107.95	105.76	106.31	107.49	107.55	108.62	107.13	108.91	108.46	108.17	106.09	108.09	107.35	106.99	107.76	109.01	109.58	108.32	107.34	110.21	104.76	107.38	108.08	107.85	106.39
108.64	110.57	110.26	107.78	107.8	108.87	108.3	108.41	107.33	108.21	107.1	110.6	108.01	106.96	106.97	106.83	109.89	109.95	109.44	109.89	108.06	111.43	107.76	108.38	108	109.35	108.97	107.28	108.94	108.46	107.72	108.18	109.68	108.83	109.42	106.94	108.63	108.34	110.62	109.67	110.41	107.05	106	107.06	110.14	110.81	109.14	107.66	108.8	110.02
99.781	97.803	98.164	98.331	100.13	98.702	98.534	98.733	96.736	99.701	100.28	99.869	97.068	95.221	96.403	99.181	95.705	96.442	98.551	101.15	97.943	100.19	99.672	98.621	99.367	98.12	97.635	99.456	97.777	98.929	99.282	98.243	96.865	98.321	99.145	98.938	97.771	97.75	101.03	97.707	100.7	98.938	98.33	98.232	98.565	100.15	97.346	99.883	97.957	98.934
105.39	106.37	104.88	105.88	105.27	106.24	107.76	105.35	103.14	104.24	107.17	107.72	106.91	108.43	104.02	104.54	107.39	104.39	104.59	107.18	105.42	105.2	105.26	105.08	104.4	105.78	106.65	105.09	105.7	107.54	104.64	106.35	105.22	104.28	104.79	104.56	107.5	104.77	106.92	107.13	104.97	105.7	105	105.95	105.59	107.15	105.89	104.37	106.67	103.32
106.65	107.17	107.64	106.38	109.13	108.39	107.47	108.43	107.82	106.44	107.53	108.43	108.51	106.84	107.01	106.72	109.46	105.5	107.1	107.44	107	107.45	107.35	108.84	106.57	107.58	107.21	107.65	107.71	107.92	110.08	106.96	107.08	108.13	107.54	107.23	107.09	107.44	108.55	108.37	109.64	107.91	108.77	107.7	106.19	106.51	108.6	108.42	109.75	109.31
106.93	107.41	106.73	107.71	105.85	104.36	105.87	106.54	105.5	106.92	104.26	104.81	104.7	106.21	106.67	108.86	106.55	106.86	104.66	107.21	107.84	108.15	107.26	106.12	106.27	105.95	106.82	106.59	105.62	105.79	105.62	104.22	104.6	106.38	105.93	108.96	106.88	106.92	108.07	107.72	104.9	106.86	107.9	107.34	105.55	106.07	106.35	105.66	104.99	106.86
105.34	106.11	107.31	105.77	108.01	105.11	104.54	105.53	106.84	104.13	105.79	105.46	105.23	105.85	106.35	106.53	105.55	107.46	106.87	107.39	105.97	105.81	106.2	106.6	106.33	106.46	106.96	103.92	105.03	104.02	105.95	106.52	105.78	105.09	107.34	105.6	104.53	104.91	105.21	107.28	104.43	106.48	104.56	107.19	107.81	106.16	108.65	105.31	106.44	105.12
110.21	111.23	107.07	109.09	108.27	108.02	108.85	107.67	109.84	106.83	107.97	109.14	111.7	108.82	106.76	106.44	109.36	109.72	108.74	108.72	109.47	110.13	107.95	109.2	108.5	107.78	107.49	109.97	107.52	108.57	108.85	109.45	109.83	107.79	108.72	107.89	110.32	107.27	110.27	107.34	108.41	106.64	107.96	107.42	108.61	106.39	106.99	107.11	107.53	106.34
107.87	108.51	108.66	108.77	107.52	108.87	108.64	108.95	107.72	108.62	106.88	109.47	106.96	107.5	106.44	110.8	109.31	106.19	107.64	109.4	105.35	108.97	107.73	107.55	106.78	107.74	108.34	109.23	107.09	107.18	107.82	109.59	107.78	107.73	108.5	107.42	107.94	109.52	108.22	107.49	109.66	108.09	108.38	108.36	108.81	108.6	108.8	108.61	108.2	108.1
106.5	108.23	108.47	108.86	106.77	108.31	108.13	110.65	107.55	109.74	109.52	108.48	106.98	108.33	107.28	109.51	107.47	109.58	109.5	108.95	107.99	109.06	108.12	108.75	110.35	107.25	107.02	108.95	108.68	107.96	107.22	107.99	111.04	108.09	108.53	107.19	108.37	109.14	107.59	108.01	107.45	107.15	108.71	107.46	107.46	112.38	107.98	109.38	107.88	108.46
105.13	106.78	106.94	105.38	105.31	105.81	105.97	106.46	106.63	105.3	105.6	105.18	104.55	107.24	105.45	105.84	105.75	106.76	106.56	108.92	105.63	104.9	105.28	105.47	105.06	104.78	106.62	105.21	104.84	105.67	105.66	105.6	106.6	105.28	106.63	105.4	105.76	104.99	105.6	104.89	105.93	101.62	105.76	107.05	105.22	105.44	106.35	104.05	106.65	106.62
108.84	106.55	107.29	105.45	106.29	105.75	106.06	106.02	107.15	107.62	108.93	106.78	105.03	106.43	104.82	107.24	106.2	105.98	104.46	106	108.63	106.53	105.89	105.99	107.63	108.02	104.14	108.55	105.42	106.17	106.17	108.08	105.19	105.82	106.21	107.3	106.54	107.31	107.44	103.3	106.16	107.73	106.52	105.75	106.08	106.55	105.77	105.3	106.66	106.58
109.97	108.28	108.4	108.2	109.05	108.43	108.22	107.24	109.04	107.09	107.88	106.59	107.79	107.37	106.63	110.49	108.36	109.42	106.46	108.76	108.12	107.77	108.93	107.95	108.6	107.91	108.84	106.73	109.27	106.91	108.33	108.05	106.64	109.4	109.13	110.17	105.48	108.77	107.95	108.29	107.63	110.04	106.33	108.87	108.52	107.82	107.54	108.93	109.11	108.73
109.03	108.63	108.32	108.72	108.15	106.07	107.22	110.86	109.02	106.59	108.47	107.48	107.31	109.18	110.77	106.64	109.34	107.94	107.96	109.79	107.45	107.28	108.86	109.3	109.71	108.42	106.76	107.51	108.05	109.74	110.12	110.19	107.57	109.89	110.17	108.01	107.47	107.71	107.28	107.77	108.77	108.19	109.12	108.41	105.85	107.13	109.39	110.38	109.07	111.76
105.32	107.12	106.91	105.06	106.95	106.99	107.38	106.66	107.03	106.71	105.34	106.2	107.56	106.15	106.22	104.54	103.62	106.2	106.39	104.26	106.04	105.65	103.64	105.11	106.54	105.72	104.85	105.86	104.21	105.19	107.45	104.49	106.06	105.92	104.69	106.79	108.5	104.43	106.6	103.83	105.47	104.66	106.79	105.03	105.03	105.87	106.7	106.63	106.08	105.94
105.53	107.08	107.38	103.74	106.44	104.83	106.56	108.06	107.96	107.64	107.15	106.4	105.98	108.44	107.76	108.36	109.24	107.55	107.55	106.36	105.19	105.76	107.15	106.64	105.38	108.41	108.21	106.6	105.67	104.97	105.91	106.51	105.61	106.03	106.58	105.77	106.49	107.86	107.88	106.45	103.92	106	105.61	106.2	105.54	107.06	108.55	106.64	107.32	106.39
110.95	109.54	109.33	109.94	107.89	108.27	106.86	108.91	107.24	108.35	109.2	108.01	106.61	108.92	107.27	109.61	108.12	109.58	106.46	108.98	108.15	108.41	108.7	105.07	107.53	109.09	107.96	105.96	109.4	107.79	110.35	107.32	109.25	110.18	108.09	107.55	107.62	108.2	106.67	107.49	107.71	108.64	108.94	107.74	108.24	107.43	109.65	107.76	106.33	108.01
104.92	106.51	104.05	103.87	104.2	103.17	105.7	104.99	107.32	107.08	106.44	106.56	106.18	104.99	108.02	102.44	107.04	106.25	105.48	106.82	105.53	105.46	103.85	104.75	105.32	107.24	104.97	106.61	105.34	105.67	106.6	105.48	106.94	105.48	107.16	106.38	106.46	107.06	104.62	106.37	104.77	108.82	105.76	104.18	105.55	105.75	105.57	105.78	104.55	107.07
106.57	105.28	105.2	104.7	106.57	102.52	105.88	105.3	109.13	105.97	105.25	104.51	107.4	106.43	103.4	105.1	106.3	106.66	105.03	104.64	105.97	104.95	106.9	107.1	106.39	105.7	105.53	108.12	105.88	105.85	106.9	103.93	108.67	108.38	106.38	105.27	105.09	104.76	105.42	106.37	103.83	105.79	104.58	106.2	106	105.95	106.55	104.13	107.16	106.41
106.96	105.82	104.34	104.92	108.96	104.06	107.07	106.57	108.22	106.15	106.87	105.92	106.53	104.41	104.32	105.45	105.59	106.31	106.26	104.81	105.52	106.67	104.34	105.37	106.75	106.46	105.03	106.99	107.58	105.44	106.37	107.89	102.74	103.14	103.66	105.11	107.08	103.98	106.13	104.31	105.82	102.43	105.58	105.13	103.23	105.64	103.9	105.55	107.05	104.9
104.54	103.79	105.9	104.44	107	104.03	104.41	106.08	105.89	106.4	106.27	104.34	106.98	104.15	107.07	105.46	103.77	106.27	104.46	104.53	106.26	104.81	105.89	104.81	105.79	105.45	107.07	108.26	105.28	107.02	104.96	104.83	102.86	105.89	107.7	103.94	104.42	104.96	106.55	104.35	106.89	105.74	105.07	105.77	106.27	106.86	103.28	105.83	104.87	106.36
106.88	105.69	107.74	108.84	108.9	107.97	105.87	106.57	107.25	107.72	109.5	107.04	109.36	108.84	107.66	108.54	106.91	109.26	109.75	107.84	107.37	109.34	107.66	108.5	107.47	110.4	107.02	107.9	108.81	106.9	106.1	106.43	107.68	109.52	108.91	108.23	108.97	109.22	107.48	108.42	108.76	108.72	108.9	106.79	107.75	107.4	106.71	106.83	107.55	105.97
105	107.54	107.87	110.2	109.69	106.62	106.77	106.77	108.78	107.69	108.54	107.15	109.71	108.81	107.39	108.36	109.67	110.17	106.96	106.93	108.55	108.39	107.3	108.47	107.76	106.18	107.21	105.06	107.23	107.97	108.2	107.77	105.86	108.93	109.99	108.2	108.12	108.83	106.18	108.13	107.18	109.43	111.28	109.48	107.77	106.8	107.36	107.27	108.03	107.07
108.4	107.7	108.19	107.23	106.92	109.18	109.33	108.07	108.99	105.46	106.65	110.36	106.47	107.1	108.34	107.09	108.48	107.12	110.08	110.01	107.8	107.8	107.03	108.58	108.15	108.55	106.93	108.62	108.37	107.31	107.17	106.44	109.2	109.88	106.03	107.68	109.58	107.62	109.85	106.73	107.29	108.93	109.91	108.24	109.15	105.93	109.21	108.75	108.61	106.28
100.28	98.017	100.87	96.752	100.05	95.363	97.408	98.141	96.459	97.45	97.482	98.27	97.753	98.515	98.86	98.676	97.649	99.002	97.639	97.932	98.864	97.009	96.88	97.665	98.909	97.901	98.729	97.21	97.565	96.715	100.09	99.899	99.704	96.335	96.221	101.3	97.81	97.237	97.792	96.508	100.38	96.059	99.554	99.191	97.652	97.442	98.18	97.951	98.938	99.511
105.06	108.19	104.77	105.66	106.69	107.08	104.36	104.43	103.91	104.75	106	107.22	105.05	104.81	102.88	104.16	105.86	105.07	104.43	105.24	103.24	105.03	105.1	108.79	107.43	107.78	105.89	105.24	106.26	104.81	105.56	106.19	106.11	105.96	105.52	105.01	107.53	106.91	104.02	106.76	104.88	107.82	105.77	106.13	104.52	104.97	104.25	103.17	105.78	106.27
106.16	104.78	104.63	106.59	106.99	107.13	104.25	107.74	107.05	106.32	106.95	107.1	105.48	106.79	105.2	105.24	109.45	106.65	104.77	107.96	107.69	105.71	106.17	105.39	105.83	106.63	106.26	108.09	108.08	106.65	105.21	105.78	108.17	107.34	108.09	105.73	105.22	107.19	107.99	107.65	105.09	105.3	107.13	104.54	104.95	107.46	105.27	106.49	105.44	103.68
99.347	99.714	97.588	97.954	96.446	97.845	97.975	98.085	97.937	99.015	96.748	99.56	97.746	98.16	97.119	97.382	97.576	99.225	97.985	97.474	95.395	97.8	98.139	96.439	98.759	98.576	97.285	97.723	97.962	97.58	99.503	97.475	98	98.191	99.024	97.045	99.622	99.2	96.845	97.775	97.721	97.436	96.674	98.124	98.046	99.988	97.871	96.269	100.01	98.866
98.806	97.734	99.039	97.699	98.102	97.992	98.67	98.327	98.085	99.08	95.324	98.013	99.025	98.228	97.247	97.645	97.083	99.709	96.432	100.83	99.229	98.204	96.816	96.285	99.329	96.224	96.13	98.962	97.142	98.876	99.864	98.92	98.862	97.193	97.238	98.493	97.239	99.558	100.02	98.23	97.675	97.607	96.758	96.487	98.712	99.949	95.915	98.785	99.025	99.025
97.077	98.937	97.911	98.773	96.967	96.742	98.273	97.209	100.87	98.655	100.25	95.295	96.888	98.688	98.914	98.053	97.514	99.298	98.327	97.771	97.932	98.315	97.133	95.512	97.696	97.15	97.104	98.062	98.246	98.938	99.104	97.539	98.827	101.13	98.756	97.804	98.115	99.29	99.243	98.992	99.2	98.609	98.867	98.831	99.541	97.848	99.973	100.2	96.3	99.803
99.954	98.64	100.55	98.225	95.621	99.6	99.385	99.309	98.931	98.734	97.926	99.676	98.241	99.847	99.666	96.062	99.324	100.25	100.83	97.216	99.479	98.582	98.461	98.242	99.32	97.845	98.669	99.112	99.821	96.895	99.153	97.629	98.937	99.356	98.618	96.113	97.503	96.605	99.787	98.917	101.28	98.226	100.31	98.866	98.164	101.7	98.177	99	96.323	97.959
108.56	110.42	113.08	108.82	111.85	111.85	109.95	111.78	110.61	110.17	108.9	110.71	111.1	109.95	110.33	108.86	111.29	109.82	110.12	109.59	109.01	110.42	109.94	109.23	110.06	110.34	111.49	109.27	108.96	111.07	110.06	110.36	108.78	109.92	111.42	110.9	109.48	111.11	111.31	110.01	109.01	110.96	110.98	110.07	109.27	111.54	108.15	111.2	110.85	110.85
106.6	106.76	106.55	107.25	105.39	104.87	103.85	107.33	107.49	107.11	107.14	106.37	106.74	105.63	105.34	105.96	109.08	104.74	106.07	102.98	108.04	108.1	105.86	105.66	105.67	104.84	105.11	106.29	103.93	105.31	103.89	107.18	105.65	104.35	106.6	106.6	104.04	106.71	105.27	106.18	104.61	106.44	105.62	106.19	107.11	106.09	106.19	105.97	107.39	105.3
100.85	99.141	101.49	100.25	101.5	100.15	102	102.1	98.924	101.7	100.82	101.64	102.59	99.077	100.33	100.34	99.675	100.42	101.51	100.04	100.35	100.52	99.433	98.345	102.2	101.02	101.31	101.66	99.718	99.499	101.1	100.72	101.75	101.31	100.6	98.192	98.488	100.26	99.508	101.07	99.82	99.498	102.76	101.18	101.38	101.01	99.808	100.63	101.04	100.02
99.444	97.506	97.895	100.64	96.548	96.841	99.83	96.313	95.634	100.29	100.39	97.645	97.539	99.723	98.671	98.777	97.944	96.828	98.187	99.791	99.111	99.078	97.469	97.035	99.19	98.991	98.373	99.254	97.84	97.772	97.835	97.909	99.474	99.183	98.393	97.113	100.26	97.044	98.34	99.877	96.793	97.62	100.12	99.983	98.584	98.575	98.208	97.669	96.235	97.838
109.62	108.42	109.41	107.88	108.35	107.61	108.41	107.79	109.06	109.63	108.25	107.51	107.13	108.87	108.89	106.56	108.84	109.62	107.54	106.46	108.88	106.73	108.26	109.37	109.97	108.5	108.2	109.05	109.81	108.65	106.67	109.82	110.83	109.86	108.01	109.45	107.62	109.1	107.2	109.87	110.26	107.15	110.98	111.59	108.55	109.6	107.78	108.51	110.01	105.76
99.408	98.256	98.472	99.337	100.87	99.042	102.16	97.215	100.57	97.034	99.234	100.06	99.701	98.638	99.529	99.84	99.859	98.279	98.778	97.361	97.659	98.401	98.507	98.664	98.613	99.49	99.801	99.683	100.36	99.796	99.53	99.932	100.83	99.571	98.502	99.737	99.764	98.107	98.405	95.465	99.463	97.443	99.181	100.25	97.729	100.62	98.219	99.797	98.807	98.475
107.41	105.23	105.74	106.32	105.57	107.19	103.26	105.97	103.76	105.76	105.13	103.93	105.94	104.85	106.3	105.61	105.91	104.57	104.19	107.02	105	104.92	106.52	103.54	105.65	105.69	105.6	107.08	107.16	106.02	104.24	104.2	106.41	105.73	106.21	105.81	106.27	105.2	105.95	103.66	105.14	106.25	106.14	106.54	109.41	104	103.72	105.44	104.77	106.28
109.17	107.55	108.98	108.34	108.89	108.16	110.95	109.76	107.76	107.3	110.33	106.01	107.96	106.45	108.46	109.4	108.55	107.74	111.22	109.07	107.86	110.46	107.59	109.72	107.01	108.72	109.84	107.98	108.16	109.19	107.1	107.53	105.63	109.59	108.85	109.08	109.16	107.92	109.29	108.38	109.74	107.68	107.77	109.11	107.66	110.12	106.66	109.59	109.8	106.43
96.03	96.58	97.481	97.221	99.321	96.837	96.044	96.629	97.103	98.254	97.807	97.954	97.309	97.483	97.155	96.86	99.175	97.536	99.19	98.037	98.873	99.294	97.339	99.824	96.356	96.992	97.023	97.75	95.569	97.103	99.683	98.269	98.198	99.606	98.878	98.532	97.432	97.953	98.599	97.44	97.418	100.31	98.237	97.803	97.241	97.847	96.981	99.081	100.87	98.127
109.56	111.92	110.4	111.39	106.77	109.68	111.09	112.86	109.83	109.67	109.53	111.69	110.24	108.7	110.16	110.02	110.31	112.67	109.44	111.24	110.82	110.72	111.43	111.74	112.14	109.73	108.4	108.61	111.1	108.14	109.64	111.09	111.49	110.43	109.15	109.25	109.69	110.62	110.67	110.95	111.51	109.67	111.21	111.59	111.31	108.91	111.54	109.27	109.29	111.03
103.57	106.4	104.63	104.42	105.52	106.22	108.17	108.14	107.25	105.43	107.02	104.44	107.31	108.63	107.25	108.56	106.38	106.47	107.98	107.48	107.24	108.84	106.39	104.32	105.99	106.44	108.18	103.87	105.18	103.82	105.35	106.87	108.25	107.99	107.43	103.67	107.24	105.43	105.96	106.26	105.81	108.43	107.03	106.58	107.25	104.52	104.2	105.96	106.36	105.82
109.04	108.23	110.18	108.42	106.27	108.89	107.26	109.59	108.13	107.43	108.6	106.64	108.11	108.61	107.41	109.02	108.17	107.71	107.23	108.57	108.83	108.27	107.97	107.36	108.21	110.09	108.33	107.07	109.34	106.76	108.83	109.68	109.97	107.19	108.12	107.87	108.62	106.66	107.56	109.43	107.37	106.88	107.83	107.73	108.27	110.45	108.92	105.68	108.89	107.3
106.85	105.08	105.92	105.84	104.33	105	106.22	105.56	106.37	103.98	106.95	105.6	106.65	106.01	106.07	105.67	105.89	104.49	105.49	106.02	105.69	106.57	107.36	107.38	104.56	107.1	107.04	106.69	106.45	104.58	105.6	105.42	106.26	107.24	105.23	107.02	105.86	106.23	105.36	103.91	106.82	105.18	104.55	109.08	104.52	103.94	105.3	104.95	106.21	108.31
97.969	98.796	99.688	97.104	98.573	98.193	98.191	99.176	98.099	97.597	98.027	100.65	98.171	99.258	101.12	100.51	97.905	98.012	99.678	96.921	99.882	101	98.863	99.791	98.121	98.496	98.67	98.166	97.36	99.189	98.931	99.953	100.93	98.177	99.845	99.403	98.107	101.18	99.776	99.698	99.922	99.924	99.529	98.995	99.077	97.229	97.135	97.103	99.029	98.37
103.34	106.39	106.6	104.39	106.5	104.99	103.88	104.97	103.25	106.26	107.35	106.22	107.11	106.09	104.36	105.16	105.65	106.12	105.76	105.66	106.25	107.75	106.83	105.26	104.57	103.26	104.7	105.99	104.69	105.15	107.01	106.97	105.94	105.61	107.2	105.01	107.92	104.89	106.61	105.6	103.51	106.39	105.28	105.88	105.45	104.47	107.29	105.94	104.18	105.61
105.83	107.05	103.42	106.99	105.83	106.36	103.87	107.58	105.28	104.36	104.88	105.47	106.57	104.64	104.76	106.18	105.48	106.43	105.35	103.17	104.61	106.83	106.05	107.08	104.72	105.79	105.02	105.28	107.3	104.42	106.96	106.74	103.8	103.39	104.92	105.7	105.34	105.68	106.05	106.64	107.42	102.89	105.73	104.74	105.74	105.79	104.68	106.94	107.23	104.26
108.38	106.43	106.57	105.35	104.02	104.89	106.88	106.8	105.02	105.93	105.63	106.38	105.39	107.62	105.81	107.37	105.89	104.23	104.42	105.32	106.18	107.44	106.62	105.24	105.7	109.09	106.34	105.11	105.1	107.38	105.91	109.54	107.37	105.64	105.43	105.36	106.04	105.01	104.24	106.46	107.62	105.73	105.99	105.45	106.6	108.27	105.52	108.4	106.56	103.96
108.22	109.07	108.66	109.25	108.19	108.4	107.43	109.7	106.89	107.32	108.42	108.28	107.49	108.39	109.76	108.45	109.62	108.49	108.21	108.21	108.06	107.38	109.56	109.45	107.65	110.66	109.57	109.39	108.47	107.6	108.03	107.26	106	107.74	108.21	108.53	108.62	107.16	107.04	107.15	107.98	109	108.56	106.62	105.89	109.68	107.39	105.11	108.15	107.1
98.25	100.92	97.481	100	97.75	95.853	99.587	99.434	97.031	96.407	96.505	99.071	98.084	98.066	97.659	97.51	97.356	95.693	97.873	97.494	97.37	97.029	97.144	99.755	99.813	99.597	97.394	96.753	98.839	97.735	98.649	99.764	96.785	98.146	96.718	97.439	97.614	98.385	98.101	97.434	97.753	97.646	98.731	97.789	100.07	99.611	99.472	96.257	99.058	99.226
108.99	104.81	108.04	106.75	105.3	107.84	107.58	107.84	106.82	107.92	108.85	108.45	105.46	107.82	106.15	107.11	107.21	107.51	104.52	106.63	105.54	109.33	108.4	108.22	107.03	106.75	107.91	105.14	109.24	107.6	107.51	106.4	108.65	105.6	108.13	107.57	106.69	107.26	108.78	105.97	106.21	106.66	109.01	108.21	109.4	107.74	103.83	109.51	108.67	108.95
110.55	109.01	108.52	108.81	108.31	108.88	108.61	108.92	108.25	108.21	111.09	109.56	109.69	107.94	109.99	108.99	107.45	108.19	108.84	111.68	107.85	110.26	108.81	108.54	109.84	110.13	107.79	108.51	107.64	107.76	106.64	107.31	106.08	108.5	109.02	107.95	108.4	109.81	109.79	108.83	108.36	107.1	107.11	108.67	110.52	109.82	108.05	109.16	110.86	105.29
100.51	101.09	102.58	101	102.03	102.75	100.62	101.16	101.05	101.62	101.31	100.43	102.28	101.21	102.65	100.82	100.44	101.14	99.921	100.92	101.89	99.583	99.334	101.58	100.29	99.771	103.52	99.395	100.12	100.37	99.063	101.99	100.9	100.91	98.824	101.25	100.63	99.512	99.889	101.1	100.27	102.72	101.7	104	102.31	101.33	101.18	101.06	101.99	100.84
107.41	107.79	106.71	109.74	108.19	107.31	109.13	107.17	108.35	107.52	106.55	107.55	108.04	107.78	106.41	108.57	104.7	109.76	107.25	108.34	108.06	107.74	109	109.03	108.35	106.33	107.15	106.39	107.91	107.67	107.04	109.48	107.84	106.93	108.49	107.92	105.89	109.27	109.53	107.27	111.14	106.3	106.61	107.45	107.84	109.11	105.51	108.08	109.87	107.29
[truncated: 350 more rows]
[truncated: 150 more columns]
