# Supplementary material for: Genetic dissection of main and epistatic effects of QTL based on augmented triple test cross design
Source: PLoS One. 2017 Dec 14;12(12):e0189054. doi: 10.1371/journal.pone.0189054 (PMC5730204; doi:10.1371/journal.pone.0189054)
Supplement: S10 Supporting Information — (ZIP) [file pone.0189054.s010.zip › z6_150_0.2_10.csv]

104.8	102.48	108.43	105.59	105.33	107.08	111.66	108.01	100.47	107.97	105.58	109.5	111.25	106.94	103.92	107.55	104.25	105.61	100.88	113.98	106.88	97.874	104.5	103.38	108.72	102.02	107.48	104.29	103.34	105.5	104.72	102.44	99.367	108.67	107.41	102	99.557	105.59	105.95	105.56	106.22	111.14	106.89	109.73	108.89	102.69	103.82	103.33	106.12	110.07
104.49	103.88	109.15	109.17	106	104.33	111.66	105.44	108.97	114.75	102.17	114.48	115.3	110.38	104.17	111.95	107.67	111.83	101.16	107.01	115.9	105.35	107.04	108.36	105.94	106.23	102.53	108.68	112.84	111.34	111.62	110.96	106.18	115.11	116.47	111.08	118.2	104.62	106.39	107.5	109.42	110.27	107.93	108.01	107.4	109.96	115.25	110.83	105.37	115.03
111.57	101.85	106.13	99.344	112.16	109.22	102.72	107.06	109	107.6	103.98	109.43	113.3	101.74	103.19	103.83	108.7	111.06	108.06	108.91	103.53	106.68	108.1	109.08	99.776	106.77	105.26	108.35	107.6	111.86	102.83	105.72	101.37	103.75	103.26	106.7	105.76	107.58	107.91	100.89	102.78	103.11	106.15	103.32	105.69	106.82	103.65	111.69	106.83	108.03
99.483	96.841	96.487	104.41	101.42	103.8	102.52	100.4	103.36	99.984	103.09	100.62	97.705	100	97.799	103.38	106.85	102.54	97.988	103.73	98.12	101.1	103.21	98.356	98.48	101.84	103.63	105.89	99.871	107.57	98.839	95.063	103.34	98.142	95.122	101.79	94.223	103.3	106.78	98.832	102.87	98.539	98.679	94.372	98.877	108.09	100.46	97.321	107.69	99.685
105.79	100.85	90.427	98.123	101.73	101	106.22	96.441	99.971	107.3	102.04	100.25	102.41	98.417	103.88	108.54	107.19	100.83	98.415	104.78	106.82	102.74	105.36	105.38	102.68	102.64	99.252	102.38	95.857	98.91	97.134	98.052	99.929	104.94	104.69	102.16	98.698	96.227	95.405	93.901	103.93	104.32	106.82	103.13	104.3	96.814	102.91	97.594	103.02	108.23
102.95	109.72	101.47	104.96	100.69	106.29	102.44	104.5	105.65	108.76	110.93	101.66	100.76	106.93	107.91	109.54	101.88	105.36	107.5	104.91	109.26	106.22	104.69	106.87	105.17	102.7	105.05	101.62	107.33	106.22	107.62	113.76	99.217	106.34	107.47	107.47	98.439	107.65	102.91	104.22	104.92	103.92	106.08	99.766	109.65	112.61	112.01	108.94	106.47	106.92
93.84	103.57	97.961	96.278	91.926	91.06	103.13	98.748	102.37	95.851	93.006	98.487	97.106	100.41	95.852	92.392	95.208	95.836	94.638	89.23	101.02	101.7	89.792	100.51	94.007	102.43	96.592	96.95	96.159	95.332	95.221	97.502	102.92	97.587	98.248	92.698	94.384	96.216	97.874	99.334	99.549	100.54	94.799	98.815	96.438	96.303	99.951	107.43	97.513	99.581
99.599	105.26	104.48	108.88	101.53	112.69	103.4	111.34	106.98	107.92	104.71	103.65	104.62	105.98	106.92	105.36	103.45	108.36	107.82	111.38	105.99	99.877	109.75	102.54	104.34	107.48	107.24	111.23	102.28	104.09	99.323	104.17	101.16	112.3	109.77	105.62	101.11	100.54	109.5	97.768	103.1	102.42	107.89	108.26	101.65	112.09	108.41	99.128	111.63	113.01
98.576	94.228	98.961	99.876	99.273	98.052	96.232	102.94	98.723	98.302	101.08	100.08	95.33	85.762	95.959	101.52	95.606	99.965	103.13	94.567	96.351	95.356	97.854	102.17	99.132	99.98	95.245	99.369	96.078	93.306	101.03	96.393	95.924	92.635	103.66	103.05	95.056	98.541	98.714	97.829	92.866	98.143	95.22	96.734	98.495	102.06	104.13	103.98	91.506	99.22
113.37	102.4	98.291	106.98	106.22	112.23	107.03	107.75	109.17	118.73	108.64	112.41	105.87	103.93	102.62	110.37	116.08	104.41	108.19	109.61	107.88	108.23	108.2	107.71	101.66	110.62	110.87	113.1	111.32	108.97	108.05	106.13	101	111.08	115.25	106.55	112.2	105.36	108.33	106.16	114.75	108.46	112.66	110.3	115.8	108.94	108.11	110	107.27	108.57
110.74	118.84	109.31	111.42	111.1	106.79	110.59	109.58	107.96	103.81	114.56	108.63	111.43	107.04	104.07	113.83	106.8	105.37	109.17	111.68	108.35	109.91	110.32	109.03	106.85	103.17	106.7	105.19	107.95	101.88	104.1	102.4	111.07	106.23	106.88	105.59	115.73	107.12	106	109.28	110.24	111.15	113.06	99.156	108.95	111.34	107.97	111.41	107.9	114.78
100.91	98.755	102.43	109.66	107.93	104.95	99.153	105.55	103.34	104.32	106.82	104.34	100.34	101.35	100.44	103.33	100.3	97.574	109.14	99.932	110.22	103.29	101.13	104.92	103.33	108.54	98.65	99.91	104.31	106.84	101.96	100.63	101.11	102.55	100.19	104.55	94.918	102.61	103.61	99.61	102.29	101.73	101.64	102.6	103.63	100.7	88.867	104.42	109.8	107.83
98.444	98.969	99.662	103.12	93.89	100.13	103.95	98.795	100.29	103.35	98.082	107.28	102.56	98.517	101.14	97.74	108.9	108.17	97.284	92.643	95.382	98.231	98.111	97.567	98.613	99.148	96.306	103.35	99.191	100.46	107.17	96.624	101.96	99.273	102.2	103.88	101.68	100.54	104.88	99.524	106.86	108.95	102.72	99.749	103.23	101.96	99.267	105.73	98.802	98.648
106.49	115.56	107.17	108.15	109.75	105.08	110.72	112.3	112.31	109.64	106.58	108.95	112.91	109.44	102.02	107.89	112.88	107.75	107.06	110.58	100.24	112.31	108.87	103.35	106.23	103.9	106.62	98.803	109.08	105.25	105.41	109.12	108.64	108.88	105.41	110.09	112.3	108.5	113.39	104.64	109.4	110.96	110.84	106.7	111.36	109.16	103.62	101.71	108.2	111.18
100.69	108.19	95.64	104.01	99.837	99.165	100.45	99.105	102.18	101.31	96.981	104.34	104.27	100.12	99.381	105.8	106.33	102.16	97.923	101.38	100.49	99.958	97.585	103.03	96.536	96.971	100.06	98.862	97.795	105.29	100.34	98.559	102.16	101.9	102.26	102.31	99.577	99.786	96.808	99.012	95.303	94.734	105.22	97.386	106.31	103.04	94.956	97.526	97.086	95.33
106.54	105.3	101.59	107.4	104.02	106.73	108.2	109.62	110.59	108.73	111.9	108.19	104.57	102.41	107.65	114.47	108.72	107.45	113.12	108.45	109.86	101.03	104.64	107.98	111.26	107.43	103.06	103.98	106.15	106.34	102.53	112.08	109.25	111.77	110.65	107.88	107.4	107.42	113.27	105.63	107.56	113.39	107.05	108.62	106.34	112.34	111	113.26	104.05	107.82
98.407	103.85	98.551	97.656	102.9	102.73	97.478	95.915	101.3	97.745	90.368	93.819	96.457	96.776	100.59	102.04	96.198	97.392	102.36	94.891	102.78	93.83	99.234	106.77	95.082	94.82	102.03	96.327	99.876	97.216	93.448	99.296	99.779	102.32	109.74	99.885	96.387	100.07	95.188	95.887	103.56	100.47	98.656	102.52	94.651	100.87	99.845	98.978	99.72	96.988
102.83	107.7	107.71	108.32	107.73	101.01	110.1	99.92	111.19	107.38	100.27	105.25	101.44	108.84	100.57	104.44	108.09	107.41	108.71	102.5	104.68	99.388	104.95	101.79	109.56	99.796	105.86	102.77	103.99	100.36	114.44	100.35	105.02	104.89	108.04	109.64	103.59	111.41	109.25	104.8	102.42	107.97	104.07	105.98	103.76	104.48	105.07	106.45	112.4	106.38
105.74	98.896	97.984	102.2	101.92	100.63	100.08	105.57	102.11	102.47	103.25	98.283	103.57	98.191	110.03	101.14	95.022	99.361	97.82	109.32	105.16	102.33	99.902	99.522	93.725	99.615	98.693	101.85	107.23	101.71	98.918	100.66	97.394	98.991	109.98	94.906	98.03	102.96	98.252	103.06	105.12	97.93	104.51	102.35	102.95	93.674	107.07	100.42	97.991	100.23
112.59	111.4	109.25	104.99	102.31	105.5	107.57	110.95	107.74	106.69	106.22	106.18	110.68	106.13	108.73	105.67	107.97	109.05	102.1	108.45	99.976	106.36	114.65	108.43	109.58	105.01	115.62	104.05	105.29	112.84	108.03	97.28	108.05	110.11	99.07	111.36	102.74	105.19	107.69	108.78	106.92	106.64	102.66	106.45	110.4	103.15	104.21	114.44	108.72	114.43
100.83	106.72	105.08	113.28	112.82	107	112.49	102.93	111.63	110.44	105.73	106.22	112.14	110.5	110.29	108.13	106.08	111.18	107.4	106.99	98.477	112.03	112.6	107.96	106.18	113.06	110.29	108.01	108.62	115.93	103.69	106.56	109.95	106.96	113.47	108.87	110.1	107.34	100.81	108.88	107.12	100.96	109.56	108.06	106.36	110.89	110.17	112.47	104.53	111.92
93.643	96.898	101.18	97.614	100.31	98.794	96.989	99.362	96.082	97.173	95.764	97.241	97.614	95.587	95.651	93.809	92.927	102.55	99.566	100.48	96.082	98.8	98.922	98.204	94.928	96.921	99.89	100.43	93.184	93.006	98.997	97.668	101.68	92.581	99.785	100.39	89.207	95.513	100.95	98.977	99.142	96.343	95.059	103.58	98.61	103.43	99.984	95.83	99.776	98.565
104.16	101.99	108.2	110.54	108.1	105.33	105.98	102.85	106.53	113.41	104.28	104.15	99.753	106.9	101.07	113.56	100.77	104.64	103.01	102.36	110.66	112.17	104.4	109.73	102.63	103.98	101.45	103.88	109.18	109.26	103.41	106.49	102.03	105.51	109.25	101.5	114.18	111.32	100.63	104.27	108.23	105.31	112.23	102.19	112.7	112.68	105.8	101.56	98.746	104.26
105.25	105.43	110.59	112.44	104.72	108.64	106.98	101.09	106.55	106.57	108.34	113.97	110.77	108.13	104.95	111.85	104.63	109.73	107.35	108.4	101.96	106.8	108.23	109.15	109.2	108.14	104.91	107.17	106.59	105.66	110.39	106.2	111.25	105.47	99.377	101.06	109.44	109.07	105.97	109.67	102.48	105.64	107.64	102.33	104.82	114.02	103.81	105.19	104.58	102.28
110.52	100.08	103.89	100.54	107.76	101.05	104.91	108.75	104.47	104.58	113.59	100.97	102.47	109.06	110.91	99.198	105.81	103.47	111.06	106.21	103.11	106.73	108.56	109.39	106.6	102.65	106.24	101.81	104.54	100.3	100.52	101.58	104.16	107.97	101.32	105.75	107.61	106.17	108.13	106.81	106.88	108.74	104.99	103.35	105.23	101.06	100.2	102.32	102.22	108.68
104.79	114.09	103.23	118.37	102.67	101.5	108.19	106.13	106.18	107.76	109.02	110.34	109.12	103.62	102.22	105.31	110.74	108.6	108.23	102.25	107.99	104.77	113.06	107.74	106.17	104.86	107.68	104.54	101.55	100.74	112.14	101.66	102.66	106.44	106.76	106.55	98.17	104.72	109.26	102.85	108.06	105.19	103.95	96.981	103.07	100.46	103.05	108.76	107.91	106.35
98.503	114.17	104.36	106.47	109.27	102.25	109.15	108.56	104.39	99.429	105.71	110.49	110.09	107.49	107.18	108.87	108.08	104.36	112.37	110.82	104.65	103.24	112.09	112.09	110.9	107.94	108.4	102.41	107.05	100.38	110.22	108.46	104.35	105.56	107.06	109.06	108.76	109.12	105.46	109.93	107.04	109.93	110.61	105.29	107.78	109.87	110.65	108.6	106.84	109.45
112.49	107.38	103	111.58	111.66	104.61	106.22	111.91	106.82	103.08	108.57	111.64	102.51	108.19	102.06	107.72	104.32	107.06	107.08	110.85	99.831	110.52	103.98	106.11	110.49	97.638	106.74	102.29	110.17	116.51	112.27	100.2	107.51	109.46	101.3	107.8	104.9	113.93	110.64	109.87	106.93	107.51	107.91	109.2	108.45	110.48	107.17	110.79	108.47	109.17
104.18	102.5	109.02	97.205	104.69	106.44	104.78	106.04	100.79	109.65	114.35	111.88	108.07	106.85	108.72	112.86	112.88	107.37	104.35	107.28	110.23	99.717	115.55	110.84	106.57	103.96	105.86	102.86	108.78	108.48	107.3	105.8	110.22	110.04	105.47	105.87	113.21	111.51	101.47	105.69	109.5	106.52	103.77	107.33	105.72	118.13	104.61	103.24	103.26	107.38
100.08	95.921	103.17	97.251	99.488	103.26	100.98	96.22	102.43	105.44	94.371	94.993	102.27	97.524	95.141	98.259	99.097	96.91	102.63	102.66	103.49	97.016	96.736	100.76	104.12	98.982	102.09	102.6	96.559	91.51	106.99	104.61	100.85	98.064	102.78	97.252	102.27	100.27	90.806	98.574	101.54	106.44	98.908	93.488	100.21	105.78	104.46	97.933	99.121	100.5
114.11	111.92	101.61	98.202	107.58	99.335	106.11	110.46	105.88	105.32	107.58	104.12	109.08	103.35	99.356	108.91	104.67	111.26	111.79	103.96	107.86	115.23	108.5	108.09	105.43	114.11	97.13	100.05	101.94	103.15	103.17	109.81	98.711	105.73	111.58	103.37	106.48	106.17	106.2	101.8	108.54	105.84	107.17	110.97	109.58	106.47	103.34	108.87	107.16	107.34
101.02	99.797	99.379	104.2	97.864	104.58	99.486	99.126	104.93	99.841	103.63	102.52	102.06	102.42	98.436	102.67	105.68	100.17	101.21	101.29	104.22	99.41	100.37	105.39	103.88	102.52	102.03	104.64	96.757	103.12	101.59	96.144	99.42	105.01	105.6	99.055	99.053	106.94	100.98	102.39	102.65	100.13	95.963	102.37	97.581	98.778	98.025	99.927	99.998	101.53
107.71	99.394	102.9	106.04	107.67	107.43	103.28	105.8	103.26	106.82	105.53	111.91	103.87	101.18	103.65	105.29	106.12	106.56	108.16	104.32	103.6	99.759	105.48	111.18	105.01	101.58	107.6	103.21	103.28	101.52	104.83	102.21	96.993	105.46	102.51	104.46	103.06	104.93	109.59	106.93	108.88	110.04	98.513	107.99	112.48	109.58	107.17	104.64	108.67	92.717
108.04	96.628	106.93	104.9	100.17	99.426	107.75	106.79	107.28	104.55	106.67	107.06	107.12	99.758	98.567	107.89	105.13	110.62	109.56	99.951	101.97	97.284	102.8	105.76	105.05	104.43	102.82	103.19	105.84	98.025	107.12	108.97	102.34	106.57	101.62	105.91	104.15	103.54	104.08	110.03	100.3	109.41	104.4	111.98	106.55	106.02	111.1	108.64	102.64	111.98
106.93	109.95	114.39	108.91	113.36	113.8	112.16	107.05	110.76	106.07	106.08	109.32	112.79	117.22	106.38	111.47	107.59	105.45	106.83	108.14	106.91	111.67	105.92	110.43	107.65	111.55	108.92	107.58	105.54	109.96	108.32	109.61	117.1	101.58	108.63	115.94	113.95	107.98	107.66	108.8	107.5	108.96	108.56	107.5	112.38	112.76	109.02	105.93	109.65	112.16
99.627	98.324	98.037	97.944	98.568	100.5	103.12	99.844	102.1	103.26	101.72	98.636	96.111	104.32	99.783	100.66	102.32	102.73	103.25	104.2	95.108	92.727	105.36	105	102.32	101.11	94.609	98.605	94.946	92.676	98.714	93.797	98.218	96.979	101.61	102.85	107.89	107.31	104.02	102.4	99.892	98.7	98.001	100.88	95.374	102.47	95.4	103.01	98.99	101.36
102.82	96.943	98.486	97.524	96.704	101.13	96.95	93.134	93.793	101.59	99.178	99.962	98.014	99.54	102.4	98.214	93.874	100.48	100.51	101.86	93.303	101.94	106.28	103.66	96.354	98.822	101.86	98.715	94.791	96.188	95.861	101.88	94.935	101	101.32	101.65	99.836	105.18	100.22	96.966	90.62	94.491	100.77	99.569	99.556	99.402	105.44	105.12	95.282	99.583
104.73	105.23	98.785	104.45	111.38	110.32	110.79	105.94	111.33	104.62	102.48	95.603	105.24	104.92	96.586	105.59	108.01	103.94	104.21	104.81	115.22	106.93	105.29	104.02	109.6	102.23	100.16	105.87	108.35	110.62	101.35	105.26	109.45	105.67	108.4	106.18	102.57	102.18	109.01	108.79	105.74	105.16	106.08	108.21	103.34	109.67	109.78	104.29	107.36	105.41
109.91	107.11	106.5	108.59	109.77	101.91	113.22	109.36	108.91	106.74	111.81	107.01	105.1	109.46	110.92	109.51	116.13	107.53	106.01	107.56	109.66	104.23	110.98	108.03	107.78	107.97	111.99	109.84	107.72	109.79	106.37	103.89	110.51	100.82	105.27	110.74	109.9	115.66	111.3	109.72	108.47	107.56	114.54	112.59	105.48	110.8	105.73	109.34	108.23	113.33
101.78	99.378	108.15	107.31	107.32	113.6	106.19	110.12	105.67	109.15	103.49	106.84	107.39	102.09	102.98	113.58	108.23	106.05	112.08	110.3	106.83	102.7	101.55	103.94	111.22	102.6	108.4	104.68	110.83	109.28	105.71	104.63	108.76	103.97	109.31	107.39	107.58	105.37	104.6	101.89	104.96	111.92	110	99.638	105.68	105.76	106.07	108.54	109.23	105.75
111.3	106.02	115.98	112.59	105.34	110.02	109.36	106.59	109.89	113.71	108.7	104.43	108.6	107.4	104.74	99.484	108.44	99.385	107.42	109.59	101.81	111.01	106.52	108.72	114.8	114.04	110.22	108.99	106.08	101.93	108.95	105.94	103.8	104.53	109.54	103.39	114.69	105.5	110.16	110.06	106.64	101.2	110.86	112.33	111.48	106.63	101.95	111.96	117.84	108.92
103.01	110.2	105.88	99.154	112.17	106.72	104.42	111.33	103.74	105.18	102.7	102.92	105.59	109.03	110.68	98.215	104.86	111.43	109.74	104.45	104.89	105.83	101.19	110.98	106.89	102.68	108.53	112.85	106.52	107.52	108.78	99.929	103.56	104.9	103.61	105.7	110.95	104.91	109.25	114.38	107.44	106.73	107.56	104.99	102.39	108.33	107.82	109.12	106.45	108.7
103.66	109.75	107.48	115.41	108.54	110.13	107.03	108.64	108.39	107.95	105.82	105.86	104.58	108.45	105.77	112.12	106.56	109.71	107.86	110.82	106.76	110.25	111.3	110.18	101.3	109.24	109.93	112.54	112.96	109.55	103.2	104.44	103.8	111.39	103.7	108.59	106.83	110.33	103.69	103.85	104.88	102.47	112.9	105.7	106.06	102.05	105.09	104.92	110.87	108.05
108.11	100.63	102.93	107.98	111.33	104.56	100.84	97.241	110.08	105.25	114.06	107.81	106.8	108.58	111.58	111.25	108.33	104.99	110.49	114.46	109.98	110.07	109.32	107.94	108.63	99.941	109.22	110.06	106.94	104.39	110.7	106.98	108.14	109.62	108.69	103.92	109.68	106.77	104.78	113.21	111.39	108.15	104.36	111.99	108.98	108.83	101.83	106.04	109.29	108.92
102.52	113.79	109.39	103.63	103.97	105.22	111.82	104.57	101.35	112.09	109.5	111.05	108.4	107.01	105.48	109.41	103.41	104.64	107.84	111.07	111.84	108.54	106.01	105.25	104.22	110.73	111.94	106.48	104.81	103.98	108.38	107.14	104.75	101.78	107.57	114.98	112.97	103.14	110.3	101.79	111.8	111.78	109.55	106.51	96.385	103.39	107.42	105.82	108.46	107.76
101.22	107.84	105.16	106.05	107.54	108.01	100.4	109.8	106.78	104.09	112.48	112.99	106.34	104.09	104.72	104.11	107.36	106.02	102.68	101.63	101.84	108.11	102.84	103.2	107.27	113.14	101.25	109.97	99.835	102.46	103.71	102.65	105.34	101.44	112.76	112.13	104.57	110.48	110.46	110.81	103.33	109.04	107.53	106.28	110.15	102.57	111.83	104.5	105.75	106.73
108.44	105.4	107.3	98.84	101.01	109.45	107.44	104.52	109.35	109.29	105.85	102.95	110.49	99.264	106.41	102.8	104.7	103.4	108.84	104.36	110.12	115.04	112.16	99.384	105.91	115.14	103.33	100.38	106.17	107.14	109.15	108.14	102.35	107.37	107.06	114.76	105.52	107.07	106.48	102.79	112.56	112.41	108.78	110.35	108.64	105.68	108.14	109.3	104.4	104.12
111.36	106.22	116.24	105.05	115.16	104.15	107.23	112.5	107.26	106.87	108.67	105.95	106.52	112.27	107.42	105.64	110.22	108.23	108.49	106.09	105.21	107.84	109.78	99.877	112.57	110.48	110.82	108.02	114.71	112.32	100.3	107.81	106.38	107.96	109.18	106.22	108.2	109.27	105.12	109.35	103.93	102.81	101.93	106.78	105.59	110.31	108.49	104.93	106.61	112.25
104.3	109	104.53	103.89	99.826	107.72	106.78	108.54	103.56	104.12	105.29	103.26	108.03	104.12	100.99	104.91	97.399	106.85	106.3	107.01	108.24	97.756	104.08	101.38	102.44	102.59	104.91	109.83	104.05	107.64	106.62	102.93	109.89	106.18	106.29	104.41	119.18	99.502	106.41	109.47	104.73	105.85	112.5	104.51	99.976	108.78	105.67	107.94	101.28	105.56
108.01	109.88	100.32	100.13	106.68	104.86	101.44	105.23	100.91	101.99	105.16	95.391	102.09	108.54	102.41	97.197	104.63	99.425	96.793	100.55	101.56	100.36	102.71	97.967	102.2	100.97	102.19	99.365	102.4	106.26	106.15	103.12	103.13	106.16	105.77	105.37	101.56	100.55	100.06	103.53	101.61	110.08	109.6	102.46	110.9	101.87	102.19	106.06	97.782	106.71
105.26	101.56	105.78	104.36	103.3	108.85	103.45	107.83	106.08	106.61	102.06	105.64	100.26	107.62	108.99	103.42	105.14	102.38	105.64	103.78	103.72	104.16	108.09	111.24	107.97	104.07	110.59	107.5	110.2	105.07	102.96	111.53	105.77	108.73	100.85	106.52	104.49	100.9	103.33	110.5	100.52	102.22	107.96	100.59	104.1	104.36	110.75	106.56	107.79	105.24
106.41	103.83	108.87	106.38	103.34	110.26	110.86	110.05	114.54	101.1	103.52	106.74	113.21	105.52	96.959	101.75	103.43	105.39	107.13	110.72	112.3	107.91	104.27	102.96	103.38	111.38	105.29	111.44	106.83	109.38	106.51	108.94	104.33	114.53	105.86	102.31	105.41	106.03	103.9	117.7	105.49	101.79	111.66	100.3	115.09	108.69	109.44	109.33	107.65	110.98
114.24	101.39	102	105.06	113.92	112.76	104.58	113.92	110.2	102.03	105.7	106.62	102.84	101.6	106.93	104.06	107.99	109.17	108.23	106.08	111.58	107.69	113.02	108.74	114.3	107.07	105.26	107.93	110.13	110.03	105.87	112.47	103.54	106.73	111.99	102.88	107.1	106.96	111.44	108.51	104.47	112.12	110.81	109.04	112.61	108.04	108.77	111.91	106.49	104.46
96.369	101.15	101.97	91.399	88.734	95.26	90.782	101.35	94.293	97.681	97.464	103.32	92.782	101.87	95.846	99.076	96.488	96.51	102.73	94.352	103.14	96.684	92.91	102.55	98.291	104.66	96.758	96.847	94.692	98.035	96.17	96.676	98.402	96.235	100.76	95.563	104.27	99.917	98.085	92.89	98.135	95.332	96.072	102.4	103.69	92.076	99.392	95.35	100.71	95.547
102	105.65	93.852	97.061	98.406	96.142	103.02	104.77	99.401	108.4	101.28	99.085	100.57	104.09	100.05	107.45	100.11	94.804	100.39	103.84	102.86	98.936	95.767	99.115	108.94	103.22	103.92	103.42	93.991	96.411	95.569	102.09	96.252	96.813	101.58	105.87	97.717	107.88	104	102.96	99.06	99.655	102.21	91.583	100.72	98.907	94.449	93.184	104.5	104.91
104.01	103.25	106.55	99.441	104.85	104.32	108.24	102.74	101.28	102.37	107.13	104.51	110.32	103.94	107.42	103.81	110.34	109.95	108.22	104.32	105.8	108.82	107.68	106.71	98.37	107.09	101.5	103.48	101.61	109.42	102.48	107.68	106.05	104.97	107.99	106.55	107.46	101.24	101.91	98.732	106.75	103.36	105.9	104.79	102.67	107.42	109.09	111.54	100.61	103.55
109.57	107.66	103.53	109.99	110.52	104.9	109.6	109.24	115.31	111.53	111.78	104.13	106.13	111.19	117.38	116.14	109.38	109.67	109.59	114.11	106.97	112.6	104.71	110.56	112.02	111.2	109.89	105.25	111.14	108.65	107.18	110.35	111.79	108.81	114.04	110.96	110	111.79	105.25	111.07	112.85	115.28	108.22	110.99	109.06	115.2	103.72	108.62	110.43	106.08
108.8	108.86	111.5	103.41	97.821	102.08	105.17	103.06	110.65	104.25	105.66	111.56	108.81	101	104.54	100.91	112.32	112.3	114.07	105.53	112.38	99.648	113.24	101.7	105.63	110.22	108.04	105.72	104.5	96.839	106.12	112.1	111.86	108.68	109.96	107.57	106.07	115.03	107.83	100.09	105.49	103.93	105.87	103.72	108.08	104.57	111.32	106.33	99.693	104.47
110.82	109.09	102.57	108.57	110.71	107.76	108.22	113.27	107.01	111.41	108.27	111.24	115.38	111.69	109.78	108.8	104.49	107.09	111.05	108.85	116.87	104.74	110.23	106.35	110.41	107.38	113.65	107.18	116.28	105.41	108.82	106.86	99.889	106.4	107.38	111.98	110.34	109.92	106.87	110.05	106	103.47	109.99	112.48	110.5	109.47	108.97	109.11	114.04	111.26
105.07	102.04	107.04	102.41	101.83	107.6	104.99	103.93	105.84	104.73	106.18	103.66	100.73	104.36	104.75	107.49	106.61	102.25	103.03	105.75	107.82	104.84	106.15	110.52	98.736	107	100.92	105.58	104.13	102.44	102.46	107.42	106.94	104.57	103.27	100.39	104.14	110.7	104.92	104.52	102.62	99.831	102.04	101.84	108.04	101.8	106.59	107.99	108.23	108.26
97.958	95.148	100.82	93.551	98.665	100.82	95.611	95.513	101.19	98.167	94.55	89.559	97.018	96.038	97.977	94.865	96.785	93.7	99.36	97.463	94.826	100.7	97.338	98.988	102.62	99.258	96.83	99.181	95.288	98.009	93.206	98.829	101.09	97.113	100	90.29	94.855	84.96	99.462	95.849	98.957	95.067	98.193	100.87	99.585	101.58	96.957	89.476	101.89	101.82
103.44	108.19	105.67	109.14	115.25	106.64	109.83	107.29	105.59	107.95	113.14	107.17	106.04	114.22	106.28	114.32	113.32	110.64	106.85	113.5	99.394	112.38	110.82	99.421	104.62	113.65	107.83	107.44	106.85	111.74	118.38	114.9	103.4	109.72	103.63	109.6	104.46	110.39	114.55	109.56	111.13	109.78	109.88	108.63	113.01	103.19	109.95	109.63	105.14	108.12
96.203	97.49	96.702	102.87	99.577	97.69	99.908	96.809	101.41	102.9	90.245	100.38	103.6	101.74	96.608	98.171	102.86	95.667	103.39	95.363	102.59	98.713	102.66	99.654	98.186	94.805	103.66	99.835	98.297	96.313	99.91	103.09	98.965	102.01	101.17	92.363	102.34	101.59	99.602	100.48	89.903	99.455	99.934	101.92	96.814	99.191	101.34	100.9	99.549	104.51
106.75	104.31	104.78	109.11	98.894	104.54	103.62	107.25	109.74	101.33	108.23	103.48	105.68	103.76	106.36	101.47	107.31	108.47	106.71	100.85	108.78	111	114.27	113.29	107.58	104.01	101.01	107.4	103.94	100.49	105.54	104.45	102.1	104.7	102.34	98.981	106.2	100.38	111.58	100.77	106.54	106.01	104.7	99.601	106.29	107.78	101.83	109.41	97.783	106.35
93.052	101.11	100.98	102.24	100.64	99.517	94.994	100.52	101.71	96.902	100.77	96.543	100.14	104.35	99.806	101.95	95.412	105.77	95.416	104	97.289	105.67	103.25	106.72	102.01	102.5	102.27	98.252	104.33	96.828	102.3	101.44	109.34	105.42	97.795	101.23	98.336	99.357	96.173	96.884	101.78	100.55	105.71	99.549	97.193	95.828	102.17	102.04	98.055	103.41
105.13	106.73	107.62	105.18	111.5	115.46	112.45	112.61	111.13	115.83	112.49	113.83	117.85	111.62	109.07	117.09	111.23	108.46	104.39	111.7	113.83	103.99	108.93	109.69	111.75	115.98	116.37	108.6	111.7	113.71	107.3	109.48	117.54	116.22	106.23	110.8	114.14	113.96	115.42	105.99	103.19	111.9	109.94	111.93	108.4	110.91	113.08	110.01	108.82	110.44
106.52	109.08	103.1	105	102.16	107.91	111.27	104.34	106.82	110.69	101.64	107.06	103.6	111.03	109.24	111.18	110.47	106.31	100.31	99.393	107.12	103.47	108.3	104.13	107.08	101.57	105.19	107.18	104.16	104.29	107.9	105.17	106.82	109.54	104.51	109.2	99.645	110.81	106.57	109.59	107.28	112.47	106.45	104.7	109.14	106.73	109.06	106.23	106.34	105.85
107.52	105.75	112.75	105.89	110.55	109.22	103.89	111.34	111.18	100.91	103.34	106.77	111.11	108.44	104.6	100.2	103.98	105.27	105.62	109.37	107.27	115.55	105.99	106.87	105.85	108.87	107.95	97.366	103.12	114.22	109.97	104.32	110.65	106.31	106.99	110.09	112.97	108.33	103.24	108.44	111.33	110.99	102.44	106.98	108.14	111.55	105.85	116.58	106.72	112.65
107.28	110.91	106.82	101.98	107.68	107.03	111.98	109.49	102.87	107.06	109.93	109.71	108.96	111.42	102.74	106.53	104.72	111.37	109.1	105.56	100.74	109.3	100.88	107.34	100.67	110.22	104.32	109.74	113.1	104.47	104.58	105.06	105.5	102.97	103.41	101.06	103.49	104.34	103.81	101.38	106.2	112.67	100.27	108.48	102.88	107.63	106.46	108.14	101.89	97.345
99.504	97.538	92.438	97.14	101.19	97.421	101.58	93.708	98.046	101.17	93.115	94.668	105.02	92.566	108.56	95.959	98.91	101.75	94.552	99.009	97.297	102.82	96.132	101.36	103.73	96.188	100.45	100.21	102.87	94.463	96.063	94.858	103.53	102.57	94.223	89.26	94.183	99.052	99.877	93.881	103.8	99.158	104.33	94.807	94.041	100.65	99.599	100.37	96.539	100.38
94.504	97.712	96.155	101.37	102.26	106.08	100.12	94.292	101.53	110.64	101.79	107.94	102.84	98.783	100.53	97.882	98.146	103.36	100.01	103.06	103.07	104.2	98.035	102.88	101.76	109.07	100.06	94.077	97.214	98.751	103.21	99.789	102.74	107.17	94.954	99.819	107.88	100.17	96.267	104.9	96.179	100.64	103.97	100.24	99.038	94.191	101.59	99.466	99.178	99.853
112.82	107.73	110.49	110.62	111.94	109.69	115.71	110.4	108.77	112.04	108.26	99.178	111.23	106.93	110.04	107.12	103.12	111.5	103.14	113.2	108.57	106.08	104.81	107.77	111.98	108.62	108.49	107.58	106.85	99.544	106.81	111.51	102.31	108.66	107.89	106.88	106.62	107.34	107.55	104.29	114.87	102.95	109.26	107.4	108.02	108.3	109.24	110.41	109.21	116.55
107.57	106.92	105.82	108.62	107.96	110.19	107.81	110.76	109.26	108.7	107.65	107.83	107.95	109.68	105.23	104.32	109.89	107.58	112.53	110.56	109.55	108.83	108.08	101.73	112.68	105.97	105.61	107.09	113.54	111.98	105.21	105.78	108.66	111.72	106.44	115.36	115.13	106.31	96.682	104.58	107.31	106.73	98.068	113.11	102.02	97.579	108.57	108.75	109.98	107.66
107.11	104.28	107.83	104.06	106.63	106.96	104.33	107.02	105.9	105.4	104.96	106.59	103.47	101.68	111.99	108.81	104.67	106.43	103.24	108.63	105.87	107.93	106.41	106.25	110.76	111.74	101.28	104.28	105.03	113.57	109.18	108.12	110.42	107.58	101.9	105.63	104.79	108.93	101.4	108.65	106.56	102.04	106.66	104.66	108.33	104.49	109.48	102.77	110.16	104.5
104.08	110.49	104.53	115.91	102.91	105.95	106.7	106.57	105.6	105.85	113.77	110.43	103.06	104.94	107.03	108.64	107.01	105.1	106	106.76	109.94	106.57	111.4	109.87	101.34	110.33	102.83	109.45	99.77	109.1	107.61	110.27	113.84	107.75	114.37	111.59	106.78	111.47	103.84	110.71	108.46	106.58	111.26	108.73	108.4	108.43	105.95	112.05	111.64	110.29
104.28	112.82	114.96	103.39	111.05	105.81	102.94	109.85	110.42	107.64	116.13	110.41	106.09	100.41	107.93	106.85	105.04	110.71	104.67	104.14	105.62	107.67	108.46	112.27	107.82	108.75	105.47	106.72	107.07	110.92	108.23	106.69	106.52	103.53	101.92	100.9	106.44	103.64	103.84	102.58	107.98	106.28	103.22	106.51	106.04	102.38	112.23	103.87	104.95	103.45
98.523	101.69	98.147	98.301	100.98	106.46	97.311	100.31	100.94	98.904	109.19	99.138	105.55	102.41	105.7	97.467	100.36	102.96	102.66	93.603	100.18	100.07	100.44	103.77	97.954	105.17	99.335	101.06	104.15	98.486	105.07	98.922	97.714	94.474	101.31	105.7	95.777	105.15	97.956	95.557	96.64	102.27	102.16	104.08	104.95	97.858	97.756	100.55	100.87	99.74
104.04	110.05	109.13	102.06	105.79	106.84	103.7	98.568	92.37	103.29	100.71	102.16	113.53	112.08	108.34	102.21	106.21	106.35	114.05	105.92	111.33	106.01	109.65	108.56	110.03	105.91	103.72	98.512	105.64	111.68	113.33	105.92	109.13	105.04	106.12	110.04	106.69	108.35	106.42	109.93	103.88	99.985	109.05	104.35	105.12	109.61	103.16	107.01	105.52	108.72
114.25	107.33	109.28	107.47	100.1	108.82	110	111.51	110.09	103.59	102.98	106.65	107.33	104.98	106.84	112.08	101.81	107.98	107.76	107.35	106.17	107.25	102.97	105.53	104.49	106.39	109.85	99.833	105.74	112.92	112.5	106.88	115.49	106.1	105.63	98.522	113.29	111.1	105.02	102.97	108.38	106.42	105.24	107.94	110.39	105.42	106.54	109.18	104.71	102.11
98.837	102.67	103.36	97.057	102.63	98.443	97.806	101.79	98.023	100.01	103.14	101.46	102.86	109.53	102.74	102.32	107.44	99.32	103.54	98.254	99.488	99.014	99.578	99.331	103.54	98.251	91.798	97.411	100.25	102.76	94.937	104.28	100.46	102.39	99.218	98.829	93.813	98.802	102.42	96.017	98.339	101.19	101.53	92.659	99.887	103.31	97.191	93.363	103.69	99.402
108.06	103.01	104.34	108.39	105.99	101.97	110.42	101.88	111.71	104.28	101.63	112.22	105.79	110.76	109.25	105.03	106.33	105.61	109.04	104.96	109.25	107.33	104.16	106.11	109.39	105.72	105.25	103.5	105.42	105.35	106.6	103.37	110.32	102.91	107.52	107.33	110.28	105.57	104.33	104.11	104.86	102.18	105.24	108.98	103.6	102.6	98.631	106.4	109.01	107.51
97.44	103.51	105.65	96.193	101.9	103.5	95.76	100.49	97.426	100.54	95.324	95.35	100.16	96.984	109.28	103.65	98.597	101.94	104.1	99.17	105.31	103.74	103.65	102.8	103.96	101.81	101.59	95.926	104.83	97.538	97.481	104.36	107.93	104.82	96.349	100.8	103.6	95.649	101.18	103.9	102.39	100.44	104.93	104.97	104.04	102.75	103.17	99.996	98.143	100.51
92.531	100.11	98.508	100.17	107.14	104.36	104.33	96.325	102.16	102.24	101.04	102.33	98.821	102.78	107.91	106.94	101.43	95.281	100.82	97.164	99.282	97.399	98.702	101.36	100.85	105.35	98.885	96.309	105.41	101.62	100.2	96.705	99.285	95.698	103.56	100.29	97.382	99.947	99.505	95.21	98.135	98.508	96.171	96.6	101.72	103.63	101.64	104.46	100.03	101.71
110.77	103.75	101.85	110.11	111.13	108.2	106.25	105.8	110.89	107.14	103.49	106.36	102.67	111.75	105.7	108.87	108.03	108	109.61	114.22	107.64	111.79	108.97	104.7	105.1	108.86	102.24	104.12	106.78	105.87	108.78	106.27	117.78	109.6	110.69	109.86	106.5	107.11	105.28	108.55	104.5	107.91	105.64	110.34	108.42	110.79	102.84	108.03	102.68	107.22
98.291	100.3	95.315	102.2	95.866	105.13	97.913	98.382	101.35	94.354	97.859	98.215	97.45	97.64	102.85	96.819	97.67	99.965	102.55	97.489	100.76	93.673	95.048	101.11	99.69	102.55	101.59	101.01	98.986	96.655	99.026	100.96	98.617	98.325	103.07	97.664	105.5	102.11	102.93	99.713	103.35	101.45	100.66	105.89	95.256	105.31	105.23	101.69	98.036	99.977
108.01	106.65	99.288	107.76	105.82	100.14	106.02	105.03	106.2	113.3	107.54	105.79	104.77	102.08	105.56	99.6	110.19	107.45	105.2	102.84	104.25	109.39	107.25	104.16	100.74	100.34	108.18	104.49	103.82	107.29	106.49	108.14	102.5	103.86	105.51	107.74	111.75	105.96	104.24	103.95	100.37	110.24	103.69	105.82	104.38	103.46	97.628	110.54	111.05	111.32
106.49	106.39	109.69	107.19	104.93	105.12	104.91	103.11	109.52	110.15	105.09	106.06	105.15	106.13	104.4	112.72	100.64	105.93	107.96	100.18	110.22	105.2	110.2	110.23	108.36	103.02	96.414	109.16	101.34	106.24	109.6	109.14	97.775	108.03	109.45	105.99	104.7	104.78	97.759	103.97	103.68	108.21	108.64	111.48	101.81	102.96	101.6	105.99	99.509	112.44
104.42	105.21	111.38	105.12	109	109.17	104.39	103.44	107.25	113.7	107.58	103.76	103.16	109.85	99.218	112.65	110.87	109.8	102.16	112.64	108.74	105.92	112.39	108.78	111.58	112.18	111.49	112.92	114.84	108.14	109.4	110.24	105.84	109.82	107.23	108.82	109.27	101.98	108.47	103.07	107.52	115.33	105.02	102.05	105.71	106.66	100.47	101.03	105.97	99.041
104.23	108.96	103.32	104.52	111.06	107.31	103.27	106.41	102.47	106.79	106.1	105.75	108.99	107.88	104.23	98.059	102.73	109.34	106.01	104.67	106.02	109.73	103.27	107.24	104.48	109.85	110.22	103.38	101.31	101.58	105.81	109.19	108.05	104.42	105.2	106.58	100.99	109.7	104.06	107.08	104.64	110.32	97.795	104.03	109.92	103.79	103.56	111.25	110.67	107.64
112.99	105.73	105.66	105.57	104.74	113.61	107.42	108.92	105.6	106.63	108.2	104.97	109.57	101.54	104.57	110.45	105.18	110.12	114.23	104.92	105.34	113.81	102.96	113.99	104.2	104.64	112.31	101.43	105.23	112.38	107.05	109.59	109.53	108.49	113.69	110.03	109.37	102.86	104.64	110.09	109.56	105.31	111.45	107.68	108.8	110.71	109.32	113.92	110.9	107.01
97.196	108.49	108.79	105.5	107.44	107.54	102.86	107.22	111.38	108.79	104.42	101.27	107	104.06	106.5	111.98	103.76	112.72	102.9	103.75	97.446	99.234	108.42	99.694	99.465	109.76	103.99	103.86	111.28	108.87	109.51	104.28	111.24	106.78	109.61	100.89	102.88	110.4	105.4	110.01	109.93	114.23	103.91	110.02	107.58	106.37	101.46	106.73	107.15	110.16
113.93	113.68	108.44	106.36	106.17	102.98	112.19	105.05	107.94	107.35	109.75	106.11	108.8	107.15	111.6	110.82	107.86	109.87	109.66	110.78	106.58	103.29	107.19	113.8	98.987	109.75	110.1	105.36	113.7	106.57	110.31	111.14	106.31	107.72	109.93	101.86	106.54	106.61	112.49	107.26	101.59	111.86	107.64	107.59	99.37	105.14	107	106.77	100.76	110.57
95.34	106.24	99.371	103.57	106.76	108.71	103.09	99.268	102.03	104.58	97.949	99.9	103.53	104.15	102.21	103.41	102.21	97.446	101.84	106.83	99.236	108.73	103.4	105.1	103.88	106.85	104.83	98.675	105.21	101.08	102.43	102.65	100.97	100.6	105.01	106.58	101.71	105.81	104.09	95.222	99.289	97.156	102.14	103.6	106.39	101.51	105.79	102.23	103.81	100.66
105.47	110.79	111.56	107.44	99.172	108.47	105.54	108.6	100.37	109.13	104.21	105.72	118.45	95.819	111.51	104.85	107.15	106.25	107.29	106.69	109.21	110.74	111.77	104.07	106.34	102.89	107.53	100.39	105.59	107.52	104.37	100.37	104.02	102.4	100.89	98.426	104.26	101.34	109.75	106.81	103.13	103.79	105.89	110.16	103.17	111.74	104.39	106.55	102.07	108.88
99.568	93.998	100.01	100.5	99.358	100.26	101.88	99.558	98.046	98.083	101.04	101.54	97.475	102.83	98.119	94.344	97.034	95.717	103.96	101.31	94.784	99.127	102.01	105.41	93.791	102.05	101.43	96.431	97.035	102.29	91.988	102.5	93.011	95.764	99.298	92.81	96.394	96.81	96.3	96.929	91.72	94.906	94.445	103.8	101.34	98.17	102.55	97.891	100.38	100.86
100.47	98.484	97.906	99.489	100.67	97.756	94.693	100.6	101.19	99.729	98.248	103.75	104.08	95.224	94.522	98.279	101.69	92.793	97.332	95.96	101.84	95.414	99.446	95.492	99.991	99.886	100.9	99.556	97.826	91.457	98.196	94.417	97.635	95.707	97.202	99.63	104.6	102.86	97.031	96.459	99.726	97.799	98.974	98.024	98.878	109.46	96.409	105.27	98.091	99.553
110.8	107.46	109.78	109.86	105.55	110.18	108.29	104.01	103.03	105.37	99.014	106.28	107.2	105.14	106.21	110.74	112.48	101.4	110.97	104.46	115.73	111.52	99.825	108.27	112.86	107.51	108.81	109.07	109.02	110.13	111.96	111.42	111.03	106.89	110.36	113.55	111.66	110.73	112.09	105.04	107.83	108.87	106.1	115.29	106.4	105.3	105.54	107.63	108.83	107.66
92.823	98.472	92.431	95.095	97.612	102.82	97.22	106.02	97.974	100.75	96.707	105.68	95.573	97.526	101.28	93.185	102.58	96.892	90.665	96.585	99.483	96.646	99.805	95.74	95.581	93.905	95.625	101.05	100.73	95.372	102.2	95.023	99.369	99.259	98.32	90.959	104.34	95.431	104.37	94.914	99.81	98.189	97.708	99.735	98.097	97.093	97.231	96.13	98.531	94.756
103.6	109.55	106.83	108.42	103.14	108.64	103.69	110.4	108.92	114.33	106.57	109.01	105.65	107.36	106.09	117.47	105.44	106.51	110.64	108.5	102.85	104.9	108.91	103.12	111.73	114.32	115.02	112.8	111.48	108.45	112.41	109.63	107.09	112.04	107.72	103.22	111.68	107.24	109.46	121.35	108.46	111.31	108.17	110.19	107.59	112.92	111.4	104.25	104.47	114.58
93.638	95.056	97.149	96.385	100.5	97.417	101.9	93.317	101.58	101.88	99.754	102.45	101.24	93.419	99.488	101.21	96.937	95.391	101.74	99.938	99.222	98.691	107.08	100.53	108.55	96.46	101.94	98.586	96.554	105.17	99.311	101.46	96.594	98.904	99.921	93.713	100.28	100.7	101.74	101.73	106.44	103.32	107.39	102.47	103.94	106.21	100.96	95.341	98.481	97.289
105.92	103.24	108.87	110.26	103.71	108.46	108.33	117.17	112.27	107.47	107.97	108.44	109.55	109.67	104.68	109.88	103.7	103.77	108.43	104.82	107.88	107.38	110.02	106.74	107.99	104.55	100.92	102.77	102.24	104.25	107.76	105.74	108.48	105.9	107.52	105	109.13	101.88	102.69	116.32	106.02	106.49	104.87	102.57	106.7	110.19	98.868	107.13	107.03	108.45
115.27	104.7	109.46	112.94	107.33	104.2	99.766	102.31	109.34	108.94	105.4	105.46	110.08	108.87	107.75	106	105.76	113.11	105.98	109.19	108.81	105.72	101.17	107.34	113.68	109.33	103.63	109.65	104.64	107.89	105.48	105.78	117.51	108.09	106.2	106.34	105.78	102.11	107.85	103.87	110.55	112.33	107.77	109.21	112.56	112.34	104.82	106.27	110.93	106.99
102.77	104.61	107.89	109.23	100.33	96.851	99.145	103.18	91.44	97.431	96.268	97.914	99.422	105.8	98.875	99.785	97.678	97.819	96.009	97.508	98.661	103.01	104.22	98.974	100.93	101.87	104.24	98.148	99.062	96.514	101.49	100.83	100.92	97.545	93.578	100.79	98.346	103.72	97.503	100.14	102.68	99.227	99.462	98.699	98.695	107.46	100.65	97.934	97.626	96.829
98.949	104.69	102	99.865	104.26	106.65	101.41	98.072	101.87	97.72	109.8	106.35	105.22	100.44	105.78	99.154	98.591	102.09	94.922	103.43	102.41	102.88	99.95	101.27	102.43	100.64	95.689	97.062	95.371	97.744	92.665	102.4	97.838	97.032	94.754	102.94	103	105.56	92.363	95.99	102.98	102.14	102.98	98.015	99.109	99.352	95.48	98.809	101.44	99
98.394	105.4	98.547	93.905	97.845	104.61	101.69	99.183	99.855	101.94	96.134	101.98	97.453	96.192	100.3	102.15	97.283	101.68	97.062	99.418	99.144	102.39	97.044	104.85	103.88	100.39	104.83	107.75	102.09	105.43	97.112	99.054	96.891	100.51	104.91	108.82	99.108	98.013	102.09	102.43	97.472	104.04	103.18	99.429	102.03	101.2	102.17	103.31	101.22	105.1
102.6	103.86	108.83	102.1	99.648	99.684	104.54	112.23	107.34	100.81	112.77	107.72	100.19	102.49	106.14	106.27	110.36	99.515	104.8	108.24	102.88	102.88	103.49	107.07	108.06	102.89	109.32	98.105	103.95	103.94	102.68	114.61	108.46	104.2	106.43	105.37	103.42	106.78	101.9	106.67	100.41	104.12	106.23	103.03	100.67	104.22	117.91	106.46	106.51	101.34
107.59	104.5	107.43	103.84	105.72	107.88	110.77	100.1	105.76	107.29	101.51	97.062	104.46	112.33	104.34	102.3	104.78	106.52	100	109.09	107.23	109.82	112.28	101.92	101.63	108.52	102.61	104.82	98.827	99.812	105.57	108.14	110.93	115.85	104.6	105.67	110.04	100.97	105	108.47	113	103.19	102.13	113.58	100.69	110.43	106.56	110.11	107.75	109.04
107.06	102.98	111.26	109.79	102.65	106.86	107.1	104	101.15	103.5	103.56	106.2	104.91	103.89	109.51	105.41	102.71	103.33	102.15	109.91	106.96	101.58	108.71	104.85	108.84	105.01	103.25	109.46	106.53	107.59	106.1	108.62	105.42	110.97	106.08	101.19	101.05	104.8	105.54	106.13	100.82	101.73	102.65	101.15	97.479	106.02	103.75	108.77	106.27	106.48
114.21	112.83	111.15	105.33	112.67	104.36	112.1	118.51	110.69	112.16	107.69	111.68	113.96	107.42	104.06	109.66	112.36	110.81	117.65	106.81	111.25	110.53	103.03	111.72	106.6	109.53	111.73	117.12	107.62	107.48	110.55	107.61	101.94	110.08	110.57	105.88	108.6	107.23	109.42	110.51	110.31	110.55	106.83	111.85	118.15	113.94	115.62	118.76	111.69	104.49
106.77	107.92	105.47	103.36	104.19	101.32	102.26	102.68	105.57	109.77	97.733	106.14	102.51	107.35	102.89	104.14	101.72	111.73	104.56	111.87	106.36	108.36	102.46	108.99	107.72	107.24	109.03	103.94	106.16	112.86	104.65	105.1	94.391	105.06	105.01	109.49	105.76	106.4	108.38	106.47	107.89	103.7	103.73	100.09	103.95	107.7	107.33	104.96	101.86	113.33
103.54	106.73	110.9	105.38	115.11	103.32	107.8	104.74	103.55	108.86	106.51	102.22	109.09	101.98	109.59	109.92	107.25	108.09	112.01	109.05	103.72	110.45	110.93	103.62	103.21	101.27	108.62	108.7	113.83	109.45	102.31	107.09	106.15	111.41	104.82	109.67	102.19	96.039	108.29	103.78	103.66	103.84	105.94	97.836	102.4	106.69	104	113.46	110.57	109.43
98.009	100.43	104.61	104.06	109.92	108.08	102.94	105.51	111.48	109.47	103.47	107.77	108.17	104.82	105.74	102.77	102.02	108.58	106.74	108.56	111.84	105.93	104.09	110.37	107.4	101.9	107.89	109.04	106.48	105.8	104.52	98.992	108.95	107.96	105.91	102.79	109.6	107.56	109.14	104.75	107.51	102.91	109.06	102.65	107.41	106.48	105.12	110.56	102.59	107.27
99.471	100.96	107.6	108.53	115.15	105.6	101.92	109.47	107.96	107.63	111.62	106.71	103.91	106.14	101.55	105.82	109.8	111.89	109.79	109.45	96.347	103.83	100.83	102.89	115.98	101.37	107.88	106.42	107.81	102.89	110.75	105.96	109.68	113.47	106.01	105.85	105.7	103.07	109.65	105.43	99.015	105.47	106.87	107.48	107.69	105.62	101.81	102.78	105.55	114.83
98.602	104.86	100.65	103.04	102.16	104.82	105.14	98.98	102.48	106.21	95.583	90.514	98.941	100.09	99.883	97.383	102.94	105.54	98.156	104.86	102.66	95.958	100.85	94.622	96.032	97.165	95.365	104.3	102.14	100.59	94.819	107.72	99.452	105.56	99.39	99.227	102	99.564	99.804	101.28	103.16	99.57	111.83	102.8	103.68	102.44	102.05	100.35	94.314	101.04
106.37	104.78	98.67	111.57	100.95	110.02	103.48	109.35	103.88	108.99	109.31	108.68	104.3	102.84	111.3	104.63	106.14	104.5	106.9	106.69	106.86	104.51	103.87	109.16	107.76	110.71	105.62	109.08	103.6	106.99	105.17	105.1	99.943	104.01	111.53	101.4	109.52	105.04	100.55	103.45	104.22	107.46	109.92	96.379	108.52	103.33	104.1	100.78	104.55	97.829
99.837	103.89	109.84	108.5	105.22	108.45	108.45	104.65	108.78	106.12	111.2	110.09	107.15	106.93	104.69	110.41	104.88	109.82	109.61	108.75	104.29	109.55	110.22	106.08	106.85	105.22	108.44	107.86	104.06	107.6	110.78	107.4	101.36	98.427	105.97	109.75	108.18	105.54	106.46	106.95	108.64	107.91	104.99	106.93	109.07	110.55	101.22	113.94	104.5	106.55
103.5	107.11	109.81	109.57	110.31	104.08	111.46	112.1	101.99	104.47	110.28	109.79	108.79	112.29	105.44	110.17	107.44	109.54	109.79	111.11	106.57	104.02	109.53	109.37	110.67	109.48	108.8	115.18	109.53	109.1	105.47	109.43	106.41	106.89	104.3	106.27	105.74	110.81	112.01	107.72	107.86	107.75	107.04	104.88	106.01	107.95	106.68	109.84	106.48	99.129
92.758	96.485	95.307	94.602	93.544	97.073	96.67	97.427	100.58	96.289	95.322	98.269	98.442	101.26	99.715	97.365	95.366	100.59	96.438	102.45	94.486	103.37	94.438	94.058	95.098	103.28	103.14	97.193	98.53	109.97	104.33	98.636	104.18	93.521	103.09	93.824	94.262	95.591	93.294	93.236	95.577	94.751	98.791	96.197	101.17	98.338	97.628	94.48	96.47	97.941
104.4	105	107.22	108.48	107.2	110.74	112.6	105.17	109	103.4	105.36	102.71	108.38	107.47	110.93	103.23	106.76	102.64	105.76	106.43	101.66	103.84	103.86	105.49	106.39	110.02	106.67	103.27	107.75	102.99	103	101.65	108.95	104.24	101.65	101.33	107.19	107.85	103.11	100.95	109.16	101.93	108.38	105.77	107.74	107.48	101.32	99.021	114.12	104.02
114.34	111.72	105.35	107.67	104.85	110.82	113.26	109.14	101.03	98.718	110.91	113.53	111.92	110.33	109.8	108.2	109.85	110.91	103.83	105.59	119.1	105.09	113.53	103.5	106.96	109.86	112.38	107.67	115.4	107.36	112.7	108.45	107.12	111.09	113.48	110.58	106.3	102.88	109.75	108.78	107.29	110.72	111.4	109.9	110.25	107.16	112.25	103.72	111.69	105.29
105.86	110.03	106.86	107.36	106.19	106.79	105.6	112.91	109.47	111.19	112.79	108.47	107.72	107.35	107.75	108.78	109.2	102.19	113.54	106.51	105.83	106.07	109.02	102.96	106.89	112.53	107.43	107.05	103.92	105.61	102.53	105.42	107.39	104.27	115.1	111.46	108.79	110.38	106	107.38	111.26	111.63	111.18	107.17	104.63	107.08	110.28	107.27	106.01	105.66
111.24	102.59	101.37	111.22	113.71	103.17	110.7	103.91	113.16	110.7	108.71	99.836	103.9	107.74	104.33	111.05	107.22	102.51	106.42	110.48	104.7	107.53	113.09	105.4	106.37	111.67	108.43	107.74	111.01	107.61	110.89	111.77	103.11	108.68	111.13	103.41	105.74	104.94	105.76	108.32	99.368	106.47	109.57	106.75	108.91	110.43	108.52	109.05	114.7	110.06
103.69	111.04	104.04	100.78	109.87	108.25	111.32	101.04	102.81	114.56	102.75	117.92	104.7	107.89	111.38	105.76	110.04	110.69	104.44	112.21	108.84	101.28	105.86	114.28	111.13	108.4	106.74	104.57	113.42	106.97	109.44	102.44	111.05	111.77	108.1	114.08	107.1	104.43	112.93	110.79	112.29	109.43	113.13	104.92	102.92	108.71	113.89	114.44	104.37	108.11
100.93	104.62	97.899	93.813	96.605	97.065	101.77	98.65	97.779	90.593	99.432	94.625	98.669	101.09	101.14	92.573	98.539	96.849	102.65	92.776	100.51	95.92	97.026	93.665	100.19	97.829	101.03	95.634	99.032	101.85	92.602	92.57	90.162	94.991	97.542	98.535	100.24	100.34	99.768	99.058	98.762	101.69	99.099	96.185	103.2	101.03	91.744	101.29	101.54	91.832
93.09	96.28	100.66	97.346	98.89	98.531	99.845	95.921	98.564	98.994	96.457	102.94	107.21	97.689	103.47	98.641	102.79	100.28	107.27	101.13	99.311	94.806	96.33	104.72	105.12	96.944	97.718	96.438	95.558	92.426	104.06	102.5	96.945	98.115	99.57	102.26	101.73	104.72	90.477	100.01	92.46	95.31	96.453	100.66	94.355	102.27	97.372	101.75	100.53	95.938
107.33	108.5	105.47	107.15	107.75	110.3	110.58	105.01	116.79	101.27	112.05	107.76	103.73	113.71	111.26	112.4	107.68	108.96	106.27	102.98	109.34	103.08	105.85	106.51	103.92	105.71	107.83	102.73	102.96	108.78	104.15	109.15	113.91	111.26	108.87	114.5	115.39	111.47	109.79	106.63	111.23	109.89	104.9	105.82	110.82	108.6	111.28	109.34	111.06	108.08
106.06	100.12	104.35	95.245	94.14	104.83	101.14	100.97	94.059	97.69	98.882	100.36	104.87	96.164	100.32	106.51	99.334	91.491	97.283	106.3	98.464	104.95	102.28	98.756	102.96	100.23	92.534	102.64	104.21	96.949	94.68	103.58	98.103	100.67	98.851	99.283	101.46	95.156	104.97	113.53	94.738	100.05	96.727	100.1	106.11	104.85	101.02	105.18	102.05	101.55
111.81	106.56	101.27	104.68	106.51	102.26	106.94	108.23	105.87	106.24	107.01	108.32	103.15	103.72	103.91	101.29	105.47	110.05	107.93	106.41	107.08	108.04	103.76	104.11	109.11	107.05	107.13	107.79	107.94	103.59	106.48	106.1	107.38	103.23	100.13	108.97	103.89	104.16	103.86	107.72	99.917	103.91	105.28	105.46	101.45	104.75	95.857	107.89	108.17	103.43
101.3	105.24	101.65	107.13	103.49	105.98	103.54	104.83	109.09	105.32	102.53	108.01	111.03	110.82	102.97	104.92	110.89	108.74	108.1	107.81	101.11	110.83	108.25	109.79	108.66	101.52	109.15	113.44	105.13	113.72	105.34	112.63	105.82	107.77	108.64	106.17	110.42	100.21	110.12	106.67	106.83	107.33	106.08	105.36	101.34	107.35	112.42	110.44	102.8	103.69
116.02	111.67	101.52	108.82	109.19	113.23	106.02	108.25	101.66	106.23	108.61	107.54	115.4	103.99	105.59	106.52	116.24	109.63	112.59	107.38	106.82	112.62	109.84	109.96	106.6	106.98	107.62	105.46	108.82	104.5	98.643	111.51	104.12	104.47	104.45	108.77	107.68	112.32	105.45	112.34	106.71	112.02	108.92	112.48	104.38	110.65	103.98	108.44	105.33	116.57
107.52	105.1	107.09	110.7	107.41	108.7	102.62	106.95	105.81	104.31	112.72	109.8	106.46	105.39	107.82	108.21	109.12	103.1	108.91	105.82	104.72	103.06	107.05	111.99	105.3	105.51	108.66	99.923	102.71	106.56	110.35	111.78	97.482	108.6	108.25	105.37	110.5	106.9	102.26	108.11	107.31	116.68	104.17	101.65	109.4	114.87	108.33	104.16	108.66	108.24
102.95	102.86	106.7	104.48	110.79	104.74	106.58	105.98	104.25	107.63	108.68	105.6	104.8	105.81	103.62	113.38	102.81	107.75	108.34	108.75	104.61	112.45	107.37	105.77	103.02	99.082	106.58	103.26	105.44	105.35	103.35	103.47	104.97	105.22	104.99	109.4	107.22	107.99	108.04	108.68	114.59	106.39	103.39	106.59	101.69	110.01	104.44	110.88	109.58	103.47
105.28	108.49	109.44	107.36	108.63	107.52	108.6	103.36	103.41	98.252	108.33	99.536	104.89	108.57	107.02	98.157	105.82	113.61	102.34	104.37	102.75	106.31	100.88	111.02	104.25	102.12	102.02	101.14	107.57	105.64	110.87	110.47	109.53	103.6	104.29	104.81	104.26	110.72	108.89	102.27	114.18	106.3	106.55	101.27	104.27	104.96	103.91	105.57	105.15	103.38
99.968	101.01	89.24	97.721	103.99	102.94	96.706	98.419	98.083	96.913	96.37	93.588	93.206	96.545	92.564	95.945	99.222	97.69	97.212	96.567	101.52	96.737	95.452	94.429	97.42	96.915	97.427	96.815	96.698	103.78	99.416	94.059	101.26	106.46	100.17	96.391	97.018	97.948	93.193	99.966	93.187	99.13	102.46	99.795	100.58	100.61	98.719	101.25	100.73	95.933
107.49	103.53	105.62	106.36	105.78	103.01	107.34	103.03	108.88	97.905	109.34	97.719	99.919	112.2	109.79	104.51	112.09	99.655	109.75	109.14	103.78	102.76	103.02	103.93	107.34	98.893	113.71	104.67	106.66	107.55	108.02	109.93	104.6	104.02	107.16	106.8	106.8	99.136	109.82	106.97	114.32	106.24	101.41	98.857	103.38	106.45	108.77	102.68	108.36	102.3
108.96	109.18	100.92	101.96	103.45	99.581	104.9	100.2	110.61	106.83	102.85	107.45	106.21	108.22	104.44	106.57	102.81	99.84	106.46	101.46	106.42	107.06	109.27	109.36	109.07	106.89	105.25	110.75	107.07	107.7	107.81	101.75	104.8	108.32	101.45	109.37	100.05	96.603	100.27	103.14	110.21	111.31	100.28	108.57	105.36	105.69	105.72	105.15	109.46	103.65
100.06	97.13	99.633	104.86	97.822	98.003	97.598	98.066	100.77	101.81	95.339	97.521	100.43	94.648	96.682	95.84	96.952	103.71	104.62	105.94	93.182	107.39	97.541	104.45	100	100.68	104.55	99.294	103.53	98.013	99.076	93.453	100.13	99.719	99.184	99.192	98.115	101.35	105	103.87	101.9	103.3	104.93	99.499	97.766	101	96.272	102.37	103.34	98.998
95.523	99.381	94.535	94.498	99.967	96.228	99.044	98.607	99.086	103.06	99.885	97.161	99.182	98.744	96.183	89.039	99.44	96.822	95.858	97.869	90.591	105.02	101.46	97.608	97.772	102.27	95.033	102.02	97.227	96.831	102.36	102.9	106.13	91.011	95.363	97.247	103.39	97.82	89.901	100.26	99.204	95.77	110.42	98.837	95.192	95.719	104.87	101.77	94.417	97.646
110.1	104.44	107.44	105.63	102.45	104.57	104.4	107.7	110.95	106.65	105.74	113.7	115.09	99.743	107.03	108.03	102.86	103.98	105.54	109.92	115.91	112.42	114.19	112.82	108.15	112	107.63	105.39	111.69	111.79	105.56	104.21	107.49	105.05	109.94	108.28	108.05	105.65	107.1	106.99	97.284	109.75	108.34	110.75	110.14	107.75	106.86	104.95	108.98	105.75
95.51	105.05	107.96	99.87	95.655	101.76	97.854	95.763	102.99	98.915	99.275	96.52	105.17	95.929	107.56	98.127	98.586	93.05	94.45	99.224	100.41	100.06	101.08	100.69	102.54	100.87	100.81	101.47	96.355	96.867	94.631	106.08	97.499	101.68	97.175	102.3	99.157	100.47	106.62	96.496	100.26	100.75	101.81	95.798	97.008	102.1	98.384	100.59	98.052	104.28
106.19	103.63	106.45	102.28	107.13	106.4	104.44	111.28	103.97	99.772	102.61	106.7	103.98	111.42	101.56	112.73	99.957	115.02	108.73	101.86	102.05	101.12	103.42	107.19	104.57	110.98	103.56	102.59	113.1	104.24	105.82	111.55	102.38	102.83	107.75	105.68	102.79	100.9	100.37	108.48	98.485	103.14	104.83	102.75	101.3	100.32	107.18	106.75	104.1	110.03
102.15	102.81	100.43	98.573	105.5	96.476	97.677	98.323	102.87	105.81	100.76	101.27	103.78	98.662	103.42	100.73	101.5	103.82	98.957	103.44	104.72	100.61	103.42	99.703	97.396	107.53	104.77	99.563	101.68	102.75	103.58	102.61	94.042	105.76	97.131	104.38	95.948	95.854	95.09	100.27	104.38	98.289	97.187	100.16	102.55	95.681	108.4	103.1	100.21	98.298
111.23	110.2	113.09	119.02	104.44	111.09	111.07	104.17	111.79	107.67	108.58	113.79	107.97	111.79	115.25	105.69	110.73	113.33	111.48	111.67	108.92	114.09	110.39	112.72	103.51	113.33	111.13	108.17	110.46	110.12	113.12	114.34	111.12	108.54	110.95	113.37	109.56	112.29	106.43	106.85	105.48	113.9	109.25	118.63	109.58	110.33	117.36	110.19	108.11	112.46
111.1	106.04	105.87	104.23	108.37	105.2	107.38	100.51	110.52	110.08	107.57	106.57	102.41	107.5	106.74	106.87	106.81	114.44	108.84	104.4	107.42	101.12	105.5	101.61	101	105.04	107.27	99.822	112.49	107.85	106.82	103.1	110.7	103.82	106.22	109.28	104.21	104.59	105.21	96.848	106.85	108.34	107.64	99.49	100.72	111.11	105.64	107.72	105.81	101.49
110.11	107.35	103.39	112.92	111.18	100.62	105.69	102.97	100.58	104.18	107.77	107.89	106.24	105.22	107.05	110.21	102.63	110.01	100.6	103.5	99.212	111.66	106.92	107.28	104.44	101.74	106.31	99.987	109.02	103.22	102.97	101.6	101.06	99.586	111.46	112.16	109.54	100.96	100.81	105.21	105.98	103.1	109.02	102.23	108.02	105.29	107.3	105.61	107.03	105.36
106.58	96.255	98.921	95.232	99.61	98.119	103.4	99.146	99.972	97.231	91.318	96.538	106.21	99.19	101.22	98.182	99.497	95.198	97.85	103.19	101.7	98.005	99.527	106.36	96.468	98.472	98.844	101.31	104.22	99.776	99.019	102.79	103.54	93.74	101.15	96.004	102.94	95.159	107.73	91.532	107.46	105.49	100.47	96.468	96.054	100.39	98.581	96.854	95.746	98.925
103.75	110.91	105.76	105.25	109.49	110.22	101.28	108.07	106.15	104.28	104.7	106.71	106	108.62	109.7	108.24	112.92	104.14	111.98	106.36	110.25	103.62	110.29	110.22	109.72	106.69	105.17	111.56	102.81	106.26	104.25	109.34	111.23	107.82	113.22	111.07	103.98	111.48	103.99	109.97	102.8	107.08	107.05	106.26	103.13	103.97	108.08	110.36	106.53	116.49
94.507	100.32	98.961	102.43	85.787	94.636	96.043	102.14	95.307	98.33	96.235	97.589	98.168	100.59	92.525	94.772	97.09	88.226	96.028	105.7	99.638	100.1	101.18	90.776	97.529	94.663	96.036	94.791	94.862	96.702	101.59	102.61	98.793	100.76	90.666	103.98	107.63	97.287	97.12	101.15	99.135	99.3	93.943	97.236	103.09	96.51	95.707	96.322	96.17	98.763
97.999	93.286	101.71	102.18	101.08	98.53	97.427	100.89	102.93	90.01	102.74	96.528	92.588	93.381	104.33	105.06	96.62	100.49	101.91	106.94	95.647	94.495	97.508	100.23	104.81	96.059	93.901	99.696	90.768	101.52	101.48	100.12	97.154	95.837	100.69	100.47	106.34	94.119	100.86	100.63	99.754	100.28	99.894	101.5	102.62	95.1	95.448	96.185	102.37	97.599
110.89	105.29	102.07	99.634	112.79	106.42	99.627	110.69	101.15	107.16	110.6	101.9	103.05	108.64	95.672	104.46	106.58	109.03	105.01	106.28	99.338	97.845	107.73	100.99	103.65	97.851	110.01	108.67	107.25	103.88	105.04	102.3	105.08	103.29	104.49	106.84	106.06	107.78	98.377	104.52	102.29	99.979	101.62	100.93	104.33	106.23	111.71	108.09	111.9	102.69
[truncated: 150 more columns]
