# Supplementary material for: Genetic dissection of main and epistatic effects of QTL based on augmented triple test cross design
Source: PLoS One. 2017 Dec 14;12(12):e0189054. doi: 10.1371/journal.pone.0189054 (PMC5730204; doi:10.1371/journal.pone.0189054)
Supplement: S10 Supporting Information — (ZIP) [file pone.0189054.s010.zip › z6_150_0.2_5.csv]

108.54	111.1	100.39	108.05	103.2	100.34	103.8	97.77	107.51	100.48	103.54	112.54	110.55	104.65	112	108.48	99.549	104.62	109.77	101.57	100.03	103.52	100.7	100.21	100.85	102.87	115.23	99.574	107.88	104.05	114.55	115.44	111.45	99.78	109.29	113.77	104.72	99.927	101.22	97.588	98.68	101.28	95.921	99.754	108.59	104.31	109.75	109.28	109.09	101
105.87	107.9	100.46	105.33	105.34	108.32	113.43	107.65	105.74	108.31	102.87	106.33	114.25	109.46	110.27	106.81	105.21	106.67	105.58	103.32	100.96	108.38	109.72	109.25	102.07	104.49	106.32	107.13	104.37	100.63	98.705	112.76	104.83	105.51	100.27	108.19	106.17	108.9	110.5	104.6	112.27	104.34	119.93	112.87	107.64	102.27	109.05	107.6	105.46	106.29
106.94	109.06	109.96	110.87	105.43	107.41	109.62	99.504	103.7	113.67	117.15	111.28	111.36	117.19	95.54	102	101.55	109.47	105.26	106.28	111.53	107.13	95.972	106.32	112.92	112.58	109.11	111.03	105.6	104.71	99.758	102.71	102.28	104.08	106.4	110.57	110.86	109.95	110.79	106.29	110	115	109.76	106.77	107.72	113.35	116.41	105.16	105.58	115.05
109.4	101.78	102.48	103.26	100.22	106.18	103.8	109.78	106.83	107.94	109.43	108.24	103.1	99.139	113.35	105.16	109.08	107.12	105.34	101.49	104.32	110.96	106.76	110.32	109.7	104.79	113.06	101.95	107.78	105.39	103.93	104.45	113.13	109.37	106.4	109.84	104.57	103.52	107.19	109.68	104.25	102.65	105.17	116.14	99.316	107.88	100.24	102.78	110.96	106.27
110.17	111.44	101.46	112.77	106.05	107.19	113.9	110.24	109.77	99.204	107.92	103.78	113.47	109.52	109.92	107.03	116.02	96.479	109.36	106.98	102.88	110.76	100.38	108.95	112	109.74	117.52	107.63	109.87	112.72	112.16	103.04	113.58	103.46	116.82	100.81	106.02	100.28	106.36	107.6	106.75	109.11	97.881	96.008	101.09	104.74	107.69	108.8	100.56	107.71
104.9	94.885	96.698	100.73	95.155	97.984	90.099	99.507	103.92	93.419	93.925	94.867	94.694	89.427	100.61	100.78	91.003	95.801	96.384	105.69	96.234	97.536	99.474	96.913	100.26	107.63	103.11	94.716	99.754	94.092	93.107	95.111	94.035	92.526	94.757	91.143	98.769	99.455	102.83	98.113	93.63	97.236	97.6	92.749	98.11	99.242	89.701	92.817	92.497	98.717
108.55	111.02	109.76	108.65	106.32	106.64	113.71	106.99	113.44	115.55	102.09	112.78	109.36	112.63	107.01	105.4	105.95	109.11	111.12	106.28	108.83	104.41	113.9	107.7	101.01	105.29	102.65	116.01	110.1	104.68	111.61	106.19	107.33	107.44	111.64	109.87	106.55	98.922	105.78	109.87	109.17	95.065	113.12	103.53	100.97	111.36	106.1	110.51	106.84	111.08
99.923	102.64	102.2	94.792	88.067	104.09	99.15	97.31	99.06	96.896	93.496	101.75	101.1	89.108	89.898	101.13	93.692	88.961	95.706	87.535	93.457	101.54	91.919	98.373	95.733	99.37	102.68	104.49	97.23	100.1	101.58	98.756	105.92	97.231	109.16	97.845	100.48	103.5	100.64	99.303	97.47	98.623	104.97	90.317	107.18	105.65	106.21	88.767	97.048	106.19
102.66	107.3	110.47	100.6	102.74	107.08	102.8	101.83	105.46	105.05	104	108.03	101.98	112.9	102.2	99.546	105.4	114.11	109.92	105.19	109.49	104.36	101.45	111.78	105.36	115.38	107.01	100.86	96.075	105.83	104.97	106.6	97.073	103.81	101.92	118.19	107.04	103.72	111.83	108.73	103.52	101.12	100.21	116.57	96.645	110.99	107.36	114.99	108.47	106.31
103.31	107.4	115.56	114.33	113.71	100.28	112.68	105.69	104.33	109.82	107.39	108.84	103.57	102.36	113.86	107.43	104.02	108.92	99.846	98.131	106.25	113.22	105.16	111.75	107.92	102.32	111.99	103.75	102.51	104.43	109.96	114.56	110.93	107.19	110.5	109.61	111.71	110.08	105.87	109.77	101.48	100.3	106.33	106.08	119.88	101.01	109.58	102.52	107.51	101.35
103.89	109.49	106.77	114.72	104.79	110.58	107.86	106.91	105.97	109.73	105.31	111.37	105.12	108.08	105.3	107.85	104.64	108.36	109.07	111.79	111.61	114.47	105.83	101.47	114.42	110.33	107.81	108.11	107.46	109.39	110.68	106.69	102.24	105.05	110.04	111.44	107.29	120.81	110.52	103.98	104.08	106.48	112.23	103.62	102.59	107.63	111.79	110.34	110.33	105.98
104.53	101.49	100.43	100.82	106.44	106.92	105.27	103.85	105.52	104.04	107.5	104.31	105.78	104.32	117.96	109.78	112.82	106.57	105.51	103.93	103.28	104.32	103.49	102.1	115.17	110.56	102.12	111.03	108.11	105.77	103.81	106.9	111.08	111.17	107.41	109.62	114.72	100.08	105.88	105.06	113.78	99.756	105.81	109.97	100.49	106.22	106.86	102.69	102.51	113.82
106.1	102.36	105.33	110.77	108.9	104.4	109.04	113.85	109.43	108.66	104.4	101.76	112.58	111.15	99.147	101.06	100.56	104.52	107.91	107.01	103.66	106.93	113.8	111	109.94	100.13	103.04	108.65	109.72	112.72	106.23	107.92	105.98	106.48	107.3	100.83	101.78	105.77	108.71	100.44	106.3	98.126	103.36	98.678	111.2	101.45	105.85	113.51	106.36	102.23
99.843	100.82	103.11	105.75	112.94	113.49	103.55	104.97	107.55	93.78	98.046	106.67	107.11	106.24	109.55	104.14	104.26	106.81	103.8	105.57	107.8	100.1	102.44	107.04	106.26	107.7	106.33	102.15	102.01	99.401	107.92	102.63	102.5	105.79	106.09	109.68	120.14	101.82	109.19	106.18	101.95	113.22	109.72	108.26	97.982	102.14	103.74	111.3	101.1	105.62
111.3	109.19	102.14	102.12	104.09	99.797	104.39	110.31	118.82	109.05	98.584	101.16	111.48	107.99	104.83	96.896	108.92	111.2	109.55	110.15	101.15	111.03	109.46	108.49	100.02	104.9	110.56	105.4	108.78	102.08	100.52	102.65	105.18	94.282	106.64	103.91	103.77	106.1	106.25	106.33	103.55	105.12	104.05	104.07	113.6	106.72	100.66	104.65	109.37	108.57
97.43	102.94	109.44	105.31	105.6	100.05	100.17	103.63	107.2	109.18	100.68	94.751	104.16	104.37	107.08	103.22	96.778	106.11	113.32	102.66	110.77	106.61	97.037	104.96	107.91	99.372	104.08	109.93	104.97	108.71	99.033	104.86	109.58	95.475	105.98	100.63	98.312	99.244	108.84	104	105.17	111.18	96.864	110.8	106.33	107.36	106.23	113.88	110.95	107.91
105.75	103.09	103.99	93.03	106.02	106.1	106.06	101.12	101.71	107.77	103.67	106.54	114.11	99.484	105.68	108.69	106.33	99.523	104.12	101.3	109.93	104.89	96.284	107.8	111.76	109.67	108.24	106.8	108.86	103.64	107.67	112.41	98.209	104.42	108.49	113.19	107.83	111.17	103.47	108.34	105.97	103.02	101.33	105.09	99.626	105.67	103.25	109.21	114.61	113.83
107.98	114.25	112.54	109.28	109.72	108.98	105.81	103.91	109.17	104.39	112.31	106.87	107.75	105.89	110.27	108.96	104.99	109.08	106.04	113.78	107.36	113.37	109.05	111.71	105.62	108.7	105.23	106.64	109.37	103.74	111.65	102.81	103.3	105.68	105.33	112.18	106.17	105.11	110.18	109.07	110.61	110.75	107.12	104.51	100.8	119.13	100.42	113.82	112.67	111.42
102.62	105.34	109.5	100.93	109.68	116.74	111.05	112.49	106.62	113.09	110.9	107.91	110.44	114.36	107.57	105.03	111.25	105.98	104.41	110.38	115.84	122.77	105.38	107.01	110.29	105.32	114.28	107.22	108.79	110.06	109.07	115.9	105.67	111.64	106.16	116.19	116.81	106.25	106.74	99.681	115.02	116.91	111.83	114.34	103.84	105.3	114.43	105.67	107.28	106.81
108.34	102.72	97.297	101.27	109.93	109.3	106.11	102.07	109.59	109.45	99.18	98.167	110.32	109.24	109.41	103.16	98.767	102.03	106.35	100.82	99.506	102.27	102.17	109.7	106.96	103.8	110.28	104.06	99.536	106.33	101.88	101.68	104.76	102.95	104.88	108.54	106.41	97.477	107.95	110.67	105.3	100.71	106.12	105.01	97.791	107.63	100.2	110.7	113.49	105.59
112.31	111.23	118.32	113.27	111.53	107.3	113.34	108.27	105.48	109.52	110.63	109.05	112.1	119.64	104.04	109.76	110.94	111.52	115.6	115.18	100.09	109.42	114.45	110.63	112.72	104.83	102.02	104.86	102.89	108.3	116.86	110.76	110.57	112.71	95.003	118.98	110.31	109.89	109.19	108.02	107.18	108.62	113.31	114.18	114.2	106.31	107.57	107.35	113.33	112.67
100.28	108.43	100.24	101.24	104.6	109.18	107.29	109.08	101.25	105.62	108.65	96.453	109.78	103.2	114.13	116.64	112.69	104.58	106.29	110.88	108.91	109.52	106.16	96.886	108.21	105.74	103.17	109.96	107.51	110.21	101.15	107.77	112.82	106.78	106.03	103.26	101.66	100.7	105.74	106	105.22	106.44	109.55	106.33	101.81	107.43	109.83	112.16	102.72	96.903
108.75	113.35	109.15	112.55	103.07	106.16	108.67	111.47	100.69	114.72	109.47	109.57	109.73	111.19	115.95	101.45	108.98	114.31	107.15	109.6	109.5	104.77	105.28	107.13	107.17	107.97	109.53	106.24	108.58	103.74	103.58	106.85	119.42	104.84	107.65	114.7	109.94	106.22	106.68	104.84	112.68	112.14	99.403	112.64	106.8	104.3	107.95	101.55	105.84	104.5
110.6	110.6	107.23	103.53	110.7	102.38	104.22	110.67	101.6	108.52	98.876	103.4	104.85	102.1	106.67	115.01	101.7	101.03	113.08	103.38	123.08	113.15	113.18	100.38	105.18	109.23	113.37	102.31	99.5	103.39	99.359	117.16	108.51	108.11	99.423	113.76	107.97	106.58	107.06	106.8	111.52	103.98	107.14	111.57	107.78	102.61	103.66	104.42	109.17	107.32
108.3	110	103.26	102.59	110.97	108.18	105.82	103.49	111.11	104.79	104.49	109.63	112.06	104.58	115.81	100.74	117.6	113.35	106.14	109.82	105.1	102.86	107.25	107.32	105.79	112.54	117.31	118.15	106.61	117.02	115.25	114.05	109.24	106.99	105.21	111.21	111.9	115.45	110.1	105.45	105.61	111.16	100.64	117.23	110.95	111.88	109.94	107.34	110.24	110.47
107.67	110.19	106.46	110.94	112.83	104.92	109.68	111.15	105.53	103.63	114.1	109.6	121.48	115.56	109.97	107.68	103.83	102.81	105	113.68	102.61	106.56	117.49	115.71	113.61	109.19	111.06	110.13	107.06	110.91	116.81	108.67	107	98.594	111.18	109.77	124.18	110.1	116.01	111.13	113.53	111.04	111.41	104.83	116.32	113.65	113.51	107.85	107.36	113.82
116.14	118.29	109.5	100.58	108.84	106.76	110.3	107.39	106.06	113.37	110.7	113.65	106.7	112.63	115.78	115.35	116.44	117.08	103.24	117.58	111.46	108.71	102.8	112.36	108.29	111.47	115.16	106.8	119.1	107.95	113.76	113.1	109.85	114.85	112.02	109.87	110.12	112.17	123.73	108.97	107.1	112.37	109.13	104.8	114.73	100.73	108.94	110.43	119.42	108.43
98.032	95.681	102.9	101.98	95.558	90.67	105.86	106.59	98.59	104.12	101.04	106.19	97.553	100	102.48	97.485	99.771	105.36	98.262	97.24	95.911	93.676	88.493	94.833	102.42	102.45	105.02	98.911	101.03	102.55	108.29	100.54	104.45	96.256	98.213	92.06	101.05	103.65	99.319	99.247	97.709	95.296	97.812	101.14	98.148	105.65	103.14	96.501	104.76	94.393
110.87	108.63	106.87	108.55	108.32	110.49	112.09	107.6	98.647	109.67	113.12	112.52	109.94	109.94	109.57	110.02	105.06	108.36	103.8	111.4	105.34	111.34	111.83	107.48	103.62	103.97	107.17	104.61	108.66	111.83	113.31	114.21	117.76	107.5	111.31	114.91	102.07	115.45	109.71	105.79	102.28	111.79	110.59	113.32	112.2	117.99	102.3	110.03	105.83	103.79
106.52	114.55	108.63	104.48	104.21	113.41	107.78	105.31	110.4	101.38	112.65	90.229	100.96	106.15	113.6	106.33	111.35	116.18	108.88	111.55	102.11	106.17	114.45	115.43	113.77	99.472	109.68	112.59	110.4	103.51	108.09	106.76	102.95	109.54	110.38	113.98	106.79	105.35	109.71	112.46	111.19	116.19	109.48	105.9	110.52	110.55	103.57	102.66	103.04	106.63
114.4	105.93	105.5	111.42	110.69	123.34	115.77	102.39	105.9	112.08	116.42	94.018	113.66	100.39	107.47	114.37	114.5	110.68	107.84	108.5	106.2	103.79	112.73	105.66	110.01	106.71	110.53	115.73	108.66	104.94	107.93	115.2	105.27	112.55	109.25	108.15	104.84	115.56	118.37	100.72	115.25	102.56	103.13	116.18	111.65	101.11	111.82	108.22	107.46	122.39
99.435	97.328	109.42	101.52	106.27	105.56	107.48	111.93	111.33	107.29	99.562	107.69	101.76	100.84	104.34	110.84	103.97	105.01	111.62	104.8	105.81	99.89	107.75	108.77	104.01	106.99	103.86	106.78	107.08	107.02	98.257	107.99	120.52	98.879	104.01	111.23	105.48	109.29	104.42	112.32	101.29	105.11	112.13	111.41	105.74	102.04	115.22	103.07	101.5	103.89
109.18	98.734	104.88	100.75	102.42	107.12	103.13	108.11	109.93	104.44	103.11	98.434	100.31	100.33	99.394	108.06	103.77	108.19	102.59	105.5	113.67	111.72	110.02	100.94	109.77	103.78	108.94	101.65	105.2	109.15	103.92	108.18	105.59	111.53	102.94	105.17	103.08	102.56	103.26	103.58	106.33	106.86	108.39	107.4	105.47	112.41	110.93	109.11	99.497	114.9
109.2	108.81	110.46	109.83	114.13	105.61	107.47	107.2	95.635	107.78	105.19	102.24	108.27	109.08	107.57	112.01	107.74	109.46	106.52	98.776	105.28	108.45	105.72	99.783	109.32	108.68	106.34	110.17	104.9	93.836	103.44	110.73	102.91	103.96	105.21	108.28	103.58	98.352	101.56	111.61	102.23	100.33	99.5	101.51	104.38	106.15	105.16	105.35	100.35	98.787
106.47	112.16	105.58	106.66	107.99	103.98	98.18	104.2	113.37	99.981	108.05	110.66	107.44	106.01	105.9	105.69	112.21	111.37	106.13	113.5	106.13	101.25	99.786	104.2	106.88	99.113	108.49	104.09	114.46	101.86	118.51	111.63	111.1	107.81	109.04	105.69	100.98	106.58	106.96	113.15	106.84	111.83	110.17	106.31	109.1	111.18	109.29	111.29	107.76	109.05
104.79	110.75	96.326	105.45	103.17	109.14	103.04	100.65	113.1	98.785	105.54	97.068	103.69	100.75	113	95.501	107.49	111.23	110.05	106.77	107.86	105.47	109.01	102.54	104.7	102.71	100.69	106.21	104.4	105.02	105.56	101.32	101.14	105.88	105.4	102.86	115.28	110.69	106.51	101.56	101.05	99.387	106	107.35	100	105.46	104.59	100.65	100.98	104.14
102.18	104.71	112.45	107.12	116.91	105.34	101.45	110.63	119.16	104.69	110.97	114	102.77	108.13	113.96	111.69	97.172	106.52	107.33	109.48	117.35	99.622	97.068	109.72	100.88	106.57	104.34	104.28	97.664	114.57	119.06	111.77	115.6	103.31	106	101.95	110.74	107.58	111.11	109.03	103.2	102.99	102.07	115.79	102.87	113.93	111.48	102.63	102.38	100.62
109.96	106.52	105.97	100.14	108.51	108.62	114.29	99.381	112.7	105.48	106.73	104.02	113.53	101.19	103.16	109.75	108.01	107.26	100.39	105.86	106.04	99.096	105	110.44	101.19	102.62	108.9	108.55	115.1	105.59	105.67	105.9	109.23	111.43	107.15	106.35	112.96	110.69	106.38	109.68	108.85	104.25	109.14	113.09	107.2	95.816	101.77	104.97	104.47	110.83
112.35	109.9	109.39	106.33	109.29	108.09	109.1	110.7	102.22	108.45	102.31	101.12	114.6	110.01	109.96	103.18	109.78	103.87	96.949	109.93	101.54	98.765	105.91	103.63	104.58	111.89	118.24	104.91	112.36	107.32	104.22	108.76	107.09	108.55	100.03	102.02	99.729	105.71	102.23	110.05	117.22	110.53	105.51	110.94	109.35	101.31	107.2	108.82	109.01	105.05
113.43	107.32	98.294	107.5	102.42	100.06	99.275	94.195	113.79	109.2	111.89	99.148	112.49	116.74	104.04	112.35	100.76	112.68	102.55	104.7	110.6	90.389	101.98	105.29	105.48	102.97	109.23	102.67	106.37	104.51	109.17	101.49	110.91	104.62	109.48	102.49	111.06	106.56	110.24	111.09	103.83	101.22	108.42	108.62	112.59	107.82	101.76	108.64	104.4	109.11
109.1	106.87	108.99	107.55	101.9	107.17	101.35	100.83	108.25	105.64	103.56	101.21	101.5	104.79	104.55	107.21	107.51	110.67	103.29	100.5	102.52	108.65	112.11	105.48	109.43	109.5	111.97	104.5	107.86	108.69	108.19	102.99	105.17	101.3	95.939	104.12	109.57	111.41	102.67	101.03	104.5	110.26	113.73	104.85	100.79	111.22	112.29	102.62	98.233	104.73
91.347	110.95	97.421	110.13	96.905	100.24	104.95	94.248	95.766	106.91	101.56	93.631	97.436	98.844	100.56	95.188	107.68	98.222	97.633	102.89	101.92	102.51	104.24	99.536	98.952	100.16	104.67	105.45	98.356	106.11	101.64	106.12	99.292	94.068	102.02	100.93	93.714	105.97	105.32	107.95	98.559	98.177	102.2	99.262	92.857	110.32	97.301	93.96	104.15	106.73
91.12	105.04	101.36	108.29	97.527	101.39	100.79	92.866	103.29	96.767	109.73	99.013	92.814	97.411	105.83	91.08	97.417	91.714	100.69	95.315	89.167	93.751	97.981	100.9	97.851	94.7	102.43	99.497	99.67	98.639	102.78	98.396	101.82	93.299	96.329	103.42	97.819	103.51	99.363	91.377	94.274	99.573	92.495	101.85	96.407	100.48	98.352	97.065	93.29	99.249
101.15	97.924	112.42	98.948	100.52	106.8	103.01	100.75	95.502	95.781	99.091	105.19	104.37	100.76	94.903	102.62	104.66	98.494	95.045	98.126	97.73	91.743	103.77	102.76	99.428	101.08	103.04	91.242	96.245	104.45	106.4	102	108	96.257	97.315	104.05	109.34	95.824	102.44	103.64	103.67	95.663	97.773	101	100.13	100.32	93.063	101.97	101.57	102.04
102.97	112.01	116.07	107.27	103.36	113.25	103.85	107.76	104.37	105.16	103.75	108.71	114.38	108.53	112.49	113.98	111.29	105.03	106.3	101.04	110.63	105.64	114.53	107.35	110.85	95.266	105.98	100.45	116	108.35	111.98	97.973	108.96	108.96	116.71	105.33	103.72	110.82	109.67	112.93	99.852	110.61	111.4	106.33	104.96	109.04	103.55	104.33	107.12	110.03
93.771	101.26	100.85	94.453	96.601	100.64	98.825	97.702	94.364	95.96	108.35	100.82	107.01	111.37	98.047	92.256	96.495	99.846	103.75	101.97	95.401	97.701	90.947	100.56	107.18	96.629	102.88	102.58	95.382	101.08	98.334	103.37	90.628	94.824	97.339	102.28	97.828	102.35	102.93	98.802	95.59	98.195	100.83	103.26	105.99	101.01	100.97	104.4	100.76	91.63
103.4	100.3	108.74	105.66	100.34	95.819	100.23	96.057	100.11	96.639	103.22	104.41	90.257	100.55	99.466	94.618	97.316	115.4	99.502	102.73	106.32	101.54	96.589	103.93	105.54	100.77	96.457	102.16	102.48	93.346	97.419	99.783	110.12	106.07	95.712	98.334	102.61	98.509	103.92	102.13	105.18	103.4	98.688	106.84	107.02	97.441	96.942	100.9	106.58	104.85
110.91	108.67	102.19	97.958	103.44	105.45	107.63	107.49	105.98	98.987	105.98	108.42	106.1	103.07	102.96	105.99	111.75	104.74	105.08	100.61	108.17	117.75	103.57	104.94	104.75	100.23	102.51	101.12	101.42	97.872	104.72	106.5	111.03	100.05	107.01	107.12	96.778	101.13	109.7	105.18	100.39	101.69	98.874	104.08	107.28	101.04	103.85	98.754	109.8	101.46
99.676	109.83	110.86	103.35	106.69	106.11	111.22	105.76	107.96	110.11	112.49	108.58	102.29	105.57	97.518	107.65	110.42	102.17	112.9	105.1	107.77	110.79	107.2	111.03	96.13	105.46	106.7	102.81	101.8	106.35	102.72	103.75	117.91	104.36	112.61	108.44	111.76	109.61	101.35	102.33	110.85	108.71	107.66	103.65	104.71	113.74	103.47	105.34	105.92	111.67
96.074	99.255	106.51	95.014	103.65	100.54	98.736	93.039	105.65	98.159	94.17	102.09	107.89	106.35	99.985	95.482	100.95	103.63	101.61	97.589	102.53	100.74	94.778	98.602	106.41	97.016	93.93	101.48	105.71	102.13	103.35	101.19	103.34	102.76	99.95	95.552	105.29	98.723	98.88	95.296	110.08	101.45	110.09	104.44	100.76	110.47	99.012	107.5	105.04	107.55
119.06	108.56	108.65	113.12	112.59	101.35	108.72	110.84	105.95	102.15	107.92	111.66	106.6	111.41	110.85	104.65	117.89	110	112.41	121.19	102.66	102.83	115.32	115.1	111.57	107.74	107.94	108.82	106.42	114.02	110.04	111.06	106.08	106.29	104.38	111.23	112.25	112.97	102.63	103.17	112.53	105.97	111.49	103.96	114.31	107.18	110.22	111.94	115.38	104.4
103.69	103.79	107.89	117.35	105.84	100.49	100.37	109.72	111.5	113.52	106.49	109.81	112	107.41	100.67	106.4	106.55	101.47	97.724	105.82	96.945	107.94	100.22	106.45	96.237	101.05	106.57	105.61	121.91	106.44	106.02	97.225	111.36	108.18	98.242	109.81	102.66	107.96	100.7	111.87	106.51	106.7	106.2	100.69	110.65	111.78	114.69	101.02	89.938	96.985
104.44	110.15	114.57	104.71	108	107.03	112	106.62	110.44	108.46	117.82	112.89	105.17	122.89	107.5	104.73	115.61	111.14	105.46	108.59	112.12	112.67	120.21	109.74	105.47	107.31	110.58	118.9	109.79	106.35	107.39	109.11	109.8	111.81	106.71	104.85	101.7	104.53	114.46	104.95	112.65	105.1	106.18	98.575	107.11	107.07	110.01	113.58	109.42	109.52
100.15	100.73	92.214	93.32	91.685	97.547	100.06	91.965	96.256	105.14	97.716	97.094	90.165	100.32	97.572	98.658	93.177	97.759	108.66	101.58	98.002	101.17	98.326	88.435	94.349	92.896	103.79	92.734	97.773	92.303	95.305	100.52	96.111	95.711	98.191	104.13	100.49	100.29	97.666	99.217	99.665	100.17	105.65	97.497	88.225	95.311	96.168	83.796	92.989	103.15
102.82	111.59	106.55	107.27	101.07	97.081	106.33	109.17	109.7	105.42	107.09	109.86	104.69	98.109	109.54	112.26	102.49	103.61	102.91	107.42	109.25	101.75	117.26	106.82	101	107.58	104.98	100.88	101.83	103.07	108.46	101.5	102.81	101	96.228	109.35	109.99	101.65	99.745	105.59	108.28	117.4	108.75	105.48	111.13	102.06	107.57	104.54	108.46	107.41
108.78	104.92	103.47	106.73	104.23	110.68	108.7	108.23	103.17	106.07	106.27	107.36	110.39	107.95	108.61	107.43	108.86	115.98	106.49	114.47	109.34	107.29	106.01	103.45	109.19	111.98	104.02	103.36	111.12	111.33	109.66	109.94	105.29	110.27	104.81	106.37	113.4	98.72	109.09	107.7	99.397	105.69	108.92	110.92	105.25	110.04	108.38	106.33	102.52	107.68
102.18	96.718	110.8	101.19	107.16	103.35	102.64	109.67	102.95	108.51	103.5	107.97	99.707	115.27	107.75	101.67	99.219	108.1	112.6	112.86	97.1	110.54	99.586	111.09	96.574	110.97	100.3	105.58	101.54	112.03	100.15	97.946	107.05	96.49	109.95	106.03	113.74	109.85	108.23	109.59	108.4	108.52	106.29	102.95	109.33	105.38	106.4	104.35	104.09	107.3
102.29	103.08	114.77	118.41	106.8	105.16	102.11	109.1	98.556	106.4	106.47	113.09	110.56	105.5	108.2	110.27	105.19	114.96	112.01	106.56	106.25	105.29	105.43	109.23	111.96	108.97	114.37	112.09	112.93	108.24	113.86	108.68	100.04	109.93	110.46	98.711	106.4	107.7	105.5	106.06	109.24	107.48	108.04	111.98	113.24	108.65	107.89	111.14	115.71	112.77
101.01	110.43	107.86	100.36	100.85	106.72	100.5	110.28	106.76	95.739	102.02	108.99	99.463	108.15	104.63	101.27	106.85	106.34	99.866	104.34	104.12	102.74	103.27	97.644	108.22	105.57	104.86	107.35	103.03	106.04	107.65	103.64	108.85	109.89	100.55	106.82	107.63	103	95.304	112.23	104.8	107.39	105.59	109.58	107.72	107.92	107.66	107.91	106.57	108.78
92.963	100.38	95.008	105.2	98.431	106.81	95.367	94.527	101.92	106.56	103.85	98.831	96.135	94.698	102.17	99.732	102.77	104.65	79.574	96.72	104.55	106.57	94.866	95.412	99.924	106.21	102.03	99.921	107.56	92.728	95.644	94.855	98.629	97.467	98.315	98.029	105.54	100.5	101.57	103.88	97.962	106.75	103.33	100.79	95.582	89.118	106.62	96.404	101.82	101.02
97.896	91.812	105.23	110.48	100	98.539	93.96	107.52	108	100.48	100.53	111.16	104.52	106.28	96.727	97.235	91.396	101.19	98.577	102.08	94.981	105.7	106.52	101.33	97.711	98.132	95.061	100.3	103.19	108	100.02	97.2	94.103	104.89	99.522	97.566	97.527	110.51	102.36	100.03	105.51	98.033	101.86	94.738	108.12	100.25	99.093	97.22	102.49	101.88
111.4	104.98	101.67	101.8	93.568	106.22	102.2	113.91	109.75	103.14	101.76	98.806	107.47	102.46	100.33	100.26	112.03	106.17	103.03	91.949	100.08	100.71	106.37	107.32	104.73	102.23	109.47	103.26	105.05	100.78	105.57	107.17	99.28	101.23	104.4	101.12	103.33	109.86	105.26	106.55	116.02	102.69	103.55	106.27	105.09	105.02	110.58	109.91	104.79	103.04
110.3	101.94	107.17	107	103.1	102.84	114.74	108.68	109.02	102.4	109.53	107.22	113.48	106.73	109.74	100.11	100.57	104.3	107.11	101.57	101.85	101.54	96.899	99.876	106.67	108.52	108.53	114.92	108.07	108.95	107.49	104.31	100.54	107.76	106.23	112.66	101.3	112.21	99.998	109.2	105.88	102.41	99.564	99.861	109.11	97.041	103.11	106.31	102.22	102.3
95.922	110.05	116.99	100.98	102.37	102.4	105.85	101.62	107.49	97.028	98.765	111.57	108.82	99.089	103.8	105.46	107.62	104.84	98.282	99.299	100.95	107.01	102.68	94.264	101.82	97.794	99.661	107.45	100.8	97.807	102.26	102.08	106.81	107.06	99.854	100.25	103.06	100.72	100.39	104.91	98.986	102.63	109.39	108.45	91.401	102.18	105.04	105.17	98.011	109.95
110.97	104.86	112.52	111.02	113.25	106.84	100.14	105.49	112.89	96.604	103	105.5	104.75	102.62	106.65	104.15	105.03	114.31	107.61	111.8	117.29	102.62	109.63	100.11	108.59	106.63	96.993	109	102.82	104.45	103.37	114.6	103.12	103.23	101.26	107	99.104	99.25	116.19	109.9	113.5	103.12	109.22	97.825	97.308	94.068	112.69	108.35	98.358	102.14
104.54	105.86	114.25	103.4	109.85	109.99	110.11	107.33	97.692	104.47	108.96	98	109.21	112.56	107.81	99.691	108.3	118.95	104	108.48	113.68	107.97	101.4	97.33	104.46	105.21	109.47	108.02	104.13	114.31	115.64	115.12	112.99	114.7	106.6	108.66	113.05	108.17	110.61	103.52	105.34	105.71	100.48	109.2	113.5	112.96	112.11	108.22	109.26	117.06
116.93	96.573	110.78	113.51	103.35	104.7	104.68	121.2	107.48	111.44	112.7	103.73	102.96	105.11	109.6	108.83	110.12	109.09	113.04	110.24	105.75	110.87	105.37	99.326	102.52	108.59	114.42	105.1	108.2	107.55	111.05	105.1	106.09	113.57	110.2	110.24	107.79	101.45	106.59	105.61	106.24	100.9	100.63	107.95	113.42	100.91	110.13	108.97	110.79	105.06
117.44	107.5	105.13	112.25	113.99	106.73	101.31	110.59	115.23	106.02	104.15	105.31	101.84	107.93	107.07	116.41	113.21	114.91	114.76	117.64	102.07	104.29	113.85	115.29	103.64	107.75	108.97	109.97	109.19	114.96	113.73	110.38	106.51	115.04	116.32	105.97	110.87	113.58	106.41	111.1	113.89	110.74	120.43	108.68	107.38	108.78	111.07	114.48	108.08	113.97
106.44	98.204	105.01	107.72	104.86	104.01	102.07	108.61	109.05	102.4	102.87	102.23	103.15	119.91	111.73	111.11	107.05	106.51	97.366	120.97	99.608	100.07	108.77	95.273	107.15	101.73	112.11	112.84	109.5	108.84	95.887	107.08	104.91	103.72	117.3	100.06	100.4	103.62	111.99	102.01	110.63	101.81	110.37	106.21	103.46	105.19	108.21	101.56	107.2	104.94
97.509	99.677	98.009	104.15	97.372	91.681	99.277	100.07	110.14	90.216	103.91	103.7	89.984	98.138	95.715	103.06	108.25	103.64	102.41	110.09	91.804	99.28	105.59	102.14	98.914	96.993	101.16	103.26	107.47	100.14	95.812	97.153	103.79	95.514	99.683	91.54	104.7	95.52	101.54	93.243	102.32	98.782	99.634	104.92	96.773	101.04	106.67	105.99	103.1	94.049
101.2	96.402	108.24	99.476	105.74	98.928	102.24	111.36	101.16	107.72	107.08	109.79	118.69	106.59	108.27	100.6	104.88	108.68	100.15	106.54	109.64	104.94	106.52	111.2	101.6	108.89	109.03	100.53	100.15	110.65	110.43	98.658	102.9	105.12	109.35	102.64	101.12	101.12	107.57	102.85	98.179	100.81	105.02	105.31	100.21	107.36	100.5	104.14	106.67	116.17
105.76	104.19	103.49	103.61	107.8	102.58	109.24	105.67	97.156	103.35	109.02	104.57	107.46	107.53	112.24	100.2	101.51	108.01	103.53	91.943	108.22	103.28	105.71	105.5	105.38	104.52	112.16	107.47	107.99	99.157	107.18	113.89	98.964	106.9	98.379	109.4	105.01	108.62	104.55	106	106.99	109.32	105.87	106.59	103.65	106.21	100.95	108.76	111.52	101.86
109.64	102.4	103.61	112.32	125.2	105.64	100.67	103.42	100.34	110.18	114.1	108.61	114.57	104.13	113.72	104.56	101.58	104.21	112.02	110.13	105.65	102.63	110.42	113.09	115.02	105.04	111.05	118.22	112.32	100.05	103.93	111.96	112.1	117.88	104.93	101.09	111.89	103.79	109.21	112.58	102.78	107.74	109.49	101.21	108.75	112.1	109.08	121.34	107.35	105.28
108.9	103.84	114.03	107.95	101.41	112.48	107.5	111.06	111.58	111.38	110.89	113.49	111.69	118.34	110.44	110.12	106.47	101.88	106.17	101.22	106.07	109.35	112.87	108.78	107.5	110.01	100.84	106.01	111.6	108.76	99.993	110.33	105.3	107.21	108.13	114.04	102.8	104.78	106.74	106.07	109.16	112.6	111.09	104.21	103.1	118.12	99.159	105.61	104.37	103.89
94.814	106.16	103.86	91.547	101.9	101.29	102.43	93.66	99.631	102.27	110.87	99.095	102.68	103.33	104.08	103.25	101.99	104.22	105.43	96.076	90.602	89.625	97.908	98.983	98.275	97.504	94.609	99.143	101.33	94.468	96.524	99.144	103.69	98.978	99.841	100.22	100.59	102.94	100.91	100.91	97.364	99.558	104.18	92.333	101.46	102.61	100.66	99.234	88.495	105.68
92.64	90.314	95.387	95.643	97.471	103.23	107.94	98.246	97.469	99.554	103.76	100.76	99.03	94.518	99.348	97.541	102.12	97.788	99.536	102.03	103.56	94.368	97.622	94.159	98.459	103.9	95.052	100.79	99.193	97.947	102.8	100.63	80.556	99.429	100.02	102.75	97.998	97.745	101.06	103.56	87.558	90.501	101.38	103.43	96.096	90.342	103.55	108.49	97.684	93.339
105.97	110.05	109.93	113.08	113.81	114.95	100.95	112.71	113.47	118.32	111.77	117.49	102.92	102.28	111.23	115.27	107.8	113.15	106.84	117.04	112.28	110.1	112.71	107.69	107.6	106.52	109.66	113.02	97.48	107.3	110.23	96.163	100.66	112.82	107.23	109.17	109.36	114.14	111.09	112.45	112.82	112.29	113.01	110.72	104.39	107.59	111.1	105.09	116.27	113.57
107.41	104.78	112.95	108.07	117.9	114.76	104.96	105.14	119.59	106.21	112.04	113.69	112.81	108.05	109.67	118.54	105.33	109.89	112.81	114.24	107.17	115.12	99.501	111.87	103.47	105.68	104.25	111.02	108.86	111.69	115.48	105.73	104.33	103.97	100.73	107.36	109.22	108.59	112.31	115.88	112.89	119.02	104.02	114.32	102.75	111.74	111.01	115.21	113.51	107.54
91.783	98.662	103.38	93.994	94.063	102.52	108.62	100.17	96.099	101.15	94.862	105.39	98.145	104.84	92.535	89.821	93.521	96.597	97.041	86.785	98.951	99.987	98.544	98.103	96.016	100.4	107.77	101.52	94.038	97.125	98.604	96.052	97.755	104.68	100.08	96.138	109.64	104.09	96.057	104.04	93.54	99.17	98.392	96.972	99.998	102.49	99.823	94.164	97.799	102.13
91.235	94.964	95.474	105.51	99.674	102.23	104.33	99.073	92.533	102.25	93.972	99.794	111.04	93.757	108.4	100.91	94.128	101.63	91.672	97.801	95.31	99.237	95.397	95.842	84.475	101.58	101.4	99.67	98.087	94.942	92.375	106.09	101.85	106.21	100.57	94.048	93.491	100.48	98.486	96.139	88.478	99.235	97.098	105.5	87.447	90.811	107.78	92.775	98.934	97.966
109.03	105.35	103.22	110.77	107.97	106.1	108.17	107.78	112.24	114.92	105.32	111.8	106.1	99.183	103.96	104.07	107.35	99.596	102.75	103.43	105.88	111.27	100.68	113.39	106.19	113.41	111	107.52	106.7	115.1	106.6	114.29	102.72	109.59	92.745	108.63	104.94	98.679	107.01	112.31	105.18	110.94	103.41	106.84	107.21	110	110.53	110.35	112.88	106.18
106.44	104.86	105.92	112.59	103.72	96.772	110.25	106.03	106.23	104.63	102.69	107.85	98.301	103.83	107.88	98.29	105.24	93.405	102.3	94.608	104.09	107.84	109.27	101.93	109.06	103.09	115.33	103.71	100.2	100.37	101.62	101.15	98.634	109.51	99.52	110.94	107.1	109.98	110.57	99.632	98.124	103.34	102.47	110.85	105.9	101.64	110.44	104.15	107.4	109.02
109.8	113.74	113.13	102.21	98.191	109.51	109.7	102.12	114.48	109.56	112.62	108.33	115.06	99.669	110.92	105.35	113.73	113.16	110.69	107.25	104.67	111.7	102.05	116.64	116.57	104.38	117.77	118.57	111.75	117.93	119.5	110.87	105.34	122.17	113.11	102.56	101.68	103.93	106.02	109.74	105.42	109.85	105.91	114.77	103.54	106.97	103.53	107.06	108.66	109.66
106.92	104.13	111.86	112.04	114.38	106.46	104.32	96.816	105.68	110.18	110.16	107.47	105.83	101.68	101.28	106.75	101.36	103.15	100.53	100.84	110.87	104.81	103.65	112.62	106.33	103.05	104.42	105.09	108.16	109.97	103.25	116.17	112.28	107.5	105.01	122.17	109.02	107.74	106.72	111.32	104.15	108.2	117.3	108.35	106.82	106.6	109.03	103.88	115.91	114.14
100.86	100.51	102.87	94.136	99.495	104.7	105.8	99.884	117.56	103.93	105.25	101.81	104.48	105.98	102.29	110.61	101.26	109.05	108.32	100.9	105.92	102.98	113.27	100.56	103.05	106.19	97.37	103.39	101.65	107.95	98.354	102.41	99.671	103.93	95.965	100.99	97.829	95.398	98.331	101.75	99.572	102.14	97.945	101.05	98.677	100.52	105.98	110.92	102.59	100.61
101.69	106.62	103.1	110.11	106.26	104.3	105.85	105.34	98.267	97.931	102.07	102.39	107.51	101.01	98.894	103.69	102.57	102.3	103.69	107.97	101.23	107.55	99.74	100.24	103.6	93.781	109.12	104.57	104.29	108.11	103.81	104.88	98.336	107.59	108.33	104.19	104.71	102.61	102.62	101.84	107.53	106.14	98.503	94.379	95.973	113.12	97.149	102.95	95.433	101.51
103.88	106.9	99.747	104.31	103.6	106.97	103.57	105.56	101.21	102.83	98.272	106.26	107.38	105.52	107.6	106.68	105.42	107.31	99.167	101.26	104.56	104.64	110.69	105.41	113.91	107.54	120.08	104.06	106.15	103	107.72	100.76	107.73	98.432	108.07	104.28	103.8	113.31	113.26	112.45	113.4	101.61	109.53	107.84	106	105.44	95.265	112.8	107.16	111.39
111.98	104.38	104.53	111.8	105.43	106.98	103.05	108.25	111.75	103.55	104.92	108.74	102.56	112.57	111.44	109.18	107.68	95.392	110.37	104.61	108.02	103.99	98.83	104.96	108.77	102.58	107.57	102.3	111.95	101.06	107.52	110.55	95.999	108.44	117.26	109.71	107.9	115.42	103.55	107.29	108.7	112.3	110.42	114.4	114.63	109.9	110.9	112.76	111.28	103.69
100.66	105.87	94.654	85.477	110.66	102.31	103.95	105.55	97.458	101.12	110.86	101.84	102.78	98.146	102.83	93.995	100.3	99.233	98.616	98.615	106.69	108.57	95.925	105.99	105.36	104.4	91.74	101.04	96.977	99.041	98.992	92.536	97.752	93.027	94.755	94.128	108.8	97.546	86.744	108.36	100.35	102.56	94.21	95.76	102.57	98.338	98.977	90.656	94.353	97.713
109.2	108.63	109.17	115.73	107.66	113.6	107.53	105.19	107.77	104.5	109	107.06	104.66	108.47	105.54	103.3	106.97	106.82	115.42	114.37	115.11	104.25	118.02	111.25	112.4	104.8	111.48	108.6	109.48	100.89	107.84	113.03	108.11	107.7	99.012	109.92	101.2	110.3	107.61	104.04	100.23	107.8	110.7	104.04	110.32	108.73	114.76	109	115.65	98.075
93.539	92.584	93.957	99.035	100.4	98.123	105.86	112.41	103.46	99.506	93.435	95.26	101.92	87.091	92.418	96.807	102.89	95.419	98.191	98.776	100.57	103.06	101.43	100.06	93.58	93.721	99.643	91.065	98.48	100.39	96.435	95.895	92.826	99.738	99.691	95.874	101.07	89.994	98.871	104.64	101.44	95.165	100.75	95.038	100.4	94.337	94.433	96.361	101.35	94.737
109.25	107.64	100.33	101.7	98.191	105.5	109.51	105.36	103.43	102.49	103.64	103.32	103.07	111.91	104.91	96.177	109.02	111.04	112.54	113.86	108.59	105.87	102.27	109.83	108.77	102.27	108.17	107.24	104.77	100.54	107.82	101.51	101.11	98.167	106.42	105.55	118.14	111.27	102.18	102.46	99.702	99.813	105.61	108.78	105.53	111.17	112.27	101	101.27	101.49
113.46	112.25	111.4	111.32	112.1	111.46	103.36	110.97	103.72	116.46	109.29	110.16	108.27	98.478	118.54	109.13	102.99	114.6	107.67	110.23	116.11	110.09	110.78	110.58	109.63	114.31	108.17	108.19	102.85	98.955	106.42	106.7	106.92	103.8	107.68	106.9	116.43	110.84	109.6	104.5	101.03	113.3	111.19	108.57	102.61	109.81	101.74	106.98	116.48	116.8
91.657	98.368	95.39	94.732	101.22	90.078	96.225	104.57	102.26	104.7	97.962	103.03	107.04	97.26	94.019	103.91	95.792	104.55	98.814	93.568	97.416	93.449	99.175	99.696	105.55	97.345	101.29	102.52	94.822	98.211	108.41	103.92	102.24	106.49	95.708	99.625	103.74	94.212	99.786	103.18	101.33	98.987	103.12	93.59	99.726	91.238	95.571	100.12	99.64	101.05
103.1	105.18	108.87	102.29	113.46	112.47	109.06	102.96	109.5	106.72	112.41	112.68	111.23	103.65	115.75	114.41	106.48	120.17	105.16	117.38	105.46	109.88	110.69	116.95	104.07	108.28	97.385	108.53	105.55	109.34	106.99	104.1	110.28	103.63	110.8	104.35	109.39	113.15	102.17	109.58	117.51	107.91	109.65	111.58	100.67	114.11	96.617	103.99	103.12	100.99
107.25	104.21	109.59	105.66	102.71	95.851	114.16	102.48	100.82	106.02	106.89	104.11	111.39	103.9	112.16	102.28	105.81	100.85	103.92	97.893	113.24	99.996	106.67	110.3	105.88	117.91	110.19	105.24	113.1	102.7	103.62	99.734	102.54	110.18	113.94	106.96	108.82	112.14	101.75	110.22	107.12	105.2	106.54	108.32	107.1	104.38	109.8	116.98	100.46	99.109
109.01	102.46	104.12	105.9	105.21	101.82	105.76	114.36	107.09	102.64	108.2	101.76	108.98	106.14	109.17	100.89	109.42	109.68	103.61	103.65	104.73	93.862	101.89	108.77	99.49	102.36	99.72	101.62	106.17	99.344	108.65	100.85	104.24	102.76	110.68	104.79	107.93	106.04	98.949	110.67	99.658	104.26	111	113.37	100.05	100.64	98.914	103.07	101.41	106.78
108.72	106.83	104.08	112.16	105.62	114.36	107.35	101.38	113.93	113.24	104.53	107.68	110.11	101.4	108.74	104.08	107.47	109.83	106.98	119.35	113.85	108.48	101.83	112.98	101.54	114.52	108.44	101.48	112.77	108.4	105.97	111.46	117.85	105.19	108.13	104.83	104.89	108.03	105.97	104.3	99.583	104.7	114.73	110.38	106.74	106.73	106.29	98.443	108.29	106.22
103.97	106.95	102.02	109.57	108.76	103.52	108.94	100.1	109.7	111.63	105.73	109.11	110.06	117.85	101.33	110.65	112.04	103.79	103.1	101.02	98.812	94.103	107.83	99.801	108.14	102.27	106.06	106.14	110.89	99.128	99.806	106.36	99.196	103.55	104.32	113.96	99.84	102.15	107.19	109.12	113.95	95.501	97.815	102.33	102.56	101	102.09	103.09	110.12	96.654
100.35	104.55	97.501	105.32	108.59	111.02	102.14	104.53	106.6	103.01	103.97	109.52	104.87	108.05	108.55	109.82	111.34	108.64	107.69	107.86	101.7	107.28	101.19	95.713	109.26	100.68	108.4	93.217	102.74	103.6	110.26	101.22	103.76	102.42	95.916	112.03	103.71	109	111.15	114.81	107.08	108.39	104.49	107.48	103.84	105.73	112.82	108.95	107.17	105.22
107.39	109.48	106.74	104.12	107	111.15	109.55	96.065	108.02	114.08	114.84	112.6	109.99	106.6	95.689	113.37	109.06	101.83	103.46	102.44	104.92	98.618	102.5	107	111.46	106.42	107.28	109.14	112.73	103	103.81	112.13	98.919	97.99	104.77	101.16	104.24	112.6	106.48	106.18	104.48	96.118	107.34	102.29	106.41	106.44	115.91	107.67	109.91	107.18
96.946	103.15	116.13	100.7	104.71	109.67	107.03	106.53	111.52	100.35	101.18	105.83	103.3	101.68	96.288	106.46	103.93	106.5	98.729	105.38	108.57	104.05	106.99	108.7	104.66	109.97	114.24	107.34	102.15	104.39	107.47	99.772	108.9	101.76	105.8	105.82	104.2	101.67	105.76	102.11	104.85	99.399	105.46	103.73	108.18	110.85	108.93	107.68	109.4	106.98
110	104.97	107.22	107.63	111.19	107.12	102.22	112.07	94.995	102.72	100.11	107.87	105.5	107.06	113.62	103.34	109.28	102.83	107.51	103.82	101.06	96.098	103.1	101.5	109.27	100.83	104.95	110.07	101.73	101.83	111.57	104.69	112.01	109.34	111.96	111.06	105.85	102.89	98.117	103.95	104.6	105.13	108.17	110.04	109.76	107.97	101.81	113.61	104.19	102.23
101.44	95.475	98.77	98.317	98.856	101.32	99.921	100.72	100.62	105.17	95.565	92.554	95.942	99.11	93.654	99.142	103.16	103.44	91.831	108.05	105.34	102.98	90.778	92.817	96.662	92.279	98.701	102.43	99.058	95.625	87.851	94.858	98.588	103.54	103.6	106.52	93.738	88.857	101.25	97.02	96.774	101.59	97.169	96.386	111.18	95.012	102.46	91.734	104.22	95.183
108.17	106.78	114.39	106.54	106.04	103.9	108.68	103.56	106.12	104.82	106.2	109.92	109.63	104.91	93.982	105.63	106.22	107.26	103.09	112.37	112.18	113.53	105.03	106.77	107.38	108.94	110.46	108.8	107.98	116.24	111.08	109.09	115.84	102.16	109.87	106.95	107.14	108.52	105.21	106.33	111.22	114.28	105	101.89	113.19	107.75	110.78	100.93	110.29	112.4
117.71	112.3	112.39	108.23	110.39	114.3	104.73	108.82	102.98	109.82	107.68	104.85	103.6	106.96	110.38	109.81	112.32	110.41	107.35	106.05	104.61	111.66	110.11	109.25	109.07	108.85	99.831	110.86	103.39	108.5	119.15	106.82	110.69	113.63	107.53	106.82	107.83	108.91	105.18	110.23	106.3	110.72	111.34	107.39	107.39	98.069	117.43	106.79	104.45	109.04
102.55	101.55	105.16	116.25	115.33	102.13	107.69	108.67	105.75	109.94	99.788	111.82	101.23	104.27	112.81	107.53	106.78	110.24	102.67	104.42	103.29	107.32	120.38	110.71	105.66	112.39	110.31	108.1	110.86	104.24	109.43	112.48	107.71	112.68	113.05	105.74	104.15	103.83	103.84	110.34	104.27	104.95	106.49	113.08	110.77	115.53	99.09	106.4	104	95.764
113.64	102.63	112.44	107.08	108.36	100.85	107.35	97.809	105.09	111.96	105.86	102.7	97.668	105.8	104.67	102.21	104.39	105.95	111.7	102.55	103.94	108.05	109.07	110.32	98.002	104.62	108.94	109.31	114	106.91	108.89	108.87	105.92	106.32	109.21	112.32	101.39	100.26	110.89	109.14	112.63	107.05	110.74	110.71	114.89	105.19	116.07	107.11	114.49	103.02
92.694	98.883	106.18	96.103	103.61	101.02	98.953	105.37	98.089	99.91	97.168	97.904	94.582	103.94	102.43	94.055	106.07	95.428	110.19	100.09	107.82	94.238	97.311	107.33	99.624	104.61	101.94	99.642	103.21	97.879	99.543	96.124	107.18	99.162	94.489	92.318	101.58	106.76	105.29	100.98	102.28	99.27	108.82	100.01	98.651	96.857	106.11	105.43	101.82	104.8
110.92	108.12	100.56	114.95	105.42	97.549	101.67	106.31	104.76	102.04	104.21	107.88	108.63	113.84	107.56	112.86	104.79	104.06	95.677	109.81	112.59	108.71	101.95	104.99	99.251	109.08	97.609	108.74	114.75	110.68	107.66	118.81	103.06	107.9	111.51	101.98	104.52	100.74	106.97	101.97	111.61	103.15	111.5	106.64	111.91	100.16	113.51	104.21	98.269	98.753
97.41	100.73	111.35	89.561	97.278	96.639	97.24	106.57	95.992	110.63	100.28	99.325	105.28	94.695	97.33	99.446	104.22	96.433	98.509	102.51	102.69	109.49	102.13	104.86	104.53	94.035	102.66	98.627	109.12	99.388	97.529	108.1	106.57	95.276	98.047	100.72	97.857	99.296	102.97	103.79	98.452	98.769	99.684	101.61	106.37	103.44	96.935	95.097	103.39	94.562
110.71	110.38	109.67	104.6	107.67	109.66	105.14	110.59	106.61	109.51	108.48	98.006	111.43	102.11	113.01	106.02	111.49	101.77	104.48	105.02	116.42	112.93	109.5	104.91	113.43	109.59	102.06	108.49	102.26	105.35	116.73	106.24	108.65	104.34	107.92	113.79	102.81	110.21	109.38	111.75	105.6	109.56	107.6	110.2	109.44	110.03	106.55	108.14	106.01	115.33
108.35	90.996	97.41	105.85	104.88	104.5	102.28	101.83	91.631	100.92	104.05	106.3	98.286	105.22	98.349	102.43	102.7	102.15	105.18	106.47	108.54	102.12	105.07	98.854	102.12	104.12	100.13	106.43	100.11	100.6	99.664	103.22	102.49	97.989	98.427	95.707	103.04	99.812	97.628	105.67	108.32	101.28	106.72	104.07	103.66	101.13	92.637	100.02	101.91	96.608
107.14	97.927	111.17	103.04	117.34	99.125	107.49	111.42	97.826	105.29	101.19	104.14	105.12	104.98	108.98	107.8	111.4	105.82	104.19	106.3	96.332	110.24	98.767	108.09	100.84	103.74	99.043	105.55	99.021	106.21	113.55	103.5	104.58	104.85	108.44	100.38	99.091	109.53	105.18	105.6	109.03	108.34	108.18	109.37	108.84	101.18	108	95.644	100.27	109.85
105.45	106.48	110.89	110.84	101.41	107.65	114.24	107	112.78	110.74	106.73	117.83	116.79	108.59	105.33	104.53	105.12	105.15	101.22	106.12	103.37	111.74	108.13	100.67	110.69	109.49	107.9	97.901	110.01	104.91	98.483	108.12	107.59	109.3	112.86	108.37	106.27	109.12	113.27	105.58	112.95	109.19	106.3	113.25	119.89	105.46	106.91	112.9	98.872	107.14
103.47	100.53	114.34	98.979	103.97	106.62	102.28	106.06	105.51	103.79	105.33	105.34	105.32	103.51	104.74	101.42	108.39	106.44	112.93	103.49	111.95	106.59	107.11	106.34	103.95	112.59	103.87	101.36	108.09	108.84	105.29	112.75	104.97	102.72	110.79	104.35	107.22	103.75	106.13	102.84	99.186	110.35	107.98	111.04	108.42	102.44	117.79	103.87	113.13	112.5
107.56	100.42	113.7	107.39	108.72	107.55	114.18	102.03	116.84	106.04	105.5	108.67	105.36	107.97	110.3	104.44	97.643	105.63	114.73	106.04	109.39	105.88	99.667	99.192	116.04	112.38	98.403	98.625	111.13	104.39	115.04	98.565	114.55	116.12	111.01	107.16	112.06	108.55	105.21	103.31	105.89	115.19	108.73	112.02	109.63	108.05	101.51	111.13	101.98	113.45
106.44	105.06	100.76	104.56	102.46	110.44	103.81	103.42	102.45	111.7	112.84	108.83	110.64	107.96	110.09	112.37	113.32	110.86	106.87	94.302	112.49	106.88	111.44	110.69	106.96	106.32	103.8	109.39	108.16	109.55	113.73	106.35	109.33	96.076	106.28	111.38	113.21	106.65	109.17	103.67	116.37	110.56	117.08	112.96	104.57	117.8	103.89	117.91	101.15	103.69
104	110.8	112.65	105.34	107.85	110.38	115.62	105.77	103.72	106.24	101.8	108.22	107.46	115.37	101.89	103.72	104.64	109.24	110.89	105.31	109.35	114.36	107.3	110.9	108.43	108.42	112.23	98.511	107.72	104.75	115.62	112.88	105.84	108.47	103.6	96.738	103.78	108.86	106.01	104.5	104.06	113.09	104.61	112.85	106.69	105.71	117.34	112.44	102.72	105.08
104.05	100.12	107.81	105.16	106.77	110.47	103.73	108.11	105.29	101.8	107.83	106.15	109.6	98.703	103.79	106.81	108.53	104.25	108.95	99.873	102.82	105	110.91	107.37	100.77	109.34	112.56	104.18	102.41	105.5	109.64	95.957	106.26	104.84	105.25	115.1	105.04	112.99	109.85	106.82	103.88	107.44	106.88	101.56	107.22	109.44	104.97	101.78	106.85	108.89
102.67	101.17	104.24	100.22	101.83	104.72	107.65	104.1	103.95	102.41	98.407	107.64	102.99	109.92	107.5	108.79	110.23	105.39	101.22	101.89	101.93	105.34	116.23	100.64	107.63	110.05	110.49	105.97	109.9	105.34	110.41	98.129	98.201	107.35	98.474	111.99	106.56	103.88	97.903	100.54	104.93	113.88	107.42	107.82	107.86	101.34	101.69	104.31	102.28	102.24
104.95	97.376	105.53	102.82	115.32	101.02	106.09	104.58	104.14	101.59	101.84	113.47	103.17	113.64	113.22	107.96	112.86	104.69	109.01	107.24	112.39	105.16	105.08	112.76	109.9	104.76	116.88	101.72	111.24	101.45	105.77	108.25	101.47	103.37	108.96	103.2	107.99	101.98	107.69	105.08	100.21	104.29	108.09	108.27	105.91	109.47	103.4	105.09	102.96	102.09
112.43	99.446	102.54	109.68	107.72	101.9	110.94	108.37	98.308	99.171	97.409	106.08	104.74	100.73	98.853	103.53	99.468	110.09	110.49	103.74	94.593	105.25	110.25	102.68	105.59	117.25	103.44	106.14	110.12	106.78	109.39	104.14	109.37	104.11	105.9	101.02	103.76	101.65	105.76	107.66	110.66	115.5	110.22	107.73	103.88	103.89	102.95	110.61	107.92	106.52
114.25	111.47	103.43	109.55	114.45	112.32	99.501	106.9	110.97	101.43	119.18	114.81	112.37	111.29	110.59	106.61	108.05	112.73	112.05	110.19	110.23	112.36	111.04	112.46	108.26	108.37	103.28	109.64	101.69	98.409	106.76	107.35	109.06	107.34	106.48	108.04	110.1	106.16	109.3	103.93	101.57	106.94	111	113.49	110.12	103.41	104.69	101.5	108.7	117.59
109.39	93.096	106.65	95.01	103.4	105.38	93.54	102.97	105.92	102.79	98.535	96.299	98.223	100.17	101.15	96.585	91.945	95.409	93.893	101.32	109.5	106.51	99.886	104.49	103.58	111.37	95.899	104.38	102.28	94.838	98.132	100.81	101.34	104.82	99.767	99.569	95.679	98.738	100.37	102.35	109.44	99.325	99.311	109.3	103.4	99.321	97.436	102.62	98.195	103.23
102.13	99.289	100.88	102.38	100.26	94.161	98.405	93.071	101.15	94.144	99.182	98.354	106.27	96.915	98.891	96.741	90.972	105.49	102.47	96.674	106.25	96.841	100.67	95.45	98.16	102.71	101.35	101.94	98.633	101.53	92.123	104.25	100.43	99.743	100.73	106.35	104.99	91.757	92.605	110.01	98.363	95.105	111.16	98.95	99.533	100.41	104.88	109.19	98.593	96.318
102.24	102.48	108.19	96.084	117.92	108.26	113.1	103.51	111.6	103.18	110.05	104.18	106.56	102.88	114.1	106.75	111.07	104.81	108.7	103.41	105.47	105.83	111.77	109.64	117.83	114.22	110.32	120.13	110.92	106.13	107.06	108.46	102.03	118.16	120.14	106.25	111.13	115.81	107.31	104.21	112.32	107.1	107.76	102.89	105.51	105.12	106.98	109.31	115.81	108.48
110.11	104.44	106.91	109.64	111.99	105.35	108.72	109.35	108.11	107.78	110.13	108.37	111.89	103.62	113.7	104.53	112.15	107.3	106.61	109.35	109.07	113.25	110.64	107.64	102.86	106.33	113.04	113.82	113.27	106.88	113.3	108.33	106.65	108.84	109.51	105.28	103.34	112.7	107.96	107.37	108.58	103.92	112.65	115.06	106.53	106.65	106.67	113.81	104.16	112.14
103.72	109.15	111.96	107.88	98.039	109.25	103.54	106.49	110.11	109.79	115.86	106.27	113.66	102.41	107.55	100.28	106.62	104.83	108.04	103.22	99.897	108.87	107.9	109.49	115.77	98.98	113.14	108.5	116.87	99.395	111.31	112.07	108.94	97.891	105.87	108.29	105.92	109.23	103.94	100.94	105.49	109	111.24	117.77	107.82	115.17	105.62	110.08	109.02	100.46
100.39	104.43	102.35	101.04	104.48	91.024	98.449	106.98	100.79	102.58	99.057	95.606	111.59	110.82	96.191	103.71	98.74	99.424	95.33	104.73	106.95	105.15	104	94.504	101.19	100.65	96.248	93.362	98.27	99.792	101.19	95.461	99.78	98.764	100.48	95.573	104.83	106.84	104.74	89.761	107.95	97.213	103.59	102.79	95.882	102.7	92.653	100.98	105.69	105.13
109.03	104.71	112.22	108.34	89.818	108.46	103.97	105.14	98.983	114.45	111.48	111.06	107.34	108.55	108.24	102.72	106.18	100.36	111.25	116.33	105.51	110.69	112.83	100.56	112.82	100.46	103.56	101.38	107.8	103.64	107.61	107.11	106.85	108.75	108.99	108.56	101.95	105.79	110.29	109.99	105.01	102.22	106.9	107.65	106.33	110.36	107.05	104.42	111.98	111.77
104.14	92.454	105.31	98.428	105.21	95.925	101.31	100.1	93.968	95.081	92.401	101.87	102.19	99.922	94.069	101.56	103.05	99.186	105.35	96.931	104.05	103.37	91.293	98.125	99.764	97.293	99.318	105.84	103.41	101.64	102.81	98.9	94.646	97.387	98.396	95.736	94.475	95.207	95.783	103.52	101.08	95.694	96.263	96.542	96.697	102.14	101.56	94.358	93.722	100.06
108.75	109.45	109.08	103.24	113.51	110.19	105.3	102.59	113.39	102.34	111.32	100.58	107.25	113.07	107.96	108.84	106.36	108.3	112.4	107.08	104.09	104.47	106.6	105.69	113.94	109.19	106.3	110.11	103.78	110.74	103.85	109.16	104.68	105.14	106.81	116.8	106.6	107.39	117.17	109.59	106.35	104.62	99.145	113.98	106	112.86	113.43	100.8	109.14	108.06
107.37	101.66	105.28	100.53	106.92	107.42	105.97	111.95	111.13	103.48	112.37	102.12	106.49	104.48	113.86	109.51	109.45	105.33	104.5	106.54	113.94	111.41	101.77	108.37	116.3	99.254	100.56	108.1	105.16	112.72	104.09	112.83	110.88	101.96	105.47	108.31	101.63	108.68	107.69	103.58	101.06	111.96	107.67	98.429	99.685	108.33	100.83	97.794	106.33	101.33
105.69	94.975	101.39	104.01	102.22	95.274	98.252	103.32	102.49	102.23	90.292	99.507	106.06	96.655	101.06	99.342	90.537	101.32	96.393	97	101.05	99.764	103.02	96.533	97.278	102.12	102.08	97.019	97.071	98.836	101.11	94.752	94.639	98.211	97.909	97.364	113.01	101.78	100.08	100.4	102.51	98.083	99.089	100.17	100.26	101.75	91.981	96.351	91.128	101.39
96.66	99.513	99.099	106.05	98	92.615	95.993	96.519	101.52	93.606	105.58	99.675	89.504	98.045	97.925	101.11	91.62	93.537	104.88	102.46	98.12	96.749	97.356	100.47	94.365	99.383	99.163	97.407	86.828	98.149	101.85	89.882	107.92	94.646	103.82	96.225	95.138	91.743	90.356	96.642	100.98	95.391	97.031	104.62	104.58	99.85	88.081	92.738	98.874	92.838
95.825	93.409	91.387	99.026	100.46	99.342	99.37	99.032	99.737	96.613	98.595	99.978	103.6	91.598	90.256	100.23	98.607	93.21	97.922	96.324	102.47	97.097	100.45	97.901	98.733	96.562	103.35	97.175	100.77	105.21	100.92	100.26	97.825	96.806	93.168	100.57	93.897	103.18	87.097	94.817	92.816	100.45	91.87	98.096	95.206	101.55	93.933	88.473	104.92	96.54
109.92	106.05	114	117.69	103.6	110.11	111.49	106.42	108.5	104.84	119.33	108.79	111.01	117.59	108.41	114.69	99.63	106.58	102.34	100.56	109.51	120.7	101.78	110.84	113.7	103.37	100.26	105.98	103.75	99.624	106.28	97.386	111.03	104.83	107.1	103.73	109.55	110.89	97.607	111.52	104.85	106.22	106.8	108.22	100.82	113.44	114.38	110.28	96.38	117.61
110.22	101.05	107.39	100.68	103.63	104.85	104.99	101.73	114.24	101.26	106.53	108.44	110.02	105.8	100.75	107.65	101.75	106.3	108.26	102.08	101.16	106.01	106.22	103.24	101.8	101.58	101.61	99.905	106.38	105.96	109.46	109.23	105.64	98.37	105.02	112.96	101	102.55	100.56	106.95	104.14	108.66	97.895	101.31	104.05	104.04	106.43	108.99	108.38	100.59
112.98	103.6	106.89	111.34	102.77	104.46	104.34	103.31	114.16	102.19	104.08	105.84	107.9	109.52	115.17	103.54	109.72	110.43	111.94	114.24	108.45	108.33	107.25	111.62	113.31	114.46	103.71	100.97	107.42	103.89	102.09	104.81	105.77	109.69	105.95	115.26	105.33	116.58	103.61	108.42	108.13	112.84	111.96	121.5	107.46	96.107	102.45	111.76	105.55	106.35
101.53	100.14	98.447	102	101.06	108.14	97.406	99.046	96.133	95.725	102.56	102.23	95.041	104.87	106.97	101.84	96.522	97.145	97.821	94.437	93.719	97.881	98.003	96.434	96.288	105.08	105.45	96.702	95.406	98.961	106.49	106	96.025	96.766	93.568	101.48	101.37	96.425	101.06	95.575	100.92	98.927	102.66	100.04	100.5	96.855	94.154	100.92	103.73	97.55
102.5	109.12	110.28	103.93	128.12	111.19	99.888	113.25	113.7	106.92	101.2	105.57	105.44	107.94	107.53	100.07	104.8	103.38	105.5	111.62	110.07	105.71	113.42	108.04	104.91	109.34	104.74	114.75	108.45	108.1	109.14	117.09	105.41	100.81	110.22	106.52	110.24	107.72	113.72	106.87	110.99	99.275	110.62	111.6	111.33	106.08	107.92	103.39	107.42	107.32
100.8	103.86	111.03	113.32	115.85	107.67	100.82	102.37	94.704	105.94	114.9	104.03	102.71	96.224	104.73	105.64	103.02	105.2	104.79	103.32	107.84	110.37	104.42	105.38	104.37	107.15	102.88	106.56	109.77	111.64	103.41	102.49	112.54	108.67	102.16	106.43	110.73	106.69	103.08	111.49	108.37	103.1	102.43	100.04	114.71	102.55	109.88	107.64	112.32	107.71
104.83	93.911	88.124	91.672	93.921	95.879	96.847	103.62	91.014	104.74	86.925	104.19	91.144	100.44	97.159	95.332	99.994	92.704	91.532	88.526	104.53	89.545	93.511	90.391	96.121	97.524	99.348	92.115	98.254	103.17	95.71	106.94	100.19	94.926	98.645	99.884	94.521	94.787	101.34	97.518	92.932	102.33	97.933	96.396	91.462	100.64	101.22	98.158	93.594	101.66
113.17	117.4	104.75	102.92	108.77	103.7	108.48	104.33	112.4	105.65	108.12	96.612	110.87	103.56	103.04	104.26	105.46	98.357	102.23	104.89	95.177	98.745	99.126	100.12	112.1	106.42	106.41	102.83	98.454	103.6	113.2	105.62	98.891	97.825	96.917	102.84	102.39	112.59	99.678	102.76	109.44	100.42	102.89	100.57	103.77	110.67	110.63	112.54	109.43	118.05
106.48	104.89	99.139	97.152	97.968	97.848	99.584	115.5	103.61	105.82	105.26	98.906	109.43	107.32	107.21	100.75	104.38	110.75	105.97	106.72	108.59	102.22	104.23	102.33	104.35	105.88	105.51	96.196	104.56	110.41	103.51	116.51	103.73	107.69	105.94	106.64	106.42	108.3	107.69	108.81	103.38	104.07	109.53	109.19	114.75	101.34	117.85	94.543	100.73	105.81
89.031	98.605	99.323	98.505	99.163	95.669	93.616	90.91	93.541	100.15	100.32	90.201	91.077	97.088	102.71	88.119	98.476	95.949	95.108	99.503	95.824	97.315	115.19	105.62	93.875	99.22	95.543	96.248	95.983	94.722	101.98	98.068	102.16	96.95	90.817	101.69	101.83	97.53	98.88	104.21	99.803	95.418	97.178	92.283	96.797	97.736	103.35	96.801	96.367	96.574
97.686	100.1	101.37	94.84	103.2	100.93	99.474	98.715	102.12	106.34	103.73	98.533	99.911	100.69	95.63	92.184	100.69	97.786	96.859	105.6	102.11	98.382	106.18	101.05	100.93	99.884	110.9	110.39	99.712	101.49	93.006	100.76	101.08	100.8	101.9	97.943	99.584	96.658	103.62	104.89	101.1	94.146	96.745	100.12	105.01	103.41	94.655	93.402	103.39	99.963
99.333	112.53	105.5	91.814	106.03	115.82	108.61	105.53	108.78	107.31	97.659	106.57	102.24	104.6	104.66	102.09	102.99	106.91	101.19	108.27	106.67	104.11	111.95	111.01	101.5	106.79	112.46	102.46	108.31	105.97	107.35	110.27	101.95	105.64	105.47	105.38	97.423	116.95	107.6	99.785	106.87	107.02	107.68	109.1	97.143	104.66	107.16	106.78	107.19	105.04
98.95	96.083	94.989	100.14	104.88	100.87	97.534	104.15	104.93	99.668	96.788	97.003	102.55	109.31	92.276	95.518	106.62	102.72	101.69	102.78	107.95	102.31	102.91	100.19	96.239	101.63	103.68	93.044	101.55	101.39	101.57	105.38	94.224	98.825	95.1	99.903	100.99	97.761	100.03	101.64	98.382	104.63	99.372	93.189	104.12	104.27	93.134	102.9	103.09	107.07
[truncated: 150 more columns]
