# Supplementary material for: Genetic dissection of main and epistatic effects of QTL based on augmented triple test cross design
Source: PLoS One. 2017 Dec 14;12(12):e0189054. doi: 10.1371/journal.pone.0189054 (PMC5730204; doi:10.1371/journal.pone.0189054)
Supplement: S10 Supporting Information — (ZIP) [file pone.0189054.s010.zip › z6_150_0.5_10.csv]

105.15	108.61	106.31	107.78	108.1	105.12	104.27	104.12	105.56	105.83	103.38	103.76	105.33	103.07	105.69	106.99	104.64	102.98	106.97	105.04	106.01	105.74	103.9	104.87	105.89	101.88	106.02	106.14	106.58	107.04	105.59	105.31	103.56	105.87	104.59	106.5	106.29	106.12	106.82	106.44	106.08	106.63	105.31	104.8	103.45	105.47	106.71	106.52	108.17	106.06
108.44	108.33	107.43	107.93	111.18	106.89	108.49	108.76	107.35	108.07	107.76	109.81	104.67	108.58	102.88	105.84	110.7	107.09	110.67	108.42	108.27	107.05	109.21	109.23	107.98	108.61	105.76	105.59	105.52	109.85	105.66	106.84	106.9	110.06	105.15	108.04	112.18	108.89	110.15	109.05	107.26	108.02	109.07	108.05	106.2	108.24	105.39	105.73	107.94	109.65
108.33	109.83	106.72	107.38	106.91	108.09	108.9	108.98	106.29	104.81	107.37	106.45	108.72	111.73	106.75	107.01	108.8	110.06	108.33	106.75	107.37	106.53	106.57	107.91	107.42	105.21	104.22	109.33	106.17	107.61	104.92	109.98	106.42	110.95	108.8	106.14	109.62	107.62	108.2	109.6	108.29	106.62	108.63	107.45	105.09	108.58	108.3	108.32	107.64	108.85
103.98	106.68	106.09	104.73	106.9	103.84	104.29	104.63	111.35	107.34	105.68	103.4	105.27	102.29	103.79	105.52	105.62	104.85	103.68	105.55	105.72	106.87	105.79	108.38	105.82	106.99	104.74	108.55	104.47	104.69	105.64	107.23	105.56	107.58	103.13	108.6	105.47	106.7	103.82	109.3	106.22	104.21	106.81	107.06	101.69	109.35	106.71	106.33	107.01	109.37
108.85	110.77	109.22	108.6	108.6	107.45	107.6	107.77	109.22	105.86	109.45	109.07	107.52	106.92	107.63	110.22	107.41	111.24	109.01	106.76	111.03	109.74	107	108.24	104.5	111.18	109.96	105.98	109.65	109.98	107.23	110.36	107.68	106.69	107.78	111.19	109.63	107.82	109.46	108.88	107.87	108.53	105.81	106.18	108.29	106.24	106.14	111.99	110.17	110.76
108.38	108.61	108.25	111.5	108.73	107.07	110.83	110.56	108.27	108.12	107.48	108.83	109.74	108.31	110.78	107.18	108.35	108.59	109.92	106.21	106.66	106.73	110.92	108.39	107.95	109.43	105.21	108.71	108.7	109.15	106.91	107.28	108.03	110.59	109.5	108.74	109.2	109.25	109.65	107.77	106.12	110.78	106.46	106.92	105.72	112.95	108.1	111.03	108.8	108.64
105.91	104.56	107.02	105.39	104.25	107.38	104.02	107.92	105.38	107.55	105.44	103.52	106.65	104.91	103.61	109.07	108.09	110.08	107.38	107.07	106.94	105.45	107.71	105.47	106.98	103.28	107.02	107.57	106.2	103.99	103.59	105.49	107.35	105.26	107.79	103.07	105.29	105.88	107.66	104.48	107.45	105.73	105.62	106.88	102.56	105.32	104.93	106.49	107.8	104.05
106.25	107.43	106.43	103.79	105.83	104.26	106.46	107.72	103.55	104.89	108.3	106.61	104.85	105.42	105.51	104.67	109.28	104	106.3	105.42	104.24	106.4	106.54	105.34	110.05	106.07	108.13	102.91	108.42	103.87	106.41	101.84	106.14	105.96	108.17	105.66	104.57	107.16	105.8	106.55	106.24	103.25	105.74	106.74	105.26	106.88	104.14	107.55	104.83	106.15
97.172	97.514	97.574	100.96	101.38	95.584	100.31	95.535	98.713	98.03	100.59	100.98	99.704	98.376	98.552	99.669	102.34	98.694	95.172	97.934	97.286	98.487	101.05	98.317	97.631	96.425	97.105	94.706	100.13	100.51	97.964	100.61	100.05	95.019	102.08	96.219	101.86	99.828	95.952	100.25	99.182	100.08	98	99.592	97.465	98.69	98.652	97.835	101.12	99.512
104.48	105.29	107.66	105.42	107.44	105.84	107.58	104.62	106.49	107.81	106.77	106.63	108.11	106.91	105.09	107.83	104.64	106.41	104.88	107.21	103.8	108.25	107.6	106.46	106.31	106.07	105.74	106.56	105.03	105.3	105.14	103.75	105.52	102.68	105.59	102.57	108.89	104.84	107.01	107.57	105.44	106.8	107.91	107.85	106.82	106.06	108.03	108.63	105.94	107.35
99.515	98.912	101.57	102.49	100.25	100.23	101.57	99.777	97.633	100.83	100.2	100.43	100.94	100.19	100.83	99.962	99.385	100.72	99.284	105.69	99.335	100.45	102.21	101.67	100.48	100.33	102.17	100.8	102.25	99.732	97.656	97.92	103.4	99.95	100.3	100.6	103.56	98.075	98.022	101.06	101.62	103.18	98.39	99.598	103.31	99.58	98.408	100.64	99.135	100.56
104.19	106.76	106.4	104.71	106.2	102.91	107.96	103.97	106.56	104.63	104.74	107.1	107.13	104.27	102.33	106.8	108.61	105.26	104.64	105.47	105.1	105.44	107.04	106.15	103.26	105.94	104.41	108.81	105.26	106.69	107.04	103.62	107.26	104.89	105.86	104.98	105.07	106.51	105.62	104.71	106.08	104.27	105.69	105.14	104.61	105.31	106.29	104.48	104.53	103.71
99.064	96.656	95.971	97.515	97.565	98.679	100.07	99.471	98.448	97.313	95.306	96.251	98.7	98.768	99.437	97.54	98.463	98.676	99.01	98.668	98.932	96.75	100.84	98.144	97.384	98.104	98.092	99.352	94.865	96.194	99.06	98.263	96.574	96.901	97.258	97.607	99.389	97.357	97.638	101.34	98.748	98.079	98.651	96.821	98.346	98.132	99.032	97.693	97.833	99.043
108.37	106.83	105.97	107.64	104.95	103.91	106.78	104.64	105.19	103.45	106.8	106.47	105.71	108.19	106.16	105.63	106.07	104.24	105.99	106.11	105.97	105.94	105.49	105.1	105.16	105.54	105.23	104.4	106.45	110.16	105.38	105.98	104.41	105.36	106.82	106.09	107.78	105.22	107.09	107.83	104.04	102.23	105.96	105.32	105.07	109.25	107.9	104.09	106.8	104.67
106.51	104.69	106.04	106.44	110.15	108.14	110.24	108.01	107.03	107.74	107.85	103.81	106.34	105.87	104.66	108.78	108.23	107	109.18	108.03	109.81	106.85	106.75	108.13	107.62	107.13	109.55	109.04	108.21	107.08	106.32	105.01	107.81	108.35	105.7	108.06	105.04	106.11	109.17	108.11	109.41	103.46	106.64	106.67	111.53	107.27	110.41	107	108.22	106.2
106.38	107.42	105.51	105.47	108.67	104.35	108.3	110.04	110.53	108.61	106.05	105.64	104.26	106.75	108.54	107.59	106.69	105.76	108.77	108.88	106.23	106.04	103.38	105.51	105.63	108.57	105.42	107.61	104.98	107.32	104.41	103.02	107.49	105.49	107.67	109.36	104.93	104.84	108.66	105.28	107.91	106.46	104.79	107.87	108.06	108.28	107.04	105.33	107.64	105.45
104.81	105.41	106.82	105.15	105.89	105	105.84	105.84	104.01	104.01	105.72	107.22	101.42	103.45	104.75	103.78	104.88	106.87	107.9	105.73	105.02	107.01	104.01	105.67	103.39	103.45	104.08	107.81	105	104.54	105.41	105.01	104.87	105.23	103.54	102.98	105.31	103.44	106.85	107.14	104.59	105.7	103.7	104.65	106.45	106.73	106.27	104.85	103.64	103.3
107.24	107.71	106.37	109.55	106.21	110	105.79	108.94	108.26	104.35	107.99	107.42	106.02	105.98	106.82	107.9	105.81	107.01	106.84	106	107.9	106.5	104.04	107.28	103.46	107.66	108.4	105.56	107.87	103.84	105.41	106.51	104.99	108.57	107.73	106.75	104.56	106.47	106.04	105.27	105.12	105.96	105.51	110.65	106.54	104.75	106.38	105.41	105.15	107.23
109.67	105.65	108.87	105.13	105.94	106.4	105.13	106.74	108.43	103.41	107.36	105.79	108.61	106.94	107.63	108.28	104.15	111.06	105.66	105.09	102.92	105.07	107.25	107.47	107.21	104.19	107.86	105.18	109.03	105.89	107.15	108.25	105.02	109.12	107.02	106.38	103.08	106.06	108.97	107.28	105.67	106.62	106.28	107.29	105.81	106.85	106.91	109.27	109.09	106.56
107.02	105.95	104.08	101.35	105.6	108.68	106.91	107.52	104.73	107.13	107.42	103.28	105.71	104.6	102.95	102.21	105.45	105.1	105.61	106.76	106.54	108.4	108.13	106.65	108.38	104.56	107.22	102.88	106.88	105.88	107.12	103.7	105.8	104.75	107.54	106.91	102.46	105.18	105.2	103.8	104.57	105.16	101.78	104.32	105.02	102.23	105.98	106.65	109.24	104.39
100.46	98.716	102.03	101.23	98.904	99.761	103.16	100.44	100.92	98.61	97.845	102.31	98.966	99.418	98.93	98.786	97.534	100.58	100.21	101.21	101.62	102.1	101.44	100.09	99.501	101.57	99.241	101.18	101.88	98.333	100.94	99.921	97.597	99.692	99.923	102.92	100.71	101.36	98.589	101.62	100.05	99.922	100.56	98.845	98.517	100.25	105.5	103.05	99.888	99.355
108.23	104.78	102.05	105.09	107.74	105.28	103.87	106.25	106.77	104.36	106.06	110.25	105.82	104.28	104.87	106.98	103.47	103.49	104.95	106.63	105.65	103.21	104.85	104.48	106.63	107.36	108.32	104.59	108.73	106.56	106.99	104.62	105.83	105.78	107.69	101.6	109.11	104.49	106.17	104.74	107.81	102.73	106.08	105.7	104.63	105.89	104.75	106.37	105.28	106.86
106.11	107.44	106.89	107.78	106.77	106.21	106.45	108.12	106.35	109.72	107.41	108.33	108.83	111.49	110.3	107.06	109.78	109.62	109.42	109.5	108.66	109.81	108	107.81	107.06	104.6	108.54	108.74	108.72	106.81	105.12	110.47	110.03	110.43	109.41	108.38	108.7	107.4	110.08	109.74	106.41	107.27	105.21	109.17	106.47	107.41	109.29	108.12	107.02	108.93
104.26	99.761	103.87	102.95	104.55	100.97	102.23	98.471	103.2	102.09	102.96	103.27	97.848	103.23	104.13	98.287	103.41	102.08	103.37	102.79	103.54	101.12	103.83	102.6	104.03	102.11	102.98	102.19	102.73	100.48	101.53	103.25	104.28	103.93	102.98	100.49	104.42	105.57	101.77	102.74	99.865	103.26	101.8	101.4	100.43	104.81	103.57	103.91	104.93	102.33
107.23	110.44	108.34	105.89	106.19	110.8	107.63	106.63	112.83	109.12	107.82	108.5	107.54	105.67	109.24	110.05	108.35	105.8	110.21	108.05	107.01	104.2	109.92	106.65	108.25	106.48	109.37	108.14	106.69	109.04	107.51	109.6	106.18	108.36	108.56	108.08	109.61	108.7	112.02	103.43	106.27	108.4	108.28	107.08	109.34	110.25	107.88	107.12	105.48	105.36
107.13	104.93	107.87	107.82	107.18	108.17	106.86	108.46	107.37	107.1	109.08	107.47	109.5	106.19	109.13	106.91	105.76	108.38	104.35	109.11	109.09	104.11	110.95	105.21	109.88	107.6	105.98	105.75	106.72	106.95	108.58	106.74	108.48	107.93	108.41	108.07	105.53	107.7	107.17	108.47	105.38	107.06	109.67	108.95	105.06	104.96	105.78	106.89	105.08	106.62
110.41	104.88	105.99	108.04	104.23	107.1	107.05	105.66	106.3	107.9	104.77	103.77	107.83	107.13	105.61	103.72	108.93	105.07	109.92	107.83	105.93	106.1	107.2	108.27	106.52	104.72	106.99	106.5	106.39	108.53	105.41	104.9	108.33	106.43	108.82	108.12	106.48	107.26	107.87	107.54	105.2	105.77	105.87	108.25	107.68	104.64	107.42	106.1	103.57	107
106.93	108.99	108.77	107.83	107.58	113.1	108.38	108.36	107.3	109.45	109.96	106.92	104.18	108.75	104.75	108.18	108.19	108.25	107.02	104.97	107.93	107.16	109.2	107.78	107.99	107.79	108.01	108	108.14	106.85	110.24	108.05	107.52	106.14	108.89	108.95	112.47	107.7	108.34	105.93	111.08	109.47	108.26	109.3	109.75	106.72	109.89	110.02	108.26	108.79
107.19	108.08	106.14	107.35	106.39	106.89	106.65	109.12	108.09	105.86	108.16	110.32	109.59	107.68	110.13	106.3	108.29	107.43	106.68	107.55	110.34	106.64	106.78	109.45	110.97	108.71	108.08	109.28	106.87	108	108.1	104.26	109.29	104.88	108.09	103.9	106.53	108.14	107.14	106.4	106.41	105.15	110.7	106.61	111.31	105.33	105.74	106.43	107.04	110.16
105.76	107.96	103.95	104.87	105.86	104.42	105.63	107.41	105.72	106	104.86	106.8	107.14	103.57	106.84	103.7	103.1	106.19	105.31	102.13	102.42	108.02	103.86	106.05	104.1	109.64	103.79	104.93	103.2	103.42	106.22	104.99	107.22	106.71	104.15	106.54	104.47	107.28	105.43	105.84	106.56	106.45	105.22	104.9	106.68	105.06	106.27	106.29	107.84	106.65
108.57	105.63	109.69	106.49	106.37	111.37	107.49	108.61	107.56	109.4	110.08	109.7	108.5	110.49	106.67	110.49	109.07	105.2	106.9	106.2	107.05	106.26	105.4	106.18	105.94	110.24	109.19	108.09	104.81	108.45	106.61	109.55	107.73	106.45	106.88	107.26	103.97	108.36	106.3	105.65	107.65	109.47	107.94	106.14	108.71	108.18	111.41	106.09	108.72	107.43
96.014	95.583	96.759	97.657	98.456	98.017	98.064	97.849	98.606	99.457	100.79	100.77	99.338	96.635	98.576	99.741	98.529	97.012	100.39	98.644	96.645	101.79	96.959	100.38	96.785	99.085	99.352	95.028	99.522	99.464	98.788	99.89	97.247	96.937	99.896	98.865	96.652	101.08	101.75	98.531	96.579	98.008	95.138	95.543	94.417	99.95	97.363	95.945	101.41	98.548
105.62	108.04	105.16	103.95	103.52	106.01	108.39	105.94	108.19	103.95	106.05	107.23	107.46	104.8	103.86	104.35	106.48	103.86	106.03	107.03	103.53	104.77	103.57	105.99	107.71	108.64	104.7	104.17	102.97	107.82	104.54	104.04	104.74	104.72	105.65	106.42	105.54	105.83	105.31	103.25	106.79	103.82	105.44	105.05	104.61	106.34	104.79	105.73	105.3	102.86
112.59	107.82	109.14	108.32	105.22	107.28	106.67	111.21	106.34	109.87	109.08	110.24	110.55	108.92	104.44	106.57	106.29	110.32	108.73	108.92	108.87	109.98	104.79	110.84	108.76	107.97	108.4	108.75	109.87	108.12	105.89	107.39	108.79	108.45	107.32	109.03	109.81	109.66	108.97	107.1	110.84	109.18	110.13	109.31	108.05	109.55	110.26	110.5	109.07	107.56
108.91	104.79	106.31	107.72	110.96	108.54	109.47	108.21	105.45	109.76	109	110.86	106.2	107.92	108.97	107.9	107.12	110	107.11	105.49	108.09	110.01	109.22	110.66	109.18	109.2	106.43	109.49	106.3	107.66	106.55	108.92	108.79	106.96	109.15	105.89	109.75	107.14	110.41	111.03	106.92	107.74	107.14	110.16	107.98	107.57	107.32	107.27	107.99	108.52
97.322	96.958	97.838	98.345	99.259	100.56	101.03	98.496	98.398	98.746	96.456	97.342	100.46	99.496	100.29	99.869	94.55	96.908	95.611	96.704	99.347	96.765	97.902	95.831	96.326	98.53	96.19	95.272	96.653	95.593	96.465	102.87	95.826	97.38	97.712	98.89	94.865	101.8	100.83	98.247	97.522	96.073	100.36	98.576	95.836	97.774	99.316	98.743	98.06	99.077
104.96	105.88	105.14	102	110.02	102.69	106.84	104.95	104.29	101.89	110.09	108.21	105.99	103.85	106.97	104.93	107.17	105.3	104.73	105.73	104.81	102.41	106.94	106.28	105.06	106.25	106.53	107.42	105.34	105.42	105.97	104.69	107.51	105.22	104.98	104.47	107.01	104.58	106.49	107.62	107.16	105.65	105.38	103.37	106.7	105.74	106.71	105.43	105.66	104.17
108.81	107.76	106.18	109.73	110.73	109.63	110.19	105.41	107.52	108.48	106.53	107.83	107	109	106.42	107.2	108.36	111.65	109.06	106.69	108.49	105.81	107.92	107.68	106.54	108.22	107.63	107.21	106.27	107.33	107.74	106.96	106.71	108.81	105.34	108.48	108.94	108.74	107.11	105.15	108.77	107.93	106.55	107.57	105.53	110.07	108.14	106.68	108.86	109.77
103.08	101.27	101.86	101.56	104.4	101.82	102.96	102.52	101.38	103.3	101.94	98.93	103.1	105.29	102.58	102.15	103.38	105.33	104.24	104.47	104.51	102.77	102.73	103.36	99.731	102.76	102.42	103.73	103.51	103.03	102.8	101.95	106.39	103.34	102.63	103.1	103.03	101.23	102.35	102.75	102.45	104.37	104.74	102.6	103.43	105.91	102.01	100.5	102.43	107.68
108.94	106.75	105.26	107.81	107.34	107.64	105.51	107.15	103.21	107.71	107.35	107.07	106.97	107.2	102.42	105.79	103.78	105.4	103	107.36	108	104.76	105.76	107.8	104.97	107.17	104.96	104.95	107.6	105.48	103.75	105.12	105.94	105.34	102.33	106.72	106.78	105.8	103.2	104.72	107.03	105.19	103.46	102.89	105.26	107.95	102.15	104.58	105.94	105.77
108.78	108.19	109.17	108.59	109.37	105.9	106.88	106.02	108.56	105.15	107.41	107.15	108.94	106.58	108.59	108.15	107.12	104.97	107.96	107.2	108.66	111.35	108.62	109.32	107.52	107.4	108.95	105.13	109.92	106.31	108.38	107.49	111.05	109.2	109.35	109.14	107.07	110	112.47	109.79	109.05	110.95	105.27	108.23	106.75	109.75	110.33	108.84	106.91	108.26
108.24	110.18	108.5	109.37	108.6	110.23	107.94	108.07	110.33	107.79	106.37	109.27	108.35	104.62	109.08	107.32	105.79	106.53	106.67	112.66	108.08	105.69	107.94	109.18	109.37	106.7	108.06	108.2	106.14	111.4	107.48	105.53	110.48	110.82	105.37	109.34	109.52	106.68	109.69	109.93	112.25	108.69	107.33	106.85	107.62	108.74	108.53	110.03	110.09	107.64
107.59	105.82	107.24	103.32	105.83	103.78	102.83	102.76	106.44	108.91	105.55	106.7	105.26	104.55	104.5	106.27	104.97	101.62	108.74	104.42	103.65	104.78	106.51	106.52	107.77	105.64	106.41	105.02	105.77	105.87	105.61	102.96	108.75	100.92	106.13	103.5	103.1	102.85	105.81	104.75	103.97	108.67	104.02	105.59	103.69	105.2	104.27	105.19	105.66	105.61
106.93	102.89	99.876	105.43	102.03	101.28	105.11	103.2	105.68	103.17	103.73	102.67	102.8	100.16	104.55	101.15	103.94	103.21	103.04	103.93	104.2	102.27	101.9	102.81	102.41	103.37	105.02	104.93	103.5	104.72	104.83	102.3	99.447	103.64	100.7	104.07	100.87	102.81	105.31	103.58	106.62	104.65	102.82	104.89	104.19	104.27	102.81	105.23	103.42	104.5
100.65	99.43	98.035	101.04	101.52	99.295	104.06	104.89	99.487	98.884	100.52	102.17	102.42	99.135	98.321	96.899	103.08	100.66	97.353	99.075	102.67	99.36	99.889	102.43	99.551	103.56	100.91	101.47	100.67	102.22	99.445	100.49	101.16	99.636	101.1	98.146	98.034	100.02	100.22	100.71	99.562	100.96	101.11	94.67	102.03	101.12	101.97	101.72	100.47	103.39
102.38	102.19	106.1	101.67	100.97	99.535	99.728	99.677	100.21	102.59	100.72	99.018	102.14	100.62	99.998	102.6	99.804	101.36	98.804	101.85	103.26	99.238	103.12	103.84	98.25	100.65	101.04	100.47	101.85	99.009	99.994	103.78	101.57	101.74	97.406	99.964	99.083	100.03	99.704	102.34	102.9	99.769	103.08	100.56	104.84	100.95	97.259	102.24	97.57	103.69
99.731	100.33	100.89	99.792	104.98	101.02	103.4	101.81	98.433	98.932	101.94	99.693	98.75	96.459	100.83	102.04	101.5	103.04	101.32	99.13	100.84	98.814	99.726	101.77	100.26	98.784	99.814	102.59	100.16	101.1	99.318	97.609	99.725	99.977	100.66	99.388	103.67	99.13	99.251	99.584	100.08	99.769	102.35	97.964	101.14	101.78	103.39	100.11	99.343	98.909
97.849	104.9	100.7	101.12	102.13	102.4	104.66	101.37	102.1	103.03	104.7	102.83	98.105	98.586	99.053	102.04	99.246	98.364	100.01	100.91	97.383	102.12	98.403	100.55	101.66	98.864	100.24	98.181	103.5	100.14	102.83	100.25	99.39	99.769	103.25	101	105.45	99.229	100.45	101.52	99.583	98.024	98.688	98.937	102.27	100.35	103.62	101.05	100.36	101.19
105.42	109.98	107.55	107.07	105.9	109.09	109.35	105.81	109	108.42	108.82	108.57	106.84	108.61	107.21	107.3	106.95	107.18	107.77	110.71	106.99	106.44	108.32	110.28	108.22	108.79	108.92	108.67	109.25	109.74	107.74	107.32	107.66	109.67	108.93	107.69	109.13	107.79	111.28	107.11	108.39	108.25	108.31	109.04	107.77	108.78	108.95	107.25	107.03	108
109.84	109.66	110.33	108.88	106.8	110.06	105.29	107.14	107.34	106.16	106.79	110.63	108.66	107.33	108.23	108.78	108.69	107.94	110.05	108.2	106.5	109.06	106.87	105.59	105.68	109.47	108.84	107.1	105.97	111.2	107.23	106.53	106.95	109.28	106.47	103.07	108.7	106.03	109.74	110.08	110.49	108.96	108.57	107.06	108.33	107.68	109.49	108.96	105.56	107.87
106.46	107.63	106.03	104.07	105.61	105.58	104.38	105.89	109.35	106.71	105.29	104.78	108.13	105.42	103.62	106.94	104.32	106.04	106.33	104.78	104.63	109.27	103.4	105.79	106.07	103.86	103.06	104.05	102.8	104.35	105.3	106.65	105.37	104.93	108.67	107.57	109.68	105.54	104.47	103.94	104.48	106.08	101.06	108.71	103.37	109.77	105.98	104.7	107.67	105.28
104.92	106.58	104.57	106.47	108.83	105.1	106.44	104.6	106.81	104.23	104.43	105.88	105.55	106.72	108.56	105.63	105.81	106.89	108.82	103.23	105.62	104.63	106.05	107.65	104.06	105.5	104.02	105.43	106.79	107.34	105.38	105.93	105.66	104.01	107.2	104.91	105.84	104.4	105.47	107.32	108.38	108.7	105.56	103.43	108.04	107.86	102.37	101.95	107.1	106.2
98.154	100.59	98.553	102.6	101.7	99.925	102.31	99.218	99.894	99.813	97.996	101.79	100.54	100.28	99.833	101.5	100.62	100.79	101.22	98.311	98.438	103.22	98.333	102.75	103.07	98.889	99.598	101.5	101.55	98.114	100.44	100.18	100.12	101.52	100.42	100.23	99.816	102.89	101.15	100.04	101.06	101.69	101.59	97.943	100.83	98.871	100.17	103.7	100.29	103.32
102.53	106.38	106.1	106.22	105.07	108.94	104.49	107	104.67	102.26	107.04	105.99	110.18	106.12	104.2	104.66	105.75	106.28	104.18	104.71	105.9	104.58	105.83	104.73	107.82	105.63	106.92	104.24	104.52	105.04	105.39	102.22	108.47	105.65	106.53	104.42	104.94	107.27	106.59	107.61	106.1	105.59	105.54	105.32	105.07	104.02	106.17	106.41	104.26	102.17
106.69	108.1	105.86	104.96	107.08	109.02	106.25	108.22	105.09	107.13	103.97	106	104.34	103.07	106.58	104.48	105.27	104.77	109.09	105.56	104.61	105.01	110	105.51	104.27	104.71	105.31	104.07	106.02	103.38	105.5	104.96	105.45	103.72	103.87	108.59	107.31	105.78	106.59	106.11	105.06	104.73	103.79	106.37	105.45	106.06	106.48	106.45	103.49	103.47
100.5	98.849	101.05	99.908	95.14	99.023	104.08	99.021	97.38	100.88	98.698	99.614	98.483	101.4	100.9	97.96	97.907	97.746	99.222	101.53	98.201	98.442	99.831	97.471	97.909	97.281	99.867	99.681	97.244	99.738	99.053	99.523	99.308	98.559	99.745	100.01	99.136	98.661	94.856	98.871	101.69	99.541	99.599	96.461	99.618	99.813	99.38	101.2	96.735	99.756
96.598	102.85	99.076	101.57	99.38	99.633	99.388	99.081	98.767	100.64	101.16	101.44	101.41	100.82	100.77	98.855	101.06	100.23	100.86	98.788	100.26	100.31	99.473	98.104	102.26	100.68	100.13	97.512	100.58	98.386	99.627	101.7	96.213	101.79	100.21	100.96	102.03	98.177	102.7	100.34	98.544	99.074	97.956	101.16	97.784	102.16	103.48	101.2	97.864	102.68
106.95	108.52	103.89	107.46	104.89	105.3	105.06	102.52	105.06	108.97	101.49	108.26	106.63	104.28	107.13	105.2	107.89	105.44	104.95	106.4	106	107.19	105.92	109.07	106.98	105.92	109.26	106.02	108.17	105.33	103.95	108	106.09	107.67	106.56	102.88	109.26	107.69	106.34	104.33	107.92	105.19	107.8	106.51	105.89	107.18	109	105.92	109.72	109.41
106.73	107.3	104.02	104.76	107.49	106.75	106.05	108.15	109.61	105.53	106.08	105.28	109.11	109.12	109.41	107.1	106.76	106.09	105.76	106.36	109.69	104.97	106.57	107.59	109.58	106.1	105.01	110.57	107.62	108.53	107.76	105.94	106.39	107.24	108.37	108.05	106.61	109.12	106.66	106.81	105.76	109.7	108.51	112.01	108.07	107.22	110.8	105.05	109.82	107.14
107.71	108.18	111.06	110.07	108.43	105.97	106.04	108.36	107.25	105.54	109.41	105.85	110.08	109.31	107.38	109.39	107.69	108.52	105.56	108.61	108.43	106.45	108.66	110	108.15	106.55	106.99	110.38	104.72	106.04	108.24	107.8	107.87	107.38	107.53	105.45	106.95	108.83	108.68	106.93	106.01	109.05	108.73	108.31	108.65	107.65	110.34	105.84	106.98	103.99
101.13	100.42	98.46	100.56	98.486	101.52	99.495	101.52	101.99	98.878	99.573	102.31	101.52	100.32	101.36	99.728	102.22	101.03	100.65	101.55	102.72	102.36	100.9	102.05	101.24	102.17	99.288	102.99	100.16	99.058	102.42	102.91	98.652	99.158	98.211	99.999	100.5	102.49	100.83	100.1	98.991	102.93	103.43	102.25	103.52	99.856	99.766	100.69	102.28	101.52
106.19	107.77	107.2	107.71	107.5	107.61	105.61	105.48	104.22	106.88	104.15	102.54	104.34	106.47	107.39	107.89	105.16	106.31	105.79	103.9	105.59	104.97	106.58	105.93	105.36	110.1	106.82	104.92	108.09	104.68	105.94	107.62	107.06	106.03	106.35	107.29	107.07	105.72	108.13	106.7	106.9	105.86	107.91	106.7	107.11	107.95	105.68	106.16	107.67	104.27
110.22	112.43	106.78	109.74	112.27	112.3	106.94	109.71	110.88	112.16	109.53	107.51	110.13	110.51	109.83	109.86	108.58	112.57	109.92	110.49	111.1	108.29	110.4	112.07	109.39	111.52	112.12	112.2	111.87	111.4	111.68	106.83	112.71	111.99	112.11	110.03	109.12	109.63	111.33	108.03	109.29	109.64	111.15	110.11	109.95	109.69	111.23	110.45	109.27	110.02
102.49	101.01	99.022	98.402	95.306	99.945	100.84	96.091	101.11	98.441	99.445	103.34	99.337	100.29	99.125	100.23	96.738	100.62	98.613	98.869	98.907	98.708	98.436	97.259	99.812	95.979	101.99	99.462	100.83	98.624	97.503	99.779	98.996	98.614	98.849	101.52	99.791	96.937	100.14	100.02	96.786	99.759	96.938	99.112	99.81	101.91	98.826	101.19	99.948	95.568
107.9	104.26	107.22	109.65	106.01	106.33	110.27	108.45	106.78	105.9	108.34	106.65	107.75	107.25	107.67	107.92	111.15	107.78	109.7	108.41	111.31	106.84	106.5	108.36	106.89	108.33	105.54	105.19	107.69	109.04	108.9	110.63	109.17	108.39	106.24	111.59	107.3	107.43	106.49	108.52	108.29	107.31	109.35	107.03	108.1	109.36	109	106.5	104.98	104.94
97.717	98.279	98.728	98.635	98.356	99.775	98.601	100.4	98.577	99.792	97.962	100.19	99.24	97.558	99.902	100.85	98.281	99.931	98.074	100.94	94.419	96.359	97.704	99.428	99.669	97.518	98.996	97.859	95.245	98.984	96.844	96.888	96.768	100.42	97.638	97.629	101.05	99.409	97.76	98.478	99.771	97.991	97.664	95.821	99.851	99.301	97.875	100.34	99.452	100.44
108.16	108.32	109.37	109.52	110.39	110.69	107.57	108.05	109.15	108.28	109.15	108.44	106.37	109.16	108.07	110.34	105.66	106.69	108.53	105.83	107.1	107.23	107.41	107.77	107.86	106.96	106.82	107.85	106.92	108.02	107.97	108.04	106	106.65	106.79	106.08	108.67	107.71	110.37	110.53	108.61	109.89	105.6	110.32	109.96	109.23	107.55	110.79	108.39	112.35
107.27	109.35	108.16	110.28	108.97	109.74	108.42	108.48	108.49	107.41	110.7	108.4	107.98	103.6	107.66	106.74	107.45	106.75	109.08	108.29	108.76	114.14	108.5	107.45	108.98	105.52	105.21	110.07	107.98	107.44	108.02	108.66	105.17	107.97	108.92	112.77	107.26	109.75	111.02	108.57	107.21	105.04	106.62	107.67	112.55	105.14	108.36	107.46	110.95	109.78
105.08	101.03	103.59	104.43	105.25	105.97	110.65	106.22	107.38	105.28	106.89	106.31	105.94	106.91	107.99	102.86	107.34	107.45	107.55	106.37	105.72	105.56	102.81	107.16	105.78	101.07	106.17	108.63	103.13	104.63	101.43	103.24	105.4	104.46	105.14	104.87	104.99	106.27	109.48	106.81	101.13	105.73	106.45	106.65	106.63	107.56	107.24	107.1	107.04	103.34
98.024	97.427	97.269	95.424	98.284	98.624	95.445	99.879	99.995	98.389	101.96	99.943	97.978	98.525	98.731	97.238	99.209	98.011	99.186	98.054	98.096	98.744	98.203	100.79	101.01	98.451	99.479	99.625	99.372	100.16	100.18	100.24	96.172	98.704	96.428	97.446	98.645	102.42	101.38	97.658	101.45	97.752	97.959	102	99.443	97.901	98.797	98.773	100.48	97.899
109.13	105.82	105.98	109.12	104.5	105.7	104.98	107.2	106.22	104.58	107.59	104.71	104.63	105.07	109.37	106.71	106.33	105	106.34	106.15	106.12	106.25	102.86	105.75	105.93	106.71	103.04	106.46	101.33	107.96	104.03	106	105.27	107.24	107.05	103.35	104.76	106.51	105.18	102.77	106.66	101.6	108.21	106.71	107.32	105.14	106.14	104.49	109.14	106.55
99.007	98.179	98.642	97.845	96.723	97.593	97	97.614	99.156	92.865	99.232	101.1	96.419	97.946	98.585	96.694	97.771	101.51	94.468	94.875	98.16	100.97	98.454	97.96	97.678	99.985	97.912	98.132	99.656	97.567	96.797	96.687	100.52	99.663	97.357	101.6	99.193	96.633	96.826	97.43	98.569	100.02	97.532	96.087	96.585	99.067	98.693	94.826	99.511	95.407
107.8	110.91	108.89	110.43	109.63	108.06	108.03	106.23	108.16	111.21	107.79	108.52	107.15	107.78	107.48	108.52	106.51	106.23	106.85	106.56	108.8	108.29	105.01	108.86	105.69	110.31	107.76	107.21	108.12	109.8	108.13	106.31	109.21	106.71	107.25	108.65	105.58	109.73	105.22	107.91	107.39	108.23	106	108.27	107.23	106.41	107.53	108.39	110.44	107.98
104.76	107	105.2	104.56	108.3	103.78	105.97	104.09	105.4	105.75	107.09	107.2	103.34	103.91	104.46	106.2	104.32	104.75	105.51	104.74	106.16	106.04	104.06	103.77	105.46	104.09	104.99	106.69	105.72	105.05	105.32	106.89	107.15	106.66	105.32	105.74	105.88	105.7	107.28	106.17	107.62	106.84	108.2	104.4	105.86	102.71	105.22	100.96	105.65	105.67
108.54	108.36	104.55	107.3	106.94	105.54	102.56	106.41	105.54	104.6	110.47	106.46	103.34	106.27	105.69	107.07	106.29	106.11	106.32	105.47	107.65	104.19	104.83	108.04	106.66	106.73	102.57	104.99	106.94	104.1	104.75	106.26	105.23	105.31	104.55	107.87	102.81	106.81	103.84	104.13	103.22	106.29	105.14	106.69	108.1	104.1	103.6	106.49	105.16	106.12
105.59	105.71	105.68	104.95	108.23	103.51	103.65	105.95	106.41	106.96	108.26	107.38	104.21	105.75	105.88	102.02	104.34	106.57	104.47	105.22	106.86	105.2	106.38	106.29	108.27	104.38	104.67	103.36	106.26	108.79	106.87	104.16	106.08	105.67	102.66	105.28	106.32	106.79	103.39	106.43	104.14	108.89	107.92	102.74	105.67	102.7	103.68	105.98	107.58	105.16
96.363	95.561	98.174	96.947	99.502	95.913	97.582	94.567	100.97	98.447	98.741	98.288	98.111	100.13	96.075	97.669	97.286	100.32	99.747	97.182	98.68	98.537	97.659	99.453	102.16	98.272	95.139	98.552	96.107	98.917	97.556	97.621	98.858	98.444	96.63	99.69	96.797	99.95	100.28	97.054	96.355	98.876	98.337	102.16	97.8	96.804	99.051	96.227	98.705	99.944
106.92	106.39	106.6	108.33	106.95	109.98	107.37	102.82	107.07	108.12	105.41	107.83	109.85	106.89	107.3	109	108.71	106.35	106.99	107.14	106.77	104.56	107.07	110.7	107.08	105.9	107.63	106.06	110.91	109.91	108.66	107.22	107.1	106.94	109.51	105.21	106.78	111.41	107.62	108.98	108.57	106.94	105.02	107.76	105.74	108.53	108.95	108.16	108.29	110.21
110.91	111.57	106.79	107.63	108.39	111.05	110.53	110.33	108.15	106.96	109.58	107.2	107.74	106.99	109.51	108.92	110.33	109.89	109.99	109.97	109.81	107.72	111.91	108.42	106.39	111.28	107.55	107.86	107	108.87	108.88	107.98	105.42	108.06	108.73	108.17	108.64	109.8	111.62	104.62	107.34	108.98	109.21	109.87	109.37	106.08	107.84	107.41	108.09	107.42
107.63	106.38	107.78	106.97	107.01	107.51	103.59	108.41	107.6	107.59	105.31	108.14	105.51	103.33	108.45	105.74	107.78	106.17	105.78	107.98	109.54	108.82	107.96	107.34	106.92	108.18	105.65	107.59	106.42	108.18	106.61	107.96	108.81	106.74	105.47	107.27	107.76	108.63	110.7	109.53	110.76	105.92	107.21	107.05	108.11	106.96	107.31	107.88	108.04	109.72
108.01	110.16	109.12	107.96	105.91	107.41	105.76	106.68	110.48	108.94	107.64	108.43	106.78	106.25	106.28	108.27	108.63	108.01	107.19	108.26	108.07	110.27	109.57	110.7	110.64	110.64	110.01	111.69	109.04	110.24	109.97	107.2	108.89	106.83	110.07	111.07	108.81	106.96	104.86	106.69	106.51	107.73	107.41	111.36	110.27	106.66	107.65	103.82	107.74	107.66
104.63	103.94	106.05	103.72	104.13	105.3	105.28	104.2	106.09	103.32	105.39	107.36	104.44	108.13	105.61	107.52	104.9	105.93	107.08	105.63	108	105.37	109.61	104.58	106.77	105.33	103.45	107.58	104.29	107.55	104.57	103.47	106.53	107.31	105.43	108.25	108.14	104.11	105.89	103.38	107.05	109.35	104.21	107.29	107.34	104.05	105.63	107.93	105.17	103.91
105.82	107.54	107.68	108.02	104.77	109.03	104.33	106.44	109.18	104.99	104.24	106.4	104.36	103.88	106.29	107.05	107.54	104.76	104.06	105.73	107.02	107.47	104.9	106.32	108.26	107.77	102.44	105.33	104.61	108.13	107.26	106.84	104.72	103.88	104.52	103.54	104.75	106.98	106.17	103.91	108.14	105.1	108.43	108.59	104.18	102.94	106.49	105.43	104.12	107.55
106.77	105.66	105.46	104.32	104.59	106.18	107.94	108.11	106.24	104.65	104.56	103.06	105.22	106.51	106.07	106.21	105.38	106.31	106.63	105.62	104.46	104.41	103.89	104.78	105.9	105.94	107.78	106.36	104.22	107.42	108.39	103.58	103.75	106.45	108.82	106.16	107.19	109.93	101.83	106.38	104.25	104.76	106.59	105.13	108.68	107.36	106.44	106.15	103.98	107.38
106.05	105.86	104.8	105.25	106.23	104.46	103.17	106.16	108.65	100.95	104.33	110.41	102.71	105.83	101.85	103.03	109.41	105.03	108.75	104.38	104.55	104.56	105.7	105.76	105.05	105.7	106.53	105.25	105.96	106.97	104.4	108.54	107.69	105.01	107.43	101.73	104.37	106.82	107.41	105.7	104.13	108.7	104.14	104.04	106.75	102.63	106.69	105.92	104.53	106.28
112.4	110.97	111.34	109.38	112.11	109.52	110.22	109.9	109.96	111.1	108.55	112.19	109.65	111.28	110.8	110.95	109.43	109.94	110.68	112.81	112.26	111.8	109.77	110.44	109.26	110.85	108.89	110	112.29	109.74	110.75	108.47	110.18	108.1	110.94	109.89	110.6	112.63	112	111.66	111.56	112.44	109.97	110.49	110.33	111.27	113.25	110.2	111.82	109.74
107.99	112.09	108.22	108.95	106.53	109.02	108.65	106.13	107.38	109.61	107.37	107.65	106.92	106.87	111.04	108.1	108.33	108.46	109.69	109.68	106.8	111.34	108.23	105.71	110.45	109.82	108.9	107.88	110.98	109.55	107.76	110.04	109.01	107.58	110.29	109.52	109.71	112.59	107.47	109.06	108.34	109.99	107.26	110.31	111.59	107.59	108.17	111.06	108.74	107.57
98.897	97.116	99.916	98.106	98.267	95.945	100.36	96.597	99.163	97.871	100.82	99.832	96.11	97.002	95.096	101.77	100.32	96.833	95.499	101.04	98.48	97.356	98.261	96.632	98.452	100.47	94.896	101.22	98.994	97.217	99.542	100.53	98.095	96.908	98.172	99.217	95.058	94.603	102.23	97.631	95.326	95.846	96.216	98.026	100.38	94.423	98.9	99.435	97.614	97.078
98.27	99.294	96.762	98.435	95.485	99.619	101.33	101.64	101.11	97.941	101.79	100.21	97.6	101.04	95.07	99.775	98.958	98.57	96.985	96.185	97.616	98.437	98.511	100.02	101.63	97.887	99.446	98.077	100.36	98.393	96.349	98.556	98.88	98.302	97.025	101.59	100.84	96.828	97.96	100.05	98.327	97.514	99.682	98.7	99.582	97.455	98.672	97.58	98.501	96.853
109.69	111.56	106.53	108.01	108.03	105.33	106.9	106.43	108.2	105.79	108.13	107.49	108.21	106.37	108.39	109.75	107.58	109.8	109.8	108.78	108.89	107.41	108.1	108.96	107.89	108.28	107	106.87	107.66	107.86	102.5	107.67	107.61	108.67	110.06	106.15	109.04	109.46	107.48	108.06	106.73	110.52	109.16	106.09	107.73	107.98	110.66	109.07	110.7	106.53
107.24	105.76	107.61	106.08	109.6	108.99	107.6	106.12	109.95	108.59	107.5	108.83	106.48	109.96	108.86	107.87	108.64	107.07	108.65	108.45	106.98	106.18	107.56	107.06	108.76	108	111.18	108.31	107.4	106.51	108.22	109.06	107.64	113.04	106.18	109.12	109.88	108.12	106.83	110.09	110.58	112.18	108.82	107.66	108.88	107.18	110.05	109.52	105.1	108.79
107.77	106.29	107.93	106.32	109.99	108.37	109.97	106.45	109.99	109.11	106.38	106.37	108.72	107.91	107.27	111.54	109.75	109.9	108.66	107.9	107.2	108.19	109.55	110	108.12	104.03	109.44	108.1	107.33	108.23	110.4	107.91	108.23	106.58	109.64	106.33	105.65	109.7	102.47	108.82	103.37	107.1	106.12	110.25	105.17	107.54	104.68	108.95	110.06	111.54
98.028	97.227	97.236	97.06	96.715	97.572	96.927	97.905	100.04	98.657	97.366	98.275	97.893	97.842	96.001	96.58	99.128	97.185	99.066	98.02	101.83	98.476	97.277	100.49	95.407	97.233	98.131	100.36	98.473	93.956	100.32	98.156	100.46	99.852	97.728	97.556	95.094	99.364	98.617	97.366	100.85	97.208	97.045	95.322	96.553	98.862	97.628	99.222	97.722	95.072
106.14	108.52	104.95	104.13	107.25	106.47	108.12	105	105.06	103.37	106.24	107.15	107.58	106.58	102.67	107.54	102.81	103.93	107.26	104.2	104.79	104.53	106.87	106.73	103.81	107.46	104.32	102.04	108.78	104.04	105.72	105.97	105.72	103.38	103.84	105.99	104.84	105.54	103.4	105.87	105.77	104.03	104.76	106.34	104.76	104.87	107.32	105.01	104.56	104.59
106.52	104.93	106.15	102.79	107.91	106.21	105	105.42	104.28	106.39	107.39	106.52	105.41	106.79	104.97	103.12	106.61	107.13	106	106.3	104.47	103.93	105.51	108.06	105	106.02	105.54	102.55	105.41	105.34	104.82	106.37	107.11	103.95	106.04	105.6	108.11	105.81	102.68	105.06	104.5	106.41	105.52	108.87	104.74	106.22	104.58	102.82	107.85	108.03
107.03	108.7	107.12	106.57	111.32	108.65	107.87	106.93	109.4	107.32	108.42	109.41	108.24	109.42	104.92	108.26	110.57	104.36	111.63	108.72	106.32	109.61	106.36	108.86	107.27	110.1	108.34	110.3	106.14	108.96	110.34	110.41	110.71	108.04	107.65	107.81	105.82	107.66	109.11	107.98	105.89	105.84	108.32	110.34	110.42	109.61	106.94	109.25	105.75	106.93
104.84	106.28	103.32	107.06	107.47	105.99	103.88	104.09	108.7	106.09	107.45	104.67	103.28	105.51	108.68	103.74	101.03	104.37	108.05	104.26	105.64	104.54	104.94	105.7	102.92	105.66	104.05	104.97	104.41	105.83	106.95	105.16	106.96	102.99	106.32	105.16	105.02	105.46	105.5	107.54	105.34	104.82	106.38	105.36	107.31	106.2	104.51	104.41	106.82	105.64
106.89	107.04	105.86	108.65	105.9	107.08	106.04	107.05	107.18	105.64	106.75	108.66	109.51	107.49	104.64	104.25	105.64	106.92	106.96	104.54	105.44	104.81	106.07	106.01	106.4	106.32	107.89	104.5	106.14	105.87	104.21	103.11	105.11	109.1	106.93	109.32	105.06	108.15	110.51	102.57	108.9	105.93	107.59	109.23	105.09	105.64	107.05	105.58	108.86	108.17
97.231	95.914	98.696	96.295	99.702	97.181	98.46	95.66	96.838	98.421	98.969	99.744	96.985	98.099	97.401	97.363	98.12	100.67	99.409	94.587	100.5	98.602	100.78	99.243	96.388	96.503	99.241	100.64	97.058	100.1	97.996	94.314	98.513	98.486	97.219	95.413	99.192	98.015	95.195	94.146	99.048	96.515	98.408	98.306	97.725	97.195	98.169	98.308	95.015	97.665
105.23	106.54	107	105.75	105.84	108.58	104.51	103.68	103.75	108.33	108.77	104.84	106.88	106.48	105.45	103.75	107.6	106.11	104.89	107.03	106.51	104.69	103.6	103.49	106.26	106.56	106.05	105.65	107.96	103.93	105.79	105.09	105.08	108.65	106.21	105.57	107.15	108.2	107.13	105.31	105.02	106.88	102.5	102.27	108.22	105.62	107.26	104.03	107.19	104.37
107.47	106.76	109.29	108.36	108.48	107.54	105.43	109.99	109.54	108.86	107.58	105.88	109.56	109.86	109.38	106.89	107.53	107.44	109.4	108.72	109.52	107.34	104.8	109.9	109.65	108.21	107.18	109.42	108.41	107.32	106.36	104.65	109.17	109.76	108.78	108.58	109.11	108.42	105.79	110.13	107.66	107.44	107.2	105.08	110.3	107.76	107.88	107.57	110.07	109.42
105.26	107.9	104.17	100.9	108.26	105.9	107.35	107.61	104.95	106.41	102.59	104.02	107.34	109.4	107.47	107.45	103.53	104.49	103	105.69	103.11	106.1	102.59	106.94	104.23	106.2	105.51	106.85	102.51	107.21	106.32	107.95	102.22	105.23	104.83	106.8	107.31	108.06	103.51	107.2	105.84	106.79	106.62	105.76	106.54	103.88	105.44	105.96	103.7	104.02
97.418	100.5	99.624	98.885	98.351	101.64	99.749	98.923	97.849	100.73	99.355	99.825	100.14	101.45	97.83	103	99.345	101.08	99.456	101.8	99.667	101.01	100.56	102.43	100.05	100.59	98.705	99.047	102	98.755	99.148	100.25	100.04	100.09	98.357	101.51	100.44	102.44	103.26	99.234	99.146	98.736	104.15	99.697	99.087	102.25	100.51	102.25	100.71	100.72
107.64	110.02	109.4	108.18	106.22	106.81	109.49	108.01	105.84	109.63	108.42	106.71	105.64	108.3	109.48	107.07	106.7	110.07	108.21	108.53	110.97	109.95	106.88	106.5	104.8	110.38	108.5	106.01	110.1	105.86	110.23	107.33	108.08	104.86	107.04	107.75	105.11	106.28	106.96	108.65	108.06	108.81	106.59	106.78	108.24	108.84	106.36	107.33	108.89	106.53
108.12	106.82	109.07	104.65	105.37	107.91	106.37	105.2	106.76	106.93	106.68	108.51	103.43	103.74	107.85	106.28	107.34	109.89	106.61	107.25	107.46	107.55	107.7	106.61	104.51	108.11	106.54	105.94	108.73	106.03	106.05	106.52	104.54	105.57	107.22	107.06	107.03	104.91	107.56	105.03	106.28	107.29	106.18	105.13	106.48	105.43	104.33	106.24	103.31	105.55
96.25	97.54	97.223	97.649	98.046	100.63	99.864	95.246	100.14	95.936	98.617	99.069	98.632	96.211	97.13	99.424	96.235	101.85	96.981	97.526	99.018	97.386	97.278	99.937	97.14	96.294	97.625	98.072	96.646	99.161	99.867	100.53	99.258	97.615	98.447	98.025	98.938	98.255	97.904	99.35	97.558	100.56	100.98	95.569	98.649	97.983	97.305	97.941	98.502	98.58
104.88	105.59	108.72	102.83	108.16	103.02	107.5	103.51	106.28	106.28	105.62	107.72	104.39	106.36	108.31	110.23	103.88	108.29	105.06	105.42	107.56	106.12	108.16	105.99	104.06	107.06	104.21	104.41	105.54	101.67	104.09	106.85	105.99	106.17	111.66	107.3	106.74	105.72	105.73	103.27	104.85	105.53	103.19	107.31	102.29	105.14	104.95	105.28	107.05	110.48
107.24	104.57	106.91	105.83	106.38	107.66	101.96	108.36	106.7	108.32	110.57	107.92	107.66	107.04	107.79	106.99	104.24	110.3	107.65	109.63	107.76	105.38	107.57	104.3	105.87	108.26	105.54	106.53	106.08	108.26	107.27	105.66	107.58	106.27	104.46	107.84	106.06	108.38	109.28	105.79	107.46	107.43	105.32	103.54	105.53	103.23	107.28	104.67	108.18	107.11
97.333	95.178	98.232	98.211	98.522	102.09	98.551	99.337	99.045	99.821	99.235	98.439	100.78	98.904	97.513	98.504	100.36	101.66	96.473	98.988	97.071	100.55	97.767	97.905	98.483	98.949	99.136	100.28	96.283	99.37	98.37	99.294	99.015	101.36	99.19	97.957	100.37	98.411	99.959	99.882	101.13	98.092	97.83	100.03	100.41	97.077	101.47	99.229	99.951	95.842
109.97	108.41	109.78	112.75	110.89	110.38	110.3	111.67	107.61	110.58	110.14	110.01	109.61	107.28	110.31	109.57	108.09	110.64	111.17	108.88	107.55	108.97	111.13	110.32	113.42	112.27	110.43	111.45	112.41	112.02	112.3	108.93	108.48	111.79	107.1	110.63	108.39	111.53	110.58	108.07	111.58	108.9	111.67	111.17	112.54	112.62	112.45	110.79	105.81	110.36
110.99	107.64	107.8	112.24	109.58	110.02	110.65	105.61	108.93	108.18	110.86	109.04	108.14	107.43	105.86	106.43	108.01	108	109.31	106.33	108.32	108.46	108.64	109.76	108.53	106.35	111.26	107.5	107.36	108.76	107.97	108.31	107.95	108.85	109.79	107.36	107.26	109.61	108.6	110.32	107.94	111.5	109.14	108.58	111.5	107.54	109.45	106.34	110.13	108.13
106.48	105.33	109.01	104.29	108.03	106.75	103.08	107.02	106.31	103.82	105.4	107.63	107.23	108.64	107.22	105.94	108.53	107.92	105.43	107.18	103.88	107.33	105.3	103.15	104.87	103.77	106.65	107.21	108.05	104.42	108.92	106.8	108.05	106.94	107.02	108.42	106.33	105.43	107.31	104.42	104.71	105.15	105.62	107.5	106.68	104.97	104.82	106.71	106.77	106.62
104.15	103.3	103.25	103.48	104.22	106.02	105.62	104.76	104.9	104.15	107.73	110.07	107.82	107.34	106.69	103.94	105.72	103.57	103.38	103.86	107.68	100.67	106.42	108.83	105.82	105.33	107.26	106.75	106.79	102.58	107.25	105.52	105.87	102.98	103.87	104.82	105.94	106.56	109.57	106.11	107.87	104.66	106.77	108.14	103.47	104.14	107.58	104.83	108.23	103.88
111.05	108.59	111.83	107.94	108.84	109.48	110.58	108.97	106.82	110.49	109.48	109.09	107.42	109.48	107.75	110.58	107.15	107.58	109.47	107.9	108.09	105.09	106.48	107.58	108.4	109.1	108.46	109.2	108.58	109.36	106.91	108.39	110.85	107.7	106.06	108.98	110.91	108.49	107.52	106.35	110.54	109.11	108.73	107.15	109.31	106	109.33	107.41	105.86	108.34
105.69	105.44	106.25	101.76	102.93	108.31	103.76	108.41	108.37	103.81	111.84	105.93	105.54	106.53	105.12	106.12	106.3	105.21	105.63	105.67	104.97	107.37	105.84	104.44	106.41	107.53	107.62	105.29	107.36	103.44	108.23	104.84	106.52	106.87	102.98	107.09	103.45	107.54	105.49	107.46	104.03	107.43	104.1	106.47	108.41	103.46	102.8	104.74	106.12	105.82
106.25	107.32	108.8	106.24	106.48	108.1	109.29	110.48	110.14	108.67	108.08	111.28	106.64	103.36	110.58	107.45	109.29	105.55	108.21	109.59	108.72	110.29	108.05	107.84	108.08	108.55	107.79	108.8	106.58	109.06	107.92	112.19	111.65	108.69	108.5	108.02	107.78	106.44	107.47	108.31	108.12	106.44	107.52	103.72	109.09	107.31	106	111.34	106.61	106.85
110.96	108.12	108.14	106.82	106.61	108.15	109.97	105.8	106.64	110.34	110.77	107.57	106.75	110.5	107.01	108.87	106.69	108.28	107.73	108.28	107.21	107.74	106.07	106.6	104.85	105.16	104.95	106.9	106.62	109.29	107.85	107.94	107.85	107.7	108.59	110.34	108.16	111.07	107.39	109.89	109.82	110.61	106.02	109.37	111.79	110.31	109.77	111.26	106.04	109.82
102.06	99.964	98.521	101.92	105.28	99.793	98.463	102.88	100.87	99.741	100.8	100.62	102.7	100.57	98.937	98.205	98.405	103.88	101.48	102.4	96.426	99.892	99.099	98.391	99.399	99.774	99.822	104.57	99.979	101.35	96.835	99.583	99.851	101.05	98.2	100.5	102.05	97.827	101.73	101.09	100.92	103.9	101.7	97.783	101.67	99.966	100.26	98.984	100.57	99.611
103.18	103.66	107.6	105.99	105.39	104.57	104.8	103.84	104.1	105.87	105.03	105.39	107.8	104.31	104.75	103.97	107.15	108.77	104.24	103.33	107.89	105.18	107.44	104.9	105.56	104.8	105.45	104.35	110.33	106.8	106.03	106.03	108.19	105.01	104.87	106.18	106.25	109.34	108.25	104.39	103.76	105.74	106.12	108.77	106.81	108.86	107.33	105.04	105.91	106.93
108.17	105.73	104.73	105.86	104.5	106.34	108.27	106.85	105.13	105.18	104.07	107.29	106.31	104.9	107.52	107.51	104.88	108.05	107.09	104.23	107.19	105.22	104.92	106.89	106.71	106.87	105.41	106.96	104.4	107.43	107.01	107.88	106.88	104.08	104.47	104.3	104.88	107.69	105.01	105.7	104.41	108.74	110.81	103.96	108.45	103.82	106.39	106.93	103.85	108.25
105.45	108.7	105.92	108.43	108.84	107.47	104.47	103.14	106.36	107.82	106.22	108.42	107.48	108.99	108.7	106.56	109.34	106.14	107.52	110.32	106.99	108.39	106.58	108.97	109.07	110.21	105.98	110.39	110.78	107.45	107.1	107.24	105.08	107.21	106.96	106.5	109.08	107.46	105.76	105.07	108.08	105.59	105.11	108.06	107.77	111.86	107.51	107.59	106.08	107.74
108.94	106.9	110.73	107.29	105.8	105.98	108.18	106.76	107.34	106.71	107.62	110.24	107.79	109.51	110.46	107.3	107.98	106.58	110.72	109.6	107.44	106.07	105.47	108.21	110.15	108.59	104.74	108.98	108.57	108.63	107.16	106.2	107.27	105.12	107.9	104.78	104.37	106.35	106.55	107.97	109.43	108.65	107.77	105.36	105.8	109.22	105.33	109.71	109.38	109.01
101.06	96.414	98.217	98.031	98.299	101.15	98.667	98.272	98.664	100.05	99.715	98.052	97.013	99.767	98.364	98.496	98.254	97.507	102.16	97.652	98.814	99.343	96.893	98.268	98.072	97.565	100.06	100.76	101.21	96.929	96.902	98.661	97.046	99.523	95.378	93.211	97.839	100.68	98.408	98.524	98.492	98.029	98.378	96.923	96.424	98.343	97.787	97.209	97.081	100.13
108	107.46	107.35	104.87	102.99	103.97	106.3	108.56	104.81	106.61	104.72	103.61	105.16	103.81	102.78	103.19	109.23	105.51	102.9	108.6	105.09	104.56	106.51	104.81	108.95	105.8	105.25	105.86	104.32	105.35	104.13	106.35	106.96	104.54	102.22	104.58	105.6	103.85	105.97	105.56	105.42	105.46	103.23	104.82	105.18	106.64	105.49	103.25	104.17	107.45
110.57	106.44	106.93	106.93	109.34	108.24	112.18	110.36	109.4	108.05	110.17	107.6	107.4	109.66	107.58	110.4	108.36	108.31	107.62	108.35	109.73	110.44	108.01	108.62	109.85	106.74	107.57	108.13	109.9	107.22	108.35	108.59	109.52	108.96	109.8	109.02	109.62	106.5	108.5	109.64	111.2	106.05	106.78	107.12	107.72	107.18	110.67	107.01	109.98	106.54
103.91	103.98	105.7	106.87	106.13	105.71	106.35	104.21	101.37	103.81	107.83	107.43	104.72	105.52	106.7	106.65	105.49	103.04	106.06	108.17	106.25	105.64	105.29	105.1	106.74	105.65	102.63	106.78	103.54	104.38	104.04	107.23	103.67	106.3	105.17	106.19	106.71	107.04	104.99	106.48	104.81	103.78	104.25	107.98	104.94	107.8	106.76	105.92	105.44	104.28
108.32	107.43	106.4	106.41	107.13	108.44	108.57	110.55	109.38	107.73	107.46	104.66	105.73	106.08	110.65	110.21	108.84	109.3	105.89	106.27	107.28	103.7	107.41	106.79	108.41	107.35	108.96	106.75	109.23	108.57	107.14	108.89	108.14	105.65	109.42	107.51	109.23	105.96	104.32	106.02	108.73	108.26	106.51	107.52	109	106.69	106.23	107.56	106.97	108.19
99.582	101.14	104.35	99.206	101.46	102.25	100.72	101.91	100	98.399	103.14	101.54	99.641	98.903	103.05	102.75	100.68	101.75	99.128	100.53	103.39	102.24	98.754	101.6	100.14	99.776	101.69	100.83	97.7	102.04	100.81	99.834	99.768	102.63	102.56	102.42	100.89	98.81	101.15	101.41	99.223	100.56	99.89	100.94	98.284	101.7	100.23	102.3	101.15	102.93
110.29	110.25	106.09	110.15	106.83	111.93	110.02	108.69	104.97	108.88	108.96	106.54	107.48	108.28	109.47	107.98	110.11	106.2	105.84	106.98	107.78	107.28	108.85	112.22	108.59	109.4	109.66	108.69	105.46	107.03	107.68	107.36	107.54	107.51	110.88	108.34	108.76	108.09	106.15	111.44	105.35	106.01	107.2	110.4	107.19	107.66	109.98	107.88	108.97	109.11
105.1	107.46	102.81	104.51	107.67	103.58	106.34	105.5	103.18	103.7	108.14	106.36	104.65	105.8	105.43	106.38	104.81	106.85	104.68	106.8	105.37	103.57	107.92	105.17	104	107.53	107.46	105.13	105.61	103.14	103.99	106.7	105.41	107.28	105.4	106.36	106.28	104.33	106.7	104.43	103.5	104.05	103.64	107.03	104.51	107.49	105.02	106.06	105.37	104.32
111.08	110	109.45	112.65	109.83	109.46	110.12	111.59	111.99	112.68	111.45	109.36	110.57	108.24	108.54	112.24	111.26	112.69	112.08	110.44	109.01	113.51	112.6	109.36	111.51	114.73	110.26	108.97	111.55	110.05	109.22	111.78	110.29	110.9	113.61	109.08	109.76	111.29	110.13	109.4	109.84	110.91	109.89	112.49	110.51	110.44	111.03	111.75	112.29	108.6
100.24	98.786	99.129	97.704	98.781	95.146	93.804	97.942	97.88	96.16	98.617	96.803	99.147	99.726	99.359	98.256	101.38	100.1	100.4	98.035	100.89	97.291	98.768	99.546	96.119	101.27	99.72	98.421	100.02	99.73	99.156	97.4	99.421	99.884	100.05	100.43	98.263	97.031	99.703	96.752	96.98	101.59	98.697	97.991	98.131	100.75	97.873	102.18	98.752	95.456
100.5	102.15	101.04	101.54	97.009	103.16	101.94	101.43	101.79	97.902	102.49	100.23	99.251	101	100.19	106.06	100.6	102.83	101.73	101.76	99.893	100.79	99.49	98.603	103.32	102.74	101	103.51	101.76	98.92	101.18	99.452	100.85	100.06	102.01	97.239	99.754	99.062	105.08	99.769	99.561	100.87	99.379	99.664	101.66	102.97	104.7	100.74	98.392	100.59
108.71	107.04	109.71	107.54	111.02	111.95	108.65	106.67	109.72	110.45	110.61	107.75	109.54	108.84	108.14	109.04	110.04	109.03	108.51	109.35	109.72	110.76	110.33	110.89	107.06	108.41	109.37	110.58	109.67	108.66	110.93	108.12	109.82	108.02	104.96	110.8	107.85	107.67	109.25	107.63	109.79	107.83	108.82	104.55	109.53	109.38	108.41	107.93	108.37	106.5
107.09	110.6	109.39	113.5	109.69	107.46	113.82	110.45	111.97	112.27	109.27	109.77	110.81	109.84	111.1	110.76	111.23	110.41	110.73	112.18	113	107.71	110.89	111.73	110.06	109.17	111.48	113.83	108.92	110.69	111.1	110.55	109.91	111.05	111.91	112.32	109.61	108.94	112.34	112.3	110.73	111.51	110.18	110.13	111.49	111.43	109.4	108.36	111.79	110.94
93.482	96.509	96.311	96.619	96.283	96.422	97.449	98.843	98.348	96.891	100.53	97.013	97.557	98.893	95.939	94.854	99.836	96.501	98.202	96.045	97.291	96.76	96.517	100.8	93.548	98.181	97.956	98.661	102.03	97.772	101.17	97.625	97.654	98.442	98.993	98.732	96.688	100.57	96.201	94.962	97.085	95.133	98.719	97.508	95	97.203	97.598	95.759	97.446	96.846
108.93	106.16	106.51	109.62	109.91	106.66	107.62	106.87	108.31	109.27	105.58	106.41	111.86	112.2	108.67	105.42	108.94	105.23	107.77	107.43	109.72	106.42	105.61	109.62	108.29	109.33	110.18	108	109.78	108.13	105.94	111.53	108.92	108.11	105.73	109.14	108.24	107.33	110.09	109.57	108.04	107.72	107.72	107.9	105.58	109.33	105.8	107.76	106.62	109.42
99.348	97.867	94.42	95.37	98.06	97.26	100.62	96.09	97.349	98.186	98.813	99.911	97.251	99.538	97.406	97.016	97.146	97.201	97.972	95.381	96.343	98.295	100.08	100.95	98.805	97.881	96.158	99.632	95.402	101.8	99.986	98.547	98.528	98.54	98.592	94.872	95.491	99.137	100.16	96.392	99.584	95.15	96.57	96.903	99.94	98.796	96.005	101.61	97.599	100.66
101.17	103.11	101.28	100.57	100.58	101	101.42	103.08	100.92	99.093	102.46	101.68	99.695	101.08	99.588	103.12	99.719	101.32	100.93	99.821	102.86	102.88	98.955	99.259	100.54	100.1	101.64	97.271	98.934	98.793	99.876	100.5	99.571	101.8	99.619	105.43	101.93	100.87	98.628	99.949	100.98	102.59	97.622	100.96	105.25	100.31	100.75	99.744	102.67	97.476
108.26	104.91	107.16	106.81	109.16	109.65	106.77	110.68	107.22	108.17	107.81	107.62	108.68	106.63	106.05	108.96	109.27	109.77	107.31	110.01	106.64	110.39	107.39	110.44	108.13	109.06	107.58	108.36	105.61	106.04	109.21	107.61	111.19	104.72	105.28	105.4	108.38	109.84	106.47	108.24	106.57	109.08	108.54	105.5	108.52	107.65	109.53	107.1	108.18	105.1
111.45	109.51	107.22	111.32	110	108.62	109.46	108.86	107.58	106.6	104.55	111.71	105.45	109.42	108.85	109.1	106.57	108.09	108.31	112.51	112.91	111.08	106.98	109.29	108.26	109.22	110.39	109.73	104.03	109.57	109.74	108.27	108.48	109	109.24	109.31	109.94	107.54	108.84	106.87	108.38	107.74	111.73	108.48	111.11	104.38	110.49	109.81	107.55	108.97
107.09	108.79	104.45	106.15	105.22	111.02	108.57	107.68	107.27	107.92	107.85	108.66	107.19	110.63	108.42	102.44	108.88	107.8	107.82	108.35	110.92	108.16	109.64	107.87	105.9	108.46	108.75	111.58	107.42	107.38	106.65	110.35	106.14	110.22	109.26	109.01	111.41	107.28	108.36	107.53	110.24	106.91	107	107.81	107.02	108.36	107.69	108.19	110.58	107.2
106.58	105.91	106.25	107.24	107.6	106.99	106.88	106.11	105.5	108.24	108.19	108.12	109.94	109	107.61	109.92	108.56	107.88	108.94	112.08	108.78	107.73	106.74	107.36	108.37	109.55	106.85	106.73	107.79	109.75	108.27	108.1	109.24	107.62	106.12	106.21	107.57	107.77	106.65	110.34	108.03	108.5	105.26	105.18	109.43	109.29	106.77	109.88	107.21	108.02
99.902	98.953	100.22	99.226	100.47	98.272	100.42	97.573	98.741	98.403	98.943	100.4	99.469	99.881	100.53	101.36	101.4	99.953	97.981	98.81	97.81	99.861	102.85	102.19	100.42	100.19	100.98	100.34	100.94	100.61	97.649	99.527	96.467	101.98	102.21	98.275	99.53	97.189	100.55	100.68	96.772	101.93	99.545	99.554	97.916	97.396	100.34	99.114	98.801	100.45
98.352	100.4	97.642	99.284	100.94	100.11	99.113	97.921	100.88	97.807	100.33	101.25	101.2	98.489	98.071	100.36	97.014	99.522	100.97	102.53	98.291	96.935	97.067	102.05	97.831	99.601	98.986	100.57	100.86	96.148	99.641	99.883	99.765	101.35	99.534	100.11	100.13	101.67	100.66	98.741	98.248	96.773	98.434	99.223	101.19	100.22	97.598	97.968	96.131	99.438
102.64	101.3	100.71	98.014	101.41	100.32	101.39	98.346	101.55	101.23	97.876	101.05	101.57	99.869	98.977	101.07	101.08	100.55	100.22	97.563	97.221	103.28	99.508	100.78	100.17	101.76	97.199	99.913	98.885	101.46	101.15	102.67	101.21	101.2	99.851	99.943	102.88	99.251	99.997	99.608	99.802	100.09	102.05	102.55	101.63	100.18	101.4	101.22	102.28	99.754
104.08	110.05	102.8	105.32	104.86	104.89	105.05	103.74	104.22	105.56	103.74	104.27	106.34	107.95	105.11	105.65	105.54	105.21	107.25	103.32	105.33	106.71	106.74	106.09	102.47	103.92	105.67	104.62	105.77	100.68	105.77	108.07	103.61	104.95	105	104.3	106	106.66	105.7	104.47	104.31	107.71	104.33	107.74	103.14	105.16	108.3	103.66	106.01	105.57
106.03	106.03	105.97	105.22	102.96	106.5	106.24	106.51	107.51	108.29	107.96	108.22	108.4	108.36	104.44	109.33	107.77	108.4	105.85	107.44	107.25	109.72	104.08	107.26	107.45	105.91	108.09	108.74	104.13	105.51	105.54	104	106.12	106.37	104.6	106.13	105.66	105.53	108.82	105.84	106.5	107.79	107.84	107.57	106.57	105.46	107.03	104.39	104.72	105.38
103.66	108.14	107.41	102.2	105.17	105.34	109.06	107.52	107.12	106.81	107.25	107.16	106.07	103.58	104.66	103.3	106.08	105.53	106.03	105.13	103.58	106.78	105.71	105.17	104.52	106.85	104.8	109.2	105.41	104.56	103.31	106.26	105.85	105.9	105.84	102.7	103.52	102.85	104.2	109.48	103.73	107.64	107.06	104.61	104.61	108.12	103.95	105.38	108.11	106.47
110.21	109.09	113.19	112.33	108.81	107.26	114.29	107.49	110.84	108.72	109.38	110.46	111.97	108.54	108.97	111.85	109.27	109.21	109.86	112.65	111.88	113	111.42	109.99	109.08	112.3	107.99	106.65	109.89	114.09	109.45	109.37	107.92	108.04	109.77	107.58	109.64	107.73	108.44	111.91	108.75	109.08	110.86	110.88	110.82	112.2	108.06	111.68	110.46	110.47
[truncated: 150 more columns]
