# Supplementary material for: Genetic dissection of main and epistatic effects of QTL based on augmented triple test cross design
Source: PLoS One. 2017 Dec 14;12(12):e0189054. doi: 10.1371/journal.pone.0189054 (PMC5730204; doi:10.1371/journal.pone.0189054)
Supplement: S10 Supporting Information — (ZIP) [file pone.0189054.s010.zip › z6_150_0.5_5.csv]

104.41	101.77	104.79	104.06	107.34	107.56	102.05	105.15	109.02	102.95	103.6	99.454	106.21	105.79	107.87	104.66	108.44	101.43	105.83	108.39	105.32	106.24	106.46	104.49	102.41	107.8	105.59	106.4	107.38	104.06	106.05	107.33	109.57	107.74	108.82	108.9	105.16	106.41	105.44	104.92	104.98	104.24	105.44	105.76	107.15	109.46	105.34	108.1	102.98	105.49
109.95	106.36	103.77	105.15	103.01	105.33	108.26	108.98	104.69	105.06	102.53	103.52	105.47	106.43	100.25	104.64	104.9	105.8	103.31	104.15	104.39	107.4	104.38	105.27	105.62	105.15	100.03	105.11	105.91	107.53	107.88	104.4	103.72	104.16	109.73	105.33	105.87	107.79	108.2	107.28	107.11	109.81	111.54	106.62	107.42	108.15	105.88	108.72	106.14	107.12
106.33	109.04	104.99	104.56	113.96	108.52	107.48	105.06	107.32	108.47	106.92	109.09	106.21	107.76	106.71	105.21	110.25	103.26	107.72	105.65	109.22	103.63	104.09	107.45	102.46	105.01	110.65	102.1	104.68	106.43	103.09	101.49	110.07	101.25	110.54	108.9	105.74	104.46	106.28	109.25	108.38	105.77	104.31	103.8	107.2	102.06	101.96	103.18	106.72	103.56
106.09	104.05	106.33	109.37	105.24	106.5	105.34	104.53	107.14	105.41	103.28	104.12	106.7	107.47	107.32	106.48	110.76	108.46	105.19	106.7	105.72	103.1	108.11	108.52	106.43	105.81	106.47	104.09	107.79	107.11	111.27	102.25	106.24	108.92	106.66	109.87	107.97	107.85	106.5	101.24	104.87	103.75	109.01	106.39	104.87	99.769	107.25	103.14	107.27	103.61
101.64	104.75	105.31	109.32	112.3	109.36	110.17	109.98	109.88	106.29	105.17	105.59	109.6	103.88	110.3	103.15	112.41	111.53	103.84	112.1	104.26	106.71	109.48	108.99	106.29	113.69	108.2	109.14	108.86	104.8	108.08	107.06	111.31	109.51	112.89	108.18	111.82	111.2	108	108.54	110.44	108.79	108	110.24	107.92	107.61	108.91	110.42	107.75	112.34
110.38	107.98	113.68	109.75	106.66	111.48	110.17	108.77	109.92	104.2	106.86	107.26	107.49	108.78	110.72	112.26	106.54	108.67	107.51	103.5	109.71	108.3	109.01	112.63	110.7	107.84	110.54	109.25	106.65	108.98	112.74	108.31	106.78	105.58	110.3	105.88	110.06	113.61	107.43	106.74	110.18	105.24	110.79	107.92	108.06	109.76	103.65	106.33	111.84	107.25
101.82	108.72	108.92	104.56	106.62	108.55	105.75	101.84	107.7	104.13	108.96	109.87	106.98	106.66	110.05	106.09	104.25	105.64	108.56	105.2	104.89	104.3	107.34	105.32	104.43	105.5	107.51	109.39	105.89	106.52	107.85	110.92	105.55	102.05	108.24	111.35	109.08	105.7	110.35	103.96	101.84	102.87	103.98	104.45	106.03	106.45	107.1	105.85	107.19	106.28
105.78	104.69	105.9	105.16	108.5	103.67	108	103.27	104.89	102.7	102.98	104.06	103.09	106.82	106.78	106.95	105.6	105.08	108.13	105.83	106.35	109.38	107.86	108.44	106.75	108.51	108.2	101.31	105.78	109.74	105.8	104.43	105.37	104.75	104.89	103.72	99.384	103.03	101.33	104.82	99.819	104.44	110.75	105.71	108.43	105.33	105.57	108.2	107.17	103.53
110.8	103.39	105.93	102.89	112.25	108.74	108.89	107.34	112.16	106.71	103.66	108.75	110.94	110.76	108.45	105.09	110.2	108.31	111.81	108.05	109.22	106.26	109.43	108.65	108.84	106.78	108.77	105.28	105.41	107.63	102.99	107.78	107.18	111.67	113.59	108.83	105.49	106.97	107	103.09	108.17	102.26	111.51	106.94	110.73	107.15	107	110.89	105.25	109.53
105.69	103.9	106.87	105.08	108.82	108.02	103.49	107.91	105.95	105.59	108.95	107.16	106.49	103.78	105.07	100.29	107.81	108.24	105.25	106.08	109.85	102.34	104.99	107.68	102.35	103.1	103.75	108.65	107.73	105.92	104.77	100.54	110.63	107.86	106.76	102.34	106.21	103	103.28	108.98	106.56	98.502	103.32	106.48	109.21	106.75	105.36	107.02	108.27	107.77
108.96	106.57	107.21	103.2	104.36	103.04	107.57	106.24	105.57	104.61	105.11	106.58	107.35	104.17	106.29	107.21	108.42	103.63	104.32	106.15	105.06	101.16	105.51	103.48	105.64	108.16	103.88	107.43	103.95	106.47	107.91	108.76	104.43	109.32	107.6	105.22	105.8	103.33	106.43	109.77	105.84	101.86	107.71	107.99	103.78	101.91	107.84	108.11	105.77	103.16
106.88	108.38	99.466	107.2	108.31	107.08	108.39	104.82	105.34	111.93	104.34	107.2	106.35	104.78	105.22	105.58	103.71	107.02	103.98	103.81	105.37	102.43	107.08	104.47	107.09	106.52	106.33	106.04	102.5	107.78	106.06	108.17	105.03	106.76	104.02	103.16	106.76	107.22	112.54	106.12	101.37	104.53	102.63	107.01	105.86	102.4	107.95	104.44	101.83	105.96
109.91	106.39	107.73	108.55	109.76	107.32	106.08	110.13	112.79	106.55	106.41	106.01	109.2	110.1	108.02	102.35	104.86	110.3	105.22	108.86	108.65	104.55	109.91	108.61	105.78	106.47	111.07	110.53	109.96	108.61	107.2	105.28	108.19	109.17	106.91	106.55	108.32	110.83	105.08	110.86	109.97	103.51	107.97	104.39	108.15	103.25	110.33	104.11	108.2	107.42
103.11	94.138	97.951	100.67	97.996	97.746	99.587	99.031	95.565	94.799	100.4	98.1	98.441	101.11	98.086	95.321	99.223	96.932	97.064	97.826	101.84	97.872	96.711	94.899	93.566	97.72	97.336	94.985	97.463	100.14	100.92	101.28	101.73	98.963	94.799	102.5	97.552	99.294	101.89	97.507	102.12	97.811	100.9	97.891	94.055	99.523	100.32	96.829	99.487	101.35
105	104.21	105.27	106.58	105.43	103.57	103.72	102.75	108.71	105.28	102.02	102.69	108.14	105.6	102.6	103.65	103.94	102.52	108.11	110.59	104.65	102.94	102.99	103.61	102.56	109.39	103.03	105.98	103.83	106.97	103.34	103.88	101.99	105.74	108.59	104.3	106.89	106.58	100.79	102.1	105.79	104.9	104.03	104.63	106.69	96.41	103.16	105.53	106.08	107.29
105.91	101.94	100.96	97.898	96.792	99.356	102.08	98.559	101.46	97.16	102.97	101.86	97.196	101.14	99.91	99.251	104.43	101.43	102.07	100.64	100.23	103.83	100.23	99.99	98.552	99.29	101.3	96.138	97.787	101.24	102.14	102.64	100.12	96.487	101.7	97.253	101.36	100.88	99.464	100.11	101.52	103.12	102.15	96.404	100.33	97.845	99.295	99.511	101.3	97.531
97.561	97.457	98.831	98.996	102.61	100.66	99.281	92.82	92.487	93.708	100.57	97.074	97.515	101.1	96.674	99.751	96.764	97.565	97.279	97.803	99.137	96.999	95.605	96.368	95.734	96.15	100.14	105.18	99.821	100.4	96.7	94.058	93.37	98.846	99.36	98.624	95.053	101.34	98.185	98.916	98.016	95.651	96.075	94.832	99.121	102.31	97.042	91.982	99.029	96.042
110.89	108.38	105.01	106.23	110.38	109.28	109.36	105.31	112.69	109.47	110.8	106.08	109.38	102.18	112.77	108.31	113.38	110.42	111.72	111.95	109.72	106.49	108.03	105.3	106.69	110.23	108.32	111.67	109.63	106.94	105.69	109.4	108.22	104.25	111.68	111.74	106.8	108.61	103.43	110.45	111.17	111.88	111.1	104.39	109.38	108.18	106.29	112.1	106.77	109.22
110.64	104.12	106.5	106.92	107.96	109.54	108.44	111.95	108.33	105.08	112.32	110.95	106.6	113.28	108.23	105.35	107.75	103.19	109.62	107.51	106.42	104.88	108.81	108.7	108.07	110.36	110.42	103.18	108.41	113.27	107.54	107.73	108.2	107.09	106.71	106.57	107.34	111.39	109.12	107.17	110.9	106.96	108.13	109.72	108.93	109.9	111.36	105.24	107.55	109.04
105.59	104.32	105.19	106.51	108.4	103.19	106.99	111.1	107.88	104.66	106.15	107.79	106.78	104.34	104.19	108.18	109.48	102.21	107.48	104.29	107.42	106.82	105.61	105.04	107.07	106.47	106.88	106.57	108.3	104.44	103.86	110.41	106.35	108.05	107.82	104.71	104.9	109.27	106.84	102.52	106.5	102.33	106.57	105.96	109.73	104.55	105.61	106.03	110.36	101.76
110.27	110.19	107.94	110.97	103.97	106	108.66	109.32	101.96	109.92	108.54	110.25	105.97	110.19	106.36	104.05	111.01	108.62	111.74	105.71	109.82	109.98	109.67	109.38	107.41	106.9	108.19	108.74	105.16	110.7	113.29	107.11	108.12	112.78	108.5	104.63	103.5	108.72	110.2	110.99	106.58	107.92	109.62	105.1	110.32	109.69	106.42	108.88	109.35	113.11
104.04	105.31	106.34	104.87	107.51	106.71	102.72	105.97	106.62	104.33	106.73	109.81	106.85	108.28	104.8	106.17	108.77	106.44	108.24	105.37	107.91	108.46	103.11	106.8	105.51	106.33	109.97	107.06	105.13	106.54	105.4	105.97	110.39	105.33	105.07	104.76	107.78	106.04	104.55	103.55	102.39	106.46	103.23	107.29	108.72	104.94	104.94	107.22	104.06	105.8
111.31	108.38	110.63	110.83	110.16	106.29	109.45	109.68	112.8	111.82	112.82	113.23	111	107.38	112.64	106.38	111.84	112.54	109.54	107.29	107.82	107.78	115.39	112.3	107.98	108.26	111.43	116.02	115.92	110.59	109.54	111.82	108.83	109.48	109.42	110	112.28	107.04	106.48	111.73	109.02	113.49	107.54	111.52	107.15	110.26	112.35	113.42	113.57	111.49
109.43	108.91	103.36	109.08	107.35	106.46	107.87	104.1	108.08	104.64	104.08	106.65	102.56	104.31	103.4	108.03	105.72	106.1	107.78	108.99	109.21	107.03	105.13	109.5	110.51	106.84	104.26	103.2	105.73	104.37	106.28	106.52	106.16	107.31	109.3	108.25	109.34	107.3	105.29	103	109.71	103.71	110.28	107.21	104.42	105.67	105.63	108.22	107.4	109.05
104.4	110.42	109.39	104.77	106.66	109.75	107.13	109.17	109.61	107.86	108.14	105.12	110.58	107.86	109.53	109.94	107.3	108.18	112.67	105.02	109.83	109.03	112.76	111.25	105.1	110	109.44	109.41	104.44	107.2	111.57	109.09	102.92	108.1	106.01	112.32	106.38	108.03	108.77	107.79	108.71	108.13	107.57	103.62	108.52	104.78	111.54	108.89	111.05	109.89
107.35	100.95	106.33	102.18	111.83	107.74	106.9	107.23	106.06	104.5	105.81	105.25	107.23	108.03	105.06	104.28	104.8	106.6	105.33	105.64	104.66	102.33	105.78	107.23	103.09	108.17	108.66	106.9	106.1	102.6	104.85	107.66	102.07	105.13	107.17	110.89	104.92	104.26	103.79	106.77	107.13	105.44	106.41	103.36	105.82	106.46	105.8	106.09	104.67	106.46
100.85	107.02	104.9	105.6	106.51	105.66	103.76	103.88	109.38	103	108.64	102.23	105.48	108.5	107.85	105.65	103.63	108.54	105.64	108.21	105.94	104.34	108.03	102.87	107.32	102.63	107.48	108.38	107.16	104.17	111.29	105.86	103.05	109.13	110.19	106.09	107.37	106.64	103.76	106.73	106.01	108	105.46	105.07	106.63	105.17	110.09	112.56	106.56	103.57
104.59	105.3	109.55	104.21	109.54	106.14	104.41	103.01	108.76	103.46	108.31	103.33	108.78	110.36	111.14	107.94	106.55	113.27	109.07	108.03	106.49	106.65	106.61	110.6	105.12	109.49	107.08	107.88	110.57	105.92	106.99	107.15	106.77	109.42	109	109.46	100.77	104.9	108.64	105.68	108.59	106.5	108.86	106.44	108.53	109.15	106.49	109.57	110.15	104.82
112.51	106.6	107.51	102.93	106.09	103.44	104.58	108.35	103.99	107.42	106.9	104.93	106.16	104.9	104.61	107.82	107.35	108.1	104.16	106.97	102.82	106.3	109.34	102.78	106.7	108.44	106.75	101.78	104.44	105.58	101.88	105.28	106.12	106.41	101.83	105.29	106.31	110.27	109.01	104.37	105.55	112.21	108.34	108.92	104.2	103.86	105.85	107.45	105.63	103.89
106.02	102.86	104.37	106.92	104.86	104.49	107.59	101.28	105.78	109.68	103.32	108.71	105.47	102.55	106.49	102.07	102.61	104.46	100.45	105.83	102.62	103.45	105.11	107.45	108.08	105.56	103.35	108.38	107.17	110.32	108.53	105.78	109.24	105.71	104.45	106.6	107.79	107.68	103.31	108.05	106.94	109.03	105.7	106.76	104.57	106.15	105.55	108.72	106.61	108.98
107.5	108.12	103.67	103.98	100.97	107.2	108.49	102.91	104.95	101.84	104.24	105.45	108.98	105.15	104.39	106.99	104.73	108.85	104.84	107.21	107.32	103.68	108	104.84	105.6	107.48	102.28	104.91	105.61	99.958	108.78	106.99	104.47	103.14	107.7	106.44	106.34	106.21	108.53	110.4	99.675	102.37	107.66	103.83	106.77	105.21	101.19	105.9	104.53	107.96
104.51	110.49	108.23	110.83	106.49	108.28	106.13	104.35	105.79	108.09	106.93	103.99	107.66	108.23	112.59	106.06	107.46	102.45	106.51	102.69	107.55	106.38	110.12	108.23	104.78	105.98	103.58	108.63	108.7	104.79	107.52	106.67	105.25	102.92	109.06	106.95	106.92	106.66	107.09	109.4	108.72	103.49	104.47	111.83	105.64	106.23	110.61	109.64	105.29	108.42
108.15	106.81	105.76	104.98	105.61	106.32	107.84	105.05	104.6	103.14	105.33	103.56	103.26	102.68	107.66	109.17	103.2	106.57	107.83	106.29	105.76	104.57	101.78	103.72	105.98	101.4	106.94	108.56	102.08	102.25	106.89	105.67	104.07	109.68	107.83	106.9	107.18	102.47	103.39	103.33	103.44	104.93	108.01	105.87	104.17	103.59	113.31	108.73	108.25	108.22
100.87	105.28	106.05	106.59	105.22	107.99	105.35	103.39	106.67	105.95	106.14	103.38	102.16	104.38	106.09	103.6	103.48	106.88	105.32	106.66	107.25	107.27	104.5	102.57	110.45	106.55	103.59	105.08	106.79	107.77	103.95	107.63	103.43	106.65	108.38	108.52	110.9	106.21	101.13	103.92	106.16	103.44	105.37	104.4	103.68	109.02	106.42	108.63	109.66	105.23
106.8	108.73	107.16	106.23	106.3	105.66	108.51	111.24	104.71	106.62	107.24	107.35	109.39	105.95	107.04	107.21	110.33	107.58	108.55	106.34	110.52	103.57	107.08	102.75	101.51	106.81	107.69	106.25	108.36	108.26	103.28	107.1	108.21	108.06	105.18	114.78	109.39	109.65	108.95	109.53	107.8	109.1	111.15	103.87	103.01	105.52	105.3	107.88	108.44	103.15
94.531	96.142	105.2	98.811	99.942	97.522	97.973	100.02	97.754	103.57	103.6	100.39	100.9	99.915	103.04	95.043	100.05	100.93	100.56	98.728	100.83	97.869	98.31	96.123	94.893	97.603	99.845	95.199	95.132	100.84	96.944	98.475	97.946	98.092	100.07	99.135	98.925	98.912	96.333	98.59	99.47	94.2	98.599	97.894	98.211	100.54	98.845	96.998	103.83	99.976
102.67	103.12	107.39	110.87	103.31	104.24	106.08	103.17	104.93	106.18	101.68	107.25	108.02	103.68	104.13	105.84	110.73	104.96	105.4	104.34	104.61	103.42	105.4	104.82	111.61	104.87	102.84	108.8	105.12	104.2	105.83	104.14	103.45	102.53	103.87	107.6	105.88	110.3	109.58	104.49	103.45	104.95	102.7	102.3	108.18	104.13	105.67	108.37	104.94	106.97
100.06	108.08	107.56	107.73	107.14	108.79	103.98	104.75	113.64	109.21	105.75	104.75	109.68	106.19	106.83	107.13	108.41	102.67	107.53	108.58	109.21	106.78	105.4	110.56	102.5	106.31	108.57	102.31	106.45	104.91	107.2	106.8	110.3	108.02	106.21	105.88	103.15	102.26	104.97	104.96	105.76	104.91	109.42	104.13	106.74	108.87	108.11	106.58	106.94	106.03
110.47	102.36	104.75	102.07	108.03	104.51	107.19	104.4	108.64	101.93	104.51	105.25	106.56	108.29	107.8	108.14	109.03	105.7	103.19	106.74	104.4	104.7	105.3	105.54	107.28	100.45	105.82	105.3	106.61	102.87	104.93	109.37	106.18	107.08	102.17	107.77	106.61	110.09	105.99	103.51	104.04	108.19	103.25	100.45	111.82	105.88	104.88	104.81	107.83	103.4
107.87	104.49	108.27	107.01	105.26	107.29	104.98	106.19	105.8	104.06	102.46	105.97	105.18	107.51	108.86	104.63	100.61	104.44	107.42	103.11	102.41	106.42	104.15	104.43	107.06	103.66	112.9	103.73	107.57	107.39	101.85	108.7	105.27	106.29	100.68	105.01	104.23	102.17	110.76	109.95	103.84	108.85	103.89	105.81	105.97	108.07	102.5	100.96	106.52	106.41
101.65	97.763	102.96	98.44	97.888	101.36	100.76	100.42	100.35	100.56	97.523	100.01	100.67	102.24	101.13	98.621	102.58	100.62	100.07	101.41	101.85	103.51	104.32	103.76	99.318	102.96	103.97	98.676	101.59	103.67	103.76	94.237	101.67	95.524	97.984	100.11	99.441	98.644	100.88	100.57	97.661	99.768	99.664	106.37	102	100.86	98.508	100.1	100.35	100.28
108.1	102.5	106.48	108.96	104.48	110.49	106.4	109.04	113.13	112.91	109.04	104.24	107.13	109.09	109.38	108.41	111.84	110.84	104.86	109.01	107.19	107.66	107.88	110.85	107.4	107.47	107.36	107.84	102.86	107.43	108.61	106.57	107.34	109.26	109.33	109.16	106.71	105.58	105.29	108.19	106.39	104.23	110.19	107.33	108.86	104.32	109.37	114.34	110.07	109.97
105.23	107.58	110.68	105.61	111.12	110.27	107.62	110.84	110.25	105.48	105.81	112.16	105.75	102.27	107.28	105.95	106.68	110.76	106.21	103	112.45	110.8	104.91	104.56	103.76	111.15	107.99	106.8	106.38	107.66	108.52	107.44	108.01	108.47	111.5	108.34	104.71	105.83	110.88	108.21	112.89	107.73	107.35	104.14	110.05	107.84	108.53	107.7	107.69	109.48
97.993	105.42	101.94	100.86	106.55	98.989	101.9	102.18	104.84	100.56	100.1	101.41	102.09	100.4	101.9	101.67	100.35	100.04	101.52	98.741	100.57	102.28	101.44	101	101.22	102.22	103.53	103.74	103.05	98.801	97.739	102.51	103.37	102.92	105.1	101.76	103.6	100.79	97.501	101.63	102.25	99.769	101.07	100.95	104.3	99.933	104.54	103.65	97.046	96.011
103.37	109.57	103.43	101.83	102.67	111.28	99.43	105.85	107.6	104.71	108.06	105.97	104.69	101.7	106.54	104.36	106.39	108.69	104.72	105.98	102.68	104.28	102.51	103.59	106.6	103.84	103.68	105.15	103.29	106.86	107.47	109.5	103.61	105.22	102.24	105.97	105.95	106.07	103.03	103.46	108.97	110.03	103.62	101.92	111.67	106.16	106.51	105.68	106.88	104.41
102.77	102.39	97.691	98.462	97.451	98.5	100.91	98.482	95.403	94.446	93.625	99.104	100.77	98.712	94.673	97.472	101.36	101.33	95.808	100.19	93.568	98.82	98.369	96.121	99.011	95.106	98.093	93.641	101.45	97.665	95.032	100.05	97.159	99.849	97.355	97.459	95.387	103.21	100.67	92.087	98.696	100.51	99.726	97.397	96.985	100.66	97.617	93.471	101.79	98.065
107.99	102.59	109.07	103.17	101.75	106.3	102.71	104.76	107.97	103.67	108.33	104.29	106.25	103.66	105.16	108.15	107.66	108.81	110.36	105.21	104.04	105.17	101.82	108.97	103.64	103.96	109.57	106.31	111.18	105.19	104.6	103.12	101.29	104.5	110.88	103.13	106.88	105.59	107.55	108.9	103.05	108.92	106.58	104.78	103.31	110.59	110.95	101.54	105.4	107.84
106.99	102.21	106.64	105.97	104.87	106.93	104.02	103.6	106.06	103.75	108.28	104.37	104.24	104.72	105.89	107.52	106.1	104.07	103.43	104.33	103.98	100.99	107.92	106.37	105.16	102.68	107.39	107.38	102.75	104.07	105.5	106.24	105.54	105.61	105.09	106.52	104.81	103.38	104.27	104.49	103.54	103.69	105.64	105.06	106.55	102.44	106.73	102.89	106.94	106.29
105.25	109.3	113.9	103.5	104.06	109.65	104.8	106.48	108.77	106.22	110.09	108.72	109.57	105.91	113.61	107.09	107.64	112.1	108.01	108.73	103.75	110.32	106.55	108.15	112.74	109.52	109.46	106.31	107.49	108.94	109.81	106.98	105.83	105.91	113.58	109.1	109.23	106.33	107.28	108.77	109.01	110.31	107.64	109.44	102.85	106.12	103.78	107.05	107.85	109.99
110.53	106.13	108.55	107.47	105.24	108.59	107.71	107.92	106.03	111.66	108.71	108.3	105.9	104.26	107.13	110.91	107.81	107.38	111.99	113.3	109.16	106.65	105	105.6	106.95	109.3	107.36	112.02	103.84	108.88	110.87	106.29	106.16	108.07	103.87	108.44	102.36	106.33	108.73	103.27	108.2	109.24	110.15	109.61	109.3	110.18	107.87	105.67	110.09	107.45
106.67	109.81	108.24	109.03	107.01	103.43	105.8	103.61	101.23	103.43	103.53	106.39	104.99	100.91	104.06	106.06	104.02	106.55	104.58	106.38	108.44	101.4	107.45	104.44	109.02	104.96	103.56	109.93	108.35	105.64	103.05	104.46	104.89	106.3	107.38	110.22	105.29	105.73	106.85	102.68	104.8	105.98	106.64	106.77	101.79	102.58	108.02	107.8	108.28	109.16
102.05	104.98	106.66	107.79	105.49	105.67	105.25	101.39	106.78	105.47	107.4	108.01	104.29	105.03	106	106.44	111.03	106.36	108.76	106.51	108.14	108.23	104.49	105.54	108.4	100.91	109.34	107.45	107.43	104.26	106.66	103.13	106.55	107.77	107.83	111.16	108.51	108.21	105.24	107.79	106.17	105.02	104.35	104.57	106.32	105.46	109.6	106.79	107.79	106.84
103.16	109.65	103.33	107.88	105.77	105.08	106.84	102.73	105.98	110.34	100.06	103.77	103.39	106.5	109.13	103.15	104.45	102.95	104.34	104.5	103.48	105.41	111.28	103.55	105.35	107.42	109.11	104.36	106.93	106.71	107.11	106.78	107.55	106.93	106.58	104.51	103.93	104.89	108.1	101.55	108.23	101.19	102.38	109.22	106.48	107.02	103.53	106.32	99.641	106.07
109.7	106.65	106.31	108.15	111	106.38	107.64	107.86	108.43	103.6	109.23	109.54	111.26	107.53	104.75	103.29	107.64	109.24	106.19	107.56	109.8	107.8	109.45	111.55	110.06	111.56	110.91	112.24	109.74	107.1	106.11	107.34	108.8	108.78	106.98	111.02	113.89	106.55	109.24	108.03	108.79	105.14	107.61	109.21	107.21	104.67	107.3	108.48	111.43	109.53
99.571	93.149	96.455	96.396	96.096	100.38	95.936	95.98	102.75	97.527	93.591	96.461	103.45	99.373	96.715	101.59	100.89	96.711	98.14	96.302	101.73	101.96	98.528	101.87	98.118	103.22	98.084	105.09	97.502	101.14	97.668	98.304	98.3	99.884	98.353	97.785	93.147	96.898	95.657	100.6	96.103	98.969	99.047	98.111	95.36	99.953	104.49	101.43	99.506	94.94
107.62	112.9	107.52	113.57	110.02	109.43	112.02	112.59	111.6	108	111.16	112.16	110.78	105.58	110.7	107.64	108.48	109.19	105.1	106.67	110.03	110.73	109.7	108.82	111.36	114.3	107.21	109	108.97	111.14	110.25	113.32	111.72	105.79	112.47	108.82	114.31	109.8	109.79	111.68	113.17	108.8	108.06	114.05	109.15	111.37	110.52	107.19	108.23	109.06
110.66	103.81	108.38	107.7	111.73	104.47	106.1	107.42	108.69	112.04	108.77	106.55	110.16	109.79	110.52	107.75	108.79	111.21	108.94	111.75	110.08	108.23	107.68	106.45	108.94	108.55	108	111.92	108.75	107.35	111.38	108.33	106.79	107.27	111.24	108.24	111.79	107.82	110.47	108.47	112.18	109.43	110.5	109.01	109.75	110.01	112.73	113.17	107.86	110.53
97.483	99.654	100.55	98.833	104.66	102.41	100.45	104.39	99.844	102.04	103.01	104.5	105.16	99.117	100.82	99.128	99.276	97.399	100.19	97.591	98.812	99.798	106.51	101.81	103.51	99.044	98.834	101.36	102.53	97.6	103	98.725	97.39	103.5	99.205	97.599	104.21	103.09	104.15	103.06	100.71	96.999	102.09	102.05	96.325	100.87	102.1	102.36	100.87	101.17
98.151	100.02	94.092	93.951	102.95	100.86	99.049	97.002	94.031	98.438	97.751	97.11	95.507	97.331	96.406	99.139	96.733	95.347	96.291	98.128	98.213	97.292	96.18	100.16	103.02	96.709	95.252	97.43	99.333	98.173	101.23	101.26	101.6	99.366	90.607	101.33	96.573	95.377	100.96	97.695	96.897	96.527	96.304	97.22	97.98	96.048	100.91	101	98.066	98.019
108.12	110.9	110.98	106.69	109.27	109.1	108.35	110.3	108.42	107.56	107.5	106.6	109.74	106.39	108.73	111.51	105.95	106.28	107.86	109.16	107.22	105.8	107.31	109.67	109.89	107.08	110.4	107.55	109.9	110.82	103.72	106.02	107.43	107.02	108.84	104.66	110.2	108.3	108.2	106.56	111.01	104.79	102.87	103.79	111.12	104.06	104.41	108.63	110.39	104.14
97.874	98.631	99.271	96.035	98.948	99.177	95.63	103.7	99.951	98.243	97.966	95.72	99.967	98.444	100.06	96.872	95.263	96.625	96.657	97.936	96.323	97.473	96.11	98.055	103.74	97.418	96.727	100.5	100.78	93.653	98.661	96.516	94.723	99.797	95.888	93.502	102.42	95.933	99.781	98.414	101.84	99.248	97.055	101.08	102.43	97.364	96.833	93.933	99.412	98.7
106.83	110.11	104.74	106.11	105.99	111.33	104.76	104.59	107.72	105.75	106.35	107.18	109.46	104.88	108.24	108.13	107.29	107.54	105.82	107.09	104.14	107.9	104.37	105.47	107.44	110.84	106.51	108.25	106.13	99.295	104.84	105.73	109.62	105.23	102.45	104.86	100.73	107.94	103.09	101.19	106.1	104.78	109.27	105.5	104.1	110.81	106.03	105.9	106.97	105.28
103.38	106.07	100.21	108.11	106.64	107.21	105.5	110.87	106.32	102.42	105.43	105.53	106.01	101.47	102.14	103.99	106.06	108.74	107.04	105.26	108.34	107.4	108.73	103.25	103.99	106.03	106.2	103.98	109.08	105.07	102.06	108.48	106.06	102.46	107.24	105.95	105.59	103.91	103.21	105.83	105.9	104.67	99.821	104.87	105.11	108.14	104.54	105.82	105.72	104.67
108.27	107.44	105.38	109.19	109.61	110.15	113.48	110.36	107.01	108.96	110.17	108.66	108.02	109.09	102.69	105.19	109.55	111.92	106.38	108.83	105.8	109.29	109.09	110.93	108.66	106.13	107.08	106.73	108.99	105.74	106.9	106.49	107.55	111.47	108.64	110.43	107.09	107.2	107.95	108.86	111.72	106	105.32	109.9	109.5	108.93	109.83	109.15	111.32	108.53
96.298	101.31	96.563	97.383	93.323	98.334	96.601	94.714	96.755	97.387	97.264	95.355	96.725	100.27	93.747	96.744	100.62	97.348	99.703	99.521	94.883	98.106	95.163	98.351	100.06	96.427	99.309	92.227	97.609	100.23	101.46	98.283	97.78	97.93	99.916	95.984	94.682	97.76	100.55	96.94	94.522	96.414	98.127	100.31	96.93	94.81	101.26	98.774	96.218	97.924
105.02	103.16	105.89	110.9	104.19	104.73	106.28	104.88	103.33	103.83	107.08	108.64	105.79	104.7	108.29	105.1	107.51	107.91	109.31	109.24	105.46	104.55	103.44	100.31	111.29	101.59	106.36	102.03	107.68	106.39	108.33	108.59	99.929	108.49	107.54	107.28	105.01	102.93	102.89	107.17	101.31	104.96	104.32	107.27	106.91	105.42	104.77	106.44	103.7	107.94
108.78	109.48	111.4	110.2	108.82	103.54	103.24	113.28	109.21	109	104.08	107.16	110.26	110.5	108.61	105.47	108.16	107.07	110.36	109.41	106.78	107.35	108.37	111.73	110.61	106.83	113.06	105.42	110.39	112.06	105.19	107.04	109.27	104.11	108.82	109.8	103.83	103.88	105.31	107.78	109.87	113.37	107.35	112.11	107.36	109.1	102.09	108.3	104.58	112.25
107.59	109.07	106.69	107.02	110.37	103.65	105.97	107.24	106.25	111.84	107.9	110.01	105.8	113.5	105.13	108.15	110.91	106.95	105.29	106.82	106.77	108.57	108.7	106.57	107.58	109.03	105.07	108.3	114.25	108.17	107.49	111.35	108.14	110.36	108.56	113.4	107.42	107.55	109.13	108.41	106.31	104.33	109.18	105.12	110.57	106.82	108.79	109.11	107.05	111.02
102.19	107.09	107.64	106.84	107.24	106.98	108.01	108.3	107.79	104.92	107.25	107.78	105.48	107.14	106.21	109.02	106.5	104.92	105.42	107.3	105.2	107.62	109.18	106.48	106.44	107.65	107.13	100.45	104.61	105.71	108.09	103.31	107.27	110.23	106.6	104.21	105.76	109.13	104.32	108.52	105.15	105.88	107.05	108.2	102.95	105.14	103.12	110.07	104.45	104.37
108.44	101.82	109.55	104.89	106.76	106	106.21	106.26	108.66	107.28	106.12	103.51	102.81	103.42	100.32	103.37	103.62	103.99	101.58	106.22	103.78	104.51	107.2	110.08	101.8	104.15	103.8	102.37	102.78	104.7	107.67	109.21	109.98	111.58	102.33	106.91	106.28	105.51	104.77	105.36	108.03	107.61	103.35	104.74	104.24	108.84	109.97	108.82	103.42	100.71
105.58	100	100.64	104.38	105.93	103.14	103.78	103.66	104.69	108.22	106.91	103.15	101.23	105.13	102.41	105.14	105.69	104.59	104.12	104.62	103.36	106.7	103.98	108.77	106.63	108.58	107.45	102.83	111.35	105.95	105.3	103.51	103.41	107.72	105.93	106.12	104.68	105.45	108.65	100.16	108.52	106.87	106.68	105.86	108.04	105.3	106.78	106.02	106.21	109.09
111.04	106.43	111.94	109.51	110.14	104.84	107.49	110.43	112.64	107.29	114.82	111.15	110.57	111.26	113.59	108.18	110.69	116.62	109.09	108.71	107.12	114.35	109.79	110.18	110.54	107.65	111.12	106.51	107.57	111.85	109.52	111.11	111.75	112.94	108.15	111.59	105.67	113.68	111.99	108.78	109.72	112.27	113.66	114.78	110.31	113.19	110.65	109.38	109.33	110.83
102.09	96.199	102.07	99.82	91.184	94.962	97.457	102.3	91.017	99.492	96.045	100.06	97.149	101.01	99.917	99.112	97.03	97.672	101.61	99.31	102.17	98.507	97.318	93.7	96.694	99.658	96.41	93.605	96.105	100.77	99.585	99.761	99.422	99.899	99.78	98.31	100.01	97.535	96.207	95.414	98.652	97.977	99.236	101.52	101.43	92.516	95.443	97.129	98.735	92.767
110.54	103.14	107.01	103.26	105.31	103.47	105.44	109.77	106.79	110.47	105.68	109.69	109.31	106.88	105.97	109.26	107.64	107.44	106.64	107.52	106.17	111.31	108	111.33	102.52	109.23	112.41	107.4	108.42	108.92	104.93	109.36	110.85	107.41	107.91	107.23	110.91	107.57	105.06	108.45	107.56	106.68	107.73	109.66	106.22	105.13	106.28	106.27	108.13	109.27
108.28	105.94	106.3	107.86	107.11	104.26	103.29	103.85	102.81	102.85	105.94	104.68	104.8	103.59	106.24	108.74	106.57	105.21	105.13	102.39	106.18	108.18	102.16	108.43	106.47	105.79	105.96	109.66	103.7	102.61	105.11	109.25	109.68	104.9	107.36	103.78	102.66	107.71	105.33	107.92	103.34	105.63	103.6	105.93	109.96	102.1	101.85	106.55	105.49	108.07
106.43	107.34	106.56	110.92	108.7	108.28	113.05	108.16	106.65	104.34	107.72	111.06	109.35	108.05	105.1	107.72	108.22	108.31	111.94	108.01	105.76	108.22	107.49	101.12	106.97	111.18	106.5	107.7	111.76	104.02	107.53	109.39	102.7	106.43	110.48	106.66	105.21	108.34	109.78	105.26	107.87	105.24	107.23	109.22	106.13	109.25	107.21	108.64	108.1	111.06
99.793	100.32	101.16	97.656	96.785	99.258	99.297	96.996	101.05	99.414	96.6	99.137	102.52	92.653	98.623	98.629	101.19	96.196	96.7	98.919	99.554	95.977	100.34	103.34	101.39	97.525	97.707	96.851	100.9	96.283	99.38	101.47	99.559	97.804	98.633	101.24	96.594	99.109	94.919	94.758	97.258	100.18	94.272	97.42	97.195	99.816	95.504	98.998	99.328	101.74
107.65	107.5	108.65	107.81	109.36	106.25	108.35	106.98	106.72	112.47	107.86	110.74	108.07	111.01	106.68	108.09	109.9	103.09	110.58	111.33	110.4	102.12	108.79	98.442	111.87	107.28	105.99	107.96	110.1	111.3	107.13	105.26	107.32	105.72	106.51	106.72	108.33	110.79	111.23	109.01	108.54	109	111.16	109.3	108.64	110.59	106.61	110.57	111.77	109.7
105.64	109.65	106.83	109.46	106.14	107.96	112.17	107.2	110.37	108.6	106.81	106.49	108.63	108.98	109.51	109.12	106.77	107.35	106.89	104.72	109.03	107.49	103.33	111.83	108.51	107.79	111.78	110.48	111.45	105.1	111.6	106.16	106.45	107.17	111.39	106.87	104.64	107.79	103.7	104.75	108.79	107.48	103.91	108.57	107.82	106.05	109.68	108.74	111.02	109.16
96.709	101.79	94.791	104.31	105.03	94.955	99.594	95.309	98.133	98.82	104.26	102.44	105.26	102.42	99.588	101.16	101.84	104.99	99.092	104.42	102.95	99.017	97.575	103.69	100.26	96.772	101.93	102.76	100.89	102.65	99.828	101.71	100.35	100.89	104.38	103.44	95.584	98.631	99.88	101.68	101.04	101.6	104.61	98.436	101.72	101	105.78	103.98	99.792	101.34
113.55	107.19	111.14	111.46	108.73	102.33	110.03	109.39	106	109.65	106.77	104.78	107	106.76	105.37	106.41	106.09	103.07	110.1	103.48	109.64	104.91	109.45	108.77	105.87	103.93	105.32	108.78	106.25	103.72	110.09	112.94	108.59	106.68	109.07	107.71	109.92	107.31	102.54	104.86	106.95	110.52	105.14	106.33	104.18	108.09	106.17	107.85	107.58	103.63
108.04	107.24	107.86	108.54	106.17	103.76	107.79	105.12	105.31	106.11	108.97	105.82	105.89	108.12	111.64	105.69	103.22	103.75	104.29	105.18	104.2	103.92	106.61	108.14	107.22	103.85	108.47	109.25	102.52	107.36	113.18	105.1	107.37	106.8	106.4	106.95	105.58	102.68	105.46	106.61	104.57	105.09	105.23	111.22	102.04	107.97	102.88	104.96	104.25	108.98
106.6	106.14	108.52	108.43	106.54	103.25	105.98	107.9	107.67	109.81	111.01	103.66	103.74	106.07	106.37	108.02	106.58	105.54	108.15	110.58	106.24	108.19	110.58	110.63	105.21	104.22	105.31	104.58	106.35	105.23	100.52	106.84	103.86	104.8	103.18	109.98	107.34	108.7	101.98	109	101.53	111.41	109.43	105.05	105.49	105.78	104.52	104.28	108.03	111.63
104.56	99.777	102.57	101.39	100.42	99.812	104.79	97.97	100.09	102.3	100.13	103.22	98.697	100.43	101.18	97.547	100.97	101.62	101.77	99.853	102.1	98.229	101.97	102.63	100.35	103.48	101.12	104.61	102.47	100.57	100.29	102.24	103.05	95.99	100.88	104.77	97.805	100.02	101.49	101.18	96.457	98.153	99.994	102.99	99.181	95.315	98.866	100.21	98.661	100.46
95.832	96.545	98.67	98.863	98.141	96.346	96.048	97.768	98.191	101.62	98.667	97.58	97.636	98.423	95.843	96.939	101.14	99.343	94.764	98.04	96.918	100.84	98.03	101	95.727	98.99	99.594	99.539	97.635	99.321	96.725	98.816	96.41	99.711	97.253	99.835	94.498	99.247	99.512	97.535	95	93.818	98.565	94.617	98.581	101.03	96.276	99.678	98.743	94.346
106.58	104.02	106.03	105.03	104.16	99.99	107.29	105.28	102.99	109.65	104.85	102.88	104.59	106.67	107.28	106.63	106.24	105.6	103.59	105.67	106.68	106.18	107.16	103.82	107.8	104	103.77	102.19	106.93	106.58	101.78	102.46	106.68	106.35	108.5	104.5	108.32	107.29	103.31	107.09	108.87	105.43	107.8	109.64	109.36	107.32	103.92	110.43	104.96	101.57
110.15	107.25	108.48	108.92	106.85	107.61	105.57	104.42	102.25	107.31	103.28	102.53	107.89	109.36	102.21	104.41	105.45	110.63	107.3	106	104.33	108.98	106.31	107.07	112.18	106.17	106.02	108.63	107.25	107.52	109.78	108.49	106.76	108.98	102.94	105.6	108.58	106.94	104.32	109.33	110.09	109.09	101.74	106.07	106.28	107.11	102.56	100.49	104.29	107.27
108.09	106.05	103.62	106.52	108.58	109.57	107.53	109.36	109.25	109.44	103.96	106.61	108.16	104.04	111.51	106.06	113.78	105.04	105.02	105.54	112.59	109.07	108.04	110.27	106.64	108.08	105.79	105.94	106.96	111.39	105.18	109.46	106.42	104.33	107.08	107.58	107.23	105.94	109.65	110.17	108.67	106.5	108.4	109.91	108.04	105.81	109.45	103.99	109.03	106.62
105.64	100.28	109.89	106.69	103.09	108.09	109.19	108.86	103.06	106.44	107.37	107.52	104.31	103.31	105.63	106.24	104.71	107.5	108.41	103.42	105.55	107.33	102.66	104.4	109.3	109.61	109.04	105.99	107.21	104.25	105.1	104.25	105.45	105.82	103.55	103.57	107.67	108.05	104.58	109.31	109.21	106.33	107.81	103.31	107.36	101.47	105.8	106.47	102.98	104.84
102.78	106.37	106.01	101.61	108.62	101.61	103.33	105.1	102.19	104.92	106.65	108.61	103.14	103.61	103.42	106.43	103.55	108.41	106.03	108.75	104.48	106.54	101.61	103.35	108.09	104.07	107.31	105.19	107.47	107.07	106.13	103.63	104.93	102.48	106.1	106.97	109.17	105.89	103.94	106.97	107.32	105.98	104.63	103.5	102.44	106.38	103.63	103.46	103.23	106.93
97.667	93.915	97.864	100.67	98.274	98.841	101.03	97.599	97.976	99.098	96.657	100.98	97.879	100.05	102.24	98.046	102.47	93.618	102.51	94.18	99.986	104.98	99.357	97.003	97.378	99.683	97.341	96.294	96.765	99.818	93.294	102.39	98.775	100.28	97.786	99.003	100.77	99.097	95.836	94.055	96.051	97.918	96.344	98.869	98.437	99.138	98.989	95.919	104.17	99.849
107.79	104.59	104.08	110.1	102.73	106.12	109.27	104.16	107.45	107.2	106.81	111.52	106.6	105	110.27	101.97	113.4	108.11	103.47	107.28	105.7	106.39	104.34	107.3	106.32	103.73	105.64	112.15	102.53	102.46	108.53	105.62	106.24	106.33	104.61	108.3	105.22	107.11	101.9	109.4	104.84	109.16	100.22	103.05	100.9	106.05	106.64	106.95	108.72	110.48
110.76	104.98	107.38	105.36	103.39	105.6	111.98	107.98	106.99	111.57	109.95	107.28	104.92	106.47	111.14	108.46	110.51	112.41	110.43	106.11	112.23	109.47	104.26	108.18	109.59	106.94	108.28	110.85	108.4	110.37	108.24	109.45	106.99	104.33	108.2	103.02	102.5	100.24	108.24	105.77	104.75	102.13	106.79	110.28	109.8	106.76	109.09	109.48	107.31	109.62
104.57	107.84	106.55	109.29	107.64	106.81	104.56	106.02	102.13	106.9	109.4	109.99	102.39	102.74	105.94	106.61	103.82	107.26	102.7	106.31	103.52	107.65	104.48	103.82	110.21	104.42	106.75	99.286	102.59	104.59	107.39	100.47	103.76	107.36	107.1	100.05	108.08	109.57	105.53	108.02	103.68	110.03	111.02	103.13	102.2	103.13	105.42	105.41	102.43	103.88
103.69	102.86	109.01	103.42	108.81	107.79	106.15	107.31	106.19	111.3	107.38	109.55	109.9	107.49	111.39	109.2	106.93	109.73	107.52	107.52	106.22	109.8	107.68	104.74	107.52	106.11	106.44	108.41	109.04	111.4	101.62	109.59	106.78	105.57	108.39	109.93	106.85	109.34	105.38	113.99	112.67	113.23	103.25	109.38	109.91	110.9	105.35	106.72	107.31	109.6
103.29	106.24	107.01	106.53	104.61	109.63	106.29	105.41	106.26	106.15	104.34	106.08	107.3	107.04	108.53	107.41	104.29	105.98	107.68	104.72	106.41	105.91	104.49	103.95	110.48	105.45	105.75	107.16	105.36	108.69	105.27	107.78	104.89	103.67	109.79	108.71	104.41	105.15	110.13	110.14	107.05	106.74	108.14	105.9	103.82	106.75	101.02	104.97	110.79	110.15
95.868	95.448	97.095	98.076	96.845	98.978	96.058	101.93	100.64	99.01	102.96	100.81	104.86	100.45	96.453	96.798	97.061	95.722	97.606	95.922	98.94	99.828	98.245	99.721	102.69	100.77	99.306	95.955	96.229	98.658	97.344	99.059	98.91	97.555	101.93	99.182	97.717	96.809	99.197	102.57	100.05	95.908	98.446	96.575	98.845	96.986	97.504	93.539	95.508	97.987
103.23	110.61	106.51	106.98	105.93	105.81	105.74	105.44	103.87	105	101.76	103.17	101.62	108.95	106.18	103.86	107.18	106.31	107.16	102.14	105.18	101.27	99.84	105.91	106.83	105.39	108.58	107.11	104.07	102.11	106.41	105.11	104.73	103.61	106.8	105.61	109.24	103.07	105.69	105.54	106.67	106.82	109	105.89	105.36	104.56	102.98	108.03	105.78	108.73
98.096	93.55	100.43	99.376	98.787	98.068	100.86	96.649	97.876	103.48	95.519	100.68	99.074	98.471	92.776	99.574	97.031	92.273	97.233	97.397	97.451	96.03	96.759	100.8	100.62	100.96	97.033	94.664	100.06	97.185	98.994	95.465	95.598	100.78	95.645	101.7	97.194	96.382	97.465	97.081	98.413	101.51	94.484	99.207	94.141	97.655	97.652	97.895	99.259	95.202
105.5	105.1	105.49	104.07	105.58	102.08	104.71	107.32	109.02	106.21	106.75	100.67	104.78	107.44	106.8	108.7	107.51	105.57	110.76	109.66	105.82	104.23	106.08	107.44	101.43	106.55	105.52	101.77	101.78	110.01	106.84	104.95	104.69	108.21	106.4	102.09	105.5	110.78	105.05	107.79	101.38	103	104.77	103.59	108.84	106.57	105.76	102.69	102.87	101.32
103.66	104.53	102.97	111.01	106.79	103.84	105.74	109.98	104.69	103.97	104.13	110.66	112.04	104.01	103.4	105.14	102.61	100.69	106.77	105.41	104.91	106.48	107.47	103.03	104.32	108.72	106.22	107.2	108.38	108.98	103.66	104.96	104.8	102.53	105.75	103.53	103.75	107.85	104.47	106.01	104.85	108.69	106.72	107.45	104.06	107.22	107.38	104	109	105.26
101.31	104.47	110.14	103.27	111.63	106.23	104.84	105.12	104.69	105.23	107	106.01	109.46	106.33	99.406	108.75	102.45	105.23	107.98	109.14	103.52	103.67	106.93	100	106.53	106.13	103.53	102.62	108.22	108.44	107.64	105.49	106.7	102.79	108.33	105.48	104.42	103.71	103.1	104.28	103.84	104.57	105.32	101.13	107.73	105.87	103.35	103.26	103.15	106.17
106.76	109.89	109.75	107.68	106.5	109.41	111.37	111.85	104.47	108.95	108.88	111.11	108.32	108.66	107.54	109.8	106.92	107.41	106.49	108	112.4	110.4	109.8	110.47	107.91	107.31	109.44	105.19	111.23	111.28	108.35	110	106.47	106.41	108.55	105.8	109.07	109.51	108.41	113.57	110.72	104.28	108.52	109.19	110.39	108.38	108.88	110.28	108.91	105.39
98.541	97.923	98.519	98.093	97.778	96.907	101	96.154	98.498	96.372	97.615	100.9	104.25	95.69	97.314	98.562	97.493	101.25	97.054	101.92	101.35	97.448	100.9	96.562	96.975	97.379	98.649	98.094	96.667	101.2	96.888	96.431	97.317	95.72	97.227	97.334	99.962	96.161	98.263	97.364	93.548	101.27	97.134	99.87	96.808	98.355	97.385	100.92	101.7	99.187
98.287	98.532	95.942	100.21	97.079	95.354	98.003	97.467	97.664	97.809	99.468	103.54	98.234	99.39	96.657	96.144	98.584	98.96	95.841	98.573	100.95	100.68	101.38	97.61	96.104	96.677	100.24	95.905	98.502	94.729	92	94.455	100.56	98.983	100.02	94.771	97.379	97.95	97.297	95.978	96.065	98.257	98.36	96.261	98.194	96.894	95.109	99.655	98.03	99.352
109	108.17	110.58	106.4	109.38	108.2	109.45	105.17	109.01	106.52	110.44	106.74	109.41	112.08	104.43	109.25	112.49	108.29	105.7	105.04	107.65	107.1	103.96	111.11	105.02	103.13	106.07	107.3	109.55	110.86	106.82	106.8	112.72	105.38	104.49	107.91	104.37	106.37	109.27	104.59	106.42	101.51	113.39	105.75	110.52	112.37	110.76	111.48	106.63	102.98
105.77	107.55	109.37	104.08	103.79	103.07	109.46	99.924	106.78	102.71	106.19	106.53	106.38	106.18	106.2	110.16	110.08	106.05	106.11	109.24	107.84	100.79	105.47	102.09	106.9	106.77	108.25	107.41	107.5	108.32	104.92	106.36	100.86	105.82	103.71	105.36	103.52	101.34	106.29	99.793	107.74	104.27	105.69	106.02	105.9	107.83	104.56	104.09	108.4	105.64
107.22	103.17	101.71	108.13	108.91	106	106.02	104.51	106.05	99.116	108.42	108.12	107.88	107.45	105.01	105.56	108.14	107.78	108.22	108.78	106.74	110.28	106.76	105.67	105.7	106.7	104.13	106.65	104.08	105.17	107.73	104.2	108.26	106.59	107.12	108.66	107.91	105.48	107.66	106.36	111.26	107.31	105.23	107.72	108.34	108.63	108.21	106.58	105.95	106.12
101.9	103.99	104.12	102.98	103.02	100.61	100.25	104.32	105.6	108.33	101.73	103.35	105.7	102.02	102	101.62	104.86	105.06	102	104.75	103.03	101.93	102.73	105.22	103.84	101.88	103.13	103.7	99.113	105.64	100.29	101.96	106.28	103.18	100.33	103.81	104.35	103.73	99.415	103.56	103.79	103.32	105.9	98.056	103.14	102.89	99.612	103.05	101.12	103.85
101.72	98.944	97.419	96.485	102.58	99.822	103.08	103.47	96.994	96.003	95.192	98.073	96.161	97.372	96.816	95.377	98.771	97.733	95.919	97.556	98.648	97.746	97.129	96.825	99.857	94.107	89.251	98.278	98.7	97.581	97.553	95.629	95.058	102.55	99.91	98.963	99.028	99.675	100.14	94.022	98.198	98.045	98.866	98.827	101.1	96.586	95.865	98.197	98.03	100.08
111.16	107.81	112.35	111.75	110.34	106.8	105.88	109.64	105.91	109.37	107.9	105.45	105.75	104.58	107.34	109.61	108.92	103.51	109.52	106.35	111.41	111	106.91	109.56	107.03	107.2	108.73	105.78	109.83	108.84	108.05	108.03	101.7	110.98	108.09	108.8	107.02	106.53	108.82	106.52	113.4	111.29	106.9	104.78	104.4	111.67	105.4	105.13	105.75	111.5
110.85	104.32	107.1	107.19	106.77	102.52	107.84	108.78	106.51	104.94	107.85	108.8	107.13	110.49	106.99	110.22	108.34	104.65	106.5	105.55	107.44	102.17	106.07	104.12	105.65	105.82	103.86	106.97	109.45	106.82	104.65	106.21	109.32	106.26	105.13	104.95	108.03	106.31	109.04	105.45	109.9	100.52	107.61	104.58	106.54	109.02	105.77	101.67	105.1	108.55
99.967	97.619	98.709	95.693	95.159	98.916	99.045	98.475	101.52	101.75	97.468	95.946	93.926	97.478	101.66	96.469	98.484	98.741	96.5	99.727	96.378	96.044	96.869	93.427	93.557	98.343	98.865	94.179	94.802	95.385	100.83	100.98	95.898	101.12	99.171	99.217	97.438	97.369	99.46	96.714	103.11	99.135	100.78	96.829	95.456	97.071	97.129	98.825	96.422	97.763
105.14	105.53	105.11	101.69	103.73	100.72	106.08	106.96	108.97	105.03	109.34	106.72	105.86	106.23	104.76	112.35	109.76	101.07	109.41	99.624	111.54	103.53	104.35	104.95	106.89	108.79	102.99	107.95	108.23	107.46	105.25	104.31	106.12	102.81	101.13	103.63	107.11	107.99	101.2	104.56	108.02	103.36	108.34	106.49	107.03	106.63	107.7	113.68	107.29	106.89
110.26	110.48	109.04	99.524	106.4	111.39	106.15	105.69	110.61	113.17	105.62	107.52	107.32	106.89	108.93	108.75	108.88	108.69	114	105.95	112.08	109.26	105.33	108.91	105.4	105.8	110.31	107.15	109.02	107.02	110.49	110.29	111.99	106.32	106.16	108.53	103.77	109.58	108.34	107.58	106.58	106.45	106.51	105.41	108.25	108.62	103.62	114.82	113.69	108
109.89	111.5	110.39	112.95	109.16	111.64	111.89	109.79	111.15	108.45	113.06	109.94	108.47	107.61	113.24	112.59	108.32	114	114.99	111.28	110.77	109.4	108.97	112.86	112.95	107.28	108.94	113.23	107.86	111.15	111.27	111.09	115.47	104.62	111.54	108.85	108.04	113.82	111.59	107.95	104.4	110.44	115.8	111.58	111.29	109.78	113.59	108.38	112.17	110.79
111.93	111.04	108.83	112.22	109.96	108.29	112.11	109.5	106.82	106.92	107.7	112.63	108.34	110.87	114.43	104.45	110.29	112.11	108.31	109.59	106	105.29	108.96	107.84	105.26	107.68	108.91	109.12	108.31	108.99	112.37	107.9	111.69	109.87	109.49	105.64	105.48	107.08	111.18	114.71	106.17	110.11	110.93	108.56	109.23	108.36	109.22	107.56	111.03	107.7
104.53	105.89	109.73	106.72	107.47	103.73	106.19	102.47	108.85	102.98	106.49	108.79	104.9	104.46	104.49	104.86	106.7	107.95	102.94	106.59	104.16	109.11	106.5	103.04	108.27	107.49	100.83	100.76	104.17	104.67	102.18	104.13	111.54	108.62	104.05	104.69	108.28	102.75	105.45	107.6	107.24	101.64	105.08	108.66	103.17	108.99	107.22	107.75	100.57	104.68
95.091	96.959	96.492	101.19	104.42	105.2	100.3	104.79	95.326	100.78	94.236	102.13	103.05	98.409	103.78	102.78	101.57	100.75	103.75	97.879	99.428	106.52	98.555	103.03	99.151	98.526	98.399	101.68	102.26	102.74	103.72	102.46	102.54	101.16	102.75	99.134	101.5	99.569	100.79	104.64	100.91	101.38	98.137	101.23	99.792	100.11	97.734	105.53	98.673	98.714
100.16	99.958	100.36	97.01	96.995	97.948	98.381	95.582	101.45	94.775	99.534	96.059	93.72	102.42	100	92.481	97.407	97.882	99.35	98.342	97.635	99.31	99.416	100.34	96.453	97.488	96.052	97.395	94.424	100.25	94.66	97.416	95.96	98.811	101.11	95.39	96.248	100.73	95.488	96.696	101.07	97.642	100.72	102.2	99.758	101.65	99.095	99.64	102.05	96.923
109.46	105.34	109.77	107.32	104.8	110.68	107.7	105.84	105.29	107.13	102.96	107.2	107.32	107.39	104.74	107.78	108.48	103.87	107.53	104.54	105.42	103.24	102.99	103.16	108.19	106.02	107.15	108.13	109.03	109.34	109.2	105.32	105.69	107.9	102.27	107.62	108.15	111.39	107.29	108.93	107.07	103.14	105.3	107.97	108.23	105.94	109.02	106.84	103.41	108.69
104.6	103.7	108.25	108.78	107.13	104.94	103.67	107.69	107.13	105.05	104.31	105.91	107.31	109.07	108.9	107.6	105.5	108.36	104.61	105.61	105.83	105.61	107.07	108.08	108.17	105.91	110.67	102.74	106.15	108.66	100.19	108.85	100.54	104.92	106.06	108.59	102.47	105.85	106.11	101.7	104.54	106.14	105.27	105.26	103.08	105.19	106.2	106.39	106.77	102.45
103.57	99.939	97.788	96.116	99.754	101.11	102.05	97.709	100.36	99.076	103.45	100.7	93.104	98.99	97.699	99.81	98.736	92.249	101.49	98.998	95.903	98.138	100.13	102.97	95.966	100.81	95.453	99.695	96.197	98.899	102.6	98.077	96.38	98.625	99.523	97.891	98.292	96.359	98.16	95.79	97.007	99.673	94.677	98.785	98.378	99.106	96.746	97.671	101.33	98.139
105.68	104.47	101.86	99.251	105.79	103.89	103.11	106.95	110.99	109.48	111.18	105.38	103.96	105.1	103.17	101.29	99.371	101.66	108.02	105.7	106.09	105.57	103.91	105.49	102.79	102.85	105.65	106.41	104.56	103.13	107.09	101.66	103.96	105.89	107.26	104.89	106.88	106.52	107.9	103.39	107.84	103.38	106.39	105.64	103.86	110.86	108.69	105.16	109.19	107.04
105.92	106.16	105.64	106.48	106.58	106.52	105.38	102.15	105.26	104.62	108.41	102.14	108.44	104.54	107.34	105.59	99.417	105.53	106.66	107.25	102.82	106.01	103.77	109.89	103.87	103.99	105.23	106.99	104.73	102.75	106.73	108.63	106.47	106.67	108.63	109.69	104.19	108.11	110.2	105.31	103.81	100.76	104.63	106	106.44	107.28	107.23	105.47	111.23	105.92
112.87	107.66	107.36	105.78	106.78	103.83	106.1	101.62	105.09	109.15	105.93	106.37	108.74	105.36	107.42	110.83	108.08	107.1	108.03	108.91	109.9	105.04	105.2	108.81	108.64	106.72	108.2	105.61	108.91	106.04	102.22	109.47	108.1	105.45	104.95	107.34	107.7	110.18	105.72	108.76	107.99	106.96	108.31	109.35	104.79	100	107.57	108.9	108.71	106.3
95.79	95.58	94.825	99.093	97.994	96.679	97.052	96.739	97.439	101.5	97.776	103.64	95.229	96.889	99.805	95.246	95.473	98.578	96.028	99.28	99.75	99.092	101.14	96.576	97.852	95.519	96.803	97.99	97.313	97.836	96.667	96.85	95.795	95.593	96.361	98.771	96.947	100.48	96.073	96.685	97.856	99.21	99.961	99.242	97.092	99.57	97.93	95.452	95.906	98.591
108.71	104.67	107.05	106.38	103.43	101.36	112.63	107.89	105.56	104.98	107.68	107.56	97.781	110.01	108.06	105.58	102.37	106.07	107.2	108.23	103.78	105.31	103.31	102.94	105.2	105.6	106.36	103.99	103.89	106.52	100.29	105.96	103.58	108.07	107.62	106.93	108.44	101.01	108.87	105.44	106.63	106.05	104.05	104.86	105.58	109.63	104.37	107.39	104.47	106.09
102.11	95.153	93.537	96.562	96.282	94.184	97.708	98.951	98.322	98.955	100.59	97.767	95.482	96.783	98.842	97.073	100.67	97.88	94.394	97.407	98.082	104.23	96.588	98.555	96.031	97.629	97.47	99.285	99.593	101.87	94.896	94.769	100.63	98.675	98.035	96.605	97.485	95.807	100.6	98.917	100.13	97.68	101	95.285	97.063	99.721	97.284	99.533	96.576	100.16
103.32	109.88	108.74	106.25	106.9	104.5	107.72	107.04	109.65	108.42	108.26	104.86	105.73	107.61	111.26	106.99	105.96	108.81	109.02	107.38	106.09	106.79	111.19	108.08	105.85	110.94	110.47	107.43	106.94	105.27	107.14	109.46	108.71	108.8	108.11	107.59	113.26	107.61	103.22	103.27	112.49	105.21	112.73	111.86	106.6	105.57	104.13	110.97	107.78	110.2
105.31	108.23	108.95	109.31	108.36	111.92	108.08	105.8	109.91	110.51	108.3	108.8	108.49	111.06	115.43	108.08	111.88	108.63	106.26	103.2	111.68	108.01	110.5	106.73	108.48	107.96	110.11	109.77	109.23	107.19	108.68	108.98	110.37	107.68	110.14	108.49	107.59	104.3	109.21	111.54	107.3	105.04	108.98	106.6	108.6	110.19	107.35	104.2	108.58	106.7
106.03	108.96	107.2	107.56	108.4	107.72	104.63	106.42	106.89	104.34	111.05	106.09	105.71	106.8	110.8	106.96	111.32	103.56	107.89	107.62	106.7	109.75	103.09	108.1	104.03	104.91	106.87	105.82	103.88	105.82	102.18	107.54	104.05	107.12	106.85	109.39	104.06	104.91	106.3	105.7	108.16	104.14	105.62	108.91	108.61	107.55	110.66	107.29	106.56	106.28
106.77	103.87	106.85	105.74	105.4	101.96	107.13	104.58	103.27	100.37	99.923	107.4	102.74	107.48	103.65	105.52	110.05	102.12	107.79	102.6	107.11	105.33	107.02	110.01	107.06	100.11	102.82	107.53	107.99	104.88	104.53	105.36	104.05	107.76	106.84	106.31	107.9	105.3	106.25	107.73	103.29	102.43	107.92	105	104.32	106.59	104.38	104.48	105.04	104.31
105.85	110.59	104.42	110.27	104.26	101.82	104.59	103.71	107.35	109.99	101.05	102.5	108.34	106.91	104.39	106.43	104.29	108.08	103.46	106.07	103.52	104.51	105.28	104.67	106.8	104.24	109.22	107.06	102.41	107.68	108.95	104.67	106.46	103.44	105.75	103.45	103.11	101.63	105.66	108.66	102.93	107.83	105.01	106.61	108.44	105.89	104.15	100.88	105.83	108.68
109.08	106.51	104.88	107.06	104.22	104.9	99.312	109.94	106.77	109.63	107.38	103.9	104.94	103.87	109.68	109.38	109.66	109.04	108.57	107.67	111.01	110.68	108.05	102.58	106.95	105.78	104.27	107.06	108.95	110.07	106.75	105.29	107.61	102.65	105.21	110.11	103.46	109.09	105.18	105.96	103.41	111.01	109.35	105.21	102.38	103.89	110.2	107.74	109.66	109.06
105.57	104.99	110.73	106.07	102.81	103.66	106.47	102.86	105.75	102.41	106.74	102.93	105.15	103.86	107.11	109.49	109.76	104.47	106.23	103.67	106.36	108.96	107.2	102.37	102.47	105.83	105.78	107.87	101.29	105.39	110.48	107.46	106.94	101.52	105.21	106.78	105.2	106.24	106.05	105.35	104.18	107	105.18	104.38	107.17	106.14	104.66	102.7	106.9	105.67
99.058	96.483	93.641	98.379	100.9	102.44	101.95	93.915	99.434	100.37	99.857	97.905	98.238	94.821	97.516	98.771	97.669	92.217	100.11	102.7	98.966	100.61	96.635	94.991	95.169	101.45	96.848	99.898	94.546	97.314	96.807	99.193	97.805	100.63	97.518	98.235	101.78	94.452	96.849	98.714	96.551	95.127	99.525	97.231	97.272	99.645	97.526	96.421	96.445	100.42
109.16	104.31	106.5	98.787	102.57	108.3	109.07	111.08	103.49	107.47	106.64	105.8	111.23	108.6	108.07	103.18	104.85	112.3	109.82	108.98	108.23	109.92	108.48	108.81	102.03	108.81	102.67	108.61	102.97	104.59	105.73	109.22	102.48	107.94	109.61	106.8	104.12	105.77	104.94	103.1	106.81	107.09	107.8	107.33	103.7	102.75	106.83	106.98	109.49	109
109.41	109.78	113.8	111.52	112.42	108.89	108.36	110.57	109.76	116.9	108.24	107.97	109.12	110.11	112	114.99	110.64	110.01	109.12	111.41	108.15	110.31	109.72	111.06	110.43	112.46	114.05	110.89	109.55	113.96	107.97	110.26	116.16	107.28	110.82	111.47	110.05	109.53	113.91	108.57	115.62	116.29	107.82	110.94	109.77	108.38	109.6	108.77	109.57	114.46
108.45	102.78	110.95	108.92	102.04	108.8	104.64	108.51	106.49	108.05	106.65	106.94	106.04	101.49	106.75	107.98	101.45	105.32	103.34	109.53	104.56	105.78	102.72	108.91	108.24	106.55	106.18	106.31	102.56	106.53	108.91	104.07	105.32	102.63	103.05	102.02	107.78	104.3	107.29	103.83	108.49	103	105.99	106.99	104.55	107.95	103.64	102.39	105.74	103.61
105.76	106.67	105.9	109.19	103.02	104.51	104.73	108.58	104.75	102.35	103.96	108.59	105.95	104.51	103.93	104.65	109.29	104.21	108.1	102.27	104.57	108.68	106.59	106.25	105.48	102.08	105.3	106.54	100.6	107.08	103.72	105.67	109.68	103.21	105.65	108.73	104.9	104.28	107.46	106.67	108.65	107.3	105.35	110.5	100.24	102.56	103.9	107.85	105.38	109.78
106.8	106.83	109.43	104.21	106.37	101.77	105.36	108.8	106.96	103.61	104.87	106.07	103.42	105.04	105.71	98.227	105.24	105.56	103.93	104.07	105.66	102.88	104.83	103.93	107.1	103.41	105.45	105.58	109.49	103.97	105.41	109.38	107.52	106.97	107.19	106.65	104.85	108.78	104.93	106.8	110.25	100.8	105.16	104.01	105.84	104.74	102.59	107.65	102.91	106.91
101.44	104.93	102.77	109.56	109.39	104.3	106.88	102.44	105.3	106.22	108.09	99.677	105.54	102.52	103.42	103.77	105.62	109.07	105.84	107.7	107.72	104.04	105.89	105.17	101.51	107.1	109.07	103.86	106.93	106.52	103.5	105.05	103.27	103.27	104.8	104.35	105.28	104.06	103.76	108.78	105.94	109.22	107.51	102.38	109.56	106.2	107.88	103.58	108.3	105.82
107.42	105.15	108.13	102.28	108.81	106.11	108.8	107.53	105.51	101.64	103.63	106.27	102.82	103.42	105.14	106.19	108.9	105.46	103.98	103.65	101.07	102.39	102.23	103.19	106.69	102.71	104.27	107.02	106.57	103.3	104.07	102.05	107.29	107.97	102.24	107.17	106.53	105.2	109.45	105.3	102.27	104.32	104.39	104.02	104.89	109.53	109.16	106.27	102.04	108.68
98.316	94.746	102.33	96.791	96.06	93.021	98.92	100.08	96.422	96.747	99.553	98.257	98	93.857	100.64	97.14	99.121	97.779	93.844	99.408	94.515	93.977	97.71	101.32	98.114	98.065	95.523	100.05	98.598	95.15	99.779	100.31	102.96	101.88	96.913	100.75	98.539	97.152	100.01	95.573	101.88	100.02	95.091	95.124	98.67	99.17	100.73	96.138	96.162	98.059
108.41	109.49	106.46	104.72	105.28	108.34	106.52	107.47	113.43	105.15	109.77	104.95	111.16	107.47	107.85	108.44	109.57	107.53	109.37	100.7	109.54	105.18	110.3	107.04	102.55	110.58	107.37	105.27	105.74	106.94	108.91	110.93	102.01	107.36	107.12	108.44	105.98	106.07	108.45	105.13	104.72	103.98	107.33	103.89	105.43	110.23	109.55	104.34	110.07	105.62
99.16	101.53	98.352	97.581	101.06	96.887	104.3	104.62	99.808	101.31	100.31	100.61	99.935	96.827	98.252	96.806	101.28	98.174	101.36	102.41	101.72	100.69	100.66	98.118	102.01	98.181	101.31	102.66	98.35	104.99	101.76	97.224	96.554	95.96	100.9	103.08	101.26	101.95	98.743	98.452	100.91	100.31	100.17	102.63	102.79	100.05	102.72	101.79	100.06	104.8
107.44	112.52	104.37	109.41	106.63	111.46	104.32	108.46	108.49	110.3	113.61	110.59	109.69	104	108.22	105.49	108.2	106.69	110.25	107.22	108.66	109.6	108.8	106.95	111.29	108.04	110.46	109.38	111.45	110.01	110.69	109.97	108.57	108.55	112.06	109.73	112.92	111.69	108.74	104.32	110.15	111.48	107.43	108.14	105.97	111.99	108.7	108.48	112.51	106.97
99.415	99.529	100.85	102.32	98.296	100.31	95.611	105.58	98.589	103.2	100.47	96.638	101.12	103.71	103.66	102.92	99.752	101.06	98.907	103.8	99.25	96.09	100.97	98.456	101.9	100.53	105.43	102.24	100.94	102.78	100.91	101.59	98.359	99.475	102.01	95.619	97.933	100.47	101.2	98.449	98.194	101.55	101.64	98.943	100.21	100.3	104.23	101.48	101.02	99.152
105.92	105.95	111.1	110.58	105.63	112.23	102.32	105.95	107.84	109.85	111.23	108.91	106.1	110.11	106.47	103.83	106.49	110.71	108.93	111.29	109.65	111.11	106.2	110.56	106.84	105.18	108.76	106.94	106.72	107.54	106.76	110.89	109.71	107.01	109.23	109.84	107.64	107.44	105.94	109.63	109.91	106.65	108.06	105.4	111.71	107.87	107.22	109.32	107.32	103.86
[truncated: 150 more columns]
