# Supplementary material for: Genetic dissection of main and epistatic effects of QTL based on augmented triple test cross design
Source: PLoS One. 2017 Dec 14;12(12):e0189054. doi: 10.1371/journal.pone.0189054 (PMC5730204; doi:10.1371/journal.pone.0189054)
Supplement: S10 Supporting Information — (ZIP) [file pone.0189054.s010.zip › z6_150_0.8_10.csv]

109.11	108.3	108.88	109.59	109.03	108.56	108.19	108.85	108.44	109.43	107.61	109.2	108.57	108.76	108.38	107.68	108.41	108.1	107.84	109.61	109.29	108.52	109.15	108.97	107.44	108.26	109.18	108.96	109.38	109.18	109.51	109.05	108.1	110.04	107.68	108.99	109.42	109.71	107.89	108.12	107.42	108.94	107.4	109.14	108.44	108.4	108.9	108.29	107.87	108.47
104.67	105.77	106.58	106.21	106.5	104.85	106.3	107.35	106.08	108.19	107.23	104.26	105.82	105.19	105.74	106.18	105.49	106.19	105.92	106.66	105.56	107.77	104.58	107.53	105.84	104.53	105.6	106.21	105.5	106.81	107.14	106.09	104.34	105.64	107.79	104.71	105.53	108.58	105.29	106.04	105.11	107.29	104.33	104.5	105.04	106	103.62	105.31	105.2	107
107.01	108.45	107.43	108.84	107.85	107.92	108.17	108.49	106.21	109.72	108.81	108.4	107.85	108.39	108.17	107.57	106.99	106.89	109.09	107.61	107.61	107.21	107.19	108.22	108.9	109.18	107.59	109.56	107.19	108.53	107.25	106.32	108.65	107.07	107.69	107.41	107.51	107.12	108.05	107.05	106.46	106.77	108.45	107.57	109.81	107.23	108.25	108.27	108.77	107.79
107.93	109.82	107.7	108.17	108.58	108.22	107.52	109.69	109.38	109.17	107.93	107.19	107.74	108.6	108.19	109.7	107.2	107.95	108.7	108.37	109.17	108.64	108.78	107.6	107.74	107.11	108.07	107.47	107.91	109.32	107.38	108.46	108.99	109.5	107.96	107.53	108.37	108.27	107.55	108.18	107.89	107.78	108.76	109.67	107.24	107.34	107.33	107.47	109.58	108.58
100.48	100.25	100.83	101.46	101.46	100.04	101.23	101.58	99.85	100.2	101	100.11	100.02	100.65	101.44	100.74	100.81	101.19	103.36	101.78	100.32	101.29	99.802	101.12	102.27	100.85	101.15	98.927	98.787	100.3	100.16	100.27	100.96	101.93	102.37	99.625	100.63	99.525	100.24	101.36	100.45	101.09	100.76	101.05	101.2	99.083	100.3	99.74	102.12	100.2
105.62	105.77	105.04	104.76	105.47	106.11	105.02	104.86	107.7	106.29	105.87	105.42	105.17	104.42	106.53	104.81	105.41	106.59	105.59	105.99	105.46	105.51	106.47	105.67	105.2	106.74	106.23	105.9	105.26	105.15	104.73	107.05	106.31	105	105.11	105.08	105.59	105.49	103.98	105.36	105.81	105.44	106.24	106.99	105.22	104.8	104.4	106.66	104.98	105.2
105.57	106.01	107.15	107.36	106.66	106.98	106.41	106.05	106.9	104.49	106.44	107.25	107.37	106.54	107.23	105.61	106.8	107.09	107.97	106.57	105.79	107.05	106.32	105.83	106.16	105.94	106.46	105.96	106.86	106.81	108.31	107.39	106.27	106.77	107.91	105.2	107.33	106.18	107.31	106.63	105.98	106.69	106.55	106.62	105.41	107.34	105.89	106.46	105.11	106.63
97.138	98.574	96.865	97.3	98.58	98.146	97.294	98.266	98.887	97.824	99.355	99.18	97.31	98.731	97.49	98.374	97.23	97.839	97.03	98.079	99.671	98.807	99.06	99.666	97.414	97.268	98.173	97.843	98.649	99.252	99.489	98.245	97.079	97.093	98.563	95.9	97.187	97.836	98.04	98.602	99.569	96.459	97.844	97.093	96.443	98.514	96.378	98.688	97.965	98.044
107.28	108.01	109.07	107.33	108.33	108.76	107.88	108.43	107.73	108.36	107.18	108.2	107.92	109.23	109.78	108.64	108.29	108.74	108.47	107.76	108.44	108.4	108.15	106.87	108.74	107.89	107.91	108.88	110.11	107.23	107.05	109.63	108	108.64	107.14	107.68	108.94	108.87	110.1	109.12	107.57	108.71	108.59	108.16	107.94	108.84	108.44	108.11	109.12	109.03
105.91	106.45	106.59	107.02	104.32	105.82	105.21	106.41	106.16	106.76	107.02	105.96	106.11	105.8	106.96	105.43	105.49	106.4	104.44	105.28	105.14	104.85	107.28	106.88	106.2	104.52	106.91	105.48	105.22	106.77	106.05	105.97	105.73	106.31	104.97	106.4	106.64	106.1	106.68	106.71	107.32	105.83	105.08	108.29	106.17	107.18	105.91	105.42	106.96	106.19
110.63	110.08	108.23	109.58	108.77	108.59	109.27	109.06	109.21	107.72	109.59	107.79	109.54	108.5	107.99	108.17	109.49	107.4	107.91	108.44	108.22	109.05	110.3	108.3	108.16	109.4	108.79	108.63	109.53	108.7	108.01	108.07	109.56	108.61	107.81	108.31	108.01	109.66	108.41	107.57	108.88	108.48	107.21	109.26	107.96	108.2	108.69	108.57	109.67	109.4
109.24	109.18	107.54	107.28	110.28	109.15	108.82	108.49	108.97	107.34	106.64	108.51	108.58	107	109.36	108.44	109.75	107.31	108.02	107.28	108.86	109.92	108.43	110.28	109.35	107.29	107.19	108.75	109.53	107.57	106.74	109.31	107.79	108.62	108.41	108.78	108.54	107.67	108.57	108.23	108.76	107.08	108.7	107.86	109.78	107.74	108.74	108.74	110.19	108.31
104.34	104.96	105.13	105.62	104.44	104.87	105.86	106.84	105.6	105.43	105.78	106.61	104.29	105.47	106.9	104.9	104.41	104.85	106.07	105.22	106	104.94	105.24	105	104.1	105.83	104.81	106.09	106.86	104.39	106.38	106.52	105.3	104.27	104.66	105.87	105.79	106.32	107.95	104.24	107.36	105.83	104.37	106.36	106.17	105.23	104.73	106.04	105.26	105.68
106.09	105.92	105.58	104.75	106.36	106.62	106.89	107.52	104.25	105.95	104.7	106.07	107.04	105.96	104.29	105.06	105.81	104.19	105.4	105.46	106.71	105.62	106.25	106.87	106.02	104.83	104.4	106.67	104.94	106.23	105.4	104.67	106.65	106.24	107	104.86	105.17	107.1	105.09	104.7	106.29	106.22	106.79	106.21	105.17	105.69	105.73	105.12	104.57	106.28
105.26	105.88	106.72	104.7	105.53	106.49	106.28	105.9	106.04	107.48	105.75	106.55	108.17	106.2	105.16	107.51	105.61	106.32	106.01	106.08	105.83	104.75	106.41	106.58	106.98	104.85	106	107.56	106.59	106.2	106.22	105.57	105.15	106.3	105.94	106.2	104.46	108.67	107.52	106.72	108.2	106.08	107.25	106.83	106.16	106.7	106.17	106.69	106.11	106.72
100.56	100.21	100.52	101.13	102.37	101.08	100.94	100.16	100.6	99.84	100.94	99.218	100.79	99.948	101.06	103.21	101.29	101.02	102.2	99.019	101.36	100.79	103.2	101.48	101.23	100.97	100.13	101.69	100.25	100	100.8	99.794	101.58	100.69	99.82	101.02	101.04	100.86	101.11	101.33	100.92	101.78	101.64	100.26	101.63	100.3	101.34	100.71	100.17	98.134
107.95	107.78	107.49	108.1	107.96	107.64	107.21	108.53	107.94	108.3	110.41	107.47	108.15	109.05	108.76	108.88	108.7	107.57	108.65	107.62	107.6	108.16	109.55	108.23	108.45	108.58	109.53	108.72	109.01	108.47	109.1	108.42	106.73	107.65	108.74	107.08	109.16	108.21	108.15	107.63	108.56	107.56	107.85	108.95	108.51	107.56	107.17	108.79	108.61	108.21
108.45	108.55	109.01	109.58	108.09	109.77	109.94	108.37	109.24	106.65	109.61	108.5	108.37	107.7	108.54	107.39	107.88	108.42	109.5	109.82	108.53	110.04	109.63	109.55	108.61	107.19	108.88	107.6	108.94	108.06	109.11	108.25	109.31	108.05	108.69	108.23	108.7	107.65	109.15	108.71	109.17	108.26	108.16	107.62	108.4	107.95	109.89	108.14	108.92	108.18
104.09	105.64	105.84	105.86	106.27	105.13	105.43	105.86	104.06	105.93	106.39	107.31	107.37	106.5	106.59	104.61	105.55	106.36	106.06	104.69	105	106.67	105.85	105.57	106.37	104.87	104.9	105.42	104.06	106.57	105.84	104.38	105.54	105.18	105.83	104.04	103.22	107.13	108.1	108.78	105.23	105.64	104.9	107.36	104.51	105.73	106.63	105.26	106.1	106.12
107.23	107.68	107.81	108.3	106.63	109.42	107.8	108.09	108.65	107.78	109.17	107.09	107.09	107.49	108.4	108.46	107.76	107.44	107.4	109.04	107.11	106.78	107.96	108.45	108.04	107.13	106.12	107.39	107.82	107.97	108.6	108.25	106.84	108.65	108.57	108.34	107.59	108.26	106.87	108.1	107.41	107.51	107.36	107.46	108.06	107.41	107.52	108.14	108	106.31
106.93	105.14	105.81	106.57	105.11	107.14	107.11	106.78	107.41	106.98	105.85	107.72	105.47	108.07	106.19	106.64	107.36	106.12	105.6	106.63	107.85	107.44	107.87	107.06	107.11	106.46	107.29	106.47	107.17	106.42	107.08	105.1	105.52	107.04	105.89	106.01	107.11	104.98	105.56	107.06	105.4	106.14	106.39	105.72	106.14	106.15	105.81	106.14	105.31	106.68
105.94	103.55	106.37	105.02	104.9	105.3	105.04	104.99	107.66	104.02	104.82	104.33	105.1	105.54	104.8	106.95	106.03	105.43	106.06	105.76	105.59	106.62	105.84	105.55	105.17	107	104.85	105.92	105.96	104.7	104.81	106.21	103.91	104.97	106.34	104.58	105.34	105.29	105.89	107.19	106.4	106.21	103.93	105.71	105.96	105.5	103.89	105.69	106.54	105.14
105.38	105.9	103.97	106	105.01	105.67	105.47	105.23	106.43	105.53	104.58	106.26	105.03	106.87	106.2	106.33	104.65	106.05	104.9	106.38	104.85	105.16	104.5	107.7	106.58	105.11	107.31	105.16	105.96	104.53	106.55	106.43	105.9	106.8	104.25	104.16	104.37	106.64	106.73	106.39	105.91	105.41	104.87	104.93	106.08	106.66	103.19	107.78	106.75	106.51
105.26	104.96	105.83	105.31	106.22	105.5	105.29	106.62	103.84	106.78	104.25	106.16	105.64	107.63	103.87	105.61	105.9	106.04	105.67	104.78	106.42	107.72	106.87	105.68	106.95	104.07	106.36	104.92	106.3	105.77	105.73	105.56	105.5	104.22	105.15	105.96	106.18	105.77	105.13	106.39	107.17	106.5	104.93	103.51	105.28	105.32	106.69	104.99	105.21	106.37
108.62	109.17	104.84	108.6	107.72	108.36	107.31	109.9	109.44	107.89	106.93	108.15	107.09	107.57	107.29	108.27	108.05	109.05	107.45	107.46	106.7	108.05	108.07	106	107.27	108.27	106.78	108.49	107.23	108.94	110	107.86	109.88	107.03	108.48	107.66	107.74	107.55	108.43	106.21	109	108.25	107.09	109.1	107.15	108.72	108.37	107.41	107.96	109.2
108.51	109.44	108.5	108.71	109.25	109.11	109.37	107.08	108.55	108.31	107.89	107.71	108.72	108.21	107.33	110.51	108.1	110	108.41	107.9	107.62	107.97	107.56	108.59	110.37	108.47	107.51	109.32	108.08	109.42	108	108.85	107.95	107.77	107.25	106.61	107.83	109.53	109.17	108.33	108.06	109.49	107.68	107.94	106.68	108.66	108.03	107.53	108.58	107.87
100.25	99.199	101.07	100.7	101	100.02	100.85	99.387	99.961	100.77	100.06	100.81	101.12	99.585	98.432	99.141	100.22	101.71	100.46	101.86	100.43	99.067	100.44	101.03	100.34	100.54	101.76	100.57	99.878	99.658	99.582	98.427	100.45	99.98	99.078	100.29	99.8	100.46	99.847	99.109	99.363	99.009	100.09	99.26	99.87	100.96	100.11	100.55	99.291	100.62
98.994	99.134	97.133	97.303	98.377	96.936	97.078	98.653	98.323	98.084	99.171	98.871	98.07	97.611	98.255	97.928	97.609	98	98.417	98.231	95.404	98.252	98.417	98.36	98.288	99.463	96.837	98.757	97.629	97.982	98.181	99.21	97.693	98.72	98.261	99.181	98.069	97.997	97.986	99.579	99.49	98.671	98.649	98.425	98.767	98.006	98.761	97.161	96.501	97.216
104.5	104.66	104.04	105.54	106.51	106.94	105.32	106.2	104.94	106.9	104.96	106.11	105.24	105.66	105.18	106.92	106	105.05	104.63	107.16	105.87	104.93	106.9	106.09	106.15	105.04	107.19	105.08	105.77	106.37	105.45	104.68	106.18	105.51	105.14	105.42	104.65	103.53	104.76	106.03	105.47	105.37	104.25	105.54	106.4	104.68	106.79	106.31	107.1	106.46
106.63	108.08	106.39	106.09	108.88	106.94	105.82	105.57	106.15	107.22	105.65	107.18	105.65	105.85	106.46	106.57	108.32	106.24	106.74	105.82	105.92	108.07	106.26	107.3	105.82	104.69	105.35	106.41	105.82	106	106.7	105.54	107.26	105.41	106.83	105.68	106.79	105.73	105.73	105.55	105.91	106.52	106.41	105.86	107.76	106.01	106.67	107.87	107.41	107.16
109.57	111.49	110.06	110.54	110.24	111.13	110.57	110.26	111.11	110.33	109.69	110.59	110.05	110.21	110.32	109.7	110.19	110.04	111.09	111.15	109.69	110.39	110.19	110.07	108.22	110.48	110.23	108.8	111.35	109.35	110.81	110.1	109.87	110.76	109.89	109.49	111.9	109.48	110.44	109.11	110.42	110.86	110.19	111.13	111.28	111.3	109.9	111.95	110.91	110.97
109.07	108.15	108.35	107.19	109.05	108.98	108.06	107.93	106.46	108.36	107.86	109.29	107.97	108.25	110.2	108.85	107.66	107.45	108.32	106.67	108.85	108.2	107.67	107.87	108.41	107.57	108.63	108.1	110.25	109.39	107.57	108.6	108.93	107.68	106.54	107.61	107.96	108.13	106.91	106.86	107.64	107.87	107.25	107.18	110.41	108.61	107.94	108.49	106.45	107.33
105.53	106.66	106.55	106.16	107.03	106.24	104.63	104.37	106.43	104.18	105.06	106.81	106.02	105.64	105.68	106.1	104.9	105.24	105.64	105.03	106.49	104.99	105.25	104.82	105.55	104.08	105.71	105.2	104.72	104.23	105.7	106.01	104.45	105.38	105.76	106.29	105.54	104.4	106.43	105.51	104.97	103.83	106.19	106.74	106.81	106.16	104.95	106.17	104.73	105.61
106.97	106.6	105.29	104.63	104.86	104.59	104.01	106.35	106.25	106.47	106.24	106.2	104.64	106.27	104.99	106.28	105.22	107.04	105.95	105.28	106.26	104.97	105	105.61	105.36	105.04	104.61	105.64	103.62	104.78	106.78	103.63	103.64	106.64	106.95	104.7	105.89	103.91	108.03	105.11	105.8	105.09	105.53	105.75	106.47	106.03	106.49	105.54	104.16	105.28
100.43	98.311	99.088	99.204	97.361	99.231	97.344	99.435	98.883	96.979	97.115	97.236	99.423	97.742	97.997	97.807	99.192	97.718	98.254	99.467	98.596	99.176	100.66	98.472	98.215	100.03	98.434	98.886	99.084	98.337	98.108	98.733	99.309	98.039	98.489	98.607	98.95	98.961	98.338	98.83	98.784	97.4	100.24	98.803	97.295	99.659	99.357	97.729	99.168	98.632
106.66	106.42	106.93	107.04	107	107.24	107.26	106.07	107.13	106.7	106.06	106.46	106.09	106.77	107.22	107.13	107.91	104.8	107.29	108.22	107.63	106.51	106.18	104.01	106.87	107.23	106.19	106.47	106.62	106.85	106.19	106.06	106.8	106.54	105.42	106.67	107.18	107.52	106.42	106.18	106.83	106.92	104.96	105.72	105.28	106.55	106.35	106.02	106	106.77
107.62	107.36	106.94	107.54	107.66	107.51	108.04	109.61	108.26	107.3	107.37	107.67	107.39	108.38	106.48	108.85	108.52	106.75	107.25	105.94	106.59	107.92	107.29	108.42	107.08	107.39	108.18	107.15	108.63	107.83	107.25	109.21	109.02	108.68	107.25	108.53	107.55	106.56	109.29	108.12	107.12	107.32	107.78	109.06	107.51	107.69	108.44	107.54	108.71	107.34
105.89	105.75	105.45	106.23	104.42	106.6	106.85	105.26	106.05	105.64	104.33	106.08	104.82	105.94	105.02	104.44	104.87	105.7	104.28	105.47	105.74	105.38	106.12	107.08	106.28	105.13	105.68	106	105.16	104	105.67	106.86	106.41	106.31	106.35	105.91	104.87	107.37	105.34	106.26	105.58	106.72	104.22	105.14	106.06	106.39	104.8	106.65	106.36	105.43
97.223	97.589	97.976	96.912	96.648	96.542	98.249	99.82	99.482	97.132	98.532	98.904	97.169	98.702	98.445	97.709	99.596	98.959	96.506	97.442	96.334	96.578	97.355	98.447	97.222	98.046	97.871	97.407	97.578	98.338	98.665	99.092	97.982	97.808	98.253	97.586	97.704	97.922	98.803	99.403	98.154	97.716	97.768	98.214	98.621	97.58	99.149	97.854	99.028	98.543
109.18	108.27	109.34	108.18	108.8	108.05	108.58	107.83	109.45	108.72	109.17	107.84	109.43	107.83	108.48	109.6	108.57	107.72	107.7	107.01	108.44	108.24	107.56	109.42	107.07	108.58	106.46	108.57	107.92	109.21	107.25	107.8	107.09	108.67	106.78	107.85	108.22	105.92	108.84	111.09	108.92	107.6	108.16	108.23	108.51	108.43	108.99	107.79	108.42	108.61
100.03	100.21	100.92	101.26	99.234	100.28	99.847	102.01	100.86	99.391	101.16	100.21	100.48	101.18	100.12	99.719	102.21	101.57	101.59	100.65	100.41	100.97	100.82	98.841	100.86	101.52	100.57	99.925	101.74	100.93	100.66	99.354	99.746	100.08	99.734	99.344	100.69	99.874	100.47	99.45	101.55	101.56	100.43	101.39	99.741	99.57	99.048	100.45	99.83	100.76
108.38	109.21	109.24	108.73	107.52	107.47	107.43	106.37	107.29	108.09	107.55	108.28	108.45	105.78	108.16	107.27	108.72	108.78	106.17	107.17	107.29	107.42	107.81	108.32	107.63	108.42	107.1	107.35	107.71	107.86	106.03	108.4	107.9	107.51	107.81	107.96	106.94	107.99	107.54	106.75	107.18	108.13	108.26	108.57	106.47	108.09	108.86	107.11	108.17	108.51
100.14	99.892	100.75	100.48	100.24	101.04	98.624	100.17	99.298	100.7	101.58	99.97	99.471	100.83	100.64	100.99	100.57	100.91	100.9	100.26	101.32	101.12	100.48	99.325	100	100.59	100.56	100.69	100.92	99.689	99.242	99.643	101.6	99.296	99.328	100.91	100.14	101.32	99.221	100.1	99.887	101.43	98.633	98.894	100.95	100.37	100.37	100.13	100.9	100.23
106.39	106.96	106.48	107.32	106.57	108.01	107.02	106	105.88	105.7	104.69	105.64	105.22	103.9	105.04	106.51	105.59	105.15	105.48	106.94	106.27	105.3	106.09	106.26	105.43	105.47	105.24	106.05	105.82	104.97	106.6	106.66	105.12	106.11	105.69	105.09	104.64	106.18	106.06	104.56	106.16	106.26	106.76	105	106.82	106.82	106.08	106.18	105.99	106.93
104.95	106.08	104.94	104.63	104.27	105.42	106.71	103.44	104.4	104.49	106.26	105.68	105.61	105.9	105.7	103.51	105.23	105.86	106.38	106.79	106.79	106.07	104.42	106.29	104.87	106.67	106.95	106.21	105.57	105.76	106.2	105.09	105.87	106.31	106.73	104.1	106.8	106.39	106.45	106.15	107.14	105.51	106.11	105.24	106.04	104.53	107.16	105.22	105.27	103.81
106.78	105.98	105.98	105.65	105.71	104.77	105.71	106.11	106	106.45	104.87	105.5	104.11	106.09	106.52	104.7	104.81	106.09	105.3	105.51	104.57	105.55	105.64	105.18	104.99	106.57	107.28	103.23	105.61	106.27	105.99	104.89	105.78	107.95	105.29	105.81	105.84	105.92	106.65	106.12	106.29	104.52	106.24	105.75	107.19	104.45	105.74	105.91	106.41	105.33
104.88	107.33	107.1	105.4	106.16	104.92	104.12	107.76	105.15	105.67	103.3	105.12	106.29	106.02	105.07	104.36	105.9	106.32	106.2	104.13	105.55	106.02	104.11	104.21	102.91	105.6	104.62	105.14	104.94	106.34	105.62	104	105.24	106.07	105.89	106.16	106.62	104.82	105.34	106.64	105	105.28	106.25	106.37	104.04	105.38	105.84	105.19	105.75	106.56
105.31	107.28	107.88	105.5	106.39	106.85	106.57	106.24	107.98	105.42	106.55	106.28	107.15	104.64	109.12	105.49	106.31	106.55	107.95	107.03	106.25	106.41	105.15	107.01	107.37	106.22	105.93	105.93	107.39	108.27	106.76	109.69	106.38	105.83	106.9	106.1	104.94	107.61	106.82	105.99	106.89	106.39	107.71	106.35	105.22	105.21	106.05	106.81	107.56	105.08
107.26	104.23	106	107.24	106.09	103.83	105.51	106.16	106.53	105.61	104.78	104.6	105.12	106.55	106.8	105.16	106.42	105.86	106.48	105.99	106.51	104.49	105.61	105.09	106.32	105.77	105.83	105.05	104.95	104.51	105.23	104.63	105.04	105.57	106.37	105.96	104.86	106.65	106.97	105.14	106.6	105.67	105.81	106.15	105.26	104.7	105.12	105.02	105.46	106.22
104.22	104.58	107.46	105.36	106.65	106	105.76	106.07	104.88	106.91	104.98	107.56	106.59	105.55	105.99	105.43	105.63	105.89	105.17	104.93	106.59	104.24	104.91	106.39	105.15	105.74	104.72	104.99	105.79	105.55	105.61	105.41	104.92	107.46	106.86	106.03	105.84	106.51	107.9	106.72	107.54	106.17	105.7	105.96	103.96	105.21	106.75	104.22	106.79	107.7
98.294	99.24	97.205	98.217	98.166	97.423	97.754	98.896	96.813	99.798	97.951	98.024	98.067	97.371	98.792	98.194	97.366	97.563	99.725	98.454	100.12	97.761	97.786	99.555	98.582	96.786	98.86	98.48	99.61	98.701	98.6	99.446	99.218	99.068	99.049	98.418	98.442	97.787	99.479	99.15	99.019	98.175	97.782	98.383	98.669	97.354	99.001	99.087	99.354	96.177
108.25	107.93	106.82	109.18	108.59	109.46	108.44	107.49	110.02	108.49	107.86	107.67	108.34	108.8	109.87	109.61	108.76	106.91	108.99	107.98	107.91	107.91	107.43	108.54	110.13	109.04	109.03	108.94	108.69	110.1	107.56	109.86	107.51	109.49	108.89	109.25	107.43	107.95	109.65	107.66	107.48	109.27	107.26	109.87	109.22	107.95	107.42	109.72	108.34	108.23
108.43	109.28	109.59	107.75	107.89	107.68	107.37	108.02	108.14	109.28	108.12	107.49	106.54	108.79	107.1	107.94	109.14	106.74	106.66	108.6	108.06	107.55	107.74	107.69	106.53	106.97	108.13	108.06	107	106.56	108.37	109.35	106.33	107.91	107.25	108.09	107.9	107.56	106.31	107.97	107.5	107.1	108.19	105.52	107.84	108.03	107.56	106.72	106.19	107.06
108.44	108.05	106.87	107.03	106.98	106.28	108.3	105.67	109.38	107.66	107.59	109.93	107.64	107.34	108.99	106.71	107.3	108.77	108.59	106.43	108.88	107.88	108.11	106.87	108.06	108.55	107.74	107.01	106.47	105.75	109.12	107.48	108.64	107.31	106.55	106.42	107.16	107.85	107	108.83	107.71	109.21	107.48	108.99	107.68	106.46	108.21	107.51	107.65	107.74
106.64	105.48	106.42	104.44	105.91	104.52	104.22	106.15	106.31	105.34	105.36	104.63	106.44	103.77	104.23	105.08	104.91	106.93	107.14	104.75	105.53	103.75	106.01	105.62	104.93	106.7	105.71	106.13	105.22	105.71	104.52	106.1	105.52	105.42	104.07	107.15	106.51	105.38	106.53	107.1	105.46	104.24	104.79	106.03	106.27	105.46	104.25	106.83	103.88	107.11
106.3	106.77	108.46	106.94	103.94	106.56	106.01	105.98	106.62	106.57	106.4	106.34	107.24	106.23	106.32	106.45	107.29	105.87	106.08	106.73	105.04	107.15	107.09	105.32	106.17	107.55	106.28	105.55	105.98	106.18	106.56	106.53	105.22	108.02	107.84	106.04	107.26	107.05	108.28	107.22	106.35	107.58	106.43	106.08	106.31	106.5	106.01	106.05	106.45	106.47
107.71	107.65	106.7	109.33	108.74	107.9	107.34	108.15	106.46	107.67	107.24	106.71	108.23	106.17	108.63	107.47	107.54	108.06	108.09	107.98	106.73	108.17	106.48	106.77	105.87	106.78	108.04	110.82	108.36	107.7	106.88	108	108.22	107.05	107.92	106.71	109.18	107.64	108.85	107.86	107.48	108.2	107.37	107.23	108.19	106.07	107.9	107.95	108.8	106.55
106.05	105.73	106.81	105.82	105.4	106.83	107.88	106.13	105.89	107.69	107.16	107.32	106.51	108.12	107.19	106.08	106.71	106.3	106	105.68	107.34	107.13	106.01	106.02	105.69	106.53	104.82	109.99	105.55	106.72	107.36	106.15	106.67	107.41	106.25	107.45	107.75	109.14	107.11	108.36	107.01	107.4	105.77	105.94	106.63	105.88	105.91	105.86	106.86	107.63
98.836	98.39	97.342	97.038	100.06	97.696	96.699	97.281	97	98.015	97.803	97.608	99.113	97.927	99.862	98.035	99.201	99.015	97.041	97.387	97.264	98.16	98.287	98.938	98.063	98.202	96.737	98.214	97.861	97.462	97.589	99.675	97.602	96.47	99.245	98.433	97.529	97.609	98.006	98.478	98.898	99.415	98.332	96.18	97.891	97.109	97.933	96.615	98.197	98.086
96.523	99.303	98.021	96.705	97.981	98.314	99.387	99.122	97.989	99.045	97.836	99.124	98.99	98.274	97.749	96.991	98.691	98.292	99.505	98.434	97.578	96.623	97.777	99.002	97.03	98.304	99.946	99.646	98.119	98.991	98.637	97.943	97.358	97.719	99.668	98.153	98.51	96.876	98.636	99.074	99.928	97.39	97.694	98.175	99.659	99.397	98.194	99.901	98.691	98.288
97.858	98.867	96.584	97.039	97.439	97.278	98.531	96.942	97.476	98.143	97.64	96.151	95.958	97.127	96.714	98.643	96.407	97.906	98.322	99.543	98.342	98.406	97.954	98.929	98.35	98.585	99.001	97.063	97.394	97.891	97.417	97.643	99.319	98.01	98.96	99.36	98.029	98.082	97.162	96.662	99.461	97.201	98.793	97.279	96.937	99.017	98.066	98.235	97.812	98.526
97.464	98.417	98.123	98.171	99.239	98.703	99.483	98.105	97.203	98.665	98.751	97.13	98.726	98.852	97.54	97.426	99.354	98.023	97.738	97.868	96.956	98.599	97.839	98.043	97.898	98.585	97.457	98.359	98.544	98.427	98.564	98.794	97.902	98.001	98.734	98.413	96.42	97.174	98.94	97.378	97.699	98.545	97.721	98.352	99.181	98.133	99.443	98.566	98.729	97.102
107.02	106.19	106.95	105.46	105.49	105.77	107.51	105.63	106.19	105.73	107.59	107.06	105.32	105.85	107.32	105.22	105.2	106.68	106.46	105.79	107.42	106.25	107.2	105.14	108.26	106.56	107.32	106.76	107.16	106.32	107.02	105.04	105.12	106.93	105.36	105.87	107.58	107.68	106.56	106.67	107.23	106.3	107.62	106.43	107.19	105.4	107.11	104.82	106.57	105.87
108.03	107.41	108.43	107.05	107.6	106.94	107.96	107.96	109.51	108.05	109.01	108.56	110.01	108.97	108.1	107.9	107.83	108.58	107.11	109.5	109.64	109.86	108.08	107.95	108.57	108.58	108.68	110.22	107.86	107.49	109.28	107.55	108.17	108.1	107.73	109.14	109.06	109.14	109.48	108.01	107.63	109.31	108.64	109.44	108.06	108.12	109.07	109.09	107.76	108.54
111.23	110.17	110.9	110.84	111.25	111.61	110.17	111.89	110.4	110.85	110.7	110.11	110.35	110.32	111.28	111.51	109.26	109.37	109.76	109.33	110.64	110.38	109.34	110.27	111	110.32	110.94	109.77	110.67	108.26	110.77	110.52	109.18	111.32	110.7	110.89	109.02	110.23	111.48	110.4	111.15	111.34	109.09	110.92	109.14	111.71	110.68	109.28	110.93	111.24
98.787	98.76	98.934	98.303	98.358	97.819	98.834	99.207	97.866	99.197	99.126	99.418	97.839	97.366	99.704	98.124	99.39	98.627	97.9	98.86	97.925	98.258	99.735	97.052	97.415	97.839	98.779	96.756	98.831	96.39	98.408	97.452	98.683	97.374	98.598	98.527	98.122	97.411	97.212	98.296	96.365	96.253	96.404	98.448	97.193	97.444	97.858	98.803	96.721	97.029
102.39	100.54	102.86	102.42	102.4	102.14	102.37	103.22	103.52	102.77	102.16	103.15	103.56	103.71	103.37	102.17	102.89	101.23	104.88	102.07	102.64	103.29	102.49	102.44	103.4	103.69	101.72	103.94	103.7	102.54	101.9	102.95	102.64	103.18	101.94	101.72	101.29	101.84	102.68	102.42	103.61	102.2	102.11	102.38	103.99	103.57	103.08	102.76	101.49	104.46
107.39	108.56	107.78	109.21	110.12	107.66	110.28	107.42	108.6	107.59	106.51	107.8	107.33	109.07	108.31	108	108.59	109.1	108.53	108.55	107.2	108.38	108.3	108.65	107.05	108.52	109.12	108.61	107.63	106.09	108.03	107.54	109.54	109.32	109.1	110.28	109.54	109.95	108.11	107.66	109.01	109.11	108.53	108.56	109.11	107.57	107.42	110.14	107.46	107.52
96.752	98.874	97.317	98.863	99.553	97.774	98.573	98.115	99.09	97.773	97.227	99.458	98.694	99.174	99.171	97.964	98.395	98.356	98.943	97.887	96.34	97.905	97.396	99.033	98.894	98.33	98.833	98.84	97.825	98.147	97.504	96.384	100.23	97.557	97.931	97.064	96.847	97.808	98.385	96.197	97.235	98.013	97.372	97.877	97.11	99.195	96.271	96.911	97.927	98.339
105.87	105.38	105.33	105.5	105.59	104.78	105.31	106.77	104.31	107	105.83	106.16	105.87	104.38	104.41	107.49	106.84	106	105.96	105.9	104.67	106.11	105.17	106.44	105.38	104.02	106.54	104.22	106.28	107.26	104.68	105.84	107.67	104.38	106.4	105.87	105.91	105.87	105.29	105.3	104.95	106.01	107.03	106.85	106.63	106.43	107.7	105.47	106.17	105.71
106.02	107.21	106.85	105.55	106.67	105.29	105.95	105.95	105.8	105.97	105.58	107.93	106.03	105.88	104.31	105.82	104.72	106.58	106.9	105.05	105.99	107.08	106.28	104.53	105.15	105.85	104.25	105.14	106.69	106.62	105.99	104.71	104.62	104.99	106.77	106.22	105.94	105.67	105.93	106.35	105.64	106.36	105.41	107.1	105.75	106.27	106.6	105.41	107.48	106.63
98.023	96.913	97.47	98.215	97.574	98.332	99.23	97.924	99.134	97.561	98.174	98.156	98.184	96.226	98.152	98.589	97.121	97.132	98.102	98.35	97.752	98.917	97.735	97.539	97.67	97.246	100.18	97.617	97.432	96.969	97.229	99.269	95.863	99.324	97.411	98.879	97.869	97.104	96.429	98.043	99.1	98.756	98.935	96.793	99.443	98.494	96.73	97.26	99.127	98.434
105.68	104.96	106.63	103.97	106.44	104.76	107.7	107.54	106.58	105.38	104.6	105.01	107.87	104.95	105.93	105.96	105.87	106.29	105.89	106.12	106.43	105.05	105.89	106.03	104.69	107.23	105.5	106.24	106.21	105.06	105.94	105.21	105.79	106.78	106.53	106.48	105.59	106.22	104.74	106.5	105.19	105.73	104.5	106.53	105.17	107.04	104.9	106.36	105.25	105.92
106.17	106.16	105.16	105.47	104.96	105.45	105.11	106.43	107.44	106.99	107.2	105.71	106.05	105.61	104.46	105.38	105.78	105.36	106.77	105.24	105.81	107.06	105.67	106.07	105.94	106.95	105.69	105.96	105.08	105.71	104.79	107.15	106.02	106.37	105.71	107.07	105.34	105.94	107.92	105.58	104.87	105.49	106.38	105.23	105.3	104.98	106.17	105.27	105.89	105.55
110.6	110.1	109.47	109.42	109.78	110.73	110.23	111.27	111.01	110.37	111.38	112.32	110.88	111.27	111.08	110.34	111.62	110.01	110.99	108.96	112.62	109.08	110.36	109.82	111.43	110.01	110.49	110.27	109.53	111.62	108.72	110.56	111.34	108.8	110.98	110.54	110.09	110.84	109.31	110.12	110.75	109.85	110.78	112.27	110.83	109.44	110.63	110.69	109.55	111.53
108.4	107.5	108.41	107.39	107.98	107.21	109.47	108.61	108.13	108.59	107.88	107.36	107.93	106.79	108.89	107.76	108.56	107.41	106.22	109.16	106.64	107.19	105.47	107.43	108.98	108.16	106.35	107.18	108.82	107.35	107.77	107.91	107.79	107.25	108.5	107.12	105.95	107.47	107.23	107.62	108.48	107.09	107.79	107.81	106.76	106.87	106.77	109.31	106.13	105.13
107.93	108.56	107.34	108.44	107.7	107.73	108.82	108.86	107.94	108.41	106.97	107.81	108.15	107.44	108.8	107.64	109.1	108.61	107.53	108.48	107.85	106.53	108.2	107.52	107.33	109.01	108.47	108.45	109.28	109.36	108.53	109.75	109.78	108.95	108.67	106.98	109.34	106.75	108.63	107.87	108.16	109.62	108.79	108.9	109	109.81	106.66	108.18	109.89	108.46
107.78	107.54	107.38	109.31	107.6	109.55	108.76	109.46	108.47	108.3	107.09	108.37	108.19	109.06	110.43	108.35	108.42	107.74	107.4	109.23	107.74	107.88	108.14	109.6	107.44	108.63	108.2	109.06	107.1	108.31	107.67	107.93	107.87	107.89	107.94	107.1	107.89	109.02	108.15	108.86	107.4	107.35	107.83	108.15	109.09	107.57	107.8	108.75	108.53	107.29
106.18	106.5	105.88	106.64	106.15	106.43	105.82	106.49	105.97	106.13	105.08	105.04	105.44	107.67	106.07	107.79	106.66	106.65	105.37	106.01	106.37	106.69	106.09	107.16	104.48	105.43	104.79	105.53	105.7	105.23	105.66	105.83	105.74	106.09	104.99	106.33	106.05	106.36	104.81	105.48	105.2	106.24	106.51	105.13	104.64	106.41	105.21	105.54	106.43	106
97.02	99.029	98.79	98.611	97.546	96.697	97.476	97.395	97.678	97.227	97.76	97.57	97.237	98.559	98.505	99.186	97.017	96.466	98.108	99.318	99.667	96.802	97.944	98.819	98.035	99.226	98.467	96.353	98.268	96.883	98.236	99.609	95.888	98.571	97.951	99.359	98.96	99.505	98.727	99.638	98.702	97.153	97.679	98.898	98.787	98.465	99.405	98.22	97.618	98.205
98.658	99.548	97.199	98.403	98.829	98.603	98.737	98.52	100.26	99.372	98.473	98.525	98.2	99.552	99.825	98.757	100.29	99.299	99.193	99.331	98.081	98.065	98.006	99.824	98.802	99.337	99.757	98.492	98.492	97.773	97.983	99.069	99.572	98.604	99.249	99.308	99.009	99.387	99.92	98.778	99.063	98.137	99.786	99.45	99.91	99.803	99.439	99.144	98.737	99.888
96.424	98.594	98.348	98.955	97.15	96.433	98.114	97.818	97.433	98.499	97.62	97.561	98.035	96.706	98.399	98.08	96.19	98.173	98.486	97.448	96.196	96.116	97.703	99.04	97.644	98.934	96.248	99.002	99.245	97.304	98.493	99.148	98.846	99.832	97.234	96.665	98.186	98.784	99.341	97.695	99.412	97.191	99.146	97.878	98.238	98.029	98.896	97.603	97.916	97.582
109.42	108.38	108.03	109.3	107.47	108.18	107.59	108.27	107.91	108.84	107.99	109.33	110.33	107.65	107.63	107.43	107.56	107.91	108.87	108.02	107.76	107.32	109.25	107.39	107.72	107.11	108.75	108.85	108.38	109.23	106.33	109.7	107.29	108.15	108.21	109.47	108.37	108.06	109.88	109.03	107.96	108.09	107.38	108.8	106.84	106.82	106.88	107.96	109.29	107.99
108.32	109.25	107.14	108.65	107.37	108.67	108.51	111	108.05	107.71	110.15	109.18	109.66	108.53	109.72	108.74	108.74	108.18	110.39	109.84	109.01	108.53	107.51	108.13	107.46	108.72	108.17	107.89	108.92	109.99	108.47	107.45	108.8	108.24	109.29	108.98	109.28	106.91	109.25	108.61	109.36	107.45	107.36	108.49	109.1	108.62	109.06	107.83	108.57	108.67
104.8	105.89	104.8	104.17	104.28	104.21	104.71	105.01	105.88	106.24	106.81	105.32	104.67	105.19	106.43	105.84	105.75	106.45	105.55	104.71	104.88	104.44	105.37	106.28	106.56	107.31	104.66	106.64	107.98	106.73	105.61	105.16	105.94	107.44	106.77	106.21	106.32	107.35	107.18	106.12	107.1	105.35	107.13	104.92	107.14	104.67	106.08	105.9	106.29	105.96
111.78	107.76	108.57	108.77	110.7	108.57	108.54	107.38	109.12	108.53	108.21	108.22	108.35	108.5	109.08	108.68	107.82	107.66	109.79	107.91	108.74	107.97	107.37	106.86	108.56	107.69	106.91	108.43	107.32	107.67	107.58	108.53	109.18	107.75	107.83	109.07	108.27	108.22	108.17	110.01	108.33	108.36	107.83	108.04	109.1	108.19	107.92	107.73	107.74	109.63
104.71	104.98	104.76	105.36	105.78	106.45	105.76	105.79	104.74	104.8	105.16	106.19	105.73	107.34	104.75	106.12	106.26	106.36	106.07	106.11	106.05	104.12	104.02	105.43	106.18	106.14	105.58	103.48	105.67	105.05	105.84	105.66	106.26	105.94	105.04	105.19	106.94	105.34	105.27	105.68	104.9	104.81	106.27	105.87	106.36	103.47	106.21	105.72	104.87	106.64
105.43	107.34	105.43	105.7	106.15	107.62	105.65	106.74	104.88	106.86	107.17	106.99	107.04	106.48	106.6	105.71	106.78	104.47	106.23	106.73	106.64	106.25	107.44	107.62	108.12	105.71	106.17	105.99	106.07	105.87	107.01	107.26	107.64	107.24	106.89	105.45	106.73	105.52	106.02	108.48	105.75	106.32	106.13	105.58	107.65	107.3	105.92	107.21	105.02	106.72
107.84	106.53	109.38	106.63	109.85	108.44	107.71	107.63	108.09	107.09	109.62	108.71	107.73	109.51	108.76	108.86	106.99	107.43	109.12	108.26	107.04	108.28	107.9	107.65	107.72	107.76	107.9	108.05	108.71	108.03	107.13	108.26	109.49	107.82	108.39	108.26	109.07	108.04	108.64	109.37	108.52	109.19	107.8	108.81	107.88	109.06	108.6	108.72	108.34	107.19
105.03	105.21	105.6	104.73	106.92	105.44	105.9	105.81	105.79	106.38	107.19	106.74	105.57	104.83	105.21	105.2	106.17	105.28	106.96	105.17	104.39	105.03	106.73	104.93	104.84	104.69	105.98	105.14	105.05	106.26	106.66	107.17	105.32	104.53	104.35	106.55	105.64	104.72	104.69	107.02	107.25	106.56	106.63	105.5	106.11	105.62	107.43	106	107.05	105.97
107.92	108.06	107.65	105.11	106.29	107.08	105.97	107.44	106.92	106.27	108.53	107.71	108.01	106.5	106.93	105.41	106.4	106.35	105.73	106.9	106.92	108.13	107.37	105.62	106.58	107.93	107.24	105.69	107.62	108.1	107	107.1	105.79	105.66	106.01	106.38	106.76	107.5	106.04	104.9	106.59	105.56	105	105.31	107.54	106.72	107.49	106.15	107.67	106.69
106.65	103.92	106.45	105.87	106.39	108.04	106.25	108.09	105.63	105.22	105.89	105.38	107.28	105.3	105.55	105.83	105.88	106.71	107.66	106.97	105.69	104.85	106.09	106.25	104.62	106.6	107.35	105.6	106.2	105.57	105.59	104.87	105.57	106.24	106.8	107.31	106.61	107.16	107.03	106.49	107.43	105.19	105.87	106.59	107.44	105.38	105.07	105.78	104.76	107.76
106.1	105.91	105.95	107.07	105.67	105.71	107.18	106.34	106.27	105.98	104.29	105.53	105.45	105.01	106.51	104.78	107.16	104.5	105.46	104.82	107.14	104.73	107.85	104.93	104.44	105.74	104.75	104.77	106.58	105.45	107.57	104.93	102.9	106.64	106.78	104.69	104.3	103.96	106.24	104.21	105.82	105.14	105.75	108.32	104.48	105.96	106.24	105.77	105.21	105.89
105.2	105.28	106.6	105.07	106.8	105.97	106.12	106.27	106.93	108.18	108.16	105.44	106.51	106	107.29	105.9	106.94	106.29	106.21	107.04	106.01	105.4	106.18	106.43	106.17	106.7	106.02	106.71	106.49	105.55	106.65	105.42	105.57	105.5	107.15	104.81	105.11	104.73	106.42	107.18	106.18	108.04	105.72	107.49	106.05	105.55	106.18	107.25	105.75	107.19
107.55	108.09	108.32	109.06	107.77	107.19	106.39	108.93	105.89	108.23	110.09	107.49	108.22	107.14	106.77	108.35	108.23	108.46	108.82	106.76	108.4	108.19	107.36	106.87	107.51	108.1	107.42	107.46	108	108.25	108.68	107.89	108.14	107.96	107.99	108.39	107.36	109.33	107.83	108.1	108.39	107.55	109.38	108.33	106.09	107.97	106.02	109.62	107.95	108.91
99.18	98.67	99.939	99.573	98.632	99.355	98.891	100.12	98.311	99.628	96.737	99.024	99.986	97.206	99.215	98.929	100.77	99.653	97.403	98.462	99.687	99.357	101.05	99.191	101.04	99.787	100.85	98.058	98.73	98.976	97.918	101.12	97.587	98.361	98.242	98.882	97.529	97.848	98.395	98.698	98.732	97.727	100.95	98.515	98.829	98.436	98.094	97.642	98.97	98.048
105.96	106.57	106.89	106.82	106.18	107.32	105	105.6	105.89	103.23	104.6	106.22	105.29	104.36	106.41	106.21	105.93	105.46	105.04	103.94	107.26	104.72	105.31	105.15	104.82	107.11	106.36	107.33	106.22	105.68	105.61	107.03	106.48	106.96	106.62	106.3	105.87	105.35	103.98	104.96	107.11	106.27	106.88	105.34	104.53	104.45	106.3	106.72	105.64	104.97
109.28	109.7	108.4	108.82	108.53	110.43	109.48	108.74	108.94	108.38	107.93	109.52	108.32	107.51	108.93	108.47	108.96	108.89	108.14	107.61	107.56	106.24	109.07	108.4	108.48	108.86	108.83	109.47	109.54	107.16	108.77	109.82	108.63	106.66	108.98	108.77	109.08	108.91	108.85	108.61	110.19	106.93	107.56	110.1	108.45	108.97	108.59	109.76	109.8	108.62
107.97	108.93	107.42	108.31	108.77	108.12	107.51	107.45	106.55	108	107.49	108.42	108.01	107.23	106.57	107.05	107.39	107.52	107.93	108.36	107.67	109.34	108.65	105.69	108.93	109.1	107.88	109.04	106.73	109.05	107.76	107.74	108.35	109.66	108.53	108.06	107.58	108.53	108.79	107.72	106.99	106.44	108.3	107.88	108.36	106.83	108.5	110.76	106.62	109.09
107.06	108.1	108.89	108.2	109.04	109.28	108.4	106.38	108.48	108.84	108.63	109.79	109.78	108.8	108.46	108.04	107.57	108.85	109.97	109.46	106.98	111.02	109.44	108.02	108.04	109.28	107.29	108.47	107.58	107.7	108.63	106.82	108.47	106.98	109.43	106.65	107.62	109.95	107.89	107.75	108.92	107.67	107.88	109.22	106.9	108.48	107.65	107.74	106.78	110.2
106.54	107.21	107.23	108.33	107.63	107.47	106.9	107.02	106.87	109.64	108.66	107.7	108.53	108.02	108.53	106.35	107.84	108.17	109.07	107.37	107.59	106.01	107.57	106.6	107.3	108.23	107.98	107.99	108.33	108.71	106.54	107.25	107	107.76	106.37	109.04	108.51	108.68	106.35	107.73	108.74	106.86	106.68	108.6	107.07	108.42	108.19	106.75	108.18	107.77
102.19	100.2	101.51	102.35	98.784	102.19	101.79	101.4	101.52	101.99	100.1	99.899	99.426	99.018	100.16	100.99	102.22	99.302	100.47	99.611	100.31	100.46	99.844	100.23	100.07	100.6	101.59	101.11	100.92	100.61	100.09	102.11	99.805	100.08	100.32	100.42	101.51	101.2	100.13	101.9	98.764	100.33	100.41	101.52	101.69	101.37	100.83	98.954	101.82	101.07
98.152	97.965	98.485	98.538	99.109	97.911	97.65	98.095	98.771	97.743	98.828	97.774	97.353	99.079	100.65	99.125	100.12	98.538	98.297	99.431	98.067	96.91	97.945	98.428	98.214	96.826	97.271	97.562	97.666	97.721	97.488	99.541	98.031	98.243	97.383	98.543	97.586	97.91	97.728	98.343	98.245	98.84	99.237	99.036	98.541	98.657	96.865	99.365	98.251	98.231
108.73	108.47	107.35	108.58	109.95	109.41	107.86	107.81	108.69	109.41	108.12	107.48	108.72	108.28	109.01	108.03	108.79	109.14	109.07	108.67	108.89	108.42	108.53	109.45	106.34	108.09	107.22	109.08	107.83	108.89	106.28	106.95	108.47	107.62	105.71	109.11	108.84	107.48	106.75	106.69	108.93	107.93	107.46	109.72	108.98	108.26	108.35	109.12	107.74	107.35
108.53	107.48	106.96	107.48	107.72	108.32	108.29	107.36	107.91	107.88	110.38	109.11	107.06	107.27	106.36	108.49	108.87	108.76	107.05	109.49	107.32	107.6	108.73	107.9	108.32	108.99	109.78	106.88	106.94	107.17	108.23	108.59	107.21	107.44	108.51	106.64	106.91	108.05	107.58	107.84	106.47	106.81	106.65	106.19	107.03	108.17	107.31	108.14	106.68	109.6
108.85	108.87	107.49	108.83	108.92	110.04	107.66	109.23	108.66	110.22	110.09	107.84	109.36	108.13	108.25	107.41	109.25	109.24	108.89	109.38	108.54	109.08	107.92	107.6	109.68	109.5	107.89	109.05	107.45	109.23	109.46	109.24	109.8	109.9	107.96	109.73	108.87	109.14	108.23	109.53	109.03	108.45	107.89	108.63	107.68	109.88	109.01	107.96	108.44	108.69
106.77	107.2	108.44	107.75	106.6	108.42	106.91	107.02	107.01	107.41	107.15	106.17	107.92	108.22	107.66	107.06	106.26	106.03	107.14	107.21	106.25	108.14	107.98	108.18	108.55	108.98	106.61	107.95	108.36	107.44	107.23	107.48	106.56	107.9	107.71	107.09	107.76	108.73	109.11	107.57	108.71	108.73	107.5	107.31	108.37	108.69	108.49	108.77	108.87	107.22
107.55	108.02	109.22	107.21	109.29	107.75	107.58	108.88	107.71	109.31	107.66	108.04	107.23	108.14	107.58	109.17	108.29	108.39	106.2	107.83	108.4	109.81	107.7	107.98	109.19	107.71	108.6	110.58	109.19	109.28	107.92	108.01	108.15	107.48	108.1	107.61	108.23	108.96	109.44	108.6	106.66	109.62	108.79	107.98	108.11	108.41	109.42	106.98	109.12	108.84
106.54	104.41	106.54	107.14	105.39	105.61	104.4	105.1	105.78	105.92	106.18	105.25	105.17	104.68	105.16	105.75	105.06	105.14	104.8	105.7	105.61	105.49	104.21	104.63	104.22	106.86	105.55	104.87	105.29	104.06	103.65	106.17	106.34	105.55	105.62	105.46	106.03	104.4	106.66	105.55	106.07	105.56	105.67	105.68	107.06	105.43	105.55	105.08	105.79	105.58
105.73	105.54	106.55	106.19	106.96	106.43	105.16	108.3	106.04	106.21	105.41	105.77	106.21	107.34	107.65	106.82	106.92	106.21	105.15	106	107.39	107.46	106.27	106.1	105.27	107.47	106.78	107.37	107.58	107.15	106.46	105.32	106.52	107.66	105.57	106.17	105.93	106.55	107.52	107.37	107.33	104.88	108.46	106.77	107.55	104.28	105.56	106.53	107.49	106.41
105.52	106.38	105.45	104.79	104.7	104.19	104.9	105.43	106.96	105.85	105.79	106.21	105.88	105.89	106.85	107.1	105.49	105.84	105.42	104.64	103.86	105.36	105.91	107.44	105.87	106.05	105.1	106.54	105.56	106.34	105.33	105.98	106.44	105.07	106.71	106.38	104.95	105.19	105.67	105.88	106.37	104.3	105.92	106.95	106.17	106.4	107.53	105.6	107.35	106.64
107.53	108.38	108.7	108.6	109.37	109.17	107.26	108.7	109.11	108.77	109.22	107.5	107.93	110.13	107.75	108.13	110.69	107.52	107.63	107.21	108.34	109.49	107.87	109.36	108.05	107.85	108.63	106.69	109.38	109.55	109.34	107.23	107.6	108.76	109.66	109.24	110.08	108.37	107.42	107.26	108.09	108.42	108.54	108.82	107.19	109.27	107.23	106.81	106.46	108.06
109.6	109.85	108.59	109.18	108.44	108.78	107.54	107.47	108.41	108.39	108.61	108.07	110.01	108.56	109.65	109.36	109.51	108.37	109.56	108	110.13	106.86	107.95	107.41	108.2	109.68	107.69	107.38	107.54	108.55	110.34	107.85	107.06	108.88	108.41	109.15	108.27	108.66	108.31	107.18	106.95	108.8	108.27	107.78	107.15	110.44	109.1	108.67	108.05	108.21
108.37	108.79	108.17	106.48	107.91	107.85	108.51	108.94	108.53	107.45	107.33	109.01	107.77	108.74	107.51	108.98	107.69	108.57	107.03	107.93	107.68	107.59	108.5	109.16	107.97	108.93	107.56	105.72	108.71	107.26	108.24	108.42	107.89	107.51	106.66	108.47	107.1	108	109.04	105.96	107.19	108.91	106.79	106.76	106.39	108.24	106.7	107.44	110.22	108.4
97.912	98.042	99.139	96.961	96.113	97.789	98.655	99.883	98.452	98.425	98.518	97.605	99.525	99.005	97.744	96.977	98.064	97.984	98.852	97.454	98.417	99.569	98.354	98.16	96.798	97.699	99.531	98.871	98.195	96.346	97.862	97.509	97.425	96.998	98.333	97.255	99.681	100.37	97.737	99.305	97.741	98.986	98.026	97.788	99.028	98.484	97.955	97.66	98.38	97.65
110.36	110.39	110.43	110.86	110.51	111.48	110.55	110.16	111.73	107.59	110.34	110.36	111.26	109.23	109.48	110.43	111.8	110.43	110.22	110.96	109.86	109.02	109.97	107.71	109.99	109.56	111.4	109.24	110.75	109.73	108.14	109.83	110.6	110.96	109.98	110.95	110.14	109.48	110.15	110.41	110.25	109.98	110.42	110.93	108.93	111.09	111.23	110.37	110.7	111.32
107.93	109.25	108.3	107.51	107.47	107.5	108.46	107.24	107.69	106.42	107.94	108.7	107.05	107.43	109.75	108.15	107.95	108.12	107.67	107.89	109.06	107.62	106.91	109.01	109.55	107.29	108.32	108.03	108.69	109.29	107	108.26	107.68	107.59	108.52	107.62	109.1	109.39	107.66	109.06	108.4	109.05	109.34	106.72	109.21	108.23	108.55	108.7	108.29	109.49
100.32	101.09	102.18	101.07	99.744	101.08	99.988	99.71	100.64	100.45	100.9	101.49	101.26	99.424	101.22	101.64	100.86	102.6	100.27	100.94	101.05	101.27	102.89	99.662	100.2	99.776	101.27	101.85	101.35	100.89	100.44	101.11	102.97	100.85	99.291	99.785	101.4	100.79	101.49	100	99.932	100.06	100.62	99.458	99.474	100.91	99.36	101.06	100.35	101.09
107	106.53	108.18	108.62	107.7	107.1	106.43	107.5	107.42	107.91	108.62	107.51	108.87	106.08	108.21	108.1	106.34	107.37	108.28	106.61	108.43	107.4	106.4	108.21	107.31	107.84	109.28	107.05	108.66	108.89	108.48	108.07	106.98	107.21	107.52	106.65	106.46	107.46	106.9	108.69	108.01	108.14	107.13	108.92	108.6	106.81	108.86	108.25	108.62	108.67
105.55	105.84	106.25	106.59	106.34	106.01	105.65	104.26	105.31	105	107.04	106.06	106.47	103.96	107.93	104.91	105.49	106.35	105.85	106.95	105.85	105.49	104.81	105.96	105.12	105.45	104.57	106.08	106.21	105.04	104.73	104.34	107.52	107.41	106.16	106.58	105.8	103.26	105.54	105.9	106.05	105.38	107	105.54	106.07	105.5	104.92	105.3	104.88	106.29
108.19	106.59	105.6	106.61	106.71	105.16	106.11	105.39	105.74	106.84	106.33	106.23	106.23	106.1	106.71	107.02	105.61	107.8	107.78	106.85	106.17	105.14	106.59	107.46	106.81	106	107.13	106.53	105.72	106.71	106	106.77	105.08	106.8	105.85	108.59	105.41	108.55	107.31	106.54	104.95	106.79	106.88	107.08	107.69	105.11	105.34	105.45	105.5	105.49
105.96	105.83	105.44	106.1	106.28	104.31	104.96	104.73	105.7	106.05	105.9	105.71	104.66	105.4	105.16	104.75	105.34	104.97	105.39	106.06	106.5	105.83	106.15	105.96	106.3	106.83	107.7	104.37	105.98	106.37	105.97	106.07	106.15	105.54	105.65	106.41	106.42	104.42	105.97	104.79	104.48	104.1	105.93	105.28	106.76	105.27	107.07	107.14	103.62	104.79
108.33	108.32	108.96	108.23	109.44	108.27	109.18	108.09	108.46	107.32	108.83	107.75	109.56	106.55	108.2	108.1	107.85	108.14	108.85	108.02	108.33	108.59	109.12	110.2	108.78	106	107.99	107.91	110.25	107.31	106.78	108.87	107.28	108.68	108.54	108.2	108.33	108.87	108.27	107.37	109.05	107.16	110.37	108.79	109.26	108.65	107.32	107.91	108.34	107.25
105.09	106.47	104.23	104.67	104.91	104.84	107.04	105.72	105.91	106.55	105.59	107.07	105.7	106.2	105.42	106.08	105.54	105.45	104.92	105.85	105.72	105.29	105.13	104.84	106.81	104.53	104.82	105.27	105.48	104.41	105.9	106.1	105.21	105.32	106.26	105.16	106.67	105.65	105.79	106.06	106.95	106.05	105.44	106.05	106.13	103.36	104.84	104	106.36	105.48
107.01	108.12	108.86	110.44	106.85	108.62	108.55	107.94	108.15	107.97	108.07	107.9	110.25	109.19	108.03	107.77	107.15	109.34	108.71	108.05	107.57	108.54	108.08	109.04	107.18	107.13	106.74	108.28	106.53	108.07	107.75	107.75	106.79	107.92	108.73	108.7	106.64	108.74	107.9	107.07	109.18	110	108.28	108.22	106.76	108.73	107.51	107.26	107.73	108.23
105.53	105.78	105.8	104.89	106.92	105.7	106.5	105.47	105.52	105.41	107.39	105.8	105.16	106.73	104.93	104.13	105.34	105.71	104.52	106.18	104.88	105.77	105.29	104.92	104.26	105.14	105.55	104.95	104.91	106.21	106.83	105.15	104.83	106.02	105.5	105.6	105.71	105.57	106.51	105.41	106.57	105.77	105.76	106.87	105.53	106.78	105.02	105.53	105.34	104.39
98.907	97.972	98.789	98.087	97.79	98.635	99.299	98.41	98.193	97.829	97.938	99.354	99.532	96.88	97.872	99.146	99.945	98.694	99.868	98.282	99.395	98.965	97.809	99.148	99.156	99.559	98.953	99.219	98.615	100.12	98.511	98.092	99.257	98.743	98.195	99.573	98.556	98.64	98.79	100.03	100.25	100.31	99.522	99.905	98.855	98.373	99.052	97.672	100.16	99.078
101	100.02	101.45	101.04	100.81	99.914	99.142	99.316	99.869	100.82	101.23	100.53	102.07	101.96	102.4	101.6	101.4	101.16	101.22	101.05	99.613	100.41	101.88	100.86	100.48	100.12	100.14	99.572	100.63	100.85	102.39	100.74	100.61	99.175	101.38	102.48	101.04	101.78	101.79	100.07	102.21	99.698	99.66	99.686	101.49	100.63	100.67	101.12	99.67	101
105.37	105.95	106.88	107.07	105.15	105.1	106.62	106.02	106.26	106.58	105.45	106.36	106.29	105.74	105.64	106.49	107.01	106.33	106.71	106.35	106.63	105.94	106.75	104.99	106.07	105.9	106.71	109.08	106.75	106.46	106.74	105.46	107.7	107.57	106.09	105.43	106.27	104.86	108.57	106.66	107.81	106.87	106.35	106.46	106.58	105.99	106.62	106.14	106.23	106.03
110.4	107.93	107.28	108.18	108.35	108.72	108.49	108.46	107.35	108.32	108.48	108.91	108.75	108.33	108.25	107.37	106.81	109.39	107.69	107.6	108.09	108.11	107.17	109.28	108.12	109.36	107.86	107.52	107.49	109.47	109.19	108.93	108.24	106.16	108.37	107.8	108.08	107.83	109.92	106.43	109.72	108.15	109.58	107.91	108.83	109.21	107.47	109.02	107.09	108.01
99.349	98.601	98.056	97.357	97.253	99.479	99.294	100.21	98.713	98.371	97.917	97.723	98.39	98.203	98.751	98.041	98.413	98.802	97.42	101	99.276	98.923	97.924	100.87	99.484	98.288	99.2	98.795	99.337	99.492	97.808	99.184	99.56	99.004	99.989	97.741	98.89	98.905	98.197	98.708	98.015	98.278	98.49	100.87	99.153	97.972	99.703	98.148	99.823	99.069
99.286	99.118	97.866	98.01	98.216	98.28	99.627	99.951	99.041	99.238	100.74	98.922	98.081	98.159	99.444	98.074	99.441	98.863	100.51	98.683	99.998	98.483	99.347	100.96	97.897	97.078	98.677	99.383	99.934	99.108	98.782	96.795	98.554	98.376	100.12	98.565	99.163	98.154	98.359	100.5	99.2	99.021	100.6	97.602	98.757	98.612	99.387	97.443	100.66	98.913
108.13	109.34	108.72	108.14	106.45	107.78	106.62	109.13	107.89	108.39	107.06	107.97	108.56	107.73	108.47	110.19	107.54	108.38	107.98	109.15	107.74	109.43	108.17	107.54	108.95	107.14	109.66	108.32	109.76	109.77	108.39	109.59	106.5	107.7	108.28	107.97	108.14	109.84	108.59	109.28	107.98	107.6	106.64	107.96	108.72	108.63	109.03	107.13	108.45	109.17
109.65	107.81	105.93	107.19	107.56	107.98	108.6	107.4	108.6	106.87	108.74	107.95	107.08	107.15	108.29	106.86	108.06	107.6	105.67	109.84	108.22	107.81	107.78	108.15	108.54	106.09	108.68	108.28	108.36	107.77	107.7	108.16	108.03	107.52	106.66	106.61	108.52	106.63	108.49	107.52	107.97	107.91	107.01	109.03	106.48	107.63	108.34	107.37	107.51	107.55
107.38	108.74	108.13	109.21	105.73	107.73	108.41	108.03	108.91	107.78	108.35	107.15	108.02	105.69	108.38	107.81	109.16	108.37	108.95	107.56	107.22	107.13	108.13	107.6	107.76	107.93	108.98	109.08	108.77	107.86	107.31	108.24	108.37	107.53	108.21	111.08	108.73	107.92	107.87	107.33	108.47	110.37	107.51	109.89	108.74	107.36	106.81	108.81	109.07	108.57
105.26	103.63	105.91	107.14	105.94	105.45	105.62	106.21	104.74	106.23	106.03	105.19	105.64	105.93	103.5	105.74	104.82	105.55	105.56	105.4	105.39	106.67	106.27	106.15	106.09	105.96	105.38	107.97	107.01	105.33	105.97	104.25	104.79	106.16	105.49	104.58	105.27	105.41	103.82	104.56	104.36	103.29	105.84	105.49	103.06	106.89	103.91	105.11	104.67	105.94
106.91	104.88	106.05	105.98	105.44	106.2	106.11	107.3	105.79	106.14	104.53	106.97	105.91	107.26	105.62	107.96	107.22	106.62	105.19	105.97	106.96	106.66	105.54	107.29	106.21	107.08	106.8	107.48	106.13	106.41	105.37	106.54	106.59	106.07	107.04	107.27	105.5	106.84	106.79	105.91	106.59	106.76	105.82	105.48	106.81	106.1	105.38	106.52	107.25	106.25
107.99	108.49	107.33	107.59	107.34	107.54	108.76	108.12	109.08	106.52	107.59	108.94	106.9	106.67	107.96	107.68	107.58	109.32	108.19	108.56	108.98	109.96	107.02	109.45	109.23	111.03	108.32	107.65	107.89	107.86	108.18	107.98	107.85	107.73	108.47	108.55	108.52	106.6	106.34	108.03	107.34	108.98	106.39	107.16	108.36	108	107.9	108.29	109.36	108.59
106.84	109.29	109.19	106.86	109.18	107.61	108.72	107.69	109.04	105.63	109.24	106.67	108.26	106.19	106.52	106.6	106.31	106.43	107.76	106.96	107.89	108.75	106.09	109	105.84	108.31	109.26	108.99	106.73	107.36	107.38	108.05	108.05	106.55	108.29	108.02	107.4	107.89	107.61	107.9	107.67	107.62	107.19	107.86	106.84	106.8	105.63	107.03	105.88	106.19
97.216	99.508	98.148	98.625	97.394	98.427	97.963	96.464	97.209	100.22	97.414	98.847	98.995	98.879	98.705	99.336	97.775	99.039	97.057	97.84	98.827	96.825	98.514	97.921	98.246	97.557	97.085	98.94	98.689	97.43	96.887	98.507	97.123	98.711	97.927	96.785	97.411	98.077	98.549	98.723	98.547	97.326	97.967	100.04	96.396	98.675	98.91	99.821	97.954	98.32
97.149	98.587	97.879	98.583	96.248	98.313	97.775	100.19	96.857	98.796	96.892	98.739	97.22	97.766	99.084	97.177	97.914	98.577	97.993	97.292	97.166	98.524	96.033	97.505	99.303	98.495	98.252	98.297	99.723	96.455	98.374	98.661	99.273	97.763	99.206	98.843	99.41	98.435	98.824	99.511	98.234	97.122	98.628	98.48	98.429	97.459	98.224	99.245	99.088	98.724
108.45	107.76	108.88	107.38	108.73	108.29	107.51	107.5	107.86	108.55	106.66	106.56	107.75	108.35	107.66	108.42	108.07	108	108.64	106.19	108.84	106.69	107.46	105.99	106.51	108.61	108.69	107.53	107.71	107.03	108.39	107.7	106.48	108.75	108.48	107.44	109.9	108.8	107.66	108.26	108.08	107.29	106.61	106.81	106.45	107.5	108.74	109	107.35	107.86
105.71	106.87	105.85	104.63	106.71	105.87	104.42	105.02	103.74	105.37	104.89	105.35	106.39	106.35	105.68	104.69	105.59	105.78	105.8	105.14	106.08	104.98	106.05	104.37	105.62	105.41	107.28	104.74	104.15	105.7	106.8	104.13	106.78	105.87	105.88	105.37	104.7	105.19	105.61	107.95	104.92	104.53	106.33	105.8	106.95	105.81	105.02	106.82	104.62	104.7
106.08	105.65	107.54	106.99	106.49	105.78	105.89	106.27	105.14	104.99	105.01	104.41	105.71	104.82	106.13	106.36	106.35	106.03	105.05	104.95	105.17	105.86	104.24	106.17	104.55	105.63	105.4	105.18	105.74	107.09	104.68	105.76	105.79	106.14	107.5	105.12	106.25	105.33	106.04	105.8	106.62	106.61	105.18	105.12	105.7	105.49	106.4	106.47	106.97	105.64
106.15	105.08	104.62	107.17	106.44	105.81	106.55	104.96	106.06	105.27	104.89	105.14	105.83	105.08	105.19	105.12	104.67	106.27	106.26	105.05	106.09	103.71	106.16	105.36	105.94	104.48	105.13	106.26	106.17	105.91	105.99	105.56	106.43	105.43	105.49	104.25	105.54	105.44	107.73	106.11	105.3	105.53	105.24	106.86	104.95	103.15	105.53	106.12	105.67	105.93
98.673	97.014	97.613	97.739	97.102	99.365	98.385	95.698	97.226	96.98	97.949	98.471	97.47	98.898	97.667	97.243	99.951	98.346	96.77	97.765	96.849	97.859	98.709	98.557	97.691	98.298	98.616	96.923	97.206	97.156	97.615	100.63	98.729	96.059	97.514	98.473	97.559	97.725	97.801	96.688	96.542	96.68	99.703	97.712	98.071	99.415	99.186	96.878	97.408	98.606
104.98	104.04	105.41	105.05	104.98	106.66	104.96	104.74	106.39	106.59	106.16	105.7	104.99	105.59	105.39	103.89	105.71	104.93	106.08	105.65	104.5	105.78	105.54	106.28	106.8	106.9	104.67	107.12	105.75	106.75	104.61	106.02	104.5	105.9	105.91	108.34	104.31	106.15	106.78	105.73	106.59	105.92	103.62	106.72	104.82	106.42	104.48	106.93	105.35	106.42
103.89	104.72	106.39	104.78	105.34	106.97	105.59	105.14	105.08	105.09	106.27	105.07	104.73	105.71	105.82	104.38	105.03	107.08	105.93	104.23	106.59	105.89	103.85	105.52	105.8	107.76	105.23	105.06	105.05	105.07	105.75	105.3	104.95	104.54	105.1	107.64	105.67	104.82	105.38	105.75	104.01	105.4	104.55	106.32	103.22	104.96	106.05	105.81	106.19	105.34
105.69	104.85	104.58	104.91	104.56	105.72	105.4	105.23	104.68	103.51	105.8	105.09	106.06	104.5	106.72	105.46	106.19	106.17	104.56	103.71	105.04	107.47	105.07	105.3	105.81	105.13	105.81	105.37	106.59	106.65	104.74	104.61	104.82	105.69	104.92	105.46	104.81	105.96	107.06	105.58	105.98	105.37	106.39	104.59	106.03	105.68	105.74	105.67	105.29	106.12
97.106	98.094	98.768	100.59	97.017	97.256	98.679	97.894	98.193	97.544	97.005	98.212	98.253	98.724	97.766	98.096	97.631	97.346	99.309	98.85	98.474	97.901	98.142	100.13	98.762	99.17	97.347	98.599	98.403	98.284	98.478	97.522	96.104	97.137	99.212	97.75	97.882	95.81	99.187	97.938	98.748	98.702	97.652	98.253	97.976	98.322	99.027	98.815	96.759	97.675
[truncated: 150 more columns]
