# Supplementary material for: Genetic dissection of main and epistatic effects of QTL based on augmented triple test cross design
Source: PLoS One. 2017 Dec 14;12(12):e0189054. doi: 10.1371/journal.pone.0189054 (PMC5730204; doi:10.1371/journal.pone.0189054)
Supplement: S10 Supporting Information — (ZIP) [file pone.0189054.s010.zip › z6_150_0.8_5.csv]

97.58	99.826	98.976	101.09	100.57	102.33	100.84	99.972	101.3	100.73	100.14	98.965	102.34	100.08	100.72	101.25	99.493	101.2	100.08	100.61	100.29	98.963	101.31	101	99.634	101.55	102.31	100.38	101.23	102.49	101.26	100.14	99.43	99.931	99.989	101.8	99.826	98.576	101.91	99.239	100.88	100.3	100.47	100.59	97.808	101.97	100.83	100.74	100.08	100.22
98.36	97.861	96.317	97.598	99.349	97.874	97.631	95.818	99.034	97.974	95.1	98.258	97.587	100.87	98.667	97.223	98.554	98.292	98.031	99.274	99.074	97.273	96.556	98.642	99.76	96.249	97.186	97.968	97.011	98.87	97.109	100.13	97.633	98.886	97.546	98.589	96.634	97.824	97.448	98.042	97.342	96.326	99.268	96.017	97.151	97.094	100.16	97.172	100.27	98.317
108.29	107.45	107.76	107.08	106.53	106.68	105.42	107.1	106.32	107.58	107.36	105.28	107.22	106.45	105.53	105.77	106.63	104.89	105.95	106.28	108.72	104.44	105.97	103.6	106.6	105.63	105.44	106.86	106.92	108.7	107.62	108.62	105.84	106.93	106.98	105.15	106.63	109.27	107.64	106.68	107.64	108.37	102.6	105.23	105.54	106.85	106.43	106.08	105.61	105.58
99.992	98.994	97.382	99.367	100.18	97.596	97.93	95.937	98.574	98.491	97.243	99.147	97.559	97.632	98.8	98.031	98.346	97.425	96.045	96.823	95.867	97.847	98.544	99.874	99.776	98.212	98.424	99.379	100.53	98.704	97.153	96.421	100.36	96.458	96.383	97.572	96.842	98.959	96.101	99.207	99.398	99.251	97.757	97.902	95.577	96.067	99.324	97.127	98.16	99.325
104.56	103.45	107.57	106.37	105.44	108.67	104.94	105.61	104.08	105.25	107	105.97	103.35	108.87	107.42	106.29	108.27	104.76	105.53	104.27	106.49	106.52	103.09	106.57	106.78	104.98	103.72	105.03	105.56	104.55	104.85	105.15	106.27	105.97	105.05	106.71	103.62	106.09	105.47	102.29	104.55	105.75	103.99	104.1	107.55	108.54	106.92	107.1	106.99	107.15
104.17	104.13	100.98	102.58	101.81	104.72	103.61	102.1	103.51	101.08	103.32	101.76	103.89	101.57	103.22	103.49	105.4	101.74	105.59	103.49	103.23	103.5	102.92	100.75	101.97	103.14	100.72	102.57	102.57	102.72	104.8	102.83	103.31	104.33	101.2	103.17	102.4	103.62	104.2	104.21	102.31	102.56	101.6	101.45	98.884	103.53	101.99	104.62	102.81	103.29
109.09	106.86	102.17	106.24	107.64	105.2	103.61	106.66	106.85	105.52	106.95	103.33	103.44	104.91	105.85	106.37	105.69	108.88	106.08	105.69	106.68	106.22	105.8	104.68	105.7	106.04	103.47	105.55	103.08	103.48	104.92	106.15	103.67	103.27	107.22	103.87	105.84	105.24	102.3	104.91	106.29	105.36	107.16	106.71	106.46	105.7	104.71	105.86	105.18	103.79
104.55	103.56	104.92	104.29	106.27	103.42	105.13	107.67	104.42	105.02	104.74	107.52	105.91	103.65	104.2	103.53	103.03	107.04	104.21	105.98	106.68	104.47	105.88	105.02	104.4	104.98	105.42	103.73	104.45	105.86	105.98	104.68	105.51	104.98	104.85	106.46	105.83	105.71	106.57	104.33	107.05	105.05	104.93	105.21	101.3	103.11	103.48	106.23	105.32	104.13
101.03	99.004	99.617	100.57	100.93	99.367	99.336	101.61	98.929	98.911	102.59	103.15	101.11	102.2	99.644	99.357	98.269	100.61	98.487	97.36	96.368	100.36	98.738	99.482	99.569	98.59	100.88	99.748	102.9	99.309	101.16	99.338	100.87	102.04	100.53	100.52	100.13	101.87	100.62	101.63	100.5	102.51	102.13	100.39	100.32	99.589	101.95	99.942	102.48	100.07
107.02	106.05	105.73	104.28	105.94	104.89	104.89	105.9	103.95	106.73	104.53	104.05	107.35	106.72	102.87	106.65	107.55	105.47	105.62	103.72	106.29	106.96	105.26	106.65	103.84	105.64	107.26	105.53	104.07	104.48	103.72	105.29	104.73	106.37	106.18	106.91	106.61	105.22	105.44	107.01	106.69	106.21	106.16	102.74	106.35	103.22	104.74	107.67	103.22	105.08
108.77	104.8	107.59	106.37	107.06	105.85	106.79	105.61	102.91	104.52	103.78	107.16	104.7	104.18	105.69	105.47	105.65	106.95	109.08	104.65	103.49	105.98	106.85	103.43	104.68	105.76	106.41	102.61	106.59	104.6	104.95	106.54	106.38	106.04	104.54	106.84	105.42	104.96	106.01	106.22	108.07	104.57	104.52	105.94	105.76	105.48	107.78	105.42	106.96	106.09
105.9	109.04	108.39	108.87	111.37	110.4	105.62	109.21	107.52	108.42	109.91	109.23	107.17	107.85	107.46	106.69	109.24	107.77	108.83	107.99	106.59	107.08	110.99	107.88	106.81	110.65	110.6	107.3	106.44	108.92	108.31	107.94	109.33	107.44	106.6	110.36	108.14	108.4	106.18	107.8	109.25	109.03	108.77	106.97	107.49	107.89	109.57	108.22	107.83	109.4
97.623	99.534	98.498	99.286	96.313	98.759	98.759	97.571	98.56	99.489	99.95	100.28	96.58	100.01	100.36	101.37	97.644	100.62	97.273	99.715	98.89	99.185	100.22	96.912	98.043	99.68	98.671	96.813	98.37	99.391	96.979	99.314	101.55	98.593	96.612	97.8	97.464	97.736	98.813	101.33	97.523	97.219	98.809	101.7	99.181	98.458	96.889	99.093	98.464	98.991
105.68	108.37	106.05	108.5	106.06	104.16	106.18	103.86	104.42	106.56	106.82	104.6	107.44	107.96	104.24	106.8	105.66	107.2	104.51	103.64	104.72	105.65	106.81	105.28	105.61	107.1	106.47	105.32	103.7	106.77	104.33	105.92	105.95	104.15	104.87	103.51	107.37	107.04	103.86	104.51	105.77	104.32	105.16	106.28	106.04	106.28	106.67	105.92	106.84	105.75
107.95	107.8	108.59	108.37	106.2	105.19	109.14	109.12	108.46	106.8	106.02	109.41	109.38	109.62	108.7	105.4	107.9	108.2	108.35	106.72	106.39	108.99	106.49	108.05	107.96	108.16	108.66	107.74	108.49	109.77	107.89	106.9	107.66	107.49	107.13	107.09	108.7	107.5	107.82	105.57	109.86	109.38	107.27	108.4	107.75	109.51	108.46	108.21	110.93	107.61
104.29	105.24	106.39	106.16	106.35	108.34	106.64	106.13	105.19	104.25	104.39	106.97	103.88	104.57	104.94	107.12	106.76	108.21	106.1	104.74	104.43	105.2	105.51	104.75	105.87	106.41	106.65	105.89	107.33	103.54	107.24	105.09	106.37	104.71	104.6	102.76	107.09	101.41	106.28	106.18	105.86	103.88	105.49	106.26	106.31	105.83	106.58	106.57	105	107.77
98.145	98.198	99.269	98.403	99.364	95.677	99.071	98.618	97.709	98.266	99.281	100.1	97.212	95.312	96.018	98.366	97.012	98.688	96.505	97.548	97.822	99.599	99.008	98.083	99.403	98.694	98.768	96.895	100.81	98.595	98.285	98.182	97	97.491	99.849	96.804	99.197	98.02	98.289	96.187	96.768	98.491	95.82	97.978	98.156	99.88	99.883	97.872	97.572	97.326
106.48	106.26	106.5	108.04	107.84	106.58	105.47	108.56	106.61	108.12	107.22	107.06	108.29	107.18	107.46	106.99	104.93	106	108.32	104.14	106.34	107.07	105.4	104.82	105.95	106.38	108.27	107.75	105.09	105.62	106.13	104.51	105.87	106.46	106.61	107.08	107.89	105.96	106.88	107.65	104.64	105.86	107.68	106.39	106.57	103.95	107.55	107.04	108	107.22
98.666	98.747	98.692	98.451	97.717	99.961	98.427	99.588	98.021	98.422	95.732	98.603	97.535	99.298	97.559	95.748	96.523	99.622	97.616	97.398	97.053	99.223	98.404	97.911	98.04	96.007	96.024	96.618	98.096	99.423	99.112	96.968	99	97.253	98.714	98.142	98.348	98.124	99.579	99.294	98.191	99.69	99.199	99.027	96.717	97.503	96.543	95.857	100.85	98.736
104.36	105.67	105.49	107.11	105.26	104.49	106.23	104.6	105.72	106.57	105.78	105.32	104.26	105.27	105.94	107.26	105.26	105.93	106.71	104.95	105.1	106.68	105.42	103.11	106	107.08	107.12	103.87	105.04	104.53	105.72	106.46	107.22	106.2	108	104.99	104.78	104.45	105.79	106.44	105.14	105.75	105.7	105.96	105.19	105.7	105.56	104.98	107.08	105.4
105.84	105.25	104.71	106.01	104.81	106.56	104.46	102.61	102.37	105.56	104.72	106.17	105.63	105.54	103.97	105.17	104.49	103.88	105.65	108.03	104.22	105.92	104.47	107.4	103.98	106.93	106.53	105.82	106.07	106.5	106.22	104.46	105.15	106.77	105.76	106.3	104.55	104.64	101.42	107.02	105.39	107.29	104.96	106.44	107.87	105.97	105.84	106.87	104.78	105.83
106.02	105.15	105.59	105.74	104.07	103.9	106.55	105.51	104.01	106.44	107.27	106.09	104.58	105.15	105.63	104.16	105.06	105.03	105.62	104.35	104.52	109.56	107.59	104.95	107.85	109.97	104.29	106.75	107.13	105.46	105.25	107.53	106.3	105.62	102.85	104.75	105.97	107.13	106.08	104.88	105.75	105.71	106.89	104.74	105.93	105.38	103.23	105.4	106.18	106.96
106.23	105.11	105.41	104.94	106.4	106.06	106.81	104.74	105.77	108.48	106.16	108.68	108.53	104.33	106.94	106.94	105.82	106.34	107.17	105.14	106.47	107.02	106.76	104.83	106.01	106.7	105.59	108.2	106.23	105.23	105.31	108.05	105.5	104.61	108.88	107.52	107.84	106.62	107.91	107.25	108.24	104.69	107.62	106.89	108.66	108.3	105.87	105.6	106.1	105.48
104.64	106.43	105.4	108.9	107.19	106.33	105.93	105.86	105.93	106.74	105.94	104.31	105.3	106.31	106.9	107.15	105.74	105.29	107.27	105.39	107.89	107.82	106.23	106.43	106.05	104.71	106.95	105.63	104.3	105.89	104.13	105.06	105.8	106.09	108.23	104.59	105.62	106.05	103.67	105.17	104.1	106.5	104.92	106.34	105.17	107.67	105.43	106.99	105.95	107.49
107.5	108.64	108.9	108.11	107.74	107.53	109.26	106.38	107.51	105.86	108.78	106.48	108.7	107.48	109.68	109.01	109.07	110.11	107.15	108.33	107.29	110.5	109.45	105.71	108.62	109.57	109.91	109.31	109.94	109.83	109.23	107.13	107.78	109.85	109.93	108.19	110.17	109.3	108.89	107.35	108.26	107.7	107.52	108.05	106.97	110.74	107.5	109.21	108.93	109.29
99.368	97.765	99.461	97.51	96.005	99.776	100.89	96.207	98.759	99.679	97.089	97.38	98.298	98.952	97.615	98.295	97.726	100.39	98.497	98.992	97.884	97.292	99.331	99.297	98.657	99.231	96.549	100.48	98.856	98.255	99.865	97.753	99.144	96.491	98.348	97.006	99.265	98.459	97.686	99.195	97.139	97.123	98.048	100.12	98.649	97.353	100.79	97.52	96.151	100.11
104.79	109.77	107.5	105.39	105.44	104.82	105.74	106.35	106.62	106.58	106.63	106.34	106.49	106.45	105.11	105.88	106.88	103.22	107.17	103.23	105.18	107.92	107.04	105.69	105.73	106.64	104.38	104.94	105.89	104.37	103.6	104.77	103.35	106.5	105.43	107.32	106.73	106.85	107.62	105.29	106.05	106.83	106.42	104.63	105.87	104.88	106.36	106.46	106.13	106.57
100.46	100.27	99.683	103.91	100.72	101.03	102.27	101.53	99.546	98.161	100.15	101	101.97	99.122	99.303	98.539	100.35	99.024	100.27	100.17	98.993	101.06	100.99	101.09	100.39	99.566	99.838	99.054	98.787	100.26	101.13	100.68	99.834	99.603	101.3	99.261	100.13	99.228	99.134	100.56	100.09	100.45	100.2	101.01	100.9	98.804	101.02	101.76	101.18	100.51
108.27	108.67	108.32	108.26	108.62	103.66	107.58	107.63	108.65	108.18	107.87	107.78	109.01	107.04	106.65	106.71	107.86	105.93	108.14	107.59	107.63	108.37	106.13	108.84	105.22	109.64	106.47	105.34	106.87	105.87	107.9	106.83	106.86	108.5	107.7	109.95	103.98	108.28	107.54	110.01	108.17	108.92	106.89	109.53	107.44	109.52	106.32	109	111.02	107.71
107.49	106.36	108.81	110.89	108.7	109.47	109.46	108.45	106.8	107.72	111.23	109.18	108.52	108.81	105.83	107.75	107.38	110.18	108.5	108.09	109.08	108.62	107.94	108.72	109.25	108.44	108.67	109.33	107.34	111.1	107.61	108.92	108.84	109.01	107.05	108.27	110.02	109.44	109.66	108.7	108.24	110.25	109.59	108.3	108	109.47	109.94	109.44	108.14	109.38
105.11	107.97	108.9	106.74	107.21	107.75	107.87	107.44	108.11	106.29	109.38	108.16	106.16	108.61	109.62	109.03	107.66	106.54	107.6	107.09	107.69	105.27	106.75	107.58	106.42	106.49	107.18	108.8	108.71	108.3	108.17	107.65	106.95	109.52	109.97	107.82	107.76	106.72	106.73	107.36	107.41	106.75	107.75	108.42	108.89	108.63	106.95	107.52	107.47	107.18
107.09	105.11	107.09	107.67	105.14	107.17	109.1	104.82	108.69	104.14	106.75	106.69	106.55	107.91	105.65	108.05	107.2	105.47	108.28	106.99	105.48	104.3	105.8	108.96	107.01	107.01	105.43	109.01	105.22	106.7	107.27	108.93	108.05	105.93	107.82	104.56	106.27	106.91	107.75	105.29	106.21	108.37	104.68	107.05	106.08	106.48	105.61	107.71	106.46	107.42
100.57	101.45	102.6	101.3	101.28	99.207	101.78	97.739	101.29	102.36	99.527	102.68	100.88	101.05	102.82	98.747	100.81	101.07	99.598	98.738	101.1	98.665	103.1	99.131	103.33	99.337	98.683	100.52	100.98	98.23	101.2	99.676	99.724	102.89	102.67	102.02	101.2	100.26	100.55	102.09	99.942	102.62	99.8	100.88	99.997	102.55	100.38	99.998	101.16	100.2
106.1	104.72	109.13	107.83	107.92	105.87	105.17	104.99	106.12	107.49	106.64	107.69	107.36	105.44	104.74	106.25	105.7	106.94	106.71	107.62	107.34	104.89	105.89	109.44	106.9	107.54	106.12	106.9	105.5	105.98	105.46	107.04	106.88	107.66	105.12	106.55	105.06	105.8	109.49	105.74	105.16	105.2	104.4	109.31	106.01	106.3	106.33	106.5	105.29	105.66
110.33	107.22	110.49	106.99	108.96	107.39	106.53	109.36	108.76	108.09	110.34	107.27	110.4	108.13	107.64	109.4	108.54	109.11	106.81	111.22	110.01	108.88	107.23	108.19	108.37	110.05	109.83	107.92	106.54	111.31	109.6	107.13	107.71	110.62	109.04	109.68	108.58	111.16	108.67	108.95	108.22	106.68	106.69	108.79	109.59	108.9	111.08	107.37	109.9	109.13
101.09	99.935	100.85	102.54	100.74	102.24	100.46	101.75	101.97	100.4	99.842	101.26	100.25	103.75	101.06	100.12	101.66	99.973	102.26	101.82	101.08	102.22	100.15	100.28	103.34	100.16	102.76	100.58	99.251	102.18	100.57	101.52	104.02	101.05	98.678	100.49	103.68	99.214	101.68	101.29	100.81	101.31	101.45	101.51	98.216	101.98	99.811	102.37	101.05	102.08
107.75	105.71	106.9	109.56	105.2	106.27	105.76	108.71	106.93	105.69	105.87	106.02	107.98	109.31	107.3	106.17	106.94	108.11	105.07	105.9	107.01	106.08	106.41	104.47	104.7	107.44	108.82	107.12	105.23	108.22	109.18	106.25	105.89	107.37	108.43	105.52	107.13	107.46	107.12	106.97	105.99	105.63	107.27	104.92	105.14	108.71	104.5	106.74	106.53	108.88
107.11	108.26	107.29	106.55	106.03	105	110.11	108.44	105.84	106.11	107.74	109.18	107.39	108.55	107.56	107.65	109.68	110.28	109.48	107.26	107.95	106.09	109.52	107.78	107.3	109.39	108.68	108.16	106.82	106.72	108.53	108.97	108.86	109.3	109.19	108.06	107.42	108.47	106.82	109.07	108.31	107.71	109.65	107.82	106.71	105.45	108.14	105.98	107.46	109.48
107.64	110.83	109.26	108.24	108.12	108.94	109.22	107.61	107.84	109.92	110.15	106.83	108.44	108.19	110.41	107.87	108.89	107.48	109.95	110.67	108.07	109.1	107.32	108.24	110.04	109.74	108.92	108.54	106.57	107.85	109.7	109.23	108.51	107.04	106.92	107.7	108.47	108.01	108.4	109.82	106.69	108.48	108.48	111.14	108.25	108.28	108.97	111.3	108.17	109.67
107.13	104.43	105.91	106.66	106.88	105.79	105.82	105.63	105.8	106.04	104.97	103.75	106.82	104.82	105.86	107.53	105.06	106.46	106.28	105.5	105.41	104.58	103.89	107.7	107.17	104.71	105.33	104.69	105	107.61	106.08	107.45	104.93	106.58	104.25	108.47	104.68	105.38	105.14	105.11	103.6	106.01	108.94	106.7	105.22	106.27	105.45	107.11	104.54	106.55
104.99	107.18	108.8	105.19	108.26	105.67	108.79	106.38	107.64	104.94	106.17	106.37	105.48	107.96	106.62	107.74	106.7	107.09	106.33	106.55	108.92	106.39	106.88	107.43	105.48	107.93	106.66	105.37	104.72	106.56	105.05	108.13	103.77	108.31	107.14	105.72	106.1	106.45	108.94	106.66	106.11	105.61	106.75	109.41	106.66	106.69	105.99	106.71	107.58	106.65
108.29	108.79	111.43	109.42	109.88	109.34	110.73	107.86	109.26	108.13	107.64	107.11	110.16	105.83	107.85	110.15	110.09	110.42	108.01	108.88	107.8	107.24	106.38	107.64	109.08	108.68	109.29	109.05	105.34	110.63	108.32	110.24	106.44	107.85	110.29	106.87	109.58	106.71	109.14	110.04	110.27	110.27	108.88	106.77	109.63	109.62	108.46	107.97	108.25	107.65
106.38	103.86	104.8	105.81	105.37	105.33	105.82	103.75	105.3	105.15	106.25	105.76	106.74	105.03	106.22	106.29	104.54	108.72	105.58	107.31	106.79	106.49	105.65	103.34	105.62	105.99	106.9	107.09	108.33	106.46	105.28	104.55	105.42	105.14	106.19	107.37	104.43	106.45	107.12	107.76	104.59	104.07	103.78	105.86	105.23	106.84	105.67	105.66	104.47	105.09
104.74	105.92	105.66	105.18	105.36	106.46	105.12	106.56	105.45	108.77	108.14	104.61	105.95	104.82	105.44	105.23	106.38	105.58	106.12	105.22	107.76	108.41	105.98	105.48	106.49	105.78	108.19	105.2	107.02	107.12	107.17	105.17	106.52	104.6	105.74	107.45	107.23	103.93	105.76	105.24	107.84	106.76	104.37	106.04	104.15	105.19	105.91	106.98	106.82	105.38
99.033	98.564	99.015	99.656	95.381	96.307	97.182	100.64	101.02	99.024	98.385	98.244	99.846	100.67	100.17	100.25	96.837	99.796	100.5	97.899	99.935	99.19	100.68	97.258	98.629	99.345	98.993	94.755	100.22	98.698	99.965	100.46	97.524	98.758	100.41	99.29	99.173	100.03	100.07	97.54	100.53	97.183	99.774	98.857	99.693	99.839	98.519	96.653	98.347	99.133
110.22	108.51	108.26	111.59	111.68	108.55	108.07	108.77	109.19	107.99	107.33	108.99	107.21	108.31	108.56	105.99	108.16	108.56	110.59	107.53	109.12	108.02	109.49	107.99	108.54	110.69	106.89	108.97	109.58	109.45	109.78	109.95	106.83	107.97	106.93	108.08	108.59	108.46	109.08	106.91	109.09	108.71	108.68	107.05	109.69	108.56	109.97	107.38	106.68	108.87
103.65	106.05	107.27	104.89	109.06	103.86	106.41	105.36	105.46	104.59	106.07	107.71	107.19	106.76	103.72	104.69	103.94	106.93	106.95	106.82	107.05	108.51	104.87	106.34	107.86	106	105.84	105.9	105.46	106.84	103.67	109.75	106.51	105.85	105.07	105.92	105.29	103.93	105.26	106.79	107.64	105.34	106.25	108.77	104.91	106.77	105.52	105.05	106.15	107.28
108.79	108.38	109.99	108.73	107.37	108.44	109.57	107.98	109.55	107.38	109.23	108.35	109.91	111.97	109.61	108.5	111.11	109.49	108.37	111.12	107.13	109.32	110.43	109.35	107.3	107.18	109.01	109.91	107.74	108	107.67	105.41	108.26	107.26	108.81	109.56	108.81	107.52	108.18	108.34	108.24	107.73	111.08	105.48	107.96	107.8	109.58	106.4	107.64	111.27
110.03	108.77	111.28	108.37	110.04	110.67	109.33	109.13	109.77	110.14	109.76	109.9	109.91	110.16	110.34	109.33	111.29	111.64	110.45	112.76	113.26	112.19	109.89	112.53	109.73	111.28	110.15	109.96	110.56	110.24	111.7	109.9	112.12	108.81	111.32	110.63	110.18	111.64	110.45	109.63	109.62	110.28	110	110.15	108.45	110.16	107.85	112.11	108.64	108.47
106.16	105.35	105.86	106.42	104.91	107.07	108.58	107	105.43	106.67	108.4	106.47	104.53	105.85	108.12	105.37	105.43	107.34	105.98	104.46	104.78	104.92	103.2	105.74	104.14	106.58	106.02	105.67	108.54	105.12	107.03	105.21	105.18	107.02	105.11	105.24	106.77	106.43	103.31	103.86	106.05	105.46	107.4	106.38	106.52	104.4	108.21	106.1	105.94	106.87
106.31	105.03	105.62	107.19	105.57	107.48	105.51	105.35	105.82	105.32	106.73	106.22	106.38	105.45	105.15	106.88	106.02	108.26	106.33	105.81	106.87	106.14	106.28	106.55	105.39	105.78	105.48	105.67	106.48	108.3	105.68	104.68	105.09	106.77	103.66	106.87	107.03	106.98	105.93	108.07	106.17	107.04	106.9	105	104.97	107.74	105.88	105.58	105.35	107.84
97.535	101.62	101.14	97.387	95.688	95.077	97.99	98.328	96.987	96.597	99.297	99.453	98.303	99.596	98.474	97.493	98.77	97.035	99.104	97.19	99.436	99.335	98.222	100.46	98.912	96.743	100.08	96.7	97.92	97.925	98.678	98.074	98.913	98.435	97.077	98.659	95.914	97.496	97.68	95.944	98.314	97.465	97.531	97.37	99.418	99.523	97.954	97.539	98.291	98.82
110.04	108.3	109.59	109.63	108.98	112.01	112	108.96	111.6	112.11	108.74	107.49	110	110.11	110.58	111.62	110	109.3	110.3	111.98	111.03	112.82	110.86	108.29	111.71	108.51	109.14	112.43	112.1	108.51	109.89	109.31	110.08	111.19	110.44	110.99	111.23	111.8	109.47	112.87	109.9	110.71	111.27	111.21	107.4	110.35	110.41	110.39	111.57	110.34
103.94	104.85	105.31	106.04	105.83	105.66	104.49	106.84	105.99	105.91	105.62	104.69	106.69	104.48	105.48	104.39	105.13	106.31	105.86	107.97	105.26	108.07	106.1	103.46	105.87	106.72	107.62	104.26	104.61	105.39	104.04	106.14	103.46	106.01	106.98	105.05	107.7	105.05	104.78	105.06	104.31	108.31	107.63	104.24	105.67	105.59	104.17	106.35	105.55	106.49
99.387	97.791	100.54	99.116	101.73	98.589	97.945	100.55	101.01	98.741	100.11	98.369	99.642	99.423	98.157	99.749	98.964	98.795	100.6	98.629	101.88	101.11	98.689	99.486	100.14	97.835	101.02	99.133	97.345	98.652	99.063	96.155	99.019	99.871	97.785	98.341	99.272	96.681	99.458	99.077	101.47	97.138	96.092	99.349	100.6	97.08	97.283	98.631	96.994	97.843
104.46	106.86	104.32	106.42	106.61	106.24	104.27	104.34	106.1	105.44	104.09	105.84	102.18	108.67	105.33	105.68	104.93	106.35	106.23	104.19	107.63	106.32	105.15	105.64	107.84	107.6	105.02	105.45	103.49	103.55	103.08	104.66	104.57	104.61	105.11	105.21	105.96	104.06	104.6	104.81	103.67	106.56	106.63	106.96	105.13	107.4	104.48	104.91	104.44	106.02
107.17	107.16	105.63	106.23	104.66	105.78	105.12	105.95	106.08	107.07	106.48	105.96	107.84	105.94	105.46	107.67	105.24	104.44	103.85	106.85	105.93	104.76	101.81	106.36	106.79	105.64	104.06	106.87	106.1	104.82	105.77	105.76	105.34	106.14	107.2	105.97	106.63	104.65	107.23	106	106.97	106.26	104.18	107.66	104.86	105.79	104.97	105.04	105.05	106.25
109.08	109.45	106.92	110.49	106.28	107.69	110.37	110.17	106.28	109.39	105.98	108.31	108.25	110.44	108.09	108.88	108.43	108.63	107.64	107.31	109.68	107.52	109.76	107.57	107.19	109.54	108.15	106.59	108.2	108.38	107.96	109.38	107.08	108.52	109.59	108.5	109.09	106.58	109.68	110.79	109.73	108.45	109.61	109.53	110.77	109.52	109.42	108.89	107.34	108.84
107.93	106.3	106.49	105.47	107.4	104.17	107.43	104.74	106.52	105.05	103.25	105.38	106.23	106.09	107.29	106.22	107.53	104.26	106.08	107.84	104.15	106.63	107.7	106.73	108.03	106.69	107.49	106.27	108.19	107.12	105.74	106.04	105.56	107.6	104.91	103.63	107.71	107.04	105.96	105.41	105.77	105.56	106.19	105.54	106.49	109.39	105.94	107.11	106.19	106.4
101.63	101.51	101.15	100.24	100.05	100.9	100.62	101.02	99.518	101.82	100.4	98.392	100.68	99.188	99.388	98.007	100.23	102.55	99.645	99.133	100.8	97.909	101.04	102.07	99.883	100.84	99.357	99.565	101.5	99.087	98.06	99.674	99.878	99.73	100.54	99.788	99.92	98.115	101.42	100.18	98.383	98.502	100.07	99.576	98.194	99.528	99.061	100.1	98.517	98.701
107.52	102.97	106.73	107.91	104.81	105.62	108.43	103.9	104.42	107.02	105.96	105.29	104.88	105.46	104.93	105.06	107.85	104.6	106.57	104.34	104.57	105.72	107.63	104.62	107.23	106.94	104.6	107.84	105.8	104.07	104.47	106.01	105.9	105.62	103.95	104.74	107.91	106.43	105.71	106.49	107.24	104.7	106.95	105.86	105.57	105.93	104.95	105	104.72	103.24
100.35	100.93	97.882	100.23	99.699	98.112	98.171	98.41	94.041	98.677	98.632	97.914	97.239	96.767	98.606	98.467	99.538	98.23	97.121	96.357	97.423	97.558	97.449	100.55	97.388	97.371	97.619	97.232	98.67	98.974	98.061	97.152	98.745	97.343	99.236	95.783	98.968	96.617	98.632	98.387	96.739	99.524	98.417	97.757	97.912	97.422	98.481	96.768	97.729	98.3
106.98	106.94	110.31	107.49	109.31	107.27	108.48	108.08	108.8	107.59	108.95	107.16	107.66	107.51	108.64	108.28	110.47	107.02	107.83	108.71	109.6	107.27	110.1	109.08	107.69	106.23	107.56	109.5	106.72	107.09	110.98	109.61	109.89	107.66	110.15	108.09	106.97	107.91	108.73	110.04	108.62	108.7	111.06	108.72	107.92	108.69	109.73	108.68	107.63	108.18
104.23	105.82	107.59	107.3	106.58	103.59	106.98	105.52	105.15	107.29	106.95	106.09	106.68	106.1	104.78	106.91	107.17	104.76	104.18	103.92	105.84	104.34	107.28	107.47	105.97	103.84	105.16	107.17	106.14	105.59	105.88	105.95	106.22	107.86	106.14	103.06	106.28	104.94	106.62	105.8	105.55	104.91	104.67	104.27	104.44	104.58	104.12	108.22	105.68	105.51
106.67	106.53	107.02	111.58	108.9	107.85	106.91	109.07	109.24	107.21	107.54	106.96	108.8	107.71	108.41	109.55	107.86	107.57	108.39	108.63	107.1	108.02	106.68	105.69	108.89	108.75	108.76	107.58	105.35	108.96	107.36	108	106.97	109.26	109.6	109.58	109.7	107.93	109.41	107.33	106.8	109.04	108.41	109.33	107.57	106.8	108.39	108.13	108.01	110.24
97.394	99.333	100.76	97.112	97.859	97.807	97.818	97.001	99.202	99.906	100.75	101.46	97.601	96.835	96.803	100.13	99.44	100.72	99.548	96.744	99.049	97.945	98.402	97.846	98.75	97.608	99.722	98.929	97.836	99.446	97.555	94.816	98.52	96.642	99.261	100.2	99.925	99.038	94.915	97.976	96.69	96.698	99.334	95.256	97.932	97.413	97.034	97.735	99.075	99.218
105.79	106.7	108.57	107.8	107.78	107.83	107.68	107.16	106.26	105.64	109.9	107.2	105.91	107.04	106.39	106.59	107.6	106.97	106.1	106.22	105.32	104.41	105.73	107.37	104.41	106	105.23	105.8	105.91	106.33	104.58	106.56	104.89	105.04	106.15	106.01	105.13	106.8	106.06	108.08	106.98	107.77	107.6	105.71	106.95	107.66	107.31	105.3	106.37	106.7
106.26	107.28	107.9	107.44	107.88	106.88	106.84	110.8	107.93	107.69	108.07	110.25	107.12	108.66	107.89	109.38	106.33	108.51	110.4	107.05	106.43	107.5	108.67	108.78	107.87	107.21	103.83	107.02	105.8	109.39	108.63	107.02	108.29	107.83	106.65	108.71	108.49	110.16	107.49	108.18	106.27	107.92	108.93	108.61	108.21	106.16	105.97	105.94	107.8	106.94
107.36	108.26	109.68	108.48	110.48	108.31	106.37	106.98	108.31	109.26	109.63	106.6	106.56	107.07	108.81	109.03	106.39	108.3	108.31	108.25	109.04	108.18	104.7	108.61	107.29	108.8	110.03	109.59	109.72	110.06	108.47	107.18	107.39	105.97	109.04	108.05	107.38	108.46	106.96	107.27	109.97	105.86	107.07	106.97	108.41	108.08	108.57	108.21	107.45	109.17
102.24	100.64	99.78	100.21	99.204	100.36	101.03	100.38	101.3	102.02	100.02	99.762	100.52	101.14	101.04	100.51	99.34	100.25	100.03	100.46	101.13	99.643	98.589	101.56	98.758	100.68	100.35	102.42	102.48	99.665	100.69	99.98	100.82	100.31	100.75	99.812	100.81	101.16	101.21	101.01	101.52	99.712	100.95	99.449	99.248	97.999	102.25	100.77	102.08	100.92
105.38	105.16	103.84	104.57	105.6	107.79	105.77	105.66	105.11	105.78	105.54	104.95	107.59	106.78	106.3	108.67	106.28	108.29	104.97	107.08	105.64	105.7	105.15	104.2	107.12	106.04	104.63	102.46	104.43	103.99	107.01	108.17	104.67	106.07	106.99	103.01	106.55	105.49	106.72	105.61	104.79	107.48	105.92	105.77	104.73	104.33	108.01	105.22	106.19	107.71
105.21	105.65	105.64	108.05	104.86	105.72	106.58	104.52	104.6	104.86	105.17	103.2	105.27	104.02	105.44	102.61	105.33	105.21	105.86	106.81	105.31	104.62	106.71	104.46	106.49	106.39	108.43	106.57	105.77	108.28	108.25	103.12	104.59	107.67	106.84	104.91	105.39	105.84	105.95	103.72	106.52	106.05	103	106.31	106.11	105.45	107.5	106.32	105.77	105.37
107.63	109.16	108.34	106.8	107.98	109.46	110.43	109.62	107.04	108.62	108.39	108.22	108.52	109.81	106.63	110.06	106.42	106.88	109.16	108.14	107.1	109.87	109.71	108.53	105.77	106.16	108.2	107.63	106.07	108.59	106.62	107.5	110.26	107.15	107.24	108.62	104.5	107.96	106.48	105.71	108.42	108.4	107.78	108.85	106.64	108.84	106.29	108.02	106.63	106.17
108.01	105.92	106.6	107.25	105.53	104.58	104.32	105.62	107.11	106.47	107.75	107.89	106.74	107.13	104.95	105.06	104.59	106.92	105.07	104.5	106.65	105.61	106.19	107.14	104.61	105.75	106.03	103.85	104.7	106.03	104.41	105.23	104.68	106.24	105.67	104.32	106.56	105.79	106.56	104.35	105.63	107.3	108.34	108.74	107.84	107.67	104.84	104.53	106	106.18
106.58	107.31	108.59	108.93	108.15	107.31	107.1	108.26	107.2	107.28	110.93	107.36	106.99	109.59	107.97	107.35	107.61	106.56	107.46	108.02	107.96	105.99	107.04	108.49	109.44	109.44	106.6	109.48	109.12	107.44	109.31	107.56	106.63	107.4	108.3	106.91	107.53	109.14	106.61	106.03	107.78	107.57	108.23	109.33	109.27	104.79	107.46	109.68	108.35	107.86
108.14	108.1	108.89	108.44	110.14	105.67	108.23	109.74	108.19	110.23	107.74	110.86	109.63	107.53	107.68	106.58	108.45	108.26	110.81	103.82	108.62	109.68	107.87	106.94	107.87	107.76	109.56	111.16	109.74	108.7	105.83	109.38	110.26	107.68	111.09	107.09	110.52	110.28	109.52	108.51	108.69	106.64	108.14	108.73	107.7	109.51	108.58	109.87	109.13	110.4
106.17	104.96	106.73	106.8	106.81	103.47	107	106.47	105.94	103.96	104.68	104.45	104.84	106.28	102.94	108.28	106.74	105.59	105.58	105.26	106.94	104.23	106.54	107.09	104.02	104.4	104.4	106.7	108.34	107.74	106.48	101.99	105.61	103.85	105.04	106.28	107.29	104.15	103.88	107.84	103.48	106.62	104.97	105.58	105.7	106.02	103.75	107.3	103.9	106.5
107.48	106.78	109.77	108.21	107.83	106.27	105.97	109.73	107.21	105.75	107	109.47	107.62	106.92	109.17	106.28	109.92	106.95	109.29	106.14	107.38	106.71	107.56	107.63	106.22	108.87	107.87	107.67	106.15	106.68	107.84	106.45	108.83	109.03	108.16	106.1	106.29	109.38	106.25	108.04	107.89	106.54	107.5	107.63	106.9	109.86	108.46	110.05	107.5	108.46
103.21	107.65	106.25	105.15	103.93	104.96	104.42	105.51	106.68	105.35	104.3	105.49	105.36	107.01	104.63	106.56	105.65	105.45	106.93	104.29	107.91	104.93	104.47	105.16	106.83	102.76	106.24	107.36	106.58	107.65	106.18	104.12	108.01	105.95	104.31	107.03	105.27	106.3	105.29	103.9	104.62	105.47	103.58	104.16	105.52	105.76	106.21	106.39	107.74	104.82
106.62	106.37	107.13	101.16	106.43	105.76	105.31	104.68	104.03	105.94	105.16	106.45	105.24	105.66	106.59	104.6	104.58	105.18	105.61	107.48	106.57	106.18	107.24	108.32	103.41	105.15	105.64	108.35	104.49	105.43	104.14	105.16	106.84	102.75	103.12	106.97	106.21	104.79	105.21	107.22	105.59	106.15	107.47	102.33	103.35	106.81	104.79	105.07	108.05	106.51
108.38	106.12	103.75	105.98	108.83	104.61	106.52	106.32	104.07	106.06	105.99	107.45	106.51	108.42	106.22	106.32	106.29	105.79	105.88	107.24	106.8	108.32	108.17	106.28	107.86	107.62	106.71	108.51	106.81	107.34	104.63	104.83	105.5	105.29	105.02	107.21	106.85	105.92	106.59	107.96	104.45	105.8	106.18	107.06	108.31	106.21	106.27	106.59	108.82	104.91
95.797	98.923	96.519	98.466	97.914	99.94	99.189	98.388	97.225	97.644	97.734	99.082	97.659	98.425	99.926	97.575	99.059	100.39	99.287	100.54	98.989	98.047	98.317	99.277	99.658	99.389	97.623	100.47	97.571	98.42	96.542	98.335	100.22	100.14	96.389	100.09	98.489	99.397	99.19	99.134	98.542	100.53	99.856	99.417	98.933	102.45	98.431	97.33	98.394	97.925
104.98	106.66	107.25	104.88	105.01	105.44	104.24	105.72	104.97	106.31	104.96	106.14	104.63	105.75	103.18	108.19	107.24	105.93	103.51	106.57	105.91	107.39	106.4	103.24	107.28	105.85	105.62	104.59	106.69	103.37	105.24	106.15	105.87	105.99	107.35	106.38	103.89	105.45	104.87	105.5	105.41	104.06	106.88	105.67	107.34	105.45	104.17	107.95	106.12	105.2
107.86	108.96	108.49	106.11	109.85	105.59	105.33	107.29	107.89	104.81	109.52	109.65	107.3	109.23	108.64	109.06	107.76	109.37	108.09	106.41	107.86	108.02	106.76	105.41	108.35	107.56	108.73	109.24	109.53	109.49	109.65	107.63	107.63	107.97	106.14	107.89	109.24	108.69	106.9	109.14	108.18	108.48	106.67	106.76	107.09	107.8	108.06	107.15	108.57	106.73
105.31	106.72	106.62	105.11	105.73	105.39	105.84	106.92	106.07	107.42	106.81	106.67	107.51	105.57	106.72	104.43	104.68	104.58	104.72	105.15	105.08	108.36	106.38	106.78	107.31	105.8	104.07	106.75	106.21	106.4	103.96	105.13	106.21	106.84	105.44	104.98	106.36	106.19	106.35	105.71	107.25	105.43	104.92	103.8	104.29	106.35	107.2	107.26	107.78	104.67
105.65	104.19	104.07	107.1	106.51	105.22	105.28	106.49	105.93	104.6	105.73	106.19	105.15	107.26	107.92	106.11	105.62	107.07	105.13	104.49	107.25	105.57	108.21	105.5	106.76	108.1	106.92	108.42	106.22	106.3	107.95	104.91	106.94	106.69	105.82	106.57	108.47	107.14	106.32	103.41	106.66	103.99	105.31	106.38	106.52	106.89	108.61	105.84	107.48	105.69
105.66	106.39	103.36	107.03	103.71	105.78	105.85	102.66	105.62	105.46	104.1	106.23	106.4	105.97	104.98	105.36	105.64	104.49	106.2	105.3	107.45	107.22	105.71	106.24	105.82	103.9	104.96	105.42	108.31	105.08	106.15	105.7	105.29	104.56	107.85	106.34	104.63	104.23	106.33	105.21	103.92	107.9	105.41	105.03	105.64	108.02	108.04	104.95	106.47	103.24
106.21	107.37	107.23	106.28	107.64	107.44	106.59	107.32	106.78	109.39	107.52	108.19	108.15	109.67	109.62	107.14	107.95	109.09	107.48	107.25	107.13	106.5	108.42	107.35	109.91	108.94	108.11	106.46	107.42	108.42	105.96	106.42	110.1	107.94	107.1	109.74	107.6	109.49	107.52	107.9	108.45	108	107.25	108.04	108.69	108.44	106.33	106.94	108.05	108.07
108.41	108.35	104.08	104.95	104.99	106.43	105.98	104.72	107.14	104.12	103.88	108.52	106.82	105.58	105.6	104.66	105.67	105.56	106.42	103.69	108.3	103.98	106.76	105.98	106.38	107.46	107.05	104.53	105.66	104.51	105.87	104.62	105.59	103.42	103.89	104.73	105.87	105.18	105.44	103.88	105.72	103.86	106.31	105.38	103.53	103.62	108.51	103.83	106.19	107.9
109.12	105.41	108.34	108.64	104.89	108.51	106.97	107.51	107.81	109.93	108.6	108.31	107.44	107.74	107.19	105.4	106.49	108.43	104.6	108.5	107.93	108.31	106.44	106.33	108.7	109.5	107.94	108.17	105.02	108.12	109.25	108.81	106.94	107.47	109.38	106.1	108.29	108.34	107.45	107.13	107.1	108.28	108.32	107.46	108.15	108.11	108.58	108.04	107.19	107.12
98.725	98.253	100.62	99.711	98.543	98.694	100.92	98.31	97.169	98.41	99.32	99.556	100.21	101.49	98.637	98.46	99.233	100.75	98.161	98.585	98.542	99.776	99.237	99.962	96.78	98.676	98.74	98.856	98.85	99.285	96.914	97.154	98.48	96.704	98.105	99.233	100.53	100.86	99.727	97.617	99.84	98.408	97.234	99.851	97.152	99.606	98.723	98.274	98.228	99.66
107.8	106.97	108.98	108.71	110.46	109.08	111.12	106.43	107.83	109.28	109.37	108.9	108.28	107.5	111.09	111.13	108.06	108.14	108.63	109	109.17	108.39	107.87	108.1	108.65	111.25	107.47	109.62	108.64	109.87	107.41	109.66	108.07	111.31	106.1	107.22	108.41	110.42	108.92	105.74	107.14	108.55	107.69	110.86	110.96	108.71	106.35	110.56	106.63	108.26
97.057	95.858	98.126	100.25	98.178	97.197	97.415	97.443	100.77	96.933	96.512	97.765	97.353	99.087	98.092	97.584	98.048	99.156	97.821	97.597	98.185	100.62	98.215	99.015	98.351	99.284	97.243	98.113	97.185	96.9	97.53	100.9	100.17	98.427	97.806	98.103	96.776	98.655	98.92	98.705	99.745	100.77	98.406	97.422	96.666	97.413	99.979	98.392	99.193	98.747
107.74	107.57	107.76	105.7	107.97	108.69	108.26	107.82	109.4	108.18	107.15	108.27	109.11	108.91	107.15	110.45	109.25	108.57	109.18	107.55	106.56	106.8	105.79	107.27	111.3	106.87	108.16	110.88	106.35	108.54	107.58	107.41	107.85	106.75	108.42	108.32	107.87	108.16	107.23	108.79	109.07	106	107.73	109.99	108.22	105.66	107.73	107.22	107.7	108.15
105.68	104.92	106.64	105.52	105.35	106.38	106.66	104.46	104.6	106.16	105.24	107.43	103.86	106.28	106.06	105.68	105.71	102.12	106.2	105.47	109.27	104	103.92	106.02	104.39	107.17	104.44	104.81	106.26	105.18	105.06	105.4	108.77	103.88	104.81	106.18	106.32	104.81	105.51	104.33	104.82	104.86	105.82	103.94	105.86	105.23	108.66	103.63	107.06	104.67
106.1	108.38	107.52	105.48	105.45	109.67	105.2	105.59	104.62	106.21	106.62	105.46	104.63	104.56	107.53	109.24	105.95	106.4	106.56	105.41	105.5	107.1	105.78	106.92	104.79	106.36	107.76	106.28	105.96	107.76	108.37	105.5	105.5	104.44	109.42	105.67	105.76	105.58	105.26	107.41	106.55	106.61	108.86	107.8	104.34	104.62	105.38	106.07	105.31	106.29
106.5	107.82	107.68	108.22	106.8	106.11	107.67	109.88	109.22	108.55	107.32	107.6	109.38	108.25	106.87	106.88	106.3	108	107.33	106.09	108.9	106.19	106.61	107.93	107.5	107.39	109.51	107.82	108.29	107	105.72	107.66	108.97	107.52	107.81	107.2	108.2	110.3	108.27	108.82	109.36	107.91	107.01	108.72	109.17	108.16	109.84	108.37	109.19	108.43
104.8	107.54	105.66	107.03	106.06	106.15	104.88	108.21	106.37	106.82	103.29	104.85	105.27	106.01	104.56	106.74	104.35	106.18	105.04	103.54	105.74	104.95	106.34	105.56	107.69	104.89	105.1	106.64	103.87	104.3	104.32	106.13	107.37	105.25	104.63	107.56	107.38	104.67	104.7	106.9	105.17	106.87	105.87	105.78	103.32	106.19	104.34	105.34	105.34	106.6
105.94	107.22	110.39	107.83	104.89	108.6	107.76	107.67	109.43	106.95	107.27	105.6	108.68	108.65	106.94	107.89	106.31	108.66	106.93	105.81	106.59	108.86	106.57	108.15	106.51	107.13	109.26	108.35	107.16	107.72	108.08	107.14	108.17	109.16	107.74	108.46	107.59	106.13	110.49	108.19	107.41	109.91	107.33	107.7	107.26	109.98	105.76	107.73	106.41	107.92
101.89	100.88	98.478	100.58	100.86	100.49	100.6	101.95	100.26	99.282	101.17	102.9	100.2	101.66	103.91	101.69	101.65	99.752	101.63	102.27	98.974	99.761	100.3	100.6	101.04	99.54	100	100.24	102.49	100.3	100.89	100.6	100.17	102.19	103.2	100.5	98.303	99.593	103.1	100.85	100.81	101.02	102.38	100.28	101.43	101.82	98.158	98.978	99.753	104.17
106.14	106.47	103.55	105.02	104.66	103.78	105.21	105.61	106.8	105.47	103.69	103	102.64	103.44	104.88	107.8	105.37	105.64	106.39	107.25	106.43	107	105.85	107	104.96	105.78	107.14	104.92	107.25	105.84	106.75	107.26	104.5	105.59	104.99	104.13	103.92	105.89	104.14	105.79	105.82	106.59	107.15	105.94	104.34	106.61	105.7	104.68	103.7	105.44
107.96	106.67	110.44	106.38	107.44	107.99	107.54	109.68	106.76	110.18	107.58	110.02	105.35	105.85	108.19	108.84	109.55	104.52	106.98	109.09	109.43	107.41	107.69	108.93	107.87	107.17	108.37	107.91	108.65	107.02	107.43	107.16	107.93	106.35	108.24	106.57	106.93	106.91	107.89	108.01	108.18	110.19	107.16	108.83	108.8	107.7	107.76	110.42	107.9	108.22
105.11	106.13	104.07	106.17	104.54	106.92	104.97	106.05	106.87	106.55	105.91	105.24	103.3	105.26	104.37	104.11	104.9	105.77	105.95	104.99	108.29	103.55	106.28	106.57	106.56	106.05	105.21	103.95	108.26	106.37	106.42	105.07	105.14	105.39	104.46	103.84	104.44	106.58	107.67	104.45	104.79	105.28	105.39	105.99	103.41	103.76	107.12	102.86	105.33	107.5
99.411	98.833	97.587	97.517	97.106	98	96.118	99.665	99.489	97.132	98.757	98.999	96.552	97.892	97.563	97.461	100.92	96.157	99.772	96.796	100.39	99.113	97.116	101.06	97.85	97.681	97.603	97.518	100.04	98.465	100.2	97.02	99.708	98.864	98.251	98.455	97.385	99.475	96.595	99.427	99.428	99.211	98.784	97.491	99.608	98.802	100.26	99.892	97.2	98.831
99.856	100.03	96.693	96.562	97.866	98.142	98.632	99.94	96.721	99.546	99.344	98.462	97.107	99.428	100.07	99.303	97.555	99.313	94.8	96.755	97.13	98.952	98.716	97.266	96.694	98.916	97.816	95.206	98.692	97.302	100.51	98.58	100.6	98.854	100.84	97.834	98.198	99.251	98.416	98.753	97.194	97.936	100.77	98.109	98.626	99.731	98.817	99.42	97.234	98.34
97.084	99.449	100.26	100.05	101.96	99.951	99.22	100.57	101.45	98.402	99.274	99.194	100.96	99.102	99.442	100.69	100.61	99.757	97.489	101.44	99.737	100.4	100.91	99.215	100.14	97.966	99.935	100.77	100.32	97.806	98.99	98.563	99.968	101.42	100.21	98.689	99.184	100.25	102.24	101.23	100.5	100.17	99.705	100.96	100.92	100.52	99.553	102.38	99.779	101.52
108.56	107.13	107.52	105.93	107.62	107.07	106.7	106.19	107.54	106.6	105.97	108.35	105.85	105.89	105.85	104.8	108.31	106.7	106.62	106.57	105.39	106.11	106.74	106.11	107.17	106.55	107.96	107.41	106.99	107.15	106.07	108.07	107.09	107.71	107	106.37	106.32	103.87	104.96	107.98	107.31	106.58	106.87	107.03	107.62	105.86	105.29	104.34	107.68	108.71
105.76	104	107.77	106.85	106.06	103.71	107.58	107.83	106.96	107.23	106.59	105.9	108	105.17	105.06	105.16	107.17	105.67	105.21	106.3	104.81	107.18	104.67	107.35	104.24	108.78	105.68	106.1	106.67	107.72	107.75	108.52	106.73	105.12	105.97	106.74	105.79	107.22	104.26	105.64	107.07	107.67	104.76	106.79	105.44	106.99	103.88	106.91	106.45	107.74
108.05	112.51	109.24	110.91	108.49	111.56	111.15	109.27	109.89	110.58	111.01	109.49	112.5	109.86	110.78	112.91	108.26	110.22	110.59	109.54	110.44	110.47	109.29	111.62	110.91	109.74	110.05	109.84	110.18	112.85	110.85	110.61	110.91	110.62	108.91	110.37	111.22	110.4	108.6	109.93	110.05	110.63	111.65	111.4	110.76	109.47	110.46	106.91	109.64	111.06
96.663	95.544	97.084	97.455	99.899	100.49	98.641	99.695	96.446	97.392	96.196	100.57	98.558	97.312	98.467	97.275	100.11	97.65	97.92	98.413	98.661	97.493	97.297	98.667	99.053	97.55	95.286	96.929	97.35	98.082	97.437	98.697	98.316	97.227	98.996	99.687	98.926	102.08	98.42	96.988	98.258	98.005	98.208	98.676	98.313	97.542	99.177	97.557	94.771	99.194
105.99	102.41	103.28	102.89	104.86	107.23	104.65	105.46	105.51	104.27	106.07	106.38	105.85	106.88	105.89	106.69	104.33	104.84	104.25	106.28	107.35	107.95	107.77	106.07	104.54	104.51	105.12	104.53	107.31	104.16	107.06	104.87	104.49	103.49	103.12	103.22	107.35	106.21	104.71	105.92	107.98	104.89	105.55	104.47	105	107.17	105.25	104.18	104.36	106.21
108.14	107.25	106.28	106.18	106.05	107.91	107.18	107.97	106.46	105.99	104.6	105.68	107.08	104.57	104.88	106.44	103.58	107.17	107.68	106.51	104.66	107.05	106.56	106.64	106.47	106.02	107.01	105.46	106.29	105.6	106.27	107.82	107.46	105.41	105.72	107.04	106.03	105.49	104.13	104.33	106.46	107.19	107.73	105.55	108.01	105.32	106.32	107.6	104.29	107.08
105.25	105.34	105.64	104.45	105.91	105.25	105.2	107.45	106.92	106.74	105.05	105.09	106.86	104.52	107.71	104.76	105.42	104.41	108.07	105.97	102.77	105.44	105.13	106.69	104.74	106.52	104.26	105.48	104.17	104.43	107.02	104.82	107.94	107.01	105.65	104.37	106.76	107.66	103.46	105.47	105.09	102.29	105.97	104.84	105.16	104.29	105.59	104.03	105.51	105.61
110.25	111.62	109.11	111.15	111.04	108.78	109.78	111.63	110.46	108.56	111.72	110.45	109.38	108.21	112.08	111.01	110.04	110.24	112.96	111.05	111.22	111.91	109.34	110.47	108.7	111.22	110.75	109.14	110.95	111.68	109.39	111.75	111.93	109.84	111.58	111.33	111.09	108.79	110.44	109.57	109.47	110.7	110.87	111.59	108.11	110.27	111.12	110.95	109.43	110.29
98.562	98.118	95.901	98.66	99.001	98.834	96.302	99.294	97.595	97.333	97.607	96.045	99.506	98.256	97.069	96.895	96.365	97.264	98.347	98.537	97.382	98.858	96.8	96.526	99.819	100.39	96.121	99.141	99.279	100.34	98.065	98.339	97.008	98.2	97.555	97.341	99.382	98.995	99.877	98.71	97.783	99.003	98.172	99.881	97.411	100.31	95.832	98.576	100.5	99.706
106.43	107.75	102.97	105.98	103.9	104.27	104.7	105.52	106.28	104.77	107.68	104.99	108.01	105.12	106.02	107.11	106.97	103.46	106.97	104.94	104.78	107.16	107.4	105.04	106.61	106.34	104.9	107.01	105.11	107.32	105.72	105.1	104.91	105.58	105.9	104.95	106.09	105.74	106.72	106.51	107.73	108.35	106.49	107.86	105.92	106.05	105.01	106.5	106.73	105.38
108.29	108.41	106.49	104.84	106.74	107.61	106.14	104.38	106.07	105	107.42	105.9	103.96	106.21	104.91	105.9	106.27	106.72	102.81	106.73	107.03	106.21	103.43	105.99	107.9	106.49	105.94	109.11	104.91	108.13	109.1	104.3	106.32	107.15	106.48	108.87	105.7	105.14	107.47	104.24	108.63	107.82	106.26	105.8	106.36	105.84	106.66	104.89	104.94	107.63
95.404	97.849	98.401	97.356	99.186	98.73	98.551	97.493	99.191	96.882	97.605	98.402	98.736	98.674	97.108	97.178	94.644	99.863	96.861	100.59	98.425	99.604	97.151	97.347	97.481	97.693	97.107	97.558	97.053	97.541	98.693	99.373	96.755	97.658	96.747	96.724	97.689	97.984	95.018	96.763	97.058	96.655	100.07	95.886	99.613	98.215	97.538	98.867	99.898	96.699
111.17	111.16	111.47	110.81	107.68	111.04	111.96	111.27	109.69	110.8	111.74	110.29	110.59	112.22	109.73	108.2	112.57	110.36	111.45	110.99	108.33	110.11	109.3	109.19	110.94	109.35	106.41	109.11	111.26	111.25	111.1	112.13	110.1	112.98	111.06	112.55	111.34	111.22	109.86	110.91	110.58	110.04	108.71	110.73	110.13	110.66	110.84	109.68	109.57	111.04
98.107	98.052	99.561	97.925	98.778	97.056	97.96	99.47	97.256	98.395	99.073	96.173	98.241	96.302	97.807	97.131	99.985	97.662	95.953	98.422	99.662	97.256	97.727	100.17	100.47	97.406	98.969	95.901	97.549	94.429	97.116	97.327	99.094	98.103	97.916	98.304	96.582	98.111	98.99	99.818	97.441	99.387	98.687	97.058	98.786	98.282	97.484	96.312	98.239	98.58
108.7	107.31	108.87	108.05	107.29	109.56	109.41	106.77	105.49	107.92	108.57	105.83	108.55	107.35	108.21	107.57	106.93	109.54	108.91	109.49	108.86	106.79	106.93	109.66	108.3	106.81	106.77	109.09	108.51	107.45	108.27	107.86	107.22	108.96	108.67	107.47	108.91	108.65	110.52	108.17	108.48	107.35	109.56	107.8	106.77	110.82	108.57	107.58	107.44	109.52
97.081	97.464	97.933	96.869	96.592	96.147	97.46	99.883	98.196	98.27	95.856	99.557	99.954	97.478	98.159	97.717	97.489	97.371	96.538	96.462	97.89	96.856	98.367	98.914	96.322	95.494	97.371	97.856	98.476	99.076	97.761	96.766	99.065	98.369	97.681	99.723	99.008	98.212	97.55	100.62	97.707	98.16	96.88	97.323	98.295	98.784	96.928	97.104	96.911	98.905
107	106.66	105.44	106.15	107.53	105.57	105.81	106.99	105.77	107.8	106.62	105.82	108.89	107.06	104.84	106.07	107.44	104.86	104.94	107.27	105.75	105.43	106.93	105.32	104.68	105.31	105.82	107.48	106.37	106.46	107.74	107.15	105.99	105.65	107.44	107.04	107.63	107.7	106.23	107.21	106.17	107.01	106.11	105.39	108.42	106.14	104.9	104.3	106.4	106.35
107.1	106.53	107.74	104.69	105.13	102.79	103.79	105.37	105.8	106.74	104.16	107.02	104.44	106.33	105.2	104.85	106.26	107.38	105.13	105.85	104.74	103.94	106.45	105.26	105.51	107.59	106.26	104.58	105.52	105.04	105.8	105.16	103.9	103.75	103.93	105.36	105.72	104.97	105.67	108.11	107.89	104.39	105.16	104.46	105.61	105.48	104.56	107.48	104.08	106.22
105.73	107.77	108.51	107.32	107.08	106.51	106.47	106.45	106.82	107.59	106.4	107.63	106.16	104.93	103.46	106.66	107.18	106.16	107.53	108.25	106.37	107.47	108	107.16	107.61	107.19	105.33	107.88	106.12	106.5	105.48	108.23	105.82	106.12	107.39	110.8	108.9	105.9	108.22	108.62	105.89	105.8	104.97	108.59	108.26	103.78	105.63	106.39	107.35	105.89
107.67	105.65	108.25	106.28	107.38	105.03	106.34	106.35	105.5	106.88	106.2	107.86	106.38	105.77	108.13	106.92	106.1	108.95	105.78	106.39	106.84	106.71	107.18	106.41	107.06	106.63	105.98	107.51	106.96	105.5	106.76	107.16	107.62	105.54	107.13	104.91	106.69	106.84	108.21	105.47	107.8	107.9	105.74	105.49	108.88	108.54	105.28	105.32	106.59	106.34
108.59	108.15	108.47	108.71	108.74	108.05	109.52	106.9	106.73	107.05	106.26	106.19	107.77	107.63	108.62	106.26	106.66	107.48	107.61	107.59	106.62	107.11	107.94	106.92	105.45	108.75	109.25	109.13	105.67	107.56	108.16	109.26	108.53	108.22	107.46	108.63	107.56	106.76	108.5	107.83	107.28	110.13	106.94	107.72	109.08	106.08	109.38	109.11	108.47	109.16
111.28	108.93	111.7	109.51	112.01	107.29	110.39	108.51	110.58	110.01	109.15	110.86	110.02	109.4	111.24	111.68	108.66	108.54	111.59	112.62	109.72	110.3	109.32	110.58	110.18	111.7	111	110.02	110.8	108.41	109.55	111.35	110.93	111.76	109.44	111.59	108.9	109.68	109.6	110.51	109.49	111.3	109.93	111.99	110.51	107.98	112.16	109.86	111.91	109.82
104.23	106.41	107.31	105.98	106.42	106.29	107.64	107.16	105.11	106.27	106	106.3	106.7	106.19	105.01	106.98	106.99	107.58	106.46	107.41	106.91	107.61	105.53	103.56	106.34	106.87	106.26	104.7	108.49	104.27	108.02	106.24	108.15	106.77	106.8	107.21	107.21	107.09	107.53	106.75	107.02	104.57	105.78	105.51	108.14	107.02	105.66	106.53	105.77	107.63
104.97	106.31	105.23	105.58	104.68	108.18	106.32	107.28	104.3	106.93	107.19	105.54	106.57	105.8	104.12	107.69	106.34	104.34	105.29	106.71	103.76	105	106.57	104.06	105.97	104.98	106.91	105.02	108.63	102.39	105.22	103.47	105.85	104.26	106.11	107.46	107.95	105.81	103.25	105.21	105.85	107.34	104.64	110.06	106.72	102.88	104.53	104.34	103.96	104.05
106.49	108.8	110.68	111.52	107.82	107.89	108.28	112.09	108.06	109.54	109.34	110.59	109.18	106.15	109.19	108.61	107.47	108.23	108.18	108.67	106.36	108.85	106.58	106.38	107.04	108.54	106.95	108.23	107.07	107.49	108.43	109.66	107.82	107.14	107.74	108.09	110.63	106.79	109.59	108.01	107.54	109.01	107.07	109.92	107.17	108.23	108.52	107.95	108.39	107.52
99.081	97.816	97.438	100.33	100.21	96.17	98.224	97.511	97.276	100.21	98.707	98.397	97.818	100.25	96.422	97.144	98.917	97.862	101.02	97.616	99.582	99.021	98.094	98.834	98.556	97.951	98.041	96.194	99.039	94.366	99.805	97.447	97.912	99.344	98.025	99.24	97.577	98.491	97.23	98.658	97.27	99.655	97.356	97.635	98.008	97.779	97.675	99.329	98.324	96.611
105.35	106.03	106.38	104.8	107.8	105.05	106.26	106.31	105.47	107	103.86	105.84	104.46	106.75	102.5	105.21	106.15	103.22	106.94	107.6	105.64	106.54	106.16	105.76	106.46	104.25	104.99	106.53	106.28	104.73	105.26	104.08	105.03	103.47	104.36	106.57	106.1	104.78	105.45	104.7	105.26	104.3	105.03	105.46	108.62	105.21	107.28	106.09	106.9	106.64
105.68	104.7	106.43	104.88	105.38	105.46	106.43	107.1	105.48	105.04	104.18	106.1	107.26	105.07	104.59	102.71	104.98	104.15	104.98	105.84	105.77	105.72	104.38	105.16	104.25	107.28	106.84	106.31	104.58	105.84	103.8	105.23	105.75	106.65	105.53	103.26	105.59	103.98	105.54	105.68	106.6	107.99	103.49	106.26	104.92	102.88	104.8	105.45	104.12	105.16
105.94	107.54	106.86	107.09	107.8	104.81	106.93	107.29	108.59	106.67	107.66	105.31	107.02	107.28	105.83	107.33	105.41	105	107.77	105.61	106.41	107.6	104.97	104.92	108.85	107.97	104.79	107.25	107.64	106.08	106.78	106.77	106.75	106.07	107.42	105.98	105.76	107.04	103.95	104.17	106.34	105.34	106.07	106.73	108.22	107.07	106.12	107.2	107.26	107.63
105.41	107.37	103.31	105.69	105.46	107.28	106.93	104.76	103.83	106.03	104.17	107.87	103.8	103.92	105.31	104.08	108.07	105.14	106.26	105.24	106.52	103.77	105.4	105.75	106.77	108.39	102.57	106.02	107.27	106.06	105.26	106.08	105.9	105.18	106.52	104.44	104.77	108.07	102.85	105.36	105.23	104.54	105.49	106.58	104.54	106.43	105.18	108.7	107.04	106.87
109.31	107.62	109.79	108.52	106.01	107.31	109.52	104.36	106.51	111.61	106.92	107.93	107.79	106.08	106.25	107.9	107.2	107.4	105.32	108.23	107.21	107.53	107.65	108.17	107.87	108.55	107.94	108.17	106.89	108.85	107.64	106.44	107.35	107.49	108.61	106.27	106.73	108.56	108.05	104.84	106.16	108.11	106.54	109.96	106.3	107.89	111	107.43	108.11	108.25
106.26	104.42	105.66	105.6	105.33	107.29	106.43	106.12	106.95	104.75	105.79	106.47	105.74	107.26	107.31	105.9	105.61	106.52	108.36	107.96	103.6	106.37	105.97	104.43	106.97	104.18	106.57	104.97	105.76	104.82	106.3	105.92	107.39	105.33	105.1	105.18	108.22	106.38	105.13	106.56	104.4	105.99	103.54	105	106.08	106.97	105.54	104.14	106.06	107.32
104.53	105.28	106.83	105.62	104.77	109.03	104.8	106.65	104.3	105.41	105.15	107.09	107.54	105.7	107.15	104.75	106.12	105.69	107.27	106.42	103.85	106.91	105.83	107.05	105	101.47	106.63	103.48	105.08	105.84	105.12	106.4	104.66	101.86	104.39	105.94	105.34	104.78	106.45	107.3	106.91	107.09	107.21	104.97	105.16	104.94	103.23	108.78	107.52	106.35
95.698	95.597	97.481	97.133	97.354	98.993	95.973	96.258	98.952	95.638	97.227	99.264	98.878	96.637	97.764	97.335	97.097	97.983	97.986	97.809	95.736	97.079	97.33	96.244	99.436	99.545	97.683	97.159	97.371	100.63	98.512	96.717	98.108	96.273	97.741	98.795	96.767	97.096	99.251	97.296	97.852	96.186	96.032	97.574	98.682	99.162	96.899	98.531	100.14	97.232
110.26	111.27	105.68	107.9	109.37	108.91	108.17	111.72	107.42	110.21	107.6	106.83	107.95	108.88	108.21	108.47	107.46	107.52	108.05	106.48	109.38	109.65	109.08	106.85	106.98	109.1	106.14	108.93	106.3	106.38	108.52	108.42	108.9	107.22	109.73	109.04	109.69	111.24	107.44	108.55	106.9	107.53	108.6	107.32	107.18	107.41	107.25	107.18	108.49	105.75
99.909	101.23	99.106	101.35	100.15	100.64	100.22	100.78	100.22	102.15	100.96	99.635	99.303	99.19	101.1	99.881	101.13	99.82	99.68	100.43	101.2	101.81	101.27	101.93	100.38	98.869	101.8	97.482	99.816	99.435	100.69	99.236	99.351	98.883	99.562	99.159	99.451	101.6	100.99	100.87	101.7	99.67	99.001	97.461	101.49	101.36	100.85	100.32	103.38	99.32
99.632	99.688	101.43	102.36	101.53	102.63	103.25	97.661	100.59	101.34	101.63	98.139	100.09	99.362	99.757	99.595	102.4	100.32	101.77	102.44	102.27	100.7	101.21	101.57	101.21	99.243	102.03	101.91	100.55	100.27	101.23	101.86	99.924	100.84	99.515	99.986	102.07	102.4	99.378	101.69	101.87	100.95	101.99	100.55	100.78	99.009	100.68	101.14	99.349	99.848
104.94	107.96	107.27	107.68	107.41	105.71	105.86	107.01	106.73	107.77	105.8	107	104.21	107.44	108.74	107.49	107.57	105.79	107.5	106.94	105.29	105.51	105.45	105.4	107.79	107.35	105.58	106.78	106.47	106.5	106.56	107.1	105.94	106.54	106.5	107.13	105.83	107.41	105.48	104.78	105.32	105.1	104.63	105.99	107.36	104.34	107.63	108.21	105.73	107.19
102.99	107.1	107.51	107.61	109.17	106.78	108.6	106.72	106.22	109.35	106.8	106.75	107.42	106.88	106.25	108.48	106.01	108.68	108.4	109.31	107.12	109.49	109.53	107.62	105.16	108.68	106.64	108.04	106.95	109.84	104.83	107.67	105.17	109.8	108.24	106.05	107.76	107.72	106.92	106.81	104.22	107.06	105.71	108.51	107.3	107.86	107.42	107.78	107.47	108.94
106.89	108.6	107.79	106.16	107.98	107.93	103.89	107.4	106.1	106.99	105.77	108.32	105.34	106.17	107.48	107.29	106.21	106.85	106.8	108.71	105.98	104.09	107.19	106.61	108.95	107.38	104.7	107.71	105.85	106.65	106.7	107.24	107.1	105.63	108.71	105.22	106.12	107.79	107.28	105.17	105.12	104.82	105.91	105.6	104.42	105.65	107.35	104.13	106.76	105.06
109.2	108.36	108.99	108.27	106.56	109.3	107.66	107.24	109.43	108.97	108.3	109.1	108.36	107.49	108.85	109.58	106.91	107.45	111.75	108.73	110.3	109.66	109.95	107.79	109.17	109.5	108.49	108.77	108.74	109.84	107.98	109.11	108.38	109.4	107.9	107.77	111.07	108.81	108.77	106.21	109.51	109.18	106.7	108	107.73	108.19	105.03	107.01	110.12	108.21
105.44	109.21	106.25	108.24	104.48	104.83	108.8	106.03	105.2	107.03	105.59	104.93	105.8	108.92	106.82	104.25	106.76	105.98	104.68	105.95	106.43	105.58	106.67	107.87	105.29	106.32	105.07	106.2	107.32	107.17	108.33	105	106.76	107.81	105.99	106.46	107.06	106.42	106.14	105.4	107.32	105.25	105.5	105.01	108.75	106.21	106.15	106.47	104.68	105.98
107.24	107.02	104.03	107.69	104.06	103.39	104.44	104.59	106.65	106.76	108.93	105.21	106.79	107.21	105.15	106.03	104.71	105.87	105.14	107.38	109.1	106.17	107.36	105.9	105.55	105.8	106.04	105.57	104.46	105.02	106.63	104.35	107.39	107.71	104.44	108.52	106.81	106.05	108.1	106.39	105.79	105.7	104.16	106.04	106.28	107.7	106.7	108.43	103.97	105.99
109.24	109.7	112.88	110.92	112.29	110.28	109.9	107.89	111.43	107.8	110.26	109.86	109.94	109.27	111.21	109.28	110.99	109.96	110.22	108.38	112.86	110.81	109.35	112.1	109.77	109.53	109.81	109.39	109.85	108.89	109.16	110.99	109.78	108.25	109.26	109.96	109.52	108.68	110.57	110.21	111.54	112.09	109.31	112.49	112.9	108.42	109.99	112.24	110.31	108.58
[truncated: 150 more columns]
