# Supplementary material for: Genetic dissection of main and epistatic effects of QTL based on augmented triple test cross design
Source: PLoS One. 2017 Dec 14;12(12):e0189054. doi: 10.1371/journal.pone.0189054 (PMC5730204; doi:10.1371/journal.pone.0189054)
Supplement: S10 Supporting Information — (ZIP) [file pone.0189054.s010.zip › z6_1550_0.2_10.csv]

102.57	105.12	101.7	113.64	108	103.98	102.8	101.99	102.78	104.25	108.31	95.658	106.88	106.99	107.58	104.01	108.89	103.57	104.6	102.17	103.62	108.17	104.47	101.64	106.04	101.77	104.34	109.5	105.68	106.91	107.35	108.13	104.38	107.48	104.47	104.41	105.2	107.74	108.81	104.86	102.86	110.51	108.4	114.73	105.14	110.37	106.23	102.25	106.07	108.27
102.65	112.49	105.61	109.51	99.169	102	108.59	105.43	105.52	104.75	107.05	110.63	107.69	107.64	100.72	103.9	104.18	109.18	106.97	106.75	102.22	98.855	110.33	111.11	101.76	109.02	105.55	110.03	105.19	106.55	109.85	107.51	107.95	109.9	107.73	108.12	104.52	101.47	105.39	108.01	108.46	107.41	107.25	106.21	103.62	103.6	106.47	104.19	104.82	106.33
110.13	108.84	104.7	111.61	98.427	102.03	104.81	107.74	105.19	109.13	113.62	109.17	105.81	110.59	106.91	108.04	107.75	104.33	108.98	110.65	108.38	108.91	102.71	103.68	102.07	104.73	105.87	110.81	106.46	106.45	104.99	103.76	107.43	106.67	106.46	107.08	105.71	108.67	114.84	105.91	107.9	109.82	105.53	101.21	106.86	107.48	103.63	115.38	105.63	104.42
100.95	110.42	100.67	104.68	99.681	105.62	107.88	110.79	107.95	100.44	108.37	112.54	109.82	107.03	106.48	107.05	101.5	109.97	109.7	105.39	103.17	99.854	103.25	103.27	109.4	102.91	106.25	107.2	109.64	104.32	102.76	105.44	109.91	102.64	102.71	99.484	105.3	106.73	106.55	99.884	98.514	101.93	109.25	104.43	106.02	104.96	103.27	109.45	102.75	113.97
103.75	109.66	106.32	98.316	106.98	112.82	108.32	105.9	102	105.37	101.43	104.58	105.22	105.13	97.451	104.59	110.53	109.19	97.973	104.79	103.29	107.14	108.71	98.724	106.33	104.89	108.03	107.81	101.84	104.13	108.4	112.24	104.25	109.46	108.36	100.44	107.01	104.89	103.8	108.34	108.41	102.58	104.51	101.61	105.46	103.93	103.38	103.21	109.75	114.09
107.53	109.86	107.51	110.09	106.9	107.42	107.21	104.7	106.59	111.78	108.89	101.15	104.08	111.03	106.44	106.33	107.62	110.05	113.17	101.94	102.31	109.72	109.56	102.21	109.41	110.96	111.27	109.59	108.85	103.84	107.78	111.8	111.65	103.07	106.75	104.76	111.67	107.91	110.26	103.08	113.1	106.67	110.62	114.94	114.76	107.55	109.77	105.47	100.43	110.93
101.26	101.59	98.812	100.64	103.14	99.517	100.92	92.94	96.368	95.947	101.17	93.661	95.129	94.966	95.844	96.253	96.95	106.5	94.082	98.419	100.68	96.599	101.41	100.18	94.907	96.442	100	95.6	97.928	99.245	91.854	96.882	95.458	92.943	95.181	95.59	100.64	96.492	94.247	94.191	100.43	96.403	99.594	105.57	99.87	95.889	93.902	96.962	94.531	93.437
106.13	106.01	101.85	103.74	105.65	104.17	107.84	111.1	105.98	114.52	105.31	107.59	104.3	107.28	108.16	110.01	107.55	110.45	106.72	108.81	107.42	106.97	103.16	107.69	106.53	105.12	110	107.89	110.03	103.24	106.56	109.3	103.94	109.03	111.2	106.08	112.22	106.48	109.03	106.93	103.34	110.5	100	111.96	107.01	108.72	104.79	107.83	109.26	106.17
107.31	97.591	98.253	97.055	103.94	99.352	102.55	98.066	101.71	98.028	101.12	99.186	106.11	98.816	103.04	99.817	100.2	101.38	99.397	105.03	96.405	97.853	93.684	98.778	95.495	106.57	106.32	99.214	102.21	101.94	99.6	100.37	99.689	102.17	92.691	102.67	101.7	97.691	96.603	97.237	101.69	99.041	97.53	98.576	100.13	100.92	98.249	100.96	102.92	98.744
100.25	114.17	107.9	107.72	106.04	102.7	113.28	112.73	102.34	112.51	107.22	108.11	107.71	108.09	100.47	100.19	108.73	98.206	100.99	109.63	106.46	104.58	109.06	103.48	108.98	101.92	100.49	107.33	102.85	108.32	101	110.24	104.07	100.57	104.55	107.67	103.81	111.49	106.16	104.79	103.14	107.4	106.88	106.1	105.46	108.16	104.1	103.54	109.41	111.43
92.474	102.64	98.039	102.88	101.14	102.95	101.14	93.202	105.49	98.582	91.646	100.83	98.667	104.62	106.17	101.57	96.415	98.757	96.603	100.51	96.506	100.62	98.282	101.83	100.92	97.625	100.66	100.91	103.77	99.971	99.95	98.69	97.285	104.55	104.85	97.628	100.03	102.82	103.57	96.377	101.74	97.264	105.43	104.71	102.9	100.12	100.96	96.654	95.86	97.353
102.5	102.81	107.87	112.59	108.53	98.282	107.94	115.63	101.27	104.33	107.28	103.3	102.53	103.44	111.05	98.48	109.52	107.25	102.76	100.59	105.02	108.68	106.01	101.29	108.47	105.08	106.25	105.45	109.11	107.91	109.36	105	102.21	103.36	110.5	99.976	102.55	100.82	107.69	106.13	106.37	104.97	107.53	108.85	107.66	108.27	107.35	101.89	107.96	104.26
109.2	101.59	110.2	116.07	111.94	107.3	108.28	111.87	113.97	109.33	105.69	104.92	108.31	110.12	105.94	113.08	106.36	107.94	108.4	110.28	108.7	107.83	110.43	111.22	116.44	108.3	105.24	106.13	105.94	106.38	105.1	110.41	110.47	110.37	110.71	110.34	111.29	107.54	118.34	108.84	112.37	114.7	111.14	109.08	107	108.96	110.94	116.15	108.22	113.72
108.82	110.25	110.81	111.3	103.72	103.35	105.13	103.1	104.84	102.67	107.95	110.09	105.39	105.33	104.46	107.48	108.67	107.36	105.83	105.25	106.47	105.01	104.6	109.8	108.94	106.87	108.11	110.56	105.03	112.51	103.66	111.71	109.36	103.82	111.19	109.45	109.15	107.9	111.07	112.13	118.57	108.58	107.86	109.74	108.72	109.76	111.48	107.2	107.79	106.75
102.07	100.13	105.32	104.08	108.51	107.36	100.42	107.95	115.3	107.3	102.2	107.67	106.24	106.84	110.81	99.825	106.51	105.55	106.78	100.11	111.09	110	100.96	102.57	110.69	106.44	102.13	104.58	104.9	108.61	104.79	106.21	109.54	108.34	107.22	110.38	107.75	97.946	106.67	109.89	105.48	99.785	115.04	103.7	103.32	106.34	102.02	103.42	102.92	107.43
100.68	97.61	104.26	100.67	104.5	100.14	94.929	95.361	100.26	100.66	98.102	97.872	103.13	97.949	101.02	102.37	100.54	100.11	100.64	97.792	100.94	95.999	100.7	99.267	98.716	99.221	102.35	104.13	101.22	96.108	97.523	102.71	98.823	101.28	97.265	99.743	96	104.92	104.35	101.78	102.68	99.792	101.36	97.233	100.99	101.43	98.119	103.32	97.199	100.62
105.68	109.4	106.08	102.09	107.57	104.75	104.17	102.41	110.38	107.87	104.61	101.75	104.58	108.44	104.43	108.93	103.98	101.41	109.21	104.48	105.38	110.5	106.4	106.53	104.75	107.46	102.85	106.22	103.95	113.38	111.99	106.97	108.67	109.21	104.32	113.87	108.41	107.34	108.11	106.04	107.07	109.19	107.49	101.04	113.93	105.87	102.63	105.15	109.81	112.42
102.27	95.2	103.93	100.49	94.783	106.82	103.97	105.82	107.43	105.54	102.75	97.66	106.33	99.644	97.189	106.13	105.43	104.78	108.82	102.19	97.003	103.14	97.934	103.77	102.77	96.8	104.59	100.49	100.56	109.06	97.26	103.92	95.036	106.35	106.66	99.62	101.82	100.39	108.07	97.24	97.651	100.32	100.78	99.237	104.5	93.4	101.02	100.92	101.06	105.83
104.63	110	103.56	104.44	108.29	107.3	106.9	105.47	109.13	100.67	104.22	106.22	110.11	99.551	103.99	102.77	97.137	102.34	106.31	107.56	105.99	108.27	105.29	112.21	105.04	106.7	107.23	105.2	103.63	111.77	105.01	100	102.94	108.38	113.49	107.66	102.38	108.16	96.937	102.77	106.3	101.98	113.21	106.33	107.15	108.14	105.69	107.07	107.21	110.13
103.4	107.92	112.67	115.22	109.25	106.63	103.26	104.08	110.77	100.01	103.43	104.49	100.25	103.01	107.12	100.74	109.62	107.57	99.442	106.5	109.4	104.98	105.62	108.97	107.97	108.95	108.05	104.32	103.88	105.38	102.2	106.02	106.86	113.61	110.59	107.77	102.74	103.97	106.06	101.71	108.9	102.86	105	104.09	102.85	108.09	107.59	106.28	108.43	109.13
114.93	112.85	110.43	111.24	102.46	112.29	106.54	105.59	112.97	104.78	107.09	104.83	103.97	107.19	107.35	107.59	107.91	105.56	107.51	107.82	103.84	111.02	110.12	105.25	100.1	104.83	108.42	108.97	105.73	109.26	101.65	118.56	103.58	104.54	100.91	109.95	106.87	110.64	105.6	105.18	108.49	115.63	104.39	110.54	108.71	106.29	105.94	104.52	106.03	103.83
98.54	95.416	100.72	101.59	97.16	96.701	100.24	101.14	104.01	93.384	100.38	93.177	104.97	95.996	96.08	101.41	86.678	92.994	99.649	98.925	100.79	101.08	101.96	99.459	102.69	99.899	99.995	100.54	97.451	92.454	97.969	94.592	99.74	98.697	99.539	97.467	97.977	96.233	106.23	99.529	97.653	104.09	95.438	98.43	92.512	98.032	97.539	97.476	101	96.692
108.18	106.43	109.34	106.75	107.37	107.74	109.97	106.35	109.07	114.39	102.08	109.45	109.67	104.25	108.15	108.85	107.71	109.23	109.28	111.22	109.3	112.31	102.41	114.79	112.49	104.1	113.71	111.11	112.49	112.6	109.56	107.74	111.06	111.19	116.54	112.66	109.99	107.21	110.16	100.53	106.67	105.88	105.7	107.99	107.31	104.88	109.85	107.47	104.13	108.54
108.53	107.08	104.06	102.7	102.63	109.02	108.22	103.04	111.39	105.58	102.19	103.13	96.142	106.89	113.55	107.34	105.87	109.17	108.11	102.21	111.76	102.76	106.73	108.44	101.72	106.64	109.78	108.18	104.01	102.35	104.28	110.21	108.57	110.14	107.48	99.034	106.44	103.9	105.42	104.68	106.25	108.67	107.65	110.04	101.76	101.11	106.03	100.48	107.43	103.82
103.44	108.88	109.97	107.59	99.259	114.37	109.38	105.85	105.05	108.53	110.6	103.79	110.55	105.6	107.42	112.88	97.847	107.19	105.4	110.3	105.89	106.38	109.12	105.06	110.73	110.43	108.73	107.87	103.57	109.43	108.61	109.51	108.01	109.22	103	99.486	102.16	116.66	101.86	105.61	105.86	114.1	105.15	103.43	104.78	107.64	105.69	98.389	107.66	108.6
103.98	106.88	109.83	106.5	106.84	107.67	103.73	107.92	107.35	105.96	113.39	107.21	109.41	105	103.18	110.22	108.2	104.08	108.54	105.76	108.82	104.8	104.02	104.77	107.23	103.57	109.48	100.82	104.33	99.592	104.02	107.24	107.76	103.31	110.67	107.55	111.37	106.77	103.77	101.68	103.97	108.45	110.9	107.18	99.892	110.29	106.66	98.493	101.2	102.29
108.51	99.883	108.24	99.449	105.59	111.17	106.07	105.57	101.92	104.22	109.75	108.6	103.89	104.78	104.58	107.43	114.49	108.21	105.62	103.26	105.94	109.89	110.97	109.36	99.152	109.39	108.38	109.14	110.78	103.06	102.38	106.06	104.7	103.59	103.77	106.08	111.5	106.11	107.97	108.3	107.48	102.13	106.26	101.68	104.91	104.6	101.75	108.91	104.07	106.64
99.142	93.638	107.37	98.65	99.465	101.67	100.61	101.64	102.88	97.818	96.828	98.976	107.4	94.371	101.81	99.278	104.56	100.34	102.04	99.772	91.419	102.87	98.168	99.975	102.34	99.791	103.46	101.53	97.859	99.924	97.037	100.79	94.916	98.311	102.77	98.514	88.431	101.15	97.76	94.801	99.723	102.24	97.193	102.1	97.726	101.44	99.349	95.004	101.37	102.25
114.68	104.16	106.98	104.44	107.12	102.55	108.01	106.96	108.95	105.62	111.49	111.51	101.35	117.56	109.56	110.86	105.92	107.38	107.28	108.18	105.47	108.26	109	106.6	110.31	102.86	105.95	107.29	108.83	104.77	104.16	110.01	111.29	107.72	113.34	109.19	111.31	106.38	112.85	109.13	106.05	102.09	104.94	113.53	112.57	104.68	109.13	109.75	108.21	106.4
106.2	106.8	109.03	104.25	99.122	105.89	104.8	98.726	112.86	109.07	103.95	105.26	110.4	104.1	100.35	109.57	105.11	103.06	105.11	101.69	106.22	106.26	110.74	108.19	104.34	108.62	100.21	103.94	107.47	110.76	109.73	100.75	108.25	112.32	102.14	105.26	101.55	108.16	104.09	102.13	106.2	102.67	108.33	99.285	107.93	102.46	101.93	103.56	102.66	108.41
103.53	105.23	108.92	109.5	106.33	108.36	103.16	109.22	105.77	114.22	106.97	108.66	105.23	109.29	108.95	106.36	105.06	106.75	103.03	107.9	108.08	108.18	101.38	110	113.63	108.21	103.51	111.97	104.9	104.4	106.84	109.91	110.34	104.68	111.05	112.6	105.31	112.44	104.48	99.363	100.2	110.36	105.86	112.69	109.48	105.52	104.69	102.9	111.21	106.57
98.309	100.88	102.1	102.03	100.55	104.09	103.26	102.29	103.25	105.52	96.066	100.62	99.004	99.265	104.48	101.01	97.272	100.13	104.17	101.1	97.398	100.85	100.56	103.6	93.757	106.62	109.69	112.26	105.95	105.69	96.346	101.19	106.27	99.275	97.305	105.99	95.479	100.98	101.46	109.39	101.56	105.03	97.253	100.12	96.547	99.505	106.11	106.25	108.39	101.44
113.38	107.46	108.85	107.16	109.72	113.27	107.5	112.18	108.25	110	106.78	104.01	110.2	104.28	104.79	105.8	108.8	103.83	104.61	109.22	106.79	111.71	110.32	104.43	111.22	113.4	107.88	107.75	107.61	110.86	106.79	107.06	110.29	107.95	105.87	108.82	109.69	107.48	109.03	105.23	105.58	104.82	112.91	109.9	110.18	104.27	100.84	107.04	107.98	106.49
108.92	108.76	107.34	109.82	104.75	101.23	105.75	105.27	115.89	108.71	106.79	110.89	112.41	112.77	118.4	112.02	105.13	106.29	108	108.09	105.76	112.02	104.46	111.57	108.49	112.58	108.39	104.66	106.38	111.64	108.94	112.15	109.6	108.86	111.52	105.2	103.17	110.46	110.12	110.41	112.06	105.62	108.51	106.93	116.66	113.26	110.94	114.06	103.66	102.79
107.88	109.83	103.15	110.15	105.88	104.18	102.79	108.9	108.33	109.2	105.78	101.52	105.88	114.74	111.93	106.99	108.6	106.17	102.55	106.35	109.13	113.49	105.12	111.26	103.21	108.19	107.13	106.82	108.95	110.77	110.06	106.15	107.33	104.31	107.05	108.71	110.91	110.12	102.27	105.39	107.89	106.92	111.76	107.09	106.77	105.59	105.8	108.78	104.96	102.43
112.31	112.73	108.11	106.24	112.01	106.07	113.33	108.53	109.31	110.76	107.6	113.03	106.55	102.5	104.73	105.94	107.74	110.34	109.57	104.48	105.26	107.12	107.03	103.15	113.17	106.06	111.61	107.75	109.65	107.14	108.83	112.72	106.96	111.22	106.93	109.23	106.04	109.64	110.11	110.89	107.27	108.23	106.83	105.32	104.79	105.93	109.99	113.1	109.17	113.36
118.74	103.66	107.2	107.65	106.86	107.46	101.26	107.57	111.35	106.6	109.09	108.28	111.64	104.34	100.58	108.98	105.49	112.42	101.16	108.61	100.13	109.91	104.92	106.58	101	110.03	108.39	104.14	111.31	109.03	107.09	112.35	102.41	105.93	105.15	105.8	101.98	105.83	99.676	104.39	109.92	103.07	104.88	108.96	102.82	108.07	105.04	107.8	106.46	111.95
92.784	96.871	98.858	92.157	94.406	96.824	100.48	100.59	99.837	95.06	99.352	89.379	93.623	95.348	98.612	97.788	96.209	99.287	97.866	96.629	104.61	98.125	99.543	99.252	105.51	89.85	96.957	93.912	96.169	96.428	101.63	102.25	92.165	96.458	100.23	103.69	97.796	94.185	96.809	100.9	95.21	99.535	98.265	88.314	103.06	100.56	102.73	97.917	101.83	93.443
103.48	103.43	109.57	105.8	116.13	108.41	92.973	100.66	105.01	108.53	112.78	109.8	113.57	104.09	104.49	109.48	108.98	109.75	105.29	108.1	104.88	111.46	105.63	99.314	109.67	107.97	107.89	100.7	106.16	108.56	110.87	102.89	108.27	109.85	101.93	105.2	101.69	96.659	107.97	100.78	107.75	105.59	100.15	101.98	102.72	103.8	100.47	108.87	106.58	105.8
108.29	109.91	112.79	108.12	107.04	110.12	109.52	108.24	108.01	111.61	104.54	111.88	107.16	109.3	108.62	116.53	107.34	103.46	105.37	108.33	101.76	110.07	103.58	104.81	110.14	108.25	106.65	101.86	109.64	111.93	109.86	106.11	107.54	110.83	111.29	114.49	104.18	107.02	111.39	101.92	112.13	107.47	114.07	110.63	111.42	112.14	108.44	99.627	104.96	108.73
109.55	105.53	108.57	111.35	116.92	112.17	109.46	106.84	106.04	107.76	110.38	109.74	108.9	102.17	107.69	107.69	107.09	106.69	109.45	103.86	110.24	105.07	103.94	104.48	104.88	106.68	106.45	108.44	107.7	106.6	102.16	110.76	109.21	102.29	102.55	104.51	101.35	107.42	110.14	111.75	110.69	101.05	111.2	109.09	108.63	105.08	109.75	106.43	106.78	104.55
107.7	103.28	107.04	100.99	97.681	102.5	98.488	104.55	104.35	107.5	108.19	104.02	100.8	107	106.08	103.15	103.43	106.53	105.1	104.35	107.55	104.14	106.16	102.15	107.61	102.78	107.94	106.76	111.19	108.56	108.67	104.83	102.7	104.24	101.79	107.34	108.91	100.52	108.87	104.22	105.54	101.13	105.3	101.41	106.05	109.76	105.12	111.97	100.6	104.4
99.572	95.208	100.72	98.448	98.016	99.515	95.128	102.24	99.177	96.856	95.36	101.5	100.81	93.373	97.701	98.952	97.809	102.08	96.11	95.906	103.59	105.08	95.914	94.607	97.477	99.945	101.06	101.97	103.81	91.564	94.563	101.18	93.13	101.31	103.39	97.526	97.927	98.53	98.01	93.064	97.332	92.198	98.083	98.016	96.75	100.9	98.812	95.066	103.38	103.57
99.714	107.27	98.68	105.44	105.41	103.21	104.82	111.5	106.72	104.47	104.01	108.95	106.26	104.99	106.17	105.64	104.7	102.41	107.58	101.19	110.32	107.76	99.65	103.79	106.27	108.56	109.47	104.84	107.28	111.44	110.54	101.68	102.27	110.58	107.09	107.02	103.14	106.46	107.89	104.39	111.49	112.8	107.4	105.48	103.68	101.95	97.44	104.9	103.7	110.06
99.993	104.48	91.631	93.521	94.663	94.498	103.64	100.37	101.55	103.47	104	103.07	99.535	99.11	97.502	94.29	94.775	102.98	95.585	98.043	104.68	103.88	97.622	103.25	100.49	101.01	96.003	100.17	102.42	100.14	103.04	99.343	96.139	99.894	104.49	97.416	102.52	98.64	97.571	96.221	104.54	91.136	103.07	103.43	101.81	99.149	96.194	98.468	104.41	103.28
98.381	92.512	93.657	92.073	97.317	102.56	99.113	103.77	97.907	94.855	98.808	94.873	98.327	96.248	95.669	94.666	95.999	99.855	95.002	93.658	100.13	97.409	103.66	103.08	102.23	98.13	101.27	106.72	100.25	101.76	98.841	102.7	98.61	97.768	101.07	94.368	96.798	101.63	98.21	99.533	98.621	94.944	100.37	93.733	101.28	98.077	101.53	97.764	100.45	101.97
113.17	100.34	103.43	108.14	110.2	104.08	100.65	104.68	107.21	105.23	105.69	105.54	104.89	109.77	103.9	107.14	94.689	109.33	105.16	106.11	102.45	99.923	102.82	101.96	107.92	110.99	107.76	101.91	111.2	103.02	103.75	105.43	103.54	104.98	101.62	102.19	99.748	107.79	106.86	106.84	105	103.42	106.57	106.2	106.14	107.07	109.18	99.765	106.79	110.39
99.62	101.66	97.114	99.086	96.722	94.132	102.5	101.9	99.336	103.31	98.309	95.728	89.155	93.895	94.436	96.804	101.43	100.53	96.487	97.79	99.968	96.475	97.911	98.365	98.531	103.16	98.693	102.18	104.45	98.243	101.51	97.037	94.409	94.646	91.81	96.451	94.236	96.456	97.527	95.462	96.036	95.368	98.733	98.471	97.661	96.415	96.665	94.561	98.208	95.412
106.44	108.34	104.09	107.29	107.61	107.79	106.57	108.08	103.63	106.59	104.81	107.69	105.04	109.31	105.62	103.52	108.94	112.42	109.26	101.24	108.09	104.08	108.84	108.35	106.45	109.32	109.2	109.72	99.046	102.65	109.19	106.09	101.49	101.06	104.28	108.49	101.02	101.42	104.95	105.44	105.69	105.54	105.14	103.98	104.3	107.73	106.28	106.86	105.1	104.06
107.57	110.09	114.09	109.31	101.71	105.09	109.2	111.82	114.68	112.97	110.87	103.77	109.87	102.73	110.14	106.62	103.34	111.54	109.52	105.98	111.33	108.85	103.23	110.41	111.82	115.35	109.64	103.67	109.95	111.6	105.4	108.45	111.34	105.11	99.793	105.86	111.66	107.57	103.41	107.37	110.19	110.56	107.87	108.51	103.99	111.01	105.56	115.98	113.64	109.94
100.4	98.715	99.095	104.38	97.932	100.39	99.383	102.9	102.09	99.494	103.6	99.108	99.717	104.95	103.67	99.069	90.781	96.944	104.76	102.95	100.39	95.526	99.655	100.27	98.736	102.69	100.49	95.847	96.697	95.44	107.14	98.957	95.408	103.77	105.96	100.5	106.83	99.714	102.54	99.227	100.93	102.63	100	98.429	100.74	98.057	104.85	104.13	105.11	104.56
96.703	98.132	98.384	101.14	97.019	98.448	99.726	98.959	102.09	94.432	97.561	98.505	108.31	99.774	95.08	91.976	96.159	94.973	91.778	99.862	104.11	94.39	103.59	97.01	92.74	92.685	103.49	101.42	99.613	97.933	100.64	98.297	93.845	94.372	99.403	89.663	97.887	98.099	98.451	99.175	90.69	102.92	102.13	95.248	98.215	100.45	99.122	95.835	99.279	102.66
108.84	105.96	101.38	103.81	107.86	109.28	105.54	106.76	106.41	99.194	102.53	106.22	105.31	109.73	107.02	104.22	102.91	105.16	107.59	94.76	112.55	109.01	100.85	104.95	107.01	110.39	104.86	112.22	105.65	104.71	103.46	112.65	103.31	95.366	107.12	104.25	103.37	106.38	105.82	109	103.59	106.81	102.18	98.683	104.59	101.26	104.63	106.95	106.98	108.86
101.8	112.21	99.405	102.42	107.48	115.29	103.88	105.37	107.18	104.77	109.39	102.77	104.1	104.68	108	102.7	107.55	108.84	107.47	99.7	112.24	110.91	107.77	99.991	103.65	106.25	100.53	106.47	112.89	110.02	104.19	106.2	104.31	111.93	105.16	105.55	102.52	109.22	103.83	103.02	99.497	99.259	99.729	103.84	105.87	108.32	104.75	104.53	113.88	102.45
109.05	112.45	111.6	112	107.2	110.5	109.55	111.74	109.82	116.83	107.56	102.98	112.11	107.96	108.08	111.57	111.75	110.73	112.04	104.02	111.39	107.08	113.49	110.85	105.95	106.09	108.95	111	104.43	111.16	116.41	115.79	114.11	115.32	111.37	107.21	107.82	108.49	107.29	110.78	106.54	110.71	105.29	106.41	110.83	106.95	114.11	116.34	113.66	113.75
103.49	110.28	105.66	103.45	107.69	105.02	106.36	106.43	109.76	108.69	107.39	105.59	105.67	101.61	102.17	117.58	110.66	112.17	108.09	104.82	112.6	103.27	97.585	103.84	99.818	110.93	105.85	107.87	112.61	105.88	111.72	106.52	114.94	106.74	110.71	108.17	104.51	109.74	107.26	108	105.65	115.16	102.86	101.71	106.61	103.65	105.86	111.61	106.79	102.05
101.78	107.51	113.5	107.74	103.62	107.7	103.17	101.85	106.53	112.25	106.93	109.46	99.917	105.58	112.64	104.91	110.61	111.59	112.61	106.44	106.14	106.03	110.75	105.89	105.93	103.76	107.94	105.23	108.55	103.87	113.66	108.93	108.99	114.28	110.19	105.9	104.85	110.19	105.44	106.65	102.74	111.22	111.94	110.46	102.6	107.82	111.81	108.05	110.47	109.63
97.002	95.052	97.863	101.74	98.97	97.326	94.959	98.179	98.474	96.923	97.021	103.59	99.147	93.478	99.837	104.19	100.51	101.28	96.295	102.86	104.36	97.911	100.72	97.222	96.049	97.593	91.561	93.324	103.03	94.252	100.86	100.94	95.762	103.56	98.883	98.621	100.88	100.44	93.25	98.667	96.33	99.052	98.866	99.888	97.641	101.51	94.858	103.39	106.24	102.87
109.79	102.26	110.48	105.09	103.5	109.26	101.97	109.73	112.26	109.29	106.8	110.18	108.33	107.78	111.31	108.79	111.73	111.9	103.85	111.99	111.25	103.56	109.22	104.86	106.43	106.6	104.49	110.91	108.24	110.58	109.22	111.6	110.66	109.27	108.23	105.69	107.25	112.81	112.94	109.67	100.92	114.08	107.05	110.24	108.9	106.81	110.02	112.59	109.66	108.31
99.413	101.23	105.8	110.81	104.07	110.08	103.19	109.71	107.37	104.9	112.07	107.27	106.31	101.88	109.84	106.77	104.19	109.96	109.93	100.92	105.24	102.13	105.11	100.85	112.9	102.36	106.12	100.1	112.93	113.26	110.14	108.53	108.8	107.64	106.2	106.07	109.81	105.63	106.36	106.45	105.37	107.29	106.17	108.8	105.51	97.499	105.43	106.22	101.41	108.41
102.52	103.91	108.87	105.87	106.01	109.68	107	106.71	110.49	107.63	111.22	102.48	106.46	111.97	107.18	106.34	105.33	108.02	107.96	106.74	106.76	107.16	111.8	102.92	107.82	110.71	104.1	103.89	108.96	108.46	104.32	109.88	106.99	106.9	110.36	109.16	113.1	109.02	108.41	108.67	111.52	108.43	112.26	103.99	109.11	109.61	110.04	110.47	107.5	110.13
99.565	104.05	96.323	97.007	101.28	90.493	102.88	102.87	98.043	100.96	98.965	101.08	101.4	102.79	102.09	106.11	96.383	100.79	96.014	97.357	101.17	99.977	104.04	100.65	102.76	102.93	97.407	100.21	93.233	93.525	95.724	100.6	99.847	99.829	101.06	98.637	102.66	97.055	102.44	100.33	103.06	101.11	99.694	99.14	101.26	105.17	99.01	97.266	97.963	99.059
109.05	96.174	99.776	97.114	100.7	94.046	96.606	101.4	103.36	106.02	97.887	99.9	104.96	100.46	109.22	103.55	95.598	101.12	104.72	97.001	97.449	107.68	107.47	98.446	100.06	105.71	100.73	98.167	101.69	105	101.29	99.9	105.49	99.991	103.1	95.686	96.967	99.025	92.254	102.96	96.928	109.57	101.21	103.44	100.61	105.84	98.637	97.944	100.15	100.73
106.55	113.03	106.95	107.78	107.57	105.5	110.06	109.59	104.04	102.68	107.81	105.11	106.15	109.94	105.77	105.63	104.19	108.22	108.13	107.53	105.07	104.78	110.15	110.15	109.05	110.92	104.92	107.44	103.52	113.38	106.74	106.61	112.32	107.53	104.81	110.38	104.79	105.91	108	101.56	110.06	104.99	108.11	109.93	102.07	106.3	107.82	107.54	108.31	108.76
107.4	97.819	97.335	101.85	109.81	98.95	99.032	101.95	93.631	104.99	99.435	100.11	103.5	99.947	103.12	101.91	102.19	100.94	93.767	100.74	101.36	95.561	98.517	104.87	97.416	104.4	102.95	101.8	96.489	105.85	97.131	99.821	110.17	97.593	99.66	103.29	101.74	99.137	100.02	99.989	98.601	98.483	102.42	102.99	95.819	102.32	104.85	99.928	97.023	99.794
103.98	107.3	106.26	103.85	101.56	107.88	108.64	102.29	104.5	106.12	105.54	104.85	105.44	101.21	100	102.56	109.9	108.77	114.11	103.95	105.74	109	102.03	106.45	110.68	107.75	107.56	106.22	106.01	104.94	110.93	101.04	103.22	111.09	101.2	105.23	109	106.25	103.59	109.7	105.37	107	107.12	110.47	107.03	106.93	106.97	103.48	101.74	102.27
106.65	104.13	104.3	108.1	110.66	102.3	108.19	109.9	107.32	110.71	107.64	106.5	109.77	97.212	103.55	106.1	105.2	99.991	111.2	110.36	108.14	109.69	105.71	112.14	100.52	104.36	101.48	106.97	100.15	103.03	103.59	106.37	107.25	105.96	105.39	107.94	106.83	109.87	104.88	108.48	101.07	105.63	107.01	100.46	110.41	107.92	111.69	103.56	102.95	102.33
109.05	111.05	109.36	108.63	105.86	112.82	121.11	105.56	104.59	113.31	111.4	103.08	102.74	109.03	111.65	110.6	109.4	110.35	109.81	107.64	112.68	106.44	106.25	108.34	107.87	105.68	112.57	103.4	113.96	109.03	105.59	104.51	107.64	111.05	107.97	108.61	106.87	109.83	109.9	113.13	99.595	109.99	110.85	105.64	109.1	108.69	102.67	110.29	113.92	111.52
107.26	105.52	103.08	106.39	110.3	113.61	104.34	106	111.37	105	107.84	107.55	112.21	109.45	106.26	112.88	103.22	106.48	115.12	108.4	110.33	111.55	107.73	104.39	110.12	106.49	105.33	103.14	105.92	112.08	110.93	103.16	112.09	102.92	112.16	112.12	98.221	104.91	111.77	103.54	108.89	109.44	112.7	107.96	106.49	110.89	109.6	103.33	112.63	107.47
105.52	115.76	103.81	106.04	101.92	107.07	108.29	108.88	100.29	108.64	106.82	104.51	106.88	105.95	111.43	109.48	102.88	103.61	107.7	109.42	106.3	107.29	114.9	106.55	100.1	108.53	105.82	107.23	111.14	104.67	106.58	104.07	104.93	106.16	110.65	109.83	112.91	108.04	109.94	107.97	106.48	110.39	106.97	107.08	110.21	103.45	111.05	102.17	110.55	105.15
108.92	106.15	108.69	106.58	107.97	108.03	107.22	112.84	103.26	107.38	114.5	109.91	108.68	110.5	105.79	108.05	109.32	106.19	108.47	107.41	105.23	112.17	109.03	112.26	104.85	111.3	107.2	110.85	102.91	102.51	106.05	113.3	110.77	107.21	109.22	113.78	102.48	112.63	114.69	108.71	107.19	110.88	108.36	105.57	105.38	102.33	112.77	111.29	105.54	106.82
109.61	111.43	112.63	107.1	105.98	113.02	109.07	112.28	112.24	113.6	110.96	109.89	108.59	105.95	109.46	110.74	110.92	113.77	109.33	109.57	109.23	108.4	110	107.93	105.35	111.13	103.31	112.51	99.613	104.91	110.76	100.99	109.88	107.14	103.6	105.38	112.13	113.81	106.86	109.64	109.13	109.58	112.52	113.65	105.36	106.82	107.36	108.6	111.69	104.38
105.21	107.01	111.15	108.57	110.42	109.88	109.24	108.74	114.64	110.19	103.85	110.65	112.33	112.78	108.93	105.76	107.55	104.48	105.91	114.39	107.03	107.89	106.54	110.98	108.28	103.69	112.38	109.64	107.45	109.2	108.06	110.1	102.17	107.95	109.86	106.64	105.21	112.31	105.47	109.33	111.76	106.59	108.25	112.9	107.35	112.55	105.37	109.24	107.91	103.84
93.471	98.684	98.451	97.666	96.939	102.61	95.316	100.39	101.84	105.95	98.398	96.26	100.22	92.389	103.33	100.91	96.574	102.28	96.344	98.357	96.363	103.25	90.584	104.3	103.77	103.47	97.826	99.804	91.25	96.812	99.85	102.48	101.97	98.972	98.929	97.119	101.29	95.371	98.084	100.27	97.049	104.13	106.17	92.921	93.333	99	98.545	99.483	96.577	96.119
108.67	107.36	114.09	108.27	103.61	105.13	104.85	103.73	103.82	101.49	112.98	107.3	113.17	104.73	106.32	108.78	104.37	101.5	109.94	106.84	101.39	105.49	102.14	109.56	109.75	105.12	108.96	105.86	104.2	101.14	105.49	107.18	108.49	110.13	103.35	109.49	109.82	109.42	115.02	110.39	107.73	104.15	106.34	105.75	111.59	111.84	107.25	101.18	100.75	109.26
105.84	106.84	105	111.92	102.48	105.33	105.64	102.51	102.18	111.07	112.43	108.1	111.19	109.33	102.53	109.12	102.17	105.98	105.75	100.59	108.16	106.75	105.76	108.75	101.1	103.85	103.36	112.61	101.63	102.07	108.36	98.599	102.86	113.65	110.77	101.38	110.79	105.63	109.64	110.16	105.65	109.37	110.08	102.88	108.68	109.23	101.58	104.48	100.55	102.55
105.95	108.82	106.04	106.55	103.61	110.33	108.01	108.92	109.71	109.45	107.45	108.65	112.25	104.15	104.01	103.62	106.61	114.05	103.32	108.07	110.79	111.72	105.08	108.58	104.01	107.34	111.71	111.42	109.84	107.15	113.59	107.13	113.17	109.21	108.48	110.35	109.37	110.46	108.35	104.09	106.79	106.53	108.62	109.25	110.38	103.66	113.08	115.77	100.99	108.34
107.64	105.92	101.02	105.63	101.64	104.54	109.03	103.41	110.84	100	101.86	113.11	103.56	107.56	108.23	105.08	111.25	107.4	104.59	104.93	101.97	109.7	108.26	111.67	115.4	103.59	105.59	104.76	96.083	105.23	111.47	103.38	106.44	102.81	110.84	103.73	98.922	114.73	104.66	103.51	106.32	100.98	104.43	108.6	102	103.22	109.32	108.4	103.41	103.06
111.99	113.89	106.16	102.96	110.07	102.71	108.05	112.62	107.73	107.07	111.5	110.61	106.63	106.31	107.04	101.37	106.49	107.63	100.58	110.9	104.61	102.62	103.3	97.204	107.36	104.38	103.61	108.41	106.76	102.5	108.28	109.92	104.62	118.86	110.77	110.78	108.72	107.77	105.98	106.17	112.43	112.18	110.53	114.89	108.91	100.59	110.12	106.01	107.27	108.17
107.59	109.9	107.24	108.54	108.58	111.18	105.28	106.02	111.2	106.56	107.45	104.09	105.55	107.46	108.24	110.43	113.01	109.18	109.46	114.58	107.74	106.75	104.17	102.27	105.81	115.5	110.35	109.69	106.43	108.94	107.77	108.53	114	103.33	107.43	110.28	102.79	108.71	111.88	108.53	112.61	109.18	99.101	98.453	104.3	108.07	108.34	112.26	108.01	108.66
101.31	104.68	104.57	106.32	107.24	102.81	112.46	111	107.67	110.47	108.81	99.718	110.37	107.74	103.32	115.25	97.807	107.54	104.38	106.6	105.8	99.257	108.31	109.44	107.57	105.21	108.08	109.86	108.48	107.32	106.13	107.47	110.39	113.49	98.877	101.78	109.11	108	104.71	106.98	106.7	104.06	118.06	109.57	109.41	107.18	108.36	102.96	107.13	105.93
112.34	109.8	101.21	100.98	102.98	107.47	103.86	113.76	102.88	101.57	103.63	105.3	106.25	100.11	110.01	103.11	113.45	106.54	101.56	105.79	101.88	102.2	106.61	110.29	104.31	105.59	104.99	102.58	103.31	109.02	102.64	106.87	104.75	104.1	100.31	109.53	99.23	105.41	106.41	107	99.426	105.38	103.13	105.94	107.02	110.62	103.91	106.6	108.89	106.67
113.8	112.59	113.13	107.69	102.53	111.09	102.48	106.05	109.35	111.42	106.97	104.46	113.71	109.8	101.07	107.66	108.59	112.03	111.43	105.78	108.74	108.77	106.24	103.41	110.98	112.6	106.64	107.12	111.78	108.4	104.48	108.13	113.01	104.71	108.81	103.53	108.75	104.96	106.66	108.38	113.51	109.31	109.64	107.36	103.21	102.11	112.28	106.4	108.9	107.03
111.43	101.53	104.72	102.15	106.94	101.86	105.9	107.07	109.17	106.47	113.58	104.57	108.92	101.07	101.97	104.78	113.32	107.93	107.18	107.98	111.09	100.71	100.33	110.1	108.74	104.29	100.08	107.19	105.6	108.8	105.53	107.7	107.66	103.98	106.57	106.57	104.72	102.64	103.42	107.45	101.65	106.92	99.8	99.023	104.13	106.56	101.56	103.15	105.58	110.92
107.39	106.73	109.63	103.13	105.66	103.11	105.59	104.84	109.82	107.88	108.05	102.67	108.07	107.79	110.85	101.8	104.96	104.9	106.65	105.28	106.62	102.73	111.4	109.43	104.32	108.16	103.49	105.45	109.69	103.55	100.44	107.03	104.76	110.43	108.13	109.72	99.651	108.54	108.8	103.92	102.38	105.2	104.75	101.97	103.85	109.8	103.43	101.19	103.05	105.12
108.27	111.8	98.428	107.15	99.657	109.83	102.98	101.91	105.87	104.53	108.95	105.42	106.46	105.62	107.73	106.9	101.94	102.4	105.34	102.12	104.94	104.46	104.76	105.86	105.87	102.97	101.66	105.9	100.57	108.7	100.15	101.99	109.35	107.24	105.85	108.18	106.5	107.26	105.49	108.35	109.71	110.3	108.75	102.79	107.02	106.59	103.4	98.563	114.26	103.53
105.95	97.178	104.97	102.7	97.406	101.45	95.122	97.811	98.498	97.225	95.048	104.48	103.69	102.11	91.05	98.918	100.64	97.639	101.4	104.47	94.633	101.45	100.13	102.26	101.39	101.93	96.118	91.329	98.049	101.28	94.792	99.346	97.972	98.27	102.54	96.48	103.97	92.984	94.727	100.73	98.35	102.38	98.658	99.166	102.09	95.944	98.893	103.59	97.394	97.209
110.09	109.48	108.25	111.36	106.45	105.68	111.01	107.16	104.39	109.8	113.54	111.28	107.32	104.47	108.48	101.84	105.5	109.15	107.67	101.94	112.31	108.44	106.46	112.09	109.14	103.91	108.54	107.44	106.89	106.41	104.43	108.79	109.02	107.29	102.46	102.5	111.21	109.22	109.5	110.17	103.96	102.78	112.34	110.86	106.89	108.77	105.85	109.28	105.53	113.14
95.501	97.21	100.16	102.2	102.48	95.207	99.955	95.528	100.28	101.31	99.595	99.607	101.82	97.073	105.58	101.06	97.631	106.43	97.826	100.12	103.41	94.09	92.011	97.834	100.28	103.77	98.088	99.591	96.55	98.291	104.48	96.966	97.374	99.046	96.536	92.104	101.41	97.41	102.83	95.218	98.666	103.92	100.23	99.274	103.55	106.52	97.397	106.58	103.18	105.01
107.23	108.78	111.37	103.94	102.52	109.67	104.26	104.25	106.15	110.93	103.82	109.54	113.13	113.22	108.34	108.97	109.21	106.15	104.41	103.6	110.21	104.81	105.47	109.94	113.05	112.05	107.62	109.07	108.3	109.41	104.94	106.94	113.08	111.66	110.2	109.99	105.29	100.8	111.92	111.28	103.49	105.57	111.76	118.95	107.89	108.5	109.09	106.47	112.81	110.11
103.91	104.18	100.91	99.976	105.57	105.78	99.795	111.19	104.18	106.24	106.57	110.38	103.55	111.63	105.32	104.86	104.71	108.17	104.57	108.63	102.33	108.53	101.75	108.15	107.95	101.52	104.84	108.02	102.58	110.94	99.935	104.69	101.18	104.21	107.19	98.467	107.86	108.17	105.13	109.75	108.7	106.11	116.04	109.65	96.97	99.57	104.92	105.14	104.39	108.4
100.07	92.572	102.35	97.156	98.428	91.779	96.993	98.42	98.218	100.41	98.505	93.581	95.41	100.09	99.284	95.075	98.748	96.68	94.069	96.577	100.79	95.559	107.18	98.149	96.334	101.73	96.157	104.83	96.413	96.623	106.06	99.084	102.08	104.92	99.03	103.11	95.106	100.5	94.025	91.866	94.025	92.111	98.808	95.143	105.77	96.908	96.178	95.733	96.451	100.86
100.7	109.57	101.09	103.2	107.76	104.96	109.53	102.04	107.59	104.14	106.68	102.93	107.32	104.16	107.02	99.687	107.29	109.52	111.81	108.22	109.05	103.58	108.63	107.7	99.631	105.75	99.556	102.61	103.3	106.28	106.76	106.71	104.64	104.58	109.72	107.18	101.26	102.38	110.44	112.13	103.98	110.31	106.96	104.81	100.31	103.09	107.25	105.63	109.85	103.74
107.5	98.033	96.245	99.737	101.48	93.361	98.505	99.329	97.808	104.81	97.645	98.282	100.32	93.393	101.51	95.617	100.34	93.409	96.103	98.282	97.66	105.29	100.88	96.304	101.21	91.028	100.38	99.172	97.481	91.72	88.444	96.182	107.35	98.5	98.182	98.096	103.07	97.652	97.354	105.35	97.847	101.89	94.222	92.415	95.019	97.807	94.455	92.01	102.3	104.97
97.34	96.805	98.497	95.385	100.31	106.3	101.18	102.65	103.95	103.74	98.679	98.203	108.27	99.904	100.73	96.856	102.09	99.522	97.742	104.88	102.26	103.25	97.336	97.432	96.017	98.525	97.678	99.528	100.65	98.265	93.329	100.92	105.78	105.56	105.37	101.77	98.511	99.19	107.1	102.72	103.02	101.45	106.89	102.39	103.5	108.47	99.996	93.428	106.22	94.761
112.31	115.53	110.55	114.13	112.84	106.93	106.93	110.95	111.14	115.32	113.37	105.65	106.16	110.7	110.89	113.53	110.21	110.6	103.16	107.16	108.69	113.12	114.7	108.39	110.4	113.36	107.3	108.36	109.48	109.41	117.31	113.37	111.97	111.46	116.33	110.72	114.26	101.6	108.05	113.51	106.48	111.84	115.55	108.4	107.66	114.03	107.3	111.25	110.39	112.32
112.83	105.24	117.45	114.05	111.76	110.67	108.5	117.54	111.54	111.39	109.21	106.28	111.67	107.58	105.54	103.58	111.88	105.71	113.77	113.93	100.41	108.64	112.23	116.96	106.55	112.08	113.23	110.15	109.04	114.37	109.6	108.4	116.52	104.52	106.39	103.91	114.78	111.55	112.06	114.56	109.87	105.83	107.15	114.86	113.03	113.8	105.8	111.14	108.04	117.2
116.04	110.64	105.27	103.35	110.51	109.44	107.89	106.48	106.09	113.03	107.02	104.5	109.97	105.76	100.83	111.04	107.02	114.84	115.62	112.5	109.5	110.04	108.14	108.05	103.69	108.48	109.01	110.36	108.83	104.89	111.29	104.69	112.02	111.62	104.64	107.8	116.04	108.24	105.8	109.96	106.41	113.84	111.02	113.93	108.77	108.05	103.05	103.57	108.98	107.46
107.25	108.92	111	103.85	115.45	106.01	102.1	104.38	113.35	110.06	106.18	105.98	106.75	112.71	109.65	105.3	109.63	111.72	107.64	101.19	103.66	111.2	102.08	104.5	108.57	104.19	108.83	109.42	113.14	105.97	111.9	99.851	99.333	104.81	110.58	111.68	111.46	104.55	100.94	108.6	111.17	109.33	111.23	107.77	106.14	105.74	106.26	106.26	103.89	104.46
104.41	108.09	108.96	101.75	107.03	109.07	106.05	107.07	107.89	95.193	111.3	106.95	107.31	109.6	104.43	107.28	103.64	104.53	109.1	104.81	109.12	99.606	105.39	106.51	107.75	105.85	104.41	116.12	107.07	110.53	107.43	107.81	103.29	101.44	105.28	103.69	104.72	109.53	105.23	104.46	102.14	104.61	107.68	107.18	110.33	104.64	111.7	107.26	102.97	105.47
112.71	102.49	98.258	108.49	103.5	104.63	110.19	102.79	101.89	102.72	102.95	105.85	111.46	106.15	103.64	110.85	109.7	108	107.61	98.084	106.67	108.95	103.35	106.95	106.31	105.82	108.92	106.4	104.8	106.73	106.45	102.31	104.86	106.23	104.17	104.81	106.83	104.99	108.21	108.24	100.94	105.73	106.97	100.15	99.969	105.36	112.7	110.2	112.54	105.95
108.1	105.03	105.19	106.58	109.86	109.74	104.31	113.82	113.26	105.53	101.08	107.94	112.34	106.81	108.21	111.06	102.65	107.65	111.75	110.04	107.86	108.77	105.11	106.21	112.43	105.44	105	109.63	105.99	97.596	113.13	113.46	109.42	106.36	109.84	114.34	105.68	106.66	116.48	105.58	104.21	104.07	107.85	106.92	103.58	114.29	107.86	107.2	107.93	103.64
106.44	102.84	111.29	107.85	106.05	107.7	106.1	103.22	110.98	108	106.43	106.41	112.13	109.71	107.53	105.05	97.525	113.89	108.15	109.53	111.7	110.71	103.05	107.15	107.25	110.28	113.6	106.51	114.5	108.33	108.16	102.64	105.97	106.99	106.34	109.93	108.03	110.84	109.81	114.4	105.55	103.44	106.11	110.38	107.33	108.52	104.97	107.52	107.24	108.05
106.68	105.69	106.34	104.51	102.18	106.2	102.59	109.48	98.849	106.89	105.37	103.19	109.57	104.53	103.35	106.45	97.972	111.45	108.27	105.7	99.414	102.83	106.94	103.7	104.21	99.404	107.48	108.8	102.83	110.2	104.86	105.69	104.17	110.6	100.86	111.16	109.35	103.01	104.39	112.01	105.14	105.61	108.21	107.75	102.2	105.93	108.39	102.3	98.466	108.17
101.23	96.959	98.588	99.976	99.476	97.767	98.557	94.701	96.594	96.64	100.82	95.16	99.803	96.265	94.571	95.375	94.958	99.497	96.706	100.74	98.388	102.55	94.273	99.389	96.26	97.931	103.49	100.31	97.404	92.638	94.916	96.504	98.803	91.79	97.116	100.21	104.45	98.39	98.376	94.895	98.333	104.22	91.132	99.451	99.117	97.285	94.024	94.469	102.29	106.49
103.8	114.19	110.98	107.83	105.9	114.7	106.2	106.19	107.48	106.28	110.53	107.57	101.48	109.21	111	114.93	108.82	112.74	111.24	116.26	113.39	106.54	110.11	111.12	106.75	113.79	107.03	114.03	106.47	109.67	100.32	109.08	109.99	108.13	105.23	107.94	106.29	105.85	109.01	113.69	110.5	110.65	106.52	111.58	107.42	113.4	114.9	105.39	115.27	105.71
106.87	108.72	111.46	111.72	105.33	111	107.73	111.95	107.4	106.48	106.39	112.07	106.22	112.17	100.83	108	110.48	105.97	104.61	108.95	106.05	112.1	106	112.52	113.3	111.2	109.59	102.09	105.09	106.71	110.57	98.661	102.12	103.53	110.64	106.02	110.72	113.02	109.35	106.31	114.15	111.62	108.34	111.48	105.32	104.61	114.24	107.19	112.32	105.06
106.76	109.94	108.44	101.62	108.13	104.75	107.93	112.95	112.42	102.85	106.58	109.92	105.06	109.44	109.46	108.6	106.74	107.63	105.98	122.29	107.37	102.24	102.52	104.84	108.48	106.41	111.85	107.09	98.237	107.54	103.48	108.1	107.67	108.28	102.93	109.72	110.76	109.59	110.34	105.71	107.55	102.48	110.12	99.827	106.76	108.06	110.06	105.01	107.04	107.92
100.84	97.861	103.11	100.53	100.25	92.911	101.63	97.799	91.087	96.641	100.88	98.447	96.952	100.84	101.66	105.72	101.45	97.995	96.548	95.194	101.08	93.655	100.68	94.924	104.38	100.16	100.88	96.911	101.89	89.995	99.926	91.214	102.81	95.897	100.33	102.08	99.54	98.205	102.26	97.119	98.537	94.609	97.107	94.665	93.557	95.406	103.28	96.356	95.018	99.209
104.21	105.11	106.03	100.99	100.35	100.01	107.1	98.579	105.4	105.06	108.06	100.4	106.78	107.71	101.45	106.91	102.92	107.87	106.81	102.68	104.22	93.667	103.92	102.15	110.39	110.54	107.57	103.08	103.08	99.082	106.59	103.84	103.61	100.77	104.93	107.1	104	106.36	107.65	111.58	104.76	111.66	112.77	107.09	100.47	101.9	105.66	104.33	107.96	98.016
113.28	109.08	109.1	109.2	110.31	107	105.7	103.46	103.92	106.74	108.29	110.3	106.79	113.57	102.51	109.17	109.08	102.61	106.33	110.47	111.08	105.04	113.09	108.84	106.29	106.28	110.8	110.31	109.66	105.28	110.88	110.41	103.43	103.65	110.97	107.81	107.78	109.8	111.11	99.924	106.52	107.19	112.33	107.12	105.16	111.08	111.32	110.57	117.91	104.6
108.68	104.77	111.18	107.93	104.21	107.68	109.42	111.1	101.75	97.624	105.42	105.89	107.22	106.62	104.81	105.96	103.39	106.81	104.58	110.03	107.05	108.65	105.38	106.29	99.802	111.5	104.23	102.6	107.83	99.353	106.83	107.29	113.56	110.29	110.28	102.74	107.75	108.07	107.48	108.02	107.48	106.48	112.52	109.51	111.37	109.06	110.08	110.75	103.95	109.46
103.47	105.98	112.48	113.37	103.93	106.53	106.49	103.72	108.34	103.88	107.32	113.01	106.56	103.41	102.98	105.56	109.79	110.02	102.69	101.79	105.23	109.12	107.58	103.57	104.05	104.25	113.19	106.98	105.46	114.5	105.96	102.55	108.57	103.8	106.54	99.91	110.22	107.43	106.95	103.73	107.54	109.27	104.29	109.68	102.5	108.93	99.416	105.62	108.07	108.22
101.72	98.33	93.889	92.64	94.74	96.513	97.578	97.264	101.06	96.468	96.284	100.8	95.501	98.726	98.468	92.786	94.642	101.28	98.545	99.967	98.341	96.179	100.32	98.139	101.27	104.83	102.74	90.265	98.281	96.033	103.09	98.603	93.865	101.28	95.529	98.225	102.02	101.37	104.42	89.242	98.254	92.457	92.452	97.563	93.28	93.16	99.294	94.134	99.363	95.365
110.38	103.12	108	104.73	110.72	99.174	105.52	110.53	104.61	102.92	104.49	105.75	105.1	108.02	102.75	101.67	108.56	107	99.394	102.72	106.56	105.23	110	102.86	103.9	105.76	105.79	106.92	109.87	112.94	106.39	107.24	107.62	113.18	106.31	104.71	103.24	106.45	105.32	107.14	105.13	114.98	104.31	108.26	108.73	105.9	103.96	106.07	106.62	106.18
106.55	96.18	101.97	99.395	95.15	101.09	99.018	100.51	97.166	93.553	101.26	101.9	92.465	90.684	100.69	98.963	94.074	103.99	104.3	102.64	100.46	94.602	102.41	103.54	99.482	100.19	104.68	98.02	93.629	98.745	100.91	102.25	92.306	105.09	99.55	101.25	93.284	99.336	100.96	98.656	101.68	100.43	101.33	99.205	96.782	99.635	99.266	101.57	95.081	92.31
98.118	97.039	100.42	93.313	97.458	103.52	99.651	103.59	99.645	101.59	99.75	102.76	99.267	101.27	101.82	97.822	100.33	100.39	99.908	101.19	99.928	97.686	99.719	99.358	96.497	94.039	99.182	102.73	95.68	94.461	100.02	102.93	92.684	91.298	100.68	100.29	100.8	103.08	95.713	94.004	95.935	93.657	106.19	92.508	93.982	97.203	100.28	99.016	95.851	101.59
98.591	100.24	100.02	101.5	94.298	96.552	87.903	101.02	96.211	101.31	91.273	95.56	93.932	99.056	98.357	101.03	95.805	99.721	94.475	98.521	98.246	97.505	102.3	95.95	103.57	102.59	102.41	96.545	98.373	98.763	94.683	101.85	104.33	93.038	98.704	102.82	99.285	95.431	98.686	96.554	98.353	101.96	98.863	96.994	99.324	100.2	95.325	97.891	93.938	100.77
108.1	107.02	107.56	112.33	110	109.47	116.16	103.28	105.65	110.06	107.19	111.61	102.25	105.21	109.5	105.81	103.4	108.54	113.58	115.12	108.24	109.06	101.41	110.5	111.1	111.47	105.58	104.24	101.78	112.85	109.04	110.14	105	105.41	108.78	107.98	106.67	109.11	107.17	109.22	98.731	105.18	103.91	108.08	109.09	104.32	110.8	104.73	110.86	111.95
89.055	92.44	96.5	103.4	99.521	95.702	96.015	89.89	97.184	92.129	98.272	97.982	98.832	97.306	98.057	94.724	103.05	99.5	100.33	98.362	101.26	98.604	104.79	100.57	94.444	96.373	99.403	94.078	91.523	94.634	96.745	99.505	100.53	98.244	101.38	106.99	90.617	96.549	97.151	98.903	98.682	97.317	97.671	95.81	97.7	99.623	99.965	92.67	96.044	95.751
103.53	106.11	110.39	108.28	98.667	103.05	106.81	110.55	105.07	112.69	114.85	105.35	105.23	109.47	107.15	104.51	110.22	108.15	110.68	105.68	106.58	108.79	101.81	100.82	104.84	113.34	110.4	105.17	99.956	107.04	107.83	106.32	107.5	106.3	106.97	106.28	107.92	109.37	110.67	106.8	101.37	106.39	102.29	109.09	102.13	109.35	101.82	110.27	107.2	105.28
103.43	108.74	101.97	109.04	109.44	106.34	110.13	107.87	112.34	107.4	103.75	107.94	109.58	106.05	110.93	113.96	107.53	104.79	106.07	105.63	113.08	101.12	108.62	112.23	113.79	112.07	102.61	109.91	109.21	106.41	109.02	103.39	104.43	114.24	113.37	112.13	107.35	110.26	105.13	107.67	105.92	103.94	107.1	105.28	105.27	110.48	110.55	109.31	104.99	107.91
109.39	108.67	115.34	106.42	112.78	104.81	110.14	109.84	105.17	108.02	111.32	111.11	112.59	110.34	113.36	104.77	102.68	103.86	108.74	111.07	112.09	107.74	109.16	106.97	104.3	108.61	108.07	103.5	110.59	112.24	110.5	110.7	111.18	114.87	107.05	113.4	115.06	112.04	111.49	116.05	113.86	113.15	112.74	106.04	109.52	113.02	107.06	110.26	109.12	109.86
114.69	110.67	112.19	103.31	111.08	106.11	107.4	109.18	112.47	107.29	106.58	111.62	107.32	106.26	110.34	109.58	111.94	112.83	106.74	110.57	111.11	104.29	109.45	98.91	109.86	108.31	109.75	107.48	116.62	111.78	106.38	108.95	100.3	103.86	103.64	112.28	107.05	109.71	108.65	110	111.29	103.65	102.81	103.81	108.48	110.25	108.26	115.06	109.44	107.44
106.06	104.75	107.43	103.28	104.03	108.18	105.97	108.04	107.78	101.83	115.44	112.25	106.92	106.43	101.01	100.53	103.45	102.4	110.12	108.69	103.52	99.546	105.24	105.79	104.9	102.22	106.94	106.72	100.8	99.247	105.5	104.06	102.14	104.97	101.01	105.04	102.88	100.72	103.14	103.81	105.29	106.96	107.52	109.45	105.06	100.71	105.21	105.47	110.91	106.97
109.81	108.55	112.7	105.69	105.03	111.96	107.51	109.14	109.06	108.54	108.2	107.48	103.46	108.29	103.3	112.83	109.75	108.9	117.24	110.19	103.94	112.39	105.29	108.29	110.22	98.399	111.49	103.46	110.18	108.47	105.04	105.59	109.63	102.36	102.23	111.4	105.51	110.67	106.12	112.55	105.15	109.18	106.94	106.54	107.48	106.64	104.37	107.42	107.19	102.95
111.34	104.47	108.48	105.05	104.68	110.91	106.28	101.05	107.13	103.75	109.87	102.61	103.42	111.14	104.9	104.97	106.59	107.93	112.63	104.91	106.88	106.91	99.482	108.77	107.28	106.31	104.39	106.28	110.65	103.12	103.83	105.51	104.28	99.386	111.16	108.18	105.82	106.81	111.48	107.53	105.85	114.1	106.11	109.62	101.94	107.82	102.98	105	106.39	109.84
109.9	111.59	106.76	109.15	112.66	106.21	109.35	107.59	107.43	106.42	110.62	111.21	115.41	110.84	109.25	108.9	111.88	106.34	114.09	108.95	106.49	106.84	108.11	106.08	105.51	112.49	108.02	109.25	104.87	107.09	105.17	110.79	102.41	108.11	99.845	110.7	109.72	103.02	104.83	105.58	109.07	109.12	108.78	114.42	107.4	110.77	109.42	112.39	104.73	107.91
98.583	99.014	95.891	105.71	91.233	99.155	92.158	97.402	99.21	99.038	100.91	99.359	96.895	106.74	103.09	99.926	97.035	101.45	94.566	101.82	102.53	106.3	93.117	99.693	100.77	94.013	97.165	105.46	97.744	100.59	99.871	95.549	96.047	97.661	94.123	102.71	100.7	96.617	95.279	94.113	100.17	98.889	98.683	100.43	91.358	96.142	97.499	92.912	99.929	104.37
107.92	103.5	110.73	103.36	99.973	107.75	103.35	108.58	103.33	100.7	106.13	115.64	108.8	111.85	108.74	111.04	107.44	102.04	106.14	106.23	107.22	102.32	113.89	108.17	112.55	99.993	102.2	106.28	105.48	109.38	109.13	103.52	104.87	105.27	110.22	104.59	101.51	103.4	111.46	109.04	107.11	116.22	113.15	99.486	108.39	107.13	107.4	109.31	102.05	106.51
106.43	106.82	107.97	111.07	107.59	102.25	105.58	98.908	106.78	106.44	108.54	104.65	108.77	104.86	111.37	108.5	112.27	108.64	108.84	114.44	104.25	107.42	108.19	104.93	107.76	105.6	104.82	107.52	103.04	100.03	107.96	101.81	104.9	105.38	108.84	106.92	108.38	104.87	111.76	106.77	109.24	110.18	110.11	107.14	108.07	99.873	105.88	108.67	109.3	108.46
104.5	112.82	106.62	104.15	104.25	111.08	104.08	106.37	106.92	107.1	101.42	104.38	103.37	102.51	102.19	104.38	106.15	98.578	103.75	104.8	105.91	106.56	107.56	106.64	107.36	101.87	105.08	101.14	105.06	102.09	107.72	106.88	110.72	106.32	106.19	99.766	110.76	110.85	105.09	105.72	106.55	105.8	105.57	103.59	105.32	105.17	110.34	110.17	108.34	107.34
105.1	106.47	108.86	106.36	108.2	105.49	109.4	107.64	103.07	101.38	105.84	111.67	104.84	100.02	109.29	111.83	108.82	107.68	105.93	102.38	107.85	99.265	115.41	104.94	106.78	110.09	107.67	101.01	113.56	101.7	106.61	102.88	101.71	109.48	113.82	106.74	106.15	102.19	106.06	108.62	105.95	107.02	112.73	99.52	98.924	106.61	111.08	101.59	106.3	106.19
102.88	93.894	99.651	93.446	91.354	93.949	106.33	98.007	94.724	101.38	101.11	98.627	95.041	103.05	95.051	95.657	92.192	95.39	94.787	97.42	100.55	95.687	96.092	95.299	96.633	98.196	94.773	101.91	99.541	95.27	100.6	96.27	97.684	97.852	96.849	101.55	97.051	95.458	99.704	101.93	99.878	101.84	100.01	98.869	104.42	96.011	94.54	96.7	97.859	98.983
96.051	98.919	98.312	108.38	104.68	97.916	104.54	94.899	96.084	101.1	97.062	96.674	103.04	101.11	103.4	99.281	97.096	102.68	104.46	107.17	98.211	99.874	100.67	95.912	105.72	100.98	99.279	104.13	100.76	101.49	99.253	99.355	101.68	101.69	99.282	104.06	95.637	104.53	106.21	108.37	101.02	95.463	101.51	103.32	104	104.44	107.16	98.427	104.44	95.15
103.21	105.25	112.81	104.88	108.27	111.92	112.45	104.49	106.14	112.72	107.14	103.76	111.82	106.56	106.43	103.76	100.8	102.4	105.3	110.08	107.38	107.16	104.53	110.7	102.83	99.461	111.43	106.79	98.521	106.45	109.1	104.56	115.69	109.39	112.2	105.28	102.86	109.43	107.84	108.24	103.69	108.62	104.73	110.17	105.45	108.28	111.17	102.32	111.32	107.02
97.429	100.23	100.28	95.161	97.627	95.095	94.288	98.634	97.451	95.668	102.9	104.69	103.2	95.845	103.36	99.731	101.55	99.131	100.76	96.874	109.54	93.732	91.247	96.079	98.969	106.2	102.84	101.49	101.01	97.406	95.383	100.95	104.28	106.08	101.86	110.08	93.63	97.148	103.19	91.597	100.44	98.721	104.95	107.35	95.229	101.4	100.96	101.87	103.47	100.17
110.54	112.25	103.88	113.88	103.29	107.54	106.35	109.24	110.02	107.87	111	109.33	111.3	110.71	103.22	108.76	111.48	105.51	101.9	108.03	111.67	108.8	111.65	111.97	104.02	112.62	113.81	107.75	103.56	114.28	114.02	105.92	106.9	113.43	109.07	109.46	107.67	107.09	106.56	110.55	109.58	104.75	107.25	108.22	107.43	106.62	112.13	107.57	107.61	111.5
105.52	109.57	110.99	107.71	106.29	111.45	106.74	112.54	103.24	106.66	115.26	107.06	112.73	104.57	108.25	106.8	101.91	113.46	105.52	107.39	111.58	110.13	115.52	113.99	109.73	107.75	104.96	109.06	111.49	107.32	108.9	109.67	114.85	110.8	110.89	106.18	107.96	111.72	111.14	110.38	108.73	103.33	107.16	112.54	104.87	106.8	102.46	110.25	111.77	106.85
107.75	110.42	108.63	110.97	115.05	112.49	109.93	110.67	112.31	106.58	106.44	112.76	107.33	108.61	108.67	106.81	104.93	109.43	103.4	112.89	101.87	112.3	105.95	106.26	106.33	103.21	104.6	114.46	109.37	109.73	105.12	107.89	108.42	112.4	108.51	106.22	102.45	101.41	118.55	109.89	112.98	109.21	109.65	109.23	112.06	108.32	109.62	111.62	101.78	111.73
109.87	104.56	111.17	102.25	110.85	107.7	111.16	107.34	106.33	104.08	110.87	108.76	105.37	103.72	110.89	105.63	105.62	107.28	109.68	101.47	98.215	107.35	101.89	109.48	105.23	100.61	106.69	105.52	107.9	98.338	105.16	102.48	105.39	106.28	103.11	98.271	103.81	102.19	109.62	106.94	110.44	105.04	106.15	99.806	102.66	103.67	102.18	102.31	107.8	104.75
105.79	109.07	107.24	99.816	112.55	106.03	104.06	104.9	104.22	109.32	108.89	107.86	110.06	107.58	108.24	101.66	106.08	108.19	109.77	109.36	108.84	102.99	114.08	109.49	105.89	113.26	102.87	102.39	102.53	107.78	107.3	103.27	101.74	103.17	102	106.92	102.62	106.13	104.68	109.94	106.16	111.16	110.03	99.996	111.74	111.77	107.07	110.98	106.39	103.84
110.94	107.33	105.86	109.99	110.24	113.11	115.2	112.92	109.64	106.17	105.9	111.91	112.88	110.38	113.22	113.51	103.75	114.68	108.51	108.26	104.37	104.81	109.47	105.8	108.81	116.09	99.143	110.19	111.43	106.01	113.53	109.23	111.17	107.64	108.1	106.94	108.15	107.67	105.12	108.91	106.44	108.82	108.27	111.65	111.53	113.16	104.24	107.38	113	105.83
102.81	105.83	100.05	104.36	105.21	98.338	107.29	102.68	103.94	106.79	101.6	107.19	107.47	104.41	106.64	108.1	103.43	108.86	102.32	105.87	109.88	107.08	104.92	107.15	106.93	103.39	104.61	105.74	102.34	103.37	105.59	102.06	107.02	103.78	109.27	114.86	101.81	106.68	106.16	99.758	108.26	103.12	105.13	103.53	115.45	107.28	108.39	102.65	108.48	106.48
103.44	98.899	96.029	101.9	95.701	98.956	97.313	92.155	94.124	100.55	92.598	102.71	95.669	96.901	97.654	95.866	94.137	104.96	89.716	91.557	98.355	100.97	89.652	95.522	100.49	91.548	94.635	102.84	101.63	98.777	98.671	98.894	99.58	94.695	100.96	102.89	92.177	95.523	98.756	102.3	98.241	99.943	103.32	98.186	100.45	97.954	96.318	95.462	90.425	95.61
102.4	101.58	101.28	106.67	103.83	111.57	108.15	100.63	102.35	98.364	105.63	103.42	106.97	105.25	104.34	106.66	101.48	105.51	104.53	108.41	111.68	108.28	108.66	106.35	96.559	101.71	102.2	107.1	105.31	105.71	108.67	108.25	104.12	102.24	101.97	103.45	105.52	103.54	107.15	107.68	107.21	106.15	103.36	100.73	104.05	108.9	108.79	109.47	112.56	101.85
108.94	108.73	113.15	113.41	110.75	106.27	109.74	111.42	106.42	107.3	117.32	110.4	112.9	110.53	113.63	115.16	111.89	110.27	113.4	110.3	108.51	105.68	112.1	112.6	110.53	111.15	109.57	108.69	107.41	114.43	112.78	115.22	103.74	112.6	107.1	106.62	115.62	109.04	111.58	105.2	107.75	114.38	104.51	107.22	112.35	109.92	104.95	108.08	116.55	111.8
101.33	103.15	105.7	100.59	99.555	97.041	104.57	104.57	98.245	101.84	100.43	102.82	104.94	101.87	98.714	99.322	101.75	100.05	99.752	98.975	101.6	102.72	103.01	97.924	103.95	100.09	95.091	97.498	98.099	104.8	105.41	96.472	101.89	104.88	105.46	99.319	102.64	101.24	101.75	96.538	103.99	101.94	101.63	97.992	101.18	102.13	101.4	100.78	108	104.04
98.266	96.86	102.55	102.44	96.302	94.585	94.043	101.25	104.15	103.79	101.57	99.022	98.207	103.74	99.604	94.02	96.797	99.174	100.64	94.881	101	100.31	101.45	90.388	96.102	102.92	102.57	99.753	99.61	97.661	97.253	100.21	99.6	94.692	100.53	95.522	94.11	97.721	100.17	102.83	97.394	98.765	102.17	98.012	97.335	98.14	99.747	101.31	100.72	100.23
111.19	102.66	106.78	103.98	110.16	104.62	105.11	108.87	107.34	105.9	111.28	108.71	112.36	106.5	111.71	110.15	107.03	105.47	107.93	109.59	107.2	105.48	108.15	103.31	105.08	108.45	110.39	102.76	104.97	105.51	107.52	108.76	104.21	110.47	107.03	110.11	105.45	107.7	108.54	112.98	102.6	107.65	106.87	103.72	108.11	108.62	110.82	111.26	104.98	105.47
111.55	100.27	108.79	108.6	105.64	107.61	102.7	112.3	111.46	107.52	106.83	110.33	107.66	109.18	103.24	103	109.85	106.15	110.61	100.94	106.7	119.9	104.58	102.18	102.98	105.66	111.07	111.98	105.78	101.01	109.22	103.4	105.41	114.54	107.04	112.99	103.79	107.41	108.88	114.68	105.51	110.72	109.32	104.11	114.54	113.34	114.94	110.49	104.95	113.64
101.24	105.03	106.45	105.92	99.833	114.55	108.5	106.64	108.33	99.559	101.44	110.55	108.38	102.71	107.93	101.88	110.24	103.24	104.22	103	108.83	104.76	107.34	111.77	106.48	106.09	103.5	111.37	104.44	107.84	109.99	106.54	105.58	102.61	97.553	102.83	100.84	110.74	111.29	103.36	105.76	110.79	102	107.45	97.791	101.89	104.49	102.77	107.54	103.68
102.96	93.595	101.07	102.14	98.509	105.38	98.661	104.43	103.16	96.838	103.17	95.379	97.172	100.27	100.18	96.889	100.29	94.334	95.285	100.98	101.34	101.31	101.33	94.32	104.25	101.42	105.22	100.1	101.12	104.98	108.65	98.468	100.71	97.867	99.96	100.08	102.74	97.489	92.739	103.08	104.32	94.674	101.48	107.08	103.25	96.589	99.878	101.27	104.03	102.51
100.38	104.94	92.265	94.527	96.111	93.343	97.296	99.457	100.54	98.008	98.081	98.56	101.45	94.537	91.31	99.574	101.21	100.25	105.85	101.25	98.962	95.796	94.12	98.779	100.24	98.243	99.921	94.118	101.46	93.873	98.873	100.5	94.843	91.931	95.66	98.83	97.848	97.061	99.473	100.13	95.788	97.831	104.7	96.403	93.052	97.758	97.364	100.88	104.05	99.219
97.176	99.82	96.645	100.84	96.553	103.43	98.353	98.041	96.596	94.04	103.36	107.74	95.161	94.305	95.767	98.913	107	97.73	99.955	96.562	91.218	99.811	100.41	99.026	97.488	97.844	103.82	101.41	100.63	93.467	102.79	98.661	100.9	99.435	99.711	98.636	94.821	98.087	96.359	94.178	95.34	95.062	98.803	97.723	103.34	90.962	97.307	91.827	102.75	98.247
107.43	105.17	106.31	105.36	101.99	100.76	106.41	103.1	104.48	101.1	109.78	105.92	98.368	108.22	106.13	108.07	104.57	100.52	100.42	107.16	107.26	107.3	111.22	100.17	104.4	104.35	105.79	104.14	101.81	107	105.77	101.93	107.14	105.75	108.17	109.93	111.54	105.4	102.78	109.27	99.76	110.64	103.79	106.42	111.63	105.32	102.89	104.75	102.77	106.66
102.83	92.605	103.4	99.004	99.589	91.932	97.402	99.344	97.712	92.954	100.13	96.504	97.866	89.339	96.665	96.165	99.334	94.884	94.086	90.804	97.456	90.638	97.793	104.06	93.483	98.234	97.002	94.777	101.5	99.058	96.476	102.18	91.24	100.2	95.89	96.856	91.511	99.546	100.88	94.981	101.08	100.71	96.132	96.271	94.275	95.91	94.066	103.86	102.06	101.52
108.4	100.59	105.96	115.56	106.21	107.5	105.61	102.61	100.04	108.26	100.58	104.66	107.63	103.02	100.83	113.52	102.22	104.17	101.35	100.92	114	109.68	111.26	109.3	101.99	108.41	112.86	111.61	104	103.39	103.01	106.74	102.32	109.98	105.09	108.5	109.57	103.41	112.04	108.74	107.19	108.45	103.52	105.23	101.49	107.5	104.88	103.83	104.33	102.89
107.7	102.11	108.87	116.22	105.9	111.33	109.82	111.11	113.15	107.58	107.1	113.83	105.85	109.35	107.69	112.62	118.77	104.01	110.43	108.46	109.14	109.55	107.68	100.75	111.46	112.86	109.72	111.05	108.06	108.6	112.98	107.18	112.25	118.97	104.88	104.69	111.47	101.37	110.64	107.34	108.84	110.38	106.43	108.67	104.27	105.31	105.29	106.99	104.82	103.42
101.52	108.27	107.26	101.46	104.64	101.58	99.276	96.489	107.41	103.47	97.964	103.54	95.019	102.54	100.28	103.9	102.46	96.333	103.79	98.469	101.99	101.55	104.35	104.45	102.12	97.452	99.282	97.308	101.35	107.42	92.801	108.26	99.128	102.9	96.292	103.84	87.911	93.639	107.63	105.68	107.41	101.48	106.98	103.88	94.523	104.44	100.65	103.73	101.54	101.96
106.56	107.86	107.37	108.61	105.71	111.19	109.5	105.94	102.78	111.26	115.63	111.57	109.83	111.79	112.15	108.52	101.4	105.67	106.83	109.1	111.54	106.67	112.19	108.01	113.19	105.52	108.27	109.13	105.05	106.31	110.3	106.48	107.02	103.74	109.53	109.62	104.36	108.82	104.41	107.09	118.85	108.99	103.97	113.62	106.93	108.06	102.48	113.92	113.93	108.8
100.54	111.33	106.7	106.73	107.64	115.04	104.91	112.56	106.02	110.17	108.26	110.4	110.12	106.5	106.17	108.25	107.61	112.21	106.19	110.69	108.36	112.5	106.44	106.43	103.7	111.24	108.85	111.31	109.9	104.98	111.39	104.73	103.63	107.4	111.26	111.94	111.03	100.24	106.89	112.78	103.95	103.35	107.57	109.36	107.34	113.71	112.19	108.78	113.7	106.76
111.07	111.84	109.5	111.14	106.51	110.31	111.34	106.68	103.91	109.83	111.85	109.13	110.42	105.78	104.84	107.51	112.25	114.26	108.49	106.95	107.3	107.14	102.11	108.81	109.68	104.8	112.78	106.1	111.68	101.57	110.79	107.88	113.43	103.64	112.04	104.15	107.63	110.36	115.96	102.75	101.97	106.43	104.1	111.96	107.43	107.5	110.34	107.04	110.36	109.62
105.37	105.43	111.76	100.28	103.91	104.66	107.17	104.72	104.78	111.99	106.78	107.74	104.7	106.71	99.039	105.19	106.15	108.51	106.63	113.17	107.66	106.09	104.63	112.02	107.7	99.97	103.9	105.2	102.38	105.32	105.82	108.99	105.07	107.15	97.924	105.41	103.81	113.65	109.8	106.87	105.84	106.74	105.13	109.51	104.26	110.08	109.42	107.41	105.04	108.17
108.65	109.01	113.11	108.91	107.62	100.94	104.86	106.62	112.6	107.11	105.54	105.21	110.36	103.77	104.33	102.83	110.26	114.29	108.55	106.46	98.984	111.48	105.06	100.11	109.1	102.14	103.41	107.8	110.24	102.41	105.07	103.41	105.16	102.98	101.78	108.06	101.01	109.7	106.17	106.65	102.79	111.02	103.58	105.4	106.92	110.54	113.01	105.27	103.72	103.31
101	107.41	105.66	104.93	113.51	109.83	111.23	105.99	107.83	110.19	105.17	103.64	102.66	103.23	107.63	109.6	105.54	106.28	104.16	106.76	108.68	100.76	100.78	107.97	113.2	107.75	101.28	97.458	98.546	110.88	106.08	102.7	103.46	105.56	104.27	108.44	108.85	103.21	106.68	107.63	110.09	107.15	108.08	105.19	102.25	103.04	107.16	109.1	105.96	107.06
92.355	93.854	98.582	99.888	92.738	92.296	98.033	98.696	93.764	93.299	96.73	102.94	99.369	99.152	99.239	104.39	98.499	96.915	96.899	102.1	101.57	102.53	99.566	99.74	99.667	93.449	94.258	100.97	99.031	95.629	101.75	99.393	102.47	100.49	99.499	96.66	95.576	95.824	103.34	99.114	100.33	97.663	95.19	102.28	101.01	94.759	99.373	102.5	94.506	96.44
97.193	98.69	102.59	104.85	98.018	104.04	99.56	99.229	99.299	98.515	102.22	103.18	99.3	95.804	98.762	100.88	102.24	103.32	103.45	98.601	100.52	98.983	101.89	100.29	102.11	100.46	100.93	101.91	99.049	100.11	98.467	102.94	98.594	102.54	97.394	98.055	98.221	100.69	99.805	102.89	105.15	98.482	95.529	101.5	97.957	94.151	95.683	99.91	105.65	101.76
101.11	106.48	107.3	109.97	106.01	111.32	108.9	100.72	103.52	109.14	105.54	106.09	109.56	106.99	107.1	112.14	106.23	103.46	104.45	104.23	103.4	106.07	102.55	102.9	107.3	104.66	110.57	105.44	103.94	100.76	108.36	107.14	108.8	100.88	107.27	105.77	102.34	106.74	102.33	109.52	106.82	101.96	106	102.22	109.26	112.27	104.66	108.54	104.09	104.83
105.95	106.8	104.07	103.65	110.04	109.03	104.06	104.53	101.14	106.7	106.88	107.34	110.98	111.16	108.69	108.33	102.29	103.61	103.03	102.12	104.25	105.79	102.32	106.32	110.86	109.79	111.68	103.42	107.34	109.17	102.1	105.83	109.43	108.41	106.57	105.68	103.37	114.49	104.89	99.565	109.23	109.28	101.54	101.51	111.65	100.68	105.11	104.02	106.89	105.06
108.21	106.69	104.16	110.93	103.43	107.24	107.69	107.85	108.56	107.13	104.95	106.67	113.8	111.84	106.74	111.17	104.94	113.69	107.49	109.24	103.37	109.19	106.54	106.46	110.24	101.37	105.19	112.27	104.68	107.93	108.58	104.27	102.89	112.12	108.97	102.85	105.48	107.37	105.42	109.08	105.75	111.46	107.01	107.16	106.73	108.11	106.58	105.72	103	110.09
108.14	111.95	105.97	107.83	114.72	113.25	113.07	108.59	112.71	106.08	110.18	107.78	109.31	109.41	108.71	120.81	109.62	110.75	109.47	107.01	112.63	105.9	110	114.45	109.79	111.24	111.72	109.79	106.15	115.32	104.33	107.55	107.37	105.14	116.45	109.42	109.64	104.76	110.43	107.62	109.86	113.73	107.75	103.2	104.94	106.87	105.35	110.69	108.5	110.67
104.02	102.72	102.94	113.7	104.89	105.69	110.26	105.94	107.34	112.62	106.68	109.06	101.32	100.88	107.57	106.61	99.448	106.44	114.28	104.79	107.47	108.82	103.36	109.39	109.15	104.66	112.1	106.39	107.02	103.89	104.69	106.06	113.09	107.17	103.08	106.64	103.95	107.43	103.88	113.48	109.94	106.94	112.57	111.22	104.15	114.84	107.36	102.55	108.72	106.83
105.81	106.2	105.39	108.29	103.29	107.18	109.62	102.64	100.83	110.19	106.33	103.29	102.29	103.43	104.95	106.13	111.16	103.31	96.97	110.45	103.76	114.78	105.03	111.3	103.56	109.04	108.4	108.91	107.19	97.183	104.96	111.68	107.57	108.19	107.89	106.21	107.15	107.43	104.56	106.87	102.2	108.81	108.53	112.74	110.2	102.94	102.28	107.11	102.33	98.349
110.64	98.27	105.75	111.1	104.28	107.72	101.52	101.05	107.69	115.31	107.47	107.41	104.63	105.58	101.96	107.19	99.372	99.969	104.31	110.72	109.97	112.38	110.88	107.65	105.33	111.82	103.32	103.34	102.87	107.57	112	109.74	99.948	107.53	107.16	101.54	110.19	110.21	107.05	105.09	112.49	106.09	102.35	101.07	108.96	109.43	113.47	108.08	99.707	103.71
107.75	117.98	107.37	105.66	110.01	106.89	105.52	107.43	102.66	103.91	109.9	105.18	110.71	106.53	111.58	104.21	107.89	100.56	111.66	112.73	101.7	106.87	105.64	102.06	111.84	107.91	98.61	102.51	106.53	107.6	108.7	107.88	101.69	107.97	111.31	107.18	106.75	109.96	104.12	103.59	106.03	103.83	111.56	109.66	108.95	110.51	101.88	104.11	104.6	109.57
108.08	104.88	103.85	101.68	102.95	104.48	108.34	107.24	114.71	107.44	106.13	107.56	105.63	105.55	103.67	104.52	101.83	107.42	105.14	108.56	109.1	103.44	112.86	107.18	105.7	111.76	101.11	104.66	108.5	105.36	99.546	100.59	105.79	107.96	101.89	105.36	109.53	111.17	103.93	107.47	106.11	104.62	102.36	99.89	113.45	104.26	107.38	101.08	105.67	101.76
100.95	96.625	104	105.27	99.539	99.508	100.61	98.118	95.722	96.349	101.69	97.415	100.11	97.511	98.563	103.97	98.072	101.25	101.19	97.691	97.92	94.037	95.982	102.76	102.04	96.579	98.111	105.6	103.71	99.893	108.21	99.281	100.17	99.333	102.3	95.829	94.921	101.6	100.22	101.13	99.44	91.021	100.2	95.109	98.444	95.61	95.72	99.628	95.659	97.388
100.54	111.3	107.37	104.35	105.17	115.37	108.28	105.94	108.28	112.93	110.67	115.14	106.47	104.72	109.32	107.18	113.61	108.19	104.28	106.74	107.65	106.18	106.27	104.89	112.69	112.14	112.18	105.92	105.1	108.48	106.79	114.4	104.87	100.84	107.87	111.47	105.44	105.59	111.95	115.52	101.8	106.73	101.15	107.15	103.46	105.52	109.73	112.93	111.41	107.54
106.32	109.45	118.34	110.26	108.69	98.114	110.86	110.48	114.22	108.75	103.64	110.76	109.11	111.06	113.93	112.12	113.54	100.99	108.29	107.95	109.4	111.59	112.45	113.75	113.7	107.94	109.36	109.48	109.85	105.73	105.95	109.16	110.66	105.14	105.83	114.38	106.37	112.26	108.6	105.76	111.14	108.01	110.31	105.97	113.19	105.7	108.96	113.43	106.52	109.25
107.36	114.04	105.05	100.69	106.38	109.65	106.7	103.99	102.48	103.96	106.69	106.88	110.15	109.42	104.08	108.03	105.1	103.31	103.65	110.36	107.45	108.47	105.29	107.18	109.1	108.82	102.87	107.68	107.28	106.04	101.96	104.35	103.34	104.59	108.6	107.63	108.7	105.44	98.21	103.7	106.09	101.58	103.52	102.21	110.99	102.95	109.59	100.74	100.95	107.55
110.41	113.77	105.29	107	103.5	108.24	102.72	112.07	107.71	103.32	102.41	113.12	99.943	115.48	110.62	105.26	104.09	105.27	113.69	103.05	105.98	111.41	106.29	103.3	106.81	105.73	106.09	102.34	108.64	106.43	104.55	105.81	108.2	110.59	107.9	104.26	105.15	104.03	102.93	108.11	106.11	103.61	103.9	109.66	106.54	105.5	108.7	107.64	107.48	107.72
106.04	110.19	110.34	108.74	104.14	107.37	109.02	101.05	102.51	102.14	99.429	106.03	114.54	104.66	106.53	99.194	110.53	108.05	107.73	109.63	105.98	103.43	99.659	102.61	97.678	107.26	103.05	109.32	109.33	105.32	102.26	103.56	106.42	102.25	108.15	111.59	105.53	105.86	106.89	114.24	104.31	101.14	103.86	100.73	103.62	108.89	104.32	101.3	104.11	100.89
112.53	109.91	114.12	111.07	109.13	111.4	110.28	105.39	105.9	110.17	111.44	107.59	109.99	114.74	111.34	109.14	112.02	112.94	111.5	113.4	108.41	110.91	113.94	108.46	105.25	108.07	108.42	108.09	110.16	109.44	105.01	113.98	109.9	107.68	109.68	112.21	110.76	109.39	108.74	113.09	105.42	104.47	105.93	110.16	107.62	117.57	114.36	108.02	113.69	109.18
112.2	103.36	108.12	103.06	105.28	101.66	105.49	102.05	104.89	106.1	106.48	105.28	101.57	105.82	109.21	99.954	107.5	108.3	105.54	100.07	106.28	101.4	102.26	107.06	97.985	107.76	106.93	101.74	103.6	99.589	110.97	106.96	104.34	105.88	104.65	110.08	104.24	111.86	101.03	107.09	102.15	105.29	106.12	107.71	106.66	107.49	104.67	107.12	99.139	108.93
114.97	112.44	108.2	102.58	107.35	113.12	109.45	110.19	111.58	112.59	112.07	116.62	112	108.73	108.58	109.66	108.54	116.63	112.57	110.33	111.83	115.02	116.94	113.88	109.85	108.48	111.73	111.03	111.82	110.52	109.49	111.24	107.25	109.59	113.93	105.01	105.92	112.9	110.12	110.15	110.76	115.76	110.64	104.57	110.22	112.47	112.97	110.97	108.23	114.99
110.98	106.25	110.39	104.67	104.05	108.85	105.4	107.43	107.96	107.58	110.61	106.17	108.19	113.22	105.99	100.57	109.01	113.12	109.34	116.3	107.46	109.35	103.64	108.38	103.77	110.9	110.91	106.47	105.01	105.64	104.66	112.6	106.59	104.71	106.99	109.61	109.9	111.87	108.98	112.24	109.76	110.93	106.55	102.35	113.34	104.58	110.62	112.97	113.87	106.82
105.46	107.56	97.997	104.29	97.366	100.47	99.17	96.682	98.677	98.433	101.75	100.35	93.605	106.34	99.824	100.49	103.48	104.24	106.84	102.54	99.23	99.322	100.41	98.1	97.607	104.54	105.58	103.2	101.47	104.51	104.83	101.82	102.1	106.35	101.57	99.369	103.16	98.697	99.869	93.838	95.081	98.505	107.28	103.87	100.99	100.68	98.048	100.23	103.09	98.901
95.626	100.47	102.28	102.67	97.246	104.58	99.354	99.369	101.47	93.79	95.02	100.11	101.94	101.13	100.09	94.646	96.045	110.38	98.845	102.92	103.99	101.19	99.132	101.47	99.986	99.724	100.83	97.493	102.79	99.245	96.207	101.77	96.781	98.543	101.99	96.009	104.13	101.44	102.3	100.46	97.73	101.52	97.759	101.81	100.53	95.117	92.428	103.07	100.44	100.59
107.33	109.52	108.02	104.01	110.59	110.36	109.2	114.1	109.97	110.07	107.05	105.75	104.13	106.69	107.43	108.26	103.7	111.44	108.6	107.58	109.29	108.76	108.15	103.8	109.04	107.75	108.63	112.08	105.71	108.06	103.39	102.72	101.58	113.66	102.87	108.37	105.96	108.31	108.81	104.45	103.05	98.082	108.93	113.95	105.07	106.05	105.98	108.22	105.82	106.16
106.58	113.72	104.82	114.72	111.46	106.64	103.06	113.17	107.55	106.63	100.75	109.58	111.14	113.18	104.9	109.26	106.77	107.4	105.34	113.07	108.41	111.17	110.45	103.15	106.57	98.934	116.29	104.7	113.85	110.41	103.11	96.785	112.6	109.58	107.46	110.66	111.27	112.36	107.08	106.67	105.36	105.59	104.4	109.2	110.64	105.68	105.73	112.17	108.53	109.74
106.45	104.21	103.1	104.46	106.68	102.04	108.83	105.08	108.92	106.64	104.68	104.27	110.91	103.04	104.89	103.68	101.79	111.9	109.08	106.62	105.09	104.86	108.08	108.73	100.35	101.08	104.25	104.19	104.39	108.9	101.03	98.622	108.78	101.58	101.23	101.42	101.71	106.43	106.13	104.05	104.43	100.8	106.32	109.77	103.16	111.66	108.07	102.28	103.38	104.48
105.93	107.65	107.57	112.28	108.02	117.15	108.85	108.83	107.81	105.41	107.85	109.53	103.91	106.83	111.47	107.07	107.54	106.25	102.88	107.17	109.82	105.77	109.87	107.6	102.04	109.3	107.48	114.61	101.21	113.6	113.54	114.41	114.15	105.91	107.04	111.91	110.81	107.48	108.14	107.67	107.07	102.63	99.299	106.87	106.46	112.4	110.88	106.63	107.7	109.41
106	107.5	104.75	104.67	108.37	107.87	104.92	102.48	109.52	100.43	106.27	104.42	102.11	102.95	109.53	105.01	107.72	104.67	110.41	108.02	105.46	103.72	106.81	106.55	99.683	104.01	108.09	101.76	111.17	108.62	99.202	110.08	103.55	99.351	109.54	106.2	104.23	114.18	103.62	108.07	111.85	103.19	103.45	114.33	103.73	101.71	111.51	101.9	106.01	109.43
106.59	112.95	101.12	106.99	105.42	104.85	104.97	102.32	107.68	98.993	111.42	108.51	102.01	105.24	101.25	108.08	102.2	107.32	104.46	108.51	106.52	103.17	97.966	108.26	104.45	104.12	114.55	101.35	106.01	111.86	105.2	102.5	102.35	107.4	102.41	104.43	108.72	106.6	109.43	105.64	111.17	101.07	104.11	101.38	104.39	112.14	108.26	102.45	104.7	106.03
104.35	116.87	110.95	107.14	109.87	112.04	113.09	114.63	109.75	104.58	108.04	108.69	113.36	107.93	109.79	111.71	117.19	110.45	107.56	108.52	104.09	110.34	109.34	106.2	110.88	112.97	107.42	113.81	109.84	114.71	108.32	113.75	107.62	110.76	109.93	104.49	109.06	113.61	107.54	109.37	109.03	117	106.09	111.51	110.13	111.77	111.03	108.95	104.76	120.7
98.814	102.51	95.151	94.409	102.38	104.26	96.867	103.31	95.703	96.74	100.06	98.867	96.742	96.745	92.979	90.97	96.934	95.313	95.347	101.36	94.595	90.6	97.505	97.388	98.744	96.457	94.821	98.488	103.35	95.924	94.58	92.359	94.466	93.91	94.986	99.459	101.57	93.138	101.75	94.624	101.26	97.069	97.345	92.649	104.25	94.509	96.95	94.81	97.038	98.309
106.81	104.44	103.77	105.95	111.19	110.18	104.06	108.72	104.92	102.15	108.92	113.44	112.17	109.37	102.65	106.03	104.47	104.14	113.38	103.03	110.98	105.99	108.38	110.26	106.07	107.26	114.19	105.4	99.488	101.28	108.16	111.61	105.44	109.98	109.64	110.75	105.21	108.38	109.93	104.01	110.42	104.84	109.06	107.34	107.15	109.76	102.54	103.75	108.41	110
98.783	103.45	102.98	109.38	93.365	97.032	107.78	99.434	102.06	99.072	101.22	106.29	99.705	95.373	98.328	101.14	107.72	99.399	104.91	99.397	106.45	105.29	98.195	103.22	99.673	101.98	102.59	100.33	97.336	102.31	98.398	102.35	99.339	98.247	103	92.711	101.23	104.91	95.804	99.461	104.53	100.82	96.168	96.557	103.23	98.7	96.033	95.845	102.67	104.35
109.2	105.73	110.74	109.8	110.32	104.62	113.64	110.87	109.68	115.8	114.66	104.68	113.67	109.27	111.64	110.91	112.12	107.4	110.96	112.99	110.43	106.03	108.26	109.65	108.19	117.66	107.41	108.86	113.24	113.94	103.67	106.93	113.31	111.05	112.52	112.57	115.59	110.04	116.04	109.59	108.44	111.65	111.88	109.25	109.27	107.96	108.88	111.46	112.22	104.05
94.168	93.484	105.25	94.683	98.083	101.72	97.479	100.86	101.8	93.242	94.405	98.69	101.51	96.541	103.38	100.68	98.175	101.09	99.687	106.6	102.84	93.828	97.641	94.769	100.23	99.726	93.578	99.592	94.853	99.627	99.122	101.26	99.691	95.113	101.4	96.624	97.352	101.49	94.659	103.4	94.679	95.141	95.632	99.613	95.047	95.632	96.831	101.48	104.73	96.623
102.73	104.45	110.96	105.34	110.1	106.38	105.36	113.88	113.69	108.04	106.68	100.44	104.14	103.57	112.2	106.12	110.13	110.65	108	112.86	106.99	108.4	108.06	103.86	107.39	115.1	107.64	113.32	102.14	115.73	107.22	107.04	106.58	105.94	110.73	112.41	105.1	111.09	114.75	105.36	114.05	115.34	115.47	107.59	109.04	107.69	109.18	108.06	106.14	108.62
103.85	109.9	106.85	112.37	110.34	109.99	108.06	108.43	103.59	109.09	106.98	103.59	110.3	108.33	102.26	109.46	107.85	107.96	111.06	116.31	112.03	111.34	107.79	107.34	104.54	103.96	108.01	105.84	108.08	110.79	115.38	107.85	100.39	104.45	107.68	108.04	107.85	105.31	106.76	106.31	110.08	105.23	106.53	108.92	111.48	105.32	105.35	109.31	108.72	104.53
106.55	109.01	103.84	99.952	100.69	107.27	109.73	106.72	104.66	104.21	102.77	105.54	107.22	109.47	106.68	106.85	104.98	103.46	106.33	110.11	109.9	100.46	109	106.83	107.02	111.45	110.62	109.13	105.02	107.79	103.85	108.44	107.84	99.912	108.97	109.03	105.82	104.56	107.34	107.58	104.2	102.49	102	106.97	103.25	108.46	102.78	108.19	106.65	107.03
115.06	109.63	109.09	103.01	103.57	111.51	108.14	105.08	106.28	110.98	103.71	108.56	107.8	114.14	112.77	105.86	99.637	113.04	113.2	110.03	107.09	110.78	108.36	103.07	109.88	108.12	113.72	111.04	99.606	107.93	104.49	108.88	108.91	113.52	108.85	113.77	104.58	104.07	109.52	109.68	106.78	111.03	109.52	108.67	110.42	109.37	104.02	108.54	113.62	106.21
100.54	100.51	101.69	96.333	96.367	103.16	99.272	97.88	97.191	97.953	98.884	103.17	99.119	97.665	96.005	92.501	98.017	96.511	98.719	100.37	101.19	101.92	102.8	101.3	102	97.565	102.26	101.25	98.388	99.422	94.677	99.641	105.02	99.385	92.496	97.597	99.385	100.97	98.43	100.5	107.08	96.121	98.519	98.297	101.95	95.879	104.43	104.16	99.839	105.57
105.5	108.54	103.47	109.85	107.77	105.93	99.828	108.09	110.22	101.73	111.62	97.579	112.17	107.31	107.29	103.45	107.42	107.03	104.59	100.71	101.46	104.71	109.14	109.55	108.25	102.43	108.23	108.72	97.054	107.48	100.51	111.85	105.31	101.59	107.39	106.97	101.92	105	106.43	107.21	106.5	112.56	106.87	103.41	109.2	104.05	103.74	106.73	103.18	103.12
104.1	106.54	106.39	106.44	105	107.48	109.53	111.46	108.8	107.25	110.55	105.13	112.88	110.01	110.78	105.94	112	109.54	109.91	106.47	109.41	104.24	104.76	110.95	109.8	111.84	108.24	105.81	104.26	108.86	107.84	105.89	106.37	104.44	109.38	109.52	109.12	106.82	107.85	108.95	110.39	106.15	105.04	106.75	101.79	106.23	110.2	112.18	109.98	112.38
96.79	99.056	95.95	96.552	97.971	94.76	103.99	100.76	96.783	96.84	103.2	96.374	99.681	99.42	94.619	92.289	101.81	99.114	97.962	102.41	89.877	95.12	93.098	90.953	104.65	103.89	96.141	95.875	97.991	102.31	88.915	100.38	103.94	98.613	94.815	101.6	91.214	96.855	98.15	99.354	92.231	97.73	101.28	98.389	98.266	94.19	96.833	96.497	98.314	96.599
100.92	97.02	100.36	98.838	96.744	106.82	95.734	98.095	101.38	94.807	99.972	95.965	99.938	101.16	100.16	98.039	99.752	102.74	99.077	97.157	98.333	97.961	102.13	92.422	98.598	100.81	102.43	105.1	101.3	94.788	92.279	101.22	96.687	97.99	101.98	92.645	97.987	95.521	99.317	95.91	99.091	93.064	96.591	97.16	101.81	98.908	103.83	100.84	104.51	97.657
110.73	107.72	113.55	105.99	106.94	108.74	108.51	103	110.05	109.75	101.1	106.31	109.55	103.35	103.7	107.65	118.15	105.55	111.34	99.466	113.84	105.46	110.06	102.45	103.17	107.35	108.1	105.88	104.72	109.44	107.33	105.27	110.25	103.28	109.32	115.17	101.95	113.22	111.24	104.82	110.4	111.53	99.649	106.38	109.39	112.75	109.34	98.756	101.94	106.64
108.66	104.37	113.66	104.4	100.48	116.61	108.12	104.27	107.87	105.09	107.99	107.62	109.41	98.283	104.19	103.55	101.66	105.62	102.12	103.33	100.87	103.6	104.59	105.35	111.63	109.51	115.3	105.55	109.05	102.29	101.47	106.51	112.51	107.53	111.49	103.45	107.07	101.92	108.05	98.878	101.97	104.66	110.59	103.01	109.92	103.96	104.76	103.66	107.9	96.891
102.7	121.48	110.54	106.82	113.55	114.44	105.02	105.44	104.94	106.46	107.85	111.98	100.18	105.58	107.47	102.11	106.31	112.9	108.76	105.79	106.25	102.14	112.84	108.39	107.7	107.2	107.1	108.21	109.18	110.22	106.97	109.19	106.1	107.49	108.69	101.35	110.35	113.04	104.94	112.22	108.17	112.7	110.9	107.28	105.02	101.35	103.3	103.51	108.72	109.68
103.18	107.44	107.97	108.05	108.24	108.32	107.87	100.83	113.82	104.23	103.45	102.37	105.62	100.81	106.59	105.64	106.83	102.73	103.99	105.85	102.36	109.92	104.51	111.97	100.19	103.2	101.25	107.95	103.77	99.536	99.985	111.36	100.51	102.52	103.33	106.85	103.64	108.22	102.51	100.29	101.63	106.52	106.37	108.67	107.82	107.91	103.46	108.79	103.74	100.74
110.75	111.89	111.63	108.47	106.97	108.7	105.72	109.14	104.87	110.3	111.85	106.6	102.97	109.41	107.75	107.61	107.05	106.17	106.16	106.41	107.51	105.16	105.02	106.55	107.65	109.46	106.63	108.49	113.12	105.07	105.33	109.06	101	105.15	108.76	107.33	102.32	104.28	108.05	106.35	108.34	110.41	107.83	110.08	107.78	111.09	114.38	111.2	109.83	104.86
106.93	107.51	114.01	104.92	105.58	108.6	107.3	101.03	110.87	100.75	107.61	110.25	102.92	118.84	112.14	108	99.891	107.02	103.46	111.04	110.43	103.48	106.86	111.61	104.19	101.99	106.44	106.93	108.89	113.02	109.92	108.06	104.28	114.91	101.73	108.09	104.97	106.74	109.79	108.24	109.68	108.67	99.656	109.68	106.86	106.19	112.62	107.84	103.17	108.06
112.64	108.52	107.82	106.02	113.91	116.96	107.91	111.35	105.36	113.29	111.92	105.98	107.97	107.83	104.13	112.42	107.45	114.66	111.03	112.08	107.51	110.39	110	118.22	108.87	107.52	106.78	109.33	112.92	106.69	107.91	112.44	117.86	108.4	105.52	113.28	112.21	108.16	111.21	104.23	111.19	109.74	111.36	113.86	109.77	114.81	114.53	112.05	112.73	117.33
97.199	99.582	100.35	94.526	100.28	97.408	100.17	98.806	99.02	98.45	102.68	95.276	93.456	104.67	98.011	100.07	102.11	93.178	94.538	99.859	92.861	97.396	94.287	92.106	103.17	94.333	96.497	98.095	99.8	100.19	98.144	99.506	100.9	95.369	104.93	96.767	96.002	97.276	94.587	98.072	93.502	94.51	96.225	94.272	93.248	103.23	97.214	93.823	94.082	102.78
110.25	108.48	116.7	100.68	103.92	114.44	110.46	110.36	114.12	116.68	118.56	106.05	104.58	111.25	109.31	116.52	112.39	102.99	113.29	108.08	107.56	116.48	109.37	111.2	106.45	112.28	108.25	115.34	113.13	109.31	112.94	106.98	105.05	113.53	112.87	111.33	109.6	103.95	109.73	108.97	114.38	110.22	109.21	108.47	111.92	115.43	105.7	112.43	112.41	107.63
95.137	98.604	94.139	98.727	101.08	96.879	105.06	101.89	104.5	102.04	98.247	98.897	103.78	107.08	100.12	99.636	96.767	99.08	98.95	102.56	101.47	102.16	94.203	102.08	97.702	99.251	102.26	102.79	95.23	99.564	103.17	96.462	104.92	95.985	95.679	99.274	99.591	100.1	99.921	96.599	100.56	103.73	99.807	95.332	98.601	98.437	93.562	97.836	98.233	96.173
103.97	107.02	105.32	112.06	108.44	106.14	98.428	105.75	106.87	101.81	107.91	107.34	104.78	101.93	109.79	107.73	108.35	105.23	105.44	111.1	100.5	106.77	104.97	109.42	105.96	104.54	106.42	106.05	111.15	104.41	105.02	106.55	104.04	110.47	109.31	104.14	107.15	101.22	109.83	105.33	107.73	106.41	106.15	105.69	98.498	104.82	104.29	106.1	109.69	102.61
104.38	102.69	107.41	111.12	107.23	109.78	104.83	100.69	103.56	102.98	96.377	110.84	108.15	98.974	107.72	100.2	110.62	106.32	101.84	108.42	111.67	109.71	107.85	110.01	104.88	104.98	114.79	105.39	105.82	110.01	108.35	112.08	101.2	105.25	105.92	110.33	112.98	106.41	104.61	102.78	104.2	107.66	105.86	115.73	107.01	101.41	110.8	106.22	112.74	103.83
111.05	104.79	108.76	104.46	103.73	100.09	112.78	111.19	100.63	103.42	102.07	109.12	104.08	108.13	101.69	106.37	107.81	111.13	112.26	102.7	98.083	104.85	111.29	100.65	101.84	104.49	105.51	108.9	103.6	106.92	107.12	101.52	110.88	108.38	104.7	106.02	102.75	103.65	107.82	105.29	108	113.08	99.015	105.6	106.22	102.4	102.46	100.76	108.81	98.957
105.53	108.91	110.35	110.14	103.24	106.03	103.7	105.77	102.29	109.87	101.61	108.41	111.15	106.1	104.74	107.14	109.59	103.96	110.21	110.52	114.32	114.63	106.49	103.86	105.58	101.17	110.76	105.1	105.52	110.6	101.45	97.997	108.17	106.04	108.24	104.64	103.2	113.81	106.44	113.05	104.38	105.9	107.19	107.5	114.18	112.45	110.3	102.5	106.81	110.21
103.93	103.06	105.03	114.07	102.87	109.31	104.22	106.62	106.91	101.97	108.18	104.24	99.139	106.05	109.88	108.28	109.9	111.82	108.33	105.54	101.25	105.81	99.041	105.97	112.6	104.38	111.73	103.76	104.96	108.55	104.98	97.2	102.87	103.96	105.27	106	104.93	113.41	105.54	100.43	108.81	101.22	109.13	107.9	105.83	108.12	104.89	106.02	102.56	104.37
108.62	105.67	107.15	99.509	106.89	106.89	103.78	104.55	107.86	103.87	108.78	104.15	107.52	103.98	103.24	104.57	109.07	107.78	100.32	106.63	108.3	108.01	108.36	106.3	99.433	115.13	112.1	108.38	99.577	105.76	104.13	101.01	102.53	102.49	105.14	105.8	103.25	104.23	107.05	101.83	107.13	106.6	109.32	103.94	109.25	112.03	111.19	100.46	102.74	106.22
105.29	100.6	101.17	109.02	107.05	105.77	112.99	106.07	106.73	102.87	107.46	104.72	105.65	105.68	104.36	110.19	105.21	110.54	107.58	113	104.46	105.9	102.12	107.41	111.89	107.25	117.03	102.49	99.588	98.074	108.88	107.67	100.81	97.9	100.47	103.96	102.55	99.999	112.47	100.69	110.83	110.49	104.95	108.19	107.75	105.82	103.44	105.91	100.93	110.25
106.83	108.27	106.71	109.19	98.977	106.76	103.24	105.42	108.21	99.206	108.61	108.67	110.03	106.31	105.73	106.47	99.842	100.97	103.79	105.4	105.49	107.28	104.54	103.61	103.78	105.28	107.72	101.9	104.76	103.71	105.95	110.64	109.77	110.76	108.89	103.84	106.97	103.04	102.46	101.36	108.3	107.03	100.21	106.74	105.22	102.12	106.78	107.7	108.82	113.85
104.31	109.82	96.404	99.74	95.402	108.16	98.532	104.18	100.35	101.49	102.67	99.939	102.11	101.92	103.01	100.65	99.681	108.93	100.14	102.82	97.811	97.932	104.45	101.54	103.89	104.97	98.306	104.4	103.81	103.96	102.52	97.586	101.96	102.18	95.457	100.64	102.51	102.34	102.45	107.1	103.93	101.46	105.63	101.7	100.3	101.24	99.32	107.73	105.42	107.59
113.19	108.73	107.1	103.22	106.67	109.43	105.97	109.71	109.13	106.56	108.57	110.33	110.68	111.19	108.65	113.28	109.43	111.34	110.03	109.23	106.98	104.14	107.99	102.07	108.14	108.15	112.68	106.14	110.69	114.34	106.85	106.63	117.15	108.65	105.46	105.84	106.61	102.66	108.91	107.32	109.51	110.39	110.27	105.11	114.3	108.27	111.45	110.75	113.45	107.71
104.26	100.44	105	105.48	109.27	109.19	103.53	110.2	109.56	111.08	100.29	103.86	105.58	106.83	106.04	106.27	100.12	108.33	110.85	102.62	105.13	104.31	108.55	95.303	104.75	94.731	106.51	114.45	104.27	108.12	102.71	108.28	104.96	106.15	113.42	109.67	106.84	110.59	108.08	100.86	108.02	104.32	114.88	106.62	108.46	107.61	106.32	110.58	109.07	103.57
97.799	100.39	97.692	99.354	103.54	94.417	100.36	98.98	99.583	93.205	99.454	97.939	97.496	96.03	94.542	91.008	94.135	97.761	105.66	95.491	100.36	105.96	94.22	97.011	104.81	98.454	101.15	93.253	100.1	97.196	99.929	100.26	98.098	93.445	90.819	102.7	96.993	95.707	97.896	98.503	100.84	94.912	100.18	104.67	99.402	98.065	101.5	89.461	97.823	97.879
106.26	103.93	106.62	109.98	108.75	106.43	105.26	101.76	106.31	101.36	105.17	109.14	106.97	109.73	100.78	99.28	109.44	109.34	113.66	102.46	107.62	104.8	107.36	106.86	109.09	105.02	97.742	105.58	103.37	102.77	104.48	102.16	104.51	105.44	97.754	107.56	106.72	99.713	114	106.02	99.68	104.92	106.51	104.42	106.98	107.39	104.4	108.62	102.53	100.8
111.84	110.94	109.83	107.45	111.24	110.1	104.05	109.04	107.79	105.68	111.22	105.02	111.24	108.42	114.08	106.98	103.61	109.47	109	105.53	107.1	103.68	105.67	112.95	116.43	103.13	109.08	110.25	111.62	110.12	103.9	102.8	106.23	110.26	114.81	106.48	105.84	108.12	110.43	110.61	107	110.24	110.23	100.87	113.93	112.11	111.02	104.95	109.91	103.72
101.96	100.85	101.79	104.85	104.86	105.81	112.44	104.47	103.58	109.68	102.76	102.44	112.87	109.19	101.96	105.26	99.882	104.85	102.22	107.03	103.15	101.71	100.01	108.45	106.35	107.1	108.01	105.02	102.43	106.96	108.47	105.93	111.36	100.85	102	106.39	109.09	108.52	107.93	107.02	108.83	110.23	106.46	102	104.83	101.35	103.3	109.91	108.6	102.77
112.51	109.76	106.77	105.43	110.45	105.84	113.9	100.9	105.4	103.54	105.08	111.24	107.19	107.61	104.89	102.42	104.97	108.02	97.367	109.1	101.37	100.38	107.67	107.59	98.866	109.08	103.78	103.1	105.35	104.2	101.93	104.91	103.17	108.85	100.9	106.05	110.07	106.59	106.68	105.92	104.89	98.932	101.57	102.41	104.12	105.28	106.69	106.18	105.16	104.67
110.4	114.79	111.35	111.19	106.05	108.67	103.66	94.352	109.71	108.62	108.09	106.86	107.69	106.8	103.51	103.03	112.35	105.84	110.67	111.94	104.02	110.61	109.17	100.3	106.92	106.01	112.09	109.62	103.29	111.09	108.84	107.51	114.67	108.93	109.45	108.67	111.48	113.32	106.13	108.46	110.84	105	100.43	113.89	110.09	106.12	113.44	105.62	109.84	114.73
108.51	104.1	110	110.53	103.33	104.84	103.35	102.4	101.05	105.5	105.45	104.39	101.95	111.92	107.19	103.75	101.32	102.47	101	105.7	106.26	107.32	101.82	109.1	101.71	106.73	102.8	100.52	104.46	107.84	104.88	111.08	103.55	104.85	100.75	106.67	102.96	105.38	109.3	105.91	111.73	107.55	103.69	105.19	101.79	105.54	107.81	110.15	105.35	102.7
106.85	105.6	113.83	109.87	111.58	105.65	106.57	103.74	105.43	108.23	108.96	103.65	104.45	107.36	112.47	104.41	111.62	102.68	101.4	115.65	109.53	111.57	108.33	104.2	111.54	106.66	108.21	115.62	110.97	110.44	101.74	104.11	106.74	107.8	103.21	113.3	105.55	109.85	102.52	104.52	103.68	103.81	111.83	109.32	109.98	107.13	109.7	117.22	108.07	113.64
106.36	101.49	108.27	107.27	106.81	109.54	108.42	102.67	108.07	105.85	105.21	103.41	104.17	105.27	106.09	111.57	109.02	102.19	109.11	107.05	105.83	104.2	105.19	102.22	113.33	104.13	113.39	107.75	104.79	107.83	102.92	106.23	104.7	103.12	104.54	109.51	108.06	99.104	107.28	105.2	105.65	104.69	108.73	105.63	105.39	106.53	110.18	102.45	107.04	101.6
98.512	101.36	98.16	103.39	103.93	98.243	102.39	101.11	98.734	100.35	96.404	98.467	102.73	107.96	101.69	100.72	97.825	99.147	99.149	96.841	100.52	104.68	104.48	100.65	98.028	103.33	101.15	105.7	96.062	99.274	97.229	99.37	102.03	98.511	106.82	100.57	101.67	96.816	97.869	105.51	100.13	104.87	101.77	98.604	98.043	103.44	93.539	98.693	103.95	104.8
106.69	107.84	108.5	105.97	105.82	109.41	108.15	106.08	102.42	109.25	106.64	105.15	114.4	109.43	110.19	108.21	105.73	110.09	107.68	110.53	105.07	106.67	108.85	106.61	106.88	112.59	108.43	107.12	107.81	107.15	103.13	102.02	112.51	107.38	107.05	109.94	115.52	113.45	109.54	106.68	109.68	106.09	106.44	108.48	107.72	103.12	112.51	106.16	106.8	108.64
106.55	106.05	106.7	103.95	111.06	101.49	102.27	105.3	106.4	104.22	109.91	100.41	100.3	104.71	94.975	105.31	108.99	105.24	107.02	105.85	104.01	108.31	107.43	104.43	108.28	109.36	109.43	102.99	106	109.32	106.04	104.33	99.603	103.27	105.39	102.23	104.32	105.63	105.27	100.23	106.96	109.06	103.24	106.84	104.46	105.23	106.64	106.86	108.87	99.872
106.63	108.43	98.687	109.63	100.29	101.6	103.26	103.48	105.49	104.71	108.36	108.26	103.37	106.92	108.98	108.17	104.31	112.43	103.71	105.15	108.4	110.3	103.63	106.65	100.95	100.64	101.29	108.91	110.74	109.84	109.45	106.07	104.82	103.87	107.54	105.01	108.35	105	104.59	111.56	109.51	106.53	99.588	113.67	106.65	102.75	103.1	103.85	105.62	109.63
102.91	106.56	107.43	107.05	111.76	108.64	120.56	109.91	114.31	110.39	109.64	113.17	106.37	116.44	106.07	108.5	109.29	111.69	103.65	105.01	109.16	105.33	110.87	106.64	106.29	109.43	103.44	111.47	108	107.04	112.03	110.14	107.38	114.59	107.18	111.82	111.04	108.29	102.52	102.01	109.67	106.65	109.46	108.39	105.2	111.35	107.69	107.92	106.72	108.74
101.56	112.98	112.47	106.54	104.27	106.1	110.08	106.57	103.07	102.61	107.06	100.96	105.55	106.24	106.54	117.52	109.23	104.95	111.86	106.76	105.48	111.85	107.04	102.55	115.82	111.81	108.65	108.92	106.34	104.18	105.77	104.5	106.74	105.32	103.47	107.57	105.86	104.57	106.19	111.06	105.02	109.28	110.2	106.18	103.81	100.85	108.99	104.42	105.49	105.91
100.68	102.81	97.799	101.01	100.41	96.517	103.56	97.484	105.22	102.54	108.09	106.91	104.85	104.14	110.69	100.92	99.017	100.59	97.772	102.68	106.8	104.19	100.7	98.712	105.04	101.69	105.91	106.47	101.06	100.24	100.41	103.63	110.5	103.74	104.95	94.947	98.322	104.2	108.07	95.785	103.06	101	102.84	97.575	98.145	94.209	103.76	104.44	104.34	101.44
96.606	102.89	100.34	101.68	95.339	102.87	96.748	103.51	108.94	105.16	96.767	101.75	92.225	102.68	94.74	103.16	101.65	95.475	100.05	104.17	100.77	101.71	96.714	99.339	101.12	97.596	101.62	98.361	94.858	98.342	96.406	103.12	98.448	98.849	100.64	103.4	96.255	104.87	101.75	98.489	103.45	100.8	99.449	98.922	96.861	99.643	96.058	100.52	105.35	97.726
102.19	97.918	99.447	93.211	102.19	98.816	95.499	94.53	102.43	90.878	99.272	105.42	98.26	98.328	102.39	97.472	96.598	101.15	99.681	101.05	103.26	97.548	99.979	98.17	96.49	101.91	100.21	103.31	100.55	105.73	93.688	102.91	92.661	100.39	99.898	98.32	99.611	99.353	104.04	105.44	104.33	95.003	104.62	107.5	98.68	97.871	96.265	94.585	101.15	104.35
102.57	108.98	105.56	100.5	109.2	102.96	98.184	101.84	100.94	97.931	105.05	102.18	104.78	109.26	107.8	101.49	111.81	102.13	101.71	101.6	105.12	107.58	104.79	111.05	109.8	99.891	108.14	103.52	106.16	106.18	109.02	108.32	99.507	105.98	102.62	110.66	104.18	106.22	100.19	108.75	105.69	99.074	103.52	104.16	104.83	105.74	101.1	108.88	103.99	107.04
111.34	114.69	111.34	109.11	119.51	113.22	108.77	115.99	114.2	109.53	114.91	108.94	109.47	112.35	115.03	111.99	114.08	117.01	109.89	113.38	106.67	107.85	109.09	112.6	106.06	112.68	111.5	106.07	108.96	105.31	110.7	109.24	108.4	109.03	108.18	112.61	108.72	111.85	105.64	108.12	104.18	109.91	110.26	113.89	108.19	107.01	109.46	108.47	115.87	109.51
103.06	105.19	107.09	109.43	101.79	102.88	106.48	105.34	102.38	113.32	108.22	102.19	113.99	108.75	101.24	107.62	107.12	103.04	103.95	110.7	113.88	108.68	102.98	104.31	110.77	109.52	109.72	106.32	111.18	106.74	106.41	110.19	102.24	113.25	112.47	109.79	104.23	103.57	106.91	111.02	108.06	106.47	105.83	108.73	107.44	106.99	111.34	113.12	105.68	108.14
100.68	115.01	104.74	107.24	111.65	106.63	108.16	105.08	110.27	109.36	110.35	105.6	114.07	113.41	104.95	107.1	110.83	104.89	109.78	110.25	111.52	107.87	108.09	105.64	112.67	106.32	104.5	112	105.7	104.91	105.2	109.99	109.11	112.22	109.62	104.08	109.5	106.17	110.75	105.42	109	112.39	105.63	114.33	107.4	111.91	102.78	112.31	105.26	110.25
105.54	105.97	108.04	100.56	109.64	107.51	110.61	108.37	104.52	110.83	104.78	107.64	101.62	102.07	97.27	100.43	108.83	112.23	98.477	101.93	103.37	107.57	100.57	112.18	102.41	106.08	109.29	103.3	99.391	103.95	103.14	97.588	106.89	113.72	109.21	108.93	109.7	110.13	110.21	102.72	108.18	112.8	106.78	102.72	105.92	113.27	111.01	103.32	108.11	102.6
109.06	103.73	98.847	107.96	106.16	102.45	105.68	108.09	100.37	105.03	101.01	106.64	101.11	101.15	102.9	110.27	109.49	106.15	111.82	104.71	99.851	104.15	112.01	98.703	105.29	113.53	108.45	107.52	106.96	98.798	105.66	109.74	111.26	101.44	112.8	107.69	100.96	101.95	107.19	107.88	101.06	111.51	103.54	106.36	106.09	102.35	110.8	99.722	103.15	110.82
106.23	101.63	100.2	106.36	104.05	108.36	108.75	109.79	106.03	101.94	112.77	104.94	106.73	107.15	108.06	102.58	110.85	101.3	104.76	104.09	105.27	104.94	107.16	106.18	109.79	109.38	107.96	103.43	108.86	99.093	103.78	105.65	103.95	105.15	105.88	107.18	102.88	104.2	105.82	107.91	111.65	100.49	102.2	105.43	102.59	107.6	110.72	106.07	105.49	108.1
108.78	103.79	105.47	104.62	107.8	104.46	102.26	102.62	104.56	105.83	105.33	107.99	109.55	101.32	105.61	112.51	109.3	103.69	107.14	100.6	104.18	105.88	101.97	102.22	112.34	111.73	104.12	102.79	105.92	103.18	100.75	103.45	102.1	111.1	107.46	109.33	103.35	103.94	110.14	98.148	108.52	105.21	107.85	105.4	102.65	106.14	103.44	103.89	110.42	103.71
106.42	110.61	109.44	101.96	102.4	102.01	106.13	110.7	108.31	107.48	106.35	111.37	109.55	109.81	101.59	107.78	104.85	107.88	103.3	102.85	104.79	113.54	102.06	105.4	109.8	109.65	108.76	110.68	105.17	99.397	100.22	111.47	103.09	109.08	109.09	104.66	109.57	104.7	108.48	106.62	98.217	105.06	105.37	103.37	107.05	110.15	104.41	105.18	104.42	105.48
106.01	108.12	100.4	104.9	104.26	100.31	101.79	102.84	98.998	105.78	103.98	110.78	107.87	109.92	104.8	103.16	105.81	103.21	109.73	110.62	105.3	106.95	108.37	110.06	110.95	106.95	100.51	110.73	100.9	110.98	101.82	101.92	103.09	104.14	107.21	105.4	106.35	104.43	105.81	107.65	106.13	106.17	107.63	101.61	97.834	106.79	109.64	104.06	103.79	108.71
102.74	101.42	102.27	96.957	104.13	100.25	98.72	106.39	93.478	103.3	102.49	104.1	101.83	99.696	106.09	101.67	101.32	94.117	101.9	104.95	99.455	98.704	102.01	103.7	102.57	105.01	101.08	105.95	103.99	101.18	103.17	103.4	100.35	102.91	97.524	101.98	108.93	102.68	102.22	98.189	93.835	102.65	98.62	103	103.88	97.561	96.131	99.185	104.85	101.42
102.36	106	113.11	105.09	104.68	103.08	107.16	110.93	104	102.08	110.99	107.74	103.3	106.54	106.52	105.8	106.2	111.85	106.55	114.63	104.9	103.61	104.12	105.23	101.59	104.83	110.24	111.86	108.12	94.938	109.63	112.47	105.58	102.49	103.61	111.86	110.73	110.95	110.99	99.671	103	106.05	106.55	110.07	106.71	107.44	103.38	105.35	105.75	103.17
98.312	98.049	98.767	102.5	98.992	103.25	101.71	98.662	101.07	100.74	95.495	98.112	99.9	103.75	97.476	98.421	98.846	102.67	96.658	97.851	100.56	95.557	95.026	93.545	98.324	94.112	99.612	98.917	96.42	97.468	102	95.058	94.754	99.934	98.593	97.137	107.45	92.395	94.806	100.14	102.88	100.22	102.22	94.361	101.84	97.638	96.775	96.636	100.14	100.19
101.38	101.71	109.59	107.8	109.55	104.8	100.64	101.66	107.21	108.55	109.07	106.92	98.581	104.89	102.14	105.54	103.62	104.25	110.16	99.846	106.3	107.28	101.24	103.26	106.51	100.67	100.3	107.58	108.99	107.77	111.44	105.53	100.7	109.47	108.72	105.15	99.834	112.75	96.573	105.85	108.93	107.17	99.293	100.64	100.39	101.86	109.52	111.7	102.72	104.68
106.33	99.86	104.81	113.34	103.03	106.63	103.49	110.47	101.54	106.8	98.051	104.01	100.28	104.16	104.08	102.77	106.34	101.07	108.83	112.81	106.83	100.67	104.17	110.11	106.43	104.15	108.6	103.37	101.07	108.17	107.6	105.81	104.88	100.03	109	104.16	110.08	110.71	107.52	108.97	102.12	101	103.69	110.73	99.067	107.98	111.42	103.19	105.32	105.38
105.58	112.97	104.76	107.96	100.88	107.17	106.76	101.41	104.06	100.22	100.55	97.166	107.15	107.58	100.84	105.53	98.965	111.93	104	106.36	105.78	109.38	107.27	111.34	107.45	102.05	103.32	105.91	108.96	104.33	105.71	106.43	102.26	105.94	100.01	113.6	106.87	104.68	105.5	104.13	103.55	105.52	107.68	101.68	105.87	103.23	109.39	97.969	107.58	107.1
107.38	110.63	105.85	106.48	105.66	108.85	113.09	106.66	107.71	113.28	114.6	107.67	108.28	105.2	110.48	101.24	108.55	111.58	114.52	110.7	104.8	104.47	109.02	105.54	106.43	99.481	111.75	105.9	111.25	103.84	106.02	108.45	108.99	109.62	109.09	107.46	110.5	106.01	110.99	106.08	109.84	110.11	107.09	109.88	109.57	106.45	108.51	102.1	110.98	108.58
110.91	104.6	103.6	112.58	109.64	109.3	108.07	111.76	109.08	103.94	101.02	108.21	107.08	111.95	106.75	114.18	105.59	108.26	104.23	102.42	109.92	110.62	100.34	105.31	101.27	101.12	106.47	106.06	108.38	111.21	108.45	110.67	113.79	110.28	110.35	115.39	108.29	110.36	107.52	111.48	102.56	110.01	108.71	110.7	102.72	106.51	106.35	105.87	100.48	106.9
102.55	100.62	99.413	99.269	104.44	100.72	102.36	105.4	102.22	93.337	97.6	104.87	98.581	98.193	102.67	95.959	97.79	103.18	100.52	96.322	96.909	104.11	94.645	102.24	102.72	99.383	104.91	102.49	98.552	97.75	98.894	95.603	105.39	104.62	101.92	103.17	102.8	100.41	100.38	105.13	100.63	104.33	102.5	101.15	99.669	104.63	103.15	100.99	96.203	102.82
103.71	107.06	102.2	103.97	111.13	100.05	106.6	99.156	103.42	110.9	111.42	113.05	106.8	110.98	108.84	102.45	106.58	104.32	95.808	107.76	102.74	109.74	104.04	104.67	104.87	105.07	102.86	107.45	106.2	110.55	105.37	104.47	106.4	104.75	102.33	109.14	102.03	102.6	108.72	103.51	110.7	108.19	105.27	102.49	101.9	106.86	107.75	105.85	105.02	105.75
110.32	106.63	107.02	105.1	109.79	109.53	108.59	106.51	105.9	104.59	112.01	108.71	107.59	108.8	106.01	111.2	112.74	108.12	110.4	111.57	108.94	103.56	106.99	105.32	111.56	108.37	109.28	112.28	108.22	108.28	112.11	110.74	103.62	104.73	104.31	104.55	108.92	101.28	110.76	104.49	106.68	111.08	113.76	103.76	105.88	108.9	104.8	112.34	102.73	104.75
107.45	106.49	103.19	110.69	112.03	109.71	102.13	106.1	111.48	107.08	110.61	114.93	109.37	98.485	98.103	109.06	103.23	108.1	108.56	108.64	110.65	113.68	114.78	111.31	109.02	104.38	104.85	107.56	114.75	109.57	108.19	107.76	105.27	105.88	105.02	107.68	110.6	109.75	102.84	104.49	108.85	101.41	107.96	111.63	113.15	105.44	105.36	105.58	113.06	110.01
95.556	100.88	98.584	103.47	94.238	93.456	101.79	97.957	97.301	93.632	101.79	101.24	101.14	96.373	96.162	101.3	97.819	103.07	97.216	96.47	91.88	107.86	96.089	95.875	94.771	98.861	104.27	100.8	98.72	99.018	95.038	95.324	95.177	98.556	104.37	99.412	91.982	101.14	91.761	93.47	98.664	97.906	100.88	95.361	96.747	99.065	97.13	99.324	97.074	97.952
110.23	105.54	108.12	109.32	107.1	108.46	106.49	106.03	104.14	106.2	108.59	105.58	104.52	108.56	113.43	107.44	105.12	104.75	108.41	106.79	106.57	101.83	107.12	109.2	103.59	109.14	107.09	113.09	112.49	107.03	108.17	110.74	106.1	109.42	108.86	104.72	105.81	106.44	100.14	109.01	103.58	107.06	115.5	104.96	110.63	107.82	110.97	109.77	109.73	107.81
106.72	109.53	105.44	113.6	112.7	106.55	113.46	110.81	107.17	109.51	110.31	110.36	104.73	110.03	109.46	110.77	110.32	108.39	113.4	117.99	106.06	108.61	106.92	108.19	107.28	103.94	108.67	100.87	112.84	115.72	101.57	109.11	108.27	110.27	113.49	111.56	109.78	108.82	105.03	111.07	105.75	102.46	110.08	108.79	101.64	102.9	112.14	112.66	98.387	98.035
103.05	101.92	108.09	108.35	103.37	114.57	110.87	110.31	109.32	109.14	104.18	109.65	112.19	101.46	106.17	103.43	109.13	105.82	101.92	113.81	103.86	104.57	110.73	103.7	107.27	105.83	110.25	102.46	108.27	104.53	111.32	110.36	108.75	104.23	106.3	106.75	100.21	105	100.14	105.25	102.4	109.88	108.55	109.02	105.55	111.26	106.91	113.48	104.32	102.74
97.255	102.57	94.889	102.23	99.088	94.1	95.665	100.83	98.384	100.84	106.88	104.74	106.2	106.04	104.13	99.823	103.37	100.07	96.692	98.447	100.56	100.78	100.85	106.42	105.8	97.974	102.92	99.001	100.61	101.56	101.21	107.37	100.75	95.738	99.925	104.13	97.685	102.79	94.438	98.53	99.297	98.788	102.75	93.625	99.357	94.657	100.29	98.677	103.33	99.483
98.66	96.158	101.19	93.027	99.894	102.26	98.855	97.564	98.754	100.34	99.427	100.8	95.751	95.252	96.291	93.897	96.473	93.553	99.248	96.112	95.827	99.334	96.417	100.44	97.87	100.89	101.13	91.773	103.62	95.917	97.41	102.21	104.82	86.183	102.34	99.766	93.426	94.703	103.62	98.758	93.924	98.477	92.952	99.835	100.07	99.355	94.086	103.62	92.575	95.202
107.65	104.13	103.67	105.36	111.6	105.95	115.53	108.14	107.29	110.68	107.83	115.77	107.99	102.95	103.6	110.21	105.88	98.791	107.17	113.45	109.61	113.94	108.64	103.37	105.46	109.86	111.39	107.36	113.73	107.24	111.85	105.92	109.96	102.48	113.44	103.91	110.94	107.41	111.75	109.08	108.09	110.92	107.1	108.35	108.8	112.66	108.97	113	110.31	111.47
87.725	101.33	95.806	94.78	98.926	94.926	94.487	95.224	100.16	99.695	99.243	98.43	98.134	106.52	95.433	100.83	101.61	94.254	99.129	104.55	91.863	97.535	98.549	95.641	100	93.183	94.21	99.597	99.167	93.535	96.137	94.209	103.36	94.388	91.496	96.745	93.581	100.14	96.462	93.968	94.215	101.9	94.694	95.638	95.266	99.607	90.421	97.881	93.543	91.947
108.8	107.56	105.56	104.02	110.93	101.43	111.67	100.19	110.47	106.86	109.98	105.42	109.38	103.17	109.59	104.57	107.32	107.54	106.04	105.52	108.33	108.74	108.01	100.94	102.71	112.67	114.43	110.56	101.59	100.01	102.05	101.72	106.8	109.29	102.94	107.2	107.04	100.68	106.38	107.52	111.85	102.62	109.25	110.22	107.03	102.01	99.744	104.48	109.61	106.09
106.66	106.37	107.46	104.16	107.23	113.53	104.65	105.87	108.16	109.19	108.67	98.852	107.93	103.71	102.75	109.96	107.33	110.29	107.23	104.98	95.9	104.41	106.73	105.83	103.81	112.04	101.03	96.79	108.63	102.37	108.85	106.38	107.57	104.84	111.09	105.47	106.99	108.38	106.01	107.31	111.56	105.41	99.731	109.54	109	101.87	105.21	104.81	111.33	108.22
109.66	109.06	112.4	115.11	107	108.39	107.56	107.15	102.9	115.78	109.4	111.24	111.17	113.14	113.99	109.46	108.31	104.24	107.2	104.78	113.33	106.55	107.63	113.88	103.86	109.23	107.01	108.81	103.54	108.62	107.67	105.72	110.48	116.34	109.89	108.84	107.63	117	111.88	111.17	114.06	111.71	111.57	109.11	109.83	109.59	103.35	110.25	108.78	110.36
113.36	108.03	110.6	110.46	101.18	105.49	111.92	108.4	112.42	109.73	113.6	107.1	108.55	103.5	106.15	110.1	109.72	113.94	107.47	107.76	110.68	109.39	104.16	112.29	104.13	106.54	115.75	113.59	109.34	105.3	105.04	109.45	103.7	104	108.25	104.37	111.82	110.44	110.06	109.05	109.43	104.5	110.29	110.09	105.92	108.03	108.16	109.59	108.76	107.94
101.72	111.25	106.9	101.25	103.41	111.38	104.07	101.23	99.148	102.15	106.54	108.63	109.39	106.01	97.106	112.52	101.22	104.4	105.91	109.55	109.56	108.25	110.07	108.81	109.16	100.93	108.1	105.37	112.21	99.558	106.83	102.24	108.61	110.28	107.71	98.702	102.93	107.29	106.38	100.13	103.68	106.92	111.76	109.67	105.99	105.75	101.87	107.98	109.69	110.62
99.727	104.93	106.9	97.307	96.551	94.51	93.605	100.86	100.15	105.14	99.632	95.906	97.812	95.191	97.842	103.81	99.453	99.176	102.38	100.19	98.042	97.206	94.701	102.67	96.657	93.392	99.978	101.26	93.855	102.24	100.94	103.53	97.869	103.24	100.88	101.9	96.018	91.745	105.5	92.795	100.21	101.04	98.953	102.02	100.65	103.02	92.633	98.924	105.08	106.48
107.12	112.69	112.18	108.01	109.73	114.3	114.71	114.74	105.39	105.25	108.23	109.48	103.75	114.31	117.13	107.46	109.26	114.04	110.58	108.78	108.24	113.4	107.09	114.65	106.16	113.06	111.12	108.63	103.6	110.31	111.94	106.61	109.69	110.74	115.87	105.46	113.27	108.07	109.34	114.54	112.7	116.25	111.52	110.16	119.52	116.57	109.11	109.89	114.91	109.66
105.29	103.67	112.89	103.34	107.66	109.83	109.1	107.54	104.21	109.22	105.54	109.07	110.31	107.73	113.64	108.38	112.91	104.49	105.53	107.13	103.76	105.51	107.09	108.92	112.76	109.04	110.52	108.26	112.72	107.8	106.53	109.86	115.52	108.07	110.82	108.1	104.73	109.27	110.5	107.87	109.8	111.18	101.67	109.62	106.95	105.91	109.64	105.05	111.75	109.92
105.91	107.68	105.88	109.62	113.64	104.07	107.06	98.856	103.76	108.75	112.92	105.17	103.83	106.48	101.71	106.46	107.01	102.78	110.72	103.82	109.2	106.9	104.52	103.98	104.83	110.07	111.74	105.53	107.4	108.53	108.76	104.05	113.02	104.74	110.92	106.21	110.36	105.97	102.05	107.77	104.81	107.93	104.77	104.83	107.49	107.22	105.62	103.79	109.48	97.6
111.82	106.36	113.89	111.13	111.74	104.11	110.78	112.41	107.71	110.28	108.46	110.63	116.76	113.83	105.43	116.21	107.59	103.68	103.38	105.65	105.91	107.24	108.81	108.55	105.97	106.01	104.93	114.19	109.2	109.48	103.85	103.48	107.65	113.07	104.15	107.5	104.1	108.92	109.17	109.26	108.66	111.25	108.31	112.13	107.88	110.56	112.4	109.1	112.63	109.53
108.26	113.18	112.85	117.58	111.96	113.79	110.66	109.14	113.83	108.69	104.31	107.25	111.12	118.72	109.19	112.69	110.93	109.78	103.19	106.07	111.97	111.88	108.86	113.41	111.95	104.55	108.35	103.76	106.06	109.71	116.18	112.53	117.68	109.26	111.4	111.86	104.99	113.11	115.9	112.99	109.71	112.54	110.83	106.33	115.3	107.78	101.84	109.41	117.4	111.55
102.39	91.032	98.829	104.96	102.09	103.27	91.679	100.52	102.59	92.321	98.222	93.629	103.91	95.625	97.492	101.5	96.953	95.075	92.41	98.025	98.038	90.584	103.59	97.948	101.47	101.23	98.376	94.467	98.449	98.547	102.08	97.554	99.952	95.782	100.04	95.991	90.815	96.541	102.68	98.675	99.526	99.285	95.08	101.43	94.504	102.43	99.849	100.6	93.854	89.836
94.983	99.336	99.744	96.563	98.975	97.435	96.649	102.6	98.883	94.782	102.14	98.41	99.311	100.75	97.378	96.442	100.37	100.4	100.42	93.963	105.75	95.538	98.483	100.14	99.569	103.17	99.47	97.033	99.621	100.6	96.76	102.69	101.37	103.08	105.3	96.502	92.049	95.7	95.986	91.28	101.88	95.618	98.999	94.296	95.025	99.074	101.78	94.729	97.497	91.214
111.54	108.27	107.42	95.38	108.56	108.75	115.45	106.04	99.275	106.33	106.35	105.57	112.22	104.47	113.15	112.29	109	109.63	95.431	107.65	102.61	108.99	109.17	105.93	108.41	107.35	105.5	102.77	109.5	98.969	107.48	104.91	111.77	107.36	101.7	109.66	103.44	104.87	106.86	105.46	108.63	113.98	104.13	106.5	105.3	98.398	112.07	107.47	112.22	103.44
107.84	108.58	107.93	107.48	113.43	106.96	109.56	104.79	112.73	111.63	102.59	108.26	103.87	106.5	107.71	113.38	105.75	107.8	108.14	104.09	106.58	110.27	106.5	110.83	112.47	112.13	111.44	114.81	107.87	103.53	109.51	105.39	106.63	115.3	107.88	106.9	114.25	109.42	107.85	110.7	103.36	111.64	116.47	102.28	110.83	106.01	109.98	109.37	106.67	110.93
110.24	109.53	107.98	102.85	109.95	109.35	107.58	107.2	102.61	110.72	106.89	104.35	109.81	107.49	106.3	106.02	110.88	107.71	108.42	103.7	105.5	110.22	106.67	106.4	100.12	107.25	106.1	109.31	105.33	105.65	105.79	105.56	96.931	109.14	106.66	105.64	104.33	104.56	104.72	108.71	105	102.05	102.6	104.66	109.52	101.04	99.189	108.49	103.69	103.81
101.81	103.59	100.76	112.23	95.874	112	105.05	108.33	108.08	101.2	102.7	102.37	109.86	102.75	104.88	104.54	112.47	105.36	102.15	105.99	109.31	105.66	108.25	105.06	109.58	108.7	103.47	107.86	105.59	109	101.64	103.31	101.41	110.59	104.85	105.57	102.78	106.37	103.21	109.4	104.39	97.827	106.89	106.21	106.54	102.47	99.316	103.66	111.94	107.2
108.04	105.11	107.87	104.69	107.49	105.65	108.44	105.66	101.75	104.87	108.54	103.94	107.32	104.66	109.41	100.31	104.27	106.34	103.79	106.57	109.46	103.83	103.08	106.8	105.98	101.92	112.04	100.79	104.95	99.899	112.63	104.16	106.65	101.49	106.43	107	106.04	112.54	106.4	110.26	108.57	105.05	106.63	109.24	105.83	107.86	101.67	104.92	104.07	106.34
106.88	103.35	101.89	108.09	105.06	106.74	110.69	108.6	105.6	100.27	111.72	106.79	104.99	113.72	103.32	104.25	109.49	108.35	110.94	104.49	105.05	103.61	102.27	107.63	102.91	117.75	114.64	103.44	110.11	104.82	103.04	106.2	102.41	108.13	111.02	106.55	101.24	109.36	106.75	107.19	110.88	105.85	108.58	111.48	105.38	107.61	110.12	108.48	103.67	111.16
103.65	112.22	109.54	116.63	105.2	107.19	108.49	110.32	111.68	116.73	109.06	105.2	113.53	107.05	111.53	107.52	116.95	112.41	108.2	101.88	116.59	111.24	117.58	106.69	113.75	113.65	107.16	112.55	106.44	110.49	107.57	105.97	107.27	113.72	117.49	104.11	115.18	109.94	110.85	107.86	107.42	115.66	107.69	110.25	114.53	116.81	110.22	107.99	107.93	114.06
106.37	105.55	101.28	111.8	103.28	113.63	106.62	104.35	107.98	110.9	106.68	110.24	107.21	105.6	105.08	105.95	105.73	107.53	108.91	107.46	112.04	101.57	108.67	100.14	110.31	102.12	107.11	103.34	104	101.38	105.34	103.84	106.38	102.8	107.98	104.2	102.55	105.38	101.65	112.55	104.56	101.62	107.61	109.83	108.01	105.71	106.5	110.3	108.83	108.91
114.18	107.12	102.12	114.06	108.22	99.759	104.08	106.81	103.14	100.71	99.827	100.26	109.35	105.99	111.51	105.44	104.02	98.616	101.37	108.1	107.52	108.44	101.35	106.59	105.27	103.47	100.45	104.22	109.61	106.35	103.39	109.89	107.04	105.52	108.33	103.89	106	103.22	103.12	104.01	106.48	109.33	102.33	113.66	111.13	104.36	108.03	106.63	104.44	106.69
112.42	108.21	107.61	108.57	113.44	115.35	107.45	110.77	112.11	105.23	118.04	111.41	104.41	112.42	112.28	102.49	109.23	111.72	119.71	106.22	112.23	113.58	115.01	104.3	116.52	109.79	108	108.34	108.41	107.12	117.06	112.11	111.85	116.6	110.6	107.47	105.97	106.55	112.5	109.18	115.78	109.28	109.67	108.69	108.84	112.15	108.12	111.64	113.79	115.56
104.91	109.68	105.99	104.82	111.33	103.72	107.09	112.64	107.69	102.96	110.42	105.26	101.11	112.24	108.9	108.04	112.31	105.32	103.45	105.49	111.17	115.22	114.52	104.67	108.56	111.8	105.45	103.85	109.49	105.98	103.76	105.83	107.59	113.1	102.57	111.05	98.505	103.98	112.01	107.06	111.06	108.74	108.83	105	112.87	110.04	108.26	104.15	102.39	109.29
94.152	101.19	94.51	98.965	99.034	98.918	104.82	97.446	97.085	101.7	95.004	95.845	96.079	94.36	98.102	94.39	103.03	101.77	97.368	98.578	94.943	94.706	93.88	100.91	101.12	99.497	101.24	102.3	91.935	94.196	96.659	98.206	102.3	102.73	93.379	105.05	94.252	95.861	98.679	105.02	101.54	101.43	97.967	94.068	97.072	95.847	98.855	100.62	101.47	97.535
106.49	108.7	109.36	114.97	106.35	115.49	106.63	113.74	109.74	102.87	108.22	110.09	103.47	100.76	105.39	108.53	107.85	111.78	110.04	107.63	107.29	100.98	109.63	114.55	106.32	105.17	106.13	101.97	99.681	111.09	100.77	103.15	112.49	104.77	112.55	99.912	108.34	110.07	110.44	114.99	107.64	102.6	115.38	115.26	108.51	105.07	114.3	107.67	99.477	104.73
103.51	102.95	100.11	100.43	102.66	95.671	97.65	98.985	104.4	97.717	100.39	100.31	100.78	101.09	98.809	109.4	99.501	101.39	104.19	104.92	101.8	101.51	100.43	106.42	103.71	101.27	103.03	104.5	100.09	101.3	103.28	101.25	103.72	105.08	97.405	101.57	104.14	100.96	102.3	105.9	103.68	94.029	99.024	100.48	98.132	102.49	104.38	99.263	98.917	102.24
100.58	102.28	106.91	100.12	98.21	104.3	100.92	101.27	99.136	102.06	100.98	98.082	98.526	104.11	101.7	97.682	93.03	104.69	104.13	105.53	96.635	103.82	97.726	100.99	103.09	98.569	96.822	103.4	100.87	103.07	100.89	97.928	101.44	91.059	100.89	99.562	98.341	99.907	100.24	98.287	100.9	101.03	102.7	99.808	104.28	95.931	102.46	99.313	95.845	99.226
110	103.4	109.62	108.69	103.94	105.75	106.85	111.83	108.79	106.47	106.35	111.05	111.66	107.67	108.72	105.1	106.15	103.43	104.61	107.15	108.05	109.64	112.6	110.46	108.54	100.32	104.34	113.86	108.72	106.01	101.68	108.16	111.35	103.14	107.39	107.08	102.03	109.88	102.9	104.75	107.42	107.04	111.62	108.03	105.14	100.34	103.93	103.23	99.663	107.58
100.72	104.11	97.319	103.93	107.37	105.42	106.56	100.52	102.45	99.674	103.79	104.74	100.35	103.98	98.764	106.63	110.27	107.59	103.23	105.37	94.189	102.44	98.532	102.05	103.39	99.748	99.384	102.62	106.1	103.04	102.41	100.79	105.07	98.377	107.21	111.76	100.41	94.161	99.085	97.936	108.34	102.74	111.88	101.05	104.74	104.93	92.971	106.19	108.53	103.22
97.76	94	96.534	103.12	104.4	100.72	102.53	97.158	102.37	98.901	103.88	102.67	111.19	101.25	101.66	103.22	102.77	107.01	95.147	103.23	107.22	98.243	98.761	104.97	97.957	106.72	96.043	97.797	100.91	105.2	96.907	102.77	93.33	101.03	95.729	97.062	99.192	104.6	101.52	98.126	98.828	94.389	101.72	103.86	100.92	100.32	96.338	97.211	99.876	100.88
106.07	110.34	110.25	107.75	108.05	109.92	109.66	112.83	106.53	108.8	113.35	107.91	103.84	107.01	111.23	102.51	111.05	112.76	116.35	104.81	111.05	108.41	109.77	107.98	105.65	106.21	111.15	113.17	111.91	114.57	113.3	109.12	105.66	107.93	105.59	108.1	103.12	106.99	108.13	112.57	110.89	109.25	103.98	111.35	113.07	111.27	114.88	106.88	106.49	110.12
108.68	105.63	105.72	102.35	106.54	108.04	103.29	108.26	106.69	108.69	105.49	106.49	107.43	105.52	106.64	103.35	109.14	102.53	109.78	111.33	108.81	105.72	108.47	114.88	107.29	104.42	99.802	109.65	106.34	107.22	103.39	106.74	109.9	112.62	101.54	101.81	109.83	96.843	115.81	112.57	107.6	112.76	118.06	111.38	105.22	113.69	104.75	106.79	104.23	108.38
104.46	113.68	108.13	110.46	101.92	105.36	113.63	116.96	109.46	104.88	109.05	100.65	106.89	104.7	109.98	110.65	109.85	106.57	103.74	106.04	108.25	107.29	104.5	106.61	103.11	110.79	111.57	104.32	104.98	108.59	112.01	106.95	105.5	106.1	105.08	107.31	105.24	112.2	104.58	110.47	112.73	110.15	110.37	109.38	103.76	101.33	102.38	112.83	110.83	112.01
90.558	93.118	102.47	100.98	91.768	95.345	97.042	98.803	98.613	99.686	102.32	94.355	94.706	100.02	95.33	99.842	100.6	95.804	100.47	98.187	98.512	98.558	94.466	96	100.45	96.49	96.741	92.495	98.71	100.11	97.864	105.62	94.631	94.26	96.327	96.848	97.621	98.376	98.642	95.371	98.864	97.163	87.299	94.93	106.14	103.35	97.791	98.232	98.257	96.657
107.1	114.37	107.77	100	107.56	103.93	108.62	106.8	107.13	105.26	109.87	107.91	108.99	111.66	108.45	102.52	105.61	103.87	106.27	107.61	110.97	108.2	107.29	109.39	104.11	109.36	110.33	106.33	113.29	110.79	109	107.87	106.87	111.06	108.91	107.67	104.75	109.28	110.43	104.42	108.71	109.84	107.1	100.49	107.18	98.634	108.97	114.36	109.29	108.28
107.37	107.45	107.69	108.73	112.59	107.3	113.48	110.7	108.55	105.72	104.82	106.89	110.51	106.45	106.82	108.24	103.83	111.16	105.57	112.85	105.43	105.98	104.41	109.84	112.24	101.12	109.74	113.45	107.73	103.68	106.59	114.42	109.84	107.48	106.66	111.32	105.39	107.88	105.97	108.42	106.82	109.13	108.35	107.69	105.75	99.322	107.48	113.98	103.24	104.09
106.42	101.78	103.87	113.35	105.79	112.02	107.41	103.53	104.57	104.36	108.48	105.16	100.22	110.21	104.74	108.94	115.64	109.91	100.55	110.48	103.55	108.77	112.81	105.48	107.47	109.2	114	109.92	104.96	110.75	102.49	115.94	108.13	103.37	111.38	105.11	101.01	109.33	109.52	107.14	116.75	104.9	106.03	109.32	106.61	110.88	108.19	114.42	108.76	108.88
109.35	101.95	111.07	106.61	111.85	105.41	100.76	106.04	105.98	106.78	100.11	103.09	104.25	107.47	102.32	103.13	104.41	109	107.01	105.93	105.63	111.14	108.57	110.83	108.12	108.53	106.55	105.04	108.2	108.02	104.58	107.74	110.08	105.29	104.44	103.62	105.98	106.8	107.19	95.409	103.59	102.57	107.9	107.01	104.12	107.21	105.37	105.15	104.65	104.49
96.22	99.032	103.09	101.52	98.032	101.91	92.51	101.72	95.163	92.371	99.356	95.668	91.624	95.565	94.76	99.597	100.18	98.573	93.693	100.29	102.53	100.06	92.012	100.04	101.96	90.522	97.342	101.76	95.975	97.896	93.066	106.12	97.872	98.141	99.355	94.541	95.794	94.814	101.23	96.865	101.52	99.959	101.38	96.064	98.05	97.799	92.011	94.329	102.47	97.177
103.22	98.94	99.534	97.644	95.179	97.131	99.357	101.16	95.132	99.01	102.08	100.6	102.28	101.33	98.713	105.04	103.1	97.942	92.608	95.394	102.98	94.181	101.4	100.51	95.182	97.415	101.3	100.04	103.41	100.22	101.64	100.11	98.029	98.041	102.5	98.054	95.832	96.334	97.959	103.42	93.122	98.418	96.734	104.71	101.65	98.765	94.329	100.74	95.098	96.315
103.87	107.47	108.05	105.72	111.23	108.79	111.69	107.94	108.06	106.3	105.59	110.94	109.81	106.22	104.47	104.97	112.09	110.58	100.4	112.9	103.68	99.725	110.42	110.96	110.85	101.19	107.52	109.88	110.09	107.64	109.08	107.7	106.56	106.5	108.17	111.34	106.65	104.51	101.38	113.88	104.86	110.99	104.48	104.7	111.88	110.66	107.14	108.9	111.83	108.9
100.07	99.496	99.288	101.02	101.56	105.93	100.81	102.98	104.19	99.155	103.21	101.13	93.259	97.756	101.73	98.408	104	96.96	95.145	105.26	104.28	102.24	100.89	101.25	104.17	96.516	96.774	101.91	102.09	104.02	102.12	100.5	93.455	95.336	97.381	100.16	100.73	98.042	97.383	104.03	97.172	99.148	92.766	103.85	96.648	100.15	102.62	99.03	103.95	95.723
99.234	103.25	104.42	94.043	98.626	100.01	95.579	101.64	100.53	102.56	97.825	103.11	94.527	102.7	98.439	99.64	98.785	97.884	105.57	99.119	95.144	91.6	99.156	98.532	96.106	105	95.762	95.918	99.632	96.735	91.869	95.168	105.08	106.7	103.62	97.467	97.968	98.324	98.936	92.692	98.253	100.32	103.66	104.19	98.554	96.976	93.645	103.4	94.928	98.579
106.2	102.7	109.09	107.33	109.33	111.39	105.14	110.76	106.09	108.75	111.22	104.89	101.78	105.46	107.55	102.46	109.07	105.76	106.21	107.81	109.82	108.8	104.89	110.96	108.34	108.64	104.95	111.43	106.75	112.68	108.18	107.39	105.23	104.59	105.08	110.89	110.94	105.56	103.57	110.49	109.12	109.24	111.13	106.89	109.71	109.42	109.63	109.08	106.57	107.28
105.21	99.969	101.57	102.71	105.38	104.14	100.7	109.34	112.83	104.8	107.66	109.21	102.97	105.55	103.54	112.45	112.14	102.9	104.39	107.77	104.69	97.235	104.74	110.7	109.19	100.19	104.83	111.74	108.3	108.44	104.94	110.57	100.95	104.5	107.03	112.86	104.51	108.73	113.62	102.94	104.54	105.92	104.85	106.51	96.9	106.31	109.47	104.96	109.45	105.27
101.06	106.66	100.01	101.89	106.32	97.843	110.77	107.69	105.15	108.09	101.53	107.03	103.37	107.08	106.14	104.26	106.14	108.71	112.77	104.32	104.04	105.09	105.07	113	109.33	105.15	100.9	109.11	96.719	105.41	101.88	104.01	105.33	102.07	109.67	105.87	110.64	106.64	104.74	110.6	110.76	111.27	106.38	101.34	103.46	105.64	105.4	102.39	108.58	105.04
117.8	103.93	106.63	108.28	111.63	113.46	111.84	111.45	113.22	114.44	105.76	108.62	110.73	112.32	115.45	107.43	106.28	111.75	112.17	108.74	116.41	113.93	111.24	107.22	111.83	107.47	108.4	113.84	106.27	108.35	111.66	113.86	112.6	109.1	113.58	111.71	119.11	108.23	111.82	112.56	108.55	114.79	110.83	113.14	114.68	104.67	111.5	108.11	103.69	110.07
102.54	109.21	105.93	107.14	104.57	104.63	104.6	109.06	108	108.44	104.43	114.57	111.71	103.07	103.31	107.31	115.33	110.31	107.03	114.1	109.38	107.94	107.63	108.04	105.53	100.67	108.47	110.14	113.29	102.44	107.32	106.12	105.42	109.48	114.08	106.91	105.99	107.36	105.62	109.31	104.83	108.39	107.37	107.51	104.44	111.42	105.3	109.89	112.15	105.88
100.65	101.38	102.29	97.214	100.12	103.47	101.01	96.413	93.314	101.98	103.71	99.507	101.98	101.12	103.65	99.98	103.96	101.59	104.17	96.65	105.43	97.865	94.22	100.86	96.309	100.63	103.06	96.045	94.941	96.365	97.828	95.477	100.55	100.34	99.827	104.36	98.84	99.994	96.375	97.129	91.99	100.82	98.212	96.27	100.7	100.6	101.89	99.093	98.103	104.29
101.45	112.55	111.16	102.13	110.36	110.18	106.17	105.12	106.47	112.2	108.69	108.68	108.91	111.64	105.55	111.69	106.37	106.81	108.65	110.51	105.41	103.28	103.57	117.32	105.59	107.89	103.25	105.3	99.561	109.5	109.81	109.11	101.3	103.82	109.45	105.54	109.02	100.39	109.43	108.74	106.85	107.39	104.91	105.42	102.99	100.86	111.76	105.46	99.964	103.11
102.93	91.565	102.86	95.363	95.863	104.24	99.868	99.311	91.028	100.03	98.087	98.615	100.85	94.625	102.41	100.94	98.661	101.27	100.27	95.57	101.97	100.06	94.253	103.87	100.39	100.15	103.12	91.257	96.07	103.69	95.956	100.99	98.354	100.18	93.945	96.594	100.8	104.18	100.78	97.553	102.82	102.31	98.382	99.143	102.38	98.73	101.98	99.238	101.52	99.853
105.23	107.29	108.71	108.04	104.05	102.49	105.24	107.16	104.49	108.98	103.74	107.68	108.35	104.43	105.43	110.59	104.27	107.12	109.82	105.94	107.41	115.17	104.24	110.86	111.02	99.523	104.09	106.48	103.4	105.89	101.45	107.83	106.6	101.88	103.23	103.7	108.36	107.22	103.81	109.34	107.1	102.63	110.03	105.65	104.88	110.63	105.14	108.38	105.23	104.6
103.83	106.78	105.09	105.74	104.12	110.38	107.33	109.84	105.68	101.12	111.66	99.791	104.29	98.006	102.77	102.74	104.23	107.62	105.29	101.46	105.71	108.98	104.75	105.51	112.41	112.3	108.01	110.14	107.06	109.83	106.46	106.95	109.55	101.78	109.47	107.57	107.07	109.1	106.39	109.61	107.55	103.38	101.92	105.59	105.66	106.53	108.79	101.25	102.17	108.72
99.18	96.604	100.33	97.448	97.738	97.463	99.831	99.407	94.482	96.668	101.61	98.576	97.79	97.995	96.091	101.78	101.83	93.727	101.48	98.293	93.581	98.324	100.01	99.316	95.813	99.041	98.419	100.46	97.59	94.784	96.747	98.494	95.905	99.152	104.05	95	100.44	93.753	96.656	97.322	108.16	95.735	95.663	101.17	97.887	99.947	98.846	97.304	102.96	104.98
104.55	99.939	106.29	108.34	102.42	100.89	109.39	102.18	103.69	103.09	109.89	104.94	108.36	105.54	104.91	102.54	108.58	102.36	104.36	110.17	107.04	103.21	106.01	114.31	105.62	107.89	108.29	102.86	104.3	100.51	98.741	105.09	103.58	103.31	106.84	96.598	101.74	100.03	104.37	104.47	109.93	103.26	108.59	107.64	114.28	101.41	102.24	107.25	110.96	106.68
97.909	99.616	93.915	98.268	101.64	97.601	98.287	103.6	103.67	92.489	99.78	93.122	99.388	98.414	103.67	100.14	103.75	93.109	102.64	98.623	96.034	98.198	93.317	98.529	100.72	95.624	98.389	99.387	96.921	92.568	97.495	101.81	94.263	96.764	96.309	97.244	93.791	101.37	96.759	96.535	97.983	100.66	96.478	94.128	97.34	97.449	95.574	94.018	98.654	94.255
101.36	100.79	95.296	102.48	97.589	103.89	100.62	97.973	101.26	98.546	99.753	93.263	103.02	105.94	102	103.6	99.106	90.672	103.75	99.168	96.234	99.322	98.428	99.743	93.331	100.93	101.58	103.47	101.93	98.715	93.822	103.3	97.237	98.329	104.6	96.29	103.35	100.97	96.529	104.14	101.23	106.5	101.93	105.3	97.798	99.314	104.82	104.17	97.704	96.703
109.66	112.83	104.75	106.76	106.54	106.99	105.36	109.75	107.32	111.85	111.87	112.45	107.09	106.45	107.99	107.9	107.91	108.72	103.88	109.7	111.3	103.36	108.21	105.3	106.64	106.47	107.68	110.09	104.62	111.96	115.95	106.71	105.55	98.605	107.71	106.21	115.85	108.55	102.32	107.84	108.16	104.08	110.22	114.42	105.48	105.21	108.4	108.88	105.37	111.8
109.2	114.22	113.07	102.95	109.03	114.89	106.97	108.1	108.82	111.98	104.91	114.91	102.16	110.89	107.94	109.31	107.21	108.47	106.29	110.48	108.01	109.07	107.92	113.11	109.51	107.79	107.54	102.89	113.29	102.18	107.67	106.75	111.03	113.33	113.45	112.59	108.04	109.4	113.6	105.94	102.97	113.74	110.13	114.27	109.84	111.48	109.51	108.26	103.6	105.28
99.601	99.22	94.684	99.685	95.505	98.591	104.39	97.845	98.135	96.682	96.533	97.786	98.99	103.47	90.921	92.14	97.482	97.766	102.2	94.59	102.47	93.797	96.308	104.12	98.435	94.358	99.154	100.24	102.72	96.054	96.822	102.08	100.02	97.819	93.039	102.84	94.42	96.976	98.894	96.682	97.021	96.784	99.874	100.59	98.404	99.079	99.806	100.76	99.369	102.46
106.6	111.37	103.52	112.8	103.96	104.79	111.44	108.18	108.68	104.81	110.08	105.3	100.94	109.7	109.95	106.01	106	108.5	112.18	109.44	109.84	110.79	112.03	111.99	112.05	102.5	104.99	107.54	100.57	111.42	100.2	109.08	104.88	112.17	108.83	107.22	106.3	111.12	108.46	110.26	108.57	108.4	101.36	107.79	103.88	110.25	111.03	106.76	110.43	114.73
98.961	103.26	97.242	102.34	110.39	104.39	99.687	100.34	99.404	103.12	100.73	102.35	102.74	105.77	101.37	101.69	101.27	103.49	95.254	100.95	104.27	104.94	98.171	100.72	98.698	94.827	101.98	100.73	101.32	99.57	97.86	101.24	99.931	98.82	96.851	104.89	99.983	100.75	100.47	101.67	100.19	93.112	97.21	95.417	102.92	104.01	103.46	99.33	101.68	99.803
98.345	94.244	95.556	94.402	99.763	100.66	99.201	104.36	96.637	95.82	95.914	99.866	103.09	93.93	100.27	99.437	100.73	102.62	99.412	99.058	97.973	100.19	103.8	96.022	98.297	100.41	98.442	97.022	102.71	100.2	101.12	95.583	98.823	105.82	103.35	98.152	105.13	97.144	106.76	97.245	99.84	98.548	103.94	97.682	97.795	94.145	104.67	100.96	95.106	99.504
105.29	108.4	113.12	109.97	107.59	109.25	113.06	114.55	106.27	109.81	108.75	113.08	108.29	109.99	108.82	109.56	108.68	102.94	109.49	109.81	102.46	108.37	115.76	107.45	113.78	112.26	108.99	108.22	108.62	113.26	115.6	112.49	107.54	114.84	108.33	110.26	114.09	113.22	115.88	107.42	113.45	114.82	110.32	114.77	110.57	109.69	109.57	115.15	110.16	111.11
90.827	99.516	104.06	97.554	92.332	97.926	96.196	95.74	85.034	98.745	98.269	95.721	96.805	99.225	94.674	102.74	95.815	94.987	100.99	92.576	99.147	97.833	91.807	100.44	93.069	97.004	105.76	93.841	100.01	94.71	96.552	98.657	96.862	96.94	95.132	98.102	96.949	96.255	97.025	89.162	99.795	95.757	99.219	101.6	95.925	97.951	100.71	99.086	101.47	100.15
107.21	105.74	105.52	100.82	104.72	108.35	101.55	111.74	97.057	110	106.97	108.87	109.26	109.27	109.88	103.45	105.06	106.37	110.76	100.7	107.77	101.21	112.52	105.33	113.71	107.79	108.14	102.83	104.48	105.41	105.19	106.29	100.36	101	110.11	104.13	108.29	104.76	105.63	104.69	108.14	110.36	102.61	102.42	104.46	109.93	101.76	102.22	102.42	105.51
98.362	99.514	98.525	99.61	103.36	103.84	99.758	95.928	101.08	99.428	104.61	102.19	103.52	101.29	110.86	97.992	102.58	87.932	103.43	103.85	104.19	95.697	100.29	97.828	102.93	96.689	96.783	101.4	101.52	94.926	101.78	94.027	104.75	98.341	105.55	95.211	102.71	100.57	101	102.15	105.09	97.123	104.16	94.407	102.32	99.915	102.26	102.13	100.54	94.196
93.452	104.6	95.874	105.75	94.329	107.12	102.22	100.38	98.799	94.873	101.6	99.889	98.156	100.69	104.46	102.75	95.5	108.47	105.25	103.49	98.727	99.788	99.807	100.22	99.336	98.446	100.13	101.68	100.67	100.66	103.01	101.53	102.67	101.33	98.61	101.72	99.47	101.28	104.57	96.459	98.765	100.17	99.752	105.25	97.261	103.93	103.8	95.35	103.54	99.65
102.06	108.11	105.74	104.16	106.85	102.76	102.68	104.27	102.42	101.01	104.55	103.36	104.86	107.72	104.52	107.68	109.02	107.64	104.35	102.87	103.86	103.54	102.42	101.12	106.14	111.52	105.98	105.06	109.45	106.11	112.24	100.81	106.9	104.75	102.78	102.35	97.768	102.74	108.52	101.79	105.56	110.32	106.91	100.65	107.84	100.3	102.89	108.51	109.76	108.09
101.09	105.19	100.26	93.626	102.81	94.429	92.229	95.462	103.2	103.29	103.65	100.61	97.932	101.27	99.942	100.53	91.992	103.41	104.1	105.13	99.4	106.3	102.06	97.909	96.679	102.74	99.252	101.12	105.59	98.49	110.98	105.85	94.623	106.66	94.72	102.27	93.336	100.52	100.77	98.739	100.01	100.43	104.35	95.407	100.54	100.29	104.67	101.72	94.092	95.603
91.235	99.892	96.777	95.544	103.1	96.475	98.465	97.179	92.808	98.849	99.255	98.795	96.359	93.881	98.48	95.429	93.265	104.54	98.478	102.32	98.73	92.872	102.72	98.621	91.077	97.038	95.559	98.36	95.597	98.984	94.099	95.563	97.381	101.06	95.145	99.379	94.419	99.71	98.743	96.306	99.68	100.85	98.365	95.765	91.003	98.841	95.679	100.27	93.534	92.36
102.59	100.37	101.8	95.308	98.92	105.38	99.696	102.77	97.112	99.856	98.801	105.68	95.449	104.16	97.383	97.541	96.34	98.328	100.29	99.442	105.78	97.825	97.192	102.37	103.47	97.76	105.99	100.91	104.63	99.126	99.388	105.9	99.469	95.514	97.344	96.768	97.182	97.094	97.894	98.616	99.111	100.6	98.027	104.3	102.46	109.49	103.01	100.19	95.947	99.678
94.256	97.108	101.03	95.974	97.645	97.154	98.254	98.758	96.991	104.6	94.858	96.558	99.676	98.973	103.01	96.282	100.53	91.738	92.812	92.401	101.83	94.86	101.04	102.77	99.995	101.78	96.872	95.818	105.33	100.96	102.78	94.074	98.446	95.545	97.321	97.179	100.53	97.863	102.3	98.131	98.894	100.05	96.899	102.26	94.3	100.89	97.346	98.421	92.661	96.998
104.96	106.09	108.33	104.43	110.46	108.63	107.17	105.24	99.565	116.44	114.5	107.75	105.81	108.87	110.09	108.66	101.5	108	106.93	108.48	106.55	109.21	104.49	107.11	109.77	105.62	106.86	106.38	102.46	107.34	107.8	112.66	106.45	106.15	110.37	107.39	99.016	106.03	106.77	109.67	105.61	106.9	104.7	108.48	107.95	106.23	107.14	108.55	109.6	103.57
106.03	107.17	105.15	107.17	104.75	112.28	109	111.94	100.13	106.46	105.89	109.14	102.21	107.33	107.01	102.51	111.55	106.09	107.14	103.16	101.96	106.91	107.39	111.27	104.75	109.56	111.28	100.74	106.79	106.4	104.81	102.41	102.27	103.05	108.57	109.01	108.42	103.18	109.29	103.7	103.91	103.4	103.59	103.16	100.72	112.3	106.95	105.43	103.67	98.747
96.85	102.4	99.366	104.17	99.953	100.52	101.32	108.62	98.692	106.24	90.488	107.3	96.804	101.38	100.93	101.56	99.693	106.27	100.04	100.34	102.03	102.77	102.72	100.55	90.932	101.04	93.2	96.652	100.86	107.67	96.025	101.8	98.82	96.064	107.94	104.16	101.91	97.124	97.109	100.44	98.26	103.47	97.637	101.7	102.94	106.19	107.66	98.3	96.279	96.1
99.204	99.018	105.77	104.08	107.15	99.634	104.37	104.61	96.829	101.32	101.75	100.56	103.47	101.3	102.8	107.96	105.5	101.69	101.32	99.482	105.97	106.94	98.516	103.61	104.93	103.39	105.51	106.52	105.36	99.671	103.14	104.65	104.65	103.95	107.45	106.12	99.554	105.02	105.84	97.748	109.74	106.69	99.979	105.48	104.02	106.12	106.33	102.06	105.02	95.105
106.55	113.5	105.58	103.93	107.99	109.48	107.27	103.89	106.73	107.29	109.2	101.15	111.13	111.73	114.13	103.47	109.49	109.63	103.93	110.64	110.53	110.78	104.43	104.39	99.76	105.56	107.78	107.28	107.74	110.58	104.31	110.89	100.74	111.56	103.51	107.44	104.68	106.97	105.53	106.33	111.87	101.53	112.65	105.29	110.62	110.12	109.73	107.27	109.92	105.99
104.11	109.23	107.19	103.46	109.91	113.1	116.94	105.14	110.79	111.06	104.95	111.65	105.81	107.42	104.38	113.37	101.33	103.03	106.99	115.5	108.1	101.84	106.19	113.1	104.2	110.33	111.51	105.41	106.9	106.96	107.36	106.04	109.43	110.24	108.84	108.35	107.44	103.76	113.12	106.35	101.71	111.5	108.13	111.27	108.86	107.95	104.58	113.98	107.32	102.52
107.81	111.56	103.12	104.57	103.39	101.96	109.24	98.238	107.95	105.18	105.52	108.16	106.71	102.3	106.02	102.02	103.12	105.42	101.34	104.6	108.02	109.26	107.73	102.39	102.72	110.61	106.98	102.01	105.77	114.7	106.92	109.22	99.727	105.53	107.25	106.36	105.14	109.28	108.03	100.04	103.97	108.37	108.54	99.725	101.91	108.93	104.64	103.21	108.6	108.57
96.454	96.296	95.798	95.796	101.36	98.109	100.92	106.62	95.88	103.71	93.598	103.19	95.364	91.899	100.41	97.737	107.86	98.359	99.453	92.527	91.018	100.8	96.598	101.77	93.57	93.477	95.558	102.34	98.823	102.9	97.32	90.514	95.013	96.383	95.439	94.857	88.639	98.515	91.871	97.201	98.608	102.5	102.48	96.372	101.83	101.86	100.46	92.564	92.692	93.578
105.61	109.02	104.19	113.78	107.34	107.69	107.92	103.54	106.08	101.98	112.13	102.71	105.24	103.54	107.28	106.88	105.15	106.66	108.06	107.31	100.07	107.85	116.27	98.836	102.67	108.11	106.35	108.31	108.69	107.44	104.73	105.79	100.31	105.2	106.04	111.66	105.92	111	106.11	103.53	107.67	104.62	102.12	103.65	109.07	107.49	105.99	101.79	106.84	102.88
108.24	102.81	106.47	111.39	110.02	109.17	107.58	106.97	110.38	109.19	109.74	109.78	108.25	110.92	108.97	107.29	109.68	114.28	107.06	104.18	102.31	110.46	105.87	109.65	106.04	108.34	105.6	112.09	108.99	105.32	115.05	105.23	112.94	109.5	110.17	113.32	105.22	101.3	111.58	106.18	104.57	105.03	106.89	111.81	111.71	111.16	103.65	107.96	108.97	102.7
112.24	103.11	103.69	106.57	107.08	108.16	112.24	106.25	107.06	104.74	105.86	109.76	109.95	105.48	104.19	103.46	108.26	102.28	103.96	106.72	111.23	100.05	110.54	107.66	103.46	103.03	112.05	110.85	101.22	102.29	106.42	101.76	105.68	104.99	103.73	105.45	105.13	107.02	112.66	103.57	113.01	101.49	103.08	106.84	107.77	107.74	107.05	105.51	103.04	100.73
108.61	104.78	111.92	107.07	107.07	103.89	109.78	111.46	103.27	104.65	113.48	109.5	111.67	106.94	108.23	106.61	110.4	106.62	110.55	110.04	108.57	113.84	114.32	106.74	104.05	116.39	107.15	101.25	105.34	106.52	109.21	108.1	107.97	103.75	112.64	106.64	111.86	113.88	106.33	105.44	107.03	119.95	98.365	103.73	107.67	104.9	105.83	104.89	104.08	111.78
108.4	109.03	110.11	106.91	108.34	103.75	111.78	111.87	113.43	114.16	110.62	110.72	105.91	109.52	113.64	109.24	110.73	111.15	110.4	110.06	105.45	108.85	102.05	110.75	110.55	111.11	108.86	104.92	114.5	104.35	105.75	111.32	107.81	104.37	112.66	101.86	107.69	105.57	110.58	106.62	107.24	104.53	105.19	111.64	112.28	110.06	105.3	107.11	110.09	111.01
109.09	103.06	111.83	111.75	108.53	111.36	111.42	112.74	101.26	108.28	115	106.23	107.8	108.91	113.83	103.37	109.86	103.7	111.65	108.71	109.1	104.84	106.42	110.03	110.87	108.65	111.67	110.16	109.01	108.51	109.88	104.11	101.55	107.33	105	106.99	101.87	104.5	104.62	109.34	112.02	105.64	109.08	101.52	113.44	107.59	113.49	106.03	111.34	102.17
91.269	105.35	98.967	101.76	96.421	95.804	94.218	101.21	95.266	97.692	95.508	93.222	100.27	95.99	99.961	100.78	91.557	99.777	96.07	98.914	102.45	98.35	96.784	96.419	97.945	99.432	93.832	96.888	98.026	99.343	93.755	96.734	101.17	95.134	99.19	96.688	94.262	94.528	98.377	98.154	102.52	97.653	94.881	94.271	90.67	101.55	96.27	99.433	93.859	102.41
93.519	97.327	100.16	103.89	101.61	90.414	97.767	100.14	99.831	102.94	92.161	100.97	92.46	101.7	93.71	97.602	96.83	100.78	95.425	98.848	96.151	92.362	100.32	97.687	99.713	101.18	104	94.576	101.4	99.017	98.539	94.178	99.063	96.543	93.818	98.768	99.705	99.396	98.059	98.693	94.623	94.11	102.05	99.522	91.802	97.082	94.77	101.51	95.693	91.712
102.71	99.343	102.63	105.41	106.46	98.96	107.69	104.37	105.99	104.65	105.03	112.48	112.15	107.19	104.24	104.45	104.6	108.85	107.88	105.91	107.6	104.6	100.32	102.81	100.86	104.91	109.13	106.36	108.87	102.62	104.72	107.78	103.56	106.99	106.06	103.46	102.69	105.95	105.38	100.17	107.11	107.5	111.64	107.26	106.3	107.63	108.5	102.19	108.56	106.35
109.38	105.81	101.24	108.06	104.38	105.52	107.72	107.98	106.3	107.54	111.99	108.05	104.52	111	105.67	110.18	113.51	106.59	109.41	106.09	104.22	108.84	104.6	111.35	104.64	109.41	112.41	105.89	106.67	113.13	102.2	105.65	108.97	108.41	110.66	104.59	102.97	108.93	106.34	115.13	109.44	107.93	101.82	109.41	107.95	110.11	112.99	111.9	110.72	111.6
99.497	98.248	102.87	102.08	106.57	104.05	100.06	109.41	109.29	107.95	103.81	105.09	102.22	100.7	106.03	110.91	107.98	107.98	100.67	111.59	110.01	109.51	108.95	108.17	101.94	104.76	104.19	111.61	100.8	102.39	104.42	106.4	106.52	103.55	103.88	102.26	105.06	109.61	100.15	107.23	112.34	105.63	110.32	103.96	103.2	102.77	107.83	108.11	102.04	105.15
102.11	102.69	104.59	104.78	105.93	106.48	107.94	108.06	104.43	107.08	104.66	109.49	107.42	102.98	104.74	105.31	105.3	106.26	99.854	105.66	105.77	111.84	107.5	106.81	106.29	105.81	100.64	102.75	114.04	99.498	110.78	101.49	107.35	105.16	101.96	103.16	103.47	109.22	101.11	103.37	106.49	107.13	103.02	108.07	108.65	104.23	106.49	100.49	109.2	103.54
105.96	103.75	106.12	108.78	109.77	107.08	105.47	104.92	106.2	103.51	109.46	105.7	101.39	116.06	106.62	104.72	111.17	109.77	111.56	115.09	101.21	108.47	108.79	108.06	100.77	104.74	107.7	107.36	101.45	112.9	107.57	100.23	107.2	101.11	108.77	109.18	102.07	97.805	108.12	109.18	103.53	106.54	105.78	109.6	102.31	111.98	108.44	106.58	108.04	117.22
112.18	106.76	107.93	103.84	106.06	103.44	105.32	107.02	106.15	106.67	111.21	106.56	102.16	106.69	110.21	108.19	105.36	104.44	97.54	108.59	102.61	107.55	104.62	107.85	101.62	104.19	109.93	103.21	100.6	108.96	110.62	106.88	102.23	100.4	106.26	110.58	99.679	110.31	108.28	106.56	108.63	105.44	106.63	105.33	108.52	104.67	98.87	106.93	106.75	109.87
111.12	109.95	111.12	113.48	107.92	114.5	106.79	112.11	107.46	112.04	111.46	108.58	107.88	111.04	107.5	106.2	111.14	106.53	109.7	107.21	115.15	107.76	114.51	115.58	110.6	111.27	107.58	114.05	110.08	111.96	106.59	108.48	107.68	116.26	109.43	117.16	111.77	111.6	114.07	107.91	112.13	111.33	104.11	110.97	110.73	107.56	109.52	108.7	108.91	113.06
105.77	94.61	94.538	93.738	96.738	99.612	97.452	97.802	102	91.617	98.193	95.125	103.58	99.556	95.221	94.194	98.734	92.196	98.985	98.007	97.077	96.393	93.834	97.109	91.959	98.598	98.087	96.719	96.872	100.18	102.5	99.117	102.7	99.013	95.341	94.067	98.565	103.9	91.319	102.11	92.944	96.445	101.88	102.76	94.476	99.841	102.44	103.11	105.58	99.754
109.54	102.33	107.81	103.38	97.952	102.15	108.33	102.36	107.63	105.36	106.96	102.12	107.82	107.28	103.11	103.58	108.99	98.704	104.88	110.12	107.53	107.55	107.33	106.82	111.42	105.52	104.09	97.281	102.09	108.56	109.68	108.09	110.03	112.98	102.65	108.15	101.9	106.73	109.67	108.64	111.32	111.4	109.01	113.86	105.22	107.23	105.83	107.33	104.78	102.55
101.82	91.415	97.092	91.795	94.787	102.44	103.97	92.185	94.965	96.511	94.689	101.7	95.21	96.54	107.24	100.77	89.895	97.418	93.935	98.584	92.977	99.869	93.566	102.1	98.677	104.08	94.531	98.755	93.153	96.484	100.2	100.27	102.01	103.82	106.4	100.05	92.876	101.19	103.92	97.454	98.951	96.477	101.23	93.11	96.851	99.737	96.997	98.272	96.588	89.801
109.87	104.75	109.09	107.88	102.95	110.69	106.64	99.031	111.34	99.786	103.54	100.5	103.05	97.888	106.25	109.74	109.57	105.72	111.44	105.25	109.61	105.46	103.8	105.9	105.18	101.57	108.68	108.66	106.17	102.28	107.39	106.96	105.63	111.21	108.58	112.55	102.84	103.57	106.2	102.52	106.23	104.12	105.76	112.4	110.03	100.23	108.48	103.6	98.989	106.74
90.812	97.411	99.296	94.666	86.011	94.516	99.109	100.74	98.272	100.12	95.805	99.361	97.208	97.769	105.28	96.318	100.83	95.548	99.036	93.56	100.37	94.881	96.528	97.882	96.367	98.99	91.66	94.33	97.571	102.93	92.971	104.22	98.265	102.54	97.272	103.08	92.563	96.033	103.37	96.283	102.61	98.472	105.31	95.922	92.464	101.51	100.23	99.114	101.93	93.604
103.03	100.6	99.395	97.228	93.274	103.54	100.34	94.228	96.768	96.422	93.999	98.576	105.01	95.766	97.707	98.65	95.423	95.99	98.919	101.62	90.859	101.05	101.07	100.37	100.55	102.11	98.087	100.82	95.458	100.16	103.82	96.868	100.1	103.53	93.967	96.858	103.22	99.426	95.996	99.798	100.63	96.208	98.002	101.65	96.027	102.95	95.697	100.48	93.725	101.5
103.17	102.94	106.63	103.95	113.01	102.65	105.01	106.67	107.41	103.91	108.92	111.04	99.598	107.6	107.34	105.76	108.98	103.66	97.717	106.94	101.2	102.43	108.01	106.42	111.83	103.26	107.69	99.808	107.59	108.19	108.7	108.53	106.22	103.24	107.64	109.28	103.94	103.81	109.58	98.836	105.22	105.04	105.45	112.25	104.46	107.22	111.01	104.77	103.07	106.34
108.75	104.81	106.43	106.46	110.12	108.67	110.1	112.9	107.37	109.61	114.72	116.57	109.28	110.81	113	111.22	110.32	111.43	114.83	110.75	108.92	111.82	111.23	109.88	109.57	109.52	112.73	116.28	110.38	113.1	104.81	110.19	110.93	117.18	108.94	110.14	110.16	112.73	111.15	108.81	102.96	113.63	108.06	109.87	111.82	113.22	111.12	111.24	110.65	110.5
108.87	107.87	107.59	106.94	100.73	108.61	110.57	109.6	107.31	108.71	104.7	107.35	107.89	110.97	103.7	109.89	109.3	105.83	104.44	115.29	109.08	106.46	106.08	101.52	104.71	112.05	112.5	106.33	108.78	109.59	114.02	105.73	107.37	104.4	100.52	109.91	105.74	112.93	111.52	103.03	109.62	102.94	114.26	108.11	110.05	109.37	107.59	105.15	110.52	110.19
115.11	104.48	104.29	111.54	105.74	105.31	109.59	111.06	103.21	103.53	111.79	112.84	106.44	106.09	102.78	110.67	106.5	106.41	103.82	97.612	103.98	107.86	102.6	105.93	111.64	102.47	104.93	109.45	108.52	110.56	103.23	104.82	109.72	109.33	101.17	102.97	109.16	104.49	106.86	104.12	104.25	109.39	109.34	105.45	105.63	110.29	108.33	106.65	100.24	104.74
110.73	115.37	109.8	106.73	113.9	108.68	102.23	109.79	106.72	116.43	115.66	116.73	111.23	109.65	111.04	106.78	110.3	111.7	112.5	110.95	111.48	105.64	109.37	114.63	117.39	114.75	106.91	110.05	109.26	113.06	107.38	110.4	110.26	107.85	104.58	115.43	116.36	103.76	111.15	107.12	110.62	116.23	108.34	111.89	113.28	107.9	109.04	105.84	113.11	108.16
99.685	111.53	107.41	106.28	102.71	105.47	93.061	106.15	101.8	110.32	99.423	105.5	101.27	107.18	105.48	106.78	104.62	110.18	107.9	105.8	100.75	107.19	113.98	104.46	110.71	102.67	107.47	99.918	104.57	95.222	103.3	105.11	101.84	111.29	107.45	110.25	108.11	107.22	108.47	101.53	111.57	103.6	108.23	103.02	105.24	107.52	111.58	107.87	101.09	111.02
101.98	105.82	106.24	106.8	106.02	107.63	110.41	105.92	104.25	106.05	102.6	110.09	103.62	101.54	99.887	105.88	112.78	106.67	100.48	104.87	105.4	109.37	105.76	116.86	108.65	99.252	107.96	105.93	104.22	109.1	103.92	97.498	108.93	104.48	106.91	97.903	105.54	104.84	114.58	100.33	105.71	114.73	105.19	104.34	105.8	101.78	107.93	108.85	105.65	109.55
107.6	104.38	103.97	98.825	101.69	108.04	107.07	104.44	108.9	106.31	98.952	107.3	98.485	106.22	104.67	107.66	111.37	108.46	104.78	102.09	108.43	106.69	113.27	104.09	105.1	104.42	108.76	104.75	104.7	101.36	110.99	109.5	105.64	106.7	101.53	100.35	105.41	109.79	106.19	103.32	105.56	105.98	103.02	102.35	106.87	107.09	112.75	109.42	106.15	109.38
111.5	107.54	101.35	103.82	105.22	109.52	105.28	100.95	107.99	113.87	108.97	100.03	104.71	101.81	105.42	103.97	104.26	105.94	100.38	103.78	101.4	103.52	105.09	107.37	107.45	105.05	101.98	104.04	105.38	100.27	106.43	115.24	103.52	108.31	105.53	102.37	107.7	109.98	109.86	103.13	103.58	108.38	105.69	105.87	104.17	110.25	104.01	109.52	107.63	106.73
99.99	96.196	101.85	99.054	98.9	96.682	101.15	97.132	97.607	101.05	95.936	94.707	97.889	94.407	95.414	94.182	102.4	96.606	89.801	96.216	98.566	97.424	105.77	100.63	98.366	100.45	100.93	93.507	100.19	96.077	95.863	100.14	92.51	99.86	101.43	102.29	97.375	94.924	98.12	98.077	96.208	94.479	95.144	103.32	101.5	97.444	102.44	98.437	99.53	98.629
107.53	107.87	106.74	105.89	105.68	103.12	109.6	110.84	103.54	99.169	102.59	106.08	105.83	103.99	111.61	98.892	103.59	105.99	101.29	112.73	102.05	109.75	104.3	106.41	103.53	103.91	105.2	104.07	100.94	106.77	104.94	105.36	109.23	106.26	115.14	113.88	103.35	108.07	98.212	98.712	106.33	106.19	111.57	108.02	103.91	99.485	111.56	106.09	108.04	103.86
106.16	106.75	113.5	106.75	104.55	107.42	108.49	104.7	110.31	107.38	103.27	103.95	105.43	108.83	105.91	101.54	103.46	106.59	111.6	104.23	110.74	100.5	106.41	105.9	107.61	104.09	102.23	111.34	108.58	102.52	109.38	111.42	107.59	105.13	106.58	102.23	109.85	109.05	113.75	105.04	108.09	109.37	105.81	105.61	110.18	109.73	102.85	106.99	98.335	106.38
99.753	89.637	100.11	96.963	97.63	95.266	95.044	104.45	98.653	99.757	97.102	97.192	98.362	99.752	98.223	95.606	99.47	100.81	102.13	97.127	99.018	91.128	89.971	95.081	96.461	93.634	101.93	97.53	100.14	95.75	92.845	99.311	89.639	101.1	94.768	100.64	102.94	100.3	98.713	96.775	99.967	93.082	94.084	92.469	92.388	93.428	99.659	94.343	99.793	97.539
108.39	102.62	109.61	103.65	108.95	107.15	101.53	114.21	104.93	105.96	105.53	103.7	100.47	108.51	103.92	110.35	103.18	109.33	107.49	110.36	108.55	106.61	100.17	112.47	108.84	104.9	104.21	109.67	104.7	109.48	105.21	104.43	105.16	108.06	103.74	101.51	103.59	102.38	111.44	106.5	102.21	105.23	107.27	108.33	104.76	108.96	106.07	106.37	106.11	104.79
109.65	109.66	103	110.08	110.65	108.73	111.3	106.83	104.2	114.79	110.15	108.62	109.36	104.64	108.09	108.81	105.62	104.37	108.86	107.02	109.06	107.01	99.633	107.59	110.44	109.84	107.1	108.06	107.11	108.35	108.11	111.82	109.76	106.54	108.14	108.99	107.72	104.81	109.16	107.44	110.02	105.79	105.98	105.9	101.24	114.19	103.72	108.76	107.76	112.33
107.35	107.25	103.18	104.57	108.81	107.91	105.98	107	104.43	111.27	98.692	106.55	110.35	105.84	102.94	107.19	105.24	98.861	105.2	104.16	109.48	106.27	104.43	103.19	105.7	107.37	106.21	105.47	104.93	109.72	108.65	102.74	106.9	103.78	104.13	108.99	108.46	101.11	104.72	106.92	101.17	105.25	102.6	106.39	104.25	105.35	108.85	104.07	100.25	109.03
101.13	98.154	101.58	94.779	106.75	99.602	101.1	98.267	97.404	95.012	98.109	95.267	93.974	103.94	102.07	95.487	100.31	100.49	104.39	100.69	103.6	95.696	99.403	102.79	104.91	94.269	98.298	101.04	96.72	103.55	105.24	98.417	101.47	100.47	95.474	94.147	105.29	99.2	94.218	98.555	96.279	100.34	97.577	100.84	97.671	100.21	94.281	100.93	97.06	105.4
103.15	95.646	98.72	100.19	105.17	94.327	95.627	89.651	100.97	96.935	90.709	91.447	98.715	102.43	97.534	101.31	100.16	97.475	106.85	96.498	103.27	91.715	99.145	100.17	94.148	94.904	99.021	100.79	99.442	95.378	98.67	97.467	100.95	94.265	97.765	99.808	99.125	92.537	98.62	97.104	95.522	95.284	98.52	100.61	99.467	96.959	99.298	98.198	96.897	103.27
108.13	112.08	98.715	110.59	101.96	107.03	106.98	111.53	105.04	106.68	109.98	106.92	98.253	106.48	103.67	104.61	103.5	103.94	102.46	103.14	112.8	107.07	103.01	103.54	107.71	102.98	100.84	106.27	101.12	106.97	102.54	105.45	104.25	110.16	105.64	104.3	110.43	106.88	109.83	109.38	104.9	106.41	105.28	109.16	106.12	105.14	103.92	108.72	111.82	110.83
102.81	104.55	104.91	105.53	108.27	107.83	107.16	112.55	113.61	101.59	100.83	105.17	103.65	114.93	109.44	107.38	98.649	108.77	104.25	102.83	98.437	103.95	108.5	111.27	105.1	101.44	102.41	104.38	102.29	106.55	101.74	106.36	108.35	98.837	107.12	109.38	104.13	103.26	104.22	101.89	108.95	104.44	109.1	99.753	107.59	104.29	105.19	106.03	105.94	105.82
98.814	94.911	97.729	94.086	94.016	96.582	100.74	95.102	98.511	110.04	98.112	97.804	97.925	94.185	97.169	100.89	97.233	96.414	101.74	96.524	103.03	97.898	109.25	99.741	101.8	101.45	104.6	100.56	98.189	98.988	107.03	105.52	101.34	99.605	101.27	102.02	102.46	99.623	100.36	97.597	92.396	98.134	98.242	105.79	102.32	100.37	97.619	99.219	107.37	103.2
109.67	105.34	102.31	108.6	109.99	99.291	104.13	99.964	112.73	104.39	107.26	109.15	112.18	104.42	111.28	101.48	97.957	104.76	102.51	104.53	105.71	107.86	105.3	106.78	104.53	108.8	101.66	107.81	109.08	102.25	108.14	104.57	104.64	102.2	108.95	107.31	101.9	103.01	95.769	105.03	104.54	102.03	107	106.34	106.75	105.11	104.57	107.2	101.92	107.69
109.7	107.03	108.44	112.86	110.41	112.13	115.08	110.47	114.2	112.77	110.52	111.86	111.7	106.4	108.26	108.74	108.29	113.17	108.06	110.3	108.01	111.71	107.02	111.47	109.48	112.99	111.2	110.99	107.2	107.03	109.96	105.06	110.28	110.08	111.14	104.92	108.45	104.74	110.19	113.11	113.6	112.63	107.86	110.01	112.18	111.67	113.83	108.68	108.85	110.06
97.617	98.514	100.08	95.686	100.8	99.745	99.639	94.989	96.679	98.142	95.134	99.455	104.79	97.716	95.72	93.295	104.03	97.686	99.711	99.776	97.25	96.187	92.773	89.779	96.686	98.332	101.68	97.533	99.97	99.86	96.679	101.51	100.44	97.768	98.789	93.51	93.991	97.215	97.296	103.59	98.319	94.534	97.44	102.63	98.614	101.07	99.013	99.754	92.034	102.02
100.21	101.21	102.59	95.061	99.695	97.612	95.227	98.04	98.634	99.621	92.932	95.985	94.873	97.06	91.672	102.2	91.595	100.76	95.911	102.52	103.58	100.5	99.883	96.961	100.92	103.58	97.673	93.089	94.421	99.675	98.125	93.072	95.534	100.06	90.556	98.009	94.435	99.547	95.283	92.104	96.246	104.6	98.824	97.044	98.179	101.65	94.113	93.352	98.367	96.315
113.1	114.85	109.2	100.96	112.3	109.74	110.65	107.02	108.74	106.7	110.59	107.05	112.28	109.59	108.82	103.88	107.52	105.53	111.92	106.48	101.69	114.36	101.78	109	111.48	105.63	103.5	113.23	106.78	112.99	105.13	106.06	111.72	107.66	105.12	111.2	109.03	108.93	110.31	115.04	106.45	104.98	110.14	108.97	109.51	103.28	108.8	103.4	109.63	108.64
98.608	98.072	98.4	97.695	101.72	102.28	100.09	101.55	97.31	97.364	101.97	91.814	95.456	101.02	94.95	101.54	95.865	97.427	99.851	95.018	93.148	106.42	96.016	95.199	98.478	104.5	97.426	99.116	97.569	96.99	100.06	95.23	100.3	93.466	96.201	101.75	97.929	103.27	99.748	99.353	99.341	103.11	98.819	98.748	91.618	95.317	102.45	96.247	95.292	103.75
102.16	99.993	100.58	102.92	100.24	101.04	97.591	96.624	100.8	103.34	98.599	99.472	102.07	103.33	99.349	100.07	104.55	94.227	104.13	98.42	106.11	105.48	105.41	106.01	97.814	107.21	99.355	100.69	97.912	95.095	97.391	97.932	102.81	101.33	107.8	100.22	98.508	101.34	107.87	98.895	97.853	102.26	100.27	104.58	104.35	97.008	96.743	96.725	108.22	106.16
101.81	106.6	105.13	109.34	106.85	104.76	104.41	105.85	104.05	109.52	105.83	100.19	106.15	101.53	103.52	102.72	101.42	111.84	107.23	103.92	111.38	97.087	111.82	106.67	106.94	104.19	95.252	97.431	104.07	101.35	103.14	105.96	104.45	109.81	100.83	109.05	111.95	113.45	108.59	100.68	107.45	104.04	112.08	107.31	102.55	103.77	108.96	102.57	105.53	106.78
102.19	99.985	107.69	109.44	110.91	101.99	108.18	104.63	107.27	106.88	102.05	101.79	107.75	102.97	108.86	105.55	100.46	107.6	105.08	103.73	102.87	108.63	104.4	101.55	104.26	103.35	107.55	98.157	108.73	99.362	104.4	113.89	102.68	111.45	106.09	106.07	107.7	105.5	111.27	109.11	105.07	104.26	109.52	108.51	106.01	105.94	101.39	106.77	109.32	105.2
96.767	96.888	94.092	103.13	105.45	102.01	96.976	93.243	94.271	96.713	96.828	98.253	99.185	103.45	94.446	99.176	101.59	91.293	95.402	100.22	93.514	98.018	99.976	100.38	97.44	101.95	96.408	101.27	94.693	95.446	89.849	106.11	101.35	99.04	100.27	102.15	101.38	103.57	102.94	97.665	100.79	94.892	101.38	98.937	98.775	100.39	101.82	100.14	94.156	95.928
99.358	100.1	101.15	93.317	100.84	97.246	102.39	99.043	103.87	98.301	97.021	96.039	98.617	93.327	97.318	97.485	101.88	92.867	96.718	102.39	102.9	94.996	99.437	101.65	103.68	97.49	103.51	94.219	102.93	110.76	92.403	99.007	94.113	95.415	102.76	94.692	98.318	95.964	92.439	95.138	105.65	102.57	99.103	97.808	91.415	98.515	101.82	101	96.504	97.066
105.63	110.2	110.96	110.25	109.1	105.9	109.17	107.49	108.74	106.15	110.72	109.21	109.78	109.92	108.87	107.54	105.35	108.07	113.81	103.67	107.38	109.85	103.91	105.49	105.85	103.87	109.22	106.3	112.17	108.85	110.42	101.86	106.64	110.16	104.7	106.13	112.29	113.9	103.63	107.37	104.43	106.5	110.85	110.68	97.943	105.64	105.06	107.32	109.97	104.1
106.72	108.73	103.27	111	103.9	108.42	104.68	105.25	101.64	106.59	111.6	101.57	103.16	101.74	105.72	106.19	102.07	104.33	105.69	95.337	109.09	104.74	107.45	109.24	110.38	111.3	100.11	106.28	102.65	108.3	102.99	106.99	107.97	113.4	103.79	109.73	112.9	106.85	107.74	105.1	107.33	113.06	102.98	99.165	106.13	107.37	102.79	105.09	107.74	104.78
99.444	107.77	103.42	108.25	100.07	107.86	106.94	101.32	108.49	105.27	101.17	104.21	116.04	109.41	102.07	105.17	103.94	108.31	101.64	109.46	101.83	105.86	100.82	106.35	109.07	106.97	106.33	108.5	106.63	109.47	100.86	105.95	100.47	100.94	104.83	100.14	103.44	104.57	103.07	101.85	111.59	99.872	97.185	102.91	102.63	105.57	104.2	104.23	103.49	102.25
106	104.17	106.59	108.29	106.55	103.84	104.75	101.48	103.81	103.2	103.16	104.56	107.44	103.81	106.36	101.05	105.31	112.64	109.14	104.05	106.27	105.06	108.93	108.55	108.22	105.55	107.04	107.26	109.53	111.89	107.07	107.1	104.08	102.87	108.6	107.68	107.91	108.72	108.25	103.44	106.45	111.4	112.94	105.38	110.53	101.05	102.61	106.7	109.78	108.54
106.22	100.46	103.13	107.7	99.142	103.86	103.95	106.27	108.11	106.6	105.16	98.998	110.78	100.96	102.95	103.28	104.45	103.58	104.52	112.62	108.97	104.46	110.26	109.07	101.52	101.59	104.66	102.74	111.81	101.06	104.34	99.182	106.02	108.74	107.18	103.05	100.5	105.89	102.5	97.85	102.13	111.61	105.71	110.33	105.48	110.1	100.9	95.34	105.43	107.66
99.254	104.16	105.4	106.33	108.74	107.96	110.85	102.63	108.47	111.51	103.56	108.3	106.34	104.02	106.53	106.21	108.13	103.68	107.7	103.98	106.72	109.19	104.32	104.35	104.7	103.87	102.05	106.53	105.13	105.82	108.08	108.33	104.36	107.59	105.03	103.2	106.04	104.25	109.86	107.51	104.63	114.09	103.54	101.27	107.68	108.27	103.85	103.91	103.17	107.07
107.24	96.634	100.51	93.109	100.47	99.851	100.57	99.516	98.767	101.61	98.189	95.811	98.428	95.603	98.829	104.46	103.12	102.95	98.648	96.206	96.371	100.91	96.372	99.377	92.062	95.259	106.97	99.205	94.825	100.64	99.591	98.562	95.988	105.3	97.321	97.832	96.429	103.14	104.41	102.8	102.75	104.62	105.27	94.378	94.863	98.961	102.07	100.49	105.14	97.771
108.37	105.05	111.68	106.1	110.42	110.22	107.96	109.13	109.22	109.89	103.7	106.77	109.43	109.46	108.07	108.89	111.45	107.34	106.62	105.96	105.55	108.85	108.74	107.19	107.93	113.92	105.25	109.05	106.27	107.92	112.47	109.48	105.7	105.62	104.8	102.48	113.14	107.14	107.88	103.41	108.34	107.83	107.66	113.02	104.18	110.13	112.08	109.73	104.5	105.72
103.46	104.62	104.77	107.18	103.65	107.07	106.68	112.55	106.8	103.49	103.99	102.59	108.96	103.05	107.76	105.47	115.13	110.51	108.86	107.45	101.21	110.76	100.11	111.22	108.13	109.54	102.23	108.03	110.24	106.06	102.15	106.49	106.26	98.868	104.84	109.62	104.82	103.46	104.17	106.19	106.04	105.7	105.66	105.32	99.483	99.576	104.88	104.53	108.9	102.21
114.32	116.7	104.22	106.15	108.53	107.49	115.52	104.8	103.57	113.83	119.5	110.53	113.56	110.66	115.35	109.29	103.89	109.25	110.43	101.27	109.34	113.79	109.07	109.23	114.63	114.24	103.71	105.75	109.73	112.05	107.02	109.93	106.47	105.64	112.03	104.92	107.63	108.33	107.19	103.97	111.48	109.12	112.93	106.31	113.34	96.984	108.09	105.86	109.77	107.76
103.55	103.98	104.76	109.43	105.38	107.2	109.78	109.46	105.71	99.464	108.11	103.66	105.32	114.41	105.11	104.47	109.72	105.77	106.49	105.1	108.95	106.06	108.4	111.2	103.76	111.8	101.75	110.75	95.847	104.27	106.33	109.97	109.39	105.68	108.01	103.85	107.73	110.14	106.89	101.26	104.67	99.944	107.17	105.9	103.52	102.44	107.1	106.53	99.838	104.64
94.6	98.963	93.519	98.733	98.839	101.22	94.281	101.61	100.38	96.021	104.63	98.677	98.697	95.091	102.49	100.64	93.433	103.27	104.48	97.041	104.29	100.37	99.395	97.201	103.75	99.173	102.72	94.365	105.61	92.912	101	94.078	94.433	99.356	96.867	102.45	104.86	97.555	96.382	98.051	96.432	98.885	95.725	97.918	97.067	101.32	102.1	101.2	97.365	96.282
100.49	99.471	103.28	103.64	102.19	98.933	96.095	91.908	103.55	101.92	89.906	102.11	100.41	92.273	96.489	99.188	96.169	99.187	100.7	102.19	101	100.12	95.513	98.536	100.77	99.042	99.519	98.306	95.681	88.614	98.531	95.318	98.524	100.59	106.88	102.73	93.014	100.23	102.79	98.838	99.718	97.979	94.812	97.154	101.61	96.369	102.91	96.851	99.103	100.12
104.66	102.71	110.52	103.7	105.32	109.72	110	104.73	100.35	108.87	102.12	111.41	107.68	113.3	112.34	107.17	101.06	107.56	104.76	105.35	105.08	109.84	109.24	101.48	107.76	112.29	108.9	103.97	109.82	113.91	109.19	110.07	107.81	109.04	110.11	100.6	104.83	102.05	102.64	102.93	111.82	107.92	107.77	107.47	108.98	109.23	103.81	107.24	104.81	99.229
105.96	106.03	109.49	114.12	112.8	111.35	112	110.83	113.09	105.84	115.14	106.35	113.16	104.96	104.41	106.16	110.85	108.69	106.78	110.92	109.85	108.09	106.02	106.54	112.56	106.2	106.36	106.64	108.54	108.48	110.24	108.24	107.18	110.55	112.48	108.54	120.17	112.45	110.65	111.55	110.44	106.79	110.29	108.5	103.55	107.22	111.11	107.97	111.17	114.31
99.666	111.3	106.72	107.32	108.31	106.49	103.07	117.32	102.59	104.23	109.85	110.38	114.31	112.88	103.56	107.76	110.7	104.49	106.26	107.05	107.17	110.98	96.719	105.29	112.31	108.75	114.38	104.85	110.3	108.19	107.75	102.61	105.47	110.82	105.73	107.19	110.56	106.62	105.73	110.88	112.92	105.63	111.85	115.59	105.28	109.41	105.44	108.25	102.9	106.08
94.73	92.521	97.268	96.516	93.497	99.417	94.836	96.62	101.2	99.692	96.395	101.97	95.912	97.426	95.115	94.514	99.475	98.726	100.76	102.3	94.597	97.482	98.707	98.583	99.39	96.823	99.782	106.22	99.054	100.09	96.538	94.283	99.301	96.431	95.199	94.126	98.897	97.548	95.851	99.9	97.41	98.121	104.74	97.886	102.67	100.14	102.74	98.341	97.809	95.982
105.47	101.97	106.25	99.118	101.95	103.38	98.442	103.27	101.4	102.11	94.243	107.14	99.992	102	101.71	99.858	100.26	105.12	102.76	98.012	101.91	100.87	102.65	97.329	101.59	100.76	96.611	102.47	96.833	103.63	100.47	95.734	94.329	95.784	98.913	97.373	102.1	100.99	103.94	99.971	101.61	104.98	102.18	95.298	98.4	96.03	97.873	100	102.82	94.553
105.3	104.69	111.27	106.01	105.93	111.19	108.74	101.37	98.418	103.78	109.63	109.31	111.37	108.84	111.1	108.32	106.1	110.91	106.59	101.22	102.93	103.15	106.71	105.63	103.97	111.47	109.26	102.49	106.21	104.35	104.45	107.06	102.34	104.7	106.81	110.67	100.61	106.13	100.65	103.32	108.15	111.11	104.06	114.14	101.54	106.33	108.74	107.64	103.99	102.9
98.925	101.01	99.079	97.84	100.51	101.38	104.33	98.642	102.37	96.749	103.68	95.51	97.062	94.52	102.35	97.435	93.892	103.47	103.61	103.37	98.634	97.485	99.445	100.95	97.036	101.78	100.92	101.16	96.883	99.206	100.9	95.772	106.07	102.95	102.26	100.23	99.952	97.339	99.757	97.144	99.688	100.6	104.74	98.36	93.784	99.551	102.3	94.795	100	97.274
110.78	112.31	114.1	114.81	114.5	103.64	114.05	115.5	106.23	109.98	116.76	111.77	106.34	105.68	110.49	115.09	112.16	112.13	109.23	108.9	112.14	108.38	108.55	106	111.18	108.37	102.46	110.64	111.76	109.44	109.6	109.7	109.33	109.88	112.06	114.91	111.57	112.07	109.31	104.63	110.57	114.65	106.45	114.37	110	108.51	110.45	112.42	111.87	111.81
111.82	109.76	109.63	111.96	102.62	107.78	105.79	111.27	107.08	110.2	109.17	111.64	111.24	102.18	109.48	105.69	107.11	110.12	101.56	112.16	100.15	106.28	104.24	108.49	107.69	102.67	102.34	108.21	107.32	107.51	105.86	115.15	112.97	102.96	109.67	112.88	110.62	113.04	111.61	111.92	105.16	109.82	106.23	103.89	101.89	106.41	106.66	110.84	107.72	105.38
104.45	106.78	108.21	105.89	109.73	106.42	105.75	106.19	103.19	108.46	108.02	107.02	104.24	107.81	106.07	108.73	104.32	106.46	98.244	106.6	96.825	101.45	99.856	112.03	105.15	102.45	105.41	104.24	111.39	99.485	103.85	107.88	107.7	106.43	109.26	105.52	105.55	107.31	105.41	104.39	106.97	106.74	111.01	105.04	112.21	105.05	108.77	104.11	109.92	107.6
110.19	110.14	110.97	108.16	106.76	112.62	103.27	106.93	106.63	106.45	111.18	103.41	109.18	107.06	109.96	108.32	103.42	110.14	112.74	113.19	102.22	106.15	111.88	102.48	106.52	103.63	105.42	107.97	109.62	106.42	108.81	115.08	105.55	108.25	115.91	108.86	106.98	105.73	102.83	109.38	108.87	105.93	109.65	112.71	108.38	103.38	104.81	101.8	102.73	109.66
111.56	104.11	99.985	110.09	104.76	108.9	117.18	109.8	107.04	104.19	108.03	101.74	108.76	107.9	110.07	104.41	104.73	107.62	110.58	111.5	108.41	105.32	110.51	109.56	101.93	104.59	105.31	105.39	105.75	106.62	108.06	103.46	106.74	111.44	109.16	109.31	109.13	108.56	102.78	106.18	109.09	108.76	114.73	111.97	112.46	114.49	114.16	107.78	109.71	113.46
95.526	96.7	93.247	98.102	103.02	92.898	98.872	101.1	97.071	96.723	100	99.605	103.92	101.48	102.51	106.04	97.9	94.778	98.4	103.1	102.6	103.32	102.43	96.655	103.52	98.172	105.64	101.94	103.93	92.451	104.56	99.061	99.462	99.55	96.445	99.711	98.983	98.052	98.457	95.896	99.739	92.624	97.13	100.45	101.11	101.81	101.47	96.602	94.481	92.607
108.61	101.51	104.29	109.24	105.79	107.58	110.72	108.14	108.71	102.31	108.76	107	101.21	107.91	111.67	104.7	104.04	102.71	107.11	98.502	103.6	109.92	104.32	105.01	107.3	110.18	100.19	106.87	106.39	102.03	107.17	103.86	104.21	94.558	101.34	106.83	104.07	105.02	99.103	106.29	99.366	101.59	98.473	108.69	104.91	105.35	107.45	104.6	111.27	104.16
111.06	106.78	114.2	113.5	114.29	109.95	104.73	107.69	109.08	111.32	113.3	110.62	111.92	108.72	111.24	107.32	109.71	102.74	110.17	106.38	109.82	109.98	113.71	106.01	118.3	115.04	101.83	108.02	112.57	108.24	108.55	109.96	118.04	111.65	107.37	106.72	107.89	109.88	113.78	115.48	114.77	113.62	112.67	115.15	115.12	107.08	111.67	110.24	108.96	103.63
106.32	114.63	109.39	105.53	112.68	111.29	104.48	108.54	108.31	114.23	105.55	108.39	105.82	109.94	112.86	104.27	106.51	109.14	106.44	114.7	108.77	107.9	110.81	103.56	111.32	109.58	112.54	107.03	112.64	107.72	113.73	112.26	111.93	102.34	113.16	106.53	107.57	101.13	113.34	106.12	107.9	103.93	104.77	115.57	106.67	104.48	105.23	113.24	109.03	102.82
109.76	105.91	108.63	105.31	98.086	102.25	110.86	105.17	101.97	102.12	104.44	109.13	105.06	104.84	102.69	102.77	101.97	102.63	104.88	106.3	99.749	103.5	101.69	109.32	105.62	105.43	107.42	108.42	100.2	105.97	108.28	105.22	104.69	100.26	100.93	104.32	106.7	111.18	105.32	109.81	97.935	109.1	107.53	110.53	104.06	105.12	109.65	105.87	104.61	97.357
107.4	106.2	102.74	105.45	107.51	100.84	100.46	102.46	107.46	106	103.71	104.68	105.5	105.03	104.41	107.55	105.16	108.28	106.52	103.86	106.76	111.11	101.04	106.88	105.81	104.39	104.27	101.24	112.85	110.7	107.47	107.88	103.18	110.42	110.5	106.52	107.86	105.4	111.85	109.84	106.76	109.03	103.04	107.62	106.1	102.57	115.12	104.88	105.19	104.22
110.52	104.88	106.76	104.36	110.61	105.89	106	110.23	103.65	107.62	111	103.67	105.89	111.97	107.74	107.5	108.16	107.62	105.53	111.62	109.51	108.49	114.55	100.34	103.66	108.06	105.93	102.94	110.6	104.32	106.04	111.92	98.934	101.45	108.58	106.85	107.69	109.63	104.09	105.96	106.15	107.73	102.12	110.45	100.23	106.35	105.33	104.58	108.06	107.54
101.55	110.47	103.05	113.39	107.98	109	111.46	106.13	110	102.84	108.08	101.7	107.81	101.75	99.907	105.81	103.79	104.61	110.43	96.264	100.94	107.87	99.763	105.32	111.02	106.59	101.2	106.99	104.01	103.79	107.2	102.34	106.85	107.79	107.71	111.61	101.63	104.91	106.41	99.772	107.38	104.91	103.01	105.9	109.5	105.56	104.04	102.64	106.53	100.5
111.34	108.52	109.91	106.66	105.18	106.23	100.21	103.1	103.88	102.42	103.81	97.634	103.25	107.33	107.47	114.34	109.5	112.29	104.24	105.56	114.07	113.11	103.61	108.15	107.31	111.33	102.8	103.33	109.78	106.38	104.82	97.216	110.6	113.78	110.76	107.35	104.01	110.86	103.78	103.26	102.07	107.47	104.98	112.99	110.47	106.42	102.88	110.13	107.18	103.75
101.25	97.321	99.227	93.663	95.975	104.05	99.405	102.4	99.944	92.452	98.851	97.927	96.363	97.779	102.99	101.06	97.39	98.611	101.09	108.01	97.518	103.13	99.325	92.986	92.737	99.244	99.069	94.511	100.34	105.62	97.996	103.94	92.075	106.86	100.76	102.08	95.605	93.581	98.996	97.134	100.35	98.427	93.014	100.49	101.65	98.069	92.289	101.99	102.84	100.42
103.4	107.49	101.28	105.98	108.32	107.11	113.04	102.65	106.64	116.05	103.02	112.63	108.31	107.31	109.26	101.6	110	112.66	102.76	106.9	112.69	108.03	104.79	111.31	104.04	108.41	104.11	112.08	105.41	104.51	111.24	111.07	115.95	102.8	106.19	103.23	112.42	108.65	111.73	111.04	107.74	107.61	110.1	109.92	107.77	105.2	107.85	99.148	106.87	103.34
104.42	108.85	105.36	104.69	115	107.44	110.75	105.32	103.38	104.19	97.128	108.01	103.22	105.3	108.98	105.16	105.07	100.76	103.81	111.72	113.92	112.97	111.23	101.75	105.33	103.25	105.51	111.79	101.42	105.31	108.32	101.43	104.79	101.23	103.14	110.56	103.16	100.95	109.12	108.35	104.36	100.73	106.71	109.13	107.2	103.12	114.39	105.6	107.17	111.74
100.97	94.636	101	95.665	105.18	98.417	97.001	99.006	100.25	101.61	99.104	96.348	100.33	98.24	106.67	93.798	94.908	99.669	106.25	97.742	98.005	96.471	101.49	102.58	94.717	95.887	99.605	97.748	98.525	98.385	101.08	97.03	100.62	97.971	104.55	102.08	96.181	105.14	108.07	94.406	103.9	97.372	99.935	96.664	99.182	96.992	100.29	102.18	94.525	97.826
104.78	106.63	106.8	104.98	104.31	107.91	104.58	100.69	107.27	111.47	107.9	105.36	109.87	111.42	112.51	102.88	104.17	111.03	105.23	106.32	101.35	102.77	106.01	99.226	107.84	107.53	111.73	107.33	101.23	100.36	101.7	103.89	106.04	112.25	108.37	107.44	106.54	103.66	105.63	110.74	106.15	103.53	107.38	107.33	102.15	98.249	105.29	108.05	105.77	106.35
112.47	109.94	107.19	102.48	103.92	105.6	105.91	109.86	112.12	106.59	93.227	110.21	108.9	112.87	111.22	100.92	104.15	101.58	101	107.34	111.71	106.9	110.3	109.13	103.23	111.19	111.2	103.39	104.99	108.17	112.25	106.33	113.32	99.198	110.08	105.72	103.51	104.28	103.36	108.61	104.04	101.88	108.34	110.98	105	105.68	108.48	103.88	109.88	107.43
110.86	105.42	109.01	114.75	107.27	109.6	113.56	109.74	104.24	113.51	106.19	112.19	109.5	106.92	110.34	108.96	106.62	116.58	110.86	112.4	111.49	111.59	103.75	107.27	105.73	105.82	104.56	103.63	105.09	113.72	108.63	106.55	105.58	100.88	110.73	104.93	110.2	108.57	107.09	104.51	106.69	104.98	112.01	104.75	108.04	104.53	106.51	109.09	112.09	105.03
101.45	96.487	101.74	106.26	95.746	101.3	102.4	103.27	102.72	104.5	100.97	93.76	92.435	99.071	97.746	98.806	101.18	103.05	97.543	93.258	99.608	97.729	101.95	102.17	95.866	93.734	103.67	95.278	99.204	97.011	100.72	99.459	101.34	94.699	99.949	100.12	101.18	91.886	95.268	102.54	103.47	97.804	96.315	99.85	102.64	101.47	100.88	104.11	97.598	101.67
99.768	97.854	104.77	101.71	106.06	96.681	103.92	101.83	99.896	102.18	101.49	96.943	96.623	105.52	92.867	101.85	98.114	99.347	100.16	98.771	103.96	98.739	99.699	102.25	106.77	102.41	101.77	100.8	109.13	95.985	105.46	103.51	97.568	102.06	101.78	97.763	99.551	100.08	100.93	99.073	97.413	95.353	100.21	97.461	95.836	104.46	101.66	100.12	97.395	103.84
102.99	103.6	102.59	105.36	98.657	106.13	101.15	104.19	111.14	109.76	110.39	110.29	104.94	103.64	112.46	106.74	102.07	99.091	100.95	99.552	109.08	115.66	109.1	105.49	104.74	108.77	105.46	104.28	107.02	99.945	107.02	101.84	106.47	110	106.3	104.18	108.63	105.99	109.91	100.71	110.93	102.76	107.98	96.626	103.78	100.88	102.44	106.76	105.85	108.81
113.55	106.94	100.75	107.6	108.79	103.78	102.04	106.41	102.06	103.88	111.58	107.96	104.6	112.18	101.92	106.37	114.74	106.77	101.26	104.94	109.24	105.53	104.46	106.87	113.47	109.31	102.07	110.39	105.02	109.8	109.25	105.03	106.2	104.87	105.53	108.57	104.8	106.69	107.99	112.85	104.5	103.07	108.48	108.92	104.79	101.85	107.88	109.6	110.55	105.69
111.27	109.24	116.38	115.76	115.13	110.26	106.16	106.28	105.97	113.28	113.02	112.64	110.92	106.76	112.45	109.52	110.75	103.56	113.28	108.75	107.48	105.1	106.11	107.81	107.74	104.46	108.29	111.77	110.1	108.53	110.8	104.31	112.72	109.2	109.77	106.69	108.5	109.12	107.73	107.67	104.74	107.74	105.72	106.5	105.86	107.19	107.03	106.03	103.3	108.35
112.51	111.9	109.93	113.37	109.46	107.83	104.59	111.27	102.79	110.17	106.62	104.8	113.03	106.05	100.82	107.71	105.88	112.62	108.29	106.73	107.33	105.77	109.3	106.71	111.98	99.069	107.27	107.96	111.54	100.7	106.29	106.19	107.99	110.93	119.22	104.2	109	107.75	109.03	109.51	114.27	104.87	106.91	108.45	112.73	100.88	110.92	108.02	111.4	111.22
112.42	108.38	109.06	110.91	109.24	113.13	105	107.43	105.84	108.24	110.71	109.29	106.27	104.31	109.32	110.78	108.21	110.39	106.1	111.43	109.97	109.59	105.16	106.33	104.97	108.85	113.22	110.05	110.83	113.1	112.3	103.86	105.83	109.36	109.26	109.01	109.17	105.81	107.5	105.78	103.94	108.42	108.3	108.83	109.77	104.88	104.32	105.72	105.15	104.51
106.32	108.13	108.32	102.09	110.19	105.27	106.11	104.37	102.84	110.22	109.72	100.94	107.94	104.41	104.98	105.89	106.47	102.02	110.12	107.42	106.51	101.94	105.71	110.36	106.46	108.61	99.827	108.42	110.05	101.99	107.28	110.86	110.14	98.941	107.19	103.97	100.57	104.02	108.15	99.588	110.71	108.21	101.52	103.06	114.5	109.63	105.18	108.53	106.67	111.68
101.92	109.66	99.17	102.2	104.32	111.65	109.33	104.77	108.83	110.31	109	107.28	110.91	98.471	106.27	111.75	104.68	105.98	110.49	107.71	107.6	111.2	115.31	106.95	111.08	108.73	113.99	110.83	106.88	100.93	107.54	108.7	112.36	110.41	110.91	108.46	109.1	105.9	111.67	109.67	100.45	111.8	107.8	114.58	108.58	104.67	112.44	112.55	107.11	110.87
101.72	111.03	104.49	110.62	115.81	113.68	102.24	108.6	114.95	112.18	103.27	108.78	109.71	110.85	114.48	111.34	113.92	115.84	110.36	115.28	114.26	105.42	112.43	118.28	103.79	109.87	107.03	112.19	112.72	111.65	109.41	114.38	112.99	112.35	112.15	106.45	119.53	109.67	111.44	107.72	102.63	110.23	113.89	114.33	108.65	114.35	110.93	113.3	107.74	108.09
107.73	110.44	109.04	113.52	112.11	108.24	118.88	115.81	103.78	110.76	113.35	114.91	111.98	110.82	99.339	114.56	107.83	107.26	113.47	110.22	108.29	116.49	113.33	110.41	113.9	109.22	115.09	107.68	103.5	115.83	106.95	105.91	110.35	111.62	119.81	109.69	105.14	107.09	107.69	107.58	108.38	106.79	112.32	108.7	105.07	108.2	115.34	105.66	104.9	112.62
106.71	108.99	106.07	104.82	100.59	97.831	107.3	107.93	97.804	101.14	106.07	101.83	107.72	105.11	106.98	106.27	104.85	111.46	102.99	109.7	110.69	103.4	107.3	108.75	102.19	101.77	103.97	103.71	106.19	105.7	109.79	105.68	106.23	110.94	108.28	100.78	102.97	105.38	110.76	100.58	106.49	108.99	104.32	110.74	105.71	103.31	110.7	104.64	106.78	104.96
114.66	106.24	110.62	104.66	102.2	108.74	109.06	103.88	109.45	110.92	114.87	105.84	113.96	107.92	109.46	106.22	104.96	106.97	112.1	108.13	108.92	108.1	106.65	110.04	108.53	108.37	111.57	109.98	113.09	105.64	114.56	107.77	99.849	111.52	100.08	108.14	106.91	107.65	107.14	109.78	105.93	113.66	111.29	104.61	106.24	99.84	106.98	107.13	112.01	105.72
108.22	106.74	103.97	106.78	96.396	102.84	92.186	107.36	107.19	105.33	104.14	106.79	99.988	106.9	115.05	106.28	105.95	104.26	105.22	107.68	111.48	99.157	104.46	111.7	103.63	103.33	107.85	111.07	110.43	112.75	109.01	105.69	96.039	98.747	108.08	108.14	105.3	106.29	108.76	104.53	101.92	100.78	110.69	108.96	105.68	107.43	107.94	103.72	110.88	103.73
106.66	116.06	106.81	108.28	103.67	108.82	104.82	101.22	113.76	108.77	104.56	101.23	108.71	106.21	105.5	106.88	103.98	109.99	110.7	104.14	106.11	106.7	104.75	106.59	117.02	108.18	106.69	113.19	108.04	104.88	107.3	114.01	111.39	106.07	106.22	100.64	109.05	107.05	104.69	107.46	109.15	106.39	101.52	108.97	106.65	110.88	110.14	106.93	103.81	105.79
106.16	103.6	105.16	110.92	108.09	107.4	107.6	110.3	105.63	101.63	107.71	111.54	112.72	104.72	106.04	111.58	104.59	108.37	111.43	111.98	109.87	105.71	107.39	109.33	104.23	106.43	108.74	114.45	109.97	100.7	113.03	118.38	104.22	104.01	105.96	108.56	99.606	105.9	110.4	108.59	111.42	108.66	108.39	106.06	108.16	109.14	108.09	103.94	105.33	106.69
102.96	110.29	102.36	103.12	107.01	107.15	106.05	108.24	109.72	107.28	103.59	112.01	110.06	103.84	111.81	106.55	102.93	103.04	108.6	104.85	104.67	108.57	110.25	109.71	109.58	110.44	106.33	104.8	105.29	105.84	109.52	103.89	111.42	103.79	103.3	107.47	110.13	110.01	108.22	107.25	108.81	108.66	110.46	109.86	107.02	111.16	107.26	106	106.75	111.14
109.78	103.02	104.56	103.17	107.85	107.26	106.52	110.91	112.88	108.21	106.89	105.43	104.06	114.1	110.01	105.22	107.62	113.3	108.99	102.9	105.98	104.6	107.06	110.28	108.64	105.43	110.35	112.51	115.03	101.68	103.35	106.65	109.12	108.05	109.34	107.34	107.08	106.49	102.98	110.15	107.38	109.93	108.51	106.23	108.83	108.25	105.57	105.45	104.77	103.76
105.19	103.04	93.303	99.956	98.558	100.54	100.01	94.598	108.93	103.3	104.11	99.982	103.63	97.537	98.115	103.4	100.07	105.94	99.996	103.85	97.772	100.86	100.16	96.309	106.65	101.14	100.11	96.312	104.19	97.026	103.53	96.197	97.443	101.54	94.107	94.229	96.891	103.73	99.187	99.431	102.2	103.45	99.651	90.977	98.518	104.67	102.51	98.637	98.912	91.367
105.01	114.43	105.31	107.7	101.97	101.22	105.81	103.6	108.78	99.779	107.26	110.48	108.38	108.39	103.67	104.91	105.35	101.58	108.39	110.43	111.26	104.45	104.31	109.45	103.26	105.65	102.5	111.96	101.77	104.13	101.36	106.13	103.76	108.4	107.73	100.66	113.06	109.56	102.52	111.49	108.02	108.68	106.23	109.91	103.83	109.7	110.69	108.07	103.39	103.22
100.83	105.52	105.76	104.27	105.77	104.86	106.17	110.84	108.7	109.69	106.32	105.4	99.539	104.26	103.03	108.6	103.24	101.64	111.08	109.21	110.6	108.73	108.02	105.75	105.68	102.93	108.89	105.7	104.88	101.23	104.77	103.94	105.63	107.94	107.41	105.72	106.68	103.33	113.19	106.18	105.86	110.06	104.85	106.07	109.02	103.8	105.73	102.76	100.48	107.02
106.92	105.36	110.32	108.16	109.29	113.45	106.77	112.77	106.49	110.86	114.62	109.35	109.17	106.69	110.19	105.3	109.36	105.45	110.65	114.16	109.73	115.64	112.23	105.08	104.49	107.7	111.68	108.24	111.76	117	104.2	108.87	106.7	107.69	108.49	109.73	105.16	110.15	113.25	103.96	112.76	103.37	106.76	111.15	112.74	113.77	105.51	109.22	105.22	109.42
100.58	107.76	107.75	109.09	107.64	105.74	99.745	105.64	105.05	104.22	110.17	107.42	104.3	103.98	103.66	105.3	104.05	107.26	105.34	109.59	105.07	104.33	104.81	96.952	101.83	111.7	110.04	103.03	110.69	106.38	110.39	105.83	107.25	110.66	106.43	102	108.25	105.4	107.07	106.59	109.58	106.14	102.49	106.53	103.52	110.54	106.73	106.27	104.27	102.11
110.4	105	108.89	107.35	109.17	109.41	105.54	108.59	109.46	107.62	100.15	110.19	104.33	110.55	109.28	114.66	109.53	110.45	108.36	107.77	102.35	109.59	104.92	110.89	103.47	108.71	114.64	105.22	107.83	102.29	106.41	107.69	112.46	103.21	103.7	115.17	101.51	103.87	111.82	109.45	106.72	104.1	107.47	109.35	107.12	109.72	107.87	105.14	110.06	104.46
106.39	102.63	105.25	102.78	108.95	112.23	111.91	103.73	106.17	108.44	107.27	103.49	106.69	114.36	111.3	103.49	109.78	107.04	110.05	101.95	108.69	104.03	107.39	108.41	106.81	102.85	110.97	110.59	100.75	102.89	111.46	109.28	110.68	113.92	104.62	102.73	104.61	104.37	108.51	106.89	103.72	111.2	103.24	105.94	107.87	102.93	109.18	106.19	104.35	112.75
106.98	103.47	103.34	101.23	101.83	106.48	105.65	104.64	102.51	104.16	100.14	104.44	109.16	106.96	106.23	105.17	106.83	100.39	105.87	100.19	103.89	105.94	104.28	111.45	107.74	108.64	109.42	105.9	101.42	104.9	106.47	100.67	102.37	106.58	110.37	104.09	107.69	108.23	103.96	109.47	107.61	110.5	107.61	103.55	104.24	104.13	101.66	106.52	109.3	101.73
111.09	114.89	113.8	105.15	107.85	102.02	104.22	111.03	108.37	107.38	108.88	107.37	102.63	107.58	109.71	106.32	107.36	107.78	109.78	101.24	107.27	112.2	104.42	113.45	109.05	108.07	111.35	101.62	105.53	110.12	108.59	107.94	105.3	103.6	108.03	111.13	105.86	112.28	108.24	109	106.54	106.61	102.86	110.22	110.32	108.16	108.45	109.07	110.47	108.4
110.38	106.21	100.69	110.89	109.56	101.31	104.12	110.37	101.47	104.78	110.14	112.43	110.22	105.1	106.99	102.95	110.44	110.15	103.36	108.14	103.41	103.48	112.67	109.57	114.74	106.63	108	108.88	109.98	102.92	107.94	110.19	106.39	105.3	110.01	108.09	105.63	106.98	105.52	109.98	108.46	112.62	116.98	103.16	114.29	116.74	101.77	111.39	108.05	107.26
112.16	109.04	105.44	107.18	98.459	108.69	107.96	108.59	109.72	108.29	108.5	102.88	107.57	110.65	113.43	103.88	109.76	104.47	101.07	112.35	108.43	104.41	112.05	103.38	108.34	105.52	105.16	109.05	110.25	106.97	111.74	108.42	108.8	108.58	112.29	104.69	105.92	108.26	106.95	102.69	108.51	104.87	112.77	110.09	107.29	106.86	105.5	108.99	106.58	110.52
107.29	97.599	106.09	99.467	105.72	107.48	109.13	104.57	101.54	110.74	106.78	108.19	112.02	109.89	100.9	105.29	102.25	101.23	103.37	106.97	99.307	113.55	99.133	105.66	103.57	103.6	105.75	108.2	110.45	103.1	100.93	105.69	110.35	103.8	102.15	107.92	107.66	101.56	102.42	106.61	107.84	106.98	104.5	105.45	106.77	107.03	103.99	107.24	101.4	99.725
110.99	105.12	107.13	106.48	105.46	107.6	104.65	107.93	110.02	109.88	103.56	115.18	108.31	104.69	107.01	105.83	103.96	106.37	105.06	108.08	109.95	99.6	109.69	107.22	105.37	110.05	109.06	106.73	114.7	106.59	111.66	105.78	109.79	106.07	105.57	110.22	104.97	104.53	109.95	111.5	106.15	112.19	115.85	110.4	109.21	107.21	107.71	111.2	108.33	111.05
104.62	109.5	104.9	108.85	107.83	103.28	110.25	106.31	111.43	107.5	104.16	106.69	110.01	106.23	102.38	101.71	106.96	108.91	107.84	102.86	108.33	109.35	111.24	106.22	98.761	111.93	107.99	105.6	103.61	105.12	101.53	100.2	107.93	111.52	105.75	105.89	110.19	110.59	100.51	98.77	103.73	107.11	101.67	102.72	102.46	106.27	107.79	110	107.81	102.03
93.881	107.59	105.5	97.914	96.981	97.69	98.757	98.346	99.679	99.061	93.298	89.32	94.444	100.52	106.29	96.702	99.983	97.401	93.269	102.78	97.683	91.955	100.12	102.88	94.32	104.94	93.341	96.221	95.178	98.249	99.405	97.131	100.73	96.935	99.878	96.704	103.57	92.663	102.34	98.627	97.794	100.11	93.101	97.061	97.447	101.6	95.693	100.02	94.293	97.387
109.03	103.64	101.52	103.56	96.768	101	111.21	102.48	103.44	107.25	108.37	108.62	101.1	109.24	106.88	104.01	102.85	104.75	104.55	107.73	105.16	104.78	105.22	108.78	107.91	107.59	110.44	98.016	107.84	106.83	104.44	116.82	104.86	101.93	102.78	104.44	107.41	104.26	98.66	107.08	102.08	101.47	105.51	106.66	104.72	106.93	105.74	101.9	102.08	100.93
112.34	110.38	108.73	112.7	104.42	114.76	107.25	114.1	111.08	95.419	108.65	105.89	115.94	109.42	111.5	106.28	108.46	106.1	108.6	103.75	103.38	110.36	104.8	109.76	109.82	110.42	110.75	110.71	112.97	105.43	104.53	113.39	107.76	111.13	111.63	106.74	105.19	104.21	102.87	102.93	112.13	113.16	106.5	110.45	110.65	111.29	113.47	104.33	113.77	109.13
106.99	108.12	108.82	103.48	103.54	106.44	98.834	104.52	105.6	107.07	102.01	107.84	106.6	106.95	106.36	103.52	101.38	108.19	102.4	109.38	101.11	101.91	106.9	108.7	107.04	102.16	110.39	99.793	107.56	107.04	105.29	107.13	107.79	102.22	106.31	102.46	105.93	108.38	108.19	108.61	111.42	107.19	103.86	101.82	98.96	102.11	107.96	110.07	113.4	101.27
113.16	109.44	113.01	106.97	109.39	107.92	105.58	105.18	106.6	103.18	99.296	109.03	108.34	104.38	108.16	110.03	110.58	107.21	109.12	105.35	105.27	108.69	105.44	107.06	108.38	102.03	106.32	103.09	104.85	105.96	103.32	102.84	111.44	106.65	111.81	104.96	109.11	107.72	106.24	105.06	109.66	103.65	101.93	107.97	114.79	103.84	108.33	101.14	106.71	105.32
105.44	99.379	105.9	105.88	99.946	99.384	100.36	99.599	104.38	101.08	102.37	99.972	103.73	103.59	98.316	107.12	99.52	106.03	104.13	99.085	102.56	105.91	94.521	106.58	100.47	102.06	96.795	95.302	102.62	96.975	102.79	105.77	99.702	103.56	100.04	104.89	100.74	103.09	99.742	98.262	101.49	108.12	101.48	102.3	105.76	103.3	103.88	104.98	104.11	103.63
110.63	114.62	112.54	111.42	111.06	110.61	112.09	114.45	116.98	113.7	107.28	106.91	115.9	111.1	108.36	111.04	113.24	112.54	109.31	105.68	109.37	108.81	111.45	118.6	106.67	104.73	114.22	119.31	109.74	109.29	108.09	106.07	106.53	111.55	110.72	111.27	112.78	109.04	109.84	112.18	109.12	111.56	114.25	112.67	115.6	107.64	113.16	113.78	109.24	105.83
104.75	104.88	108.64	111.28	103.77	106.11	105.03	106.59	109.04	113.4	98.274	107.51	105.45	112	104.92	109.5	112.96	113.6	107.65	108.56	104.58	114.62	112.22	107.57	110.83	102.52	103.19	111.88	105.22	110.49	106.59	111.44	104.75	108.28	99.034	101.73	106.77	99.974	109.47	104.37	104.27	116.07	105.41	110.24	99.169	106.75	100.43	98.593	107	110.96
99.648	96.911	101.9	103.03	100.66	91.021	96.949	93.366	92.91	101.19	98.687	98.22	96.16	99.666	94.982	99.776	107.45	102.59	99.103	102.8	100.45	94.981	96.395	98.268	100.56	99.16	95.907	100.94	100.8	100.66	92.554	101.95	101.46	96.759	96.029	94.111	100.43	96.104	100.47	94.025	102.56	99.413	90.386	96.438	96.157	95.551	100.22	90.762	103.68	94.234
103.09	108.27	110.62	108.54	109.76	108.39	103.86	101.29	105.56	106.45	106.62	114.64	110.72	106.08	105.85	103.3	111.87	100.85	107.55	106.33	103	107.23	103.48	105.28	108.83	100.79	103.37	104.2	102.33	109.61	108.18	102.6	107	106.17	101.48	101.6	107.64	108.86	104.8	107.78	105.21	109.7	105.69	104.11	102.21	105.55	110.05	102.02	106.49	101.09
104.44	102.59	107.86	108.72	108.5	100.97	106.48	107.71	103.58	104.26	94.009	112.67	107.65	104.37	103.98	100.27	105.28	105.41	111.33	99.836	101.5	111.36	106.94	104.44	103.69	104.72	96.624	108.53	102.4	106.85	105.78	111	106.56	105.78	98.819	107.01	102.38	104.09	107.72	109.07	108.38	110.85	107.26	104.55	106.86	100.15	107.15	111.41	101.1	103.33
104.04	109.57	110.08	115.55	111.03	103.14	101.55	111.7	113.5	102.51	104.36	102.35	106.47	105.71	106.65	105.6	106.58	106.12	106.33	108.52	107.46	110.94	112.48	111.13	100.84	107.55	106.54	107.59	106.5	100.99	114.64	108.68	104.33	107.85	105.62	109.63	104.51	110.06	105.72	109.31	101.31	106.43	102.67	106.51	110.04	101.15	109.83	101.61	108.68	108.31
106.49	106.08	111.7	108.26	101.73	114.98	102.82	100.21	102.26	109.91	104.48	104.29	109.5	99.734	102.06	110.9	104.1	98.367	109.16	106.74	106.26	107.13	106.74	106.43	100.41	106.97	105.29	105.47	106.53	98.59	100.75	107.13	104.07	103.68	106.49	107.45	104.95	98.13	97.521	103.94	104.62	107.06	105.5	104.54	110.2	107.71	108.26	114.54	109.36	106.34
113.22	110.2	105.19	108.99	102.75	111.52	100.27	105.42	107.45	112.83	110.09	109.58	102.46	108.5	108.78	113.13	107.72	103.16	107.67	107.7	103.81	111.47	101	98.141	104.72	110.67	105.16	105.61	106.32	105.69	108.87	110.35	106.1	102.43	105.73	106	102.68	102.89	111.49	109.79	110	106.42	102.77	102.45	103.32	109.23	108.86	106.53	107.23	106.92
110.7	108.82	108.06	107.89	102.72	110.38	106.81	107.72	97.01	104.84	114.6	106.59	113.02	110.88	109.56	108.97	107.64	108.73	106.5	104.24	110.92	107.86	111.96	113.73	108.81	108.54	112.26	109.31	118.26	108.26	105.35	113.48	114.67	108.9	110.23	105.73	105.82	104.67	112.01	110.29	102.1	112.42	107.21	109.2	105.68	107.18	107.34	105.99	108.99	105.11
103.49	113.7	105.99	106.94	111.7	111.41	109.85	108.92	110.85	110.06	112.56	110.92	106.88	107.71	104.85	103.6	108.89	103.69	108.25	107.96	105.69	102.83	110.51	105.86	110.29	114.15	104.1	104.76	106.62	104.3	107.08	108.49	102.88	106.85	108.83	105.97	112.93	112.39	98.531	105.91	99.419	113.78	107.77	103.32	107.93	114.74	107.1	108.78	105.14	103.36
105.44	113.65	110.18	107.86	103.15	110.53	100	103.34	113.68	104.57	114.26	106.8	111.04	107.17	105.54	102.74	104.14	104.63	105.41	103.74	104.28	102.57	103.27	108.88	107.56	106.15	99.951	103.93	108.01	106.44	112.11	113.05	103.81	103.66	105.16	108.2	109.1	107.51	103.43	100.68	107.86	108.34	103.98	104.8	102.09	110.2	110.21	105.58	100.46	99.221
109.26	101.26	104.57	105.22	107.61	100.39	112.29	108.28	113.42	111.85	107.31	108.24	107.92	111.14	109.42	106.24	107.94	104.5	110.16	100.9	105.71	100.01	108.48	103.65	108.66	103.1	102.23	97.926	106.99	103.35	101.59	101.3	106.28	103.39	102.4	106.8	110.33	109.16	103.02	102.38	106.85	106.7	100.19	103.1	100.18	108.04	105.78	97.93	103.51	106.68
100.95	98.551	100.92	96.379	103.1	97.049	95.012	99.536	98.343	106.92	95.901	101.05	98.483	101.36	98.306	94.472	97.31	99.39	101.88	104.66	97.405	97.476	99.236	94.854	105.64	100.02	96.109	94.601	91.377	101.76	98.071	98.213	100.14	96.138	98.817	99.501	104.55	98.375	100.52	98.091	103	99.079	101.92	97.647	98.98	99.126	99.293	101.57	106.26	99.09
99.498	101.86	106.93	96.847	98.651	98.468	94.589	101.6	96.275	96.686	100.67	103.48	103.07	101.32	101.61	95.343	96.203	99.996	99.039	105.04	104.6	100.65	93.298	105.44	98.856	99.931	102.19	110.01	103.57	101.76	93.028	96.748	100.63	99.31	101.22	101.04	98.86	107.67	103.26	94.817	102.86	96.07	100.53	97.973	101.74	99.89	94.118	105.81	103.85	95.038
115.34	109.37	108.03	108.66	107.21	108.85	110.08	112.26	107.13	109.76	105.85	108.81	114.81	109.78	106.87	116.4	110.7	113.06	115.23	107.23	108.28	110.12	112.51	107.83	109.95	108.57	102.64	103.1	111.32	110.11	108.68	119.05	110.97	112	113.2	109.92	111.83	103.29	113.73	112.2	108.09	115.44	110.3	112.69	110.72	111.06	111.29	111.33	108.61	117.19
92.825	105.48	104.44	99.888	98.639	102.26	96.259	95.727	104.39	105.05	98.416	103.01	97.087	104.01	98.91	102.82	100.28	101.98	98.651	107.54	94.753	91.643	99.364	109.63	102.75	108.36	104.33	103.31	105.51	97.388	106.02	93.945	92.76	100.29	97.553	97.092	100.03	104.3	104.6	95.4	100.73	99.202	103.28	99.923	108.46	103.8	95.001	100.45	106.05	104.27
109.31	108.72	106.93	102.65	103.68	108.76	116.21	113	104.41	114.42	108.24	106.56	112.32	106.98	109.2	112.78	104.14	109.18	107.43	114.77	103.52	109.84	107.13	106.12	109.86	109.26	111.52	114.71	110.65	111.34	105.93	109.51	111.08	106.98	112.45	106.59	99.803	104.14	108.63	105.29	108	104.45	99.017	107.96	108.12	105.8	109.87	108.19	113.91	111.67
104.9	109.84	113.02	117.47	113.16	110.45	102.08	105.9	108.75	106.78	111.14	107.74	105.19	111.32	110.27	108.98	105.81	108.33	114.84	113.42	109.22	111.32	108.13	106.54	111.23	107.45	105.21	110.43	108.21	106.72	106.17	107.09	116.37	102.24	107.24	105	116.4	103.64	106.17	108.71	110.39	102.4	114.31	107.1	105.07	108.49	107.5	113.31	103.77	110.96
107.06	100.33	102.44	102.3	100.3	103.85	100.13	94.078	101.97	101	102.54	99.829	100.52	96.274	105.97	98.115	102.66	98.611	96.147	100.71	96.916	99.747	101	100.56	101.58	98.092	104.54	102.07	102.74	94.038	100.89	102.89	104.33	100.58	99.123	94.823	103.96	109.13	99.282	95.814	99.062	98.644	102.13	103.07	99.467	110.09	97.079	100.83	105.34	102.65
100.91	109.41	110.65	110.89	100.68	110.7	109.86	111.69	104.33	109.65	109.08	104.51	104.01	111.58	112.61	104.99	110.25	107.02	113.57	101.52	109.04	104.91	109.44	104.57	110.69	101.93	110.51	103.78	105.58	114.97	112.06	107.87	100.65	106.33	114.33	106.21	114.63	111.6	111.5	112.3	111.92	105.23	110.44	103.55	111.82	108.74	109.13	108.86	100.68	108.86
105.36	106.06	108.06	103.94	107.24	107.17	107.02	108.71	107.28	112.78	113.37	109.2	109.58	107.63	113.93	107.11	107.02	107.78	107.02	111.64	105.77	107.76	110.62	114.4	100.04	108.05	101.77	106.45	106.47	104.48	109.79	112.56	105.49	99.996	118.01	100.87	112.95	108.08	112.08	110.07	112.2	104.31	112.58	110.71	106.79	108.46	107.02	112.69	113.27	106.7
107.07	105.96	105.6	108.05	105.83	104.91	105.73	106.14	106.51	108.05	105.47	109.28	111.19	107.02	105.6	103.56	104.85	107.75	112.61	101.57	110.13	107.37	100.38	106.76	107.96	108.23	105.74	106.9	106.09	102.62	104.28	105.84	106.54	109.48	108.33	104.01	109.08	102.52	107.6	107.85	104.76	105.5	106.63	108.94	104.35	111.21	104.11	108.26	108.77	99.238
107.67	109.21	110.88	111.69	110.98	106.73	108.67	107.35	113.8	112.54	109.27	102.6	106.97	114.17	107.2	107	111.22	105.89	108.16	108.44	106.74	107.65	113.19	106.34	108.73	100.93	111.29	109.5	112.53	114.47	107.8	103.83	109.65	113.47	108.72	105.36	109.5	110.33	108.42	111.21	106.04	103.9	109.99	118.99	104.37	103.36	110.75	107.95	106.14	107.68
104.53	105.68	100.97	102.94	105.84	102.47	107.21	103.7	110	103.69	101.96	109.15	104.81	100.06	108.93	107.24	102.75	107.96	105.97	100.13	104.31	103.71	102.58	112.44	98.633	100.6	106.04	99.554	96.513	106.39	102.19	105.11	107.11	104.48	104.02	104.38	101.69	103.23	106.83	107.26	102.19	110.9	104.38	106.33	106.93	105.36	107.09	103.74	99.02	108.17
108.29	106.48	110.32	106.18	103.01	111.94	107.72	109.03	105.96	103.95	105.72	104.19	111.99	109.8	106.75	102.96	104.51	114.01	112.19	101.57	108.87	105.38	105.7	105.76	108.1	104.12	108.29	109.03	107.3	108.37	106.45	104.73	108.05	109.84	103.71	98.965	106.51	105.94	109.01	106.22	104.41	106	101.38	107.51	106.29	102.32	103.5	102.75	101.54	106.58
109.74	115.32	106.42	111.47	107.81	106.54	114.35	103.13	105.52	100.03	107.55	109.48	106.85	110.31	107	106.72	105.59	106.22	109.61	109.89	112.47	110.09	107.73	113.21	109.03	110.06	110.08	109.67	110.63	107.05	108.13	111.76	107.64	108.02	108.86	111.81	102.1	104.55	110.15	103.29	106.66	108.38	110.54	107.12	105.32	108.75	109.23	108.96	109.44	109.44
110.94	105.98	113.5	109.98	107.91	112.65	114.78	113.7	111.53	114.21	106.58	111.35	106.33	110.89	109.34	107.52	107.81	100.68	109.24	106.86	115.12	106.49	106.16	107.65	110.94	107.7	110.66	104.53	111.51	107.64	103.78	111.75	112.72	106.53	112.87	110.82	107.44	109.26	116.82	106.53	112.63	109.82	115.46	108.25	110.85	108.54	110.59	108.08	106.6	118.27
98.935	94.607	100.97	106.5	101.34	102.6	101.73	97.7	105.36	100.2	100.21	99.031	104.91	97.434	95.846	100.78	104.43	99.008	103.95	100.29	102.16	101.64	102.69	101.93	98.518	106.27	107.68	105.66	100.29	97.673	95.573	102.96	101.2	102.99	100.97	101.16	101.78	100.04	101.38	100.48	105.88	94.562	103.17	98.712	100.74	101.02	99.821	104.25	93.333	98.062
104.33	108.9	106.96	110.62	111.11	106.88	102.91	118.29	109.79	105.98	106.13	100.35	111.03	109.04	103.13	103.13	104.87	106.16	106.79	108.45	109.35	105.8	110.31	107.14	110.66	110.38	106.01	107.55	114.26	106.38	110.37	110.88	111.18	107.63	109.35	107.01	107.15	105.84	106.36	113.79	104.54	100.95	108.57	108.81	109.78	106.3	107.4	109.36	111.66	104.08
98.508	98.022	103.78	97.178	100.43	101.5	91.773	103.06	105.63	98.724	96.332	92.567	102.79	98.836	100.7	101.16	102.95	97.508	95.5	102.71	102.51	95.346	100.66	105.11	97.539	96.653	104.45	103.44	99.769	102.29	98.107	98.835	92.275	101.39	97.681	99.138	99.244	99.656	103.8	105.6	97.823	99.001	100.88	94.341	103.26	97.587	104.35	96.208	110.01	102.24
106.44	105.46	101.3	108.59	112.51	105.6	110.13	108.75	106.9	99.911	108.59	108.1	109.11	103.71	111.36	100.6	109.17	105.56	106.15	112.56	108.76	103.49	106.52	104.6	102.22	107.16	108.43	104.22	109.26	108.04	108.6	104.61	109.37	115.33	106.83	106.53	104.53	98.263	109.39	101.35	104.88	106.28	107.61	102.92	110.74	108.95	109.39	106.09	103.09	105.92
111.91	107.97	107.8	106.44	102.92	108	108.18	107.27	111.34	108.55	115.84	106.43	115.79	105.11	99.924	106.07	108.76	102.95	107.86	108.09	108.9	105.23	104.57	116.04	110.19	111.49	104.84	108.81	114.44	101.31	109.35	105.16	113.17	111.46	111.87	107.48	105.72	114.07	110.14	106.35	109.65	108.58	109.53	112.91	101.87	110.27	105.77	110.37	112.96	103.53
112.95	105.01	101.3	111.77	109.57	104.54	108.18	105.97	103.82	108.67	109.25	107.22	101.65	105.01	106.95	106.45	104.41	107.6	106.21	102.82	99.085	103.26	103.46	106.11	105.75	110.27	106.02	110.58	109.61	101.11	113.51	104.13	115.99	106.6	109.02	101.72	107.84	109.48	104.15	107.24	107.06	105.45	110.37	106.21	110.22	104.56	106.05	108.19	106.15	111.01
104.87	108.13	105.91	100.02	111.31	105.22	105.98	104.62	100.39	108.85	105.81	108.6	105.1	115.34	103.12	108.86	105.88	109.57	102.01	104.98	104.63	112.45	104.29	106.86	106.15	106.55	106.95	114.2	99.241	103.79	104.08	103.03	108.45	110.68	107.05	110.17	111.61	107.47	101.93	110.39	107.46	109.23	114.44	106.61	100.72	108.24	105.57	113.84	104.5	108.75
108.54	113.44	105.34	101.31	104.99	108.62	107.38	103.23	105.24	102.32	101.81	110.42	111.09	112.49	104.62	107.5	105.04	110.43	110.8	107.66	103.84	107.47	105.41	110.69	109.48	109.91	108.63	104.28	116.51	104.04	108.99	110.04	106.2	99.253	113.01	106.24	104.39	101.59	109.08	112.8	107.85	106.55	105.05	111	113.33	110.4	111.25	106.76	111.67	108.15
88.852	100.36	100.25	101.43	92.486	93.147	100.05	102.94	92.675	100.93	97.255	96.588	95.854	96.277	100.33	94.126	98.842	97.11	97.493	99.118	103.79	94.849	91.12	99.904	93.701	104.46	96.215	97.397	100.33	99.263	94.562	105.36	103.06	95.418	100.03	100.72	94.478	96.568	97.882	102.31	98.604	95.91	90.9	99.862	100.77	99.913	97.219	98.176	95.474	98.032
100.37	91.445	95.135	97.358	97.405	105.1	98.585	99.776	100.94	94.255	100.75	100.54	98.311	100.62	96.859	102.43	97.33	100.33	102	102.71	98.955	102.57	106.69	101.83	95.408	100.55	98.236	95.743	106.52	99.298	94.049	94.925	99.311	96.739	98.411	99.59	102.72	99.676	96.073	93.556	105.03	103.38	97.385	99.578	96.688	95.669	98.683	92.201	103.95	96.412
103.38	113.89	103.85	112.56	104.2	105.22	100.76	109.63	109.1	105.27	104.33	105.95	101.55	101.97	105.65	106.15	103.54	107.73	102.02	110.89	101.96	105.74	108	104.19	101.86	110.08	103.83	110.72	100.05	102.61	97.925	98.423	104.3	111.72	100.47	108.49	105.4	108.25	106.29	104.65	104.44	101	102.54	108.29	105.8	104.24	99.833	106.61	102.05	101.73
97.772	102.51	93.046	96.386	98.537	96.617	98.471	100.15	93.649	100.18	94.81	95.331	99.143	94.973	99.975	98.599	97.881	96.399	98.26	97.862	98.949	94.782	102.75	101.8	98.119	103.08	102.45	95.533	97.784	103.12	99.152	94.558	99.957	94.578	99.127	98.524	101.45	100.25	97.468	96.057	99.956	95.638	95.967	100.52	99.664	97.977	99.325	87.746	105.95	93.735
100.55	107.33	106.28	113.1	104.27	107.42	99.438	104.94	105.99	107.85	102.87	110.25	107.31	111.36	109.28	105.11	109.46	103.85	108.7	105.12	108.22	105.17	116.05	105.09	107.5	102.91	106.02	110.18	102.35	104.97	105.41	110.18	103.26	110.62	107.69	116.02	105.33	108.48	103.73	106.45	107.48	108.17	108.69	108.27	108.04	107.17	108.34	104.33	110.02	114.6
104.02	107.76	103.09	99.984	107.65	104.06	105.74	105.75	104.31	106.6	108.61	105.73	107.08	106.16	106.1	108.38	104.46	111.91	106.91	104.52	103.56	108.32	109.84	101.65	109.45	105.08	103.94	108.39	105.22	103.52	108.09	106.47	107.13	99.876	103	102.32	103.52	104.69	105.32	106.24	100.26	102.86	106.81	102.71	102.04	109.29	104.89	106.91	106.1	106.77
111.57	112.07	106.73	110.53	108.5	98.513	105.29	109.1	107.11	108.27	106.17	113.07	110.71	107.62	112.66	107.14	105.99	102.52	110.69	105.14	113.93	105.49	110.34	110.14	116.05	103.52	108.3	109.11	111.54	104.43	107.7	114.95	105.38	98.565	105.72	109.95	112.92	104.02	102.85	109.4	105.82	108.38	102.66	107.38	109.86	114.06	116.5	108.73	109.79	109.4
96.388	92.831	102.42	97.766	97.146	99.965	97.346	108.38	92.936	92.84	93.944	99.599	97.441	101.36	98.26	96.791	105.75	97.206	93.813	96.497	95.72	104.61	92.174	100.34	98.903	96.454	94.593	92.362	93.169	97.676	101.01	98.88	101	98.676	100.16	95.431	92.765	94.421	95.353	94.733	96.038	92.763	92.393	100.57	95.586	98.015	99.5	99.649	99.171	96.236
109.75	115.87	109.99	107.79	107.05	109.26	110.97	108.39	108.1	107.56	110.46	109.01	113.2	113.65	109.95	110.92	112.84	106.51	111.14	113.68	105.31	104.16	111.08	110.87	114.01	107.91	115.35	115.1	107.62	112.83	115.69	115.25	105.91	114.11	113.45	111.8	111.48	119.5	108.65	108.22	111.33	113.81	111.81	110.23	107.19	113.57	112.61	117.18	112.62	109.54
100.68	96.085	103.78	101.37	106.63	94.224	98.66	99.828	99.328	91.856	98.169	107.4	102.83	105.27	101.32	100.12	96.225	101.23	103	104.46	105.79	100.96	102.42	99.976	103.36	105.35	102.71	105.89	98.223	106.38	95.078	103.05	91.413	100.62	100.52	103.42	97.749	100.7	100.43	100.95	102.29	103.65	99.757	106.18	107.77	98.759	103.2	107.02	96.287	103.37
107.79	108.49	106	108.14	115.8	113.91	110.66	106.62	117.51	107.86	112.43	116.6	112.15	114.7	109.35	110.66	109.33	106.46	109.19	110.3	105.68	105.74	113.88	114.35	110.14	107.11	108.85	109.16	110.03	113.63	112.87	113.85	110.84	111.08	110.37	109.27	107.53	109.33	105.61	109.17	106.02	110.05	100.37	112.74	112.56	112.29	118.51	109.82	104.85	103.52
109.97	102.24	112.28	107.28	107.71	105.84	112.27	110.3	113.09	106.7	107.74	109.07	114.13	115.33	111.54	105.66	114.79	106.18	106.21	109.92	114.75	108.79	100.94	110.46	113.08	110.81	107.92	99.325	104.3	105.53	101.94	107.72	109.32	109.54	103.72	104.79	110.59	101.11	101.83	113.41	112.59	111.68	114.88	105.95	103.62	107.58	102.68	110.41	106.29	106.51
104.57	107.92	101.68	105.42	109.98	108.55	106.89	104.68	102.3	105.5	103.84	103.13	106.92	96.55	110.92	103.73	104.1	112.35	101.47	105.05	108.14	99.826	109.95	97.33	100.89	106.53	106.85	103.36	105.65	103.29	107.2	107.93	105.78	106.42	108.53	99.251	106.76	102.26	103.04	107.65	105.39	100.72	98.908	105.86	104.94	100.95	106.12	103.47	106.99	102.8
104.29	106.9	109.57	108.55	108.36	106.39	104.3	104.46	110.65	114.15	100.86	104.24	107.72	105.62	99.665	106.61	109.17	106.02	109.21	108.31	105.77	107.22	106.09	105.71	105.95	105.51	104.3	108.7	103.35	109.37	105.24	107.78	111.28	105.35	109.54	106.85	109.35	107.25	111.83	111.28	105.28	107.82	106.13	102.99	110.63	101.63	102.89	108.36	106.12	110.04
102.49	116.1	102.68	105.57	111.72	109.25	106.7	107.34	103.68	106.37	113.76	108	107.8	111.91	107.04	111.37	103.97	102.9	106.21	100.55	112.28	109.76	107.34	107.06	111.94	110.06	107.5	109.55	103.85	101.78	115.5	106.76	103.46	108.41	104.12	105.04	100.01	110.36	110.25	110	103.74	105.09	106.8	111.56	107.37	109.12	103	114.29	109.68	103.68
109.4	108.43	102.47	109.71	111.92	107.62	102.79	110.26	98.573	105.34	106.33	102.78	107.15	101.65	105.96	106.06	112.3	106.16	101.41	108.58	100.01	99.095	106.99	109.96	102.41	103.66	104.08	108.74	107.14	107.2	101.22	109.66	109.92	113.11	104.54	110.37	108.15	103.46	106.51	108.25	104.39	104.57	106.47	107.48	99.914	101.95	99.692	104.54	114.71	109.53
108.56	102.68	112.63	108.99	106.14	108.78	107.62	107.43	108.57	107.02	106.81	111.28	111.43	106.88	114.1	103.06	105.18	108.2	114.44	109.33	110.52	110.97	105.52	109.68	108.25	101.14	112.71	101.64	107.18	100.35	105.67	106.64	101.83	111.25	112.37	101.7	108.86	105.45	110.03	105.93	102.27	107.63	105.32	111.98	111.79	106.62	113.45	102.61	109.71	102.3
97.464	103.18	93.039	98.577	99.189	96.729	99.167	94.883	101.65	100.61	94.92	97.132	103.09	105.02	104.73	101.62	98.575	93.526	99.6	104.29	104.15	103.2	94.973	98.493	102.61	101.88	98.654	101.97	98.911	105.53	97.789	99.098	99.231	95.852	101.31	92.953	99.423	92.362	101.78	101.1	101.54	102.61	98.108	94.662	96.235	105.32	100.5	95.739	99.628	101.39
113.37	104.52	103.14	107.25	108.68	107.95	98.865	112.47	104.33	103.48	100.52	110.69	110.52	113.07	113.01	106.31	105.72	108.19	110.62	106.53	107.87	106.94	106.07	103.47	103	110.37	107.2	111.85	107.06	115.14	107.89	111.13	109.95	107.07	110.19	107.75	110.27	110.11	106.85	114.73	108.99	101.98	105.04	106.42	113.72	109.89	107.39	106.91	106.82	110.96
101.83	104.5	107.81	110.33	109.7	104.1	107.24	103.19	101.1	112.71	108.16	111.8	106.97	105.13	103.75	108.3	105.47	103.62	109.62	104.43	103.96	99.334	106.52	108.99	104.18	104.81	106.36	103.24	108.51	109.77	107.99	100.38	105.11	106.89	104.29	106.31	104.81	107.47	109.83	100.8	104.2	102.31	109.19	103.4	104.81	107.58	113.33	106.8	105.93	105.8
115.48	104.17	114.06	114.93	110.32	99.555	112.19	111.63	109.73	108.01	110.18	103.74	107.58	109.03	109.35	106.77	109.49	111.9	110.3	111.29	100.52	109.88	105.35	111.12	111.85	108.2	112.51	105.86	109.5	109.74	115.87	101.57	109.75	112.06	108.09	113.74	104.68	109.33	105.95	107.27	106.19	105.93	108.59	103.74	103.9	108.67	107.14	109.55	108.01	111.79
105.04	107.01	110.7	105.56	107.28	108.18	103.47	102.9	108.8	107.4	109.37	104.6	106.95	113.42	105.63	106.59	104.4	105.87	114.24	107.91	102.69	108.52	104.82	103.9	105.25	109.66	103.26	102.86	108.92	106.74	102.88	101.23	106.59	101.79	106.34	103.06	109.88	105.96	101.8	106.1	100.44	103.54	104.13	109.34	98.164	109.68	108.57	107.66	107.32	105.24
96.823	106.98	100.53	104.23	102.41	102.08	102.25	103.33	104.98	97.198	103.54	104.24	101.76	102.09	102.07	96.024	101.37	107.09	100.19	101.79	104.68	106.44	110.94	103.19	107.41	103.67	104.46	92.931	104.64	95.995	99.134	93.621	106.48	100.68	105.22	103.23	107.11	98.374	108.37	100.6	96.562	106.07	104.94	103.15	99.449	103.54	100.69	104.9	103.16	104.91
117.35	103.86	106.39	111.68	111.57	110.2	114.36	108.93	111.05	108.84	106.09	106.97	110.2	112.22	99.875	108.89	108.69	106.57	111.12	109.82	109.1	110.17	108.37	107.79	111.67	105.75	105.69	110.54	103.32	104.84	103.57	109.5	109.89	112.48	110.99	103.56	100.78	105.04	106.59	103.99	105.9	109.51	103.85	107.81	107.97	107.5	113.26	109.98	110.78	105.71
109.35	105.22	98.751	109.07	109.93	107.43	100.23	105.75	108.36	109.65	109.89	106.76	105.75	107.03	102.05	100.15	107.89	102.98	103.31	106.24	103.14	111.29	109.18	107.99	104.18	108.52	104.11	109.97	105.72	111.49	105.18	105.92	108.02	103.14	107.05	97.85	107.18	109.83	116.56	102.15	111.73	105.18	109.17	106.35	105.18	104.41	106.31	109.3	109.05	111.08
102.61	100.69	106.97	105.41	110.74	104.46	103.63	108.58	104.49	108.72	108.11	104.46	112.24	109.84	104.13	110.99	107.31	111.4	109.58	108.73	110.47	103.86	110.84	105.43	112.65	107.7	103.89	106.03	103.43	104.61	115.19	113.01	110.85	114.4	105.44	106.32	103.49	104.42	109.3	104.3	106.21	107.57	107.66	101.42	108.78	110.21	105.83	103.44	109.39	104.46
97.312	102.4	100.46	101.56	97.646	101.57	101.96	97.382	105.92	100.67	104.13	101.72	98.11	99.333	104.1	101.09	98.915	104.34	111.94	102.51	103.48	99.594	99.742	98.823	101.99	92.12	104.35	108.07	95.845	99.549	97.93	99.244	99.921	100.29	99.81	101.61	96.685	96.473	103.75	95.856	102.99	101.38	95.929	99.748	101.87	101.65	100.08	100.38	92.81	101.4
104.79	110.66	108.59	107.68	106.95	108.21	106.82	110.06	106.17	103.06	105.98	107.65	106.31	106.03	107.72	109.43	114.01	111.92	110.3	105.52	107.53	103.38	113.1	106.28	105.69	101.42	109.1	103.77	106.78	108.19	105.74	101.87	104.99	106.1	105.27	103.36	102.14	101.2	103.01	109.48	99.796	107.24	106.82	108.26	108.66	111.02	107.45	108.86	109.2	107.78
107.52	109.02	105.26	110.61	107.93	108.18	110.96	106.36	105.79	104.65	110.07	111.17	110.57	113.81	102.66	107.27	112.01	109.04	111.82	105.83	103.38	107.4	106.53	110.38	108.93	114.22	105.57	110.16	108.08	109.13	101.21	108.16	110.83	104.83	107.93	107.18	106.12	111.55	108.65	113.35	112.52	112.57	109.94	110.53	107.22	105.9	108.85	107.51	110.98	102.6
104.5	105.11	108.69	106.07	101.93	108.94	110.96	98.317	109.12	107.45	107.2	100.11	113.91	112.38	101.02	103.6	108.7	114.15	110.4	106.17	103.21	110.51	106.85	105.41	104.35	106.32	103.03	102.04	109.05	109.33	104.29	107.99	104.63	106.72	107.68	103.52	107.98	108.07	104.66	106.54	107.07	112.87	104.97	105.04	105.21	105.83	106.1	100.19	109.68	108.25
98.124	106.28	93.066	99.945	101.86	99.186	96.531	92.798	93.532	94.483	104.17	102.46	101.25	98.066	94.376	100.72	101.37	102.74	96.345	100.51	100.95	97.076	100.51	94.954	97.746	100.75	96.66	101.63	98.405	101.41	100.42	98.808	94.757	98.016	102.37	95.924	93.65	104.08	95.988	95.923	93.744	97.379	95.331	91.857	97.857	104.49	94.096	98.493	101.75	97.802
101.56	103.85	104.69	108.04	104.48	108.19	106.02	105.68	105.78	104.53	108.87	104.33	108.47	110.46	104.54	106.44	105.19	107.2	101.83	105.09	108.17	100.98	105.07	99.647	106.43	107.49	112.84	104.05	97.635	103.79	108.52	100.82	112.8	100.47	104.49	96.066	107.57	109.65	106.14	101.55	104.88	104.91	99.298	105.44	104.7	111.62	105.68	98.378	109.12	108.61
108.41	107.37	105.86	101.41	103.05	100.69	107.32	107.22	100.77	105.68	110.71	99.187	107.73	106.43	106.22	104.84	104.92	107.9	112.52	110.19	103.89	106.95	107	104.07	100.06	100.7	103.04	104.98	103.96	103.67	105.74	103.51	103.09	100.93	105.25	101.05	99.453	110.22	108.06	97.064	101.73	109.41	106.61	106.92	107.27	102.94	111.18	107.92	105.24	107.35
102.68	110.55	107.23	108.16	106.68	102.03	103.67	108.66	107.27	105.14	104.48	104.45	105.54	101.77	106.58	107.1	106.1	108.94	104.72	108.29	106	109.21	104.34	106.32	102.24	107.54	107.9	102.67	103.09	112.46	102.63	110.57	106.34	108.1	115.17	101.65	103.32	110.74	99.081	104.6	107.41	106.94	98.879	109.84	105.25	111.32	109.22	107.47	111.21	110.55
106.88	104.69	102.8	109.7	108.23	107.22	106.77	111.52	106.03	104.28	112.52	102.47	110.19	108.15	101.38	106.75	106.27	104.84	98.618	111.05	106.73	110.86	111.43	108.49	105.18	103.56	112.35	105.34	107.62	111.45	104.42	109.73	110.52	109.37	108.84	102.66	103.01	103.87	107.91	101.35	108.46	104.16	107.69	102.89	103.37	102.39	104.67	107.02	105.8	97.499
109.25	104.86	115.43	108.25	109.69	109.2	108.2	112.58	110.88	113.79	106.87	111.51	104.56	106.66	105.89	109.77	114.35	111.83	105.92	112.55	114.48	108.47	104.35	108.13	109.12	108.31	114.58	108.88	101.49	111.53	116.33	109.72	106.94	107.73	111.69	111.16	102.12	109.06	110	113.27	111.16	106.92	107.36	109.18	108.79	107.39	112.35	110.71	116.32	114.96
111.62	111.65	108.28	107.74	112.32	108.39	105.8	107.61	105.88	108	108.82	110.02	111.56	110.63	107.62	103.24	109.92	108.22	104.11	103.3	115	107.49	107.39	108.4	105.19	112.91	107.74	103.01	113.33	102.97	107.09	110.64	105.2	111.33	108.46	109.83	105.78	106.02	107.66	106.29	115.82	108.61	116.97	109.5	101.95	113.12	108.64	109.69	108.56	108.89
103.68	105.32	110.42	103.11	101.05	101.29	108.19	106.43	109.04	101.8	104.27	109.24	106.57	110.84	117.84	111.86	109.72	107.68	104.23	108.71	102.93	111.01	104.71	109.52	110.28	115.51	111.69	108.56	111.33	110.16	113.26	100.94	108.42	107.98	105.68	109.66	107.92	110.62	108.13	111.03	107.82	110.57	106.81	116.43	104	111.44	114.24	106.57	108.26	104.63
116.25	103.95	107.59	114.97	108.27	101.35	116.82	108.77	107.36	109.75	101.27	110.61	102.46	109.24	110.88	110.53	102.34	100.6	107.83	112.64	109.44	106.23	101.49	111.38	103.85	113.59	113.93	108.29	116.6	115.12	106.55	110.08	111.33	103.77	111.13	110.68	107.52	110.37	114.6	106.48	114.05	110.37	105.01	107.85	112.57	111.03	107.05	108.92	114.6	111.9
97.808	98.047	107.1	97.737	104.88	96.192	100.43	101.33	100.79	96.287	104.28	103.04	95.593	94.712	101.49	100.08	107.55	99.033	102.45	102.79	102.38	90.918	94.1	100.46	104.75	109.87	106.66	101.24	102.94	103.65	101.05	103.53	95.86	104.41	100.42	95.117	99.311	99.466	102.7	105.24	104.56	99.071	105	100.5	101.52	103.11	100.5	105.76	101.51	103.25
106.43	104.49	107.92	106.65	105.73	109.54	105.49	109.52	111.38	106.8	112.08	104.46	112.78	103.71	112.27	108.99	105.89	107.1	111.05	108.67	106.47	105.79	105.65	108.77	107.87	98.939	116.56	102.65	111.54	115.83	110.85	104.5	109.33	110.97	110.69	104.03	113.03	107.58	108.56	104.07	106.13	103.98	110.56	106.47	113.36	107.82	109.1	106.69	109.76	106.29
99.108	104.5	99.021	98.969	96.244	103.15	95.954	97.705	97.791	96.879	101.07	102.01	100.18	101.08	85.931	103.6	95	105.01	102.38	102.41	108.6	95.78	99.634	94.87	96.289	98.747	92.515	97.451	102.54	103.83	98.035	98.258	95.429	98.029	98.247	101.58	95.527	92.915	95.23	96.348	99.596	96.868	99.895	97.543	100.46	94.971	92.892	94.3	100.33	99.735
105.56	106.93	105.26	107.88	103.55	103.84	105.75	106.87	105.1	104.23	113.87	109.68	108.66	109.13	109.08	104.89	98.011	105.74	104.89	103.52	99.474	106.91	103.15	106.83	101.77	112.95	102.79	109.13	109.04	97.162	105.44	108.97	108.92	106.67	104.23	109.58	103.41	99.235	102.82	108.16	108.5	106.27	114.48	109.41	103.71	108.37	109.63	115.11	104.2	108.11
106.3	106.55	104.65	107.66	107.33	106.47	111.22	105.59	100.75	101.3	108.79	101.62	102.03	103.59	111.21	103.04	101.71	107.12	113.22	107.25	101.35	111.99	102.93	107.76	106.16	111.57	103.82	107.02	103.48	101.45	110.12	107.49	109.16	111.68	104.7	111.85	106.21	106.42	109.77	118.12	103.89	109.95	109.52	97.095	108.92	107.04	105.58	99.2	101.93	105.27
108.64	110.73	107.76	103.44	104.1	105.2	110.04	102.8	106.25	104.84	104.44	101.72	106.18	105.79	102.46	111.01	100.09	106.83	101.95	103.68	102.49	99.9	107.49	102.34	108.83	103.74	107.22	103.34	105.25	107.18	106.45	104.61	100.67	108.74	105.61	105.31	99.639	102.23	114.59	103.67	102.52	103.61	100.86	105.74	107.46	104.42	110.23	105.1	102.77	103.81
102.84	107.49	109.76	107.42	109.02	107.42	102.57	107.16	108.17	112.03	102.85	105.17	99.913	102.96	97.417	111.23	109.53	109.5	107.88	108.69	104.96	109.11	103.88	100.65	109.8	106.05	109.53	96.976	106.2	107.76	105.83	105.75	110.32	113.21	108.17	109.88	111.15	108.53	105.32	101.93	110.05	112.61	109.54	111.21	103.46	112.36	109.26	113.54	103.94	107.47
95.548	92.381	98.902	96.506	94.713	102.77	105.15	98.936	96.609	102.86	99.167	99.848	102.42	97.618	88.519	96.816	98.462	102.22	94.417	102.21	90.724	105.38	96.958	101	100.3	96.368	97.141	97.184	94.51	97.414	102.01	94.822	98.13	102.3	94.172	104.62	97.107	100.06	95.234	96.096	97.625	104.23	98.104	95.685	98.955	100.93	103.75	102.01	91.513	97.489
109.43	106.94	112.95	103.05	107.84	103.88	100.8	105	104.1	106.09	103.03	101.87	107.81	102	103.35	101.09	107.05	113.15	105.42	104.55	104.62	98.102	105.03	108.23	106.39	104.17	104.39	102.08	105.12	105.64	105.32	104.47	98.533	104.09	106.37	107.33	107.14	105.15	106.62	105.76	107.17	109.64	107.62	102.76	102.96	104.17	99.95	102.33	105.81	101.28
104.04	97.497	101.27	105.44	99.507	106.04	102.61	98.412	100.52	101.37	101.21	97.646	92.48	96.115	103.43	105.44	98.257	98.636	101.56	100.58	103.77	102.55	103.02	103.34	106.64	101.34	100.51	95.225	103.42	106.64	102.82	100.61	98.028	102.03	102.02	106.68	101.05	101.55	102.36	99.858	101.65	103.41	106.26	100.12	97.814	100.91	97.287	104.82	98.093	105.91
102.32	107.68	107.16	110.95	107.3	103.22	103.66	109.48	102.17	110.94	106.9	109.62	107.41	115.14	107.54	106.4	108.72	109.36	109.85	108.16	108.41	106.76	106.42	105.51	103.23	109.7	110.56	110.77	107.46	111.94	114.46	105.2	116.07	107.94	114.22	112.69	112.05	110.16	109.56	103.1	109.31	109.75	105.99	106.79	103.21	109.94	105.93	103.43	102.53	116.34
105.17	107.75	106.66	107.03	105.39	105.67	112.73	107.45	105.42	110.68	112.82	106.33	115.11	105.83	107.97	106.85	104.94	104.99	109.07	105.41	105.49	105.86	104.6	107.75	106.86	107.43	108	104.16	106.76	110.22	103.25	107.07	108.31	107.55	109.64	108	106.85	111.79	108.69	108.51	105.94	107.02	101.52	106.31	105.6	104.57	106.28	107.65	107.47	110.11
109.3	111.02	111.13	108.63	103.3	105.09	106.49	110.4	103.94	111.21	109.23	110.32	113.64	105.45	108.81	108.95	106.77	111.12	114.27	111.64	112.21	104.07	111.92	104.99	107.45	111.56	109.07	108.38	102.57	103.67	111.07	103.98	104.49	110.66	108.26	111.2	109.6	108.26	107.37	113.98	102.35	107.49	107.57	108.57	111.88	111.14	100.94	101.12	104.48	112.35
100.77	101.52	93.713	104.17	96.239	92.777	102.17	97.888	92.279	92.204	102.46	99.375	96.836	93.125	101.76	103.89	102.28	98.469	101.43	96.418	94.176	100.4	98.906	94.824	96.5	100.35	104.96	93.165	102.8	102.68	98.099	96.656	98.085	95.565	96.982	94.573	102.8	96.057	102.45	97.801	96.408	97.001	97.917	96.03	93.89	92.486	99.568	100.18	101.74	103.86
110.23	106.12	108.72	111.81	109.25	106.03	110.45	110.25	108.65	108.58	109.37	107.65	104.17	110.8	109.1	106.82	100.86	103.55	111.04	107.52	104.76	103.54	108.16	108.29	105.27	101.94	106.08	110.92	111.77	109.46	111.25	109.73	106.62	111.91	101.62	104.44	111.64	109.1	109.5	110.22	107.47	111.65	108.87	102.14	110.8	109.54	108.03	117.61	107.87	113.54
103.51	111.22	107.58	101.42	110.61	107.9	101.35	104.65	106.85	108.1	107.42	102.83	97.131	105.92	112.85	108.34	111.28	100.06	106.69	104.88	103.61	99.909	100.07	101.76	100.62	107.88	104.17	107.94	98.786	109.78	108.25	107.71	112.68	102.58	103.2	102.47	107.92	105.76	102.84	105.16	108.3	100.85	108	105.86	101.8	112.03	104.46	108.76	106.38	104.02
104.89	110.06	102.24	105.93	107.11	100.3	108.53	109.43	110.33	104.49	104.36	103.61	105.86	108.58	102.89	107.15	102.11	103.12	108.86	103.59	99.047	105.63	102.72	106.45	99.538	107.23	103.83	101.5	104.46	105.03	100.51	105.72	111.86	103.44	106.87	101.68	101.96	106.89	108.74	107.5	106.65	108.42	108.09	110.72	108.24	102.92	110.37	108.32	104.41	104.06
109.74	101.4	104.24	102.62	105.99	105.48	103.2	100.79	114.87	104.89	103.47	106.49	102.5	103.07	102.02	101.13	104.82	103.53	105.98	109.01	105.19	110.19	108.15	102.78	103.44	107.76	99.551	103.83	103.38	101.86	101.66	107.58	101.05	99.458	104.41	99.273	104.17	104.01	107.43	106.95	103.39	105.69	109.51	104.32	113.34	106.64	106.95	106.61	110.63	103.74
98.119	96.526	102.43	101.38	101.18	104.95	101.81	100.36	101.37	100.94	107.06	104.62	105.77	101.01	101.63	105.8	98.288	100.86	97.567	108.27	99.067	100.07	101.91	100.88	104.09	94.596	99.586	95.87	101.12	100.63	98.457	94.752	98.993	94.676	99.496	97.094	102.67	97.507	93.924	98.845	100.76	94.765	98.033	103.06	103.1	98.706	105.99	97.931	99.373	102.96
111.72	107.35	102.79	106.42	105.24	102.78	105.49	107.27	106.57	102.67	108.37	107.26	104.31	107.55	105.12	112.59	101.4	103.59	107.6	108.84	100.95	112.63	103.41	108.41	106.77	101.42	101.27	103.56	111.47	109.02	109.34	101.96	101.15	108.28	99.981	105.95	108.98	109.33	106.99	104.75	106.7	99.213	104.74	104.38	110.37	105.89	110.11	105.31	106.73	105.6
105.03	102.31	106.34	109.55	106.85	104.43	96.244	108.28	105.08	110.23	106.29	103.69	108.96	104.58	108.3	101.96	103.4	106.81	102.94	105.28	101.41	103.58	100.63	107.33	101.46	110.63	104.04	102.67	105.34	113.89	105.26	105.17	102.32	103.78	99.561	103.49	102.14	107.38	107.55	104.69	107.15	99.013	106.59	103.2	100.52	103.81	102.27	103.39	101.84	112.85
105.35	106.03	109.38	107.62	103.07	104.52	103.56	104.62	99.521	109.05	101.22	106.26	101.64	101.48	101.75	104.06	107.58	107.59	103.9	111.98	105.45	110.79	103.15	110.91	110.44	106.71	106.57	103.88	110.45	104.74	102.46	106.14	103.16	106.81	103.19	100.79	109.09	111.06	102.78	104.32	108.94	109.57	104.86	97.973	104.09	99.311	104.72	109.75	107.58	105.79
110.11	108.67	104.5	112.69	113.82	114.27	113.4	115.4	113.42	112.94	113.4	111.68	111.25	106.95	110.29	109.88	109.41	110.59	114.32	109.62	115.38	108.05	110.54	114.46	113.18	114.51	107.1	111.16	104.31	112.17	113.12	112.6	107.85	111.29	108.8	113.96	107.63	110.09	104.52	112.15	113.54	109.8	112.1	110.55	105.78	110.53	117.38	109.79	105.97	110.24
108.31	107.51	102.94	105.06	102.64	113.54	107.63	102.12	107.82	111.95	117.26	111.15	104.77	108.15	110.91	105.42	105.73	104.68	104.09	101.6	104.54	104.36	107.53	101.3	109.59	103.74	106.83	110.26	103.22	108.22	100.6	95.667	108.12	103.15	108.16	98.417	108.34	108.31	107	105.36	100.26	106.97	102.25	106.04	106.28	99.062	104.42	109.61	102.96	106.45
105.33	100.82	105.96	102.74	106.27	104.75	108.36	108.31	102.89	105.15	106.47	106.57	105.88	106.27	101.79	111.75	102.88	112.24	103.33	101.42	105.83	107.31	113.25	102.23	106.73	100.84	106.54	106.04	101.42	109.49	101.29	98.653	108.65	106	104.41	107.84	107.41	108.53	109.04	102.22	103.74	102.08	96.754	104.13	105.37	103.98	99.322	107.65	106.97	101.38
108.37	108.98	106.63	101.78	107.82	112.72	105.88	104.72	109.15	109.35	111.84	105.45	104.67	102.95	106.2	104.9	103.03	107.04	109.55	109.14	104.69	105.96	104.44	108.51	101.94	105	105.54	107.05	99.992	106.84	107.14	105.39	106.67	103.57	107.2	106.28	102.42	105.19	107.59	111.04	103.32	105.17	105.38	112.92	110.86	107.83	110.23	111.1	104.62	109.49
100.92	106.56	100.5	109.28	106.69	108.54	100.47	101.31	105.4	103.03	103.51	105.26	107.52	114.59	107.78	108.09	101.8	104.97	104.18	107.58	104.7	102.8	106.53	102.25	106.6	104.65	107.44	110.03	105.28	110.11	106.43	104.92	101.94	106.96	108.87	109.59	104.15	107.69	107.02	101.45	105.22	101.85	106.86	106.71	102.49	101.53	99.093	108.16	101.97	97.708
113.97	105.02	109.58	115.72	107.9	110.22	103.59	104.42	107.82	107.2	107.17	107.93	105.16	112.95	111.18	110.51	104.14	108.65	108.77	106.7	109.3	105.49	102	104.48	103.36	104.85	111.38	104.41	100.52	106.95	110.25	105.69	110.27	111.39	113.63	113.44	105.71	111.42	111.68	104.47	109.7	105.76	109.12	108.37	114.06	109.35	109.12	110.45	106.31	113.27
110.59	105.14	103.39	104	103.5	108.92	104.8	104.17	104.71	108.11	106.31	106.89	109.96	107.62	107.19	101.24	111.04	108.72	109.93	109.08	101.36	109.31	110.08	111.62	108.08	108.74	106.53	111.59	104.75	104.52	111.25	103.73	102.09	101.32	103.68	105.42	108.93	102.9	108.96	108.68	108.31	103.77	101.76	105.91	106.54	104.26	105.82	104.83	99.277	110.65
111.65	105.12	106.31	104.62	107.16	110.27	102.68	109.56	102.73	102.99	105.82	107.14	112.12	107.33	103.28	105.77	110.96	106.89	107.93	108.34	106.81	103.51	110.04	107.15	106.83	101.79	101.33	111.52	109.45	104.66	107.68	108.05	106.56	101.25	113.9	106.41	106.71	110.18	98.42	102.89	110.96	107.12	106.53	102.32	104.68	99.307	105.3	110.52	101.64	108.21
105.84	106.79	108.49	103.41	114.53	106.3	111.29	114.88	108.93	115.02	109.62	109.63	106.61	111.21	112.71	109.16	106.68	106.17	110.38	109.5	114.04	106.19	104.51	112.34	108.41	109.49	108.45	108.23	114.31	106.21	104.88	109.32	112.01	109.31	102.85	107.63	107.1	116.71	109.31	107.56	109.07	107.07	111.77	110.73	108.41	111.84	106.3	109.43	104.23	105.92
105.94	107.41	105.28	101.57	104.12	106.64	108.46	107.26	108.02	108.52	108.05	106.29	108.04	101.28	102.77	102.46	105.83	97.164	100.12	102.73	105.66	101.86	109.99	105.53	106.31	104.88	100.97	106.32	109.03	105.09	103.16	104.42	102.45	102.03	112.48	105.33	104.78	104.16	111.12	108.14	101.97	104.7	106.55	106.52	105.19	110.22	113.6	114.19	104.85	105.98
105.27	109.61	99.843	97.972	103.34	108.27	103.41	109.64	107.62	106.05	101.02	101.04	110.58	109.88	99.491	107.75	108.39	102.96	111.66	99.667	109.26	107.3	103.25	104.39	104.76	108.94	103.97	101.23	105.53	109.25	106.54	110.12	105.79	109.24	102.47	100.44	111.8	103.19	109.52	98.784	112.44	102.09	96.494	103.36	102.03	109.98	103.05	103.51	103.88	112.88
103.48	111.84	103.92	99.239	102.74	102.38	110.52	103.08	102.83	107.44	107.93	106.44	110.38	109.31	104	106.06	104.49	104.94	109.84	104.13	108.33	112.1	100.31	106.78	106.32	102.49	112.86	106.75	108.45	106.96	108.31	110.13	101.09	103.62	103.06	100.89	98.753	110.55	112.07	105.19	104.44	109.97	106.52	102.31	109.69	107.51	110.36	108.35	109.07	107.5
109.13	112.16	112.5	103.29	105.57	109.87	106.65	107.81	103.64	102.44	101.41	104.23	106.74	105.2	102.12	109.95	109.39	108.89	105.59	111.05	101.61	104.81	103.17	105.77	106.15	106.82	113.72	105.9	107.61	104.94	117.73	101.64	106.48	111.3	108.08	103.57	106.85	106.96	104.21	109.38	104.8	108.69	99.482	103.44	100.64	102.22	105.94	103.13	106.34	106.44
107.48	104.96	108.67	108.87	100.12	109.3	107.83	101.24	105.06	107.79	104.58	108	101.07	105.48	108.99	108.91	101.8	107.09	101.41	102.41	105.88	109.44	110.5	105.52	101.12	110.91	109.39	107.71	101	103	108.35	103.67	107.37	103.39	108.08	99.696	105.07	101.71	107.06	106.82	103.16	105.26	105.19	105.46	105.11	110.68	106.42	112.97	100.93	111.57
103.61	106.76	105.61	103.67	103.84	106.59	109.11	104.06	108.31	111.31	102.41	108.74	108.18	108.56	102.54	104.32	108.11	105.93	105.04	104.13	103.71	108.08	100.51	103.55	105.53	109.07	100.6	97.597	102.91	110.85	110.42	108.02	100.79	103.55	106.61	111.1	102.57	103.71	111.63	100.65	112.92	110.55	107.48	103.38	107.21	105.12	108.14	101.51	101.15	110.8
108.08	115.71	108.53	111.6	108.09	110.79	111.67	111.95	109.33	104.86	110.37	108.48	105.18	108.17	107.99	107.71	110.58	116.95	113.13	111.12	112.68	111.39	112.95	109.54	106.41	108.35	106.15	107.37	105.54	112.45	107.85	111.02	108.81	110.71	116.92	112.6	112.02	105.21	109.72	111.86	108.38	110.13	112.85	108.22	112.28	107.41	108.91	112.68	114.1	100.16
108.67	106.19	110.88	112.17	111.13	107.83	109.86	108.64	107.45	107.46	103.07	100.75	104.16	110.78	106.46	101.87	106.25	101.69	113.13	104.92	102.32	113.4	105.14	107.98	109.36	109.38	105.96	106.7	111.47	109.72	104.83	104.08	107.33	107.81	106.01	105.57	105.9	105.31	102.77	109.84	107.5	109.68	107.13	103.78	105.99	113.55	107.53	114.56	112.6	109.04
102.44	95.435	109.63	105.34	101.36	103.7	104.22	104.7	100.22	94.448	99.99	101.97	100.32	101.81	98.403	102.88	105.36	104.9	104.27	102.85	99.933	98.959	102.94	100.11	100.82	96.38	103.79	101.83	103.75	101.51	97.663	96.573	103.46	100.26	99.379	101.29	105.29	99.082	106.68	99.223	107.08	101.57	98.573	100.19	103.26	106.08	96.288	91.563	96.119	101.32
104.01	100.88	99.244	103.56	97.948	99.73	94.067	105.29	101.11	103.28	92.168	98.908	103.76	101.74	101.65	101.57	103.18	97.698	99.704	97.753	96.989	95.583	98.015	95.39	103.59	98.597	98.468	97.173	97.839	104.61	96.407	101.58	102.57	99.996	102.02	102.94	101.89	102.6	104.47	102.55	102.12	102.52	98.712	100.93	97.681	90.689	95.069	97.589	107.16	99.809
107.44	104.34	110.41	110.91	105.91	107.17	107.66	119.37	112.78	116.35	106.64	101.9	112.8	106.12	111.4	106.35	111.54	109.46	108.53	112.28	108.81	106.64	99.357	101.64	102.37	106.75	107.57	105.01	112.85	109.68	107.17	110.01	115.1	113.36	106.78	107.28	112.67	113.72	108.78	110.54	116.69	106.38	105.26	106.55	110.15	106.85	103.65	105.01	109.17	107.7
110.27	99.815	102.55	109.49	106.61	102.71	108.31	107.6	110.11	112.01	105.5	108.07	105.76	108.39	106.65	107.55	107.84	110.97	109.78	107.22	112.66	106.44	105.19	109.79	107.93	107.35	109.92	113.08	105.37	102.52	106.88	102.19	104.08	101.23	106.8	106.75	107.73	105.03	105.7	108.21	106.91	110.09	109.56	110.17	107.31	101.34	107.6	110.48	100.92	101.84
109.32	105.29	108.97	108.7	111.48	108.63	113.08	113.9	109.22	111.05	111.02	114.58	104.56	114.34	107.48	110.13	112.06	109.92	111.36	112.15	111.83	113.33	108.95	118.77	111.51	109.43	112.48	113.93	110.88	108.37	107.18	113.41	109.82	113.32	109.16	113.04	112.83	113.27	110.52	111.7	107.57	113.41	108.59	110.32	108.91	108.46	119.97	111.6	109.96	102.41
99.558	100.15	103.56	107.29	106.34	102.11	105.11	95.92	99.964	96.563	92.122	102.6	94.056	94.23	99.896	103.72	104.28	102.15	101.82	101.78	100.83	96.226	96.805	105.49	100.45	99.261	102.14	97.896	101.75	96.072	99.141	96.842	99.277	106.58	96.69	98.543	98.51	99.621	106.7	102.18	92.821	99.169	103.11	101.41	101	102.39	101.18	97.65	101.86	105.45
98.368	93.63	101.23	104.26	99.413	97.758	94.289	99.659	97.776	99.398	104.28	97.583	101.04	100.6	100.83	99.41	98.443	96.35	103.28	102.61	103.45	102.03	103.81	100.91	97.963	96.433	98.175	97.899	96.678	103.38	93.482	95.812	99.543	98.728	102.39	101.72	99.312	102.3	100.89	99.283	97.687	99.21	106.97	99.798	102.08	100.26	99.33	102.96	101.32	95.318
99.684	97.498	103.72	102.46	101.09	94.949	95.029	106.16	99.158	91.86	96.204	104.39	103.25	107.11	93.452	94.956	103.09	101.6	97.352	104.38	104.2	107.32	101.54	104.44	99.948	102.63	106.44	100.79	104.22	104.65	99.846	97.097	92.772	100.51	103.59	101.47	101.9	103.89	106.51	95.963	101.37	103.51	100.96	99.524	103.41	97.634	102.29	100.48	98.418	102.52
114.02	100.78	109.05	102.28	106.08	102.74	103.44	99.109	105.28	109.62	104.75	106.72	108.01	101.04	100.2	107.03	107.71	105.23	109.41	101.86	103.33	104.79	108.72	111	107.66	104.95	99.626	116.73	105.26	105.59	103.99	104.34	103.41	111.65	109.33	105.26	106.24	106.72	106.33	111.84	102.4	102.82	106.48	100.83	102.79	100.53	105.71	103.27	109.84	103.04
98.744	96.419	103.95	100.78	104.23	98.25	101.28	97.149	101.73	97.914	105.91	102.57	99.17	97.347	102.17	102.37	104	103.37	103.6	98.024	105.05	106.2	102.6	101.04	102.31	97.506	102.98	98.714	97.784	96.32	107.61	98.891	100.88	100.95	97.185	98.355	100.31	93.33	101.58	101.46	106.31	104.82	98.549	100.36	93.571	100.83	102.6	99.255	101.53	97.585
104.35	96.763	101.11	103.83	91.738	91.635	98.078	97.46	93.044	98.062	93.49	99.661	100.72	101.57	97.738	95.841	97.328	99.171	101.48	101.31	100.27	96.901	99.581	97.088	98.625	99.909	92.622	96.602	103.61	98.521	95.816	98.153	96.922	91.747	96.682	95.041	93.315	100.12	101.98	95.855	99.059	96.699	99.63	102.17	100.67	100.68	94.88	98.52	98.004	91.504
107.75	113.33	105.02	105.03	108.27	110.48	110.38	97.258	101.35	99.712	111.03	103.76	105.86	101.44	105.72	103.15	103.49	106.34	112.87	111.32	107.57	113.27	103.69	105.6	105.14	100.03	99.803	108.04	105.93	104.25	102.94	105.17	101.82	100.92	115.81	106.21	99.525	98.303	105.89	107	100.33	108.62	110.68	105.58	102.04	99.278	105.13	106.03	100.87	104.52
110.8	97.136	97.965	96.2	97.73	90.094	93.809	103.73	91.922	94.927	98.732	93.195	97.334	101.58	93.132	98.783	91.232	93.473	93.588	98.613	93.618	91.031	94.125	98.314	93.295	96.73	100.03	95.93	98.757	103.74	96.812	99.832	97.11	98.293	94.809	104.16	97.313	103.98	99.405	96.892	99.182	98.222	107.03	103.2	94.567	99.595	93.605	96.319	101.4	99.306
106.46	102.73	108.68	102.8	103.62	104.27	109.5	112.2	108.32	106.95	100.38	105.52	106.8	110.33	101.87	111.77	102.3	101.53	107.44	105.95	109.79	102.56	109.46	107.32	99	106.98	112.11	104.25	104.95	100.87	99.106	107.5	105.46	104.08	107.42	103.69	105.45	107.78	99.421	111.84	109.44	102.09	103.89	102.87	110.03	105.31	102.86	107.05	110.11	104.73
104.43	104.73	108.38	99.252	102.77	105.31	104.58	106.96	108.28	102.26	104.89	101.34	108.99	104.7	109.9	107.64	104.79	106.16	113.05	106.79	101.2	110.07	107.23	111.08	108.3	105.79	104.66	100.75	96.502	101.3	103.06	104.56	102.56	107.41	106.01	103.84	101.99	105.93	106.6	104.56	105.24	109.53	106.57	112.95	98.852	103.15	106.59	104.07	100.34	107.02
108.03	110.13	105.96	110.99	114.15	103.11	106.81	103.54	106.48	106.82	106.12	107.37	107.75	104.66	110.04	109.14	106.52	106.61	103.68	108.49	104.7	103.53	98.149	107.21	106.97	111.61	106.25	111.42	103.35	103.77	102.94	107.96	107.05	110.12	101.71	99.033	108.45	106.14	104.84	108.77	113.11	112.67	109.08	108.93	103.48	109.59	99.488	108.03	105.5	107.3
103.23	100.03	97.922	93.543	94.653	98.604	94.253	95.73	98.302	102.43	99.411	104.55	100.48	94.588	97.626	100.6	104.19	95.076	102.9	105.03	98.506	94.098	94.235	101.05	93.772	99.329	99.45	101.76	98.615	93.301	93.229	99.957	94.015	96.458	95.992	105.95	99.561	105.39	94.63	92.419	96.539	99.483	100.25	104.05	95.718	94.736	100.58	95.7	98.824	97.155
107.48	110.23	101.26	110.99	110.92	109.92	105.47	109.62	111.88	107.7	108.1	113.43	109.8	103.46	109.44	105.81	111.36	108.91	105.04	110.41	112.22	109.49	117.7	111.62	106.97	112.14	112.61	108.71	110.49	107.69	106.17	102.67	106.51	109.89	104.8	105.32	111.09	106.15	107.66	107.98	112.34	110.35	109.98	110.35	116.6	102.09	103.09	107.35	108.42	106.5
103.9	99.662	101.89	100.8	93.902	96.012	93.546	102.78	103.78	102.67	100.67	96.48	104.83	101.99	102.53	99.328	96.789	97.674	92.727	101.43	105.66	104.56	112.75	99.272	105.19	99.905	94.731	106.7	103.41	102.02	103.38	103.93	100.93	100.4	105.36	102.21	102.32	97.688	98.813	110.24	96.99	104.35	101.92	101.94	94.984	108.07	100.23	102.03	102.94	94.082
103.81	101.11	101.56	109.68	106.52	104.09	108.13	105.38	109.69	99.054	109.26	104.32	107.47	110.27	112.2	102.04	104.85	108.1	110.46	104.97	104.1	101.27	104.99	111.05	102.42	102.88	107.25	109.4	102.03	106.34	108.14	99.718	105.19	108.69	106.27	103.06	101.84	104.08	104.57	108.95	103.7	105.32	105.84	111.02	103.74	107.66	105.77	109.04	106.93	110.83
108.82	116.16	107.47	112.61	103.86	104.46	108.4	108.6	108.14	107.2	104.81	107.28	106.03	106.49	106.76	106.24	110.79	111.71	104.26	107.6	105.52	106.13	102.16	111.58	113.02	110.73	111.79	108.57	112.6	106.96	105.64	110.82	112.66	105.86	103.69	103	114.69	106.77	109.57	106.56	110.17	101.38	111.31	108.54	107.44	109.63	109.62	109.41	111.44	111.43
108.41	104.37	111.84	109.96	108.52	105.29	106.8	102.53	107.5	108.9	109.44	106.15	110.16	107.45	112.86	102.28	108.93	108.46	105.66	102.87	110.08	103.62	104.42	108.74	104.29	104.32	113.72	108.23	109.61	104.68	108.87	102.12	103.59	111.23	105.71	105.23	109.93	109.81	107.6	112.66	107.48	105.88	106.54	102.81	113.22	101.26	109.36	106.82	105.77	105.83
108.94	102.51	111.27	109.14	104.05	111.7	109.45	110.18	109.53	109.79	100.66	104.39	105.93	113.79	108.42	110.41	100.7	106.85	107.51	107.55	109.61	104.84	102.89	101.94	109.82	103.05	107.31	107.35	109.38	106.42	116.99	107.77	103.37	103.72	102.52	107.11	109.14	116.39	104.62	110.33	106.79	111.23	110.16	109.16	107.38	108.48	108.09	108.46	108.32	104.86
98.883	97.403	95.554	98.374	96.812	99.275	98.897	99.581	105.04	91.283	107.49	98.984	108.71	105.1	94.97	96.417	104.32	95.197	100.27	100.06	102.78	98.613	103.51	100.8	100.7	104.29	104.46	105.83	97.751	97.196	105.57	104.2	97.877	97.65	103.15	104.48	101.06	98.621	100.11	103.96	101.86	99.542	100.66	100.53	104.16	96.619	104.94	95.613	99.786	102.31
105.08	104.23	103.45	101.98	104.96	105.67	109.22	103.76	107.15	108.37	107.58	105.65	104.45	110.75	104.85	102.79	104.65	101.98	103.18	102.74	107.2	101.15	106.31	105.91	104.52	102.55	108.98	105.31	105.78	103.53	103.06	99.187	100.99	107	106.79	104.74	111.64	107.04	105.85	106.5	110.71	103.48	102.2	101.83	108.31	104.48	105.28	102.51	106.3	108.11
104.2	103.26	105.64	102.02	103.15	104.86	104.82	105.31	106.9	100.43	107.42	103.76	97.859	99.559	107.12	105.33	96.48	105.79	97.009	102.66	102.8	106.17	109.48	103.76	109.1	104.8	106.56	99.618	103.31	103.06	108.56	102.43	104.01	107.46	103.02	114.17	105.36	109.07	105.85	111.73	104.16	106.82	102.24	107.07	108.4	102.69	112.03	103.16	101.23	109.98
104.72	105.23	105.88	107.54	112.62	108.05	107.07	101.52	104.4	112.3	112.12	111.63	111.19	108.22	103.99	111.55	104.65	105.39	103.66	104.38	107.56	108.04	104.41	110.12	105.29	108.54	110.41	112.6	101.61	109.79	107.91	113.21	108.9	108.11	108.72	111.21	108.6	104.1	108.31	112.39	102.39	105.98	107.35	111.99	115.86	111.8	110.03	104.04	106.22	108.31
106.23	97.324	100.11	102.62	106.21	99.874	97.288	102.23	100.22	95.303	101.35	100.67	105.96	100.17	103.24	107.03	105.38	103.52	94.357	102	103.1	104.42	94.949	101.1	99.269	104.6	99.342	103.51	106.11	102.15	97.841	95.502	102.99	102.13	106.45	97.661	105.87	103	98.798	99.254	97.804	104.72	99.988	106.72	102.54	103.47	99.06	104.46	109.07	101.31
111.22	100.03	111.6	104.65	105.51	106.31	106.85	115.12	114.42	103.55	105.68	111.7	106.2	108.65	105.74	105.15	100.88	107.59	101.7	101.33	105.64	101.54	105.07	108.4	105.85	103.62	101.07	96.876	103.01	108.56	100.88	106.04	100.46	107.68	110.66	102.05	104.86	109.12	111.26	106.2	103.8	105.21	104.09	104.94	109.14	100.77	101.45	106.18	106.31	105.67
114.42	103.94	103.91	110.22	105.63	105.56	102.42	105.58	103.72	107.98	108.45	100.68	98.282	105.14	105.2	106.8	108.88	106.08	103.41	110	109.4	103.94	112.3	105.05	104.26	108.19	106.89	105.26	108.28	103.49	105.85	104.02	102.56	110.71	104.06	100.25	102.87	104.36	107.83	99.436	109.85	99.571	102.53	106.37	106.56	107.68	99.306	107.72	103.98	111.53
99.345	107.65	96.691	100.86	108.58	104.91	110.79	110.06	110.04	106.09	114.39	102.22	108	102.99	106.17	107.06	105.23	111.08	105.56	103.14	110.4	107.35	104.35	103.86	102.31	104.26	108.85	111.4	102.02	108.46	110.72	110.64	104.93	105.3	103.19	103.11	103.71	104.01	106.62	99.408	105.56	108.43	106.01	110.26	101.58	99.605	105.05	109.32	106.04	104.85
101.6	103.75	99.758	104.67	99.542	100.36	97.92	94.01	100.79	102.09	92.732	93.979	96.321	100.68	95.766	95.707	100.69	94.434	106.01	102.62	101.77	96.854	103.8	97.069	98.073	98.322	103.07	102.89	99.516	95.764	103.73	102.9	102.98	107.14	105.23	99.252	95.991	98.48	97.946	95.282	97.098	97.28	96.747	99.909	95.265	105.92	95.24	95.483	95.756	93.193
96.773	100.51	96.895	91.604	92.456	99.705	93.443	102.58	95.041	91.026	102.19	100.24	101.59	103.88	99.473	97.918	93.842	94.427	101.72	97.644	97.231	98.841	89.493	100.4	97.445	99.252	102.11	96.563	91.813	94.094	97.545	99.22	94.424	98.08	97.789	101.9	96.194	95.953	95.683	106.77	97.529	99.524	96.484	97.455	102.71	91.118	107.47	100.5	97.141	101.09
109.17	110.45	105.8	105.24	106.03	109.19	101.98	102.68	105.72	107.11	106.33	108.5	103.72	107.08	104.44	99.685	102.96	107.12	106.48	100.01	107.22	106.95	103.74	106.15	104.79	110.79	107.04	106.38	119.1	106.61	101.1	106.24	103.28	103.51	107.63	98.327	104.01	110.96	103.4	107.35	105.81	102.97	104.46	102.84	102.42	103.93	104.02	102.06	109.28	103.51
108.7	110.72	106.41	104.26	109.02	98.568	111.98	103.91	107.06	108.77	104.68	100.32	112.64	112.02	104.76	109.51	108.08	101.85	108.74	109.28	107.85	107.15	108.11	107.82	109.75	106.04	105.31	116.91	109.03	112.05	107.71	103.48	109.82	110.73	106.62	113.98	104.52	101.95	107.37	108.64	102.96	109.56	107.49	107.24	110.22	105.27	104.6	114.26	115.78	110.35
107.65	104.28	98.159	99.363	106.29	110.39	109.31	103.74	100.71	99.42	103.53	107.45	101.46	110.95	106.09	102.08	111.1	105.55	103.68	109.47	107.19	105.13	102.25	105.93	109.27	107.1	107.19	106.3	103.17	106.43	105.08	103.47	105.4	107.8	101.83	105.04	111.71	102.05	107.8	102.45	101.98	104.01	104.95	104.19	104.82	105.07	107.87	105.61	110.79	108.69
108.18	105.38	108.04	107.86	115.19	104.74	106.98	110.09	109.16	103.58	108.45	107.69	108.84	114.34	110.7	110.3	104.04	111.85	103.44	104.74	109.2	101.79	114.55	112.43	99.46	104.29	105.11	111.17	107.32	106.39	114.06	106.94	111.7	106.15	109.74	107.09	107.92	108.7	110.78	105.47	105.19	103.7	116.03	107.83	115.42	107.76	105.2	117.8	100.88	110.15
106.33	100.97	106.47	110.44	103.98	102.28	106.13	108.52	102.24	106.37	107.44	103.26	107.08	103.17	102.54	105.99	104.26	109.32	108.66	106.95	109.68	111.9	101.22	105.05	99.641	98.894	101.71	104.44	104.15	105.71	110.3	109.53	105.65	111.41	107.15	107.07	102.27	107.04	107.83	104.55	106.86	103.94	104.69	113.03	110.33	101.8	106.5	106.1	103.21	109.83
102.26	106.8	103.54	112.56	101.86	104.18	109.62	110.82	107.32	103.48	105.16	111.88	109.79	106.14	109.07	118.08	100.82	110.24	113.05	105.97	107.58	101.04	100.73	105.58	105.13	107.43	102.7	108.77	99.721	105.29	99.628	107.01	103.09	109.33	107.04	104.37	103.13	108.01	107.21	109.38	113.47	102.85	109.56	99.273	106.6	98.294	102.61	107.91	101.07	105.86
106.25	103.61	108.37	102.27	105.06	106.09	104.54	98.503	100.72	101.41	102.92	105.63	100.2	107.39	105.45	102.99	113.82	106.73	104.67	103.98	105.68	103.56	102.84	95.739	101.99	102.06	103.53	94.736	105.13	104.59	102.67	102.62	104.75	103.3	106.06	101.31	101.05	104.24	105.81	105.44	100.19	101.71	104.09	105.93	104.74	106.74	102.49	105.78	98.687	106.58
105.17	103.79	108	105.79	110.03	103.81	101.62	106.57	105.45	110.43	100.67	102.88	105.04	105.69	106.85	95.888	109.35	98.249	110.91	108.03	102.78	108.94	108.26	105.28	101.43	99.491	104.46	111.62	107.56	108.57	109.81	99.214	106.04	107.41	102.89	107.75	106.44	101.65	106.98	103.4	103.97	105.21	103.33	108.06	109.13	100.95	104.61	104.83	110.92	104.35
103.57	103.78	105.25	105.26	102.76	104.25	108.97	110.18	102.05	111.13	109.5	105.72	107.42	103.67	99.453	106.21	108.83	100.94	105.31	98.397	105.77	104.69	105.83	104.72	104.61	110.87	100.26	96.763	105.79	99.183	100.13	104.04	106.9	104.45	102.59	102.21	107.12	103.85	108.54	100.49	108.2	99.534	96.21	105.97	109.28	105.64	104.2	103.52	106.02	112.38
103.09	111.15	109.48	103.63	105.41	107.09	111.5	106.06	102.91	103.65	105.06	105.21	104.46	113.24	105.84	112.7	106.12	103.43	104.1	108.43	103.58	101.72	104.66	108.52	110.76	102.6	108.8	102.29	103.48	102.88	97.813	104.45	105.31	106.01	105.34	107.52	106.13	107.16	105.42	99.725	106.59	107.28	106.86	104.93	106.23	107.26	107.58	106.38	107.84	109.28
108.44	112.31	115.79	114.52	109.1	109.1	113.03	106.95	109.82	110.19	108.96	116.62	112.28	109.98	110.71	111.21	107.61	110.94	106.56	110.11	110.62	106.85	102.81	110.59	110.7	115.89	111.21	112.68	114.78	109.94	105.49	109.73	105.97	105.63	106.39	110.45	113.72	108.69	112.35	111.78	112.87	114.08	113.14	113.04	110.77	112.82	116.71	106.62	113.34	113.7
99.397	96.994	101.96	100.95	107.44	104.67	106.86	105.46	106.71	111.74	104.15	107.09	104.39	111.92	106.3	107.89	102.41	105.73	101.66	110.18	106.97	100.22	106.81	102.19	104.84	103.68	102.53	113.48	109.64	107.94	110.76	110.07	104.49	107.45	100.73	107.51	108.38	106.28	105.42	106.4	108.23	103.05	111.19	107.8	101.13	101.54	105.62	107.28	106.29	101.06
108.64	100.67	101.46	103.36	107.47	107.84	105.59	106.72	99.015	101.78	102.58	110.3	102.3	108.09	107.91	101.23	110.56	108.66	113.06	103.09	106.35	106.69	105.33	110.62	107.89	109.14	103.02	105.37	104.62	101.82	107.8	108.45	107.93	104.14	107.8	106.13	105.83	93.78	101.79	103.88	105.42	104.45	104.8	100.86	105.94	104.78	106.8	106.81	104.06	99.37
107.5	108.98	112.63	107.95	110.62	110.62	108.88	108.53	108.13	105.77	115.62	108.23	110.39	106.97	105.27	107.43	108.76	109.16	103.07	103.29	111.9	108.83	106.48	113.36	105.24	111.96	107.82	98.707	107.9	111.2	113.06	98.509	109.08	109.58	109.17	108.15	117.48	112.42	110.92	102.64	103.79	107.38	109.01	109.46	106.1	110.07	114.15	101.35	109.43	109.96
105.72	107.78	111.88	106.97	104.85	110.07	108.22	106.46	102.89	102.63	110.83	111.66	107.42	109.18	107.42	108.27	104.5	107.35	101.68	107.87	102.59	110.57	112.91	106.68	112.15	112.39	109.25	111.63	110.03	109.33	109.66	109.98	111.05	106.61	110.4	116.52	108.02	105.24	106.5	111.32	98.256	98.907	98.8	108.76	112.09	111.94	112.58	107.35	104.06	110.68
102.88	108.02	108.26	105.45	101.61	109.05	98.568	104.22	107.55	103.25	109.41	101.86	106.3	102.32	108	110.51	108.01	108.33	102.44	106.7	102.11	109.13	104.09	107.19	104.57	105.36	110.16	101.62	108.43	106.99	105.37	106.08	106.17	108.26	108.31	108.05	101.84	100.97	115.57	102.08	102.71	99.22	104.73	106.33	108.03	108.41	104.98	102.37	110.99	105.89
107.9	106.08	108.18	106.62	103.8	107.5	109.53	107.32	106.68	104.31	104.13	99.944	103.49	111.03	100.95	103.66	105.26	110.91	103.36	108.1	110.66	108.36	110.8	104.11	102.41	106.78	99.96	104.6	109.85	110.31	107.09	103.02	100.62	106.26	106.08	102.22	105.57	107.41	109.52	110.83	102.75	106.16	105.22	112.03	106.02	95.819	104.79	99.724	107.14	108.1
98.555	105.33	106.77	105.81	100.81	104.3	103.64	105.1	102.98	116.71	111.09	108.08	102.26	107.83	105.02	104.42	105.83	108.82	101.38	101.58	112.63	102.36	106.35	106.49	105.79	107.16	108.96	105.12	102.12	103.84	106.5	104.59	100.17	109.53	107.38	112.18	105.45	103.89	105.96	102.59	105.81	107.94	101.86	102.14	103.69	107.36	102.41	107.16	107.01	107.32
97.912	106.62	103.25	104.87	103.08	102.41	105.94	104.14	106.95	104.88	108.75	112.18	108.63	111.46	103.63	110.4	104.3	109.71	108.83	103.27	110.74	108.92	105.04	108.96	105.29	105.04	105.47	102.08	108.46	108.66	109.17	108.5	110.42	108.76	102.9	99.784	104.13	108.55	108.23	103.51	107.74	105.09	107.49	104.39	109.5	108.71	107.29	106.9	111.25	109.15
104.49	95.077	99.508	100.1	101.19	103.55	103.6	102.25	102.2	96.196	97.351	98.167	101.34	96.077	107.13	101.94	94.37	102.58	102.48	96.403	104.25	101.55	99.158	98.53	104.99	95.142	101.34	105.05	85.419	99.049	97.545	99.049	106.42	102.38	100.3	97.261	107.11	98.741	104.96	101.05	102.47	99.585	100.45	94.639	98.967	99.904	99.953	105.41	97.894	95.591
110.04	111.23	114	105.69	112.28	109.12	109.27	108.47	102.83	108.44	106.81	111.39	112.26	112.01	108.58	109.54	107.99	106.31	106.7	107.06	109.2	106.34	108.09	107.85	110.71	104.77	111.43	111.19	107.77	103.15	108.12	105.73	105.6	107.85	113.71	106.99	105.26	104.77	102.55	107.24	115.82	102.78	102.83	102.75	105.24	113.12	110.45	108.28	110.03	106.23
108.76	107.02	111.39	106.74	108.44	107.55	106.44	105.26	107.82	106.04	105.69	108.94	109.62	101.41	106.75	101.02	107.44	105.87	108.82	102.53	108.79	105.83	109.7	107.55	104.93	102.1	101.45	104.91	102.49	108.62	113.51	105.27	109.33	100.83	105.98	112.45	105.02	108.47	107.53	107.84	107.41	107.28	104.1	108.66	103.73	112.26	108.91	110.79	112.15	106.88
106.93	103.24	105.49	101.45	107.3	108.44	105.72	108.7	106.28	115.2	103.1	111.69	111.23	107.31	105.9	116.84	103.79	103.92	108.99	114.5	101.31	105.03	107.71	105.68	112.8	108.5	108.64	110.7	113.89	110.85	107.31	112.33	106.66	110.7	105.92	107.95	105.8	105.65	107.89	101.4	107.68	113.79	106.64	106.75	104.49	109.6	113.22	107.71	108.68	102.99
99.47	101.02	96.633	101.51	102.66	99.097	95.428	100.16	99.924	103.61	99.26	98.559	94.083	97.33	105.62	99.428	95.768	95.135	99.051	98.561	94.281	96.23	96.094	97.194	94.028	98.656	98.722	100.91	97.619	97.526	92.884	97.648	94.668	100.55	95.048	96.477	98.424	91.587	91.747	103.77	99.779	94.646	95.924	97.645	96.74	93.849	95.603	97.071	97.106	94.138
106.68	105.92	107.54	107.45	105.83	106.8	106.32	107.25	110.81	104.73	110.95	105.51	103.05	103.76	106.04	105.56	102.77	109.28	112.24	99.449	103.86	109.76	105.35	103.82	104.62	106.49	110.93	105.61	105.11	106.62	108.49	103.35	103.76	103.2	102.07	102.77	96.413	105.04	100.51	102.22	105.37	100.04	108.04	108.54	105.39	102.15	108.69	104.07	103.37	101.09
106.48	104.55	100.45	97.238	106.21	101.84	101.09	113.73	100.69	114.06	102.87	104.46	100.49	110.95	100.99	109.16	99.64	106.92	102.77	102.47	103.75	105.91	108.64	103.69	99.971	104.28	106.82	101.02	104.96	101.84	107.42	106.19	109.99	100.87	112.32	103.11	101.3	106.5	102.43	104.52	105.97	108.22	105.14	102.95	104.68	104.09	106.83	101.3	99.672	103.27
105.08	104.55	100.27	109.95	100.93	103.16	99.137	105.62	104.92	108.6	103.52	104.19	106.77	104.46	104.3	108.12	107.44	103.09	101.21	106.01	103.72	109	98.01	108.34	103.86	105.69	111.26	106.81	100.02	108.68	104.66	106.98	104.05	107.04	101	107.77	106.59	107.42	113.22	104.8	110.09	104.12	105.4	102.09	106.28	103.91	103.5	107.62	101.24	95.939
105.47	107.78	101.91	104.5	107.54	99.982	110.05	107.96	107.21	104.98	109.07	104.87	103.62	109.41	105.2	108.08	103.33	108.44	110.57	100.66	104.1	109.03	105.09	106.64	104.28	105.74	104.05	105.15	106.89	107.82	109.43	108.63	105.49	109.98	113.9	104.47	107.93	107.19	104.05	106.62	104.12	99.808	103.26	100.51	108	109.1	104.04	99.442	102.72	104.32
107.39	105.04	102.39	107.1	105.67	107.71	100.01	108.39	102.39	105.07	105.7	101.91	107.01	108.24	100.25	109.03	105.33	112.53	103.63	103.13	108.4	113.77	105.78	101.95	102.73	107.82	102.14	98.748	106.04	110.34	106.78	103.43	102.46	98.937	104.41	104.32	103.2	103.85	101.96	109.82	103.39	105.75	106.59	104.5	106.23	105.33	103.38	108.23	106.65	107.5
106.41	97.876	101.61	100.93	106.86	102.81	105.83	111.83	103.27	106.83	105.74	109.16	103.15	110.52	106.59	104.37	110.08	105.58	93.97	101.48	106.77	104.17	108.59	100.5	100.71	98.896	114.12	103.94	106.04	108.18	106.18	103.84	104.22	104.16	104.69	107.14	104.77	104.04	107.09	107.49	102.55	110.45	106.24	105	105.66	105.2	105.67	105.69	105.95	110.6
96.967	103.12	101.35	97.317	100.67	102.18	93.209	101.64	99.702	106.76	95.461	98.333	100.99	99.456	97.76	94.927	102.35	98.668	96.018	95.349	100.32	96.218	95.197	100.46	97.882	97.103	97.445	97.566	103.31	100.64	96.901	90.786	97.38	101.23	96.448	99.583	104.41	97.954	103.3	98.688	94.854	98.97	102.21	102.49	105.63	100.93	98.439	92.561	100.42	102.35
100.36	109.66	106.48	115.64	105.16	103.85	102.22	103.61	102.82	103.71	109.25	108.27	110.84	102.49	107.02	100.68	104.95	105.95	99.928	106.81	110.02	111.1	108.88	105.54	108.67	98.175	100.76	113.89	104.25	105.62	100.51	104.48	106.01	113.97	102.08	102.55	103.62	102.44	108.97	108.44	108.64	104.78	105.03	111.68	98.917	110.34	107.95	102.24	102.14	104.49
103.05	108.48	110.91	108.92	98.41	105.95	112.68	101.75	108.65	100.3	101.41	104.38	104.87	110.76	108.3	104.25	105.77	107.78	109.58	104.61	104.08	108.6	105.31	103.6	104.09	104.34	106	109.3	109.18	105.58	101.58	108.16	105.45	102.06	106.26	109.18	110.24	108.88	107.89	102.61	108.35	114.01	100.65	109.7	102.36	106.11	107.88	106.01	110.73	106.81
101.74	89.614	96.94	93.116	99.191	99.574	89.461	97.882	97.76	105.6	100.32	101.01	98.73	97.779	101.79	98.783	93.817	98.859	97.215	98.257	97.193	96.638	107.1	92.931	103.18	101.68	95.655	97.889	93.843	99.991	102.77	95.57	98.253	98.386	100.83	96.776	103.51	101.35	96.093	99.324	104.57	97.817	91.707	102.14	97.137	97.301	91.824	103.3	96.897	101.71
103.38	108.58	107.69	107.49	103.88	108.38	103.93	105.71	107.3	105.74	106.62	107.8	98.471	111.04	111.62	105.05	105.32	110.16	107.8	108.81	105.28	104.52	105.59	104.25	110.06	103.58	107.78	108.06	102.38	110.46	109.1	107.82	100.05	107.75	107.74	108.79	110.45	103.33	105	110.35	106.31	99.286	105.12	106.66	109.29	103.68	110.67	104.34	108.01	103.03
105.66	97.947	112.06	106.48	109.14	106.89	105.06	108.36	108.15	115.79	104.9	101.25	103.21	107.7	104.34	103.33	105.46	106.62	106.85	110.7	106.67	107.58	103.55	100.05	105.12	107.31	100.44	110.4	100.14	110.57	101.08	107.48	105.79	110.03	110.46	102.99	106.53	106.34	107.03	109.28	99.909	109.6	105.27	101.89	102.09	105.27	108.95	113.61	102.24	105.17
103.06	112.62	110.05	105.77	105.7	110.3	100.94	103.76	105.47	99.295	106.28	99.761	100.31	103.65	105.03	105.07	101.65	110.85	109.14	107.07	107.2	104.31	111.17	103.05	107.16	106.22	109.92	109.88	112.45	107.45	110.69	107	106.98	101.25	102.79	108.06	113.59	104.7	103.18	100.12	106.87	105.34	107.43	105.81	101.21	103.27	104.42	101.72	107.11	107.22
107.03	107.68	106.81	104.35	105.79	103.86	106.49	104.91	104.76	109.33	101.64	103.13	106.8	107.77	112.01	113.09	98.494	110.4	105.99	101.25	113.54	108.88	110.28	106.72	110.97	107.65	105.82	108.77	110.07	100.3	105.44	106.33	109.61	103.32	115.77	111.57	112.94	108.32	111.86	109.25	109.26	111.68	105.4	115.56	111.16	109.42	106.22	106.71	104.66	106.57
97.156	99.604	100.8	96.644	102.22	91.231	101.71	95.496	98.308	100.43	98.525	99.593	103.33	99.713	95.066	108.36	93.955	98.365	106.02	101.77	104.8	104.22	99.827	100.84	92.266	101.05	95.709	103.11	98.123	98.124	93.951	105.7	99.231	100.66	101.96	102.83	102.24	104.39	109.6	99.897	99.006	98.315	104.14	100.81	101.94	99.885	98.282	103.57	97.84	97.82
104.38	105.92	102.79	111.33	104.92	105.77	107.46	106.23	112.55	103.93	107.65	104.5	101.29	100.49	106.8	110.07	105.29	105.33	111.46	108.22	102.99	110.71	111.35	103.09	112.39	103.82	105.42	111.39	106.53	110.61	105.17	109.28	110.43	109.07	102.41	109.94	105.98	114.26	112.13	102.59	111.16	115.63	107.65	108.75	111.23	111.33	97.755	109.99	103.45	107.81
98.749	96.377	100.66	100.3	99.601	94.501	91.208	105.69	100.13	102.4	97.359	99.37	94.34	100	93.748	100.38	101.91	102.95	104.24	95.214	103.75	91.318	96.181	100.25	100.55	106.4	101.71	97.939	95.116	96.406	97.075	95.202	96.956	93.903	106.3	97.293	99.559	103.08	101.93	99.145	101.29	99.477	106.02	103.75	96.604	97.134	99.684	99.046	98.401	98.105
103.87	110.02	107.49	111.39	111.49	105.14	107.24	108.53	110.16	107.87	111.76	96.467	106.4	106.47	106.92	105.75	105.55	101.54	105.41	101.75	107.92	109.11	104.22	101.24	105.93	107.43	104.7	104.13	112.35	114.31	107.6	108.27	109.42	104.81	107.83	101.84	111.14	105.06	107.3	103.61	103.46	99.687	103.97	106.92	100.51	103.31	110.68	107.78	103.19	103.65
108.1	109.82	110.04	111.51	106.45	104.17	108.96	109.46	107.1	111.51	106.97	106.55	103.95	108.55	104.14	107.01	111.71	109.12	100.62	113.37	108.03	114.87	111.67	116.47	109.34	117.45	103.89	113.48	103.98	111.79	102.74	102.2	110.54	113.83	104.14	102.88	104.04	104.12	106.74	108.15	107.18	108.11	107.48	109.91	113.13	106.97	109.05	106.31	115.6	116.28
103.51	106.39	102.14	107.7	101.96	111.74	105.63	109.02	104.12	102.8	106.24	108.03	102.19	104.26	106.32	109.13	107.13	105.92	105.74	108.34	109.7	108.51	104.94	105.78	107.38	111.07	111.96	105.8	101.7	109.63	106.21	100.04	108.85	103.82	101.72	105.32	104.48	109.34	107.71	109.1	109.35	109.18	107.16	105.99	107.53	109.9	106.74	101.44	108.57	100.24
103.81	101.32	103.61	104.05	102.97	106.65	109.57	110.71	108.52	109.77	104.66	100.13	111.39	112.66	102.42	107.09	108.16	103.63	113.94	109.82	103.1	102.72	111.74	109.11	103.52	106.59	104.68	104.82	110.85	111.85	103.16	104.3	111.25	104.12	100.9	106.17	102.07	100.95	104.58	104.22	110.5	110.24	107.42	104.96	100.92	108.77	107.13	103.96	103.56	104.3
106	112.11	104.17	110	107.18	111.42	107.05	103.14	106.04	112.23	108.7	105.33	109.17	109.03	112.65	106.12	111.83	108.9	111.27	109.97	109.55	107.68	105.28	107.92	113.41	117.81	104.81	110.31	113.63	117.53	111.67	104.08	115.4	110.21	101.6	106.46	109.72	109	101.97	111.39	113.23	108	107.8	104.36	106.37	104.22	101.63	107.27	108.38	100.67
111	108.63	103.73	114.75	102.89	109.8	103.77	106.55	106.2	104.9	104.98	107.37	107.53	105.72	106.73	107.76	111.25	107.14	112.91	106.94	104.11	112.17	107.82	104.76	117.41	111.65	106.24	107.34	110.15	100.87	107.1	103.67	106.11	107.12	113.38	110.35	112.65	104.91	112.02	107.66	109.15	103.31	105.39	110.46	99.536	110.35	107.34	107.86	103.92	108.33
105.06	109.82	105.71	102.78	101.33	104.31	108.65	108.54	107.44	100.6	103.63	103.48	107.15	103.4	100.99	102.15	100.11	104.75	100.63	109.3	108.44	103.01	108.04	101.78	101.21	101.78	103.3	107.03	103.05	112.1	103.63	110.02	103.25	111.89	105.65	109.2	100.54	101.51	101.89	103.93	111.46	104.35	96.914	106.88	98.682	102.04	108.21	107.92	105.68	109.53
109.46	105.75	106.69	107.85	105.84	111.77	108.04	107.12	111.73	108.34	109.56	109.89	106.29	112.4	104.99	107.93	107.87	111.12	105.6	109.94	110.69	112.6	106.75	101.58	107.93	110.37	105.65	107.91	113.33	104.29	103.28	112.88	107.08	107.15	110.86	101.8	107.26	105.18	112.84	110.38	104.61	105.23	107.31	108.04	106.75	108.41	106.99	105.98	102.07	112.3
98.065	95.308	101.22	102.74	100.7	104.33	98.039	102.71	92.691	101.88	100.48	100.72	98.971	101.34	99.92	102.38	95.662	97.946	99.108	99.358	98.9	98.749	105.81	104.84	99.11	100.35	104.35	104.7	100.42	96.586	107.19	100.41	96.235	101.33	101.07	99.954	98.627	97.924	101.45	98.267	105.73	99.169	97.711	104.47	97.562	101.07	96.02	100.99	96.712	103.28
109.09	109.72	104.77	107.04	112.51	113.24	105.72	109.92	104.13	106.36	111.27	105.22	115.39	110.38	106.97	102.2	105.36	108.51	112.1	111.25	110.39	108.78	106.03	106.76	106.34	115.69	106.74	110.66	109.45	114.43	107.44	107.26	110.09	102.75	107.7	108.11	108.39	106.26	108.28	110.39	104.22	111.13	113.04	104.88	108.9	111.35	106.87	99.938	111.51	113.18
103.92	99.528	97.128	100.9	101.02	105.28	99.527	101.19	99.931	101.24	96.52	106.76	99.047	107.24	96.536	100.62	105.29	104.95	92.857	101.59	101.44	108.76	100.9	104.92	99.752	98.266	102.34	98.404	97.325	104.98	99.656	100.55	99.531	108.25	96.844	93.173	96.125	98.561	105.1	101.43	107.44	103.81	100.93	96.181	99.55	100.87	97.793	101.66	104.54	99.007
105.31	106.63	111.79	111.85	115.37	105.95	109.66	107.61	110.33	106.41	106.48	113.59	109.02	103.1	109.59	99.009	110.81	107.13	108.51	101.96	109.43	108.62	107.55	105.13	102.97	103.86	108.37	113.47	105.86	109.3	107.59	106.67	109.74	106.59	101.17	107.09	115.3	105.57	110.27	105.9	114.2	103.84	108.88	105.1	110.03	110.76	111.15	109.32	104.2	107.65
110.16	105.71	111.35	106.44	108.93	106.94	111.57	107.49	107.42	104.82	108.38	109.06	107.82	108.2	106.61	104.19	103.75	107.91	102.75	103.2	107.4	107.62	100.77	109.43	105.06	107.01	108.08	106.96	106.65	109.61	104.71	106.58	108.84	108.02	107.35	110.69	106.63	104.97	106.75	110.08	109.48	110.11	109.93	112.2	104.33	109.26	106.77	110.67	106.74	109.61
99.664	99.776	102.33	93.432	100.92	97.558	103.86	95.997	100.43	96.247	92.489	98.929	96.71	102.27	105.2	95.52	99.45	100.94	104.89	95.328	102.28	106	99.711	99.003	104.99	95.904	97.045	99.019	94.766	96.622	98.25	95.461	99.588	95.199	102.8	97.387	94.533	103.08	95.936	101.12	99.109	96.356	99.88	96.627	97.369	95.837	101.72	99.113	100.81	97.746
109.23	117.75	111.23	108.92	117.89	104.75	114.99	112.02	111.6	112.63	106.16	109.43	103.67	110.1	106.58	114.27	109.25	108.4	108.61	108.64	111.15	104.14	108.96	114.84	116.31	111.55	115.05	111.64	112.05	111.83	113.09	108.54	109.53	104.31	112.19	112.51	112.17	113.22	111.97	113.33	108.33	115.09	112.07	105.94	108.54	109.58	110.66	108.49	115.65	104.82
97.604	94.511	101.5	96.621	99.459	98.089	97.764	99.268	95.227	97.939	90.793	100.25	94.032	104.61	96.211	102.01	97.148	101	101.19	90.045	97.379	99.301	99.739	100.45	92.325	94.02	100.68	93.32	104.38	91.801	102.66	98.421	96.388	101.89	101.09	94.311	93.053	97.124	104.86	94.958	96.558	104.68	98.933	99.699	104.77	98.032	97.469	102.05	96.049	98.131
117.24	110.1	110.01	104.91	107.28	100.7	108.34	110.67	111.28	106.26	107.01	111.72	108.5	111.24	107.81	108.21	106.14	106.93	104.25	114.94	105.92	113.21	110.17	105.76	104.51	112.74	105.97	111.85	114.27	106.02	110.5	109.55	109.11	102.95	110.87	107.08	114.91	106.14	106.79	111.99	103.43	108.13	109.65	108.65	107.96	110.11	108.36	108.46	105.98	110.11
100.45	97.698	92.829	101.41	98.855	97.664	97.737	98.039	93.905	102.54	99.306	100.19	99.156	103.07	101.14	101.53	93.067	100.91	99.698	104.23	101.13	97.918	93.95	97.483	98.244	94.013	100.83	101.41	101.7	93.37	98.205	98.66	94.727	98.98	98.232	92.84	93.249	102.35	102.22	96.923	97.828	94.548	104.13	92.976	98.056	89.796	97.587	94.469	98.297	102.61
112.34	103.31	105.21	103.88	105.02	108.35	106.09	105.98	101.54	104.23	108.95	108.52	103.29	105.97	105.86	106.32	104.96	96.237	103.92	110.02	111.89	109.47	109.93	102.07	106.02	103.96	107.28	100.67	103.03	99.968	106.2	105.34	106.08	107.37	112.43	104.28	107.28	104.69	105.35	103.27	108.52	111.66	109.53	104.59	104.7	109.32	103.19	114.25	110.03	101.87
109.77	112.06	107.12	101.22	105.79	103.89	105.85	107.87	110.87	106.02	106.26	112.81	104.95	109.46	109	104.51	110.27	103.6	108.42	105.7	109.84	105.98	103.4	107.42	104.66	107.85	100.58	114.3	99.408	106.48	107.38	108.28	105.24	103.35	109.62	106.47	110.12	109.91	107.67	106.66	103.48	104.87	107.26	109.95	102.34	109.53	105.44	110.71	100.6	108.49
96.413	96.158	96.868	95.951	94.938	104.32	101.29	100.37	93.062	93.425	95.778	96.322	99.973	99.487	101.41	94.142	89.609	95.593	101.01	96.16	102.38	89.469	91.453	94.98	99.942	98.974	96.906	104.09	99.898	99.139	97.889	94.873	99.785	97.216	101.4	99.996	104.15	95.994	99.882	106.63	95.506	94.058	104.66	102.23	94.688	92.273	97.146	97.009	103.35	98.314
107.71	92.151	108.12	104.85	104.74	96.651	100.1	104.59	104.36	99.168	96.135	99.505	102.21	104.49	99.925	97.795	103.26	104.36	105.25	103.29	101.87	100.89	106.34	98.054	101.02	97.495	99.278	95.964	99.983	103.91	99.307	98.251	92.935	98.765	101.04	104.14	101.5	97.353	99.882	99.391	103.96	102.11	101.64	100.9	97.661	98.609	95.532	96.12	97.977	97.18
92.295	97.792	101.17	98.109	95.799	97.819	93.159	100.88	107.23	99.504	97.322	98.4	104.47	101.75	101.93	98.243	101.34	94.72	102.55	99.576	94.592	104.35	93.201	98.342	93.762	98.494	98.589	102.48	93.594	91.427	97.239	103.93	101.48	95.508	103.56	95.027	92.991	98.399	97.868	99.355	103.51	99.558	94.763	98.237	99.792	96.637	99.722	104.01	100.84	101.27
107.97	110.2	107.88	107.47	101.07	101.98	109.79	107.05	107.71	106.8	106.62	108.47	106.4	109.3	108.62	110.42	112.46	106.82	105.59	105.23	103.18	105.96	111.72	106.84	110.02	106.45	108.15	113.48	105.62	108.52	108.68	112.18	101.76	110.86	115.02	106.83	108.25	109.67	101.02	107.57	106.18	111.22	106.32	104.8	106.8	110.03	110.27	109.2	108.28	104.86
98.948	98.834	100.66	96.756	93.184	100.93	101.56	98.096	96.99	99.521	104.38	96.979	97.861	98.422	97.413	93.878	96.095	99.475	104.8	89.194	98.277	104.15	97.992	97.047	101.04	99.863	101.48	92.307	105.09	96.301	99.315	92.494	103.32	99.272	98.813	98.272	95.51	95.717	99.058	94.36	105.28	102.97	98.591	100.8	101.53	101.7	93.402	97.657	101.85	94.301
102.5	99.321	97.924	105.29	106.63	105.62	103.31	102.46	95.701	104.68	103.14	100.07	98.613	105.14	102.95	107.43	101.17	103.93	97.621	104.68	102.73	106.41	98.058	104.24	102.64	105.05	97.83	102.05	103.14	106.27	98.33	100.52	106.1	115.91	102.9	107.76	106.68	101.71	111.7	97.457	103.07	107.15	104.17	107.32	101.02	97.067	103.96	103.05	104.67	104.64
111.17	109.4	103.01	109.64	110.99	103.76	106.5	107.36	101.03	106.7	112.21	106.18	110.9	104.71	100.55	109.85	104.7	95.703	109.41	105.85	109.67	97.303	106.84	112.49	100.74	104.21	104.23	110.88	99.851	103.82	104.85	101.81	103.53	107.02	107.57	106.16	101.75	110.41	110.71	108.03	103.66	107.83	108.7	111.35	104.72	103.72	105.97	102.14	104.61	105.28
103.73	98.222	111.51	106.33	108.86	107.01	107.08	104.26	114.53	102.84	101.16	106.69	105.99	102.95	106.95	113.29	104.77	106.24	110.94	106.37	110.75	110.58	107.07	106.06	111.41	100.71	97.353	107.42	106.72	111.55	107.05	103.44	105.03	106.98	107.88	108.32	110.52	104.22	96.612	107.85	105.6	110.73	104.59	106.47	102.48	111.77	108.49	104.12	102.93	105.34
95.895	99.578	98.645	98.454	93.768	99.453	93.916	101.72	101.2	97.697	98.759	105.49	109.59	97.981	94.364	94.962	99.558	97.021	98.109	101.76	103.02	96.38	91.876	99.815	99.529	107.4	102.31	97.567	96.386	101.75	99.392	89.066	99.667	99.502	98.426	101.04	96.03	94.384	97.116	94.882	98.235	97.034	99.113	92.816	96.839	94.582	98.81	96.271	91.627	95.37
98.041	101.31	98.405	96.762	104.53	101.16	98.236	95.487	100.49	100.53	90.757	101.6	97.124	100.46	108.55	93.956	103.03	101.63	98.724	96.611	98.919	104.02	95.915	95.912	102.68	93.193	97.175	98.371	105.09	96.663	101.2	102.55	103.01	98.771	98.358	92.073	103.03	99.536	96.509	98.908	93.419	98.515	98.954	101.96	96.679	94.767	98.29	97.916	104.74	98.761
107.56	112.52	106.52	103.64	108.59	109.76	110.71	113.36	110.6	109.25	112.23	112.58	104.31	100.39	112.92	109.5	104.5	110.57	111.2	107.7	111.61	109.58	117.9	110.49	114.44	106.95	104.77	111.52	103.21	113.38	103.08	104.6	108.31	108.74	98.219	110.64	107.75	105.09	107.26	113.55	109.14	104.5	106.57	114.42	111.46	113.67	110.87	109.67	100.86	113.1
98.428	97.952	101.97	102.06	97.032	93.688	100.99	94.417	96.882	97.945	104.42	91.076	97.583	99.22	97.451	101.21	103.18	95.386	96.226	102.94	99.05	99.155	100.36	95.773	101.83	99.766	99.328	97.553	100.66	96.602	101.52	103.91	98.175	103.51	89.985	101.8	103.42	92.475	95.831	94.271	99.733	93.191	92.63	102.02	99.711	96.804	100.51	96.079	100.61	98.561
117.38	109.95	105.22	107.79	110.97	112.13	113.4	108.56	110.76	108.89	105.26	107.4	116.32	115.9	104.65	113.01	109.69	106.36	112.09	112.24	107.61	103.32	115.68	109.9	103.7	110.78	108.77	113.77	110.21	116.02	106.6	104.43	106.17	110.39	114.56	102.62	111.09	112.48	105.74	102.83	106.12	105.17	110.04	111	110.53	109.45	108.56	113.17	114.12	105.62
102.98	108.34	106.07	111.11	107.54	116.02	113.78	108.27	109.25	117.95	109.4	112.05	103.7	105.25	110.31	107.46	110.57	114.58	106.8	110.87	115.04	110.74	108.19	110.29	103.11	113	117.09	110.59	111.38	112.85	105.3	117.55	112.53	115.05	110.36	107.13	113.71	110.61	111.72	106.65	116.85	113.29	107.51	114.86	109.68	110.55	110.62	108.68	115.57	110.43
108.61	103.38	108.33	101.77	106.98	103.58	110.29	107.99	105.88	107.75	100.81	107.21	105.25	109.24	107.21	104.33	103.01	105.28	104.83	105.58	102.97	106.66	104.39	107.77	104.82	100.53	107.02	105.72	100.67	105.68	104.03	104.71	104.66	102.34	106.98	99.236	108.87	104.65	105.64	109.22	108.31	108.39	102.99	109.33	106.06	105.69	107.04	104.46	109.2	109.79
109.74	107.72	99.335	109.54	107.38	101.61	105.49	102.8	103.85	106.21	103.88	102.07	101.58	102.39	112.42	107.71	106.69	108.15	102.41	104.32	105.09	106.76	106.34	105.91	110.09	103.5	101.6	106.43	106.72	104.53	115.09	104.97	102.13	101.26	106.55	104.99	103.99	103.15	109.46	105.97	101.06	108.65	105.6	106.06	107.79	98.289	109	103.53	101.84	108.21
103.33	112.62	103.26	104.3	108.56	106.24	109.52	105.4	104.75	107.64	110.56	102.46	102.37	109.21	105.74	104.48	108.41	110.62	98.345	108.44	108.35	104.15	104.16	105.08	103.7	107.55	102.19	108.99	102.9	100.3	108.42	106.2	104.79	108.2	109.16	106.09	110.74	105.05	114.15	107.05	109.6	101.57	97.79	106.2	106.87	104.31	108.44	103.08	103.14	106.28
107.63	110.43	111.7	105.02	104.39	100.62	107.36	106.45	105.43	106.79	109.21	112.33	103.4	108.45	107.15	102.11	102.8	110.54	108.16	113.7	112.91	113.11	106.2	101.74	104.34	104.54	110.71	110.65	109.93	112.25	101.87	105.97	106.84	101.51	111.01	110.74	110.22	110.34	105.88	110.72	111.72	105.34	107.98	105.25	105.69	118.12	102.67	107.1	111.91	111.36
97.781	100.88	106.19	104.5	107.79	100.21	109.47	107.72	105.23	103.49	108.85	108.59	103.73	104.08	109.86	104.13	105.24	111.34	106.03	109.55	112.63	107.91	100.2	109.43	102.91	108.63	106.42	100.04	104.31	103.92	109.74	103.3	106.16	104.54	103.45	105.63	109.22	107.44	104.72	115.22	101.18	104.7	107.67	110.5	104.52	108.72	108.23	104.95	103.15	106.37
97.828	99.206	107.66	106.38	107.81	111.04	113.36	101.92	98.942	100.84	103.74	109.42	103.73	98.63	106.23	102.48	101.3	102.2	102.74	105.31	104.29	109.61	105.87	103.15	106.71	105.49	104.45	107.82	99.18	103.31	106.54	108.38	108.35	108.38	101.2	106.03	99.436	102.73	105.87	104.1	104.94	105.92	103.63	103.29	111.2	112.37	111.4	104.64	97.9	110.56
109.92	103.88	106.27	107.09	108.21	101.49	105.8	102.2	109.76	107.82	103.92	108.28	105.29	108.18	105.5	100.19	107.05	110.35	106.51	106.31	107.62	100.42	108.29	106.59	105.73	110.18	105.13	108.34	104.4	111.99	104.22	96.492	108.96	113.02	105.67	111.27	103.12	108.05	107.39	106.51	100.09	107.7	106.55	107.88	108.91	102.51	101.47	106.03	103.34	110
105.56	108.93	114.15	108.93	108.49	108.42	107.65	103.38	100.15	105.89	101.59	109.35	112.79	113.08	106.74	108.79	102.33	108.13	105.4	103.25	103.15	105.58	104.25	116.03	115.19	110.79	111.96	111.72	112.57	103.48	111.29	102.67	115.19	106.61	105.4	114.2	110.81	108.42	110.52	103.33	108.16	110.16	108.38	105.35	116.77	108.05	103.56	113.98	117.28	110.81
106.47	114.44	99.697	108.37	101.42	106.77	99.587	110.8	114.88	108.23	111.5	106.14	100.77	106.32	108.34	104.23	109.77	105.16	108.21	109.01	112.09	103.94	111.46	100.81	105.54	105.07	109.13	109.84	105.98	107.45	105.45	104.78	106.25	104.46	107.64	113.44	109.82	108.61	101.82	109.8	110.68	110.24	114.18	111.19	107.42	109.38	106.29	106.97	104.75	102.17
104.38	102.76	102.98	104.9	106.47	106.24	107.87	108.89	100.96	109.83	102.62	107.15	103.61	103.08	106.63	108.17	99.591	107.26	112.56	99.399	103.8	102.08	102.51	106.41	103.77	104.1	103.35	102.88	105.43	105.85	104.6	106.11	109.21	104.79	109.36	104.85	114.77	105.39	105.21	103.95	104.07	102.84	104.45	106.84	104.09	108.57	109.1	104.37	103.29	103.4
100.24	94.227	102.66	95.006	103.85	94.623	95.13	96.869	99.263	102.62	93.36	99.407	100.52	96.14	98.06	94.085	102.11	102.36	97.503	100.02	99.755	97.379	101.73	100.38	98.665	97.329	99.399	97.007	97.706	101.29	100.48	100.81	93.441	95.322	94.662	101.96	87.985	94.366	93.39	98.846	95.985	103.07	101.1	97.202	94.176	97.891	89.281	102.49	94.492	93.509
106	109.32	108.9	106.42	109.47	101.33	106.7	106.87	108.76	108.78	103.14	107.8	111.22	104.9	113.09	109.58	108.16	111.29	101.33	105.28	107.81	103.8	108.39	111.62	112.04	106.99	109.13	108.38	107.7	111.76	108.45	106.63	110.22	110.33	110.79	107.85	108.44	113.82	105.86	104.73	114.24	108.85	109.24	108.57	109.03	111.26	105.39	105.73	109.12	109.17
98.323	101.39	95.488	98.737	98.671	102.03	104.32	97.632	96.333	97.492	97.673	87.71	101.12	92.501	92.754	97.48	93.817	93.6	85.386	101.42	102.71	97.226	97.677	96.138	98.356	91.553	93.24	101	98.267	100.76	93.009	94.958	98.669	97.183	103.49	98.002	94.711	100.21	97.454	95.285	99.86	96.95	98.689	98.883	99.234	92.012	97.081	95.483	99.162	100.91
102.58	105.11	108.18	105.44	102.38	105.15	105.11	107.41	103.3	101.28	103.95	106.38	102.07	103.77	106.66	106.89	112.06	110.97	105.67	98.649	102.49	106.07	107.31	106.02	105.69	107.55	103.72	108.99	109.37	105.83	100.75	111.87	101.12	108.97	106.7	109.9	104.98	111.13	105.86	102.67	98.614	101.23	103.76	107.29	113.16	106.43	102.19	102.59	112.25	108.04
104.76	105.41	111.84	106.08	110.52	110.65	107.58	111.24	109.24	109.93	105.91	108.22	107.58	112.5	102.78	108.63	105.7	109.21	101.63	108.14	110.72	103.59	101.81	112.83	105.34	108.08	106	105.38	109.59	115.76	108.28	107.43	114.66	103.44	110.83	110.74	111.67	107.7	113.87	114.76	110.58	108.27	106.78	105.41	110	107.5	108.45	111.29	112.55	106.42
109.93	107.79	112.83	113.58	114.27	109.19	106.03	107.48	115.03	112.9	113.38	114.39	109.15	109.37	107.7	109.23	107.88	111.17	117.86	110.83	110.8	110.75	116.19	113.59	109.33	108.51	112.03	113.01	113.06	107.27	105.86	111.22	115.22	106.35	106.63	108.38	110.72	113.82	112.98	99.241	107.71	107.97	108.94	113.36	109.54	108.06	105.2	113.76	110.47	108.29
94.601	98.475	98.582	104.36	100.42	98.792	98.386	99.753	98.021	99.025	101.86	101.44	100.03	101.97	99.392	101.91	98.45	98.63	95.468	107.46	101.91	102.05	100.13	98.353	102	106.16	100.77	103.72	101.74	98.318	104.52	103.27	102.35	102.36	99.885	100.5	98.879	102.97	100.33	96.712	103.91	104.66	97.365	98.482	98.731	101.35	96.812	96.065	91.563	98.655
104.16	102.07	105.38	106.2	102.34	108.3	106.18	107.02	103.06	114.75	108.76	105.22	105.85	103.81	105.05	103.96	105.22	109.14	100.72	115.36	103.04	100.57	103.37	108.16	107.89	104.88	105.18	108.79	106.43	108.43	103.68	106.57	100.34	108.24	106.38	102.72	105.44	104.47	102.65	100.14	104.35	109.26	107.46	101.41	103.15	110.05	102.8	108.38	105.28	107.73
105.12	101.12	100.06	111.3	110.75	111.25	102.68	102.42	103.64	98.474	113.08	102.79	101.96	105.98	105.85	102.57	106.23	104.6	106.49	105.28	103.59	112.42	110.2	98.564	108.8	108.89	103.12	108.88	105.52	105.3	101.55	107.07	108.57	103.23	110.01	104.49	108.02	104.82	107.4	111.55	110.56	108.45	107.64	106.11	103.93	100.73	101.65	104.87	98.675	108.94
103.36	96.918	96.504	100.11	98.989	99.89	106.15	104.72	100.6	101.09	97.522	94.044	93.057	97.497	98.816	107.05	97.004	99.201	104.19	98.316	104.07	99.947	100.47	102.74	102.56	99.337	101.19	100.67	106.87	103.45	97.97	93.324	107.32	103.49	98.419	104.05	107.39	94.772	99.512	103.95	101.8	104.12	99.142	103.7	101.55	98.781	102.25	96.012	99.084	107.79
103.26	108.96	107.37	106.66	111.26	102.23	107.25	106.75	104.04	104.89	105.33	112.67	107.61	105.9	108.79	108.11	107.88	107.58	113.68	114.5	100.71	112.37	105.87	103.18	114.31	110.27	112.75	108.81	108.27	107.41	102.66	105.95	108.7	108.03	116.74	115.42	108.79	110.86	110.73	106.39	104.96	106.84	111.03	104.42	106.83	100.35	108.48	109.31	110.25	104.91
99.08	103.28	107.11	100.36	104.6	108.01	103.52	103.3	102.28	105.82	100.91	103.53	107.09	105.53	106.21	99.633	99.665	103.33	103.28	106.14	104.1	103.18	104.12	103.68	96.435	101.74	102.97	101.44	101.47	105.2	103.3	97.383	99.166	95.184	102.16	103.84	95.163	104.64	103.68	100.53	100.17	107.27	102.41	106.13	98.761	103.35	102.72	103.95	102.03	94.16
108.55	108.94	103.44	102.62	110.4	110.3	110.6	110.53	110.25	107.53	108.1	105.73	103.72	103.59	104.87	107.5	106.11	106.4	104.88	108.54	109.21	107.88	103.77	108.39	109.18	109.04	105.59	105.22	106.39	115.1	107.69	115.76	103.01	110.89	106.96	108.52	108.06	106.07	108.01	105.12	102.87	110.54	106.59	104.78	104.4	109.11	104.04	109.89	114.49	106.78
99.573	104.2	108.56	110.73	110.25	104.88	103.24	104.76	106.71	100.23	103.94	113.96	109.17	110.17	107.33	113.59	109.13	111.44	109.5	103.02	112.13	108.71	98.684	108.87	103.81	108.01	98.536	99.17	104.92	102.29	108.22	104.36	108.05	106.6	109.97	103.92	103.82	111.96	105.54	108.8	106.75	107.6	107.58	106.46	104.12	111.06	106.71	101.32	110.63	100.84
98.571	96.782	107.58	97.748	106.36	99.967	101.54	102.8	100.8	102.89	97.078	103.68	101.97	101.06	99.012	95.697	97.498	98.437	100.97	100.83	103.7	99.918	99.253	102.22	95.01	98.696	104.29	100.46	98.535	104.48	97.76	105.28	97.414	101.69	96.655	100.39	99.165	97.971	101.11	94.928	95.842	96.782	100.59	99.035	103.74	91.682	101.18	102.79	95.167	97.459
105.34	107.82	107.83	108.85	105.15	109.27	109.25	108.26	108.6	115.12	102.39	108.15	107.66	109.2	107.56	108.48	107.69	109.66	108.46	104.41	105.29	103.32	104.84	103.09	116.43	112.71	109.84	101.88	110.65	108.27	105.71	108.81	109.26	96.881	96.907	101.99	114.19	107.08	106.29	108.65	106.59	107.78	113.29	109.56	103.65	108.36	109.17	106.24	109.95	105.2
107.43	106.23	106.46	109.92	109.19	110.36	108.68	105.19	106.43	106.92	105.06	109.21	105.08	109.48	103.93	103.47	103.71	110.84	102.04	106.74	106.97	109.23	111.24	98.508	108.02	106.92	104.28	110.42	106.56	107.27	107.48	103.34	106.63	107.06	100.07	106.4	107.56	104.01	108.7	110.75	105.78	103.17	109.2	108.73	102.13	106.68	113.63	105.04	104.63	102.79
113.29	111.73	112.36	114.74	110.53	109.17	111.21	106.47	114.51	101.78	101.68	109.27	109.03	108.35	106.12	101.15	117.02	104.35	106.68	108.59	109.91	100.2	111.65	104.52	106.6	104.71	106.01	106.75	106.63	116.05	107.37	112.22	105.49	100.73	107.99	103.31	111.84	112.4	112.28	105.06	106.89	111.39	107.14	106.52	105.27	109.56	103.53	106.74	109.03	108.66
97.962	93.014	99.817	101.67	100.55	103.85	89.305	96.389	99.91	102.98	98.421	96.063	99.191	100.79	97.567	105.02	96.748	101.93	96.358	101.04	94.334	106.9	101.34	97.361	92.978	92.441	99.307	95.193	101.78	99.778	95.29	99.775	92.185	100.93	96.648	96.021	97.254	100.02	100.44	99.586	96.7	102.2	101.09	96.445	100.57	106.37	96.602	98.955	99.799	95.966
111.05	111.83	106.13	107.07	109.71	105.55	109.68	111.52	106.71	110.12	107.94	112.72	112.18	111.78	112.45	108.41	111.04	109.38	111.99	112.28	107.37	119.62	108.06	115.47	113.83	104.05	113.26	106.09	109.08	110.8	117.04	114.49	112.08	112.81	114.25	111.37	111.18	105.63	110.9	114.45	109.01	116.28	113.14	112.03	114.19	111.37	112.95	109.28	108.75	111.78
100.83	99.455	100.82	102.06	101.97	103.3	97.57	105.58	98.505	105.42	104.41	98.457	108.01	101.53	100.33	100.94	98.426	101.69	99.084	99.907	99.591	95.354	98.86	100.51	99.546	97.14	102.95	96.147	105.14	101.92	99.232	100.85	100.6	100.68	102.79	103.93	100.19	100.73	97.849	100.05	97.104	96.772	102.47	100.37	101.14	103.04	95.732	100.23	96.121	104.11
105.82	110.95	106.77	104.78	110.17	116.95	110.51	108.15	108.46	108.29	107.12	101.31	113.1	104.76	105.11	107.82	107.1	108.27	107.31	111.28	104.04	107.53	104.13	108.76	109.2	105.14	109.95	104.7	107.22	113.55	107.44	105.27	101.46	103.89	112.36	101.88	104.87	106.3	107.77	109.89	108.16	108.29	105.21	104.79	103.57	106.52	110.89	109.48	110.06	114.29
108.97	111.69	111.64	105.66	109.89	111.3	107.62	106.28	109.63	106.37	104.92	106.71	110.65	102.61	104.28	112.41	108.26	111.63	108.7	111.99	106.31	109.52	103.64	104.03	106.03	100.16	113.39	110.43	107.44	109.7	102.6	104.64	107.7	107.65	105.27	110.77	109.13	105.23	111.85	107.42	111.52	110.69	105.52	108.26	109.38	111.31	114.01	113.72	100.54	103.07
107.21	108.27	106.87	109.56	108.03	104.78	106.38	111.58	111.29	106.86	105.42	101.41	105.09	101.84	102.74	109.17	107.62	111.55	101.87	104.32	102.69	107.67	104.93	107.47	106.33	99.575	104.99	104.64	106.09	104.46	108.73	102.57	115.26	108.67	93.41	107.26	105.33	105.69	107.94	107.12	105.32	105.36	102.49	105.38	113.63	103.13	109.78	108.97	111.24	100.32
102.9	104.71	96.212	106.96	104.43	103.94	112.29	110.49	104.36	101.78	109.45	104.75	106.22	111.44	104.13	108.02	109.76	109.31	107.74	105.4	112.04	100.91	102.72	104.08	101.84	112.69	104.07	107.89	106.34	107.42	108.71	110.79	108.5	109.2	102.4	106.15	107.03	107.63	108.28	107.26	104.06	106.31	96.103	108.41	109.7	102.52	104.91	106.57	106.11	107.26
104.26	103.62	111.59	101.38	109.1	104.38	113.76	111.97	104.56	106.17	96.248	106.42	107.57	107.11	103.2	106.68	107.88	105.86	100.51	105.07	102.2	111.57	102.16	109.27	109.4	108.73	106.33	113.06	109.27	105.35	102.56	105.54	103.04	108.48	108.56	108.01	102.52	106.07	105.41	104.95	105.97	99.102	103.64	105.72	109.12	105.46	104.95	110.13	101.59	116.83
105.12	111	106.84	112.43	105.65	109.35	106.22	113.85	106.79	106.29	101.96	106.19	108.52	105.26	108.78	109.77	104.74	108.53	108.39	102.43	109.35	107.51	112.24	112.97	104.15	112.77	103.83	105.52	107.35	108.29	108.57	112.56	100.95	104.99	105.93	112.93	106.96	107.13	102.27	105.74	108.31	107.08	99.415	104.29	110.9	104.26	111.74	107.11	105.15	104.84
108.09	107.04	104.09	103.91	108.59	106.52	104.85	107.78	115.63	110.27	99.161	103.32	106.55	100.39	108.31	100.58	107.35	105.17	105.58	102.54	101.42	113.48	106.08	103.82	110.08	99.882	100.71	107.34	107.55	109.06	99.423	103.88	99.417	102.02	106.34	104.92	102.11	111.59	100.15	103.78	105.48	104.91	113.39	107.05	101.79	102.54	105.76	105.24	101.21	112.96
112.29	104.71	107.92	104.04	103.42	103.95	101.82	104.47	101.96	106.92	100.93	108.37	107.67	111.93	106.9	111.14	109.24	109.25	107.91	101.09	111.94	107.96	105.12	110.53	104.96	104.18	109.05	102.28	103.98	110.42	103.41	103.79	110.38	108.17	101.07	107.99	101.41	107.82	113.66	113.94	104.02	104.71	104.58	105.26	98.433	108.55	103.07	108.7	111.25	106.93
107.86	102.9	105.06	101.72	103.3	108.02	107.54	106.91	95.625	111.47	107.6	109.33	106.49	98.417	105.75	102.41	100.66	106.54	106.08	105.07	101.46	108.2	105.11	108.7	103.38	106.54	100.27	101.74	108.39	108.2	108.96	99.963	110.78	112.02	102.26	101.63	107.57	105.64	106.39	109.06	109.01	105.43	101.87	110.51	104.7	105.03	104.62	110.82	106.47	107.87
107.51	113.59	108.25	106.95	103.82	108.08	112.64	110.59	110.34	105.48	106.31	109.22	107.48	103.96	111	111.7	109.11	105.84	108.61	113.43	107.72	110.6	109.03	107.96	103.21	109.25	106.31	105.98	107.21	111.85	106.04	106.29	110.2	112.09	107.63	106.87	109.08	106.87	109.44	107.27	108.82	111.45	111.06	114.06	112.61	101.84	108.95	115.11	111.19	110.96
108.65	112.14	110.08	107.79	99.446	102.16	106.4	102.63	106.19	105.16	109.54	105.14	99.774	103.54	110.81	104.38	102.68	105.25	106	110.15	102.67	101.93	105.46	100.03	99.482	103.99	108.27	103.5	105.4	101.77	105.32	104.59	106.79	104.24	100.98	97.229	100.74	108.54	102.85	107.43	104.13	108.32	100.52	109.93	100.65	102.69	104.41	105.64	102.85	104.16
107.55	101.42	110.81	110.44	103.98	109.94	105.34	112.67	106.57	111.48	106.4	110.55	111.52	109.3	112.31	104.76	105.14	109.41	110.42	100.1	109.73	102.58	105.5	109.17	105.77	110.25	110.2	105.76	101.54	103.35	110.01	108.08	108.62	107.44	111.02	109.71	114.44	111.32	103.96	106.81	107.72	105.59	102.6	108.25	105.8	106.88	103.52	108.35	107.78	112.8
108.09	110.04	109.51	112.23	111.14	103.11	108.98	112.78	107.19	104.54	110.35	107.43	106.03	111.79	106.17	106.12	108.11	108.35	112.95	110.98	107	103.29	106.47	110.79	110.79	109.08	111.71	103.47	112.49	108.55	105.6	106.34	104.13	109.34	104.83	109.57	112.44	116.48	108.76	112.22	108.65	108.8	104.21	99.133	107.2	108.83	112.79	112.74	104.48	114.29
111.86	113.33	113.42	101.47	102.86	114.4	103.61	109.62	109.72	108.16	106.94	109.47	111.21	109.43	104.97	106.73	106.29	111.53	107.36	104.13	102.59	101.55	108.14	113.15	106.52	109.87	110.46	105.37	109.73	103.73	105.28	108.66	106.46	109.93	109.6	106.24	102.71	113.23	111.14	109.24	110.29	111.89	112.66	112.59	111.09	110.35	100.92	106.42	104.2	107.3
114.74	104.31	115.11	107.55	106.66	106.53	106.43	111.35	105.47	112.71	111.93	102.9	101.47	108.18	109.73	102.74	109.05	114.12	104.3	108.6	108.91	106.1	114.22	106.06	107.99	101.59	106.91	107.48	109.95	107.86	107.08	101.86	100.59	105.45	107.6	102.71	107.13	108.77	107.53	111.81	107.23	105.31	108.71	107.43	107.48	111.88	105.71	104.35	105.75	106.87
96.182	107.58	102.26	112.89	111.96	102.69	100.81	106.58	106.72	97.172	102.73	101.12	101.68	103.58	94.642	112.81	110.93	103.34	109.04	107.31	107	107.5	99.286	103.69	104.77	105.22	105.53	107.3	99.685	107.24	101.96	108.93	115.05	109.12	105.29	108.3	107.91	102.75	100.55	108.79	109.16	108.08	112.51	106.13	102.8	106.49	105.7	104.07	107.62	105.89
99.524	98.713	97.365	104.36	102.92	102.65	100.18	97.793	98.631	100.23	93.925	89.199	95.773	107.04	99.601	94.065	96.723	97.367	102.63	94.349	98.921	93.707	102.83	97.761	97.926	95.459	97.841	101.81	98.366	105.11	99.228	98.668	96.844	99.524	97.58	104.59	103.03	103.07	92.96	100.28	104.02	98.136	92.976	95.663	92.29	98.436	102.45	98.065	92.825	91.581
105.57	104.32	105.95	107.77	111.14	107.5	108.4	103.75	104.21	111.28	104.21	105.62	108.08	107.07	109.16	107.72	105.92	107.26	106.16	105.24	106.99	103.11	105.52	110.23	108.18	105.07	109.33	107.35	107.06	108.03	104.83	101.35	103	110.01	106.7	108.9	112.24	101.34	112.06	103.78	108.91	106.53	103.24	111.21	101.11	104.16	110.39	108.9	106.5	106.08
104.43	102.43	104.42	101.78	107.85	104.51	102.58	103.32	107.02	102.7	97.58	104.73	107.29	110.02	100.38	107.4	104.63	102.92	105.68	99.968	107.22	110	107.73	104.64	107.86	108.62	108.85	106.48	109.26	100.25	101.86	103.46	108.75	104.42	107.89	107.13	103.93	107.99	102.3	102.63	105	102.85	96.49	100.73	104.71	109.8	103.63	110.74	111.91	105
112.59	115.48	110.42	106.19	111.26	109.62	112.57	111.56	109.49	108.83	114.5	105.34	111.82	112.06	110.97	113.43	113.12	108.77	110.42	109.15	113.56	106.96	110.48	112.13	109.84	117.89	107.46	102.19	108.08	111.76	114.94	113.18	110.72	110.95	111.78	114.4	112.9	113.84	106.23	110.3	113.86	108.56	112.07	109.21	111.86	103.68	118.8	110.97	109.25	108.91
107.94	110.96	103.55	111.7	102.32	101.89	101.46	101.51	107.19	115.71	107.54	106.98	110.88	106.62	110.55	110.29	103.5	106.51	107.28	106.13	107.7	110.01	113.42	107.44	112.26	113.75	109.4	105.41	108.7	110.8	107.76	105.43	111.27	100.64	108.54	110.57	106.83	106.43	102.1	108.03	104.14	107.94	112.25	113	105.63	115.29	113.8	103.39	106.59	107.7
96.358	94.367	102.24	102.97	94.371	102.25	101.1	97.182	93.548	101.12	100.97	97.669	92.631	95.465	105.9	96.137	98.73	93.21	99.713	97.436	99.78	101.52	96.615	93.844	101.1	98.968	99.867	101.25	103.8	94.581	92.889	100.23	92.196	97.998	96.226	95.501	94.368	92.216	99.573	94.402	93.529	98.601	96.441	99.549	96.137	97.663	94.826	100.91	101.49	96.05
94.517	95.486	91.81	95.744	98.543	103	97.002	101.31	104.9	88.908	94.579	100.87	97.07	94.292	97.211	97.753	101.62	97.112	101.06	96.469	99.469	94.494	95.872	94.035	101.35	101.45	98.216	98.03	101.94	101.7	94.08	98.981	97.954	100.57	96.343	102.92	104.39	91.872	94.08	104.25	103.96	94.3	91.493	92.204	97.663	98.985	96.431	92.039	96.893	97.691
105.8	108.67	99.578	108.82	110.55	107.26	95.028	103.25	104.69	107.58	110.47	104.17	100.98	105.05	105.28	108.16	103.89	111.76	109.54	111.39	105.67	103.39	104.76	104.04	104.42	107.26	108.04	103.77	103.81	109.42	108.6	107.73	100.93	111.45	103.2	103.71	112.67	102.23	98.829	115.44	111.84	109.02	110.22	107.14	110.74	107.77	112.06	110.41	106.37	105.13
102.45	114.04	103.62	107.85	101.76	101.32	110.33	115.82	105.97	106.47	95.224	104.55	102.15	109.05	108.49	104.9	106.31	103.49	109.12	108.53	105.22	102.38	110.62	100.52	98.344	110.45	104.94	107.61	100.78	103.14	100.73	107.74	105.84	100.55	104.58	99.649	107.21	109.5	102.33	107.89	99.802	105.24	96.58	103.1	108.32	104.94	97.379	107.63	105.35	113.06
100.12	97.47	100.7	99.884	96.897	96.338	97.682	92.719	99.897	96.008	102.06	99.309	99.165	104.73	99.934	97.413	96.805	97.322	98.931	97.304	97.328	99.322	94.988	101.94	98.858	98.367	95.101	99.535	93.437	104.2	94.51	101.19	100.24	105.69	100.73	101.7	97.601	93.621	97.632	99.71	91.294	100.66	100.64	101.26	93.831	98.197	97.635	97.375	96.982	89.159
103.51	111.01	101.86	105.13	102.48	101.54	109.1	108.87	104.22	105.9	105.8	108.68	112.96	107.42	110.9	110.47	109.13	103.89	111.75	104.46	107.8	103.63	107.38	109.48	105.96	104.11	108.66	111.56	106.9	102.81	113.61	102.94	105.74	107.46	104.72	102.73	100.85	112.3	99.765	105.02	113.17	103.83	98.171	111.16	104	103.14	107.03	107.69	101.93	106.19
105.03	108.71	113.18	103.13	102.81	104.55	103.4	106.31	110.67	104.42	105.95	104.26	98.835	101.02	110.79	110.72	103.23	106.74	104.93	101.31	104.25	103.26	107.36	104.72	105.66	102.92	103.27	108.99	104.87	99.923	107.5	110.57	107.08	108.93	106.25	108.05	101.77	100.28	111.02	103.11	107.3	106.56	104.68	101.27	103.32	104.31	102.44	102.57	108.53	101.78
105.8	101.36	96.456	99.856	100.08	99.617	94.124	98.005	91.103	98.819	100.44	93.93	105.94	96.399	104.44	98.061	97.828	101.52	100.43	107.67	103.39	104.18	100.62	99.867	105.73	102.14	98.978	100.75	99.033	99.39	100.01	97.062	101.66	98.326	96.497	102.89	92.226	99.718	105.87	100.79	98.936	97.532	102.61	100.76	97.409	99.836	101.8	98.185	102.75	99.415
100.62	105.61	111.85	108.07	115.01	102.15	104.83	105.35	116.57	104.73	106.19	106.75	107.98	107.13	109.36	103.91	111.37	106.33	101.84	108.23	108.06	102.75	106.99	111.11	108.79	109.61	101.44	106.15	107.09	111.45	104.04	108.17	105.15	110.07	108.12	104.44	102.64	105.08	104.52	104.27	103.46	109.21	109.49	105.2	106.86	107.05	109.03	108.14	107.27	109.92
110.15	107.25	104.79	102.47	108.09	103.89	111.79	102.86	105.12	108.17	111.52	97.8	110.62	99.65	109.74	107.81	104.42	104.65	110.76	105.47	108.33	107.54	103.17	108.49	106.37	107.07	107.64	107.59	101.39	110.14	109.29	111.41	106.74	106.1	110.16	104.3	98.239	108.58	111.87	113.82	104.26	102.61	110.05	106.74	102.38	100.33	102.62	105.44	109.37	108.46
101.94	99.807	98.28	91.209	104.69	99.915	99.396	100.27	94.815	98.018	99.359	97.846	96.809	94.918	100.4	97.933	99.305	97.06	99.597	103.24	95.897	101.23	98.332	99.842	94.042	92.553	92.104	98.606	99.31	100.98	101.39	98.702	105.53	100.8	98.601	93.411	90.782	101.66	95.958	101.12	102.6	102.17	92.966	95.468	96.861	95.013	99.518	96.117	96.527	96.58
109.79	104.03	105.07	107.58	106.56	109.35	102.58	111.84	104.06	110.04	103.58	108.55	105.71	105.37	109.89	111.11	106.82	103.06	107.35	110.86	106.4	108.54	103.38	105.21	107.96	106.22	106.08	105.99	103.68	108.35	104.81	107.57	105.1	107.49	103.09	107.35	98.138	104.01	98.448	99.776	105.1	104.62	103.39	106.76	103.44	102.15	106.97	105.4	110.43	104.84
100.77	106.38	102.17	108.03	107.69	107.26	106.4	104.38	111.18	104.7	97.831	98.321	97.237	112.24	105.29	103.49	107.65	100.81	101.21	109.25	111.57	102.65	110.54	101.55	103.77	104.29	107.43	100.61	108.67	102.67	106.39	105.96	104.65	106.68	108.51	101.46	109.43	106.85	110.55	104.27	100.08	106.42	109.65	106.69	103.54	105.51	97.649	106.15	104.01	112.23
92.453	94.931	97.102	94.739	92.669	94.306	93.765	96.071	96.326	95.568	99.942	89.146	100.5	102.63	94.953	100.56	101.89	100.99	98.587	95.057	96.893	94.718	96.434	95.532	96.553	99.719	99.031	95.613	101.82	97.305	103.29	92.864	99.484	101.79	96.923	95.481	99.258	95.242	94.744	96.881	97.464	98.159	96.395	94.168	99.62	91.416	98.055	98.782	103.12	98.568
116.79	107.46	106.49	105.09	112.08	108.11	112.48	112.67	107.01	108.52	111.77	108.18	102.71	117.23	111.14	108.01	107.84	111.36	112.44	107.26	110.25	107.88	107.54	109.56	106.51	113.86	105.69	104.63	113.86	100.61	108.6	108.02	106.35	105.09	107.78	110.56	104.87	102.2	112.5	112.69	106.5	110.87	107.66	113.65	107.4	107.31	110.99	113.2	109.78	111.18
109.19	108.28	110.76	109.23	108.48	105.98	102.91	104.7	107.25	111.68	102.88	107.6	109.72	109.75	105.57	99.948	111.57	108.6	106.75	104.97	110.43	104.28	99.581	115.72	105.11	108.99	105.63	101.4	112.24	104.8	108.07	111.76	103.02	108.49	110.16	113.72	112.73	105.75	111.25	109.15	103.29	107.01	101.39	108.4	101.4	105.92	102.42	108.5	112.71	103.68
105.9	103.99	104.45	104.6	101.2	100.69	106.01	102.6	107.17	103.65	100.98	107.34	107.76	107.21	102.89	100.76	104.36	102.7	95.72	102.04	106.67	107.1	102.62	101.17	110.43	103.44	107.58	102.63	102.63	104.4	103.66	100.48	104.35	101.88	104.62	104.42	98.655	105.48	105.38	105.39	106.97	103.63	109.55	107.73	110.06	106	102.94	107.56	107.29	111.34
110.67	107.16	107.9	106.74	114.19	110	114.87	98.632	108.59	108.46	109.15	111.26	109.63	111.43	107.34	106.59	105.93	105.59	109.19	104.4	107.71	106.47	108.52	110.06	111.49	105.54	110.36	102.57	110.06	108.73	107.88	106.51	109.2	106.04	109.36	106.99	107.44	103.27	106.01	102.08	109.49	105.14	109.61	106.61	117.53	105.82	109.76	103.66	106.85	104.37
101.65	100.08	100.26	107.74	103.95	108.04	107.03	103.06	111.98	107.46	106.99	107.35	103.63	105.94	109.95	104.73	101.49	110.63	109.04	109.7	107.58	106.64	103.4	104.89	109.47	100.54	103.64	107.82	105.27	106.98	102.32	102.99	103.83	103.29	104.11	99.933	103.61	99.779	106.38	111.36	103.73	105.81	104.44	99.059	101.02	103.93	104.77	104.95	106.29	108.78
109.15	107.17	105.27	109.57	103.29	108.95	110.89	108.21	108.3	107.96	113.7	109.28	100.41	110.72	107.67	106.44	106.27	108.54	105.22	100.51	110.35	112.96	110.9	108.42	108.01	101.58	100.57	114	99.956	108.43	107.39	105.25	110.06	104.89	104.91	103.56	110.85	102.45	108.66	107.79	110.24	107.17	106.98	102.98	111.2	110.07	102.52	105.65	105.42	106.09
93.515	96.008	100.96	101.55	99.214	99.487	100.84	103.77	100.07	95.988	98.599	99.835	100.32	101.63	101.88	100.7	96.11	99.74	99.842	99.057	102.95	101.12	102.99	98.065	96.533	100.47	95.255	93.289	99.616	91.091	99.067	96.245	99.071	94.498	98.534	96.103	100.98	97.139	103.53	101.29	104.31	102.6	99.612	99.418	99.918	99.257	93.475	95.769	101.04	93.034
103.01	111.35	104.56	107.73	105.47	105.37	107.01	104.84	107.46	114.8	105.33	107.21	107.79	103.97	99.83	105.79	103.18	103.49	104.8	111.58	107.28	107.12	100.44	108.55	108.29	102.99	111.9	109.75	103.49	108.14	103.3	105.1	107.99	109.13	106.56	108.6	109.67	105.1	103.47	104.82	104.89	107.49	106.43	102.7	104.85	104.38	107.62	99.661	110.6	109.36
97.692	102.11	95.404	99.92	101.61	97.425	100.65	100.29	97.496	106.5	103.66	97.479	96.491	97.311	94.389	104.19	97.669	98.781	94.941	99.965	101.83	95.152	100.19	103.76	97.412	100.31	98.1	93.793	101.75	100.21	96.001	92.72	97.088	94.641	99.086	97.944	89.907	101.51	97.239	95.271	102.13	101.12	92.809	101.24	88.952	101.66	98.417	97.449	102.64	97.948
107.94	109.64	107.71	103.58	108.82	105.34	111.12	108.59	104.73	101.54	109.97	106.76	108.54	107.34	104.96	109.79	114.06	113.99	108.22	114.93	106.87	106.03	107.5	106.97	101.26	103.81	112.09	103.19	110.09	106.44	107.69	106.92	105.63	109.98	108.19	109.27	103.68	109.71	111.65	106.67	109.4	113.68	112.06	106.2	108.52	109.25	115.44	107.73	103.83	108.37
106.93	102.23	101.3	103.29	101.68	109.62	100.2	109.06	106.49	108.93	110.74	110.47	103.41	102.69	109.53	100.01	107.5	109.63	101.3	103.13	107.83	106.67	97.637	100.06	108.61	109.7	107.37	107.68	108.64	106.24	107.35	103.75	108.15	111.92	105.98	100.7	98.693	104.9	109.65	108.07	100.97	99.923	105.24	107.56	101.45	103.42	101.67	108.68	109.05	107.54
97.916	98.52	93.403	105.43	97.526	99.355	96.598	98.355	109.07	101.69	103.53	98.403	97.976	96	98.132	98.909	98.447	95.276	106.65	100.74	100.03	103.84	96.558	101.48	98.637	101.28	100.85	101.41	104.6	100.36	104.01	97.12	97.957	102.77	103.67	103.36	96.375	96.807	94.861	98.005	102.89	101.52	99.124	100.16	98.42	97.531	97.281	95.064	101.14	99.374
98.95	98.443	98.958	99.875	97.703	97.108	101.44	96.72	100.34	97.381	102.61	100.19	93.305	97.503	96.45	95.58	101.24	100.91	91.556	100.84	105.3	99.269	103.17	104.01	99.087	96.465	95.212	96.263	99.375	103.38	97.11	103.72	99.558	93.282	96.448	95.203	98.329	98.29	97.831	100.78	90.834	99.355	106.75	103.57	101.06	96.33	96.547	99.352	98.236	100.84
109.34	106.94	102.14	104.93	111.48	108.11	107.28	106.73	107.98	104.44	103.04	110.33	109.54	109.96	105.85	107.49	104.19	106.96	111.95	107.25	106.73	108.57	99.893	109.55	108.59	109.15	109.82	114.48	102.53	113.29	110.61	108.18	103.92	103.66	110.19	103.95	108.19	107.88	107.39	116.51	102.28	105.67	110.07	102.88	102.71	106.57	110.89	106.26	104.95	105.27
102.77	106.79	105.37	96.703	100.38	103.13	110.04	110.36	102.91	97.403	104.04	104	95.723	101.37	99.307	96.26	96.755	100.84	108.46	105.79	107.2	99.874	102.14	106.97	101.94	106.56	99.677	101.76	105.66	100.83	97.333	105.74	106.7	102.84	96.36	104.13	106.53	98.767	105.15	108.18	107.58	103.57	102.16	101.41	100.77	103.46	108.3	100.47	106.17	100.57
115.34	107.02	112.1	109.77	112.46	117.02	115.15	105.53	105.42	110.75	104.92	110.41	107.32	108.46	107.43	108.41	106.84	104.52	114.53	113.64	103.73	109.85	110.21	107.95	110.36	108.87	114.8	115.8	113.47	106.13	111.17	108.09	111.93	109.43	106.55	108.26	104.53	109	110.4	108.93	107.73	111.32	110.2	102.86	114.42	112.55	110.83	110.45	106.1	108.34
107.78	111.94	104.8	102.76	108.44	105.37	102.87	105.16	109.3	107.44	105.65	105.07	115.65	102.41	107.21	119.91	111.59	109.79	111.83	106.48	108.9	110.47	106.33	105.75	111.36	106.9	107.06	109.19	103.56	113.19	110.45	110.56	108.55	108.41	109.57	105.97	106.77	106.72	106.42	103.25	108.91	108.23	111.58	108.69	105.17	115.25	110.87	108.89	109.14	106.9
109.78	105.67	102.83	105.74	108.57	113.45	108.2	105.92	99.707	105.22	107.4	110.67	112.05	108.1	105.49	110.7	102.97	105.12	108.8	104.63	102.88	111.8	107.73	106.52	104.46	113.09	110.17	108.13	113.34	106.01	109.95	110.65	111.21	110.38	108.36	106	111.01	101.42	101.66	104.67	109.4	104.95	101.07	113.27	105.32	104.52	108.95	111.74	102.95	103.32
109.64	106.44	110.98	108.88	108.04	109.32	106.21	110.55	107.49	107.92	106.1	105.58	104.96	105.79	104.71	109.88	109.38	109.98	101.43	107.29	110.18	109.99	113.06	102.51	108.22	102.11	111.67	106.59	102.97	109.73	108.57	109.72	109.18	106.6	109.03	108.37	109.63	110.84	101.93	109.84	110.03	106.93	109.31	106.45	109.63	110.43	117.31	104.03	109.8	110.08
102.68	102.27	107.69	107.91	108.34	105.25	105.84	104.86	114.15	110.42	107.99	106.33	112.3	113.3	108.5	114.56	105.02	108.9	116.7	111.72	112.21	111.48	113.56	102.57	111.94	105.63	111.45	110.99	102.39	102.92	112.68	110.81	108.02	111.51	111.72	107.88	106.08	101.12	109.91	104.19	106.36	104.78	103.78	103.02	107.55	112.08	107.84	105.66	108.81	105.79
113.78	111.29	101.3	106.52	110.77	108.45	107.31	103.18	107.61	99.336	105.58	108.17	105.59	97.333	102.46	108.41	108.6	108.58	107.83	107.68	100.34	107.16	104.72	109.12	98.033	107.61	115.19	103.18	103.02	104.6	108.57	99.907	105	102.66	103.54	100.31	113.31	100.18	103.37	110.07	107.61	107.25	105.23	107.71	102.07	111.14	105.73	107.93	104.48	103.4
104.09	96.953	101.95	108.15	107.5	115.53	104.76	109.76	99.686	107.19	105.89	109.87	108.34	104.78	104.39	103.21	105.07	110.16	105.74	112.3	94.631	110.41	105.9	105.86	102.4	103.62	111.38	112.76	106.48	104.78	104.95	106.25	113.71	103.38	105.44	106.05	98.453	109.72	111.08	100.67	104.25	108.02	107.4	105.39	108.38	108.4	110.27	108.31	104.13	106.05
110.79	107.41	108.67	108.11	103.18	109.71	103.61	101.96	103.83	110.47	101.39	109.13	103.87	107.25	109.41	103.54	102.26	102.82	102.99	103	109.19	106.41	108.55	102.29	106.39	101.49	106.87	108.65	107.6	111.6	108.66	107.17	107.59	101.64	104.65	108.23	103.08	103.27	110.24	105.37	102.62	105.31	103.07	102.14	107.47	109.16	109.95	104.78	105.28	107.86
100.97	99.104	107.35	104.12	104.83	102.68	98.506	109.46	111.03	103.43	101.99	105.62	104.98	108.86	101.99	100.8	106.53	102.82	102.87	107.77	106	108.28	108.49	108.39	102.08	108.21	111.57	111.98	111.45	107.86	103.24	100.86	100.43	103.99	102.56	102.21	106.98	105.39	103.4	102.22	106.05	106.98	101.76	107.02	100.06	106.02	101.49	111.8	107.33	101.47
100.03	95.369	100.46	97.256	92.858	95.407	101.86	97.683	98.234	97.831	104.19	98.863	97.747	100.3	101.23	96.575	101.84	100.62	101.2	101.19	95.843	98.306	101.81	98.08	100.41	102.05	99.218	100.87	99.207	100.32	92.92	102.99	93.417	101.01	100.92	97.724	96.339	98.579	99.738	100.23	94.017	95.958	98.099	97.386	98.526	103.11	102.06	96.079	103.23	101.72
108.68	111.61	104.5	105.58	103.97	106.49	105.06	108.14	109.77	103.18	103.21	104.43	105.12	110.31	104.12	113.76	103.4	102.05	109.37	109.79	106.51	101.8	106.28	109.49	106.8	102.7	113.29	100.35	105.52	104.09	108.83	106.24	111.24	105.8	104.15	99.648	104.46	105.38	103.24	104.66	104.21	102.95	108.39	104.87	101.85	100.34	97.801	106.88	107.8	106.92
107.6	107.68	110.8	110.39	110.61	109.56	106.66	107.3	110.31	103.53	107.84	106.27	105	106.97	112.92	110.83	106.21	104.35	106.93	109.38	102.45	110.23	108.8	107.14	99.208	107.24	108.62	107.57	108.68	112.28	95.013	104.49	105.83	107.63	115.84	111.07	107.17	108.33	113.1	107.15	104.87	109.3	101.52	105.63	113.54	114	105.59	108.42	109.54	109.15
89.416	101.21	99.021	100.13	98.742	97.471	97.796	98.951	98.431	101.02	95.463	104.18	97.39	99.357	98.54	104.91	103.73	96.249	90.761	105.23	100.68	97.348	92.866	98.996	94.445	97.273	94.221	94.668	102.4	101.33	98.751	103.1	98.552	100.8	102.05	92.781	99.563	97.518	99.927	98.234	99.752	93.568	103.42	91.891	93.62	106.16	100.06	96.414	100.47	99.991
102.17	101.6	98.23	98.608	95.125	102.47	99.586	102.19	100.39	99.445	104.97	102.35	94.194	100.2	100.35	95.048	100.11	98.316	104.4	106.75	100.62	103.25	101.9	97.129	101.14	104.37	104.53	98.754	94.059	108	100.67	99.913	101.26	105.59	98.946	103.15	104.14	101.54	103.22	107.01	102.54	100.33	100.65	104.22	103.03	99.042	108.48	100.31	102.68	103.07
106.48	101.99	109.2	106.74	112.99	107.62	106.22	107.53	105.41	103.35	103.14	99.941	111.38	109.63	97.758	106.26	102.98	102.81	99.449	107.44	109.51	110.61	107.21	107.07	104.24	108.35	104.71	108.4	105.12	97.499	105.57	107.18	102.04	110.34	100.69	103.77	105.41	103.5	109.2	107.84	103.97	102.6	105.68	101.96	106.48	108.48	105.02	111.46	108.76	112.42
104.19	93.207	99.794	92.88	101.87	96.551	97.55	105.7	103.64	97.454	103.08	99.345	103.1	99.632	98.419	94.858	99.573	92.599	90.396	99.745	95.634	93.593	97.206	105.49	97.547	94.976	99.124	104.09	92.906	99.684	99.458	101.26	97.405	101.84	95.579	101.77	98.811	94.867	92.862	98.909	103.62	102.46	100.32	98.657	100.65	101.5	97.901	97.027	97.379	94.543
111.25	109.51	104.66	106.96	107.32	110.48	107.36	107.23	107.77	107.24	109.93	106.43	111.74	104.16	106.82	106.88	111.68	109.6	110.78	113.36	108.03	109.65	104.64	109.02	112.05	107.14	111.14	106.49	107.46	109.55	109	102.75	102.89	111.51	115.15	111.99	106.9	107.61	104.09	104.39	103.94	108.68	104.23	111.35	107.97	111.31	100.86	107.12	107.07	105.07
106.06	97.037	101.08	103.02	101.7	108.22	102.91	101.4	104.72	111.23	109.13	101.53	104.49	100.96	101.11	100.84	104.98	99.994	104.97	108.74	106.38	100.91	103.42	101.46	102.04	102.32	103.83	102.9	101.1	99.148	98.098	105.51	102.13	98.549	96.631	106.02	100.43	106.04	104.1	96.325	105.57	104.54	102.25	102.43	102.63	98.677	98.985	98.496	98.952	101.33
99.28	104.43	102.13	97.274	100.27	104.53	98.924	98.631	101.48	93.263	101.82	95.601	100.67	100.34	103.4	100.31	100.01	97.777	101.01	106.36	95.808	103.26	93.796	102.64	100.3	100.35	100.75	103.8	103.55	100.23	100.69	95.499	97.131	94.987	99.593	99.442	97.286	104.57	101.52	102.83	98.926	98.333	95.248	104.43	100.09	103.8	100.49	100.22	106.98	101.61
100.59	104.05	111.78	108.86	102.76	107.97	102.97	107.38	103.65	99.208	108.15	105.94	108.48	107.61	106.52	108.23	109.72	102.79	101.98	111.04	98.615	109.3	103.22	106.45	106.84	104.16	103.95	106.36	102	103.49	102.13	103.36	102.46	103.74	105	112.45	102.77	110.53	105.2	106.01	98.358	102.24	111.51	109.71	101.77	100.38	106.03	109.04	108.36	110.48
104.33	97.349	105.64	103.42	103.49	111.98	111.42	108.15	100.41	111.52	106.01	108.93	109.38	100.26	104.76	101.24	106.37	108.02	113.12	101.68	103.68	109.24	109.65	106.43	105.2	103.07	109.71	103	109.87	104.13	109.49	101.84	102.13	107.71	103.44	105.05	106.89	102.05	107.76	114.91	104.95	103.83	106.39	107.72	104.57	104.32	106.89	106	112.14	111.14
105.85	109.68	104.28	113.65	114.49	108.69	106.91	107.08	97.718	113.35	106.69	105.98	108.7	111.33	107.51	112.87	109.5	103.45	108.53	108.87	111.42	104.28	112.16	110.47	109.9	110.2	105.74	110.12	112.27	108.61	109.31	110.75	112.56	114.89	111.48	106.43	111.85	117.49	109.46	109.58	111.49	110.16	110.83	108.78	102.27	112.64	97.71	110.01	110.31	109.4
99.99	105.51	102.17	103.97	99.963	106.21	107.6	110.34	103.83	108.56	101.64	108.89	105.89	100.2	101.35	111.64	100.75	107.65	100.81	106.05	108.59	98.944	110.05	104.54	107.55	111.31	109.63	109.79	110.42	103.57	100.11	99.383	106.81	108.14	101.82	103.81	105.26	105.92	101.62	110.95	111.27	104.69	105.77	109.44	104.34	107.5	101.14	99.842	108.48	104.99
106.1	111.18	103.96	110.48	109.69	105.79	106.14	107.1	109.16	109.82	106.42	103.55	110.71	109.19	110.8	112.64	108.46	110.78	110.57	110.54	102.64	112.17	108.79	109.84	109.71	103.68	102.94	108.95	113.42	106.34	107.6	107.23	106.32	111.94	111.08	111.36	105.53	107.21	111.3	108.06	104.1	109.11	108.88	106.24	109.85	105.83	107.05	110.47	113.66	112.22
105.57	111.38	105.3	103.46	108	103.53	107.65	105.24	105.83	105.5	102.6	104.31	107.04	100.57	102.32	110.38	106.6	110.4	111.48	109.4	103.69	99.227	106.1	110.89	101.98	102.98	106.03	107.85	101.25	103.29	102.15	104.67	104.01	101.71	111.22	105.79	104.09	96.877	115.37	104.24	110.79	104.08	100.26	100.81	107.83	97.553	104.36	111.19	104.38	107.4
98.611	92.693	96.998	100.7	97.628	97.175	104.39	98.221	100.04	93.153	90.32	96.113	96.433	102.78	98.599	98.887	103.75	98.425	102.46	92.883	101.6	97.546	97.225	95.542	101.42	100.47	96.132	102.58	98.937	102.27	101.73	100.18	93.644	101.64	90.992	98.866	99.126	100.59	93.418	102.46	90.425	100.73	100.79	96.291	103.85	94.051	96.22	95.649	101.46	95.317
107.53	94.984	109.22	101.63	92.866	104.08	100.17	99.234	95.651	102.28	101.91	91.919	96.5	101.02	102.69	97.785	96.537	103.47	103.47	98.358	103.32	97.764	98.836	100.84	102.07	99.742	97.344	103.25	99.445	101.27	101.21	97.423	101.63	106.22	104.65	104.65	99.474	93.681	102.52	89.972	96.625	104.11	100.14	102.75	96.168	101.99	98.167	101.88	95.764	100.47
108.63	108.22	105.33	108.73	106.42	104.41	106.33	112.78	110.63	109.73	107.47	111.28	110.93	108.5	103.45	105.18	107.07	101.32	107.75	112.86	113.27	104.28	113.49	108.21	103.77	107.31	98.61	104.49	107.45	104.34	111.4	109.01	105.2	112.04	104.25	105.3	102.39	106.55	104.51	111.59	111.24	106.05	104.27	108.73	108.78	109.98	110.77	108.15	110.48	101.49
107.1	107.79	106.91	108.27	113.09	116.19	109.27	108.03	110.39	109.37	105.12	105.17	111.26	108.34	109.61	106.52	105.76	102.24	105.06	108.33	108.17	107.96	107.86	107.42	103.35	103.82	108.9	106.64	102.75	107.39	107.39	108.29	112.92	101.45	107.65	106.57	107.64	113.64	107.53	110.93	107.05	110.13	102.15	106.79	109.84	107.22	110.66	110.55	105.55	108.75
114.11	110.41	111.42	111.85	105.76	104.9	111.23	100.43	104.05	112.19	110.98	108.46	110.22	101.71	103.53	106.61	105.46	102.38	104.66	106.3	109.2	101.18	115.83	106.09	109.49	108.45	105.05	106.47	112.15	106.9	102.3	109.2	105.69	108.64	109.19	101.74	108.04	104.01	103.98	112.19	97.724	104.02	108.92	107.6	103.03	104.84	105.24	106.6	104.34	106.88
107.12	110.54	103.11	100.1	107.83	107.77	113.29	107.15	110.97	111.66	114	108.71	111.08	111.26	105.84	111.46	107.55	106.51	105.97	102.19	107.53	108.22	113.02	108.43	105.72	108.65	106.16	103.5	109.62	104.32	110.25	111.24	107.31	109.43	103.42	102.06	109.68	109.44	99.851	106.74	109.19	110.34	119.4	109.66	110.52	111.33	107.06	111.37	112.58	104.58
101.47	101.76	105.52	99.477	107.16	109.62	97.707	101.42	98.579	104.05	99.51	103.13	102.94	101.82	105.73	100.93	100.31	97.886	97.683	109.7	100.34	102.49	109.08	101.18	109.95	111.19	106.93	98.952	98.868	102.15	97.766	101.48	104.54	95.675	97.823	100.94	101.98	104.14	100.96	107.34	108.19	107.9	104.2	101.54	99.876	100.7	105.55	106.16	104.98	105.34
94.203	98.606	101.83	97.92	100.48	98.752	101.24	96.164	96.388	95.982	97.409	89.48	98.154	103.76	98.345	103.48	94.667	95.435	95.349	93.681	91.238	94.799	98.551	98.652	100.79	98.782	92.769	104.21	89.139	105.01	99.337	95.513	97.909	105.11	99.794	100.79	91.03	94.452	103.34	99.961	99.998	98.146	97.337	100.75	93.022	96.662	101.68	94.128	96.782	102.96
107.78	98.832	107.46	104.75	105.95	105.39	109.05	108.54	108.01	101.92	105.54	108.51	106.91	106.31	107.31	109.49	109.49	107.46	102.65	98.331	109.81	102.74	109.42	107.62	105.97	103.37	107.03	101.62	104.91	102.44	108.85	116.31	103.56	107.5	105.66	113.73	99.378	101.54	106.75	104.67	101.79	103.66	107.52	105.33	111.06	110.26	106.45	104.39	106.15	106.74
104.3	99.54	98.823	99.946	93.88	112.31	102.09	102.5	97.067	96.756	98.342	96.427	103.29	96.343	104.2	101.94	101.82	101.3	100.33	101.88	98.804	105.79	100.07	98.742	101.66	90.999	109.77	96.753	107.47	102.11	102.3	97.772	105.41	99.098	101.53	98.669	95.466	105.1	90.432	99.647	99.119	97.31	96.967	94.538	99.642	100.82	97.252	101.92	98.955	97.674
113.6	103.66	99.93	106.45	104.39	99.571	102.86	107.94	104.96	112.83	105.26	110.74	107.91	101.87	108.14	102.81	105.9	104.46	105.27	105.23	103.94	104.58	106.05	109.39	104.44	105.17	114.8	106.95	107.84	106.03	105.32	105.25	106.34	96.935	106.69	106.78	105.07	98.082	104.86	113.59	116.3	102.31	107.42	106.29	96.103	100.14	103.7	102.97	102.57	104.88
110.1	106.72	108.87	108.64	104.24	105.55	106	106.76	105.71	104.69	103.51	102.67	109.32	101.09	109.22	108.63	107.44	99.402	105.21	109.75	103.33	98.069	109.16	109.74	102.87	104.29	114.22	105.95	108.25	106.37	100.89	109.16	101.06	106.97	100.66	106.78	104.05	105.74	100.44	103.07	109.23	101.42	105.97	104.35	109.72	106.6	105.69	102.49	112.47	107.61
108.29	109.41	110.76	106.19	111.33	110.46	107.18	110.13	104.69	109.93	105.89	107.29	110.19	112.36	109.91	106.75	114.18	108.9	109.95	112.97	103.3	110.78	105.47	109.94	108.38	110.34	112.65	105.55	110.89	107.43	110.67	104.74	109.58	108.24	113.32	106.6	112.08	103.26	106.29	106.78	106.03	99.42	103.87	109.07	114.6	102.9	109.25	103.6	106.9	104.58
100.7	101.41	100.77	102.8	96.441	106.33	105.44	110.49	103.56	105.23	104.55	103.21	94.767	96.562	94.591	99.213	102.29	102.54	103.37	104.93	103.7	104.19	96.288	105.73	102.22	104.3	108.24	104.62	99.018	102.57	106.95	99.275	105.35	98.707	102.25	98.822	100.36	102.8	100.31	102.89	102.42	103.76	101.38	106.58	99.656	103.41	100.74	102.91	100.99	104.48
108.96	99.975	101.3	108.89	102.63	101.54	102.52	104.94	109.21	99.52	104.52	104.61	104.49	111.44	104.17	106.28	103.22	102.82	100.74	102.7	106.25	105.72	108.82	102.92	102.1	106.65	104.3	108.57	98.492	103.68	107.39	106.98	104.45	108.33	106.88	104.36	106.04	103.78	105.7	109.29	103.85	106.63	98.628	103.87	110.66	101.52	103.31	107.11	109.96	100.84
106.7	101.57	108.35	100.53	101.09	102	104.87	103.95	105.29	110	100.13	105.73	106.46	103.22	105.54	110.88	107.6	111.33	107.14	103.63	110.14	107.31	106.68	111.05	97.979	110.82	108.49	96.852	106.21	106.22	104.41	107.34	108.33	104.6	107.66	102.58	101.99	109.1	105.06	108.72	105.76	106.19	112.12	103.03	113.65	110.98	105.57	109.07	111.89	102.08
107.03	109.62	108.14	104.39	106.08	104.15	108.56	106.24	108.25	110.05	107.71	106.96	100.28	110.28	106.65	104.13	108.07	104	114.39	108.73	111.48	106.46	112.81	106.78	108.81	107.02	106.77	110.51	104.66	107.98	106.58	102.27	107.9	109.03	106.86	111.19	110.28	109.91	108.74	110.63	104.89	111.13	104.28	104.8	102.95	109.35	111.14	105.62	103.81	109.57
103	108.03	101.32	105.41	101.31	109.19	105.49	113.68	102.47	105.22	104.12	105.19	107.11	104.53	102.25	103.89	109.4	109.08	104.69	111.43	103.7	103.57	107.65	98.693	106.35	106.04	103.6	114.46	106.98	105.38	102.13	107.45	115.3	106.64	106.6	106.31	105.17	105.34	108.71	105.66	107.35	108.01	99.108	102.46	101.12	100.96	97.299	110.12	102.23	106.7
105.18	105.89	107.24	99.384	103.12	107.12	102.1	99.597	112.39	109.05	105.33	106.91	108.72	107.06	106.21	101.82	107.31	108.03	95.913	99.69	103.24	110.12	105.82	105.81	104.9	101.48	103.58	100.26	102.93	109.06	103.62	103.58	100.08	105.4	107.64	105.92	97.666	101.87	100.1	101.9	104.57	101.3	111.05	109.11	105.03	101.09	110.85	101.66	105.6	100.45
101.91	100.62	99.165	102.42	94.768	98.931	92.592	98.081	100.4	100.22	100.11	103.83	94.889	102.96	101.34	104.52	101.63	96.948	98.567	99.126	98.918	96.61	100.51	97.058	104.84	103.92	94.669	99.565	99.508	100.97	101.83	101.25	102.6	99.283	105.99	103.24	100.11	99.928	102.05	96.206	102.69	99.386	103.27	99.389	100.88	95.45	100.25	100.02	100.32	96.663
113.57	106.13	102.3	104.17	103.23	108.4	109.45	103.39	109.47	113.26	108.19	103.5	109.2	105.31	109.51	103.84	107.13	110.58	110.99	102.89	98.85	104.78	110.3	104.58	108.63	110.76	103.81	108.75	104.43	107.34	106.01	107.28	104.71	108.3	99.842	102.36	104.97	106.87	108.06	107.42	111.6	100.92	101.68	101.99	111.15	103.1	104.46	102.45	107.23	106.78
101.34	94.602	100.01	99.102	94.294	99.233	96.919	96.873	98.334	95.342	98.524	103	100.11	102.43	97.231	104.95	98.172	96.79	96.873	95.56	97.321	95.521	96.33	100	98.771	95.508	98.5	96.549	97.68	90.528	99.756	97.813	103.29	101.71	99.486	103.88	101.25	106.11	100.09	96.45	100.84	100.36	101.51	103.31	98.861	93.593	96.304	96.92	98.749	100.53
103.31	99.136	104.18	104.85	104.65	101.27	104.65	98.427	108.29	103.51	103.08	104.12	99.038	104.09	105.22	108.48	103.41	102.07	99.815	103.89	104.34	102.63	101.59	102.95	99.794	100.78	102.01	100.83	98.123	101.65	102.96	106.92	99.474	99.207	101.89	104.92	97.765	100.99	105.25	111.38	98.426	102.4	104.06	101.28	106.58	107.55	100.47	107.65	101.76	94.582
98.432	96.309	98.094	102.51	97.313	101.73	95.31	94	97.051	103.21	96.67	100.55	95.728	94.809	95.487	93.722	102.03	103.6	102.62	99.094	100.73	94.992	97.211	99.273	98.725	97.862	102.88	102.38	99.588	96.287	102.55	95.93	96.796	97.978	103.16	97.674	106.26	99.525	103.01	93.15	102.94	97.807	95.312	98.364	98.822	99.695	100.91	91.433	99.863	100.5
101.81	110.03	108.79	109.61	106.62	100.26	109.29	99.996	107.33	104.34	107.57	104.5	106.03	103.01	100.43	104.22	102.95	108.57	104.38	112.17	105.54	98.737	99.71	101.71	104.43	99.241	99.332	106.03	109.32	107.72	107.3	109.88	103.75	103.1	100.79	110.61	111.1	105.25	112.28	108.4	105.58	106.02	104.19	102.6	109.53	100.22	103.84	100.09	105.21	103.3
98.979	109.24	110.29	114.6	108.77	110	104.89	106.5	104.15	103.02	107.45	112.51	107.15	107.77	104.77	106.01	109.68	108.43	108.8	106.55	107.95	108.54	101.24	105.8	106.5	109.1	110.33	110.27	108.66	107.95	108.09	111.07	108.74	111.77	110.95	106.96	113.21	100.58	111.37	106.98	106.16	107.03	105.21	104.02	106.56	108.88	110.37	109.28	110.34	111.92
102.37	102.47	97.865	104.26	95.925	97.687	101.3	100.79	94.601	99.585	98.496	100.78	97.736	94.241	99.675	101.44	99.759	91.745	101.67	101.27	98.605	101.1	98.494	101.59	88.44	97.224	100.05	96.937	101.88	102.93	97.92	105.52	96.929	93.615	91.914	96.701	92.513	96.776	99.282	95.082	99.81	93.043	101.65	93.256	98.711	100.74	101.19	99.403	105.57	98.005
102.51	107.14	101.94	108.22	101.17	104.16	103.62	105.04	104.88	107.18	106.78	103.23	103.41	105.89	106.82	108.82	110.64	101.6	100.41	108.43	103.83	105.75	106.81	110.23	99.862	112.13	101.54	112.59	102.26	108.98	105.9	113.02	104.37	99.217	103.62	109.2	107.94	108.78	104.45	106.64	105.17	110.56	110.14	111.86	105.37	109.22	108.57	103.76	105.87	109.73
108.04	105.18	110.71	113.09	104.84	109.27	107.42	97.187	107.81	109.74	117.09	104.47	112.8	110.13	111.54	115.56	108.3	112.33	102.82	108.22	108.72	109.75	103.62	110.8	109.72	111.46	112.39	110.74	108.96	114.87	101.53	111.42	104.55	109.7	106.91	103.81	106.05	100.7	112.56	108.77	109.58	110.95	112.5	109.73	106.47	112.65	109.97	104.86	116.49	111.93
116.88	106.47	108.59	109.69	112.03	106.68	110.39	117.99	104.39	103.35	111.39	107.71	110.29	97.954	104.1	110.59	102.98	115.01	104.85	110.88	109.03	107.16	106.83	113.95	109.12	106.15	107.9	109.05	103.38	110.9	107.64	111.03	110.52	104.92	110.52	112.04	107.27	113.42	105.51	102.66	97.759	110.78	113.47	108.26	107.66	106.8	110.41	108.65	104.33	114.61
103.61	114.72	107.1	100.13	109.23	109.16	110.92	111.98	107.36	108.81	103.51	113.65	107.2	103.74	109.52	105.58	104.15	114.04	104.68	102.88	114.8	107.06	109.24	106.05	111.54	112.68	107.37	111.6	104.33	105.68	107.67	111.23	106.95	106.73	104.81	109.23	111.36	104.54	109.05	110.09	108.85	105.94	110.18	109.07	108.15	108.17	105.68	110.42	102.1	110.51
114.62	113.46	115.07	115.7	106.84	104.94	112.84	114.36	111.69	113.5	114.55	111.63	109.32	115.23	115.38	112.26	107.39	105.76	107.84	110.15	115.81	113.05	115.32	111.84	115.16	116.73	112.59	112.87	113.11	111.23	112.67	110.67	104.71	113.79	114.15	110.47	105.77	111.85	114.15	114.82	107.79	109.53	110.71	112.17	104.88	113.65	107.43	111.06	111.85	110.24
112.38	102.55	109.72	107.98	113.87	102.31	105.74	111.24	116.92	111.26	106.68	103.91	106.29	103.89	104.07	111.3	111.51	111.1	104.76	101.37	109.55	108	108.97	108.55	111.33	109.9	103.41	111.67	107.04	107.65	104.97	105.74	105.98	111.07	106.59	107.98	105.24	105.84	109.64	101.76	103.61	113.28	106.74	109.75	109.84	99.3	109.84	109.78	105.25	103.5
97.115	103.12	98.625	99.573	93.223	92.995	93.335	94.822	97.322	101.94	94.954	94.897	98.887	93.619	99.199	101.49	99.21	93.508	98.564	103.3	93.735	96.955	95.661	101.6	89.516	95.344	99.831	94.211	98.867	94.586	98.766	94.092	102.23	101.43	95.714	93.751	94.791	95.248	96.938	101.32	98.413	101	101.59	102.01	104.59	96.091	99.097	91.205	99.257	89.44
109.58	107.3	109.57	113.37	112.89	106.96	111.43	107.71	105.93	98.196	108.07	111.36	107.59	104	112.08	110.83	109.24	106.87	110.29	112.02	111.77	110.98	111.8	104.79	105.65	106.7	108.62	111.16	113.42	105.84	107.84	104.94	112.54	107.28	114.49	110.53	108.17	112.17	103.11	105.19	105.28	105.56	112.3	106.56	108.63	113.56	108.06	99.339	107.41	107.67
97.253	94.041	101.31	97.534	102.8	97.715	101.25	95.971	100.36	95.171	98.76	98.297	98.138	99.24	95.424	99.317	96.08	94.304	98.735	100.74	95.035	100.6	94.861	99.315	98.638	101.84	99.787	102.99	101.43	97.248	96.032	102.33	99.848	95.144	95.415	93.85	102.6	94.811	100.19	93.367	100.56	100.95	98.946	95.761	100.16	92.813	90.509	93.565	96.008	103.41
105.41	109.54	104.77	108.19	105.8	101.81	101.86	107.04	106.2	104.87	106.36	109.98	101.26	108.06	107.14	100.3	104.11	103.25	100.06	106.41	107.02	101.68	102.79	103.29	109	103.37	108.74	106.13	102.78	104.99	103.94	106.4	105.75	108.79	105.67	102.84	109.06	100.47	102.54	111.09	104.57	108.89	100.01	105.91	100.12	97.674	103.45	105.16	105.38	107.77
100.92	102.24	103.58	102.35	103.56	98.324	104.21	103.86	104.52	103.56	103.95	104.21	104.33	96.444	97.236	108.25	108.59	97.864	102.75	97.194	96.588	99.507	103.58	102	106.81	98.579	97.435	95.706	100.79	104.38	98.408	96.645	102.5	100.56	103.68	102.87	100.27	101.16	102.2	96.518	99.359	102.14	102.77	99.958	96.267	98.724	94.947	101.13	103.38	100.58
99.098	102.08	100.83	102.62	102.94	98.506	89.209	97.312	97.984	96.594	100.83	97.047	99.126	97.972	97.99	106.37	100.59	104.37	104.55	104.93	98.581	96.172	100.69	102.24	100.3	104.53	103.93	96.203	102.51	104.59	102.8	104.11	105.2	103.47	99.192	99.017	99.865	103.13	100.7	98.366	97.599	103	102.9	98.314	100.64	97.776	110.13	97.989	98.518	101.03
109.26	104.47	104.04	104.67	102.62	106.85	105.41	100.8	111.85	102.8	107.85	110.17	107.23	111.14	111.61	102.57	113.67	107.13	112.2	105.56	109.62	110.36	104.57	110.45	106.48	101.28	107.56	105	107.63	108.38	104.88	107.27	110.68	111.26	104.49	116.13	105.86	107.02	114.86	109.49	105.82	113.09	108.67	112.92	111.97	112.65	105	106	107.99	104.05
109.05	106.67	116.5	113.03	115.19	113.81	107.35	105.83	107.43	102.73	109.06	111.14	108.83	113.56	108.47	105.78	104.9	104.45	105.98	106.63	106.85	108.81	109.8	113.21	102.99	111.86	105.03	99.367	108.32	103.92	109.97	111.16	108.27	114.39	101.49	103.99	106.24	113.51	103.76	109.84	111.71	105.38	113.46	106.91	109.07	107.12	111.39	106.21	107.41	108.82
108.7	111.4	103.45	109.99	103.84	109.48	102.49	104.72	103.43	103.79	102.28	108.73	99.736	108.15	110.6	113.25	111.52	101.5	107.39	107.74	107.61	105.13	99.426	97.995	101.91	102.42	108	100.54	99.688	104.31	105.98	100.48	104.42	108.71	107.08	108.88	103.62	105.68	104.83	108.22	108.18	107.87	99.109	110.78	102.31	104.36	104.39	108.17	109.09	109.12
105.05	102.53	105.68	104.92	99.905	104.74	101.42	95.084	104.56	98.972	107.03	108.14	111.08	109.63	108.09	104.46	104.71	109.91	105.9	106.03	113.85	103.36	105.62	106.08	107.95	106.43	103.74	104.75	108.3	102.97	105.16	104.11	98.08	106.9	101.43	103.92	110.4	107.71	100.35	106.2	103.94	107.12	103.6	106.97	108.38	102.72	109.54	103.21	100.79	106.45
109.08	105.02	113.85	104.95	106.57	104.68	107.13	100.93	110.46	104.12	102.53	106.13	103.52	103.24	97.44	106.25	104.02	112.7	107.14	109.39	104.73	104.52	107.19	105.95	106.38	114.32	109.36	107.52	107.15	110.16	103.02	106.54	102.88	103.28	102.87	103.4	101.84	107.2	105.57	103.28	107.55	105.74	106.45	103.4	107.85	103.42	105.41	118.97	104.2	106.47
111.64	108.42	113.03	108.6	109.87	107.27	104.68	105.93	116.78	102.91	108.36	108.7	101.75	105.88	108.22	109.48	104.29	110.72	107.38	107.19	109.6	111.36	104.39	110.99	110.74	107.78	113.1	108.34	114.37	109.3	109.5	108.2	108.5	104.24	110.47	113.74	110.24	106.7	105.47	104.89	109.15	105.8	106.07	112.81	108.52	109.66	104	108.25	104.5	103.22
108.59	110.07	106.52	101.74	108.27	111.32	107.43	108.72	103.31	108.61	116.66	108.61	104.59	110.75	111.26	102.44	107.49	109.51	109.54	109.3	104.69	107.85	106.37	108.78	112.08	108.45	104.83	112.03	113.28	105.77	109.18	106.61	108.67	106.95	106.63	104.83	108.2	107.98	107.43	109.37	106.26	111.22	104.53	109.29	114.68	104.37	106.45	105.61	113.37	113
97.675	95.533	101.83	94.765	104.55	94.758	101.84	102.24	105.95	97.542	100.47	100.35	98.153	101.44	104.77	101.82	101.33	96.378	100.46	102.31	101.4	100.36	96.548	95.285	98.688	102.48	99.71	101.31	101.3	92.027	100.12	96.244	93.106	97.224	96.331	102.24	94.018	97.664	98.916	96.202	99.288	95.012	97.285	97.122	90.44	96.424	100.47	100.76	96.77	97.461
110.28	106.92	104.75	111.06	105.39	105	102.66	107.56	106.67	107.56	107.89	101.18	107.79	106.75	103.9	110.1	110.97	112.42	108.35	111.37	103.16	104.54	104.77	104.74	112.74	113.79	109	107.47	112.15	109.51	101.37	104.31	110.08	110.8	109.4	104.98	115.47	110.02	110.62	111.78	107.86	103.21	105.24	105.91	105.58	101.63	109.52	107.44	110.13	105.77
102.08	111.05	110.25	109.3	109.02	109.73	105.77	108.8	103.38	106.89	108.4	104.91	112.57	109.23	105.63	107.33	110.14	109.27	103.1	106.17	109.35	111.83	110.39	108.3	102.67	115.71	110.44	107.17	115.25	111.2	102.4	103.07	102.83	102.99	111.16	102.21	103.39	105.85	109.36	112.38	102.78	103.98	98.756	113.23	107.49	109.39	104.6	100.28	103.45	105.31
104.82	108.97	106.13	107.87	104.01	103.3	111.96	105.82	109.14	105.98	103.55	109.71	100.99	102.04	116.18	105.74	104.8	106.64	101.62	104.61	108.49	107.86	105.35	104.11	107.93	104.09	102.25	103.51	103.15	100.48	104.28	106.81	110.71	102.85	108.74	103.57	103.07	105.9	104.52	104.04	104.3	109.61	108.83	108.33	104.86	103.44	103.17	104.8	103.56	108.17
106.85	102.08	114.44	111.04	105.32	105.05	113.65	101.81	104.38	110.79	106.75	110.35	110.1	103.36	100.38	110.04	101.14	106.44	105.5	108.49	100.5	106.55	102.92	111.2	106.5	101.96	99.277	106.5	97.278	99.1	103.46	110.35	106.22	100.19	105.84	110.27	109.98	109.42	110.28	100.14	107.84	105.77	101.07	101.66	109.59	106.85	110.43	101.28	106.58	106.72
101.74	108.23	105.92	106.85	109.1	111.46	105.51	113.15	109.71	104.2	113.84	110.63	115.74	109.47	104.3	110.2	111.83	109.42	108.84	106.84	110.15	102.17	114.34	112.65	106.88	105.11	104.52	103.17	104.96	107.03	104.74	112.6	114.79	107.88	108.95	104.47	105.89	108.75	114.31	105.7	116.97	114.63	112.37	116.62	108.53	106.57	111.61	114.03	107.65	108.85
109.3	110.74	106.84	105.93	109.88	102.37	101.88	100.7	104.46	107.58	108.89	108.65	103.69	113.42	105.9	109.61	106.71	95.556	106.78	105.99	104.6	101.39	103.76	104.74	107.4	109.07	104.53	107.92	100.87	109.13	107.08	106.68	103.81	107.91	102.06	108.89	109.12	100.71	107.27	104.18	100.35	107.08	111.13	112.02	102.21	106.14	113.16	109.08	104.94	101.93
108.27	104.8	108.64	105.37	107.27	105.94	103.58	106.52	104.14	108.18	101.86	105.55	99.861	114.88	102.9	107.94	107.16	105.23	102.79	102.37	106.55	103.16	107.03	103.75	111.5	102.22	106.45	108.9	103.61	101.43	103.65	108.9	102.9	107.03	112.02	104.6	102.22	101.17	106.63	109.94	107.38	107.36	107.67	111.46	110.98	102.63	114.38	105.63	102.56	106.22
108.15	100.09	109.51	106.88	108.42	108.01	111.28	103.23	100.95	104.91	105.46	113.98	108.62	101.04	106.52	100.12	106.29	111.16	111.28	112.97	103.47	102.84	103.07	106.62	109.46	106.06	102.94	107.31	109.76	109.77	106.5	107.26	106.25	103.82	107.57	102.66	106.56	111.45	104.14	109.2	102.39	112.17	105.92	107.95	109.93	109.73	105.69	109.82	106.09	106.84
104.24	103.7	111.74	99.901	106.39	105.34	110.05	106.43	103.11	105.09	105.53	114.7	102.28	105.9	104.69	105.52	108.79	110.14	103.7	110.37	103.62	104.27	104.8	104.6	104.82	105.15	110.69	110.11	104.7	111.05	106.11	104.8	112.51	101.6	108.14	106.8	102.5	105.14	105.46	107.8	106.79	108.74	107.77	106.67	106.7	106.42	103.25	107.34	97.661	103.18
109.36	106.08	112.15	101.94	100.43	111.8	105.13	107.14	103.24	109.49	108.43	103.51	114.12	106.92	108.18	106.69	106.17	107.12	103	107.15	106.87	109.25	110.44	109.93	108.26	108.25	107.19	109.94	100.11	106.14	115.76	106.77	99.854	105.66	99.812	106.54	107.57	104.17	105.4	104.12	107.86	106.96	102.35	96.765	101.36	106.93	106.47	103.93	106.99	104.38
108.26	103.2	103.4	102.65	114.03	108.15	108.45	104.58	111.4	106.8	105.68	110.1	105.96	107.61	109.61	103.2	102.11	104.63	101.49	106.59	100.25	102.85	99.013	99.192	104.54	107.02	109.98	105.16	106.22	106.28	109.66	101.25	108.65	111.27	105.87	109.73	103.92	107.56	108.34	105.44	105.66	105.14	105.44	105.54	109.68	99.421	108.27	100.17	105.8	110.12
101.04	99.822	97.328	105.81	99.946	97.565	100.93	100.36	98.612	101.28	102.32	94.655	91.373	100.91	94.993	101.98	102.01	93.697	100.29	106.73	102.42	91.509	96.421	100.76	97.982	101.91	97.595	96.755	94.979	98.732	103.01	102.71	99.945	88.946	103.31	95.289	98.31	103.53	97.076	99.887	105.87	99.604	99.454	89.546	98.091	99.594	101.89	100.48	103.24	96.838
104.44	106.28	105.25	104.42	109.73	107.09	107.66	104.48	112.45	116.51	108.27	101.13	105.34	105.33	104	105.79	108.82	99.418	107.21	105.31	106.84	108.44	104.72	110.14	104.53	106.99	102.95	109.48	103.61	110.17	108.66	103.21	110.08	107.94	106.89	109.44	103.62	108.43	117.76	106.19	100.16	105.67	106.55	105.76	105.36	107.26	109.24	101.99	102.61	119.17
102.05	110.25	105.16	106.37	109.22	113.76	102.08	112.64	108.67	109.46	105.62	111.08	99.415	101.87	113.78	108.48	112.35	105.12	108.03	105.99	103.92	109.85	110.01	105.89	106.1	107.56	105.84	105.08	103.92	113.04	102.95	113.01	103.96	108.42	111.23	113.39	103.81	114.23	100.67	109.79	102.82	105.04	104.5	110.25	115.63	108.95	109.06	108.03	103.09	112.49
109.88	103.1	105.38	108.55	106.87	111.15	107.73	104.56	109.08	102.01	104.07	109.42	108.17	103.11	105.07	105.52	104.4	112.1	100.75	99.464	104.78	101.81	113.1	111.5	106.24	104.34	104.18	109.42	94.845	104.56	111.74	106.29	100.98	112.59	109.05	107.32	106.62	106.11	106.71	105.31	106.01	108.37	109.51	111.75	109.78	104.56	108.38	106.16	99.499	107.26
107.53	111.13	109.85	109.98	109.04	105.8	109.22	115.04	117.14	110.37	107.03	105.8	111.77	108.12	108.72	104.83	111.37	104.51	113.77	105.73	112.85	110.89	109.24	108.25	105.75	115.49	113.9	111.11	105.81	105.7	107.25	105.79	106.24	108.61	107.52	105.2	109.97	101.84	113.04	110	108.09	105.17	106.23	110.71	109.29	109.48	108.74	104.75	112.55	113.76
106.13	108.85	105.16	104.89	103.03	110.5	107.75	106.56	108.38	113.57	106.72	102.09	114.3	112.94	106.55	111.02	108.45	108.37	107.63	113.9	106.27	107.69	96.894	102.93	111.35	109.01	104.94	110.84	110.33	103.33	109.32	111.87	104.64	108.28	108.67	111.89	106.93	115.91	111.1	107.06	105.41	110.13	113.26	110.47	106.13	101.02	107.54	103.48	113.07	109.47
97.496	98.717	96.787	91.831	100.62	95.546	96.631	98.94	98.618	101.53	98.754	97.428	100.92	98.426	99.288	95.344	96.198	95.2	95.301	102.44	97.551	96.64	102.58	99.601	94.404	98.48	91.128	97.857	105.11	101.36	99.047	94.873	102.1	104.14	98.655	103.26	96.396	99.717	101.08	101.42	91.906	97.931	94.88	105.19	93.347	97.625	93.513	102.12	99.933	95.421
102.88	95.485	102.9	103.43	99.881	106.8	98.908	99.925	104.4	98.488	96.883	96.649	99.231	103.24	101.58	99.85	100.54	95.835	100.67	95.114	97.422	101.34	103.26	95.458	95.989	101.87	102.12	94.618	94.246	103.32	102.2	100.65	100.99	99.228	98.834	103.66	100.63	97.148	96.984	99.881	99.521	99.24	101.57	105.36	100.97	99.722	98.049	103.57	95.455	96.21
103	111.69	110.89	103.86	106.23	103.86	105.03	102.17	108.45	109.51	110.1	102.37	109.91	103.57	108.06	106.28	110.72	111.46	107.04	109.79	109.63	106.47	107.14	105.95	114.48	114.21	109.54	110.98	107.17	105.78	105.46	102.66	106.03	102.99	110.78	109.08	109.78	109.57	106.94	108.07	105.89	106.95	104.79	109.97	109.43	110.14	109.79	107.15	102.13	105.12
109.89	115.17	107.89	110.86	104.23	107.76	102.23	107.9	107.59	109.5	107.82	110.22	105.97	113.24	101.5	105.57	111.54	106.19	111.16	112.75	108.53	111.55	112	111.38	98.878	114.87	101.74	105.85	113.7	106.92	110.21	108.3	110.7	109.48	108.4	111.42	105.96	104.92	110.11	105.53	105.63	109.57	111.74	104.18	106.1	108.95	109.39	104.15	105.81	108.59
109.14	105.35	104.04	107.1	111.17	106.55	108.46	111.16	110.06	104.89	110.37	107.62	110.29	104.51	106.72	111.12	103.63	110.39	112.99	106.2	114.98	105.13	110.97	110.05	111.75	105.01	112.69	104.17	111.65	108.83	114.74	106.09	112.46	105.96	108.99	103.34	106.06	104.47	102.94	102.28	113.22	110.41	114.02	112.79	105.81	113.47	105.85	104.98	106.2	109.44
99.547	97.889	98.71	99.425	105.48	100.01	98.956	101.41	103.23	106.22	99.81	99.11	103.43	103.15	105.34	97.121	102.77	105.63	103.11	106.23	101.12	96.776	109.22	106.39	99.904	98.144	97.649	98.96	101.11	100.29	97.618	104.05	99.189	107.42	106.09	102.86	101.07	95.946	107.33	95.089	101.36	90.533	99.843	103.32	93.239	105.55	100.32	98.227	99.983	97.67
99.106	102.21	99.731	103.7	107.62	97.562	108.29	102.99	95.697	101.09	98.634	95.592	93.086	99.889	92.809	102.24	100.51	95.938	105.17	99.563	103.13	97.97	97.38	97.642	99.507	104.19	98.464	100.78	102.02	98.163	102.97	103.38	101.75	104.87	105.88	103.42	98.355	102.44	104.06	102.99	98.129	103.07	99.943	100.69	101.62	101.93	104.49	102.2	97.882	93.289
107.62	106.65	109.62	109.27	104.26	110.62	108.48	101.51	114.79	109.43	109.82	107	109.75	99.919	111.53	101.26	109.69	107.98	109.12	113.67	105.24	105.09	103.28	105.67	108.64	113.15	108.32	109.06	108.42	106.37	105.28	101.75	110.03	111.83	103.06	106.65	105.28	107.79	102.24	108.4	108.96	113.11	104.22	106.57	110.82	109.46	111.73	111.53	108.35	109.67
100.39	99.448	95.061	99.501	99.779	103.81	104.82	98	98.622	100.04	99.49	98.113	98.25	99.66	97.063	99.036	98.43	98.666	103.11	104.11	104.71	101.85	98.98	99.136	101.23	99.466	101.06	90.738	99.17	95.834	101.86	104.76	103.51	99.987	99.709	99.125	97.829	104.08	101.86	100.26	102.85	100.79	101.42	101.09	104.92	100.78	100.17	98.205	99.212	102.83
105.74	103.42	106.02	107.83	111.57	107.51	107.81	109.16	110.51	100.99	102.73	100.42	104.93	105.26	106.76	115.17	104.43	106.28	103.94	104.15	106.61	106.89	106.33	108.55	111.53	103.46	108.09	104.1	104.38	110.86	103.93	104.53	105.66	106.28	106.6	102.89	111.19	107.4	106.45	106.45	105.03	104.93	102.68	108.74	103.12	108.79	104.88	104.2	110.93	104.88
94.541	101.69	103.19	97.459	100.12	94.514	98.466	103.85	96.442	99.421	96.737	103.67	103.72	93.82	95.546	88.106	94.415	97.664	100.97	102.52	103.18	95.462	93.594	99.038	95.261	98.946	96.007	94.38	99.048	96.556	95.349	98.202	94.75	99.819	96.815	94.496	100.42	103.02	96.646	99.286	97.016	93.464	96.475	93.144	99.213	97.595	90.862	96.759	100.84	97.613
114.38	107.4	111.64	110.43	113.7	111.97	104.96	112.06	109.94	110.62	107.3	111.14	114.96	111.6	111.7	108.08	112.09	110.09	103.41	108.68	108.19	112.27	105.38	110.6	100.92	107.77	116.21	105.8	103.12	109.14	106.35	110.66	108.43	112.62	111.93	105.47	107.57	113.84	108.85	104.54	108.96	101.23	107.14	111.88	110.35	101.46	105.81	107.76	112.3	108.45
100.69	108.78	107.2	108.22	106.86	103	99.868	107.66	106.14	109.16	106.72	99.721	106.99	106.61	106.92	96.496	102.71	108.86	103.03	107.37	113.57	103.89	105.18	102.4	103.79	100.47	101.58	106.22	105.59	101.93	111.27	108	104.5	109.49	110.81	103.5	110.48	105	107.2	112.18	102.37	102.78	107.98	102.77	105.45	108.81	103.29	107.27	99.778	107.3
92.309	99.312	98.535	101.6	94.434	96.464	97.565	98.265	97.461	92.366	94.994	92.783	100.67	95.145	93.92	97.931	94.921	96.832	106.63	97.976	99.015	97.572	94.079	100.24	95.127	96.473	99.691	100.68	98.28	96.206	98.984	92.697	95.268	98.331	98.591	100.74	101.58	100.44	97.95	97.472	95.892	103.24	101.19	95.353	99.829	101.48	95.94	97.28	97.931	98.946
107.33	106.24	103.89	103.15	101.66	107.25	104.29	105.54	113.1	107.02	101.04	106.45	107.6	105.84	106.27	102.73	109.21	106.11	105.37	101.56	107.44	100.66	109.82	106.28	111.34	100.39	109.48	105.18	109.67	112.31	101.18	104.37	104.74	107.89	113.21	102.92	113.52	106.35	106.47	107.68	104.59	101.47	105.7	103.71	102.27	104.78	109.53	109.35	105.48	107.37
105.21	107.93	110.25	110.33	105.07	104.34	106.33	110.79	108.07	108.38	106.49	108	103.97	107.22	109.09	100.87	113.56	109.56	107.12	110.55	100.07	108.58	106.91	106.75	104.18	102.09	110.74	104.11	108.12	111.2	106.14	110.37	104.19	110.07	108.22	103.72	112.49	106.03	113.2	107.5	107.53	112.36	105.06	109.21	108.17	105.99	112.17	109.08	107.79	102.5
104.68	105.51	103.55	106.96	106.96	102.91	109.11	105.06	106.59	102.61	110.38	108.77	105.54	106.01	110.35	101.64	107.48	104.68	105.13	106.63	103.45	102.84	104.62	108.34	100.98	105.71	104.3	108.54	100.17	106.89	108.27	105.11	107.59	100.78	104.65	106.56	110.68	108.69	102.14	100.72	104.24	102.11	104.05	105.87	111.09	94.969	103.09	109.7	106.51	101.86
111.63	112.13	114.79	107.97	107.02	110.5	107.48	106.87	113.42	108.25	109.39	116.48	112.62	106.57	109.66	109.11	114.12	119.84	110.96	111.9	112.4	109.67	106.79	113.01	113.3	108.84	111.27	107.01	117.88	106.15	112.9	111.8	112.7	110.04	113.22	113.3	112.32	111.97	110.48	107.57	109.32	105.21	108.58	105.61	110.16	114.76	111.24	109.59	110.02	109.45
115.34	102.98	107.86	111.02	101.52	107.94	103.89	113.23	108.68	108.47	105.72	108.43	102.65	112.84	106.52	106.3	108.48	107.6	109.69	111.62	107	106.67	108.68	101.74	102.98	111.22	106.94	110.47	109.21	112.42	104.14	115.1	112.05	107.81	111.12	102.84	112.69	112.35	103.29	108.39	107.52	109.51	110.93	105.19	107.62	104.07	104	109.73	100.98	100
104.89	109.41	104.51	107.56	104.61	103.73	103.97	108.46	106.57	102.32	109.3	103.43	103.2	106.85	103.75	110.36	101.44	102.13	109.36	113.52	103.54	108.25	111.92	106.45	104.71	101.75	111.53	111.57	112.43	107.4	106.14	114.28	109.6	104.35	104.59	111.24	106.37	104.43	104.55	108.72	97.699	110.83	109.58	107.61	108.08	104.98	104.32	113.51	101.85	110.37
102.4	103.86	107.99	108.82	109.42	112.95	109.55	107.02	102.49	101.3	111.55	101.16	107.54	99.033	101.63	112.05	104.98	102.85	104.48	113.21	104.79	108.09	107.71	107.81	108.42	113.04	105.56	101.73	100.79	107.03	101.23	102.37	106.54	102.77	106.71	106.48	109.22	105.21	106.26	103.8	103.17	115.12	108.63	109.3	97.828	99.901	103.5	105.72	100.44	101.12
91.422	97.852	102.59	101.13	96.038	96.762	93.332	99.787	98.517	100.05	98.464	91.542	96.307	93.576	95.641	105.37	99.438	104.33	94.242	95.332	96.417	96.534	94.468	93.554	95.12	101.63	93.862	96.42	100.58	92.54	97.383	91.831	97.739	98.478	101.01	97.159	97.253	104.38	97.6	99.076	100.06	98.179	101.32	98.202	95.234	95.824	96.133	100.86	99.005	97.172
111.63	103.38	104.39	105.96	103.66	106.75	106.41	107.41	104.8	114.36	106.56	100.2	111.24	99.789	105.55	105.11	105.31	103.35	101.6	105.5	107.55	108.92	105.61	99.873	103.65	101.64	104.77	104.75	107.1	105.57	104.17	108.33	102.58	109.92	108.24	105.27	108.05	104.19	108.6	108.73	104.1	109.58	110.04	99.818	109.6	111.89	108.24	106.27	113.34	106.1
104.89	106.96	108.95	103.08	102.61	108.33	106.53	104.74	106.96	109.67	103.48	102.82	103.35	111.81	102.93	106.38	111.46	108.36	106.44	103.72	106.78	105.31	103.54	106.48	101.36	103.3	105.78	105.39	101.14	115.19	106.24	110.83	106.48	105.76	101.33	108.98	103.79	113.68	107.57	107.64	103.24	108	103.38	105.76	107.91	109.68	103.5	106.76	102.23	106.05
99.086	97.891	91.443	102	97.189	88.66	102.8	88.7	104.96	94.208	93.01	91.555	99.391	99.578	94.828	96.874	101.67	93.039	103.49	102.52	95.003	102.35	98.933	101.42	93.207	101.71	104.63	102.53	103.98	94.886	91.665	97.983	94.69	100.75	98.947	96.891	95.71	99.551	101.39	97.265	102.25	98.113	98.449	98.114	101.85	95.782	98.428	97.874	100.61	99.744
103.24	98.937	106.64	101.95	91.596	95.514	92.521	96.396	103.96	95.545	97.062	99.04	101.16	96.587	94.669	99.65	97.881	96.168	95.068	98.115	92.817	102.64	99.763	99.62	98.416	96.659	103.44	98.152	99.948	100.23	95.344	95.577	99.333	102.63	102.21	104.09	100.45	96.852	87.22	102.36	93.856	91.526	93.959	93.925	100.9	91.202	106.88	96.93	102.46	98.363
109.54	109.22	102.95	108.65	109.88	114.93	96.091	103.82	106.68	109.7	108.62	108.5	111.05	106.72	109.97	103.55	105.77	102.69	104.94	103.85	103.24	102	102.96	109.63	98.188	100.26	106.22	103.24	111.09	101.55	104.54	110.3	106.12	105.85	103.09	97.685	105.68	107.25	106.54	99.573	97.884	103.99	113.03	105.53	103.07	102.53	108.16	104.31	109.62	112.26
111.91	99.408	104.33	108.48	109.8	111.93	117.51	109.56	105.31	105.99	104.85	108.4	112.7	113.01	112.59	111.97	109.91	106.37	108.26	106.17	106.16	102.93	110.69	107.64	109.68	103.49	110.32	107.75	101.9	112.22	108.25	110.93	112.35	113.44	105.63	110.25	111.47	108.83	106.16	112.68	106.27	106.67	107.48	109.56	106.6	111.39	102.03	107.78	101.6	106.43
92.82	103.74	97.171	103.18	106.6	103.44	101.67	102.21	98.818	104.47	99.096	99.489	94.106	101.57	107.5	91.482	102.52	102.27	95.038	102.07	100.37	95.93	96	97.797	102.94	101.08	103.55	103.93	102.69	101.81	100.82	101.01	103.2	98.138	97.133	102.09	100.3	101.26	102.22	96.721	95.456	102.45	105.1	99.57	105.44	97.429	103.34	102.84	93.438	104.14
98.298	106.98	97.691	99.246	101.67	93.637	102.81	100.02	103.43	97.678	95.32	97.668	95.174	98.389	101.33	95.235	99.089	97.919	96.274	99.492	100.13	96.577	89.522	95.672	97.015	100.19	99.04	99.673	100.75	98.359	99.299	94.493	97.132	95.175	95.793	101.26	100.76	99.354	98.858	99.27	94.747	94.528	99.59	88.928	95.437	97.475	94.754	99.982	99.165	96.905
103.66	103.04	107.72	103.01	110.99	109.18	102.6	105.14	109.29	112.8	105.38	109.15	108	100.6	108.38	112.63	105.38	106.93	103.55	103.04	101.89	109.09	114.61	106.38	106.56	106.29	110.59	111.14	110.01	100.12	99.83	107.28	105.69	108.28	108.51	103.64	110.1	108.11	105.35	103.57	103.18	97.357	108.72	109.93	100.82	110.35	103.29	106.8	104.53	101.6
107.17	102.68	102.19	108.28	116.4	102.8	104.92	108.28	104.54	100.2	105.94	99.09	107.64	109.11	103.43	101.71	104.96	104.31	108.73	112.47	101.89	107.07	101.46	110.24	104.2	110.53	107.28	98.794	104.92	109.16	107.26	105.25	105.58	102.69	105.88	107.58	107.3	100.42	109.64	105.84	103.81	105.7	105.43	105.34	102.31	108.54	107.15	110.62	110.76	105.73
99.603	91.511	101.26	94.764	96.832	101.86	105.59	98.626	98.423	101.94	93.734	100.1	93.819	99.209	97.18	96.638	105.3	96.319	98.025	105.89	94.146	96.166	98.152	96.839	98.429	99.084	95.734	102.37	96.921	104.08	99.679	98.274	105.3	100.35	92.263	102.55	104	98.903	95.643	96.506	92.91	93.711	95.982	93.742	99.585	95.895	93.57	96.94	91.519	100.48
110.23	100.75	97.306	99.454	107.68	107.65	110.58	100.6	109.1	100.73	106.09	102.34	108.83	107.16	109.07	111.93	102.51	102.54	106.6	105.21	109.9	104.16	102.79	101.74	108.17	104.1	105.89	102.23	104.25	112.13	101.32	107.33	98.009	108.9	106.62	101.72	106.99	102.75	98.706	107.56	105.9	108.41	105.88	101.33	105.42	100.26	104.57	103.7	104.01	98.64
105.07	103.26	103.55	103.57	109.13	105.84	101.78	104.63	102.98	107.04	106.5	104.51	105.69	105.21	105.18	109.39	109.99	113.41	111.03	107.4	106.99	108.11	104.24	103	104.73	103.64	109.6	104.06	106.2	101.85	110.45	103.44	108.96	110.57	103.31	103.14	105.17	111.38	111.34	103.6	107.46	105.56	98.329	101.3	107.2	101.27	104	107.31	105.03	106.18
112.32	111.84	110.45	114.5	113.56	108.04	115.4	109.89	102.7	108.19	107.32	110.89	112.3	111.16	109.79	110.93	108.04	109.34	102.48	105.61	110.14	105.64	108.78	108.82	105.39	108.75	111.69	107.16	100.49	105.04	109.91	108.99	107.48	103.68	115.45	114.43	113.68	101.4	101.07	107.77	105.94	104.28	104.67	112.9	103.64	106.55	112.13	113.03	112.38	106.83
111.22	106.85	105.16	109.19	107.79	106.51	110.3	106.1	109.22	104.2	112.87	106.54	109.42	106.54	106.49	112.73	107.52	107.83	111.16	111.38	100.34	103.64	103.13	101.99	110.88	110.54	107.7	104.87	106.27	105.59	109.68	114.2	108.78	107.34	111.3	108.44	109.67	109.21	115.08	109.27	112.02	109.25	115.14	109.04	110.67	108.04	109.08	107.79	111.06	105.26
110.11	109.35	104.96	113.66	106.07	103.14	102.17	107	101.75	104.48	106.33	112.6	110.48	108.04	106.02	112.05	113.06	106.74	105.28	105.08	106.21	109.11	108.29	111.24	103.42	105.98	104.29	111.11	105.93	98.337	103.75	105.39	112.5	106.15	106.16	109.08	105.17	102.57	108.81	110.57	107.82	112.36	106.77	110.03	107.09	109.19	110.03	109.16	112.31	105.93
104.31	103.71	107.63	105.51	110.52	103.06	100.04	101.21	110.71	104.06	108.72	107.22	108.8	101.01	103.73	110.57	105.35	109.37	105.46	106.23	110.99	109.76	108.6	102.47	114.49	111.51	109.53	107.58	100.96	111.57	109.07	107.35	106.3	100.97	111.91	97.315	100.81	109.28	104.85	111.33	106.02	102.3	100.77	105.91	106.11	102.19	105.52	109.77	104.65	109.59
105.79	109.23	113.5	112.8	106.56	107.38	106.06	111.09	101.48	111.13	107.86	103.07	107.67	115.08	113.62	106.68	110.55	99.678	111.94	105.15	104.26	114.3	109.41	116.3	113.56	106.66	114.47	110.23	110.74	104.75	105.93	113.24	109.17	102.94	106.2	119.2	105.42	107.95	107.48	107.28	102.96	106.1	107.08	115.1	109.84	114.97	107.49	112.57	111.39	113.33
108.04	103.29	111.64	101.84	110.48	109.72	103.79	103.3	102.52	107.94	108.44	105.62	107.59	106.09	106.45	106.35	107.65	106	108.71	104.71	98.581	103.76	106.42	105.76	102.11	105.76	105.34	109.82	107.68	106.07	108.22	104.39	106.75	102.62	105.29	104.92	108.18	109.99	105.13	113.07	106.29	102.19	108.48	106.63	108.32	102.21	107.74	100.98	106.1	108.31
100.85	108.75	103.36	102.82	107.39	109.66	105.46	107.72	100.24	109.69	110.91	109.8	106.85	108.08	105.32	106	104.13	104.96	109.32	110.17	101.51	106.89	109.76	108.09	107.4	113.31	100.84	99.659	108.55	113	110.7	105.95	108.12	104.88	111.02	113.42	96.581	107.97	105.7	104.03	105.68	107.27	107.29	110.92	101.31	107	102.56	104.44	107.94	110.02
102.05	108.69	102.54	103.08	106.61	103.88	99.629	108.78	104.09	101.94	109.19	105.02	102.42	105.65	102.76	110.23	106.63	104.36	109.18	103.72	104.15	106.56	102.96	104.72	106.68	104.84	104.62	104.27	110.76	102.09	109.63	103.03	105.69	107.02	103.16	105.32	104.38	110.42	112.07	109.69	113.98	113.76	107.63	108.03	103.93	111.28	107.97	106.74	110.17	105.59
95.163	97.901	100.65	98.181	101.49	105.92	94.169	103.1	96.863	103.93	97.793	89.32	101.07	100.44	99.346	101.37	99.013	99.622	98.998	101.68	106.62	89.514	95.225	100.78	101.07	90.972	95.784	101.59	104.31	97.54	103.42	101.09	99.074	100.28	91.74	91.213	102.85	101.69	96.541	94.134	93.422	95.243	100.65	99.441	101.38	96.179	101.8	98.648	91.167	97.964
103.32	104.34	101.25	98.656	98.924	99.05	100.03	100.91	101.13	101.99	94.989	100.14	99.239	100.98	97.044	99.834	100.36	93.372	100.88	98.717	99.633	106.77	96.88	99.73	99.169	100.54	100.32	103.94	97.284	109.37	105.98	99.716	103.34	107.6	97.766	101.9	95.341	99.646	101.46	97.405	101.34	97.734	101.64	94.597	96.72	102	100.11	100.67	102.89	96.227
103.42	106.16	107.46	106.76	109.99	110.62	105.08	104.3	114.58	101.51	104.91	103.32	106.05	110.09	107.47	105.58	107.33	107.26	110.95	109.97	101.67	106.32	106.03	102.9	108.46	110.43	103.76	102.43	112.4	105.56	102.07	105.23	105.64	108.23	116.35	109.77	104.97	105.67	109.29	107.46	102	102.4	104.55	106.66	107.44	105.88	104.86	105.93	107.39	101.17
108.13	103.78	104.93	111.69	112.84	105.55	101.82	108.01	106.49	103.64	109.39	108.79	108.21	109.68	104.51	107.53	106.59	105.69	102.69	109.66	112.31	107.26	103.73	109.04	98.261	105.39	102.75	102.85	105.59	104.42	105.75	100.67	110.5	99.305	104.86	109.63	103.98	106.17	105.77	106.65	106.03	108.44	101.37	110.15	101.15	110.29	104.53	101.64	104.42	104.62
109.44	107.22	114.69	108.76	107.91	103.62	107.9	101.16	107.19	100.4	103.09	105.71	106.93	106.26	105	110.71	112.09	107.12	107.26	106.5	105.82	111.98	114.15	107.24	100.74	106.45	103.27	102.3	103.6	103.02	104.49	111.85	114.57	104.49	104.59	108.06	113.08	106.65	108.21	104.75	108.37	111.87	106.67	106.63	103.51	102.43	106.79	105.72	109.06	104.34
106.31	102.04	106.59	106.11	111.52	105.87	110.27	115.91	112.16	111.77	116.34	109.23	107.27	103.18	112.01	105.1	107.02	104.07	107.8	113.49	108.59	114.63	117.04	112.86	110.34	113.56	114.26	111.52	105.93	111.78	110.59	114.61	110.96	109.4	121.24	109.24	113.77	110.29	115.12	106.52	111.61	113.19	111.76	113.26	110.97	113.63	117.91	112.38	111.49	107.71
112.97	106.9	105.99	108.12	104.73	104.99	110.36	111.21	110.49	109.73	102.16	111.3	107.09	103.66	107.34	108.74	107.7	108.56	109.51	108.27	112.8	111.19	112.24	107.38	100.58	108.24	108.84	115.57	106.26	107.95	112.12	105.22	108.05	114.94	107.4	109.86	109.83	108.59	114.74	108.82	112.29	109.95	110.04	112.93	110.53	101.49	113.63	106.74	107.64	110.19
107.8	102.98	107.15	107.54	109.92	105.87	99.975	108.86	104.33	114.02	107.92	107.18	109.91	111.94	104.85	109.69	115.49	109.01	102.04	110.91	110.35	108.99	108.45	106.83	108.69	109.06	112.1	109.8	111.94	103.5	107.79	110.73	111.98	107.53	104.91	112.12	106.85	104.36	113.17	106.84	105.1	107.24	111.55	108.33	108.61	109.59	105.61	103.57	108.15	107.43
107.22	108.09	108.14	109.17	110.06	106.46	104.22	102.84	104	102.61	107.6	102.19	103.41	116.35	108.08	108.6	100.21	107.74	105.69	105.62	107.57	107.15	102.34	107.84	108.4	106.7	102.12	102.8	105.23	101.09	103.82	100.15	109.14	98.192	106.03	108.76	104.24	100.26	105.71	103.57	100.74	104.02	95.051	106.83	104	104.98	109.2	106.63	106.02	106.19
107.18	109.43	107.63	107.95	104.5	114.63	106.32	107.55	103.29	106.66	107.32	108.95	111.92	104.84	105.58	110.45	109.52	111.76	108.3	103.41	101.57	110.47	104.82	104.56	103.58	110.49	110.63	108.39	105.77	105.43	105.7	103.86	111.47	109.22	109.44	109.56	112.86	111.82	100.34	104.62	104.89	113.99	105.99	106.3	108.14	106.57	107.52	106.49	107	100.58
105.73	112.02	105.39	110.16	113.19	107.91	109.58	109.79	100.72	99.274	105.56	104.21	108.65	110.75	105.34	99.903	103.28	105.87	104.63	103.23	104.57	103.35	108.46	109.1	101.62	112.8	108.78	104.22	104.31	111.88	105.77	103.53	109.03	114.25	100.57	104.86	109	104.54	109.74	104.5	102.01	107.26	110.85	105.6	104.16	103.6	111.38	107.23	108.08	108.92
106.98	108.81	104.3	100.78	106.87	106.03	101.13	103.97	100.99	105.15	102.21	105.06	112.57	108.13	105.11	101.57	111.24	100.09	106.37	107.95	105.6	101.06	111.61	102.47	101.54	101.95	105.79	110.36	105.6	101.29	105.46	108.32	106.56	106.85	107.26	106.01	108.6	99.77	105.73	106.85	101.53	111.99	112.91	104.97	103.13	109.79	95.6	107.51	108.34	99.33
108.21	107.3	102.02	109.8	110.12	108.17	106.02	110.58	107.15	106.82	113.67	107.85	107.13	109.72	106.88	110.29	116.76	105.72	105.55	110.76	104.11	105.11	112.74	103.76	112.73	111.55	112.91	111.84	108.58	110.48	111.04	107.59	112.23	109.14	104.69	104.43	108.56	106.03	106.04	110.53	106.5	108.45	104.39	111.79	106.69	107.83	107.57	105.71	110.15	107.77
105.75	102.44	94.895	104.15	104.02	102.15	100.17	104.33	98.708	102.45	100.9	100.96	104.88	104.26	96.287	102.43	94.973	95.401	99.565	95.584	96.213	96.865	95.706	100.18	97.059	98.968	94.092	99.067	111.69	97.714	100.25	106.16	94.072	103.42	101.12	93.073	98.464	101.29	96.759	100.54	98.373	103.96	98.415	99.316	102.29	99.277	103.53	92.203	97.869	103.4
103.41	107.01	107.41	103.84	102.51	105.17	105.76	106.54	105.58	108.24	104.14	107.39	95.802	106.71	103.28	104.21	101.25	109.95	105.46	113.77	107.65	106.27	107.4	107.18	107.05	111.41	103.45	106.2	111.7	100.23	110.92	100.51	107.06	97.845	110.19	105.08	103.04	110.04	109.74	110.75	110.87	108.91	107.79	103.23	103.73	106.41	101.89	103.25	103.85	108.64
109.63	110.34	105.9	107.67	109.09	101.67	108.65	104.04	107.41	106.21	109.08	100.31	100.65	106.85	107.44	103.27	108.59	104.3	107.32	104.56	97.282	105.17	114.87	106.48	108.59	111.22	101.2	101.89	108.42	101.17	110.61	104.22	103.53	110.53	104.1	107.42	104.64	107.06	104.78	106.5	103.28	107.29	108.37	109.27	110.08	106.85	106.9	106.99	104.98	102.32
101.23	109.08	110.41	111.64	108.06	111.44	107.88	114.17	106.05	106.14	116.19	110.08	110.23	111.59	111.71	114.95	115.29	106.12	106.98	112.21	101.68	105.5	102.74	102.25	112.72	110.78	106.28	107.27	108.27	110.52	106.45	108.96	105.25	107.55	110.67	101.17	112.87	110.84	108.75	104.08	109.11	109.71	112.46	108.35	109.99	107.58	111.45	104.39	111.35	107.69
102.89	99.985	98.048	95.495	96.454	99.897	104.66	102.33	98.861	96.011	96.573	91.071	99.198	96.097	95.486	99.428	92.759	92.648	96.992	101.24	98.178	96.073	98.392	98.785	93.635	101.54	99.427	94.811	97.071	96.303	96.635	94.433	95.672	98.277	104.44	102.53	93.926	98.634	93.258	96.796	98.591	100.64	91.255	98.269	98.605	100.5	102.36	102	103.88	99.016
104.8	98.384	100.62	94.767	99.358	97.803	102.74	97.333	102	104.16	90.48	99.064	98.402	100.4	94.904	101.19	96.826	100.51	96.134	97.012	101.42	102.37	92.405	100.67	97.741	98.619	103.58	98.639	101.62	97.54	100.64	99.003	95.304	95.402	93.878	94.974	100.12	98.881	97.284	99.358	104.13	107.16	98.675	92.147	100.55	105.38	103.61	92.666	106.17	98.084
98.234	100.42	90.43	104.52	99.229	98.574	101.99	102.94	102.52	98.24	101.12	96.64	100.91	97.466	98.251	101.18	99.357	95.488	100.3	101.44	104.32	102.27	105.49	96.711	99.02	93.157	99.364	105.56	106.7	104.27	110.42	105.07	100.88	100.32	101.3	99.38	102.84	103.45	94.604	101.57	100.55	104.78	100.29	103.09	99.541	104.74	98.841	101.5	101.86	103.32
103.19	108.44	105.26	109.3	113.77	105.14	111.55	113.73	115.16	108.38	109.96	110.51	103.81	103.61	107.14	107.25	109.43	105.68	110.15	111.81	105.64	110.23	105.89	108.73	103.25	104.98	107.31	106.7	112.53	114.04	105.55	115.9	108.39	109.44	108.26	108.62	106.43	106.47	106.12	108.21	101.86	114.79	109.41	117.1	101.76	105.08	112.45	103.83	105.7	110.59
100.75	111.25	108.98	109.9	99.657	113.95	99.443	102.74	100.28	109.23	108.7	104.76	107.23	107.9	99.02	105.23	107.37	106.57	107.13	115.09	110.5	102	105.57	107.77	103.13	107.49	105.21	110.6	102.06	110.54	105	107.02	106.89	111.07	106.86	111.5	104.54	106.88	109.84	108.3	102.69	105.3	103.7	105.08	107.35	104.14	105.41	102.37	111.12	106.04
101.5	111.71	100.24	102.94	111.17	108.73	108.43	108.19	102.15	110.19	100.62	106.41	104.36	103.2	100.8	104.26	111.05	110.73	105.58	101.94	107.97	110.07	103.11	109.76	105.66	104.18	103.23	105.15	105.88	104.47	109.5	104.82	102.67	109.13	107.5	107.63	111.38	110.96	100.39	107.67	103.34	113.41	107.84	107.06	108.64	107.85	103.13	102.57	106.06	109.25
99.522	98.459	103.46	105.76	109.15	102.74	102.01	103.59	100.03	106.9	102.7	103.13	106.27	100.38	103.3	98.561	103.93	99.118	103.21	99.083	108.83	103.42	101.74	103.89	105.56	101.04	98.814	99.201	108.3	106.82	97.132	104.92	105.46	108.31	94.14	104.92	101.17	106.12	100.69	103.48	113.23	110.48	105.95	101.55	103.76	103.18	99.05	100.63	98.556	104.58
109.68	107.05	106.4	103.34	100.27	105.14	106.64	104.36	98.881	99.608	98.902	101.91	103.45	101	109.94	102.63	105.09	109.64	107.22	104.48	104.28	110.12	112.91	106.42	101.38	99.428	108.48	107.82	106.82	103.02	107.94	111.56	102.48	109.82	105.32	105.25	108.95	106.19	112.81	107.36	102.84	94.355	107	106.26	105.37	109.19	107.34	104.09	98	109.19
110.99	108.26	110.48	104.1	109.78	114.87	107.8	109.34	112.53	104.96	108.99	108.51	106.94	110.76	108.53	117.38	98.613	103.66	102.72	113.43	109.69	110.23	102.97	109.39	108.59	109.29	108.9	113.96	107.45	111.1	110.7	110.76	108.39	109.19	105.6	113.31	107.63	112.11	110.68	110.34	106.21	106.72	104.11	101.81	104.98	112.48	111.94	105.55	111.11	108.92
99.746	107.14	97.614	98.848	101.28	95.091	104.2	104.55	98.724	99.713	94.704	97.504	103.5	106.16	98.266	97.624	101.55	99.771	97.26	110.48	99.975	102.21	98.263	98.582	96.585	103.97	94.342	105.21	103.59	107.03	101.53	104.98	98.47	95.856	100.89	105.03	101.63	102.54	102.39	101.9	97.944	101.19	97.74	99.763	99.342	100.69	101.7	101.28	98.123	99.231
111.8	107.13	101.02	104.08	101.46	106.19	104.33	104.88	103.02	105.39	106.46	104.44	106.53	104.44	108.87	106.95	101.1	98.958	109.55	101.6	108.13	102.01	104	109.35	106.64	104.02	108.3	108.37	101.95	107.51	105.4	114.57	105.51	107.8	105.52	102.4	108.77	103.26	111.64	108.69	106	106.92	110.59	100.74	108.03	103.64	104.83	110.18	106.66	110.27
105.93	106.91	98.035	97.908	100.46	102.55	98.957	103.27	101.52	96.518	106.25	95.811	100.31	101.44	100.98	99.589	96.8	101.81	100.95	102.9	98.804	91.65	101.34	102.82	98.981	104.2	96.494	98.713	103.41	98.582	102.9	98.502	97.876	98.904	99.042	101.95	96.079	100.26	95.122	105.44	104.63	100.32	101.61	98.405	102.4	97.8	100.24	93.166	94.747	101.24
103.2	95.446	98.273	96.254	96.43	101.85	95.934	98.683	95.363	101.37	101.5	97.191	93.397	105.34	92.388	98.772	99.866	99.822	98.912	97.094	96.389	102.1	95.613	97.593	101.96	102.16	96.562	95.242	100.86	90.455	97.807	99.745	98.673	104.96	97.334	102.18	100.57	99.262	99.1	94.926	102.02	103.55	97.596	92.156	101.86	99.592	99.332	100.17	100	100.54
103.96	106.91	107.99	112.36	112.1	100.07	104.88	112.06	105.83	106.77	111.72	110.13	105.72	108.97	105.47	105.09	108.07	106.77	106.03	107.42	112.11	109.52	103.12	113.02	113.09	107.99	106.72	108.67	107.37	109.83	107.02	110.19	104.87	107.79	107.62	105.1	109.9	107.42	104.02	111.53	109.1	106.27	108.98	104.66	105.35	106.94	112.1	107.96	115.61	108.63
96.729	91.961	99.376	102.06	98.093	105.32	104.07	101.51	96.198	99.523	87.594	96.285	90.882	99.623	96.86	100.21	96.008	101.86	104.22	100.56	100.7	98.576	100.61	95.551	99.315	93.744	97.02	99.929	95.709	94.742	95.096	104.12	96.811	96.787	95.952	94.22	95.9	104.27	102.44	104.95	100.7	102.41	98.572	94.391	101.75	98.409	98.798	98.618	98.577	97.489
103.33	104.34	113.81	111.7	110.96	113.06	99.542	106.69	105.42	108.69	106.51	107.17	101.55	111.96	103.95	108.68	108.34	106.67	110.28	109.11	105.07	99.766	110.2	109.01	108.97	103.57	106.65	104.16	101.25	103.7	103.26	107.35	104.81	105.65	106.43	106.73	108.36	103.91	112.03	101.61	107.19	105.71	103.4	108.41	106.46	108.3	108.31	102.16	103.6	109.59
108.19	106.96	103.28	106.59	111.43	105.3	111.58	103.86	102.38	107.85	112.69	110.51	108.17	105.74	110.58	105.96	113.77	114.12	108.82	107.66	105.06	109.22	111.28	103.9	107.97	105.45	110.21	104.8	112.37	104.94	101.42	102.66	108.17	111.22	107.09	111.3	108.65	106.9	112.73	108.28	111.67	107.83	105.71	109.68	104.94	109.33	103.91	111.01	101.69	113
100.05	111.71	92.71	99.728	99.678	102.45	99.79	105.6	97.266	103.86	112.11	99.419	103.23	98.563	100.67	103.99	104.23	107.4	102.89	104.1	110.43	100.96	97.854	104.59	99.102	93.421	103.09	106.53	105.19	106.85	103.04	106.93	98.098	101.87	98.678	101.96	101.79	101.74	107.14	104.57	101.73	102.65	96.966	103.39	107.54	105.22	102.35	102.82	100.91	101.92
98.413	113.74	109.57	105.98	105.75	106.35	105.14	103.11	103.69	108.25	109.85	110.01	107.1	105.46	108.46	106.72	109.41	104.89	99.169	104.76	110.73	111.79	98.322	106.5	113.45	100.26	109.28	104.72	108.23	106.12	105.54	110.93	108.69	107.07	111.6	106.89	104.63	103.79	114.6	106.92	104.16	104.65	113.5	109.76	103.64	109.09	101.32	103.58	109.12	110
107.44	99.391	107.93	103.76	103.3	100.77	107.73	102.22	105.35	107.46	109.21	104.74	103.75	100.47	109	107.43	103.94	98.961	100.55	107.44	108.29	104.25	97.474	107.38	104.45	103.75	105.88	105.95	102.55	107.17	98.873	102.82	104.52	101.96	97.147	107.42	104.77	104.4	106.32	106.64	107.47	99.835	106.01	102.68	103.89	104.34	108.07	109.29	102.13	107.42
98.701	105.62	100.38	106.6	101.3	107.28	106.2	110.06	104.94	105.71	100.75	109.31	98.877	101.22	101.15	102.74	113.97	109.74	101.88	103.99	106.43	106.98	107.37	105.69	106.92	106.3	96.98	103.72	104.58	100.28	110.14	108.09	104.88	105.15	99.77	111.09	100.19	105.7	103.76	108.38	104.19	113.15	104.09	108.78	104.59	111.32	101.2	112.05	109.42	104.14
110.38	104.96	104.71	108.33	109.7	107.68	115.96	111.32	106.21	118.64	115.34	103.76	109.36	101.43	103.91	110.76	110.81	108.49	102.18	104.31	105.74	104.24	103.56	107.54	103.92	110.16	106.75	107.47	109.16	110.67	104.39	103.53	106.41	108.79	110.56	111.86	110.49	110.63	103.71	110.51	110.18	111	107.25	113.15	105.92	113.57	107.95	106.01	107.35	100.42
103.83	106.79	100.34	106.13	105.88	97.743	98.267	98.976	98.414	98.981	103.83	104.28	97.702	96.448	100.23	99.75	97.899	100.62	99.487	105.4	97.877	104.14	99.721	108.48	102.29	106.17	101.22	102.41	101.64	103.86	104.19	97.419	98.173	102.6	99.45	99.99	106.03	105.86	105.39	101.68	98.824	97.478	106.13	102.35	105.99	102.6	107.28	99.61	96.144	96.114
105.39	102.65	116.47	105.84	110.89	108.45	114.36	110.18	107.2	106.93	108.5	112.2	103.62	109.39	108.9	110	108.67	117.54	101.87	113.61	112.86	110	102.83	109.53	112.58	108.05	107.35	108.61	112.34	113.79	108.33	109.55	105.82	110.17	111.21	105.52	109.3	109.48	112.2	114	106.43	106.89	115.49	112.57	107.67	105.69	113.11	110.9	111.62	106.13
96.115	95.165	104.94	100.46	101.01	105.04	101.86	108.46	100.02	103.86	102.12	100.52	103.99	106.66	101.8	104.89	97.706	99.601	100.23	102.77	103.33	100.81	98.327	100.75	95.986	99.253	103.19	103.65	104.93	103.99	100.22	102.06	99.917	99.961	93.401	101.06	105.28	98.655	102.45	102.71	96.759	104.45	99.936	103.21	100.12	99.896	100.45	102.86	97.259	102.83
100.25	97.042	106.21	98.769	100.19	98.538	100.57	97.54	94.191	101.27	101.58	101.95	93.874	101.06	94.673	93.792	97.732	92.564	94.39	95.968	94.928	98.756	96.547	97.199	92.176	93.934	101.82	95.732	102.95	95.561	96.329	90.483	104.24	106.55	95.661	104.2	94.668	90.884	99.282	99.07	93.437	101.32	96.307	97.185	93.715	96.775	98.418	93.807	93.32	104.6
100.84	103.84	97.496	103.26	96.459	102.92	96.698	97.753	100.4	100.61	103.56	97.681	97.559	102.56	103.74	98.239	94.587	96.54	100.14	99.788	103.63	96.709	97.216	101.38	97.424	101.33	95.596	99.497	100.74	101.37	99.328	107.66	98.98	110.04	102.71	95.736	105.86	100.77	100.91	97.746	100.15	101.28	103.86	99.222	97.048	106.07	102.08	101.45	97.583	100.48
97.653	97.323	100.08	100.85	99.881	100.3	97.599	98.323	95.662	97.653	94.882	89.396	101.22	103.87	99.028	95.538	94.098	98.514	101.22	98.011	102.32	96.099	99.599	98.232	98.558	92.939	96.776	91.807	101.05	99.032	99.762	97.978	99.785	91.911	95.741	95.689	95.806	98.467	102.96	93.013	100.3	98.267	99.66	96.5	96.341	103.91	95.338	105.65	89.55	97.886
107.06	109.47	106.58	111.35	103.11	102.99	115.07	98.477	103.28	103.44	101.59	102.09	107.74	106.06	105.77	112.2	104.15	104.15	105.19	107.31	109.15	110.56	109.25	111.27	104.48	103.55	109.16	113.7	109.27	107.74	103.48	108.31	107.07	105.79	100.13	102.46	100.32	108.94	108.53	110.52	107.87	109.23	104.38	104.32	105.72	105.32	108.42	104.31	107.06	105.47
108.98	108.65	112.82	103.37	103.51	101.85	102.9	107.94	106.26	100.08	103.91	107	98.094	103.68	108.85	111.16	110.75	104.42	112.19	101.55	108.74	110.84	108.14	108.23	99.613	107	106.25	101.17	105.53	103.61	110.2	109.07	103.48	104.89	106.32	99.46	109.88	108.27	99.574	109.2	102.95	104.61	105.91	111.1	105.98	106.36	108.17	109.57	105.32	104.42
103.54	111.55	102.96	103.41	110.57	111.39	107.19	106.8	100.11	109.02	109.38	107.81	103.45	109.81	110.52	110.74	104.32	107.52	101.97	102.8	107.47	106.15	106.14	108.52	106.91	102.73	104.34	104.12	106.43	110.67	109.99	107.27	100.72	108.59	106.92	107.3	107.64	108.53	109.64	111.38	112.89	104.31	103.35	110.36	101.2	102.13	104.87	108.62	109.96	109.9
95.607	100.53	101.16	97.161	100.48	98.615	93.205	102.58	98.206	97.498	96.575	100.32	98.089	95.178	101.15	99.333	101.49	95.574	99.119	103.47	94.912	92.545	104.77	98.137	103	94.819	97.107	102.38	101.08	99.76	105.65	99.195	92.87	103.8	99.603	97.636	96.933	102.98	101.55	98.992	103.18	105.43	97.299	95.25	98.631	97.324	94.715	91.361	99.871	102.76
98.879	98.824	103.64	107.14	104.54	108.77	109.69	96.879	101.36	100.69	112.94	107	97.408	100.39	105.77	103.07	102.25	103.39	98.064	99.948	106.88	103.41	98.543	102.69	98.147	101.66	100.68	106.69	98.679	102.11	105.17	108.79	98.792	105.7	101.25	106.77	104.58	106.58	101.46	105.45	102.77	102.33	106.8	99.983	101.61	101.8	108.32	102.04	100.56	99.852
108.2	105.16	109.72	116.03	105.29	106.66	111.78	106.29	101.71	111.63	117.07	115.05	106.01	112.98	106.88	104.12	109.89	107.47	107.59	109.49	100.98	111.24	111.8	105.34	106.23	107.66	107.48	111.52	114.22	100.38	109.57	110.08	114.5	107.5	110.18	111.82	108.63	105.1	117.49	112.07	106.32	105.18	104.56	116.87	109.89	106.55	111.22	107.71	112.51	111.13
99.989	105.64	99.663	102.12	101.55	105.45	95.858	96.537	108.51	101.94	97.88	98.224	99.689	100.66	103.78	104.96	105.07	102.45	98.223	99.858	109.7	106.79	97.762	98.352	94.515	100.92	99.72	101.99	92.602	99.273	102.08	97.571	103.08	105.29	102	97.329	98.526	99.233	105.4	98.315	107.58	101.11	101.2	99.338	102.01	100.43	101.86	100.5	97.209	89.79
105.18	104.51	107.54	101.44	101.49	103.42	100.61	104.3	105.13	107.95	107.22	111.24	98.663	109.26	106.18	110.39	109.21	112.4	107.57	107.45	111.16	105.75	106.06	109.23	106.89	110.57	102.22	105.34	105.96	106.53	101.63	106.47	105.65	102.58	99.515	107.92	105.63	102.95	105.74	104.95	104.96	110.89	108.23	106.53	107.31	108.23	111.58	103.4	102.87	98.087
100.74	107.46	107.34	106.48	104.85	103.49	105.28	100.18	109.29	103.43	104.66	104.57	105.14	105.17	108.11	104.43	106.6	102.42	105.85	103.68	109.11	109.13	105.82	104.65	108.24	100.88	102.89	106.32	106.69	109.15	105.77	101.27	105.75	104.59	97.641	104.7	104.7	108.08	99.2	109.96	112.78	110.42	100.89	110.59	100.73	109.22	106.22	107.89	105.88	105.54
112.5	105.48	104.54	104	106.3	97.159	107.53	103.66	108.51	106.73	106.75	104.08	102.96	109.36	99.017	106.23	106.1	100.41	107.86	104.76	105.44	105.42	106.52	105.21	106.96	112.06	107.71	103.18	105.99	102.57	105.48	106.2	113.45	109.49	102.93	106.02	102.56	106	100.25	106.1	101.31	105.5	105.37	110.1	106.51	102.03	104.87	100.82	109.56	104.02
103.96	106.83	108.99	107.61	107	105.14	109.66	105.19	102.53	113.46	102.16	107.57	111.31	112.78	104.22	100.88	104.5	107.37	109.1	98.789	105.2	106.63	108.34	109.1	108.49	108.4	112.23	113.54	104.07	110.99	112.48	110.99	106.62	106.28	106.88	107.46	104.16	108.11	111.97	107.18	101.83	108.59	112.46	108.6	106.97	112.64	107.82	110.95	108	107.27
101.42	104.48	106.73	109.74	112.2	104.99	104.41	97.972	110.17	108.1	104.68	109.87	110.35	112.7	103.79	104.72	108.75	98.457	108.62	106.38	103.69	107.28	106.91	101.75	99.597	100.97	103.95	112.12	101.72	105.34	110.69	102.39	106.63	102.78	105.52	107.94	106.06	104.29	103.81	106.27	102.99	106.93	102.9	103.37	108.01	105.12	108.84	106.77	106.76	108.04
102.05	104.49	104.23	113.81	110.5	105.34	106.4	107.22	110.6	103.7	103.35	106.26	97.931	107.61	105.45	103.65	104.71	103.28	109.45	114.7	102.54	110.8	105.55	103.43	102.31	105.67	107.27	105.89	102.79	100.66	104.38	107.91	105.7	103.97	110.86	108.13	104.29	104	107.53	108.65	100.88	102.89	108.98	105.58	107.5	100.6	106.23	107.43	104.66	108.74
102.04	109.62	101.97	106.8	108.92	109.37	107.86	106.21	109.77	101.64	113.03	111.75	111.86	107.88	114.77	106.47	110.91	115.22	110.81	118.94	112.48	113.37	108.06	107.98	108.5	108.32	104.43	102.31	108.54	118.38	108.85	113.77	115.22	110.06	105.41	108.06	107.93	109.65	109.75	112.74	106.9	111.12	112.21	110.05	108.15	112.8	102	101.75	103.52	105.93
107.91	107.13	110.61	111.29	111.85	108.48	104.5	111.05	103.17	107.17	106.18	110.4	103.4	104.45	108.26	109.27	107.34	103.5	104.02	106.54	104.44	100.2	101.83	104.03	108.91	106.27	102.63	107.82	102.31	106.99	110.36	100.57	107.75	104	105.08	111.42	110.31	106.66	106.43	99.743	105.06	104.16	105.38	108.92	104.82	100.46	102.89	105.58	104.1	102.47
110.9	108.99	108.39	109.96	106.04	108.06	111.43	109.63	110.59	101.33	99.597	103.19	109.2	111.56	107.78	102.86	103.32	108.83	107.97	104.57	102.06	104.1	102.07	106.05	108.96	104.22	105.59	115.44	111.49	112.38	100.25	100.55	99.43	105.96	108.59	111.19	100.93	101.07	104.19	103.93	103.91	109.74	106.93	108.51	106.25	107.98	107.7	99.27	104.58	104.27
106.09	100.62	105.14	99.768	101.14	107.69	108.45	109.25	107.6	108.86	104.54	112.09	107.37	106.24	106.12	102.49	106.46	104.86	104.06	103.97	104.69	108.34	105.51	107.22	108.17	103.67	103.47	106.48	111.28	101.31	111.11	103.13	102.35	110.16	109.55	106.27	104.1	107.62	102.53	99.814	110.75	108.79	111.43	105.58	109.56	106.05	99.574	109.39	108.28	100.99
110.95	111.94	102.64	113.12	111.51	110.39	108.65	104.2	107.99	106.92	111.67	108.08	110.1	109.22	110.67	107.42	108.89	106.29	109.05	109.17	112.27	104.99	110.54	101.47	106.94	108.71	112	110.94	110.43	110.17	113.55	113.63	107.1	101.24	108.42	106.81	106.36	105.99	115.47	110.97	116.79	112.75	108.43	109.54	109.66	103.29	102.66	113.08	106.92	100.61
107.82	102.46	104.58	105.5	112.84	108.19	104.9	106.85	105.33	109.04	107.97	109.62	107.78	110.14	104.98	105.86	99.573	110.93	103.77	109.43	111.59	108.63	106.95	110.42	106.71	110.77	115.26	108.64	102.99	103.89	107.81	100.27	107.91	110.17	109.38	107.87	106.4	110.49	107.4	104.4	108.87	105.72	99.744	101.89	109.3	104.69	104.38	116.01	111.32	107.75
101.51	104.82	94.926	100.16	97.814	100.79	98.953	102.35	97.994	98.12	92.654	103.46	97.001	101.74	101.22	105.6	100.15	103.75	103.86	100.66	100.98	103.79	99.98	99.319	107.16	97.384	94.638	102.14	96.838	103.2	95.542	101.91	102.28	109.19	102.06	105.49	96.389	105.12	99.044	101.18	100.65	103.67	104.07	102.15	98.138	104.96	102.01	97.488	99.772	102.51
104.99	107.38	103.22	108.48	107.56	108.38	108.09	112.98	103.32	110.47	108.95	106.64	105.34	109.38	106.83	106.36	111.67	104.43	110.72	106.32	102.49	109.8	114.74	104.75	105.61	107.23	106.72	114.67	103.06	108.23	108.11	105.43	104.6	105.84	111.96	104.44	111.76	111.67	106.85	106.06	108.67	106.24	113.68	110.14	112.25	106.45	102.31	105.78	108.51	108.8
108.74	111.5	106.89	101.25	106.66	106.21	110.46	103.86	108.28	101.24	107.88	105.61	103.5	106.99	104.25	105.18	106.43	105.96	105.47	114.87	109.48	103.87	108.53	108.57	109.59	101.51	114.64	105.47	99.841	101.82	112.35	108.64	104.56	107.03	108.54	110.08	106.31	102.5	109.7	110.58	107.58	105.01	106.32	107.77	104.6	111.59	105.68	104.29	111.45	104.6
99.93	107.41	106.97	106.11	111.78	108.41	106.46	104.98	109.33	109.71	110.28	106.15	105.36	118.89	114.41	104.09	109.83	103.39	111.43	104.44	105.39	107.93	108.44	110.62	102.44	110.17	103.53	107.01	105.83	107.72	107.81	111.39	106.34	106.76	106.61	111.56	104	112.3	111.67	110.12	102.58	108.78	110.71	108.09	109.56	108.11	109.14	105.8	111.52	105.34
104.37	111.38	107.07	104.8	98.342	105.19	100.44	106.7	109.3	101.9	108.08	104.81	108.15	110.53	108.24	102.23	108.33	104.82	109.63	105.71	104.83	107.75	108.6	105	100.38	106.99	107.2	98.735	105.2	108.04	109.22	104.98	97.967	103.82	108.56	104.31	106.42	111.02	106.25	104.89	105.48	104.62	107.87	110.74	100.51	109.43	103.6	108.49	108.42	104.14
103.96	105.9	102.45	112.26	107.63	105.81	104.09	113.66	103.89	109.01	109.11	100.74	104.97	102.78	108.09	110.9	100.81	103.29	109.67	104.92	106.87	105.2	107.85	104.1	107.29	102.42	102.84	106.6	102.93	105.58	105.21	110.5	107.97	105.7	103.49	101.99	108.33	100.03	102.92	107.37	102.43	99.478	110.11	107.27	102.16	107.06	105.4	108.01	101.08	102.67
99.894	102.94	99.531	99.633	99.742	94.367	101.71	100.45	94.485	98.934	95.997	95.528	95.116	97.443	97.613	97.434	101.08	100.9	101.18	92.327	95.483	104.09	95.065	96.649	102.29	104.28	96.498	105.2	98.333	100.01	100.14	99.947	94.836	97.304	97.337	102.85	95.198	106.41	95.534	102.57	100.49	99.557	101.45	99.094	96.898	97.622	97.976	98.562	97.805	94.718
109.15	107.5	103.74	110.89	112.02	109.89	109.46	106.18	108.86	107.9	107.95	108.05	114.17	111.49	107.06	118.3	113.17	108.66	109.54	110.3	108.53	109.37	107.44	111.73	100.68	103.86	109.51	111.48	107.02	111.29	105.22	114.41	110.03	109.47	104.21	111.28	112.59	111.76	107.39	109.4	110.13	108.32	107.86	105.76	108.21	104.47	112.17	107.63	111.83	107.74
104.97	104.08	105.51	109.55	105.97	101.23	102.45	107.51	101.39	104.17	107.5	109.05	100.88	107.14	104.11	106.9	103.05	104.54	104.41	103.21	112.58	102.94	100.19	103.6	107.16	107.96	116.11	101.46	104.96	107.28	106.41	96.826	107.85	108.85	107.06	98.379	102.47	100.51	109.95	107.94	105.95	108.28	103.53	103.24	108.41	110.17	106.32	108.81	102.06	104.82
103.79	104.24	102.9	104.55	107.57	100.7	103.15	106.51	106.48	108.82	100.31	107.68	104.2	105.49	108.29	107.47	106.31	99.541	103.71	106.17	107.88	106.61	103.04	109.56	100.55	106.17	108.36	101.32	101.65	107.5	104.9	104.3	109.34	102.8	106.06	109.81	105.33	107.11	108.64	108.99	111.02	99.893	107.28	107.74	96.395	108.89	107.85	107.49	109.77	97.98
101.81	105.56	102.83	109.42	107.77	102.56	105.49	106.1	109.88	104.27	105.86	105.38	109.72	102.36	110.73	107.83	107.82	111.58	104.42	107.36	103.07	108.5	104.72	108.74	105.66	101.04	104.07	106.42	100.86	109.7	105.25	104.23	108.18	106.38	98.78	99.832	103.52	104.09	105.59	107.49	108.12	110.65	107.91	104.91	110.2	106.34	98.806	107.07	108.25	101.89
91.883	100.4	93.071	95.436	96.86	105.71	98.19	103.88	99.589	99.456	101.2	93.941	96.554	91.099	97.815	101.55	101.27	98.779	97.791	98.535	96.939	99.063	100.92	100.06	96.052	97.448	99.277	104.02	97.787	105.15	103.41	99.378	99.62	95.1	98.11	105.1	95.396	99.614	101.55	99.656	95.253	93.725	99.725	103.48	100.05	98.684	100.67	97.411	95.464	97.448
111.4	102.6	114.2	103.22	103	108.82	105.28	116.19	108.92	101.93	105.31	106.39	110.05	104.33	108.19	113.61	108.28	104.31	101.6	102.49	115.72	106.11	102.83	113.04	106.72	101.72	109.32	110.53	101.3	104.82	108.89	108.6	111.38	100.64	102.35	102.85	106.04	106.73	103.53	105.02	109.97	103.87	106.71	109.9	101.89	114.89	102.47	102.44	107.68	109.04
109.22	106.58	103.72	106.74	107.23	105.17	108.39	105.61	110.86	101.67	105.89	105.86	98.236	105.55	100.39	114.3	107.11	110.71	102.25	109.05	113.35	103.41	105.74	103.93	99.728	106.08	108.02	109.08	106.32	105.52	104.48	107.97	105.74	109.02	102.3	102.52	106.26	106.46	105.34	112.52	108.71	103.21	103.66	106.66	104.97	103.94	108.12	109.67	105.44	107.23
107.23	104	107.55	109.07	101.76	105.33	115.69	108.47	106.88	108.7	97.914	107.41	106.4	108.88	102.44	106.25	106.09	102.84	108.57	112.78	108.47	108.31	106.62	106.42	106.85	103.33	103.86	105.37	107.59	104.37	106.42	107.52	101.88	106.89	109.33	99.307	102.23	109.59	106.69	106.18	104.93	103.08	106.15	104.17	102.52	105.84	103.76	108.95	104.08	99.96
100.46	99.239	102.16	95.431	99.243	100.52	95.517	102.33	98.721	97.871	102.89	101.43	99.468	96.577	98.999	98.864	96.429	101.67	94.619	99.386	96.878	97.667	98.752	95.162	99.282	102.1	94.511	102.3	97.763	93.776	89.549	99.734	96.231	93.797	101.15	97.989	102.48	97.364	98.143	93.692	101.08	96.967	97.83	100.29	95.976	96.248	101.92	96.896	102.71	95.019
118.35	109.57	106.86	109.42	111.97	107.88	108.99	105.41	106.77	113.18	101.48	112.21	106.41	116.63	105.86	107.53	104.25	111.17	111.86	108.33	109.99	111.54	108.35	114.12	111.26	105.27	110.99	104.23	113.02	112.45	105.3	113.69	109.38	106.79	106.21	112.2	107.54	111.45	116.07	105.25	110.67	101.81	110.89	111.48	115.91	116.67	103.93	109.11	110.92	99.205
108.65	106.43	109.08	103.7	103.31	108.61	106.66	101.58	106.34	103.17	111.42	102.02	109.6	102.25	108.65	108.57	106.91	110.71	110.9	104.51	102.06	101.93	106.08	106.54	107.29	111.42	104.93	102.41	106.37	109.15	110.13	100.7	105.31	112.27	106.23	110.92	114.62	107.83	102.67	105.62	106.21	109.69	109.07	107.7	114	105.98	111.49	108.61	106.44	110.87
98.093	100.88	97.208	98.345	100.92	98.282	105.7	97.832	101.25	99.511	104.1	93.218	95.571	95.995	99.579	101.48	92.373	104.17	96.639	102.1	99.672	94.508	93.657	103.42	94.699	102.31	99.861	100.85	93.801	95.794	98.721	93.411	96.066	100.15	97.865	99.279	94.757	101.33	94.937	94.999	96.708	103.57	101.07	97.552	98.948	96.181	91.668	101	98.24	95.987
108.73	113.25	103.89	109.48	108.21	108.89	108.49	99.92	106.6	102.76	101.01	108.03	103.6	96.608	106.58	106.93	104.85	106.42	109.89	99.305	106.48	102.82	104.09	101	100.36	111.48	103.61	102.45	103.94	94.472	105.27	104.31	105.38	106.26	106.52	103.83	101.49	113.85	106.18	108.9	109.47	108.74	98.275	102.27	105.25	103.94	100.7	99.196	110.34	108.61
112.04	105.2	110.38	105.48	104.11	107.23	105.98	107.57	103.93	106.88	105.09	104.08	104.23	104.16	102.07	107.3	106.84	108.71	111.04	110.53	102.08	100.87	101.48	101.04	109.87	99.407	106.58	106.29	104.97	102.58	107.72	103.38	111	104.36	107.48	105.93	103.84	115.71	106.51	104.08	103.21	103.49	102.24	99.339	108.68	104.93	100.28	109.14	105.01	104.1
106.32	110.23	106.81	104.37	108.38	110.46	107.39	102.33	111.19	111.7	104.61	107.33	108.94	102.62	109.51	111.05	110.24	102.72	106.34	103.69	106.41	110.71	108.34	107.68	104.36	103.06	105.67	99.957	108.28	111	105.79	109.93	106.95	103	111.54	109.4	105.68	109.55	108.29	107.91	107.68	104.82	104.71	108.78	114.8	102.89	108.83	110.17	103.99	109.69
109.51	103.99	105.95	110.63	113.92	103.53	106.3	112.39	105.12	107.69	110.01	113.18	105.44	106.71	98.805	109.91	107.05	107.84	108.66	104.97	109.46	109.67	109.4	102.07	111.52	102.68	108.71	104.32	104.95	108.27	104.47	105.8	109.91	105.3	97.712	104.92	104.63	112.43	105.52	105.34	111.89	103.67	105.56	113.54	106.58	106.64	102.78	100.41	108.95	105.3
107.75	105.63	108.67	107.2	109.77	110.63	110.63	107.89	98.122	104.57	106.39	112.01	106.61	99.244	108.49	106.84	111.04	108.76	100.94	108.44	102.89	101.52	110.56	107.92	103.28	98.985	101.62	108.97	101.98	104.03	105.04	111.31	106.21	108.39	106.93	101.96	102.13	105	108.42	103.88	105.11	105.64	99.63	111.06	107.27	107.77	104.22	106.21	101.82	101.47
110.6	109.51	107.89	111.5	105.51	109.95	109.96	107.83	109.21	110.32	108.73	108.31	110.41	106.91	113.05	107.08	98.977	106.78	113.15	102.82	113.69	111.9	108.18	115.33	109.35	111.67	107.49	113.49	110.24	111.39	103.86	107.35	104.76	109.28	114.66	110.53	110.78	118.63	108.31	108.23	110.27	111.97	106.91	99.777	106.21	103.78	108.09	115.97	108.19	114.82
100.17	100.84	103.28	94.523	107.45	100.6	106	103.04	101.69	101.12	103.22	109.18	100.23	101.77	96.498	102.07	102.11	105.24	99.778	106.46	109.62	98.294	105.51	98.743	100.85	107.86	101.83	105.98	98.085	102.21	105.51	104.96	102.43	103	104.34	101.94	106.95	104.32	99.979	105.42	94.57	98.019	103.48	103.54	103.43	102.71	99.401	104.02	108.06	104
98.809	101.62	96.334	99.833	99.351	103.16	105.42	104.5	99.17	102.87	95.608	99.12	97.457	99.568	98.111	98.9	98.291	102.44	104.06	101.42	101.04	102.64	99.529	105.87	96.981	104.41	102.35	101.86	100.96	97.97	98.669	97.686	100.63	99.728	97.458	98.741	105.89	102.62	97.392	98.259	99.573	101.61	101.45	107.36	98.649	100.17	92.337	99.863	95.467	97.484
109.15	103.74	106.5	109.88	108.05	109.78	106.67	109.21	106.71	113.29	102.88	110.52	99.73	102.66	104.16	104.11	103.88	103.55	114.77	102.74	104.1	105.96	101.73	108.25	107.82	114.15	108.18	110.08	110.93	105.96	105.71	106.92	108.26	112.19	105.16	108.68	110.57	107.15	107.27	103.61	107.69	104.42	109.26	103.51	109.66	104.47	107.14	113.28	107.84	108.88
102.44	97.563	99.458	101.81	102.77	108.12	104.75	100.32	100.47	100.44	107.01	100.69	102.6	100.98	103.3	101.42	104.83	96.282	103.19	100.39	103.76	105.6	101.52	97.19	105.86	100.51	102.05	107.22	103.59	101.49	97.687	103.7	100.2	99.162	101.16	96.151	106.59	99.243	99.419	99.936	105.24	104.1	96.284	100.12	104.53	105.45	103.93	94.885	100.17	104.34
109.87	115.44	97.252	107.44	110.08	107.77	106.53	99.428	106.51	106.39	101.69	106.12	102.02	113.01	105.9	110.14	108.89	114.88	107.06	108.71	108.34	107.65	107.64	105.19	104.57	107.83	107.5	111.69	110.94	103.16	101.32	106.1	108.92	113.3	103.46	107.01	105.33	105.07	107.94	105.47	106.05	102.99	103.97	105.97	105.29	103.75	106.9	108.11	107.81	109.86
103.55	105.78	99.184	108.36	105.15	106.1	109.8	103.34	104.13	105.74	103.82	107.35	101.81	101.21	106.05	108.91	104.82	103.21	109.8	108.12	105.14	108.28	104.48	110.77	104.85	99.759	106.31	102.77	106.51	104.39	114.97	104.42	111.32	101.97	106.99	109.51	102.14	111.13	108.52	104.87	107.15	108.1	99.672	110.5	107.66	111.36	100.02	107.5	108.54	101.77
102.71	101.92	110.97	113.76	101.12	110.69	102.16	107.71	98.947	102.57	97.563	103.96	102.8	100.73	107.67	106.05	102.47	101.35	104.75	101.68	103.99	102.89	101.64	105.65	105.77	109.96	108.83	103.53	104.95	107.21	101.9	102.95	105.9	108.17	101.68	107.63	106.87	106.89	105.4	107.38	102.47	104.01	105.06	105.81	106.4	102.08	103.65	101.86	101.03	106.48
117.02	111.35	112.92	109.21	114.16	113.64	110.89	112.22	110.46	111.12	112.31	105.7	111.29	113.23	112.46	112.37	109.78	107.87	109.93	108.43	106.47	105.58	110.08	109.99	113.85	112.22	112.33	107.65	108.66	111.07	110.56	109.6	108.22	105.71	110.17	110.07	110.9	108.85	112.94	114.18	110.49	114.99	108.86	108.78	108.55	108.15	109.99	106.24	108.91	117.7
110.1	103.98	112.66	107.68	102.67	107.6	105.92	108.09	106.35	107.1	108.78	107.15	105.05	107.02	102.75	107.94	108.04	110.81	104.08	108.12	107.1	106.35	100.16	99.002	110.82	104.67	109.79	107.42	106.68	106.96	105.34	100.96	104.49	109.2	106.48	103.28	108.96	101.39	108.41	101.78	103.42	110.54	110.98	109	103.88	112.76	107.63	101.64	104.59	110.68
104.76	108.41	105.64	108.35	105.55	105.45	109.17	106.35	97.541	104.25	108.31	101.75	104.85	106.14	103.3	105.88	101.98	104.33	107.99	107.66	108.31	107.68	105.09	104.2	104.1	102.92	107.59	107.66	107.51	102.26	105.27	112.73	107.12	108.27	103.01	104.85	98.027	110.82	106.06	105.42	104.9	113.34	102.09	107.46	104.49	102.37	103.77	103.16	106.11	96.674
107.16	110.62	106.6	102.1	99.689	109.09	105.04	110.39	97.599	100.13	110.28	105.63	101.08	104.84	108.69	104.76	98.123	107.28	105.8	110.04	102.73	106.43	101.18	99.458	100.33	109.12	105.13	107.47	100.23	100.11	102.69	106	107.83	100.2	106.36	105.15	112.89	107.2	104.38	104.3	103.8	111.4	100.19	104.48	107.37	110.52	107.84	111.72	104.11	106.58
101.8	105.26	104.64	108.24	104.75	114.25	105.63	101.28	105.31	101.77	103.39	104.28	105.3	104.27	107.53	103.22	107.82	100.85	107.86	115.71	100.22	104.85	105.8	101.7	106.96	107.03	102.71	111.44	108.51	101.38	104	112.7	109.86	108.76	105.53	105.29	103.13	104.78	106.61	105.13	108.42	104.42	98.113	102.3	107.63	110.51	109.68	104.84	107.37	101.05
110.81	103.34	104.49	110.46	98.957	103.78	104.64	103.17	106.2	107.6	100.75	105.82	107.64	104.07	100.25	103.79	106.13	101.95	99.655	105.57	112.11	106.44	110.47	101.23	101.5	105.03	106.61	101.99	104.5	105.03	105.88	104.41	109.78	100.6	113.47	104.32	115.65	99.79	110.1	97.909	107.9	108.65	102.92	107.6	100.03	105.55	105.26	103.79	103.67	104.76
106.18	109.69	103.89	103.98	106.73	100.76	106.14	103.08	97.886	110.71	98.072	112.88	107.62	100.22	107.62	103.76	103.42	106.59	103.75	114.72	106.22	105.27	104.18	107.79	105.85	105.06	110.5	106.74	101.92	108.88	109.86	106	98.814	104.18	98.828	106.15	107.4	108.2	109.46	104.27	105.96	105.43	100.61	97.748	109.93	102.35	107.3	105.96	106.38	108.36
89.677	94.299	101.2	94.778	97.913	93.984	97.917	96.179	95.111	100.72	99.34	96.974	96.166	99.254	96.041	91.084	101.57	98.68	100.38	101.99	100.16	93.799	96.332	97.484	90.925	96.086	95.659	96.795	95.561	103.64	99.516	98.287	99.594	95.033	97.962	98.67	104.27	94.2	99.916	99.816	108.54	104.87	99.673	106.7	100.22	96.927	95.798	99.689	103.15	89.507
108.63	106.98	98.205	102.41	102.9	100.43	104.31	102.18	109.01	106.87	102.9	97.234	100.5	102.54	107.66	103.72	102.31	103.74	106.88	106.37	106.37	103.51	99.839	96.369	107.74	105.53	102.65	103.3	103.06	102.2	105.72	98.75	101.08	99.968	99.535	103.11	109.65	107.95	104.54	109.6	104.23	103.7	101.06	101.3	104.86	101.24	108.31	102.26	103.39	106.94
106.64	109.74	108.04	111.03	104.02	97.83	107.71	103.62	97.873	102.12	113.12	105.99	102.31	105.93	103.67	109.99	104.66	100.27	111.85	103.13	101.92	111.57	99.061	101.75	108.58	101.25	109.15	104.96	107.43	106.27	103.51	105.01	102.07	106.4	108.3	102.92	106.08	102.97	101.9	105.06	109.31	104.54	110.4	106.18	105.21	109.87	108.43	113.41	104.17	100.97
105.32	112.25	109.44	105.64	112.19	106.53	105.56	107.06	101.9	105.58	100.81	105.93	101.7	106.45	106.79	106.13	105.41	105.85	101.2	112.19	106.06	95.866	108.34	107.14	108.47	106.23	111.68	103.85	101.09	105.81	107.56	106.32	104.26	103.45	107.5	101.57	105.77	104.58	107.64	101.85	107.76	103.44	110.78	108.5	103.66	107.13	109.6	105.54	106.4	104.44
102.64	101.78	103.91	106.28	100.69	105.06	105.36	101.99	107.57	106.36	101.42	99.579	99.874	111.9	105.49	107.66	104.06	102.29	105.49	102.25	104.69	108.89	106.54	97.058	103.06	106.48	106.44	107.85	107.13	112.62	104.17	102.37	99.385	105.33	111.15	110.95	106.41	111.67	107.36	103.53	105.38	102.86	105.02	109.4	111.64	105.9	104.69	107.97	106.99	109.36
104.1	105.01	113.02	107.84	109.25	114.15	108.61	111.16	117.85	101.87	110.69	109.44	108.39	104.88	106.01	110.97	109.87	104.71	114.56	103.24	111.58	104.97	108.1	107.58	100.67	107.64	113.95	111.44	107.66	110.26	104.91	107.1	109.7	104.23	105.94	104.47	109.31	106.05	109.91	105.82	108.67	111.63	113.52	112.02	113.92	111.79	105.9	105.81	109.06	107.89
103.94	104.01	106.79	103.29	106.69	105.21	98	110.79	100.21	105.83	102.5	106.26	103.62	106.01	106.25	109.51	106.89	107.39	109.34	108.43	105.6	113.82	108.68	104.04	113.3	107.65	105.27	106.92	106.79	107.11	100.58	111.42	110.69	108.81	106.5	112.02	108.68	108.37	100.41	106.2	105.65	105.34	108.77	112.97	104.99	113.58	104.41	105.7	104.86	110.63
103.32	106.53	103.63	103.79	108.73	108.07	105.1	104.42	93.546	116.43	105.56	112.81	108.94	112.31	105.81	101.81	107.35	103.12	104.31	106.36	109.79	106.2	106.43	110.09	106.97	107.54	102.92	107.92	102.15	106.66	104.86	107.72	107.06	104.82	103.54	108.31	103.03	106.83	107.52	103.09	105.79	107.81	108.06	102.71	96.92	99.454	107.26	107.56	108.39	104.36
107.75	110.25	108.21	105.93	105.31	109.69	114.92	107.61	109.24	102.49	106.27	110.72	108.59	109.42	113.03	112.55	107.75	108.54	115.63	106.95	110.19	110.17	110.98	111.04	110.02	101.79	110.14	109.17	104.17	114.68	106.35	107.67	99.757	106.07	112.36	107.6	104.05	101.85	110.82	105.47	107.33	105.7	108.51	110.05	106.48	108.97	112.47	103.55	109.6	105.29
109.99	110.79	110.72	104.1	111.11	105.53	117.13	110.01	108.18	103.25	109.73	108.62	110.2	105.34	107.62	113.9	107.92	105.29	116.08	113.07	109.05	112.09	110.32	105.99	113.4	112.98	108.89	107.44	107.89	107.45	111.09	111.28	115.85	109.19	107.98	112.22	102.51	108.93	106.09	119.06	117.89	107.05	108.73	107.22	113.76	114.09	115.6	112.83	107.46	107.39
102.97	109.32	107.63	99.059	98.463	107.48	103.14	104.15	105.8	102.49	104.36	103.46	105.1	109.82	103.31	110.39	101.05	105.51	108.43	102.09	109.04	103.33	107.86	108.19	113.47	108.62	102.12	112.04	104.55	101.52	107.98	105.27	105.73	101.57	105.52	106.36	104.25	109.94	108.56	105.72	103.55	104.22	107.27	108.19	108.46	106.16	111.87	103.8	109.91	99.171
112.42	105.44	109.23	112.22	105.73	110.93	107.26	113.49	114.32	112.95	109.41	104.19	115.54	112.07	105.12	106.45	114.46	105.61	107.54	105.93	106.4	108.4	101.03	116.53	107.04	107.72	107.32	107.71	110.48	108.27	106.53	109.01	102.97	110.72	100.93	106.51	114.85	101.3	110.11	105.26	111.37	108.38	104.12	108.51	109.03	109.04	105.31	105.72	112.73	105.88
104.15	105.85	108.03	113.1	110.61	109.31	108.88	106.76	107.81	106.87	108.42	106.92	105.45	108.67	114.02	107.76	104.01	104.63	101.98	108.21	98.39	104.05	104.83	107.93	104.95	106.02	102.98	110.85	106.81	103.76	110.19	111.53	105.77	104.89	106.04	99.77	111.21	104.47	109.62	104.91	105.79	110.49	105.81	104.12	108.45	112.98	116.48	104.22	107.68	100.42
106.31	108.48	108.96	104.38	108.77	101.19	108.22	106.86	111.93	103.68	105.72	103.19	107.44	112.58	109.17	108.79	108.83	107.11	107.09	106.33	102.78	105.4	106.81	103.8	104.5	108.98	108.03	109.55	114.45	108.69	109.63	108.9	100.06	112.32	106.74	103.73	101.66	104.58	109.95	105.58	104.09	103.01	108.49	112.21	105.29	112.14	108.48	112.89	109.05	113.44
110.15	112.7	109.48	108.37	108.95	111.66	104.85	106.66	110.81	106.41	106.45	101.96	108.26	102.41	107.09	109.77	107.25	103.21	112.14	109.41	101.6	107.9	104.27	109.12	105.18	108.43	103.44	106.34	103.34	106.74	102.34	108.61	114.21	117.93	111.55	102.29	108.99	105.37	106.27	102.01	105.72	109.42	103.76	104.91	107.16	100.63	102.92	103.99	101.18	105.78
110.97	108.62	106.12	102.84	115.91	109.23	103.27	114.29	112.08	109.65	107.43	106.57	107.25	104.95	104.42	105.44	112.11	102.88	112.75	108.07	112.09	113.36	107.34	114.92	105.41	112.12	112.93	110.34	107.68	113.01	115.06	108.7	111.6	107.77	111.44	110.16	106.17	106.19	105.95	107.03	113.67	106.84	106.45	110.2	107.86	112.33	109.8	111.93	108.28	104.33
109.05	103.65	108.75	109.89	108.29	110.01	110.89	112.6	114.77	113.41	111.18	111.13	107.25	117.89	106.42	108.27	109.2	103.67	108.92	108.57	115.15	104.69	100.7	107.76	111.37	107.94	110.99	111.28	108.38	108.32	109.88	110.47	103.52	113.51	104.61	106.6	109.93	114.74	110.28	109.34	107.02	105.22	109.03	111.08	112.93	104.98	108.19	106.95	100.59	108.27
101.6	104.58	102.23	107.76	105.43	97.727	104.72	100.26	111.36	103.66	101.39	109.94	109.22	109.8	104.73	102.56	105.6	106.69	106.77	109.98	109.63	103	100.57	98.49	104.31	105.22	104.13	101.3	111.76	106.55	106.68	104.35	102.38	109.55	109.54	107.26	100.81	104.61	110.22	101.21	102.1	106.9	105.74	102.88	111.5	100.66	102.78	108.31	99.7	107.3
110.61	103.38	113.97	105.89	109.49	112.09	106.9	105.82	105.26	101.92	109.74	110.62	107.88	108.67	112.22	107.08	108.68	111.15	107.36	109.92	112.82	103.1	107.82	110.23	108.73	109.73	112.87	108.87	106.25	104	111.3	105.76	105.69	106.95	109	112.89	107.46	110.49	108.13	111.92	108.31	109.03	111.2	108.43	115.22	109.71	111.2	108.18	107.17	107.59
106.59	109.19	110.15	115.79	110.5	112.9	106.79	102.68	106.95	111.05	111.23	109.59	109.34	104.88	107.36	110.32	108.21	105.81	107.06	112.29	108.9	111.59	109.8	104.22	106.57	110.15	107.26	106.52	110.03	110.33	107.4	117.13	112.26	103.43	111.36	105.83	113.28	109.8	110.61	109.28	110.78	107.57	110.53	109.42	107.74	106.76	106.71	105.59	110.64	100.26
102.36	105.61	100.41	103.97	101.77	105.94	101.82	99.943	100.19	104.05	96.396	105.58	102.85	95.653	103.16	99.85	100.73	101.73	99.775	104.67	101.28	103.48	96.966	99.011	104.15	104.41	99.249	98.182	93.223	104.29	100.65	101.76	99.829	95.174	97.131	98.513	95.721	104.25	97.912	103.96	96.662	104.82	94.013	101.42	102.33	98.156	101.25	99.944	99.532	101.58
102.17	106.02	110.84	108.41	104.05	105.77	104.04	104.3	103.47	106.4	111.66	109.93	103.74	110.79	108.51	107.8	111.03	102.24	102.82	110.62	104.69	99.973	101.15	106.98	103.3	109.3	99.267	104.15	110.88	108.39	105.39	106.86	103.4	102.41	109.89	104.05	109.98	111.47	110.71	109.6	105.34	106.96	110.05	109.89	105.08	107.86	107.95	109.3	102.31	115.54
101.79	109.79	110.43	107.62	113.53	106.82	104.81	105.68	104.52	102.38	106.28	102.68	106.21	101.81	107.84	108.91	105.01	108	104	109.6	104.56	109.53	105.98	100.06	104.4	109.16	104.97	103.82	109.06	104.71	111.28	106.24	109.49	106.34	103.78	105.68	100.52	109.87	103.45	103.45	102.78	105.85	106.94	103.14	111.47	107.77	111.11	102.03	105.17	105.39
103.19	98.441	101.24	103.95	109.45	102.28	102.62	107.2	111.88	108.74	112.34	108.19	105.38	104.96	106.97	105.55	106.78	106.45	107.58	105.33	105.49	106.7	109.37	103.34	107.02	110.4	102.42	110.76	100.34	107.6	107.38	107.9	109.3	103.52	102.03	104.59	102.14	111.99	104.35	101.87	100.95	109.17	104.63	109.72	109.34	108.37	106.95	103.31	99.691	102.6
108.92	110.21	107.48	106.68	107.03	101.21	104.9	105.32	111.56	112.71	106.53	111.89	115.46	104.87	102.57	101.53	98.75	107.85	106.18	107.61	113.07	107.27	109.14	102.99	105.27	106.5	109.47	105.5	107.74	104.16	104.69	101.53	106.92	102.28	101.5	107.89	109.1	108.25	103.74	102.52	111.3	105.51	109.88	112	103.14	107.85	104.9	107.76	101.11	106.45
107.35	103.26	106.44	103.82	97.184	105.15	104.37	105.98	103.45	106.09	106.53	104.91	103.66	113.09	109.29	103.45	101.41	101.83	108.76	103.17	102.96	110.03	105.82	104.02	104.36	111.11	101.88	106.2	102.44	108.52	107.86	111.43	106.85	99.714	100.94	100.54	114.55	100.28	111.04	107.9	103.1	104.17	101.93	100.48	100.69	103.7	103.51	108.75	102.15	109.91
103.82	98.041	102.59	98.626	110.65	102.72	97.618	98.625	100	103.36	105.18	100.26	99.932	106.31	107.07	91.62	107.23	103.97	101.3	96.468	99.011	99.591	96.96	102.31	99.68	104.87	103.03	101.13	100.12	103.08	99.012	103.17	96.466	98.457	102.97	102.47	101.96	100.88	96.808	105.29	101.76	107.13	103.27	98.057	95.781	100.22	96.801	101.54	94.785	99.876
103.59	103.32	109.36	101.58	98.16	108.6	109.86	104.76	92.646	105.15	106.75	102.12	111.07	104.08	110.47	103.93	100.9	107.79	111.12	108.43	111.74	108.06	97.765	108.49	107.93	105.32	105.47	104.73	109.37	103.73	104.78	102.19	103.52	104.18	104	104.1	110.03	107.03	106.88	104.07	111.99	111.48	107.92	108.33	107.88	111.05	102.69	107.41	103.74	106.16
96.236	98.009	101.17	104.92	101.28	101.59	100.23	96.14	98.411	100.48	93.042	95.982	101.23	97.876	100.35	99.219	95.044	103.29	101.62	92.402	99.704	101.71	96.439	98.436	96.514	91.28	104.91	97.3	99.363	99.875	99.367	96.355	95.072	91.48	103.46	91.39	101.8	96.259	94.436	102.18	95.985	98.165	98.14	94.747	89.848	102.6	95.856	95.56	97.594	105.88
104.89	104.08	105.91	107.17	104.64	99.043	107.94	111.16	107.11	107.78	106.72	111.44	109.4	109.83	112.27	113.44	109.92	117.55	106.26	108.75	104.01	106.12	107.5	106.68	111.16	111.98	116.27	109.45	103.45	108.97	106.78	107.31	105.79	110.84	109.86	106.26	111.91	111.04	116.58	110.15	108.76	105.86	107.14	108.89	113.39	103.18	111.24	103.78	110.52	107.52
105.57	106.23	102.9	107.88	103.76	103.61	109.46	104.73	104.87	102.7	103.36	106.49	110.16	112.74	110.92	99.34	99.649	110.85	101.39	102.28	105.83	106.54	106.28	107.74	99.908	105.36	108.51	105.03	112.66	104.78	108.83	105.84	110.71	108.23	102.72	97.324	108.1	103.27	110.81	105.43	105.13	108.48	107.86	111.37	105.77	106.55	102.25	104.44	113.57	107.44
100.56	104.58	100.14	105.4	106.79	95.336	100.82	101.58	107.27	102.06	101.58	97.092	95.221	97.612	93.527	98.873	98.779	101.62	99.038	102.32	98.533	104.73	100.04	98.438	102.26	106.48	98.968	99.176	94.078	105.29	96.396	102.33	95.752	103.92	101	96.475	97.858	103.39	105.78	94.943	99.73	104.68	98.488	103	104.84	98.385	101.6	102.05	93.686	103.78
105.43	101.5	107.06	108.23	115.61	109.93	103.92	108.17	110.27	108.15	109.57	108.56	109.45	107.34	114.37	103.72	106	110.39	114.85	113.75	110.57	107.41	107.95	115.48	104.51	110.19	105.01	108.02	102.77	101.02	98.509	108.33	101.01	111.56	111.19	110.42	113.68	111.59	109.57	113.74	106.41	110.26	111.21	104.29	107.63	108.28	111.11	112.78	105.06	100.01
106.53	101.18	103.83	106.77	104.86	106.21	105.33	101.62	106.97	100.78	111.92	107.84	108.08	105.64	103.45	103.56	103.23	110.78	114.34	100.51	107.81	104.45	105.46	105.52	106.91	96.518	102.2	111.13	102.27	108.71	108.83	106.1	107.13	100.48	111.1	104.11	111.84	111.42	109.31	102.69	103.82	105.16	108.15	109.6	105.17	104.05	104.58	112.19	108.53	108.7
96.547	99.666	108.56	106.06	101.57	108.94	98.527	106.78	110.51	106.2	99.831	102.31	102.42	107.88	104.4	100.83	103.29	111.86	101.88	107.06	106.05	103.29	99.292	106.74	103.86	107.65	107.98	105.57	109.91	103.23	110.15	101.37	97.196	103.34	107.53	106.86	105.17	106.09	111.36	110.17	100.33	102.43	106.3	106.39	105.08	100.08	112.94	102.32	105.03	112.51
100.34	104.5	108.63	107.61	103.23	109.79	102.78	102.54	103.08	107.83	107.79	107.52	108.54	107.55	108.28	103.87	104.35	105.59	105.45	115.86	105.9	111.97	102.07	110.64	101.32	102.82	107.54	102.99	106.95	103.21	106.9	100.05	108.5	107.69	106.24	104.99	104.2	101.63	108.57	104.36	99.795	104.52	109.14	107.99	109.41	109.54	107.97	97.508	104.27	107.07
108.08	106.91	105.85	105.92	108.93	97.812	105.4	107.66	108.09	105.65	107.68	96.656	109.28	107.2	104.12	103.36	108.57	107.3	106.88	106.34	103.84	104.78	112.09	104.63	104.72	104.64	104.37	103.45	106.96	106.36	99.69	103.77	110.61	103.71	105.34	113.63	102.96	104.58	98.433	106.16	99.289	109.26	104.94	105.04	103.37	109.76	99.618	101.24	105.15	100.59
105.22	104.9	113.26	110.36	109.06	107.17	108.95	102.73	108.39	110.79	100.82	110.46	112.7	112.21	114.07	95.349	107.78	109.69	110.84	108.1	106.1	107.16	106.59	112.97	106.45	104.85	109.92	104.55	106.21	108.82	100.34	109.67	114.99	101.5	114.84	110.98	100.46	107.57	111.92	104.81	113.23	102.17	112.37	106.51	106.09	112.04	108.69	108.76	109.7	110.18
109.56	108.55	111.24	104.47	106.37	110.21	110.16	104.1	105.96	105.99	107.41	104.88	105.47	105.7	106.29	111.57	111.44	105.32	101.77	109.85	113.86	109.04	104.62	106.46	108.63	102.32	105.94	105.24	100.25	103.35	110.25	105.87	111.16	101.54	106.08	103.85	108.26	112.06	107.82	110.09	106.05	105.5	101.76	99.618	108.38	104.96	109.88	111.63	102.65	103.71
102.76	108.27	106.35	104.67	106.47	103.75	104.63	104.72	101.33	106.09	105.74	104.78	107.96	114.22	108.92	104.23	103.89	104.56	108.68	108.26	102.31	101.74	104.18	103.88	102.42	101.26	103.8	101	99.536	101.87	108.16	106.99	98.207	103.25	106.58	102.09	105.13	105.39	105.73	103.39	110.19	108.18	105.21	103.52	104.06	109.57	109.3	109.19	104.61	101.47
102.39	114.58	109.69	106.04	112.69	108.49	104.96	107.99	106.28	107.64	100.85	111.81	112.09	111.8	109.59	110.68	111.69	112.93	112.77	111.38	107.6	101.3	112.05	108.58	99.442	105.84	107.43	108.48	103.26	109.99	108.31	104.74	112.04	109.43	114.93	106.77	106.27	110.65	109.38	99.023	110.12	110.8	105.37	107.73	106	110.76	110.79	104.65	100.73	110.28
106.91	108.85	110.72	113.1	109.8	109.59	112.33	114.38	104.6	113.39	115.42	109.7	108.74	122.09	115.94	109.57	114.45	108.39	113.79	114.18	111.76	106.76	107.15	117.34	106.27	112.36	109.24	114.58	108.6	107.44	114.95	114.15	113.26	112.99	112.43	97.222	104.79	111.6	107.79	105.13	114.42	108.24	109.17	103.74	113.96	111.37	112.21	107.54	106.65	111.2
105.77	103.2	107.53	105.93	107.87	108.51	111.99	104.47	105.18	103.45	108.3	116.9	109.37	106.23	105.63	101.79	114.8	104.27	104.32	105.68	107.6	104.84	108.08	111.54	104.27	113.22	115.17	112.82	112.48	106.09	104.89	104.08	110.69	104.25	106.58	108.13	110.9	105	111.5	108.62	107.34	107.72	103.98	113.6	107.95	114.92	113.49	106.96	111.2	103.71
99.946	103.82	98.885	95.745	98.047	99.943	95.849	109.22	99.483	101.37	98.041	92.767	102.08	96.496	101.24	99.911	95.376	97.342	103.85	104.23	98.464	92.194	95.909	99.653	100.38	102.04	107.47	102.82	103.76	102.98	97.558	105.13	93.159	103.13	96.447	97.894	102.48	94.769	96.454	96.09	104.49	97.278	104.63	92.368	106.32	97.471	98.232	102.22	99.021	100.72
116.52	109.57	112.22	110.02	108.45	104.86	109.04	114.26	110.97	111.31	108.8	108.03	104.79	110.42	107.35	112.89	113.76	107.91	107.42	110.63	112.24	111.97	112.36	107.68	115.58	113.31	114.69	111.04	109.58	110.16	110.78	114.13	111.12	108.96	114.81	111.15	113.03	111.33	116.01	113.43	112.75	111.03	108.55	107.52	111.06	104.96	104.73	108.46	107.84	110.46
110.51	109.96	106.86	107.74	102.88	111.47	101.88	113.84	107.68	106.03	100.05	117.38	112.63	111.73	103.73	107.34	106.94	111.49	105.01	103.9	113.16	109.56	112.08	113.28	102.16	108.62	112.16	104.79	101	111.28	107.47	104.05	108.35	109.65	113.62	113.28	112.37	113.6	103.22	113.48	112.96	107.57	100.25	103.92	109.09	109.11	104.64	112.16	111.37	109.58
97.681	107.14	101.11	99.75	102.58	102.78	109.99	102.07	105.95	103.07	104.08	100.07	103.15	109.56	100.55	99.219	99.493	101.69	100.72	107	103.8	104.75	104.16	105.04	96.834	107.78	108.42	103.15	104.51	105.93	104.85	103.32	99.66	96.853	101.52	104.69	101.95	103.81	97.539	96.161	103.59	101.45	102.78	97.742	104.85	100.9	90.581	106.08	104.33	94.329
97.052	91.966	99.984	101.24	103.4	99.195	96.942	99.354	107.66	98.087	101.69	94.581	100.48	98.255	101.25	101.58	102.68	101.02	99.169	94.429	98.26	104.22	100.84	106.88	98.817	106.8	101.18	102.26	99.932	102.34	96.343	99.394	102.43	99.713	97.591	99.534	99.426	97.975	96.564	98.757	99.235	98.341	97.712	95.703	100.19	96.029	102.54	98.569	107.21	105.73
104.82	108.59	110.67	108.83	111.4	102.03	108.97	107.54	107.9	115.98	106.71	104.4	103.83	108.74	108.62	115.35	108.85	110.23	110.86	109.24	109.67	111.98	109.84	108.44	103.47	103.35	107.98	111.84	111.75	111.76	104.21	110.99	104.83	108.4	109.05	112.3	108.23	107.36	110.93	106.8	113.13	103.86	115.21	109.15	115.3	101.04	111.71	104.37	107.85	103.05
108.14	112.4	109.93	115.6	109.83	107.48	105.01	111.66	108.27	114.39	115.72	104.34	105.97	111.17	106.53	111.71	111.5	105.96	103.06	106.02	105.38	110.89	111.71	101.85	110.57	110.28	106.67	114	107.42	108.21	98.016	102.94	108.03	105.11	108.08	111.91	106.8	105.22	110.38	104.38	114.56	111.04	107.28	106.87	115.51	111.9	105.48	111.05	106.71	108.55
107.49	105.59	109.8	112.04	112.19	107.72	109.94	111.09	111.25	107.38	108.68	106.56	109.47	110.97	105.1	115.8	111.42	108.24	103.87	108.37	103.95	108.34	107.97	112.27	111.46	110.94	104.32	105.11	109.92	116.61	110.75	108.41	109.22	107.73	105.13	108.17	103.01	109.46	111.14	109.31	109.31	110.66	99.086	112.92	114.97	99.5	115.18	108.98	111.39	105.22
104.23	106.22	114.49	107.52	107.25	105.82	111.86	104.34	108.81	104.58	105.12	104.81	101.55	106.71	110.21	104.24	108.98	107.29	109.34	110.52	114.6	113.28	108.57	102.51	112.95	109.05	107.48	108.08	103.68	105.67	107.76	109.12	110.44	108.14	102.19	104.27	108.09	105.77	112.96	108.03	104.52	109.82	111.24	101.62	110.78	102.48	106.24	112.56	114.04	108.11
112.22	104.17	108.54	108.45	111.35	107.44	106.04	106.72	106.48	108.3	112.55	113.39	113.6	102.79	103.8	110.36	107.8	116.05	108.09	107.65	109.88	108.23	111.61	105.91	107.44	105.88	108.55	107.14	109.67	109.6	112.24	105.77	107.43	100.62	111.48	106.12	107.99	108.41	100.19	105.57	108.98	111.07	114.95	110.15	107.83	107.12	116.07	109.77	106.43	113.49
105.48	106.06	109.99	110.03	105.46	105.43	103.95	106.3	105.41	108.85	103.18	108.18	109.75	106.62	111.15	107.42	109.72	114.17	109.94	106.27	105.62	107.59	103.12	110.29	109.53	105.99	113.82	106.17	108.72	111.65	106.97	102.37	107.88	109.25	108.91	109.43	110.52	108.94	107.22	109.46	103.53	109.71	106.8	108.05	111.42	107.65	106.15	109.46	109.42	110.5
105.5	104.46	110.47	107.53	110.28	111.78	107.02	102.18	111.46	101.21	108.03	112.5	109.06	104.05	111.83	109.12	112.54	111.24	100.23	102.29	107.51	113.5	110.39	105.29	108.74	107.27	109.85	111.49	111.36	108.31	110.55	110.88	104.9	106.43	111.18	105.1	107.9	107.79	102	109.15	111.09	110.06	108.56	104.67	110.29	107.58	113.86	113.75	110.8	102.97
101.32	105.44	99.952	104.43	98.615	98.301	101.34	104.12	96.14	103.41	100.56	99.587	107.48	104.54	97.629	100.78	100.46	101.36	98.351	100.09	103.17	104.26	101.3	93.831	100.78	95.174	100.87	100.5	100.39	95.229	104.62	101.91	102.43	103.21	101.11	96.679	100.28	95.338	97.011	108.54	96.654	100.65	93.973	98.093	102.52	101.01	99.979	102.94	99.199	99.812
102.47	102.53	102.75	106.17	99.676	100.1	103.01	105.95	105.74	109.82	107.52	98.989	107.56	104.1	100.45	107.73	105.79	109.63	108.73	104.37	101.41	107.96	102.1	113.42	106.67	107.08	105.96	103.77	98.677	105.07	101.3	102.63	109.54	105.35	103.35	99.15	110.63	103.49	101.58	102.79	106.08	104.8	105.84	107.67	112.82	106.09	106.53	104	102.02	107.52
108.7	108.56	104.67	105.01	99.961	103.91	102.59	100.44	95.826	108.63	99.709	105.67	103.04	104.3	108.04	104.16	106.49	110.35	100.68	103.74	107.89	106.28	114.46	105.29	112.08	106.14	99.987	111.12	97.838	105.69	105.79	110.28	105.09	110.22	105.01	106.93	107.11	104.48	109.86	109.41	105.49	109.67	105.16	100.62	110.32	105.54	108.64	108.34	103.67	102.14
105.85	107.85	103.87	106.86	109.32	102.8	111.81	109.29	105.61	102.89	104.44	104.32	106.27	105.86	111.36	109.57	111.07	107.93	103.23	103.97	98.798	99.663	108.24	101.25	106.37	110.25	107.15	102.3	108.05	101.5	107.48	98.689	108.19	105.99	107.38	104.11	101.89	105.2	106.74	104.36	103.68	107.28	102.84	104.9	105.87	100.18	112.92	107.12	102.79	107.5
92.567	101.64	88.591	94.706	98.164	100.71	95.595	97.868	99.248	88.62	98.168	90.218	95.298	96.045	100.79	106.44	103.15	97.377	102.11	104.23	98.21	98.958	95.164	102.28	97.595	95.841	102.92	100.55	99.288	90.231	96.075	95.894	97.211	99.636	100.95	97.66	90.91	106.83	92.808	97.424	100.46	98.996	96.423	93.534	100.02	98.481	95.231	99.075	96.792	101.54
103.61	113	104.32	107.06	107.52	109.02	109.93	106.35	105.98	107.22	103.47	108.84	104.62	104.73	107.77	112.78	108.09	101.18	115	107.11	106.26	110.42	112.14	107.2	111.44	111.6	105.36	104.39	106.92	100.45	103.03	106.65	99.871	101.68	112.82	112.1	110.13	106.48	105.23	108.3	103.84	113.2	112.71	111.13	111.03	108.73	113.66	103.16	107.63	106.21
106.11	105.68	109.52	102.82	99.853	106.03	106.57	109.58	105.52	112.59	107.91	109.22	107.91	108.36	107.6	108.37	107	101.56	108.51	102.82	107.67	103.24	108.45	106.51	106.37	106.77	102.81	103.09	111.76	114.7	104.6	103.11	106.25	101.41	106.04	98.413	97.906	107.11	106.82	99.096	108.84	98.849	110.67	109.66	101.42	100.97	106.38	99.581	105.42	109.36
106.15	100.4	101.74	108.61	105.06	103.47	103.02	105.11	110.13	108.13	104.07	99.721	105.32	106.99	104.34	108.18	103.35	111.46	104.93	104.6	108.18	107.33	101.46	103.94	108.55	107.22	104.21	104.5	103.81	110.44	107.55	106.76	103.82	105.38	107.59	103.8	100.46	105.78	109.53	103.58	105.77	107.48	104.53	106.85	105.94	107.36	104.24	111.42	106.18	112.46
104.9	110.07	98.483	103.95	103.49	106.55	105.16	108.27	114.02	104.55	103.29	107	107.82	100.09	107.94	110.37	102.51	105.17	106.89	106.42	108.97	102.71	107.49	104.45	108.79	104.32	103.58	105.59	109.43	107.72	106.67	104.69	102.56	106	106.79	104.27	101.84	105.32	110.23	100.34	105.93	105.07	105.89	105.19	110.85	105.65	103.95	104.94	103.91	100.73
97.723	104.9	105.56	106.13	107.65	109.17	104.46	102.77	108.76	105.14	108.54	108.89	105.69	105.97	104.77	108.83	109.49	105.43	108.38	112.24	100.97	107.26	110.24	103.4	108.57	108.75	109.14	107.97	100.66	105.08	107.87	103.97	107.45	108.82	107.13	104.64	104.6	107.05	104.01	103.53	107.27	102.45	101.69	107.64	105.8	102.21	103.01	103.37	104.45	103.11
107.38	105.09	109.9	108.74	104.13	110.5	111.8	107.79	101.34	108.29	108.25	101.62	108.86	103.83	102.6	108.78	105.32	102.59	106.97	105.07	105.21	108.1	109.12	110.29	107.1	98.651	103.45	100.95	105.52	99.652	104.94	109.15	112.46	106.25	110.19	109.95	104.52	105.56	106.99	106.29	106.03	96.751	107.19	101.76	108.25	103.46	104.55	108.13	99.271	113.15
96.02	103.08	100.61	98.877	91.47	104.56	102.52	94.851	97.859	90.429	105.19	99.246	92.94	92.46	99.127	100.92	98.632	101.03	98.644	107.61	95.53	97.708	97.088	102.78	98.597	98.214	96.008	108.52	101.27	95.615	107.39	97.891	102.68	94.007	99.796	103.89	99.839	106.75	102.48	98.009	105.18	99.793	90.673	102.72	100.09	97.424	97.796	91.992	97.726	103.57
96.856	96.369	93.901	101.43	99.449	99.557	98.771	99.821	102.1	97.28	91.807	97.915	105.81	103.61	97.01	93.299	98.317	95.538	98.987	95.702	95.1	95.162	100.89	96.459	104.7	97.553	101.5	103.05	100.68	98.772	95.258	96.752	100.02	103.39	95.795	94.276	95.532	101.62	99.941	92.063	94.021	102.68	98.248	99.053	97.357	101.91	102.89	93.822	95.534	102.82
107.57	107.36	107.47	107.35	108.7	101.29	106.37	105.02	111.1	103.59	103.62	106.13	108.88	108.85	107.36	105.97	103.6	106.11	98.571	100.85	105.02	105.2	103.99	108.56	98.663	103.49	105.86	103.76	100.28	106.48	108.5	105.47	106.07	113.55	107.71	100.37	108.46	105.86	104.27	104.45	109.2	104.27	104.61	110.49	109.77	105.24	105.96	107.75	105.55	104.76
102.47	100.37	103.23	94.998	96.757	106.33	101.11	104.27	103.04	100.72	98.272	97.712	104.77	102.34	97.138	106.45	98.994	99.677	98.094	101.25	101.85	103.43	104.83	92.812	99.992	99.294	105.65	92.915	99.356	102.86	102.77	97.331	105.65	101.9	107.3	101.66	101.83	95.233	100.29	97.151	101.07	103.89	98.747	104.69	103.33	105.76	102.94	99.06	96.082	103.07
96.055	99.5	97.515	98.02	97.25	97.89	92.795	106.5	107.77	98.501	98.304	100.47	104.29	99.6	94.315	97.184	102.82	105.22	102.47	97.601	97.729	99.576	92.013	102.43	100.53	105.5	94.179	99.074	98.725	99.401	99.189	94.979	101.55	98.584	98.095	102.1	95.128	97.122	95.752	100.54	103.89	90.716	102.82	92.373	98.954	98.023	97.716	101.01	100.42	98.538
108.69	106.74	110.19	114	106.2	105.54	114.09	107.03	115.46	106.26	110.06	106.51	105.91	108.97	110.18	110.54	103.97	109.13	103.88	111.32	109.29	108.88	107.38	108.13	107.16	102.87	107.24	111.75	109.2	108.04	108.8	108.65	107.26	109.97	111.91	108.21	107.49	108.16	103.45	103.76	105.89	105.37	111.8	104.56	108.23	112.43	106.68	105.5	101.15	101.53
106.15	106.06	102.94	107.06	111.4	102.72	105.99	106.07	107.23	102.33	109.93	111.7	105.99	108.87	103.87	109.48	108.14	107.03	106.77	109.6	107.29	106.28	102.82	112.45	100.63	116.35	100.22	102.75	105.91	101.24	103.26	108.71	101.29	109.06	106.44	105.64	106.97	106.06	97.449	108.47	107.89	103.62	99.576	106.96	110.83	108.3	108.25	103.46	98.769	108.66
98.764	101.99	97.859	103.24	103.03	102.91	102.91	102.23	97.608	90.587	103.54	96.613	106.47	101.61	103.9	105.38	98.372	103.72	97.31	99.469	105.79	102.08	97.062	98.997	102.79	98.718	101.71	101.2	96.364	95.307	101.55	101.22	99.453	102.93	105.52	102.1	105.65	95.706	103.49	95.805	100.49	100.95	104.18	101.37	99.565	97.884	99.85	100.75	106.21	102.59
108.48	111.94	104.12	107.45	110.26	107.84	107.41	107.03	104.42	105.33	108.21	107.13	112.85	105.76	105.49	106.06	106.27	104.76	112.57	100.75	100.26	99.343	113.31	100.28	103.89	105.92	113.92	104.6	106.6	104.78	113.32	105.66	107.78	106.71	113.31	106.73	106.61	108.83	107.73	107.99	100.67	105.28	101.96	105.08	110.57	108.02	102.86	110.14	104.18	104.92
103.34	104.6	106.68	103.3	100.71	91.13	96.387	99.061	107.15	100.72	99.406	94.514	98.047	98.362	105.1	94.742	98.522	98.495	101.05	98.6	104.46	99.781	101.58	103.62	97.447	103.67	100.73	101.54	103.79	99.931	100.16	108.96	107.47	106.46	99.125	97.514	95.581	104.85	105.36	95.766	97.9	100.67	99.667	106.88	98.048	98.723	102.22	101.09	105.2	104.19
102.39	103.46	106.22	111.12	98.304	105.15	111.31	107.11	109.14	105.08	111.16	104.75	110.05	106.67	102.37	107.86	110.6	105.05	102.3	106.35	108.49	107.79	111.22	110.87	105.89	101.85	106.62	107.31	108.53	105.19	103.31	106.9	106.3	99.214	111.62	104.56	107.48	100.94	100.8	108.34	103.12	104.86	108.61	103.08	110.61	111.17	105.76	107.23	102.66	105.79
110.35	104.96	114.9	105.39	107.3	109.57	110.86	108.71	107	104.58	108.73	107.92	102.19	105.41	106.31	104.17	109.13	107.27	107.61	107.95	107.51	105.91	109.87	101.28	105.85	99.622	107.51	103.9	108.18	111.82	100.6	104.39	109.96	107.35	104.58	105.27	110.73	103.11	113.16	101.01	103.79	112.3	108.4	105.69	106.78	104.73	107.65	108.25	107.3	103.81
103.78	102.76	106.08	108.33	107.73	109.28	105.71	107.24	106.8	105.41	108.84	106.02	109.5	106.18	107.97	114.52	105.76	105.29	108.37	104.08	109.83	105.49	100.47	106.57	104.37	105.87	110.38	108.76	113.03	107.84	106.08	114.15	107.44	102.84	106.11	103.74	116.58	113.47	108.17	115.1	108.84	109.8	105.86	109.72	109.84	115.8	110.92	109.71	107.88	103.12
104.06	108.16	104.93	104.94	108.55	105.64	100.67	109.8	107.55	107.08	108.22	107.35	104.36	115.68	107.92	106.11	106.98	110.84	103.22	106.26	107.33	110.15	109.27	101.94	104.35	104.73	110.33	114.79	100.67	104.62	109.88	111.77	106.81	104.92	104.86	105.94	108.7	110.01	103.61	104.76	103.21	106.03	105.75	109.4	104.72	106.28	110.45	109.2	105.3	105.92
103.57	104.23	103.25	108.28	110.76	100.06	107.26	103.48	109.64	105.92	103.99	104.92	107.84	106.35	108.44	105.95	99.91	107.82	101.05	102.63	110.67	106.19	103.74	105.68	107.14	106.99	107.59	101.74	103.69	105.75	100.21	110.05	103.48	101.53	101.43	108.42	104.9	104.45	108.13	107.58	105.52	110.67	103.35	107.02	105	104.09	102.74	109.11	108.28	104.13
97.509	99.692	104.5	96.29	90.664	105.25	98.295	100.07	103.97	99.077	105.72	103.21	97.256	97.77	100.14	98.113	99.918	99.243	101.74	101.03	104.13	98.682	97.8	100.56	102.43	98.786	99.98	97.302	97.796	106.42	105.08	100.31	101.88	102.15	99.4	102.3	98.244	103.93	100.89	105.64	100.15	98.188	102.28	99.078	93.613	104.99	99.004	105.16	101.3	103.15
110.37	104.36	102.74	110.64	108.92	107.04	105.42	102.73	107.33	109.22	105.27	103.57	108.17	101.63	103.27	106.77	109.62	104.23	103.96	105.04	106.62	116.96	106.88	103.93	103.91	114.18	105.65	100.51	114.63	107.06	99.389	102.51	103.75	102.42	107.88	103.66	107.83	110.29	108.03	110.81	109.88	105.03	107.51	106.97	100.94	104.76	111.79	105.15	105.76	105.12
105.3	113.53	99.11	103.35	104.26	99.698	104.46	107.47	104.18	107.69	108.05	106.95	102.19	111.16	99.872	107.72	107.09	102.5	105.37	100.62	104.76	112.38	104.56	110.25	102.35	101.61	106.11	109.28	107.99	111.89	102.38	110.24	106.74	105	109.26	107.52	98.312	103.88	107.17	105.27	108.12	104.17	102.66	104.78	101.59	100.16	111.1	107.67	101.77	103.9
112.33	107.03	108	110.66	105.13	99.701	107.15	105.57	98.103	107.92	102.36	103.74	106.35	103.15	104.71	97.637	106	103.92	104.42	109.57	103.19	104.86	109.77	109.09	105.73	101.45	106.2	104.19	108.32	103.94	111.81	107.32	100.61	113.67	107.64	104.51	108.53	105.06	105.12	105.16	105.45	108.35	104.57	103.95	110.41	105.42	109.81	107.99	107.54	103.08
110.61	115.18	113.73	112.36	115.84	115.19	104.34	111.86	114.42	109.21	107.21	111.32	113.7	115.32	106.29	114.88	114.63	107.15	114.38	111.79	105.65	109.87	115.4	110.69	111.66	110.56	109.8	114.32	109.95	112.61	111.63	106.22	115.11	107.57	108.93	109.19	110.71	110.46	114.65	105.24	109.84	110.32	108.88	111.29	112.13	111.11	110.52	106.34	114.84	111.88
108.96	105.11	108.17	109.15	98.905	116.28	97.486	105.09	106.58	107.81	105.8	105.14	102.91	107.19	104.12	105.08	101.74	100.88	108.05	105.64	105.15	105.77	102.78	105.18	107.09	106.79	103.67	102.13	109.86	109.31	106.18	109.42	103.76	101.25	103.57	105.02	107.07	104.11	111.27	104.35	105.67	101.27	110.92	104.27	105.69	103.99	107.08	111.46	102.28	109.04
105.36	99.342	107.32	110.77	111.78	109.12	108.55	104.38	107.37	103.99	106.37	108.5	110.24	109.14	109.3	111.25	105.49	107.74	106.74	106.02	106.86	104.69	103.31	108.59	110.41	109.01	106.45	110.86	106.65	112.62	112.01	110.25	112.66	104.84	108.93	100.6	107.92	107.98	107.77	105.08	108.69	105.11	107.93	116.09	111.48	104.31	105.27	112	107.25	105.65
109.68	111.27	112.63	105.97	112.76	115.94	109.32	114.07	109.35	110.31	110.22	116.17	108.92	109.77	107.69	109.74	112.8	118.09	108.01	109.16	109.93	114.71	110.34	110.16	114.16	108.95	110.6	109.67	115.44	112.45	105.27	110.47	110.96	110.76	107.54	109.85	103.31	113.22	104.27	103.88	109.96	108.19	110.16	108.16	110.97	108.93	104.84	106.95	108.51	109.29
108.59	106.99	108.3	112.47	103.72	110.7	109.81	109.28	106.16	111.47	103.07	105.75	115.17	105.21	104.82	113.82	100.32	107.06	115.29	115.03	106.32	103.1	112.16	103.29	107.84	107.4	105.22	104.2	114.02	105.76	115	111.79	106.17	101.26	106.29	106.8	106.87	107.19	113.17	99.357	113.53	109.48	112.88	115.58	107.05	106.46	110.48	106.4	108.2	108.64
106.4	108.5	107.57	110.19	112.62	109.66	110.11	104.51	103.41	112.68	109.16	109.05	106.56	107.25	106.75	108.07	101.59	105.04	107.5	105.28	114.6	109.65	100.61	103.04	112.12	110.35	105.37	108.44	110.31	104.42	107.68	107.34	111.47	109.28	108.83	111.99	103.93	106.72	106.43	104.51	108.21	98.2	105.87	110.35	111.3	104.95	103.73	111.29	108.26	110.45
107.8	103.06	112.79	113.98	108.94	104.72	101.45	104.33	112.36	105.55	105.06	107.02	109.21	110.42	102.59	110.04	109.8	106.2	106.28	108.94	110.23	101.39	106.93	110.62	103.69	107.27	111.15	105.5	103.68	107.03	102.32	103.84	103.68	108.37	104.49	103.47	104.28	101.76	111.8	106.89	105.78	103.45	105.1	103.82	107.61	105.13	100.72	106.04	104.85	103.92
101.93	102.98	110.29	101.74	103.49	108.38	101.81	105.9	107.45	107.82	115.05	106.45	103.99	101.19	105.81	104.87	109.16	106.54	109.27	108.93	104.57	109.18	105.34	102.75	101.81	99.555	107.85	104.22	103.15	106.9	105.17	101.15	104.64	104.42	106.06	105.03	106.54	109.66	103.3	104.14	103.56	103.44	95.099	102.46	103.32	99.295	107.1	105.8	113.19	106.17
104.64	106.76	108.21	105.17	107.51	102.02	111.97	108.12	106.11	105.99	100.37	102.41	107.97	105.82	103.9	110.95	105.95	102	104.33	102.82	102.88	113.1	107.45	107.79	109.24	101.92	101.26	104.19	105.98	106.16	104.68	112.06	104.31	105.07	103.95	105.31	101.32	102.77	105.84	107.99	104.78	102.18	108.46	104.51	107.22	106.83	105.7	104.8	102.97	102.75
104.13	103.07	104.37	103.75	103.01	105.35	105.67	110.67	106.73	103.7	109.76	104.78	110.43	97.569	104.21	103.58	106.96	103.43	106	105.08	110.51	107.29	99.099	109.03	104.37	102.15	110.16	106.92	110.06	106.78	103.04	100.51	110.5	105.69	99.226	109.81	112.26	109.76	110.69	106.59	111.88	109.84	111.29	103.95	103.23	109.57	106.1	108.54	109.96	107.17
96.009	98.654	98.337	100.73	104.84	103.75	102.88	97.098	103.05	95.562	102.39	92.282	101.66	94.973	100.56	102.24	102.3	102.1	99.23	96.381	102.07	102.42	98.136	97.928	95.41	99.237	93.61	98.437	100.26	103.53	95.527	99.937	93.545	98.37	101.77	99.676	99.725	87.324	96.51	96.275	93.64	97.329	96.512	93.884	104.27	98.411	98.599	96.667	102.96	100.85
108.53	109.82	103.83	103.08	101.17	108.3	113.68	107.59	97.392	106.12	112.34	108.07	96.717	102.57	104.75	108.16	108.72	105.19	106.64	110.77	105.6	107.88	110.8	107.41	103.35	106.07	104.25	105.91	103.74	106.37	106.18	103.57	107.84	111.71	111.88	107.66	108.76	109.1	111.59	103.89	104.48	114.86	109.96	109.86	110.4	109.07	112.06	103.01	104.89	112.74
107.72	99.95	103.81	107.5	105.77	105	105.27	108.48	108.4	107.5	104.15	103.56	110.74	105.6	103.38	107.09	106.48	105.16	104.78	107.98	104.77	101.1	97.318	101.86	109.2	102.43	106.07	102.7	109.48	109.05	102.56	112.23	104.01	106.38	96.993	100.12	106.83	104.43	101.35	110.32	103.42	108.78	109.72	107.32	107.75	104.68	101.6	106.54	109.64	102.92
107.18	113.16	102.6	111.14	110.92	111.78	109.1	113.11	110.12	113.02	108.8	105.29	112.65	112.63	107.36	108.58	111.81	107.35	108.03	113.18	110.73	108.23	105.35	108.75	108.56	108.48	110.88	109.24	106.87	111.52	109.48	113.81	112.25	107.61	113.67	105	108.02	111.54	105.25	112.13	108.27	109.41	109.24	110.56	111.66	108.35	107.22	109.9	116.04	103.67
94.922	96.624	95.606	89.969	95.43	97.544	99.58	108.3	100.71	99.071	95.089	91.977	99.091	108.14	99.716	99.127	100.26	100.55	89.598	93.687	104.77	91.375	98.567	94.747	96.358	94.381	101.27	92.325	102.42	95.337	95.613	98.808	103.59	94.056	95.091	98.681	99.351	101.07	92.713	94.384	95.238	100	99.733	102.37	97.808	98.444	102.56	99.252	92.838	97.713
108.12	103.42	104.35	102.04	107.26	104.98	101.74	105.86	105.82	101.15	114.7	104.8	103.45	109.23	106.84	106.77	111.96	105.18	102.27	105.87	106.64	99.267	110.65	100.66	105.35	105.67	111.77	111.11	108.76	112	104.46	101.11	109.74	106.59	111.4	101.47	105.42	108.01	108.77	107.12	105.8	103.23	105.05	108.47	105.66	105.47	101.77	101.96	101.43	99.3
98.941	102.44	93.206	96.36	98.632	99.062	106.74	96.022	97.026	97.938	106.27	101.67	89.157	96.285	95.094	98.935	95.092	96.501	97.47	98.347	99.628	97.011	100.33	93.799	98.939	105.18	97.138	100.3	103.03	97.747	99.037	101.29	101.84	96.205	102.29	94.222	99.257	102.57	94.449	97.403	96.446	99.557	102.4	97.68	92.103	97.548	94.553	97.384	96.817	104.73
104.5	103.14	97.912	95.506	101.79	100.68	99.581	96.544	104.13	99.637	97.71	100.83	97.942	101.09	100.02	97.37	101.68	104.36	101.26	104.24	97.26	95.449	103.61	97.271	96.64	98.073	101.64	100.51	99.231	99.356	97.132	97.583	97.825	103.19	96.303	100.11	97.926	103.44	102.96	99.975	101.12	98.092	101.68	96.605	104.4	100.34	101.63	104.12	97.956	94.412
100.69	102.89	104.13	106.95	106.94	106.91	106.7	107.45	103.86	104.17	102.52	106.63	109.77	107.19	107.67	110.3	106.27	104	105.23	106.31	107	104.84	107.33	105.63	102.14	105.58	112.29	111.98	99.938	107	106.59	110.41	103.44	105.88	108.44	103.09	107.03	100.68	107.37	107.39	105.31	107.84	110.26	108.55	102.77	104.56	107.94	102.36	107.07	104.1
104.12	101.84	106.27	100.39	98.34	102.98	97.81	100.12	101.95	99.587	102.86	102.89	104.63	98.123	99.625	95.67	102.44	94.057	103.85	101.61	106.62	94.901	106.07	100.78	99.144	104.24	101.68	99.62	103.89	103.77	95.995	100.78	106.48	104.63	97.579	99.223	100.97	99.406	98.597	98.779	94.121	101.09	99.189	99.071	97.787	93.603	94.252	102.42	103.47	102.34
105.35	111.08	110	109.23	110.23	109.46	108.7	111.7	112.13	109.76	104.71	103.64	104.6	102.63	105.85	105.8	104.35	107.2	108.64	107.74	104.39	100.8	104.28	105.91	105.71	107.9	112.1	104.2	111.23	103.73	103.6	106.32	109.94	102.15	110.05	107.97	106.69	98.868	104.41	104.2	104.37	108.21	102.84	100.94	106.33	103.24	102.31	109.72	110.77	108.46
107	105.5	104.66	112.56	105.86	110.98	102.26	105.97	108.09	111.31	113.58	106.49	107.44	105.52	104.99	113.61	102.44	102.37	104.92	113.87	114.18	103.37	104.72	105.5	112.99	106.81	110.46	113.04	109.92	106.37	105.54	101.41	113.85	104.95	108.31	105.08	108.28	111.45	105.92	105.93	105.84	104.95	108.08	106.34	110.16	112.69	107.1	108	112.63	108.82
108.87	104.42	107.42	104.44	108.43	103.62	105.36	106.93	104.14	104.6	107.98	105.67	110.54	109.75	113.83	108.19	112.1	103.58	106.92	110.52	106.36	108.16	103.24	106.04	109.34	107.77	103.86	104.44	104.74	116.39	107.95	104.97	107.17	115.46	106.69	105.12	109.22	104.98	112.38	107.29	100.39	107.14	108.96	111.96	107.58	106.73	104.12	115.33	105.16	106.25
104.44	100.42	105.83	102.15	99.444	110.18	100.66	105.84	101.67	107.91	100.38	101.58	106.27	102.71	103.72	108.72	100.59	108.54	104.03	105.42	99.078	107.11	103.98	107.17	105.4	110.38	107.79	106.19	107.32	111.59	105.96	108.31	102.98	107.9	107.99	104.67	105.92	105.61	104.34	103.97	111.26	105.1	99.978	105.81	105.06	110.45	103.37	108.38	105.16	108.26
101.17	106.31	98.583	103.98	108.21	110	101.88	104.97	100.51	103.02	104.87	107.24	102.91	102.6	97.687	98.976	104.23	98.485	106.42	100.51	103.35	105.81	104.46	106.12	103.78	98.499	97.998	103.45	108.68	102.94	103.37	103.94	105.4	105.2	102.1	102.6	106.14	102.56	102.27	107.06	104.66	101.14	104.04	94.539	107.48	103.24	100.82	109.71	108.54	101.95
115.04	110.67	107.69	115.12	115.13	108.3	110.43	112.97	108.21	108.91	115.2	116.31	107.92	108.5	112.76	113.86	112.84	110.17	109.86	113.37	113.44	106.7	108.16	112.79	112.22	105.55	111.24	106.49	110.45	115.42	107.67	115.75	108.51	108.96	112.98	109.49	103.33	110.56	105.11	109.19	107.87	109.62	118.25	108.42	110.53	105.05	108.31	108.47	111.62	107.61
102.38	94.751	95.797	98.157	94.707	99.567	95.25	99.144	92.917	96.46	91.485	102.29	95.492	97.021	100.88	98.07	97.124	95.472	94.857	97.075	97.811	101.91	98.948	102.96	100.64	100.38	96.732	90.971	102.27	99.37	100.24	100.71	93.923	96.724	102.43	97.661	91.925	101.54	93.734	99.24	97.322	100.62	97.291	99.765	99.408	96.688	95.268	103.73	96.399	96.589
109.43	104.96	105.2	106.32	105.09	103.64	108.51	108.33	104.4	102.52	102.19	103.05	109.17	102.04	108.23	98.904	104.76	107	101.63	97.996	107.36	104.34	101.45	106.95	112.18	100.62	103.61	108.19	102.19	101.94	102.43	105.92	105.06	107.67	104.11	102.77	103.28	109.15	112.97	106.91	103.31	105	105.37	106.56	107.3	102.26	106.83	103.92	106.5	103.58
112.77	108.85	111.35	110.72	105.75	107.23	108.51	103.29	106.77	107.04	105.67	112.35	107.93	108.27	108.17	106.64	108.07	105.07	101.23	107.95	112.98	103.57	109.67	106.89	100.32	105.9	110.53	106.53	109.21	108.85	104.21	113.78	111.15	110.89	106.07	111.2	109.37	109.21	107.89	106	105.96	114.18	104.85	105.34	105.05	109.83	110.75	101.84	111.71	105.28
105.05	103.4	106.79	108.37	101.78	109.45	101.12	106.84	109.6	106.14	99.266	99.975	111.8	106	108.13	109.92	112.29	104.04	104.11	100.35	103.93	101.69	108.38	102.07	104.01	105.56	111.16	111.95	105.22	104.92	109.01	110.55	106.31	105.47	106.72	103.53	108.99	113.97	109.68	109.08	110.07	108.08	101.39	105.8	106.49	107.21	107.35	108.04	97.108	106.32
108.95	101.41	107.34	104.05	109.14	106.46	109.41	106.35	106.36	104.37	101.88	110.56	104.08	105.35	97.745	105.88	101.16	104.93	109.94	104.73	102.75	99.725	104.68	106.12	103.91	102.67	104.61	100.56	112.4	106.98	107.45	105.28	103.95	109.3	102.28	106.22	101.19	108.4	114.61	99.255	103.71	102.44	107.91	103.98	101.76	105.19	108.21	109.77	110.74	105.29
100.71	103.58	108.26	100.44	93.967	95.33	101.85	101.17	101.06	99.674	99.198	94.512	97.611	98.41	106.31	97.531	101.87	100.75	97.382	101.77	98.679	98.775	102.14	96.295	103.13	99.928	94.189	92.045	104.99	99.265	99.977	102.58	98.782	96.611	98.538	97.716	99.007	98.264	102.5	98.885	98.204	96.991	92.611	95.226	98.831	98.895	93.851	101.87	101.19	99.922
107.84	106.44	107.46	100.56	102.67	102.78	103.06	102.87	105.6	109.07	106.2	100.72	102.09	110.57	102.89	107.1	109.38	106.98	111.61	98.98	110.25	109.66	105.12	103.14	101.33	104.8	101.02	110.57	105.86	103.18	99.339	104.44	104.3	103.13	101.63	105.23	103.38	105.58	104.47	105.33	105.21	109.32	110.38	115.24	106.53	104.67	91.578	102.72	104.56	106.94
104.49	103.97	98.122	95.665	99.365	101.96	96.318	96.681	100.94	101.89	100.88	104.44	96.047	94.871	99.281	101.49	97.394	104	102.83	98.22	104.57	99.832	98.863	98.068	98.309	97.925	96.346	99.184	100.4	92.667	96.552	97.65	105.44	98.961	96.905	97.949	104.64	96.199	99.82	103.71	102.17	102.05	104.8	102.19	101.62	95.076	101.91	103.75	99.62	100.18
109.2	103.27	111.42	108.73	105.74	105.25	110.24	108.75	106.62	104.81	110.01	104.89	102.45	106.77	107.48	113.84	106.93	103.91	102.86	105.71	109.1	104.59	107.03	108.62	106.23	106.97	108.18	109.55	103	109.31	107.14	105.49	105.86	111.9	104.85	103.56	104.23	116.69	105.85	108.05	104.43	104.43	108.33	104.2	109.05	108.7	101.34	106.65	109.83	101.41
[truncated: 400 more rows]
[truncated: 150 more columns]
