# Supplementary material for: Genetic dissection of main and epistatic effects of QTL based on augmented triple test cross design
Source: PLoS One. 2017 Dec 14;12(12):e0189054. doi: 10.1371/journal.pone.0189054 (PMC5730204; doi:10.1371/journal.pone.0189054)
Supplement: S10 Supporting Information — (ZIP) [file pone.0189054.s010.zip › z6_1550_0.2_5.csv]

107.13	110.58	105.04	102.1	102.51	109.94	111.28	102.64	108.92	96.697	102.5	100.9	102.9	105.12	112.03	112.71	103.23	102.09	101.41	102.85	106.29	112.79	98.814	107.73	110.76	103.48	100.86	102.52	106.74	112.9	105.74	105.62	114.02	101.46	101.82	106.07	100.17	104.32	102.73	101.98	110.04	100.17	110.54	105.85	103.31	110.04	105.05	103.35	97.838	95.501
108.43	104.49	109.5	111.37	109.97	103.58	109.71	110.23	92.621	109.89	106.2	116.39	105.97	110.4	106.66	112.6	105.71	116.92	109.25	109.41	118.11	107.52	98.495	99.338	113.9	115.6	105.35	110.83	109.1	117	113.11	107.2	99.033	107.96	115.15	103.64	115.31	112.91	109.4	111.19	106.16	100.67	109.71	105.15	113.82	108.13	106.82	101.7	107.97	106.4
110.23	111.49	114.67	105.81	114.86	107.32	110.18	105.01	101.23	105.63	108.81	103.93	109.73	110.16	109.53	115.02	110.02	115.56	114.87	110.76	114.35	113.57	106.59	109.71	118.07	110.72	111.38	112.22	115.68	105.27	106.23	103.38	105.67	105.14	105	104.37	109.27	98.427	103.91	106.48	108.06	103.49	110.74	114.59	111.67	105.39	105.96	104.23	110.75	106.53
107.86	104.66	101.13	112.85	95.21	93.563	96.414	95.348	93.675	93.509	90.784	104.37	97.043	97.509	95.122	91.905	98.504	94.728	102.28	100.49	93.491	100.35	107.37	89.254	100.16	102.51	100.41	95.029	94.659	95.443	94.963	100.79	93.329	99.031	98.752	101.6	93.764	93.709	98.505	96.965	97.935	98.05	99.203	90.944	94.035	89.986	92.599	104.88	96.099	101.35
98.111	105.81	103.72	101.22	105	102.37	102.08	97.907	104.48	102.77	98.137	103.61	110.84	99.129	105.93	101.37	105.12	96.235	108.76	108.91	101.32	108.51	108.45	109.67	99.198	106.27	109.04	102.04	108.25	103	104.05	91.85	106.26	99.93	112.29	111.05	109.78	112.49	107.07	109.23	104.28	106.2	99.967	99.689	102.32	106.62	112.34	111.2	101.11	103.81
113.18	111.24	118.2	106.16	105.45	110.01	100.36	106.24	102.98	108.01	106.39	111.65	112.48	103.84	99.462	119.83	108.98	107.3	114.55	111.07	107.99	98.063	127.12	114.82	123.54	107.17	116.72	110.26	113.88	109.78	111.21	113.66	115.13	110.89	112.13	110.31	110.77	106.45	114.1	109.4	109.16	105.24	97.01	108.66	101.21	99.802	109.63	116.44	111.02	111.73
116.08	111.73	102.16	112.96	115.51	108.25	106.28	104.63	103.21	103.13	100.19	103.85	114.08	103.35	114.83	105.98	102.72	110.83	108.22	105.74	111.06	111.8	108.96	114.59	108.62	105.92	111.85	105.16	105.26	109.54	114.57	104.32	106.7	110.88	110.13	103.18	99.116	108	111.05	110.15	110.43	107.62	107.59	105.44	104.24	107.56	110.22	103.32	112.23	106.52
94.759	99.136	95.207	100.99	93.156	108.24	96.453	87.236	99.958	90.031	100.7	92.705	100.77	98.394	93.275	97.015	98.827	105.24	105.64	96.043	96.058	89.204	99.359	99.918	90.863	97.607	89.279	97.828	101.83	95.375	98.417	101.53	92.859	90.849	93	100.34	102.73	100.15	97.057	90.565	96.17	100.32	102.93	98.401	95.048	91.425	105.13	99.116	101.91	94.32
108.77	110.04	93.443	103.78	100.91	111.19	106.78	108.53	104.93	110.25	100.74	105.72	114.78	104.23	103.98	105.2	109.15	107.02	98.03	106.61	98.632	103.21	101.3	105.4	95.755	111.54	113.91	102.66	104.51	109.06	103.88	101.41	106.4	104.51	105.72	112.81	100.8	113	104.35	106.13	108.56	108.85	102.83	107.69	112.17	98.956	104.25	108.59	106.09	113.4
102.62	103.01	94.835	94.91	107.59	101.02	105.31	101.65	101.64	104.04	91.758	103.15	103.87	97.233	106.19	98.669	93.06	97.459	100.8	106.86	102.47	102.72	105.94	100.44	101.45	99.74	89.27	97.927	97.199	100.68	109.36	104.32	108.78	109.02	99.06	93.621	104.43	101.85	94.621	100.94	102.06	97.189	99.873	106.68	104.93	96.994	96.807	107.28	96.756	100.98
102.02	103.08	99.001	103.23	112.48	105.31	101.12	107.92	106.6	104.17	105.5	109.3	102.01	98.351	107.61	109.1	104.01	109.33	111.22	105.26	103.69	116.61	101.67	106.79	101.71	102	100.97	111.26	104.72	107.74	107.68	100.83	107.15	113.47	102.7	109.5	108.16	104.52	107.67	107.83	116.7	99.804	105.99	108.52	120.51	99.428	95.1	108.57	107.91	109.6
105.56	113.71	111.28	103.41	108.22	106.69	111.5	107.63	108.94	111.1	111.23	103.56	118.53	107.2	103.67	108.01	103.72	109.05	110.12	105.58	108.36	105.48	115.82	114.74	105.66	110.32	104.85	113.62	111.3	112.63	99.771	113.75	104.18	109.42	102.79	100.95	118	100.55	105.34	110.35	114.18	112.58	104.49	112.66	109.16	117.38	94.979	107.47	107.13	106.4
103.05	113.37	105.19	105.83	99.341	114.72	110.76	101.72	106.49	94.936	112.44	94.391	112.23	107.76	105.15	112.01	100.54	97.369	107.11	105.88	105.18	112.43	110.21	111.75	111.42	109.89	110.35	105.8	101.51	112.26	109.99	109.06	117.18	98.552	111.76	105.48	113.82	103.78	112.67	104.77	110.81	111.75	110.09	111.5	108.23	105.47	107.64	114.6	106.24	104.62
102.32	108.84	109.4	115.86	105.12	107.51	103.91	103.75	104.61	104.89	115.49	111.84	111.8	102.7	104.11	99.628	104.14	103.64	94.334	102.51	112.77	103.49	107.41	104.25	107.69	107.49	104.07	109.12	102.2	113.17	107.77	108.95	102.18	121.05	104.94	105.96	107.26	106.86	109.56	107.89	110.52	109.35	102.59	104.81	101.36	103.97	99.646	109.98	100.6	109.91
110.19	100.16	105.31	110.54	107.08	116.63	109.1	97.95	106.1	110.79	103.96	95.631	102.04	105.71	113.94	109.53	111.16	117.94	109.76	100.81	113.96	109.29	108.42	101.68	97.471	107.58	112.98	105.83	115.01	109.31	109.28	107.16	116.62	104.65	113.66	106.97	112.58	107.1	101	108.62	106.99	107.89	113.14	108.15	109.69	112.4	103.75	110.2	116.25	115.62
105.58	113.8	102.8	112.23	102.32	103.33	104.03	108.42	110.33	117.46	103.15	111.74	102.08	109.88	109.17	112.82	109.94	110.99	101.05	109.59	107.39	118.14	115.96	108.36	106.15	115.3	108.22	114.27	120.12	104.65	99.7	116.78	111.96	106.64	101.1	115.87	109.77	104.2	114.48	111.2	110.22	106.89	108.51	103.05	100.06	104.69	114	108.81	112.26	112
114.8	102.8	106.12	112.16	112.43	113.38	107.34	113.44	106.89	107.85	111.29	117.17	109.61	108.62	112.34	107.43	109.59	111.66	106.77	104.86	118.42	115.65	105.06	111.75	109.54	101.96	103.12	118.39	113.54	108.25	112.53	110.99	114.29	110.31	109.79	113.24	112.15	110.7	118.01	103.47	103.77	111.02	105.65	109.73	111.98	113.72	116.84	108.49	110.16	116.35
100.99	104.29	106.99	111.77	106.6	109.32	105.57	102.74	103.7	109.01	100.74	95.922	102.09	100.57	107.22	107.34	99.533	102.65	104.89	101.52	106.47	103.99	100.36	104.13	103.56	102.09	102.72	117.04	115.48	96.943	108.71	103.48	102.27	102.69	103.54	103.97	102.6	99.971	103.4	107.03	103.54	102.75	103.77	109.2	114.67	100.77	104.52	95.358	107.83	103.69
99.428	102.77	112.42	98.829	102.68	110.58	102.23	110.11	112.35	106.95	100.91	103.9	101.6	102.94	95.759	107.17	115.1	107.95	100.86	104.4	101.17	106.32	109.54	107.74	100.08	102.69	100.86	112.53	116.73	102.35	97.201	110.44	111.55	104.67	98.615	106.91	106.51	106.89	115.16	100.35	112.2	101.95	110.76	111.94	105.03	101.32	101.94	112.72	102.22	106.02
111.95	109.36	102.96	104.75	107.77	94.786	107.91	108.19	105.85	105.78	107.74	108.65	101.41	99.144	99.625	101.86	102.93	105.54	112.32	98.473	100.42	101.81	111.81	107.9	103.69	110.73	108.32	104.13	105.5	107.78	100.36	99.546	101.44	106.54	103.31	100.74	107.52	105.01	103.37	110.12	113.35	101.86	94.173	108.14	100.15	105.17	110.32	108.18	110.79	100.97
108.12	108.17	107.21	105.46	112.11	113.63	92.005	105.44	100.78	104.95	100.92	105.53	109.31	107.38	113.06	106.58	103.44	106.53	103.04	108.84	112.31	103.35	107.18	97.539	115.31	112.04	106.55	101.49	98.878	112.19	99.139	102.45	105.01	106.1	99.867	103.57	99.355	107.49	102.15	108.87	104.45	102.86	102.52	105.92	105.63	102.47	99.574	101.68	102.23	107.65
94.356	115.82	109.2	115.26	108.23	101.23	105.1	114.95	114.71	112.19	114.02	105.3	107.57	113.26	115.65	103.75	103.99	106.26	112.33	114.2	106.79	103.53	112.21	103.07	110.9	109.25	106.18	113.29	109.41	104.57	114.62	114.75	116.06	107.94	104.8	105.03	111.23	104.95	110.81	110.09	108.47	109.35	115.31	106	106.81	109.54	113.32	100.3	112.08	117.55
98.595	107.08	102.02	104.65	103.38	97.858	104.45	114.12	106.68	103.4	100.45	98.267	107.06	111.55	102.99	104.81	113.35	107.35	114.27	103.98	99.575	104.38	105.43	103.49	104.44	107.05	97.758	112.99	98.806	109.26	106.69	109.88	108.05	97.763	109.08	101.53	108.15	107.93	100.26	105.02	106.01	99.058	97.027	106.9	110.38	98.157	104.59	110.92	114.56	102.08
107.3	106.58	102.25	108.19	106.69	98.58	108.45	113.56	103.45	108.68	108.46	116.57	100.64	101.37	106.33	107.28	115.47	113.26	110.06	105.03	109.8	102.08	114.48	107.09	100.4	108.48	103.37	100.41	107	98.83	114.49	102.88	108.88	106.87	98.098	109.85	112.4	105.83	114.33	98.542	109.11	119.5	103.43	108.44	107.83	96.475	103.68	103.36	111.53	111.42
103.7	107.56	99.215	103.34	106.28	112.13	109.45	107.47	102.59	98.096	103.43	104.32	104.55	98.688	100.68	108.31	109.24	95.705	100.68	115.57	100.5	106.44	119.09	105.49	103.44	103.9	92.021	104.3	107.92	96.856	103.15	103.16	105.42	103.58	101.9	107.51	96.492	111.55	109.59	105.73	97.908	110.82	105.75	109.93	109.43	101.62	103.14	110.66	99.412	101.07
98.176	96.747	92.712	97.277	97.403	93.892	87.784	96.74	98.994	101.28	91.92	103.86	100.03	102.92	84.231	105.14	99.58	92.474	97.368	107.9	94.388	99.517	100.77	100.5	102.08	99.741	102.5	101.21	103.71	99.034	95.337	99.555	92.8	102.39	102.86	97.296	98.976	101.6	96.212	106.51	98.905	91.337	106.53	94.528	103.14	105.65	99.904	93.698	106.25	97.637
112.45	115.75	107.31	107.16	104.48	109.32	107.73	114.91	107.98	100.84	100.14	104.37	113.85	113.71	100.28	105.81	106.2	104.41	101.29	107.52	104.24	111.87	110.19	111.75	107.4	108.34	108.51	108.51	115.68	107.41	117.66	106.44	99.002	112.67	113.69	106.78	109.39	105.1	115.96	110.79	115.03	117.49	104.75	116.67	108.72	111.09	109.17	105.23	114.86	112.78
97.033	95.547	100.99	95.531	101.62	99.113	98.321	91.225	102.25	98.587	99.715	95.552	92.844	103.3	94.909	108.51	107.23	98.685	97.765	105.88	93.032	107.21	91.209	102.26	97.913	104.62	93.799	97.228	93.051	101.9	97.301	98.235	101.18	104.92	99.943	101.92	101.49	100.56	97.189	95.281	97.473	103.95	105.69	101.38	99.043	91.493	94.653	102.48	92.826	101.78
114.06	98.264	115.23	113.9	111.67	106.82	109.74	113.76	107.23	119.35	114.01	111.53	112.02	114.5	114.95	115.16	110.04	104.77	108.99	108.16	110.29	116.6	109.95	100.91	104.1	107.42	100.58	106.6	112.39	105.87	103.23	106.04	110.18	107.52	117.13	111.85	103.28	108.96	107.42	118.72	108.52	108.58	112.76	109.11	121.96	100.99	110.42	98.775	106.98	104.18
111.82	118.81	114.9	112.73	105.86	112.24	114.45	109.78	105.89	110.41	114.73	111.53	111.92	105.8	104.35	109.81	108.6	117.92	105.91	120.16	113.07	106.22	106.86	116.34	110.83	108.01	111.72	114.36	113.91	107.1	112.82	119.26	103.43	112.55	110.82	122.16	109.31	105.51	118.84	115.44	113.45	109.13	107.35	106.32	108.83	115.65	108.13	110.68	113.27	109.33
112.29	108.47	105.57	103.1	108.53	101.37	114.34	109.15	111.6	117.18	97.833	104.13	110.7	106.97	116.05	104.81	102.05	107.72	109.63	103.34	103.21	109.91	106.2	105.03	107.52	103.15	108.98	118.09	119.94	109.54	105.63	102.31	103.03	106.95	108.84	95.45	102.13	117.53	105.42	108.22	106.96	116.43	106.9	104.85	112.15	106.13	97.82	111.11	114.3	104.14
112.42	111.27	101.94	116.16	113.55	104.79	108.04	99.745	104.21	110.9	103.28	112.41	113.64	102.47	99.928	109.34	105.2	102.54	106.4	101.68	107.14	114.19	110.58	105.22	106.29	116.89	111.83	111.2	97.004	108.73	110.6	111.68	107.03	112.16	109.14	122.08	108.42	109.65	110.34	109.29	105.83	112.43	101.26	105.48	107.92	107.61	105.86	112.71	108.56	114.58
107.58	102.48	102.47	105.94	110.01	97.267	112.28	113.16	100.31	108.1	105.79	101.41	99.421	97.977	104.45	99.991	103.3	107.71	111.5	110.61	100.87	94.259	106.78	106.21	102.81	102.99	104.14	99.018	104.17	100.22	111.42	94.986	100.37	107.47	104.32	112.52	100.46	111.44	108.93	109.52	100.24	109.35	102.61	99.127	108.48	103.18	99.622	100.5	91.872	102.15
108.8	108.17	111.38	103.06	105.95	122.84	115.48	105.33	104.56	108.58	109.24	108.37	104.69	112.79	100.2	112.32	106.26	110.69	108.91	101.77	107.71	106.02	111.21	106.34	109.68	113.6	113.39	111.72	98.099	108.75	100.15	113.48	113.51	111.25	109.02	105.74	109.36	116.32	102.96	102.97	110.73	112.01	112.69	102.03	110.49	104.05	111.5	109.43	106.82	108.89
107.33	105.15	110.88	108.39	108.25	104.74	117.19	101.45	104.91	106.53	97.989	109.75	101.65	107	107.08	95.771	109.25	101.49	98.625	106.68	107.55	106.2	113.7	99.625	108.45	107.31	113.11	104.88	106.74	108.09	103.63	101.96	106.57	108.9	106.74	112.19	112.22	103.84	91.296	104.04	113.46	101.01	100.92	105.58	110.93	105.58	104.67	99.319	107.36	110.86
100.44	100.33	111.66	97.324	105.18	108.88	97.412	106.73	105.25	101.27	103.84	111.11	106.2	108.4	99.399	113.93	100.9	98.419	103.36	99.643	106.46	109	108.98	104.09	104.82	107.22	110.41	103.67	110.88	108.2	110.64	108.79	102.45	104.28	97.048	103.4	98.824	98.114	109.5	112.38	104.06	110.74	110.67	108.06	108.99	101.02	108.79	106.74	100.48	102.5
107.96	114.27	106.26	104.33	111.9	102.97	106.49	109.53	110.73	109.5	101.89	98.793	113.43	112.33	102.39	105.8	104.72	107.2	100.92	104.36	104.06	101.63	106.87	107.1	102.61	103.21	107.73	104.39	105.41	103.29	101.5	114.36	108.35	104.3	104.19	109.95	115.99	115.12	105.54	105.63	102.38	106.16	108.39	106.62	103.3	109.73	104.1	112.95	106.85	101.14
107.15	103.16	103.81	97.479	93.486	100.12	87.18	92.835	99.018	93.932	101.34	90.446	96.907	104.47	100.03	105.92	97.673	95.364	98.636	102.16	100.77	93.718	95.506	96.261	95.014	100.14	102.26	95.971	91.744	96.79	100.82	97.805	98.461	100.57	96.129	93.436	99.53	96.18	100.53	98.736	97.476	92.266	99.356	93.313	98.501	108.79	96.069	104.38	106.02	84.844
95.823	98.457	99.045	108.03	111.97	98.437	104.1	106.57	107.26	97.581	103.11	98.03	109.63	101.51	105.31	100.7	98.3	109.84	105.04	104.43	106.97	113.5	111.01	108.96	103.37	95.147	106.88	112.15	105.3	109.05	101.35	108.66	100.77	105.31	107.47	102.96	100.88	112.19	103.72	104.14	108.68	110.39	111.19	104.82	104.66	109.72	102.38	101.96	107.74	111.66
109.35	109.24	109.84	106.82	103.24	104.31	106.95	102.18	108.26	113.97	114.66	104.55	102.19	100.19	107.66	102.83	106.51	110.24	108.86	113.34	104.7	100.94	101.91	104.7	100.2	104.03	108.97	102.67	102.74	101.51	106.96	107.84	108.1	104.1	110.85	97.888	94.179	107.51	106.85	108.17	110.37	111.45	100.14	105.59	103.58	111.33	104.9	103.24	108.99	96.617
106.05	103.6	100.61	110.1	103.7	100.87	101.23	101.48	106.69	109.71	99.116	98.048	109.36	107.41	102.82	108.93	100.7	99.538	114.79	96.836	99.538	104.86	99.768	99.088	106.12	108.96	103.16	107.81	103.69	106.37	114.76	104.13	101.18	105.67	103.82	102.16	110.67	100.11	111.23	111.73	96.849	106.34	103.85	98.689	100.1	102.7	99.055	96.252	112.16	111.23
98.425	104.01	98.22	103.13	108.32	97.331	106.63	94.32	104.75	95.691	98.419	111.5	94.781	103.41	98.23	105.74	102.75	107.46	102.11	99.472	105.22	102.26	101.82	102.94	107.57	108.67	89.253	98.467	97.164	98.663	95.164	106.69	97.771	103.1	94.772	101.71	96.932	106.95	91.047	104.79	102.21	96.086	102.42	99.214	95.934	95.955	106.07	103.74	94.089	86.99
95.704	96.79	99.202	88.551	93.596	97.821	97.742	93.6	93.366	98.303	100.32	102.03	102.95	104.03	103.83	93.893	93.819	96.601	98.398	104.71	96.019	96.043	100.1	96.729	99.335	89.802	99.905	97.312	104.01	87.717	98.765	98.603	93.987	108.29	99.146	98.983	99.948	98.544	92.227	99.646	101.18	94.023	102.05	100.77	104.58	93.768	99.827	102.32	97.887	100.24
112.45	103.33	105.78	113.86	103.68	104.88	104.12	107.21	107.86	102.03	100.22	104.78	104.44	110.03	95.212	107.66	110.2	100.12	104.7	102.89	108.08	106.88	114.87	101.92	111.94	105.25	104.07	98.275	108.92	98.966	108.38	106.97	105.49	112.17	109.32	110.84	103.37	104.68	102.62	103.29	107.61	106.9	101.63	107.9	110.22	111.41	101.52	105.45	104.47	100.23
97.324	96.011	97.857	99.404	104.16	104.02	88.382	95.129	93.997	103.16	97.509	95.147	97.179	108.52	101.99	96.077	105.71	102.56	106.88	95.607	100.2	104.39	95.995	92.034	97.952	107	95.868	109.79	98.676	92.42	97.825	91.487	103.72	100.22	101.43	96.126	99.343	96.874	99.366	94.18	96.904	101.69	103.54	102.26	100.55	88.942	102.91	99.943	103.28	100.23
92.918	100.71	98.523	106.5	98.513	100.27	97.799	102.82	91.826	91.589	104.7	99.752	100	94.158	96.927	104.62	98.409	104.34	84.407	93.885	103.35	105.51	102.77	96.486	96.796	98.878	98.018	91.222	102.47	101.44	101.96	93.537	91.022	93.944	92.472	93.781	94.868	89.744	94.993	101.66	92.44	98.445	96.402	101.46	99.814	101.1	96.48	106.22	88.9	94.448
97.867	100.76	109.81	99.746	108.84	99.072	108.94	110.83	105.61	117.23	107.48	105.39	110.59	120.08	117.31	101.35	101.93	104.49	109.78	118.96	111.95	106.3	103.34	99.682	106.27	104.95	110.67	110.12	104.37	113.93	107.29	102.7	101.73	101.72	110.99	98.126	110.16	106.64	111.3	108.98	117.48	110.15	107.99	101.94	104.81	108.13	105.31	102.69	107.45	103.01
104.4	110.59	105.82	105.45	110.34	102.95	110.81	115.2	109.14	109.65	113.1	103.6	104.78	101.66	101.36	102.08	113.86	100.52	107.88	101.59	115.41	110.5	104.55	107.21	101.24	107.42	110.49	103.05	99.874	114.47	106.33	104.39	105.1	103.8	104.55	109.23	102.4	97.134	104.92	103.9	101.64	109.23	115	109.74	100.15	98.644	100.98	108.43	112.74	101.88
96.865	101.71	91.665	104.03	90.342	91.252	99.071	101.74	87.958	101.74	106.02	101.34	95.524	98.932	98.371	98.449	96.251	92.425	100.77	96.271	99.211	98.284	98.835	101.49	99.611	103.23	105.67	89.152	91.056	98.364	101.09	88.427	94.716	102.65	99.441	100.19	93.914	93.114	98.687	93.053	104.06	92.892	94.043	100.36	100.14	92.271	98.79	96.499	95.275	86.575
99.304	110.59	108.13	98.117	108.45	113.2	103.57	101.33	105.5	95.373	106.25	106.13	109.69	107.61	103.79	102.38	107.54	97.471	102.71	104.53	101.46	102.76	109.16	104.05	105.01	105.86	110.65	105.48	104.82	100.96	96.638	104.67	103.92	110.88	101.07	105.32	107.99	97.154	111.67	103.81	108.56	99.63	100.98	112.07	104.78	104.56	109.15	102.46	99.827	111.51
112.31	101.68	110.84	106.86	103.92	109.24	104.82	108.03	104.05	104.25	111.53	107.66	107.57	107.87	111.11	102.86	106.67	113.25	105.6	115.85	117.27	103.84	115.95	105.89	103.78	106.92	108.75	107.57	109.74	110.39	105.85	111.38	105.36	103.81	107.11	102.58	105.26	115.83	107.33	104.31	105.36	107.65	113.59	98.451	100.99	110.32	115.33	104.78	109.32	105.25
115.5	93.19	114.19	106.9	100.87	103.71	100.78	122.62	97.084	103.82	111.26	108.07	115.47	110.89	114.11	97.107	113.01	103.83	101.5	115.14	101.51	108.2	100.69	99.372	116.16	114.39	112.75	105.63	109.35	110.28	108.08	107.39	113.48	101.27	101.34	105.32	97.936	106.67	109.23	99.061	107.31	108.68	104.22	103.82	101.14	102.43	102.11	101.01	97.724	113.16
109.93	106.51	107.88	108.34	118.26	106.06	107.56	104	108.71	109.67	96.217	99.847	106.65	111.41	104.04	109.32	118.26	104.64	108.79	105.17	111.13	107.56	110.72	99.798	112.75	102.54	108.98	112.5	106.16	109.15	115.05	110.58	111.21	109.87	105.44	104.34	105.56	110.08	113.69	102.95	106.96	115.28	106.47	110.55	108.15	114.27	112.43	111.67	104.43	100.01
105.44	107.4	107.24	105.9	95.36	106.52	97.265	103.36	113.09	101.51	111.86	100.34	102.17	98.352	103.66	102.82	101.48	105.08	110.89	104.89	102.11	107.11	106.99	103.49	101.63	107.23	105.14	109.5	95.287	109.77	103.93	104.03	104.57	107.95	104.25	115.56	109.17	101.58	99.116	112.18	112.46	107.42	104.39	108.5	104.54	108.28	108.12	109.74	103.74	108.35
113.71	97.786	110.25	102.3	103.59	104.56	102.51	113.72	109.56	104.92	106.49	108.99	112.7	110.05	103.98	107.53	101.36	102.12	121.43	105.14	97.634	104.22	109.5	107.56	100.1	104.83	109.06	103.41	108.48	94.342	97.612	103.17	108.37	97.106	104	102.61	106.84	113.76	96.059	105.39	99.214	97.345	110.86	105.94	110.78	105.88	112.69	106.53	111.46	107.65
96.935	118.33	104.04	105	113.93	109.02	107.45	103.34	108.49	113.71	101.76	100.27	95.68	106.93	110.21	101.82	96.473	100.74	113	101.29	114.9	105.03	106.55	105.94	110.71	104.17	104.79	110.21	103.04	102.25	106.24	105.99	106.53	105.45	101.4	107.71	111.11	110.39	110.75	113.21	101.46	102.96	98.929	101.21	101.49	102.65	112.56	103.71	105.2	100.32
110.4	106.94	105.73	107.09	107.28	95.557	103.43	102.72	116.28	106.94	109.46	107.43	111.19	103.75	109.72	107.31	96.676	95.093	112.44	112.23	115	108.58	106.01	109.63	105.82	103.13	109.77	106.89	113.73	107.08	109.89	109.79	115.42	111.5	110.08	102.85	109.92	111.51	101.34	98.717	116.64	102.67	101.4	101.25	106.14	105.19	110.64	108.14	104.84	102.81
104.28	96.369	107.54	108.29	106.07	101.56	103.83	107.11	116.47	103.22	114.14	100.87	112.67	108.54	107.11	102.68	108.04	109.27	104.56	107.82	98.611	111.4	102.96	105.13	111.28	115.58	106.87	101.7	109.36	108.91	111.08	112.34	111.3	111.39	105.64	108.43	112.37	102.99	103.19	111.77	100.32	106.65	102.74	105.86	105.56	105.49	105.59	103.04	109.43	110.36
106.1	103.65	97.943	96.735	87.455	100.26	103.68	95.959	94.423	91.973	104.18	97.732	101.28	101.78	86.978	92.877	94.691	92.859	99.146	96.321	95.056	91.632	99.32	103.27	90.265	86.244	99.755	97.261	92.931	98.415	102.88	102.33	90.083	99.223	94.288	104.08	87.634	96.038	103.13	99.341	98.44	104.11	97.983	90.977	97.306	95.348	95.305	96.145	99.863	92.531
95.612	95.213	87.213	97.373	104.63	92.925	95.431	100.91	101.47	94.684	105.48	98.713	109.02	101.34	92.323	101.86	101.82	91.874	102.88	99.445	102.64	89.777	101.88	100.65	97.14	95.378	99.861	108.76	99.752	95.967	95.808	98.935	100.17	105.85	95.632	99.421	93.934	100.75	105.9	94.637	104.01	103.96	94.557	101.42	99.716	99.101	96.344	99.589	94.638	94.025
106.64	93.306	111.77	103.96	107.66	100.97	97.415	86.08	102.92	93.754	97.456	111.53	97.343	102.11	104.49	106.45	99.409	99.798	98.871	102.61	101.76	100.52	108.63	101.93	100.99	99.056	106.45	95.038	107.68	101.63	102.24	98.691	103.52	99.115	98.933	104.07	104.56	98.758	100.59	100.99	97.235	98.217	99.594	105.6	105.32	101.49	101.24	104.99	102.82	103.67
116.77	115.8	113.13	108.15	114.47	112.09	103.61	107.82	119.33	109.34	113.02	116.71	110.79	115.53	109.66	109.12	99.014	114.66	111.99	110.12	98.05	111.64	112.57	117.12	112.52	102.06	113.06	107.25	110.07	110.68	112.64	109.05	106.57	112.6	116.9	106.52	115.85	108.14	117.14	109.06	113.83	101.75	106.15	115.12	115.12	107.62	114.6	114.11	108.8	109.25
91.419	97.248	100.6	98.594	96.798	98.833	104.75	93.44	99.439	106.09	107.08	97.572	92.323	104.53	107.51	101.55	94.469	98.188	105.36	93.334	96.719	91.574	89.725	99.403	96.87	97.943	96.127	98.304	99.58	100.76	98.146	92.743	93.836	107.94	101.02	96.653	96.858	94.728	86.957	92.624	88.11	96.943	101.09	94.195	87.072	92.359	111.09	96.132	97.662	92.971
110.93	106.05	117.81	102.47	107.45	103.55	109.26	105.26	112.97	109.54	101.24	108.26	115.51	114.75	106.62	101.05	102.87	104.27	102.6	98.327	100.9	114.34	107.65	115.1	116.09	106.38	105.46	106.01	105.07	110.88	103.44	103.86	107.47	102.22	106.46	101.86	102.77	100.5	116.55	107.13	99.76	103.49	99.726	109.86	102.52	104.69	103.31	106.36	107.06	97.777
111.94	100.78	106.04	120.04	113.6	112.5	104.82	98.959	108.86	104.1	107.36	111.08	107.51	107.67	108.38	103.68	118.51	109.05	104.55	101.5	110.07	116.89	110.19	110.95	112.7	117.98	111.9	103.99	111.76	117.02	116.55	110.47	113.99	108.65	103.68	121.74	115.89	113.57	108.31	107.99	105.4	102.14	109.77	109.91	104.14	106.45	108.98	117.29	114.12	110.98
107.06	103.02	108.27	104.23	99.654	100.27	100.53	104.49	108.57	102.66	99.779	106.66	110	111.21	106.11	104.47	96.231	114.4	103.92	100.36	96.305	98.169	98.404	102.55	109.86	103.88	106.33	89.729	105.29	96.581	108.91	104.48	102.07	111.54	103.69	95.225	113.9	104.44	97.912	102.46	107.15	105.86	106.01	105.61	100.29	100.56	102.74	98.941	108.61	107.03
106.53	111.5	103.87	102.33	96.538	106.4	112.77	97.929	94.686	104.65	103.18	109.78	102.34	110.38	100.25	100.14	108.56	108.34	101.55	97.565	102.82	104.97	110.37	107.17	108.15	106.94	103.06	114.98	106.72	99.889	107.54	107.4	108.18	105.54	109.65	102.33	102.1	107.09	100.74	114.65	105.64	103.56	106.77	111.45	103.18	101.95	111.51	104.32	116.42	105.18
100.86	106.63	99.654	101.66	101.13	102.17	103.24	103.06	99.781	107.47	103.08	106.41	94.175	97.585	94.694	98.029	95.979	96.04	100.22	101.77	107.92	93.186	93.342	98.307	83.939	99.926	89.595	100.7	99.11	96.935	92.079	108.77	103.82	94.814	101.55	100.11	106.65	101.35	100.62	102.65	102.59	96.24	93.46	105.11	103.35	92.592	99.996	100.09	92.319	98.854
112.71	112.42	115.11	105.18	115.27	109.25	110.22	102.17	115.02	109.06	117.76	108.54	107.44	106.49	104.57	114.65	108.56	109.29	121.62	108.38	108.88	108.79	114.35	105.59	95.33	106.74	99.991	113.59	111.05	107.19	119.93	100.48	106.66	106.33	110.82	108.32	103.7	109.51	105.7	115.99	111.53	102.48	103.18	111.65	111.09	103.65	118.69	108.41	116.92	105.52
111.82	105.5	103.69	105.43	110.68	107.22	106.97	106.24	104.28	105.89	107.94	112.2	105.6	110.46	112.45	106.85	110.04	106.16	107.22	107.98	105.96	111.84	104.64	106.12	108.66	105.52	102.4	116.68	111.76	102.45	107.58	106.17	112.41	104.86	109.26	110.86	99.992	111.79	108.77	111.46	109.2	104.7	100.72	113.21	105.92	98.546	106.91	107	99.215	108.24
91.94	99.045	105.35	96.496	102.28	93.606	96.264	104.14	103.17	90.885	97.23	95.895	95.94	106.05	100.54	98.256	100.07	99.865	92.104	98.114	92.54	84.357	102.63	94.676	91.894	94.968	94.531	92.969	97.392	96.26	106.22	107.84	94.531	95.698	96.728	98.475	104.79	101.61	98.01	93.57	106.39	107.08	97.26	105.21	96.339	92.896	95.392	103.36	101.46	96.868
104.21	107.19	102.91	97.847	107.77	97.193	108.55	106.04	97.435	110.71	111.55	102.08	105.09	107.04	101.58	108.86	99.802	108.7	99.625	102.41	103.6	114.33	113.02	101.71	98.805	104.4	108.68	105.79	107.65	104.73	108.43	112.09	109.99	108.83	105.2	100.37	101.14	103.4	105.57	116.84	102.67	112.95	107.79	108.66	105.09	105.41	101.62	102.03	110.36	109.74
105.29	108.72	108.72	111.13	109.6	98.763	97.599	105.39	109.57	106.08	105.05	103.28	108.57	109.23	111.73	94.701	112.45	108.25	99.86	109.84	102.41	96.122	105.4	99.696	98.848	110.36	103.74	105	100.21	105.39	110.92	103.78	100.25	99.09	107.11	106.11	106.26	108.1	105.39	109.55	109.01	107.95	105.69	99.155	98.994	103	99.276	107.4	107.64	97.355
101.47	103.76	113.53	112.75	118.83	107.1	116.5	110.61	110.21	107.11	102.39	103.27	109.56	106.39	106.88	109.08	105.11	108.82	101.89	105.7	103.81	112.62	102.54	102.93	105.86	103.12	110.49	113.24	103.09	109.49	99.302	115.5	110.44	107.95	104.25	112.48	101.57	104.06	112.36	106.01	104.84	108.68	111.53	114.05	110.95	112.83	106.27	104.72	110.79	111.56
105.6	98.846	95.632	104.59	99.338	104.27	115.68	101.75	99.793	109.37	104.89	100.57	108.49	102.8	101.4	107.39	102.39	114.69	106.95	100	105.31	104.07	104.14	108.13	100.19	97.251	101.91	106.35	108.77	99.724	106.7	106.56	110.44	110.8	107.9	102.21	100.61	99.908	102.42	103.62	101.37	115.28	101.46	103.43	109.06	99.653	105.44	109.26	116.79	100.91
104.24	108.77	114.96	105.05	109.6	110.49	114.53	106.68	114.45	104.76	114.86	110.52	118.97	101.92	106.8	110.91	105.45	109.72	106.3	114.16	112.05	102.16	99.678	110.02	106.25	108.79	109.32	106.23	110.88	108.29	115.16	113.27	110.42	109.8	108.71	110.16	118.04	96.716	106.87	111.13	109.85	106.99	108.14	105.8	109.27	112.34	110.64	105.81	104.25	114.07
112.11	106.65	100.81	106.82	102.29	111.04	114.29	107.85	115.14	98.83	96.014	110.38	108.79	105.18	105.47	107.02	111.9	103.49	96.747	106.53	114.61	104.47	101.73	97.56	101.66	103.69	113.87	109.18	99.647	110.04	107.64	106.41	110.65	111.34	110.95	104.55	100.05	105.84	106.5	103.78	115.13	107.4	115.4	106.28	107.7	101.04	111.1	110.09	106.07	102.22
106.87	110.39	108.81	104.14	103.81	112.63	100.1	107.94	103.95	99.77	105.98	103.38	101.92	102.87	102.8	103.46	109.1	97.15	101.88	104.22	103.33	98.963	107.05	104.06	100.72	106.61	109.64	102.44	104.51	103.03	109.56	121.45	117.79	95.015	111.88	101.66	112.36	100.56	112.27	99.433	111.17	104.46	111.13	108.7	109.05	109.69	101.62	106.54	103.99	105.13
107.65	102.47	110.85	99.991	113.58	112.67	110.91	100.17	106.02	107.78	110.51	113.72	107.88	105.34	101.64	102.03	110.05	101.77	111.91	98.847	103.02	113.68	104.59	100.98	99.313	100.91	106.57	106.97	108.14	94.272	105.12	110.94	106.63	112.22	107.06	104.28	111.56	116.27	103.77	109.94	104.1	98.285	108.16	97.648	98.356	104.32	106.71	105.71	113.23	108.67
115.36	104.94	108.06	106.87	108.23	111.81	105.54	106.18	102.69	93.728	103.63	101.25	105.14	101.25	103.04	111.45	106.24	105.75	100.94	110.9	116.31	108.84	98.713	103.8	106.06	108.71	119.4	101.87	114.7	96.921	104.19	109.08	119.31	100.21	109.6	104.42	110.54	113.3	110.47	104.36	109.98	113.72	103.17	111.58	107.31	103.38	100.91	101.99	107.53	114.76
102.28	98.034	104.68	102.84	105.31	107.71	108.08	101.79	106.85	111.19	100.25	98.751	105.99	103.94	111.8	104.2	103.44	101.07	108.3	112.93	110.21	108.09	108.52	111.09	107	104.63	109.4	98.004	115.36	114.55	108.53	114.06	112.66	98.903	108.54	107.43	109.82	109.56	110.9	105.07	111.47	111.51	114.11	108.04	100.8	103.38	113.06	106.87	95.598	104.77
108.05	103.45	104.28	106.21	108.89	105.71	112.91	100.16	109.12	110.57	101.6	104.55	101.62	99.4	109.95	100.99	106.48	104.46	115.46	113.96	107.41	112.4	118.07	107.49	104.43	102.35	108.26	102.58	107.4	113.83	99.581	105.16	105.99	104.83	114.62	103.84	107.85	109.84	108.14	111.82	104.11	103.47	103.7	112.21	101.21	106.83	102.71	104.12	112.3	97.299
105.95	114.5	107.79	113.23	108.99	107.76	105.28	98.147	101.67	111.51	106.88	104.02	106.23	106.76	109.16	103.95	104.4	114.08	111.93	111.27	103.58	101.87	104.49	105.69	106.33	112.35	97.978	107.38	118.11	105.42	106.55	106.88	92.345	99.923	114.7	111.58	115.44	113.78	103.79	107.8	108.29	107.27	111.69	103.94	105.28	114.32	111.77	108.88	120.46	108.77
105.62	109.13	113.38	112.71	109.65	108.87	117.16	103.61	106.5	118.8	107.54	106.7	110.45	107.95	108.13	115.92	112.35	114.13	110.32	101.24	113.31	116.46	111.32	110.36	104.13	107.96	107.25	120.92	110.56	110.59	106.17	109.48	107.13	118.04	110.77	104.65	110.59	111.32	107.85	111.9	111.59	115.86	106.01	118.97	107.32	119.46	109.15	118.38	104.9	113.28
113.05	110.46	107.66	109.17	104.56	111.77	114.07	110.92	103.13	107.93	106.32	99.974	114.35	106.62	100.62	118.28	109.88	104.99	110.58	103.38	108.63	103.24	107.45	109.54	111.74	104.57	112.11	110.45	108.54	108.29	100.39	103	112.88	104.82	107.94	109.29	108.01	102.04	106	114.62	110.71	107.42	109.67	117.78	103.2	109.4	107.94	107.63	111.09	103.72
104.62	107.18	104.78	109.18	100.83	115.37	103.35	102.97	102.44	101.95	107.27	108.54	102.63	102.66	102.24	112.59	91.147	112.86	97.343	104.09	107.29	101.32	107.3	105.75	104.53	105.15	108.39	102.06	104.7	98.019	111.65	109.28	108.14	108.09	99.147	111.2	111.17	118.11	104.09	100.6	100.93	111.22	106.07	100.97	114.17	96.67	105.55	101.74	96.896	90.368
108.83	104.59	107.89	103.06	104.83	98.133	108.05	104.79	109.17	116.73	105.75	98.966	106.61	118.63	103.4	99.505	111.84	113.35	104.96	104.34	107.51	111.31	107.05	106.48	103.42	103.34	103.24	100.88	103.92	99.261	112.49	113	94.98	107.27	105.93	103.51	113	108.25	108.41	103.25	104.25	114.55	111.51	107.63	104.53	96.38	105.59	111.75	99.071	110.53
98.162	95.974	88.96	98.921	91.432	95.73	96.577	88.912	103.47	97.47	98.632	94.481	102.39	98.512	108.06	94.082	103.23	90.193	95.738	100.79	93.223	101.01	101.6	100.07	85.817	103.27	84.739	101.74	104.8	93.527	103.36	97.546	95.157	103.98	101.87	99.641	101.33	97.859	106.63	99.392	100.19	106.87	100.05	102.9	99.29	90.957	103.27	94.548	96.284	105.09
103.36	103.95	109.51	108.25	97.799	102.28	108.13	96.209	106.78	92.269	114.59	106.98	100.15	106.43	103.07	101.21	98.772	107.87	112.72	113.63	102.18	112.14	106.84	103.8	109.13	109.19	108.39	106.51	104.87	107.32	107.8	110.86	113.12	100.26	98.954	107.66	107.9	101.71	104.88	106.13	101.05	96.055	107.53	102.43	107.11	97.908	106.14	100.41	99.831	99.286
99.55	103.83	105.62	107.83	95.218	112.98	111.32	103.83	105.75	107.42	103.16	106.04	109.02	110.28	114.42	106.29	104.92	111.68	110.52	105.94	105.35	106.63	113.05	96.667	103.4	112.14	104.95	100.94	97.257	109.25	101.99	107.41	103.56	100.85	105.2	105.7	109.51	105.35	117.22	106.22	117.5	97.65	106.11	98.388	104.62	100.91	104.68	100.09	104.34	108.59
102.67	109.53	106.91	105.84	100.98	116.19	111	106.97	102.48	113.16	108.11	110.52	111.21	110.03	112.04	105.84	109.3	103.31	105.15	107.8	106.48	107.42	109.66	106.72	105.06	108.82	110.39	113.71	101.86	115.35	116.53	111.43	110.18	108.51	114.83	115.1	108.3	106.1	108.46	109.92	103.69	108.15	110.53	112.66	102.86	108.03	114.5	101.99	116.05	102.97
105.51	110.31	113.55	104.31	100.48	110.74	105.13	106.42	109.28	113.12	106.85	99.698	108.84	100.49	105.17	112.12	110.23	102.75	116.38	105.71	102.99	112.6	111.01	105.55	101.01	103.61	102.86	105.48	97.886	104.53	106.25	107.48	100.72	99.61	97.666	107.59	107.02	108	110.2	104.47	107.89	102.55	109.2	105.44	113.57	102.64	98.627	107.45	106.85	102.73
94.592	104.24	105.47	99.962	95.839	97.484	97.188	109.58	94.415	107.75	104.26	100.09	105.59	99.542	97.809	94.955	97.982	102.2	102.29	103.03	96.727	100.35	111.07	98.557	98.123	98.359	101.17	106.71	111.16	112.63	103.79	98.303	92.869	92.61	101.9	104.67	103.34	104.77	103.68	106.44	91.83	98.612	98.121	96.007	105.29	104.4	107.23	108.73	102.41	100.13
108.01	103.49	106.99	111.78	106.02	117.31	112.86	109.31	115.52	105.57	112.21	113.31	102.47	111.47	114.07	104.92	107.94	100.54	112.98	110.37	105.76	107.74	108.87	110.16	103.82	110.7	109.74	104.08	109.68	113.63	106.56	110.82	106.32	101.19	102.8	105.96	107.87	108.09	109.24	105.56	113.18	106.43	107.32	113.96	109.94	108.61	110.6	105.64	110.07	108.82
112.22	107.06	109.52	106.59	105.85	105.52	117.73	101.86	115.34	113.72	114.53	105	108.87	108.36	110.71	110.53	100.21	108.51	106.41	104.25	104.3	104.41	107.88	98.912	105.82	102.56	112.7	103.45	102.55	105.76	103.55	111.09	100.36	116.59	104.62	119.31	99.457	119.48	108.66	106.83	110.33	105.81	106.45	111.02	109.71	106.07	114.46	116.53	108.86	110.56
111.28	105.27	108.86	105.36	115.43	119.64	97.508	101.27	108.98	117.64	104.95	110.43	108.07	109.24	103.31	109.8	104.61	108.77	106.26	111.34	107.65	110.06	115.93	103.57	102.66	109.41	102.1	106.26	103.95	104.45	107.38	100.26	118.13	109.52	105.5	105.48	105.57	97.745	108.67	103.74	112.01	102.13	102.93	111.64	101.54	108.82	106.99	112.7	109.03	106.12
112.4	102.56	106.55	101.84	109.91	113.67	109.58	111.48	112.35	105.87	115.17	122.48	109.5	101.51	116.2	116.43	107.79	110.62	115.05	119.24	106.56	114.13	109.42	111.13	115.01	118.93	109.47	100.55	108.62	109.49	116.16	117.96	107.85	105.73	116.22	116.19	109.44	109.25	108.57	106.54	117.76	116.74	108.14	102.75	112.81	101.7	116.06	114.83	104.16	106.85
115.09	111.66	104.27	114.98	108	115.77	104.11	108.21	112.14	114.2	109.9	110.56	115.83	102.91	111.32	102.4	106.19	98.836	100.62	110.48	108.25	107.74	107.97	107.98	121.11	102.43	100.25	112.52	105.47	114.42	108.12	96.352	105.66	110.94	113.23	111.01	105.65	105.94	100.19	115.27	105.52	107.54	110.48	105.95	106.59	113.26	101	104.79	105.37	106.26
113.41	102.09	104.58	106.51	110.02	107.62	107.96	106.38	110.1	104.68	109.94	103.36	100.13	111.12	110.9	110.78	104.46	100.72	105.18	112.44	103.53	106	109.99	107.17	108.58	102.27	109.2	114.61	110.58	102.88	106.49	109.78	106.11	108.52	108.56	97.372	106.73	107.61	114.39	112.93	99.333	103.58	111.77	114.87	108.48	102.18	110.73	108.22	105.74	106.85
107.5	101.47	118.51	110.07	107.94	114.34	108.75	105.88	115.83	112.63	101.02	108.54	108.27	110.1	105.06	110.67	114.67	105.16	100.12	110.37	100.71	115.65	101.41	106.86	101.07	111.93	107.03	105.62	96.807	116.08	104.86	114.86	115.09	101.16	113.57	102.68	105.87	100.7	108.79	102.12	106.69	117.54	104.13	103.95	103.31	111.84	102.23	104.12	108.13	109.21
108.57	96.292	102.11	102.53	103.01	109.01	103.88	113.16	107.42	104.08	104.8	100.28	106.8	91.247	99.111	103.33	100.44	98.136	93.793	88.571	103.29	100.79	100.6	105.14	101.04	107.71	99.552	109.17	98.468	94.888	101.76	103.86	91.346	99.156	98.388	91.134	105.49	107.96	95.849	99.406	96.3	100.02	107.98	107.43	96.026	106.21	100.69	98.982	103.58	107.33
96.112	95.949	104.8	100.8	99.485	99.881	96.409	98.336	102.61	100.95	104	101.31	102.49	98.609	105.31	103.92	101.52	100.72	103.99	101.62	97.074	97.007	101.9	97.761	100.69	101.09	102.03	105.94	108.73	108.8	105.93	100.89	95.3	102.36	100.83	96.853	105.72	99.235	94.373	99.486	102.84	108.16	105.84	102.68	106.79	96.966	102.06	105.57	106.38	106.3
105.77	100.39	96.512	105.73	94.832	98.087	104.96	97.566	89.336	99.269	98.94	105.8	100.98	90.47	97.78	112.18	91.085	98.896	94.888	93.975	105.89	111.2	94.701	102.39	108.79	101.04	107.89	103.82	109.35	98.842	101.7	94.775	96.829	107.82	102.86	106.97	107.15	104.3	108.73	90.671	96.388	102.02	105.3	101.05	110.08	106.13	93.743	98.939	89.928	88.152
104.03	101.84	100	94.414	104.51	92.687	104.98	99.59	119.48	101.45	101.87	94.989	104.35	108.77	102.86	106.1	99.747	97.55	106.21	99.88	97.697	106.37	93.672	108.16	106.81	98.188	108.58	103.5	114.83	95.251	105.29	100.02	99.229	93.864	93.151	109.34	98.817	100.22	98.559	109.63	98.921	97.735	96.024	92.655	102.54	104.46	95.2	101.4	99.548	93.759
109.85	110.86	108.54	116.6	107.95	109.05	111.88	107.85	103.57	102.19	105.04	102.48	107.9	106.98	113.17	104.22	103.4	107.31	113.84	115.41	117.92	107.87	113.13	111.4	108.64	106.52	104.35	106.63	94.956	109.08	108.32	105.68	106.86	111.06	109.11	112.76	105.78	97.957	105.34	107.15	110.02	110.67	112.26	107.01	108.44	110.38	110.96	113.82	110.51	109.63
108.61	105.13	102.02	104.66	107.62	106.98	109.66	112.89	110.93	99.846	102.24	106.37	112.67	104.39	119.05	108.64	101.31	107.6	109.63	106.8	104.21	107.57	113.82	96.949	101.78	102.8	112.92	100.88	108.56	112.89	114.35	102.18	103.21	110.71	115.67	106.45	108.8	101.8	107.4	110.21	106.54	102.23	108.11	108.1	109.61	92.314	105.31	107.36	108.12	99.587
100.98	104.46	103.34	109.37	102.79	102.23	107.26	110.73	100.86	105.24	104.31	102.98	105.08	92.755	107.27	101.79	111.11	106.81	103.38	105.15	101.49	105.16	99.563	101.39	106.43	108.04	114.23	107.46	101.01	105.2	103.95	97.29	107.71	112.33	103.4	104.64	110.93	101.54	99.272	112.59	111.37	113.12	105.42	103.07	108.18	100.49	104.01	109.18	104.78	117.19
98.331	110.12	94.727	103.01	100.58	88.217	109.27	102.1	103.71	108.18	110.27	102.37	102.59	95.123	98.191	101.66	95.144	105.7	101.53	95.912	103.2	94.091	105.05	102.76	96.624	103.55	99.226	102.08	103.8	103.05	102.23	103.61	93.559	108.35	103.96	104.58	107.98	106.35	104.11	114	106.63	103.93	105.42	94.459	97.151	110.05	99.423	100.29	98.064	103.02
93.713	97.291	101.83	104.88	98.732	100.56	93.137	86.618	94.213	102.45	111.69	103.25	87.205	98.139	91.173	100.43	95.443	98.129	98.68	93.884	100.83	90.399	97.907	106.23	98.054	97.714	102.65	104.83	100.52	94.84	93.19	94.25	97.344	99.865	105.22	102.12	102.08	109.11	91.229	99.749	105.28	95.348	102.04	102.97	103.75	93.113	96.051	99.749	94.301	94.879
109.79	115.5	110.74	109.54	103.38	108.14	109.01	106.73	103.13	102.09	109.82	108.08	104.92	113.17	108.58	107.7	109.55	109.79	104.07	110.87	105.2	107.07	106.24	99.628	107.44	104.16	108.39	109.18	113.08	103.83	111.09	107.93	108.87	106.19	109.07	106.88	101.7	103.79	105.42	92.384	105.59	106.81	103.45	111.63	100.76	112.07	94.715	110.52	89.974	113.23
119.89	104.57	120.56	109.27	101.18	108.85	104.67	113.04	104.95	104.75	102.66	111.71	107.05	109.79	107.27	110.38	108.91	110.58	109.84	110.74	99.851	112.55	100.45	98.563	105.27	104.64	102.99	104.36	111.02	101.66	113.54	104.76	113.54	115.2	106.37	106.63	110.33	111.63	103.52	109.98	105	102.47	105.82	113.79	118.67	111.21	109.4	108.12	110.63	100.92
105.41	109.28	110.35	103.25	107.84	100.4	97.641	113.37	104.53	95.825	103.31	105.52	105.24	104.52	117.94	103.37	104.77	97.009	100.49	103.57	106.6	111	108.65	102.55	98.908	103.87	103.98	106.21	111.11	103.23	102.37	95.677	111.35	108.53	111.62	109.78	106.51	105.33	101.53	102.33	118.49	111.96	107.11	110.66	106.09	99.367	100.08	103.59	109.27	107.13
102.48	91.887	98.061	96.073	105.58	104.04	104.72	96.707	98.07	101.59	92.496	100.67	107.5	99.182	96.751	92.397	107.35	100.78	92.703	102.87	101.52	100.32	98.121	102.47	100.94	98.656	108.08	100.43	102.74	95.504	92.877	93.599	105.52	101.95	102.79	101.76	98.851	108.6	102.54	93.009	97.229	99.162	98.377	103.64	100.37	101.31	93.709	93.717	105.5	104.27
109.14	108.88	110.16	113.52	114.32	112.8	109.17	110.11	114.65	110.25	104.97	120.69	106.29	111.77	113.09	105.19	111.28	113	111.02	109.28	109.32	116.47	113.33	115.76	119.18	110.79	104.52	109.07	116.7	110.65	108.42	101.31	111.07	109.34	106.8	107.98	104.94	115.52	114.29	116.92	113.89	109.24	114.93	107.79	107.94	105.35	118.65	102.57	109.87	105.96
116.24	102.98	109.37	109.03	110.38	102.44	104.41	102.49	99.88	95.105	107.59	111.21	106.74	105.7	95.333	102.65	109.51	101.23	114.13	116.05	108.51	107.01	99.942	107.69	105.94	112.71	111.24	104.52	105.27	103.51	110.77	105.03	105.49	104.63	119.48	103.71	109.18	113.26	107.2	101.76	110.17	109.53	104.9	104.67	110.07	101.66	109.53	104.3	112.15	104.35
112.73	105.95	105.77	108.52	112.57	109.93	99.138	108.55	102.2	119.81	107.53	103.84	122.48	101.46	107.24	113.43	98.475	110.23	105.74	108.54	115.01	115.27	107.81	100.55	115.51	116.82	113.26	116.41	108.13	110.03	99.51	125.67	110.09	105.44	107.77	101.71	106.68	111.89	100.09	111.1	109.08	97.684	111.29	97.597	98.656	109.9	103.6	110.49	103.42	106.75
103.15	108.26	111.05	99.663	105.1	106.14	96.456	112.41	102.7	105.1	102	118.01	101.18	108.97	106.45	103.49	110.11	106.6	103.81	102.31	102.55	114.3	102.25	101.57	103.37	95.827	98.094	96.647	111.38	110.04	111.13	111.35	97.738	97.623	102.25	107.98	102.82	103.12	105.14	95.34	103.59	109.31	109.79	106.65	108.17	99.871	108.54	102.86	104.15	99.544
110.05	111.17	98.783	107.35	112.13	104.99	108.97	114.95	109.27	100.6	111.5	104.68	106.47	110.14	111.07	104.82	105.94	111.06	110.4	108.94	113.77	102.89	108.71	105.94	107.38	107.64	106.93	108.99	101.67	99.034	104.01	96.253	107.13	106.11	103.51	113.07	109.93	105.46	110.04	112.22	103.72	103.54	108.04	106.12	104.73	106.22	103.77	92.402	104.92	114.21
111.6	108.97	104.55	105.42	109.28	110.62	115.74	111.15	103.17	114.49	108.98	99.483	106.47	101.78	103.65	107.12	101.68	108.51	101.4	107.81	104.63	101.55	118.02	104.81	111.67	118.88	113.46	105.59	111.84	110.85	96.925	114.87	103.49	98.612	108.35	95.52	108.81	117.55	106.88	107.98	115.08	111.84	112.41	105.16	112.53	112.74	104.78	111.12	110.64	111.74
104.37	101.82	110.42	95.469	104.66	101.4	108.97	103.43	104.42	94.934	100.49	104.73	107.57	109.07	108.95	112.29	107.92	113.75	104.67	101.79	100.77	108.47	106.01	112.95	96.01	99.574	99.248	101.37	110.45	105.02	100.91	99.133	104.46	93.834	107.07	102.18	104.93	108.89	105.79	109.02	117.18	104.28	106.78	100.25	106.34	101.78	113.82	99.792	106.26	104.51
113.25	116.19	115.1	106.33	100.65	105.11	98.439	100.66	107.17	113.22	105.57	108.77	109.7	109.99	106.38	103.01	111.4	102.02	102.28	102.42	108.77	109.88	109.22	113.67	106	101.58	107.69	107.32	102.42	107.15	101.15	99.56	109.31	106.7	103.86	99.697	101.5	111.42	109.11	102.14	110.38	105.75	110.63	105.24	107.91	112.11	111.79	109.74	110.84	101.59
107.78	105.08	110.61	112.26	102.03	106.6	108.6	108.63	103.55	106.09	118.82	96.411	109.97	112.28	110.04	105.19	119.54	108.09	114.56	102.44	113.47	100.99	107.2	109.95	102.75	109.87	104.45	107.66	101.89	98.174	104.83	114.74	115.2	100.67	107.88	104.18	115.11	110.09	112.6	104.23	105.22	103.59	106.89	100.82	102.44	104.25	97.694	111.41	105.01	109.15
106.58	103.32	104.95	113.06	115.93	110.63	105.67	107.06	108.96	106.73	104.3	103.77	105.43	110.71	108.97	103.7	107.1	103.01	108.83	109.98	101.77	108.26	106.4	106.77	105.29	103.94	107.49	101.8	103.8	115.33	106.82	104.45	109.38	104.81	114.37	112.96	99.874	105.57	107.41	110.79	110.62	102.37	106.54	110.28	110.61	107.17	107.05	106.31	104.76	102.37
111.87	101.97	115.53	110.13	116.44	109.3	108.8	103.35	101.44	103.17	99.489	102.89	112.53	115.33	109.02	111.99	110.2	105.64	111.01	105.8	120.58	107.83	114.33	111.53	106.96	110.77	108.02	117.29	105.44	110.2	117.86	117.14	110.6	116.28	105.23	109.1	106.8	116.63	110.86	113.86	116.19	112.3	109.35	106.53	112.09	109.34	109.91	106.65	106.56	109.49
96.08	113.6	105.98	112.66	109.75	113.19	103.27	110.2	103.98	105.9	107.76	108.42	103.51	115.37	111.61	103.65	108.44	103.64	105.89	101.3	108.6	110.92	107.78	101.4	106.43	106.75	112.75	106.33	102.43	109.36	99.693	101.82	105.16	108.91	102.7	98.906	100.05	102.71	101.68	100.96	103.47	107.4	99.045	102.08	97.821	108.77	100.13	108.67	106.47	108.9
105.21	113.07	109.63	113.97	103.91	106.61	106.83	104.64	108.87	109.86	98.992	110.06	110.62	106.56	105.26	104.45	111.85	104.24	109.98	108.38	103.85	105.01	115.15	105.27	106.95	105.68	109.83	111.2	117.93	106	104.01	107.64	111.86	98.378	102.64	101.72	102.12	103.82	108.73	101.94	117.12	106.24	117.87	99.744	104.74	102.6	101.67	115.16	105.16	107.65
100.7	104.45	114.86	106.84	100.39	103.85	99.878	106.45	93.767	103.69	97.832	108.58	99.547	107.16	106.39	101.63	103.84	107.28	116.36	101.04	110.26	104.07	108.63	108.24	114.73	105.1	106.44	106.99	98.3	109.96	106.48	109.15	106.15	104.11	109.41	107.64	104.15	105.64	114.59	108.24	112.96	100.62	101.39	106.57	105.63	114.86	111.44	97.593	106.74	108.42
101.1	108.23	112.51	101.66	115.28	107.92	115.77	104.56	107.99	109.06	105.3	104.95	109.66	115.25	115.31	107.54	111.9	105.65	106.01	121.43	116.39	105.93	106.2	100.25	109.26	117.08	110.44	105.17	96.496	112.93	116.76	104.26	103.11	103.99	103.22	110.06	114.16	104.5	105.21	107.71	99.422	110.16	97.398	103.57	103.88	105.45	105.71	114.07	113.9	108.85
101.47	108.56	111.34	110.34	102.53	110.08	103.26	109.77	112.99	106.78	114.67	106.59	116.89	103.57	107.22	104.65	112.07	110.95	111.97	111.61	109.42	105.49	108.47	114.58	115.89	116.67	103.91	108.4	109.34	111.89	118.43	105.72	115.38	109.3	103.62	112.66	119.04	118.23	116.02	101.55	100.92	110.38	122.43	105.69	111.78	104.67	112.66	109.4	106.22	111.65
107.26	112.78	112.07	107.15	106.28	107.85	104.2	100.05	105.03	106.26	100.48	105.51	96.367	109.49	106.18	104.73	110.89	115.09	105.38	106.78	109.33	109.65	104.03	104.07	110.76	111.92	105.69	106.37	108.64	113.29	101.89	110.08	113.47	94.977	111.98	104.77	108.25	111.46	100.89	110.95	113.01	102.99	105.27	106.74	111.83	104.81	105.63	108.39	112.32	107.71
109.57	115.05	109.82	113.1	118.56	112.45	102.04	97.252	104.1	110.69	110.48	101.02	107.52	102.81	110.19	112.31	109.71	107.39	103.63	98.628	102.63	110.87	99.125	116.61	102	102.2	114.34	116.49	109.79	106.74	108.68	108.7	100.07	107.87	104.35	104.84	103.16	102.26	112.03	106.16	110.4	100.83	120.58	99.23	100.04	105.65	115.83	109.62	108.63	109.81
104.49	104.9	104.73	110.08	113.61	102.33	98.537	111.26	106.67	107.24	102.36	107.17	99.4	103.45	105.59	105.09	108.55	105.94	96.97	109.67	104.88	103.72	111.43	104.27	102.59	107.78	107.84	105.28	100.43	103.91	98.935	109.88	107.94	107.42	98.996	100.79	102.99	111.53	93.625	109.28	103.84	100.23	105.46	96.748	110.54	98.203	101.81	110.84	107.74	105.21
101.33	91.008	107.12	105.64	98.063	92.652	97.58	98.549	101.03	97.505	105.38	99.51	96.96	93.513	102.49	103.12	94.541	109.38	96.451	96.794	102.85	88.034	105.66	109.78	98.212	99.102	86.431	103.69	98.334	107.01	101.53	96.469	99.791	102.68	97.719	104.56	99.173	102.08	90.958	102.38	102.51	104.32	95.635	104.93	109.07	103.72	99.364	98.588	111.38	106.31
102.79	105.17	108.16	102.6	105.75	106.65	114.06	107.64	100.28	101.74	109.97	117.32	101.57	101.65	103.37	104.55	109.35	102.02	109.45	102.19	103.04	98.63	103.13	108.55	100.17	99.47	95.489	107.16	106.7	97.306	102.9	100.7	106.98	98.302	103.06	97.057	100.01	105.86	110.23	109.48	102.39	113.06	107.2	107.1	109.68	107.39	108.55	101.73	107.47	102.51
114.22	107.21	111.6	107.66	111.03	105.58	100.32	107.9	107.58	105.84	106.62	97.069	111.17	109.49	105.84	117.33	104.9	112.09	97.983	107.21	105.62	116.94	110.11	100.93	111.03	101.29	107.18	97.88	104.95	108.35	105.68	106.57	109.02	105.15	101.76	112.27	107.3	107.66	101.05	104.79	104.97	108.51	110.68	102.05	99.447	108.74	107.76	106.54	111.91	107.04
109.04	107.77	109.4	108.13	112.31	106.33	94.379	105.39	108.88	110.36	103.98	107.64	103.85	113.93	105.59	101.78	116.21	103.11	106.94	106.24	108.67	111.96	114.75	105.52	110.77	99.037	103.09	105.47	111.69	102.55	115.14	105.03	105.97	110.55	108.91	106.19	101.14	113.33	99.858	112.56	112.64	115.58	108.9	108.06	109.94	111.99	102.83	106.97	108.04	108.48
102.47	109.47	102.64	109.1	97.331	101.49	113.85	103.94	109.03	107.12	112.24	104.61	113.29	107.32	107.38	107.94	110.46	108.6	103.34	109.08	102.16	99.696	109.36	112.92	108.71	108.9	106.45	105.12	105.63	105.53	110.71	106.9	111.91	104.43	105.8	118.76	112.58	101.8	106.31	105.32	103.86	113.6	105.14	100.23	105.59	102.8	105.61	105.59	110.29	110.44
91.57	101.91	113.72	106.3	102.84	101.25	93.631	99.603	96.409	99.193	101.28	94.889	88.45	105.94	99.184	95.282	90.633	94.48	108.09	98.52	96.278	97.632	102.64	98.919	96.839	95.111	96.37	96.499	96.467	100.27	93.064	95.469	103.81	102.41	94.123	96.854	95.111	99.689	98.957	105.63	97.951	97.436	96.925	103.22	99.957	91.871	94.705	94.719	92.402	101.46
109.55	100.09	103.71	107.21	103.26	102.72	101.59	97.221	102.79	111.31	103.72	108.53	106.7	107.37	101.9	102.73	104.36	102.4	100.84	110.14	107.83	108.57	108.36	100.83	101.97	110.89	107.07	97.987	103.62	109.88	104.85	114.53	101.81	103.84	102.51	106.68	104.15	93.977	102.28	108.64	100.35	114.96	106.73	97.077	101.11	110.51	106.22	108.62	104.05	98.931
102.56	115.45	106.29	97.432	109.29	109.65	108.5	110.54	100.75	106.12	107.46	102.45	104.48	118.76	104.74	112.57	112.39	98.942	105.07	105.36	110.97	108.56	104.49	101.54	102.73	101.18	113.13	104.92	102.56	109.3	114.44	99.111	102.22	110.85	114.14	102.23	101.32	102.73	106.75	101.16	114.77	108.19	93.156	112.7	117.49	101.82	109.23	104.39	108.68	98.737
106.44	108.17	104.49	98.263	110.9	109.91	108.46	104.04	106.16	104.88	110.43	101.65	112.87	109.17	107.73	107.72	103.57	107.46	110.19	101.3	104.57	109.13	108.78	107.2	114.7	110.18	101.14	104.87	109.05	113.17	105.48	105.29	100.77	109.55	110.61	100.88	105.6	111.44	94.959	97.579	108.77	101.97	108.66	104.44	100.83	103.83	102.42	102.11	103.91	106.48
106.56	100.69	108.53	103.61	107.09	113.15	107.75	101.84	100.37	111.82	109.97	101.62	108.66	107.16	107.41	103.4	107.43	107.37	106.88	110.93	103.09	106.27	105.91	106.29	102.24	107.24	109.62	114.45	107.28	99.87	107.56	96.018	102.63	107.59	110.4	106.02	105.71	105.05	106.26	101.16	107.97	100.81	103.5	109.08	98.851	108.12	102.69	103.37	106.88	110.75
113.77	114.46	105.98	106.55	109.49	108.32	109.71	111.38	113.8	104.4	105.09	104.13	110.82	103.81	107.01	106.24	101.3	106.66	111.19	105.73	105.88	110.09	113.19	106.54	111	107.77	111.61	106.17	109.61	101.05	103.86	109.09	112.6	111.4	109.36	110.87	102.11	116.82	110.05	117.31	101.92	114.94	101.55	115.34	109.98	114.14	103.44	103.76	109.66	107
106.77	107.94	104.57	103.84	113.38	104.69	107.18	108.22	108.27	109.85	103.6	102.29	109.71	101.51	103.48	107.6	98.006	98.861	107.21	111.6	111.06	105	101.24	110.23	112.7	109.24	104.1	105.3	111.38	108.12	108.28	99.182	110.5	107	113.02	105.51	103.75	104.36	106.24	108.74	106.84	110.46	111.3	104.48	99.509	97.063	108.62	107.22	101.45	109.42
110.05	111.34	116.19	107.05	111.61	103.97	115.27	110.2	101.44	101.63	100.62	106	102.62	108.64	108.88	113.74	103.17	117.16	108.97	107.12	106.83	110.97	109.33	110.49	98.025	98.181	103.06	104.2	112.66	108.36	107.29	100.77	106.59	110.12	111.57	111.27	108.84	110.75	111.14	112.77	105.21	104.55	99.285	105.23	107.67	105.32	106	108.08	110.24	100.09
99.855	102.66	92.13	100.12	103.7	102.54	100.07	98.911	100.99	101.06	102.04	104.16	91.974	94.497	96.263	93.735	99.37	98.468	102.12	98.91	96.724	100.88	98.43	99.62	93.049	103.98	93.915	88.584	94.413	98.385	100.68	96.51	107.73	96.474	103.88	98.39	98.387	96.233	103.04	87.194	105.74	105.06	97.035	102.42	97.675	95.526	92.947	100.56	97.079	98.234
99.39	99.244	112.7	112.37	102.25	102.51	115.68	103.46	99.232	99.116	110.25	101.12	110.82	109.45	116.3	106.73	108.33	105.58	99.984	104.59	97.567	112.53	105.47	104.52	111.83	106.99	99.569	102.78	111.8	95.824	102.63	102.93	107.83	114.14	100.11	109.09	110.33	104.35	113.94	104.18	109.76	107.6	106.48	101.44	109.65	104.83	104.72	107.54	106.89	106.15
108.67	108.38	98.697	103.74	106.1	96.214	101.85	106.7	103.75	107.06	109.05	108.47	102.75	98.65	107.82	108.43	107.35	110	103.86	105.4	101.3	108.09	99.766	99.169	106.47	111.08	104.43	107.13	96.791	109.24	109.13	108.99	101.13	105.95	105.32	98.805	101.26	99.116	99.128	113.83	103.94	104.67	110.5	96.823	110.7	111.59	115.82	105.73	101.01	116.08
118.74	101.96	117.6	105.06	105.14	109.11	102.43	108.87	121.68	105.59	104.62	109.75	119.53	103.31	117.37	108.84	107.1	114.33	111.12	114.13	114.64	102.06	102.67	99.475	106.14	108.97	105.82	108.04	109.73	107.27	108.1	107.35	110.08	108.13	117.71	109.71	114.59	106.68	116.99	113.18	103.53	111.49	107.13	106.52	115.44	116.9	106.05	111.82	108.55	112.45
109.33	101.18	102.77	113.94	95.698	100.25	101.23	105.18	98.175	103.97	100.73	108.69	110.04	97.856	114.02	109.4	116.97	106.27	108.43	107.47	102.98	108.66	110.46	103.04	104.87	107.42	109.59	107.85	110.38	99.66	108.3	108.26	101.38	108.77	114.59	106.44	106.63	105.72	115.8	101.65	102.86	105.51	103.35	114.04	99.608	102.28	108.66	109.5	116.55	105.13
114.64	99.316	108.38	97.59	103.9	108.18	106.34	105.37	99.627	104.55	104.39	103.49	101.3	107.31	93.53	108.23	104.22	115.08	97.383	107.62	111.43	99.267	103.01	108.2	100.15	99.27	111.1	107.17	100.29	95.681	102.91	105.76	115.53	100.43	105.3	105.7	104.02	104.27	97.99	100.49	112.9	103.13	95.973	104.49	105.8	100.55	105.97	108.31	113.03	111.26
99.353	116.82	104.78	102.26	108.46	101.73	105.59	102.53	107.16	101	104.97	107.56	102.56	105.98	110.55	111.92	101.34	105.54	100.63	107.79	110.62	108.05	103.58	102.58	96.535	108.69	106.04	105.69	100.43	107.59	107.92	108.36	105.73	109.31	104.08	108.65	107.2	105	105.78	102.33	104.84	105.81	106.32	100.72	102.52	114.15	109.65	107.28	111.22	115.71
111.67	107.15	108.09	106.43	101.37	105.9	98.263	99.153	102.14	103.68	101.42	111.92	110.45	100.85	102.72	106.36	101.71	101.33	100.93	106.13	114.35	108.08	103.94	111.37	104.87	113	104	109.76	115.7	100.13	100.69	102.46	103.03	101.96	102.59	93.848	108.29	111.86	105.57	100.19	101.35	108.29	108.56	106.38	93.932	108.23	109.21	103.68	105.34	101.24
119.57	106.34	103	109.17	108.25	101.55	102.75	100.57	107.35	104.39	117.29	109.86	114.87	103.39	108.49	112.22	103.94	112.73	112.56	111.22	98.125	104.15	105.6	116.11	108.94	102.96	103.48	107.33	105.18	107.53	99.557	98.341	105.99	113.43	120.36	101.48	102.04	113.26	106.11	99.422	101.53	106.49	106.07	112.63	107.79	100.13	112.42	107.15	111.1	108.37
106.42	102.77	103.32	107.05	100.1	99.898	107.63	101.82	100.56	100.41	104.74	109.73	105.28	108.81	101.57	99.55	106.42	103.35	99.976	107.54	108.27	105.02	99.268	110.67	95.897	105.55	104.26	99.086	107.07	107.81	107.28	105.19	100.38	104.41	104.57	105.76	101.49	108.37	111.01	105.08	93.618	98.871	106.67	110.94	115.61	112.06	120.01	103.8	101.1	105.19
112.96	107.72	111.35	112.63	109.74	104.1	108.9	112.27	111.04	106.51	105.22	103.83	109.92	114.38	110.65	113.2	103.26	106.19	108.3	112.41	109.31	116.79	107.28	99.799	111.28	93.775	105.44	98.265	100.59	100.14	106.12	107.47	111.81	98.113	102.99	110.38	101.78	110.81	108.19	111.51	104.09	106.35	109.76	102.31	107.91	109.05	104.46	98.064	107.66	105.44
109.97	107.49	107.86	103.82	111.6	111.41	109.61	105.85	110.19	104.18	114.72	122.63	114.23	110.02	105.71	103.22	111.1	105.93	106.78	112.24	107.59	112.99	101.88	108.95	107.57	115.73	109.2	115.1	105.08	103.65	111.4	106.85	102.07	115.92	108.43	101.25	112.35	108.14	102.82	108.9	111.14	110.4	112.14	101.78	112.4	106.15	107.94	106.84	109.25	114.1
114.7	112.39	105.04	107.72	105.17	118.14	106.17	105.86	100.7	102.82	98.474	101.5	108.24	107.99	111.93	110.7	113.04	104.8	102.83	112.9	106.32	105.08	106.63	105.2	105.58	101.63	118.48	98.298	111.89	112.67	110.97	109.91	107.54	101.14	107.12	105.77	109.22	96.393	110.64	114.69	109.79	114.45	104.42	104.92	103.49	108.76	99.788	101.53	107.26	113.36
90.331	101.56	105.49	96.902	98.505	98.147	87.889	88.342	106	93.61	99.429	92.437	96.339	99.182	87.802	100.97	92.775	101.9	95.016	97.728	100.64	89.165	100.06	103.15	91.24	99.022	92.246	101.88	104.44	100.55	101.81	95.776	87.915	103.22	105.54	95.914	94.782	93.101	87.713	107.21	97.509	97.924	103.77	96.284	92.681	102.99	94.162	98.766	99.431	99.367
106.31	106.31	101.17	102.31	106.75	113.14	113.14	96.212	103.29	104.2	100.44	105.78	102.99	109.81	107.37	103.2	106.42	104.17	100.26	103.75	106.52	110.03	100.95	101.63	96.199	94.968	105.6	105.21	101.86	102.53	109.21	105.98	108.82	104.28	106.65	104.92	106.03	106.82	99.324	112.51	101.54	103.11	104.09	104.29	109.03	103.79	105.78	101.55	101.87	115.99
109.31	109.55	108.09	103.05	100.07	107.3	100.46	113.12	93.712	113.18	96.589	104.49	103.62	100.45	101	100.48	114.35	103.51	115.45	115.28	103.48	111.54	106.93	107.35	108.77	103.79	101.51	98.285	105.9	113.57	95.173	107.51	112.5	98.335	109.95	107.04	115.35	93.748	105.98	105.82	106.95	113.21	109.29	108.46	105.78	104.42	109.44	106.53	104.42	105.74
106.28	109.87	114.94	109.79	105.32	112.89	102.79	113.03	105.2	104.82	108.73	105.03	100.34	103.61	110.36	108.28	107.99	111.97	114.2	102.11	106.47	102.95	102.57	112.46	104.89	108.85	112.12	102.51	105.7	110.8	108.29	107.25	113.29	104.49	111.93	108.2	104.81	105.32	113.28	113.15	106.64	111.21	104.41	100.54	99.394	117.62	108.59	109.97	100.83	103.05
101.35	109.71	104.71	103.3	109.98	107.14	111.74	106.04	106.04	108.1	105.03	114.5	97.073	98.574	109.9	100.15	109.5	100.76	97.18	115.68	109.35	96.598	108.65	108.58	103.28	104.3	104.52	105.41	104.9	107.42	102.55	104.88	115.91	103.14	91.541	106.05	106.42	101.7	102.84	104.02	109.59	103.44	107.92	108.05	103.54	105.9	100.26	104.63	106.2	99.443
93.207	94.545	104.94	101.22	90.512	91.338	102.17	102.46	95.888	95.23	96.452	103.8	101.4	102.15	94.186	101.43	98.202	96.369	100.13	101.96	95.549	94.921	96.646	97.866	98.363	95.867	99.785	95.6	90.894	101.5	106.67	92.68	94.807	105.38	97.343	95.464	99.012	95.64	97.969	104.07	100.37	100.02	90.835	94.048	98.381	105.79	96.781	95.881	95.321	105.82
102.47	106.28	100.95	101.45	107.5	103.9	116.02	102.95	103.26	106.35	106.32	101.31	112.62	110.3	110.13	104.69	106.58	118.41	106.67	109.42	107.07	102.81	103.36	103.42	104.33	102.74	115.44	100.68	108.83	103.11	102.47	104.73	104.6	108.66	100.98	106.33	100.09	108.68	105.9	106.65	105.03	108.31	102.55	104.92	96.051	107.38	106.77	105.81	103.38	106.01
97.412	103.02	100.89	96.548	101.98	103.77	91.075	107.24	108.71	107.86	104.49	100.77	108.02	101.68	111.32	97.567	112.82	100.22	107.59	100.6	103.21	112.11	110.63	105.94	104.75	114.77	100.63	107	113.51	101.96	103.86	107.89	100.29	101.96	104.93	104.59	106.37	99.217	103.98	102.93	101.38	107.94	104.03	112.49	102.74	109.35	108.01	102.4	102.2	101.57
114.45	104.85	109.75	110.29	109.41	99.353	101.62	105.73	104.04	105.37	110.06	104.47	112.13	114.46	106.39	109.19	114.38	113.46	115.79	103.88	111.48	111.3	109.23	103.59	108.42	109.06	112.12	114.45	109.74	109.84	109.64	106.47	112.25	111.48	111.43	105.44	107.56	105.95	100.2	99.927	106.35	104.17	113.09	108.35	99.191	104.74	104.32	101.65	102.65	111.4
106.59	100.22	107.37	103.62	103.81	106.75	98.488	105.33	116.38	101.39	104.91	101.18	110.3	105.5	103.51	113.5	105.69	103.93	100.8	103.75	100.62	104.09	105.95	106.99	111.8	117.89	112	108.44	107.01	104.64	101.7	102.99	111.72	112.37	102.82	101	115.51	104.27	108.33	108.71	105.68	108.46	106.42	113.64	113.31	102.57	107.45	115.74	106.8	98.13
101.18	103.1	103.59	101.96	93.958	105.9	99.309	99.65	101.41	100.67	101.55	96.32	97.646	103.51	103.67	93.478	94.372	97.942	111.09	96.827	112.96	110.24	101.93	95.403	100.28	103.15	96.882	94.188	108.85	92.548	101.07	96.313	98.855	99.085	99.456	101.54	102.94	100.37	105.5	97.994	96.606	97.132	104.91	99.461	97.528	99.051	105.64	98.011	102	110.89
100.68	98.716	94.089	95.938	96.264	95.096	105.1	97.686	101.39	91.449	98.357	90.345	99.758	102.8	99.728	95.923	96.733	92.8	103.54	91.226	101.28	101.27	100.33	96.197	99.127	99.411	101.57	98.684	95.659	85.918	93.127	90.975	95.024	105.82	95.679	100.26	87.706	105.21	94.179	99.825	89.838	96.794	104.79	97.691	100.44	101.23	93.46	93.214	99.917	94.644
100.36	104.69	107.16	103.86	103.46	110.67	104.18	103.58	99.858	107.56	108.42	107.77	99.251	112.61	100.97	114.93	102.01	102.58	112.68	99.07	97.308	105.34	96.136	107.89	101.26	107.84	103.25	95.141	100.22	108.38	102.27	112.78	104.3	100.27	96.159	99.487	108.34	107.83	100.58	108.91	111.41	96.931	108.51	100.79	102.55	100.2	110.84	101.65	100.72	104.86
100.37	105.81	102.43	110.31	105.51	104.74	108.69	93.565	106.81	101.14	104.65	108.84	107.07	102.25	96.109	100.85	104.07	98.275	93.732	103.69	106.13	100.15	96.034	96.584	98.953	93.229	106.86	98.473	108.52	105.99	91.851	102.91	104.59	108.72	111.33	93.158	97.283	110.35	95.871	105.19	97.231	92.868	99.049	102.88	100.02	97.251	89.87	99.742	97.656	96.144
115.4	109.66	117.89	107.88	110.63	112.11	112.27	107.03	105.2	101.97	104.86	108.79	105.31	103.29	101.36	102.54	114.97	110.03	114.8	111.28	108.77	106.86	108.54	104.46	104.2	109.32	116.67	105.24	97.328	108.6	107.02	95.45	99.836	102.3	101.89	115.04	104.46	106.96	104.32	111.44	109.35	103.59	106.21	100.05	108.31	102.44	104.88	102.65	101.92	98.623
105.97	99.886	101.61	106	109.88	108.18	108.69	111.99	117.94	109.03	100.52	118.05	108.06	104.69	112.15	111.68	93.114	103.68	110.05	116.7	106.23	101.12	108.3	105.35	112.29	114.51	108.8	107.59	106.45	109.68	104.43	118.22	102.71	102.91	114.19	111.59	109.3	114.5	103.81	112.67	107.17	104.3	110.44	106.72	105.18	106.76	106.63	112.64	109.3	104.29
105.65	94.661	104.29	97.641	102.6	100.29	100.87	90.488	99.736	102.04	94.747	103.1	102.41	95.256	104.79	98.346	103.65	103.91	91.374	110.99	100.01	90.161	99.049	99.676	105.09	102.1	98.116	95.669	101	105.86	110.42	110.52	109.33	95.202	91.4	94.754	93.116	103.88	104.34	93.597	102.03	100.2	97.391	103.88	95.64	99.918	98.394	105.38	100.09	99.891
104.39	102.96	110.87	106.16	104.01	101.88	91.613	106.14	113.84	99.432	107.85	101.03	111.96	117.08	104.61	106.62	101.86	103.99	105.11	99.044	105	110.13	98.537	104.14	109.51	100.08	98.671	106.04	100.59	102.86	100.95	102.68	100.16	109.89	106.18	106.68	107.57	98.179	103.71	101.32	107.28	110.28	99.65	105.1	104.07	106.06	100.06	102.69	110.24	106.44
105.19	103.89	110.98	103.71	113.23	104.37	109.66	105.65	108.01	100.16	102.2	94.994	103.05	113.01	109.2	106.39	97.84	111.77	108.16	108.64	111.53	110.05	102.31	99.7	104.77	118.32	106.9	103.02	102.3	100.06	121.7	100.76	95.083	110.49	102.16	108.64	106.9	105.31	106.27	117.34	94.429	107.61	110.17	110.4	96.351	104.28	113.24	108.82	100.63	101.03
109.08	119.08	104.46	113.19	104.74	114.93	103.54	101.45	108.97	103.29	110.51	101.02	108.91	107.44	104.78	104.03	106.52	104.14	114.63	113.89	109.33	112.86	106.16	108.87	109.59	111.47	102.96	117.59	104.64	111.26	111.59	108.42	103.33	111.75	109.12	111.19	102.31	105.69	107.79	117.45	110.93	111.15	105.78	106.14	108.22	111.5	102.64	103.78	111.37	103.85
106.95	103.39	111.64	114.71	111.12	104.57	114.09	112.77	107.22	110.67	115.41	102.98	106.43	113.39	109.49	103.67	106.84	112.11	106.8	111.79	104.63	113.35	109.19	115.55	110.89	113.87	110.03	108.8	106.5	101.58	107.3	113.53	109.3	111.76	104.53	109.6	104.93	106.71	119.85	105.8	110.59	110.85	92.159	110.04	111	99.771	105.06	107.27	104.2	107.88
102.58	100.61	94.196	108.69	100.65	98.654	97.066	100.46	101.91	93.122	95.973	85.248	93.804	98.898	89.367	98.093	93.369	92.871	89.434	89.468	95.307	95.176	104.33	106.91	92.134	94.686	87.914	100.23	104.5	97.153	97.204	99.45	91.532	95.58	101.41	103.21	92.27	91.458	92.412	94.486	86.851	97.96	98.528	101.26	93.27	83.262	99.135	95.086	95.694	94.825
104.18	98.255	94.25	98.158	107.94	90.997	102.39	98.717	94.327	98.085	89.052	85.731	95.551	99.198	95.825	103.84	94.146	91.971	99.932	99.652	93.481	93.78	112.24	94.247	96.09	106	105.7	97.074	96.624	85.838	98.346	96.189	99.713	90.368	101.35	103.96	97.873	101.93	110.02	100.51	89.861	98.714	100.12	100.35	92.181	90.47	101.76	99.49	99.361	97.695
103.74	103.91	102.41	100.39	111.48	102.27	103.64	112.55	100.12	94.838	103.32	104.66	97.01	94.57	97.532	94.799	98.279	94.939	104.58	100.65	109.55	100.45	93.166	104.01	100.06	96.178	97.597	104.33	93.049	100.93	92.764	109.78	94.425	99.048	95.018	104.23	103.96	92.43	99.096	99.974	110.2	100.5	93.263	102.77	95.665	98.401	105.47	96.541	100.41	101.04
94.278	97.623	103.27	97.617	96.298	98.574	107.35	104.88	106.15	97.728	102.56	98.552	101.15	104.37	105.1	110.05	97.766	96.667	103.85	105.8	103.04	99.637	101.27	99.403	101.47	96.563	100.62	99.206	99.802	96.778	96.218	101.22	104.54	100.37	100.31	99.479	94.932	94.719	104.52	105.81	107.88	93.225	95.584	94.619	105.01	97.489	99.275	94.568	101.2	88.852
105.47	104.87	113	108.99	108.24	107.57	113.69	109.32	97.333	113.54	110.31	107.42	106.08	115.99	109.01	105.89	111.48	103.66	102.86	99.367	110.06	112.88	106.85	102.6	103.86	106.82	114.36	109.94	112.73	95.731	110.23	103.68	103.31	108.19	110.44	106.11	106.12	109.8	102.78	111.24	110.87	117.76	109.11	112.78	106.72	110.91	102.17	122.79	120.9	106.07
107.12	104.1	104.59	106.73	103.45	107.6	99.021	109.77	106.55	106.19	102.46	111.5	108.84	104.36	114.86	112.04	113.55	112.05	106.45	106.01	110.69	102.04	120.09	103.63	102.07	112.26	110.7	110.56	103.24	118.03	105.91	105.4	103.56	103.83	111.66	107.37	116.02	101.73	104.85	106.59	104.11	107.37	112.33	105.82	110.98	111.28	99.142	112.09	111.78	114.66
102.27	104.22	103.49	105.06	102.18	107.13	110.26	103.81	109.19	111.76	109.42	111.8	102.38	100.78	111.8	105.98	104.8	110.39	106.4	108.7	99.786	104.81	107.1	102.95	106.64	102.27	109.18	106.3	107.98	103.48	120.42	106.26	102.35	104.85	105.36	106.64	96.217	102.7	114.31	112.08	102.55	108.88	105.2	101.85	99.181	105.57	99.565	111.09	109.35	110.71
112.33	108.53	119.23	102.36	119.29	108.26	121.91	108.88	113.15	108.44	103.21	108.84	99.498	111.7	108.44	105.77	109.61	102.98	112.45	101.97	108.78	105.66	104.71	108.06	116.9	100.36	112.31	104.61	109.43	99.027	113.84	111.89	118.83	112.43	106.8	107.71	102.68	102.38	111.23	110.67	112.22	114.92	105.34	106.86	105.26	101.4	110.14	114.51	106.02	110.29
100.89	95.718	99.358	101.96	95.229	101.99	104.45	99.237	105.72	103.2	100.71	100.3	97.605	98.323	98.352	102.67	96.555	92.792	106.82	103.93	108.42	104.85	102.71	94.044	101.55	102.32	107.08	96.788	100.78	98.61	105.34	104.53	94.224	100.12	100.59	101.2	105.55	101.16	95.826	108.07	93.834	102.79	100.64	105.3	97.986	94.65	102.31	99.838	103.7	103.93
98.305	112.08	109.92	109.94	107.44	105.59	107.85	109.68	109.71	104.01	103	111.02	107.47	106.67	100.85	111.89	107.5	109.9	109.18	105.7	115.64	115.93	109.05	100.61	108.21	103.6	108.32	108.03	99.126	106.75	109.78	113.54	106.54	106.11	115.38	112.05	117.41	105.03	118	99.507	97.895	108.41	113.48	106.75	104.52	113.57	114.18	102.76	109.86	109.72
110.25	107.11	109.64	95.873	100.36	100.21	105.69	98.775	103.91	101.76	109.58	101.78	105.7	99.505	110.43	107.98	110	105.35	109.81	110.13	114.14	108.24	104.68	100.99	106.63	105.84	109.13	103.18	104.68	103.71	111.68	103.38	103.41	109.39	106.45	102.82	106.67	105.43	106.78	103.81	101.46	112.15	104.63	109.35	102.88	110.27	95.577	105.12	101.76	97.423
95.791	104.37	103.95	104.78	102.03	112.44	105.79	103.36	106.8	104.05	102.86	98.511	99.15	108.14	101.48	98.292	92.345	102.89	100.52	100.99	96.742	96.909	98.779	91.222	95.533	102.95	101.7	101.38	103.12	100.67	104.09	102.12	100.38	101.33	98.855	99.632	106.79	95.799	97.72	97.78	89.658	109.63	104.66	105.49	102.26	95.078	101.57	92.385	102.18	87.78
106.77	110.11	114.98	102.82	109.77	115.91	110	106.93	103.25	113.27	108.43	101.54	107.11	104.87	99.555	105.54	108.18	106.42	98.517	106.17	110.12	112.98	105.92	103.98	102.41	98.607	104.13	98.188	115.01	106.28	104.93	113.56	105.29	99.336	93.203	108.23	115.37	112.48	99.333	101.89	109.74	109.1	109.73	104.95	100.22	111.86	103.5	107.42	93.994	101.24
99.591	99.42	109.79	104.75	94.322	100.37	95.808	97.17	109.78	100.94	98.214	109.94	100.86	104.9	102.65	101.25	103.54	102.51	97.903	109.11	103.81	102.65	103.38	99.821	99.341	94.285	96.096	97.697	95.056	96.993	111.22	102.32	97.695	96.095	94.307	99.637	107.31	106.22	106.53	107.79	99.239	99.159	104.48	101.24	96.294	105.05	98.377	94.558	107.09	95.56
91.44	98.391	99.454	96.196	96.749	99.165	107.09	96.979	95.247	92.57	101.07	104.31	105.23	98.148	98.553	102.36	101.52	93.378	93.304	96.787	100.47	103.49	102.34	104.1	100.79	94.667	100.47	97.198	104.6	105.63	104.02	107.68	99.264	95.309	98.241	99.363	104.33	101.35	100.24	101.48	99.889	99.708	99.773	103.99	99.815	96.668	112.72	100.37	101.65	101.99
105.63	107.2	106.88	102.71	95.503	108.29	103.41	91.358	92.437	99.475	100.19	89.968	101.25	98.794	97.946	96.044	103.78	101.62	92.946	89.312	97.674	98.842	96.954	92.596	101.49	97.799	95.587	99.754	105.28	108.59	89.811	105.87	94.747	95.219	103.7	104.2	89.716	105.94	91.498	95.513	101.54	92.828	100.64	101.32	97.81	95.934	96.705	94.985	93.441	95.856
102.58	107.59	100.67	107.03	100.39	103.69	102.49	104.45	119.43	99.125	105.8	104.48	112.69	93.938	102.26	108.47	103.37	109.83	111.41	106.99	102.85	109.91	104.89	110.06	101.96	96.945	106.03	99.992	99.388	110.97	110.82	107.71	111.42	107.57	109.17	104.73	104.45	117.13	107.98	103.26	106.95	108.1	104	98.021	107.39	104.6	108.73	111.36	108.7	102.44
99.831	110.04	102.25	105.68	104.82	101	110.69	109.91	108.38	109.95	108.65	105.13	99.891	102.18	103.15	102.31	103.04	95.985	97.055	105.38	105.25	102.23	110.93	109.57	98.756	103.76	106.87	107.34	102.02	109.43	106.33	96.069	103.85	100.73	109.81	104.86	113.36	110.02	106.24	111.75	106.39	106.91	117.89	108.76	105.16	107.78	101.01	110.82	103.44	105.31
99.702	104.03	111.76	109.78	104.81	94.918	106.41	108.24	113.41	104.59	103.44	107.33	102.29	104.67	112.32	103.14	113.97	104.8	111.88	101.05	91.325	97.324	101.52	105.87	108.23	106.12	111.18	108.96	109.65	102.19	105.55	113.09	99.973	103.34	108.21	106.57	109.02	105.4	99.158	102.83	99.32	98.707	102.31	99.264	109.3	97.729	100.2	108.03	105.21	101
104.95	106.29	113.15	113.82	109.47	101.36	101.05	117.44	108.83	105.39	109.84	101.14	108.19	108.27	105.43	108.2	100.35	103.79	111.57	102.3	99.225	111.37	108.39	112.51	109.75	108.72	103.33	105.5	110.69	108.09	106.5	105.95	109.25	107.87	109.16	107.6	100.92	103.09	111.15	107.09	111.93	118.01	104.93	107.96	110.87	95.445	105.07	107.25	108.37	102.72
104.46	95.525	100.4	97.756	101.36	107.12	92.867	93.873	100.63	107.67	105.65	100.7	95.806	105.09	102.25	102.17	107.84	100.09	100.53	91.542	94.214	94.29	93.503	99.989	89.914	94.297	93.141	107.14	97.083	100.24	115.37	91.792	90.799	90.784	102.11	95.152	105.93	98.106	96.841	98.17	93.949	100.27	99.577	95.164	109.51	95.533	103.99	102.04	105.81	100.91
88.062	94.574	97.327	96.093	99.421	97.72	109.39	102.7	100.08	94.915	106.83	99.356	95.423	103.34	96.156	102.12	93.637	99.739	97.12	100.25	104.62	105.38	101.67	105.09	94.901	98.016	94.827	91.575	103.03	96.542	95.533	91.171	96.732	90.089	101.24	104.83	92.639	92.877	92.412	101.78	106.47	97.573	98.083	98.239	100.66	95.153	99.084	96.351	105.93	96.109
106.21	111.85	110.07	105.56	97.216	106.6	102.71	111.98	107.9	114.01	109.11	108.97	105.05	104.9	106.29	111.14	117.83	100.23	111.17	99.625	115.12	106.95	111.98	109.58	103.67	102.04	102.05	109.79	106.21	104.18	109.98	108.77	118.33	110.14	100.33	110.89	110.4	97.314	109.55	114.63	112.39	101.15	107.79	109.93	112.85	109.3	103.11	107.98	110.35	107.61
106.32	101.81	98.405	97.085	103.29	108.43	101.93	117.46	116.9	104.98	104.39	121.91	106.56	99.858	109.67	102.23	101.91	106.49	108.42	107.81	107.47	98.895	111.94	105.33	107.52	107.6	106.13	106.87	101.4	96.47	107.98	113.02	99.885	106.55	101.45	98.715	102.57	99.77	107.15	98.534	103.56	99.178	106.97	100.76	105.02	103.33	99.662	105.55	104.9	113.86
108.84	109.92	102.48	107.64	98.883	109.93	104.39	109.82	108.15	98.846	105	100.22	100.62	102.37	105.63	102.23	110.01	100.15	105.97	97.03	103	109.25	105.07	98.219	101.22	104.51	107.7	101.82	101.47	110.2	104.47	97.836	103.52	114.33	99.638	110.88	109.21	104.17	101.43	113.86	111.97	105.13	105.3	101.64	102.26	105.38	99.9	105.51	108.15	114.54
95.165	105.38	101.94	95.171	97.744	93.181	97.886	108.84	96.379	108.09	91.098	92.955	95.137	102.03	98.157	99.442	97.355	101.47	99.375	98.935	96.287	97.053	101.22	89.754	100.26	99.455	102.18	93.719	103.74	108.01	96.075	96.459	102.15	97.66	102.76	102.56	96.323	105.01	99.483	99.601	88.649	102.66	97.334	99.978	104.43	101.76	91.105	103.32	107.17	100.99
100.27	105.64	109.79	100.82	98.839	115.02	110.07	107.78	102.66	101.38	107.39	107.78	109.34	109.5	112.16	110.56	113.61	103.16	102.08	105.34	113.69	101.56	107.64	108.04	110.81	107.88	108.82	102.56	110	98.264	98.618	101.44	101.5	109.1	102.06	106.53	103.18	108.72	110.93	107.49	103.29	100.67	98.804	111.87	108.56	105.6	105.68	108.35	109.6	115.78
106.4	101.6	111.54	102.1	114.83	105.32	100.64	106.18	104.39	107.34	104.81	93.474	107.1	106.97	109.64	110.43	105.94	113.53	116.2	109.17	108.31	108.82	109.86	113.87	114.15	108.54	109.53	109.62	101.86	109.81	112.07	103.84	110.48	106.21	105.23	97.275	108.18	108.27	107.64	110.6	109.84	107.88	109.72	100.91	108.39	116.43	111.96	113.31	118.4	104.7
111.16	103.23	109.78	109.96	107.91	104.34	100.91	112.99	107.77	113.82	102.99	106.69	108.75	100.6	104.53	103.86	111.96	99.515	124.79	102.65	107.04	108.13	101.16	99.672	103.84	101.46	106.82	110.32	104.61	109.16	100.97	105.6	111.02	105.47	110.21	104.43	94.696	103.47	105.71	98.706	102.94	107.13	101.22	112.45	100.67	103.42	104.29	109.12	107.58	105.6
96.21	111.22	108.52	110.96	112.12	109.63	101.81	105.61	109.39	103.64	107.76	103.42	101.74	106.72	106.86	115.49	100.64	112.64	109.04	113.44	110.61	98.825	101.48	107.1	104.3	115.27	106.48	100.42	103.4	104	103.27	105.06	115.39	110.48	104.58	110.09	104.77	106.37	100.27	101.43	110.8	99.813	101.51	109.67	101.97	102.94	110.91	103.8	103.58	106.77
94.259	102.22	99.956	99.592	98.836	104.68	93.428	101.86	102.88	96.014	98.626	106.62	98.125	93.211	91.944	104.9	104.56	107.56	99.819	94.393	109.28	100.02	94.779	100.54	99.705	94.727	100.65	95.825	103.44	110.48	98.216	101.26	98.795	93.452	100.47	96.417	92.965	101.8	92.687	92.277	99.058	109.56	101.24	107.24	96.529	97.03	96.055	96.161	101.15	106.1
93.494	95.817	105.12	97.557	90.171	102.5	103.34	104.57	94.378	103.55	112.03	98.661	95.202	108.75	99.759	92.724	98.262	96.601	99.064	104.46	106.64	100.08	95.545	103.92	102.05	101.53	102.5	102.11	98.743	102.58	94.106	96.139	102.78	100.38	95.348	90.255	91.496	95.049	107.82	99.245	98.458	98.989	97.812	98.639	89.329	103.79	94.835	97.922	105.78	98.313
94.949	98.488	97.182	101.58	93.502	102.81	104.19	99.596	102.44	103.87	105.51	107	99.783	90.989	95.464	106.11	99.946	103.08	96.554	99.931	89.084	88.916	97.944	104.75	98.24	98.737	93.19	94.381	95.659	101.97	98.565	104.79	100.52	106.96	94.482	93.246	95.258	100.41	98.12	101.11	99.334	102.94	98.582	90.386	111.79	97.091	99.914	106.17	96.421	103.52
98.338	100.95	112.93	106.8	107.32	102.15	97.239	107.84	109.18	104.5	106.74	94.422	107.19	109.38	109.51	105.31	103.25	105.28	96.751	95.329	99.619	110.13	109.71	99.899	104.86	102.8	109.44	114.8	92.59	105.26	109.93	116.65	96.773	109.35	107.55	104.51	108.26	109.77	103.11	100.1	105.7	110.68	104.86	102.75	99.725	112.78	98.71	101.08	111.35	104.8
98.92	105.92	98.033	105.16	110.48	102.55	102.53	105.45	100.86	105.81	107.89	103.05	104.4	108.64	99.017	108.55	112.66	104.19	108.95	98.882	110.79	100.19	100.31	106.74	110.27	104.01	96.067	98.952	113.06	106.77	107.14	110.61	100.05	102.17	114.77	104.46	102.76	109.4	111.43	106.59	108.63	104.19	118.15	110.69	112.93	107.6	108.37	108.84	111.27	110.19
110.11	107.67	108.36	110.79	112.19	109.5	101.37	120.94	107.76	112.72	110.85	112.63	108.29	111.13	105.84	104.76	100.71	102.32	110.87	108.43	108.87	110.4	108.6	108.84	109.98	99.661	105.81	107.42	102.51	104.41	108.76	112.89	105.64	103.06	111.83	97.398	95.916	102.06	113.06	108.51	110.75	103.54	104.33	108.78	104.86	97.889	112.26	106.87	101.77	110.75
102.73	106.89	100.76	106.86	114.86	105.09	106.83	103.62	108.86	103.81	107.19	105.91	110.83	104.4	106.52	107.69	107.33	101.74	98.942	106.99	103.59	100.74	115.79	116.64	103.39	108.93	112.57	105.01	101.17	109.3	109.12	104.17	97.935	109.52	107.99	106.39	114.35	97.075	109.58	102.65	107.49	108.49	104.42	101.34	99.352	101.42	115.73	104.17	114.98	111.07
106.67	107.38	101.78	107.93	103.15	110.98	100.97	107.23	106.95	106.24	102.35	112.52	107.15	111.25	118.31	112.07	104.74	98.072	101.58	107.08	106.98	107.79	104.11	98.174	108.28	108.35	107.99	105.94	109.19	106.24	105.73	104.03	111.91	105.89	108.96	100.8	106.96	112.76	107.12	107.73	105.12	104.06	114.38	108.32	119.61	110.13	100.24	104.93	104.99	111.13
108.43	118.97	109.9	107.99	106.26	104.12	105.13	109.38	111.73	102.03	108.71	110.27	107.06	102.53	105.4	112.08	106.72	103.66	99.105	110.52	104.5	101.9	116.41	108.56	107.12	107.04	103.28	110.11	101.17	105.43	112.89	110.64	116.17	108.82	110.18	108.17	110.59	108.75	108.74	104.35	101.41	106.46	101.15	97.101	100.21	101.83	102.72	114.82	108.42	104.68
108.75	103.02	106.95	108.21	104.45	100.91	99.785	104.22	100.12	100.29	106.87	104.52	107.63	95.603	101.42	108.39	99.846	102.08	106.54	100.05	108.16	108.51	114.67	105.69	99.034	109.85	103.61	107.58	105.04	105.1	99.144	104.23	104.07	114.26	99.453	102.25	107.63	103.79	103.63	105.46	107.79	106.74	103.06	103.36	102.1	107.1	104.56	104.39	107.46	106.15
92.269	102.79	94.975	100.4	99.303	104.46	96.259	105.51	104.26	105.69	103.09	86.267	91.908	98.549	103.07	96.195	96.025	108.15	98.278	91.725	99.436	101.69	95.815	96.805	98.241	99.457	98.52	95.412	95.439	96.344	96.679	94.152	99.427	102.13	101.67	111.49	94.325	93.389	107.25	87.693	97.383	98.314	94.922	99.892	93.451	93.534	91.958	99.642	80.315	97.424
100.8	100.68	95.642	100.1	104.94	101.24	90.383	100.05	102.37	96.156	96.696	98.974	103.47	94.917	100.1	101.66	108.72	94.123	105.99	93.25	107.85	106.73	100.65	101	97.974	97.979	91.938	104.4	93.887	97.409	100.14	100.96	99.484	92.505	98.878	101.12	96.566	95.735	98.29	97.696	98.769	97.122	89.703	84.528	94.685	102.37	101.56	93.602	90.516	103.56
101.17	109.43	108.25	105.76	119.63	104.39	114.16	104.83	103.58	106.81	107.98	115.44	103.33	101.04	101.22	108.25	100.78	112.2	108.02	103.08	106.97	104.97	109.41	100.26	109.68	101.8	94.265	110.25	99.299	106.36	105.26	110.52	100.57	106.66	118.11	110.64	111.44	103.47	109.33	108.3	107.07	96.201	106.33	110.25	111.07	108.44	103.52	111.8	115.91	113.58
109.55	101.17	97.242	95.276	97.688	94.741	97.228	101.66	102.38	98.996	108.32	102.36	103.38	109.64	107.23	108.86	108.86	97.022	104.25	110.16	98.849	96.498	100.34	107.69	101.5	99.619	108.57	101.57	101.89	100.96	94.755	98.5	103.49	102.66	98.015	97.666	103.74	104.24	97.389	100.27	96.228	100.08	101.54	100.18	99.74	90.926	107.22	108.22	103.26	106.23
104.69	102.54	111.39	102.5	107.27	105.8	100.74	103.98	115.85	109.47	105.92	112.03	104.39	108.62	111.78	109.27	115.42	105.94	112.55	99.487	92.519	104.98	104.23	114.42	117.4	107.05	107.21	110.51	113.7	113.61	109	110.1	102.81	107.67	102.14	114.91	112.65	107.68	111.38	98.848	96.139	110.38	110.49	105.4	115.02	104.96	97.784	110.32	109.19	109.88
114.07	104.21	105.87	113.21	98.289	110.87	105.37	107.45	103.81	104.5	104.3	107.11	111.62	105.15	106.05	112.18	101.93	107.58	99.036	111.21	106.51	108.04	99.785	93.17	113.85	107.96	105.82	105.75	113.62	103.74	115.38	106.92	102.07	105.35	107	98.085	112.41	97.523	105.93	109.01	103.79	112.25	106.74	105.16	113.24	105.13	102.49	97.662	115.62	103.17
112.97	113.33	112.48	108.97	104.68	109.01	108.05	105.96	113.48	105.77	107.34	106.51	107.96	97.104	111.71	110.04	105.17	115.18	95.662	104.89	102.95	109.64	116.59	99.948	108.21	101.36	101.28	116.13	103.33	98.348	104.34	105.61	105.26	102	103.25	113.77	103.4	92.602	106.86	107.06	109.99	108.5	103.15	107.25	112.11	105.25	111.53	110.11	108.64	105.44
103.54	109.08	112.1	105.38	100.35	111.52	98.993	100.52	103.72	113.65	107.58	106.39	97.992	105.61	110.97	107.58	112.64	98.134	113.32	97.761	104.84	120.83	117.25	105.74	105.52	106.33	103.68	107.08	103.64	102.78	113.14	99.214	106.74	104.58	98.363	110.12	104.82	115.81	106.01	98.794	101.66	98.676	109.48	106.57	113.72	108.83	103.09	109.55	107.68	104.59
110.81	100.99	102.31	103.21	112.56	108.04	107.49	122.76	110.9	111.03	115.62	102.63	109.26	101.76	109.36	98.519	111.29	99.392	100.8	103.27	106.02	99.918	107.83	107.12	105.02	106.55	111.48	108.51	109.19	113.9	102.35	107.52	101.68	100.27	108.18	104.41	120.57	111.02	101.82	111.69	104.07	111.89	113.4	107.21	105.48	101.7	105.62	101.21	104.84	104.89
103.54	107.17	103.46	110.78	101.62	101.75	110.16	104.39	105.53	100.84	105.91	110.1	103.01	107.11	114.49	102.46	103.66	104.57	106.85	102.82	100.84	106.19	107.68	98.932	107.44	115.05	109.02	101.83	103.78	98.741	102.57	104.15	103.3	105.46	99.763	104.45	106.53	103.62	102.92	109.82	110.55	112.42	109.27	98.513	109.58	112.57	102.11	101.67	104	101.67
107.16	100.06	108.2	110.14	102.75	112.81	98.347	105.53	102.56	116.17	105.34	102.83	101.19	115.6	106.68	100.25	109.15	106.88	109.76	107.62	100.9	109.31	99.851	108.69	117.04	112.63	102.41	107.01	106.17	105.44	103.65	103.35	115.45	110.59	101.44	112.03	103.97	99.925	104.18	111.05	100.99	102.52	109.89	97.274	103.19	110.12	104.13	109.61	105.34	105.31
105.96	100.2	110.5	97.014	103.3	105.17	102.68	100.43	109.79	99.5	106.81	101.3	97.527	101.8	97.296	94.005	101.32	98.567	97.129	104.53	94.251	103.32	99.652	95.614	101.28	95.979	98.037	87.1	98.519	111.35	107.88	102.2	92.128	95.044	97.899	105.34	100.84	93.76	98.121	101.24	100.03	91.61	106.52	101.19	100.58	102.11	106.93	104.19	93.532	105.33
98.458	102.75	102.45	98.505	99.022	103.23	89.09	95.79	102.66	88.063	94.701	95.963	93.609	107.02	101.65	90.999	92.936	101.96	111.75	104.64	107.28	98.187	97.794	95.09	99.869	98.402	95.412	98.721	91.797	104.65	87.343	95.531	95.107	96.653	103.91	94.867	98.185	99.224	102.61	102.03	98.289	97.533	102.58	98.313	105.73	95.26	101.6	96.685	100.38	105.81
100.12	100.71	92.395	97.843	102.69	105.95	101.3	99.202	103.25	96.325	101.21	96.192	91.212	96.029	101.57	100.81	101.49	97.388	100.07	98.398	93.726	92.157	98.162	89.738	95.024	103.09	99.041	103.13	99.865	101.73	96.722	101.39	96.719	95.952	98.506	94.399	101.13	98.838	93.464	93.706	98.735	98.463	97.751	93.52	99.737	101.13	99.127	96.031	89.361	95.51
108.3	114.95	105.82	105.07	104.17	102.68	106.03	110	97.776	94.148	94.444	110.46	107.94	107.95	111.09	104.65	97.909	112.81	111.81	100.74	114.26	109.23	106.21	98.682	101.18	109.32	108.89	112.7	111.08	99.998	107.24	101.96	98.539	97.01	104.41	103.86	109.23	98.805	115.19	111.99	107.2	108.12	106.89	99.555	104.04	107.62	103.67	106.82	99.575	103.15
104.03	101.39	94.876	103.42	99.601	110.81	111.06	101.53	101.91	104.56	110.3	109.39	113.53	107.11	105.58	107.1	103.51	110.27	108.52	112.67	108.29	100.81	108.84	106.64	103.19	93.902	110.98	110.31	100.73	104.85	104.48	108.73	104.31	102.53	104.72	103.36	108.74	106.07	104.02	103.31	94.94	102.61	107.46	113.26	111.55	103.59	107.49	105.98	103.93	106.61
105.26	99.133	98.85	108.51	104.59	103.84	106.97	103.3	104.15	105.18	111.95	104.34	108.76	106.08	102.2	102.35	108.87	105.13	96.045	110.67	106.35	103.16	105.62	106.91	99.049	107.29	109.47	106.1	109.19	106.59	105.41	90.437	105.78	104.21	107.67	98.349	102.27	95.039	98.657	103.92	112.79	102.81	120.71	103.36	100.01	107.57	101.06	101.52	105.09	98.273
104.81	105.2	109.25	102.85	108.09	105.78	106.23	107.21	104.56	105.76	113.1	99.799	101.76	111.94	111.45	99.216	97.844	102.24	110.85	100.38	108.76	104.95	103.82	106.11	104.59	100.46	98.794	102.25	103.06	109.71	108.23	114.64	99.78	106.17	105.73	95.472	100.56	110.29	103.87	108.55	105.7	109.77	113.52	104.87	98.944	111.12	103.53	100.92	107.13	104.97
98.663	98.241	98.507	103.51	104.44	96.611	103.53	91.133	111.96	104.32	103.72	100.68	108.24	103.94	93.638	99.914	104.85	101.24	94.772	97.368	109.3	101.96	95.35	103.36	104.39	96.531	105.81	104.07	102.25	97.735	99.553	100.09	96.153	112.82	102.97	110.21	97.322	95.319	106.52	92.98	102.7	97.053	101.22	91.443	100.97	95.21	105.07	105.94	97.02	94.616
110.5	107.98	100.14	100.16	103.82	99.626	102.54	108.6	101.14	99.905	107.11	104.51	101.74	100.08	103.19	91.108	104.61	103.88	105.12	97.765	99.615	103.7	106.99	97.437	96.402	105.81	104.85	94.47	102.79	103.32	101.55	109.17	107.24	101.42	99.956	104.51	104.46	92.163	99.745	110.94	102.35	103.44	101.43	91.553	117.14	108.63	104.38	103.9	103.32	94.925
108.73	109.98	111.08	109.24	108	108.47	109.11	107.22	113.03	106.7	95.212	102.1	108.71	104.01	113.73	105.26	107.01	103.03	101.36	104.43	110.74	103.58	104.28	99.849	111.13	108.88	106.89	104.04	116.16	109.67	101.48	105.79	98.028	107.53	108.76	109.91	101.64	107.67	104.65	112.83	101.16	103.46	108.53	105.8	112.95	116.38	107.15	103.02	111.63	106.58
104.6	113.7	107.62	108.7	108.06	111.5	112.37	98.466	105.1	108.84	114.42	108.84	96.539	110.26	106.72	105.82	111.42	104.61	99.278	109.23	102.99	106.59	111.85	113.17	101.76	100.64	98.623	103.13	101.65	112.29	98.348	105.55	102.41	110.35	100.5	113.11	109.33	107.27	101	103.62	116.27	100.57	108.41	105.22	97.665	114.2	106.87	108.69	108.74	101.45
103.61	111.06	102.16	101.32	106.36	104.43	102.03	113.59	112.3	108.77	111.55	110.24	107.89	106.78	112.95	109.89	114.15	96.576	111.85	101.51	108.16	114.45	99.533	102.41	104.81	108.71	108.54	100.81	107.38	107.53	107.29	104.7	110.26	102.58	93.333	98.174	99.302	109.89	114.85	107.89	101.87	109.7	103.97	90.517	101.01	105.47	106.6	104.52	108.21	98.123
108.77	108.11	104.96	110.71	111.23	107.38	102.96	111.4	101.94	107.56	107	98.514	110.72	102.04	109.72	102.22	105.82	104.79	110.66	105.02	116.53	99.715	118.37	110.68	110.49	107.4	103.39	109.94	99.553	107.82	108.68	107.76	103.76	106.18	116.17	106.35	100.17	112.5	104.96	94.562	101.48	101.04	110.24	105.36	114.85	106.3	102.9	114.12	112.52	102.47
97.041	100.12	100.33	96.265	96.418	98.53	101.72	103.77	87.261	93.495	102.38	98.428	101.43	93.047	94.882	94.915	96.054	95.006	98.164	99.746	89.85	90.801	95.651	99.215	95.661	99.884	97.728	108.29	94.998	97.429	88.312	101.83	97.51	92.039	101.43	100.27	95.518	99.695	93.943	96.2	95.559	101.68	96.548	104.23	96.372	94.231	98.655	98.056	96.438	102.6
110.27	103.88	106.22	103.13	107.93	112.35	116	107.51	102.86	106.12	97.827	102.16	101.19	98.794	107.26	111.63	102.37	114.51	98.088	106.59	116.93	106.3	107.31	101.66	103.17	110.89	115.1	105.05	113.32	114.28	107.05	106.16	111.35	103.5	109.45	106.08	111.54	107.53	106.46	97.464	110.78	103.5	97.72	108.12	102.29	103.92	113.51	114.93	110.78	111.24
113.42	98.444	118.74	112.59	100.68	106.09	97.447	100.7	106.59	103.86	101.76	107.54	113.79	102.03	94.298	102.56	104.76	106.67	98.876	107.98	110.8	108.04	102.17	105.82	102.83	105.99	103.5	108.82	103.52	115.27	104.47	103.07	111.57	97.329	100.33	109.14	112.55	116.54	110.02	102.67	101.96	104.91	105.34	110.49	106.19	104.86	104.09	103.57	96.556	97.159
100.76	105.67	107.78	101.77	105.19	108.93	112.68	104.29	106	105.2	103.89	109.91	108.79	108.29	107.16	105.62	108.94	99.89	118.31	99.909	109.8	107.14	107.63	114.6	110.22	106.82	113.65	107.26	101.07	110.81	113.75	108.47	113.5	110.06	104.01	112.8	110.15	110.9	107.34	107.88	110.74	104.89	108.89	104.04	106.26	117.75	115.48	109.47	111.34	104.99
104.02	104.03	100.43	104.14	107.43	110.14	110.39	113.46	107.57	107.98	104.71	111.91	108.22	105.23	107.76	106.14	100.43	110.08	106.99	116.52	103.32	109.28	109.02	107.34	112.4	108.98	101.87	104.79	111.76	111.45	110.75	108.64	107.04	103.11	110.15	95.512	107.89	102.93	110.39	100.45	117.41	101.07	100.66	107.89	99.763	107.14	107.99	108.55	102.24	107.64
107.18	105.63	109.77	112.47	107.81	106.45	107.1	107.44	100.7	108.7	110.68	110.79	106.54	102.22	105.88	102.23	91.853	110.07	92.865	109.93	104.56	112.04	104.12	102.01	105.5	101.57	106.81	102.07	108.73	107.52	100.27	106.84	106.48	99.073	108.6	98.315	104.65	105.41	94.173	111.47	111.09	112.37	103.92	105.22	103.8	102.15	111.12	103.53	109.56	106.38
107.61	105.4	108.53	105.93	117.5	110.67	116.88	114.21	112.47	115.41	115.33	116.1	110.33	106.94	113.48	104.65	109.11	103.5	114.93	110.78	113.24	106.35	115.62	109.35	111.83	108.87	108.37	104.73	110.86	110.91	106.14	111.29	101.38	108.87	113.58	107.36	113.1	100.08	112.45	103.71	110.74	106.71	110.51	110.91	107.77	109.61	113.27	106.09	111.4	116.37
101.5	107.41	104.49	115.13	104.76	100.86	112.14	99.805	104.9	108.98	103.52	103.21	101.53	107.81	102.81	104.49	100.16	100.69	100.17	105.94	99.694	96.188	108.93	110.9	108.29	98.659	109.23	110.15	105.2	101.47	106.56	101.83	104.47	117.58	109.5	114.57	109.85	103.58	93.064	106.21	105.1	107.62	102.82	116.77	105.21	112.43	103.92	103.25	98.102	113.46
103.33	107.99	101.73	109.14	114.3	110.96	108.02	101.14	105.2	116.69	106.32	110.31	96.109	113.22	115.41	105.78	98.262	104.38	107.93	106.12	108.87	112.21	97.789	102.68	103.04	100.64	106.36	112.18	104.88	108.47	104.38	100.56	109.66	114.85	114.92	110.32	109.35	112.05	109.77	101.98	104.94	107.45	110.62	118.81	101.92	112.85	114.23	112.98	104.85	106.26
102.23	108.16	99.58	110.2	113.75	102.3	100.72	105	112.63	106.82	101.31	110.06	106.95	104.25	101.46	108.77	98.99	104.61	101.08	109.18	108.73	99.494	110.71	97.705	102.9	104.65	106.5	107.73	99.768	118.91	108.76	105.59	101.71	107.53	103.06	99.392	105.44	109.75	102.22	113.51	102.85	104.71	108.45	100.83	107.96	109.19	99.387	105.15	107.48	101.79
102.73	110.91	106.48	105.48	101.21	107.43	101.01	103.6	100.75	110.23	107.71	100.74	107.14	102.54	104.62	121.02	97.943	103.96	102.04	107.39	103.8	98.607	108.32	104.68	98.97	111.25	102.08	112.45	107.97	105.25	109.23	105.72	109.58	108.7	100.14	108.2	107.92	112.51	96.927	96.256	105.69	104.68	105.47	97.007	102.49	109.09	100.27	104.8	108.77	100.01
103.34	96.635	100.28	101.37	107.87	108.43	106.58	102.73	106.91	110.21	99.399	107.74	97.36	110.89	103.42	95.129	103.46	104.87	107.19	105.79	109.04	101.19	113.57	103.06	102.18	105.58	112.36	106.65	110.48	102.9	119.67	113.41	113.55	112.29	106.67	112.57	108.47	106.75	104.77	100.61	103.02	99.254	105.07	108.04	116.27	111.54	102.27	109.85	98.144	112.94
110.65	106.1	116.44	115.39	95.462	111.62	114.78	102.23	108.09	99.031	101.38	113.13	106.92	100.02	103.97	114.44	101.99	104.21	101.79	106.78	105.61	118.43	115.5	115.99	117.14	112.43	108.87	105.48	105.39	101.45	116.64	111.24	109.77	103.91	112.23	102.26	113.92	112.9	101.32	109.71	101.35	111.96	104.9	113.94	106.72	112.37	102.48	106.54	104.97	99.963
107.85	102.23	111.39	117.58	103.75	104.77	110.09	108.73	112.75	114.59	102.07	104.99	111.2	107.1	114.61	109.46	98.557	103.4	111.11	107.86	111.47	111.16	111.62	108.39	112.82	98.328	113.41	106.15	102.68	110.94	107.3	106.77	111.06	114.74	107.9	106.74	100.38	106.59	98.809	105.81	104.72	109.88	107.02	109.48	113.52	101.64	108.42	109.09	97.802	101.05
106.25	109.56	104.23	108.18	114.18	120.4	107.68	106.6	107.84	104.97	105.71	101.4	102.4	110.18	112.11	99.865	109.25	105.78	94.098	97.403	109.57	108.59	113.25	121.06	106.6	113.4	106.01	104.73	109.87	105.87	99.715	110.58	110.82	112.26	113.59	103.28	98.263	106.09	112.12	106.14	109.34	113.77	109.23	108.44	111.42	110.19	102.31	101.28	110.33	106.63
98.255	97.467	113.29	100.16	104.58	108.8	105.81	102.01	111.35	95.08	104.89	101.66	106.97	100.02	109.37	105.46	102.87	105.87	104.55	106.36	100.37	108.45	103.7	101.03	103.68	103.18	110.74	114.06	106.57	101.29	107.28	101.3	100.95	106.48	107.25	91.317	99.201	108.06	103.17	116.94	103.97	110.71	112.08	93.875	108.32	99.06	106.31	112.04	101.74	107.37
108.87	107.65	99.744	105.55	105.92	113.84	104.71	114.99	102.17	106.15	102.53	106.67	103.2	103.65	109.48	105.89	108.08	115.07	109.89	105.15	111.09	113.1	103.02	111.41	108.42	112.39	114.59	111.37	100.91	116.46	102.59	118.66	110.36	106.13	118.16	114.92	104.73	114.05	113.13	114.05	104.05	99.709	103.24	113.15	110.99	102.16	105.57	109.04	100.44	103.96
98.684	107.95	100.31	95.81	99.78	103.02	102.72	89.244	101.3	97.035	102.09	99.429	90.285	97.925	98.338	88.413	94.521	88.314	102.26	97.443	98.879	100.13	93.954	92.566	94.607	104.43	103.84	96.197	104.45	96.793	104.84	96.837	93.794	98.234	104.74	104.29	100.83	101.96	102.86	89.836	102.22	100.23	101.07	93.798	96.043	99.794	89.67	91.993	99.988	99.035
101.57	100.96	92.896	93.144	97.077	101	95.14	101.31	95.289	103.73	100.57	99.689	101.15	88.092	98.574	99.839	95.604	107.89	100.16	99.182	98.277	96.65	98.065	98.834	94.305	106.4	92.347	92.485	95.596	102.72	89.356	95.261	99.888	98.011	93.059	92.62	104.15	90.582	97.033	96.535	108.53	108.44	104.46	114.65	108.57	100.32	99.608	105.35	98.373	100.99
104.5	111.21	108.05	106.54	107.66	107.38	113.19	108.24	110.98	113.17	98.774	110.8	103.93	108.4	111.55	105.97	114.81	100.67	110.27	98.152	111.3	115.48	107.46	109.47	111.91	103.03	105.65	102.56	105.74	107.06	117.15	112.1	115.84	117.1	115.35	111.09	117.95	102.46	112.13	104.96	108.04	113.21	108.15	108.98	101.76	104.4	112.8	113.42	99.596	101.9
91.293	100.45	91.731	99.099	105.01	98.334	104.49	99.547	98.362	101.96	97.164	102.3	96.48	101.41	100.26	104.05	103.54	98.396	97.096	103.45	93.811	85.68	90.176	98.389	100.94	91.627	102.63	96.977	104.55	101.55	94.747	98.393	100.41	95.607	100.45	98.228	101.56	90.452	99.029	94.911	99.587	96.718	90.179	98.183	96.425	107.18	99.327	101.15	100.77	91.824
111.81	93.828	98.146	104.18	107.63	100.24	106.43	110.5	111.4	107.9	104.74	106.28	109.59	107.53	107.43	108.25	110.25	103.56	111.83	103.83	111.3	93.89	104.87	113.18	104.06	103.02	109.97	106.07	98.611	115.21	100.81	102.45	109.04	109.05	111.87	102	110.87	98.561	105.98	102.37	99.904	106.75	94.692	106.51	104.14	106.97	105.32	108.28	111.22	110.79
109.26	104.53	107.68	100.77	111.13	107.02	99.194	113.97	110.04	99.1	115.01	107.09	103.43	108.43	113.44	103.52	113.82	103.66	110.19	108.64	114.95	98.86	110.48	104.13	103.15	102.18	107.86	103.16	98.937	109.66	101.3	99.492	104.22	105.41	104.5	117.63	112.71	102.09	98.339	112.6	97.596	104.84	112.9	107.07	109.2	100.57	109.63	108.03	114.93	109.35
109.06	104.56	93.021	104.27	104.04	100.83	102.11	106.68	114.53	105.1	106.82	111.36	110.43	105.02	101.91	108.59	108.9	110.86	102.22	103.83	100.98	101.84	105.93	100.68	109.82	105.27	106.02	106.72	102.47	103.06	100.81	111.47	93.181	98.977	102.53	110.04	103.85	100.18	106.25	100.89	114.66	108.61	93.906	108.45	103.54	104.11	106.66	108.79	109.78	105.52
111.36	100.83	111.54	108.27	96.534	109.6	103.43	102.04	106.57	109.21	104.08	111.41	107.55	101.16	109.27	114.84	102.38	112.1	110.18	102.46	105.87	100.21	106.46	114.3	94.744	102.54	111.57	108.56	103.6	111.41	111.02	114.17	106.3	116.61	108.69	106.17	102.97	104	107.26	109.1	110.64	112.18	105.71	100.55	100.48	113.68	98.231	112.48	104.4	108.9
111.47	103.64	95.61	104.16	102.17	104.73	114.59	114.63	103.51	113.16	103.24	106.6	103.32	118.24	114.09	111.82	101.71	111.35	103.15	105.54	107.43	102.23	103.6	104.35	117.93	109.82	108.64	112.31	102.94	111.84	99.62	108.75	107.96	107.75	105.85	108.27	109.36	112.03	108.1	112.06	107.47	111.68	113.35	104.58	105.98	106.97	115.14	112.38	105.13	108.45
105.94	98.297	93.939	96.146	94.71	97.412	94.785	98.357	94.655	94.181	104.35	108.98	89.78	89.822	107.13	98.655	110.56	93.699	95.39	102.15	96.629	103.2	101.34	98.565	101.89	98.533	104.12	109.81	98.6	103.08	89.301	96.358	102.04	110.22	106.19	108.86	99.439	104.85	103.47	93.403	107.68	103.82	107.01	95.386	104.91	108.38	107.08	106.39	100.2	97.222
109.45	99.439	99.006	108.46	99.777	92.839	93.829	95.765	95.951	100.7	98.022	98.196	98.261	102.46	89.123	105.48	102.67	105.76	103.44	92.107	100.99	102.83	95.759	102.86	103.63	103.31	92.203	95.754	102.84	99.686	107.97	93.77	94.073	97.963	92.623	104.83	102.71	99.33	112	98.544	94.001	105.13	97.362	109.15	107.3	103.52	106.05	89.732	94.93	97.05
106.53	103.91	108.93	119.84	106.94	112.03	107.26	110.39	114.96	111.53	105.51	112.79	105.59	106.11	115.36	111.2	104.56	107.83	104.31	109.53	100.19	108.98	108.03	110.72	104.81	106.12	107.48	101.39	112.58	103.31	106.16	111.79	100.68	104.61	111.38	114.55	104.96	106.89	108.21	110.84	102.14	110.8	120.26	108.47	106.51	109.13	107.38	102.87	107.31	101.99
100.58	92.038	101.15	100.82	89.86	96.596	102.76	90.363	93.381	93.806	99.307	95.81	105.39	92.559	101.92	101.78	101.1	93.451	92.116	95.702	99.929	96.496	92.207	98.625	90.177	100.36	95.313	101.09	94.246	107.62	97.137	99.935	86.944	100.6	95.215	102.24	107.19	95.055	97.968	101.97	98.364	103.45	100.86	100.91	100.48	104.3	104.34	100.89	100.3	100.63
114.42	106.47	99.344	109.33	100.74	109.36	114.86	96.286	108.88	109.49	106.33	100.78	102.85	104.79	104.44	104.79	106.54	113.09	98.589	114.43	103.14	100.97	106.13	101.31	95.5	108.13	95.999	105.53	103.85	103.12	101.27	100.28	108.1	112.02	109.87	100.79	109.44	103.5	112.86	105.81	107.28	108.55	103.55	105.03	106.68	107.71	113.74	104.54	107.87	111.86
103.81	108.04	107.75	98.727	107.8	110.35	104.96	110.85	103.75	106.76	107.59	106.14	108.12	99.945	105.14	100.6	105.61	107.17	102.75	110.22	104.46	101.87	102.5	107.39	96.798	100.94	99.132	105.87	108.37	110.01	103.81	110.04	104.03	99.691	102.93	105.41	98.329	97.234	111.49	111.8	101.52	125.86	107.32	109.25	105.32	110.22	107.18	101.47	108.18	107.51
104.58	115.82	107.28	100.36	105.8	111.02	101.59	104.32	105.23	106.22	101.65	110.01	105.33	104.92	98.462	118.56	105.25	112.99	104.95	108.51	106.57	96.875	104.7	105.75	104.56	102.3	100.12	105.76	107.51	111.06	110.44	105.3	104.76	99.575	105.78	110.61	113.2	102.34	107.62	102.04	108.5	98.053	102.47	100.88	108.76	99.23	111.81	115.68	98.929	100.96
92.224	97.542	107.05	102.34	99.486	91.261	101.7	97.778	107.08	96.508	96.895	98.422	101.35	103.97	100.03	91.532	96.596	91.951	102.31	98.492	96.534	95.496	99.358	94.107	100.61	94.417	104.82	102.32	89.84	93.914	95.868	98.9	95.11	84.106	102.32	97.809	100.46	87.572	96.483	100.5	101.33	86.931	97.769	104.38	98.814	104.7	102.81	109.13	90.946	91.427
91.437	97.235	95.966	95.496	101.46	91.938	95.701	100.97	102.09	99.622	95.976	101.43	98.094	91.275	96.849	98.192	98.673	97.878	93.103	103.03	92.678	100.13	90.191	91.749	107.35	101.4	104.92	98.4	97.871	104.73	91.49	101.34	104.21	96.304	100.21	103.65	93.73	92.327	100.06	89.552	101.24	96.394	93.604	95.881	100.4	93.669	106.63	106.04	90.046	95.455
107.68	106.75	102.91	106.74	95.487	98.567	111.41	103.11	111.58	108.61	108.23	105.03	103.85	116.57	106.2	111.69	108.9	108.7	105.45	107.89	100.64	106.06	104.97	108.94	109.52	101.11	105.64	101.25	102.62	114.77	105.97	105.84	101.6	102.14	97.123	102.78	109.13	110.98	107.22	110	101.79	98.177	105.43	108.37	104.79	112.65	101.01	99.513	101.63	101.69
102.77	104.43	106.75	100.42	115.16	99.903	110.15	107.83	103.91	100.58	112.03	114.51	107.86	105.27	103.44	107.77	101.91	109	103.62	102	110.76	108.79	107.12	109.22	110.29	106.01	97.542	106.91	103.68	106.16	104.59	110.97	102.21	118.3	107.63	105.76	110.24	108.7	105.51	106.27	108.65	108.71	110.56	107.72	104.65	114.74	109.62	104.81	101.04	108.25
106.58	109.34	110.3	112.59	121.84	115.56	101.02	112.7	108.96	106.93	109.9	118.61	102.77	106.46	112.6	108.48	116.74	115.85	100.63	112.86	109.98	116.01	115.11	114.22	108.32	113.68	115.78	115.4	104.73	108.68	112.1	113.6	112.36	110.58	109.87	108.74	111.28	104.03	106.35	106.72	117.67	120.95	116.8	117.24	102.68	112.41	108.78	108.62	104.88	116.16
107.75	112.13	108.96	110.71	104.67	106.32	115.53	98.199	103.25	102.44	102.88	108.83	108.68	101.39	108.11	115.15	101.52	116.67	109.36	103.43	109.92	110.79	96.744	105.3	113.17	110.44	105.84	107.5	102.47	105.68	113.19	103.16	102.31	101.21	108.22	112.67	105.5	107.62	117.25	107.34	101.52	107.73	110.16	94.362	105.71	113.03	106.69	110.5	108.79	107.6
114.49	109.71	107.72	107.82	111	103.82	110.27	109.02	105.8	105.03	112.03	106.96	103.07	106.7	107.25	106.01	111.75	105.1	110	113.85	105.29	101.74	105.77	110.79	108.74	106.01	106.19	110.6	112.38	100.56	104.72	100.83	108.68	113	109.69	109.83	115.11	110.3	113.29	102.59	111.78	113.51	101.32	102.37	99.975	107.82	112.75	108.48	109.81	107.69
109.84	102.33	101.62	112.33	104.56	97.757	109.65	102.57	102	97.178	107.77	101.84	103.46	107.91	99.004	104.44	104.66	109.17	97.058	96.015	110.26	102.47	106.85	107.39	103.63	102.06	103.05	107.79	103.62	105.67	103.81	101.12	104.87	109.13	109.12	98.744	100.99	101.79	109.62	96.898	96.45	90.48	104.85	109.05	108.69	104.55	111.19	106.57	100.65	100.95
95.718	110.88	102.86	108.53	105.16	108.9	109.56	108.18	105.97	98.627	102.95	101.08	106.5	108.74	114.08	98.422	106.91	107.87	95.801	105.11	108.06	93.253	105.16	97.179	103.4	109.97	111.27	112.26	99.829	110.67	99.031	100.91	98.478	110.53	107.36	105.01	108.73	103.2	110.65	112.48	98.047	104.27	107.14	105.51	109.5	91.082	111.92	105.49	96.151	99.881
101.15	98.926	107.93	91.733	100.85	96.528	100.29	97.979	94.011	91.635	105.16	93.019	101.98	101.27	99.895	105.34	100.27	98.471	97.687	94.684	108.19	105.31	98.163	97.505	97.074	104.11	98.489	99.661	95.894	108.86	95.966	99.152	101.23	101.53	101.02	114.75	101.38	102.59	91.721	100.92	98.505	99.536	99.317	101.51	100.12	92.827	101.86	107	96.535	97.346
101.43	102.01	111.29	102.18	110.34	106.82	113.57	105.85	107.81	106.48	113.75	119.24	112.42	116.95	102.34	109.5	112.56	110.42	111.8	108.62	99.86	107.75	109.83	106.71	112.6	102.62	114.38	105.69	103.5	107.1	113.53	104.71	105.38	107.51	107.27	111.96	113.37	105.15	107.69	109.35	101.32	109.84	107.71	110.53	100.73	118.34	107.9	114.49	102.29	103.03
108.17	99.88	106.72	98.815	109.84	98.016	102.31	106.28	113.84	110.83	114.29	104.79	105.66	108.34	104.21	107.6	114.48	108.1	101.5	109.83	104.75	105.89	108.4	109.31	104.02	105.71	101.04	114.87	112.3	101.64	109.69	107.13	102.74	111.25	101.82	101.25	113.24	102.01	115.27	110	102.89	104.43	109.86	102.25	119.29	112.83	111.15	101.35	106.01	107.4
109.37	105.9	110.7	104.18	109.06	110.25	114.13	109.4	102.24	108	105.01	104.27	116.84	104.75	113.67	103.44	106.64	111.05	114.9	115.03	109.54	107.05	113.21	111	104.3	109.15	112.32	108.96	113.63	117.74	104.27	108.83	114.56	115.29	110.26	107.09	111.43	113.95	106.06	117.15	113.48	111.75	107.66	103.13	111.23	102.54	107.34	112.37	113.73	114.41
105.01	107.69	103.83	111.04	114.99	111.42	109.67	106.42	103.8	114.53	108.75	110.84	110.76	104.58	106.97	112.47	109.01	106.83	106.67	106.42	100.3	96.656	104.62	109.96	107.77	104	108.02	97.275	106.55	114.48	115.84	112.12	107.79	109.64	116.55	109.28	108.84	113.34	108.63	114.99	105.83	108.05	116.16	116.06	99.291	105.84	114.75	118.53	110.83	103.51
99.697	101.21	98.574	100.17	104.94	94.386	103.37	101.22	96.481	98.326	102.91	100.75	102.08	97.353	94.465	100.73	99.215	98.607	88.232	100.4	106.38	102.89	111.65	97.821	107.03	99.178	108.8	104.65	102.25	107.25	104.68	107.68	103.66	95.65	107.87	104.99	91.671	114.31	98.455	110.43	95.861	104.71	103.39	106.07	104.45	106.61	100.97	100.9	105.05	103.74
110.48	114.84	114.44	113.54	116.22	108.52	107.92	114.3	117.35	104.6	112.89	111.94	114.72	114.69	103.17	111.64	115.9	116.61	119.18	101.51	113.77	113.33	115.98	106.86	111.45	120.56	112.06	110.47	100.35	107.27	108.08	105.19	114.77	113.14	119.29	124.14	115.76	107.44	106.59	109.14	111.95	110.44	122	110.9	112.99	107.45	119.51	109.07	107.56	116.05
108.54	92.848	105.49	88.65	101.17	93.979	99.824	96.927	92.261	92.954	93.534	89.569	93.782	95.397	94.21	99.127	95.551	95.72	105.66	98.052	96.601	92.062	102.81	100.3	90.493	104.41	98.735	99.178	95.846	95.45	103.46	94.831	90.095	109.6	93.461	94.641	91.348	99.588	104.7	97.862	102.33	94.508	97.98	107.87	103	101.55	96.67	95.101	96.762	100.34
111.09	109.43	106.43	106.44	102.28	106.76	106.49	104.32	109.85	113.24	109.22	106.33	104.15	103.51	98.396	104.9	110.36	104.66	103.99	103.01	108.68	111.76	107.06	101.5	107.29	112.31	99.675	97.416	104.33	105.78	106.31	107.91	104.83	105.67	109.56	96.697	100.13	100.69	99.107	101.31	105.51	102.54	104.59	111.37	101.59	106.8	98.599	99.956	103.68	103.55
100.42	96.205	97.717	98.904	104.49	98.369	97.603	87.248	97.899	96.044	96.755	95.347	91.01	97.863	96.139	103.15	90.072	100.01	94.321	100.41	91.258	95.584	91.29	104.25	105.43	101.37	99.063	91.169	98.357	94.784	101.6	95.934	102.17	92.337	95.012	99.995	94.142	103.22	100.19	102.65	93.191	101.58	94.056	106.67	101.41	101.55	98.378	105.81	103.27	93.856
110.23	104.36	112.31	107.08	102.41	105.13	107.9	103.81	109.51	107.83	107.83	107.05	107.12	109.57	109.51	106.92	105.77	101.11	106.05	106.3	105.91	105.16	114.99	103.68	92.998	105.58	100.69	102.92	111.45	103.09	105.82	104.57	104.3	97.885	101.84	99.361	102.6	109.26	111.24	104.66	108.01	99.855	105.59	108.74	103.88	115.57	101.32	108.74	102.32	102.19
119.31	116.84	117.07	105.45	109.76	103.66	119.19	99.6	104.67	113.63	108.34	108.88	107.12	100.72	118.6	114.5	109.62	102.62	114.1	113.53	102.66	112.12	112.85	111.81	111.03	116.21	112.74	112.58	112.42	113.63	116.63	116.64	111.56	108.91	101.99	109.72	117.03	100.53	112.3	113.14	113.38	114.82	113.04	112.73	104.5	104.87	107.73	109.08	113.45	106.67
103.19	112.95	107.33	104.19	105.84	112.24	109.9	109.31	109.23	102.53	110.67	108.51	107.29	97.135	115.13	103.67	120.14	113.08	104.16	106.77	98.401	101.48	106.45	109.77	108.93	111.44	116.92	107.13	104.6	108.81	107.61	104.98	113	111.11	107.09	105.81	112.86	110.87	106.34	109.6	98.954	101.51	107.02	106.71	104.15	107.71	105.19	120.42	105.45	111.01
108.4	114.79	113.57	99.457	111.43	114.63	106.86	109.81	112.35	105.06	105.62	108.52	106.7	101.18	108.01	114.87	105.03	100.91	111.4	107.13	106.66	107.18	105.45	103.19	111.54	112.29	108.44	111	96.632	113.15	104.12	112.83	97.284	104.28	103.05	113.83	108.06	109.43	105.3	116.73	117.56	103.53	106.33	114.15	115.04	104.6	99.512	109.64	106.42	110.83
104.89	106.71	109.14	116.48	112.89	103.48	110.46	96.524	106.66	98.165	107.55	112.15	106.38	98.711	102.5	110.89	106.96	106.75	107.97	104.14	109	105.15	109.55	106.99	110.44	111.1	100.26	97.243	101.44	112.81	108.92	101.14	98.152	113.14	104.64	98.157	108.76	95.183	108.53	98.268	97.152	115.43	97.476	101.97	100.98	111.54	99.554	104.02	102.09	110.71
94.573	109.4	103.49	89.391	103.81	90.782	94.511	106.11	101.98	87.743	91.623	104.4	101.28	99.537	97.219	94.476	93.395	99.955	95.529	100.91	94.953	88.635	96.892	99.895	92.41	98.702	95.021	101.17	92.021	94.275	104.47	97.973	96.488	98.15	93.912	102.09	93.797	100.02	91.561	96.78	93.595	101.24	97.14	97.781	97.495	98.101	94.682	104.39	91.853	97.341
107.42	105.08	106.59	104.73	97.449	102.31	104.72	109.02	113.91	111.9	118.73	101.47	116.18	121.21	108.05	107.92	110.15	108	115.03	107.62	106.81	94.742	101.39	101.18	104.76	109.69	104.71	105.91	109.23	114	112.16	113.56	101.28	114.92	111.55	110.39	105.6	97.41	108.48	106.8	108.81	108.07	110.49	112.02	113.4	110.33	107.42	102.55	105.78	104.95
103.78	90.365	102.08	106.16	101.76	95.523	104.05	98.039	97.965	102.7	103.39	103.35	94.528	106.07	88.076	95.972	96.574	99.828	96.448	104.29	92.454	98.462	103.75	99.103	97.724	100.15	96.648	99.992	99.65	93.378	94.011	102.1	95.184	99.546	91.115	91.38	96.892	95.307	93.89	106.86	101.33	102.69	100.72	107.69	93.178	100.61	103.31	98.278	90.798	100.5
107.05	112.58	100.95	107.04	105.3	115.71	109.93	101.49	112.12	105.15	120.4	110.45	109.91	105.5	107.84	106.56	103.6	111.83	106.18	111.7	105.43	106.85	102.99	125.73	108.63	102.07	106.83	108.32	105.08	109.62	104.39	118.26	107.5	110.79	106.57	111.68	112.83	113.06	114.04	100.94	107.49	106.6	109.63	111.71	113.92	110.3	99.288	104.04	102.51	114.41
107.09	110.13	111.5	106.32	108.51	104.46	111.09	103.3	106.37	106.45	97.77	112.19	109.74	94.174	98.312	106.31	107.1	112.86	103.14	102.22	107.41	104.6	116.37	97.543	104.73	96.239	115.54	109.86	96.398	106.23	112	97.773	110.32	104.02	104.85	104.69	101.13	104.18	103.29	115.5	100.26	110.98	105.09	108.67	104.05	102.89	110.82	105.54	110.03	110.73
103.24	103.84	107.64	103	99.87	105.02	101.56	102.9	99.351	102.07	102.83	100.22	97.708	101.22	109.99	105.06	96.842	100.75	106.14	102.65	104.53	92.754	100.26	95.813	97.971	102.29	98.578	101.76	103.66	100.22	107.61	97.794	100.63	101.31	100.24	97.523	105.77	108.19	104.62	97.236	106.68	110.77	102.69	98.89	109.72	101.92	92.538	95.979	99.677	103.85
103.04	99.056	95.183	97.306	97.465	97.993	94.419	103.58	91.38	96.219	95.751	100.24	93.501	104.67	90.703	96.2	103.27	98.364	89.651	99.625	90.771	92.109	97.995	90.943	95.522	93.252	95.174	104.32	109.31	97.18	97.655	90.928	99.021	99.131	96.139	103.81	98.412	98.648	101.99	97.637	102.88	100.05	92.553	92.19	99.908	100.07	97.732	90.026	98.182	99.509
107.82	102.63	105.09	104.92	102.11	103.75	120.48	98.638	110.42	106.51	101.31	109.48	109.99	100.69	106.61	92.956	101.44	102.77	113.53	105.2	106.88	110.57	101.84	101.38	103.52	107.75	92.536	98.37	103.66	99.701	101.47	102.87	106.3	106.63	97.541	110.44	111.81	102.85	104.92	102.48	114.49	104.74	104.24	109.04	100.98	107.96	99.524	103.1	104.88	107.25
103.86	112.49	115.08	100.44	109.16	102.83	106.47	105.62	106.36	104.53	97.3	112.82	106.36	118.01	110.64	104.39	104.8	103.8	102.48	105.15	103.5	113.29	104.42	103.79	101.5	112.84	108.8	104.95	109.38	111.68	102.85	110.8	107.42	110.06	101.6	105.87	100.32	110.76	108.13	105.49	104.9	104.79	112.19	105.54	101.5	109.9	99.684	99.765	100.17	119.63
102.67	104.79	108.82	106.74	98.107	109.97	105.45	103.94	102.96	108.5	109.86	111.03	112.34	108.58	99.366	96.922	102.91	99.502	108.95	102.92	103.71	105.25	112.7	108.53	101.41	104.65	107.3	92.736	96.491	112.05	113.34	103.11	104.48	102.87	107.98	106.92	103.03	94.363	111.4	102.05	102.63	101.49	98.034	107.7	104.76	103.82	99	118.04	106.11	112.52
104.48	108.64	97.492	108.13	98.97	110.27	106.25	106.88	100.6	102.78	113.24	100.27	108.3	106.01	106.68	100.69	116.89	111.08	105	106.44	99.175	105.75	116.17	92.464	111.4	118.2	100.78	98.115	103.96	102.44	108.72	97.642	104.3	105.52	107.37	102.33	102.44	114.63	98.657	106.3	106.91	108.13	102.75	101.7	105.5	102.96	111.06	107.06	108.87	108.98
104.27	107.41	111.08	104.09	110.65	108.96	103.99	102.28	104.54	101.33	112.95	112.48	109.72	106.98	102.16	109.93	112.93	111.5	103.03	105.17	100.26	113.43	107.79	111.01	105.79	98.106	113.02	110.65	111.28	97.79	106.76	100.79	107.66	110.85	109.3	106.45	107.62	98.961	118.09	112.12	110.98	119.98	100.78	106.58	114.68	110.31	117.32	114.38	110.16	106.32
112.5	100.21	100.59	107.59	99.003	107.6	103.91	94.794	109.26	105.34	100.26	108.98	101.2	109.04	104.24	101.38	105.2	101.19	103.58	106.97	109.04	114	105.42	109.67	107.7	111.42	108.7	110.64	108.9	103.29	100.15	110.42	111.48	100.58	108.62	100.44	111.11	117.32	98.077	100.11	103.27	118.05	104.34	97.717	107.11	104.18	104.36	109.64	106.04	103.68
113.6	103.87	109.2	111.7	116.62	113.96	112.1	105.23	109.96	113.76	99.001	112.51	105.9	110.08	119.65	102.38	121.07	115.8	112.25	110.27	113.8	113.2	115.2	110.19	110.47	109.86	115.38	109.28	115.93	114.81	105.13	106.41	111.59	108.29	118.59	105.71	113.44	114.44	111.13	120.32	106.2	106.29	107.17	117.2	104.52	112.24	116.77	114.22	122.54	109.36
103.75	102.68	104.88	111.93	102.36	109.87	105.26	100.97	114.4	106.16	101.28	103.8	110.06	108.24	116.24	104.39	111.3	113.82	109.35	100.5	107.37	108.81	114.16	108.51	111.36	109.35	101.99	102.15	109.19	114.78	100.74	119.03	98.283	104.84	107.28	95.045	110.87	104.77	109.53	101.31	104.95	108.49	110.92	100.53	104.39	109.32	103.94	111.97	105.86	114.65
94.723	97.576	102.68	94.622	99.665	100.68	96.167	90.31	95.935	111	94.349	98.825	97.188	101.36	94.022	103.93	89.387	90.013	98.641	101.01	101.95	96.394	99.943	102.68	97.6	94.196	102.57	99.511	87.753	102.68	104.56	93.677	99.649	106.28	94.628	99.642	86.26	96.419	92.433	89.179	98.317	97.37	94.911	95.761	96.55	95.512	95.358	86.284	103.09	99.818
104.01	108.13	99.755	101.49	107.9	100.08	100.39	83.471	87.711	101.93	107.58	101.55	103.69	95.851	105.99	97.381	107.79	99.409	100.04	103.83	107.73	98.944	101.79	105.43	98.097	103.39	95.056	96.103	102.51	103.75	96.711	108.39	101.69	97.12	92.654	95.199	97.885	98.507	99.182	101.89	94.335	102.52	102.57	106.41	101.58	106.19	105.99	98.496	106.16	98.309
99.657	96.853	91.993	98.57	102.35	94.166	96.228	100.02	103.86	100.6	109.95	100.14	95.867	103.53	96.084	105.44	98.382	97.495	99.05	97.347	96.789	93.977	97.713	100.01	103.28	89.296	103.54	107.55	100.81	97.904	102.23	109.93	97.629	96.394	104.37	98.892	101.6	99.927	99.136	90.392	100.65	102.95	105.26	98.31	99.278	99.718	97.561	103.37	99.43	102.52
100.84	97.821	95.882	109.71	99.789	106.49	94.665	103.38	109.85	105.88	92.322	90.435	103.2	100.73	97.354	97.762	95.995	101.06	93.534	91.362	93.738	103.92	97.849	102.37	102.02	104.57	101.02	98.891	105.78	94.174	90.78	93.974	94.38	91.937	98.045	96.039	96.638	95.949	101.33	100.26	101.02	95.67	99.611	101.93	98.728	100.63	94.968	100.84	91.402	94.915
109.72	106.34	108.04	103.38	111.78	95.598	103.88	98.746	108.47	113.74	110.4	102.95	111.84	101.46	107.79	108.22	109.21	93.497	98.359	107.85	105.58	101.67	110.87	110.5	101.4	100.11	106.71	105.05	90.435	104.61	94.282	116.82	109.6	101.02	103.18	110.27	106.03	105.37	111.65	104.43	108.38	103.31	108.19	110.96	106.98	108.69	109.39	103.52	105.18	103.82
109.98	108.18	107.2	105.5	104.02	103.84	101.57	102.09	111.82	98.139	100.15	111.08	105.62	97.407	123.3	110.75	106.39	106.68	103.05	99.802	98.187	111.11	101.06	108.26	104.3	106.32	103.02	102.99	102.51	103.85	101.9	100.59	106.34	101.12	117.57	106.3	109.03	103.29	102.65	115.84	106.33	102.37	115.91	98.927	109.67	101.01	111.04	103.8	109.61	105.03
93.712	98.626	97.074	103.92	103.65	99.262	106.49	110.59	99.437	96.191	100.37	85.763	100.68	102.3	98.341	101.03	105.48	97.519	94.25	105.07	101.61	108.57	105.29	95.273	101.31	95.646	95.523	103.87	105.03	105.1	94.079	98.868	101.48	95.049	101.44	103.55	106.47	92.205	104.1	93.541	105.31	99.053	101.02	95.898	101.87	91.565	99.3	102.78	100.9	94.984
104.62	99.33	107.13	106.2	112.98	109.78	113.7	104.91	107.16	104.09	107.34	109.65	109.62	108.58	108.85	103.57	101.52	106.95	97.82	114.56	110.06	112.56	109.59	103.01	106.33	107.62	106.63	110.97	106.6	101.11	104.68	113.72	97.03	99.635	111.13	102.07	113.43	100.63	107.18	101.58	108.61	111.89	111.01	104.6	112.02	116.79	114.37	108.68	109.9	113.03
112.88	99.169	108.32	101.99	101.99	111.3	112.66	106.46	110.44	99.818	108.27	95.076	114.29	95.564	106.22	103.86	102	101.19	109.01	107.25	104.91	102.04	105	108.2	103.61	104.04	99.804	98.033	104.42	113.02	102.07	105.44	102.83	105.11	108.41	110.57	99.425	110.79	105.98	110.33	107.17	101.69	105.12	110.62	110.95	100.23	111.15	101.86	105.54	110.45
111.17	110.74	105.28	109.29	98.483	102.64	99.89	108.58	106.98	108.54	102.7	104.68	108.77	103.08	107.05	103.87	106.63	105.68	108.54	105.9	105.29	102.2	110.06	98.078	107.7	103.58	103.09	111	113.83	109.64	109.33	104.25	105.43	104.73	107.88	117.58	109.03	113.1	103.44	103.9	103.7	105.05	107.02	112.18	111.26	105.58	104.99	100.68	103.87	102.37
105.84	115.4	114.17	100.45	115	114.64	119.92	114.53	101.47	110.49	105.55	101.75	112.5	119.8	108.07	116.05	113.01	108.02	110.48	113.95	109.12	108.12	104.92	108.29	101.56	101.1	116.33	115.66	99.923	109.74	109.27	103.44	108.21	106.9	114.93	99.309	105.06	106.16	111.9	108.75	107.58	104.1	117.16	101.29	94.782	108.32	110.83	110.14	100.08	103.25
114.02	103.33	108.58	98.726	106	106.42	113.66	105.65	106.6	111.59	100.69	107.7	109.14	111.18	108.59	98.032	102.97	104.43	100.83	103.8	107.9	109.75	107.7	109.13	108.15	103.86	96.46	112.39	101.17	99.433	106.26	108.19	110.4	107.91	106.33	111.23	99.221	110.59	103.21	108.42	108.14	105.92	106.88	104.12	106.84	100.67	108.65	100.84	98.035	103.5
101.86	114.84	106.25	111.73	112.37	113.05	105.5	112.98	112.13	101.77	95.709	102.53	106.16	106.49	109.32	106.15	109.62	106.01	111.1	103.79	107.07	109.24	106.54	103.1	113.22	102.55	103.59	103.32	110.59	99.483	104.62	101.94	97.642	102.77	105.36	111.82	103.6	99.89	103.68	95.585	107.88	109.15	109.91	102.72	107.26	107.28	111.12	105.48	109.55	96.28
112.85	101.8	108.34	108.86	108.81	103.23	104.73	102.69	109.42	107.78	99.379	112.76	101.33	100.1	112.79	108.33	115.93	97.232	109.08	104.2	107.26	111.17	101.38	96.691	103.08	107.78	112.65	100.69	108.03	99.725	111.78	112.8	96.67	107.01	115.37	100.08	108.93	104.39	108.87	111.9	101.64	108.63	100.04	111.95	96.525	107.17	102.24	107.92	112.19	109.44
109.31	101.12	104.27	109.78	103.77	94.856	106.41	105.58	107.26	101.11	110.34	111.97	109.02	109.22	102.66	107.24	110.53	101.75	103.17	103.64	97.313	105.99	103.96	100.8	104.08	110.31	104.23	104.19	104.65	101.6	100.52	117.48	106.48	106.38	110.51	103.55	100.42	107.56	106.73	112.24	102.82	109.49	101.56	111.39	99.196	107.38	104.27	104.59	106.51	100.2
100.21	103.95	107.99	110.2	103.15	100.76	93.501	96.196	98.749	93.669	89.962	110.63	102.69	101.01	101.11	103.16	97.423	95.577	97.679	99.484	103.03	97.787	105.02	104.84	97.381	106.84	101	102.74	91.785	98.249	96.597	104.48	107.9	103.21	98.415	106.24	108.12	102.59	90.439	103.25	99.837	99.306	97.797	93.393	98.424	93.907	102	100.94	104.42	99.849
106.21	101.16	105.41	97.419	104.64	100.43	108.72	108.63	111.38	112.71	110.73	112.22	109.4	112.87	101.8	108.6	94.188	101.97	104.23	98.298	114.95	94.9	101.79	106.14	97.821	102.7	111.53	109.97	103.9	104.54	105.9	113.96	102.01	113.13	108.38	105.74	102.7	100.77	109.24	112.43	101.78	110.87	107.13	104.36	97.791	96.477	103.89	112.22	101.81	106.64
113.6	105.37	107.53	113.58	105.15	107.98	109.39	112.99	107.18	108.71	109.97	119.93	108.86	107.39	104.23	112.33	108.6	113.96	102.91	117.97	102.68	112.72	116.85	106.96	110.64	106.52	109.3	105.02	102.84	103.12	100.66	103.45	105.17	111.38	115.03	106.93	109.28	107.77	113.74	99.596	115.73	114.52	111.87	106.48	95.507	105.17	110.34	101.9	114.95	107.96
99.983	98.698	105.29	101.78	98.695	98.987	102.46	99.055	92.89	109.29	103.03	93.704	105.23	104.06	102.88	100.33	102.52	102.36	104.57	96.572	109.96	101.74	111.59	95.289	105.3	98.645	95.825	98.91	103.45	97.611	104.77	98.442	98.717	113.27	98.585	100.43	100.15	96.315	92.847	99.297	103.35	94.29	95.83	110.67	98.863	106.06	100.09	104.77	103.81	96.907
100.19	92.086	103.8	100.09	101.99	98.579	106.85	93.762	98.033	101.02	95.216	106.7	104.03	90.911	101.57	105.21	97.713	97.986	91.612	93.996	89.688	108.3	99.215	90.948	92.287	100.05	92.006	102.59	92.617	94.598	101.76	92.681	103.25	95.815	97.31	97.677	98.615	95.27	96.631	100.47	96.008	95.737	99.118	101.76	92.284	96.803	98.343	101.21	96.307	101.69
103.46	95.411	105.51	106.07	105.17	94.907	97.466	95.205	92.531	89.856	93.029	100.24	101.05	94.465	100.66	100.13	89.885	105.95	98.686	89.695	93.708	92.732	97.371	99.842	95.236	105.15	96.695	92.689	99.023	96.521	93.83	86.833	98.493	105.83	96.276	87.916	82.026	98.006	97.898	96.091	98.145	92.132	103.71	102.73	97.377	93.428	98.394	102.08	90.697	101.46
109.79	115.96	110.16	111.86	100.53	108.66	116.23	101.68	113.57	114.2	111.68	120.26	111.22	104.05	112.12	113.02	110.05	114.1	109.14	107.63	107.45	110.75	107.01	103.8	113.47	109.44	113.37	110.17	114.9	99.959	103.31	113.95	107.95	111.06	105.41	107.19	112.26	110.7	112.63	115.62	106.17	103.3	108.31	102.58	118.13	117.75	117.84	101.66	114.16	103.62
104.75	105.59	97.128	104.08	115.57	104.55	105.58	110.84	101.95	108.36	107.09	107.5	101.3	109.22	107.94	106.49	106.39	113.32	97.451	106.93	118.71	102.5	110.06	103.69	109.83	102.86	110.48	106.3	106.72	111.08	106.74	113.22	105.01	116.66	107.65	97.275	107.38	111.73	107.72	99.178	103.23	114.87	113.99	118.64	108.01	113.87	113.8	103.61	109.77	107.85
111.29	107.66	101.38	106.02	114.14	101.08	105.79	110.88	105.69	107.63	110.27	104.43	98.546	105.24	104.51	107.99	95.358	114.62	99.931	104.79	118.38	115.24	110.03	104.07	102.72	111.2	110.71	107.27	106.75	107.2	104.62	107.17	108.51	107.4	106.95	111.43	111.41	102.49	109.78	111.01	107.62	106.57	118.78	98.669	111.56	113.19	113.68	108.72	100.53	113.79
99.28	101.4	104.29	114.8	101.77	100.51	104.01	104.46	111.63	104.68	107.84	111.93	105.61	104.39	110.32	101.28	109.01	116.63	110.24	114.74	103.06	105.56	98.158	103.25	99.147	104.88	103.4	103.95	107.69	107.81	110.96	104.51	102.26	103.54	110.05	105.32	106.22	102.37	111.36	105.66	101.97	105.61	104.88	103.21	110.49	109.94	104.96	109.08	112.89	112.25
113.14	108.08	110.15	110.85	97.077	106.68	114.22	103.34	108.8	112.3	109.93	104.78	109.72	106.07	105.44	106.11	101.76	110.14	111.88	104.18	106.27	105.29	107.25	106.63	107.34	102.96	110.21	107.17	106.21	111.06	115.68	103.33	106.18	115.78	103.6	110.25	96.3	109.62	96.801	112.55	98.725	102.41	107	110.64	109.56	105.8	103.97	114.63	109.26	110.57
104.5	91.351	94.07	94.105	106.39	97.477	94.323	99.833	95.256	95.156	92.837	95.338	93.656	100.67	102.87	109.1	102.36	99.571	90.909	89.887	93.818	91.443	93.679	104.03	92.522	95.443	91.556	94.256	104.2	96.827	102.53	88.86	101.04	103.87	102.03	97.329	95.809	95.071	96.228	99.509	93.53	93.155	94.959	101.11	96.218	99.119	97.764	101.47	94.918	96.536
109.05	104.82	124.78	101.68	113.87	106.69	99.012	121.14	114.44	108.53	104.71	102.94	101.61	116.1	105.42	112.26	110.6	105.27	105.86	103.57	105.8	108.6	105.13	101.21	107.86	103.43	107.46	111.09	95.174	111.56	104.97	103.3	110.47	103.75	111.42	110.54	101.45	113.18	108.1	108.64	109.01	104.99	101.18	99.354	110.29	108.94	109.85	99.138	116.75	110.63
100.37	98.577	109.81	104.96	104.85	102.69	97.137	111.48	108.78	108.07	108.4	111.17	101.87	106.99	101.82	102.85	108.65	109.9	101.13	110.21	106.42	103.07	105.12	111.78	114.86	108.9	100	106.37	105.72	107.93	106.24	103.65	112.37	107.8	108.79	102.94	109.79	100.13	108.82	106.27	110.09	100.17	114.48	106.47	103.02	109.17	109.43	105.38	110.97	105.7
108.38	115.25	103.02	110.99	99.646	108.44	112.31	108.5	99.884	106.45	102.06	107.55	107.67	110.81	113.18	108.52	109.39	103.45	100.25	114.53	106.09	103.81	103.02	104.94	111.02	105.18	104.26	112.11	110.41	115.78	108.23	98.5	112.27	100.36	105.12	105.24	103.13	108.89	102.05	111.62	109.68	100.84	113.48	107.61	101.89	108.36	105.95	105.53	109.72	111.45
111.39	106.87	109.21	106.97	93.353	110.33	102.51	106.5	98.235	109.34	103.55	103.34	109.86	111.26	101.57	103.7	110.28	109.03	111.5	104.82	108.39	101.26	108.9	115.88	103.8	104.84	114.21	116.13	97.651	111.45	103.29	114.09	115.38	104.95	94.591	111.07	109.17	111.36	107.59	109.28	111.99	106.59	106.08	112.44	106.86	108.97	112.89	104.76	109.37	105.88
110.68	105.09	107.14	110.4	105.55	109.32	116.49	100.97	106.88	109.35	110.14	96.095	112.19	108.49	108.95	106.95	110.99	100.59	102.03	104.25	107.26	112.76	110.93	99.64	104.22	107.77	108.33	111.74	98.658	102.49	110.14	101.73	109.47	103.61	111.65	108.93	115.52	109.93	102.22	99.612	111.31	102.42	107.95	111.43	101.69	103.4	107.96	106.27	106.41	102.97
103.03	99.869	107.29	105.24	109.01	100.21	104.84	102.37	104.81	96.164	98.808	115.04	102.89	102.69	102.76	102.44	113.36	98.005	104.28	107.27	108.55	110.61	111.79	108.8	111.74	112.84	113.66	112.32	108.63	102.1	104.99	110.11	101.26	106.75	103.31	101.45	104.91	104.67	106.68	104.37	109.75	102.39	104.7	103.43	105.28	101.9	109.52	111.45	102.86	110.49
99.041	95.419	116.83	106.51	113.57	109.56	101.9	102.39	100.87	104.79	102.32	110.04	107.28	107.92	103.59	109.28	104.83	108.31	104.2	103.79	110.43	101.93	106.27	106.01	112.85	112.68	110.37	109.77	104.95	102.01	109.99	101.06	103.12	99.242	102.27	104.05	100.82	108.89	107.69	105.54	101.22	99.343	103.02	100.55	109.28	98.725	104.03	97.421	108.04	101
112.6	104.71	107.07	110.37	98.755	113.2	93.245	104.47	106.14	105.02	115.71	103.6	113.72	102.79	106.2	112.1	103.01	102.47	102.15	105.63	108.66	100.14	109.29	102.19	106.74	100.25	106.58	105.28	110.16	110.3	113.81	107.79	111.01	103.75	100.82	105.97	106.58	111.98	106.51	101.75	104.11	108.36	101.74	98.159	105.52	104.51	102.36	112.47	109.3	108.37
113.2	109.99	107.53	109.83	108.59	109.79	101.85	115.99	119.36	107.75	105.48	106.46	103.34	109.05	104.7	108.78	103.85	103.91	105.4	108.88	118.78	101.46	109.13	121.18	107.48	105.76	108.65	102.33	104.35	114.46	109.69	108.93	101.71	105.65	109.88	103.98	110.2	103.73	113.11	114.69	109.2	108.31	100.77	99.856	105.68	105.06	100.06	105.19	103.61	108.15
107.2	113.41	101.99	100.54	105.14	114.08	107.15	103.45	112.32	106.62	105.03	106.12	104.86	107.83	107.41	109.43	113.91	105.92	102.89	108.7	101.33	103.96	105.01	107.61	112.81	103.61	105.19	114.68	97.614	99.97	100.9	108.59	108.92	116.85	105.37	110.65	109.73	101.38	99.968	115.29	105.33	104.03	107.74	100.13	102.73	98.968	106.12	115.49	106.29	101.73
103.73	96.123	99.134	93.237	101.15	97.986	98.721	98.792	95.221	96.936	107.8	102.14	91.573	98.695	100.32	98.39	98.863	109.17	89.124	104.51	97.938	97.648	94.838	97.439	105.63	99.823	101.38	95.055	103.53	92.551	91.746	95.474	97.95	97.64	97.265	97.501	99.728	94.694	97.176	104.33	110.69	99.957	98.701	100.59	94.199	97.693	96.636	107.12	93.287	108.32
97.037	101.8	95.912	101.98	105.76	87.068	106.14	102.9	100.5	101.46	102.97	100.14	104.21	106.25	102.92	95.606	98.398	85.599	107.96	97.487	101.42	100.58	95.608	98.733	98.938	109.57	97.206	93.877	92.838	96.641	95.73	97.923	110.77	99.016	101.78	114.82	97.362	102.42	105.11	90.381	97.378	105.62	104.74	101.4	90.526	89.643	104.39	99.234	90.185	101.9
109.58	110.85	108.54	110.55	105.24	116.59	106.46	106.73	109.37	106.8	106.15	104.18	102.32	110.6	110.23	110.52	100.96	107.23	103.92	110.86	110.52	110.08	110.63	109	112.42	116.83	107.21	118.62	104.65	108.19	108.83	102.82	112.78	117.86	113.78	105.63	106.31	106.78	118.26	106.96	109.59	109.58	103.01	98.772	117.86	115.12	105.7	109.53	107.36	111.36
93.636	101	100.23	91.847	104.74	94.254	102.08	103.47	102.75	92.41	96.792	95.3	100.85	97.059	97.682	93.132	104.56	106.64	93.291	101.57	100.09	98.984	107.37	100.16	96.627	100.83	99.001	106.59	93.883	93.021	96.294	97.025	86.083	96.346	93.11	98.38	87.314	93.667	102.11	99.207	94.195	103.89	96.777	103.16	89.424	95.665	95.325	96.2	94.329	101.73
102.69	99.955	100.89	106.11	108.32	98.856	105.76	116.86	110.68	112.12	115.02	100.11	102.31	111.3	102.73	102.68	104.16	107.31	112.88	104.42	101.86	102.02	97.557	108.29	96.379	107.39	113.99	113.52	111.09	105.57	94.909	102.55	111.97	102.62	111.41	103.02	105.68	97.691	109.85	100.11	103.75	117.25	110.84	107.65	106.55	104.74	112.2	107.84	98.392	105.89
109.56	105	110.62	107.38	116.08	113.63	112.51	110.49	112.56	99.429	108.06	112.32	116.1	103.26	109.12	110.57	105.77	115.34	103.57	115.83	112.98	104.11	111.94	100.78	117.19	105.55	109.32	98.769	102.04	107.26	106.12	98.886	102.89	107.62	108.82	97.947	103.94	109.94	102.04	122.55	106.37	103.63	105.15	114.33	101.41	107.23	108.61	105.04	97.771	112.79
107.19	106.13	106.31	106.19	108.31	112.13	105.8	106.67	98.77	103.01	110.38	104.19	110.28	109.64	110.12	103.61	111.88	101	109.88	111.49	102.09	107.95	107.2	101.7	100.25	101.78	101.51	109.79	100.32	100.54	108.35	97.764	111.53	95.325	99.144	108.03	104.99	108.11	112.35	103.72	111.39	102.56	101.44	105.26	107.66	103.2	98.11	111.95	106.14	114.56
101.81	101.07	102.85	99.178	108	103.73	105.57	92.511	100.97	102.43	102.25	103.74	100.48	96.764	99.912	100.68	105.94	100.4	98.358	82.884	96.146	103.87	99.749	98.75	103.1	108.44	101.21	94.929	98.829	102.19	95.585	103.57	103.44	100.12	100.16	89.993	96.274	103.51	98.661	91.16	94.383	102.8	93.723	110.15	99.442	110.38	104.48	98.27	92.211	93.76
118.16	106.82	113.84	107.69	102.85	117.56	103.63	109.39	100.08	101.2	107.7	106.68	106.08	110.22	100.83	99.066	105.41	111.29	105.51	112.31	123.17	109.03	116.55	110.78	105.85	112.98	112.48	102.69	105.37	103.27	106.41	110.84	105.14	113.19	114.85	112.25	101.61	108.72	104.09	118.45	114	105.8	109.06	106.23	110.26	107.17	106.69	102.04	106.93	106.81
110.39	110.6	106.76	107.63	100.31	106.99	112.02	113.06	104.81	108.36	112.62	100.1	105.93	115.14	103.37	103.89	106.16	110.38	115.37	112.66	105.37	109.46	103.8	95.093	103.48	107.35	106.8	103.58	100.98	102.09	117.38	104.87	103.41	114.4	110.08	106.05	105.42	101.5	94.873	102.96	117.01	101.85	111.65	100.29	109.21	102.2	111.41	106.33	101.48	101.54
108.88	111.72	106.54	100.27	107.58	95.109	108.68	103.47	102.54	102.23	110.56	98.046	106.9	99.048	94.959	96.189	107.34	105.21	99.485	99.792	106.24	107.75	105.32	108.34	101.15	98.371	106.76	103.97	100.16	98.968	104.51	100.82	94.812	99.541	102.05	96.357	94.995	107.01	109.12	103.47	94.864	103.57	101.06	110.42	105.11	107.43	108.82	104.36	94.846	108.9
98.667	94.163	83.383	94.381	99.995	107.11	101.96	97.204	92.187	98.538	97.02	100.14	93.238	101.77	98.037	89.141	99.517	97.87	97.513	92.967	97.326	96.78	101.82	102.48	96.199	100.73	97.034	95.483	99.874	95.057	100.74	103.65	98.167	98.963	100.38	99.554	96.134	88.584	98.119	93.424	92.778	97.519	109.17	102.33	97.68	90.612	97.504	93.101	95.835	85.336
103.4	106.82	93.355	106.31	105.16	100.52	99.564	108.21	99.319	103.42	96.016	97.651	96.879	104.32	98.144	108.77	93.694	100.26	102.06	91.463	103.32	97.118	101.86	102.67	103.82	102.22	100.1	96.948	88.626	103.01	89.888	106.37	103.4	100.42	102.05	96.86	96.389	98.608	97.852	96.852	103.25	93.286	104.71	98.587	107.91	89.273	98.289	104.92	98.856	108.15
95.996	100.18	99.781	102.13	95.224	94.857	102.23	98.023	89.866	95.738	99.909	94.277	96.578	99.098	102.43	104.96	97.292	96.697	98.199	101.91	94.526	101.72	89.785	93.186	96.66	95.542	99.849	93.466	96.442	93.014	105.65	91.887	102.09	96.004	101.48	105.82	100.2	96.465	100.18	89.817	92.511	94.572	94.328	95.635	102.33	99.336	95.31	98.287	91.072	102.83
106.86	105.32	118.21	105.02	109.68	109.14	113.4	105.72	108.45	108.33	107.59	103.02	110.55	106.58	105.75	107.7	102.35	103.99	103.98	108.94	105.44	110.36	107.49	118	103.58	115.07	102.11	108.84	103.05	98.673	109.83	100.97	111.4	98.318	99.159	112.32	101.45	103.15	113.84	102.7	108.36	100.8	110.32	105.59	102.4	106.9	103.95	101.2	103.99	106.59
110.03	108.25	112.22	100.8	100.47	108.29	99.848	107.57	99.485	104.82	101.13	108.15	111.06	108.78	109.87	99.797	104.77	102.48	104.91	112.94	110.68	107.48	104.69	101.47	103.29	105.18	111.86	104.03	111.94	104.84	117.28	109.77	108.03	102.93	101.95	103.98	106.2	103.31	106.8	112.54	100	109.2	110	108.44	110.64	104.28	109.73	101.83	102.74	109
104.93	105.26	103.89	101.62	106.41	102.16	105.23	102.45	110.94	103.64	101.95	100.53	98.309	104.99	109.05	114.16	110.13	107.69	113.08	101.76	102.12	106.28	104.59	115.98	104.27	107.96	109.62	106.37	100.84	109.48	111.18	114.25	103.64	107.25	99.873	110.25	111.64	103.47	99.229	103.64	104.21	105.55	105.73	102.74	110.25	104.94	105.28	113.28	102.21	105.56
114.46	116.31	114.71	102.51	101.91	108.07	99.361	97.913	106.35	107.06	115	101.14	107.74	108.26	103.74	100.33	109.11	103.64	106.87	107.34	110.87	105.27	105.34	96.184	94.309	108.47	104.21	112.09	109.11	103.74	114.84	109.23	110.19	102.25	102.11	106.67	94.972	98.106	102.97	99.752	108.32	112.36	105.87	109.94	107.28	104.77	103.71	104.44	100.47	106.42
108.04	107.54	102.73	97.57	104.86	103.09	96.324	118.42	109.88	99.892	101.43	107.96	101.25	107.36	114.91	113.27	113.33	100.8	110.05	103.7	104.97	107.08	99.3	104.79	100.11	109.52	109.75	105.6	112.59	106.74	102.04	103.25	104.96	107.7	106.91	106.31	109.76	101.56	98.905	109.57	105.92	119.39	99.155	118.52	105.13	106.08	111.79	103.51	103.51	109.86
109.74	103.28	101.45	99.444	109.32	111.49	101.78	107.77	105.73	108.5	93.375	93.258	101.55	102.52	108.73	112.18	98.471	103.48	105.8	99.532	103.09	111.3	102.41	102.46	108.98	106.82	101.84	109.72	103.97	108.44	112.05	107.69	106.38	105.13	102.31	109.52	108.71	108	108.97	102.56	89.056	105.51	104.28	104.8	110.21	102.54	106.09	116.22	97.868	111.53
111.67	106.05	109.89	107.45	105.31	105.71	108.27	105.5	112.9	105.86	104.71	110.23	104.71	107.53	109.18	102.39	115.24	104.64	105.98	112.07	102.62	108.53	112.08	114.91	115.35	105.2	108.34	105.87	104.27	102.36	104.26	111.22	109.89	111.18	111.18	115.96	104.77	118.08	113.8	113.24	114.87	106.69	106.92	110.92	101.57	106.23	96.993	109.46	112.19	108.2
102.1	90.772	96.572	100.1	93.036	92.986	103.47	97.255	97.845	100.19	97.794	96.838	96.731	90.403	94.491	103.75	103.04	102.79	96.84	112.95	100.03	96.338	104.03	91.153	98.22	105.72	98.155	96.825	112.9	96.447	95.411	102.24	96.156	108.43	104.8	97.694	98.391	110.78	104.08	93.958	97.772	104.5	100.08	108.67	102.21	99.504	97.093	93.644	98.862	108.02
110.01	116.34	105.22	105.31	111.26	108.34	110.36	101.72	111.94	117.79	106.1	101.04	101.48	101.37	105.04	112.11	109.35	108.24	106.94	107.83	110.21	97.118	108.29	98.884	102.68	104.21	103.5	103.64	101.91	101.53	102.15	112.04	109.53	102.92	107.97	104.84	102.76	105.11	108.85	100.78	115.58	107.91	103.62	112.29	102.4	102.61	105.92	112.11	112.92	111.86
101.9	109.16	97.606	99.424	98.607	94.072	95.462	102.12	102.29	100.83	102.29	105.48	95.439	98.258	98.438	102.66	92.66	88.531	104.25	97.057	99.412	93.358	98.198	92.519	93.21	95.721	99.477	97.071	107.14	98.666	100.12	94.46	90.794	93.348	99.407	97.496	89.9	98.267	85.33	102.5	103.91	98.196	105.66	91.801	96.011	100.62	104.6	99.691	93.487	100.26
96.57	98.707	103.24	96.657	106.83	103.28	100.59	116.95	104.48	96.186	106.09	91.843	100.6	102.69	108.27	103.1	103.93	97.511	96.328	107.12	102.55	101.66	94.832	99.066	103.33	94.151	97.301	102.78	95.708	89.28	106.51	102.16	104.3	100.42	100.68	102.74	99.347	95.874	97.07	91.593	101.8	98.876	98.55	101.45	101.22	110.24	94.982	98.75	99.654	99.707
115	104.05	100.61	111.77	108.9	101.53	106.24	108.48	106.34	106.42	108.49	108.49	109.7	107.69	109.9	103.14	111.75	107.79	102.94	107.37	116.54	103.1	111.59	110.33	99.648	99.626	100.61	117.36	111.47	113.78	101.12	103.03	105.98	98.227	97.676	106.1	113.96	105.91	103.19	107.6	111.38	98.223	111.88	109.04	101.94	104.37	106.82	111.42	105.96	114.63
116.6	111.97	109.66	106.57	112.79	111.41	107.24	97.616	102.61	104.35	109.45	100.1	107.98	99.266	104.23	110.32	101.76	107.76	102.76	101.3	103.25	100.77	98.843	104.28	99.225	107.79	100.3	108.82	108.82	114.17	107.74	108.67	95.714	98.72	103.39	107.11	109.45	104.45	101.36	105.08	116.5	99.844	105.97	109.98	103.29	98.301	101.31	98.988	116.51	103.97
107.09	105.95	105.44	98.814	96.55	104.92	114.05	107.1	113.12	106.45	104.37	110.83	115.24	110.05	106.92	105.67	110.95	104.82	100.36	93.017	108.42	108.89	107	107.61	113.69	102.02	114.16	104.05	110.46	108.69	112.38	105.74	100.73	111.93	103.64	102.73	115.36	112.73	100.88	99.474	115.88	109.03	110.86	103.28	102.41	114.32	107.01	96.63	115.61	102.27
103.17	109.88	99.139	103.55	115.43	108.08	111.66	111.03	101.41	111.79	108.52	110.69	116.86	104.62	107.19	107.73	112.83	98.558	100.18	113.38	109.5	112.45	119.59	105.78	109.59	102.87	106.91	100.95	108.78	106.92	106.24	108.92	105.77	104.99	114.02	102.57	111.28	106.44	109.9	112.18	112.2	109.9	105.71	109.33	102.87	107.74	109.17	121.04	109.69	109.82
96.428	106.92	98.9	107.4	106.43	104.59	114.31	100.5	106.53	107.43	110.6	103.2	118.24	107.36	99.33	107.69	107.67	97.223	104.89	110.65	103.76	99.585	112.82	102.37	109.79	117.53	109.83	111.02	106.86	107.25	113.11	107.53	101.98	112.37	103.11	100.22	96.158	94.682	114.43	103.25	103.96	94.633	109.41	113.23	104.6	94.814	114.38	109.94	106.34	98.121
109.87	102.53	104.89	103.42	108	111.12	105.65	110.28	108.27	109.48	111	119.36	98.563	105.49	106.21	107.9	111.06	109.04	106.2	108.75	113.98	107.95	110.82	105.72	105.74	119.92	118.1	102.24	101.74	111.74	98.616	113.38	112.14	105.88	114.22	105.32	108.72	106.13	98.273	105.26	108.09	113.66	108.46	112.11	110.25	108.88	103.47	108.09	107.64	113.25
107.59	112.46	111.58	106.88	108.24	109.26	111.46	108.57	109.24	106.39	105.19	108.72	113.51	110.07	107.72	115.75	113.62	103.18	109.07	110.93	118.51	112.68	106.4	106.63	105.6	114.43	110.63	109.91	109.36	116.59	106.1	117.61	116.96	114.17	115.06	107.64	106.45	109.52	119.44	106.83	102	122.88	110.5	111.21	110.92	105.64	104.28	105.12	101.74	116.25
107.27	98.525	112.87	99.397	106.12	98.354	103.86	101.43	93.717	104.7	102.58	111.22	106.64	104.77	109.73	110.61	100.1	102.47	102.85	103.33	106.12	99.501	107.5	107.92	96.369	106.91	109.95	106.22	117.13	116.34	102.64	111.9	100.82	111.23	100.16	101.15	95.795	101.23	100.12	104.13	104.57	110.71	114.18	106.52	102.26	110.12	108.66	111.85	99.81	108
102.62	96.994	107.55	104.74	113.13	97.865	102.82	106.62	101.57	109.85	110.59	102.43	107.74	114.77	108.82	110.13	102.06	108.77	111.9	112.2	110.44	110.12	107.74	105.52	105.17	109.19	111.14	105.71	103.5	103.28	106.5	102.95	96.711	102.38	102.38	107.08	110.55	111.03	103.47	111.3	103.11	106.23	94.813	107.88	103.39	114.4	102.77	103.43	101.14	111.49
116.1	112.29	103.03	108.91	110.5	104.37	112.4	111.63	106.2	112.11	111.12	100.99	105.35	98.738	105.22	106.72	108.54	113.94	101.64	114.08	111.43	107.87	112.2	108.14	102.86	114.88	111.81	103.08	119.93	108.56	103.8	110.4	110.91	99.537	103.42	104.71	104.26	110.33	112.83	122.99	107.51	108.91	118.26	109.56	117.89	109.09	101	116.26	104.65	112.96
110.19	109.86	109.06	95.619	98.057	112.4	107.42	106.03	103.09	102.38	109.01	105.08	102.45	104.83	98.112	114.3	106.68	101.28	107.56	104.61	102.92	108.56	99.673	98.359	102.66	111.55	101.81	109.48	102.84	102.55	103.99	101.77	108.59	106.76	110.36	110.92	113.82	106.48	105.46	110.02	102.3	110.33	103.94	107.02	119.28	101.39	113.77	109.98	110.76	104.26
113.7	102.13	100.65	107.16	104.14	110.4	113.04	106.77	109.7	108.32	110.07	110.87	114.41	114.2	106.54	111.01	98.929	106.58	103.65	116.43	110.13	104.84	109.91	112.97	105.56	108.15	93.445	116.45	103.09	103.13	109.13	108.73	111.33	107.62	104.61	119.4	109.95	107.35	106.46	115.26	101.62	118.63	109.12	101.92	105.86	111.39	109.08	107.75	107.84	104.18
105.12	103.26	105.38	98.466	99.492	107.43	102.93	100.65	106.75	106.46	111.05	113.09	102.12	106.82	115.31	103.64	107.16	101.42	102.87	107.97	108.74	107.3	107.24	105.15	99.148	101.38	112.55	105.64	94.998	107.75	108.59	100.58	100.79	106.4	106.99	109.5	100.77	105.69	100.37	112.19	108.87	100.49	106.1	99.709	118.64	110.02	107.53	113.23	103.72	102.66
106.32	109.48	107.85	102.7	101	111.39	99.74	115.79	105.58	105.44	100.87	106.17	100.22	96.206	109.54	104.69	104.21	106.16	101.09	97.244	105.06	96.93	101.72	96.853	101.05	103.28	107.81	104.77	107.62	113.67	111.01	106.61	104.65	99.181	106.93	109.87	104.71	104.75	103.65	100.23	100.7	96.639	101.43	93.445	107.56	103.28	109.07	110.93	100.39	102.57
99.272	100.32	104.64	104.04	102.02	99.381	106.65	98.999	112.9	109.38	109.19	104.34	107.05	104.73	112.34	103.08	100.35	110.53	106.56	107.04	110	106.16	113.68	101.8	113.03	111.31	109.52	99.725	99.474	108.1	105.95	110.76	108.25	101.58	107.94	92.287	98.054	103.41	97.925	103.02	112.34	113.96	102.56	108.22	106.65	115.61	98.062	102.86	101.62	105.02
100.88	110.52	102.71	98.588	96.422	106.27	108.86	105.32	106.57	101.19	101.66	101.9	106.37	105.12	114.66	110.41	95.57	103.45	103.24	92.437	105.17	97.925	109.49	104.1	106.06	102.09	100.28	102.45	107.54	113.48	105.06	106.89	103.79	109.8	109.86	116.09	108.75	99.609	106.55	99.431	96.935	111.78	104.67	107.43	112.36	108.03	108.38	98.569	98.554	109.77
114.77	110.56	101.52	102.38	105.54	109.04	106.22	108.49	108.82	94.506	104.68	107.56	104.61	102.23	102.07	103.38	106.52	103.51	112.36	103.15	111.11	98.983	104.08	105.99	105.14	107.65	106.47	108.26	110.27	103.51	104.08	111.6	97.259	111.67	101.21	115.71	104.47	103.39	103.21	105.17	105.27	109.02	111.24	111.39	103.72	100.75	104.14	102.3	100.84	108.08
101.98	114.63	112.62	107.68	112.72	109.94	114.42	107.9	103.69	109.65	101.59	106.48	107.89	113.38	104.07	109.55	98.87	110.59	109.21	106.22	105.98	101.04	104.01	108.71	105.76	106.33	104.94	96.698	104.47	106.3	115.66	108.14	93.449	106.38	110.69	106.19	108.05	110.96	110.68	109.33	104.67	105.85	106.59	104.17	112.79	105.66	105.84	114.94	120.75	103.96
117.15	102.08	111.23	104.72	114.66	113.25	110.11	104.21	117.31	107.41	120.06	103.14	105.15	108.62	102.46	113.24	106.28	109.01	109.98	107.07	110.5	113.51	109.13	115.37	111.35	109.21	102.04	110.22	106.85	111.85	106.69	109.57	105.81	102.86	119.21	105.88	111.3	118.35	104.01	110.19	109.18	105.93	116.41	110.19	110.92	113.4	116.2	108.64	111.82	105.28
106.66	114.48	107.76	99.366	105.58	112.1	100.24	108.91	101.65	106.98	111.44	107	107.51	111.48	107.67	105.85	103.86	110.12	96.457	105.07	105.47	105.54	114.2	107.39	107.46	102.18	103.35	107.47	104.06	95.695	103.58	107.3	118.91	105.73	113.94	106.47	106.84	100.23	117.54	98.103	104.23	99.844	102.75	104.81	109.59	98.847	118.88	108.51	98.903	105.58
103.93	105.83	110.97	115.07	112.39	120.39	112.19	102.42	103.96	103.39	111.03	102.52	110.08	106.73	118.14	110.65	116.73	114.14	110.18	106.57	111.68	101.17	104.23	114.78	112.18	107.49	104.72	118.72	108.01	111.98	112.45	110.29	112.96	112.76	105.89	114.2	110.35	118.78	110.29	107.59	114.96	104.8	121.53	109.68	109.75	106.24	103.33	110.31	114.92	107.11
106.48	104.86	116.31	112.66	112.28	105.26	106.03	107.58	102.87	96.735	102.91	97.341	103.09	102.49	103.18	113.32	106.54	100.99	100.15	102.32	108.3	108.78	107.77	106.41	101.27	106.43	105.22	106.31	99.398	115.68	98.377	102.9	104.72	106.24	107.79	107.01	100.01	102.98	107.31	114.88	98.309	110.98	98.724	105.41	117.93	109.45	102.93	106.64	106.88	113.28
107.99	110.12	108.69	107.1	103.48	106.41	110.38	109.34	108.19	110.51	109.86	115.34	103.3	113.05	113.54	108.7	103.26	109.64	108.64	105.15	105.57	103.71	109.49	103.46	111.64	114.32	100.78	105.49	105.93	109.37	108.74	108.06	106.59	110.32	104.62	104.18	97.531	111.99	117.13	107.04	103.31	113.54	101.19	107.7	108.58	113.21	116.21	102	101.43	106.96
108.59	109.01	108.28	109.55	100.07	107.08	109.07	105.64	100.77	96.043	105.7	107.1	103.45	115.19	96.504	106.82	113.14	98.767	109.12	107.69	103.42	104.95	107.36	107.76	101.03	105.98	105.75	108.42	109.67	104.94	104.64	104.2	112.65	107.64	99.852	101.33	109	105.6	104.41	105.6	107.92	104.21	108.23	119.71	107.07	103.38	108.23	107.6	99.332	94.045
104.71	117.91	116.44	107.59	104.62	96.827	111.81	106.63	110.85	110.59	100.37	104.8	109.61	99.624	106.87	111.58	110.84	115.85	109.97	114.49	107.95	102.72	109.93	111.4	103.29	103.13	95.978	101.49	106.12	101.98	112.1	101.55	107.52	96.551	111.68	114.56	100.37	109.96	107.31	110.44	106.01	111.03	103.81	99.263	99.521	111.14	105.21	109.59	105.46	102.52
107.93	105.93	102.64	107.98	112.94	105.34	102.06	106.44	119.35	111.43	107.89	100.96	106.56	100.3	95.217	103.9	101.67	100.13	102.08	100.02	113.5	107.34	101.12	102.06	94.535	104.07	102.53	105.9	105.3	109.75	106.12	107.55	98.297	104.4	105.28	111.49	109.05	105.89	103.11	104.16	105.62	109.51	102.81	104.32	99.982	113.39	96.388	103.96	105.15	106.76
106.38	108.31	105.34	112.18	107.61	99.84	100.68	109.33	115.42	103.54	102.01	111.78	105.41	99.065	103.84	108.06	109.65	110.14	107.22	109.64	109.95	116.17	105.51	107.04	105.1	110.24	110.2	110.12	115.85	103.93	105.36	94.906	98.232	108.17	99.21	103.44	97.99	102.12	102.89	102.35	102.59	108.51	114.27	114.16	101.04	106.35	100.95	104.99	103.49	104.16
109.14	105.05	112.04	110.55	111.05	106.82	102.36	104.84	106.91	103.92	100.01	108.01	110.89	106.07	104.97	109.78	115.01	104.82	108.1	115.64	107.98	104.65	108.86	110.82	108.82	120.14	110.09	107.65	108.58	107.25	102.33	95.774	103.19	108.97	107.15	103.05	101.96	99.385	110.87	99.789	106.02	105.69	100.17	110.76	115.19	115.24	111.3	107.69	107.96	110.91
101.22	114.43	107.47	107.52	102.13	100.9	101.76	105.07	104.69	108.07	111.43	102.87	104.71	93.934	95.182	116.19	101.56	106.26	104.86	111.18	106.23	110.63	107.76	108.99	98.06	107.67	101.89	99.676	103.94	94.121	103.44	99.363	102.57	106.24	108.39	104.6	108.23	107.62	113.76	105.1	95.024	97.666	109.12	100.3	101.67	114.2	104.46	107.55	109.51	108.58
102.68	104.09	114.8	105.42	106.36	105.28	107.64	107.89	101.45	103.91	102.95	100.96	116.11	115.05	105.15	112.4	108.37	104.08	113.05	115.33	122.99	106.46	111.11	108.98	109.81	105.9	114.58	97.719	109.87	105.63	98.052	102.64	102.86	104.94	102.22	103.35	102.67	111.74	112.7	102.95	103.84	108.26	109.36	117.67	106.29	111.87	99.344	111.75	100.11	103.73
99.058	103.21	106.31	109.82	101.41	112.5	116.15	104.1	102.73	102.33	104.67	112.09	109.66	109.57	114.99	104.7	103.45	100.63	100	104	104.65	109.02	114.62	96.594	113.18	99.846	106.21	107.72	101.41	109.38	103.26	102.59	102.16	107.22	99.058	100.07	106.57	110.96	113.64	102.4	107.82	109.13	98.597	110.74	107.45	104.24	111.99	104.58	110.73	107.29
108.85	107.8	101.12	116.63	112.65	107.59	107.71	105.97	114.78	108.05	111.71	106.98	110.31	106.63	109.65	109.13	108.37	101.36	109.6	107.91	109.47	106.95	106.8	106.32	104.07	112.03	109.06	110.9	113.66	106.84	104.21	112.04	116.68	98.78	106.83	106.44	104.35	102.96	107.44	106.52	106.87	106.26	109.35	104.25	109.67	110.62	109.05	112.48	104.85	107.59
103.79	107.75	111.84	107.72	103.29	112.83	110.57	106.14	114.29	103.52	109.69	108.68	115.97	100.82	105.36	108.76	108.62	111.9	104.11	110.77	116.04	102.66	115.41	109.39	112.62	109.37	112.26	106.53	115.15	109.62	107.05	108.39	121.45	117.39	101.92	105.33	111.55	116.98	107.72	107.25	107.26	109.15	97.589	101.01	101.61	101.09	107.12	112.66	106.93	105.6
95.833	110.46	100.48	108.15	108.12	116.08	117.3	99.19	117.45	111.59	115.57	102.59	101.32	108.54	100.14	104.18	104.19	105.85	108.56	106.53	97.725	112.23	99.739	106.65	103.52	104.05	110.15	108.3	102.08	107.48	109.22	103.23	107.21	111.12	107.76	101.27	100.18	104.41	98.947	97.602	97.645	111.75	106.68	106.3	111.32	98.842	110.31	101.27	105.75	108.4
105	120.82	118.54	106.07	108.91	104.69	107.11	103.48	102.71	107.82	97.1	110.19	107.65	110.73	111.37	113.77	107.71	107.41	112.15	102.86	98.649	106.71	111.28	107.59	112.94	105.48	107.97	108.66	110.79	103.42	104.69	104.19	99.601	109.46	98.696	111.15	104.28	102.42	114.28	104.65	111.52	104.94	116.24	108.19	108.29	106.15	109.31	111.49	102.46	107.76
96.24	104.76	107.58	102.8	110.36	107.64	101.86	100.35	113.16	104.25	108.74	107.08	106.84	107.96	103.19	106.38	108.46	102.92	110.97	114.43	102.74	102.33	113.38	106.28	103.63	105.25	101.62	107.1	109.89	111.03	104.23	102.02	103.13	110.71	101.95	106.29	105.27	99.777	106.61	107.47	104.4	107.06	106.27	102.79	99.888	99.784	94.501	102.98	107.13	100.56
106.35	105.22	97.304	108.51	111.77	114.03	105.22	107.64	105.7	107.91	108.3	104.51	108.26	106.39	104.2	101.43	102.41	106.62	101.19	103.49	103.59	114.38	108.55	108.91	105.36	108.59	104.78	99.986	110.2	107.53	100.14	99.679	111.32	106.76	113.81	104.14	112.4	102.26	106.43	101.36	103.04	115.34	106.1	106.63	111.56	115.33	109.34	107.56	102.09	111.48
106.24	106.28	107.54	105.5	107.65	107.53	105.17	105.4	107.42	109.84	102.7	118.2	105.15	105.64	107.85	97.336	104.21	103.66	107.78	113.42	107.2	99.883	105.96	106.47	110.59	107.44	106.09	109.12	112.78	104.79	101.37	106.89	105.41	109.84	106.1	97.581	106.93	102.58	109.35	104.19	99.281	106.53	102.14	116.17	99.695	100.75	106.82	99.98	107.58	114.65
106.23	110.83	110.34	105.53	101.04	108.59	109.79	109.54	106.96	108.15	102.32	102.92	117.42	111.57	111.52	106.14	113.22	110.72	109.74	109.53	110.41	112.6	111.79	110.91	109.54	107.55	110.61	107.54	105.91	103.19	116.03	103.99	105.91	106.09	114.78	103.33	108.7	114.43	110.66	99.123	107.17	99.084	109.93	111.83	108.9	115.59	112.67	105.23	116.37	107.8
111.54	108.54	94.19	102.14	104.22	105.6	112.56	103.72	107.27	112.07	107.75	105.13	110.16	104.3	104.62	110.52	109.73	108.44	105.97	106.36	110.92	111.4	107.2	115.36	108.35	105.67	111.16	107.44	113.06	106.11	112.5	110.76	119.33	102.23	98.712	106.87	112.88	115.59	109.52	102.32	104.07	109.06	113.35	118.44	111.95	117.96	117.01	110.8	113.3	109.6
102.95	107.08	102.85	97.687	102.66	108.38	107.92	115.62	113.09	102.68	104.8	118.33	111.59	105.87	113.87	108.57	105.68	108.36	116.57	108.77	113.94	104.01	109.78	112.56	96.028	115.4	113.92	115.57	106.3	122.36	114.18	107.1	107.93	109.97	106.33	109.36	105.41	104.61	116.42	109.76	110.03	118.36	110.98	110.7	111	113	111.05	110.08	102.71	105.02
113.38	111.49	111.78	108.92	102.75	110.27	110.62	112.33	106.7	100.5	112.63	112.47	111.19	99.282	114.71	115.02	107.8	104.9	104.81	101.79	111.81	107.39	105.81	107.48	107.86	115.86	105.02	118.43	102.1	113.56	105.78	116.13	113.05	103.19	109.33	108.95	108.96	108.3	114.29	116.21	115.45	104.69	106.66	105.41	114.95	109.87	107.57	109.38	112.38	113.55
96.118	99.705	101.37	98.12	98.051	95.042	92.623	98.291	98.708	100.02	97.89	99.049	96.636	103.13	94.853	104.65	101.72	103.23	104.28	94.225	103.87	99.779	97.998	102.73	104.24	97.714	103.79	104.68	94.69	95.557	100.45	101.5	105.36	101.88	97.681	107.13	96.485	103.26	98.519	99.783	99.57	95.827	97.75	100.15	101.94	94.82	97.599	102.05	95.33	94.925
111.86	101.93	109.9	98.529	102.85	101.89	108.51	108.24	109.96	101.23	111.71	110.52	108.59	116.74	114.04	95.914	99.08	101.87	105.23	105.62	108.76	106.54	106.61	104.47	110.62	108.25	102.71	100.41	110.14	113.09	106.65	114.59	98.749	104.76	109.48	98.337	108.82	102.7	106.39	106.17	101.12	105.18	100.34	105.3	99.719	115.12	105.16	110.58	106.81	116.33
109.47	108.5	110.19	112.57	106.11	108.52	111.65	107.25	102.88	102.47	115.87	109.08	106.35	109.58	110.14	108.59	101.13	111.49	102.89	108.28	107.68	106.13	113.75	109.55	118.7	113.56	117.37	111.38	108.74	110.82	110.33	97.421	108.6	105.28	100.44	114.43	109.8	120.24	110.86	110.75	97.739	104.7	99.304	106.18	103.82	98.065	101.6	112.74	108.46	114.78
112.1	110.33	105.74	107.4	113.7	107.38	118.71	104.32	107.27	108.43	100.11	103.9	96.584	111.22	110.08	106.06	116.89	103.65	115.58	111.83	107.31	107.66	108.8	104.11	102.53	108.4	109.24	114.53	113.99	99.291	114.17	113.67	109.68	107.08	104.97	106.47	106.46	114.64	106.47	103.24	105.38	109.17	100.91	101.83	117.64	113.69	119.99	113.04	111.61	116.26
99.515	99.356	103.42	108.03	100.65	106.64	108.05	105.5	116.18	101.5	104.04	105.41	111.4	108.25	106.55	106.18	99.008	108.35	105.8	94.979	96.464	96.255	106.89	109.71	106.49	103.94	100.44	101.64	114.47	112.06	102.61	113.95	105.82	100.72	108.6	107.36	113.65	98.328	104.79	89.753	104.42	112.47	103.74	106.63	99.587	109.26	114.82	106.43	106.75	114
110.08	114.73	102.28	118.21	109.26	106.8	114	107.13	112.22	109.96	106.72	104.62	115.14	106.15	108.95	110.19	106.86	118	109.2	106.55	108.59	113.65	103.29	113.05	113.95	117.02	114.99	101.94	106.76	107.66	115.52	108.78	111.92	110.37	109.92	107.99	110.29	105.99	117.8	103.78	109.31	103.92	111.24	112.57	111.7	120.96	110.1	110.46	109.76	98.342
102.83	93.84	102.8	94.933	99.425	95.566	99.291	99.931	91.575	104.27	102.84	97.491	89.591	101.24	90.83	100.3	99.982	90.331	105.57	99.455	101.97	97.484	99.447	95.882	95.174	111.23	93.787	99.755	101.51	106.8	99.243	98.074	96.091	96.066	95.345	100.11	94.203	108.24	95.814	96.735	107.45	102.84	100.21	94.301	95.148	95.641	90.97	96.992	106.07	95.022
103.05	105.35	104.84	94.268	95.07	102.04	101.81	88.782	102.73	98.706	99.853	101.9	99.967	92.243	98.672	92.513	96.45	99.95	97.362	104.49	104.18	95.158	87.195	100.67	93.713	98.027	96.693	95.961	99.755	95.706	102.15	99.018	94.459	106.8	98.207	95.924	97.697	107.38	102.62	107.36	93.166	103.79	95.197	94.388	89.052	95.67	100.89	94.944	99.658	106.71
113.58	103.85	107.72	111.38	113.68	99.185	122.87	109.78	107.23	103.31	116.13	115.51	112.88	98.802	107.9	108.08	114.13	108.97	101.73	105.32	112.98	97.638	117.61	116.47	109.28	105.29	101.83	99.667	104.48	109.39	106.16	111.63	104.05	111.83	109.28	104.89	106.93	112	119.98	109.79	98.625	113.39	115.05	111.8	105.39	110.2	99.7	104.28	113.78	106.95
106.84	101.37	117.68	118.61	104.22	116.24	113.42	111.75	104.37	110.28	110.44	107.35	110.2	112.91	104.02	104.54	103.08	102.48	101.7	109.1	112.8	112.41	92.202	109.48	100.03	104.61	110	110.92	102.07	115.95	107.67	106.04	107.93	114.63	116.04	107.44	115.49	104.6	104.09	111.36	102.64	104.67	107.95	108.03	111.38	113.88	111.56	106.01	101.02	109.04
96.396	97.597	103.91	103.33	96.714	102.82	105.33	108.79	97.267	96.205	97.745	102.99	99.48	98.319	100.42	99.332	107.64	102.85	97.136	96.291	105.81	97.136	104.89	98.373	97.057	103.23	94.701	93.204	89.364	105.85	93.378	98.087	91.339	98.995	99.128	100	95.937	98.625	93.085	96.254	103.1	88.197	98.081	89.323	101.24	94.768	94.717	95.76	98.566	96.108
102.22	105.65	107.55	108.84	112.12	100.89	108.8	102.4	112.58	106.78	97.335	100.66	112.47	105.06	109.21	104.02	110.6	113.09	110.78	98.844	100.65	102.4	105.98	114.62	104.02	111.83	110.8	113.45	101.83	110.31	104.84	106.15	110.24	107.62	101.66	109.33	104.15	102.67	102.86	111.52	108.31	108.47	110.85	96.671	103.36	114.01	108.31	114.67	107.69	115.1
94.461	98.02	91.488	103.32	105.6	94.198	106.77	93.778	98.163	95.613	106.09	104.24	98.957	101.82	102.41	98.766	95.496	101.43	97.533	94.545	91.766	91.291	102.03	94.572	103.42	101.61	104.4	91.14	100.69	97.817	99.74	90.769	96.945	92.309	99.385	101.5	105.39	98.507	88.973	106.85	95.975	98.054	92.444	102.44	99.882	94.397	98.305	97.085	94.105	100.42
101.36	105.06	106.5	100.94	109.53	97.703	100.7	105.9	109.51	114.61	106.04	111.44	114.19	107.58	106.87	111.53	108.41	106.39	104.92	107.41	104.59	100.43	114.89	104.07	104.19	107.27	109.78	102.81	105.05	112.27	96.629	108.34	111.74	104	107.45	110.34	112.43	105.49	112.47	100.89	111.96	105.28	102.41	107.51	100.35	109.4	106.5	101.71	102.41	105.64
105.48	103.13	97.91	92.192	109.26	107.21	103.12	108.59	109.58	105.25	105.51	106.19	107.63	108.63	106.85	114.62	104.1	97.26	104.02	111.32	109.49	102.78	103.7	106.79	108.89	114.93	102.45	101.65	103.42	106.65	110.8	111.94	109.95	107.96	107.09	103.81	116.83	105.96	102.25	102.17	115.67	105.34	102.47	104.16	101.81	101.13	96.14	114.33	104.18	108.77
114.81	116.65	99.013	112.03	105.58	111.64	105.03	113.61	109.25	115.65	108.17	115.93	105.09	110.24	114.31	105.42	100.85	106.28	97.857	105.92	110.85	107.83	111.59	117.39	111.61	109.77	114.25	102.35	110.81	110.83	113.23	108.12	112.25	112.4	110.73	109.81	109.81	107.54	108.42	103.29	104.02	115.05	113.22	106.87	104.5	110.56	114.88	120.11	109.12	110.69
102.92	105.01	105.46	111.46	112.81	113.78	106.67	101.08	107.19	113.27	108.13	115.9	114.84	103.55	103.41	108.93	103.19	105.14	106.11	110.41	103.41	100.82	106.08	108.55	102.54	106.55	101.7	105.57	106.89	103.29	101.59	110.71	114.03	105.92	103.51	110.59	105.97	107.97	103.75	116.48	100.7	115.89	111.82	106.72	107.01	97.76	100.98	111.35	116.48	115.52
119.13	110.71	110.2	106.57	109.99	109.19	108.98	105.71	115.56	111.01	116.4	101.72	103.42	118.46	105.23	101.78	98.602	114.72	111.11	112.83	109.72	108.88	106.04	108.39	108.38	103.41	108.04	115.1	108.99	99.731	107.03	104.84	111.98	105.27	103.84	99.922	98.366	104.5	111.23	124.81	93.946	111.22	110.27	112.64	110.61	104.08	98.23	102.55	102.55	110.96
106.32	104.13	111.54	92.857	113.6	109.35	111.55	113.77	108.35	103.76	111.16	120.53	115.47	111.88	101.75	101.42	104.14	102.42	105.94	115.33	107.15	111.46	109.11	109.48	109.58	115.2	108.5	111.36	104.05	104.76	110.21	103.39	110.76	108.49	110.45	108.31	116.83	102.59	96.205	112.02	114.56	107.1	104.54	104.45	108.98	109.5	110.38	111.81	102.87	107.12
105.09	102.98	97.771	95.726	101.71	100.71	95.287	100.67	93.009	107.73	104.79	98.803	109.23	101.16	93.434	111.91	105.69	97.213	103.41	95.683	101.83	103.28	107.67	102.14	98.473	107.39	97.433	98.622	96.103	103.33	99.008	93.442	101.71	112.33	102.98	107.58	105.11	99.04	100.63	105.66	99.959	101.4	114.25	96.991	106.15	103.44	107.89	108.87	106.62	96.394
105.26	109.05	102.48	100.16	104.92	114.36	95.67	107.07	104.14	102.04	102.52	115.97	107.64	100.91	104.88	100.45	113.48	101.41	101.72	109.49	108.68	108.28	110.63	118.12	117.99	113.39	104.13	113.21	101.78	111.78	106.23	112.29	113.74	106.62	106.13	110.74	110.08	113.37	101.03	110.15	107.39	115.76	110.91	107.35	110.4	108.48	101.32	98.902	111.25	112.4
97.105	92.447	104.12	100.95	97.444	101.82	105.64	106.92	108.32	101.05	96.605	106.65	102.85	92.279	100.7	100.46	101.16	93.683	96.178	105.87	107.37	105.02	102.23	108.16	105.75	100.42	104.02	105.64	100.54	101.86	97.031	107.51	101.6	100.9	91.473	102.98	106.01	106.05	95.479	105.81	103.26	97.71	105.19	99.112	101.83	106.54	93.603	91.903	95.204	100.26
120.65	111.93	106.55	108.71	120.61	109.31	108.42	102.43	102.33	106.69	104.91	106.12	109.54	109.22	104.98	115.44	101.24	112.32	99.184	109.03	113.14	100.44	109.13	100.15	111.61	98.669	110.37	106.32	110.81	102.07	109.93	111.06	111.54	113.4	108.89	109.53	114.06	110.15	108.82	110.09	108.9	107.58	112.42	112.79	102.67	104.61	108.62	100.09	105.78	105.19
94.823	104.81	105.95	108.9	111.33	104.94	114.13	108.08	101.08	110.48	105.96	109.06	105.62	103.57	103.94	109.51	105.07	105.75	101.7	100.49	107.26	95.027	107.15	99.703	101.81	101.39	113.21	102.21	102.96	109.55	108.4	115.75	105.44	98.652	112.91	103.58	108.02	110.85	107.89	102.38	108.22	105.96	109.69	109.73	103.52	103.26	113.09	107.15	110.22	106.88
110.37	106.48	110.31	110.19	108.36	112.41	111.74	111.21	120.97	103.9	105.84	116.95	111.74	99.679	108.89	106.42	105.56	111.01	108	95.008	99.822	111.75	112.46	106.47	108.95	114.46	107.7	107.05	109.1	101.99	109.62	114.99	109.37	113.78	102.49	107.37	106.73	120.81	111.13	104.34	112.48	107.71	113.18	103.59	112.27	103.34	108.29	109.49	111.42	115.72
97.163	96.373	109.2	97.875	105.21	99.055	100.38	97.196	101.83	102.16	100.99	102.64	103.8	97.037	101.09	98.204	100.97	98.566	97.994	105.52	99.722	102.96	101.46	94.407	111	100.61	93.97	105.84	100.61	104.95	98.171	100.99	98.559	104.41	106.38	100.23	107.23	102.2	104.84	104.33	101.09	104.03	105.97	103.49	100.19	96.478	104.3	98.479	97.403	104.67
102.93	115.45	108.64	110.26	119.71	101.18	105.37	111.51	111.17	103.67	105.46	101.95	101.55	101.81	112.77	115.92	109.57	109.6	105.14	104.06	114.68	116.83	105.58	105.79	102.67	107.28	113.25	113.52	104.65	106.97	107.85	111.68	119.95	108.39	110.03	109.8	108.26	108.03	108.37	111.42	111.96	104.97	111	96.128	114.05	107.34	109.49	101.17	109.47	97.374
104.66	110.09	112.73	104.02	103.23	104.27	114.2	99.792	122.05	105.81	106.29	104.57	105.77	110.46	109.89	97.541	114.06	107.42	95.962	110.71	102.6	104.66	106.2	99.621	110.9	99.044	109.73	112.09	112.4	105.73	108.45	110.69	108.76	106.49	103.92	112.11	108.3	106.56	102.79	103.88	110.9	111.21	107.7	109.35	115.55	103.63	97.555	105.8	109.49	105.77
98.494	101.19	111.02	108.85	109.16	107.24	104.89	105.19	108.07	108.8	109.86	117.05	105.58	103.08	103.21	107.3	108.52	110.75	112.36	110.76	99.47	106.82	106.91	107.59	114.86	107.65	110.36	108.47	106.26	110.77	108.26	112.44	101.98	114.8	108.14	110.14	107.18	115.33	106.37	105.06	110.74	106.03	111.75	112.21	117.58	112.18	109.91	106.65	104.74	104.08
98.365	111.12	114.74	104.43	105.81	101.71	111.44	103.54	113.98	103.51	101.15	106.66	105.25	107	102.44	103.65	99.625	105.73	108.02	97.869	96.263	111.05	101.58	109.51	105.95	105.59	111.9	101.83	116.05	113.38	104.38	109.75	108.57	106.72	109.6	101.36	111.01	112.96	106.27	104.45	112.6	109.42	105.01	107.06	108.28	107.91	109.17	106.5	110.52	103.13
104.17	100.57	97.067	108.25	105.45	107.45	100.93	100.6	110.82	108.58	112.82	94.21	103.44	94.89	109.36	100.26	110.36	111.04	99.504	98.736	109.36	108.17	109.63	105.12	112.5	109.44	98.97	102.44	110.61	106.98	106.11	113.95	101.92	106.7	107.21	113.65	105.85	103.49	116.57	114.91	113.01	103.26	109.62	100.28	103.43	112.73	105.55	110.07	99.911	99.912
110.1	97.009	100.93	100.62	105.66	97.694	100.24	96.109	96.028	93.292	110.07	101.36	106.4	97.257	95.533	108.98	102.63	106.29	105.42	98.693	100.05	96.673	110.26	98.804	91.471	93.251	102.6	102.31	97.91	96.658	103.82	93.642	95.223	105.39	105.51	99.101	106.64	100.44	97.26	107.39	102.95	97.344	98.853	89.39	100.22	100.11	99.266	91.137	93.607	104.52
105.57	102.62	102.56	109.63	109.67	110.31	103.58	105.07	110.68	107.72	103.42	102.92	106.75	103.84	106.63	110.32	110.29	100.72	106.21	106.78	107.75	118.9	107.75	105.53	102.79	103.67	110.13	97.186	104.62	109.88	97.869	106.71	114.9	100.59	99.832	115.22	105.68	103.96	106.81	105.59	108.51	107.8	102.86	109.79	100.18	115.54	109.55	105.74	98.529	107.24
98.46	93.262	102.76	88.612	96.361	92.369	91.089	93.788	104.57	94.867	108.15	96.532	95.837	95.002	104.23	93.886	95.61	97.149	92.027	104.57	99.79	96.734	98.915	99.798	91.176	100.04	92.815	91.52	102.29	93.089	102.29	103.49	87.634	96.426	102.8	97.919	99.366	90.959	102.27	94.652	96.494	94.949	89.922	97.602	98.766	103.11	101.6	100.27	96.178	91.645
100.32	108.35	111.11	108.31	102.43	106.5	110.98	108.2	101.63	102.61	101.6	115.57	113.78	108.02	103.88	111.12	110.96	108.21	110.55	106.49	114.26	107.33	104.19	105.01	120.12	107.39	109.05	107.63	108	107.91	102.04	113.84	108.51	105.44	105.49	108.09	106.42	111.75	104.96	113.06	102.13	116.35	111.55	111.13	118.05	105.54	100.12	97.084	102.92	106.75
111.52	104.5	107.06	112.07	105.4	103.44	109.42	105.27	108.41	102.84	110.69	105.32	106.93	102.05	112.06	105.15	100.39	103.76	116.12	111.15	105.31	109.12	109.72	108.48	105.15	99.331	104.07	110.16	105.48	114.77	108.94	108.77	106.46	113.08	111.55	109	107.51	112.26	99.997	106.77	104.72	106.99	110.29	108.54	99.26	113.34	111.12	104.96	105.22	115.08
103.92	96.071	112.37	100.31	109.43	102.71	108.78	99.952	111.69	105.39	100.97	110.89	105.28	100.09	115.09	98.28	110.53	110.31	115.38	114.82	109.16	109.08	106.27	113.2	110.74	107.46	107.66	109.78	111.94	106.85	104.88	102.57	104.19	109.13	108.6	113.68	114.69	106.53	106.3	111.2	103.24	110.17	107.97	108.3	102	105.75	109.53	108.27	108.22	114.21
101.44	101.66	103.83	113.24	104.29	107.88	107.62	104.39	104.9	105.98	99.019	101.69	105.39	110.81	106.33	107.58	106.94	103.2	96.073	108.67	99.604	109.36	105.46	99.176	98.194	114.68	113.23	101.61	102.27	109.46	103.8	116.66	100.22	111.42	106.42	103.81	98.169	97.285	111.26	109.34	108.72	106.76	101.72	101.86	114.24	99.393	108.6	113.49	110.73	101.22
108.88	101.81	107.49	98.432	110.97	107.6	103.22	105.97	108.97	99.582	115.04	108.75	105.57	111.33	104.41	104.17	106.42	108.78	106.19	114.42	106.41	117.18	112.61	105.27	111.13	105.68	106.88	100.49	112.89	110.09	118.18	113.96	106.17	100.4	94.759	104.74	110.67	105.45	108.48	110.64	105.98	103.18	110.82	107.48	106.97	111.57	110.52	115.94	110.44	115.52
91.436	98.348	90.949	93.468	102.13	98.948	95.752	99.086	98.797	101.02	103.57	102.39	99.845	104.8	98.078	99.852	103.16	109.48	96.766	98.256	96.121	91.016	91.645	94.264	94.124	90.925	108.65	101.14	98.538	98.199	88.255	101.79	94.386	89.569	93.047	100.37	99.825	96.977	107.09	94.688	89.582	107.13	106.96	90.052	101.79	97.022	93.689	105.05	94.024	94.533
111.3	108.8	102.2	102.17	108.07	102.64	112.41	114.79	109.65	104.91	107.05	97.612	97.258	102.71	103.49	108.99	96.765	97.881	117.05	109.18	109.67	107.35	100.62	104.76	112.96	101.95	96.27	114.77	109.42	108.79	105.19	93.834	105.32	115.96	105.03	112.08	105.96	105.67	106.52	106.51	100.82	104.1	110.96	107.45	111.65	105.93	106.95	102	110.75	106.17
109.39	105.6	104.67	100.46	99.784	99.934	103.91	96.238	90.687	98.743	100.78	98.677	104.73	95.943	99.053	107.09	104.41	99.991	102.84	93.278	96.435	108.35	106.52	101.08	102.65	98.79	107.84	110.56	103.91	101.23	89.884	102.84	103.66	100.42	108.77	102.56	97.262	112.7	89.258	108.2	111.03	102.51	101.87	112.47	104.34	94.271	111.81	101.7	105.77	107.65
111.42	99.711	105.9	111.54	106.65	101.01	104.54	106.57	107.79	104.61	104.75	108.14	102.73	111.4	104.98	102.16	101.53	99.358	111.99	109.09	113.63	109.44	103.38	100.09	103.4	111.82	98.175	116.69	107.73	106.41	105.96	110.31	112.07	111.09	102.38	105.43	106.64	101.78	107.8	109.93	101.78	107.22	107.52	113.87	99.499	106.3	101.08	103.44	96.799	114.29
108.03	109.75	109.25	103.71	109.38	102.44	97.268	109.88	112.68	108.76	106.68	103.23	106.9	114.65	97.811	105	109.25	101.03	104.2	107.95	105.62	110.11	103.24	107.66	103.33	106.24	105.08	115.22	109.25	106.52	118.29	99.619	114.86	101.07	100.81	105.22	114.8	106.37	101.68	105.57	109.96	98.685	110.76	106.83	109.3	109.92	111.52	104.59	105.59	110.28
105.6	111.14	109.88	116.62	102.2	105.47	109.84	109.41	105.89	108.89	104.9	111.24	113.42	98.774	99.971	108.02	110.66	106.13	111.52	101.62	93.464	108.58	110.93	100.56	108.7	112.87	111.86	105.21	106.23	115.22	106.77	106.06	112.18	113.22	108.13	104.22	113.4	106.21	100.66	107.21	99.716	108.46	106.94	116.89	112.53	105.18	101.23	103.52	105.68	112.51
110.55	102.97	91.805	108.84	98.787	108.55	108.04	116.93	108.84	112.48	110.76	112.98	111.86	101.4	107.71	116.22	108.38	107.43	118.5	102.35	103.82	111.29	116.34	108.69	112	111.5	116.37	106.07	101.09	107	109.49	118.96	105.54	106.33	110.25	110.88	117.19	106.94	105.57	112.51	107.84	110.15	100.43	105.82	109.66	114.83	110.05	109.59	104.12	108.34
98.375	111.72	104.79	106.43	103.08	101.36	102.5	91.324	102.16	105.9	109.25	92.236	100.91	101.34	99.539	93.834	103.13	92.358	98.01	97.587	96.356	103.42	104.02	109.21	93.333	100.1	93.765	97.579	103.47	100.02	99.314	103.42	94.877	101.27	102.59	101.56	91.625	112.2	99.806	100.8	101.7	106.59	100.38	111.3	98.095	102.17	106.72	102.71	106.7	100.95
103.28	114.55	108.93	102.52	101.99	109.34	103.37	107.8	99.472	103.83	99.735	107.1	104.49	101.5	105.83	107.52	103.68	104.66	105.51	109	104.56	111.18	107.78	110.93	100.95	102.97	111.32	113.89	104.75	106.65	97.878	104.76	103.72	98.081	99.571	97.332	100.86	112.35	102.4	98.038	97.532	99.217	101.46	105.13	102.93	97.25	105.25	100.4	114.22	104.58
99.014	102.75	93.283	99.832	100.78	101.77	91.506	104.36	97.743	105.61	106.93	107.3	104.42	105.35	105.01	105.83	98.634	101.71	98.602	93.92	99.988	104.11	98.903	99.041	90.244	101.43	103.66	101.72	106.06	106.77	101.37	100.83	100.52	96.753	98.022	103.97	101.37	106.51	101.97	102.57	107.11	93.57	98.395	94.827	97.581	98.362	111.32	105.84	111.02	98.074
96.454	98.652	95.524	95.474	96.706	89.339	97.571	95.169	107.95	88.863	103.43	100.04	100.92	89.551	98.441	96.36	100.41	92.187	95.132	96.074	100.58	97.759	98.322	86.374	93.532	98.397	98.048	96.859	104.29	89.916	97.084	100.3	93.549	95.779	100.45	92.093	97.504	102.02	102.1	96.74	97.014	87.548	95.052	96.855	99.686	89.977	99.093	97.906	106.58	95.872
105.16	111.56	103.88	114.32	111.19	104.51	102.92	117.87	109.85	109.54	102.58	111.52	114.91	110.55	115.25	101.93	121.78	106.22	102.59	111.14	105.88	108.95	124.24	105.9	109.9	111.38	116.11	109.65	112.99	119.77	105.9	109.1	111.1	98.756	108.08	111.97	113.31	110.14	108.12	114.11	112.48	108.23	115.09	112.57	116.52	109.34	106.66	104.82	109.92	111.5
101.07	102.93	103.87	108.92	119.6	105.96	102.2	114.05	103.28	109.67	111.89	107.86	112.98	111.75	110.73	109.03	109.24	107.22	117.57	108.55	102.35	108.69	110.98	108.39	105.62	109.06	111.67	102.44	113.9	104.57	113.3	111.55	112.87	110.79	105.5	112.74	103.24	100.62	106.38	112.25	117.34	110.57	106.93	103.03	109.88	111.66	115.47	109.86	107.52	108.92
103.5	111.4	109.8	104.41	109.39	106.74	99.54	98.465	108.66	104.57	99.897	104.88	96.713	100.09	102.87	95.343	109.24	106.65	105.04	113.03	115.24	107.3	102.81	106.53	106.57	95.945	107.27	108.66	97.926	98.134	104.7	106.91	103.77	107.56	98.93	109.32	105.64	100.9	110	101.62	103.44	112.35	104.19	107.34	109.79	102.93	99.057	98.231	107.41	108.14
93.296	100.47	108.1	105.77	95.295	94.623	94.147	106.69	108.63	105.88	99.053	104.12	107.83	103.8	97.108	105.74	96.49	106.62	92.658	97.314	98.889	101.74	100.31	100.75	92.224	96.856	98.657	97.549	97.419	104.04	100.84	102	117.25	107.26	97.865	95.791	103.52	106.54	103.47	99.066	99.379	97.19	92.329	96.885	96.513	98.743	101.85	96.281	106.93	97.597
105.67	99.549	102.99	100.07	98.74	94.89	93.649	90.374	97.92	103.3	101.43	102.31	101.55	86.647	99.6	93.146	101.89	97.363	104.09	95.541	102.56	94.232	103.41	96.784	96.242	106.58	94.429	90.967	98.198	89.496	97.11	105.39	89.957	98.78	89.901	93.506	91.342	98.001	96.983	101.58	102.81	97.066	95.983	87.254	91.012	95.557	99.888	101.19	97.575	95.735
109.07	97.172	100.51	110.68	96.675	110.79	106.2	111.25	114.34	99.426	108.62	110.04	104.48	99.469	107.77	107.22	108.87	99.095	103.03	109.67	109.03	99.833	103.53	104.11	103.97	112.72	107.29	109.53	107.9	105.95	106.49	105.46	95.496	115.4	99.764	109.43	106.91	108.48	110.38	102.8	106.48	100.53	105.92	106.33	109.41	102.78	105.3	106.19	103.63	103.64
105.57	111.13	107.8	106.39	112.4	96.836	118.92	110.03	109.06	100.4	111.07	110.51	99.473	111.16	107.93	112.38	105.8	104.22	106.16	109.8	106.07	110.35	110.49	105.96	102.54	106.08	107.06	107.67	104.31	104.84	108.42	105.17	109.1	102.57	110.13	113.88	105.84	106.95	105.83	113.01	103.95	103.28	114.67	107.81	109.26	112.36	98.96	99.065	105.84	110.62
111.1	103.04	99.942	100.5	98.711	97.387	108.45	110.75	110.17	107.21	111.12	103.02	106.92	108.17	107.22	103.2	108.87	108.28	97.028	106.3	106.91	108.37	109.71	97.313	102.67	106.53	104.37	104.46	100.68	115.27	109.6	107.75	101.42	103.54	108.44	103.48	97.664	103.81	103.62	112.27	100.42	100.6	107.07	109.03	111.79	110.87	105.68	106.35	97.712	109.02
101.12	98.503	109.48	107.62	110.45	98.918	111.6	108.65	108.79	107	106.07	98.125	97.808	99.819	106.77	105.98	115.7	102.21	116.66	96.754	103.92	110.66	108.6	108.5	97.693	104.19	112.65	110.27	108.74	110.6	110.2	109.28	104.89	104.19	109.83	103.04	100.02	106.18	97.843	110.1	108.59	107.87	107.97	109.71	105.3	91.516	115.92	98.333	100.4	111.07
99.223	104.34	107.57	103.25	104.84	105.9	110.19	116.61	106.04	101.32	100.1	104.16	103.93	96.427	110.24	119.72	108.05	106.02	109.17	111.24	108.67	110.02	108.03	99.888	110.24	107.07	107.05	105.93	95.968	102.47	114.23	105.45	107.85	104.03	109.19	103.49	105.67	103.12	101.92	108.48	101.73	101.04	100.45	94.393	102.07	110.74	103.76	106.57	110.09	103.13
106.11	107.5	113.31	112.42	105.95	96.509	98.211	110.76	101.26	101.34	105.81	110.19	111.03	105.28	109.13	103.67	104.17	111.66	103.98	105.09	103.63	104.7	104.14	101.35	110.27	114.49	99.356	109.59	110.57	102.01	103.21	106.24	108.86	110.89	105.87	99.171	104.07	104.65	104.05	108.34	113.52	103.06	113.01	103.75	108.22	106.9	105.56	104.04	108.63	106.9
104.78	101	97.585	102.67	96.229	93.065	102.33	98.146	112.49	106.63	100.29	102.29	104.23	101.73	102.63	104.59	103.68	100.64	98.582	101.61	103.26	104.96	101.94	101.73	99.224	99.805	108.62	101.99	107.52	98.594	101.28	102.82	100.9	101.32	107.64	93.164	107	101.26	97.637	101.58	106.71	103.76	104.3	103.88	102.94	96.63	93.936	106.02	108.53	106.85
101.59	95.099	95.489	97.976	90.082	98.357	98.856	90.36	99.183	100.63	99.595	103.87	102.08	98.644	97.136	91.612	89.861	94.354	98.439	95.562	92.774	101.18	101.54	103.55	102.13	91.119	96.706	95.735	96.484	91.107	98.854	98.529	104.35	94.778	107.17	99.692	99.368	92.744	94.091	101.04	97.757	101.19	98.375	99.767	105.98	97.225	94.963	97.285	103.96	100.29
111.09	107.84	110.71	111.96	111.01	102.46	108.33	103.92	101.73	107.38	109.56	110.42	110.49	105.02	108.57	111.43	112.9	108.48	96.773	110	98.652	109.94	107.25	116	98.883	103.79	112	110.74	95.148	106.51	121.62	109.32	98.797	102.6	103.06	113.87	112.48	111.53	92.761	103.16	102.77	103.73	106.59	105.51	107.99	100.48	108.65	106.14	107.12	94.35
94.977	112.63	102.99	110.56	108.6	102.86	112.32	107.7	109.66	103.92	109.18	111.53	108.92	104.58	107.6	102.72	110.3	106.17	114.76	110.99	112.99	108.23	108.31	109.9	105.36	104.62	103.91	121.17	109.07	109.77	109.89	109.74	107.82	106.42	108.47	103	112.56	110.9	104.66	104.49	104.72	106.84	113.85	110.49	102.92	108.23	106.39	116.28	106.19	118.08
105.6	102.5	102.92	109.59	95.464	106	110.2	109.6	94.065	112.17	106.12	100.24	104.05	105.93	104.39	111.36	100.13	107.86	108.62	103.98	112.03	106.6	101.66	106.17	107.93	107.17	104.15	100.12	102.83	99.621	112.44	106.19	105.65	109.42	108.01	109.11	105.57	112.23	105.39	101.15	107.49	96.231	96.805	113.73	104.81	108.77	99.989	109.51	107.69	103.8
129.28	113.8	117.39	115.69	108.97	106.68	109.47	98.678	108.48	112.8	113.61	108.7	112.83	106.13	110.93	109.74	109.43	101.75	99.282	106.1	110.26	106.65	118.4	106.82	113.73	114.84	107.24	110.14	111.67	114.88	103.15	115.93	116.16	101.3	115.48	107.02	113.99	105.78	112.54	103.39	106.73	110.52	111.19	111.27	107.46	105.31	104.08	104.27	109.75	109.62
102.53	107.22	104.42	110.17	103.81	108.37	103.98	91.628	101.65	112.66	111.01	109.59	111.94	107.44	110.56	111.72	110.29	114.31	111.21	116.09	106.11	109.99	101.65	104.29	109.83	102.65	114.19	96.015	105.16	109.98	100.69	109.95	109.84	106.63	101.73	97.9	105.64	100.81	96.786	109.01	101.8	113.52	105.82	107.08	101.63	98.501	100.68	99.865	107.71	109.08
105.15	107.25	106.89	97.657	106.8	115.14	105.63	105.51	107.58	108.37	92.421	111.76	101.29	115.53	109.36	110.56	113.74	111.45	107.62	108.23	104.09	103.75	110.37	113.01	111.63	108.71	112.07	110.89	108.88	111.52	108.69	107.23	107.41	107.94	104.46	100.94	101.71	108.73	102.42	102.3	99.112	106.69	107.43	103.87	105.63	111.01	104.9	109.02	108.17	107.24
109.33	103.15	107.24	103.76	106.96	107.96	108.98	103.8	104.5	103.84	107.89	108.31	100.67	102.2	107.79	111.11	101.81	108.48	100.57	109.1	99.46	107.31	103.49	105.12	107.08	112.97	99.811	110.58	113.59	103.64	103.95	97.756	106.62	99.276	108.83	108.94	100.31	118.24	106.06	100.98	102	110.15	102.81	110.28	106.01	107.37	102.1	107.99	105.33	115.14
111.99	110.59	109.38	101.96	104.93	102.28	106.15	103.84	111.17	107.62	104.68	111.87	105.94	106.8	109.09	103.11	109.06	109.22	111.75	105.41	104.6	110.54	112.82	114.36	105.81	104.53	105.52	112.87	114.73	106.33	105.57	107.01	109.19	109.53	100.21	102.86	107.82	107.67	115.64	109.39	109.01	101.82	108.53	105.23	102.48	105.04	108.43	106.91	103.76	104.25
99.207	98.549	109.48	100.63	101.3	107.22	93.393	109.4	107.66	109.32	110.88	107.17	107.12	112.26	98.081	103.96	111.19	111.87	107.99	107.34	104.97	104.73	109.16	105.67	105.32	108.09	105.19	103.07	101.41	96.19	108.52	120.29	102.81	109.24	110.94	111.7	113.2	106.97	112.21	103.94	106.2	106.59	118.11	109.18	107.76	107.44	104.27	107.25	106.48	114.01
107.3	104.3	102.14	105.53	110.19	115.26	97.81	112.94	109.97	107.19	114.13	116.11	110.74	99.07	101.52	101.25	106.16	108.11	106.78	109.83	101.21	112.07	103.24	102.81	104.64	107.86	112.67	104.6	111.56	106.61	101.27	105.18	104.52	111.58	118.67	106.08	101.69	114.16	102.66	108.86	114.19	101.05	108.21	105.19	105.67	109.21	108.96	99.083	105.78	108.46
111.13	110.57	103.08	105.26	114.16	105.05	111.15	114.43	111	108.61	108.26	111.68	103.79	116.08	107.22	110.53	107.04	113.22	111.47	99.458	105.36	121.78	119.92	105.84	102.11	115.56	104.34	105.49	100.32	107.93	113.95	105.45	104.87	112.07	109.25	110.82	115.03	104.99	114.47	105.98	113.76	112.89	107.65	112.84	111.01	112.49	100.38	100.05	115.54	114.18
99.231	101.81	97.622	106.15	111.13	105.06	110.88	105.23	107.99	106.74	111.14	108.62	102.64	107.94	103.96	102.15	106.37	102.72	104.34	105.56	107.22	117.55	99.895	109.2	109.81	101.88	102.58	109.34	107.1	106.76	103.34	104.7	103.14	111.26	112.72	116.51	109.57	111.95	103.1	111.34	100.34	104.52	116.66	106.97	101.43	98.255	103.96	114.17	97.879	119.94
111.01	97.718	99.88	100.34	104.39	102.77	112.11	106.75	110.24	103.5	97.029	100.33	109.96	99.991	104.53	104.47	106.35	97.325	108.46	112.45	113.37	107.13	105.91	105.68	109.65	102.49	114.68	111.42	106.73	109.85	102.77	101.65	110.99	113.72	113.54	109.11	112.39	116.31	110.03	108.2	113.77	101.37	105.35	106.07	110.08	107.31	105.92	109.55	112.08	107.58
105.8	103.67	103.7	105.4	102.86	109.12	108.75	117.3	102.47	106.25	102.62	110.17	109.51	113.19	105.39	94.729	105.36	104.25	108.6	107.36	110.21	113.07	110.98	108.76	112.29	99.119	105.41	100.45	110.65	110.7	110.9	104.96	107.82	107.08	110.98	98.503	101.49	114.13	104.66	110.32	114.92	108.58	113.05	111.3	105.8	110.33	105.87	106.57	109.76	111.38
108.61	105.84	112.21	100.42	101.16	106.77	108.41	98.753	98.112	107.6	106.71	113.31	102.38	106.09	112.76	112.3	99.783	105.51	111.52	112.58	106.2	99.391	103.96	100.63	113.74	109.62	105.84	110.65	106.76	103.06	111.82	107.61	110.38	103.18	101.64	107.4	102.43	115.08	98.21	106.94	105.49	106.24	109.06	112.41	103.69	101.29	96.935	102.78	114.44	111.41
88.987	94.629	93.327	96.929	101.94	106.35	99.247	106.36	98.167	96.522	105.57	110.1	101.58	89.5	99.444	99.058	95.755	93.338	93.967	97.933	100.09	99.121	101.92	97.867	104.29	102.11	96.322	98.525	97.579	103.33	108.31	96.416	99.27	93.408	99.689	102.22	101.24	99.429	106.75	97.295	97.713	107.7	96.601	106.05	96.147	94.688	102.75	97.603	110.33	102.35
111.16	103.41	111.8	98.95	111.4	102.35	111.34	114.11	110.91	98.434	99.316	109.14	96.858	107.85	111.7	109.3	117.54	100.72	107.16	103.01	109.64	108.44	101.07	118.95	108.08	106.27	112.46	115.47	112.3	103.54	112.08	109.35	101.59	112.39	102.76	108.3	111.35	110.95	110.62	106.36	110.41	103	105.88	110.21	108.22	113.27	104.73	105.25	110.59	106.31
112.82	109.23	103.68	105.03	110.19	112.57	111	114.45	104.57	107.6	104.45	108.41	102.71	118.62	114.19	108.46	112.87	102.31	104.7	108.82	104.03	111.24	114.64	108.94	110.66	112.17	107.91	113.79	115.47	101.1	102.22	108.12	100.83	101.15	109.49	106.13	102.23	107.42	110.91	99.021	95.413	103.58	111.67	107.42	107.27	107.18	101.24	105.21	106.88	111.98
117.85	106.51	109.76	106.01	108.27	102.31	104.82	103.61	106.01	114.37	111.19	99.657	103.29	112.98	104.54	109.41	106	112.93	107.34	112.43	107.25	116.83	117.72	106.39	107.85	112.99	111.87	99.827	98.897	113.55	108.95	113.87	117.6	108.01	104.74	102.08	105.15	104.81	109.78	104.68	109.07	104.99	109.83	106.97	111.15	109.9	112.11	111.54	103.72	107.55
111.19	102.63	109.6	110.21	110.41	99.447	116.71	110.9	109.17	106.55	106.22	112.8	111.92	101.62	105.88	106.5	103.31	97.532	102.47	110.59	106.36	108.26	111.73	112.86	112.59	101.91	113.47	109.09	107.61	106.05	110.03	105.3	110.2	101.56	107.47	104.35	103.2	110.17	106.7	101.07	102.89	104.98	104.05	101.37	106.7	109.76	113.46	113.64	106.35	107.91
101.19	106.91	105.09	101.74	98.042	103.52	104.82	101.82	108.54	109.5	102.99	105.36	106.52	109.42	106.95	109.53	104.23	100.72	106.28	108.38	104.68	108.67	96.552	111.37	111	96.631	109.04	107.62	98.703	104.01	101.69	100.55	110.08	101.46	111.17	97.2	112.13	90.509	109.94	110.31	105.03	101.5	111.68	100.77	105.39	102.66	113.42	105.95	110.41	110.51
116.41	102.59	104.08	100	106.82	107.81	98.718	118.49	101.74	96.069	111.22	103.77	104.5	110.97	107.23	114.41	100.73	105.95	103.91	106.14	101.95	109.64	96.983	104.85	103.82	109.25	93.617	107.8	109.28	117.02	102.2	113.89	109.18	103.84	97.173	104.41	112.65	104.32	101.15	108.72	111	107.94	101.58	101.47	112.25	109.42	111.54	109.31	103.14	100.27
103.51	106.58	115.98	104.7	97.94	112	112.18	96.337	110.33	110.75	102.44	111.2	108.71	106.91	107.43	104.66	106.94	106.75	107.37	103.47	112.07	101.51	102.52	112.88	111.36	105.67	107.96	109.51	103.53	103.78	102.98	104.82	102.91	104.14	112.46	102.18	109.86	107.66	107.1	101.53	101.89	107.13	109.91	116.06	108.15	104.64	100.38	110.69	96.112	102.55
105.87	109.67	108.35	105.81	109.62	110.27	111.17	117.39	114.78	94.927	107.2	99.87	103.04	113.53	115	107.35	108.3	98.893	104.42	95.431	104.37	109.77	109.41	107.68	120.72	104.39	110.15	100.97	103.81	109.3	111.07	101.57	106.51	103.01	106.27	113.03	99.074	108.74	101.67	103.11	107.85	107.35	109.71	110.33	108.65	105.13	109.99	108.16	115.05	109.34
111.18	103.94	109.9	110.5	102.25	111.15	107.87	106.99	106.73	110.74	106.41	108.7	107.87	108.72	118	101.6	106.51	99.423	115.57	105.43	100.26	107.88	108.53	106.78	111.26	98.697	109.96	105.94	107.87	114.85	101.51	110.98	102.47	114.71	108.56	109.27	98.163	101.8	107.04	105.86	110.57	110.26	112.29	106.1	105.87	101.23	108.97	110.85	108.19	110.74
101.11	100.32	93.022	95.926	102.87	106.96	98.57	103.62	90.244	106.5	92.263	96.555	84.629	103.19	104.7	106.25	100.1	90.706	90.099	103.19	95.117	106.31	104.4	100.49	99.64	101.68	93.632	107.75	95.514	102.02	90.783	98.913	94.62	94.849	99.039	102.41	100.35	107.12	90.224	92.197	94.804	95.809	103.28	105.95	98.44	102.57	97.313	92.515	101.08	95.721
105.44	108.17	92.261	100.62	108.11	107.19	99.569	100.28	107.38	118.35	114.17	107.76	104.02	116.85	104.29	109.82	106.77	113.46	96.512	103.79	102.35	101.61	110.6	112.25	106.75	110.18	112	109.49	112.11	105	102.09	115.57	103.86	107.71	112.64	103.51	104.04	108.6	104.36	106.27	102.88	115.85	113.33	106.91	105.89	97.962	104.7	107.76	98.881	110.35
107.58	98.518	104.39	106.37	92.354	104.49	105.07	107.72	105.71	97.726	102.18	102.47	105.99	106.84	103.25	107.84	105.92	106.17	109.96	105.71	105.17	104.47	104.74	107.97	101.22	102.55	103.19	108.99	102.63	96.83	106.37	102.93	111.9	116.38	104.43	111.67	104.71	110.89	91.739	109.44	114.39	104.95	103.27	93.623	108.64	109.42	102.28	110.75	104.99	105.37
107.42	115.3	99.308	113.19	107.14	116.41	110.07	108.45	102.58	110.48	108.32	102.16	110.21	105.91	109.82	104.15	108.94	97.147	111.91	116.28	109.35	114.89	116.84	115.91	119.95	103.41	110.29	112.68	116.2	115.39	113.34	110.29	108.35	104.75	103.77	108.67	110.04	109.96	111.69	104.49	108.23	113.02	103.58	113.48	110.06	111.47	110.19	105.86	106.22	111.18
107.39	104.1	109.81	109.1	106.37	109.43	107.73	100.89	102.42	100.53	101.15	104.84	105.45	104.14	108	106.03	104.12	114.39	105.4	112.56	112.94	103.8	105.23	106.63	105.36	105.84	97.716	107.37	101.4	103.46	104.53	108.75	104.28	106.34	95.97	111.46	107.15	116.19	104.24	107.83	110.05	106.82	105.12	102.18	109.17	98.579	104.72	115.8	103.08	110.2
104.97	98.176	102.28	107.74	106.92	99.518	106.76	103.67	107.59	113.19	107.28	102.82	99.712	114.76	107.15	119.82	106.99	107.6	102.93	116.9	120.44	109.58	111.6	111.57	109.75	98.576	107.87	115.18	107.35	106.9	105.58	107.08	111.19	114.12	108.76	96.716	104.5	109.97	98.433	101.98	113.91	110.88	106.93	114.05	119.04	101.16	106.84	104.65	100.45	103.59
113.03	100.01	107.31	112.31	109.21	111.44	109.88	109.24	104.42	103.55	112.03	108.19	102.82	104.92	102.25	105.21	104.64	109.73	100.71	105.11	111.06	106.16	111.65	110.6	102.4	104.01	106.46	98.358	104.87	112.68	115.27	101.99	116.33	100.31	102.83	108.98	108.85	101.32	108.34	108.07	106.64	107.29	111.39	109.17	101.41	101.72	103.7	109.28	104.15	108.82
95.198	98.491	102.01	108.76	90.037	98.085	92.489	107.39	97.55	101.18	102.56	93.881	97.277	99.227	104.48	92.994	100.88	103.16	108.2	97.428	95.412	96.081	92.039	106.23	93.873	88.595	98.316	104.49	97.232	97.124	93.101	92.262	102.24	100.13	98.843	89.983	105.97	106.78	99.897	90.035	93.636	103.29	98.596	94.835	93.749	96.441	91.94	96.254	100.99	103.1
99.557	100.28	93.798	99.435	99.705	95.585	98.79	106.96	109.12	100.04	96.88	100.61	99.605	88.025	97.42	104.63	94.874	101.26	89.755	94.584	100.5	86.975	94.114	97.833	107.71	94.342	103.75	93.808	99.859	102.54	103.12	97.311	102.46	104.21	99.996	97.95	106.46	100.21	104.58	92.853	105.27	109.93	99.483	103.06	100.98	102.57	97.899	97.603	107.09	95.316
100.39	100.87	103.8	101.27	116.39	106.22	114.66	104.58	102.18	111.78	101.81	109.19	99.565	104.27	110.61	103.72	104.27	102.66	104.64	108.95	107.14	116.4	101.52	105.69	110.77	105.08	107.44	104.26	99.02	100.07	113.62	95.564	109.43	99.508	103.96	109.67	102.94	107.8	116.41	108.3	96.406	109.19	110.22	100.56	101.9	103.15	109.2	105.3	101.69	109.52
99.302	104.29	102.42	111.4	111.36	103.44	95.968	110.86	101.32	109.29	109.8	104.09	108.66	101.16	102.24	112.84	106.83	100.66	120	103.95	119.46	102.75	94.192	100.78	110.93	110.65	104.88	100.06	101.14	116.12	98.453	103.67	106.3	102.09	100.1	107.31	108.68	102.64	109.55	101.82	111.35	110.04	102.46	101.31	112.64	98.046	102.39	106.27	104.79	99.974
118.68	118.73	105.02	111.31	104.89	115.58	107.52	109.16	109.15	113.6	107.09	100.67	106.4	106.84	116.53	103.68	105.99	106.33	98.439	103.35	104.88	105.26	101.28	113.38	109.75	105.61	106.93	108	110.05	101.78	103.44	116.49	102.39	114.65	112.92	108.96	111.09	111.63	108.72	109.39	108.12	107.84	110.82	100.45	115.51	98.914	116.44	116.26	109.37	106.8
106.29	115.14	114.02	110.31	109.89	96.758	105.98	102.95	107.41	102.43	100.82	103.15	112.88	109.31	101.33	101.71	111.31	100.36	111.3	106.84	105.87	107.44	109.78	107.93	107.35	115.07	109.01	109.92	106.84	101.22	94.968	101.59	102.17	111.02	109.81	100.05	106.5	112.28	99.9	105.85	107.71	106.15	106.46	115.17	108.44	99.336	105.84	104.96	111.07	107.68
104.97	93.002	93.357	102.36	94.967	99.001	96.885	107.27	103.25	98.653	90.376	99.492	102.77	97.305	102.7	98.409	103.47	96.565	99.135	93.522	96.41	94.622	99.545	97.008	104.66	112.38	90.602	92.082	101.98	92.09	96.764	99.664	100.27	94.88	103.47	99.014	103.18	93.145	95.502	94.356	112.91	95.245	91.582	98.302	103.23	96.947	95.769	97.392	95.553	102.28
102.7	107.85	111.79	110.98	98.614	105.45	115.94	103.93	98.336	107.84	94.535	102.43	104.5	109.31	114.38	105.14	104.17	99.986	102.41	101.32	109.62	105.58	107.33	111.21	104.32	96.581	111.63	103.67	110.65	110.63	103.31	102.9	100.15	110.51	98.044	99.95	94.905	101.79	110.09	110.16	103.67	107.95	100.46	100.86	99.512	104.24	108.21	101.93	100.04	110.33
101.86	109.13	101.95	109	111.11	100.66	118.11	105.54	98.672	109.71	107.73	110.69	106.25	103.71	99.847	105.19	108.86	108.45	105.28	108.75	109.45	105.25	105.16	105.96	94.442	106.16	105.08	106.35	109.31	106.97	100.43	102.68	107.4	96.353	103.52	101.95	109.76	104.37	97.797	106.14	105.17	111.89	99.012	97.363	108.57	102.03	109.08	106.49	108.68	100.46
102.53	102.51	105.77	92.166	109.04	105.97	97.983	104.89	109.7	108.25	107.2	104.61	106.92	105.31	108.69	111.5	106.56	105.69	104.96	106.51	102.16	116.38	103.41	97.152	109.92	94.866	114.2	106.39	106.28	105.89	104.46	104.73	102.68	108.26	107.89	114.19	114.13	103.44	98.022	113.75	109.49	104.41	102.81	100.11	96.35	100.86	100.44	102.23	100.02	105.09
106.24	109.39	100.01	120.4	108.95	101.61	107.05	103.58	105.22	106.29	106.57	105.12	118.09	116.68	102.97	105.13	106.1	109.24	104.33	110.96	108.11	97.074	103.12	103.11	100.84	103.99	108.94	105.61	109.57	112.55	105.3	107.68	106.25	110.69	109.1	109.01	99.597	111.89	106.25	104.7	103.09	113.68	98.921	102.89	109.39	116.68	104.74	108.69	104.45	102.38
101.26	107.53	102.6	102.54	105.14	107.02	104.57	103.77	111.54	97.888	103.28	101.56	109.7	111.86	109.42	107.46	102.49	106.92	104.46	101.16	106.2	104.4	104.6	113.35	106.78	104.34	103.02	113.38	94.965	89.063	101.46	106.47	102.55	99.418	107.51	107.79	108.24	108.78	108.27	103.98	95.786	105.53	99.876	107.01	113.63	104.75	103.82	105.29	107.91	102.26
96.967	102.77	105.78	107.52	108.57	113.03	106.74	111.33	108.45	110.35	105.54	113.63	104.23	105.38	105.47	108.24	108.13	105.58	104.01	112.38	104.28	109.21	113.89	99.906	105.22	111.71	107.9	99.696	111.8	111.07	113.97	102.8	94.272	106.58	106.83	106.59	112.56	114.44	107.67	108.14	102.95	102.47	109.37	106.62	104.98	108.19	109.87	110.36	112.69	110.32
93.955	102.18	102.88	114.91	99.955	111.35	103.94	118.02	109.74	99.283	102.63	110.85	106.07	106.54	105.27	109.36	100.6	106.15	101.24	112.6	100.53	106.44	117.9	117.9	110.14	107.08	111.09	115.16	106.2	100.1	102.49	105.96	109.32	102.79	103.94	106.07	108.37	107.73	106.93	112.17	102.13	106.82	109.48	111.89	109.91	107.22	111.06	101.31	103.86	105.51
100.6	99.464	101.67	103.91	104.23	106.72	103.31	106.58	103.67	101.39	104.29	101.05	98.079	105.41	107.61	97.984	111.05	100.4	101.51	99.035	93.51	101.23	98.45	95.197	103.37	97.666	105.67	110.96	98.396	100.56	94.783	103.9	92.164	99.253	95.671	102.94	108.91	96.035	107.12	98.048	102.59	99.227	100.82	90.497	104.09	98.498	100.99	88.871	96.651	101.08
107.93	99.958	100.56	101.84	105.09	115.76	104.39	103.79	102.26	110.62	105.87	115.77	105.13	105.93	107.27	105.1	102.73	110.57	110.7	100.94	101.2	109.07	99.413	107.95	107.41	111.02	100.93	109.87	103.57	101.95	103.83	103.23	101.34	103.81	108.61	102.66	103.47	92.381	102.86	110.43	104.23	106.8	108.19	108.37	100.57	112.68	108.97	105.55	105.77	101.46
103.34	120.1	116.52	108.82	111.97	99.382	113.86	105.54	97.251	103.59	120.26	106.25	104	101.1	112.18	115.22	112.94	109.8	105.18	109.15	107.73	102.87	99.982	111.02	115.83	114.01	100.43	108.48	106.17	113.77	103.42	117.53	113.28	109.51	105.84	104.86	100.01	108.04	109.03	109.01	96.799	104.73	112.05	109.77	103.83	119.37	112.13	114.48	107.25	108.07
111.6	104.53	102.26	101.79	114	107.71	106.95	102.43	105.2	109.98	96.668	102.5	115.07	104.76	103.72	93.679	107.15	108.22	111.48	114.58	103.84	113.55	105.38	101.43	110.41	112.94	106.18	104.76	100.53	107.4	101.05	109.56	98.136	105.01	106.5	109.71	108.83	106.62	103.03	101.51	104.21	108.61	108.3	104.58	104.68	108.29	112.22	94.624	104.9	104.83
98.586	102.19	95.918	94.167	105.93	103.48	96.711	101.13	108.9	95.982	107.12	94.546	101.4	104.44	108.23	99.054	102.75	96.465	98.556	100.32	101.46	101.39	106.82	91.309	100.73	96.784	100.32	100.3	97.449	97.445	93.676	97.453	91.37	100.82	97.568	105.43	96.187	92.95	96.738	106.83	101.14	97.292	101.68	100.77	97.55	100.16	102.64	90.046	94.777	105.83
90.665	104.94	92.189	96.952	102.34	99.329	100.34	88.273	102.59	103.95	89.971	87.988	94.355	100.85	98.466	101.87	104.22	95.85	93.691	100.48	107.01	89.268	92.304	92.2	97.037	96.585	89.84	95.199	98.18	105.56	96.438	98.763	102.42	96.746	95.607	102.68	102.63	85.329	84.707	98.436	95.024	97.348	87.986	95.512	97.319	106.21	106.58	93.78	101.63	97.927
104.61	109.71	105.79	108.6	101.6	105.01	97.4	109.3	108.72	97.595	113.77	101.28	104.56	109.69	106.91	112.08	107.84	103.23	101.53	110.23	101.41	92.682	108.16	108.16	107.05	101.62	104.5	113.97	110.61	110.87	105.58	112.92	106.16	101.61	106.84	109.65	106.76	104.35	111.28	98.78	99.588	101.05	108.59	101.14	111.55	108.83	105.38	103.37	106.77	108.38
105.24	101.67	105.31	109.08	103.08	103.46	104.53	107.16	104.77	105.6	108.39	106.21	111.55	100.18	112.62	110.72	117.26	104.19	108.84	108.36	108.36	107.27	110.92	102.3	109.54	110.97	104.95	105.54	109.65	110.09	111.32	102.81	115.33	108.13	107.39	98.363	107.78	103.63	109.64	105.04	117.58	103.91	105.51	105.23	103.13	90.657	115.86	113.31	104.39	101.81
104.54	113.82	107.73	110.4	112.51	111.98	108.67	108.29	109.08	103.63	116.42	112.04	105.15	111.7	112.73	105.82	102.67	106.18	111.76	101.29	103.95	113.66	113.04	102.15	104.18	108.3	106.52	101.94	99.297	102.79	111.13	107.17	109.39	106.77	109.91	112	105.51	111.59	109.37	106.73	107.03	99.094	105.46	103.59	101.52	107.55	110.23	105.19	107.63	106.13
101.35	115.3	105.94	110.47	108.37	111.69	107.78	110.71	106.34	109.02	107.91	108.21	96.343	106.28	100.94	104.96	100.46	111.78	98.217	113.31	105.96	102.25	106.1	107.98	100.77	103.51	99.166	98.207	109.76	97.687	116.77	106.71	104.43	104.74	99.398	104.08	108.13	103.78	99.494	103.5	110.3	103.93	108.51	103.25	103.28	109.67	106.67	97.738	103.13	100.24
101.78	101.26	93.658	100.81	101.01	104.05	98.813	94.543	101.74	104.13	96.51	101.1	94.643	99.367	108.15	104.76	94.349	105.31	112.39	96.678	93.943	99.659	102.39	101.6	105.4	106.8	106.38	96.932	101.73	101.55	103	103.61	93.645	101.6	99.686	100.82	106.52	106.22	93.901	100.15	96.493	99.88	92.308	98.781	106.48	93.564	103	102.24	97.515	97.641
107.76	113.19	106.67	102.45	100.32	101.37	104.52	98.201	101.99	103.47	108.07	103.13	99.075	97.476	103.27	105.11	112.31	105.12	108.76	103.86	108.31	111.8	92.936	102.13	109.16	112.98	115.8	95.651	101.22	105	102.38	100.14	109.92	106.97	100.11	101.07	111.84	115.75	102.67	104.65	107.21	98.844	108.07	100.49	99.076	103.91	109.99	101.87	107.07	113.56
93.561	92.525	102.24	98.839	110.6	108.34	98.595	105.48	96.837	103.6	105.12	106.47	99.942	102.39	103.18	92.356	101.3	103.25	98.415	108.89	105.81	102.28	98.288	101.48	106.49	100.11	95.578	106.28	101.81	107.45	106.08	103.46	96.743	102.36	102.64	100.03	105.83	104.8	106.36	123.35	107.48	94.445	100.81	105.01	107.38	98.302	102.88	101.2	100.15	104.55
104.23	114.12	108.89	106.09	109.46	106.25	108.93	111.8	107.66	106.66	105.9	114.22	111.93	104.77	113.2	106	109.1	105.82	106.26	112.71	103.56	111.15	106.63	117.37	108.2	108.37	110.99	104.96	106.17	115.99	99.484	113.72	112.22	106.86	112.56	102.52	101.4	112.32	106.44	115.68	103.81	101.97	107.67	108.53	110.18	106.63	106.34	110.34	112.77	116.27
112.58	110.19	113.07	113.51	109.51	120.46	106.98	113.8	102.02	110.22	112.79	110.94	103.29	107.89	109.58	113.2	112.65	97.186	105.13	107.22	112.28	110.99	100.01	106.11	109.07	106.02	100.45	110.97	104.01	104.29	113.51	109.58	105.85	100.88	114.07	105.68	109.25	106.07	114	109.61	103.66	113.87	105.79	117.63	102.39	102.42	108.69	104.72	106.42	105.55
95.768	100.8	96.418	106.48	91.838	108.09	101.36	99.007	89.384	107.32	108.61	104.4	99.967	97.656	105.04	99.322	95.975	101	100.87	107.02	103.48	107.19	104.2	97.451	98.004	98.908	102.29	105.24	98.4	94.181	91.403	101.61	101.32	101.89	102.89	102.06	114.06	94.72	97.588	105.46	109.39	102.18	99.84	89.157	98.559	100.76	103.16	97.68	109.38	101.58
102.02	103.12	104.57	105.18	103.48	105.93	101.2	105.49	105.71	105.77	112.37	109.9	97.278	102.02	105.23	107.89	107.06	92.427	118.48	106.08	93.559	109.27	108.97	91.764	103.27	104.94	107.05	103.43	99.23	109.18	105.7	118.54	114.95	99.013	103.51	112.76	105.6	109.49	103.3	103.13	111.15	96.829	111.22	104.73	105.68	103.16	101.18	107.23	106.86	110.08
111.06	97.622	115.83	116.84	106.58	103.95	102.04	112.6	105.62	105.93	99.832	108.76	108.36	108.61	99.95	106.6	115.36	109.34	106.45	105.31	115.52	106.47	111.26	113.52	106.21	104.64	111.19	98.132	105.14	114.28	106.65	107.53	114.32	108.49	104.98	110.98	113.64	112.79	119.73	102.28	109.42	104.78	110.42	114.48	99.071	108.35	111.35	103.79	106.32	105.72
116.5	100.44	107.34	104.31	108.52	99.675	101.18	107.82	107.77	119.6	113.2	106.23	109.5	102.06	108.47	108.08	108.89	105.04	100.74	106.22	104.01	109.36	108.8	113.2	104.96	119.8	104.3	104.45	117.72	110.73	112.88	107.81	102.55	109.98	100.6	103.77	106.93	108.69	115.9	109.98	96.897	106.09	109.02	104.22	106.24	103.18	110.62	99.493	103.16	109.41
94.578	112.81	105.22	107.24	97.263	102.33	106.33	107.18	109.94	105.41	107.3	112.91	105.94	102.82	102.6	117.67	104.45	113.95	101.78	105.71	108.56	107.7	106.86	114.25	102.41	104.78	104.47	100.84	113.28	106.67	105.35	109.41	107.6	114.96	103.73	102.08	110.67	111.38	108.86	102.71	115.38	100.29	104.3	106.85	114.87	111.47	105.6	105.15	91.425	110.13
115.47	101.57	112.4	107.73	99.253	110.05	110.99	111.34	102.54	109.27	110.53	110.01	103.21	107.18	115.42	106.49	110.25	108.02	111.95	116.94	111	102.65	109.51	114.56	119.49	116.28	111.62	106.48	111.85	103.81	108.85	122.33	107.56	108.76	101.08	106.47	112.4	118.96	115.49	106.11	116.76	111.83	109.14	111.37	116.13	114.61	106.03	119.91	108.4	118.19
111.12	122.86	116.06	111.19	105.38	110.09	105.09	107.49	109.49	114.05	106.34	100.55	109.77	109.41	106.32	105.97	111.7	106.79	116.76	114.79	113.25	100.65	108.65	109.17	109.43	113.34	112.49	114.78	105.8	108.74	110.84	111.01	100.91	109.04	111.46	103.69	107.28	105.12	115.98	103.2	110.14	108.28	113.83	101.14	111.01	104.36	108.99	107.71	107.77	105.54
102.1	98.007	96.47	107.56	95.664	94.468	106.26	106.52	97.688	98.15	110.5	103.7	100.93	96.173	112.68	90.859	101.29	94.464	112.02	101.36	104.18	109.28	101.88	109.31	97.234	95.682	107.26	97.661	99.017	98.236	93.288	97.886	104.42	109.01	100.42	96.326	108.64	95.434	99.014	108.78	106.64	95.022	101.42	106.69	107.29	103.36	111.71	96.497	110.49	101.9
90.809	92.685	88.74	95.66	97.388	99.905	98.78	89.643	100.02	99.144	101.1	93.441	91.943	95.632	95.814	98.378	90.669	94.267	94.934	96	93.635	93.483	94.954	102.14	98.006	101.82	100.35	90.601	96.511	95.041	91.303	104.59	106.21	89.912	103.35	97.326	98.741	103.56	103.53	98.742	90.405	97.02	102.94	97.078	105.15	99.016	100.96	96.602	100.05	94.172
108.33	107.88	112.13	92.733	104.8	108.74	106.07	110.43	111.35	106.76	103.88	112.52	101.68	110.92	106.89	91.64	101.21	111.91	107.35	98.259	106.83	102.66	109.34	108.29	106.68	107.7	100.19	113.22	102.39	113.6	99.016	103.18	97.92	101.45	108.8	105.28	103.58	109.88	104.2	101.44	106.7	87.477	106.18	103.66	104.51	102.18	107.14	103.9	104.41	113.01
106.61	104.83	109.86	116.85	104.68	108.93	114.02	110.21	120.12	102.86	115.31	110.81	109.48	109.27	113.31	116.75	98.678	110.69	101.79	114.85	108.71	114.41	118.67	112.54	103.76	109.06	110.3	115.35	102.03	109.44	110.14	113.61	112.93	111.5	107.2	113.57	107.07	110.16	109.61	113.58	112.42	102.02	121.16	116.84	118.05	108.01	106.31	105.14	110.69	114.57
104.4	111.51	110.21	113.31	110.47	107.7	109	110.88	103.97	103.97	110.72	107.72	98.786	109.16	113.79	103.66	114.61	103.56	99.295	104.69	113.38	119.34	106.89	114.58	115.26	109.36	107.18	105.8	104.58	107.36	103.83	110.66	106.97	105.19	107.89	105.85	104.42	110.69	106.18	109.42	115.04	103.62	106.72	116.09	109.62	107.78	104.84	114.63	110.02	104.41
104.97	113.26	110.94	112.77	112.49	108.39	114.04	103.79	112.91	115.45	113	106.28	107.23	108.37	103.29	113.07	114.99	112.12	108.8	118.44	112.26	106.77	107.05	113	106.13	98.498	114.31	111.99	115.63	111.51	115.29	115.99	112.4	109.51	111.95	113.01	118.23	106.04	115.87	116.88	102.38	104.21	106.95	111.79	113.49	109.91	106.24	108.23	112.8	99.424
103.35	101.9	103.05	95.809	101.53	102.51	94.436	97.869	107.4	94.385	99.004	89.19	97.902	93.828	99.697	101.41	102.79	103.81	94.774	98.574	94.243	100.77	101.97	100.01	97.91	100.43	102.75	101.79	103.61	90.558	105.61	99.174	98.082	99.221	94.345	88.827	97.475	92.454	91.656	92.658	97.085	101.56	99.36	100.39	95.671	106.52	87.829	101.99	96.086	101.86
105.15	107.33	108.25	109.28	102.44	104.74	110.35	118.87	102.2	104.99	106.73	100.69	109.55	117.11	108.79	102.08	109.8	109.39	116.07	102.82	104.23	113.25	113.24	113.03	96.267	96.588	103.65	115.54	107.63	99.703	107.32	102.64	110.08	105.27	113.09	110.42	109.67	97.822	103.82	112.93	106.69	109.62	102.68	100.53	108.19	98.735	112.69	108.38	101.87	112.18
115.65	103.51	111.32	107.99	112.22	104.86	111.88	103.91	97.603	112.79	106.71	109.25	113.94	103.17	110.36	108.82	101.84	109.74	111.44	107.87	99.053	102.99	113.97	107.91	114.84	112.78	101.9	104.82	115.95	111.63	105.4	95.374	110.19	105.74	106.91	109.98	99.114	109.61	99.523	103.6	106.32	105.78	111.26	112.92	109.88	107	118.25	114.06	106.74	109.35
117.47	102.91	105.65	108.43	101.13	115.15	102.63	93.212	112.46	105.54	102.15	100.88	106.91	108.01	99.879	108.54	99.606	103.55	102.6	102.09	105.59	109.01	113.69	97.535	112.73	116.64	104.37	111.14	106.26	108.77	109.08	112.81	105.07	104.62	109.73	105.6	108.32	103.27	106.5	100.07	101.23	110.36	105.49	106.56	101.57	110.29	106.13	113.92	110.99	107.26
105.88	104.77	106.22	99.312	102.46	105.56	108.76	104.1	112.37	108.05	103.69	107.17	101.78	102.66	109.22	109.69	103.87	106.81	115.56	106.56	112.21	104.13	117.29	107.37	111.27	114.16	103.34	103.17	107.69	104.11	111.5	102.46	106.14	104.46	104.74	114.3	113.82	111.02	107.66	113.32	113.8	112.02	100.17	107.77	111.48	111.32	108.9	113.59	107.4	105.83
101.37	98.039	102.59	97.478	95.691	111.74	93.514	97.702	99.269	103.26	92.403	111.11	111.16	96.431	100.29	108.96	93.741	104.71	101.66	98.97	90.82	97.723	104.69	99.456	98.237	102.02	102.96	104.25	91.019	101.86	102.96	94.648	97.592	107.44	106	103.99	101.8	103.41	98.253	100.16	99.553	97.818	111.38	97.638	99.508	105.09	96.756	107.59	108.94	97.574
92.267	102.83	97.798	92.682	101.17	100.67	93.618	101.69	99.664	101.14	93.591	103.75	111.87	102.3	105.4	97.745	93.88	101.81	95.047	108.96	96.723	94.096	90.721	98.494	98.254	105.24	98.079	99.111	92.271	106.56	85.292	97.612	104.73	90.561	98.078	93.516	95.234	98.219	97.657	96.462	100.11	101.16	95.314	97.866	96.07	104.99	91.668	89.22	104.09	98.534
113.22	110.25	110.99	105.33	102.28	107.74	110	104.61	110.8	112.06	111.4	109.52	110.59	105.99	111.83	114.26	108.3	113.98	106.31	106.52	113.01	106.71	105.26	106.42	101.53	99.965	106.89	109.56	112.98	112.57	111.69	107.97	110.83	106.98	105.4	109.25	108.83	106.54	97.823	111.75	113.9	109.15	105.5	117.46	118.25	105.91	97.573	109.2	101.17	101.66
103.99	95.402	112.34	98.157	110	97.416	108.32	107.5	104.17	101.4	104.01	105.15	111.02	101	99.467	106	103.68	106.18	98.24	111.83	107.11	105.96	108.23	105.5	102.83	101.55	105.77	110.3	110.43	104.21	98.21	110.13	107.63	104.1	97.941	114.97	99.673	101.84	98.542	114.49	105.33	108.37	104.67	102.92	95.393	105.34	111.73	111.99	100.64	111.85
105.31	101.11	112.47	105.29	99.715	106.91	103.94	98.133	105.29	106.12	113.31	98.443	106.74	100.29	93.478	101.49	108.2	109.3	104.68	110.92	110.47	109.39	107.07	103.47	102.78	113.75	103.55	110.36	104.77	103.05	98.417	110.29	110.84	106.62	99.297	110	102.13	101.98	103.49	101.97	103.67	109.46	118.58	108.37	103.22	93.801	113.56	117.49	113.37	103.62
105.14	111.8	103.6	110.25	105.18	112.46	98.959	109.83	106.9	105.72	105.4	111.12	111.13	103.58	99.896	111.03	110.37	107.91	93.432	101.43	105	109.33	111.05	108.82	97.328	112.78	113.47	106.12	115.21	111.94	113.18	104.36	101.93	102.47	110.19	113.24	110.28	116.18	102.26	103.24	110.3	106.52	113.52	112.09	111.57	107.38	112.73	110.65	102.09	110.57
111.88	114.2	108.35	109.33	106.81	109.16	111.78	104.23	106.73	103.78	103.66	112.08	104.44	111.25	107.17	113.05	100.52	107.89	103.19	112.44	108.36	102.08	113.34	102.39	108.53	99.763	107.56	104.15	113.74	112.57	104.04	113.35	113.79	106.78	101.6	105.45	103.63	112.82	107.78	113.63	110.46	103.83	113.35	104.18	111.21	105.88	111.2	100.91	117.93	123.04
84.788	102.31	92.614	90.79	90.264	100.99	91.781	97.079	100.31	95.037	99.841	95.965	99.511	97.81	86.811	94.825	100.83	102.85	102.68	99.664	107.79	105.25	92.432	100.78	101.3	95.689	101.83	100.49	102.14	101.93	100.38	101.5	91.161	107.65	98.906	103.78	95.829	102.4	94.812	98.917	105.09	92.646	94.859	93.844	98.027	98.596	101.5	94.897	85.711	97.443
110.97	113.85	101.35	102.32	103.64	99.432	106.81	102.36	103.88	101.12	107.19	104.16	113.02	108.64	115.52	108.36	95.763	100.33	108.45	95.632	105.66	110.02	113.22	100.57	104.74	112.78	102.72	106.9	103.24	100	100.17	100.32	100.11	110.6	99.044	108.66	103.81	101.06	105.84	111.29	105.02	115.19	110.61	107.98	104.12	100.97	96.324	112.06	99.957	108.55
113.03	105.46	100.92	107.9	114.14	106.83	106.1	100.76	102.43	100.46	103.43	103.3	114.96	104.5	98.554	104.59	105.8	104.76	101.88	103.96	105.8	109.08	106	105.45	109.23	105.55	98.955	107.73	93.163	108.69	101.25	106.36	106.41	104.89	105.58	111.05	105.4	103.82	114.38	97.675	110.23	105.25	114.71	99.601	107.88	98.723	101.07	105.47	105.46	102.66
106.07	104.9	109.77	106.9	107.13	104.94	104.36	105.81	102.3	109.43	106.32	117.89	116.65	102.31	101.82	107.97	110.79	109.16	105.08	104.1	113.34	111.58	111.29	102.24	110.04	108.9	100.07	107.17	107.15	107.11	107.86	104.08	115.94	106.98	115.26	106.96	109.52	105.87	95.233	113.82	99.138	109.81	106.47	112.46	109.03	108.41	109.14	110.17	107.48	109.63
97.796	101.2	100.92	104.47	105.22	96.671	98.827	97.825	95.547	104.87	96.479	103.45	107.55	96.015	100.82	107.11	91.405	101.3	100.45	99.545	98.766	101.91	84.006	98.476	95.079	96.518	97.816	98.673	100.14	97.226	100.27	108.65	103.12	101.98	108.17	94.794	96.457	102.35	98.574	108.47	103.28	93.664	95.146	101.66	103.19	100.26	108.92	93.147	107.16	92.141
112.89	103.3	104.32	107.1	100.36	113.51	99.841	105.04	109.4	107.99	103.67	102.34	114.22	96.677	104.25	110.52	105.05	105.16	106.24	101.39	109.9	98.905	105.29	108.45	101.7	101.84	103.01	114.74	113.78	105.62	106.23	104.46	95.94	97.523	105.38	101.49	106.09	104	101.6	107.91	100.35	109.62	109.99	105.59	109.66	106.42	103.94	103.07	98.171	105.02
93.216	99.438	92.555	97.838	92.795	100.67	108.04	104.34	93.721	99.794	94.161	95.029	102.65	102.01	99.081	97.61	93.561	102.03	92.6	100.31	92.188	101.8	102.44	92.186	94.972	89.698	92.014	96.243	102.92	106.99	96.618	98.116	96.854	97.545	104.67	101.49	94.546	95.373	100.16	94.719	100.3	103.27	104.21	103.64	103.61	96.033	96.557	100.37	94.937	96.563
105.17	111.8	105.09	102.7	105.1	102.47	107.93	108.15	106.98	105	111.79	109.56	99.746	107.43	107.95	109.36	100.07	109.65	100.63	103.74	116.17	105.15	107.19	99.008	95.821	105.66	102.95	108.44	108.7	109.85	103.93	102.75	108.39	100.32	100.23	100.22	108.84	107.06	107.51	107.15	105.63	101.73	112.69	103.35	106.95	105.15	98.869	100.49	107.32	104.96
103.26	95.379	103.96	103.48	109.37	109.57	97.879	102.59	101.77	103.91	104.62	106.22	105.88	104.11	110.47	96.728	103.56	112.23	107.86	108.99	106.9	108.43	110.36	113.24	100.35	107.39	103.04	114.85	106.78	100.03	110.1	113.33	107.18	105.61	114.67	102.65	103.28	99.326	103.03	101.87	107.34	103.55	103.84	105.51	106.35	108.68	117.29	105.38	107.91	102.12
118.16	114.34	117.91	115.79	112.7	104.87	109.34	106.9	107.31	109.96	112.04	104.14	115.1	113.04	101.03	113.51	107.86	102.88	112.34	100.69	110.18	109.87	102.99	108.96	114.69	114.81	103.42	106.96	99.232	99.948	108.17	104	103.66	113.86	105.28	106.11	102.56	111.37	110.09	109.33	105.05	115.68	106.47	116.96	110.43	116.53	102.98	104.9	110.83	107.93
105.14	110.45	103.6	105.22	103.58	110.84	100.51	110.29	97.852	116.25	105.84	104.47	108.43	105.43	105.38	99.665	108.68	103.43	100.48	91.72	111.43	97.24	97.19	99.719	107.84	104.91	108.29	104.11	100.11	100.56	97.566	111.12	97.431	103.93	103.63	103.75	102.32	111.55	102.62	103.86	100.82	107.51	114.2	104.06	102.25	103.67	114.65	111.45	110.4	101.38
103.77	102.4	104.91	115.01	105.86	115.39	122.86	96.089	100.65	112.02	107.27	98.799	101.96	104.66	102.77	114.94	100.63	111.83	104.05	104.68	111.67	102.9	108.05	111.4	107.82	106.01	99.383	104.09	105.96	102.41	105.85	94.002	98.236	101.9	106.97	99.461	101.05	103.9	120.16	99.878	108.22	109.18	101.29	105.87	107.8	120.6	105.66	105.97	110.48	118.74
114.22	100.12	96.491	99.606	101.87	107.35	117.59	104.55	112.1	107.46	107.81	114.83	103.64	106.28	108.01	90.179	104.42	102.28	110.64	107.2	110	101.38	100.03	100.99	108.3	102.45	99.503	105.07	101.01	106.49	109.68	103.99	102.81	105.81	105.64	108.39	109.36	112.26	100.29	103.02	103.03	102.47	104.97	103.67	106.07	101.43	101.47	113.83	98.31	103.2
110.57	106.84	106.73	113.39	117.12	113.52	112.76	107.13	112.97	102.44	113.12	110.96	108.75	98.201	109.91	101.73	99.206	103.63	105.53	113.2	105.57	107.02	103.97	104	101.76	97.924	105.37	113.33	106.2	103.07	103.08	95.469	104.85	109.93	102.46	108.6	91.342	100.78	104.27	112.08	104	105.65	102.22	105.32	105.3	102.59	116.02	101.11	108.62	103.33
113.21	108.77	108.91	118.9	103.27	115.78	113.05	116.72	107.47	108.06	111.53	105.03	109.61	120.41	107.06	120.41	115.01	108.85	99.648	110.73	112.99	108.01	96.868	108.54	108.59	112.19	111.67	107.72	97.665	111.53	105.15	97.475	109.54	102.45	118.18	108.15	115.7	106.26	110.14	103.04	98.941	111.44	108.49	99.208	111.49	111.48	105.99	110.66	110.86	106.12
111.2	111.72	106.78	109.22	98.47	100.1	110.46	117.73	110.22	102.52	112.47	107.01	106.72	107.31	116.3	111.11	105.22	114.13	117.14	112.97	105.71	111.79	111.17	109.35	106.72	115.34	116.14	101.37	109.14	110.93	114.16	106.15	102.23	105.79	114.09	100.12	101.41	108.68	107.33	107.79	101.33	112.45	116.14	103.06	99.276	104.53	105.4	110.12	109.95	112.67
107.26	107.91	114.6	114.89	106.56	106.67	102.06	109.33	108.48	105.43	108.74	106.85	113.29	115.73	105.1	105.34	103.6	111.01	103.11	105.04	103.84	109.44	107.43	100.56	100.44	107.97	107.57	103.14	110.68	103.41	101.5	109.48	104.8	105.05	108.95	103.95	111.63	102.47	102.5	107.19	100.32	104.25	106.49	107.47	104.03	111.76	102.81	110.38	108.4	107.27
110.58	102.24	107.07	112.08	110.13	102.7	116.49	109.92	108.32	104.86	108.38	107.42	108.28	109.68	108.16	103.92	110.32	105.45	102.58	104.24	110.5	114.52	108.97	108.14	104.44	101.96	109.26	107.63	103.41	102.57	101.22	104.7	109.23	95.265	109.1	121.62	98.474	107.45	110.65	113.74	114.47	104.51	110.14	106.42	109.8	108.28	104.62	112.94	112.93	109.07
101.75	98.659	112.43	111.76	102.75	112.8	97.195	101.27	104.12	102.08	98.845	103.05	96.79	102.9	107.49	96.292	109.09	112.27	109.71	107.59	109.9	105.53	109	106.12	100	101.42	109.96	102.36	108.27	101.43	107.46	110.63	96.399	102.5	108.18	103.42	100.32	101.86	97.057	104.87	112.52	109.98	111.12	101.46	111.39	102.05	99.752	103.49	99.711	107.96
112.61	103.32	116.55	114.51	114.47	99.165	112.76	104.76	102.35	109.47	103.01	104.05	118	116.27	106.86	110.54	102.66	107.36	112.11	117.74	109.18	99.319	106.61	109.09	107.83	106.69	111.38	103.68	112.83	105.43	110.47	105.66	119.18	108.64	109.24	108.99	114.48	107.75	98.049	104.49	105.36	100.88	111.73	110.36	110.36	103.13	104.87	113.31	108.59	107.98
101.04	100.05	106.54	96.999	96.343	96.935	105.13	110.76	110.13	96.612	93.435	101.19	100.47	87.669	99.245	99.952	103.01	99.578	94.821	105.68	96.479	108.01	94.155	98.298	106.52	96.668	103.92	101.82	96.92	100.45	98.028	98.987	100.98	99.889	104.63	110.64	98.49	104.27	101.15	102.41	92.328	88.536	100.49	93.674	102.01	95.39	96.247	98.675	101.4	89.235
108.16	98.647	102.32	108.65	104.09	107.34	107.11	105.89	104.66	109.45	104.12	103.94	110.26	104.64	105.72	108.86	101.38	98.719	108.72	99.574	107.14	98.369	104.96	119.49	102.36	100.52	102.05	112.84	107.62	97.086	100.49	107.68	105.72	106.12	103.66	110.85	105.35	105.66	107.7	106.42	104.4	107.35	106.95	95.793	102.83	101.52	108.46	105.06	105.61	106.26
98.126	107.27	112.85	102.26	98.59	105.91	107.26	98.285	103.86	114.07	110.87	104.83	113.04	101.55	113.7	107.54	104.83	108.71	98.669	110.18	102.61	104.1	103.2	102.57	102.9	105.51	102.79	111.67	107.47	116.6	118.23	113.29	105.95	108.33	112.43	98.066	108.91	108.87	111.73	102.31	111.53	110.62	100.95	111.64	112.09	110.14	109.38	97.081	103.6	110.55
111.84	110.33	98.899	109.19	105.42	102.92	101.38	105.98	102.14	104.66	95.997	107.21	109.17	107.75	103.61	95.322	105.44	105	100.26	106.13	105.32	105.88	100.15	107.93	107.73	107.12	114.24	93.898	102.9	104.36	122.82	101.52	98.442	105.75	101.88	103.74	108.95	107.34	113.42	100.11	106.09	108.52	100.33	104.61	113.65	101.37	107.58	105.91	104.59	111.85
108.51	103	111.38	106.62	96.102	108.98	104.31	106.93	99.886	100.19	111.36	96.003	105.97	106.81	105.14	102.66	105.07	102.78	114.1	106.06	102.17	104.95	105.43	101.48	115.05	111.81	101.78	106.76	109.59	113.74	105.22	108.46	107.49	113.31	109.55	103.07	114.94	106.85	105.61	110.85	110.65	96.246	111.51	112.25	107.47	111.13	102.96	115.41	112.33	99.678
108.11	107.89	105.02	114.04	115.27	110.22	109.04	98.791	109.15	109.09	114.53	106.32	103.94	113.68	102.92	111.66	105.02	103.26	108.56	106.37	110.03	102.07	106.76	97.427	114.26	114.13	111.72	112.7	109.31	116.14	107.53	101.31	102.61	106.21	105.84	108.9	105.62	110.62	110.81	110.32	108.14	112.45	102.69	110.7	106.64	107.9	110.4	105.93	113.15	110.88
105.77	117.03	102.84	109.19	105.2	104.31	106.35	105.98	104.73	117.02	107.68	110.68	104.85	103.59	99.652	105.92	106.79	103.01	104.72	108.11	108.22	106.07	114.47	99.346	105.54	109.74	104.16	103.05	100.74	101.11	99.036	109.41	102.87	106.15	105.85	105.87	110.15	105.85	94.266	109	107.4	110.64	105.72	107.39	101.27	104.53	96.917	111.53	100.72	120.7
111.93	113.27	110	106.51	117.82	116.67	104.07	107.81	101.34	102.33	105.82	104.8	113.24	104.74	102.89	107.45	102.24	115.08	109.3	102.75	96.379	104.46	104.87	106.07	105.09	111.84	112.12	107.66	102.59	108.44	111.08	108.5	111.61	103.72	113.65	106.44	109.49	103.46	102	106.45	107.7	113.99	108.51	99.338	99.822	105	104.27	106.07	106.26	110.24
103.8	102.55	110.15	108.2	108.05	102.64	104.9	109.64	113.01	101.15	106.17	106.52	98.471	103.61	109.46	107.04	103.96	111.6	99.18	104.68	116.5	101.4	101.42	108.92	113.01	107.06	112.06	106.21	110	110.22	108.61	97.305	115.51	100.32	112.69	103.34	112.88	99.093	102.14	102.46	106.76	109.61	94.55	103.98	113.24	105.32	103.82	105.9	97.958	105.68
108.51	94.625	94.231	92.314	99.617	99.264	103.17	99.071	113.04	100.09	98.47	93.132	96.294	91.818	99.231	91.325	102.88	97.587	96.396	105.03	86.659	98.347	99.768	101.95	109.84	103.48	98.499	100.08	99.82	102.91	89.015	95.482	96.469	99.893	97.72	94.779	94.24	91.282	94.228	96.788	95.191	100.6	99.267	104.76	98.516	91.147	98.053	97.361	90.577	102.11
102.96	112.8	111.29	104.16	110.62	105.43	102.24	99.398	102.65	106.67	104.17	111.67	110.07	105.05	99.713	110.2	112.44	109.63	108.48	99.625	109.17	118.97	111.13	106.13	118.48	108.17	99.277	106.33	108.93	108.98	106.52	113.73	111.47	112.86	103.59	106.68	112.82	103.38	112.01	103.55	106.12	104.12	96.662	99.082	112.66	102.95	112.46	100.26	115.59	109.89
107.21	103.29	105.92	124.94	107.83	110.39	109.51	106.15	108.05	103.92	108.52	109.63	103.61	108.33	110.03	108.1	102.17	105.98	104.89	106.51	107	104.24	111.94	107.73	108.33	104.67	114.34	102.4	96.82	112.54	110.34	112.22	104.84	97.011	109.6	102.36	91.374	110.3	100.56	105.85	112.37	106.44	115.56	116.29	109.25	107.83	113.85	112.12	112.93	97.996
110.12	107.58	97.471	108.46	107.26	103.96	104.6	105.89	106.24	105.24	98.213	106.57	108.21	100.71	100.87	112.64	103.41	104.21	93.971	99.535	95.555	96.057	100.77	101.31	102.34	108.1	96.572	111.52	97.629	103.26	108.59	99.88	100.8	106.68	100.65	110.13	106.36	99.327	105.46	102.11	99.763	97.748	108.22	94.837	104.79	97.005	111.25	101.12	99.287	104.5
108.31	108.05	111.52	102.49	105.71	106.99	107.52	102.21	98.097	109.53	107	111.19	103.55	105.81	106.54	97.339	110.89	115.12	105.65	114.51	105.02	117.18	104.2	105.27	109.94	101.16	107.5	108.04	108.44	101.13	105.1	106.3	105.4	108.77	106.13	99.389	111.1	102.83	109.01	107.12	115.5	95.287	106.73	105.27	106.84	104.36	105.16	103.45	106.13	111.79
116.68	104.18	116.92	94.575	113.56	104.68	113.59	103.85	111.03	114.37	105.07	111.91	110.37	111.95	108.24	106.11	107.54	111.15	110.18	106.25	103.56	105.88	105.75	112.63	112.26	103.42	110.36	107.78	107.47	110.34	106.07	107.82	113.08	113.44	100.33	105.54	114.09	108.75	110.22	109.27	100.92	109.72	112.08	107.99	99.812	110.95	102.69	110.18	109.7	103.81
110.31	102.18	94.19	107.14	100.18	99.759	107.72	111.94	97.397	108.06	105.48	104.25	115.64	112.12	108.11	108.28	104.32	100.26	110.91	101.87	108.94	96.158	110.17	110.42	104.11	111.51	105.22	107.66	102.31	111.14	105.27	107.25	110.69	109.48	109.88	108.44	111.88	104.2	106.79	106.61	106.69	101.78	112.46	107.16	106.24	103.54	112.21	108.88	107.43	106.28
96.588	99.253	103.88	99.832	100.92	100.29	95.85	97.595	105.36	95.724	94.854	97.473	102.18	107.94	101.19	96.491	89.461	103.92	99.897	105.76	101.24	102.05	96.069	104.77	96.716	101.89	95.089	96.475	104.23	95.576	106.84	103.51	98.529	101.26	94.164	98.781	93.499	103.7	88.86	103.18	102.7	102.07	108.71	97.289	99.807	92.902	99.861	102.78	96.678	86.81
105.48	98.774	108.75	101.04	109.09	113.39	108.29	105.17	104.7	102.63	111.69	115.42	107.89	114.53	108.76	98.624	108.33	113.03	97.706	107.21	108.6	103.34	115.34	106.67	109.43	103.54	104.33	111.06	109.98	95.924	107.88	105.93	114.43	105.06	112.61	105.44	107.65	103.15	102.45	104.46	113.63	103.66	120.81	102.51	104.93	101.38	100.69	112.37	99.226	102.03
113.86	109.56	102.39	111.46	100.73	102.55	103.69	115.56	113.03	102.92	108.79	106.01	105.7	110.47	105.91	108.86	111.35	112.84	107.53	112.01	104.33	106.15	108.89	111.71	108.5	111.23	105.92	101.24	110.22	113.73	112.55	101.89	106.17	119.42	114.12	114.05	99.973	112.09	102.03	116.26	108.8	99.092	104.57	112.21	109.93	100.94	110.68	110.65	103.55	107.2
106.22	103.87	113.13	105.54	108.92	103.6	109.41	103.89	102.23	107.37	103.99	102.94	113.65	102.32	96.548	110.16	108.36	107.46	104.04	94.214	114.13	96.183	112.75	111.65	107.71	110.63	114.42	105.81	102.41	104.85	109.39	110.25	102.2	111.98	109.6	110.26	102.44	103.52	101.6	98.932	111.4	110.38	109.56	106.82	100.25	109.66	107.8	106.26	113.52	101.64
107.25	118.47	107.07	100.87	109.09	108.57	106.16	106.6	104.56	119.16	105.3	112.62	100.4	109.61	104.46	102.53	110.68	102.98	110.21	98.639	109.15	113.44	116.61	111.69	106.04	115.87	109.53	121.19	103.47	102.42	110.1	104.41	106.46	106.55	106.59	102.63	107.92	108.78	99.288	107.46	104.94	118.23	109.42	110.5	108.22	121.47	107.93	109.81	109.39	101.8
101.21	104.6	98.043	115.79	103.28	112.87	105.41	95.782	110.56	114.38	109.12	107.37	107.23	97.591	97.58	104.46	103.47	109.79	106.07	108.69	98.067	105.54	111.49	106.93	105.06	102.57	116.05	105.34	109.87	108.97	108.41	102.91	105.48	100.44	101.94	106.13	108.76	104.61	108.14	101.91	102.27	107.8	101.05	104.12	92.291	102.19	104.57	109.48	98.208	103.36
105.67	114.63	101.33	103.64	119.84	103.9	114.54	107.35	104.44	104.51	105.66	103.84	109.99	103.87	99.969	106.06	104.47	103.36	115.25	100.82	105.7	104.77	104.09	113.65	104.23	106.18	101.91	114.19	108.63	94.772	109.87	97.325	108.5	110.62	101.93	102.33	108.85	102.05	104.12	99.106	95.95	110.36	108.16	108.59	103.21	112.26	114.78	109.03	97.132	112.61
103.24	97.381	110.74	112.55	110.98	106.21	107.59	102.5	106.74	103.46	104.56	101.5	102.91	105.45	118.96	104.16	115.37	104.01	107.01	109.12	100.79	104.66	102.06	108.75	110.12	96.186	107.48	111.19	104.01	112.05	104.97	105.85	105.11	101.11	98.954	99.572	94.015	102.24	107.35	100.07	110.26	106.2	105.87	105.37	104.03	98.118	103.29	108.1	103.96	103.4
103.03	98.951	106.4	110.47	104.47	105.98	105.29	107.83	116.51	110.98	105.31	107.96	108.93	113.87	110.05	102.22	105.48	108.41	105.27	100.1	101.54	109.12	102.4	113.25	99.579	108.62	108.79	107	108.6	108.6	107.03	112	103.43	105.54	106.89	113.25	107.36	110.23	114.12	104.71	106.44	102.86	112.67	115.16	110.45	100.26	103.49	113.36	103.65	98.882
107.69	108.72	112.47	111.5	105.43	106.97	110.79	105.93	106.58	106.68	105.23	107.13	109.62	102.42	100.02	107.77	103.53	116.57	104.64	98.56	120.16	99.44	105.6	119.33	101.26	112.25	110.18	111.69	110.32	110.85	111.72	104.15	104.78	105.88	103.85	103.43	106.91	108.4	111.77	102.4	107.12	106.45	109.53	112.31	103.06	110.66	103.82	104.6	108.13	113.9
98.715	93.758	83.445	99.237	99.004	95.388	101.05	92.301	96.701	101.55	91.106	95.475	98.52	98.872	99.3	112.6	98.049	96.854	99.972	106.93	103.52	96.266	100.13	101.65	100.49	99.391	105.21	94.921	99.435	106.27	102.38	97.696	97.696	110.14	93.889	101.33	98.935	98.263	98.276	101.68	103.51	106.2	103.16	90.042	92.536	97.404	84.979	99.88	99.284	100.06
101.08	107.25	112.7	109.65	101.37	109.39	114.65	108.81	100.59	119.38	112.97	114.18	98.635	101.36	110.3	97.268	114.48	110.76	107.06	102.67	112.12	109.71	106.73	107.71	114.86	114.96	112.82	109.02	112.13	102.14	103.67	104.77	111.36	102	109.39	99.986	97.627	106.9	101.19	102.84	112.24	107.23	97.774	98.774	106.1	99.384	103.87	93.282	109.17	115.58
108.94	115.08	103.36	109.49	114.52	110.16	107.52	101.71	99.652	106.74	101.33	103.79	104.56	113.59	94.974	108.55	112.63	110.34	105.76	110.35	109.92	108.14	106.78	105.03	115.88	101.51	103.25	104.96	106.54	111.69	103.13	102.85	103.31	103.6	108.89	106.27	101.52	107.59	104.14	119.18	106.11	104.18	104.7	114.3	104.42	102.09	101.28	99.456	103.68	106.79
109.14	114.98	104.67	113.93	107.73	104.56	106.1	105.3	113.26	111.84	109.8	99.791	106.6	112.32	106.06	101.09	113.55	114.81	111.85	104.44	108.82	104.12	111.19	102.44	110.86	107.05	114.6	113.18	109.26	100.99	110.19	108.34	111.18	105.95	105.88	106.38	108.88	111.32	114.99	114.16	101.97	106.22	100.26	112.08	111.73	101.07	112.63	111.36	103.66	111.01
102.27	101.49	106.64	111.64	110.41	107.11	100.8	111.45	101.65	107.21	111.99	99.922	102.52	100.27	102.13	111.47	108.06	116.51	113.4	105.6	106.9	100.2	104.89	104.57	110.93	107.96	96.141	106.81	102.29	107.33	111.74	114.46	107.82	104.49	104.24	105.59	113.69	96.723	110.59	104.34	108.15	111.72	103.38	104.31	106.04	100.84	112.75	108.91	107.75	102.92
101.37	103.98	114.38	95.508	110.1	105.24	99.876	105.82	114.85	102.04	105.78	106.97	109.45	110.41	104.12	109.98	104.61	103.02	106.46	103.21	102.22	114.06	105.69	111.31	109.95	100.42	108.81	109.3	102.6	103.05	104.7	102.91	106.23	101.1	100.53	102.44	106.51	103.65	107.06	109.66	111.66	103.16	109.92	93.322	100.14	109.03	101.89	105.12	107.61	109.05
105.16	104.01	100.52	105.75	106.35	99.207	106.99	108.74	107.34	103.33	107.54	103.43	111.87	94.514	104.09	108.54	108.56	104.58	103.9	115.31	118.71	106.43	114.71	99.825	102.06	104.43	102.11	108.72	101.29	101.33	110.12	111.93	98.86	101.26	110.45	108.29	104.74	108.55	112.96	112.99	106.67	104.31	111.34	104.52	105.91	106.25	108.94	108.32	106.6	105.47
105.44	105.45	108.11	110.62	111.28	114.7	114.07	106.18	111.36	113.17	112.37	113.8	107.77	111.8	114.44	110.64	111.22	113.96	110.23	109.62	110.85	105.48	109.98	108.59	116.75	109.69	109.56	110.73	105.75	107.85	109.7	105.43	102.14	103.95	113.77	121.91	110.7	110.55	107.33	103.27	115.13	119.89	114.07	110.69	98.473	112.21	115.11	106.09	109.55	114.21
110.56	99.521	104.91	105.48	111.32	102.58	111	114.37	108.05	106.22	118.11	106.25	110.46	110.07	105.53	122.21	107.86	102.74	99.237	112.63	117.77	107.68	112.45	109.49	112.93	100.25	125.81	97.79	113.26	109.06	110	119.4	105.14	104.04	108.72	115.15	101.95	111.02	105.63	113.14	102.25	100.1	112.01	109.13	111.68	96.862	106.39	103.2	112.46	112.34
114.89	108.3	117.07	112	107.32	113.19	106.37	109.23	109.47	104.69	104.03	104.89	110.12	114.81	104.51	120.21	109.43	114.49	109.63	113.61	102.27	105.72	111.85	103.29	106.13	112.64	103.49	104.53	115.93	107.64	100.48	103.39	116.46	100.55	108.64	109.91	107.06	99.026	106.44	106.78	114.55	110.43	107.39	107.55	98.51	109.89	110.57	106.36	108.84	106.52
103.24	103.6	107.1	100.48	110.29	99.548	116.1	110.22	109.81	112.06	112.08	111.39	101.91	100.6	109.16	107.45	102.26	107.9	107.57	103.03	113.07	110.39	102.1	108.91	109.42	108.25	106.52	104.08	101.19	110.16	110.19	100.85	114.77	111.71	112.12	102.97	96.139	96.265	104.98	98.758	111.6	106.66	106	97.836	106.06	102.51	106.06	105.24	115.62	108.5
104.04	105.57	105.16	107.25	106.69	104.89	109.65	100.31	110.93	102.59	100.31	112.58	104.95	118.36	105.89	116.07	107.91	120.39	107.84	105.21	95.763	97.461	108.12	94.848	106.48	104.77	98.766	102.56	110.69	95.878	103.71	104.27	111.31	108.81	103.47	107.25	106.51	89.547	104.1	104.83	110.82	106.04	91.161	101.68	107.63	109.67	111.89	103.78	106.14	99.46
104.87	112.62	102.54	100.75	108.45	101.53	105.35	109.52	110.5	107.17	110.26	98.681	109.16	108.96	101.4	99.27	111.19	105.44	106.98	112.86	105.74	103.63	106.71	109.9	104.12	102.64	114.93	105.92	104.73	99.775	112.02	101.49	107	107.84	101.62	110.11	113.6	112.66	109.75	104.68	121.68	103.99	111.31	111.78	103.96	107.41	110.19	117.88	107.29	112.48
108.68	108.92	104.71	101.74	107.65	101.91	103.79	104.8	110.66	111.04	110.14	104.69	106.61	106.01	108.77	109.72	113.13	100.39	108.95	101.63	105.47	108.59	106.71	111.05	109.8	105.29	106.83	109.04	108.28	117.08	111.69	109.97	107.75	98.04	109.71	105.97	110.87	114.54	100.77	106.51	104.5	113.34	110.75	111.54	106.58	107.75	112.01	113.92	110.42	106.34
107.16	99.654	98.942	107.68	107.68	114.36	109.29	107.3	102.4	108.72	112.91	105.37	108.18	116.1	113.85	114.88	113.49	112.53	109.17	108.9	106.35	109.61	105.03	108.45	112.79	112.34	112.68	108.68	110.39	111.74	113	112.44	105.64	115.23	100.18	105.85	108.51	107.93	111.71	107.3	108.35	100.96	105.65	108.05	107.3	103.41	106.78	109.55	101.21	101.84
108.28	115.26	103.66	101.34	114.39	113.13	109.52	105.74	111.05	107.39	107.52	105.35	111.88	97.174	111.44	99.266	105.52	97.551	104.32	111.55	110.36	108.02	107.47	99.624	102.44	101.98	103.9	114.45	104.75	104.08	103.62	107.61	111.59	111.29	106.41	104.63	110.02	110.93	106.66	109.43	106.79	111.7	109.09	115.84	106.14	112.64	108.48	108.71	104.71	103.33
114.43	104.73	108.35	107.02	105	109.94	100	99.073	95.901	105.54	105.14	105.69	106.88	109.64	109.37	99.523	109.87	103.31	108.98	97.58	110.21	105.9	102.56	107.22	114.2	109.21	108.41	104.58	103.19	106.31	103.99	105.09	106.54	106.5	111.88	104.64	99.567	102.7	106.04	102.68	108.24	106.68	111.4	100.65	110.34	111.03	112.57	109.38	110.7	100.69
103.98	107.73	103.3	105.7	107.68	108.65	101.39	106.74	117.1	108.33	103.86	110.52	102.82	98.562	110.64	97.793	113.94	114.25	105.5	105.93	114.45	104.75	108.06	105.45	107.87	112.15	108.83	109.27	112.86	108.95	111.22	108.76	103.84	113.72	103.24	115.21	104.02	105.29	107.12	107.18	101.82	110.36	110.84	100.18	103.94	113.43	104.31	104.56	103.53	102.62
99.286	98.264	99.438	95.369	104.8	96.444	106.22	95.801	101.93	102.46	102.06	95.44	105.99	102.86	98.05	104.07	99.201	101.91	94.116	101.09	97.121	103.57	94.517	103.41	103.76	109.12	103.89	104.4	104.38	102.23	102.28	101.96	91.105	100.35	91.793	102.32	106.73	92.938	99.569	106.03	98.564	93.01	92.101	100.74	100.53	96.004	101.47	103.28	93.481	98.582
94.072	107.39	97.803	94.132	104.73	97.502	113.78	109.18	106.14	102.63	110.56	109.15	102.11	104.37	99.944	103.31	102.26	105.03	107.77	102.95	94.212	104.69	102.91	107.01	101.01	107.36	98.316	99.379	102.38	101.97	100.08	107.12	105.37	108.16	102.82	103.35	101.06	105.44	100.47	109.99	106.36	102.81	100.48	108.08	99.26	106.5	104	105.61	97.121	97.863
95.988	105.7	103.58	106.7	112.94	101.71	108.34	111.58	113.28	114.66	101.19	93.777	98.975	103.49	108.39	108.93	106.28	104.06	102.08	104.4	104.03	99.917	104.54	102.85	105.34	109.94	105.5	107.84	114.13	106.64	104.15	99.021	115.01	101.41	105.29	106.18	108.4	106.86	107.17	102.47	103.63	103.35	109.3	101.48	107.64	104.93	101.92	103.45	106.86	115.25
107.36	103.37	109.27	110.92	110.36	112.2	103.53	107.61	106.62	106.07	105.62	99.781	96.815	105.71	104.99	105.48	109.53	109.74	117.07	100.92	110.44	111.52	100.79	103.48	109.04	103.53	106	97.241	110.19	103.39	105.8	99.962	111.95	111	109.18	102.47	96.198	104.42	103.44	115.08	104.74	124.6	109.19	107.74	93.618	102.39	112.54	106.36	104.28	99.592
105.46	102.08	104.3	103.87	95.037	111.06	106.32	105.75	105.16	97.559	105.5	105.61	100.07	104.7	105.1	108.34	104.41	107.65	108.22	102.41	108.92	98.713	105.82	105.44	102.05	107.66	101.36	115.38	103.61	108.24	113.56	98.085	96.749	112.6	111.38	106.05	110.95	110.54	101.57	101.01	105.93	107.92	104.78	103.9	110.76	95.087	103.69	99.611	104.03	108.89
110.35	101.46	96.567	92.311	100.13	95.458	107.46	98.442	97.232	95.388	89.03	97.15	96.054	99.283	98.101	103.72	97.996	97.845	99.611	93.867	100.74	101.11	105.18	96.405	107.68	101.19	106.34	95.246	105.27	93.251	101.87	92.532	92.655	99.3	96.176	97.487	90.637	97.429	112.82	101.91	90.701	98.652	86.93	100.82	100.13	100.83	98.536	109.73	107.79	99.667
108.57	101.7	102.27	121.97	109.01	112.95	110.55	108.83	107.5	109.87	114.57	108.17	102.72	104.98	107.54	104.43	108.11	104.35	109.4	104.22	113.17	109.26	113.36	101.35	105.48	113.82	113.23	108.08	112.32	110.51	111.67	109.98	113.32	111.53	109.82	104.25	108.52	107.12	112.24	112.72	101.83	114.25	112.59	101.29	107.93	114.16	99.378	109.65	106.16	115.34
105.16	106.75	103.38	102.53	104.96	100.99	99.605	107.12	106.3	99.476	99.622	108.78	104.15	114.23	103.66	102.77	108.96	105.96	106.59	105.22	107.58	108.21	106.81	106.94	102.98	102.29	112.24	107.82	116	99.044	104.93	106.73	107.84	108.27	105.35	104.16	94.978	112.94	106.75	102.52	104.81	109.94	107.82	111.8	98.131	106.13	107.49	101.49	102.32	110.25
99.385	100.79	95.672	106.28	102.81	90.629	99.761	97.636	100.79	108.08	98.53	99.723	99.338	94.29	101.77	95.684	106.29	106.85	99.451	97.637	98.689	99.76	105.18	98.108	106.08	107.56	97.058	97.114	96.727	99.859	95.156	100.89	103.9	99.381	102.47	101.04	102.49	104.3	101.47	100.69	96.078	101.65	100.31	95.782	104.12	96.238	94.651	103.89	97.829	98.057
102.3	98.787	99.242	91.668	106.38	97.076	103.52	105.31	95.743	100.37	105.74	102.25	103.77	95.13	107.7	101.76	104.32	99.209	101.54	104.01	98.356	93.545	101.29	95.451	96.401	97.41	111.25	94.265	92.596	97.657	104.16	102.13	95.665	95.686	105.22	98.506	93.442	90.442	98.998	101.68	104.66	89.986	107.64	102.58	101.63	96.096	97.201	93.121	100.25	98.716
108.21	118.93	116.83	107.31	108.47	106.87	116.24	109.31	105.51	109.74	116.23	114.41	99.102	109	100.71	107.94	108.42	106.54	104.9	107.7	100.48	106.18	115.21	119.57	116.82	111.59	109.97	100.81	113.25	108.65	112.77	104.36	99.849	110.9	107.06	115.19	109.75	101.89	100.72	109.28	110.71	107.59	112.88	105.43	106.53	95.513	107.23	108.23	103.51	111.44
100.36	99.577	94.727	96.194	96.28	97.365	97.404	94.645	92.452	102.67	103.8	105.44	94.988	99.32	104.97	108.44	94.193	103.62	97.174	102.89	101.31	105.77	105.35	89.845	92.974	99.182	100.31	97.287	101.47	91.016	107.35	95.064	94.207	95.566	95.677	102.38	95.637	100.76	95.692	100.52	97.014	100.79	99.715	97.622	97.326	91.418	95.03	97.055	100.52	99.39
103.46	105.65	111.63	105.13	98.819	108.04	106.51	111.18	109.6	118.55	108.36	111.29	99.245	101.67	101.55	104.8	112.75	100.84	109.83	105.86	109.36	104.99	106.58	100.33	109.31	100.56	110.83	102.91	106.73	111.38	108.76	105	101.04	104.52	105.75	110.59	108.17	108.29	112.75	109.53	121.47	109.81	111.01	114.53	107.22	109.35	108.16	109.02	103.19	116.99
107.84	108.11	103.22	102.28	106.45	95.628	97.001	110.97	105.83	101.03	104.51	97.434	109.34	110.58	108.41	104.9	103.84	106.88	111.92	115.53	106.69	100.34	104.13	109.57	104.53	102.92	105.49	112.8	100.79	101.72	95.945	105.66	106.38	98.218	103.84	98.389	110.61	106.91	99.649	104.08	113.85	108.8	106.29	101.22	105.72	100.67	102.96	97.382	101.38	111.27
96.489	93.796	99.538	102.32	93.859	91.125	95.955	105.5	97.76	105.26	91.757	104.7	96	102.85	101.56	95.617	98.806	90.422	99.584	98.391	102.98	101.62	94.047	97.257	95.256	100.89	88.835	97.322	105.94	99.791	98.646	105.35	97.271	98.563	101.26	97.8	101.04	103.65	94.139	97.321	100.2	99.888	93.232	99.188	97.137	95.922	98.361	99.826	107.32	98.715
103.6	102.61	98.79	111.36	102.38	105.09	112.89	115.83	105.5	110.39	100.51	101.88	113.58	100.03	105.45	103.35	111.91	106.57	101.92	111.5	107.69	103.64	102.38	108.53	111.56	101.13	104.03	102.4	99.69	106.68	99.782	106.63	105.66	102.26	110.13	110.39	100.81	104.4	109.53	105.98	101.16	105.14	103.96	105.69	99.797	111.29	109.4	108.51	100.25	107.66
107.51	111.64	109.18	109.1	105.55	104.77	107.49	104.85	102.66	110.52	102.82	119.25	99.93	102.89	104.04	121.08	107.38	106.58	109.73	104.4	104.42	116.71	101.79	107.02	116.44	113.75	111.38	105.05	109.92	109.22	102.7	114.84	103.34	113.54	99.868	105.16	117.24	105.36	109.49	108.31	108.41	116.11	108.68	112.04	106.9	107.68	112.23	98.722	103.26	108.51
98.913	106.9	107.18	100.66	111.59	105.21	109.4	104.67	102.95	113.18	97.049	105.24	112.04	103.79	106.44	101.07	108.16	109.47	107.65	96.408	108.36	114.91	113.86	110.21	104.8	105.95	102.31	95.54	115.55	113.37	111.47	98.286	105.79	102.93	102.78	102.72	104.54	101.53	102.76	102.02	113.06	98.366	99.329	107.02	102.71	101.93	108.79	104.49	107.51	101.12
106.58	106.12	105.94	109.23	109.14	104.41	105.02	108.03	107.89	104.52	105.46	105.19	102.22	101.77	116.07	112.94	105.55	105.82	106.84	100.83	106.17	114.1	96.675	113.09	106.3	106.53	99.029	110.17	110.34	108.88	106.6	96.24	97.757	109.55	102.47	107.54	101.56	92.009	107.14	117.31	108.05	104.23	114.36	106.09	101.96	106.2	99.496	113.99	107.39	116.74
98.008	99.492	90.354	86.769	94.471	100.13	95.747	102.53	102.68	93.833	97.294	97.358	98.726	103.08	93.908	101.95	95.33	103.91	98.18	100.33	97.295	96.92	102.19	89.637	103.81	91.924	99.393	94.493	88.704	95.171	98.359	90.116	89.529	96.109	101.89	99.76	98.435	98.794	107.04	94.238	96.413	92.119	97.767	100.52	98.657	99.81	105.67	101.57	99.096	104.72
103.09	108.8	99.858	105.87	104.14	105.16	98.434	108.46	101.96	101.94	101.42	99.618	110.18	100.48	109.81	107.33	106.95	104.22	110.09	100.37	104.2	107.75	112.05	103.39	114.63	116.9	95.967	86.779	102.12	96.577	102.14	107.73	109.16	107.46	108.23	107.77	106.93	104.45	102.14	111.49	105.79	108.18	102.82	107.98	104.67	115.09	104.88	109.94	119.24	106.54
106.13	96.252	106.94	92.897	103.15	103.54	96.054	102.47	98.163	109.52	96.225	91.872	96.779	99.96	92.005	100.81	93.946	103.25	95.204	96.788	93.617	102.24	103.75	109.4	101.61	102.52	90.88	108.21	111.32	99.528	100.53	93.848	96.59	102.55	101.55	102.03	93.19	103.19	96.463	108.31	96.974	102.14	101.18	92.492	96.913	103.91	98.291	98.906	110.94	102.06
108.66	112.19	106.57	99.715	110.89	118.93	108.14	112.19	110.42	108.81	102.47	111.34	104.63	104.59	112.73	106.42	118.57	108.21	113.44	111.47	102.88	103.43	103.51	106.38	108.04	106.51	107.8	106.66	110.18	105.48	106.49	107.99	109.26	108.59	111.02	110.79	112.52	102.48	113.91	108.13	101.18	105.08	101.4	108.15	106.29	115.57	108.41	113.29	99.58	115.3
114.84	115.36	111.63	110.61	115.24	101.08	99.978	100.46	107.36	104.47	109.01	108.39	111.92	113.66	112.12	108.03	110.31	108.64	115.3	106.79	99.427	107.32	103.48	107.83	102.77	113.01	106.98	106.64	115.04	109.07	109.46	115.11	112.76	104.17	106.75	109.59	111.65	113.09	111.63	106.53	102.61	106.91	112.79	109.22	107.18	117.81	118.67	113.32	114.17	108.06
103.29	110.45	109.51	111.89	117.93	98.083	109.69	112.7	113.34	112.47	108.2	108.62	113.83	114.89	106.84	103.32	111.79	106.28	117.98	110.66	101.99	108.13	108.34	103.57	114.78	109.96	108.21	107.32	106.9	103.73	108.92	114.04	102.23	113.7	110.6	115.94	109.46	117.89	105.22	113.33	116.11	108.79	113.78	110.66	103.9	110.49	105.6	114	107.53	107.45
102.43	114.19	103.84	102.91	105.22	111.75	114.88	105.8	106.43	102.41	112.45	105.34	109.92	105.78	103.3	102.21	99.269	108.78	106.11	107.43	112.55	111.85	114.64	107.47	104.32	107.48	106.94	108.71	97.769	99.85	108.47	107.11	106.64	103.81	106.99	105.32	103.04	108	117.12	104.97	110.55	112.33	102.95	108.9	111.05	112.7	107.36	113.26	112.85	107.2
106.39	108.45	100.22	97.241	104.87	106.5	107.58	102.37	105.55	104.44	106.79	101.53	105.68	105.87	110.27	101.94	107.64	107.82	108.42	115.18	111.08	117.8	106.38	116.3	103.27	99.121	106.28	104.14	107.67	104.06	105.82	107.84	105.16	104.92	102.72	105	105.39	107.32	108.71	107.71	101.32	102.9	105.46	105.28	98.897	113.13	109.5	104.81	107.82	98.013
107.86	102.71	103.02	114.1	118.4	102.43	106.23	106.79	103.28	106.39	100.64	105.6	104.32	99.32	107.52	100.09	103.75	105.47	107.14	105	105.32	101.23	107.49	111.75	114.78	107.85	109.73	101.64	92.083	99.221	112.23	99.626	108.51	105.63	107.69	108.55	108.63	105.67	101.31	100.99	104.05	114.61	99.088	109.06	95.789	105.26	115.85	112.14	118.91	107.43
110.36	102.82	100.86	96.544	105.3	110.51	103.4	102.96	94.412	94.545	93.676	93.93	91.843	82.678	96.401	101.62	109.94	100.02	101.28	106.65	96.754	90.506	93.052	104.35	106.75	105.86	101.75	105.5	95.436	94.4	102.04	100.44	107.51	105.23	107.46	95.508	99.155	111.97	96.895	96.588	97.75	103.88	95.235	96.017	97.132	104.4	90.995	102.54	102.45	93.788
97.741	99.432	100.95	92.729	98.77	107.08	100.45	106.48	93.455	104.06	97.702	104.55	100.11	97.334	95.187	101.23	104.22	101.5	99.814	104.53	108.67	100.35	101.75	94.276	99.182	101.55	95.529	105.15	102.99	103.37	97.664	101.16	102.03	99.305	100.29	102.08	107.69	101.4	100.61	98.424	103.4	112.2	94.529	107.67	110.47	100.52	93.615	101.05	100.16	104.89
112.45	107.87	94.32	111.52	107.59	104.89	108.87	102.66	101.04	104.05	120.78	97.507	108.52	106.01	112.07	117.45	103	115.21	111.89	112.48	104.29	105.66	106.06	113.19	117.45	109.66	102.19	109.02	101.54	108.54	106.33	103.58	112.46	122.64	117.1	115.21	111.94	118.7	108.92	104.75	113.19	109.91	104.94	110.07	106.97	104.73	109.88	98.932	111.94	111
96.226	100.54	92.09	92.46	97.241	99.289	87.49	90.611	103.42	108.56	96.607	98.33	103.29	100.52	98.021	94.204	95.7	103.62	99.265	103.74	100.98	101.37	99.459	97.965	92.144	85.824	104.4	105.42	96.075	102.78	100.28	97.701	94.114	93.18	97.378	87.737	97.852	92.294	90.731	93.091	102.19	94.678	92.684	96.726	94.714	94.731	92.174	110.62	97.715	86.908
100.78	109.18	112.08	102.65	102.66	108.66	107.58	104.64	112.14	111.55	112.7	103.72	110.01	105.18	111.02	107.5	111.72	93.018	111.94	110.11	121.21	102.51	111.57	99.249	104.66	110.52	105.62	101.46	105.52	112.59	110.11	106.95	114.19	106.43	115.73	109.15	111.04	112.08	104.01	112.83	112.78	102.81	104.99	109.24	111.12	106.9	107.12	113.45	107.86	110.46
105.07	99.999	95.941	98.417	108.48	111.03	105.41	99.58	97.894	107.49	98.819	103.89	100.39	105.09	94.946	98.365	107.48	94.634	105.86	103.4	97.779	103.12	99.616	99.887	113.23	89.41	102.19	102.74	107.07	108.24	100.24	108.11	112.69	105.75	109.35	111.4	100.32	103.15	104.31	96.578	102.65	108.08	110.83	102.91	104.52	103.55	100.79	94.936	101.24	106.78
103.86	105.14	96.836	99.088	88.502	101.08	99.628	96.811	100.02	90.151	92.117	89.942	97.342	87.594	105.51	98.554	100.5	99.265	96.784	90.631	100.37	100.22	97.026	102.34	91.772	102.93	101.31	99.586	98.401	97.546	98.57	100.51	103.17	97.834	97.678	95.894	99.817	95.56	98.902	96.048	92.89	96.675	95.627	102.67	92.783	107.3	105.75	111.72	94.432	101.73
104.41	103.45	109.09	109.19	112.39	102.65	109.81	109.42	96.626	105.05	116.02	113.93	107.54	109.79	111.51	108.56	108.4	107.95	104.19	100.64	115.82	101.83	105.93	108.72	106.87	107.71	116.1	101.24	110.5	112.44	106.12	103.96	107.85	112.18	112.83	106.92	101.82	98.324	99.934	103.69	114.83	104.28	103.63	98.854	109.02	106.83	111.15	102.12	111.27	111.01
100.29	106.94	103.57	95.977	106.3	94.113	105	103.85	108.93	92.51	102.8	109.06	101.08	100.44	105.83	94.116	107.25	98.074	102.66	104.89	105.02	112.7	104.57	96.009	98.926	100.92	105.29	103.76	106.77	101.54	100.88	99.534	100.92	99.113	95.451	89.347	97.094	101.63	103.9	102.08	104.6	99.97	108.33	104.97	98.241	104.53	103.45	90.702	103.06	103.78
109.86	100.22	103.34	112.57	95.959	103.65	102.23	105.3	100.03	109.03	109.22	104.93	106.47	99.838	109.26	105.85	103.24	99.759	106.14	112.23	108.02	106.14	110.71	111.97	108.72	114.63	107.81	99.75	112.18	109.8	107.46	116.9	108.34	106.16	97.031	101.38	104.45	104.18	105.71	111.06	100.14	95.361	108.79	112.13	109.48	100.12	113.55	101.81	107.22	103.57
107.69	106.25	111.78	109.72	107.34	111.6	111.67	100.75	103.26	114.48	106.38	105.51	113.48	104.29	111.66	102.26	101.67	112.44	110.06	112.02	102.28	101.43	106.68	105.39	115.84	102.43	122.16	107.26	103.96	112.56	114.97	101.56	101.57	106.92	114.44	107.21	112.35	110.18	109.72	120.78	113.51	108.35	109.03	107.7	113.82	103.91	101.45	104.84	107.66	110.97
111.39	106.61	103.55	114	119.64	107.57	110.82	112.08	116.72	112.22	109.82	113.97	108.91	105.58	115.75	112.72	108.69	97.596	112.87	100.35	104.92	105.17	110.65	110.15	109.27	113.84	112.61	111.2	111.04	104.55	106.4	107.27	109.38	115.53	105.81	115.62	110.52	114.48	107.95	107.4	106.21	110.05	112.59	112.51	113.06	113.3	116.08	113.68	104.16	114.69
108.64	105.51	109.45	106.15	115.75	101.12	109.26	108.67	105.37	112.8	107.51	106.46	106.89	103.6	108.65	111.04	112.36	106.51	108.2	104.82	116.39	110.11	106.08	100.84	109.5	104.34	104.36	111.31	115.8	101.45	105.43	105.1	106.4	110.44	111.74	113.48	100.94	113.71	106.05	109.33	108.98	109.07	110.36	105.35	100.29	101.75	99.194	108.26	117.46	110.48
103.79	109.26	109.32	100.32	102.6	108.11	102.32	102.25	111.44	104.85	106.64	104.71	108.19	104.04	101.71	110.68	103.51	109.72	96.821	115.75	111.31	113.34	102.55	106.81	109.71	107.17	108.07	97.567	109.85	100.21	102.82	109.38	103.97	113.21	110.32	108.34	99.766	108.2	110.56	106.89	100.81	95.588	104.79	109.4	99.15	108.14	105.13	106.03	108.12	104.52
99.104	104.95	99.23	108.62	111.23	112.65	102.33	106.66	99.814	109.11	109.15	105.43	98.044	109.39	111.39	101.75	110.52	112.1	110.73	112.38	108.67	100.31	115.21	107.71	106.63	104.2	111.5	107.12	100.74	105.03	108.3	98.711	108.78	104.96	106.41	115.83	108.95	102.32	107.21	106	110.93	104.48	103.42	116.3	106.83	107.15	105.02	101.03	101.11	110.86
92.569	95.662	105.54	97.018	101.78	99.76	92.627	102.26	98.897	98.737	104.22	94.362	97.304	93.231	97.269	97.363	97.299	103.6	103.75	99.664	102.4	94.185	96.265	97.59	101.67	98.359	107.58	104.35	95.543	98.471	100.4	101.41	100.23	90.948	99.975	109.91	103.77	100.18	94.543	92.566	99.161	99.68	93.743	90.198	99.632	101.82	99.259	105.94	105.21	102.99
101.16	110.28	103.4	113.51	107.92	101.62	95.71	107.21	106.6	104.6	118.16	109.5	108.91	108.35	113.61	109.92	111.11	115.5	102.13	91.7	104.28	104.6	107.87	109.14	100.73	106.17	111.5	109.41	116.54	110.83	117.04	106.76	102.49	103.99	100.27	105.39	111.59	108.34	103.49	108.63	110.52	107.26	106.16	110.21	103.77	119.2	110.99	115.46	99.21	115.47
106.36	109.09	107.76	104.03	112.25	107.15	97.767	108.36	96.216	108.02	111.21	107.23	105.93	105.54	112.42	109.92	115.7	116.62	103.51	102.11	110.45	112.7	103.62	107.51	109.11	110.75	114.39	110.73	106.57	101.49	109.23	103.48	103.73	108.01	106.7	112.44	103.26	109.86	112.81	109.21	109.78	110.25	113.82	112.59	110.57	110.85	108.66	109.56	103.13	110.07
108.28	103.84	103.16	108.94	107.24	111.81	114.77	100.71	106.03	115.64	104.29	111.39	104.29	109.46	102.9	110.01	116.32	112.52	107.98	113.55	111.41	115.35	102.75	115.88	96.953	103.67	110.52	98.817	110.85	101.93	116.28	109.96	104.31	106.38	105.67	102.87	96.348	107.37	109.94	109.66	113.08	96.56	106.66	105.76	102.84	107.33	116.45	102.74	100.4	103.76
105.68	113.37	104.32	105.49	112.89	105.81	111.59	104.45	102.79	113.64	117.34	105.8	103.49	115.68	101.77	101.83	99.863	107.01	90.819	109.43	108.34	99.484	101	114.82	99.664	99.907	111.72	109.54	98.605	109.94	112.57	106.57	102.46	114.99	111.41	104.73	109.76	111	114.57	98.672	106.05	108.32	99.786	104.17	108.3	108.31	102.35	108.5	112.86	105.41
88.55	98.095	95.026	94.718	95.414	100.62	91.536	94.371	93.748	96.632	101.27	91.721	91.933	93.281	98.619	95.196	89.86	95.966	94.937	94.735	88.649	98.333	98.628	91.957	94.986	97.187	99.747	95.12	94.141	96.816	103.36	99.947	92.581	95.309	103.69	95.556	86.814	99.54	94.932	101.67	96.796	93.794	96.808	99.557	103.49	105.77	98.927	93.496	94.486	100.17
106.64	105.81	102.69	101.93	101.2	107.97	103.28	106.55	104.51	98.093	95.545	111.43	111.53	103.88	103.47	106.96	108.29	99.876	105.47	102.12	107.34	99.609	114.95	99.184	107.35	106.58	98.193	107.88	105.02	105.15	109.29	115.15	109.08	111.48	103.79	93.214	103.77	109.06	104.55	105.77	93.488	109.05	106.62	92.535	111.06	106.56	104.56	107.8	108.85	111.62
110.35	116.2	103.23	107.1	107.88	106.78	99.854	115.58	117.08	106.11	102.1	112.91	106.06	105.99	106.54	103.07	105.13	111.71	114.39	105.62	94.922	106.34	108.6	113.87	111.36	104.06	99.39	98.241	104.16	108.67	108.22	111.08	106.47	103.07	108.46	101.96	109.88	106.2	113.06	117.65	108.08	104.81	112.36	99.288	101.64	104.76	103.91	101.14	96.866	102.18
114.52	115.05	111.23	100.55	108.04	108.57	106.22	114.13	114.18	111.89	103.94	111.74	110.25	106.65	104.73	112.52	110.44	116.6	109.12	115.79	107.78	109.05	114.03	112.82	102.66	119.56	103.02	113.06	115.2	101.31	118.95	105.66	114.3	101.7	108.32	107.57	101.8	111.4	106.25	106.04	108.19	102.84	107.31	110.8	108.38	113.98	109.36	110.6	105.82	104.82
100.45	108.59	108.7	100.29	114.41	110.4	108.34	96.081	105.97	109.25	114.29	105.24	107.41	103.39	111.66	109.32	107.79	105.61	103.08	106.69	99.684	94.119	101.1	104.14	102.84	103.85	107.5	110.96	102.83	105.27	99.563	104.45	106.24	107.74	106.13	106.58	104.81	102.91	111.13	104.76	110.7	103.65	99.594	106.42	103.55	112.66	105.26	102.83	105.63	111.51
104.26	106.56	109.05	119.66	104.1	94.07	111.79	110.98	111.57	100.27	120.39	107.61	106.25	105.64	112.93	108.03	110.88	98.446	107.27	106.55	110.63	104.58	107.97	110.04	105.7	100.06	112.63	115.5	103.07	111.65	109.82	111.73	108.9	116.61	113.66	104.54	115.83	110.39	110.6	109.53	108.67	105.68	111.62	107.56	126.86	106.02	98.767	111.42	106.12	114.47
111.84	102.64	106.41	115.85	102.04	109.21	113.92	120.92	113.65	113.32	106.13	121.15	111.79	103.76	108.71	102.53	108.59	107.87	104.92	103.96	109.18	113.85	115.84	110.28	106.48	106.62	110.85	108.32	103.77	104.37	109.88	106.07	106.28	114.32	107.81	106.23	106.24	114.51	108.61	99.532	108.78	102.82	104.26	109.33	109.3	113.17	109.01	115.46	102.09	106.29
105.86	106.5	109.18	113.63	115.23	113.75	110.17	111.62	102.85	106.08	111.24	119.26	118.07	107.67	104.51	120.01	110.23	109.16	112.17	109.97	108.37	113	100.18	98.985	104.44	118.08	108.25	101.09	107.04	110.8	110.47	107.44	113.89	113.46	112.58	109.11	105.78	110.79	110.98	103.74	110.57	106.38	101.27	110.35	106.86	109.11	112.92	108.55	105.11	99.682
108.39	98.036	105.4	109.8	113.94	105	103.28	101.56	107.2	100.59	100.26	103.29	105.6	109.79	105.39	115.5	110.4	107.49	103.26	103.66	99.131	101.83	99.162	97.857	110.27	104.85	105.48	114.03	102.86	107.16	107.1	102.25	107.73	103.76	100.79	101.85	100.01	96.638	107.86	115.54	105.56	108.9	114.07	109.65	104.03	107.48	107.11	109.15	109.62	109.02
108.78	106.17	113.46	106.69	108.92	114.22	113.2	108.88	103.69	114.18	107.98	115.02	108.72	103.4	104.44	108.89	102.99	107.4	117.98	109.4	108.93	113.41	106.62	119.1	108.35	106.92	115.8	104	104.91	105.48	112.17	106.5	111.7	102.33	105.94	110.37	112.25	104.15	111.22	103.83	109.3	104.42	114.8	107.41	109.63	107.48	110.7	107.64	101	108.88
102.47	104.3	98.807	102.94	116.02	109.06	102.73	100.43	106.39	100.55	114.65	106.24	111.81	94.757	122.85	106.42	109.27	109.93	106.93	108.36	110.38	108.6	98.073	104.96	105.85	96.78	110.03	117.29	104.41	103.58	109.94	107.95	102.52	112.14	107.37	116.55	106.02	98.968	98.516	99.644	100.66	110.68	104.75	115.1	110.31	111.58	102.97	104.21	110.84	105.54
103.55	111.62	108.29	107.24	106.71	110.13	105.46	101.02	106.76	111.84	106.11	108.05	110.45	103.66	114.56	105.22	111.99	103.23	109.7	116.65	106.62	111.56	113.44	103.54	101.59	107.45	99.821	103.72	108.5	107.04	105.66	100.75	106.9	102.72	102.62	108.75	107.29	99.834	106.63	105.75	100.73	104.91	108.93	104.03	107.45	98.789	95.602	103	107.35	112.39
101.41	102.56	105.61	106.15	95.571	93.922	104.98	114.07	108.39	99.91	107.58	102.01	108.31	112.9	113.69	102.69	99.781	102.81	116.49	101.37	103.55	113.02	100.97	104.75	101.08	105.7	105.39	99.917	104.91	109.37	107.81	106.17	109.01	104.63	100.51	104.37	108.49	101.29	105.32	104.56	103.51	105.65	103.88	109.68	108.74	105.86	100.79	105.23	103.04	105.12
112.34	109.22	111.35	108.23	99.826	109.03	95.157	113.6	108.6	105.13	102.8	110.03	109.43	104.39	108.72	105.35	107.84	106.84	93.836	95.493	107.43	107.6	105.47	100.64	99.847	115.62	102.26	103.5	105.27	96.657	103.81	112.61	104.75	100.29	97.789	106.97	105.97	107.17	104.31	101.43	103.44	111.57	108.99	107.07	105.12	108.53	111.1	107.99	111.96	107.39
97.904	98.438	98.756	100.42	94.654	100.85	98.245	100.65	92.426	103.87	109.72	95.449	107.31	89.853	97.928	106.42	95.002	102.22	98.439	92.406	92.093	95.879	96.58	99.965	95.501	101.84	106.53	94.857	106.94	102.97	100.65	104.38	102.25	100.82	104.35	102.78	99.881	103.8	97.212	90.812	97.389	100.63	104.22	102.26	102.05	94.472	94.208	100.51	97.516	104.32
95.975	100.38	104.5	101.2	107.05	104.13	96.59	104.68	101.78	96.545	94.618	100.34	89.096	107.18	97.941	100.94	98.673	98.469	94.008	98.811	104.98	101.77	93.301	94.979	103.49	94.133	99.323	98.966	85.721	91.475	94.077	110.44	97.921	89.077	92.821	100.4	98.696	90.692	92.027	104.51	94.404	102.68	104.33	101.36	99.322	95.595	104.15	103.48	92.562	94.907
105.5	99.509	102.9	102.46	119.87	110.64	98.182	110.78	98.907	111.53	101.5	109.94	108.11	111.88	106	109.41	105.01	108.32	113.64	104.9	111.28	107.96	111.96	115.11	98.847	107.96	102.04	97.761	98.745	95.78	104.7	105.81	108.14	97.455	110.33	110.58	104.15	101.85	111.58	106.05	104.16	104.87	104.47	108.8	103.76	104.2	106.57	103.89	107.57	106.69
109.89	109.2	109.77	113.52	107.97	106.33	104.13	101.1	124.05	107.25	111.34	112.76	112.9	107.01	110.22	111.77	109.56	116.57	106.86	108.05	111.28	109.47	109.44	107.15	111.99	109.07	108.33	113.64	110.6	109.03	109.92	95.284	108.36	105.17	114.23	106.22	116.42	105.21	119.29	110.95	98.977	111.23	120.35	106.17	106.81	99.493	111.18	99.324	116.69	101.64
106.4	110.3	107.94	110.36	115.81	110.11	99.578	110.75	118.1	108.69	113.8	100.86	106.23	121.5	119.81	122.5	105.77	112.03	111.77	114.07	107.51	112.31	107.36	107.48	108.84	112.31	111.42	119.75	100.11	109.86	113.32	103.37	113.34	113.57	109.07	108.23	106.6	111.22	111.82	106.86	104.55	111.23	110.35	117.49	113.28	109.95	105.32	109	113.37	119.06
109.7	108.78	107.7	105.5	110.27	106.61	105.27	114.97	104	100.5	109.22	109.25	102.09	106.26	95.951	107.59	104.19	109.39	112.63	106.24	110.54	103.04	111.25	120.72	102.47	112.19	101.37	111.68	108.98	106.78	109.64	106	108.07	97.953	109.2	110.85	106.92	100.81	116.45	116.91	111.72	107.24	106.38	108.61	105.35	113.63	104.07	114.75	110.84	103.94
100.48	93.817	92.856	108.9	100.36	101.58	107.65	99.338	104.22	97.775	95.885	106.04	103.11	105.04	109.44	93.435	96.23	98.438	103.1	94.413	101.63	88.163	96.142	105.38	97.096	96.138	106.45	102.95	106.23	109.2	98.674	96.449	94.484	82.678	101.5	94.91	84.42	93.213	99.426	98.239	104.68	96.147	108.8	100.83	95.578	99.951	98.579	102.26	97.037	97.274
108.54	100.46	94.408	87.203	102.46	96.334	93.357	99.218	101.16	95.62	88.854	97.776	95.506	97.779	94.449	101.81	100.86	96.712	91.953	94.411	97.264	103.85	99.256	99.618	99.253	99.515	90.191	96.582	94.535	92.101	100.11	102.03	99.18	96.507	99.423	96.641	97.104	99.987	102.67	102.68	97.886	85.738	98.38	83.745	97.75	94.758	95.528	89.695	94.896	91.191
106.37	104.92	110.01	109.48	104.84	105.62	110.72	110.3	106.48	106.79	109.08	114.63	99.103	108.84	102.55	108.14	105.64	111.75	110.92	114.48	102.69	108.23	105.39	109.66	108.36	104.98	105.9	107.58	110.16	118.22	103.17	109.67	116.88	107.82	114.92	101.97	108.24	100.79	108.2	104.94	106.24	103.03	111.87	101.17	112.68	107.45	105.23	109.02	113.37	107.54
104.17	103.17	92.107	99.064	97.635	99.358	95.14	99.354	95.627	97.059	97.037	98.458	106.12	92.315	102.63	91.463	99.257	94.453	102.17	97.679	92.7	108.26	103.35	92.663	105.33	95.967	101.9	95.761	96.965	99.582	104.95	94.011	96.642	107.41	92.727	92.605	104.54	99.421	94.47	97.815	96.017	97.79	109.19	97.037	97.207	89.7	107.57	98.572	106.15	94.326
93.975	99.021	101.86	99.273	99.09	103.21	100.28	100.94	97.768	111.32	100.17	101.48	100.13	102.11	95.489	98.009	102.3	101.43	95.701	100.03	97.551	93.72	105.23	105.37	96.501	95.98	102.47	100.05	95.529	112.01	104.27	107.17	100.02	98.877	96.324	93.954	92.564	103.26	108.46	103.61	95.47	98.607	105.6	107.15	93.222	86.308	90.93	92.856	100.43	99.737
97.13	93.601	102.34	98.802	102.88	99.619	94.324	96.527	90.14	87.496	93.917	103.64	90.051	94.37	104.24	104.52	108.29	106.28	93.491	97.903	103.44	96.257	97.593	107.08	96.899	98.978	99.83	94.472	93.536	93.927	99.575	99.296	96.192	92.221	96.865	94.412	110.83	94.213	100.6	96.682	90.506	101.01	94.086	97.225	91.518	96.635	96.549	106.88	100.25	99.914
95.856	95.252	91.589	99.304	101.12	99.133	106.56	96.646	101.76	100.15	104.26	102.7	97.24	98.523	100.22	107.31	96.963	103.77	93.911	101.55	96.897	94.353	103.16	98.35	95.711	104.49	98.966	99.299	100.02	97.872	98.017	99.031	101.98	91.225	100.6	103.66	96.336	90.379	92.102	98.792	106.09	95.656	98.636	94.522	97.71	104.03	105.64	94.198	93.094	98.535
103.55	107.36	100.76	87.805	103.08	99.195	92.225	102	98.521	95.156	99.484	102.38	103.68	111.74	102.22	105.64	101.02	98.527	91.662	101.42	105.89	102.38	95.861	96.853	89.271	99.935	102.15	103.24	105.54	98.288	94.095	96.747	106.49	110.76	96.496	104.16	111.34	108.79	98.51	92.739	94.661	98.75	104.27	107.21	100.88	103.16	97.576	97.713	102.84	100.44
102.57	104.86	112.62	102.95	110.09	105.37	109.64	102.12	102.19	107.24	107.9	97.301	94.406	97.226	110.86	111.75	106.59	97.466	104.04	101.99	103.09	109.77	113.31	107.57	101.2	98.062	111.29	106.35	103.08	103.16	97.574	102.17	101.55	106.99	114.32	105.32	108.41	93.027	108.79	107.94	102.93	101.11	106.98	101.11	101.2	99.624	99.163	105.79	94.232	105.02
107.88	106.01	113.93	103.06	114.58	106.93	114.74	109.22	110.12	97.821	95.168	100.88	108.99	105.85	101.64	105.38	115.07	111.52	102.35	111.89	107.74	108.29	107.79	103.21	113.06	109.72	102.33	111.47	108.2	106.66	105.54	95.651	100.83	97.063	101.28	106.63	104.05	106.33	108.9	111.63	101.07	109.27	108.79	112.11	105.43	110.29	97.766	106.55	116.32	108.28
105.99	102.41	102.78	104.73	98.212	100.61	107.98	99.653	105.1	103.44	103.89	93.191	100.02	92.082	102.23	103.54	103.65	102.74	101.77	96.255	104.8	98.345	103.21	93.258	98.82	99.064	105.53	96.153	103.39	97.928	94.43	97.245	91.895	93.744	105.07	97.893	105.12	98.104	100.62	87.875	97.668	98.776	97.262	96.178	90.831	105.16	94.699	100.41	104.34	92.09
105.18	110.81	97.137	111.99	109.56	106.35	109.54	101.92	104.52	110.69	105.28	113.42	107.87	106.77	107.7	104.59	113.27	110.39	113.08	109.69	103.74	114.54	106.99	107.07	114.15	106.44	113.5	101.32	108.07	116.32	113.59	113.8	108.55	105.06	110.45	111.22	115.13	111.6	106.98	113.44	106.29	104.41	114.44	101.06	118.8	107.98	107.98	111.85	108.98	111.4
105.16	108.62	108.14	108.92	93.945	104.92	105.93	105.64	105.37	108.52	105.84	107.23	111.29	102.63	108.39	109.61	105.81	104.55	105.13	102.5	109.58	103.7	107.07	108.27	113.31	117.14	115.32	100.6	100.28	100.96	101.12	109.13	108.92	112.75	105.23	106.63	99.923	113.1	101.79	104.23	101.73	108.64	105.36	107.62	94.104	111.33	99.644	107.78	98.477	104.65
109.41	116.47	110.55	106.7	116.03	99.288	104.26	119.33	102.49	111.11	114.73	111.3	109.56	110.19	105.16	109.03	115.57	115.62	114.81	109.26	109.46	109.51	102.02	103.82	106.22	113.4	108.71	112.48	104.26	100.13	99.499	113.31	108.77	104.46	115.05	103.71	100.18	115.5	109.56	112.86	98.841	106.89	105.24	108.55	114.49	100.39	106.75	109.75	113.73	113.14
103.27	111.39	112.31	105.62	103.97	99.129	105.63	110.2	106.93	103.35	111	110.47	102.99	109.1	117.36	109.98	107.27	109.76	109.59	106.53	106.37	115.73	100.49	108.67	110.96	115.85	96.077	102.52	111.42	116.23	105.39	106.45	109.87	112.34	109.91	107.37	106.63	115.64	107.85	101.76	109.06	116	103.77	111.4	105.43	107.02	109.9	108.37	107.37	100.83
92.279	101.88	102.59	100.82	88.735	91.954	95.112	97.014	93.123	99.566	93.754	98.362	96.865	95.223	102.93	102.78	102.59	102.77	93.966	110.59	100.44	90.417	100.28	97.358	103.71	102.45	88.052	97.005	103.33	105.29	101.42	94.115	94.193	101.28	96.977	105.54	99.125	98.438	98.608	104.67	97.835	108.83	99.179	99.241	100.21	107.19	97.25	91.406	88.234	95.012
106.28	107.08	107.18	107.28	114.25	109.94	110.53	111.66	110.48	105.04	111.1	108.41	102.71	111.51	111.6	116.2	113.66	110.93	103.96	112.36	103.03	111.2	112.66	113.49	107.36	109.08	109.75	112.18	109.45	107.23	121.99	112.35	110.14	116.64	107.1	105.69	109.78	109.68	116.31	113.73	113.21	100.91	105.15	108.58	116.49	113.74	113.04	112.44	117.37	116.2
91.992	90.987	96.802	103.02	95.592	98.317	102.25	97.688	107.21	97.233	97.561	106.03	99.32	98.332	92.651	96.713	98.115	95.138	91.866	94.931	94.077	104.85	83.059	103.43	103.34	99.765	91.109	97.011	102.61	93.495	98.133	107.42	105.91	99.186	103.22	94.96	88.077	105.33	98.958	100.59	100.12	98.942	99.873	95.598	106.37	96.697	96.118	100.34	108.08	98.551
108.24	110.87	108.44	106.37	105.24	104.17	112.72	112.66	109.76	109.1	100.92	102.61	99.227	108.51	101.58	109.04	108.59	104.93	109.17	106.88	100.08	108.02	102.61	101.71	108.08	108.03	108.17	104.64	109.41	110.51	98.226	104.06	102.08	100.34	98.594	101.27	96.358	102.65	105.33	95.997	108.77	114.74	102.68	104.56	101.87	101.48	102.99	105.32	101.37	93.787
100.2	101.3	95.872	105.31	105	100.23	103.36	91.057	89.889	97.6	90.527	94.078	105.94	99.232	97.629	97.938	96.845	101.71	88.511	94.281	99.296	94.724	94.535	102.08	94.853	105.63	93.247	96.545	93.649	101.53	84.442	95.851	99.049	100.65	94.792	97.765	102.56	105.1	92.594	105.21	85.109	102.99	93.69	95.326	97.009	105.78	98.592	106.49	97.238	94.956
107.15	109.8	96.558	98.634	117.17	97.966	104.33	108.45	102.18	103.65	103.24	104.44	105.56	105.46	106.18	98.935	106.14	109.34	105.36	102.13	110.93	111.01	119.36	106.89	108.4	98.503	113.24	108.04	105.98	107.47	111.33	101.68	107.72	109.21	93.623	110.67	109.93	107.51	108.58	98.237	109.78	106.47	104.46	103.88	109.21	100.79	109.98	114.31	105.34	108.34
103.71	104.57	100.78	113.15	110.44	114.24	110.93	108	115.6	108.19	103.98	109.43	117.1	103.16	106.11	104.61	115.86	104.08	99.435	104.75	112.21	110.6	105.97	98.085	106.46	99.618	112.33	101.97	107.02	108.43	120.28	113.84	107.89	109.34	113.76	107.92	110.99	104.93	115.37	97.858	101.86	102.54	104.64	108.49	118.38	100.72	95.488	102.86	108.64	107.66
109.77	102.25	115.1	103.69	105.86	105.46	104.97	110.25	99.929	101.43	102.65	107.83	106.36	109.2	102.45	106.18	103.82	104.41	107.45	105.06	109.75	105.91	106.26	98.653	101.49	112.15	105.59	109.69	101.6	109.85	103.57	104.59	106.04	109.29	108.4	96.083	105.8	101.14	107.48	103.57	107.26	102.6	109.57	107.75	111.31	103.95	111.05	99.863	107.93	99.868
112.71	100.83	113.66	96.874	108.69	106.2	113.88	106.24	106.57	109.01	109.67	110.63	97.837	109.33	109.48	104.21	105.41	114.29	104.78	108.14	112.4	108.82	105.5	110.46	115.24	113.35	105.6	112.55	104.02	107.12	103.51	108.55	110.49	103.2	113.18	108.71	101.14	100.48	107.62	108.45	109.27	104.41	117.27	113.28	109.98	113.4	105.06	111.95	107.16	119.7
106.12	109.16	114.76	118.48	111.3	102.41	104.03	105.3	105.44	112.35	109.03	107.81	101.09	104.41	109.88	104.04	103.75	114.52	103.77	107.23	104.16	109.02	112.56	110.81	106.56	109.39	94.109	114.71	107.71	105.97	112.99	112.9	97.021	109.75	104.6	106.91	108.56	109.86	106.91	98.167	104.51	104.92	109.06	107.57	111.94	102.25	103.3	109.84	103.23	105.39
100.82	104.55	101.48	100.89	109.73	83.497	102.44	103.39	106.8	99.159	96.652	96.514	106.96	106.43	97.003	95.191	102.64	93.259	94.087	109.31	101.7	96.899	105.8	91.764	103.07	99.681	111.68	110.04	94.503	95.119	103.39	104.73	90.787	102.95	97.051	102.36	95.826	99.479	96.996	96.487	99.61	103.76	99.363	100.32	95.644	99.129	101.66	105.34	101.01	106.44
110.09	105.05	93.778	102.79	105.7	106.55	101.39	104.13	98.247	101.99	112.52	108.94	105.96	108.21	109.17	108.02	105.71	106.41	105.5	102.26	112.21	109.34	111.99	105.67	109.13	103.15	105.7	108.65	92.467	103.04	105.35	110.17	107.21	99.093	111.17	97.083	103.35	98.882	102.58	108.39	101.73	114.17	109.84	105.77	100.61	107.24	103.28	106.99	111.5	107.47
119.8	108.44	104.12	102.94	95.404	110.9	108.97	102.38	107.47	103.11	104.55	104.67	99.968	100.23	116.84	104.09	105.17	105.95	97.704	106.2	105.98	107.15	105.2	100.64	109.86	109.13	104.1	110.11	98.534	103.09	112.3	109.26	103.87	101.16	108.21	109.57	109.85	106.95	105.76	101.67	106.29	104.73	106.8	113.2	105.03	112.63	109.83	102.56	107.8	102.5
114.66	109.3	107.53	108.27	120.89	107.68	113.11	109.37	110.23	116.61	105.59	101.46	104.58	109.48	101.6	103.43	110.97	109.39	106.59	99.533	111.82	113.13	112.29	111.53	112.38	112.57	107.09	122.32	112.32	114.34	105.34	100.34	117.46	112.13	99.911	104.59	110.48	106.42	110.42	109.75	113.1	111.49	111.95	101.82	112.28	103.4	101.73	103.37	108.06	98.57
119.05	102.82	111.48	97.904	105.39	115.56	111.93	117.03	108.71	105.09	113.5	109.95	114.4	116.08	110.96	113.78	111.87	114.05	106.27	110.28	114.05	106.25	105.61	109.57	107.38	112.23	105.57	102.97	105.03	113.63	101.48	113.22	106.18	112.4	105.73	116.13	107.77	109.09	114.12	115.46	107.85	106.04	118.02	106.34	110.77	111.61	106.56	113.76	111.33	98.713
103.66	107.46	107.49	120.67	109.8	108.37	106.93	107.09	106.82	99.088	106.67	110.51	108.9	113.82	110.98	117.51	109.93	107.7	101.36	101.13	110.91	112.69	110.9	112.66	115.52	122.45	112.31	109.64	114.24	112.59	105.01	107.51	101.2	109.31	103.67	114.51	105.39	115.1	106.13	111.88	116.51	103.77	112.25	115.82	106.73	114.62	111.88	104.48	115.09	104.86
104.11	111.81	108.65	97.862	103.49	103.82	104.11	104.09	90.974	98.812	98.911	105.26	99.154	105.54	103.61	106.65	112.35	112.25	101.31	96.73	107.6	104.57	98.086	104.62	105.94	106.32	92.469	100.98	101.87	111.76	101.72	104.56	105.95	98.814	107.96	105.47	101.98	100.39	103.72	103.65	108.59	101.89	98.568	101.46	96.542	110.99	99.323	95.7	100.46	110.29
103.4	107.33	96.535	102.03	98.863	93.765	99.813	105.34	106.08	93.123	105.08	97.802	93.718	99.707	95.287	101.19	102.22	115.98	103.99	96.465	95.19	110.6	107.54	109.98	95.415	97.124	106.11	96.957	105.84	101.41	103.92	99.289	102.29	104.43	101.43	110.07	110.38	96.387	97.256	101.04	105.72	102.97	103.16	95.452	99.257	97.678	97.071	91.941	98.693	99.98
107.93	113.12	109.1	100.55	109.67	100.11	100.08	108.13	99.314	109.32	109.5	104.02	98.025	106.41	104.91	88.26	103.82	99.821	109.62	99.839	113.95	104.66	97.886	100.22	103.7	106.27	109.91	101.81	101.46	115.08	100.18	110.27	101.47	110.91	104.09	111.99	104.9	108.54	110.54	105.83	103.22	104.28	91.881	106.88	105.73	101.93	115.04	107.49	99.634	113.79
108.74	98.245	98.861	107.41	107.38	106.23	111.51	109.05	108.31	99.19	113.5	111.04	107.06	106.39	103.61	106.88	111.7	105.43	114.66	114.44	108.74	106.88	105.21	102.2	102.96	108.33	109.15	102.64	105.39	103.2	101.48	103.99	112.37	116.03	109.21	111.38	106.4	106.79	104.27	109.73	103.95	101.77	115.41	115.03	109.09	97.464	108.98	122.85	110.93	110.69
96.113	104.29	93.292	106.01	86.826	90.197	108.15	95.198	97.527	94.56	103.03	100.28	96.021	103.55	93.49	105.83	102.33	96.278	94.278	91.961	90.419	95.235	97.33	101.92	94.932	108.26	99.624	102.12	103.55	93.864	100.95	99.861	97.013	94.652	101.01	96.255	100.18	96.931	88.222	95.43	102.14	100.16	96.75	96.795	99.995	96.031	97.059	102.11	93.092	98.661
96.778	93.892	97.554	94.983	94.116	103.95	102.56	99.327	93.182	103.65	107.36	105.7	95.614	99.576	99.463	100.23	108.2	103.94	98.383	107.9	98.092	105.28	117.42	109.38	104.57	106.77	98.85	92.945	99.794	94.193	98.193	92.389	99.855	101.23	100.87	90.733	101.72	100.77	104.25	105.34	103.53	110.77	108.97	107.5	95.891	99.367	92.899	92.867	95.801	100.94
109.52	105.91	108.35	108.72	104.76	102.89	106.84	97.878	103.15	108.77	100.67	97.174	109.81	97.263	99.445	110.74	119.69	103.92	104.02	106.43	100.46	103	104.48	102.75	108.55	105.6	110.51	106.01	106.72	111.04	104.28	105.94	102.14	104.22	113.35	107.13	114.92	100.62	108.57	103.3	108.55	105.16	103.96	104.8	108.25	101.47	102.94	109.54	105.6	102.99
85.811	92.89	91.583	101.94	97.456	97.371	96.483	102.31	104.34	91.336	97.372	100.98	101.03	94.92	93.728	94.391	101.93	108.51	106.43	105.46	90.334	104.96	92.343	88.958	95.644	103.27	96.296	100.67	104.62	95.976	94.52	100.06	92.891	96.822	99.171	99.533	95.644	90.317	104.32	94.508	97.597	89.457	95.293	100	101.56	98.928	103.36	105.83	98.069	94.893
96.576	96.648	104.62	106.71	97.463	101.64	98.472	97.011	101.53	104.11	107.43	106.98	105.02	105.16	97.834	103.21	95.916	106.82	97.081	93.825	102.97	107.19	102.07	101.61	102.61	94.643	95.306	113.06	99.546	98.794	99.908	104.98	104.62	93.513	103.06	106.03	100.16	98.918	95.397	102.6	104.87	102.69	97.342	96.857	98.05	105.86	95.428	113.8	106.05	95.587
100.89	104.78	105.06	104.9	101.11	110.39	108.81	102.45	106.05	103.26	104.85	101.73	105.25	117.75	111.29	110.15	103.48	104.6	108.23	108.33	98.627	103.62	104.91	104.7	109.48	111.17	104.78	108.9	104.25	104.48	101.63	116.33	104.94	105.09	103.68	101.58	110.19	104.35	107.84	106.37	110.54	110.61	111.25	98.833	114.36	104.75	101.76	105.4	105.6	104.69
105.07	104.09	107.69	105.99	101.41	116.15	112.97	119.47	115.5	112.41	104.33	107.91	109.12	112.99	109.27	108.52	109.38	107.07	106.96	103.2	108.39	104.58	106.9	106.23	112.44	109.84	106.2	110.09	113.28	107.26	115.54	106.12	100.08	112.14	102.22	106.29	99.353	104.36	120.28	110.25	110.07	100.28	109.38	111.44	103.88	112.96	101.86	108.1	103.59	110.19
91.902	98.396	97.541	108.39	102.33	98.208	94.924	94.498	96.855	103.91	92.888	99.342	91.51	105.5	89.615	100.63	98.762	100.87	97.585	95.238	95.979	98.711	101.2	104.64	95.962	100.32	103.98	99.328	107.32	96.629	101.07	95.768	102.71	95.442	93.141	90.284	92.883	97.762	104.84	93.816	99.277	100.71	96.143	102.19	108.66	93.931	97.6	94.564	99.646	101.5
105.28	107.63	104.08	93.532	100.83	105.79	104.28	108.31	104.96	107.6	95.885	94.819	98.114	104.42	97.993	104.4	107.83	100.61	96.558	102.14	95.221	109.33	102.74	101.38	105.13	101.4	95.887	102.11	102.06	106.17	106.64	101.41	106.47	99.101	99.676	99.318	108.22	102.03	109.32	96.446	104.27	99.391	98.006	108.85	99.453	108.11	99.562	106.02	94.181	103.23
101.75	92.17	104.21	107.71	108.48	101.77	107.05	102.54	109.29	105.75	104.03	98.242	106	94.851	108.49	100.07	112.36	94.035	100.07	110.79	100.3	107.38	101.39	106.82	102.76	108.33	94.752	89.618	101.87	97.783	101.43	101.07	104.01	99.818	104.61	107.51	94.555	109.63	98.704	96.134	96.434	101.39	99.202	101.4	95.06	96.521	100.43	99.095	100.34	98.78
115.01	99.137	108.2	105.22	104.7	105.43	98.726	111.62	101.67	100.99	100.66	103.87	112.15	101.98	100.05	112.98	112.48	107.78	107.33	110.05	112.03	105.67	97.118	120.92	102.67	112.6	109.9	108.04	102.94	102.3	100.59	94.178	98.408	105.56	113.64	98.589	112.03	112.67	99.646	101.5	107.43	113.23	111.03	107.51	110.47	108.78	103.01	112.36	107.86	105.13
101.75	106.51	110.47	107.65	94.441	104.12	93.698	101.85	105.42	102.5	108.07	109.16	108.94	106.47	112.68	99.043	106.05	100.15	97.535	110.26	96.425	105.94	101.16	110.79	108.55	102.68	97.903	101.42	113.25	102.91	97.182	101.69	105.13	101.74	105.88	106.06	101.15	99.002	105.25	113.23	113.57	107.26	100.05	96.024	107.94	108.3	105.61	101.99	111.56	106.04
96.769	95.455	90.183	93.158	96.548	105.65	94.204	94.431	96.087	107.95	101.88	101.3	99.781	103.11	93.691	102.53	94.008	83.745	95.612	97.811	91.958	90.192	106.74	88.633	101.35	88.963	99.803	99.909	100.51	98.756	98.641	98.97	104.38	92.11	96.259	97.671	98.92	115.23	92.025	96.022	94.835	97.502	103.68	94.684	100.34	100.53	82.899	98.196	92.55	93.24
98.689	111.38	102.97	113.59	114.08	107.49	106.4	101.97	108.44	98.123	104.45	106.31	97.135	107.3	103.31	114.24	100.63	116.83	115.9	97.585	98.444	101.26	104.88	107.82	101.18	103.86	108.45	103.88	107.65	113.96	109.05	112.44	105.39	114.12	106.42	108.04	105.48	94.816	114.25	106.76	107.78	106.39	100.78	98.366	106.47	112.89	108.33	107.51	114.53	100.96
106.47	101.95	103.74	105.64	107.09	104.15	112.29	106.76	104.22	99.052	104.24	101.53	108.94	104.37	104.08	105.7	109.07	110.76	105.67	107.52	112.44	108.6	114.22	109.91	112.73	107.52	104.92	107.14	104.24	107.31	111.48	111.63	109.72	106.12	110.85	98.441	107.29	108.02	105.82	103.48	108.48	107.88	112.01	104.54	109.39	109.03	105.87	116.2	109.96	111.85
102.53	101.99	96.773	111.31	101.35	109.58	108.04	103.62	105.2	101.72	114.08	110.52	102.54	104.13	102.75	111.83	107.05	112.76	107.91	104.6	100.51	103.02	105.52	104.99	106.63	98.169	100.72	104.06	106.37	98.982	100.92	101.54	101.01	103.67	107.84	111.38	105.31	105.77	112.97	105.18	108.9	101.85	102.98	104.56	107.59	97.162	108.06	107.58	105.45	108.26
119.47	99.4	105.12	109.8	102.03	105.95	108.61	103.88	109.76	103.06	109.75	104.91	106.08	111.02	104.41	100.01	107.55	110.22	103.85	112.86	106.65	100.02	104.37	103.06	105.18	111.21	105.24	105.44	99.486	97.17	110.61	104.87	96.833	108.52	113.17	99.559	106.99	108.09	117.45	104.54	103.65	111.14	103.32	116.24	103.07	104.78	103.4	113.76	105.22	95.734
110.69	107.23	101.25	113.69	110.8	121.4	111.95	115.95	105.03	113.53	105.69	112.94	107.38	108.23	106.62	98.777	103.88	104.95	109.82	110.92	102.16	108.69	102.02	104.12	104.69	108.8	108.18	105.47	105.09	101.34	105.96	107.3	105.45	106.04	109.65	110.19	106.21	109.91	111.02	102	106.93	109.85	106.13	110.02	106.55	108.49	114.68	105.93	112.69	106.99
103.48	104.59	109.06	110.61	95.887	113.45	103.01	101.89	101.48	103.91	105.11	112.78	105.04	112.32	107.18	95.281	112.36	105.64	99.828	105.44	106	110.68	102.97	112.98	109.17	112.55	109.52	105.63	105.41	106.87	107.2	105.95	103.54	108.29	115.29	119.26	106.43	111.95	103.25	103.63	103.58	107.65	102.57	100.24	109.72	110.39	103.6	106.72	105.34	111.73
103.72	105.69	109.73	109.68	95.002	108.06	99.837	104.62	105.53	103.84	108.16	112.59	97.118	95.207	108.88	103.39	96.788	107.15	104.25	111.48	98.666	106.97	102.54	100.54	111.21	102.67	105.3	96.324	109.67	106.94	104.94	107.5	104.18	106.88	97.088	103.55	108.57	103.07	103.97	109.32	105.61	106.47	101.88	108.92	107.3	107.67	101.26	103.43	102.03	101.86
109.61	104.62	100.59	107.02	105.6	110.48	109.3	109.27	112.02	113.67	106.83	109.84	114.66	106.76	112.41	104.83	107.98	98.496	106.72	107.54	105.46	113.19	104.17	107.93	116.7	95.902	103.13	116.98	107.8	108.11	112.28	104.31	110.3	112.41	110.21	98.81	106.27	102.36	108.48	104.4	113.46	107.74	108.14	101.24	114.78	109.12	101.42	108.31	109.82	110.77
109.76	103.66	105.59	110.63	113.8	110.57	104.36	106.11	102.57	97.422	113.71	104.63	100.74	104.85	99.699	100.66	107.24	102.41	101.91	101.61	104.87	104.18	108.59	103.13	113.49	109.36	98.993	110.46	108.52	108.26	108.95	111.66	99.448	107.95	106.52	101.94	98.404	104.79	123.2	105	105.71	104.92	102.94	110.38	108.88	95.407	111.85	107.07	104.69	98.377
107.65	108.28	108.56	102.69	109.83	104.73	106.35	113.29	102.72	107.28	104.58	116.73	109.53	102.41	104.07	106.3	114.54	108.62	101.08	103.23	105.98	106.99	107.23	112.89	109.59	106.41	111.08	102.5	110.01	112.81	106.73	96.59	100.77	102.01	108.08	102.24	104.27	104.53	112.69	100.8	112.55	102.32	108.42	105.8	98.784	110.21	102.37	104.95	91.095	108.36
91.537	99.359	103.08	103.16	96.581	99.797	101.69	93.799	96.422	98.738	102.82	106.69	109.71	100.4	102.71	102.15	106.77	101.71	91.8	96.313	92.103	97.433	107.09	105.44	96.339	105.19	101	109.23	89.9	106.29	98.386	100.06	98.383	89.482	97.4	102.01	98.32	101.43	97.984	94.212	96.051	101.46	97.532	103.33	97.588	101.47	107.48	108.26	104.85	106.44
104.83	106.42	98.167	98.869	104.4	102.04	112.64	107.52	93.125	100.2	94.525	109.84	105.9	94.008	99.903	100.91	99.441	98.871	96.986	101.21	105.32	101.04	106.17	91.714	102.56	100.27	99.292	104.81	90.772	92.826	102.19	93.383	101.03	96.823	95.808	98.025	96.815	94.768	103.64	104.47	107.78	96.763	109.94	95.571	95.408	101.94	98.14	101.87	99.396	99.436
111.28	107.48	109.59	114.22	105.61	109.39	105.69	108.6	111.61	108.85	109.4	113.86	107.86	104.98	109.73	102.24	102.75	102.34	109.91	108.69	106.92	111.46	104.44	118.66	104.67	115.5	100.58	109.32	118.26	106.11	102.1	102.32	102.21	109.75	100.42	110.97	113.36	111.76	108.25	116.35	107.2	112.67	116.03	97.097	99.722	113.93	107.47	112.83	102.2	103.56
91.98	93.369	101.41	97.221	103.2	99.838	100.82	95.778	100.49	90.736	98.867	99.052	98.548	107.73	105.4	102.68	102.56	97.238	97.421	91.147	91.941	96.4	93.188	97.306	100.09	106.35	94.518	102.74	98.969	103.21	96.929	94.276	104.53	91.834	103.18	99.841	100.78	94.582	95.714	91.793	98.926	99.969	90.805	94.527	103.37	106.52	101.38	101.52	91.75	103.33
101.55	112.17	102.32	101.81	93.338	105.56	105.81	108.84	104.28	99.276	98.963	110.58	110.51	104.89	102.87	106.66	105.51	104.3	107.77	101.86	105.71	101.79	104.95	98.48	111.28	111.24	111.47	105.48	118.45	108.53	104.99	106.44	99.925	106.57	102.4	106.94	103.25	112.35	107.53	110.63	92.329	102.44	102.72	105.41	100.96	101.67	99.27	106.04	97.146	106.81
96.404	103.16	98.543	108.46	102.44	93.813	96.282	97.395	92.611	97.529	94.956	96.546	95.473	96.249	101.12	95.302	97.594	98.665	101.32	97.418	88.424	99.463	100.18	94.019	101.78	97.191	97.162	96.76	110.81	96.446	102.97	97.936	92.581	101.96	98.295	100.28	98.136	107.48	95.595	91.934	100.24	101.76	99.355	99.224	92.256	95.149	95.779	93.423	108.16	104.05
107.73	107.99	122.98	106.06	110.28	105.76	114.33	101.32	101.49	108.66	112.12	97.029	105.06	102.67	105.44	117.14	105.22	106.47	111.15	110.79	108.51	106.72	111.04	107.66	107.69	108.9	105.12	105.88	111.88	110.1	110.7	104.83	118.65	106.58	105.54	110.83	111.13	107.51	106.75	107.07	117.13	114.22	114.84	104.83	108.25	94.521	105.1	105.2	105.35	104.52
100.8	107.58	100.4	111.07	99.526	105.59	104.33	104.54	101.72	106.88	107.7	101.44	104.73	104.56	109.28	96.558	109.73	99.416	107.69	103.05	97.208	99.758	104.68	103.27	104.09	103.79	104.28	106.9	104.67	105.74	109.62	103	113.08	100.06	105.82	108.83	106.15	110.23	107.11	106.41	112.84	104.71	98.395	103.15	105.93	106.34	106.68	111.44	105.13	104.09
109.69	101.57	115.94	111.25	106.78	104.04	105.25	111.18	107.42	110.02	108.72	108.84	113.5	112.21	102.77	105.5	109.53	115.79	104.39	115.07	100.98	102.08	102.45	102.06	106.75	100.07	110.82	106.42	117.86	106.9	104.89	109.01	102.76	104.43	108.77	105.69	99.714	103.58	105.77	101.45	111.1	99.154	102.34	111.7	109.81	102	100.01	106.82	100.93	95.485
104.44	107.46	101.52	109.12	111.13	99.985	112.03	104.43	107.69	109.31	106.14	108.06	103.52	106.66	111.08	104.28	103.79	107.73	104.55	104.31	111.64	105.48	100.4	101.66	105.19	98.065	105.04	91.413	104.11	106.4	104.85	108.99	104.86	99.311	107.73	105.4	113.71	104.35	115.5	117.57	101.52	101.09	99.809	110.97	106.2	109.21	116.51	105.38	113.3	105.45
109.94	108.08	96.227	106.39	117.17	108.09	109.47	99.467	98.722	104.97	109.91	102.77	112.03	111.99	102.13	114.04	104.51	114.02	102.78	110.43	104.54	106.39	99.775	99.66	112.22	105.3	95.961	102.75	105.71	100.66	101.13	108.26	104.16	102.65	101.06	105.25	105.7	125.38	103.38	102.64	112.34	111.1	105.54	97.326	116.6	108.97	115.78	97.892	110.2	102.89
107.5	108.22	107.7	100.24	106.55	100.35	110.3	102.52	111.68	102.25	106.73	94.902	109.29	104.11	109.31	107.32	100.63	105.34	106.66	109.61	100.65	109.25	105.25	100.49	109.66	109.5	108.17	105.44	109.04	107.68	110.82	114.24	106.24	106.22	106.95	105.49	108.12	99.429	104.15	105.39	107.36	101.36	103.09	100.39	102.06	111.6	98.208	108.65	107.45	113.44
110.54	106.42	105.38	111.15	106.25	104.59	105.14	108.15	107.19	117.05	103.9	107.6	107.22	110.2	118.57	92.478	110.47	103.97	101.53	106.07	113.03	113.91	112.07	103.23	109.02	97.877	101.66	101.61	107.84	107.69	104.51	97.492	109.67	104.03	100.45	114.59	113.2	109.45	106.54	110.32	106.39	100.69	107.64	116.1	111.98	107.31	96.27	109.38	108.32	110.72
104.68	107.28	110.86	101.13	107.21	111.36	113.14	116.15	114.82	113.1	103.15	113.13	106.67	99.747	106.36	101.1	102.19	101.45	113.63	103.06	103.35	106.22	98.156	116.1	103.25	104.11	104.93	107.27	113.97	105.11	107.84	104.24	111.19	105.43	107.66	104.86	106.46	101.61	98.073	103.91	95.696	100.45	105.17	105.65	100.49	102.28	103.05	104.67	105.83	101.14
105.07	99.052	97.462	102.65	97.159	96.71	95.541	101.19	88.458	98.976	99.984	109.57	99.941	103.43	104.21	107.78	112.44	101.3	107.46	101.99	105.31	100.94	90.368	102.9	97.367	96.94	102.28	100.83	105.12	100.64	102.6	94.42	96.704	94.31	98.756	101.18	105.85	105.09	108.99	102.85	110.03	95.424	89.86	102.82	98.955	104.43	103.08	100.13	104.85	104.86
108.65	99.907	100.33	97.907	109.16	103.22	96.676	106.2	107.75	100.97	96.848	97.735	101.1	110.31	102.11	95.914	106.4	103.09	99.948	99.058	107.57	102.89	105.71	103.76	102.23	98.298	115.21	108.44	99.307	106.92	91.528	108.37	98.853	106.34	105.18	93.171	103.23	104.63	104.3	92.25	104.36	101.61	105.3	98.678	100.53	105.58	90.244	102.08	96.626	110.65
115.82	108.07	113.26	115.43	110.24	102.45	112.2	104.28	115.88	102.6	109.86	113.12	115.18	109.08	108.31	109.23	114.84	107.87	110.01	102.39	101.43	110.69	109.24	111.86	106.96	112.11	103.72	107.5	115.07	97.114	102.7	106.12	103.72	109.3	105.75	108.52	109	108.23	107.76	110.33	104.54	111	93.461	103.97	106.7	110.32	107.52	112.45	108.69	102.34
92.485	94.739	101.27	97.48	96.386	97.536	99.958	104.18	98.136	102.62	97.867	89.214	94.856	94.055	100.47	98.292	96.265	101.84	103.08	98.906	101.7	104.36	96.223	92.827	85.774	92.353	96.085	110.1	104.54	100.8	90.271	105.69	87.841	94.573	100.45	94.555	95.032	101.65	99.054	94.756	98.361	99.534	107.26	96.096	103.17	98.308	89.605	103.04	101.6	101.32
97.461	100.81	96.837	97.229	92.687	103.44	99.549	103.01	91.303	97.919	98.781	95.577	93.226	97.593	92.603	100.67	100.1	110.44	103.32	103.86	97.2	94.683	90.635	86.521	90.891	93.845	88.194	103.06	102.77	88.44	99.201	96.218	105.49	93.887	98.881	92.78	98.973	96.143	95.725	103.28	94.497	102.03	95.586	99.158	96.167	94.966	91.907	93.264	96.761	99.689
98.335	112.93	100.31	99.441	106.66	101.56	110.21	105.77	104.06	108	104.2	113.16	106.09	109.76	106.98	99.902	105.36	106.22	99.23	111.56	107.92	100.68	102.77	98.168	103.32	105.68	103.2	108.59	99.309	97.773	101.14	98.965	103.58	98.328	102.69	105.34	100.42	97.772	94.6	113.63	106.46	106.11	107.36	107.34	102.68	109.53	106.21	103.69	103.87	101.32
95.713	99.394	107.23	103.54	103.02	106.19	104.34	107.95	113.43	103.68	105.79	113.05	105.15	111	110.91	101.86	100.19	105.96	107.75	97.995	106.05	113.2	102.18	99.37	100.15	114.93	103.98	108.57	109.97	104.67	113.92	110.15	107.05	117.15	109.32	98.538	105.23	115.02	109.21	109.23	106.76	110.6	109.11	106.64	106.11	107.45	102.12	104.58	114.09	104.05
108.82	104.84	110.51	97.789	107.11	110.28	108.03	111.95	106.71	108.91	108.92	112.78	106.26	106.99	111.28	112	105.46	110.19	115.18	107.45	108.49	106.42	121.25	110.61	104.96	108.73	105.11	103.99	103.81	104.19	110.64	102.06	102.71	110.73	103.65	111.52	114.12	116.6	107.16	104.56	105.3	104.4	105.96	107.37	104.73	103.41	95.373	109.14	102.38	107.72
105.4	103.76	109.51	115.71	103.91	100.66	102.88	105.46	92.617	109.61	102.32	107.08	110.5	100.33	103.48	106.25	120.38	106.82	109.87	101.93	96.915	116.43	97.841	107.28	108.28	100.68	111.5	104.34	115.95	112.57	109.08	114.09	100.9	107.54	109.35	107.77	114.41	103.69	105.85	108.86	115.99	106.82	105.7	102.95	104.28	105.46	97.507	112.26	113.51	107.53
101.31	106.14	98.589	99.964	101.06	103.61	117.05	103.37	111.42	108.42	109.76	107.35	111.96	99.878	112.34	106.29	101.65	107.73	106.09	101.69	100.85	98.269	106.05	110.35	112.64	108.32	107.54	101.52	95.791	105.4	102.5	95.65	100.03	109.72	106.87	104.85	103.72	111.53	110.13	109.55	108.94	105.1	99.238	101.05	105.83	106.95	116.28	105.68	109.85	105.61
114.59	109.98	113.78	101.7	102.01	102.01	109.64	112.62	110.91	112.35	110.22	112	110.75	104.84	105.38	102.03	105.96	107.01	105.2	101.61	111.09	104.86	113.27	95.677	105.96	112.83	100.06	111.63	103.02	111.24	102.28	103.87	105.95	102.22	114.32	103.35	102.25	109.95	101.45	109.22	108.86	104.57	107.42	111.39	97.039	112.2	115.02	99.89	114.81	104.69
105.92	104.28	105.31	111.29	104.24	104.64	98.961	106.72	101.76	108.27	102.59	110.2	102.26	105.99	106.5	112.94	103.05	106.44	112.55	103.02	108.98	105.53	110.03	113.5	101.95	104.38	100.08	104.83	111.12	107.84	101.99	104.72	114.13	101.74	99.257	110.27	103.24	104.71	110.97	105.3	112.46	107.6	94.961	102.43	107.4	101.67	112.63	101.04	100.68	104.91
96.32	100.11	93.487	97.252	97.956	92.605	88.251	101.92	94.854	89.67	106.69	91.713	103.42	106.07	94.551	96.661	103.14	87.931	99.131	103.24	95.849	99.131	95.46	100.09	96.328	100.52	99.749	98.104	99.633	100.6	107.31	93.472	98.354	88.75	101.82	101.69	101.92	98.755	96.505	90.126	95.459	100.97	93.46	97.922	93.607	97.89	99.659	101.85	96.391	89.408
110.71	105.09	110.86	93.577	106.74	101.87	101.17	97.899	109.98	106.51	103.15	100.58	100	98.653	100.5	102.32	104.66	93.674	110.2	99.295	103.49	106.19	110.94	102.58	106.84	106.26	112.89	98.738	99.825	103.87	101.01	89.728	104.26	106.44	104.47	102.35	100.21	92.627	103.43	101.95	100.8	101.88	97.958	93.778	113.16	99.208	108.71	92.537	105.02	102.51
103.68	94.556	103.77	95.542	87.946	107.46	98.132	98.537	92.592	103.15	106.39	96.278	100.23	101.58	87.087	96.47	102.54	92.213	91.738	104.87	96.468	103.23	94.969	89.675	99.731	92.696	100.11	92.386	94.819	108.18	93.099	93.593	101.72	94.473	89.54	96.125	97.353	94.101	89.496	95.04	100.12	111.92	97.67	103.79	96.439	109.56	105.88	100.69	101.22	90.456
103.42	112.8	109.32	102.99	105.11	115.32	116.72	98.526	108.21	113.83	106.32	108.68	109.28	108.6	97.661	108.22	112.37	112.79	106	102.81	98.904	122.1	109.24	101.46	95.675	109.16	106.13	110.12	111.76	113.25	108.7	104.34	109.87	107.94	112.79	107.3	109.57	109.44	110.17	110.83	107.67	103.6	115.97	109.29	116.14	112.87	112.48	104.86	113.6	105.79
101.82	108.11	105.84	103.32	102.6	101.68	107.72	106.94	99.223	104.08	104.15	105.86	102.18	107.13	106.9	107.65	105.49	97.6	99.727	102.37	114.17	110.75	101.52	101.76	116.4	97.857	106.79	100.53	111.72	104.83	107.64	102.63	104.16	111.81	109.42	105.66	97.801	115.55	105.99	105.5	111.78	106.98	104.64	109.2	114.62	101.41	100.41	96.308	104.74	102.33
108.01	111.79	105.76	109.32	105.04	106.34	106.3	98.391	102.51	106.41	113.72	116.57	112.26	108.67	101.29	102.18	112.64	110.6	101.11	107.44	107.68	112.5	100.23	101.16	106.83	115.78	109.29	110.05	101.88	104.93	105.36	108.72	104.51	112.41	112.64	107.68	107.76	115.77	104.5	108.69	109.22	101.71	107.51	112.64	102.56	97.996	114.9	115.36	106.66	105.91
102.18	92.458	90.695	99.302	102.22	95.813	98.441	100.13	101.69	98.826	92.009	94.911	99.332	95.419	101.45	92.31	100.7	104.28	103.64	95.938	100.93	99.74	101.45	102.86	97.611	91.403	100.81	95.758	101.42	101.71	100.83	91.89	106.93	104.71	97.823	100.34	100.26	111.28	97.962	91.217	104.53	98.993	92.226	96.483	99.95	104.3	98.572	102.8	93.498	93.939
100.03	100.63	102.12	102.85	100.83	105.47	105.78	109.59	106.65	108.38	102.55	104.15	104.64	104.95	104.11	101.69	101.29	108.24	108.32	107.59	101.48	103.35	110.13	112.11	103.64	111.75	102.27	111.02	108.58	104.52	106.17	104.77	108.48	100.16	109.84	114.62	102.45	94.921	105.49	86.827	105.69	99.099	110.51	110.12	105.65	113.08	113.19	102.83	102.95	111.05
105.72	112.58	115.41	108.12	100.97	105.91	107.93	112.17	106.11	121.25	109.73	115.74	115.54	110.42	116.81	108.61	109.46	106.65	106.14	106.09	106.81	113.6	110.63	102.04	106.94	109.21	117.73	111.99	114.05	119.92	111.25	115.35	106.24	97.862	117.51	116.77	110.16	105.9	113.69	107.95	111.46	115.17	107.46	114.72	114.81	106.6	106.41	109.46	108.86	120.62
103.86	94.963	103.79	97.534	100.08	97.777	100.8	93.834	97.403	98.255	100.5	96.081	100.5	93.149	96.752	89.822	105.67	94.719	94.969	97.616	92.211	96.087	109.5	104	95.99	101.29	110.73	101.27	105.67	99.64	89.09	101.55	101.42	109.93	94.016	99.231	100.09	106.1	93.542	106.69	95.614	97.969	101.24	99.846	95.813	101.47	103.08	90.516	94.88	103.96
96.373	103.49	91.026	100.09	114.47	101.72	108.49	98.501	104.3	116.8	113.46	99.825	105.6	110.55	108.63	102.11	106.73	103.21	102.76	108.3	108.12	108.6	105.41	117.97	114.27	112.15	104.6	101.01	99.261	107.99	102.18	102.92	104.55	105.91	112.25	105.24	112.39	108.52	109.6	107.43	104.06	107.36	109.15	122.63	112.32	101.48	103.91	110.47	108.48	101.67
106.6	113.97	116.9	103.64	107.58	105.34	106.96	102.34	105.2	99.885	103.88	102.98	106.02	114.18	106.27	104.68	109.57	104.55	112.91	102.45	103.66	102.25	105.29	109.12	113.09	114.58	104.94	104.28	105.73	109.17	108.5	102.26	105.89	103.62	104.51	107.07	108.39	118.29	104.78	116.33	108.87	108.24	103.87	107.79	101.17	104.24	99.887	107.55	116.05	117.19
97.754	101.97	98.791	90.308	108.87	98.04	97.744	94.798	98.801	90.796	93.113	97.05	98.913	103.37	96.537	102.11	93.302	94.724	96.416	99.871	105.19	97.183	92.804	101.7	94.367	93.103	99.4	92.533	96.399	96.447	96.529	102.03	93.978	97.499	106.74	100.64	91.205	100.13	100.08	98.987	85.606	103.63	101.34	87.68	93.17	100.84	100.37	99.16	101.97	105.66
107.25	100.13	115.02	96.968	98.392	106.09	108.76	102.58	114.61	103.78	109.94	101.09	104.29	104.59	110.23	105.18	102.96	107.04	118.34	101.73	109.27	105.82	100.15	104.28	107.98	112.52	105.15	98.942	114.4	101.71	109.01	101.13	112.91	109.65	109.62	102.28	111.85	114.95	104.83	100.86	110.87	108.94	101.57	105.5	97.126	105.66	103.71	103.89	107.77	98.143
106.05	109.82	104.59	111.17	98.827	112.93	106	104.43	103.73	107.14	104.26	102.85	107.56	102.44	106.86	106.51	112	109.18	114.52	104.3	102.63	105.17	104.28	108.35	110.66	99.293	116.96	107.43	111.57	107.34	109.75	105.17	109.17	107.01	105.49	107.79	105.98	99.097	108.84	112.77	103.9	111.18	111.7	106.7	109.24	116.65	109.05	103.88	106.25	101.38
107.87	104.4	106.32	99.357	106.26	103.32	110.24	106.51	110	110.75	109.18	102.99	114.03	105.03	105.14	109.38	107.87	107.19	98.209	112.87	111.63	105.56	94.846	106.07	98.171	104.85	105.66	103.72	100.8	106.48	105.78	102.46	104.98	109	104.12	105.06	106.01	100.37	109.75	109.89	108.32	107.5	105.98	99.948	112.48	104.07	106.54	101.68	107.65	99.687
104.7	94.351	95.282	99.029	102.08	98.304	100.8	96.543	105.85	94.417	96.226	105.32	99.253	99.987	95.441	103.55	102.86	98.232	101.71	96.282	100.59	95.204	96.996	94.584	99.198	105.62	101.66	102.05	99.2	93.917	93.109	95.435	100.77	99.193	96.63	93.832	98.603	107.17	101.64	99.05	90.239	91.895	86.279	98.861	99.889	93.597	104.68	101.38	96.36	96.456
104.74	106.94	103.1	106.11	110.33	105.09	106.1	106.52	110.28	100.68	101.42	106.1	101.67	108.77	109.44	102	102.24	105.88	108.77	102.86	111.1	104.92	102.59	105.67	106.98	103.96	100.48	100.06	99.731	101.5	99.473	103.32	106.63	106.53	111.34	111.72	110.09	105.61	110.5	109.07	104.01	104.52	100.89	112.68	112.07	109.29	113.21	100.59	107.47	95.225
100.35	101.89	111.62	117.18	106.35	109.27	107.88	103.49	105.08	106.63	115.55	116.32	99.991	109.48	104.71	102.28	102.28	106.69	104.01	98.2	111.59	106.71	108.43	111.87	107.7	112.33	111.66	102.81	111.96	111.09	114.64	107.91	116.16	115.1	110.12	98.314	111.83	109.34	105.25	116.34	95.49	105.43	109.88	108.69	115.37	110.8	115.25	109.35	110.62	121.31
101.56	107.53	103.04	106.84	108.37	114.7	105.59	109.13	113.65	113.65	105.85	104.31	105.01	102.11	110.44	108.63	116.22	104.34	104.26	110.9	98.203	108.27	116.23	109.28	111.58	111.56	106.84	110.21	110.18	107.66	112.52	120.63	106.24	107.37	104.72	115.3	117.07	113.14	105.39	106.36	106.04	109.8	98.509	108.9	108.68	94.674	110.47	110.53	104.56	102.03
110.98	111.46	113.22	109.18	113.46	105.93	102.77	109.49	110.51	110.4	110.81	108.93	101.98	109.7	109.1	110.58	111.27	107.56	101.14	110.64	105.86	103.93	107.55	104.97	110.72	114.64	117.58	109.57	112.54	106.8	101.08	101.93	109.65	107.65	110.66	112.51	113.79	113.86	100.83	110.56	100.7	107.07	107.74	107.05	104.03	110.53	109.61	108.82	109.12	102.01
91.111	100.13	94.168	97.255	96.894	91.693	99.095	103.14	94.221	99.729	90.809	92.347	99.041	105.02	98.107	99.68	103.17	95.991	107.78	92.749	100.69	95.85	96.376	96.947	96.937	85.445	104.55	97.766	94.279	95.057	95.516	94.912	94.263	101.49	101.46	103.95	104.16	96.171	97.337	94.557	103.48	99.883	102.03	101.66	101	99.777	97.502	95.485	96.923	90.323
101.9	102.88	98.555	104.4	101.13	104.55	100.5	96.343	99.683	97.669	100.16	96.827	97.653	99.98	97.258	97.839	94.194	97.274	90.836	102.08	89.35	106.94	102.06	105.05	105.81	98.823	95.071	108.14	102.63	94.085	105.4	102.67	96.38	106.23	105.76	100.09	100.31	94.165	95.133	90.851	96.508	95.947	101.22	103.69	98.841	102.9	97.706	104.59	106.65	97.997
106.63	109.85	111.49	109.14	104.44	105.98	108.36	114.48	97.921	102.15	102.31	115.78	108.33	111.78	106.55	108.35	108.86	101.91	100.36	102.83	110.66	107.93	101.2	113.74	103.76	111.26	106.22	110.69	98.28	106.06	111.24	104.6	99.947	104.14	101.56	109.49	107.2	115.47	101.41	103.41	109.08	104.58	109.54	102.02	103.46	107.44	102.86	101.13	103.52	107.17
102.62	110.27	103.33	101.41	109.95	107.06	89.728	109.7	104.34	107.18	106.66	108.12	108.02	106.15	95.877	107.07	112.03	105.21	101.04	110.45	97.179	109.45	108.28	101.72	103.6	106.92	100.83	106.79	112	111.07	113.97	117.88	106.09	111.97	114.69	111.15	111.02	109.78	113.28	99.483	100.36	98.701	109.67	108.71	108.49	106.93	106.12	106.11	101.85	96.879
105.27	106.7	103.87	103.62	112.78	102.32	101.76	103.34	107.98	106.2	92.687	103.42	104.61	104.3	106.3	98.9	97.16	113.16	107.01	109.39	100.29	113.47	112.27	105.69	97.281	104.47	119.3	110.91	103.76	97.022	98.995	108.88	106.58	107.49	106.18	97.679	112.77	106.16	106.65	104.13	100.9	118.71	102.23	110.87	113.68	102.56	107.44	103.43	102.74	112.44
96.096	94.583	100.42	97.753	102.57	102.43	102.32	101.52	101.47	90.482	102.52	96.145	97.301	96.161	109.14	87.613	107.52	104.33	96.772	94.577	104.61	100.49	96.503	107.76	96.169	90.59	102.42	89.517	99.095	98.926	95.085	94.31	92.457	99.342	97.227	94.515	97.384	102.44	103.34	112.59	102.76	93.936	102.6	93.18	97.403	108.29	101.39	110.01	98.786	95.046
104.87	106.34	103.35	102.44	91.044	105.8	108.3	94.63	103.8	101.29	104.78	99.99	91.321	94.218	107.72	92.88	100.99	104.99	96.286	100.75	98.29	99.395	105.1	99.65	105.01	100.82	103.99	93.499	106.58	98.141	92.436	96.753	104.36	94.753	103.21	105.06	96.606	101.23	113.29	99.063	99.845	109.4	98.784	103.13	96.882	103.83	103.04	103.1	107.64	100.69
105.48	96.574	107.29	95.138	102.49	105.58	112.39	107.69	111.18	102.32	104.67	103.16	108.46	104.55	113.42	101.2	114.48	106.61	104.45	102.21	107.39	105.55	106.98	104.26	101.58	111.97	99.641	109.45	111.61	108	109.84	109.37	105.21	115.67	108.53	108.04	101.73	102.72	103.98	105.97	109.44	100.92	105	106.46	118.51	107.62	108.89	114.41	108.81	101.88
107.29	102.27	104.33	117.45	104.56	108.96	106.23	107.68	109.67	99.664	101.83	104.65	106.36	102.64	111.91	116.12	104.5	104.5	107.16	110.11	106.48	105.42	109.13	108.35	102.57	112.59	112.82	99.765	101.41	113.03	108.59	105.05	113.76	103.97	107.01	103.57	107.38	103.98	102.12	108.24	104.31	107.42	102.22	115.02	115.53	104.91	99.271	105.92	105.51	103.81
95.732	97.856	108.85	97.551	98.589	93.552	99.781	98.529	105.41	104.54	98.745	96.663	100.57	98.27	101.84	102.12	95.21	101.55	96.983	98.656	97.141	98.978	104.83	100.2	97.564	106.64	95.823	88.376	109.14	103.03	96.987	97.89	104.29	105.16	96.893	101.83	98.35	102.39	106.44	100.16	96.009	96.257	106.13	91.939	96.531	101.3	93.202	99.189	103.27	109.89
105.08	101	100.08	109.62	108.17	113.16	107.57	105.24	110.11	109.98	100.41	117.44	108.26	111.88	112.52	106.48	111.54	102.6	117.74	98.181	111.43	120.38	116.71	107.95	112.89	110.22	109.22	110.18	114.6	105.27	105.75	103.18	100.56	107.79	110.2	113.02	116.66	113.62	106.51	109.07	106.53	110.11	110.11	112.89	119.52	111.35	114	106.21	101.17	115.13
113.08	106.35	97.069	101.85	111.03	100.94	104.7	102.49	116.85	112.75	102.86	111.71	104.3	110.26	99.87	103.14	102.79	104.51	107.24	112.7	113.16	108.67	113.29	107.82	101.88	108.5	106.46	104.9	110.92	110.1	110.26	100.3	116.28	99.518	108.45	115.32	115.89	113.36	106	110.81	107	115.37	112.63	103.83	103.83	105.35	100.12	108	104.14	112.59
106.36	99.983	103.48	96.017	101.89	99.047	99.268	104.01	99.753	103.38	105.34	109.4	106.85	100.45	100.17	96.001	94.122	104.17	102.49	98.12	94.284	97.458	98.182	103.73	101.72	100.54	95.553	97.839	93.19	106.32	99.682	105.44	97.26	100.02	97.137	94.548	100.24	97.804	100.45	91.967	95.671	95.887	93.202	89.393	108.79	100.88	104.07	102.96	97.454	93.141
115.49	109.54	105.97	108.11	110.37	105.91	106.82	107.36	102.3	106.09	97.001	106.11	109.07	104.58	97.236	100.89	106.75	108.59	107.84	110.21	105.89	102.72	105.54	98.799	116.08	113.16	105.66	106.1	109.88	96.138	106.18	109.67	102.2	104.56	115.23	107.08	102.93	107.82	109.47	106.98	103.36	103.18	110.57	105.13	98.984	111.38	107.38	105.01	108.93	112.2
106.98	109.28	114.56	106.02	106.21	108.7	103.31	106.55	110.04	102.31	107.94	109.05	106.52	107.75	104.13	99.648	100.49	101.12	100.81	101.17	103.89	106.97	104.1	96.766	107.78	103.58	100.25	103.86	105.24	105.37	105.77	113.23	107.98	97.017	100.34	103.74	106.51	112.35	101.92	99.007	104.45	103.54	103.46	102.14	100.91	101.08	107.39	95.191	101.73	103.59
87.046	92.662	99.649	98.237	103.8	98.337	102.79	88.661	93.775	107.65	99.068	95.162	102.7	89.621	93.753	106.35	94.537	97.499	102.66	96.471	103.85	103.86	102.72	96.516	100.13	92.162	100.03	101.19	103.97	94.343	92.647	95.453	94.321	92.607	92.93	95.809	92.42	99.496	105.48	98.92	111.44	101.94	99.507	94.058	93.506	103.99	94.652	91.299	102.84	99.151
104.09	103.09	111.5	113.76	112.12	115.6	99.637	113.61	122.89	93.52	109.79	102.18	98.666	110.86	105.64	106.81	109.61	109.63	104.77	107.69	110	108.37	118.49	107.81	110.09	105.78	113.78	106.01	113.93	103.33	106.71	111.32	101.85	117.4	117.05	111.4	103.23	119.31	105.43	105.74	106.25	110.65	114.21	117.76	106.73	105.84	109.73	107.36	100.26	108.18
103.2	95.922	107.13	100.47	113.17	111.24	108.05	108.55	101.22	113.47	116.21	101.52	99.844	102.52	106.69	109.62	103.08	111	100.45	102.2	110.39	109.83	107.12	113.97	96.682	106.85	110.21	107.52	102.86	106.24	98.546	102.46	115.26	107.82	108.22	111.1	97.433	108.61	116.19	101.09	97.485	106.44	106.94	100.29	104.17	106.17	107.74	104.94	104.95	104.12
105.09	91.116	92.274	103.53	95.603	103.33	90.613	105.98	105.14	95.495	101.12	101.25	97.678	103.1	97.273	96.755	95.95	104.48	96.754	101.7	95.916	98.438	95.66	99.047	92.872	99.131	102.4	92.103	101.43	91.357	98.818	100.83	100.04	94.055	95.365	98.839	98.479	102.88	96.039	105.75	103.18	98.668	95.683	91.159	99.54	102.12	101.65	96.866	102.37	96.184
103.46	115.61	105.96	109.65	111.23	103.93	116.79	109.68	109.75	106.34	106.77	107.43	107.45	117.21	95.852	100.97	114.01	109.89	110.89	104.16	111.45	102.03	103.11	107.41	107.01	113.02	109.57	104.45	114.97	112.27	94.698	113.54	114.91	101.97	107.06	103.77	107.08	108.2	92.37	105.96	109.74	98.522	103.36	111.8	103.55	111.03	110.47	109.91	111.03	114.64
104.05	101.82	111.71	110.56	114.11	108.04	111.2	116.99	111.93	110.85	106.45	103.61	107.53	107.87	111.45	101.51	109.52	107.54	107.85	113.64	105.34	111.63	101.98	101.7	106.79	110.86	112.46	105.87	107.03	110.87	111.7	120.73	106.71	105.31	109.9	106.45	111.58	107.31	109.8	106.56	109.31	107.59	109.95	103.19	107.13	110.59	104.27	108.94	106.42	108.04
114.59	110.26	100.8	105.72	100.85	109.16	107.19	105.21	106.09	104.95	117.36	111.36	97.951	100.89	108.19	108.1	106.01	106.54	111.14	114.01	109.57	109.3	97.75	103.03	107.56	115.4	116.11	109.59	118.5	110.9	106.47	105	101.08	105.71	104.53	109.78	100.7	112.5	105.68	104.29	103.99	106.39	112.25	112.38	109.99	101.54	105.87	103.8	116.16	104.78
105.8	104.28	104.3	106.59	96.615	88.985	95.594	91.384	117.16	109.6	105.82	101.91	101.63	102.48	108.11	104.68	114.08	102.98	99.835	107.62	101.08	96.173	108.28	109.41	110.1	103.46	111.44	106.95	101.04	103.08	99.247	103.19	109.56	104.98	105.78	102.07	103.32	112.48	92.285	103.29	99.083	107.26	103.69	106.1	108.38	99.292	101.36	111.8	108.67	103.29
97.884	103.97	105.23	108.62	110.23	101.71	111.58	94.974	107.9	106.09	107.56	104.56	95.281	105.36	108.54	106.9	110.85	105.08	97.98	108.8	109.97	98.378	101.62	103.69	97.896	108.26	101.13	99.638	107.93	100.3	115.24	102.15	101.45	104.77	106.96	101.52	98.489	98.487	115.39	112.64	100.63	105.16	101.11	100.87	102.6	105.05	102.78	105.48	96.116	101.45
104.34	114.52	112.77	110.07	114.18	115.86	108.45	109.18	103.49	109.55	111.45	110.21	107.98	111.46	112.65	109.7	111.02	113.64	107.88	102.17	105.56	113.61	108.46	96.411	113.88	105.89	113.51	95.643	102.75	108.22	94.83	102.75	111.36	112.48	111.33	106.51	115.88	107.29	118.22	104.38	100.54	107.76	98.586	102.33	101.78	109.09	101.77	109.05	102.23	109.5
107.73	100.77	102.48	108.18	101.35	108.29	107.99	110.86	106.06	104.97	113.89	103.39	98.422	106.62	106.8	91.007	102.74	110.74	106.59	105.97	92.479	108.32	108.27	101	98.416	98.939	100.1	107.74	111.13	107.51	112.24	98.883	101.63	91.355	105.95	95.573	105.02	98.147	105.45	116.36	100.62	103.09	106.99	105.99	110.52	107.42	107.26	103.15	93.084	114.35
100.81	98.033	90.635	103.59	101.87	102.33	95.591	101	95.72	97.732	108.39	101.77	96.694	108.94	98.365	107.55	93.79	95.357	99.497	95.093	101.07	106.54	96.332	108.57	92.37	102.39	100.46	96.808	97.872	90.552	105.65	102.56	98.475	106.78	99.456	96.972	95.716	105.86	94.949	99.788	98.731	102.13	103.05	101.6	106.8	106.48	103.05	95.809	107.57	97.179
98.952	96.331	93.971	98.766	102.37	84.97	103.16	95.406	93.774	102.2	91.587	101.46	92.968	98.488	100.95	93.588	98.435	105.99	89.452	101.07	97.561	94.977	96.955	98.384	91.125	102.61	106.33	90.932	105.05	102.8	99.143	87.866	97.878	96.51	101.68	101.88	98.863	91.795	95.66	96.79	102	92.949	90.199	93.432	93.979	100.28	98.994	96.101	100.36	102.03
98.169	94.736	97.487	105.2	100.54	100.08	98.475	106.73	99.658	99.543	98.537	96.859	102.74	96.204	100.95	106.87	107.03	104.34	107.43	92.481	102.97	101.14	101.86	101.78	104	106.61	95.036	105.75	100.79	99.982	107.9	107.23	95.142	101.63	99.881	102.76	101.34	101.84	94.324	96.399	100.7	108.43	98.71	95.765	95.591	96.875	98.755	111.93	104.21	96.514
99.761	111.96	97.856	104.45	102.65	99.522	110.19	98.639	109.1	102.96	108.18	97.685	110.38	101.87	103.31	97.176	109.34	109.75	90.108	99.079	105.35	105.89	97.787	104.33	102.42	110.05	110.58	99.553	105.95	100.33	106.21	101.01	107.07	101.41	105.76	103.43	104.72	114.99	99.655	101.89	115.07	104.71	107.08	98.775	106.93	105.05	99.467	123.17	100.29	101.69
104.32	109.86	106.58	109.75	105.39	105.34	100.05	110.64	107.45	102.71	105.07	111.06	114.13	112	121.6	110.58	112.39	108.49	103.08	105.49	116.96	112.86	96.707	105.42	112.87	116.24	108.01	108.05	108.65	101.66	109.08	103.16	102.09	105.99	103.96	105.7	106.86	111.01	109.57	107.92	103.01	109.56	115.55	117.35	113.34	94.985	110.44	113.93	102.17	112.77
97.349	104.66	121.85	109.88	108.93	108.37	105.68	104.29	106.48	113.22	101.38	106.28	115.38	112.84	100.13	110.54	110.83	100.88	109.51	106.1	103.76	117.45	105.72	107.6	108.88	100.35	107.28	109.94	115.74	110.32	109.52	108.83	106.01	113.18	109.49	107.1	123.01	111.12	109.62	110.59	109.11	107.88	105.46	108.71	110.54	106.65	108.34	108.93	104.22	107.62
102.79	100.11	90.888	104.37	102.72	97.373	90.155	105.42	95.88	96.498	96.923	97.731	94.455	97.477	100.1	98.953	96.502	103.57	99.172	93.015	98.272	103.77	94.484	101.52	88.446	99.139	94.673	103.83	106.57	99.932	94.41	97.246	104.23	102.28	99.405	88.888	93.656	86.098	98.961	103.16	96.949	98.731	104.35	100.6	99.327	102.48	98.234	98.5	97.292	100.46
114.45	93.507	107.64	101.57	97.583	106.58	112.84	108.39	112.92	106.86	108.42	119.19	97.743	109.48	111.17	97.957	109.12	104.08	108.56	107.9	114.24	97.091	108.32	102.65	110.98	101.05	101.7	109.61	102.27	105.11	113.2	108.49	100.72	109.54	112.11	105.97	105.88	107.98	113.54	103.38	95.241	100.72	112.46	112.01	104.68	102.87	113.78	109.31	114.67	105.42
106.02	95.75	97.395	104.68	95.194	98.443	90.738	99.455	99.111	93.397	89.592	94.801	103.8	105.95	107.74	97.402	99.823	94.168	94.012	95.229	90.579	100.96	98.166	94.7	104.27	95.083	110.47	94.266	103.6	110.82	98.247	99.825	92.942	93.369	91.971	95.123	94.908	96.181	91.086	98.855	97.812	93.746	93.244	90.927	107.2	99.281	101.98	105.49	99.144	98.739
99.587	106.88	103.36	101.68	107.31	110.38	106.31	108.84	109.3	116.77	100.64	107.39	102.18	102.71	101.95	104.43	107.53	112.86	102.51	108.55	105.99	102.52	105.09	114.43	114.3	104.98	102.82	111.19	101.75	106.96	110.36	114.8	109.69	105.21	105.94	108.76	96.97	112.1	105.77	111.52	110.09	105.33	111.11	108.85	113.47	101.35	110.39	108.41	112.51	106.51
102.68	113.5	104.81	104.3	102.1	114.16	116.46	101.6	110.34	105.48	110.83	104	102.94	103.7	109.18	118.36	102.65	110.03	104.61	107.27	108.3	113.31	109.31	109.47	100.57	109.69	106.33	98.021	102.88	103	110.06	103.31	106.98	104.39	97.26	106.17	103.92	108.76	108.21	103.12	105.25	105.76	116.29	103.81	106.42	103.78	109.94	106.4	97.425	104.5
109.13	113.27	105.72	103.5	109.99	109.11	105.7	115.51	107.49	106.01	107.11	108.39	107.52	108.52	108.77	118.3	106.63	110.48	111.48	105.48	116.62	120.1	114.3	104.65	111.26	113.16	109.2	108.64	116.54	113.16	107.25	117.31	96.501	105.79	113.29	108.43	107.91	107.52	98.757	110.65	102.94	111.95	106.5	105.91	113.02	112.86	114.67	106.18	102.76	110.23
103.88	106.73	104.77	103.44	105.22	101.71	108.86	111.36	115.21	104.61	102.94	102.53	105.83	109.92	108.05	112.14	105.03	114.33	101.6	105.19	110.48	99.293	100.8	107.97	107.6	107.87	97.736	110.46	109.31	105.2	114.21	108.66	110.3	104.98	105.43	109.24	95.421	99.863	107.48	103.1	100.63	107.71	108.82	109.61	113.12	105.85	98.413	113.26	111.97	98.84
104.61	105.02	102.86	105.22	101.91	109.25	102.8	113.03	99.218	109.04	113.98	105.34	110.74	98.767	98.801	105.71	102.23	111.56	107.11	105.87	108.03	108.05	105.57	117.66	118.45	104.15	105.98	109.44	104.86	102.5	107.17	108.58	103.45	105.47	102.29	105.49	100.69	106.19	105.54	106.17	95.036	103.45	94.998	108.69	112.03	106.3	105.49	94.311	109.1	106.35
111.59	109.04	106.99	96.298	99.314	110.3	93.909	107.11	106.71	101.07	107.76	107.75	107.49	109.25	110.02	107.41	104.07	105.18	105.7	101.96	108.23	101.49	110.22	116.44	109.98	100.84	113.11	109.96	106.33	100.73	99.103	102.3	109.12	114.07	98.421	102.11	113.63	101.87	106.75	102.99	110.23	100.8	106.61	106.98	100.99	104.42	105.15	111.53	105.34	105.09
98.777	99.023	96.186	99.525	90.278	93.399	92.486	96.566	91.72	103.46	88.515	101.63	97.809	95.693	106.54	95.411	100.05	101.28	97.866	96.759	101.37	95.396	94.977	97.09	107.16	95.266	101.56	97.748	92.513	97.831	98.195	90.341	101.17	95.81	91.185	92.047	92.448	100.86	104.62	103.83	99.923	97.164	97.61	99.668	100.93	91.295	103.58	98.539	94.77	97.649
93.972	96.08	101.91	105.19	99.725	92.983	99.289	93.43	101.54	97.187	94.005	94.265	89.906	94.522	98.894	98.687	100.96	100.33	102.33	105.6	98.85	94.645	97.722	104.2	100.39	97.908	99.487	103.66	96.033	101.21	96.13	104.07	93.604	101.59	104.77	93.922	92.441	98.437	96.408	99.37	99.57	100.44	94.255	99.67	105.45	96.816	100.55	99.217	98.535	105.3
95.33	98.171	94.495	97.196	102.23	113.7	100.23	101.44	97.778	100.46	97.77	97.538	102.76	95.551	93.275	94.355	104.49	109.21	104.07	102.49	117.28	99.008	102.17	97.92	99.208	109.43	92.403	89.536	97.069	100.68	99.555	102.19	103.97	92.816	108.05	105.99	97.103	107.26	102.99	95.343	91.455	101.16	111.8	98.99	108.27	105.21	103.24	99.779	100.02	91.587
109.61	104.72	103.85	108.42	118.13	104.73	104.82	103.09	98.717	108.14	87.265	100.62	101.39	111.84	99.818	107.82	109.42	99.929	112.33	108.49	109.08	116.4	104.17	109.72	107.63	103.32	112.94	103.79	103.08	107.21	97.411	105.77	106.52	103.24	103.7	104.88	110.44	103.93	112.02	106.35	103.15	110.27	105.99	103.52	102.6	107.39	95.152	110.9	105.55	108.03
94.01	91.29	93.667	90.514	101.75	99.232	100.14	89.515	99.113	97.735	97.145	103.39	106.14	102.79	105.81	100.49	101.18	96.006	106.2	97.2	96.16	99.698	92.505	95.787	102.72	93.098	94.189	103.8	102.57	95.116	91.021	103.18	102.48	101.56	101.2	89.584	95.221	101.97	96.545	88.688	99.309	96.327	93.902	100.68	98.865	104.67	92.313	97.935	100.53	97.262
114.28	111.75	102.73	112.91	114.99	109.07	106.76	108.69	98.566	113.62	102.24	104.7	102.59	108.13	101.22	100.93	104.33	108.3	109.11	106.84	102.87	103.75	97.52	108.83	108.17	103.59	107.12	102.1	106.51	109.98	110.83	103.25	108.68	109.03	112.07	111.31	99.299	106.17	99.55	104.14	105.86	104.01	107.56	108.19	112.55	106.49	98.958	102.03	113.11	105.79
107.9	102.29	106.64	100.49	115.45	105.32	122.7	109.44	117.35	105.86	109.9	113.75	107.83	114.27	109.52	117.22	95.106	102.81	110.28	106.12	101.39	111.65	115.43	110.55	108.58	110.27	107.27	117.48	103.49	113.55	114.6	114.63	110.64	114.9	111.08	103.77	109.16	101.91	110.31	108.31	104.88	98.559	112.82	106.85	111.89	103.96	105.48	118.27	117	108.61
111.01	104.05	110.66	104.07	97.651	104.15	105.71	107.57	102.32	108.14	106.37	110.97	103.2	110.71	114.01	111.37	115.59	104.63	108.81	116.23	107.67	110.85	114.8	110.67	117.19	107.84	109.49	111.8	110.17	106.05	111.74	105.03	111.02	112.13	103.57	107.89	110.95	109.36	104.84	119.18	108.69	114.51	114.41	116.12	118.51	110.05	116.81	111.69	109.89	106.39
108.72	108.26	111.4	99.824	106.34	108.76	106.11	111.06	106.2	103.67	99.819	107.69	109.64	98.438	110.3	101.49	108.52	105.07	98.946	105.4	113.65	104.15	108.21	112.02	102.97	110.72	104.58	101.89	104.4	102.91	106.55	111.7	109.06	112.04	109.62	103.96	108.6	110.04	103.39	114.04	108.13	108.79	107.56	102.4	109.16	104.41	98.47	109.65	99.724	108.4
98.338	112.23	113.04	106.8	107.79	107.7	101.53	113.62	112.51	107.52	103.41	105.88	110	112.73	105.87	109.34	106.15	103.76	101.83	107.99	107.16	107.51	99.467	98.35	101.45	110.93	114.05	111.86	103.76	110.29	113.47	96.939	112.45	107.01	105.53	93.821	95.321	106.96	109.44	108.38	101.65	106.87	116.92	114.64	109.77	111.4	110.26	97.135	110.59	99.69
111.39	107.53	99.103	111.55	108.06	103.29	107.68	110.28	104.94	105.44	108.73	107.77	102.89	106.72	110.09	107.63	103.76	94.606	106.51	108.78	107.55	104.05	100.4	106.4	110.03	107.99	106.86	104.77	107.32	102.08	111.11	107.31	108.09	101.53	114.59	104.95	108.62	99.049	99.918	110.74	105.1	105.71	93.105	104.78	102.61	90.886	106	111.26	113.13	103.22
91.508	91.845	105.82	99.144	102.93	99.299	102.09	103.53	95.096	99.279	93.166	98.498	99.434	92.702	99.663	96.428	95.357	91.16	101.59	111.89	94.068	98.637	95.07	94.961	102.62	90.637	99.97	95.89	94.217	101.56	95.002	103.41	97.553	103.88	91.374	100.52	99.601	101.64	98.291	96.565	90.595	104.25	92.666	90.012	99.547	95.18	99.849	103.58	97.724	102.61
107.96	103	106.04	109.47	107.1	115.48	106.08	109.04	103.32	110.26	101.41	102.66	114.89	110.82	110.05	107	98.617	108.48	101.95	101.22	103.6	110.4	110.09	111.26	114.44	107.92	115.52	108.84	111.22	97.076	107.16	96.141	106.05	110.77	114.88	104.52	104.54	106.05	112.48	104.05	105.66	114.95	116.86	110.07	120.4	100.11	106.83	102.25	125.16	113.21
108.36	108.84	105.94	106.44	107.88	103.12	97.19	109.58	120.83	106.78	98.723	101.57	104.87	114.2	104.52	105.97	104.09	101.73	110.26	103.61	107.02	105.98	103.83	112.78	103.89	109.14	108.06	114.97	109.59	114.12	108.05	106.93	105.06	106.33	109.33	100.67	105.97	103.77	98.541	118.82	103.56	106.48	112.35	115.74	106.58	113.25	108.26	102.84	115.83	108.24
100.01	101.35	108.09	100.76	102.04	101.35	103.34	112.78	102.25	95.747	103.06	109.19	102.1	102.33	111.4	94.183	103.83	102.37	112.53	97.855	102.5	107.23	98.124	108.72	109.59	113.49	98.421	99.098	109.88	107.42	104.2	115.08	104.29	102.22	102.92	96.873	101.9	99.66	99.824	104.59	107.94	104.05	103.48	99.391	107.71	101.33	103.57	106.19	102.19	103.47
96.746	100.18	96.877	94.297	100.72	94.51	102.96	90.085	99.982	100.66	98.013	90.182	97.95	97.759	98.311	98.091	97.36	104.23	84.984	88.073	100.51	100.1	101.7	86.449	101.27	95.173	100.02	102.33	104.24	99.303	99.022	98.437	109.29	98.448	90.871	105.57	93.454	103.01	97.405	98.658	96.908	103.3	103.51	100.27	91.873	105.76	99.117	100.26	97.623	99.204
111.78	108.1	99.628	104.34	103.23	106.96	110.45	107.57	113.79	104.06	111.07	107.43	110.87	101.78	106.54	111.14	99.135	104.09	99.589	108.66	103.61	106.36	106.31	108.2	109.04	104.76	106.32	100.77	104.59	100.86	106.03	107.45	101.33	99.126	103.95	107.34	107.78	110.25	111.07	109.75	105.83	97.876	105.02	100.32	109.21	100.99	103.59	115.47	106.75	109.78
98.935	108.35	117.23	112.13	107.21	111.21	106.07	103.15	106.79	109.65	109.1	111.86	116.51	104.47	104.91	109.94	109.27	103	107.22	102.82	119.51	106.62	113.03	112.49	109.12	108	109.58	107.69	101.24	114.26	112.76	113.18	113	108.9	108.39	102.73	107.02	107.08	103.83	112.99	109.68	112.98	108.85	101.85	108.11	106.81	120.96	109.72	106.62	108.44
106.46	108.28	110.71	100.13	105.11	101.18	108.32	108.16	104.08	109.32	107.71	101.05	107.94	109.1	97.755	108.23	105.81	98.406	101.71	101.66	99.902	104.63	100.81	96.186	109.58	96.169	101.83	110.32	106.38	108.04	107.32	100.01	110.24	111.8	110.05	102.29	115.45	109.01	110.91	111.83	113	101.19	111.14	104	108.8	111.11	101.8	102.64	103.29	101.92
110.22	107.07	111.56	111.64	113.62	110.85	111.21	100.63	112.33	118.17	110.64	117.93	104.6	107.63	116.85	103.01	105.58	104.05	105.05	108.39	103.77	110.17	109.83	111.17	106.27	110.32	109.59	115.39	115.54	106.77	107	103.6	106.56	107.78	103.51	113.49	109.24	97.048	111.28	100.27	107.17	111.9	107.23	104.59	104.55	114.53	102.74	109.61	103.55	105.7
110.33	100.88	105.88	109.79	102.32	103.83	102.84	103.56	106.66	107.73	111.85	107.24	101.28	111.04	110.17	101.9	104	109.2	106.38	106.49	102.33	99.641	110.87	103.32	107.87	115.74	102.52	103.9	104.63	96.634	104.24	105.72	105.63	108.98	109.03	108.03	101.01	110.71	102.27	110.2	106.43	113.65	106.3	104.7	112.58	107.83	106.84	108.81	111.52	104.32
104.97	108.27	99.913	107.96	108.93	107.55	98.199	104.39	89.99	110.96	109.11	102.27	103.13	105.4	97.749	107.4	102.35	108.77	103.04	99.167	100.88	119.23	103.75	103.06	102.4	110.09	96.865	110.58	114.34	109.83	102.51	114.2	106.62	106.97	110.06	109.91	105.6	103.21	110.48	113.23	101.29	103.19	112.41	99.832	99.277	102.54	102.59	108.07	111.51	105.85
116.56	108.19	111.25	115.01	109.21	95.504	105.47	110.87	109.8	100.22	93.692	111.65	107.94	107.35	107.94	114.77	107.62	107.5	105.54	102.43	108.67	106.64	104.33	102.94	109.91	106.92	104.51	108.66	111.44	101.63	107.96	109.93	114.23	102.87	105.58	100.99	107.34	107.99	103.72	108.98	102.68	105.56	102.92	100.77	101.71	102.16	98.108	110.37	104.94	104.04
113.62	111.25	105.9	102.46	100.02	110.35	101.69	107.04	114.17	108.94	111.78	103.57	116.61	108.95	114.62	108.28	108.76	109.66	113	102.32	102.44	107.41	107	107.12	108.87	110.55	109.63	110.48	111.78	112.17	104.23	108.06	110.67	104.12	111.51	105.93	111.37	109.86	114	99.645	101.66	104.79	106.16	109.19	105.63	101.16	104.18	111.29	108.74	104.88
115.75	104.38	104	110.26	111.87	104.42	101.74	111.35	109	104.07	118.83	104.34	104.41	108.23	105.37	103.5	110.86	108.31	104.62	103.34	114.21	108.61	113.57	110.12	105.42	112.78	109.64	110.24	114.21	107.99	109.49	100.75	109.67	105.01	108.49	105.95	106.33	107.95	104.86	111.13	107.82	104.92	111.46	109.25	111.97	104.9	119.76	109.81	103.18	107.97
107.66	104.36	113.22	99.032	108.76	105.06	107.08	98.719	106.61	110.26	111.15	105.68	107.04	105.22	102.35	104.78	105.83	105.01	114.98	98.664	116.58	108.51	104.78	109.39	98.67	99.63	112.62	111.57	106.13	109.77	106.37	103.39	102.82	101	106.01	113.84	100.89	105.05	113.17	110.6	109.06	107.42	106.05	104.72	110.23	103.76	108.91	98.058	93.342	114.27
110.99	105.97	111.3	104.03	103.44	105.38	113.12	108.78	110.03	103.78	105.1	107.15	109.85	106.73	104.02	112.23	107.78	109.81	96.945	100.5	108.87	114.61	109.18	105.93	102.12	108.14	108.55	106.08	107.23	111.09	106.69	109.8	104.9	113.51	100.98	108.37	108.78	99.261	108.96	113.71	117.09	108.83	104.03	100.5	96.857	109.84	113.69	112.79	113.84	110.91
107.36	110.25	98.808	108.47	117.26	107.12	107.15	114.26	102.76	102.16	106.5	108.29	108.77	105.29	108.09	99.172	109.95	103.11	110.6	100.98	106.95	105.75	96.708	110.72	116.74	103.79	101.47	109.2	102.89	110.79	100.97	108.93	107.95	105.87	108.78	105.84	101.36	101.98	113.84	96.955	111.27	109.38	106.8	108.19	114.45	106.88	107.73	110.99	107.51	111.57
107.3	107	101.32	102.39	105.61	111.84	107	104.83	98.3	96.041	103.92	99.461	99.643	106.5	110.24	106.76	104.96	107.29	105.55	111.44	110.68	114.36	113.19	105.79	109.29	101.68	100.19	99.788	108.87	101.88	116.74	98.423	97.126	101.83	108.79	108.62	109.99	113.48	111.38	102.92	108.12	103.89	104.52	103.56	109.1	107.4	107.29	103.4	118.47	104.03
88.094	94.222	93.714	98.3	103.82	99.443	102.93	98.891	99.752	101.15	101.75	93.89	91.515	104.17	106.16	100.18	105.14	94.902	105.66	105.76	94.346	100.69	105.76	93.546	108.52	96.911	98.483	98.138	87.807	90.697	96.416	103.27	101.25	105.97	85.902	92.987	91.171	101.96	100.57	99.281	101.95	93.606	98.86	95.609	95.21	94.326	101.06	97.268	96.344	101.67
114.81	100.07	111.47	97.343	102.66	99.414	110.46	106.29	104.72	110.28	103.74	102.76	110.82	109.66	106.24	102.47	111.31	108.08	105.62	107.81	99.594	99.882	107.62	104.12	110.24	106.02	109.12	110.87	111.17	116.1	110.27	107.12	109.41	107.86	107.4	120.49	110.16	107.98	99.963	97.41	101.53	108.79	112.04	103.15	108.54	112.35	108.22	103.34	108.58	104.07
97.909	106.87	100.02	104.51	98.343	110.26	97.406	92.859	95.057	104.98	97.597	99.475	88.777	100.74	93.105	99.518	90.656	102.7	91.101	98.265	101.24	97.384	101.4	94.396	100.72	94.021	95.003	95.569	101.31	97.304	87.08	96.912	100.51	96.426	101.46	104.63	105.14	106.28	96.321	98.125	105.11	102.59	101.49	98.368	96.75	96.328	106.16	93.199	97.31	105.19
112.25	116.29	110.23	107.49	110.77	105.34	108.33	108.09	96.355	111.9	110.34	108.98	104.57	112.28	114.4	106.34	108.99	111.88	103.06	105.84	105.49	110.72	114.84	107.96	96.944	108.29	105.53	107.38	110.09	109.71	110.76	105.29	108.95	107.75	116.08	105.23	110.54	112.6	111.69	100.67	105.87	111.56	111.72	105.7	110.24	100.1	98.799	110.44	113.17	108.83
94.898	106.72	117.53	105.82	106.44	109.06	107.65	104.89	106.72	107.83	106.94	106.34	109.41	105.13	102.97	104.18	104.08	103.56	98.988	104.12	104.48	109.62	99.312	105.33	104.26	108.96	108.04	109.91	105.4	106.58	102.7	101.05	118.24	110.4	106.71	101.21	105.2	101.06	100.63	109.37	110.74	107.57	101.06	104.06	103.58	112.42	108.81	106.34	108.44	106.74
103.72	112.34	99.96	105.85	109.33	109.44	111.35	106.02	100.49	102.29	109.83	114.09	107.41	107.51	104.94	106.75	107.06	109.42	102.67	103.44	104.33	101.12	108.13	105.86	106.02	107.66	103.39	107.08	104.34	103.17	111.79	109.16	103.51	113.75	103.23	103.73	107.58	111.58	108.23	113.15	105.84	103.99	107.46	90.414	103.72	103.32	104.78	102.58	107.28	118.81
105.31	107.2	101.81	109.48	109.8	102.41	107.63	104.66	101.26	103.96	109.63	109.09	118.5	110.09	115.83	116.23	105.7	108.24	109.53	107.31	104.37	108.14	107.45	101.58	108.09	115.29	105.79	105.4	108.62	118.76	114.23	111.72	111.69	111.74	119.25	112.07	110.82	109.64	107.11	108.42	104.43	100.42	108.52	108.55	108.35	104.56	111.38	104.51	112.6	112.35
102.55	108.4	109.7	109.69	105.89	103.55	113.03	102.88	108.45	107.56	99.399	110.72	98.273	111.73	109.04	116.38	107.58	106.19	108.68	102.94	107.77	102.52	103.17	104.64	106.19	98.535	105.74	102.46	108.33	110.29	106.85	97.455	109.45	107.49	102.12	105.63	108.89	104.54	99.5	106.38	106.07	105.09	101.56	104.82	107.28	104.84	104.88	106.51	103.55	111.93
99.841	106.02	99.897	100.63	96.957	93.56	96.428	101.99	94.752	93.743	96.514	96.557	99.875	101.22	100.44	98.172	93.651	101	101.4	102.94	105.15	104.54	99.853	106.94	102.18	98.788	103.77	101.98	97.544	94.031	100.95	102.87	91.67	92.485	97.766	98.072	102.03	96.7	100.2	99.462	96.418	100.95	100.41	102.36	103.73	95.943	101.82	111.92	102.76	93.016
95.696	109.98	110.13	106.16	105.56	109.75	103.13	103.03	105.4	98.863	105.25	99.741	105.51	107.64	107.37	105.63	100.36	104.99	110.56	100.43	101.5	107.87	103.39	112.41	97.548	99.899	104.16	97.058	104.05	101.86	106.27	101.68	115.59	101.25	108.36	103.36	109.41	103.59	103.83	104.82	112.35	106.37	102.41	106.85	104.81	103.03	106.25	102.75	109.12	105.44
110.75	100.97	106.51	119.66	102.62	112.04	115.76	110.84	113.72	118.4	114.61	107.93	108.74	105.69	107.84	111.49	105.04	110.17	108.77	116.17	108.89	107.66	106.83	105.38	110.56	106.17	104.95	113.52	110.61	114.2	107.56	109.21	105.1	108.43	108.01	104.73	104.59	111.75	106.88	108.15	100.8	103.48	111.33	102.02	110.84	113.22	107.82	109.75	114.85	101.72
110.8	123.13	108.08	110.81	118.03	105.8	108.68	99.122	104.23	108.02	102.58	113.92	107.15	103.02	105.83	101.74	108.3	102.61	107.79	105.06	102.64	99.966	98.673	113.39	114.03	113.52	110.1	112.47	108.06	111.1	107.45	103.69	102.1	107.69	98.836	106.41	105.07	104.41	114.58	111.16	97.066	104.05	109.85	110.28	118.66	101.73	110.39	107.95	97.932	103.88
119.89	114.63	112.62	111.25	109.8	111	100.63	104.07	99.644	106.95	107.79	104.85	112.44	109.72	109.32	108.5	102.42	102.52	100.18	99.423	103.82	110.7	110.6	100.15	102.53	102.82	118.21	112.41	112.54	110.71	107.98	110.53	115.67	100.15	109.68	113.08	117.21	105.65	110.09	109.97	104	103.46	103.97	105.86	109.59	111.87	113.58	107.45	106.06	112.42
100.45	102.23	113.65	109.07	103.56	101.28	107.67	108.44	111.97	113.32	116.35	114.68	103.1	110.57	109.57	106.4	108.71	115.16	110.11	105.85	112.54	106.51	96.229	105.76	101.74	104.9	112.11	101.16	102.63	107.36	107.25	98.695	106.82	110.34	109.5	108.42	108.24	104.66	104.63	106.43	104.68	106.28	104.25	107.49	112.19	107.51	104.46	113.14	106.45	109.12
111.71	112.88	104.94	97.831	111.79	111.31	109.49	112.24	106.18	119.41	111.97	116.14	106.71	102.43	104.7	110.72	102.18	92.699	104.65	98.686	106.72	97.454	115.03	100.66	114.37	116.85	108.55	111.36	103.62	106.87	107.94	113.15	107.96	102.4	111.36	112.84	115.67	105.05	109.26	109.82	110.23	109.72	111.89	110.02	106.93	100.72	107.28	104.24	109.23	103.09
105.51	118.43	105.02	107.58	114.94	112.85	105.24	103.25	111.24	107.26	115.65	112.41	103.71	110.57	98.62	104.45	105.85	106.29	106.88	106.18	106.38	103.18	112.17	110.88	105.33	111.79	108.95	116.05	110.02	111.53	105.81	104.2	105.86	108.1	112.58	105.1	107.71	115.11	107.41	105.43	111.27	103.13	107.54	115.28	107.28	110.66	111.75	106.11	109.02	103.46
104.51	107.27	90.621	94.052	99.036	100.65	100.8	101.3	103.37	101.6	107.36	99.628	102.95	101.56	110.55	98.242	107.74	102.95	98.753	95.163	88.614	106.23	100.45	98.871	107.51	95.416	99.012	102.76	102.71	105.54	94.002	91.363	104.66	98.841	101.95	94.068	100.48	100.02	106.6	110.57	97.631	105.5	108.98	100.51	107.75	101.4	97.867	105.69	103.62	108.48
100.66	108.06	108.81	107.25	108.71	106.51	105.7	113.62	113.98	100.8	114.08	107.63	109.31	105	108.77	110.2	110.19	115.51	108.35	103.09	105.6	112.67	105.88	108.09	105.61	104.07	110.48	109.99	95.413	106.8	107.36	106.74	107.24	105.95	108.17	113.64	102.67	115.25	105.41	114.68	103.22	102.63	104.03	102.71	105.07	116.61	109.17	104.66	105.43	110.2
108.81	103.85	107.8	108.77	109.01	107.45	102.06	114.98	95.727	115.55	104.43	104.98	104.12	99.73	96.119	113.38	98.868	105.26	109.86	104.91	110.67	112.24	102.5	108.98	104.51	101.43	110.56	103.33	107.29	109.01	101.42	100.91	99.423	108.16	109.06	106.39	99.161	99.947	105.12	113.43	106.72	102.57	113.47	97.563	101.03	95.393	103.24	102.6	108.85	107.7
107.3	106.95	105.12	101.71	105.48	86.069	105.14	108.33	106.16	100.02	106.8	109.39	90.122	109.71	107.83	104.54	103.99	111.69	105.37	95.733	102.68	103.28	113.17	103.33	108.92	99.713	104.78	109.29	116.59	117.33	103.15	109.56	99.896	108.98	106.9	111.78	110.39	112.06	105.71	106.21	105.7	108.82	104.87	105.4	104.12	96.027	102.04	104.99	107.67	112.45
88.252	100.67	84.549	92.713	93.639	100.93	104.43	98.553	95.949	101.98	99.717	93.349	93.27	101.89	98.308	100.65	109.26	99.486	97.126	102.13	102.52	95.383	90.997	102.62	101.67	100.15	96.521	99.53	102.14	100.51	95.035	102.03	92.309	106.77	98.943	98.553	99.177	96.898	92.469	97.807	91.317	96.386	89.158	98.402	99.987	94.214	98.748	106.68	101.64	97.889
101.66	91.132	94.781	93.805	98.355	113.34	102.03	97.465	92.744	102.93	102.4	98.079	99.236	104.93	90.368	103.76	97.738	99.515	106.22	93.717	95.963	95.29	89.009	101.1	101.73	94.862	103.3	91.205	99.249	95.966	98.58	102.99	93.691	99.339	95.726	94.088	98.275	97.893	96.46	98.856	103.13	102.8	104.32	97.266	94.07	95.475	100.89	95.894	104.32	99.088
111.68	116.12	111.51	113.7	113.14	115.97	108.45	114.92	111.22	103.88	106.23	113.06	110.38	107.64	117.23	116.32	109.46	110.85	104.96	117.82	111.88	111.86	112.86	115.07	105.15	100.16	117.88	106.15	104.54	109.11	105.88	104.6	108.15	110.95	115.22	109.62	110.55	109.47	113.93	109.71	113.86	117.8	108.46	107.04	110.95	113.58	109.52	107.06	113.4	110.18
105.07	108.85	108.03	106.08	103.5	107.36	110.18	112.08	116.18	103.72	115.67	113.66	119.41	106.19	111.7	119.13	111.56	114.93	115.73	103.69	108.33	105.63	111.88	105.76	113.83	113.15	108.71	114.53	105.33	110.54	112.77	116.98	106.25	107.15	110.79	109.13	106.03	113.79	103.44	117.37	111.83	108.57	102.42	110.31	113.96	111.14	115.55	117.25	113.6	105.87
111.19	107.72	100.65	108.81	111.39	105.05	109.15	109.85	115.13	115.26	102.99	105.78	107.23	107.54	110.17	108.34	110.19	101.35	114.44	100.66	102.07	99.916	103.46	100.82	112.47	107.19	102.35	109.37	103.47	108.82	105.58	105.95	112.34	104.23	114.53	106.08	106.1	103.51	110.95	110.98	112.18	104.78	106.04	116.56	101.9	100.72	101.18	100.93	109.32	102.43
99.562	100.89	102.21	114.68	114.87	97.179	107.16	110.13	104.58	108.3	108.29	108.51	108.29	113	113.54	105.5	109.7	106.17	112.39	98.15	104.2	108.98	100.79	116.15	109.76	102.24	107.93	105.31	108.94	104.63	110.85	110.09	103.88	105.31	107.25	101.18	112.83	103.75	103.02	107.91	101.05	114.91	113.68	106.9	104.35	112.56	112.36	115.78	102.08	109.56
95.739	107.7	98.703	83.894	97.908	105.05	94.941	104.95	91.517	93.389	93.894	101.72	97.579	93.439	99.085	104.55	97.611	106.82	109.92	97.109	96.955	99.707	91.647	98.214	92.838	100.02	102.96	98.754	98.007	100.56	99.014	95.228	90.231	101.93	82.5	105.07	93.586	96.007	96.318	92.703	103.96	99.777	92.437	86.937	98.89	105.26	90.954	100.92	95.853	109.15
102.55	106.84	99.355	92.075	99.765	98.295	101.83	110.17	99.572	100	97.839	97.394	100.24	99.963	105.69	100.05	104.29	102.21	100.18	105.59	115.66	101.36	94.086	99.896	103.41	103.29	105.5	96.985	102.35	97.509	101.44	101.14	107.13	104.18	92.019	100.87	96.699	107.73	106.94	101.26	97.071	101.84	107.27	99.603	102.1	91.818	90.384	110.66	97.617	117.63
101.94	103.22	105.65	114.52	109.58	106.33	105.3	112.78	111.56	111.37	112.78	103.37	113.61	110.11	102.14	113.46	108.25	94.459	110.35	109.47	113.76	115.48	99.338	106.79	107.09	106.33	110.84	107.03	108.98	113.4	105.59	111.9	111.62	114	112.44	104.02	111.44	105.27	108.75	110.86	112.18	103.59	104.28	107.69	111.41	101.78	109.98	102.78	113.63	100.61
105.45	107.94	99.318	108.36	105.06	103.84	103.78	116.98	106.78	106.85	104.04	99.736	102.84	102.9	113.95	100.44	96.639	106.26	100.91	116.53	101.75	112.83	108.5	103.6	106.04	104.55	104.22	101.45	105.95	105.44	108.69	107.35	102.99	108.35	103.75	110.29	109.66	108.38	103.84	96.65	104.44	109.54	104.04	107.36	99.172	101.01	103.71	109.43	105.4	105.08
98.43	111.78	110.02	111.83	99.627	104.42	109.62	105.86	116.62	98.207	102.1	92.409	116	104.2	106.46	92.597	108.84	109.45	101.78	98.751	102.81	105.91	108.4	107.16	102.76	111.78	105.32	105.99	105.5	113.6	97.116	106.48	102.32	105.05	107	110.79	114.01	100.11	102.6	105.11	107.48	110.19	105.77	106.75	104.67	99.449	105.99	103.74	108.47	114.57
112.92	105.38	103.85	112.68	117.03	111.67	107.29	108.3	105.28	107.68	107.19	104.2	103.15	99.889	104.59	112.16	102.35	105.86	105.99	113.12	115.52	108.11	103.67	111.65	107.67	114.69	104.44	103.9	102.93	105.33	104.61	105.86	112.32	104.83	103.77	108.2	107.03	101.29	110.19	114.75	102.57	99.242	106.11	107	104.84	100.64	118.27	99.849	107.99	115.85
101.61	104.85	101.19	110.68	107.9	109.53	107.71	103.79	102.79	102.59	99.325	107.4	98.7	108.26	100.83	100.78	107.11	99.951	103.87	109.36	101.96	105.62	108.8	105.09	105.19	110.53	104.68	104.04	107.28	108.57	109.51	101.33	106.76	110.34	102.62	108.5	109	108.17	111.43	104.41	102.88	104.15	108.15	110	94.611	111.73	103.71	105.98	110.66	107.84
107.09	112.6	114.66	115.88	105.55	112.1	106.54	108.16	109.65	106.15	100.02	112.63	107.26	106.47	113.14	104.19	112.22	111.42	112.22	103.24	109.9	110.24	102.97	105.97	103.22	116.06	112.75	104.58	102.7	112.66	108.65	103.02	108.19	110.21	100.71	114.09	100.63	108.24	107.69	114.18	111.19	110.16	107.85	111.63	108.33	111.36	108.6	112.32	101.12	107.06
102.78	109.82	109.55	104.95	98.378	105.71	115.06	108.01	104.05	105.09	100.94	107.58	104.11	108.71	100.64	108.72	108.4	108.86	105.31	116.87	100.34	106.16	103.65	107.69	107.72	104.83	101.78	104.35	104.76	103.33	105.07	93.185	109.3	97.69	113.33	102.45	99.208	105.7	107.31	109.32	107.55	103.69	98.531	104.32	110.76	109.29	108.06	103.43	103.45	103.53
105.03	107.06	110.7	106.76	100.88	106.88	112.66	99.569	113.69	108.73	115.02	113.93	108.12	101.94	99.271	102.38	106.91	108.82	109.38	101.37	101.72	114.24	99.305	111.84	99.821	98.607	104.13	103.68	104.69	105.57	103.16	103.57	105.31	108.67	107.2	98.229	106.19	104.84	99.311	103.28	112.08	116.86	102.41	103.6	104.4	103.74	103.84	106.82	104.08	104.79
109.11	106.34	104.65	100.83	107.74	114.07	103.34	100.18	104.8	102.83	113.55	104.1	101.6	105.79	106.58	109.32	108.5	99.049	103.63	115.75	109.2	110.75	108.9	100.22	101.14	106.33	106.05	104.47	100.82	110.5	97.074	110.47	100.27	102.08	106.7	106.11	108.91	98.863	105.03	110.63	109.88	108.46	114.65	104.47	116.46	118.35	109.46	111.43	112.17	103.9
96.426	106.7	84.607	99.443	93.012	99.295	97.421	103.54	101.22	90.155	101.56	98.962	96.681	95.252	99.257	92.349	95.445	94.736	97.703	91.786	95.317	100.45	102.98	109.66	94.426	101.67	104.45	94.656	105.41	107.24	102.72	102.48	104.72	101.34	88.614	93.394	99.898	105.34	97.454	98.956	96.171	102.37	95.214	93.331	92.902	94.312	91.544	107.3	96.044	99.502
103.46	102.9	99.388	105.77	108.87	102.91	105.38	100.67	115.75	110.34	102.31	104.76	112.52	109.21	106.21	106.23	102.22	106.15	102.95	104.34	116.46	105.99	105.8	103.16	108.87	99.579	106.16	109.34	110.83	116.98	100.08	107.33	102.04	104.34	109.7	115.43	118.11	110.34	105.44	98.246	101.29	108.49	108.12	112.73	100.21	101.96	105.9	106.59	108.67	109.42
106.08	105.16	109.19	92.257	98.717	104.45	104.11	102.57	98.916	97.966	106.38	105.84	101.47	107.39	105.86	97.055	108.03	108.19	106.48	96.844	103.29	98.798	108.15	103.97	111.44	106.84	109.18	114.71	104.71	102.82	100.93	105.5	110.28	97.491	112.14	108.07	108.31	110.96	107.44	105.6	93.601	98.172	102.19	105.32	106.04	99.377	97.537	101.5	107.39	99.382
97.739	98.075	100.11	96.224	96.738	92.799	95.527	100.06	99.205	98.294	95.186	101.7	98.496	104.86	97.437	96.607	92.722	100.92	103.62	95.951	101.35	103.62	91.355	94.822	103.31	95.132	97.906	94.27	104.56	95.224	100.39	97.296	96.348	95.908	95.239	96.806	96.137	94.256	101.4	95.041	93.151	105.55	94.602	88.905	98.467	101.86	99.84	97.634	102.31	97.702
104.24	109.76	100.48	103.07	108.46	108.64	104.84	102.04	109.72	101.39	106.86	108.65	103.79	107.48	105.21	108.43	101.6	106.7	107.18	105.49	100.96	103.53	98.89	112.94	108.85	100.35	101.34	112.11	110.55	106.33	110.96	102.85	100.51	107.99	109.31	108.63	100.13	100.79	102.16	106.66	109.22	105.89	112.02	115.69	103.28	109.28	103.92	96.083	101.02	108.74
95.757	97.687	91.333	102.82	95.839	111.01	90.625	98.583	98.861	99.45	93.198	98.089	98.156	101	91.932	97.409	108.46	93.949	92.669	94.79	92.075	97.767	100.88	105.23	100.47	107.33	97.631	98.657	96.953	100.75	99.412	92.409	104	90.91	100.07	97.923	103.87	101.03	100.86	91.54	92.507	99.332	99.986	92.452	104.18	83.506	96.145	97.424	93.264	101.25
107.1	101.2	105.79	108.05	106.41	108.22	106.54	113.17	115.67	107.03	106.69	104.3	106.63	114.68	115.34	111.07	118.2	111.04	103.99	106.62	115.03	112.7	105.04	103.65	111.55	99.201	107.87	107.63	101.29	107.72	103.33	106.28	111.57	108.81	102.38	105.96	112.26	107.36	106.77	108.67	101.02	101.57	109.35	103.38	109.94	105.86	113.76	93.53	113.17	107.55
106.58	104.2	103.57	106.3	97.304	104.41	100.75	108.59	120.8	103.27	109.29	104.47	100.92	104.9	95.802	111.5	110.42	107.43	101.22	102.63	96.56	100.48	106.3	99.638	108.39	113.29	104.98	102.75	108.72	105.33	110.25	104.87	99.985	105.84	99.83	104.8	98.906	105.76	103.8	101.62	104.49	113.32	98.475	108.13	115.17	102.75	104.52	104.29	105.14	119.46
106.58	110.58	105.23	102.81	104.43	107.16	105.64	104.21	107.29	107.76	112.59	114.48	114.86	106.89	100.99	114.03	101.98	110.9	109.18	108.45	120.6	98.669	110.14	105.46	106.89	112.14	103.45	105.38	108.98	99.827	113.58	106.02	110.22	117.38	108.2	103.04	108.29	111.89	105.2	105.42	120.7	102.47	102.22	109.39	110.78	104.93	110.28	111.43	97.412	109.11
110.01	101.5	112.95	106.01	117.77	105.33	106.63	105.87	110.27	110.99	101.62	105.94	106.92	105.68	104.31	99.541	109.61	105.59	113.78	106.74	109.71	116.48	101.78	113.5	104.03	111.99	106.94	106.3	103.67	110.39	99.359	101.43	105.98	99.386	112.76	114.5	112.41	109.71	110.76	104.17	106.01	103.01	105.16	113.85	105.96	108.9	108.74	110.08	99.877	104.98
107.23	98.876	112.1	92.878	105.65	108.38	105.82	112.22	105.86	105.41	103.35	107.13	107.3	116.64	118.6	113.64	111.05	116.76	105.13	107.86	100.81	105.47	111.79	101.86	109.34	102.76	112.55	105.25	103.74	105.44	114.4	113.21	117.18	113.75	108.08	103.83	111.86	113.23	111.27	105.68	105.84	103.78	108.68	107.63	110.57	109.67	106.17	116.23	108.56	105.65
99.268	112.87	103.97	103.19	101.58	108.02	106.78	100.38	103.12	112.44	105.62	100.48	108.96	103.5	100.94	106.87	100.77	101.68	107.84	105.72	94.447	100.49	101.53	106.38	99.268	104.17	109.24	109.7	105.43	108.13	103.32	116.87	106.32	99.639	105.84	106.36	103.59	110	99.407	95.588	105.52	109.99	103.65	103.84	118.57	108.36	104.55	96.862	101.14	104.33
98.185	99.478	103.93	105.55	102.55	109.76	104.25	113.49	106.32	104.94	105.74	104.71	99.061	106.89	96.348	105.01	98.96	111.49	105.4	107.52	103.03	98.009	101.99	104.89	103.59	95.464	100.22	104.93	98.328	105.96	97.45	99.104	94.22	104.19	96.658	113.19	103.82	107.83	109.02	103.61	102.95	106.98	99.845	107.52	102.02	96.328	108.9	104.16	109.17	101.95
104.57	102.9	105.56	103.53	105.86	99.704	100.51	102.31	108.42	111.34	120.95	110.13	102.41	94.744	110.21	103.28	101.03	104.38	104.84	100.34	102.61	103.61	108.31	97.97	114.13	107.63	104.04	103.54	100.11	105.72	109.11	103.91	103.67	108.87	101.91	94.522	106.95	104.19	109.61	97.333	103.94	105.01	111.5	105.59	107.19	107.47	98.502	109.58	106.94	104.84
104.06	110.27	104.35	102.54	100.75	106.84	97.15	95.054	101.61	98.97	107.7	107.41	99.541	99.456	113.34	105.65	100.88	105.88	108.04	99.362	104.36	99.033	104.05	102.51	102.52	101.21	107.33	101	114.85	104.76	104.48	99.542	105.93	108.91	108.3	101.4	106.11	112.21	110.78	109.55	95.818	109.12	103.47	101.27	105.3	104.62	105.38	103.83	100.17	104.6
110.74	112.77	117.39	109.96	104.93	110.48	109.82	105.43	111.08	107.74	111.91	108.85	116.61	112.68	109.88	116.42	112.98	114.27	103.98	116.72	110.19	111.24	91.035	106.21	107.69	113.28	108.94	113.43	114.26	99.072	116.5	106.42	113.37	113.23	109.56	107.31	116.77	108.9	104.82	107.48	116.17	110.76	104.57	104.89	105.87	114.07	103.13	107.38	111.12	112.18
109.51	106.6	106.16	99.052	104.41	105.35	105.86	105.29	105.86	102.14	112.43	103.42	107.4	115.66	111.06	104.9	105.87	92.289	115.06	104.08	97.547	98.525	106.28	98.857	105.85	105.53	106.7	110.44	109.34	106.63	102.65	107.49	108.35	109.05	106.84	107.11	110.58	103.74	100.44	112.7	101.98	108.4	105.91	110.69	107.11	112.75	98.994	108.71	107.82	101.97
107.58	107.61	109.58	111.13	106.59	109.64	111.04	109.59	111.24	105.79	106.99	102.21	106.46	104.14	107.31	100.09	107.47	114.87	97.793	109.79	111.21	106.55	111.38	98.026	108.24	110.13	115	106.57	111.55	101.66	110.38	108.15	100.52	115.97	95.321	110.37	116.13	102.28	107.39	104.91	110.94	113.2	100.54	112.52	109.47	115.9	104.24	98.259	112.68	106.38
106.59	113.96	108.42	120.16	101.36	109.28	102.21	101.25	103.46	104.66	110.96	119.19	117.13	110.46	103.18	109.61	111.5	108.29	110.96	102.75	110.03	102.71	99.033	114.37	100.41	102.92	109	108.83	100.85	108.2	107.42	114.15	109.28	101.19	111.74	106.19	103.59	110.16	99.086	108.91	114.37	110.79	109.88	107.21	106.13	95.637	106.1	116.56	108.73	104.48
113.78	117.39	113.01	103.27	117.63	108.67	103.25	115.96	104.16	110.26	108.24	118.98	114.57	113.82	112.32	97.232	106.75	112.55	104.68	112.81	109.76	110.77	107.03	112.57	110	108.82	103.71	110.6	104.54	104.99	105.71	105.64	106.01	109.51	108.72	101.49	102.99	108.16	111.61	115.6	114.79	100.69	103.35	103.77	112.56	107.09	106.59	104.42	108.27	104.4
108.26	103.37	111.44	103.91	108.81	107.93	115.09	115.06	107.29	107.06	113.72	104.24	108.25	109.08	115.42	115.74	104.93	108.54	107.21	99.565	112.88	108.65	106.97	111.47	114.56	117.1	112.35	108.53	116.54	108.4	116.09	101.27	119.87	106.76	118.11	100.49	108.69	105.32	109.81	110.13	115	125.92	113.72	107.85	118.04	109.47	116.92	113.74	109.3	114.86
111.25	101.1	105.88	101.03	101.36	116.15	113.76	102.41	107.13	113.68	111.3	116.45	111.22	99.881	107.26	111.84	107.61	115.19	105.76	115.67	108.09	100.49	115.36	108.67	106.73	115.29	103.06	101.12	114.04	107.79	111.03	98.677	105.37	107.43	108.81	101.73	108.63	110.98	114.12	101.83	110.38	118.35	102.04	105.75	103.91	113.64	105	107.79	111.61	114.11
106.89	109.2	106.84	98.818	104.23	105.44	113.01	105.65	103.29	110.2	113.52	114.66	112.54	107.09	98.736	106.68	104.37	110.49	98.695	107.65	109.69	110.52	115.9	110.6	107.67	102.84	102.8	115.64	101.58	115.15	105.63	114.6	110.15	100.3	109.19	113.42	112.87	111.03	96.354	100.12	100.12	112.22	114.01	108.17	109.82	107.51	109.26	112.83	116.53	106.87
101.25	106.5	109.25	117.75	109.25	103.09	109.62	109.49	105.44	110.42	107.96	101.1	99.811	110.7	113.31	104.43	107.72	102.33	108.6	104.57	106.97	98.708	106.22	103.86	112.92	103.54	107.73	107.83	112.13	99.932	110.26	102.19	103.65	100.9	105.16	117.29	110.43	108.24	100.82	108.89	103.65	104.54	103.58	103.61	112	106.49	105.81	97.701	108.66	103.56
105.67	100.04	107.72	95.338	95.278	91.272	98.633	103.59	95.978	102.18	95.645	101.22	95.107	106.21	94.3	97.409	98.714	100.93	89.485	96.356	93.567	103.09	103.5	93.948	95.533	102.84	90.315	95.631	94.548	101.13	94.478	103.05	91.862	93.368	98.756	95.614	87.491	101.31	105.28	97.528	94.196	93.992	102.94	100.18	97.829	108.77	101.66	102.08	99.135	97.721
108	109.47	107.48	109.91	108.39	113.05	107.88	107.16	111.25	101.31	106.29	108.17	116.33	100.5	107.74	114.76	113.02	110.84	113.6	112.06	115.42	105.95	108.43	111.11	110.87	115.59	115.8	107.27	107.75	113.37	105.44	102.31	114.45	111.19	115.72	106.75	114.12	115.41	108.18	111.1	107.04	110.91	114.69	98.217	111.42	110.84	108.79	105.12	100.97	113.59
102.73	102.09	104.48	96.615	101	96.261	103.81	113.18	98.786	104.41	100.85	104.28	103	97.809	95.635	99.391	104.86	106.42	102.18	101.07	93.563	102.61	104.15	91.714	87.311	96.98	110.06	92.46	93.969	102.74	101.45	95.423	109.54	101.02	104.82	98.378	98.616	101.06	104.36	109.5	107.2	99.036	106.05	100.08	108.4	98.654	102.05	102.18	104.06	102.51
99.635	101.31	100.75	95.186	92.021	101.72	99.846	105.48	97.301	105.67	106.81	103.74	103.62	109.72	99.079	106.97	101.5	103.72	98.789	102	98.184	104.74	101.84	104.57	102.11	105.66	109.96	99.854	106.18	106.76	104.82	101.3	101.8	98.575	97.573	95.193	95.176	99.199	103.39	106.37	95.481	106.71	94.224	92.212	101.12	100.18	93.149	96.852	96.366	87.142
111.31	102.53	107.25	102.35	111.22	105.93	105.32	108.02	113.59	110.73	113.03	115.34	106.21	113.19	111.48	109.59	99.427	103.6	107.21	103.7	97.716	117.47	107.65	117.98	108.42	110.05	110.84	107.43	110.38	102.92	108.08	113.78	117.08	106.42	109.31	110.03	111.9	105.83	105.83	109.92	99.317	105.98	106.74	112.86	103.83	111.01	107	113.22	111.43	107.66
97.152	99.689	109.03	96.968	98.591	96.535	94.175	99.577	89.417	93.328	96.974	101.37	83.807	98.296	105.51	103.91	101.35	96.499	95.772	97.279	92.903	91.801	98.093	92.932	100.36	89.613	98.916	93.964	95.075	105.73	101.63	95.087	105.47	104.74	98.526	91.882	96.404	96.204	84.375	96.634	102.39	107.05	96.805	104.58	95.863	90.981	90.138	102.12	92.607	98.599
98.453	103.78	116.38	103.43	109.36	103.67	112.3	101.19	106.83	113.12	106.71	112.62	110.64	102.5	103.53	113.83	108.2	111.05	105.58	101.77	114.07	105.72	114.48	109.33	105.47	104.2	102.85	106.8	106.71	112.74	105.86	106.13	118.19	102.2	109.42	108.27	105.18	107.77	107.57	108.53	107.21	103.23	108.69	101.01	110.48	106	110.46	108.17	110.37	106.92
100.66	97.709	113.66	105.48	109.01	108.94	110.46	108.02	104.63	107.7	112.33	105.13	98.286	108.71	99.071	101.84	107.03	105.86	103.92	110.39	92.549	104.87	103.04	97.872	105.06	105.24	103.33	105.06	111.42	98.181	110.02	109.92	108.46	99.009	100.7	104.07	110.76	109.59	99.656	105.93	109.69	100.89	111.13	103.21	100.17	114.94	104.64	104.67	106.83	103.87
104.87	97.696	96.541	103.25	93.192	96.388	99.642	104.93	99.188	95.974	96.997	98.685	96.469	94.006	93.093	95.539	101.29	91.505	90.417	97.966	99.93	97.782	96.242	100.64	107.34	87.179	100.5	88.882	109.87	100.33	93.924	91.76	104.89	94.146	92.193	93.977	102.68	99.382	91.366	100.8	98.039	101.63	102.73	95.884	96.652	95.43	107.59	102.24	101.83	85
102.06	103.65	109.62	101.54	106.08	105.64	109.56	110.43	113.61	101.91	97.934	104.42	97.05	109.87	104.05	109.69	120.36	107.82	100.38	103.82	112.95	117.19	108.21	103.17	106.37	106.3	117.04	105.63	107.95	107.87	112.88	99.424	107.06	105.31	102.26	104.34	109.35	104.07	98.736	103.24	99.16	111.52	113.68	104.48	105.05	101.21	100.57	105.78	97.774	106.82
112.43	100.61	111.03	103.98	103.36	107.91	107.44	108.44	107.64	111.86	110.01	105.86	114.62	110.6	106.19	111.5	112.38	115.98	106.33	107.32	108.17	110.46	101.07	100.6	102.96	109.84	104.64	105.09	110.12	106.06	112.1	108.66	116.59	102.01	102.7	106.9	107.85	108.57	103.04	109.26	104	106.76	102.67	108.22	97.329	112.99	110.04	108.36	103.51	104.37
96.537	111.36	108.17	105.65	112.19	111.78	112.66	103.01	110.09	101.41	113.47	111.37	105.7	107.12	107.25	98.955	97.907	106.15	102.88	100.73	117.76	111.92	105.12	111.1	104.51	102.11	102.34	110.66	111.4	108.82	110.4	105.04	108.17	107.5	112.74	108.92	100.26	97.641	109.38	108.22	100.97	102.43	107.07	97.376	98.74	103.56	95.839	101.55	108.09	105.08
104.1	114.82	106.35	109.95	111.5	110.86	111.63	105.67	109.42	110.61	110.66	99.862	118.49	99.856	112.21	112.39	112.57	109.81	111.4	105.43	110.7	110.23	118.84	99.159	105.11	108.43	112.18	105.07	104.64	113.09	102.63	105.38	112.06	114	110.49	112.03	106.67	109.65	102.19	99.344	110.18	106.13	112.23	114.39	97.284	96.709	114.04	110.74	105.67	104.31
106.56	106.44	110.66	103.82	105.74	106.48	101.04	106.72	116.4	104.09	104.08	108.27	106.9	109.94	108.53	95.492	103.59	101.27	103.85	109.56	105.54	97.126	96.209	104.02	102.19	109.1	109.28	110.4	103.14	96.766	112.27	113.56	103.72	103.57	100.52	102.17	99.031	110.15	104.44	102.62	104.28	110.47	107.94	104.76	109.97	103.89	110.98	101.42	97.683	101.35
114.21	119.85	105.57	106.85	108.55	107.74	114.09	106.01	104.82	103.16	105.5	112.66	119.12	110.87	103.73	113.71	110.23	90.482	115.62	111.77	104.97	103.25	120.88	102.27	111.31	98.949	101.68	95.666	107.17	100.23	101.58	110.2	106.64	112.76	111.39	108.1	109.1	105.92	106.82	105.99	115.92	114.74	106.22	110.07	107.38	104.98	119.42	99.02	108.61	104.01
113.71	106.21	100.52	103.21	98.323	108.1	101.51	107.71	109.65	113.1	108.35	101.23	105.92	111.54	107.84	105.73	107.76	113.25	118.53	113.27	103.48	111.61	108.49	107.24	100.49	114.55	107.8	112.83	100.84	101.56	101.68	111.12	109.63	105.65	102.64	109.16	100.83	104.08	108.69	110.02	108.62	102.5	112.82	100.04	101.18	101.3	106.87	101.18	107.85	105.92
100.36	104.2	98.465	101.6	95.364	102.15	104.07	96.929	96.243	99.262	101.54	99.48	93.147	92.837	98.563	106.66	96.819	96.534	103.21	99.708	106.98	106.81	99.507	105.86	109.48	91.98	92.673	95.344	93.783	103.55	93.687	106.9	96.844	101.4	96.007	94.737	95.037	100.87	98.642	97.973	103.51	90.847	99.117	95.922	98.813	106.61	99.801	94.856	98.597	102.46
97.674	98.013	102.29	99.239	102.64	97.91	98.299	94.053	97.234	97.291	97.632	98.734	95.017	100.66	101.71	97.51	107.6	97.703	107.95	95.351	107.39	98.925	98.257	94.447	94.757	97.907	97.362	109.85	108.26	101.64	98.67	107.85	100.6	105.88	98.256	105.62	96.567	103.69	98.591	100.73	96.683	98.113	97.166	96.851	98.451	98.395	98.356	97.54	96.727	96.938
100.72	102.93	100.85	98.894	100.53	104.33	100.91	104.97	97.417	98.613	109.19	107.93	100.72	101.09	104.36	107.57	110.64	105.85	103.63	113.09	109.53	108.74	109.59	110.33	98.739	106.67	103.52	102.36	96.526	100.81	104.1	100	103.95	96.941	104.94	99.115	97.861	107.31	102.78	108.9	108.34	111.71	108.46	100.16	109.41	111.37	99.34	112.1	105.16	107.82
104.18	100.66	96.895	99.819	92.202	93.659	90.935	88.113	103.3	92.965	96.711	100.26	100.38	104.34	98.938	95.914	96.691	98.897	102.79	95.888	93.571	102.03	98.344	95.113	89.891	98.951	90.413	101.43	92.879	98.785	101.36	104.14	105	100.48	96.881	92.981	103.24	93.817	97.737	96.173	103.2	93.821	98.187	95.433	100.05	97.327	90.444	100.05	92.58	105.48
106.39	99.454	103.8	94.065	98.556	91.155	92.269	99.684	101.92	102.06	109.33	107.81	95.459	92.059	98.999	104.96	94.326	97.609	94.289	99.507	100.52	100.8	99.304	104.38	103.52	104.56	98.605	105.37	98.326	106.04	100.24	95.226	103.93	108.6	94.872	106.36	101.34	102.17	98.134	104.52	107.25	98.757	101.84	102.66	105.59	94.068	98.952	94.889	96.292	101.82
106.09	118.22	111.77	111.53	115.32	109.3	109.44	108.99	112.25	107.88	109.41	111.88	108.28	104.23	102.58	108.59	105.9	105.17	117.28	105.45	110.73	111.49	108.55	100.24	113.69	107.92	114.43	90.911	113.96	108.99	107.48	107.69	112.03	101.72	103.71	101.3	114.87	110.59	105.52	107.09	101.75	112.19	107.28	103.06	105.3	109.77	104.49	118.85	108.75	102.68
114.71	102.59	111.66	107.53	103.31	115.69	107.16	106.64	93.777	112.12	104	110.84	110.67	105.08	106.04	110.28	107.12	112.14	107.78	110.73	110.75	110.88	105.15	109.47	108.88	114.47	99.694	108.58	101.33	109.37	110.19	104.9	100.08	112.48	110.29	107.49	108.05	116.85	109.21	108.35	109.61	102.1	104.83	103.84	98.086	110.01	108.86	108.14	104.55	109.76
100.47	97.543	106.83	101.06	105.24	103.07	91.312	107.52	103.16	102.34	100.43	111.76	108.17	106.75	103.2	99.985	103.69	94.229	98.202	103.22	99.744	105.62	101.54	94.506	104.59	97.458	104.52	103.08	98.643	103.83	99.092	111.32	91.983	110.71	104.96	94.649	102.38	94.622	105.18	101.49	99.913	102.42	97.615	95.915	99.109	92.522	103.4	103.78	105.89	98.723
104.96	102.39	99.391	108.51	102.48	96.539	91.489	100.6	102.34	101.97	94.074	90.472	101.84	90.16	104.25	103.73	96.534	91.036	100.49	109.5	104.38	104.68	98.717	98.373	99.754	96.407	93.677	92.83	95.462	100.53	101.75	97.37	99.639	94.939	113.36	97.249	104.23	96.13	95.444	93.597	100.44	105.4	106.68	106.67	106.06	96.807	93.371	100.23	101.2	103.07
107.89	103.77	109.22	108.46	105.43	117.86	102.95	108.37	114.71	104.4	111.72	114.77	108.69	116.08	107.69	98.537	105.97	103.22	110.65	106.21	106.73	115.3	114.13	115.97	108.78	100.3	104.82	102.26	107.85	104.85	110.93	109.32	111.33	100.73	108.16	109.45	106.93	115.89	111.71	104.58	116.27	119.44	113.23	111.89	108.49	117.16	110.41	106.22	106.77	102.88
116.93	105.16	113.34	110.25	111.47	109.67	98.737	115.49	105.64	115.89	106.1	109.4	114.52	113.19	114.69	106.98	114.15	110.94	116.35	102.81	102.73	112.94	108.01	96.468	104.57	118.12	111.49	113.13	110.41	116.27	107.57	120.02	99.236	112.33	120.06	105.46	112.63	113.3	113.83	113.69	113.96	112.3	107.6	112.6	102.7	117.6	109.42	110.89	114.4	116.76
107	104.3	103.6	110.78	104.84	106.32	106.46	99.619	96.74	104.68	100.73	114.53	107.24	98.986	117.97	101.56	99.917	111.21	112.33	103.04	106.43	111.87	105.27	109.44	102.73	108.88	105.21	105.26	116.02	116.55	99.634	111.03	107.7	101.31	115.14	104.94	96.772	103.26	115.42	106.07	105.23	98.748	115.33	112.95	107.73	103.04	108.35	101.87	110.94	110.48
104.16	110.05	96.29	105.88	99.912	97.525	102.2	100.48	106	100.22	91.799	98.741	96.469	106	98.719	100.97	96.711	106.01	97.24	93.439	106.07	100.8	93.432	99.604	103.97	104.17	101.66	110.05	107.02	109.04	103.28	99.165	103.45	104.1	105.48	102.62	102.56	97.899	98.593	94.811	104.32	96.234	101.59	104.57	99.887	101.61	99.819	98.042	101.77	106.81
107.67	112.78	106.16	102.21	114.34	106.86	109.03	114.25	107.56	111.03	105.74	111.58	114.63	112.05	109.95	102.98	106.7	109.73	111.34	109.64	105.03	100.68	121.96	100.12	107.93	102.41	111.11	99.732	109.15	108.06	105.15	108.64	113.83	105.6	105.5	107.76	104.9	109.16	112.88	105.02	106.67	106.39	109.46	104.71	105.24	107.42	104.88	107.29	121.55	104.86
108.2	111.5	101.07	110.26	99.057	117.69	108.59	113.91	108.23	111.04	115.56	106.42	105.59	108.74	111.01	109.82	106.11	111.12	108.57	111.82	114.71	105.27	104.23	109.24	108.95	113.43	112.87	112	100.11	109.44	107.27	105.12	109.09	108.05	102.41	109.19	107.72	107.12	116.46	107.32	111.56	103.45	116.18	106.85	111.53	105.68	95.404	112.56	102.39	104.63
103.73	114.53	113.98	107.31	107.68	107.63	108.64	103.38	117.71	110.19	102.53	109.15	108.59	110.46	115.51	107.46	113.9	108.12	104.97	112.14	115.49	108.91	108.63	106.31	110.33	114.08	102.79	108.66	105.72	107.24	114.58	112.81	114.63	100.82	107.27	107.42	109.79	108.24	112.92	107.05	110.71	107.02	107.13	106.23	109.64	106.66	102.1	109.02	107.41	110.45
110.19	103.85	97.93	115.18	98.932	109.26	104.64	108.4	108.7	101.57	100.79	106.46	109.05	111.56	101.17	103.24	116.82	101.18	99.803	98.609	107.43	107.48	114.04	102.5	103.82	110.84	110.91	114.03	107.15	108.69	97.129	107.53	119.34	99.349	109.58	106.25	116.95	104.47	110.65	101.7	99.162	113.87	107.81	110.66	110.33	96.629	103.96	103.02	94.123	103.83
111.8	106.57	109.24	101.72	102.57	114.78	107.54	111.95	100.98	105.33	103.77	107.45	96.62	107.93	113.49	102.67	115.24	99.742	114.89	106.85	101.17	105.92	98.474	104.9	109.96	106.84	109.26	105.72	108.42	102.88	105.67	105.25	100.1	106.1	107.91	111.89	113.26	108.66	103.9	106.94	125.01	110.69	104.23	105.39	116.93	114	105.2	112.23	108.01	105.15
110.52	110.49	102.53	117.33	117.05	105.35	108.07	108.98	109.14	107.08	108.26	112.09	102.45	111.03	109.59	111.47	112.03	122.68	106.72	116.2	112.39	114.04	112.97	108.63	113.49	115.22	110.61	105.39	108.66	108.29	103.7	112.67	105.9	105.65	110.56	104.5	110.79	101.97	109.92	100.81	108.5	100.54	100.33	113.64	107.25	109.88	99.486	112.7	106.04	109.32
110.67	107.78	100.72	112.01	112.42	100.67	108.41	104.8	108.69	102.08	113.97	104.23	103.16	107.34	103.79	111.18	101.52	102.7	102.19	107.01	106.19	100.3	101.58	102.02	105.69	98.343	107.14	114.85	107.67	104.9	107.17	105.57	107.37	102.89	105.77	105.52	106.26	101.45	109.31	107.99	108.54	108.33	108.63	101.84	105.21	113.06	108.37	119.41	102.85	93.995
99.738	112.9	106.63	106.57	98.419	99.204	107.49	104.92	105.53	98.419	103.41	99.4	109.99	109.18	103.51	104.47	108.58	107	101.95	104.17	103.52	102.75	105.03	111.48	101.53	107.78	102.58	101.5	106.83	106.87	104.39	94.896	115.63	110.49	105.81	108.65	100.57	110.53	110.88	103.12	107.36	110.88	104.16	111.38	104.17	103.96	114.75	106.04	96.462	94.162
112.49	113.06	108.38	110.65	116.95	104.82	110.37	111.63	108.89	107.17	101.93	106.53	118.3	110.39	108.49	110.75	103.44	108.41	109.42	108.14	108.88	113.41	104.54	110.68	105.81	115.9	108.39	104.13	106.48	112.86	101.78	105.84	102.53	117.55	107.11	111.6	114.84	108.79	109.02	97.707	103.73	104.27	103.75	100.42	106.17	109.77	115.52	103.33	107.86	117.62
113.9	101.91	106.77	112.15	103.8	113.84	111.23	115.52	107.36	104.46	98.859	106.75	100.73	105.39	109.03	115.7	98.772	116.47	107	100.66	102.91	113.5	109.77	107.44	105.82	101.47	99.551	104.63	108.22	104.7	106.7	104.23	99.708	112.8	107.19	102.46	99.03	110.77	99.766	109.67	109.97	96.96	95.192	117.21	98.501	111.17	106.75	105.39	108.13	108.63
111.64	105.37	114.62	111.84	110.85	109.18	104.75	111.89	110.14	106.99	113.53	110.47	112.38	114.37	108.68	113.83	116.75	104.04	109.17	115.26	111.89	117.38	119.12	108.94	114.59	107.42	111.78	105.98	119.2	110.68	111.79	114.72	111.1	123	118.65	110.94	101.54	113.57	103.37	102.47	101.09	109.22	102.74	110.48	105.37	111.26	98.075	106.2	113.05	110.02
113.81	105.52	107.94	107.49	100.42	107.08	100.1	104.36	106.05	102.82	110.13	108.3	106.23	108.65	100.66	104.28	98.68	108.01	103.51	105.54	106.88	92.352	103.95	102.99	100.34	108.54	105.76	103.44	106.63	108.23	111.46	113.33	108.98	106.17	108.77	116.71	107.08	109.53	112.57	99.921	102.37	109.63	108.5	109.22	105.62	108.76	100.82	106.04	104.18	106.17
101.47	108.16	107.25	109.68	108.79	112.85	99.993	98.243	102.38	104.87	105.03	96.937	101.8	103.88	99.947	103.93	101.03	104.91	110.88	101.69	107.36	109.67	103.75	106.3	114.48	100.47	106.29	113.71	110.8	102.72	101.16	98.259	109.86	110.57	99.532	103.28	114.54	110.54	109.81	109.89	104.73	103.82	108.12	105.28	103.72	98.929	108.92	106.54	102.06	106.53
103.09	111.26	105.5	106.91	103.02	107.04	112.13	110.06	109.62	108.67	103.6	100.39	110.03	109	105.81	113.02	109.37	109.56	103.52	101.62	99.814	108.12	103.49	104.23	107.8	109.67	109.57	107.61	105.05	105.5	114.13	102.59	101.46	109.64	112.14	112.8	104.25	99.095	103.7	108.01	112.08	109.92	104.37	107.87	114.1	103.84	96.396	106.57	112.04	104.84
104.64	109.17	103.69	110.4	111.95	105.94	105.77	114.09	110.1	114.16	107.87	103.26	101.03	111.12	106.02	106	111.06	100.55	102.52	99.915	112.36	103.47	111.38	111.13	105.63	104.71	97.665	106.74	108.52	109.38	104.04	106.54	97.653	104.25	109.86	112.01	98.202	104.39	108.05	100.43	104.76	99.617	104.64	102.87	106.43	109	105.1	109.4	99.429	103.37
102.86	108	105.43	95.064	101.14	103.19	104.85	105.62	95.369	98.686	100.21	96.203	99.761	92.467	96.558	92.555	97.074	104.62	96.868	94.707	109.6	96.487	97.827	98.452	105.11	106.25	97.284	104.55	108.41	103.34	97.261	88.338	109.13	104.71	103.44	103.55	103.16	107.27	97.25	97.793	103.5	105.87	104.59	111.42	107.65	99.969	102.96	101.44	105.08	96.317
106.96	108.52	110.54	100.75	103.9	108.65	109.88	102.27	102	108.4	101.37	105.29	106.04	109.06	103.27	112.17	110.68	109.92	108.49	113.12	109.17	104.63	104.64	112.34	102.87	102.04	111.29	104.27	108.33	106.32	104.49	98.131	108.84	101.68	110.53	98.047	107.21	108.6	113.2	110.8	106.26	107	103	101.15	108.4	108.47	107.92	104	112.29	104.68
98.78	106.14	106.94	96.143	104.95	103.4	99.053	103.46	102.22	100.79	104.42	108.05	96.539	95.88	100.54	103.57	96.434	106.16	99.546	95.279	101.04	103.66	101.5	95.312	92.568	106.89	98.784	103.79	93.4	91.774	95.13	99.881	99.776	100.48	103.06	111.04	88.755	103.22	100.84	97.312	105.31	106.43	106.08	101.51	104.24	105.54	102.12	92.524	98.169	93.86
109.32	113.44	101.61	103.76	98.493	103.9	100.43	113.84	103.63	102.39	102.76	101.66	104.46	103.19	97.391	102.5	103.76	100.94	114.15	103.85	98.092	98.971	110.35	110.13	115	103.22	107.41	109.38	105.46	114.87	112.35	100.92	96.339	103.27	109.97	115.64	111.13	105.95	98.338	103.97	101.51	105.86	105.38	111.9	107.74	106.07	108.02	111.44	113.22	110.26
94.137	93.965	106.73	100.19	81.595	91.594	99.343	107.65	104.77	97.439	97.93	94.067	93.99	96.435	99.996	97.056	101.81	102.94	87.928	102.56	104.66	103.98	97.909	89.445	96.73	96.115	95.517	101.81	96.063	104.56	96.363	95.242	99.213	110.3	104.62	95.773	99.165	95.021	96.639	94.716	102.19	105.48	89.535	88.254	90.409	101.82	103.3	98.825	102.49	87.511
101.96	101.6	106.68	86.519	97.27	99.655	92.807	92.464	103.75	102.4	97.662	91.812	98.47	96.141	94.217	104.24	87.372	93.767	91.958	96.624	92.781	110.13	102.01	93.85	92.827	103.26	95.783	104.62	100.75	101.88	90.433	97.597	102.77	94.33	97.313	96.908	100.76	94.381	103.05	102.49	99.862	111.42	101.02	101.2	95.279	95.143	92.714	100.51	99.504	98.418
111.97	112.32	106.72	111.94	113.45	109.61	110.23	106.72	116.86	105.79	111.05	109.52	110.5	112.24	107.86	119.95	102.12	111.45	106.95	113.8	111.2	101.13	105.09	110.14	110.21	106.34	103.53	108.84	117.07	105.05	114.96	106.08	110.05	110.46	106.11	105.86	106.56	107.77	105.53	109.25	102.55	112.53	109.25	113.3	111.53	106.04	107.6	111.23	108.87	114.78
97.632	107.63	101.27	105.14	103.36	109.57	105.23	98.788	99.487	98.825	96.367	98.733	95.239	95.099	97.793	106.3	106.74	99.84	102.96	102.24	105.07	100.36	96.391	102.63	105.27	102.29	91.251	102.2	108.77	96.841	99.933	99.345	95.308	94.293	93.497	100.27	96.583	103.16	92.62	96.742	106.22	93.746	94.606	102.98	99.182	99.79	105.84	106.93	99.618	112
106.77	112.24	108.78	103.39	112.52	112.1	102.89	102.3	104.03	104.06	111.84	112.76	113.25	111.69	104.3	100.63	107.94	100.19	105.38	105.27	112.31	105.5	101.6	109.45	100.58	104.81	107.59	112.3	105.39	101.19	104.41	104.24	103.17	110.33	93.135	103.68	104.7	106.92	105.38	101.97	104.8	110.3	107.29	107.01	112.95	107.72	104.74	99.179	95.927	113.35
101.02	106.06	99.09	101.41	98.307	102.24	105.41	107.73	98.426	104.92	93.142	109.28	108.81	105.7	97.105	98.4	103.11	98.209	105.28	99.643	105.05	95.123	99.824	106.43	96.494	94.863	102.77	101.84	99.244	98.689	109.06	90.28	111.72	102.52	99.031	95.154	98.655	105.11	110.98	94.857	106.83	99.123	104.25	102.51	96.757	105.05	99.476	99.768	97.332	105.91
112.08	105.26	105.28	106.47	105.03	110.04	101.07	124.24	107.1	109.54	121.18	109.52	99.069	102.5	100.76	102.08	110.8	110.93	108.59	114.63	111.18	109.55	103.75	105.32	111.61	106.97	103.92	111.76	105.06	101.92	109.59	109.87	96.163	108.53	104.15	106.78	115.28	113.44	113.31	106.11	114.99	113.54	107.83	107.35	104.39	102.44	104.05	99.822	105.01	111
109.33	99.214	114.2	108.65	105.84	109.85	106.56	111.27	106.8	109.63	115.09	111.31	107.02	108.48	110.84	109.47	112.48	106.69	103.85	101.3	113.59	108.73	115.03	100.57	111.22	108.16	104.19	119.18	100.62	106.51	106.44	111.56	91.561	114.85	114.39	110.53	101.44	111.13	110.05	104.6	116.99	107.73	110.11	98.71	100.17	109.75	106.52	101.11	102.52	104.19
107.82	107.39	107.75	95.747	96.728	102.08	102.89	98.172	108.71	104.35	102.85	103.98	112.82	101.03	105.06	100.28	111.36	94.252	101.68	98.21	111.21	111.24	100.85	111.67	107.55	101.62	104.25	103.82	109.03	96.113	106.81	99.51	102.62	111.41	100.78	103.11	110.42	113.37	111.71	99.023	118.37	110.07	110.01	102.74	103.85	108.88	111.49	106.13	98.847	108.58
113.73	107.74	107.35	108.82	115.89	106.89	108.52	108.77	104.53	114.57	100.11	103.21	106.02	103.86	96.153	98.423	112.27	108.91	111.8	102.96	101.67	100.06	90.91	107.78	110.34	96.272	97.557	110.98	99.675	112.84	103.91	99.97	106.94	111.63	101.42	108.15	106.26	106.34	102.9	108.28	102.09	110.95	107.56	101.19	98.57	90.785	109.44	105.68	101.05	106.91
90.627	99.679	92.807	90.702	94.075	103.32	104.23	89.571	96.193	101.27	113.33	99.382	90.645	103.11	92.87	98.824	95.847	85.541	94.057	101.8	97.875	103.65	101.45	105.79	104.57	93.971	96.292	100.23	97.639	97.297	85.341	97.27	93.286	99.711	107.03	100.79	99.634	101.26	91.87	95.591	103.31	88.4	94.37	103.01	102.8	97.578	93.339	96.615	90.912	99.824
102.89	95.796	98.681	114	109.31	112.45	106.76	103.21	102.1	108.37	108.59	103.22	103.72	114.44	100.76	110.47	104.29	106.53	108.64	96.478	99.891	109.14	106.49	113.07	105.03	105.12	103.85	106.65	107.98	107.95	104.51	108.82	104.55	99.672	102.5	107.73	103.72	108.44	105.99	107.97	111.78	106.3	105.91	102.91	110.2	110.46	105.95	105.92	112.47	98.062
102.68	104.93	118.55	106.74	100.46	107.15	103.79	111.47	110.39	110.69	111.56	107.06	108.63	113.63	111.3	102.15	107.69	104.38	114.96	103.24	106.23	108.94	104.52	115.36	111.6	110.48	107.72	109.45	113.98	113.02	110.67	115.8	118.26	112.97	115.74	108.39	111.08	110.92	108.96	103.98	105.13	107.11	115.36	108.44	115.87	114.7	105.78	117.3	100.19	109.21
96.1	109.71	109.74	108.9	106.58	108.36	97.351	105.17	102.16	109.66	108.25	108.08	109.24	99.142	96.115	103.56	107.57	102.6	105.45	109.22	101.54	107.56	107.4	109.8	109.45	101.11	105.16	100.66	102.45	113.32	103.31	105.82	110.71	104.09	107.31	109.46	117.88	104.08	100.82	110.27	103.87	102.18	108.18	103.35	108.91	103.39	112.11	118.02	110.68	109.8
106.29	104.12	105.73	97.864	101.66	100.38	106.71	92.314	106.85	104.15	106.16	102.42	104.38	104.65	93.606	101.23	103	99.955	94.865	108.09	102.69	100.53	98.22	103.12	96.067	103.12	110.73	101.17	106.98	100.82	91.625	100.35	102.82	107.77	104.18	97.392	105.33	113.09	105.03	100.91	101.46	109.34	102.22	107.32	108.79	109.72	97.058	102.58	107.25	105.98
108.31	99.381	100.67	98.393	105.53	109.59	107.38	108.72	107.85	107.16	109.06	113.9	109.21	103.02	105.08	104.85	106.06	103.97	107.65	101.86	105.19	107.65	101.4	104.47	100.11	110.42	99.797	105.87	102.65	98.825	100.88	101.88	106.08	101.41	107.03	106.63	106.18	115.38	99.754	102.85	104.19	101.7	106.62	98.088	108.23	105.88	99.411	107.34	115.04	102.72
101.98	106.7	100.33	106.65	107.76	103.28	106.84	95.754	107.23	103.28	110.45	120	115.05	114.28	98.086	98.558	105.94	103.76	108.48	105.14	99.09	105.38	108.95	103.01	120.84	103.04	114.59	108.08	113.18	97.923	103.01	100.04	98.97	104.06	104.89	106.83	104.87	96.492	104.86	104.69	110.49	103.47	107.81	109.2	103.86	106.42	114.01	105.03	104.56	108.19
98.217	102.41	104.73	105.26	108	112.93	110.02	108.12	101.86	107.1	109.11	99.989	109.72	104.08	108.07	105.47	93.907	115.8	110.92	111.45	107.52	106.76	109.82	112.27	110.26	106.8	107.56	96.384	99.4	110.12	113.5	110.8	114.14	108.48	108.09	106.28	110.41	114.91	113.69	116.77	108.25	115.66	110.12	108.78	101.98	106.08	107.61	108.4	104.71	107.5
105.74	104.23	109.49	104.55	107.94	104.55	107.88	109.56	101.19	108.51	111.47	110.02	107.13	105.57	114.35	102.06	109.15	104.79	97.994	108.85	106.94	101.72	108.91	98.002	104.24	111.44	97.938	103.38	105.79	106.07	97.316	111.95	104	107.22	105.45	112.08	105.12	103.9	100.45	106.89	108.38	110.87	111.83	108.09	108.42	109.58	108.1	111.42	106.7	106.18
94.603	105.35	102.85	89.146	94.329	104.51	102.46	101.62	94.623	104.32	99.149	94.306	92.411	99.263	96.853	100.82	108.46	105.74	99.881	95.603	93.495	91.167	93.774	97.387	99.472	89.888	103.05	96.755	98.561	96.078	102.73	101.13	95.49	101.75	89.17	104.12	101.76	100.99	96.46	95.808	92.482	93.689	103.8	102.69	96.81	102.55	101.66	104.82	100.29	94.999
108.96	108.15	107.91	107.74	116.33	112	103.81	105.42	103.76	103.91	100.92	114.64	97.5	99.832	98.103	107.2	106.53	102.41	103.18	97.429	108.56	109.73	104.53	101.87	106.41	115.21	116.76	113.7	99.028	105.49	96.506	100.24	102.39	102.21	97.604	102.69	109.88	102.28	110.06	105.27	98.329	113.46	110.18	98.69	97.467	107.32	101.71	106.61	105.52	107.09
100.75	107.74	110.59	111	110.25	103.38	109.02	104.6	109.21	109.57	107.94	99.931	110.32	115.9	103.78	105.29	102.18	108.22	106.77	101.49	102.65	100.98	108.22	113.63	101.53	103.14	94.759	107.82	106.67	123.08	107.81	112.83	102.83	109.61	105	110.26	104.58	106.82	97.901	103.23	99.577	113.78	105.72	100.74	109.17	109.18	117.05	104.32	108.9	111.02
98.836	103.66	107.54	113.36	105.69	108.21	105.8	105.56	99.997	96.276	108.24	102.24	105.27	103.8	107.86	104.81	105.36	92.898	114.96	107.75	105.1	109.92	112.53	109.34	105.5	98.892	108.28	105.11	104.64	115.27	101.41	105.18	106.08	105.17	97.926	101.1	102.33	105.33	99.422	104.89	110.85	109.16	113.77	102.44	98.472	98.208	99.899	107.48	106.44	118.85
93.945	102.23	92.292	92.249	91.712	104.5	88.615	109.19	100.08	89.263	96.261	106.3	99.045	91.896	109.07	92.459	95.712	100.19	94.754	97.287	97.705	98.328	96.647	102.93	97.79	105.28	97.98	98.309	103.89	107.92	96.95	98.802	91.918	101.36	101.79	103.99	111.08	97.914	108.02	101.36	103.42	98.191	83.037	93.95	102.5	96.201	95.471	95.759	97.536	103.85
108.83	107.36	115.05	111.74	111.47	116.87	110.07	107.35	110.38	111.69	100.47	109.93	108.92	110.09	111.41	110.94	114.37	113.31	121.91	111.71	107.17	105.41	104.01	113.57	117.82	112.25	120.8	120.05	106.95	105.54	104.92	115.4	111.63	115.05	98.94	105.25	120.98	112.02	107.46	111.62	110.65	111.81	107.07	104.01	106.05	105.16	115.73	105.54	108.75	109.98
97.009	106.53	102.06	106.94	102.39	94.94	102.99	97.511	102.75	93.136	94.069	92.13	98.408	105.19	99.297	90.701	100.04	98.786	98.146	104.48	98.955	95.58	105.95	95.191	102.33	100	97.309	93.921	98.734	96.111	97.022	101.83	93.645	104.46	98.753	102.65	101.67	100.03	98.844	102.08	101.76	97.953	103.92	101.12	90.199	107.42	99.938	92.597	96.23	99.847
105.79	96.784	95.102	102.6	91.416	108.28	93.42	92.547	94.489	95.762	96.055	93.585	104.65	89.985	102.3	98.824	92.234	102.73	107.02	92.153	102.77	99.219	93.692	103.78	99.805	101.65	98.085	102.93	92.75	98.946	94.201	100.51	95.238	100.55	104.32	92.978	93.382	101.17	96.737	99.002	96.128	101.06	100.95	98.766	94.929	107.02	96.805	99.799	97.465	98.617
102.41	115.87	112.08	107.8	106.54	102.31	109.77	105.68	111.35	108.09	107.19	100.99	102.6	105.18	108.35	113.01	105.82	107.08	106.27	100.05	107.36	92.918	104.89	106.48	107.72	105.14	116.77	113.19	109.93	113.87	112.4	111.12	104.45	112	112.4	105.68	106.41	113.47	109.86	104.62	108.94	104.76	114.51	115.11	105.88	116.66	114.25	112.85	104.24	106.89
114.07	111.79	113.3	109.34	111.74	105.18	102.77	108.83	115.36	104.08	115.71	101.27	106.3	111.08	106.9	106.3	105.35	104.28	101.69	102.12	103.19	110.92	108.27	111.52	115.17	108.22	110.64	108.52	109.96	115.02	107.99	99.652	100.78	104.72	116.49	103.92	107.53	116.49	112.61	106.58	116.53	104.03	114.16	115.03	114.26	119.27	109.56	118.01	100.01	103.75
105.1	109.91	111.63	114.99	106.57	107.5	102.29	102.26	110.87	107.04	108.6	102.37	102.91	111.93	104.3	107.11	104.72	105.33	99.707	111.55	107.46	104.42	110.95	101.1	100.22	102.11	92.166	112.48	103.96	101.43	122.18	103.56	104.56	101.34	97.755	109.37	104.76	106.51	100.4	104.75	106.48	101.49	115.68	108.5	101.34	106.38	111.98	104.53	116.81	110.57
100.97	105.76	91.853	96.473	87.536	99.522	105.11	103.4	96.695	88.125	94.351	96.869	95.81	103.45	104.01	101.03	92.065	94.344	99.258	100.24	107.2	102.54	95.332	89.472	90.687	100.98	94.73	92.644	96.88	100.62	99.341	103.67	87.959	90.083	98.65	97.043	91.764	94.725	105.58	102.33	92.623	98.124	97.689	95.504	97.673	94.92	98.019	100.07	98.788	98.424
99.464	90.171	100.68	90.407	94.848	101.71	103.72	88.235	93.021	97.073	100	94.237	100.54	91.658	95.812	101.22	104.97	88.801	92.484	92.659	85.055	89.558	103.57	98.214	98.221	102.14	104.37	94.291	96.289	96.46	96.61	88.333	97.254	96.644	101.1	101.91	92.419	105.19	95.783	105.06	103.28	95.8	95.165	101.49	96.832	101.39	99.222	96.359	95.433	101.96
112.91	102.96	103.28	110.18	105.81	101.31	107.69	103.44	102.21	105.73	112.22	97.967	103.89	114.41	106.67	106	110.21	111	105.33	109.04	112.81	104.12	106.15	94.576	109.91	104.25	101.88	108.8	98.217	107.62	105.96	104.87	106.37	107.09	106.45	104.68	95.813	106.77	111.35	100.41	109.58	113.31	108.51	105.01	114.67	109.8	106.5	98.726	109	98.272
105.59	109.29	109.88	109.44	110.46	109.19	104.38	105.2	118.22	103.41	113.1	104.87	94.577	108.13	103.07	105.22	108.57	109.66	111.51	104.18	109.96	111.73	106.58	108.09	109.19	110.56	106.31	119.68	109.85	101.92	97.896	103.64	102.3	106.09	101.97	102.19	95.476	98.561	107.4	106.58	114.31	110.51	108.54	108.6	105.84	108.26	104.05	114.72	111.25	108.22
103.6	111.22	105.32	114.68	106.94	105.24	112.95	105.33	111.38	98.967	106.09	104.25	108.34	105.29	105.02	106.62	111.02	101.55	111.72	97.709	106.22	101.61	105.78	107.16	109.44	103.32	108.78	113.24	103.14	105.28	103.21	113.09	109.72	103.02	110.24	105.76	107.5	97.214	102.97	115.18	96.36	108.58	99.018	107.92	111.35	100.74	105.57	100.23	111.55	113.27
100.21	99.162	90.986	107	102.84	106.39	97.578	96.342	104.13	100.79	93.771	106.21	99.174	103.44	102.26	101.17	111.11	94.384	108.07	102.8	111.32	98.888	106.99	100.67	106.95	110.25	100.22	104.14	105.61	101.01	105.57	104.33	101.89	98.849	94.307	97.129	108.51	109.91	105.64	100.05	97.789	106.14	99.783	100.85	98.854	100.75	104.94	107.7	96.101	100.65
96.974	98.972	98.118	96.064	107.71	97.268	110.93	97.414	94.613	96.345	102.62	99.385	99.078	104.42	99.682	101.56	99.24	102.63	89.117	105.48	101.55	94.281	97.823	93.075	102.31	100.92	96.416	101.02	94.817	92.392	98.117	96.689	97.487	98.616	95.998	104.73	106.26	104.27	100.37	99.382	97.726	95.037	97.435	92.42	95.097	93.89	102.31	93.976	102.24	105.89
106.07	103.71	104.4	104.78	113.96	99.92	106.36	105.03	102.62	103.66	104.61	107	103.59	99.038	112.6	107.47	106.38	106.76	108.45	112.1	118.15	107.5	101.84	108.27	111.46	108.46	105.86	120.51	110.71	97.53	107.85	110.01	98.822	110.1	105.32	109.2	113.43	109.31	101.13	101.41	107.19	96.217	97.034	102.75	111.6	101.66	99.495	105.95	113.21	106.06
107.78	105.85	112.21	99.573	104.42	111.57	113.09	105.6	112.87	109.46	105.46	105.78	105.14	100.66	104.79	110.69	98.999	105.39	102.8	109.03	108.26	113.43	106.91	106.96	115.95	118.27	112.86	100.78	107.44	106.03	112.34	106.86	109.94	114.59	110.67	113.21	108.04	108.59	111.01	103.92	111.18	106.34	109.2	105.94	109.34	108.61	114.87	109.64	103.78	109.97
108.31	112.38	106.9	108.1	107.77	113.06	104.88	102.67	105.4	115.35	113.22	101.97	107.68	107.05	105.64	111.31	113.89	115.36	104.63	109.53	114.26	110.28	111.62	112.85	111.94	101.36	109.28	105.57	99.38	104.65	105.36	106.84	103.88	105.79	109.13	113.3	112.45	107.66	115.87	111.07	101.97	111.36	107.97	106.64	111.83	104.66	98.827	107.48	105.65	106.03
109.01	102.42	101.69	104.33	103.9	104.43	101.48	103.17	103.71	106.94	108.81	101.81	114.5	113.85	101.53	107.2	112.58	112.06	106.53	108.03	106.3	104.14	107.69	100.17	107.04	109.66	99.632	95.12	105.29	108.49	108.26	107.47	103.6	104.01	97.596	105.58	105.08	113.14	107.81	105.82	103.43	100.9	112.26	103.63	100.13	97.885	113.68	104.56	108.37	107.9
111.1	105.37	105.49	109.02	110.37	111.33	108.63	108.68	104.07	105.3	114.44	105.13	102.74	102.25	102.74	107.78	105.84	105.78	100.59	115.72	103.72	103.36	105.63	102.55	105.66	106.08	103.89	103.96	98.864	109.07	109.24	106.61	108.87	97.457	103.64	110.49	109.51	99.718	99.943	109.2	100.76	101.41	112.31	109.38	103.23	103.25	103.09	103.35	93.159	109.37
110.59	105.66	111.93	107.22	103.63	104.91	101.52	113.27	101.21	109.76	107.67	100.06	111.34	106.86	103.22	105.58	111.13	116.31	107.05	101.83	101.07	113.06	115.89	108.64	108.68	112.65	107.42	108.34	108.42	113.77	107.76	109.08	117.32	109.31	103.25	112.34	108.35	111.23	105.92	107.21	108.31	106.11	102.6	98.068	98.483	110.24	104.19	114.76	116.69	111.49
104.94	105.73	104.13	100.46	104.25	109.41	101.69	102.8	100.04	108.43	101.94	113.64	99.14	109.89	104.37	105.52	108.02	102.53	110.36	102.04	107.68	108.64	105.92	104.87	99.09	110.81	103.49	109.95	109.63	110.71	108.81	103.22	104.49	107.56	113.15	98.149	106.89	106.79	105.57	108.45	111.1	104.26	112.36	103.43	114.25	105.52	106.95	118.36	103.98	109.65
106.63	103.76	111.11	110.37	106.91	105.33	108.83	102.47	102.88	106.38	99.355	101.32	102.42	104.64	116.13	100.67	95.837	108.08	100.83	104.77	105.87	107.42	107.72	113.38	107.73	104.5	100.75	104.62	96.358	105.59	101.91	109.74	102.45	96.602	107.25	109.94	101.76	101.08	105.59	108.67	102.06	99.521	107.56	101.36	110.46	106.8	107.46	105.07	106.59	108.57
110.55	112.14	110.48	111.49	107.85	115.46	104.41	107.19	112.29	106.13	117.82	107.62	104.98	110.67	122.55	104.17	110.47	101.09	107.31	112.7	105.27	108.71	116.47	111.21	113.02	109.72	109.07	104.1	113.74	113.13	102.93	105.14	105	118.1	105.9	120.89	106	106.06	111.44	108.24	104.41	111.26	117.9	104.96	117.46	113.24	110.42	106.3	108.74	106.29
105.51	108.72	101.21	112.47	103.88	104.73	108.7	110.9	109.54	105.88	113.96	107.88	118.18	106	110.17	97.781	96.643	103.81	96.284	114.97	112.47	106.62	105.28	100.75	107.92	106.25	109.96	97.4	101.32	102.3	102.4	100.95	106.99	103.27	108.1	107.36	104.01	106.78	112.77	109.65	105.92	113.45	103.72	103.87	104.5	106.77	106.07	99.742	101.56	104.09
98.378	108.05	110.46	108.35	114.43	102.38	113.15	111.12	106.32	104.26	111.34	103.11	107.36	98.985	107.54	105.74	101.43	108.98	110.72	113.85	109.11	103.7	105.37	107.84	110.53	107.9	103.41	107.77	108.44	106.46	103.36	111.64	115.96	106.91	115.46	100.29	110.05	109.55	107.24	114.24	107.6	108.27	109.4	106.18	111.43	113.07	97.148	115.14	115.62	113.96
113.85	112.68	108.5	111.13	107.98	102.11	110.07	107.31	107.13	117.53	115.75	110.56	103.76	109.08	111.94	113.38	110.52	112.38	112.41	111.75	111.81	108.97	108.47	105.92	111.83	108.8	109.67	106.13	109.37	100.18	103.7	114.66	102.55	97.211	109.19	110.24	111.44	110.53	106.46	112.87	108.7	107.18	111.36	104.95	115.54	115.9	117.51	106.49	106.06	105.82
107.43	101.86	98.464	95.623	104.74	91.586	98.803	94.484	99.479	95.545	102.86	95.461	104.21	102.38	95.108	94.577	92.227	102.35	97.039	98.422	90.754	92.956	101.85	94.844	98.609	100.46	103.16	97.286	103.47	93.304	99.655	97.007	97.8	103.56	97.716	99.693	105.3	97.624	100.72	100.16	100.08	96.879	93.974	97.009	103.51	104.59	88.826	110.19	101.67	99.889
106.41	116.53	119.2	104.94	107.83	104.03	110.88	106.47	96.372	111.74	111.89	108.86	98.049	110.42	109.48	115.69	105.37	113	107.93	101.16	112.79	113.69	108.38	122.82	116.91	104.41	105	107.14	116.88	114.13	111.12	111.05	111.69	109.76	114.58	106.06	101.48	112.91	110.23	110.36	114.36	116.65	112.37	112.32	109.67	113.44	114.9	115.33	112.93	113.58
106.86	98.387	98.42	107.66	106.03	104.19	99.795	110.78	109.01	105.51	113.48	106.16	99.747	111.09	107.08	110.13	113.25	111.35	109	105.32	115.59	106.79	108.84	106.19	102.4	113.48	107.08	110.8	106.89	106.63	103.88	104.37	102	110.08	108.89	110.23	103.21	114.85	108.3	107.85	108.84	118.53	107.66	111.29	112.31	112.78	113.44	111.77	119.24	103.91
111.14	110.82	105.9	106.61	100.15	110.13	107.33	116.06	107.25	92.043	112.42	107.72	111.61	102.66	104.64	113	116.2	112.74	112.44	109.95	112.25	119.54	107.83	110.84	112.48	112.16	108.38	114.62	111.33	113.5	95.872	120.49	104.95	99.744	113	100.74	114.54	111.05	110.82	114.99	101.67	105	102.95	113.58	113.25	102.37	104.46	111.08	106.81	114.07
103.77	110.06	101.14	101.32	108.02	113.5	99.822	104.78	102.73	99.713	105.88	109.18	105.81	103.88	102.72	108.05	103.08	109.75	103.43	105.78	104.25	106.07	102.21	98.849	109.93	107.65	100.47	109.07	105.48	104.36	109.58	102.24	105.62	111.42	101.83	102.31	102.07	104.22	109.42	109.01	106.62	104.61	111.14	116.55	104.68	102.7	109.77	101.71	101.24	105.58
113.77	101.06	100.96	99.52	102.76	103.5	104.8	106.41	106.75	107.91	108.38	110.35	106.88	104.77	104.11	102.54	117.58	105.07	103.63	105.85	111.65	107	108.76	103.47	97.67	105.16	107.32	117.78	108.74	107.15	110.69	100.28	103.94	105.85	103.89	104.6	120.77	102.01	102.53	107.52	104.72	97.353	102.41	100.19	98.58	103.68	109.1	107.63	112.37	100.52
108.95	102.75	113.18	108.33	106.76	100.28	119.81	106.57	107.5	108.47	108.4	115.04	114.14	103.27	109.16	105.31	107.4	109.48	107.33	105.65	107.36	113.71	113.7	113.17	97.066	110.67	105.24	104.97	109.34	108.17	99.862	107.44	106.51	109.8	106.4	103.81	106.24	102.88	107.51	108.43	115.14	102.78	113.32	112.36	107.01	102.09	102.02	102.57	112.96	108.78
114.52	110.53	110.24	106.43	109.99	110.82	112.76	109.63	113.51	110.54	108.96	108.55	103.1	110.15	112.71	102.26	118.38	110.12	113.99	109.28	113.25	113.42	106.19	107.92	117.77	119.45	112.74	111.51	107.28	109.09	109.22	111.83	115.22	106.88	115.34	114.61	107.68	98.139	113.69	114.89	109.91	111.22	107.31	112.66	119.91	104.34	101.98	115.41	109.47	104.95
98.335	89.886	103.34	93.616	97.023	105.16	88.897	98.145	105.81	96.15	97.643	95.831	101.69	100.24	99.03	98.323	99.413	97.789	99.09	92.828	104.6	93.703	104.55	97.178	109.89	101.97	101.16	109.48	98.879	101.85	100.17	96.118	103.9	107.88	103.39	101.72	97.273	97.082	103.83	102.13	102.46	94.275	98.322	101.56	99.242	88.777	97.654	103.22	108.25	104.05
101.97	102.35	107.97	96.225	112.06	114.31	107.07	110.37	108.59	107.34	100.52	102.6	92.973	100.92	108.61	105.79	109.85	107.59	98.47	109.34	110.65	107.91	96.188	107.35	109.92	113.12	110.43	102.44	113.57	109.48	110.4	113.31	99.193	104.62	110.11	100.83	106.78	109.53	109.75	108.15	99.063	110.23	112.79	104.4	121.18	105.35	97.224	104.76	105.29	102.13
99.522	99.34	100.89	102.14	104.58	109.7	101.88	112.22	114.98	108.2	110.85	107.65	106.42	113.33	103.7	94.356	106.4	106.86	106.96	105.19	110.48	102.59	101.47	112.46	110.69	95.581	106.94	91.904	103.49	107.69	101.71	106.85	104.06	111.01	105.06	105.71	106.96	103.08	101.88	98.146	105.55	110.1	105.53	103.15	99.737	110.8	104.55	102.45	114.04	103.36
100.41	96.45	91.916	104.27	94.693	98.793	93.224	105.03	96.557	97.693	96.183	99.925	101.19	91.492	103.22	103	100.63	102.64	98.433	97.155	101.96	107.04	100.68	101.53	97.649	99.903	97.094	96.665	102.16	95.618	103.5	95.803	101.41	101.1	97.528	102.67	91.264	100.12	110.61	99.372	96.334	97.607	110.85	93.207	100.41	93.288	100.7	105.95	93.979	97.672
110.15	109.57	111.59	103.86	101.98	113.1	100.71	110.69	111.34	101.44	116.18	100.96	116.44	98.459	104.35	98.526	110.99	100.19	110.43	104.8	102.32	115.71	113.45	106.15	103.54	106.39	104.42	102.34	102.93	101.49	98.298	114.56	105.82	108.38	107.14	116.29	103.42	104.4	108.09	107.88	108.53	108.78	108.6	102.02	115.5	107.51	106.8	105.9	103.94	112.56
105.55	111.9	113.48	115.89	105.87	111.83	108.83	109.84	115.27	114.9	104.1	113.26	108.25	108.58	112.49	110.95	110.22	107.11	112.71	107.26	113.44	113.54	115.37	111.86	110.5	111.63	106.54	110.63	117.13	109	101.35	116.08	108.23	107.27	106.66	113.29	115.09	110.91	109.71	109.89	106.74	109.67	112.91	109.99	103.57	115.12	109.87	114.72	109.02	109.22
99.819	104.78	100.68	100.81	107.87	101.68	113.03	107.2	112.11	105.58	98.814	102.55	101.19	101.26	102.87	112.8	100.21	100.31	104.92	102.48	105.54	112.47	114.3	96.437	111.99	115.38	103.5	100.62	116.22	110.01	111.96	109.65	107.33	106.48	111.13	97.736	108.73	99.172	108.6	109.4	107.25	105.97	112.3	107.03	109.13	115	109.24	106.96	103.8	109.55
103.42	99.012	105.78	91.517	102.57	109.19	106.54	109.92	106.01	102.27	105.73	105.75	116.55	101.91	109.57	104.6	101.71	107.92	108.83	106.57	109.1	111.22	100.33	104.33	98.901	104.4	116.4	103.84	111.07	107.56	113.28	103.41	101.52	97.754	103.59	105.25	101.09	105.59	99.608	103.22	102.84	115.13	107.1	100.3	104.26	102.34	99.451	101.13	110.62	102.23
98.244	96.256	96.754	96.346	101.07	100.77	98.213	104.14	107	108.83	96.174	107.32	100.02	94.492	101.07	99.419	92.232	102.57	103.31	99.262	105.06	99.963	99.601	99.275	100.39	97.238	92.646	106.78	91.865	94.72	102.12	100.25	94.868	95.027	98.146	99.006	104.52	96.108	95.254	94.613	93.966	106	99.167	105.99	106.16	104.89	93.945	99.765	101.52	96.843
111.48	111.7	103.15	103.77	105.83	122.6	100.25	109.52	113.94	112.9	104.71	108.99	115.42	106.69	103.3	121.38	104.51	102.27	106.73	110.23	109.9	109.11	103.5	106.06	105.43	100.03	100.74	111	111.13	111.74	111.89	106.57	103.24	104.31	114.21	111.48	118.93	98.604	100.73	98.359	110.97	104.8	105.99	104.69	108.92	106.65	101.62	112.73	103.71	108.53
104.04	103.29	99.757	102.93	98.71	97.316	96.334	110.76	92.308	99.851	96.375	91.887	94.383	99.403	101.02	106.41	94.358	90.642	102.25	103.76	98.689	114.25	100.56	95.605	94.398	102.09	94.051	108.03	97.649	91.953	103.72	100.49	103.46	99.986	92.193	95.211	90.371	102.35	97.483	93.319	96.853	104.74	89.786	95.192	100.12	108.4	99.637	99.022	93.957	101.85
101.23	97.903	100.09	92.858	93.238	98.9	96.11	101.73	94.938	99.616	96.61	96.809	106.03	100.45	100.06	97.991	96.648	92.766	97.577	96.775	96.646	102.85	103.85	98.966	101.71	93.206	97.481	99.193	105.42	106.3	101.05	99.156	98.711	98.624	92.034	95.151	107.23	105.36	96.501	86.159	97.656	102.13	104.02	98.372	95.142	107.69	101.39	96.513	88.53	98.104
113.72	104.28	101.33	104.41	106.47	106.57	111.27	116.26	108.83	107.47	103.58	113.79	119.45	109.91	111.96	106.7	110.07	105.74	112.9	112.82	113.01	106.24	106.73	105.37	112.69	107.64	108.58	110.3	109.78	103.41	111.52	112.41	110.62	110.24	97.893	112.34	116.5	122.13	110.27	113.29	110.63	111.14	109.16	111.01	110.89	107.84	109.35	108.16	102.03	105.9
107.01	106.54	115.57	105.5	114.47	110.31	118.86	110.05	102.8	113.37	106.59	104.3	107.47	98.735	107.28	110.65	106.17	106.68	117.8	113	109.81	102.14	107.81	105.53	104.39	112.74	105.92	110.16	111.1	107.13	108.67	109.99	100.9	108.02	107.8	110.35	114.84	104.57	99.84	105.53	105.5	111.29	105.27	107.61	107.51	111.75	111.94	103.54	115.6	116.43
108.01	111.23	110.37	99.525	107.5	108.86	106.74	106.58	108.52	103.09	105.38	110.68	103.7	110.81	100.92	106.1	111.36	101.05	112.14	116.55	96.955	99.358	106.78	105.74	107.3	105.66	106.92	101.21	112.42	109.39	109.42	106.58	117.72	115.62	109.37	103.62	114.94	112.39	102.3	112.19	107.9	113.93	112.14	106.1	113.49	120.34	101.07	109.1	110.57	103.74
109.56	113.62	105.31	98.046	110.2	115.28	105.86	108.61	109.03	109	105.55	115.36	103.41	109.91	100.19	110.93	107.05	103.41	114.31	104.77	104.87	106.4	105.3	109.81	113.41	110.23	104.2	115.98	110.19	108.2	101.79	107.84	104.75	107.08	111.32	106.85	108.81	108.73	119.31	109.24	112.25	112.69	106.57	101.84	104.88	100.3	106.07	110.4	97.131	107.37
104.21	107.12	104.87	99.681	101.21	103.49	102.82	98.183	107.15	102.94	95.79	110.63	106.39	111.29	108.12	116.97	98.664	100.1	112.64	107.36	105.67	105.01	105	109.5	108.83	99.505	104.98	114.56	106.15	101.45	108.15	105.28	108.98	98.643	113.14	113.03	115.54	111.58	107.82	109.1	102.07	112.31	108.74	106.78	104.78	98.303	107.38	105.79	105.33	106.7
105.02	98.62	99.107	108.83	99.507	111.29	99.398	108.81	107.25	114.52	105.09	105.44	103.02	110.14	110.27	104.62	103.2	100.04	93.783	112.72	107.34	105.9	109.54	103.79	103.17	103.87	99.532	110.45	103.81	103.85	102.78	99.69	103.38	100.68	100.54	110.72	106.88	100.53	104.78	108.66	109.63	109.03	112.72	106	118.46	105.18	112.31	107.27	108.94	109.75
115.4	106.58	111.59	110.94	106.55	107.39	106.13	106	106.78	112.07	107.79	109.56	103.13	101.89	106.48	108.31	103.96	106.81	113.84	106.69	110.76	103.71	103.65	107.73	113.18	108.34	103.45	108.53	101.52	116.48	114.82	121.57	103.86	100.75	104.1	109.28	104.66	108.16	107.78	104.91	103.99	104.4	105.28	116.89	102.77	112.16	117.13	115.97	108.93	110.98
105.56	112.5	111.31	111.31	104.51	113.8	101.56	110.95	112.51	105.15	112.49	99.297	115.78	112.37	107.15	115.77	122.79	109.18	109.02	108.66	104.64	119.51	110.86	108.57	115.51	101.06	108.3	106.14	106.35	105.34	115.04	113.53	110.91	117.9	112.72	119.21	105.79	105.23	106.22	103.7	107.18	123.46	118.1	110.18	111.49	109.01	104.7	109.5	115.68	114.21
96.869	97.123	103.56	102.09	93.827	98.626	102.29	98.415	92.097	99.896	101.8	97.968	97.662	104	96.13	99.353	87.641	95.087	93.823	100.62	97.715	96.306	103.56	105.19	101.28	105.65	94.475	102.37	96.643	95.439	104.36	96.625	102.5	90.835	98.459	95.097	101.59	108.39	99.817	98.103	94.416	101.01	95.531	93.226	93.408	99.41	95.48	103.73	94.722	95.352
104.11	103.94	101.01	92.88	89.765	93.893	105.46	95.258	105.8	100.83	108.12	101.71	106.46	105.5	103.96	91.947	105.23	92.769	106.85	103.12	95.033	97.763	103.84	92.669	100.51	99.401	92.97	95.073	108.09	98.362	95.327	107.75	94.846	90.955	102.17	111.91	106.04	107.58	97.23	99.791	97.79	103.73	100.61	97.907	99.025	106.51	95.472	102.11	97.645	105.34
108.69	100.21	111.4	102.69	107.54	100.67	107.25	109.33	94.25	98.791	110.37	105.99	102.55	109.59	108.08	103.23	102.92	113.12	101.25	106.44	104.26	113.68	107.34	103.32	93.548	101.78	105.69	107.7	111.09	109.31	111.06	106.46	98.644	104.75	106.86	101.34	111.04	97.235	109.79	109.86	105.42	110.68	109.79	107.37	100.09	114.57	112.07	111.24	110.65	108.21
111.2	104.32	109.07	107.46	106.24	114.19	103.35	120.68	112.87	115.53	112.27	114.58	106.8	109.94	104.59	115.66	99.642	98.544	106.18	110.64	96.958	107.26	94.106	110.65	107.87	104.28	116.85	103.79	111.62	108.3	115.21	105.26	112.72	109.86	111.18	116.1	104.29	101.28	105.74	108.12	105.05	99.929	110.6	107.01	95.814	112.03	108.96	111.95	107.49	110.31
96.908	95.808	103.73	102.59	105.53	104.74	99.765	104.64	109.31	96.89	106.09	102.44	93.607	91.607	95.884	100.5	100.07	98.781	100.23	106.27	101.83	109.23	98.566	108.04	94.222	91.829	103.63	94.02	103.06	107.61	102.42	102.73	105.96	103.03	99.997	101.46	100.5	97.143	98.061	102.13	105.32	98.711	98.973	102.45	98.322	94.337	95.238	98.246	93.664	100.58
107.05	102.69	106.65	103.34	102.63	94.206	101.43	92.342	94.423	100.12	102.96	104.13	91.925	89.863	97.66	99.241	100.51	99.444	99.322	95.647	97.673	102.61	95.337	96.887	91.384	90.724	101.92	96.66	99.014	100.44	96.563	102.77	91.74	93.817	98.747	91.34	94.149	97.876	99.854	95.691	100.14	98.396	99.383	90.36	101.15	104	92.566	88.136	99.109	93.085
108.36	108.07	104.59	103.39	110.45	114.66	110.1	105.02	111.13	115.69	100.81	94.696	111.94	113.37	113.42	110.97	110.65	109.11	108.78	108.97	106.33	99.318	102.73	107.95	116.49	107.91	105.59	107.78	116.57	92.126	120.92	106.97	110.91	106.64	105.51	105.31	101.08	110.12	112.61	112.36	114.81	106.35	100.32	113.23	105.81	112.59	116.91	111.72	107.63	105.57
112.61	115.21	107.32	110.74	111.16	110	106.77	107.51	97.732	105.45	97.001	105.22	109.39	107.5	106.92	100.03	103.35	105.22	105.77	96.62	101.81	111.82	98.864	107.78	101.75	98.369	112.88	107.34	99.737	98.218	106.33	109.05	106.16	111.45	108.38	103.83	102.09	109.24	99.423	113.92	109.35	113.34	100.31	105.16	109.76	103.14	104	112.46	108.58	96.52
112.88	112.59	110.09	99.939	101.93	108.37	111.28	107.91	104.79	110.88	109.61	100.67	106.27	110.87	106.53	101.21	110.07	106.42	96.356	113.23	109.26	108.49	109.62	106.07	113.02	102.95	112.95	108.8	111.71	113.77	111.17	107.04	105.42	110.49	102.65	116.86	103.88	106.97	108.06	107.26	108.21	106.15	110.8	109.12	110.27	119.71	110.34	109.79	102.29	106.01
110.71	105.46	105.7	96.339	109.53	110.1	103.66	108.82	108.86	105.34	105.85	110.51	112.68	104.12	107.83	107.4	106.12	105.93	112.45	109.86	105.77	100.47	98.584	102.4	109.24	102.41	120.05	105.28	103.67	108.86	117.11	108.92	104.65	107.81	102.89	107.11	100.66	113.56	108.58	104.15	105.15	109.38	107.19	102.87	123.4	110.99	104.95	92.536	107.72	112
103.95	101.74	96.058	105.45	106.77	97.836	106.29	99.703	104.53	111.67	107.61	107.53	97.152	108.56	101.68	95.661	108.85	106.52	102.66	107.56	99.867	104.36	97.188	110.96	97.732	100.08	102.23	104.08	103.81	105.37	100.07	100.15	102.34	104.45	109.63	100.54	110.23	100.29	96.217	99.707	104.29	107.52	107.63	103.23	97.192	108.36	112.57	100.22	102.96	105.63
112.1	109.7	109.03	102.73	111.05	113.89	105.55	111.15	98.835	99.6	105.08	103.41	108.1	116.31	113.59	104.69	111.35	115.86	103.64	109.89	107.06	107.24	106.96	112.28	103.91	111.62	111.34	96.1	109.15	108.61	111.75	100.1	109.22	111.25	116.39	108.49	104.03	104.27	100.34	105.15	107.06	105.55	112.9	111.42	104.13	105.27	106.89	116.26	107.42	100.45
115.03	113.36	117.9	111.35	99.998	107.63	108.69	109.38	104.34	107.33	108.04	113.05	109.74	110.41	108.13	108.74	106.42	102.88	113.33	114.76	107.02	114.73	116.12	111.21	105.68	104.62	105.14	107.73	105.94	112.23	105.69	112.2	110.47	106.08	119.93	112.7	106.6	108.51	109.2	110.58	98.033	106.69	105.2	102.72	108.66	107.83	107.13	108.11	105.87	110.57
114.14	110.54	110.57	108.67	106.62	103	111.99	108.47	110.55	104.94	107.15	105.37	103.29	112.35	100.01	111.56	102.49	115.39	110.03	111.48	110.42	107.52	106.46	111.27	107.49	101.95	101.4	105.66	113.27	106.56	106.33	120.99	108.62	110.83	101.79	111.21	108.56	110.8	105.21	104.21	106.89	108.69	96.981	111	112.35	108.88	105.13	97.878	110.68	106.14
106.69	111.75	105.78	106.78	107.95	105.42	107.26	108.96	115.18	98.705	108.05	111.44	110.08	110.77	103.27	105.49	106.77	103.8	117.68	111.81	105.02	109.82	106.52	107.43	109.68	112.2	101.46	108.38	99.527	111.16	110.25	109.31	100.86	112.88	100.16	108.47	106.27	110.34	111.78	114.01	93.632	101.85	109.17	95.731	102.54	103.25	98.767	107.11	106.07	105.24
95.242	97.91	101.13	91.4	103.25	95.613	101.11	98.248	100.56	97.073	93.789	101.91	96.896	98.814	99.469	99.595	98.277	90.541	98.422	92.215	101.65	98.839	103.12	91.558	93.765	98.087	87.02	98.42	100.94	99.11	105.36	98.047	97.769	103.27	101.57	95.271	92.747	97.307	95.866	101.19	100.68	98.525	87.868	99.204	94.773	91.681	100.24	98.178	101.89	104.32
106.21	108.98	112.77	107.56	112.14	105.46	108.89	103.59	106.33	104.87	109.07	108.54	114.1	102.46	112.19	107.4	101.91	98.35	101.32	118.06	103.57	107.25	115.09	97.812	109.95	101.39	99.397	109.67	102.34	115.52	114.41	97.93	102.91	101.42	102.03	98.382	112.52	102.91	100.17	96.892	104.04	107.9	103.8	112.03	99.861	98.504	108.73	103.47	104.9	119.36
111.4	112.14	112.74	107.68	113.94	103.05	115.42	112.72	114.57	107.43	110.84	108.08	113.94	107.79	111.32	106.48	115.17	99.179	106.13	116.1	111.61	104.26	107.52	111.52	105.51	113.92	117.66	97.866	115.27	102.79	106.99	106.35	100.77	114.33	111.51	120.29	113.94	107.7	113.78	101.34	106.54	100.54	110.91	112.99	110.82	104.87	111.02	114.31	107.2	104.3
98.412	101.19	105.1	109.86	104.58	111.2	111.38	105.13	102.95	113.06	102.38	96.994	101.61	101.84	112.06	106.73	94.953	102.32	99.308	104.68	106.39	100.65	114.96	106.56	105.05	112.29	104.6	107.93	99.689	108.76	100.02	108.45	110.29	109.38	113.56	100.82	113.93	100.21	104.56	110.62	104.88	107.15	106.51	103.16	106.21	112.42	107.8	100.18	109.82	108.77
110.85	109.59	105.11	107.22	105.86	102.72	106.2	110.45	103.95	101.82	94.139	107.75	104.89	107.93	102.52	101.7	103.95	101.47	111.73	108.84	105.46	102.39	105.83	103.31	100.54	105.9	110.42	101.16	113.23	104.29	104.98	109.26	98.188	106.51	106.65	111.82	110.5	105	104.36	111.16	110.35	109.06	103.98	102.93	98.631	109.06	102.44	102.08	110.03	109.56
107.62	104.42	101.9	103.02	100.79	103.84	112.34	109.58	102	101.5	105.39	97.48	108.62	97.003	103.44	106.53	101.31	105.72	116.11	108.19	100.96	106.42	102.9	110.49	108.7	103.32	111.55	102.18	97.448	109.49	101.84	101.54	106.31	97.869	94.568	99.004	109.33	110.38	103.66	97.798	106.96	110.88	109.46	99.033	112.24	103.96	104.27	107.69	109.43	110.45
105.15	111.53	112.18	107.01	104.07	107.55	96.733	98.723	110.54	112.5	113.29	108.98	109.07	107.32	110.61	94.656	110.15	108.03	101.92	102.01	101.6	100.21	104.79	109.94	111.05	96.93	102.85	116.89	110.62	105.52	105.11	111.43	104.14	109	111.75	111.81	101.49	112.99	105.32	105.46	106.14	107.8	107.22	108.99	106.03	107.25	111.29	96.358	96.544	106.19
105.41	111.99	97.148	109.4	108.33	107.69	112.06	102.18	102.53	108.62	107.92	105.15	108.6	112.17	112.69	100.71	117.38	112.68	111.33	114.02	102.1	111.34	104.53	114.95	109.54	104.46	99.343	112.62	102.41	110.38	110.17	102.18	112.16	110.06	112.16	109.02	98.863	107.1	104.4	109.01	110.26	106.25	108.94	100.29	104.09	100.77	107.63	111.67	105.46	114.23
100.31	99.691	104.34	97.736	100.87	101.11	100.14	98.938	96.474	103.29	101.71	99.137	103.14	99.245	100.26	104.67	98.041	108.61	104.53	97.57	106.88	94.937	99.725	98.246	105.61	101.1	107.35	110.62	108.96	100.85	102.6	103.3	103.39	105.76	108.76	100.19	100.7	97.208	103.16	102.56	98.993	98.093	113.14	98.376	97.473	103.73	106.94	94.353	97.105	102.21
100.8	118.16	106.92	114.31	112.04	112.5	108.31	116.63	111.86	108.29	108.13	110.82	110.9	109.03	114.67	106.45	115.83	106.14	117.72	108.74	112.91	110.28	118.88	114.38	112.16	112.27	108.36	107.86	113.6	119.91	116.48	101.32	108.04	110.08	109.03	109.44	107.39	105.28	102.76	104.92	116.71	109.47	116.78	109.03	108.41	108.12	110.84	113.09	112.89	107.78
111.04	104.45	102.91	102.37	115.47	111.3	109.28	101.16	102.14	98.142	113.74	97.973	98.199	106.96	101.68	104.37	113.04	108.69	106.56	113.59	110.77	108.18	108.67	105.92	104.25	105.68	95.719	103.53	104.88	110.97	101.83	114.33	109.34	104.22	110.08	109.3	101.36	107.57	103.69	108.55	109.37	105.93	108.22	102.74	112.08	109.53	105.62	104.28	100.4	99.561
102.94	112.29	103.89	111.98	108.67	106.54	112.44	118.5	109.73	103.12	107.17	104.92	111.23	111.79	107.06	111.05	105.62	109.47	100.92	109.23	111.7	106.96	109.97	113.31	106.33	111.06	107.95	109.86	97.7	108.13	111.25	110.28	110.62	113.21	107.73	116.62	102.63	114.17	112.34	107.96	106.21	105.34	102.8	97.311	115.19	103.79	122.98	110.52	106.51	106.19
105.56	110.36	112.26	104.55	111.13	101.24	101.39	102	114.48	104.43	105.99	107.43	108.05	100.41	105.62	112.91	98.443	103.44	119.27	105.88	108.6	103.18	107.2	104.38	104.31	105.07	110.61	103.07	104.53	104.6	110.34	104.71	99.136	109.34	108.26	105.14	112.81	99.661	106.94	104.57	106.63	95.699	101.78	102.75	96.273	93.535	108.78	112.73	105.42	105.79
98.165	101.19	100.37	90.541	98.949	93.23	109.84	100.51	101.46	100.01	99.611	92.44	93.256	106.65	96.695	101.82	100.55	103.14	89.743	96.066	98.205	99.338	97.635	100.42	101.87	105.84	90.993	97.826	97.695	87.992	92.262	98.117	103.6	93.663	96.432	98.751	110.32	103.72	99.496	101.62	99.25	100.07	92.819	103.54	101.88	101.14	98.211	100.42	101.41	90.889
104.41	111.32	107.52	116.84	103.57	113.58	107.46	105.28	106.22	111.59	110.71	106.27	112.32	110.33	101.38	108.19	109.07	106.85	110.71	108.52	103.58	112.54	103.92	108.35	102.31	108.39	115.08	109	98.245	115.79	102.86	109.97	108.57	107.58	122.13	108.54	111.33	108.13	103.13	102.74	111.05	109.23	110.41	111.6	106.96	111.22	101.58	106.04	113.53	108.58
109.38	101.31	104.68	108.88	109.69	102.64	103.24	104.97	105.86	110.98	102.7	112.72	109.69	105.43	105.31	106.62	107.87	104.56	100.71	102.34	107.75	113.81	104.5	96.313	105.58	103.62	101.27	110.07	104.94	102.58	92.755	112.62	107.42	96.006	115.71	110.41	96.707	110.06	97.008	112.64	106.44	100.68	102.31	108.56	106.16	101.31	107.4	100.28	106.34	104.28
108.53	114.45	107.73	112.76	107.8	106.19	99.328	108.34	106.19	108.4	110.44	108.29	113.47	110.65	110.93	101.79	107.12	110.58	99.137	111.76	97.876	115.97	105.89	109.39	115.92	112.61	108.32	104.5	106.72	106.99	107.35	103.93	99.227	109.98	106.45	106.05	104.27	111.73	117.43	106.31	113.19	108.1	112.01	108.48	91.13	104.11	112.28	100.69	103.63	113.41
105.78	104.14	101.49	111.02	108.41	111.66	105.1	106.42	117.12	106.9	104.95	97.085	108.73	107.6	101.67	106.26	105.76	108.35	107.44	99.972	116.97	105.2	107.41	107.33	104.72	103.83	105.94	108.27	110.7	106.45	100.63	109.01	95.457	105.21	107.88	114.11	108.64	101.56	99.151	108.84	103.94	100.19	108.23	108.97	102.63	98.62	100.39	104.8	100.92	102.09
104.61	110.72	95.43	107.06	106.87	110.1	110.78	101.35	107.29	96.053	105.82	116.03	97.402	103.91	102.23	106.44	109.5	110.68	106.17	101.13	99.393	94.147	112.56	100.5	105.35	112.13	104.08	104.01	103.33	106.08	116.59	105.47	108.46	99.036	96.561	108.35	100.79	107.86	111.6	102.61	105.87	106.52	111.38	103.26	110.86	105.35	104.24	100.73	111.07	106.47
111.45	101.87	99.495	111.44	122.21	105.65	109.1	100.64	107.76	103.53	110.41	98.979	111.91	102.11	104.71	98.376	111.76	110.93	111.82	105.62	102.71	100.17	107.85	107.28	114.18	106.11	103.14	105.64	92.849	100.65	107.62	110.36	114.09	103.99	109.9	117.37	105.65	110.15	105.96	101.31	107.79	110.74	109.7	107.59	104.9	104.12	117.6	109.54	106.25	107.71
100.1	107.95	111.14	107.37	106.69	114.65	108.54	108.6	112.64	102.54	109.36	113.53	116.47	112.44	112.22	113.85	116.34	109.66	109.84	110.07	115.17	116.46	110.21	108.43	116.11	121.76	104.44	101.72	118.56	105.63	103.58	115.63	106.97	110.43	110.89	106.37	116.37	118.35	117.24	111.27	106.67	115.24	111.32	106.76	107.85	106.33	109.75	101.57	110.92	104.8
102.42	103.58	102.72	104.08	99.862	107.37	95.563	104.93	103.57	107.19	109.93	98.455	106.96	105.96	106.47	107.89	109.49	120.7	106.76	103.2	105.45	100.81	107.51	105.78	113.28	104.91	97.352	108.07	96.867	106.94	107.3	112.86	103.03	107.75	103.17	107.32	100.13	115.48	109.99	102.05	102.89	105.69	108.98	103.27	108.03	103.85	104.42	113.92	107.82	114.32
99.901	106.15	98.854	96.964	110.1	104.24	108.75	100.86	108.18	118.05	105.68	107.2	106.38	105.87	103.54	114.1	108.85	106.49	105.25	105.71	108.29	102.14	110.46	116.57	119.14	112.08	103.71	104.14	109.23	97.342	103.8	102.1	102.78	116.16	106.2	107.27	109.45	101.36	106.97	111.99	104.84	110.32	105.33	101.12	102.14	102.19	103.43	103.91	103.78	100.86
111.03	101.04	110.85	109.23	105.46	104.65	109.56	110.13	101.64	108.43	97.868	104.78	109.61	109.76	107.99	109.49	102.63	107.24	99.791	97.463	106.69	94.521	97.596	106.31	113.35	104.43	102.52	106.53	113.7	106.95	115.03	103.46	107.38	97.322	109.07	106.72	103.17	112.39	109.44	112.87	106.58	112.38	111.6	98.435	102.07	97.392	102.67	100.83	99.903	111.35
100.3	99.431	97.495	98.108	95.528	103.38	97.049	104.9	109.2	94.131	101.93	96.835	100.95	93.51	100.61	95.583	99.996	102.47	96.364	103.96	99.521	101.92	96.25	113.11	97.627	88.98	99.789	97.405	101.06	104.34	92.389	92.579	101.67	90.372	106.75	102.77	99.18	100.26	101.28	99.528	92.586	102.2	97.039	101.89	95.849	95.578	90.94	96.743	103.21	101.36
98.053	85.887	94.035	105.44	104.45	98.556	111.28	100.2	93.534	105.24	98.337	107.43	96.275	107.23	92.252	107.32	95.988	109.37	102.05	112.87	101.43	96.729	101.3	110.2	102.1	108.67	100.87	102.88	96.764	97.292	105.88	95.151	97.68	96.033	96.703	103.73	108.54	105	105.81	106.23	100.34	104.74	110.52	102.61	99.856	105.78	101.78	107.95	101.7	108.15
104.18	104.34	111.47	116.16	119.32	103.26	104.99	102.79	108.27	103.77	104.74	102.85	109.32	117.1	103.81	113.86	112.8	107.39	115.92	116.8	106.46	108.55	106.77	115.18	107.69	106.69	106.46	105.68	99.634	107.99	101.31	108.8	106.84	109.44	103.5	106.07	113.52	109.26	102.43	110.14	110.67	111.78	113.4	107.56	104.8	108.64	108.29	101.82	109.66	113.23
106.16	105.76	99.939	104.32	109.97	107.29	103.34	104.45	108.71	106.32	100.99	107.29	109.72	108	100.69	111.3	103.31	105.22	98.192	100.77	106.68	108.35	106.89	108.55	109.29	110.08	110.58	109.68	97.663	110.29	100.61	106.7	102.72	112.85	103.74	109.16	100.94	106.39	105.8	106.69	110.59	102.88	99.147	99.812	110.82	108.25	99.811	101.32	106.21	108.54
104.95	96.64	105.25	99.679	103.35	110.26	106.54	106.68	107.39	110.48	99.045	106.56	102.58	106.37	104.35	108.2	101.87	103.78	112.84	115.1	107.39	104.18	111.8	102.62	107.7	101.48	98.773	101.31	108.2	111.2	105.51	114.15	105.04	108.64	109.54	100.21	107.49	107.1	108.13	108.82	113.67	109.13	112.03	105.04	108.56	106.55	110.52	107.72	98.684	106.36
103.34	102.15	104.86	104.83	106.11	106.33	101.56	113.95	100.99	109.03	109.55	103.79	115.36	98.434	96.175	120.42	100.5	106.52	109.29	106.45	95.535	108.65	105.78	106.59	95.143	111.97	108.25	103.4	107.62	107.09	104.51	106.75	106.62	103.37	105.87	115.79	99.979	106.93	115.09	100.97	105.74	111.07	110.57	104.8	115.58	102.98	105.65	115.89	112	111.62
111.09	99.344	114.9	111.39	100.36	111.31	107.86	111.16	113.61	116.09	110.57	106.01	114.93	105.71	108.59	107.55	108.51	111.75	115.29	109.62	110.12	108.26	104.12	109.91	110.14	103.17	106.17	106.31	110.63	106.54	107.92	103.71	107.49	103.53	110.97	105.04	115.38	104.28	108.93	114.07	108.49	119.34	106.36	110.19	106.57	108.7	102.39	107.54	109.12	103.03
118.74	107.14	108.54	111.57	105.96	108.98	110.29	107.35	117.78	112.21	107.09	107.56	108.94	105.47	108.57	105.29	103.89	105.22	114.02	118.92	106.16	108	111.92	104.97	107.02	104.49	110.05	99.25	104.51	109.65	113.97	113.2	101.38	106.52	105.32	103.01	101.3	100.81	91.581	107.46	99.832	102.31	108.92	109.04	105.33	108.66	110.67	108.04	113.27	107.57
100.49	101.36	97.354	100.37	98.422	99.988	97.521	99.337	101.36	99.195	96.028	104.21	93.518	99.599	91.153	99.483	89.998	94.637	93.337	94.882	101.69	96.629	94.741	101.17	99.671	96.381	100.66	102.15	102.02	98.814	98.805	99.678	99.816	100.15	110.42	105.44	96.12	98.836	97.742	101.49	90.508	93.483	99.354	95.036	96.014	104.45	100.65	88.842	99.067	105.7
111.79	110.69	103.55	102.94	107.93	104.95	109.78	118.31	107.99	103.91	102.82	107.99	102.19	105.04	111.42	101.57	96.12	119.9	109.39	111.91	104.23	99.353	106.4	105.19	112.1	100.5	111.37	112.89	111.68	112.26	104.83	103.82	115.14	97.202	111.65	111.15	104.6	113.73	110.63	104.96	104.27	109.97	105.78	103.9	104	116.67	114.18	106.85	100.37	107.69
106.71	109.98	102.72	106.85	103.93	116.03	109.93	107.14	101.51	104.26	106.43	102.46	104.97	108.32	108.04	100.81	99.876	108.73	107.74	108.81	106.48	102.6	104.03	104.34	108.34	110.61	101.53	107.16	100.44	112.26	106.39	110.82	102.08	110.76	113.59	105.96	104.21	106.22	106.22	104.83	108.46	107.05	103.37	109.81	108.19	109.91	103.56	103.26	106.1	108.51
102.38	106.94	107.94	96.307	104.85	96.871	105.8	104.42	106.62	113.43	107.53	105.96	90.151	100.79	108.39	106.86	116.08	101.78	103.08	108.76	111.67	106.29	101.94	100.92	106.6	115.24	104.34	104.79	104.56	101.69	112.62	105.18	94.34	106.11	108.26	97.246	109.49	109.72	118.99	106.36	101.45	106.47	107.82	105.56	100.8	103.35	109.18	100.05	102.55	106.71
96.934	91.822	91.856	90.646	100.81	99.658	97.142	94.394	105.87	95.362	90.305	105.2	106.8	95.856	90.271	93.911	105.67	103.41	93.415	100.37	101.46	91.154	96.222	94.86	104.35	99.526	94.082	95.866	108.55	97.972	101.7	102.13	100.37	91.837	98.528	103.47	100.33	99.684	105.71	107.4	91.588	105.07	102.19	92.732	103.66	89.441	95.574	102.63	102.35	101.64
105.72	109.83	108.78	112.5	118.52	111.47	109.79	103.79	109.52	108.37	110.12	108.34	110.55	106.26	121.78	107.05	102.67	106.15	107.02	115.78	107.49	94.674	107.31	114.37	102.03	112.97	107.79	109.36	108.14	99.39	101.3	105.26	106.58	109.12	101.47	103.75	107.91	103.32	100.21	106.13	109.84	114.66	120.13	107.36	103.77	100.82	102.9	106.49	110.39	108.35
112.82	109.25	107.86	106.12	110.53	106.24	102.08	106.38	107.48	109.01	107.91	106.15	104.08	108.68	112.32	114.34	105.02	103.99	103.96	106.7	103.07	103.02	102.57	97.264	101.16	107.07	108.78	117.89	106.95	103.93	108.06	100.89	109.12	102.46	104.78	111.63	113.73	107.81	100.07	109.53	102.8	105.78	109.37	101.85	101.43	109.86	105.71	103.93	113.76	104.48
113.8	98.188	102.1	104.58	110.23	109.3	117.78	97.615	96.63	109.28	96.707	111.32	101.95	102.43	108.33	108.08	107.32	105.53	106.59	103.73	103.7	107.41	108.2	110.32	102.73	104.42	110.31	112.19	107.52	109.77	105.49	101.83	107.62	105.46	104.3	107.31	100.98	106.54	96.525	98.324	105.28	109.34	93.288	109.7	107.71	108.95	115.64	114.33	105	106.2
95.151	107.8	106.36	94.767	99.971	91.356	98.447	93.225	90.305	98.623	101.4	100.67	94.284	104.32	104.29	100.9	98.055	105.19	107	87.193	100.34	96.235	89.125	96.584	104.92	99.964	102.78	92.151	89.399	92.728	103.06	101.35	105.62	101.09	95.765	105.62	91.803	93.126	90.733	103.12	91.402	95.474	98.911	96.738	104.14	98.948	92.69	101.19	105.62	96.364
97.703	102.56	100.03	89.119	101.73	107.06	99.908	106.03	94.3	102.91	94.709	90.688	97.201	95.044	85.604	92.339	102	84.275	100.64	88.283	100.92	100.02	101.35	94.57	99.522	94.944	90.884	90.584	103.94	92.309	108.57	104.18	104.33	106.77	98.148	92.21	92.849	87.332	101.5	103.56	94.929	90.806	95.486	96.614	96.998	100.27	105.72	104.2	91.793	97.548
104.26	105.13	96.8	99.324	104.67	106.08	104.14	99.447	91.721	101.37	102.2	105.67	111.66	106.35	97.731	104.35	104.02	106.7	98.871	99.962	94.574	105.25	107.98	116.88	103.15	96.512	98.732	110.31	100.03	106.48	94.394	105.21	93.258	108.97	102.13	104.88	93.262	111.11	94.26	96.757	93.33	105.65	99.597	98.017	100.88	93.576	95.395	116.88	102.57	100.63
113.78	103.23	101.38	112.56	101.52	112.03	109.98	105.55	108.19	108.37	121.87	101.84	98.388	100.13	101.04	103.08	107.26	114.68	101	94.932	108.06	102.98	97.951	101.61	107.38	112.67	109.07	104.48	104.95	112.6	100.22	112.23	109.4	91.822	107.07	107.24	92.092	99.473	100.98	113.42	106.05	109.28	106.84	96.605	99.493	110.68	104.27	103.7	100.69	108.86
100.74	105.08	108.01	105.43	103.57	107.54	103.48	107.89	104.23	112.87	102.23	101.68	106.59	94.542	101.67	104.19	109.2	116.53	107.1	104.09	102.42	104.84	110.5	110.06	108.21	95.364	104.22	99.876	107.55	103.33	108.6	106	114.42	112.51	106.14	109.39	100.67	114.32	106.37	102.83	100.01	110.67	107.98	109.24	105.19	105.23	103.26	102.49	100.9	101.23
96.482	107.15	101.62	111.36	103.98	94.491	99.894	99.317	96.621	100.21	98.769	97.638	104.51	97.753	100.24	93.438	99.5	93.145	103.65	99.47	93.791	94.672	96.832	104.09	99.659	105.34	104.57	95.409	102.16	96.978	101.69	98.802	105.13	100.19	106.86	101.54	107.91	101.67	102.62	101.99	103.78	104.54	98.765	92.565	99.421	103.15	97.687	95.734	99.085	99.018
102.96	102.26	105.27	110.56	104.62	99.109	102.49	107.69	101.22	104.07	99.958	106	112.18	105.05	110.83	106.51	108.02	93.787	108.21	97.676	101.38	110.63	103.66	114.25	96.081	97.914	96.608	107.18	114.15	105.7	109.85	103.52	94.053	100.11	107.48	110.28	107.78	109.91	95.661	92.556	106.08	108.58	111.15	104.08	114.88	105.09	111.24	102.54	108.03	97.958
101.04	113.15	99.637	113.09	110.83	106.69	102.62	102.17	107.27	109.25	112.43	107.54	102.63	110.56	110.49	101.49	103.71	108.64	105.86	110.4	100.92	107.44	101.1	103.54	121.35	102.27	107.36	111.27	105.09	105.53	110.69	104.64	103.27	110.22	107.22	105.46	101.8	105.51	100.82	107.36	105.74	106.99	112.38	108.8	99.761	103.63	109.67	107.51	109.42	112.29
106.58	98.958	102.78	102.96	110.96	112.05	104.51	102.98	111.36	105.24	108.38	108.58	93.128	96.225	107.32	113.75	103.92	97.282	107.51	103.02	101.3	96.723	106.8	105.76	110.75	109.29	112.77	101.3	107.79	110.81	110.31	100.8	107.87	101.15	101.73	100.45	99.049	105.86	107.5	105.55	108.8	98.756	100.05	109.51	102.6	106.49	104.29	104.11	117.6	106.74
104.73	108.86	113.64	103.52	113.14	129.29	111.5	117.72	99.724	107.73	110.1	120.32	114.2	115.54	115.52	114.79	117.31	98.524	104.99	100.35	113.88	111.34	104.92	118.01	111.17	108.43	102.93	102.88	108.64	109.28	120.62	104.21	99.686	105.39	113.64	110.74	110.55	107.41	122.81	115.19	111.06	105.51	106.77	116.3	103.1	115.4	109.03	115.13	112.64	108.66
102.12	103.85	108.77	105.93	103.31	110.96	114.16	108.22	109.48	110.59	104.84	108.61	99.639	103.22	105.82	109.96	103.45	106.09	98.86	119.73	117.05	108.89	98.976	96.289	108.9	107.39	108.28	109.26	101.84	112.14	107.42	93.467	109.82	108.47	107.44	110.41	104.32	113.95	101.7	99.983	109.75	118.06	110.97	102.08	114.9	116.82	105.75	111.49	112.79	105.82
110.68	108.54	100.69	106.7	99.487	106.1	109.36	103.21	103.91	102.99	111.93	104	106.97	110.81	109.77	105.55	107.68	110.54	97.402	97.306	109.2	107.18	109.77	112.35	106.34	105.03	106.02	120.09	102.64	105.71	107.03	107.39	103.29	106.27	106.37	114.67	103.44	102.36	108.53	111.75	110.12	104.81	104.4	105.08	103.36	104.62	102.08	101.88	109.8	97.721
103.92	109.78	107.72	106.81	106.34	106.78	111.46	109.89	103.56	102.37	99.237	103.56	109.28	110.39	105.51	109.02	97.656	106.58	106	104.42	116.45	109.66	106.86	101.31	107.56	109.28	104.63	111.43	107.5	107.53	109.32	103.61	103.05	103.04	108.47	103.65	107.72	107.99	108.17	115.64	106.2	108.61	111.66	103.31	105.87	101.02	106.42	109.33	109.11	114.6
101.83	100.46	99.499	93.977	99.572	97.399	100.37	100.91	94.902	96.791	97.467	103.56	96.528	98.592	111.31	96.345	100.33	94.467	97.138	108.21	103.68	101.72	101.14	98.252	91.377	101.74	106.12	95.188	106.15	99.712	99.444	101.11	102.55	97.029	97.898	105.86	102.89	100.32	102.43	97.92	102.22	96.244	107.17	87.631	100.3	98.325	101.11	100.16	101.36	97.319
89.723	102.53	97.415	102.34	101.37	100.3	95.631	91.774	106.83	109.78	82.601	88.567	101.82	93.378	98.049	97.939	102.21	91.367	107.77	95.758	105.35	95.744	100.71	96.385	108.95	97.832	89.971	99.349	104.36	98.462	98.42	94.005	100.84	94.588	96.549	99.24	98.04	99.491	101.36	97.87	99.24	102.32	101.34	86.232	103.63	105.45	99.969	105.17	101.38	106.25
111.62	108.52	107.82	104.99	107.55	107.07	100.18	112.97	106.73	105.86	106.89	108.03	110.43	104.42	102.02	107.4	110.65	110	104.46	114.2	102.78	108.23	106.12	115.39	103.45	118.8	109.61	107.11	104.4	110.81	109.44	110.68	105.34	110.51	106.07	107.63	101.78	108.53	114.02	102.61	105.03	108.4	106.81	98.042	104.58	104.55	102.22	109.47	106.58	114.94
105.61	101.14	97.971	109.85	95.813	106.98	106.1	112.19	110.1	106.3	101.23	107.53	102.81	114.74	105.69	114.29	116.71	98.987	103.54	103.61	102.92	109.36	108.47	108.36	104.89	101.64	111.71	100.73	109.26	97.715	108.26	111.01	106.56	112.73	105.52	108.7	104.18	103.81	98.735	102.07	98.923	99.691	102.97	104.41	108.02	105.2	104.19	100.93	101.93	106.38
105.46	107.48	112.37	103.55	101.06	102.35	104.03	107.56	112.52	119.14	105.97	101.41	103.3	107.04	102.75	107.65	105.11	114.56	115.05	107.78	104.62	108.23	109.94	99.34	104.61	103.73	107	107.73	107.28	105.63	112.56	102.94	105.16	117.37	104.73	111.46	106.07	104.31	104.39	111.01	96.199	113.95	102.42	107.15	102.66	114.46	106.74	100.99	103.74	111.2
106.18	98.079	110.7	104.39	103.9	105.72	103.26	113.81	104.98	105.54	102.49	103.61	106.86	106	104.29	105.74	105.35	108.45	106.4	107.27	110.23	99.681	109.78	104.67	103.08	93.877	111.83	108.52	103.7	110.13	110.9	107.13	102.99	106.62	102.92	103.71	105.57	112.89	103.51	107.96	97.82	100.29	109.31	103.18	110.43	98.878	99.461	96.821	102.86	110
109.26	105.67	104.18	112.34	102	113.37	114.13	98.017	107.44	113.25	116.97	97.472	99.964	109.86	103.87	97.02	107.24	105.26	96.916	108.86	111.72	106.56	105.84	108.7	104.59	98.113	111.06	101.63	108.11	100.68	107.26	104.59	90.902	98.122	103.56	101.44	102.27	101.16	99.414	107.17	108.07	90.203	101.42	107.88	112.9	106.95	106.64	107.3	113.61	103.38
104.67	103.65	109.72	116.37	107.45	107.54	117.34	105.39	111.81	112.52	113	100.36	111.43	98.073	102.58	102.29	117	113.19	108.59	105.37	108.29	103.71	105.61	104.27	114.13	105.13	103.28	108.73	109.02	112.59	118.31	106.83	112.23	115.55	106.73	107.77	108.76	116.3	110.95	106.44	113.46	100.73	107.14	111.83	108.41	112.39	113.32	112.91	103.93	110.96
95.053	108.63	108.19	115.3	110.89	107.43	113.1	108.37	109.02	108.49	97.519	105.42	111.83	99.107	105.12	108.21	108.54	112.75	114.52	98.297	107.57	102.47	108.41	106.13	111.99	104.66	112.64	110.56	112.65	107.95	97.475	109.35	109.57	111.7	109.67	109.2	106.15	114.04	105.09	113.54	98.567	105.25	99.423	109.9	110.62	105.87	114.41	114.89	104.03	115.38
99.38	92.724	90.604	92.92	97.222	103.8	92.299	94.714	94.426	104.57	99.742	90.819	95.49	97.39	92.722	99.333	108.14	103.94	92.453	108.13	93.593	98.058	97.379	94.596	95.529	97.072	90.583	96.048	101.96	93.824	95.203	100.04	100.38	97.309	103.8	97.519	96.145	94.071	89.586	87.689	97.368	101.24	94.576	101.74	100.25	101.42	104.01	94.356	93.266	99.212
105.67	106.99	109.16	104.23	112.7	109.16	108.71	103.89	111.35	110.24	100.31	104.23	107.73	105.39	101.71	106.16	104.02	116.41	105.02	110.59	104.49	108.48	104.37	108.95	103.52	102.55	103.09	100.13	101.84	107.07	97.967	107.71	114.62	104.6	107.02	113.31	115.92	107.15	113.79	100	105.16	112.08	113.12	114.19	110.14	99.935	106.52	102.5	101.09	104.93
111.54	113.65	98.199	108.58	100.41	111.35	106.15	105.71	101.3	101.75	113.07	112.11	103.44	102.72	111.33	104.49	110.96	101.32	107.91	109.45	99.95	108.98	104.23	103.01	103.49	105.84	110.37	109.08	101.11	107.79	104.36	101.33	118.68	112.74	107.7	104.26	104.1	104.42	105.5	105.24	111.03	101.15	103.39	105.53	103.86	104.48	105.95	111.01	95.432	109.19
103.65	115.39	104.46	107.71	102.39	109.02	107.86	110.06	110.49	100.09	105.65	103.79	103.28	109.52	113.91	97.676	106.27	111.48	112.83	102.05	107.09	100.41	99.101	109.3	100.35	110.63	109.22	108.4	117.94	116.99	101.39	102.14	112.2	110.35	105.8	107.59	115.2	113.55	105.57	96.831	101.16	104.5	105.21	108.24	110.67	104.6	115.36	106.77	106.45	110.69
100.47	95.45	96.535	101.72	85.806	99.197	97.191	95.557	102.45	106.29	94.833	90.205	95.961	105.29	101.87	92.028	101.73	94.748	103.18	100.53	95.931	99.299	92.003	99.629	102.3	100.62	102.78	92.526	100.94	102.01	101.12	92.46	97.049	92.338	91.837	103.36	101.49	92.62	92.247	93.964	97.093	96.047	101.82	103.5	102.62	98.591	103.76	97.366	95.887	96.484
101.62	103.05	106.91	96.857	95.575	93.145	95.82	95.534	101.86	90.779	90.716	101.87	108.63	94.709	95.16	93.602	99.52	99.059	108.24	96.945	99.495	103.69	96.674	89.345	96.716	104.66	90.657	108.11	90.79	95.718	104.37	108.6	91.122	89.259	95.407	85.423	103.62	99.307	103.07	100.05	95.27	99.59	102.11	92.46	100.5	93.901	97.956	94.687	93.761	91.974
113.89	108.77	102.73	112.09	105.98	97.629	112.62	108.61	115.49	102.84	104.16	109.89	108.89	112.9	110.69	114.27	109.48	112.34	103.66	110.03	100.71	110.44	113	110.91	116.26	113.49	112.33	106.74	110.51	111.45	119.29	103.86	116.57	112.8	121.24	107.68	110.06	111.65	117.32	112.14	115.9	103.06	109.52	108.82	112.95	114	100.51	110.3	119.66	110.67
104.88	114.23	109.88	102.04	111.48	110.18	101.17	110.02	109.53	117.51	108.12	105.66	106.65	106.37	101.59	111.68	113.53	108.97	104.04	97.267	109.78	117.62	103.58	108.79	104.07	99.216	111.69	113.35	104.21	116.75	104.14	110.13	111.82	111.01	105.14	107.46	111.23	112.9	98.975	112.79	107.14	108.15	102.06	109.43	103.67	116.26	99.343	104.48	101.15	111.35
106.26	104.47	98.847	113.72	105.7	98.059	106.87	102.68	105.85	105.71	102.61	100.74	96.097	96.672	96.948	107.05	107.1	105.79	108.39	110.38	105	100.61	104.87	101.36	105.16	100.89	105.81	101.68	99.217	101.92	95.914	100.83	108.01	107.94	101.7	100.99	108.92	102.59	103.23	101.51	98.505	104.48	114	101.64	108.17	105.65	106.82	108.34	98.801	111.6
117.98	107.24	107.47	116.2	105.81	108.48	108.04	107.08	115.88	99.778	111.79	107.34	107.92	98.646	109.62	109.39	103.71	105.55	113.43	100.35	113.25	109.43	111.55	113.39	110.67	106.04	117.29	115	108.89	103.85	106.09	110.28	108.76	108.03	110.18	108.29	114.45	104.06	100.22	102.93	107.88	113.09	109.44	114.83	107.93	102.17	112.15	112.7	113.21	112.11
105.33	103.78	106.06	117.06	106.71	111.11	99.895	99.631	98.099	105.49	103.29	101.93	103.03	115.66	109.38	103.48	108.36	107.62	111.28	107.52	107.07	113.3	100.68	105.38	94.08	105.06	101.36	107.29	112.2	102.41	104.25	112.5	109.68	116.59	104.66	108.71	98.698	101.66	110.22	101.38	107.1	110.78	110.72	105.53	104.42	109.29	106.94	108.22	101.12	111.63
93.226	96.21	96.994	108.75	104.77	92.262	101.51	97.453	104.11	101.93	96.871	96.82	105.38	98.21	107.27	100.87	104.64	100.5	91.059	102.04	100.22	107.47	111.73	101.77	102.79	107.51	100.09	103.9	93.489	103.07	102.24	96.424	90.57	99.573	104.82	101.63	90.794	105.24	102.96	100.29	96.365	103.91	107.35	103.74	93.719	102.46	93.102	96.076	95.378	98.42
[truncated: 400 more rows]
[truncated: 150 more columns]
