# Supplementary material for: Genetic dissection of main and epistatic effects of QTL based on augmented triple test cross design
Source: PLoS One. 2017 Dec 14;12(12):e0189054. doi: 10.1371/journal.pone.0189054 (PMC5730204; doi:10.1371/journal.pone.0189054)
Supplement: S10 Supporting Information — (ZIP) [file pone.0189054.s010.zip › z6_1550_0.5_10.csv]

111.51	106.72	109.31	106.53	108.65	107.72	107.89	108.92	108.74	109.3	111.47	109.24	109.61	107.67	108.8	107.35	105.02	111.99	103.99	108.84	107.82	106.41	113.46	107.15	108.09	106.03	107.84	108.24	111.07	109.91	107.47	108.46	107.77	105.35	110.31	105.9	110.5	112.96	108.69	106.72	111.57	107.71	109.01	109.4	109.32	107.01	108.31	109.39	106.65	110.53
107.06	106.11	106.23	106.76	104.49	107.36	108.47	106.54	105.46	105.59	107.41	111.04	105.85	103.59	107.83	106.41	105.41	105.97	105.62	104.2	103.89	103.73	103.7	104.92	107.94	106.95	106.09	104.6	107.4	104.05	105.43	106.27	105.15	104.98	108.28	105.15	108.28	106.47	108.69	107.88	108.16	105.71	107.3	109.36	105.6	106.15	107.75	107.83	107.58	102.53
103.91	105.53	104.69	106.26	104.55	106.78	105.38	106.36	104.08	107.94	105.34	105.93	100.59	105.34	105.2	105.01	101.43	105.56	108.03	103.79	107.59	104.4	106.77	107.64	103.05	106.28	107.75	102.83	108.22	106.7	106.83	106.48	103.44	107.64	105.38	106.32	106.49	105.61	105.57	105.81	103.34	107.32	105.7	105.18	108.36	105.3	104.56	102.94	108.37	102.78
102.14	103.96	103.43	104.78	103.33	105.96	104.48	102.93	102.04	102.84	100.53	105.17	102.02	104.71	103.02	101.73	105.56	103.41	102.35	101.05	103.31	103.62	102.87	103.95	101.51	100.85	101.95	104.54	107.1	100.65	100.25	106.2	106.04	103.14	100.8	98.513	103.74	101.63	104.41	105.3	104.37	105.61	102.7	103.27	102.09	103.86	99.729	103.47	102.94	100.34
105.35	106.79	108.6	107.02	103.28	106.08	103.89	104.72	105.09	107.36	103.74	105.78	106.78	105.78	102.7	106.21	106.11	106.63	106.65	104.42	104.3	104.09	106.39	107.96	105.32	107.9	105.67	104.84	108.71	104.25	102.2	103.19	103.32	106.91	104.56	106.37	106.76	104.18	106.67	105.12	108.03	106.63	105.13	104.12	105.44	102.76	107.57	107.76	108.49	103.58
99.422	101.35	95.226	99.916	99.845	101.46	102.91	99.778	101.66	99.017	98.961	99.222	98.492	101.68	96.875	98.752	97.97	100.67	100.35	98.374	101.32	100.71	97.204	100.04	98.233	98.303	96.015	101.49	99.944	100.67	102.17	98.789	100.85	103.03	97.565	101.56	96.894	101.27	98.313	98.6	99.733	99.537	102.34	100.82	102.57	100.06	100.61	98.458	100.46	100.13
104.8	107.71	108.42	106.9	102.55	105.06	108.23	108.54	105.61	107.51	104.64	105.13	103.74	105.42	107.77	108.02	105.5	104.89	108.4	104.23	106.52	103.77	108.31	103.64	106.68	104.97	103.29	104.22	106.51	103.39	103.8	105.75	105.53	107.67	106.27	106.55	104.25	106.8	107.9	106.69	103.54	106.04	104.17	100.93	108.89	103.16	106.13	106.26	104.03	104.5
104.9	105.68	109.51	103.19	104.43	103.53	109.33	100.97	103.86	104.34	105.32	103.64	103.01	105.42	104.13	104.26	104.73	104.8	106.3	107.31	107.71	106.26	103.06	105.65	105.95	106.47	106.94	104.68	105.13	103.82	107.01	104.25	108.68	107.11	104.88	105.1	103.95	104.64	101.46	109.53	103.34	107.27	108.98	105.52	105.23	104.64	105.24	106.99	104.66	108.15
106.84	109.82	106.76	103.19	105.13	109.04	106.1	108.33	106.78	103.71	105.58	107.78	105.99	105.43	107.35	106.26	106.45	108.54	105.9	105.46	106.6	108.34	105.89	105.77	104.99	105.61	104.89	107.79	105.16	103.97	103.73	107.54	110.43	106.62	107.87	106.45	105.02	105.79	105	109.7	106.13	104.69	104.63	107.66	106.49	103.28	107.7	106.27	105.23	105.69
96.2	101.33	98.033	98.188	96.743	99.425	97.248	99.456	98.664	97.364	100.59	98.241	99.614	100.29	97.642	97.554	101.14	99.515	102.79	99.073	97.884	96.874	99.112	98.018	99.602	98.772	96.964	98.686	98.312	99.021	96.314	99.694	98.614	98.644	98.996	96.337	98.2	99.281	96.941	98.268	99.708	101.34	100.43	99.261	100.9	99.586	100.41	101.29	99.807	101.72
96.812	98.809	99.109	97.349	95.83	97.547	99.127	96.071	97.177	95.134	96.552	98.276	97.21	97.213	95.791	97.075	98.31	92.987	97.761	98.608	97.738	98.652	98.913	98.163	99.652	99.29	96.796	96.313	96.92	97.147	96.919	97.878	99.871	96.087	98.588	99.817	98.417	99.258	96.7	97.105	96.655	98.316	97.736	98.414	100.53	98.5	102.15	96.457	96.287	95.533
98.338	97.733	97.785	97.491	98.562	99.594	96.495	97.966	96.613	101.46	100.94	101.38	99.315	99.647	100.98	99.512	100.3	95.802	97.77	100.26	98.707	99.202	98.267	98.761	97.478	98.751	95.458	97.781	101.15	95.953	99.715	97.741	98.84	97.758	99.943	102.92	99.767	97.646	98.983	97.804	99.324	98.623	98.348	99.431	100.15	96.656	96.986	97.188	98.998	99.37
105.82	107.88	107.66	108.38	106.61	105.08	107.45	107.89	104.67	105.59	105.52	103.94	102.68	105.51	102.6	104.46	103.68	107.2	106.37	109.79	104.83	103.95	105.53	106.3	107.93	101.74	105.09	104.35	104.95	102.95	107.02	103.36	106.39	106.01	101.21	103.77	105.54	106.3	105.02	104.33	107.05	105.88	103.79	106.79	108.39	105.94	106.86	105.47	107.11	104.41
100.75	100.47	99.975	99.848	103.1	99.718	97.481	102.72	103.79	102.5	99.394	102.83	100.4	101.88	98.684	99.007	101.88	101.51	99.108	95.86	100.38	99.057	103.27	103.71	103.36	100.49	100.98	97.705	99.352	99.082	99.003	100.15	100.04	101.07	100.45	102.45	97.692	100.61	100.74	99.992	99.975	98.824	98.776	95.268	98.044	103.44	98.899	100.61	103.9	100.15
100.48	102.75	99.224	101.08	99.218	100.84	99.679	100.28	99.302	103.53	99.924	100.77	102.04	100.96	101.63	100.96	100.98	98.344	98.901	100.34	101	100.57	102.76	98.341	102.16	99.522	100.21	100.1	99.611	100.41	99.191	101.03	102.75	99.463	100.74	101.36	98.736	101.82	104.64	102.43	99.925	102.26	97.845	96.204	102.15	98.098	102.1	98.932	101.27	98.197
101.03	104.2	101.07	101.03	99.903	102.2	100.08	98.9	100.2	98.612	101.14	100.31	100.18	98.164	104.41	102.91	98.831	101.01	99.738	101.39	100.03	99.354	104.46	103.03	100.78	99.53	99.598	96.719	101.23	100.69	100	98.695	100.28	104.12	100.69	101.12	100.57	101.27	99.484	100.56	104.72	99.41	96.536	99.186	100.15	100.23	102.07	99.928	98.931	100.26
108.78	110.75	108.78	106.95	108.36	108.46	107.72	109.29	107.86	104.85	109.86	108.08	106.68	107.98	105.46	108.91	106.07	112.45	107.4	105.9	107.59	109.58	106.37	106.95	108.73	110.65	112.14	109.2	106.8	108.44	109.17	109.12	106.78	109.02	106.99	107.84	108.69	107.52	109.29	108.42	108.28	110.43	107.78	107.65	104.51	106.34	107.68	108.8	106.8	107.04
108.22	113.19	109.47	107.16	110.92	107.53	107.88	106.6	106.2	105.43	108.05	109.89	107.92	107.23	108.91	108.91	106.5	108.32	105.73	108.51	107.8	109.1	110.75	108.98	108.42	108.72	110.02	107.29	109.15	107.3	109.72	110.46	108.76	106.56	107.52	108.18	109.47	107.74	108.96	106.74	106.79	108	110.66	105.83	108.88	106.8	108.06	110.93	107.76	108.72
106.31	105.52	107.16	107.63	107.9	106.39	107.12	105.67	108.09	105.93	103.48	105.19	105.17	105.45	107.92	108.03	104.36	107.68	102.08	105.09	106.16	106.02	107.04	106.4	105.18	107.18	108.16	105.18	106.87	107.12	106.81	109.89	103.12	105.37	105.43	105.05	107.59	108.74	105.73	104.89	104.5	105.04	105.56	104.43	102.09	105.17	105.8	106.32	106.85	107.65
105.52	104.31	106.31	105.96	105.59	107.66	107.37	103.79	106.78	108.36	105.47	104.89	105.62	103.93	106.03	108.58	103	106.46	106.81	105.67	106.88	108.25	104.94	106.08	105.1	108.35	108.29	108.71	102.8	105.66	107	103.58	101.71	108.34	104.73	105.55	107.02	107.71	104.12	107.72	107.33	108.61	107.04	107.05	108.02	104.37	107.88	107.25	103.44	107.64
98.899	95.452	101.76	98.675	100.01	95.806	101.54	98.78	97.923	100.73	100.76	98.713	98.838	98.369	100.31	96.851	96.669	102.22	98.495	99.518	98.177	97.555	97.426	98.179	97.894	96.647	99.808	100.33	96.784	99.638	100.56	99.054	94.562	99.864	99.212	95.643	100.9	98.078	100.05	97.294	100.87	100.31	98.063	99.01	98.473	94.746	99.168	97.173	98.63	96.35
103.96	106.17	104.72	106.23	105.63	104.9	102.96	104.03	104.61	105.94	106.6	105.6	106.32	103.81	105.63	103.38	105.22	106.44	104.67	108.95	105.87	106.87	106.31	105.14	104.79	105.6	105.38	103.22	104.68	103.26	104.36	107.17	107.55	105.9	108.77	106.18	107.66	106.57	105.27	105.37	106.76	108.06	104.69	106.99	106.06	105.43	111.96	105.05	105.11	107.74
108.11	108.11	106.22	111.8	109.97	110.64	107.8	106.24	106.58	108.76	111.55	106.89	107.36	109.53	112.22	104.79	107.45	108.33	107.9	110.1	105.51	107.35	105.75	106.11	110.62	109	106.27	106.68	108.31	107.58	109.48	108.14	110.19	106.77	107.01	109.98	109.98	107.59	105.25	106.18	107.5	106.72	107.73	110.56	111.18	111.19	110.1	108.46	106.75	106.88
107.1	108.04	106.47	109.24	106.19	107.24	106.65	106.05	107.42	108.99	106.02	109.42	109	106.52	108.49	107.89	108.36	110.8	106.99	106.66	107.92	106.89	109.89	106.21	107.25	108.25	106.54	106.62	105.96	106.79	106.81	108.42	109.16	108.58	108.71	104.61	107.56	106.76	107.51	108.35	108.71	110.03	106.99	108.93	110.51	107.21	109.53	109.96	104.96	108.06
100.23	97.927	101.04	98.537	96.608	101.34	100.21	101.19	103.15	100.38	101	99.678	101.34	95.837	97.643	98.221	101.2	100.09	100.72	100.82	100.81	101.37	99.296	102.54	100.62	96.764	97.546	98.503	103.19	102.14	100.71	102.11	101.2	101.61	102.21	99.2	100.51	102.39	99.335	99.232	99.992	98.716	101.54	100.7	99.508	100.85	101.08	98.914	103.22	101.54
106.71	105.69	104.37	104.88	108.34	104.64	106.79	107.66	103.91	106.54	102.54	106.09	106.08	107.5	106.22	107.37	102.74	107.5	103.16	103.78	108.66	108.52	106.46	109.78	106.85	105.91	107.67	108.47	104.29	106.84	105.86	105.25	105.05	105.33	105.36	104.52	103.33	104.99	105.5	106.63	103.78	106.48	106.49	105.89	104.88	104.53	106.04	103.4	104.18	104.15
107.29	106.21	107.19	103.99	105.24	105.46	107.43	107.25	104.13	109.65	104.64	105.46	103.85	105.38	107.69	105.52	103	109.04	106.26	104.15	105.98	108.06	106.72	106.4	105.87	103.48	104.3	109.07	100.49	108.77	107.03	104.99	104.67	105.99	103.17	105.28	108.26	104.74	106.13	106.26	106.2	109.04	104.79	106.2	108.34	105.48	106.4	108.1	107.7	108.97
97.187	99.989	99.624	98.55	95.406	97.71	98.116	95.522	99.286	97.574	99.554	99.745	98.868	100.1	98.09	93.87	99.516	96.455	99.676	98.89	97.92	101.53	99.913	95.946	96.151	95.565	95.249	96.331	99.754	98.046	98.386	99.289	100.06	93.787	96.244	96.88	98.384	94.187	97.64	98.864	99.145	98.343	99.595	101.84	100.55	97.587	98.863	96.307	96.82	97.136
107.33	106.63	106.4	107.29	104.71	107.45	108.09	103.25	107.5	108.2	105.17	105.85	104.27	105.78	106.19	107.68	108.74	104.07	109.44	106.63	106.49	104.35	108.85	103.8	108.31	108.59	104.81	107.67	105.83	106.39	104.89	107.4	105.39	107.87	106.52	104.64	107.75	103.49	107.14	106.93	103.26	105.3	107.48	103.22	109.19	103.23	105	106.1	107.06	106.99
99.308	97.602	101.94	100.54	97.934	98.354	100.81	99.466	98.262	97.407	99.796	100.36	100.32	97.914	98.395	94.738	96.399	95.118	98.439	97.31	98.703	102.1	99.155	99.65	95.611	97.33	100.17	97.651	98.051	100.4	100.69	97.318	100.33	101.33	99.023	99.672	100.62	97.508	100.79	100.42	96.139	100.09	98.921	95.683	97.477	97.31	98.472	98.369	100.18	99.795
104.25	108.43	105.25	106.82	105.38	106.98	105.83	107.25	103.7	107.12	107.72	105.83	106.31	104.05	106.76	104.16	104.89	106.52	104.54	106.88	106.1	107.24	108.94	108.35	104.57	107.54	105.52	101.55	106.52	102.94	104.76	106.1	103.53	104.93	104.5	108.56	103.17	103.56	105.56	104.39	102.34	104.99	108.59	106.32	104.18	104.24	105.26	103.14	106.79	105.5
100.21	102.08	96.026	96.868	100.44	100.02	97.161	99.243	99.988	97.041	97.21	96.848	95.872	100.59	100.64	95.988	99.014	94.87	96.357	98.71	99.019	96.9	100.6	96.514	97.852	98.421	99.608	101.09	97.102	99.186	99.762	99.236	100.39	100.42	100.3	104.01	100.29	97.999	99.893	99.039	99.204	98.954	97.409	98.522	99.844	99.289	98.746	98.382	98.721	95.674
105.32	107.1	105.42	106.69	103.72	104.74	105.14	108.36	104.66	104.63	108.39	103.55	105.55	105.87	104.08	104.87	105.34	106.73	100.16	105.92	107.71	104.75	105.68	103.88	106.17	102.4	106.46	104.41	104.12	109.62	104.9	109.04	102.73	105.51	105.52	104.52	103.84	106.31	107.25	103.59	106.45	108.67	104.25	106.46	104.95	108.01	107.03	104.58	107.18	105.05
109.86	107	108.99	110.56	106.77	106.16	106.15	107.34	107.96	108.02	105.91	107.08	110.63	111.01	107.83	104.69	110.93	106.47	107.7	106.84	108.47	110.06	106.59	109.28	105.14	105.66	108.56	105.72	108.62	108.21	107	110.08	107.81	107.48	110.09	107.09	107.3	107.09	103.85	107.57	106.4	109.06	107.78	107.35	105.75	111.62	108.68	108.02	109.08	106.87
106.12	107.98	107.15	107.41	105	105.53	103.93	106.27	107.64	108.18	105.93	107.77	106.59	103.46	108.76	102.31	104.92	104.53	105.31	106.41	104.29	107.24	102.76	106.99	105.29	106.78	104.18	107.45	109.22	103.15	106.18	108.39	105.31	105.09	105.48	104.89	102.67	106.68	103.24	105.59	102.87	106.17	103.71	105.15	107.37	106.07	108.99	103.22	108.03	106.47
106.4	103.06	105.42	103.29	104.41	105.53	105.86	104.19	103.9	103.31	106.22	103.83	103.77	105.91	106.37	104.74	105.89	103.24	107.03	106.89	105.27	101.27	107.79	107.43	105.86	106.57	106.92	106.82	103.9	104.34	104.41	105.49	106.36	100.37	106.46	105.5	106.89	107.06	106.11	106.74	104.65	102.78	108.02	109	104.7	106.55	103.24	103.52	106.07	106.18
109.54	107.12	108.28	105.03	104.94	107.86	105.21	106.48	105.98	106.78	106.43	106.25	109.07	105.25	108.54	106.12	107.06	109.8	104.63	107.39	104.97	106.13	104.52	105.33	108.65	106.52	107.33	107.48	107.07	107.36	106.84	106.43	104.19	102.74	107.45	107.39	104.78	108.6	103.98	106.44	109.34	107.33	106.94	104.93	106.25	107.63	107.68	104.74	108.37	108.66
108.48	108.19	108.05	110.01	109.56	109.72	105.8	109.33	107.54	107.55	109.82	107.96	109.83	109.23	108.82	108.72	107.48	110.52	107.06	105.66	109.79	110.93	105.2	107.12	109.26	108.21	107.91	108.51	107.97	107.79	106.08	105.32	107.49	109.29	107.36	109.06	107.56	107.14	108.97	107.02	108.18	110.47	106.86	107.35	103.55	110.84	107.16	111.99	108.03	106.81
98.362	97.211	99.026	99.499	98.775	101.3	98.227	96.524	97.012	99.457	97.471	100.25	98.247	95.708	100.41	99.682	99.492	98.388	99.862	98.972	103.7	97.593	99.954	98.045	99.725	100.14	98.149	97.541	98.728	98.264	98.371	97.724	99.127	100.08	100.25	98.57	98.348	96.933	97.874	96.841	97	99.388	101.12	99.683	95.895	98.702	97.639	96.424	100.06	99.486
96.108	98.762	101.24	100.52	97.733	100.53	98.76	98.417	100.12	98.092	97.19	100.73	95.274	97.448	94.659	94.531	94.824	100.26	96.179	97.664	97.274	101.02	96.989	100.46	98.32	95.878	96.195	98.83	97.833	96.879	99.251	94.562	95.984	98.114	96.896	98.932	97.144	97.552	101.05	98.348	98.762	97.324	98.63	97.1	95.557	97.68	94.058	97.205	97.197	98.766
99.432	96.84	98.428	100.18	101.91	101.68	96.248	96.94	99.482	95.688	98.553	101.29	98.714	98.963	97.906	99.34	100.53	99.779	101.32	99.275	99.34	100.39	100.5	98.043	99.232	97.773	98.911	100.15	99.375	97.473	99.791	98.574	98.272	99.863	101.03	96.288	100.51	101.89	99.705	99.269	100.24	100.7	101.2	99.284	98.878	99.258	97.981	98.999	99.542	98.312
109.7	104.48	107	110.04	105.98	108.3	104.99	110.58	108.74	107.39	108.4	108.06	111.16	110.44	108.41	106.98	103.03	105.8	109.39	109.12	110.6	108.9	108.85	109.01	107.36	104.88	106.16	107.85	110.55	107.94	109.75	108.41	108.96	107.76	106.09	107.97	108.22	109.49	108.23	105.98	109.18	107.87	107.18	107.43	106.14	110.07	106.27	105.86	108.89	110.27
106.51	106.05	108.43	106.8	108.57	109.11	109.84	107.09	106.85	104.51	108.42	107.46	107.77	107.37	107.75	105.38	108.6	110	108.58	106.53	110.23	106.24	108.2	110.34	107.34	108.04	107.84	107.8	106.54	106.82	109.59	106.64	109.42	105.23	105.03	106.32	111.51	109.4	107.03	109.18	106.66	103.9	107.33	106.86	111.07	105.24	108.21	109.71	107.97	104.07
106.83	107.34	106.38	108.75	109.55	107.29	106.29	107.78	107.28	104.36	104.91	107.39	108.69	107.66	105.04	106.2	106.52	107.97	108.25	107.55	104.65	104.55	104.25	108.63	107.18	103.01	105.47	104.88	105.11	106.77	106.53	105.72	102.71	107.7	106.13	106.24	106.81	107.7	107.71	106.18	107.04	107.3	109.89	107.19	108.38	108.04	107.85	104.62	107.63	106.19
107.62	108.24	107.81	101.02	102.47	107.47	104.06	104.65	106.07	106.95	102.97	106.51	106.26	102.91	105.67	105.51	103.19	107.37	105.2	104.93	105.11	107.67	107.19	108.74	106.31	104.79	106.31	105.34	107.3	105.67	106.03	104.44	106.18	105.69	105.32	107.49	99.783	103.54	105.09	106.75	105.74	100.54	103.55	104.12	105.16	108.36	103.1	104.62	104.09	106.71
97.545	98.184	98.684	96.421	98.715	95.332	97.683	94.218	100.1	97.857	97.691	100.03	97.847	97.231	99.333	101.18	99.445	96.407	95.85	96.478	97.866	96.498	94.434	100.41	97.995	97.383	97.8	100.58	97.049	98.425	100.01	98.709	98.77	98.659	96.301	94.969	97.991	97.167	96.067	95.461	98.007	96.911	97.968	97.508	100.93	99.139	97.569	99.317	100.84	99.639
106.67	105.95	108.08	104.05	105.14	105	105.15	104.73	107.03	107.8	105.49	103.63	104.65	103	105.11	105.82	105.16	105.52	107.88	101.1	103.57	106.56	103.77	106.43	105.97	107.21	106.74	106.99	104.99	107.31	107.75	103.67	104.29	104.24	103.56	107.08	107.34	105.52	104.99	105.95	103.3	105.39	106.77	106.72	105.01	106.41	105.02	106.05	105.31	106.57
98.58	97.21	96.4	99.464	98.676	97.931	93.298	100.41	95.848	97.596	95.915	99.545	96.969	99.43	96.761	99.072	96.595	95.767	100.05	100.93	94.959	100.33	98.833	98.14	100.31	96.978	97.152	96.84	95.628	98.067	96.687	99.444	96.818	96.27	98.353	97.419	97.073	96.387	97.453	99.549	96.96	97.085	98.133	99.503	99.619	98.535	97.543	97.297	98.166	96.894
108.46	108.58	107.47	108.74	108.31	109.09	105.82	106.08	106.44	108.35	107.65	107.42	107.92	109.08	105.83	106.67	106.94	108.07	107.43	110.43	109.14	107.11	107.87	110.22	105.55	110.29	107.97	109.94	111.54	105.64	108.89	107.69	104.31	106.96	105.63	108.29	106.39	107.05	109.69	106.28	107.08	107.19	108.3	105.69	110.14	109.74	104.54	108.12	108.06	105.87
101.26	100.15	97.28	99.698	98.666	99.717	100.4	100.62	101.59	100.44	98.766	100.52	103.78	97.242	98.164	101.05	97.756	97.818	100.15	102.19	101.38	102.58	100.74	101.32	99.236	102.4	101	99.097	98.35	101.73	102.49	103.6	99.175	101.35	99.96	98.964	97.857	99.256	102.2	97.686	103.43	100.14	100.22	101.91	99.504	97.826	101.57	99.263	99.617	101.9
109.12	109.66	107.59	108.65	109.21	103.93	107.7	107.33	106.53	109.64	105.42	110.69	107.79	108.73	107.09	111.28	107.64	107.17	107.51	107.79	108.77	108.3	106.21	109.28	110.27	107.44	107.8	109.62	109.35	109.37	107.58	107.02	105.46	106.88	107.31	106.44	107.08	108.57	107.24	106.22	107.48	109.88	105.16	108.88	105.03	105.96	106.61	109.95	108.32	106.41
105.9	107.33	106.69	106.72	109.42	105.62	106.92	107.42	106.91	107.33	105.8	109.14	106.71	106.99	107.02	108.66	106.86	112.08	110.77	106.69	110.4	107.81	107.54	107.9	109.8	109.06	108.02	108.89	107.33	107.8	107.49	107.38	110.92	108.34	106.42	107.36	105.26	108.94	107.4	104.68	106.35	107.91	108.51	110.52	107.52	107.4	109.66	110.84	109.21	109.82
98.085	98.719	98.287	97.146	96.676	93.869	99.141	98.858	97.739	97.989	96.483	97.631	99.517	93.914	101.6	96.57	97.245	97.622	94.934	100.08	98.959	96.276	96.752	96.926	98.32	100.2	96.119	96.049	99.093	99.914	96.872	95.408	98.281	99.009	98.462	97.624	98.39	97.771	98.042	99.769	101.2	98.492	96.509	98.801	98.384	98.217	96.722	99.687	97.826	96.459
106.22	108.33	103.91	107.51	106.82	108.51	107.44	105.52	105.82	104.2	105.65	104.35	104.15	106.06	107.04	106.66	106.5	103.65	105.24	108.36	108.05	106.98	107.33	105.66	106.27	108.23	109.47	107.04	105.57	107.41	107.67	107.62	105.62	107.59	107.05	105.82	107.33	107.31	104.9	105.98	106.24	107.96	107.24	104.88	107.16	103.69	104.81	105.62	103.43	107.05
106.62	107.52	109.61	108.61	109.25	109.03	107.15	106.37	108.31	106.67	103.51	105.14	104.21	105.91	101.36	105.47	107.03	109.11	105.3	108.79	103.03	108.83	104.49	106.76	106.52	105.87	109.63	107.55	108.21	106.74	110.01	108.74	106.47	108.49	110.74	106.76	105.53	103.76	106.72	106.73	109.3	108.72	109.86	106.75	107.55	107.92	107.58	108.78	106.84	104.57
105.98	109.23	108.17	106	108.11	107.1	107.8	106.75	111.31	109.33	109.49	108.73	106.74	107.7	110.53	104.61	108.25	105.98	107.79	103.67	106.54	106.53	108.58	110.86	108.61	107.2	108.88	106.15	105.66	109.91	106.29	110.74	104.3	106.66	109.21	108.99	107.66	106.92	108.9	109.97	106.14	109.31	105.76	107.18	107.18	108.64	107.32	109.79	108.3	107.63
105.3	103.68	106.02	106.82	106.81	106.35	106.65	102.93	105.02	103.13	105.09	106.4	101.95	108.47	107.47	106.32	107.76	106.63	105.44	102.72	104.99	107.1	102.32	103.98	105.51	107.06	104.44	106.28	103.72	109.1	103.94	105.18	104.05	104.28	104.53	105.16	106.59	106.78	107.8	103.56	105.55	105.69	111.5	106.08	103.99	105.22	104.49	107.64	105.58	104.9
105.93	105.53	108.27	109.23	107.83	107.55	110.66	106.9	105.9	107.56	108.14	108.39	105.67	108.67	109.66	107.25	107.47	108.65	109.22	110	108.63	109.21	108.56	105.26	108.76	109.18	110.33	109.71	108.51	107.23	107.19	108.22	108.32	108.68	106.17	106.98	107.42	109.14	107.34	108.31	108.73	107.41	107.81	108.41	110.06	109.96	109.85	108.75	107.89	108.39
106.81	109.31	102.34	105.59	103.05	108.01	108.58	104.47	107.69	106.17	105.77	106.22	106.56	107.46	106.52	106.5	106.5	105.89	105.3	106.54	105.69	105.51	107.07	106.65	107.63	106.61	105.8	106.51	109.69	107.31	106.57	104.09	104.96	105.71	106.75	107.9	105.57	105.14	106.72	107.78	108.28	103.93	106.45	107.29	103.79	103.47	105.66	107.79	107.99	107.6
105.75	105.05	105.95	103.94	105.6	107.55	104.89	106.41	104.91	106.2	104.99	104.7	104.88	105.7	108.17	106.34	106.92	105.35	101.93	103.54	106.41	104.63	106.53	106.63	105.76	102.64	106.68	104.14	107.05	105.8	108.92	104.35	102.81	107.01	106.28	103.96	107.67	104.21	104.99	105.56	105.18	106.06	105.61	104.37	106.72	103.69	106.33	105.61	104.52	106.11
102.51	94.582	97.84	98.536	99.88	100.95	97.217	100.64	99.364	95.336	97.539	99.391	97.714	98.102	96.264	98.814	99.166	99.497	99.818	100.03	99.766	99.75	94.724	95.814	99.6	100.29	98.969	98.688	98.786	99.414	99.195	95.212	97.768	98.102	99.286	98.828	99.65	97.207	96.127	95.523	99.423	102.3	98.354	99.753	97.208	100.54	99.336	98.455	96.777	100.79
105.06	106.17	104.14	105.9	105.38	103.18	103.83	108.1	102.29	105.04	103.82	103.86	105.97	103.69	107.06	105.92	104.94	103.57	108.22	107.13	106.27	105.68	103.85	108.03	103.54	105.4	105.54	109.98	105.74	107.84	105.4	105.64	106.46	104.98	104.43	106.92	107.81	103.26	106.47	105.23	105.34	105.37	103.16	106.53	104.78	103.28	104.6	107.16	107.49	107.89
103.53	104.99	102.67	104.47	105.53	106.08	107.06	106.12	108.66	106.33	105.93	105.77	104.32	103.73	109.04	109.02	105.64	104.59	104.9	105.86	104.95	106.42	104.6	106.17	105.05	102.7	107.01	102.05	108.06	101.22	104.4	105.83	105.46	108.33	103.24	105.88	105.1	109.02	105.58	105.5	105.94	103.74	104.16	105.36	106.27	108.18	105.24	106.49	106.27	106.64
106.07	106.68	107.03	106.94	106.74	106.69	105.76	103.73	104.45	106.44	108.15	105.49	107.94	105.98	104.92	107.01	109.04	105.94	107.86	107.67	107.98	106.5	105.69	105.23	109.01	111.08	106.35	105.06	105.92	103.28	108.12	106.55	105.68	105.08	109.59	104.12	110.18	103.76	106.98	105.31	106.49	103.83	102.39	109.15	108.03	106.62	109.57	107.48	104.14	109.48
107.73	107.31	106.56	107.02	106.36	106.33	107.66	107.63	107.36	108.05	106.62	108.11	108.71	110.07	105.13	106.02	106.88	105.8	106.05	107.17	109.51	107.11	103.9	106.67	106.8	105.69	106.3	104.59	107.33	106.58	109.58	104.48	107.73	108.65	108.12	105.63	107.87	107.05	104.24	103.5	102.33	103.75	107.8	107.54	109.24	106.5	108.37	109.61	105	106.66
104.91	108.93	108.01	109.65	108.99	110.28	107.05	109.77	108.57	108.57	109.42	105.85	107.46	109.5	106.36	108.63	107.39	107.88	109.45	104.85	106.93	106.49	109.85	106.45	109.02	111.31	107.01	110.34	107.15	109.11	108.19	106.95	109.02	107.8	110.8	108.52	106.59	109.85	108.48	109.32	108.63	109.97	105.21	110.15	113.41	106.74	106.07	110.94	108.45	110.24
108.3	106.68	108.88	107.48	106.08	105.57	105.32	107.09	110.46	109.69	107.6	105.29	109.74	107.53	107.04	107.29	108.94	109.97	110.75	105.19	106.88	109.22	105.8	108.95	109.9	107.03	106.12	106.72	107.96	107.39	106.74	109.12	106.57	107.87	110.04	109.59	107.14	110.17	108.13	109.35	107.59	109.37	109.72	103.47	107.75	107.67	109	112.65	105.9	107.05
103.17	105.48	106.65	104.7	106.5	106.96	105.3	106.09	107.51	108.15	105.98	104.85	106.72	104.59	105.29	103.2	104.15	104.51	106.96	105.41	105.43	103.94	105.72	103.29	106.6	105.86	104	106.16	104.7	103.73	102.8	101.65	106.59	105.29	105.74	106.54	102.49	106.31	104.62	103.21	106.81	106.83	103.82	102.7	103.94	104.97	104.61	107.54	106.67	104.96
97.368	97.248	95.225	99.808	99.608	94.285	98.92	97.552	95.734	99.763	100.05	96.061	95.404	95.71	96.547	95.718	99.443	98.808	96.821	98.421	101.26	97.142	97.017	98.513	99.405	96.272	100.08	99.124	97.832	98.102	96.871	94.263	98.339	98.591	97.208	97.727	97.162	95.985	96.415	99.612	100.52	99.438	97.45	98.045	95.12	101.19	97.387	94.486	97.426	98.464
105.22	104.7	106.38	108.05	105.81	108.54	105.78	107.2	105.68	108.86	107.6	103.88	105.83	107.13	106.29	108.14	107.74	108.7	106.03	109.27	104.83	103.26	101.93	109.12	108.96	106.17	101.01	105.36	106.85	104.98	105.27	104.83	109.39	107.13	108.21	106.41	104.87	106.15	107.1	106.83	105.82	108.96	106	105.03	106.86	108.6	104.66	106.62	106.23	106.79
103.95	104.76	106.11	107.96	106.39	109.12	107.88	107.63	104.79	103.54	103.27	105.16	106.05	107.04	106.12	105.67	104.84	107.16	106.01	106.85	102.84	105.34	106.52	105.26	103.35	105.05	106.59	102.79	102.7	106.09	107	109.23	105.76	106.03	110.12	104.87	104.85	104.56	107.28	105.65	107.92	106.54	106.64	107.64	105.65	105.51	106.86	105.12	106.38	106.93
106.99	107.65	107.57	107.74	109.4	109.61	108.74	106.45	108.4	107.49	110.16	109.33	107.69	110.82	107.83	106.8	109.3	109.54	110.25	111.02	108.78	106.21	109.81	107.55	109.54	107.39	107.56	107.9	108.65	108.51	109.66	108.9	109.75	107.98	105.66	108.77	108.12	108.15	107.22	111.03	110.22	109.94	107.55	108.76	107.79	109.73	107.14	110.84	105.97	105.2
109.78	111.35	108.87	107.43	105.19	105.55	112.43	109.37	106.69	109.56	108.36	109.14	107.19	107.99	111.24	109.53	108	105.31	109.01	107.71	107.92	108.52	108.37	107.89	108.52	108.4	110.68	111.91	109.09	107.81	105.76	108.16	108.14	110.57	108.83	107.91	112.48	109.65	110.31	108.17	105.89	109.19	107.7	111.73	111.24	110.03	110.36	108.89	112.24	106.7
103.06	105.65	105.23	104.72	106.09	106.77	104.15	105.14	104.49	104.05	103.94	107.97	103.69	103.97	104.58	106.81	108.14	104.46	103.54	105.14	103.74	108.04	106.61	106.86	107.58	108.63	108.26	105.94	107.09	106.2	106.59	102.85	104.6	104.24	104.67	103.97	105.95	106.57	105.75	102.69	106.05	105.22	108.23	107.27	105.29	104.78	105.86	106.63	104.15	107.77
105.67	107.35	103.18	107.52	106.77	104.47	107.06	104.93	104.09	106.36	104.34	102.93	103.85	102.28	107.91	104.1	108.84	104.77	105.5	102.22	105.11	104.85	108	104.51	104.99	108.66	105.62	106.2	105.3	104.99	106.02	102.63	102.13	108.25	101.55	104.97	104.93	104.61	107.1	106.25	104.83	106.85	104.69	107.09	104.46	105.22	104.48	104.36	103.38	103.84
106.82	105.19	104.67	104.48	106.68	105.79	106.37	105.38	103.89	107.37	100.78	108.21	103.34	104.69	104.9	106.7	104.93	103.78	106.06	106.7	103.83	110.72	104.89	105.97	106.85	108.22	105.46	104.99	104.21	104.79	103.3	105.85	106.09	106.7	106.26	106.12	105.79	104.99	105.96	107.96	105.32	104.53	105.59	106.58	103.8	103.91	103.86	105.85	108.39	106.34
105.86	101.45	106.08	106.25	105.3	106.22	105.94	103.8	106.34	104.12	104.07	103.13	105.14	105.05	106.24	103.91	108.15	105.17	105.93	107.93	103.81	105.88	106.22	105.42	106.37	105.97	106.12	105.76	105.58	107.58	103.57	107.34	106.31	107.35	105.97	106.23	107.32	107.24	106.15	102.87	107.16	105.56	109.58	106.56	106.94	110.02	106.62	104.92	105.92	105.55
100.3	102.65	101.44	100.2	97.042	101.49	99.78	102.28	100.78	100.73	99.686	100.95	101.23	103.94	101.03	101.24	102.53	102.08	100.61	98.55	97.394	98.253	100.62	100.47	99.005	103.27	101.37	99.069	99.024	104.52	97.71	99.703	102.54	98.222	97.041	97.381	101.41	101.15	97.202	103.07	102.01	98.848	102.7	101.94	99.466	103.97	102.27	101.09	100.64	101.2
105.99	105.48	105.26	103.58	105.85	106.46	105.4	105.17	105.55	105.01	104.32	104.98	102.45	104.86	104.86	106.83	106.18	107	107.65	103.14	106.45	103.46	105.26	105.27	106.22	104.36	106.55	105.74	103.43	105	106.14	108.04	107.91	102.6	106.16	105.16	103.36	104.93	102.82	109.22	103.36	104.95	107.41	105.84	104.5	105.27	108.75	105.32	105.55	107.6
99.604	95.609	96.491	98.681	99.709	99.401	97.689	100.79	99.237	96.951	98.612	96.521	98.396	101.2	100.63	99.517	100.69	96.751	102.29	97.42	97.554	99.064	99.471	96.899	98.73	97.17	99.843	99.304	95.456	97.777	99.928	96.462	96.356	96.812	96.033	98.571	94.853	96.059	98.109	97.957	96.551	95.261	98.134	94.595	100.01	95.236	99.373	97.652	99.777	100.2
96.787	99.965	97.993	98.758	95.561	101.21	95.725	99.902	95.548	98.632	97.719	98.339	98.451	100.13	98.491	96.475	99.903	97.559	100.81	99.103	96.802	96.762	98.147	94.487	97.318	99.211	97.842	97.941	99.242	98.481	96.72	99.576	98.61	98.817	96.297	95.483	99.725	100.87	100.58	93.773	97.682	97.231	100.81	97.528	97.923	99.155	100.23	94.766	98.658	99.198
107.54	109.91	109.27	105	110.1	109.23	107.98	107.96	107.25	109.28	108.99	108.68	109.48	108.58	107.8	108.55	108.54	107.74	108.67	109.54	106.52	107.39	110.21	107.32	109.36	108.07	107.84	106.84	110.69	108.47	107.32	109.35	108.63	109.99	107.4	107.48	108.25	107.24	108.67	105.72	107.41	107.95	110.28	107.58	109.1	107.37	108.71	107.19	110.15	106.1
108.9	104.44	109.26	107.51	105.33	111.5	107.79	108.77	107.76	107.89	108.23	108.89	108.31	108.4	109.14	108.27	107.53	108.22	107.18	110.38	108.1	107.87	106.62	110.14	106.37	112.1	109.94	108.31	109.47	108.2	106.12	108.02	107.21	106.9	109.72	106.16	109.57	108.46	108.96	108.79	106.29	106.98	107.83	107.05	108.84	106.91	107.31	110.19	109.85	108.32
105.34	106.75	108.49	105.77	108.29	107.19	106.47	109.6	105.61	105.44	103.98	106.02	107.96	107.08	107.61	108.23	109.16	105.94	109.63	107.98	106.25	108.42	104.32	104.61	108.36	106.41	103.69	104.9	110.56	103.64	108.78	104.83	106.07	102.76	108.59	105.7	108.69	108.53	105.97	110.03	105.74	105.92	109.11	104.12	108.1	105.53	107.55	106.09	106.84	106.48
105.88	108.45	108.86	109.63	106.32	106.94	106.61	107.44	106.39	106.32	107.35	106.12	108.59	105.45	106.12	105.62	105.84	105.09	107.66	103.97	104.99	106.66	105.71	110.6	106.09	107.62	105.05	105.87	104.85	103.2	107.67	106.49	106.55	108.17	106.28	105.18	103.46	106.6	105.24	107.73	104.34	108.01	104.52	106.12	107.1	107.46	104.52	106.2	101.76	106.86
97.525	98.445	95.72	97.848	101.56	99.424	98.343	97.712	99.072	99.565	100.6	101.32	99.415	97.102	99.938	94.981	102.03	97.58	97.921	99.65	98.178	98.096	98.646	98.125	98.845	97.964	99.945	96.77	98.156	95.912	97.594	98.349	97.862	100.8	100.46	97.672	98.931	97.796	100.61	101.93	99.53	99.438	102.47	96.456	98.255	99.227	99.112	96.822	97.391	100.45
104.67	106.03	109.08	102.72	104.6	101.89	109.36	104.93	106.49	103.53	107.75	106.69	103.63	103.09	105.34	107.35	108.29	106.51	103.29	105.48	102.4	102.05	104.4	107.92	103.24	105.43	106.22	104.62	102.87	104.54	106.5	106	105.26	104.1	106.25	105.44	107.04	104.81	104.04	105.95	106.26	107.88	105.72	105.72	107.57	107.4	104.51	107.25	106.25	104.04
110.28	110.09	110.62	109.62	110.07	109.37	111.61	109.58	114.16	110.37	110.35	110.88	111.51	108.28	109.22	109.04	110.18	110.91	110.35	110.37	109.55	107.07	113.1	111.3	111.82	109.18	109.74	113.56	109.19	110.8	113.32	110.58	110.57	113.48	109.13	112.47	110.88	112.18	107.68	108.35	108.76	107.67	109.39	110.35	110.48	107.97	112.97	109.88	108.66	107.77
106.22	106.17	105.05	107.33	108.63	106.87	104.16	104.1	104.28	102.59	105.51	109.29	107.45	106.39	105.95	105.99	107.37	104.32	107.54	104.36	108.69	106.74	105.03	105.93	107.82	105.62	106.37	106.61	103.87	103.45	105.94	108.75	103.47	107.39	103.52	105.66	106.16	108.66	105.57	107.7	106.68	105.93	106.78	103.75	106.15	105.37	108.41	108.23	107.09	106.93
99.161	99.445	97.284	96.846	96.05	98.217	95.482	97.602	100.25	101.06	98.134	99.561	97.66	96.179	97.629	98.474	97.277	98.78	97.79	95.818	96.576	97.349	96.864	99.13	98.795	99.563	99.549	98.288	98.164	99.482	97.15	96.841	99.087	100.69	99.871	99.001	102.62	95.665	99.648	96.12	99.154	97.926	98.84	99.593	96.047	100.42	96.887	96.352	99.712	93.597
95.84	96.346	97.81	101.69	99.888	95.5	97.971	97.012	100	95.841	98.444	94.233	98.07	100.14	98.16	98.738	98	93.506	96.436	98.455	96.172	96.639	96.223	97.222	93.538	95.992	99.856	97.279	98.047	99.404	96.482	97.673	95.202	97.802	98.109	96.957	96.694	92.567	98.55	97.602	99.128	99.85	98.509	98.878	99.109	96.584	97.099	96.104	96.425	97.34
112.73	109.96	111.08	108.63	112.42	111.34	112	110.27	110.35	106.18	110.23	110.69	109.6	110.31	114.15	110.05	110.12	110.67	112.2	109.62	107.55	110.91	109.52	112.07	109.12	111.07	111.01	110.35	108.97	109.19	109.83	108.44	109.28	109.29	112.02	110.12	109.22	110.54	113.18	108.54	111.85	108.39	108.03	109.34	107.8	111.75	111.92	111.04	108.88	108.86
109.32	109	108.98	107.98	107.75	108.39	109.3	109.66	106.59	107.32	109.48	110.08	110.62	109.04	109.06	108.28	109.61	103.41	108.7	106.14	110.01	110.64	106.02	109.8	103.66	104.89	108.21	103.24	109.4	106.48	108.69	109.84	109.55	109.33	107.7	105.93	108.33	108.62	107.59	108.98	105.79	107.17	108.5	109.18	108.18	107.7	112	109.1	104.49	106.48
100.62	100.81	96.75	98.077	97.747	93.552	96.533	96.599	97.35	97.689	96.577	97.857	97.633	96.868	95.295	98.774	97.409	98.711	98.795	95.114	96.036	98.732	98.565	97.041	97.291	96.017	95.133	98.663	95.93	100.29	99.795	101.52	98.637	99.496	100.93	96.651	95.597	96.856	96.859	96.402	96.033	95.74	98.169	96.435	96.225	100.62	100.19	96.523	97.162	96.602
101.61	103.71	105.74	103.48	104.01	106.43	106.42	103.44	107.62	106.92	106.4	103.76	105.57	106.49	105.65	106.11	103.07	106.72	104.98	104.58	105.41	105.52	108.37	107.49	108.09	109.2	108.02	105.95	108.92	104.73	104.72	103.87	105.95	106.71	105.77	106.03	105.41	103.46	106.4	107.93	106.57	105.89	104.06	106.05	103.25	106.09	105.46	106.41	107.63	107.87
104.78	105.43	106.27	105.46	105.74	107.3	105.56	104.83	106.03	105.97	105.26	106.54	107.3	107.34	107.8	105	105.32	105.07	107.85	104.77	108.31	107.4	105.46	109.01	105.85	105.1	105.94	104.54	106.76	106.47	103.6	107.56	107.6	107.9	107.71	105.09	104.14	105.72	104.52	102.96	108.22	105.47	106.83	103.77	110.7	107.48	103.82	105.08	110.36	105.86
101.93	105.6	107.12	105.16	105.47	107.28	105.76	102.71	107.89	105.6	105.1	107.21	106.34	107.26	105.38	108.27	108.08	106.1	106.08	103.8	105.35	105.86	106.12	104.46	105.95	103.96	108.61	103.81	105.88	106.5	107.41	104.82	106.25	106.36	102.51	106.48	104.65	103.21	105.87	105.64	106.65	107.01	105.92	105.8	105.99	107.59	107.41	106.91	106.83	104.92
103.78	106.04	108.42	104.97	106.84	104.81	106.77	104.99	105.4	107.1	106.69	108.84	106.97	102.74	105.11	101.57	104.92	107.08	104.77	107.79	104.36	106.63	105.28	105.44	107.61	105.74	104.3	106.27	106.19	102.35	110.94	107.29	107.92	107.33	109.92	105.14	105.15	101.94	108.72	105.66	107.83	104.85	104.27	105.48	105.46	103.68	105.9	104.44	104.28	108.7
107.65	105.61	105.33	107.03	106.78	108	107.84	109.59	108.42	105.72	107.26	105.46	108.45	106.59	107.44	111.61	106.35	108.26	108.05	105.2	105.99	107.44	106.48	108.43	105.14	107.55	109.9	108.22	107.86	112.17	109.65	109.54	104.94	108.66	110.7	106.03	107.5	105.81	110.68	110.52	107.03	109.25	105.05	107.1	105.62	107.62	108.72	107.07	108.74	106.08
98.258	99.873	100.14	99.832	99.997	98.149	97.789	97.773	97.639	97.087	98.972	96.237	97.281	95.254	97.956	97.733	97.764	97.888	96.038	99.934	95.857	98.22	97.232	97.496	99.619	99.272	96.234	96.556	99.564	99.275	99.243	98.385	98.634	97.938	99.943	98.836	95.978	98.806	97.177	100.91	97.368	97.405	98.177	98.395	95.98	100	96.503	98.724	98.599	98.432
106.92	107.01	105.9	104.35	105.35	105.46	108.88	104.97	106.72	107.71	107.02	106.16	106.32	105.59	104.72	103.44	104.47	104.1	104.65	105.6	103.75	103.69	104.26	104.98	104.74	106.97	105.25	108.84	103.58	103.27	105.81	102.83	106.46	106.04	106.26	106.01	105.56	106.51	105.6	106.94	107.4	105.48	104.52	103.1	107.01	107.21	105.99	105.7	104.57	109.11
109.14	103.8	109.06	106.94	105.57	108.48	105.54	106.57	107.62	106.05	105.68	107.21	103.88	108.89	105.28	105.64	105.3	108.63	103.78	105.47	105.93	106.38	108.3	101.03	105.13	107.22	107.94	106.83	109.21	106.61	108.86	105.95	107.57	108.23	107.26	106.9	107.27	105.73	105.52	104.37	107.71	107.24	103.83	105.08	106.84	105.14	107.31	108.86	108.97	107.57
105.03	105.22	102.41	107.44	105.94	109.25	106.5	106.59	107.48	107.87	104.65	104.97	104.62	106.96	107.16	104.52	107.68	104.73	105.86	105.48	106.63	105.63	106.59	106.11	101.57	108.86	106.22	106.76	107.68	104.41	105.35	106.44	108.16	106.3	106.46	105.46	105.39	105.68	105.25	105.67	105.21	102.39	106.17	107.35	106.76	107.74	103.6	103.94	104.87	106.63
110.95	107.68	106.89	109.68	110.26	108.74	107.18	110.17	107.29	106.09	110.06	108.45	110.48	109.61	108.54	107.79	109.95	104.39	108.81	107.96	107.88	109.67	106.37	108.2	110.91	109.8	107.44	105.5	111.27	104.78	111.67	108.53	108.11	108.97	109.28	106.36	109.27	109.99	108.98	105.04	108.94	110.7	105.89	109.15	108.61	104.48	108.87	107.56	106.98	105.35
105.75	106.12	107.53	106.21	106.65	106.21	105.37	105.98	105.32	105.8	104.05	106.41	105.44	107.38	105.07	107.23	104.58	104.77	105.97	108.03	104.82	105.88	103.69	103.61	106.97	104.19	107.49	105.82	106.75	107.86	107.93	108.7	106.57	104.64	104.53	106.69	104.15	105.71	107.83	106.24	107.98	103.18	107.11	107.72	105.1	107.68	105.6	109.62	108.38	105.83
105.93	108.19	107.28	105	108.03	105.4	104.06	106.68	104.83	106.21	105.56	108.89	109.32	104.91	103.36	108.71	106.89	104.8	108.88	107.26	108.4	106.58	106.94	107.41	105.23	103.59	105.19	108.07	109.19	108.68	105.66	107.19	105.76	106.41	107.21	109.62	106.69	105.91	107.12	106.98	106.38	106.67	105.32	107.34	105.87	106.66	106.75	106.33	106.17	109.81
98.364	98.753	96.915	100.01	96.025	97.261	97.03	97.345	99.001	100.43	96.09	98.605	98.456	97.917	97.96	98.902	99.524	94.766	100.78	98.709	95.733	100.14	100.17	101.22	97.546	98.254	96.395	99.569	97.592	98.216	98.694	99.868	98.651	96.749	96.644	96.461	98.767	98.549	98.657	100.96	102.48	98.152	99.433	96.489	96.745	98.788	98.717	100.05	97.911	98.691
111.14	107.48	105.3	109.31	108.49	109.79	108.71	109.47	108.45	106.53	111.42	106.79	107.73	109.53	107.94	108.48	110.01	110.13	110.16	111.32	109.25	107.94	107.95	106.78	107.9	107.89	107.76	109.65	106.94	107.53	107.5	107.65	109.12	108.18	103.95	111.64	108.5	107.66	108.37	111.35	109.97	107.93	106.36	108.55	108.42	109.98	109.46	106.23	108.18	111.43
97.824	99.563	96.696	97.385	100.55	96.897	98.153	98.677	96.641	100.65	99.531	95.16	97.821	98.561	98.612	97.053	95.589	98.24	97.49	100.52	95.394	99.953	97.696	100.77	97.577	98.294	96.464	98.139	96.736	96.878	95.464	99.569	97.987	99.261	99.442	95.715	97.649	95.362	98.873	97.591	98.831	96.096	99.933	98.728	96.039	97.946	100.85	98.882	97.623	98.651
107.72	108.27	107.64	107.41	110.73	106.89	109.65	106.67	108.81	106.32	110.45	106.98	105.78	105.52	109.47	110.28	106.81	107.27	107.36	106.08	105.98	105.31	108.59	108.89	108.38	109.2	108.2	106.22	109.26	106.83	107.14	110.03	106.91	106.21	106.03	107.03	107.4	110.57	106.11	107.49	108.12	108.37	108.78	107.93	105.18	106.26	107.43	104.37	108.73	105.84
107.54	106.52	106.88	110.08	107.56	109.58	103.37	107.3	108.13	108.05	107.6	109.56	110.06	108.56	108.52	106.58	107.78	106.96	108.79	108.35	111.52	106.43	112.06	104.79	105.79	106.68	106.47	107.04	106.11	104.14	106.48	107.09	109.7	107.53	108.75	107.59	107.49	108.08	109.56	105.74	109.82	109.08	108.92	106.68	106.28	106.34	107.53	105.93	107.67	106.31
103.24	101.1	102.88	100.97	102.99	103.04	103.27	104.81	103.74	103.27	102.99	101.92	101.43	103.73	103.61	103.31	106.97	105.38	102.06	97.709	103.3	103.99	104.01	105.4	100.09	102.06	102.74	106.55	101.13	101.94	103.8	101.85	102.25	102.25	101.09	101.93	101.47	100.57	97.998	104.14	103.72	100.88	101.6	106.29	102.63	104.03	102.06	102.41	104.98	103.64
108.48	108.3	107.54	111.62	107.78	108.46	107.09	108.78	110.04	108.93	106.43	112.05	106.78	110.74	108.89	107.88	111.93	110.35	109.98	109.65	109.21	109.17	108.66	109.22	107.54	108.92	109.89	106.41	110.07	108.72	108.56	108.32	109.44	107.04	112.5	112.22	111.08	110.93	108.18	106.97	110.37	109.53	107.27	110.09	109.42	105.64	107.3	108.57	110.46	109.03
105.96	108.42	105.85	104.59	109.07	107.98	106.73	103.03	108.07	107.42	106.82	104.66	108.93	104.52	107.02	104.22	108.14	101.48	107.56	105.77	108.32	107.09	106.54	104.55	106.24	108.05	107.05	106.76	106.37	106.35	106.77	105.77	106.39	104.84	109.34	107.41	109.22	109.01	106.71	104.8	107.82	108.2	104.36	109	104.34	107.26	107.86	108.02	108.18	104.63
106.53	109.87	108.1	110.85	108.45	107.27	106.89	109.39	107.14	110.83	106.45	109.51	108.72	108.96	107.53	109.58	107.12	107.82	110.22	107.48	110.18	107.49	106.45	110.48	107.86	109.19	107.03	110.04	108.9	108.8	108.85	112.19	109.72	109.91	104.93	107.77	109.66	108.03	108.2	107.11	109.68	107.78	109.77	112.38	109.71	108.17	107	110.43	108.51	109.47
108.28	107.99	106.37	109.47	106.14	108.5	106.94	103.78	105.21	105.93	107.82	106.52	108.26	104.95	110.61	108.5	106.71	107.03	106.15	109.18	106.6	108.51	108.73	108.62	110.58	108.93	105.83	106.86	110.53	103.22	105.14	107.93	106.92	107.5	103.58	104.74	110.27	108.18	107.47	106.77	106.73	105.45	106.93	108.02	112.57	109.68	109.62	107.1	105.69	108.69
105.21	105.94	104.13	106.27	106.45	103.61	107.1	106.78	104.72	105.43	105.78	104.49	105.77	107.73	104.63	107.56	106.59	105.57	106.65	106.37	105	108.84	102.91	108.29	106.55	105.44	104.97	106.39	105.9	107.46	105.91	104.64	105.99	108.32	106.13	104.69	105.01	104.2	103.39	107.65	106.42	105.47	107.61	102.75	104.2	104.36	105.27	106.01	105.32	104.04
103.6	106.05	109.87	103.42	104.9	102.65	105.41	102.93	106.11	105.62	106.09	105.54	106.68	107.75	104.84	107.92	104.91	103.9	107.11	104.08	106.58	108.26	105.28	104.71	104.7	106.08	104.46	107.92	105.58	106.28	104.82	107.79	106.14	104.29	103.86	104	108.13	104.41	106.36	104.78	106.6	106.35	104.02	106.71	104.14	103.99	105.13	106.98	106.67	106.61
108.79	107.1	108.45	104.86	105.77	106.78	107.94	106.05	110.31	109.7	109.88	105.7	106.88	107.22	108.05	106.65	106.89	107.14	110.37	108.58	109.14	108.07	109.91	107.36	105.46	107.52	104.83	110.89	108.3	108.84	109.89	105.56	106.76	109.57	108.82	112.42	109.49	108.47	108.76	107.47	109.25	110.75	107.42	109.88	107.31	108.46	107.93	105.39	108.52	108.02
109.09	107.38	108.93	107.81	107.44	107.98	104.47	106.47	108.08	107.29	107.09	105.96	107.32	107.52	106.78	108.65	108.23	110.06	106.15	106.86	106.82	112.09	112.38	109.71	109.35	110.13	107.88	106.71	107.97	108.4	104.25	104.28	107.68	107.04	107.07	109.83	107.3	106.37	105.51	106.77	104.19	106.8	106.7	106.73	108.54	104.95	109.67	107.65	110.63	108
105.72	107.36	105.71	106.5	106.52	105.94	107.37	107.53	106.93	106.95	105.14	108.58	105.83	104.09	104.9	107.44	108.89	103.41	106.48	103.16	107.35	106.48	106.99	107.81	105.98	109.23	105.89	107.07	103.51	105.87	105.33	104.4	107.99	109.84	109.23	108.15	108.37	103.72	104.09	107.32	107.26	106.51	108.86	105.9	108.18	108.95	109.81	106.03	110.74	107.17
108.37	108.59	108.3	107.69	109.12	107.4	111.52	109.2	106.55	110.33	107.42	108.32	110.86	105.84	107.31	108.62	108.47	107.83	108.39	108.04	107.86	109.39	107.86	107.88	107.69	110.31	108.15	107.76	106.74	107.81	109.08	106.89	108.01	107.43	105.8	108.02	106.1	105.34	106.83	105.28	108.76	110.52	106.01	106.72	111.28	109.99	112.74	108.4	107.29	106.15
108.39	108.56	108.52	110.71	106.86	110.95	108.43	108.63	108.53	106.64	110.82	106.73	109.07	108.42	108.22	110.38	107.64	107.62	107.21	107.19	106.11	104.51	110.1	105.87	106.75	106.06	110.23	108.02	107.86	110.21	108.38	107.08	110.43	108.15	106.64	108.89	109.35	107	106.68	106.48	110.33	109.13	108.8	110.88	109.7	106.46	109.39	110.93	107.57	110.33
109.41	109.9	107.85	109.25	109.28	106.22	109.37	107.95	110.83	107.98	110.29	110.07	110.34	108.4	105.52	108.14	110.88	108.97	106.98	110.32	109.18	110.03	106.99	108.58	106.68	106.23	107.5	108.24	106.48	108.24	107.03	109.61	108.56	107.22	108.02	108.47	112.54	110.39	108.45	109.43	108.89	107.58	107.21	109.28	110.71	110.75	108.13	106.83	107.56	110.67
98.963	101.18	101.36	99.681	98.84	101.21	101.02	102.04	99.704	102.51	97.522	100.16	102.68	98.576	96.93	98.981	99.07	103.26	97.223	100.06	100.4	99.925	102.81	100.13	98.932	99.562	98.573	97.061	102.12	101.84	98.463	101.21	101.06	100.96	96.191	101.85	100.14	102.61	101.16	103.75	98.219	100.39	98.81	99.471	98.564	100.26	99.332	100.54	99.363	98.996
107.01	111.17	108.1	109.39	108.65	111.93	108.61	107.97	102.38	106.32	108.6	106.43	107.17	106.16	110.97	108.56	106.4	109.68	111.34	109.44	105.83	108.41	111.8	112.81	107.32	110.4	110.41	106.71	107.35	110.16	105.61	111.3	108.9	111.18	108.92	110.01	111.71	108.23	107.97	106.15	106.69	107.26	109.49	107.15	105.99	109.81	108.36	108.36	108.6	105.44
106.3	110.38	106.91	109.54	109.99	109.51	107.69	109.56	108.24	108.33	109.36	108.13	110.3	107.08	110.15	109.43	107.16	108.7	108.76	111.93	107.66	109.86	108.54	108.86	111.86	110.13	109.63	108.26	109.98	109.25	107.95	105.98	106.72	106.66	111.73	107.49	109.67	106.59	107.21	105.39	107.19	107.75	108.08	107.02	110.44	109.23	107.13	107.94	108.05	111.42
97.201	99.415	96.595	99.298	100.01	98.091	98.735	98.921	99.217	99.104	101.63	102.32	97.189	99.301	99.704	100.79	97.13	101.72	96.198	99.852	99.51	102.98	99.632	97.502	102.1	98.468	97.728	97.014	97.302	94.861	98.517	96.236	101.02	98.078	98.196	98.787	101.03	98.532	96.711	100.49	101.81	97.989	96.618	98.118	100.37	99.664	100.42	98.788	98.878	97.366
107.55	107.54	106.21	105.16	107.19	106.12	101.41	105.2	107.7	106.8	107.39	105.24	107.03	105.09	108.81	106.83	104.45	108.33	107.67	105.38	105.42	105.88	106.77	106.41	106.2	110.62	108.83	108.08	103.31	105.88	106.34	109.48	106.48	106.94	107.72	106.15	105.61	109.53	107.23	106.63	107.75	108.2	105.6	106.6	107.9	106.31	104.39	105.15	103.81	104.37
102.27	105.84	106.85	109.95	106.11	104.28	105.43	105.64	104.65	109.74	107.17	104.72	107.75	104.49	105.46	107.56	102.1	106.06	104.2	106.81	105.02	104.31	103.79	103.56	105.29	108.77	107.73	105.91	103.99	105.28	105.76	105.86	107.87	105.6	104.06	105.87	109.38	104.81	104.8	108.5	107.73	103.82	105.04	105.77	104.79	104.64	103.66	107.53	105.48	109
100.12	98.27	97.055	99.502	100.11	98.088	100.67	97.885	99.926	95.378	98.729	94.115	97.083	97.115	99.55	98.393	95.935	96.16	97.15	100.44	98.153	97.162	97.86	99.91	98.549	96.462	99.885	97.356	98.017	97.986	97.806	98.026	95.629	98.563	99.058	95.975	99.451	101.54	95.435	99.916	98.211	99.021	97.499	98.463	97.146	97.925	98.833	97.022	96.618	100.2
108.79	106.32	107.12	107.68	103.08	107.93	108.73	106.53	104.87	105.05	105.52	104.58	107.08	104.23	108.45	102.23	107.76	104.01	106.3	105.44	106.52	103.56	107.43	101.56	103.75	108.64	107.04	104.99	106.81	106.63	104.73	104.71	103.1	103.62	103.93	107.08	104.42	108.3	106.7	103.87	104.24	107.55	106.37	104.55	105.35	105.39	105.08	107.18	106.61	109.15
107.92	107.93	107.94	107.5	108.68	108.38	108.03	108.3	108.84	107.76	109.67	107.9	109.07	108.5	108.91	107.01	108	109.28	108.47	105.7	108.77	108.89	109.55	107.9	106.12	107.86	110.37	107.25	107.94	107.72	109.22	108.08	108.71	105.07	106.75	107.31	108.84	111.08	110.01	109.83	109.86	109.11	109	106.21	108.97	107.16	108.45	109.55	110.25	107.76
105.85	104.33	104.48	101.9	105.77	109.57	107.21	105.13	107.22	105.32	105.74	103.99	106.21	109.2	104.95	106.8	108.09	105.32	105.36	106.21	106.49	107.12	106.83	103.44	107.25	106.62	106.58	104.34	106.16	106.5	106.9	105.73	104.94	105.44	107.11	104.75	104.77	104.58	108.61	106.08	108.04	107.65	105.72	102.42	107.57	105.99	105.94	105.69	104.69	105.86
105.03	108.39	105.93	109.21	105.3	107.39	108.13	107.05	109.36	106.92	105.22	106.84	107.18	104.37	104.29	107.6	109.49	105.45	105.17	103	107.86	107.18	110.57	108.17	102.9	101.88	106.51	105.67	103.63	107.48	106.03	105.75	106.34	104.88	109.58	105.27	107.07	105.21	104.26	107.66	107.1	104.56	106.84	104.57	104.81	105.99	105.38	108.59	105.7	103.94
106.36	108.68	108.95	111.91	105.46	107.19	110.12	107.86	106.59	108.62	108.91	109.63	106.5	109.06	108.61	107.96	109.68	106.78	105.53	107.52	107.33	105.09	104.81	105.54	109.49	108.04	108.74	108.45	111.44	106.28	104.05	105.19	106.07	105.53	105.32	106.39	109.37	109.02	105.92	109.04	105.32	112.35	107.79	106.29	108.9	109.86	109.63	107.22	108.82	107
108.25	108.02	111.34	107.46	110.59	106.74	109.03	108.86	109.22	107.07	110.1	108.66	109.83	109.83	109.49	107.71	109.84	109.46	109.66	107.55	110.1	106.24	107.13	109.76	110.01	108.34	110.83	108.61	108.25	106.74	109.63	108.46	108.61	108.89	109.57	107.26	108.05	109.9	106.73	106.06	108.2	108.4	106.94	107.87	104.22	109.6	108.21	109.71	111.31	105.12
106.8	107.46	101.58	106.28	105.89	106.46	108.3	104.92	103.53	107.95	102.75	103.57	105.03	105.97	103.87	104.91	106.68	104.35	106.82	105.59	104.89	107.32	104.69	103.78	104.7	104.96	106.3	104.82	104.43	106.56	108.09	104.87	105.44	105.29	105.78	106.4	103.88	107.39	107.23	102.92	104.8	106.1	103.89	105.78	101.9	103	104.85	106.66	109.63	106.19
107.15	105.58	105.9	107.03	107.76	106.47	103.97	106.81	107.92	108.53	103.15	103.79	104.18	106.17	107.27	103.63	106.07	106.94	105.27	106.75	104.14	104.41	106.37	110.67	105.13	106.97	105	104.94	104.33	104.84	108.28	106.14	109.6	106.45	107.89	106.75	104.44	107.89	107.33	106.38	106.57	105.83	106.15	106.07	104.81	105.32	105.18	110.61	105.49	103.68
106.69	106.79	106.42	106.09	102.53	105.1	100.91	105.81	105.98	106.26	107.2	107	104.36	106.06	99.887	105.32	105.05	104.77	106.23	103.22	104.75	104.83	104.07	104.02	106	106.77	106.85	103.64	104.56	101.52	106.01	105.48	105.53	105.4	107.34	104.15	102.34	105.89	105.55	105.06	106.72	106.98	104.18	104.31	106.14	106.3	107.95	104.82	106.15	106.64
109.22	104.99	107.38	104.72	106.32	108.05	106.66	106.31	106.73	108.1	105.61	101.35	105.74	105.62	106.67	107.07	107.06	103.34	103.97	104.58	105.71	106.3	108.18	101.36	105.36	105.88	106.43	106.35	108.75	106.07	108.12	105.31	105.98	106.9	104.18	105.65	107.19	105.52	105.66	104.4	105.32	108.47	102.85	107.48	103.54	103.92	104.97	109.26	104.72	106.35
106.65	105.38	107.83	105.25	105.41	105.88	106.19	108.95	108.69	102.49	105.92	107.4	107.27	105.48	105.62	107.54	101.55	106.37	105.99	106.36	107.99	109.18	105.34	104.41	106.5	107.52	104.2	103.44	104.01	106.54	104.17	104.24	105.25	102.49	104.52	107.98	106.04	103.85	106.99	103.46	108.14	105.66	105	105.87	105.99	105.87	106.73	103.25	105.97	102.82
108.44	109	109.83	109.85	109.03	108.83	109.06	106.17	109.04	109.66	108.78	109.09	107.99	107.73	110.12	108.12	107.09	109.43	111.1	110.91	110.12	108.5	108.47	108.55	106.13	108.14	110.22	109.43	107.08	109.53	106.77	109.21	107.96	107.05	109.03	110.79	108.51	109.6	108.68	109.22	104.59	106.66	108.2	108.16	111.51	110.67	109.04	108.8	106.83	109.18
110.1	105.78	108.9	105.31	110.08	106.33	109.59	107.28	105.94	107.34	108.39	109.88	107.97	108.02	107.08	107.43	106.38	109.38	106.9	106.45	108.87	107.31	107.84	109.05	109.51	108.42	109.86	109.05	106.05	106.69	111.56	108.12	105.17	109.6	111.54	107.98	107.61	105.82	105.99	112.05	109.63	107.59	107.49	107.8	107.18	106.98	104.66	108.06	109.26	109.52
107.99	104.43	108.28	104.65	106.61	102.19	105.96	107.63	104.94	104.94	106.39	106.44	107.71	105.6	105.38	105.14	106.04	106.39	106.46	102.62	106.08	106.27	107.26	104.28	102.43	108.13	108.23	105.17	104.84	105.09	105.02	106.97	105.26	102.3	106.2	104.67	103.74	107.99	104.54	104.36	107.09	108.36	105.98	106.36	104.79	103.13	101.65	106.74	106.61	102.83
111.05	108.95	109.28	109.16	108.17	107.45	109.52	106.88	109.47	109.38	109.32	107.75	107.57	108.38	105.38	106.96	107.91	113.04	107.87	107.03	106.19	109.79	109.23	109.65	108.48	112.65	108.08	106.56	106.31	108.04	107.8	110.07	107.46	106.33	110.88	110.18	109.84	108.86	111.96	107.54	105.24	108.31	105.73	106.31	107.18	108.15	105.11	105.96	106.32	107.98
104.32	105.75	105.52	110.4	103.43	105.68	106.91	105.59	106.86	107.66	103.71	104.72	104.86	104.98	105.1	104.19	107.35	106.45	105.45	107.79	105.78	107.17	107.44	105.92	105.86	104.7	104.6	106.02	105.89	104.98	104.66	104.81	104.61	106.48	102.82	103.12	107.36	106.15	104.51	103	105.83	105.17	104.52	106.76	108.22	110.9	107.5	105.05	105.66	106.87
105.44	109.38	104.12	106.23	103.81	103.8	107.49	102.96	104.72	104.49	105.49	104.11	105.63	107.31	104.44	106.37	103.36	104.08	105	105.22	104.68	105.45	108.71	104.89	105.51	106.89	105.68	106.13	106.51	105.48	102.37	107.24	103.78	103.25	103.99	105.79	108.1	106.5	103.27	105.57	103.39	103.02	105.55	103.83	103.95	107.27	107.2	102.67	105.09	104.98
108.25	106.35	103.89	105.91	105.21	102.78	105.08	108.85	106.59	109.02	104.84	105.11	105.72	105.28	106.3	102.02	104.84	107.04	105.97	106.63	103.94	103.2	106.4	104.37	104.73	102.88	105.01	108.25	107.05	104.18	103.67	106	107.16	105.99	105.13	107.1	104.71	104.88	106.71	108.01	107.42	106.71	106.13	106.79	103.87	105.93	107.11	107.03	105.86	104.92
107.49	105.53	108.98	106.86	103.75	105.97	102.29	105.1	105.87	103.41	103.3	107.88	101.72	105.88	102.71	107.62	105.21	107	105.8	106.04	107.08	103.96	103.04	104.86	110.13	103.32	104.7	105.49	105.07	105.05	104.13	104.08	105.13	106.05	106.79	104.65	105.08	105.12	104.64	104.59	106.25	104.84	104.91	104.97	105.81	105.7	104.59	107.18	107.51	107.28
107.85	107.43	106.04	107.12	101.37	104.34	103.77	105.38	106.3	107.35	107.06	104.57	105.38	106.78	105.61	105.69	104.63	103.98	102.99	104.71	108.35	106.89	104.51	102.75	105.66	107.05	103.37	102.91	107.93	105.69	104.5	103.58	103.79	102.88	102.68	105.66	105.94	106.77	103.54	105.37	102.7	105.3	106.24	105.67	105.39	104.53	106.75	106.12	104.9	104.65
99.564	99.455	100.82	97.407	96.74	101.12	97.838	97.487	95.301	96.536	98.019	96.013	99.812	96.411	98.322	99.845	96.483	98.717	97.885	96.13	97.362	97.336	95.053	98.05	98.751	97.09	100.61	96.76	100.48	96.71	99.193	98.593	98.687	94.488	96.679	98.406	98.964	98.581	101.65	97.889	97.838	97.421	98.098	96.823	100.88	99.112	96.486	98.902	97.835	100.79
105.29	105.29	105.71	107.34	107.53	104.75	107.43	107.35	106.32	104.06	104.3	105.13	105.48	103.9	104.73	107.64	104.09	106.9	105.34	111.04	107.42	108.51	104.93	107.29	108.05	104.43	104.6	102.64	104.12	107.1	104.01	104.36	102.41	103.55	104	106.51	107.87	102.42	105.55	105.56	103.9	105.36	103.23	104.09	106.27	108.35	109.31	105.35	105.17	103.57
98.709	96.992	94.382	97.442	97.763	95.429	99.594	99.676	97.459	96.87	97.79	95.749	95.66	100.2	98.377	99.226	97.592	100.47	100.19	98.252	97.327	100.23	97.927	97.71	100.82	96.107	96.83	96.131	97.591	99.607	100.55	96.369	98.524	93.806	99.969	96.15	100.89	97.927	96.288	97.005	99.022	96.092	97.187	99.672	100.3	97.394	96.304	96.387	101.58	99.016
110.41	108.42	109.96	107.42	108.8	108.82	110	106.89	106.05	106.35	109.67	106.89	108.24	107.64	106.84	106.19	106.42	108.02	108.95	110.31	107.35	107.13	104.68	106.15	110.73	106.52	105.51	106.08	109.09	107.68	103.8	107.41	105.12	109.39	103.34	110.23	107.96	109.49	109.92	109.25	110.62	108.07	107.79	107.18	107.98	107.46	108.32	106.97	106.1	109.76
105.68	107.82	105.46	103.03	103.11	105.42	105.49	108.21	107.59	106.45	108.05	104.74	105.27	104.08	106.83	104.8	105.32	105.2	103.95	105.9	105.48	101.38	105.31	107.43	106.91	107.71	108.45	110.51	110.21	105.92	107.1	107.61	107.04	105.31	102.45	106.45	105.97	107.29	106.9	106.12	108.18	104.97	108.28	102.01	105.93	104.26	108.19	104.93	107.58	105.3
104.77	107.99	109.2	106.65	108.09	107.27	109.65	108.06	107.72	108.17	108.91	108.03	111.56	110.08	107.58	104.79	108.06	107.4	108.09	108.53	110.49	106.45	106.01	104.54	109.1	108.77	108.66	109.27	109.98	109.48	111.01	108.49	107.75	111.63	107.73	109.62	105.8	108.01	106.51	110.15	105.53	107.55	110.2	106.22	105.2	106.89	105.72	107.42	109.98	106.01
104.82	106.44	104.8	107.48	107	105.11	106.08	108.16	105.93	105.12	108.03	108.91	109.09	108.34	108.18	109.52	106.68	107.73	106.24	106.8	109.65	109.04	107.96	106.17	109.16	109.55	104.98	107.53	107.01	109.06	109.02	106.53	110.11	108.72	108.5	109.87	106.56	107.99	109.12	108.26	107.8	107.91	107.82	109.21	106.02	108.61	106.96	106.89	109.32	107
104.98	104.74	103.96	106.01	104.27	105.49	104.04	105.27	107.81	105.46	103.11	106.34	102.45	104.52	104.24	102.31	104.91	105.17	104	107.74	102.98	104.87	106.81	105.68	108.56	104.13	103.39	106.64	104.74	104.72	106.69	105.81	106.11	105.89	106.42	106.44	109.03	106.5	108.09	107	105.62	106.34	106.15	103.78	104.95	101.95	105.51	104.96	103.25	109.91
106.16	103.26	103.99	105.95	104.12	104.23	103.41	107.64	102.35	104.54	107.28	106.29	105.78	106.17	106.25	106.91	105.39	105.74	106.06	106.32	105.41	103.72	108.37	105.14	107.5	106.68	103.78	105.74	104.67	104.59	104.86	106.7	105.07	105.19	108.13	107.07	105.96	105.18	106.58	106.9	103.34	107.79	103.43	105.04	106.09	105.63	104.31	107.43	105.63	104.94
107.7	108.15	107.57	108.88	109.04	108.83	106.94	109.61	108.67	109.86	104.17	107.49	107.64	108.4	107.66	112.36	110.39	110.94	105.74	111.66	107.18	109.78	106.83	105.57	111.66	110.14	111.56	111.32	109.42	106.59	109.76	104.95	107.94	109.21	108.94	108.29	107.79	108.94	109.13	109.02	108.23	109.09	109.24	110.48	107.07	110.71	106.51	110.78	105.67	107.65
99.166	97.676	100.69	95.52	99.715	96.318	96.391	100.8	97.357	98.615	98.208	101.92	97.454	99.656	99.023	96.601	98.293	98.666	97.27	96.736	96.413	97.403	98.301	98.107	100.47	99.976	95.662	100.12	98.81	100.19	100.2	100.75	100.42	99.695	98.004	100.29	94.368	99.726	99.024	98.595	100.7	99.992	100.48	97.117	100.15	96.728	103.68	101.93	100.12	98.319
107.49	103.57	107.78	106.67	103.98	109.2	104.97	103.7	105.3	104.39	105.79	107.59	106.01	104.16	105.72	108.61	107.82	106.27	100.91	106.53	107.13	107.77	105.45	106.82	105.36	105.98	105.77	108.3	104.15	103.19	106.16	106.69	105.01	104.72	104.24	107.3	103.74	105.27	106.72	102.97	105.86	106.82	103.85	105.42	104.76	106.96	107.39	103.98	105.07	104.34
108.25	106.92	106.36	107.67	108.17	108.28	107.56	106.24	106.29	108.98	107.85	109.51	107.32	108.28	109.77	107.71	103.78	108.86	107.93	107.49	107.72	104.25	107.92	109.59	108.88	109.97	110.12	110.97	108.23	109.42	108.02	109.59	106.46	107.9	108.5	107.37	107.07	110.46	108.89	108.09	108.3	109.37	108.72	108.32	108.58	109.89	108.46	109.48	110.42	107.78
99.742	100.18	101.49	101.24	103.18	102.85	103.7	103.34	100.78	98.22	101.03	100.22	100.37	99.98	101.69	100.03	99.365	102.46	102.01	101.86	100.8	103.06	100.38	100.09	101.42	100.08	102.1	100.27	101.7	100.79	100.9	102.99	100.8	99.32	98.227	99.014	101.4	101.26	101.93	100.31	98.628	100.2	99.177	97.589	100.51	99.183	100.52	97.654	100.2	100.63
108.42	106.03	108.52	107.15	108.11	111.61	108.2	106.58	105.9	108.21	106.05	109.3	106.46	107.63	106.78	108.72	108.96	107.36	107.21	108.06	110.76	106.39	112.53	108.67	109.25	110.07	109.73	109.85	107.79	112.28	107.99	107.09	109.21	110.5	108.82	108.37	107.4	106.85	107.23	108.75	108.91	108.03	109.97	109.22	108.81	104.97	108.46	109.36	108.14	109.83
98.181	96.705	100.08	97.767	98.541	100.25	99.714	97.674	103.55	98.926	96.857	96.821	99.858	98.682	98.697	99.038	100.47	97.651	96.631	98.242	95.648	99.708	97.846	100.66	97.33	98.945	99.309	98.214	98.356	95.404	97.073	96.711	100.26	99.308	101.27	96.793	99.414	98.512	98.755	100.88	99.675	97.196	98.556	97.702	99.647	97.916	97.388	99.736	93.879	96.378
112.89	109.54	111.78	109.46	110.94	111.76	108.94	108.62	114.18	109.25	114.19	110.18	109.11	112.94	108.49	112.73	109.21	111.93	111.72	110.71	111.38	110.21	110.64	113.4	109.65	110.87	111.09	111.71	112.81	107.3	111.77	109.99	106.98	109.15	110.95	109.65	109.95	111.21	110.75	110.64	110.2	112.19	108.41	110.32	109.49	110.97	110.63	111.18	110.98	107.04
110.52	105.97	105.55	108.65	110.95	110.31	108.17	107.53	109.44	107.21	106.9	108.52	109.42	107.87	106.38	106.42	106.35	106.34	108.2	107.5	109.77	107.25	111.25	108.82	107.52	105.35	108.69	107.63	109.11	110.99	109.71	109.48	106.74	106.98	105.92	109.63	107.67	109.4	108.48	105.33	106.7	106.94	106.23	106.93	108.45	109.91	107.39	106.75	106.56	105.39
105.95	105.66	104.7	106.57	105.37	104.67	106.89	108.57	106.96	101.96	106.56	104.88	105.29	103.39	102.26	108.32	104.85	106.91	107.23	107.77	107.11	106.18	105.66	107.09	106.63	104.85	103.73	104.45	105.53	105.48	106.63	105.94	105.03	105.62	104.2	104.52	103.66	104.49	108.64	107.02	104.1	107.03	103.26	105.45	103.4	106.73	106.41	104.97	107.94	106.52
109.59	106.26	108.78	111.11	107.27	110.14	110.36	107.96	108.4	107.7	106.69	108.38	109.8	109.41	110.43	108.62	108.83	108.43	108.07	111.09	111.14	105.18	109.26	108.99	110.76	111.27	108.06	104.91	110.77	108.74	110.22	108.42	108.06	110.01	105.45	109.05	109.67	110.69	108.54	107.19	108.27	109.95	109	110.1	111.66	108.73	108.42	107	105.87	111.33
105.97	106.49	104.33	106.78	106.25	103.02	104.04	106.67	106.81	105.69	104.18	104.9	108.06	104.55	106.79	104.81	107.98	103.36	105.1	104.5	105.35	104.85	104.09	104.59	107.35	105.47	107.42	105	108.63	106.21	105.36	102.72	106.9	105.62	106.12	104.43	105.98	103.06	104.99	104.08	105.96	103.12	105.74	107.6	105.28	109.15	105.64	105.21	108.81	104.23
111.35	111.83	109.72	110.29	111.17	108.61	110.95	109.17	109.75	111.07	108.85	109.18	108.64	112	109.59	109.76	109.76	112.42	112.24	109.9	113.36	110.94	110.11	110.61	108.21	110.83	111.17	112.05	109.84	110.82	108.97	111.48	109.18	110.22	112.89	107.59	108.25	109.89	113.03	110.68	112.23	108.23	108.03	111.46	110.28	107.94	107.89	106.27	110.66	109.43
99.311	96.809	95.283	98.295	95.488	102	98.732	96.843	98.185	95.224	95.622	97.843	99.734	97.508	99.17	98.221	98.532	96.909	98.499	96.154	97.574	95.813	100.01	97.887	96.959	99.178	97.764	98.824	97.668	99.901	98.122	99.627	98.597	97.766	98.878	96.438	99.164	96.309	97.031	98.793	97.437	99.665	97.788	100.37	98.376	96.306	98.727	101.3	100.39	97.503
103.67	106.6	107.6	109.18	107.47	102.87	103.93	105.51	106.94	104.51	104.43	103.74	103.99	103.43	102.83	104.79	107.27	107.09	104.11	103.63	102.25	104.84	104.85	108.41	106.05	105.85	105.64	103.31	104.01	104.07	106.46	105.31	105.97	106.05	105.2	103.56	106.66	106.38	107.92	105.05	103.94	109.31	104.12	107.29	107.58	106.94	104.85	107.43	107.99	105.73
106.2	105.55	102.25	107.4	105.7	104.78	105.08	106.08	104.7	105.64	105.46	105.63	106.85	106.81	106.77	107.46	105.45	104.83	107.84	103.83	104.68	105.14	105.34	102.43	106.6	107.56	105.49	107.31	105.49	107.73	103.67	107.02	106.29	105.32	105.54	105.41	106.18	105.24	107.06	104.36	102.73	108.3	104.95	106.13	104.57	104.7	106.11	107.36	105.84	103.31
107.22	106.11	107.65	110.06	106.88	107.13	109.19	108.59	105.26	107.48	107.72	107.42	107.25	107.91	108.88	106.51	104.91	106.68	111.87	109.79	105.85	105.67	108.51	107.42	108.77	105.43	107.77	110.35	105.52	106.14	105.59	110.59	108.12	107.97	104.21	106.28	111.22	105.52	107.34	106.19	108.46	105.4	107.76	106.49	108.55	108.4	108.93	106.43	106.89	108.94
104.13	110.75	104.7	106.91	102.72	105.59	105.57	106.47	107.83	108.82	106.24	107.48	106.69	107.17	106.24	107.14	106.27	105.5	104.47	106	104.09	106.55	104.79	109.09	106.28	104.89	104.27	103.43	105.81	105.8	105.57	107.77	106.24	104.18	104.84	104.34	106.71	104.17	105.89	108.86	105.53	106.78	106.24	105.15	105.32	105.36	106.74	103.78	107.5	106.91
106.33	105.23	106.53	106.11	106.92	108.12	106.8	107.17	106.89	107.38	106.89	101.97	105.39	103.83	104.94	107.23	103.46	104.9	103.12	107.47	105.39	105.59	104.13	105.53	106.35	106.94	105.45	106.19	107.6	104.38	105.18	107.26	102.6	103.7	107.74	106.31	106.28	104.66	108.74	106.73	106.08	105.86	105.2	106.82	104.09	105.51	109.17	105.21	104.64	105.12
109.31	104.12	107.94	105.62	104.96	109.66	109.34	107.18	106.26	103.01	108.71	106.17	104.96	107.45	107.69	103.78	105.03	105.08	106.87	104.38	102.3	105.39	109.86	108.51	106.56	106.77	104.31	106.89	104.01	105.68	105.91	109.66	105.51	104.64	106.63	103.6	108.9	106.27	107.09	107.53	110.59	104.48	104.76	106.6	105.81	105.84	104.99	104.06	109.48	108.9
106.73	105.29	105.5	105.2	108.43	107.47	102.7	106.69	109.94	105.24	106.2	109.84	107.01	106.19	105.79	108.86	110.1	105.47	107.85	108.51	104.83	108.31	108.28	107.64	108.05	107.59	105.98	103.71	109.45	105.59	106.61	105.64	105.75	105.41	105.57	110.66	103.95	108.12	105.51	104.15	106.2	106.86	106.97	106.56	108.45	105.62	105.78	106.51	106.87	104.1
107.94	113.16	108.38	109.87	106.94	107.19	108.29	112	111.68	109.86	106.66	109.06	108.13	110	107.02	108.37	106.65	109.1	110.02	106.84	111.17	107.47	110.41	107.82	108.14	108.67	105.65	109.17	111.27	108.84	108.76	109.98	107.04	111.23	108.49	110.7	109.84	106.34	110.04	110.97	109.3	105.41	105.38	108.46	110.15	108.7	108.01	110.38	107.74	106.11
106.13	107.21	106.81	102.46	106.69	106.32	104.4	104.04	104.16	104.46	106.17	106.39	103.87	107.81	105.4	103.79	105.07	105.14	105.03	104.69	105.14	107.37	106.51	104.77	104.89	105	107.74	106.25	106.19	104.01	103.58	104.57	105.03	104.89	104.76	104.13	103.55	104.63	104.49	104.78	104.91	104.15	101.08	104.9	104.67	106.37	107.26	104.44	106.5	106.09
108.49	107.11	106.81	106.16	105.38	105.58	105.83	106.7	109.13	104.38	105.13	101.16	105.32	105.73	100.16	104.77	103.28	107.43	108.01	102.6	106.16	106.39	102.29	104.31	106.04	103.63	106.51	107.15	106.36	102.92	109	104.72	105.39	107.39	102.54	107.43	105.32	105.33	109.33	108.99	108.23	103.53	104.48	105.95	106.31	104.58	107.51	104.08	110.58	108.8
106.32	104.34	105.39	107.33	107.65	107.71	104.92	104.43	108.58	105.99	105.29	106.98	105	105.85	104.59	107.18	105.93	104.45	106.26	108.49	106	105.82	105.25	104.89	106.38	101.12	107.52	105.52	106.17	104.15	106.07	106.4	105.62	103.85	104.2	104.1	106.88	104.91	102.41	107.36	110.64	107.07	103.94	108.29	105.73	107.37	106.9	104.19	105.18	103.16
101.66	103.38	101.45	101	98.959	103.92	102.15	99.786	100.15	98.608	98.159	103.44	99.58	98.305	100.43	102.02	103.78	100.59	102.42	100.43	99.94	100.26	99.024	99.706	97.104	96.883	101.54	104.28	98.766	99.761	101.44	99.525	98.558	99.179	103.83	102.25	101.67	100.85	101.67	99.495	102.87	100	100.7	99.662	102.22	102.27	100.54	100.28	98.446	99.297
106.92	104.66	103.1	104.02	106.11	106.51	105.55	108.46	108.87	106.58	103.54	105.57	106.91	106.64	108.66	104.84	105.45	101.76	106.22	107.35	105.95	105.13	105.38	109.14	103.15	106.8	107.19	107.88	105.92	106.05	106.18	105.5	104.75	105.54	108.43	105.3	103.17	108.44	106.56	105.4	106.2	105.53	106.51	106.02	106.99	106.35	105.58	108.81	103.44	107.01
105.25	105.35	103.44	102.1	103.37	105.14	103.57	103.66	104.34	106.58	103.48	107.51	106.12	106.97	109.26	104.22	104.44	105.32	105.98	104.92	103.46	107.73	105.92	106.29	104.29	105.93	103.99	104.06	104.69	103.3	103.81	104.87	106.22	106.19	103.34	104.3	104.54	105.18	102.73	103.47	106.19	109.37	105.47	106.35	106.8	104.73	102.43	104.94	104.22	106.15
105.12	107.02	103.48	103.56	105.65	104.51	102.65	103.57	107.78	106.42	107.38	103.36	106.72	104.07	102.13	106.16	105.4	104.85	105.78	107.18	104.04	103.78	105.59	104.7	102.76	106.48	106.15	104.46	104.35	104.11	107.36	105.68	105.6	107.61	103.89	105.64	103.62	105.46	105.2	104.91	105.73	104.85	109.79	105.05	105.9	105.83	106.08	105.18	104.24	104.51
107.56	108.97	107.99	106.4	106.62	109.63	103.86	110.04	107.71	108.08	109.59	106.91	110.03	109.48	107.88	109.82	107.11	104.76	108.2	109.17	109.64	109.06	108.26	106.87	110.38	108.64	107.15	105.88	109.13	108.01	108.6	110.35	109.88	107.6	109.23	109.93	107.15	109.22	106.51	111.31	111.25	109.07	110.87	111.47	109.83	109.52	111.13	107.1	109.39	107.43
108.77	108.68	107.32	108.84	111.51	109.68	109.82	106.55	109.71	110.24	109.41	108.87	107.64	105.33	107.36	108.56	110.54	112.74	108.58	113.23	107.53	110.1	107.82	108.92	110.1	111.55	107.1	108.65	112.5	108.17	107.13	108.87	108.11	106.29	110.43	108.96	106.88	107.18	105.33	103.94	110.04	111.36	110.22	105.26	108.16	108.06	109.65	109.14	108.65	106.58
110.3	111.89	110.56	107.01	110.14	112.34	110.03	110.37	112.43	108.51	111.6	110.87	113.13	108.65	111.57	108.05	111.04	111.22	107.41	109.78	111.16	111.76	108.78	112.9	107.68	106.16	110.71	111.96	112.1	109.5	113.97	113.75	110.68	108.39	112.73	111.54	109.05	107.55	111.39	111.88	109.37	110.59	109.78	108.36	108.15	111.17	111.59	111.49	109.31	110.99
105.95	107.68	103.48	103.62	105.23	102.12	102.97	104.19	105.59	103.15	105.68	106.88	108.45	104.9	107.32	106.78	106.99	107.84	105.43	107.19	107.78	107.98	107.25	104.53	109.91	106.34	107.07	105.53	104.22	107.76	107.79	104.69	104.04	104.11	107.44	107.82	106.67	105.91	104.51	104.28	107.25	106.16	105	107.79	106.87	104.69	104.61	104.49	106.26	103.86
105.01	106.78	108.12	106.33	106.92	109.63	109.89	109.7	107.56	108.44	107.44	103.68	106.4	106.32	104.12	105.25	107.84	105.68	104.64	106.02	103.93	107.63	110.01	109.03	105.84	105.82	107.32	105.4	109.3	108.18	105.52	106.84	108.28	107.08	107.72	106.19	108.19	107.81	105.69	105.4	108.36	108.91	107.5	104.06	107.68	106.61	104.78	107.11	106.76	104.52
98.36	99.186	100.41	99.27	99.327	98.256	98.293	97.958	97.265	98.588	101.43	96.553	97.033	101.16	100.43	98.567	98.496	97.218	101.62	99.454	98.515	96.636	98.856	98.158	96.84	99.695	98.243	95.964	99.68	100.28	98.358	97.593	101.16	99.409	98.871	97.085	101.65	98.83	97.849	99.176	100.67	98.533	97.482	101.14	95.879	98.239	98.249	96.88	99.718	100.18
105.69	108.45	106.5	104.67	106.07	110.34	107.01	104.45	107.76	107.09	108.11	106.78	107.19	108.1	105.33	106.01	105.67	106.87	106.5	104.18	107.19	108.04	106.64	105.96	106.07	106.87	104.77	105.04	103.32	111.22	107.75	105.34	106.3	105.5	107.19	105.1	106.29	108.91	107.11	106.46	108.29	106.84	110.03	106.7	104.3	106.45	107.21	104.17	111.26	108.8
98.807	94.135	95.479	99.003	99.011	99.247	96.069	97.38	97.381	98.817	96.841	97.673	98.845	97.262	97.533	96.19	98.499	97.704	97.208	99.353	99.683	101.01	101.11	98.364	99.439	97.777	97.935	98.229	98.771	97.449	97.864	98.205	98.706	100.19	101.27	98.589	100.36	97.324	98.043	97.472	98.03	95.405	96.393	97.407	96.859	98.02	95.67	99.56	99.576	100.07
108.87	107.43	107.64	111.57	106.17	110.85	111.81	107.69	110.38	114.44	109.83	111	111.88	109.21	112.27	108.21	112.16	111.57	107.19	110.74	109.26	110.71	112.65	108.85	108.15	109.51	110.98	113	109.39	107.81	110.31	109.83	111.46	112.48	111.77	107.99	109.21	109.98	112.45	110.36	108.26	109.85	109.6	108.99	108.68	110.08	110.23	111.7	110.57	108.6
108.55	105.73	106.81	110.99	110.06	106.13	107.29	110.23	108.61	109.94	106.64	105.3	104.46	106.71	103.42	109.31	107.08	107.61	106.21	105.37	107.33	109.98	106.18	108.68	110.53	105.18	105.96	109.58	106.41	108.84	103.82	107.84	106.3	110.04	105.05	105.49	107.87	108.83	112.28	108.36	106.76	106.62	104.31	106.5	109.37	108.77	107.57	105.84	105.31	107.37
105.96	104.77	103.86	106.44	103.64	105.46	104.65	106.75	105.04	107.17	105.25	103.28	106.48	105.53	106.65	106.85	105.18	107.72	107.31	106.23	105.03	103.33	105.13	104.4	102.76	107.97	102.66	106.56	107.12	106.53	105.22	104.15	107.79	106.07	104.04	106.84	107.27	103.92	106.56	105.57	108.01	104.73	105.61	106.65	106.92	103.99	107.16	106.78	106.24	105.67
106.23	110.29	108.51	106.81	107.7	107.55	108.35	106.77	108.95	109.23	110.62	110.86	108.15	106.7	107.14	106.62	110.37	109.14	107.38	110.17	110.32	106.6	107.26	107.05	106.34	107.63	105.94	109.76	107.73	107.14	108.67	108.54	107.19	109.82	109.89	106.71	108.19	110.63	108.84	109.79	111.26	110.51	108.24	107.01	104.78	110.97	109.87	106.91	106.93	108.01
110.89	109.87	111.87	110.52	108.52	110.1	111.93	108.06	109.44	110.21	106.58	109.16	107.42	108.78	109.67	112.48	112.2	108.97	110.44	112.13	110.64	109.4	110.27	110.76	107.91	112.4	106.62	112.18	113.11	113.18	111.42	111.16	110.71	110.87	110.24	111.4	112.3	111.07	110.58	109.07	111.58	111.11	111.22	112.04	109.13	109.99	109.22	109.54	110.44	111.41
107.3	107.1	108.42	109.73	109.58	109.6	110.37	109.37	112.33	107.57	108.05	108.07	109.78	111.19	107.87	108.62	108.83	106.87	108.2	110.61	108.27	109.32	107.88	110.18	110.23	107.53	106.57	108.45	110.39	105.94	107.75	108.22	109.57	108.53	108.15	107.24	108.84	107.48	106.94	107.64	111.45	110.99	105.57	106.3	109.22	109.85	108.84	105.54	110.49	105.92
102.33	102.58	102.47	98.223	100.93	101.86	100.8	100.64	98.691	102.17	99.377	100.69	104.31	102.08	101.68	98.318	99.701	102.71	103.56	98.43	96.636	100.46	100.16	100.46	97.587	101.14	99.84	98.495	101.82	101.3	100.51	102.26	99.896	101.35	101.8	99.469	102.88	98.241	101.44	103.34	100.07	102.35	101.72	97.275	96.079	100.75	99.166	99.186	100.11	99.692
108.07	107.2	107.21	107.47	110.3	110.62	109.55	107.09	105.97	106.8	108.79	106.41	111.18	109.18	109.73	110.3	107.7	107.4	107.45	110.15	109.06	105.4	107.16	108.12	109.57	110.75	105.54	105.74	110.3	107.91	107.28	106	105.77	108.65	106.74	110.33	108.87	106.38	106.6	109.71	107.91	107.85	108.57	111.94	108.6	108.62	106.73	109.44	109.24	107.46
97.997	98.705	97.428	97.744	96.697	98.148	99.62	97.607	100.08	99.905	98.931	97.353	99.75	98.155	93.704	97.832	98.394	94.784	94.887	99.163	97.88	99.118	96.858	101.26	100.57	100.83	100.64	100.61	99.115	98.063	101.2	101.06	96.932	101.36	100.91	98.714	97.719	97.505	99.412	100.2	97.406	96.816	97.204	98.217	100.58	98.032	98.488	99.718	95.344	99.258
108.98	109.38	111.17	109.05	108.2	110.8	108.68	106.87	107.33	109.29	108.87	104.75	109.15	106.98	107.26	108.91	110.98	108.44	104.72	109.14	111.38	109.27	111.26	110.02	109.32	108.37	108.58	108.15	107.19	107.11	111.86	109.66	110.43	109.99	106.38	110.38	109.62	112.62	110.71	107.84	110.45	106.79	108.13	109.31	107.69	107	105.78	110.94	106.94	108.77
97.378	99.498	97.351	102.17	99.146	101.98	96.153	98.848	97.465	98.977	97.201	96.476	99.495	97.139	96.165	97.203	96.673	97.786	97.695	98.325	94.9	99.859	101.08	98.294	99.461	96.734	99.033	98.861	98.344	97.424	98.258	96.333	93.931	101.87	94.9	95.479	97.361	97.264	100.75	100.28	96.213	97.344	99.171	97.226	95.98	100.25	97.202	97.926	98.291	97.235
98.161	101.78	99.845	98.598	98.229	101.88	96.566	99.816	99.473	99.126	98.546	98.825	99.396	100.85	100.45	103.6	98.639	101.49	101.65	99.218	99.665	99.78	100.6	99.98	100.1	99.22	103.27	100.3	99.419	102.51	101.03	99.07	100.32	101.23	99.139	99.624	101.14	98.429	101.34	97.886	101.49	98.702	98.031	100.59	99.106	99.561	101.18	99.562	97.788	98.413
104.94	105.69	111.08	108	107.67	111.08	109.36	105.24	108.22	108.99	108.91	108.39	107.83	109.84	109.1	106.31	107.26	108.68	109.79	109.48	105.79	109.42	109.46	105.6	109.86	109.43	109.51	106.36	109.47	108.09	107.47	107.71	107.48	107.91	108.47	106.14	105.22	107.31	103.51	106.78	106.93	108.15	110.85	106.13	105.73	105.82	108.05	107.22	108.03	108.67
101.6	98.985	99.132	97.875	102.32	101.42	103.45	100.37	100.18	102.06	101.5	102.91	103.42	100.93	101.07	99.752	98.995	100.14	100.66	101.41	98.481	102.15	101.27	98.888	102.54	101.32	102.35	100.42	102.54	100.8	103.46	103.06	100.38	100.52	98.183	100.95	103.92	100.45	100.08	101.5	99.63	103.61	101.03	100.35	100.19	97.287	103.07	103.95	100.09	100.63
98.47	97.985	101.99	100.18	99.856	97.231	97.403	102.03	95.852	98.684	95.793	98.749	101.14	97.686	100.23	98.474	101.66	100.53	97.848	98.858	97.058	98.544	98.942	100.34	101.45	97.756	100.56	98.322	97.735	97.961	100.71	95.312	96.69	99.951	97.254	101.56	95.687	99.611	98.459	98.061	98.341	97.763	100.06	101.01	99.643	96.864	97.413	98.072	99.363	98.279
107.99	109.61	109.07	108.33	106.14	109.24	107.33	109.08	109.76	109.59	107.33	103.51	109.13	111.25	107.6	107.17	108.69	107.24	106.15	105.87	106.59	110.49	108.74	109.11	109.46	106.54	108.56	105.23	104.9	108.04	108.75	109.29	107.4	107.62	108.49	108.35	107.53	106.62	112.9	108.41	108.38	110.45	109.81	105.66	109.21	108.6	108.06	108.88	109.28	108.77
108.98	107.15	106.89	105.89	107.67	108.59	106.46	108.83	108.31	108.16	108.53	107.9	106.14	105.53	107.46	106.59	108.09	107.25	108.76	109.8	106.74	106.55	107.57	109.49	110.38	108.28	107.49	105.8	107.17	109.74	107.88	108.49	109.63	107.07	107.27	106.17	107.67	107.22	109.76	106.1	106.29	108.43	104.55	104.58	107.13	109.35	109.13	108.37	110.57	104.84
112.41	110.09	108.03	109.21	107.7	109.93	110.19	109.5	110.47	111.78	109.33	109.26	111.5	110.52	109.99	112.02	109.55	108.56	113.1	110.43	108.36	112.45	109.93	110.61	113.96	113.09	109.84	108.93	110.85	109.64	111.29	111.25	110.2	110.74	109.11	108.87	111.99	111.62	110.78	111.11	114.01	111.71	112.46	109.82	113.48	110.41	110.38	111.87	110.9	108.97
111.78	109.98	113.92	110.33	107.09	112.15	107.75	111.82	111.39	109.3	111.56	109.72	110.23	106.49	108.61	111.28	106.62	112.32	110.19	109.82	108.34	113.21	108.96	110.74	112.09	111.66	109.84	112.14	107.82	109.85	110.49	106.97	110.26	111.36	110.51	109.95	109.54	111.9	111.74	108.86	113.87	110.89	113.46	112.72	110.98	106.34	109.86	109.37	108.43	109.8
105.32	107.09	107.81	105.12	107.07	108.78	108.4	108.34	108.18	109.09	111.22	108.07	109.76	108.58	109.54	108.52	108.57	104.53	111.93	107.05	108.76	107.07	108.76	105.85	109.04	107.29	106.2	106.09	110.91	110.4	108.91	108.95	106.45	106.96	106.82	108.06	108.87	106.02	106.63	108.13	103.12	109.67	107.72	105.96	107.21	108.37	107.54	107.64	106.74	108.56
101.48	98.965	100.82	98.137	98.047	101.22	96.755	98.154	101.53	96.598	97.388	98.999	102.05	97.592	99.152	96.333	102.49	98.567	101.62	99.076	99.458	99.918	97.386	103.59	97.754	101	99.74	100.78	97.293	101.24	97.126	101.22	97.181	100.65	96.905	98.486	98.349	100.23	98.838	100.65	98.972	100.9	98.47	98.545	99.747	100.41	99.554	98.858	97.366	98.485
105.18	100.37	105.83	105.55	103.81	102.66	102.54	108.59	106.49	106.72	105.45	102.03	104.83	106.42	102.61	104.49	106.11	104.61	107.13	105.53	100.85	104.59	103.28	105.92	105.81	108.51	105.71	104.95	107.45	104.7	104.06	105.67	105.33	106.09	108.56	102.01	104.63	105.96	106.61	103.92	103.94	106.13	104.81	103.53	105.03	104.91	106.21	106.48	108.1	105.13
98.086	98.686	98.677	98.549	101.16	100.81	100.22	99.737	99.525	98.642	99.317	98.706	98.868	100.3	97.942	97.355	97.81	98.661	98.916	100.26	100.08	99.081	100.51	101.67	96.775	100.85	102.12	97.469	97.925	100.05	97.345	98.582	99.747	99.408	99.577	98.051	98.805	95.075	94.326	99.7	100.44	101.33	96.159	97.43	97.354	98.765	101.1	99.645	103.04	97.251
102.92	100.51	102.65	100.53	101.74	101.03	100.94	99.563	100.74	99.387	103.7	102.05	99.344	98.706	103.27	100.21	103.38	100.5	98.412	104.28	102.33	101.8	100.95	99.33	99.273	98.293	97.47	101.86	99.848	99.098	100.98	102.51	100.14	101.48	99.437	99.361	102.6	100.28	102.87	100.69	97.157	99.221	100.58	102.24	102.19	100.41	99.516	100.74	100.73	103.04
109.18	108.05	106.96	109.18	107.39	107.09	106.01	107.88	105.89	108.17	106.98	108.29	110.28	107.32	109.15	108.32	108.75	107.53	108.39	108.33	108.85	108.45	109.05	108.12	106.15	106.2	108.39	106.79	106.06	107.2	107.26	106.69	106.54	107.39	109.15	108.15	108.13	105.22	110.92	109.12	104.33	106.55	108.27	110.51	106.62	109.96	109.36	107.5	107.79	107.95
98.148	98.243	99.094	95.622	98.473	101.32	100.55	97.642	95.447	96.686	98.359	96.151	94.193	97.449	96.661	98.837	100.03	97.548	98.957	95.794	99.276	100.84	99.576	96.841	99.177	99.947	99.823	94.944	97.27	98.4	101.18	96.196	98.49	98.724	97.823	98.396	99.667	97.403	94.636	98.604	98.408	97.056	97.066	100.44	97.377	101.04	99.365	99.099	100.2	99.26
98.688	101.76	98.098	99.922	98.055	100.14	99.327	100.26	97.969	99.232	99.093	100.99	98.973	97.998	97.909	99.145	97.733	96.017	98.545	94.955	100.06	97.84	97.537	95.833	97.813	97.793	97.729	99.093	98.798	100.92	97.216	99.971	99.762	100.85	95.83	97.628	101.97	100.27	99.656	101.35	96.765	97.812	97.492	103.17	99.206	99.549	96.844	99.928	98.984	97.175
105.52	102.53	102.79	105.46	107.14	103.49	104.67	105.52	106.09	101.83	105.32	104.61	102.87	105.62	103.64	105.55	104.66	104.86	103.88	108.24	105.75	107.87	105.84	103.45	104.99	104.64	103.01	104.19	106.98	105.86	106.01	105.76	106.58	104.76	107.96	106.3	103.18	103.42	107.02	106.7	106.24	106.43	101.92	105.97	105.66	106.64	104.73	104.64	101.85	106.06
110.61	109.75	108.51	110.34	108.7	109.17	106.53	111.55	107.94	104.96	109.2	108.65	112.25	109.82	108.85	109.56	107.98	109.59	112.42	111.78	107.93	107.43	108.84	109.44	107.26	107.44	107.94	110.02	106.97	109.37	106.42	109.29	107.31	109.77	110.46	108.4	108.48	112.69	107.69	107.51	107.08	108.57	106.67	109.73	110.18	109.19	106.26	108.97	107.8	106.76
107.12	106.37	109.09	106.74	106.28	105.64	107.07	105.62	105.35	106.49	108.94	105.82	103.38	103.12	108.7	107.18	108.43	109.78	109.49	105.17	104.69	107.39	109.94	105.01	106.15	104.49	105.34	109.35	106.43	105.96	104.86	109.5	109.47	108.72	107.91	109.1	110.07	104.35	106.8	108.53	109.37	104.76	108.85	108.26	105.58	103.07	105.86	106.53	106.19	105.4
105.96	106.2	105.2	102.45	108.69	107.69	108.81	106.66	104.64	106.1	103.47	103.28	107.3	104.9	101.95	105.83	104.89	104.68	108.96	106.5	102.33	103.32	106.05	106.21	106.51	109.01	106.91	103.82	107.3	102.83	106.89	106.79	107.27	105.28	108.5	108.47	106.67	103.79	107.31	107.55	102.7	100.02	104	107.54	104.76	105.87	108.97	105.33	104.82	106.37
106.97	107.17	106.21	109.07	108.45	109.54	105.95	106.43	108.88	103.48	107.48	106.41	108.41	108.68	107.71	107.69	108.04	105.26	106.7	106.03	105.12	107.58	105.34	105.43	107.08	108.51	104.87	103.05	103.68	106.64	105.76	108.76	108.23	105.98	105.94	108.11	107.63	106.34	104.71	105.46	105.14	106.25	105.92	106.53	109.5	109.55	108.5	103.83	105.35	105.04
105.55	110.35	108.34	107.32	110.64	108.64	106.63	109.41	110.06	107.98	107.88	107.33	111.1	105.96	107.82	109.66	108.12	109.27	110.43	108.1	107.47	109.09	106.85	105.86	101.5	107.03	107.37	106.36	109.88	107.37	109.46	107.48	110.81	109.21	107.74	107.23	106.47	106.21	110.04	108.78	106.32	104.82	108.02	109.1	110.67	107.34	109.37	109.69	107.5	108.68
107.99	104.97	108.29	106.36	108.12	110.91	111.81	105.35	109.08	106.1	108.95	108.68	112.37	109.48	107.99	108.3	110.14	107.59	106.64	108.44	108.73	110.77	109.64	109.16	108	107.76	110.41	107.95	110.44	109.36	107.84	111.06	109.19	106.78	107.04	108.31	106.49	108.72	107.83	107.09	106.58	107.71	108.43	109	109.73	106.83	106.4	106.78	109.23	109.27
103.5	101.73	101.59	102.4	101.29	103.69	104.41	104.35	103.07	102.3	102.67	103.78	102.67	103.4	104.61	103.05	104.72	103.05	102.56	99.759	100.32	99.483	103.53	104.64	104.89	102.07	101.27	101.23	101.96	103.81	100.55	102.7	102.41	101.42	105.56	104.03	104.24	103.08	103.32	101.99	102	103.72	100.66	104.98	102.32	100.89	104	99.175	103.39	104.14
106.61	109	109.19	107.41	109.23	107.16	108.93	106.54	108.02	108.93	105.71	109.95	109.67	106.9	108.95	110.83	104.49	110.21	107.59	110.57	107.35	106.79	106.14	109.65	107.42	108.23	107.02	106.33	109.41	109.45	106.91	107.3	105.7	107.41	108.91	107.55	111.59	109.35	108.86	106.52	106.58	105.73	108.05	103.9	107.53	106.2	107.2	108.15	109.49	109.87
101.73	105.4	105.78	104.69	104.21	109.75	105.06	104.12	104.42	104.15	103.91	105.39	105.27	105.05	103.18	106.58	109.16	105.51	106.67	105.8	105.2	106.24	103.03	106.33	106.75	104.96	109.81	105.89	105.83	108.66	106.72	105.97	106.34	105.17	108.37	107.45	106.57	105.37	105.25	103.15	107.6	106.64	102.75	108	107.12	105.97	103.64	107.59	107.05	106.35
107.64	108.13	106.12	108.22	107.56	106.25	105.63	108.44	109.01	106.33	105.41	105.4	104.01	107.62	102.92	105.15	107.42	105.13	105.96	105.58	106.55	104.84	108.74	108.91	105.63	106.61	105.15	108.17	106.28	107.48	105.58	104.43	108.16	107.32	107.99	104.53	104.78	108.24	106.65	109.75	106.7	104.7	104.52	107.37	107.07	109.2	107.05	102.63	105.44	109.26
94.998	98.691	98.16	97.695	99.316	97.25	99.071	96.825	96.248	97.635	98.338	96.738	100.05	97.896	95.574	97.287	98.274	97.876	98.109	97.43	96.692	99.753	100.01	100.24	96.773	94.711	97.902	96.349	96.307	101.66	98.906	101.39	97.472	98.488	98.602	99.072	93.51	100.87	98.763	100.02	98.671	101.73	96.916	96.468	95.342	95.223	96.728	99.608	99.122	98.621
106.87	107.03	107.01	104.19	105.76	106.89	100.25	109.56	105.34	104.38	107.51	106.76	110.59	106.32	103.29	104.98	106.19	107.44	103.45	108.35	102.91	107.13	107.77	106.04	103.22	106.99	107.56	106.28	105.84	105.64	104.8	107.24	107.29	106.19	107.99	108.31	105.82	109.66	108.88	105.45	108.57	107.96	105.44	106.69	109.96	107.1	107.46	106.4	105.89	106.59
105.74	105.25	105.73	107.91	109.53	104.41	107.18	107.99	107.44	108.13	106.81	104.95	106.48	109.16	105.67	105.11	105.16	105.64	104.78	103.67	106.88	107.67	106.31	106.69	108.58	104.71	107.82	107.66	105.55	108.46	109.48	108.53	106.87	109.1	105.37	105.17	106.14	107.78	106.94	107.05	105.97	105.62	106.08	105.88	105.45	108.76	106	106.45	106.48	106.91
106.68	108.56	109.67	107.98	107.66	107.63	108.9	107.12	112.93	105.22	105.51	108.94	105.48	108.12	105.98	107.66	106.45	107.31	105.74	105.16	104.51	107.34	104.77	104.83	103.25	106.54	108.16	108.24	105.4	106.6	109.32	105.1	108.93	106.26	107.61	104.38	106.89	106.63	102.94	105.91	105.76	110.67	107.16	107.23	105.99	105.9	106.08	107.67	108.67	106.02
104.07	102.92	100.68	101.31	100.24	99.449	100.63	101.16	98.223	98.237	98.288	104.88	100.18	104.11	101.92	102.87	100.27	103.34	103.26	99.103	104.19	101.44	100.63	101.06	102.7	100.4	101.38	102.15	102.19	100.17	101.32	100.87	100.04	99.429	101.73	98.436	99.986	102.25	100.16	101.71	104.19	101.79	101.32	96.732	101.08	102.51	101.59	102.05	99.359	102.4
107.37	107.17	108.77	108.64	106.95	109.22	107.58	108.8	105.04	110.57	111.54	106.82	106.22	110.21	105.85	107.47	108.44	105.53	108.57	105.88	108.4	107.81	104.9	110.47	108.52	107.29	107.97	107.64	108.05	108	110.45	109.02	109.15	106.4	108.88	109.5	108.1	107.02	109.01	108.81	108.5	106.93	110.16	109.85	109.92	107.63	109.06	106.27	108.67	108.33
105.43	104.35	104.02	107.78	104.1	105.31	104.73	107.07	105.46	103.62	102.29	109.8	104.63	109.61	107.65	105.66	107.97	106.27	102.33	106.22	105.64	103.34	104.47	106.15	104.4	101.98	106.67	107.63	106.91	104.89	104.89	103.84	104.78	106.28	106.53	107.12	103.13	104.05	104.93	107.64	104.08	105.66	104.31	105.78	107	105.36	105.82	107.31	106.66	105.98
111.17	106.07	107.08	108.06	104.8	106.58	108.91	107.24	110.35	112.58	108.07	108.85	108.61	105.69	108.9	107.42	106.46	105.99	108.33	109.47	110.47	109.54	110.65	110.23	108.8	111.89	111.63	106.15	110.85	110.69	108.98	111.08	109.64	110.18	107.39	108.68	109.36	110.38	107.66	108.6	109.53	106.62	106.78	106.69	106.93	109.05	107.7	107.39	108.34	108.44
105.18	110.29	107.98	106.75	107.58	107.14	105.4	107.26	108.05	107.31	108.4	105.42	109.07	110.39	107.08	105.28	106.55	106.62	109.21	109	106.42	106.2	105.54	108.17	107.91	108.99	106.77	109.56	110.42	107.69	110.32	107.66	109.07	108.59	109.02	110	109.21	109.03	108.39	107.67	107.7	108.24	105.83	111.77	107.27	110.49	107.72	107.43	108.09	106.9
97.086	95.923	100.26	99.723	100.78	96.607	93.834	98.724	96.87	99.713	98.499	98.839	101.2	100.72	100.38	98.656	96.356	98.076	99.509	96.545	97.682	99.073	101.42	97.514	101.51	99.524	100.57	98.21	95.872	99.782	99.187	101.47	99.009	99.83	96.222	98.247	98.459	96.815	97.247	99.942	98.285	97.938	98.426	100.21	95.87	99.697	97.121	97.33	100.05	96.465
108.66	108.34	106.15	108.48	105.98	107.73	110.21	106.5	106.09	109.38	106.45	105.62	111.09	106.9	107.64	111.11	107.65	107.03	108.2	110.19	107.33	106.64	108.1	105.39	108.21	108.69	105.81	107.43	108.87	107.15	107.12	108.23	106.63	108.87	109.51	107.4	110.98	110.27	107	107.17	109.04	108.44	107.95	107.56	108.44	105.72	107.17	103.69	108.94	105.02
100.33	99.525	101.96	101.16	102.07	101.29	101.05	102.51	100.2	100.76	99.282	102.1	104	101.12	103.08	101.78	99.141	97.783	102.87	99.953	99.118	100.9	102.62	100.51	98.226	98.617	99.637	102	97.758	103.06	98.15	101	99.397	100.42	99.036	100.52	100.24	101.21	97.107	101.45	97.826	97.639	98.576	102.46	98.123	102.31	100.47	99.945	98.558	100.45
106.22	105.37	105.53	104.36	105	106.77	103.07	105.57	104.67	106.72	107.49	108.83	106.77	105.11	105.69	105.85	103.45	103.86	107.71	107.83	106.1	105.88	104.77	102.2	104.1	105.18	103.84	104.89	103.22	104.24	106.51	105.44	105.48	105.48	106.05	106.35	105.46	104.27	108	106.42	106.72	107.42	106.55	105.29	104.03	108.59	107.34	103.52	103.96	106.71
105.9	106.23	105.82	102.55	104	101.51	106.02	104.67	105.56	105.27	107.98	107.73	105.56	105.57	105.33	105.93	106.5	107.01	108.12	108.99	107.36	101.58	104.25	107.74	101.78	106.29	104.71	105.91	104.48	107.42	107.83	106.39	105.96	105.12	103.82	104.92	104.23	104.17	104.96	105.2	103.37	103.66	105.35	102.97	104.03	106.99	105.06	105.36	107.44	105.58
103.68	102.13	106.02	105.62	108.55	104.75	107.12	107.72	107.7	104.4	105.81	107.84	107.14	105.09	104.95	106.67	106.65	104.87	106.63	106.6	107.91	105.41	106.91	106.72	102.83	106.53	103.18	105.28	104.42	106.94	106.98	105.1	102.94	104.44	106.79	105.61	107.25	106.39	106.06	105.84	105.78	105.79	105.6	108.35	106.76	104.78	106.33	106.59	105.61	104.39
100.15	104.35	100.87	97.567	99.801	101.64	99.514	99.58	100.49	101.66	98.926	101.7	101.8	101.73	100.67	98.168	98.29	101.25	101.07	101.25	99.887	99.109	101.07	99.504	100.92	102.14	102.6	102.28	103.66	100.68	100.05	101.44	100.94	103.42	99.991	102.94	100.04	100.8	98.254	99.107	99.855	99.75	99.769	101.25	99.039	100.11	98.754	100.36	102.18	100.99
103.4	106.41	105.08	106.91	107.19	106.65	106.75	106.46	100.99	106.45	105.73	104.48	107.31	100.53	106.11	104.66	101.18	107.33	103.8	103.99	106.84	103.98	106.8	105.45	104.6	105.43	105.76	103.83	105.93	104.66	106.61	105.44	104.24	107.46	104.46	105.03	107.57	107.78	103.83	102.87	104.97	104.81	103.41	108.06	105.71	106.27	104.54	102.86	104.59	104.35
97.96	98.627	99.609	99.503	100.94	94.466	100.98	97.451	97.325	101.18	99.061	95.187	100.48	97.241	100.67	98.761	97.112	101.68	100.11	97.635	99.562	98.877	97.569	97.792	96.588	95.628	100.18	99.876	99.51	99.615	97.289	96.838	99.017	98.75	96.845	97.375	96.27	98.406	98.384	102.13	101.11	97.952	99.245	98.041	99.737	100.76	99.313	100.68	98.561	97.802
107.02	105.36	107.78	106.23	106.73	108.18	108.38	106.21	105.93	104.82	105.51	107.19	106.95	107.06	108.87	106.72	106.52	105.67	106.71	106.6	108.5	105.08	108.44	103.88	106.33	109.22	109.89	107.38	105.39	106.71	107.04	108.11	104.29	102.44	107.26	109.15	105.64	107.27	106.85	109.01	109.11	106.71	106.84	105.18	105.78	105.9	107.04	107.42	104.7	106.05
101.05	100.69	100.76	101.67	97.746	98.807	98.041	99.349	101.42	98.261	99.349	97.999	100.13	100.38	97.914	98.546	97.948	98.212	98.171	98.281	97.589	98.299	100.03	100.57	101.56	98.466	96.56	98.403	98.863	100.37	98.206	98.901	100.85	95.719	99.093	95.596	100.68	97.608	100.81	100.02	99.337	99.222	99.649	97.508	96.793	98.397	99.177	98.504	99.617	98.254
100	102.49	105.78	99.656	101.89	102.27	102.74	101.03	100.38	103.67	102.79	102.85	105.22	98.428	104.12	102.49	103.03	102.49	102.63	102.9	103.29	105.68	101.97	102.48	102.22	100.28	101.65	101.01	102.85	104.58	101.9	101.65	106.89	104.93	104.99	102.05	104.13	103.19	101.5	101.26	100.28	105.2	103.02	105.65	101.6	101.19	101.62	103.34	100.66	99.499
107.62	108.47	105.82	107.24	109.42	110.33	107.56	107.87	108.91	107.9	108.94	106.21	106.13	107.72	108.67	111.25	106.7	103.32	110.23	105.35	109.8	108.21	105.95	108.96	108.73	109.44	105.89	109.7	107.07	105.74	110.76	106.38	108.25	110.14	106.15	109.65	108.76	107.96	108.26	107.77	107.57	109.02	105.59	109.86	107.54	109.46	107.6	108.16	107.95	102.57
108.01	109.71	109.31	107.07	106.41	107.77	105.39	110.53	106.69	109	110.64	106	109.04	107.35	110.76	108.29	109.52	105.91	109.08	108.06	109.05	108.31	111.74	107.66	110.1	110.41	112.08	108.45	110.49	111.68	110.26	110.98	108	108.83	108.25	108.96	108.05	110.16	109.9	107.03	107.85	111.95	109.26	109.98	106.31	109.76	110	110.16	109.8	111.91
107.01	103.31	104.49	104.13	106.11	105.73	105.47	108.64	107.08	106.96	106.25	106.1	105.68	108.07	106.32	105.46	108.18	104.19	107.96	105.32	105.14	107.2	103.86	104.35	106.35	103.97	110.21	105.19	104.84	106.54	106.35	104.58	107.22	105.41	106.22	108.27	107.06	106.43	107.15	103.38	108.42	109.84	105.93	108.23	104.86	106.75	109.99	107.1	108.76	107.42
109.44	107.04	107.56	109.3	109.69	108.06	108.74	106.61	107.21	107.86	104.58	106.82	108.04	105.94	108.91	108.3	112.61	108.68	108.18	108.21	111.17	107.66	108.98	107.17	106.56	107.34	106.07	108.36	109.04	107.83	110.15	107.9	109.42	108.12	110.55	108.87	108.83	109.07	112.96	108.78	108.46	107.88	107.05	110.61	107.33	110.69	113.49	108.89	106.56	108.01
105.85	104.77	106.12	106.91	104.95	107.71	107.55	103.76	107.72	106.45	106.66	105.53	106.2	106.92	105.11	108.7	107.85	107.41	105.6	107.05	105.1	104.71	107.03	105.4	107.24	104.82	106.33	104.76	106.94	104.4	106.72	107.23	106.48	105.09	106.46	103.43	106.71	107.62	105.41	105.28	106.78	105.77	106.12	106.52	103.06	107.34	104.15	107.44	106.01	107.77
103.25	101.4	101.43	96.607	98.274	99.819	101.9	98.126	100.42	99.899	99.647	102.72	99.641	100.21	100.69	102.43	100.28	99.168	97.5	103.25	101.92	100.66	100.77	102.01	98.846	100.17	99.023	103.39	99.072	99.976	98.529	97.253	99.385	100.69	101.51	100.13	99.515	101.78	103.37	98.162	98.84	100.61	100.86	101.16	103.92	102.71	101.31	99.093	99.273	98.277
108.6	107.94	105.81	108.77	107.04	108.5	106.43	107.81	108.14	108.25	108.11	107.35	108.46	106.13	112.14	104.62	105.97	109.48	110.06	105.49	108.79	108.4	107.26	109.34	109.43	108.44	107.71	106.26	109.37	106.7	109.74	109.35	106.35	106.91	109.16	110.76	107.54	106.87	109.46	106.06	108.08	109.86	110.15	110.17	110.9	108.4	108.52	108.93	108	108.91
108.56	106.28	107.5	107.46	107.68	107.38	108.03	107.51	103.88	111.05	103.83	106.96	107.97	103.77	105.88	106.07	106.77	107.76	107.44	107.82	106.74	108.03	106.62	108.41	107.79	107.71	106.71	107.09	105.52	108.71	105.65	105.55	107.07	111.32	106.34	106.34	105.15	105.42	104.49	104.98	110.18	106.04	108.94	104.54	104.23	108.46	104.79	109.81	105.02	106.57
97.631	100.79	103.05	102.67	98.03	103.86	101.39	99.855	99.43	102	100.41	102.39	105.02	102.43	99.002	100.51	102.55	102.72	103.14	103.2	100.65	100.72	100.62	103.08	101.66	101.41	99.733	98.929	102.05	99.924	105.56	101.68	99.193	99.177	97.314	103.57	101.06	99.224	101.3	100.89	99.998	101.58	99.885	100.1	101.94	99.2	102.08	99.716	99.673	101.34
109.89	109.22	107.73	113.8	113.35	111.29	110.35	111.03	109.61	110.32	109.28	106.5	111.04	111.55	111.69	109.58	113.68	106.13	111.6	112.08	111.62	110.57	109.19	108.23	111.54	111.57	109.71	111.32	109.23	110.69	108.54	111.06	109.08	109.47	111.93	110.81	108.36	110.75	109.99	108.5	109.63	105.37	110.26	107.49	113.71	110.58	107.2	111.47	108.54	111.18
98.646	98.894	98.959	100	98.251	97.965	101.75	99.097	97.293	102.82	101.86	98.648	98.331	102.33	104.38	100.76	97.782	100.59	98.103	103.75	101.6	98.293	100.42	101.3	98.544	100.35	104.96	102.95	98.76	97.83	102.87	100.97	100.11	102.1	99.165	98.939	96.203	97.092	100.43	99.762	100.36	99.138	99.124	101.7	100.7	101.7	101.12	96.962	101.72	100.11
104.52	106.61	104.67	105.81	104.69	108.18	104.24	105.34	109.67	106.71	107.18	104.12	103.63	104.36	107.12	107.53	105.06	108.32	104.58	103.88	106.76	104.38	106.68	106.07	105.02	107.4	106.74	101.95	105.14	104.23	105.35	105.72	108.06	105.13	107.98	107.96	106.74	103.47	108.07	107.47	102.38	106.99	108.55	101.33	106.71	103.88	105.97	107.97	104.88	106.28
104.27	105.06	104.22	106.77	103.21	107.32	103.91	103.07	106.18	103.25	105.97	104.6	103.09	104.93	106.85	103.69	106.06	105.75	107.99	107.75	105.89	107.89	105.38	105.54	105.27	101.21	104.14	105.72	104.21	105.72	105.43	105.11	106.67	105.8	107.52	109.46	101.75	102.9	104.82	100.17	102.8	105.01	108.66	107.27	107.4	107.69	105.85	108.09	107.63	106.89
108.37	107.96	109.45	107.19	110.36	109.37	105.59	108.3	108.75	107.52	109.54	111.29	109.74	105.47	108.11	108.77	110.83	108.7	107.89	110.94	108.45	112.04	112.01	105.75	107.93	109.14	107.36	111.79	108.48	108.21	106.6	108.23	108.76	108.13	110.91	109.49	109.89	111.18	110.86	108.31	106.29	108.09	108.46	107.64	109.67	108.28	106.94	108.04	108.94	106.35
107.1	109.69	109.55	109.63	106.65	108.33	111.79	107.86	108.06	108.8	107.49	106.86	109.66	107.86	108.08	108.46	108.8	107.45	106.72	107.34	105.63	109.35	109.98	109.6	104.68	109.74	104.89	107.09	110.18	105.21	108.28	109.71	110.58	108.44	106.54	107.31	107.42	112.27	106.55	109.69	106.29	109.93	106.85	110.42	109.03	107.16	111.06	105.46	110.48	107.62
99.64	98.017	100.2	101.63	99.743	102.06	101.22	101.17	101.87	101.29	103.21	101.28	100.61	98.37	100.57	101.39	97.958	101.88	103.92	98.273	99.123	102.36	100.89	104.98	99.535	100.27	104.83	97.069	99.068	101.98	99.608	98.899	100.91	99.03	99.249	101.44	99.87	102.27	98.129	99.436	101.13	102.75	100.04	98.109	101.61	100.23	101.58	101.78	101.03	101.32
107.01	104.15	108.22	104.62	104.68	102.37	109.23	107.6	106.85	106.28	104.23	106.21	109.02	108.11	106.75	101.59	108.24	104.46	104.93	104.52	102.13	106.05	104.85	104.5	105.82	105.32	107.04	104.8	102.59	105.37	105.37	105.38	105.3	103.75	103.58	106.96	105.07	106.4	104.72	104.41	106.68	105.68	106.22	104.71	105.41	105.07	105.13	104.5	105.91	106.89
111.67	108.88	106.24	108.85	106.75	110.4	110.31	107.94	108.21	108.32	106.15	109.57	107.31	107.12	106.38	106.65	108.38	107.39	109.28	109.97	105.35	109.7	110.59	109.63	107.4	108.77	107.38	109.13	107.78	108.82	111.13	110.46	109.7	109.19	108.43	107.72	109.23	107.04	105.56	108.98	111.09	108.67	106.49	107.29	105.82	109.22	105.23	103.97	109.57	107.95
105.87	105.83	107.61	106.67	107.15	105.02	105.75	107.06	104.48	106.26	107.5	105.28	107.34	106.2	107.57	108.33	106.72	107.27	108.67	105.47	107.22	105.34	107.65	107.74	108.4	108.79	106.75	105.14	106.26	104.67	108.81	105.12	107.53	106.28	108.12	106.97	109.77	103.96	104.49	105.17	106.88	108.51	109.11	105.45	105.95	105.38	106.76	104.82	108.17	106.87
107.38	106.76	105.88	106.05	106.11	106.55	103.73	105.71	104.51	104.5	105.81	105.38	100.97	108.35	108.08	105.29	106.21	103.13	106.22	104.02	105.06	106.48	107.56	106.64	107.79	107.38	110.02	104.12	107.96	104.13	103.18	106.95	106.62	103.46	105.53	106.6	106.33	107.47	106.32	104.58	105.36	106.58	101.61	105.71	107.63	108.31	105.37	108.08	104.2	104.35
104.08	107.72	104.51	108.87	102.5	107.68	110.09	103.09	105.96	107.81	105.06	104.62	105.44	106.73	108.03	108.05	107.35	105.58	106.88	108.22	106.27	107.97	105.79	106.19	104.7	104.95	102.18	105.38	105.61	106.32	107.94	105.2	107.66	109.31	106.17	104.38	109.92	105.81	104.74	105.87	108.37	107	104.97	104.44	108.11	105.68	109.33	106.85	104.02	105.27
110.75	106.26	106.86	110.31	109.33	107.59	106.38	108.58	106.69	109.07	106.96	109.12	108.69	111.84	109.14	107.61	108.92	109.64	108.21	107.45	108.03	107.15	108.22	106.75	107.73	106.98	110.31	109.94	109.29	110.4	107.62	108.43	109.67	108.96	106.23	107.81	108	107.45	106.02	110.76	108.63	107.49	106.55	108.92	108.11	107.14	109.69	105.36	106.78	109.11
109.21	104.42	111.82	106.39	106.55	105.36	110.47	108.57	108.19	108.02	107.37	109.68	111.94	110.57	102.67	107.21	107.09	105	105.88	111.63	108.64	109.51	108.25	111.64	112.47	110.63	109.69	107.4	106.53	105.56	106.21	108	111.7	108.31	108.63	106.97	108.99	106.69	108.33	108.19	107.13	109.09	109.45	109.34	110.39	108.4	108.94	106.1	105.17	108.87
107.37	108.77	109.3	109.45	104.17	103.3	104.75	106.62	105.32	105.8	105.13	107.15	106.91	106.23	107.47	106.61	108.92	105.69	105.07	103.52	107.89	107.52	103.85	107.45	107.8	106.21	106.24	107.71	105.91	105.78	106.22	104.86	105.47	106.07	104.89	105.33	106.96	106.9	103.26	105.75	108.05	108.65	108.82	109.39	107.84	108.76	105.3	105.16	105.23	106.79
109.3	107.51	106.09	105.44	106.17	107.08	107.59	106.87	106.43	105.52	106.7	107.96	107.31	107.54	108.05	103.91	108.75	107.4	108.72	106.53	108.02	105.04	106.41	103.72	105.58	109.72	108.87	107.4	105.56	106.08	107.62	110.88	106.72	104.05	104.59	108.78	107.85	105.13	106.54	107.86	108.01	109.74	107.2	105.99	109.52	107.53	105.39	104.01	104.26	103.89
104.89	102.56	102.33	106.14	106.8	108.08	107.38	106.39	103.89	105.57	107.06	104.8	106.9	105.4	103.82	103.5	105.37	105.29	105.08	106.65	107.59	105.96	104.82	107.32	105.13	105.34	108.92	106.5	105.9	107.17	105.7	105.61	106.79	106.02	106.55	106.04	106.63	107.08	106.79	101.9	102.09	102.85	105.89	106.22	105.84	103.32	109.22	103.62	103.46	109.11
108.51	109.34	105.98	103.93	105.74	105.56	108.78	106.7	104.55	105.78	107.56	104.45	106.52	107.69	105.27	106.18	104.51	103.33	106.59	104.93	107.8	108.41	106.91	107.69	104.85	107.67	105.59	107.47	105.55	106.23	108.99	106.09	104.86	104.34	104.79	109.78	107.42	107.06	104.46	106.6	106.56	106.05	105.49	108.85	107.97	106.03	104.25	104.18	106.87	106.04
105.96	104.62	103.86	105.6	104.08	107.08	106.25	105.58	103.5	104.57	105.74	106.91	104.76	103.57	103.76	107.69	107.51	104.99	104.3	104.18	106.45	110.31	105.02	105.86	104.04	107.12	105.48	107.1	106.55	107.45	104.53	103.88	103.38	105.86	107	104.58	109.01	107.73	107.84	104.35	105.97	106.5	102.88	104.87	103.55	107.07	104.77	107.1	104.32	104.62
107.02	103.79	104.31	107.36	102.98	105.3	104.38	107.05	107.11	106.66	109.72	109.01	105.93	107.55	104.17	108.97	106.15	105.62	106.17	106.72	106.03	108.51	108.65	105.88	107	106.3	108.46	103.99	103.98	107.44	106.57	107.03	106.43	105.32	106.62	105.03	107.65	105.3	104.52	109.82	105.47	103.91	105.62	106.22	106.32	105.91	106.05	107.09	104.94	107.07
105.86	104.63	105.31	106.4	105.45	106.85	106.43	107.94	104.5	107.01	104.23	106	101.99	105.69	107.13	105	104.87	106.66	106.56	106.25	106.09	103.55	109.09	104.95	104.68	101.28	104.6	108.21	106.83	100.25	106.46	104.55	104.19	102.48	105.02	103.97	105.62	106.45	103.91	105.72	103.56	107.92	105.61	107.37	104.8	106.06	106.81	104.66	105.65	104.77
99.942	99.201	99.84	99.052	99.575	99.186	102.02	100.41	101.67	101.88	98.266	102.44	103.14	101.93	97.952	100.05	97.529	100.98	100.68	99.856	99.71	100.17	96.886	98.782	100.68	100.97	99.15	101.87	97.568	102.68	100.07	97.943	101.22	99.482	101.66	100.17	97.395	100.68	103.04	102.06	100.47	99.986	101.2	101.59	99.388	103.79	102.99	100.04	102.82	99.783
96.682	96.087	96.317	99.137	97.879	100.57	98.002	97.891	97.409	97.436	98.483	101.32	102.17	99.215	97.808	97.626	98.539	95.976	100.91	97.076	98.265	96.105	98.144	97.371	97.339	98.097	100.21	97.349	99.093	97.291	100.39	97.804	95.149	98.731	99.144	99.704	99.985	95.357	98.612	96.545	100.07	98.624	97.475	98.216	96.225	99.704	97.894	96.478	94.571	98.498
96.997	100.8	102.92	98.371	100.72	100.29	99.843	103.62	101.44	101.21	100.41	105.02	100	100.76	102.57	97.093	104.29	101.15	100.86	100.46	100.73	99.366	100.56	97.645	97.55	104.15	98.896	105.52	104.5	98.258	99.34	103.19	102.81	98.492	97.522	98.602	100.59	99.097	101.05	98.42	99.345	100.16	100.88	102.11	101.46	102.12	101.03	100.11	99.141	98.573
106.15	101.81	104.27	107.77	103.51	107.79	101.63	106.98	104.17	103.8	106.64	106.85	104.05	105.98	104.22	105.6	106.56	106.55	101.17	102.9	103.58	106.79	102.76	102.86	102.61	102.79	106.52	105.61	105.87	102.01	103.61	106.16	106.6	104.97	107.47	106.91	106.67	105.43	108.15	108.58	106.06	107.12	105.74	107.36	103.35	102.62	106.14	104.3	103.84	104.68
108.59	111.86	109.29	113.85	109.13	110.9	109.27	110.23	109.22	108.67	111.52	110.37	108.41	108.69	110.78	110.8	110.53	109.63	111.39	113.74	110.46	113.29	109.03	111.05	110.45	109.46	108.57	109.28	109.65	108.09	112.49	111.06	110.76	111.96	108.47	109.01	110.69	110.21	108.44	109.29	110.97	112.26	107.29	108.83	112.82	110.83	110.29	111.67	111.16	109.04
110.92	111.09	109.68	112.36	109.14	109.45	109.72	110.2	112	111.75	109.45	108.99	109.77	107.4	107.09	111.64	109.35	107.64	109.69	112.42	110.8	110.56	110.05	110.7	110.4	109.91	108.34	111.89	112.18	113.3	110.57	110.39	109.4	110.35	109.75	111.38	108.16	110.28	108.96	113.62	109.96	111.58	110.39	110.73	110.87	109.06	109.17	110.39	110.44	108.42
105.96	106.33	106.37	107.48	105.75	105.19	105.52	106.89	107.64	107.54	103.39	109.92	112.4	107.93	106.64	105.75	106.81	107.51	106.14	107.35	106.41	107.43	107.85	107.31	107.16	107.36	107.17	107.08	105.5	108.96	104.11	106.18	105.91	104.35	106.51	104.86	107.88	103.76	108.59	108.84	107.79	108.45	110.16	102.75	106.4	106.61	108.37	103.48	106.31	110.41
107.67	109.89	110.66	107.17	105.94	107.17	109.53	110.65	108.86	107.14	109.95	109.31	109.28	107.54	106.5	108.38	108.01	107.3	107.26	104.94	107.9	108.76	107.2	108.57	108.35	111	108.14	110.52	108.3	108.85	105.12	108.98	107.76	107.52	108.83	107.94	107.83	104.83	104.41	110.06	109.56	107.91	109.88	108.41	104.86	110.66	107.83	107.43	109.32	107.78
108.25	109.33	106.13	107.42	104.97	105.86	106.21	107.69	104.22	106.5	107.56	106.52	104.06	105.5	108.97	106.51	104.22	104.56	108.33	107.49	106.59	104.84	105.38	109.1	107.78	105.26	104.99	105.79	106.11	104.61	108.58	106.25	106.17	106.65	105.8	107.15	106.48	105.31	106.2	102.27	105.85	106.39	106.25	106.13	106.46	103.93	106.23	105.4	107.17	106.85
103.94	101.82	108.98	104.45	107.12	104.31	102.42	106.68	104.98	104.12	103.12	103.99	103.59	107.81	104.5	106.88	106.31	105.26	105.87	100.09	101.69	106.67	106.32	107.25	105.6	107.86	102.4	106.78	104.39	106.25	105.63	104.98	107.6	106.54	104.55	103.54	106.36	107.08	109.08	105.53	106.48	108.59	108.24	105.63	105.1	105.66	106.76	101.3	106.05	105.05
106.91	104.45	105.27	107.37	109.02	109.65	106.38	107.8	104.17	109.68	107.99	105.73	105.61	104.17	105.65	104.7	103.28	107.37	106.17	107.71	105.82	107.42	106.73	102.67	107.74	107.25	107.27	109.19	109.19	104.43	103.59	106.11	107.07	105.47	108.86	105.57	105.32	108.84	109.28	108.29	108.3	106.18	105.51	105.63	107.91	107.1	106.18	106.66	106.82	105.67
108.36	106.57	105.61	105.2	106.1	107.01	106.41	109.15	105.35	106.7	107.87	107.59	108.62	104.86	106.74	108.61	105.68	106.43	107	106.45	104.94	107	106.46	105.49	105.83	107.08	105.35	104.19	107.97	106.92	106.4	105.48	104	106.64	106.16	103.21	106.58	106.93	107.12	107.06	108.52	107.02	106.95	107.99	106.07	105.38	106.87	107.34	106.47	106.57
98.595	98.336	97.868	96.563	99.191	99.581	102.59	96.088	103.51	98.097	100.03	99.034	99.142	96.726	99.619	102.63	103.05	98.28	102.67	99.776	99.272	96.727	100.42	99.576	98.51	100.72	100.27	100.25	100.93	99.406	99.761	100.57	104.49	101.25	95.546	101.65	102.32	102.37	101.11	101.35	99.815	101.55	99.753	99.648	101.41	101.22	101.17	101.19	102.94	100.79
108.63	106.24	107.25	107.83	106.56	107.96	103.53	107.62	105.57	106.11	108.18	106.13	107.49	104.74	103.78	106.26	107.21	108.52	107.39	107.7	107.05	110.09	105.42	109.85	108.02	106.64	106.15	108.08	105.66	107.71	106.05	106.31	105.88	108.51	104.6	108.45	106.09	105.35	105.26	108.98	107.26	106.18	105.05	110.29	104.32	107.66	108.02	105.37	106.05	106.48
101.06	100.35	98.574	101.08	98.924	99.806	100.68	100.06	99.022	100.78	102.36	100.91	101.88	99.709	99.767	103	99.52	101.52	97.235	104.09	100.26	98.413	101.95	100.99	101.94	102.99	101.84	100.34	102.31	101.48	97.953	99.825	99.182	100.56	100.34	101.09	100.41	102.68	97.418	99.554	100.34	99.534	100.48	100.79	101.41	102.75	99.278	102.32	98.619	99.098
108.79	110.06	108.48	107.49	107.88	109.52	105.24	107.92	108.74	108.8	109.96	112.21	106.67	107.47	109.12	106.29	106	110.18	111.34	105.42	111.16	106.64	105.84	109.39	111.18	108.49	107.45	107.54	109.88	105.67	107.28	107.9	110.16	108.98	105.39	106.06	109.69	108.88	108.68	107.4	107.01	105.19	108.53	112.24	111.34	106.24	110.78	111.44	107.9	108.62
107.53	105.56	106.3	107.58	106.89	111.26	106.47	105.88	110.18	108.15	107.5	106.87	109.1	108.04	108.28	110.68	106.19	106.22	108.94	109.37	104.67	108.55	110.45	108.1	107.84	105.69	109.15	107	109.9	108.95	107.43	109.45	108.15	108.6	104.76	110.04	109.46	108.59	110.81	106.05	106.95	106.93	106.89	106.6	108.8	108.13	108.45	107.42	106.47	105.75
108.97	106.31	106.74	101.6	111.44	105	109.59	108.83	110.56	106.58	106.7	105.46	101.63	105.43	102.12	106.02	106.85	107.1	107.78	106.55	105.79	106.43	110.44	104.88	108.26	107.28	105.68	106.13	108.62	105.7	107.82	102.96	107.05	106.27	108.15	105.62	106.16	106.44	107.63	106.47	106.63	106.17	107.52	108.65	104.26	104.51	108.97	105.92	109.17	107.09
105.41	102.86	100.31	101.76	103.21	105.56	102.1	100.75	103.25	106.02	101.48	103.04	103.34	104.74	103.45	101.46	102.64	99.615	102.57	103.19	100.6	102.22	101.61	100.65	104.51	104.61	102.22	105.9	101.92	106.6	104.81	102.87	102.31	104.56	104.67	105.26	100.15	101.19	101.81	103.5	100.62	103.29	103.82	105.55	103.66	102.65	104.5	102.37	100.9	102.38
98.352	97.907	94.235	99.835	98.672	99.314	95.933	95.085	99.199	98.641	96.78	97.968	94.211	101.62	99.843	95.9	101.72	98.778	98.823	101.43	98.131	97.908	100.8	99.776	98.687	98.929	97.015	98.076	101.27	99.77	99.401	96.261	97.592	100.21	97.461	101.23	100.13	97.305	97.494	98.657	98.205	97.283	94.681	99.776	99.345	98.83	98.771	100.69	96.796	98.875
100.37	101.54	96.783	99.066	95.64	99.7	97.345	98.653	100.13	96.818	97.281	98.163	97.242	97.507	97.653	98.308	98.95	97.114	97.92	97.086	99.128	95.36	98.15	95.949	97.9	99.418	98.512	99.422	99.866	98.662	98.241	97.632	100.02	94.544	100.99	97.012	98.88	97.94	98.456	97.761	97.682	98.223	98.285	98.189	98.201	102.22	96.207	99.059	97.604	99.509
104.36	107.56	110.04	106.26	107.5	106.37	107.51	106.71	107.81	105.86	104.35	105.82	105.39	104	106.52	102.19	105.13	108.03	104.82	103.53	103.57	106.46	101.71	104.74	105.72	104.94	107.37	106.91	107.68	106.3	103.62	104.92	104.17	105.69	104.66	105.04	104.83	104.79	104.59	104.46	107.33	106.07	106.44	104.62	106.18	102.06	104.73	105.8	102.43	106.01
105.29	105.89	106.64	105.79	106.93	103.37	105.29	105.25	108.28	105.88	106.49	107.62	108.86	103.71	108.6	107.06	106.9	107.29	105.87	106.52	104.39	106.41	106.52	107.05	103.68	107.68	105.57	104.35	107.93	108.33	108.08	107.39	107.48	108.2	107	109.14	105.35	106.56	106.26	104.8	104.68	104.34	106.55	105.22	105.2	106.34	103.73	108.96	106.92	108.04
105.29	105.09	108.45	107.69	108.43	108.39	108.73	105.95	108	108.7	109.66	108.85	105.88	106.47	107.74	107.8	106.61	106.37	110.66	107.17	110.98	107.27	107.2	108.24	110.06	106.76	110.65	108.63	108.85	109.16	108.23	108.41	107.06	106.48	107.02	104.45	106.65	109.48	105.39	108.34	109.51	106.92	108.8	108.25	107.6	108.56	107.09	108.17	105.39	107.27
102.4	104.75	106.17	106.71	104.95	105.25	104.45	104.85	106.46	107.58	104.02	104.65	107.54	104.61	104.56	105.75	105.14	104.95	108.6	109.16	105.01	104.15	105.27	103.54	103.36	103.23	107.9	106.61	105.38	102.64	105.44	105.16	105.07	106.48	107.29	102.94	107.85	104.76	105.03	105.99	103.66	105.77	103.77	105.4	104.91	103.07	103.5	103.28	105.41	104.16
99.193	98.966	98.656	97.447	103.16	102.57	99.205	100.27	100.48	99.528	100.77	97.59	99.364	97.013	103.35	99.258	102.23	98.703	99.008	100.59	99.682	101.2	99.059	99.401	99.526	99.699	99.05	100.08	98.98	101.22	102.11	100.61	102.07	99.222	99.072	100.47	101.07	97.748	102.24	102.94	96.665	101.76	97.777	102.49	96.404	98.976	100.3	100.82	102.69	98.458
108.84	108.94	109.11	107.06	108.65	107.43	107.74	108.31	107.72	107.8	106.17	109.29	108.38	103.62	105.77	107.48	108.9	108.18	109.67	106.64	108.15	108.18	107.47	107.04	106.11	108.51	105.96	109.32	108.49	106.37	109.41	109.72	106.39	111.01	108.41	107.33	106.58	105.89	106.06	105.23	108.65	109.83	108.74	110.86	106.37	105.14	105.65	109.18	108.35	108.35
106.6	109.43	108.25	107.98	107.45	105.18	105.95	107.03	104.81	103.61	103.7	104.24	101.87	108.54	104.45	107.68	106.03	104.64	106.88	104.06	104.07	107.41	107.34	106.99	106.91	106.09	105.72	105.74	105.02	105.63	105.67	103.15	106.09	106.1	102.96	101.14	105.6	108.49	105.6	106.99	106.19	107.75	109.43	107.21	105.7	103.21	107.08	105.5	103.86	105.17
104.55	105.2	105.39	106.11	107.46	104.51	107.82	107.01	106.85	107.37	107.36	103.94	103.73	104.43	105.83	107.61	106	104.77	105.71	105.01	106.44	108.16	104.97	106.93	104.73	106.16	106.27	105.43	104.62	102.75	103.97	103.19	107.43	102.65	106.55	104.23	108.43	107.21	105.07	106.86	106.3	105.43	105.39	105.22	102.08	105.99	104.49	108.89	107.78	104.91
97.824	98.157	94.541	99.56	95.713	97.854	95.568	99.215	97.3	98.554	99.058	96.594	95.833	100.4	98.004	98.826	99	97.486	100.19	98.713	99.054	95.491	99.657	100.46	97.14	99.538	100.63	96.671	100.19	98.4	98.291	99.391	98.254	98.194	96.959	97.198	99.858	98.709	98.444	99.089	95.441	95.536	100.66	98.231	96.394	97.516	94.207	96.013	99.958	102.47
106.67	107.57	106.72	108.9	110.14	106.07	107.12	108.38	107.66	104.21	106.67	106.47	103.82	106.25	104.91	106.87	103.35	106.97	103.79	103.86	105.66	106.78	104.69	103.67	104.58	107.8	105.25	106.95	107.17	108.98	106.55	102.34	107.43	104.71	106.27	107.56	105.77	105.23	107.3	103.42	105.86	105.76	102.87	107.05	106.92	107.07	108.38	109.96	106.78	106.24
107.56	104.1	106.81	102.04	106.63	107.54	106.68	104.52	105.39	106.25	103.6	106.2	106.87	107.47	105.62	105.68	102.38	104.87	104.33	106.78	106.32	106.6	106.97	103.29	107.68	106.82	106.17	106.56	101.92	104.5	106.18	104.86	105.54	107.32	101.87	106.41	106.01	104.12	106.08	108.14	105.93	109.35	106.56	105.68	104.83	104.99	107.02	108.22	106.6	105.89
100.97	100.16	98.237	99.393	100.21	99.851	102.31	98.941	100.01	100.26	95.526	104.14	101.12	96.844	98.994	100.04	98.554	99.42	98.762	99.486	100.78	100.97	97.76	100.72	96.248	98.129	99.676	96.222	96.245	100.99	99.593	98.445	101.33	98.754	100.14	97.113	98.4	100.62	98.201	96.373	100.54	101	99.393	100.56	97.415	101.36	98.045	98.078	96.478	101.87
106.82	106.66	104.33	106.96	105.34	108.82	109.85	107.96	104.53	105.3	108.44	107.06	103.42	106.47	105.58	106.37	105.93	109.4	104.48	107.39	108.86	104.01	108.95	103.1	104.37	109.07	108.66	103.57	105.52	108.31	107.1	106.84	104.88	105.19	104.68	107.06	105.21	105.8	105.43	104.6	104.78	106.4	106.22	103.36	102.26	106.24	105.13	104.56	106.1	104.11
107.25	106.8	109.1	106.35	111.03	108.16	105.16	108.63	106.83	105.43	109.69	106.42	108.09	109.54	108.96	108.99	107.88	109.41	106.51	106.87	109.28	107.11	107.5	108.46	109.19	106.25	107.47	104.34	108.18	108.83	105.2	107.5	107.12	108.71	107.93	106.96	108.57	107.83	111.57	108.24	108.4	103.41	108.7	107.47	106.55	105.06	108.76	108.12	110.25	109.25
106.63	111.03	107.76	107.69	106.42	108.64	107.81	107.09	108.68	107.82	105.68	111.27	106.73	108.7	108.46	109.95	110.17	105.52	112.51	106.4	106.76	110.19	105.29	107.84	109.96	106.76	109.66	109.86	106.56	109.15	107.76	108.79	108.06	107.15	109.87	106.55	108.49	104.75	108.55	111.56	109.17	110.66	110.46	108.91	106.65	107.63	111.83	106.35	104.98	108.32
107.62	104.77	109.06	103.42	105.47	105	106.7	105.6	105.85	104.26	105.46	108.78	108.35	106.15	105.49	102.43	107.14	108.7	108.35	105.23	101.81	104.95	107	106.51	105.42	105.48	104.7	109.36	106.94	102.71	105.14	107.92	110.06	105.19	106.29	108.58	104.96	109.83	109.07	104.22	102.34	105.79	106.19	106.52	106.78	106.17	107.5	106.3	107.11	105.26
98.988	98.239	99.169	97.258	95.811	98.883	94.332	96.091	99.359	94.723	96.914	97.005	94.989	98.647	98.018	97.085	99.224	96.699	94.687	100.47	96.781	96.504	95.891	96.065	98.008	98.146	96.677	96.116	101.99	99.273	98.154	98.183	98.466	98.449	98.436	97.988	96.695	98.084	96.172	97.033	99.104	94.057	98.024	99.406	96.254	99.299	99.078	97.144	98.745	98.194
107.08	106.77	109.6	109.21	107.24	107.05	107.47	106.2	103.95	106.42	106.68	107.02	106.32	106.51	107.72	103.98	107.72	106.27	105.47	110.12	107.3	107.03	109.2	105.39	105.15	107	110.78	109.68	107.1	106.05	105.52	107.29	108.36	108.01	106.45	105.59	108.5	106.7	110.81	109.27	106.27	108.99	107.26	106.34	106.69	107.4	107.27	110.27	106.04	108.08
109.16	106.93	110.19	104.7	109.46	108.93	109.57	103.18	104.32	107.31	108.47	104.05	105	106.05	105.38	105.78	107.64	105.27	109.04	108.97	105.13	105.97	105.57	104.47	103.54	107.95	104.39	106.71	106.9	106.55	103.83	104.72	105.86	107.38	105.46	102.48	107.07	107.11	105.61	105.24	108.29	104.24	106.91	105.87	106.07	105.08	106	108.14	107.01	107.57
105.09	107.69	107.11	108.43	108.47	104.57	106.24	103.38	108.39	107.33	108.97	107.8	106.62	107.22	107.09	106.2	107.44	106.86	105.58	104.27	105.64	109.51	108.5	106.42	102.94	104.55	107.13	105.6	105.48	107.2	107.28	103.59	106.82	110.68	105.85	106.14	107.22	103.22	110.22	104.06	108.23	107.72	108.09	105.39	103.41	104.38	106.69	107.56	109.18	107.47
103.8	109.61	103.36	107.56	101.39	107.59	103.29	106.35	110.17	108.78	107.71	108.43	107.26	105.89	107.17	106.84	103.84	104.91	106.6	105.28	105.81	109.67	109.45	103.92	108.06	108.26	105.79	108.42	106.8	106.77	106.47	104.79	107.9	108	105.12	107.85	107.77	104.88	109.49	106.68	108.75	105.15	106.41	101.48	107.69	107.21	108.02	106.42	105.02	107.12
107.9	109.9	112.53	108.61	111.85	108.92	109.32	110.39	110.84	110.58	109.44	109.62	110.89	110.42	110.46	109.17	111.57	111.68	111.86	109.66	109.28	113.11	112.06	113.15	107.81	112.33	108.23	112.04	109.64	107.35	108.6	113.32	107.26	110.2	108.87	112.38	109.47	110.12	107.85	111.23	109.96	112.33	111.09	111.71	106.98	110.64	111.04	110.79	110.28	110.9
102	106.84	105.65	106.28	107.09	102.47	105.92	109.47	104.85	105.15	105.81	107.66	105.72	104.32	104.95	104.64	106.39	108.65	104.71	107.35	105.15	106.36	104.14	105.89	105.11	103.35	104.53	106.91	104.98	106.25	104.97	106	103.68	107.53	108.67	108.39	105.15	105.85	106.77	101.55	107.13	103.24	105.76	105.49	105.28	102.55	107.13	104.42	105.98	107.15
106.9	108.16	105.91	108.9	107.21	103.47	109.93	108.9	109.85	105.49	104.94	105.5	108.43	107.15	107.22	105.69	109.47	102.91	106.07	105.76	109.29	105.57	108.29	106.19	105.47	104.49	109.11	104.3	109.22	107.79	102.48	108.82	107.62	103.47	108.92	104.47	106.97	103.76	106.53	105.47	106.43	107.82	107.21	105.6	108.25	107.07	107.38	106.16	104.43	105.92
112.57	112.19	110.27	109.33	108.68	108.28	111.46	110.94	110.99	112.58	111.27	114.62	107.16	111.66	111.99	112.1	109.79	109.46	111.06	113.05	108.18	110.57	112.64	109.02	110.6	111.19	112.07	109.12	111.22	111.31	106.53	107.77	113.11	107.92	107.04	109.43	110.91	110.84	109.02	111.05	111.5	117.38	109.01	108.71	110.11	110.43	112.11	111.41	111.65	106.32
106.46	103.24	103.23	106.26	105.69	107.63	103.6	106.43	106.28	103.11	105.44	105.8	105.58	108.89	106.96	108.38	107.82	108.09	104.5	107.98	100.74	105.19	107.72	103.17	104.2	106.88	104.95	106.8	105.47	106.07	105.53	107.19	105.19	103.55	104.05	105.8	103.71	103.53	105.78	104.24	105.58	104.36	102.18	105.51	106.26	107.19	110.42	104.7	104.75	108.85
111.17	110.1	111.01	110.09	110.13	109.97	111.77	107.92	110.61	112.15	109.61	111.39	111.06	110.7	109.42	110.06	108.65	110.82	109.22	111.36	107.37	107.13	110.03	112.88	110.68	109.43	111.74	109.02	108.94	109.78	109.08	111.48	110.99	113.14	116.62	108.47	111.65	110.14	109	111.03	106.99	107.74	105.62	111.12	112.9	111.54	111.4	108.34	112.04	107.41
109.56	106.81	105.99	105.62	109.08	105.92	105.67	107.05	106.58	106.87	106.06	103.79	104.54	105.14	108.83	104.03	109.02	104.82	109.47	108.95	102.72	107.24	103.78	107.53	106.83	105.64	108.36	108.19	106.56	108.13	107.77	105.98	108.71	107.3	107.11	104.25	105.54	108.25	108.23	107.91	107.49	107.43	106.77	109.17	107.34	107.98	107.08	105.77	107.52	105.68
96.916	95.416	98.925	98.181	100.57	98.179	97.212	95.256	97.763	100.43	99.744	98.868	97.82	98.206	95.958	97.785	100.86	98.756	97.835	98.458	96.766	96.134	97.679	99.175	99.116	98.044	99.656	97.582	100.48	99.746	101.64	99.022	97.751	97.98	95.969	98.139	100.03	99.377	98.513	99.584	99.949	100.59	102.1	98.013	99.115	97.048	99.441	96.651	96.788	98.933
106.78	101.98	108.92	104.13	105.2	103.96	105.75	106.06	105.61	106.76	104.3	103.57	108.42	106.95	105.64	106.1	107.19	106.73	106.76	105.64	104.12	108.47	106.64	104.82	106.9	107.96	104.2	104.9	107.57	104.8	105.1	106.14	106.56	106.08	106.36	106.81	105.95	106.45	106.68	102.9	102.07	105.64	103.14	107.67	107.65	103.5	107.88	105.64	102.43	107.39
108.25	106.69	104.83	102.18	107.81	106.07	105.89	105.46	106.6	108.7	106.2	106.95	105.49	108.4	106.16	107.04	105.15	107.22	106.06	106.61	104.79	104.73	106.17	106.37	106.2	108.18	106.99	105.86	107.26	104.16	107.17	103.91	103.26	104.69	106.41	106.57	106.57	106.95	104.55	106.2	104.53	106.72	106.85	109.6	107.95	107.6	105.34	105.71	107.77	108.86
98.634	99.652	98.526	96.565	99.913	97.675	99.627	99.087	98.701	98.977	99.912	99.578	96.241	98.577	97.008	99.065	97.228	97.926	98.591	98.62	98.114	98.121	97.912	97.343	97.749	98.9	99.105	99.831	99.479	98.171	97.033	97.105	95.375	98.769	96.133	99.847	97.836	97.666	98.06	97.854	98.528	99.234	97.202	98.67	98.327	99.875	96.659	99.256	97.057	99.219
105.39	106.63	103.74	102.72	104.58	104.87	103.12	106.91	103.48	106.08	107.85	105.07	105.17	102.68	107.87	104.31	104.19	106.13	106.61	102.51	108	103.35	103.25	105.45	108.11	107.49	103.92	105.34	107.15	107.38	104.88	103.86	103.38	106.36	107.48	103.22	105.81	106.36	107.98	105.25	105.02	105.81	105.76	105.17	101.49	105.45	108.12	105.79	104.92	102.35
107.18	106.45	107.94	107.19	109.39	103.49	105.4	106.5	104.72	106.16	108.41	104.87	107.56	107.99	103.82	105.8	107.38	106.97	104.68	107.61	105.72	107.66	108.55	109.96	107.02	105.21	104.07	104.31	110.75	108.59	106.93	107.03	105.93	106.52	104.51	105.51	105.45	105.73	110.71	104.72	107.1	103.6	104.37	106.74	104.28	106.62	106	107.09	106.38	104.8
100.1	98.262	97.414	101.89	97.479	101.44	101.49	97.921	98.081	98.179	98.849	100.44	99.508	100.04	100.17	99.898	97.291	99.813	100.24	99.382	97.69	97.749	99.094	100.89	100.34	99.253	98.956	100.39	99.745	100.33	99.828	97.341	99.302	101.12	98.83	99.64	98.745	98.685	97.725	97.885	96.67	98.381	100.04	96.941	101.17	100.41	98.148	98.765	99.969	102.1
108.04	107.62	109.25	112.4	107.27	108.18	107.21	107.93	107.31	107.79	107.4	110.16	106.34	110.38	107.08	108.01	109	106.65	108.85	107.36	110.07	108.84	106.26	108.96	106.41	106.21	106	109	107.63	109.11	109.63	109.13	108.7	106.53	111.68	108.47	109.81	108.52	106.45	109.24	111.17	109.8	110.31	108.97	109.46	108.31	104.82	108.28	105.63	107.01
103.83	106.39	106.98	104.27	104.72	104.62	105.21	105.16	104.68	105.84	106.83	105.43	104.98	102.98	105.99	105.86	105.75	107.04	103.56	105.62	107.36	108.08	106.27	107.76	104.26	106.98	105.43	105.34	106.75	105.38	105.22	103.43	106.02	102.83	104.48	103.72	104.83	104.88	106.63	104.89	105.94	106.09	105.63	104.27	109.62	103.23	108.98	106.98	106.6	107.35
103.53	109.22	105.2	109.55	108.07	107.78	108.55	105.03	108.76	108.34	106.38	107.26	106.61	103.61	108.18	107.67	107.67	109.38	106.35	106	107.46	107.01	105.24	105.38	106.62	109.69	107.26	107.46	105.83	106.75	109.02	105.49	106.35	106.9	106.47	103.89	105.49	105.42	106.48	108.37	107.95	107.3	104.87	104.97	107.19	106.94	107.75	105.45	103.67	108.31
106.55	104.33	108.54	105.52	103.38	106.08	107.87	108.05	105.49	105.84	107.38	105.74	104.54	103.93	107.41	105.57	103.31	105.71	104.32	105.41	103.43	107.52	105.61	105.22	106.09	107.19	104.01	104.15	105.43	105.33	103.3	107.35	103.97	107.01	105.72	106.37	106.83	103.91	102.45	107.67	103.44	102.44	101.19	106.46	105.81	108.92	105.59	107.11	107.09	105.75
108.43	106.6	107.37	106.23	105.23	103.33	103.33	104.2	105.1	104.41	104.23	108.17	104.42	104.05	107.73	105.41	104.44	104.22	105.64	104.37	103.78	104.94	102.97	108.12	104.91	106.21	104.29	106.36	104.74	104.58	106.51	105.74	108.4	107.7	105.01	103.81	109.14	103.79	105.34	104.47	105.67	108.09	106.65	104.52	104.14	104.31	106.31	104.91	105.53	104.04
110.14	107.24	102.87	106.93	106.01	107.41	107.91	108.45	104.36	104.66	103.73	103.41	107.95	106.94	102.06	105.75	106.96	107.76	104.76	103.38	104.29	105.42	108.27	103	105.58	105.54	103.6	105.64	104.29	106.7	107.35	104.65	105.97	103.77	103.9	106.72	106.93	103.37	102.39	105.51	105.03	104.2	107.32	107.28	106.67	107.54	104.36	105.38	109.9	103.81
100.75	102.32	101.26	99.145	101.17	100.17	100.79	103.54	100.47	97.316	103.02	102.02	98.977	102.6	98.436	101.97	102.71	101.12	98.938	101.78	99.759	100.87	102.88	101.04	102.77	100.77	100.87	100.99	99.612	101.9	102.8	100.54	102.57	100.32	101.19	101.55	100.48	98.628	102.37	100.29	100.32	98.92	100.27	101.54	102.25	99.866	98.995	97.995	101.52	101.65
104.6	108.68	105.12	105.67	105.16	107.07	105.93	108.46	107.02	105.76	107.34	107.48	103.81	107.23	105.21	105.12	105.53	106.68	111.09	105.87	108.3	105.2	105.64	104.6	106.49	103.74	107.77	103.48	105.11	106.36	106.62	107.93	105.68	107.66	102.96	107.48	103.49	105.12	106.58	103.56	108.12	107.5	104.33	105.71	104.97	106.85	107.04	104.52	105.9	106.71
102.82	104.25	106.3	107.76	102.89	106.72	106.38	107.57	104.72	106.09	108.91	103.7	105.23	105.55	106.32	105.99	106.06	104.68	104.83	104.91	108.32	108.24	107.48	106.88	104.08	105.45	106.22	102.89	108.42	107.67	103.05	108.78	104.07	108.04	104.09	105.24	108.21	104.96	108.07	105.92	106.26	108.6	101.19	105.77	109.52	105.29	105.6	106.9	103.12	104.66
108.48	108.07	107.06	109.58	106.95	107.3	108.48	103.88	109.13	106.52	108.37	106.54	109.13	108.69	108.29	107.39	108.73	108.57	108.57	108.47	105.6	111.97	107.26	108.04	105.72	106.12	109.32	108.4	108.39	106.69	107.52	109.37	108.13	110.04	103.41	107.8	109.88	105.89	109.01	106.68	111.37	105.08	106.88	109.51	107.8	105.34	106.93	106.5	106.95	106.65
106.68	107.6	105.56	107.1	104.45	103.39	106.03	103.79	104.6	106.64	107.03	106.94	107.8	106.04	104.02	107.32	106.58	101.6	105.02	106.63	104.31	106.41	105.25	104.66	105.4	105.2	103.61	106.74	104.98	110.35	105.55	107.23	106.16	105.04	103.68	103.27	106.94	106.18	105.91	105.92	106.95	103.25	106.31	103.63	105.34	104.92	104.88	106.8	104.79	107.36
105.74	104.85	105.4	107.5	103.14	103.5	105.71	107.38	108.43	107.17	104.11	106.62	106.84	106.82	103.22	104.03	109.85	106.51	106.35	104.2	103.72	104.54	105.91	107.28	107.44	106.94	104.22	106.51	105.3	105	104.12	105.73	107.25	105.4	104.57	103.5	106.86	104.12	103.55	106.19	103.97	104.76	104.13	105.27	103.39	103.8	105.27	108.49	107.3	106.43
107.49	106.71	109.01	107.35	106.16	106.86	106.68	110.97	107.01	109.59	108.58	109.83	106	108.38	108.46	107.57	107.07	108.05	107.4	106.62	107.93	105.3	110.15	110.85	106.74	105.17	104.36	107.82	109.06	107.64	109.26	105.83	109.09	108.31	108.96	105.38	106	109.01	108.8	109.71	110.01	111.59	107.7	111.19	106.8	108.45	106.93	108.77	108.42	110.33
107.87	112.12	108.01	112.01	110.79	106.67	106.49	106.61	110.28	107.99	111.77	109.44	106.73	106.74	106.92	111.26	109.96	107.98	110.3	110.15	109.23	106.3	104.49	108.21	105.98	107.94	110.19	108.18	107.41	109.31	108.44	107.09	107.4	107.81	108.92	105.99	108.83	107.93	107.99	105.39	107.18	107.79	111.49	108.32	107.35	108.4	106.79	113.76	109.7	107.87
110.05	110.67	107.04	109.9	107.84	109.14	108.46	108.1	108.22	108.49	106.69	107.82	109.57	107.62	108.94	108.12	109.03	108.73	106.52	109.9	110.07	107.03	109.91	107.87	108.63	108.48	110.21	108.28	109.16	108.65	109.23	109.63	107.12	109.92	107.56	111.16	110.1	105.92	105.44	107.34	106.73	107.75	109.14	106.87	107.05	106.15	110.73	109.53	107.86	109.96
110.86	105.51	107.49	105.23	108.44	107.22	108.46	106.48	108.63	105.98	108.53	109.94	107.08	104.32	110.86	105.43	112.25	108.75	108.74	107.04	106.39	106.35	104.53	104.69	110.22	106.76	109.73	108.06	104.1	109.73	107.49	108.22	107.18	108.34	109.45	108.71	105.4	111.61	109.5	107.82	110.93	108.2	106.98	107.58	107.68	108.93	106.94	108.97	109.78	106.64
107.7	111.51	109.01	107.58	106.67	107.88	108.79	107.98	108.67	109.42	105.55	109.29	111.43	109.21	108.96	109.43	109.92	108.34	108.35	107.95	109.87	108.43	109.72	108.82	109.18	110.58	105.41	109.57	109.01	110.9	109.06	108.63	107.56	110.69	109.07	107.62	110.85	107.73	106.83	106.24	109.47	110.22	113.54	106.22	108.06	107.3	110.35	107.88	106.5	109.01
105.78	107.69	105.32	109.06	108.37	108.19	105.75	105.97	106.56	109.57	109.55	104.03	111.22	104.65	107.94	107.41	106.81	108.52	107.21	107.73	108.13	107.47	107.84	107.96	106.41	107.44	105.68	108.42	107	104.04	110.23	108.27	106.64	111.69	106.33	108.13	108.53	110.02	105.56	105.35	107.54	109.67	108.23	110.33	105.27	108.63	107.98	111.42	108.43	106.07
106.44	108.49	107.92	106.96	110.27	104.73	109.38	108.43	108.13	110.26	109.84	110.52	104.52	107.08	108.37	106.71	108.46	106.9	108.29	108.52	107.31	105.54	107.75	107.36	107.97	109.39	110.69	111.02	109.07	109.19	105.44	109.88	108.49	108.61	105.94	108.77	106.3	106.39	108.15	106.86	111.78	108.32	106.71	111.04	109.59	112.4	107.05	108.7	110.57	106.97
107.17	110.27	106.99	108.16	110.94	109.66	107.82	108.2	106.24	105.58	109.2	107.01	107.56	109.47	108.98	110.63	112.34	108.55	110.82	110.48	111.19	107.23	109.55	109.4	111.17	109.72	111.27	109.51	107.74	109.15	109.41	109.28	109.36	109.9	108.63	108.62	109.03	107.59	107.22	107.43	108.73	107.78	108.24	111.28	109.2	108.21	106.52	110.68	110.43	108.56
103.45	103.41	106.02	106.44	107.73	107.15	104.16	107.75	103.72	104.08	107.24	106.03	104.95	104.05	106.16	103.38	108.76	105.29	107.1	103.3	107.67	104.83	107.24	106	108.09	105.73	105.43	104	103.22	105.36	107.15	109.81	105.06	104.41	105.9	103.62	103.26	107.03	104.93	104.48	107.73	102.68	104.83	107.82	105.29	107.18	105.83	102.49	106.22	108.89
102.68	105.54	106.75	104.58	107.74	103.58	110.23	107.85	107.48	107.1	105.85	107.37	106.23	105.43	108.75	104.76	105.94	108.24	111.22	106.78	106.8	105.07	104.77	105.69	107.44	105.08	108.2	107.26	107.68	106.56	106.62	107.76	107.69	105.76	108.25	105.83	107.2	106.55	107.34	106.71	107.78	106.47	106.32	106.57	106.53	106.77	106.02	106.34	108.47	105.19
101.43	104.67	105.57	108.98	104.49	104.92	107.72	105.13	106.9	106.05	105.33	105.59	106.25	105.93	107.98	103.19	106.41	110.05	105	105.13	106.83	103.91	105.85	107.57	108.59	105.92	106.74	105.18	107.43	105.36	108.28	104.9	103.65	105.76	107.07	104.22	101.8	109.37	102.88	104.9	105.02	106.07	104.78	107.96	105.84	103.44	105.5	105.35	105.51	104.69
98.559	98.94	99.698	96.823	99.497	98.405	99.032	99.738	102.09	97.854	97.887	99.646	99.083	98.561	96.821	99.472	98.853	98.115	98.315	96.411	97.676	101.31	100.43	98.397	97.824	99.568	99.243	97.963	100.17	98.79	99.214	98.312	99.87	98.431	99.182	99.428	97.245	98.464	101.31	101.95	98.296	98.987	97.184	98.529	96.996	100.21	99.36	97.709	99.017	99.432
109.64	109.49	108.46	105.01	107.25	109.14	106.2	107.95	105.67	107.09	109.22	108.48	107.16	106.54	107.48	106.58	107.21	106.71	108.13	107.94	107.8	108.69	107.04	109.17	108.23	107.04	106.13	107.97	108.93	109.33	106.91	107.23	110.29	105.64	108.86	107.25	107.98	104.69	110.88	110.35	108.84	105.08	106.63	111.46	112.15	108.1	108.66	107.55	107.31	107.26
102.96	96.476	98.663	101.25	100.89	100.91	101.87	100.14	98.641	98.046	101.24	101.28	101.1	100.9	103.92	102.16	102.09	101.75	101.59	99.809	102.47	99.525	100.03	99.902	98.178	96.748	98.817	98.48	102.52	102.28	97.381	99.914	98.68	102.96	100.51	100.42	103.58	101	101.05	102.75	100.31	99.892	100	100.31	98.686	100.11	101.28	100.14	98.917	102.49
107.12	105.43	108.06	107.21	103.43	108.57	107.16	104.32	105.33	106.04	104.31	107.13	107.65	107.5	101.9	107.32	107.01	102.19	108.43	103.95	106.93	103.46	104.5	108.07	104.67	104.83	107.98	105.25	106.47	103.67	105.74	103.93	107.23	107.54	103.66	109.28	105.41	104.44	105.6	104.56	106.37	106.01	104.6	107.46	105.12	106.5	104.71	105.33	106.37	106.03
99.971	103.9	102.68	100.36	104.05	104.1	101.63	99.774	102.08	101.93	101.7	102.37	97.349	103.88	99.985	101.74	102.02	97.518	101.69	100.78	100.45	99.588	98.442	98.768	99.392	100.69	99.468	102.77	98.146	101.44	103.26	99.968	101.01	101.37	99.222	100.43	100.83	100.35	103.55	102.02	102.22	101.54	99.369	101.39	100.81	95.707	99.122	100.22	102.11	102.51
110.56	108.66	110.7	110.18	104.84	110.77	109.12	109.2	106.26	109.73	109.62	110.11	107.6	109.74	107.64	107.85	109.61	109.84	110.15	106.4	107.72	107.59	108.77	107.71	110.12	112.23	112.13	108.86	110.11	105.74	110.08	107.44	106.81	109.92	107.75	108.02	108.94	109.11	108.62	105.35	108.77	109.47	109.91	108.83	112.24	108.09	107.98	106.56	106.62	105.98
106.69	104.68	105.08	104.95	103.64	105.24	104.29	104.77	106.07	106.57	106.27	103.58	105.55	104.48	106.39	102.13	106.51	106.04	104.57	104.74	106.61	105.15	106.87	102.76	108.93	105	104.71	106	109.04	103.87	105.91	104.27	104.52	108.43	105.77	106.23	105.52	101.67	105.78	104.79	107.84	101.72	105.04	108.83	107.48	103.8	104.1	106.18	103.98	107.2
98.851	99.863	96.488	99.976	97.581	101.26	97.297	97.976	98.626	95.459	98.372	98.971	98.23	99.551	100.63	99.375	98.223	97.787	101.67	96.852	99.971	100.69	99.767	102.03	95.751	95.771	99.151	96.761	97.63	99.622	95.212	96.073	101.51	98.55	97.822	97.684	96.983	93.637	96.646	98.585	95.935	96.318	98.116	99.488	97.285	100.99	99.191	98.547	97.642	99.741
101.16	95.058	97.149	97.599	97.089	96.05	98.643	102.02	99.728	97.877	100.25	99.338	101.96	98.523	97.636	99.383	97.025	93.866	99.143	95.488	99.862	98.371	98.571	100.69	96.476	96.13	94.811	97.551	101.99	99.546	96.788	96.388	98.786	98.83	99.246	97.208	96.676	94.924	98.312	98.176	97.068	97.994	98.878	99.609	99.054	95.79	100.99	97.554	98.983	97.039
97.88	98.044	96.482	97.077	97.497	99.15	100.61	99.379	96.012	98.078	96.86	99.845	101.55	95.25	98.625	99.522	96.184	98.513	93.417	100.56	99.874	94.095	96.723	99.508	96.918	97.138	100.12	97.527	95.987	98.549	97.938	97.265	96.415	96.813	98.825	98.863	96.191	98.221	97.884	96.531	97.298	98.288	96.965	101.25	98.287	99.521	98.062	96.379	98.862	97.385
105.71	105.83	104.78	103.05	107.89	106.23	107.29	103.03	107.69	106.89	103.16	109.53	104.44	106.47	106.12	103.63	105.56	105.79	104.35	106.31	106.61	103.87	107.25	104.71	104.77	105.39	103.49	106.27	105.37	105.53	104.94	107.43	103.85	106.24	104.53	103.66	106.4	105.94	105.27	102.86	103.58	108.53	105.86	107.4	104.22	103.33	103.46	104.21	105.5	105.85
98.131	98.333	99.031	101.82	99.761	98.595	96.168	96.41	98.536	101.17	96.999	98.562	100.65	100.51	101.84	102.16	96.002	101.96	99.975	98.005	97.531	97.112	99.97	99.1	98.661	102.05	98.213	101.03	99.212	97.229	99.849	97.268	100.5	98.864	99.645	99.566	99.955	100.66	101.72	97.836	97.566	99.341	97.501	97.619	98.079	97.567	99.24	95.243	98.241	96.454
109.35	112.09	108.45	106.12	111.36	109.71	110.45	108.1	110.31	110.46	112.8	111.67	111.55	112.69	109.46	109.95	111.17	106.43	109.97	110.76	109.28	113.08	110.88	108.51	111.77	111.6	108.94	111.04	106.88	108.47	111.56	111.54	108.96	111.88	110.67	110.34	111.34	110.53	109.98	109.81	110.03	110.93	108.8	109.74	108.64	109.67	111.12	112.27	113.24	109.85
105.38	105.5	107.22	107.19	104.82	109.54	106.92	103.54	107.25	104.66	105.99	107.48	106.82	106.07	107.15	109.42	103.34	106.8	106.8	106.72	105.78	108.26	102.7	105.4	109.37	102.98	105.5	104.77	102.67	106.45	105.82	104.21	106.93	105.61	107.7	105.19	105.31	107.33	104.18	106.61	108.77	104.98	105.39	107.55	107.14	104.63	103.28	106.18	104.11	103.35
106.25	103.07	104.66	105.45	104.86	105.29	105.77	103.73	104.38	105.6	104.82	107	105.78	104.58	102.97	106.79	103.84	105.71	106.82	108.01	103.92	103.68	105.48	104.4	106.22	105.1	110.11	107.89	102.98	108.5	106.87	106.52	105.85	107.37	105.74	103.99	105.1	107.51	105.97	104.69	105	104.98	106.9	109.08	106.95	104.15	104.92	105.32	106.19	104.44
104.37	105.2	103.4	106.84	103.6	104.33	105.31	105.25	107.11	105.14	105.3	105.25	105.13	106.16	106.39	106.36	105.25	105.55	107.14	106.22	106.12	105.24	103.99	103.7	105.05	106.75	104.96	107.62	105.49	105.12	108.95	108.03	105.28	104.34	103.86	105.17	105.83	104.68	106.25	104.98	105.42	104.94	108.53	107.8	102.84	107.84	105.68	107.45	107.12	106.24
106.47	106.83	103.52	106.47	106.71	103.05	107.41	105.42	109.18	105.93	107.32	105.11	110.02	106.88	107.46	106.6	106.07	106.37	105.04	104.85	106.94	105.25	104.58	107.2	104.96	105.2	107.78	102.87	106.69	105.49	105.34	105.02	104.5	107.64	104.8	107.66	104.99	103.66	107.97	106.96	110.39	104.54	107.89	104.9	105.25	107.5	105.84	106.49	107.01	104.17
106.9	103.22	105.09	105.17	107.52	106.05	103.85	104.98	106.06	107.06	106.09	104.7	107.57	104.95	104.06	108.86	107.41	107.56	107.24	106.06	105.6	106.89	105.2	107.09	104.75	106.51	106.95	107.63	108.01	108.2	106.82	105.91	106.47	105.62	105.91	104.65	103.86	107.07	104.93	105.58	107.64	108.54	105.82	105.97	106.6	107.41	103.43	104.33	107.66	107.22
98.828	94.695	100.46	98.146	96.892	98.586	99.445	96.622	100.26	98.505	99.747	97.47	99.741	100.29	96.639	98.489	99.19	98.934	97.426	98.82	98.189	99.603	98.959	98.456	100.73	99.803	97.57	101.41	97.48	96.453	101.13	97.933	99.387	100.51	99.26	98.788	97.731	98.782	100.21	99.263	99.824	99.138	96.207	98.687	98.953	98.875	100.24	99.073	97.887	101.4
105.07	105.6	105.05	104.97	105.88	105.51	106.38	104.38	103.92	107.19	107.76	106.86	102.78	106.04	103.51	105.5	102.78	104.64	107.1	106.52	106.55	106.52	104.1	107.22	106.29	107.11	105.84	102.98	101.83	102.85	106.31	105.31	104.05	105	103.9	106.57	102.84	106.73	106.72	105.38	105.74	104.88	107.77	101.74	105.81	106.35	102.66	104.65	104.23	107.02
109.5	110	109.12	109.05	106.65	108.32	108.34	108.94	104.97	110.39	107.71	105.87	109.94	107.28	105.85	107.9	109.23	107.15	107.91	108.42	108.25	104.58	106.41	109.34	106.06	109.95	104.37	108.47	107.36	109.78	105.63	107.45	107.45	106.7	106.17	108.13	108.7	108.7	108.78	108.15	109.69	107.65	111.23	109.36	108.43	108.34	107.99	109.57	110.02	109.04
101.24	98.628	99.51	97.734	99.323	96.035	98.613	99.976	99.574	100.48	98.728	97.701	93.463	100.06	99.811	98.953	97.416	99.501	98.92	98.901	99.229	98.021	101.23	101.24	96.234	100.56	98.655	98.596	100.57	99.526	102.77	97.942	101.5	98.437	101.79	98.857	99.485	99.195	100.08	98.37	99.456	97.609	98.696	97.429	100.49	100.86	96.141	98.653	101.54	99.622
105.83	108.19	105.06	109.2	104.5	104.38	107.68	108.99	108.76	108.13	109.36	106.46	105.95	103.35	105.99	108.19	107.11	108.61	106.29	108.09	109.98	106.06	105.45	106.73	104.03	110.43	107.71	105.48	106.3	104.5	105.01	107.1	106.57	105.78	110.87	106.16	107.78	106.92	105.6	106.83	107.81	106.51	105.24	108.95	106.68	107.66	105.87	104.36	106.78	106.39
105.28	110.22	108.85	105.85	110.46	106.71	110.28	108.98	107.97	107.4	107.78	110.25	105.53	108.53	107.85	108.82	107.07	107.96	106.96	106.95	105.63	109.08	106.6	108.38	109.72	108.77	109.21	107.47	108.61	109.21	108.35	107.51	107.23	107.52	107.71	107.49	106.21	107.37	108.51	109.73	106.03	109.31	107.21	106.55	108.91	108.67	106.69	106.68	105.86	105.26
99.464	99.388	96.254	98.211	99.649	97.347	96.265	97.875	99.174	98.095	98.596	99.711	98.091	99.352	98.552	99.73	98.086	96.985	95.455	98.618	98.246	100.49	97.315	99.242	99.944	100.06	97.827	99.571	99.618	99.194	92.607	99.022	95.238	97.785	96.664	100.92	97.004	97.86	96.894	95.512	97.459	97.273	97.747	94.987	95.355	95.791	95.993	99.163	100.18	101.42
101.72	99.764	100.9	97.057	101.06	99.868	99.7	100.88	103.18	99.307	102.76	99.068	102.15	100.46	101.34	103.02	102.78	98.944	102.23	102.86	99.923	100.18	99.401	103.11	99.332	99.522	103.81	100.57	100.63	102.91	102.86	100.32	100.03	99.024	97.465	97.08	100.33	102.02	99.897	100.56	101.66	103.69	98.995	100.94	99.007	101.52	99.634	101.02	98.656	102.34
103.52	104.62	104.55	104.98	103.6	104.34	106.39	104.97	104.7	107.72	103.18	106.25	106.45	104.32	107.13	106.18	106.07	106.28	103.4	108.52	104.16	104.9	104.32	106.28	107.48	104.46	104.85	107.03	107.39	106.96	106.44	107.95	107.72	107.07	101.74	107.17	108.69	104.09	105.42	105.1	107.87	104.15	105.26	103.85	106.53	107.09	101.87	104.13	107.04	105.1
110.08	108.31	111.51	108.1	105.71	110.02	104.42	109.15	108.96	109.82	108.64	108.69	107.2	105.18	103.08	107.5	107.39	105.08	108.84	105.27	107.19	107.81	109.05	109.09	106.88	110.26	106.58	107.83	107.46	107.8	108.34	106.3	107.27	108.76	106.01	108.53	106.07	109.67	108.54	107.17	108.76	105.76	108.9	108.26	108.34	109.36	106.86	106.43	105.18	104.3
106.64	108.71	107.14	107.51	106.58	109.8	107.95	104.72	105.24	108.7	106.48	107.48	107.97	105.24	107.5	107.68	107.91	104.86	106.71	108.18	105.28	108.62	107.35	109.49	108.38	105.75	106.6	106.82	106.1	109.34	107.77	107.06	111.55	107.07	107.81	105.28	106.85	108.31	108.07	109.86	108.04	109.21	107.16	108.75	106.56	106.31	106.9	109.88	110.23	105.99
107.45	107.78	104.4	106.32	105.5	107.78	107.98	102.81	107.39	105.89	103.44	106.04	107.24	109.99	103.54	105.88	104.71	106.92	103.51	107.48	106.82	106.24	106.24	104.65	106.01	109.44	106.15	106.93	103.04	106.54	105	107.28	106.52	104.82	106.41	103.84	106.13	108.64	108.87	102.85	107.59	112.07	107.05	103.34	106.59	104.84	106.49	109.18	105.89	104.23
96.917	98.775	97.652	98.053	96.992	99.423	99.292	94.894	96.824	97.994	97.557	97.598	99.856	99.345	97.011	96.204	97.932	96.265	99.949	96.954	98.311	97.324	94.791	98.749	97.403	97.175	99.541	97.656	98.17	98.654	98.063	98.395	97.123	94.032	98.104	98.673	98.669	95.586	98.224	98.376	97.752	99.803	101.29	101.45	97.208	97.148	96.143	100.12	97.698	101.27
108.44	107.81	108.37	109.73	108.43	105.96	107.83	108.84	110.19	106.29	107.64	106.97	107.66	108.72	107.02	110.71	107.51	109.66	107.62	109.4	109	106.12	110.79	111.52	113.43	106.52	110.53	110.54	109.32	106.21	107.88	109.91	107.47	109.64	109.77	106.82	108.84	107.62	106.52	108.87	108.45	106.82	107.3	110.15	107.6	109.9	108.59	108.64	108.92	110.79
110	105.68	107.61	107.98	104.28	105.28	107.42	103.67	104.94	106.32	105.18	104.9	108.97	106.13	105.56	105.95	104.49	107.12	104.96	105.31	102.42	106.22	103.22	104.75	103.11	107.38	106.02	106.12	104.53	102.74	106.49	107.43	105.45	101.56	107.91	103.04	107.24	103.97	105.89	106.36	106.21	106.44	102.46	105.52	106.6	103.88	101.93	107.04	107.82	105.64
105.02	105.42	104.85	107.97	103.42	105.71	105.35	103.93	105.91	108.69	103.1	105.14	105.62	106.57	103.63	104.03	108.07	103.89	103.55	106.21	104.67	108.41	106.84	100.55	103.65	104.61	107.09	106.03	108.29	106.65	107.78	104.12	106.95	105.87	104.72	103.58	105.73	103.98	104.62	104.62	107.19	105.36	104.8	104.62	105.63	106.87	104.24	106.66	107.16	105.78
99.832	103.24	99.53	101.02	102.89	101.38	100.99	100.61	102.12	101.05	106.55	98.442	99.37	102.86	103.14	99.383	99.497	99.209	97.975	102.79	102.17	100.04	103.64	100.61	101.73	99.845	99.654	102.57	100.37	100.24	98.68	100.27	101.87	101.14	101.72	101.65	101.96	102.65	100.8	101.04	97.928	101.62	101.5	101.69	98.277	104.83	98.539	102.18	103.49	102.31
106.39	105.74	104.44	103.64	106.72	106.96	104.07	104.72	105.42	108.13	107.38	107.74	103.33	106.26	104.8	107.18	107.38	106.7	105.39	104.48	105.91	104.77	104.09	102.92	102.87	106.24	103.75	108.76	109.17	104.65	101.42	106.74	107.29	105.28	106.23	105.4	104.98	110.41	104.54	105.73	105.34	104.7	106.61	104.91	106.88	104	102.35	105.56	106.49	105.95
109.02	107.71	106.92	108.31	111.36	106.36	107.87	107.34	108.4	109.07	109.33	104.81	106.69	105.62	106.57	107.73	107.69	108.67	108.41	105.37	108.86	107.09	107.01	103.9	105.57	105.41	105.23	110.11	109.44	109.48	110.67	106.79	107.29	110.11	105.27	107.24	107.96	110.48	108.74	107.72	107.93	105.29	110.05	109.06	109.96	108.4	109.72	107	107.13	107.8
104.54	106.26	107.19	109.12	107.52	108.37	107.53	107.08	107.92	107.4	109.32	106.15	108.8	108.29	106.37	109.98	106.31	108.88	108.44	105.63	107.15	109.76	107.05	108.54	108.4	107.46	105.85	109.37	106.55	108.57	106.92	104.27	107.2	112.66	103.88	109.44	106.79	107.07	107.93	107.5	106.32	107.44	109.86	109.68	107.05	107.95	105.55	110.07	103.21	108.85
108.73	108.22	104.18	109.31	106.72	109.66	105.4	113.02	107.33	109.63	110.46	109.45	107.23	110.53	109.1	108.65	107.78	110.65	106.42	106.17	108.77	109.49	107.33	106.69	106.3	109.94	108.63	110.24	106.92	108.1	106.15	106.59	108.13	108.27	110.75	110	114.13	109.19	109.26	111.37	109.09	108.57	109.94	107.53	107.82	106.95	110.77	108.71	108.58	109.73
93.55	95.031	100.28	99.748	96.225	98.891	100.44	98.506	101.8	98.138	96.126	100.85	98.328	98.575	96.626	100.23	95.239	95.181	100.06	99.287	95.473	100.15	100.69	96.617	98.848	101.01	98.479	98.449	96.223	95.822	97.511	98.199	95.336	99.51	97.81	97.279	101.7	98.155	100.26	99.319	98.387	99.592	98.8	97.416	99.045	97.423	98.083	97.848	98.186	98.117
109.24	112.65	107.09	107.7	108.4	113.04	108.84	108.68	110.06	109.67	110.87	110.37	111.5	113.11	109.65	109.59	109.89	109.37	110.52	111.15	110.97	108.27	107.91	109.7	111.33	109.19	111.34	109.88	111.09	111.75	110.63	110.89	109.87	110.62	111.56	110.39	110.58	108.82	109.95	112.31	110.84	110.58	112.46	111.19	112.43	112.05	109.3	112.12	108.94	109.43
106.44	107.19	107.66	105.86	104.57	108.33	104.15	105.31	106.25	105.9	107.98	107.61	107.15	104.32	105.28	105.96	105.12	107.12	102.42	105.63	108.58	107.8	107.32	106.1	104.8	105.54	103.44	104.49	105.79	106.52	102.95	106.22	105.98	103.05	104.06	104.34	105.7	108.33	106.77	102.98	106.68	103.83	107.5	106.74	105.3	105.33	103.93	102.39	106.05	106.08
99.923	102.4	98.862	99.524	100.62	101.22	100.12	100.71	102.34	102.21	98.468	100.79	101.11	99.657	100.12	100.28	97.026	96.809	101.66	98.207	101.17	102.43	100.19	102.61	99.858	100.59	99.191	96.428	100.16	100.27	99.684	99.267	97.067	102.71	99.943	99.296	103	99.176	99.699	99.987	99.752	102.1	97.753	101.4	101.24	101.19	99.788	100.93	102.25	101.29
104.15	105.22	104.59	104.25	107.1	104.32	105.26	103.21	105.82	105.36	105.88	108.49	109.2	106.09	105.8	105	107.9	106.18	108.39	106.85	103.56	107.45	106.73	104.7	106.4	104.06	102.84	104.33	104.71	106.47	104.88	103.33	104.43	105.66	108.74	106.89	107.25	105.17	103.72	105.02	105.76	103.73	104.09	106.88	104.13	105.02	105.68	105.18	104.04	105.12
104.86	106.5	105.6	106.99	107.58	104.83	104.7	106.29	106.82	106.63	105.49	102.4	104.68	107.63	105.91	105.18	108.81	105.31	107.53	104.7	105.53	106.16	106.27	105.99	106.67	104.82	104.69	106.68	107.67	105.37	110.46	105.66	106.55	107.06	106.18	108.3	104.06	103.47	104.54	106.68	106.32	108.02	102.8	106.09	108.54	107.66	103.97	105.27	102.54	106.44
105.92	105.43	107.63	104.25	106.36	102.4	105.39	107.38	107.57	106.24	105.32	104.91	103.52	107.59	107.68	107.73	102.66	105.85	105.5	105.18	104.53	108.46	109.6	103.14	107.43	101.71	106.54	103.49	104.07	107.22	103.51	106.13	103.64	104.63	103.38	103.31	105.29	104.08	105.3	105.28	109	103.24	106.59	107.07	105.87	107.67	106.69	105.28	106.97	104.81
107.56	109.79	108.39	106.44	109.07	109.57	104.76	109.87	106.31	107.1	107.83	106.44	110.93	106.74	107	107.9	110.47	107.87	109.78	103.51	107.57	108.89	107.8	104.96	110.54	109.85	107.73	106.65	106.38	109.91	105.06	108.22	106.48	107.79	110.4	109.38	108.68	111.15	106.7	107.79	107	105.03	107.38	108.98	107.36	108.4	106.78	108.24	104.91	107.05
107.97	106.51	109.55	108.25	107.81	106.34	109.46	107.19	108.45	105.76	107	106.05	104.42	103.61	106.09	106.69	105.51	104.18	108.44	105.3	106.45	106.81	108.71	105.77	105.74	103.07	107.23	106.85	111.41	107.71	103.06	107.27	106.2	107.46	104.6	104.75	105.33	107.26	108.28	109.09	107.01	106.52	105.37	109.23	103.82	106.37	109.01	107.21	107.92	106.34
102.78	102.13	99.003	96.355	101.17	99.74	100.82	99.912	98.349	101.75	102.03	99.326	104.37	100.43	99.596	102.18	99.127	98.975	101.39	99.655	98.617	98.699	102.27	100.14	102.35	100.49	100.36	98.244	98.589	102.91	99.346	100.91	99.885	100.71	99.243	102.23	99.648	100.09	100.01	98.238	98.178	99.622	100.58	99.637	102.45	101.42	99.76	103.36	100.4	100.58
106.88	107.83	108.16	106.56	105.12	107.22	106.66	100.59	107.66	105.5	104.52	108.2	107.96	107.97	105.73	105.99	105.62	107.08	103.55	106.33	106.41	108.97	106.39	104.7	105.49	105.58	108.57	105.53	104.85	108.02	106	107.21	109.04	106.54	107.06	106.02	104.29	109.04	106.84	106.32	107.68	105.97	106.8	103.96	108.89	107.49	104.64	104.67	107.55	104.07
98.485	101.32	104.5	101.34	98.661	100.57	100.34	97.692	100.83	101.97	96.615	101.35	101.64	99.356	99.968	101.62	100.22	98.485	102.02	101.87	101.8	98.354	99.949	98.948	102.66	101	96.315	99.553	99.714	99.417	100.2	97.751	99.713	102.32	100.83	99.873	99.941	99.492	99.196	97.989	100.06	97.714	103.89	102.25	97.386	96.961	102.5	95.071	101.1	101.95
97.14	99.185	96.533	96.549	100.89	99.893	96.836	98.105	99.269	98.717	101.14	96.528	99.661	97.583	99.828	96.863	96.949	99.275	100.06	98.608	96.944	100.85	99.336	94.118	95.842	96.327	93.917	95.864	95.702	98.096	98.023	97.968	103.19	96.142	98.214	100.34	100.34	95.639	100.02	102.03	97.341	95.431	97.639	98.52	99.931	95.682	96.598	96.335	100.81	98.348
102.14	100.87	101.5	103.77	101.65	98.478	99.336	100.9	100.61	100.37	102.09	99.416	102.56	100.97	103.15	99.57	100.38	99.11	102.2	101.46	100.48	100.54	103.32	98.273	100.24	98.029	101.04	99.75	100.64	103.08	101.27	100.89	99.985	101.94	106.2	100.66	102.68	98.249	101.75	101.76	104.38	98.079	102.26	101.82	100.1	101.51	101.36	102.08	102.87	99.454
99.802	99.17	96.976	100.79	101.17	100.36	99.158	99.756	99.194	99.389	95.417	96.929	99.066	98.087	98.888	98.759	99.204	99.756	98.177	99.833	102.56	100.19	99.975	97.578	97.93	96.227	99.157	98.762	101.87	96.73	102.31	101.79	97.981	100.07	97.128	99.813	100.18	96.687	100.91	103.87	98.428	99.89	98.141	98.536	98.109	97.585	97.471	99.191	100.42	97.858
109.81	110.16	102.6	105.3	105.59	107.69	106.92	109.03	106.52	107.31	109.86	108.85	107.07	106.8	108.9	110.03	106.34	107.6	105.55	106.91	106.59	105.37	109.49	108.78	103.86	106.97	107.49	106.43	108.62	105.64	106.54	106.86	108.41	106.43	107.38	106.7	109.95	105.91	108.97	106.82	110.82	106.57	108.81	107.83	108.47	107.78	107.28	108.86	106.52	107.68
109.92	106.47	107.92	108.06	108.2	109.22	105.65	108.49	108.89	110.72	108.8	108.76	105.28	107.21	106.88	109.8	111.04	108.18	103.68	109.94	105.56	107	108.94	109.48	108.43	107.35	109.16	108.89	107.15	107.74	106.08	111.72	110.43	108.52	107.35	106.04	107.73	111.66	110.37	107.36	108.2	107.59	106.06	106.69	106.47	111.42	108.72	109.8	106.52	106.5
108.04	105.67	105.94	106.41	106.36	106.11	106.66	105.45	104.44	105.1	108.47	106.37	106.54	105.85	106.67	105.8	102.93	104.81	104.85	107.12	105.53	106.76	103.05	105.81	105.04	108.3	104.69	104.52	102.83	104.39	104.61	106.81	105.4	107.41	101.06	102.43	106.29	105.33	107.41	104.55	103.48	102.2	104.3	104.49	102.47	103.35	106.66	107.31	103.73	104
99.754	100.16	100.71	103.62	98.817	99.736	98.125	101.2	100.48	100.77	102.67	101.55	99.396	96.905	102.93	101.49	102.73	105.4	99.931	100.5	100.3	101.1	101.03	100.16	100.08	103.08	100.49	99.844	100.92	99.567	99.113	101.33	100.27	102.86	99.542	99.66	101.78	100.75	102.28	100.68	99.99	99.938	102.24	101.37	103.58	100.21	101.81	101.7	103.4	103.7
107.3	109.05	104.07	105.63	110.29	107.23	107.66	108.7	105.35	108.62	106.07	106.95	109.07	107.98	109.92	105.97	107.95	110.29	108.29	111.65	108	108.67	108.86	107.81	109.16	106.71	106.84	108.09	108.87	109.1	106.5	107.56	108.86	109.09	111	108.68	105.6	106.73	108.35	107.21	108.72	109.82	107.9	113.1	111.65	110.86	109.12	110.56	107.44	107.11
108.05	108.26	107.6	108.77	106.07	107.7	108.07	106.11	102.53	110.78	105.68	106.77	110.85	107.46	108.52	107.16	107.55	110.34	107.23	107.04	110.72	108.93	110.55	108.56	108.58	106.13	105.97	109.03	106.25	107.2	108.75	108.94	106.72	107.16	106.54	107.78	112.78	107.54	108.91	108.79	107.94	108.61	107.41	105.8	107.75	109.04	110.71	107.93	110.11	108.48
105.87	105.9	108.93	107.8	106.39	107.46	106.11	102.97	109.5	105.09	106.27	107.76	107.63	103.75	106.21	105.89	106.18	104.7	103.88	105.73	105.51	105.81	106.69	102.08	106.87	105.92	105.54	107.59	107.18	107.07	104.75	103.49	108.8	106.73	106.35	106.42	107.13	107.37	107.01	105.14	106.59	104.15	108.01	106.04	105.94	105.48	105.83	108.59	104.95	106.74
108.67	105.44	106.01	104.75	106.22	108.48	103.38	105.45	103.52	106.09	104.35	104.35	107.38	104.23	106.56	104.17	106.52	103.79	104.43	105.24	101.92	107.49	104.7	105.09	105.76	105.96	108.43	106.82	105.36	107.04	105.14	108.2	106.58	104.61	107.53	106.24	104.98	105.44	103.15	105.26	107.31	105.86	105.84	104.62	105.86	104.97	105.06	104.78	104.47	102.91
106.33	107.62	106	106.42	107.73	105.11	105	107.49	106.15	107.48	104.22	106.64	107.66	102.03	105.32	103.42	104.47	105.61	103.19	107.74	104.27	106.75	107.12	102.9	104.43	104.79	107.45	105.05	105.05	107.3	105.75	106.68	102.99	105.6	105.24	106.41	107.17	104.73	104.12	104.39	103.37	107.36	104.21	106.3	106.57	108.5	106.48	105.76	105.5	106.15
108.7	107.94	102.5	102.8	106.58	106.19	104.14	106.91	104.3	106.94	104.98	106.74	106.37	101.95	106.11	106.61	105.48	105.56	105.38	102.59	104.65	106.36	109.1	107.73	107.32	105.01	105.91	107.54	105.72	107.69	103.82	104.46	105.79	103.6	105.92	106.24	107.56	104.98	101.52	106.44	104.63	107.24	103.16	108.66	105.58	109.75	105.9	107.3	103.89	105.26
107.28	102.82	101.61	102.42	105.29	106.97	107.18	103.28	104.9	105.45	103.7	103.92	104.18	107.62	104.24	104.52	103.84	108.46	105.12	107.31	105.15	102.65	106.76	108.57	105.97	105.07	110.57	106.4	106.78	105.34	108.18	105.22	107.53	107.22	105.72	108.85	105.56	103.77	103.41	103.13	107.13	107.15	106.61	106.11	103.76	105.34	105.92	106.28	106.9	104.51
104.38	105.15	106.42	103.84	105.27	108.43	105.95	107.08	104.68	104.12	106.55	105.69	104.33	106.33	105.79	104.94	108.46	109.47	105.55	105.32	103.26	103.19	106.11	107.35	104.41	104.46	104.29	104.06	106.45	103.91	104.88	105.55	104.94	102.4	104.03	107.74	104.06	104.42	106.4	104.21	103.39	105.75	107.5	105.82	107	105.44	106.81	106.52	104.89	104.04
108.07	109.7	107.04	108.34	107.13	108.62	107.46	108.23	108.54	109.44	108.24	109.79	108.63	107.35	109.56	105.92	110.39	109.54	108.91	111.89	109.03	110.73	109.59	108.6	109.67	108.35	104.49	106.06	105	107.91	106.7	108.36	111.8	106.7	108.44	108.66	110.42	108.03	109.58	110.07	110.13	108.31	109.09	109.69	108.17	107.24	106.83	109.07	108.78	106.03
107.3	109.56	110.42	109.74	106.97	106.64	107.77	104.54	109.22	109.1	105.14	108.4	107.59	106.96	106.41	108	104.9	109.1	106.52	110.29	107.51	107.94	107.81	106.68	105.41	106.27	112.14	108.89	108.28	106.2	107.3	108.16	109.05	106.87	108.2	108.7	108.69	108.81	110.52	107.08	108.27	107.51	106.4	106.51	108.38	108.56	107.82	107.67	108.96	109.02
110.57	110.03	109.4	109.48	110.16	110.88	111.87	111.19	112.52	108.07	113.59	111.81	109.13	113.45	111.45	112.12	108.64	111.21	110.65	113.24	109.09	108.82	111.11	110.47	110.74	113.91	108.29	112.02	111.56	110.32	110.28	111.72	110.77	108.57	110.31	109.22	108.94	111.55	108.73	112.07	110.51	110.12	109.85	112.92	109.89	110.56	111.12	112.23	110.85	110.76
108.99	107.16	107.41	104.45	105.39	104.92	107.07	104.49	104.16	108.74	106.95	105.88	105.11	105.4	108.38	104.65	104.62	104.68	101.64	107.68	103.98	105.51	104.47	103.76	101.86	102.45	104.8	108.61	106.32	103.34	106.05	104.93	105.22	107.28	107.5	106.08	103.76	107.88	107.42	106.53	103.79	103.43	105.51	106.79	105.97	102.07	105.33	105.85	104.95	104.6
105.85	105.49	105.13	106.79	103.11	104.64	105.16	102.96	109.85	108.53	106.65	104.97	104.43	109.77	103.92	106.08	105.42	104.62	108.05	104.54	105.56	106.16	106.99	104.74	106.42	105.02	103.52	107.99	107.53	103.08	102.66	103.86	105.68	105.29	105.56	106.72	101.16	101.04	104.67	105.32	104.84	105.48	104.13	105.32	108.97	105.74	104.94	108.34	106.5	102.73
101.94	100.39	99.575	97.373	103.6	100.09	100.11	101.2	102.3	101.06	100.13	99.71	98.378	103.67	102.81	101.09	101.06	97.128	96.64	102.59	100.82	99.517	101.49	100.97	99.337	100.73	100.25	100.8	100.8	99.135	100.53	101.07	99.711	103.43	102.18	101.41	100.97	100.81	102.54	100.37	102.73	99.22	99.271	101.47	103.39	98.653	99.904	99.223	100.35	101.22
108.43	109.06	107.02	107.51	108.41	111.76	109.89	108	109.5	108.94	109.64	111.86	110.53	107.64	111.54	108.25	111.29	108.38	115.36	113.08	110.91	107.99	110.67	112.14	107.65	110.13	109.76	110.51	106.49	109.71	113.9	109.09	112.09	111.9	111.29	107.98	111.86	110.42	109.58	105.43	110.08	110.96	108.46	105.79	109.71	109.33	110.09	109.09	111.08	110.32
104.22	102.62	104.61	104	105.35	105.2	105.19	107	105.16	102.68	103.42	102.28	106.78	109.56	108.24	104.3	104.24	106.24	105.91	106.2	105.73	105.39	103.88	104.42	105.03	108.04	106.63	105.69	102.59	109.74	107.48	105.24	105.3	104.45	104.03	103.95	104.29	107.86	106.96	105.52	106.1	106.92	106.25	105.56	104.76	107.66	108.13	107.69	105.09	102.64
105.33	103.87	103.84	105.63	104.38	104.87	104.75	104.9	107.1	103.44	109.97	107.66	105.55	106.29	105.91	105.68	104.42	103.93	106.53	105.65	106.15	104.08	103.87	103.95	105.86	106.84	105.84	104.73	108.95	102.8	106.05	103.99	107.35	106.78	107.35	105.96	107.83	109.04	105.99	105.14	105.19	103.44	105.01	107.41	105.25	106.21	107.32	107.69	104.89	105.53
107.25	109.4	108.55	106.59	106.88	109.68	108.64	109.02	105.87	107.69	107.79	105.69	108.2	105.78	110.25	109.15	107.96	106.01	109.64	107.39	107.24	107.02	107.15	108.33	106.61	109.23	107.74	107.03	108.31	109.99	112.82	107.52	107.68	106.35	111.33	106.96	107.13	105.05	108.91	109.24	109.2	107.62	107.26	106.85	108.92	106.21	107.82	106.55	107.78	106.19
107.74	108.62	107.26	106.32	106.23	103.99	108.7	109.02	104.69	107.35	104.95	109.85	107.69	107.87	105.11	105	105.79	108.45	106.09	108.85	110.18	106.66	109.51	104.71	106.37	106.55	107.83	106.97	109.48	107.26	104.42	105.99	106.32	107.62	108.65	106.54	108.26	105.25	106.88	106.63	107.75	106.31	103.32	107.09	107.96	104.73	108.08	106.24	109.56	106.74
110.07	110.75	107.52	109.09	106.15	108.52	105.33	108.72	106.88	107.52	108.79	106.26	105.6	108.89	108.93	105.28	107.87	107.74	110.24	109.17	106.59	106.11	106.16	107.03	105.83	110.45	110.11	107.17	110.45	108.38	106.64	109.6	109.07	111.01	105.63	106.2	109.35	106.47	110.85	110.01	109.13	105.26	108.96	106.86	106.18	106.22	108.5	110.04	110	106.42
106.25	106.59	109.96	108.33	110.54	110.68	106.92	108.63	109.41	105.11	107.78	106.11	107.82	110.22	109.49	107.57	111.07	107.6	112.41	107.03	108.75	107.55	109.03	109.13	106.69	107.28	109	110.08	112	104.38	109.12	105.98	109.06	106.74	111.65	106.59	107.78	105.08	107.69	108.01	109.15	108.73	105.94	107.64	104.41	108.69	108.38	110.47	110.41	109.83
107.13	103.85	104.96	108.03	104.66	105.41	104.41	107.8	102.35	108.48	104.02	108.37	106.56	103.61	103.45	106.49	105.59	105.44	105.47	106.03	106.08	105.47	109.71	107.44	106.44	104.13	105.78	106.99	105.47	106.1	108.27	108.74	109.33	107.15	107.82	106.3	105.19	105.5	107.57	106.1	106.54	107.95	108.16	107.84	107.48	103.83	108	106.43	107.72	105.4
105.19	108.11	106.43	106.67	106.29	107.02	107.46	108.19	109.7	108.86	110.61	106.88	105.89	111.46	113.36	110.16	106.7	108.57	108.97	108.4	109.1	108.87	109.76	107.07	108.23	108.38	106.83	108.31	109.06	106.03	108.01	106.31	107.76	108.17	107.28	108.47	110.03	110.23	109.31	109.26	110.39	109.55	111.61	109.11	110.52	106.84	110.47	107.57	107.2	107.09
110.79	108.72	108.04	106.83	111.63	107.34	109.36	109.68	110.41	107.88	108.5	108.93	109.41	106.41	107.12	109.52	109.42	104.99	108.19	106.8	107.7	108.69	107.08	107.63	106.78	108.55	110.02	107.84	107.99	105.58	108.77	109.47	105.51	110.79	110.68	108.83	109.93	104.86	109.93	107.27	108.65	108.72	108.45	105.42	108.65	108.7	107.97	107.32	108.87	110.61
103.88	106.68	106.12	104.16	105.9	105.53	108.69	105.55	105.8	105.25	104.1	107.52	105.3	103.19	104.51	106.8	105.89	105.56	103.31	107.07	107.48	104.77	102.59	103.46	105.54	104.45	107.47	106.27	106.19	105.4	106.39	105.39	107.08	104.59	105.3	106.33	104.18	103.42	106.05	106.18	105.3	105.78	104.44	106.71	107.06	103.39	105.16	104.68	105.44	102.82
104.73	104.25	105.38	104.22	108.15	105.4	106.76	109.44	105.21	103.47	104.22	104.89	104.39	105	108.54	106.75	105.76	104.45	105.96	108.88	106.78	107.02	107.78	105.42	103.87	107.77	106.08	104.17	105.29	106.01	105.93	107.89	108.63	104.42	106.73	107.34	107.21	104.81	108.49	106.21	107.13	106.43	106.61	108.16	105.54	106.68	104.91	107.36	107.67	105.1
106.49	104.22	108.33	107.56	102.7	104.47	107.86	105.1	105.78	107.47	105.93	107.97	107.04	107.5	104.52	108.49	107.42	106.56	107.78	106.99	106.56	105.34	106.3	108.17	106.62	108.18	108.63	105.81	111.01	109.67	105.91	108.21	108.32	106.58	106.21	106.15	101.96	104.93	106.77	108.57	105.45	107.8	106.76	108	107.93	106.88	109.02	108.43	104.1	105.69
110.91	109.53	112.05	112.77	111.77	108.12	108.94	108.62	111.16	110.48	112.43	110.7	109.86	111.99	112.38	110.69	110.89	109.13	109.55	108.32	109.17	109.25	107.03	111.13	110.54	112.82	109.7	107.65	109.63	107.63	109.48	109.43	107.31	106.64	108.08	106.68	110.39	110.88	108.63	109.88	110.58	105.74	113.51	107.93	108.26	110.99	112.2	108.48	110.8	109.83
97.33	96.702	98.842	96.316	95.521	100.07	98.584	97.808	102.16	97.088	100.19	101.46	101.4	96.779	99.541	97.818	96.712	98.042	99.275	103.2	94.492	95.122	100.3	95.031	99.037	100.62	99.261	98.931	96.482	97.752	100.91	99.305	96.831	96.79	95.967	96.628	96.941	95.836	94.956	97.077	96.309	96.084	96.977	97.743	97.014	99.955	99.637	97.231	96.486	99.171
108.67	110.93	106.87	106.58	107.58	107.97	108.46	105.94	107.48	105.14	108.96	108.74	106.77	107.88	107.08	106.77	108.57	111	108.4	107.09	107.49	104.88	108.86	106.48	106.87	108.22	109.82	108.22	111.71	110.32	108.51	108.08	109.77	107.6	106.04	107.09	106.84	107.56	103.42	107.85	107.26	108.64	107.68	107.34	107.59	106.92	107.29	108.56	112.03	107.28
111.53	108.94	112.42	108.72	110.4	110.75	109.06	113.81	109.75	108.68	112.77	110.81	111.44	113.55	109.95	113.18	110.01	110.39	112.44	110.64	109.82	108.22	111.58	107.15	110.69	112.06	110.17	109.79	109.43	110.1	111.27	112.18	109.86	109.68	112.09	109.19	109.81	111.86	107.65	107.87	110.64	108.86	110.04	109.9	112.41	113.06	113.17	112.87	109.44	108.27
96.459	97.861	98.904	97.797	96.577	96.305	97.49	98.795	98.116	96.125	98.066	95.382	93.903	93.745	101.63	99.91	97.628	97.263	97.917	96.471	98.914	97.04	96.837	98.416	98.647	100.27	97.155	97.147	99.114	97.262	94.468	99.896	99.359	97.586	96.618	95.947	94.943	96.485	96.701	98.207	97.009	97.386	100.05	97.217	97.23	100.1	97.956	99.388	98.899	97.359
108.23	104.49	105.76	104.73	105.14	106.93	105.81	102.65	106.83	105.02	108.78	104.4	106.77	107.32	104.67	105.5	107.66	106.35	105.46	105.94	107.24	105.3	106.59	104.67	106.09	106.39	107.49	102.88	105.1	106.94	106.4	103.03	105.72	104.3	104.62	104.36	107.36	105.17	105.33	106.61	107.63	104.52	105.75	107.18	105.09	104.14	102.15	105.02	105.31	106.58
107.58	104.82	102.46	106.2	107.18	107.09	104.8	105.98	102.77	104.46	107.59	106.02	105.22	104.59	108.1	103.77	108.54	104.27	102.49	106.29	106.12	102.57	103.22	106.06	102.59	102.5	102.37	107.23	106.92	105.94	104.17	103.92	104.6	105.12	107.03	106.23	106.63	104.46	105.49	107.92	105.32	104.64	105.46	106.5	103.5	107.6	106.36	105.83	105.91	108.13
105.7	108.01	107.13	110.01	112.32	105.71	109.19	107.57	108.7	108.32	107.32	109.12	107.72	106.14	109.23	110.53	109.35	109.19	108.9	107.85	108.06	108.97	107.5	107	106.79	106.35	105.56	110.27	107.15	108.66	111.37	108.27	108.65	108.2	109.73	108.72	108.87	106.56	106.81	109.45	106.64	109.73	110.04	108.6	106.63	112.14	107.62	104.82	107.59	109.05
105.62	107.97	108.73	109.64	108.01	107.31	108.11	107.26	105.02	110.63	106.62	106.22	110.53	104.74	108.46	107.46	109.08	109.15	109.47	109.83	108.29	107.43	110.02	109.01	108.96	107.6	107.82	108.38	104.75	108.16	108.59	108.38	105.21	106.84	106.36	106.51	106.87	110.57	110.24	109.15	108.02	107.48	107.7	109.84	108.13	109.21	106.64	109.52	106.62	108.75
104.23	108.16	105.3	105.15	106.54	105.85	105.18	104.98	105.79	107.14	104.72	103.89	102.9	106.72	105.65	107.3	106.1	107.06	105.94	107.24	103.63	105.96	106.43	104.78	107.27	102.06	104.52	107.23	106.39	108.16	103.88	102.93	106.82	105.88	107.7	106.3	103.13	104.26	105.24	105.37	103.03	108.08	105.16	105.94	106.58	105.36	107.68	107.07	102.94	107.71
107.17	106.03	106.7	105	110.1	105.67	105.85	103.27	104.52	105.72	105.84	103.36	103.82	106.73	106.33	107.17	106.8	106.26	106.37	103.53	106.24	106.03	108.15	106.33	103.19	107.76	105.06	104.72	107.33	110.68	106.55	103.98	107.03	105.51	108.47	102.86	107.76	104.2	107.52	105.63	108.1	106.21	106.92	106.22	103.72	106.46	105.48	104.81	104.2	106.49
105.29	106.18	103.95	105.95	105.21	101.46	104.07	109.66	105.55	103.98	104.16	105.57	107.03	105.47	106.18	106.69	103.32	106.74	107.17	107.64	106.26	107	107.09	104.84	104.75	104.43	106.88	106.82	106.16	107.2	102.88	107.69	101.87	103.97	102.89	107.35	107.86	106.8	105.73	103.22	104.33	106.02	107.29	107.5	108.86	104.87	107.14	108.47	106.53	108.93
110.59	107.73	104.43	108.5	102.28	108.61	104.92	104.78	106.13	105.03	104.58	106.29	108.06	104.95	111.19	107.49	107.64	107.09	105.83	107.36	107.65	107.21	105.62	108.04	106.94	106.14	105.51	105.02	106.73	105.4	105.74	102.05	107.08	106.28	108.29	107.41	105.72	110.25	105.46	102.82	106.93	107.8	107.37	109.34	107.89	107.57	107.72	105.66	104.42	109.59
107.74	112.48	106.25	108.89	108.96	107.54	109.63	107.96	105.33	105.77	105.58	109.18	107.76	105.06	106.87	109.41	108.01	107.12	108.09	105.56	107.22	106.93	109.82	110.35	106.15	106.04	107.05	105.54	105.25	109	108.19	106.84	109.87	108.35	108.46	108.41	107.39	103.25	106.4	105.69	109.51	107.83	107.69	107.47	108.08	108.09	112.14	109.31	108.74	111.45
109.54	108.79	108.3	110.17	104.76	111.63	110.54	107.63	106.08	110.36	111.31	108.68	106.18	106.17	108.91	110.52	109.59	111.68	106.76	107.71	105.85	110.81	110.77	107.91	109.58	110.39	111.51	107.77	110.27	111.43	108.51	108.19	110.48	108.51	109.38	109.85	111.27	107.49	106.41	108.24	107.69	112.03	107.9	108.94	108.07	106.38	107.73	108.99	109.9	109.06
110.45	108.8	105.96	109.56	109.65	107.7	108.51	106.96	109.15	105.88	108.06	109.48	106.83	108.97	108.16	110.44	109.03	107.47	111.17	109.8	107.42	111.14	108.57	105.73	105.86	107.38	106.71	107.19	107.72	110.5	110.75	107.36	110.9	108.33	109.97	106.93	107.19	110.49	109.37	111.41	108.84	106.8	111.36	109.2	106.87	107.13	108.27	107.99	109.64	109.81
104.44	99.829	103.8	100.71	104.68	104.27	101.35	102.4	102.54	102.2	100.32	100.04	105.82	102.39	105.14	101.16	100.96	103.57	103.66	103.68	102.63	102.01	100.56	102.04	102.51	105.26	99.873	102.96	107.06	102.27	103.75	105.2	104.37	101.06	101.05	102.23	103.58	102.46	102.95	102.3	102.25	100.69	102.07	103.51	101.83	101.27	103.52	103.57	101.9	101.86
103.41	97.411	96.395	101.43	96.161	100.17	96.398	99.511	100.61	96.035	99.886	99.349	100.55	98.556	99.218	101.64	96.008	97.798	98.262	99.842	98.058	98.342	97.891	96.329	99.689	97.121	96.864	98.87	99.96	101.81	98.853	100.3	97.657	99.546	98.732	96.491	98.556	98.118	101.84	98.955	98.37	97.548	100.05	101.64	98.98	95.689	98.018	100.6	97.373	99.356
110.33	110.04	111.33	107.29	105.57	108.1	105.56	109.85	107.4	108.37	108.33	109.32	109.55	109.12	105.26	107.18	109.95	108.79	110.95	108.85	109.18	107.1	106.8	108.37	109.74	107.72	109.48	107.9	110.16	110.65	108.78	109.2	107.88	109.58	107.83	109.46	106.56	107.11	107.29	109.04	105.95	109.14	110.81	108.45	108.88	107.21	107.04	110.81	107.3	106.82
104.05	102.31	102.27	106.31	106.34	106.46	103.78	106.46	104.37	105.16	104.97	107.12	102.89	104.54	104.49	105.75	103.15	105.17	107.17	102.93	105.78	103.54	105.61	107.2	104.25	103.27	105.94	105.78	106.14	103.73	104.02	105.45	102.44	106.53	106.75	104.88	103.67	105.69	104.91	102.4	106.5	107.64	106.33	102.84	104.52	108.26	104.16	100.66	104.87	105.71
105.25	107.1	103.86	105.06	107.99	105.25	108.72	106.78	106.76	105.21	107.86	106.63	106.35	106.13	106.66	103.69	105.97	105.89	107.84	105.41	107.89	105.66	104.76	104.37	104.89	105.44	108.24	106.69	106.52	105.67	105.74	106.36	106.34	105.45	107.56	103.61	107.46	107.7	107.66	103.9	106.37	103.26	105.56	102.11	104.24	104.28	103.78	107.56	107.66	104.32
105.09	103.47	105.73	107.83	105.2	108.24	105.58	105.61	105.99	106.24	106.53	106.63	105.87	104.71	106.27	107.82	105.97	109.09	106.89	108.28	107.39	107.55	105.61	103.93	107.6	109.84	108.36	103.53	108.96	109.3	110.44	104.14	108.27	106.85	105.86	107.77	104.47	107.7	105.9	107.34	106.32	107.62	104.98	106.19	105.84	108.65	104.29	105.67	109.57	103.76
105.74	108.05	107.01	105.02	106.15	106.61	106.19	105.69	107.42	104.81	105.57	105.91	103.88	110.33	109.75	106.52	104.32	106.9	107.78	107.51	105.51	105.97	105.86	106.76	105.15	104.55	108.45	107.92	107.13	108.34	105.81	106.47	103.68	107.2	104.62	105.04	105.35	106.65	107.69	108.22	105.59	106.01	106.09	107.8	108.42	109.27	105.52	106.17	105.94	107.13
96.245	98.71	97.449	98.655	101.32	96.939	97.446	99.943	95.919	98.744	97.75	98.909	97.486	91.732	101.3	94.613	97.217	97.35	97.416	97.165	96.075	99.33	94.655	98.415	97.759	95.598	99.784	98.46	94.486	98.167	97.155	100.5	98.582	98.525	97.843	100.98	97.662	97.628	99.198	97.368	94.794	98.99	96.658	98.755	99.052	98.523	96.545	95.737	97.798	98.624
103.65	107.22	104.74	102.85	104.64	103.4	102.19	106.55	103.66	105.79	106.65	106.25	106.96	105.84	105.6	108.15	104.48	104.43	104.67	106.25	104.32	105.4	105.13	103.32	106.86	103.16	105.6	106.53	102.29	104.19	104.38	105.57	104.48	102.51	105.56	104.96	106.56	104.1	105.6	103.28	102.84	106.51	105.59	104.11	107.93	103.94	109.28	107.49	104.98	106.58
98.231	100.41	97.702	103.27	104.32	101.91	101.33	103.16	100.95	100.22	105.22	101.44	105.94	101.77	104.15	98.089	102.2	103.16	100.06	101.95	101.01	102.06	99.807	100.77	101.47	102.93	102.59	101.63	101.84	100.6	103.36	101.98	101.17	104.35	102.13	102.83	102.63	100.2	102.9	101.15	101.99	100.05	102.91	99.701	102.08	100.33	102.65	99.891	98.191	101.47
95.86	96.389	95.933	98.504	94.185	98.386	98.242	99.601	98.835	93.78	97.08	98.254	97.468	100.41	99.396	94.449	97.704	97.242	100.39	99.042	98.343	96.541	97.116	97.507	99.959	100.65	96.997	96.442	96.598	96.054	100.41	97.84	95.646	96.936	99.098	98.045	100.95	96.73	98.208	96.671	95.589	101.06	96.594	95.505	97.061	96.208	95.926	98.096	97.069	95.403
105.12	104.48	105.73	106.57	107.97	107	104.9	104.24	106.19	105.45	104.15	101.47	106.82	107.26	104.01	107.3	107.71	105.53	107.12	105.05	106.09	103.26	103.32	107.65	107.01	107.95	105.43	103.95	103.24	105.81	106.74	106.59	107.51	104.62	107.89	106.14	103.96	104.66	106.36	105.93	105.42	103.25	104.77	105.08	106.66	105.24	106.6	102.55	104.49	106.38
96.097	98.73	99.199	99.097	95.671	100.91	98.842	96.185	98.744	99.524	98.634	103.01	99.659	99.796	95.742	99.623	98.328	97.696	97.643	95.6	99.213	95.777	96.556	100.24	100.7	97.331	93.309	98.619	97.315	101.05	97.765	95.68	95.61	101.66	99.692	97.559	97.172	101.38	100.08	102.53	99.34	94.912	99.743	96.661	98.029	98.393	101.85	98.973	98.689	96.599
107.01	107.83	108.92	108.41	107	108.22	107.93	109.21	107.14	110.03	109.29	110.08	107.51	108.49	110.14	112.24	108.78	107.44	108.6	109.12	108.39	110.01	107.88	105.64	108.19	109.62	106.44	107.65	106.99	108.22	110.8	107.3	108.99	110.13	108.24	105.78	109.49	106.48	110.64	107.44	108.84	108.57	108.15	109.8	105.99	111.72	109.81	108.48	109.01	108.77
97.352	98.399	95.674	98.099	100.52	96.648	98.501	96.9	99.134	99.214	99.22	99.691	98.236	97.619	99.829	99.633	99.656	97.286	98.053	99.627	100.71	94.727	97.617	98.377	95.074	99.073	98.234	95.404	100.14	96.917	98.682	99.255	96.062	99.01	93.863	98.181	98.451	100.36	100.89	100.08	97.869	95.108	96.987	99.887	97.404	94.854	98.18	98.46	96.975	96.873
109.55	105.47	106.87	106	105.55	107.12	104.16	110.61	108.22	107.43	105.9	105.56	107.24	104.47	105.45	105.91	106.85	104	108.44	105.71	106.29	108.06	104.76	106.21	104.65	107.3	106.85	107.73	106.29	107.69	104.48	106.22	107.09	107.16	105.66	107.06	106.32	105.9	107.93	104.43	103.45	104.74	105.09	108.01	104.5	105.45	105.93	103.85	109.9	103.94
103.94	106.08	106.72	107.7	107.22	107.12	104.23	106.28	108.54	107.5	107.15	106.11	107.09	106.49	106.19	105.45	106.07	105.26	107.82	110.3	105.38	108.14	108.23	108.62	108.77	107.76	109.64	106.84	108.35	108.64	107.55	106.24	106.4	108.04	105.57	107.47	108.81	109.11	108.13	109.28	103.87	109.19	104.88	104.05	105.51	106.05	104.46	105.3	106.56	109.88
105.21	107.49	109.72	108.54	105.1	106.49	107.11	109.36	107.5	105.55	110.65	104.22	105.44	110.52	110.05	104.61	110.02	109.86	109.25	112.37	109.09	105.56	106.28	107.34	110.23	106.48	107.54	107.39	108.75	108.73	105.36	104.97	106.35	109.91	108.81	108.58	106.62	106.22	108.29	106.67	107.81	106.4	106.61	109.49	108.79	107.4	106.5	109.14	109.38	108.24
102.08	105.42	104.41	104.52	103.86	107.27	104.97	106.48	104.97	105.51	103.27	107.82	107.92	105.44	104.31	104.11	103.15	104.6	107.78	105.28	103.85	107.32	105.04	107.15	108.29	107.67	106.05	107.66	109.01	106.67	105.48	109.5	108.54	104.05	106.06	105.21	106.11	108.27	103.58	103.54	105.89	104.58	107.54	105.6	108.1	106.84	105.84	106.82	106.99	107.76
103.51	108.57	107.12	108.74	106.6	106.59	105.57	106.74	108.47	104.94	112.01	103.62	108.11	108.5	109.04	106.27	108.74	105.81	111.47	106.78	109.18	110.03	108.42	108.27	105.42	104.74	107.47	107.27	109.2	108.36	108.75	106.31	108.94	106.62	106.61	112.37	109.1	107.29	109.69	107.46	110.8	107.75	108.46	111.38	106.78	107.33	107.26	107.66	108.6	104.9
97.879	99.238	94.747	97.174	99.738	94.114	97.98	97.676	99.339	98.842	98.34	98.473	96.029	98.532	97.807	96.397	96.519	97.049	98.22	95.182	93.448	96.739	99.64	98.109	98.002	96.711	98.874	99.065	98.36	99.074	101.19	98.79	100.25	96.118	97.843	100.94	97.141	95.813	97.469	95.996	99.54	98.988	99.322	98.224	97.744	98.306	95.896	95.688	96.017	98.077
99.185	102.87	98.898	101.64	99.422	101.57	99.513	102.81	101.5	96.65	102.55	98.043	103.49	102.32	104.27	101.39	100.65	100.65	103.27	101.65	100.1	98.542	102.71	101.24	100.98	100.56	102.12	100.57	100.68	99.38	99.754	102.06	99.816	100.06	100.5	101.12	99.025	102.58	99.281	99.771	100.46	100.81	100.53	100.97	101.43	100.21	98.692	99.948	102.89	103.19
106.31	105.98	106.8	107.46	103.66	105.79	106.47	105.51	104.44	105.6	105.39	105.18	102.14	107.56	108.64	103.24	107.03	107.64	104.74	105.13	107.52	105.03	102.04	106.94	104.12	106.24	105.37	104.83	104.39	105.35	107.77	107.3	101.75	107.35	103.39	106.37	105.37	108.69	106.07	104.83	104.99	103.8	105.4	108.33	105.33	104.95	104.12	105.91	107.37	109.57
98.148	98.93	98.379	103.33	98.819	100.41	98.723	100.84	99.055	101.37	103.07	100.52	97.366	99.171	98.993	99.836	100.8	99.505	98.943	100.39	100.03	99.675	99.671	101.07	103.64	99.197	99.832	100.56	100.9	99.32	100.29	101.49	99.923	99.258	101.46	101.1	98.021	99.76	100.83	100.35	99.892	101.5	100.86	97.983	100.81	101	98.316	100.05	99.793	100.89
103.06	104.4	105.27	102.43	104.74	107.95	104.31	104.03	105.62	105.29	104.57	107.19	103.41	102.98	104.11	105.8	103.75	103.28	105.55	106.33	106.58	106.25	101.21	105.34	103.19	106.33	107.3	103.05	105.89	106.5	107.46	105.21	105.57	108.28	107.32	106.43	106.11	104.15	106.64	104.52	105.52	105.97	100.78	104.04	104.27	105.37	103.55	107.75	101.33	104.14
106.11	107.17	105.21	107.96	107.39	106.66	108.37	104.99	107.05	107.32	106.34	106.57	104.87	106.44	104.8	106.43	106.37	107.98	108.83	110.06	103.77	108.91	106.84	106.32	106.72	105.45	105.74	110.02	104.25	107.26	104.55	108.23	107.44	108.94	101.47	104.53	105.29	106.05	109.46	103.82	105.43	105.03	106.48	105.22	104.87	106.45	106.56	104.59	105.02	109.25
97.411	99.034	103.29	98.636	102.83	101.6	98.703	102.92	104.08	100.33	100.85	98.248	104.62	103.34	102.26	104.79	98.416	100.29	101.95	101.18	101.79	101	103.36	100.59	100.82	101.22	105.15	99.684	102.92	102.67	101.72	99.832	100.4	100.79	101.23	100.24	99.742	99.101	101.02	101.96	100.68	100.19	99.927	103.47	101.4	103.7	100.63	97.802	101.39	99.44
108.9	106.76	107.93	107.64	107.96	109.7	108.4	106.02	108.42	108.11	108.9	107.59	105.71	108.35	109.73	107.88	105.8	108.4	109.15	108.85	107.2	107.52	107.88	105.52	112.7	109.27	110.16	107.51	107.03	109.13	109.38	106.64	107.43	108.21	108.49	108.55	106.92	110.42	108.6	106.38	108.77	108.16	106.62	107.8	106.79	108.38	106.99	111.45	110.11	105.59
106.35	110.44	111.06	108.98	112.48	109.51	107.69	109	109.97	106.64	106.47	108.33	109.64	109.43	109.73	111.23	110.91	108.28	111.12	111.35	109.87	109.28	104.99	109.2	110.05	108.03	107.95	113.38	108.06	107.6	109.2	108.16	108.89	105.9	109.72	110.26	107.19	108.54	110.21	105.86	108.05	106.97	106.41	108.67	107.43	108.44	109.89	109.38	109.25	109.08
100.86	98.559	98.461	99.456	99.378	97.62	96.172	97.658	96.988	97.901	97.108	98.78	96.323	97.727	98.231	100.45	98.036	95.247	98.309	95.691	98.059	98.556	96.712	98.922	98.142	97.902	97.555	99.249	100.33	98.522	97.222	99.435	100.21	98.193	99.173	99.021	96.076	95.807	96.975	96.902	96.026	97.63	99.59	98.506	97.543	97.043	96.407	102.5	99.699	97.019
105.57	104.99	104.17	104.96	105.69	106.4	105.61	103.42	107.29	105.97	105.85	106.09	105.99	105.41	104.75	107.13	106.77	107.4	104.73	107.24	106.58	104.65	106.23	104.18	109.68	106.79	104.55	104.4	102.9	108.57	103.99	107.65	103.3	107.79	105.99	105.81	108.14	104.51	108.26	104.07	103.89	104.09	105.33	108.68	105.24	104.76	104.49	108.24	103.52	105.24
98.789	99.571	99.987	96.439	95.059	97.442	99.19	98.609	99.141	98.294	100.51	96.13	97.259	96.659	96.658	96.824	96.997	97.075	97.656	95.771	98.255	96.308	94.711	98.174	98.955	97.164	99.847	100.82	98.066	97.363	97.832	99.977	99.807	100.76	101.06	95.852	95.753	99.186	97.912	94.265	99.124	98	99.161	96.085	97	95.994	96.109	97.91	99.909	99.387
106.86	105.12	108.37	109.46	103.74	107.1	105.2	107.97	106.69	104.9	107.04	103.06	106.92	104.72	105.8	108.35	108.08	109.21	106.96	107.2	107.05	104.91	108.77	106.78	107.85	107.97	106.29	107.93	108.82	106.46	108.82	108.61	107.74	107.51	106.85	107.83	105.36	105.07	106.79	103.78	106.57	106.46	106.47	105.02	103.07	108.59	107.77	104.76	107.34	106.02
106.14	107.18	107.31	109.03	107.1	108.11	106.76	107.35	105.01	108.53	107.71	105.88	104.8	105.9	112.37	104.02	106.83	109.2	108.32	108.66	106.51	107.01	108.16	109.07	110.55	106.52	109.4	107.13	106.6	107.09	108.51	105.73	111.56	110.05	107.68	110.09	107.97	107.66	109.31	107.68	106.21	107.22	108.52	103.94	105.48	110.7	104.16	107.71	107.49	106.81
97.631	99.187	99.786	100.73	98.995	98.79	98.901	96.839	98.37	99.542	96.448	97.158	97.338	97.795	96.667	95.989	98.317	95.399	98.571	100.34	98.809	103.4	99.999	100.15	98.291	95.444	99.771	99.588	99.071	98.119	97.064	99.471	102.68	98.384	98.075	97.122	98.771	98.52	96.908	97.067	94.697	96.471	97.34	98.882	97.496	99.161	96.84	95.454	102.67	101.29
104.04	104.89	108.49	107.67	105.54	105.76	105.69	106.33	107.31	106.03	107.63	107.1	107.76	103.73	106.98	102.3	106.23	105.99	104.77	106.18	106.76	106.03	106.5	106.06	106.54	106.21	108.37	107.36	107.69	106.28	107.43	105.02	104.06	107.42	106.63	106.13	102.27	106.11	106.31	106.92	109.08	107.56	107.34	106.28	105.42	107.91	106.73	107.85	104.7	105.06
107.7	104.37	107.42	105.68	102.95	104.7	106.95	108.7	107.58	104.09	106.15	105.08	104.34	107.85	104.69	107.73	105.35	103.23	103.54	103.49	104.56	105.55	106.69	107.8	105.85	103.83	107.05	103.2	107.15	107.45	106.01	106.62	103.91	109.26	105.59	105.05	108.06	107.29	106.13	104.58	107.74	107.36	103.61	107.26	106.37	104.57	106.79	107.11	103.7	107.23
110.73	107.93	109.26	108.66	108.07	108	109.04	108.87	107.92	107.17	108.07	111.22	109.01	104.73	105.14	108.07	107.3	107.88	107.2	106.75	106.91	107.24	107.62	106.62	110.75	104.66	108.13	106.76	110.42	107.04	107.76	108.23	108.27	108.92	107.56	110.17	104.91	108.5	109.75	106.41	109.76	108.86	107.3	109.68	107.42	108.84	110.5	107.4	104.75	106.6
96.299	100.32	97.514	97.486	98.288	97.815	93.016	98.024	100.96	97.892	98.484	98.089	97.772	99.553	97.88	94.228	101.25	96.256	100.86	97.449	96.188	98.968	95.072	97.387	97.095	97.603	98.312	99.036	98.553	98.202	100.65	96.317	99.546	98.113	97.512	98.85	101.17	97.815	97.955	97.504	95.423	98.652	98.998	98.361	98.514	99.534	96.646	97.773	99.564	101.56
108.95	106.77	106.57	108.59	109.91	107.96	108.14	108.86	107.2	110.13	111.73	108.91	110.59	109.97	108.64	109.02	106.31	108.08	110.64	111.79	107.78	106.29	107.54	109.46	108.18	110.45	108.59	110.14	110.85	109.81	107.82	107.89	106.87	108.84	108.72	109.15	107.97	107.73	107.41	109.33	108.35	107.86	110.68	110.47	107.27	108.92	107.01	109.3	107.51	106.12
104.75	105.88	108.68	104.09	103.83	105.1	104.72	103.41	106.86	105.06	105.73	104.63	106.25	105.31	107.25	106.28	103.7	105.11	105.28	106.47	106.37	106.68	103.76	101.83	103.84	107.06	106.48	105.69	104.11	104.21	107.5	107.14	109.14	104.17	104.4	105.45	106.1	105.09	106.17	102.89	107.24	105.14	107.52	105.47	106.24	104.93	103.76	104.62	107.08	104.83
105.1	103.39	108.66	106.95	104.91	106.17	105.91	107.07	110.36	101.92	104.04	104.09	106.28	104.7	103.72	105.28	104.31	109.83	105.66	100.63	107.69	105.19	106.63	106.86	107.23	103.89	104.18	107.42	106.38	105.02	103.88	103.29	109.08	108.29	103.22	105.9	106.13	107.48	108.79	102.98	103.66	105.21	104.37	103.33	107.41	105.09	103.97	105.44	105.19	103.6
106.89	108.43	107.01	109.47	107.76	111.17	108.87	108.6	108.26	109.85	108.94	108.63	107.69	107.39	108.27	107.02	109.67	107.02	110.75	111.72	109.14	110.14	108.44	106.74	108.14	107.22	108.53	107.23	106.97	108.78	105.72	106.86	105.87	108.12	108.88	110.31	111.58	108.13	108.39	109.61	106.12	107.72	110.18	110.11	110.85	105.7	109.94	111.6	109.78	108.68
101.32	96.256	101.19	102.37	98.535	95.365	96.866	97.979	97.662	100.18	98.478	100.13	98.126	98.43	95.422	99.413	95.931	97.331	95.555	100.08	96.566	98.023	98.228	96.912	97.789	96.771	98.613	94.676	98.214	96.746	98.03	97.903	95.063	99.359	97.672	99.139	94.547	97.196	97.47	94.022	97.912	98.598	94.399	97.122	98.29	97.282	97.998	97.751	98.859	97.775
100.63	102.41	99.536	99.422	101.42	97.608	98.44	101.28	100.69	97.551	100.51	100.48	98.406	97.364	100.8	100.47	102.98	101.89	98.223	103.02	103.08	101.73	103.97	100.28	100.45	100.2	97.903	99.489	99.035	102.9	99.117	100.74	102.46	99.073	101.69	98.292	98.286	99.146	99.67	100.53	101.54	100.04	98.04	98.981	99.091	100.1	100.12	98.469	100.29	99.311
104.76	100.3	105.25	101.6	103.93	102.6	101.26	104.09	102.55	103.18	103.01	104.5	102.3	100.49	103.29	104.13	104.2	102.94	102.3	104.9	102.25	100.09	101.48	103.51	102.6	101.94	101.88	103.94	105.32	106.1	104.24	103.67	104.54	99.933	100.88	102.24	103.64	104.51	101.62	102.93	102.7	101.94	99.091	102.55	100.44	103.08	104.11	103.05	100.07	101.84
101.79	98.622	94.218	98.563	99.63	98.939	97.935	97.399	98.82	96.527	98.367	97.316	100.63	98.324	97.407	97.991	99.454	95.467	98.664	99.548	95.961	95.708	95.985	94.462	98.873	96.177	96.676	97.811	98.116	96.353	95.948	95.142	98	98.521	96.506	97.259	97.97	95.971	99.009	98.122	96.499	99.502	94.794	96.342	99.608	98.233	96.769	97.337	99.682	98.325
105.25	104.64	101.59	107.02	104.92	105.94	105.69	105.52	103.83	107.55	107.88	105.49	105.31	105.22	107.59	104.46	109.75	103.5	103.9	105	103.49	107.32	105.55	105.16	107.09	103.24	107.08	106.9	105.08	104.93	107.07	105.75	106.37	105.34	105	107.42	107.5	104.94	104.8	105.86	106.76	103.93	107.01	107.05	106.89	106.85	106.92	104.23	103.49	104.22
106.54	105.53	106.1	107	105.99	103.73	107.1	107.23	106.13	104.84	105.05	105.31	109.19	104.79	106.94	103.83	105.87	104.68	106.81	105.52	105.51	104.13	105.26	103.71	105.29	104.42	107.74	103.42	106.53	104.08	105.8	107.03	104.47	105.41	107.13	108.49	102.31	107.08	105.69	104.78	106.35	106.95	107.96	103.36	104.16	105.14	106.23	101.88	107.86	106.5
101.26	97.68	99.102	97.993	99.16	98.112	98.383	97.502	97.911	98.563	96.615	97.287	96.857	98.456	98.336	97.095	98.405	97.709	97.75	98.178	98.627	97.167	99.307	97.717	97.409	96.868	96.569	96.79	97.389	97.702	99.03	96.995	99.466	96.876	99.272	97.13	97.68	97.933	99.057	99.075	97.844	98.816	97.411	100.67	98.269	99.546	98.696	99.123	95.807	96.233
106.32	105.55	103.29	105.52	104.75	107.75	109.03	105.28	104.15	107.05	102.82	108.33	107.74	101.96	102.01	102.86	108.16	104.49	107.88	106.05	106.56	104.37	104.42	105.28	104.7	105.66	107.45	106.49	102.47	102.4	104.4	106.36	105.22	104.7	107.05	101.82	105.98	106.05	108.54	103.66	106.26	106.79	104.68	103.92	105.63	105.45	107.11	104.29	107.09	106.66
108.89	109.01	107.62	107.47	109.49	109.11	106.04	110.02	108.17	108.2	109.39	108	108.94	111.54	107.45	106.46	106.4	106.42	106.88	110.6	108.48	109.22	106.18	106.76	106.58	105.89	108.82	108.08	108.03	107.18	107.81	109.73	106.16	110.98	106.99	106.51	109.27	108.28	106.25	107.35	111.97	105.79	106.97	109.97	107.99	107.07	106.22	107.69	106.28	109.29
105.83	101.73	99.882	101.92	98.013	99.8	97.467	98.252	97.721	98.5	99.606	100.2	99.113	101.46	98.608	100.67	101.9	99.022	100.4	101.92	104.59	101.33	98.528	96.741	96.588	100.61	99.151	98.189	101.32	100.93	96.908	98.58	101.67	97.417	99.823	100.43	102.01	101.25	100.33	101.09	100.56	99.737	99.676	95.114	100.79	99.733	100.73	98.416	101.06	99.813
99.579	101.55	102.95	99.675	102.53	100.48	102.53	97.068	100.23	102.81	100.24	100.75	99.263	102.02	101.48	98.255	103.24	98.176	99.44	100.07	101.32	99.496	98.928	100.53	99.694	99.628	97.131	100.93	101.77	101.14	100.27	105.17	99.11	101.48	101.58	101.4	102.22	103.05	97.93	100.57	102.79	101.11	100.15	98.955	101.23	100.33	96.963	100.18	99.964	100.95
105.34	104.58	104.18	103.18	106.2	106.37	100.99	108.46	106.58	103.95	108.85	108.74	106.79	105.44	105.47	102.95	107.3	103.7	101.79	106.04	104.52	103.04	106.33	108.33	105.36	104.51	107.32	106.02	105.28	105.88	107.34	105.31	106.36	102.37	106.63	105.9	104.18	104.9	105.92	103.89	104.02	108.43	104.43	106.95	106.75	103.32	106.07	107.73	105.74	102.73
107.1	109.09	106.46	106.58	107.42	108.95	107.76	107.75	105.24	108.98	107	106.85	106.63	107.28	107.69	105.84	104.22	103.26	105.28	104.93	107.83	106.34	107.4	108.05	107.18	103.94	108.67	107.22	107.87	106.71	103.95	103.8	105.64	106.73	104.31	105.77	108.83	105.55	104.85	104.79	105.6	104.77	106.03	103.77	107.55	106.24	107.76	107.17	105.09	108.59
106.01	106.96	110.29	109.08	109.51	109.38	109.47	107.75	106.87	111.53	108.95	106.74	111.32	108.68	109.14	108.56	110.01	107.3	107.93	104.58	107.92	108.02	105.32	107.75	105.84	107.72	107.53	109.9	108.85	107.82	109.81	112.4	108.78	109.08	108.34	111.38	110.68	105.72	108.52	109.13	106.68	109.55	105.58	108.23	110.64	110.98	110.87	103.79	109.31	106.5
109.73	110.37	108.01	109.03	108.67	109.13	109.1	109.59	109.5	107.3	106.63	108.03	108.86	111.15	106.51	111.88	106.29	108.73	109.38	109.43	105.03	105.12	107.23	104.84	105.18	110.81	109.74	108.06	109.58	109.56	107.99	109.58	109.11	107.75	108.67	111.59	107.7	110.64	109.75	107.06	106.02	109.31	109.7	107.08	109.48	106.04	109.32	109.22	106.48	106.07
104.67	102.22	103.45	102.27	101.2	104.83	101.29	103.05	102.58	104.65	103.05	102.76	102.22	103.03	103.33	104.06	101.02	103.5	102.6	104.89	104.78	103.41	102.35	99.592	103.95	103.22	100.64	100.73	103.41	100.72	99.398	103.6	101.98	102.4	103.19	105.39	103.49	101.43	102.03	105.51	101.46	103.01	101.3	105.26	102.45	102.68	101.8	102.18	100.27	105.33
107.95	106.63	106.6	106.9	109.54	109.47	109.39	109.44	107.63	105.22	106.31	105.51	109.67	105.76	108.56	108.74	107.33	107.94	105.76	106.56	107.7	109.27	109.08	107.03	111.65	106.3	109.63	106.29	109.02	109.63	108.07	105.89	107.07	108.03	110.09	108.64	108.23	109.7	110.72	106	106.85	103.22	108.96	105.99	109.86	107.23	105.95	107.49	107.99	106.99
109.07	113.53	109.82	113.56	106.9	110.21	110.86	110.69	109.71	107.98	110.22	110.25	108.04	109.37	111.46	109.39	111.32	112.73	111.36	110.29	112.88	107.14	110.81	114.13	112.65	112.85	112.68	111.05	110.12	110.68	111.47	110.05	108.78	109.87	109.33	110.89	111.96	107.58	111.25	108.62	107.04	108.93	112.71	111.58	110.46	112.81	111.45	111.45	110.22	110.71
100.08	101.93	100.77	102.16	97.527	103.38	103.58	102.95	102.36	107.06	97.875	103.44	101.28	100.92	97.085	99.908	104.27	99.143	102.39	100.22	100.59	102.31	101.4	101.83	99.908	99.378	99.718	105.33	101.12	101.01	98.827	104.63	101.38	100.99	100.79	97.302	102.4	100.69	98.371	101.16	103.66	101	102.91	101.83	98.865	102.87	99.522	100	101.73	103.49
106.26	107.6	106.81	107.01	107.67	105.07	106.96	108.71	107.42	105.81	108.6	105.53	105.06	106.73	107.33	105.44	109.04	107.29	107.38	108.28	107.47	104.53	108.33	104.56	108.8	106.69	104.82	104.9	106.04	108.33	106.83	105.96	106.75	105.87	107.56	106.63	106.58	107.82	107.01	108.5	107.63	106.9	107.08	108.06	106.04	108.67	109.73	106.02	104.59	105.31
109.73	106.85	105.98	104.07	106.02	104.61	105.92	103.97	103.86	107.33	105.11	106.3	103.68	106	104.73	111.21	103.76	102.47	105.28	104.66	110.05	107.96	107.23	107.23	106.7	107.67	104.13	105.8	106.72	108.36	104.67	107.02	105.22	107.43	105.53	105.45	108.5	105.05	104.21	104.01	104.63	104.51	102.96	108.18	105.82	104.37	105.86	108.14	107.83	108.38
106.53	109.89	109.29	108.51	108.48	111.95	112.98	113.25	109.88	112.22	107.45	111.73	111.66	110.28	108.92	108.7	109.38	110	110.31	111.31	108.85	110.08	108.99	109.8	111.84	112.54	106.78	107.49	110.97	108.65	110.28	112.58	111.14	109.91	106.7	108.51	110.59	111.35	107.87	106.61	111.06	111.98	109.36	113.39	110.07	111.62	110.72	110.17	108.6	109.55
104.13	104.43	106.93	108.83	105.03	106.82	103.51	106.87	105.43	106.33	106.62	105.12	106.88	105.09	106.05	109.21	103.85	104.17	106.03	103.49	107.5	109.25	107.85	105.15	107.36	108.51	105.14	106.77	106.7	104.33	106.28	102.08	104.53	101.79	103.34	105.17	106.36	108.3	105.47	105.21	103.47	107.14	107.27	105.68	106.12	106.26	104.39	107.32	104.38	105.59
104.72	103.5	105.87	103.95	106.09	102.63	106.55	101.44	104.07	107.12	107.24	105.87	105.74	107.15	102.73	104.4	104.84	105.07	105.75	106.05	106.97	109.21	105.69	105.49	101.85	103.42	104.94	105.3	102.69	103.26	104.99	108.53	104.37	104.48	105.99	105.84	103.12	105.06	104.67	106.35	104.52	105.84	106.33	106.8	102.6	104.46	104.52	105.04	105	109.8
104.86	102.96	101.68	103.41	105.61	104.3	103.55	103.84	104.5	101.23	102.51	102.75	101.87	101.21	103.71	102.48	104.17	105.19	104.23	104.56	104.37	102.78	103.93	99.22	103.15	103.38	103.74	101.57	103.97	103.56	102.19	101.84	101.17	99.579	104.38	100.46	102.34	100.76	101.39	101.61	102.95	104.69	100.13	103.47	105.98	100.87	103.16	103.24	100.55	101.63
105.36	109.51	103.04	104.6	104.77	105.57	103.7	105.09	102.7	109.56	105.51	105.16	104.92	106.13	105.84	109.05	106.48	104.56	104.04	105.96	106.55	107.04	101.37	101.67	105.87	107.43	105.18	104.71	102.66	108.41	104.8	104.77	103.34	105.26	105.73	107.04	105.57	105.67	104.83	104.64	103.01	108.41	105.72	108.21	107	104.49	104.51	106.7	106.22	106.37
97.915	98.585	99.818	100.84	95.832	99.069	99.343	97.793	100.94	96.7	97.633	97.24	99.626	97.414	102.03	96.262	95.364	99.794	96.946	95.918	98.447	97.388	100.58	99.618	97.413	98.441	99.95	96.63	98.893	97.467	98.402	99.849	100.94	96.924	100.21	97.888	95.985	96.966	98.404	99.87	99.046	99.998	98.509	99.034	95.15	98.502	98.958	98.803	98.294	95.585
103.37	106.22	105.98	105.93	105.97	106.83	104.2	107.27	105.31	106.97	102.37	107.21	105.73	106.05	106.96	108.3	105.05	106.06	104.89	106.73	109.79	107.64	105.29	107.86	107.08	106.29	109.35	106.43	106.07	104.29	105.4	107.22	108.38	104.24	103.43	107.05	106.53	105.26	106.72	103.8	108.15	106.04	107.4	106.99	106.93	108.04	109.58	106.36	105.06	108.61
111.79	104.94	106.38	109.16	108.49	106.49	108.05	106.73	110.26	107.31	108.33	110.83	106.77	109.97	107.12	107.89	109.3	108.94	106.79	105.33	106.43	107.97	106.31	108.32	108.14	105.85	106.08	111.56	104.29	107.15	108.55	107.84	108.05	110.48	107.24	107.41	109.43	106.16	109.04	109.39	108.15	106.67	107.78	107.85	108.72	107.45	106.26	105.68	110.49	110.37
105.8	104.72	106.04	104.25	104.98	103.34	105.29	106.54	108.06	104.65	106.19	104.69	105.9	106.18	104.1	106.22	106.56	105.45	103.87	106.79	107.76	104.07	108.59	105.94	106.18	106.47	105.67	106.77	103.99	103.69	105.16	104.13	105.65	104.76	105.39	103.38	108.65	106.27	101.73	103.99	105.38	105.33	106.1	104.29	107.64	106.29	104.95	103.91	107.11	106.4
108.04	105.2	105.2	107.84	108.22	110.08	105.32	104.11	107.52	106.62	107.78	106.04	109.28	108.93	104.93	108.35	106.31	107.38	107.62	104.71	107.05	106.35	106.41	105.27	106.56	103.72	103.89	104.64	105.87	105.79	107.08	102.86	105.87	105.12	106.5	104.98	107.98	105.84	105.02	106.22	105.88	106.14	108.71	107.15	104.7	105.8	107.32	106.18	110.03	107.86
100.51	100.26	99.804	99.314	100.67	99.771	97.285	100.94	96.721	100.39	99.283	98.641	97.801	101.43	96.946	101.75	96.733	99.201	97.006	101.14	100.46	99.412	100.16	100.12	98.718	99.658	103.84	100.66	103.26	98.71	99.329	97.775	99.811	98.406	100.82	100.83	97.631	101.33	96.546	98.157	100.49	100.25	95.943	99.845	100.79	100.31	100.77	99.492	100.19	97.032
111.46	112.52	107.68	109.94	109.81	112.46	108.08	109.67	109.87	110.3	111.63	112.35	114.23	108.98	107.86	110.1	111.7	108.77	109.96	110.64	109.83	110.74	109.03	110.67	109.63	113.54	110.26	112.87	110.28	109.55	112.19	106.7	109.52	111.02	113.52	112.92	112.63	112.59	109.49	108.63	109.37	110.28	113.21	107.67	108.71	108.1	110.09	109.84	108.54	109.66
104.22	109.72	107.62	108.15	105.68	107.04	108.59	104.64	102.53	104.22	110.13	108.09	106.69	106.11	107	104.54	104.76	107.95	105.44	109.03	108.46	109.15	107.9	107.16	106.67	107.56	107.84	104.48	106.27	110.64	104.25	105.96	108.27	104.79	108.51	107.01	102.96	105.18	105.72	107.47	106.55	106.18	103.44	106.04	108.5	107.8	106.12	109.9	107.51	104.49
105.25	104.09	106.58	104.05	106.79	106.98	105.08	107.61	104.73	105.14	104.52	107.11	105.23	107.08	107.45	105.94	107.38	103.86	106.89	105.22	104.91	106.97	105.44	105.38	103.36	109.05	104.89	107.14	106.06	108.47	105.3	105.46	104.12	104.57	106.99	106.23	105.29	106.22	106.8	107.69	105.78	105.53	105.41	106.43	104.97	105.8	105.24	106.5	103.84	106.73
100.97	100.95	98.921	99.008	100.87	98.169	97.687	101.71	100.86	99.666	101.42	99.554	99.644	98.501	98.255	100.1	99.509	96.545	98.616	96.689	97.027	95.456	97.001	98.124	96.808	96.426	95.179	99.847	96.325	99.386	97.113	96.612	98.229	99.909	98.488	98.375	97.515	96.257	95.469	98.09	95.907	101.43	98.335	99.338	99.158	98.549	96.916	96.891	97.425	97.775
102.39	108.02	106.53	106.85	106.5	105.04	108.83	102.96	105.74	106.43	105.87	104.2	104.52	105.96	110.13	104.15	104.29	104.33	107.55	104.03	105.64	106.09	104.91	106.34	106.79	103.79	107.1	105.65	107.09	105.91	106.66	106.24	106.17	104.54	108.26	106.01	105.2	105.8	106.38	107.06	105.85	108.35	107.48	107.85	104.09	107.26	101.95	104.58	106.42	108.32
106.23	103.61	105.83	105.77	107.74	106.01	107.96	105.99	104.75	104.58	105.51	104.33	106.39	108.87	104.63	105.52	106.36	106.75	106.53	104.71	104.97	105.79	105.06	105.8	108.39	110.7	102.82	104.21	105.97	106.03	102.17	105.7	106.56	105.97	105.42	103.45	104.27	107.53	104.64	105.33	105.74	105.19	108.66	105.46	105.58	105.99	106.17	105.83	103.17	105.83
100.31	100.99	100.54	99.862	101.03	99.189	101.91	99.798	100.69	102.43	99.97	100.85	99.117	98.828	98.388	98.955	102.89	98.703	99.107	101.8	99.961	98.468	101.37	104.19	103.33	98.014	98.732	101.7	99.688	99.932	101.47	99.594	98.752	98.021	101.58	100.18	99.561	99.064	99.15	99.172	100.84	95.985	102.66	102.35	96.347	100.77	96.846	100.8	100.51	99.075
106.23	108.88	107.57	109.35	108.95	107.9	107.42	109.71	106.14	109.48	106.31	106.56	109.11	109.04	107.79	111.2	109.02	107.4	113.08	106.85	108.48	108.88	113.49	109.96	107.9	106.49	108.93	108.75	109.81	107.84	110.88	108.96	106.94	106.53	106.98	108.44	107.29	108.39	110.34	105.56	108.11	103.41	105.92	112.04	107.48	109.94	109.03	108.42	107.26	108.22
107.55	109.46	108.32	108.93	107.09	108.7	110.48	111.14	106.8	112.11	109.48	109.36	105.69	103.24	108.07	107.93	107.6	108.81	106.35	110.22	107.55	107.9	109.44	109.4	108.74	107.48	109.12	106.41	109.15	109.08	105.22	108.27	106.2	107.68	105.05	109.29	105.69	110.67	110.54	108.59	106.15	109.18	109.19	108.76	108.33	107.9	110.8	110.4	109.11	105.54
107.88	104.81	101.88	103.35	106.86	107.98	104	104.25	105.14	106.6	108.35	103.28	107.27	105.24	105.83	104.19	105.4	102.87	105.31	108.59	106.44	106.73	105	107.79	107.25	104.13	103.61	106.01	105.75	103.79	107.32	104.72	107.8	104.79	108.07	106.51	108.13	108.52	103.23	109.04	105.03	109.39	104.34	105.9	106.76	105.97	104.29	104.26	105.98	107.28
108.6	106.36	106.38	104.14	103.85	104.68	106.88	103.64	104.98	107.76	105.05	105.58	104.57	103.89	103.67	108.39	103.23	106.81	106.89	107.06	107.1	108.11	104.67	106.46	107.87	105.96	105.25	107.01	103.24	102.67	104.35	104.4	108.05	104.92	107.78	108	106.42	104.18	103.74	104.24	108.01	107.49	103.95	104.28	105.75	109.79	105.6	104.62	108.64	106.8
100.02	99.657	95.585	102.97	98	101.2	100.88	99.663	99.021	100.97	102.64	100.25	98.264	98.164	100.08	98.148	97.2	95.961	97.678	99.489	101.38	98.194	100.39	100.77	98.807	99.569	101.96	99.575	99.034	97.115	98.678	100.71	100.7	100.19	99.822	100.68	97.136	101.9	99.755	97.058	101.53	100.39	98.346	99.925	103.01	101.98	98.783	100.2	99.485	98.923
96.817	101.3	99.348	95.509	99.659	98.922	99.382	97.624	99.575	96.635	98.618	101.39	97.372	99.402	98.254	92.243	99.397	95.331	96.845	96.766	95.564	98.707	99.02	98.46	100.2	96.858	98.629	99.269	97.092	100.06	100.62	97.14	97.868	99.039	95.527	96.727	99.688	101.05	97.165	97.661	98.45	98.896	98.46	100.72	98.914	96.112	98.52	95.952	96.129	99.02
99.521	99.771	97.822	99.338	96.56	97.202	101.99	99.572	98.819	102.18	96.551	97.047	98.842	101.37	99.709	101.54	100.8	99.52	101.85	99.902	99.575	101.9	97.277	99.99	98.62	97.749	100.34	98.387	96.611	97.683	99.62	95.191	102.06	98.072	100.41	99.833	101.12	101.02	97.282	97.066	97.662	99.528	97.65	99.722	99.314	97.233	97.091	99.458	98.901	98.48
98.038	99.657	97.85	98.019	100.46	96.124	98.87	100.11	98.069	99.679	97.821	99.591	99.67	98.949	96.414	95.787	98.113	99.684	98.788	94.351	99.676	97.971	98.14	96.856	99.795	99.304	99.778	99.222	98.548	99.175	96.419	98.69	97.899	98.386	98.051	97.786	100.36	98.67	96.712	97.167	100.97	97.353	101.16	98.167	100.17	99.017	99.169	100.15	100.31	98.863
107.54	108.4	108.85	108.69	110.16	108.43	111.57	107.45	110.36	114.54	107.99	108.75	110.56	110.9	108.08	111.27	107.84	109.5	108.66	109.31	110.5	107.16	107.91	108.23	106.94	108.7	105.68	106.5	111.15	107.14	107.78	106.86	106.86	109.43	108.56	106.41	107.5	109.83	108.55	108.94	106.86	108.45	107.31	107.82	107.93	107.34	107.02	107.86	108.65	109.01
109.94	109.99	111.65	107.44	106.18	106.41	109.5	109.3	108.13	106.41	107.21	107.55	109.04	108.42	108.34	108.19	112.1	108.24	112.64	105.44	108.72	104.76	110.83	106.66	107.58	111.77	109.27	110.87	109.97	109.08	108.69	109.16	110.27	107.83	108.73	107.9	108.26	113.7	109.07	105.37	107.2	108.27	107.52	107.68	107.7	108.63	110.39	112.22	106.11	107.23
108	107.39	107.63	108.02	107.64	108.73	108.42	108.73	108.65	109.15	107.12	107.22	104.86	109.13	109.08	110.62	108.83	106.98	106.92	106.45	108.96	105.88	105.79	108.22	109.37	108.27	107.29	108.68	107.31	108.13	108.41	105.54	107.25	105.4	108.72	107.47	108.1	105.11	110.32	106.42	110.86	107.92	107.81	108.83	107.38	110	109.83	104.94	112.35	109.17
110.41	109.03	107.76	107.39	105.38	106.85	109.51	111.61	106.66	107.15	106.71	105.32	108.05	110.83	108.6	108.29	106.91	108.81	107.76	107.27	106.89	104.01	107.17	108.92	106.89	105.16	108.95	109.13	106.45	109.92	109.3	106.42	108.02	109.36	108.9	109.58	107.9	110.64	107.77	107.17	107.81	109.62	106.81	107.81	107.41	108.78	109.18	107.63	106.77	111.83
96.579	98.489	100.4	99.837	99.902	97.348	96.461	97.526	99.476	96.291	100.17	99.328	100.12	97.086	97.337	94.9	99.324	98.431	98.64	98.598	96.932	97.509	98.682	100.48	98.876	98.929	96.807	98.105	95.578	97.67	97.663	95.325	96.609	97.507	99.708	100.88	99.774	97.862	97.716	96.004	99.468	96.39	97.54	98.667	97.44	98.688	99.004	97.347	102.56	99.696
104.69	106.84	103.73	103.84	102.65	107.21	105.55	102.06	105.68	102.26	106.29	105.81	107.76	104.28	105.87	105.71	106.03	106.59	103.58	105.53	104.52	106.71	105.04	105.04	105.83	101.76	105.39	103.98	108.21	109	106.29	103.94	105.3	108.14	106.38	105.03	107.23	105.73	103.41	104.11	104.7	102.9	102.32	107.08	107.68	104.7	108.15	102.78	103.36	106.17
111.18	109.68	110.88	109.41	108.52	108.37	109.15	111.63	104.73	108.89	106.49	107.58	108.41	107.19	109.09	108.65	106.97	111.06	107.16	105.08	107.48	108.75	109.77	111.56	108.81	109.51	112.55	106.31	106.73	110.43	110.93	109.04	106.85	107.99	109.63	110.09	106.87	108.75	109.77	109.28	111.27	108.74	109.45	103.9	109.33	107.41	109.57	106.86	107.79	113.24
104.55	105.3	106.12	106.17	103.14	110.08	106.48	108.44	102.55	104.34	106.16	104.65	105.18	105.08	104.17	105.67	104.27	102.51	104.25	105.62	103.51	106.38	103.8	106.03	108.7	106.2	106.56	105.59	104.52	105.04	106.28	103.15	105.86	103.61	105.68	106.59	105.16	105.34	103.7	108.37	105.09	102.75	108.59	104.61	106.34	106.92	106.89	108.92	102.97	104.11
111.9	108.64	107.61	108.76	112.47	106.08	108.04	109.16	107.66	106.65	108.56	108.27	109.24	107.93	106.97	109.45	107.44	109.46	106.49	109.4	110.01	106.42	109.51	107.71	108.3	102.32	105.72	106.47	108.05	107.23	109.01	105.28	106.3	109.47	105.2	108.9	109.67	106.86	105.02	110.33	106.67	108.51	109.25	109.45	108.37	106.75	109.03	108.73	107.71	106.42
105.56	104.61	108.72	105.14	107.18	109.04	105.78	107.38	109.37	110.12	105.81	106.54	107.09	107.76	107.51	103.95	106.86	106.4	104.92	106.43	105.93	106.93	105.67	104.74	105.84	104.89	106.95	106.46	104.98	106.93	106.32	106.16	106.33	106.39	105.91	103.01	108.06	103.51	105.28	105.77	107.49	108.13	107	107.67	107.05	101.39	107.7	104.69	107.84	107
106.53	105.78	104.85	104.86	101.66	106.44	104.02	103.29	106.91	103.66	104.87	105.67	106.79	106.22	104.31	107.38	106.59	105	102.21	105.89	107.65	105.7	107.32	104.5	104.65	103.91	102.36	104.58	106.46	102.55	105.76	106.25	108.91	105.38	105.18	106.61	104.68	105.29	100.88	105	101.93	102.65	108.24	106.3	107.55	106.17	106.7	104.25	105.41	106.45
107.85	107.72	111.22	106.68	110.73	109.31	111.31	107	110.35	110.45	107.89	108.51	107.4	109.27	109.15	109.91	111.19	107.17	108.83	108.22	107.71	110.54	108.96	107.18	105.77	105.07	105.98	105.69	107.88	111.12	111.36	108.11	108.83	111.95	108.74	108.5	107.12	108.1	106.7	109.63	109.94	112.33	107.54	109.45	108.98	107.46	108.89	111.37	108.25	109.48
100.51	100.85	102.7	99.954	103.83	99.545	100.16	100.32	102.47	100.1	101.03	102.91	99.668	98.615	103.88	101.03	101.07	97.036	100.16	99.323	97.757	100.49	104.16	100.25	102.68	99.997	101.01	100.54	100.5	99.546	98.791	101.62	99.19	98.152	99.479	101.45	102.94	100.49	100.19	100.67	101.1	102.18	101.74	102.46	98.416	101.6	100.24	100.06	100.73	102.57
103.21	104.64	106.51	107.47	103.22	107.96	109.42	107.62	106.37	104.7	106.24	106.12	104.48	103.88	105.4	103.56	107.82	103.68	106.19	109.9	105.89	103.74	106.35	104.43	109.76	106.9	105.64	107.22	106.61	106.37	106.66	107.91	104.21	104.15	104.86	102.08	103.43	102.57	108.06	106.28	105.52	107.59	105.81	105.47	107.99	101.87	105.04	107.36	107.38	103.77
106.85	107.71	104.39	104.54	104.99	107.43	107.89	105.45	107.3	106.03	103.97	105.38	104.36	103.34	108.46	106.91	105.64	106.13	103.58	104.53	104.46	106.04	106.1	106.28	104.22	104.81	105.45	104.04	105.74	104.88	105.96	107.53	105.99	103.65	105.93	105.98	106.52	107.23	101.96	105.3	104.94	102.53	105.39	104.63	102.09	105.86	104.72	105.7	103.64	105.22
103.85	106.59	105.67	106.34	104.91	108.05	106.41	103.67	105.33	106.59	106.03	105.61	107.05	105.01	108.81	107.55	105.58	107.5	107.07	104.17	108.59	105.08	105.34	106.38	105.23	102.28	106.87	105.12	107.51	106.33	107.12	105.04	106.53	103.93	109.41	102.77	107.21	105.67	105.55	106.59	102.17	106.06	109.93	105.53	103.49	105.46	105.82	105.44	106.28	104.7
101.06	100.59	100.81	101.56	98.516	101.57	100.57	102.15	98.406	101.85	99.819	102.57	100.49	99.022	98.872	101.77	103.06	99.187	102.52	98.939	99.284	104.08	103.78	102.48	101.43	102.08	102.62	100.3	99.599	103.32	101.55	98.673	100.32	101.15	101.46	98.63	103.55	99.435	103.59	100.62	101.06	102.35	102.13	99.935	104	101.1	103.11	98.596	100.65	98.202
100.13	97.828	99.453	97.227	98.798	98.301	102.64	100.59	98.271	97.724	98.314	95.888	101.71	98.268	98.284	100.01	99.79	98.098	100.29	100.11	96.208	96.534	98.74	97.086	97.687	99.493	99.012	96.815	96.151	98.425	99.177	97.91	96.838	98.865	97.968	99.877	98.037	100.04	98.409	100.21	99.363	97.808	98.879	98.517	99.941	98.885	97.754	98.14	97.685	100.56
112.33	111.7	110.73	111.34	111.3	108.93	106.42	113.36	107.77	111.76	110.86	112.64	112.34	111.79	109.45	109.27	109.83	107.71	109.8	111.37	110.92	112.43	109.07	112.09	108.89	109.72	108.73	112.85	112.17	110.56	110.36	110.33	109.17	109.09	111.09	112.25	107.44	110.9	108.42	111.63	113	110.48	111.37	108.4	110.83	110.26	108.77	110.77	109.99	109.25
107.28	111.55	110.4	107.79	107.43	105.94	107.05	108.93	106.77	110.99	110.68	110.28	105.87	109.36	110.43	107.35	106.56	106.7	109.13	105.35	107.46	107.35	107.78	108.35	107.92	108.15	103.53	108.75	109.91	107.41	109.67	110.47	105.98	109.55	110.63	111.64	105.41	106.51	108.2	107.23	108.97	108.11	106.48	107.32	108.78	110.44	106.55	108.97	109.67	107.33
98.773	94.807	97.75	96.647	96.367	95.874	99.927	100.67	98.494	98.018	98.825	102.61	98.668	98.665	98.571	95.017	100.36	100.93	99.538	97.251	97.669	99.801	97.697	99.318	98.377	97.052	99.546	97.249	99.693	97.236	95.516	94.389	97.55	101.34	98.088	100.68	96.671	98.769	101.51	97.195	98.822	95.136	97.887	100.52	100.57	100.94	99.463	98.827	96.233	97.803
108.99	106.96	109.58	107.62	106.79	109.13	106.05	108.03	109.89	107.22	106.68	105.66	108.8	106.73	109.08	106.68	104.87	108.14	109.79	108.52	106.95	107.19	108.5	109.67	104.44	107.96	111.72	107.66	106.69	106.6	108.3	111.63	107.68	104.37	108.64	107.4	105.25	111.14	109.37	108.32	109.9	108.86	108.52	110.7	110.14	108.27	110.9	107.07	105.7	109.81
96.405	96.286	97.535	97.235	98.692	98.974	100.11	98.74	100.83	100.31	99.356	99.559	100.12	99.664	98.242	101.77	98.093	99.07	100.09	98.197	95.779	97.66	99.276	100.96	95.043	98.089	98.134	99.425	99.283	96.396	98.29	100.89	99.903	96.704	101.46	100.53	100.25	99.868	96.671	98.174	96.335	101.92	102.46	98.707	96.872	97.84	99.142	97.714	100.14	98.877
107.21	105.09	110.5	105.21	106.64	106.09	106.82	108.66	107.74	109.28	110.11	105.46	110.02	106.7	106.34	110.81	111.65	105.24	107.99	107.8	108.99	112.34	108.23	104.04	105.67	109.81	107.7	109.49	107.97	104.06	106.75	108.69	106.67	107.61	110.28	107.37	105.8	109.23	107.27	106.19	110.64	108.99	107.99	110.57	109.31	110.92	104.61	108.42	109.63	108.73
100.82	101.49	102.67	98.91	96.824	100.24	97.434	100	97.994	102.62	101.1	99.638	98.093	101.5	101.78	99.21	99.442	100.96	99.742	99.645	99.427	99.227	99.023	99.942	99.132	99.357	97.493	99.789	100.19	98.79	100.79	96.069	97.118	99.528	96.725	99.462	95.572	96.621	97.338	97.966	100.8	101.21	99.321	96.681	95.322	98.546	99.593	99.434	99.123	97.637
98.745	103.14	99.436	97.789	99.782	97.6	100.84	98.761	98.353	96.529	98.725	95.682	97.084	101.87	100.99	97.915	99.803	99.173	97.294	98.907	97.819	98.326	101.11	99.647	100.62	98.882	101.66	99.226	98.571	100.35	99.377	96.385	101.58	98.572	100.15	98.554	97.474	97.027	96.755	97.692	97.85	102.57	97.92	97.704	100.4	98.865	96.732	99.74	97.982	100.06
107.03	107.02	110.39	106.26	105.79	108.04	107.37	106.87	108.56	110.4	111.12	108.05	107.81	110.16	108.41	108.78	105.53	107.43	110.63	108.59	107.05	106.84	106.93	107.6	109.37	106.4	107.2	106.04	107.2	109.41	111.85	107.97	108.89	111.5	109.03	111.3	106.2	108.75	110.47	110.84	109.23	110.54	107.71	109.06	109.74	103.47	108.8	108.97	109.4	106.67
98.177	98.632	96.271	97.579	101.17	97.218	97.344	97.144	98.487	101.06	96.296	97.038	97.75	99.412	99.29	98.612	98.312	101.23	97.773	98.083	100.82	100.01	98.126	101.94	98.357	97.342	96.065	99.472	98.514	99.408	100.17	96.765	98.806	101.3	98.207	98.678	97.098	97.462	95.484	100.69	99.252	97.317	100.28	98.392	98.057	101.66	95.743	96.715	97.197	97.057
105.65	105.59	105.14	108.87	104.46	108.57	110.23	109.81	103.69	104.1	102.91	106.03	107.1	107.18	108.7	106.46	106.62	104.72	104.85	106.09	106	108.38	104.35	107.21	105.67	104.29	105.61	106.01	105.11	106.12	105.91	108.82	105.75	108.42	105.09	103.67	107.99	106.92	106.49	107.18	106.56	106.29	108.62	107.06	104.23	106.1	102.65	106.25	105.84	104.91
106.51	107.58	111.14	106.7	107	106.95	108.77	105.2	110.64	108.02	104.07	107.62	108.6	106.63	108.24	105.8	107.8	107.92	109.59	108.61	109.92	107.52	108.39	108.3	109.95	106.23	108.52	110.89	107.11	107.57	109.55	110.26	107.26	106.72	107.82	111.35	105.61	109.2	108.43	108.01	109.37	108.6	107.74	109.94	106.74	105.2	106.9	106.78	104.96	105.33
107.33	108.51	106.69	108.73	109	110.09	107.96	106.53	109.64	107.11	108.67	109.46	108.86	105.39	106.48	108.86	112.81	109	106.3	109.69	108.92	108.58	106.96	107.77	108.35	105.75	107.51	108.29	110.2	107.23	105.98	104.2	108.49	108.81	109.15	107.21	109.01	108.63	106.92	108.51	103.66	108.68	108.74	105.73	108.78	109.71	107.71	107.43	108.84	107.82
105.68	107.33	105.44	106.63	105.33	107.07	107.93	107.12	107.55	107.34	105.7	103.93	105.91	109.32	107.17	107.75	106.58	110.47	105.45	105.53	107.13	105.11	103.21	106.12	109.16	106.18	103.98	106.32	110.91	107.51	103.07	108.48	107.29	109.06	105.37	105.84	107.89	105.78	107.03	106.54	107.16	105.68	106.56	106.67	104.79	107.59	105.96	102.91	105.67	107.33
98.763	102.76	98.074	98.028	99.23	99.295	99.48	99.533	97.006	98.26	101.99	101.36	101.65	99.448	96.227	101.14	96.894	101	99.774	96.159	100.5	98.246	95.686	99.494	99.644	99.675	98.858	101.44	98.25	101.1	101.65	98.03	99.588	101.59	99.778	102.5	94.646	98.955	100.27	96.973	100.87	102.14	98.854	101.11	100.82	99.34	98.369	99.181	99.355	97.629
110.84	109.64	109.06	110.46	108.2	107.6	106.98	106.8	109.92	106.1	107.2	106.42	108.13	104	107.19	108.44	108.48	108.87	108.17	106.81	106.41	109.03	107.4	107.69	107.95	108.06	108.36	106.77	109.12	108.44	108.48	110.9	105.56	108.58	108.38	109.23	107.56	108.03	108.26	108.09	107.42	106.65	109.38	107.35	107.96	106.57	105.84	106.87	106.42	107.82
105.99	106.34	103.43	106.97	104.55	105.5	107.74	107.52	107.36	106.02	106	107.35	104.27	105.48	107.17	103.71	105.73	104.61	105.82	104.49	106.22	104.94	110.03	107.2	106.68	107.95	101.77	105.95	104.91	104.53	104.03	105.41	105.33	103.44	106	106.46	105.83	104.85	105.85	106.5	104.93	108.27	104.93	106.7	103.11	105.53	107.47	106.5	104.29	104.46
99.456	95.967	98.283	97.14	99.11	97.624	97.604	96.712	99.579	97.906	97.435	98.176	99.237	96.852	101.16	97.91	96.992	97.877	100.38	97.821	97.676	99.896	96.765	99.528	97.772	96.389	101.41	97.015	96.009	97.623	96.657	97.589	98.062	100.96	99.327	96.434	97.914	99.915	99.274	99.934	95.222	98.605	99.748	100.87	97.802	97.427	97.852	98.176	97.606	98.48
97.862	96.636	98.539	96.46	97.584	99.799	97.087	97.988	97.504	98.963	97.654	97.337	97.795	98.121	99.152	97.519	97.672	99.1	99.883	98.7	98.02	98.151	100.61	98.843	99.196	98.668	98.731	100.45	97.188	97.577	98.783	96.456	95.416	97.318	100.07	101.38	94.685	101.34	96.868	97.236	96.818	101.93	98.001	97.376	98.085	98.556	101.97	98.862	97.766	98.859
109.25	112.11	111.09	110.93	109.87	111.51	109.76	110.84	108.56	109.74	108.19	112.46	107.11	110.45	109.04	111.08	109.12	110.83	109.23	108.07	111.06	110.09	112.57	112.42	111.95	111.37	110.09	105.91	109.89	109.62	111.48	108.78	111.99	109.98	110.79	109.61	109.79	110.94	107.12	111.46	108.05	113.5	111.16	109.04	111.61	111.8	109.55	110.27	109.44	108.46
106.89	106.01	107.92	109.63	108.27	106.39	109.7	111.52	107.77	110.72	111.44	108.58	104.69	107.59	106.1	107.57	106.13	111.91	107.4	106.49	107.99	108.99	105.86	105.56	108.36	107.32	107.96	106.66	106.08	106.12	107.92	102.37	108	103.49	105.04	105.18	107.66	109.88	105.98	109.93	107.71	107.8	104.65	105.08	107.93	110.52	107.55	108.58	109.69	108.12
95.232	100.09	97.305	97.119	97.438	99.628	96.517	97.501	95.868	99.773	96.838	97.645	98.885	98.912	99.634	100.8	99.624	97.893	98.662	99.845	99.128	95.899	98.134	97.393	101.44	97.986	98.934	99.252	98.057	97.112	98.068	98.317	100.4	100.6	97.82	99.362	99.559	98.959	98.383	98.275	99.494	98.326	97.862	98.181	102.58	96.012	97.649	100.03	100.85	100.49
100.16	101.63	100.97	100.97	102.21	98.619	98.058	100.59	99.676	97.612	99.109	100.39	101.65	99.188	102.01	101.2	100.76	102.01	101.31	98.121	103.71	101.82	97.507	98.991	102.78	98.062	98.769	101.06	100.9	97.95	100.39	98.223	98.623	100.52	102.33	99.47	100.12	100.62	100.9	101.34	97.347	98.813	99.802	99.554	97.485	101.1	99.746	101.97	99.937	102.2
103.54	107.8	104.65	104.52	105.06	107.24	108.07	105.93	105.04	105.91	104.65	104.66	105.23	106.96	108.49	106.56	104.43	103.12	108.06	106.27	105.33	107.92	103.79	104.75	106.96	106.37	104.92	106.24	105.31	105.93	107.59	106.71	108.81	103.7	104.5	107.09	105.77	104.69	103.42	105.19	104.04	105.2	106.88	103.7	106.75	104.55	106.64	104.05	106.7	102.43
99.018	99.586	101.54	101.91	102.36	102.42	101.43	102.81	102.27	101.45	102.44	99.08	99.63	100.78	101.16	101.59	98.917	101.25	101.45	98.649	99.59	99.017	100.33	100.17	100.26	100.23	100.5	102.87	100.05	99.508	100.8	98.932	100.91	100.31	99.417	101.69	99.413	101.96	101.53	100.43	100.45	99.01	99.435	100.2	101.81	101.07	100.63	100.56	101.22	100.01
104.37	103.38	108.45	102.86	106.61	104.95	108.69	103.33	107.2	103.84	104.49	103.91	106.96	105.69	104.8	105.59	108.73	106.68	105.49	107.53	107.34	104.45	106.21	101.56	104.06	106.51	105.67	106.36	104.9	105.45	107	105.61	105.77	105.42	106.73	107.21	105.29	110.63	108.52	107.84	102.45	106.56	105.69	106.24	106.5	105.38	105.24	107.33	105.85	106.16
106.74	107.56	106.44	107.71	112.33	106.26	110.83	109	108.55	107.38	109.37	108.43	107.04	110.7	106.98	109.84	108.7	108.65	105.81	108.25	108.58	107.94	109.98	108.01	110.72	107.98	105.64	108.55	108.2	108.94	109.94	109.92	107.74	109.06	109.54	108.17	108.92	106.21	110.71	108.02	106.94	108.24	111.18	106.48	104.89	108.49	106.44	109.5	107.62	106.68
96.61	99.093	97.395	97.114	97.908	98.163	98.344	96.823	97.582	98.703	95.505	97.448	97.136	98.263	99.59	94.166	96.238	97.705	96.227	97.258	95.641	97.801	97.838	99.427	99.907	97.797	97.76	99.214	96.44	97.438	98.099	94.982	96.431	98.668	95.745	99.584	97.455	96.841	98.11	95.808	97.902	101.33	95.003	100.39	98.515	97.99	98.673	100.24	97.655	98.565
110.38	105.28	109.1	110.2	109.87	110.41	108.19	105.19	106.16	107.58	109.92	106.53	111.34	106.66	108.61	109.3	108.41	108.42	108.77	105.93	108.79	106.25	109.55	111.04	108.36	107.13	108.23	110.36	107.28	109.9	104.62	112.22	107.38	110.32	110.05	108.76	109.72	108.31	109.92	104.74	108.12	108.67	109.45	108.52	110.48	109.49	107.96	110.18	109.82	109.79
103.78	103.96	103.96	103.97	107.06	109.28	104.56	107.7	105.04	105.53	105.95	104.91	102.19	103.25	105.05	106	105.78	104.39	106.6	105.46	103.87	106.24	108.47	106.5	106.72	106.52	107.69	104.35	106.32	104.67	105.23	107.08	103.81	104.89	104.55	106.86	105.72	105.19	108.4	105.21	105.56	104.22	103.07	103.87	101.37	105.9	109.4	103.27	105.22	104.01
107.25	109.06	106.65	108.58	107.44	108.05	108.56	109.37	106.96	108.8	110.78	107.48	107.51	107.93	110.46	109.19	107.81	109.98	109.57	107.58	105.58	108.55	104.31	107.59	108.95	109.29	107.26	107.27	106.39	107.83	104.52	110.66	108.11	108.26	107.29	107.75	107.51	111.85	103.83	108.62	107.07	107.66	108.15	107.71	112.28	107.79	109.6	106.82	108.56	105.58
109.76	108.73	111.12	112.46	107.61	111.16	106.35	112.9	109.29	111.45	111.34	109.79	110.33	111.1	112.66	110.47	110.18	111.2	110.6	110.42	110.21	110.37	108.23	109.16	107.57	113.06	107.39	110.34	111.17	110.58	110.04	110.53	112.26	110.2	112.4	109.24	109.03	108.68	110.79	113.25	111.23	112.66	114.08	110.85	110.5	109.1	114.6	111.17	109.5	110.8
108.12	108.96	106.15	107.86	107.54	109.23	104.83	108.66	108.99	110.34	106.39	108.3	107.23	105.88	107.19	109.65	108.98	109.92	105.31	106.9	109.48	105.67	108.91	107.86	109.63	110.47	105.57	107.76	108.15	108.64	109.34	108.17	106.37	106.93	107.13	106.22	110.5	107.83	106.74	107.33	106.78	110.01	105.75	109.83	108.34	105.87	107.9	107.55	108.43	108.74
108.31	103.97	102.85	106.02	104.72	106.27	103.98	106.7	106.84	105.08	104	108.28	107.06	105.68	106.75	105.61	105.31	105.26	104.81	108.2	104.63	103.06	105.73	107.98	106.06	106.03	105.49	103.95	104.75	104.95	105.07	107.92	104.24	107.16	107.53	109.31	104.71	105.17	105.39	104.94	106.41	105.71	106.77	104.17	108.31	107.45	104.07	105.78	105.11	105.05
107.61	108.11	107.23	108.42	109.31	106.58	107.99	109.21	106.16	111.61	108.33	105.95	107.85	110.64	106.62	109.43	106.01	110.46	108.51	107.77	111.47	109.11	112.73	109.78	108.02	105.55	108.48	109.31	112.5	110.13	108.8	111.19	106.36	109.89	106.5	110.7	110.59	104.4	104.78	107.6	107.98	109.38	105.8	109.22	108.26	110.38	110.42	105.42	106.49	110.94
97.743	97.547	97.716	97.845	99.726	93.505	96.483	96.787	100.59	101.08	97.033	96.396	97.329	97.462	96.108	97.899	98.526	97.436	96.881	94.876	97.225	94.24	94.908	97.415	96.151	98.807	102.22	99.05	96.584	97.154	99.866	99.367	96.993	99.187	94.249	97.336	99.98	97.523	99.188	99.041	96.829	99.974	98.397	97.04	96.771	97.022	98.708	100.46	96.733	101.25
109.76	112.09	110.18	110.82	107.89	109.9	108.27	109.26	110.56	109.65	110.74	109.61	109.09	110.26	111.28	111.36	113.02	111.88	111.51	110.4	109.86	111.58	110.13	110.76	112	112.23	110.75	110.39	110.01	108.89	109.65	109.72	110.95	110.82	109.12	111.94	112.69	111.68	114.29	109.83	110.03	112.24	112.33	111.03	107.93	108.98	111.32	109.69	111.89	109.42
104.95	104.2	106.28	107.2	104.53	108.27	104.14	105.73	105.69	107.01	108.03	105.47	107.49	102.82	104.25	104.45	105.85	103.59	107.02	103.3	106.34	106.6	104.38	107.43	105.81	108.81	105.19	105.89	107.46	105.01	104.96	104.63	106.48	101.79	106.54	107.69	104.27	105.46	106.46	105.56	104.41	106.01	103.92	105.63	106.54	105.18	105.67	106.63	107.63	105.07
105.54	104.52	101.16	107.97	107.63	106.88	105.55	104.76	104.64	105.91	108.39	106.01	104.81	105.32	108.13	104.19	105.99	108.74	106.05	106.89	107.16	104.57	104.74	107.52	103.71	107.9	106.59	107.2	108.33	109.09	106.57	105.21	102.96	108	108.18	107.74	106.61	107.69	104.57	109.01	106.79	107.13	107.33	107.07	107.47	106.23	105.16	106.92	104.91	107
106.99	106.55	101.72	107.31	106.18	106.13	105.3	104.86	106.63	102.62	105	104.81	107.06	106.13	107.36	104.62	104.48	104.61	104.53	103.35	104.06	103.19	106.2	105.33	108.56	104.46	101.96	103.03	106.88	108.26	108.1	103.59	102.54	105.54	101.52	105.67	106.69	103.51	103.37	108.24	105.22	105.61	104.68	105.94	108.75	107.82	106.43	107.34	103.9	103.76
106.26	105.57	105.27	103.35	106.14	104.06	104.84	106.81	106.51	105.8	106.29	105.35	106.36	106.07	105.38	107.25	104.2	108.58	104.01	104.53	103.26	105.46	106.39	102.94	108.87	104.42	108.21	103.71	105.16	105.99	103.81	102.13	107.38	105.22	103.14	106.33	103.74	106.24	103.63	104.57	105.26	105.54	106.18	104.34	106.23	106.2	109.53	104.34	103.77	105.06
97.411	97.6	96.258	96.317	98.923	97.807	100.06	96.459	98.118	98.149	96.369	94.754	100.34	100.19	99.042	96.264	102.02	96.433	95.809	96.968	97.345	95.805	100.22	99.145	98.022	102.28	97.832	98.531	96.287	96.713	100.67	99.374	96.067	97.529	97.496	98.551	97.021	97.234	99.687	97.042	96.224	95.469	99.734	99.829	97.434	95.347	97.818	99.565	97.936	97.144
108.2	106.28	110.06	107.66	108.9	105.28	107.91	108.51	109.93	109.57	109.84	109.53	108.23	111.12	110.01	108.01	111.3	108.7	108.55	111.54	105.32	107.72	107.03	110.22	109.79	111.16	109.56	108.58	108.52	104.81	107.42	110.78	110.08	105.84	107.37	108.52	107.91	108.19	108.27	107.44	105.66	106.47	106.94	107.95	111.21	110.49	110.36	108.12	110.5	105.3
108.51	107.26	107.97	106.6	104.52	104.92	106.8	107	106.98	108.63	106.52	105.49	104.9	106.17	106.69	106.85	108.04	105.98	106.02	106.07	109.75	106.09	101.83	110.07	105.93	106.56	107.05	107.96	103.26	103.73	106.27	106.35	106.12	105.61	106.98	106.02	106.51	109.45	106.79	106.87	104.03	105.37	107.01	108.6	105.87	106.23	105	106.08	108.08	105.83
101.99	103.5	101.31	100.82	100.31	97.752	97.175	99.553	99.935	101.58	101.49	101.78	97.527	103.18	102.02	102.14	99.549	104.11	98.878	100.95	98.634	102.21	98.837	101.51	101.1	101.47	103.02	100.54	102.68	100.18	99.176	102.08	99.836	101.62	102.29	98.436	102.18	101.75	101.06	100.54	99.906	97.361	104.44	99.147	101.72	97.976	102.5	97.694	97.142	98.739
105.86	106.32	107.53	105.48	107.79	104.09	106.04	105.5	106.86	107.76	104.48	104.74	105.34	104.7	106.46	107.8	104.16	103.92	105.37	102.84	107	101.62	105.52	105.51	103.07	107.47	107.03	106.1	105.71	106.87	104.7	104.12	104.69	105.2	105.04	107.18	104.92	106.26	104.16	105.73	105.93	103.55	107.19	106.94	108.16	105.59	105.31	108.59	106.65	105.3
101	102.03	104.57	97.692	100.15	100.39	102.44	100.05	99.922	99.896	100.81	102.15	101.26	103.07	100.14	101.53	98.822	101.04	103.97	99.568	100.27	99.882	99.119	100.91	101.14	99.603	99.663	96.984	99.543	102.89	102	96.918	101.88	100.8	100.19	99.101	100.71	97.298	103.95	99.981	100	102.57	99.518	99.026	99.527	99.571	100.32	100.14	100.5	102.44
104.81	107.87	107.42	104.34	105.16	104.85	104.61	106.56	108.5	105.56	105.1	105.79	103.94	108.4	105.41	105.7	104.31	104.38	103.68	105.47	105.86	107.22	107.03	104.68	105.44	104.81	106.51	105.55	107.67	107.15	104.57	104.66	102.11	106.74	103.27	106.5	106.72	104.97	103.74	108.74	102.55	105.76	105.77	105.16	105.63	105.05	108.23	107.94	107.85	106.66
100.72	99.856	101.29	102.89	100.17	99.477	101.68	97.769	100.35	100.87	102.9	99.826	97.426	101.2	99.593	100.51	101.85	100.02	97.472	98.669	98.782	100.62	99.19	102.6	98.688	101.37	98.155	101.85	98.038	100.47	101.93	100.47	97.372	100.57	99.602	98.094	99.61	101.76	99.036	99.609	102.74	97.196	99.435	103.12	100.33	98.739	96.833	100.26	95.61	97.771
108.6	106.03	105.36	106.37	107.88	106.64	108.68	106.02	104.15	107.47	108.46	104.07	107.83	103.38	107.4	105.43	108.27	104.72	109.28	107.74	106.75	105.78	105.14	107.05	108.2	105.19	104.58	108.24	107.31	107.34	108.7	108.16	108.43	105.84	104.92	104.62	103.18	104.49	107.26	106.56	108.37	106.32	107.79	108.36	107.66	106.68	107.77	104.2	108.29	104.07
103.94	105.88	103.57	105.78	108.32	103.6	102.6	107.3	106.5	107.59	105.6	105.49	105.07	107.22	104.23	107.26	105.08	109.31	106.95	102.9	104.95	106.39	102.69	105.97	107.62	107.21	106.39	105.3	105.83	103.11	104.88	105.2	108.71	105.16	104.55	102.97	106.81	107	108.8	106.42	109.11	105.61	106.4	106.81	104.86	104.46	105.74	105.3	103.93	107.34
108.68	108.96	110.38	108.59	109.67	110.72	110.03	107.67	106.35	109.69	110.79	108.64	110.9	108.11	106.04	107.57	109.05	110.81	107.18	108.57	108.01	108.09	108.05	106.39	112.42	108.77	109.18	108.19	106.7	107.77	108.48	108.57	108.23	109.53	108.49	109.96	108.06	108.43	108.3	107.74	109.23	107.55	107.69	109.56	108.18	106.31	107.83	108.84	108.24	111.99
96.859	98.585	99.894	96.274	98.612	96.529	99.52	98.555	100.66	97.356	100.35	97.84	100.79	101.33	98.751	98.274	100.02	100.93	98.16	100.59	98.239	97.402	98.176	99.111	100.46	99.885	99.065	98.977	97.125	99.507	97.97	100.45	97.51	99.073	100.8	96.969	100.6	100.04	100.14	100.52	96.826	97.928	99.702	100.21	99.859	102.34	98.74	98.747	101.87	96.771
104.7	104.65	102.38	106.6	108.17	107.2	104.98	104.17	105.58	104.98	107.58	103.12	109.54	106.08	103.84	105.65	105.55	107.42	104.97	107.5	103.44	108	104.68	104.26	103.3	104.84	103.04	106.55	106.6	106.17	104.59	104.57	105.55	105.67	105.03	103.73	110.35	104.2	105.34	105.78	106.2	107.75	105.88	105.15	106.03	103.92	104.94	104.7	104.35	105.43
105.89	108.58	105.86	105.03	104.65	107.89	106.73	106.29	104.13	106.15	106.03	106.75	107.41	108.87	105.86	104.29	105.02	105.39	105.66	109.4	106.48	105.88	106.52	105.29	106.55	107.22	108.06	106.27	111.02	107.24	107.32	103.2	107.61	105.55	106.8	105.41	104.06	107.48	107.16	107.46	107.45	107.87	107.23	109.19	105.84	106.98	107.24	104.99	104.62	106.81
105.48	102.15	107.98	105.89	103.86	105.67	104.54	105.06	109.77	105.55	107.1	106.93	103.68	102.38	106.51	103.19	105.66	104.87	105.52	107.56	107.37	107.94	104.14	105.61	106.41	105.87	107.64	102.64	104.79	105.91	106.32	106.85	105.75	104.22	104.6	105.87	108.51	107.96	104.58	102.76	107.55	105.41	102.93	105.4	106.73	104.45	104.99	106.57	105.19	104.37
101.86	100.01	96.232	98.296	97.861	100.55	100.2	100.82	97.602	96.547	102.31	97.9	98.764	97.213	100.58	97.812	100.45	98.327	99.982	100.89	96.642	98.706	96.628	98.788	100.62	100.88	98.187	96.75	97.589	97.83	100.11	102.09	98.997	98.372	100.05	98.507	96.527	99.109	97.877	98.789	96.862	99.904	97.87	97.86	100.97	97.098	99.112	98.799	101.34	98.464
106.58	106.32	106.1	105.71	105.49	102.67	105.97	102.62	106.1	108.59	104.71	105.05	107.91	104.45	107.3	102.21	107.16	105.65	106.28	105.37	106.77	104.13	105.39	108.23	104.31	106.05	109.16	103.52	105.83	102.23	106.58	105.83	108.14	103.48	105.08	104.72	107.44	107.82	103.28	106.12	104.15	105.98	105.73	103.44	106.05	104.01	106.51	109.17	107.27	104.55
109.78	109.88	112.43	110.04	110.72	112.41	111.39	112.16	107.84	113.01	110.47	110	111.71	111.22	109.52	109.57	114.49	109.76	110.98	110.2	113.21	114.39	107.73	113.53	110.04	109.05	109.62	111.28	107.69	108.2	109.5	108.86	112.61	111.17	109.62	112	111.43	107.09	109.05	110.68	109.14	111.05	112.1	108.74	110.49	107.09	111.09	112.3	112.97	113.08
106.8	107.27	105.32	107.45	101.96	107.31	104.39	108.98	105.49	107.13	104.44	105.87	106.62	103.41	102.29	103.35	102.19	106.21	107.63	104.37	106.76	108.88	108.54	105.97	106.74	105.21	109.89	107.61	103.65	103.03	105.73	107.41	108.56	104.78	106.6	109.5	104.63	106.43	107.32	104.47	108	105.31	107.35	105.1	105.45	104.12	104.82	105.5	105.44	105
109.53	109.06	109.6	109.54	112.41	110.52	108.17	108.08	106.97	110.41	107.12	108.8	108.92	109.78	106.62	108.87	110.45	109.27	109.19	108.44	109.24	110.53	106.34	109.17	107.41	109.19	107.62	109.63	109.45	107.93	107.45	108.05	109.15	109.94	110.3	110.72	107.13	108.64	108.8	107.9	108.77	109.67	110.22	105.4	109.28	107.18	106.52	108.68	103.48	107.73
102.01	98.022	98.487	101.48	101.23	98.443	101.29	103.11	102.58	102.46	98.207	102.16	99.949	103.24	98.923	100.38	102.14	100.61	101.25	101.01	101.05	100.68	99.132	100.29	102.22	100.25	100.49	101.4	103.13	104.76	99.088	100.12	100.75	101.51	102.2	103.26	100.13	100.38	99.633	100.15	97.566	101.37	101.5	100.17	96.879	99.439	102.58	100.37	99.036	100.1
104.47	105.21	104.83	105.3	106.71	105.26	106.47	102.71	100.83	107.93	108	108.98	104.99	105.68	104.96	105.92	104.76	104.54	106.07	107.35	104.57	104.04	108.07	107.96	105.86	104.54	103.51	103.28	106.88	104.45	107.05	103.3	104.3	104.42	105.39	105.31	104.92	106.45	109.68	108.09	101.45	104.92	107.26	104.5	105.55	104.47	106.58	105.39	104.68	106.16
105.62	104.17	106.81	103.04	106.28	104.49	107.46	106.41	106.59	109.07	106.04	104.03	105.58	105.02	101.15	104.09	105.26	103.92	108.41	103.4	104.39	104.92	104.38	104.88	104.44	108.89	106.96	109.89	103.66	107.74	106.13	106.56	105.43	106.5	107.94	102.7	105.58	104.4	105.39	106.54	105.97	105.21	105.47	106.93	104.05	107.16	106.98	106.82	106.46	104.95
107.96	104.32	106.92	103.01	106.6	107.68	104.42	108.36	106.17	103.64	105.22	106.22	103.53	104.9	104.17	108.31	105.68	101.67	105.56	104.46	105.26	107.38	104.81	105.87	105.88	105.11	104.79	105.15	107.88	104.03	104.35	105.91	105.54	107.24	105.48	106.81	108.12	102.28	107.86	104.86	105.66	107.22	105.31	105.35	103.85	105.43	103.52	106.11	105.58	103.15
107.39	104.76	108.2	107.65	106.75	104	107.3	105.74	105.01	107.23	105.85	109.23	106.46	108.68	106.54	106.08	106.11	103.18	105.17	107.18	104.64	103.56	103.45	107.18	108.52	104.16	108.62	105.11	108.04	105.13	106.37	107.39	104.4	104.61	106.03	103.32	106.41	104.91	104.35	103.47	104.39	107.93	103.37	103.94	104.81	110.49	104.41	108.1	103.68	108.5
102.79	103.1	105.95	103.77	106.3	105.37	104.97	103.64	105.1	106.8	106.77	104.01	106.07	107.11	106.8	105.25	103.51	106.85	105.26	105.08	105.03	109.59	107.18	104.14	105.74	107.25	105.01	104.95	105.53	106.7	106.11	105.42	102.56	106	103.63	104.5	104.93	108.92	108.56	103.01	106.6	104.17	107.17	106.1	104.73	106.33	107.79	101.99	103.11	104.15
107.53	106.01	107.7	102.53	106.87	104.09	106.4	104.68	109.77	105.01	107.32	108.21	106.79	108.01	106.88	105.64	106.76	108.88	106.4	109.84	106.51	105.14	108.01	107.58	106.71	105.01	106.79	106.12	107.8	108.19	105.13	106.82	108.74	109.26	107.19	102.68	107.64	105.24	105.47	107.59	106.84	105.17	107.61	105.86	107.93	107.76	106.11	108.52	108.74	103.46
106.8	105.21	105.92	105.06	105.59	103.36	106.12	106.08	106.27	105.64	104.77	106.52	104.32	105.38	105	107.12	108.6	102.45	107.06	103.9	104.64	107.3	103.13	106.47	106.76	105.7	103.66	105.65	103.98	107.13	106.4	107.82	105.09	105.01	108.49	106.68	103.86	105.33	108.07	100.71	104.46	105.59	106.41	103.85	104.59	104.25	107.83	104.15	103.99	105.87
106.98	109.42	111.31	107.43	108.41	107.88	106.87	105.64	108.24	105.66	110.15	109.73	107.51	108.89	106.54	105.39	105.77	105.49	108.22	111.23	107.62	107.16	110.26	108.65	108.86	107.01	109.12	106.69	110.61	108.04	106.85	106.91	108.62	109.07	110.36	110.01	106.29	106.91	109.68	107.85	106.32	107.57	109.76	105.98	109.39	107.44	110.39	107.83	109.8	108.46
106.89	106.25	105.51	109.39	103.96	110.09	108.63	105.61	107.32	110.24	109.34	106.82	108.07	109.46	108.62	107.16	107.74	106.58	107.41	106.24	107.51	111.99	107.2	105.45	108.43	108.55	106.15	108.57	108.53	106.64	110.88	110.74	108.51	108.26	108.84	109.66	108.41	105.02	109.46	105.66	108.26	106.09	108.79	106.31	106.24	108.41	108.07	108.66	110.59	110.07
104.89	106.71	106.1	106.04	107.08	104.47	107.59	108.42	106.84	105	106.75	106.32	104.47	107.16	105.3	107.41	105.88	104.18	104.35	105.34	102.03	104.58	104.75	104.15	104.68	102.41	102.71	104.97	104.97	103.71	107.91	105.43	105.22	106.68	106.46	106.34	105.26	102.48	103.96	108.55	104.66	102.24	106.1	108.06	105.95	103.71	105.99	105.42	106.53	106.74
104.93	103.12	105.36	105.63	104.72	107.94	103.77	104.63	107.28	102.86	105.27	104.85	109.25	109.45	107.96	105.77	105.05	105.25	105.32	103.54	106.88	106.56	105.38	105.65	105.96	103.98	105.21	109.44	103.96	106.9	106.19	105.15	106.31	106.37	105.62	102.43	106.49	104.02	102.88	104.33	108.34	104.09	106.08	106.88	105.81	107.73	104.71	105.32	105.11	105.7
97.004	96.831	95.785	96.889	98.253	99.28	95.297	97.579	98.819	99.875	96.591	100.04	99.673	99.384	98.792	99.889	97.458	99.372	98.411	98.653	97.049	98.373	97.424	99.48	100.1	97.001	98.895	99.85	97.963	97.611	101.16	95.601	102.19	96.307	97.504	96.859	99.652	96.065	98.671	97.624	99.276	96.742	98.44	99.01	95.026	96.384	95.719	97.112	99.006	96.467
100.82	97.24	97.818	94.253	95.207	97.813	97.128	104.81	96.771	99.544	95.754	97.001	99.365	98.879	97.611	97.044	98.481	98.179	95.275	95.786	98.667	97.733	98.234	98.665	98.29	98.756	100.51	101.07	98.089	95.979	99.958	100.15	97.136	98.3	97.281	95.66	98.997	97.879	96.59	96.826	99.236	97.894	97.74	99.806	95.039	97.524	98.66	95.566	96.24	101.21
107.14	104.62	100.46	106.73	104.6	107.78	107.59	104.61	105.67	106.91	104.67	104.55	105.35	107.38	104.32	104.62	105.94	105.07	106.46	106.96	106.03	104.37	105.18	103.99	105.51	109.85	106.08	105.03	105.91	103.53	109.19	107.47	103.98	104.9	104.11	105.71	106.86	107.39	108.61	104.9	107.6	107.52	104.36	106.27	107.34	104.7	108.22	103.85	105.94	107.72
100.31	101.4	99.942	100.38	100.44	99.987	98.403	100.58	99.959	99.441	100.02	101.11	101.12	100.91	98.822	99.659	98.629	96.799	102.13	101.47	99.425	100.91	99.37	99.707	100.77	98.329	99.889	101.23	101.95	99.801	102.94	100.86	100.84	100.12	99.068	99.408	103.85	98.752	96.807	100.53	98.295	101.77	99.266	99.134	103.24	97.42	99.877	102.29	97.665	105.55
99.108	99.298	100.32	96.236	100.43	96.799	97.922	100.38	100.14	101.56	98.978	97.097	99.206	99.726	100.01	97.445	100.57	98.624	97.541	100.02	97.178	101.35	98.506	95.837	97.748	98.384	98.292	100.96	100.32	99.095	96.165	97.22	98.641	96.476	102.27	101.91	97.641	101.17	100.54	98.743	99.981	97.219	100.38	101.02	99.664	96.362	95.988	97.991	98.673	97.328
97.633	97.982	98.365	98.152	97.002	98.802	95.152	93.079	98.731	96.641	100.07	96.102	98.555	99.914	98.363	97.706	97.649	98.909	96.08	97.758	97.06	97.954	96.997	97.923	98.019	94.683	96.226	98.52	99.429	97.166	98.695	100.07	96.692	97.564	96.365	96.17	97.634	99.348	97.245	100.21	96.373	100.24	98.436	95.953	97.929	94.693	98.763	97.736	99.465	97.768
102.42	100.6	101.14	100.43	100.49	99.861	103.35	100.39	101.58	103.72	100.9	98.884	101.83	99.899	98.415	100.59	100.07	101.45	98.125	100.34	100.26	100.67	100.78	100.72	101.49	100.6	97.839	98.273	100.85	101.56	101.56	102	100.69	100.63	102.1	102.18	102.81	103.86	102.61	104.16	102.82	99.999	98.818	100.6	98.414	101.05	96.803	100.47	101.2	101.8
102.72	105.3	103.87	104.25	109.94	108.21	106.01	107.07	104.03	103.94	107.21	106.46	105.61	104.87	103.23	107.63	106.52	107.71	104.84	105.94	104.43	104.39	106.37	107.14	103.91	106.37	108.38	103.74	105.3	104.95	101.49	105.96	103.84	106.52	105.56	105.4	104.24	105.6	104.06	105.29	106	106.09	105.57	105.5	109.1	107.25	109.48	103.53	104.96	105.09
111.07	109.93	110.21	111.01	109.34	108.1	108.87	108.37	105.41	107.15	106.02	107.53	105.99	108.32	109.31	110.47	108.25	104.53	109.05	106.92	106.21	109.31	107.24	108.6	107.27	109.05	109.24	107.21	107.92	108.39	110.04	107.93	107.73	106.95	106.99	110.17	107.27	110.18	110.48	109.28	109.01	109.41	107.86	109.01	106.61	107.93	108.04	105.13	108.34	107.89
108.96	105.27	106.9	107.58	109.02	108.81	111.64	108.67	105.55	106.55	109.69	106.05	110.2	106.58	105.71	109.66	110.09	106.64	108.83	107.55	106.69	111.2	108.67	109.95	107.21	107.24	107.92	105.99	109.53	108.83	107.54	106.9	107.78	108.92	109.54	105.88	108.91	109.24	105.69	110.56	111.14	108.45	104.97	109.29	105.84	108.83	108.74	107.84	107.46	108.06
105.5	105.13	109	103.39	107.59	111.95	107.16	108.42	104.78	105.9	104.83	107.79	106.75	103.81	106.04	105.38	105.1	107.39	103.96	105.73	106.52	108.01	108.07	104.97	107.73	104.34	106.6	107.42	108.31	104.19	108.03	105.64	104.82	107.26	107.89	108.28	106.52	107.31	107.55	106.61	108.97	107.62	103.62	104.98	107.6	105.74	108.16	105.19	106.34	109.44
107.73	106.88	103.95	106.28	108.22	108.41	109.32	106.1	106.33	105.6	104.1	107.38	106.91	105.36	105.56	106.08	108.75	106.15	108.19	106.13	105.82	108.81	104.74	105.82	103.45	106.62	106.61	106.78	105.06	108.39	107.41	106.77	105.79	105.6	106.8	105.93	107.49	105.61	107.97	108.44	102.37	106.21	108.61	105.34	109.53	109.9	106.96	105.07	104.67	107.62
97.664	97.711	99.458	99.214	97.195	96.719	95.615	98.321	97.414	96.87	95.358	101.8	93.858	95.988	97.969	100.26	101.39	98.83	98.073	99.124	98.31	99.01	95.626	97.835	99.064	97.914	99.374	98.561	96.434	98.896	99.119	96.43	95.148	98.255	96.989	98.93	98.824	97.163	99.186	101.31	100.89	97.137	95.572	99.908	99.338	99.502	95.759	98.088	98.268	101.87
110.77	110.37	110.52	110.16	109.54	110.76	110.68	109.37	111.62	108.09	110.34	108.73	113.31	112.03	109.85	112.15	107.95	109.68	111.68	108.63	113.85	110.5	111.73	109.12	109.9	108.16	112.27	108.3	107.64	110.66	108.07	109.61	109.71	109.6	108.95	111.47	112.41	111.55	109.28	111.78	113.35	107.93	111.84	108.88	111.52	110.06	113.93	112.34	110.67	108.3
109.28	107.46	107.51	108.81	109.97	110.96	107.15	107.55	106.64	110.57	108.55	110.06	107.55	107.6	107.34	110.52	109.07	109.27	108.97	107.49	107.58	110.28	108.77	107.3	110.79	107.44	106.94	109.67	109.64	106.85	108.53	108.5	110.92	108.26	107.56	111.34	105.99	108.23	109.42	108.04	110.25	105.99	110.79	107.37	110.42	108.28	107.94	109.65	110.05	109.07
104.47	101.39	107.22	108.72	105.16	105.24	107.94	106.99	108.24	105.87	106.99	104.72	106.03	107.72	107.13	105.13	105.37	106.4	107.17	105.67	108.65	106.45	105.52	109.01	104.67	108.33	106.73	106.65	107.75	104.49	105.28	102.9	107.95	106.55	108.5	106.5	108.11	106.79	105.51	106.91	106.17	105.93	106.91	106.68	107.67	104.95	108.92	108.89	107.62	108.48
106.41	107.84	108.09	109.64	110.78	106.23	110.48	110.49	109.41	109.26	109.27	109.53	110.98	110.05	105.77	109.24	106.99	111.03	105.38	110.47	109.46	108.3	109.7	110.01	107.09	108.96	108.66	109.14	110.46	109.05	110.05	107.25	109.18	110.44	107.38	110.41	110.38	109.67	106.67	108.89	107.33	105.52	106.27	106.57	107.83	105.35	109.69	107	110.17	109.31
104.56	103.75	104.24	108.58	105.18	108.69	102.56	107.57	103.98	106.82	103.97	103.38	106.28	106.38	104.73	106.22	109.12	106.58	104.35	106.57	105.41	104.31	104.95	103.83	104.54	103.64	104.55	105.43	105.97	106.58	103	104.63	104.72	105.43	107.23	105.51	104.93	103.24	105.7	104.23	110.01	107.24	104.15	108.56	103.56	107.35	106.12	106.41	104.04	107.07
104.68	105.31	107.67	105.67	105.8	110.33	104.37	103.13	106.47	106.98	106.31	105.79	105.38	108.65	104.41	104.18	104.11	106.41	104.02	104.55	104.94	107.89	103.76	108.42	105.04	103.18	107.77	107.66	104.92	105.52	104.22	104.39	105.56	104.56	106.48	107.22	106.03	107.54	106.53	101.54	107.18	104.42	108.94	103.53	104.26	109.41	105.7	106.26	105.48	105.22
99.786	99.234	100.36	100.45	98.747	102.56	101.18	99.998	101.07	99.241	97.693	100.32	100.64	102.61	98.211	101.01	100.52	99.969	101.07	100.71	103.47	104.75	98.721	99.891	100.77	99.34	99.786	100.76	100.49	100.77	98.838	97.005	101.71	100.74	101.63	98.802	100.7	97.49	104.97	101.11	101.55	102.1	98.915	98.517	100.12	102.31	97.774	102.01	100.47	102.05
107.73	105.38	104.02	107.29	106.19	106.96	106.01	107.84	104.49	105.65	108.11	109.09	108.41	107.9	105.83	104.01	109.03	105.86	105.76	106.39	104.67	107.2	106.83	106.34	105.57	104.31	104.77	106.23	106.72	104.92	103.92	107.44	108.75	105.25	105.99	104.7	105.68	108.02	104.46	105.4	104.45	107.1	108.36	106.49	103.11	107.5	107.06	107.74	106.88	109.54
97.31	97.606	93.667	95.953	98.77	102.09	100.01	99.102	95.239	98.254	98.446	98.841	96.456	100.87	101.95	98.605	101.16	98.022	99.34	96.533	100.01	95.15	99.637	98.612	99.543	100.2	94.493	97.138	100.55	94.988	99.841	96.018	100.15	98.74	96.737	98.333	95.594	101.81	97.254	96.523	100.09	96.241	99.076	97.694	99.711	97.619	98.759	97.039	98.053	99.142
107.05	107.87	109.02	103.65	110.82	108.94	107.49	108.86	110.57	110.74	107.51	108.1	108.73	105.47	107.66	107.74	109.52	109.54	105.94	109.41	109.58	108.51	108.99	109.57	108.54	110.51	108.14	109.99	107.57	108.88	109.42	108.39	110.58	110.42	104.32	109.08	106.92	107.95	107.78	107.55	107.07	107.56	108.67	107.87	109.27	108.04	112.01	109.88	108.7	106.43
100.85	97.598	96.086	98.186	99.548	96.257	95.145	95.735	94.861	102.33	97.469	98.581	98.442	97.809	99.1	97.282	96.076	98.264	96.677	97.961	99.875	95.299	97.588	97.924	98.539	96.991	99.592	97.624	96.85	97.753	98.042	98.416	98.172	98.078	97.569	99.828	97.322	96.834	96.153	96.172	99.678	96.857	95.902	98.248	100.61	101.73	100.47	98.923	97.758	95.003
106.85	106.16	106.74	106.65	107.99	105.77	108.78	107.74	105.57	108.51	106.94	109.36	108.42	107.85	108.53	106.81	107.41	106.67	105.48	108.56	109.33	107.55	108.62	109.49	108.02	108.39	107.65	106.71	109.95	108.57	106.64	106.84	107.91	108.26	106.7	107.39	108.51	106.07	104.62	111.24	105.87	108.53	109.29	108.38	109.81	108.71	107.54	106.59	108.48	110.4
108.02	105.56	108.9	107.88	108.17	106.22	108.71	105.19	105.76	106.09	109.14	107.19	109.01	109.28	107.37	107.5	107.5	109.25	112.6	107.61	107.96	111.11	105.41	109.88	107.53	108.85	110.04	109.71	106.01	108.74	107.8	110.21	105.92	107.76	106.99	109.05	110.71	107.88	106.08	107.11	107.58	109.04	108.69	108.87	108.97	110.22	109.58	108.62	107	107.61
105.75	109.33	108.81	106.99	107.85	109.3	109	107.09	105.5	107.81	105.6	108.55	108.38	106.5	108.35	105.61	108.02	105.15	105.88	106.11	106.2	108.77	108.11	108.96	107.58	109.57	106.48	107.57	108.18	109.03	107.86	105.14	110.51	109.29	107.9	107.54	108.74	108.8	104.81	107.17	110.57	107.67	108.12	107.56	110.92	107.96	107.51	108.9	108.75	108.07
106.62	109.57	108.12	108.25	107.43	104.29	106.4	103.33	106.98	107.2	105.26	104.64	104.82	104.59	105.51	105.91	109.59	104.72	105.09	107.18	106.86	105.54	103.74	105.22	105	104.1	103.79	106.23	105.7	107.02	103.38	104.74	107.89	104.02	105.39	107.06	103.14	107.45	106.63	104.87	104.78	105.99	102.94	105.19	106.74	103.71	103.92	105.74	104.25	106.15
110.8	112.24	114.01	111.7	109.04	111.13	107.63	110.13	110.06	110.18	113.81	109.95	109.01	112.13	112.17	109.7	110.54	111.39	111.6	108.53	113.97	110.99	109.78	110.52	111.87	110.06	110.49	112.81	112.07	105.33	107.39	109.34	113.49	110.7	111.26	108.92	110.53	110.05	108.93	108.06	108.98	110.21	109.53	108.61	108.98	108.76	111.19	112.78	110.07	109.31
107.5	104.25	102.68	104.2	103.38	105.2	106.72	106.59	104.41	103.79	104.78	105.4	104.22	106.17	106.01	105.14	104.3	107.29	106.76	108.08	103.96	105.35	104.38	105.25	105.21	107.26	106.5	107.6	104.26	106.2	106.45	105.57	107.34	106.49	105.66	105.45	107.55	107.39	108.54	107.1	105.65	104.43	106.72	106.5	104.54	106.37	104.67	106.9	108.09	107.14
108.93	109.66	109.23	108.72	109.2	106.25	109.6	106.33	112.15	108.33	108.74	108.28	106.52	107.66	106.79	107.36	109.13	112.41	110.44	107.42	107.97	106.03	107.77	110.22	106.6	108.25	106.96	113.61	110.37	107.98	108.73	109.23	107.71	107.91	109.83	107.43	109.35	107.86	108.06	108.88	111.67	108.26	108.81	103.89	105.96	103.56	107.29	110.43	110.7	109.71
105.03	102.6	100.47	104.35	105.07	102.4	103.97	102.46	102.81	100.89	100.69	104.86	99.99	102.41	101.8	100.73	102.7	99.677	102.46	105.13	103.87	101.61	105.2	105.79	102.43	103.06	104.74	103.03	101.95	105.36	104.73	103.4	100.37	103.37	104.04	100.31	103.06	101.68	104.76	101.4	103.11	103.71	102.65	102.55	103.38	103.97	102.93	103.47	102.9	104.55
101.07	95.941	96.922	101.85	99.9	98.542	96.504	97.048	97.932	97.102	98.612	98.073	97.146	100.57	96.234	98.417	98.848	98.461	97.627	98.551	93.886	96.523	100.16	99.476	97.625	97.635	99.703	97.671	100.18	96.84	96.727	97.696	100.14	99.172	97.581	97.822	99.281	97.661	97.164	96.779	100.22	100.76	98.44	94.924	94.618	96.779	100.04	96.383	96.491	99.681
107.96	106.28	108.98	104.55	109.15	108.84	106.48	109.64	108.19	106.83	108.44	108.45	109.27	108.1	107.49	106.55	107.16	109.43	106.07	109.02	109.68	109.35	108.07	109.53	109.04	105.43	107.22	109.32	107.17	107.65	109.45	107.25	108.47	110.82	107.64	106.11	107.33	108.97	105.18	110.52	107.42	108.5	106.84	109.04	106.84	110.82	108.09	108.67	106.78	108.29
110.58	107.36	107.68	106.49	109.39	108.12	106.75	106.5	106.36	109.19	108.58	104.49	109.28	109.45	108.66	109.95	103.63	108.67	105.15	105.94	106.64	106.43	107.5	108.66	105.24	107.6	106.84	106.88	106.95	104.93	106.65	106.75	110.69	107.24	107.65	109.22	104.82	109.57	108.65	108.15	108.31	106.7	109.39	107.89	109.34	105.74	108.21	106.28	109.78	105.34
108.26	105.93	108.9	106.16	106.18	106.44	107.81	104	110.38	110	107.68	107.36	105.69	104.64	104.72	110.19	108.11	102.65	105.11	107.46	109.15	106.11	108.83	108.9	103.81	107.55	107.19	106.99	106.76	106.2	109.1	108.55	106.73	106.63	104.21	107.32	105.04	105.4	108.47	107.32	107.63	104.26	107.06	108.11	104.02	108.15	107.12	109.29	106.95	106.67
108.58	105.77	107.05	106.83	103.48	103.35	108.64	106.89	107.63	105.11	107.81	106.98	108.19	103.89	109.25	105.6	104.63	106.02	106.31	106.72	105.78	105.48	106.41	106.74	103.67	108.25	104.95	108.08	105.02	108.51	105.77	107.1	110.54	109.02	104.74	107.36	107.06	105.17	105.32	107.06	104.72	107.61	108.02	104.63	104.61	107.36	107.49	105.06	106.36	109.16
105.45	109.94	107.04	106.9	106.92	105.91	108.41	108.35	105.3	106.85	107.73	108.26	110.13	109.74	111.1	108.86	109.63	108.91	109.98	106.33	107.94	104.86	106.04	103.85	104.51	110.35	107.81	106.18	108.45	108.29	109.79	107.95	106.96	110.25	106.4	106.49	105.7	110.64	106.73	108.18	107.49	107.59	105.6	108.13	110.29	107.42	108.1	108.97	109.18	108.91
105.2	107.3	102.68	105.36	105.24	104.01	103.55	106.81	105.85	104.45	107.87	105.72	108.56	106.42	106.08	105.29	108.67	105.09	107.71	103.85	104.8	105.95	105.71	104.91	105.46	106.08	104.74	105.21	105.95	106.43	106.45	104.26	103.82	102.81	104.83	107.31	105.52	105.39	106.44	104.76	105.07	104.67	106.12	107.67	104.76	104.2	106.81	104.34	105.47	105.88
104.05	104.05	107.17	107	105.01	104.13	107.6	107.48	106.99	107.05	104.3	107.24	106.74	103.49	103.23	105.89	107.18	105.63	106.98	107.91	104.78	106.05	103.55	103.66	106.25	105.34	108.01	105.15	104.74	107.72	105.53	106.67	106.49	105.79	106.35	105.08	104.23	109.66	104.98	104.93	105.11	108.56	105.1	106.89	105.96	105	106.97	103.83	104.79	108.05
108.23	109.77	108.32	105.04	105.96	106.43	108.34	104.56	107.37	103.89	104.26	107.41	103.32	107.22	107.54	107.15	106.8	106.84	106.33	105.69	106.95	107.66	108.38	106.1	106.91	106.15	105.86	107.08	106.26	105.84	104.08	106.35	107.24	109.27	105.06	105.83	106.47	104.77	106.96	109.23	105.4	109.46	105.66	108.15	105.49	104.75	110.04	106.96	107.16	108.54
105.06	110.75	105.98	105.1	107.81	106.48	108.26	107.45	108.05	106.42	109.63	105.67	105.89	109.02	107.94	108.03	110.32	108.89	107.44	106.51	107.7	104.81	108.93	105.78	109.24	107.34	108.12	105.96	108.5	110.58	107.4	109.9	107.6	106.21	107.49	109.79	110.09	107.35	109.55	104.22	107.83	107.06	107.56	109.29	103.53	108.14	108.12	109.33	107.56	106.94
99.851	101.37	101.81	101.86	100.67	99.777	99.636	100.59	103.33	101.19	101.52	102.87	98.831	103.49	100.26	101.77	101.19	99.862	97.89	101.69	103.43	103.38	100.12	103.04	101.83	100.41	102.41	99.464	99.921	102.96	101.66	99.162	98.752	101.39	99.915	102.22	98.351	100.76	99.669	101.83	100.58	99.79	99.587	101.19	101.7	99.839	105.12	101.26	102.73	100.45
106.22	105.47	102.74	103.78	105.03	107.62	105.46	104.06	104.09	102.88	105.19	108.19	105.74	104.87	106.15	104.53	107.78	102.67	107.83	105.37	105.46	104.48	104.85	106.09	105.7	107.25	104.79	108.71	108.85	105.17	105.38	108.63	103.49	104.46	103.65	103.29	106.57	107.83	106.44	104.94	102.05	107.17	102.72	103.89	105.55	104.69	108.78	107	105.78	107.56
105.42	106.22	105.34	105.98	110.62	108.25	108.18	106.22	105.15	108.46	107.46	104.69	105.92	107.03	105.92	105.67	106.73	105.65	107.92	110.49	105.33	107.28	107.42	104.96	107.29	108.5	107.36	104.78	105.09	106.93	105.13	108.7	107.55	103.18	110.44	108.36	107.77	106.82	103.66	109.96	106.53	105.29	108.56	106.88	106.83	105.13	106.92	106.86	108.16	105.5
95.241	99.947	98.802	97.826	99.857	98.1	100.53	99.15	96.938	95.652	98.495	99.834	97.622	98.467	98.725	95.618	99.489	99.013	99.498	99.454	99.992	98.288	99.679	99.609	99.606	98.017	95.74	99.626	99.325	97.006	97.83	98.956	100.01	94.707	98.29	95.812	96.905	100.65	100.92	97.569	97.099	98.126	96.43	98.656	100.11	103.09	101.71	99.693	97.572	97.69
109.04	110.41	107.6	108.25	108.31	108.46	107.23	106.37	107.13	108.18	106.69	107.39	107.63	108.44	106.23	110.92	105.44	105.85	108.51	109.69	106.25	108.42	107.02	109.34	107.52	107.23	106.5	109.57	106.69	108.5	109.35	107.74	109.35	110.51	107.47	109.32	108.52	107.62	110.29	105.01	108.2	106.77	108.39	109.69	109.97	109.73	108.12	107.6	110.03	109.09
104.9	107.89	104.91	109.08	104.12	104.1	107.9	107.76	105.64	106.23	107.24	104.94	103.88	107.48	109.4	105.16	105.78	105.99	105.56	105.02	103.82	104.81	106.04	105.44	108.44	103.61	105.75	106.67	106.83	105.87	103.69	107.01	103.31	105.6	108.95	106.86	105.13	107.61	106.38	104.67	107.67	107.46	104.68	103.9	104.9	104.5	105.04	106.75	102.63	103.88
106.89	105.44	107.14	105.51	104.09	107.78	105.63	105.56	106.66	107.32	107.73	104.5	102.57	105.99	107.23	107.19	108.05	106.26	105.2	104.16	104.54	104.6	109.52	107.48	107.93	107.49	107.56	106.3	104.09	106.33	109.24	104.83	109	107.22	107.09	108.83	106.47	106.25	102.14	105.09	109.17	110.02	108.07	104.71	109.5	105.88	102.5	106.09	107	107.74
105.99	109.65	107.12	111.06	111.23	107.74	107.1	109.79	109	108.52	107.12	107.12	105.71	106.86	108.94	107.26	106.75	108.76	107.58	109.03	108.69	105.21	108.9	109.47	106.16	110.93	108.2	106.53	105.55	110.53	107.16	107.36	105.84	108.64	107.46	104.25	107.63	105.89	105.87	106.08	109.51	107.08	109.03	107.46	106.28	110.21	107.8	109.44	108.54	106.67
95.098	97.004	99.44	99.119	100.06	97.2	98.537	98.218	99.122	99.085	96.396	98.927	100.2	96.073	101.79	98.691	97.936	96.138	98.724	99.631	96.958	99.671	95.731	99.916	97.765	96.423	97.564	99.793	97.843	95.552	95.969	99.526	98.742	97.853	100.66	101.29	96.253	99.882	96.998	98.689	98.369	99.602	100.44	96.756	98.632	98.29	99.886	97.378	98.468	100.4
107.97	105.6	104.28	107.25	108.43	106.57	104.08	106.98	106.84	104.13	107.71	105.14	104.58	107.23	105.52	103.78	107.1	107.36	105.91	108.95	108.19	106.93	106.6	106.16	104.3	104.78	107.66	105.18	103.78	103.59	107.43	107.11	107.29	104.93	104.73	106.24	107.35	108.17	104.19	108.07	106.12	105.23	106.17	104.34	105.55	108.26	103.78	105.31	105.28	104.22
108.57	103.67	103.82	109.35	105.49	103.7	107.92	105.83	102.77	105.97	106.17	104.58	109.96	105.21	107.14	107.26	108.72	106.27	104.81	103.48	104.51	103.93	105.42	105.71	105.89	103.54	106.54	106.8	104.48	101.83	106.09	107.88	105.34	106.95	105.59	105.8	106.04	105.87	104.16	103.18	104.55	103.94	105.3	103.3	104.63	106	105.36	105.42	102.28	105.24
99.951	97.764	100.08	99.115	98.653	102.49	101.56	102.35	102.3	99.47	98.307	100.81	99.569	99.47	99.736	100.72	100.26	100.26	99.71	99.848	97.452	102.59	98.332	100.99	100.79	99.955	102.66	100.15	98.866	101.94	103.47	97.6	102.94	100.44	102.16	99.055	100.71	102.45	100.54	102.88	101.45	102.6	101.79	102.37	99.02	100.63	99.431	100.85	103.62	99.862
106.37	105.01	106.76	105.65	106.08	106.2	107.09	106.02	106.54	107.97	108.7	106.9	105.52	106.35	105.82	105.23	104.25	109.02	106.84	108.21	107.06	109	105.1	103.98	103.29	107.8	103.71	107.38	104.97	106.23	105.87	107.6	106.67	106.72	105.9	104.97	106.35	104.59	106.17	109.09	106.09	107.85	105.4	107.06	110.11	105.06	105.7	105.7	106.44	103.42
104.39	105.22	106.11	103.27	106.62	104.37	103.32	106.84	108.08	107.8	103.63	106.37	103.2	107.02	107.88	106.93	105.07	104.98	107.3	107.53	103.27	105.36	104.73	104.89	106.99	105.36	105.43	107.12	105.88	109.48	105.1	106.92	105.46	103.19	105.54	106.12	105.09	107.15	101.16	102.84	107.29	103.34	106.86	108.68	103.95	105.27	105.5	107.84	106.63	103.95
97.155	100.95	98.868	102.44	100.24	98.184	96.679	99.285	97.413	99.209	98.672	96.772	101.46	100.85	100.57	100.56	99.45	97.923	102.84	101.67	97.396	98.914	102.27	97.533	93.203	95.151	101.13	98.567	99.901	99.658	101.72	99.309	98.638	99.188	99.028	97.267	100.04	100.95	99.601	101.05	97.558	100.19	97.379	99.169	101.7	99.5	98.382	99.187	97.812	103.3
106.52	108.1	109.45	107.08	105.95	104.32	105.81	104.08	106.56	107.33	106.06	104.95	104.57	110.07	108.08	103.67	106.64	103.19	108.28	106.21	106.59	108.13	105.85	107.29	106.73	109.02	108.28	104	104.81	105.55	105.61	105.32	106.06	106.95	107.21	105.26	105.84	109.14	104.79	105.84	110.55	104.01	104.57	106.32	106.05	106.75	105.32	104.64	103.71	107.97
100.81	97.554	96.681	100.22	96.095	100.38	99.702	95.836	97.887	99.489	95.258	98.753	94.946	98.062	98.315	98.309	96.254	98.999	101.29	101.96	96.558	99.185	95.947	101.72	96.917	96.79	98.763	93.585	95.331	97.582	101.65	97.39	98.217	95.72	98.802	98.729	98.503	96.676	95.982	98.502	99.067	100.69	100.56	94.42	97.371	101.86	100.62	97.367	99.176	100.62
99.337	99.439	102.45	96.33	100.78	99.892	100.4	100.02	101.96	98.566	101.5	101.4	99.23	101.12	102.71	100.42	100.64	100.17	101.88	103.26	100.76	101.68	96.999	97.742	99.235	101.93	100.71	98.314	99.309	98.134	100.04	101.39	100.11	101.56	100.97	100.28	100.9	99.695	98.945	99.33	101.59	102.55	104.23	102.09	101.71	99.665	98.981	100.66	95.769	99.829
98.378	98.63	98.471	99.144	99.564	98.325	99.174	99.781	98.701	97.294	98.735	97.854	96.139	100.24	98.196	99.084	98.808	98.396	99.7	100.19	98.343	100.57	101.82	98.116	103.25	101.19	101.68	98.898	98.661	99.959	99.234	99.77	99.416	100.67	99.919	99.648	99.535	99.974	99.021	97.714	97.26	96.877	97.993	99.794	96.954	100.11	96.908	99.461	99.068	100.43
103.5	105.3	106.8	106.72	105.68	103.17	107.91	104.4	106.88	106.24	105.9	106.93	103.15	107.4	106.1	105.68	99.044	106.16	101.54	104.25	103.68	107.1	108.24	103.11	105.88	105.76	104.25	102.95	105.34	104.95	104.94	104.11	107.44	104.52	106.84	105.83	103.48	104.07	100.95	104.13	105.6	106.64	103.16	106.62	104.62	107.23	107.06	103.59	105.22	104.11
105.65	105.93	106.49	105.4	105.42	106.77	108.41	105.92	104.78	107.59	107.32	108.7	105.9	108	104.12	105.56	109.51	107.27	106.06	106.57	106.58	106.42	103.93	105.27	102.82	104.48	104.67	103.91	107.4	108.38	104.76	107.47	107.1	102.55	109.41	106.04	107.97	106.57	107.24	105.31	105.35	107	105.04	108.2	104.5	109.28	106.1	108.14	105.83	106
108.45	105.49	104.69	105.1	107.43	102.95	108.77	103.49	103.15	105.51	103.44	107.12	104.92	106.4	107.25	108.47	107.12	105.25	103.66	105.18	105.36	104.46	102.85	104.77	106.93	106.37	101.25	105.57	106.71	106.5	106.49	108.81	108.57	106.84	107.69	106.14	104.09	106.97	106.56	105.82	103.72	103.12	108.13	105.78	107.52	104.2	106.86	105.58	101.72	105.18
102.33	99.317	101.33	101.96	101.84	101.67	98.933	104.11	105.37	102.02	98.103	97.463	101.41	103.57	101.41	101.51	102.49	101.46	97.597	101.14	101.03	99.341	103.59	100.71	96.041	97.489	99.515	102.74	102.24	99.694	97.385	101.77	101.4	99.787	100.09	103.33	102.14	98.127	100.52	100.26	101.06	101.03	100.36	101.4	97.964	99.022	101.84	104.92	101.48	101.83
97.517	100.27	100.31	94.726	98.927	96.086	98.556	97.766	96.961	97.281	97.853	99.554	95.079	99.965	94.99	98.35	97.494	97.273	95.654	99.009	97.64	97.802	98.934	96.995	100.52	100.17	96.599	99.018	98.676	96.276	94.996	99.209	97.94	96.246	98.563	97.585	100.38	99.395	98.877	97.055	98.033	99.542	97.21	96.334	98.958	100.77	99.195	96.461	97.996	96.261
97.608	97.332	97.217	100.95	100.79	98.813	97.949	95.988	98.796	97.563	97.79	97.736	99.002	96.684	96.502	94.525	98.165	97.858	99.16	99.136	98.15	99.195	97.491	101.24	98.178	98.779	94.795	95.867	96.064	97.151	97.738	95.577	96.418	99.497	98.354	97.177	98.84	95.259	98.589	97.414	100.11	101.86	98.92	98.012	100.1	96.064	99.773	98.128	98.285	96.054
98.849	98.71	95.833	96.931	98.895	98.509	97.284	99.834	95.844	99.526	96.455	97.827	97.024	97.048	99.823	97.58	100.38	96.207	97.082	97.668	97.705	97.039	98.075	97.657	99.997	98.163	96.338	97.882	96.123	95.453	95.966	100.25	102.49	98.382	98.6	102.26	100.06	98.124	98.846	98.389	97.442	95.795	97.609	98.438	101.84	94.974	98.151	96.978	100.97	96.435
105.27	106.92	106.85	106.76	106.39	107.78	103.81	103.89	107.5	105.1	106.44	103.11	107.46	105.64	107.8	106.98	104.84	107.94	106.36	107.1	103.56	106.18	106.47	105.17	104.47	109.22	108.61	102.56	105.5	106.9	105.08	105.18	105.06	107.26	104.83	105.17	104.77	104.05	106.08	107.7	105.35	106.53	105.56	103.32	105.31	103.41	104.93	107.72	103.97	106.38
109.52	103.64	107.56	108.52	106.42	108.21	108.56	111.87	110.02	111.42	107.7	107.17	110.07	107.48	105.37	109.23	108.22	105.66	109.57	108.75	107.98	111.99	109.15	110.16	111.32	108.57	109.35	107.01	104.79	108.98	108.03	109.53	106.18	109.8	108.76	111.34	111.19	109.53	107.63	111.9	109.72	103.76	106.76	107.65	109.45	109.08	108.22	107.8	107.54	112.69
105.93	103.47	105.21	108.16	106.36	103.58	105.37	104.73	106.95	106.37	106.48	104.69	104.61	105.99	107.24	104.53	108.54	106.95	106.76	107.7	105.51	108.25	106.09	105.74	103.07	106.48	104.62	104.79	108.92	103.71	107.5	103.78	108.71	104.01	103.7	107.6	103.91	106.42	104.58	106.8	104.59	105.88	105.29	107.99	105.55	106.4	106.33	106.67	101.79	107.57
107.39	106.03	107.62	107.43	105.46	107.25	104.34	105.74	107.1	104.97	106.3	109.43	107.46	106.72	107.86	105.58	105.89	105.21	108.64	107.15	103.9	105.82	106.99	106.81	104.78	108.8	103.56	106.89	107.48	105.61	106.23	105.95	104.92	105.74	103.92	104.67	104.94	106.31	107.26	106.5	107.12	104.35	105.47	105.65	109.13	103.16	103.43	103.98	106.66	106.98
103.36	103.39	101.3	101.02	100.5	101.64	100.76	101.56	101.21	100.26	98.791	102.01	100.62	100.16	98.582	98.812	101.63	104.48	101.13	102.12	97.4	98.938	101.68	100.93	99.745	104.76	97.589	102.15	100.29	100.63	103.03	101.39	101.08	101.03	100.97	99.392	101.45	102.19	101.48	98.075	101.38	100.91	99.112	100.03	99.789	100.7	101.2	100.21	101.74	98.309
104.3	106.25	105.4	104.51	103.74	104.21	105.04	104.28	105.57	104.98	106.85	105.75	105.41	107.64	103.42	105.91	105.01	104.28	105.72	103.78	105.91	109.05	106.43	104.01	108.24	105.07	105.1	103.57	107.21	106.52	105.58	105.5	105.65	107.61	107.82	104.99	102.15	105.52	105.42	106.73	101.76	106.87	105.71	106.16	106.9	105.4	107.65	105.03	104.35	104.29
109.75	108.75	108.85	108.6	107.49	107.17	105.33	109.33	107.09	108.55	110.62	108.84	108.53	105.79	106.92	105.92	107.05	108.58	109.47	109.68	107.76	110.88	106.76	107.71	107.48	107.78	110.76	105.89	109.69	107.95	104.15	104.34	108.07	109.22	109.62	107.12	109.09	111.28	107.89	108.7	107.51	108.83	106.49	109.3	109.04	108.51	107.47	105.99	105.74	106.56
109.55	110.86	109.72	105.55	108.48	108.44	107.4	106.71	107.23	107.19	110.73	110.38	109.85	107.19	111.1	112.24	108.91	107.16	108.06	110.85	110.04	108.78	109.21	106.83	106.71	110.45	108.27	114.07	107.51	108.55	107.82	109.78	109.35	109.99	110.03	110.56	106.32	109.66	109.78	106.13	109.94	107.76	105.77	107.97	110.96	105.24	107.32	108.98	106.21	107.64
109.62	106.88	112.37	105.93	108.19	108.26	109.66	110.69	106.39	104.64	106.77	107.69	109.36	107.36	110.53	107.69	107	107.7	106.09	108.43	109.7	107.27	108.93	108.91	110.02	107.19	107.35	107.73	104.46	108.28	106.13	106.9	109.32	106.47	109.61	110.05	105.67	109.81	105.12	108.04	107.61	112.17	111.65	108.17	109.3	108.9	106.78	107.97	110.45	108.75
106.4	108.36	105.93	106.06	108.45	104.1	103.98	100.06	104.07	105.78	106.07	101.43	105.61	105.16	105.49	106.88	105.24	104.06	105.43	106.07	105.04	106.59	102.82	105.94	108.63	105.59	105.45	106.36	106.59	103.77	104.27	104.68	106.37	102.25	103.74	104.85	106	105.71	105.66	104.11	105.8	108.01	106.9	105.6	107.19	103.78	104.81	103.34	105.13	105.47
106.94	108.04	106.66	111.52	106.4	106.63	110.04	110.23	108.57	107.22	109.65	110.12	107.2	111.74	107.19	106.65	107.91	111.43	107.68	108.76	110.03	107.63	108.22	109.73	108.28	107.59	107.04	105.38	107.19	112.76	111.27	108.22	109.66	110.33	108.3	108.68	109.2	107.96	103.13	107.65	109.61	109.23	109.34	107.74	109.98	109.34	108.45	110.01	107.99	109.56
107.29	107.76	104.93	103.02	105.82	105.85	106.7	103.26	108.68	106.42	105.98	104.29	104.82	110.17	107.85	106.64	107.54	107.55	105.8	110.61	103.76	106.62	108.58	108.68	108.46	107.86	104.36	107.5	105.53	107.02	107.27	106.13	108.95	109.44	105.92	106.92	109.09	105.69	107.66	106.09	104.4	107.4	106.41	104.54	106.67	103.64	106.13	104.97	104.74	106.11
105.12	109.85	104.44	102.94	105.05	104.44	108.9	105.55	104.3	104.24	109.78	107.18	105.07	104.86	104.89	105.62	106.93	106.85	105.62	107.86	104.38	109.14	105.61	104.31	104.62	105.89	105.93	104.32	105.63	106.9	106.41	106.66	105.37	104.54	104.44	106.62	107.66	105.63	104.92	108.35	105.94	103.06	106.12	105.35	106.54	107.67	104.09	105.73	104.04	106.98
106.12	109.69	104.6	109.36	109.93	106.87	109.29	106	108.43	108.8	106.34	110.07	108.26	105.77	111.27	107.28	107.96	106.98	107.51	108.88	106.3	104.85	109.19	107.73	107.31	106.83	108.55	110.05	107.29	109.46	107.08	108.61	107.92	105.47	107.58	105.34	111.17	108.85	110.27	105.92	104.57	106.75	106.4	107.83	109.03	107.07	107.13	108.05	107.68	108.91
107.27	106.83	107.31	106.16	104.91	107.11	103.92	106.52	108.8	105.38	107.58	103.76	107.09	107.29	107.32	105.72	106.29	107.75	104.5	103.98	104.61	103.84	110.89	105.73	105.41	105.57	107.61	103.92	105.66	106.06	109.72	103.52	106.36	104.23	105.45	105.99	104.96	106.69	106.04	103.51	105.8	106.25	107.51	108.77	104.88	104.01	108.52	104.13	106.43	105.36
103.5	106.23	101.39	107.67	106.65	104.87	105.64	106.95	105.59	106.73	102.74	107.37	104.24	105.63	106.96	104.93	106.61	104.98	103.1	103.84	106.71	105.07	105.72	105.03	106.09	105.2	104.6	105.68	106.72	105.72	108.68	108.21	108.69	103.9	101.97	107.18	105.22	108.9	104.01	107.39	106.44	106.82	104.78	104.83	109.09	103.19	105.44	104.74	102.82	105.24
100.3	97.082	101.37	103.09	98.739	100.43	101.72	102.81	98.933	102.09	100.98	101.33	99.088	104.5	101.37	98.589	98.836	104.16	99.085	103.19	100.36	99.285	100.28	100.49	101.84	97.163	99.104	102.29	101.44	101.9	100.81	103.92	99.579	101.87	99.938	104.11	101.56	101.94	101.6	100.46	102.58	104.04	103.05	101.04	99.233	102.45	98.261	98.471	101.79	102.46
105.91	105.17	103.39	105.38	104.48	107.24	104.7	108.13	104.51	102.97	107.09	105.19	102.46	105.91	104.73	104.86	105.3	103.28	102.83	106.51	105.28	104.78	106.24	104.17	105.94	101.44	107.93	107.22	106.52	107.12	103.74	105.53	106.58	104.47	106.7	105.34	106.33	109.21	103.99	105.92	106.03	103.73	107.3	105.52	106.74	104.22	106.55	101.46	106.7	106.34
105.73	103.83	106.04	107.5	105.97	106.51	106.53	105.61	103.64	105.69	105.63	104.44	105.23	102.9	104.69	107.2	106.49	107.39	104.35	103.26	103.13	108.98	106.81	104.53	105.63	103.77	108.74	104.53	105.59	103.56	105.82	107.77	106.86	105.6	104.9	106.3	106.14	106.28	106.01	105.82	106.75	107.55	109.11	104.75	106.2	104.69	105.34	103.31	107.81	107.37
96.821	99.656	98.002	103.54	101.33	97.929	101.63	100.3	97.647	100.96	100.73	100.36	97.437	97.726	100.62	95.12	98.46	99.851	98.287	97.247	100.09	96.956	99.719	99.137	99.193	100.76	99.88	95.841	95.907	99.61	100.33	101.33	102.46	98.369	98.144	98.547	98.813	101.12	98.834	99.23	100.79	100.73	98.977	101.29	100.99	95.636	96.943	98.864	99.353	98.912
106.18	106.05	105.24	105.84	105.14	106.67	107.36	105.97	102.95	103.6	105.04	106.84	105.28	104.18	108	105.78	105.84	106.21	103.49	104.93	106.59	107.52	103.43	108.09	105.7	105.21	104.49	102.73	104.96	105.81	106.63	105.33	106.69	108.49	106.15	107.19	108.35	105.07	105.45	107.9	104.8	105.57	104.5	107.24	106.83	106.73	105.55	108.44	105.5	108.17
105.79	102.93	107.85	106.38	106.66	101.87	103.33	106.79	105.52	103.93	105.71	107.22	105.41	108.02	103.49	102.41	107.15	104.42	108.57	105.93	106.48	105.51	103.12	102.76	105.59	103.5	108.66	106.31	107.07	105.76	104.61	108.6	107.64	106.27	104.13	106.18	104.25	103.49	105.45	105.13	103.07	105.5	106.44	109.34	105.79	105.82	106.83	104.45	107.61	106.09
100.96	102.86	104.7	101.52	98.923	99.852	101.43	99.85	99.905	98.101	101.61	99.007	100.28	100.83	98.42	101.53	103.52	101.35	100.17	100.17	100.04	97.769	99.4	98.975	99.875	99.093	98.646	100.42	100.72	101.96	100.29	100.74	99.55	97.177	102.37	102.74	102.44	102.12	102.89	99.605	104.13	99.869	99.129	98.785	103.19	103.22	105.54	102.7	102.89	101.86
98.136	98.006	97.577	101.08	99.189	98.268	97.966	96.462	97.305	97.617	94.032	98.444	99.775	99.366	101.61	99.066	100.63	99.02	97.387	95.259	99.177	97.776	99.735	95.763	97.433	96.736	97.011	99.522	95.411	95.568	99.474	96.137	97.79	98.557	97.269	94.578	96.681	97.202	95.162	97.678	94.681	101.7	98.852	98.398	102.81	99.415	101.2	98.685	97.788	99.164
102.06	98.024	101.11	100.32	102.02	98.662	102.09	103.16	99.887	103.13	101	97.323	99.849	99.454	100.91	100.79	99.678	102.01	100.67	101.25	100.01	104.06	101.67	102.17	100.89	101.91	98.481	98.813	100.63	102.22	101.47	97.047	99.969	98.852	100.55	98.579	98.932	98.453	99.592	99.333	100.75	101.37	98.933	102.32	99.999	98.919	102.61	99.071	104.68	100.82
100.34	99.374	97.21	97.921	97.415	98.651	98.777	98.384	97.488	98.164	98.424	99.001	99.33	98.454	102.12	98.592	96.066	97.927	103.51	97.964	96.979	98.879	96.334	98.175	96.152	98.379	96.734	101.27	98.688	95.247	95.557	98.727	94.165	98.516	99.158	96.417	99.936	99.612	97.205	98.507	96.797	99.25	97.342	98.649	99.468	97.409	96.265	97.513	97.134	98.517
105.96	105.4	110.48	107.52	109.03	108.46	109.55	106.91	108.32	104.58	109.45	110.28	106.62	109.1	105.51	109.29	106.03	107.38	105.94	105.5	111.91	104.56	111	109.45	109.25	108.05	104.67	107.96	107.29	108.24	107.23	109.62	107.65	108.3	106.29	108.81	110.01	111.29	109.81	107.91	104.19	107.78	106.49	108.67	109.7	107.72	108.65	107.88	108.44	108.16
95.987	99.372	101.53	95.783	97.719	98.77	103.47	95.52	98.456	100.41	98.891	102.15	97.538	99.281	99.545	100.19	98.836	100.38	99.884	98.841	99.024	97.844	100.07	97.687	96.187	100.94	100.06	99.065	99.143	98.906	97.274	96.875	96.513	98.888	96.618	97.366	98.795	101.57	98.437	97.303	98.169	100.61	97.254	100.19	100.36	98.791	102.6	96.065	98.434	97.773
108.69	104.99	105.72	106.14	106.18	106.12	107.18	105.83	103.07	109.54	107.2	106.62	107.99	104.33	105.94	107.33	106.43	105.81	103.17	109.36	108.83	106.89	109.7	106.98	104.45	107.28	104.63	106.74	105.97	108.71	107.14	106.73	105.8	102.59	109.09	103.06	106.66	105.12	104.96	104.06	105.81	103.83	106.12	108.18	105.15	105.66	105.42	106.6	105.21	104.6
110.64	108.47	107.35	107.15	109.97	108.37	107.54	106.44	106.74	109.25	109.82	105.71	108.34	108.76	107.75	106.19	106.48	104.13	106.66	104.83	109.74	106.71	106.42	109.21	108.35	105.87	109.18	108.1	108.49	108.73	106.36	111.6	106.22	108.89	108.28	105.48	108.49	110.01	108.33	107.22	110.64	107.59	112.35	111.2	107.27	107.6	108.71	105.61	107.98	108.06
98.721	95.65	98.568	96.256	98.846	94.849	96.34	97.15	100.76	96.087	96.222	99.28	98.448	96.395	97.776	96.071	99.083	97.686	98.341	98.979	100.53	95.174	98.004	94.419	99.739	95.597	97.126	98.235	97.26	96.673	95.004	100.38	98.24	95.973	98.821	96.499	98.39	100.73	98.817	97.665	97.522	97.988	95.696	98.305	94.793	96.524	97.998	99.576	99.011	96.707
104.13	107.5	108.56	105.66	105.46	107.19	106.9	105.06	105.64	105.64	106.73	108.49	107.31	105.13	107.89	107.88	109.72	106.99	103.73	106.76	101.08	105.93	109	104.47	108.11	106.27	107.16	103.74	105.03	106.07	104.8	107.17	105.13	106.81	105.35	102.94	109.26	104.03	105.49	105	104.02	104.73	106.85	106.3	106.96	108.44	107.6	104.6	107.53	106.34
101.33	101.67	101.33	100.52	101.48	98.732	104.05	102.9	104.66	101.15	101.97	99.429	98.469	100.4	100.73	104.06	104.11	99.88	104.6	104.18	100.77	102.73	101.21	101.43	100.14	98.601	101.67	98.639	99.988	101.13	101.65	103.42	101.05	98.829	100.23	98.925	101.54	99.704	99.327	99.013	100.34	101.83	102.46	103.73	100.1	102.05	101.32	100.44	98.529	102.42
102.97	104.45	105.49	106.26	107.81	100.56	105.93	109.39	107.21	104.17	107	105.08	105.63	108.22	109.36	103.51	103.85	104.72	109.53	104.53	107.84	104.96	104.53	105.99	105.08	104.7	103.7	102.33	105.6	104.87	106.7	103.81	108.37	105.85	107.04	105.4	105.03	105.71	103.92	105.13	106.6	110.44	106.07	106.53	103.74	107.05	106.84	107.13	103.9	105.48
98.735	102.13	98.985	101.31	100.75	94.17	99.389	101.2	101.41	101.51	100.36	102.3	101.48	100.05	98.623	97.288	98.616	102.18	101.05	100.11	99.976	98.802	99.165	100.1	100.33	100.59	101.25	100.29	97.841	100.1	98.723	98.328	100.91	98.463	101.19	98.748	100.01	100.29	100.91	98.401	99.457	97.597	102.67	99.823	101.23	97.81	100.8	99.677	100.58	97.656
108.93	108.84	109.56	109.81	107.45	107.08	106	109.08	107.88	110.17	107.8	110.44	109.26	109.38	110.92	110.2	108.42	110.92	106.99	108.94	108.66	107.9	112.76	106.9	107.73	107.99	108.21	109.93	107.82	109.05	108.43	104.7	109.87	110.79	108.08	107.35	111.65	107	107.7	109.39	105.07	109.25	104.58	107.05	106	110.74	106.58	107.36	106.6	104.37
99.261	100.18	99.5	98.87	99.055	100.21	100.04	100.6	99.79	100.73	102.38	99.533	96.368	100.93	99.263	98.765	101.27	99.209	101.59	98.748	98.984	98.79	97.224	100.15	99.053	101.07	99.589	103.48	98.634	102.71	100.51	100.59	99.824	102.58	101.61	101.8	100.9	102.3	97.379	102.09	100.2	101.49	102.94	100.71	102.3	99.207	99.308	99.074	101.97	100.06
103.9	106.35	106.6	107.01	106.26	107.18	107.02	106.6	107.02	112.84	106.2	103.84	106.09	107.58	106.14	106.74	105.44	105.85	103.76	105.92	105.14	106.16	106.79	104.02	109.75	108.14	106.49	104.66	104.63	106.12	103.58	106.06	104.31	110.88	109.64	106.99	107.98	106	106.53	105.34	106.31	104.1	107.27	109.59	106.75	103.85	106.5	107.6	105.53	104.54
105.65	107.98	108.5	108.96	107.07	108.24	107.18	108.76	110.34	107.54	107.91	106.43	104.61	106.35	104.8	107.59	104.86	108.01	104.73	109.47	108.15	106.28	106.96	111.27	109.43	109.88	109.36	105.63	111.22	108.62	109.39	107.91	108.42	106.22	107.68	107.86	106	107.41	105.6	107.88	110.31	108.23	106.34	108.95	107.2	111.66	108.82	107.51	108.88	107.59
105.78	105.76	103.38	106.5	105.62	106.7	105.9	104.92	107.69	105.14	106.48	105.35	104.8	104.01	107.7	108.08	107.62	104.57	104.8	105.73	106.79	102.6	108.12	105.37	109.69	106.23	106.64	105.19	110.01	106.66	106.43	108.85	107.62	108.68	107.29	104.18	103.26	108.28	106.75	106.03	106.39	105.97	105.4	109.79	107.31	107.19	107.57	104.51	105.76	107.24
108.78	111.13	108.96	108.48	108.1	106.35	110.92	107.66	104.32	108.05	108.54	108.43	107.49	108.74	107.78	109.68	108.73	107.79	107.47	107.94	106.93	105.65	109.47	109.2	106.68	110.54	105.17	110.35	107.85	112.94	108.76	109.78	109.28	107.47	110.19	109	108.59	107.11	108.82	108.57	106.63	106.48	105.4	108.29	110.24	107.18	108.1	109.25	109.6	111.09
110.91	108.93	111.16	110.11	109.87	108.75	111.58	106.38	108.36	113.52	113.8	112.62	109.04	108.97	108.9	108.62	110.12	108.18	114.62	111.1	109.45	108.54	109.06	108.76	110.93	106.74	112.89	107.38	109.8	112.47	108.81	112.59	107.88	109.93	107.91	111.8	109.99	106.28	109.86	112.48	112.27	110.21	112.28	111.44	109.02	110.01	111.21	109.46	110.97	108.84
101.59	104.12	102.97	101.25	100.99	101.75	102.25	101.06	101.27	99.546	100.5	102.48	100.63	98.907	97.524	100.24	99.129	99.336	101.56	101.27	102.66	98.279	99.289	97.376	100.34	100.68	100.11	98.793	102.01	102.81	99.381	99.365	100.3	101.72	100.41	96.83	97.337	99.174	95.844	99.625	97.668	98.872	97.575	103	100.22	98.634	97.743	100.36	102.99	99.765
107.54	103.48	105.28	106.16	106.59	104.06	104.45	105.14	109.28	107.29	103.96	106.86	107.43	106.71	106.96	103.15	107.57	107.55	107	103.61	105.44	105.1	105.11	106.17	105.21	108.39	106.11	106.94	103.59	106.56	105.04	107.99	107.5	107.91	104.43	105.27	105.93	104.07	106.88	109.6	107.36	105.15	104.49	102.84	106.6	103.91	105.74	104.14	103.79	103.72
110.07	109.46	109.08	108.6	107.48	107.02	107.06	110.47	107.36	103.02	110.09	107.96	108.22	106.69	106.83	110.24	107.1	107.44	109.43	111.08	109.12	107.57	108.27	108.66	108.66	106.51	108.46	107.76	105.51	106.85	108.41	112.85	109.89	107.32	106.68	109.38	109.16	106.31	108.25	109.79	108.08	106.01	107.27	109.69	105.97	107.07	108.29	106.44	108.31	107.41
107.68	104.46	104.08	104.82	106.17	107.87	107.92	103.88	105.28	106.96	109.9	104.98	105.59	107.54	105.02	105.82	103.23	106.34	106.57	106.18	108.08	106.8	105.8	105.2	106.58	104.16	108.07	107.2	105.22	106.5	106.14	106.26	105.89	108.22	108.76	106.52	104.83	108.46	106.87	102.58	106.08	106.89	103.92	104.97	109.15	107.05	107.87	107.08	109.44	106.35
100.59	97.156	98.402	100.73	97.257	99.619	99.381	99.126	99.006	97.965	98.052	98.039	98.174	96.998	100.37	99.582	96.305	99.119	97.08	100.39	97.992	99.137	99.692	98.676	101.23	96.477	97.216	99.278	97.311	96.826	99.315	96.453	98.722	98.451	99.946	95.122	97.424	94.717	98.66	96.018	98.153	100.96	98.37	97.511	96.62	99.833	96.707	97.932	100.83	99.628
103.05	100.41	99.523	101.53	97.68	96.988	96.269	97.185	96.009	99.367	96.155	99.508	96.35	97.179	97.134	99.371	99.412	101.09	98.786	99.682	97.453	98.445	95.778	96.855	98.477	95.371	96.937	95.56	99.682	94.833	96.264	95.791	101.5	94.255	96.972	99.843	95.207	97.654	97.81	94.74	99.168	98.118	99.412	96.783	100.48	96.974	94.989	97.327	97.557	97.757
109.35	105.04	102.21	108.87	104.24	105.51	107.14	106.08	104.97	105.04	104.44	107.62	105.86	108.34	105.99	108.17	104.04	104.91	105.31	106.32	105.34	102.87	102.55	106.65	103.45	106.7	107.3	109.95	106.62	104.99	104.69	104.18	107.9	106.15	104.56	105.17	105.42	103.2	104.95	109.22	104.41	107.63	107.59	108.33	105.33	107.55	108.23	105.33	104.7	104.59
106.38	106.62	104.41	106.11	105.68	108.59	107.28	106.33	105.88	105.51	108.62	104.69	105.2	107.2	107.72	106.55	103.14	105.54	107.56	105.39	107.19	108.86	103.75	105.45	108.24	107.27	106.05	103.71	107.26	109	107.53	106.84	107.33	110.41	105.33	105.04	108.24	106.18	107.74	107.61	109.83	106.86	108.34	106.97	103.4	107.41	102.74	105.86	106.42	105.59
101.12	101.66	105.07	103.5	99.626	102.69	106.1	99.185	103.46	103.12	99.232	104.61	102.57	100.43	103.08	102.55	98.777	101.93	101.93	100.97	102.8	102.14	105.05	101.85	102.77	104.68	103.25	104.67	102.76	105.21	102.69	101.92	101.99	106.29	101.46	103.87	101.34	100.53	101.28	101.15	100.1	101.38	100.94	102.88	102.97	104.61	105.13	100.74	104.73	101.36
105.55	108.63	104.37	105.73	106.22	105.68	105.07	106.48	106.14	111.48	108.29	105.03	106.07	106.2	106.67	106.86	104.73	106.28	104.91	105.3	106.62	107.5	107.93	107.52	106.29	107.4	106.79	106.25	104.28	108.1	105.64	109.28	105.26	105.53	108.09	104.53	105.2	104.6	107.17	108.49	109.52	107.4	106.78	104.03	103.86	107.68	106.18	108.96	108.54	103.39
107.16	109.15	109.12	105.63	104.77	108.76	108.52	104.29	105.82	105.47	109.32	106.28	107.94	108.4	108.28	108.79	108.37	105.43	107.69	107.98	108.15	107.91	106.28	108.11	105.34	110.14	107.41	104.25	105.95	105.5	106.81	107.29	106.46	106.42	107.78	107.79	109.44	106.65	103.83	107.08	105.84	108.68	108.18	108.31	104.98	106.04	109.36	110.33	108.18	106.63
101.07	101.18	102.97	100.43	102.31	101.13	102.4	103.24	101.16	101.92	99.98	101.74	100.24	101.42	99.702	98.933	99.774	97.597	97.943	101.14	100.54	100.31	98.964	101.92	101.15	104.3	99.145	101.02	99.449	98.672	99.345	100.7	99.412	99.057	102.74	99.514	98.498	99.464	101.61	97.335	102.94	98.66	99.297	97.562	98.651	100.16	100.51	100.11	99.257	100.91
109.92	107.91	108.25	108.54	108.37	107.65	106.09	111.83	108.4	108.4	110.32	107.75	107.93	107.49	110.44	107.56	106.04	109.25	108.22	108.79	109.1	106.12	111.88	109.69	107.07	109.06	105.82	110.09	108.37	108.65	108.94	109.33	107.65	112.35	109.65	108.83	111.16	110.52	107.05	106.8	108.57	106	105.86	107.79	107.72	106.11	108.19	107.38	106.82	109.17
105.35	108.08	107.16	105.94	105.37	104.58	109.46	107.39	106.45	104.61	109.07	105.35	104.64	104.46	107.2	105.52	106.94	108.63	106.24	108.34	104.83	104.35	106.03	105.91	108.41	106.85	104.32	108.12	105.18	102.36	108.93	107.25	102.71	106.74	106.75	105.43	107.67	104.39	105.17	111.32	105.94	105.93	106.95	106.28	105.58	104.81	107.65	106.28	106.12	108.01
97.505	97.771	94.007	99.331	95.606	98.283	97.103	96.203	97.089	97.578	99.073	99.775	99.429	97.74	99.233	99.96	100.2	96.969	99.453	97.033	96.322	94.341	98.029	98.092	96.263	98.065	101.35	97.618	100.17	99.063	99.336	95.082	100.4	97.952	98.523	98.151	96.495	98.276	98.942	97.395	96.073	97.974	96.239	96.889	98.345	95.678	98.585	99.51	97.643	96.606
101.75	107.77	104.62	107.35	103.53	106	105.4	107.73	103.98	105.38	105.77	109.95	106.47	104.27	105.84	105.95	106.64	104.87	106.6	105.65	106.19	104.59	106.79	108.16	106.1	104.87	105.94	103.03	107.54	105.51	105.81	108.65	108.06	106.04	105.96	104.28	102.6	106.66	104.47	104.55	105.35	103.01	107.2	107.64	106.83	104.3	107.38	105.16	104.96	106.13
109.55	109.14	110.79	111.27	105.4	108.06	108.79	109.12	108.24	109.67	107.88	109.66	108.04	109.06	110.48	108.97	110.99	108.16	108.13	112.66	106.02	110.19	105.39	107.48	109.1	106.91	109.69	108.71	108.52	106.87	107.86	109.24	109.81	110.12	108.01	108.62	108.13	107.3	107.53	112.28	108.8	109.95	107.51	109.89	109.09	106.21	107.59	108.18	111.61	108.59
105.89	108.66	104.78	108.43	109.28	107.35	107.65	107.44	110.09	109.42	107.64	108.52	110.19	107.52	105.31	107.52	106.21	108.07	107.18	108.72	109.45	108.49	108.43	109.03	108.13	108.48	109.32	107.36	108.5	110.29	105.57	107.87	107.38	109.75	110.02	108.28	108.55	108.74	109.45	108.82	106.24	109.24	106.64	107.03	105.96	105.3	107.16	107.17	111.36	110.68
106.44	108.72	104.31	105.63	109.79	103.72	105.75	104.12	107.8	106.12	107.49	104.48	103.92	106.45	106.41	103.48	107.65	107.99	108.18	106.58	107.99	104.17	107.95	105.57	104.1	102.59	103.53	104.53	106.7	108.77	110.1	107.3	109.82	105.14	104.77	103.43	106.6	106.22	105.45	107.25	106.26	106.1	103.04	104.83	105.1	103.83	105.69	106.97	105.77	105.77
102.56	104.64	103.67	106.66	108.7	106.84	106.03	105.82	107.82	105.86	103.85	104.03	107	104.63	102.59	107.91	104.05	106.25	107.72	105.42	105.38	108.06	107.83	107.2	104.14	105.42	104.8	102	105.48	106.08	105.55	104.99	106.13	104.68	104.79	104.86	105.93	105.74	107.86	108	104.27	105.99	105.06	107.98	105.32	104.95	105.97	105.65	104.88	107.07
106.67	105.29	103.94	105.72	106.9	106.41	107.01	106.7	104.27	108.32	105.48	105.74	104.42	104.37	108.22	104.43	105.55	109.78	106.15	106.67	106.28	106.07	110.12	103.5	104.72	108.4	106.14	106.74	103.84	106.02	105.98	105.03	108.92	110.82	105.21	103.88	106.92	105.41	107.7	107.74	107.74	110.02	103.76	105.09	105.27	106.86	107.19	104.82	106.47	105.52
112.77	109.62	108.89	107.31	108.62	109.35	110.53	109.52	107.72	109.9	108.89	108.81	108.26	106.47	106.17	105.7	109.58	110.41	107.34	110.24	107.41	105.94	107.83	109.58	107.83	105.51	110.33	106.93	110.89	104.44	108.64	109.97	109.18	106.14	110.83	107.49	109.24	110.23	107.64	107.07	107.44	108.23	107.27	105.27	105.98	108.8	108.22	106.95	110.31	109.38
94.851	98.164	100.43	100.22	98.916	98.58	95.78	94.318	98.355	96.775	96.549	98.183	98.775	98.315	93.391	98.567	99.168	99.775	98.449	99.278	98.235	99.777	98.394	101.11	98.373	96.977	100.24	93.746	100.19	99.247	100.99	94.399	97.649	95.76	96.533	94.956	97.317	99.246	98.497	96.091	100.5	97.232	97.255	99.893	97.131	97.417	99.884	97.916	99.37	98.064
98.775	102.44	101.73	99.403	100.78	100.64	99.808	98.971	98.342	102.44	99.319	100.44	101.86	100.67	98.542	101.66	99.727	99.614	102.76	98.715	99.683	97.828	99.769	98.178	102.17	97.94	102.11	101.89	97.221	100.37	102.47	100.12	98.425	101.67	98.107	98.223	104.22	98.802	101.2	102.58	100.75	100.01	101.53	100.88	105.76	99.716	100.66	97.24	98.934	94.721
105.13	108.61	109.28	107.44	105.64	105.22	108.68	107.18	106.18	109.28	105.84	103.18	106.15	105.8	108.17	106.71	105.38	108.1	108.15	106.57	107.62	106.29	106.7	105.69	107.06	107.07	107.62	105.58	106	107.38	105.18	106.2	108.08	105.42	105.05	105.84	103.46	104.96	106.33	105.87	107.82	104.68	106.77	106.92	108.23	106.19	106.39	106.83	106.76	103.08
101.24	101.73	103.12	103.58	104.29	102.14	102.7	100.7	105.39	101.73	101.62	105.19	104.1	103.89	102.42	101.51	101.64	104.66	103.64	101.47	103.86	101.24	102.51	102.87	104.67	100.17	103.69	102.6	104.54	102.19	102.03	103.09	104.66	103.58	103.02	101.81	102.13	101.48	102.28	100.86	103.59	103.12	101.42	100.42	102.94	100.61	100.67	102.76	105.62	102.48
107.01	109.75	108.99	110.89	106.43	109.54	106.63	108.98	110.14	108.73	108.68	105.92	110.9	106.91	111.16	108.04	108.07	109.77	108.81	110.08	108.04	109.54	108.2	109.26	110.95	112.12	106.7	106.86	106.5	108.53	106.51	109.85	105.74	109.34	108.53	108.13	104.46	108.84	109.85	107.8	107.89	108.8	106.02	110.44	110.14	108.61	110.77	110.21	108.08	108.75
107.63	105.29	103.6	106.45	108.1	107.14	107.36	104.73	104.4	106.22	106.67	104.94	107.49	105.99	106.02	107.87	106.12	106.37	105.73	105.35	105.31	103.24	108.2	106.6	106	103.4	105.82	108.61	106.1	103.6	104.93	105.19	106.13	108.86	107.98	103.62	106.83	104.63	105.4	108.59	106.04	106.74	107.86	105.28	103.89	105.92	105.9	108	106.78	106.28
113.92	107.74	111.96	107.02	111.71	110.6	111.27	112.6	112.08	112.02	111.29	109.95	107.43	111.84	112.05	111.91	109.54	108.7	108.67	107.41	109.8	109.23	110.65	109.1	112.22	109.52	112.16	111.07	109.73	111.28	109.4	110.76	113.66	112.67	110.1	109.25	111.22	113.05	110.79	111.95	111.08	112.78	108.76	109.57	109.35	110.36	110.45	107.85	109.1	109.35
105.12	105	106.71	105.3	103.04	105.62	107.09	106.93	106.81	104.42	105.82	103.63	105.41	102.66	102.86	106.21	104.1	103.62	106.33	108.75	108.99	107.08	105.3	106.68	104.68	104.05	105.93	108.8	107.91	105.5	107.21	106.98	104.01	106.77	105.77	106.97	107.57	105.28	104.67	107.3	105.31	104.65	104.36	103.74	106.18	107.94	106.1	107	105.58	107.38
109.43	109.35	107.74	107.05	108.73	110.94	109.16	109.33	107.45	108.96	106.84	108.95	109.32	107.43	106.75	108.58	107.56	107.13	109.33	106.79	107.59	106.86	107.64	105.22	107.44	107.73	107.24	108.12	109.54	108.81	104.79	107.62	107.99	109.36	109.23	104.38	106.21	106.16	105.65	109.22	108.47	109.96	106.94	107.45	104.28	109.3	107.87	109.76	107.54	107.87
108.94	109.96	108.06	109.27	107.88	110.35	108.31	106.63	107.66	108.65	108.31	109.1	110.77	106.7	108.49	106.29	106.85	107.56	111.12	109.02	106.91	106.07	108.73	105.8	105.79	108.47	108.25	108.97	106.66	108.29	107.33	110.65	109.52	111.48	111.29	109.12	108.54	109.82	107.96	110.44	108.36	110.01	108.99	109.16	110.87	108.19	108.5	109.22	106	107.3
102.84	102.34	102.14	98.104	99.746	99.107	99.333	98.856	100.66	101.23	98.329	101.62	102.67	99.315	102.47	100.44	99.534	102.31	100.38	101.91	102.48	100.1	102.53	100.88	102.41	99.737	99.75	102	99.256	100.26	99.939	103.14	102.71	101.2	101.8	101.61	98.636	100.03	101.7	99.124	102.56	100.48	101.74	100.97	102.12	101.82	99.163	103.1	101.07	102.7
101.99	101.06	96.258	101.96	99.477	103.93	99.655	99.346	101.14	100.57	98.046	101.43	102.72	99.76	102.74	98.207	98.338	101.28	105.48	97.2	99.72	102.87	102.95	100.92	99.293	102.89	102.96	104.5	100.58	99.362	100.02	100.28	99.9	100.34	98.659	99.344	99.964	104.27	97.568	103.14	99.978	97.113	102.27	101.2	101.13	98.286	104.4	102.09	98.453	101.58
104.63	107.28	107.33	105.29	107.58	105.3	106.88	106.21	108.08	109.86	107.07	105.54	105.83	107.03	107.55	106.46	105.73	108.96	105.05	105.28	109.18	106.26	106.82	106.67	107.1	103.76	105.35	108	106.28	104.57	108.35	106.62	106.03	106.59	106.99	104.48	105.47	107.29	103.72	106.71	105.24	104.32	105.1	108.15	107.12	106.06	107.9	106.36	105.11	106.01
109.28	106.93	106.51	110.59	108.95	106.31	108.27	104.26	108.5	107.24	108.58	105.37	106.19	107.72	108.19	107.66	105.87	107.33	108.25	108.31	107.18	108.44	108.46	107.24	110.63	109.72	109.06	103.27	107.99	104.89	108.26	106.97	105.76	110.43	108.24	108.75	107.9	107.57	109.64	105.91	105.83	111.24	107.44	106.07	108.98	107.96	104.79	108.04	109.39	104.78
97.649	101.27	102.86	99.086	100.22	100.58	101.03	101.14	101.15	101.31	99.999	102.04	102.74	102.84	102.87	97.91	97.488	103.73	99.468	101.71	101.51	102.23	99.907	97.617	99.423	98.782	99.55	98.439	101.39	97.624	100.51	101.94	97.725	100.39	99.886	98.974	100.43	100.07	99.918	99.465	98.383	98.795	99.743	97.869	102.43	101.6	103.93	99.942	99.753	99.468
107.93	107.42	110.45	103.97	105.58	106.87	106.45	108.61	101.57	105.22	105.24	104.07	107	105.74	107.39	105.34	107.65	104.94	107.7	103.22	107.72	109.12	103.09	103.74	103.34	103.73	105.27	104.39	107.36	103.78	107.03	108.69	107.41	105.03	107.93	107.23	106.51	104.49	104.82	111.44	105.19	106.29	105.11	103.57	108.13	103.1	104.81	103.88	106.37	106.24
107.07	107.26	110.07	105.42	100.6	106.64	106.47	105.43	106.91	106.31	109.01	109.19	107.5	105.55	104.55	108.67	106.17	104.38	107.14	108.05	109.76	107.72	105.04	108.23	105.84	107.17	106.96	106.73	105.95	103.88	106.49	104.68	104.85	108.1	108.02	108.59	106.09	108.46	108.5	106.99	105.87	104.55	105.24	108.43	107.02	106.27	105.32	108.06	106.92	108.79
110.59	110.2	110.72	108.51	111.02	111.87	112.88	109.24	109.49	111.39	108.76	111.64	111.36	112.38	107.35	109.38	110.39	108.46	109.4	110.62	112.27	111.46	109.2	114.15	110.32	106.91	109.63	110.25	110.08	108.77	110.53	110.72	111.01	111.29	113.4	109.11	109.1	111.76	109.61	108.87	112.87	110.89	109.95	109.6	111.93	110.16	112.12	110.8	109.77	112.59
113.33	111.4	109.83	110.77	109.09	111.96	111.51	113.03	109.8	111.4	109.73	110.87	109.12	110.5	108.89	111.31	109.13	109.72	108.68	113.8	109.19	108.25	114.08	108.62	111.17	113.39	111.99	111.7	109.45	114.38	109.96	111.35	111.95	108.2	112.28	109.7	108.01	110.06	110.9	109.26	109.28	111.24	109.27	105.92	110.92	108.88	109.28	110.33	112.62	112.54
98.36	96.159	98.228	96.379	101.18	99.362	95.865	98.047	99.307	100.73	96.762	97.855	95.903	100.63	97.905	96.87	96.073	98.324	98.378	99.351	101.33	98.705	96.455	98.556	98.208	96.772	97.502	97.304	99.182	94.22	95.892	101.23	100.84	96.089	95.245	98.068	97.579	97.311	98.186	95.092	99.37	98.185	99.272	96.573	96.9	94.68	99.444	98.977	97.585	99.622
104.87	103.28	107.02	106.46	106.37	107.11	106.27	105.49	108	106.89	105.01	104.61	102.98	103.41	105.98	107.43	104.68	106.06	105.92	104.9	103.6	108.18	105.34	106.13	106.27	103.29	104.96	108.19	105.84	103.74	106.82	103.61	104.15	106.85	107.24	103.84	107.3	105.49	104.66	107.21	107.83	105.57	104.85	107.42	106.41	101.31	106.56	104.33	105.55	107.74
95.305	96.324	96.943	97.539	98.55	95.936	97.787	97.042	99.109	97.692	100.02	96.592	95.563	98.289	99.034	98.348	98.674	100.38	97.757	97.698	97.47	96.471	99.05	98.112	96.56	97.621	97.414	98.149	98.1	98.043	99.614	96.119	99.001	95.771	97.297	95.313	98.146	99.523	98.145	93.944	98.114	97.626	97.831	97.864	98.369	98.067	99.348	97.239	95.302	95.744
108.14	108.39	108.06	111.67	107.9	108.28	111.09	108.54	113.48	109.01	107.75	109.07	110	108.95	109.43	108.62	110.49	107.06	106.5	108.12	108.79	109.46	109.95	107.88	110.55	108.1	109.66	106.88	110.47	106.61	106.95	107.31	105.33	111.06	108.44	109.53	106.83	111.45	106.92	108.24	107.1	111.4	109.21	110.65	112.92	110.41	106.48	111.14	105.48	110.01
100.21	101.01	97.377	101.53	98.397	98.228	102.79	98.965	99.801	101.48	101.68	101.04	99.154	100.83	101.26	100.32	101.73	99.881	97.576	100.34	99.326	102.41	99.986	102.62	102.29	101.18	100.15	101.26	99.732	101.55	99.808	99.49	99.568	100.09	100.65	100.91	97.694	98.752	102.13	102.4	101.33	99.206	102.86	99.926	104.58	102.35	102.73	99.438	101.25	101.95
99.749	99.536	100.27	98.703	100.56	99.426	99.758	97.17	100.08	97.754	96.072	99.558	98.698	100.46	103.6	100.29	104.34	99.325	102.56	98.605	101.06	98.942	100.73	98.514	101.08	102.35	100.48	102.42	102.11	100.69	98.691	102.13	99.291	98.243	99.742	99.04	100.41	99.614	99.415	100.96	100.55	103.83	105.3	103.12	100.62	102.56	103.24	100.52	98.737	100.31
101.68	107.5	105.23	101.13	108.88	105.23	103.33	105.65	104.03	104.8	103.42	104.1	105.26	106.23	107.88	106.44	102.7	105.95	106.94	105.42	103.68	105.06	105.31	103.96	106.7	105.75	102.87	104.96	104.5	105.33	101.96	105.8	107.06	108.04	109.24	106.21	105.1	106.54	106.06	104.15	106.8	103.82	104.65	103.6	106.81	109.65	105.44	104.92	104.39	105.4
107.59	104.56	108.14	107.36	107.4	109.82	109.67	106.19	106.59	107.05	105.65	104.79	107.97	106.18	108.51	108.4	107.72	108.7	108.05	106.12	105.72	109.18	107.94	106.53	108.69	108.72	105.8	109.92	110.12	107.65	113.1	108.41	107.27	108.8	107.61	106.87	107.31	107.25	107.2	109.04	104.42	108.49	105.07	109.13	107.79	107.53	106.85	109.5	108.96	108.25
107.54	105.84	107.84	109.99	108.81	106.29	107.59	102.95	109	108.82	105.72	111.97	110.24	109.33	106.12	105.09	110.29	109.87	109.96	108.66	107.52	108.07	107.27	110.75	110.47	108.98	106.61	109.6	111.22	108.59	109.56	108.87	110.29	109.53	108.8	109.39	111.44	112.59	106.52	107.92	106.64	107.73	109	108.58	108.21	109.4	111.27	109.26	107.46	107.77
105.22	106.89	102.32	105.72	106.88	104.62	105.73	106.62	105.96	104.27	105.15	105.96	109.67	107.07	105.83	104.51	105.76	105.91	104.14	104.65	104.01	106.79	105.64	106.32	106.75	104.87	101.76	105.71	105.54	101.61	106.5	107.92	104.88	99.347	107.88	105.36	105.12	105.33	105.65	106.89	105.02	108.24	107.74	106.4	103.6	107.21	103.5	105.25	108.94	104.77
110.22	108.49	103.95	106.26	103.8	105.99	107.4	106.78	106.3	107.47	106.37	107.28	103.54	103.04	104.74	107.86	105.48	107.41	107.55	108.85	107.04	106.7	105.2	108.91	109.03	106.66	106.86	106.98	103.7	107.21	107.01	106.98	108.82	107.84	106.28	106.45	103.97	105.81	108.35	108.31	106.47	109.89	105.62	107.72	108.05	106.46	106.79	104.07	104.83	105.33
96.009	95.4	97.787	99.268	97.249	95.837	97.447	99.916	97.304	98.009	97.894	97.49	99.316	99.422	100.76	102.43	96.498	97.95	94.768	97.865	96.822	98.009	98.189	99.558	97.377	97.558	101.69	98.212	97.755	96.427	98.032	99.087	99.187	98.737	97.997	95.415	100.79	95.785	98.942	98.647	97.786	97.77	96.033	97.491	98.332	98.175	96.251	100.64	100.3	99.097
109.94	109.51	108.9	111.38	109.29	109.45	109.25	110.09	110.63	107.56	110.92	111.14	112.37	108.31	109.42	113.95	108.45	107.77	110.24	110.4	110.18	109.49	110.89	112.82	106.47	109.95	111.71	111.33	113.56	109.59	110.93	109.62	108.83	108.31	112.74	109.04	109.95	112.72	111.76	112.11	108.86	109.55	112.85	112.55	111.29	108.47	109.18	108.2	106.65	111.07
111.21	108.76	106.95	110.11	105.93	109.2	107.31	108.37	108.39	108.11	108.57	110.09	110.25	110.05	109.6	106.94	108.89	108.93	105.53	108.59	106.81	105.66	108.8	105.48	109.57	107.67	107.96	107.86	108.79	106.13	109.58	107.57	107.96	108.79	109.25	107.12	109.81	109.1	108.76	107.62	107.14	108.45	104.32	105.92	107.56	105.46	110.95	108.89	107.38	106.89
106.02	104.91	110.17	107.35	105.07	103.17	107.1	105.71	107.26	106.89	104.65	105.93	107.72	102.22	106.67	111.44	107.31	108.97	103.54	107.63	108.44	109.92	106.37	105.28	107.42	103.92	102.49	105.36	107.01	106.64	105.51	106.46	106.18	108.38	106.18	109.46	108.56	102.95	104.63	109.3	105.82	110.06	107.62	104.48	103.91	104.62	107.76	105.78	106.96	106.25
105.93	106.73	109.11	107.43	106.43	105.68	106.24	106.51	105.06	105.67	108.04	106.31	107.31	104.93	107.46	106.41	106.13	107.24	105.92	102.99	103.34	103.39	108.01	104.39	109.71	105.97	107.28	107.42	103.59	104.51	103.45	106.99	105.53	106.55	107.37	103.7	104.77	104.96	106.23	105.01	102.61	106.22	105.96	109.09	102.12	105	106.34	104.98	103.35	107.95
101.43	101.38	100.25	98.762	101.72	100.63	97.112	100.85	99.192	97.836	100.81	99.229	100.33	99.355	97.793	95.248	96.201	100.13	98.513	100.33	97.278	99.193	97.911	99.457	99.75	96.984	99.828	100.99	99.261	101.75	96.344	96.385	101.42	99.555	98.107	100.78	97.863	97.607	99.401	95.143	99.095	96.792	101.29	99.638	98.89	100.08	97.82	99.731	100.76	97.187
106.91	102.65	104.16	101.91	105.75	104.88	106.26	104.57	105.04	107.23	105.71	106.4	102.36	104.25	106.81	106.31	105.03	104.22	105.52	105.12	105.62	105.77	105.35	107.19	108.79	105.83	106.32	104.03	106.63	106.07	107.36	104.99	105.98	105.33	105	107.8	103.44	104.64	104.6	106.75	105.46	106.12	106.21	108.17	104.22	104.47	104.78	105.34	105.76	101.26
106.68	106.78	107.67	106.58	107.43	108.01	107.31	104.45	102.83	108.59	109.33	105.33	106.95	104.94	103.75	108.98	107.68	106.09	105.83	103.76	105.8	104.85	108.76	104.14	105.56	105.85	103.39	107.14	105.38	103.87	106.03	107.98	110.14	106.03	107.66	105.26	105.52	105.94	107.63	107.17	106.35	105.29	106.64	105.83	104.01	106.87	105.12	107.79	106.62	104.48
107.42	107.2	108.61	105.39	109.36	108.69	105.66	105.55	108.24	107.11	107.52	106.52	107.24	104.65	104.64	107.8	108.8	106.77	106.48	105.32	109.77	109.65	107.01	109.39	106.84	109.25	106.8	109.99	105.4	111.49	109.99	106.23	109.46	108.81	108.36	107.45	105.81	108.78	106.5	110.66	107.6	108.34	107.51	107.18	110.12	108.3	106.75	105.6	106.6	107.49
100.62	97.271	102.7	103.49	98.966	100.57	101.16	103.19	100.49	100.98	99.413	102.15	101.36	101.09	100.64	101.77	102.77	98.866	102.92	103.84	98.319	100.55	98.325	99.934	100.7	100.44	102.21	102.91	98.8	100.92	100.3	101.36	99.893	97.539	101.79	104.02	101.87	101.16	101.38	101.02	101.5	102.13	99.601	99.747	100.11	104.52	102.73	99.643	99.758	99.993
108.95	107.26	105.5	104.55	105.12	106.78	100.7	104.8	105.35	106.15	107.02	107.49	107.23	104.34	106.84	104.77	109.24	106.87	109.71	105.31	101.43	105.48	106.12	106.01	104.14	106.98	103.57	105.05	103.62	106.54	106.74	104.33	107.91	109.57	107.03	104.69	105.95	108.8	106.15	105.97	104.95	106.44	107.03	105.3	107.09	104.97	105.9	105.4	103.99	105.82
108.72	106.55	106.17	108.73	109.73	112.41	107.16	106.62	109.98	104.65	107.38	108.36	104.39	108.96	108.03	109.86	107.09	109.92	107.7	111.34	109.03	106.72	107.83	110.14	108.55	108.4	108.81	111.73	108.64	108.71	108.4	111.4	109.93	107.22	107.96	108.7	109.44	109.37	110.36	110.55	110.7	106.2	108.53	109.08	109.5	106.72	105.94	109.26	109.56	109.32
104.29	101.29	105.56	108.56	103.61	105.68	102.7	106.32	104.54	106.27	102.63	105.09	107.29	106.65	104.48	104.27	104.18	104.85	105.57	106.66	108.44	110.01	104.38	105.28	106.5	103.66	106.09	104.33	107.56	105.71	106.23	107.81	105.73	103.14	102.88	105.11	104.44	105.53	104.93	104.36	106.09	105.89	105.73	104.75	106.39	107.68	106.1	104.24	104.75	100.85
105.77	110	110.17	105.87	105.53	104.06	105.98	107.27	109.41	108.49	108.04	109.38	108.32	110.34	108.17	105.99	108.48	106.79	110.59	108.14	105.74	105.6	105.28	107.08	109.34	110.12	109.26	109.02	108.21	106.79	108.89	108.87	110.09	109.79	105.73	106.71	109.63	108.8	109.07	106.4	107.48	107.62	106.14	106.34	108.59	106.82	109.04	110.26	109.47	110.87
97.435	97.162	97.631	100.64	99.435	96.922	99.486	100.85	97.946	95.237	97.722	99.165	97.213	98.815	100.39	100.6	99.248	97.841	97.387	97.018	98.434	100.12	97.429	99.056	98.052	98.333	98.601	96.662	98.244	99.381	98.81	99.16	99.288	99.137	98.708	98.152	98.707	99.444	99.437	96.939	98.801	97.281	98.39	97.439	98.487	99.838	96.275	97.377	98.797	96.262
106.13	106.87	108.79	106.91	106.44	104.2	105.64	106.61	109.17	105.72	108.64	104.18	109.63	106.05	104.42	105.04	105.24	107.33	107.18	104.16	103.31	104.81	106.25	105.37	104.21	105.33	104.7	105.67	105.7	105.31	107.4	107.49	103.07	108.11	107.54	104.64	105.57	105.51	107.82	108.33	105.54	103.4	105.69	105.15	107.21	108.98	108.54	106.42	107.5	108.16
105	105.8	106.91	106.81	102.42	110.1	106.74	106.91	106.15	110	106.29	105.19	106.22	106.54	104.07	105.75	106.87	102.35	108.25	107.11	110.32	106.8	107.36	103.82	105.1	109.78	106.66	107.55	107.17	105.08	106.92	106.24	105.35	108.07	108.83	105.4	102.68	104.89	108.43	105.9	105.36	105.88	106.07	105.43	106.06	104.32	106.27	104.84	103.51	106.22
105.14	105.78	105.44	101.81	108.39	105.75	103.5	106.05	108.25	105.74	104.51	109.3	107.39	105.2	102.77	105.68	106.25	105.99	102.59	108.08	105.98	106.75	105.81	104.44	105.62	107.58	106.07	106.49	107.43	106.22	104.25	106.05	105.94	108.39	107.33	105.31	104.24	106.47	106.82	107.43	106	107.99	103.23	106.29	106.44	107.89	102.94	107.51	107.63	104.53
107.97	107.55	109.05	106.35	104.73	108.28	108.79	105.94	109.63	107.15	108.29	110.2	109.1	109.91	110.6	107.63	105.19	107.56	106.32	109.05	109.43	104.6	107.46	107.15	108.62	107.27	108.73	104.9	107.91	108.44	107.15	107.83	108.65	109.82	107.87	105.11	106.71	104.73	109.76	107.69	108.72	109.76	106.94	105.21	109.85	107.72	104.52	105.92	110.49	106.38
105.61	107.41	108.08	108.11	112.74	111.57	105.99	108.67	106.85	107.05	107.04	109.93	110.78	106.82	108.58	107.96	111.65	107.25	105.15	108.97	106.22	105.54	107.7	109.01	104.89	114.06	107.62	106.62	107.63	107.94	111.58	108.49	107.75	107.36	107.54	109.4	106.4	108.68	108.24	109.41	108.87	110.44	108.69	105.47	108.5	107.9	108.64	106.35	108.22	106.75
109.7	108.49	106.67	105.99	108.18	105.46	107.19	108.37	108.58	106.16	105.98	109.88	109.02	107.54	106.86	109.09	106.34	110.9	109.17	108.75	106.23	111.18	107.89	110.35	109.78	109.89	108.11	109.49	110.97	109.39	108.56	107.15	106.34	107.9	109.76	110.76	104.39	110.39	108.86	108.99	108.23	107.06	109.33	109.87	108.91	109.05	105.28	108.92	108.87	109
107.44	110.32	109.81	113.67	109.18	108.62	109.49	107.42	108.63	110.9	110.95	108.54	110.48	108.25	106.2	106.91	108.19	110.65	110.51	109.19	110.04	105.74	106.54	112	108	109.04	107.62	109.39	108.89	107.89	108.18	106.58	109.89	110.21	110.62	106.61	105.02	110.11	108.06	105.88	107.67	108.1	108.61	112.76	109.64	107.89	110.31	108.07	107.51	107.81
107.76	108.4	108.4	106.7	107.84	107.55	107.89	106.65	106.21	106.58	109.7	106.96	106.28	109.41	108.54	107.04	107.47	109.67	109.89	108.05	108.21	108	105.55	108.55	110.05	107.03	109.55	106.86	105.72	106.14	106.91	109.09	105.08	106.98	109.7	106.86	108.52	105.12	110.56	109.1	109.73	105.36	106.25	106.96	109.25	106.67	109.04	107.57	109.81	108.58
99.425	98.846	101.12	99.852	96.835	98.699	97.613	99.949	100.44	101.46	100.05	100.81	101.04	100.31	102.45	99.799	102.78	99.384	98.743	100.68	98.737	98.432	100.03	103.5	99.653	98.382	99.639	99.182	100.52	101.61	101.25	100.91	99.598	100.78	101.12	103.8	104.94	97.367	101.19	99.651	101.55	100.69	97.984	99.821	99.059	98.508	98.167	99.453	102.22	101.07
106.75	107.56	105.16	106.18	106.95	112.17	105.64	106.78	107.82	108.54	107.65	108.86	106.81	107.11	110.05	107.06	108.74	106.98	105.14	103.47	106.28	109.71	106.42	108.89	108.37	106.67	108.63	105.19	108.16	108.54	107.6	107.02	106.68	107.18	109.63	104.93	106.38	106.45	108.93	108.97	108.08	108.75	107.2	108.5	109.8	108.79	108.54	108.09	106.09	110.98
107.39	104.31	104.21	104.71	105.2	104.76	105.03	105.63	103.29	103.59	107.34	106.08	106.72	108.77	104.81	104.35	104.07	107.1	108.73	102.56	104.36	106.63	103.05	106.1	103.72	106.27	106.25	107.49	104.39	102.42	104.18	104.85	107.83	107.09	105.76	105.38	105.44	107.5	104.93	106.94	108.67	108.09	105.94	106.22	105.47	105.47	109.97	106.52	105.02	106.51
106.27	104.74	106.43	108.39	104.57	105.1	108.19	107.05	102.99	105.61	104.42	107.15	107.76	106.95	105.23	104.02	107.88	107.53	105.2	105.76	106.12	105.02	110.11	104.96	106.24	103.43	104.99	105.88	105.68	101.07	104.27	107.95	105.6	106.77	105.96	106.48	106.33	106.92	104.25	105.63	104.63	106.08	108.88	104.04	105.03	103.99	105.63	108.12	106.77	104.45
108.44	106.11	108.44	106.89	109.26	110.93	109.51	106.58	111.13	108.44	109.22	109.58	106.02	106.88	111.51	109.81	112.91	108.95	109.16	106.5	108.41	107.83	109.73	108.75	110.44	108.79	110.66	108.39	108.09	108.88	111.78	108.15	107.62	107.8	103.64	109.59	110.01	108.39	106.83	106.73	105.59	106.08	110.33	106.23	106.51	108.57	110.56	107.43	107.07	107.11
110.05	107.74	110.37	111.96	108.08	111.12	108.31	107.17	107.55	108.58	106.25	108.26	107.44	106.06	110.99	107.63	109.82	108.94	109.41	108.23	107.81	109.73	109.24	106.82	106.91	107.76	106.67	112.54	108.72	108	108.14	106.97	106.16	106.54	108.24	104.14	110.81	110.86	107.61	108.05	108.19	110.33	108.08	106.9	104.81	107.91	110.41	108.16	106.91	106.49
96.629	97.153	101.29	98.978	97.05	99.636	98.252	98.631	99.678	98.396	98.87	96.984	99.591	98.632	96.682	102.31	99.232	97.35	100.17	99.568	97.323	100.06	98.104	96.402	98.56	98.914	100.22	97.853	97.676	97.189	96.577	99.475	102.21	96.653	97.961	99.772	96.647	100.94	102.95	101.71	98.53	99.198	98.599	99.045	96.612	99.586	101.03	96.994	98.632	96.317
109.68	108.43	109.25	111.34	110.48	107.58	105.88	107.11	107.17	109.86	112.05	108.84	107.15	106.19	108.67	106.71	104.05	110.28	110.17	107.85	108.65	107.09	110.68	108.03	108.31	106.11	106.6	106.22	108.68	106.6	108.23	108.73	109.45	108.69	110.56	112.22	109.89	108.95	106.52	108.54	110.2	108.69	107.57	109.12	107.37	108.37	109.43	107.54	108.98	108.02
101.1	100.57	98.807	99.694	99.933	98.267	101.67	100.18	101.95	98.456	99.986	99.084	100.26	101.22	104.17	97.92	100.83	100.09	100.03	102.98	100.88	102.68	100.71	102.44	98.427	98.212	99.648	100.53	98.758	101.03	98.727	101.48	101.3	102.36	99.83	103	97.344	103.17	99.062	102.44	100.15	101.39	101.29	101.23	100.74	101.95	102.41	100.32	98.02	99.197
108.08	108.01	111.31	108.5	113.07	108.94	109.29	108.46	113.29	110.82	111.42	110.37	109.6	110.67	108.54	110.8	110.28	108.29	111.21	108.65	111.63	108.62	110.5	107.79	110.74	111.53	109.65	111.45	109.38	113.41	107.03	112.09	111.44	111.49	109.82	110.01	109.26	109.14	110.65	112.15	112.03	111.56	112.3	109.3	109.65	109.53	109.64	110.43	109.76	109.78
108.66	110.52	112.19	111.87	109.74	112.46	108.15	109.9	109.81	113.49	109.18	108.04	110.43	107.92	112.39	110.29	108.48	109.48	110.87	109.67	110.84	113.49	109.93	110.28	110.15	112.48	111.24	109.48	106.9	109.88	111.4	110.17	112.03	112.35	109.04	109.12	110.74	111	111.19	111.48	106.78	108.8	107.9	107.87	107.86	111.19	112.54	111.34	108.82	111.31
98.02	101.41	101.51	102.11	101.87	102.94	99.13	99.764	101.89	100.09	102.12	101.16	100.7	99.018	101.81	101.05	101.42	99.403	98.092	102.23	100.5	99.403	97.318	103.1	102.89	101.77	100.52	98.735	98.23	98.799	103.58	97.011	102.07	102.89	101.79	99.744	99.016	101.82	98.68	99.132	97.077	98.372	99.139	98.746	100.71	101.47	101.94	100.58	100.89	98.706
100.87	96.634	96.855	100.34	100.04	96.832	97.293	100.32	97.108	96.241	97.815	98.877	97.183	101.11	95.698	99.632	99.65	99.079	97.021	96.386	99.266	99.172	95.905	97.412	99.857	98.614	95.031	99.81	98.951	95.072	98.564	98.644	96.859	99.318	97.289	99.054	95.437	94.117	99.751	99.135	98.21	95.118	99.097	99.918	98.968	98.824	99.466	95.841	98.643	97.844
106.37	103.85	108.52	106.58	105.48	106.55	105.65	104.34	107.99	106.97	107.06	107.35	106.58	107.66	105.33	108.83	107.51	104.8	105.29	104.92	109.19	106.34	107.49	107.47	107.07	102.81	106.65	107.69	104.65	105.49	105.88	107.26	103.03	105.3	106.69	106.47	107.35	106.54	106.6	101.9	107.94	106.89	105.18	104.46	109.46	107.74	106.5	104.88	104.91	106.97
110.54	110.75	107.65	109.58	110.28	109.21	106.88	106.26	107.37	106.58	107.65	109.77	106.66	109.29	108.87	110.63	105.41	106.4	107.97	107.25	107.41	106.62	110.39	107.95	107.18	106.15	108.45	110.5	108.23	105.41	107.62	106.55	108.52	106.29	108.44	107.17	110.14	108.67	107.87	110.21	106.15	107.31	110.1	108.83	108.66	108.69	108.87	108.07	106.22	107.28
105.76	108.05	107.17	105.58	106.6	107.3	105.39	108.34	106.4	105.53	105.38	105.06	104.69	105.45	105.8	106.34	105.18	105.79	106.62	104.09	107.21	106.66	106.83	103.71	104.19	104.23	104.03	104.58	105.68	107.23	104.42	107.79	105.17	103.61	101.48	108.87	106.8	106.22	107.7	103.94	106.88	103.91	104.9	104.87	104.46	107.17	105.08	107.96	103.43	105.17
107.98	107.25	106.91	107.08	110.24	112.34	108.49	106.76	111.34	108.65	107.64	107.45	107.11	110.22	106.1	108.1	108.55	106.82	109.14	109.79	109.92	108.59	108.94	109.21	104.59	109.87	111.46	104.74	109	106.31	107.12	107.52	108.56	109.08	108.71	108.76	108.11	108.61	103.89	106.72	110.61	106.33	107.54	108.07	108.21	106.09	109.03	106.58	106.81	107.21
109.31	110.04	107.67	107.93	107.97	109.18	108.37	107.11	108.72	104.79	109.13	108.4	110.25	109.2	110.13	108.96	110.21	109.84	108.87	108.13	108.47	108.81	110.9	107.28	112.03	106.1	106.35	105.68	110.29	110.69	108.6	109.41	108.85	110.17	110.79	108.61	104.76	108.82	109.69	108.73	106.05	105.92	108.23	108.94	111.23	109.85	109.34	108.41	107.94	106.62
101.37	100.67	97.415	97.439	97.017	96.876	98.154	97.686	94.117	95.476	99.905	98.026	98.076	95.686	98.552	97.776	98.532	95.491	98.538	99.012	96.799	97.169	98.329	98.666	100.1	96.149	98.27	95.789	98.171	97.561	97.56	98.144	97.858	98.47	97.996	98.734	98.023	98.318	97.669	99.686	96.773	100.64	97.13	98.623	99.124	98.36	99.618	97.406	99.032	98.449
107.03	106.4	105.51	105.62	104.99	102.83	103.28	101.23	108.97	104.06	104.51	106.55	106.02	107.02	104.9	103.35	103.13	106.99	107.51	106.36	104.34	104.04	104.99	105.56	104.8	105.08	106.38	106.48	107.17	105.91	109.54	104.35	104.56	105.74	107.25	104.34	104.86	107.42	106.72	103.26	106.48	108.05	105.22	103.58	103.91	103.31	103.69	104.25	102.71	104.67
111.81	108.77	109.4	110.76	108.85	110.33	107.47	109.26	109.9	108.72	111.03	110.16	106.99	109.31	109.16	109.34	108.45	106.12	110.09	108.28	106.36	108.86	108.21	108.04	110.13	109.96	109.66	107.43	107.8	105.85	108.49	106.89	108.97	106.28	109.32	109.03	104.18	109.95	107.98	105.56	107.48	111.08	109.66	107	107.63	109.36	105.19	107.08	106.45	105.79
110.46	108.77	109.86	109.01	109.64	111.96	109.07	108.52	109.58	110.01	109.9	107.53	107.52	112.18	107.39	109.79	112.22	110.5	110.84	110.99	110.58	109.88	113.43	111.87	107.05	106.51	111.99	110.22	108.01	109.97	108.29	110.74	112.05	111.34	108.58	109.04	110.07	109.81	109.57	109.22	112.67	108.46	110.94	111.12	110.48	111.67	111.1	112.71	111.71	112.9
107.25	106.85	106.65	102.45	105.01	105.96	105.21	108.74	107.48	105.59	106.72	105.65	105.37	105.66	109.36	105.91	106.37	105.88	106.64	102.84	105.92	108.21	106.03	102.81	105.33	104.8	106.65	105.13	106.16	104.24	103.54	106.56	106.7	108.29	104.25	105.13	108.02	103.19	107.93	105.47	107.24	104.24	106.86	103.49	106	106.44	108.5	102.58	106.51	103.41
100.9	101.48	101.08	97.634	97.464	97.162	98.856	101.04	100.47	101.91	99.689	99.427	98.767	98.078	99.238	102.98	99.939	101.82	99.68	97.305	101.68	101.79	97.552	100.84	98.074	103.46	102.79	100.42	100.37	101.16	100.01	101.06	101.28	101.17	100.67	98.543	101.33	101.88	101.6	101.1	98.126	99.938	99.751	99.899	102.44	98.467	98.579	101.98	100.75	99.495
104.83	105.93	105.99	104.94	106.13	103.28	107.74	105.65	110.55	106.14	105.13	105.96	105.84	107.36	105.06	106.74	107.6	107.58	107.58	103.13	107.73	106.22	103.41	107.86	108.02	105.25	99.598	105.19	108.72	103.19	106.66	107.15	107.91	104.2	106.46	104.73	106.62	102.87	101.82	98.926	106.07	105.25	107.25	108.71	107.75	108.14	103.61	106.88	105.96	106.76
109.74	105.66	108.36	108.16	106.51	110.78	110.92	106.56	108.14	110.82	111.08	110.49	109.74	109.47	109.35	109.84	106.01	109.19	109.53	110.06	109.61	110.07	106.46	108.13	106.37	110.06	107.7	108.75	108.14	108.3	106.89	107.49	106.81	107.79	109.75	105.8	106.67	108.67	109.3	107.19	109.27	106.58	110.52	107.32	106.32	108.41	109.65	110.28	108.54	110.01
104.98	109.07	109.01	110.34	108.04	106.43	106.94	108	107.05	107.66	105.95	105.56	106.33	108.56	106.55	108.14	107.38	108.42	104.9	109.62	106.52	107.06	110.18	109.81	108.02	109.58	107.42	106.17	106.8	110.48	111.23	109.59	106.32	108.34	110.08	106.86	107.83	108.56	103.49	107.38	106.34	108.16	107.38	109.03	107.52	106.94	107.72	108.95	106.3	107.02
105.63	107.63	108.52	108.12	108.68	108.22	109.89	109.71	109.88	107.89	107.94	106.55	107.97	108.54	107.92	111.15	109.4	106.37	112.05	107.54	106.96	107.37	109.34	109.11	107.24	106.83	105.23	106.73	109.41	109.09	109.5	107.68	108.96	110.59	107.97	107.59	108.18	107.85	106.22	107.96	108.79	110.75	109.66	108.32	110.18	107.49	108.24	108.5	108.19	108.84
99.66	94.693	100.36	101.21	98.566	99.253	97.657	98.796	98.135	99.058	98.578	96.554	96.606	95.647	99.074	98.505	100.71	97.082	99.938	101.06	100.8	99.108	99.618	96.285	98.668	93.678	98.094	101.94	96.622	98.393	97.747	98.878	99.9	99.63	98.075	99.186	98.657	98.046	98.566	97.643	99.674	98.33	96.356	98.454	98.25	99.304	94.717	97.458	99.056	99.208
97.161	97.768	98.957	97.315	96.682	98.423	96.82	96.445	100.78	96.413	97.71	98.169	97.399	99.208	99.503	100.39	99.039	101.81	97.043	99.025	96.274	96.623	97.371	96.41	100	99.482	97.222	100.02	97.005	96.99	99.459	97.808	99.747	100.1	98.102	96.308	99.956	98.585	97.301	95.718	96.968	98.665	98.304	101.07	96.722	99.806	99.633	98.49	97.636	98.246
110.11	110.76	110.44	109.61	108.97	110.97	109.43	111.01	110.58	108.37	111.18	107.4	109.26	110.91	109.01	110.66	110.36	110.14	114.21	109.53	110.16	111.6	111.52	109.9	113.21	108.78	109.78	109.42	109.81	109.4	112.13	113.58	111.31	108.98	110.1	109.8	106.74	113.02	111.96	106.48	110.85	110.49	108.64	109.96	109.27	111.69	108.9	109.44	110.76	108.99
100.68	99.151	99.461	99.226	102.22	100.99	97.91	102.55	102.02	101.36	98.638	100.48	100.12	101.68	101	97.988	96.447	104.35	100.24	99.826	100.5	100.13	101.82	99.951	97.248	99.872	99.679	99.411	97.784	96.483	98.878	100.06	100.07	101.74	99.323	102.53	103.18	99.645	102.27	99.711	99.48	100.07	100.7	102.35	100.32	103.18	102.45	100.94	102.91	100.9
105.38	104.97	108.31	103.58	106.97	104.92	103.99	104.96	106.18	104.33	106.42	107.7	104.52	103.22	107.83	106.48	106.21	106.32	108.47	105.57	107.97	107.25	104.78	105.01	104.03	106.66	109.06	107.49	107.37	107.22	106.51	107.68	106.58	106.86	107.2	105.07	107.71	106.09	105.72	108.53	106.17	104.62	107.84	106.05	108.08	106.51	106.33	107.06	106.34	104.72
104.04	107.41	105.18	105.49	107.16	106.99	102.69	104.93	105.88	105.22	103.81	104.11	111.04	103.5	106.8	104.68	105.88	106.5	106.19	104.88	104.78	107.32	107.25	104.76	104.03	104.11	102.93	107.17	103.6	103.8	107.27	106.95	103.43	105.42	105.37	105.24	107.1	104.5	105.3	104.58	106.88	105.95	104.68	108.87	105.7	105.36	103.62	106.35	107.51	106.34
104.03	109.07	105.56	101.3	107.27	103.62	103.65	104.56	106.27	105.07	107.68	104.23	106.38	107.41	104.91	104.53	106.46	105.21	106.37	108.82	106.11	105.68	104.95	103.88	105.78	103.5	107.66	104.46	102.1	105.6	106.39	107.11	104.03	104.1	103.62	103.94	106.59	101.8	105.95	106.07	104.1	108.59	107.41	105.43	104.67	105.82	105.1	104.12	106.69	103.34
106.73	105.13	107.12	105.52	104.82	109.58	104.41	105.18	105.96	107.49	107.59	106.23	105.44	103.74	107.32	104.76	106.14	104.7	107.77	102.86	105.33	109.38	105.98	107.77	107.89	105.78	104.14	104.4	106.09	106.77	102.89	106.26	107.02	107.3	108.29	107.45	106.97	107.52	107.14	108.78	106.53	106.96	106.86	108.34	106.24	104.87	106.67	104.44	108.4	105.21
109.44	109.24	106.85	112.98	108.89	109.16	106.26	105.47	109	110.45	108.74	107.41	110.54	106.47	110.32	108.06	109.19	107.15	107.09	107.86	111.85	106.85	108.82	105.46	109.1	109.53	108.57	108.2	112.8	109	106.76	107.61	109.01	107.54	112.13	108.1	105.33	108.87	105.73	109.3	109.83	108.26	109.8	108.52	108.07	106.69	107.63	107.75	109.04	105.34
97.023	98.934	97.733	97.692	96.065	100.4	97.429	97.519	99.757	98.582	96.284	98.359	98.25	97.753	97.865	98.474	95.835	98.953	96.665	95.969	99.06	98.965	99.295	98.263	96.597	98.52	100.01	97.797	98.638	97.235	98.386	99.028	97.409	99.411	99.147	99.402	100.15	96.309	98.854	99.276	100.93	99.475	96.326	97.487	97.946	94.862	97.838	100.18	99.997	99.984
99.71	100.5	98.008	99.797	98.336	103.37	98.448	97.89	98.253	99.434	101.57	98.948	99.236	100.2	97.43	99.264	99.214	97.204	101.92	99.678	103.56	96.293	98.258	98.686	96.791	97.489	97.584	98.998	100.51	102.78	100.95	100.51	96.545	100.32	104.56	99.245	100.37	101.62	100.32	101.74	100.37	99.508	97.702	98.277	97.785	98.124	97.721	100.05	99.132	100.12
108.74	108	106.81	107.56	106.06	107.95	108.14	106.5	106.49	103.89	109.42	109.29	108.48	105.62	107.11	108.37	110.35	107.98	107.92	106.06	107.8	107.39	106.02	109.25	108.41	109.23	109.44	108.04	109.8	107.8	109.1	109.64	107.63	105.38	109.29	108.91	108.42	105.53	110.08	109.2	107.08	110.66	109.33	109.5	109.07	110.39	106.98	108.21	103.95	109.99
101.82	99.024	103.09	101.57	101.42	100.8	99.503	101.2	100.75	100.74	99.444	99.358	99.516	100.76	101.56	99.52	100.81	99.304	101.64	102.97	99.501	99.911	99.772	103.87	100.98	102.05	99.068	97.968	100.96	97.017	99.046	100.3	102.29	99.559	98.747	99.85	100.05	98.016	101.11	100.51	102.33	101.37	100.36	100.12	101.9	98.485	99.219	102.74	102.39	96.562
100.35	98.537	98.674	100.26	95.202	98.742	99.727	97.32	97.873	100.3	98.337	100.64	101.45	99.105	101.71	100.36	99.406	96.796	99.203	99.569	97.798	98.964	99.304	97.172	99.355	97.044	98.707	97.291	95.16	99.891	97.611	100.78	101.03	97.396	100.06	100.11	100.54	100.23	99.327	99.332	101.97	99.432	99.862	99.956	100.6	98.369	95.786	94.713	99.944	99.435
107.17	104.47	106.03	107.04	107.86	107.13	108.44	108.43	106.75	110.15	105.69	106.29	109.98	109.65	109.43	105.54	109.19	106.93	110.12	107.32	105.32	107	105.37	107.23	107.17	111.09	106.47	106.63	107.5	109.58	104.54	106.87	106.94	107.92	108.95	109.37	105.62	109.23	107.53	110.33	109.22	108.49	109	107.19	110.02	106.96	111.59	110.08	106.13	107.49
108.21	109.19	108.82	109.63	108.92	108.63	110.08	110.08	111.42	111.09	105.96	109.16	106.11	107.71	110.11	110.99	111.29	107.68	109.14	108.22	109.25	108.31	107.86	111.41	108.21	108.61	107.5	108.27	106.57	110.4	108.2	108.09	107.23	110.22	108.38	107.87	107.27	107.29	107.99	107.96	108.85	105.59	109.98	110.27	108.44	107.1	110.58	108.11	107.24	109.81
109.46	108.91	112.81	111.31	108.18	108.88	106.74	108.17	106.4	108.69	105.85	108.41	107.44	107.72	107.86	107.54	100.84	110.29	107.7	107.8	107.88	109.24	109.98	109.89	107.3	107.12	109.14	109.6	106.17	107.69	107.44	109.71	109.54	107.91	107.01	111.92	107.52	108.51	107.99	106.63	104.97	104.1	108.89	107.57	107.08	109.77	110.86	107.35	107.41	108.42
101.35	102.14	101.79	100.25	100.08	98.39	98.131	99.442	103.27	100.45	99.376	97.688	100.76	102.36	101.28	99.83	98.687	103.46	99.463	98.736	100.97	97.913	98.765	100.67	99.552	96.969	99.363	102.53	100.55	100.18	100.98	102.03	100.89	99.446	102.11	100.3	97.002	99.553	100.09	102.01	98.682	99.185	99.519	98.84	101.59	98.599	98.693	100.48	101.2	103.79
107.47	104.06	104.43	110.14	106.66	109.77	108.04	106.9	104.42	104.19	104.38	105.79	106.68	105.1	106.56	105.41	102.17	106.28	105.13	107.18	105.67	109.7	104.58	107.86	108.37	107.36	103.23	106.48	108.73	108.28	106.38	110.52	107.64	109.3	104.78	106.83	103.48	105.29	108.93	102.57	106.9	109.75	107.61	102.95	106.42	106.77	103.61	106.62	109.44	104.73
108.14	110.18	109.08	109.55	110.44	110.56	112.85	110.47	111.13	110.81	110.01	106.68	111.22	110.9	108.17	111.18	110.22	107.38	112.71	111.4	111.23	111.95	107.78	110.72	109.16	111.78	110.99	108.5	107.52	109.77	112.93	109.73	113.25	111.37	110.84	110.87	111.13	109.91	112.02	108.75	109.95	112.37	110.79	111.05	112.5	106.28	106.81	109.31	111.51	110.09
100.14	98.905	97.783	98.882	97.692	99.332	99.602	99.17	99.842	100.27	96.451	99.687	98.177	96.129	98.223	97.394	100.96	96.57	98.021	94.201	97.517	98.381	94.927	100.97	96.578	97.794	97.426	99.57	97.344	97.58	99.075	100.41	93.764	101.55	97.899	97.312	100.41	98.939	96.028	97.316	97.61	97.034	95.823	97.472	96.459	98.009	98.94	96.228	101.77	96.153
106.57	105.76	109.33	106.39	103.91	107.51	106.79	106.81	106.76	105.73	108.62	102.73	105.39	104.27	105.88	108.12	105.26	106.65	103.39	106.84	104.49	107.45	105.81	104.76	106.28	104.2	106.35	108.22	106.33	106.88	104.5	103.77	103.3	106.06	106.76	103.88	101.69	106.58	104.25	106.65	103.19	107.17	105.16	105.5	105.91	106.91	109.03	103.95	104.2	107.25
98.4	100.41	99.68	98.964	98.348	99.039	96.944	96.461	95.906	98.529	97.551	94.309	97.111	97.779	97.437	97.31	100.57	99.88	99.15	95.237	98.34	96.409	95.909	99.962	100.13	98.676	95.635	98.185	100.29	96.94	95.355	101.06	94.261	98.687	98.493	97.898	97.755	98.125	100.38	99.277	95.324	97.89	99.209	99.664	94.921	95.114	98.578	96.018	101.98	98.664
107.68	106.64	109.43	107.03	108.53	109.52	107.74	109.17	106.8	109.42	110.58	107.18	106.88	110.59	109.06	111.24	107.83	109	106.4	108.56	108.23	110.67	109.97	107.34	108.39	110.74	107.86	108.3	111.6	108.64	107.45	109.4	108.24	107.8	107.44	106.53	104.53	109.51	107.63	107.13	110.02	106.69	111.19	104.84	110.45	110.29	108.15	107.61	107.56	107.36
98.818	96.839	93.368	93.732	96.867	99.8	94.39	99.47	98.678	99.194	98.05	95.491	94.281	95.91	95.357	95.329	98.465	99.91	100.55	98.426	99.135	97.621	95.205	97.435	96.57	96.073	100.29	99.012	99.017	99.645	97.764	97.127	97.553	97.428	97.178	98.291	93.692	98.277	98.602	99.922	96.689	98.544	96.875	97.786	98.377	97.805	99.623	97.336	96.294	98.166
105.72	109.79	104.76	107.23	107.13	105.21	108.72	102.17	104.63	106.44	108.03	110.32	105.89	104.92	106.15	105.7	107.1	105.99	106.12	106.11	107.55	109.01	103.98	107.15	107.49	105.9	106.05	105.3	106	104.46	104.5	107.25	106.47	108.07	107.49	106.28	108.06	105.62	104.44	103.94	104.05	106.95	105.62	107.98	105.94	105.68	106.08	107.77	106.82	106.01
103.7	108.11	108.01	106.79	108.43	103.77	106.39	105.28	102.51	106.38	103.26	108.23	103.19	107.06	104.59	102.12	106.45	106.8	104.74	105.08	103.92	106.82	105.24	104.76	108.77	107.08	103.83	107.18	106.1	105.51	106.07	104.56	107.82	105.76	102.24	106.56	103	103.67	102.27	105.98	105.77	104.56	105.27	105.55	106.4	105.13	106.33	104.76	104.61	105.69
105.29	101.94	103.39	106.19	104.45	110.45	108.43	105.2	107.69	104.44	106.16	107.46	106.18	106.42	106.21	104.62	106.04	104.34	106.9	103.73	106.51	108.64	106.05	107.1	107.27	109.69	107.33	105.38	105.44	104.06	105.52	102.19	105.19	105.09	103.33	105.25	103.19	107.54	104.33	103.23	105.87	102.5	106.57	102.59	105.43	104.03	105.19	103.42	104.13	106.75
103.6	107.59	105.28	106.33	104.99	104.59	105.45	104.89	104.71	106.39	103.14	106.07	102.42	107.74	107.03	107.13	105.76	104.8	109.41	104.05	103.55	106.71	104.85	105.98	104.8	109.24	106.46	106.39	106.86	103.37	104.39	103.61	107.09	106.86	106.54	104.06	106.14	105.11	106.62	106.78	105.64	105.22	105.95	106.56	103.89	107.15	105.02	107.42	105.23	107.84
104.33	105.06	103.15	105.13	106.12	106.73	104.29	106.74	102.9	108.04	109.37	107.16	108.43	106.66	106.99	103.92	103.89	106.25	105.03	106.87	102.46	105.61	103.36	104.84	109.12	105.23	108.04	106.13	107.9	110.43	105.64	108.36	104.91	106.86	107.37	105.87	107.12	104.85	105.9	106.33	101.51	107.72	105.42	108.17	108	106.29	107.18	103.84	103.8	106.23
102.58	100.42	103.04	103.32	104.53	101.12	101.53	101.72	99.185	99.573	100.22	101.91	102.94	103.72	102.23	103.33	100.28	100.67	99.641	102.5	99.804	98.93	104.19	102.86	100.31	101.72	103.83	98.294	103.8	100.51	97.235	101.24	101.72	101.72	99.374	100.58	99.06	99.758	99.849	100.36	100.59	101.11	101.27	100.77	99.11	99.928	104.54	102.18	98.906	102.39
107.63	103.52	106.86	105.71	106.5	106.09	108.36	108.29	106.95	107.01	104.66	104.74	107.03	107.04	107.72	105.23	106.25	107.75	108.41	106.76	103.79	104.55	105.4	105.91	104.37	109.05	104.26	107.22	105.77	109.11	106.61	104.17	105.41	106.04	110.14	109.14	104.46	108.78	106.1	106.67	108.52	105.12	106.13	105.4	106.45	109.11	107.93	106.82	105.87	105.53
108.31	105.9	107.78	102.01	108.26	108.52	110.18	110.15	108.99	109.19	106.59	109.09	108.04	106.71	106.09	108.63	107.99	112.15	109.55	110.09	107.65	108.65	107.57	108.52	107.62	108.55	109.5	109.3	106.47	105.63	109.19	107.32	108.91	110.16	111.52	108.81	107.96	108.78	106.76	111.18	106.34	107.93	107.04	109.49	109.28	107.91	109.86	109.14	108.78	109.23
108.82	105.76	108.04	108.3	108.31	108.1	107.22	108.95	104.08	104.55	108.19	108.96	110.67	107.96	109.32	104.41	106.78	108.15	105.78	112.42	109.29	107.9	105.9	109.02	107.61	108.65	108.28	106.91	109.84	107.7	106.64	107.95	106	110.4	107.48	108.66	106.42	108.77	112.2	105.9	109.5	101.89	106.32	106.89	105.12	108.42	106.78	110.02	108.85	108.89
107.7	105.76	109.64	107.56	103.34	107.48	107.34	106.82	102.93	107.52	105.56	107.03	105.63	107.14	108.43	108.63	107.33	106.44	107.31	107.17	105.37	104.61	107.75	107.47	107.58	106.14	108.96	106.48	106.69	108.01	108.21	106.68	108.48	108.12	105.36	107.37	108.32	108.94	109.36	105.06	105.7	109.01	107.03	104.58	107.12	108.63	105.82	103.31	104.8	106.11
98.35	101.87	101.59	101.56	98.809	98.344	100.13	99.499	102.71	101.6	102.45	99.765	102.59	101.41	98.771	98.714	99.256	97.682	97.482	101.34	99.529	99.827	101.37	99.661	100.9	101.05	101.46	98.132	102.12	102.98	100.47	95.366	101.12	100.12	97.257	102.44	100.4	99.836	100.72	99.137	98.24	102.05	99.805	99.996	99.366	101.63	100.77	101.62	100.46	102.49
98.482	101.32	96.409	100.41	99.517	95.478	96.536	99.598	95.313	97.29	95.194	98.187	97.154	95.74	96.704	97.933	98.921	97.822	100.72	98.144	95.611	96.611	95.674	99.224	97.241	95.9	98.562	99.346	99.866	99.726	98.236	97.205	97.086	97.084	98.118	99.77	99.763	98.778	102.06	99.249	100.85	100.17	98.837	95.724	99.29	97.899	97.918	94.931	98.35	98.18
107.91	105.79	104.62	105.3	106.17	107.83	107.89	104.16	106.11	105.83	107.08	105.69	105.59	106	104.15	109.73	105.56	104.24	108.03	108.2	110.69	107.46	108.91	104.68	100.47	104.96	105.27	105.23	104.26	106.97	104.39	103.66	106.03	107.45	106.36	106.02	105.1	103.88	102.99	104.52	104.96	107.64	108.36	105.67	103.64	107.53	105.38	105.62	103.7	107.02
100.93	100.56	102.15	101.43	101.75	104	100.53	100.52	99.508	100.58	98.041	101.24	101.5	100.3	97.412	100.77	98.303	101.52	101.68	98.656	102.37	101.83	101.37	98.856	102.15	100.31	103.08	101.83	100.21	102.67	102.63	99.329	98.208	102.72	100.31	98.283	100.63	100.55	104.55	101.82	103.4	103.03	102.07	102.7	100.45	102.34	103.95	99.962	102.08	100.29
100.56	99.423	98.595	100	101.39	100.82	97.058	98.645	101.76	97.954	98.952	97.608	100.73	96.935	97.672	98.412	97.747	97.709	98.729	98.871	98.452	97.456	100.26	95.485	98.83	95.442	98.268	99.382	98.519	97.255	101.51	98.456	99.922	100.69	96.919	94.884	101.03	101.63	99.738	97.058	103.7	101.54	98.641	98.636	98.966	98.169	100.37	99.826	100.09	99.876
106.45	108.24	103.45	106.59	103.95	107.27	108.63	106.12	106.69	104.14	102.29	106.42	105.5	104.76	106.34	107.48	105.15	105.86	109.75	105.35	106.92	104.63	104.97	104.15	105.67	105.85	104.47	106.17	104.74	109.58	102.7	103.58	106.06	104.2	103.94	106.24	105.8	105.47	105.33	107.32	105.19	103.75	105.33	105.65	104.04	107.8	103.68	106.2	105.35	106.71
107.6	103.52	105.27	106.12	105.06	106.6	107.99	104.59	105.95	110.89	105.69	102.91	104.92	103.4	106	108.65	104.25	108.58	106.8	104.83	103.63	102.84	100.45	102.67	110.15	106.05	106.45	105.98	106.17	107.08	107.04	107.9	105.77	104.1	103.36	107.34	107.73	104.74	106.97	104.26	105.37	105.34	105.3	105.54	106.02	106.45	103.51	102.21	104.62	101.74
101.48	101.57	100.64	100.79	103.2	103.22	99.901	100.76	100.39	99.78	100.41	99.541	98.653	97.925	102.78	104.25	102.58	100.14	99.604	98.705	99.696	100.4	103.27	98.245	100.89	100.55	102.9	100.68	103.22	99.296	100.37	100.38	103.99	100.32	98.8	102.07	99.113	99.731	100.51	101.47	98.117	101.76	99.544	101.89	100.21	97.867	100.17	102.91	99.942	99.82
105.75	104.05	106.85	107.85	109.17	108.51	108.18	105.87	105.78	109.68	106.97	103.61	108.33	107.47	105.09	103.95	107.71	109.69	107.86	105.82	106.44	110.86	107.45	104.82	107.12	105.83	106.96	104.16	107.68	105.21	106.37	106.67	105.13	107.2	107.25	104.65	105.66	107.37	105.87	106.21	103.31	105.95	106.41	107.23	108.32	107.72	109.18	108.22	109.73	108.07
108.25	105.98	109.17	106.68	107.65	105.7	103.45	109.37	106.48	104.38	106.79	106.09	104.98	106.99	106.84	104.85	104.33	107.02	107.06	106.52	108.54	106.5	106.28	106.37	109.16	108.57	104.7	109.25	107.97	104.7	107.18	104.57	105.77	106.95	104.54	108.4	106.87	108.67	108.24	105.19	107.25	105.64	107.84	107.16	105.98	105.55	108.11	108.73	107.03	107.38
101.15	103.3	98.79	98.945	97.461	99.793	99.885	97.313	100.65	97.265	99.885	100.95	99.899	101.12	101.58	101.39	99.82	99.802	101	100.98	101.51	100.51	100.62	103.45	100.91	102.25	99.759	102.97	102.13	100	100.08	100.66	99.872	101.31	102.31	100.08	101.45	98.81	100.07	98.605	99.896	99.843	98.459	99.322	99.151	100.18	98.975	100.29	99.525	98.609
109.89	109.15	108.25	109.32	108.93	107.48	109.95	109.7	112.24	110.49	112.27	109.49	112.11	112.86	107.42	110.95	108.16	110.08	109.59	112.57	110.23	110.75	110.82	108.75	110.9	110.76	110.73	109.27	109.22	110.11	112.99	109.65	107.09	111.74	111.05	110.05	109.81	110.54	110.52	108.29	112.47	110.05	108.71	112.31	108.64	109.88	109.88	113.52	107.02	111.7
103.45	102.25	102.04	104.54	104.48	101.08	104.37	102.8	103.78	101.6	104.68	101.59	103.1	99.709	101.08	98.799	105.36	103.68	102.14	103.45	102.95	104.85	102.96	102.45	105.82	102.22	101.92	101.65	102.79	103.69	100.37	102.91	103.16	102.49	104.21	105.71	102.8	101.72	102.91	104.13	102.24	103.95	102.25	104.33	99.529	103.21	101.28	102.76	102.25	103.28
101.66	100.34	101.65	100.27	103.34	100.24	101.08	100.01	101.07	98.784	97.048	102.91	99.906	98.384	99.452	104.74	101.78	100.81	102.26	102.86	101.05	102.31	100.9	102.29	102.79	99.446	103.33	102.52	99.755	99.596	100.79	98.15	102.67	101.51	101.02	100.83	98.906	99.79	102.54	102.02	98.982	100.49	102.82	100.57	97.545	101.02	101.61	98.139	99.86	100.98
104.35	107.32	109.77	106.68	107.21	111.35	106.1	109.8	107.65	107.16	112.49	109.96	107.23	106.55	108.34	106.61	108.41	108.79	105.16	106.19	106.16	106.09	109.99	108.23	108.52	109	106.34	106.91	106.15	106.81	106.7	106.74	109.13	107.78	108.1	106.24	109.73	111.29	108.61	109.52	110.02	106.84	106.94	106.4	107.97	106.53	110.46	104.92	107.26	107.9
104.19	102.78	100.88	104.12	101.36	101.9	104.18	102.42	104.87	103.21	104.32	102.04	101.31	103.13	101.48	100.86	103.88	102.15	104.92	99.276	101.79	105.39	101.66	99.506	101.27	100.83	103.55	102.64	101.22	101.43	103.41	105.7	104.26	102.84	102.99	104.44	102.48	101.9	106.05	100.35	104.43	103.95	103.11	105.17	101.95	104.52	102.27	104.11	101.21	101.69
100.42	99.556	98.795	102.07	101.77	97.109	101.39	96.814	104.65	100.43	97.774	98.63	100.32	103.03	99.747	101.29	99.009	101.18	98.414	102.53	101.86	99.632	100.92	101.73	98.067	98.481	102.67	101.39	101.58	100.2	101.79	106.17	100.28	101.73	101.02	100.48	101.61	101.89	101.27	104.28	102.13	98.63	103.78	102.16	104.3	99.198	100.38	103.29	100.51	99.949
107.51	106.24	106.15	107.71	104.86	109.51	105.39	105.47	108.31	110.64	105.07	107.5	105.95	106.05	105.12	106.25	106.75	106.47	105.79	104.77	108.34	109.58	103.97	106.4	105.71	107.03	106.03	107.2	109.02	106.6	106.01	105.13	104.85	107.31	108.03	107.27	106.11	106.92	105.11	105.75	105.21	109.29	105.12	107.01	106.8	104.94	107.34	106.54	105.86	109.8
107.51	104.83	104.66	107.03	106.67	103.81	104.44	106.45	105.86	103.71	106.23	104.73	107.96	106.41	105.33	105.03	105.56	106.64	105.28	105.22	105.06	106.03	105.38	102.64	111.13	106.32	104.94	106.13	106.87	107.21	105.11	105.29	106.49	105.97	102.77	106.21	107.02	102.82	107.78	106.84	103.04	107.37	105.65	107.53	106.71	108.13	108.72	105.02	105.49	106.23
107.53	102.52	103.95	107.22	105.08	105.91	102.24	108.32	106.27	105.71	107.72	105.53	105.52	104.95	104.54	108.02	106.95	105.64	108.1	109.82	105.62	104.13	107	105.16	106.5	105.41	108.76	103.38	108.4	104.95	104.07	105.76	107.42	104.4	105.64	105.08	106.44	106.2	106.99	105.34	105.61	104.86	105.24	105.66	104.83	109.55	106.14	107.09	106.13	101.34
106.03	103.63	105.94	106.08	106	103.58	103.94	104.55	104.35	108.36	106.91	106.09	106.39	104.6	105.8	106.82	108.36	105.34	106.01	104.41	109.25	103.65	107.68	107.37	105.07	106.19	107.32	103.58	104.09	104.98	107.65	108.18	105.83	107.83	106.08	106.78	104.56	104.31	105.71	106.36	105.56	107.74	107.18	107.1	105.02	108.69	107.23	105.71	105.34	104.28
108.41	104.78	107.68	105.48	108.94	108.7	105.34	107.27	106.71	106.49	108.25	106.21	105.67	110.16	107.32	109.15	110.88	109.19	107.83	111.04	109.89	109.58	105.48	106.79	108.54	109.73	105.94	108.46	107.47	106.58	106.54	108.68	108.03	112.66	105.2	108.27	108.25	105.28	105.74	112.66	105.89	107.22	105.65	107.43	109.87	107.14	108.72	107.79	107.76	107.65
101.01	98.083	102.84	98.194	96.399	96.832	98.805	102.3	99.889	103.05	99.057	99.18	98.445	101.74	102.33	102.34	101.87	101.67	97.53	102.15	105.16	98.48	103.03	103.1	100.75	101.42	98.949	103.89	102.75	100.21	98.81	102.39	99.46	100.34	99.74	99.154	100.67	99.341	99.878	100.19	103.18	101.09	97.541	100.53	100.96	101.98	105.43	99.502	99.541	97.971
97.697	99.951	95.104	96.79	99.773	98.909	99.202	95.659	100.79	99.076	96.806	98.523	98.052	98.372	100.39	97.834	98.597	98.018	95.625	97.992	99.752	97.255	98.747	98.94	96.778	99.087	97.592	97.91	99.065	100.35	95.684	96.188	100.37	96.027	98.679	100.26	99.615	98.374	97.858	100.85	98.292	98.158	96.015	100.48	98.473	98.442	97.754	98.539	99.59	99.263
110.94	108.85	108.54	108.18	108.75	107.5	109.88	106.79	109.11	109.34	107.99	111.33	106.57	109.74	106.95	107.79	109.94	105.06	108.63	107.05	108.74	107.18	107.6	110.75	107.84	110.25	108.77	108.17	108.24	107.72	109.28	108.3	111.05	108.46	108.08	108.07	109.11	106.36	107.64	108.04	109.03	109.17	107.68	107.68	107.16	108.93	109.47	110.55	109.55	108.61
98.544	95.889	97.678	98.81	97.19	98.799	98.698	95.301	97.997	102.38	96.695	99.666	100.19	97.3	99.248	95.358	97.287	99.855	97.82	98.223	100.01	101.19	98.605	99.69	96.726	96.452	100.9	99.173	98.237	97.62	97.028	100.75	98.088	99.035	98.761	99.784	99.145	98.45	99.897	100.29	100.65	99.908	98.378	95.458	98.272	100.34	97.821	97.002	100.36	98.582
105.46	105.28	103.06	104.23	103.06	106.06	106.59	106.44	103.4	105.76	105.75	106.69	103.93	103.53	104.56	105.4	106.85	104.58	106.34	106.04	105.71	103.15	107.58	105.12	107.36	107.42	104.19	104.7	102.61	105.91	106.1	101.89	107.72	106.26	106.68	106.68	102.45	104.73	104.96	104.94	101.7	104.51	105.11	108.35	108.69	104.32	105.75	103.69	109.5	104.8
105.89	107.75	109.13	106.35	110.2	108.88	108.74	108.35	105.42	109.8	110.1	108.1	111.5	108.71	106.01	108.75	109.12	107.34	111.02	107.82	107.46	111.11	109.93	108.06	108.88	110.33	106.47	109.36	109.5	109.98	110.81	108.41	105.15	108.27	108.97	108.95	109.13	109.12	106.07	111.86	108.29	108.4	108.88	107.89	110.29	108.53	110.17	110.06	109.59	105.51
102.46	102.33	100.29	100.39	100.73	100.7	101.49	101.65	101.18	98.392	101.06	99.807	101.94	102.11	98.571	101.9	100.81	104.31	98.918	98.685	101.03	101.94	102.43	98.864	101.79	100.04	100.32	103.51	101.61	99.021	104.62	102.65	102.74	96.668	98.912	100.31	102.69	100.11	100.73	100.96	102.19	101.29	100.25	101.43	104.53	102.51	101.67	97.589	99.974	101.48
109.84	107.69	110.44	109.27	107.8	110.41	109.66	107.08	108.15	109.07	105.33	108.3	110.76	107.69	110.57	106.11	107.34	106.35	107.88	109.24	107.32	112.3	110.64	104.23	107.19	108.65	108.18	110	110.91	110.52	110.69	110.66	106.72	107.47	108.39	106.94	109.68	108.06	106.89	105.17	111.63	108.1	106.93	109.08	107.07	106.7	108.34	110.46	109.37	107.22
112.03	107.75	111.67	106.16	111.56	109.27	110.02	111.91	111.99	110.5	112.12	111.35	109.45	109.48	107.56	106.26	110	109.14	107.65	108.34	107.52	107.63	109.76	105.4	109.91	108.15	109.65	112.67	109	109.13	109.59	106.13	108.36	109.61	108.97	107.74	107.06	109.63	107.1	111.87	106.77	110.45	108.8	109.26	110.26	111.3	107.41	108.33	112.69	107.58
99.675	103.02	100.24	100.76	102.22	100.15	101.44	99.726	99.087	101.28	102.31	100.68	101.17	101.6	100.08	104.58	103.88	102.99	99.768	105.27	99.478	101.02	98.925	99.078	98.824	101.76	100.67	103.14	98.861	101.69	100.97	97.407	102.38	95.613	98.094	101.07	102.36	104.58	100.74	100.24	101.11	99.094	100.59	99.894	100.79	102.23	101.84	101.79	103.6	102.88
108.94	105.98	106.38	110.28	108.15	108.19	104.81	105.72	104.94	111.69	107.38	107.8	109.26	108.57	111.41	109.3	106.67	111.5	109.7	107.05	109.83	110.02	109.7	112.45	106.85	106.45	110.45	112.5	106.86	107.83	107.99	108.08	108.76	107.45	107.23	113.11	108.42	109.84	108.54	108.77	106.32	107.2	108.55	108.48	108.85	109.32	109.12	107.4	104.69	108.71
105.86	106.09	105.61	105.94	102.55	103	102.55	105.52	106.2	105.68	105.08	104.07	105.69	104.01	104.61	105.37	108.25	104.84	102.52	104.85	104.79	106.84	103.47	110.01	108.38	104.95	104.24	106.43	103.97	106.11	106.7	101.4	104.98	106.03	104.28	102.65	106.32	104.33	106.49	105.76	106.77	104.55	105.38	103.27	106.67	105.68	106.28	106	105.63	105.64
106.87	106.59	106.59	103.3	105.15	105.6	105.16	105.19	110.1	106.26	104.96	104.98	107.35	104.14	106.72	106.82	105.1	105.06	106.16	103.34	103.11	104.22	107.39	106.47	105.63	104.17	104.55	105.06	103.84	106.69	105.35	108.61	106.91	107.13	106.71	106.93	105.1	104.06	105.83	107.14	104.36	105.14	107.51	106.01	108.16	107.71	105.5	106.76	105.51	106.97
106.87	109.9	107.73	108.04	108.9	110.34	106.77	106.35	108.55	106.71	112.96	107.81	107.27	107.6	108.57	106.83	105.36	109.41	112.69	106.02	104.98	109.23	107.36	108.92	110.22	106.25	107.79	107.73	105.51	106.52	105.96	107.5	109.55	109.32	108.09	110.06	107.21	110.53	111.37	110.52	108.24	110.28	108.64	110.91	109.06	111.45	108.01	109.47	112.01	106.81
105.25	106.15	106.3	103.32	104.89	104.3	106.86	103.02	106.56	108.2	104.84	105.84	105.26	108.32	108.3	106.86	105.44	107.16	104.55	103.16	103.39	102.64	105.53	105.85	105.06	108.63	107.36	106.34	106.67	104.32	108.17	106.86	106.13	107.02	107.24	104.39	104.29	104.19	108.46	106.54	106.79	106.18	106.71	105.93	104.57	106	107.58	106.96	109.15	105.4
107.98	107.75	106.3	104.73	108.91	101.16	105.42	104.74	103.31	108.07	106.82	108.87	104.07	104.48	105.64	105.3	106.08	105.14	102.87	106.98	108.88	105.07	105.14	107.18	106.56	107.87	103.55	103.13	103.98	104.78	104.06	108.48	104.05	103.11	106.5	102.92	104.46	106.28	106.75	105.26	104.02	108.66	106.68	108.44	105.02	108.39	104.36	105.24	107.36	105.75
108.98	106.86	105.87	110.91	106.15	107.25	107.99	107.56	106.81	109.49	108.46	111.66	107.38	109.4	106.28	106.79	106.42	106.53	107.81	107.84	107.73	106.39	109.55	108.18	112.06	104.97	113.71	103.83	106.19	108.22	107.53	106.21	107.45	110.89	109.07	108.67	109.1	109.3	110.23	108.06	107.8	108.29	108.62	109.67	108.4	109.38	108.49	108.07	109.14	105.84
109.12	111.2	107.54	107.02	106.04	106.19	105.82	109.13	106.09	105.18	105.38	104.88	103.93	107.03	108.66	106.85	106.62	107.22	108.1	106.97	104.4	105.06	104.83	106.51	108.01	104.96	104.49	104.56	107.78	107.17	105.49	107.77	105.02	107.72	105.56	106.11	105.25	106.98	106.56	102.27	104.07	108.75	104.82	107.7	104.45	109.91	107.58	106.08	104.57	105.78
105.24	104.81	103.29	109.75	104.35	105.27	103.79	106.74	105.31	106.9	106.51	107.33	108.09	106.31	105.22	105.82	106.65	105.65	106.11	105.68	104.98	103.35	104.03	104.82	104.43	105.69	105.32	105.48	105.6	104.57	107.63	105.71	106.83	106.57	103.78	104.08	106.96	106.08	108.66	108.09	107.07	109.4	107.2	105.52	105.72	103.99	107.78	103.7	103.76	107.29
110.89	108.83	108.53	105.25	105.5	109.46	108.88	107.49	105.21	107.71	106.21	108.07	107.18	109.41	107.69	108.59	109.23	107.32	106.89	109.44	106.2	106.56	109.27	108	109.32	108.75	110.43	107.19	106.28	108.01	107.55	109.24	108.52	108.74	108.85	108.42	104.26	106.92	108.42	108.97	108.31	106.44	106.98	106.91	108.9	106.35	106.46	106.52	107.2	106.48
106.74	108.59	107.16	103.81	102.86	104.36	104.73	106.22	106.26	103.39	104.67	105.05	105.56	107.45	104.65	104.69	104.82	104.74	105.84	106.29	104.56	104.11	103.44	106.79	104.93	105.1	103.86	106.85	105.93	105.93	105.01	103.68	103.64	105.57	102.92	106.01	105.44	105.83	107.84	104.88	107	104.88	104.07	106.39	104.31	106.66	105.34	105.05	104.4	105.03
109.76	107.4	106.47	108.16	108.62	107.35	109.07	109.55	109.63	109.08	107.79	107.01	106.92	109.62	105.78	105.59	106.86	109.98	109.31	105.14	108.64	108.55	108.64	107.53	111.96	107.14	107.69	109.42	106.57	105.7	108.22	108.59	106.74	106.33	109.43	107.69	105.93	107.79	105.2	109.91	109.1	108.91	109.9	109.5	106.76	105.48	107.88	108.09	107.16	108.9
100.66	97.537	100.53	100.14	99.042	98.96	98.924	97.952	100.28	102.31	95.024	97.504	97.728	98.156	97.188	98.527	97.387	99.178	100.72	97.931	98.202	98.118	98.833	99.882	99.172	98.018	98.013	102.82	98.517	100.26	99.425	100.61	96.395	101.67	94.539	100.56	96.053	98.152	101.95	98.467	105.79	99.902	97.668	98.25	99.663	100.08	94.79	98.842	96.398	95.146
96.258	98.605	96.499	98.421	97.711	97.136	98.813	98.29	98.141	99.53	98.224	96.389	93.301	94.884	97.561	98.728	98.585	99.933	97.148	97.752	96.363	101.09	97.878	100.54	98.58	100.97	97.92	98.524	97.313	95.541	99.342	97.361	96.799	100.48	99.658	98.805	98.759	100.67	96.735	97.193	98.936	96.969	95.744	99.509	95.212	98.145	95.058	96.487	99.477	97.726
95.681	99.899	99.213	96.445	100.42	99.527	97.876	97.992	99.984	98.619	98.242	99.847	101.77	97.157	99.889	98.398	99.451	98.267	99.097	99.231	100.11	97.731	101.39	96.974	95.184	99.64	100.49	96.53	100.15	98.605	95.974	98.913	97.618	96.697	97.492	98.125	97.271	98.727	99.683	100.09	97.782	96.303	99.167	97.946	96.524	100.21	97.311	100.16	98.74	100.72
105.91	102.82	106.41	104.46	106.56	100.83	108.12	108.23	105.15	106.03	106.87	105.78	103.29	103.52	102.39	102.69	104.49	104.62	105.21	107.14	105.11	107.73	103.92	104.53	108.26	105.58	104.55	107.58	107.12	106.01	107.75	104.51	105.86	106.59	105.01	105.6	105.78	103.44	101.18	106.61	105.64	106.28	108.08	107.22	105.57	104.36	108.36	104.74	107.93	104.11
107.1	111.59	109.58	107.27	109.35	105.78	107.34	111.31	108.24	107.25	108.53	110.01	106.9	106.64	105.89	109.49	109.45	105.68	108.97	108.98	110.21	111.95	110.35	109.52	112.3	107.82	107.68	106.92	108.62	110.55	107.84	110.65	110.85	109.79	108.48	109.36	108.66	111.27	109.58	106.89	108.35	107.29	106.55	109.47	108.14	108.47	108.22	108.17	107.05	108.31
106	111.63	108.17	108.19	106.79	109.71	108.59	109.94	108.43	109.32	107.77	108.71	107.92	109.19	106.45	110.86	107.44	109.5	110.82	109.92	108.63	109.46	108.8	109.59	110.28	107.39	106.15	109	107.46	108.02	105.58	108.82	105.86	109.98	110.82	107.67	108.8	109.62	104.73	108.83	106.24	108.04	108.15	107.36	108.62	107.46	107.95	111.22	107.96	110.24
96.426	99.909	94.366	96.791	95.259	99.255	95.625	98.687	97.937	97.489	100.22	98.322	99.818	100.49	97.872	99.361	100.37	97.698	98.987	98.198	100.69	96.308	99.99	96.659	98.585	97.724	100.22	98.871	99.252	97.396	96.484	97.634	96.122	97.218	96.515	100.7	101.32	97.24	97.823	97.375	96.091	100.74	97.474	98.691	98.43	97.467	97.574	99.165	100.51	98.495
111.62	112.28	108.22	110.98	111.17	111.35	112.09	110.43	111.52	113.14	109.52	109.43	110.38	110.19	109.57	110.36	112.37	109.04	112.01	109.47	114.43	108.58	112.46	111.61	110.38	110.54	110.31	112.63	109.53	109.56	112	109.1	107.05	108.46	110.33	110.08	111.32	106.85	111.98	108.88	110.81	110.28	110.86	109.06	110.33	108.6	111.64	108.97	110.01	114.48
106.81	109.33	108.77	104.71	107.89	108.5	105.84	106.3	108.57	108.49	108.47	108.92	109.17	108.61	107.78	106.58	103.02	107.39	106.19	106.56	107.29	106.82	108.63	108.16	104.78	105.78	103.86	106.39	107.85	110.25	106.48	106.68	107.77	107.37	108.13	111.6	108.01	108.46	107.44	111.13	108.24	110.47	107.57	104.12	109.06	108.46	108.34	107.22	110.11	107.74
105.25	102.42	107.57	103.27	108.01	104.27	108.35	106.41	103.59	104.39	106.54	108.1	104.63	105.68	107.64	106.24	107.12	105.64	106.13	106.73	103.43	106.98	104	103.25	105.07	105.98	103.82	106.77	105.76	106.4	105.13	104.47	104.79	104.57	105.78	105.67	106.26	105.62	104.72	106.01	106.45	105.14	103.13	106.19	105.83	104.21	104.65	106.76	106.19	103
111.23	107.09	107.65	107.46	108.59	109.04	106.82	108.21	109.36	109.12	110.36	110.37	106.52	108.69	107.73	108.8	106.23	108.35	109.04	111.16	109.56	112.04	107.34	108.98	110.82	110.49	105.72	107.78	110.88	110.45	109.44	104.76	107.1	107.59	110.35	109.36	104.06	106.86	108.25	112.44	108.15	107.23	106.83	108.17	108.85	108.74	107.75	107.63	108.13	105.56
108.56	107.99	105.62	107.4	109.89	107.77	110.69	109.68	107.64	110.1	106.21	107.61	109.8	109.18	106.57	108.75	109.22	109.53	108.61	108.34	111.84	107.88	109.36	109.23	109.51	106.89	110.36	111.85	110.62	106.15	110.66	107.55	107.26	108.62	105.85	107.15	110.03	106.25	108.4	112.05	107.24	109.53	113	108.24	108.02	108.34	113.76	105.55	108.57	112.33
109.13	108.35	110.69	106.31	108.58	108.76	109.56	107.17	109.26	105.95	108.66	106.5	110.28	106.26	111.75	110.4	108.87	107.58	106.01	108.38	107.82	106.69	108.73	107.89	110.1	109.41	107.16	112.18	111.54	106.43	107.89	107.56	108.72	106.65	106.55	108.72	108.56	109.95	108.34	109.15	107.89	108.31	107.71	108.89	105.23	105.95	108.11	108.5	108.61	108.03
111.8	102.89	105.53	109.01	105.66	107.53	105.04	105.26	109.21	108.36	108.34	107.08	106.33	108.3	105.13	108.5	107.85	108.97	109.43	104.74	105.84	107.9	105.85	109.25	107.63	109.38	108.78	106.93	104.95	104.76	107.14	107.68	107.12	110.24	108.05	107.45	109.36	110.36	106.89	107.16	106.28	108.44	108.38	109.11	108.17	107.7	104.11	108.66	106.26	108.44
104.26	107.63	107.78	106.21	108.06	107.4	105.66	105.68	104.48	107.04	105.01	108.45	107.35	104.12	105.85	108.73	106.55	107.97	106.71	104.95	104.71	103.13	106.43	104.77	104.52	102.35	106.28	102.9	103.73	107.01	104.52	106.54	105.33	107.14	106.98	103.99	104.69	108.28	107.29	107.25	108.28	107.12	107.48	105.32	103.18	103.27	106.19	104.09	107.85	109.14
110.37	111.06	111.23	112.56	107.8	111.78	112.09	109.77	110.67	107.39	111.84	109.86	110.14	108.8	112.15	110.55	112.07	112.8	112.21	106.9	110.6	109.15	109.1	112.75	110.37	107.75	111.16	107.08	111.21	110.91	112.46	111.32	108.94	110.93	112.74	109.5	111.11	111.58	107.93	108.52	110.96	110.79	113.07	112.77	109.11	112.75	111.2	107.68	110.04	109.57
100.45	102.81	99.849	102.16	101.27	100.24	102.98	103.77	100.55	97.902	98.405	100.83	103.53	100.4	97.947	101.34	100.31	102.19	98.878	103.3	100.37	99.889	102.73	100.23	99.935	99.52	103.5	99.609	101.49	103.29	102.33	102.05	101.76	103.16	99.91	104.29	99.156	101.65	103.08	99.742	102.8	103.01	98.915	98.424	99.844	103.19	102.33	101.06	100.62	99.756
101.52	105.54	100.98	102.3	101.53	102.9	104.44	100.46	108.59	102.48	104.9	105.77	103.33	101.2	107.55	100.74	103.63	105.83	102.36	103.45	102.98	101.74	100.88	103.26	100.52	105.46	101.62	100.83	102.77	102.42	100.92	101.1	103.71	102.01	102.88	105.7	104.83	101.59	100.29	99.835	103.7	101.85	107.47	101.8	106.83	103.51	102.15	104.88	103.72	102.24
104.94	106	106.91	108.63	106.66	105.47	106.11	107.5	106.81	107.32	106.43	104.23	106.04	108.15	108.87	104.11	106.05	106.44	104.79	105.03	108.08	104.47	105.5	104.28	104.73	107.76	107.15	106.58	104.12	105.55	107.79	108.32	104.92	108.43	103.04	108.08	103.54	104.43	110.68	104.89	107.29	106.59	107.49	104.48	104.62	102.25	104.86	105.99	106.57	104.52
97.668	96.934	98.485	100.97	98.454	98.579	99.458	99.751	99.022	99.229	96.417	96.607	96.077	99.149	98.443	100.34	93.491	99.377	97.097	99.58	99.978	98.653	102.91	97.445	99.627	99.757	101.68	97.704	100.35	102.57	98.688	99.656	98.269	99.413	98.027	100.23	98.757	102.28	97.651	98.658	98.593	99.504	96.483	98.348	100.32	99.804	100.37	95.201	98.395	102.1
105.1	106.45	105.67	109.12	106.92	104.23	104.36	108.31	108.21	105.79	104.31	104.13	106.26	105.41	106.72	106.13	104.12	105.73	107.4	106.66	106.12	106.79	105.87	106.54	108.25	106.51	110.02	107.59	106.51	104.59	107.3	106.04	106.57	106.33	106.4	105.85	103.71	106.99	108.66	104.03	106.06	105.47	104.32	105.08	106.41	106.66	105.12	105.82	106.46	106.12
107.22	104.47	106.86	105.81	106.06	107.13	106.44	106.65	107.39	106.45	104.38	105.79	104.79	107	106.58	106.94	106.91	104.93	103.45	105.2	105.07	104.09	104.57	105.15	104.57	107.54	105.05	104.3	104.62	103.86	106.56	105.17	106.23	105.44	106.07	107.01	105.41	104.23	104.84	101.88	106.89	108.04	108.34	104.61	107.07	106.32	105.1	106.14	105.49	106.8
99.416	98.531	97.771	97.485	97.363	97.183	100.44	99.837	95.239	96.885	100.39	96.765	97.161	97.977	100.08	97.635	98.543	99.472	96.506	97.009	96.799	99.287	101.42	97.295	99.93	98.562	94.759	100.05	98.652	99.345	99.649	97.537	94.418	99.664	94.694	99.079	97.297	98.937	99.4	98.964	99.253	94.303	96.492	98.707	99.274	97.344	97.332	100.04	98.437	100.42
98.21	99.058	100.21	96.361	96.222	99.494	97.069	97.915	100.24	99.298	97.802	97.063	101.94	95.882	99.062	98.054	97.429	97.772	99.589	100.24	98.875	100.45	98.87	97.36	98.846	96.907	97.587	96.408	99.906	100.54	99.246	98.757	96.156	99.961	99.34	95.964	99.718	99.234	95.869	100.59	99.005	98.092	95.84	99.831	99.599	99.568	98.521	96.64	95.4	99.4
109.2	109.09	111.9	111.57	109.6	107.93	107.9	108.43	109.44	104.46	108.98	109.12	106.57	110.05	110.37	109.63	108.78	108.91	109.51	109.07	109.06	107.85	108.24	107.79	109.78	108.12	106.95	112.13	109.07	110.69	110.15	106.17	109.55	108.43	108	108.82	106.71	109.48	105.85	108.75	108.7	106.63	109.11	110.56	108.85	109.63	109.97	109.42	112.01	107.32
103.17	110.18	106.71	111.34	108.17	108.3	107.95	108.11	108.97	106.28	107.9	108.79	108.67	110.42	111.45	106.96	110.35	108.27	106.36	108.08	108.66	108.37	107.98	109.13	104.82	105.8	107.7	107.32	111.62	110.73	108.63	110.02	107.26	110.08	102.78	108.78	107.4	107.97	107.61	107.43	109.25	108.17	107.29	106.77	105.14	108.97	106.9	109.15	108.51	107.51
104.4	102.57	104.64	102.68	108.08	105.86	104.07	109.97	102.82	102.43	109.23	106.98	106.99	103.53	104.36	104.57	107.5	106.14	108.19	105.66	105	110.35	106.7	106.88	108	107.91	104.66	107.69	109.97	106.39	110.22	107.88	107.09	106.01	108.07	107.3	104.7	109.73	106.73	104.06	107.25	107.75	106.19	105.14	111.16	106.12	104.96	103.84	106.14	105.99
103.6	104.28	105.28	104.15	104.49	104.79	107.76	104.25	108.99	105.53	106.71	107.37	107.82	104.99	104.58	104.7	105.97	105.29	107.75	103.51	107.62	107.44	104.55	104.9	109.14	106.22	103.54	110.15	107.31	106.64	104.6	107.89	103.83	105.85	107.99	106.54	107.09	104.33	106.5	103.12	104.29	107.9	106.62	107.49	107.06	110.03	103.09	106.51	107.2	106.9
102.83	101.97	100.06	101.17	102.37	100.32	102.09	101.39	103.49	97.608	101.01	97.285	101.77	98.246	103.16	101.74	98.912	101.4	98.046	103.73	102.25	99.459	99.634	103.4	98.425	100.26	100.9	99.197	100.64	98.357	102.07	102.21	100.58	102.88	101.75	99.064	99.358	99.685	98.165	97.68	103.08	100.28	99.581	98.916	100.83	100.41	100.75	101.43	100.92	102.32
97.14	99.126	99.726	94.7	95.867	96.263	98.901	99.18	93.826	98.268	99.197	98.7	100.64	102.64	97.369	98.543	99.195	97	96.413	99.071	97.289	97.758	96.005	96.908	97.261	98.832	99.686	99.531	97.83	97.989	95.179	97.094	100.04	98.449	98.618	98.306	99.307	95.723	96.427	96.39	97.497	96.859	98.805	98.926	98.453	99.526	97.102	100.22	100.06	98.71
107.89	108.24	105.33	102.96	105.24	107.81	107.71	109.23	106.81	105.7	109.75	103.68	104.6	103.59	105.2	106.61	103.87	107.41	104.69	103	104.03	104.9	106.57	107.67	106.47	109.55	106.91	102.56	106.92	101.83	103.83	104.7	105.84	105.11	106.52	106.67	104.14	102.15	107.8	105.2	107.16	102.06	106.05	106.29	105.37	107.09	106.16	108.85	104.05	104.42
107.8	108.89	107.79	109.43	106.93	108.04	108.09	107.79	109.35	105.6	105.34	107.22	107.28	106.48	106.05	110.27	105.91	104.11	107.31	107.67	108.86	106.17	109.56	109.2	107.79	106.97	108.31	105.61	107.95	108.99	106.69	108.99	111.01	107.95	103.51	105.89	104.96	108.6	108.69	108.97	108.33	104.25	104.72	103.41	106.09	106.91	106.18	113.54	110.1	108.58
96.835	95.093	98.042	97.953	100.08	99.355	96.283	98.535	97.278	98.939	99.061	98.32	97.389	96.546	99.12	99.501	97.56	96.939	96.818	96.588	98.692	96.225	96.937	96.953	95.756	99.726	99.49	98.683	97.015	100.3	98.49	100.07	98.337	97.46	95.256	99.86	99.507	99.821	97.231	99.404	98.783	97.203	98.616	99.718	95.968	97.718	93.472	97.975	99.621	96.06
98.221	99.143	95.809	99.835	99.397	96.099	97.452	99.199	97.653	98.391	96.217	97.433	93.622	98.842	97.299	95.66	99.258	99.234	100.61	100.44	97.809	96.352	96.122	98.131	96.27	100.07	98.237	98.149	99.216	99.211	96.362	99.081	98.657	99.149	98.316	97.595	95.536	98.871	98.051	99.561	98.699	95.065	99.205	100.09	99.706	98.668	97.488	97.219	97.622	97.951
108.62	103.3	109.22	107.05	103.69	103.83	101.5	104.27	106.12	105.39	103.14	107.6	103.57	105.48	104.49	103.33	101.67	104.95	104.98	104.96	104.22	104.2	105.43	106.37	103.92	104.61	104.91	107.76	106.54	105.41	104.28	107.39	106.36	105.2	106.24	105.37	105.49	107.79	104.35	103.88	104.77	107.54	106.83	105.15	104.86	107.81	106.75	107.27	103.24	106.07
108.58	108.63	103.84	103.68	106.57	109.84	108.34	108.49	105.01	106.67	104.25	105.55	106.86	107.67	106.71	104.44	108.98	105.49	106.6	103.7	106.28	105.14	108.97	104.45	105.26	102.09	105.36	108.78	106.58	105.37	103.95	106.39	109.48	107.59	105.73	104.66	105.04	107.48	103.76	106.42	105.61	105.34	105.12	107.27	103.15	107.03	109.33	106.71	105.94	105.45
109.24	109.34	106.45	106.37	106.59	110.77	106.62	110.2	109.73	108.53	106.84	106.6	106.24	112.19	107.13	109.24	108.7	110.87	108.19	108.34	105.2	107.92	108.93	105.22	109.4	104.49	107.37	105.06	108.15	110.61	107.35	103.76	108.16	111	105.37	107.88	106.23	109.27	109.67	104.93	107.88	106.84	109.09	110.63	110.02	108.59	111.29	105.73	106.5	106.28
109.12	107.74	105.57	106.73	109.97	107.62	107.72	105.33	103.93	108.46	106.15	108.58	107.53	109.38	108.47	106.08	108.04	108.15	106.67	108.09	106.6	108.75	104.89	107.41	109.05	109.39	105.63	109.09	106.38	108.91	107.94	105.18	106.43	107.44	108.87	109.39	105.42	105.62	112.41	104.23	107.78	107.78	111	109.32	109.07	107.4	105.97	109.39	109.23	109.67
105.79	105.04	105.81	105.17	105.21	107.12	108.13	106.51	105.98	109.37	108.33	106.15	107.08	106.72	106.93	105.19	103.65	109.34	104.36	108.62	104.61	107.34	109.23	105.01	106.52	106.45	105.17	105.99	106.51	106.48	104.59	107.95	105.67	104.42	109.52	103.88	106.2	103.89	106.89	103.39	109.09	105.28	106.56	106.66	104.81	107.42	107.13	107.66	104.96	106.41
109.46	109.71	109.62	107.43	109.4	109.17	108.14	108.11	111.15	107.05	109.04	109.89	108.8	108.07	109.76	107.63	109.68	108.73	109.64	111.33	110.8	106.57	105.67	105.8	112.07	110.34	106.38	107.9	106.55	108.61	110.23	109.15	109.09	107.65	107.29	108.36	110.08	108.54	109.35	108.58	107.78	109.2	110.25	109	107.33	108.6	106.67	104.89	107.86	108.3
106.15	106.95	105.77	107.19	108.39	107.7	106.12	108.23	104.23	104.49	107.35	105.55	107.4	106.06	108.58	106.44	105.9	106.43	108.02	106.32	104.44	106.91	109.24	107.04	107.28	104.95	109.61	105.98	105.15	106.16	108.87	108.81	109.15	106.11	107.02	109.44	101.84	104.31	102.56	104.16	106.44	104.14	103.23	106.27	101.86	103.09	106.68	106.5	104.16	106.53
106.66	105.63	106.6	105.45	106.77	105.33	108.98	105.78	108.63	106.8	106.91	99.363	105.11	106.88	107.23	103.94	105.12	105.29	104.72	104.95	105.67	107.02	105.16	105.33	102.71	108.61	103.79	105.41	108.24	104.71	104.73	106.86	105.21	105.76	102.72	105.12	109	107.67	107.59	103.83	104.11	106.91	108.1	103.35	104.17	103.3	105.24	103.24	106.13	105.33
111.3	109.73	108.05	108.49	107.4	108.85	109.85	110.8	110.02	111.55	110.13	111.94	110.82	109.5	111.93	108.69	108.42	111.49	112.18	111.26	112.23	111.66	110.88	108	110.25	112.8	111.34	109.51	110.04	112.54	108.1	110.68	112.56	108.7	113.7	111.59	114.33	110.47	111.93	106.26	109.91	110.31	110.93	109.94	108.63	110	109.45	109.63	111.34	108.34
97.374	98.252	98.476	97.984	98.267	99.018	99.91	100.28	102.72	98.495	98.932	99.156	99.377	98.5	98.424	97.613	96.878	99.195	101.91	102.1	101.18	99.444	104.59	99.202	98.616	98.618	100.5	97.115	98.483	95.324	101.22	100.12	99.251	98.871	99.891	97.265	96.169	98.904	97.835	101.09	100.11	99.79	97.962	96.573	100.14	96.543	100.76	100.04	98.511	97.665
107.19	109.56	106.96	111.84	107.82	106.43	110.13	109.45	109.17	107.58	112.71	107.22	107.29	111.17	107.07	108.62	109.91	111.14	105.75	111.85	106.25	112.21	108.48	107.95	107.77	110.34	107.61	108.19	111.66	111.26	109.35	109.05	107.17	106.78	107.13	105.69	107.82	105.93	110.43	109.73	109.69	107.21	105.92	107.22	107.1	109.08	108.71	111.62	107.53	111.48
107.11	104.93	107.35	108.02	104.26	105	101.35	105.64	106.78	103.73	107.55	105.2	104.58	105.88	106.16	110.68	103.91	108.59	103.7	107.17	106.33	105.89	105.64	106.89	106.7	106.01	102.7	106.01	106.25	106.48	106.95	104.59	104.53	106.6	105.86	105.75	105.51	103.61	108.15	108.16	106.05	103	104.95	104.49	106.04	104.83	109.86	105.23	108.63	106.37
99.75	100.32	98.468	102.01	98.605	98.492	103.75	101.78	99.686	101.27	99.486	99.063	99.563	100.82	103.69	102.04	100.07	103.95	100.16	100.02	97.835	102.72	100.52	99.463	100.45	100.04	104.01	102.45	96.161	102.89	101.35	98.331	96.827	101.57	99.494	99.974	101.67	99.09	101.1	100.47	103.31	100.55	98.071	102.29	98.786	100.39	103.41	100.65	100.29	101.05
105.66	103.12	107.11	107.3	104.16	106.08	109.83	104.26	105.09	108.03	105.85	104.34	105.44	102.68	106.87	105.47	107.82	105.26	101.8	105.02	105.84	103.51	104.34	103.63	105.85	104.21	104.19	104.57	105.97	104.93	105.83	106.52	106.32	104.51	105.2	105	103.95	106.3	107.63	103.92	105.63	105.81	105.79	104.49	107.7	107.57	107.28	106.25	105.06	107.63
100.88	97.678	100.26	102.56	102.42	100.64	97.705	97.041	100.82	99.01	101	102.88	99.014	101.47	100.13	99.431	99.462	99.448	101.65	101.33	102.99	101.41	101.19	99.947	100.3	99.353	100.77	97.624	99.176	100.69	102.39	101.15	99.849	100.56	100.39	102.91	97.839	99.72	98.952	101.36	99.002	101.43	102.17	101.23	99.983	101.27	98.333	98.29	100.09	98.975
102.03	100.5	99.574	99.713	98.293	97.238	100.1	98.057	98.471	97.773	98.449	97.231	96.796	98.222	101.24	98.712	96.84	101.93	95.925	96.932	99.412	99.904	98.777	95.563	99.308	98.788	96.515	97.234	98.171	99.698	96.878	100.43	100.59	100.16	98.284	100.43	100.27	96.372	98.826	98.715	99.583	100.69	98.416	98.186	96.734	97.108	100.97	98.972	99.741	100.13
106.96	106.56	106.06	105.09	107.87	106.43	103.8	104.66	106.73	105.79	104.34	108.73	103.55	108.17	103.9	108.33	107.08	102.75	108.04	103.2	108.12	102.12	107.67	105.39	106.21	107.51	108.08	108.17	105.31	109.35	105.61	108.44	107.18	106.6	105.58	107.14	107.06	104.74	106.79	105.96	107.17	104.96	103.24	105.95	104.03	109.81	107.9	106.1	104.14	108.48
107.2	106.59	106.62	105.57	105.21	107.97	108.69	109.4	110.15	108.18	109.87	109.45	106.18	110.3	104.27	109.46	109.31	105.22	106.56	107.34	106.27	109.37	108.56	107.04	107.74	108.27	107.97	108.25	107.36	108.26	106.99	107.9	104.57	106.45	109.73	103.56	111.14	107.39	107.14	105.94	106.43	106.33	106.87	108.51	106.08	107.83	105.82	106.55	107.17	108.77
107.09	102.79	105.92	105.54	106.22	106.61	106.14	104.63	105.09	101.64	106.63	107.44	107.82	104.63	106.63	104.43	105.62	106.28	108.82	102.22	106.01	107.39	104.69	106.27	107.61	105.01	106.84	103.67	106.61	106.58	103.77	103.7	108.74	104.44	108.11	105.88	108.15	104.23	107.51	107.85	108.12	105.91	107.72	104.54	107.55	104.26	107.65	107.16	105.48	108.73
98.385	98.703	98.299	99.065	104.92	101.45	99.417	100.36	103.31	99.932	102.51	99.62	99.442	98.794	100.04	98.873	98.831	97.8	100.64	101.79	99.6	99.36	101.24	104.81	99.298	100.13	102.54	98.799	102.22	100.67	102.11	100.35	100.35	98.441	101.41	101.15	100.98	100.07	101.9	99.951	100.32	99.392	101.21	100.9	100.21	102.45	101.62	101.29	103.22	100.58
107.99	104.14	105.21	105.52	108.72	105.5	101.67	106.84	102.21	105.44	106.74	103.01	105	106.5	107.35	105.86	105.32	108.8	107.38	109.95	105.38	110.07	106.41	104.84	106.34	106.07	106.18	105.51	106.41	107.12	107.94	107.75	104.96	104.9	104.24	105.85	108.96	103.8	102.36	105.54	108.14	106.12	105.57	103.92	104.58	110.88	106.01	106.21	101.6	106.34
109.31	106.4	107.58	108.16	108.66	109	106.51	103.62	107.79	107.72	108.68	110.17	110.71	105.6	109.02	108.62	109.32	108.98	109.67	106.05	109.6	108.6	108.54	108.58	107.57	108.5	108.09	108.37	108.53	107.68	108.93	106.35	107.16	106.81	110.58	107.95	108.69	108.64	109	109.77	107.57	108.59	109.17	108.92	105.83	112.07	109.29	107.68	108.83	107.49
113.31	107.28	110.1	108.01	113.45	111.27	110.12	109.85	110.93	112.16	109.87	108.68	112.75	110.6	109.61	109.77	111.08	111.53	109.55	111.69	107.74	110.36	110.02	113.55	110.23	109.23	111	111.82	111.11	109.09	109.33	111.67	111.86	112.63	110.93	112.64	111.84	112.54	111.14	112.78	110.74	113.45	109.38	111.14	111.1	110.75	111.85	110.77	107.91	109.47
109.4	106.15	105.78	105.73	105.33	106.62	104.41	107.19	108.96	109.45	104.89	111.63	107.47	106.68	107.35	107.51	104.46	109.33	107.27	109.79	110.03	106.96	103.61	106.44	110.45	109.76	108.47	108.32	104.47	109.11	107.82	107.25	107.03	106.11	110.56	109.96	108.67	107.31	108.08	110.33	106.44	110.91	107.61	108	108.3	106.67	111.37	106.17	106.36	108.12
105.09	107.35	107.22	105.98	108.05	109.8	110.74	108.28	108.69	108.52	109.47	107.37	112.13	108.77	108.34	105.09	106.36	105.88	109.34	109.73	108.39	111.81	106.99	106.54	107.67	106.64	106.22	108.47	107.05	108.45	106.35	106.88	110.89	108.61	108.28	106.4	108.95	109.53	109.99	108.16	105.36	109	109.88	107.66	109.76	107.28	110.11	107.35	106.41	107.56
104.72	106.72	106.4	102.66	107.08	104.94	104.47	105.28	105.72	105.75	105.89	105.17	108.25	104.4	106	108.37	107.22	104.53	105.92	103.45	103.7	106.56	106.06	109.38	106.83	104.51	106.21	103.23	103.85	106.86	103.94	104.41	104.45	103.02	106.78	105.76	105.01	107.49	107.05	107.19	103.78	106.14	106.67	106.82	105.96	107.76	105.26	105.2	106.43	108.66
105.57	106.23	105.85	106.64	105.38	106.87	106.21	104.65	105.45	103.3	105.41	105.39	106.91	105.08	106.95	104.98	104.56	106.61	105.65	105.66	105.77	107.47	106.61	107.04	104.68	103.96	106.7	110.71	106	105.25	106.65	109.47	107.72	108.77	103.94	105.5	107.2	106.27	104.68	106.43	107.3	105.76	107.7	107.7	104.53	106.47	106.81	106.13	106.17	108.17
100.24	97.267	97.458	98.679	99.223	97.19	100.21	98.212	98.344	99.234	98.148	102.2	104.98	97.943	99.582	101.82	100.7	95.206	100.53	97.06	98.322	98.104	100.49	97.753	98.992	103.56	98.626	102.11	98.595	97.526	101.66	99.558	97.829	98.166	97.718	99.999	98.336	98.954	99.212	97.459	96.024	99.412	98.295	99.476	96.842	96.915	99.343	101.14	98.727	99.58
103.99	104.22	106.37	104.83	107.77	107.08	103.07	105.02	106.93	107.11	105.51	107.14	106.51	103.04	105.72	108.96	106.52	105.64	102.23	106.9	105.72	104.86	106.03	106.11	104.26	108.48	105.53	105.46	107.46	107.75	105.71	106.79	103.48	106.69	106.69	106.48	103.46	107.07	105.95	107.8	104.28	104.5	105.42	103.76	105.58	106.06	105.97	106.29	105.75	103.52
111.23	110.16	111.42	112.75	110.71	109.39	110.88	112.21	108.86	110.28	112.48	112.49	110.93	113.13	111.33	111.42	110.38	110.01	107.77	109.66	112.4	108.95	109.97	112.49	110.45	111.97	108.31	112.09	112.41	111.2	110.93	109.49	111.01	109.52	111.64	112.18	109.63	110.49	109.13	113.41	109.74	111.49	114.41	111.64	110.56	109.67	110.01	111.5	109.13	110.09
109.67	105.14	110.72	108.77	107.07	108.37	106.79	106.74	108.35	107.78	107.58	109.73	107.12	108.34	110.34	109.92	108.41	110.93	110.48	106.37	105.87	107.42	109.11	108.16	112.8	109.1	105.76	111.87	110.23	109.4	109.39	106.4	109.27	104.63	109.75	108.42	107.91	108.48	111.25	108.11	109.06	107.49	104.85	105.8	107.84	107.02	108.5	111.96	106.94	111.68
105.25	103.37	106.17	106.26	108.48	102.03	106.77	106.86	105.77	104.2	108.09	104.66	107.48	107.22	104.38	106.26	104.57	104.78	105.18	108.47	105.34	107.24	106.38	103.26	105.74	104.22	105.16	104.94	106.62	103.63	106.02	109.32	107.22	103.43	107.01	107.76	107.45	108.23	106.37	105.88	104.75	106.69	107.98	105.13	109.54	105.17	105.43	107.66	108.26	108.7
105.26	103.58	106.5	103.3	105.76	105.48	103.27	104.76	104.87	106.08	105.94	106.18	107.49	109.67	105.82	102.42	107.69	108.12	103.41	104.75	104.89	105.34	105.89	103.91	106.38	105.5	106.54	106.2	104.65	105.61	108.57	108.36	107.12	107.87	105.58	104.41	105.19	107.96	103.64	104.85	102.88	106.18	102.95	105.9	106.58	103.82	107.01	105.85	110.04	101.47
106.86	105.76	105.49	105.03	109.58	104.32	108.62	107.56	106.81	106.71	106.35	105.81	103.92	107.68	105.05	104.34	103.7	107.83	105.99	105.96	108.22	105.35	107.9	106.32	106.57	108.57	107.23	108.3	109.46	106.32	105.63	106.75	108.85	102.05	106.08	105.59	105.1	102.57	104.97	108	107.05	107.32	107.83	104.83	106.4	103.94	105.86	105.11	103.97	106.11
102.92	105.88	106.34	106.84	109.74	104.25	106.16	106.46	107.37	106.71	103.72	106.36	105.93	107.93	108.9	103.92	103.4	106.25	106.54	104.84	106.49	106.96	105.97	107.01	106.88	106.2	105.13	103.86	107.06	105.12	104.44	108.41	103.89	103.83	106.77	107.29	107	107.46	105.41	105.7	107.18	106.28	107.39	103.96	102.46	105.34	107.68	106.25	109.2	104.49
107.3	109.17	107	111.41	106.72	105.19	104.8	108.31	108.37	110.02	108.16	107.39	108.11	108.94	109.03	108.43	109.87	105.52	110.9	105.64	108.18	109.51	109.13	109.82	104.92	108.6	108.48	106.01	107.54	110.24	111.8	107.09	109.45	107.12	109.26	106.05	108.29	110.42	105.92	108.41	107.61	109.95	108.69	107.01	106.35	108.2	108.24	108.92	109.32	106.16
108.44	106.33	107.18	106.14	106.47	106.71	111.6	107.7	107.24	106.95	109.56	108.24	109.56	109.24	110.55	108.43	110.78	109.03	108.95	106.55	107.16	105.44	104.14	103.92	109.07	106.5	105.85	107.25	110.83	106.71	106.63	106.67	106.73	108.87	109	107.04	106.37	109.75	106.62	107.19	105.35	108.2	109.64	106.96	108.72	108.13	106.91	108.07	107.17	107.19
111.09	109.01	110.32	110.3	110.45	109.17	108.91	111.6	109.35	110.69	111.49	112.47	109.87	107.5	110.82	106.19	108.5	109.02	113.97	109.53	112.07	111.49	112.25	109.72	111.19	108	109.52	111.04	111.21	114.15	112.22	111.23	109.6	108.31	109.49	109.61	109.44	111.54	110.68	108	110.05	111.46	110.21	107.91	109.1	108.73	111.1	111.67	109.52	113.02
109.16	108.79	106.68	103.69	109.08	110.48	109.33	105.26	111.54	108.16	105.31	106.3	108.15	107.91	106.58	109.48	105.66	111.35	106.82	109.02	109.59	108.88	107.77	110.1	108.71	110.68	104.59	108.25	110.11	106.03	110.02	109.61	107.29	107.85	110.06	107.98	109.09	110.31	106.33	108.72	108.62	105.35	107.79	107.94	107.76	108.88	106.33	107.95	111.68	108.36
109.28	108.63	110.48	110.21	108.75	108.11	110.62	108.38	109.71	110.76	110.82	109.81	109	106.34	110.68	107.57	108.08	109.52	109.26	108.62	109.42	109.27	108.28	108.07	108.59	107.72	107.42	111.16	107.12	108.22	108.77	107.46	108.21	108.99	107.89	112.76	108.05	109.74	112.91	109.29	109.68	111.53	108.61	109.3	109.37	110.2	107.94	107.18	109.26	106.85
108.1	107.36	108.89	106.61	109.62	105.78	106.9	109.14	108.94	105.57	112.25	110.45	105.27	109.81	110.82	107.91	106	107.3	109.39	105.65	107.24	107.19	107.26	109.54	108.39	110.23	108.64	107.41	108.27	109.11	108.14	108.71	108.22	107.2	106.08	107.51	107.53	107.84	107.64	109.35	110.24	111.53	105.67	107.83	109.71	107.86	105.89	107.89	109.31	109.59
106.52	107.6	106.11	104.87	108.75	108.91	106.71	107	107.04	103.59	101.78	106.78	106.82	106.66	105.34	104.67	105.83	106.15	104.04	107.62	105.77	105.03	111.66	103.91	109.89	102.43	106.52	107.32	105.34	105.36	107.67	107.49	104.9	104.25	105.82	105.41	105.24	106.76	108.78	106.3	104.77	105.02	105.74	108.14	106.44	105.73	106.16	107.89	106.67	105.93
96.34	95.264	96.95	96.13	98.015	99.098	97.703	98.241	98.615	101.28	99.021	96.566	97.69	98.786	98.886	94.66	101.17	99.384	100.38	96.859	97.089	98.781	97.226	99.805	99.154	97.579	98.253	96.929	100.07	98.253	101.07	99.103	99.395	99.755	98.596	101.28	100.94	97.633	98.532	99.705	97.093	100.74	97.945	96.174	101.39	98.439	101.29	99.019	100.2	99.146
107.6	107.74	106.97	107.48	107.87	109.81	107.28	109.15	108.86	108.48	109.62	110.26	108.9	107.05	111.07	109.41	108.74	108.96	108.34	106.81	109.53	104	110.98	104.02	107.82	109.19	106.93	108.94	109.65	108.6	106.8	106.09	108.32	106.29	108.75	109.09	107.49	106.34	107.94	106.7	108.5	109.48	108.09	111.2	109.19	109.62	109.52	107.76	109.09	108.44
104.36	103.04	104.79	105.94	102.77	104.1	101.78	103.06	104.86	103.97	107.05	102.37	107.23	103.41	106.39	107.91	105	106.82	105.47	105.08	104.41	102.73	105.87	105.29	107.56	106.65	105.15	103.67	102.51	106.12	106.46	103.02	105.94	105.52	106.21	105.15	108.46	105.31	103.85	104.21	108.51	102.25	106.29	102.72	104.38	107.15	104.21	107.35	109.95	107.51
109.4	103.85	107.19	107	103.92	110.63	107.49	105.5	106.09	105.21	104.8	108.34	103.58	107.58	107.74	104.61	102.5	108.03	104.57	102.07	106.11	105.83	106.96	104.66	103.77	105.53	105.48	105.78	106.59	104.98	105.64	106.74	105.7	104.3	105.87	104.66	106.91	104.89	104.97	105.87	104.44	105.15	102.58	103.62	106.14	104.29	106.66	103.5	105.41	105.74
99.344	98.864	98.406	99.21	95.73	95.138	101.49	95.369	99.79	97.133	95.005	95.958	98.524	100.78	100.06	100.11	96.218	98.649	96.709	99.32	100.13	95.299	97.964	98.282	97.603	99.615	98.081	95.063	101.23	96.523	96.555	97.777	97.901	98.739	97.865	98.79	99.719	95.935	99.311	96.125	100.54	100.76	94.943	100.38	98.703	99.589	95.731	98.568	96.958	99.827
97.681	100.13	95.789	94.183	98.134	98.069	99.34	100.81	101.49	97.148	98.122	98.92	96.816	98.629	100.44	95.9	101.07	97.383	100.14	98.382	100.22	97.418	99.057	98.728	99.14	98.123	99.489	97.391	98.913	99.101	100.17	96.973	97.761	98.833	98.466	97.504	100.91	94.438	97.717	95.086	100.21	99.296	97.461	99.38	97.532	101.17	96.624	98.117	95.08	99.507
107.13	106.18	107.49	106.73	102.98	106.77	104.44	106.79	105.17	108.18	102.1	102.12	104.73	105.38	108.47	104.43	106.29	104.64	104.64	107.54	105.48	106.75	106.88	106.52	107.76	105.28	107.51	106.39	106.51	104.82	106.12	101.09	106.49	106.54	103.2	106.31	106.87	103.61	106.11	103.4	104.89	105.21	105.53	106.56	105.95	104.97	106.61	106.9	103.94	106.62
107.75	104.81	106.75	107.35	109.69	105.66	107.99	107.14	106.42	105.92	106.98	107.62	108.48	110.18	108.44	104.9	106.6	107.95	109.5	108.67	107.96	107.42	104.26	107.6	104.55	106.65	108.63	107.02	105.29	108.72	108.76	105.55	105.01	110.43	107.7	108.94	109.23	107.32	109.36	108.64	107.11	107.99	106.23	109.6	107.11	107.61	105.89	104.62	105.51	108.7
108.92	107.84	108.47	108.32	105.84	108.77	109.04	109.98	109.89	106.37	105.08	106.26	106.45	109.73	106.99	110.16	107.98	107.57	108.83	110.2	106.48	109.11	108.4	108.43	106.81	110.6	109.33	110.37	110.45	110.7	108.22	108.94	110.16	108.68	107.89	108.82	107.26	107.3	110.35	108.84	106.7	109.46	106.03	106.49	108.54	108.17	107.64	109.38	109.17	108.16
106.74	104.93	108.33	109.94	106.53	106.17	108.38	108.54	108.31	104.01	104.65	108.09	106.28	106.65	107.47	104.58	105.57	107.99	104.48	106.59	108.3	105.27	106.84	103.88	106.1	105.73	104.46	106.04	106.67	105.32	107.35	106.08	107.96	107.19	105.1	107.45	104.29	108.08	105.73	105.64	106.6	105.58	105.8	104.78	105.89	105.91	108.03	107.16	108.4	107.33
108.41	107.12	105.42	107.28	106.34	106.41	108.02	108.46	110.46	109.14	105.48	109.06	108.14	107.78	109.83	108.32	107.7	108.12	111.11	108.64	107.51	107.72	108.46	107.45	106.04	107.15	108.71	107.95	110.04	105.07	106.31	107.34	107.79	107.22	106.37	106.52	108.2	110.66	108.79	108.97	109.36	106.44	106.73	106.23	106.68	107.43	110.52	110.62	108.18	103.63
101.39	99.131	96.132	98.68	99.317	101.04	99.201	99.321	101.08	99.774	99.265	99.526	102.31	97.718	99.753	97.334	99.596	103.99	101.53	99.504	98.932	98.195	97.784	101.86	98.51	101.72	98.581	100.26	98.391	97.944	100.43	95.778	98.654	101.91	101.68	100.25	97.183	101.63	98.069	101.05	102.47	97.213	100.58	100.14	102.28	102.62	100.92	99.437	102.08	102.74
103.16	102.62	106.11	107.11	105.17	104.53	104.91	104.05	105.44	103.39	101.62	106.46	104.48	105.33	106.92	104.18	103.57	102.29	103.94	105.77	105.29	106.06	102.89	105.6	106.59	104.54	105.73	106.62	100.53	105.38	107.34	104.26	104.14	105.51	105.48	105.51	101.64	106.88	105.45	106.29	106.19	104.52	106.51	105.65	106.29	106.78	105.6	108.31	106.26	105.64
106.28	107.87	109.61	106.79	110.39	107.62	110.86	106.65	106.04	109.22	108.31	109.84	110.6	107.51	108.49	111.18	107.38	108.12	108.17	109.9	108.03	105.37	107.84	110.6	108.12	111.91	107.67	105.68	107.46	104.32	108.29	109.28	105.25	105.27	109.46	104.34	108.41	106.62	106.81	108.56	108.02	108.31	106.46	106.83	107.63	110.81	109.34	108.21	109	108.04
108.11	109.46	107.86	110.51	107.82	107.18	108.77	106.81	107.25	106.61	107.45	107.61	109.69	110.27	108.66	108.66	107.69	108.08	110.25	106.34	109.44	108.9	107.37	109.84	109.15	108	108.73	107.84	105.14	110.74	107.64	107.3	109.06	108.12	107.04	109.02	108.75	107.12	108.85	109.19	107.59	111.74	108.52	109.33	109.03	108.38	107.16	109.31	109.24	105.01
107.5	108.62	108.13	107.16	107.15	106.89	106.48	107.26	108.92	109.17	110.51	106.83	108.06	106.89	108.54	107.36	105.51	106.34	109.76	106.16	109.49	106.17	106.78	111.19	106.38	110.22	107.33	107.24	107.68	108.56	106.59	110.58	109.84	107.38	108.63	104.45	109.03	106.78	107.3	105.88	104.75	108.13	107.35	110.82	108.82	110.38	108.48	109.8	107.74	106.43
109.25	110.19	106.73	109.07	106.57	108.97	111.42	113.27	109.01	109.49	107.51	109.73	111.96	109.37	111.14	110.23	109.56	107.21	110.28	111.09	109.55	109.61	110.46	110.16	114.28	111.87	110.62	109.33	110.17	111.41	109.14	111.38	110.37	111.7	109.78	110.37	109.74	110.28	109.2	108.21	107.68	111.72	109.74	111.72	114.03	107.58	110.7	109.77	107.27	110.72
112.77	110.38	109.3	111.25	108.36	109.27	111.2	111.8	111.72	107.44	109.45	110.63	111.9	111.31	113.29	110.96	114.49	107.13	110.78	109.37	108	109.07	110.83	112.96	110.87	110.66	110.55	109.49	109.68	109.82	113.39	111.57	109.54	109.86	111.33	109.09	110.76	110.71	108.87	108.23	110.52	110.72	110.54	109.84	111.23	107.96	113.34	109.95	111.53	106.99
107.96	109.38	105.57	108.2	109.42	108.03	108.99	108.35	109.16	105.47	110.98	108.09	108.47	106.67	110.71	108.45	105.34	111.67	110.2	110.6	110.55	109.43	107.5	110.72	111.44	106.03	109.22	104.61	112.38	109.36	106.2	107.49	109.32	110.65	106.26	108.22	111.01	110.36	105.76	107.91	110.26	111.65	105.54	108.1	107.57	105.07	107.78	107.62	109.75	107.48
103.45	102.77	105.06	105.42	108.64	105.65	105.91	106.43	106.87	107.46	105.16	106.62	106.74	106.43	105.95	105.88	106.5	103.5	103.63	104.42	106.62	104.96	105.85	103.9	106.67	104.65	103.16	107.23	105.22	106.48	104.24	109.15	103.93	105.04	106.38	105.47	105.36	105.05	108.44	103.13	103.99	105.82	107.68	103.96	103.95	104.68	107.01	101.71	106.24	104.78
110.98	106.93	109.56	110.5	111.85	110.43	112.25	105.41	110.52	111.3	109.25	108.75	109.89	109	107.39	109.73	110.32	109.61	109.6	108.2	110.42	109.73	108.96	112.63	109.9	111.74	108.37	109.29	111.15	112.67	107.65	111.02	108.79	108.9	108.1	112.45	112.76	109.66	110.65	111.37	109.62	110.02	112.41	110.16	112.22	110.01	110.22	109.74	112.1	110.36
104.3	108.02	106.35	107.67	106.5	105.06	105.39	107.18	104.14	105.51	107.18	104.32	106.14	106.01	107.63	105.45	102.74	103.26	106.43	105.93	105.93	104.79	104.98	103.77	102.29	104.86	104.94	106.31	103.89	103.31	103.34	101.04	105.22	105.09	105.95	105.61	107.63	104.65	108.04	107.01	105.63	107.86	106.15	105.98	106.07	106.79	102.96	106.65	105.19	103.18
98.536	98.372	96.379	98.954	99.275	98.066	96.069	101.15	97.851	98.609	101.45	99.947	98.096	96.954	102.52	97.628	102.5	98.397	96.39	98.044	97.598	100.98	101.49	98.359	99.816	98.783	98.426	99.178	99.072	98.41	99.297	100.29	102.71	98.299	98.781	98.02	97.653	96.116	96.039	100.69	97.764	96.077	95.829	100.06	99.195	99.336	99.379	97.277	99.434	97.443
107.69	106.98	110.5	107.76	110.43	107.56	109.63	109.02	108.29	107.45	107.78	107.86	108.99	109.98	107.76	108.28	111.63	107.85	108.86	108.23	109.76	108.31	107.44	106.63	110.23	109.12	110.02	107.84	106.94	107.39	108.28	108.07	107.58	111.31	109.56	110.38	109.86	108.15	109.44	112.22	109.84	108.72	104.78	108.27	110.62	107.91	107.61	111.39	109.38	109.78
98.721	97.753	98.596	98.765	100.38	98.058	94.659	97.333	96.314	103.12	96.365	93.607	97.575	95.638	95.641	98.325	99.23	100.15	93.372	95.574	97.5	99.082	96.927	96.183	98.752	98.23	94.583	97.82	97.92	98.848	96.523	98.899	99.623	97.437	96.371	99.723	99.075	97.303	99.568	98.957	97.04	94.794	98.252	98.762	99.058	96.798	95.999	97.914	100.36	99.855
106.87	105.09	107.94	104.86	109.72	105.41	102.93	107.79	104.15	105.28	105.71	107.4	106.6	107.38	109.01	107.76	104.83	108.08	104.01	106.25	103.49	106.49	106.22	108.65	104.86	106.3	107.82	107.21	105.05	107.09	107.29	107.03	106.26	105.53	106.03	106.27	104.82	107.83	105.02	106.29	104.16	107.01	104.57	105.06	106.04	108.64	105.75	105.31	104.7	107.47
111.11	107.97	110.73	108.82	110.63	112.44	105.77	108.23	109.06	106.78	109.93	110.71	110.11	111.49	109.95	110.69	110.3	110.86	109.78	110.95	110.57	113.71	109.24	107.31	110.7	109.32	109.65	113.2	109.27	112.01	108.01	110.89	112.73	110.93	112.11	110.8	112.02	113.68	109.58	106.02	109.72	109.91	111.46	109.88	112.28	108.24	111.96	111.15	109.63	108.07
105.22	106.95	106.96	110.78	108.57	105.67	107.16	108.89	108.52	107.21	108.76	110.17	106.5	108.25	109.38	106.9	109.75	108.97	109.65	107.39	109.31	109.92	107.27	107.18	110.04	108.34	106.38	109.95	108.45	110.72	109.69	111.42	110.73	107.81	109.19	108.69	109.59	110.65	107.76	107.86	109.11	107.06	104.79	110.51	107.6	111.18	109.4	108.07	108.23	108.19
108.82	108.24	110.39	110.95	109.7	111.78	108.62	107.79	107.29	107.75	107.7	110.69	108.77	107.71	108.26	107.2	107.96	108.5	108.68	109.42	107.98	108.72	110.67	106.44	104.81	108.09	111.96	107.57	109.7	107.79	107.86	107.35	106.02	105.97	108.17	109.13	108.16	110.21	107.33	106.7	110.19	107.51	107.08	110.74	112.27	106.29	109.65	111.23	106.76	110.5
106.67	108.24	106.03	104.83	109.51	107.9	107.56	107.38	109.92	106.35	104.82	105.43	108.74	108.99	105.51	105.01	106.87	110.43	109.27	109.8	103.97	108.5	108.27	108.16	108.51	110.81	108.27	106.48	110.11	110.04	108.83	108.98	106.75	107.02	106.23	108.38	108.86	111.05	107.86	107.9	108.85	110.27	106.67	108.12	107.49	112.73	108.02	108.38	108.47	107.93
103.58	105.06	105.73	103.68	106.16	105.82	106.39	106.73	105.82	104.67	103.45	106.39	106.07	105.91	104.03	107.94	105.32	105.72	107.19	102.27	106.58	102.54	105.25	105.93	107.44	107.82	105.71	103.13	103.35	108.46	104.64	105.53	106.49	105.51	105.92	103.33	106.09	107.1	105.45	106.12	108.79	103.43	104.54	107.24	106.24	105.71	108.28	108.41	108.31	105.25
105.86	104.34	105.32	107.2	106.6	109.27	106.8	107.34	106.85	106.51	106.56	105.16	108.31	108.83	103.9	106.32	104.58	106.19	106.48	104.78	107.18	105.81	104.15	105.05	105.71	107.71	102.23	105.26	103.47	104.98	105.19	105.88	104.35	106.77	105.56	106.48	105.81	107.74	108.73	107.27	106.73	107.48	106.41	105.41	106.18	102.92	107.71	104.69	106.22	101.42
103.99	103.33	108.16	106.77	107.09	104.68	103.16	104.41	107.23	108.36	105.71	106.89	105.13	103.12	108.3	105.32	110.35	108.52	109.25	108.26	104.99	107.92	108.11	105.89	105.44	104.7	107.64	108.29	105.5	107.56	108.77	106.82	105.1	102.45	104.63	109.43	102.79	107.48	106.38	108.44	106.67	104.5	104.71	106.49	108.48	107.54	108.45	107.09	105.73	107.24
103.58	104.33	106.71	106.3	106.11	106.97	106.49	103.97	107.52	109.52	107.71	105.46	104.01	107.01	106.33	106.1	108.31	108.32	106.3	105.98	106.67	103.18	109.24	105.5	107.96	106.32	107.58	106.75	104.72	104.78	105.82	101.78	104.39	102.67	108.72	106.43	106.05	107.11	106.95	107.5	103.96	105.6	103.29	105.84	107.11	104.87	104.54	103.97	105.38	102.5
111.26	110.41	107.26	108.15	108.83	109.13	110.87	105.16	107.27	109.58	104.14	105.3	108.94	109.22	109.05	107.83	107.19	108.23	108.82	109.52	107.42	109.28	108.58	106.46	111.41	108.56	109.91	108.33	109.37	107.53	106.71	111.87	108.77	104.99	107.37	105.48	107.98	103.93	108.51	111.2	105.46	108.75	108.87	109.66	107.06	113.02	110.42	107.53	109.47	110.98
104.54	106.12	106.51	105.92	105.29	106.18	108.99	108.22	107.26	108.91	104.52	107.69	107.04	102.91	105.93	106.8	106.44	108.84	106.43	107	107.69	105.6	104.21	107.58	107.74	105.07	104.89	103.74	107.64	107.47	105.36	106.55	107.29	106.11	102.88	108.82	104.65	106.27	105.78	106.65	107.71	105.86	106.53	106.2	106.2	110.65	106.07	105.97	108.08	108.54
100.04	98.04	98.843	101.3	99.008	97.577	100.02	99.685	97.997	99.655	96.393	97.29	98.803	96.283	98.901	96.821	99.613	99.265	96.91	99.743	98.409	100.03	100.78	96.421	99.592	100.17	97.372	95.87	99.27	97.652	98.295	97.939	97.722	98.518	100.05	95.905	96.827	98.297	98.242	96.987	99.202	96.463	97.289	97.87	95.588	98.019	99.922	97.423	97.665	98.672
107.29	105.08	106.15	103.68	105.79	106.67	107.44	103.67	106.27	107.75	105.65	107.34	106.34	103.38	106.49	105.8	107.02	106.84	105.73	106.34	107.74	106.8	105.99	105.9	109.12	106.04	104.45	106.15	103.46	108.05	103.32	104.76	105.43	107.2	107.23	105.65	110.06	107.76	107.02	106.34	103.08	105.2	105.94	105.12	107.98	105.89	104.85	102.49	106.77	108.19
110.75	106.82	111.01	107.77	110.48	107.92	106.54	108.79	106.69	107.93	105.36	108.21	111.88	108.92	110.27	109.72	108.02	107.03	106.35	107.07	108.39	108.91	109.3	105.47	108.7	110.92	109.47	107.21	108.42	110.14	106.68	109.23	109.43	108.21	108.25	108.59	108.17	111.24	108.08	110.44	107.86	109.82	108.02	110.4	106.68	109.34	107.45	110.78	108.47	107.79
104.68	105.11	106.92	111.79	108.24	107.34	105.92	105.65	105.45	111.56	104.63	108.2	105.66	104.85	104.78	107.66	104.43	104.92	104.54	107.07	105.46	107.02	107.99	108.01	107.73	109.03	106.39	108.35	106.31	105.63	107.7	106.25	104.13	109.63	105.06	107.83	107.74	109.61	106.03	105.72	106.15	104.95	107.72	106.23	108.11	106.67	110.83	108	103.24	105.49
110.97	108.03	109.7	110.4	108.68	109.1	107.92	109.54	106.14	108.52	107.72	108.1	108.68	111.13	106.27	111.23	105.27	105.39	107.04	108.75	110.92	108.76	106.87	106.94	109.24	110.17	107.95	107.12	110.18	108.02	108.07	113.13	108.24	106.59	108.16	108.87	107.63	109.68	112.54	108.96	106.99	106.13	112.86	107.62	107.62	106.89	107.34	108.37	109.94	107.56
104.95	104.81	102.66	101.66	110.56	104.41	109.79	107.39	105.91	103.74	105.44	105.92	108.1	105.81	104.77	103.53	106.91	106.47	103.56	104.39	105.79	104.35	107.44	107.72	107.08	104.83	103.41	106.09	106.5	108.79	104.63	107.2	104.81	104.9	107.23	105.92	104.53	104.79	106.86	108.16	105.49	104.82	108.47	105.29	105.15	104.32	106.34	106.73	107.85	106.18
97.673	98.871	99.144	98.195	98.876	101.3	99.398	102.03	99.861	99.755	98.845	99.335	99.954	99.518	97.109	100	102.73	99.532	99.845	98.655	97.853	98.224	101.39	99.325	99.758	98.693	100.43	100.49	101.73	101.78	100.41	100.92	101.79	100.9	101.14	98.435	98.377	102.06	99.615	101.2	102.19	99.968	97.908	100.82	101.3	101.6	100.82	100.62	101.81	102.82
108.04	109.95	109.56	110.12	109.98	111.87	110.96	111.66	112.62	112.73	110.51	108.9	114.36	110.05	112.06	110.49	108.98	106.17	109.6	109.96	110.81	111.8	109.4	111.88	110.18	111.4	109.48	111.05	111.79	109.82	109.81	109.84	112.28	109.48	111.13	109.1	109.04	109.91	110.43	111.72	107.97	107.2	113.65	110.23	111.11	112.07	114.42	106.7	108.62	109.47
108.12	108.08	108.75	108.29	109.25	110.61	109.32	107.69	107.78	110.55	108.2	106.42	104.87	109.24	110.16	109.13	105.05	107.16	108.66	106.6	108.36	108.22	107.28	109.18	111.67	106.63	105.59	108.3	108.89	108.01	107.38	105.6	104.48	107.76	108.47	108.42	111.06	109.18	110.58	109.56	106.35	105.5	105.06	108.75	106.53	108.29	105.73	106.47	109.69	109.84
110.73	109.43	111.94	111.09	110.88	108.85	110.15	109.84	110.46	111.06	106.97	111.1	110.46	110.43	112.74	110.27	113.62	107.03	109.26	111.2	108.71	111	112.71	110.46	111.57	112.32	111.09	111.35	109.76	109.98	108.68	111.53	111.44	113.48	109.92	111.08	111.61	110.43	112.04	108.08	114.47	107.83	108.31	112.38	111.61	110.69	111.3	109.46	110.9	112.05
97.507	95.37	96.756	97.345	95.39	100.44	99.91	99.654	96.412	98.757	97.875	96.485	97.152	95.416	94.328	98.116	100.86	97.531	97.319	98.419	100.64	95.133	97.545	97.703	99.394	100.29	98.47	95.689	97.358	100.41	98.633	95.793	97.145	100.32	94.87	98.873	99.303	97.969	99.856	98.022	96.981	96.378	96.713	99.328	98.815	96.915	97.283	98.828	96.166	98.621
104.96	103.19	103.41	103.56	106.02	105.89	109.84	106.97	108.04	106.82	103.06	102.11	109.32	105.92	105.79	106.05	106.03	105.39	108.21	105.56	104.56	106.45	107.86	107.31	105.83	105.3	107.39	104.54	107.12	107.04	108.84	104.58	107.39	104.27	104.99	106.73	106.48	106.5	104.44	103.95	104.57	107.74	106.57	108.12	108.36	107.15	106.67	105.72	106.62	106.31
104.72	105.49	109.51	103.37	109.26	105.3	107.73	107.19	106.47	105.59	106.49	106.49	102.16	110.85	104.16	104.81	106.36	106.06	105.9	105.32	102.82	106.36	104.96	102.81	108.83	107.68	109.22	105.85	101.61	106.05	107.94	106.59	107.04	102.25	106.65	106.41	103.85	106.1	105.43	103.86	103.92	106.87	104.51	107.73	102.78	106.82	103.51	105.78	108.11	105.07
104.96	106.55	103.9	108.09	108.82	108.65	108.1	106.35	108.37	109.37	108.14	106.47	111.32	105.09	108.22	107.89	105.24	109.79	111.14	104.41	107.87	107.71	104.32	109.07	107.11	107.54	107.93	109.06	110.61	110.16	108.05	108.47	105.68	108.46	106.92	109.46	105.53	107.83	107.74	108.77	111.78	107.09	109.19	104.91	106.58	105.72	108.22	108.03	106.8	107.69
98.891	95.447	100.37	97.732	98.53	97.707	96.851	96.743	98.506	99.344	99.561	98.636	97.875	97.514	97.376	98.79	99.395	98.479	95.666	97.538	100.3	99.682	99.751	99.529	99.612	97.997	99.48	99.242	98.923	96.873	102.16	100.65	96.584	97.885	97.048	98.928	96.201	102.96	99.336	97.061	99.385	100.21	101.68	101	98.92	98.616	98.33	96.935	100.27	96.276
97.99	98.251	99.157	97.755	97.729	95.962	98.411	98.458	99.547	102.34	99.947	97.525	98.837	98.273	97.435	96.34	96.572	99.377	96.88	98.149	97.541	100.19	100.24	100.3	96.769	100.39	97.187	97.967	98.17	99.114	97.137	97.669	101.32	98.274	99.066	99.705	97.53	94.932	97.126	98.374	98.676	96.861	99.142	97.267	97.825	96.21	96.388	98.578	100.05	98.749
102.62	103.52	102.39	103.09	104.75	104.53	104.18	101.5	104.23	101.45	103.49	103.91	104.18	101.54	101.44	103.85	100.88	103.18	103.56	103.12	102.3	99.603	99.921	101.7	103.58	102.36	104.17	101.93	102.09	101.51	104.76	103.63	103.42	102.97	102.08	103.75	103.67	101.93	101.97	104.95	103.51	103.1	102.82	103.5	100.75	100.3	103.36	102.33	100.24	101.74
98.337	96.359	98.305	98.193	97.887	95.206	98.911	96.249	97.028	98.793	95.963	97.815	96.611	97.16	97.586	92.502	98.054	97.981	97.332	98.826	98.865	97.073	98.169	99.697	98.416	98.121	97.685	96.395	98.44	97.283	99.409	97.477	100.12	97.75	97.638	96.602	99.249	99.684	98.474	97.386	99.561	96.212	103.13	97.414	97.84	97.862	99.664	99.776	99.244	96.414
107.11	102.85	103.87	107.29	103.77	102.56	107	105.86	103.37	102.86	103.1	106.86	104.22	104.95	105.64	102.29	106.64	102.88	107.89	105.94	107.6	105.97	107.34	105.51	108.95	102.07	105.07	103.74	106.63	104.69	104.53	107.99	106.73	106.37	107.4	105.16	106.44	106.51	105.26	104.55	110	104.02	104.67	109.11	105.73	107.49	105.8	103.52	104.02	106.84
110.22	109.44	105.74	108.45	108.01	105.87	109.35	109.87	108.58	112.97	108.46	109.15	106.53	109.58	110.74	107.82	110.51	108.46	107.83	107.96	109.08	108.85	109.83	108.29	112.43	107.34	107.11	109.19	106.66	107.33	108.7	107.51	111.28	107.28	111.42	106.5	107.04	105.83	108.08	108.88	107.95	107.31	107.83	107.64	107.05	105.63	108.67	107.57	107.7	106.22
107.09	105.23	105	104.97	108.22	105.83	102.32	106.72	107.29	107.75	107.52	104.66	105.66	106.99	102.01	105.1	106.63	104.61	106.5	106.96	103.38	103.75	107.6	102.19	106.51	107.16	103.75	104.62	106.51	106.96	106.43	107.95	105.44	104.78	108.13	104.49	104.32	106.47	105.4	108.2	104.81	106.32	106.43	106.42	106.28	107.45	104.47	107.6	108.23	103.78
107.49	108.1	108.71	109.14	107.94	109.33	107.01	106.64	107.54	103.9	106.32	109.76	109.16	110.82	105.61	108.32	109.24	108.51	109.17	109.28	109.28	110.31	109.11	107.97	110.98	106.52	108.58	112.04	107.46	110.83	108.74	106.95	108.41	110.06	109.15	109.3	109.13	110.5	109.47	109.46	104.69	110.72	108.51	110.76	108.57	109.11	109.87	108.06	111.74	108.38
104.41	105.57	104.49	105.62	107.03	110.26	105.72	104.71	106.29	105.27	104.32	107.01	108.8	106.49	104.69	106.41	105.53	106.33	107.52	106.52	104.82	104.83	106.53	107.03	107.78	104.97	107.93	105.83	103.42	106.41	105.16	107.25	104.7	106.91	106.25	105.53	104.51	106.79	103.63	106.53	106.62	105.21	106.12	106.41	105.44	107.55	106.62	107.32	107.81	104.59
101.33	101.67	98.949	103.83	99.128	103.18	99.129	102.59	97.766	102.78	99.941	101.37	99.332	100.36	99.608	98.844	100.53	99.083	104.41	99.102	101.48	98.499	97.54	104.72	100.52	100.29	102.05	98.662	99.185	98.209	101.75	99.866	102.07	98.187	103.58	103.57	100.42	99.888	102.4	101.46	98.493	101.5	99.649	101.27	102.32	101.17	100.24	99.309	100.71	100.58
98.889	98.043	98.427	99.164	99.002	99.649	100.03	97.581	99.693	98.498	95.695	99.544	96.983	99.022	100.8	97.457	99.092	97.488	100.14	99.817	98.709	98.496	95.77	95.123	98.942	98.144	97.755	97.193	101.51	97.094	99.646	99.368	97.298	95.886	93	97.143	96.722	100.25	101.06	97.894	96.389	97.745	96.817	97.478	98.343	101.2	96.175	97.422	97.78	96.24
109.5	111.39	108.05	105.12	107.91	107.24	107.1	107.37	108.21	107.36	107.55	108.51	108.49	105.59	108.7	106.27	108.33	107.58	110.69	112.33	108.33	107.91	104.58	106.4	107.11	107.68	106.37	104.85	107.27	106.38	109.52	104.68	109.83	106.01	108.6	105.88	107.8	110.27	108.27	106.9	108.93	109.41	109.61	107.76	108.74	107.86	105.48	107.07	106.62	108.41
97.002	100.06	98.874	100.16	100.76	101.81	99.354	101.07	99.953	101.22	103.62	101.84	100.24	98.774	97.615	101.34	102.02	98.134	102.8	98.311	102.04	97.023	101.94	99.26	99.308	101.88	101.33	98.597	102.13	99.148	100.67	101.11	98.237	97.954	97.59	100.41	97.46	98.5	97.135	99.989	101.34	99.436	100.28	102.01	100.35	100.75	100.23	99.832	100.92	99.816
107.31	105.98	105.34	104.05	108.61	106.96	105.69	107.32	108.08	105.79	106.42	104.13	104.84	106.29	105.58	107.94	107.45	103.79	101.71	104.63	108.15	102.56	104.64	104.32	107.3	105.24	109.2	105.87	105.83	104.57	108.5	104.64	103.96	106.74	104.97	106.6	105.43	105.75	104.72	105.92	105.83	107.67	102.65	104.84	105.33	104.67	108.01	106.14	107.04	103.73
109.33	106.65	108.01	104.53	103.95	104.42	108.71	106.9	104.9	105.03	106.56	105.39	104.8	105.77	107.84	104.86	107	106.31	105.78	106.24	104.95	104.55	106.62	103.82	105.38	106.77	105.63	106.41	106.65	105.85	102.57	108.57	104.53	104.56	106.98	105.41	107.93	107.37	107.18	104.34	105.72	105.31	106.36	105.45	102.08	106.12	106.14	103.88	108.71	105.97
106.51	103.74	106.19	103.68	104.51	107.39	102.86	105.36	102.61	104.32	105.29	104.66	105.36	104.91	103.51	105.44	107.97	103.43	105.32	105.54	106.48	106.43	104.25	103.08	105.57	106.88	104.46	103.29	105.37	105.82	105.1	107.15	105.18	106.14	104.96	103.63	104.57	111.68	108.31	106.5	104.76	106.6	105.62	105.96	103.68	105.93	106.91	107.36	103.79	105.47
108.6	107.51	110.89	108.66	110.15	104.93	110.1	109.82	108.41	108.07	109.74	107.09	107.62	108.74	106.22	109.39	109.64	107.27	108.89	110.96	107.79	108.06	107.69	110.47	111.35	107.6	109.55	112.24	109.66	110.12	108.4	112.32	106.94	111.43	109.87	109.38	109.15	109.86	108.71	107.76	105.67	109.18	107.98	109.1	107.91	108.07	109.56	108.82	106.95	108.16
105.09	108.31	107.2	107.79	106.5	105.42	108.96	104.15	106.3	104.2	104.42	105.29	107.59	105.23	107.78	106.6	104.12	105.14	106.09	105.05	106.21	106.97	104.33	106.12	109.27	105.76	105.67	108.75	107.96	105.18	107.1	106.42	105.03	107.19	104.53	108.65	104.58	104.6	105.09	106.87	106.57	105.12	105.95	106.08	107.93	106.1	104.82	106.67	105.66	106.27
97.42	98.14	98.282	99.469	96.388	97.809	97.516	96.378	99.621	98.153	97.158	98.861	99.407	100.17	96.754	95.778	100.19	98.905	99.3	99.859	96.647	98.558	96.39	93.91	96.91	96.674	97.266	95.936	99.449	99.544	101.13	99.445	97.447	98.538	96.547	97.333	96.797	100.04	96.594	97.069	98.602	97.006	99.185	100.83	98.065	98.492	97.716	96.298	100.92	93.872
105.46	102.6	105.07	105.68	106.27	105.37	106.57	103.6	105.08	107.58	104.24	106.29	106.38	107.91	104.25	106.45	106.98	106.16	105.86	106.26	107.72	104.26	104.95	105.2	107.65	105.23	105.28	104.07	106.27	103.18	107.82	104.85	106.01	103.72	105.74	106.34	103.13	106.71	107.62	106.4	105.4	105.48	103.99	104.65	106.44	106.27	105.49	108.65	104.96	104.46
106.87	108.51	109.3	107.1	105.96	110.6	108.11	107.26	109.29	108.17	105.86	110.39	106.61	109.53	109.93	108.13	109.76	108.25	107.9	107.03	105.67	106.61	106.27	107.33	111.29	109.73	110.36	109.91	109.92	107.86	104.29	109.6	105.44	108.93	111.13	109.13	110.5	109.11	109.27	106.51	109	106.67	105.28	109.49	107.12	107.55	107.49	108.1	110.05	105.65
105.37	104.59	103.37	103.57	103.79	105.49	108.05	108.35	106.38	106.69	105.18	104.02	108.41	105.93	105.28	108.62	106.21	104.71	106.81	106.74	107.6	102.04	108.01	106.42	105.58	107.19	105.91	106.77	106.02	105.17	105.4	103.54	105.45	105.44	105.14	108.86	103.53	103.41	104.44	103.74	103.33	101.84	103.97	103.98	104.85	103.31	106.41	106.01	104.56	104.08
103.79	106.14	107.76	106.35	105.82	105.08	104.92	107.18	106.43	107.76	103.4	107.99	106.54	105.58	106	108.17	107.13	107.39	105.01	104.94	105.37	105.09	106.45	106.06	104.48	107.24	109.47	105.71	103.18	103.71	105.75	107.08	104.9	106.67	104.95	107.35	106.31	103.83	107.33	107.05	103.89	107.06	105.53	106.67	104.61	108.28	106.77	107.78	108.5	105.55
106.63	106.56	106.37	107.55	105.74	105.49	106.97	103.87	102.55	108.53	107.54	106.14	105.27	102.85	105.31	105.16	107.39	107.43	106.25	109.03	104.97	106.39	106.32	106.1	102.71	106.04	107.47	109.04	107.16	105.99	106.29	104.37	106.72	105.78	107.24	105.55	105.26	104.96	106.1	105.19	107	108.04	106.97	107.02	106.25	104.62	108.98	105.84	107.38	103.57
106.75	106.56	109.85	108.8	106.53	107.47	105.78	107.79	107	107.53	105.43	106.9	106.04	110.59	105.97	107.9	105.87	108.31	108.67	108.9	110.44	108.38	111.47	108.91	106.03	110.32	106.52	109.43	108.72	108.26	107.96	108.91	106.29	109.21	107.42	107.53	104.67	107.98	106.81	108.92	107.66	107.34	109.38	108.4	108.34	106.63	109.16	107.12	106.02	109.87
98.073	100.99	101.25	96.166	99.142	97.71	98.797	99.616	96.23	98.843	98.521	96.501	97.738	98.665	101.67	99.508	97.359	99.889	96.42	99.379	96.682	97.547	100.22	96.604	99.847	96.308	98.986	101.28	97.887	99.381	94.075	98.734	97.824	97.246	99.24	97.45	99.918	100.33	102.04	97.072	97.298	97.546	97.408	95.717	98.084	99.747	98.728	97.352	101.1	98.602
106.68	107.34	105.79	105.98	103.77	104.31	103.08	107.28	105.5	111.07	103.7	106.41	107.48	108.17	105.81	105.92	106.18	104.06	106.47	107.14	106.35	104.14	103.88	111.63	105.18	108.2	103.31	106.88	107.15	104.19	106.64	105.86	108.32	106.53	105.41	104.41	105.77	100.34	104.43	105.93	105.23	104.18	106.49	106.63	105.58	105.76	105.94	104.31	105.53	104.52
101.78	102.55	101.29	102.68	103.89	102.48	102.47	103.58	103.55	99.246	102.24	100.92	104.22	102.25	100.73	103.79	102.71	105.29	100.97	102.19	102.58	98.678	101.59	102.28	104.65	102.51	100.46	104.59	101.57	102.1	99.094	101.08	102.79	101.03	106.03	105.71	103.15	102.68	103.54	103.31	101.02	100.73	107.12	100.92	102.05	105.38	99.06	103.25	105.95	104.52
97.549	97.989	99.535	99.317	98.593	97.803	101.38	98.902	99.46	100.69	100.3	101.91	98.246	99.197	101.48	96.534	98.575	98.236	103.14	102.64	98.365	99.41	101.09	100.33	98.292	100.68	101.78	100.78	101.23	96.19	99.004	99.811	101.87	99.337	100.21	96.045	97.827	97.43	100.92	100.04	100.05	99.96	101.1	99.896	102.03	100.49	99.434	99.833	100.14	100.32
105.55	107.79	107.84	107.02	110.05	108.36	104.19	109.85	105.59	105.91	103.96	107.73	107.18	107.91	109.49	108.3	105.62	107.87	108.07	107.69	110.39	106.87	106.65	108.76	107.93	105.94	107.22	107.59	110.01	109.75	108.07	107.91	104.64	109.85	108.37	106.39	106.04	106.15	106.26	104.32	109.78	104.4	106.59	105.57	108.87	106.59	106.02	106.98	109.57	106.61
107.73	106.31	106.48	106.13	101.45	105.79	103.7	106.49	106.11	104.82	105.81	107.2	105.52	101.7	104.62	103.57	109.48	104.53	104.56	106.28	106.24	106.87	103.75	108.61	105.17	107.61	106.18	104.13	104.54	107.51	106.04	108.04	105.31	102.87	104.12	105.75	108.82	107.32	106.81	106.25	103.5	107.92	107.43	105.7	108.68	108.36	104.53	106.42	106.66	108.11
107.13	109.58	110.19	104.8	108.77	108.3	109.65	107.52	108.78	107.16	107.65	105.56	107.36	107.91	110.01	110.67	104.69	109.19	106.76	108.74	109.14	106.24	110.2	108.07	110.63	109.77	106.98	107.46	108.56	111.44	109.97	106.25	110.82	108.33	108.29	110.68	106.04	107.07	107.39	112.55	106.29	111.02	108	111.71	104.51	106.8	110.83	108.96	109.28	107.2
103.31	104.84	107.65	106.72	107.65	104.45	105.39	105.4	106.11	107.77	105.87	106.95	104.43	107.01	108.97	103.05	105.03	104.2	103.63	102.61	104.53	105.36	105.52	106.82	106.57	103.51	108.15	105.91	106.62	106.72	102.8	107.13	102.51	108.91	106.05	104.66	104.75	107.47	107.59	107.69	105.82	106.73	106.4	108.2	108.35	106.31	105.55	105.03	104.78	107.3
97.843	99.847	104.65	99.674	102.98	100.64	99.344	100.28	99.453	104.12	99.25	96.982	100.86	100.06	101.44	97.908	100.34	100.34	99.224	99.541	100.52	99.469	100.14	97.281	98.653	98.156	100.45	100.44	98.996	99.791	102.77	98.587	99.687	105.18	100.63	100.64	98.475	99.124	98.721	97.663	100.27	98.409	100.02	101.45	104.28	101.93	97.439	100.74	99.423	101.51
104.62	101.85	105.89	104.76	105.83	104.03	105.67	105.48	104.95	103.72	105.13	108.31	108.98	109.01	102.01	107.28	107.68	101.12	105.66	106.8	108.57	107.97	107.12	103.04	105.09	106.77	105.83	105.63	104.06	106.43	106.22	104.53	106.04	105.79	104.68	107.37	105.19	107.04	106.24	104.68	103.45	106.26	104.98	103.91	107.73	108.17	102.68	106.68	106.61	105.15
98.147	99.686	99.507	101.38	100.81	101.67	99.023	99.848	99.197	100.49	97.197	96.267	97.628	101.21	98.179	98.833	99.224	102.38	99.702	100.15	100.58	96.68	99.539	99.477	99.209	99.668	100.99	100.71	100.98	100.43	98.21	102.37	96.804	102.08	95.81	99.879	98.497	101.16	103.6	97.96	99.968	101.26	104.95	100.49	100.53	102.09	103.36	99.779	97.874	102.94
103.29	102.49	104.05	102.47	99.554	103.4	103.77	104.56	104.19	104.68	103.56	102.34	104.76	103.09	103.53	104.25	103.73	101.03	101.7	102.62	102.15	103.68	103.19	104.53	102.81	100.01	101.51	103.52	103.06	106.21	101.12	102.54	104.13	104.59	103.29	102.62	104.74	106.86	102.2	103.57	102.35	101.95	102.96	103.35	104.06	99.825	98.825	100.63	106.03	102.48
106.63	106.99	105.19	105.21	106.68	107.9	106.58	105.44	107.42	107.71	106.03	108.81	106.61	106.43	106.7	109.74	106.99	105.58	106.93	105.87	103.92	107.38	105.91	108.34	105.58	103.91	105.93	105.49	109.1	108.71	106.07	106.36	106.76	104.99	108.19	106.24	106.23	106.46	105.79	107.49	105.55	109.53	105.87	105.09	106.52	106.84	106.44	108	107.05	106.85
105.98	107.03	106.57	104.22	108.77	108.84	106.08	107.3	106.99	103.58	108.73	102.48	108.2	107.08	106.63	105.56	108.94	109.25	108.61	109.46	105.75	107.51	107.75	108.76	105.04	106.05	102.78	107.01	105.66	106.49	106.87	101.48	108.46	105.27	105.36	105.94	103.64	105.79	106.14	108.07	108.31	107.03	103.14	107.15	104.07	104.1	108.35	105.89	105.59	105.88
101.29	104	106.5	104.26	106.16	104.12	105.6	102.86	104.83	106.48	106.24	107.3	104.99	105.23	106.58	103.65	105.11	107.17	104.04	104.76	105.35	108.33	107.02	103.24	102.16	107.33	109.87	108.18	102.94	107	105.15	104.3	107.36	103.58	103.87	104.6	104.62	108.28	106.77	105.83	105.59	106.06	106.17	104.69	104.71	104.33	104.67	106.95	105.13	107.56
105.68	107.93	105.9	106.63	104.94	103.33	105.03	106.1	106.6	102.22	110.23	107.16	108.03	106.98	105.32	106.19	105.06	106.02	104.56	106.5	102.67	103.17	104.72	105.56	105.37	107.03	105.07	106.05	105.4	105.83	106.78	108.93	105.31	105.9	106.11	107.35	107.13	107.4	104.91	106.7	107.38	107.18	106.03	107.82	102.96	103.78	104.7	105.42	104.17	105.44
106.67	107.73	108.46	109.63	108.73	107.38	108.75	108.42	108.77	108.94	110.2	108.99	108.12	110.62	102.85	110.02	109.84	108.93	108.4	107.91	112.25	109.13	110.41	110.25	102.75	109.95	109.52	109.23	106.71	110.14	108.57	107.32	107.22	108.05	110.54	110.52	112.35	108.64	107.84	107.73	109.69	108.68	108.48	109.82	109.12	106.97	108.4	109.97	109.84	106.28
106.09	105.35	103.4	105.23	103.71	106.66	103.22	104.11	104.64	106.35	102.85	108.33	105.09	107.71	106.71	107.13	105.08	104.36	106.2	106.41	107.18	102.92	105.44	103.06	106.42	105.4	107.02	105.49	105.8	105.61	107.21	104.24	107.11	108.27	109.97	104.14	107.38	106.88	105.6	107.83	107.64	103.99	105.96	106.81	105.42	108.28	105.04	108.89	108.08	103.5
110.38	107.51	104.93	107.83	110.63	109.97	106.31	109.26	109.3	108.82	106.79	108.35	106.44	105.34	106.29	106.64	108.16	105.25	107.27	106.03	109.16	108.93	108.77	109.53	106.41	109.33	106.25	108.88	108.9	106.85	105.33	109.32	109.04	106.56	107.88	108.48	104.84	107.83	108.62	108.15	108.07	109.24	108.06	104.92	108.08	105.78	109.19	111.54	107.02	108.2
99.584	100.9	101.92	101.3	100.5	101.29	101.07	100.74	100.17	100.39	102.38	98.757	99.653	100.62	102.06	101.28	102.29	101.2	102.17	100.89	102.68	101.98	99.453	98.198	101.6	99.352	99.666	104.15	101.91	101.34	99.973	103.31	101.87	103.75	103	101.37	102.25	98.765	97.69	100.17	100.11	101.01	99.061	100.32	102.65	101.19	98.932	99.579	96.701	99.584
107.92	103.98	106.38	104.76	107.76	106.21	106.45	102.74	108.28	108.78	107.31	106.44	105.94	106.22	108.34	105.9	103.96	106.85	107.11	103.79	108.2	104.71	109.08	106.32	106.49	107.9	107.29	106.04	104.46	108.91	108.01	106.24	106.34	108.98	103.55	106.53	105.32	110.15	106.8	107.04	109.38	106.29	104.71	106.11	106.8	109.18	107.32	107.77	108.83	108.14
107.68	106.95	106.68	103.65	107.66	104.59	104.55	109.43	102.35	106.11	106.06	106.14	107.58	103.78	103.6	107.67	104.36	103.91	107.27	107.21	105.73	103.08	108.36	103.2	106.76	107.4	104.55	105.96	104.61	105.14	103.41	105.73	106.83	108.83	105.79	105.51	103.44	106.45	104.62	106	103.59	105.69	105.86	105.32	104.35	105.04	106.85	105.53	106.4	105.52
107.27	107.4	103.5	106.3	107.09	106.59	104.77	104.49	104.2	104.01	106.8	105.07	103.76	108.23	103.38	109.1	103.35	106.97	106.33	101.81	108.94	104.63	106.03	104.31	106.81	108.61	107.39	105.15	109.19	103.12	102.45	106.35	108.97	105.94	107.07	106.83	106.95	107.13	104.24	105.82	106.79	105.34	103.22	101.64	106.19	105.19	104.65	105.98	106.14	105.2
105.74	104.94	106.73	107.26	106.82	104.54	105.64	104.8	105.32	107.72	108.11	107.08	105.96	105.56	109.11	105.63	104.91	106.43	108.15	104.48	106.9	105.98	107.16	108.44	104.37	104.88	103.95	108.45	107.74	106.86	106.56	106.44	108.29	106.47	103.25	107.99	102.94	110.74	106.04	105.81	105.43	105.64	104.63	108.32	106.42	107.07	108.92	106.14	106.41	109.75
100.16	98.127	99.12	99.54	96.517	100.7	101.47	102.68	100.2	102.71	102.61	99.41	101.44	99.25	98.266	100.77	100.59	99.789	99.037	102.34	100.98	101.7	98.695	100.17	99.333	99.161	101.32	99.455	99.903	101.83	99.957	100.24	99.873	99.657	100.07	100.66	101.41	104.87	101.02	99.144	100.1	100.37	102.15	99.815	99.333	97.958	101.6	100.6	103.01	101.18
106.81	105.6	109.58	107.23	106.97	106.66	107.57	106.08	107.3	109.71	109.28	110.51	109.33	106.18	106.11	106.37	105.67	108.14	108.67	109.29	106.22	107.58	108.17	105.43	108.63	107.21	105.89	104.69	107.65	107.58	107.34	106.1	108.26	109.11	107.54	106.36	107.02	105.86	109.54	110.69	106.9	108.28	105.38	107.45	107.67	107.94	109.88	106.38	109.43	110.05
103.41	106.66	104.5	108.72	103.41	105.2	107.18	104.42	104.75	104.21	103.13	101.73	105.23	104.62	106.82	102.76	103.21	106.59	107.6	103.87	107.75	104.35	106.76	106.34	103.85	107.5	107.77	105.38	106.03	107.08	103.83	105.27	104	104.66	103.93	106.02	103.98	104.41	102.39	108.48	104.56	104.34	104.49	104.47	100.84	106.83	105.52	104.96	107.25	104.95
110.98	107.95	111.85	113.43	112.25	109.82	112.52	110.1	111.81	109.46	110.21	112.66	110.45	109.29	108.22	109.71	109.45	108.47	108.58	108.92	108.59	111.32	111.46	108.13	107.57	109.82	109.87	112.31	109.02	109.2	109.53	110	112.58	110.71	111.97	109.25	110.52	110.55	110.74	109.14	110.58	112.51	108.84	111.67	114.88	108.55	111.72	108.97	110.18	110.48
97.863	96.503	97.649	99.514	101.61	101.25	98.022	96.513	97.874	98.999	96.429	99.741	101.3	96.144	96.761	97.514	98.68	94.215	98.657	102.38	98.914	99.644	100.61	96.252	98.386	97.786	96.735	99.992	97.745	98.981	98.615	96.685	97.309	100.08	99.218	99.778	100.05	96.685	99.795	97.74	99.402	100.25	97.908	101.07	96.927	95.583	99.798	100.34	97.623	98.475
107.68	107.63	108.14	109.33	108.08	109.07	108.1	108.49	106.57	107.08	108.36	107.94	108.29	105.92	110.27	104.12	110.21	104.48	107.48	109.01	108.05	108.47	105.63	108.22	109.16	109.88	107.99	107.95	109.61	104.89	109.23	106.46	107.14	107.41	110.97	109.7	108.88	108.77	110.62	106.18	107.59	108.46	110.92	107.64	106.27	110.23	108.77	108.88	107.03	109.61
110.87	108.35	108.95	108.17	106.65	110.06	105.24	106.69	109.56	109.08	110.46	109.15	109.38	108.12	106.47	112.08	105.4	112.74	107.1	112.66	106.72	109.76	108.35	108.86	106.13	108.6	109.25	108.61	110.63	108.05	109.01	108.32	108.08	106.73	106.81	109.93	108	108.59	109.54	105.13	111.47	108.06	105.83	111.73	105.65	111.21	108.51	104.34	110.91	107.72
105.4	108.87	106.19	107.78	106.79	107.09	108.07	106.75	108.96	107.22	108.89	107.53	106.63	108.18	104.62	107.96	109.01	112.94	109.44	105.48	106.8	107.95	106.05	106.32	106.17	108.27	111.07	109.21	107.74	107.29	107.95	108.5	105.8	106.92	106	105.98	106.19	111.71	105.46	108.05	109.04	106.07	106.13	108.65	107.78	108.5	109.44	111.4	110.68	110.1
105.88	106.15	105.41	104.18	105.1	106.89	107.73	107.74	106.81	105.58	104.04	106.25	105.72	108.9	105.38	107.25	107.45	103.34	106.7	107.39	106.06	101.55	109.71	104.92	105.1	107.64	103.97	103.31	106.41	105.86	106.64	108.26	107.53	105.56	106.26	105.38	104.16	106.84	103.75	104.31	106.82	106.47	106.38	101.2	107.96	106.19	105.34	104.59	105.11	106.04
106.17	104.15	106.45	104.89	106.72	106.86	104.74	107.57	106.45	106.43	106.44	106.06	110.25	107.61	104.1	105.23	105.34	106.1	106.96	101.16	106	106.65	104.99	104.79	102.34	103.71	105.79	105.08	103.38	105.33	104.91	105.04	104.01	103.76	106.34	103.97	108.25	105.29	105.77	106.84	106.79	105.29	103.43	106.07	105.63	105.41	108.69	108.67	105.71	103.13
108.75	104.16	107.38	108.72	106.35	109.77	108.69	108.69	109.34	106.8	109.21	108.65	108.89	106.86	109.56	109.64	108.67	106.31	107.63	106.08	102.06	106.86	110.38	110.34	109.87	107.21	108.4	110.61	104.67	107.01	106.91	106.75	103.66	104.55	107.17	104.63	107.94	105	107.98	108.86	109.72	110.36	108.89	107.89	109.52	105.75	108.98	107.87	105.37	109.79
106.72	109.67	106.73	107.96	107.8	108.27	110.64	105.68	107.97	109.46	110.2	110.77	108.19	107.36	111.74	106.61	109.39	108.04	106.17	109.41	108.86	106.65	110.06	108.79	107.09	110.1	107.39	108.71	105.62	110.16	106.97	109.58	109.11	107.26	105.83	105.71	107.22	105.4	106.73	107.08	105.84	110.55	107.98	106.24	109.82	105.32	108.06	107.98	105.36	110.19
104.73	104.65	108.26	108.11	106.3	108.69	105.82	106.42	106.95	106.61	105.12	106.18	104.79	105.1	109.78	106.75	102.87	106.66	106.27	104.4	108.16	106.25	109.94	108.52	107.56	107.39	105.43	107.46	107.8	106.22	103.51	104.67	106.58	107.54	106.44	106.25	106.03	106.41	106.29	106.87	109.97	107.49	108.99	105.21	107.37	106.13	107.17	105.98	106.44	106.04
101.7	103.45	105.1	106.69	106.5	108.9	109.17	105.36	106.01	105.67	105.44	105.94	106.31	100.18	107.52	105.06	105.58	105.62	105.38	106.52	106	104.53	108.4	105.9	106.65	104.43	108.11	106.47	105.02	104.44	104.81	105.71	103.87	105.47	105.86	106.43	106.31	105.19	104.6	107.14	106.25	105.17	106.9	105	108.74	105.36	103.65	108.49	104.84	103.14
106.21	104.51	105.68	106.85	105.33	105.85	103.46	103.29	106.39	103.82	105.46	108.24	108.46	101.11	103.18	106.34	103.8	104.01	106.94	107.82	105.49	105.31	104.34	105.69	102.89	103.29	105.07	107.28	105.14	104.84	107.79	105.47	107.01	103.33	103.63	106.49	107.21	108.88	107.36	103.53	106.43	104.88	105.88	103.69	103.42	109.13	106.51	108.74	107.98	105.97
109.04	109.13	105.2	107.04	105.35	106.11	106.83	105.16	106.08	107.52	102.56	106.83	107.62	107.19	105.39	107.69	104.18	103.11	106.97	105.15	107.18	107.02	106.27	105.11	104.63	109.42	107.07	105.3	107.68	106.62	108.96	108.2	107.18	108.58	106.36	105.21	106.61	106.45	105.59	110.58	106.22	105.97	104.85	107.57	105.27	105.92	105.72	107.25	105.82	109.02
105.65	106.34	108.74	107.72	104.35	107.13	104.77	105.69	105.28	104.89	106.9	103.64	106.95	106.72	105.87	105.68	103.54	107.72	104.62	108.55	107.61	105.97	105.98	105.96	106.05	106.47	105.08	106.33	106.31	104.91	106.78	103.06	107.38	105.91	107.51	105.96	105.06	103.8	108.74	106.91	107.18	103.11	106.78	105.62	108.18	103.4	104.62	105.26	104.24	103.48
102.71	105.36	105.27	106.41	103.26	104.61	103.06	104.31	106.8	105.7	106.65	107.83	110.23	103.71	105.32	108	104.11	103.17	107.7	105.19	106.42	104.85	104.17	105.58	100.83	108.9	103.91	106.08	105.2	104.82	104.14	107.31	105.04	108.94	104.58	106.53	105.12	106.13	104.95	104.23	108.68	108.34	102.31	104.37	104.07	106.38	107.02	103.65	105.22	105.94
105.65	106.35	108.82	105.41	102.92	103.3	107.27	105.67	107.24	107.67	104.33	107.52	105.93	105.71	106.9	106.3	103.94	105.54	106.27	106.74	104.86	107.24	106.87	103.31	106.7	105.65	109.1	107.33	107.67	106.5	103.22	108.65	108.1	104.36	105.75	104.9	103.07	107.94	106.84	107.7	106.09	107.54	105.1	109.82	106.59	106.98	109.25	106.24	107.5	106.07
108.73	108.98	108.93	107.33	108.45	108.02	107.38	107	106.21	108.77	109.67	108.25	107.05	106.6	108.64	110.46	109.73	108.76	104.92	109.68	107.77	108.57	110.21	109.15	106.9	108.59	107.16	108.03	109.31	107.93	107.63	108.78	109.63	107.33	106.91	107.27	106.1	106.94	107.37	108.41	110.34	105.72	104.91	108.8	109.39	107.61	108.91	106.7	108.8	105.86
105.6	106.26	104.79	104.1	107.54	106.92	107.09	103.88	108.54	107.75	104.93	109.23	106.95	102.89	104.98	105.62	105.42	105.98	106.34	107.96	102.96	105.02	106.15	107.24	103.72	105.81	106.39	106.31	106.14	104.72	107.54	103.33	104.89	106.44	106.4	101.36	105.33	104.73	107.39	105.53	106.27	102.22	105.06	102.16	107.09	105.52	107.94	106.1	105.14	105.28
107.12	108.31	109.57	108.45	109.52	109.42	109.27	109.27	109.4	108.24	108.97	108.31	105.17	110.2	108.91	107.78	108.98	108.51	110.06	105.9	105.38	106.72	113.24	110.87	110.83	103.89	106.1	109.17	108.72	107.5	106.21	107.91	106.66	107.91	107.92	105.96	108.07	106.88	108.79	106.77	107.89	107.38	110.8	107.54	110.3	105.91	109.47	109.38	110.09	106.87
106.95	105.96	106.75	111.08	108.94	106.84	107.45	109.04	103.72	107.94	110.35	105.34	108.38	109.55	107.32	109.05	108.4	106.78	106.05	106.31	106.12	110.98	108.56	106.07	108.83	104.38	108.85	107.89	109.19	107.44	108.62	109.06	107	108.56	107.51	110.14	107.46	107.28	105.59	105.38	108.76	107.53	106.72	106.91	111.5	107.17	110.65	108.59	108.68	106.72
107.42	107.38	106	108.32	103.59	106.57	105.98	106.89	106.53	107.79	105.95	105.61	106.2	105.51	105.89	104.04	104.85	102.81	107.23	105.85	105.83	105.31	107.28	107.5	104.04	104.21	104.9	105.7	109.87	106.14	103.95	107.32	107.04	105.3	106.54	107.35	104	104.63	104.51	106.16	106.53	107.13	103.52	104.19	105.43	105.7	104.38	107.33	103.83	104.71
108.58	109.05	109.93	110.51	113.4	106.81	107.8	109.16	112.77	109.34	109.52	109.46	111.21	108.4	111.88	108.8	110	110.17	107.36	109.06	110.36	110.09	112.93	111.62	111.54	107.66	108.28	112.25	108.69	112.12	109.56	107.72	109.36	112.64	114.16	112.68	111.09	111.51	108.6	110.55	109.02	107.4	108.35	111.12	109.48	110.51	109.26	109.13	111.03	110.82
97.94	99.749	97.73	99.998	98.539	98.534	99.377	96.458	99.824	98.571	100.61	99.891	99.528	101.11	98.142	97.082	97.571	95.865	97.874	98.745	99.626	93.793	99.147	98.889	100.23	98.954	100.34	98.675	96.426	98.519	99.085	99.213	99.313	100.49	96.529	96.561	97.217	97.999	97.459	101.32	98.804	99.405	100.02	98.068	98.704	98.961	96.191	99.509	95.74	96.375
108.02	105.24	106.02	105.01	102.42	105.92	104.5	105.9	105.38	105.33	105.43	107.08	107.28	105.07	107.17	106.97	105.99	104.79	106.24	103.57	103.36	103.56	106.95	107.88	106.87	103.74	102.48	106.78	104.62	105.78	105.98	103.97	102.9	106.96	102.18	106.67	107.15	110.13	106.37	104.52	104.57	105.02	103.94	106.26	105.15	107.07	105.28	106.26	103.97	103.14
108.04	106.47	105.64	104.67	108.14	105.21	109.43	106.26	107.98	102.51	104.82	104.37	106.04	106.94	105.43	106.48	106.2	104.73	103.55	105.49	102.53	107.51	106.06	104.38	108.92	105.68	106.6	107.48	109.56	108.39	106.18	106.08	108.25	105.15	104.92	108.38	106	103.71	104.1	105.5	106.78	109.03	106.76	105.39	101.7	104.75	106.65	107.78	105.67	106.44
106.22	107.31	103.43	109.79	107.99	106.8	108.84	108.9	106.98	105.32	105.13	107.17	105.79	107.05	105.7	108.09	106.39	105.95	106.29	105.46	105.87	109.39	107.53	104.07	106.76	104.46	107.26	103.7	105.88	104.87	103.26	105.11	107.03	105.04	110.45	106.22	107.9	105.31	106.89	105.64	106.52	105.75	103.63	109.69	108.97	105.66	108.01	106.63	104.15	105.11
102.99	107.46	106.8	102.92	105.06	108.03	108.37	105.73	102.93	103.47	103.75	104.79	105.68	104.47	103.83	106.33	105.6	108.45	104.44	102.83	102.89	101.95	103.82	104.2	107.54	106.1	104.83	107.37	105.52	106.25	103.75	107.93	104.18	107.33	105.68	106.35	103.54	106.24	104.96	104.32	105.32	105.94	107.31	106.17	107.57	106.31	106.61	105.52	105.98	105.5
103.75	100.91	102.98	103.14	101.82	100.97	103.5	102.36	103.06	103.39	101.56	100.79	98.342	102.93	104.2	103.12	100.01	103.63	103.97	103.73	103.9	101.5	99.921	101.43	102.69	103.06	105.18	102.69	103.26	103.45	103.59	102.7	102.13	105.1	107.53	100.15	103.91	101.55	104.03	100.34	102.9	102.2	102.66	102.04	103.86	103.24	103.75	100.83	106.4	101.08
103.43	102.08	99.571	100.22	102.04	98.992	101.32	97.758	100.15	102.07	99.42	100.8	101.91	95.786	99.714	100.13	99.314	99.362	100.04	101.71	101.48	101.79	97.988	99.886	100.83	101.25	98.649	100.07	98.581	100.68	99.718	102.57	98.532	101.43	102.14	100.44	102.33	97.749	98.593	100.23	101.77	102.58	98.62	100.18	103.27	99.059	98.667	99.4	99.018	103.49
106.72	106.36	106.41	103.79	104.42	107.67	102.76	103.7	107.84	104.54	103.06	105.74	103.8	105.97	101.83	103.23	107.33	106.95	106.02	103.36	107.18	104.65	107.41	106.6	105.39	105.52	104.87	106.48	103.27	106.23	105.04	104.28	104.47	105.28	108.05	104.78	106.26	104.28	105.18	102.95	108.18	102.82	104.78	104.73	105.75	104.82	103.96	103.97	105.84	102.91
99.465	95.238	98.895	98.872	98.238	96.946	99.749	95.311	96.17	99.362	98.729	100.41	99.515	98.009	99.095	99.274	98.595	99.007	97.055	98.966	98.523	96.211	96.069	99.645	97.813	97.44	99.06	99.048	94.275	97.903	98.911	96.428	97.696	96.911	98.456	97.373	97.14	98.494	98.845	96.395	96.374	99.59	99.092	98.034	100.13	101.61	98.971	99.058	101.69	98.549
106.49	104.23	104.46	105.21	106.17	105.86	105.21	102.21	105.33	105.22	103.71	108.63	103.45	103.73	106	106.67	107.34	106.05	104.14	103.7	99.851	101.74	105.29	106.33	104.31	104.95	105.12	103.75	104.2	106.2	106.43	104.01	109.05	102.51	102.53	105.62	100.99	104.28	103.6	106.03	106.26	105.85	106.11	102.42	105.58	105.69	101.75	106.85	108.47	108.09
102.49	107.58	108.83	110.15	109.02	108.65	110.56	107.71	108.27	108.63	108.34	107.36	108.11	107.24	105.93	107.12	107.34	109.29	110.19	108.46	108.05	106.99	107.63	109.19	105.2	107.36	107.74	108.23	108.45	106.77	107.12	111.28	108.15	107.21	108.19	106.06	107.31	109.6	104.15	106.96	106.99	109.76	109.32	106.08	109.36	108.91	108.45	107.14	105.78	111.3
[truncated: 400 more rows]
[truncated: 150 more columns]
