# Supplementary material for: Genetic dissection of main and epistatic effects of QTL based on augmented triple test cross design
Source: PLoS One. 2017 Dec 14;12(12):e0189054. doi: 10.1371/journal.pone.0189054 (PMC5730204; doi:10.1371/journal.pone.0189054)
Supplement: S10 Supporting Information — (ZIP) [file pone.0189054.s010.zip › z6_1550_0.5_5.csv]

107.05	102.92	108.87	100.1	105.68	104.31	106.27	107.31	104.47	102.65	102.82	107.19	105.85	105.41	101.93	107.05	107.7	105.21	105.75	102.17	106.92	105.92	108.16	108.03	105.31	104.49	106.46	109.44	109.85	105.79	107.63	105.26	104.58	108.2	108.91	105.18	104.17	105.62	105.1	105.32	107.15	106	106.35	106.34	105.58	105.89	104.87	104.89	105.06	106.77
104.97	105.46	100.77	106.54	106.09	103.92	108.64	102.76	107.28	103.54	107.22	104.04	110.33	106.33	109.14	104.28	108.17	102.94	105.75	106.08	107.22	108.17	106.8	108.32	107.52	106.36	106.98	109.36	107.74	100.51	104.11	106.49	109.64	108.78	103.81	98.257	106.66	106.7	107.13	107.34	102.92	106.5	106.92	105.41	104.97	106.88	102.05	107.28	107.14	106.19
105.93	110.14	107.91	113.88	113.24	110.92	105.07	109.99	108.34	109.4	108.63	110.12	110.48	108.73	106.4	111.73	104.02	108.63	111.26	102.4	113.3	110.53	104.98	109.39	108.27	108.75	110.31	105.02	108.25	108.81	111.17	110.54	107.01	106.98	106.23	108.17	106.5	106.9	109.62	106.78	105.72	109.37	106.36	108.17	108.98	114.56	105.08	102.74	108.8	110.97
104.87	110.61	108.99	105.92	101.33	103.97	109.41	109.98	101.9	107.31	105.27	106.2	108.21	106.13	101.95	108.28	105.74	105.12	108.67	103.64	103.9	106.42	106.51	108.9	101.73	101.52	103.4	102.22	103.27	102.85	100.04	105.13	102.5	104.26	104.72	103.49	103.36	104.95	111.19	102.62	104.6	110.47	105.48	101.55	107.4	103.6	104.26	99.604	105.76	103.77
108.28	103.58	106.93	104.71	105.23	105.66	105.09	105.36	105.45	103.27	109.7	106.99	108.03	105.06	106.32	104.93	107.84	110.64	102.08	111.05	104	105.3	103.11	107.43	106.08	109.56	105.38	106.05	103.41	105.5	103.97	106.34	103.62	106.88	104.77	106.3	107.42	103.9	106.82	104.98	107.66	109.15	103.24	105.33	107.28	104.89	106.52	107.97	105.91	104.52
104.97	108.94	104.39	108.56	108.07	110.05	106.95	107.43	110.33	108.94	108.72	104.99	110.69	107.23	107.5	110.5	107.14	109.61	108.79	107.35	106.27	108.45	112.23	105.24	113.73	109.37	108.42	108.37	110.92	108.8	106.08	107.66	112.4	108.91	103.87	109.2	107.04	108.6	106.48	112.11	108.65	110.92	106.36	107.2	105.67	106.02	106.73	106.06	107.53	110.27
105.78	102.8	109.38	108.31	105	106.7	106.59	105.61	105.02	108.19	108.79	103.51	105.15	102.28	101.5	105.19	101.15	105.97	101.72	107.99	109.38	109.24	106.62	106.65	104.16	103.15	103.77	105.48	107.05	104.95	106.71	105.94	104.91	103.95	104.46	106.23	106.4	103.32	109.23	106.9	105.15	104.18	105.09	105.43	109.1	105.17	105.78	103.89	104.27	102.77
111.27	102.06	112.82	108.19	110.97	107.41	109.45	108.64	107.95	105.96	109.23	107.35	107.56	109.86	108.39	104.23	107.44	110.34	110.33	110.8	112.87	105.29	109.09	109.47	109.51	109.9	105.91	111.52	106.09	107.84	102.94	106.75	109.59	107.17	105.38	110.48	105.37	106.5	108.12	107.22	107.31	110.34	108.73	112.24	110.7	110.05	108.8	109.24	108.4	106.84
111.37	113.16	106.27	105.71	110.24	105.23	105.91	110.38	103.04	108.84	106.23	108.07	110.79	103.38	108.32	109.76	104.52	103.92	103.71	104.04	105.5	107	104.92	103.69	108.84	106.07	105.73	107.56	114.09	105.17	104.61	103.71	106.98	109.78	109.53	103.62	105.54	105.47	104.85	105.79	107.87	105.08	106.82	104.51	107.17	105.92	102.37	105.74	108.43	104.67
109.85	111.85	110.98	106.16	106.13	107.2	110.84	106.99	105.94	112.52	106.44	107.89	110.91	108.52	109.25	109.17	108.43	108.89	109.59	106.05	105.49	108.85	104.5	107.91	110.04	111.47	107.53	106.22	109.32	109.89	108.36	110.25	108.11	110.71	106.67	108.42	110.81	109.58	108.93	111.92	106.58	108.35	109.86	108.2	107.17	112.2	112.02	105.86	108.1	106.9
114.72	109.8	114.07	107.87	107.95	108.99	113.08	112.73	111.91	111.97	109.27	109.12	111.57	108.38	113.37	108.86	112.05	110.34	112.58	107.03	113.06	109.71	109.1	109.66	110.59	111.3	111.86	109.8	109.32	110.09	108.82	105.56	108.06	110.17	108.61	109.88	110.92	108.29	111.34	106	111.09	110.8	110.4	110.36	110.7	106.48	111.12	115.1	106.68	106.83
112.25	105.52	112.42	106.81	103.73	105.47	109.99	106.68	106.21	108.59	109.31	109.55	107.99	101.74	106.95	109.29	105.93	111.43	104.89	108.16	111.72	105.45	103.05	106.32	109.17	108.31	111.36	107.8	107.71	112.52	106.15	106.02	107.39	110.54	108.86	108.81	103.91	105.62	105.11	107.04	104.3	107.02	102	111.38	109.8	115.91	103.14	108.04	107	108.9
111.15	107.08	108.84	114.44	109.44	111.55	113.54	104.07	108.15	109.54	110.74	112.88	112.29	108.43	112	113.92	111.64	110.54	110.14	107.2	113.33	107.95	110.55	108.62	108.7	114.43	112.8	111.51	113.3	110.26	107.15	105.46	115.37	113.02	109.6	110.63	110.06	111.59	113.38	112.36	110.97	111.62	113.64	108.02	110.75	110.33	111.99	110.29	113.71	115.09
107.6	111.26	105.73	109.55	106.62	110.47	109.69	106.21	106.55	111.35	105.39	110.06	110.87	104.8	108.16	106.73	109.71	107.02	105.05	104.77	106.63	103.33	107.08	108.85	107.02	108.79	108.82	106.64	108.21	107.88	108.68	107.19	105.82	110.03	105.3	107.85	105.82	110.53	108.06	106.4	110.23	107.14	107.67	105	105.64	104.44	108.04	104.34	109.78	108.83
109.66	103.23	104.61	108.69	107.36	114.17	106.84	111.7	106.43	102.42	108.93	105.69	106.57	109.95	110.68	105.05	104.98	101.66	107.87	108.49	104.96	106.96	107.53	111	109.6	111.21	105.16	106.41	106.13	108.9	113.2	109.86	104.86	108.42	108.58	109.77	113.2	107.58	110.41	106.64	108.03	105.12	106.59	108.99	106.47	111.71	106.82	112.61	111.31	106.32
106.45	108.22	103.24	104.48	104.92	104.21	104.31	107.76	107.61	103.25	103.06	104.52	103.33	107.4	103.63	105.27	109.1	107.53	105.4	108.23	102.58	104.06	109.26	106.6	104.09	102.28	102.41	101.47	103.63	109.74	104.1	98.714	108.43	109.21	103.81	105.53	105.33	105.74	111.12	106.65	106.72	109.83	102.94	105.41	109.34	105.53	103.29	107.61	102.19	105.13
100.55	94.432	91.101	98.365	94.543	95.825	100.47	99.981	94.79	97.516	98.36	102.42	98.839	103.16	101.25	100.26	99.617	96.596	99.355	94.73	102.42	98.99	98.77	101.49	98.275	101.99	103.66	98.088	99.209	100.56	98.356	99.558	97.323	97.943	96.905	96.433	97.87	97.101	99.11	99.365	97.504	99.229	100.07	97.346	95.977	100.39	98.143	107.33	98.429	101.12
105.86	108.47	104.16	108.59	107.33	102.76	108.1	106.38	108.56	108.77	106.76	102.51	105.03	104.02	103.35	107.26	107.82	107.06	107.63	104.91	107.39	110.65	104.42	101.37	105.7	104.69	104.01	105.56	109.23	106.88	100.84	110.66	105.17	104.07	103.98	100.71	105.9	106.52	106.73	103.57	105.18	109.46	106.29	107.67	100.89	107.48	107.11	103.68	103.88	108.22
107.16	104.92	109.08	104.57	104.77	105.36	105.16	99.855	107	102.86	104.29	104.27	106.11	102.53	103.8	105	106.8	104.06	106.41	105.39	106.57	106.8	108.52	109.6	105.74	105.79	101.81	104.69	104.71	105.03	104.96	105.26	102.78	107.18	104.92	107.04	99.638	103.36	106.73	106.99	104.75	106.48	105.38	109.74	109.91	105.67	105.65	104.23	108.02	106.79
112.64	110.49	109.1	111.61	106.71	107.86	108.66	113.59	110.12	109.1	112.36	110.14	113.15	108.33	109.27	110.34	112.86	112.64	110.47	109.84	113.16	105.21	106.64	108.7	110.87	114.09	109.73	111.5	106.77	108.93	113.71	111.47	111.82	110.36	110.91	112.24	111.83	111.88	109.69	108.72	110.37	114.53	111.85	106.95	114.89	108.52	105.92	111.45	107.85	102.93
105.4	103.73	108.47	106.77	106.43	102.81	105.83	109.1	105	104.9	105.62	108.02	105.16	103.9	105.85	106.71	105.04	103.13	102.79	101.25	104.09	108.07	104.11	107.2	106.19	104.91	103.62	106.26	105.25	107.87	102.14	106.87	103.25	103.76	104.6	107.23	104.14	105.84	108.6	106.64	102.44	106.92	105.7	102.68	102.77	107.28	105.19	105.32	110.12	105.75
105.67	105.99	107.77	111.44	102.6	105.08	106.59	104.49	105.39	104.39	106.85	102.2	105.4	105.28	108.2	100.97	103.85	107.48	104.75	103.66	103.67	107.85	108.3	103.67	107.4	105.58	107.51	103.95	108.12	104.22	104.08	105.41	106.4	102.08	111.66	104.16	112.49	104.33	104.63	108.02	105.51	108.41	108.45	104.28	106.57	103.41	103.26	103.96	104.82	102.61
106.57	107.36	106.66	106.08	103.38	103.82	107.39	109.74	107.63	107.2	103.73	106.15	103.69	106.44	103.29	106.77	106.56	110.85	107.88	106.77	106.56	106.47	104.52	104.5	105.44	106.65	104.1	107.06	106.37	104.22	103.93	111.06	106.72	107.92	105.88	105.11	106.32	101.77	103.86	108.73	104.02	102.85	104.26	100	106.16	103.88	108.23	106.07	107.42	103.57
99.811	99.644	99.476	97.206	93.476	99.365	95.069	93.633	102.3	102.25	98.555	99.002	97.264	100.3	95.975	93.921	96.853	101.99	97.653	98.923	97.402	99.919	95.825	98.678	99.689	99.546	98.792	97.744	99.71	96.938	96.761	96.585	94.615	99.907	97.986	95.941	97.035	93.488	97.973	94.7	96.741	93.486	99.269	96.315	96.267	96.274	97.293	97.729	98.554	95.715
102.79	98.145	99.704	98.132	98.792	98.477	97.921	101.35	94.748	94.084	94.117	98.531	102.42	96.169	99.934	95.85	93.626	104.88	93.006	100.34	99.506	97.064	96.153	101.03	99.588	102.08	101.08	99.273	95.885	95.675	98.156	94.185	99.565	97.162	104.59	98.358	98.288	99.683	95.483	99.474	99.931	97.946	96.938	95.401	96.441	95.182	97.843	94.844	97.68	95.083
106.53	105.35	105.48	102.58	102.96	103.71	105.53	106.79	103.85	101.43	112.17	106.76	107.92	102.5	106.26	105.6	103.9	107.79	107.75	102.74	102.87	104.42	106.79	105.55	105.26	109.37	99.892	108.23	106.79	102.12	104.47	104.6	103.2	107.93	105.18	106.45	109.26	108.41	100.56	105.98	104.23	105.42	101.1	106.64	106.17	108.81	108.85	101.87	107.82	109.61
100.45	98.746	97.96	100.11	98.004	100.45	102.66	96.949	98.643	100.59	95.416	98.9	102.29	100.64	94.389	96.621	95.069	100.44	98.342	94.219	98.661	94.798	103.62	98.325	100.89	97.482	101.1	98.301	100.94	94.303	99.327	97.97	97.23	96.437	101.57	93.36	101.66	93.729	95.821	100.61	96.077	100.41	99.609	102.37	95.709	97.304	101.91	97.807	97.201	99.605
102.12	104.31	102.14	104.67	108.64	108.06	107.58	106.9	101.21	105.23	104.9	100.92	104.42	103.77	106.94	106.69	103.37	106.53	106.12	105.86	104.67	109.13	101.98	102.84	106.32	105.57	105.73	105.44	104.45	104.28	102.77	105.39	104.6	103.83	111.59	105.2	107.45	106.97	106.08	103.83	105.35	102.38	104.03	109.97	109.05	105.12	104.52	107.53	109.75	107.42
112.72	104.18	104.45	104.17	107.56	107.32	106.15	104.45	106.23	109.64	101.39	107.34	106.08	102.04	103.74	103.59	108.36	106.47	106.77	108.64	109.59	108.32	97.768	105.27	108.79	102.22	107.01	106.06	107.67	113.36	106.9	101.45	112.35	110.19	107.84	109.43	105.63	104.92	108.71	108.43	102.54	103.94	105.5	101.71	106.75	101.79	103.36	103.44	102.77	107.04
105.19	106.44	110.11	110.7	107.49	106.94	109.79	108.68	105.48	106.09	106.58	108.44	104.07	106.11	106.94	103.77	104.67	107.24	105.43	108.96	103.74	109.87	104.93	107.48	106.76	104.84	102.86	109.44	106.67	104.86	105.92	111.59	111.51	107.88	107.76	106.62	106.67	103.1	108.47	106.71	110.66	110.17	103.19	108.21	111.49	104.39	106.58	105.55	101.45	106.09
106.62	104.08	103.37	104.85	107.93	107.46	104.94	100.87	107.9	107.64	103.8	110.22	99.551	108.32	106.13	100.48	105.4	104.5	107.86	102.83	108.65	107.4	107.64	109.07	107.39	109.73	102.28	105.72	106.69	102.84	111.07	109.04	107.89	106.47	104.81	101.65	106.15	108.32	108.24	103.18	105.06	109.03	108.02	103.78	105.57	108.56	100.95	107.64	109.18	107.67
97.913	102.23	99.272	95.018	101.2	99.319	92.036	101.66	98.314	99.212	95.89	95.784	97.83	102.61	98.686	99.026	95.981	100.08	100.24	101.45	100.18	99.448	98.496	97.57	98.89	98.575	100.24	96.597	97.847	94.347	100.76	101.75	97.507	96.043	97.648	94.057	96.228	101.31	99.165	95.061	96.229	99.388	101.79	101.52	101.46	93.312	98.176	100.53	101.91	97.467
104.26	103.42	97.072	98.841	103.95	101.34	100.03	101.24	99.057	99.655	103.49	100.87	102.85	102.27	98.677	99.626	95.927	97.22	101.63	97.011	102.88	105.33	103.18	101.99	103	97.006	102.56	97.064	99.196	101.48	102.22	104.6	98.778	99.954	103.92	98.618	105.02	101.19	103.6	103.54	99.083	98.186	98.947	102.55	107.2	95.549	101.12	98.106	103.19	102.51
105.13	111.77	112.15	107.73	107.08	107.25	105.72	114.43	109.29	107.79	105.39	106.66	106.48	107.22	108.12	109.99	105.41	111.38	107	105.67	115.43	111.25	106.64	107.97	110.24	109.84	106.76	115.23	112.64	110.74	110.13	105.22	106.29	110.94	109.41	107	107.01	107.55	111.56	109.1	111.46	106.61	105.39	108.49	110.66	112.02	105.29	108.83	101.46	111.44
103.87	106.66	107.29	106.9	109.58	106.52	104.68	108.48	106.75	103.19	106.21	107.51	103.42	103.69	108.18	103.86	103.29	104.38	105.89	102.73	104.07	105.36	107.68	105.73	102.81	102.78	108.7	103.46	105.59	103.53	106.75	107.06	104.52	103.31	107.1	103.97	103.44	103.65	106.28	108.6	106.23	107.51	103.48	108.47	104.03	105.74	107.16	109.28	106.96	106.38
95.63	96.814	99.871	95.123	96.005	99.748	101.26	103.47	96.887	100.01	96.299	98.292	95.057	98.39	96.793	97.149	94.019	96.77	98.973	96.531	96.269	98.824	103.17	101.09	98.385	99.59	98.37	94.655	99.124	95.913	107.91	95.621	97.163	97.262	98.334	95.054	97.538	100.34	98.881	101	95.436	100.25	98.649	100.83	98.685	101.45	94.323	92.354	99.676	98.809
107.8	112.21	111.93	107.98	105.72	110.83	104.84	110.07	107.2	112.89	105.51	111.12	103.38	105.53	108.04	104.03	106.65	101.85	107.16	105.2	108.01	108.43	112.96	107.72	105.23	107.07	110.28	103.97	108.92	109.02	109.92	109.53	112.31	109.67	108.5	106.34	108.96	107.56	109.43	110.74	105.01	109.42	106.66	106.3	109.87	106.73	106.4	111.93	109.34	107.83
106.77	107.61	103.91	105.78	103.58	103.11	106.44	107.68	102.39	105.88	104.98	104.21	106.32	106.34	104.42	108.81	106.2	101.1	110.26	104.6	106.88	102.2	109.33	107.92	110.69	107.94	104.67	106.51	107.2	107.07	108.21	104.63	104.81	103.4	109.32	109.48	104.88	107.35	102.82	103.94	105.83	107.97	104.72	109.28	108.7	106.92	107.34	109.49	106.57	109.57
105.02	105.44	110.88	106.04	102.73	107.43	108.12	107.27	105.64	105.23	107.29	107.59	106.79	104.86	103.25	105.96	105.16	105.31	104.59	103.91	107.11	108.85	106.36	98.467	104.12	103.02	105.14	105.47	106.18	106.72	108.6	102.63	106.19	107.23	106.89	104.93	105.2	105.83	108.1	106.5	106.17	106.68	104.54	104.83	105.61	107	103.02	101.46	104.41	106.42
107.56	105.78	108.13	104.37	107.01	109.67	108.23	104.78	107.68	107	108.62	106.8	105.72	103.57	106.62	101.85	108.54	104.99	108.09	104.41	112.76	105.74	106.95	102.92	109.05	106.69	105.6	107.14	107.88	110.28	108.16	105.33	106.07	111.04	109.1	105.73	102.65	105.87	107.95	104.95	106.35	104.37	106.82	108.91	107.08	103.94	104.76	106.96	106.24	100.49
106.5	108.85	105.29	105.58	103.1	111.2	105.55	107.5	107.42	104.84	106.6	110.46	111.03	111.35	107.34	104.76	108.99	111.71	110.44	107.22	107.65	111.81	109.35	112.33	109.01	109.56	106.39	107.41	110.69	105.31	107.27	110.35	108.11	107.91	106.56	107.81	109.61	107.45	108.63	107.37	109.11	108.6	106.19	109.61	111.05	106.72	110.06	103.65	107.37	108.16
108.88	106.7	104.52	110.07	100.27	105.49	105.92	104.58	111.35	104.07	107.2	104.28	104.66	102.3	101.65	102.24	106.1	104.68	108.83	102.96	105.09	104.23	105.55	99.941	106.33	103.92	104.88	101.03	102.52	104.48	102.02	102.86	105.99	103.07	104.64	105.87	105.68	102.87	102.42	108.64	109.74	105.58	104.3	107.66	111.08	107.79	111.4	105.38	104.92	105.55
107.2	108.74	110.66	104.88	103.58	104.35	108.4	106.44	108.04	106.52	103.05	106.02	103.61	109.32	110.49	102.03	104.16	107.02	104.96	105.25	108.73	104.62	110.54	106.83	106.36	104.79	107.28	99.968	105.8	103.9	104.86	105.51	102.39	109.68	105.24	107.08	104.31	104.89	106.56	105.52	108.47	104.1	110.51	109.2	103.98	109.08	106.47	100.77	108.61	105.24
106.58	101.12	106.25	108.31	106.99	106.97	106.61	105.56	107.02	106.09	102.27	102.92	108.66	102.34	105.55	106	107.15	107.71	106.16	105.01	106.33	106.88	105.42	105.07	109.22	108.62	108.09	104.78	110.17	108.61	104.02	99.843	103.3	107.56	105.46	103.35	105.86	107.02	106.13	103.49	111.62	106.74	102.73	107.96	106.72	106.62	104.02	108.82	102.49	105.39
106.77	105.85	111.25	106.37	110.03	107.01	107.46	111.2	108.3	110.02	108.42	109.65	109.48	107.7	106.15	108.96	109.43	106.3	107.43	108.84	106.86	107.21	108.35	110.75	108.3	104.59	111.42	107.36	105.84	107.95	103.87	107.23	108.24	105.74	105.45	104.62	110.68	110.36	107.88	105.71	106.26	106.27	108.52	108.08	108.48	108.7	109.43	109.03	107.86	109.28
96.558	98.001	92.291	96.774	94.053	97.282	94.666	97.468	97.923	100.52	95.896	100.32	94.853	101.36	99.878	99.299	98.606	97.525	97.895	97.039	98.802	95.272	98.966	99.419	98.681	100.31	100.84	98.471	98.897	98.38	95.156	96.966	99.156	98.01	98.792	96.485	98.705	102.19	101.72	95.284	96.703	96.634	96.902	94.661	97.046	96.845	99.868	98.763	98.945	97.64
105.52	107.37	110.57	110.13	111.79	105.1	107.35	108.77	108.25	102.64	110.84	107.76	109.14	106.23	111.23	106.67	111.92	104.87	107.35	110.77	105.15	110.6	105.5	103.25	109.81	111.07	111.06	108.9	104.65	108.91	110.47	107.86	108.87	109.2	112.46	105.88	111.97	109.89	107.46	108.61	109.59	107.1	104.63	109.26	113.15	108.49	105.89	106.24	109.35	107.88
105.14	105.39	105.38	111.33	106.29	110.3	106.71	106.69	111.06	106.42	110.27	107.03	109.94	106.46	108.02	108.32	106.25	108.13	107.48	107.52	110.53	105.81	109.71	108.64	103.25	107.61	107.5	106.44	104.85	110.29	106.79	105.69	109.4	104.38	110.53	99.432	112.15	110.12	105.87	108.66	110.46	104.61	108.54	107.62	110.1	106.05	107.9	107.01	110.75	109.42
105.2	110.3	103.68	107.45	105.13	104.39	106.51	100.35	99.815	103.49	107.23	108.23	105.31	105.4	102.98	103.18	104.54	107.04	107.06	107.87	104.48	101.17	101.58	102.57	105.19	105.62	105.98	102.58	103.64	107.2	104.12	108.1	106.9	103.15	103.95	109.89	103.9	109.36	108.39	105.64	103.93	104.31	106.66	106.16	104.83	107.38	105.68	106.11	108.31	104.18
103.35	105.64	105.41	105.52	106.91	104.51	105.34	102.23	106.41	106.9	107.63	106.09	102.64	102.2	104.34	105.24	107.29	101.79	104.28	102.56	106.69	105.62	107.25	107.47	105.44	104.22	106.01	105.88	100.88	105.84	107.65	105.41	105.31	107.61	106.79	103.01	102.77	109.37	104.25	110.47	105.08	107.31	105.54	105.65	107.76	108.62	105.08	102.01	104.9	105.09
102.05	105.87	106.38	102.1	103.14	106.93	106.92	104.07	104.68	107.81	104.38	99.975	104.67	105.29	105.42	106.92	102.64	107.33	104.92	106.99	106.3	106.32	104.91	105.46	106.7	102.45	106.3	105.34	107.86	104.39	105.25	101.48	102.33	102.99	109.75	108.4	104.61	107.17	106.03	104.72	104.84	106.95	101.59	108.03	103.3	105.38	105.77	108.1	105.39	104.24
105.32	104.47	107.33	108.83	109.54	105.16	107.71	111.15	109.15	108.19	109.7	112.18	109.98	110.77	107.38	109.02	110.67	106.24	105.24	109.93	107.93	109.64	114.43	110.9	108.67	102.55	108.78	108.21	106.55	107.74	107.16	111.83	110.91	105.89	107.35	110.02	103.74	107.57	106.46	110.57	103.07	113.04	111.29	108.04	109.68	107.63	108.94	110.41	107.11	109.45
106.84	103.11	103.87	100.29	104.26	106.2	106.02	104.58	103.32	105.24	105.35	107.18	102.24	106.98	105.84	103.98	106.39	107.37	107.97	103.04	107.88	104.65	105.52	105.48	108.47	107.44	104.98	109.1	107.4	100.76	111.7	103.4	105.67	108.33	106.19	103.67	108.04	107.03	106.73	104.6	110.53	102.78	103.27	105.16	106.61	107.4	106	106.39	104.42	110.49
103.19	105.93	109.51	106.77	106.47	105.58	104.05	103.78	102.82	107.01	104.9	102.93	104.53	109.46	103.73	106.47	110.7	103.75	103.37	101.41	105.81	105.14	103.8	106.07	103.17	108.39	102.8	105.27	103.4	104.05	103.64	102.58	100.41	105.22	105.06	108.46	104.64	108.35	104.89	108.78	104.18	109.87	104.17	109.54	104.61	101.95	108.71	107.45	106.7	105.49
109.37	109.32	104.42	105.99	104.96	108.17	104.72	105.59	103.81	102.5	105.43	102.52	107.53	105.52	101.51	107.28	102.27	103.93	105.04	108.9	100.54	107.35	104.46	108.47	99.411	104.07	104.75	104.85	106.28	103.42	104.84	107.34	102.98	104.3	103.8	105.08	104.8	107.98	105.8	112.05	107.73	105.33	104.67	103.68	102.11	105.62	106.03	102.58	104.2	105.92
108.39	104.68	108.81	102.82	107.84	105.35	111.04	107.91	105.83	106.97	107.75	104.24	103.45	104.88	105.8	105.47	102.84	103.89	106.94	106.35	103.47	101.15	100.36	104.83	100.69	105.46	108.51	104.31	103.17	104.63	107.51	106.85	105.04	104.95	109.92	103.98	106.58	107.64	107.31	102.43	101.24	105.42	106.88	104.05	103.97	105.11	109.56	103.97	107.48	105.75
106.73	107.98	109.43	111.85	108.89	111.18	110.08	108.98	111.73	114.21	109.19	109.08	105.84	109.4	110.95	107.03	107.32	110.13	107.96	106.17	108.11	105	105.73	107.67	102.89	112.62	108.47	107.83	104.69	103.95	106.94	114.01	106.1	104.63	103.49	109.01	113.25	108.1	106.23	110.21	109.45	105.95	103.91	106	104.01	107.68	106.82	111.87	107.61	109.47
102.3	99.445	98.294	102.22	97.343	95.475	100.64	96.596	101.77	100.34	99.581	98.729	97.546	93.55	98.747	102.53	100.69	96.592	96.334	98.51	101.08	103.55	100.8	102.22	98.801	99.037	95.205	91.002	99.519	98.086	103.05	99.395	93.393	95.192	98.032	98.451	103.02	96.368	97.209	98.307	98.53	98.594	99.284	102.3	101.4	98.881	96.859	99.619	100.16	94.472
102.63	104.05	105.79	102.95	107.37	104.91	106.59	107.57	106.84	105.07	110.28	102.81	107.44	105	106.27	100.57	106.92	108.39	112.24	106.69	107.71	108.32	100.6	105.26	106.57	108.98	107.36	106.54	104.9	105.28	101.77	104.83	108.54	101.35	107.69	105.22	105.3	106.87	102.78	101.67	105.65	106.04	106.42	103.8	106.86	104.08	102.25	108.61	105.04	104.09
104.73	104.37	109.65	108.24	105.77	101.47	104.62	108.52	105.35	107.89	102.92	106.01	110.23	104.79	103.96	100.28	105.37	108.12	107.07	102.63	110.36	106.43	104.27	105.35	105.69	106.06	105.61	102.31	105.05	105.29	107.75	108.74	107.33	104.08	107.57	105.7	106.05	108.3	103.34	106.81	104.75	106.95	105.77	103.73	103.63	108.66	107.82	107.96	107.86	108.86
108.03	108.39	104.37	102.66	105.19	104.26	102.14	105.75	109.68	105.23	100.7	104.35	104.03	104.94	106.04	103.67	103.57	100.84	104.99	100.29	107.83	101.86	106.79	106.51	103.32	107.55	106.39	106.12	108.3	106.2	106.48	101.25	105.07	104.11	104.68	104.57	105.7	108.91	105.41	106.52	103.59	106.75	103.17	104.64	104.72	111.72	105.72	109.37	108.4	108.8
99.735	101.46	99.859	97.405	97.607	105.61	101.64	98.481	101.19	100.24	103.04	100.2	105.61	101.57	100.55	101.68	102.63	101.52	100.49	100.29	105.22	99.862	100.21	99.112	102.59	99.531	102.6	102.34	100.42	98.34	102.85	102.08	100.37	101.4	95.472	101.51	100.22	100.21	100.9	96.356	101.67	102.89	97.99	98.768	99.336	105.7	100.67	99.012	103.52	101.56
115.92	110.67	106.94	107.31	106.5	109.33	107.52	106.25	108.23	107.71	105.64	107.29	106.17	109.41	102.94	110.32	107.26	106.04	111.14	109.97	104.56	109.51	110.04	107.21	109.1	109.31	112.98	108	108.44	111.74	108.5	109.61	106.97	110.09	110.65	105.13	108.29	112.94	106.46	108.14	109.43	108.24	108.2	112.2	110.84	103.14	111.93	111.86	107.66	107.71
97.266	94.096	101.52	95.213	98.928	99.103	100.58	98.217	103.73	94.027	100.1	97.365	97.758	100.38	97.413	97.632	100.91	96.414	101.1	96.534	96.956	95.323	98.615	101.21	101.68	96.74	101.56	99.988	98.378	100.47	101.11	101.16	100.59	94.584	96.691	97.258	100.97	99.76	97.787	98.193	94.678	97.022	98.126	102.27	102.65	97.687	97.491	95.072	100.04	96.291
105.35	113.51	109.78	104.36	110.54	104.18	107.59	108.26	108.07	106.34	112.36	104.58	109.3	107.13	107.8	112.73	108.1	108.12	112.38	107.73	109.54	107.75	108.68	110.85	110.02	109.38	105.65	108.96	111.26	106.37	111.53	106.42	107.7	109.38	109.3	108.68	105.74	109.5	110.37	107.87	107.96	109.71	106.77	105.39	113.38	109.02	106.08	110.38	107.58	109.36
109.21	111.72	106.33	111.93	109.07	112.4	110.67	105.89	109.95	103.71	107.08	107.01	106.62	108.23	112.66	105.94	109.84	108.9	105.25	104.91	105.29	109	107.5	104.84	108.45	112.32	107.69	108.03	103.85	110.22	105.16	109.19	106.64	111.44	104.03	109.47	109.98	105.08	108.78	105.98	106.43	108.56	104.86	110.22	104.5	112.69	109.45	105.89	106.93	106.62
104.62	107.16	107.76	104.74	104.76	111.63	106.83	107.78	104.1	106.36	103.28	105.35	104.96	103.22	104.67	101.1	108.39	104.46	104.56	106.61	108.3	106.47	106.02	105.67	105.52	101.06	108.12	107.4	100.61	107.18	107.55	102.48	107.03	107.15	106.99	104.46	102.43	105.54	104.05	105.19	106.22	105.13	106.7	106.49	108.53	108.45	106.31	104.06	106.72	107.54
106.99	106.55	107.05	105.11	102.95	108.05	104.53	104.19	106.27	104.75	107.94	106.11	107.25	103.25	105.41	106.05	105.87	107.73	105.51	103.21	102.44	107.31	102.38	107.41	106.52	103.52	101.7	103.37	103.06	106.71	107.04	106.22	106.55	105.53	106.83	106.81	105.16	112.33	103.23	109.62	101.87	107.59	104.81	106.8	106.65	109.19	99.037	106.6	109.93	107.81
109.92	110.04	110.07	107.56	107.85	110.57	109.34	113.53	107.52	110.6	105.78	106.06	113.21	109.58	108.68	112.49	109.43	108.22	109.4	105.03	110.12	107.18	106.89	108.21	106.25	108.05	105.14	108.85	108.27	107.26	106.81	113.72	108.13	108.23	107.47	109.99	109.36	105.68	107.11	105.96	109.13	111.13	109.05	103.83	114.21	110.5	106.13	111.05	106.01	108.21
102.41	105.87	110.68	110.7	105.44	106.37	110.55	109.99	108.85	107.93	109.18	110.6	109.02	108.51	107.93	108.66	111.61	107.11	112.27	112.03	107.58	110.04	111.54	109.52	110.36	110.96	107.58	106.27	108	112.24	112.4	108.8	108.1	107.64	109.44	111.77	109.77	109.56	109.06	106.77	105.59	110.25	108.18	110.2	110.02	105.49	107.85	104.07	108.43	106.86
102.48	105.9	106.38	105.92	106.72	107.6	105.7	105.58	107.05	109.04	107.42	106.79	105.78	107.07	108.96	106.62	105.48	108.08	106.77	108.3	105.66	108.03	105.25	101.92	102.84	108.74	111.17	104.89	105.69	107.64	109.02	103.63	109.02	107.2	107.19	105.4	106.02	106.7	106.44	102.99	105.08	100.41	107.65	107.98	103.34	105.87	104.81	103.67	108.88	109.37
106.37	109.19	108.55	102.88	110.26	107.43	109.79	108.29	108.81	105.75	107.55	111.18	107.27	106.18	103.5	109.4	109	108.47	106.11	108.02	108.01	108.28	103.11	110.05	105.23	104.32	106.64	109.72	110.46	105.88	106.6	106.28	108.89	104.5	106.98	107.79	107.62	104.64	110.64	108.42	111.93	106.89	109.01	108.95	106.45	107.08	103.71	105.34	107.26	106.55
107.32	111.79	108.74	104.84	112.37	107.06	112.78	116.86	108.6	108.44	108.23	113.21	108.29	115.53	116.06	110.61	113.14	107.97	111.85	114.19	109.35	114.24	106.38	112.82	113.64	108.07	113.88	112.65	109.44	113.67	114.84	113.4	112.23	113.41	114.88	115.02	110.07	115.41	114.43	117.09	114.83	110.74	107.14	111.23	109.15	112.81	106.96	111.63	109.4	113.53
105.6	106.05	104.7	110.18	105.94	109.63	112.76	108.27	110.46	109.3	106.37	110.94	104.7	106.19	106.96	107.38	104.26	107.72	109.52	108.76	107.24	109.17	103.35	108.96	106.2	110.52	109.43	110.02	106.77	107.07	108.7	108	109.97	109.55	112.57	105.83	103.25	109.38	109.52	105.06	108.91	112.39	102.23	107.83	106.47	108.33	109.36	108.26	107.99	110.27
107.1	107.42	110.59	106.1	106.11	107.7	112.2	104.6	111.46	105.84	108.26	108.37	107.18	102.46	108.03	108.11	105.36	109.56	107.86	107.35	109.64	108.72	114.14	103.79	108.98	106.22	102.89	110.91	108.99	107.03	107.45	109.86	110.73	110.32	106.58	108.66	107.36	109.2	109.67	107.15	107.2	108.43	107.68	106.65	111.35	110.39	105.74	104.94	107.85	108.67
104.43	105.16	106.41	104.81	103.38	101.01	105.48	106.36	105.13	103.04	104.37	104.85	104.72	104.48	104.18	107.57	104.82	108.38	106.09	103.37	106.49	103.72	107.47	105.7	105.19	106.73	112.54	107.54	109.05	107.36	102.41	104.93	106.1	103.57	105.19	105.75	106.67	102.09	102.4	103.46	108.7	107.49	107.85	103.81	105.26	100.84	105.26	105.84	110.9	104.74
105.85	103.97	102.51	109.27	110.05	107.93	107.67	105.19	105.57	102.8	105.81	104.84	106.85	109.5	102.92	106.1	107.64	109.06	105.24	105.92	106.2	106.75	109.23	105.64	104.37	104.56	106.55	107.75	107.54	103.76	106.41	106.99	108.64	104.09	107.52	106.55	100.74	104.18	104.05	108.48	107.44	107.85	101.55	99.623	111.96	108.96	108.48	108.21	107.74	105.3
111.44	112.4	110.71	106.82	111.07	106.8	106.48	109.67	109.77	108.55	113.29	111.45	113.21	113.3	112.45	107.13	112.55	111.37	115.39	111.94	112.66	107.77	112.7	108.28	111.51	111.53	111.34	113.84	114.13	113.54	111.32	110.38	109.32	110.24	110.11	111.98	111.3	111.83	113.4	111.82	111.11	113.67	108.88	107.89	110.11	110.78	114.5	113.82	113.17	113.38
109.29	107.55	106.95	104.97	104.24	105.72	105.98	104.1	108.8	107.5	105.16	103.65	106.49	105.34	108.03	104.66	107.13	106.15	101.19	107.35	108.09	106.74	105.64	105.83	104.61	106.6	104.06	104.25	107.48	104.21	108.33	105.84	106.76	107.68	105.91	101.99	108.22	105.04	105.58	107.59	109.47	107.67	107.18	105.27	104.05	108.05	106.83	104.46	106.4	102.86
97.394	93.172	102.37	93.356	96.385	99.353	99.276	95.46	94.185	100.07	98.685	100.3	98.169	94.387	96.323	97.884	98.579	101.98	102.22	99.427	97.706	96.998	98.662	100.47	99.147	101.1	95.151	94.57	99.273	98.877	98.558	95.902	96.866	102.7	99.787	99.501	98.884	99.875	96.653	97.193	95.741	96.84	98.549	100.8	97.161	96.32	102.5	97.431	96.538	98.18
103.54	102.8	107.28	108.23	109.58	107.53	105.68	108.89	110.92	106.08	109.12	108.72	110.1	107.93	108.69	108.16	108.48	105.11	106.82	105.83	109.04	107.51	114.3	106.44	107.1	106.74	106.22	110.92	108.43	108.34	106.28	108.2	109.41	112.47	112.01	106.47	103.44	107.11	108.72	108.08	106.43	108.62	106.38	111.39	110.6	109.21	109.72	111.11	110	106.58
107.1	108.15	112.74	105.09	112.68	107.82	111.97	111.54	110.96	111.47	108.18	110.47	104.85	112.76	111.4	111.2	107.9	112.74	112.14	108.94	112.4	112.39	112.4	109.63	111.1	109.84	112.34	107.5	116.6	109.48	108.5	110.21	112.02	107.77	112.35	109.53	108.49	114.19	111.1	113.03	109.37	110.18	107.35	111.35	109.1	110.36	109.61	112.27	109.31	112.04
107.6	103.42	105.19	105.12	110.04	105.91	108.02	107.15	105.02	105.01	105.3	105.3	105.71	111.53	110.37	104.12	105.9	109.67	107.63	103.46	109.31	106.29	102.01	107.37	104.07	106.1	107.57	101.48	106.32	100.24	105.39	106.47	103.8	107.97	105.37	106.37	104.66	105.92	105.45	107.47	107.52	106.85	104.42	105.63	105.09	105.25	104.83	109.52	102.88	104.02
104.42	106.67	105.95	107.51	103.54	105.74	106.05	108.02	105.44	102.51	108.72	100.4	106.81	109.47	107.75	110.27	105.87	102.4	112.94	104.58	102.12	105.34	106.32	100.29	108.95	103.47	99.323	106.48	106.4	104.38	104.64	104.13	106.83	102.79	105.79	107.78	107.65	106.89	105.96	107.17	106.38	103.32	104.21	105.08	103.79	104.4	104.41	106.15	111.56	106.98
107.97	108	112.19	107.64	107.64	104.81	107.41	106.23	106.45	110.21	109.1	108.29	108.74	105.13	108.91	109.25	104.4	112.22	111.71	110.07	105.59	111.86	107.8	109.06	109.92	111.38	106.8	106.66	106.83	108.02	105.86	106.21	108.11	105.73	109.89	105.89	111.43	111.69	106.47	112.69	112.47	106.38	106.69	111.85	109.59	110.56	103.92	106.12	108.67	111.81
98.972	98.474	103.73	98.966	101.66	101.89	96.333	103.98	99.853	100.25	104.13	100.26	99.222	103.73	101.66	96.909	103.72	101.17	103.11	101.68	101.09	100.01	101.88	96.055	102.78	97.629	101.31	98.477	105.6	96.881	98.955	104.28	99.337	100.98	102.89	96.177	102.45	100.17	98.158	103.01	97.711	106.61	104.81	103.1	97.103	99.723	106.22	101.29	100.65	103.36
109.87	108.55	106.71	107.56	109.93	106.88	107.07	109.72	101.56	102.25	102.76	107.48	106.7	103.23	106.77	106.32	102.74	107.62	107.14	100.21	107.45	108.07	108.95	107.43	106.68	105.21	106.83	105.91	104.64	106.81	105.73	105.89	104.41	105.05	106.54	102.9	104.88	105.51	105.57	107.25	104.28	105.21	105.58	106.83	109.38	105.58	106.82	106.46	106.86	102.3
105.63	107.65	109.52	107.82	110.15	112.65	110.59	109.32	109.94	109.64	113.54	114.06	110.39	105.41	115.62	108.54	112.3	108.27	111.58	108.72	110.34	111.49	112.87	112.68	110.83	108.22	110.17	107.95	109.09	104.2	101.26	105.42	110.85	109.54	107.11	110.58	108.56	106.65	108.74	105.08	110.44	107.61	105.31	110.06	111.22	109.69	106.07	115.72	107.58	106.63
103.58	108.15	108.2	105.24	103.44	105.84	102.33	104.18	108.05	103.53	104.83	103.95	105.72	106.57	105.86	109	105.71	107.77	108.45	106.82	104.66	104.21	105.14	104.6	106.34	104.12	107.15	107.22	103.07	108.05	105.62	101.63	105.8	108.03	111.06	106.54	107.9	106.45	105.39	108.61	103.53	105.8	106.13	107.99	105.65	107.91	104.65	106.9	105.57	107.08
110.56	109.67	112.51	112.47	104.93	113.49	105.93	107.59	107.04	108.94	111.32	104.39	106.87	108.48	106.25	110.29	105.97	103.59	108.42	110.88	110.08	111.71	112.16	110.34	105.36	101.62	110.43	106.8	106.51	106.82	106.87	111.44	110.04	112.92	110.75	109.39	110.13	110.69	107.01	111.07	109.84	109.66	109.33	109.32	105.45	110.72	106.41	109.68	106.49	108.24
107.49	110.26	116.21	110.08	110.18	111.52	110.71	116.65	108.86	111.82	111.01	110.57	108.79	111.66	113.58	110.41	108.03	112.12	110.35	111.47	112.62	107.64	108.13	111.38	110.75	109.58	108.7	109.91	111.07	111.31	112.26	112.43	109.79	106.81	110.67	113.34	113.25	111.71	112.14	109.91	110.62	108.85	109.92	112.05	110.5	110.05	116.19	114.32	108.57	107.74
98.41	95.414	101.57	96.14	100.05	99.863	101.31	99.152	94.049	99.007	96.567	98.047	101.76	97.25	94.408	100.31	97.114	98.73	97.388	101.47	98.129	100.98	98.964	98.162	101.38	94.928	100.65	99.197	100.84	99.483	98.694	96.759	99.635	97.406	100.26	98.234	101.07	99.087	98.593	100.56	98.25	99.272	98.911	101.66	99.001	94.481	95.023	96.49	101.35	97.112
102.5	101.32	106.13	101	107.99	104.7	109.72	107.11	102.97	104.9	110.86	110.22	106.96	106.44	109.08	105.18	105.89	108.32	104.63	108.72	102.26	108.26	103.67	105.08	105.64	107.81	106.72	104.64	107.29	109.5	107.5	103.04	109.96	103.26	106.04	106.07	106.75	110.53	107.24	105.56	104.63	106.02	108.46	105.05	102.45	101.12	103	111.41	110.5	107.16
112.38	110.93	107.16	113.92	113.82	108.98	107.95	107.67	113.41	113.67	111.07	107.36	112.95	111.06	113.7	111.77	109.71	110.42	110.78	103.34	113.21	113.09	110.58	110.55	109.78	115.59	109.22	114.31	109.99	110.79	110.43	109.81	111.75	111.75	109.1	110.45	111.36	111.64	109.84	107.91	109.57	111.66	110.53	109.69	113.87	109	112.33	107.64	108.06	110.84
107.75	106.18	108.61	105.53	107.51	112.22	106.94	107.29	106.52	110.41	109.69	105.66	109.25	113.25	103.18	107.55	108.73	104.86	108.81	109.14	104.2	106.9	103.19	108.91	108.73	107.9	105.69	106.62	106.02	108.53	110.6	109.35	108.21	104.91	107.02	104.57	106.65	113.48	109.31	105.94	109.72	112.91	104.51	108.45	110.09	109.79	110.61	104.55	103.8	106.74
109.62	109.72	107.75	109.97	106.3	107.32	109.83	99.344	110.73	108.67	102.42	109.31	108.59	106.43	109.87	112.48	108.66	111.89	110.28	110.57	107.67	108.92	105.11	106.91	109.03	111.82	109.48	110.8	108.49	106.31	112.34	107.01	107.8	107.02	109.94	111.76	104.98	110.16	112.02	104.82	109.43	110.28	112.17	104.52	107.96	108.03	110.23	109.12	110.3	112.38
109.47	108.94	108.53	106.05	110.73	104.11	105.8	111.97	109.29	110.35	111.3	109.56	105.64	109.89	105.52	107.55	104.01	104.16	106.74	107.31	105.71	107.57	109.06	108.78	105.23	105.97	108.19	114.13	110.53	105.91	109.25	107.4	115.41	108.37	102.52	110.84	107.03	105.42	106.1	107.97	108.93	109.3	107.67	110.37	107.58	109.19	114.16	101.88	106.92	111.76
106.33	104.26	105.67	108.06	109.24	109.32	106.62	104.38	100.02	101.89	101.23	106.22	106.13	105.28	108.32	111.15	103.52	102.28	106.38	106.38	111.02	109.26	103.05	104.5	108.49	102.61	104.35	107.55	103.92	105.35	106.94	104.23	101.48	105.03	103.44	103.9	106.35	107.64	103.5	109.45	103.4	107.18	105.01	103.31	104.4	105.47	105.82	105.03	105.45	104.21
99.155	102.75	97.572	103.23	99.004	100.42	96.041	100.95	98.655	98.198	95.465	100.25	98.513	103.03	98.122	99.178	97.282	100.99	97.977	96.661	103.5	99.481	96.236	102.23	97.989	99.618	94.881	99.158	99.687	96.125	100.71	101.1	92.213	95.188	99.874	94.698	100.87	97.596	97.395	96.385	98.352	98.792	95.545	100.07	94.467	97.262	97.393	96.255	96.252	98.925
104.14	103.16	106.41	107.23	106.21	106.15	104.91	108.62	107.7	103.93	103.68	104.32	105.26	106.05	104.12	105.62	107.5	101.53	101.86	103.3	104.45	108.07	102.43	105.53	106.89	104.54	106.03	104.82	104.74	102.7	106.01	107.42	103.88	104.71	103.2	101.11	106.98	106.72	104.26	109.18	105.47	107.86	106.2	102.73	104.1	104.17	108.26	102.37	104.46	107.5
104.88	102.73	106.67	102.01	106.79	105.49	102.11	105.29	104.66	106.6	106.06	106.19	103.67	107.14	107.79	103.4	106.43	103.29	107.64	105.8	108.59	107.42	101.03	104.11	105.22	104.32	101.82	106.6	101.41	103.93	104.52	108.03	107.9	103.38	110.91	107.29	104.8	107.63	104.99	104.18	105.19	100.96	102.94	110.03	101.81	103.61	103.8	104.79	104.26	106.76
98.435	96.886	99.852	104.48	98.399	97.508	104.32	100.23	99.09	100.19	99.834	99.287	97.302	96.573	100.2	97.169	97.16	95.788	96.942	98.594	96.806	97.331	99.678	99.347	99.618	98.56	97.901	101.29	103.47	101.16	101.38	99.121	93.121	98.323	96.926	100.28	99.457	97.778	99.645	101.8	98.788	98.451	96.326	94.536	97.693	98.192	99.296	97.344	100.51	95.567
106.76	105.45	102.75	107.88	106.51	106.3	108.98	103.21	106.11	103.27	105.3	106.13	99.263	101.19	103.32	102.33	107.82	104.36	108.99	108.34	112.35	108.7	106.33	104.27	109.65	106.08	102.73	107.55	108.99	109.36	105.06	109.22	107.48	108.38	103.34	106.2	105.98	106.4	107.14	103.31	103	104.34	105.53	105.64	102.97	104.92	105.76	102.26	109.37	106.61
108.88	106.37	109.66	107.23	106.09	108.92	109.83	110.23	107.35	109.48	107.44	108.99	109.35	107.75	107.98	111.69	106.52	109.17	106.24	105.5	109.92	113.57	110.34	112.97	110.63	108.98	107.81	113.58	111.51	109.94	105.63	109.65	105.29	107.74	113.61	111.63	111.81	105.95	104.59	112.79	109.29	106.18	113.56	103.06	108.62	112.72	109.27	106.84	105	108.49
108.16	108.58	107.16	110.32	111.18	111.16	109.44	104.34	107.01	108.15	106.8	106.92	106.9	104.38	109.52	107.58	107.85	108.76	109.09	104.93	105.21	105.06	109.73	105.39	107.37	107.27	108.93	113.7	107.33	108.41	107.69	104.61	110.74	111.53	110.03	104.78	103.01	103.15	107.09	109.1	112.58	106.04	107.77	104.56	109.41	109.81	108.77	107.79	107.33	110.8
107.79	106.41	109.3	107.02	104.66	109.66	106	108.85	104.99	111.07	110.85	108.53	110.31	104.78	107.93	111.44	108.71	106.97	103.28	109.39	108.92	104.98	104.29	108.41	108.42	110.5	112.18	106.04	104.29	114.9	110.22	111.53	105.94	108.82	105.8	108.18	109.21	106.68	110.16	111.43	110.68	107.45	103.53	109.12	108.42	109.32	112.53	113.55	112.25	106.18
103.1	108.88	109	108.88	109.82	108.66	106.63	103.76	111.96	116.34	107.92	111.7	108.64	105.03	109.47	108.89	111.94	108.18	108.68	103.18	108.41	106.08	105.62	108.89	109.21	107.94	111	108.6	107.53	110.89	104.97	104.02	108.19	105.2	108.39	110.18	106.25	106.76	112.55	105.58	107.75	112.28	111.48	113.59	110.8	107.46	103.09	104.73	111.02	108.41
98.113	95.426	98.997	97.903	100.15	99.888	97.061	96.796	95.364	99.545	96.09	98.037	97.351	99.591	95.794	103.1	99.625	101.19	94.259	96.617	101.82	97.757	94.551	97.01	96.461	97.039	97.457	100.28	96.951	101.93	97.188	95.255	105.23	101.25	102.16	95.84	103.73	97.29	94.515	100.13	98.197	98.209	98.523	101.69	102.67	100.76	96.851	97.077	99.521	97.741
106.51	106.03	107.67	109.76	107.55	105.49	104.22	99.946	108.26	104.49	106.78	104.11	108.37	106.94	108.18	106.5	104.51	106.04	102.46	104.91	104.39	105.39	107.71	103.82	106.28	104.98	106.1	103.45	101.45	107.81	106.42	106.31	107.63	109.91	105.28	105.31	101.02	108.64	100.15	104.7	108.42	107.19	106.2	104.21	104.41	105.45	102.87	108.95	108.66	106.71
110.43	105.62	108.09	108.96	110.69	109.54	110.34	108.72	107.9	111.53	112.07	112.34	110.92	108.25	110.86	108.9	108.6	110.74	106.14	111.9	108.76	110.91	108.85	113.78	112.53	109.52	108.58	112.01	110.98	112.85	107.29	113.84	110.49	107.55	111.24	109.67	107.32	109.48	106.91	113.32	106.54	105.91	113.5	110.25	111.42	111.26	113.91	109.04	110.16	110.87
101.04	103.13	103.5	102.64	104.46	107.96	106.11	108.8	105.93	103.88	105.94	104.25	100.84	104.59	104.22	108.48	106.62	109.32	105.8	106.18	105.8	103.81	101.25	106.93	103.31	107.88	102.43	105.15	106.32	108.01	107.07	103.64	107.53	104.98	105.1	107.64	105.25	104.97	107.01	104.26	105.85	104.57	103.98	107.38	106.69	107.19	104.5	106.3	107.92	106.44
106.76	105.59	108.96	104	104.14	105.43	102.76	110.29	107.15	104.3	102.03	106.23	108.13	105.84	104.29	105.52	102.9	108.77	104.93	104.59	111.19	104.98	107.01	107.42	106.64	110.66	106.75	108.68	99.827	106.52	106.42	106.67	102.76	104.58	106.9	102.35	104.68	107.61	105.74	110	107.14	104.8	107.8	101.66	103.63	106.95	105.46	106.62	107.19	104.22
102.52	98.675	103.54	98.789	99.454	99.559	102.36	102.22	99.684	98.796	105.95	104.05	100.84	99.261	95.101	104.02	100.25	96.618	98.245	100.4	100.11	98.669	102.37	99.443	101.07	100.17	102.82	103.01	101.36	97.415	98.833	101.28	101.9	99.538	101.42	100.08	101.35	101.42	102.49	99.942	102.37	102.05	102.28	98.197	100.57	101.77	98.162	102.79	97.219	100.12
109.06	109.44	106.93	111.95	109.25	112.52	108.5	107.89	108.62	108.65	107.73	108.31	107.25	104.89	109.16	105.09	111.08	109.81	108.16	107.22	109.66	108.21	109.65	109.56	111.54	99.339	111.74	111.22	109.6	112.79	105.01	105.71	107.57	111.31	107.27	106.49	108.06	107.76	107.63	111.92	105.37	105.64	106.5	110.52	106.91	103.44	107.67	108.16	107.65	106.06
105.84	111.83	111.64	108.03	102.56	109.82	108.49	112.65	106.21	108.15	108.59	104.48	107.34	110.05	103.12	107.78	104.92	108.19	110.21	108.15	106.7	105.26	110.66	111.93	107.17	107.97	109.73	110.32	106.12	106.15	108.64	111.86	106.72	106.6	107.67	110.27	103.49	112.86	108.96	110.12	109.32	107.85	109.3	107.06	107.09	109.97	107.45	102.73	111.05	108.12
94.963	97.597	93.395	99.034	99.708	98.531	97.889	99.579	95.081	97.551	97.379	99.868	99.691	97.239	90.878	98.21	97.422	98.433	98.176	99.605	98.099	93.774	102.78	100.31	99.356	97.56	99.075	99.513	98.1	96.283	96.537	95.127	100.79	97.176	98.492	100.4	96.28	100.31	96.866	101.94	99.942	97.541	100.28	97.024	102.95	102.04	96.901	95.78	97.859	99.345
102.82	104.11	105.56	106.45	98.642	107.55	107.84	104.94	107.76	110.66	100.52	107.78	106.11	109.48	100.31	102.97	108.43	101.13	103.18	106.69	108.06	105.12	105.01	105.36	107.22	105.94	106.57	108.17	107.64	106.69	103.89	107.24	107.98	106.13	106.22	103.08	105.04	104.93	104.38	103.08	107.93	104.56	102.67	100.33	109.78	108.44	104.57	105.57	102.71	104.56
107.61	105.55	109.11	108.58	104.15	105.84	107.43	110.71	110.03	104.23	111.87	109.51	105.18	104.26	108.74	103.04	109.77	111.22	106.4	107.07	109.41	110.41	108.59	106.4	109.84	111.3	106.9	103.92	108.8	107.73	110.81	106.85	112.4	113.09	107.12	108.89	108.41	104.45	108.33	107.6	110.7	109.11	106.67	107.01	105.29	108.1	111.13	108.94	103.3	113.54
101.04	93.73	102.94	96.689	97.032	103.22	101.13	97.992	96.551	101.73	106.19	105.09	100.35	99.131	105.99	100.3	102.62	102.01	99.494	100.16	100.96	99.929	102.63	100.55	100.72	99.805	104.35	99.71	102.68	103.89	99.093	99.062	99.146	101.78	99.053	104.25	98.214	97.212	104.4	104.17	97.156	99.933	96.884	98.661	102.08	99.485	102.42	100.08	100.73	99.976
107.03	107.13	102.76	112.13	111.25	113.4	108.29	106.25	108.98	107.88	109.04	107.97	108.98	108.27	111.36	105.23	111.87	106.79	109.09	110.64	109.39	108.41	113	106.12	108.26	108.2	107.86	107.74	108.4	109.69	104.2	110.65	109.6	110.32	104.41	108.41	109.85	110.28	107.48	106.45	108.46	108.99	108.05	112.64	113.4	109.99	110.8	111.1	107.41	108.97
106.41	108.6	110.03	108.83	111.62	111.96	105.51	107.99	106.95	108.05	106.64	104	106.37	106.38	104.44	108.43	104.78	111.73	108.91	104.59	108.74	109.8	109.4	103.14	109.63	108.93	108.33	109.95	111.1	112	108.43	104.28	111	106.89	106.38	106.55	110.82	108.4	107.77	107.02	109.15	105.45	108.55	102.25	108.45	107.57	107.75	107.92	107.34	112.31
109.93	106.04	108.76	107.25	113.39	109.76	107.83	110.68	108.64	114.77	107.71	108.87	107.85	109.95	113.47	106.33	108.65	114.39	111.52	112.7	110.57	112.5	116.66	112.25	108.23	107.25	109.9	110.71	111.99	106.83	107.1	109.54	111.86	109.87	112.73	110.89	110.99	104.89	111.31	109.53	109.93	108.5	112.98	110.48	110.48	111.59	113.01	112.41	115.82	110.44
107.8	113.87	107.82	108.7	110.48	101.53	114.7	105.69	109.01	103.93	110.98	105.19	104.58	110.36	104.5	108.16	108.06	109.28	108.32	107.29	111.49	104.85	107.85	109.32	109.2	109.92	106.77	107.79	102.62	106.59	109.97	106.41	107.91	107.77	106.83	114	103.13	110.39	106.17	105.84	107.38	109.58	110.12	108.25	107.23	107.24	108.66	104.97	109.23	105.07
98.33	103.68	99.184	100.75	104.97	100.78	100.2	98.204	98.498	100.91	102.24	102.5	100.09	96.077	101.49	97.112	100.29	101.62	103.77	102.03	99.009	103.76	100.48	106.77	102.35	101.32	100.38	99.709	100.52	96.536	97.989	100.87	97.737	101.71	100.53	96.945	98.35	100.01	100.81	102.35	101.16	102.61	101.92	102.22	97.809	95.556	99.263	99.577	99.296	102.72
109.18	104.17	106.42	103.65	106.63	106.65	107.71	107.86	107.65	104.43	104.77	107.49	109.83	103.27	103.14	106.85	110.5	110.55	110.87	105.57	106.2	104.47	104.33	108.36	108.95	104.05	102.84	104.23	103.52	104.79	104.26	110.12	109.22	111.89	103.77	106.92	103.64	108.11	108.62	102.67	107	108.28	105.6	109.21	109.74	102.24	106.97	105.76	104.96	103.35
98.899	96.714	99.625	94.12	97.68	99.378	102.64	100.69	98.253	93.731	100.58	98.268	99.811	99.76	96.778	89.565	97.23	93.894	94.643	96.88	99.33	97.116	100.23	100.63	98.662	97.06	99.925	97.293	99.51	99.094	96.465	99.106	99.208	99.436	96.006	100.44	96.695	98.799	100.74	99.26	99.482	104.26	97.4	99.076	98.624	99.613	96.144	98.73	93.602	103.73
102.61	103.21	107.38	101.24	102.45	104.44	103.01	104.68	106.29	110.01	107.33	104.65	108.78	107.52	105.95	105.21	106.02	104.67	105.84	106.11	107.14	102.45	102.56	102.95	105.42	105.8	113	102.22	110.07	106.59	106.35	108.93	107.78	102.74	105.46	99.992	107.89	105.03	108.3	109.63	105.79	107.69	102.75	106.47	102.8	105.32	106.87	106.97	106.5	103.13
109.72	107.44	108.41	104.93	100.94	107.98	103.72	108.95	106.1	106.98	107.68	105.44	103.16	107.89	108.93	104.96	105.19	108.13	102.51	106.35	105.01	107.56	106.41	104.58	104.07	107.09	104.34	107.8	105.87	103.34	103.64	106.91	103.29	107.15	101.86	108.76	103.73	108.31	107.42	104.35	104.31	101.43	104.05	108.59	103.2	109.9	103.61	103.51	107.47	106.77
106.52	103.35	108.06	107.17	104.16	106.1	101.17	106.51	108.75	107.26	108	108.72	101.01	107.85	105.8	103.31	105.22	107.24	103.26	104.43	105.33	109.66	102.46	102.1	100.58	109.08	101.26	103.18	102.84	105.75	104.72	104.95	103.99	104.96	106.5	105.67	103.47	108.77	105.52	103.29	106.46	104.26	105.16	105.96	103.8	105.98	106.09	103.57	105.07	107.83
109.72	104.4	108.01	106.81	104.12	110.05	109.24	106.9	105.54	110.67	108.33	108.09	107.76	104.45	112.18	106.21	111.77	105.49	108.36	107.61	109.42	104.88	113.59	108.38	109.31	106.09	101.39	112	106.67	111.21	109.89	109	111.03	105.1	107.46	111.8	105.38	105.3	106.06	97.393	109.41	107.68	111.69	104.7	113.03	104.86	113.52	108.06	104.46	103.43
106.95	104.73	108.86	108.71	108.88	102.63	104.38	110.05	107.97	105.78	106.53	103.45	107.32	105.73	109.05	106.07	105.26	103.93	108.67	107.24	105.94	107.37	108.26	108.88	106.88	105.25	108.73	108.08	108.98	108.13	105.6	108.13	105.18	107.25	107.21	104.88	109.13	106.63	103.61	101.76	108.32	104.29	107.05	104.52	107.16	106.2	105.84	107.24	104.83	107.99
107.02	109.28	110.03	107.25	109.18	103.6	106.09	107.09	106.68	111.24	109.04	104.88	108.87	112.94	108.58	110.69	105.05	108.55	111.95	106.76	107.46	110.1	112.12	109.98	107.8	106.42	108.93	110.28	108.94	107.66	103.43	109.3	106.45	105.74	104.51	106.83	114.16	110.07	105.43	104.08	107.2	103.84	110.34	107.86	105.32	108.3	109.79	106.24	109.03	108.99
108.52	106.8	109.39	105.81	105.84	110.83	107.46	106.1	112.69	106.93	109.77	112.01	108.94	108.86	106.84	110.15	107.02	104.85	109.94	109.3	103.8	113.96	111.71	109.8	106.54	105.48	108.13	108.21	105.61	109.69	106.8	105.4	114.59	106.05	108.52	108.22	114.29	107.1	107.53	105.97	106.91	111.03	107.96	106.99	105.96	111.76	107.33	107.91	106.36	111.12
106.19	110.34	108.7	108.76	105.34	104.96	106.83	102.52	106.96	110.7	108.73	110.87	110.49	105.16	107.59	112.21	111.7	108.32	107.11	107.89	107.31	106.46	110.33	109.14	111.34	106.91	103.69	111.08	107.16	108.67	109.26	105.95	107.02	106.96	106.44	107.67	105.71	107.96	104.55	112.1	108.03	108.25	105.67	113.32	112.82	109.33	107.21	104.47	106.2	111.61
109.27	106.25	102.44	107.55	105.78	108.5	102.04	108.2	101.91	103.65	105.73	106.58	104.75	107.28	105.27	106.2	105.33	105.34	106.22	106.81	105.97	103.81	109.83	105.38	106.74	110.75	106.54	107.36	104.67	105.02	109.11	102	108.52	102.65	107.33	106.23	108.82	106.2	107.21	104.41	105.21	110.24	108.87	110.27	102.2	107.62	105	105.59	105.31	106.35
103.37	110.98	102.27	105.82	107.54	108.95	104.51	106.27	107.05	104.32	103.89	108.68	102.97	109.12	106.46	110.71	110.68	104.81	106.65	109.48	103.79	106.45	106.45	110.17	108.96	104.34	106.51	106.34	104.12	103.25	107.93	107.64	108.05	103.33	110.89	107.1	107.55	105.58	110.84	108.26	107.88	108.26	101.2	107.05	105.04	108.23	108.77	106	106.33	103.82
103.61	105.89	97.853	99.599	101.15	99.893	99.951	105.13	99.17	104.18	102.87	99.392	98.475	102.11	103.93	103.06	98.872	104.62	103.27	97.639	100.8	103.55	101.79	104.51	99.056	102.3	97.833	102.41	102.07	98.55	100.67	99.297	104.22	101.76	104.55	101.99	104.02	100.99	101.65	99.735	99.508	98.797	103.09	99.563	96.43	101.11	98.983	100.58	97.76	100.09
112.08	113.22	108.86	109.54	104.97	108.23	111.57	106.55	108.08	107.09	106.85	111.92	107.82	110.21	109.23	107.38	109.62	107.85	108.47	108.57	107.19	110.48	113.79	109.28	108.79	108.23	108.45	106.14	108.17	108.37	105.27	110.77	109.1	108.56	109.83	107.25	108.95	111.31	105.06	105.47	106.15	107.33	109.06	109.74	110.65	105.03	113.25	106.1	110.12	107.13
97.079	101.58	100.46	97.634	99.237	101.01	100.1	98.54	96.07	101.11	96.64	97.873	97.101	98.433	98.966	101.24	101.04	99.695	99.331	99.744	99.43	101.31	99.048	97.541	98.478	97.848	96.686	99.018	99.989	100.52	101.18	96.882	97.382	101.39	98.136	99.298	101.08	95.93	98.584	104.6	96.774	98.871	98.697	102.87	99.034	97.038	100.01	100.85	96.684	97.474
107.94	105.98	106.1	102.81	105.98	108.26	104.83	104.42	104.61	104.35	102.38	109.17	102.79	102.09	104.28	107.23	104.35	104.15	108.78	105.85	105.71	109.26	105.31	111.3	107.31	106.04	107.6	104.98	103.44	107.95	106.06	104.44	105.76	106.39	107.58	104.5	107.56	106.07	105.82	102.46	110.78	107.64	105	105.36	109.23	105.93	104.11	105.3	105.13	102.71
111.51	111.5	106.44	108.77	107.17	107.64	107.19	106.77	108	107.91	109.43	112.34	104.86	106.09	109.83	108.59	108.64	110.74	108.78	107.23	106.34	109.33	110.62	101.9	107.52	104.44	104.58	105.78	107.13	110.77	106.51	106.95	112.71	103.58	108.25	107.26	105.64	107.48	104.62	106.77	106.72	113.92	106.75	110.44	108.59	107.46	110.16	111.25	107.11	107.53
108.9	106.84	105.06	105.35	107.28	113.74	107.59	105.34	107.52	106.55	103.64	103.84	102.48	107.11	106.25	108.45	104.04	107.57	104.72	104.34	108.87	107.14	107.21	105.65	105.74	107.46	105.57	105.14	105.73	104.43	104.77	109.61	104.59	109.41	107.93	101.81	108.05	109.94	106.15	103.88	104.19	105.08	105.24	110.69	108.27	104.97	106.45	104.24	108.76	103.71
101.64	104.39	100.15	101.6	100.29	96.098	98.298	98.936	99.985	99.907	100.18	96.415	94.09	101.15	96.938	98.718	97.583	95.948	98.815	97.156	102.5	99.849	96.582	96.918	101.98	95.129	97.918	100.11	99.712	100.72	100.49	101.47	101.67	100.64	99.537	95.804	100.09	97.405	99.039	97.901	97.106	102.99	99.791	97.343	97.265	101.32	102.12	96.176	94.413	98.437
99.137	92.355	96.852	98.319	98.72	92.433	97.693	100.04	100.56	97.796	98.754	95.304	97.553	98.475	99.788	94.554	98.786	98.891	99.807	98.416	96.415	99.137	99.241	100.27	95.406	96.998	100.7	102.8	99.466	99.17	97.279	96.621	95.279	96.662	99.062	99.334	100.7	102.98	99.043	102.13	99.847	101.57	98.546	99.089	100.3	97.366	98.02	99.378	100.17	103.35
100.14	102.76	99.037	104.42	101.8	103.55	101.67	103.32	99.196	101.08	101.01	96.055	97.749	103.62	98.936	100.5	103.58	103.13	98.501	98.459	100.68	97.286	100.18	100.36	102.91	95.518	99.505	100.22	95.173	99.041	100.41	102.98	95.578	103.97	97.53	103.08	98.22	100.17	101.89	100.86	97.838	99.361	98.804	100.83	100.36	97.35	103.4	98.223	99.554	105.08
103.99	104.09	108.38	104.38	108.69	104.61	109.12	101.85	112.25	104.38	109.26	107.51	106.34	106.56	102.85	105.4	103.95	104.25	110.82	104.79	102.63	105.22	107.57	107.49	101.67	102.45	107.5	106.51	111.55	107.68	105.59	103.95	110.57	102.36	109.89	104.54	103.44	105.63	101.55	105.08	105.28	104.94	106.69	104.87	104.27	105.24	105.77	105.95	104.99	103.01
110.1	108.14	106.29	103.87	102.44	106.02	105.46	104.06	105.63	103.34	101.9	105.98	106.69	109.07	106.81	105.26	106.82	100.71	105.79	102.45	101.41	107.96	106.82	103.8	103.92	104.59	103.91	102.19	105.28	105.02	111.88	106.68	105.72	107.09	107.28	104.96	106.34	109.21	103.59	108.77	107	104.18	111.21	104.74	103.47	107.54	107.84	107.76	102.95	108.45
107.1	108.68	101.62	110.65	105.8	106.46	111.25	106.86	108.27	107.92	107.05	106.27	109.97	110.23	102.98	104.56	107.5	106.93	105.53	109.75	106.09	105.31	110.95	107.87	107.13	108.28	112.72	106.84	104.88	105.91	110.85	106.46	105.68	107.72	108.41	108.4	104.52	108.62	107.63	109.7	108.83	110.02	105.19	107.08	102.46	103.25	107.12	111.38	109.02	108.49
107.05	106.8	109.94	109.14	109.84	110.07	108.87	108.83	108.78	113.73	107.08	108.87	105.75	107.21	107.84	105.54	107.48	108.12	110.33	106.78	110.36	107.14	109.98	105.99	106.44	107.1	105.94	110.37	110.05	105.6	108.09	103.21	109.13	108.64	106.23	108.97	104.36	110.51	112.81	111.4	113.73	109.14	106.28	106.14	105.96	108.95	103.73	106.66	109.59	109.08
102.76	105.77	109.83	109.53	106.43	107.3	110.18	104.59	107.78	109.22	106.54	108.47	105.91	104.53	107.83	106.74	107.69	106.57	109.16	105.14	108.13	106.7	104.26	105.75	108.14	104.65	111.18	102.79	105.11	104.37	107.33	108.54	104.22	102.71	104.9	104.07	108.84	107.41	107.31	106.69	108.43	106.65	107.05	108.58	110.5	103.81	103.85	109.3	108.5	108.71
104.14	107.73	102.8	102	105.62	107.34	105.51	104.68	105.5	106.29	103.55	106.76	103.41	103.65	103.51	104.71	107.56	105.6	98.8	104.07	107.16	103.35	102.78	105.43	102.16	103.37	98.55	106.2	104.64	110.29	108.62	101	106.07	110.6	107.87	104.94	103.54	108.01	102.11	108.15	106.77	104.12	104.67	104.81	112.03	106.65	106.43	107.5	103.22	104.49
101.61	107.71	105.25	105.92	100.73	104.67	102.05	105.12	103.61	104.13	106.7	107.87	105.57	105.73	103.26	104.7	107.47	107.51	111.35	107.78	105.71	101.55	104.73	105.9	100.72	104.74	107.1	108.76	107.97	109.89	104.37	109.3	108.26	104.87	107.4	104.06	108.77	108.24	106.15	107.38	108.14	105.69	101.76	104.02	101.42	101.17	108.28	109.06	104.75	107.61
102.27	108.23	107.57	107.31	103.25	106.23	106.91	110.75	111.11	108.04	103.53	107.39	105.49	104.36	105.14	107.27	103.89	103.1	109.59	107.34	104.04	105.77	102.9	109.74	106.76	105.86	106.64	106.58	107.35	107.69	102.74	107.21	101.54	107.22	107.91	108.28	103.93	107.32	110.6	108.9	109.01	106.43	102.84	107.73	106.16	106.95	108.38	109.27	104.85	109.81
101.97	101.78	102.34	105.54	110.71	105.05	104.53	108.01	108.47	105.52	105.69	105.92	102.47	106.83	103.7	104.01	105.45	102.18	106.26	108.3	106.25	100.43	104.92	103.63	102.45	104.36	107.29	103.49	104.57	102.83	102.86	106.39	108.17	105.68	104.38	103.22	105.02	108.6	109.48	101.38	107.67	106.08	107.3	105.5	104.48	104.54	103.09	105.35	106.24	103.9
103.41	110.02	107.48	104.01	109.42	108.35	106.39	105.93	106.19	110.39	107.96	107.82	106.97	104.58	109.03	104.69	108.19	108.44	105.02	111.31	105.08	106.99	106.82	107.53	107.15	112.4	108.94	107.66	104.64	104.56	110.37	106.28	108.34	106.39	109.61	107.7	102.5	108.96	108.85	110.46	112.63	113.41	103.32	109.3	107.43	105.45	111.65	109.61	106.98	108.79
107.25	105.96	107.67	110.95	111.14	108.53	111.81	112.91	109.2	104.89	107.86	108.76	107.69	108.62	105.12	110.04	108.81	111.36	109.95	109.42	107.8	106.73	103.43	108.99	110.72	110.38	107.54	107.13	108.41	109.63	108.11	107.02	109.12	111.55	109.18	107.18	109.17	108.21	112.22	109.59	110.53	104.23	107.55	110.67	108.21	108.94	107.53	107.21	107.29	110.13
108.2	107.51	106.27	107.12	109.41	108.53	105.41	107.32	109.92	108.07	104.83	108.31	109.01	105.95	111.02	109.18	111.96	109.5	110.74	111.21	102.25	106.38	107.6	104.25	105.54	108.37	109.69	104.41	106.45	106.22	111.02	105.74	109.05	108.07	107.79	113.4	110.23	107.16	113.14	109.41	106.42	106.15	111.04	106.1	108.64	108.42	107.44	102.73	106.8	105.64
110.36	112.33	110.81	109.03	110.3	114.09	111.76	110.17	112.02	109.94	107.99	110.25	109.97	112.97	108.4	113.74	107.14	114.65	109.9	108.46	115.45	107.32	111.15	107.71	109.93	110.1	112	111.09	110.15	113.28	106.33	109.85	110.04	111.35	109.79	106	107.71	111.4	111.24	108.05	111.66	109.99	113.22	108.57	105.54	110.03	112.67	111.88	109.75	110
98.643	96.447	99.095	95.335	100.62	94.683	98.02	97.206	96.32	98.76	99.319	98.598	99.769	102.72	102.07	96.185	100.01	94.849	98.75	96.975	101.47	98.432	103.15	98.35	98.213	102.52	99.891	100.87	96.746	99.966	101.12	98.879	92.886	102.46	98.589	100.27	102.35	94.851	99.243	99.677	99.359	101.58	98.104	98.243	96.916	96.782	95.74	96.662	98.957	99.328
104.47	104.94	107.31	106.85	104.37	104.51	105.78	104.74	104.33	106.49	105.9	106.53	105.23	101.12	108.35	107.74	105.54	105.66	107.83	109.76	107.01	103.65	104.77	106.45	105.77	104.47	104.84	108.21	105.01	102.42	107.22	105.44	109.86	109.33	105.11	104.49	108.75	100.88	107.27	100.22	102.52	108.45	101.45	104.94	103.47	106.31	106.4	101.19	105.64	111.79
105.29	108.13	107.56	109.86	112.28	114.73	112.85	112.08	109.7	110.54	106.94	114.65	111.57	110.12	111.72	109.35	110.83	110.73	110.73	112.69	108.55	110.74	111.13	108.88	107.8	110.76	113.54	107.09	113.95	109.38	109.73	110.34	110.88	108.37	109.03	108.91	111.17	112.42	111.67	113.57	108.75	108.33	115.71	112.6	111.04	114	105.95	113.05	114.59	111.61
105.19	99.401	100.8	99.241	96.468	101.16	101.82	95.443	97.72	99.806	101.88	104.92	101.3	101.56	101.33	98.754	100.25	102.19	103.22	102.99	99.968	104.38	101.89	103.91	98.966	104.12	101.48	98.891	98.459	99.431	101.23	101.21	102.13	96.666	102.5	98.774	101.52	99.515	101.5	100.29	98.759	100.82	98.583	101.44	98.914	94.41	100.25	104.74	99.064	103.79
97.157	99.501	96.385	102.99	96.057	104.1	96.695	102.22	99.855	97.582	101.9	98.279	99.527	95.414	100	96.608	100.75	97.833	95.433	94.05	98.354	95.932	95.779	96.675	98.345	97.331	96.401	98.203	99.44	97.082	94.18	96.875	101.5	98.196	100.52	99.385	96.755	99.721	98.547	97.204	94.144	97.581	97.811	99.519	101.02	96.068	96.162	98.625	101.54	97.587
107.72	105.55	109.16	106.82	106.01	105.22	106.77	104.64	104.88	107.66	104.97	110.86	110.8	106.73	104.53	105.84	106.58	105.78	107.77	105.42	100.28	104.03	104.73	109.37	109.52	107.41	108.27	102.94	109.81	107.64	107.46	111.39	102.97	108.42	107.47	107.38	103.24	108.62	109.1	106.35	104.36	108.1	103.71	107.92	106.43	109.35	106.48	107.25	110.73	105.87
107.92	107.18	106.08	109.03	113.18	104.84	104.56	103.46	103.09	104.83	103.83	107.97	105.25	104	104.67	106.06	104.04	106.56	112.77	105.97	105.99	102.91	103.04	109.28	105.07	104.92	105.73	104.78	102.85	104.12	108.54	108.67	104.21	108.37	105.9	103.8	107.67	108.78	109.66	109.75	103.64	111.39	105.67	107.05	107.93	106.21	107.05	100.87	105.93	106.81
107.37	110.95	113.11	110.53	105.85	106.09	109.54	110.47	105.98	112.65	108.67	105.89	107.24	111.55	107.61	102.44	106.49	109.07	104.17	109.19	106.92	104.15	108.15	106.21	103.31	109.26	109.02	109.41	108.11	105.95	108.3	105.38	106.68	110.84	104.32	110.58	103.57	110.56	104.45	104.7	109.61	102.08	105.71	109.9	106.16	106.97	111.12	109.22	110.89	107.93
102.64	100.78	102.31	100.61	97.672	103.16	104.96	101.45	101.99	101.42	101.36	99.676	106.08	100.84	105.13	98.777	94.988	103.13	98.287	101.42	96.205	102.89	99.776	100.33	100.71	103.72	103.79	99.856	105.24	95.974	98.867	98.2	105.41	96.098	98.283	100.85	102.91	105.19	102.07	98.564	97.153	102.73	103.56	104.26	99.249	101.58	95.557	96.691	100.22	100.92
106.97	107.65	104.97	108.57	109.05	107.1	107.27	108.92	109.56	104.1	105.69	106.22	112.76	110.89	111.95	110.77	110.41	109.34	108.74	109.1	110.83	106.08	109.38	108.72	104.7	109.24	108.71	108.45	105.24	107.08	106.38	107.81	110.18	112.08	104.82	109.89	110.3	103.86	110.59	106.44	106.21	112.48	110.47	111.11	111.74	110.97	110.86	109.99	107.43	110.93
104.84	107.02	105.37	103.44	107.44	110.18	106.17	107.89	105.27	103.05	108.11	110.84	106.89	108.29	106.25	106.29	106.57	105.71	106.73	103.74	101.82	104.49	103.01	104.93	106.68	107.27	105.2	107.06	105.91	109.86	105.09	104.47	108.83	102.88	108.73	104.11	106.71	107.85	105.52	108.92	110.77	104.5	106.01	102.2	108.87	105.06	104.41	105.51	101.59	106.6
100.4	96.544	101.26	102.46	98.399	99.197	101.29	97.235	103.38	100.58	99.821	97.21	99.999	98.025	101.24	106.9	102.18	99.183	100.21	100.88	100.49	105.07	103.17	101.12	99.164	100.26	101.99	100.88	103.63	102.06	97.21	95.863	100.12	103.37	99.352	98.07	95.04	97.723	101.18	99.871	98.894	97.611	101.48	101.8	99.348	97.045	100.02	102.69	100.52	101.64
109	104.26	110.48	110.41	107.65	110.26	106.01	107.6	108.71	110.51	110.06	105.94	110.81	109.09	105.6	110.87	112.13	108.86	108.91	106.72	107.64	105.05	104.21	111.6	109.28	107.75	107.17	104.19	110.01	107.37	107.34	105.64	109.45	108.89	108.22	103.99	109.74	109.03	106.72	107.93	111.46	103.29	109.8	106.82	105.58	106.79	107.66	111.35	107.67	107.43
105.05	105.11	106.13	104	104.34	104.05	105.65	108.23	105	104.73	103.85	104.64	106.49	105.21	107.5	108.11	106.17	103.62	106.9	103.38	105.51	101.87	105.56	104.29	110.85	109.65	106.71	102.33	104.93	102.59	104.66	104.96	99.431	103.91	108.46	107.74	104.7	101.54	105.93	108.2	105.9	106.27	101.94	103.49	106.05	106.25	100.8	104.82	105.33	103.33
105.43	105.18	103.37	103.35	102.58	103.62	105.36	107.71	105.14	106.02	106.04	103.95	106.66	108.58	104	104	105.8	102.4	105.36	104.63	107.41	104.54	104.28	105.04	111.99	107.03	104.34	109.79	99.896	107.39	109.45	105.36	102.63	109.8	105.66	101.85	104.81	106.41	106.4	104.95	102.83	103.98	106.45	106.87	105.11	108.44	104.65	105.86	104.49	108.08
100.01	103.05	100.42	101.77	99.468	103.76	98.619	101.32	94.044	102.5	102.15	99.917	100.23	103.29	100.92	108.16	101.17	101.36	102.93	101.6	102.38	99.251	102.21	101.12	102.27	104.1	101.55	98.503	99.375	102.95	102.11	102.21	102.34	101.42	99.193	99.987	100.47	95.577	103.14	99.864	99.498	97.575	98.842	98.327	98.046	97.946	106.49	97.234	101.03	102.87
104.57	105.06	110.88	107.38	105.13	104.95	110.1	106.95	109.55	106.94	105.78	103.41	108.76	111.6	110.68	108.47	109.86	106.19	111.51	107.41	106.89	104.42	106.12	107.63	106.89	105.63	108.17	112.23	110.93	108.67	109.18	107.35	104.95	110.87	107.37	108.79	106.12	112.97	107.18	108	108.23	105.97	110.37	109.54	107.53	109.88	108.37	108.73	113.51	107.44
110.86	107.95	104.33	105.9	106.44	107.34	110.49	107.08	106.98	103.17	111.12	106.19	102.5	108.23	112.25	110.43	110.01	107.03	106.97	101.69	111.11	112.22	105.8	110.05	104.54	110.24	111.49	108.55	103.61	110.01	110.13	106.52	108.51	106.87	105.29	108.73	108.49	107.49	104.6	108.82	105.73	110.57	106.11	106.08	101.92	108.55	108.07	106.44	107.43	108.65
109.37	107.09	108.53	104.66	109.17	105.92	108.1	102.23	108.12	103.38	107.4	104.5	105.47	106.24	105.15	107.56	108.16	107.8	103.85	103.53	105.24	107.51	105.95	104.58	108.08	106.13	104.12	107.03	106.51	108.45	103	105.99	105.17	106.2	102.72	105.07	107.22	104.12	105.11	109.7	106.12	105.22	100.58	105.18	109.22	105.5	103.87	106.38	104.46	100.42
96.643	96.347	102.89	96.163	97.303	103.81	97.769	100.69	100.57	98.407	96.133	100.44	100.93	98.172	100.36	97.339	97.891	104.32	96.613	94.048	98.812	97.783	97.539	98.699	99.151	101.02	99.287	96.522	99.332	97.695	95.667	94.623	93.209	98.541	96.471	96.009	99.709	95.144	100.55	104.02	97.092	99.953	99.429	97.716	97.855	97.017	101.99	95.325	98.611	96.327
107.13	109.98	109.7	112.86	104.93	103.47	107.56	111.1	107.05	108.93	101.36	108.63	111.69	112.42	107.43	106.74	112.72	107.64	111.39	106.09	108.79	102.69	107.66	108.67	106.62	114.87	109.31	110.64	109.84	106.99	107.49	108.07	107.47	111.31	110.13	109.31	107.18	110.24	108.64	107.33	106.52	105.4	107.52	110.68	107.33	106.5	108.44	112.1	106.84	104.85
106.56	104.03	105.55	104.56	105.65	103.5	101.97	101.52	106.62	99.273	101.34	109.35	110.38	108.63	104.78	103.03	102.39	107.66	104.4	102.88	105.8	107.63	102.25	106.27	102.8	99.842	104.67	105.94	109.89	100.72	107.59	106.36	103.75	104.87	104.27	108.07	105.79	103.97	102.05	108.67	103.1	106.65	110.47	106.57	107.63	110.79	106.17	106.81	98.704	104.23
108.13	105.85	115.81	108.87	108.18	106.33	107.02	108.47	106.64	107.87	112.25	106.58	107.66	107.94	106.73	108.73	109.1	107.91	109.13	107.92	104.35	111.07	111.17	110.39	111.94	107.35	109.18	109	108.39	109.26	106.78	107.46	112.72	111.64	105.13	107.19	109.08	110.03	107.33	111.16	108.12	109.34	106.35	108.47	104.07	108.57	108.93	106.63	106.4	108.21
103.62	107.78	103.6	106.87	108.08	103.78	106.54	105.62	105.94	108.45	102.5	105.08	105.91	107.25	105.62	108.15	104.36	104.44	107.91	109.14	104.49	99.964	104.92	109.73	102.54	106.04	103.31	104.9	105.19	103.71	102.22	103.7	103.35	102.3	105	102.76	102.76	103.33	108.58	104.24	104.7	102.28	108.75	104.13	108.4	108.04	104.76	100.56	106.66	103.58
111.67	110.33	107.57	111.11	104.37	108.52	108.42	106.71	103.85	106.24	109.75	104.74	109.46	102.76	107.78	100.72	105	104.68	110.48	104.64	107.29	103.04	102.32	105.9	106.29	103.23	104.22	105.38	109.2	108.76	102.71	107.8	104.07	102.39	104.31	110.04	110.34	106.35	105.94	104.56	105.78	105.4	104.68	107.82	104.51	108.15	109.05	107.76	104.72	106.51
110.61	111.95	111.91	108.78	111.98	109.35	108.66	112.17	105.4	108.99	109.9	107.47	109.38	108.72	107.37	110.27	112.15	108.67	111.68	110.76	111.34	108.27	109.71	114.91	113.35	110.92	108.25	107.45	108.8	109.52	112.78	118.72	109.86	112.27	109.51	111.83	114.62	109.79	111.77	116.33	108.16	110.37	110.72	112.67	112.31	112.33	110.75	110.52	108.65	107.91
103.09	106.04	107.12	104	103.73	104.78	104.12	102.22	104.7	105.86	103.56	103.17	109.84	105.44	107.05	108.23	110.45	105.83	107.19	108.15	109.6	107.88	104.08	108.81	105.89	106.2	108.62	106.46	108.73	106.29	111.46	107.48	99.518	107.1	105.27	105.53	102.94	104.42	107.16	104.35	106.58	105.71	107.59	109.7	104.84	105.55	106.66	101.18	102.97	106.94
94.462	99.436	93.889	97.966	105.34	98.147	98.371	98.254	95.062	99.874	97.521	92.905	96.039	97.648	95.54	90.748	98.415	96.37	93.858	100.53	98.976	99.487	94.341	101.97	97.758	98.108	95.773	92.94	95.948	93.03	95.522	96.198	91.412	101.17	96.182	100.51	98.913	96.387	95.188	99.645	95.631	97.313	95.694	97.616	96.537	96.665	96.44	97.903	97.221	99.094
103.4	102.77	99.259	97.422	100.63	98.268	99.602	102.5	101.39	99.5	98.503	98.323	98.403	98.91	100.11	102.02	101.75	97.833	95.938	95.029	101.35	104.59	98.544	98.668	103.22	102.15	97.067	98.73	98.939	100.66	98.119	99.013	101.8	96.751	104.14	102.51	101.51	99.618	105.8	99.611	100.23	100.85	102.36	101.66	99.023	102.85	102.31	101.1	97.865	99.277
105.39	106.62	105.65	110.2	111.73	106.96	104.63	110.15	108.73	111.44	104.64	103.85	105.83	110.17	110.23	109.85	109.75	105.45	111.08	109.16	106.93	108.83	109.1	110.51	106.05	105.41	105.93	105.97	109.28	113.09	103.58	108.1	107.56	110.71	108.45	109.61	107.17	113.65	104.84	108.99	110.89	108.57	105.08	109.31	107.53	105.64	105.36	107.4	110.65	110.1
113.03	107.53	114.08	105.17	109.99	107.12	107.14	108.59	108.69	101.85	108.29	104.37	107.54	110.23	108.23	111.66	108.74	103.5	111.28	99.56	109.74	101.69	104.92	109.73	109.33	104.49	108.87	107.07	109.72	116.39	112.66	107.18	107.59	110.03	105.42	106.89	110.29	109.6	110.33	107.33	110.62	111.62	109.41	108.95	110.07	106.74	109.05	107.45	107.79	106.56
104.88	111.66	111.42	113.25	113.78	101.64	110.58	110.25	103.56	104.82	104.37	107.29	110.4	108.69	108.89	107.41	109.51	111.27	108.12	110.9	106.33	105.44	107.25	107.63	106.81	104.31	108.51	107.35	108.47	108.49	109.64	105.1	111.05	108.11	109.52	106.11	108.27	110.36	105	109.24	106.05	111.01	100.97	106.32	104.67	104.44	106.8	103.98	102.32	106.9
107.49	106.78	107.12	103.17	106.28	107.98	102.97	105.67	105.47	105.15	102.57	107.5	103.42	109.15	102.29	101.25	107.58	104.27	107.49	101.62	106.85	107.72	105.46	106.26	102.86	103.52	104.65	107.52	103.25	105.37	108.56	105.55	106.65	103.36	104.09	104.34	109.35	108.27	107.58	107.97	109.35	106.32	108.62	104.52	103.69	102.2	106.16	104.91	107.24	103.45
106.57	106.87	106.87	108.87	106.06	107.7	105.51	108.65	104.65	108.83	101.86	105.89	105.87	110.02	113.31	106.5	110.77	103.96	111.45	105.26	112.57	110.14	108.44	104.4	108.77	112.92	104.26	112.38	106.6	111.77	103.87	110.24	107.59	110.82	112.65	108.53	106.74	107.94	107.46	108.84	107.73	107.34	109.35	109.54	108.49	108.93	106.75	111.95	107.59	107.59
105.27	102.77	103.73	105.65	106.59	106.49	105.17	101.2	106.48	101.9	107.34	106.61	105.91	102.99	104.13	103.23	103.9	107.15	104.9	104.4	113.42	105.24	109.12	108.01	104.88	105.07	104.8	107.72	108.65	108.71	101.21	104.57	108.51	102.03	104.07	106.58	108.86	107.05	108.71	105.94	108.08	103.9	106.36	102.33	106.62	106	106.78	108.34	106.98	104.01
102.39	107.49	106.21	102.32	102.5	104.45	105.44	107.76	103.99	104.23	103.12	104.68	105.28	108.51	107.1	106.88	106.84	108.35	106.74	105.31	106.7	104.58	103.39	103.19	106.13	105.19	105.42	106.39	106.59	104.18	109.39	106.65	105.9	105.29	101.92	106.96	105.66	102.61	106.67	103.45	106.26	104.28	108.31	106.2	106.42	108.03	104.93	105.88	106.92	104.95
104.03	103.63	109.91	103.72	105.03	104.55	104.63	104.41	106.94	100.94	108.58	108.76	98.635	110.33	105.24	100.81	105.06	104.34	108.93	106.19	103.13	99.52	104.12	103.36	105.91	111.18	103.11	106.82	104.05	104.67	101.99	104.73	105.52	107.46	106.36	102.15	104.83	102.83	112.9	109.14	105.54	111.9	113.22	104.49	102.83	109.57	104.04	104.05	106.88	105.59
105	107.32	110.51	110.54	110.15	110.56	110.63	106.51	109.08	106.46	109.83	109.31	104.86	110.06	105.33	107.18	109.44	107.47	106.07	111.64	107.22	108.22	109.71	108.27	108.44	109.64	111.76	113.62	106.88	109.58	111.76	107.07	103.73	108	105.81	108.03	109.26	107.26	107.46	109.61	103.63	105.82	109.63	108.74	107.66	111.76	108.23	108.01	105.93	108.02
104.04	106.47	107.46	105.98	109.68	104.92	108.01	105.16	104.82	107.62	108.99	106.1	107.11	103.92	105.84	107.49	104.99	107.34	108.76	106.92	109.35	109.8	106.37	105.75	110.35	110.74	109.22	104.85	109.37	102.95	110.02	107.97	105.14	110.46	109.82	105.5	113.1	107.27	107.23	109.25	110.5	105.47	108.56	111.81	108.03	109.13	114.64	110.88	112	110.98
99.663	101.52	92.401	100.55	99.162	102.74	104.03	106.92	101.99	98.861	104.02	101.03	103.6	96.921	101.2	102.71	100.08	99.683	100.04	102.13	103.84	102.18	96.516	105.44	101.95	103.47	103.18	101.77	101.56	101.13	97.492	101.31	100.3	99.43	98.694	103.69	101.01	101.1	99.124	101.5	100.73	103.37	102.21	99.071	106.33	98.67	101.04	98.995	101.68	102.92
102.71	107.65	110.05	108.88	106.4	105.38	104.17	102.12	107.12	104.16	108.77	106.7	104.15	104.54	105.81	108.29	105.89	109.17	105.85	107.08	106	105.83	100.3	108.94	104.17	102.82	101.9	108.16	101.28	101.51	103.76	105.81	106.51	105.27	108.26	104.78	106.42	104.89	103.61	107.46	104.1	104.44	109.56	103.03	105.05	106.08	102.75	101.96	111.84	107.5
109.04	105.51	108.07	104.98	106.59	104.36	108.95	106.84	106.34	106.8	107.58	110.83	110.09	105.97	108.66	108.84	107.84	108.51	109.29	107.59	108.14	106.08	108.11	103.12	110.63	106.66	106.67	105.76	104.54	104.58	110.67	110.18	107.43	109.11	109.2	108.11	103.53	106.28	108.97	108.39	108.68	108.2	104.98	112.39	107.12	106.22	109.03	104.58	109.13	107.15
110.64	109.04	109.68	106.66	108.23	109	104.74	100.98	107.78	109.52	105.44	106.89	110.01	110.57	108.47	107.34	102.77	108.62	114.33	109.59	109.53	108.23	102.12	108.49	103.17	104.73	104.95	107.73	109.35	111.34	106.94	106.01	107.4	107.86	108.45	107	109.35	111.73	103.47	108.03	109.07	103.48	110.9	106.85	106.28	106.9	108.47	109.35	107.13	109.07
107.05	102.52	103.16	105.42	102.51	109.26	106.94	107.19	102.27	103.77	107.09	102.99	105.72	106.93	101.97	104.64	107.13	102.52	107.67	106.9	105.24	103.83	104.1	110.22	100.87	109.52	107.2	106.99	104.68	108.8	104.7	104.75	107.86	104.3	103.86	101.38	104.15	109.71	107.48	101.68	103.17	106.55	104.79	106.51	105.51	107.26	106.11	105.32	109.41	108.48
109.44	108.1	102.72	106.07	102.36	103.89	105.23	104.48	107.71	106.66	110.06	106.4	106.17	102.98	105.77	103.81	102.88	105.12	104.31	105.61	104.36	106.88	109.45	103.53	104.23	105.92	104.79	110.82	105.55	108.66	105.17	104.85	109.04	104.61	102.78	101.44	104.59	105.6	107.74	103.36	103.22	103.43	105.7	105.4	105.59	103.45	110.06	107.99	104.2	107.52
107.51	110.09	108.68	105.82	107.86	113.13	109.46	110.52	107.06	110.17	113.06	107.9	111.17	104.67	108.25	106.9	112.46	109.16	114.48	109.08	110.1	110.33	107.85	110.48	109.09	107.51	106.84	106.65	109.72	107.14	109.05	108.43	106.7	111.56	107.94	108.02	110.46	115.11	107.87	109.33	108.4	109.16	113.31	106.24	108.6	112.28	109.39	108.48	109.56	103.57
98.089	98.126	100.65	100.64	101.69	106.51	101.51	99.55	101.19	100.27	100.84	101.69	99.332	102.29	104.73	101.2	98.537	102.46	102.53	101.45	103.63	103.41	100.41	101.01	100.89	102.27	102.24	106.66	98.024	99.199	101.13	103.78	102.89	102.16	99.14	96.654	104.74	102.49	101.61	99.986	98.452	102.93	98.614	101.3	96.838	103.37	97.013	101.15	103.93	99.311
105.91	101.77	100.89	99.857	100.12	98.955	102.07	101.69	101.56	101.11	99.03	99.645	105.71	101.09	101.68	101.99	99.782	99.179	102.5	100.65	103.08	98.486	104.1	95.89	102.73	100.3	99.263	101.19	100.38	99.776	99.037	100.11	98.099	102.5	105.35	100.48	99.103	101.56	101.69	100.93	104.03	100.25	100.93	100.14	102.11	99.43	99.856	101.92	96.268	97.089
105.88	107.02	107.85	102.43	106.35	104.5	109.13	107.91	104.24	105.73	109.14	106.04	106.75	104.24	111.75	109.83	108.76	107.19	109.73	107.5	109.75	105.84	103.47	111.03	108.74	109.37	107.22	104.45	107.65	109.09	107.75	106.4	107.3	108.29	108.71	108.28	109.64	109.56	106.48	106.5	109.39	109.44	104.71	109.32	111.89	105.37	111.22	109.42	111.82	104.25
100.48	100.05	104.05	103.31	100.52	96.339	97.715	100.57	102.72	105.24	93.713	98.3	101.36	100.3	100.52	101.03	100.17	101.63	104.27	100.77	98.145	99.023	103.95	99.973	102.62	105.6	102.23	98.738	97.581	102.16	104.23	94.232	103.09	100.47	99.094	97.939	106.23	102.05	100.21	102.93	103.25	101.43	103.14	100.82	103.29	99.775	97.78	98.981	100.35	97.405
93.566	104.85	100.52	100.23	99.274	96.662	97.626	97.334	102.29	99.157	100.45	99.372	93.735	98.544	98.262	100.83	96.097	99.57	96.754	97.147	100.49	96.236	100.98	95.471	96.8	97.829	95.87	95.815	98.42	98.708	101.23	97.032	100.7	101.01	100.02	95.025	94.79	95.529	97.915	101.09	95.957	98.913	97.36	95.975	98.29	100.12	95.564	99.705	101.45	97.447
108.69	108.55	106.72	108.15	102.55	110.7	104.84	102.07	104.33	107.43	105.44	108.16	106.27	108.43	106.58	105.63	108.69	106.92	107.95	108.91	107.95	105.64	108.06	106.81	105.33	107.61	104.29	107.89	110.71	108.75	104.16	102.25	107.31	104.43	104.47	107.08	102.85	108.44	106.75	105.16	108.39	107.29	104.24	106.19	107.37	108.32	104.78	108.75	104.89	106.39
101.3	99.652	101.21	101.97	102.82	97.686	93.768	103.04	100.17	99.229	102.4	101.47	104.1	98.404	100.01	99.616	97.541	100.63	98.367	99.091	95.562	105.04	96.924	97.03	96.442	99.536	104.06	98.624	100.31	99.999	102.16	96.061	99.474	99.436	98.921	97.109	98.685	96.972	98.086	100.69	100.68	97.464	100.68	99.277	100.25	100.72	98.461	97.618	96.895	101.85
100.76	100.86	93.686	102.87	103.52	103.19	97.453	100.83	99.686	101.38	103.95	96.93	99.892	100.16	100.8	101.72	98.602	100.77	103.07	102.92	100.95	100.98	99.742	98.218	103.72	96.665	96.629	99.56	104.87	97.945	101.65	99.694	97.868	103.69	103.99	100.43	101.07	98.516	95.915	98.782	99.374	99.689	98.998	106.23	103.77	103.59	99.287	100.08	95.14	100.41
109.42	107.54	108.89	103.12	107.36	110.37	104.6	105.18	106.75	111.1	105.51	110.47	108.75	109.03	109.44	110.82	106.74	111.21	106.2	105.44	103.52	107.3	108.35	106.13	106.26	106.79	107.41	111.8	109.29	111.76	107.6	107.26	111.65	106.17	107.63	108.48	108.12	106.73	113.32	109.71	109.42	105.09	106.17	108.32	107.69	107.34	108.23	107.12	107.47	109.57
100.03	105.13	99.586	102.4	100.35	102.86	101.88	101.22	102.25	100.27	104.91	100.46	97.659	98.916	101.16	103.26	101.85	102.31	98.893	101.09	99.778	103.41	102.13	96.255	99.023	101.54	99.018	98.349	105.98	101.38	99.234	103.82	101.75	97.358	101.19	102.36	96.564	94.456	103	97.874	101.46	103.82	103.67	101.68	98.221	99.473	98.788	98.216	97.692	100.95
105.86	103.43	109.38	108.29	107.39	101.89	108.35	105.17	108.77	103.24	108.64	104.86	107.79	101.92	104.62	108.41	107.57	101.5	105.75	107.71	110.33	109.86	106.37	105.6	104.23	106.62	105.55	105.69	107.85	108.02	106.01	105.9	105.9	104.99	105.19	104.34	103.72	107	104.7	108.72	106	109.63	103.1	102.53	102.6	104.52	103.84	102.39	107.51	106.74
110.68	107.62	105.35	106.84	107.69	112.85	104.83	104.61	106.65	111.21	110.43	110.02	109.53	105.11	109.74	105.84	106.09	104.15	108.01	110.04	108.11	106.27	111.18	107.91	107.27	107.19	105.21	110.36	105.65	105.5	108.78	107.87	109.14	103.06	106.79	111.02	110.73	109.76	105.97	108.38	111.77	104.22	106.9	109.62	111.46	106.6	109.14	110.16	106.25	103.65
100.94	102.09	100.3	97.524	98.147	100.61	96.146	93.798	96.077	101.32	98.997	98.179	96.322	98.666	99.245	99.143	101.55	98.147	100.26	105.08	97.411	97.006	98.638	97.139	96.739	99.48	99.203	96.132	104.55	102.27	100.7	97.352	98.735	95.455	100.4	96.716	98.122	98.968	98.755	100.47	96.703	101.29	97.616	100.21	97.404	100.86	100.76	93.889	96.487	95.712
108.89	113.52	109.05	108.94	112.31	110.46	105.41	112.15	109.95	109.85	107.5	110.83	108.35	110.49	112.56	109.77	106.11	107.71	108.95	107.49	111.45	102.17	107.7	108.36	107.54	108.79	106.55	106.66	109.71	107.32	106.79	109.96	106.88	109.47	106.84	113.63	108.94	107.16	109.13	107.78	108	104.82	106.81	106.7	106.29	110.33	106.8	109.04	108.7	107.76
106.11	109.11	109.08	110.19	106.83	109.16	104.66	106.76	109.36	102.47	104.66	104.89	102.1	104.14	105.11	105.44	105.97	104.23	104.34	104.92	108.81	107.65	106.25	104.33	105.41	103.05	104.9	97.705	105.98	106.57	104.53	106.05	104.1	106.59	101.27	106.62	103.62	105.69	102.44	107.11	108.08	107.65	107.29	101	103.59	104.17	103.2	112.15	106.05	104.52
106.12	105.84	106.06	102.51	109.01	105.59	106.57	102.51	107.19	104	112.36	101.48	108.56	105.46	103.62	107.64	104.86	106.24	107.29	105.85	102.17	103.17	105.72	102.11	103.98	106.09	103.63	104.39	106.26	107.41	108.94	101.22	104.62	108.85	110.7	106.66	105.11	99.721	102.11	109	105.71	109.14	106.21	105.59	105.5	105.69	103.21	102.7	103.9	103.83
109.83	106.15	106.76	112.28	109.01	107.89	109.39	109.94	111.48	101.87	111.26	104.7	105.98	106.31	104.4	109.37	106.06	107.31	108.07	105.97	109.73	107.39	113.42	108.45	111.23	108.83	112.5	107.36	109.11	109.35	106.87	105.97	108.13	108.94	109.01	111.27	105.04	105.25	108.71	107.11	104.25	108.53	106.58	109.46	110.96	108.43	106.24	110.71	107.87	113.85
107.39	108.87	109.89	106.46	106	113.32	111	107.56	105.4	107.08	113.63	109.62	106.42	105.68	111.96	104.91	111.87	110.75	106.93	103.18	106.02	107.31	106.22	107.72	104.88	104.36	109.88	107.69	111.32	105.2	112.8	105.68	107.08	106.39	111.72	102.93	105.03	108.71	105.76	109.41	107.42	112.14	108.03	112.93	108.83	108.58	106.47	109.02	108.35	110.24
110.91	104.96	109.44	111.97	105.99	110.02	109.93	110.47	109.92	106.37	105.69	112.59	109.03	108.86	105.83	105.86	103.61	109.92	105.34	103.28	105.35	109.34	102.54	105.54	108.3	109.61	107.6	104.1	110.22	107.22	110.98	107.46	110.97	109.2	111.98	106.16	104.34	115	110.69	109.27	111.15	105.08	105.89	109.46	105.15	104.36	109.13	108.42	108.91	108.05
98.137	101.52	103.6	99.908	105.2	101.31	100.65	99.534	100.77	103.01	95.281	103.29	95.101	102.77	104.84	98.512	101.92	102.07	100.03	102.09	99.466	104.09	100.63	102.29	99.868	100.68	101.27	100.04	99.381	97.838	103.4	103.73	96.9	100.64	100.6	99.824	100.21	104.89	99.986	99.531	102.69	99.362	102.56	101.98	101.07	99.223	99	101.69	104.1	104.22
100.36	94.314	100.19	98.055	96.503	96.76	98.221	94.169	92.713	98.9	98.287	94.942	94.408	98.284	102.83	97.714	96.679	99.762	102.54	98.623	98.607	99.345	97.474	98.571	94.111	96.605	96.848	101.89	93.493	96.9	100.03	98.514	99.564	101.26	100.16	98.974	96.651	92.457	97.468	92.363	98.296	99.226	97.436	99.356	97.675	92.79	99.308	99.458	99.199	96.719
110.25	110.8	108.53	112.09	105.92	108.72	105.4	111.69	108.61	109.53	109.61	108.66	108.58	113.8	110.97	111.48	107.66	110.96	109.86	111.37	103.6	112.28	105.62	107.63	104.38	105.77	110.58	105.16	106.39	114.24	112.2	107.54	112.54	102.29	110.07	109.88	106.96	113.26	112.76	108.46	106.35	111.84	108.58	108.8	111.25	110.75	108.34	111.64	107.79	104.17
106.93	108.09	110.74	114.59	106.56	109.17	109.24	112.96	106.85	108.28	110.27	110.65	108.12	106.56	109.65	107.71	110.46	106.45	106.55	108.01	106.12	107.94	105.81	108.96	105.4	103.91	107.73	106.41	110.31	109.63	108.8	110.89	107.54	103.91	102.53	104.92	111.21	110.44	108.42	109.8	107.56	106.59	110.82	110.56	103.79	107.29	110.63	103.52	107.17	112.92
108.44	103.18	109.77	105.91	103.74	102.64	109.52	109.76	106.91	107.38	112.75	111.41	106.7	107.63	108.27	113.66	110.66	108.17	105.76	109.99	106.49	104.94	107.8	103.07	107.2	105.52	107.3	108.34	111.48	107.39	108.98	107.87	109.41	109.14	107.79	112.03	110.75	105.02	106.75	114.67	101.49	107.08	110.01	112.7	109.39	109.13	105.52	108.84	104.57	108.94
98.7	97.982	101.45	99.864	103.16	97.655	101.83	97.694	101.81	97.736	106.42	102.92	101.39	101.6	100.91	102.43	99.046	98.721	99.341	99.693	101.51	98.138	96.35	99.905	102.94	100.99	101.25	103.7	96.708	102.09	102.01	96.783	101.76	97.903	100.13	98.641	100.03	101.59	99.413	101.5	98.15	104.51	102.74	101.2	98.783	97.432	98.827	101.9	99.087	98.679
108.1	112.94	114.57	113.76	104.98	108.18	107.27	110.71	105.92	111.91	110.53	113.81	110.81	111.69	104.39	109.12	112.14	112.38	109.65	107.47	111.35	109.72	106.98	112.02	109.08	112.21	107.51	111.48	106.43	111.41	108.97	105.23	105.04	108.4	110.16	106.39	113.35	110.37	110.89	115.19	115.36	108.63	108.86	109.84	112.72	111.59	107.89	111.13	105.45	109.35
100.62	100.62	101.05	101.79	101.61	101.48	102.5	101.49	103.42	101.01	103.31	100.77	103.5	97.98	104.19	98.838	99.721	99.664	103.07	99.981	102.04	102.14	106.31	100.64	99.941	99.044	101.75	102.2	100.17	97.954	100.86	104.17	93.606	104.8	101.1	100.13	100.18	104.27	100.19	97.887	102.86	101.89	101.49	98.969	99.554	97.705	101.69	103.77	101.36	105.4
106.78	108.8	109.19	109.59	108.63	106.6	108.86	106.43	112.01	107.48	106.76	107.95	109.47	102.34	110.81	108.15	107.74	103.74	103.03	108.25	108.32	109.37	106.62	105.04	105.3	111.73	108.33	108.17	109.66	107.05	112.04	107.85	111.19	108.69	107.94	110.66	109.98	115.31	106.38	108.64	106.77	107.46	104.53	107.69	107.51	106.6	106.69	111.25	108.95	110.03
111.41	104.24	107.56	105.74	107.91	108.05	105.38	109.77	105.21	110.76	102.61	103.83	104.13	107.55	107.03	105.49	105.39	107.27	106.61	106.28	107.17	109.12	108.75	106.22	109.92	106.83	111.08	108.67	105.68	105.96	105.26	105.18	106.35	102.46	107.01	103.79	107.9	108.32	108.21	106.7	108.05	104.49	109.35	107.77	107.95	108.75	105.45	105.93	107.15	109.49
98.35	95.191	99.809	105.08	98.396	101.8	97.942	99.131	96.757	97.923	100.25	102.82	101.64	97.829	98.212	100.4	97.344	98.153	100.92	99.509	99.069	97.413	94.28	96.724	98.075	95.825	100.69	101.51	101.6	102.84	102.21	99.103	101.8	100.46	99.626	95.098	101.05	100.61	99.116	98.387	98.359	99.397	96.428	96.722	97.579	97.518	98.689	97.86	98.032	101.8
111.57	105.51	105.45	107.82	108.81	111.9	111.15	112.37	106.79	109.03	114.21	115.41	109.37	106.2	115.78	109.64	108	112.07	112.5	106.47	110.65	110.21	109.7	104.95	112.18	110.88	114.31	107.59	110.06	113.41	109.44	106.9	102.75	104.69	109.24	109.35	106.64	111.95	108.64	108.56	108.91	106.68	111.93	110.37	105.24	110.02	103.33	104.63	108.53	109.69
103.85	106.11	110	107.8	107.05	104.33	108.69	107.86	103.7	105.91	105.77	107.68	104.81	110.84	105.96	106.88	105.93	106.89	109.89	112.35	103.44	103.07	103.47	107.52	107.58	108.99	104.82	102.43	106.72	102.05	107.58	102.35	109.11	104.39	109.11	108.3	105.88	108.03	104.84	102.09	108.34	106.54	105.51	109.92	104.96	108.23	106.58	100.68	108.92	107.03
108.84	105.45	103.78	107.79	98.782	105.9	104.87	108.03	107.39	101.37	101.35	105.53	107.97	104.09	101.79	104.69	103.5	104.83	106.27	104.81	109.27	108.91	110.53	111.29	101.05	107.21	108.29	105.65	102.78	110.48	106.06	108.49	107.26	106.45	100.51	104.65	102.26	106.07	105.2	105.93	105.24	107.41	109.72	100.43	107.31	106.07	106.45	102.87	105.13	108.61
105.28	107.95	108.89	109.96	107.97	104.49	108.38	105.64	101.49	104.66	103.75	108.94	106.14	110.2	104.83	104.66	105.6	104.78	108.01	105.63	107.27	102.85	105.55	107.13	107.86	104.37	108.01	103.41	113.02	110.55	105.98	108.2	112.37	107.81	106.8	107.8	106.02	107.15	105.69	108.62	108.46	107.22	104.02	109.62	109.6	105.6	106.96	103.76	105.83	108.1
105.77	102.33	108.81	107.77	102.15	107.79	105.66	103.72	106.72	104.96	104.04	104.86	105.05	107.06	105.97	103.56	107.44	108.29	106.21	104.06	104.58	105.75	110.36	105.05	105.21	103.77	101.15	102.87	100.82	103.79	106.07	107.51	106.49	103.97	107.11	106.32	110.4	104.87	107.09	102.8	104.68	101.36	103.49	108.31	108.18	103.47	104.92	101.84	106.98	103.73
103.96	109.39	108.64	104.44	106.16	106.79	106.83	109.18	105.99	100.91	106.38	105.01	104.15	102.77	99.325	102.96	105.52	99.606	106.36	102.42	106.5	104.19	106.76	103.98	108.02	103.74	103.49	105.13	106.78	113.43	105.22	101.52	107.65	104.77	106.1	104.07	108.7	110.29	103.7	105.73	107.25	107.9	109.95	109.34	104.08	104.71	110.59	105.13	106.28	102.31
104.96	102.16	104.07	100.32	104.9	105.38	103	104.66	106.68	104.22	99.854	101.25	104.22	103.46	98.567	99.851	104.12	103.36	100.77	98.571	104.06	102.65	100.47	97.835	101.47	101.35	106.04	102.66	103.76	103.75	106.23	105.12	105.66	96.313	104.9	101.4	105.1	105.26	103.14	102.31	102.44	101.64	101.52	102.45	101.76	105.83	102.34	97.852	102.49	104.27
103.03	106.18	105.47	109.16	106.16	106.87	106.03	107.89	106.66	101.82	104.79	107.25	103.73	106.29	108	105.48	105.61	107.35	103.81	106.06	108.03	104.15	102.94	107.82	107.44	105.46	107.35	104.96	104.9	106.35	109.12	106.38	109.99	104.83	103.11	104.35	106.56	112.24	102.08	105.63	106.7	105.83	103.48	107.23	103.81	103.58	103.9	106.34	105.15	103.91
105.8	95.805	106.15	105.46	109.28	104.32	107.32	101.81	106.93	106.1	105.6	106.82	105.04	103.18	107.64	103.8	107.45	101.69	100.65	106.26	110.8	101.35	106.93	103.12	108.12	111.03	107.87	109.36	104.63	106.21	108.15	104.03	106.53	104.53	109.09	102.21	105.63	106.07	105.77	106.01	103.13	104.83	103.38	112.55	107.55	103.87	102.78	106.21	104.76	106.47
105.41	109.01	107.03	99.416	105.83	105.22	110.3	110.81	110.05	101.09	109.07	105.25	106.4	105.69	106.86	106.16	108.06	107.82	105.16	107.11	104.29	108.8	105.22	106.17	103.42	107.63	104.91	106.63	107.34	111.75	111.28	105.5	110.71	105.81	106.27	108.27	105.81	107.26	108.93	109.26	110.56	106.15	109.41	111.79	102.76	106.83	103.22	106.14	105.9	110.55
100.01	98.872	97.506	99.518	99.492	99.967	99.873	100.18	102.75	96.907	98.887	98.134	103.93	99.745	98.678	100.17	100.69	101.49	104.39	102.65	101.69	97.035	101.37	98.865	98.275	102.31	105.24	103.57	103.84	102.94	100.45	103.44	97.974	99.325	103.08	103.28	102.56	98.519	99.531	101.26	98.045	98.335	101.51	98.957	98.947	97.131	100.05	98.327	101.52	98.82
109.13	107.41	107.28	107.98	104.75	110.53	108.42	103.4	109.24	107.74	107.92	104.9	109.5	107.28	105.29	110.11	109.96	112.24	106.1	107.74	113.49	107.11	106.06	112.41	109.05	106.76	106.71	111.41	110.17	111.13	106.47	110.66	109.39	107.42	110.9	107.99	106.35	107.26	105.04	109.22	112.4	106.91	110.56	108.44	109.49	104.23	107.69	109.24	113.23	107.12
104.03	108.18	106.64	107.31	108.23	105.85	106.61	102.67	104.94	102.75	103.24	105.34	108.25	103.6	102.29	103.24	104.18	106.39	104.75	108.34	103.25	106.44	108.51	105.06	102.82	104.21	99.261	103.34	106.3	105.87	109.23	107.4	105.07	100.27	102.4	111.33	98.737	102.59	109.1	105.78	107.95	104.09	106.38	105.77	106.95	106.03	108.75	102.22	105.29	106.67
108.59	110.52	104.72	107.52	104.52	105.44	104.76	99.979	109.12	101.31	103.9	104.81	107.74	109.81	105.98	104.55	107.17	109.41	105.64	105.42	107.96	104.77	106.36	107.72	108.13	113.32	108.14	104.13	107.46	110.19	105.65	108.6	105.38	104.54	105.65	107.43	109.03	104.31	110.53	106.19	107.11	107.51	110.62	109.73	105.88	105.41	105.58	104.15	105.33	108.14
100.34	98.789	99.863	102.91	100.5	99.409	102.3	99.422	99.977	101.42	100.06	100.73	100.52	99.895	94.798	104.68	100.41	100.88	98.308	101.42	101.15	102.96	105.96	102.57	97.834	104.05	96.989	101.79	105.18	99.181	97.168	100.55	100.22	97.18	100.32	100.5	102.43	103.51	103.17	101.05	102.83	104.5	100.44	97.681	101.95	100.52	103.54	99.924	105.98	99.632
110.81	108.83	111.4	110.5	107.86	111.73	109.91	110.52	105.66	110.63	106.89	108.51	108.17	105.91	109.39	107.06	109.41	107.84	106.92	105.77	104.55	106.46	105.71	107.56	106.86	103.52	104.93	107.44	108.57	106.4	110.46	111.8	108.05	110.77	104.76	109.85	109.07	107.26	108.25	112.46	107.08	108.64	107.16	111.58	110.24	109.13	105.47	109.29	108.17	108.99
104.34	103.64	108.56	100.89	109.11	105.43	104.61	109.1	103.88	106.66	102.3	102.9	102.62	106.94	103.1	104.06	102.13	105.54	102.31	109.33	106.45	107.4	106.24	105.53	106.37	105.55	103.52	108.18	102.51	107.5	104.69	111.9	106.59	107.28	105.85	104.51	110.17	106.21	104.22	105.01	104.49	105.81	104.52	103.35	101.6	106.96	106.66	103.99	106.16	104.14
97.302	98.244	100.1	100.01	99.013	101.26	99.958	99.95	99.462	99.445	98.328	98.84	101.29	100.8	99.283	98.327	99.619	102.9	102.08	101.61	97.872	97.642	101.28	101.52	102.09	105.51	97.872	101.88	96.596	97.987	102.05	103.42	97.38	100.26	98.302	96.041	101.07	100.75	102.11	101.67	102.37	103.08	99.092	98.404	98.276	99.459	99.784	98.852	98.488	96.997
95.171	101.45	96.019	100.03	100.44	96.488	100.33	97.098	98.812	97.298	101.38	100.32	97.674	100.28	98.588	103.09	99.421	97.844	98.856	97.898	94.594	95.848	95.195	93.982	98.05	98.694	98.919	102.14	98.084	95.998	95.091	98.755	99.369	100.19	92.264	102.72	97.753	96.121	99.177	99.774	98.401	100.94	102.59	95.484	98.719	99.697	96.488	97.054	96.084	99.201
111.98	107.46	107.66	112.73	109.3	108.66	111.71	112.55	111.47	109.17	105.9	113.83	109.78	110.2	112.92	106.32	108.68	109.61	109.86	110.39	109.99	110.66	108.18	108.38	108.24	109.66	107.83	108.4	110.62	105.41	106.47	112.49	108.04	105.4	108.34	105.8	108.6	108.62	107.63	108.63	108.49	111.99	107.68	110.4	102.53	105.84	109.14	104.26	109.35	104.48
101.5	98.09	100.77	94.332	97.625	93.804	98.821	96.319	98.843	96.782	100.23	94.21	98.01	96.075	95.617	96.005	99.887	95.463	96.91	96.299	100.6	96.508	95.891	98.333	96.506	99.6	98.413	97.023	102.79	98.087	100.56	98.175	98.556	104.49	100.38	95.439	98.263	99.96	96.656	98.5	101.04	98.384	98.68	99.108	98.985	96.305	96.897	96.328	97.141	92.782
104.79	106.88	103.1	109.6	105.15	108.77	102.1	107.35	106.31	108.1	105.6	106.98	101.89	103.23	105.62	108.07	108.05	103.73	102.68	102.73	99.187	104.96	105.3	106.62	106.31	107.29	105.59	105.2	107.36	106.09	104.48	103.7	109.62	104.44	105.59	107.01	103.21	102.42	104.44	103.71	101.67	104.04	106.38	103.83	104.42	105.86	106.37	102.39	106	104.9
100.88	101.63	96.863	98.69	98.063	101.3	97.489	97.25	99.474	97.147	92.981	99.944	96.19	99.264	96.475	97.425	100.37	95.304	96.456	92.944	95.319	99.902	97.74	96.503	99.376	101.2	97.814	101.44	96.915	99.953	95.723	101.01	96.161	90.913	100.97	100.44	96.481	102.99	94.948	97.931	95.741	97.962	101.75	97.357	100.33	98.591	97.311	103.12	99.403	93.1
97.192	99.513	97.999	100.44	93.985	98.085	104.15	99.61	96.636	96.492	99.777	94.821	100.58	99.54	100.85	96.866	98.318	99.39	98.308	100.09	100.29	97.41	94.808	97.489	100.51	98.225	95.39	91.258	99.122	96.264	97.365	98.689	94.55	97.518	95.927	99.754	97.899	102.33	97.275	98.221	98.84	97.876	96.633	99.281	97.473	99.996	97.738	95.881	100.54	99.764
101.96	103.27	101.25	101.94	101.49	100.6	95.106	104.05	101.12	101.51	99.312	100.58	104.64	99.787	103.16	98.759	95.907	100.89	99.194	105.28	102	101.06	101.12	97.556	94.279	96.067	102.15	104.48	99.196	98.989	103.21	99.483	103.42	99.547	101.33	96.305	101.58	98.114	100.78	99.962	102.79	101.93	99.416	101.24	100.08	100.89	102.2	101.17	102.51	96.823
107.66	107.89	108.75	104.5	108.65	107.81	104.17	106.94	105.13	106.01	105.76	108.72	104.24	109.8	106.39	106.45	106.96	106.68	106.12	103.86	108.12	103.04	106.24	106.13	106.52	111.69	101.63	109.47	105.62	109.85	106.42	108.85	107.59	107.6	107.1	108.36	106.67	108.24	107.6	103.12	104.26	108.93	108.82	104.67	104.85	106.57	104.73	103.02	107.35	105.23
111.24	109.91	110.17	112.81	113.64	108.15	110.04	115.37	106.76	108.58	110.15	112.56	112.3	105.74	109.84	111.82	109.4	115.16	104.96	110.12	112.39	111.74	107.4	105.98	110.06	111	111.34	105.96	106.78	106.09	111.76	108.58	110.59	108.7	114.48	109.14	112.42	106.86	110.74	111.02	112.02	113.41	109.67	112.8	109.12	109.88	109.25	113.27	111.91	112.44
108.93	109.63	109.95	105.77	104.32	107.41	108.08	106.14	106.61	103.84	107.97	109.09	105.54	108.37	104.59	107.1	106.91	107.84	109.77	110.57	109.31	110.79	111.25	107.99	105.22	108.41	104.88	105.49	114.56	107.13	108.9	110.1	106.47	111.34	109.58	105.35	107.02	107.52	110.7	110.78	108.06	104.34	109.14	107.77	105.58	106.13	103.82	107.01	109.18	109.28
100.75	109.18	104.04	105.14	103.12	110.48	101.87	105.64	100.26	107.62	106.75	105.87	107.64	108.6	107.04	108.56	107.41	107.02	104.53	105.05	110.36	108.51	109.83	101.75	100.15	109.39	106.11	104.52	108.4	108.41	104.03	106.76	107.13	106.21	105.2	103.13	102.39	105.15	104.48	108.36	107.85	104.57	106.92	108.4	101.75	102.07	102.37	108.02	103.78	102.65
103.64	113.66	109.16	111.95	110.53	109.28	107.27	110.52	105.12	106.12	110.97	107.33	103.66	107.8	108.21	112.27	105.48	105.31	111.41	110.61	102.9	110.49	109.79	110.99	102.2	111.37	108.85	110.66	110.02	106.47	112.32	108.23	110	112.32	102.44	106.68	109.42	111.38	106.76	106.8	108.45	109.66	111.02	104.69	111.56	105.9	112.26	107.08	108.77	110.21
109.03	101.87	106.2	103.58	108.41	105.58	111.74	109.91	108.15	108.36	106.04	105.66	107.78	111.85	109.48	106.74	104.19	107.36	110.34	108	107.61	107.37	107.61	109.52	105.11	106.63	103.81	109.29	111.32	107.85	107.05	107.64	106.88	107.48	111.9	103.92	107.34	110.24	102.77	100.32	108.51	108.85	109.84	103.92	111.36	108.12	110.57	107.96	106.62	107.7
101	93.405	98.372	101.75	97.534	98.583	95.797	98.426	99.876	103.93	100.08	97.906	96.738	100.74	100.51	101.88	99.054	97.619	101	100.54	99.092	96.874	99.367	102.89	101.17	96.063	95.061	99.364	99.026	96.36	97.145	100.83	103.89	95.748	101.7	100.24	96.684	97.899	100.46	97.315	94.829	100.34	94.554	99.966	100.76	100.94	98.814	96.822	93.169	94.843
105.45	109.44	107.69	108.59	108.81	104.19	107.15	113.47	106.66	111.05	110.92	107.62	111.34	113.94	109.3	111.89	107.22	108.88	107.91	110.19	104.36	107.67	110.4	109.08	105.47	108.54	109.54	107.45	109.78	108.68	108.85	113.41	110.22	112.2	110.68	102.79	108.57	107.31	108.37	108.11	108.13	110.71	104.99	113.15	110.21	110.93	106.57	109.05	111.57	105.54
107.33	111.82	102.42	104.73	106.21	104.94	103.56	107.78	104.42	104.56	105.14	105.36	107.73	102.3	104.82	108.48	109.41	107.32	104.66	103.93	108.35	108.75	107.02	105.91	104.46	101.2	106.43	105.5	106.97	107.27	107.2	104.49	106.27	107.17	107.88	105.94	106.29	103.24	100.91	104.35	105.75	108.47	104.18	109.56	103.52	104.35	106.61	106.16	106.66	109.76
103.21	105.99	104.28	109.97	106.64	104.69	106.31	106.18	108.16	106.36	102.92	102.97	105.07	105.04	103.47	107.17	106.83	102.01	105.17	106.55	110.17	103.59	108.8	105.76	102.51	106.57	109.26	106.7	107.03	105.81	106.85	104.04	108.84	105.68	102.17	106.86	106.94	106.32	102.83	104	104.74	105.84	103.48	105.85	104.63	106.25	100.81	107.23	105.96	105.39
105.75	105.04	104.05	106.69	98.435	105.73	104.03	109.23	107.46	107.49	105.04	103.08	107.12	103.37	104.04	108.4	101.85	101.02	106.24	109.02	106.19	106.86	103.27	111.95	107.14	108.37	107.6	106.79	105.24	106.94	109.43	105.8	104.09	105.84	108.19	106.55	107.73	104.91	102.94	108.44	102.84	103.63	106.6	106.31	105.89	111.16	103.51	105.49	110.19	106.01
105.45	101.45	107.28	107.3	106.35	106.87	108.11	104.23	104.56	104.39	105.24	105.27	105.61	105.3	111.51	106.7	102.01	109.3	110.07	106.82	110.82	109.65	106.25	101.45	105.92	105.16	103.78	104.92	105	106.73	104.84	105.52	104.06	106.95	106.74	107	101.52	107.66	102.83	101.62	106.8	108.68	105.65	106.48	105.75	103.62	107.94	107.34	102.58	106.16
106.25	105.34	106.44	107.63	108.74	107.37	109.43	104.89	109.12	110.06	103.8	107.11	106.16	104.25	106.74	102.08	104.12	110.01	109.37	108.09	105.21	107.08	103.41	105.64	107.77	106.05	106.1	106.18	107.55	103.31	107.64	108.61	107.6	107.01	105.3	103.53	108.62	106.7	102.66	106.56	104.94	104.87	103.42	112.12	107.33	109.23	105.24	107.19	108.51	109
104.56	101.41	101.96	97.539	105.73	104.1	105.47	105.21	108.91	103.77	106.25	103.71	108.26	104.22	109.51	110.15	105.88	102.54	100.16	101.78	107.49	109.26	104.95	108.79	106.61	105.62	103.33	108.28	104.15	108.76	102.94	106.82	102.99	109.11	107.28	106.02	109.14	104.07	107.18	103.73	104.39	105.93	101.8	104.15	107.7	104.69	107.9	107.43	104.93	105.94
110.31	110.02	108.76	104.64	107.14	109.66	105.08	109.71	110.92	106.91	109.32	106.47	107.34	106.94	107.06	108.68	106.58	111.39	107.95	107.45	106.71	108.33	111.89	107.08	108.03	107.09	105.41	108.51	108.26	104.75	111.86	109.06	109.86	107.18	108.43	108.12	107.45	106.28	106.06	110.82	108.65	110.2	109.93	109.3	112.63	110.04	109.11	105.61	107.81	111.21
109.72	105.33	104.18	109.65	107.8	109.29	106.18	108.75	102.14	105.75	103.84	108.65	107.3	106.59	103.88	108.15	106.35	109.49	106.49	107.8	106.57	105.91	103.24	110.39	107.07	105.41	111.64	100.14	105.22	103.22	108.76	104.69	109.4	105.41	105.8	101.23	106.83	115.42	106.82	104.75	102.64	104.73	107.54	106.06	104.25	106.63	109.21	103.18	105.88	106.3
111.48	107.51	104.57	111.95	109.44	110.76	104.2	106.63	106.17	109.79	106.78	102.03	111.6	110.5	109.5	108.69	104.62	103.58	110.18	114.87	108.87	105.97	105.83	106.34	110.3	105.14	109.28	105.52	110.17	111.27	104.45	108.63	112.51	104.26	111.28	106.85	107.66	105.42	104.24	104.47	106.44	107.54	109.74	110.31	107.04	108.25	107.66	109.71	105.74	104.31
106.14	108.31	104.28	107.93	105.63	109.79	104.79	108.94	105.28	106.42	105.75	108.16	104.48	101.66	107.73	107.72	108.45	106.59	103.16	106.51	103.07	109.46	105.75	106.22	105.16	101.97	106.04	101.55	104.44	103.19	109.22	103.75	112.66	105.26	105.49	109.48	104.4	102.93	106.01	103.27	105.41	107.44	106.77	110.44	106.04	107.12	104.2	103.66	103.52	107.77
96.073	102.4	98.23	104.96	101.4	103.59	101.47	101.1	104.23	104.55	107.59	101.04	102.69	99.6	104.94	98.83	102.54	99.353	105.89	101.61	100.14	102.2	98.331	101.32	104.96	101.86	101.89	99.946	102.88	98.13	103.01	100.66	105.77	100.06	99.585	102.26	104.08	100.86	102.47	99.62	103.75	101.28	98.219	98.84	100.48	100.94	97.258	101.82	103.75	102.06
108.08	103.85	102.54	108.09	103.56	100.9	103.48	104.18	106.14	109.44	105.51	103.55	110.96	110.36	110.64	101.71	106.62	108.95	108.27	103.63	109.55	107.73	106.12	103.13	103.41	105.96	102.59	106.27	106.85	106.99	108.27	104.22	108.53	105.62	107.61	108.52	107.04	108.21	107.31	111.47	108.99	103.86	106.68	108.11	106.83	107.84	104.52	103.93	107.21	108.47
107.08	106.97	115.7	109.44	111.87	110.49	110.36	109.12	112.29	113.17	111.66	110.3	109.83	113.65	107.13	111.42	108.42	106.44	110.96	110.2	114.43	109.21	111.27	111.11	105.57	106.58	108.11	112.52	111.48	111.43	111.74	107.49	110.24	111.14	109.78	108.26	110.98	111.69	108.36	112.81	110.33	106.37	116.15	111.3	111.13	114	107.77	108.84	110.62	108.57
107.4	111.38	107.13	102.47	105.95	106.79	111.9	104.58	107.04	106.62	102.42	107.99	111.16	104.49	107.29	106.08	109.48	104.34	104.5	104.87	105.23	108.91	111.82	104.85	108.32	104.55	111.67	110.76	108.6	105.61	111.92	108.29	106.57	106.65	105.59	105.82	107.88	110.23	105.68	108.29	104.14	107.94	102.25	106.16	103.65	107.28	110.18	103.28	106.23	107.64
99.861	102.85	100.97	102.25	98.051	97.145	97.611	101.74	100.89	97.587	96.817	99.249	97.252	99.726	97.253	97.391	101.34	98.896	98.69	100.24	98.305	101.74	104.8	99.529	97.495	99.346	99.121	102.02	101.53	98.8	97.375	99.115	101.52	101.24	97.442	101.45	100.2	99.114	99.049	97.767	96.055	95.903	97.454	95.019	100.89	97.196	98.273	95.432	101.57	98.648
95.695	100.5	99.094	95.902	101.24	96.591	97.19	91.187	100.99	95.541	96.346	98.181	97.761	99.774	98.696	100.69	97.075	96.762	102.14	99.057	95.827	96.495	96.177	99.759	99.734	102.03	98.554	101.54	97.396	96.783	95.897	97.313	95.261	94.011	100.78	100.28	98.467	96.531	97.506	96.129	97.738	98.959	101.44	97.184	99.477	93.928	99.073	95.999	98.214	99.961
107.36	104.01	107.94	110.39	109.33	106.61	106.02	107.52	107.03	111.04	106.59	110.97	108.59	109.5	112.29	110.87	110.83	108.64	109.3	109.94	105.49	110.94	109.57	109.32	109.9	105.76	106.81	104.75	109.19	106.59	105.62	106.32	108.63	108.31	106.68	110.91	107.33	106.54	107.9	110.71	109.8	110.04	102.93	112.23	109.77	109.97	107.68	106.51	109.45	108.96
106.22	105.97	104.18	106.45	105.08	107.94	106.96	110.01	106.38	107.67	108.41	107.59	102.61	109.29	107.63	101.38	107.08	104.68	109.09	109.33	101.54	101.44	111.04	109.04	108.74	105.78	106.26	104.18	107.16	103.71	108.95	104.91	103.34	105.15	106.03	105.43	103.91	103.73	104.4	109.87	109.83	107.94	109.39	104.39	106	106.65	104.57	112.72	110.58	105.43
108.55	111.27	108.63	111.05	106.54	102.86	109.33	105.34	109.21	106.08	105.59	111.54	105.92	108.47	112.33	110.09	105.84	109.35	109.38	109.36	107.22	108.12	109.33	107.47	109.71	108.12	106.59	107.92	109.27	108.73	109.61	104.93	107.77	104.38	107.77	106.1	105.72	107.47	109.35	108.59	106.76	108.4	109.41	105.16	108.39	108.35	110.16	108.05	111	105.77
104.11	94.726	103.26	101.43	100.74	100.35	102.34	100.49	97.434	101.9	96.818	98.807	101.55	98.918	101.04	98.743	99.136	99.919	101.77	99.463	100.29	99.253	93.976	96.832	101.82	97.923	95.852	99.613	98.951	101.32	100.29	100.9	96.21	100.87	98.038	102.5	99.567	99.291	99.345	99.746	100.09	103.18	106.02	101.07	104.72	96.175	99.225	101.14	106.88	105.53
109.16	100.91	102.31	107.63	110.07	106.86	104.57	107.57	107.96	108.71	107.62	112.28	104.04	110.18	109.95	107.27	107.91	109.28	107.53	107.73	109.16	105.88	109.51	112.71	107.39	109.1	108.84	107.62	109.35	107.8	105.63	105.32	109.83	107.57	107.37	110.26	105.16	109.77	112.86	105.05	106.5	100.52	105.55	106.1	111.56	108.95	108.76	107.19	110.51	107.95
95.584	96.925	98.404	95.022	100.49	103.24	99.807	97.225	103.76	103.62	99.664	100.98	97.227	99.34	96.962	94.751	96.631	97.397	98.474	101.05	98.79	98.294	101.84	101.92	95.534	97.793	97.527	95.604	93.361	99.617	96.883	104.69	97.557	96.831	98.289	98.231	97.47	96.899	97.314	98.355	101.35	96.879	100	94.046	100.33	98.14	99.43	98.447	101.88	102.34
97.828	101.53	98.277	103.16	96.95	99.873	99.396	102.77	97.358	97.255	95.07	99.789	103.79	99.388	102.15	98.3	100.36	94.39	97.549	105.02	101.08	97.186	101.18	104.41	99.121	100.19	103.21	108.16	97.638	96.564	100.46	97.096	98.909	97.999	98.57	99.556	96.257	97.642	95.723	101.57	97.761	103.02	98.636	103.3	91.933	98.442	100.23	95.825	101.09	96.353
107.58	106.97	103.77	109.64	104.53	107.83	110.15	102.95	102.97	106.65	108.1	106.61	105.98	102.3	107.08	107.74	103.91	106.62	105.01	107.27	106.55	106.75	105.9	105.82	105.44	109.75	110.95	106.7	102.51	102.51	105.27	108.26	108.55	105.54	102.59	106.03	107.94	104.86	107.81	103.8	103.84	105.08	105.55	105.71	108.11	107.35	106.17	108.65	109.26	106.73
112.02	109.02	107.95	108.52	109.17	106.71	110.65	111.64	109.11	110.31	109.92	109.44	106.88	107.15	109.27	109.37	107.76	109.37	108.48	108.86	107.74	107.92	109.19	113.64	105.49	111.51	108.32	106.5	110.46	108.52	107.16	111.76	108.85	113.39	107.19	111.4	109.21	106.42	108.74	108.5	109.82	106.64	109.35	110.29	106.48	111.04	107.21	109.9	109.19	111.18
104.15	104.71	101.92	106.59	105.19	101.56	107.99	106.1	107.66	106.09	109.53	109	107.08	104.65	105.21	105.2	105.08	105.91	107.38	107.94	105.09	107.36	103.79	108.41	109.12	105.53	107.54	107.02	103.57	106.59	109.96	105.57	108.26	111.39	103.74	103.95	105.99	104.96	107.54	105.27	104.94	109.13	109.7	104.8	107.17	108.5	104.18	101.54	104.06	106.29
107.76	108.49	111.12	109.75	106.5	110.41	107.3	110.61	109.86	108.54	108.52	104.98	109.35	105.5	106.74	106.59	113.43	108.67	107.15	105.66	114	108.82	104.02	110.05	106.39	107.67	108.98	108.91	111.57	108.22	107.83	107.14	105.55	108.08	108.42	105.88	103.81	109.64	111.56	112.33	109.29	107.75	110.01	108.66	107.47	113.49	110.28	106.41	108.13	107.98
108.11	109.96	106.81	106.99	107.07	108.24	108.57	106.23	108.84	105.51	108.98	107.31	104.9	100.52	101.76	109.13	108.85	105.7	105.45	104.4	108.77	107.08	107.89	106.53	106.33	103.33	104.72	105.95	104.08	106.49	110.03	105.02	107.25	106.48	111.48	109.41	105.26	107.52	113.45	107.33	101.29	103.37	106.84	105.55	107.47	109.97	102.19	107.94	103.62	103.66
109.94	103.54	104.44	107.62	109.29	103.6	101.79	101.25	104.89	106.26	105.56	103.73	105.31	105.73	101.8	106.63	105.88	106.44	101.56	110.26	106.73	107.25	107.6	105.18	104.85	106.57	108.46	105.22	105.04	106.16	101.72	104.75	104.4	103.2	107.18	103.75	103.82	103.68	103.17	106.69	103.56	105.44	109.75	107.2	100.75	106.66	105.54	106.91	113.24	104.03
107.26	106.45	104.71	104.99	107.84	106.18	107.31	101.65	106.8	109.58	103.84	105.7	104.6	108.11	105.57	110.34	104.58	106.51	102.54	106.27	107.34	102.03	107.9	110.59	106.23	110.98	109.21	110.41	102.34	109.36	103.85	104.64	102.66	107.4	107.39	105.74	107.86	106.89	109.67	106.7	109.56	104.42	107.88	109.14	110.47	110.19	107.28	109.29	105.92	106.46
110.83	106.52	107.61	109.34	108.96	108.1	103.33	109.86	105.24	106.68	104.06	111.5	108.33	112.33	109.65	104.54	107.91	102.91	104.91	105.46	108.84	109.57	107.84	109.35	105	109.68	111.48	106.97	107.11	104.45	108.27	107.25	107.74	106.1	108.53	108.76	104.16	107.94	108.93	109.67	107.27	106.9	105.34	105.47	104.54	109	105.59	108.5	103.59	109.72
106.85	103.48	106.02	108.6	103.99	105.32	113.06	105.5	111	108.94	102.75	102.61	108.11	109.19	104.75	108.83	107.93	105.8	111.03	106.24	106.89	110.62	109.37	106.37	114.02	103.85	106.71	107.79	105.85	110.17	103.21	107.69	107.14	103.84	109.01	107.36	111.17	105.85	106.72	104.96	108.86	104.92	104.69	100.96	111.28	106.36	108.56	103.15	109.58	111.27
104.78	101.95	105.38	106.11	102.38	104.91	108.44	108.62	108.16	107	107.94	104.71	109.01	106.14	105.93	101.83	101.61	107.68	110.41	103.7	105.14	108.99	105.79	101.97	103.14	106.44	100.72	107.59	103.93	103.5	105.54	104.7	104.29	106.19	98.841	103.26	105.38	109.71	104.88	103.24	106.06	106.4	104.48	108.63	101.27	101.71	108.51	103.68	106.25	108.59
106.94	106.92	104.54	101.17	104.65	103.64	106.98	108.14	105.79	105.88	105.16	104.12	102.37	107.05	111.03	103.8	103.96	111.28	105.16	104.81	107.99	110.69	103.68	106.52	100.16	112.53	108.52	109.46	104.63	108.21	107.49	103.97	104.41	104.04	107.67	108.73	107.96	103.92	107.33	107.14	105.9	109.12	107.07	101.99	102.14	103.85	112.47	103.86	106.83	108.9
103.24	107.44	105.85	103.79	106.07	103.38	101.71	107.35	105.84	105.62	107.25	101.91	105.61	106.09	107.91	105	102.04	105.21	106.82	105.74	104.69	102.48	102.2	105.92	104.27	105.23	108.38	107.01	106.65	102.33	106.85	106.04	107.01	106.78	104.23	108.45	111.2	105.68	105.47	102.75	103.59	110.3	108.38	106.39	104.69	109	106.51	105.95	104.21	109.87
95.357	95.213	96.31	98.801	96.307	98.967	102.39	98.748	98.853	98.116	98.646	101.27	97.422	95.917	94.053	98.351	100.27	95.435	101.53	100.41	97.177	93.849	94.961	101.16	96.083	100.68	100.02	95.157	102.07	99.622	98.906	97.223	98.057	100.38	99.75	98.552	99.546	100.76	97.968	99.641	100.63	97.984	95.537	98.34	94.824	98.408	96.521	97.789	97.419	99.468
96.359	94.927	95.975	97.317	99.325	96.862	99.558	96.406	100.89	98.745	95.032	98.164	95.981	102	96.813	91.259	100.18	98.923	97.744	104.81	99.317	98.501	99.021	97.329	103.55	98.04	96.155	100.87	100.27	98.751	102.57	94.281	94.269	96.031	100.57	97.32	98.267	101.73	100.26	96.896	102.52	101.77	99.971	100.63	96.02	96.181	102.58	99.37	100.91	96.875
103.53	103.5	106.12	102.1	106.6	103.85	104.41	103.34	102.59	109.06	108.35	105.29	109.56	102.95	107.28	103.26	106.45	104.18	106.15	108.46	104.97	103.3	103.3	110	105.84	105.28	108.56	103.27	108.71	104.85	109.4	107.33	108.14	108.53	104.01	105.25	102.93	103.65	104.47	107.93	104.14	107.43	99.544	102.78	106.18	104.85	107.13	109.11	105.96	107.43
107.85	107.83	107.45	110.77	107.76	108.14	105.97	109.92	105.08	112.09	108.91	106.4	113.04	108.49	110.59	106.2	107.97	108.36	103.37	108.53	108.18	108.91	108.79	111.69	109.15	103.29	108.26	107.91	108.34	108.16	111.11	109.13	107.74	104.86	107.82	113.05	113.65	107.85	112.63	112.64	108.99	105.25	107.82	108.78	107	112.71	110.06	110.44	110.49	107.94
107.52	107.67	106.63	111.3	106.58	106.72	112.92	102.33	108.98	106.88	104.23	103.65	103.62	108.11	110.8	106.73	102.37	109.2	107.05	109.63	106.79	108.6	106.62	104.16	102.54	110.25	104.98	108.67	102.91	105.02	104.59	105.38	104.53	104.26	107.79	104.24	107.34	102.95	106.83	108.67	108.09	105.98	104.27	105.22	109.08	102.86	103.34	110.84	104.6	102.23
100.93	108.09	104.64	102.53	101.06	106.62	108.36	105.19	103.02	102.92	106.33	105.92	110.04	105.95	101.71	102.29	104.53	104.23	105	105.99	104.14	106.57	105.51	104.58	103.67	107.59	102.54	108.24	106.91	106.4	104.22	104.76	106.08	104.63	104.94	106.2	102.85	109.39	103.07	106.97	105.1	105.19	112.4	107.8	104.36	105.75	105.09	105.42	102.54	108.76
104.23	104.05	106.35	108.34	106.85	99.302	102.28	104.82	103.35	105.95	107.64	102.86	107.18	108.28	103.83	108.62	102.01	108.38	102.28	106.14	107.61	104.84	104.44	103.85	106.16	105.23	106.89	103.41	109.31	106.66	101.79	107.24	105.2	104.56	108.98	106	105.92	110.45	104.75	107.12	104.32	105.59	104.48	106.43	106.39	103.55	103.21	104.35	107.05	107.31
106.22	103.98	104.98	106.25	108.43	104.5	110.75	104	106.78	106.23	106.11	102.87	103.08	108.07	107.07	105.51	107.26	108.57	103.48	107.85	105.93	106.97	103.1	106.94	108.51	108.06	105.91	106.37	108.08	107.91	105.4	107.42	107.55	110.44	105.47	102.61	105.14	109.05	108.6	106.47	107.62	105.43	99.969	108.94	105.61	108.69	109.52	106.81	105.39	108.32
107.11	107.29	108.11	103.47	104.38	105.93	106.91	107.49	111.98	112.44	108.24	109.65	113.37	106.29	110.21	105.28	108.63	108.73	106.11	111.47	108.29	108.48	108.37	111.19	103.76	108.46	107.21	104.5	111.68	109.66	106.8	107.2	106.03	113.55	108.58	107.61	106.39	105.79	113.54	109.26	109.33	109.86	111.25	111.14	106.3	110.49	109.1	108.8	105.49	108.26
106.97	111.03	101.66	104.54	108.49	107.37	102.67	106.7	108.23	104.96	103.57	104.63	108.07	107.01	102.78	108.77	103.7	108.03	107.15	106.79	105.31	104.17	103.02	105.76	106.88	104.44	109.19	104.23	102.8	104.85	104.19	104.26	112.66	109.11	109.04	105.96	103.71	101.27	103.14	99.915	106.18	104.61	107.67	103.89	109.97	103.2	104.65	101.05	111.38	104.16
106.33	103.42	105.23	106.27	106.06	106.02	108.25	110.94	107.58	107.79	104.06	103.83	102.68	105.99	107.64	109.32	107.01	105.66	103.32	109.59	104.24	102.93	101.93	105.71	104.48	107.12	104.2	112.35	107.02	106.77	103.39	107.2	109.5	103.82	104.14	105.75	108.41	108.13	103.82	105.89	110.62	104.61	104.78	106.46	107.66	106.18	111.96	105.93	108.94	105.46
105.96	104.11	101.46	104.37	107.65	101.3	105.5	109.34	107.3	103.03	104.35	103.24	102.64	104.1	102.99	104.4	104.64	101.26	108.8	104.17	102.26	108.01	110.49	105.13	105.88	104.61	104.58	103.05	102.75	103.11	107.76	104	104.2	103.27	105.4	105.78	104	106.76	105.04	107.23	101.73	107.97	106.16	104.83	100.83	102.67	104.51	104.21	102.52	108.09
103.33	103.68	108.54	105.64	108.35	107.69	109.41	107.59	108.23	105.35	105.4	109.9	110.18	108.14	108.35	106.08	105.29	101.77	107.67	107.39	106.89	102.44	110.03	102.57	110.16	103.17	102.95	108.58	107.42	107.58	106.74	107.92	104.36	105.33	98.778	100.06	104.71	107.69	102.05	104.6	104.12	105.91	107.38	108.1	108.79	105.86	108.3	109.11	106.07	104.89
100.94	98.015	101.39	102.54	97.692	103.71	103.69	102.18	103.75	104.07	104.22	98.045	98.552	105.39	97.842	99.31	106.52	99.486	101.27	98.35	106.12	101.79	99.273	107.44	104.08	101.5	99.159	101.03	102.34	102.38	106.31	101.01	103.82	106.98	102.82	100.34	102.37	101.79	101.24	97.631	102.66	104.99	107.27	105.95	99.235	104.43	104.33	101.8	99.139	105.71
105.19	110.18	110.38	113.18	111.03	109	110.46	109.86	113.61	108.65	111	113.76	109.58	107.23	109.88	104.43	112.74	106.97	111.21	109.85	110.75	109.75	112.22	107.44	113.51	109.12	115.31	111.68	110.12	107.57	109.11	107.66	110.29	112.31	107.52	111.69	107.19	111.17	111.6	108.89	108.74	114.82	108.67	110.65	112.14	113.81	109.62	115.75	110.46	109.75
104.35	109.63	109.95	102.63	108.58	105.22	103.53	109.19	107.03	107.83	105.04	106.75	109.46	103.99	108.42	107.93	105.71	109.25	108.6	102.49	108.69	105.78	106.92	110.28	105.11	106.81	109.95	107.83	108.36	100.92	107.31	104.73	108.32	103.7	107.72	109.19	102.63	109.82	104.4	104.33	111.91	105.11	104.8	110.26	107.21	101.68	108.12	110.26	102.63	105.71
109.52	112.95	105.03	110.1	103.03	110.48	109.57	111.58	111.87	108.94	106.74	109.35	108.43	106.31	109.72	102.54	107.72	110.22	109.53	113.5	110.9	105.74	105.54	112.3	109.12	108.69	110.4	107.34	107.19	111.14	107.42	111.91	109	110.11	101.09	103.69	107.06	108.63	106.81	110	105.51	109.2	107.91	107.37	108.27	107.89	108.35	107.13	99.54	108.72
95.14	102.31	102.69	101.36	98.557	96.435	102.78	99.662	94.13	98.506	103.7	97.718	100.38	99.277	100.63	98.722	93.639	96.799	98.735	97.565	94.988	100.29	96.518	95.086	97.305	96.243	103.85	102.61	99.916	98.712	96.129	96.701	94.575	101.25	97.582	98.62	94.373	98.273	102.11	99.142	98.034	96.482	97.266	101.19	96.994	97.388	95.827	94.154	97.601	97.421
104.07	102.44	107.66	107.85	104.08	107.4	107.68	104.93	107.39	108.2	109.35	109.93	109.01	102.54	103.49	107.47	103.8	105.42	110.06	106.78	112.65	101.14	109.09	107.25	109.89	108.96	105.65	103.77	107.5	103.89	106.92	106.26	106.45	105.82	106.51	107.2	109.38	103.68	105.16	106.64	105.46	112.47	108.27	103.68	107.47	109.66	105.56	108.39	108.47	107.93
101.71	101.66	103.89	95.785	104.01	101.46	106.19	99.813	101.9	104.6	104.02	106.29	100.1	100.42	102.39	100.09	97.529	98.859	104.26	101.13	101.35	98.783	100.7	101.42	101.67	104.53	100.47	103.32	100.58	96.8	104.67	100.51	102.46	101.63	103.17	106.55	101.25	99.925	103.64	107.3	101.76	101.72	99.246	100.19	99.95	104.85	103.3	101.09	98.932	101.35
98.985	100.46	103.6	101.81	106.35	106.04	106.49	106.77	104.71	107.35	104.73	108.24	107.74	107.89	106.53	102.98	104.94	104.76	108.8	105.67	102.38	101.57	105.93	102.74	103.56	105.74	108.67	99.346	106.71	104.67	102.8	102.82	100.3	107.39	106.99	109.83	103.79	103.7	106.72	106.66	105.26	102.99	107.11	106.72	106.82	103.71	105.97	105.1	105.77	104.2
104.98	104.36	107.38	105.44	106.37	105.03	104.82	102.5	104.83	106.28	105.44	108.03	106.8	105.11	104.34	105.99	105.38	107.62	105.65	99.927	107.38	103.66	106.37	106.85	106.66	109.52	101.44	100.4	103.62	108.24	106.69	106.57	106.6	104.34	108.33	106.93	101.06	107.56	108.92	105.99	105.22	108.12	108.3	105.4	108.1	107.18	107.63	104.88	104.56	106.38
108.07	106.26	106.86	107.81	107.68	110.52	107.06	107.82	108.82	108.05	105.41	104.7	105.87	108.98	102.12	105	104.43	102.19	105.74	107.81	107.66	106.15	105.45	100.87	109.03	105.28	101.13	107.38	107.24	101.57	102.71	104.13	106.68	101.4	107.96	101.72	104.73	103.63	106.86	108.2	106.99	109.14	108.05	105.91	105.78	103.3	106.4	106.61	98.973	105.34
110.72	108.42	105.57	107.85	107.32	103.66	104.31	103.42	109.43	102.7	105.69	107.73	105.85	106.03	106.65	104.19	102.47	107.43	109.12	108.96	98.581	106	105.73	105.74	106.34	107.07	102.97	103.45	105.76	109.5	107.12	105.34	105.14	106.82	106.17	107.03	109.75	105.02	106.22	102.95	103.52	104.08	104.86	108.36	103.26	104.43	107.32	105.47	108.58	105.43
107.59	105.57	107.69	100.99	106.27	104.23	106.3	106.18	105.06	101.86	106.44	105.3	105.03	100.41	105.37	105.16	105.65	104.45	104.86	102.02	106.36	102.26	101.33	105.32	106.83	108.82	104.71	104.53	105.19	105.77	104.92	106.2	107.09	105.77	105.47	104.28	108.63	106.36	102.29	103.29	106.31	103.73	103.67	107.2	104.34	105.44	105.19	111.62	107.27	104.6
104.58	108.37	102.72	104.55	103.81	109.47	109.03	105.59	105.58	102.18	106.15	107.61	103.99	108.36	103.73	106.57	105.55	106.85	101.79	108.43	106.24	108.2	107.54	104.18	105.87	111.03	104.36	104.3	103.51	109.66	107.41	106.74	111.29	107.21	106.59	105.4	99.83	108.64	106.72	102.51	106.17	107.89	107.39	107.94	104.31	107.85	109.31	106.94	109.4	106.03
107.09	105.72	107.44	104.87	107.83	102.59	104.81	107.39	113.61	114.52	107.77	107.48	111.96	108.67	104.61	107.13	107.33	103.61	107.63	104.85	110.49	106.9	107.02	112.85	107	112.27	110.78	106.74	109.66	107.96	112.76	106.3	106.7	105.68	107.94	109.42	106.41	109.3	108.39	108.94	109.35	110.38	106.26	109.34	113.25	113.35	107.38	107.24	107.01	104.39
104.76	107.87	109.25	103.84	106.89	105.3	102.23	107.3	111.77	106.16	103.98	108.54	109.43	104	109.4	105.07	106.86	107.03	104.46	107.66	105.54	107.65	106.81	109.7	109.5	107.28	105.77	102.42	104.97	105.01	104.67	102.08	103.7	105.81	105.22	103.81	103.52	103.58	103.93	100.46	101.02	110.94	107.83	105.85	105.1	99.794	110.21	101.23	108.53	104.43
103.65	108.85	106.61	108.04	106.33	105.44	109.41	106.61	102.95	109.35	106.51	109.12	107.37	104.21	101.9	108.62	102.67	106.69	106.17	109.77	106.06	104.37	109.81	107.49	106.92	101.79	105.92	106.12	105.49	102.59	105.04	103.11	102.17	104.78	102.81	104.17	108.13	104.41	108.8	103.38	110.03	106.35	104.77	105.29	104.99	105.82	106.65	110.15	106.55	102.79
109.55	103.64	109.35	109.32	111.67	103.86	109.64	106.75	110.13	112.24	106.86	106.73	108.79	111.44	110.74	108.79	110.09	107.26	108.25	112.62	102.78	109.44	107	109.31	109.66	106.8	104.19	108.89	104.99	106.24	111.28	109.86	108.15	108.13	108.88	107.75	105.74	104.16	106.58	106.54	105.79	111.25	107.31	114.59	110.91	108.46	110.98	106.58	109.04	110.12
106.55	106.93	104.7	108.86	106.19	109.45	108.05	110.07	108.76	110.12	108.33	107.2	109.99	108.51	104.97	112.35	107.45	106.43	107.52	107.03	106.13	106.8	108.15	109.65	110.91	107	108.2	109.71	109.86	113.2	107.77	106	112.48	111.62	106.7	109.78	107.42	111.75	109.07	108.52	110.72	112.19	109.12	105.51	109.53	107.71	107.44	109.07	107.82	106.05
109.58	104.82	108.17	106.74	111.17	107.13	109	106.71	108.53	103.54	107.81	107.08	110.17	106.65	110.67	108.94	108.78	108.95	105.23	107.77	110.51	107.7	109.32	107.01	102.03	110.16	108.54	109.81	111.85	106.1	110.04	111.59	106.63	109.25	107.2	108.65	109.22	104.34	106.58	103.81	109.47	111.12	103.73	102.28	104.54	110.01	107.73	108.38	109.5	107.74
102.83	104.07	103.49	105.55	106.72	102.1	107.45	107.9	104.04	105.68	104.64	99.293	101.28	105.64	105.08	105.86	104.19	104.39	105.04	104.78	105.89	105.03	105.91	108.13	107.79	101.24	106.85	107.13	106.92	100.86	102.79	104.73	104.94	105.78	103.5	106.69	106.85	107.58	109.89	106.74	109.76	101.22	106.78	102.15	105.78	106.06	105.5	106.77	104.43	106.83
109.55	111.7	105.27	104.45	107.22	109.25	108.33	110.08	108.36	108.14	110.06	111.1	110.99	111.93	110.71	106.75	108.52	109.42	107.76	109.26	109.41	105.67	106.55	106.78	110.93	107.7	111.47	109.67	108.47	108.58	109.26	105.75	106.12	111.07	110.3	109.18	109.5	111.86	109.62	107.02	106.28	108.14	107.93	113.36	105.98	107.95	104.91	108.27	108.45	105.98
98.941	95.688	91.81	104.8	98.898	93.733	96.104	96.856	100.45	96.855	99.438	99.565	98.861	100.39	97.495	94.82	98.858	101.94	101.27	104.16	102.15	99.4	93.662	94.902	94.077	101.37	91.09	97.245	98.307	98.395	100.8	97.753	101.63	100.43	97.588	99.464	98.355	102.08	95.388	100.05	94.035	103.12	99.63	101.91	100.5	99.415	98.332	94.751	98.663	96.264
103.59	110.96	110.61	103.52	106.13	110.79	108.66	105.48	106.29	105.67	105.22	111.57	109.41	106.56	106.66	105.57	106.23	103.16	112.46	107.26	107.89	108.15	108.3	108.06	106.63	108.81	107.54	107.96	113.51	107.43	106.15	113.88	109.04	110.44	106.34	111.4	107.04	112.87	106.01	108.6	109.45	111.26	105.74	105.43	111.1	109.53	106.93	110.82	106.81	108.16
110.24	107.76	109.1	111.58	105.9	106.39	107.94	110.4	107.92	106.8	109.94	111.71	110.7	103.51	110.43	107.52	108.67	109.23	105.07	111.34	109.46	104.45	112.23	108.92	110.47	103.28	111.43	107.65	107.35	104.83	107.72	109.13	108.63	106.74	107.85	106.14	107.57	109.12	108.6	108.4	109.35	106.94	111.22	110.65	109.21	109.82	112.06	106.3	106.03	109.82
110.63	111.48	104.94	108.88	106.96	106.03	109.31	108.38	103.89	107.09	106.73	111.2	109.19	106.66	106.54	108.84	105.91	104.5	109.62	110.25	111.78	107.76	108.19	109.73	107.16	108.87	111.25	110.74	107.48	106.54	107.24	109.19	106.42	109.93	101.25	106.77	105.48	108.54	110.57	104.06	106.74	106.54	106.83	105.8	106.42	114.02	108.01	104.8	109.25	108.8
106.34	109.74	109.3	103.26	109.91	106.52	105.66	109.81	109.54	113	108.38	107.18	110.43	105.12	108.33	110.02	103.97	106.04	105.69	109.54	108.27	105.75	106.91	113.53	109.24	107.61	103.68	107.4	111.39	110.11	107.92	106.87	108	109.8	109.69	106.27	104.6	112.82	107.16	102.64	105.84	108.06	109.95	105.4	106.93	110.87	112.6	105.33	108.63	103.35
109.2	111.05	106.45	105.11	111.02	109.2	105.03	109.51	106.35	109.51	105.59	105.29	106.66	106.77	109.18	107.71	104.57	108.84	107.23	110.22	110.3	106.69	109.07	108.44	115.23	104.9	108.01	111.94	106.03	106.7	106.06	107.08	106.76	110.49	112	110.87	110.04	108.21	105.1	111.08	104.66	106.5	108.54	108.91	107.52	107.98	107.53	108.33	108.6	104.09
108.69	109.94	112.51	107.44	105.32	109.03	111.66	105.49	105.76	110.64	105.38	109	108.61	107.75	103.99	111.03	107.58	104.87	109.44	107.13	111.31	107.92	106.59	108.46	107.44	109.87	107.92	107.46	100.23	110.74	106.62	106.72	104.98	106.26	113.09	106.25	108.58	109.95	108.74	104.76	108.06	110.68	109.29	112.39	109.07	111.09	110.81	110.91	104.84	109.97
109.22	107.41	105.66	107.23	101.04	112.13	106.08	109.97	108.51	106.05	107.52	108.91	111.99	105.61	109.2	110.3	107.18	107.49	108.88	105.31	108.51	104.57	109.13	108.16	107.32	104.09	109.73	110.92	114.11	108.08	107.22	109.74	108.24	110.13	107.27	112.92	106.81	110.24	112.15	108.5	106.72	103.86	109.4	106.05	106.33	108.44	102.51	113.29	107.49	108.25
107.96	108.95	110.16	108.21	103.46	111.69	108.56	104.62	108.75	105.44	109.89	108.88	108.55	108.24	105.42	110.36	108.81	107.03	105.41	103.96	107.19	108.29	109.61	108.78	109.26	109.54	107.04	106.73	111.18	108.85	107.28	109.35	107.72	107.45	108.32	104.83	110.82	113.23	105.72	108.4	102.44	112.43	112.81	107.48	109.87	104.95	104.85	110.36	111.51	106.52
109.17	110.57	108.66	111.88	108.19	106.16	106.52	110.77	109	107.87	108.2	106.51	111.54	108.54	103.97	104.18	109.7	106.93	109.32	108.26	104.09	107.88	107.52	107.98	104.66	108.33	107.8	109.81	109.97	101.95	103.26	106	105.75	107.76	106.84	103.11	106.18	111.36	106.88	106.01	107.86	107.27	107.81	101.96	106.05	109.49	108.22	105.92	111.67	104.89
108.7	108.93	109.09	107.15	107.3	103.36	105.49	107.41	104.21	106.77	108.83	109.61	106.69	106.96	107.94	104.99	110.5	107.95	104.63	110.15	99.736	107.09	109.36	105.02	107.67	105.48	105.68	114.09	104.68	107.48	111.39	108.28	107.34	106.39	105.7	108.6	107.44	105.19	108.3	111	107.12	109.65	103.87	104.49	110.79	104.24	110.75	104.93	105.04	105.38
108.91	112.92	113.75	111.97	107.95	109.71	110.06	113.05	112.06	110.35	110.62	111.49	108.83	112.27	110.53	110.36	107.4	106.01	108.91	110.35	110.58	108.14	112.14	117.14	111.91	110.12	110.84	111.33	113.08	108.15	112.15	108.45	112.46	108.87	109.1	107.83	112.12	110.66	112.91	115.11	106.63	109.96	109.3	112.62	107.52	105.9	111.08	111.57	108.17	108.88
111.75	109.3	104.44	109.5	104.83	108.09	110.29	101.89	108.66	111.64	106.11	109.37	110.13	109.61	105.68	111.18	108.55	108.33	100.99	108.59	106.29	108.38	109.5	107.16	109.04	108.77	109	105.43	106.01	110	110.12	104.83	104.68	113.58	110.17	105.46	106.78	101.77	108.99	106.06	106.14	110.3	102.51	105.88	106.65	107.33	107.48	106.77	102.59	105.1
105.55	110.57	106.63	107.4	108.53	110.09	108	109.31	110.21	106.65	107.07	105.12	105.76	105.05	112.32	112.36	105.55	110.47	109.15	109.79	108.03	109.74	109.23	111.79	106.35	109.33	111.03	109.44	107.25	108.64	107.37	107.56	108.17	105.84	107.21	102.73	112.56	107.59	105.33	106.71	108.77	109.19	110.71	108.8	112.72	105.51	111.7	109.12	107.78	107.23
103.14	108.16	104.2	107.82	105.02	104.69	102.78	104.39	104.86	107.61	107.49	107.27	105	106.53	107.57	104.18	108.3	106.1	109.64	105.79	104.41	108.3	101.38	103.11	102.64	105.45	104.77	103.66	104.39	105.11	105.73	105.5	108.45	107.64	105.36	99.584	110.83	102.53	108.32	107.01	104.14	101.04	104.81	105.94	104.22	108.42	105.21	104.2	107.7	105.26
107.12	104.41	110.57	99.763	104.71	108.56	107.91	107.07	106.34	107.04	107.62	106.7	107.54	109.19	107.19	107.87	106.88	102.23	104.94	105.24	105.29	105.82	104.75	106.44	104.16	103.75	104.76	105.28	104.8	106.24	107.79	104.25	102.5	105.5	105.55	105.24	107.33	105.74	104.31	106.41	103.15	108.86	107.27	105.01	107	101.45	104.99	110.8	107.05	106.51
105.52	104.04	105.94	108.21	106.02	106.46	107.78	103.65	106.5	107.53	107.27	105.93	103.99	104.14	105.97	110.85	108.49	102.85	102.43	104.14	111.24	106.83	107.35	100.73	101.67	107.59	105.6	108.88	108.03	102.68	105.65	108.4	103.13	105.01	106.08	107.95	106.83	106.1	104.33	106.73	107.43	105.58	109.2	107.41	108.37	102.77	111.98	109.13	106.97	106.22
112.89	108.65	102.25	110.11	105.96	106.11	109.17	105.34	108.96	106.42	111.78	105.85	108.22	111.52	109.7	107.23	106.55	108.51	108.47	110.68	106.01	109.48	105.94	106.89	109.1	109.02	111.38	108.2	110.46	107.44	112.12	107.91	107.12	108.64	105.28	108.62	105.89	105.14	107.74	111.19	107.88	109.03	105.44	110.99	107.28	109.67	106.54	109.56	103.72	106.74
109.98	109.36	102.79	104.53	105.96	105.6	106.48	103.68	102.16	105.29	104.4	106.1	105.2	105.87	107.26	103.58	106.62	106.98	102.2	102.12	106.48	105.77	106.65	111.61	104.19	100.57	106.13	102.65	106.94	106.97	105.04	104.13	102.55	108.91	106.29	105.54	109.99	104.23	103.79	108.7	106.78	103.68	110.51	100.88	106.26	101.24	105.03	104.81	107.61	103.21
104.13	106.13	104.37	104.55	108.27	102.85	104.17	105.66	108.35	102.74	108.2	106.36	108.46	104.73	106.9	99.563	106.87	106.56	102.75	110.72	105.22	104.9	107.18	104.55	102.08	102.78	109.55	104.39	105.05	104.7	101.08	104.02	100.47	102.46	104.79	99.77	103.46	108.21	108.78	108.84	105.62	105.15	104.26	105.4	105.57	101.24	106.29	108.05	104.13	105.31
109.61	104.07	106.19	108.82	108.05	107.52	103.46	112.27	102.76	108.07	102.59	102.69	105.8	107.56	109.85	105.43	103.36	103.98	103.64	107.1	108.97	106.08	101.74	103.47	103.38	105.9	105.34	104.2	103.64	99.351	100.85	110.72	99.982	109.29	104.79	105.94	102.7	105.64	103.38	105.63	106.65	108.52	108.43	105.19	104.66	106.96	106.38	103.15	101.1	103.2
102.78	103.48	104.53	107.52	100.92	103.41	108.09	105.82	109.37	108.89	102.38	106.45	105.54	103	110.45	105.45	105.13	104.08	104.24	106.84	101.33	103.89	100.63	107.6	109.25	102.91	107.38	105.83	104.79	105.25	106.57	104.4	105.41	108.08	105.24	106.29	101.89	104.31	107.76	107.38	105.38	102.85	106.52	103.31	107.19	109.71	103.81	104.39	109.31	107.61
106.11	100.91	101.94	108.04	104.26	106.96	106.29	111.78	108.66	108.26	107.25	99.859	101.25	107.43	108.96	104.99	102.99	108.56	103.67	110.33	103.33	104.49	103.84	111.19	102.77	108.41	104.9	107.84	102.71	109.32	108.59	104.34	105.84	106.85	101.74	104.27	107.3	108.56	105.07	110.39	101.05	107.84	110.43	110.84	106.95	105.09	104.5	107.39	103.25	107.76
109.45	103.76	107.86	104.65	105.71	105.78	105.54	107.01	104.83	104.45	105.92	103.77	103.83	107.3	108.95	104.14	106.15	106.84	107.81	107.37	106.41	106.75	108.03	104.59	102.73	106.92	102.49	112.12	102.17	109.58	104.67	104.92	106.67	102.05	105.29	107.73	105.34	107.75	106.75	106.88	108.07	104.48	109.52	106.6	106.91	109.27	106.2	105.81	106.98	105.47
106.3	105.19	107.14	105.08	108.91	106.49	106.63	112.55	103.08	104.91	105.07	105.96	101.01	101.86	103.47	103.63	101.55	111.29	100.26	105.07	100.8	110.74	108.28	101.29	105.44	104.29	107.31	106.19	101.7	105.59	102.85	103.01	109.8	106.7	102.27	107.88	111.23	102.04	107.04	103.46	106.05	104.9	107.03	107.32	108.61	104.34	105.03	108.69	104.97	105.94
108.4	110.61	109.92	111.86	110.54	109.73	107.99	106.59	106.98	108	105.61	112.89	110.51	108.45	104.39	106.47	108.7	108.7	109.27	104.47	111.02	105.57	107.87	107.84	110.63	111.38	105	107.01	105.28	104.59	107.88	106.44	111.14	109.43	108.17	106.56	104.73	108.69	107.47	107.61	107.71	106.29	109.34	105.21	103.81	103.78	108.88	113.41	106.01	105.97
111.5	111.99	108.95	103.73	112.94	107.25	107.15	104.59	106.4	106.75	108.28	106.05	111.07	105.95	107.52	108.59	108.15	108.33	106.53	113.43	109.54	108.21	109.1	108.47	109.86	107.51	109.54	106.35	102.66	102.62	106.68	109.36	111.02	108.08	107.62	103.85	110.7	105.83	111.54	112.18	110.09	111.49	105.69	108.3	107.51	107.47	105.49	108.51	107.77	110.94
111.02	106.14	106.44	105.92	102.99	104.72	107.84	107.39	105.34	112.3	107.06	110.33	104.7	106.47	109.81	104.44	107.45	109.31	111.79	113.54	107.8	108.55	112.6	110.67	110.15	102.5	106.72	107.51	105.82	111.42	106.33	105.99	112.58	104.86	110.49	104.07	105.09	108.46	108.12	107.66	109.89	107.88	105.44	110.1	111.36	111.29	108.19	103.83	107.32	105.7
101.46	101.57	102.31	103.9	98.36	91.159	97.481	101.68	100.06	101.18	98.14	98.9	102.22	104.01	96.908	101.76	100.46	108.62	103.38	104.8	103.43	94.585	99.654	98.56	104.29	99.567	99.57	101.57	102.93	97.472	101.87	99.046	99.569	102.42	101.65	100.4	102.78	97.646	98.623	97.213	97.715	100.88	101.3	99.99	100.66	100.09	99.293	96.81	97.996	99.683
104.01	104.24	100.72	100.29	101.3	99.142	103.06	103.05	101.75	105.09	106.07	102.23	100.86	105.04	104.67	105.55	104.93	103.63	99.76	97.594	103.76	95.858	104.29	103.01	103.23	105.05	105.84	103.28	99.441	101.47	105.35	102.89	102.07	100.77	102.23	104.51	105.78	103.48	106.47	103.16	104.75	102.43	100.44	103.13	105.51	101.69	104.12	102.24	104.22	102.62
104.22	107.12	104.16	105.79	110.53	109.64	108.79	105	106.74	107.18	110.59	107.18	111.64	106.72	105.66	108.24	105.81	107.91	104.96	107.21	107.22	105.52	101.94	105.31	104.32	109.6	108.14	105.27	103.43	104.88	106.74	102.39	105.75	107.08	107.14	106.57	105.61	108.35	105.04	107.38	111.14	105.93	107.08	103.24	103.39	106.11	107.45	106.39	107.21	109.69
106.35	104.9	109.1	109	107.44	111.82	107.43	104.88	107.33	111.14	106	109.24	110.55	106.24	107.44	108	105.54	109.52	105.63	102.87	108.46	103.87	108.97	104.85	108.64	103.64	108.27	107.81	105.34	108.81	111.72	108.55	104.64	103.68	107.82	108.22	102.97	108.24	110.66	108.19	107.13	110.55	107.05	107.49	106.26	108.29	109.85	107.97	107.98	108.98
105.3	106.73	104.1	106.22	106.89	105.04	106.38	108.24	105.57	108.28	107.96	107.33	110.18	105.02	107.96	111.38	111.46	104.23	104.56	105.62	108.89	108.48	107.7	107.02	104.91	106.18	106.23	107.32	103.54	103.91	111.99	110.08	106.4	103.6	108.02	103.52	105.45	109.64	107.21	106.12	107.38	104.01	107.3	109.53	106.41	109.6	105.34	105.98	104.31	107.37
113.19	109.35	109.89	106.47	110.06	112.88	110.09	107.7	108.52	114.6	108.99	104.82	106.48	112.5	111.18	109.46	108.03	107.97	108.35	111.67	113.12	107.09	105.69	108.95	105.59	107.84	109.02	108.56	114.34	108.38	107.57	107.09	109.88	113.23	107.1	111.19	111.63	109.04	111.23	109.76	111.19	110.91	110.45	110.46	106.28	110.63	109.03	109.62	108.77	112.56
97.427	103.71	93.707	99.589	102.67	93.773	99.282	95.934	93.433	99.517	92.941	100.1	95.634	99.773	101.48	102.02	98.227	95.272	98.749	98.424	97.417	101.85	99.59	100.46	99.505	103.8	98.552	100.5	100.15	101.97	94.367	98.326	98.463	101.18	102.39	98.797	98.511	96.918	98.281	97.468	92.953	99.641	98.585	99.551	95.484	96.715	102.96	94.051	97.62	93.653
109.91	109.09	107.97	105.97	106.57	103.25	106.49	107.23	107.88	110.53	106.19	111.82	109.44	106.79	107.97	107.48	108.36	111.38	102.85	111.53	107.66	108.49	104.61	109.14	104.49	107.98	113.81	109.94	107.43	113.29	106.04	105.95	107.56	101.26	106.96	110.09	104.86	108.98	110.73	111	110.06	109.29	108.1	105.8	107.88	108.88	109.81	111.58	111.32	107.47
111.47	104.1	104.54	106.47	108.02	102.84	111.44	106.37	105.15	106.64	107.1	107.18	106.7	106.23	104.84	102.93	106.62	106.5	105.8	106.76	109.79	103.78	109.63	108.42	107.02	107.61	108.6	106.88	103.69	103.76	103.11	111.33	104.36	102.63	109.46	107.84	104.4	103.36	105.9	106.83	108.82	102.57	106.47	109.67	107.82	106.9	105.57	106.76	109.32	106.58
99.539	95.617	104.35	99.463	95.179	98.655	97.722	95.385	95.647	99.406	99.541	98.96	94.992	97.3	95.229	95.455	97.551	98.683	96.211	99.461	96.401	97.44	98.606	97.446	96.431	98.458	95.239	100.8	99.844	101.09	101.99	98.606	98.129	98.838	97.788	97.566	102.1	99.935	97.774	97.386	101.56	102.42	94.822	98.454	97.322	102.02	97.713	101.21	95.749	99.844
97.927	101.44	105.38	103.39	100.52	102.15	100.72	101.28	94.817	97.318	100.65	105.01	98.306	102.34	103.13	101.77	100.25	101.93	99.143	99.725	99.764	100.33	102.97	101.7	97.247	102.51	101.66	98.968	99.034	99.659	97.914	97.906	102.06	102.33	101.57	100.72	98.413	102.2	98.631	98.602	99.749	100.46	104.27	102.83	100.02	101.59	100.43	102.74	97.938	102.16
111.52	105.75	113.38	106.01	108.06	109.97	104.73	105.65	108.83	108.2	110.25	111.26	110.28	109.69	109.9	106.42	109.3	109.93	112.84	108.83	106.2	111.94	112.01	108.58	109.91	116.27	108.99	111.99	112.18	110.36	106.02	108.46	112.97	109.57	111.24	110.66	107.72	107.07	108.84	114.24	102.45	107.53	111.27	108.52	108.3	108.59	106.92	110.18	109.68	112.31
98.287	98.297	100.76	94.546	97.531	96.245	98.401	100.37	97.861	99.624	97.474	102.26	91.975	99.103	95.383	97.993	101.38	96.432	97.901	98.699	98.13	93.601	92.253	101.93	97.693	97.921	97.848	100.39	98.173	98.445	96.422	94.375	96.61	96.262	96.245	92.775	96.245	98.994	98.69	97.987	100.64	99.8	98.069	100.62	97.348	97.193	96.799	99.574	99.005	98.452
112.52	108.24	109.96	109.82	108.92	112.81	103.79	107.23	108.77	107.83	105.28	110.48	110.44	106.18	106.53	109.54	108.15	106.61	114.08	107.34	109.87	107.42	108.97	103.78	108.73	108.58	105.54	112.69	106.21	110.77	111.75	111.84	107.31	106.47	103.76	107.37	110.99	105.42	108.5	109.84	110.48	103.96	110.98	106.56	108.52	104.24	103.92	109.38	106.3	109.2
104.76	100.16	97.361	103.32	101.79	101.02	100.84	99.457	98.044	101.47	101.26	99.556	97.302	101.95	96.983	99.225	100.34	99.497	100.85	97.605	102.67	95.335	100.45	97.489	97.116	97.626	99.288	96.59	103.5	95.726	100.37	102.17	100.59	96.526	100.82	96.85	96.884	98.411	100.1	100.98	100.02	102.79	98.632	103.69	101.08	102.34	103.31	100.13	99.411	100.63
108.47	110.97	110.1	109.52	106.79	108.52	104.18	106.04	108.04	105.92	107.56	106.93	106.85	107.44	107.91	102.9	110.09	103.44	99.953	106.71	107.68	107.97	102.36	103.95	107.59	105.84	107.77	104.91	104.26	106.65	108.84	104.83	107.87	107.17	109.41	106.89	111.05	105.75	107.83	108.2	104.9	104.08	105.63	106.34	103.82	107.8	107.01	102.86	107.19	105.67
107.13	106.55	108.41	106.06	110.11	105.17	104.93	103.13	105.75	108.25	107.52	107.63	105.13	103.43	107.78	106.27	99.694	106.15	105.92	105.56	102.99	105.57	108.3	104.16	105.9	111.16	100.72	104.76	103.17	109.99	105.78	104.3	106.92	100.68	109.17	107.65	107.23	101.16	104.39	108.67	109.13	104.56	106.33	108.59	103.27	105.19	105.3	105.45	102.41	107.25
106.65	109.78	106.34	107.32	106.84	111.52	110.72	106	109.72	108.29	106.35	105.21	106.69	106.17	108.44	105.24	112.27	104.99	103.34	107.22	107.03	108.85	107.6	106.81	111.64	105.45	112	109.21	109.82	109.56	107.4	104.85	104.82	106.42	108.55	108.59	108.93	107.95	109.6	111.38	111.94	110.35	106.86	107.74	111.55	107.42	110.16	109.19	102.88	109.33
106.45	107.68	103.7	104.63	106.81	105.26	103.95	101.94	103.34	105.28	106.87	108.67	103.84	103.17	109.56	100.73	104.49	106.34	104.3	104.73	105.09	103.72	110.73	105.15	106.79	106.83	106.57	104.14	104.53	103.44	106.98	105.15	104.51	109.22	106.79	106.65	101.21	103.59	107.42	103.48	107.89	105.64	108.77	105.36	105.77	103.77	106.71	106.36	103.55	106.47
109.07	106.68	106.97	106.24	104.15	107.56	109.04	112.11	109.7	107.21	102.83	105.53	103.95	107.1	108.97	103.88	106.8	102.25	107.97	110.33	107.45	105.71	108.54	104.01	109.14	106.12	105.08	107.32	106.68	105.21	102.8	105.48	105.66	108.91	103.53	108.81	106.63	106.72	103.9	106.68	101.25	102.14	102.33	103.14	105.95	104.38	106.67	110.52	108.31	108.22
95.866	99.083	100.07	97.241	104.12	100.8	102.58	99.208	97.925	98.617	97.558	93.659	103.28	99.099	100.19	98.003	97.777	95.765	96.426	96.427	95.703	100.06	100.28	98.238	97.882	95.636	101.03	97.32	97.288	100.65	101.81	100.35	100.61	98.306	100.94	97.869	96.201	99.002	99.212	96.093	102.3	98.63	95.436	100.2	98.533	97.578	100.04	98.891	101.61	99.46
99.779	107.75	103.21	103.97	101.75	107.77	101.64	102.01	100.82	105.98	99.426	102.74	103.74	107.48	101.35	101.74	104.68	103.1	104.78	104.58	106.92	107.18	100.76	103.44	99.177	105.05	104.77	99.763	101.75	100.71	103.83	105.5	100.78	105.21	100.25	104.17	100.32	98.402	99.225	103.91	107.11	102.94	101.18	101.44	102.47	103.42	102.29	101.5	105.61	98.143
102.84	107.52	107.31	109.39	104.26	104.72	106.76	110.24	107.71	107.18	107.5	107.17	107.27	104.65	106.05	103.39	103.01	102.36	104.63	104.32	106.22	109.07	109.15	105.72	103.91	104.52	106.96	106.94	109.94	107.08	101.88	107.06	103.66	102.94	114.28	105.52	105.09	108.42	106.7	103.04	110.68	108.71	107.49	106.39	106.08	106.35	104.58	108.72	105.66	104.79
109.73	109.38	107.5	106.92	108.91	104.69	109.72	109.92	104.39	108.38	108.14	104.32	110.4	106.87	107.41	110.33	110.82	108.05	114.26	108.41	110.81	111.45	111.07	108.9	107.37	111.49	106.63	112.96	107.84	113.74	104.61	112.76	109	104.99	111.37	108.4	110.94	110.08	106.15	109	105.78	109.62	105.69	111.8	107.51	108.99	111.79	108.96	110.52	106.39
107.37	106.22	104.68	101.38	106.15	106.17	104.26	107.95	109.45	106.1	103.57	105.2	109.44	104.61	111.54	109.34	108.72	109.9	107.71	110.82	108.64	104.6	106.38	110.51	106.93	105.82	108.23	106.02	102.12	106.29	111.02	105.63	105.19	113.59	105.02	106.44	108.65	105.39	103.93	107.36	104.59	104.58	105.02	107.82	107.1	108.49	110.59	106.86	106.84	107.52
93.482	92.091	101.25	98.004	97.785	96.529	96.926	95.245	93.319	97.248	100.84	97.747	95.233	100.16	98.612	98.593	96.11	96.077	96.195	98.416	99.377	98.208	97.747	98.136	94.75	93.67	96.247	97.803	100.54	100.88	99.529	97.367	101.44	95.498	101.82	99.862	99.644	98.431	103.98	97.036	97.254	96.844	98.106	95.565	95.044	102.31	97.216	97.655	97.268	103.08
105.95	110.85	112.25	112.12	112.89	108.34	115.11	112.55	111.62	113.27	112.07	109.44	107.5	110.42	108.39	110.58	110.22	112.9	104.05	109.39	113.88	110.21	109.24	108.82	110.52	110.97	108.55	110.27	111.83	107.69	112.43	109.44	110.52	109.76	107.37	108.85	110.83	114.7	108.79	108.98	108.93	108.84	105.77	106.77	109.15	110.25	110	106.22	114.53	110.37
111.25	112.76	110.41	111.52	107.4	109.37	112.58	108.16	107.34	111.83	108.4	110.67	110.24	108.41	112.79	114.55	109.34	112.17	109.64	111.5	112.18	107.81	109.18	111.05	110.86	107.62	110.34	110.79	107.93	110.49	111.74	112.99	112.65	108.14	113.19	109.11	106.95	111.57	110.76	109.55	109.59	109.63	112.91	108.36	111.66	103.81	111.36	114.98	112.91	109.61
97.815	93.957	102.05	100.02	98.625	96.853	101.69	98.969	96.055	98.525	102.45	105.14	98.878	99.007	97.676	96.179	93.85	99.313	97.422	104.06	96.177	99.772	95.049	96.604	102.17	103.16	99.004	100.1	101.41	95.624	100.24	98.378	98.761	102	105.32	102.11	95.166	96.029	96.838	99.46	99.275	99.202	98.889	95.099	102.06	97.466	99.243	97.191	98.826	97.172
104.29	105.5	106.18	100	101.58	103.22	105.16	99.501	103.63	100.21	95.069	103.44	107.36	103.05	105.69	104.91	105.16	103.98	101.74	102.08	101.36	98.634	105.52	103.51	102.89	101.2	107.19	103.43	104.29	104.62	103.06	99.814	102.06	102.89	102.05	99.251	103.33	104.79	103.74	104.72	101.08	105.71	101.13	109.64	103.49	103.16	98.305	107.08	104.15	104.02
104.82	108.31	108.53	109.79	102.05	104.63	104.77	110.42	105.95	105.7	105.17	104.17	102.46	106.1	103.14	103.71	106.86	107.7	105.29	105.2	108.79	102.43	104.28	104.01	104.21	101.81	105.36	107.54	106.76	103.64	108.16	101.7	109.12	106.53	104.28	107.31	106.74	109.91	106.42	105.87	105.66	107.41	104.2	105.48	107.81	101.64	102.89	107.56	107.1	106.73
101.91	107.26	106.11	105.09	108.98	108.27	105.16	107.6	101.83	108.78	105.34	105.2	105.29	106.05	105.12	107.28	108.97	106.77	107.22	105.37	102.22	106.11	99.212	106.52	103.31	109.81	103.42	100.86	105.23	107.36	105.41	106.26	107.47	106.09	104.4	108.49	104.57	107.74	105.96	106.63	109.3	104.47	103.06	104.48	103.16	109.65	108.77	107.72	105.72	107.85
106.52	103.96	105.89	103.92	107.29	106.55	102.01	106.2	107.67	102.81	106.46	107.24	111	102.54	109.15	102.45	104.02	109.69	107.39	103.83	100.39	106.54	103.14	104.9	109.85	105.42	103.3	104.37	101.54	109.09	104.05	108.5	106.81	104.19	108.6	109.28	109.62	107.73	105.26	105.59	105.73	103.91	102.84	106.24	107.31	105.31	107.62	107.17	106.87	102.12
97.599	97.341	98.16	100.6	101.63	94.957	101.31	95.718	98.987	98.017	97.29	96.287	102.89	98.21	102.68	96.704	99.305	99.959	99.295	95.542	101.35	100.41	97.296	92.587	98.256	98.223	98.189	99.153	99.147	100.4	101.53	101.36	99.719	98.945	99.484	99.074	97.038	99.196	95.207	95.684	99.3	98.674	95.634	100.5	103.53	97.087	96.765	100.64	97.362	97.263
94.874	94.651	97.425	102.95	96.275	100.89	97.777	102.31	102.35	102.85	97.48	91.264	96.997	98.928	91.913	101.6	99.136	99.854	101.82	101.27	93.712	99.4	99.864	102.7	102.77	99.62	95.605	95.355	98.505	96.644	98.381	97.206	98.608	100.34	100.42	103.75	98.022	95.759	98.281	99.69	99.696	97.271	100.35	97.485	95.876	97.449	97.559	100.72	102.02	103.22
107.35	107.44	111.57	104.12	104.22	106.46	107.15	104.49	110.05	103.26	105.77	104.7	110.12	105.71	103.24	108.19	104.57	109.89	106.02	109.26	108.27	105.78	105.92	104.57	103.84	104.42	108.2	105.3	108.36	106.9	102.51	103.94	108.14	107.24	108.85	108.68	105.82	106.07	101.49	104.53	106.09	106.2	103.89	106	105.88	106.16	108.99	105.59	105.9	106.62
107.39	105.58	106.28	107.98	101.47	109.58	112.82	108.3	106.12	106.47	106.32	104.39	104.24	101.91	103.7	110.5	108.27	104.41	100.96	107.64	103.2	107.56	105.66	110.33	107.24	102.44	101.43	106.55	102.56	100.71	104.1	104.34	111	110.73	101.53	104.98	107.05	109.74	104.87	106.41	106.6	105.25	103.96	109.51	103.19	103.75	101.88	103.76	103.9	103.96
96.093	97.303	90.687	99.506	97.981	99.84	101.8	100.83	99.654	94.476	102.08	96.86	95.025	99.575	99.417	100.65	93.742	100.82	94.65	97.589	99.521	100.68	97.8	99.662	98.974	100	101.21	100.22	97.518	96.578	95.262	98.669	96.834	99.342	98.371	102.58	101.68	98.423	97.041	95.695	98.456	101.31	99.49	101.09	101.02	95.901	98.55	99.481	94.877	100.95
118.6	116.22	109.9	108.34	106.93	108.59	109.01	109.88	109.33	111.49	114.17	112.76	111.27	114.22	110.3	109.66	112.79	110.9	111	109.77	111.53	112.18	104.38	109.54	113.88	106.3	110.6	111.21	112.68	111.65	110.37	111.76	108.86	110.14	111.56	113.13	110.39	109.24	106.84	111.75	111.62	109.08	112.49	108.98	113.49	108.53	109.38	109.83	109.35	107.82
108.32	111.81	106.51	107.67	108.48	109.06	109.15	105.23	107.85	104.12	107.55	108.23	108.02	107.74	107.48	110.07	113.83	102.42	112.04	106.63	110.38	107.69	106.43	110.36	105.07	104.34	110.14	108.35	107.73	107.35	105.96	101.65	106.45	110.25	108.88	106.45	107.6	108.04	106.09	108.94	106.88	108.64	107.61	105.55	106.92	111.25	111.78	108.54	112.48	108.26
104.31	106.83	104.52	109.72	103.92	109.01	106.13	102.43	103.33	104.56	108.29	107.24	104.35	110.22	111.28	106.92	106.31	104.35	101.96	106.03	105.15	106.95	104.41	104.77	106.16	104.74	109.71	105.77	107.98	106.89	105.14	106.94	107.14	108.02	106.24	104.55	107.69	106.71	110.37	104.69	107.32	104.31	107.09	108.73	104.88	103.4	101.3	104.91	103.91	102.16
113.02	109.36	108.06	110.45	105.39	105.06	113.02	107.57	110	108.93	110.52	105.7	110.62	107.66	105.6	105.65	110.49	109.95	103.79	103.26	113.59	110.13	105.97	111.11	107.47	105.14	111.71	112.02	104.91	107.67	110.51	109.98	107.87	109.32	106.3	105.42	105.66	107.76	104.6	106.3	106.85	108.65	107.23	104.28	104.98	108.5	112.72	112.69	104.9	105.18
105.65	103.17	103.18	105.74	107.04	104.65	105.31	105.36	112.51	109.11	105.87	108.66	108.07	109.42	104.68	106.15	106.31	105.69	106.37	103.22	107.03	103.81	108.96	111.42	106.14	104.46	104.22	108.5	105.12	105.22	106.01	108.92	106.13	107.54	104.33	106.67	108	104.06	103.8	105.85	104.14	107.86	105.36	101.64	108.03	105.92	105.45	107.31	104	105.27
101.17	99.596	96.7	100.84	92.828	94.333	96.657	98.682	97.856	97.775	98.674	94.613	100.61	98.536	98.054	99.688	100.06	93.88	101.43	94.68	99.639	96.146	95.82	93.625	99.455	101.86	96.307	96.277	100.99	98.64	103.14	99.476	99.713	96.719	97.259	96.829	92.146	99.373	96.586	98.596	100.16	99.136	97.607	97.225	97.532	99.015	96.008	96.327	96.589	96.803
108.95	105.4	105.67	108.09	104.33	104.48	108.2	104.71	108.17	104.96	103.93	106.18	106.77	106.79	105.32	104.35	104.61	105.71	113.1	104.37	103.89	100.91	106.03	98.65	105.91	105.01	104.52	108.25	105.23	108.09	104.39	105.51	110.26	107.76	105.89	101.4	105.01	105.68	100.58	104.81	102.54	104.76	107.11	103.79	106.67	104.35	106.68	105.06	105.17	103.68
114.04	104.51	108.69	113.68	111.39	112.55	108.42	109.25	106.89	111.26	109.96	110.1	104.69	104.98	105.59	112.02	111.85	110.15	112.29	109.03	111.83	109.95	109.69	112.07	110.81	110.77	107.55	110.38	110.69	109.96	111.84	108.08	108.04	109.07	109.14	108.04	109.39	104.8	109.97	107.39	111.06	112.4	109.85	111.31	110.22	113.65	112.52	114.07	109.52	108.03
110.52	104.1	101.78	104.62	103.58	105.69	103.58	107.44	106.53	108.66	105.66	111.19	110.75	107.58	105.5	106.55	110.86	108.47	104.76	109.82	104.96	103.6	105.77	111.21	106.86	111.55	109.77	102.93	107.34	101.53	104.68	102.98	103.99	108.97	104.72	107.16	105.22	104.84	105.38	107.63	103.98	108.13	106.11	106.3	103	104.34	108.17	107.38	106.2	108.45
107.93	106.21	108.32	107	110.16	107.83	103.17	105.21	104.48	103.19	109.2	105.22	101.98	103.12	107.01	103.42	104.19	101.81	108.42	106.41	107.58	108.96	109.13	104.13	107.75	107.26	106.01	104.24	105.49	106.99	105.92	102.55	106.67	107.6	111.63	103.97	106.66	107.59	105.2	106.17	106.23	105.23	106.6	106.02	109.48	108.66	105.46	107.06	106.08	105.82
107.25	107.12	108.06	107.82	104.12	105.59	109.39	108.73	105.48	109.6	108.6	108.65	108.84	108.88	105.57	108.35	108.08	107.78	105.46	105.97	102.81	106.64	109.55	112.35	109.01	108.94	107.76	108.99	108.26	107.9	105.79	106.59	110.02	104.07	104.54	108.29	108.12	108.81	104.29	107.54	108.55	109.3	108.91	110.96	107.05	111.11	106.44	106.53	109.11	104.98
102.24	102.92	106.86	109.93	108.86	107.51	108.84	106.64	103.47	106.69	107.33	107.69	104.02	104.42	113.11	108.44	105.17	103.64	105.02	110.42	106.24	102.27	107.57	110.16	107.64	107.46	107.91	110.26	108.49	104.94	104.75	109.77	110.72	106.07	104.76	104.38	109.07	105.48	105.91	107.82	105.28	104.98	105.92	106.09	108.72	105.9	104.75	103.45	106.62	109.1
109.37	108.22	106.7	108.48	110.75	110.67	110.71	110.2	110.87	111.45	107.56	107.35	108.5	107.2	106.67	105.61	104.98	111.95	106.45	108.44	107.51	111.11	114.91	109.67	108.71	110.66	107.71	107.36	110.82	107.24	107.83	110.8	108.41	107.09	110.61	104.6	109.3	111.11	110.6	108.86	106.69	109.48	108.82	110.12	112.6	106.73	115.34	105.8	111.21	111.23
106.8	110.06	106.47	105.52	105.09	104.61	103.58	102.34	109.71	107.61	105.94	107.19	105.65	104.61	103.54	106.87	102.74	108.47	106.36	111.82	107.4	106.17	103.41	103.75	105.67	106.72	100.51	101.96	105.1	105.62	108.15	111.56	101.98	107.71	103.18	103.53	106.75	102.28	110.47	103.02	106.64	103.63	107.55	108.22	105.74	106.86	103.1	107.19	108.04	105.21
111.86	112.74	108.33	102.06	110.67	108	107.37	108.61	112.01	109.86	107.86	107.5	108.97	105.38	107.07	109.5	104.2	102.1	110.71	106.92	109.1	111.56	111.12	108.2	107.81	101.97	109.74	112.39	107.13	107.07	108.75	111.7	104.8	103.59	105.12	106.9	109.7	105.58	106.36	102.35	105.04	108.8	108.69	106.58	107.97	109.44	105.24	106.64	106.25	111.77
104.61	104.27	105.21	107.08	104.1	106.02	104.71	103.77	107.84	104.6	106.57	106.1	108.23	104.2	106.33	103.84	109.97	105.78	104.34	107.32	107.29	106.22	104.04	105.66	106.41	103.87	107.17	104.38	104.46	103.55	106.82	108.06	106.06	105.48	103.26	105.9	104.79	103.2	104.93	108.37	106.57	104.38	103.21	104.69	107.78	105.77	107.17	105.29	105.52	103.46
104.28	103.74	108.62	107.24	109.32	103.31	105	104.35	107.86	105.09	106.69	109.06	105.76	103.88	108.86	105.39	105.98	105.01	102.92	107.68	108.43	107.38	107.21	105.68	103.83	110.8	104.79	105.94	102.26	104.55	107.89	104.31	103.82	105.47	107.06	105.76	104.85	104.74	105.66	105.44	106.76	108.2	106.61	104.85	104.8	108.53	105.08	104.75	104.48	105.71
95.099	105.11	100.34	101.38	102.08	99.924	102.73	98.7	105.65	98.33	101.55	99.827	102.91	95.889	100.94	99.883	102.88	101.89	101.34	99.256	107.57	102.35	99.652	100.77	98.188	101.04	101.98	100.36	100.33	97.291	95.127	104.01	100.08	103.8	101.83	100.86	104.85	102.27	98.249	98.22	99.297	99.544	98.29	97.831	97.447	103.3	95.173	102.68	99.702	99.848
111.6	107.34	112.98	116.01	109.71	114.22	111.08	111.31	114.05	112.28	111.47	108.73	110.42	111.91	113.69	108.86	117.96	111.59	112.44	106.95	107.07	112.24	113.65	108.14	109.45	110.24	111.09	108.36	111.08	110.29	113.54	109.72	108.63	111.67	111.83	111.96	111.63	116.07	109.63	109.95	116.09	108.44	113.2	111.27	111.6	110.11	109.33	108.08	108.39	108.16
110.54	105.32	111.04	108.14	108.49	104.69	106.58	109.4	103.96	109.42	107.93	105.03	109.33	105.34	105.83	109.42	111.9	105.67	107.49	107.92	107.76	108.28	105.57	110.81	107.67	104.53	113.91	109.45	107.69	112.03	107.32	105.9	103.79	110.46	113.07	107.88	106.59	108.84	108.05	105.68	109.14	109.53	106.98	103.3	105.37	105.22	104	109.17	106.22	103.97
103.76	97.256	97.478	104.91	102.79	95.558	100.56	101.8	98.963	104.08	95.76	98.53	104.04	100.71	102.31	103.37	102	94.225	96.234	100.06	102.09	97.794	103.35	99.701	96.304	100.22	97.609	100.42	100.99	101.79	98.481	101.74	99.368	97.302	103.92	104.66	98.373	101.84	99.996	97.353	103.16	103.4	96.594	99.971	102.08	96.385	103.44	95.5	103.31	99.394
100.11	99.547	102.72	97.555	99.097	98.516	98.195	95.9	97.635	98.474	100.63	94.22	101.32	93.444	96.376	103.04	96.119	99.934	98.254	99.963	100.18	99.909	98.173	98.95	96.804	99.556	95.15	95.051	95.903	101.48	94.549	95.797	95.581	96.453	98.402	98.029	99.31	104.22	100.5	97.137	99.953	95.857	96.194	100.93	97.226	96.578	98.759	97.944	100.26	100.12
100.12	100.98	99.656	97.651	97.999	101.51	102.87	98.363	97.53	102.39	100.73	102.37	100.94	99.304	100.69	102.38	99.772	101.17	102.21	99.023	102.09	100.44	104.71	95.995	99.356	97.794	97.527	100.97	102.9	98.409	101.13	98.824	96.857	103.37	100.6	101.77	97.852	99.936	94.702	106.45	100.64	100.43	100.43	99.882	99.303	101.57	101.05	98.535	100.38	102.86
98.42	101	94.594	95.359	104.03	95.177	100.46	96.343	98.071	94.447	99.584	99.647	100.49	97.385	100.53	101.42	101.13	95.985	99.076	100.53	99.579	97.211	96.532	102.56	94.685	99.937	96.69	95.843	99.185	97.537	101.33	103.75	103.75	94.871	97.426	95.955	97.776	101.73	98.404	100.72	102.2	99.884	101.76	93.656	96.354	99.933	97.354	95.962	96.875	99.192
100.41	102.59	101.19	105.31	99.85	96.38	100.58	101.56	98.31	97.509	96.307	97.307	98.821	101.99	98.019	99.386	96.75	97.558	97.523	97.172	95.353	102.97	100.72	96.878	101.48	102.27	99.675	100.31	100.42	101.85	100.09	93.417	100.58	94.174	97.368	100.93	95.357	98.742	96.056	97.773	98.132	97.496	101.07	98.272	102.62	103.31	99.78	97.346	96.279	101.68
104.69	105.96	105.73	113.57	104.96	105.54	104.77	107.39	105.48	106.51	103.26	109.02	112.66	107.66	109.47	106.67	108.48	104.94	107.11	102.21	107.39	102.93	108.75	111.71	110	104.64	106.73	108.95	102.39	102.7	105.84	105.38	108.56	104.3	105.7	102.4	106.12	104.02	107.82	104.77	108.22	105.78	105.92	107.54	105.07	105.35	106.46	106.73	109.46	108.04
110.17	104.68	108.84	107.16	112.96	102.72	107.95	109.63	108.57	107.29	106.71	113.47	104.84	105.19	108.06	110.37	103.21	106.67	103.92	107.73	106.83	106.46	106.57	109.16	105.12	105.68	105.16	108.14	108.26	104.23	108.4	106.74	105.38	103.28	109.94	105.6	103.29	106.32	106.65	105.98	108.91	107.09	105.93	106.28	108.02	111.02	103.18	108.18	105.16	107.05
107.34	109.8	107.27	107.03	109.55	107.9	110.25	109.57	108.12	107.93	109	103.09	102.67	103.89	108.5	104.6	110.09	106.42	105.69	106.75	108.51	110.14	107.59	112.97	112.11	109.05	111.93	103.1	106	106.6	105.68	108.7	109.22	108.47	112.71	104.45	106.57	103.02	110.53	107.79	103.43	106.5	110.38	113.1	105.6	103.83	110.9	111.71	105.64	109.67
105.28	104.87	105.24	106.04	103.75	107.99	102.94	106.83	104.74	100.39	107.86	104.36	104.24	104.37	104.61	111.89	104.68	103.31	106.67	100.75	109.77	108.72	107.85	107.28	103.49	105.14	101.75	106.29	103.14	104.88	105.18	109.45	105.38	105.94	106.42	109.03	107.26	104	101.5	110.03	103.48	107.01	101.42	103.09	108.37	106.44	104.74	106.79	103.03	109.35
109.23	111.13	107.7	110.14	110.61	111.04	110.66	112.64	112.49	111.45	109.92	112.82	111.08	108.52	108.56	108.8	110.81	108.48	106.97	111.42	109.77	108.28	109.16	110.64	109.53	110.52	111.15	106.17	112.87	106.89	110.68	108.08	107.75	112.31	111.33	110.27	108.26	110.67	106.09	108.53	110.2	110.48	109.17	112.64	110.87	111.02	110.34	107.81	113.78	107.33
96.434	100.92	96.322	96.442	100.57	94.089	100.29	95.926	96.803	99.608	97.839	96.986	96.213	97.975	98.262	101.29	99.154	97.217	98.693	97.584	95.615	94.773	96.78	101.75	98.248	100.49	93.857	99.182	97.605	103.06	97.084	96.258	101.1	100.08	98.192	98.351	98.303	97.898	94.811	100.01	96.331	100.07	96.543	100.18	95.173	97.404	101.79	99.106	96.144	93.539
104.31	108.32	105.05	104.27	105.64	106.75	103.08	109.71	102.61	105.5	104.93	107.26	106.24	107.11	107.17	106.72	105.28	110.32	106.36	104.1	107.76	107.92	106.04	105.76	109.95	111.09	106.53	102.55	109.34	99.627	107.47	107.49	105.02	101.77	106.27	104.72	106.52	108.23	106.06	108.71	104.07	108.56	103.71	106.13	101.35	107.8	103.22	110.08	106.61	109.63
109.92	107.19	107.03	105.52	108.41	103.9	101.67	108.97	112.19	109.54	106.9	107.66	109.64	108.85	106.97	107.57	105.15	112.47	107.73	109.88	110.82	110.19	109.98	110.09	108.53	108.57	109.07	109.14	111.47	110.23	104.5	106.29	106.52	105.31	106.21	110.01	107.38	102.83	102.83	107.82	108.86	105.72	107.92	107.3	103.95	108.8	108.17	106.03	109.31	104.78
103.48	106.45	104.48	104.08	103.9	106.6	104.5	103.23	103.31	100.32	104.76	102.88	104.81	105.48	105.32	109.46	103.01	100.42	106.13	102.12	100.45	101.67	102.05	106.76	104.92	106.81	106.9	104.45	101.52	107.46	106.85	106.1	107.21	106.1	105.5	107.38	104.04	101.2	102.19	106.4	108.24	104.08	105.68	110.16	101.07	108.58	101.2	106.77	107.66	105.87
106.82	106.87	108.9	109.05	105.44	107.29	109.5	101.73	108.93	104.93	103.07	106.72	104.1	107.07	108.44	107.83	106.91	104.38	107.62	110.2	106.48	104.11	104.77	106.33	105.64	103.39	106.94	111.47	109.25	106.68	107.72	103.15	103.53	106.33	104.97	105.95	107.7	104.31	107.74	106.34	109.15	108.15	110.17	109.96	103.76	107.9	108.28	106.1	104.87	106.48
106.14	103.88	106.21	106.16	106.12	109.12	101.5	108.33	107.47	106.46	102.86	105.77	110.84	101.26	102.28	103.56	109.22	104.26	102.99	104.68	104.92	105.9	106.81	106.18	103.9	103.47	107.01	102.8	110.98	107.29	107.54	105.14	106.11	106.64	108.2	107.77	108.07	101.91	107.73	100.45	103.27	106.95	106.79	103.77	104.68	107.5	101.18	104.96	105.99	108.69
100.57	94.8	101.45	101.5	100.76	96.23	97.292	102.92	100.09	97.808	94.161	103.5	98.593	95.246	96.496	99.825	98.408	99.537	98.534	98.101	96.761	102.31	97.375	100.6	99.126	100.03	98.812	100.1	103.69	103.59	99.387	95.737	91.33	96.669	98.939	100.52	98.471	100.22	97.941	99.234	95.284	97.507	95.476	95.069	98.617	94.666	97.647	94.983	92.881	100.32
105.16	108.65	106.16	105.74	106.28	110.89	106.09	104.45	107.68	106.73	109.19	108.96	102.32	106.77	104.2	106.8	109.31	103.98	107.24	105.47	111.25	108.08	110.25	110.1	108.26	102.65	105.37	105.66	105.21	108.46	109.96	106.97	108.53	102.28	109.91	110.7	107.8	104.28	107.07	110.69	108.43	109.26	108.99	106.32	103.48	110.48	107.37	108.73	109.54	108.42
105.61	101.39	104.8	105.15	102.68	107.48	103.29	104.3	109.35	106.22	107.81	105.97	101.32	105.99	108.02	103.36	106.74	108.46	107.13	109	109.02	106.44	105.17	109.44	104.92	106.57	105.38	107.06	107.34	106.83	103.1	104.09	103.78	102.1	104	110.22	103.51	101.68	108.35	103.98	106.34	101.18	105.59	107.22	104.44	101.58	102.93	106.01	103.56	109.1
108.1	96.014	102.74	98.669	97.889	104.02	100.63	98.424	104.82	101.26	107.7	101.49	103.74	100.48	100.61	101.16	98.797	98.839	103.05	96.599	102.33	99.132	99.505	99.687	101.16	101.42	100.55	103.27	103.15	100.09	102.73	107.94	100.79	97.524	100.22	101.66	99.332	102.03	100.75	98.436	99.731	98.94	98.925	103.7	102.37	102.64	100.17	101.34	101.25	97.038
106.42	106.41	104.87	105.27	108.69	107.73	109.74	108.49	107.95	111.95	102.69	108.87	113.69	104.73	108.32	110.3	109.07	107.32	109.12	112.53	109.42	106.79	110.35	104.26	110.64	104.41	108.23	107.62	108.27	106.77	109.28	107.76	106.82	112.65	110.95	108.81	109.3	110.72	106.68	106.62	103.43	109.08	109.26	108.1	108.98	106.85	111.61	110.65	111.5	110.28
102.2	96.727	100.63	98.297	101.63	101.12	101.03	102.23	99.175	98.39	99.142	101.52	101.08	104.48	100.48	100.02	103.36	101.2	96.626	97.614	97.699	101.3	100.22	103.44	102.57	101.62	101.46	95.43	98.91	100.49	103.36	104.87	102.6	100.71	101.97	101.21	103.58	97.568	102.94	98.39	98.887	96.077	100.02	95.166	99.935	98.494	99.721	100.68	103.44	102.86
110.73	103.58	101.48	101.86	106.49	107.5	107.36	108.2	104.06	109	107.47	104.41	106.2	109.47	103.56	104.9	104.33	104.97	106.06	108.8	106.17	107.29	103.53	105.35	103.9	105.2	108.07	105.15	107.9	103.56	107.48	109.25	106.08	104.25	110.39	102.84	104.59	106.71	105.08	108.63	104.1	106.8	106.15	105.21	105.79	102.85	100.05	103.55	106.14	105
98.137	97.824	97.466	99.501	95.987	95.473	99.424	96.41	101.12	102.45	98.517	97.07	97.754	97.402	99.91	95.018	93.747	98.757	96.668	102.16	98.764	99.961	98.939	97.712	96.89	96.455	96.404	99.267	92.779	100.35	100.8	96.539	101.72	99.885	95.483	99.569	96.177	96.069	97.477	98.186	97.7	96.724	100.06	95.539	97.963	96.462	99.625	100.45	95.592	99.274
107.53	103.1	101.86	106.77	101.47	101.31	105	107.44	110.6	109.81	104.04	102.45	106.6	107.26	104.31	103.7	105.57	107.33	108.74	106.39	105.37	106.77	104.37	105.58	106.48	104.21	103.43	104.96	102.95	107.84	107.44	102.72	101.91	106.99	106.66	107.39	105.48	103.65	107.09	106.62	106.32	104.53	107.71	101.72	105.82	101.67	104.96	107.18	109.38	108.02
109.97	106.43	101.35	109.62	108.44	104.59	106.9	107.58	110.93	105.41	109.07	109.33	106.59	106.47	106.38	106.46	107.31	110.68	108.03	111.63	103.93	104.49	107.3	107.36	107.31	102.61	106.48	108.31	103.48	106.12	104.04	109.07	107.16	107.1	109.11	107.5	110.5	104.64	105.02	107.12	108.74	107.45	105.58	107.32	103.79	107.38	106.49	106.1	106.13	104.27
111.78	107.63	104.32	106.94	102.61	104.27	107.88	106.76	109.81	105.02	104.58	100.59	109.62	105.82	102.54	102.4	104.45	107.09	106.85	105.9	105.23	107.89	105.99	109.92	105.59	106.61	104.65	108.8	107.17	105.65	107.04	105.79	110.7	107.95	100.96	100.66	105.3	99.903	105.64	102.98	111.22	102.9	107.64	112.08	102.05	105.05	105.06	104.42	107.58	103.07
110.68	106.07	104.92	104.33	105.2	105.57	107.83	109.91	102.65	104.9	106.55	106.41	108.8	111.12	104.46	112.51	109.16	106.03	109.12	102.66	109.29	104.99	106.87	106.13	107.87	105.47	105.22	108.28	102.82	108.34	101.38	109.83	104.35	109.47	103.05	103.42	106.27	104.02	107.37	107.18	106.35	109.24	109.67	108.22	104.24	102.91	108.93	109.3	108.85	105.1
106.88	105.64	109.41	107.46	104.88	112.61	111.03	108.43	114.08	108.79	106.15	107.43	109.92	111.74	110.04	107.41	109.94	106.86	112.04	103.37	107.28	106.09	107.76	111.38	109.81	108.24	110.29	106.49	113.87	108.23	109.76	111.17	108.18	106.39	108.2	107.69	111.67	106.75	106.67	105.24	110.15	106.86	103.13	111.32	107.03	109.53	107.26	102.79	108.15	109.56
100.34	99.755	99.624	102.39	102.29	99.587	97.967	102.08	98.046	97.788	99.968	97.771	97.522	99.136	102.49	99.624	99.262	99.834	99.657	103.76	101.24	101.52	100.6	97.555	103.21	99.266	98.675	98.197	101.3	96.475	98.631	103.96	94.416	100.95	105.64	98.042	98.993	104.92	102.61	100.85	103.77	95.886	96.178	101.63	98.871	100.49	99.792	98.146	100.02	102.6
105.12	107.15	109.26	107.36	108.43	107.96	110.95	108.45	108.8	111.67	103.44	110.25	102.82	108.77	109.21	106.37	112.28	110.87	109.53	113.46	109.34	105.28	108.15	103.98	107.37	110.6	107.44	109.02	105.18	111.93	105.45	109.55	110.54	109.85	109.31	101.57	110.44	112.65	107.2	106.97	109.6	107.35	110.01	115.04	109.32	106.11	111.02	111.99	108.51	112.88
107.76	107.17	105.93	105.35	100.84	112.76	107.53	107.28	107.4	105.16	105.89	106.08	105.56	106.83	105.42	105.63	104.35	106.1	105.73	102.08	105.95	106.94	107.7	101.36	104.26	103.02	104.97	104.5	106.06	103.66	106.43	106.79	104.79	112.28	107.46	109.1	108.45	105.98	103.54	106.52	107.96	108.42	106	105.59	109.96	105.12	107.18	104.31	107.49	107.48
110.28	106.87	108.26	110.67	106.13	104.94	107.82	108.72	109.41	105.94	108.9	105.48	104.38	109.69	109.27	110.07	110.29	104.8	110.9	107.72	108.16	107.06	105.11	104.33	106.99	102.73	107.44	102.11	107.83	107.95	112.42	108.06	108.73	103.57	107.75	108.75	108	108.8	107.75	110.39	111.75	108.09	108.31	109.81	107.13	108.82	105.68	106.36	108.49	106.38
110.29	108.2	109.61	109.03	109.15	107.13	109.32	109.35	110.73	108.43	111.05	111.45	108.54	112.17	106.84	108.7	104.05	111.35	110.18	105.09	112.91	105.27	109.9	105.52	105.48	111.63	108.08	105.16	109.22	107.3	107.38	107.83	106.6	109.68	111.45	106.19	107.1	109.03	104.76	110.63	102.98	108.45	110.38	107.53	106.35	112.7	110.78	112.59	108.89	107.51
108.33	106.66	105.18	107.42	112.85	103.78	110.35	104.11	104.99	107.97	106.18	101.03	105.6	108.95	108.2	106.02	104.31	105.67	102.36	109.84	102.56	111.09	106.73	105.67	104.64	108.68	105.32	105.75	108.3	104.68	107.15	108.29	108.67	103.4	107.47	106.93	102.58	105.67	109.29	104.63	110.52	106.72	108.88	106.3	105.79	110.47	104.28	105.79	107.59	105.21
98.695	102.91	101.03	102	102.55	102.26	100.49	97.729	106.46	101.2	100.27	100.5	99.572	101.09	103.39	102.79	101.46	100.89	99.846	99.56	106.47	102.66	105.32	100.31	100.09	99.976	101.55	103.49	102.94	102.58	99.087	98.71	102.21	98.888	100.19	99.799	96.853	101.16	99.124	102.05	104.05	99.963	100.44	101.36	103.96	101.61	105.67	102.69	94.28	100.15
108.24	107.77	107.69	106.52	107.19	109.89	107.89	108.75	107.79	108.91	106.17	105.35	109.51	105.55	105.22	110.8	107.56	107.59	110.86	106.24	110.45	109.71	108.17	107.86	112.81	108.58	110.54	108.08	107.18	110.49	109.05	112.53	106.22	106.25	106.4	107.49	105.36	111.36	107.05	109.04	104.67	104.62	109.24	110.63	106.6	109.44	109.11	104.17	110.74	104.95
105.39	101.03	108.52	108.99	107.31	105.95	107.73	105.82	105.06	104.78	107.39	105.35	103.42	109.01	107.93	105.77	106.84	108.24	109.19	104.54	104.7	106.75	106.92	106.64	110.67	104.28	107.83	104.25	105.66	111.77	105.94	100.09	102.93	105.52	105.44	105.22	107.07	108.1	109.21	106.37	107.44	106.38	106.1	104.23	103.08	106.88	104.43	108.57	106.91	110.55
110.14	109.43	107.27	107.63	109.51	106.94	109.31	106.41	112.16	105.98	102.69	106.19	110.28	108.58	105.5	111.62	110.85	107.69	108.57	107.58	110.07	108.03	107.01	111.58	108.84	105.19	109.17	109.64	102.05	109.65	102.29	107.3	106.06	113.37	108.72	109.64	109.47	110.35	109.77	110.12	105.51	111.94	109.91	112.74	106.81	109.1	110.87	107.54	109.57	104.51
99.609	98.686	98.979	103.11	106.37	99.518	97.394	97.561	96.962	101.39	99.395	97.257	101.08	99.052	101.96	100.21	103.37	103.16	99.452	100.46	100.16	101.54	102.99	101.91	101.12	96.924	98.951	102.04	98.886	97.417	101.38	99.396	98.323	99.032	99.448	99.923	97.189	100.18	102.03	99.44	100.67	97.723	100.48	98.873	102.5	98.125	96.538	98.017	103.67	98.866
109.96	109.03	107.6	109.39	113.45	104.75	113.31	109.35	109.33	111.85	111	107.7	106.82	109.15	102.8	106.84	110.18	107.67	109.27	106.17	109.28	110.82	109.38	111.95	107.94	105.34	106.14	105.87	101.13	103.47	109.54	102.99	106.74	106.7	106.14	109.08	109.11	110.93	108.56	108.65	110.57	105.87	109.6	106.93	106.91	106.23	107.33	107.92	109.84	102.07
99.084	104.06	91.671	97.857	98.85	95.685	99.019	95.712	99.906	100.81	101.05	98.177	97.263	96.366	94.607	97.433	96.625	101.19	95.703	99.797	97.584	95.717	93.476	96.579	95.991	100.73	97.771	97.447	97.723	96.323	96.769	98.263	97.68	98.861	97.195	100.58	96.974	97.408	96.571	90.795	99.926	96.168	92.954	101.69	96.926	100.45	98.256	102.83	102.11	95.839
107.55	107.94	103.96	108.52	103.04	108.07	103.73	102.48	105.9	108.17	102.04	101.37	108.05	104.27	110.53	107.5	104.56	103.71	106.87	105.94	100.75	107.7	111.88	107.57	106.76	106.82	101.57	107.55	105.08	101.26	105.65	105.45	105.89	105.26	103.01	99.536	104.62	104.5	107.59	104.88	104.11	106.02	103.63	105.87	103.18	103.15	102.59	109.29	111.14	105.66
105.39	109.32	106.41	105.74	102.47	107.09	105.22	106.1	110.05	110.02	106.54	103.66	102.6	107.89	107.9	108.28	107.83	102	107.75	103.83	99.305	107.32	107.74	105.2	107.51	108.19	105.18	105.27	106.01	109.25	107.74	105.08	102.6	105.75	110.2	103.82	104.6	103.64	106.81	106.48	105.31	105.18	108.61	105.84	108.46	110.46	104.23	109.89	105.38	105.27
106.74	107.35	110.47	108.14	104.33	112.32	107.69	108.73	105.12	110.01	110.56	110.07	112.33	106.08	109.63	110.47	110.45	110.78	106.08	104.12	111.4	106.37	108.56	108.47	108.18	109.64	111.17	110.79	109.39	107.94	108.16	110.79	109.7	109.34	110.54	105.13	109.05	110.94	106.35	109.65	111.88	109.72	110.2	108.74	110.14	107.1	109.22	105.2	108.09	105.06
105.72	107.07	109.41	104.34	99.849	104.32	106.59	107.27	106.03	109.53	107.66	105.67	106.65	104.29	105.37	107.37	103.84	109.98	107.2	107.27	104.92	107.74	106.6	104.15	103.64	103.91	108.44	102.22	107.49	106.32	104.64	104.38	102.67	103.99	103.79	101.79	103.1	105.37	104.64	102.73	106.11	104.55	106.05	104.83	104.16	103.57	109.46	107.63	103.7	109.28
98.295	102.41	100.15	99.925	101.82	104.51	99.909	100.89	101.1	103.69	99.474	100.87	96.54	97.745	99.01	99.47	97.694	100.28	96.012	99.216	106.08	101.01	95.693	102.78	99.824	98.034	101.59	100.11	99.618	99.991	93.595	102.86	98.22	97.579	101.12	100.14	97.245	96.478	95.293	101.09	101.58	92.005	97.554	98.856	99.949	97.074	101.14	99.811	100.83	98.279
107.35	110.09	107.53	108.53	105.19	106.19	105.5	110	105.74	109.1	103.75	109.04	106.28	105.47	107.31	107.67	105.61	109.1	106.27	110.1	107.63	106.26	105.74	109.92	106.13	103.21	108.43	105.27	109.73	111.96	105.01	109.9	112.5	99.258	102.42	104.38	108.33	105.98	106.89	106.72	106.8	102.37	108.64	105.72	105.81	103.7	110.57	108.7	105.54	103.34
108.31	106.3	107.82	109.26	110.18	110.18	107.56	108.67	108.36	108.15	108.81	108.59	105.64	108.67	110.04	106.07	111.48	110.45	106.13	109.95	104.42	108.07	109.24	108.89	109.53	107.72	110.71	110.37	111.46	109.79	110.8	107.36	108.59	109.55	109.82	104.72	112.36	108.71	109.54	103.62	108.07	109.88	109.09	105.31	110.16	109.97	104.29	112.54	107.09	106.27
104.52	104.76	104.35	107.34	101.06	108.01	107.06	103.99	104.71	105.94	108.56	104.78	105.26	104.96	106.3	106.91	112.41	101.92	113.33	105.57	109.38	105.48	104.25	100.43	105.54	109.01	101.43	107.85	109.74	106.72	105.87	107.67	106.71	107.81	103.85	105.45	103.85	105.48	105.31	102.97	111.25	103.93	104.81	105.21	105.91	104.93	108.55	102.39	106.36	104.26
105.73	112.64	109.75	108.45	106.4	107.4	109.14	108.84	106.8	106.92	104.53	109.94	108.87	111.06	108.3	106.6	106.26	109.49	109.18	109.11	109.42	111.42	111.26	107.43	106.59	109.02	110.2	111.87	107.07	108.01	109.26	108.53	106.36	110.16	104.19	107.27	110.27	108.36	111.19	101.14	107.77	111.18	110.97	109.01	109.95	112.16	109.25	109.8	106.61	105.43
102.48	105.45	101.78	102.19	101.93	107.91	104.86	100.33	106.26	100.14	107.78	105.03	104.96	103.38	102.62	99.839	105.37	102.33	97.879	106.37	103.48	98.844	102.2	99.125	101.61	103.51	102.58	101.21	102.04	103.4	105.63	102.46	99.896	102.44	104.7	105.11	100.57	101.97	100.85	98.204	108.16	105.66	95.111	106.21	103.66	102.54	104.56	103.87	100.46	103.88
98.329	97.371	98.889	98.398	96.083	95.593	101.26	97.784	95.629	97.109	95.996	98.055	98.03	100.71	96.022	98.214	97.265	96.992	97.41	100.29	91.138	95.819	100.39	94.129	96.348	99.932	93.353	101.75	96.459	95.466	91.37	96.536	98.63	96.177	98.939	98.827	101.95	99.091	95.168	96.577	99.078	98.073	95.451	102.64	93.295	99.216	95.025	96.083	102.38	99.294
104.71	108.79	106.38	107.25	109.6	104.58	108.48	106.29	104.49	104.36	105.72	111.76	102.45	107.27	107.69	104.03	103.05	107.57	108.22	106.33	104.5	109.66	105.95	110.65	107.4	103.34	108.23	105.48	106.21	100.91	106.2	107.41	103.96	108.56	109.09	104.81	107.73	107.7	102.97	106.44	105.64	107.44	104.45	106.12	106.62	106.2	108.64	106.24	103.94	108.5
101.21	100.8	106.87	103.43	97.361	98.651	94.781	100.59	102.04	104.23	99.62	97.096	100.19	102.52	100.37	98.333	98.954	103.49	98.349	103.07	99.96	98.117	101.28	94.893	99.15	97.712	102.58	101.88	99.1	102.07	103.47	100.6	103.63	101.54	103.36	100.1	101.22	101.62	100.09	98.453	98.536	104.94	100.29	101.16	98.407	99.849	103.65	100.37	96.948	96.483
108.42	110.81	100.62	104.63	103.77	107.52	103.87	103.88	107.12	105.99	105.41	105.45	110.06	107.01	108.41	107.7	107.66	104.05	104.71	101.73	102.81	108.91	104.85	104.84	108.66	103.64	104.67	105.29	105.07	106.35	102.21	104.93	106.08	99.094	102.47	105.57	105.58	106.56	103.77	105.59	107.69	104.67	100.97	110.64	104.11	108.56	101.68	104.35	111.76	102.43
105.42	107.85	103.65	105.84	107.85	107.93	108.26	105.11	102.81	106.7	106.34	106.84	105.29	107.48	102.62	101.1	104.23	108.65	102	105.48	106.72	108.04	103.53	101.68	105.75	106.95	103.83	107.65	108.81	107.27	106.52	107.97	106.71	111.53	106.03	105.82	107.8	105.87	106.48	106.43	106.97	109.3	107.24	104.83	107.27	106.49	105.18	109.24	104.83	108.62
109.93	106.48	108.14	111.55	109.7	109.42	109.43	111.72	112.19	110.65	109.49	106.64	110.27	111.96	106.56	116.6	112.55	111.62	107.57	111.67	103.19	111.77	109.58	102.19	104.61	107.66	105.48	107.63	104.48	107.45	108.73	108.67	106.78	113.43	105.82	109.19	106.35	105.29	109.25	105.89	104.71	106.41	107.41	107.31	107.94	103.87	105.95	109.06	110.24	105.53
105.52	103.38	101.7	109.02	107.15	111.39	107.41	108.25	101.98	108.4	106.66	108.16	102.2	107.14	104.87	102.16	104.55	108.5	108.18	101.41	105.01	109.91	110.38	101.93	107.12	106.34	109.46	105.23	105.05	109.25	103.67	100.28	106.51	105.53	103.45	104.29	110.66	102.41	104.93	108.22	104.49	107.93	105.8	106.15	104.99	101.46	105.75	105.24	105.08	104.6
104.56	106.41	105.71	106.06	109.51	107.86	108.49	108.76	105.49	108.07	106.14	110.34	112.07	109.73	106.62	108.2	104.85	109.27	105.87	107.93	105.03	107.3	113.27	112.22	111.36	108.89	105.91	108.49	102.8	107.23	102.79	104.88	112.35	114.55	108.92	109.43	107.34	113.3	113.18	105.89	105.2	109.88	107.92	110.53	103.44	107.8	114.63	110.05	108.6	112.61
109.9	108.24	106.97	102.88	103.42	111.35	106.63	104.18	107.63	105.71	111.03	106.32	103.94	107.74	105.46	108.15	109.12	107.55	107.6	106.72	108.75	102.97	103.34	106.9	108.23	102.33	103.64	100.26	104.57	105.51	105.49	101.4	100.94	103.35	106.12	105.91	106.16	107.94	103.7	106.03	107.61	105.77	103.34	106.31	106.22	106.11	107.65	105.29	105.8	105.08
97.621	102.31	98.519	100.8	95.533	99.981	99.268	96.291	93.506	97.12	99.244	93.687	100.9	97.754	100.1	100	97.287	95.259	100.71	98.025	100.65	97.908	96.574	98.103	96.982	99.29	99.983	95.478	97.805	100.16	100.17	96.811	93.421	100.84	100.08	101.17	94.014	96.715	99.448	98.732	101.23	99.527	103.03	94.361	98.393	98.546	98.477	99.915	97.08	95.26
107.01	102.15	108.45	106.3	105.71	108.01	104.04	105.71	105.98	103.18	108.9	105.41	103.04	104.02	108.56	105.13	106.8	111.62	103.47	108.71	105.09	104.5	103.69	104.27	101.32	106.81	100.69	107.67	107.31	104.96	107.28	109.07	103.31	104.27	104.82	106.47	104.84	100.98	99.441	105.8	106.31	107.8	107.13	103.92	107.01	104.21	103.53	103.09	103.14	107.25
96.895	102.69	98.677	98.652	99.371	99.864	97.757	95.257	110.41	102.83	101.92	100.78	101.36	103.47	101.81	105.19	100.98	104.76	101.66	101.26	100.08	100.82	101.65	101.04	101.65	96.748	100.92	101.14	96.394	99.913	100.16	98.388	101.4	101.79	99.111	98.836	101.11	100.02	97.986	98.585	102.93	98.152	98.658	96.235	103.39	100.52	99.577	97.956	104.52	100.93
104.31	104.14	108.9	105.88	101.34	106.47	103.02	105.68	107.11	102.69	103.4	106.43	101.27	104.6	101.54	103.19	108.6	104.54	102.35	106.17	102.38	105.05	106.99	103.08	104.26	104.64	108.1	107.36	110.59	102.42	103.53	105.63	110.46	102.25	107.84	104.94	105.32	105.59	108.65	104.02	104.48	105.88	107.07	103.47	103.04	105.59	102.18	103.5	108.01	107.19
108.72	111.84	110.55	107.74	110.04	105.62	105.78	109.15	106.75	110.12	107.95	110.05	101.76	107.98	108.42	110.75	109.05	107.15	109.94	104.5	107.02	106.92	105.47	108.2	105.32	110.43	109.93	104.18	108.42	107.6	107.35	108.76	106.8	104.85	109.24	110.94	110.24	106.83	105.9	107.56	108.1	112.2	110.71	108.05	110.31	107.81	106.21	109.66	105.32	105.07
106.8	106.72	112.46	106.96	107.38	104.23	108.29	108.53	110.94	109.39	108.93	109.63	108.93	110.27	105.63	106.03	108.37	110	106.36	108.86	109.25	108.22	105.77	106.04	108.65	110.03	108.87	106.31	111.16	110.82	111.55	110.25	107.22	111.5	110.07	105.4	110.35	111.9	108.24	110	106.94	101.72	104.77	103.74	111.19	110.16	109.08	105.52	114.03	104.88
111.06	112.57	106.01	113.21	112.23	109.81	104.76	112.14	108.95	107.72	108.86	103.95	109.36	109.59	110.15	108.1	110.98	107.16	108.84	109.77	112.25	107.68	109.79	104.51	105.35	108.76	105.8	102.25	106.34	107.3	107.84	111.31	109.04	107.22	110.48	109.05	109.16	102.97	110.91	104.97	109.34	109.8	105	107.85	109.11	106.79	106.12	111.03	105.17	104.43
107.22	109.88	108.81	103.9	111.04	105.77	109.14	106.24	109.1	111.5	110.15	108.47	107.48	107.19	107.25	109.21	104.78	108.74	109.21	110.36	107.84	110.31	104.55	105.38	106.29	110.27	107.02	108.45	107.84	110.18	112.75	104.37	103.85	105.85	109.78	107.16	106.39	109.57	105.56	110.05	103.48	108.99	109.07	109.98	105.09	109.52	110.53	108.79	109.48	106.81
106.38	107.77	107.18	111.56	108.8	105.5	107.65	107.15	107.45	106.03	104.83	112.82	110.52	111.14	104.26	109.38	105.18	110.19	105.76	104.2	111.04	110.24	109.15	107.65	108.9	105.09	105.81	106.27	107.65	112.1	105.14	111.75	110.36	107.53	105.43	110.9	107.6	110.01	107.66	110.07	103.23	105.01	107.49	105.97	109.3	104.6	104.46	104.7	111.53	110.04
102.95	103.56	103.02	101.44	106.07	104.71	101.56	101.93	102.02	102.77	102.92	100.91	101.89	100.96	100.69	100.31	101.38	97.395	101.68	105.14	104.78	102.32	107.42	103.39	103.11	103.37	104.52	106.23	106.42	103.12	105.05	102.08	101.58	107.21	102.93	106.13	102.98	105.96	100.52	99.884	103.83	102.99	102.47	102.88	100.45	97.381	101.47	104.85	101.02	104.17
108.02	100.49	107.63	107.85	104.35	101.09	106.57	108.85	100.45	99.993	105.72	103.82	104.91	102.32	108.99	107.88	105.93	110.79	107.4	107.29	107.24	104.16	105.17	108.83	102.37	106.05	105.11	104.82	106.01	103.52	105.36	109.4	108.77	106.48	103.73	107.63	104.51	104.19	108.13	107.79	106.17	104.25	102.71	107.84	107.17	104.91	107.83	102.15	103.92	107.01
108.91	111.28	104.3	105.34	109.49	109.37	104.84	107.35	108.39	108.74	109.49	109.15	109.07	109.72	112.37	107.79	106.55	108.51	103.49	104.97	107.61	112.82	105.87	107.87	109.32	107.85	108.77	108.08	107.71	109.34	110.62	104.23	114.89	109.61	108.5	108.07	111.32	105.5	108	108.07	111.42	112	110.22	109.99	107.5	112.86	108.91	112.4	111.81	112.76
106.25	108.46	110.2	116.12	109.88	105.14	110.09	109.23	110.62	105.69	108.69	106.48	110.54	109.22	109.64	103.44	108.69	110.32	103.84	104.3	110.58	109.73	102.26	103.54	105.51	108.72	112.45	106.99	114.86	108.93	112.58	110.63	107.48	107.84	111.78	110.81	108.23	111.71	111.01	112.77	108.39	103.03	109.09	108.02	105.78	109.72	104.87	108.9	108.85	105.7
99.243	94.204	99.192	97.533	97.45	101.81	101.57	100.51	96.48	101.56	92.887	101.24	100.38	96.195	99.472	94.035	101.49	98.34	95.565	100.51	103.37	97.266	100.52	97.657	99.559	99.816	99.725	98.091	98.76	97.442	100.03	94.554	96.516	99.791	94.464	102.94	98.989	99.633	98.84	96.621	95.932	96.936	98.775	104.56	101.46	101.3	101.04	99.537	100.19	97.264
111.12	105.74	105.13	105.78	103.5	110.89	102.78	103.68	108.41	108.25	108.03	105.21	105.41	111.77	111.39	108.47	113.21	107.98	108.26	105.91	107.98	110.07	106.06	110.29	112.31	108.68	106.28	111.3	109.28	101.1	113.24	109.38	106.92	106.74	108.48	113.77	110.06	112.74	109.46	108.65	105.15	107.86	110.51	108.29	104.09	107.69	108.59	109.72	106.75	106.47
98.851	103.9	101.06	109.7	96.958	100.28	100.86	97.451	101.74	100.31	101.9	99.126	96.531	106.28	100.57	99.482	102.8	96.845	101.55	101.6	101.69	101.42	98.553	99.147	104.52	102.23	102.11	99.517	103.01	95.709	100.94	98.873	99.832	102.44	100.04	103.35	100.38	98.861	102.16	103.24	99.356	99.274	98.162	101.83	101.72	98.799	98.826	98.962	97.677	99.577
106.37	110.37	104.04	109.35	106.51	108.17	107.08	106.17	105.59	110.4	100.53	109.34	107.44	107.46	110.79	101.95	110.56	106.95	106.94	106.96	104.56	103.53	107.28	108.21	105.35	101.18	107.51	107.55	104.79	103.38	104.43	103.91	104.39	104.25	102.95	107.77	106.44	108.4	102.73	103.46	106.49	108.84	107.39	106.72	106.42	103.81	106.02	101.38	104.88	106.55
105.61	108.28	106.12	106.85	104.23	111.28	102.59	108.48	104.19	103.55	101.05	105.78	110.07	103.34	102.18	106.93	103.46	103.56	106.73	105.25	107.49	102.14	105.16	102.49	107.77	109.4	104.59	103.97	106.26	107.23	105.61	104.58	107.75	105.4	105.65	104.87	108.62	106.62	106.81	101.04	102.29	105.47	107.18	108.28	109.46	106.17	109.91	107.2	104.61	105.17
100.23	95.393	96.411	99.891	100.43	94.161	100.05	93.696	96.062	97.757	97.837	98.082	95.791	98.982	96.187	98.068	97.902	95.8	91.826	100.36	100.23	99.154	98.042	99.671	96.305	97.985	98.118	95.975	97.188	97.792	100.02	101.4	99.775	101.68	102.85	98.324	97.568	98.436	96.155	98.174	98.958	97.315	103.53	99.502	98.921	94.827	99.841	97.646	94.893	98.502
100.14	99.924	99.505	100.33	96.044	99.429	99.263	103.89	100.36	102.66	100.55	101.85	99.792	101.47	99.165	102.8	105.01	98.43	98.93	103.8	98.016	100.67	100.33	101.86	95.73	102.57	103.97	99.928	97.46	99.158	98.033	104.11	97.956	99.807	99.064	97.545	103.67	98.193	99.265	100.85	101.18	99.594	105.09	104.95	100.61	103.31	97.724	101.07	102.82	102.75
107.05	102.64	109.66	104.67	106.91	105.22	106.24	105.86	105.61	106.31	107.48	102.29	106.06	105.04	106.16	105.64	107.23	106.31	106.66	108.56	104.74	107.16	106.92	105.97	102.17	105.62	108.32	102.29	103.09	105.58	103.26	106.67	110.91	104.92	104.13	106.64	105.02	105.2	103.48	107.38	105.53	106	104.23	110.28	101.08	109.17	105.16	103	106.27	105.71
102.34	108.88	99.193	108.66	107.75	106.66	108.2	104.54	105.55	101.95	104.97	102.5	107.46	107.11	104.32	108.39	107.16	102.07	110.55	104.76	105.35	103.64	105.31	112.08	108.1	100.89	106.25	105.62	110.65	107.26	109.79	104.04	107.99	107.04	99.676	108.7	105.9	103.3	109.65	103.21	106.68	104.17	103.48	106.1	105.62	102.9	108.15	108.06	106.34	105.08
104.1	105.15	106.84	105.93	106.88	105.36	99.992	106.92	107.74	105.94	105.29	102.58	101.26	101.17	108.06	112.53	106.08	106.53	107.99	102.47	102.74	104.16	104.16	105.23	106.8	104.93	105.38	101.27	106.94	104.82	104.07	112.37	103.04	106.59	107.92	102.48	102.46	104.04	104.18	103.83	106.07	105.01	104.66	108.27	105.71	104.7	105.78	107.35	106.35	107.05
106.92	106.83	104.65	105.73	109.21	105.72	102.4	107.61	103.28	106.02	110.53	101.81	103.99	104.91	104.19	102.26	107.67	105.99	105.46	106.06	104.65	106.61	105.45	108.92	105.83	97.134	108.64	109.06	106.14	104.44	104.72	107.14	102.89	104.46	106.96	106.42	109.43	108.77	106.42	105.09	99.035	108.15	104.74	100.55	107.37	105.95	104.64	105.12	108.44	103.3
95.026	99.67	104.94	94.491	98.07	100.13	99.772	96.144	103.56	95.517	98.131	96.481	96.193	98.345	97.333	94.826	100.35	96.107	101.72	100.77	98.859	95.38	99.934	98.33	96.86	96.641	96.65	97.049	96.187	97.23	94.394	93.944	100.13	95.654	99.371	97.201	98.226	97.792	96.687	101.12	103.21	94.727	93.911	97.576	97.512	101.39	100.06	101.28	97.706	98.054
105.64	102.12	105.73	103.04	103.57	104.2	104.39	106.82	104	101.78	98.662	104.62	101.78	101.18	95.495	102.03	102.5	104.22	106.14	101.83	100.48	101.3	99.904	100.59	104.04	99.996	102.37	101.43	100.29	102.78	102.88	99.498	100.79	106.92	101.98	100.93	106.8	104.43	102.12	106.85	102.33	105.51	103.68	100.18	103.74	101.38	100.43	102.61	106.33	98.678
107.54	105.74	106.44	114.05	108.48	109.22	110.4	108.73	111.57	105.67	106.61	106.57	108.03	106.97	110.78	105.44	106.53	111.98	104.56	108.63	110.51	106.66	107.53	103.82	112.01	105.12	105.28	106	111.89	107.23	109.98	107.39	109.24	108.45	107.05	108.35	104.16	105.57	111.79	108.09	108.77	110.79	108.02	106.14	109.87	105.23	104.59	109.2	111.66	110.54
104.73	107.28	108.65	107.1	105.02	105.71	108.76	105.31	109.02	105.66	112.03	104.26	106.03	107.94	107.16	109.41	103.75	105.53	110.18	112.13	101.37	106.15	103.48	105.91	105.78	105.15	111.58	107.88	106.78	110.05	107.04	105.56	108.92	108.92	108.46	100.36	106.66	105.22	104.95	108.22	105.19	110.91	109.13	103.77	109.11	104.35	106.06	109.01	109.12	105.78
101.56	99.184	97.577	98.803	99.547	95.424	100.62	93.317	102.19	100.02	99.041	101.78	94.28	101.37	97.6	100.02	100.07	98.096	101.78	100.27	99.375	97.132	99.922	94.314	101.89	95.959	95.666	101.84	97.742	97.615	96.971	94.703	94.137	93.779	95.95	96.458	100.68	97.97	101.12	99.964	98.016	96.954	99.72	95.381	97.12	98.281	97.209	99.687	92.991	98.791
102.03	105.47	97.754	90.604	98.48	96.511	96.342	98.462	98.725	98.918	96.335	100.47	98.694	95.705	96.168	96.792	102.45	102.49	99.027	100.09	97.307	101.95	100.03	101.8	98.09	99.488	95.284	98.907	100.14	97.652	97.814	99.857	99.159	96.09	97.039	100.3	97.706	96.626	96.23	103.34	100.59	101.55	93.993	101.63	93.325	98.124	93.819	93.621	96.818	99.11
103.1	111.55	112.72	113.52	109.39	106.88	106.91	109.93	106.88	106.72	104.76	105.53	103.13	105.61	105.6	106.37	108.85	104.76	108.11	111.08	110.52	108.53	106.18	110.66	108.72	108.17	108.6	107.61	106.99	104.26	108.17	108.62	108.12	104.97	108.56	108.76	106.42	104.28	108.43	106.48	107.67	109.23	110.5	106.19	107.33	109.54	110.67	108.5	107.7	106.82
102.16	106.01	108.08	106.82	103.03	104.13	105.28	103.78	103.78	106.59	105.31	103.59	104.45	101.49	108.78	108.21	106.41	105.08	105.62	102.03	103.12	105.79	105.68	108.39	107.53	101.86	107.27	104.48	104.66	104.4	105.26	103.79	106.11	106.32	108.58	108.63	106.38	107.25	109.72	110.94	101.75	106.96	108.47	106.31	104.51	102.83	106.69	105.67	105.13	107.14
107.17	105.55	109.04	107.84	104.05	105.37	101.55	104	102.55	105.35	104.49	106.98	107.79	106.16	104.26	104.75	103.63	104.84	101.57	104	103.73	106.18	105.34	105.55	106.61	103.4	104.25	109.9	105.37	106.36	99.93	104.29	107.12	107.47	106.86	103.01	101.37	102.59	104.99	105.7	102.14	106.78	106.06	105.43	105.98	105.93	108.7	105.12	105.41	102.86
105.8	105.09	104.04	105.77	103.73	104.21	103.82	110.23	105.13	106.18	108.24	103.35	103.25	105.4	100	103.66	103.99	109.82	101.99	107.08	104.08	105.54	105.28	105.26	105.87	108.2	106.07	105.54	107.48	102.79	105.06	107.27	104.25	102.33	105.92	105.85	102.08	101.9	108.9	105.86	105.73	103.87	110.74	105.36	107.11	108.17	102.48	108.26	105.39	108.12
102.24	105.5	107.88	106.69	104.42	106.21	107.05	107.11	105.93	105.5	108.32	107.87	105.23	109.55	102.62	107.21	104.6	101.01	105.7	103.75	100.95	106.71	105.11	104.12	105.66	105.35	110.68	106.68	99.912	103.09	104.39	105.05	107.88	105.98	101.74	102	106.87	107.04	103.46	104.37	105.54	103.11	105.64	108.02	105.12	104.41	103.64	105.89	105.54	104.26
109.95	107.86	107.93	108.46	112.31	113.52	110.56	107.36	110.43	111.16	108.86	112.36	114.48	111.06	113.34	105.93	111.04	110.29	115.06	107.91	115.84	110.26	105.71	108.66	108.39	104.5	107.3	111.09	106.13	112.85	112.98	113.15	113.07	111.54	108.65	114.03	112.65	112.42	110.11	108.39	111.67	111.04	110.37	114.76	113.06	107.31	108.85	105.73	110.49	108.78
107.67	109.03	105.41	108.87	103.35	110.33	105.61	108.34	107.64	105.46	104.65	109.59	109.55	104.24	112.11	104.63	112.86	106.07	111.11	109.47	107.72	107.96	103.19	106.58	111.42	105.92	112.91	113.75	111.75	107.38	111.94	105.84	108.23	113.46	106.68	106.15	108.46	107.98	108.4	111.34	112.89	110.84	106.74	111.38	111.89	108.43	108.85	108.53	106.01	109.14
107.17	105.22	106.43	106.02	104.29	108.88	104.42	103.52	104.69	102.16	100.78	109.44	105.65	109.26	102.09	108.42	104.41	108.73	104.49	107.17	105.47	105.02	110.8	108.1	106.32	103.14	106.58	109.62	106.68	103.25	106.76	108.55	108.39	105.26	104.84	102.73	109.07	105.06	105.94	103.39	103.2	109.37	105.14	107.44	104.41	102.42	107.52	107.73	105.26	103.56
100.83	95.217	99.196	101.64	100.58	100.99	97.659	102.21	98.473	103.02	102.98	102.91	101.44	101.13	104.26	98.023	103.52	97.3	97.646	97.87	100.98	95.774	102.54	98	98.699	101.12	102.69	100.78	105.03	101.01	98.848	102.11	101.19	101.23	101.65	102.69	98.752	97.856	102	98.985	104.07	100.96	97.285	103.02	105.44	98.779	102.6	100.94	98.543	97.948
97.439	97.572	98.362	96.306	99.323	96.943	98.079	97.105	100.31	97.766	103.12	101.33	98.512	96.733	96.981	95.624	94.223	101.13	96.606	102.11	96.46	103.8	100.26	94.619	97.425	101.1	95.235	95.72	99.861	98.671	99.277	98.195	96.954	96.683	98.953	98.935	95.482	99.021	99.171	100.64	99.43	96.868	94.962	99.234	96.754	98.998	99.101	101.45	95.706	97.306
104.9	103.8	104.98	101.82	101.61	104.05	108.26	104.45	106.5	109.28	102.27	105.52	108.45	104.44	106.07	109.6	106.61	105.48	109.75	106.24	109.76	105.19	106.4	102.46	105.88	109.65	103.96	101.47	108.29	107.16	107.45	103.5	107.78	104.99	102.21	100.05	108.55	101.93	103.82	107.31	105.23	110.94	101.86	105.24	106.39	110.18	109.46	103.06	103.92	104.28
108.08	107.68	106.31	106.34	105.83	107.59	105.64	107.22	107.66	110.26	106.93	107.4	107.95	108.16	108.89	108.06	111.04	113.32	106.87	105.83	107.79	104.73	107.87	108.23	110.69	102.88	109.05	105.82	110.24	114	108.67	106.43	106.64	109.99	106.23	108.13	108.79	105.99	105.11	107.27	105.17	108.56	108.5	109.9	108.11	103.23	106.75	108.56	108.06	104.64
105.64	108.33	107.5	109.76	96.403	106.71	103.95	104.44	102.96	106.41	104.21	102.76	105.74	107.94	107.02	106.18	106.66	106.06	107.05	107.2	103.76	105.26	106.96	103.25	105.29	105.77	106.36	106.29	98.317	106.07	106.42	107.01	105.24	104.27	105.03	108.12	111.42	104.13	104.85	104.1	108.86	104.24	102.84	101.43	104.56	104.52	105.66	106.96	105.71	105.85
104.55	103.48	106.71	104.98	112.36	106.33	101.28	108.42	110.41	105.81	107.32	105.9	106.09	102.35	109	105.01	102.37	103.96	103.54	101.09	106.86	107.83	106.57	105.91	105.32	105.38	105.62	106.87	104.03	105.35	108.37	105.41	103.99	104.94	102.84	105.78	104.52	108.63	106.34	96.329	103.03	105.95	109.57	103.84	104.27	109.96	107.02	108.93	105.08	103.45
104.43	108.74	106.28	104.73	107.27	104.75	103.65	109.46	107.5	108.36	110.15	114.05	104.96	109.28	109.58	110.25	106.02	107.46	105.66	108.38	102.79	108.51	107.81	108.5	106.74	103.79	108.13	107.31	110.07	107.34	103.83	110.52	109.03	110.15	110.49	106.85	106.89	109.47	108.53	107.37	102.55	110	109.07	112.05	111.04	106.94	108.16	100.44	104.61	109.65
115.96	111.39	109.39	111.93	112.01	109.89	110.87	108.67	112.61	112.28	111.36	114.34	113.27	109.61	114.04	108.72	112.08	111.2	111.22	109.36	109.86	110.04	108.23	113.78	108.88	112.46	110.92	108.32	112.05	108.54	113.78	109.68	113.35	110.91	112.1	107.86	106.65	112.94	109.95	106.88	111.86	110	108.64	108.52	111.97	108.96	110.01	107.61	111.77	110.02
108.35	104.94	108.88	106.68	103.63	108.83	108.18	104.35	105.41	104.45	103.14	107.13	108.83	106.06	104.69	108.02	103.19	104.72	106.76	105.3	106.46	105	109.12	98.319	106.36	104.5	100.8	106	107.28	107.9	105.71	108.7	108.08	97.632	103.57	107.17	106.52	105.55	102.47	108.06	103.25	104.09	106.17	107.06	107.57	111.01	110.07	103.07	103.19	107.64
111.05	108.72	103.68	104.47	103.68	108.79	111.53	106.03	105.91	103.84	103.28	105.08	108.47	110.79	105.99	106.74	107.73	105.57	104.68	107.26	108.55	107.43	105.49	103.97	108.82	107.93	108.56	109.01	105.94	106.11	109.95	109.12	108.59	106.8	107.8	104.39	108.78	110.26	109.29	112.19	110.16	107.01	108	105.49	106.63	107.82	105.43	108.5	110.19	107.53
106.31	107.63	104.59	104.22	103.8	103.05	106.51	104.46	109.22	110.17	107.77	107.49	103.65	102.17	106.51	105.37	105.8	106.78	104.62	104.63	106.24	103.22	103.12	106.39	106.77	100.98	104.04	104.71	103.43	107.49	104.16	102.91	104.34	103.24	103.43	105.08	104.2	101.9	109.89	104.55	105.7	107.21	107.49	105.26	106.79	106.21	103.69	101.99	99.968	102.88
106.3	103.58	107.4	104.98	106.78	106.62	104.36	102.8	104.13	104.35	105.04	104.03	101.27	104.57	106.33	100.86	107.38	106.68	107.29	106.7	109.39	101.31	106.14	106.12	100.87	111.98	103.23	105.96	103.45	100.59	105.28	103.55	105.46	102.84	107.74	104.06	106.31	103.41	102.62	104.61	105.2	105.96	107.98	107.19	104.08	106.56	109.69	104.85	105.9	106.08
104.18	111.85	108.01	107.36	108.34	108.83	106.83	109.66	108.83	104.93	110.05	111.29	108.58	109.98	109.95	108.47	109.32	111.85	110.98	107.36	107.93	111.15	104.39	106.66	107.67	106.58	114.5	106.58	111.43	106.47	106.13	109.71	109.34	104.5	114	110.61	112.78	107	110.48	108.9	110.92	112.33	107.51	107.26	102.09	105.56	108.08	111.94	104.71	112.42
109.74	108.62	109.39	107.48	108.15	108.8	108.79	111.1	107.17	106.7	107.34	101.88	106.86	109.99	106.66	108.34	108.14	109.09	113.21	107.87	105.23	110.81	105.9	108.86	110.87	108.6	107.02	111.57	103.88	106.3	104.42	107.82	106.96	104.54	109.15	105.39	105.5	109.64	108.57	110.73	109.18	108.71	107.93	108.72	108.26	107.51	111.02	108.73	109.28	108.77
103.62	107.39	111.64	107.65	108.32	107.99	108.14	102.78	107.1	109.65	104.72	109.98	109.49	109.66	107.06	105.44	105.52	104.8	105.23	104.79	101.13	109.98	111	106.2	105.28	109.41	105.58	109.99	106.77	101.23	111.39	111.35	104.81	108.7	108.37	103.63	107.44	106.87	102.26	108.55	110.97	104.88	104.94	102.28	103.31	107.05	107.2	105.81	107.6	107.77
108.14	113.43	103.15	105.42	102.05	108.72	104.5	106.01	103.32	107.88	109.68	106.19	106.68	109.14	107.86	103.4	108.73	106.16	107.89	105.49	105.05	109.39	107.16	106.26	102.85	106.31	105.92	107.43	106.09	107.44	102.92	105.84	107.13	110.01	106.85	109.41	108.05	100.55	102.75	104.07	104.89	107.45	105.32	107.49	102.57	105.96	106.99	105.78	107.35	103.98
110.96	109.77	108.73	105.36	106.28	110.17	105.16	109.99	106.24	111.07	107.55	106.53	109.31	105.96	107.43	102.7	107.08	107.42	106.29	109.07	106.59	108.66	107.38	103.13	109.85	106.52	104.61	107.1	109.29	107.67	109.27	110.73	108.51	109.52	106.42	108.58	108.4	107.23	108.07	107.58	110.78	106.95	109.15	107.16	109.58	107.98	109.58	107.39	109.42	106.76
107.49	102.26	107.96	108.17	106.13	103.14	107.73	108.33	108.63	105.64	109.51	104.92	108.95	105.1	107.84	102.36	104.78	107.25	105.84	109	105.35	105.51	105.89	103.66	107.59	100.9	103.47	101.99	107.27	104.62	105.97	101.74	105.96	102.95	106.2	108.49	103.55	106.23	107.64	108.86	107.16	106.95	107.32	109.04	107.23	108.01	103.55	110.47	107.1	105.08
108.46	109.31	106.62	104.58	105.63	107.12	109.13	104.02	109.68	104.97	107.61	106.62	108.83	105.53	103.17	108.65	110.7	109.98	106.54	106.95	108	110.49	110.03	105.99	108.36	105.26	107.36	107.93	108.06	107.81	103.4	108.63	105.31	107.9	110.17	110.24	104.23	106.95	105.29	105.18	105.38	108.71	106.34	101.78	105.06	107.32	102.51	106.28	107.14	106.08
110.45	108.57	108.72	104.61	106.97	107.6	108.53	106.8	111.31	108.84	108.13	109.52	112.29	105.88	106.92	111.27	107.24	108.8	102.19	109.76	105.87	108.06	111.68	109.96	108.54	105.51	106.95	108.93	105.19	111.27	107.33	106.3	105.46	112.35	112.22	109.89	107.42	106.46	107.23	106.49	108.14	108.13	106.86	109.58	107.82	110.52	107.45	105.11	110.73	107.03
107.46	107.95	106.57	111.08	104.91	109.72	105.73	108.11	103.71	109.75	105.57	106.14	106.23	106.31	105.17	110.11	108.79	107.96	111.46	100.9	109.46	107.21	108.41	106.34	106.74	107.79	106.24	110.93	109.56	107	107.7	110.24	109.91	108.84	107.58	113.08	107.31	110.19	112.24	108.74	107.95	107.52	108.23	112.07	111.56	109.69	112.61	104.89	105.49	112.54
106.48	106.16	105.11	104.83	101.91	103.53	110.1	104.18	104.42	104.82	110.13	106.02	104.85	108.68	109.57	105.88	110.46	106.21	103.78	104.25	107.65	107.25	102.3	103.71	109.69	105.49	104.15	109.91	109.55	112.91	102.72	109.42	109.19	104.41	108.45	111.55	106.64	104.47	105.63	107.51	106.94	103.53	105.14	106.66	110.72	102.31	105.72	105.11	101.51	105.6
104.95	108.47	103.46	109.48	108.53	110.99	108.92	107.66	107.11	110.89	112.15	109.77	110.51	102.97	107.78	108.69	109.5	105.79	108.73	105.37	106.27	108.63	106.87	108.13	108.95	106.9	108.84	108.9	110.05	107.15	103.75	107.02	111.58	107.33	107.25	108.38	105.26	109.77	108.99	106.76	103.85	110	111.27	106.39	107.89	108.17	109.66	109.1	104.93	112.69
107.68	103.03	101.86	102.58	104.68	106.93	103.4	103.56	105.13	104.24	105.57	107.29	103.16	103.24	103.53	105.61	105.25	105.99	101.21	104.38	102.24	107.13	103.99	107.85	111.01	104.84	103.37	102.33	103.14	106.77	108.05	104.71	107.18	106.18	102.97	106.93	102.87	109.03	103.29	104.73	102.72	106.31	106.24	108.07	103.93	105.68	109.31	107.41	104.8	110.28
110.17	105.65	104.27	111.76	108.68	108.8	108.96	108.07	108.26	110.65	107.77	106.67	114.13	111.23	111.18	106.95	111.17	110.13	107.05	111.93	112.19	110.6	108.78	108.77	108.23	105.99	110.03	109.48	109.8	108.42	107.36	106.52	108.17	111.85	110.92	97.655	104.98	106.72	110.03	108.84	112.06	110.24	107.95	108.14	105.97	106.48	108.02	107.49	106.2	106.24
104.79	107.71	103.62	104.15	104.53	103.34	105.58	102.63	108.81	109.4	107.11	107.75	104.57	105.89	107.75	105.19	103.1	107.5	106.17	108.2	106.51	107.17	106.09	106.68	106.11	104.41	105.1	105.74	104.7	106.95	106.5	107.15	101.99	107.63	104.69	105.96	100.31	103.56	109	103.4	107.35	102.72	105.64	103.67	107.5	105.47	107.55	107.25	106.69	104.28
95.722	98.951	96.261	94.593	101.65	97.272	98.444	98.043	97.241	101.9	101.23	102.69	98.747	103.24	100.07	100.43	100.01	97.145	98.925	96.722	105.3	89.943	95.117	100.19	97.431	97.087	101.8	98.96	103.34	96.061	98.087	96.977	101.68	100.18	98.835	101.28	102.15	97.377	92.901	97.824	98.902	95.398	92.893	96.557	97.406	104.09	99.483	96.316	99.301	97.144
108.66	105.85	111.02	104.58	110.54	105.44	106.33	108.6	108.47	105.86	105.14	105.94	106.9	109.33	109.14	104.68	109.12	108.44	108.88	107.88	109.79	111.08	106.15	108.88	112.02	106.14	110.07	102.84	105.03	109.7	108.99	108.32	98.906	104.9	110.35	105.51	107.27	109.18	109.61	106.24	109.93	109.81	112.73	104.34	108.02	106.2	107.07	105.77	110.43	103.53
115.3	107.3	100.78	105.22	107.27	109.17	108	105.94	113.44	106.61	105.47	107.73	106.8	106.08	106.44	110.85	106.11	105.45	112.04	109.4	104.99	109.21	110.7	106.92	108.55	112.99	106.07	109.23	110.8	105.29	107.49	108.02	110.85	105.84	107.91	107.41	110.36	112.44	109.63	105.57	103.26	109.94	100.85	114.61	108.08	108.09	110.01	106.78	106.7	106.78
98.029	98.759	100.31	98.59	100.19	97.957	101	100.87	100.95	97.739	99.928	98.845	100.38	99.249	98.21	99.506	97.112	96.4	99.988	103.2	102.63	98.919	101.8	97.95	96.035	97.549	101.46	98.286	101.6	98.454	98.069	102.21	97.823	97.464	96.858	99.842	100.47	94.44	100.16	97.231	94.342	100.16	93.699	95.957	98.366	95.856	100.58	96.729	98.978	99.873
112.06	107.22	115.36	109.99	104.66	110.12	111.23	110.26	109.14	105.39	109.78	111.66	109.99	107.86	106.34	112.02	108.72	111.93	107.31	109.65	109.08	106.77	114.52	109.35	110.7	112.43	108.07	112.28	107.49	109.01	110.44	112.28	110.18	109.62	108.33	106.51	108.4	111.77	114.89	112.79	106.61	112.55	110.12	112.93	110.41	112.81	110.65	114.95	112.71	111.24
99.024	95.214	97.723	95.062	98.354	96.902	99.062	95.226	97.295	99.614	98.405	97.649	99.309	96.906	97.113	103.73	97.379	91.565	96.697	99.512	97.612	99.141	98.958	94.1	95.951	96.952	96.384	98.034	99.572	98.144	98.947	99.792	102.27	99.823	99.271	95.589	98.489	99.357	96.524	103.18	100.18	96.686	92.886	93.315	96.128	99.126	102.23	96.494	97.88	97.041
105.71	107.01	108.71	106.47	104.27	106.72	109.33	104.75	106.19	105.37	106.88	106.13	106.98	105.39	106.24	101.99	108.46	104.14	107.5	109.22	105.28	107.9	102.66	107.08	102.34	107.19	100.25	103.4	109.28	111.23	108.56	105.18	108.88	103.35	105.81	108.28	108.04	103.26	105.8	111.64	107.88	108.23	106.3	103.92	110.89	104.59	106.74	105.52	107.24	107.59
107.73	105.28	105.14	103.78	104.66	104.07	109.99	109.33	104.49	107.07	107.44	105.12	107.11	103.16	103.9	104	105.01	108.21	111.73	105.59	109.93	108.34	106.97	107.97	102.98	103.07	103.66	108.82	104.71	106.38	102.57	105.27	103.97	106.35	109.56	106.45	103.77	103.9	104.44	106.79	108.5	106.83	109.55	107.08	106.16	102.87	100.61	107.74	105.87	103.2
100.39	95.305	95.425	98.137	95.165	101.45	97.788	98.247	98.568	92.791	96.468	95.139	98.56	96.904	94.029	98.361	100.77	97.554	96.525	99.73	95.426	97.643	96.3	97.669	93.97	97.527	95.358	95.654	92.803	99.283	98.08	100.37	95.943	95.307	102.12	97.811	96.394	95.524	94.502	98.349	95.214	95.214	97.734	98.783	96.087	99.155	96.426	97.583	98.625	97.366
102.61	105.83	101.54	101.45	106.15	104.38	100.35	103.92	101.2	102.67	102.52	105.22	101.15	100.15	104.28	101.71	103.06	96.394	103.89	101.63	105.76	102.06	106.28	101.92	103.24	103.97	100.77	103.15	104.24	102.59	108.02	100.69	103.24	103.29	103.73	103.09	99.911	100.13	104.95	105.13	99.029	104.83	106.22	106.4	106.9	104.26	101.9	102.09	96.245	103.79
103.48	102.98	106.39	105.24	106.25	112.23	110.42	107.9	105.77	105.24	113.97	102.35	105.64	104.95	101.93	103.99	106.47	107.89	104.97	107.48	102.64	107.32	106.08	109.06	103.67	103.36	101.08	102.5	105.11	108.34	103.82	109.82	107.64	103.15	107.06	110.59	107.7	103.28	111.43	109.34	109.6	106.66	105.45	105.58	101.91	106.73	108.62	105.83	104.59	103.86
112.85	109.33	113.15	112.97	110.01	110.71	109.37	105.04	116.56	108.18	107.36	107.78	112.94	107.95	113.05	108.55	114.34	110.91	111.11	111.81	111.57	109.94	110.17	111.55	111.2	109.97	115.23	111.69	109.63	109.19	109.65	112.19	112.04	112.76	106.26	109.31	109.3	112.31	106.9	114.4	110.13	109.63	110.67	108.11	105.19	106.79	111.9	115.8	110.92	117.47
106.92	103.78	104.36	104.24	103.78	106.9	107.52	104.5	107.6	103.21	106.21	109.42	106.45	103.43	106.93	107.74	103.19	105.3	106.92	106.69	108.55	103.02	106.24	106.14	101.93	102.52	105.1	106.33	106.69	104.96	107.14	105.13	101.62	107.27	106.28	106.24	106.06	110.61	105.91	103.13	105.38	104.23	106.16	103.84	105.6	105.58	102.39	104.4	103.27	106.21
108.61	108.88	107.48	105.95	107.89	107.43	106.13	108.27	107.07	107.11	107.07	111.34	113.24	110.37	105.39	106.41	112.01	108.7	104.24	103.86	105	104.65	103.27	107.57	106.49	107.16	111.61	107.85	104.58	106.87	104.29	105.43	108.49	112.97	110.14	106.76	106.04	105.73	111.73	107.82	107.25	111.67	107.98	103.98	106.17	110.74	112.25	106.71	111.87	110.52
105.43	107.97	103.69	108.75	103.2	108.05	105.44	110.63	107.05	104.53	112.08	106.21	112.41	111.21	108.02	108.48	102.58	104.88	104.82	107.3	107.42	106.36	101.98	101.19	102.99	101.65	105.19	101.54	106.67	104.68	109.61	102.96	99.178	105.05	106.4	108.8	103.85	109.35	107.59	105.75	101.23	106.45	102.56	105.8	101.93	106.1	109.27	103.95	106.73	102.52
111.34	107.47	102.34	108.74	107.11	106.15	108.44	112.59	105.74	104.48	112.94	106.3	105.62	106.93	109.36	103.38	109.53	107.54	112.16	107.22	106.5	105.95	106.37	106.85	104.75	105.89	108.08	111.45	109.98	110.57	113.11	102.58	112.71	107.52	107.32	110.27	109.6	104.83	111.03	106.84	112.11	107.73	110.75	108.29	110.54	107.34	106.18	109.4	109.22	106.65
105.87	107.93	105.71	111.45	109.74	106.28	110.03	107.6	109.06	104.46	108.51	107.74	107.06	109.33	106.19	108.71	107.17	108.04	107.76	110.71	108.41	109.34	107.53	111.04	110.57	109.62	103.61	104.28	108.21	108.35	108.27	108.23	110.26	110.16	107.53	106.79	110.71	106.72	109.05	105.67	111.15	107.62	110.82	110.48	105.15	108.16	105.39	103.53	107.73	107.85
107.1	107.39	109.59	106.26	100.93	106.78	104.37	105.08	106.69	105.35	105.05	103.28	105.69	102.29	105.62	103.73	108.45	104.53	104.81	110.22	103.79	107.17	104.27	109.79	105.03	106.26	106.97	108.9	106.85	109.64	107.37	102.88	103.2	105.17	102.71	107	103.32	109.01	104.74	106.08	107.28	106.02	106.89	107.42	107.79	106.87	107.47	104.01	106.73	106.11
101.32	105.52	107.07	108.71	109.8	104.27	105.14	104.33	108.71	109.59	111	107.25	109.77	104.58	107.78	106.99	109.97	109.1	106.61	108.31	107.51	106.49	106.31	107.19	105.96	110.99	110.38	108.68	105.83	113.19	105.92	111.81	108.26	108.48	105.05	105.65	106.58	106.01	105.76	109.17	107.34	111.16	108.45	108.09	113.31	112.83	107.7	103.08	103.51	104.59
106.61	108.22	109.87	108.35	109.69	106.59	112.89	110.45	109.27	110.17	106.28	111.84	105.48	107.87	110.46	100.93	106.23	104.43	113.14	108.89	110.66	102.68	109.99	108.88	108.45	110.08	109.11	109.81	105.58	109.23	113.45	112.53	108.44	110.48	107.79	106.74	110.66	106.55	107.89	104.03	108.07	107.42	107.04	104.97	110.19	105.5	108.52	105.08	111.29	109.84
107.64	105.54	106.21	99.99	105.24	105.12	109.15	107.24	107.03	105.55	107.28	106.81	102.17	102.51	108.29	106.81	108.45	102.33	106.16	103.9	111.74	108.04	106.32	108.66	101.92	105.24	105.61	109.94	107.46	108.2	109.47	104.61	108.13	105.43	103.38	108.58	100.91	108.17	105.54	105.66	101.76	108.14	103.72	103.89	101.91	104.39	105.98	105.38	102.64	107.38
101.04	99.015	100.44	98.53	98.623	101.15	100.2	91.347	94.798	99.235	95.614	98.236	97.893	100.95	96.939	97.732	97.303	100.49	103.75	100.88	96.286	97.513	97.018	94	98.55	92.999	95.723	97.558	103.54	100.06	98.108	96.571	96.026	98.978	96.813	100.64	98.58	99.99	96.118	96.159	101.33	104.13	94.28	99.809	94.478	94.332	93.923	96.329	97.72	95.762
99.949	97.65	98.378	99.963	96.966	101.29	98.673	99.446	97.74	96.73	101.77	98.307	96.334	96.737	104.2	96.596	93.954	99.674	98.581	99.135	94.691	93.342	100.11	103.05	99.703	97.322	96.638	98.836	98.43	100.15	95.381	95.406	95.677	98.069	98.186	95.745	97.952	100.29	99.212	99.84	99.896	99.984	98.408	103.53	97.364	104.57	96.599	92.075	96.951	99.32
107.49	104.18	104.07	111.18	107.43	103.13	107.28	109.77	106.93	110.31	103.78	109.63	109.95	105.61	109.99	109.01	109.95	106.31	108.78	104	106.86	105.42	103.36	104.86	111.72	106.66	109.71	107.46	110.66	111.35	106.73	105.09	109.56	104.8	106.23	107.16	108.25	101.59	107.09	107.05	103.71	107.51	107.59	103.08	105.23	106.44	106.33	106.75	104.48	105.47
107.22	105.63	100.79	105.12	105.88	109.19	107.07	106.94	107.77	104.48	108.68	108.91	105.81	108.15	103.31	110.19	110.86	109.81	104.63	105.02	105.13	102.48	103.96	105.27	109.42	106.68	109.01	112.24	112.59	102.42	107.29	107.22	107.62	106.8	102.87	106.22	107.2	107.14	104.57	107.36	107.78	104.43	107.75	107.08	104.48	105.44	108.4	102.47	104.42	104.72
98.799	102.17	96.101	99.953	100.95	97.379	98.905	95.725	101.07	99.946	98.938	99.136	104.33	98.309	104.08	100.96	96.581	95.99	99.345	101.7	96.832	99.578	99.514	100.57	100.29	100.99	102.53	100.42	97.768	103.73	100.14	103.5	103.28	97.283	101.42	101.42	97.668	100.6	105.43	102.92	105.16	102.71	96.199	100.57	99.326	98.473	104.61	102.79	101.04	101.51
95.003	101.95	97.428	102.14	96.303	98.335	99.787	101.42	99.671	101.77	100.73	97.158	96.123	98.607	98.041	100.85	96.314	95.043	97.051	97.933	99.964	96.275	99.086	100.36	99.444	101.95	97.114	101.49	98.353	98.029	97.251	98.411	102.25	99.116	97.486	94.144	103.13	99.149	101.41	98.6	97.938	95.772	92.94	102.27	99.819	99.514	96.36	100.66	98.862	100.53
99.002	100.68	100.06	98.529	103.8	100.44	98.938	100.36	101.52	99.287	98.533	98.18	104.45	99.017	100	101.92	98.492	102.01	103.05	99.782	99.866	102.5	99.425	95.894	103.17	103.95	99.927	100.73	98.167	102.64	102.24	98.048	102.26	106.35	100.65	100.67	103.64	97.407	101.73	98.265	101.7	100.77	103.18	99.99	105.74	101.13	100.79	99.774	104.04	102.5
106.59	102.85	107.41	101.86	104.46	110.45	106.88	106.67	104.72	106.39	106.8	106.71	108.82	102.25	103.16	103.33	102.88	105.46	108.26	106.97	105.83	104.15	101.96	108.38	106.63	106.13	104.74	106.45	108.33	104.78	108.26	104.45	106.45	106.75	103.18	104.49	103.98	104.03	107.19	107.28	106.39	101.71	105.33	103.31	104.1	107.28	108.69	111.63	105.76	107.91
101.97	98.384	100.13	98.434	98.053	103.26	102.31	102.03	97.421	99.565	100.28	101.11	99.913	105.05	101.99	102.92	98.992	98.28	102.67	100.45	98.865	98.084	97.167	98.03	101.09	103.43	101.64	101.52	98.179	102.9	100.5	105.2	101.48	102.1	102.54	100.98	102.67	99.761	101.27	99.808	98.109	96.96	104.59	101.47	99.328	101.03	97.948	102.16	100.63	101.39
110.75	107.34	106.77	107.38	107.54	103.63	104.58	104.15	108.6	108.86	105.95	101.23	107.02	102.71	104.87	103.73	110.47	107.57	105.74	107.04	106.28	110.39	102.01	107.49	107.37	105.95	105.22	106.8	105.78	104.95	104.96	105.46	105.43	103.26	108.67	109.92	109.25	104.65	100.67	106.19	105.36	104.49	108.19	106.58	102.75	107.18	108.9	105.87	103.05	105.79
108.63	107.92	110.94	105.61	108.27	105.76	105.48	103.18	104.38	110.84	107.57	109.16	108.67	107.8	107.74	107.03	105.83	107.81	105.1	109.7	105.76	106.36	108.44	105.82	113.03	110.55	108.34	105.34	106.53	105.35	105.69	106.79	103.79	107.11	106.27	111.19	106.82	111.79	106.77	103.58	109.94	110.7	108.7	108.55	102.86	110.9	108.47	108.68	113.27	108.58
106.32	109.71	107.45	105.67	108.06	105.62	110.89	108.17	105.25	107.29	105.61	108.38	108.67	104.4	108.09	107.35	106.17	103.62	109.32	106.35	105.26	107.17	107.08	110.32	105	105.63	111.31	103.11	115.4	106.62	98.467	105.08	107.03	103.26	108.97	109.33	106.34	106.24	103.69	107.17	107.54	108.76	108.24	110.59	107.78	106.65	104.31	108.56	104.39	106.07
101.92	94.819	96.4	102.99	100.46	102.75	97.074	100.21	99.458	100.35	102.17	104.92	98.188	98.321	96.633	102.5	101.41	100.73	98.053	96.508	100.19	97.775	98.864	98.749	100.82	99.603	102.9	102.72	101.78	104.24	102.43	100.66	100.6	96.755	98.819	99.68	97.143	99.07	100.2	96.284	104.56	99.42	98.848	96.656	99.887	102.22	95.685	99.644	102.75	98.448
98.34	99.044	100.21	101.78	92.32	98.422	101.34	93.293	98.39	94.919	96.022	97.631	98.125	98.935	97.373	95.736	98.665	96.71	99.773	99.586	97.737	99.395	100.82	99.929	102.15	98.333	98.682	98.325	102.59	97.144	93.205	95.53	98.089	99.16	98.674	96.918	97.834	96.432	98.346	98.22	97.072	100.71	92.771	97.795	98.611	97.614	96.369	96.786	99.499	98.294
96.162	99.201	98.032	98.817	97.623	94.386	101.93	93.71	100.6	101.2	100.68	97.622	94.424	99.616	100.74	97.391	97.977	99.958	98.428	97.996	98.989	99.895	98.574	98.683	100.58	100.49	97.319	94.856	98.491	99.979	98.95	97.421	96.927	99.617	96.141	99.461	99.056	100.16	99.746	94.216	98.004	102.52	95.579	97.212	99.411	97.034	94.804	96.118	97.395	100.41
106.92	106.22	110.55	105.87	109.2	108.87	103.06	107.23	109.53	107.51	108.46	106.64	104.62	105.76	112.78	110.48	108.81	109.69	112.86	112.71	107.93	100.97	107.12	104.43	110.41	111.49	107	106.19	108.39	110.66	107.08	112.61	106.76	105.84	107.19	108.89	108.68	104.2	112.4	112.75	104.98	110.99	112.47	104.33	113.73	107.97	110.45	107.26	106.51	108.79
104.45	107.38	108.63	110.01	106.42	106.2	104.18	106.96	101.74	106.36	104.89	101.89	105.51	108.14	102.52	104.04	107.16	102.37	107.01	104.96	106.67	110.26	103.07	106.51	104.21	104.43	106.32	108.88	103.36	107.73	107.13	104.71	102.07	103.54	107.8	107.58	107.64	101.79	105.42	106.93	106.78	102.18	108.88	106.08	106.44	105.22	107.15	109.56	108.31	109.06
98.156	97.978	97.294	96.252	102.14	100.27	98.202	101	101.44	102.85	101.29	102.56	94.469	97.245	104.2	97.751	99.377	100.33	103.53	98.963	102.58	100.31	103.92	95.264	98.073	99.496	96.951	96.886	105.03	99.464	98.997	98.365	101.59	99.369	99.277	103.24	102.98	101.36	99.284	104.61	101.53	100.97	99.935	100.58	102.64	94.555	100.28	101.54	102.36	102.61
102.14	101.56	100.67	106.9	106.29	108.38	107.17	104.26	106.39	102.44	109.73	111.39	103.13	108.08	107.45	106.18	103.74	108.82	107.3	105.98	102.13	107.31	108.36	105.45	105.36	105	102.44	111.22	108.05	106.17	106.18	107.18	104.14	104.35	105.4	105.46	108.19	106.97	105.02	105.17	108.67	104.2	104.8	103.09	99.138	102.89	104.72	107.45	107.25	107.52
101.66	102.93	103.02	106.14	105.04	104.31	102.95	109.91	109.57	103.08	105.3	104.53	103	108.6	104.03	106.75	104.18	105.89	103.7	106.88	103.42	102.42	106.05	104.13	109.76	110.66	105.54	106.25	103.95	102.66	105.53	104.33	107.24	108.87	104.04	107.09	107.73	107.67	103.22	107.09	104.69	103.18	102.2	103.61	104.83	108.41	104.14	105.62	107.26	105.23
110.27	110.5	108.48	106.05	110.93	105.68	109.43	110.68	108.13	111.43	112.01	110.66	108.46	106	104.19	107.58	109.3	111.24	109.38	111.64	109.87	108.45	107.23	107.99	107.7	106.75	105.41	109.18	108.58	104.6	106.77	105.99	104.36	104.72	109.08	107.17	106.38	109.96	108.02	113.37	105.81	109.51	104.8	108.01	105.54	107.36	108.85	109.18	106.84	108.89
105.24	103.43	103.59	105	102.24	106.21	108.63	108.52	108.14	108.41	100.42	104.25	105.81	106.16	107.53	102.63	103.53	104.33	104.67	108.28	106.07	108.46	107.04	104.01	105.88	106.28	110.17	103.65	104.62	107.2	102.71	102.3	102.89	102.26	111.29	103.35	105.55	107.86	109.63	103.36	106.28	104.42	105.43	105.92	106.07	107.49	111.99	105.99	105.45	103.52
108.03	107.7	102.84	102.54	106.62	107.31	105.13	108.31	110.47	104.93	106.51	104.29	106.49	106.49	108.27	108.46	100.77	109.86	102.33	112.44	102.35	104.47	102.84	105.26	101.1	105.29	102.17	104.5	105.68	108.76	107.03	103.72	104.45	104.48	103.78	107	105.85	106.32	105.5	103.77	104.72	104.39	101.64	103.21	108.73	107.03	105.75	110.26	102.6	103.31
106.67	106.81	107.76	105.4	104.66	109.9	108.11	108.47	110.52	105.77	107.8	107.83	108.66	105.62	110.97	107.68	106.74	109.4	105.86	108.93	105.24	102.27	104.14	107.6	103.05	112.15	104.54	108.43	103.23	113.43	106.97	112.71	105.74	108.87	109.81	106.34	107.47	107.39	110.47	105.95	108.77	108.9	107.1	106.65	104.66	105.9	108.08	109.95	106.82	107.4
106.3	109.22	107.25	103.7	104.11	102.56	105.49	105.17	104.56	106.12	108.92	110.81	110.36	104.89	109.62	101.57	102.66	103.39	109.9	108.99	106.19	100.92	101.59	100.94	106.5	108	106.86	106.54	105.74	109.35	103.74	109.61	100.57	108.32	108.06	106.6	106.06	103.82	108.65	104.29	109.52	110.58	107.22	109.78	108.48	105.55	105.06	108.48	103.89	103.05
98.528	105.75	104.1	101.07	99.95	100.4	98.587	101.8	102.15	103.12	100.08	99.503	102.42	98.026	100.33	102.21	103.65	104.08	101.6	104	96.653	105.51	103.34	102.38	103.9	101.92	100.4	99.565	99.78	99.228	100.63	95.855	103.05	102.38	101.25	109.61	102.57	106.33	101.72	101.91	99.674	97.248	102.15	99.28	103.52	99.989	107.01	100.48	101.18	103.76
106.71	103.79	107.58	104.44	109.03	105.84	109.72	102.36	111.02	107.73	108.44	106	105.59	104.25	107.86	103.05	108.24	103.33	107.43	107.33	108.13	104.27	110.22	105.5	106.04	106.98	107.07	104.86	102.3	105.58	104.22	105.87	108.18	109.21	103.79	105.5	107.32	106.6	109.3	105.99	106.69	107.28	106.03	109.26	110.32	106.25	106.09	109.08	105.05	104.47
98.02	97.184	98.975	99.084	99.769	101.22	97.718	101.66	99.307	98.507	101.42	96.701	97.54	96.547	95.149	98.275	99.06	95.716	98.193	98.865	96.96	100.01	97.465	100.15	98.319	106.12	101.45	99.67	96.246	97.546	101.12	100.55	103.08	98.343	101.68	96.653	97.235	101.26	97.125	95.298	97.309	99.441	96.712	95.174	94.382	95.903	91.519	96.042	96.341	96.573
109.52	110.4	108.3	110.11	108.94	109.01	112.21	110.1	110.23	108.6	111.61	111.88	111.66	106.77	109.11	109.64	113.31	108.16	112.54	113.8	112.61	112.08	113.57	112.13	114.1	111.03	110.64	109.33	106.28	112.96	113.65	108.41	109.11	109.7	115.66	111.38	108.33	113.91	113.98	110.07	112.72	108.28	110.04	111.75	111.37	108.17	109.3	109.03	108.32	106.44
98.034	94.754	100.95	95.005	98.581	99.469	98.387	98.723	98.212	96.425	99.202	95.691	103.01	98.37	97.932	98.237	100.61	98.567	103.12	100.59	103.63	95.895	104.59	101.74	98.658	99.53	101.31	97.152	95.884	101.6	97.824	101.6	99.096	100.53	99.206	92.488	100.25	100.6	99.417	98.158	98.197	94.878	98.806	96.516	98.042	101.7	103.11	98.853	97.8	101.19
99.184	101.23	101.85	97.788	101.87	99.552	102.05	103.49	92.565	97.986	100.8	104.87	101.64	102.44	95.64	99.436	100.68	102.61	95.224	100.39	99.391	97.17	101.72	103.75	103	102.13	102.24	105.55	100.96	99.882	102.2	101.04	96.659	102.84	99.737	98.02	102.05	103.46	102.31	97.076	97.274	102.14	100.53	101.15	97.98	97.376	98.825	98.384	102.89	101.74
106.16	103.85	109.03	102.19	102.62	102.19	101.15	104.54	103.26	106.16	105.07	103.83	106.25	107.52	99.055	106.26	105.94	107.74	103.15	104.04	105.23	107.7	102.67	110.61	104.55	104.09	107.72	106.54	103.87	103.78	107.83	109.9	103.37	107.47	106.34	105.19	106.84	101.24	102.3	106.01	102.54	102.7	104.65	102.92	105.47	110.29	108.95	106.1	110.56	105.77
113.06	104.15	107.05	103.51	107.72	104.41	107.64	109.77	102.15	109.24	107.32	106.93	108.81	109.71	107.26	108.84	110.21	109.58	105.43	109.18	108.26	105.15	107.02	107.08	107.12	106.18	103.79	110.79	103.9	104.76	110.51	105.6	104.33	109.8	104.18	105.62	112.01	112.68	105.81	101.08	103.68	105.96	110.49	105.79	107.35	106.93	108.83	109.75	104.79	108.59
107.61	100.24	99.895	101.66	101.07	98.995	104.16	95.704	104.48	98.347	100.79	99.582	99.571	100.39	100.77	95.145	101.22	97.472	104.93	100.22	100.21	99.734	109.56	96.876	100.04	99.848	102.2	99.969	105.1	102.37	102.92	101.02	101.48	102.28	99.284	99.416	102.38	103.58	101.46	102.04	102.91	105.03	101.4	102.78	100.7	102.14	100.07	96.103	100.63	101.53
103.24	109.43	105.35	104.04	101.05	105.22	102.1	107.88	103.34	103.35	102.97	99.207	106.51	106.02	106.28	106.75	106.53	105.67	108.75	110.17	108.36	106.7	107.42	102.02	105.92	106.33	101.63	106.3	109.66	104.31	105.8	105.16	104.17	104.73	108.81	104.52	109.89	107.01	107.49	104.93	106.33	104.6	104.96	104.59	105.61	108.8	105.8	106.86	107.66	106.42
106.66	110.75	105.61	108.5	104.54	107.34	105.54	108.99	103.06	106.39	103.04	105.95	103.02	104.53	108.6	106.18	108.3	106.48	109.07	107.14	105.83	109.61	109.4	109.68	106.91	106.97	112.09	110.7	105.88	109.6	105.81	110.24	105.3	105.95	109.48	110.08	104.56	105.24	108.46	109.99	103.13	107.01	105.8	105.26	106.5	103.95	105.82	109.26	104.4	107.11
104.74	103.16	106.37	105.4	110.42	107.35	100.88	104.42	106.04	106.19	106.56	103.67	106.93	104.14	105.35	106.35	102.06	104.07	104.59	106.99	103.19	105.5	108.73	106.27	101.72	110.68	106.04	104.4	106.22	105.89	103.62	109.28	104.43	106.8	107.29	103.58	108.15	107.2	107.02	104.43	104.48	105.62	101.35	106.52	108.11	107.8	107.23	102.63	105.89	106.98
106.46	104.88	107.39	105.02	110.96	106.75	112.18	109.49	108.03	110.11	109.75	110.54	107.44	110.24	114.95	107.22	108.78	108.44	110.75	107.08	111.35	110.59	107.93	108.41	107.05	108.5	108.41	111.7	104.82	108.78	105.76	102.77	108.57	109.55	102.79	104.8	107.75	107.58	108.22	108.82	111.15	110.34	106.05	108.86	104.16	105.1	107.75	112.4	116.14	112.49
111.24	107.46	101.9	108.03	102.45	107.53	105.3	101.63	105.84	108.2	106.83	106.32	103.57	101.68	104.38	103.84	109.25	111.36	101.93	105.62	105.85	106.31	109.98	103.54	106.29	106.2	109.18	105.72	105.47	105.18	105.62	102.58	102.98	108.31	110.11	107.06	104.83	102.9	103.4	104.37	106.19	103.88	105.41	106.79	108.87	110.03	104.35	110.47	101.4	106.9
109.5	112.77	112.89	112.53	112	112.71	111.59	111.42	112.21	109.96	107.24	107.99	107.47	111.92	110.71	110.32	114.76	109.63	111.42	113.04	109.34	114.1	106.18	114.92	115.34	112.59	110.62	113.57	108.12	112.12	115.28	111.23	109.31	112.42	111.6	110.52	111.94	110.83	109.95	110.95	112.98	110.57	109.66	111.19	108.5	109.17	113.72	107.59	109.25	108.18
109.12	106.05	108.84	102.9	107.06	108.44	109.8	107.51	105.91	109.39	101.87	108.1	103.59	106.92	110.08	99.459	106.55	105.41	106.36	103.45	112.29	103.59	101.96	110.42	111.16	107.61	107.39	105.93	106.51	101.61	105.42	106.26	105.42	111.71	104.57	108.98	104.95	107.27	103.9	103.66	104.43	106.45	107.29	105.55	105.08	102.27	110.42	104.96	111	105.74
108.4	109.32	110.28	111.41	108.92	107.56	104.38	108.53	109.5	106.3	107.06	108.99	109.22	106.22	106.93	108.73	110.51	106.46	110.55	104.03	109.74	107.6	106.97	112.34	108.71	108.83	109.07	106.48	107.63	108.35	106.81	106.79	106.66	108.49	106.43	105.13	103.35	108.51	109.59	108.38	109.79	110.61	108.09	111.15	109.72	109.24	104.92	107.25	107.77	107.41
107.54	109.23	107.37	106.37	107.17	104.72	107.37	105.55	110.4	105.11	108.07	107.86	102.96	104.26	101.23	108.89	105.52	107.29	107.31	108.43	106.13	107.48	104.51	105.39	103.08	112.6	105.06	110.7	103.74	106.39	106.34	102.88	105.68	104.81	107.75	105.08	109.19	110.22	101.11	108.93	106.53	105.78	105.44	107.98	105.85	108.33	107.16	105.37	111.05	109.23
97.442	95.125	93.98	95.562	93.933	101.6	98.744	96.402	96.16	95.943	98.116	94.294	98.608	97.27	91.667	100.06	100.5	95.376	98.632	98.757	97.994	100.36	98.307	97.135	99.646	98.98	97.734	96.37	97.476	95.841	97.62	97.54	99.097	99.358	98.515	102.32	101.97	97.803	95.898	96.746	100.25	95.855	93.474	97.106	100.56	96.461	97.978	103.01	99.998	100.22
112.5	107.7	108.83	110.23	116.63	109.62	110.12	102.8	110	109.29	111.28	107.13	107.95	109.98	108.04	109.51	109.58	105.65	110.65	109.06	108.45	111.59	107.55	107.77	107.98	107.75	108.42	113.89	106.99	107.13	109.8	105.7	110.85	108.58	105.62	110.72	108.26	106.14	106.97	109.04	106.22	109.84	105.84	105.89	108.42	111.99	108.51	111.22	105.45	106.17
104.25	108.05	108.47	110.49	109.15	109.04	107.37	111.39	107.76	107.32	108.83	109.66	107.83	107.6	109.88	108.7	109.77	112.01	109.88	108.34	105.24	107.98	102.84	109.63	110.51	107.58	106.59	108.28	109.7	107.14	110.68	106.2	112.22	110.31	106.93	108.8	112.07	109.06	107.56	104.75	105.71	109.77	107.47	111.94	106.77	109.11	106.23	110.05	106.34	107.23
106.08	112.11	109.84	106.32	105.33	110.58	105.46	105.14	111.06	105.6	107.47	106.29	108.55	105.54	102.16	105.26	109.55	108.14	105.49	105.59	108.62	105.55	107.14	110.12	106.38	108.98	110.36	108.53	106.59	107.84	104.54	109.64	103.46	105	110.71	105.57	109.19	104.42	107.11	107.03	108.36	106.83	101.57	103.82	106.61	105.77	99.581	105.53	108.98	106.13
104.28	103.04	107.61	102.39	106.67	107.62	108.59	105.27	111.79	110.9	103.95	107.39	106.19	102.42	108.27	105.12	110.56	110.08	104.97	104.57	104.18	107.42	108.62	107.49	103.1	107.25	104.36	109.86	109.03	107.98	105.54	106.8	105.33	106.24	107.93	108.59	106.27	106.8	105.85	101.61	104.63	105.94	106.32	104.58	106.79	107.46	107.27	104.3	104.22	103.37
105.78	105.72	103.98	105.4	103.85	109.79	105.25	109.51	105.86	103.44	102.68	103.06	109.01	109.03	104.57	107.45	105.39	103.7	110.97	107.7	106.26	105.78	106.97	106.93	108.65	109.06	109	107.55	107.1	103.55	106.87	102.4	108.9	101.83	105.83	104.52	106.1	108.83	105.05	110.9	106.84	108.84	106.8	106.26	107.74	101.86	102.61	109.27	105.74	107.22
109.87	110.43	107.52	112.12	105.36	108.8	112.32	110.31	106.53	109.16	109.5	109.68	110.65	106.88	106.16	108.35	109.73	106.04	106.31	109.4	107.23	106.35	106.59	109.41	110.35	103.87	106.42	105.39	102.32	108.8	105.73	104.28	110.1	102.96	111.88	109.63	107.5	107.62	108.79	108.41	111.35	104.23	108.12	112.62	105.79	107.87	107.61	106.46	109.07	105.53
94.895	96.638	98.336	99.461	97.047	97.73	97.806	98.227	97.072	100.2	98.061	96.255	95.844	96.862	96.916	98.528	101.51	98.897	97.259	94.626	101.44	99.663	102.79	98.795	99.408	95.287	97.628	99.308	99.145	92.62	96.195	100.44	103.09	99.556	98.574	97.411	98.268	94.204	94.922	96.002	101.01	100.02	96.861	96.502	95.127	97.57	98.777	98.918	99.733	100.23
103.96	105.45	105.63	108.34	104.85	105.18	106.21	103.65	103.11	102.95	112.81	106.27	107.98	104.79	108.38	106.56	109.24	107.05	106.16	106.62	102.54	102	106.16	103.3	102.48	101.34	108.49	102.99	106.9	105.97	107.56	108.71	104.52	108.65	103.48	104.89	104.64	108.08	101.43	105.32	106.09	105.5	105.26	106.35	106.27	104.78	104.38	104.2	105.06	106.92
105.48	103.85	105.36	101.62	103.65	105.67	106.33	102.73	105.93	104.19	107.33	104.14	106.92	106.26	106.12	102.54	104.44	102.82	103.48	103.48	106.73	104.44	107.46	109.37	106.51	103.11	107.08	105.48	104.57	104.57	102.28	104.93	105.07	104.22	105.31	107.32	105.9	102.63	104.52	105.11	108.2	107.58	106.03	106.24	103.31	109.37	103.89	104.71	106.46	104.38
106.14	107.88	101.65	107.71	108.75	107.96	104.06	103.94	101.88	103.75	109.45	111.92	105.32	104.87	107.43	105.34	103.25	104.39	106.78	103.05	105.2	99.949	106.46	107.59	100.52	104.7	105.36	105.65	99.948	104.73	104.37	108.68	108.01	103.62	104.13	111.34	101.98	104.98	108.01	106.03	107.66	103.66	108.95	104.75	100.85	103.84	106.97	102.1	108.16	108.83
108.21	105.47	104.61	99.808	103.65	104.14	107.7	110.23	103.62	104.4	101.72	105.53	106.35	106.76	109.73	108.7	107	105.17	102.98	108.61	102.58	107.42	103.09	104.98	106.4	103.5	103.3	106.47	100.82	100.38	109.63	103.6	102.45	100.38	105.15	105.88	103.05	106.39	106.5	105.48	105.67	105.99	103.77	105.21	106.28	105.14	106.24	104.63	98.138	103.27
105.93	108.57	103.64	103.86	106.08	105.43	105.99	111.49	107.95	108.52	108.91	106.65	105.54	104.18	104.69	106.17	106.29	105.86	106.84	102.85	104.7	109.39	106.69	106.13	110.44	108.81	108.01	108.12	106.29	107.3	105.16	103.21	102.88	106.55	106.95	106.83	104.52	108.65	107.08	107.05	101.1	107.09	109.9	107.48	104.61	109.3	107.07	105.72	106.77	106.66
111.98	107.96	109.17	107.78	112.74	110.23	112.51	109.98	110.51	113.64	107.13	107.23	108.44	106.99	110.54	111.19	111.62	111.34	106.98	111.85	111.73	108.28	111.73	106.63	106.13	104.43	110.91	107.01	105.37	110.12	109.75	111.66	108.75	109.34	105.46	110.47	107.81	112.39	107.15	106.65	114.33	112.77	109.48	109.44	112.49	112.23	112.73	111.8	111.88	113.32
106.73	105.82	107.21	107.12	103.35	100.23	106.89	105.23	105.86	104.46	103.51	104.5	106.17	103.43	106.12	110.95	106.46	104.06	106.26	105.64	104.79	107.92	107.86	106.24	111.3	107.11	109.24	109.23	105.98	111.91	107.48	100.45	105	103.46	102.41	99.235	105.64	109.96	105.06	106.96	105.53	105.86	103.13	107.92	103.16	105.37	105.96	104.47	105.73	106.38
111.46	109.33	109.55	113.04	109.43	108.4	106.45	105.62	107.83	109.3	104.31	109.56	107.7	107.68	106.96	108.02	110.63	105.58	109.09	110.55	108.01	108.39	105.38	110.42	107.29	107.34	107.12	105.4	109.25	109.83	110.16	106.73	106.82	106.62	105.61	104.57	106.54	107.64	108.82	109	110.14	108.05	108.56	111.4	111.6	110.8	109.6	108.26	108.5	110.59
96.168	96.083	100.29	97.281	101.35	98.326	97.217	99.801	97.829	100.13	98.032	98.36	102.43	99.894	97.534	95.241	102.39	95.626	95.235	101.35	95.327	97.713	100.06	93.526	94.581	101.66	96.747	101.26	101.65	99.664	99.508	102.45	99.299	96.742	96.151	96.373	99.928	96.858	100.45	97.358	96.566	99.02	100.5	100.71	95.106	98.228	96.38	94.985	97.984	100.13
99.853	99.083	95.893	101.09	94.207	96.913	97.42	93.347	101.02	98.838	99.455	98.216	95.599	97.533	99.873	95.709	92.912	96.51	95.332	96.885	96.467	98.644	98.899	97.372	98.122	97.891	98.712	94.795	96.14	100.51	94.834	98.263	95.941	96.903	96.529	97.543	91.675	98.796	98.028	97.683	93.931	102.24	96.902	98.652	93.663	93.687	102.75	96.945	98.226	91.416
102.53	111.25	103.36	102.54	104.48	104.84	103.28	103.67	101.4	103.86	103.87	104.97	103.22	105.09	108.96	106.83	104.89	105.68	104.13	105.12	106.25	107.87	106.37	109.75	104.15	107.4	100.96	107.07	104.12	107.01	109.65	106.18	107.36	106.42	107.93	101.64	102.26	103.86	103.97	102.51	104.86	105.57	104.19	101.44	105.86	109.03	111.5	105.32	101.47	104.67
109.55	108.13	104.25	111.82	106.23	109.97	108.56	105.81	105.5	105.59	109.65	106.98	102.89	108.14	104.73	106.59	106.24	107.18	109.88	108.88	108.95	110.47	104.44	105.81	114.59	108.68	108.73	107.87	107.37	107.19	106.47	105.61	109.42	106.38	110.81	106.28	108.9	110.43	105.26	108.01	110.73	108.81	112.33	111.57	104.94	110.37	109.75	112.8	104.34	105.22
98.237	102.14	101	99.91	100.3	95.482	98.234	98.18	98.998	97.906	100.82	95.606	97.432	95.438	99.816	94.572	96.591	94.739	96.786	97.85	97.229	99.315	96.148	96.617	99.437	98.841	97.825	96.211	96.51	99.283	96.759	93.314	96.597	99.258	96.706	95.044	94.586	96.84	96.432	96.227	97.239	97.649	95.607	96.549	101.01	98.735	95.069	95.996	99.536	96.431
108.05	99.827	102.39	99.705	108.78	101.17	106.1	106.11	106.46	104.97	106.88	100.05	109.16	100.86	103.72	105.59	105.66	105.98	107.22	108.17	107.59	106.27	104.04	103.32	103.51	111.2	104.8	102.96	100.73	107.44	105.93	103.31	108.8	101.86	108.89	104.03	109.41	107.61	107.14	101.98	108.82	106.32	110.07	107.15	104.05	103.8	104	105.82	103.85	103.65
104.58	102.76	106.56	108.13	104.63	106.99	107.48	102.91	108.57	107.52	107.51	106.34	107.6	103.98	107.34	109.23	106.28	106.58	102.67	111.39	107.37	106.04	105.5	105.94	107.76	106.33	106.19	108.89	107.39	106.12	106.31	101.63	110.39	100.98	103.85	110.13	107.82	104.21	106.24	109.95	107.87	102.9	105.67	108.24	108.49	104.99	103.48	106.98	108.63	107.5
109.17	109.08	105.05	107.91	110.18	106.04	111.38	109.36	104.63	111.22	108.08	109.1	109.82	105.95	105.86	109.35	108.92	106.8	110.4	105.64	105.61	103.47	107.41	113.13	108.87	107.66	105.04	110.83	108.91	110.34	113.88	110.17	109.25	107.5	106.87	104.1	109.85	108.55	109.28	111.36	110.31	108.54	108.41	114.6	109.98	105.62	113.59	111.31	107.07	111.94
104.5	102.69	104.38	107.09	103.63	107.69	104.89	110.57	104.49	103.77	105.39	105.31	104.27	108.47	104.34	109.16	104.72	107.82	105.82	104.89	108.11	105.81	109.4	104.11	102.71	106.96	103.63	103.92	105.29	110.04	109.95	108.28	105.69	107.12	102.4	107.5	106.48	108.05	110.04	103.93	104.91	98.542	108.53	109.29	104.57	102.4	103.39	109.41	105.85	104.75
105.35	106.37	105.86	105.67	103.45	104.59	105.07	107.61	102.87	103.46	107.32	103.87	105.52	106.27	107.13	109.41	105.24	106.19	100.01	105.19	104.07	111.02	106.74	102.51	101.88	106.5	106.3	104.87	103.79	102.33	102.99	107.2	107.2	107.44	104.78	101.08	105.93	102.97	104.98	103.93	111.71	109.09	103.64	111.43	109.58	104.36	108.32	102.48	105.73	108.04
106.91	105.85	106.61	108.03	101.86	104.28	102.67	102.1	106.26	104.94	105.67	108.21	108.3	109.35	105.25	108.26	104.51	108.75	105.35	104.49	107.03	102.21	108.29	100.09	103.15	102.94	108.06	103.64	104.34	106.93	102.28	109.63	105.17	106.3	107.32	108.43	106.11	103.2	109.57	105.52	102.79	102.15	107.99	102.94	106.94	102.93	108.22	103.75	106.41	106.55
109.7	108.71	110.32	104.32	112.4	102.93	107.21	111.32	110.95	106.25	111.37	107.43	107.63	105.56	106.24	106.19	103.62	109.88	107.56	107.99	107.63	108.98	109.44	110.12	103.73	110.7	107.7	107.98	111.9	106.85	109.46	111.2	110.02	108.5	109.47	107.97	106	106.12	106.56	107.66	105.75	105.86	109.63	105.69	112.38	109.67	101.31	107.52	104.94	102.26
104.48	110.81	107.79	104.59	112.02	104.42	108.59	106.28	108.5	104.04	102.85	107.06	108.99	108.15	101.26	104.82	108.42	108.61	106.35	105.1	105.64	106.4	108.47	107.1	112.69	107.75	104.28	104.48	112.21	106.29	106.36	108.97	105.04	104.31	106.71	104.74	109.76	105.08	104.95	105.02	106.75	103.76	105.85	109.71	102.87	103.69	101.33	107.13	105.09	104.06
106.94	109.19	108.25	111.09	108.34	101.14	107.37	107.04	107.84	110.2	103.5	102.25	107.97	106.32	104.22	107.35	100.67	106.59	102.62	108.35	102.17	101.09	109.24	105.5	107.64	104.24	106.65	107.79	106.84	109.64	105.31	105.72	106.67	105.62	111.62	106.31	103.19	107.73	106.25	106.59	106.28	113.13	106.79	106.32	108.3	104.9	104.76	109.38	105.15	103.37
102.18	95.93	101.44	100.12	100.46	102.12	95.889	99.47	98.149	101.7	95.816	98.154	98.135	95.652	100.73	101.78	95.845	100.26	98.244	100.61	98.927	98.792	96.323	94.855	97.021	99.349	100.59	98.98	94.943	100.12	100.32	100.13	96.312	98.469	98.002	98.865	96.726	95.653	96.952	95.31	99.147	95.395	100.44	97.675	96.546	102.38	102.39	105.28	100.14	102.01
104.18	103.27	105.14	99.713	105.66	104.33	101.61	108.05	105.07	105.29	105.09	107.79	102.33	107.59	107.28	108.36	107.84	108.53	104.9	110.23	104.35	105.01	104	103.36	104.62	106.83	107.9	104.58	101.37	105.05	106.59	106.03	105.15	110.05	107.12	107.3	107.25	108.36	108.78	105.11	101.83	102.78	107.51	106.44	109.4	106.33	106.68	102.12	106.26	105.52
106.54	110.05	105.62	110.23	103.99	107.91	108.44	107.08	109.8	104.88	104.09	107.68	104.26	106.28	107.78	108.39	106.86	109.05	109.64	105.7	110.4	106.63	105.53	103.7	108.74	106.86	105.78	108.73	108.56	110.06	109.29	109.92	110.11	106.67	111.49	104.51	107.9	105.22	107.86	103.95	111.7	107	110.02	109.02	104.79	106.35	107.72	104.17	110.07	109.11
110.89	110.74	106.8	108.84	109.14	110.01	109.76	106.77	107.05	107.65	113.13	110.76	110.6	110.17	103.95	105.47	109.05	110.07	111.76	111.11	107.58	105.87	106.95	106.73	109.48	109.61	106.43	106.34	107.61	109.38	104.23	110.26	108.76	107.7	110.36	105.17	107.93	107.92	111.15	106.14	114.82	106.8	108.01	110.38	111.39	109.85	108.25	112.8	105.73	109.83
101.78	105.18	108.09	110.58	105.39	107.56	106.69	109.41	105.04	106.61	105.42	110.84	106.25	105.83	106.44	107.32	105.76	101.4	104.99	106.22	106.41	101.62	103.58	107.63	108.44	102.48	105.95	108.63	103.92	108.05	109.61	108.29	106.98	101.86	105.06	106.22	107.07	105.27	110.69	103.25	105.66	102.95	105.19	102.85	108.39	105.38	111.45	107.92	114.5	104.83
104.64	105.14	111.62	102.33	103.22	105.72	106.69	105.61	106.14	101.88	100.15	106.57	104.12	106.28	103.21	107.27	107.06	108.16	105.67	103.34	109.48	101.19	105.56	103.83	102.42	107.48	107.08	102.55	107.77	104.01	105.26	104.8	105.09	109.18	107.28	106.37	99.613	105.03	106.16	108.59	104.06	108.75	107.58	106.06	104.8	102.86	108.75	103.34	106.78	102.35
110.55	108.15	103.57	104.79	107.39	106.99	104.52	99.328	105.32	105.92	105.42	105.58	107.76	101.04	103.56	104.31	102.15	108.68	106.86	107.77	106.13	106.47	108.88	107.25	104.54	104.6	106.19	100.92	106.24	105.8	104.04	107.3	107.87	107.78	104.91	108.05	100.84	106.37	104.85	107.01	106.22	104.83	103.63	100.95	107.75	108.7	103.2	107.6	110.39	105.66
100.56	101.34	101.49	100.47	99.2	97.436	97.763	102.17	103.23	102.95	99.939	95.905	96.351	101.93	97.967	99.799	98.677	93.912	97.044	100.09	97.178	98.01	101.68	100.58	100.03	99.151	97.964	96.086	100.45	100.41	95.679	100.99	98.506	98.777	99.949	102.68	96.764	98.163	103.02	98.883	101.44	96.65	102.79	98.458	102.63	98.72	99.073	101.94	96.062	97.946
100.81	95.245	98.513	101.14	97.619	100.92	100.87	99.444	99.818	95.833	100.41	100.49	99.9	100.72	103.7	101.34	105.32	96.512	101.73	101.9	99.005	100.53	96.448	96.709	102.77	103.64	106.29	104.28	96.514	98.909	96.27	101.35	103.54	98.921	100.77	103.62	101.51	102.88	102.28	99.77	102.63	98.407	101.7	98.965	103.48	99.402	100.78	96.797	100.9	97.729
108.04	106.82	106.23	108.31	103.68	102.71	104.22	109.73	108.43	108.15	106.19	100.35	100.31	106.88	102.37	103.46	106.58	108.78	106.05	103.3	103.53	108.07	104.37	107.24	105.46	106.45	105.07	106.18	105.56	103.79	104.02	108.94	104.47	105.39	102.56	106.71	100.59	107.2	106.33	104.07	104.37	106.28	104.59	106.6	103	105.85	102.33	104.51	105.52	102.42
98.496	96.923	99.477	99.514	97.86	99.192	101.03	98.597	98.362	98.766	97.516	93.806	98.635	99.462	99.08	96.106	90.905	99.256	98.538	99.539	101.1	99.606	100.34	95.67	99.288	96.224	103.14	96.381	94.687	96.925	100.51	99.766	103.23	97.535	97.193	100.87	99.924	101.34	95.654	97.715	99.835	94.973	98.386	99.05	95.121	93.243	93.857	102.63	97.795	95.748
108.67	110.14	111.91	111.57	107.7	108.64	102.6	104.67	106.05	108.71	109.37	110.86	107.5	104.44	104.49	109.69	109.81	108.44	106.03	106.03	106.24	105.99	110.42	110.98	112.8	106.35	110.84	106.7	106.12	106.44	110.92	109.07	106.01	106.95	104.47	106.1	106.84	107.85	105	110.42	101.28	107.15	109.03	106.77	112.2	108.98	108.76	106.31	109.16	106.45
106.02	109.56	108.53	105.7	106.45	106	107.01	103.19	105.58	105.51	104.42	103.25	108.53	104.86	106.52	111.13	109.6	106.77	106.74	108.14	105.55	105.09	108.02	110.84	108.8	105.33	108.39	105.63	107.73	104.8	105.42	107.41	102.72	105.44	106.8	108.71	107.41	104.4	106.25	105.85	105.03	102.75	109.25	104.51	106.12	104.82	104.42	103.26	104.57	108.11
95.876	97.044	97.664	98.525	103.19	95.962	101.22	100.86	97.087	98.717	98.503	97.485	95.707	98.774	98.393	98.269	96.384	97.369	99.454	101.79	97.275	96.838	96.602	99.984	99.173	98.084	99.449	96.995	100.68	92.962	95.484	100.04	98.254	103.25	98.327	96.061	94.263	97.748	96.528	99.845	93.201	96.429	102.26	98.25	95.752	101.86	96.809	98.95	99.338	101.17
97.738	101.25	99.658	94.298	100.63	101.77	100.64	97.967	97.993	98.756	100.2	101.68	102.91	95.993	99.396	100.04	95.962	101.53	95.662	101.55	100.92	103.86	104.87	101.34	100.95	101.17	99.712	99.543	99.577	101.44	97.357	103.49	99.382	95.412	97.635	105.33	102.67	104.22	103.74	97.958	100.9	102.37	99.186	99.836	100.63	101.38	98.045	102.08	101.4	98.226
96.693	95.342	97.945	98.415	97.102	100.84	98.672	102.76	96.793	101.45	97.488	97.299	98.521	96.543	96.672	100.72	96.478	95.519	97.786	97.439	98.352	98.223	97.725	98.934	101.42	98.9	101.39	95.247	93.237	99.209	101.57	99.825	95.927	100.23	101.71	98.543	96.706	95.113	95.858	100.03	98.686	97.591	97.974	100.36	99.209	96.341	94.074	101.02	99.993	99.85
104.55	108.75	111.85	110.36	110.3	106.94	113.73	110.13	108.06	109.99	108.25	109.64	104.82	110.61	111.84	109.77	105.45	106.79	108.54	109.23	108.89	107.68	109.38	108.12	112.66	108.21	103.77	110	109.59	105.68	114.47	107.79	102.07	108.73	105.03	109.05	106.22	104.51	109.92	108.37	105.4	110.15	108.89	107.17	110.88	112.32	109.92	108.46	109.39	110.08
107.65	105.45	106.79	107.08	104.03	108.22	105.33	109.48	108.35	106.83	108.28	107.29	104.49	107.05	103.17	108.8	108.9	105.24	108.32	108.26	107.81	102.1	104.44	103.7	100.25	104.93	108.06	103.1	106.63	101.8	103.23	106.15	106.04	110.39	112.03	108.16	104.05	104.47	106.4	106.3	106	111.78	105.2	104.57	103.05	105.26	103.5	103.2	104.57	110.26
99.708	101.76	100.36	101.95	101.88	101.47	100.97	99.293	101.05	96.897	97.047	101.48	100.37	99.975	100.77	97.323	99.237	96.799	97.652	99.351	100.37	97.23	99.251	101.57	100.21	103.55	95.995	101.84	101.19	104.78	102.44	99.967	97.902	100.79	98.802	101.25	98.148	103.67	101.67	95.242	105.18	100.64	102.42	100.8	99.393	101.64	99.391	98.197	99.056	101.87
111.9	106.6	110.22	112.32	107.14	109.74	103.74	104.32	111.66	108.57	111.26	110.04	109.03	109.98	107.8	109.2	106.53	112.07	105.4	107.93	106.27	108.75	107.14	111.64	108.85	110.64	108.55	109.19	106.42	110.51	109.25	110.62	110.68	108.28	109.04	109.65	105.19	109.01	111.69	107.86	107.56	106.35	106.29	109.41	111.38	106.3	109.96	106.03	108.67	108.47
107.68	105.19	102.7	108.61	110.52	106.2	103	105.59	104.97	109.8	104.19	107.65	106.65	110.2	108.47	106.86	106.73	105.28	105.7	107.58	103.92	110.28	106.87	107.74	111.74	109.85	107.43	106.95	109.01	112.03	108.92	111.96	109.88	110.78	109.25	112.97	109.51	107.3	112.19	109.9	105.21	106.66	108.55	108.95	110.32	104.63	107.87	107.4	107.81	102.78
105.22	108.11	106.43	103.63	102.19	108.22	109.29	108.09	107.27	103.3	108.16	109.78	104.3	107.58	105.21	106.45	104.22	101.2	103.94	103.81	101.88	100.47	105.33	104.58	103.26	107.33	106.1	102.35	102.19	110.64	105.08	108	101.87	104.8	106.43	106.51	105.89	108.02	103.22	108.34	103.46	106.65	107.42	105.63	102.73	107.37	105.99	110.29	107.62	104.31
104.05	104.98	109.54	110.48	104.53	111.2	104.75	101.71	108.22	106.41	107.64	109.63	105.65	106.91	109.89	105.55	102.24	111.26	106.09	112.06	105.58	110.77	109.04	103.31	103.57	105.56	105.92	102.46	106.9	107.29	107.3	106.11	106.49	105.7	104.1	106.16	110.53	106.85	107.26	104.94	106.91	107.78	107.45	108.16	109.44	111.03	104.06	105.01	101.57	104.25
109.64	109.24	107.05	110.63	104.99	104.03	108.28	106.58	106.98	104.81	104.21	108	109.16	110.26	107.1	105.2	105.19	112.72	106.81	110.41	103.95	110.73	105	105.73	107.31	108.99	106.96	104.43	108.84	105.18	106.83	106.09	106.52	106.51	105.65	106.43	105.09	104.82	108.5	107.32	107.72	105.91	107.54	108.93	105.04	105.54	103.98	104.02	107.52	102.21
109.89	103.32	105.72	108.43	105.69	106.03	101.64	106.33	109.4	107.72	99.324	109.71	104.98	105.35	108.58	106.17	108.76	104.68	104.57	104.19	107.46	106.24	109.37	102.92	103.73	103.09	104.54	101.67	106.44	104.42	103.07	107.19	106.89	104.5	106.81	105.84	110.66	106.67	106.62	106.95	107.17	107.69	108.68	106.61	105.23	107.17	104.75	104.94	106.28	105.45
104.92	104.75	106.69	105.66	105.11	105.11	107.82	109.09	105.87	104.09	107.88	105.57	107.45	107.06	102.21	99.519	107.35	106.75	102.54	106.46	103.76	100.84	104.63	106.7	102.71	103.9	105.13	103.45	108.13	105.86	104.63	105.29	109.21	104.94	108.25	109.59	110.16	108.71	105.02	108.22	108.99	103.08	103.48	103.96	103.97	105.57	102.87	101.33	110.22	102.26
102.57	109.06	109.23	103.55	107.96	106.14	104.78	108.28	107.48	104.87	108.12	100.89	107.72	103.36	106.37	101.93	102.92	104.11	105.47	106.46	109.8	109.15	105.53	102.96	102.9	107.85	108.41	108.17	106.23	105.47	101.97	109.07	105.94	106.28	104.8	105.54	104.14	107.94	104.67	108.95	106.11	106.21	107.95	106.23	105.13	103.92	107.73	106.21	101.71	106.45
106.1	102.21	105.74	106.11	104.17	104.47	106.65	103.25	106.26	105.77	105.92	104.51	105.45	106.16	108.05	105.07	102.37	105.71	105.23	107.19	107.38	103.19	106.53	106.03	104.41	108.97	104.73	102.45	106.63	109.5	108.91	107.62	103.53	102.89	102.08	103.75	110.17	105.58	105.69	101.66	107.83	107.24	104.73	102.62	105.69	103.47	101.02	104.94	106.66	103.29
101.12	108.52	110.31	111.66	108.78	107.75	108	111.67	110.34	110.18	106.8	108	106.82	107.14	105.13	104.81	104.85	108.48	106.62	107.13	109.91	108.14	103.02	106.54	108.73	106.54	104.56	106.7	109.14	110.71	109.26	102.38	108.31	107.91	104.29	101.69	105.88	103.72	107.52	105.57	108.6	106.17	104.99	107.18	104.69	103.17	107.14	110.53	109.02	102.1
106.01	103.96	104.17	106.41	106.37	107.25	104.5	107.39	104.66	103.1	102.4	100.26	102.8	106.85	102.91	105.84	103.32	106.87	105.05	102.97	108.39	105.43	105.36	106.73	106.03	105.57	106.84	107.78	105.63	106.89	106.22	106.71	105.2	106.07	102.24	104.67	103.42	100.79	103.51	104.64	105.09	101.61	106.82	100.28	102.73	104.59	99.189	101.7	108	103.54
95.829	99.617	95.758	99.166	98.242	99.327	95.762	100.5	92.452	97.034	94.089	98.31	97.391	97.872	91.673	95.701	96.221	96.755	94.462	100.16	97.176	98.569	98.617	100.81	97.968	93.428	98.15	91.224	100.4	99.498	101.7	94.614	99.491	96.497	95.226	99.183	98.553	97.684	98.53	97.876	96.465	94.287	96.097	97.749	98.529	97.793	101.47	98.918	102.37	102
109.05	108.9	110.12	106.2	107.29	111.76	106.05	109.75	111.66	108.74	111.24	106.49	113.15	108.5	115.2	110.06	105.72	112.69	107.78	108.95	108.53	105.89	110.24	109.55	108.44	107.76	107.17	109.68	110.61	115.07	104.89	110.79	110.8	106.96	109.4	107.51	110.41	108.8	113.25	113.48	107.36	111.44	107.03	112.94	111.03	107.46	110.61	109.48	110.54	111.76
108.66	109.45	111.53	107.54	102.99	109.9	106.56	110.44	103.75	108.78	106.68	105.86	111.3	105.86	110.44	106.73	109.19	110.93	109.14	106.87	106.07	108.17	109.96	109.59	110.13	108.94	107.86	107.32	105.75	110.79	113.82	105.66	103.98	108.15	107.05	105.63	112.85	105.75	109.95	105.82	112.62	108.92	105.89	108.95	105.81	111.93	109.38	112.48	110.04	108.03
103.4	104.68	105.02	106.88	103.3	103.49	106.97	104.82	107.55	107.22	104.33	105.89	104.86	107.71	103.98	110.09	105.33	102.65	106.93	108.08	103.73	104.22	106.71	104.56	115.9	104.74	104.33	106.48	106.21	103.14	104.94	106.68	105.86	107.45	106.25	105.48	106.26	106.99	105	107.74	104.61	105.04	104.87	98.244	109.66	103.6	108.85	105.2	104.31	106.08
110.59	107.47	109.47	111.98	108.49	108.25	108.21	111.95	107.55	109.71	113.11	113.02	107.68	112.42	110.43	106.95	110.02	110.05	114.43	108.73	108.66	110.44	113.63	113.45	111.26	108.53	110.87	108.54	110.15	108.22	112.33	103.58	110.45	114.09	114.14	112.2	105.55	113.24	117.92	111.83	106.95	112.57	108.74	108.69	106.6	110.06	111.56	108.01	110.73	107.76
103.48	107.27	110.58	104.96	107.19	105.2	108.65	108.18	107.7	107.06	103.44	101.92	112.7	107.84	101.49	105.49	104.56	107.46	107.15	104.75	99.827	104.67	108.03	103.97	106.11	110.78	109.4	107.98	107.54	103.1	107.71	108.49	105.1	104.89	105.53	104.84	110.68	107.28	105.17	106.99	103.3	106.56	105.09	109.8	105.07	107.06	105.35	104.35	104.32	105.53
108.62	110.13	108.49	108.06	105	110.88	103.04	106.62	106.94	106.75	109.46	105.46	110.47	104.57	105.87	106.81	106.5	105.12	102.81	106.71	109.22	102.91	110.04	109.76	108.56	108.83	105.33	108.29	108.1	105.94	110.97	103.67	105.93	101.33	107.26	104.68	106.31	103.94	106.08	104.8	106.1	107.78	104.85	107.51	107.01	103.79	104.68	108.84	105.01	106.23
97.219	102.45	100.68	99.032	105.07	98.128	98.394	104.84	102.08	102.78	100.4	102.04	96.785	98.466	99.673	95.995	99.097	98.797	99	99.448	102.54	98.267	100.39	102.38	102.7	100.53	96.47	98.019	99.984	102.43	100.51	101.32	102.1	94.087	105.93	103.16	101.33	102.08	99.272	98.453	100.21	102.08	102.72	99.449	102.19	101.13	97.639	101.3	96.906	102.36
109.58	105.94	106.9	110.3	105.33	104.46	105.27	108.93	112.2	108.16	106.65	106.01	108.3	109.26	111.33	110.29	107.75	111.23	104.62	107.76	107.38	107.07	106.83	107.07	105.16	106.82	106.33	111.2	106.19	112.73	108.84	105.81	112.04	110.14	110.35	110.01	107.51	101.71	109.83	109.01	108.9	104.95	110.59	104.24	106.19	108.13	107.32	103.55	110.34	102.27
102.93	104.16	106.31	109.13	103.85	110.77	105.59	105.47	104.15	103.3	103.5	104.26	104.63	106.82	106.54	104.7	110.45	113.01	102.61	105.47	106.16	105.15	106.92	106.71	105.1	104.59	106.5	105.42	102.45	106.58	104.67	105.16	102.41	98.58	104.6	104.16	103.33	106	104.85	107.7	104.94	102.92	106.67	103.95	103.9	108.66	110.01	107.85	107.45	103.49
111.21	104.89	107.28	108.32	112.27	104.93	103.95	109.78	106.39	103.67	107.64	105.27	109.54	109.6	111.18	106.71	109.78	107	107.47	98.104	110.48	105.32	105.17	105.31	104.21	106.61	106.67	106.91	107.68	105.37	105.06	103.8	106.84	109.25	103.58	103.01	109.83	105.24	105.99	105.94	106.15	106.69	107.49	108.9	105.83	105.74	106.39	106.54	107.7	107.35
104.23	107.95	106.7	105.74	107.61	103.34	105.98	106.9	106.26	108.29	108.04	106.71	110.37	106.19	106.03	108.69	101.92	104.22	106.38	104.24	106.51	106.52	108.35	110.42	108.63	105.67	104.88	107.01	104.08	104.81	106.26	103.97	102.63	103.31	104.75	104.34	108.76	105.73	103.61	103.62	106.1	108.36	107.49	103.35	105.34	100.86	103.59	108.58	109.87	105.33
109.91	109.33	102.35	109.08	112.15	111.98	104.43	107.17	105.91	105.95	106.06	105.68	106.37	108.78	106.33	111.27	109.14	110.29	108.55	107.76	111.57	109	110.78	115.11	107.86	102.46	109.72	108.27	110	107.94	109.44	107.84	112.35	106.24	105.98	109.48	109.78	107.6	108.95	106.76	106.74	106.13	109.9	106.51	111.67	103.77	109.27	108.28	107.77	109.71
110.87	108.95	105.81	105.91	105.04	112.11	113.19	105.99	109.68	112.27	109.02	102.77	107.71	105.78	108.67	107.89	113.74	106.03	106.4	107.88	107.95	111.03	105.47	108.42	113.93	103.18	107.61	106.3	109.35	107.6	104.5	113.46	111.07	105.22	109.21	103.31	109.43	106.9	108.51	107.35	106.61	106.6	108.02	109.31	106.8	107.31	108.98	106.22	104.79	109.28
109.96	106.18	103.24	112.23	103.83	104.2	108.43	101.04	103.66	106.5	103.02	103.8	102.38	106.31	100.26	105.52	107.31	105.14	108.01	109.46	106.16	105.88	110.66	100.8	104.68	106.41	106.89	103.88	104.16	108.3	102.24	104.99	105.01	101.98	100.8	110.87	105.09	104.42	107.43	104.61	104.88	107.43	109.09	103.09	106.04	104.14	105.28	103.07	103.43	108.45
108.84	111.79	116.38	111.88	113.89	113.3	108.12	113.61	110.48	114.62	109.71	106.85	114.41	104.73	110.27	111.78	108.51	109.47	112.38	110.67	110.29	112.31	112.61	110	111.43	109.45	111.08	110.9	107.82	107.91	112.52	113.11	112.62	108.51	113.26	109.64	109.67	106.27	106.49	111.51	112.25	109.48	107.15	110.74	112.65	111.2	112.41	110.44	110.63	107.94
104.97	106.25	103.07	104.36	103.9	106.18	106.03	106.29	105.68	104.35	107	104.01	104.86	107.46	102.42	107.65	105.98	103.39	108.3	105.99	107.53	103.9	105.85	103.6	107.8	116.85	103.07	109.13	106.87	106.01	107.68	104.47	104.19	107.45	105.11	100.85	104.64	109.45	107.36	106.02	107.22	109.19	104.3	105.3	110.37	103.56	105.98	103.11	103.69	105.36
101.05	95.048	99.6	97.642	99.96	98.739	98.268	95.747	92.537	98.769	101.75	99.316	96.334	95.062	102.48	94.875	94.661	97.115	96.191	96.749	101.42	99.954	96.885	98.515	92.949	99.514	96.096	96.682	99.734	98.833	99.634	101.45	100.87	98.512	99.575	96.347	98.436	97.596	96.55	99.506	101.1	96.138	97.365	98.875	97.432	94.394	97.496	98.999	97.516	98.298
96.479	101.94	99.487	97.67	96.914	94.547	100.22	100.32	98.636	99.834	99.9	103.13	98.91	98.241	103.46	99.035	99.693	101.8	99.281	100.76	100.42	95.397	94.925	100.51	99.394	96.429	95.91	100.86	97.492	103.08	99.762	100.57	102.07	101.51	101.14	100.14	100.87	100.68	101.5	102.43	100.22	103.62	100.1	97.388	101.96	104.74	96.765	96.845	103.7	100.22
108.68	107.37	106.17	114.27	111.08	108.78	108.71	110.31	109.75	112.6	104.97	106.44	107.52	108.59	107.8	105.83	107.95	112.82	103.53	112.59	104.02	113.18	114.27	105.93	108.07	109.96	110.15	111.44	109.79	109.52	109.73	109.14	109.48	110.16	105.29	107.12	107.81	113.97	106.91	109.55	113.52	107.67	109.81	107.28	108.09	109.48	108.8	109.16	105.01	104.51
107.4	105.26	108.22	107.06	101.43	102.44	103.18	104.65	101.79	105.77	108.1	107.39	105.06	105.18	105.65	104.41	102.12	106.75	106.34	107.77	104.38	106.41	110.32	105.95	104	104.71	105.94	106.51	106.9	107.32	108	104.59	103.29	106.5	104.75	106.19	108.31	104.77	106.76	106.44	108.51	104.66	108.49	105.97	106.02	103.7	108.38	105.22	111.41	103.83
98.009	97.474	98.291	95.992	101.26	102.05	97.138	100.63	99.752	97.136	93.963	96.37	97.206	99.706	97.696	99.106	96.316	95.142	98.211	97.352	94.698	98.449	94.126	98.167	94.672	95.549	97.375	99.094	100.77	97.469	95.71	95.625	96.215	99.815	97.132	96.055	99.893	98.301	97.891	98.735	102.91	99.521	97.588	99.615	94.961	100.15	98.707	93.422	99.809	100
103.39	110.75	107.17	110.1	107.02	103.92	107.61	106.7	108.8	109.68	107.61	110.95	109.83	106.68	109.72	107.28	112.48	107.99	114.82	109.35	115.48	109.28	110.27	112.35	103.71	109.18	106.37	112.18	105.27	108.57	112.64	106.36	104.66	107	102.36	104.03	111.28	114.25	112.12	111.76	106.68	106.02	106.77	108.34	108.58	103.59	108.96	111.91	110.92	105.46
110.1	105.52	112.2	104.87	110.85	106.7	108.51	108.7	107	110.17	111.96	107.84	111.45	106.13	106.7	106.4	108.46	108.05	107.66	108.18	107.58	105.75	112.03	109.06	108.62	109.01	110.9	106.75	106.23	109.45	109.23	109.16	106.61	106.89	107.83	106.97	106.09	104.54	103.2	107.16	108.88	107.38	105.1	107.06	106.24	113.9	109.48	107.15	109.41	111.06
102.76	105.05	105.91	107.48	101.11	106.52	105.76	107.08	105.49	109.17	106.31	104.38	101.74	102.39	102.41	107.97	99.633	107.13	109.01	107.46	102.25	107.91	104.48	107.12	103.42	103.66	113	106.68	105.71	105.91	108.73	106.87	109.87	104.64	107.33	107.56	101.19	105.74	108.22	102.02	105.48	108.66	108.58	108.59	103.41	108.56	105.92	105.61	106.43	106.74
112.82	107.53	111.01	103.95	101.18	112.19	104.97	101.96	111.72	109.12	107.5	111.21	110.21	107.74	107	109.55	106.17	110.1	106.88	111.29	109.02	105.59	108.72	107.26	108.55	104.02	109.8	106.62	106.89	105.61	110.34	108.33	107.59	107.02	103.93	108.58	106.62	108.86	109.93	106.26	105.95	111.44	108.78	108.77	110.45	113.62	106.93	103.95	107.57	109.9
109.01	108.78	106.01	112.57	111.3	108	105.65	105.09	106.9	110.65	105.82	109.32	105.83	106.33	108.68	106.53	107.1	107.72	104.71	110.46	109.14	106.98	106.93	111.21	108.35	113.04	107.08	109.6	107.14	109.93	107.96	112.21	108.42	109.71	108.08	104.87	107.27	112.93	108.27	109.18	102.78	108.83	110.17	107.31	112.29	107.72	107.43	105.46	106.63	108.09
106.25	104.55	104.79	109.21	108.08	105.23	105.9	107.14	111.92	107.89	106.42	106.73	105.77	110.09	105.08	107.73	109.58	107.31	103.98	102.96	109.45	107.86	106.97	105.3	110.11	103.79	105.26	104.26	102.76	108.53	106.88	107.45	103.82	109.9	103.44	107.75	107.34	104.81	102.62	106.96	107.95	109.59	104.78	103.34	102.95	106.25	107.33	105.06	105.76	105.93
109.3	111.34	112.75	109.66	114.05	106.63	110.51	104.44	108.93	106.7	107.53	106.4	107.67	109.36	106.21	107.42	108.93	107.19	106.5	110.27	109.07	108.1	110.75	110.59	108.34	109.77	109.1	110.04	107.91	107.62	109.04	109.59	105.58	106.17	105.06	109.42	106.59	109.48	110.22	109.26	107.6	112.02	108.79	107.12	107.5	109.96	108.05	110.19	110.76	110.29
106.38	108.97	110.45	110.18	110.1	112.55	114.58	113.76	110.37	107.98	108.12	113.13	111.22	114.38	109.21	109	110.96	110.54	109.64	110.82	112.14	112.92	111.66	108.11	110	109.72	107.1	107.85	108	112.88	109.2	110.86	107.01	109.08	106.78	111.03	112.75	110.34	111.61	112.03	114.35	115.08	109.7	111.18	112.77	109.32	110.45	110.37	111.98	112.06
110.51	109.46	106.93	110.05	109.2	107.57	107.56	112.4	107.3	114.44	107.48	108.95	109.27	109.83	111.25	107.63	107.08	111.7	107.46	107.34	108.04	108.66	113.84	111.62	108.67	106.06	108.17	108.96	109.09	108.82	107.7	107.14	109.78	106.48	108.15	107.78	104.6	105.91	108.2	107.03	106.53	104.78	109.37	107.83	108.9	111.65	109.39	107.17	110.78	108.04
103.81	106.07	105.63	105.16	107.93	106.86	102.96	102.34	105.14	103.86	105.53	104.17	108.41	102.27	104.82	97.818	106.54	105.01	105.15	106.3	101.41	105.88	102.19	101.01	104.22	106.62	107.1	105.72	106.16	104.72	108.89	108.26	103.15	105.47	106.47	105.32	105.79	107.81	104.51	106.19	108.4	108.35	107.27	101.46	107.79	107.13	104.4	101.1	109.97	102.7
105.96	108.87	105.83	106.67	106.03	106.59	102.43	110.25	102.4	106.38	111.69	102.22	103.14	103.47	110.22	105.63	106.94	108.76	106.3	101.52	106.9	109.53	105.76	102.36	104.6	104.8	107.34	110.43	108.44	103.52	106.01	108.16	107.56	105.69	101.01	101.17	108.09	101.31	105.56	103.09	106.25	109.21	106.96	102.83	105.54	106.26	106.02	109.76	104.82	101.43
102.53	106.59	102.03	98.93	97.988	106.11	105.08	100.95	99.79	100.04	97.572	101.61	103.31	101.99	103.65	96.872	97.842	103.53	106.35	102.84	100.9	97.906	101.17	98.257	97.716	98.721	96.414	102.05	100.1	101.23	102.09	99.346	101.84	98.125	100.92	103.37	102.98	99.715	99.661	100.46	101.09	101.86	102.05	104.38	103.44	95.489	99.231	100.05	102.93	103.01
106.11	109.68	103.66	109.36	108.27	106.31	106.88	102.15	108.14	106.37	104.08	109	103.55	105.34	103.22	104.19	107.38	104.79	109.5	106.92	102.09	107.2	105.32	101.56	105.98	105.45	108.22	102.17	104.4	103.96	102.8	108.45	106.05	105.62	106.85	104.87	105.32	102.89	105.52	108.92	105.5	104.63	105.1	105.95	103.39	107.38	103.61	104.53	103.66	109.8
106.68	103.81	103.75	105.78	104.57	109.23	111.89	107.77	106.18	108.3	105.8	103.9	104.47	103.67	112.07	107.32	103.41	104.12	107.29	108.4	113.03	105.7	104.45	107.22	102.92	104.85	107.12	106.94	110.8	109.04	109.29	111.86	104.15	112.48	108.74	106.87	106.24	106.59	103.57	103.68	106.19	103.27	107.62	103.07	107.25	105.02	103.81	105.91	105.08	106.48
106.7	105.06	106.97	109.75	105.63	107.37	104.56	112.27	107.63	109.02	107.51	108.75	111.26	113.99	108.16	107.1	106.21	108.47	108.16	107.8	108.85	111.73	110.64	105.96	106.46	108.39	111.86	107.35	110.3	108.03	106.37	112.84	107.89	109.37	107.68	112.05	110.21	105.66	106.1	112.51	109.36	105.89	111.63	105.61	110.1	107.62	107.92	107.34	110.5	108.21
106.24	104.62	108.08	104.36	104.95	110.21	108.15	103.31	105.33	103.19	106.54	105.01	106.87	101.94	109.25	106.53	109.32	107.22	104.39	104.84	106.79	108.45	106.73	110.38	105.53	108.86	100.23	106.73	107	104.5	106.7	102.82	107.75	102.08	109.12	104.1	105.41	100.5	106.51	104.23	107.79	100.66	109.05	102.52	103.69	103.36	105.43	106.27	104.43	104.14
108.08	106.84	108.85	107.93	110.54	111.15	108.4	108.01	106.57	107.39	108.18	107.13	108.22	110.11	105.99	107.52	102.68	105.81	109.48	109.62	107.12	109.15	103.22	105.68	111.59	104.37	104.25	106.15	110.08	107.02	106.11	106.18	107.36	106.56	106.73	106.85	107.66	104.92	107.5	103.56	112.65	111.97	108.47	109.16	107.03	106.7	109.39	109.56	111.93	105.95
102.31	107.68	109.4	109.28	106.02	107.12	104.22	108.93	111.31	108.27	106.91	106.41	103.48	110.34	107.68	112.59	107.84	108.25	107.31	106.09	110.1	111.88	104.36	106.02	107.18	106.9	106.73	108.8	109.3	109.25	104.69	111.31	104.89	109.66	109.13	108.39	109.02	109.65	105.57	106.23	111.66	103.86	112.14	104.71	108.45	108.36	108.58	109.3	110.81	108.67
100.67	99.218	102.41	97.565	99.265	99.737	100.56	102.79	96.183	102.09	100	100.85	100.37	99.636	99.835	101.42	98.859	100.22	107.19	99.193	100.63	103.79	98.969	96.896	99.66	100.57	99.507	103.97	98.712	95.368	99.445	104.16	101.07	98.857	99.68	96.908	99.01	101.12	103.12	102.3	101.12	100.63	101.67	101.28	99.803	99.468	102.71	99.456	103.33	98.291
99.223	93.382	101.55	99.081	97.77	97.776	98.435	98.098	96.935	96.454	94.173	99.329	92.405	99.41	97.527	99.823	95.575	95.45	101.2	98.415	98.14	99.625	98.764	95.44	98.214	102.65	103.22	100.23	101.68	101.82	98.019	100.65	99.867	97.573	96.379	97.415	96.529	99.031	100.67	97.268	99.094	99.152	96.812	100.28	102	99.98	94.554	98.851	97.251	100.13
104.68	100.83	105.78	105.77	107.07	104.34	104.01	101.15	98.92	100.66	105.89	99.389	105.17	103.8	101.13	103.4	104.93	106.35	105.57	96.488	99.914	102.67	104.99	101.04	104.89	102.5	102.96	104.73	98.193	97.496	105.8	103.56	100.92	108.4	104.12	103.32	102.56	102.69	107.54	109.14	102.36	104.68	104.9	102.16	100.79	99.397	103.48	103.56	103.64	102.72
104.06	106.83	108.33	105.53	103.92	108.76	103.92	106.83	106.36	106.22	101.89	104.42	101.35	103.8	107.04	101.02	104.55	104.34	104.59	108.92	108.09	106.62	107.17	103.57	101.82	106.92	104.32	104.6	100.98	101.55	105.45	103.17	105.5	103.88	104.52	109.14	107.17	106.22	106.48	99.582	102.97	102.69	101.77	103.92	105.68	108.38	105.5	107.48	104.21	105.51
106.39	103.71	104.23	104.99	106.39	107.08	101.88	102.5	106.21	105.69	104.26	106.16	106.29	106.62	109.79	102.96	105.68	101.33	106.79	108.98	111.49	104.8	111.14	103.09	106.81	105.15	104.71	104.4	107.68	106.73	106.75	106.48	102.28	102.18	105.62	106.49	105.32	108.56	106.59	103.82	102.59	106.62	105.53	106.88	104.94	104.46	108.92	102.77	103.5	105.01
107.3	108.17	107.71	106.45	104.76	106.07	104.92	111.49	103.33	106.16	112.42	109.81	107.98	107.57	107.81	106.53	107.62	111.62	105.5	107.47	105.26	102.39	108.03	107.99	99.78	108.94	106.57	108.72	103.43	103.68	112.07	111.01	113.66	109.46	107.64	108.18	109.5	108.93	111.47	109.46	106.73	110.31	109.33	105.32	111.01	107.54	104.63	109.66	103.17	110.21
101.78	98.116	103.48	100.69	101.39	102.37	100.22	102.36	100.75	106.02	100.32	102.44	101.07	100.3	104.81	106.08	100.3	101.7	102.67	96.189	100.33	105.76	103.6	103.81	96.362	99.393	103.7	97.771	98.127	96.995	98.797	102.41	101.41	100.94	102.39	103.41	100.52	101.74	93.352	99.292	99.767	95.922	101.88	100.1	101.79	102.74	98.937	99.437	105.35	99.955
101.32	101.64	97.359	100.56	95.159	102.22	94.653	101.33	97.044	105.15	94.392	97.32	97.615	97.588	98.08	98.497	100.15	103.95	96.43	96.768	97.112	100.54	98.768	100.53	103.13	100.23	102.96	96.894	96.442	98.493	101.3	98.711	96.792	98.984	98.228	99.775	96.286	99.008	93.97	99.966	100.44	99.105	99.509	100.82	94.95	99.191	99.305	97.315	96.492	98.84
95.679	98.637	99.696	100.3	93.639	95.225	103.55	98.194	99.74	98.624	99.101	99.922	97.561	97.544	102.54	99.167	98.107	101.02	100.13	97.813	97.849	94.329	101.67	97.129	98.766	103.28	99.596	97.355	100.28	95.563	100.75	101.14	95.355	98.598	96.249	97.94	94.041	99.878	98.83	101.57	99.942	102.29	105.2	96.888	99.091	94.245	97.939	103.5	94.295	100.8
107.17	106.46	108.62	111.37	108.03	105.34	105.51	107.44	107.85	104.51	105.67	104.17	105.92	104.06	105.9	110.59	106.32	105.06	110.61	106.48	106.26	106.76	109.04	106.55	107.88	106.15	107.34	102.04	105.56	107.5	106.93	104.09	102.96	109.15	109.61	111.18	102.42	107.16	106.83	105.12	104.68	109.12	105.83	101.71	105.96	103.87	103.9	106.61	106.99	106.76
106.89	101.84	107.79	104.4	102.46	107.65	106.94	105.05	106.18	108.58	103.58	107.93	104.91	108.88	105.03	104.34	105	106.88	107.68	107.8	106.61	105.92	104.87	109.28	104.85	106.66	102.1	104.75	106.79	106.36	105.54	104.73	105.77	105.17	106.1	104.9	104.82	110.18	104.29	103.95	109.8	102.64	105.93	105.61	104.15	104.8	107.1	108.58	106.21	105.95
107.96	106.34	108.6	99.592	104.52	106.64	104.94	103.02	110.69	106.86	106.92	106.77	106.34	104.99	101.85	106.06	105.85	110.34	108.84	104.3	108.43	104.4	98.649	107.19	105.26	106.4	107.94	108.39	102.86	104.25	106.23	106.13	105.96	100.47	103.35	104.68	101.2	104.03	108.06	104.71	105.96	105.65	108.21	108.74	106.97	109.29	108.95	106.88	105.25	103.02
101.36	103.29	108.69	107.34	109.64	106.96	106.38	105.73	102.7	109.36	99.657	109.97	104.16	104.91	107.2	105.49	102.78	103.67	105.13	106.92	100.69	108.18	102.58	110.05	105.15	103.68	105.69	102.97	107.19	107.38	109.13	104.04	109.65	105.43	106.74	109.85	106.41	105.71	106.05	104.08	105.87	108.36	108.31	103.92	105.59	106.08	103.34	108.51	105.12	103.42
108.04	112.51	109.38	104.37	109.03	111.11	110.14	109.23	109.64	108.08	111.06	111.39	110.12	107.45	105.87	112.88	110.32	110	106.27	108.66	110.96	112.73	113.24	113.24	107.9	113.7	108.71	110.29	109.94	115.97	113.28	113.4	116.08	110.04	111.24	109.53	109.53	108.26	110.74	113.93	110.69	111.65	112.06	116.45	112.86	112.12	107.98	110.35	111.7	108.49
103.54	100.65	107.32	107.84	109.42	112.61	109.39	104.62	110.04	105	108.97	104.98	104.85	108.38	103.44	108.36	108.87	102.68	102.79	105.29	105.69	109.96	108.39	110.5	104.83	106.31	106.32	103.06	104.62	104	105.98	101.03	108.87	105.93	107.43	106.79	106.3	104.77	103.12	108.15	106.57	103.7	100.26	103.6	109.07	99.499	105.52	100.2	103.82	101.63
109.88	107.08	109.98	108.78	107.52	107.23	110.29	108.62	104.44	107.19	109.49	107.77	108.59	106	110.87	109.36	106.66	106.7	103.96	111.34	106.77	104.09	104.68	104.89	105.99	108.79	105.54	107.01	107.48	105.29	109.2	107.84	109.63	107.79	109.4	107.73	110.91	109.83	105.08	106.23	107.97	107.87	109.25	110.11	107.36	107.96	112.28	108.87	106.07	109.96
100.24	103.43	106.22	105.82	102.99	100.78	106.26	103.05	102.23	98.894	102.21	102.18	99.017	106.53	104.6	105.25	102.81	103.13	100.51	104.13	101.48	101.74	102.98	100.2	103.05	101.67	102.35	108.03	101.16	101.69	104.84	104.2	100.5	102.63	103.93	104.61	106.97	101.4	102.88	101.84	97.764	102.39	102.78	100.23	105.18	104.5	105.67	103.8	98.359	103.91
105.59	111.63	112.75	108.97	105.68	111.9	102.26	109.93	105.99	106.9	106.13	106.05	105.37	106.76	107.61	104.89	109.66	108.2	106.48	107.55	104.79	114.24	113.29	106.87	105.55	110.76	111.2	102.53	110.78	106.8	106.02	108.11	109.6	109.62	106.99	104.38	107.63	112.38	107.44	113.25	106.86	106.72	106.1	107.18	110.21	110.16	103.95	111.96	111.28	102.88
105.27	112.4	107.91	113.56	106.78	113.59	112.01	106.76	110.84	111.87	114.74	110.76	109.68	110.97	113.38	108.38	111.51	110.59	113.55	112.83	107.3	114.09	110.52	109.26	108.99	109.77	108.09	111.61	111.47	109.13	113	110.99	110.27	106.65	109.45	113.47	110.39	111.04	110.22	110.92	110.48	109.72	112.97	107.21	109.39	112.14	109.19	110.09	110.28	111.11
108.02	105.93	108.88	108.5	107.84	103.93	109.55	111.27	108.11	104.71	109.29	103.59	111.52	108.09	111.49	107.78	108.04	105.5	103.66	106.12	105.84	107.73	109.25	108.51	107.04	106.59	110.57	107.9	107.39	106.66	108.61	110.03	99.979	107.3	107.28	106.08	108.33	105.21	108.56	107.64	108.32	113.3	108.15	108.82	110.48	105.25	102.29	106.83	110.23	107.89
104.94	108.65	111.11	108.37	108.72	108.13	107.03	107.07	103.93	108.68	108.3	104.73	109.9	106.87	111.54	104.88	107.13	105.56	110.19	111.42	109.89	107.62	109.58	106.7	107.68	109.62	107.29	103.65	104.18	109.14	109.54	111.45	107.89	112.78	110.13	111.06	107.26	105.57	109.74	105.8	108.15	108.12	107.34	107.19	107.49	107.75	111	111.02	109.98	109.02
109.97	109.89	109	106.86	107.04	110.24	108.91	105.76	106.04	108.37	108.39	110.68	109.38	110.47	108.23	104.38	106.29	111.02	108.33	109.19	111.48	105.79	109.93	109.78	112.72	108.25	113.72	108.27	106.22	113.44	111.96	109.74	108.57	108.06	109.63	108.74	108.55	109.5	108.82	106.68	113.74	106.5	109.5	107.19	109.65	107.29	105.98	108.53	106.94	111.42
108.09	105.84	109.64	107.05	110.32	104.53	110.58	107.24	107.91	106.85	109.68	106.66	110.89	105.2	108.3	102.9	109.66	109.83	107.89	106.52	107.57	108.15	111.42	109.73	110.02	108.42	105.54	111.54	106.99	110.14	106.93	109.22	108.79	110.58	104.85	110.85	108.18	109.47	105.16	106.15	108.68	108.04	108.5	104.36	105.37	105.58	108.84	107.17	108.09	110.31
101.02	97.783	96.464	94.947	100.15	94.909	94.747	95.446	97.333	97.707	98.324	97.39	100.27	98.412	98.772	99.064	96.584	96.232	97.519	96.525	98.785	100.58	95.616	94.754	100.02	97.562	95.994	101.52	98.533	91.996	100.36	102.35	99.87	96.329	94.392	101.16	99	100.91	97.716	97.93	101.93	95.111	102.01	93.196	100.43	99.62	100.45	99.253	95.508	99.107
97.55	100.95	99.057	97.518	101.08	96.756	101.29	97.194	95.609	96.269	101.27	102.72	98.986	100.43	99.856	96.435	100.85	99.932	99.985	94.991	103.73	97.905	99.097	99.449	99.804	100.34	99.86	93.95	101.52	100.84	99.975	98.15	98.57	98.839	102.15	94.025	97.051	97.283	101.19	96.059	99.523	95.647	104.22	101.77	97.285	100.46	93.904	96.484	95.681	101.23
107.6	110.93	104.21	108.37	106.82	106.18	109.64	111.98	106.58	108.08	111.18	106.33	110.13	111.29	109.49	109.17	108	107.86	113.11	108.03	107.22	108	106.1	104.08	105.98	108.6	110.25	107.97	109.06	109.68	110.18	111.03	107.81	106.24	107.23	107.12	105.07	110.1	108.87	108.19	103.46	109.33	109.74	106.68	111.05	109.62	111.19	108.21	110.57	110.65
96.028	102.91	97.792	98.516	97.28	98.96	96.03	100.09	97.082	101.34	94.997	99.291	100.91	98.246	97.207	96.784	96.754	96.322	95.634	98.67	99.172	98.123	102.79	99.619	96.934	97.04	97.154	97.425	100.29	101.25	100.09	97.424	97.97	96.474	100.38	102.68	99.429	100.41	97.757	104.81	95.879	92.883	99.729	96.793	100.93	94.027	100.74	96.939	102.04	100.76
110.9	109.07	109.33	110.27	113.7	109.7	110.22	113.1	108.04	114.46	108.93	107.29	106.67	108.91	106.25	110.44	108.2	100.78	108.6	109.54	113.82	111.77	110.99	110.85	109.29	106.98	112.17	111.01	105.53	113.64	111.97	104.59	107.92	109.75	108.39	106.96	106.29	103.4	109.19	108.16	106.47	108.05	108.69	106.41	104.62	110.78	109.2	112.77	107.6	112.24
103.17	104.51	102.57	100.79	105.94	103.07	102.01	102.61	103.94	97.535	101.3	102.1	104.51	105.88	105.62	102.04	103.93	107.04	103.42	101	101.42	102.3	99.217	100.42	109.35	101.94	104.87	104.24	101.73	104.14	102.87	100.85	104.25	101.6	101.42	103.57	105.16	103.83	106.21	106.5	101.08	101.25	104.65	103.1	104.28	107.65	101.37	102.18	101.22	100.27
100.43	104.22	108.15	105.97	102.47	107.01	103.91	102.75	104.64	102.26	100.67	110.61	105.86	103.83	103.15	105	105.37	108.12	110.12	107.39	107.45	101.01	109.59	105.08	101.2	105.48	103.77	108.18	104.91	106.2	104.65	103.65	105.65	109.11	107.05	105.27	107.32	106.95	108.27	100.24	109.14	107.1	106.07	107.52	108.02	106.82	103.96	103.99	105.11	105.55
102.94	100.76	104.26	103.07	108.11	103.72	103.97	104.21	102.78	107	106.84	102.71	106.09	102.09	103.27	101.52	106.93	102.36	107.7	105.81	103.9	104.29	108.27	104.7	106.43	104.84	99.099	105.72	104.14	105.05	103.12	106.4	105.31	110.29	101.7	105.13	101.76	102.67	103.96	107.65	103.31	105.38	105.85	107.45	104.48	102.11	102.83	102.58	108.56	108.75
107.07	103.22	104.43	105.67	103.86	106.89	107.31	110.99	106.43	104.56	104.08	107.13	110.91	110.57	105.47	106.68	105.46	105.51	106.27	103.28	104.92	107.46	104.26	103.41	106.15	109.11	105.69	109.66	110.4	104.3	105.67	104.43	110.76	109.47	105.07	107.39	107.12	105.34	107.37	106.44	108.58	102.97	107.66	107.72	107.82	107.18	102.2	103.81	104.91	111.87
98.923	100.43	101.94	96.556	103.07	98.021	97.085	98.308	98.651	98.026	99.613	96.641	102.49	96.21	94.724	92.942	98.113	102.04	96.998	98.109	98.759	99.572	94.687	97.022	96.045	101.67	97.937	99.378	97.85	99.494	93.815	99.798	100.43	101.16	99.267	97.629	97.727	97.188	95.984	101.97	92.822	94.446	95.149	96.767	95.593	98.744	96.928	97.153	96.566	101.9
98.166	99.189	100.28	99.151	102.65	95.677	98.232	94.372	98.542	102.93	99.859	97.638	102.96	93.931	98.086	98.057	93.499	97.846	96.599	99.234	101.7	98.099	99.606	98.763	96.04	99.297	94.215	97.312	94.864	102.4	100.1	102.61	100.26	97.331	101.83	100.49	93.879	101.88	100.89	103.55	98.663	99.15	102.3	97.516	100.27	100.91	98.243	99.2	98.611	99.563
108.67	109.66	105.47	105.73	107.19	104.36	104.81	107.52	106.12	104.81	112.25	110.73	105.05	109.99	104.73	102.88	109.26	106.4	110	107.59	106.25	107.2	105.06	105.39	109.87	112.16	103.2	106.37	105.51	106.41	107.66	109.53	108.1	106.8	112.48	108.29	109.13	106.71	109.55	104.91	109.61	111.48	106.88	109.45	106.23	105.71	104.68	110.09	105.89	106.03
106.37	107.59	101.05	109.6	104.06	108.82	105.22	102.11	106.8	104.77	107.47	104.56	104.15	105.42	101.33	104.19	107.7	109.57	103.14	102.37	109.49	101.51	108.27	111.08	108.96	105.63	105.03	102.25	106.13	106.68	105.97	102.14	102.83	108.27	102.07	107.07	100.79	108.54	108.06	110.95	105.99	106.79	104.28	108.35	105.07	99.18	107.45	105.97	105.56	106.43
106.74	106.42	108.03	108.92	105.68	101.47	109.81	107.84	102.66	106.73	105.03	107.97	104.7	106.12	106.08	105.09	102.35	101.21	102.28	108.23	108.34	107.96	108.64	109.22	105.21	106.7	103.58	107.18	102.18	103.1	108.41	109.95	106.78	106.77	108.98	103.8	105.74	108.24	105.01	108.53	108.32	107.25	108.83	105.42	109.87	103.46	107.46	107.61	106.74	104.84
104.45	107.92	105.11	107.91	105.55	106.78	104.54	109.04	106.07	108.93	103.47	102.32	111.39	105.56	109.83	108.14	108.45	102.94	111.8	106.64	105.19	105.25	102.7	109.77	109	109.46	105.21	106.4	107.76	107.44	102.8	107.24	109.39	105.64	109.11	106.04	107.57	104.35	110.29	110.79	109.43	108.36	108.4	106.2	108.71	104.3	100.46	107.53	108.9	108.38
107.1	103.95	101.32	103.67	106.73	102.65	105.56	105.21	109.03	109.23	99.381	103.97	106.65	107.51	105.5	105.59	106.96	101.49	101.37	107.57	108.72	108.05	107.98	102.49	107	109.62	104.7	111.53	103.33	105.92	106.62	106.88	106.12	98.23	100.84	106.69	103.82	106.47	106.24	104.62	105.29	103.36	106.77	107.22	103.53	106.5	108.1	104.82	103.53	107.45
99.127	102.59	101.94	99.409	103.43	98.209	96.567	106.26	99.891	98.472	98.398	102.8	100.31	100.41	98.089	99.771	100.78	101.18	102.45	103.21	100.73	98.811	102.03	98.147	106.3	102.45	97.708	102.88	104.94	99.633	98.927	98.558	107.53	98.327	103.46	100.59	101.51	103.61	98.275	99.479	99.983	106.37	100.86	100.24	103.84	103.24	96.259	100.95	102.16	99.353
111.23	103.77	102.83	107.33	101.48	105.33	100.68	106.26	107.57	105.13	108.1	104.76	99.505	106.41	104.4	106.13	107.94	106.2	108.05	104.82	103.78	102.6	106.23	106.16	108.49	104.25	105.02	104.77	103.24	105.1	106.13	105.67	106.97	107.31	103.5	106.61	106.94	103.93	107.27	102.27	106.5	101.97	105.12	105.77	102.44	102.96	108.01	103.32	107.75	106.64
112.62	106.82	107.84	109.12	101.74	104.64	110.24	104.64	103.85	104.45	109.15	103.91	102.66	104.93	109.5	103.82	103.98	106.97	105.48	106.18	103.04	106.79	105.49	108.45	105.19	107.78	104.45	107.44	106.12	103.9	104.36	107.7	109.26	102.13	100.81	108.28	103.73	107.91	106.04	107.38	108.88	108.45	110.13	109.52	108.53	107.48	107.97	108.02	107.85	107.13
104	97.929	102.91	100.23	99.175	100.71	97.873	100.96	96.999	101.27	101.58	100.83	102.86	101.56	104.85	103.12	102.43	97.632	103.59	99.392	103.8	102.79	103.02	100.14	102.28	97.146	99.978	99.479	101.95	102.94	100.44	99.05	100.98	100.59	102.46	102.39	100.03	101.84	98.954	101.89	101.87	102.26	98.662	102.89	102.3	104.41	104.64	99.771	101.64	102.75
108.28	106.9	106.22	105.71	106.33	106.88	109.08	107.94	104.79	109.43	103.53	108.76	102.69	106.33	104.14	104.69	103.27	104.9	105.42	104.38	106.92	106.93	103.7	104.68	106.13	107.66	103.32	109.2	100.86	106.01	106.99	106.87	103.51	106.6	100.38	98.717	110.11	106.34	100.92	105.69	101.18	104.36	105.01	105.49	104.55	103.4	101.3	105.08	104.53	106.82
102.17	104.22	101.5	101.24	107.25	97.975	103.72	104.33	104.28	101.8	98.553	103.22	100.74	103.33	102.04	99.756	104.17	102.46	102.27	103.26	101.93	102.84	103.11	102.74	99.074	101.56	103.09	101.45	101.58	103.95	102.01	105.38	102.17	100.58	102.07	99.763	102.3	99.816	105.9	102.37	100.32	101.32	99.742	103.1	101.15	103.18	105.72	104.33	103.71	104.86
108.85	108	108.63	103.62	108.1	108.31	107.43	108.26	104.82	107.72	108.99	111.86	113.46	107.35	103.58	111.46	109.3	103.21	109.57	108.46	110.89	106.25	108.43	110.94	109.35	112.88	111.85	107.35	106.35	109.81	107.55	110.89	110.49	109.79	105.71	113.59	105.91	109.34	105.66	112.25	102.52	110.08	113.22	105.84	109.74	110.04	108.8	103.88	104.84	112.22
111.85	107.76	105.58	104.89	111.5	110.99	110.43	107.88	105.68	110.21	110.18	110.41	111.44	116.31	109.78	106.26	107.86	113.34	106.18	107.53	108.04	112.13	111.43	107.61	108.17	108.16	107.03	110.69	109.81	107.16	106.42	113.46	110.74	108.76	106.28	111.64	106.65	107.14	109.05	105.53	109.39	107.78	106.77	109.48	102.94	107.71	107.53	110.71	107.19	111.51
97.556	99.354	98.593	96.645	97.778	99.385	97.811	100.87	96.781	99.71	97.591	98.336	102.92	99.312	95.221	96.549	96.473	98.39	100.48	95.86	97.248	101.11	94.706	99.959	93.894	99.756	101.36	96.622	102.38	96.408	101.7	96.886	101.46	97.531	97.677	100.3	97.831	99.891	96.936	98.148	97.045	99.391	97.852	103.5	98.935	99.356	97.246	95.684	94.36	98.94
110.94	110.34	107.22	104.05	105.28	106.4	103.85	105.71	106.88	105.22	107.17	105.97	102.47	104.72	106.16	105.11	104.25	109.01	105.21	108.91	104.68	102.41	109.68	110.01	108	107.79	102.96	100.3	106.35	109.83	103.84	102.08	102	103.38	109.49	102.92	102.98	104.68	105.25	106.29	108.51	103.13	108.11	106.72	109	107.46	106.96	104.49	107.01	104.61
101.07	96.81	104.75	99.049	102.23	96.874	104.1	98.825	100.96	100.95	101.77	104.72	105.29	102.1	96.755	98.936	104.1	98.142	100.84	105.13	96.995	101.81	103.43	102.53	101.51	101.73	96.115	99.085	98.566	103.18	103.74	104.58	100.67	102.9	98.409	100.92	103.98	101.01	101.43	106.78	95.242	102.4	101.02	102.1	104.26	103.98	103.43	102.32	97.226	101.91
106.69	107.86	102.37	105.75	109.16	107.6	108.35	106.1	104.7	107.37	104.1	104.05	105.69	105.6	105.71	106.56	104.09	108.83	103.66	103.82	105.08	105.14	102.5	105.8	104.36	104.36	108.31	106.98	104.49	102.33	108.02	104.97	102.75	106.31	107.64	108.27	106.01	102.5	105.9	103.29	110.85	107.22	104.31	109.95	106.32	105.28	104.13	106.13	103.91	105.23
102.1	99.007	97.203	101.78	94.8	101.73	101.28	92.976	95.354	96.742	98.005	98.442	98.638	97.356	100.2	99.901	95.834	93.846	98.481	99.163	96.382	95.46	96.468	99.81	96.687	96.47	100.47	99.354	100.47	100.23	97.07	95.207	101.24	100.09	100.43	102.07	97.102	94.193	97.61	99.745	95.446	98.262	98.211	100.49	99.758	97.471	100.25	95.291	98.27	97.991
104.94	101.57	96.468	101.33	104.49	103.62	101.2	102.23	106.09	99.275	103.75	99.899	96.571	104.31	98.92	102.23	101.33	105.66	104.36	99.656	97.726	102.76	99.225	100.46	99.862	101.56	101.8	98.567	101.77	103	98.951	94.905	98.782	98.192	99.214	100.75	101.03	104.01	100.26	98.994	99.962	105.01	99.082	101.8	97.076	102.21	98.745	104.17	99.958	100.77
107.8	110.8	108.95	101.56	107.92	106.85	106.25	110.51	107.92	111.01	106.74	107.6	107.71	107.25	104.56	109.16	109.24	107.61	111.93	108.42	104.98	110.45	108.82	109.56	108.43	110.1	104.56	109.09	108.72	112.93	111.13	107.67	109.75	107.08	116.56	110.06	104.45	111.8	105.31	108.17	107.26	110.9	109.95	109.22	106.52	106.41	109.42	107.72	106.53	109.99
102.07	106	105.86	107.32	106.87	105.45	110.5	105.66	107.84	107.29	108.78	110.08	106.58	107.29	107.15	106.86	103.28	101.92	101.23	104.92	105.36	109.04	104.45	104.7	105.5	108.94	106.24	112.37	105.29	107.59	107.65	107.98	107.1	109.42	102.46	104.22	103.95	109.97	107.65	107.11	115.36	101.86	102.48	104.26	107.33	107.66	107.02	106.6	104.55	102.6
105.59	102.88	104.05	110.51	102.56	104.6	102.98	109.29	104.67	109.23	102.08	104.48	101.43	106.9	103.69	107.06	109.27	105.98	103.52	108.47	105.25	104.65	105.01	106.04	106.04	108.73	106.15	106.61	103.71	104.87	110.2	104.23	106.89	102.21	103.69	107.6	103.57	108.87	102.81	103.56	108.39	105.43	100.91	106.37	103.04	106.16	108.74	108.02	107.51	108.08
103.21	106.27	102.97	106.27	108.49	101.49	102.49	109.71	104.06	108.07	103.17	108.23	104.56	108.43	105.24	101.44	105.83	104.4	103.76	105.69	104.53	107.82	103.1	107.25	106.19	108.4	108.63	109.47	105.1	107.43	105.75	105.35	106.97	104.62	102.85	106.14	108.49	105.35	110.54	108.65	107.41	104.79	104.38	106.46	108.99	106.04	102.86	106.37	103.94	101.27
106.34	102.26	106.57	109.19	109.84	109.83	106.85	106.14	108.65	110.11	108.75	108.39	106.73	105.34	106.64	108.81	108.9	110.66	109.28	104.7	106.04	106.57	108.88	112.28	108.53	109.25	106.96	104	110.64	108.67	106.05	109.52	113.49	109.05	109.06	106.07	106.94	110.01	102.32	108.56	108.92	108.71	106.02	113.19	107.08	107.01	108.27	110.86	104.78	103.71
102.49	109.16	103.37	107.55	111.17	109.3	106.18	104.68	108.16	100.19	110.54	106.74	107.19	108.22	103.65	102.65	105.36	104.72	103.87	103.28	105.9	111.69	101.88	105.36	109.11	105.46	103.77	108.61	108.96	108.03	107.65	107.27	104.82	107.32	103.13	104.66	106.46	103.84	101.55	107.12	108.26	101.21	103.69	106.94	109.77	103.93	100.89	107.73	107.92	102.27
97.112	98.623	95.864	100.94	103.62	98.839	101.14	99.076	101.96	97.144	98.422	97.203	102.44	100.04	98.504	107.18	100.97	102.96	99.188	102.37	99.611	100.68	102	100.7	98.001	102.23	96.063	98.615	99.439	104.31	103.89	96.684	96.918	102.84	103.47	101.97	98.71	99.97	101.52	102	95.927	100.39	102.99	102.76	96.1	100.31	96.942	98.743	97.725	103.55
107.69	108.41	103.75	107.77	110.95	105.58	107.86	111.67	104.64	104.95	110.44	106.02	108.53	106.6	106.93	104.88	109.89	111.21	106.15	105.45	109.77	106.79	106.14	111.29	110.73	108	111.69	108.08	107.55	108.3	113.87	108.24	104.33	105.51	106.44	109	111.9	106.12	102.93	110.65	108.93	107.47	106.87	109.32	111.27	111.99	106	105.14	109.73	109.61
108.03	105.88	106.24	105.74	108.14	108.18	104.08	101.93	105.95	105.8	108.46	102.53	109.65	106.04	102.55	105.32	108.11	105.13	107.4	108.3	102.98	104.56	106.16	105.77	106.39	104.65	107.69	104.99	110.65	109.8	105.16	108.4	110.06	103.54	104.15	108.8	109.51	107.05	109.7	108.36	106.56	106.5	107.99	106.02	108.9	106.2	106.15	103.88	110.63	106.74
108.75	111.79	109.03	108.15	111.59	109.3	108.36	105.5	107.07	108.15	108.14	108.22	108.64	111.89	111.16	105.46	108.71	107.64	107.24	106.63	105.55	105.77	108.03	108.26	107.47	110.02	109.95	105.86	110.77	109.05	108.69	113.4	107	107.65	105.92	109.86	108.23	109.25	109.4	106.55	110	108.04	105.05	110.2	112.23	107.08	110.61	105.59	110.11	109.66
107.7	105.39	106.18	104.44	109.59	106.2	107.27	105.56	108.03	108.01	109.1	104.65	107.51	110.19	110.43	104.53	108.89	104.75	106.52	112.49	108.65	107.23	105.07	102.99	104.28	104.33	108.18	110.9	112.09	107.26	108.79	105.91	109.25	110.27	106.37	111.44	110.46	110.77	106.89	111.81	106.41	109.82	111.14	108.84	110.22	106.92	104.61	107.95	106.13	106.94
100.17	100.03	99.571	105.14	101.81	102	101.2	98.164	101.75	104.24	100.07	101.53	100.26	96.534	103.18	103.97	102.32	104.94	102.27	102.04	97.534	102.58	99.628	98.023	96.638	101.63	101.8	100.31	103.76	103.68	103.45	96.497	101.26	102.05	100.29	99.932	103.47	101.12	99.116	98.372	97.167	101.44	102.46	99.966	98.231	96.268	102.61	101.02	100.49	101.04
105.42	109.6	109.32	104.15	107.11	109.22	109.26	104.49	109.99	111.62	106.03	110.42	108.41	107.71	108.09	111.24	108.78	112.46	109.98	112.13	109.92	109.22	108.83	108.48	112.65	110.58	105.21	111.53	104.96	104.66	103.81	106.71	112.22	111.62	106.09	108.08	112.32	111.16	112.91	109.31	106.4	108.06	111.04	104.82	108.09	108.34	104.25	103.79	106.37	108.95
103.02	104.41	105.63	103.71	105.26	102.52	104.27	103.84	108.8	103.84	107.37	106.91	102.72	110.06	102.07	104.16	107.53	107.41	108.23	109.42	110.35	107.96	106.98	105.31	104.6	106.87	103.57	108.64	100.85	103.07	101.65	105.14	106.16	101.02	106.77	104.58	110.03	103.92	105.64	104.67	104.98	105.04	106.47	104.28	101.29	105.8	103.29	104.7	105.48	107.43
102.03	103.69	104.77	108.32	101.46	106.7	100.93	101.75	107.52	103.99	103.59	105.75	106.51	106.54	109.29	101.94	104.35	103.14	104.2	109.62	105.94	105.87	101.2	103.31	103.67	112.4	103.02	103.75	108.36	103.1	108.83	104.57	106.35	104.85	107.09	104.56	106.37	105.54	101.86	108.82	108.23	107.61	97.727	103.51	107.97	107.57	104.45	102.94	104.89	105.22
107.5	107.95	109.04	108.05	106.8	109.29	110.28	109.67	111.08	111.65	106.66	108.65	107.13	109.98	109.86	108.64	106.07	113.08	111.12	107.17	106.43	107.73	106.09	105.92	105.27	105.79	111.06	105.48	107.36	109.71	111.12	109.23	107.21	111.3	101.71	101.49	107.15	108.73	107.33	105.87	106.38	108.17	110.44	112.4	106.34	105.08	113.62	104.49	109.8	107.31
106.31	106.99	108.65	106.59	108.34	106.81	109.79	109.52	108.92	110.56	110.84	107.94	105.09	105.44	108.06	109.65	107.13	108.06	109.88	110.3	106.61	105.42	110.6	106.44	106.58	110.34	106.63	111.31	106.15	106	108.57	110.64	106.5	104.85	107.84	106.82	111.87	108.9	105.29	109.17	109.56	112.98	105.72	109.47	113.28	110.12	107.19	103.71	110.95	105.64
99.681	96.244	100.24	95.377	100.15	101.28	98.301	100.66	95.082	99.566	94.882	96.381	99.584	101.26	93.649	96.348	100.76	102.06	101.68	99.884	100.74	98.532	96.956	101.47	101.1	98.713	98.562	99.095	96.308	101.18	98.456	95.155	98.871	101.75	99.894	100.08	104.05	98.962	96.274	97.488	100.87	96.659	98.441	96.916	101.49	102.85	95.434	97.625	97.754	99.304
105.7	106.55	111.76	102.37	109.44	106.87	109.74	104.92	108.29	107.59	108.45	107.17	105.01	108.04	108.82	107.15	108	109.57	102.52	106.43	109.74	106.22	108.51	107.86	107.99	108.75	107.87	107.1	103.19	107.24	110.14	103.41	114.43	106.66	106.16	110.08	103.89	107.39	108.03	107.55	107.99	110.72	105.79	106.11	107.87	110.06	105.35	108.61	104.82	107.93
102.42	108.36	109.49	107.51	108.2	105.81	104.07	104.01	106.68	101.57	109.33	109.9	109	109.75	107.08	109.72	104.74	104.63	103.89	106.83	110.29	105.98	105.61	108.31	105.2	109.07	105.4	105.02	107.96	109.65	108.16	108.06	106.33	108.17	106.02	106.97	104.89	109.65	105.29	104.7	104.07	101.92	105.22	107.43	111.21	107.87	109.45	106.52	106.16	107.63
108.66	111.43	106.71	111.84	106.4	105.21	105.38	109.94	105.56	106.01	113.59	106.24	108.11	108.44	113.54	106.46	105.68	109.15	108.23	110.79	110.3	110.69	106.25	105.18	108.23	107.79	108.43	103.86	103.84	108.53	107.71	107.55	107.64	100.75	107.92	112.7	109.44	103.47	108.01	104.5	106.95	104.95	107.66	106.18	106.9	107.04	109.26	107.92	110.24	110.16
100.49	95.727	98.133	92.822	100.8	97.836	101.34	95.523	93.539	98.883	93.556	98.954	102.5	95.816	96.913	99.618	98.691	102.94	99.621	97.748	98.231	93.826	99.985	96.264	97.735	99.895	98.483	96.464	95.025	92.218	96.591	96.168	99.984	97.609	96.067	100.3	101.08	98.332	100.75	99.095	100.39	97.344	99.057	98.949	99.178	98.505	95.498	98.447	99.3	95.534
106.15	107.69	103.89	105.8	102.39	106.52	108.98	102.89	103.28	103.33	103.24	104.4	108.46	108.44	103.58	102.61	106.71	104.01	107.07	103.97	107.13	103.14	104.57	108	107.28	107.42	103.55	104.86	105.53	101.95	110.26	105.88	103.3	106.5	104.02	103.38	105.08	96.254	106.62	106.72	107.05	104.65	101.91	103.46	102.06	107.98	106.16	104.82	109.07	104.89
103.36	101.98	104.79	109.64	105.01	109.53	105.14	107.51	103.9	106.7	102.6	103.33	106.47	108.84	103.62	105.4	111.72	100.74	107.84	104.89	107.8	105.6	109.36	107.18	109.75	111.3	108.15	109.33	104.62	106.96	107.3	107.72	104.66	106.02	102.71	106.3	103.34	106.04	106.47	107.9	109.37	105.41	109.48	106.1	105.52	107.62	102.6	106.64	106.17	106.38
106.87	104.79	108.43	100.39	101.39	107.93	104.4	107.34	108.03	109.54	101.31	106.29	103.18	103.99	103.29	108.13	110.83	103.64	105.65	106.73	103.62	108.74	103.68	106.61	107.19	104.99	105.55	103.69	108.23	107.87	104.4	105.32	102.55	107.56	106.12	108.51	104.28	106.18	103.77	108.21	105.16	105.6	106.46	104.88	104.44	106.76	107.37	104.45	103.03	102.77
107.77	108.03	104.72	102.45	107.88	103.9	106.27	109.52	110.44	109.83	109.24	106.97	106.72	103.73	105.91	108.26	107.93	104.15	106.58	106.11	102.69	103.73	104.47	108.64	107.95	103.14	106.51	103.25	104.17	105.59	106.16	106.45	102.51	108.8	105.96	107	104.14	106.73	104.65	105.86	112.62	103.95	105.4	108.03	106.81	105.45	102.62	105.27	104.58	111.56
105.69	109.91	102.63	104.04	100.23	99.725	107.09	105.08	105.73	108.86	109.61	107.82	104.8	107.41	102.18	100.38	105.56	105.84	106.17	108.66	101.9	106.01	107.13	105.51	107.33	107.92	106.17	108.65	104.92	101.21	106.9	106.22	109.94	108.86	107.55	109.62	110.75	106.24	104.91	104.65	107.33	104.41	105.81	102.28	106.17	102.14	103.27	101.25	105.89	105.57
108.32	107.63	105.14	105.48	108.16	104.24	106.96	104.74	104.62	106.89	107.03	104.81	102.23	102.1	103.57	105.31	112.31	103.07	106.1	105.99	106.31	102.91	102.56	110.67	106.93	106.61	105.86	107.06	105.94	107.7	105.66	107.54	104.02	104.31	106.61	109.26	107.68	106.03	105.74	107.81	106.85	105.19	106.33	111.81	106.04	106.94	108.89	106.48	105	104.93
111.74	110.62	107.06	109.29	111.36	104.71	106.13	106.75	106.52	109.32	108.18	110.1	113.31	107.81	109.08	110.56	109.68	107.98	112.64	106.62	108.59	108.56	105.18	109.55	107.48	109.07	111.69	109.14	106.82	108.31	108.57	108.33	104.34	106.9	105.45	108.17	110.61	104.68	106.27	108.95	108.66	115.34	110.39	105.81	104.96	107.9	114.27	110.96	108.65	109.29
98.663	101.49	99.408	102.49	101.25	94.383	101.37	100.9	98.83	99.255	96.393	93.84	100.66	98.322	103.75	96.395	93.881	98.188	97.977	97.589	94.003	93.349	93.125	99.218	103.27	96.758	96.67	98.997	100.69	102.12	96.282	97.754	99.165	100.74	96.231	95.373	97.656	96.545	95.852	97.475	100.54	97.556	96.048	102.63	95.71	99.63	98.964	95.899	97.155	99.674
100.93	103.69	96.614	101	104.22	100.67	102.56	102.89	102.57	100.75	100.81	101.44	100.49	102.81	100.38	101.15	100.74	100.28	100.97	102.81	98.945	96.807	101.33	95.994	99.055	102.1	107.62	99.786	104.16	101.12	100.27	100.78	101.01	102.94	99.233	104.46	99.854	102.28	99.866	95.263	103.31	97.117	103.86	101.43	102.26	99.299	99.042	100.05	100.01	97.288
106.88	105.55	108.34	104.88	106.77	106.73	102.76	108.93	106.63	102.78	103	109.17	109.22	108.12	107.45	105.47	106.98	108.15	107.15	105.12	103.29	105.48	113.67	105.42	105.91	103.9	105.36	107.52	110.06	105.11	108.29	109.37	104.22	104.13	107.85	102.62	107.04	107.79	104.61	105.86	106.59	109.25	109.73	102.74	108.02	101.38	105.87	107.36	100.67	103.66
97.262	100.24	103.16	102.63	99.789	100.95	99.043	97.391	99.771	97.857	103.27	103.2	99.703	97.656	98.88	98.481	103.32	102.2	98.66	97.751	103.16	98.699	106.09	103.21	104.54	100.56	99.423	101.09	99.35	98.3	99.314	97.889	99.8	100.23	97.583	103.04	101.15	99.753	98.593	103.15	98.584	97.846	100.49	98.734	98.36	102.79	99.351	103.45	102.23	100.73
97.301	96.969	97.991	94.277	101.77	99.908	98.367	95.399	98.921	97.161	100.58	96.503	99.375	100.54	100.09	98.405	95.813	94.646	99.261	95.749	101.52	97.902	96.835	97.153	99.41	98.222	99.827	101.69	99.169	97.959	97.652	104.35	97.123	97.281	100.23	101.65	102.59	98.848	97.345	101.85	101.39	101.09	102.14	101.25	97.106	97.709	101.23	97.577	96.353	99.699
107.41	109.83	108.39	106.89	100.78	103.89	102.66	106.24	106.32	108.54	108.12	105.24	108.72	104.98	104.09	107.43	104.72	102.36	104.73	104.07	102.19	104.34	104.19	103.68	104.85	104.67	105.33	106.7	102.73	103.36	104.31	111.26	106.87	104.12	104.99	104.13	107.87	107.41	105.1	104.61	104.4	103.73	103.13	105.22	108.67	102.8	108.5	106.98	105.52	110.15
103.62	111.05	106.97	107.72	109.63	109.33	108.26	102.66	107.79	110.55	108.01	105.12	104.23	114.92	109.2	105.64	108.98	107.5	106.64	107.18	106.23	109.77	109.24	111.58	110.39	109.3	103.07	106.38	106.88	111.32	107.25	111.6	109.54	112.67	110.85	107.94	105.65	105.88	108.44	108.44	110.22	105.93	108.53	107.42	100.62	108.6	106.83	110.96	106.91	105.7
105.29	105.39	106.76	109.04	105.56	108.18	106.13	105.1	105.33	103.2	103.62	107.01	105.68	107.13	103.96	104.2	106	101.04	110.29	101.8	109.63	104.69	108.44	105.67	104.73	108.85	102.36	108.51	112.82	104.94	104.35	105.36	106.8	101.14	105.45	107.19	103.92	107.07	102.56	108.06	105.01	107.06	110.21	107.26	105.38	103.19	103.53	106.19	106.47	107.4
106.59	108.32	108.53	106.62	108.49	106.71	106.64	109.18	106.59	108.26	106.2	108.25	110.48	105.84	106.22	108.99	110.88	106.22	112.48	109.97	104.88	109.13	106.64	107.61	107.99	105.19	107.31	111.01	107.22	111.07	107.54	107.96	112.45	109.47	110.47	108.26	106.48	104.55	106.42	105.55	106.4	108.91	113.28	107.32	109.05	107.29	107.58	102.75	110.87	111.16
106.21	109.93	105.08	106.05	107.97	104.8	103.97	101.53	107.19	107.84	107.02	106.89	102.94	106.33	107.2	108.68	108.63	109.22	111.29	105	107.37	110.32	106.58	103.76	107.57	108.81	105.28	110.34	106.24	108.32	106.63	103.69	104.89	106.67	108.3	103.57	110.98	106.46	112.3	106.9	106.27	106.8	108.56	107.44	106.98	108.2	108.62	105.16	107.93	107.1
98.6	93.821	98.65	98.585	93.515	98.166	98.563	96.485	92.932	97.141	99.91	96.691	94.476	97.2	95.959	101.67	100.7	97.276	99.466	98.865	95.783	97.925	95.138	95.06	95.038	94.883	101.56	100.27	93.156	98.661	95.208	99.045	97.883	97.651	95.202	99.879	94.926	100.18	97.536	96.822	97.97	100.53	96.57	99.507	100.94	99.049	93.919	103.53	97.506	96.191
109.73	106.99	110.84	107.46	108.35	108.79	108.62	110.72	111.31	113.22	108.6	110.93	109.45	107.84	106.4	105.14	112.91	113.62	107.9	112.7	105.6	103.91	110.75	107.76	108.63	109.17	106.86	108.18	106.15	109.71	107.32	107.02	106.38	109.05	108.62	106.92	104.31	104.32	110.33	110.29	110.66	106.19	110.2	104.84	113.71	113.77	107.08	106.85	112.52	112.1
112.28	114.03	109.66	110.01	115.61	111.49	110.15	111.18	105.22	110.75	102.55	110.89	111.53	110.45	109.17	109.6	112.25	111.05	105.31	112.62	109.76	106.31	111.3	111.4	108.9	113.41	110.13	108.06	109.17	111.83	109.31	106.21	111.83	110.95	114.43	109.18	111.34	112.74	108.53	109.01	107.59	109.38	110.13	111.63	109.09	108.97	115.64	112.25	111.96	106.59
101.47	102.63	104.89	104.45	104.41	102.12	103.47	103.58	107.47	96.377	100.46	103.52	108.77	101.22	106.61	104.59	103.06	102.53	99.215	107.13	102.93	103.25	99.255	103.85	100.69	99.984	103.19	98.753	104.49	99.208	98.184	101.19	99.107	101.88	103.37	100.55	101.9	103.64	102.87	104.24	103.62	100.7	106.96	105	101.93	103.74	101.81	100.6	105.44	102.63
105.77	107.94	103.57	109.7	109.51	106.47	108.59	108.08	108.93	104.3	103.68	109.79	107.58	103.68	108.02	112.13	106.56	107.69	105.03	108.73	108.2	106.2	104.16	106.85	107.99	108.01	111.7	112.21	110.02	110.61	106.86	108	107.99	109.15	111.01	106.7	107.64	109.48	108	108.48	106.49	104.27	104.14	107.25	106.1	107.4	108.24	108.86	108.28	108.33
97.197	93.475	104.22	100.12	96.682	100.82	96.783	98.766	99.564	103.44	100.33	96.998	96.999	101.44	98.128	103.22	95.797	96.213	95.282	98.377	99.515	92.808	95.593	92.566	100.8	101.86	100.57	97.532	100.63	98.115	96.684	98.089	102.73	99.893	98.951	95.33	101.77	98.359	97.644	99.096	98.846	96.689	96.901	95.411	102.55	94.824	98.852	96.658	101.5	99.895
111.47	103.14	106.47	108.46	105.32	100.29	107.89	102.82	106.59	102.98	106.44	105.12	103.88	105.5	102.12	103.22	105.94	105.22	105.54	105.56	103.57	113.88	106.23	107.26	104.91	107.61	102.84	106.97	105.7	108.05	105.05	103.49	107.41	104.43	106.59	105.55	108.15	109.97	109.85	104.61	102.41	102.61	106.36	105.79	105.6	103.52	106.93	106.72	103.4	107.32
109.94	105.09	108.24	106.6	107.11	108.94	109.4	108.68	105.15	109.78	110.18	110.91	109.07	108.73	111.04	106.7	109.9	109.12	105.82	112.39	106.89	109.79	110.95	108.59	102.14	107.63	108.21	108.49	103.71	103.95	106.82	106.52	103.83	105.21	107.34	104.33	110.96	110.87	109.4	104.39	111.18	111.76	106.58	104.78	111.96	109.4	106.5	106.24	108.57	108.24
108.51	105.88	107.39	108.62	110.37	108.66	109.8	114	110.27	108.86	108.32	111.62	107.62	105.88	107.4	105.19	109.63	110.78	105.28	106.94	106.6	111.25	106.19	104.95	112.63	112.56	109.83	107.75	105.37	110.31	109.59	108.94	111.19	106.58	111.69	112.76	111.21	106.01	106.37	109.68	106.97	108.1	107.66	111.68	110.65	107.6	110.49	111.47	112.38	107.16
108.65	106.52	109.63	106.13	103.04	102.31	104	107.98	105.02	104.6	105.29	104.37	104.47	100.62	105.7	104.67	106.08	108.35	105.56	101.28	107.36	109.98	107.33	106.01	106.8	109.35	103.42	108.37	109.75	104.86	105.48	104.1	106.59	105.53	109.6	104.52	106.45	107	103.72	106.85	106.81	109.91	107.31	104.25	107.67	100.96	103.4	102.09	104.47	105.94
105.3	101.71	104.1	104.59	108.63	105.07	102.72	102.47	109.62	105.36	109.41	105.37	105.34	107.45	105.94	103.79	106.3	106.08	107.9	106.74	105.54	106.63	105.12	103.02	106.81	106.88	106.57	104.68	104.21	105.86	106.08	106.75	107.09	104.5	103.35	105.59	107.34	107.03	108.1	107.8	103.13	104.07	108.37	102.93	107.52	103.78	100.9	108.01	104.27	104.64
99.318	97.338	100.54	98.238	96.503	96.374	101.21	100.39	99.557	96.76	106.09	99.079	97.193	97.945	101.06	102.63	94.982	102.26	100.38	101.81	96.203	98.418	95.683	98.457	101.08	99	98.602	101.27	102.02	100.67	99.111	96.979	97.452	98.191	98.782	100.7	101.42	101.03	99.466	97.259	101.9	103.26	95.751	102.12	96.41	100.83	93.658	102.68	95.55	102.04
96.628	101.97	99.476	97.357	100.03	96.91	97.357	101.16	96.693	90.321	99.998	98.535	100.75	95.497	102.96	98.232	98.622	93.515	101.51	97.736	98.641	96.341	99.944	95.71	101.18	96.3	102.3	95.27	102.63	91.073	94.919	95.885	93.087	94.917	99.134	96.367	98.733	97.741	97.883	96.717	99.128	99.672	93.511	100.24	92.824	93.149	97.869	100.12	97.047	97.962
107.5	106.83	107.61	113.56	112.67	109.56	111.32	109.72	110.91	108.72	108.57	110.86	113.61	111.36	116.01	112.13	107.47	114.33	108.38	109.41	108.24	109.99	109.24	107.15	112.41	112.49	113.02	110.35	110.62	112.21	112.86	115.57	105.71	111.79	109.38	110.11	109	108.86	114.17	110.37	114.97	108.51	111.32	111.16	109.33	113.95	108.81	110.6	111.13	105.8
98.85	99.537	93.702	94.627	95.589	98.941	95.638	102.94	98.298	100.24	94.874	102.44	94.976	99.658	101.12	98.084	98.214	99.34	97.712	98.97	99.147	94.132	98.592	100.8	99.197	99.358	100.94	100.18	96.734	96.344	98.835	99.424	96.435	99.151	98.249	102.41	95.408	94.431	98.902	96.796	99.244	97.675	100.88	98.951	97.229	98.326	99.329	97.48	99.205	97.282
109.32	110.27	107.62	104.2	105.02	106.44	114.76	111.96	106.71	111.45	105.85	106.96	109.2	108.36	110.99	106.45	109.15	107.62	108.03	103.87	109.13	110.78	107.66	105.33	105.44	111.06	109.07	111.74	105.96	103.41	104.39	103.79	109.02	107.97	102.98	109.39	110.49	109.93	107.39	110.06	105.35	109.11	107.5	109.75	113.79	107.66	109.75	107.11	108.83	109.6
100.97	98.998	99.644	97.537	102.35	99.54	100.34	101.25	99.335	100.52	99.184	97.205	98.603	97.758	101.29	101.28	97.997	103.83	99.923	103.52	98.575	98.155	98.884	96.917	95.461	97.124	101.68	99.047	99.648	99.867	100.59	99.206	101.25	100.52	97.386	100.85	99.807	95.181	96.607	94.754	103.65	98.25	101.19	97.662	96.21	100.12	98.839	98.967	100.39	95.532
99.404	96.4	98.143	97.385	101.14	104.28	99.468	100.88	102.5	98.479	97.026	101.85	98.212	99.73	96.966	98.073	101.43	102.63	101.02	104.27	97.088	101.06	103	97.907	99.972	100.2	101.25	99.814	101.04	103.38	100.08	99.506	100.81	99.56	96.661	101.03	98.831	99.943	100.57	99.585	99.47	99.384	98.054	106.31	104.55	96.941	100.26	99.488	99.957	103.99
105.24	109.69	107.9	107.95	107.07	106.17	108.13	105	106.86	108.13	112.16	106.42	112.22	107.61	109.18	110.42	103.82	109.36	109.15	105.33	108.17	112.48	110.87	104.41	112.57	109.92	108.01	108.82	108.64	111.98	109.52	109.6	111.52	106.52	112.39	106.13	105.87	107.59	109.15	106.82	103.65	107.92	104.95	106.59	111.09	106.78	110.8	106.03	109.68	109.41
97.343	98.755	105.44	99.084	96.607	99.112	99.67	98.415	103.51	98.555	97.33	101.46	99.679	96.874	101.06	96.638	95.632	101.6	104.64	98.927	97.537	94.36	97.079	101.36	98.992	95.57	96.518	99.745	95.92	100.99	98.7	101.02	97.843	102.94	96.598	98.368	95.061	96.659	96.24	102.48	101.84	96.615	98.277	98.676	101.28	98.033	102.5	101.37	98.905	101.63
98.84	98.103	93.94	102.37	98.887	99.408	94.467	96.47	94.442	98.086	101.31	100.32	99.104	98.013	97.555	96.008	99.65	100.61	97.38	99.388	97.951	96.694	101.06	94.576	96.114	96.943	96.339	97.743	93.159	98.594	97.147	98.829	93.317	98.593	101.83	95.096	99.938	98.025	98.321	96.602	97.595	97.979	99.037	95.485	96.088	99.101	97.931	94.994	101.64	99.021
109.51	107.02	105.02	110.71	104.33	108.14	105.85	107.59	111.27	109.89	105.39	100.61	105.83	103.86	108.06	106.86	108.18	105.81	108.63	107.55	109.71	102.68	107.21	110.86	101.57	111.02	107.62	110.55	110.87	109.99	102.15	104.66	106.54	112.23	106.93	107.09	109.06	107.83	105.73	106.97	102.87	109.24	110.98	106.58	108.31	107.15	107.68	103.75	105.37	105.78
105.33	103.13	109.19	108.1	106.88	105.97	106.45	106.13	107.7	109.03	105.01	105.59	103.29	108.58	108.52	108.58	108.63	102.99	101.21	107.71	107.79	104.49	106.2	109.6	107.47	105.43	110.37	104.21	105.25	101.31	106.12	99.975	108.64	106.52	107.35	106.09	103.51	105.8	102.82	106.12	106.45	101.27	102.11	108.65	106.66	104.36	100.54	106.83	102.38	106.05
107.25	107.11	108.4	105.97	101.68	110.14	108.66	106.91	108.04	105.18	107.85	105.8	108.13	106.07	106.28	105.74	104.41	102.34	106.14	110.17	101.5	109.83	108.95	109.8	98.317	102.08	110.21	105.16	107.52	107.74	105.99	100.92	102.42	107.67	110.52	109.65	108.07	101.2	106.49	108.02	105.86	107.75	103.52	104.11	106.99	105.09	108.28	107.38	106.88	104
108.36	102.21	97.16	104.66	105.48	106.18	105.75	103.26	105.5	106.05	103.46	103.64	103.82	103.87	102.4	102.96	105.44	104.44	108.3	106.35	102.92	106.43	108.75	101.3	108.97	105.55	105.84	104.08	103.35	107.37	109.49	106.79	106.62	103.15	104.28	103.32	103.05	101.75	104.17	107.09	110.84	106.77	106.58	107.47	102.79	102.8	107.83	105.99	105.97	100.04
107.49	109.36	106.92	107.34	107.47	110.04	103.65	109.56	110.51	106.14	110.94	108.52	108.86	105.73	107.81	107.26	107.19	106.87	108.56	110.78	108.07	110.33	110.01	111.01	106.39	107.39	104.64	111.11	108.55	104.11	104.27	107.96	107.07	102.75	105.1	106.78	111.04	109.17	108.5	111.25	108.88	105.26	105.06	105.33	108.77	108.1	109.78	110.34	110.46	110.98
101.61	97.955	100.49	102.57	98.655	101.41	97.863	97.178	106.19	103.14	101.84	100.31	99.557	97.322	100.05	100.7	98.158	99.05	105.74	100.85	99.708	97.55	102.01	99.086	103.56	100.72	101.09	101.07	101.01	100.02	99.165	98.819	98.891	95.579	105.58	100.71	104.26	102.52	98.379	100.49	97.858	100.86	99.744	102.2	104.52	97.653	101.38	101.1	96.972	97.709
106.14	109.22	110.61	102.64	104.12	107.05	101.56	103.82	108.95	106.54	106.64	102.33	110.58	108.17	104.15	103.26	105.43	105.24	106.11	103.56	110.13	108.28	103.77	107.71	105.26	106.94	104.31	102.02	105.23	103.92	104.35	104.33	108.04	104.49	101.5	106.03	104.24	104.12	107.51	105.5	103.91	105.75	105.36	106.74	104.43	105.55	108.8	103.99	107.88	106.18
109.54	105.69	101.84	102.66	104.48	104.02	103.76	105.99	105.19	109.02	102.67	101.52	100.73	107.63	106.27	105.54	107.29	104.62	106.94	107.76	103.58	103.24	105.02	108.59	104.27	105.74	106.47	107.28	107.39	103.06	110.67	106.06	105.38	105.3	105.69	104.55	107.48	105.01	100.01	106.26	105.74	109.45	103.25	106.03	108.35	107.09	107.25	107.35	104.33	107.84
103.12	113.41	107.99	108.97	102.59	109.78	110.68	110.59	106.88	104.21	112.23	109.21	107.06	102.69	106.54	109.15	111.76	110.07	108.5	111	110.06	103.21	109.11	109.2	109.9	108.88	108.74	107.59	111.08	107.35	108.55	106.2	107.27	105.9	109.23	106.66	105.72	102.57	108.21	111.95	106.96	109.56	105.72	106.72	103.96	107.15	109.52	104.79	109.39	103.53
107.89	110.72	108.17	106.83	110.6	111.67	108.63	110.6	108.37	109.37	108.66	106.87	106.3	108.54	109.21	109.74	109.18	107	107.32	109.49	108.88	108.34	111.42	107.68	106.5	107.83	106.11	108.96	108.8	109.11	107.48	104.65	107.31	112.87	106.99	105.07	103.16	107.5	109.78	104.29	105.94	107.33	106.37	108.29	107.59	106.48	111.17	106.43	109.16	110.88
104.81	112.08	101.78	101.67	107.23	106.79	107.79	105.93	111.54	107.81	106.46	107.67	102.29	99.816	104.73	105.9	106.49	105.85	100.8	107.04	101.61	107.39	105.36	106.29	105.9	108.38	108.51	105.01	105.86	108.6	104.63	101.53	105.6	109.44	102.6	108.2	104.17	103.61	103.57	108.9	104.67	103.2	105.02	108.1	108.61	103.07	108.33	104.86	105.4	102.93
103.95	98.209	96.808	97.436	101.78	99.107	100.34	96.584	95.299	100.31	98.763	100.69	94.301	96.528	100.53	99.965	96.842	97.856	97.927	96.914	99.446	99.864	98.595	97.154	97.801	99.388	96.396	96.404	96.661	98.756	99.668	98.749	100.46	100.76	97.654	96.734	97.225	102.95	97.566	99.533	97.709	95.823	97.883	96.012	97.329	93.655	100.86	98.035	105.16	91.747
107.04	106.69	109.08	106.75	105.01	104.98	108.88	105.2	104.65	108.79	104.5	106.89	112.74	107.27	104.37	107.12	106.18	108.44	104.84	107.94	102.67	104.56	108.34	105.27	109.24	104.44	103.47	106.37	104.71	105.71	107.88	104.86	101.99	105.25	104.75	106.21	104.25	107.23	100.65	107.99	103.27	104.95	106.54	109.86	104.03	105.73	103.19	109.15	111.07	104.13
99.062	99.182	100.67	101.46	104.52	98.255	98.713	99.43	97.629	100.84	101.8	97.08	97.753	97.791	102.2	104.65	98.75	102.22	99.628	101.46	98.835	99.799	97.465	99.314	102.8	98.6	102.83	101.57	100.98	104.73	97.285	101.17	98.507	103.9	98.274	101.98	97.984	98.088	101.01	100.06	101.25	100.46	99.686	100.81	102.05	103.57	100.54	101.33	101.64	99.978
101.95	105.77	104.1	106.8	104	104.86	104.85	109.7	105.92	106	106.38	103.54	105.57	104.92	103.09	104.84	109.65	105.37	100.83	102.85	105.83	100.83	104.57	104.58	107.36	107.92	101.01	105.93	105.88	107.44	108.27	105.77	103.01	108.68	103.29	106.66	102.28	106.7	105.83	106.29	107.1	106.67	103.93	107.37	112.95	104.28	106.02	107.25	105.12	107.17
97.553	96.846	96.514	96.859	99.473	98.351	100.1	97.308	96.651	101.04	92.781	97.995	100.21	98.262	102.72	94.437	97.189	100.64	103.32	99.359	97.412	96.928	97.109	92.744	96.091	97.782	99.362	100.83	101.01	98.822	97.503	96.132	99.055	97.934	104.85	98.306	98.905	96.771	98.314	96.835	94.103	99.181	100.85	99.257	100.04	96.36	103	96.151	95.276	98.611
100.25	97.556	98.617	101.79	100.9	101.29	97.696	102.59	101.25	98.953	99.857	101.79	97.995	96.625	96.232	99.37	104.47	96.521	101.09	95.978	98.765	104.29	103.1	101.89	100.49	95.338	102.24	99.871	101.93	97.133	99.829	97.597	101.89	98.712	104.33	99.189	101.28	99.883	99.175	101.44	100.11	96.877	99.712	101.33	98.551	102.35	97.318	100.75	101.68	98.082
98.13	100.25	98.206	97.47	101.04	99.905	98.645	96.608	102.01	97.826	96.776	103.24	103.69	95.613	98.687	105.1	100.85	95.463	101.88	100.22	99.525	99.7	99.049	100.5	100.45	100.37	97.252	100	101.21	100.51	99.669	93.87	96.95	106.76	96.657	101.05	93.458	99.379	100.64	98.5	97.128	98.992	98.036	104.27	100.79	94.224	103.07	101.81	99.788	99.858
102.74	109.13	109.8	106.94	105.59	104.37	105.81	99.905	112.13	107.84	105.97	100.79	109.72	107.2	106.25	104.79	103.4	102.23	98.968	102.98	108.64	105.23	107.23	111.18	107.71	107.31	102.1	104.13	104.67	107.25	102.22	107.7	108.8	106.58	107.73	105.56	103.47	105.4	108.11	104.7	103.68	104.8	106.58	103.24	105.52	100.74	103.35	108.44	109.07	106.06
99.402	94.813	96.539	99.128	98.101	97.393	101.07	97.492	99.329	103.37	97.144	94.909	95.821	99.475	93.697	100.97	97.969	96.384	100.35	97.32	98.643	97.846	94.961	100.84	97.097	99.881	98.444	100.84	97.091	101.26	95.613	100.08	95.079	100.53	98.708	96.148	97.353	101.6	98.352	99.063	103.15	102.47	95.517	98.259	93.365	96.56	98.118	96.536	97.639	92.753
104.41	101.65	95.083	95.135	99.495	100.88	104.41	99.544	99.993	99.011	102.66	104.02	99.276	98.33	96.485	100.2	100.1	101.92	96.933	102.33	99.313	104.96	100.02	101.91	103.28	102.07	98.892	99.909	97.659	100.26	104.41	100.91	103.87	98.955	99.732	99.119	103.47	98.711	99.746	99.081	98.7	101.48	103.22	99.86	101.49	96.737	102.76	102.76	101.27	100.5
100.71	97.084	98.57	100.51	100.48	95.146	101.29	96.203	97.576	98.797	97.797	98.03	96.293	95.105	101.39	97.111	102.03	92.361	101.16	96.304	97.513	97.475	97.459	100.88	100.11	94.215	99.743	99.418	101.32	94.354	96.462	97.441	95.648	99.518	95.763	98.406	95.157	94.659	97.436	98.79	97.142	99.146	100.5	97.367	95.634	99.356	99.388	96.3	99.59	99.465
98.589	104.46	100.97	99.093	99.367	101.18	96.755	100.97	104.15	102.38	99.402	100.56	101.15	102.1	102.81	104.06	100.66	98.13	99.604	102.7	99.951	96.874	104.51	101.63	96.482	101.84	95.647	100.77	102.62	104.9	101.47	99.397	96.592	99.608	104.39	100.27	106.47	102.76	101.9	101.18	102.17	99.378	103.32	101.85	103.44	102	99.805	100.35	97.67	102.25
101.51	102.73	99.803	100.07	101.87	102.54	98.603	99.897	96.225	96.687	99.784	100.09	102.4	102.13	100.78	99.766	100.54	100.95	97.793	102.2	100.08	99.511	103.17	100.63	98.686	100.27	97.802	96.67	98.921	100.26	97.382	100.15	98.004	96.409	99.143	95.537	102.91	105.91	104.16	100.61	103	105.84	99.758	102.09	101.19	98.282	101.19	98.505	98.411	95.396
108.2	106.83	103.97	103.53	103.81	106.71	111.02	103.94	107.23	109.68	107.78	107	104.16	102.7	99.686	107.37	111.74	107.91	101.21	103.79	109.68	108.14	104.82	101.68	102.48	108.38	107.35	105.53	108.57	100.43	104.08	107.13	108.09	106.06	101.68	106.81	103.81	107.65	103.85	105.42	111.07	106.17	107.16	104.72	106.85	110.08	105.12	109.67	103.6	104.55
107.5	103.91	100.67	102.26	102.49	107.27	113.69	105.29	102.59	105.35	105.55	101.78	103.93	107.7	106.34	105.39	104.99	106.14	105.17	105.28	104.3	104.14	104.14	106.23	104.88	107.41	105.24	108.32	104.34	105.28	100.97	106.17	107.52	109.45	103.51	109.21	104.43	107.95	104.82	102.83	108.13	104.14	104.84	102.33	104.78	105.61	101.15	106.38	108.44	107.38
110.3	110.07	106.87	107.47	108.57	108.25	112.05	106.83	108.52	108.98	109.35	107.98	107.04	104.98	109.99	104.05	109.22	108.54	108.18	106.52	109.11	109.63	106.07	109.72	104.74	109.77	109.33	105.38	108.73	109.21	106.93	110.65	109.61	108.41	109.15	105.49	106.12	105.64	106.04	105.21	107.8	105.41	110.52	107.78	111.31	103.17	108.49	104.68	110.53	107.45
104.74	104.24	106.46	107.58	106.87	107.77	103.65	107.78	109.6	107.16	105.26	109.88	102.38	107.64	102.34	106.92	103.68	105.25	105.65	110.01	102.36	107.99	107.61	105.35	104.24	106.27	107.8	103.77	107.76	107.49	106.59	103.57	106.39	102.1	107.86	104.96	109.26	106.4	107.74	104.63	107.06	110.22	108.14	105.31	106.58	109.1	108.51	107.24	105.46	108.38
99.309	97.742	95.551	95.474	101.58	97.494	98.943	92.74	95.659	98.491	99.274	98.68	94.718	95.787	98.152	100.08	98.783	97.703	93.16	95.622	98.452	100.34	98.759	97.471	99.846	95.991	99.492	100.72	98.289	101.41	100.72	98.724	98.716	102.02	98.706	102.65	98.227	99.634	97.845	93.277	99.488	100.82	93.36	98.298	93.017	99.323	98.587	98.103	99.804	97.071
109.57	107.66	113	110.89	108.17	109.2	109.75	110.46	107.46	106.6	109.08	106.05	106.55	107.39	108.88	107.58	111.62	104.8	109.64	110.28	111.46	108.17	108.17	109.94	107.65	107.07	110.16	105.91	110.29	112.47	105.76	112.95	106.93	107.19	111.25	109.48	112.15	107.98	109.26	106.46	110.16	111.02	105.11	110.78	106.21	105.92	105.41	110.47	109.2	109.1
98.397	94.021	99.02	97.239	97.218	100.16	100.49	97.562	93.132	98.046	96.493	98.65	99.742	96.758	98.482	97.495	98.656	95.771	100.71	98.369	95.646	98.686	98.92	98.97	100.85	95.469	98.065	98.164	99.702	100.67	95.086	98.065	98.302	93.511	99.227	97.15	101.98	96.748	94.798	97.903	96.047	101.56	96.077	99.675	98.507	95.127	99.289	99.281	96.714	97.255
108.4	107.37	106.62	105.34	109	110.42	107.78	107.32	107.21	108.42	112.34	108.43	106.1	105.89	107.53	108.07	107.04	107.8	102.71	109.19	105.88	105.4	103.85	107.35	103.69	101.06	105.15	108.92	106.82	109.5	110.95	107.95	109.1	105.15	104.07	105.24	107.41	107.24	106.51	107.77	104.9	110.63	106.81	110.64	111.79	109.2	110.68	106.31	104.7	105.68
95.648	100.91	107.52	99.482	102.49	101.55	100.85	99.749	95.967	100.98	98.581	102.07	99.646	98.882	96.704	104.1	103.45	100.5	100.73	102.19	103.31	99.067	99.638	101.32	99.037	100.89	98.08	99.406	96.46	100.31	99.755	104.01	101.39	100.21	102.89	101.95	101.9	99.835	101.56	101.4	101.08	98.848	100.59	101.24	99.91	101.83	96.806	104.34	103.14	96.019
103.62	99.669	98.161	95.462	95.063	101.6	95.571	99.898	99.073	102.94	102.31	97.863	101.76	99.227	97.253	101.05	97.428	100.24	101.27	96.371	98.958	96.187	92.937	95.612	98.204	99.113	98.904	99.9	93.472	99.44	97.917	98.471	94.032	100.18	100.52	94.57	97.887	101.38	100.31	98.612	94.638	101.89	95.621	95.929	102.34	98.223	100.32	96.743	102.69	99.826
106.98	106.39	108.57	108.87	109.57	109.23	113.15	108.3	108.1	109.59	111.41	108.95	109.78	104.84	108.2	110.99	110.87	109.59	110.78	111.51	112.26	105.11	105.89	107.96	107.25	111.26	105.42	113.51	108.63	106.12	106.37	113.23	108.68	106.02	107.63	110.5	106.38	105.61	111.47	109.17	107.75	111.52	112.52	105.09	111.9	110.57	109.37	109.3	108.28	111.05
107.26	111.11	105.7	106.12	106.07	114.01	108.23	108.17	105.19	112.42	107.03	101.63	105.34	106.78	100.64	103.4	100.79	105.95	104.62	105.53	104.95	107.72	108.6	110.86	107.65	104.48	109.64	103.97	102.94	107.06	105.01	103.52	106.75	101.7	106.85	101.88	108.11	104.04	107.17	104.23	107.48	100.27	107.57	106.2	109.01	109.6	107.85	105.31	103.53	104.34
108.2	110.01	106.13	109.09	112.85	113.23	106.01	112.26	107.75	110.74	110.76	108.92	112.22	111.49	107.99	105.09	111.65	111.88	110.17	110.24	111.55	111.67	109.91	115.28	109.65	111.32	111.57	114.82	107.33	110.44	115.04	109.65	113.03	110.73	110.5	113.37	107.45	110.37	109.93	105.18	114.35	109.6	111.25	115.79	106.77	111.24	110.51	105.74	108.65	110.25
102.37	109.33	103.57	101.18	101.04	102.9	109.33	109.01	110.52	105	105.13	102.69	101.26	105.33	106.73	106.44	107.83	108.37	105.73	104.16	107.04	106.56	105.39	100.99	102.61	111.44	102.15	108.12	103.53	104.39	111.24	103.14	103.91	104.08	108.49	102.93	112.08	105.09	106.83	103.86	103.89	106.84	107.43	107.64	108.11	103.94	105.24	105.41	105.13	104.59
104.99	101.91	103.77	110.56	108.61	104.97	98.507	104.49	104.55	106.7	103.74	108.86	99.564	103.61	100.31	105.02	102.58	106.16	109.33	108.48	104.04	109.1	100.89	104.16	107.86	101.73	106.8	110.04	102.4	106.41	113.29	104.62	105.69	108.07	103.38	105.92	114.14	102.32	106.6	108.57	106	104.66	105.42	106.51	102.39	105.61	105.13	108.03	106.62	108.92
104.69	108.53	115.37	107.08	108.74	112.43	112.84	109.52	107.43	106.89	107.52	106.31	108.5	102.61	108.89	109.14	107.44	107.71	108.73	109.23	109.53	106.12	110.31	106.56	106.41	110.32	110.64	108.36	106.9	103.05	108.36	105.06	109.78	104.47	106.06	110.21	105.67	112.85	105.97	105.61	106.52	105.17	109.56	108.36	108.1	109.62	104.69	107.75	106.96	105.78
106.12	109.61	108.97	107.9	105.09	109.27	105.91	105.66	107.7	103.29	104.57	109.64	106.5	104.64	106.64	106.04	109.76	111.65	106.65	108.86	104.8	106.49	112.67	109.22	102.5	109.84	106.54	107.33	105.16	104.5	109.66	108.97	103.86	107.92	107.23	109.33	108.53	104.19	107.23	107.03	105.35	105.22	107.28	107.92	107.99	110.49	106.91	109.02	107.71	104.54
99.634	96.689	97.686	93.379	97.971	98.623	103.88	96.643	96.193	101.49	95.817	96.729	101.26	98.391	95.485	95.485	101.07	96.166	95.859	101.27	101.94	96.128	99.51	95.512	98.329	102.05	98.792	97.821	97.357	96.07	97.71	101.24	96.105	99.947	98.85	102.1	95.289	96.849	97.332	97.779	97.78	99.223	99.603	96.154	100.1	102.1	93.355	96.606	95.637	97.776
111.59	107.06	106.68	111.83	105.19	110.65	109.25	102.81	106.33	108.39	105.7	107.17	105.04	105.81	106.44	107.11	106.81	107.41	105.94	108.27	109.12	107.68	105.93	110.67	110.99	108.37	111.19	107.38	109.85	112.7	110.06	109.18	111.59	110.67	104.3	111.68	106.65	108.33	106.33	108.17	105.69	109.93	106.78	110.73	108.5	108.63	109.62	108.11	108.01	104.86
97.486	93.753	98.933	96.707	96.464	99.249	100.49	96.378	100.22	99.436	96.582	96.463	96.777	94.993	99.476	95.667	96.635	95.242	94.13	98.515	97.852	98.796	99.445	101.88	95.405	102.07	98.292	102.71	98.004	97.036	100.55	95.419	95.429	96.04	97.921	99.853	103.08	94.937	95.784	95.766	98.822	93.504	98.869	99.434	101.72	98.269	97.095	98.166	99.325	101.55
104.89	105.83	105.19	108.37	104.62	107.2	102.95	107.94	103.37	100.61	103.47	104.02	103.82	107.23	107.34	104.47	101.48	106.52	103.87	106.92	105.5	105.09	106.83	104.27	109.23	103.37	107.66	106.3	110.13	102.59	101.51	104.89	105.12	102.9	101.83	107.19	104.49	106.64	107.9	105.1	106.67	105.01	99.746	105.23	103.04	103.9	105.05	104.56	109.84	105.98
107.47	111.84	112.32	104.6	102.67	111.38	106.92	111.61	106.71	107.61	105.21	106.22	104.32	106.13	111.93	107.39	106.6	110.24	104.96	109.97	107.01	105.66	109	103.05	110.32	112.36	110.03	110.12	109.8	108.81	109.33	110.29	110.36	111.59	108.54	108.26	111.7	109.97	108.18	109.21	108.17	105.66	110.01	106.51	112.96	109.78	109.71	109.02	102.73	104.69
96.197	103.24	99.302	97.765	100.31	99.067	104.47	103.6	100.02	100.88	99.8	101.06	96.974	97.9	97.906	101.98	100.85	97.488	97.95	98.221	98.731	100.54	101.41	101.47	103.35	99.71	101.06	101.69	99.417	99.348	98.635	100.37	99.732	100.71	101.64	102.46	102.02	104.47	102.14	99.085	100.88	106.11	101.26	101.06	97.849	99.969	104.41	102.13	103.24	105.86
100.11	98.354	102.71	99.342	101.86	100.4	95.523	103.17	98.768	101.32	99.432	100.18	101.95	100.9	103.29	97.376	107.38	103.71	99.666	97.489	106.11	102.52	104.42	100.89	97.429	94.842	101.37	101.23	102.7	103.33	100.36	96.989	99.644	100.92	100.13	102.5	102.16	100.94	100.89	104.34	101.27	102.82	104.77	104.55	99.927	101.95	98.228	98.599	100.6	99.178
100.94	103.53	102.9	105.91	105.72	101.79	102.99	100.59	110.63	105.94	102.22	101.91	103.43	103.29	101.49	97.657	106.84	108.45	100.45	104.16	101.44	104.71	105.37	105.45	99.491	105.27	98.52	99.529	101.24	102.57	104.81	104.08	105.06	101.83	101.23	101.13	101.24	100.7	99.129	103.72	104.65	105.94	103.87	98.176	103.01	101.42	101.68	105.24	101.11	100.77
107.67	108.47	108.23	112.29	110.17	108.14	102.41	108.14	103.9	110.92	106.66	110.21	107.65	108.52	110.09	110.33	107.79	107.49	105.96	107.52	112.38	103.28	106.52	108.29	107.87	108.82	103.11	107.94	109.18	103.15	111.48	111.25	111.6	109.87	110.42	113.53	105.96	111.15	111.52	108.17	108.94	106.61	105.98	109.3	107.81	109.09	110.32	106.41	107.08	115.43
106.19	110.01	106.38	105.12	104.56	114.01	108.46	106.62	107.9	108.17	108.96	110.1	108.96	107.55	108.9	104.55	112.01	110.15	107.69	109.88	108.35	106.06	107.02	107.93	106.06	111.01	111.32	106.49	111.85	105.9	111.33	108.62	106.83	108.52	108.71	108.65	109.08	111.14	106.48	114.88	106.41	110.06	104.92	106.73	109.85	109.64	108.14	111.87	108.48	105.43
105.55	105.44	103.13	105.28	104.32	106.25	107.76	108.09	102.49	106.81	105.47	110.55	103.09	110.2	101.38	107.49	103.36	100.7	100.19	105.96	103.58	104.39	106.72	109.17	98.776	107.96	107.82	102.17	105.42	107.08	103.2	108.43	107.91	110.25	103.9	101.25	106.02	108.56	102	103.71	105.07	109.34	103.43	98.353	108.75	106.06	105.82	105.27	105.62	110.77
102.34	94.915	101.01	100.1	100.19	99.843	101.69	100.53	99.622	99.475	97.342	99.242	104.48	102.83	99.291	101.04	103.16	101.76	108	102.39	99.005	100.61	102.96	97.408	102.03	103.34	98.383	102.29	100.69	100.04	99.839	106.73	100.87	103.66	103.56	98.134	101.68	98.064	102.35	98.069	104.34	103.9	101.64	100.51	105.6	103.51	100.65	100.55	95.815	100.71
105.97	106.31	107.35	104.18	103.55	106.09	100.73	104.68	106.67	105	102.76	102.6	110.67	106.53	107.4	107.37	104.17	106.9	103.3	109.16	102.22	109.87	105.38	106.33	106.55	100.77	103.39	104.87	103.35	104.73	103.87	101.78	102.99	106.04	107.07	107.32	106.32	105.15	103.94	106.65	105.48	107.48	105.57	108.44	102.53	106.09	110.39	105.18	108.09	106.31
109.19	104.01	107.57	107.97	111.06	107.68	107.13	108.78	105.05	108.54	105.68	109.43	110.61	104.54	104.3	102.25	105.62	105.74	109.82	102.34	101	109.11	109.36	108.01	109.64	107.37	109.3	108.93	107.04	102.88	105.48	108.96	107.24	107.68	105.57	108.97	102.9	111.78	105.28	111.18	108.21	105.75	105.52	106.02	108.12	107.45	110.42	107.98	107.52	104.24
99.679	96.555	100.94	100.5	100.49	100.92	101.09	99.052	98.012	95.524	96.238	99.846	98.131	98.746	102.83	97.99	100.82	96.469	102.86	100.96	103.85	99.862	97.31	99.053	95.356	98.812	104.03	100.8	101.1	103.22	95.736	97.825	96.684	100.68	103.6	96.812	98.857	102.64	102.99	101.4	101.33	98.02	102.34	95.457	97.065	100.98	96.667	100.01	103.01	102.12
107.38	102.91	108.4	103.96	110.47	106.79	110.94	104.12	101.87	107.4	105.31	105.34	103.07	106.75	109.2	107.06	105.53	107.68	104.2	109.22	104.49	107.42	106.19	109.5	104.07	106.04	104.91	108.12	107.46	108.01	104.73	104.46	108.57	111.27	109.25	106.68	106.32	107.5	107.8	108.97	108.19	104.97	107.71	107.67	108.13	104.86	104.77	109.09	105.13	110.07
102.7	107.14	105.06	104.84	107.09	107.69	104.28	105.19	107.36	104.14	107.42	107.39	105.65	104.94	107.36	103.03	106.65	105.22	105.44	108.92	107.37	107.44	107.77	103.2	109.63	108.99	108.1	108	100.08	105.78	104.99	110.76	101.1	106.26	102.06	106.4	105.78	101.74	106.97	103.45	104.48	108.46	104.53	106.88	104.03	106	107.24	109.78	107	103.19
109.67	109.18	104.7	104.45	107.05	101.77	102.41	109.75	111.29	103.64	108.32	108.12	111.98	105.07	103.82	109.17	106.48	101.03	106.46	102.5	101.73	102.83	104.94	101.81	107.93	103.06	103.66	104.39	105.8	104.42	106.41	106.87	104.26	105.76	109.5	105.01	105.81	101.99	106.57	102.33	104.48	106.79	106.79	103.64	108.47	108.05	104.92	105.88	108.55	109.24
98.081	96.304	99.667	94.537	94.86	98.881	101.05	100.09	97.253	98.172	98.529	92.786	98.492	96.025	99.586	95.353	100.15	100.95	102.2	97.097	98.722	100.19	100.11	95.247	95.574	101	93.684	95.04	93.398	98.933	101.94	96.913	103.59	92.843	96.613	101.11	96.582	100.26	93.531	100.95	97.774	97.56	99.202	102.35	103.63	98.846	97.112	96.31	97.051	94.577
111.08	104.32	106	107.35	108.16	106.11	104.35	105.02	108.53	106.49	101.43	107.49	108.49	107.12	104.16	107.67	104.35	104.83	102.74	108.26	102.02	109.62	108.32	102.14	104.89	104.67	104.4	107.93	102.68	103.2	103.54	108.04	105.58	107.09	107.47	106.68	104.68	109.82	106.85	109.48	103.67	108.49	108.49	108.5	102.94	107.88	106.48	106.79	100.68	105.16
104.2	105.62	108.71	103.47	107.56	107.74	109.02	102.49	107.49	105.23	107.88	105.83	105.72	102.92	108.09	106.18	101.79	104.4	100.27	108.18	102.4	103.33	106.17	104.88	101.9	105.67	105.16	104.87	106.57	104.35	106.48	107.87	103.83	105.3	103.37	105.78	107.16	107.71	106.17	108.6	98.479	107.43	103.04	102.32	104.79	108.71	107.36	108.02	107.22	98.782
103.15	106.86	108.31	112.18	111.27	111.45	105.66	107.17	108.29	103.89	106.56	108.93	106.96	107.77	107.23	106.07	111.56	108	109.08	107.8	108.43	106.03	108.66	108.19	107.56	107.34	109.05	104.97	111.88	106.75	106.36	111.27	103.93	105.53	112.42	107.87	109.24	107.92	108.06	105.13	110.87	108.13	110.77	107.61	109.38	105.55	109.04	110.92	105.33	111.14
108.45	114.54	105.83	110.23	112.21	108.68	111.36	107.16	108.07	112.56	113.99	112.59	110.78	108.39	111.28	114.29	111	109.16	109.42	108.62	106.12	113.46	109.25	110.04	111.93	117.36	114.41	109.99	110.98	109.54	112.02	107.33	115.24	109.81	108.59	107.7	109.53	109.98	109.35	110.96	113.95	112.79	112.33	108.84	113.23	107.42	107.82	108.75	113.36	112.34
107.93	108.19	104.19	110.77	102.05	103.19	105.68	104.21	105.27	108.4	105.02	106.39	107.49	105.07	106.39	103.97	109.03	107.21	104.21	105.35	103.24	104.5	105.24	105.41	104.14	101.54	106.78	104.99	106.25	109.77	105.05	108.35	110.23	112.94	108.22	104.88	107.49	106.17	106.87	106.41	105.12	108.05	106.87	103.98	107.14	106.67	102.05	106.27	104.93	108.01
110	106.37	112.46	107.78	107.25	105.99	108.55	107.31	104.39	110.55	107.61	107.09	106.63	107.97	110.34	107.29	105.32	105.27	109.44	111.42	105.59	107.29	107.66	107.59	106.36	106.58	109.52	105.63	107.3	105.53	103.22	110.39	110.91	107.49	117.36	109.57	107.96	108.21	108.81	110.24	110.08	105.66	108.13	110.02	106.68	113.85	110.82	105.25	113.71	105.73
104.63	106.11	110.13	103.33	105.51	107.13	101.92	109.61	106.15	108.83	104.18	102.25	110.79	110.65	107.84	110.69	103.52	106.8	105.51	99.036	104.42	106.78	105.02	106.67	100.27	106.57	108.32	104.52	106.87	103.09	105.84	107.95	105.81	108.42	105.25	107.22	106.47	104.2	103.78	107.73	105.22	105.12	104.47	103.32	100.8	108.35	109.08	106.11	103.92	107.39
97.056	100.84	93.792	97.882	95.607	102.74	99.643	103.24	99.493	93.94	100.83	99.648	100.72	94.964	97.044	100.46	103.41	105.32	103.68	98.09	98.854	95.479	98.563	100.06	94.581	97.636	99.155	99.034	99.126	97.032	102.84	96.888	102.84	100.25	102.28	94.802	101.05	97.277	94.294	98.114	101.2	101.68	97.248	99.515	98.66	101.03	103.54	100.86	99.399	98.531
112.12	104.38	110.43	105.82	107.79	104.79	108.09	111.64	110.59	107.22	109.26	109.23	112	110.91	110.65	108.12	106.47	106.76	111.26	105.36	105.83	107.96	107.56	104.92	110.71	111.41	105.66	112.04	107.23	112.38	108.69	110.27	108.57	106.67	108.85	107.55	107.26	107.97	108.1	110.04	106.96	109.98	107.03	109.05	108.14	108.38	106.96	106.25	110.73	107.84
107.1	106.69	106.11	104.68	102.35	105.03	107.42	108.17	108.09	109.16	105.15	108.53	110.29	106.68	110.91	106.02	110.02	110.63	106.4	109.82	104.08	106.77	107.72	108.63	106.95	107.65	108.36	107.79	105.07	103.82	106.93	109.65	106.63	106.2	111.09	105.98	107.74	107.35	106.42	104.67	102.54	104.54	106.2	107.81	109.49	105.24	103.71	108.12	99.817	108.78
104.59	108.73	108.17	107.42	108.13	101.67	109.1	106.89	109.5	104.47	104.09	104.3	107.07	109.29	102.25	108.26	105.44	114.14	108.85	102.38	106.1	105.69	105.07	102.27	104.92	107.6	104.77	107.94	106.22	108.17	108.53	106.73	106.26	103.33	107.48	110.15	107.84	104.57	110.25	104.42	107.19	101.12	101.62	103.68	107.78	103.93	101.57	107.63	105.1	104.3
105.29	110.5	108.5	105.99	107.57	101.92	112.7	108.48	108.86	107	105.96	110.31	105.26	108.99	110.35	109.15	107.3	104.85	107.21	106.37	103.85	110.15	110.03	108.08	107.19	106.41	105.05	109.09	106.2	107.12	103.15	106.49	108.14	107.62	109.27	108.25	109.96	106.43	106.36	108.96	111.43	108.25	106.65	115.12	107.89	107.55	109.04	104.67	106.37	106
104.28	104.92	108.54	101.38	104.89	108.07	106.24	108.24	110.04	108.03	102.39	103.08	105.38	102.81	104.35	105.26	101.33	103.82	109.13	111.2	105.54	104.53	104.61	106.16	103.69	105.64	107.84	105.95	109.39	106.72	104.13	109.74	107.29	109.97	106.2	101.56	108.29	107.58	107.24	103.61	109.9	103.41	103.91	111.96	105.59	104.56	108.37	107.8	103.78	103.82
109.01	107.37	104.52	106.16	104.87	106.36	106.48	107.99	105.68	107.09	107.23	107.47	105.64	107.28	103.31	105	104.48	103.57	105.51	106.73	107.62	105.18	104.87	107.27	105.72	100.89	105.99	104.12	109.57	106.7	108.73	107.37	102.56	107.31	106.04	110.06	107.44	105.91	103.7	105.4	104.66	111.03	107.74	108.97	107.48	108.89	105.3	102.55	103.86	104.68
100.7	98.76	97.869	95.095	96.707	97.835	96.33	96.105	97.819	93.829	99.441	99.304	96.666	97.541	102.01	102.54	95.894	99.6	97.596	96.133	99.207	100.46	99.575	98.577	99.199	95.313	99.848	95.671	99.053	95.787	96.99	100.12	95.651	99.699	98.991	97.843	96.756	104.64	96.726	97.275	101.9	102.62	101.23	97.272	97.739	96.46	99.959	99.753	98.403	96.275
107.75	106.99	108.51	107.58	105.3	103.01	107.59	104.61	104.53	104.04	109.24	106.58	103.95	100.98	104.97	102.29	106.2	102.29	106.82	105.39	106.41	106.44	106.11	111.97	104.98	107.2	105.44	105.24	105.97	107.97	102.42	106.3	107.96	105.47	109.2	110.1	106.12	102.59	106.81	103.92	104.54	105.91	104.57	102.85	109.68	102.56	102.57	104.98	107.97	109.21
102.45	101.56	99.304	103.16	112.14	103.34	107.77	100.88	102.09	103.68	104.84	103.2	103.69	100.54	106.38	98.844	100.33	105.04	102.82	101.42	106.59	101.42	100.01	101.22	104.63	101.63	105.4	102.15	103.78	104.03	104	105.29	105.09	101.5	102.38	104.04	103.65	99.732	105.24	104.24	101.06	104.1	103.06	102.31	102.59	102.57	104.13	101.2	100.37	104.25
100.06	99.587	101.69	101.34	97.597	99.302	95.694	99.538	98.724	100.01	96.737	98.252	95.666	99.368	103	98.751	98.044	102.18	99.577	103.31	96.994	104.37	96.711	97.991	100.13	100.35	97.29	99.808	98.035	99.195	95.898	98.001	100.95	100.32	101.17	96.428	99.348	99.109	100.6	94.038	100.3	99.354	96.189	97.979	99.685	98.988	98.916	96.413	96.945	100.8
108.22	108.38	104.41	106.69	106.11	107.69	104.83	106.29	107.12	108.43	104.59	106.11	103.78	103.99	105.2	106.89	108.66	107.74	102.99	104.77	103.42	107.6	105.95	103.16	104.79	106.75	107.13	107.85	106.46	105.6	108.99	106.63	104.15	103.83	105.67	104.51	109.27	107.71	109.18	108.88	103.33	104.03	104.35	102.02	107.28	102.85	105.88	104.73	104.74	105.3
103.8	112.38	108.53	114.19	113.49	107.11	109.51	109.45	106.41	105.6	108.39	106.21	104.68	104.53	109.27	107.47	108.11	103.99	113.37	108.56	107.92	109.82	107.11	105.08	108.71	109.76	107.11	109.65	104.84	111.47	110.16	107.18	102.97	110.36	108.54	108.3	110.43	109.53	109.85	107.91	106.84	108.02	105.54	113.46	109.34	111	107.84	108.64	111.16	110.73
98.925	95.46	103.85	97.896	99.749	96.218	101.12	99.01	98.993	99.517	99.99	102.11	97.457	100.91	98.534	99.635	98.859	100.86	97.337	102.6	97.936	100.45	98.137	98.442	102.57	102.66	96.559	103.78	96.398	97.028	97.734	96.489	99.483	96.139	100.79	102.62	99.774	98.052	98.467	94.985	100.58	97.69	99.449	100.05	101.73	98.014	97.246	96.192	99.671	99.684
109.28	109	108.7	108.27	107.86	109.6	110.15	108.91	110.31	108.33	111.7	111.17	108.61	106.82	109.67	108.19	109.38	109.53	106.29	112.11	110.23	109.66	109.08	107.68	113.97	109.96	110.73	103.94	110.48	110.73	106.07	108.96	106.76	105.56	110.15	108.52	106.83	107.89	107.69	108.81	104.75	110.22	106.97	107.79	109.29	109.34	112.09	108.28	106.12	107.34
96.952	101.46	102.03	95.78	98.963	100.11	102.21	102.61	101.02	98.252	97.943	100.36	97.02	96.372	100.45	96.977	98.718	96.607	100.01	99.164	100.25	100.49	99.835	94.086	99.96	96.052	96.022	101.11	97.792	99.597	98.397	96.742	100.65	96.787	94.19	99.437	98.303	95.605	96.478	99.652	101.03	100.97	94.62	100.22	100.08	99.251	96.488	97.777	98.137	102.33
98.767	100.48	97.208	100.51	98.789	99.084	98.011	99.234	98.725	101	95.084	97.483	101.33	96.865	97.059	96.863	98.897	99.321	98.625	104.23	101.74	95.337	99.577	99.454	100.26	96.076	93.266	98.85	94.926	98.429	104.37	98.225	100.63	98.545	101.7	98.259	96.294	99.422	93.455	97.366	97.228	99.487	101.73	93.204	97.486	100.13	99.642	98.57	100.38	97.471
108.21	101.35	104.99	105.46	104.36	106.06	108.71	101.53	107.58	103.37	102.61	105.53	108.5	101.76	108.98	108.57	105.61	103.89	106.78	101.67	103.59	107.68	109.2	109.6	103.77	107.54	107.69	107.36	109.13	110.54	105.72	106.54	106.72	99.109	108.03	107.27	106.17	104.8	110.69	109.09	106.01	108.88	102.75	107.15	106.17	101.86	105.6	110.27	100.95	104.09
105.35	108.11	107.33	109.96	104.62	104.84	108.99	114.13	109.45	107.11	103.37	107.45	107.22	109.6	109.41	111.56	107.16	107.88	112.95	109.73	104.32	104.6	109.31	104.41	107.62	109.45	103.98	104.75	107.76	104.88	107.88	106.38	107.01	111.21	105.32	107.24	109.31	108.85	107.12	105.15	112.82	109.99	106.2	107.54	104.02	110.74	107.55	108.69	110.75	112.27
104.22	104.56	105.99	107.2	104.86	105.23	107.87	107.42	110.78	102.54	109.64	107.46	104.13	104.79	104.25	107.82	104.46	106.29	106.89	105.79	105.37	103.34	104.86	103.69	112.09	110.31	108.16	103.52	104.58	106.45	104.59	105.38	110.07	104.02	105.16	106.96	105.4	102.91	106.3	109.2	104.59	105.17	109.47	106.38	105.2	101.65	106.66	106.86	105.37	108
107.01	104.36	107.83	103.91	99.571	107.6	107.11	106.79	108.92	108.89	104.13	108.27	103.58	105.76	107	104.31	107.54	103.31	104.95	109.14	104.53	104.01	106.76	104.58	106.75	106.33	108.69	107.45	111.21	103.3	107.51	107.29	108	104.92	106.17	104.55	107.06	106.6	106.2	107.48	100.48	107.74	102.09	105.7	106.36	104.39	104.57	108.44	104.2	101.57
105.34	104.78	108.67	108.13	102.68	107.4	109.29	104.36	108.3	105.51	104.99	102.94	107.48	106.84	108.17	106.08	104.79	107.86	106.35	109.31	103.75	106.98	107.02	105.95	102.55	110.13	110.3	105.78	106.7	104.11	105.97	102.98	107.03	104.43	105.97	104.72	108.19	105.42	104.43	108.01	101.49	104.76	107.27	108.55	108.12	106.69	104.47	107.01	104.41	102.55
108.07	108.43	110.16	104.02	109.98	105.5	106.45	107.82	108.17	108.21	107.76	107.22	112.03	108.78	106.55	105.72	109.05	110.35	106.88	107.68	108.51	108.12	106.97	107.69	108.48	105.99	110.07	103.76	108.93	108.06	106.35	103.98	106.89	104.58	111.54	108.28	116.34	113.45	108.82	107.79	106.28	106.87	109.47	108.62	113.3	108.21	105.39	111.01	105.67	109.08
105.9	104.86	107.77	105.18	107.11	102.7	108.06	111.86	107.16	107.99	104.52	107.45	109.52	109.62	104.79	107.21	111.22	102.94	110.64	105.97	106.1	105.29	110.69	112.76	109.46	103.59	104.61	100.13	106.6	103.74	108.1	108.86	111.1	108.29	108.39	106.53	109.95	104.8	107.2	105.72	106.22	104.88	103.38	101.9	106.35	108.42	103.15	104.73	104.17	105.07
111.2	102.23	105.95	108.13	107.9	103.85	112.16	109.34	103.17	108.21	108.06	110.94	107.45	107.38	113.44	107.5	106.59	105.37	105.25	106.76	108.96	108.59	107.48	109.52	108.08	109.83	106.81	107.31	106.36	103.99	104.73	110.83	106.85	107.31	107.6	112.94	103.94	107.47	112.83	110.73	105.96	108.05	105.33	108.95	105.71	106.63	108.38	105.83	114.34	112.25
110.25	107.86	104.75	105.14	106.97	107.11	110.92	105.04	102.62	105.61	103.5	104.57	106.95	112.73	107.07	102.41	106.55	106.43	101.77	106.56	107.66	106.68	104.08	105.81	105.9	107.66	106.53	104.45	107.67	110.58	105.74	104.34	107.9	106.41	106.88	108.31	108.72	105.61	108.61	106.41	106.79	106.29	103.75	107.08	109.31	109.47	105.74	106.05	105.85	110.11
102.59	107.11	100.23	107.36	105.22	105.13	101.87	107.38	104.42	104.39	106.15	106.92	107.06	106.87	105.66	102.6	113.91	103.98	110.29	106.64	107.85	108.6	105.05	106	105.62	102.87	103.65	102.26	108.55	104.64	108.1	106.29	105.75	103.48	102.03	106.79	102.87	106.9	106.97	104.95	107.43	104.17	109.81	105.96	103.34	104.4	110.29	100.12	104.89	104.13
105.54	115.67	106.45	111.51	104.67	104.94	108.79	113.22	107.68	110	105.96	108.41	108.13	104.91	109.88	106.14	106.14	111.15	107.12	109.37	107.33	108.55	107.88	112.88	105.62	107.95	109.63	108.57	109.55	107.58	107.78	110.18	109.72	107.27	107.28	107.25	114.81	109.57	107.91	108.85	107.47	103.54	111.06	110.87	110.96	106.43	111.53	110.81	104.72	113.31
98.64	95.305	95.781	97.216	96.459	98.297	99.245	97.07	92.816	97.454	96.336	97.751	101.25	98.223	98.928	98.744	98.799	94.411	92.301	98.432	96.925	93.196	99.271	96.656	101.18	98.17	94.983	99.997	99.568	95.97	96.565	94.957	100.2	101.75	95.089	94.81	98.864	100.57	99.551	96.441	97.906	94.951	99.649	101.02	100.54	99.321	96.335	95.227	95.524	98.282
103.91	95.44	99.597	101.5	97.718	104.41	97.783	99.623	101.21	104.68	101.85	98.404	97.982	100.79	99.89	99.702	102.71	101.36	97.507	101.91	96.509	99.152	97.624	99.305	101.6	100.28	98.761	100.7	98.022	100.45	102.67	98.642	97.731	103.43	98.521	101.43	100.6	98.176	102.43	97.229	105.43	102.08	102.7	101.25	98.91	101.32	99.711	96.285	100.67	104.33
106.8	105.87	106.86	104.71	109.22	109.76	103.17	101.59	109.47	105.27	108.77	103.99	103.13	104.54	108.51	108.25	109.12	106.58	107.97	108.45	107.06	110.06	109.59	109.64	107.9	105.87	106.18	104.92	101.52	109.27	106.07	104.46	102.57	112.08	106.69	108.69	109.84	105.96	103.23	109.34	108.74	108.21	106.31	108.66	101.61	106.66	103.75	107.13	110.48	109.07
103.73	105.6	103.13	107.54	112.27	102.77	105.17	104.19	101.28	106.48	101.68	109.17	103.64	106.33	105.47	104.3	102.83	101.3	104.3	109.27	102.22	107.63	102.31	106.52	106.56	109.43	108.84	108.68	108.68	106.22	104.11	104.53	106.66	102.98	108.09	105.47	102.45	102.8	103.36	104.78	102.78	105.28	104.74	108.27	107.8	105.88	104.91	104.6	104.7	104.26
111.1	109.96	112.18	109.46	107.94	111.22	114.67	109.2	107.23	108.38	108.33	113.52	108.03	111.99	111.15	112.54	111.91	107.42	108.38	111.08	111.15	111.71	111.06	111.15	110.65	107.92	110.5	110.26	109.85	110.54	109.96	111.67	108.25	109.75	106.3	106.31	112.48	113.89	114.03	109.47	107.96	113.14	107.82	112.77	112.8	107.38	110.34	107.48	115.1	108.48
98.146	101.72	102.52	97.891	97.595	96.781	96.348	95.09	95.067	97.929	101.7	98.426	95.525	101.06	97.192	94.95	96.983	94.141	99.224	101.55	99.746	99.684	96.834	94.224	97.955	101.44	98.74	94.754	97.183	97.1	92.773	96.931	99.211	100.87	100.75	101.71	95.791	98.09	97.891	94.824	100.95	96.028	99.37	96.115	97.44	96.274	98.648	98.018	98.565	100.76
95.189	95.975	95.542	103.25	94.275	97.822	92.261	98.493	98.104	99.279	98.126	97.828	96.683	102.22	100.16	100.42	102.88	98.446	99.411	95.674	97.335	93.278	98.028	99.676	98.461	101.36	93.943	100.06	99.799	95.591	95.574	100.3	98.716	99.73	97.33	96.142	98.173	101.46	96.546	97.519	99.437	102.21	99.325	100.3	95.748	95.249	97.648	98.722	98.003	105.49
106.82	110.72	108.32	113.06	108.39	113.13	108.59	111.48	108.1	112.87	111.15	107.38	110.27	109.75	111.69	111.25	111.99	116.39	110.27	110.98	108.61	107.52	109.59	113.33	112.35	109.22	107.97	108.96	110.08	110.25	111.51	113	108	111.03	110.44	116.81	111.67	112.19	106.73	109.01	108.76	107.99	109.6	110.14	111.3	107.51	111.45	108.17	111.18	109.56
103.04	105.11	106.09	105.96	103.64	109.87	105.9	106.33	104.5	104.5	111	103.86	105.09	102.42	106.4	105.22	104.93	110.15	108.48	103.81	101.56	103.45	103.29	104.71	107.14	104.67	108	102.76	105.66	103.07	102.96	106.38	109.17	107.3	105.55	101.32	105.61	106.55	104.8	105.98	106.28	104.36	109.44	102.47	107.22	105.22	106.15	105.91	106.33	103.52
106.99	106.98	102.47	109.05	107.65	108.53	111.06	111.84	112.51	111.4	110.52	108.04	109.21	111.51	108.2	113.92	111.3	110.12	109.76	106.16	108.91	112.85	107.14	109.79	108.6	103.85	111.6	108.07	112.63	112.98	109.24	112.23	109.43	114.26	107.7	113.22	112.08	113.83	110.49	107.02	109.83	107.17	107.06	109.45	111.46	110.08	112.95	106.17	108.28	110.1
105.94	108.61	105.18	106.75	110.18	110.86	107.5	107.79	108.65	109.31	107.28	107.07	111.1	109.64	102.92	111.62	109.02	108.2	111.26	101.71	104.41	109.19	107.73	111.49	107.47	107.67	111.45	106.42	108.82	110.6	112.05	105.93	108.92	108.34	105.63	106.21	109.39	112.62	106.5	106.29	108.06	103.51	112.09	111.04	108.63	107.48	108.23	107.55	109.95	105.41
97.302	97.915	98.996	102.31	100.76	93.245	96.708	94.676	100.55	97.557	95.746	97.885	97.053	95.8	99.448	94.607	96.265	95.75	94.885	100.52	101.2	93.456	93.322	99.048	95.982	93.83	102.9	98.982	97.292	103.53	97.435	99.778	98.386	92.464	94.35	100.81	97.651	98.387	91.287	97.411	99.067	97.94	97.17	96.184	98.034	101.37	91.626	95.812	99.343	101.8
94.005	98.285	100.8	96.282	95.29	95.845	96.515	99.705	101	94.834	95.779	99.051	98.586	99.001	95.97	94.56	98.205	95.491	101.48	98.924	98.755	96.873	99.08	98.014	96.808	98.519	102.29	98.745	96.422	91.949	100.06	95.342	95.287	96.572	99.262	96.035	100.29	97.233	95.287	99.35	97.673	95.459	98.983	101.77	98.185	99.941	100.22	99.181	97.922	102.29
104.48	100.39	107.2	104.1	103.55	106.03	106.95	109.84	104.5	102.86	106.95	109.78	103.25	108.5	110.49	108.51	105.74	103.69	107.38	102.84	108.62	107.13	103.22	105.95	106.67	101.86	103.44	102.64	107.2	107.74	103.14	107.84	104.96	109.03	102.55	103.96	104.56	102.85	103.94	111.26	103.52	103.94	108.72	107.01	104.68	107.76	107.04	105.54	105.09	104.51
105.97	110.54	107.52	109.04	108.46	108.42	113.12	103.91	110.74	108.17	109.16	112.23	101.62	106.02	108.57	104.71	111.79	108.77	106.63	107.43	105.79	106.22	108.03	104.35	109.16	107.23	107.35	105.53	109.39	106.08	104.39	113.12	108.62	105.95	108.17	108.46	107.44	110.64	105.53	108.85	108.47	106.15	102.17	108.05	106.45	110.17	108.1	107.41	108.39	106.55
104.87	104.86	103.64	106.47	110.32	107.88	107.22	108.58	105.8	105.78	110.37	101.19	105.87	105.73	101.88	103.36	106.1	109.14	110.29	106.75	106.87	111.95	107.57	108.05	107.15	104.82	103.89	104.69	107.05	108.24	104.08	108.02	105.87	108.67	105.67	105.39	99.961	105.96	105.28	107.43	109.1	107.1	106.32	107	108.96	105.95	105.56	105.42	105.03	106.42
105.33	104.36	109.01	104.83	108.32	99.082	108.88	105.47	102.62	102.63	108.03	108.23	106.02	106.42	100.82	101.55	104.54	102.21	104.94	102.29	105.23	103.16	105.8	107.32	106.34	105.61	104.94	105.94	103.8	106.18	108.15	107.35	111.12	103.85	108.9	109.75	107.13	107.94	103.47	100.88	104.21	105.25	106.52	103.97	101.56	102.87	107.85	111.46	104.38	108.91
106.99	106.66	108.17	107.27	105.69	102	107.1	106.77	108.21	105.62	103.82	108.89	104.33	106.66	110.57	105.28	110.76	106.7	107.47	104.17	103.77	109	109.79	105.22	101.29	105.65	104.28	103.63	109.47	109.05	110.94	104.1	105.2	106.46	104.96	105.89	106.47	105.18	110.07	108.35	103.76	107.07	108.27	104.68	105.39	108.17	109.03	102.52	104.71	105.8
98.398	100.15	98.138	97.021	96.797	102.42	100.69	94.127	95.931	102.77	101.9	97.943	99.37	98.567	96.723	96.745	94.386	93.297	99.315	98.767	92.318	95.259	98.887	101.22	97.485	96.501	97.262	95.145	100.88	99.785	99.041	101.47	100.05	99.125	98.957	100.17	99.661	98.251	94.138	99.011	97.713	94.637	95.137	98.773	93.375	99.998	97.268	95.087	99.897	96.678
107.06	105.9	106.41	105.61	110.57	103.61	107.42	103.73	106.57	101.07	103.08	105.86	105.09	104.96	108.5	107.82	104.55	107.57	104.97	105.98	101.4	114.2	107.54	108.05	102.21	108.46	106.74	108.82	103.69	112.77	105.07	108.48	107.63	110.93	102.47	110	111.69	108.8	103.58	104.55	103.67	102.49	105.94	104.74	102.89	105.72	106.23	107.89	108.73	106.78
101.46	99.845	102.13	100.36	97.653	98.694	99.366	101.35	95.828	101.32	101.16	100.37	98.706	98.776	100.71	101.79	103.05	99.907	99.205	100.01	102.07	98.468	99.479	96.548	101.08	102.1	98.076	100.22	100.1	98.403	104.16	99.774	103.3	96.559	101.88	102.74	96.496	98.939	100.27	99.865	97.538	101.32	104.28	99.2	100.12	99.1	96.303	100.76	100.98	95.356
108.61	107.35	108.72	108.75	112.38	111.31	110.99	109	103.12	108.09	112.71	111.5	108.66	109.72	112.74	105.88	104.8	107.44	109.76	105.13	109.22	106.4	109.41	107.28	110.17	110.95	111.53	109.3	110.03	109.83	109.88	105.53	109.3	110.91	109.88	113.07	108.11	104.64	109.49	105.92	111.04	110.3	108.29	109.58	111.3	109.62	107.07	106.84	112.54	110.67
106.15	107.28	106.4	105.09	108.97	108.44	107.17	105.39	107.81	112.92	106.58	110.47	106.09	108.34	105.67	108.29	106.96	106.13	107.63	105.39	105.49	107.83	111.01	104.43	111.23	109.31	108.49	108.19	103.89	107.23	111.37	109.19	104.76	107.94	108.25	108.45	110.73	114.51	107.2	107.54	108.34	108.9	108.46	106.56	112.28	108.81	106.69	106.02	108.1	106.89
101.94	105.95	108.96	106.46	108.89	104.84	110.58	109.77	104.67	105.06	106.28	107.2	106.61	103.99	104.25	105.25	103.69	106.74	101.29	108.04	108.41	103.91	106.64	103.81	105.23	104.65	104.67	104.78	105.78	106.85	104.22	104.26	103.54	108.56	107.41	104.53	106.45	104.3	107.93	108.24	106.12	109.3	105.88	111.23	105.77	106.74	102.98	108.33	107.31	104.51
107.32	107.81	111.32	109.12	111.66	106.03	106.24	107.91	102.33	109.41	111.33	112.29	109.58	108.39	112.58	107.29	111.26	105.89	106.42	109.48	108.33	107.48	108.74	108.82	103.03	104.93	108.01	105.88	114.62	105.37	108.36	114.76	112.31	106.45	105.91	106.33	106.27	109.2	108.21	108.21	110.27	108.56	110.05	104.73	107.27	111.35	106.22	113.43	107.58	106.14
105.46	106.25	105.21	105.14	102.95	107.64	102.01	107.08	104.67	102.4	104.08	103.66	100.65	106.33	109.72	106.57	104.52	104.75	109.77	104.38	107.99	102.34	104.03	102.61	102.53	102.09	108.81	104.9	106.83	104.73	98.733	103.21	107.14	104.93	107.58	105.1	112.97	103.73	98.759	100.2	104.22	102.27	105.28	104.8	104.72	104.95	104.1	106.63	105.5	108.53
107.37	109.17	110.9	110.22	105.42	105.74	108.96	108.51	105.94	113.51	108.13	105.62	105.15	110.85	104.6	109.64	110.55	107.21	105.03	110.25	106.94	108.96	108.47	104.73	110.54	110.26	110.88	108.27	110.41	106.33	105.27	111.1	108.39	107.71	107.13	108.53	107.27	104.69	110.87	108.04	104.12	107.59	108.37	110.16	110.54	105.39	110.19	108.61	108.65	106.69
109.68	105.27	106.8	108.59	113.24	110.69	106.42	110.45	110.69	107.28	108.51	107.39	108.36	109.42	108.06	105.96	106.73	109.41	106.82	113.93	106.56	106.39	107.86	105.38	106.78	110.41	111.1	109.93	109.59	111.73	109.78	107	105.95	107.92	111.87	104.73	113.43	104.79	111.12	102.37	112.54	106.43	109.78	107.94	107.16	109.03	111.42	108.47	106.17	108.35
108.02	107.43	112.67	110.32	105.21	108.3	108.2	105.08	104.38	108.44	108.08	107.7	106.45	107.9	108.03	106.4	104.73	110.61	106.06	108.43	105.18	105.15	108.77	107.9	109.03	106.35	103.81	110.52	107.86	108.8	105.18	108.22	106.09	105.25	110.18	110.32	105.32	109.34	108.29	107.32	108.18	106.02	108.87	104.37	107.27	110.84	110.54	109.25	107.91	106.63
100.49	104.98	105.8	105.85	98.072	103.09	103.87	104.07	104.21	103.93	102.2	99.811	101.59	99.981	103.14	103.27	105.85	103.93	101.78	101.88	104.11	107.96	107.23	101.51	101.5	108.46	102.03	104.7	103.73	107.03	102.62	101.84	105.46	102.26	100.44	101.04	106	107.42	103.65	105	105.57	103.35	103.01	98.685	101.47	106.85	103.36	102.48	104.45	101.48
100.67	100.75	99.421	102.69	109.44	100.86	103.91	102.02	98.621	98.386	101.14	103.33	103.26	105.81	101.58	98.801	107.73	94.849	98.536	103.51	101.45	105.21	98.754	99.117	99.459	99.042	102.53	102.14	101.28	99.197	101.98	98.251	103.48	104.84	102.15	96.971	99.545	101.87	100.6	101.23	103.79	103.21	96.873	100.33	101.87	103.88	100.82	96.889	97.947	102.7
105.2	105.33	101.62	101.97	101.78	108.25	103.29	104.55	106.72	107.01	109.49	104.87	102.93	104.53	102.17	106.93	104.88	100.87	104.56	102.94	103.93	106.56	105.49	104.29	107.3	107.49	106.89	109.86	107.31	112.66	109.73	99.699	106.85	101.77	107.5	104.71	105.5	106.76	108.03	108.7	104.91	107.74	109.68	107.57	105.52	108.7	103.63	106.94	107.56	103.86
102.72	107.43	111.08	109.39	105.6	105.73	105.88	110.26	107.35	112.19	110.29	107.17	114.32	104.49	107.53	108.7	105.53	107.98	108.54	106.01	113.77	108.07	112.49	109.18	105.99	106.64	106.16	106.11	104.66	105.29	108.25	109.44	109.51	108.44	110.75	105.58	106.87	107.39	111.05	104.63	108.4	109.48	105.95	108.65	105.94	109.19	110.78	111.43	110.9	108.66
112.08	114.77	103.82	107.68	107.03	111.08	107.92	106.49	109.3	106.52	108.67	110.57	106.23	103.48	102.69	108.11	109.75	104.81	108.55	108.4	107.86	104.08	105.71	108.61	108.71	107.86	108.02	106.67	105.57	109.93	108.75	108.64	107.62	109.26	105.8	107.44	109.41	105.85	104.32	103.69	112.71	107.54	108.66	106.74	106.88	107.62	109.93	106.61	109.85	107.64
112.5	109.41	106.58	112.05	108.27	107.64	105.43	104.92	105.72	107.11	105.97	105.7	105.79	107.29	108.72	105.32	108.13	108.28	109.83	109.72	107.67	106.77	108.75	106.58	107.21	108.9	107.31	106.8	103.98	113.12	110.42	107.34	110.68	111.95	113.25	111.91	109.79	106.89	110.83	107.56	107.67	104.53	107.47	105.81	104.79	104.82	103.62	106.78	106.69	110.16
106.8	103.83	105.67	105.84	104.88	107.32	109.38	106.54	106.86	102.66	108.27	103.24	107.85	105.88	109.6	103.92	102.65	103.28	105.38	104.77	107.42	108.86	108.08	105.24	105.48	104.33	106.79	109.11	108.74	108.21	109.61	108.52	102.55	103.33	107.82	108.41	103.11	108.07	105.31	106.51	106.87	110.17	105.54	100.77	104.4	102.92	108.46	109.69	105.71	100.25
103.82	104.52	107.74	102.6	103.18	103.79	103.93	108.99	106.55	106.15	108.89	104.51	103.12	106.73	105.36	105.77	107.03	107.96	104.85	107.03	107.72	104.42	106.16	108.36	104.71	106.29	105.81	106.32	107.15	103.71	98.694	108.46	107.13	108.23	103.26	106.66	110.88	103.41	104.4	107.88	105.92	103.18	105.74	100.68	109.2	105.44	107.81	105.95	103.58	110.64
106.22	102.56	106.39	103.55	106.06	109.01	103.98	105.49	105.83	107.35	102.52	105.38	107.56	103.39	108.63	104.83	110.21	102.59	110.73	106.08	100.79	105.71	105.76	112.02	110.2	102.94	107.4	103.85	104.75	109.78	103.51	106.12	103.07	100.23	105.58	105.97	105.94	108.63	107.47	104.7	105.78	105.4	104.8	106.03	105.37	105.83	103.14	105.51	103.73	105.07
102.33	102.8	100.27	102.73	104.46	101.72	101.49	103.23	100.87	102.12	101.03	103.74	99.494	105.74	103.52	102.74	104.17	98.065	100.34	102.48	92.214	99.647	98.297	98.811	96.049	104.76	102.46	100.31	101.26	103.86	103.86	99.263	100.1	98.364	102.61	100.95	100.68	101.45	100.03	104.84	103.09	101.34	101.38	102.81	103.99	105.97	102.45	97.194	100.81	101.98
107.61	107.87	103.52	104.15	103.42	107.92	106.35	103.9	107.81	107.92	109.06	103.09	101.35	107.2	107.03	107.04	103.93	104.43	108.96	104.47	104.32	103.43	109.28	109.98	107.52	107.56	101.79	107.98	107.7	107.29	103.61	108.13	102.7	102.91	106.07	107.41	104.87	105.28	103.75	106.07	107.19	100.81	104.52	105.04	105.36	104.49	107.72	105.58	105.7	105.56
100.53	99.078	96.552	96.373	98.566	100.45	98.844	100.6	97.497	100.43	101.28	97.002	94.91	94.997	99.755	94.87	100.43	98.172	94.408	96.751	100.03	98.417	97.407	96.141	97.284	97.738	92.678	97.734	97.182	95.942	98.407	97.943	89.083	101.38	98.707	102.81	95.936	95.12	99.002	98.58	98.806	93.982	99.491	95.432	100.92	94.368	98.08	98.525	98.668	101.41
110.4	109.36	105.61	108.93	108.47	106.25	107.99	105.95	106.84	110.94	107.66	109.17	108.19	105.88	114.3	110.79	105.04	106.78	104.31	109.09	107.79	109.44	106.92	105.88	111.64	107.39	109.81	107.05	112.62	109.87	108.78	106.18	107.46	109.43	109.3	108.53	102.09	109.67	109.96	109.54	110.52	105.81	105.6	109.77	109.32	111.08	109.66	108.77	104.35	109.64
98.909	97.255	102.72	94.163	99.768	104.84	97.444	99.61	94.801	100.92	98.321	97.835	101.26	102.62	95.995	100.95	98.99	96.351	98.033	101.59	98.488	100.95	97.91	99.528	97.418	100.73	101.31	101.24	99.33	96.919	98.94	95.66	97.945	98.37	99.461	98.317	99.742	98.56	99.429	98.38	96.673	100.54	98.267	96.297	99.038	100.26	99.586	97.275	96.503	100.18
107.93	112.96	107.7	111.27	111.64	106.45	108.45	104.55	106.65	110.7	109.86	111.02	110.36	113.53	106.89	109.72	109.71	105.68	109.43	109.52	110.67	108.51	111.93	111.2	109.6	108.84	106.65	104.9	110.1	110.24	112.69	105.88	107.49	111.52	110.25	110.5	110.25	106.5	110.53	110.34	106.37	109.95	108.73	105.33	108.77	107.22	109.89	110.04	110.18	105.66
103.12	99.349	100.48	96.954	103.97	99.463	99.392	100.78	98.339	101.01	101.4	103.24	99.317	102.07	99.046	100.17	95.918	105.03	98.253	103.57	102.17	104.27	99.263	99.046	96.42	98.789	102.38	100.48	102.6	104.41	100.73	104.62	103.64	100.04	100.62	104.3	100.03	96.432	103.7	99.164	99.67	100.19	103.32	100.38	103.64	100.73	101.27	100.85	98.926	102.02
106.65	107.56	110.71	105.59	107.8	102.17	109.28	105.26	108.81	107.83	105.74	108.46	104.97	105.59	106.13	108.8	103.3	105.58	104.88	107.2	106.36	105.8	104.39	104.91	105.57	106.87	111.69	111.79	105.99	109.35	102.31	101.18	103.77	105.6	108.22	112.01	105.43	108.26	106.15	105.37	104.37	108.94	108.92	104.89	106.64	109.73	107.86	109.68	107.94	108.55
110.02	106.23	107.96	107.61	109.38	105.68	110.84	108.98	110.35	109.11	106.55	107.62	109.49	111.19	108.33	108.23	107.28	111.38	109.03	109.14	112.36	106.2	107.51	106.2	107.92	109.45	104.5	106.12	111.7	108.94	112.34	103.11	113.34	107.92	109.56	110.87	109.58	109.33	109.95	106.19	112.05	107.1	111.24	107.36	111.11	109.45	109.75	110.5	108.24	110.37
107.49	108.65	105.23	106.98	106.2	108.99	109.05	104.59	108.93	106.6	108	107.96	105.41	109.56	104.47	112.05	111.05	103.4	108.29	105.24	109.41	108.85	111.38	107.1	107.74	108.05	100.21	106.04	107.44	103.84	111.41	109.61	111.78	103.99	111.75	105.03	107.04	111.11	110.63	110.76	104.22	108.4	107.69	105.84	107.79	108.86	111.05	108.54	102.59	112.6
105.83	100.55	97.378	96.893	95.036	101.43	100.81	93.186	99.677	98.66	94.022	98.506	95.108	100.21	106.85	96.059	97.804	94.643	102.2	100.15	99.009	95.442	95.942	98.191	98.019	99.563	101.78	96.156	94.633	97.5	100.1	98.545	102.17	95.648	100.41	99.657	99.663	100.1	94.415	101.15	98.269	98.689	99.298	102.79	98.747	98.315	95.282	96.036	93.994	100.54
108.16	104.56	109.3	108.28	107.36	104.57	107.69	112.02	107.06	108.3	106.35	104.05	107.98	109.99	111.47	113.1	108.85	115.11	109.16	108.73	111.09	111.45	105.81	109.89	106.39	105.01	111.19	109.76	104.94	106.72	108.62	105.84	107.91	108.48	105.8	114.3	108.22	109.75	107.07	102.34	107.21	106.79	110.08	113.68	107.75	109.6	105.14	103.71	106.76	108.43
96.557	98.015	102.46	98.228	102.29	100.8	101.23	99.147	98.051	99.331	98.96	99.634	98.288	101.23	98.468	99.91	99.851	98.532	98.511	99.666	101.14	99.973	97.135	97.298	94.697	98.718	98.02	99.795	95.334	100.73	97.155	95.521	99.131	99.243	104.63	95.541	99.58	98.877	96.918	103.89	95.121	96.259	100.45	100.05	96.318	98.198	96.493	94.681	101.97	96.049
108.12	112.14	100.66	102.93	107.75	101.88	103.43	105.64	107.59	106.58	105.71	108.63	105.99	102.14	107.29	106.36	106.61	103.04	109.2	107.05	106.08	108.48	107.61	111.74	102.1	106.31	110.15	104.71	106.5	107.37	104.88	107.03	104.46	106.66	104.48	105.1	99.857	106.02	108.58	108.59	107.35	103.35	105.08	110.28	104.14	102.65	104.66	104.88	105.93	103.95
104.52	109.03	107.36	107.65	106.86	103.72	104.2	108.91	108.79	101.24	104.34	98.984	110.16	106.88	105.27	108.4	105.96	102.73	103.08	105.67	105.8	102.65	108.23	103.88	104.77	109.13	107.73	105.73	106.89	108.45	105.19	105.95	103.55	110	106.56	103.17	107.55	100.32	103.64	108.79	107.4	106.94	103.5	105.58	109.86	104.45	103.3	108.83	101.85	108.13
99.919	103.06	102.53	99.748	100.28	99.166	97.115	101.75	99.611	100.41	104.53	95.656	101.37	98.999	102.93	99.313	103.78	100.38	99.769	97.763	96.398	99.311	98.771	95.899	99.053	97.063	101.5	104.38	97.94	100.46	102.88	101.01	102.7	102.43	102.98	100.44	97.782	103.55	98.101	105.15	97.626	102.03	104.28	99.471	99.227	101.79	103.24	102.89	100.41	99.875
111.38	112.5	103.85	101.45	105.33	106.69	110.24	108.21	105.65	105.47	107.8	107.12	109.02	104.07	103.65	105.89	104	109.45	107.59	100.35	105.64	101.52	104.9	105.49	108.67	107.82	108.75	107.74	105.24	102.5	104.95	104.82	108.28	110.81	105.88	103.98	106.01	110.81	105.92	107.5	106.83	104.11	109.95	107.93	106.37	104.56	106.89	107.28	104.4	108.21
106.35	115.59	106.22	109.35	106.55	108.81	112.02	110.65	111.08	110.79	106.74	108.43	109.67	112.51	103.92	106.89	106.2	109.74	107.81	109.23	109.23	112.22	109.14	104.55	109.75	107.87	106.93	109.28	109.27	107.66	108.55	111.7	110.46	110.07	105.21	110.96	108.62	104.59	110.86	109.33	104.92	108.26	107.95	105.26	107.92	104.59	102.11	107.2	110.84	111.22
100.95	96.467	105.14	100.6	101.32	99.391	97.927	101.38	101.76	102.28	100.35	99.822	95.336	102.41	96.237	102.13	101.58	96.08	98.463	99.518	101.01	99.068	100.15	97.569	104.61	95.967	101.29	98.329	102.06	96.218	95.496	100.56	98.224	101.03	98.579	100.37	98.145	102.77	97.744	97.579	98.819	100.72	100.59	99.418	99.766	100.85	98.257	100.76	105.42	101.99
100.05	99.151	96.372	97.819	98.127	97.757	97.927	100.34	98.646	97.566	97.444	93.979	99.195	97.07	98.939	101.45	94.256	97.644	100.87	96.948	101.33	97.59	96.676	97.093	98.874	99.298	95.806	101.52	99.944	96.983	98.345	100.44	94.591	98.076	96.81	95.944	97.893	100.19	100.28	97.359	97.088	99.667	100.04	93.67	96.668	99.195	96.959	100.52	100.14	99.388
98.407	97.646	100.94	97.372	99.012	95.315	97.114	98.563	98.942	100.14	94.952	100.95	95.017	101.44	93.628	98.613	97.811	94.033	102.48	96.151	100.5	99.555	95.831	97.988	98.935	97.209	95.689	99.621	96.225	95.648	97.842	96.383	98.559	100.7	97.115	98.524	96.203	98.427	96.457	100.04	97.06	93.793	97.859	98.657	95.7	98.102	97.031	97.244	100.5	101.07
97.02	103.31	102.09	97.06	102.25	97.464	95.891	99.253	100.6	99.27	94.931	95.246	97.82	99.433	98.524	99.445	98.995	101.13	94.859	101.01	92.937	96.219	97.896	96.614	99.431	99.439	97.625	99.033	97.191	100.35	95.742	98.881	101.14	98.579	98.577	96.186	93.193	100.09	98.861	100.37	97.012	96.761	97.323	99.63	99.834	97.252	99.595	101.82	98.286	102.61
101.34	95.996	100.55	100.44	97.422	97.692	102.87	96.433	100.46	97.299	97.032	98.048	98.547	98.412	99.16	95.045	102.95	94.396	95.161	101.49	99.975	96.889	97.463	100.85	97.873	99.465	96.167	100.2	93.376	97.899	104.36	95.543	100.71	97.75	98.838	99.633	102.62	99.559	97.031	96.658	98.901	98.339	95.623	99.129	100.92	98.389	99.988	97.144	94.582	96.377
104.35	103.55	102.24	102.78	101.5	102.11	100.46	99.147	98.786	104.76	102.27	99.998	102.15	98.399	104.55	100.43	102.71	101.3	96.059	99.26	104.84	96.775	102.66	99.405	100.21	99.817	98.382	98.454	99.755	101.57	94.573	97.321	100.44	102.09	96.829	101.64	100.3	97.485	100.12	95.883	105.89	98.433	99.483	101.01	102.26	100.63	99.901	105.24	100.48	96.095
109.24	105.55	103.23	104.54	105.13	107.63	104.39	105.78	107.06	104.93	105.13	104.81	103.03	105.12	103.39	103.96	102.75	99.917	104.28	107.04	108.47	107.27	103.88	100.92	106.13	104.27	107.38	104.4	103.19	106.12	105.54	103.67	107.05	108.31	105.56	107.43	105.36	105.11	105.2	106.39	109.7	104.09	107.71	107.02	103.72	106.75	105.17	104.73	106.45	104.56
112.42	109.35	114.38	113.4	108.83	111.21	112.4	110.99	111.28	104.64	107.16	116.62	111.37	107.29	109.98	115.14	105.96	110.2	110.3	116.87	110.44	109.77	106.85	111.36	107.16	112.46	109.27	109.09	106.54	111.55	109.08	106.55	110.53	106.52	110.22	107.81	106.76	112.07	115.22	108.48	111.06	111.53	112.93	112.15	108.42	110.34	109.08	110.5	115.72	112.44
107.92	108.86	109.37	111.82	113.9	107.15	108.65	104.88	110.19	108.76	108.67	108.74	105.76	105.05	106.92	105.67	110	107.21	107.62	107.65	106.61	108.09	107.9	108.65	105.11	111.17	109.57	108.56	110.5	112.98	107.61	103.53	111.12	106.53	112.3	104.64	106.3	112.76	110.33	109.02	106.02	104.25	108.35	109.56	109.81	110.52	108.05	109.53	111.46	107.08
106.75	108.42	107.77	105.2	104.92	111	104.07	109.61	107.52	108	107.11	106.83	105.08	105.6	107.2	104.72	103.58	110.16	105.59	103.4	104.43	112.01	110.62	105.43	103.91	106.75	107.14	109.59	104.95	103.72	107.16	104.76	105.44	105.86	100.8	107.48	108.73	104.16	102.03	108.96	106.45	105.38	104.39	104.39	107.27	110.67	107.16	106.22	110.07	105.03
103.98	109.7	107.74	106.42	105.2	105.79	105.77	103.87	109.55	106.26	103.01	102.84	105.86	107.82	101.64	106.55	100.79	107.71	103.51	106.93	103.8	103.27	104.09	101.07	105.92	105.07	106.66	108.76	101.62	103.51	102.42	104.99	108.44	104.88	106.28	104.63	106.55	105.26	104.3	108.84	101.81	108.17	111.06	104.42	101.9	104.14	105.13	104.75	101.74	111.37
108.2	101.24	106.93	102.17	102.88	103.98	105.88	109.79	109.17	108	107.25	107.2	105.29	106.79	109.35	104.69	106.59	107.33	105.97	106.29	110	103.91	109.03	106.4	102.25	107.04	106.14	106.3	110.65	104.82	105.57	104.98	107.13	105.84	105.68	105.14	102.08	100.91	104.81	105.09	102.19	103.02	105.44	107.32	105.41	107.46	107.72	106.78	106.72	105.67
110.63	103.56	105.02	105	107.58	104.99	106.6	109.5	101.81	108.81	103.9	109.52	108.93	106.58	109.29	110.11	107.94	107.19	107.09	109.09	110.9	111.82	111.87	110.74	107.27	104.65	108.42	104.04	107.45	106.39	108.25	109.57	109.2	111.8	105.11	108.91	107.65	105.46	106.65	110.9	110.24	104.87	106.41	107.94	105.33	108.18	103.9	111.59	109.06	106.1
108.61	108.98	103.33	106.47	105.54	107.56	108.51	104.01	105.01	105.35	105.95	106.74	104.79	107.04	104.08	101.66	104.75	101.25	109.39	108.1	105.95	113.46	109.79	109.9	107.9	102.56	105.49	106.47	103.78	106.41	112.06	106.55	107.19	106.62	107.19	110.67	104.04	107.93	106.91	106.71	103.82	106.29	107.07	105.98	107.6	105.29	102.12	108.25	106.42	107.49
107.8	107.37	107.37	107.41	107.92	106.77	106.18	108.12	108.24	107.78	108.26	106.91	109.99	101.98	101.99	110.03	107.03	100.86	106.97	111.21	108.55	112.19	107.95	105.75	109.22	105.63	106.89	106.96	107.1	108.5	102.22	106.61	101.8	107.14	103.18	107.39	111.82	107.78	107.67	106.67	104.19	103.93	106.02	104.09	107.49	110.7	104.53	105.06	107.01	103.64
104.89	102.63	109.77	103.48	106.48	109.89	107.9	107.84	108.45	107.14	106.58	109.01	103.5	111.95	106.48	106.13	112.48	110.08	109.29	105.83	104.65	105.59	106.98	106.87	103.59	107.47	107.05	103.7	107.54	107.3	106.39	105.93	105.65	104.5	112.54	110.76	103.57	108.18	106	108.75	110.68	104.29	109.57	103.87	107.27	111.68	101.63	111.49	105.87	104.09
99.199	97.963	95.671	98.064	94.719	99.403	98.687	101.81	97.15	94.636	100.54	103.17	96.039	98.144	96.212	100.8	98.324	96.298	96.388	99.084	97.717	97.858	100.58	96.622	105.95	98.245	94.455	99.168	97.733	97.842	96.337	101.82	100.19	100.37	98.763	94.282	99.759	97.61	98.365	99.728	98.947	100.52	98.34	98.721	104.99	99.788	101.23	99.85	96.348	96.577
111.81	105.68	106.62	106.27	108.33	107.21	106.24	104.27	104.61	105.16	104.15	103.6	108.46	105.07	105.37	108.15	104.59	110.41	103.73	100.94	107.73	108.57	106.58	102.61	104.9	104.21	106.56	109.43	102.79	104.57	103.84	107.52	102.39	106.08	101.15	109.18	107.25	107.53	104.01	105.67	108.09	109.83	103.49	107	105.42	105.1	106.81	104.63	110.1	106.61
102.4	99.483	96.921	95.379	100.38	97.316	97.11	92.793	93.25	96.989	97.385	94.339	97.712	101.96	99.049	99.032	99.028	97.042	99.885	98.057	97.456	98.345	94.196	98.117	96.942	101.14	95.454	101.5	95.443	97.055	100.86	95.484	99.345	99.609	100.31	94.397	97.729	99.762	103.47	96.522	94.534	95.289	101.84	101.39	98.586	98.463	99.775	101.39	93.813	99.19
109.06	106.87	107.9	106.49	106.06	111.9	108.73	105.71	106.08	109.04	101.56	107.42	110.73	106.07	107.14	105.25	106.03	110.21	107.29	107.45	103.91	105.96	102.39	102.21	103.63	105.49	103.48	109.57	105.55	100.98	107.65	106.2	103.11	106.52	102.3	104.16	108.32	106.23	107.43	105.08	108.09	110.58	105.5	108.89	106.39	111.6	103.35	109	110.42	106.87
107.27	104.66	108.83	109.24	108.92	108.58	108.87	110.7	105.96	111.29	108.15	109.05	107.48	109.39	107.33	106.57	105.3	108.04	107.58	109.09	109.65	109.9	101.77	105.92	107.02	106.44	109.44	109.56	107.79	107.62	108.46	107.04	113.1	110.23	106.74	110.46	108.42	110.45	108.09	107.74	102.49	104.93	111.42	107.61	108.54	104.34	105.63	105.51	105.88	106.88
104.3	102.58	108.99	107.91	105.19	105.9	106.68	109.79	106.44	108.92	108.84	104.09	108.18	105.86	107.68	105.58	103.41	103.75	111.17	109.54	105.66	111.8	111.16	111.89	100.05	111.65	105.84	103.31	108.17	109.45	105.02	105.74	108.47	109.21	108.49	106.85	112.09	106.5	108.24	111.19	107.09	106.92	111.24	106.67	108.94	107.44	101.58	107.68	111.72	112.77
110.07	108.75	105.51	110.85	110.58	109.78	108.09	108.37	106.84	108.34	107.13	109.2	108.31	106.95	106.44	107.66	106.63	111.95	105.29	113.24	107.39	108.21	105.37	106.19	108.96	112.15	105.99	111.39	107.57	113.27	107.21	104.13	114.96	111.08	108.62	110.23	107.95	108.56	108.47	110.22	113.83	110.4	103.81	110.02	108.24	108.52	111.76	106.47	108.77	106.48
103.51	112.01	104.53	108.16	110	105.49	102.98	107.23	107.67	110.41	111	108.11	106.32	104.58	108.74	108.58	106.18	113.04	113.11	109.68	104.6	108.03	108.6	109.23	106.08	110.43	104.98	107.24	110.13	104.4	112.22	104.74	107.13	108.15	107.87	109.13	109.94	107.01	109.83	110.65	107.14	110.46	106.34	106.07	108.11	108.43	113.47	106.74	106.57	110.9
109.2	110.6	106.73	107.97	103.96	103.69	109.13	104.32	103.74	104.56	102.82	105.49	106.36	103.59	109.24	105.6	103.5	102.02	104.78	103.12	103.93	107.85	101.99	107.99	106.85	104.57	104.36	107.25	107.29	105.94	108.8	106.93	104.43	107.73	99.389	106.03	101.88	103.24	109.18	112.07	109.07	100.92	104.18	106.82	108.02	103.47	107.64	107.21	107.05	109.6
104.78	106.12	108.96	104.28	102.48	104.84	108.9	103.29	100.46	107.18	101.91	108.11	105.35	101.93	102.19	104.99	103.78	106.07	106.79	108.65	103.9	108.73	105.32	104.6	104.86	104.73	107.48	108.76	101.04	107.58	104.14	99.72	108.42	109.5	103.7	103.28	105.79	105.22	108.78	103.78	103.36	106.77	107.25	109.38	103.12	105.86	108.72	104.96	101.79	109.11
108.68	110.91	110.75	105.58	107.2	107.21	111.29	111.01	105.31	106.69	110.29	113.22	109.44	107.03	107.9	111.97	105.92	110.27	105.21	108.15	107.77	104.42	105.96	107.11	110.91	110.89	110.13	107.59	108.72	110.4	105.13	105.5	106.83	106.09	105.8	108.23	105.07	110.49	109.7	107.53	109.89	109.01	110.38	109.45	111.3	109.69	108.37	107.44	103.13	113.02
100.38	93.708	100.89	99.113	98.12	98.156	97.002	97.892	98.3	97.347	101.95	98.959	98.285	97.454	95.388	97.85	98.955	100.93	100.94	100.14	99.799	96.397	96.939	97.948	96.755	102.47	94.495	98.296	99.719	98.811	98.502	101.06	102.77	104.13	96.848	99.468	98.937	96.996	97.822	104.38	96.266	97.085	99.285	102.2	101.24	102.56	101.05	95.131	97.327	96.9
102.06	105.46	101.31	101.88	99.058	103.91	103.74	100.48	103.76	100.28	103.38	103.32	99.076	100.51	100.62	100.15	99.764	99.953	99.25	101.74	95.856	99.298	99.487	99.159	101.98	104.1	97.306	98.845	96.835	102.17	100.44	98.932	98.599	98.869	98.266	96.801	99.547	99.552	100.36	102.09	98.405	100.27	97.315	98.771	101.94	100.19	98.474	98.239	101.41	101.3
111.47	106.84	107.26	109.5	109.97	107.4	111.59	110.35	109.56	114.64	108.25	105	105.51	106.12	109.35	109.13	110.66	102.67	108.91	111.86	108.32	103.48	108.16	105.98	108.63	106.43	104.68	105.95	112.22	111.55	108.27	110.99	105.29	103.22	110.1	112.33	107.63	109.02	109.61	108.15	108.75	108.69	108.81	105.54	107.03	112.77	105.3	114	113.81	111.79
111.17	109.19	108.11	109.31	109.95	107.7	107.46	109.91	111.21	108.73	106.21	106.27	108.04	109.76	102.94	111.25	108.49	107.2	113.54	107.73	106.06	112.93	106.34	111.03	108.79	105.4	110.35	106.42	110.42	106.37	106.42	104.08	108.74	104.99	103.04	109	109.08	106.84	111.07	106.95	109.5	109.36	107.48	107.84	105.64	108.26	105.77	105.09	108.51	107.85
109.84	105.11	110.35	112.83	112.04	108.04	110.18	105.51	110.64	108.15	107.41	108.27	110.31	109.95	103.8	108.12	106.5	107.75	107.43	109.77	106.41	109.4	112.27	107.22	107.23	109.76	105.92	104.39	107.91	108.03	110.21	104.58	110.15	100.86	106.64	108.79	110.57	107.69	110.27	106.65	109.6	109.43	106.07	107.1	106.68	107.28	104.85	107.02	108.6	108.06
107.34	109.68	108.41	109.72	110.25	110.38	112.33	106.87	106.97	111.03	106.65	107.78	108.59	108.81	102.3	106.9	107.81	105.95	107.46	111.02	108.66	112.87	109.18	107.16	109.37	110.91	107.63	107.96	108	108.81	108.91	108.28	113.16	109.94	108.91	107.55	105.43	109.49	107.53	105.87	108.04	104.05	109.7	103.5	109.48	106.94	112.58	109.36	106.05	111.27
102.37	103.12	98.021	97.772	101.93	100.56	96.816	100.27	101.19	99.321	101.54	95.798	100.3	98.75	97.891	97.582	95.043	99.719	103.53	104.73	100.33	104.63	101.15	99.211	92.759	100.65	103.19	95.826	99.708	99.447	105.45	103.86	101.94	101.27	99.767	102.98	103.6	99.314	100.11	102.64	98.667	97.661	98.26	98.342	101.32	101.13	98.039	105.42	101.97	97.449
104.34	108.14	102.2	106.24	109.02	106.98	104.25	103.96	106.94	100.66	104.06	101.77	106.78	102.6	104.44	106.02	104.9	105.48	106.39	104.95	107.69	106.67	103.69	104.14	103.79	105.42	104.32	105.44	104.15	106.04	105.96	107.82	105.08	105.45	104.74	109.34	104.77	107.44	106.44	105.27	110.26	102.02	108.56	105.35	102.85	107.38	104.57	103.1	104.65	106.47
99.453	96.507	95.529	97.051	99.826	97.073	96.634	96.231	96.29	96.01	98.085	99.04	98.374	100.18	97.163	95.981	100.31	100.65	102.62	97.684	99.809	98.532	95.603	97.046	100.48	99.859	97.203	101.47	96.656	97.3	98.703	95.843	97.984	95.171	95.938	100.08	98.383	98.181	99.064	99.734	101.56	98.615	96.121	99.409	101.27	98.033	98.85	98.623	97.524	98.202
106.56	110.27	108.02	111.13	110.73	103.75	107.3	108.49	109.17	110.61	105.89	112.53	112.25	108.89	110.11	108.58	111.01	106.37	106.87	110.05	114.25	107.85	108.61	104.78	106.64	111.23	108.32	106.77	108.74	104.61	110.36	114.16	106.97	108.22	108.38	112.21	107.79	108.9	107.74	103.75	109.02	105.93	104.84	107.15	110.52	108.43	108.62	106.25	108.84	105.7
105.42	105.54	104.65	109.62	104.6	103.03	108.44	104.23	106.14	107.05	102.68	104.1	110.47	105.06	107.57	104.44	102.54	105.02	107.96	104.8	104.87	105.58	106.88	106.68	109.15	108.41	104.07	102.07	100.28	107.85	104.66	106.21	109.97	109.69	108.29	106.84	103.3	106.74	105.27	104.8	106.28	108.45	103.71	104.23	109.22	109.24	107.48	105.72	107.32	105.03
102.36	97.247	98.654	98.173	100.77	96.252	93.47	96.063	94.117	100.37	96.146	93.725	99.279	97.003	99.547	99.804	95.856	93.351	98.696	99.887	99.06	97.291	100.07	94.215	98.498	96.431	100.23	97.103	98.865	95.508	98.935	97.862	94.866	99.176	95.121	94.599	98.744	99.141	97.651	103.02	94.911	100.19	96.045	98.138	99.256	100.4	96.705	97.677	100.34	95.895
111.3	107.95	103.98	112.03	109.11	106.55	105.58	113.65	108.9	107.21	110.14	109.38	106.53	105.24	106.86	107.54	109.12	106.32	109.82	106.54	108.82	102.95	109.07	106.57	105.71	102.14	106.74	106.86	109.47	106.1	107	105.24	107.67	107.69	107.71	110.76	113.14	103.84	104.36	109.6	105.53	107.94	109.83	115.3	113.06	107.73	111.27	104.09	111.86	107.78
102.42	94.593	97.198	98.879	95.727	96.481	98.628	94.481	98.27	94.683	100.33	96.528	99.472	98.683	98.087	99.362	98.074	92.563	102.22	98.778	98.059	97.183	99.683	94.96	96.157	99.016	96.905	98.999	94.004	97.038	96.473	100.39	95.971	96.294	98.641	97.263	95.272	97.115	96.852	99.633	98.649	97.653	93.129	98.319	97.595	100.69	101.07	100.85	100.32	92.415
97.541	98.021	97.468	99.874	97.255	96.727	103.84	98.507	98.509	96.035	98.173	99.534	99.159	97.641	99.087	97.683	99.553	100.63	94.933	100.98	99.625	98.551	94.716	98.879	97.573	92.615	96.383	98.456	98.855	95.78	100.42	100.66	99.325	104.24	103.07	102.05	95.302	95.505	98.439	100.46	101.27	95.332	96.394	97.133	98.19	99.124	97.937	99.327	101.37	101.44
94.741	98.505	99.812	95.012	99.96	96.044	96.814	100.23	100.75	100.3	101.34	95.234	97.764	99.366	97.225	98.931	99.302	94.739	96.044	97.966	101.08	96.345	96.501	98.695	98.557	97.901	98.045	99.616	95.103	97.896	100.51	98.178	96.739	100.59	98.908	95.763	97.556	93.754	97.31	102	100.05	94.013	100.36	96.506	102.54	101.21	99.92	94.976	102.99	100.44
102.23	94.057	99.264	99.1	93.916	98.071	102.55	102.65	100.68	97.479	104.59	100.5	96.387	98.555	98.569	97.105	98.126	98.763	97.88	99.21	98.94	100.77	101.26	99.077	101.78	101.59	97.162	94.414	98.681	104.37	97.866	100.34	97.965	96.895	99.504	98.338	101.41	95.318	97.133	98.128	102.18	98.494	102.53	97.107	92.655	97.222	99.276	103.48	98.947	99.82
112.58	114.07	105.03	114.12	112.37	111.18	111.08	110.95	109.19	105.11	115.5	109.41	109.73	105.49	112.83	109.85	112.69	108.62	112.27	109.6	110.74	109.71	113.58	111.45	108.72	107.57	113.88	110.9	112.12	110.16	109.65	109.03	108.72	109.71	108.17	111.45	113.75	105.08	107.55	106.75	111.16	109.04	117.69	112.76	106.78	109.23	112.35	112.55	109.66	108.33
105.57	109.51	104.4	108.22	108.52	104.54	107.54	108.06	105.16	106.54	108.89	108.99	107.63	106.17	110.56	104.6	107	108.22	106.51	108.47	107.46	104.72	109.25	110.42	108.23	108.92	109.11	105.51	103.69	110.18	109.72	108.76	108.31	105.58	108.32	107.94	109.77	109.84	107.15	109.24	108.73	104.84	109.33	112.71	106.92	107.47	105.34	106.97	107.61	104.08
98.636	99.154	95.918	96.946	96.825	97.242	97.96	98.464	99.427	96.896	99.809	97.875	94.044	98.429	102.9	93.017	96.907	96.736	101.61	100.19	100.36	98.198	94.812	98.014	97.192	105.45	96.474	100.76	99.586	97.128	98.055	101.77	100.48	97.131	97.121	93.728	98.001	100.62	94.455	95.436	92.183	96.258	98.215	97.071	98.144	100.01	99.064	102.23	100.62	99.526
109.56	109.23	106.23	110.8	104.05	102.93	112.13	107.7	105.78	112.39	110.01	111.34	110.61	106.98	109.49	109.51	110.72	114.69	102.84	106.49	108.37	112.21	109.92	109.22	105.5	106.42	106.86	107.43	109.46	110.59	106.23	103.68	106.67	111.09	107.27	109.89	111.6	108.91	105.28	110.17	108.59	101.63	109.15	105.85	108.81	112.6	107.77	108.53	107.17	109.37
103.74	101.16	104.04	107.02	100.48	107.23	105.62	104.62	103.14	101.49	108.29	102.08	105.51	103.93	103.22	105.25	105.16	107.28	104.14	103.21	103.25	105.82	98.694	104.24	106.25	101.75	98.084	101.28	101.02	102.49	106.34	103.41	102.43	103.16	100.29	105.5	102.02	98.199	106.45	104.23	104.24	102.58	104.81	99.51	103.18	101.71	102.86	104.52	105.88	107.08
104.6	109.11	107.66	108.93	110.51	107.81	106.68	111.3	108.65	110.33	112.53	104.87	107.51	104.99	108.89	105.13	108.08	107	112.65	110.08	106.93	103.97	110.85	106.21	112.97	106.99	103.04	107.68	109.35	111.14	111.64	108.87	106.34	104.07	105.09	105.55	113.25	107.3	112.14	105.49	112.7	108.19	107.51	107.99	109.54	107.84	104.52	107.95	113.83	110.46
107.68	104.43	106.21	109.02	106.21	108.37	105.05	102.78	108.83	104.75	104.77	110.83	106.38	107.46	106.89	107	109	104.99	102.35	107.49	106.21	104.3	106.12	105.82	102.54	105.62	101.14	109.36	107	107.42	103.62	108.31	105.85	107.42	105.05	108.57	104.4	104.1	105.38	107.43	109.99	108	104.07	106.75	108.79	107.05	105.48	108.19	106.21	107.48
97.384	98.585	99.779	94.324	101.17	95.568	99.815	99.785	98.023	103.27	99.204	98.7	103.52	97.783	100.18	98.188	104.28	98.833	94.92	100.54	100.53	99.81	100.58	101.87	98.629	97.544	102.46	98.073	102.14	96.927	98.233	96.967	100.61	98.825	100.07	98.68	101.4	97.771	97.715	103.1	99.845	98.856	101.25	98.722	100.41	102	104.96	100.09	100.51	95.281
98.894	97.256	96.274	102.04	99.447	97.471	101.5	97.028	99.007	93.54	95.328	99.508	95.721	98.535	97.125	94.828	95.844	97.707	100.77	98.629	100.31	96.735	97.397	97.945	96.261	97.145	100.83	96.848	97.955	100.66	100.8	97.303	100.49	97.336	96.295	99.934	98.55	99.676	101.55	100.21	96.216	98.867	99.222	99.834	97.751	96.89	97.488	97.576	98.164	97.729
105.81	109.36	109.43	110.01	104.96	106.93	110.33	111.17	107.32	106.6	111.6	112.18	107.01	102.22	108.43	105.77	106.15	107.17	107.15	107.72	109.56	111.45	111.71	110.39	109.62	107.32	106	104.84	108.63	113.33	108.84	107.14	108.84	112.77	106.35	110.28	104.91	112.52	111.83	112.11	107.35	110.11	108.63	107.53	110.26	106.6	111.14	111.2	109.05	113.08
107.61	108.96	108.61	104.54	109.05	101.89	105.92	104.31	101.05	107.98	104.29	109.52	105.74	106.4	103.44	104.2	99.703	102	106.33	106.25	109.94	106.94	103.69	101.82	103.41	107.7	105.82	109	105.86	106.75	101.86	103.02	102.63	103.29	108.72	102.53	108.94	108.21	102.85	109.13	108.05	105.29	109.35	101.31	103.57	109.03	106	104.86	106.57	106.93
110.41	107.9	106.86	107.35	109.09	108.82	105.14	108.96	108.89	108.59	110.31	106.34	106.1	110.96	104.45	107.51	108.03	106.05	107.92	104.63	111.61	106.03	108.04	112.15	107.39	107.34	106.98	109	110.25	107.53	105.53	109.27	112.3	107.06	111.69	108.09	102.64	112.51	109.23	107.79	104.07	99.929	106.8	108.89	108.89	110.19	106.99	110.46	106.96	111.13
106.48	104.49	106.11	105.82	106.15	104.88	109.72	105.94	108.65	104.12	110.37	108.13	105.91	106.18	105.15	104.13	107.34	105.24	106.65	106.54	105.06	103.49	103.71	110.23	108.74	105.33	102.5	105.87	110.91	102.27	104.65	105.57	105.08	101.11	106.07	102.35	105.75	107.66	104.35	106.18	106.65	107.28	105.36	109.49	103.81	107.53	107.76	103.61	104.19	103.55
104.52	105.48	106.38	104.22	105.43	107.13	106.09	105.33	108.39	108.51	111.46	102.19	105.83	105.36	103.35	107.12	107.42	102.15	107.34	106.2	107.07	108.93	108.13	107.95	103.5	105.72	107.49	108.35	101.28	105.16	105.44	107.13	103.36	107.93	106.99	105.92	103.69	107.91	108.53	109.9	102.3	104.84	106.18	103.1	106.24	108.06	105.75	103.67	103.23	106.77
98.036	96.501	97.122	93.916	98.857	98.192	100.8	100.03	96.735	96.615	93.868	96.802	96.367	99.858	104.12	97.266	96.199	95.93	97.51	98.938	103.46	97.975	93.766	96.081	98.58	101.31	101.87	97.396	98.769	93.784	96.649	95.948	98.379	99.768	100.46	98.059	103.52	98.983	99.669	98.282	93.817	99.902	100.13	101.58	98.24	95.755	96.263	95.79	100.5	95.05
107.52	111.39	110.05	109.35	109.62	106.46	103.02	109.96	103.52	107.63	106.15	103.11	107.42	107.07	104.93	105.85	113.89	106.06	111.98	106.9	109.23	109.42	108.55	101.81	104.12	108.44	108.06	109.41	110.25	107.64	112.37	103.29	108.52	107.76	106.54	108.91	103.36	110.78	106.54	110.76	102.39	109.02	105.82	111.31	109.86	107.87	105.71	107.02	109.42	109.39
102.09	97.806	94.946	95.389	100.13	101.67	101.63	99.088	100.51	97.967	101.19	99.698	101.67	97.43	99.317	102.45	98.438	101.06	103.69	100.15	103.96	99.936	95.599	98.506	95.051	99.334	99.416	100.66	95.802	102.89	102.9	99.327	94.897	97.574	94.717	99.869	102.42	103.68	96.408	93.886	98.782	97.249	97.797	102.03	94.673	97.916	95.739	102.29	98.556	93.158
104.7	111.75	110.67	113.42	109.26	116.31	110.42	105.4	113.84	112.92	109.94	106.5	109.57	108.53	108.2	108.49	112.83	110.06	106.98	112.47	110.39	111.7	108.55	112.46	110.8	112.64	114.14	109.01	111.72	111	109.33	111.81	112.55	109.97	111.52	108.84	106.7	106.33	104.82	112.9	110.69	112.33	108.81	109.42	113.43	109.2	111.53	107.15	109.76	111.85
108.91	108.76	111.14	112.74	106.94	110.03	109.29	107.62	114.3	109.69	107.01	111.98	104.26	107.9	112.74	107.86	110.3	104.66	109.38	108.91	109.5	107.74	106.6	106.28	111	108.35	107.32	109.68	110.65	108.47	107.68	105.72	104.96	111.41	106.06	108.43	110.66	106.51	104.36	113.26	108.61	107.32	106.38	108.79	111.03	107.92	108.66	108.76	110.74	108.27
109.14	107.88	106.8	106.8	106.64	107.08	103.4	110.13	110.06	108.22	107.8	106.44	109.8	105.72	108.32	105.66	105.85	106.83	110.2	104.85	108.19	110.11	108.69	111.47	111.2	109.95	106.51	106.59	108.18	109.13	109.13	102.32	108.56	107.01	108.14	110.15	106.13	106.78	111.44	108.38	105.77	109.33	105.87	109.65	111.54	106.02	105.72	111.59	108	111.62
106.15	104.57	106.39	105.38	107.97	107.04	105.29	103.11	103.9	109.98	109.89	107.1	104.25	101.05	105.48	104.22	109.9	106.56	107.94	106.35	105.7	103.89	106.49	104.77	106.47	105.96	103.07	105.11	105.18	102.83	110.18	107.59	103.14	107.69	104.47	104.4	106.74	102.45	106.96	102.66	103.38	101.24	107.46	104.05	103.39	105.59	107.13	102.66	102.63	108.85
101.14	108.48	102.48	107.07	109.26	104.83	106.55	105.4	113.61	105.99	103.75	105.11	107.9	103.16	107.89	104.17	103.08	102.49	107.53	106.73	106.09	107.89	110.41	105.05	108.94	107.42	107.6	107.93	106.16	111.07	108.46	103.69	110.21	110.55	105.34	109.26	106.06	106.94	108.62	109.42	105.86	109.62	103.74	106.75	106.63	104.55	110.9	105.12	108.84	110.13
106.94	108.74	106.47	110.48	105.21	107.37	106.96	107.83	106.12	109.65	106.27	106.38	104.22	102.54	106.84	109.39	109.2	107.97	107.76	106.83	106.82	109.66	104.65	107.59	106.74	109.25	107.27	104.68	110.54	106.56	109.16	110.27	110.84	108.21	103.6	109.82	106.3	109.82	107.75	109.91	111.17	106.56	107.77	104.26	108.61	105.53	109.57	110.06	103.08	109.13
99.935	104.28	97.457	104.08	99.048	100.57	103.21	103.26	98.5	102.48	97.124	97.513	99.656	100.64	96.257	100.56	102.17	100.94	98.262	102.74	96.475	101.3	101.58	102.53	102.64	104.13	100.61	101.25	100.13	101.17	103.94	105.1	103.29	102.25	99.917	106.54	97.948	100.57	97.941	102.8	101.66	97.609	102.87	104.51	101.11	96.456	102.1	99.208	99.815	96.73
97.528	103.12	104.63	106.35	97.154	99.972	102.97	102.94	103.96	99.88	100.51	107.89	99.505	102.08	99.309	103.33	98.667	98.931	99.103	100.3	99.38	100.51	97.427	99.466	102.46	99.552	100.19	103.08	99.336	98.533	102.23	100.41	100.18	101.41	103.11	98.816	101.25	99.2	98.127	97.663	99.656	97.986	100.8	105.25	101.8	96.504	102.93	97.897	101	102.07
105.36	102.82	102.24	104.4	107.77	107.11	104.64	105.74	108.05	109.87	104.06	111.01	107.28	109.22	104.54	103.74	103.83	106.78	108.03	105.49	104.43	108.79	102.95	106.88	107.16	105.03	101.35	108.09	105.98	106.04	105.32	102.56	103.26	110.09	103.27	106.14	104.7	104.57	108.21	105.07	106.6	105.9	108.54	105.39	103.69	107.61	105.74	104.41	105.56	109.92
102.71	102.35	100.25	102.71	101.62	100.68	102.02	103.28	106.48	101.6	102.43	102.65	104.98	101.29	102.92	104.97	99.58	102.82	103.4	101.71	103.04	102.9	102.84	102.67	106.48	103.85	100.8	104.1	105.92	104.06	105.9	108.58	104.76	101.75	103.61	102.29	99.851	104.36	103.35	105.88	101.38	103.47	104.17	106.02	103.6	102.17	101.71	100.92	100.75	104.31
107.48	106.59	110.17	103.97	105.5	104.76	109.68	104.86	106.03	109.01	104.73	106.26	105.77	107.42	103.02	102.76	103.01	104.34	104.8	99.771	109.57	101.24	109.32	108.79	106.81	105.65	105.81	108.6	104.01	106.28	106.39	106.32	102.35	103.58	102.75	104.54	108.84	107.24	102.86	104.17	106.29	102.74	105.57	106.26	104.85	107.76	111.93	107.26	101.8	108.07
104.34	105.81	104.4	104.91	106.91	102.88	109.47	102.72	109.15	103.15	102.99	109.5	105.4	101.45	106.4	101.17	104.48	107.17	105.7	107.31	107.55	107.09	102.43	105.63	110.73	106.74	109.32	108.29	102.4	104.13	105.75	105.66	105.57	106.25	106.61	103.78	99.741	103.12	102.3	107.54	108.66	104.99	104.91	106.51	100.31	108.05	103.26	100.66	103.18	103.58
109.3	106.69	108.84	106.77	101.82	104.69	100.82	104.88	106.33	108.69	104.3	107.1	107.03	108.82	109.86	105.19	102.69	109.23	105.91	102.52	103.71	105.22	107.14	106.53	103.66	107.43	106.19	104.74	110.64	106.5	106.18	105.26	104.07	103.26	105.71	106.4	107.84	106.15	104.13	105.14	107.08	108.11	108	110.55	108.37	106.35	103.59	104.36	110.12	109.65
106.38	101.94	107.83	105.46	105.62	107.18	103.63	104.88	108.84	104.65	103.22	106.05	108.52	105.41	103.28	104.02	105.85	110.43	99.902	104.35	110.33	104.6	103.06	104.03	106.7	102.08	104.3	111.1	101.77	105.67	108.96	106.96	109.03	104.98	101.98	106.11	102.67	107.18	102.68	102.31	109.32	102.28	106.78	109.32	108.02	109.08	110.88	103.14	109.06	104.67
105.5	108.97	106.33	104.42	109.9	101.59	104.05	107.76	102.34	105.78	106.46	109.51	108.94	103.19	103.63	105.12	108.1	109.53	109.61	108.64	104.6	107.2	106.73	106.58	109.5	107.73	108.42	105.45	110.28	103.99	102.33	107.04	102.86	98.765	110.03	109.98	104.84	112.63	102.7	105.42	106.9	106.58	110.54	105.51	105.67	104.77	107.26	102.92	105.81	107.01
103.91	107.86	105.71	107.77	106.92	108.68	105.16	106.42	107.97	104.23	104.05	109.91	106.38	102.74	106.67	109.7	106.63	107.47	104.15	103.24	106.25	107.95	106.34	106.82	106.72	102.79	109.33	103.55	108.16	107.63	104.2	102.9	104.68	100.82	106.61	106.71	105.95	107.03	105.4	106.68	103.23	104.32	110.72	104.6	104.9	105.73	106.98	106.77	100.62	106.61
105.56	107.72	110.68	110.1	106.77	104.78	104.36	103.2	105.69	107.87	107.21	105.91	105.33	104.08	109.48	105.01	106.12	108.11	102.67	106.71	104.95	104.14	107.31	101.95	102.98	109.23	101.67	104.46	106.07	108.01	105.56	108.48	103.91	103.84	107.41	104	108.9	108.7	106.68	104.83	106.94	105.29	106.32	108.26	109.49	110.02	105.76	112.06	107.37	103.2
105.66	107.59	102.57	105.87	108.84	104.9	108.46	105.15	104.27	109.91	107.89	109.13	103.81	102.86	104.63	102.31	109.81	109.82	107.54	102.4	106.71	109.96	108.42	104.74	106.25	106.37	105.93	106.75	104.28	104.39	109.08	104.45	103.13	105.93	107.32	99.088	106.9	108.54	105.37	106.53	108.19	104.55	108.52	109.26	106.93	105.68	106.91	106.04	103.57	106.78
105.41	107.01	108.61	102.77	109.92	103.62	109.29	108.05	107.97	106.62	100.86	107.96	103.61	107.96	107.74	103.07	107.49	107.01	104.35	101.34	106.11	105.49	107.29	103.11	107.18	106.54	108.4	105.6	104.15	103.82	102.78	103.09	103.7	107.77	106	102.95	108.68	101.84	103.51	103.58	105.6	105.34	105.73	107	103.36	103.58	105.04	105.17	104.75	105.51
102.61	107.84	106.92	105.52	107.18	107.14	104.12	106.98	103	104.77	106.79	102.03	102.92	106.59	104.24	103.08	108.62	108.76	106.07	102.58	109.13	106.51	98.32	105.19	113.05	105.24	105.48	103.61	102.25	100.96	103.06	107.01	106.67	110.81	106.74	103.89	103.18	105.94	106.07	105.5	107.09	104.7	103.05	108.39	103.63	100.94	101.45	108.09	104.3	107.01
107.46	108.55	113.21	110.88	106.59	107.78	105.69	109.81	109.3	107.83	114.84	107.81	106.28	109.15	111.22	109.29	105.68	108.49	107.16	105.43	107.08	111.27	107.98	107.88	106.94	109.94	102.82	101.88	110	108.8	109	106.2	106.68	110.97	110.23	107.06	111.43	108.13	102.33	109.74	105.97	109.93	105.27	107.42	108.13	107.33	107.66	108.05	104.74	109.78
109.24	106.41	103.32	105.06	105.9	111.39	106.57	108.3	110.84	104.04	110.64	110.19	111.35	106.38	110.72	106.95	109.41	106.66	106.63	108.03	105.57	107.9	108.5	110.57	102.83	112.02	104.01	109.51	105.93	106.04	112.52	109.29	106.54	107.2	107.41	109.6	108.42	105.41	111.14	109.16	111.1	106.43	112.17	106.44	109.44	103.74	107.64	106.97	105.98	105.52
109.9	108.51	103.35	107.1	106.83	107.2	107.42	103.8	106.49	106.42	103.34	101.96	106.28	105.07	106.48	104.71	106.27	107.88	104.06	107.11	108.62	102.54	103.27	106.73	107.34	103.93	107.1	105.07	108.19	108.49	110.56	103.33	107.73	105.68	105.34	104.57	104.64	104.25	105.81	100.71	106.36	106.22	105.35	105.71	110.25	107.32	103.37	105.14	105.33	104.03
104.29	102.49	96.187	101.53	101.78	102.47	102.43	103.1	107.59	102.27	102.41	110.7	102.53	100.4	105.95	99.565	103.92	105.84	105.89	102.61	103.18	105.47	103.14	104.91	101.9	102.82	99.675	104.59	98.926	103.43	101.82	102.52	100.84	101.91	102.05	100.01	103.82	102.21	101.04	106.1	102.33	101.44	101.83	103.99	105.58	102.29	102.27	100.37	102.91	107.31
97.293	100.33	97.743	96.567	100.6	101.3	97.286	98.737	95.676	101.14	96.49	100.77	102.95	98.089	98.206	97.506	101.22	97.175	98.235	99.812	100.43	99.217	101.05	101.43	100.77	101.7	95.613	100.23	102.07	98.391	99.241	102.73	103.5	99.366	95.751	97.146	99.124	99.332	99.131	98.72	101.47	104.05	94.762	98.99	102.58	99.369	100.81	98.708	97.531	96.007
108.53	110.34	111.34	109.78	107.58	108.59	111.75	105.46	106.78	105.34	111.45	108.21	104.22	111.12	110.67	105.84	106.86	110.34	105.76	110.6	106.85	111.03	106.93	105.55	107.22	110.41	106.02	106.77	108.51	111.5	101.21	105.51	106.36	109.95	106.83	111.59	108.18	109.6	109.92	106.08	109.76	112.24	104.67	111.52	112.64	107.81	114.3	105.54	108.58	106.75
107.07	104.25	108.8	110.88	104.29	108.16	103.01	108.1	108.38	107.3	107.47	106.85	112.16	109.54	105.54	106.53	102.59	105.05	107.02	111.56	104.48	105.68	107.27	111.41	105.3	107.21	108.08	104.36	105.7	110.61	103.56	107.32	105.88	106.29	104.54	105.05	106.4	109.04	108.92	110.73	113.33	101.94	108.86	110.58	106.69	112.09	109.57	109.54	110.76	107.19
105.28	110.27	109.44	106.73	111.13	107.98	111.38	106.33	105.68	111.73	109.44	110.07	110.93	106.09	108.92	113.81	107.86	105.92	106.27	112.58	103.9	106.03	109.86	106.43	104.84	109.08	108.18	109.5	111.97	108.46	108.54	106.44	107.57	108.58	109.01	106	110.89	106.43	104.89	110.5	110.22	105.41	106.89	107.05	105.21	113.2	110.39	108.42	113.24	108.06
107.77	102.99	106.88	109.62	107.91	105.51	106.76	107.6	110.25	105.36	109.5	109.55	108.66	107.89	109.89	111.78	107.97	109.72	111.27	108.34	108.43	110.33	108.31	113.08	108.01	107.82	106.69	110.55	109.65	107.06	105.57	110.06	106.93	111.14	111.95	108.47	110.82	110.91	108.87	107.36	111.05	110.48	106.5	108.04	108.72	106.53	101.48	110.03	107.85	112.42
107.17	103.51	108.81	102.62	107.08	105.87	106.07	106.29	105.36	108.74	108.39	103.28	108.33	99.772	109.33	101.7	108.8	106.15	105.34	101.99	108.65	108.66	106.96	107.63	107.28	105.56	108.16	104.53	107.38	109.91	102.7	105.93	103.84	106.15	109.7	107	105.92	106.42	104.62	106.49	104.13	105.42	107.1	102.48	109.91	104.78	104.55	105.81	107.23	109.93
110.5	105.73	104.14	107.61	104.5	109.33	107.58	101.99	105.81	105.18	109.58	103.81	104.84	104.95	107.2	108.69	100.26	108.45	108.33	103.51	109.41	104.88	107.97	105.64	106.12	105.6	107.96	107.1	100.11	105.64	105.02	108.12	106.89	107.61	100.83	107.57	106.78	106.71	107.78	104.18	106.74	101.89	105.88	109.48	109.71	104.99	107.74	102.87	108.24	107.47
108.62	106.96	110.8	113.13	111.1	108.5	112.42	111.81	108.11	106.28	111.46	109.25	111.44	107.05	114.81	108.12	108.74	105.52	106.06	112.71	108.09	112.41	107.41	109.56	108.32	109.42	110.83	107.53	109.42	112.68	113.61	105.61	111.85	112.29	108.06	110.65	107.72	112.33	113.85	106.27	111.77	111.44	112.65	110.84	112.81	113.98	109.51	110.31	110.75	107.63
107.17	105.78	102.49	107.01	102.49	108.65	107.54	105.06	106.63	111.09	104.01	106.25	104.24	110.15	106.62	107.31	110.2	105.33	104.26	106.3	104.05	106.27	107.18	106.42	104.18	106.64	108.17	107.56	104.25	108.16	107.04	99.519	107.74	104.49	106.82	107.08	106.67	103.7	104.82	110.05	100.56	104.32	113.93	101.36	106.38	108.78	105.72	105.04	108.1	102.63
100.44	102.26	96.526	98.897	101.8	98.922	100.03	101.05	101.45	103.97	98.669	99.008	100.02	97.923	101.25	100.2	99.677	101.5	101.1	99.934	99.133	97.715	100.53	102.88	97.965	96.754	94.581	100.38	99.23	101.96	95.231	102.29	102.37	99.977	103.33	100.9	91.893	101.63	98.188	97.65	100.71	95.283	100.78	99.684	103.31	99.371	102.02	100.84	98.428	100.55
108.16	101.02	110.35	105.33	107.76	107.61	108.33	105.8	104.99	107.68	105.83	105.75	106.58	107.68	105.48	106.45	106.47	101.83	102.49	102.48	102.45	107.42	105.2	110.32	107.33	107.88	107.09	106.83	110.1	103.8	104.52	101.13	106.13	109.27	109.52	107.59	104.81	104.26	108.9	102.18	105.2	105.65	106.66	103.77	108.49	107.46	105.89	103.35	105.5	107.95
109.06	108.35	107.7	110.57	109.64	106.81	110.11	102.59	110.3	103.29	109.69	108.29	111.62	109.46	109	106.74	112.02	109.25	112.09	106.63	108.39	109.54	102.94	104.2	109.41	107.45	111.56	106.76	108.87	108.99	105.77	107.62	108.97	112.02	111.73	107.92	107.3	112.84	108.32	107.44	108.74	108.07	105.95	112.24	107.77	108.67	108.59	113.02	109.98	109.05
105.49	106.87	107.47	105.94	106.51	103.47	104.63	104.18	110.23	107.58	101.14	103.58	105.97	105.42	107.43	105.49	107.07	106.6	107.04	102.25	106.12	103.64	101.65	108.83	103.87	108.22	106.86	105.56	100.58	107.77	105.9	105.99	104.06	103.3	105.46	105.68	110.39	101.21	108.3	106.33	103.64	106.53	103.91	103.15	104.09	109.11	106.57	100.96	107.53	106.46
107	105.91	107.46	103.9	106.1	107.67	106.84	106.69	105.91	104.38	106.59	103.78	105.64	105.84	103.96	112.04	106.88	105.49	107.81	111.14	107.88	102.31	105.74	105.07	108.6	102.34	109.92	103.85	108.94	101.49	107.94	105.02	103.33	105.66	109.14	108.3	104.75	104.35	107.24	107.51	104.97	107.56	108.93	105.3	107.16	106.85	106.05	107.41	110.14	105.35
104.76	106.53	106.22	104.97	103.56	106.53	104.22	105.38	102.89	103.92	105.75	105.49	107.03	106.67	108.61	105.12	103.73	104.69	108.06	104.42	105.87	106.2	101.41	108.5	104.95	103.75	108.41	103.5	110.66	104.4	104.94	109.29	106.08	104.36	103.48	105.67	105.25	103.63	103.17	106.56	105.11	106.03	106.12	103.18	107.93	112.64	105.89	106.54	102.81	112.35
108.21	106.78	105.62	111.33	109.9	107.67	109.76	106.96	109.8	104.54	110.12	108.27	110.05	112.23	108.17	109.05	107.47	109.4	105.35	107.38	107.37	107.13	109.88	108.91	113.06	110.78	111.57	102.66	105.89	102.64	107.24	106.48	110.63	105.28	105.3	108.95	110.2	108.7	109.37	110.22	107.02	109.49	113.18	102.79	107.63	108.1	108.35	104.08	110.8	108.93
97.1	99.765	98.492	96.566	96.149	100.36	98.461	96.694	98.647	100.26	95.862	97.112	101.31	97.278	96.122	101.24	96.951	100.22	94.183	99.81	101.88	96.164	98.975	98.116	96.839	95.339	97.046	96.093	101.13	101.27	94.489	94.956	96.632	100.9	96.453	100.56	97.425	97.879	97.439	92.991	94.755	100.97	98.886	96.152	98.615	94.026	102.23	99.853	94.283	100.54
100.64	99.25	101.77	99.987	101.34	102.18	100.08	100.14	96.522	99.61	96.392	104.88	99.024	100.37	95.878	100.53	103.26	98.746	100.52	104.55	98.408	102.62	100.23	104.47	105.23	104.43	102.41	101.33	95.617	101.2	98.231	96.446	98.586	101.93	100.84	100.47	99.357	103.55	100.85	99.713	101.8	98.151	98.635	96.305	103.02	103.51	100.21	106.26	101.89	97.11
112.61	109.27	108.15	109.54	112.05	110.94	108.17	114.74	108.26	107.34	108.59	110.71	113.38	110.11	113.71	111.64	113.19	106.05	106.24	107.57	113	107.21	110.82	113.39	104.41	107.98	110.6	109.8	107.99	112.24	109.24	110.2	110.16	110.78	109.16	110.3	104.79	108.38	108.5	112.51	107.75	106.53	108.09	104.39	108.24	107.09	111.69	113.91	108.68	114.05
113.76	106.14	103.9	107.25	104.59	107.7	105.15	110.08	104.43	107.55	106.65	104.63	107.93	100.39	108.68	106.08	107.3	106.47	109.27	108.75	103.95	106	108.44	102.84	103.87	108.67	103.71	107.49	105.46	108.05	106.95	107.31	106.9	109.62	106.22	108.33	105.92	110.6	105.03	108.11	107.76	105.58	108	105.53	106.23	107.02	108.05	105.89	105.14	103.8
102.21	101	98.263	103.53	104.72	103.09	105.74	104.57	99.638	103.92	103.33	104.46	105.14	103.88	108.78	103.38	103.08	99.685	99.583	103.77	103.34	98.17	102.03	106.32	103.59	104.57	103.07	102.72	103.48	104.67	102.44	104.34	99.434	98.762	101.6	103.79	104.23	103.61	102.52	103.84	105.43	103.51	105.99	107.18	99.833	103.51	102.59	102.47	103.66	102.87
94.834	98.577	101.75	101.9	94.771	99.671	96.869	102.77	96.536	100.59	102.23	99.773	101.01	101.55	100.08	96.317	96.565	95.695	95.734	96.678	99.747	98.858	98.195	102.15	96.429	104.39	96.695	101.06	95.111	103.5	99.744	96.252	97.851	95.139	99.783	98.502	97.835	98.747	98.21	97.61	98.324	96.563	92.81	97.485	97.17	97.76	97.975	98.665	97.349	99.807
96.206	100.48	95.53	97.686	99.223	102.63	96.376	95.543	96.142	99.974	100.15	105.05	103.9	92.511	98.868	97.633	98.821	95.856	101.96	100.96	100.99	101.31	100.32	101.56	103.82	99.571	98.059	97.992	97.575	95.95	97.817	102.84	100.37	102.4	97.067	100.28	105.84	100.4	98.985	101.85	100.58	100.44	100.78	96.357	97.495	100.39	104.86	91.586	102.63	96.891
106.16	110.33	103.09	106.81	103.08	107.29	107.25	103.19	106	104.8	109.2	103.27	103.63	110.1	107.97	103.89	106.97	103.59	106.23	103.18	104.18	107	102.15	105.54	108.33	103.09	104.95	104.87	105.75	100.85	103.9	104.7	107.34	108.16	104.88	106.45	101.47	104.5	108.2	103.59	103.44	104.84	106.55	106.42	109.3	105.62	101.86	105.75	108.6	107.53
97.092	101.64	104.42	102.61	102.77	104.77	101.1	101.89	100.31	102.44	104.56	102.86	97.311	100.12	100.88	100.16	102.89	102.57	99.333	104.81	100.41	99.139	100.9	98.901	100.03	97.315	101.5	103.08	100.94	103.49	99.55	101.56	99.993	102.73	99.756	103.04	103.31	105.52	98.416	98.938	98.808	98.121	95.931	104.3	102.65	105.75	98.232	96.672	98.993	102.12
104.1	107.11	107.15	103.04	105.68	108.48	103.74	107.5	106.87	105.24	104.42	102.82	106.52	109.41	101.41	104.65	103.79	101.06	107.38	103.3	105.21	104.3	105.37	105.43	105.15	106.27	102.3	103.34	102.5	109.6	108.94	109.12	106.69	106.77	104.51	104.74	104.97	101.84	104.48	107.44	103.19	104.19	110.11	103.66	103.39	105.18	109.94	107.06	104.5	108.5
109.06	110.31	106.85	108.27	109.55	108.23	107.81	107.64	107.54	113.68	106.19	110.98	105.4	108.66	108.56	109.3	110.27	111	109.36	111.65	103.19	110.97	109.35	107.19	111.93	108.47	111.17	112.52	110.78	106.11	103.23	112.98	110.03	107.78	111.34	112.3	115.4	108.21	111.92	104.38	105.28	107.27	108.39	109.28	110.04	102.87	113.42	108.95	104.76	107.83
95.775	96.834	97.124	96.071	98.126	101.89	99.087	95.902	94.029	98.294	97.538	101.23	97.571	92.68	97.735	97.664	102.62	95.886	102.41	97.443	100.78	98.771	95.997	100.63	95.305	100.09	102.06	96.078	95.602	99.392	97.007	94.705	96.874	95.28	98.365	95.428	100.65	96.797	95.073	99.185	100.83	96.129	98.627	98.413	99.958	96.537	97.091	97.883	99.289	99.051
104.66	106.67	107.64	104.52	108.46	103.85	105.65	106.14	106.86	107.68	102.9	104.91	100.65	106.49	103.42	107.27	104.39	104.33	105.65	101.71	104.99	109.06	106.44	104.35	107.26	105.8	103.93	104.08	100.82	103.1	104.34	101.32	105.53	102.16	104.94	109.26	100.46	106.54	110.75	105.15	100.93	104.6	111.58	103.91	103.82	101.78	103.4	105.48	105.61	102.85
107.95	109.57	107.14	105.2	105.43	109.02	101.98	109.6	106.78	105.77	102.42	106.35	105.45	106.25	102.75	109.62	108.72	109.77	100.04	105.69	102.33	101.26	107.75	106.27	110.38	105.67	110.23	106.2	103.32	109.48	106.69	113.85	111.75	107.06	104.47	109.4	106.55	105.82	108.32	107.14	110.36	107.29	103.68	109.79	106.36	112.35	107.74	106.51	105.32	104.26
105.35	103.65	107.21	109.01	106.34	107.7	104.68	110.37	102.54	105.27	109.83	103.74	105.42	105.1	105.09	110.36	105.86	104.95	105.84	102.18	104.7	102.16	107.31	101.88	106.11	101.62	102.33	103.56	106.18	108.7	103.67	109.33	105.94	103.76	103.29	104.75	102.67	104.52	103.85	103.23	108.52	107.39	107.49	104.01	105.82	108.85	108.61	111.97	102	103.91
104.44	105.74	104.05	105.87	100.88	103.05	110.72	103.96	105.83	104.88	105.14	106.73	106.24	103.23	105.45	105.53	104.54	104.26	107.25	107.78	103.97	108.21	104.85	104.17	105.02	104.48	107.64	107.66	109.86	108.06	102.98	104.03	105.91	101.04	104.69	106.68	105.69	100.27	104.34	106.09	104.9	105.48	103.51	106.52	108.01	101.79	105.42	106.67	106.74	105.66
110.52	107.54	106.7	109.76	108	114.42	106.38	107.49	106.55	110.79	106.73	105.38	109.88	107.45	106.9	105.18	109.86	106.76	106.63	103.39	104.49	107.11	108.89	105.93	106.07	107.14	109.6	106.55	108.01	105.91	108.04	108.19	110.94	105.63	105.33	109.81	109.29	113.03	106.66	108.01	107.63	109.44	110.2	112.78	109.85	107.04	110.56	113.72	106.44	109.12
96.325	94.562	100.36	97.203	100.21	97.71	100.55	98.207	96.62	96.851	96.907	100.93	101.91	97.999	100.43	99.316	94.436	98.826	98.022	97.974	100.52	94.671	97.824	99.616	97.149	95.56	94.751	99.582	100.24	97.955	101.24	97.82	98.677	97.442	99.489	97.545	94.323	95.317	96.554	100.03	97.603	99.201	96.709	96.569	95.092	96.783	93.471	98.779	96.65	97.771
100.4	97.938	94.956	100.64	98.445	95.114	98.277	97.37	99.685	99.354	102.16	99.796	98.537	98.335	97.595	97.983	99.473	100.65	95.743	98.003	99.508	96.412	99.019	97.908	98.281	102.51	95.569	93.384	90.386	99.433	99.264	96.988	99.287	99.624	89.678	95.276	101.03	97.843	95.498	103.57	97.784	99.266	96.823	93.282	97.209	96.026	98.403	95.223	100.35	94.912
105.46	106.72	106.64	105.4	106.12	106.96	105.27	107.53	109.86	105.21	107.18	102.95	109.17	104.59	106.2	104.58	107.73	107.24	108.19	105.98	107.39	108.98	109.02	104.24	107.16	102.92	104.42	112.04	104.73	110.71	105.59	110.12	101.71	106.91	106.17	110.87	105.88	104.77	102.31	106.41	103.7	103.23	104.28	107.08	102.71	107.49	100.85	109.32	108.04	105.09
100.52	98.085	101.55	97.476	98.598	97.188	102.09	99.701	103.53	99.859	99.784	99.894	93.48	103.05	102.46	102.48	102.46	103.37	96.998	101.29	101.88	99.913	97.411	101.98	96.581	101.48	96.384	100.7	104.4	95.678	101.13	102.83	100.52	95.329	104.05	101.65	99.311	100.64	100.74	101.52	99.329	102.36	100.76	99.592	99.717	98.877	98.436	97.218	103.07	104.51
99.459	97.18	96.695	95.08	101.6	99.568	97.128	99.783	101.91	97.527	97.873	99.992	98.882	94.54	96.537	97.498	100.09	101.92	96.952	99.285	102.42	99.289	98.087	100.7	99.324	102.84	97.772	96.85	99.869	95.564	101.32	97.952	96.519	101.2	101.48	99.131	98.814	97.909	96.821	100.52	96.095	104	97.932	98.99	101.54	97.73	96.612	100.02	103.27	96.983
103.55	100.87	102.95	97.552	101.37	103.68	104.35	97.263	96.56	102.61	102.28	96.853	100.29	103	100.84	99.964	97.564	101.14	99.097	101.47	99.864	97.933	102.79	98.383	103.33	97.114	98.822	97.668	101.01	103.79	105.04	105.11	98.319	95.744	103.35	96.428	98.054	98.422	101.4	99.12	100.71	103.67	97.537	102.41	103.39	97.34	100.27	101.1	102.55	103.02
104.69	107.84	105.6	110.15	110.95	109.27	108.59	106.43	109.94	113.2	106.85	109.99	109.68	114.73	107.18	111.28	111.16	108.27	110.63	110.46	112.88	107.87	111.6	109.76	110.6	110.39	109.02	110.12	110.25	107.51	108.74	110.8	110.5	104.57	109.9	104.65	106.54	106.62	105.07	110.26	106.65	110.11	106.02	105.53	109.42	112.69	105.73	107.01	109.19	103.08
104.61	105.24	108.14	108.49	110.09	109.06	105.31	109.66	106.73	106.18	109.92	105.34	107.27	106.04	103.24	110.06	108.65	106.49	104.79	103.51	106.34	106.34	102.95	107.4	106.79	103.56	108.31	102.3	109.52	106.54	110.21	102.45	108.41	103.37	104.03	107.47	107.12	106.52	109.89	107.86	104.73	107.69	112.13	106.1	106.42	105.45	104.31	106.69	107.5	105.39
108.04	107.09	105.6	106.01	102.95	112.15	109.35	108.47	111.08	109.55	108.46	107.88	106.16	110.18	106.94	108.93	105.12	111.66	107.6	107.59	111.66	110.31	108.22	109.98	112.07	110.02	108.57	113.04	103.87	106.89	109.59	111.29	106.62	109.55	110.79	108.99	109.53	107.68	102.99	108.58	108.92	107.38	109.05	105.51	110.39	104.76	112.51	106.01	107.99	106.91
97.982	101.12	103.02	99.565	95.347	100.45	100.93	104.61	99.314	99.083	100.01	100.05	101.33	99.621	101.11	101.48	100.7	93.298	99.926	99.728	100.81	98.881	98.32	104.04	102.2	96.396	102.78	101.38	102.4	97.446	102.03	98.247	105.49	100.72	98.514	101.57	97.836	100.11	99.657	102.77	97.359	101.12	99.355	97.585	102.79	97.386	102.05	98.724	97.737	95.983
106.76	104.29	110.84	102.9	104.59	105.48	105.62	106.75	110.81	103.63	108.16	104.75	103.42	106.29	100.41	106.3	109.89	103.76	104.3	105.67	100.6	102.85	101.99	106.54	102.85	105.57	106.53	106.91	108.94	104.72	106.02	104.97	105.76	106.29	106.13	108.65	103.69	106.77	106.13	100.39	104.68	102.05	104.96	103.3	107.09	106.85	107.44	107.98	105.52	110.44
97.853	96.13	99.129	98.575	98.881	101.5	100.01	104.23	98.62	99.893	99.249	100.44	98.095	99.111	96.208	99.931	98.58	100.13	95.566	100.69	98.146	94.7	97.332	93.805	95.276	99.788	96.845	94.769	98.717	95.193	96.369	96.245	98.438	96.569	96.942	101.17	102.76	97.603	97.794	98.282	99.304	99.295	98.89	102.34	101.26	100.75	99.808	94.761	97.234	99.603
110.08	110.81	106.41	111.15	108.36	111.15	114.01	106	107.98	107.97	109.31	110.4	113.18	110.42	110.9	109.22	111.17	107.64	111.95	109.32	115.39	112.45	112.37	113.39	108.14	110.98	105	108.15	111.45	113.86	108.68	110.44	109.72	115.64	106.06	109.92	114.68	109.19	110.7	109.36	114.08	108.93	111.86	113.62	110.37	110.74	113.56	107.59	107.52	113.63
100.58	103.17	101.88	101.69	103.57	100.59	99.514	99.552	102.93	96.141	98.344	100	99.279	101.78	101.58	100.62	97.028	100.24	98.984	101.52	101.32	97.2	100.61	104.71	103.95	100.67	100.23	103.65	98.034	101.12	100.53	100.87	99.767	105.3	97.255	101.21	103.45	97.621	102.35	105.06	102.08	99.389	98.455	99.541	104.68	99.07	96.226	100.63	99.212	102.14
102.82	107.46	105.69	105.7	105.19	106.58	106.96	105.76	100.68	103.23	108.24	103.97	106.76	106.67	107.05	106.94	109.35	106.4	107.95	106.17	104.09	106.81	105.78	106.63	108.09	107.14	102.55	108.14	100.72	105.71	105.36	108.48	108.48	106.54	107.65	107.76	109.47	105.35	107.2	104.75	109.52	110.23	103.06	101.6	108.39	106.27	106.48	110.78	105.09	109.02
107.8	109.9	113.84	107.27	108.71	105.16	112.35	108.18	106.98	111.39	106.89	106.97	108.08	104.06	110.5	109.23	110.04	109.37	109.67	102.95	107.11	104.25	113.74	110.7	109.68	106.8	107.52	108.46	106.66	105.74	107.34	107.61	108.72	107.13	109.76	106.28	108.84	113.33	111.83	106.89	110.97	111.06	110.01	109.42	107.91	109.79	109.64	107.85	111.86	107.27
100.02	97.868	101.46	98.308	103.4	101.56	100.91	97.699	98.023	95.572	98.609	95.933	104.05	98.669	100.14	102.72	103.11	100.35	100.98	97.76	102.08	102.89	101.64	105.22	101.55	102.92	101	103.31	98.59	98.03	102.01	102	101.56	99.374	102.58	97.831	98.164	104.48	102.63	100.94	98.625	100.66	101.59	102.51	103.06	97.497	99.296	96.908	102.04	95.764
104.7	103.9	101.5	103.61	105.79	105.11	106.68	109.96	104.96	103.8	108.9	105.96	101.83	103.01	102.85	106.05	104.8	104.63	105.91	107.34	107.43	105.32	106.64	103.24	104.47	109.23	106.95	106.34	106.05	102.06	107.97	102.1	107.03	103.03	106.08	108.52	106.76	104.32	103.85	107.86	106.81	103.59	107.86	110.34	103.73	105.72	103.79	105.12	105.42	107.76
103.32	101.31	105.61	110.4	109.4	104.91	102.14	105.64	103.85	103.8	108.38	104.88	106.13	111.62	102.95	106.47	106.17	105	103.22	103	104.63	107.28	107.29	101.02	102.57	103.57	103.99	108.08	107.74	106.34	105.26	104.15	104.28	105.26	109.57	106.79	107.6	107.12	103.17	105.95	104.13	108.35	103.2	104.94	110.12	106.83	102.91	104.54	113.1	106.85
100.11	99.816	99.757	104.73	96.126	97.54	99.664	101.91	101.45	99.666	97.215	99.071	99.535	100.12	99.098	95.628	94.463	99.978	98.615	95.583	95.517	99.954	96.682	94.027	98.828	94.723	99.395	93.657	92.374	96.777	98.753	99.958	96.952	97.433	98.311	105.72	99.372	99.531	99.548	99.346	105.49	97.841	99.672	99.671	96.51	100.36	104.06	102.24	98.433	95.654
112.1	112	106.65	110.18	109.39	112.52	110.15	111.52	109.77	106.13	112.45	111.63	111.04	110.34	109.1	110.69	109.16	112.74	111.44	111.57	107.6	109.42	110.75	115.16	108.37	104.99	111.08	110.64	110.71	110.67	110.82	108.97	108.94	111.13	110.84	111.68	113.2	110.53	110.41	108.58	110.26	108.86	110.84	111.8	111.5	110.85	105.03	108.5	111.89	111.14
104.93	101.58	106.17	105.78	105.02	105.09	103.54	105.86	109.91	102.83	102.97	110.68	104.68	107.4	109.58	105.66	105.37	106.01	103.94	105.4	105.44	105.82	107.75	104.74	104.01	106.16	104.61	102.26	105.11	104.57	107.4	106.8	105.68	104.43	105.95	106.07	111.36	108.21	107.5	99.02	103.93	104.62	106.39	110.37	105.11	101.08	110.36	103.46	106.3	106.66
104.8	107.82	105.79	103.59	108.31	106.65	107.75	103.26	107.96	103.76	104.28	104.64	102.37	106.86	106.31	110.17	109.1	107.52	109.63	106.52	107.65	107.44	105.2	109.01	108.18	101.31	106.66	105.81	102.78	102.98	104.7	110.05	101.64	108.35	109.68	108.36	110.62	105.08	107.43	105.47	108.54	104.97	105.98	107.16	107.54	109.37	106.06	107.01	105.8	108.82
107.24	108.87	101.92	108.03	106.61	109.17	108.51	104.35	106.7	102.97	108.28	106.67	108.51	109.07	106.34	100.27	104.87	107.1	106.83	108.38	107.36	107.41	109.21	108.51	107.91	106.67	104.28	107.71	106.75	109.08	105.34	102.57	104.52	107.86	106.6	111.1	103.97	108.19	106.65	106.27	108.78	107.37	105.57	110.44	109.93	106.64	105.8	110.75	107.4	109.05
96.658	98.81	96.612	95.959	96.67	100.33	97.067	95.953	103.38	97.033	98.265	101.05	98.558	100.04	95.922	101.6	99.141	97.675	96.395	95.743	98.967	101.57	98.945	96.248	99.051	96.137	98.642	97.023	98.675	96.108	100.27	96.978	97.729	99.126	100.85	97.049	96.607	97.821	100.24	99.304	99.897	100.4	95.797	97.705	98.968	97.364	100.39	101.38	97.654	98.805
102.66	92.97	100.83	97.123	97.269	96.329	100.8	100.16	97.092	97.827	96.626	95.317	97.189	95.224	97.491	98.047	103.17	105.31	95.683	98.754	98.838	97.228	99.883	95.386	96.216	95.311	96.208	96.19	99.358	97.139	95.383	95.848	97.617	99.615	90.73	96.579	97.657	100.35	94.571	98.647	98.962	96.858	101.71	102.14	101.3	96.313	100.55	99.334	97.99	100.64
112.25	111.79	106.43	117.17	110.6	112.4	114.57	112	105.35	113.02	109.3	107.09	110.87	112.59	111.68	114.17	109.21	109.6	110.73	110.3	108.5	111.19	115.68	112.41	112.69	107.91	107.33	112.41	108.41	109.44	104.03	112.46	110.17	110.32	113.73	113.57	111.86	110.96	110.03	110.67	110.98	109.35	112.34	111.17	112.85	114.94	111.87	110.94	111.4	112.44
109.7	107.88	109.48	101.44	106.73	105.22	109.04	108.07	113.47	104.89	103.82	102.83	108.24	109.29	103.19	109.65	109.82	105.33	105.95	108.48	109.02	105.39	112.79	109.37	110.72	104.34	108.06	104.76	106.83	107.64	107.66	104.57	111.87	110.38	107.61	106.12	109.19	110.72	107.43	105.27	107.79	107.95	108.68	106.44	108.76	107.34	106.28	112.02	105.34	105.3
109.25	110.13	104.29	110.68	106.42	106.05	106.82	110.51	108.01	108.08	106.33	109.28	109.51	111.79	104.71	107.67	110.79	108.75	107.42	103.82	110.25	106.29	108.06	108.71	111.47	104.75	112.66	104.72	107.39	106	107.46	105.12	111.18	109.24	107.65	111.36	107.87	108.95	109.09	109.91	109.37	103.49	105.37	109.62	112.66	109.33	112.99	105.81	109.11	103.29
101.38	97.1	94.887	100.35	94.431	95.772	99.793	93.537	100.68	98.284	101.32	96.109	97.355	100.88	97.234	98.25	96.392	97.88	97.031	99.25	99.303	97.185	94.838	98.274	95.33	96.085	102.47	98.004	95.525	97.561	93.001	94.321	100.1	97.28	98.913	97.065	98.802	101.82	98.86	96.647	98.075	94.116	98.446	96.632	97.498	98.102	99.242	101.76	100.71	94.01
101.19	98.831	95.844	95.504	94.76	94.935	97.976	100.15	100.9	99.994	101.54	101.41	99.998	96.836	104.07	96.94	96.724	99.454	99.1	93.77	99.391	99.749	98.26	91.87	99.652	94.296	100.69	97.85	95.673	102.61	97.115	97.576	99.002	92.863	100.66	99.392	94.023	93.15	99.378	93.849	98.851	101.64	96.518	98.038	98.915	100.95	99.378	98.029	93.323	99.764
107.14	107.18	106.53	105.07	104.04	107.91	109.91	106.56	101.58	105.15	103.16	107.3	103.84	105.44	109.13	106.81	109.41	108.62	106.71	107.83	104.68	105.81	103.77	102.69	101.91	104.74	109.67	109.31	102.93	109.46	104.29	106.26	103.42	104.59	104.83	101.35	110.08	106.59	102.18	102.23	105.16	107.81	107.07	108.1	103.07	104.9	105.25	109.69	104.3	106.91
108.45	108.53	104.09	108.48	108.02	105.21	106.88	107.89	106.45	111.03	111.67	105.99	109.8	107.27	106.36	106.52	111.64	107.25	106.98	110.63	104.86	111.59	106.02	108.47	106.92	109.09	107.34	109.12	105.1	103.18	106.74	107.32	108.07	110.14	107.64	107.38	106.31	106.37	107.08	106.03	110.03	108.17	111.1	110.77	104.35	109.76	108.76	106.4	104.55	106.9
104.57	101.17	102.22	104.85	104.55	106.92	106.94	103.78	107.77	107.16	105.82	104.77	103.1	103.39	106.76	99.64	109.75	105.74	106.56	106.45	106.83	103.41	106.1	106.78	108.29	103.49	101.68	103.17	103.56	106.07	108.26	105.11	106.82	107.49	105.06	104.56	106.08	109.58	106.37	107.17	104	103.03	108.45	104.58	105.51	105.26	106.59	105.96	100.96	112.68
111.65	106.27	109.17	105.75	103	102.87	110.53	103.55	105.77	105.76	105.46	101.91	107.05	105.43	105.69	101.92	105.09	107.69	105.39	103.59	107.77	105.7	107.7	103.88	109.28	107.17	105.98	107.88	106.67	109.05	105.91	104.84	103.71	101.85	104.59	106.92	104.13	105.68	104.96	108.25	103.52	103.45	110.7	107.48	108.21	108.91	105.78	105.53	102.97	105.9
110.3	111.99	105.56	102.75	105.5	110.05	110.32	103.34	103.2	105.49	107.82	105.94	104.3	105.79	111.49	107.23	101.51	108.21	106.4	108.11	107.83	103.16	107.32	103.37	106.25	108.28	108.38	104.55	105.04	108.14	102.79	102.97	106.03	104.8	105.25	107.85	109.94	107.5	103.04	104.43	111.87	111.39	115.21	106.8	110.71	108.3	107.89	110.53	106.17	103.96
111.58	105.62	108.86	112.2	107.18	105.4	110.63	106.01	110.11	105.74	110.02	105.73	105.64	109.45	105.6	109.02	106.74	105.32	108.08	106.3	108.04	110.21	107.33	107.8	107.68	104.72	109.57	105.28	106.6	107.73	105.39	110.59	108.82	111.63	104.92	108.87	101.88	114.53	107.59	103.41	107.5	109.14	108.08	108.42	108.93	109.61	106.74	109.12	106.52	109.18
98.69	98.561	98.986	98.211	96.478	97.453	95.578	102.48	97.463	94.287	97.061	98.794	93.794	96.862	99.936	94.333	102.98	94.002	95.933	94.696	98.452	98.023	97.944	98.398	96.934	98.456	96.808	98.363	100.98	98.572	94.721	97.564	97.557	94.955	101.26	96.784	96.194	98.361	100.45	98.709	102.92	99.305	96.998	101.86	97.311	99.465	94.54	98.274	93.087	97.279
110.6	108.46	110.86	107.6	110.63	112.05	114.67	108.59	107.49	107.68	109.7	107.77	109.73	108.5	109.16	106.39	108.05	108.57	109.39	111.26	107.54	109.8	110.22	105.2	111.75	113.19	108.08	109.04	110.94	113.78	110.78	111.33	109.91	114.32	108.67	108.61	109.37	114.41	108.62	113.73	111.5	109.61	111.68	111.66	112.4	110.59	110.66	106.11	108.63	112.64
110.89	105.53	103.4	104.99	104.99	107.09	105.06	105.39	104.2	105.71	106.45	106.56	106.52	104.99	107.82	113.06	105.48	105.75	109.83	106.91	107.18	107.94	103.89	107.2	103.66	104.65	108.05	105.46	106.9	109.85	105.19	107.42	104.27	101.02	108.06	103.05	102.54	109.84	105.38	106.04	102.8	106.45	104.52	105.18	107.14	101.2	102.6	105.97	105.84	101.31
99.803	92.162	96.563	101.83	100.77	96.9	101.28	100.41	100.2	100.02	103.44	98.73	99.494	101.52	94.29	98.526	103.94	99.804	99.166	103.32	95.644	93.27	97.212	93.586	96.911	104.01	100.95	100.98	94.808	93.339	93.221	93.217	98.196	95.83	101.2	96.365	96.769	98.423	94.774	96.526	97.318	96.164	99.018	93.419	99.327	97.127	101.76	97.046	91.478	101.02
102.93	104.96	104.33	105.17	110.3	108.28	104.33	104.78	105.77	105.19	101.72	104.12	106.67	108.52	106.6	105.19	104.83	101.75	103.87	105.98	103.25	103.66	102.13	101.82	109.78	108.53	105.73	106.56	101.02	106.65	106.09	105.63	107.69	103.55	107.22	108.19	106.25	104.75	106.03	104.27	106.12	101.94	107.33	107.5	103.47	104.91	108.43	106.43	105.43	106.72
103.96	107.22	109.16	107.57	106.24	100.3	103.8	108.04	107.2	101.51	104.91	104.42	109.18	109.58	109.86	107.59	107.57	103.05	110.36	106.89	106.07	105.61	106.85	108.17	104.52	109.01	106.85	103.44	106.87	104.48	102.09	107	109.7	109.19	101.27	104.89	108.92	108.19	103.05	106.19	107.49	107.66	109.01	104.51	107.49	109.37	108.97	106.21	106.49	106.65
106.44	109.27	106.71	108.19	109.43	108.4	110.06	106.6	108.49	105.76	103.76	113.33	108.84	107.68	111.72	107.61	100.68	109.59	106.7	110.14	109.19	110.59	114.38	104.79	112.47	107.07	111.53	108.1	107.96	110.89	107.78	109.42	105.79	109.5	107.03	110.65	115.24	111.26	110.51	108.85	108.75	102.31	107.44	112.61	108.41	111.05	106.79	108.83	110.33	110.96
101.33	100.6	94.996	98.666	97.049	98.364	98.092	97.534	101.09	101.35	98.612	92.129	99.931	98.556	96.582	97.999	95.928	99.179	96.527	100.84	100.8	99.225	93.438	94.75	95.107	99.499	99.115	95.58	97.007	97.197	99.765	95.466	99.487	94.255	96.965	104.11	99.526	97.022	99.607	104.29	98.133	103.75	104.24	95.112	99.999	100.4	96.902	96.308	100.04	95.979
98.569	95.957	94.305	100.12	102.47	97.277	95.309	94.431	98.963	95.567	101.27	101.02	101.03	100.12	93.851	97.837	99.827	97.252	102.94	100.08	98.585	99.145	95.695	98.025	99.667	97.31	102.5	99.999	96.536	96.534	102.24	96.049	98.954	96.588	98.937	96.578	96.356	96.296	96.111	97.393	98.559	95.98	98.327	97.73	95.103	98.895	100.09	95.402	93.382	101.03
101.44	100.05	96.846	97.883	101.45	97.635	99.184	96.735	98.721	100.21	96.949	99.414	100.71	100.72	100.99	98.611	99.378	96.243	96.624	105.42	97.996	91.617	94.393	103.06	97.919	97.11	94.086	95.716	98.888	96.581	99.028	95.943	101.42	104.55	100.78	98.196	101.48	101.79	96.605	96.933	95.808	98.927	96.111	95.119	97.072	93.488	98.951	97.783	97.087	94.611
108.2	104.6	101.97	102.71	108.86	104.08	102.58	105.04	100.78	110.46	106.14	100.37	102.98	105.41	107.77	102.15	101.1	103.58	106.86	103.19	104.61	102.95	107.05	103.3	102.23	109.59	108	101.5	102.64	107.41	108.99	105	106.74	106.11	103.07	106.39	106.49	102.96	100.42	109.59	107.74	107.66	108.48	99.022	102.92	101.22	106.29	103.12	104.77	99.438
103.53	104.91	106.45	106.83	105.24	107.77	102.68	107.7	102.59	105.13	101.67	104.16	104.68	106.65	107.73	106.85	103.09	108.18	104.96	108.59	107.73	106.8	111.45	101.27	104.1	107.06	104.55	106.07	110.73	103.31	106.46	106.29	104.3	104.64	106.59	103.97	108	102.04	102.37	103.82	104.55	104.97	103.52	106.18	103.8	103.5	104.33	103.92	106.87	106.53
108.27	106.97	111.43	109.69	110.54	110.15	107.79	104.01	106.62	104.66	107.27	105.28	108.43	107.19	107.63	107.41	103.55	112.23	108.14	107.49	108.96	109.53	111.08	109.24	106.41	107.46	106.94	110.03	111.14	106.83	112.06	110.13	109.86	107.19	106.39	112.47	108.87	106.17	104.54	107.62	107.81	105.82	109.8	105.4	108.08	110.62	108.05	109.7	108.33	103.92
107.99	110.39	107.79	112.05	116.95	112.77	117.62	111.51	113.29	107.74	107.24	107.42	108.95	110.36	106.27	108.46	108.3	108.27	107.1	108.67	110.07	109.05	108.52	111.46	107.75	110.58	104.35	110.12	110.94	111.73	112.47	106.04	109.78	110.18	109.25	111.29	111.01	105.83	110.09	110.29	111.28	109.1	114.38	108.19	111.8	111.68	109.48	110.85	111.22	111.84
104.7	103.92	108.53	104.23	108.25	105.93	102.03	108.24	110	105.48	110.34	109.29	104.88	101.68	109.08	104.67	108.78	106.64	104.32	108.56	106.95	105	102.37	104.02	107.27	106.26	106.57	110.2	106.59	103.6	105.3	106.9	106.22	104.75	104.1	104.1	103.1	101.54	104.62	105.49	108.2	106.77	110.56	108.77	107.49	104.96	105.52	106.49	106.92	108.8
106.24	107.92	105.78	108.72	105.33	105.46	106.59	108.47	108.72	105.97	105.51	105.09	105.99	105.95	105.77	104.68	105.77	109.87	107.93	107.36	110.21	104.77	104.36	104.75	110.89	107.69	109.97	108.56	106.16	107.15	112.16	105.51	104.03	109.98	107.02	108.14	108.4	103.74	108.13	108.11	101.08	109.46	102.44	106.89	111.37	105.67	107.37	105.75	105.89	106.39
107	105.41	111.69	107.64	106.44	104.74	110.32	105.31	106.27	112.1	106.98	106.88	103.24	106.63	109.13	108.77	110.74	109.12	111.01	108.24	105.8	111.5	110.34	107.01	107.68	106.64	109	108.66	112.05	106.39	107.05	104.3	105.71	107.8	104.97	107.38	108.2	110.33	104.44	111.66	110.34	111.23	106.11	108.61	106.32	108.7	110.64	111.12	107.15	106.97
98.917	100.9	102.96	101.31	104.79	103.67	100.52	98.008	101.75	101.92	102.86	96.956	100.29	101.22	98.642	100.01	99.879	97.545	104.48	98.115	97.807	94.884	99.312	98.314	101.04	97.104	101.3	96.915	101.09	104.74	104.08	103	98.887	102.63	105.03	99.216	100.25	101.48	102.28	98.77	102.8	100.2	95.745	99.153	104.76	101.68	97.482	99.794	99.445	103.66
107.24	109.13	108.5	110.6	110.09	106.03	109.06	106.54	106.5	107.1	108.18	108.71	103.67	105.26	106.79	110.18	109.32	107.4	106.64	106.28	110.69	107.83	104.73	110.07	103.87	106.24	109.19	107.93	106.06	110.58	107.98	104.72	107.28	107.08	112.23	107.48	105.4	108.71	109.19	105.91	105.54	102.44	102.98	109.71	108.35	111.56	106.64	104.39	105.99	107.16
114.57	109.12	112.57	112.55	112.03	108.97	113.03	111.56	111.67	107.61	105.79	110.5	109.66	108.69	108.15	104.59	108.49	108.28	109.56	109.57	113	110.7	110.46	108.36	113.79	116.87	111.18	109.86	112.59	111.2	106.2	115.07	111.72	111.23	109.93	109.27	111.58	110.97	109.74	111.55	110.24	118.04	109.1	114.14	108.25	108.61	109.91	111.86	111.39	110.51
[truncated: 400 more rows]
[truncated: 150 more columns]
